# Supplementary material for: PyRMD Studio: A Unified Suite for Next-Generation, AI-Powered Virtual Screening
Source: J Chem Inf Model. 2026 May 19;66(11):6197–203. doi: 10.1021/acs.jcim.6c00648 (PMC13250901; doi:10.1021/acs.jcim.6c00648)
Supplement: Supplementary file 1 [file ci6c00648_si_001.zip]

Archive with 98 entries (97 files):
- DATA/
- DATA/aa2ar_chembl.csv
- DATA/abl1_chembl.csv
- DATA/aces_chembl.csv
- DATA/ace_chembl.csv
- DATA/ada17_chembl.csv
- DATA/adrb1_chembl.csv
- DATA/adrb2_chembl.csv
- DATA/akt1_chembl.csv
- DATA/akt2_chembl.csv
- DATA/aldr_chembl.csv
- DATA/ampc_chembl.csv
- DATA/andr_chembl.csv
- DATA/aofb_chembl.csv
- DATA/bace1_chembl.csv
- DATA/braf_chembl.csv
- DATA/cah2_chembl.csv
- DATA/casp3_chembl.csv
- DATA/cdk2_chembl.csv
- DATA/cp2c9_chembl.csv
- DATA/cp3a4_chembl.csv
- DATA/csf1r_chembl.csv
- DATA/cxcr4_chembl.csv
- DATA/d1rec_chembl.csv
- DATA/dhi1_chembl.csv
- DATA/dpp4_chembl.csv
- DATA/drd3_chembl.csv
- DATA/dyr_chembl.csv
- DATA/egfr_chembl.csv
- DATA/era1_chembl.csv
- DATA/era2_chembl.csv
- DATA/erb1_chembl.csv
- DATA/esr1_chembl.csv
- DATA/esr2_chembl.csv
- DATA/fa10_chembl.csv
- DATA/fa7_chembl.csv
- DATA/fabp4_chembl.csv
- DATA/fak1_chembl.csv
- DATA/fak_chembl.csv
- DATA/fgfr1_chembl.csv
- DATA/fkb1a_chembl.csv
- DATA/fpps_chembl.csv
- DATA/fx1a_chembl.csv
- DATA/fx2a_chembl.csv
- DATA/gcr_chembl.csv
- DATA/glcm_chembl.csv
- DATA/hdac2_chembl.csv
- DATA/hdac8_chembl.csv
- DATA/hivint_chembl.csv
- DATA/hivpr_chembl.csv
- DATA/hivrt_chembl.csv
- DATA/hivrt_muv_chembl.csv
- DATA/hs90a_chembl.csv
- DATA/hsp90_chembl.csv
- DATA/igf1r_chembl.csv
- DATA/inha_chembl.csv
- DATA/jak2_chembl.csv
- DATA/kif11_chembl.csv
- DATA/kit_chembl.csv
- DATA/kpcb_chembl.csv
- DATA/lck_chembl.csv
- DATA/lkha4_chembl.csv
- DATA/m1rec_chembl.csv
- DATA/mapk2_chembl.csv
- DATA/met_chembl.csv
- DATA/mk01_chembl.csv
- DATA/mk10_chembl.csv
- DATA/mk14_chembl.csv
- DATA/mmp13_chembl.csv
- DATA/mp2k1_chembl.csv
- DATA/nos1_chembl.csv
- DATA/nram_chembl.csv
- DATA/pa2ga_chembl.csv
- DATA/parp1_chembl.csv
- DATA/pde5a_chembl.csv
- DATA/pgh1_chembl.csv
- DATA/pgh2_chembl.csv
- DATA/pka_chembl.csv
- DATA/plk1_chembl.csv
- DATA/ppara_chembl.csv
- DATA/ppard_chembl.csv
- DATA/pparg_chembl.csv
- DATA/ptn1_chembl.csv
- DATA/pyrd_chembl.csv
- DATA/reni_chembl.csv
- DATA/rock1_chembl.csv
- DATA/rock2_chembl.csv
- DATA/s1p1_chembl.csv
- DATA/src_chembl.csv
- DATA/tgfr1_chembl.csv
- DATA/thb_chembl.csv
- DATA/thrb_chembl.csv
- DATA/try1_chembl.csv
- DATA/tysy_chembl.csv
- DATA/urok_chembl.csv
- DATA/vgfr2_chembl.csv
- DATA/wee1_chembl.csv
- DATA/xiap_chembl.csv
