# Supplementary material for: PyRMD Studio: A Unified Suite for Next-Generation, AI-Powered Virtual Screening
Source: J Chem Inf Model. 2026 May 19;66(11):6197–203. doi: 10.1021/acs.jcim.6c00648 (PMC13250901; doi:10.1021/acs.jcim.6c00648)
Supplement: Supplementary file 1 [file ci6c00648_si_001.zip › DATA/aa2ar_chembl.csv]

Molecule ChEMBL ID	Molecule Name	Molecule Max Phase	Molecular Weight	#RO5 Violations	AlogP	Compound Key	Smiles	Standard Type	Standard Relation	Standard Value	Standard Units	pChEMBL Value	Data Validity Comment	Comment	Uo Units	Ligand Efficiency BEI	Ligand Efficiency LE	Ligand Efficiency LLE	Ligand Efficiency SEI	Potential Duplicate	Assay ChEMBL ID	Assay Description	Assay Type	BAO Format ID	BAO Label	Assay Organism	Assay Tissue ChEMBL ID	Assay Tissue Name	Assay Cell Type	Assay Subcellular Fraction	Target ChEMBL ID	Target Name	Target Organism	Target Type	Document ChEMBL ID	Source ID	Source Description	Document Journal	Document Year	Cell ChEMBL ID
CHEMBL198639		0	310.74	0	2.90	13	Cn1c(=O)c2nc(-c3ccccc3)nn2c2cc(Cl)ccc21	Inhibition	'='	0.0	%				UO_0000187					False	CHEMBL860038	Percentage inhibition of [3H]CGS 21680 binding to adenosine A2A receptor in bovine striatal membranes at 20 uM	B	BAO_0000249	cell membrane format	Bos taurus	None	None	None	None	CHEMBL251	Adenosine A2a receptor	Homo sapiens	SINGLE PROTEIN	CHEMBL1140434	1	Scientific Literature	J. Med. Chem.	2005	None
CHEMBL2112178		0	432.91	0	1.11	3	CNC(=O)[C@]12C[C@@H]1[C@@H](n1cnc3c(NC4C5CCC4CC5)nc(Cl)nc31)[C@H](O)[C@@H]2O	Ki	'>'	10000.0	nM				UO_0000065					False	CHEMBL860162	Displacement of [3H]R-PIA or [3H]CGS 21680 from human adenosine A2A receptor in CHO cells	B	BAO_0000219	cell-based format	Homo sapiens	None	None	CHO	None	CHEMBL251	Adenosine A2a receptor	Homo sapiens	SINGLE PROTEIN	CHEMBL1140427	1	Scientific Literature	J. Med. Chem.	2005	CHEMBL3308072
CHEMBL232513		0	531.53	2	0.66	37	CCNC(=O)c1cnn(-c2nc(Nc3ccc4ccccc4n3)c3ncn([C@@H]4O[C@H](CO)[C@@H](O)[C@H]4O)c3n2)c1	Ki	'>'	5000.0	nM				UO_0000065					False	CHEMBL889817	Displacement of [3H]ZM-241385 from A2A adenosine A2A receptor expressed in HEK cells	B	BAO_0000219	cell-based format	Homo sapiens	None	None	HEK293	None	CHEMBL251	Adenosine A2a receptor	Homo sapiens	SINGLE PROTEIN	CHEMBL1146258	1	Scientific Literature	Bioorg. Med. Chem. Lett.	2007	CHEMBL3307715
CHEMBL392742		0	507.43	2	0.88	28	OCc1cnn(-c2nc(Nc3ccc(C(F)(F)F)cc3)c3ncn([C@@H]4O[C@H](CO)[C@@H](O)[C@H]4O)c3n2)c1	Ki	'>'	5000.0	nM				UO_0000065					False	CHEMBL889817	Displacement of [3H]ZM-241385 from A2A adenosine A2A receptor expressed in HEK cells	B	BAO_0000219	cell-based format	Homo sapiens	None	None	HEK293	None	CHEMBL251	Adenosine A2a receptor	Homo sapiens	SINGLE PROTEIN	CHEMBL1146258	1	Scientific Literature	Bioorg. Med. Chem. Lett.	2007	CHEMBL3307715
CHEMBL496984		0	422.45	1	5.19	17	O=[N+]([O-])c1ccc(Nc2nc(-c3ccccc3)nc3c2ncn3Cc2ccccc2)cc1	Ki	'='	1900.0	nM	5.72			UO_0000065	13.54	0.24	0.53	5.79	False	CHEMBL995865	Displacement of [3H]ZM241385 from human recombinant adenosine A2A receptor expressed in CHO cells by liquid scintillation counting	B	BAO_0000219	cell-based format	Homo sapiens	None	None	CHO	None	CHEMBL251	Adenosine A2a receptor	Homo sapiens	SINGLE PROTEIN	CHEMBL1141671	1	Scientific Literature	Eur. J. Med. Chem.	2008	CHEMBL3308072
CHEMBL490403		0	508.36	1	2.60	19	CCOC(=O)[C@@]12C[C@@H]1[C@@H](n1cnc3c(NCc4cc(Cl)ccc4OC)nc(Cl)nc31)[C@H](O)[C@@H]2O	Inhibition	'='	37.0	%				UO_0000187					False	CHEMBL982627	Displacement of [3H]R-PIA form human adenosine A2A receptor expressed in HEK cells at 10 uM	B	BAO_0000219	cell-based format	Homo sapiens	None	None	HEK293	None	CHEMBL251	Adenosine A2a receptor	Homo sapiens	SINGLE PROTEIN	CHEMBL1144175	1	Scientific Literature	Bioorg. Med. Chem.	2008	CHEMBL3307715
CHEMBL313864		0	254.26	0	3.45	13	Cc1ccc2c(O)cc(-c3ccc(F)cc3)nc2n1	Ki	'='	630.0	nM	6.20			UO_0000065	24.39	0.45	2.75	13.48	False	CHEMBL639492	Binding affinity against adenosine A2 receptor in bovine striatal membranes using [3H]-CGS-21,680 as radioligand	B	BAO_0000249	cell membrane format	Bos taurus	None	None	None	None	CHEMBL251	Adenosine A2a receptor	Homo sapiens	SINGLE PROTEIN	CHEMBL1149169	1	Scientific Literature	J. Med. Chem.	2004	None
CHEMBL521634		0	423.44	0	4.59	11	O=[N+]([O-])c1ccc(Nc2nc(-c3ccccc3)nc3c2nnn3Cc2ccccc2)cc1	Activity	'='	98.0	%				UO_0000187					False	CHEMBL995864	Displacement of [3H]ZM241385 from human recombinant adenosine A2A receptor expressed in CHO cells at 10 uM by liquid scintillation counting relative to control	B	BAO_0000219	cell-based format	Homo sapiens	None	None	CHO	None	CHEMBL251	Adenosine A2a receptor	Homo sapiens	SINGLE PROTEIN	CHEMBL1141671	1	Scientific Literature	Eur. J. Med. Chem.	2008	CHEMBL3308072
CHEMBL65271		0	418.42	0	3.41	5	CCn1cc2c(nc(NC(=O)Nc3ccc(OC)cc3)n3nc(-c4ccco4)nc23)n1	Ki	'='	1045.0	nM	5.98			UO_0000065	14.29	0.26	2.57	4.81	True	CHEMBL649784	Displacement of [3H]-SCH- 58261 from human Adenosine A2A receptor expressed in HEK293 cells	B	BAO_0000219	cell-based format	Homo sapiens	None	None	HEK293	None	CHEMBL251	Adenosine A2a receptor	Homo sapiens	SINGLE PROTEIN	CHEMBL1132457	1	Scientific Literature	J. Med. Chem.	1999	CHEMBL3307715
CHEMBL106346		0	274.33	0	3.46	10	Cc1ccc(-n2cc3c(n2)c(N)nc2ccccc23)cc1	Ki	'='	329.0	nM	6.48			UO_0000065	23.63	0.42	3.02	11.43	False	CHEMBL894344	Displacement of [3H]NECA from human adenosine A2A receptor expressed in CHO cells	B	BAO_0000219	cell-based format	Homo sapiens	None	None	CHO	None	CHEMBL251	Adenosine A2a receptor	Homo sapiens	SINGLE PROTEIN	CHEMBL1148732	1	Scientific Literature	J. Med. Chem.	2007	CHEMBL3308072
CHEMBL105913		0	290.33	0	3.16	11	COc1ccc(-n2cc3c(n2)c(N)nc2ccccc23)cc1	Ki	'='	1060.0	nM	5.97			UO_0000065	20.58	0.37	2.81	9.06	False	CHEMBL894344	Displacement of [3H]NECA from human adenosine A2A receptor expressed in CHO cells	B	BAO_0000219	cell-based format	Homo sapiens	None	None	CHO	None	CHEMBL251	Adenosine A2a receptor	Homo sapiens	SINGLE PROTEIN	CHEMBL1148732	1	Scientific Literature	J. Med. Chem.	2007	CHEMBL3308072
CHEMBL242421		0	316.36	0	3.84	14	CC(=O)Nc1nc2ccccc2c2cn(-c3cccc(C)c3)nc12	Activity	'='	10.0	%				UO_0000187					False	CHEMBL894345	Displacement of [3H]NECA from human adenosine A2A receptor expressed in CHO cells at 10 uM	B	BAO_0000219	cell-based format	Homo sapiens	None	None	CHO	None	CHEMBL251	Adenosine A2a receptor	Homo sapiens	SINGLE PROTEIN	CHEMBL1148732	1	Scientific Literature	J. Med. Chem.	2007	CHEMBL3308072
CHEMBL242422		0	332.36	0	3.54	16	COc1ccc(-n2cc3c(n2)c(NC(C)=O)nc2ccccc23)cc1	Activity	'='	0.0	%				UO_0000187					False	CHEMBL894345	Displacement of [3H]NECA from human adenosine A2A receptor expressed in CHO cells at 10 uM	B	BAO_0000219	cell-based format	Homo sapiens	None	None	CHO	None	CHEMBL251	Adenosine A2a receptor	Homo sapiens	SINGLE PROTEIN	CHEMBL1148732	1	Scientific Literature	J. Med. Chem.	2007	CHEMBL3308072
CHEMBL16997		0	382.42	0	2.47	8	CCCn1c(=O)c2nc(-c3ccc(/C=C/C(=O)O)cc3)[nH]c2n(CCC)c1=O	Ki	'='	190.0	nM	6.72			UO_0000065					False	CHEMBL644471	Antagonist activity against recombinant human adenosine A2A receptor expressed in HEK293 cells in presence of [125I]iodo-ZM-241385 radioligand.	F	BAO_0000219	cell-based format	None	None	None	HEK293	None	CHEMBL251	Adenosine A2a receptor	Homo sapiens	SINGLE PROTEIN	CHEMBL1132981	1	Scientific Literature	J. Med. Chem.	2000	CHEMBL3307715
CHEMBL388947		0	468.56	1	6.65	27	Cc1ccc(-n2cc3c(n2)c(NC(=O)C(c2ccccc2)c2ccccc2)nc2ccccc23)cc1	Activity	'='	3.0	%				UO_0000187					False	CHEMBL894345	Displacement of [3H]NECA from human adenosine A2A receptor expressed in CHO cells at 10 uM	B	BAO_0000219	cell-based format	Homo sapiens	None	None	CHO	None	CHEMBL251	Adenosine A2a receptor	Homo sapiens	SINGLE PROTEIN	CHEMBL1148732	1	Scientific Literature	J. Med. Chem.	2007	CHEMBL3308072
CHEMBL390408		0	408.46	0	4.76	24	COc1ccc(-n2cc3c(n2)c(NC(=O)Cc2ccccc2)nc2ccccc23)cc1	Activity	'='	51.0	%				UO_0000187					False	CHEMBL894345	Displacement of [3H]NECA from human adenosine A2A receptor expressed in CHO cells at 10 uM	B	BAO_0000219	cell-based format	Homo sapiens	None	None	CHO	None	CHEMBL251	Adenosine A2a receptor	Homo sapiens	SINGLE PROTEIN	CHEMBL1148732	1	Scientific Literature	J. Med. Chem.	2007	CHEMBL3308072
CHEMBL32697		0	511.56	1	2.76	74c	CC(C)Cn1c(=O)c2nc(-c3cc(OCC(=O)Nc4ccc(F)cc4)nn3C)[nH]c2n(CC(C)C)c1=O	Ki	'>'	1000.0	nM				UO_0000065					False	CHEMBL644661	Binding affinity of compound for displacement of specific [3H]ZM-241385 binding at human adenosine A2A receptor expressed in CHO cells	B	BAO_0000219	cell-based format	None	None	None	CHO	None	CHEMBL251	Adenosine A2a receptor	Homo sapiens	SINGLE PROTEIN	CHEMBL1148292	1	Scientific Literature	J. Med. Chem.	2004	CHEMBL3308072
CHEMBL141550		0	439.26	1	5.49	10	O=C(Nc1cccc(Cl)c1)Nc1nc2ccc(Cl)cc2c2nc(-c3ccco3)nn12	Ki	'='	9.5	nM	8.02			UO_0000065	18.26	0.37	2.53	8.24	False	CHEMBL647493	Displacement of [3H]SCH-58261 from human Adenosine A2A receptor expressed in CHO cells	B	BAO_0000219	cell-based format	Homo sapiens	None	None	CHO	None	CHEMBL251	Adenosine A2a receptor	Homo sapiens	SINGLE PROTEIN	CHEMBL1136016	1	Scientific Literature	J. Med. Chem.	2002	CHEMBL3308072
CHEMBL1096998		0	307.74	0	3.59	11	Nc1nc(-c2ccc(Cl)cc2)c2c(n1)-c1ccccc1C2=O	Ki	'='	5.5	nM	8.26			UO_0000065					False	CHEMBL1113721	Antagonist activity at adenosine A2A receptor	F	BAO_0000019	assay format	None	None	None	None	None	CHEMBL251	Adenosine A2a receptor	Homo sapiens	SINGLE PROTEIN	CHEMBL1157891	1	Scientific Literature	Bioorg. Med. Chem. Lett.	2010	None
CHEMBL606495		0	315.72	0	-0.94	12 (2'-Me-Cl-Ado)	C[C@]1(O)C(n2cnc3c(N)nc(Cl)nc32)O[C@H](CO)[C@H]1O	Ki	'='	1330.0	nM	5.88			UO_0000065	18.61	0.38	6.82	4.21	False	CHEMBL873042	Inhibitory activity at Adenosine A2A receptor by inhibition of [3H]-CGS- 21680 binding to bovine striatal membranes.	B	BAO_0000019	assay format	Bos taurus	None	None	None	None	CHEMBL251	Adenosine A2a receptor	Homo sapiens	SINGLE PROTEIN	CHEMBL1131221	1	Scientific Literature	J. Med. Chem.	1998	None
CHEMBL388459		0	316.36	0	3.84	15	CC(=O)Nc1nc2ccccc2c2cn(-c3ccc(C)cc3)nc12	Ki	'='	1500.0	nM	5.82			UO_0000065	18.41	0.33	1.98	9.74	False	CHEMBL894344	Displacement of [3H]NECA from human adenosine A2A receptor expressed in CHO cells	B	BAO_0000219	cell-based format	Homo sapiens	None	None	CHO	None	CHEMBL251	Adenosine A2a receptor	Homo sapiens	SINGLE PROTEIN	CHEMBL1148732	1	Scientific Literature	J. Med. Chem.	2007	CHEMBL3308072
CHEMBL431733	NAMODENOSON	2	544.74	1	1.06	Cl-IB MECA	CNC(=O)[C@H]1O[C@@H](n2cnc3c(NCc4cccc(I)c4)nc(Cl)nc32)[C@H](O)[C@@H]1O	Ki	'='	5360.0	nM	5.27			UO_0000065	9.68	0.24	4.21	3.92	True	CHEMBL876372	Displacement of [3H]CGS-21680 from recombinant human adenosine A2a receptor expressed in HEK cells	B	BAO_0000219	cell-based format	Homo sapiens	None	None	HEK293	None	CHEMBL251	Adenosine A2a receptor	Homo sapiens	SINGLE PROTEIN	CHEMBL1138752	1	Scientific Literature	J. Med. Chem.	2004	CHEMBL3307715
CHEMBL375190		0	367.37	0	-0.58	1	Nc1nc(C#Cc2ccccc2)nc2c1ncn2[C@@H]1O[C@H](CO)[C@@H](O)[C@H]1O	Ki	'='	363.0	nM	6.44			UO_0000065	17.53	0.33	7.02	4.62	True	CHEMBL876372	Displacement of [3H]CGS-21680 from recombinant human adenosine A2a receptor expressed in HEK cells	B	BAO_0000219	cell-based format	Homo sapiens	None	None	HEK293	None	CHEMBL251	Adenosine A2a receptor	Homo sapiens	SINGLE PROTEIN	CHEMBL1138752	1	Scientific Literature	J. Med. Chem.	2004	CHEMBL3307715
CHEMBL276528		0	312.72	0	1.98	31	O=c1[nH]c2ccccc2n2c(=O)n(-c3ccc(Cl)cc3)nc12	Inhibition	'='	5.5	%				UO_0000187					False	CHEMBL642120	Binding affinity towards adenosine A2A receptor of bovine striatal membrane in presence of [3H]-CGS- at a concentration of 20 uM	B	BAO_0000019	assay format	Bos taurus	None	None	None	None	CHEMBL251	Adenosine A2a receptor	Homo sapiens	SINGLE PROTEIN	CHEMBL1132980	1	Scientific Literature	J. Med. Chem.	2000	None
CHEMBL252074		0	464.87	0	2.44	32	O=c1[nH]c2nc(-c3cnn(Cc4noc(-c5ccc(Cl)cc5)n4)c3)[nH]c2c(=O)n1CC1CC1	Ki	'>'	5000.0	nM				UO_0000065					False	CHEMBL946045	Displacement of [3H]ZM241385 from human A2A receptor expressed in HEK293 cell membranes	B	BAO_0000219	cell-based format	Homo sapiens	None	None	HEK293	None	CHEMBL251	Adenosine A2a receptor	Homo sapiens	SINGLE PROTEIN	CHEMBL1141482	1	Scientific Literature	Bioorg. Med. Chem. Lett.	2008	CHEMBL3307715
CHEMBL224307		0	474.99	1	5.63	8b	O=C(OCC1CC1)c1cnc2c(cnn2CC(Cl)c2ccccc2)c1NCCc1ccccc1	Inhibition	'='	54.0	%				UO_0000187					False	CHEMBL920044	Displacement of [3HCGS21680 from adenosine A2A receptor in bovine cerebral cortical membranes at 10 uM	B	BAO_0000249	cell membrane format	Bos taurus	None	None	None	None	CHEMBL251	Adenosine A2a receptor	Homo sapiens	SINGLE PROTEIN	CHEMBL1139469	1	Scientific Literature	J. Med. Chem.	2005	None
CHEMBL389060		0	497.43	1	6.28	5k	CC(C)OC(=O)c1cnc2c(cnn2CC(Cl)c2ccccc2)c1NCCc1ccc(Cl)cc1	Inhibition	'='	27.0	%				UO_0000187					False	CHEMBL920044	Displacement of [3HCGS21680 from adenosine A2A receptor in bovine cerebral cortical membranes at 10 uM	B	BAO_0000249	cell membrane format	Bos taurus	None	None	None	None	CHEMBL251	Adenosine A2a receptor	Homo sapiens	SINGLE PROTEIN	CHEMBL1139469	1	Scientific Literature	J. Med. Chem.	2005	None
CHEMBL223821		0	497.43	1	6.28	5i	CC(C)OC(=O)c1cnc2c(cnn2CC(Cl)c2ccccc2)c1NCCc1ccccc1Cl	Inhibition	'='	13.0	%				UO_0000187					False	CHEMBL920044	Displacement of [3HCGS21680 from adenosine A2A receptor in bovine cerebral cortical membranes at 10 uM	B	BAO_0000249	cell membrane format	Bos taurus	None	None	None	None	CHEMBL251	Adenosine A2a receptor	Homo sapiens	SINGLE PROTEIN	CHEMBL1139469	1	Scientific Literature	J. Med. Chem.	2005	None
CHEMBL112773		0	420.27	0	2.59	2h	COC[C@H]1CCCN1C(=O)c1cc(N)n2nc(-c3ccc(Br)o3)nc2c1	Ki	'='	2.0	nM	8.70			UO_0000065	20.70	0.46	6.11	8.80	False	CHEMBL644656	Binding affinity against human Adenosine A2a receptor (hA2a)	B	BAO_0000357	single protein format	None	None	None	None	None	CHEMBL251	Adenosine A2a receptor	Homo sapiens	SINGLE PROTEIN	CHEMBL1149198	1	Scientific Literature	Bioorg. Med. Chem. Lett.	2004	None
CHEMBL448482		0	428.41	1	-1.27	11b	CCNC(=O)[C@H]1O[C@@H](n2cnc3c(NNC(=O)c4cccnc4)ncnc32)[C@H](O)[C@@H]1O	Activity	'='	7.0	%				UO_0000187					False	CHEMBL912890	Displacement of [3H]CGS-21680 from human adenosine A2A receptor expressed in CHO cells	B	BAO_0000219	cell-based format	Homo sapiens	None	None	CHO	None	CHEMBL251	Adenosine A2a receptor	Homo sapiens	SINGLE PROTEIN	CHEMBL1139845	1	Scientific Literature	J. Med. Chem.	2007	CHEMBL3308072
CHEMBL432950		0	448.95	1	5.24	10k	CCOC(=O)c1cnc2c(cnn2CC(Cl)c2ccccc2)c1NCCc1ccccc1	Inhibition	'='	4.0	%				UO_0000187					False	CHEMBL642123	Percent inhibition of specific [3H]-CGS-21,680 binding to adenosine A2A receptors in bovine cortical membranes at 10 uM concentration	B	BAO_0000249	cell membrane format	Bos taurus	None	None	None	None	CHEMBL251	Adenosine A2a receptor	Homo sapiens	SINGLE PROTEIN	CHEMBL1135638	1	Scientific Literature	J. Med. Chem.	2002	None
CHEMBL109499		0	297.32	0	1.81	2p	Nc1cc(C(=O)N2CCCC2)cc2nc(-c3ccco3)nn12	Ki	'='	11.0	nM	7.96			UO_0000065	26.77	0.49	6.15	8.88	False	CHEMBL644656	Binding affinity against human Adenosine A2a receptor (hA2a)	B	BAO_0000357	single protein format	None	None	None	None	None	CHEMBL251	Adenosine A2a receptor	Homo sapiens	SINGLE PROTEIN	CHEMBL1149198	1	Scientific Literature	Bioorg. Med. Chem. Lett.	2004	None
CHEMBL410115		0	411.42	0	-0.44	8d	CNc1nc(C#C[C@H](O)c2ccccc2)nc2c1ncn2[C@@H]1O[C@H](CO)[C@@H](O)[C@H]1O	Ki	'='	1560.0	nM	5.81			UO_0000065	14.11	0.26	6.25	3.98	False	CHEMBL644647	Binding affinity against Human recombinant Adenosine A2A receptor stably transfected in CHO cells using [3H]NECA as radioligand	B	BAO_0000219	cell-based format	None	None	None	CHO	None	CHEMBL251	Adenosine A2a receptor	Homo sapiens	SINGLE PROTEIN	CHEMBL1135517	1	Scientific Literature	J. Med. Chem.	2002	CHEMBL3308072
CHEMBL374768		0	445.48	1	-0.45	16	CCCCc1cn(-c2nc(NC)c3ncn([C@@H]4O[C@H](C(=O)NCC)[C@@H](O)[C@H]4O)c3n2)nn1	Inhibition	'='	43.0	%				UO_0000187					False	CHEMBL909309	Inhibition of [3H]CGS21680 binding to human Adenosine A2A receptor expressed in CHO cells at 10 uM	B	BAO_0000219	cell-based format	Homo sapiens	None	None	CHO	None	CHEMBL251	Adenosine A2a receptor	Homo sapiens	SINGLE PROTEIN	CHEMBL1137298	1	Scientific Literature	J. Med. Chem.	2006	CHEMBL3308072
CHEMBL437344		0	438.45	1	-0.35	9	CNc1nc(-n2cc(Cc3ccccc3)nn2)nc2c1ncn2[C@@H]1O[C@H](CO)[C@@H](O)[C@H]1O	Inhibition	'='	20.0	%				UO_0000187					False	CHEMBL909309	Inhibition of [3H]CGS21680 binding to human Adenosine A2A receptor expressed in CHO cells at 10 uM	B	BAO_0000219	cell-based format	Homo sapiens	None	None	CHO	None	CHEMBL251	Adenosine A2a receptor	Homo sapiens	SINGLE PROTEIN	CHEMBL1137298	1	Scientific Literature	J. Med. Chem.	2006	CHEMBL3308072
CHEMBL512812		0	332.33	0	1.99	79	Nc1nc(-c2ccco2)c2nnn(Cc3ccc4[nH]ncc4c3)c2n1	Ki	'='	8.6	nM	8.07			UO_0000065	24.27	0.44	6.08	6.49	False	CHEMBL1021382	Displacement of radioligand from human recombinant adenosine A2A receptor at 21 degC after 90 mins by cell-based microplate scintillation counting	B	BAO_0000219	cell-based format	Homo sapiens	None	None	None	None	CHEMBL251	Adenosine A2a receptor	Homo sapiens	SINGLE PROTEIN	CHEMBL1139344	1	Scientific Literature	J. Med. Chem.	2009	None
CHEMBL190147		0	322.42	0	3.71	13	c1ccc(CNc2nc(NC3CCCCC3)c3[nH]cnc3n2)cc1	Inhibition	'='	34.0	%				UO_0000187					False	CHEMBL835501	Percent inhibition of [3H]-DPCPX binding to human adenosine A2A receptor expressed in CHO cells at 10 uM	B	BAO_0000219	cell-based format	Homo sapiens	None	None	CHO	None	CHEMBL251	Adenosine A2a receptor	Homo sapiens	SINGLE PROTEIN	CHEMBL1140335	1	Scientific Literature	J. Med. Chem.	2005	CHEMBL3308072
CHEMBL193128		0	422.29	0	3.97	3k	COc1ccccc1-c1ccc2c(c1)Cc1sc(N)nc1-2.I	Alloste ic enhan er (AE)	'='	0.0	%				UO_0000187					False	CHEMBL834999	In vitro allosteric enhancer (AE) activity for adenosine A2A receptor at 50 uM	B	BAO_0000357	single protein format	Homo sapiens	None	None	None	None	CHEMBL251	Adenosine A2a receptor	Homo sapiens	SINGLE PROTEIN	CHEMBL1145162	1	Scientific Literature	J. Med. Chem.	2005	None
CHEMBL193129		0	422.29	0	3.97	3l	COc1cccc(-c2ccc3c(c2)Cc2sc(N)nc2-3)c1.I	Alloste ic enhan er (AE)	'='	0.0	%				UO_0000187					False	CHEMBL834999	In vitro allosteric enhancer (AE) activity for adenosine A2A receptor at 50 uM	B	BAO_0000357	single protein format	Homo sapiens	None	None	None	None	CHEMBL251	Adenosine A2a receptor	Homo sapiens	SINGLE PROTEIN	CHEMBL1145162	1	Scientific Literature	J. Med. Chem.	2005	None
CHEMBL190472		0	475.55	0	4.93	11c	CCCn1c(=O)c2c(nc3[nH]c(-c4ccc(-c5ccccc5)cc4)cn32)n(Cc2ccccc2)c1=O	Ki	'>'	1000.0	nM				UO_0000065					True	CHEMBL840057	Inhibition of [3H]-ZM 241385 binding to human adenosine A2a receptor expressed in CHO cells	B	BAO_0000219	cell-based format	Homo sapiens	None	None	CHO	None	CHEMBL251	Adenosine A2a receptor	Homo sapiens	SINGLE PROTEIN	CHEMBL1140322	1	Scientific Literature	J. Med. Chem.	2005	CHEMBL3308072
CHEMBL42710	EUGENOL	0	164.20	0	2.13	EUGENOL	C=CCc1ccc(O)c(OC)c1	Ki						Not Active (inhibition < 50% @ 10 uM and thus dose-reponse curve not measured)						False	CHEMBL1909214	DRUGMATRIX: Adenosine A2A radioligand binding (ligand: AB-MECA)	B	BAO_0000249	cell membrane format	None	None	None	HEK293	Membrane	CHEMBL251	Adenosine A2a receptor	Homo sapiens	SINGLE PROTEIN	CHEMBL1909046	15	DrugMatrix			CHEMBL3307715
CHEMBL1289	HALOPROGIN	4	361.39	0	4.42	HALOPROGIN	Clc1cc(Cl)c(OCC#CI)cc1Cl	Ki						Not Active (inhibition < 50% @ 10 uM and thus dose-reponse curve not measured)						False	CHEMBL1909214	DRUGMATRIX: Adenosine A2A radioligand binding (ligand: AB-MECA)	B	BAO_0000249	cell membrane format	None	None	None	HEK293	Membrane	CHEMBL251	Adenosine A2a receptor	Homo sapiens	SINGLE PROTEIN	CHEMBL1909046	15	DrugMatrix			CHEMBL3307715
CHEMBL461727	AMYGDALIN	0	457.43	2	-3.11	AMYGDALIN(D)	N#C[C@H](O[C@@H]1O[C@H](CO[C@@H]2O[C@H](CO)[C@@H](O)[C@H](O)[C@H]2O)[C@@H](O)[C@H](O)[C@H]1O)c1ccccc1	Ki						Not Active (inhibition < 50% @ 10 uM and thus dose-reponse curve not measured)						False	CHEMBL1909214	DRUGMATRIX: Adenosine A2A radioligand binding (ligand: AB-MECA)	B	BAO_0000249	cell membrane format	None	None	None	HEK293	Membrane	CHEMBL251	Adenosine A2a receptor	Homo sapiens	SINGLE PROTEIN	CHEMBL1909046	15	DrugMatrix			CHEMBL3307715
CHEMBL1094143		0	405.46	0	4.79	2g	O=C(Nc1nc(-c2ccccc2)nc2nn(Cc3ccccc3)cc12)c1ccccc1	Ki	'='	180.6	nM	6.74			UO_0000065	16.63	0.30	1.95	9.28	False	CHEMBL1120796	Displacement of [3H]NECA from human adenosine A2A receptor expressed in CHO cells	B	BAO_0000219	cell-based format	Homo sapiens	None	None	CHO	None	CHEMBL251	Adenosine A2a receptor	Homo sapiens	SINGLE PROTEIN	CHEMBL1157749	1	Scientific Literature	J. Med. Chem.	2010	CHEMBL3308072
CHEMBL1096753		0	225.25	0	1.61	6	Cn1cc2c(N)nc(-c3ccccc3)nc2n1	Ki	'>'	10000.0	nM				UO_0000065					False	CHEMBL1120796	Displacement of [3H]NECA from human adenosine A2A receptor expressed in CHO cells	B	BAO_0000219	cell-based format	Homo sapiens	None	None	CHO	None	CHEMBL251	Adenosine A2a receptor	Homo sapiens	SINGLE PROTEIN	CHEMBL1157749	1	Scientific Literature	J. Med. Chem.	2010	CHEMBL3308072
CHEMBL1097737		0	315.38	0	3.32	8	Nc1nc(-c2ccccc2)nc2nn(CCc3ccccc3)cc12	Ki	'='	1000.0	nM	6.00			UO_0000065	19.02	0.34	2.68	8.62	False	CHEMBL1120796	Displacement of [3H]NECA from human adenosine A2A receptor expressed in CHO cells	B	BAO_0000219	cell-based format	Homo sapiens	None	None	CHO	None	CHEMBL251	Adenosine A2a receptor	Homo sapiens	SINGLE PROTEIN	CHEMBL1157749	1	Scientific Literature	J. Med. Chem.	2010	CHEMBL3308072
CHEMBL1270813		0	460.54	0	3.61	3f	COCCCn1c(NC(=O)c2cccc(C#N)c2)nc2cc(C(=O)N3CCCC[C@H]3C)cnc21	Ki	'='	7.7	nM	8.11			UO_0000065	17.62	0.33	4.50	7.17	False	CHEMBL1273565	Displacement of [3H]SCH58261 from human recombinant A2A receptor expressed in HEK293 cells	B	BAO_0000219	cell-based format	Homo sapiens	None	None	HEK293	None	CHEMBL251	Adenosine A2a receptor	Homo sapiens	SINGLE PROTEIN	CHEMBL1268900	1	Scientific Literature	Bioorg. Med. Chem. Lett.	2010	CHEMBL3307715
CHEMBL1270916		0	388.43	0	2.72	4a	Cn1c(NC(=O)c2cccc(C#N)c2)nc2cc(C(=O)N3CCCCC3)cnc21	Ki	'='	147.0	nM	6.83			UO_0000065	17.59	0.32	4.11	6.58	False	CHEMBL1273565	Displacement of [3H]SCH58261 from human recombinant A2A receptor expressed in HEK293 cells	B	BAO_0000219	cell-based format	Homo sapiens	None	None	HEK293	None	CHEMBL251	Adenosine A2a receptor	Homo sapiens	SINGLE PROTEIN	CHEMBL1268900	1	Scientific Literature	Bioorg. Med. Chem. Lett.	2010	CHEMBL3307715
CHEMBL1271120		0	459.51	0	2.32	4e	CC(=O)NCCn1c(NC(=O)c2cccc(C#N)c2)nc2cc(C(=O)N3CCCCC3)cnc21	Ki	'='	37.0	nM	7.43			UO_0000065	16.17	0.30	5.11	5.59	False	CHEMBL1273565	Displacement of [3H]SCH58261 from human recombinant A2A receptor expressed in HEK293 cells	B	BAO_0000219	cell-based format	Homo sapiens	None	None	HEK293	None	CHEMBL251	Adenosine A2a receptor	Homo sapiens	SINGLE PROTEIN	CHEMBL1268900	1	Scientific Literature	Bioorg. Med. Chem. Lett.	2010	CHEMBL3307715
CHEMBL1269901		0	433.51	0	3.68	5a	CCN(CC)C(=O)c1ccc2nc(NC(=O)c3cccc(C#N)c3)n(CCCOC)c2c1	Ki	'='	3.1	nM	8.51			UO_0000065	19.63	0.36	4.83	8.49	False	CHEMBL1273565	Displacement of [3H]SCH58261 from human recombinant A2A receptor expressed in HEK293 cells	B	BAO_0000219	cell-based format	Homo sapiens	None	None	HEK293	None	CHEMBL251	Adenosine A2a receptor	Homo sapiens	SINGLE PROTEIN	CHEMBL1268900	1	Scientific Literature	Bioorg. Med. Chem. Lett.	2010	CHEMBL3307715
CHEMBL372475		0	377.30	0	3.87	20	Nc1nc(-c2ccco2)c2ncn(Cc3ccc(C(F)(F)F)cc3F)c2n1	Ki	'='	2.8	nM	8.55			UO_0000065	22.67	0.43	4.68	10.33	False	CHEMBL829686	Inhibition constant against human Adenosine A2a receptor using [3H]-SCH- 58261 as radioligand expressed in HEK cell membranes	B	BAO_0000219	cell-based format	Homo sapiens	None	None	HEK293	None	CHEMBL251	Adenosine A2a receptor	Homo sapiens	SINGLE PROTEIN	CHEMBL1143541	1	Scientific Literature	Bioorg. Med. Chem. Lett.	2005	CHEMBL3307715
CHEMBL16687	CGS-15943	0	285.69	0	2.77	1, CGS-15943	Nc1nc2ccc(Cl)cc2c2nc(-c3ccco3)nn12	Ki	'='	1.7	nM	8.77			UO_0000065	30.70	0.60	6.00	10.66	False	CHEMBL649782	Binding affinity for human Adenosine A2A receptor from HEK293 cells	B	BAO_0000219	cell-based format	Homo sapiens	None	None	HEK293	None	CHEMBL251	Adenosine A2a receptor	Homo sapiens	SINGLE PROTEIN	CHEMBL1129441	1	Scientific Literature	J. Med. Chem.	1996	CHEMBL3307715
CHEMBL164905		0	436.86	0	4.44	43	CCCn1cc2c(nc(NC(=O)Nc3ccc(Cl)cc3)n3nc(-c4ccco4)nc23)n1	Ki	'='	140.0	nM	6.85			UO_0000065	15.69	0.30	2.41	5.95	True	CHEMBL646718	Displacement of [3H]SCH-58261 from human Adenosine A2A receptor expressed in HEK293 cells; range 123-162	B	BAO_0000219	cell-based format	Homo sapiens	None	None	HEK293	None	CHEMBL251	Adenosine A2a receptor	Homo sapiens	SINGLE PROTEIN	CHEMBL1136016	1	Scientific Literature	J. Med. Chem.	2002	CHEMBL3307715
CHEMBL518729		0	295.30	0	1.02	13	Cc1cn2c(nc3c2c(=O)[nH]c(=O)n3Cc2ccccc2)[nH]1	Ki	'>'	1000.0	nM				UO_0000065					False	CHEMBL1014569	Displacement of [3H]ZM241385 from human cloned adenosine A2A receptor expressed in CHO cells	B	BAO_0000219	cell-based format	Homo sapiens	None	None	CHO	None	CHEMBL251	Adenosine A2a receptor	Homo sapiens	SINGLE PROTEIN	CHEMBL1139241	1	Scientific Literature	Bioorg. Med. Chem.	2008	CHEMBL3308072
CHEMBL464076		0	339.36	0	0.49	14a	Cc1cn2c(nc3c2c(=O)n(CCO)c(=O)n3Cc2ccccc2)[nH]1	Ki	'>'	1000.0	nM				UO_0000065					False	CHEMBL1014569	Displacement of [3H]ZM241385 from human cloned adenosine A2A receptor expressed in CHO cells	B	BAO_0000219	cell-based format	Homo sapiens	None	None	CHO	None	CHEMBL251	Adenosine A2a receptor	Homo sapiens	SINGLE PROTEIN	CHEMBL1139241	1	Scientific Literature	Bioorg. Med. Chem.	2008	CHEMBL3308072
CHEMBL191421		0	379.46	0	2.89	1d	CCCn1c(=O)c2c(nc3[nH]c(C(C)(C)C)cn32)n(Cc2ccccc2)c1=O	Ki	'>'	1000.0	nM				UO_0000065					False	CHEMBL1014569	Displacement of [3H]ZM241385 from human cloned adenosine A2A receptor expressed in CHO cells	B	BAO_0000219	cell-based format	Homo sapiens	None	None	CHO	None	CHEMBL251	Adenosine A2a receptor	Homo sapiens	SINGLE PROTEIN	CHEMBL1139241	1	Scientific Literature	Bioorg. Med. Chem.	2008	CHEMBL3308072
CHEMBL520238		0	308.35	0	2.30	6c	CC(=O)Nc1cc(-c2ccncc2)nc(-n2nc(C)cc2C)n1	Ki	'='	40.0	nM	7.40			UO_0000065	23.99	0.44	5.10	8.64	False	CHEMBL952340	Displacement of [3H]ZM241685 from human adenosine A2A receptor expressed in HEK293 cells	B	BAO_0000219	cell-based format	Homo sapiens	None	None	HEK293	None	CHEMBL251	Adenosine A2a receptor	Homo sapiens	SINGLE PROTEIN	CHEMBL1152277	1	Scientific Literature	J. Med. Chem.	2008	CHEMBL3307715
CHEMBL200732		0	560.81	1	1.78	4, (thio-cl-IB-MECA)	CNC(=O)[C@H]1S[C@@H](n2cnc3c(NCc4cccc(I)c4)nc(Cl)nc32)[C@H](O)[C@@H]1O	Ki	'='	223.0	nM	6.65			UO_0000065	11.86	0.30	4.87	5.31	True	CHEMBL1028957	Displacement of [3H]CGS-21680 from human adenosine A2A receptor expressed in HEK293 cells	B	BAO_0000219	cell-based format	Homo sapiens	None	None	HEK293	None	CHEMBL251	Adenosine A2a receptor	Homo sapiens	SINGLE PROTEIN	CHEMBL1140153	1	Scientific Literature	J. Med. Chem.	2008	CHEMBL3307715
CHEMBL487765		0	307.36	0	2.90	6a	CC(=O)Nc1cc(-c2ccccc2)nc(-n2nc(C)cc2C)n1	Ki	'='	87.0	nM	7.06			UO_0000065	22.97	0.42	4.16	9.71	True	CHEMBL939476	Displacement of [3H]ZM-241385 from human adenosine A2A receptor expressed in HEK293 cells	B	BAO_0000219	cell-based format	Homo sapiens	None	None	HEK293	None	CHEMBL251	Adenosine A2a receptor	Homo sapiens	SINGLE PROTEIN	CHEMBL1152249	1	Scientific Literature	Bioorg. Med. Chem. Lett.	2008	CHEMBL3307715
CHEMBL460201		0	440.89	0	4.84	2i1	O=C(Nc1nc(-c2ccccc2)nc2c1nnn2Cc1ccccc1)c1ccccc1Cl	Activity	'='	38.0	%				UO_0000187					False	CHEMBL1010664	Displacement of [3H]ZM241385 from human recombinant adenosine A2A receptor expressed in CHO cells at 10 uM by liquid scintillation counting	B	BAO_0000219	cell-based format	Homo sapiens	None	None	CHO	None	CHEMBL251	Adenosine A2a receptor	Homo sapiens	SINGLE PROTEIN	CHEMBL1152773	1	Scientific Literature	Bioorg. Med. Chem.	2009	CHEMBL3308072
CHEMBL486552		0	346.39	0	2.97	14	CC(=O)Nc1cc(-c2cccc(CC#N)c2)nc(-n2nc(C)cc2C)n1	Ki	'='	2.0	nM	8.70			UO_0000065	25.11	0.46	5.73	9.02	False	CHEMBL939476	Displacement of [3H]ZM-241385 from human adenosine A2A receptor expressed in HEK293 cells	B	BAO_0000219	cell-based format	Homo sapiens	None	None	HEK293	None	CHEMBL251	Adenosine A2a receptor	Homo sapiens	SINGLE PROTEIN	CHEMBL1152249	1	Scientific Literature	Bioorg. Med. Chem. Lett.	2008	CHEMBL3307715
CHEMBL471628		0	436.48	0	4.20	2k2	COc1cccc(C(=O)Nc2nc(-c3ccccc3)nc3c2nnn3Cc2ccccc2)c1	Activity	'='	12.0	%				UO_0000187					False	CHEMBL1010664	Displacement of [3H]ZM241385 from human recombinant adenosine A2A receptor expressed in CHO cells at 10 uM by liquid scintillation counting	B	BAO_0000219	cell-based format	Homo sapiens	None	None	CHO	None	CHEMBL251	Adenosine A2a receptor	Homo sapiens	SINGLE PROTEIN	CHEMBL1152773	1	Scientific Literature	Bioorg. Med. Chem.	2009	CHEMBL3308072
CHEMBL255739		0	444.54	0	4.09	23	Cc1cc(C)n(-c2cc(NC(=O)Cc3ccc(CN(C)C)cc3)nc(-c3ccc(C)o3)n2)n1	Ki	'='	0.2	nM	9.70			UO_0000065	21.82	0.40	5.61	10.89	False	CHEMBL930529	Displacement of [3H]ZM241385 from human adenosine A2A receptor expressed in HEK293 cells	B	BAO_0000219	cell-based format	Homo sapiens	None	None	HEK293	None	CHEMBL251	Adenosine A2a receptor	Homo sapiens	SINGLE PROTEIN	CHEMBL1142297	1	Scientific Literature	Bioorg. Med. Chem. Lett.	2008	CHEMBL3307715
CHEMBL221579		0	175.24	0	2.14	2	CCc1nc2c(C)cc(C)nc2[nH]1	Inhibition	'='	8.0	%				UO_0000187					False	CHEMBL907970	Displacement of [3H]ZM241385 from human adenosine A2A receptor expressed in CHO cells at 1 uM	B	BAO_0000219	cell-based format	Homo sapiens	None	None	CHO	None	CHEMBL251	Adenosine A2a receptor	Homo sapiens	SINGLE PROTEIN	CHEMBL1141417	1	Scientific Literature	J. Med. Chem.	2007	CHEMBL3308072
CHEMBL219160		0	353.47	1	6.34	14, LUF 5981	c1ccc(-c2cc(-c3ccccc3)c3nc(C4CCCCC4)[nH]c3n2)cc1	Ki	'='	194.0	nM	6.71		Antagonist	UO_0000065	18.99	0.34	0.37	16.15	False	CHEMBL907969	Displacement of [3H]ZM-241385 from human adenosine A2A receptor expressed in CHO cells	B	BAO_0000219	cell-based format	Homo sapiens	None	None	CHO	None	CHEMBL251	Adenosine A2a receptor	Homo sapiens	SINGLE PROTEIN	CHEMBL1141417	1	Scientific Literature	J. Med. Chem.	2007	CHEMBL3308072
CHEMBL464859	NECA	0	308.30	0	-1.84	16	CCNC(=O)[C@H]1O[C@@H](n2cnc3c(N)ncnc32)[C@H](O)[C@@H]1O	Ki	'='	29.2	nM	7.54			UO_0000065	24.44	0.47	9.37	5.08	False	CHEMBL644650	Binding affinity against S277E human adenosine A2A receptor expressed in CHO cells using [3H]- ZM-241385	B	BAO_0000219	cell-based format	Homo sapiens	None	None	CHO	None	CHEMBL251	Adenosine A2a receptor	Homo sapiens	SINGLE PROTEIN	CHEMBL1144939	1	Scientific Literature	J. Med. Chem.	2003	CHEMBL3308072
CHEMBL131164		0	250.30	0	1.10	29	CCCCn1cnc2c1c(=O)[nH]c(=O)n2CCC	EC50	'='	13800.0	nM	4.86			UO_0000065					False	CHEMBL680424	Relaxant activity on the spontaneous tone of isolated guinea pig tracheal ring chains.	F	BAO_0000019	assay format	Cavia porcellus	None	None	None	None	CHEMBL251	Adenosine A2a receptor	Homo sapiens	SINGLE PROTEIN	CHEMBL1125335	1	Scientific Literature	J. Med. Chem.	1992	None
CHEMBL441555		0	351.41	1	5.06	4	O=C(Nc1cc(-c2ccccc2)nc(-c2ccccc2)n1)c1ccccc1	Activity	'='	17.0	%				UO_0000187					False	CHEMBL918672	Displacement of [3H]ZM241385 from human adenosine A2A receptor expressed in HEK293 cells at 1 uM	B	BAO_0000219	cell-based format	Homo sapiens	None	None	HEK293	None	CHEMBL251	Adenosine A2a receptor	Homo sapiens	SINGLE PROTEIN	CHEMBL1149279	1	Scientific Literature	J. Med. Chem.	2004	CHEMBL3307715
CHEMBL358076		0	335.41	0	3.48	7l	CCc1cn2c(NC(=O)C3CCCC3)nc(-c3ccccc3)nc2n1	Ki	'='	2600.0	nM	5.58			UO_0000065	16.65	0.31	2.11	7.74	False	CHEMBL649776	Displacement of [3H]- CGS-21680 from Adenosine A2a receptor in bovine striatal membranes.	B	BAO_0000249	cell membrane format	Bos taurus	None	None	None	None	CHEMBL251	Adenosine A2a receptor	Homo sapiens	SINGLE PROTEIN	CHEMBL1135595	1	Scientific Literature	J. Med. Chem.	2002	None
CHEMBL302376		0	266.26	0	-2.01	5	NC[C@H]1O[C@@H](n2cnc3c(N)ncnc32)[C@H](O)[C@@H]1O	Ki	'='	52.0	nM	7.28			UO_0000065	27.36	0.52	9.29	5.01	False	CHEMBL644649	Binding affinity against Q89D human adenosine A2A receptor expressed in CHO cells using [3H]- ZM-241385	B	BAO_0000219	cell-based format	Homo sapiens	None	None	CHO	None	CHEMBL251	Adenosine A2a receptor	Homo sapiens	SINGLE PROTEIN	CHEMBL1144939	1	Scientific Literature	J. Med. Chem.	2003	CHEMBL3308072
CHEMBL97665		0	263.34	0	3.67	9	Cc1ccc2c(N(C)C)cc(-c3ccccc3)nc2n1	Ki	'>'	10000.0	nM				UO_0000065					False	CHEMBL642332	Binding affinity against adenosine A2 receptor in human striatal membranes using [3H]CGS-21680 as radioligand	B	BAO_0000249	cell membrane format	None	None	None	None	None	CHEMBL251	Adenosine A2a receptor	Homo sapiens	SINGLE PROTEIN	CHEMBL1149169	1	Scientific Literature	J. Med. Chem.	2004	None
CHEMBL1091963		0	503.52	1	4.17	27	COc1ccc(-c2nc3c4cn(C)nc4nc(N(C(=O)c4ccccc4)C(=O)c4ccccc4)n3n2)cc1	Ki	'>'	10000.0	nM				UO_0000065					False	CHEMBL1117075	Displacement of [3H]NECA from human cloned adenosine A2a receptor expressed in CHO cells	B	BAO_0000219	cell-based format	Homo sapiens	None	None	CHO	None	CHEMBL251	Adenosine A2a receptor	Homo sapiens	SINGLE PROTEIN	CHEMBL1156179	1	Scientific Literature	J. Med. Chem.	2010	CHEMBL3308072
CHEMBL511143		0	450.50	0	4.59	2n	CCOc1ccccc1C(=O)Nc1nc(-c2ccccc2)nc2c1nnn2Cc1ccccc1	Activity	'='	48.0	%				UO_0000187					False	CHEMBL1010664	Displacement of [3H]ZM241385 from human recombinant adenosine A2A receptor expressed in CHO cells at 10 uM by liquid scintillation counting	B	BAO_0000219	cell-based format	Homo sapiens	None	None	CHO	None	CHEMBL251	Adenosine A2a receptor	Homo sapiens	SINGLE PROTEIN	CHEMBL1152773	1	Scientific Literature	Bioorg. Med. Chem.	2009	CHEMBL3308072
CHEMBL97757		0	240.24	0	3.14	17	Oc1cc(-c2ccccc2)nc2nc(F)ccc12	Ki	'='	2700.0	nM	5.57			UO_0000065	23.18	0.42	2.43	12.10	False	CHEMBL642332	Binding affinity against adenosine A2 receptor in human striatal membranes using [3H]CGS-21680 as radioligand	B	BAO_0000249	cell membrane format	None	None	None	None	None	CHEMBL251	Adenosine A2a receptor	Homo sapiens	SINGLE PROTEIN	CHEMBL1149169	1	Scientific Literature	J. Med. Chem.	2004	None
CHEMBL201591		0	464.53	0	2.68	C3R4	CCCn1c(=O)c2nc(-c3cc(OCC(=O)c4ccc(C)cc4)n(C)n3)[nH]c2n(CCC)c1=O	Inhibition						Not Determined						False	CHEMBL853017	Displacement of [3H]ZM-241385 from recombinant human adenosine A2A receptor expressed in HEK293 cells at 0.1 uM	B	BAO_0000219	cell-based format	Homo sapiens	None	None	HEK293	None	CHEMBL251	Adenosine A2a receptor	Homo sapiens	SINGLE PROTEIN	CHEMBL1148617	1	Scientific Literature	J. Med. Chem.	2006	CHEMBL3307715
CHEMBL132629		0	482.28	0	0.62	6	N[C@@H]1[C@@H](CO)O[C@@H](n2cnc3c(NCc4cccc(I)c4)ncnc32)[C@@H]1O	Ki	'='	67.0	nM	7.17			UO_0000065	14.88	0.36	6.55	5.46	False	CHEMBL644655	Binding affinity against WT human adenosine A2A receptor expressed in CHO cells using [3H]- ZM-241385	B	BAO_0000219	cell-based format	Homo sapiens	None	None	CHO	None	CHEMBL251	Adenosine A2a receptor	Homo sapiens	SINGLE PROTEIN	CHEMBL1144939	1	Scientific Literature	J. Med. Chem.	2003	CHEMBL3308072
CHEMBL457015		0	377.42	0	1.21	34	CCCn1c(=O)c2[nH]c(-c3ccc(S(C)(=O)=O)cc3)c(O)c2n(C)c1=O	Ki	'='	468.0	nM	6.33			UO_0000065	16.77	0.33	5.12	5.54	False	CHEMBL1036748	Displacement of [3H]ZM241385 from human cloned adenosine A2A receptor expressed in human HeLa cells	B	BAO_0000219	cell-based format	Homo sapiens	None	None	HeLa	None	CHEMBL251	Adenosine A2a receptor	Homo sapiens	SINGLE PROTEIN	CHEMBL1142545	1	Scientific Literature	Bioorg. Med. Chem.	2008	CHEMBL3308376
CHEMBL209927		0	471.52	0	4.80	14	O=C(Nc1nc2ccccc2n2c(=O)n(-c3ccccc3)nc12)C(c1ccccc1)c1ccccc1	Inhibition	'='	58.0	%				UO_0000187					False	CHEMBL864125	Inhibition of [3H]NECA binding to human adenosine A2A receptor at 10 uM	B	BAO_0000357	single protein format	Homo sapiens	None	None	None	None	CHEMBL251	Adenosine A2a receptor	Homo sapiens	SINGLE PROTEIN	CHEMBL1138044	1	Scientific Literature	J. Med. Chem.	2006	None
CHEMBL209122		0	426.44	0	2.88	11	COc1ccc(-n2nc3c(NC(=O)c4ccccc4)nc4c(N)cccc4n3c2=O)cc1	Inhibition	'='	24.0	%				UO_0000187					False	CHEMBL864125	Inhibition of [3H]NECA binding to human adenosine A2A receptor at 10 uM	B	BAO_0000357	single protein format	Homo sapiens	None	None	None	None	CHEMBL251	Adenosine A2a receptor	Homo sapiens	SINGLE PROTEIN	CHEMBL1138044	1	Scientific Literature	J. Med. Chem.	2006	None
CHEMBL209943		0	411.42	0	3.29	6	COc1ccc(-n2nc3c(NC(=O)c4ccccc4)nc4ccccc4n3c2=O)cc1	Ki	'='	3585.0	nM	5.45			UO_0000065	13.24	0.24	2.16	6.02	False	CHEMBL862969	Displacement of [3H]NECA from human adenosine A2A receptor expressed in CHO cells	B	BAO_0000219	cell-based format	Homo sapiens	None	None	CHO	None	CHEMBL251	Adenosine A2a receptor	Homo sapiens	SINGLE PROTEIN	CHEMBL1138044	1	Scientific Literature	J. Med. Chem.	2006	CHEMBL3308072
CHEMBL378514		0	334.34	0	1.57	4	CC(=O)Nc1nc2c(N)cccc2n2c(=O)n(-c3ccccc3)nc12	Ki	'='	6250.0	nM	5.20			UO_0000065	15.57	0.28	3.63	4.85	False	CHEMBL864191	Displacement of [3H]CGS 21680 from adenosine A2A receptor in bovine striatal membranes	B	BAO_0000249	cell membrane format	Bos taurus	None	None	None	None	CHEMBL251	Adenosine A2a receptor	Homo sapiens	SINGLE PROTEIN	CHEMBL1138044	1	Scientific Literature	J. Med. Chem.	2006	None
CHEMBL380104		0	394.35	0	1.91	3	COc1ccc(-n2nc3c(NC(C)=O)nc4c([N+](=O)[O-])cccc4n3c2=O)cc1	Inhibition	'='	7.0	%				UO_0000187					False	CHEMBL864192	Inhibition of [3H]CGS 21680 binding to adenosine A2A receptor in bovine striatal membranes at 10 uM	B	BAO_0000249	cell membrane format	Bos taurus	None	None	None	None	CHEMBL251	Adenosine A2a receptor	Homo sapiens	SINGLE PROTEIN	CHEMBL1138044	1	Scientific Literature	J. Med. Chem.	2006	None
CHEMBL377523		0	349.35	0	2.00	1	COc1ccc(-n2nc3c(NC(C)=O)nc4ccccc4n3c2=O)cc1	Inhibition	'='	0.0	%				UO_0000187					False	CHEMBL864192	Inhibition of [3H]CGS 21680 binding to adenosine A2A receptor in bovine striatal membranes at 10 uM	B	BAO_0000249	cell membrane format	Bos taurus	None	None	None	None	CHEMBL251	Adenosine A2a receptor	Homo sapiens	SINGLE PROTEIN	CHEMBL1138044	1	Scientific Literature	J. Med. Chem.	2006	None
CHEMBL459582		0	440.89	0	4.84	2i3	O=C(Nc1nc(-c2ccccc2)nc2c1nnn2Cc1ccccc1)c1ccc(Cl)cc1	Activity	'='	30.0	%				UO_0000187					False	CHEMBL1010664	Displacement of [3H]ZM241385 from human recombinant adenosine A2A receptor expressed in CHO cells at 10 uM by liquid scintillation counting	B	BAO_0000219	cell-based format	Homo sapiens	None	None	CHO	None	CHEMBL251	Adenosine A2a receptor	Homo sapiens	SINGLE PROTEIN	CHEMBL1152773	1	Scientific Literature	Bioorg. Med. Chem.	2009	CHEMBL3308072
CHEMBL404130		0	350.38	0	1.73	12	CCCn1c(=O)[nH]c2nc(-c3cnn(Cc4ccccc4)c3)[nH]c2c1=O	Ki	'>'	5000.0	nM				UO_0000065					False	CHEMBL946045	Displacement of [3H]ZM241385 from human A2A receptor expressed in HEK293 cell membranes	B	BAO_0000219	cell-based format	Homo sapiens	None	None	HEK293	None	CHEMBL251	Adenosine A2a receptor	Homo sapiens	SINGLE PROTEIN	CHEMBL1141482	1	Scientific Literature	Bioorg. Med. Chem. Lett.	2008	CHEMBL3307715
CHEMBL251872		0	364.41	0	1.98	9	CC(C)Cn1c(=O)[nH]c(=O)c2[nH]c(-c3cnn(Cc4ccccc4)c3)nc21	Ki						Not Determined						False	CHEMBL946045	Displacement of [3H]ZM241385 from human A2A receptor expressed in HEK293 cell membranes	B	BAO_0000219	cell-based format	Homo sapiens	None	None	HEK293	None	CHEMBL251	Adenosine A2a receptor	Homo sapiens	SINGLE PROTEIN	CHEMBL1141482	1	Scientific Literature	Bioorg. Med. Chem. Lett.	2008	CHEMBL3307715
CHEMBL427713		0	364.41	0	2.12	8	CCCCn1c(=O)[nH]c(=O)c2[nH]c(-c3cnn(Cc4ccccc4)c3)nc21	Ki						Not Determined						False	CHEMBL946045	Displacement of [3H]ZM241385 from human A2A receptor expressed in HEK293 cell membranes	B	BAO_0000219	cell-based format	Homo sapiens	None	None	HEK293	None	CHEMBL251	Adenosine A2a receptor	Homo sapiens	SINGLE PROTEIN	CHEMBL1141482	1	Scientific Literature	Bioorg. Med. Chem. Lett.	2008	CHEMBL3307715
CHEMBL251881		0	497.44	0	3.41	37	O=c1[nH]c2nc(-c3cnn(Cc4cc(-c5ccc(C(F)(F)F)cc5)on4)c3)[nH]c2c(=O)n1CC1CC1	Ki	'>'	5000.0	nM				UO_0000065					False	CHEMBL946045	Displacement of [3H]ZM241385 from human A2A receptor expressed in HEK293 cell membranes	B	BAO_0000219	cell-based format	Homo sapiens	None	None	HEK293	None	CHEMBL251	Adenosine A2a receptor	Homo sapiens	SINGLE PROTEIN	CHEMBL1141482	1	Scientific Literature	Bioorg. Med. Chem. Lett.	2008	CHEMBL3307715
CHEMBL132629		0	482.28	0	0.62	6	N[C@@H]1[C@@H](CO)O[C@@H](n2cnc3c(NCc4cccc(I)c4)ncnc32)[C@@H]1O	Ki	'='	57.0	nM	7.24			UO_0000065	15.02	0.37	6.62	5.52	False	CHEMBL644653	Binding affinity against T88E human adenosine A2A receptor expressed in CHO cells using [3H]- ZM-241385	B	BAO_0000219	cell-based format	Homo sapiens	None	None	CHO	None	CHEMBL251	Adenosine A2a receptor	Homo sapiens	SINGLE PROTEIN	CHEMBL1144939	1	Scientific Literature	J. Med. Chem.	2003	CHEMBL3308072
CHEMBL207529		0	354.46	1	5.69	32, LUF5957	c1ccc(-c2nc(-c3ccccc3)c3nc(C4CCCCC4)nc-3[nH]2)cc1	Ki	'='	118.0	nM	6.93			UO_0000065	19.55	0.35	1.24	12.72	False	CHEMBL866936	Displacement of [3H]ZM 241385 from human adenosine A2a receptor expressed in HEK293 cells	B	BAO_0000219	cell-based format	Homo sapiens	None	None	HEK293	None	CHEMBL251	Adenosine A2a receptor	Homo sapiens	SINGLE PROTEIN	CHEMBL1147670	1	Scientific Literature	J. Med. Chem.	2006	CHEMBL3307715
CHEMBL437123		0	332.36	0	3.70	14	COc1ccc(-c2nc(-c3ccc(OC)cc3)c3[nH]cnc3n2)cc1	Activity	'='	37.0	%				UO_0000187					False	CHEMBL866937	Displacement of [3H]ZM 241385 from human adenosine A2a receptor expressed in HEK293 cells at 1 uM	B	BAO_0000219	cell-based format	Homo sapiens	None	None	HEK293	None	CHEMBL251	Adenosine A2a receptor	Homo sapiens	SINGLE PROTEIN	CHEMBL1147670	1	Scientific Literature	J. Med. Chem.	2006	CHEMBL3307715
CHEMBL190	THEOPHYLLINE	4	180.17	0	-1.04	7	Cn1c(=O)c2nc[nH]c2n(C)c1=O	Ki	'='	7900.0	nM	5.10			UO_0000065	28.32	0.54	6.14	7.02	True	CHEMBL862969	Displacement of [3H]NECA from human adenosine A2A receptor expressed in CHO cells	B	BAO_0000219	cell-based format	Homo sapiens	None	None	CHO	None	CHEMBL251	Adenosine A2a receptor	Homo sapiens	SINGLE PROTEIN	CHEMBL1138044	1	Scientific Literature	J. Med. Chem.	2006	CHEMBL3308072
CHEMBL275421		0	373.46	0	4.09	10	Cc1cccc(-n2nc3c(NC4CCCCC4)nc4ccccc4n3c2=O)c1	Inhibition	'='	41.0	%				UO_0000187					False	CHEMBL642120	Binding affinity towards adenosine A2A receptor of bovine striatal membrane in presence of [3H]-CGS- at a concentration of 20 uM	B	BAO_0000019	assay format	Bos taurus	None	None	None	None	CHEMBL251	Adenosine A2a receptor	Homo sapiens	SINGLE PROTEIN	CHEMBL1132980	1	Scientific Literature	J. Med. Chem.	2000	None
CHEMBL252070		0	398.43	0	2.37	16	O=c1[nH]c2nc(-c3cnn(Cc4ccccc4)c3)[nH]c2c(=O)n1Cc1ccccc1	Ki						Not Determined						False	CHEMBL946045	Displacement of [3H]ZM241385 from human A2A receptor expressed in HEK293 cell membranes	B	BAO_0000219	cell-based format	Homo sapiens	None	None	HEK293	None	CHEMBL251	Adenosine A2a receptor	Homo sapiens	SINGLE PROTEIN	CHEMBL1141482	1	Scientific Literature	Bioorg. Med. Chem. Lett.	2008	CHEMBL3307715
CHEMBL252069		0	362.39	0	1.73	15	O=c1[nH]c2nc(-c3cnn(Cc4ccccc4)c3)[nH]c2c(=O)n1CC1CC1	Ki	'='	2760.0	nM	5.56			UO_0000065	15.34	0.28	3.83	5.48	False	CHEMBL946045	Displacement of [3H]ZM241385 from human A2A receptor expressed in HEK293 cell membranes	B	BAO_0000219	cell-based format	Homo sapiens	None	None	HEK293	None	CHEMBL251	Adenosine A2a receptor	Homo sapiens	SINGLE PROTEIN	CHEMBL1141482	1	Scientific Literature	Bioorg. Med. Chem. Lett.	2008	CHEMBL3307715
CHEMBL212268		0	405.38	0	1.77	18	O=C(Nc1cccnc1)Nc1nc2nn(CCO)cc2c2nc(-c3ccco3)nn12	Inhibition	'='	93.0	%				UO_0000187					False	CHEMBL866293	Displacement of [3H]ZM241385 from human adenosine A2A receptor expressed in CHO cells	B	BAO_0000219	cell-based format	Homo sapiens	None	None	CHO	None	CHEMBL251	Adenosine A2a receptor	Homo sapiens	SINGLE PROTEIN	CHEMBL1138915	1	Scientific Literature	J. Med. Chem.	2006	CHEMBL3308072
CHEMBL209061		0	516.56	1	4.39	18	COc1ccc(-n2nc3c(NC(=O)C(c4ccccc4)c4ccccc4)nc4c(N)cccc4n3c2=O)cc1	Inhibition	'='	31.0	%				UO_0000187					False	CHEMBL864125	Inhibition of [3H]NECA binding to human adenosine A2A receptor at 10 uM	B	BAO_0000357	single protein format	Homo sapiens	None	None	None	None	CHEMBL251	Adenosine A2a receptor	Homo sapiens	SINGLE PROTEIN	CHEMBL1138044	1	Scientific Literature	J. Med. Chem.	2006	None
CHEMBL211862		0	546.54	1	4.72	16	COc1ccc(-n2nc3c(NC(=O)C(c4ccccc4)c4ccccc4)nc4c([N+](=O)[O-])cccc4n3c2=O)cc1	Inhibition	'='	2.0	%				UO_0000187					False	CHEMBL864125	Inhibition of [3H]NECA binding to human adenosine A2A receptor at 10 uM	B	BAO_0000357	single protein format	Homo sapiens	None	None	None	None	CHEMBL251	Adenosine A2a receptor	Homo sapiens	SINGLE PROTEIN	CHEMBL1138044	1	Scientific Literature	J. Med. Chem.	2006	None
CHEMBL563259		0	520.59	1	2.69	15j	CCn1c(=O)c2[nH]c(-c3ccc(OCC(=O)Nc4ccc(N(C)C)cc4)cc3)nc2n(CCCOC)c1=O	Ki	'='	1778.28	nM	5.75			UO_0000065	11.05	0.21	3.06	4.66	False	CHEMBL1024516	Binding affinity to human adenosine A2a receptor expressed in human HeLa cells	B	BAO_0000219	cell-based format	Homo sapiens	None	None	HeLa	None	CHEMBL251	Adenosine A2a receptor	Homo sapiens	SINGLE PROTEIN	CHEMBL1151855	1	Scientific Literature	Bioorg. Med. Chem.	2009	CHEMBL3308376
CHEMBL508555		0	364.43	0	4.86	13c	CN(Cc1ccco1)c1nc(-c2ccco2)c(C(=O)c2ccccc2)s1	Ki	'='	160.0	nM	6.80			UO_0000065	18.65	0.36	1.94	11.43	False	CHEMBL1029809	Displacement of [3H]SCH-58261 from human recombinant adenosine A2A receptor expressed in HEK293 cells	B	BAO_0000219	cell-based format	Homo sapiens	None	None	HEK293	None	CHEMBL251	Adenosine A2a receptor	Homo sapiens	SINGLE PROTEIN	CHEMBL1154525	1	Scientific Literature	Bioorg. Med. Chem. Lett.	2009	CHEMBL3307715
CHEMBL272924		0	389.42	0	3.42	25	COc1ccc(CC(=O)Nc2cc(-n3cccn3)nc(-c3ccc(C)o3)n2)cc1	Ki	'='	10.0	nM	8.00			UO_0000065	20.54	0.38	4.58	8.41	False	CHEMBL930529	Displacement of [3H]ZM241385 from human adenosine A2A receptor expressed in HEK293 cells	B	BAO_0000219	cell-based format	Homo sapiens	None	None	HEK293	None	CHEMBL251	Adenosine A2a receptor	Homo sapiens	SINGLE PROTEIN	CHEMBL1142297	1	Scientific Literature	Bioorg. Med. Chem. Lett.	2008	CHEMBL3307715
CHEMBL2113461		0	505.50	3	2.00	16b	O=C(N/N=N/c1nc(Nc2ccccc2)c2ncn([C@@H]3O[C@H](CO)[C@@H](O)[C@H]3O)c2n1)Nc1ccccc1	Ki	'='	24.3	nM	7.61			UO_0000065	15.06	0.28	5.61	3.98	False	CHEMBL642231	Tested for binding affinity towards human adenosine A2A receptor using [3H]ZM-241385 as radioligand	B	BAO_0000357	single protein format	None	None	None	None	None	CHEMBL251	Adenosine A2a receptor	Homo sapiens	SINGLE PROTEIN	CHEMBL1136764	1	Scientific Literature	J. Med. Chem.	2003	None
CHEMBL256327		0	520.57	1	3.84	21	Cc1cc(C)n(-c2cc(NC(=O)COc3cc(F)cc(CN4CCOCC4)c3)nc(-c3ccc(C)o3)n2)n1	Ki	'='	1.4	nM	8.85			UO_0000065	17.01	0.32	5.01	8.23	False	CHEMBL928986	Displacement of [3H]ZM-241385 from human adenosine A2A receptor expressed in HEK293 cells	B	BAO_0000219	cell-based format	Homo sapiens	None	None	HEK293	None	CHEMBL251	Adenosine A2a receptor	Homo sapiens	SINGLE PROTEIN	CHEMBL1141544	1	Scientific Literature	Bioorg. Med. Chem. Lett.	2008	CHEMBL3307715
CHEMBL404744		0	406.47	0	4.49	9	Cc1ccc(OCC(=O)Nc2cc(-c3nccs3)nc(-c3ccc(C)o3)n2)cc1	Ki	'='	36.0	nM	7.44			UO_0000065	18.31	0.35	2.95	8.26	False	CHEMBL928986	Displacement of [3H]ZM-241385 from human adenosine A2A receptor expressed in HEK293 cells	B	BAO_0000219	cell-based format	Homo sapiens	None	None	HEK293	None	CHEMBL251	Adenosine A2a receptor	Homo sapiens	SINGLE PROTEIN	CHEMBL1141544	1	Scientific Literature	Bioorg. Med. Chem. Lett.	2008	CHEMBL3307715
CHEMBL1095489		0	420.44	0	2.79	30	Nc1nc(-c2ccc(F)cc2)c2c(n1)-c1cc(OCCN3CCOCC3)ccc1C2=O	Ki	'='	18.1	nM	7.74			UO_0000065					False	CHEMBL1116482	Antagonistic activity at adenosine A2A receptor	F	BAO_0000019	assay format	None	None	None	None	None	CHEMBL251	Adenosine A2a receptor	Homo sapiens	SINGLE PROTEIN	CHEMBL1157881	1	Scientific Literature	Bioorg. Med. Chem. Lett.	2010	None
CHEMBL1094846		0	430.48	0	4.08	33	Nc1nc(-c2ccc(F)cc2)c2c(n1)-c1cc(OCCN3C4CCC3CC4)ccc1C2=O	Ki	'='	35.1	nM	7.46			UO_0000065					False	CHEMBL1116482	Antagonistic activity at adenosine A2A receptor	F	BAO_0000019	assay format	None	None	None	None	None	CHEMBL251	Adenosine A2a receptor	Homo sapiens	SINGLE PROTEIN	CHEMBL1157881	1	Scientific Literature	Bioorg. Med. Chem. Lett.	2010	None
CHEMBL1094547		0	411.51	0	3.47	47	Nc1nc(-c2ccccc2)c2c(n1)-c1cc(N3CCN(CC4CC4)CC3)ccc1C2=O	Ki	'='	23.2	nM	7.63			UO_0000065					False	CHEMBL1116482	Antagonistic activity at adenosine A2A receptor	F	BAO_0000019	assay format	None	None	None	None	None	CHEMBL251	Adenosine A2a receptor	Homo sapiens	SINGLE PROTEIN	CHEMBL1157881	1	Scientific Literature	Bioorg. Med. Chem. Lett.	2010	None
CHEMBL350042		0	436.86	0	4.44	42	CCCn1cc2c(nc(NC(=O)Nc3ccccc3Cl)n3nc(-c4ccco4)nc23)n1	Ki	'='	121.0	nM	6.92			UO_0000065	15.83	0.30	2.48	6.01	True	CHEMBL647496	Displacement of [3H]SCH-58261 from human Adenosine A2A receptor expressed in HEK293 cells; range 103-142	B	BAO_0000219	cell-based format	Homo sapiens	None	None	HEK293	None	CHEMBL251	Adenosine A2a receptor	Homo sapiens	SINGLE PROTEIN	CHEMBL1136016	1	Scientific Literature	J. Med. Chem.	2002	CHEMBL3307715
CHEMBL349611		0	446.47	0	4.19	51	CCCCn1cc2c(nc(NC(=O)Nc3ccccc3OC)n3nc(-c4ccco4)nc23)n1	Ki	'='	91.0	nM	7.04			UO_0000065	15.77	0.29	2.85	5.66	True	CHEMBL649705	Displacement of [3H]SCH-58261 from human Adenosine A2A receptor expressed in HEK293 cells; range 71-111	B	BAO_0000219	cell-based format	Homo sapiens	None	None	HEK293	None	CHEMBL251	Adenosine A2a receptor	Homo sapiens	SINGLE PROTEIN	CHEMBL1136016	1	Scientific Literature	J. Med. Chem.	2002	CHEMBL3307715
CHEMBL341041		0	332.41	0	4.30	3j	CCCCc1nc2ccccc2c2nc(-c3ccc(OC)cc3)nn12	IC50	'>'	10000.0	nM				UO_0000065					False	CHEMBL875247	Displacement of specific [3H]-CGS- 21680 binding at human adenosine A2A receptor expressed in HEK293 cells	B	BAO_0000219	cell-based format	None	None	None	HEK293	None	CHEMBL251	Adenosine A2a receptor	Homo sapiens	SINGLE PROTEIN	CHEMBL1146808	1	Scientific Literature	Bioorg. Med. Chem. Lett.	2004	CHEMBL3307715
CHEMBL1099102		0	435.49	0	4.80	2h	COc1ccc(C(=O)Nc2nc(-c3ccccc3)nc3nn(Cc4ccccc4)cc23)cc1	Ki	'>'	10000.0	nM				UO_0000065					False	CHEMBL1120796	Displacement of [3H]NECA from human adenosine A2A receptor expressed in CHO cells	B	BAO_0000219	cell-based format	Homo sapiens	None	None	CHO	None	CHEMBL251	Adenosine A2a receptor	Homo sapiens	SINGLE PROTEIN	CHEMBL1157749	1	Scientific Literature	J. Med. Chem.	2010	CHEMBL3308072
CHEMBL438297		0	696.87	1	4.23	4	CN1C[C@H](C(=O)N[C@@H](CCC2CCCCC2)C(=O)N[C@@H](Cc2ccc(F)cc2)C(=O)N2CCC[C@H]2C(N)=O)C=C2c3cccc4[nH]cc(c34)C[C@H]21	Activity	'>'	40.0	%				UO_0000187					False	CHEMBL889380	Displacement of [3H]CGS 21680 from adenosine A2A receptor in lamb striatum membrane at 50 uM after 2 hrs	B	BAO_0000249	cell membrane format	Ovis aries	None	None	None	None	CHEMBL251	Adenosine A2a receptor	Homo sapiens	SINGLE PROTEIN	CHEMBL1145382	1	Scientific Literature	J. Med. Chem.	2007	None
CHEMBL1096754		0	329.36	0	3.28	2a	Cn1cc2c(NC(=O)c3ccccc3)nc(-c3ccccc3)nc2n1	Ki	'='	728.1	nM	6.14			UO_0000065	18.64	0.34	2.86	8.44	False	CHEMBL1120796	Displacement of [3H]NECA from human adenosine A2A receptor expressed in CHO cells	B	BAO_0000219	cell-based format	Homo sapiens	None	None	CHO	None	CHEMBL251	Adenosine A2a receptor	Homo sapiens	SINGLE PROTEIN	CHEMBL1157749	1	Scientific Literature	J. Med. Chem.	2010	CHEMBL3308072
CHEMBL340580		0	302.38	0	4.29	9c-1	CCCCc1nc2ccccc2c2nc(-c3ccccc3)nn12	IC50	'>'	10000.0	nM				UO_0000065					True	CHEMBL640304	Binding affinity for human adenosine A2A receptor expressed in HEK293 cells	B	BAO_0000219	cell-based format	Homo sapiens	None	None	HEK293	None	CHEMBL251	Adenosine A2a receptor	Homo sapiens	SINGLE PROTEIN	CHEMBL1148255	1	Scientific Literature	Bioorg. Med. Chem. Lett.	2004	CHEMBL3307715
CHEMBL600404		0	350.41	0	2.06	41	Nc1nc(CSc2nnc(N)s2)nc(Nc2ccc(F)cc2)n1	Ki	'='	13000.0	nM	4.89			UO_0000065	13.94	0.29	2.83	3.80	False	CHEMBL1071493	Inhibition of human adenosine 2A receptor	B	BAO_0000357	single protein format	Homo sapiens	None	None	None	None	CHEMBL251	Adenosine A2a receptor	Homo sapiens	SINGLE PROTEIN	CHEMBL1156885	1	Scientific Literature	J. Med. Chem.	2010	None
CHEMBL605791		0	465.97	0	4.24	34	CC(Sc1nc(N)c(C(=O)Nc2ccccc2)cc1C#N)C(=O)NCc1ccccc1Cl	Inhibition	'='	20.0	%				UO_0000187					False	CHEMBL1071496	Inhibition of human adenosine 2A receptor at 1 mM	B	BAO_0000357	single protein format	Homo sapiens	None	None	None	None	CHEMBL251	Adenosine A2a receptor	Homo sapiens	SINGLE PROTEIN	CHEMBL1156885	1	Scientific Literature	J. Med. Chem.	2010	None
CHEMBL222771		0	329.40	0	4.55	38	O=C(Nc1nc(-c2ccccc2)cc(-c2ccccc2)n1)C1CCC1	Activity	'='	33.0	%				UO_0000187					False	CHEMBL918672	Displacement of [3H]ZM241385 from human adenosine A2A receptor expressed in HEK293 cells at 1 uM	B	BAO_0000219	cell-based format	Homo sapiens	None	None	HEK293	None	CHEMBL251	Adenosine A2a receptor	Homo sapiens	SINGLE PROTEIN	CHEMBL1149279	1	Scientific Literature	J. Med. Chem.	2004	CHEMBL3307715
CHEMBL225244		0	289.34	0	3.77	28	CC(=O)Nc1nc(-c2ccccc2)cc(-c2ccccc2)n1	Activity	'='	31.0	%				UO_0000187					False	CHEMBL918672	Displacement of [3H]ZM241385 from human adenosine A2A receptor expressed in HEK293 cells at 1 uM	B	BAO_0000219	cell-based format	Homo sapiens	None	None	HEK293	None	CHEMBL251	Adenosine A2a receptor	Homo sapiens	SINGLE PROTEIN	CHEMBL1149279	1	Scientific Literature	J. Med. Chem.	2004	CHEMBL3307715
CHEMBL387322		0	331.42	0	4.80	12	CC(C)CC(=O)Nc1cc(-c2ccccc2)nc(-c2ccccc2)n1	Ki	'='	157.0	nM	6.80		Antagonist	UO_0000065	20.53	0.37	2.00	12.40	False	CHEMBL918671	Displacement of [3H]ZM-241385 from human adenosine A2A receptor expressed in HEK293 cells	B	BAO_0000219	cell-based format	Homo sapiens	None	None	HEK293	None	CHEMBL251	Adenosine A2a receptor	Homo sapiens	SINGLE PROTEIN	CHEMBL1149279	1	Scientific Literature	J. Med. Chem.	2004	CHEMBL3307715
CHEMBL137950		0	498.93	1	5.27	32	O=C(Nc1cccc(Cl)c1)Nc1nc2nn(CCc3ccccc3)cc2c2nc(-c3ccco3)nn12	Ki	'='	105.0	nM	6.98			UO_0000065	13.99	0.26	1.71	6.06	True	CHEMBL640524	Displacement of [3H]-SCH- 58261 from human adenosine A2A receptor expressed in CHO cells; range 90-125	B	BAO_0000219	cell-based format	Homo sapiens	None	None	CHO	None	CHEMBL251	Adenosine A2a receptor	Homo sapiens	SINGLE PROTEIN	CHEMBL1133118	1	Scientific Literature	J. Med. Chem.	2000	CHEMBL3308072
CHEMBL183	1,3-DIPROPYL-8-CYCLOPENTYLXANTHINE [DPCPX]	0	304.39	0	2.36	CPX	CCCn1c(=O)c2[nH]c(C3CCCC3)nc2n(CCC)c1=O	Ki	'='	788.0	nM	6.10			UO_0000065	20.05	0.38	3.74	8.40	False	CHEMBL644659	Binding affinity for HA-tagged mutant human Adenosine A2A receptor (V84L), using [3H]CGS-21680 as radioligand expressed in COS-7 cells	B	BAO_0000219	cell-based format	Homo sapiens	None	None	COS-7	None	CHEMBL251	Adenosine A2a receptor	Homo sapiens	SINGLE PROTEIN	CHEMBL1130114	1	Scientific Literature	J. Med. Chem.	1997	CHEMBL3307648
CHEMBL390169		0	462.98	1	5.98	6e	CCCCOC(=O)c1cnc2c(cnn2CC(Cl)c2ccccc2)c1NCc1ccccc1	Inhibition	'='	5.0	%				UO_0000187					False	CHEMBL920044	Displacement of [3HCGS21680 from adenosine A2A receptor in bovine cerebral cortical membranes at 10 uM	B	BAO_0000249	cell membrane format	Bos taurus	None	None	None	None	CHEMBL251	Adenosine A2a receptor	Homo sapiens	SINGLE PROTEIN	CHEMBL1139469	1	Scientific Literature	J. Med. Chem.	2005	None
CHEMBL427255		0	462.98	1	5.63	5f	CC(C)OC(=O)c1cnc2c(cnn2CC(Cl)c2ccccc2)c1NCCc1ccccc1	Ki	'='	1517.0	nM	5.82			UO_0000065	12.57	0.24	0.19	8.43	False	CHEMBL920043	Displacement of [3H]CGS-21680 from adenosine A2A receptor in bovine cerebral cortical membranes	B	BAO_0000249	cell membrane format	Bos taurus	None	None	None	None	CHEMBL251	Adenosine A2a receptor	Homo sapiens	SINGLE PROTEIN	CHEMBL1139469	1	Scientific Literature	J. Med. Chem.	2005	None
CHEMBL601515		0	663.83	2	4.45	23	CC(C)n1cnc(CCNc2nc(NCC(c3ccccc3)c3ccccc3)c3ncn([C@@H]4C[C@H](NC(=O)C5CCC5)[C@@H](O)[C@H]4O)c3n2)c1	IC50	'='	40.0	nM	7.40			UO_0000065					False	CHEMBL1071769	Agonist activity at adenosine A2A receptor in human neutrophils assessed as inhibition of fMLP-induced reactive oxygen species release by chemiluminescence assay	F	BAO_0000019	assay format	Homo sapiens	None	None	None	None	CHEMBL251	Adenosine A2a receptor	Homo sapiens	SINGLE PROTEIN	CHEMBL1158518	1	Scientific Literature	Bioorg. Med. Chem. Lett.	2010	None
CHEMBL591286		0	699.86	2	4.90	24	CC(C)n1cnc(CCNc2nc(NCC(c3ccccc3)c3ccccc3)c3ncn([C@@H]4C[C@H](NC(=O)Cc5ccccc5)[C@@H](O)[C@H]4O)c3n2)c1	Ki	'='	1666.0	nM	5.78			UO_0000065	8.26	0.15	0.88	3.73	False	CHEMBL1071768	Displacement of [3H]NECA from human recombinant adenosine A2A receptor expressed in Sf21 cells co-expressing GalphaS2, beta4, gamma2	B	BAO_0000219	cell-based format	Homo sapiens	None	None	Sf21	None	CHEMBL251	Adenosine A2a receptor	Homo sapiens	SINGLE PROTEIN	CHEMBL1158518	1	Scientific Literature	Bioorg. Med. Chem. Lett.	2010	CHEMBL4106362
CHEMBL601730		0	653.74	3	2.57	26	CCC(=O)N[C@H]1C[C@@H](n2cnc3c(NCC(c4ccccc4)c4ccccc4)nc(NCCc4cn(CC(=O)O)cn4)nc32)[C@H](O)[C@@H]1O	Ki	'='	97.0	nM	7.01			UO_0000065	10.73	0.20	4.44	3.65	False	CHEMBL1071768	Displacement of [3H]NECA from human recombinant adenosine A2A receptor expressed in Sf21 cells co-expressing GalphaS2, beta4, gamma2	B	BAO_0000219	cell-based format	Homo sapiens	None	None	Sf21	None	CHEMBL251	Adenosine A2a receptor	Homo sapiens	SINGLE PROTEIN	CHEMBL1158518	1	Scientific Literature	Bioorg. Med. Chem. Lett.	2010	CHEMBL4106362
CHEMBL596904		0	550.71	2	3.21	31	CCc1cnn([C@H]2C[C@@H](n3cnc4c(NCC(CC)CC)nc(NCCc5cn(CC)cn5)nc43)[C@H](O)[C@@H]2O)c1	Ki	'='	34.0	nM	7.47			UO_0000065	13.56	0.25	4.26	5.20	False	CHEMBL1071768	Displacement of [3H]NECA from human recombinant adenosine A2A receptor expressed in Sf21 cells co-expressing GalphaS2, beta4, gamma2	B	BAO_0000219	cell-based format	Homo sapiens	None	None	Sf21	None	CHEMBL251	Adenosine A2a receptor	Homo sapiens	SINGLE PROTEIN	CHEMBL1158518	1	Scientific Literature	Bioorg. Med. Chem. Lett.	2010	CHEMBL4106362
CHEMBL301512		0	365.41	0	2.80	15e	Cn1c(-c2ccccc2F)nc2c(N)nc(C#CC3(O)CCCCC3)nc21	Ki	'='	15.0	nM	7.82			UO_0000065	21.41	0.40	5.02	8.71	False	CHEMBL641570	Binding Affinity towards Adenosine A2A receptor expressed in HEK293 cells versus [3H]CGS-21680	B	BAO_0000219	cell-based format	None	None	None	HEK293	None	CHEMBL251	Adenosine A2a receptor	Homo sapiens	SINGLE PROTEIN	CHEMBL1134604	1	Scientific Literature	J. Med. Chem.	2001	CHEMBL3307715
CHEMBL183	1,3-DIPROPYL-8-CYCLOPENTYLXANTHINE [DPCPX]	0	304.39	0	2.36	DPCPX	CCCn1c(=O)c2[nH]c(C3CCCC3)nc2n(CCC)c1=O	Ki	'='	337.0	nM	6.47			UO_0000065	21.26	0.40	4.11	8.91	True	CHEMBL901019	Displacement of [3H]NECA from human adenosine A2A receptor expressed in CHO cells	B	BAO_0000219	cell-based format	Homo sapiens	None	None	CHO	None	CHEMBL251	Adenosine A2a receptor	Homo sapiens	SINGLE PROTEIN	CHEMBL1137613	1	Scientific Literature	J. Med. Chem.	2007	CHEMBL3308072
CHEMBL394063		0	291.31	0	1.90	12	Cc1ccc(-c2nn3c(N)nc4ccccc4n3c2=O)cc1	Ki	'='	50.6	nM	7.30			UO_0000065	25.04	0.45	5.40	9.39	False	CHEMBL901019	Displacement of [3H]NECA from human adenosine A2A receptor expressed in CHO cells	B	BAO_0000219	cell-based format	Homo sapiens	None	None	CHO	None	CHEMBL251	Adenosine A2a receptor	Homo sapiens	SINGLE PROTEIN	CHEMBL1137613	1	Scientific Literature	J. Med. Chem.	2007	CHEMBL3308072
CHEMBL235513		0	445.87	0	3.92	23	COc1ccc(C(=O)Nc2nc3ccc(Cl)cc3n3c(=O)c(-c4ccccc4)nn23)cc1	Ki	'>'	10000.0	nM				UO_0000065					False	CHEMBL901019	Displacement of [3H]NECA from human adenosine A2A receptor expressed in CHO cells	B	BAO_0000219	cell-based format	Homo sapiens	None	None	CHO	None	CHEMBL251	Adenosine A2a receptor	Homo sapiens	SINGLE PROTEIN	CHEMBL1137613	1	Scientific Literature	J. Med. Chem.	2007	CHEMBL3308072
CHEMBL394064		0	311.73	0	2.24	14	Nc1nc2ccc(Cl)cc2n2c(=O)c(-c3ccccc3)nn12	Ki	'='	4.7	nM	8.33			UO_0000065	26.72	0.52	6.09	10.72	False	CHEMBL901019	Displacement of [3H]NECA from human adenosine A2A receptor expressed in CHO cells	B	BAO_0000219	cell-based format	Homo sapiens	None	None	CHO	None	CHEMBL251	Adenosine A2a receptor	Homo sapiens	SINGLE PROTEIN	CHEMBL1137613	1	Scientific Literature	J. Med. Chem.	2007	CHEMBL3308072
CHEMBL397821		0	311.73	0	2.24	11	Nc1nc2ccccc2n2c(=O)c(-c3ccc(Cl)cc3)nn12	Ki	'='	493.3	nM	6.31			UO_0000065	20.23	0.39	4.07	8.12	False	CHEMBL901019	Displacement of [3H]NECA from human adenosine A2A receptor expressed in CHO cells	B	BAO_0000219	cell-based format	Homo sapiens	None	None	CHO	None	CHEMBL251	Adenosine A2a receptor	Homo sapiens	SINGLE PROTEIN	CHEMBL1137613	1	Scientific Literature	J. Med. Chem.	2007	CHEMBL3308072
CHEMBL27041		0	386.41	0	1.84	4a	CCCn1c(=O)c2nc(-c3ccc(OCC(=O)O)cc3)[nH]c2n(CCC)c1=O	Ki	'='	595.0	nM	6.22			UO_0000065					False	CHEMBL644471	Antagonist activity against recombinant human adenosine A2A receptor expressed in HEK293 cells in presence of [125I]iodo-ZM-241385 radioligand.	F	BAO_0000219	cell-based format	None	None	None	HEK293	None	CHEMBL251	Adenosine A2a receptor	Homo sapiens	SINGLE PROTEIN	CHEMBL1132981	1	Scientific Literature	J. Med. Chem.	2000	CHEMBL3307715
CHEMBL2112067		0	544.41	1	2.89	76b	CCCn1c(=O)c2[nH]c(-c3cc(OCC(=O)Nc4ccc(Br)cc4)n(C)n3)nc2n(CCC)c1=O	Ki	'>'	1000.0	nM				UO_0000065					False	CHEMBL644661	Binding affinity of compound for displacement of specific [3H]ZM-241385 binding at human adenosine A2A receptor expressed in CHO cells	B	BAO_0000219	cell-based format	None	None	None	CHO	None	CHEMBL251	Adenosine A2a receptor	Homo sapiens	SINGLE PROTEIN	CHEMBL1148292	1	Scientific Literature	J. Med. Chem.	2004	CHEMBL3308072
CHEMBL382329		0	367.46	1	5.95	37	c1ccc2c3nc(C4CCCC4)nc-3c(Nc3ccc4cc[nH]c4c3)[nH]c2c1	Activity	'='	74.0	%				UO_0000187					False	CHEMBL859163	Displacement of [3H]R-PIA from human adenosine A2A receptor in HEK293 cells at 10 uM	B	BAO_0000219	cell-based format	Homo sapiens	None	None	HEK293	None	CHEMBL251	Adenosine A2a receptor	Homo sapiens	SINGLE PROTEIN	CHEMBL1148506	1	Scientific Literature	J. Med. Chem.	2006	CHEMBL3307715
CHEMBL348925		0	453.26	0	3.68	15	Cn1cc2c(nc(NC(=O)Nc3ccc(Br)cc3)n3nc(-c4ccco4)nc23)n1	Ki	'='	100.0	nM	7.00			UO_0000065	15.44	0.33	3.32	6.08	True	CHEMBL643205	Displacement of [3H]SCH-58261 from human Adenosine A2A receptor expressed in HEK293 cells; range 83-120	B	BAO_0000219	cell-based format	Homo sapiens	None	None	HEK293	None	CHEMBL251	Adenosine A2a receptor	Homo sapiens	SINGLE PROTEIN	CHEMBL1136016	1	Scientific Literature	J. Med. Chem.	2002	CHEMBL3307715
CHEMBL207209		0	397.31	1	6.77	31	Clc1ccc(Nc2[nH]c3ccccc3c3nc(C4CCCC4)nc2-3)cc1Cl	Ki	'>'	10000.0	nM				UO_0000065					False	CHEMBL859162	Displacement of [3H]R-PIA from human adenosine A2A receptor in HEK293 cells	B	BAO_0000219	cell-based format	Homo sapiens	None	None	HEK293	None	CHEMBL251	Adenosine A2a receptor	Homo sapiens	SINGLE PROTEIN	CHEMBL1148506	1	Scientific Literature	J. Med. Chem.	2006	CHEMBL3307715
CHEMBL207711		0	399.33	1	6.85	45	CCCCCc1nc2c(Nc3ccc(Cl)c(Cl)c3)[nH]c3ccccc3c-2n1	Activity	'='	-1.0	%				UO_0000187					False	CHEMBL859163	Displacement of [3H]R-PIA from human adenosine A2A receptor in HEK293 cells at 10 uM	B	BAO_0000219	cell-based format	Homo sapiens	None	None	HEK293	None	CHEMBL251	Adenosine A2a receptor	Homo sapiens	SINGLE PROTEIN	CHEMBL1148506	1	Scientific Literature	J. Med. Chem.	2006	CHEMBL3307715
CHEMBL210703		0	425.36	1	7.55	40	Clc1ccc(Nc2[nH]c3ccccc3c3nc(C4CCCCCC4)nc2-3)cc1Cl	Activity	'='	-2.0	%				UO_0000187					False	CHEMBL859163	Displacement of [3H]R-PIA from human adenosine A2A receptor in HEK293 cells at 10 uM	B	BAO_0000219	cell-based format	Homo sapiens	None	None	HEK293	None	CHEMBL251	Adenosine A2a receptor	Homo sapiens	SINGLE PROTEIN	CHEMBL1148506	1	Scientific Literature	J. Med. Chem.	2006	CHEMBL3307715
CHEMBL378047		0	362.86	1	6.12	32	Clc1ccc(Nc2[nH]c3ccccc3c3nc(C4CCCC4)nc2-3)cc1	Activity	'='	17.0	%				UO_0000187					False	CHEMBL859163	Displacement of [3H]R-PIA from human adenosine A2A receptor in HEK293 cells at 10 uM	B	BAO_0000219	cell-based format	Homo sapiens	None	None	HEK293	None	CHEMBL251	Adenosine A2a receptor	Homo sapiens	SINGLE PROTEIN	CHEMBL1148506	1	Scientific Literature	J. Med. Chem.	2006	CHEMBL3307715
CHEMBL16510		0	292.30	0	1.34	33	Cn1c(=O)c2nn(-c3ccccc3)c(=O)n2c2ccccc21	Inhibition	'='	53.0	%				UO_0000187					False	CHEMBL642120	Binding affinity towards adenosine A2A receptor of bovine striatal membrane in presence of [3H]-CGS- at a concentration of 20 uM	B	BAO_0000019	assay format	Bos taurus	None	None	None	None	CHEMBL251	Adenosine A2a receptor	Homo sapiens	SINGLE PROTEIN	CHEMBL1132980	1	Scientific Literature	J. Med. Chem.	2000	None
CHEMBL330982		0	312.34	0	3.33	7	c1ccc(-c2nc3c4[nH]cnc4nc(-c4ccccc4)n3n2)cc1	pC2A	'='	1.638	uM				UO_0000064					False	CHEMBL642079	Binding affinity for adenosine A2A receptor; value converted to logarithmic scale (pC).	B	BAO_0000357	single protein format	None	None	None	None	None	CHEMBL251	Adenosine A2a receptor	Homo sapiens	SINGLE PROTEIN	CHEMBL1146798	1	Scientific Literature	Bioorg. Med. Chem. Lett.	2004	None
CHEMBL1099202		0	316.36	0	3.14	8, MSB-A3	Cc1ccc(-c2ncc3[nH]c(=O)n(Cc4ccccc4)c3n2)cc1	Inhibition	'='	20.0	%				UO_0000187					False	CHEMBL1105725	Displacement of [3H]ZM241385 from human adenosine A2A receptor expressed in human HeLa cells at 10 uM after 30 mins by beta scintillation counting	B	BAO_0000219	cell-based format	Homo sapiens	None	None	HeLa	None	CHEMBL251	Adenosine A2a receptor	Homo sapiens	SINGLE PROTEIN	CHEMBL1158568	1	Scientific Literature	Bioorg. Med. Chem.	2010	CHEMBL3308376
CHEMBL109494		0	358.43	0	3.82	28	O=c1c(-c2ccsc2)nnc2n(Cc3ccccc3)c3ccccc3n12	Inhibition	'='	60.0	%				UO_0000187					False	CHEMBL649774	Displacement of [3H]-CGS- 21680 from adenosine A2a receptor in bovine striatal membrane at 10 uM.	B	BAO_0000249	cell membrane format	Bos taurus	None	None	None	None	CHEMBL251	Adenosine A2a receptor	Homo sapiens	SINGLE PROTEIN	CHEMBL1134334	1	Scientific Literature	J. Med. Chem.	2001	None
CHEMBL1085516		0	425.45	0	4.40	6c	COc1ccc(-c2cnccn2)c2cc(C(=O)Nc3ccc(Cn4ccnc4)cc3)oc12	Inhibition	'='	20.0	%				UO_0000187					False	CHEMBL1117852	Displacement of [3H]CGS21680 from human adenosine A2A receptor at 0.01 umol/L by scintillation counting	B	BAO_0000357	single protein format	Homo sapiens	None	None	None	None	CHEMBL251	Adenosine A2a receptor	Homo sapiens	SINGLE PROTEIN	CHEMBL1158596	1	Scientific Literature	Bioorg. Med. Chem. Lett.	2010	None
CHEMBL1086244		0	465.55	0	3.49	12c	COc1ccc(N2CCOCC2)c2cc(C(=O)Nc3ccc(CN4CCC(O)CC4)cc3)oc12	Inhibition	'='	39.0	%				UO_0000187					False	CHEMBL1117852	Displacement of [3H]CGS21680 from human adenosine A2A receptor at 0.01 umol/L by scintillation counting	B	BAO_0000357	single protein format	Homo sapiens	None	None	None	None	CHEMBL251	Adenosine A2a receptor	Homo sapiens	SINGLE PROTEIN	CHEMBL1158596	1	Scientific Literature	Bioorg. Med. Chem. Lett.	2010	None
CHEMBL1086244		0	465.55	0	3.49	12c	COc1ccc(N2CCOCC2)c2cc(C(=O)Nc3ccc(CN4CCC(O)CC4)cc3)oc12	Inhibition	'='	74.0	%				UO_0000187					False	CHEMBL1117853	Displacement of [3H]CGS21680 from human adenosine A2A receptor at 0.1 umol/L by scintillation counting	B	BAO_0000357	single protein format	Homo sapiens	None	None	None	None	CHEMBL251	Adenosine A2a receptor	Homo sapiens	SINGLE PROTEIN	CHEMBL1158596	1	Scientific Literature	Bioorg. Med. Chem. Lett.	2010	None
CHEMBL550636		0	312.30	0	2.39	19	Nc1nc(C(=O)NCc2cccc(F)c2)cc(-c2ccco2)n1	Ki	'='	4.8	nM	8.32			UO_0000065	26.64	0.49	5.93	8.85	False	CHEMBL1036412	Displacement of [3H]CGS21680 from human adenosine A2A receptor	B	BAO_0000357	single protein format	Homo sapiens	None	None	None	None	CHEMBL251	Adenosine A2a receptor	Homo sapiens	SINGLE PROTEIN	CHEMBL1151872	1	Scientific Literature	Bioorg. Med. Chem. Lett.	2009	None
CHEMBL551368		0	308.34	0	2.56	24	Cc1ccccc1CNC(=O)c1cc(-c2ccco2)nc(N)n1	Ki	'='	2.2	nM	8.66			UO_0000065	28.08	0.51	6.10	9.21	False	CHEMBL1036412	Displacement of [3H]CGS21680 from human adenosine A2A receptor	B	BAO_0000357	single protein format	Homo sapiens	None	None	None	None	CHEMBL251	Adenosine A2a receptor	Homo sapiens	SINGLE PROTEIN	CHEMBL1151872	1	Scientific Literature	Bioorg. Med. Chem. Lett.	2009	None
CHEMBL564142		0	295.30	0	1.64	33	Nc1nc(C(=O)NCc2ccncc2)cc(-c2ccco2)n1	Ki	'='	388.0	nM	6.41			UO_0000065	21.71	0.40	4.77	6.00	False	CHEMBL1036412	Displacement of [3H]CGS21680 from human adenosine A2A receptor	B	BAO_0000357	single protein format	Homo sapiens	None	None	None	None	CHEMBL251	Adenosine A2a receptor	Homo sapiens	SINGLE PROTEIN	CHEMBL1151872	1	Scientific Literature	Bioorg. Med. Chem. Lett.	2009	None
CHEMBL389934		0	422.57	0	1.47	41	CC(=O)N[C@@H](CCC1CCCCC1)C(=O)N[C@H](C(=O)N1CCC[C@H]1C(N)=O)C(C)C	Activity	'>'	40.0	%				UO_0000187					False	CHEMBL889380	Displacement of [3H]CGS 21680 from adenosine A2A receptor in lamb striatum membrane at 50 uM after 2 hrs	B	BAO_0000249	cell membrane format	Ovis aries	None	None	None	None	CHEMBL251	Adenosine A2a receptor	Homo sapiens	SINGLE PROTEIN	CHEMBL1145382	1	Scientific Literature	J. Med. Chem.	2007	None
CHEMBL7909		0	276.30	0	2.25	12	Cn1c2ccccc2n2c(=O)c(-c3ccccc3)nnc12	Inhibition	'='	25.0	%				UO_0000187					False	CHEMBL649774	Displacement of [3H]-CGS- 21680 from adenosine A2a receptor in bovine striatal membrane at 10 uM.	B	BAO_0000249	cell membrane format	Bos taurus	None	None	None	None	CHEMBL251	Adenosine A2a receptor	Homo sapiens	SINGLE PROTEIN	CHEMBL1134334	1	Scientific Literature	J. Med. Chem.	2001	None
CHEMBL373065		0	558.76	1	1.40	5	CN(C)C(=O)[C@H]1O[C@@H](n2cnc3c(NCc4cccc(I)c4)nc(Cl)nc32)[C@H](O)[C@@H]1O	Ki	'>'	10000.0	nM				UO_0000065					True	CHEMBL888474	Displacement of [3H]CGS21680 from human adenosine A2A receptor expressed in HEK293 cells	B	BAO_0000219	cell-based format	Homo sapiens	None	None	HEK293	None	CHEMBL251	Adenosine A2a receptor	Homo sapiens	SINGLE PROTEIN	CHEMBL1145406	1	Scientific Literature	J. Med. Chem.	2007	CHEMBL3307715
CHEMBL389405		0	400.91	0	4.80	5b	CCCNc1c(C(=O)OC(C)C)cnc2c1cnn2CC(Cl)c1ccccc1	Inhibition	'='	11.0	%				UO_0000187					False	CHEMBL920044	Displacement of [3HCGS21680 from adenosine A2A receptor in bovine cerebral cortical membranes at 10 uM	B	BAO_0000249	cell membrane format	Bos taurus	None	None	None	None	CHEMBL251	Adenosine A2a receptor	Homo sapiens	SINGLE PROTEIN	CHEMBL1139469	1	Scientific Literature	J. Med. Chem.	2005	None
CHEMBL1096896	UK432097	2	777.89	3	1.92	15	CCNC(=O)[C@H]1O[C@@H](n2cnc3c(NCC(c4ccccc4)c4ccccc4)nc(C(=O)NCCNC(=O)NC4CCN(c5ccccn5)CC4)nc32)[C@H](O)[C@@H]1O	IC50	'='	4.0	nM	8.40			UO_0000065					False	CHEMBL1110930	Agonist activity at adenosine A2A receptor in fMLP-stimulated human neutrophils assessed as inhibition of superoxide production by colorimetric analysis	F	BAO_0000019	assay format	Homo sapiens	None	None	None	None	CHEMBL251	Adenosine A2a receptor	Homo sapiens	SINGLE PROTEIN	CHEMBL1157002	1	Scientific Literature	Bioorg. Med. Chem. Lett.	2009	None
CHEMBL224718		0	420.95	1	5.58	9b	CCCCCCNc1nc(-c2ccccc2)nc2c1nnn2Cc1ccccc1Cl	Inhibition	'<'	50.0	%				UO_0000187					False	CHEMBL917396	Displacement of [3H]ZM-241385 from human recombinant adenosine A2A receptor expressed in CHO cells at 1 uM	B	BAO_0000219	cell-based format	Homo sapiens	None	None	CHO	None	CHEMBL251	Adenosine A2a receptor	Homo sapiens	SINGLE PROTEIN	CHEMBL1144486	1	Scientific Literature	Eur. J. Med. Chem.	2007	CHEMBL3308072
CHEMBL96617		0	304.40	0	3.01	12	Cc1ccc2c(N3CCNCC3)cc(-c3ccccc3)nc2n1	Ki	'>'	10000.0	nM				UO_0000065					False	CHEMBL639492	Binding affinity against adenosine A2 receptor in bovine striatal membranes using [3H]-CGS-21,680 as radioligand	B	BAO_0000249	cell membrane format	Bos taurus	None	None	None	None	CHEMBL251	Adenosine A2a receptor	Homo sapiens	SINGLE PROTEIN	CHEMBL1149169	1	Scientific Literature	J. Med. Chem.	2004	None
CHEMBL97760		0	256.69	0	3.66	16	Oc1cc(-c2ccccc2)nc2nc(Cl)ccc12	Ki	'='	100.0	nM	7.00			UO_0000065	27.27	0.53	3.34	15.21	False	CHEMBL639492	Binding affinity against adenosine A2 receptor in bovine striatal membranes using [3H]-CGS-21,680 as radioligand	B	BAO_0000249	cell membrane format	Bos taurus	None	None	None	None	CHEMBL251	Adenosine A2a receptor	Homo sapiens	SINGLE PROTEIN	CHEMBL1149169	1	Scientific Literature	J. Med. Chem.	2004	None
CHEMBL1093432		0	373.40	0	3.11	16	Nc1nc2nn(CCc3ccccc3)cc2c2nc(-c3ccc(F)cc3)nn12	Ki	'='	127.0	nM	6.90			UO_0000065	18.47	0.34	3.79	7.93	False	CHEMBL1117075	Displacement of [3H]NECA from human cloned adenosine A2a receptor expressed in CHO cells	B	BAO_0000219	cell-based format	Homo sapiens	None	None	CHO	None	CHEMBL251	Adenosine A2a receptor	Homo sapiens	SINGLE PROTEIN	CHEMBL1156179	1	Scientific Literature	J. Med. Chem.	2010	CHEMBL3308072
CHEMBL404863		0	460.54	0	3.93	29	Cc1cc(C)n(-c2cc(NC(=O)COc3ccc(CN(C)C)cc3)nc(-c3ccc(C)o3)n2)n1	Ki	'='	0.3	nM	9.52			UO_0000065	20.68	0.38	5.59	9.69	False	CHEMBL928986	Displacement of [3H]ZM-241385 from human adenosine A2A receptor expressed in HEK293 cells	B	BAO_0000219	cell-based format	Homo sapiens	None	None	HEK293	None	CHEMBL251	Adenosine A2a receptor	Homo sapiens	SINGLE PROTEIN	CHEMBL1141544	1	Scientific Literature	Bioorg. Med. Chem. Lett.	2008	CHEMBL3307715
CHEMBL255860		0	417.45	0	4.06	7	Cc1ccc(-c2nc(NC(=O)COc3cccc(C#N)c3)cc(-c3nccs3)n2)o1	Ki	'='	6.8	nM	8.17			UO_0000065	19.57	0.37	4.11	7.17	False	CHEMBL928986	Displacement of [3H]ZM-241385 from human adenosine A2A receptor expressed in HEK293 cells	B	BAO_0000219	cell-based format	Homo sapiens	None	None	HEK293	None	CHEMBL251	Adenosine A2a receptor	Homo sapiens	SINGLE PROTEIN	CHEMBL1141544	1	Scientific Literature	Bioorg. Med. Chem. Lett.	2008	CHEMBL3307715
CHEMBL1096893		0	707.79	3	2.05	12	CCNC(=O)[C@H]1O[C@@H](n2cnc3c(NCC(c4ccccc4)c4ccccc4)nc(C(=O)NCCNC(=O)NCc4ccccc4)nc32)[C@H](O)[C@@H]1O	IC50	'='	6.0	nM	8.22			UO_0000065					False	CHEMBL1110930	Agonist activity at adenosine A2A receptor in fMLP-stimulated human neutrophils assessed as inhibition of superoxide production by colorimetric analysis	F	BAO_0000019	assay format	Homo sapiens	None	None	None	None	CHEMBL251	Adenosine A2a receptor	Homo sapiens	SINGLE PROTEIN	CHEMBL1157002	1	Scientific Literature	Bioorg. Med. Chem. Lett.	2009	None
CHEMBL16820		0	311.73	0	2.27	8	Nc1nc2ccccc2n2c(=O)n(-c3ccc(Cl)cc3)nc12	Inhibition	'='	37.0	%				UO_0000187					False	CHEMBL642120	Binding affinity towards adenosine A2A receptor of bovine striatal membrane in presence of [3H]-CGS- at a concentration of 20 uM	B	BAO_0000019	assay format	Bos taurus	None	None	None	None	CHEMBL251	Adenosine A2a receptor	Homo sapiens	SINGLE PROTEIN	CHEMBL1132980	1	Scientific Literature	J. Med. Chem.	2000	None
CHEMBL376747		0	414.94	1	5.19	6b	CCCCOC(=O)c1cnc2c(cnn2CC(Cl)c2ccccc2)c1NCCC	Inhibition	'='	20.0	%				UO_0000187					False	CHEMBL920044	Displacement of [3HCGS21680 from adenosine A2A receptor in bovine cerebral cortical membranes at 10 uM	B	BAO_0000249	cell membrane format	Bos taurus	None	None	None	None	CHEMBL251	Adenosine A2a receptor	Homo sapiens	SINGLE PROTEIN	CHEMBL1139469	1	Scientific Literature	J. Med. Chem.	2005	None
CHEMBL224179		0	448.95	1	5.59	4e	CCCOC(=O)c1cnc2c(cnn2CC(Cl)c2ccccc2)c1NCc1ccccc1	Inhibition	'='	0.0	%				UO_0000187					False	CHEMBL920044	Displacement of [3HCGS21680 from adenosine A2A receptor in bovine cerebral cortical membranes at 10 uM	B	BAO_0000249	cell membrane format	Bos taurus	None	None	None	None	CHEMBL251	Adenosine A2a receptor	Homo sapiens	SINGLE PROTEIN	CHEMBL1139469	1	Scientific Literature	J. Med. Chem.	2005	None
CHEMBL2113413		0	390.40	0	-1.71	7	CCNC(=O)[C@H]1O[C@@H](n2cnc3c(N)nc(C#CCCCO)nc32)[C@H](O)[C@@H]1O	Ratio	'='	2.2										False	CHEMBL852688	Inhibition compared to inhibition by NECA (IC50 ratio) of rabbit platelet aggregation induced by ADP	F	BAO_0000019	assay format	Oryctolagus cuniculus	None	None	None	None	CHEMBL251	Adenosine A2a receptor	Homo sapiens	SINGLE PROTEIN	CHEMBL1127534	1	Scientific Literature	J. Med. Chem.	1994	None
CHEMBL190	THEOPHYLLINE	4	180.17	0	-1.04	1	Cn1c(=O)c2nc[nH]c2n(C)c1=O	Ki	'='	21000.0	nM	4.68			UO_0000065	25.96	0.49	5.72	6.44	True	CHEMBL861067	Displacement of [3H]CGS 21680 from adenosine A2A receptor in bovine striatal membranes	B	BAO_0000249	cell membrane format	Bos taurus	None	None	None	None	CHEMBL251	Adenosine A2a receptor	Homo sapiens	SINGLE PROTEIN	CHEMBL1140434	1	Scientific Literature	J. Med. Chem.	2005	None
CHEMBL197669	ST1535	1	272.32	0	0.87	q	CCCCc1nc(N)c2nc(-n3nccn3)n(C)c2n1	Ki	'='	6.6	nM	8.18			UO_0000065	30.04	0.56	7.31	8.15	True	CHEMBL967913	Binding affinity to human adenosine A2A receptor	B	BAO_0000357	single protein format	Homo sapiens	None	None	None	None	CHEMBL251	Adenosine A2a receptor	Homo sapiens	SINGLE PROTEIN	CHEMBL1155896	1	Scientific Literature	J. Med. Chem.	2008	None
CHEMBL22717		0	512.55	2	0.53	n	Nc1nc2c(cnn2CCc2ccc(S(=O)(=O)N(CCO)CCO)cc2)c2nc(-c3ccco3)nn12	Ki	'='	0.12	nM	9.92			UO_0000065	19.36	0.38	9.39	5.58	False	CHEMBL967913	Binding affinity to human adenosine A2A receptor	B	BAO_0000357	single protein format	Homo sapiens	None	None	None	None	CHEMBL251	Adenosine A2a receptor	Homo sapiens	SINGLE PROTEIN	CHEMBL1155896	1	Scientific Literature	J. Med. Chem.	2008	None
CHEMBL467386		0	275.31	0	3.77	29	Cc1cccc(-c2cc(-c3ccco3)nc(N)c2C#N)c1	Ki	'='	140.0	nM	6.85			UO_0000065	24.90	0.45	3.08	9.04	False	CHEMBL1000455	Displacement of [3H]ZM241385 from human adenosine A2A receptor expressed in HEK293 cell membrane	B	BAO_0000219	cell-based format	Homo sapiens	None	None	HEK293	None	CHEMBL251	Adenosine A2a receptor	Homo sapiens	SINGLE PROTEIN	CHEMBL1155896	1	Scientific Literature	J. Med. Chem.	2008	CHEMBL3307715
CHEMBL513496		0	319.36	0	4.25	27	CC(C)Oc1ccc(-c2cc(-c3ccco3)nc(N)c2C#N)cc1	Activity	'='	6.0	%				UO_0000187					False	CHEMBL1000456	Displacement of [3H]ZM241385 from human adenosine A2A receptor expressed in HEK293 cell membrane at 1 uM	B	BAO_0000219	cell-based format	Homo sapiens	None	None	HEK293	None	CHEMBL251	Adenosine A2a receptor	Homo sapiens	SINGLE PROTEIN	CHEMBL1155896	1	Scientific Literature	J. Med. Chem.	2008	CHEMBL3307715
CHEMBL341376		0	373.38	0	2.45	2	Cn1cc2c(nc(NC(=O)Cc3ccccc3)n3nc(-c4ccco4)nc23)n1	Ki	'='	423.0	nM	6.37			UO_0000065	17.07	0.31	3.92	6.18	True	CHEMBL643209	Displacement of [3H]ZM-241385 from human adenosine A2A receptors expressed in HEK293 cells	B	BAO_0000219	cell-based format	Homo sapiens	None	None	HEK293	None	CHEMBL251	Adenosine A2a receptor	Homo sapiens	SINGLE PROTEIN	CHEMBL1145112	1	Scientific Literature	J. Med. Chem.	2003	CHEMBL3307715
CHEMBL100389		0	263.30	0	0.33	4	Cn1c(=O)c2nn(C3CCCCC3)nc2n(C)c1=O	Ki	'='	250000.0	nM		Outside typical range		UO_0000065					False	CHEMBL639494	Affinity to A2 adenosine receptor was measured by the displacement of [3H]-CGS- 21680 in bovine brain striatal membrane	B	BAO_0000249	cell membrane format	Bos taurus	CHEMBL3638188	Brain	None	None	CHEMBL251	Adenosine A2a receptor	Homo sapiens	SINGLE PROTEIN	CHEMBL1127455	1	Scientific Literature	J. Med. Chem.	1994	None
CHEMBL2113527		0	349.39	0	0.22	19	CCCC/C=C\c1nc(N)c2ncn([C@@H]3O[C@H](CO)[C@@H](O)[C@H]3O)c2n1	Ratio	'<'	0.01										False	CHEMBL679527	Ratio of inhibition of ADP-induced rabbit platelet aggregation and Adenosine A2a receptor binding	B	BAO_0000019	assay format	None	None	None	None	None	CHEMBL251	Adenosine A2a receptor	Homo sapiens	SINGLE PROTEIN	CHEMBL1129447	1	Scientific Literature	J. Med. Chem.	1996	None
CHEMBL2113525		0	452.52	0	1.20	16b	CCNC(=O)[C@H]1O[C@@H](n2cnc3c(N)nc(/C=C\CCCc4ccccc4)nc32)[C@H](O)[C@@H]1O	Ratio	'='	0.01										False	CHEMBL679527	Ratio of inhibition of ADP-induced rabbit platelet aggregation and Adenosine A2a receptor binding	B	BAO_0000019	assay format	None	None	None	None	None	CHEMBL251	Adenosine A2a receptor	Homo sapiens	SINGLE PROTEIN	CHEMBL1129447	1	Scientific Literature	J. Med. Chem.	1996	None
CHEMBL207208		0	358.45	1	5.47	30	COc1ccc(Nc2[nH]c3ccccc3c3nc(C4CCCC4)nc2-3)cc1	Ki	'>'	10000.0	nM				UO_0000065					False	CHEMBL859162	Displacement of [3H]R-PIA from human adenosine A2A receptor in HEK293 cells	B	BAO_0000219	cell-based format	Homo sapiens	None	None	HEK293	None	CHEMBL251	Adenosine A2a receptor	Homo sapiens	SINGLE PROTEIN	CHEMBL1148506	1	Scientific Literature	J. Med. Chem.	2006	CHEMBL3307715
CHEMBL208969		0	342.45	1	5.33	38	c1ccc(CNc2[nH]c3ccccc3c3nc(C4CCCC4)nc2-3)cc1	Activity	'='	77.0	%				UO_0000187					False	CHEMBL859163	Displacement of [3H]R-PIA from human adenosine A2A receptor in HEK293 cells at 10 uM	B	BAO_0000219	cell-based format	Homo sapiens	None	None	HEK293	None	CHEMBL251	Adenosine A2a receptor	Homo sapiens	SINGLE PROTEIN	CHEMBL1148506	1	Scientific Literature	J. Med. Chem.	2006	CHEMBL3307715
CHEMBL1094986		0	326.38	0	2.89	11	Cc1cc(C)nc(NC(=N)NCCc2c[nH]c3ccc(F)cc23)n1	Ki	'='	200.0	nM	6.70			UO_0000065	20.53	0.38	3.81	7.49	False	CHEMBL1117497	Displacement of [3H]CGS21680 from human recombinant adenosine A2A receptor expressed in HEK293 cells after 60 mins by scintillation counting	B	BAO_0000219	cell-based format	Homo sapiens	None	None	HEK293	None	CHEMBL251	Adenosine A2a receptor	Homo sapiens	SINGLE PROTEIN	CHEMBL1157745	1	Scientific Literature	J. Med. Chem.	2010	CHEMBL3307715
CHEMBL354396		0	281.38	0	4.33	22	Cc1sc(N)c(C(=O)c2cccc3ccccc23)c1C	Inhibition	'='	0.0	%				UO_0000187					False	CHEMBL640308	Ability to displace the binding of [3H]-ZM 241385, to the ligand binding site of CHO:hA2A (human Adenosine A2A receptor) at concentration of 10 uM	B	BAO_0000357	single protein format	None	None	None	None	None	CHEMBL251	Adenosine A2a receptor	Homo sapiens	SINGLE PROTEIN	CHEMBL1145774	1	Scientific Literature	J. Med. Chem.	2003	None
CHEMBL287529		0	544.41	1	2.89	61b	CCCn1c(=O)c2nc(-c3cc(OCC(=O)Nc4ccc(Br)cc4)nn3C)[nH]c2n(CCC)c1=O	Ki	'>'	1000.0	nM				UO_0000065					False	CHEMBL644661	Binding affinity of compound for displacement of specific [3H]ZM-241385 binding at human adenosine A2A receptor expressed in CHO cells	B	BAO_0000219	cell-based format	None	None	None	CHO	None	CHEMBL251	Adenosine A2a receptor	Homo sapiens	SINGLE PROTEIN	CHEMBL1148292	1	Scientific Literature	J. Med. Chem.	2004	CHEMBL3308072
CHEMBL120346		0	368.26	0	1.14	7	O=c1[nH]c2c([N+](=O)[O-])cccc2n2c(=O)n(-c3ccc([N+](=O)[O-])cc3)nc12	I	'='	0.0	%				UO_0000187					False	CHEMBL649772	Inhibition of [3H]-CGS- 21680 binding to adenosine A2a receptor of bovine striatal membranes	B	BAO_0000019	assay format	Bos taurus	None	None	None	None	CHEMBL251	Adenosine A2a receptor	Homo sapiens	SINGLE PROTEIN	CHEMBL1148352	1	Scientific Literature	J. Med. Chem.	2004	None
CHEMBL1098439		0	322.37	0	3.19	9	Cc1cccc(O[C@H](C)C(=O)Nc2nc(-c3ccccc3)n[nH]2)c1	Ki	'='	200.0	nM	6.70			UO_0000065	20.78	0.38	3.51	8.38	True	CHEMBL1117497	Displacement of [3H]CGS21680 from human recombinant adenosine A2A receptor expressed in HEK293 cells after 60 mins by scintillation counting	B	BAO_0000219	cell-based format	Homo sapiens	None	None	HEK293	None	CHEMBL251	Adenosine A2a receptor	Homo sapiens	SINGLE PROTEIN	CHEMBL1157745	1	Scientific Literature	J. Med. Chem.	2010	CHEMBL3307715
CHEMBL408895		0	232.24	0	0.44	12	CN1C(=O)C2Nc3cnccc3C2N(C)C1=O	Ki	'='	10100.0	nM	5.00			UO_0000065	21.51	0.40	4.56	7.62	False	CHEMBL947107	Displacement of [3H]CGS21680 from human recombinant adenosine A2A receptor expressed in HEK293T cells	B	BAO_0000219	cell-based format	Homo sapiens	None	None	HEK-293T	None	CHEMBL251	Adenosine A2a receptor	Homo sapiens	SINGLE PROTEIN	CHEMBL1142932	1	Scientific Literature	Bioorg. Med. Chem.	2007	CHEMBL3706569
CHEMBL1093431		0	355.41	0	2.97	15	Nc1nc2nn(CCc3ccccc3)cc2c2nc(-c3ccccc3)nn12	Ki	'='	196.0	nM	6.71			UO_0000065	18.87	0.34	3.74	7.72	False	CHEMBL1117075	Displacement of [3H]NECA from human cloned adenosine A2a receptor expressed in CHO cells	B	BAO_0000219	cell-based format	Homo sapiens	None	None	CHO	None	CHEMBL251	Adenosine A2a receptor	Homo sapiens	SINGLE PROTEIN	CHEMBL1156179	1	Scientific Literature	J. Med. Chem.	2010	CHEMBL3308072
CHEMBL1089903		0	385.43	0	2.97	20	COc1ccc(-c2nc3c4cn(CCc5ccccc5)nc4nc(N)n3n2)cc1	Ki	'='	1400.0	nM	5.85			UO_0000065	15.19	0.28	2.88	6.09	False	CHEMBL1117075	Displacement of [3H]NECA from human cloned adenosine A2a receptor expressed in CHO cells	B	BAO_0000219	cell-based format	Homo sapiens	None	None	CHO	None	CHEMBL251	Adenosine A2a receptor	Homo sapiens	SINGLE PROTEIN	CHEMBL1156179	1	Scientific Literature	J. Med. Chem.	2010	CHEMBL3308072
CHEMBL409685		0	497.99	0	3.42	11p	CCCn1c(=O)c2[nH]c(-c3cc(CC)n(CC(=O)Nc4ccc(Cl)cc4)n3)nc2n(CCC)c1=O	Ki	'>'	1000.0	nM				UO_0000065					False	CHEMBL939092	Displacement of [3H]ZM-241385 from human adenosine A2A receptor expressed in CHO cells	B	BAO_0000219	cell-based format	Homo sapiens	None	None	CHO	None	CHEMBL251	Adenosine A2a receptor	Homo sapiens	SINGLE PROTEIN	CHEMBL1144025	1	Scientific Literature	Bioorg. Med. Chem.	2008	CHEMBL3308072
CHEMBL404129		0	350.38	0	1.73	7	CCCn1c(=O)[nH]c(=O)c2[nH]c(-c3cnn(Cc4ccccc4)c3)nc21	Ki						Not Determined						False	CHEMBL946045	Displacement of [3H]ZM241385 from human A2A receptor expressed in HEK293 cell membranes	B	BAO_0000219	cell-based format	Homo sapiens	None	None	HEK293	None	CHEMBL251	Adenosine A2a receptor	Homo sapiens	SINGLE PROTEIN	CHEMBL1141482	1	Scientific Literature	Bioorg. Med. Chem. Lett.	2008	CHEMBL3307715
CHEMBL404348		0	432.41	0	3.00	24	CC(C)Cn1c(=O)[nH]c2nc(-c3cnn(Cc4cccc(C(F)(F)F)c4)c3)[nH]c2c1=O	Ki	'>'	5000.0	nM				UO_0000065					False	CHEMBL946045	Displacement of [3H]ZM241385 from human A2A receptor expressed in HEK293 cell membranes	B	BAO_0000219	cell-based format	Homo sapiens	None	None	HEK293	None	CHEMBL251	Adenosine A2a receptor	Homo sapiens	SINGLE PROTEIN	CHEMBL1141482	1	Scientific Literature	Bioorg. Med. Chem. Lett.	2008	CHEMBL3307715
CHEMBL442434		0	382.40	0	2.12	23	CC(C)Cn1c(=O)[nH]c2nc(-c3cnn(Cc4cccc(F)c4)c3)[nH]c2c1=O	Ki	'>'	5000.0	nM				UO_0000065					False	CHEMBL946045	Displacement of [3H]ZM241385 from human A2A receptor expressed in HEK293 cell membranes	B	BAO_0000219	cell-based format	Homo sapiens	None	None	HEK293	None	CHEMBL251	Adenosine A2a receptor	Homo sapiens	SINGLE PROTEIN	CHEMBL1141482	1	Scientific Literature	Bioorg. Med. Chem. Lett.	2008	CHEMBL3307715
CHEMBL251876		0	404.35	0	2.36	18, CVT-7124	CCn1c(=O)[nH]c2nc(-c3cnn(Cc4cccc(C(F)(F)F)c4)c3)[nH]c2c1=O	Ki	'>'	5000.0	nM				UO_0000065					True	CHEMBL946045	Displacement of [3H]ZM241385 from human A2A receptor expressed in HEK293 cell membranes	B	BAO_0000219	cell-based format	Homo sapiens	None	None	HEK293	None	CHEMBL251	Adenosine A2a receptor	Homo sapiens	SINGLE PROTEIN	CHEMBL1141482	1	Scientific Literature	Bioorg. Med. Chem. Lett.	2008	CHEMBL3307715
CHEMBL253252		0	380.38	0	1.87	25	O=c1[nH]c2nc(-c3cnn(Cc4cccc(F)c4)c3)[nH]c2c(=O)n1CC1CC1	Ki	'='	100.0	nM	7.00			UO_0000065	18.40	0.34	5.13	6.91	False	CHEMBL946045	Displacement of [3H]ZM241385 from human A2A receptor expressed in HEK293 cell membranes	B	BAO_0000219	cell-based format	Homo sapiens	None	None	HEK293	None	CHEMBL251	Adenosine A2a receptor	Homo sapiens	SINGLE PROTEIN	CHEMBL1141482	1	Scientific Literature	Bioorg. Med. Chem. Lett.	2008	CHEMBL3307715
CHEMBL119709	IB-MECA	0	510.29	1	0.41	1	CNC(=O)[C@H]1O[C@@H](n2cnc3c(NCc4cccc(I)c4)ncnc32)[C@H](O)[C@@H]1O	Ki	'='	510.0	nM	6.29			UO_0000065	12.33	0.30	5.88	4.68	False	CHEMBL861496	Displacement of [125I]ZM241385 from human adenosine A2A receptor in HEK cells	B	BAO_0000219	cell-based format	Homo sapiens	None	None	HEK293	None	CHEMBL251	Adenosine A2a receptor	Homo sapiens	SINGLE PROTEIN	CHEMBL1147002	1	Scientific Literature	Bioorg. Med. Chem. Lett.	2006	CHEMBL3307715
CHEMBL464859	NECA	0	308.30	0	-1.84	NECA	CCNC(=O)[C@H]1O[C@@H](n2cnc3c(N)ncnc32)[C@H](O)[C@@H]1O	Ki	'='	124.0	nM	6.91			UO_0000065	22.40	0.43	8.75	4.65	False	CHEMBL861496	Displacement of [125I]ZM241385 from human adenosine A2A receptor in HEK cells	B	BAO_0000219	cell-based format	Homo sapiens	None	None	HEK293	None	CHEMBL251	Adenosine A2a receptor	Homo sapiens	SINGLE PROTEIN	CHEMBL1147002	1	Scientific Literature	Bioorg. Med. Chem. Lett.	2006	CHEMBL3307715
CHEMBL205226		0	404.43	0	-1.25	22	CCNC(=O)[C@H]1O[C@@H](n2cnc3c(NCC)nc(C#C[C@@H](C)O)nc32)[C@H](O)[C@@H]1O	Ki	'='	2130.0	nM	5.67			UO_0000065	14.02	0.27	6.92	3.67	False	CHEMBL861496	Displacement of [125I]ZM241385 from human adenosine A2A receptor in HEK cells	B	BAO_0000219	cell-based format	Homo sapiens	None	None	HEK293	None	CHEMBL251	Adenosine A2a receptor	Homo sapiens	SINGLE PROTEIN	CHEMBL1147002	1	Scientific Literature	Bioorg. Med. Chem. Lett.	2006	CHEMBL3307715
CHEMBL382141		0	418.45	0	-0.86	21	CCNC(=O)[C@H]1O[C@@H](n2cnc3c(NCC)nc(C#CCC(C)O)nc32)[C@H](O)[C@@H]1O	Ki	'='	2433.0	nM	5.61			UO_0000065	13.42	0.26	6.47	3.63	False	CHEMBL861496	Displacement of [125I]ZM241385 from human adenosine A2A receptor in HEK cells	B	BAO_0000219	cell-based format	Homo sapiens	None	None	HEK293	None	CHEMBL251	Adenosine A2a receptor	Homo sapiens	SINGLE PROTEIN	CHEMBL1147002	1	Scientific Literature	Bioorg. Med. Chem. Lett.	2006	CHEMBL3307715
CHEMBL204520		0	472.59	0	2.12	12	CCCCCCCCC#Cc1nc(NCC)c2ncn([C@@H]3O[C@H](C(=O)NCC)[C@@H](O)[C@H]3O)c2n1	Inhibition	'<'	50.0	%				UO_0000187					False	CHEMBL860317	Displacement of [125I]ZM-241385 from human adenosine A2A receptor in HEK cells at 100 uM	B	BAO_0000219	cell-based format	Homo sapiens	None	None	HEK293	None	CHEMBL251	Adenosine A2a receptor	Homo sapiens	SINGLE PROTEIN	CHEMBL1147002	1	Scientific Literature	Bioorg. Med. Chem. Lett.	2006	CHEMBL3307715
CHEMBL316824		0	286.68	0	2.90	3	Oc1nc2ccc(Cl)cc2n2nc(-c3ccco3)nc12	Inhibition	'='	33.0	%				UO_0000187					False	CHEMBL860043	Percentage inhibition of [3H]NECA binding to cloned human adenosine A2A receptor expressed in CHO cells at 10 uM	B	BAO_0000219	cell-based format	Homo sapiens	None	None	CHO	None	CHEMBL251	Adenosine A2a receptor	Homo sapiens	SINGLE PROTEIN	CHEMBL1140434	1	Scientific Literature	J. Med. Chem.	2005	CHEMBL3308072
CHEMBL183	1,3-DIPROPYL-8-CYCLOPENTYLXANTHINE [DPCPX]	0	304.39	0	2.36	DPCPX	CCCn1c(=O)c2[nH]c(C3CCCC3)nc2n(CCC)c1=O	Ki	'='	260.0	nM	6.58			UO_0000065	21.63	0.41	4.23	9.06	True	CHEMBL860042	Displacement of [3H]NECA from cloned human adenosine A2A receptor expressed in CHO cells	B	BAO_0000219	cell-based format	Homo sapiens	None	None	CHO	None	CHEMBL251	Adenosine A2a receptor	Homo sapiens	SINGLE PROTEIN	CHEMBL1140434	1	Scientific Literature	J. Med. Chem.	2005	CHEMBL3308072
CHEMBL9128		0	272.26	0	1.47	18	CCOC(=O)c1nc2c(O)nc3ccc(C)cc3n2n1	Inhibition	'='	6.5	%				UO_0000187					False	CHEMBL860038	Percentage inhibition of [3H]CGS 21680 binding to adenosine A2A receptor in bovine striatal membranes at 20 uM	B	BAO_0000249	cell membrane format	Bos taurus	None	None	None	None	CHEMBL251	Adenosine A2a receptor	Homo sapiens	SINGLE PROTEIN	CHEMBL1140434	1	Scientific Literature	J. Med. Chem.	2005	None
CHEMBL177617		0	306.71	0	1.41	24	CCOC(=O)c1nc2c(=O)n(C)c3ccc(Cl)cc3n2n1	Inhibition	'='	0.0	%				UO_0000187					False	CHEMBL860038	Percentage inhibition of [3H]CGS 21680 binding to adenosine A2A receptor in bovine striatal membranes at 20 uM	B	BAO_0000249	cell membrane format	Bos taurus	None	None	None	None	CHEMBL251	Adenosine A2a receptor	Homo sapiens	SINGLE PROTEIN	CHEMBL1140434	1	Scientific Literature	J. Med. Chem.	2005	None
CHEMBL179655		0	274.24	0	0.46	27	CCOC(=O)c1nc2c(=O)n(O)c3ccccc3n2n1	Inhibition	'='	2.0	%				UO_0000187					False	CHEMBL860039	Percentage inhibition of [3H]CGS 21680 binding to adenosine A2A receptor in bovine striatal membranes at 34 uM	B	BAO_0000249	cell membrane format	Bos taurus	None	None	None	None	CHEMBL251	Adenosine A2a receptor	Homo sapiens	SINGLE PROTEIN	CHEMBL1140434	1	Scientific Literature	J. Med. Chem.	2005	None
CHEMBL81863		0	329.41	0	4.25	4g	Cc1[nH]c2nc(-c3ccccc3)nc(NCc3ccncc3)c2c1C	IC50	'='	1711.0	nM	5.77			UO_0000065	17.51	0.32	1.52	8.67	False	CHEMBL649779	Inhibitory activity against binding of [3H]CGS-21680 to human A2a receptor (hA2a) using competition binding assay	B	BAO_0000357	single protein format	Homo sapiens	None	None	None	None	CHEMBL251	Adenosine A2a receptor	Homo sapiens	SINGLE PROTEIN	CHEMBL1131846	1	Scientific Literature	Bioorg. Med. Chem. Lett.	1999	None
CHEMBL316824		0	286.68	0	2.90	3	Oc1nc2ccc(Cl)cc2n2nc(-c3ccco3)nc12	Ki	'='	5160.0	nM	5.29			UO_0000065	18.44	0.36	2.39	6.92	False	CHEMBL861067	Displacement of [3H]CGS 21680 from adenosine A2A receptor in bovine striatal membranes	B	BAO_0000249	cell membrane format	Bos taurus	None	None	None	None	CHEMBL251	Adenosine A2a receptor	Homo sapiens	SINGLE PROTEIN	CHEMBL1140434	1	Scientific Literature	J. Med. Chem.	2005	None
CHEMBL200687		0	276.30	0	2.25	14	Cn1c(=O)c2nc(-c3ccccc3)nn2c2ccccc21	Inhibition	'='	8.8	%				UO_0000187					False	CHEMBL860038	Percentage inhibition of [3H]CGS 21680 binding to adenosine A2A receptor in bovine striatal membranes at 20 uM	B	BAO_0000249	cell membrane format	Bos taurus	None	None	None	None	CHEMBL251	Adenosine A2a receptor	Homo sapiens	SINGLE PROTEIN	CHEMBL1140434	1	Scientific Literature	J. Med. Chem.	2005	None
CHEMBL200479		0	325.76	0	3.19	2A	COc1ccc(-c2nc3c(N)nc4ccc(Cl)cc4n3n2)cc1	Inhibition	'='	53.4	%				UO_0000187					False	CHEMBL860038	Percentage inhibition of [3H]CGS 21680 binding to adenosine A2A receptor in bovine striatal membranes at 20 uM	B	BAO_0000249	cell membrane format	Bos taurus	None	None	None	None	CHEMBL251	Adenosine A2a receptor	Homo sapiens	SINGLE PROTEIN	CHEMBL1140434	1	Scientific Literature	J. Med. Chem.	2005	None
CHEMBL110165		0	273.25	0	0.74	20	CCOC(=O)c1nc2c(O)nc3ccc(N)cc3n2n1	Inhibition	'='	32.7	%				UO_0000187					False	CHEMBL860038	Percentage inhibition of [3H]CGS 21680 binding to adenosine A2A receptor in bovine striatal membranes at 20 uM	B	BAO_0000249	cell membrane format	Bos taurus	None	None	None	None	CHEMBL251	Adenosine A2a receptor	Homo sapiens	SINGLE PROTEIN	CHEMBL1140434	1	Scientific Literature	J. Med. Chem.	2005	None
CHEMBL176551		0	361.40	0	0.04	6	OC[C@H]1O[C@@H](n2cnc3c(NC4C5CCC4CC5)ncnc32)[C@H](O)[C@@H]1O	Ki	'>'	10000.0	nM				UO_0000065					False	CHEMBL860162	Displacement of [3H]R-PIA or [3H]CGS 21680 from human adenosine A2A receptor in CHO cells	B	BAO_0000219	cell-based format	Homo sapiens	None	None	CHO	None	CHEMBL251	Adenosine A2a receptor	Homo sapiens	SINGLE PROTEIN	CHEMBL1140427	1	Scientific Literature	J. Med. Chem.	2005	CHEMBL3308072
CHEMBL198460		0	254.30	0	2.49	4b	CCc1nc2c3[nH]c(C)nc3c3[nH]c(C)nc3c2[nH]1	Ki	'>'	10000.0	nM				UO_0000065					False	CHEMBL860280	Displacement of [3H]NECA from human adenosine A2A receptor expressed in CHO cells	B	BAO_0000219	cell-based format	Homo sapiens	None	None	CHO	None	CHEMBL251	Adenosine A2a receptor	Homo sapiens	SINGLE PROTEIN	CHEMBL1141186	1	Scientific Literature	J. Med. Chem.	2005	CHEMBL3308072
CHEMBL196259		0	320.36	0	1.31	25d	Cn1c(-n2nccn2)nc2c(N)nc(CCc3ccccc3)nc21	Ki	'='	4.7	nM	8.33			UO_0000065	26.00	0.47	7.02	8.30	False	CHEMBL883651	Binding affinity towards human Adenosine A2a receptor expressed in HEK293 cells using 6 nM [3H]CGS-21680	B	BAO_0000219	cell-based format	Homo sapiens	None	None	HEK293	None	CHEMBL251	Adenosine A2a receptor	Homo sapiens	SINGLE PROTEIN	CHEMBL1140374	1	Scientific Literature	J. Med. Chem.	2005	CHEMBL3307715
CHEMBL377490		0	559.75	1	0.98	11	NC(=O)N[C@@H]1[C@@H](CO)O[C@@H](n2cnc3c(NCc4cccc(I)c4)nc(Cl)nc32)[C@@H]1O	Inhibition	'<'	10.0	%				UO_0000187					False	CHEMBL870065	Inhibition of human adenosine A2A receptor expressed in CHO cells at 10 uM	B	BAO_0000219	cell-based format	Homo sapiens	None	None	CHO	None	CHEMBL251	Adenosine A2a receptor	Homo sapiens	SINGLE PROTEIN	CHEMBL1147643	1	Scientific Literature	J. Med. Chem.	2006	CHEMBL3308072
CHEMBL106906		0	356.47	1	5.63	22	Cc1ccc(-n2cc3c(n2)c(NC2CCCCC2)nc2ccccc23)cc1	Inhibition	'='	13.0	%				UO_0000187					False	CHEMBL642119	Inhibition of specific [3H]-CGS- 21680 binding at Adenosine A2A receptor in bovine striatal membranes at 20 uM.	B	BAO_0000249	cell membrane format	Bos taurus	None	None	None	None	CHEMBL251	Adenosine A2a receptor	Homo sapiens	SINGLE PROTEIN	CHEMBL1133616	1	Scientific Literature	J. Med. Chem.	2000	None
CHEMBL323288		0	294.35	0	3.48	36	CCOc1cc(-c2ccccc2)nc2c1ccc(=O)n2CC	Ki	'='	7200.0	nM	5.14			UO_0000065	17.47	0.32	1.66	11.66	False	CHEMBL639492	Binding affinity against adenosine A2 receptor in bovine striatal membranes using [3H]-CGS-21,680 as radioligand	B	BAO_0000249	cell membrane format	Bos taurus	None	None	None	None	CHEMBL251	Adenosine A2a receptor	Homo sapiens	SINGLE PROTEIN	CHEMBL1149169	1	Scientific Literature	J. Med. Chem.	2004	None
CHEMBL271684		0	386.87	0	-0.03	6d	CN(C)C(=O)[C@H]1S[C@@H](n2cnc3c(N(C)C)nc(Cl)nc32)[C@H](O)[C@@H]1O	Inhibition	'='	-2.0	%				UO_0000187					False	CHEMBL931049	Displacement of [3H]CGS-21680 from human adenosine A2A receptor expressed in CHO cells at 10 uM	B	BAO_0000219	cell-based format	Homo sapiens	None	None	CHO	None	CHEMBL251	Adenosine A2a receptor	Homo sapiens	SINGLE PROTEIN	CHEMBL1142335	1	Scientific Literature	Bioorg. Med. Chem. Lett.	2008	CHEMBL3308072
CHEMBL403584		0	602.89	1	2.90	6j	CCCN(C)C(=O)[C@H]1S[C@@H](n2cnc3c(NCc4cccc(I)c4)nc(Cl)nc32)[C@H](O)[C@@H]1O	IC50	'>='	10000.0	nM				UO_0000065					False	CHEMBL931046	Displacement of [3H]CGS-21680 from human adenosine A2A receptor expressed in CHO cells	B	BAO_0000219	cell-based format	Homo sapiens	None	None	CHO	None	CHEMBL251	Adenosine A2a receptor	Homo sapiens	SINGLE PROTEIN	CHEMBL1142335	1	Scientific Literature	Bioorg. Med. Chem. Lett.	2008	CHEMBL3308072
CHEMBL255975		0	412.90	0	0.73	6g	CN(C)C(=O)[C@H]1S[C@@H](n2cnc3c(NCC4CC4)nc(Cl)nc32)[C@H](O)[C@@H]1O	IC50	'>='	10000.0	nM				UO_0000065					False	CHEMBL931046	Displacement of [3H]CGS-21680 from human adenosine A2A receptor expressed in CHO cells	B	BAO_0000219	cell-based format	Homo sapiens	None	None	CHO	None	CHEMBL251	Adenosine A2a receptor	Homo sapiens	SINGLE PROTEIN	CHEMBL1142335	1	Scientific Literature	Bioorg. Med. Chem. Lett.	2008	CHEMBL3308072
CHEMBL252048		0	452.86	0	2.44	10	CCCn1c(=O)[nH]c2nc(-c3cnn(Cc4noc(-c5ccc(Cl)cc5)n4)c3)[nH]c2c1=O	Ki	'>'	5000.0	nM				UO_0000065					False	CHEMBL1211413	Antagonist activity against human adenosine A2A receptor	F	BAO_0000019	assay format	Homo sapiens	None	None	None	None	CHEMBL251	Adenosine A2a receptor	Homo sapiens	SINGLE PROTEIN	CHEMBL1208683	1	Scientific Literature	Eur. J. Med. Chem.	2010	None
CHEMBL411452		0	458.44	0	3.25	12	CCn1c(=O)n(CC2CC2)c(=O)c2[nH]c(-c3cnn(Cc4cccc(C(F)(F)F)c4)c3)nc21	Ki	'='	272.0	nM	6.57			UO_0000065					False	CHEMBL1211413	Antagonist activity against human adenosine A2A receptor	F	BAO_0000019	assay format	Homo sapiens	None	None	None	None	CHEMBL251	Adenosine A2a receptor	Homo sapiens	SINGLE PROTEIN	CHEMBL1208683	1	Scientific Literature	Eur. J. Med. Chem.	2010	None
CHEMBL226694		0	678.88	1	4.47	27	CC(C)[C@H](NC(=O)[C@@H]1C=C2c3cccc4[nH]cc(c34)C[C@H]2N(C)C1)C(=O)N[C@@H](CCC1CCCCC1)C(=O)N1c2ccccc2C[C@H]1C(N)=O	Activity						Not Active						False	CHEMBL889385	Agonist activity at adenosine A2A receptor in SH-SY5Y cells assessed as CGS-induced intracellular cAMP production at 50 uM	F	BAO_0000219	cell-based format	Homo sapiens	None	None	SH-SY5Y	None	CHEMBL251	Adenosine A2a receptor	Homo sapiens	SINGLE PROTEIN	CHEMBL1145382	1	Scientific Literature	J. Med. Chem.	2007	CHEMBL3307740
CHEMBL390299		0	735.82	1	3.26	17	CN1C[C@H](C(=O)N[C@@H](Cc2ccc([N+](=O)[O-])cc2)C(=O)N[C@@H](Cc2ccc(F)cc2)C(=O)N2CCCC(C(N)=O)C2)C=C2c3cccc4[nH]cc(c34)C[C@H]21	Activity						Not Active						False	CHEMBL889385	Agonist activity at adenosine A2A receptor in SH-SY5Y cells assessed as CGS-induced intracellular cAMP production at 50 uM	F	BAO_0000219	cell-based format	Homo sapiens	None	None	SH-SY5Y	None	CHEMBL251	Adenosine A2a receptor	Homo sapiens	SINGLE PROTEIN	CHEMBL1145382	1	Scientific Literature	J. Med. Chem.	2007	CHEMBL3307740
CHEMBL16867		0	345.37	0	2.56	10	Nc1nc2nn(CCc3ccccc3)cc2c2nc(-c3ccco3)nn12	Ki	'='	0.34	nM	9.47			UO_0000065	27.42	0.50	6.91	9.46	True	CHEMBL642234	Displacement of [3H]-SCH- 58261 from human adenosine A2A receptor expressed in CHO cells; range 0.22-0.44	B	BAO_0000219	cell-based format	Homo sapiens	None	None	CHO	None	CHEMBL251	Adenosine A2a receptor	Homo sapiens	SINGLE PROTEIN	CHEMBL1133118	1	Scientific Literature	J. Med. Chem.	2000	CHEMBL3308072
CHEMBL423542		0	359.39	0	2.95	11	Nc1nc2nn(CCCc3ccccc3)cc2c2nc(-c3ccco3)nn12	Ki	'='	0.16	nM	9.80			UO_0000065	27.26	0.50	6.85	9.79	True	CHEMBL642233	Displacement of [3H]-SCH- 58261 from human adenosine A2A receptor expressed in CHO cells; range 0.06-0.48	B	BAO_0000219	cell-based format	Homo sapiens	None	None	CHO	None	CHEMBL251	Adenosine A2a receptor	Homo sapiens	SINGLE PROTEIN	CHEMBL1133118	1	Scientific Literature	J. Med. Chem.	2000	CHEMBL3308072
CHEMBL186403		0	527.50	2	-0.67	6	CCn1nnc([C@H]2O[C@@H](n3cnc4c(N)nc(N[C@H](CO)Cc5ccc([N+](=O)[O-])cc5)nc43)[C@H](O)[C@@H]2O)n1	Ki	'='	48.0	nM	7.32			UO_0000065	13.87	0.26	7.99	3.07	False	CHEMBL839609	Inhibition of [3H]ZM-241385 binding to human adenosine A2A receptor expressed in HeLa cells	B	BAO_0000219	cell-based format	Homo sapiens	None	None	HeLa	None	CHEMBL251	Adenosine A2a receptor	Homo sapiens	SINGLE PROTEIN	CHEMBL1137202	1	Scientific Literature	J. Med. Chem.	2004	CHEMBL3308376
CHEMBL103278		0	406.49	0	3.08	33	CCOC(=O)CCN1CCN(c2ccc3c(O)cc(-c4ccccc4)nc3n2)CC1	Ki	'>'	10000.0	nM				UO_0000065					False	CHEMBL642332	Binding affinity against adenosine A2 receptor in human striatal membranes using [3H]CGS-21680 as radioligand	B	BAO_0000249	cell membrane format	None	None	None	None	None	CHEMBL251	Adenosine A2a receptor	Homo sapiens	SINGLE PROTEIN	CHEMBL1149169	1	Scientific Literature	J. Med. Chem.	2004	None
CHEMBL182259		0	516.56	1	4.01	15	CCCn1c(=O)c2nc(-c3ccc(OCc4nc(-c5ccc(OC)cc5)no4)cc3)[nH]c2n(CCC)c1=O	Ki	'>'	5000.0	nM				UO_0000065					False	CHEMBL830404	Binding affinity for adenosine A2a receptor by using as [3H]ZM-241385 (2 nM) radioligand in membranes from HEK-A2A cells	B	BAO_0000219	cell-based format	Homo sapiens	None	None	HEK-A2A	None	CHEMBL251	Adenosine A2a receptor	Homo sapiens	SINGLE PROTEIN	CHEMBL1140281	1	Scientific Literature	Bioorg. Med. Chem. Lett.	2005	None
CHEMBL227279		0	412.30	0	2.71	9e	O[C@@H]1CS[C@@H](n2cnc3c(NCc4ccccc4Cl)nc(Cl)nc32)[C@@H]1O	Ki	'='	1600.0	nM	5.80			UO_0000065	14.06	0.30	3.09	6.03	True	CHEMBL888474	Displacement of [3H]CGS21680 from human adenosine A2A receptor expressed in HEK293 cells	B	BAO_0000219	cell-based format	Homo sapiens	None	None	HEK293	None	CHEMBL251	Adenosine A2a receptor	Homo sapiens	SINGLE PROTEIN	CHEMBL1145406	1	Scientific Literature	J. Med. Chem.	2007	CHEMBL3307715
CHEMBL231677		0	453.46	1	0.34	9	CNc1nc(-n2cc(-c3ccc(OC)cc3)cn2)nc2c1ncn2[C@@H]1O[C@H](CO)[C@@H](O)[C@H]1O	Ki	'>'	5000.0	nM				UO_0000065					False	CHEMBL876372	Displacement of [3H]CGS-21680 from recombinant human adenosine A2a receptor expressed in HEK cells	B	BAO_0000219	cell-based format	Homo sapiens	None	None	HEK293	None	CHEMBL251	Adenosine A2a receptor	Homo sapiens	SINGLE PROTEIN	CHEMBL1138752	1	Scientific Literature	J. Med. Chem.	2004	CHEMBL3307715
CHEMBL424526		0	305.41	0	4.14	13	S/C(Cc1ccccc1)=N\N=C\c1cnc2ccccc2c1	Ki	'='	2000.0	nM	5.70			UO_0000065	18.66	0.35	1.56	15.15	False	CHEMBL644664	Binding affinity towards human recombinant adenosine A2A receptor by displacement of [3H]SCH-58261 radioligand.	B	BAO_0000357	single protein format	None	None	None	None	None	CHEMBL251	Adenosine A2a receptor	Homo sapiens	SINGLE PROTEIN	CHEMBL1147439	1	Scientific Literature	Bioorg. Med. Chem. Lett.	2004	None
CHEMBL307748		0	403.40	0	2.68	5d	Nc1nc2c(cnn2CCCc2ccc3c(c2)OCO3)c2nc(-c3ccco3)nn12	IC50	'='	8.0	nM	8.10			UO_0000065					False	CHEMBL696391	Inhibition of 1 uM NECA-stimulated cyclic AMP levels in human platelets	F	BAO_0000019	assay format	Homo sapiens	None	None	None	None	CHEMBL251	Adenosine A2a receptor	Homo sapiens	SINGLE PROTEIN	CHEMBL1131246	1	Scientific Literature	J. Med. Chem.	1998	None
CHEMBL272803		0	268.70	0	0.63	17	CN1C(=O)C(N)C(c2ccncc2Cl)N(C)C1=O	Activity	'='	15.0	%				UO_0000187					False	CHEMBL947108	Displacement of [3H]CGS21680 from human recombinant adenosine A2A receptor expressed in HEK293T cells at 100 uM	B	BAO_0000219	cell-based format	Homo sapiens	None	None	HEK-293T	None	CHEMBL251	Adenosine A2a receptor	Homo sapiens	SINGLE PROTEIN	CHEMBL1142932	1	Scientific Literature	Bioorg. Med. Chem.	2007	CHEMBL3706569
CHEMBL270300		0	246.27	0	0.46	1	CN1C(=O)C2C(c3ccncc3N2C)N(C)C1=O	Ki	'='	4190.0	nM	5.38			UO_0000065	21.84	0.41	4.92	9.48	False	CHEMBL947107	Displacement of [3H]CGS21680 from human recombinant adenosine A2A receptor expressed in HEK293T cells	B	BAO_0000219	cell-based format	Homo sapiens	None	None	HEK-293T	None	CHEMBL251	Adenosine A2a receptor	Homo sapiens	SINGLE PROTEIN	CHEMBL1142932	1	Scientific Literature	Bioorg. Med. Chem.	2007	CHEMBL3706569
CHEMBL407351		0	246.27	0	0.46	14	CN1C(=O)C2C(c3ncccc3N2C)N(C)C1=O	Ki	'='	6940.0	nM	5.16			UO_0000065	20.95	0.39	4.70	9.09	False	CHEMBL947107	Displacement of [3H]CGS21680 from human recombinant adenosine A2A receptor expressed in HEK293T cells	B	BAO_0000219	cell-based format	Homo sapiens	None	None	HEK-293T	None	CHEMBL251	Adenosine A2a receptor	Homo sapiens	SINGLE PROTEIN	CHEMBL1142932	1	Scientific Literature	Bioorg. Med. Chem.	2007	CHEMBL3706569
CHEMBL398587		0	424.42	1	-0.27	15	CNc1nc(-n2cc(-c3ccccn3)cn2)nc2c1ncn2[C@@H]1O[C@H](CO)[C@@H](O)[C@H]1O	Ki	'>'	5000.0	nM				UO_0000065					True	CHEMBL876372	Displacement of [3H]CGS-21680 from recombinant human adenosine A2a receptor expressed in HEK cells	B	BAO_0000219	cell-based format	Homo sapiens	None	None	HEK293	None	CHEMBL251	Adenosine A2a receptor	Homo sapiens	SINGLE PROTEIN	CHEMBL1138752	1	Scientific Literature	J. Med. Chem.	2004	CHEMBL3307715
CHEMBL275427		0	495.97	0	4.04	31	CCCn1c(=O)c2nc(-c3ccc(OCC(=O)Nc4ccc(Cl)cc4)cc3)[nH]c2n(CCC)c1=O	Ki	'='	187.0	nM	6.73			UO_0000065					True	CHEMBL644471	Antagonist activity against recombinant human adenosine A2A receptor expressed in HEK293 cells in presence of [125I]iodo-ZM-241385 radioligand.	F	BAO_0000219	cell-based format	None	None	None	HEK293	None	CHEMBL251	Adenosine A2a receptor	Homo sapiens	SINGLE PROTEIN	CHEMBL1132981	1	Scientific Literature	J. Med. Chem.	2000	CHEMBL3307715
CHEMBL125747		0	293.39	0	4.20	43	Nc1sc2c(c1C(=O)c1ccc3ccccc3c1)CCC2	Inhibition	'='	0.0	%				UO_0000187					False	CHEMBL640308	Ability to displace the binding of [3H]-ZM 241385, to the ligand binding site of CHO:hA2A (human Adenosine A2A receptor) at concentration of 10 uM	B	BAO_0000357	single protein format	None	None	None	None	None	CHEMBL251	Adenosine A2a receptor	Homo sapiens	SINGLE PROTEIN	CHEMBL1145774	1	Scientific Literature	J. Med. Chem.	2003	None
CHEMBL374620		0	477.01	1	6.02	7c	CCC(C)OC(=O)c1cnc2c(cnn2CC(Cl)c2ccccc2)c1NCCc1ccccc1	Inhibition	'='	46.0	%				UO_0000187					False	CHEMBL920044	Displacement of [3HCGS21680 from adenosine A2A receptor in bovine cerebral cortical membranes at 10 uM	B	BAO_0000249	cell membrane format	Bos taurus	None	None	None	None	CHEMBL251	Adenosine A2a receptor	Homo sapiens	SINGLE PROTEIN	CHEMBL1139469	1	Scientific Literature	J. Med. Chem.	2005	None
CHEMBL375885		0	412.92	0	4.80	8a	CCCNc1c(C(=O)OCC2CC2)cnc2c1cnn2CC(Cl)c1ccccc1	Inhibition	'='	23.0	%				UO_0000187					False	CHEMBL920044	Displacement of [3HCGS21680 from adenosine A2A receptor in bovine cerebral cortical membranes at 10 uM	B	BAO_0000249	cell membrane format	Bos taurus	None	None	None	None	CHEMBL251	Adenosine A2a receptor	Homo sapiens	SINGLE PROTEIN	CHEMBL1139469	1	Scientific Literature	J. Med. Chem.	2005	None
CHEMBL224669		0	370.84	0	3.77	2a	COC(=O)c1cnc2c(cnn2CC(Cl)c2ccccc2)c1NC1CC1	Inhibition	'='	52.0	%				UO_0000187					False	CHEMBL920044	Displacement of [3HCGS21680 from adenosine A2A receptor in bovine cerebral cortical membranes at 10 uM	B	BAO_0000249	cell membrane format	Bos taurus	None	None	None	None	CHEMBL251	Adenosine A2a receptor	Homo sapiens	SINGLE PROTEIN	CHEMBL1139469	1	Scientific Literature	J. Med. Chem.	2005	None
CHEMBL224083		0	398.89	0	4.55	5a	CC(C)OC(=O)c1cnc2c(cnn2CC(Cl)c2ccccc2)c1NC1CC1	Ki	'='	7503.0	nM	5.12			UO_0000065	12.85	0.25	0.57	7.42	False	CHEMBL920043	Displacement of [3H]CGS-21680 from adenosine A2A receptor in bovine cerebral cortical membranes	B	BAO_0000249	cell membrane format	Bos taurus	None	None	None	None	CHEMBL251	Adenosine A2a receptor	Homo sapiens	SINGLE PROTEIN	CHEMBL1139469	1	Scientific Literature	J. Med. Chem.	2005	None
CHEMBL225398		0	466.94	1	5.38	3e	CCOC(=O)c1cnc2c(cnn2CC(Cl)c2ccccc2)c1NCCc1ccc(F)cc1	Inhibition	'='	30.0	%				UO_0000187					False	CHEMBL920044	Displacement of [3HCGS21680 from adenosine A2A receptor in bovine cerebral cortical membranes at 10 uM	B	BAO_0000249	cell membrane format	Bos taurus	None	None	None	None	CHEMBL251	Adenosine A2a receptor	Homo sapiens	SINGLE PROTEIN	CHEMBL1139469	1	Scientific Literature	J. Med. Chem.	2005	None
CHEMBL97904		0	238.25	0	2.71	30	Oc1ccc2c(O)cc(-c3ccccc3)nc2n1	Ki	'>'	10000.0	nM				UO_0000065					True	CHEMBL642117	Ability to displace the specific binding of [3H]-CGS- to adenosine A2A receptor form bovine brain striatal membranes	B	BAO_0000221	tissue-based format	Bos taurus	CHEMBL3638188	Brain	None	None	CHEMBL251	Adenosine A2a receptor	Homo sapiens	SINGLE PROTEIN	CHEMBL1132946	1	Scientific Literature	J. Med. Chem.	2000	None
CHEMBL16867		0	345.37	0	2.56	3	Nc1nc2nn(CCc3ccccc3)cc2c2nc(-c3ccco3)nn12	Ki	'='	0.31	nM	9.51			UO_0000065	27.53	0.50	6.95	9.50	False	CHEMBL643209	Displacement of [3H]ZM-241385 from human adenosine A2A receptors expressed in HEK293 cells	B	BAO_0000219	cell-based format	Homo sapiens	None	None	HEK293	None	CHEMBL251	Adenosine A2a receptor	Homo sapiens	SINGLE PROTEIN	CHEMBL1145112	1	Scientific Literature	J. Med. Chem.	2003	CHEMBL3307715
CHEMBL102430		0	237.26	0	2.58	36	Nc1ccc2c(O)cc(-c3ccccc3)nc2n1	Ki	'='	5900.0	nM	5.23			UO_0000065	22.04	0.40	2.65	7.26	True	CHEMBL642117	Ability to displace the specific binding of [3H]-CGS- to adenosine A2A receptor form bovine brain striatal membranes	B	BAO_0000221	tissue-based format	Bos taurus	CHEMBL3638188	Brain	None	None	CHEMBL251	Adenosine A2a receptor	Homo sapiens	SINGLE PROTEIN	CHEMBL1132946	1	Scientific Literature	J. Med. Chem.	2000	None
CHEMBL410414	DIRLOTAPIDE	1	674.72	2	8.25	3	CN(Cc1ccccc1)C(=O)[C@@H](NC(=O)c1cc2cc(NC(=O)c3ccccc3-c3ccc(C(F)(F)F)cc3)ccc2n1C)c1ccccc1	Activity						Not Active						False	CHEMBL897211	Inhibition of adenosine A2a receptor at 1 uM	B	BAO_0000357	single protein format	Homo sapiens	None	None	None	None	CHEMBL251	Adenosine A2a receptor	Homo sapiens	SINGLE PROTEIN	CHEMBL1148857	1	Scientific Literature	Bioorg. Med. Chem. Lett.	2007	None
CHEMBL331372	CGS-21680	0	499.53	2	-0.16	4 (CGS-21680)	CCNC(=O)[C@H]1O[C@@H](n2cnc3c(N)nc(NCCc4ccc(CCC(=O)O)cc4)nc32)[C@H](O)[C@@H]1O	Bmax	'='	1.67	pM mg-1									False	CHEMBL640103	Binding affinity for HA-tagged mutant human Adenosine A2A receptor (H250N) using [3H]CGS-21680 in COS-7 cells	B	BAO_0000219	cell-based format	Homo sapiens	None	None	COS-7	None	CHEMBL251	Adenosine A2a receptor	Homo sapiens	SINGLE PROTEIN	CHEMBL1130114	1	Scientific Literature	J. Med. Chem.	1997	CHEMBL3307648
CHEMBL22355		0	447.41	1	2.13	14d	Nc1nc2c(cnn2CCCc2ccc3c(c2)O[C@H](C(=O)O)O3)c2nc(-c3ccco3)nn12	Ki	'='	59.0	nM	7.23			UO_0000065	16.16	0.30	5.10	4.64	False	CHEMBL647484	Displacement of [3H]-SCH- 58261 binding at human Adenosine A2A receptor expressed in HEK293 cells; ranges from 49-72	B	BAO_0000219	cell-based format	Homo sapiens	None	None	HEK293	None	CHEMBL251	Adenosine A2a receptor	Homo sapiens	SINGLE PROTEIN	CHEMBL1135389	1	Scientific Literature	J. Med. Chem.	2002	CHEMBL3307715
CHEMBL556519		0	2174.61	None	None	MP6, 25	CCCN(CCc1ccc(NC(=O)CCC(N)C(=O)NCCCCC(NC(=O)CCC(=O)NCCOCCOCCNC(=O)CCC(=O)NCCOCCOCCNC(=O)CCC(=O)NCCOCCOCCNC(=O)CCC(=O)NCCOCCOCCNC(=O)CCC(=O)NCCOCCOCCNC(=O)CCC(=O)NCCOCCOCCNC(=O)C(CCCCNC(C)=O)NC(C)=O)C(N)=O)cc1)C1CCc2c(O)cccc2C1	Activity						Active						False	CHEMBL1062513	Displacement of [3H]YM09151-2 from human A2aR/D2R (long isoform) heteromer expressed in mouse Ltk cells by scintillation counting	B	BAO_0000219	cell-based format	Homo sapiens	None	None	Ltk	None	CHEMBL251	Adenosine A2a receptor	Homo sapiens	SINGLE PROTEIN	CHEMBL1153525	1	Scientific Literature	J. Med. Chem.	2009	None
CHEMBL315150		0	311.35	0	2.36	10f	CC(C)CCn1cc2c(nc(N)n3nc(-c4ccco4)nc23)n1	ED50	'='	0.05	uM		Non standard unit for type		UO_0000064					False	CHEMBL842669	Inhibition of the effects of NECA on ADP (5 uM)-induced rabbit platelet aggregation.	F	BAO_0000019	assay format	Oryctolagus cuniculus	None	None	None	None	CHEMBL251	Adenosine A2a receptor	Homo sapiens	SINGLE PROTEIN	CHEMBL1129517	1	Scientific Literature	J. Med. Chem.	1996	None
CHEMBL332577		0	360.34	0	4.03	2m	CCCCc1nc2[nH]ncc2c2nc(-c3ccc(C(F)(F)F)cc3)nn12	IC50	'>'	10000.0	nM				UO_0000065					False	CHEMBL875247	Displacement of specific [3H]-CGS- 21680 binding at human adenosine A2A receptor expressed in HEK293 cells	B	BAO_0000219	cell-based format	None	None	None	HEK293	None	CHEMBL251	Adenosine A2a receptor	Homo sapiens	SINGLE PROTEIN	CHEMBL1146808	1	Scientific Literature	Bioorg. Med. Chem. Lett.	2004	CHEMBL3307715
CHEMBL226866		0	410.40	0	4.53	10d	FC(F)(F)c1ccccc1Cn1nnc2c(NC3CC3)nc(-c3ccccc3)nc21	Inhibition	'<'	50.0	%				UO_0000187					False	CHEMBL917396	Displacement of [3H]ZM-241385 from human recombinant adenosine A2A receptor expressed in CHO cells at 1 uM	B	BAO_0000219	cell-based format	Homo sapiens	None	None	CHO	None	CHEMBL251	Adenosine A2a receptor	Homo sapiens	SINGLE PROTEIN	CHEMBL1144486	1	Scientific Literature	Eur. J. Med. Chem.	2007	CHEMBL3308072
CHEMBL389222		0	364.38	0	2.48	14c	OCCNc1nc(-c2ccccc2)nc2c1nnn2Cc1ccccc1F	Inhibition	'<'	50.0	%				UO_0000187					False	CHEMBL917396	Displacement of [3H]ZM-241385 from human recombinant adenosine A2A receptor expressed in CHO cells at 1 uM	B	BAO_0000219	cell-based format	Homo sapiens	None	None	CHO	None	CHEMBL251	Adenosine A2a receptor	Homo sapiens	SINGLE PROTEIN	CHEMBL1144486	1	Scientific Literature	Eur. J. Med. Chem.	2007	CHEMBL3308072
CHEMBL227677		0	348.39	0	3.51	6c	CCNc1nc(-c2ccccc2)nc2c1nnn2Cc1ccccc1F	Inhibition	'<'	50.0	%				UO_0000187					False	CHEMBL917396	Displacement of [3H]ZM-241385 from human recombinant adenosine A2A receptor expressed in CHO cells at 1 uM	B	BAO_0000219	cell-based format	Homo sapiens	None	None	CHO	None	CHEMBL251	Adenosine A2a receptor	Homo sapiens	SINGLE PROTEIN	CHEMBL1144486	1	Scientific Literature	Eur. J. Med. Chem.	2007	CHEMBL3308072
CHEMBL373950		0	376.85	0	4.16	10b	Clc1ccccc1Cn1nnc2c(NC3CC3)nc(-c3ccccc3)nc21	Inhibition	'<'	50.0	%				UO_0000187					False	CHEMBL917396	Displacement of [3H]ZM-241385 from human recombinant adenosine A2A receptor expressed in CHO cells at 1 uM	B	BAO_0000219	cell-based format	Homo sapiens	None	None	CHO	None	CHEMBL251	Adenosine A2a receptor	Homo sapiens	SINGLE PROTEIN	CHEMBL1144486	1	Scientific Literature	Eur. J. Med. Chem.	2007	CHEMBL3308072
CHEMBL495121		0	412.95	0	3.93	8k	Nc1scc(CN2CCN(c3ccccn3)CC2)c1C(=O)c1ccc(Cl)cc1	Activity	'='	4.0	%				UO_0000187					False	CHEMBL978234	Displacement of [3H]ZM241385 from human adenosine A2A receptor expressed in CHO cells at 10 uM	B	BAO_0000219	cell-based format	Homo sapiens	None	None	CHO	None	CHEMBL251	Adenosine A2a receptor	Homo sapiens	SINGLE PROTEIN	CHEMBL1140063	1	Scientific Literature	J. Med. Chem.	2008	CHEMBL3308072
CHEMBL33653		0	572.46	1	3.38	78c	CC(C)Cn1c(=O)c2nc(-c3cc(OCC(=O)Nc4ccc(Br)cc4)n(C)n3)[nH]c2n(CC(C)C)c1=O	Ki	'>'	1000.0	nM				UO_0000065					False	CHEMBL644661	Binding affinity of compound for displacement of specific [3H]ZM-241385 binding at human adenosine A2A receptor expressed in CHO cells	B	BAO_0000219	cell-based format	None	None	None	CHO	None	CHEMBL251	Adenosine A2a receptor	Homo sapiens	SINGLE PROTEIN	CHEMBL1148292	1	Scientific Literature	J. Med. Chem.	2004	CHEMBL3308072
CHEMBL113	CAFFEINE	4	194.19	0	-1.03	Caffeine	Cn1c(=O)c2c(ncn2C)n(C)c1=O	Ki	'='	48000.0	nM	4.32			UO_0000065	22.24	0.42	5.35	6.99	False	CHEMBL639494	Affinity to A2 adenosine receptor was measured by the displacement of [3H]-CGS- 21680 in bovine brain striatal membrane	B	BAO_0000249	cell membrane format	Bos taurus	CHEMBL3638188	Brain	None	None	CHEMBL251	Adenosine A2a receptor	Homo sapiens	SINGLE PROTEIN	CHEMBL1127455	1	Scientific Literature	J. Med. Chem.	1994	None
CHEMBL265465		0	310.30	0	3.79	8	OC(c1ccccc1)c1nc(C(F)(F)F)nc2ccsc12	Ki	'='	3055.0	nM	5.51			UO_0000065	17.77	0.36	1.72	11.99	False	CHEMBL933565	Binding affinity to human adenosine A2A receptor	B	BAO_0000357	single protein format	Homo sapiens	None	None	None	None	CHEMBL251	Adenosine A2a receptor	Homo sapiens	SINGLE PROTEIN	CHEMBL1145611	1	Scientific Literature	Bioorg. Med. Chem. Lett.	2008	None
CHEMBL402464		0	262.36	0	2.88	24	CN(C)c1nc(-c2nccs2)c2sccc2n1	Ki	'='	2.3	nM	8.64			UO_0000065	32.93	0.69	5.76	20.61	False	CHEMBL933567	Binding affinity at human adenosine A2A receptor	B	BAO_0000357	single protein format	Homo sapiens	None	None	None	None	CHEMBL251	Adenosine A2a receptor	Homo sapiens	SINGLE PROTEIN	CHEMBL1145612	1	Scientific Literature	Bioorg. Med. Chem. Lett.	2008	None
CHEMBL408624		0	255.35	0	3.62	16	CCc1nc(-c2cccc(C)n2)c2sccc2n1	Ki	'='	12.0	nM	7.92			UO_0000065	31.02	0.60	4.30	20.48	False	CHEMBL933567	Binding affinity at human adenosine A2A receptor	B	BAO_0000357	single protein format	Homo sapiens	None	None	None	None	CHEMBL251	Adenosine A2a receptor	Homo sapiens	SINGLE PROTEIN	CHEMBL1145612	1	Scientific Literature	Bioorg. Med. Chem. Lett.	2008	None
CHEMBL402817		0	246.36	0	3.98	4	CCc1nc(-c2cccs2)c2sccc2n1	Ki	'='	69.0	nM	7.16			UO_0000065	29.07	0.61	3.18	27.78	False	CHEMBL933567	Binding affinity at human adenosine A2A receptor	B	BAO_0000357	single protein format	Homo sapiens	None	None	None	None	CHEMBL251	Adenosine A2a receptor	Homo sapiens	SINGLE PROTEIN	CHEMBL1145612	1	Scientific Literature	Bioorg. Med. Chem. Lett.	2008	None
CHEMBL407327		0	261.38	0	3.85	6	CCNc1nc(-c2cccs2)c2sccc2n1	EC50	'>'	10000.0	nM				UO_0000065					False	CHEMBL933572	Agonist activity at human recombinant adenosine A2A receptor expressed in CHO cells assessed as calcium mobilization by FLIPR assay	F	BAO_0000219	cell-based format	Homo sapiens	None	None	CHO	None	CHEMBL251	Adenosine A2a receptor	Homo sapiens	SINGLE PROTEIN	CHEMBL1145612	1	Scientific Literature	Bioorg. Med. Chem. Lett.	2008	CHEMBL3308072
CHEMBL259164		0	344.38	0	2.83	60	Nc1nc(-c2ccccc2)c2ncn(C(=O)NCc3ccccc3)c2n1	Ki	'='	17.0	nM	7.77			UO_0000065	22.56	0.41	4.94	7.87	False	CHEMBL921473	Binding affinity at human adenosine A2A receptor	B	BAO_0000357	single protein format	Homo sapiens	None	None	None	None	CHEMBL251	Adenosine A2a receptor	Homo sapiens	SINGLE PROTEIN	CHEMBL1145614	1	Scientific Literature	Bioorg. Med. Chem. Lett.	2008	None
CHEMBL518345		0	455.97	0	4.27	8h	Nc1scc(CN2CCN(c3ccc4c(c3)OCO4)CC2)c1C(=O)c1ccc(Cl)cc1	Activity	'='	0.0	%				UO_0000187					False	CHEMBL978234	Displacement of [3H]ZM241385 from human adenosine A2A receptor expressed in CHO cells at 10 uM	B	BAO_0000219	cell-based format	Homo sapiens	None	None	CHO	None	CHEMBL251	Adenosine A2a receptor	Homo sapiens	SINGLE PROTEIN	CHEMBL1140063	1	Scientific Literature	J. Med. Chem.	2008	CHEMBL3308072
CHEMBL461217		0	425.99	0	4.85	8g	Cc1ccc(N2CCN(Cc3csc(N)c3C(=O)c3ccc(Cl)cc3)CC2)cc1	Activity	'='	0.0	%				UO_0000187					False	CHEMBL978234	Displacement of [3H]ZM241385 from human adenosine A2A receptor expressed in CHO cells at 10 uM	B	BAO_0000219	cell-based format	Homo sapiens	None	None	CHO	None	CHEMBL251	Adenosine A2a receptor	Homo sapiens	SINGLE PROTEIN	CHEMBL1140063	1	Scientific Literature	J. Med. Chem.	2008	CHEMBL3308072
CHEMBL2112157		0	488.93	0	1.14	8	CNC(=O)[C@]12C[C@@H]1[C@@H](n1cnc3c(NCc4cc(OC)ccc4OC)nc(Cl)nc31)[C@H](O)[C@@H]2O	Ki	'='	10000.0	nM	5.00			UO_0000065	10.23	0.20	3.86	3.48	False	CHEMBL935759	Displacement of radioligand from human adenosine A2A receptor expressed in HEK293 cells	B	BAO_0000219	cell-based format	Homo sapiens	None	None	HEK293	None	CHEMBL251	Adenosine A2a receptor	Homo sapiens	SINGLE PROTEIN	CHEMBL1145629	1	Scientific Literature	Bioorg. Med. Chem. Lett.	2008	CHEMBL3307715
CHEMBL223786		0	480.48	1	0.16	46	CCNC(=O)[C@H]1O[C@@H](n2cnc3c(NOC)nc(C#Cc4ccc(C(C)=O)cc4)nc32)[C@H](O)[C@@H]1O	Ki	'='	4210.0	nM	5.38			UO_0000065	11.19	0.21	5.22	3.34	False	CHEMBL917987	Displacement of [3H]NECA from human recombinant adenosine A2A receptor expressed in CHO cells	B	BAO_0000219	cell-based format	Homo sapiens	None	None	CHO	None	CHEMBL251	Adenosine A2a receptor	Homo sapiens	SINGLE PROTEIN	CHEMBL1142938	1	Scientific Literature	J. Med. Chem.	2007	CHEMBL3308072
CHEMBL385771		0	450.19	0	-1.23	33	CNC(=O)[C@H]1O[C@@H](n2cnc3c(NOC)nc(I)nc32)[C@H](O)[C@@H]1O	Ki	'='	12100.0	nM	4.92			UO_0000065	10.92	0.28	6.15	3.42	False	CHEMBL917987	Displacement of [3H]NECA from human recombinant adenosine A2A receptor expressed in CHO cells	B	BAO_0000219	cell-based format	Homo sapiens	None	None	CHO	None	CHEMBL251	Adenosine A2a receptor	Homo sapiens	SINGLE PROTEIN	CHEMBL1142938	1	Scientific Literature	J. Med. Chem.	2007	CHEMBL3308072
CHEMBL328812		0	306.71	0	0.05	11	Cn1c(=O)c2c(nnn2-c2ccc(Cl)cc2N)n(C)c1=O	Ki	'='	46000.0	nM	4.34			UO_0000065	14.14	0.28	4.29	4.31	False	CHEMBL639494	Affinity to A2 adenosine receptor was measured by the displacement of [3H]-CGS- 21680 in bovine brain striatal membrane	B	BAO_0000249	cell membrane format	Bos taurus	CHEMBL3638188	Brain	None	None	CHEMBL251	Adenosine A2a receptor	Homo sapiens	SINGLE PROTEIN	CHEMBL1127455	1	Scientific Literature	J. Med. Chem.	1994	None
CHEMBL97904		0	238.25	0	2.71	22	Oc1ccc2c(O)cc(-c3ccccc3)nc2n1	Ki	'>'	10000.0	nM				UO_0000065					False	CHEMBL639492	Binding affinity against adenosine A2 receptor in bovine striatal membranes using [3H]-CGS-21,680 as radioligand	B	BAO_0000249	cell membrane format	Bos taurus	None	None	None	None	CHEMBL251	Adenosine A2a receptor	Homo sapiens	SINGLE PROTEIN	CHEMBL1149169	1	Scientific Literature	J. Med. Chem.	2004	None
CHEMBL405567		0	245.31	0	3.02	21	CN(C)c1nc(-c2ccco2)c2sccc2n1	Activity						Active						False	CHEMBL933571	Antagonist activity at human recombinant adenosine A2A receptor expressed in CHO cells assessed as calcium mobilization by FLIPR assay	F	BAO_0000219	cell-based format	Homo sapiens	None	None	CHO	None	CHEMBL251	Adenosine A2a receptor	Homo sapiens	SINGLE PROTEIN	CHEMBL1145612	1	Scientific Literature	Bioorg. Med. Chem. Lett.	2008	CHEMBL3308072
CHEMBL21541		0	353.39	0	0.60	40	CN1CCN(c2c3c(nc(N)n4nc(-c5ccco5)nc34)nn2C)CC1	Ki	'='	156.0	nM	6.81			UO_0000065	19.26	0.36	6.21	6.39	False	CHEMBL649802	Displacement of [3H]- SCH-58261 binding at human Adenosine A2A receptor expressed in CHO cells	B	BAO_0000219	cell-based format	None	None	None	CHO	None	CHEMBL251	Adenosine A2a receptor	Homo sapiens	SINGLE PROTEIN	CHEMBL1136743	1	Scientific Literature	J. Med. Chem.	2003	CHEMBL3308072
CHEMBL220889		0	377.40	0	-0.05	9	CCCCC#Cc1nc(NOC)c2ncn([C@@H]3O[C@H](CO)[C@@H](O)[C@H]3O)c2n1	Ki	'='	267.0	nM	6.57			UO_0000065	17.42	0.33	6.62	4.88	False	CHEMBL917987	Displacement of [3H]NECA from human recombinant adenosine A2A receptor expressed in CHO cells	B	BAO_0000219	cell-based format	Homo sapiens	None	None	CHO	None	CHEMBL251	Adenosine A2a receptor	Homo sapiens	SINGLE PROTEIN	CHEMBL1142938	1	Scientific Literature	J. Med. Chem.	2007	CHEMBL3308072
CHEMBL464859	NECA	0	308.30	0	-1.84	NECA	CCNC(=O)[C@H]1O[C@@H](n2cnc3c(N)ncnc32)[C@H](O)[C@@H]1O	Ki	'='	110.0	nM	6.96			UO_0000065	22.57	0.43	8.80	4.69	False	CHEMBL901887	Displacement of [3H]ZM-241385 from adenosine A2A receptor expressed in PC12 cell membrane	B	BAO_0000219	cell-based format	Homo sapiens	None	None	PC-12	None	CHEMBL251	Adenosine A2a receptor	Homo sapiens	SINGLE PROTEIN	CHEMBL1138285	1	Scientific Literature	Bioorg. Med. Chem. Lett.	2007	CHEMBL3307976
CHEMBL375301		0	464.22	0	-0.84	34	CCNC(=O)[C@H]1O[C@@H](n2cnc3c(NOC)nc(I)nc32)[C@H](O)[C@@H]1O	Ki	'='	5290.0	nM	5.28			UO_0000065	11.37	0.29	6.12	3.67	False	CHEMBL917987	Displacement of [3H]NECA from human recombinant adenosine A2A receptor expressed in CHO cells	B	BAO_0000219	cell-based format	Homo sapiens	None	None	CHO	None	CHEMBL251	Adenosine A2a receptor	Homo sapiens	SINGLE PROTEIN	CHEMBL1142938	1	Scientific Literature	J. Med. Chem.	2007	CHEMBL3308072
CHEMBL238314		0	279.30	0	2.48	8	Cc1ccc(NC(=O)c2nc(=O)[nH]c3ccccc23)cc1	Activity	'='	2.0	%				UO_0000187					False	CHEMBL902656	Displacement of [3H]ZM-241385 from human adenosine A2A receptor expressed in CHO cell membranes at 1 uM	B	BAO_0000219	cell-based format	Homo sapiens	None	None	CHO	None	CHEMBL251	Adenosine A2a receptor	Homo sapiens	SINGLE PROTEIN	CHEMBL1138345	1	Scientific Literature	J. Med. Chem.	2007	CHEMBL3308072
CHEMBL223740		0	440.42	1	-1.09	23	CONc1nc(C#Cc2ccc(C(N)=O)cc2)nc2c1ncn2[C@@H]1O[C@H](CO)[C@@H](O)[C@H]1O	Ki	'='	3130.0	nM	5.50			UO_0000065	12.50	0.23	6.59	3.09	False	CHEMBL917987	Displacement of [3H]NECA from human recombinant adenosine A2A receptor expressed in CHO cells	B	BAO_0000219	cell-based format	Homo sapiens	None	None	CHO	None	CHEMBL251	Adenosine A2a receptor	Homo sapiens	SINGLE PROTEIN	CHEMBL1142938	1	Scientific Literature	J. Med. Chem.	2007	CHEMBL3308072
CHEMBL220899		0	398.38	1	-0.79	16	CONc1nc(C#Cc2ccncc2)nc2c1ncn2[C@@H]1O[C@H](CO)[C@@H](O)[C@H]1O	Ki	'='	6310.0	nM	5.20			UO_0000065	13.05	0.24	5.99	3.52	False	CHEMBL917987	Displacement of [3H]NECA from human recombinant adenosine A2A receptor expressed in CHO cells	B	BAO_0000219	cell-based format	Homo sapiens	None	None	CHO	None	CHEMBL251	Adenosine A2a receptor	Homo sapiens	SINGLE PROTEIN	CHEMBL1142938	1	Scientific Literature	J. Med. Chem.	2007	CHEMBL3308072
CHEMBL375619		0	388.38	1	-0.54	11	CONc1nc(C#CCCCC#N)nc2c1ncn2[C@@H]1O[C@H](CO)[C@@H](O)[C@H]1O	Ki	'='	1820.0	nM	5.74			UO_0000065	14.78	0.28	6.28	3.62	False	CHEMBL917987	Displacement of [3H]NECA from human recombinant adenosine A2A receptor expressed in CHO cells	B	BAO_0000219	cell-based format	Homo sapiens	None	None	CHO	None	CHEMBL251	Adenosine A2a receptor	Homo sapiens	SINGLE PROTEIN	CHEMBL1142938	1	Scientific Literature	J. Med. Chem.	2007	CHEMBL3308072
CHEMBL316630		0	281.27	0	3.22	26	Cc1ccc2c(O)cc(-c3ccc([N+](=O)[O-])cc3)nc2n1	Ki	'='	460.0	nM	6.34			UO_0000065	22.53	0.41	3.12	7.11	False	CHEMBL639492	Binding affinity against adenosine A2 receptor in bovine striatal membranes using [3H]-CGS-21,680 as radioligand	B	BAO_0000249	cell membrane format	Bos taurus	None	None	None	None	CHEMBL251	Adenosine A2a receptor	Homo sapiens	SINGLE PROTEIN	CHEMBL1149169	1	Scientific Literature	J. Med. Chem.	2004	None
CHEMBL433235		0	480.53	0	1.83	63b	CCCn1c(=O)c2nc(-c3cc(OCC(=O)Nc4ccc(C)cn4)nn3C)[nH]c2n(CCC)c1=O	Ki	'>'	1000.0	nM				UO_0000065					False	CHEMBL644661	Binding affinity of compound for displacement of specific [3H]ZM-241385 binding at human adenosine A2A receptor expressed in CHO cells	B	BAO_0000219	cell-based format	None	None	None	CHO	None	CHEMBL251	Adenosine A2a receptor	Homo sapiens	SINGLE PROTEIN	CHEMBL1148292	1	Scientific Literature	J. Med. Chem.	2004	CHEMBL3308072
CHEMBL32582		0	496.48	1	2.11	88b	CCCn1c(=O)c2nc(-c3cc(OCC(=O)Nc4ccc5c(c4)OCO5)no3)[nH]c2n(CCC)c1=O	Ki	'>'	1000.0	nM				UO_0000065					False	CHEMBL644661	Binding affinity of compound for displacement of specific [3H]ZM-241385 binding at human adenosine A2A receptor expressed in CHO cells	B	BAO_0000219	cell-based format	None	None	None	CHO	None	CHEMBL251	Adenosine A2a receptor	Homo sapiens	SINGLE PROTEIN	CHEMBL1148292	1	Scientific Literature	J. Med. Chem.	2004	CHEMBL3308072
CHEMBL2113342		0	530.59	1	1.39	86d	C=CCn1c(=O)c2[nH]c(-c3cc(OCC(=O)N4CCN(c5ccccc5)CC4)nn3C)nc2n(CC=C)c1=O	Ki	'>'	1000.0	nM				UO_0000065					False	CHEMBL644661	Binding affinity of compound for displacement of specific [3H]ZM-241385 binding at human adenosine A2A receptor expressed in CHO cells	B	BAO_0000219	cell-based format	None	None	None	CHO	None	CHEMBL251	Adenosine A2a receptor	Homo sapiens	SINGLE PROTEIN	CHEMBL1148292	1	Scientific Literature	J. Med. Chem.	2004	CHEMBL3308072
CHEMBL16305		0	319.32	0	1.99	20	CC(=O)Nc1nc2ccccc2n2c(=O)n(-c3ccccc3)nc12	Inhibition	'='	70.0	%				UO_0000187					True	CHEMBL642120	Binding affinity towards adenosine A2A receptor of bovine striatal membrane in presence of [3H]-CGS- at a concentration of 20 uM	B	BAO_0000019	assay format	Bos taurus	None	None	None	None	CHEMBL251	Adenosine A2a receptor	Homo sapiens	SINGLE PROTEIN	CHEMBL1132980	1	Scientific Literature	J. Med. Chem.	2000	None
CHEMBL319555		0	263.30	0	0.33	5	Cn1c(=O)c2c(nnn2C2CCCCC2)n(C)c1=O	Ki	'='	8400.0	nM	5.08			UO_0000065	19.28	0.36	4.75	6.79	False	CHEMBL639494	Affinity to A2 adenosine receptor was measured by the displacement of [3H]-CGS- 21680 in bovine brain striatal membrane	B	BAO_0000249	cell membrane format	Bos taurus	CHEMBL3638188	Brain	None	None	CHEMBL251	Adenosine A2a receptor	Homo sapiens	SINGLE PROTEIN	CHEMBL1127455	1	Scientific Literature	J. Med. Chem.	1994	None
CHEMBL81336		0	342.45	1	5.37	4a	Cc1nc2nc(-c3ccccc3)[nH]c(N[C@H](C)c3ccccc3)c-2c1C	IC50	'='	3876.0	nM	5.41			UO_0000065	15.80	0.28	0.04	10.10	False	CHEMBL649780	Inhibitory activity against membranes from HEK293 cells stably expressing the human A2a receptor (hA2a)	B	BAO_0000219	cell-based format	Homo sapiens	None	None	HEK293	None	CHEMBL251	Adenosine A2a receptor	Homo sapiens	SINGLE PROTEIN	CHEMBL1131846	1	Scientific Literature	Bioorg. Med. Chem. Lett.	1999	CHEMBL3307715
CHEMBL36786		0	406.44	0	-0.07	4e	Nc1nc(NC(=O)CCC2CCCC2)nc2c1ncn2[C@@H]1O[C@H](CO)[C@@H](O)[C@H]1O	Ki	'='	2000.0	nM	5.70			UO_0000065	14.02	0.27	5.77	3.38	False	CHEMBL644669	Displacement of [3H]NECA from human adenosine A2A receptor in stably transfected CHO cells	B	BAO_0000219	cell-based format	Homo sapiens	None	None	CHO	None	CHEMBL251	Adenosine A2a receptor	Homo sapiens	SINGLE PROTEIN	CHEMBL1147632	1	Scientific Literature	Bioorg. Med. Chem. Lett.	2004	CHEMBL3308072
CHEMBL329293		0	252.34	0	3.89	14	Cc1ccc2c(S)cc(-c3ccccc3)nc2n1	Ki	'='	1250.0	nM	5.90			UO_0000065	23.39	0.45	2.01	22.90	True	CHEMBL642117	Ability to displace the specific binding of [3H]-CGS- to adenosine A2A receptor form bovine brain striatal membranes	B	BAO_0000221	tissue-based format	Bos taurus	CHEMBL3638188	Brain	None	None	CHEMBL251	Adenosine A2a receptor	Homo sapiens	SINGLE PROTEIN	CHEMBL1132946	1	Scientific Literature	J. Med. Chem.	2000	None
CHEMBL389040		0	346.35	0	3.34	8	COc1ccc(Nc2ncc(-c3ccncn3)c(-c3ccco3)n2)cn1	Ki	'>'	2500.0	nM				UO_0000065					False	CHEMBL904693	Displacement of [3H]ZM-241385 from human A2A receptor expressed in HeLa cells	B	BAO_0000219	cell-based format	Homo sapiens	None	None	HeLa	None	CHEMBL251	Adenosine A2a receptor	Homo sapiens	SINGLE PROTEIN	CHEMBL1143065	1	Scientific Literature	J. Med. Chem.	2007	CHEMBL3308376
CHEMBL27508		0	412.49	0	2.90	3, KF17837	CCCn1c(=O)c2c(nc(/C=C/c3ccc(OC)c(OC)c3)n2C)n(CCC)c1=O	IC50	'='	1.0	nM	9.00			UO_0000065	21.82	0.41	6.10	11.21	False	CHEMBL640306	Inhibitory activity against cyclic AMP production in rat Adenosine A2A receptor assay	B	BAO_0000019	assay format	Homo sapiens	None	None	None	None	CHEMBL251	Adenosine A2a receptor	Homo sapiens	SINGLE PROTEIN	CHEMBL1134604	1	Scientific Literature	J. Med. Chem.	2001	None
CHEMBL385372		0	356.47	0	2.78	NAX, KW-3902	CCCn1c(=O)c2nc(C34CC5CC(C3)C(C5)C4)[nH]c2n(CCC)c1=O	Ki	'='	673.0	nM	6.17			UO_0000065	17.31	0.32	3.39	8.49	False	CHEMBL908374	Displacement of [125I]ZM-241385 from human adenosine A2A receptor expressed in HEK cells	B	BAO_0000219	cell-based format	Homo sapiens	None	None	HEK293	None	CHEMBL251	Adenosine A2a receptor	Homo sapiens	SINGLE PROTEIN	CHEMBL1137359	1	Scientific Literature	J. Med. Chem.	2006	CHEMBL3307715
CHEMBL78377		0	363.47	0	3.67	4f	Cc1[nH]c2nc(-c3ccccc3)nc(NCCCN3CCCC3=O)c2c1C	Inhibition	'='	54.0	%				UO_0000187					False	CHEMBL649792	Inhibitory activity against binding of the [3H]CGS-21680 to human A2a receptor (hA2a) radioligands using competition binding assay at a concentration of 10 uM	B	BAO_0000357	single protein format	Homo sapiens	None	None	None	None	CHEMBL251	Adenosine A2a receptor	Homo sapiens	SINGLE PROTEIN	CHEMBL1131846	1	Scientific Literature	Bioorg. Med. Chem. Lett.	1999	None
CHEMBL123144		0	371.24	0	3.77	19	CCCCc1nc2[nH]cnc2c2nc(-c3ccc(Br)cc3)nn12	IC50	'='	3300.0	nM	5.48			UO_0000065	14.77	0.33	1.71	7.64	False	CHEMBL640305	Displacement of [3H]CGS-21680 binding to human Adenosine A2A receptor expressed in HEK293 cells	B	BAO_0000219	cell-based format	None	None	None	HEK293	None	CHEMBL251	Adenosine A2a receptor	Homo sapiens	SINGLE PROTEIN	CHEMBL1135548	1	Scientific Literature	J. Med. Chem.	2002	CHEMBL3307715
CHEMBL3350497		0	367.37	0	-0.58	2b	Nc1ncnc2c1nc(C#Cc1ccccc1)n2[C@@H]1O[C@H](CO)[C@@H](O)[C@H]1O	Ki	'>'	100000.0	nM				UO_0000065					False	CHEMBL640528	[3H]NECA saturation binding in CHO cells expressing human recombinant A2A adenosine receptor	B	BAO_0000219	cell-based format	Homo sapiens	None	None	CHO	None	CHEMBL251	Adenosine A2a receptor	Homo sapiens	SINGLE PROTEIN	CHEMBL1134734	1	Scientific Literature	Bioorg. Med. Chem. Lett.	2001	CHEMBL3308072
CHEMBL240030		0	445.49	1	1.84	11b	Nc1nc2c(cnn2CCN2CCN(c3ccc(O)cc3)CC2)c2nc(-c3ccco3)nn12	Ki	'='	1.3	nM	8.89			UO_0000065	19.95	0.37	7.05	7.01	True	CHEMBL903278	Binding affinity to human adenosine A2A receptor	B	BAO_0000357	single protein format	Homo sapiens	None	None	None	None	CHEMBL251	Adenosine A2a receptor	Homo sapiens	SINGLE PROTEIN	CHEMBL1139101	1	Scientific Literature	Bioorg. Med. Chem. Lett.	2007	None
CHEMBL318264		0	347.34	1	-1.58	20	Cn1cc(-c2nc(N)c3ncn([C@@H]4O[C@H](CO)[C@@H](O)[C@H]4O)c3n2)cn1	Ki	'>'	100000.0	nM				UO_0000065					False	CHEMBL640535	Receptor binding affinity for the adenosine A2A receptor were determined using [3H]ZM-241385 as a radioligand in pig	B	BAO_0000357	single protein format	Sus scrofa	None	None	None	None	CHEMBL251	Adenosine A2a receptor	Homo sapiens	SINGLE PROTEIN	CHEMBL1134910	1	Scientific Literature	Bioorg. Med. Chem. Lett.	2002	None
CHEMBL440115	FK453	1	375.47	0	3.78	2, FK-453	O=C(/C=C/c1c(-c2ccccc2)nn2ccccc12)N1CCCC[C@@H]1CCO	Ki	'='	1300.0	nM	5.89			UO_0000065	15.68	0.29	2.11	10.18	False	CHEMBL641571	Binding Affinity for adenosine A2A receptor expressed in HEK293 cells compared to [3H]CGS-21680	B	BAO_0000219	cell-based format	Homo sapiens	None	None	HEK293	None	CHEMBL251	Adenosine A2a receptor	Homo sapiens	SINGLE PROTEIN	CHEMBL1134604	1	Scientific Literature	J. Med. Chem.	2001	CHEMBL3307715
CHEMBL22113		0	450.48	0	3.65	46	COc1ccc(NC(=O)Nc2nc3nn(C)c(SC)c3c3nc(-c4ccco4)nn23)cc1	IC50	'='	17.5	nM	7.76			UO_0000065					False	CHEMBL640303	Antagonist activity as inhibition of cAMP generation after agonist-modulation of human Adenosine A2A receptor with 100 nM NECA	F	BAO_0000019	assay format	Homo sapiens	None	None	None	None	CHEMBL251	Adenosine A2a receptor	Homo sapiens	SINGLE PROTEIN	CHEMBL1136743	1	Scientific Literature	J. Med. Chem.	2003	None
CHEMBL227213		0	267.33	0	1.52	alpha-ergocriptine	CN1C[C@H](C(N)=O)C=C2c3cccc4[nH]cc(c34)C[C@H]21	Activity	'>'	40.0	%				UO_0000187					False	CHEMBL889380	Displacement of [3H]CGS 21680 from adenosine A2A receptor in lamb striatum membrane at 50 uM after 2 hrs	B	BAO_0000249	cell membrane format	Ovis aries	None	None	None	None	CHEMBL251	Adenosine A2a receptor	Homo sapiens	SINGLE PROTEIN	CHEMBL1145382	1	Scientific Literature	J. Med. Chem.	2007	None
CHEMBL260311		0	223.24	0	1.93	1	c1ccc(-c2nnc(-c3ccccn3)[nH]2)nc1	Ki	'>'	10000.0	nM				UO_0000065					True	CHEMBL860280	Displacement of [3H]NECA from human adenosine A2A receptor expressed in CHO cells	B	BAO_0000219	cell-based format	Homo sapiens	None	None	CHO	None	CHEMBL251	Adenosine A2a receptor	Homo sapiens	SINGLE PROTEIN	CHEMBL1141186	1	Scientific Literature	J. Med. Chem.	2005	CHEMBL3308072
CHEMBL198054		0	292.37	0	3.90	3d	CSc1cccc2[nH]c(-c3cnc4ccccc4n3)nc12	Ki	'='	3000.0	nM	5.52			UO_0000065	18.89	0.36	1.62	10.14	False	CHEMBL860280	Displacement of [3H]NECA from human adenosine A2A receptor expressed in CHO cells	B	BAO_0000219	cell-based format	Homo sapiens	None	None	CHO	None	CHEMBL251	Adenosine A2a receptor	Homo sapiens	SINGLE PROTEIN	CHEMBL1141186	1	Scientific Literature	J. Med. Chem.	2005	CHEMBL3308072
CHEMBL78595		0	336.44	0	3.96	4b	Cc1[nH]c2nc(-c3ccccc3)nc(N[C@H]3CC[C@H](O)CC3)c2c1C	Ki	'='	754.0	nM	6.12			UO_0000065	18.20	0.33	2.16	8.29	False	CHEMBL649789	Inhibitory activity against binding of the [3H]CGS-21680 to human A2a receptor (hA2a) radioligands using competition binding assay	B	BAO_0000357	single protein format	Homo sapiens	None	None	None	None	CHEMBL251	Adenosine A2a receptor	Homo sapiens	SINGLE PROTEIN	CHEMBL1131846	1	Scientific Literature	Bioorg. Med. Chem. Lett.	1999	None
CHEMBL359937		0	286.29	0	1.24	26	CCOC(=O)c1nc2c(=O)n(CC)c3ccccc3n2n1	Inhibition	'='	20.5	%				UO_0000187					False	CHEMBL860039	Percentage inhibition of [3H]CGS 21680 binding to adenosine A2A receptor in bovine striatal membranes at 34 uM	B	BAO_0000249	cell membrane format	Bos taurus	None	None	None	None	CHEMBL251	Adenosine A2a receptor	Homo sapiens	SINGLE PROTEIN	CHEMBL1140434	1	Scientific Literature	J. Med. Chem.	2005	None
CHEMBL178782		0	220.62	0	1.64	29	Oc1nc2ccc(Cl)cc2n2ncnc12	Inhibition	'='	23.0	%				UO_0000187					False	CHEMBL860038	Percentage inhibition of [3H]CGS 21680 binding to adenosine A2A receptor in bovine striatal membranes at 20 uM	B	BAO_0000249	cell membrane format	Bos taurus	None	None	None	None	CHEMBL251	Adenosine A2a receptor	Homo sapiens	SINGLE PROTEIN	CHEMBL1140434	1	Scientific Literature	J. Med. Chem.	2005	None
CHEMBL310352		0	230.18	0	0.68	32	O=C(O)c1nc2c(O)nc3ccccc3n2n1	Inhibition	'='	0.0	%				UO_0000187					False	CHEMBL860039	Percentage inhibition of [3H]CGS 21680 binding to adenosine A2A receptor in bovine striatal membranes at 34 uM	B	BAO_0000249	cell membrane format	Bos taurus	None	None	None	None	CHEMBL251	Adenosine A2a receptor	Homo sapiens	SINGLE PROTEIN	CHEMBL1140434	1	Scientific Literature	J. Med. Chem.	2005	None
CHEMBL68738	N6-CYCLOPENTYLADENOSINE	0	335.36	0	-0.21	6	OC[C@H]1O[C@@H](n2cnc3c(NC4CCCC4)ncnc32)[C@H](O)[C@@H]1O	Ki	'='	462.0	nM	6.33			UO_0000065	18.89	0.36	6.55	5.05	False	CHEMBL860162	Displacement of [3H]R-PIA or [3H]CGS 21680 from human adenosine A2A receptor in CHO cells	B	BAO_0000219	cell-based format	Homo sapiens	None	None	CHO	None	CHEMBL251	Adenosine A2a receptor	Homo sapiens	SINGLE PROTEIN	CHEMBL1140427	1	Scientific Literature	J. Med. Chem.	2005	CHEMBL3308072
CHEMBL272368		0	650.93	1	4.09	6l	CCN(C(=O)[C@H]1S[C@@H](n2cnc3c(NCc4cccc(I)c4)nc(Cl)nc32)[C@H](O)[C@@H]1O)c1ccccc1	Inhibition	'='	8.0	%				UO_0000187					False	CHEMBL931049	Displacement of [3H]CGS-21680 from human adenosine A2A receptor expressed in CHO cells at 10 uM	B	BAO_0000219	cell-based format	Homo sapiens	None	None	CHO	None	CHEMBL251	Adenosine A2a receptor	Homo sapiens	SINGLE PROTEIN	CHEMBL1142335	1	Scientific Literature	Bioorg. Med. Chem. Lett.	2008	CHEMBL3308072
CHEMBL255596		0	604.86	1	1.48	6k	CN(CCO)C(=O)[C@H]1S[C@@H](n2cnc3c(NCc4cccc(I)c4)nc(Cl)nc32)[C@H](O)[C@@H]1O	IC50	'>='	10000.0	nM				UO_0000065					False	CHEMBL931046	Displacement of [3H]CGS-21680 from human adenosine A2A receptor expressed in CHO cells	B	BAO_0000219	cell-based format	Homo sapiens	None	None	CHO	None	CHEMBL251	Adenosine A2a receptor	Homo sapiens	SINGLE PROTEIN	CHEMBL1142335	1	Scientific Literature	Bioorg. Med. Chem. Lett.	2008	CHEMBL3308072
CHEMBL255597		0	426.93	0	1.26	6i	CN(C)C(=O)[C@H]1S[C@@H](n2cnc3c(NC4CCCC4)nc(Cl)nc32)[C@H](O)[C@@H]1O	IC50	'>='	10000.0	nM				UO_0000065					False	CHEMBL931046	Displacement of [3H]CGS-21680 from human adenosine A2A receptor expressed in CHO cells	B	BAO_0000219	cell-based format	Homo sapiens	None	None	CHO	None	CHEMBL251	Adenosine A2a receptor	Homo sapiens	SINGLE PROTEIN	CHEMBL1142335	1	Scientific Literature	Bioorg. Med. Chem. Lett.	2008	CHEMBL3308072
CHEMBL199326		0	512.97	1	4.79	40	CCCn1c(=O)c2[nH]c(-c3ccc(OCC(=O)Nc4ccc(F)cc4)cc3)c(Cl)c2n(CCC)c1=O	Ki	'='	40.74	nM	7.39			UO_0000065	14.41	0.28	2.60	7.53	False	CHEMBL862097	Binding affinity to recombinant human adenosine A2A receptor	B	BAO_0000357	single protein format	Homo sapiens	None	None	None	None	CHEMBL251	Adenosine A2a receptor	Homo sapiens	SINGLE PROTEIN	CHEMBL1148617	1	Scientific Literature	J. Med. Chem.	2006	None
CHEMBL425395		0	525.01	1	4.66	39	CCCn1c(=O)c2[nH]c(-c3ccc(OCC(=O)Nc4ccc(OC)cc4)cc3)c(Cl)c2n(CCC)c1=O	Ki	'='	44.67	nM	7.35			UO_0000065	14.00	0.27	2.69	6.85	False	CHEMBL862097	Binding affinity to recombinant human adenosine A2A receptor	B	BAO_0000357	single protein format	Homo sapiens	None	None	None	None	CHEMBL251	Adenosine A2a receptor	Homo sapiens	SINGLE PROTEIN	CHEMBL1148617	1	Scientific Literature	J. Med. Chem.	2006	None
CHEMBL203148		0	529.42	2	5.30	35	CCCn1c(=O)c2[nH]c(-c3ccc(OCC(=O)Nc4ccc(Cl)cc4)cc3)c(Cl)c2n(CCC)c1=O	Ki	'='	89.13	nM	7.05			UO_0000065	13.32	0.27	1.75	7.19	False	CHEMBL862097	Binding affinity to recombinant human adenosine A2A receptor	B	BAO_0000357	single protein format	Homo sapiens	None	None	None	None	CHEMBL251	Adenosine A2a receptor	Homo sapiens	SINGLE PROTEIN	CHEMBL1148617	1	Scientific Literature	J. Med. Chem.	2006	None
CHEMBL201054		0	509.01	1	4.96	31	CCCn1c(=O)c2[nH]c(-c3ccc(OCC(=O)Nc4ccc(C)cc4)cc3)c(Cl)c2n(CCC)c1=O	Ki	'='	32.36	nM	7.49			UO_0000065	14.71	0.28	2.53	7.63	False	CHEMBL862097	Binding affinity to recombinant human adenosine A2A receptor	B	BAO_0000357	single protein format	Homo sapiens	None	None	None	None	CHEMBL251	Adenosine A2a receptor	Homo sapiens	SINGLE PROTEIN	CHEMBL1148617	1	Scientific Literature	J. Med. Chem.	2006	None
CHEMBL202358		0	490.56	0	4.00	24	CCCn1c(=O)c2[nH]c(-c3ccc(OCC(=O)Nc4ccc(OC)cc4)cc3)cc2n(CCC)c1=O	Ki	'='	19.95	nM	7.70			UO_0000065	15.70	0.29	3.70	7.17	False	CHEMBL862097	Binding affinity to recombinant human adenosine A2A receptor	B	BAO_0000357	single protein format	Homo sapiens	None	None	None	None	CHEMBL251	Adenosine A2a receptor	Homo sapiens	SINGLE PROTEIN	CHEMBL1148617	1	Scientific Literature	J. Med. Chem.	2006	None
CHEMBL201595		0	475.55	0	3.70	136	CCCn1c(=O)c2[nH]c(-c3ccc(OCC(=O)Nc4ccc(C)cn4)cc3)cc2n(CCC)c1=O	Ki	'='	275.42	nM	6.56			UO_0000065	13.79	0.26	2.86	5.91	False	CHEMBL862097	Binding affinity to recombinant human adenosine A2A receptor	B	BAO_0000357	single protein format	Homo sapiens	None	None	None	None	CHEMBL251	Adenosine A2a receptor	Homo sapiens	SINGLE PROTEIN	CHEMBL1148617	1	Scientific Literature	J. Med. Chem.	2006	None
CHEMBL201293		0	566.46	1	4.34	133	CCCn1c(=O)c2[nH]c(-c3ccc(N(C=O)CC(=O)Nc4ccc(Br)cc4)cc3)cc2n(CCC)c1=O	Ki	'='	35.48	nM	7.45			UO_0000065	13.15	0.27	3.11	6.82	False	CHEMBL862097	Binding affinity to recombinant human adenosine A2A receptor	B	BAO_0000357	single protein format	Homo sapiens	None	None	None	None	CHEMBL251	Adenosine A2a receptor	Homo sapiens	SINGLE PROTEIN	CHEMBL1148617	1	Scientific Literature	J. Med. Chem.	2006	None
CHEMBL201239		0	544.53	1	4.89	15	CCCn1c(=O)c2[nH]c(-c3ccc(OCC(=O)Nc4ccc(OC(F)(F)F)cc4)cc3)cc2n(CCC)c1=O	Inhibition	'='	31.0	%				UO_0000187					False	CHEMBL853017	Displacement of [3H]ZM-241385 from recombinant human adenosine A2A receptor expressed in HEK293 cells at 0.1 uM	B	BAO_0000219	cell-based format	Homo sapiens	None	None	HEK293	None	CHEMBL251	Adenosine A2a receptor	Homo sapiens	SINGLE PROTEIN	CHEMBL1148617	1	Scientific Literature	J. Med. Chem.	2006	CHEMBL3307715
CHEMBL201523		0	419.87	0	3.10	173	CCCn1c(=O)c2[nH]c(-c3ccc(OCC(=O)O)cc3)c(Cl)c2n(CCC)c1=O	Inhibition	'='	19.0	%				UO_0000187					False	CHEMBL853017	Displacement of [3H]ZM-241385 from recombinant human adenosine A2A receptor expressed in HEK293 cells at 0.1 uM	B	BAO_0000219	cell-based format	Homo sapiens	None	None	HEK293	None	CHEMBL251	Adenosine A2a receptor	Homo sapiens	SINGLE PROTEIN	CHEMBL1148617	1	Scientific Literature	J. Med. Chem.	2006	CHEMBL3307715
CHEMBL201895		0	475.55	0	3.07	143	CCCn1c(=O)c2[nH]c(-c3ccc(OCC(=O)NCc4ccncc4)cc3)cc2n(CCC)c1=O	Inhibition	'='	18.0	%				UO_0000187					False	CHEMBL853017	Displacement of [3H]ZM-241385 from recombinant human adenosine A2A receptor expressed in HEK293 cells at 0.1 uM	B	BAO_0000219	cell-based format	Homo sapiens	None	None	HEK293	None	CHEMBL251	Adenosine A2a receptor	Homo sapiens	SINGLE PROTEIN	CHEMBL1148617	1	Scientific Literature	J. Med. Chem.	2006	CHEMBL3307715
CHEMBL202127		0	518.57	1	3.30	129	CCCn1c(=O)c2[nH]c(-c3ccc(OCC(=O)NC(C(=O)O)c4ccccc4)cc3)cc2n(CCC)c1=O	Inhibition	'='	3.0	%				UO_0000187					False	CHEMBL853017	Displacement of [3H]ZM-241385 from recombinant human adenosine A2A receptor expressed in HEK293 cells at 0.1 uM	B	BAO_0000219	cell-based format	Homo sapiens	None	None	HEK293	None	CHEMBL251	Adenosine A2a receptor	Homo sapiens	SINGLE PROTEIN	CHEMBL1148617	1	Scientific Literature	J. Med. Chem.	2006	CHEMBL3307715
CHEMBL201055		0	504.59	1	3.21	126	CCCn1c(=O)c2[nH]c(-c3ccc(OCC(=O)NC(CO)c4ccccc4)cc3)cc2n(CCC)c1=O	Inhibition	'='	53.0	%				UO_0000187					False	CHEMBL853017	Displacement of [3H]ZM-241385 from recombinant human adenosine A2A receptor expressed in HEK293 cells at 0.1 uM	B	BAO_0000219	cell-based format	Homo sapiens	None	None	HEK293	None	CHEMBL251	Adenosine A2a receptor	Homo sapiens	SINGLE PROTEIN	CHEMBL1148617	1	Scientific Literature	J. Med. Chem.	2006	CHEMBL3307715
CHEMBL199916		0	563.45	1	4.76	101	O=C(COc1ccc(-c2cc3c([nH]2)c(=O)n(CC2CC2)c(=O)n3CC2CC2)cc1)Nc1ccc(Br)cc1	Inhibition	'='	89.0	%				UO_0000187					False	CHEMBL853017	Displacement of [3H]ZM-241385 from recombinant human adenosine A2A receptor expressed in HEK293 cells at 0.1 uM	B	BAO_0000219	cell-based format	Homo sapiens	None	None	HEK293	None	CHEMBL251	Adenosine A2a receptor	Homo sapiens	SINGLE PROTEIN	CHEMBL1148617	1	Scientific Literature	J. Med. Chem.	2006	CHEMBL3307715
CHEMBL201449		0	506.52	1	2.44	86	CCOC(=O)c1ccc(NC(=O)COc2ccc(-c3cc4c([nH]3)c(=O)n(C)c(=O)n4C)cc2OC)cc1	Inhibition	'='	0.0	%				UO_0000187					False	CHEMBL853017	Displacement of [3H]ZM-241385 from recombinant human adenosine A2A receptor expressed in HEK293 cells at 0.1 uM	B	BAO_0000219	cell-based format	Homo sapiens	None	None	HEK293	None	CHEMBL251	Adenosine A2a receptor	Homo sapiens	SINGLE PROTEIN	CHEMBL1148617	1	Scientific Literature	J. Med. Chem.	2006	CHEMBL3307715
CHEMBL199353		0	452.44	0	2.40	81	COc1cc(-c2cc3c([nH]2)c(=O)n(C)c(=O)n3C)ccc1OCC(=O)Nc1ccc(F)cc1	Inhibition	'='	35.0	%				UO_0000187					False	CHEMBL853017	Displacement of [3H]ZM-241385 from recombinant human adenosine A2A receptor expressed in HEK293 cells at 0.1 uM	B	BAO_0000219	cell-based format	Homo sapiens	None	None	HEK293	None	CHEMBL251	Adenosine A2a receptor	Homo sapiens	SINGLE PROTEIN	CHEMBL1148617	1	Scientific Literature	J. Med. Chem.	2006	CHEMBL3307715
CHEMBL199486		0	436.44	0	2.78	72	CC(Oc1ccc(-c2cc3c([nH]2)c(=O)n(C)c(=O)n3C)cc1)C(=O)Nc1ccc(F)cc1	Inhibition	'='	70.0	%				UO_0000187					False	CHEMBL853017	Displacement of [3H]ZM-241385 from recombinant human adenosine A2A receptor expressed in HEK293 cells at 0.1 uM	B	BAO_0000219	cell-based format	Homo sapiens	None	None	HEK293	None	CHEMBL251	Adenosine A2a receptor	Homo sapiens	SINGLE PROTEIN	CHEMBL1148617	1	Scientific Literature	J. Med. Chem.	2006	CHEMBL3307715
CHEMBL398669		0	618.74	3	3.45	5b	CC(C)(C)c1cc(C(=O)NCCc2ccc(Nc3ncnc4c3ncn4[C@@H]3O[C@H](CO)[C@@H](O)[C@H]3O)cc2)cc(C(C)(C)C)c1O	Ki	'>'	10000.0	nM				UO_0000065					False	CHEMBL940794	Binding affinity to adenosine A2A receptor	B	BAO_0000357	single protein format	None	None	None	None	None	CHEMBL251	Adenosine A2a receptor	Homo sapiens	SINGLE PROTEIN	CHEMBL1139782	1	Scientific Literature	Bioorg. Med. Chem. Lett.	2007	None
CHEMBL400746		0	602.67	2	2.29	5a	CC1(C)c2ccc(C(=O)NCCc3ccc(Nc4ncnc5c4ncn5[C@@H]4O[C@H](CO)[C@@H](O)[C@H]4O)cc3)cc2C(C)(C)N1[O]	Ki	'>'	10000.0	nM				UO_0000065					False	CHEMBL940794	Binding affinity to adenosine A2A receptor	B	BAO_0000357	single protein format	None	None	None	None	None	CHEMBL251	Adenosine A2a receptor	Homo sapiens	SINGLE PROTEIN	CHEMBL1139782	1	Scientific Literature	Bioorg. Med. Chem. Lett.	2007	None
CHEMBL199330		0	404.43	0	2.25	147	Cn1c(=O)c2[nH]c(-c3cccc(OCC(=O)Nc4ccccc4)c3)cc2n(C)c1=O	Ki	'='	204.17	nM	6.69			UO_0000065	16.54	0.30	4.44	6.82	False	CHEMBL862097	Binding affinity to recombinant human adenosine A2A receptor	B	BAO_0000357	single protein format	Homo sapiens	None	None	None	None	CHEMBL251	Adenosine A2a receptor	Homo sapiens	SINGLE PROTEIN	CHEMBL1148617	1	Scientific Literature	J. Med. Chem.	2006	None
CHEMBL2414811		0	1158.21	None	None	53, MRS5346	N=c1ccc2c(-c3ccc(C(=O)NCCCCCCn4cc(NCCNC(=O)COc5ccc(CCCn6ncc7c6nc(N)n6nc(-c8ccco8)nc76)cc5)nn4)cc3C(=O)O)c3ccc(N)c(S(=O)(=O)O)c3oc-2c1S(=O)(=O)O	Kd	'='	16.5	nM	7.78			UO_0000065	6.72	None	None	None	False	CHEMBL2417043	Binding affinity to human adenosine A2A receptor expressed in HEK293 cells by fluorescence polarization assay	B	BAO_0000219	cell-based format	Homo sapiens	None	None	HEK293	None	CHEMBL251	Adenosine A2a receptor	Homo sapiens	SINGLE PROTEIN	CHEMBL2412992	1	Scientific Literature	Bioorg. Med. Chem. Lett.	2013	CHEMBL3307715
CHEMBL273094	XANTHINE AMINE CONGENER	0	428.49	0	0.83	XAC	CCCn1c(=O)c2[nH]c(-c3ccc(OCC(=O)NCCN)cc3)nc2n(CCC)c1=O	Ki	'='	1.0	nM	9.00			UO_0000065	21.00	0.40	8.17	6.57	False	CHEMBL2417039	Displacement of [3H]CGS21680 from human adenosine A2A receptor expressed in HEK293 cells after 60 mins by liquid scintillation counting analysis	B	BAO_0000219	cell-based format	Homo sapiens	None	None	HEK293	None	CHEMBL251	Adenosine A2a receptor	Homo sapiens	SINGLE PROTEIN	CHEMBL2412992	1	Scientific Literature	Bioorg. Med. Chem. Lett.	2013	CHEMBL3307715
CHEMBL136689		0	389.42	0	2.96	SCH442416	COc1ccc(CCCn2ncc3c2nc(N)n2nc(-c4ccco4)nc32)cc1	Ki	'='	11.1	nM	7.96			UO_0000065	20.43	0.37	4.99	7.28	False	CHEMBL2417040	Competitive binding affinity to human adenosine A2A receptor expressed in HEK293 cells after 60 mins by fluorescence polarization assay in presence of MRS5346	B	BAO_0000219	cell-based format	Homo sapiens	None	None	HEK293	None	CHEMBL251	Adenosine A2a receptor	Homo sapiens	SINGLE PROTEIN	CHEMBL2412992	1	Scientific Literature	Bioorg. Med. Chem. Lett.	2013	CHEMBL3307715
CHEMBL273094	XANTHINE AMINE CONGENER	0	428.49	0	0.83	XAC	CCCn1c(=O)c2[nH]c(-c3ccc(OCC(=O)NCCN)cc3)nc2n(CCC)c1=O	Ki	'='	3.7	nM	8.43			UO_0000065	19.68	0.37	7.60	6.15	False	CHEMBL2417040	Competitive binding affinity to human adenosine A2A receptor expressed in HEK293 cells after 60 mins by fluorescence polarization assay in presence of MRS5346	B	BAO_0000219	cell-based format	Homo sapiens	None	None	HEK293	None	CHEMBL251	Adenosine A2a receptor	Homo sapiens	SINGLE PROTEIN	CHEMBL2412992	1	Scientific Literature	Bioorg. Med. Chem. Lett.	2013	CHEMBL3307715
CHEMBL122819		0	336.40	0	3.41	28	CCCCc1nc2[nH]cnc2c2nc(-c3ccc(OCC)cc3)nn12	Ki	'='	572.0	nM	6.24			UO_0000065	18.56	0.34	2.83	7.71	False	CHEMBL649787	Inhibition of [3H]CGS-21680 binding to human Adenosine A2a receptor expressed in HEK293 cells; Range 438-749	B	BAO_0000219	cell-based format	Homo sapiens	None	None	HEK293	None	CHEMBL251	Adenosine A2a receptor	Homo sapiens	SINGLE PROTEIN	CHEMBL1135548	1	Scientific Literature	J. Med. Chem.	2002	CHEMBL3307715
CHEMBL440115	FK453	1	375.47	0	3.78	2, FK-453	O=C(/C=C/c1c(-c2ccccc2)nn2ccccc12)N1CCCC[C@@H]1CCO	IC50	'='	11300.0	nM	4.95			UO_0000065	13.18	0.24	1.17	8.55	False	CHEMBL640306	Inhibitory activity against cyclic AMP production in rat Adenosine A2A receptor assay	B	BAO_0000019	assay format	Homo sapiens	None	None	None	None	CHEMBL251	Adenosine A2a receptor	Homo sapiens	SINGLE PROTEIN	CHEMBL1134604	1	Scientific Literature	J. Med. Chem.	2001	None
CHEMBL211862		0	546.54	1	4.72	16	COc1ccc(-n2nc3c(NC(=O)C(c4ccccc4)c4ccccc4)nc4c([N+](=O)[O-])cccc4n3c2=O)cc1	Inhibition	'='	0.0	%				UO_0000187					False	CHEMBL864192	Inhibition of [3H]CGS 21680 binding to adenosine A2A receptor in bovine striatal membranes at 10 uM	B	BAO_0000249	cell membrane format	Bos taurus	None	None	None	None	CHEMBL251	Adenosine A2a receptor	Homo sapiens	SINGLE PROTEIN	CHEMBL1138044	1	Scientific Literature	J. Med. Chem.	2006	None
CHEMBL232096		0	490.48	1	0.41	31	OCc1cnn(-c2nc(Nc3ccc4ccccc4n3)c3ncn([C@@H]4O[C@H](CO)[C@@H](O)[C@H]4O)c3n2)c1	Ki	'='	239.0	nM	6.62			UO_0000065	13.50	0.25	6.21	3.75	False	CHEMBL889817	Displacement of [3H]ZM-241385 from A2A adenosine A2A receptor expressed in HEK cells	B	BAO_0000219	cell-based format	Homo sapiens	None	None	HEK293	None	CHEMBL251	Adenosine A2a receptor	Homo sapiens	SINGLE PROTEIN	CHEMBL1146258	1	Scientific Literature	Bioorg. Med. Chem. Lett.	2007	CHEMBL3307715
CHEMBL393916		0	472.51	1	-0.27	26	CNC(=O)c1cnn(-c2nc(NC3CCCCC3)c3ncn([C@@H]4O[C@H](CO)[C@@H](O)[C@H]4O)c3n2)c1	Ki	'>'	5000.0	nM				UO_0000065					False	CHEMBL889817	Displacement of [3H]ZM-241385 from A2A adenosine A2A receptor expressed in HEK cells	B	BAO_0000219	cell-based format	Homo sapiens	None	None	HEK293	None	CHEMBL251	Adenosine A2a receptor	Homo sapiens	SINGLE PROTEIN	CHEMBL1146258	1	Scientific Literature	Bioorg. Med. Chem. Lett.	2007	CHEMBL3307715
CHEMBL393295		0	608.61	2	0.28	14	CCOC(=O)c1ccc(CNC(=O)c2cnn(-c3nc(N[C@H]4CCCO4)c4ncn([C@@H]5O[C@H](CO)[C@@H](O)[C@H]5O)c4n3)c2)cc1	Ki	'>'	5000.0	nM				UO_0000065					False	CHEMBL889817	Displacement of [3H]ZM-241385 from A2A adenosine A2A receptor expressed in HEK cells	B	BAO_0000219	cell-based format	Homo sapiens	None	None	HEK293	None	CHEMBL251	Adenosine A2a receptor	Homo sapiens	SINGLE PROTEIN	CHEMBL1146258	1	Scientific Literature	Bioorg. Med. Chem. Lett.	2007	CHEMBL3307715
CHEMBL123705		0	360.34	0	4.03	9a-3	CCCCc1nc2[nH]cnc2c2nc(-c3ccc(C(F)(F)F)cc3)nn12	IC50	'>'	10000.0	nM				UO_0000065					True	CHEMBL640304	Binding affinity for human adenosine A2A receptor expressed in HEK293 cells	B	BAO_0000219	cell-based format	Homo sapiens	None	None	HEK293	None	CHEMBL251	Adenosine A2a receptor	Homo sapiens	SINGLE PROTEIN	CHEMBL1148255	1	Scientific Literature	Bioorg. Med. Chem. Lett.	2004	CHEMBL3307715
CHEMBL1934877		0	456.96	0	4.45	4ag	Nc1scc(CN2CCN(c3ccc([N+](=O)[O-])cc3)CC2)c1C(=O)c1ccc(Cl)cc1	Inhibition	'='	1.0	%				UO_0000187					False	CHEMBL1936922	Displacement of [3H]ZM241385 from recombinant human A2A adenosine receptor expressed in CHO cells at 10 uM after 60 mins by scintillation counting	B	BAO_0000219	cell-based format	Homo sapiens	None	None	CHO	None	CHEMBL251	Adenosine A2a receptor	Homo sapiens	SINGLE PROTEIN	CHEMBL1932980	1	Scientific Literature	Bioorg. Med. Chem.	2012	CHEMBL3308072
CHEMBL1934863		0	488.48	1	5.62	4s	Nc1scc(CN2CCN(CCCc3ccc(Cl)cc3)CC2)c1C(=O)c1ccc(Cl)cc1	Inhibition	'='	0.0	%				UO_0000187					False	CHEMBL1936922	Displacement of [3H]ZM241385 from recombinant human A2A adenosine receptor expressed in CHO cells at 10 uM after 60 mins by scintillation counting	B	BAO_0000219	cell-based format	Homo sapiens	None	None	CHO	None	CHEMBL251	Adenosine A2a receptor	Homo sapiens	SINGLE PROTEIN	CHEMBL1932980	1	Scientific Literature	Bioorg. Med. Chem.	2012	CHEMBL3308072
CHEMBL1934861		0	460.43	1	5.19	4q	Nc1scc(CN2CCN(Cc3ccc(Cl)cc3)CC2)c1C(=O)c1ccc(Cl)cc1	Inhibition	'='	1.0	%				UO_0000187					False	CHEMBL1936922	Displacement of [3H]ZM241385 from recombinant human A2A adenosine receptor expressed in CHO cells at 10 uM after 60 mins by scintillation counting	B	BAO_0000219	cell-based format	Homo sapiens	None	None	CHO	None	CHEMBL251	Adenosine A2a receptor	Homo sapiens	SINGLE PROTEIN	CHEMBL1932980	1	Scientific Literature	Bioorg. Med. Chem.	2012	CHEMBL3308072
CHEMBL1934854		0	447.94	0	4.82	4j	Nc1scc(CN2CCN(c3cc(F)cc(F)c3)CC2)c1C(=O)c1ccc(Cl)cc1	Inhibition	'='	0.0	%				UO_0000187					False	CHEMBL1936922	Displacement of [3H]ZM241385 from recombinant human A2A adenosine receptor expressed in CHO cells at 10 uM after 60 mins by scintillation counting	B	BAO_0000219	cell-based format	Homo sapiens	None	None	CHO	None	CHEMBL251	Adenosine A2a receptor	Homo sapiens	SINGLE PROTEIN	CHEMBL1932980	1	Scientific Literature	Bioorg. Med. Chem.	2012	CHEMBL3308072
CHEMBL271730		0	632.94	1	2.61	6r	O=C([C@H]1S[C@@H](n2cnc3c(NCc4cccc(I)c4)nc(Cl)nc32)[C@H](O)[C@@H]1O)N1CCSCC1	Inhibition	'='	15.0	%				UO_0000187					False	CHEMBL931049	Displacement of [3H]CGS-21680 from human adenosine A2A receptor expressed in CHO cells at 10 uM	B	BAO_0000219	cell-based format	Homo sapiens	None	None	CHO	None	CHEMBL251	Adenosine A2a receptor	Homo sapiens	SINGLE PROTEIN	CHEMBL1142335	1	Scientific Literature	Bioorg. Med. Chem. Lett.	2008	CHEMBL3308072
CHEMBL223514		0	425.41	1	-1.04	36	CNC(=O)[C@H]1O[C@@H](n2cnc3c(NOC)nc(C#Cc4ccccn4)nc32)[C@H](O)[C@@H]1O	Ki	'='	18000.0	nM	4.75			UO_0000065	11.15	0.21	5.78	3.03	True	CHEMBL917987	Displacement of [3H]NECA from human recombinant adenosine A2A receptor expressed in CHO cells	B	BAO_0000219	cell-based format	Homo sapiens	None	None	CHO	None	CHEMBL251	Adenosine A2a receptor	Homo sapiens	SINGLE PROTEIN	CHEMBL1142938	1	Scientific Literature	J. Med. Chem.	2007	CHEMBL3308072
CHEMBL1909072	PIPAMAZINE	4	401.96	0	4.53	PIPAMAZINE	NC(=O)C1CCN(CCCN2c3ccccc3Sc3ccc(Cl)cc32)CC1	IC50						Not Active (inhibition < 50% @ 10 uM and thus dose-reponse curve not measured)						False	CHEMBL1909214	DRUGMATRIX: Adenosine A2A radioligand binding (ligand: AB-MECA)	B	BAO_0000249	cell membrane format	None	None	None	HEK293	Membrane	CHEMBL251	Adenosine A2a receptor	Homo sapiens	SINGLE PROTEIN	CHEMBL1909046	15	DrugMatrix			CHEMBL3307715
CHEMBL13341	NIMETAZEPAM	0	295.30	0	2.41	NIMETAZEPAM	CN1C(=O)CN=C(c2ccccc2)c2cc([N+](=O)[O-])ccc21	IC50						Not Active (inhibition < 50% @ 10 uM and thus dose-reponse curve not measured)						False	CHEMBL1909214	DRUGMATRIX: Adenosine A2A radioligand binding (ligand: AB-MECA)	B	BAO_0000249	cell membrane format	None	None	None	HEK293	Membrane	CHEMBL251	Adenosine A2a receptor	Homo sapiens	SINGLE PROTEIN	CHEMBL1909046	15	DrugMatrix			CHEMBL3307715
CHEMBL1162	NORETHINDRONE	4	298.43	0	3.49	NORETHINDRONE	C#C[C@]1(O)CC[C@H]2[C@@H]3CCC4=CC(=O)CC[C@@H]4[C@H]3CC[C@@]21C	IC50						Not Active (inhibition < 50% @ 10 uM and thus dose-reponse curve not measured)						False	CHEMBL1909214	DRUGMATRIX: Adenosine A2A radioligand binding (ligand: AB-MECA)	B	BAO_0000249	cell membrane format	None	None	None	HEK293	Membrane	CHEMBL251	Adenosine A2a receptor	Homo sapiens	SINGLE PROTEIN	CHEMBL1909046	15	DrugMatrix			CHEMBL3307715
CHEMBL201679		0	512.97	1	4.79	49	CCCn1c(=O)c2[nH]c(-c3ccc(OCC(=O)Nc4cccc(F)c4)cc3)c(Cl)c2n(CCC)c1=O	Ki	'='	245.47	nM	6.61			UO_0000065	12.89	0.25	1.82	6.74	False	CHEMBL862097	Binding affinity to recombinant human adenosine A2A receptor	B	BAO_0000357	single protein format	Homo sapiens	None	None	None	None	CHEMBL251	Adenosine A2a receptor	Homo sapiens	SINGLE PROTEIN	CHEMBL1148617	1	Scientific Literature	J. Med. Chem.	2006	None
CHEMBL383321		0	476.53	0	3.70	32	CCCn1c(=O)c2[nH]c(-c3ccc(OCC(=O)Nc4ccccc4O)cc3)cc2n(CCC)c1=O	Ki	'='	32.36	nM	7.49			UO_0000065	15.72	0.29	3.79	6.33	False	CHEMBL862097	Binding affinity to recombinant human adenosine A2A receptor	B	BAO_0000357	single protein format	Homo sapiens	None	None	None	None	CHEMBL251	Adenosine A2a receptor	Homo sapiens	SINGLE PROTEIN	CHEMBL1148617	1	Scientific Literature	J. Med. Chem.	2006	None
CHEMBL201749		0	516.64	2	5.29	17	CCCn1c(=O)c2[nH]c(-c3ccc(OCC(=O)Nc4ccc(C(C)(C)C)cc4)cc3)cc2n(CCC)c1=O	Ki	'='	79.43	nM	7.10			UO_0000065	13.74	0.26	1.81	7.24	False	CHEMBL862097	Binding affinity to recombinant human adenosine A2A receptor	B	BAO_0000357	single protein format	Homo sapiens	None	None	None	None	CHEMBL251	Adenosine A2a receptor	Homo sapiens	SINGLE PROTEIN	CHEMBL1148617	1	Scientific Literature	J. Med. Chem.	2006	None
CHEMBL382764		0	494.98	0	4.65	8 (CH)	CCCn1c(=O)c2[nH]c(-c3ccc(OCC(=O)Nc4ccc(Cl)cc4)cc3)cc2n(CCC)c1=O	Ki	'='	31.62	nM	7.50			UO_0000065	15.15	0.29	2.85	7.64	False	CHEMBL862097	Binding affinity to recombinant human adenosine A2A receptor	B	BAO_0000357	single protein format	Homo sapiens	None	None	None	None	CHEMBL251	Adenosine A2a receptor	Homo sapiens	SINGLE PROTEIN	CHEMBL1148617	1	Scientific Literature	J. Med. Chem.	2006	None
CHEMBL197605		0	509.01	1	4.33	122	CCCn1c(=O)c2[nH]c(-c3ccc(OCC(=O)NCc4ccccc4)cc3)c(Cl)c2n(CCC)c1=O	Ki	'='	60.26	nM	7.22			UO_0000065	14.18	0.27	2.89	7.36	False	CHEMBL862097	Binding affinity to recombinant human adenosine A2A receptor	B	BAO_0000357	single protein format	Homo sapiens	None	None	None	None	CHEMBL251	Adenosine A2a receptor	Homo sapiens	SINGLE PROTEIN	CHEMBL1148617	1	Scientific Literature	J. Med. Chem.	2006	None
CHEMBL201028		0	523.03	1	4.72	113	CCCn1c(=O)c2[nH]c(-c3ccc(OC(C)C(=O)NCc4ccc(Cl)cc4)cc3)cc2n(CCC)c1=O	Ki	'='	46.77	nM	7.33			UO_0000065	14.01	0.27	2.61	7.47	False	CHEMBL862097	Binding affinity to recombinant human adenosine A2A receptor	B	BAO_0000357	single protein format	Homo sapiens	None	None	None	None	CHEMBL251	Adenosine A2a receptor	Homo sapiens	SINGLE PROTEIN	CHEMBL1148617	1	Scientific Literature	J. Med. Chem.	2006	None
CHEMBL370205		0	450.50	0	2.48	138	CCCn1c(=O)c2[nH]c(-c3ccc(OCC(=O)n4ccc(N)n4)cc3)cc2n(CCC)c1=O	Ki	'='	26.3	nM	7.58			UO_0000065	16.83	0.31	5.10	5.83	False	CHEMBL862097	Binding affinity to recombinant human adenosine A2A receptor	B	BAO_0000357	single protein format	Homo sapiens	None	None	None	None	CHEMBL251	Adenosine A2a receptor	Homo sapiens	SINGLE PROTEIN	CHEMBL1148617	1	Scientific Literature	J. Med. Chem.	2006	None
CHEMBL203037		0	463.49	0	2.53	132	CCCn1c(=O)c2[nH]c(-c3ccc(OCC(=O)Nc4ccc(OC)nc4)cc3)cc2n(C)c1=O	Ki	'='	131.83	nM	6.88			UO_0000065	14.84	0.28	4.35	5.72	False	CHEMBL862097	Binding affinity to recombinant human adenosine A2A receptor	B	BAO_0000357	single protein format	Homo sapiens	None	None	None	None	CHEMBL251	Adenosine A2a receptor	Homo sapiens	SINGLE PROTEIN	CHEMBL1148617	1	Scientific Literature	J. Med. Chem.	2006	None
CHEMBL246675		0	514.59	2	1.97	44	COCCOc1ccc(N2CCN(CCn3cnc4c3nc(N)n3nc(-c5ccccn5)nc43)CC2)cc1	Ki	'='	12.6	nM	7.90			UO_0000065					True	CHEMBL903246	Antagonist activity at human adenosine A2A receptor	F	BAO_0000019	assay format	Homo sapiens	None	None	None	None	CHEMBL251	Adenosine A2a receptor	Homo sapiens	SINGLE PROTEIN	CHEMBL1139098	1	Scientific Literature	Bioorg. Med. Chem. Lett.	2007	None
CHEMBL392168		0	446.49	0	3.33	32	Nc1nc2c(ncn2CCN2CCC(c3ccc(F)cc3)CC2)c2nc(-c3ccco3)nn12	Ki	'='	0.9	nM	9.05			UO_0000065					False	CHEMBL903246	Antagonist activity at human adenosine A2A receptor	F	BAO_0000019	assay format	Homo sapiens	None	None	None	None	CHEMBL251	Adenosine A2a receptor	Homo sapiens	SINGLE PROTEIN	CHEMBL1139098	1	Scientific Literature	Bioorg. Med. Chem. Lett.	2007	None
CHEMBL1467	ALLOPURINOL	4	136.11	0	-0.40	ALLOPURINOL	O=c1ncnc2[nH][nH]cc1-2	Ki						Not Active (inhibition < 50% @ 10 uM and thus dose-reponse curve not measured)						False	CHEMBL1909214	DRUGMATRIX: Adenosine A2A radioligand binding (ligand: AB-MECA)	B	BAO_0000249	cell membrane format	None	None	None	HEK293	Membrane	CHEMBL251	Adenosine A2a receptor	Homo sapiens	SINGLE PROTEIN	CHEMBL1909046	15	DrugMatrix			CHEMBL3307715
CHEMBL439515		0	415.45	0	2.45	197	CCCn1c(=O)c2[nH]c(-c3ccc(OCC(=O)O)cc3OC)cc2n(CCC)c1=O	Inhibition	'='	10.0	%				UO_0000187					False	CHEMBL853017	Displacement of [3H]ZM-241385 from recombinant human adenosine A2A receptor expressed in HEK293 cells at 0.1 uM	B	BAO_0000219	cell-based format	Homo sapiens	None	None	HEK293	None	CHEMBL251	Adenosine A2a receptor	Homo sapiens	SINGLE PROTEIN	CHEMBL1148617	1	Scientific Literature	J. Med. Chem.	2006	CHEMBL3307715
CHEMBL202706		0	574.38	1	3.03	C4R7	CCCn1c(=O)c2nc(-c3ccc(OCC(=O)c4ccc(I)cc4)nn3)[nH]c2n(CCC)c1=O	Ki	'>'	1000.0	nM				UO_0000065					False	CHEMBL862097	Binding affinity to recombinant human adenosine A2A receptor	B	BAO_0000357	single protein format	Homo sapiens	None	None	None	None	CHEMBL251	Adenosine A2a receptor	Homo sapiens	SINGLE PROTEIN	CHEMBL1148617	1	Scientific Literature	J. Med. Chem.	2006	None
CHEMBL203196		0	432.48	0	2.27	121	CN(Cc1ccccc1)C(=O)COc1ccc(-c2cc3c([nH]2)c(=O)n(C)c(=O)n3C)cc1	Inhibition	'='	14.0	%				UO_0000187					False	CHEMBL853017	Displacement of [3H]ZM-241385 from recombinant human adenosine A2A receptor expressed in HEK293 cells at 0.1 uM	B	BAO_0000219	cell-based format	Homo sapiens	None	None	HEK293	None	CHEMBL251	Adenosine A2a receptor	Homo sapiens	SINGLE PROTEIN	CHEMBL1148617	1	Scientific Literature	J. Med. Chem.	2006	CHEMBL3307715
CHEMBL378047		0	362.86	1	6.12	32	Clc1ccc(Nc2[nH]c3ccccc3c3nc(C4CCCC4)nc2-3)cc1	Ki	'>'	10000.0	nM				UO_0000065					False	CHEMBL859162	Displacement of [3H]R-PIA from human adenosine A2A receptor in HEK293 cells	B	BAO_0000219	cell-based format	Homo sapiens	None	None	HEK293	None	CHEMBL251	Adenosine A2a receptor	Homo sapiens	SINGLE PROTEIN	CHEMBL1148506	1	Scientific Literature	J. Med. Chem.	2006	CHEMBL3307715
CHEMBL203148		0	529.42	2	5.30	35	CCCn1c(=O)c2[nH]c(-c3ccc(OCC(=O)Nc4ccc(Cl)cc4)cc3)c(Cl)c2n(CCC)c1=O	Inhibition	'='	28.0	%				UO_0000187					False	CHEMBL853017	Displacement of [3H]ZM-241385 from recombinant human adenosine A2A receptor expressed in HEK293 cells at 0.1 uM	B	BAO_0000219	cell-based format	Homo sapiens	None	None	HEK293	None	CHEMBL251	Adenosine A2a receptor	Homo sapiens	SINGLE PROTEIN	CHEMBL1148617	1	Scientific Literature	J. Med. Chem.	2006	CHEMBL3307715
CHEMBL202358		0	490.56	0	4.00	24	CCCn1c(=O)c2[nH]c(-c3ccc(OCC(=O)Nc4ccc(OC)cc4)cc3)cc2n(CCC)c1=O	Inhibition	'='	52.0	%				UO_0000187					False	CHEMBL853017	Displacement of [3H]ZM-241385 from recombinant human adenosine A2A receptor expressed in HEK293 cells at 0.1 uM	B	BAO_0000219	cell-based format	Homo sapiens	None	None	HEK293	None	CHEMBL251	Adenosine A2a receptor	Homo sapiens	SINGLE PROTEIN	CHEMBL1148617	1	Scientific Literature	J. Med. Chem.	2006	CHEMBL3307715
CHEMBL201157		0	488.59	0	4.77	18	CCCn1c(=O)c2[nH]c(-c3ccc(OC(C)(C)C(=O)Nc4ccccc4)cc3)cc2n(CCC)c1=O	Inhibition	'='	57.0	%				UO_0000187					False	CHEMBL853017	Displacement of [3H]ZM-241385 from recombinant human adenosine A2A receptor expressed in HEK293 cells at 0.1 uM	B	BAO_0000219	cell-based format	Homo sapiens	None	None	HEK293	None	CHEMBL251	Adenosine A2a receptor	Homo sapiens	SINGLE PROTEIN	CHEMBL1148617	1	Scientific Literature	J. Med. Chem.	2006	CHEMBL3307715
CHEMBL208920		0	488.51	0	4.13	67	CC(C)Cn1c(=O)c2nc(-c3cnn(Cc4cccc(C(F)(F)F)c4)c3)[nH]c2n(CC(C)C)c1=O	Ki	'='	4300.0	nM	5.37			UO_0000065	10.99	0.21	1.24	5.93	False	CHEMBL870846	Displacement of [3H]ZM-241385 from human adenosine A2a receptor expressed in HEK cells	B	BAO_0000219	cell-based format	Homo sapiens	None	None	HEK293	None	CHEMBL251	Adenosine A2a receptor	Homo sapiens	SINGLE PROTEIN	CHEMBL1148648	1	Scientific Literature	J. Med. Chem.	2006	CHEMBL3307715
CHEMBL379032		0	428.44	0	2.90	39	CCCn1c(=O)c2nc(-c3cnn(Cc4ccc(F)cc4F)c3)[nH]c2n(CCC)c1=O	Ki						Not Determined						False	CHEMBL870846	Displacement of [3H]ZM-241385 from human adenosine A2a receptor expressed in HEK cells	B	BAO_0000219	cell-based format	Homo sapiens	None	None	HEK293	None	CHEMBL251	Adenosine A2a receptor	Homo sapiens	SINGLE PROTEIN	CHEMBL1148648	1	Scientific Literature	J. Med. Chem.	2006	CHEMBL3307715
CHEMBL990	BUTENAFINE	4	317.48	1	5.77	BUTENAFINE	CN(Cc1ccc(C(C)(C)C)cc1)Cc1cccc2ccccc12	IC50						Not Active (inhibition < 50% @ 10 uM and thus dose-reponse curve not measured)						False	CHEMBL1909214	DRUGMATRIX: Adenosine A2A radioligand binding (ligand: AB-MECA)	B	BAO_0000249	cell membrane format	None	None	None	HEK293	Membrane	CHEMBL251	Adenosine A2a receptor	Homo sapiens	SINGLE PROTEIN	CHEMBL1909046	15	DrugMatrix			CHEMBL3307715
CHEMBL208824		0	404.35	0	1.89	60	Cn1c(=O)c2nc(-c3cnn(Cc4cccc(C(F)(F)F)c4)c3)[nH]c2n(C)c1=O	Ki	'='	690.0	nM	6.16			UO_0000065	15.24	0.29	4.27	6.81	False	CHEMBL870846	Displacement of [3H]ZM-241385 from human adenosine A2a receptor expressed in HEK cells	B	BAO_0000219	cell-based format	Homo sapiens	None	None	HEK293	None	CHEMBL251	Adenosine A2a receptor	Homo sapiens	SINGLE PROTEIN	CHEMBL1148648	1	Scientific Literature	J. Med. Chem.	2006	CHEMBL3307715
CHEMBL378020		0	446.43	0	3.04	52	CCCn1c(=O)c2nc(-c3cnn(Cc4c(F)cc(F)cc4F)c3)[nH]c2n(CCC)c1=O	Ki						Not Determined						False	CHEMBL870846	Displacement of [3H]ZM-241385 from human adenosine A2a receptor expressed in HEK cells	B	BAO_0000219	cell-based format	Homo sapiens	None	None	HEK293	None	CHEMBL251	Adenosine A2a receptor	Homo sapiens	SINGLE PROTEIN	CHEMBL1148648	1	Scientific Literature	J. Med. Chem.	2006	CHEMBL3307715
CHEMBL210609		0	424.48	0	3.07	43	CCCn1c(=O)c2nc(-c3cnn(Cc4cccc(C)c4F)c3)[nH]c2n(CCC)c1=O	Ki	'='	460.0	nM	6.34			UO_0000065	14.93	0.28	3.27	7.00	False	CHEMBL870846	Displacement of [3H]ZM-241385 from human adenosine A2a receptor expressed in HEK cells	B	BAO_0000219	cell-based format	Homo sapiens	None	None	HEK293	None	CHEMBL251	Adenosine A2a receptor	Homo sapiens	SINGLE PROTEIN	CHEMBL1148648	1	Scientific Literature	J. Med. Chem.	2006	CHEMBL3307715
CHEMBL210213		0	444.90	0	3.41	42	CCCn1c(=O)c2nc(-c3cnn(Cc4cccc(Cl)c4F)c3)[nH]c2n(CCC)c1=O	Ki	'='	870.0	nM	6.06			UO_0000065	13.62	0.27	2.65	6.70	False	CHEMBL870846	Displacement of [3H]ZM-241385 from human adenosine A2a receptor expressed in HEK cells	B	BAO_0000219	cell-based format	Homo sapiens	None	None	HEK293	None	CHEMBL251	Adenosine A2a receptor	Homo sapiens	SINGLE PROTEIN	CHEMBL1148648	1	Scientific Literature	J. Med. Chem.	2006	CHEMBL3307715
CHEMBL207524		0	406.49	0	2.93	25	CCCn1c(=O)c2nc(-c3cnn(Cc4ccc(C)cc4)c3)[nH]c2n(CCC)c1=O	Ki	'='	80.0	nM	7.10			UO_0000065	17.46	0.32	4.17	7.84	False	CHEMBL870846	Displacement of [3H]ZM-241385 from human adenosine A2a receptor expressed in HEK cells	B	BAO_0000219	cell-based format	Homo sapiens	None	None	HEK293	None	CHEMBL251	Adenosine A2a receptor	Homo sapiens	SINGLE PROTEIN	CHEMBL1148648	1	Scientific Literature	J. Med. Chem.	2006	CHEMBL3307715
CHEMBL65	CAMPTOTHECIN	0	348.36	0	2.08	CAMPTOTHECIN	CC[C@@]1(O)C(=O)OCc2c1cc1n(c2=O)Cc2cc3ccccc3nc2-1	Ki						Not Active (inhibition < 50% @ 10 uM and thus dose-reponse curve not measured)						False	CHEMBL1909214	DRUGMATRIX: Adenosine A2A radioligand binding (ligand: AB-MECA)	B	BAO_0000249	cell membrane format	None	None	None	HEK293	Membrane	CHEMBL251	Adenosine A2a receptor	Homo sapiens	SINGLE PROTEIN	CHEMBL1909046	15	DrugMatrix			CHEMBL3307715
CHEMBL508102	CARBIMAZOLE	4	186.24	0	1.56	CARBIMAZOLE	CCOC(=O)n1ccn(C)c1=S	IC50						Not Active (inhibition < 50% @ 10 uM and thus dose-reponse curve not measured)						False	CHEMBL1909214	DRUGMATRIX: Adenosine A2A radioligand binding (ligand: AB-MECA)	B	BAO_0000249	cell membrane format	None	None	None	HEK293	Membrane	CHEMBL251	Adenosine A2a receptor	Homo sapiens	SINGLE PROTEIN	CHEMBL1909046	15	DrugMatrix			CHEMBL3307715
CHEMBL98227		0	266.30	0	2.61	31	COc1cc(-c2ccccc2)nc2c1ccc(=O)n2C	Ki	'>'	10000.0	nM				UO_0000065					True	CHEMBL642117	Ability to displace the specific binding of [3H]-CGS- to adenosine A2A receptor form bovine brain striatal membranes	B	BAO_0000221	tissue-based format	Bos taurus	CHEMBL3638188	Brain	None	None	CHEMBL251	Adenosine A2a receptor	Homo sapiens	SINGLE PROTEIN	CHEMBL1132946	1	Scientific Literature	J. Med. Chem.	2000	None
CHEMBL1934880		0	514.40	2	6.21	4aj	Nc1scc(CN2CCN(c3ccc(Cl)c(C(F)(F)F)c3)CC2)c1C(=O)c1ccc(Cl)cc1	Inhibition	'='	0.0	%				UO_0000187					False	CHEMBL1936922	Displacement of [3H]ZM241385 from recombinant human A2A adenosine receptor expressed in CHO cells at 10 uM after 60 mins by scintillation counting	B	BAO_0000219	cell-based format	Homo sapiens	None	None	CHO	None	CHEMBL251	Adenosine A2a receptor	Homo sapiens	SINGLE PROTEIN	CHEMBL1932980	1	Scientific Literature	Bioorg. Med. Chem.	2012	CHEMBL3308072
CHEMBL97549		0	236.27	0	3.31	12	Cc1ccc2c(O)cc(-c3ccccc3)nc2n1	Ki	'='	460.0	nM	6.34			UO_0000065	26.82	0.48	3.03	13.77	True	CHEMBL642117	Ability to displace the specific binding of [3H]-CGS- to adenosine A2A receptor form bovine brain striatal membranes	B	BAO_0000221	tissue-based format	Bos taurus	CHEMBL3638188	Brain	None	None	CHEMBL251	Adenosine A2a receptor	Homo sapiens	SINGLE PROTEIN	CHEMBL1132946	1	Scientific Literature	J. Med. Chem.	2000	None
CHEMBL193	NIFEDIPINE	4	346.34	0	2.18	Nifedipine	COC(=O)C1=C(C)NC(C)=C(C(=O)OC)C1c1ccccc1[N+](=O)[O-]	Ki	'='	244000.0	nM		Outside typical range		UO_0000065					False	CHEMBL644660	Binding affinity for HA-tagged wild type human Adenosine A2A receptor (WT) using [3H]CGS-21680 as radioligand expressed in COS-7 cells	B	BAO_0000219	cell-based format	Homo sapiens	None	None	COS-7	None	CHEMBL251	Adenosine A2a receptor	Homo sapiens	SINGLE PROTEIN	CHEMBL1130114	1	Scientific Literature	J. Med. Chem.	1997	CHEMBL3307648
CHEMBL1834696		0	490.53	0	5.00	19	COc1ccc(NC(=O)Nc2nc3nn(C)cc3c3nc(-c4ccc(-c5ccccc5)cc4)nn23)cc1	Ki	'>'	100000.0	nM				UO_0000065					False	CHEMBL1837539	Displacement of [3H]NECA from human recombinant adenosine 2A receptor expressed in CHO cells after 3 hrs	B	BAO_0000219	cell-based format	Homo sapiens	None	None	CHO	None	CHEMBL251	Adenosine A2a receptor	Homo sapiens	SINGLE PROTEIN	CHEMBL1833919	1	Scientific Literature	Bioorg. Med. Chem.	2011	CHEMBL3308072
CHEMBL1834701		0	491.53	0	4.70	31	O=C(Cc1ccccc1)Nc1nc2nn(CCc3ccccc3)cc2c2nc(-c3ccc(F)cc3)nn12	Ki	'='	571.0	nM	6.24			UO_0000065	12.70	0.23	1.54	6.94	False	CHEMBL1837539	Displacement of [3H]NECA from human recombinant adenosine 2A receptor expressed in CHO cells after 3 hrs	B	BAO_0000219	cell-based format	Homo sapiens	None	None	CHO	None	CHEMBL251	Adenosine A2a receptor	Homo sapiens	SINGLE PROTEIN	CHEMBL1833919	1	Scientific Literature	Bioorg. Med. Chem.	2011	CHEMBL3308072
CHEMBL1934870		0	480.85	1	5.84	4z	Nc1scc(CN2CCN(c3ccc(Cl)c(Cl)c3)CC2)c1C(=O)c1ccc(Cl)cc1	Inhibition	'='	0.0	%				UO_0000187					False	CHEMBL1936922	Displacement of [3H]ZM241385 from recombinant human A2A adenosine receptor expressed in CHO cells at 10 uM after 60 mins by scintillation counting	B	BAO_0000219	cell-based format	Homo sapiens	None	None	CHO	None	CHEMBL251	Adenosine A2a receptor	Homo sapiens	SINGLE PROTEIN	CHEMBL1932980	1	Scientific Literature	Bioorg. Med. Chem.	2012	CHEMBL3308072
CHEMBL254064		0	440.89	0	1.20	3	CNC(=O)OC[C@H]1O[C@@H](n2cnc3c(NC4CCCC4)nc(Cl)nc32)[C@](C)(O)[C@@H]1O	Ki	'='	10400.0	nM	4.98			UO_0000065	11.30	0.23	3.78	3.47	False	CHEMBL927307	Displacement of [3H]NECA from human recombinant adenosine A2A receptor expressed in CHO cells	B	BAO_0000219	cell-based format	Homo sapiens	None	None	CHO	None	CHEMBL251	Adenosine A2a receptor	Homo sapiens	SINGLE PROTEIN	CHEMBL1140761	1	Scientific Literature	Bioorg. Med. Chem.	2008	CHEMBL3308072
CHEMBL341031		0	504.59	1	2.95	15	OC[C@H]1O[C@@H](n2cnc3c(NCc4cccc5ccccc45)nc(NC4CCCCC4)nc32)[C@H](O)[C@@H]1O	Ki						Not Determined						False	CHEMBL640527	In vitro inhibition of human neutrophil activation against Adenosine A2A receptor; No data	F	BAO_0000019	assay format	Homo sapiens	None	None	None	None	CHEMBL251	Adenosine A2a receptor	Homo sapiens	SINGLE PROTEIN	CHEMBL1133401	1	Scientific Literature	Bioorg. Med. Chem. Lett.	2000	None
CHEMBL165044		0	456.39	0	4.42	28	CCn1cc2c(nc(NC(=O)Nc3ccc(C(F)(F)F)cc3)n3nc(-c4ccco4)nc23)n1	Ki	'='	53.0	nM	7.28			UO_0000065	15.94	0.30	2.86	6.32	True	CHEMBL649703	Displacement of [3H]SCH-58261 from human Adenosine A2A receptor expressed in HEK293 cells; range 51-55	B	BAO_0000219	cell-based format	Homo sapiens	None	None	HEK293	None	CHEMBL251	Adenosine A2a receptor	Homo sapiens	SINGLE PROTEIN	CHEMBL1136016	1	Scientific Literature	J. Med. Chem.	2002	CHEMBL3307715
CHEMBL119709	IB-MECA	0	510.29	1	0.41	IB-MECA	CNC(=O)[C@H]1O[C@@H](n2cnc3c(NCc4cccc(I)c4)ncnc32)[C@H](O)[C@@H]1O	Ki	'='	2520.0	nM	5.60			UO_0000065	10.97	0.26	5.19	4.17	False	CHEMBL644663	Binding affinity for human adenosine A2A receptor	B	BAO_0000357	single protein format	Homo sapiens	None	None	None	None	CHEMBL251	Adenosine A2a receptor	Homo sapiens	SINGLE PROTEIN	CHEMBL1132702	1	Scientific Literature	J. Med. Chem.	1999	None
CHEMBL328214		0	252.27	0	2.31	32	Cn1c(=O)ccc2c(O)cc(-c3ccccc3)nc21	Ki	'>'	10000.0	nM				UO_0000065					True	CHEMBL642117	Ability to displace the specific binding of [3H]-CGS- to adenosine A2A receptor form bovine brain striatal membranes	B	BAO_0000221	tissue-based format	Bos taurus	CHEMBL3638188	Brain	None	None	CHEMBL251	Adenosine A2a receptor	Homo sapiens	SINGLE PROTEIN	CHEMBL1132946	1	Scientific Literature	J. Med. Chem.	2000	None
CHEMBL415697		0	264.33	0	3.39	2	CCn1c(-c2ccccc2)cc(=O)c2ccc(C)nc21	Ki	'>'	10000.0	nM				UO_0000065					False	CHEMBL639492	Binding affinity against adenosine A2 receptor in bovine striatal membranes using [3H]-CGS-21,680 as radioligand	B	BAO_0000249	cell membrane format	Bos taurus	None	None	None	None	CHEMBL251	Adenosine A2a receptor	Homo sapiens	SINGLE PROTEIN	CHEMBL1149169	1	Scientific Literature	J. Med. Chem.	2004	None
CHEMBL415697		0	264.33	0	3.39	2	CCn1c(-c2ccccc2)cc(=O)c2ccc(C)nc21	Ki	'>'	10000.0	nM				UO_0000065					False	CHEMBL642332	Binding affinity against adenosine A2 receptor in human striatal membranes using [3H]CGS-21680 as radioligand	B	BAO_0000249	cell membrane format	None	None	None	None	None	CHEMBL251	Adenosine A2a receptor	Homo sapiens	SINGLE PROTEIN	CHEMBL1149169	1	Scientific Literature	J. Med. Chem.	2004	None
CHEMBL94538		0	250.31	0	2.89	27	Cc1ccc2c(NN)cc(-c3ccccc3)nc2n1	Ki	'='	4100.0	nM	5.39			UO_0000065	21.52	0.39	2.50	8.44	False	CHEMBL642332	Binding affinity against adenosine A2 receptor in human striatal membranes using [3H]CGS-21680 as radioligand	B	BAO_0000249	cell membrane format	None	None	None	None	None	CHEMBL251	Adenosine A2a receptor	Homo sapiens	SINGLE PROTEIN	CHEMBL1149169	1	Scientific Literature	J. Med. Chem.	2004	None
CHEMBL331111		0	322.37	0	3.02	24	CCCCc1nc2[nH]cnc2c2nc(-c3ccc(OC)cc3)nn12	pC2A	'='	-0.204	uM				UO_0000064					False	CHEMBL642079	Binding affinity for adenosine A2A receptor; value converted to logarithmic scale (pC).	B	BAO_0000357	single protein format	None	None	None	None	None	CHEMBL251	Adenosine A2a receptor	Homo sapiens	SINGLE PROTEIN	CHEMBL1146798	1	Scientific Literature	Bioorg. Med. Chem. Lett.	2004	None
CHEMBL125647		0	282.31	0	2.60	11	CCCCc1nc2[nH]cnc2c2nc(-c3ccco3)nn12	pC2A	'='	0.678	uM				UO_0000064					False	CHEMBL642079	Binding affinity for adenosine A2A receptor; value converted to logarithmic scale (pC).	B	BAO_0000357	single protein format	None	None	None	None	None	CHEMBL251	Adenosine A2a receptor	Homo sapiens	SINGLE PROTEIN	CHEMBL1146798	1	Scientific Literature	Bioorg. Med. Chem. Lett.	2004	None
CHEMBL87496		0	346.47	0	4.74	BTH 4	CCOC(=O)c1sc(SCc2ccccc2)c2c1CCCC2=O	Ki	'='	106000.0	nM		Outside typical range		UO_0000065					False	CHEMBL644660	Binding affinity for HA-tagged wild type human Adenosine A2A receptor (WT) using [3H]CGS-21680 as radioligand expressed in COS-7 cells	B	BAO_0000219	cell-based format	Homo sapiens	None	None	COS-7	None	CHEMBL251	Adenosine A2a receptor	Homo sapiens	SINGLE PROTEIN	CHEMBL1130114	1	Scientific Literature	J. Med. Chem.	1997	CHEMBL3307648
CHEMBL375066		0	378.41	0	2.87	15c	CC(O)CNc1nc(-c2ccccc2)nc2c1nnn2Cc1ccccc1F	Inhibition	'<'	50.0	%				UO_0000187					False	CHEMBL917396	Displacement of [3H]ZM-241385 from human recombinant adenosine A2A receptor expressed in CHO cells at 1 uM	B	BAO_0000219	cell-based format	Homo sapiens	None	None	CHO	None	CHEMBL251	Adenosine A2a receptor	Homo sapiens	SINGLE PROTEIN	CHEMBL1144486	1	Scientific Literature	Eur. J. Med. Chem.	2007	CHEMBL3308072
CHEMBL390359		0	346.39	0	2.34	14a	OCCNc1nc(-c2ccccc2)nc2c1nnn2Cc1ccccc1	Inhibition	'<'	50.0	%				UO_0000187					False	CHEMBL917396	Displacement of [3H]ZM-241385 from human recombinant adenosine A2A receptor expressed in CHO cells at 1 uM	B	BAO_0000219	cell-based format	Homo sapiens	None	None	CHO	None	CHEMBL251	Adenosine A2a receptor	Homo sapiens	SINGLE PROTEIN	CHEMBL1144486	1	Scientific Literature	Eur. J. Med. Chem.	2007	CHEMBL3308072
CHEMBL227192		0	428.42	0	3.75	15d	CC(O)CNc1nc(-c2ccccc2)nc2c1nnn2Cc1ccccc1C(F)(F)F	Inhibition	'<'	50.0	%				UO_0000187					False	CHEMBL917396	Displacement of [3H]ZM-241385 from human recombinant adenosine A2A receptor expressed in CHO cells at 1 uM	B	BAO_0000219	cell-based format	Homo sapiens	None	None	CHO	None	CHEMBL251	Adenosine A2a receptor	Homo sapiens	SINGLE PROTEIN	CHEMBL1144486	1	Scientific Literature	Eur. J. Med. Chem.	2007	CHEMBL3308072
CHEMBL228225		0	426.45	1	5.17	8d	CCCCNc1nc(-c2ccccc2)nc2c1nnn2Cc1ccccc1C(F)(F)F	Inhibition	'<'	50.0	%				UO_0000187					False	CHEMBL917396	Displacement of [3H]ZM-241385 from human recombinant adenosine A2A receptor expressed in CHO cells at 1 uM	B	BAO_0000219	cell-based format	Homo sapiens	None	None	CHO	None	CHEMBL251	Adenosine A2a receptor	Homo sapiens	SINGLE PROTEIN	CHEMBL1144486	1	Scientific Literature	Eur. J. Med. Chem.	2007	CHEMBL3308072
CHEMBL389397		0	398.39	0	4.39	6d	CCNc1nc(-c2ccccc2)nc2c1nnn2Cc1ccccc1C(F)(F)F	Inhibition	'<'	50.0	%				UO_0000187					False	CHEMBL917396	Displacement of [3H]ZM-241385 from human recombinant adenosine A2A receptor expressed in CHO cells at 1 uM	B	BAO_0000219	cell-based format	Homo sapiens	None	None	CHO	None	CHEMBL251	Adenosine A2a receptor	Homo sapiens	SINGLE PROTEIN	CHEMBL1144486	1	Scientific Literature	Eur. J. Med. Chem.	2007	CHEMBL3308072
CHEMBL227772		0	402.48	0	4.82	13c	Fc1ccccc1Cn1nnc2c(NC3CCCCC3)nc(-c3ccccc3)nc21	Inhibition	'<'	50.0	%				UO_0000187					False	CHEMBL917396	Displacement of [3H]ZM-241385 from human recombinant adenosine A2A receptor expressed in CHO cells at 1 uM	B	BAO_0000219	cell-based format	Homo sapiens	None	None	CHO	None	CHEMBL251	Adenosine A2a receptor	Homo sapiens	SINGLE PROTEIN	CHEMBL1144486	1	Scientific Literature	Eur. J. Med. Chem.	2007	CHEMBL3308072
CHEMBL227797		0	404.49	1	5.07	9c	CCCCCCNc1nc(-c2ccccc2)nc2c1nnn2Cc1ccccc1F	Inhibition	'<'	50.0	%				UO_0000187					False	CHEMBL917396	Displacement of [3H]ZM-241385 from human recombinant adenosine A2A receptor expressed in CHO cells at 1 uM	B	BAO_0000219	cell-based format	Homo sapiens	None	None	CHO	None	CHEMBL251	Adenosine A2a receptor	Homo sapiens	SINGLE PROTEIN	CHEMBL1144486	1	Scientific Literature	Eur. J. Med. Chem.	2007	CHEMBL3308072
CHEMBL389856		0	404.91	0	4.94	12b	Clc1ccccc1Cn1nnc2c(NC3CCCC3)nc(-c3ccccc3)nc21	Inhibition	'<'	50.0	%				UO_0000187					False	CHEMBL917396	Displacement of [3H]ZM-241385 from human recombinant adenosine A2A receptor expressed in CHO cells at 1 uM	B	BAO_0000219	cell-based format	Homo sapiens	None	None	CHO	None	CHEMBL251	Adenosine A2a receptor	Homo sapiens	SINGLE PROTEIN	CHEMBL1144486	1	Scientific Literature	Eur. J. Med. Chem.	2007	CHEMBL3308072
CHEMBL610845		0	534.56	2	-0.52	98	CCNC(=O)[C@H]1OC(n2cnc3c(NC(=O)Nc4ccc(S(=O)(=O)N(C)C)cc4)ncnc32)[C@H](O)[C@@H]1O	Ki	'>'	1000.0	nM				UO_0000065					False	CHEMBL828281	Displacement of [3H]CGS-21680 binding to Adenosine A2 receptor expressed in CHO cells	B	BAO_0000219	cell-based format	Homo sapiens	None	None	CHO	None	CHEMBL251	Adenosine A2a receptor	Homo sapiens	SINGLE PROTEIN	CHEMBL1138800	1	Scientific Literature	J. Med. Chem.	2004	CHEMBL3308072
CHEMBL224717		0	392.89	0	4.80	8b	CCCCNc1nc(-c2ccccc2)nc2c1nnn2Cc1ccccc1Cl	Inhibition	'<'	50.0	%				UO_0000187					False	CHEMBL917396	Displacement of [3H]ZM-241385 from human recombinant adenosine A2A receptor expressed in CHO cells at 1 uM	B	BAO_0000219	cell-based format	Homo sapiens	None	None	CHO	None	CHEMBL251	Adenosine A2a receptor	Homo sapiens	SINGLE PROTEIN	CHEMBL1144486	1	Scientific Literature	Eur. J. Med. Chem.	2007	CHEMBL3308072
CHEMBL224273		0	356.43	0	3.90	11a	c1ccc(Cn2nnc3c(NC4CCC4)nc(-c4ccccc4)nc32)cc1	Inhibition	'<'	50.0	%				UO_0000187					False	CHEMBL917396	Displacement of [3H]ZM-241385 from human recombinant adenosine A2A receptor expressed in CHO cells at 1 uM	B	BAO_0000219	cell-based format	Homo sapiens	None	None	CHO	None	CHEMBL251	Adenosine A2a receptor	Homo sapiens	SINGLE PROTEIN	CHEMBL1144486	1	Scientific Literature	Eur. J. Med. Chem.	2007	CHEMBL3308072
CHEMBL227142		0	344.42	0	3.76	7a	CCCNc1nc(-c2ccccc2)nc2c1nnn2Cc1ccccc1	Inhibition	'<'	50.0	%				UO_0000187					False	CHEMBL917396	Displacement of [3H]ZM-241385 from human recombinant adenosine A2A receptor expressed in CHO cells at 1 uM	B	BAO_0000219	cell-based format	Homo sapiens	None	None	CHO	None	CHEMBL251	Adenosine A2a receptor	Homo sapiens	SINGLE PROTEIN	CHEMBL1144486	1	Scientific Literature	Eur. J. Med. Chem.	2007	CHEMBL3308072
CHEMBL100909		0	249.27	0	-0.06	3	Cn1c(=O)c2c(nnn2C2CCCC2)n(C)c1=O	Ki	'='	292000.0	nM		Outside typical range		UO_0000065					False	CHEMBL639494	Affinity to A2 adenosine receptor was measured by the displacement of [3H]-CGS- 21680 in bovine brain striatal membrane	B	BAO_0000249	cell membrane format	Bos taurus	CHEMBL3638188	Brain	None	None	CHEMBL251	Adenosine A2a receptor	Homo sapiens	SINGLE PROTEIN	CHEMBL1127455	1	Scientific Literature	J. Med. Chem.	1994	None
CHEMBL16867		0	345.37	0	2.56	10g	Nc1nc2nn(CCc3ccccc3)cc2c2nc(-c3ccco3)nn12	ED50	'='	0.2	uM		Non standard unit for type		UO_0000064					False	CHEMBL842669	Inhibition of the effects of NECA on ADP (5 uM)-induced rabbit platelet aggregation.	F	BAO_0000019	assay format	Oryctolagus cuniculus	None	None	None	None	CHEMBL251	Adenosine A2a receptor	Homo sapiens	SINGLE PROTEIN	CHEMBL1129517	1	Scientific Literature	J. Med. Chem.	1996	None
CHEMBL350261		0	432.44	0	3.80	41	CCCn1cc2c(nc(NC(=O)Nc3cccc(OC)c3)n3nc(-c4ccco4)nc23)n1	Ki	'='	113.0	nM	6.95			UO_0000065	16.06	0.30	3.15	5.58	True	CHEMBL648204	Displacement of [3H]SCH-58261 from human Adenosine A2A receptor expressed in HEK293 cells; range 96-133	B	BAO_0000219	cell-based format	Homo sapiens	None	None	HEK293	None	CHEMBL251	Adenosine A2a receptor	Homo sapiens	SINGLE PROTEIN	CHEMBL1136016	1	Scientific Literature	J. Med. Chem.	2002	CHEMBL3307715
CHEMBL441815		0	176.17	0	1.35	49	Cc1cc(O)c2ccc(O)nc2n1	Ki	'>'	10000.0	nM				UO_0000065					False	CHEMBL642332	Binding affinity against adenosine A2 receptor in human striatal membranes using [3H]CGS-21680 as radioligand	B	BAO_0000249	cell membrane format	None	None	None	None	None	CHEMBL251	Adenosine A2a receptor	Homo sapiens	SINGLE PROTEIN	CHEMBL1149169	1	Scientific Literature	J. Med. Chem.	2004	None
CHEMBL416354		0	292.30	0	1.20	2	Nc1cccc2c1nc(N)c1nn(-c3ccccc3)c(=O)n12	Ki	'='	18.7	nM	7.73			UO_0000065	26.44	0.48	6.53	7.41	False	CHEMBL642124	Binding affinity towards Adenosine A2A receptor of bovine striatal membrane using [3H]-CGS- at 20 uM	B	BAO_0000019	assay format	Bos taurus	None	None	None	None	CHEMBL251	Adenosine A2a receptor	Homo sapiens	SINGLE PROTEIN	CHEMBL1132980	1	Scientific Literature	J. Med. Chem.	2000	None
CHEMBL605473		0	436.43	0	-0.62	15	CCNC(=O)[C@H]1OC(n2cnc3c(N)nc(C#Cc4ccccc4C=O)nc32)[C@H](O)[C@@H]1O	Potency ratio	'='	0.006										False	CHEMBL649793	Anti-aggregatory activity against adenosine A2A receptor from rabbit platelets. Potency ratio was reported with reference to the NECA IC50 of 0.2 uM.	F	BAO_0000019	assay format	Oryctolagus cuniculus	None	None	None	None	CHEMBL251	Adenosine A2a receptor	Homo sapiens	SINGLE PROTEIN	CHEMBL1128307	1	Scientific Literature	J. Med. Chem.	1995	None
CHEMBL529	AZITHROMYCIN	4	749.00	2	1.90	AZITHROMYCIN	CC[C@H]1OC(=O)[C@H](C)[C@@H](O[C@H]2C[C@@](C)(OC)[C@@H](O)[C@H](C)O2)[C@H](C)[C@@H](O[C@@H]2O[C@H](C)C[C@H](N(C)C)[C@H]2O)[C@](C)(O)C[C@@H](C)CN(C)[C@H](C)[C@@H](O)[C@]1(C)O	IC50						Not Active (inhibition < 50% @ 10 uM and thus dose-reponse curve not measured)						False	CHEMBL1909214	DRUGMATRIX: Adenosine A2A radioligand binding (ligand: AB-MECA)	B	BAO_0000249	cell membrane format	None	None	None	HEK293	Membrane	CHEMBL251	Adenosine A2a receptor	Homo sapiens	SINGLE PROTEIN	CHEMBL1909046	15	DrugMatrix			CHEMBL3307715
CHEMBL360646		0	516.95	2	0.08	2	CCn1nnc([C@H]2O[C@@H](n3cnc4c(N)nc(N[C@H](CO)Cc5ccc(Cl)cc5)nc43)[C@H](O)[C@@H]2O)n1	EC50	'='	97.0	nM	7.01			UO_0000065					False	CHEMBL834239	Potency against cAMP formation in CHO cells expressing recombinant human A2A receptor	F	BAO_0000219	cell-based format	Homo sapiens	None	None	CHO	None	CHEMBL251	Adenosine A2a receptor	Homo sapiens	SINGLE PROTEIN	CHEMBL1137202	1	Scientific Literature	J. Med. Chem.	2004	CHEMBL3308072
CHEMBL101525		0	249.27	0	-0.06	2	Cn1c(=O)c2nn(C3CCCC3)nc2n(C)c1=O	Ki	'='	58000.0	nM	4.24			UO_0000065	17.00	0.32	4.30	5.67	False	CHEMBL639494	Affinity to A2 adenosine receptor was measured by the displacement of [3H]-CGS- 21680 in bovine brain striatal membrane	B	BAO_0000249	cell membrane format	Bos taurus	CHEMBL3638188	Brain	None	None	CHEMBL251	Adenosine A2a receptor	Homo sapiens	SINGLE PROTEIN	CHEMBL1127455	1	Scientific Literature	J. Med. Chem.	1994	None
CHEMBL56367	NIMESULIDE	4	308.31	0	2.76	NIMESULIDE	CS(=O)(=O)Nc1ccc([N+](=O)[O-])cc1Oc1ccccc1	Ki						Not Active (inhibition < 50% @ 10 uM and thus dose-reponse curve not measured)						False	CHEMBL1909214	DRUGMATRIX: Adenosine A2A radioligand binding (ligand: AB-MECA)	B	BAO_0000249	cell membrane format	None	None	None	HEK293	Membrane	CHEMBL251	Adenosine A2a receptor	Homo sapiens	SINGLE PROTEIN	CHEMBL1909046	15	DrugMatrix			CHEMBL3307715
CHEMBL3355969		0	306.32	0	3.02	5	COC(=O)N1Cc2nc(-c3ccccc3)nn2-c2ccccc21	Inhibition	'='	50.0	%				UO_0000187					False	CHEMBL3376729	Displacement of [3H]NECA from human adenosine A2A receptor expressed in CHO cells at 10 uM	B	BAO_0000219	cell-based format	Homo sapiens	None	None	CHO	None	CHEMBL251	Adenosine A2a receptor	Homo sapiens	SINGLE PROTEIN	CHEMBL3352157	1	Scientific Literature	Bioorg. Med. Chem.	2015	CHEMBL3308072
CHEMBL3352852		0	338.80	0	3.84	2	CCC(=O)N1Cc2nc(-c3ccccc3)nn2-c2cc(Cl)ccc21	Inhibition	'='	24.0	%				UO_0000187					False	CHEMBL3376729	Displacement of [3H]NECA from human adenosine A2A receptor expressed in CHO cells at 10 uM	B	BAO_0000219	cell-based format	Homo sapiens	None	None	CHO	None	CHEMBL251	Adenosine A2a receptor	Homo sapiens	SINGLE PROTEIN	CHEMBL3352157	1	Scientific Literature	Bioorg. Med. Chem.	2015	CHEMBL3308072
CHEMBL194132		0	359.42	0	3.71	3e	Cc1cccc(Nc2nc(-c3cccc(C#N)c3)c(-n3cncn3)s2)n1	Ki	'>'	10000.0	nM				UO_0000065					False	CHEMBL829986	Displacement of [3H]ZM-241,385 from human adenosine A2a receptors transfected in HEK 293 cells	B	BAO_0000219	cell-based format	Homo sapiens	None	None	HEK293	None	CHEMBL251	Adenosine A2a receptor	Homo sapiens	SINGLE PROTEIN	CHEMBL1139627	1	Scientific Literature	Bioorg. Med. Chem. Lett.	2005	CHEMBL3307715
CHEMBL932	DIPYRIDAMOLE	4	504.64	2	-0.02	SID56423153	OCCN(CCO)c1nc(N2CCCCC2)c2nc(N(CCO)CCO)nc(N3CCCCC3)c2n1	Ki						Not Active (inhibition < 50% @ 10 uM and thus dose-reponse curve not measured)						False	CHEMBL1909214	DRUGMATRIX: Adenosine A2A radioligand binding (ligand: AB-MECA)	B	BAO_0000249	cell membrane format	None	None	None	HEK293	Membrane	CHEMBL251	Adenosine A2a receptor	Homo sapiens	SINGLE PROTEIN	CHEMBL1909046	15	DrugMatrix			CHEMBL3307715
CHEMBL220386		0	456.43	0	0.09	45	CCNC(=O)[C@H]1O[C@@H](n2cnc3c(NOC)nc(C#Cc4ccc(F)cc4)nc32)[C@H](O)[C@@H]1O	Ki	'='	6290.0	nM	5.20			UO_0000065	11.40	0.22	5.11	3.62	False	CHEMBL917987	Displacement of [3H]NECA from human recombinant adenosine A2A receptor expressed in CHO cells	B	BAO_0000219	cell-based format	Homo sapiens	None	None	CHO	None	CHEMBL251	Adenosine A2a receptor	Homo sapiens	SINGLE PROTEIN	CHEMBL1142938	1	Scientific Literature	J. Med. Chem.	2007	CHEMBL3308072
CHEMBL374792		0	452.47	0	0.26	43	CCNC(=O)[C@H]1O[C@@H](n2cnc3c(NOC)nc(C#Cc4ccc(C)cc4)nc32)[C@H](O)[C@@H]1O	Ki	'='	4600.0	nM	5.34			UO_0000065	11.80	0.22	5.08	3.72	False	CHEMBL917987	Displacement of [3H]NECA from human recombinant adenosine A2A receptor expressed in CHO cells	B	BAO_0000219	cell-based format	Homo sapiens	None	None	CHO	None	CHEMBL251	Adenosine A2a receptor	Homo sapiens	SINGLE PROTEIN	CHEMBL1142938	1	Scientific Literature	J. Med. Chem.	2007	CHEMBL3308072
CHEMBL1517	OXYTETRACYCLINE	4	460.44	1	-1.24	OXYTETRACYCLINE	CN(C)[C@@H]1C(O)=C(C(N)=O)C(=O)[C@@]2(O)C(O)=C3C(=O)c4c(O)cccc4[C@@](C)(O)[C@H]3[C@H](O)[C@@H]12	IC50						Not Active (inhibition < 50% @ 10 uM and thus dose-reponse curve not measured)						False	CHEMBL1909214	DRUGMATRIX: Adenosine A2A radioligand binding (ligand: AB-MECA)	B	BAO_0000249	cell membrane format	None	None	None	HEK293	Membrane	CHEMBL251	Adenosine A2a receptor	Homo sapiens	SINGLE PROTEIN	CHEMBL1909046	15	DrugMatrix			CHEMBL3307715
CHEMBL611562		0	626.67	2	2.67	2e	CCNC(=O)[C@H]1OC(n2cnc3c(NCCCCCCCCCCNc4ccc([N+](=O)[O-])c5nonc45)ncnc32)[C@H](O)[C@@H]1O	Ki	'='	6100.0	nM	5.21			UO_0000065	8.32	0.16	2.54	2.28	False	CHEMBL641569	Affinity for A2a receptor by displacement of [3H]-CGS- 21680 from human striatum	B	BAO_0000357	single protein format	Homo sapiens	None	None	None	None	CHEMBL251	Adenosine A2a receptor	Homo sapiens	SINGLE PROTEIN	CHEMBL1133855	1	Scientific Literature	Bioorg. Med. Chem. Lett.	2001	None
CHEMBL609054		0	371.40	0	0.44	6	C[C@@]1(O)[C@@H](CO)OC(n2cnc3c(NCc4ccccc4)ncnc32)[C@@H]1O	Displacement	'='	21.0	%				UO_0000187					False	CHEMBL832177	Percent displacement of [3H]CGS-21680 binding to adenosine A2A receptors of bovine striatal membranes at 0.00005 M	B	BAO_0000019	assay format	Bos taurus	None	None	None	None	CHEMBL251	Adenosine A2a receptor	Homo sapiens	SINGLE PROTEIN	CHEMBL1144357	1	Scientific Literature	J. Med. Chem.	2005	None
CHEMBL2113528		0	390.44	0	0.37	12a	CCCC/C=C/c1nc(N)c2ncn([C@@H]3O[C@H](C(=O)NCC)[C@@H](O)[C@H]3O)c2n1	Ratio	'='	1.2										False	CHEMBL679527	Ratio of inhibition of ADP-induced rabbit platelet aggregation and Adenosine A2a receptor binding	B	BAO_0000019	assay format	None	None	None	None	None	CHEMBL251	Adenosine A2a receptor	Homo sapiens	SINGLE PROTEIN	CHEMBL1129447	1	Scientific Literature	J. Med. Chem.	1996	None
CHEMBL2113643		0	524.32	1	0.80	15	CNC(=O)[C@H]1O[C@@H](n2cnc3c(NCc4cccc(I)c4)ncnc32)[C@H](O)[C@]1(C)O	Displacement	'='	5.0	%				UO_0000187					False	CHEMBL832177	Percent displacement of [3H]CGS-21680 binding to adenosine A2A receptors of bovine striatal membranes at 0.00005 M	B	BAO_0000019	assay format	Bos taurus	None	None	None	None	CHEMBL251	Adenosine A2a receptor	Homo sapiens	SINGLE PROTEIN	CHEMBL1144357	1	Scientific Literature	J. Med. Chem.	2005	None
CHEMBL194457		0	392.42	0	2.47	2s	CC(=O)N(C(C)=O)c1ccc(CNC(=O)c2cnc3nc(C)ccc3c2O)cc1	Ki	'='	1644.0	nM	5.78			UO_0000065	14.74	0.27	3.31	5.14	False	CHEMBL884791	Inhibition of [3H]CGS-21680 binding to adenosine A2a receptor of bovine striatal membrane	B	BAO_0000019	assay format	Bos taurus	None	None	None	None	CHEMBL251	Adenosine A2a receptor	Homo sapiens	SINGLE PROTEIN	CHEMBL1143448	1	Scientific Literature	Bioorg. Med. Chem. Lett.	2005	None
CHEMBL198874		0	307.35	0	2.50	2v	Cc1ccc2c(O)c(CC(=O)NCc3ccccc3)cnc2n1	Ki	'>'	10000.0	nM				UO_0000065					False	CHEMBL884791	Inhibition of [3H]CGS-21680 binding to adenosine A2a receptor of bovine striatal membrane	B	BAO_0000019	assay format	Bos taurus	None	None	None	None	CHEMBL251	Adenosine A2a receptor	Homo sapiens	SINGLE PROTEIN	CHEMBL1143448	1	Scientific Literature	Bioorg. Med. Chem. Lett.	2005	None
CHEMBL196306		0	328.76	0	2.50	3b	Nc1ccc2c(O)c(C(=O)NCc3ccc(Cl)cc3)cnc2n1	Ki	'='	500.0	nM	6.30			UO_0000065	19.17	0.37	3.80	6.23	False	CHEMBL884787	Inhibition of [3H]CGS-21680 binding to adenosine A2a receptor of human striatal membrane	B	BAO_0000019	assay format	Homo sapiens	None	None	None	None	CHEMBL251	Adenosine A2a receptor	Homo sapiens	SINGLE PROTEIN	CHEMBL1143448	1	Scientific Literature	Bioorg. Med. Chem. Lett.	2005	None
CHEMBL201116		0	465.31	0	2.75	191	O=C(O)COc1ccc(-c2cc3c([nH]2)c(=O)n(CC(F)(F)F)c(=O)n3CC(F)(F)F)cc1	Inhibition	'='	19.0	%				UO_0000187					False	CHEMBL853017	Displacement of [3H]ZM-241385 from recombinant human adenosine A2A receptor expressed in HEK293 cells at 0.1 uM	B	BAO_0000219	cell-based format	Homo sapiens	None	None	HEK293	None	CHEMBL251	Adenosine A2a receptor	Homo sapiens	SINGLE PROTEIN	CHEMBL1148617	1	Scientific Literature	J. Med. Chem.	2006	CHEMBL3307715
CHEMBL1754	DOXAPRAM	4	378.52	0	3.17	DOXAPRAM	CCN1CC(CCN2CCOCC2)C(c2ccccc2)(c2ccccc2)C1=O	Ki						Not Active (inhibition < 50% @ 10 uM and thus dose-reponse curve not measured)						False	CHEMBL1909214	DRUGMATRIX: Adenosine A2A radioligand binding (ligand: AB-MECA)	B	BAO_0000249	cell membrane format	None	None	None	HEK293	Membrane	CHEMBL251	Adenosine A2a receptor	Homo sapiens	SINGLE PROTEIN	CHEMBL1909046	15	DrugMatrix			CHEMBL3307715
CHEMBL757	NANDROLONE	3	274.40	0	3.49	NANDROLONE	C[C@]12CC[C@@H]3[C@H]4CCC(=O)C=C4CC[C@H]3[C@@H]1CC[C@@H]2O	Ki						Not Active (inhibition < 50% @ 10 uM and thus dose-reponse curve not measured)						False	CHEMBL1909214	DRUGMATRIX: Adenosine A2A radioligand binding (ligand: AB-MECA)	B	BAO_0000249	cell membrane format	None	None	None	HEK293	Membrane	CHEMBL251	Adenosine A2a receptor	Homo sapiens	SINGLE PROTEIN	CHEMBL1909046	15	DrugMatrix			CHEMBL3307715
CHEMBL198345		0	357.37	0	1.57	166	CCCn1c(=O)c2[nH]c(-c3ccc(OCC(=O)O)cc3)cc2n(C)c1=O	Inhibition	'='	21.0	%				UO_0000187					False	CHEMBL853017	Displacement of [3H]ZM-241385 from recombinant human adenosine A2A receptor expressed in HEK293 cells at 0.1 uM	B	BAO_0000219	cell-based format	Homo sapiens	None	None	HEK293	None	CHEMBL251	Adenosine A2a receptor	Homo sapiens	SINGLE PROTEIN	CHEMBL1148617	1	Scientific Literature	J. Med. Chem.	2006	CHEMBL3307715
CHEMBL201060		0	449.47	0	2.22	151	CCCn1c(=O)c2[nH]c(-c3ccc(OCC(=O)Nc4ncccc4O)cc3)cc2n(C)c1=O	Inhibition	'='	22.0	%				UO_0000187					False	CHEMBL853017	Displacement of [3H]ZM-241385 from recombinant human adenosine A2A receptor expressed in HEK293 cells at 0.1 uM	B	BAO_0000219	cell-based format	Homo sapiens	None	None	HEK293	None	CHEMBL251	Adenosine A2a receptor	Homo sapiens	SINGLE PROTEIN	CHEMBL1148617	1	Scientific Literature	J. Med. Chem.	2006	CHEMBL3307715
CHEMBL201293		0	566.46	1	4.34	133	CCCn1c(=O)c2[nH]c(-c3ccc(N(C=O)CC(=O)Nc4ccc(Br)cc4)cc3)cc2n(CCC)c1=O	Inhibition	'='	90.0	%				UO_0000187					False	CHEMBL853017	Displacement of [3H]ZM-241385 from recombinant human adenosine A2A receptor expressed in HEK293 cells at 0.1 uM	B	BAO_0000219	cell-based format	Homo sapiens	None	None	HEK293	None	CHEMBL251	Adenosine A2a receptor	Homo sapiens	SINGLE PROTEIN	CHEMBL1148617	1	Scientific Literature	J. Med. Chem.	2006	CHEMBL3307715
CHEMBL199688		0	418.45	0	1.93	119	Cn1c(=O)c2[nH]c(-c3ccc(OCC(=O)NCc4ccccc4)cc3)cc2n(C)c1=O	Inhibition	'='	25.0	%				UO_0000187					False	CHEMBL853017	Displacement of [3H]ZM-241385 from recombinant human adenosine A2A receptor expressed in HEK293 cells at 0.1 uM	B	BAO_0000219	cell-based format	Homo sapiens	None	None	HEK293	None	CHEMBL251	Adenosine A2a receptor	Homo sapiens	SINGLE PROTEIN	CHEMBL1148617	1	Scientific Literature	J. Med. Chem.	2006	CHEMBL3307715
CHEMBL380708		0	540.42	1	4.30	108	O=C(COc1ccc(-c2cc3c([nH]2)c(=O)n(CC(F)(F)F)c(=O)n3CC(F)(F)F)cc1)Nc1ccccc1	Inhibition	'='	4.0	%				UO_0000187					False	CHEMBL853017	Displacement of [3H]ZM-241385 from recombinant human adenosine A2A receptor expressed in HEK293 cells at 0.1 uM	B	BAO_0000219	cell-based format	Homo sapiens	None	None	HEK293	None	CHEMBL251	Adenosine A2a receptor	Homo sapiens	SINGLE PROTEIN	CHEMBL1148617	1	Scientific Literature	J. Med. Chem.	2006	CHEMBL3307715
CHEMBL381538		0	450.47	0	3.26	92	CCCn1c(=O)n(C)c(=O)c2[nH]c(-c3ccc(OCC(=O)Nc4ccc(F)cc4)cc3)cc21	Inhibition	'='	24.0	%				UO_0000187					False	CHEMBL853017	Displacement of [3H]ZM-241385 from recombinant human adenosine A2A receptor expressed in HEK293 cells at 0.1 uM	B	BAO_0000219	cell-based format	Homo sapiens	None	None	HEK293	None	CHEMBL251	Adenosine A2a receptor	Homo sapiens	SINGLE PROTEIN	CHEMBL1148617	1	Scientific Literature	J. Med. Chem.	2006	CHEMBL3307715
CHEMBL381999		0	418.45	0	2.27	85	CN(C(=O)COc1ccc(-c2cc3c([nH]2)c(=O)n(C)c(=O)n3C)cc1)c1ccccc1	Inhibition	'='	0.0	%				UO_0000187					False	CHEMBL853017	Displacement of [3H]ZM-241385 from recombinant human adenosine A2A receptor expressed in HEK293 cells at 0.1 uM	B	BAO_0000219	cell-based format	Homo sapiens	None	None	HEK293	None	CHEMBL251	Adenosine A2a receptor	Homo sapiens	SINGLE PROTEIN	CHEMBL1148617	1	Scientific Literature	J. Med. Chem.	2006	CHEMBL3307715
CHEMBL201243		0	513.35	1	3.02	78	COc1cc(-c2cc3c([nH]2)c(=O)n(C)c(=O)n3C)ccc1OCC(=O)Nc1ccc(Br)cc1	Inhibition	'='	32.0	%				UO_0000187					False	CHEMBL853017	Displacement of [3H]ZM-241385 from recombinant human adenosine A2A receptor expressed in HEK293 cells at 0.1 uM	B	BAO_0000219	cell-based format	Homo sapiens	None	None	HEK293	None	CHEMBL251	Adenosine A2a receptor	Homo sapiens	SINGLE PROTEIN	CHEMBL1148617	1	Scientific Literature	J. Med. Chem.	2006	CHEMBL3307715
CHEMBL199611		0	418.45	0	2.64	73	CC(Oc1ccc(-c2cc3c([nH]2)c(=O)n(C)c(=O)n3C)cc1)C(=O)Nc1ccccc1	Inhibition	'='	60.0	%				UO_0000187					False	CHEMBL853017	Displacement of [3H]ZM-241385 from recombinant human adenosine A2A receptor expressed in HEK293 cells at 0.1 uM	B	BAO_0000219	cell-based format	Homo sapiens	None	None	HEK293	None	CHEMBL251	Adenosine A2a receptor	Homo sapiens	SINGLE PROTEIN	CHEMBL1148617	1	Scientific Literature	J. Med. Chem.	2006	CHEMBL3307715
CHEMBL203030		0	539.43	1	4.76	37	CCCn1c(=O)c2[nH]c(-c3ccc(OCC(=O)Nc4ccccc4)cc3)c(Br)c2n(CCC)c1=O	Inhibition	'='	54.0	%				UO_0000187					False	CHEMBL853017	Displacement of [3H]ZM-241385 from recombinant human adenosine A2A receptor expressed in HEK293 cells at 0.1 uM	B	BAO_0000219	cell-based format	Homo sapiens	None	None	HEK293	None	CHEMBL251	Adenosine A2a receptor	Homo sapiens	SINGLE PROTEIN	CHEMBL1148617	1	Scientific Literature	J. Med. Chem.	2006	CHEMBL3307715
CHEMBL199583		0	536.63	2	5.66	29	CCCn1c(=O)c2[nH]c(-c3ccc(OCC(=O)Nc4ccc(-c5ccccc5)cc4)cc3)cc2n(CCC)c1=O	Inhibition	'='	36.0	%				UO_0000187					False	CHEMBL853017	Displacement of [3H]ZM-241385 from recombinant human adenosine A2A receptor expressed in HEK293 cells at 0.1 uM	B	BAO_0000219	cell-based format	Homo sapiens	None	None	HEK293	None	CHEMBL251	Adenosine A2a receptor	Homo sapiens	SINGLE PROTEIN	CHEMBL1148617	1	Scientific Literature	J. Med. Chem.	2006	CHEMBL3307715
CHEMBL372148		0	508.58	1	4.79	88	CCCn1c(=O)c2[nH]c(-c3ccc(OCC(=O)Nc4ccc(-c5ccccc5)cc4)cc3)cc2n(C)c1=O	Kd	'='	3162.28	nM	5.50			UO_0000065					False	CHEMBL853546	Antagonist potency at cloned recombinant human adenosine A2A receptor transfected in CHO cells by cAMP assay	F	BAO_0000219	cell-based format	Homo sapiens	None	None	CHO	None	CHEMBL251	Adenosine A2a receptor	Homo sapiens	SINGLE PROTEIN	CHEMBL1148617	1	Scientific Literature	J. Med. Chem.	2006	CHEMBL3308072
CHEMBL375190		0	367.37	0	-0.58	1	Nc1nc(C#Cc2ccccc2)nc2c1ncn2[C@@H]1O[C@H](CO)[C@@H](O)[C@H]1O	Ki	'='	363.0	nM	6.44			UO_0000065	17.53	0.33	7.02	4.62	True	CHEMBL917987	Displacement of [3H]NECA from human recombinant adenosine A2A receptor expressed in CHO cells	B	BAO_0000219	cell-based format	Homo sapiens	None	None	CHO	None	CHEMBL251	Adenosine A2a receptor	Homo sapiens	SINGLE PROTEIN	CHEMBL1142938	1	Scientific Literature	J. Med. Chem.	2007	CHEMBL3308072
CHEMBL7002	CIGLITAZONE	0	333.45	0	3.93	CIGLITAZONE	CC1(COc2ccc(CC3SC(=O)NC3=O)cc2)CCCCC1	IC50						Not Active (inhibition < 50% @ 10 uM and thus dose-reponse curve not measured)						False	CHEMBL1909214	DRUGMATRIX: Adenosine A2A radioligand binding (ligand: AB-MECA)	B	BAO_0000249	cell membrane format	None	None	None	HEK293	Membrane	CHEMBL251	Adenosine A2a receptor	Homo sapiens	SINGLE PROTEIN	CHEMBL1909046	15	DrugMatrix			CHEMBL3307715
CHEMBL376648		0	313.40	1	5.24	8	CCCc1nc2c(-c3ccccc3)cc(-c3ccccc3)nc2[nH]1	Ki	'='	114.0	nM	6.94		Antagonist	UO_0000065	22.15	0.40	1.70	16.70	False	CHEMBL907969	Displacement of [3H]ZM-241385 from human adenosine A2A receptor expressed in CHO cells	B	BAO_0000219	cell-based format	Homo sapiens	None	None	CHO	None	CHEMBL251	Adenosine A2a receptor	Homo sapiens	SINGLE PROTEIN	CHEMBL1141417	1	Scientific Literature	J. Med. Chem.	2007	CHEMBL3308072
CHEMBL222130		0	299.38	0	4.85	7	CCc1nc2c(-c3ccccc3)cc(-c3ccccc3)nc2[nH]1	Ki	'='	177.0	nM	6.75		Antagonist	UO_0000065	22.55	0.40	1.90	16.24	False	CHEMBL907969	Displacement of [3H]ZM-241385 from human adenosine A2A receptor expressed in CHO cells	B	BAO_0000219	cell-based format	Homo sapiens	None	None	CHO	None	CHEMBL251	Adenosine A2a receptor	Homo sapiens	SINGLE PROTEIN	CHEMBL1141417	1	Scientific Literature	J. Med. Chem.	2007	CHEMBL3308072
CHEMBL220535		0	271.32	0	4.29	4	c1ccc(-c2cc(-c3ccccc3)c3nc[nH]c3n2)cc1	Ki	'='	39.0	nM	7.41		Antagonist	UO_0000065	27.31	0.48	3.12	17.82	False	CHEMBL907969	Displacement of [3H]ZM-241385 from human adenosine A2A receptor expressed in CHO cells	B	BAO_0000219	cell-based format	Homo sapiens	None	None	CHO	None	CHEMBL251	Adenosine A2a receptor	Homo sapiens	SINGLE PROTEIN	CHEMBL1141417	1	Scientific Literature	J. Med. Chem.	2007	CHEMBL3308072
CHEMBL195460		0	331.46	1	5.27	1e	Cc1ccc2c(NC3CCCCC3)c(Cc3ccccc3)cnc2n1	Ki	'>'	10000.0	nM				UO_0000065					False	CHEMBL884791	Inhibition of [3H]CGS-21680 binding to adenosine A2a receptor of bovine striatal membrane	B	BAO_0000019	assay format	Bos taurus	None	None	None	None	CHEMBL251	Adenosine A2a receptor	Homo sapiens	SINGLE PROTEIN	CHEMBL1143448	1	Scientific Literature	Bioorg. Med. Chem. Lett.	2005	None
CHEMBL383134		0	307.35	0	3.13	2p	Cc1ccc2c(O)c(C(=O)NC(C)c3ccccc3)cnc2n1	Ki	'='	115.0	nM	6.94			UO_0000065	22.58	0.41	3.81	9.24	False	CHEMBL884787	Inhibition of [3H]CGS-21680 binding to adenosine A2a receptor of human striatal membrane	B	BAO_0000019	assay format	Homo sapiens	None	None	None	None	CHEMBL251	Adenosine A2a receptor	Homo sapiens	SINGLE PROTEIN	CHEMBL1143448	1	Scientific Literature	Bioorg. Med. Chem. Lett.	2005	None
CHEMBL198769		0	299.37	0	2.64	2u	Cc1ccc2c(O)c(CC(=O)NC3CCCCC3)cnc2n1	Ki	'='	7140.0	nM	5.15			UO_0000065	17.19	0.32	2.51	6.85	False	CHEMBL884787	Inhibition of [3H]CGS-21680 binding to adenosine A2a receptor of human striatal membrane	B	BAO_0000019	assay format	Homo sapiens	None	None	None	None	CHEMBL251	Adenosine A2a receptor	Homo sapiens	SINGLE PROTEIN	CHEMBL1143448	1	Scientific Literature	Bioorg. Med. Chem. Lett.	2005	None
CHEMBL370883		0	358.19	0	3.03	3g	O=C(NCc1ccccc1)c1cnc2nc(Br)ccc2c1O	Ki	'='	3543.0	nM	5.45			UO_0000065	15.22	0.34	2.42	7.26	False	CHEMBL884791	Inhibition of [3H]CGS-21680 binding to adenosine A2a receptor of bovine striatal membrane	B	BAO_0000019	assay format	Bos taurus	None	None	None	None	CHEMBL251	Adenosine A2a receptor	Homo sapiens	SINGLE PROTEIN	CHEMBL1143448	1	Scientific Literature	Bioorg. Med. Chem. Lett.	2005	None
CHEMBL190	THEOPHYLLINE	4	180.17	0	-1.04	7	Cn1c(=O)c2nc[nH]c2n(C)c1=O	EC50	'='	28200.0	nM	4.55			UO_0000065					False	CHEMBL680424	Relaxant activity on the spontaneous tone of isolated guinea pig tracheal ring chains.	F	BAO_0000019	assay format	Cavia porcellus	None	None	None	None	CHEMBL251	Adenosine A2a receptor	Homo sapiens	SINGLE PROTEIN	CHEMBL1125335	1	Scientific Literature	J. Med. Chem.	1992	None
CHEMBL227893		0	376.44	0	4.29	8c	CCCCNc1nc(-c2ccccc2)nc2c1nnn2Cc1ccccc1F	Inhibition	'<'	50.0	%				UO_0000187					False	CHEMBL917396	Displacement of [3H]ZM-241385 from human recombinant adenosine A2A receptor expressed in CHO cells at 1 uM	B	BAO_0000219	cell-based format	Homo sapiens	None	None	CHO	None	CHEMBL251	Adenosine A2a receptor	Homo sapiens	SINGLE PROTEIN	CHEMBL1144486	1	Scientific Literature	Eur. J. Med. Chem.	2007	CHEMBL3308072
CHEMBL194948		0	398.47	0	3.92	3j	O=C(NCc1ccccc1)c1cnc2nc(NCCc3ccccc3)ccc2c1O	Ki	'>'	10000.0	nM				UO_0000065					False	CHEMBL884791	Inhibition of [3H]CGS-21680 binding to adenosine A2a receptor of bovine striatal membrane	B	BAO_0000019	assay format	Bos taurus	None	None	None	None	CHEMBL251	Adenosine A2a receptor	Homo sapiens	SINGLE PROTEIN	CHEMBL1143448	1	Scientific Literature	Bioorg. Med. Chem. Lett.	2005	None
CHEMBL372045		0	376.46	0	4.01	3k	O=C(NCc1ccccc1)c1cnc2nc(NC3CCCCC3)ccc2c1O	Ki	'>'	10000.0	nM				UO_0000065					False	CHEMBL884791	Inhibition of [3H]CGS-21680 binding to adenosine A2a receptor of bovine striatal membrane	B	BAO_0000019	assay format	Bos taurus	None	None	None	None	CHEMBL251	Adenosine A2a receptor	Homo sapiens	SINGLE PROTEIN	CHEMBL1143448	1	Scientific Literature	Bioorg. Med. Chem. Lett.	2005	None
CHEMBL17013		0	401.47	0	3.76	10d	CC(C)Cc1ccc(CCn2ncc3c2nc(N)n2nc(-c4ccco4)nc32)cc1	ED50	'<'	1.0	uM		Non standard unit for type		UO_0000064					False	CHEMBL842669	Inhibition of the effects of NECA on ADP (5 uM)-induced rabbit platelet aggregation.	F	BAO_0000019	assay format	Oryctolagus cuniculus	None	None	None	None	CHEMBL251	Adenosine A2a receptor	Homo sapiens	SINGLE PROTEIN	CHEMBL1129517	1	Scientific Literature	J. Med. Chem.	1996	None
CHEMBL17302		0	349.33	0	2.50	7FB PTP	Nc1nc2c(cnn2Cc2ccc(F)cc2)c2nc(-c3ccco3)nn12	ED50	'='	10.6	uM		Non standard unit for type		UO_0000064					False	CHEMBL842669	Inhibition of the effects of NECA on ADP (5 uM)-induced rabbit platelet aggregation.	F	BAO_0000019	assay format	Oryctolagus cuniculus	None	None	None	None	CHEMBL251	Adenosine A2a receptor	Homo sapiens	SINGLE PROTEIN	CHEMBL1129517	1	Scientific Literature	J. Med. Chem.	1996	None
CHEMBL1079232		0	376.44	0	3.94	28	COc1ccc(C(=O)c2nc(NCc3cccnc3)nc3ccsc23)cc1	IC50	'='	637.0	nM	6.20			UO_0000065					False	CHEMBL1105840	Antagonist activity at human adenosine A2A receptor expressed in CHOK1 cells assessed as inhibition of calcium mobilization by FLIPR assay	F	BAO_0000219	cell-based format	Homo sapiens	None	None	CHO-K1	None	CHEMBL251	Adenosine A2a receptor	Homo sapiens	SINGLE PROTEIN	CHEMBL1154258	1	Scientific Literature	Bioorg. Med. Chem. Lett.	2009	CHEMBL3307512
CHEMBL1078030		0	339.42	0	2.93	41	O=C(c1nc(NCc2cccnc2)nc2ccsc12)N1CCCC1	IC50	'='	6136.0	nM	5.21			UO_0000065					False	CHEMBL1105840	Antagonist activity at human adenosine A2A receptor expressed in CHOK1 cells assessed as inhibition of calcium mobilization by FLIPR assay	F	BAO_0000219	cell-based format	Homo sapiens	None	None	CHO-K1	None	CHEMBL251	Adenosine A2a receptor	Homo sapiens	SINGLE PROTEIN	CHEMBL1154258	1	Scientific Literature	Bioorg. Med. Chem. Lett.	2009	CHEMBL3307512
CHEMBL1082064		0	353.45	0	3.50	rac-42	CC(Nc1nc(C(=O)N2CCCC2)c2sccc2n1)c1cccnc1	IC50	'='	2347.0	nM	5.63			UO_0000065					False	CHEMBL1105840	Antagonist activity at human adenosine A2A receptor expressed in CHOK1 cells assessed as inhibition of calcium mobilization by FLIPR assay	F	BAO_0000219	cell-based format	Homo sapiens	None	None	CHO-K1	None	CHEMBL251	Adenosine A2a receptor	Homo sapiens	SINGLE PROTEIN	CHEMBL1154258	1	Scientific Literature	Bioorg. Med. Chem. Lett.	2009	CHEMBL3307512
CHEMBL1079894		0	353.45	0	3.50	44	C[C@H](Nc1nc(C(=O)N2CCCC2)c2sccc2n1)c1cccnc1	IC50	'='	468.0	nM	6.33			UO_0000065					False	CHEMBL1105840	Antagonist activity at human adenosine A2A receptor expressed in CHOK1 cells assessed as inhibition of calcium mobilization by FLIPR assay	F	BAO_0000219	cell-based format	Homo sapiens	None	None	CHO-K1	None	CHEMBL251	Adenosine A2a receptor	Homo sapiens	SINGLE PROTEIN	CHEMBL1154258	1	Scientific Literature	Bioorg. Med. Chem. Lett.	2009	CHEMBL3307512
CHEMBL183183		0	554.53	2	5.02	22	CCCn1c(=O)c2nc(-c3ccc(OCc4nc(-c5ccccc5C(F)(F)F)no4)cc3)[nH]c2n(CCC)c1=O	Ki	'='	3140.0	nM	5.50			UO_0000065	9.92	0.19	0.48	4.55	False	CHEMBL830404	Binding affinity for adenosine A2a receptor by using as [3H]ZM-241385 (2 nM) radioligand in membranes from HEK-A2A cells	B	BAO_0000219	cell-based format	Homo sapiens	None	None	HEK-A2A	None	CHEMBL251	Adenosine A2a receptor	Homo sapiens	SINGLE PROTEIN	CHEMBL1140281	1	Scientific Literature	Bioorg. Med. Chem. Lett.	2005	None
CHEMBL3914843		0	419.91	0	1.75	20	OC[C@@]12C[C@@H]1[C@@H](n1cnc3c(N[C@H](C4CCC4)C4CC4)nc(Cl)nc31)[C@H](O)[C@@H]2O	Ki	'='	2690.0	nM	5.57			UO_0000065	13.27	0.26	3.82	4.79	False	CHEMBL3863867	Displacement of [3 H]2-[p-(2-carboxyethyl)phenyl-ethylamino]-5'-N-ethylcarboxamidoadenosine from recombinant human adenosine receptor A2A expressed in HEK293 cell membranes after 60 mins by liquid scintillation counting method	B	BAO_0000219	cell-based format	Homo sapiens	None	None	HEK293	None	CHEMBL251	Adenosine A2a receptor	Homo sapiens	SINGLE PROTEIN	CHEMBL3862033	1	Scientific Literature	J Med Chem	2016	CHEMBL3307715
CHEMBL3976121		0	432.91	0	1.11	23	CNC(=O)[C@@]12C[C@@H]1[C@@H](n1cnc3c(NC(C4CC4)C4CC4)nc(Cl)nc31)[C@H](O)[C@@H]2O	Ki	'='	4320.0	nM	5.37			UO_0000065	12.39	0.24	4.25	4.29	False	CHEMBL3863867	Displacement of [3 H]2-[p-(2-carboxyethyl)phenyl-ethylamino]-5'-N-ethylcarboxamidoadenosine from recombinant human adenosine receptor A2A expressed in HEK293 cell membranes after 60 mins by liquid scintillation counting method	B	BAO_0000219	cell-based format	Homo sapiens	None	None	HEK293	None	CHEMBL251	Adenosine A2a receptor	Homo sapiens	SINGLE PROTEIN	CHEMBL3862033	1	Scientific Literature	J Med Chem	2016	CHEMBL3307715
CHEMBL181005		0	516.56	1	4.01	13	CCCn1c(=O)c2nc(-c3ccc(OCc4nc(-c5ccccc5OC)no4)cc3)[nH]c2n(CCC)c1=O	Ki	'>'	5000.0	nM				UO_0000065					False	CHEMBL830404	Binding affinity for adenosine A2a receptor by using as [3H]ZM-241385 (2 nM) radioligand in membranes from HEK-A2A cells	B	BAO_0000219	cell-based format	Homo sapiens	None	None	HEK-A2A	None	CHEMBL251	Adenosine A2a receptor	Homo sapiens	SINGLE PROTEIN	CHEMBL1140281	1	Scientific Literature	Bioorg. Med. Chem. Lett.	2005	None
CHEMBL2112155		0	446.87	0	1.26	19	CNC(=O)[C@]12C[C@@H]1[C@@H](n1cnc3c(NCc4cccc(F)c4)nc(Cl)nc31)[C@H](O)[C@@H]2O	Ki	'='	5100.0	nM	5.29			UO_0000065	11.84	0.23	4.03	4.23	False	CHEMBL829833	Inhibition of [3H]-CGS- 21680 binding to human Adenosine A2A receptor expressed in CHO cells	B	BAO_0000219	cell-based format	Homo sapiens	None	None	CHO	None	CHEMBL251	Adenosine A2a receptor	Homo sapiens	SINGLE PROTEIN	CHEMBL1142719	1	Scientific Literature	J. Med. Chem.	2005	CHEMBL3308072
CHEMBL2368369		0	569.45	1	3.35	24	CNC(=O)[C@]12C[C@@H]1[C@@H](n1cnc3c(NCc4cc(Cl)ccc4OCc4ccccc4)nc(Cl)nc31)[C@H](O)[C@@H]2O	Ki	'='	850.0	nM	6.07			UO_0000065	10.66	0.21	2.72	4.52	False	CHEMBL829833	Inhibition of [3H]-CGS- 21680 binding to human Adenosine A2A receptor expressed in CHO cells	B	BAO_0000219	cell-based format	Homo sapiens	None	None	CHO	None	CHEMBL251	Adenosine A2a receptor	Homo sapiens	SINGLE PROTEIN	CHEMBL1142719	1	Scientific Literature	J. Med. Chem.	2005	CHEMBL3308072
CHEMBL193613		0	341.37	0	3.87	24	Nc1nc(-c2ccco2)c2ncn(Cc3cccc4ccccc34)c2n1	Ki	'='	5.6	nM	8.25			UO_0000065	24.17	0.43	4.38	9.97	False	CHEMBL829686	Inhibition constant against human Adenosine A2a receptor using [3H]-SCH- 58261 as radioligand expressed in HEK cell membranes	B	BAO_0000219	cell-based format	Homo sapiens	None	None	HEK293	None	CHEMBL251	Adenosine A2a receptor	Homo sapiens	SINGLE PROTEIN	CHEMBL1143541	1	Scientific Literature	Bioorg. Med. Chem. Lett.	2005	CHEMBL3307715
CHEMBL104999		0	251.29	0	2.89	41	Cc1ccc2c(O)cc(-c3ccc(N)cc3)nc2n1	Ki	'='	500.0	nM	6.30			UO_0000065	25.07	0.45	3.41	8.75	False	CHEMBL639492	Binding affinity against adenosine A2 receptor in bovine striatal membranes using [3H]-CGS-21,680 as radioligand	B	BAO_0000249	cell membrane format	Bos taurus	None	None	None	None	CHEMBL251	Adenosine A2a receptor	Homo sapiens	SINGLE PROTEIN	CHEMBL1149169	1	Scientific Literature	J. Med. Chem.	2004	None
CHEMBL131280		0	385.81	0	-0.58	3	OC[C@H]1O[C@@H](n2cnc3c(NC4CCC[C@@H]4O)nc(Cl)nc32)[C@H](O)[C@@H]1O	Ki	'='	171.0	nM	6.77			UO_0000065	17.54	0.36	7.35	4.64	False	CHEMBL640526	In vitro inhibition of human neutrophil activation via Adenosine A2A receptor.	B	BAO_0000357	single protein format	None	None	None	None	None	CHEMBL251	Adenosine A2a receptor	Homo sapiens	SINGLE PROTEIN	CHEMBL1133401	1	Scientific Literature	Bioorg. Med. Chem. Lett.	2000	None
CHEMBL2113601		0	405.52	0	1.71	40	CCCCC#Cc1nc(N)c2ncn([C@@H]3O[C@H](CSC(C)C)[C@@H](O)[C@H]3O)c2n1	Emax	'='	32.0	%				UO_0000187					False	CHEMBL640301	Maximum level of G-protein activation (Emax) compared to CGS 21680 through Adenosine A2A receptor expressed in CHO cells using cAMP assay	F	BAO_0000219	cell-based format	None	None	None	CHO	None	CHEMBL251	Adenosine A2a receptor	Homo sapiens	SINGLE PROTEIN	CHEMBL1135807	1	Scientific Literature	J. Med. Chem.	2002	CHEMBL3308072
CHEMBL226867		0	438.46	1	5.31	12d	FC(F)(F)c1ccccc1Cn1nnc2c(NC3CCCC3)nc(-c3ccccc3)nc21	Inhibition	'<'	50.0	%				UO_0000187					False	CHEMBL917396	Displacement of [3H]ZM-241385 from human recombinant adenosine A2A receptor expressed in CHO cells at 1 uM	B	BAO_0000219	cell-based format	Homo sapiens	None	None	CHO	None	CHEMBL251	Adenosine A2a receptor	Homo sapiens	SINGLE PROTEIN	CHEMBL1144486	1	Scientific Literature	Eur. J. Med. Chem.	2007	CHEMBL3308072
CHEMBL388520		0	388.45	0	4.43	12c	Fc1ccccc1Cn1nnc2c(NC3CCCC3)nc(-c3ccccc3)nc21	Inhibition	'<'	50.0	%				UO_0000187					False	CHEMBL917396	Displacement of [3H]ZM-241385 from human recombinant adenosine A2A receptor expressed in CHO cells at 1 uM	B	BAO_0000219	cell-based format	Homo sapiens	None	None	CHO	None	CHEMBL251	Adenosine A2a receptor	Homo sapiens	SINGLE PROTEIN	CHEMBL1144486	1	Scientific Literature	Eur. J. Med. Chem.	2007	CHEMBL3308072
CHEMBL227143		0	360.42	0	2.73	15a	CC(O)CNc1nc(-c2ccccc2)nc2c1nnn2Cc1ccccc1	Inhibition	'<'	50.0	%				UO_0000187					False	CHEMBL917396	Displacement of [3H]ZM-241385 from human recombinant adenosine A2A receptor expressed in CHO cells at 1 uM	B	BAO_0000219	cell-based format	Homo sapiens	None	None	CHO	None	CHEMBL251	Adenosine A2a receptor	Homo sapiens	SINGLE PROTEIN	CHEMBL1144486	1	Scientific Literature	Eur. J. Med. Chem.	2007	CHEMBL3308072
CHEMBL3819570		0	423.24	0	4.13	6	CC(=O)Oc1ccc2cc(-c3cc(Br)cs3)c(=O)oc2c1OC(C)=O	Ki	'>'	100000.0	nM				UO_0000065					False	CHEMBL3821864	Displacement of [3H]NECA from human A2A adenosine receptor expressed in CHO cells	B	BAO_0000219	cell-based format	Homo sapiens	None	None	CHO	None	CHEMBL251	Adenosine A2a receptor	Homo sapiens	SINGLE PROTEIN	CHEMBL3817835	1	Scientific Literature	MedChemComm	2016	CHEMBL3308072
CHEMBL190	THEOPHYLLINE	4	180.17	0	-1.04	Theophylline	Cn1c(=O)c2nc[nH]c2n(C)c1=O	Ki	'='	1710.0	nM	5.77			UO_0000065	32.01	0.61	6.81	7.93	True	CHEMBL3821864	Displacement of [3H]NECA from human A2A adenosine receptor expressed in CHO cells	B	BAO_0000219	cell-based format	Homo sapiens	None	None	CHO	None	CHEMBL251	Adenosine A2a receptor	Homo sapiens	SINGLE PROTEIN	CHEMBL3817835	1	Scientific Literature	MedChemComm	2016	CHEMBL3308072
CHEMBL397033		0	484.56	1	6.35	28	COc1ccc(-n2cc3c(n2)c(NC(=O)C(c2ccccc2)c2ccccc2)nc2ccccc23)cc1	Activity	'='	0.0	%				UO_0000187					False	CHEMBL894345	Displacement of [3H]NECA from human adenosine A2A receptor expressed in CHO cells at 10 uM	B	BAO_0000219	cell-based format	Homo sapiens	None	None	CHO	None	CHEMBL251	Adenosine A2a receptor	Homo sapiens	SINGLE PROTEIN	CHEMBL1148732	1	Scientific Literature	J. Med. Chem.	2007	CHEMBL3308072
CHEMBL107571		0	393.45	0	4.90	29	O=C(NCc1ccccc1)Nc1nc2ccccc2c2cn(-c3ccccc3)nc12	Activity	'='	3.0	%				UO_0000187					False	CHEMBL894345	Displacement of [3H]NECA from human adenosine A2A receptor expressed in CHO cells at 10 uM	B	BAO_0000219	cell-based format	Homo sapiens	None	None	CHO	None	CHEMBL251	Adenosine A2a receptor	Homo sapiens	SINGLE PROTEIN	CHEMBL1148732	1	Scientific Literature	J. Med. Chem.	2007	CHEMBL3308072
CHEMBL344187		0	522.30	1	0.55	4	O=C1NCC[C@@]12O[C@@H](n1cnc3c(NCc4cccc(I)c4)ncnc31)[C@H](O)[C@@H]2O	Ki	'='	29800.0	nM	4.53			UO_0000065	8.67	0.21	3.98	3.37	False	CHEMBL888474	Displacement of [3H]CGS21680 from human adenosine A2A receptor expressed in HEK293 cells	B	BAO_0000219	cell-based format	Homo sapiens	None	None	HEK293	None	CHEMBL251	Adenosine A2a receptor	Homo sapiens	SINGLE PROTEIN	CHEMBL1145406	1	Scientific Literature	J. Med. Chem.	2007	CHEMBL3307715
CHEMBL226581		0	395.85	0	2.20	9a	O[C@@H]1CS[C@@H](n2cnc3c(NCc4cccc(F)c4)nc(Cl)nc32)[C@@H]1O	Inhibition	'='	48.0	%				UO_0000187					False	CHEMBL888477	Displacement of [3H]CGS21680 from human adenosine A2A receptor expressed in HEK293 cells at 10 uM	B	BAO_0000219	cell-based format	Homo sapiens	None	None	HEK293	None	CHEMBL251	Adenosine A2a receptor	Homo sapiens	SINGLE PROTEIN	CHEMBL1145406	1	Scientific Literature	J. Med. Chem.	2007	CHEMBL3307715
CHEMBL387740		0	407.88	0	2.07	9g	COc1ccccc1CNc1nc(Cl)nc2c1ncn2[C@@H]1SC[C@@H](O)[C@H]1O	Inhibition	'='	18.0	%				UO_0000187					False	CHEMBL888477	Displacement of [3H]CGS21680 from human adenosine A2A receptor expressed in HEK293 cells at 10 uM	B	BAO_0000219	cell-based format	Homo sapiens	None	None	HEK293	None	CHEMBL251	Adenosine A2a receptor	Homo sapiens	SINGLE PROTEIN	CHEMBL1145406	1	Scientific Literature	J. Med. Chem.	2007	CHEMBL3307715
CHEMBL2113600		0	437.26	0	0.39	34	CCSC[C@H]1O[C@@H](n2cnc3c(N)nc(I)nc32)[C@H](O)[C@@H]1O	Emax	'='	100.0	%				UO_0000187					False	CHEMBL640301	Maximum level of G-protein activation (Emax) compared to CGS 21680 through Adenosine A2A receptor expressed in CHO cells using cAMP assay	F	BAO_0000219	cell-based format	None	None	None	CHO	None	CHEMBL251	Adenosine A2a receptor	Homo sapiens	SINGLE PROTEIN	CHEMBL1135807	1	Scientific Literature	J. Med. Chem.	2002	CHEMBL3308072
CHEMBL286350		0	364.36	0	2.34	22	CCCn1c(=O)[nH]c2[nH]c(-c3ccc4cc(C(=O)O)ccc4c3)nc2c1=O	Inhibition	'='	55.0	%				UO_0000187					False	CHEMBL640533	Percent inhibition of [3H]-MSX-2 binding against human Adenosine A2A receptor	B	BAO_0000357	single protein format	Homo sapiens	None	None	None	None	CHEMBL251	Adenosine A2a receptor	Homo sapiens	SINGLE PROTEIN	CHEMBL1135905	1	Scientific Literature	J. Med. Chem.	2002	None
CHEMBL332693		0	349.39	0	1.21	18	NCCCn1c(=O)c2c(nc3ccccn32)n(Cc2ccccc2)c1=O	Displacement	'='	11.0	%				UO_0000187					False	CHEMBL640295	Ability to displace [3H]- ZM-241385 from CHO cell membrane expressing the human Adenosine A2A receptor at a concentration of 10 uM	B	BAO_0000219	cell-based format	None	None	None	CHO	None	CHEMBL251	Adenosine A2a receptor	Homo sapiens	SINGLE PROTEIN	CHEMBL1135743	1	Scientific Literature	J. Med. Chem.	2002	CHEMBL3308072
CHEMBL464859	NECA	0	308.30	0	-1.84	NECA	CCNC(=O)[C@H]1O[C@@H](n2cnc3c(N)ncnc32)[C@H](O)[C@@H]1O	Emax	'='	102.0	%				UO_0000187					False	CHEMBL640301	Maximum level of G-protein activation (Emax) compared to CGS 21680 through Adenosine A2A receptor expressed in CHO cells using cAMP assay	F	BAO_0000219	cell-based format	None	None	None	CHO	None	CHEMBL251	Adenosine A2a receptor	Homo sapiens	SINGLE PROTEIN	CHEMBL1135807	1	Scientific Literature	J. Med. Chem.	2002	CHEMBL3308072
CHEMBL188436		0	289.34	0	3.84	6j	CCc1ccc(-n2cc3c(O)nc4ccccc4c3n2)cc1	Inhibition	'='	1.0	%				UO_0000187					False	CHEMBL836153	Percent inhibition of [3H]ZM-241385 binding to human adenosine 2Aa receptor expressed in CHO cells; (n=3 - 6)	B	BAO_0000219	cell-based format	Homo sapiens	None	None	CHO	None	CHEMBL251	Adenosine A2a receptor	Homo sapiens	SINGLE PROTEIN	CHEMBL1140344	1	Scientific Literature	J. Med. Chem.	2005	CHEMBL3308072
CHEMBL144979		0	434.84	0	4.84	39	COc1ccc(NC(=O)Nc2nc3ccc(Cl)cc3c3nc(-c4ccco4)nn23)cc1	Ki	'='	9.4	nM	8.03			UO_0000065	18.46	0.35	3.19	7.53	True	CHEMBL640516	Displacement of [3H]-SCH- 58261 from human adenosine A2A receptor expressed in CHO cells; range 8.7-10.2	B	BAO_0000219	cell-based format	Homo sapiens	None	None	CHO	None	CHEMBL251	Adenosine A2a receptor	Homo sapiens	SINGLE PROTEIN	CHEMBL1133118	1	Scientific Literature	J. Med. Chem.	2000	CHEMBL3308072
CHEMBL538631		0	1084.29	None	None	MX1, 12	CCCn1c(=O)c2[nH]c(-c3ccc(OCC(=O)NCCCCC(N)C(=O)NCCCCC(NC(C)=O)C(=O)NCCOCCOCCNC(=O)CCC(=O)NC(CCCCNC(C)=O)C(N)=O)cc3)nc2n(CCC)c1=O	Activity						Active						False	CHEMBL1062518	Displacement of [3H]ZM241385 from human A2aR expressed in mouse Ltk cells at 1 uM by scintillation counting relative to control	B	BAO_0000219	cell-based format	Homo sapiens	None	None	Ltk	None	CHEMBL251	Adenosine A2a receptor	Homo sapiens	SINGLE PROTEIN	CHEMBL1153525	1	Scientific Literature	J. Med. Chem.	2009	None
CHEMBL427161		0	358.45	0	4.95	15	c1ccc2cc(Nc3nc4ncnc-4c(NC4CCCCC4)[nH]3)ccc2c1	Inhibition	'='	52.0	%				UO_0000187					False	CHEMBL835501	Percent inhibition of [3H]-DPCPX binding to human adenosine A2A receptor expressed in CHO cells at 10 uM	B	BAO_0000219	cell-based format	Homo sapiens	None	None	CHO	None	CHEMBL251	Adenosine A2a receptor	Homo sapiens	SINGLE PROTEIN	CHEMBL1140335	1	Scientific Literature	J. Med. Chem.	2005	CHEMBL3308072
CHEMBL388250		0	291.31	0	2.88	5	COc1cccc(-n2cc3c(n2)c(=O)[nH]c2ccccc23)c1	Activity	'='	52.0	%				UO_0000187					False	CHEMBL894345	Displacement of [3H]NECA from human adenosine A2A receptor expressed in CHO cells at 10 uM	B	BAO_0000219	cell-based format	Homo sapiens	None	None	CHO	None	CHEMBL251	Adenosine A2a receptor	Homo sapiens	SINGLE PROTEIN	CHEMBL1148732	1	Scientific Literature	J. Med. Chem.	2007	CHEMBL3308072
CHEMBL378598		0	494.91	0	4.29	16	CCCn1c(=O)c2nc(-c3cnn(Cc4cc(C(F)(F)F)ccc4Cl)c3)[nH]c2n(CCC)c1=O	Ki	'='	1400.0	nM	5.85			UO_0000065					False	CHEMBL1211413	Antagonist activity against human adenosine A2A receptor	F	BAO_0000019	assay format	Homo sapiens	None	None	None	None	CHEMBL251	Adenosine A2a receptor	Homo sapiens	SINGLE PROTEIN	CHEMBL1208683	1	Scientific Literature	Eur. J. Med. Chem.	2010	None
CHEMBL224933		0	477.01	1	5.94	5g	Cc1ccc(CCNc2c(C(=O)OC(C)C)cnc3c2cnn3CC(Cl)c2ccccc2)cc1	Inhibition	'='	26.0	%				UO_0000187					False	CHEMBL920044	Displacement of [3HCGS21680 from adenosine A2A receptor in bovine cerebral cortical membranes at 10 uM	B	BAO_0000249	cell membrane format	Bos taurus	None	None	None	None	CHEMBL251	Adenosine A2a receptor	Homo sapiens	SINGLE PROTEIN	CHEMBL1139469	1	Scientific Literature	J. Med. Chem.	2005	None
CHEMBL224125		0	428.92	0	3.81	4d	CCCOC(=O)c1cnc2c(cnn2CC(Cl)c2ccccc2)c1N1CCOCC1	Inhibition	'='	31.0	%				UO_0000187					False	CHEMBL920044	Displacement of [3HCGS21680 from adenosine A2A receptor in bovine cerebral cortical membranes at 10 uM	B	BAO_0000249	cell membrane format	Bos taurus	None	None	None	None	CHEMBL251	Adenosine A2a receptor	Homo sapiens	SINGLE PROTEIN	CHEMBL1139469	1	Scientific Literature	J. Med. Chem.	2005	None
CHEMBL224097		0	466.94	1	5.38	3d	CCOC(=O)c1cnc2c(cnn2CC(Cl)c2ccccc2)c1NCCc1cccc(F)c1	Inhibition	'='	25.0	%				UO_0000187					False	CHEMBL920044	Displacement of [3HCGS21680 from adenosine A2A receptor in bovine cerebral cortical membranes at 10 uM	B	BAO_0000249	cell membrane format	Bos taurus	None	None	None	None	CHEMBL251	Adenosine A2a receptor	Homo sapiens	SINGLE PROTEIN	CHEMBL1139469	1	Scientific Literature	J. Med. Chem.	2005	None
CHEMBL260975		0	432.41	0	2.76	14	CCCn1c(=O)c2[nH]c(-c3cnn(Cc4cccc(C(F)(F)F)c4)c3)nc2n(C)c1=O	Ki	'='	450.0	nM	6.35			UO_0000065					False	CHEMBL1211413	Antagonist activity against human adenosine A2A receptor	F	BAO_0000019	assay format	Homo sapiens	None	None	None	None	CHEMBL251	Adenosine A2a receptor	Homo sapiens	SINGLE PROTEIN	CHEMBL1208683	1	Scientific Literature	Eur. J. Med. Chem.	2010	None
CHEMBL1090489		0	283.27	0	1.40	8	Cn1cc2c(nc(N)n3nc(-c4ccc(F)cc4)nc23)n1	Ki	'='	355.0	nM	6.45			UO_0000065	22.77	0.42	5.05	7.42	False	CHEMBL1117075	Displacement of [3H]NECA from human cloned adenosine A2a receptor expressed in CHO cells	B	BAO_0000219	cell-based format	Homo sapiens	None	None	CHO	None	CHEMBL251	Adenosine A2a receptor	Homo sapiens	SINGLE PROTEIN	CHEMBL1156179	1	Scientific Literature	J. Med. Chem.	2010	CHEMBL3308072
CHEMBL187810		0	419.49	0	1.99	309389	Nc1nc(NCCCN2CCN(c3ccccc3)CC2)nc2nc(-c3ccco3)nn12	k_off	'='	0.0202	s-1			Interpretation: Specific Binding						False	CHEMBL3885784	The A2A-StaR2 receptor has been purified from membranes in n-decyl-beta-D-maltoside as detergent. Ligands were prepared over a five-fold concentration series and injected in either a multi- or a single-cycle format depending on the kinetic parameters of the ligand. The actual concentrations as well as contact and dissociation times varied between the ligands depended on the kinetics and affinity …	B	BAO_0000019	assay format	Homo sapiens	None	None	None	None	CHEMBL251	Adenosine A2a receptor	Homo sapiens	SINGLE PROTEIN	CHEMBL3885741	30	K4DD Project			None
CHEMBL187810		0	419.49	0	1.99	309389	Nc1nc(NCCCN2CCN(c3ccccc3)CC2)nc2nc(-c3ccco3)nn12	kon	'='	1070000.0	Ms-1		Non standard unit for type	Interpretation: Specific Binding						False	CHEMBL3885783	The A2A-StaR2 receptor has been purified from membranes in n-decyl-beta-D-maltoside as detergent. Ligands were prepared over a five-fold concentration series and injected in either a multi- or a single-cycle format depending on the kinetic parameters of the ligand. The actual concentrations as well as contact and dissociation times varied between the ligands depended on the kinetics and affinity …	B	BAO_0000019	assay format	Homo sapiens	None	None	None	None	CHEMBL251	Adenosine A2a receptor	Homo sapiens	SINGLE PROTEIN	CHEMBL3885741	30	K4DD Project			None
CHEMBL426271		0	417.44	0	3.40	11d	CCCn1c(=O)c2c(nc3[nH]c(-c4ccc(F)cc4)cn32)n(Cc2ccccc2)c1=O	Ki	'>'	1000.0	nM				UO_0000065					True	CHEMBL840057	Inhibition of [3H]-ZM 241385 binding to human adenosine A2a receptor expressed in CHO cells	B	BAO_0000219	cell-based format	Homo sapiens	None	None	CHO	None	CHEMBL251	Adenosine A2a receptor	Homo sapiens	SINGLE PROTEIN	CHEMBL1140322	1	Scientific Literature	J. Med. Chem.	2005	CHEMBL3308072
CHEMBL376672		0	331.42	0	4.80	35	CC(C)CC(=O)Nc1nc(-c2ccccc2)cc(-c2ccccc2)n1	Activity	'='	42.0	%				UO_0000187					False	CHEMBL918672	Displacement of [3H]ZM241385 from human adenosine A2A receptor expressed in HEK293 cells at 1 uM	B	BAO_0000219	cell-based format	Homo sapiens	None	None	HEK293	None	CHEMBL251	Adenosine A2a receptor	Homo sapiens	SINGLE PROTEIN	CHEMBL1149279	1	Scientific Literature	J. Med. Chem.	2004	CHEMBL3307715
CHEMBL375154		0	493.01	1	5.64	5h	COc1ccc(CCNc2c(C(=O)OC(C)C)cnc3c2cnn3CC(Cl)c2ccccc2)cc1	Inhibition	'='	34.0	%				UO_0000187					False	CHEMBL920044	Displacement of [3HCGS21680 from adenosine A2A receptor in bovine cerebral cortical membranes at 10 uM	B	BAO_0000249	cell membrane format	Bos taurus	None	None	None	None	CHEMBL251	Adenosine A2a receptor	Homo sapiens	SINGLE PROTEIN	CHEMBL1139469	1	Scientific Literature	J. Med. Chem.	2005	None
CHEMBL372064		0	305.34	0	3.28	10	CC(c1ccccc1)n1cnc2c(-c3ccco3)nc(N)nc21	Ki	'='	381.0	nM	6.42			UO_0000065	21.02	0.38	3.14	7.76	False	CHEMBL829686	Inhibition constant against human Adenosine A2a receptor using [3H]-SCH- 58261 as radioligand expressed in HEK cell membranes	B	BAO_0000219	cell-based format	Homo sapiens	None	None	HEK293	None	CHEMBL251	Adenosine A2a receptor	Homo sapiens	SINGLE PROTEIN	CHEMBL1143541	1	Scientific Literature	Bioorg. Med. Chem. Lett.	2005	CHEMBL3307715
CHEMBL3121727		0	380.41	0	1.29	24, RB-339	Cn1c(=O)c2[nH]c(-c3ccc(OCCCn4ccnc4)cc3)nc2n(C)c1=O	Ki	'='	0.042	nM	10.38			UO_0000065	27.28	0.51	9.09	10.40	False	CHEMBL3123575	Displacement of [3H]-NECA from human recombinant adenosine A2A receptor expressed in CHO cell membranes after 3 hrs by microbeta counting analysis	B	BAO_0000219	cell-based format	Homo sapiens	None	None	CHO	None	CHEMBL251	Adenosine A2a receptor	Homo sapiens	SINGLE PROTEIN	CHEMBL3120062	1	Scientific Literature	Eur. J. Med. Chem.	2014	CHEMBL3308072
CHEMBL371436		0	321.34	0	2.73	12	COc1cccc(Cn2cnc3c(-c4ccco4)nc(N)nc32)c1	Ki	'='	12.3	nM	7.91			UO_0000065	24.62	0.45	5.18	8.60	False	CHEMBL829686	Inhibition constant against human Adenosine A2a receptor using [3H]-SCH- 58261 as radioligand expressed in HEK cell membranes	B	BAO_0000219	cell-based format	Homo sapiens	None	None	HEK293	None	CHEMBL251	Adenosine A2a receptor	Homo sapiens	SINGLE PROTEIN	CHEMBL1143541	1	Scientific Literature	Bioorg. Med. Chem. Lett.	2005	CHEMBL3307715
CHEMBL184061		0	441.45	0	1.87	309425	Nc1nc(NCCN2CCN(c3ccc(F)cc3F)CC2)nc2nc(-c3ccco3)nn12	kon	'='	414000.0	Ms-1		Non standard unit for type	Interpretation: Specific Binding						False	CHEMBL3885784	The A2A-StaR2 receptor has been purified from membranes in n-decyl-beta-D-maltoside as detergent. Ligands were prepared over a five-fold concentration series and injected in either a multi- or a single-cycle format depending on the kinetic parameters of the ligand. The actual concentrations as well as contact and dissociation times varied between the ligands depended on the kinetics and affinity …	B	BAO_0000019	assay format	Homo sapiens	None	None	None	None	CHEMBL251	Adenosine A2a receptor	Homo sapiens	SINGLE PROTEIN	CHEMBL3885741	30	K4DD Project			None
CHEMBL113142	ZM-241385	0	337.34	0	1.72	184427	Nc1nc(NCCc2ccc(O)cc2)nc2nc(-c3ccco3)nn12	Kd	'='	2.633	nM	8.58		Interpretation: Specific Binding	UO_0000065	25.43	0.47	6.86	6.73	False	CHEMBL3885786	The A2A-StaR2 receptor has been purified from membranes in n-decyl-beta-D-maltoside as detergent. Ligands were prepared over a five-fold concentration series and injected in either a multi- or a single-cycle format depending on the kinetic parameters of the ligand. The actual concentrations as well as contact and dissociation times varied between the ligands depended on the kinetics and affinity …	B	BAO_0000019	assay format	Homo sapiens	None	None	None	None	CHEMBL251	Adenosine A2a receptor	Homo sapiens	SINGLE PROTEIN	CHEMBL3885741	30	K4DD Project			None
CHEMBL189922		0	429.48	0	3.27	11b	CCCn1c(=O)c2c(nc3[nH]c(-c4ccc(OC)cc4)cn32)n(Cc2ccccc2)c1=O	Ki	'>'	1000.0	nM				UO_0000065					True	CHEMBL840057	Inhibition of [3H]-ZM 241385 binding to human adenosine A2a receptor expressed in CHO cells	B	BAO_0000219	cell-based format	Homo sapiens	None	None	CHO	None	CHEMBL251	Adenosine A2a receptor	Homo sapiens	SINGLE PROTEIN	CHEMBL1140322	1	Scientific Literature	J. Med. Chem.	2005	CHEMBL3308072
CHEMBL188506		0	351.41	0	2.21	11m	CCCn1c(=O)c2c(nc3[nH]c(C)c(C)n32)n(Cc2ccccc2)c1=O	Ki	'>'	1000.0	nM				UO_0000065					True	CHEMBL840057	Inhibition of [3H]-ZM 241385 binding to human adenosine A2a receptor expressed in CHO cells	B	BAO_0000219	cell-based format	Homo sapiens	None	None	CHO	None	CHEMBL251	Adenosine A2a receptor	Homo sapiens	SINGLE PROTEIN	CHEMBL1140322	1	Scientific Literature	J. Med. Chem.	2005	CHEMBL3308072
CHEMBL17127	SCH-58261	0	345.37	0	2.56	18511	Nc1nc2c(cnn2CCc2ccccc2)c2nc(-c3ccco3)nn12	k_off	'='	0.003676	s-1			Interpretation: Specific Binding						False	CHEMBL3885764	A2A protein embedded into nanodisc was immobilized via His-tag on NTA chip. Small molecule ligands were analyzed in multiple cycle kinetic mode. No regeneration was applied.	B	BAO_0000357	single protein format	Homo sapiens	None	None	None	None	CHEMBL251	Adenosine A2a receptor	Homo sapiens	SINGLE PROTEIN	CHEMBL3885741	30	K4DD Project			None
CHEMBL16687	CGS-15943	0	285.69	0	2.77	1	Nc1nc2ccc(Cl)cc2c2nc(-c3ccco3)nn12	Ki	'='	0.91	nM	9.04			UO_0000065	31.65	0.62	6.27	10.99	False	CHEMBL644651	Binding affinity against T88D human adenosine A2A receptor expressed in CHO cells using [3H]- ZM-241385	B	BAO_0000219	cell-based format	Homo sapiens	None	None	CHO	None	CHEMBL251	Adenosine A2a receptor	Homo sapiens	SINGLE PROTEIN	CHEMBL1144939	1	Scientific Literature	J. Med. Chem.	2003	CHEMBL3308072
CHEMBL16687	CGS-15943	0	285.69	0	2.77	1	Nc1nc2ccc(Cl)cc2c2nc(-c3ccco3)nn12	Ki	'='	0.35	nM	9.46			UO_0000065	33.10	0.65	6.69	11.50	False	CHEMBL644649	Binding affinity against Q89D human adenosine A2A receptor expressed in CHO cells using [3H]- ZM-241385	B	BAO_0000219	cell-based format	Homo sapiens	None	None	CHO	None	CHEMBL251	Adenosine A2a receptor	Homo sapiens	SINGLE PROTEIN	CHEMBL1144939	1	Scientific Literature	J. Med. Chem.	2003	CHEMBL3308072
CHEMBL16687	CGS-15943	0	285.69	0	2.77	1	Nc1nc2ccc(Cl)cc2c2nc(-c3ccco3)nn12	Ki	'='	0.41	nM	9.39			UO_0000065	32.86	0.64	6.62	11.41	True	CHEMBL641572	Binding affinity against H278D human adenosine A2A receptor stably transfected in CHO cells using [3H]- ZM-241385 as radioligand.	B	BAO_0000219	cell-based format	None	None	None	CHO	None	CHEMBL251	Adenosine A2a receptor	Homo sapiens	SINGLE PROTEIN	CHEMBL1144939	1	Scientific Literature	J. Med. Chem.	2003	CHEMBL3308072
CHEMBL16687	CGS-15943	0	285.69	0	2.77	1	Nc1nc2ccc(Cl)cc2c2nc(-c3ccco3)nn12	Ki	'='	0.52	nM	9.28			UO_0000065	32.50	0.63	6.51	11.29	False	CHEMBL641574	Binding affinity against H278E human adenosine A2A receptor expressed in CHO cells using [3H]- ZM-241385	B	BAO_0000219	cell-based format	Homo sapiens	None	None	CHO	None	CHEMBL251	Adenosine A2a receptor	Homo sapiens	SINGLE PROTEIN	CHEMBL1144939	1	Scientific Literature	J. Med. Chem.	2003	CHEMBL3308072
CHEMBL541220		0	854.02	3	0.43	MX0, 11	CCCn1c(=O)c2[nH]c(-c3ccc(OCC(=O)NCCCCC(N)C(=O)NCCCCC(NC(C)=O)C(=O)NC(CCCCNC(C)=O)C(N)=O)cc3)nc2n(CCC)c1=O	Activity	'='	58.0	%				UO_0000187					False	CHEMBL1062512	Displacement of [3H]ZM241385 from human A2aR/D2R (long isoform) heteromer expressed in mouse Ltk cells by scintillation counting	B	BAO_0000219	cell-based format	Homo sapiens	None	None	Ltk	None	CHEMBL251	Adenosine A2a receptor	Homo sapiens	SINGLE PROTEIN	CHEMBL1153525	1	Scientific Literature	J. Med. Chem.	2009	None
CHEMBL124138		0	346.43	0	4.69	3k	CCCCc1nc2ccccc2c2nc(-c3ccc(OCC)cc3)nn12	IC50	'>'	10000.0	nM				UO_0000065					False	CHEMBL875247	Displacement of specific [3H]-CGS- 21680 binding at human adenosine A2A receptor expressed in HEK293 cells	B	BAO_0000219	cell-based format	None	None	None	HEK293	None	CHEMBL251	Adenosine A2a receptor	Homo sapiens	SINGLE PROTEIN	CHEMBL1146808	1	Scientific Literature	Bioorg. Med. Chem. Lett.	2004	CHEMBL3307715
CHEMBL139000	(R)-PIA	0	385.42	0	0.48	(R)-PIA	C[C@H](Cc1ccccc1)Nc1ncnc2c1ncn2[C@@H]1O[C@H](CO)[C@@H](O)[C@H]1O	Ki	'='	750.0	nM	6.12			UO_0000065	15.89	0.30	5.64	4.88	True	CHEMBL873042	Inhibitory activity at Adenosine A2A receptor by inhibition of [3H]-CGS- 21680 binding to bovine striatal membranes.	B	BAO_0000019	assay format	Bos taurus	None	None	None	None	CHEMBL251	Adenosine A2a receptor	Homo sapiens	SINGLE PROTEIN	CHEMBL1131221	1	Scientific Literature	J. Med. Chem.	1998	None
CHEMBL286212		0	623.64	1	4.89	31b	CCCn1c(=O)c2nc(-c3cc(NC(=O)Cc4ccc(OCc5cccc(C(F)(F)F)c5)cc4)nn3C)[nH]c2n(CCC)c1=O	Ki	'>'	1000.0	nM				UO_0000065					False	CHEMBL644661	Binding affinity of compound for displacement of specific [3H]ZM-241385 binding at human adenosine A2A receptor expressed in CHO cells	B	BAO_0000219	cell-based format	None	None	None	CHO	None	CHEMBL251	Adenosine A2a receptor	Homo sapiens	SINGLE PROTEIN	CHEMBL1148292	1	Scientific Literature	J. Med. Chem.	2004	CHEMBL3308072
CHEMBL122806		0	348.39	0	2.80	201620	N#Cc1c(N)nc(SCc2ncc[nH]2)c(C#N)c1-c1cccc(O)c1	koff		0.29	min^-1		Non standard unit for type	Interpretation: Specific Binding						False	CHEMBL3885743	The binding kinetics for ZM241385 as determined by using radioligand association and dissociation assay.	B	BAO_0000357	single protein format	Homo sapiens	None	None	None	None	CHEMBL251	Adenosine A2a receptor	Homo sapiens	SINGLE PROTEIN	CHEMBL3885741	30	K4DD Project			None
CHEMBL3934626		0	367.43	0	3.59	3	COc1ccc(CCNc2nc(N)c3nc(-c4ccco4)sc3n2)cc1	Ki	'='	32.0	nM	7.50			UO_0000065	20.40	0.39	3.90	7.56	False	CHEMBL3878902	Displacement of [3H]ZM241385 from human adenosine A2A receptor expressed in CHO cell membranes measured after 60 mins by scintillation counting method	B	BAO_0000219	cell-based format	Homo sapiens	None	None	CHO	None	CHEMBL251	Adenosine A2a receptor	Homo sapiens	SINGLE PROTEIN	CHEMBL3877301	1	Scientific Literature	J Med Chem	2016	CHEMBL3308072
CHEMBL3898647		0	397.46	0	3.60	7	COc1ccc(CCNc2nc(N)c3nc(-c4ccco4)sc3n2)cc1OC	Ki	'='	91.0	nM	7.04			UO_0000065	17.71	0.34	3.44	6.50	False	CHEMBL3878902	Displacement of [3H]ZM241385 from human adenosine A2A receptor expressed in CHO cell membranes measured after 60 mins by scintillation counting method	B	BAO_0000219	cell-based format	Homo sapiens	None	None	CHO	None	CHEMBL251	Adenosine A2a receptor	Homo sapiens	SINGLE PROTEIN	CHEMBL3877301	1	Scientific Literature	J Med Chem	2016	CHEMBL3308072
CHEMBL374336		0	508.58	1	1.69	44	CCCCCc1ccc(C#Cc2nc(NOC)c3ncn([C@@H]4O[C@H](C(=O)NCC)[C@@H](O)[C@H]4O)c3n2)cc1	Ki	'='	27100.0	nM	4.57			UO_0000065	8.98	0.17	2.88	3.18	False	CHEMBL917987	Displacement of [3H]NECA from human recombinant adenosine A2A receptor expressed in CHO cells	B	BAO_0000219	cell-based format	Homo sapiens	None	None	CHO	None	CHEMBL251	Adenosine A2a receptor	Homo sapiens	SINGLE PROTEIN	CHEMBL1142938	1	Scientific Literature	J. Med. Chem.	2007	CHEMBL3308072
CHEMBL476298		0	277.35	0	3.93	43	N#Cc1c(-c2cccs2)cc(-c2ccccc2)nc1N	Ki	'='	54.0	nM	7.27			UO_0000065	26.20	0.50	3.34	11.59	False	CHEMBL1000455	Displacement of [3H]ZM241385 from human adenosine A2A receptor expressed in HEK293 cell membrane	B	BAO_0000219	cell-based format	Homo sapiens	None	None	HEK293	None	CHEMBL251	Adenosine A2a receptor	Homo sapiens	SINGLE PROTEIN	CHEMBL1155896	1	Scientific Literature	J. Med. Chem.	2008	CHEMBL3307715
CHEMBL329791		0	404.39	0	2.92	1	COc1ccc(NC(=O)Nc2nc3nn(C)cc3c3nc(-c4ccco4)nn23)cc1	Ki	'='	1390.0	nM	5.86			UO_0000065	14.48	0.27	2.94	4.71	True	CHEMBL647480	Displacement of [3H]SCH-58261 from human Adenosine A2A receptor expressed in CHO cells	B	BAO_0000219	cell-based format	Homo sapiens	None	None	CHO	None	CHEMBL251	Adenosine A2a receptor	Homo sapiens	SINGLE PROTEIN	CHEMBL1134562	1	Scientific Literature	J. Med. Chem.	2001	CHEMBL3308072
CHEMBL286102		0	480.53	0	2.76	45b	CCCn1c(=O)c2nc(-c3cc(NC(=O)Nc4ccc(OC)cc4)nn3C)[nH]c2n(CCC)c1=O	Ki	'>'	1000.0	nM				UO_0000065					False	CHEMBL644661	Binding affinity of compound for displacement of specific [3H]ZM-241385 binding at human adenosine A2A receptor expressed in CHO cells	B	BAO_0000219	cell-based format	None	None	None	CHO	None	CHEMBL251	Adenosine A2a receptor	Homo sapiens	SINGLE PROTEIN	CHEMBL1148292	1	Scientific Literature	J. Med. Chem.	2004	CHEMBL3308072
CHEMBL352073		0	422.84	0	4.05	32	CCn1cc2c(nc(NC(=O)Nc3ccc(Cl)cc3)n3nc(-c4ccco4)nc23)n1	Ki	'='	160.0	nM	6.80			UO_0000065	16.07	0.31	2.75	5.90	True	CHEMBL646719	Displacement of [3H]SCH-58261 from human Adenosine A2A receptor expressed in HEK293 cells; range 134-190	B	BAO_0000219	cell-based format	Homo sapiens	None	None	HEK293	None	CHEMBL251	Adenosine A2a receptor	Homo sapiens	SINGLE PROTEIN	CHEMBL1136016	1	Scientific Literature	J. Med. Chem.	2002	CHEMBL3307715
CHEMBL164647		0	418.42	0	3.41	29	CCn1cc2c(nc(NC(=O)Nc3ccccc3OC)n3nc(-c4ccco4)nc23)n1	Ki	'='	133.0	nM	6.88			UO_0000065	16.43	0.30	3.47	5.53	True	CHEMBL646715	Displacement of [3H]SCH-58261 from human Adenosine A2A receptor expressed in HEK293 cells; range 108-163	B	BAO_0000219	cell-based format	Homo sapiens	None	None	HEK293	None	CHEMBL251	Adenosine A2a receptor	Homo sapiens	SINGLE PROTEIN	CHEMBL1136016	1	Scientific Literature	J. Med. Chem.	2002	CHEMBL3307715
CHEMBL122396		0	362.42	0	3.10	20	COc1ccc(-c2c(C#N)c(N)nc(SCc3ncc[nH]3)c2C#N)cc1	Efficacy	'='	32.0	%				UO_0000187					False	CHEMBL649777	Stimulation of human adenosine A2A receptor in production of cAMP in CHO cells	F	BAO_0000219	cell-based format	Homo sapiens	None	None	CHO	None	CHEMBL251	Adenosine A2a receptor	Homo sapiens	SINGLE PROTEIN	CHEMBL1148363	1	Scientific Literature	J. Med. Chem.	2004	CHEMBL3308072
CHEMBL3343019		0	307.13	0	4.47	NRA13	O=c1c(O)c(-c2ccc(Cl)cc2Cl)oc2ccccc12	Activity						Not Active						False	CHEMBL3380791	Agonist activity at human A2a receptor at 100 uM to 5 mM	B	BAO_0000357	single protein format	Homo sapiens	None	None	None	None	CHEMBL251	Adenosine A2a receptor	Homo sapiens	SINGLE PROTEIN	CHEMBL3351764	1	Scientific Literature	Bioorg. Med. Chem.	2014	None
CHEMBL3317581		0	435.53	1	5.15	32	Nc1nc(CCCc2ccc(OCc3ccccc3)cc2)nc2cn(-c3ccccc3)nc12	Inhibition	'='	3.0	%				UO_0000187					False	CHEMBL3379786	Displacement of [3H]ZM241385 from human adenosine A2A receptor expressed in CHO cells at 1 uM by scintillation counting analysis relative to control	B	BAO_0000219	cell-based format	Homo sapiens	None	None	CHO	None	CHEMBL251	Adenosine A2a receptor	Homo sapiens	SINGLE PROTEIN	CHEMBL3352340	1	Scientific Literature	Eur. J. Med. Chem.	2014	CHEMBL3308072
CHEMBL324512		0	454.43	0	2.16	2	Cn1cc2c(nc(NC(=O)Nc3ccc(S(=O)(=O)O)cc3)n3nc(-c4ccco4)nc23)n1	Ki	'='	594.0	nM	6.23			UO_0000065	13.70	0.27	4.07	3.67	True	CHEMBL648205	Displacement of [3H]SCH-58261 from human Adenosine A2A receptor expressed in HEK293 cells	B	BAO_0000219	cell-based format	Homo sapiens	None	None	HEK293	None	CHEMBL251	Adenosine A2a receptor	Homo sapiens	SINGLE PROTEIN	CHEMBL1136016	1	Scientific Literature	J. Med. Chem.	2002	CHEMBL3307715
CHEMBL3343014		0	335.13	0	4.07	NRA3	O=c1c(O)c(-c2ccc(Br)cc2F)oc2ccccc12	Activity						Not Active						False	CHEMBL3380791	Agonist activity at human A2a receptor at 100 uM to 5 mM	B	BAO_0000357	single protein format	Homo sapiens	None	None	None	None	CHEMBL251	Adenosine A2a receptor	Homo sapiens	SINGLE PROTEIN	CHEMBL3351764	1	Scientific Literature	Bioorg. Med. Chem.	2014	None
CHEMBL327209		0	238.24	0	3.17	NRA22	O=c1cc(-c2ccc(O)cc2)oc2ccccc12	Activity						Not Active						False	CHEMBL3380791	Agonist activity at human A2a receptor at 100 uM to 5 mM	B	BAO_0000357	single protein format	Homo sapiens	None	None	None	None	CHEMBL251	Adenosine A2a receptor	Homo sapiens	SINGLE PROTEIN	CHEMBL3351764	1	Scientific Literature	Bioorg. Med. Chem.	2014	None
CHEMBL272185		0	341.99	0	3.95	BED	Oc1c(Br)cc2[nH]c3cnccc3c2c1Br	Ki	'='	4920.0	nM	5.31			UO_0000065	15.52	0.45	1.36	10.85	True	CHEMBL947107	Displacement of [3H]CGS21680 from human recombinant adenosine A2A receptor expressed in HEK293T cells	B	BAO_0000219	cell-based format	Homo sapiens	None	None	HEK-293T	None	CHEMBL251	Adenosine A2a receptor	Homo sapiens	SINGLE PROTEIN	CHEMBL1142932	1	Scientific Literature	Bioorg. Med. Chem.	2007	CHEMBL3706569
CHEMBL521029		0	393.45	0	2.14	14	CC(=O)Nc1cc(-c2cncc(N3CCOCC3)c2)nc(-n2nc(C)cc2C)n1	Ki	'='	3.0	nM	8.52			UO_0000065	21.66	0.40	6.38	8.69	False	CHEMBL952340	Displacement of [3H]ZM241685 from human adenosine A2A receptor expressed in HEK293 cells	B	BAO_0000219	cell-based format	Homo sapiens	None	None	HEK293	None	CHEMBL251	Adenosine A2a receptor	Homo sapiens	SINGLE PROTEIN	CHEMBL1152277	1	Scientific Literature	J. Med. Chem.	2008	CHEMBL3307715
CHEMBL428072		0	417.47	0	4.04	14	COc1ccc(CC(=O)Nc2cc(-n3nc(C)cc3C)nc(-c3ccc(C)o3)n2)cc1	Ki	'='	4.0	nM	8.40			UO_0000065	20.12	0.37	4.36	8.83	False	CHEMBL930529	Displacement of [3H]ZM241385 from human adenosine A2A receptor expressed in HEK293 cells	B	BAO_0000219	cell-based format	Homo sapiens	None	None	HEK293	None	CHEMBL251	Adenosine A2a receptor	Homo sapiens	SINGLE PROTEIN	CHEMBL1142297	1	Scientific Literature	Bioorg. Med. Chem. Lett.	2008	CHEMBL3307715
CHEMBL404193		0	447.50	0	4.05	15	COc1ccc(CC(=O)Nc2cc(-n3nc(C)cc3C)nc(-c3ccc(C)o3)n2)cc1OC	Ki	'='	2.0	nM	8.70			UO_0000065	19.44	0.36	4.65	8.34	False	CHEMBL930529	Displacement of [3H]ZM241385 from human adenosine A2A receptor expressed in HEK293 cells	B	BAO_0000219	cell-based format	Homo sapiens	None	None	HEK293	None	CHEMBL251	Adenosine A2a receptor	Homo sapiens	SINGLE PROTEIN	CHEMBL1142297	1	Scientific Literature	Bioorg. Med. Chem. Lett.	2008	CHEMBL3307715
CHEMBL472925		0	414.34	1	6.80	27, LUF6096	O=C(Nc1cc(Nc2ccc(Cl)c(Cl)c2)nc2ccccc12)C1CCCCC1	Activity	'='	-19.0	%				UO_0000187					False	CHEMBL960428	Displacement of [3H]ZM241385 from human adenosine A2A receptor expressed in HEK293 cells at 10 uM	B	BAO_0000219	cell-based format	Homo sapiens	None	None	HEK293	None	CHEMBL251	Adenosine A2a receptor	Homo sapiens	SINGLE PROTEIN	CHEMBL1140939	1	Scientific Literature	J. Med. Chem.	2009	CHEMBL3307715
CHEMBL390299		0	735.82	1	3.26	17	CN1C[C@H](C(=O)N[C@@H](Cc2ccc([N+](=O)[O-])cc2)C(=O)N[C@@H](Cc2ccc(F)cc2)C(=O)N2CCCC(C(N)=O)C2)C=C2c3cccc4[nH]cc(c34)C[C@H]21	Activity						Active						False	CHEMBL889381	Antagonist activity at adenosine A2A receptor in SH-SY5Y cells assessed as CGS-induced intracellular cAMP production at 50 uM	F	BAO_0000219	cell-based format	Homo sapiens	None	None	SH-SY5Y	None	CHEMBL251	Adenosine A2a receptor	Homo sapiens	SINGLE PROTEIN	CHEMBL1145382	1	Scientific Literature	J. Med. Chem.	2007	CHEMBL3307740
CHEMBL493888		0	267.31	0	-0.16	7a	CNc1ncnc2c1ncn2[C@@H]1SC[C@@H](O)[C@H]1O	Inhibition	'='	22.0	%				UO_0000187					False	CHEMBL1028956	Displacement of [3H]CGS-21680 from human adenosine A2A receptor expressed in HEK293 cells at 10 uM	B	BAO_0000219	cell-based format	Homo sapiens	None	None	HEK293	None	CHEMBL251	Adenosine A2a receptor	Homo sapiens	SINGLE PROTEIN	CHEMBL1140153	1	Scientific Literature	J. Med. Chem.	2008	CHEMBL3307715
CHEMBL486140		0	352.40	0	2.70	9b	CCC(=O)Nc1cc(-c2cncc(OC)c2)nc(-n2nc(C)cc2C)n1	Ki	'='	1.8	nM	8.74			UO_0000065	24.81	0.46	6.04	9.22	False	CHEMBL952340	Displacement of [3H]ZM241685 from human adenosine A2A receptor expressed in HEK293 cells	B	BAO_0000219	cell-based format	Homo sapiens	None	None	HEK293	None	CHEMBL251	Adenosine A2a receptor	Homo sapiens	SINGLE PROTEIN	CHEMBL1152277	1	Scientific Literature	J. Med. Chem.	2008	CHEMBL3307715
CHEMBL475345		0	408.29	1	6.54	33	O=C(Nc1cc(Nc2ccc(Cl)c(Cl)c2)nc2ccccc12)c1ccccc1	Activity	'='	-20.0	%				UO_0000187					False	CHEMBL960428	Displacement of [3H]ZM241385 from human adenosine A2A receptor expressed in HEK293 cells at 10 uM	B	BAO_0000219	cell-based format	Homo sapiens	None	None	HEK293	None	CHEMBL251	Adenosine A2a receptor	Homo sapiens	SINGLE PROTEIN	CHEMBL1140939	1	Scientific Literature	J. Med. Chem.	2009	CHEMBL3307715
CHEMBL604026		0	447.52	1	-1.44	35	CCNC(=O)[C@H]1OC(n2cnc3c(N)nc(C#CCN4CCSCC4)nc32)[C@H](O)[C@@H]1O	Potency ratio	'='	2.9										False	CHEMBL649793	Anti-aggregatory activity against adenosine A2A receptor from rabbit platelets. Potency ratio was reported with reference to the NECA IC50 of 0.2 uM.	F	BAO_0000019	assay format	Oryctolagus cuniculus	None	None	None	None	CHEMBL251	Adenosine A2a receptor	Homo sapiens	SINGLE PROTEIN	CHEMBL1128307	1	Scientific Literature	J. Med. Chem.	1995	None
CHEMBL197606		0	465.49	0	3.17	C5R2	CCCn1c(=O)c2nc(-c3ccc(OCC(=O)c4ccc(F)cc4)cn3)[nH]c2n(CCC)c1=O	pKi						Not Determined						False	CHEMBL862097	Binding affinity to recombinant human adenosine A2A receptor	B	BAO_0000357	single protein format	Homo sapiens	None	None	None	None	CHEMBL251	Adenosine A2a receptor	Homo sapiens	SINGLE PROTEIN	CHEMBL1148617	1	Scientific Literature	J. Med. Chem.	2006	None
CHEMBL553449		0	308.34	0	2.56	25	Cc1cccc(CNC(=O)c2cc(-c3ccco3)nc(N)n2)c1	EC50	'>='	10000.0	nM				UO_0000065					False	CHEMBL1036416	Agonist activity against human adenosine A2A receptor assessed as calcium mobilization by FLIPR assay	F	BAO_0000019	assay format	Homo sapiens	None	None	None	None	CHEMBL251	Adenosine A2a receptor	Homo sapiens	SINGLE PROTEIN	CHEMBL1151872	1	Scientific Literature	Bioorg. Med. Chem. Lett.	2009	None
CHEMBL434692		0	372.29	0	4.97	32	Nc1sc2c(c1C(=O)c1ccc(Br)c3ccccc13)CCC2	Inhibition	'='	0.0	%				UO_0000187					False	CHEMBL640308	Ability to displace the binding of [3H]-ZM 241385, to the ligand binding site of CHO:hA2A (human Adenosine A2A receptor) at concentration of 10 uM	B	BAO_0000357	single protein format	None	None	None	None	None	CHEMBL251	Adenosine A2a receptor	Homo sapiens	SINGLE PROTEIN	CHEMBL1145774	1	Scientific Literature	J. Med. Chem.	2003	None
CHEMBL212639		0	456.42	0	3.20	9	COc1ccc(-n2nc3c(NC(=O)c4ccccc4)nc4c([N+](=O)[O-])cccc4n3c2=O)cc1	Inhibition	'='	15.0	%				UO_0000187					False	CHEMBL864192	Inhibition of [3H]CGS 21680 binding to adenosine A2A receptor in bovine striatal membranes at 10 uM	B	BAO_0000249	cell membrane format	Bos taurus	None	None	None	None	CHEMBL251	Adenosine A2a receptor	Homo sapiens	SINGLE PROTEIN	CHEMBL1138044	1	Scientific Literature	J. Med. Chem.	2006	None
CHEMBL377523		0	349.35	0	2.00	1	COc1ccc(-n2nc3c(NC(C)=O)nc4ccccc4n3c2=O)cc1	Inhibition	'='	6.0	%				UO_0000187					False	CHEMBL864125	Inhibition of [3H]NECA binding to human adenosine A2A receptor at 10 uM	B	BAO_0000357	single protein format	Homo sapiens	None	None	None	None	CHEMBL251	Adenosine A2a receptor	Homo sapiens	SINGLE PROTEIN	CHEMBL1138044	1	Scientific Literature	J. Med. Chem.	2006	None
CHEMBL16305		0	319.32	0	1.99	A	CC(=O)Nc1nc2ccccc2n2c(=O)n(-c3ccccc3)nc12	Inhibition	'='	70.0	%				UO_0000187					False	CHEMBL864192	Inhibition of [3H]CGS 21680 binding to adenosine A2A receptor in bovine striatal membranes at 10 uM	B	BAO_0000249	cell membrane format	Bos taurus	None	None	None	None	CHEMBL251	Adenosine A2a receptor	Homo sapiens	SINGLE PROTEIN	CHEMBL1138044	1	Scientific Literature	J. Med. Chem.	2006	None
CHEMBL16305		0	319.32	0	1.99	A	CC(=O)Nc1nc2ccccc2n2c(=O)n(-c3ccccc3)nc12	Inhibition	'='	22.0	%				UO_0000187					False	CHEMBL864125	Inhibition of [3H]NECA binding to human adenosine A2A receptor at 10 uM	B	BAO_0000357	single protein format	Homo sapiens	None	None	None	None	CHEMBL251	Adenosine A2a receptor	Homo sapiens	SINGLE PROTEIN	CHEMBL1138044	1	Scientific Literature	J. Med. Chem.	2006	None
CHEMBL202925		0	520.55	2	2.60	C4R6	CCCn1c(=O)c2nc(-c3ccc(OCC(=O)c4ccc(C(=O)OCC)cc4)nn3)[nH]c2n(CCC)c1=O	pA2						Not Determined						False	CHEMBL853546	Antagonist potency at cloned recombinant human adenosine A2A receptor transfected in CHO cells by cAMP assay	F	BAO_0000219	cell-based format	Homo sapiens	None	None	CHO	None	CHEMBL251	Adenosine A2a receptor	Homo sapiens	SINGLE PROTEIN	CHEMBL1148617	1	Scientific Literature	J. Med. Chem.	2006	CHEMBL3308072
CHEMBL208723		0	528.46	1	4.66	46	CCCn1c(=O)c2nc(-c3cnn(Cc4cc(C(F)(F)F)cc(C(F)(F)F)c4)c3)[nH]c2n(CCC)c1=O	Ki						Not Determined						False	CHEMBL870846	Displacement of [3H]ZM-241385 from human adenosine A2a receptor expressed in HEK cells	B	BAO_0000219	cell-based format	Homo sapiens	None	None	HEK293	None	CHEMBL251	Adenosine A2a receptor	Homo sapiens	SINGLE PROTEIN	CHEMBL1148648	1	Scientific Literature	J. Med. Chem.	2006	CHEMBL3307715
CHEMBL207434		0	460.46	0	3.64	37	CCCn1c(=O)c2nc(-c3cnn(Cc4ccc(C(F)(F)F)cc4)c3)[nH]c2n(CCC)c1=O	Ki	'='	150.0	nM	6.82			UO_0000065	14.82	0.28	3.18	7.54	False	CHEMBL870846	Displacement of [3H]ZM-241385 from human adenosine A2a receptor expressed in HEK cells	B	BAO_0000219	cell-based format	Homo sapiens	None	None	HEK293	None	CHEMBL251	Adenosine A2a receptor	Homo sapiens	SINGLE PROTEIN	CHEMBL1148648	1	Scientific Literature	J. Med. Chem.	2006	CHEMBL3307715
CHEMBL549477		0	324.34	0	2.26	28	COc1cccc(CNC(=O)c2cc(-c3ccco3)nc(N)n2)c1	EC50	'>='	10000.0	nM				UO_0000065					False	CHEMBL1036416	Agonist activity against human adenosine A2A receptor assessed as calcium mobilization by FLIPR assay	F	BAO_0000019	assay format	Homo sapiens	None	None	None	None	CHEMBL251	Adenosine A2a receptor	Homo sapiens	SINGLE PROTEIN	CHEMBL1151872	1	Scientific Literature	Bioorg. Med. Chem. Lett.	2009	None
CHEMBL427156		0	482.34	0	3.99	3z	COc1cc(-c2ccc3c(c2)Cc2sc(N)nc2-3)cc(OC)c1OC.I	Alloste ic enhan er (AE)	'='	0.0	%				UO_0000187					False	CHEMBL834999	In vitro allosteric enhancer (AE) activity for adenosine A2A receptor at 50 uM	B	BAO_0000357	single protein format	Homo sapiens	None	None	None	None	CHEMBL251	Adenosine A2a receptor	Homo sapiens	SINGLE PROTEIN	CHEMBL1145162	1	Scientific Literature	J. Med. Chem.	2005	None
CHEMBL191587		0	482.34	0	3.99	3aa	COc1ccc(-c2ccc3c(c2)Cc2sc(N)nc2-3)c(OC)c1OC.I	Alloste ic enhan er (AE)	'='	0.3	%				UO_0000187					False	CHEMBL834999	In vitro allosteric enhancer (AE) activity for adenosine A2A receptor at 50 uM	B	BAO_0000357	single protein format	Homo sapiens	None	None	None	None	CHEMBL251	Adenosine A2a receptor	Homo sapiens	SINGLE PROTEIN	CHEMBL1145162	1	Scientific Literature	J. Med. Chem.	2005	None
CHEMBL408186		0	509.57	1	2.31	5, MRE2028F20	CCCn1c(=O)c2[nH]c(-c3cc(NC(=O)Cc4ccc(OC)c(OC)c4)nn3C)nc2n(CCC)c1=O	Ki	'>'	1000.0	nM				UO_0000065					True	CHEMBL870846	Displacement of [3H]ZM-241385 from human adenosine A2a receptor expressed in HEK cells	B	BAO_0000219	cell-based format	Homo sapiens	None	None	HEK293	None	CHEMBL251	Adenosine A2a receptor	Homo sapiens	SINGLE PROTEIN	CHEMBL1148648	1	Scientific Literature	J. Med. Chem.	2006	CHEMBL3307715
CHEMBL209217		0	406.49	0	2.81	20	CCCn1c(=O)c2nc(-c3cnn(CCc4ccccc4)c3)[nH]c2n(CCC)c1=O	Ki	'='	570.0	nM	6.24			UO_0000065	15.36	0.28	3.43	6.90	False	CHEMBL870846	Displacement of [3H]ZM-241385 from human adenosine A2a receptor expressed in HEK cells	B	BAO_0000219	cell-based format	Homo sapiens	None	None	HEK293	None	CHEMBL251	Adenosine A2a receptor	Homo sapiens	SINGLE PROTEIN	CHEMBL1148648	1	Scientific Literature	J. Med. Chem.	2006	CHEMBL3307715
CHEMBL251997		0	383.84	0	0.84	2''-Me-CCPA	C[C@@]1(O)[C@H](O)[C@@H](CO)O[C@H]1n1cnc2c(NC3CCCC3)nc(Cl)nc21	Ki	'='	9580.0	nM	5.02			UO_0000065	13.07	0.26	4.18	4.00	True	CHEMBL841788	Binding affinity for human adenosine A2a receptor subtype expressed in CHO cells	B	BAO_0000219	cell-based format	Homo sapiens	None	None	CHO	None	CHEMBL251	Adenosine A2a receptor	Homo sapiens	SINGLE PROTEIN	CHEMBL1144357	1	Scientific Literature	J. Med. Chem.	2005	CHEMBL3308072
CHEMBL190111		0	245.29	0	3.57	7	c1ccc(-n2cc3cnc4ccccc4c3n2)cc1	Inhibition	'='	3.0	%				UO_0000187					False	CHEMBL836153	Percent inhibition of [3H]ZM-241385 binding to human adenosine 2Aa receptor expressed in CHO cells; (n=3 - 6)	B	BAO_0000219	cell-based format	Homo sapiens	None	None	CHO	None	CHEMBL251	Adenosine A2a receptor	Homo sapiens	SINGLE PROTEIN	CHEMBL1140344	1	Scientific Literature	J. Med. Chem.	2005	CHEMBL3308072
CHEMBL201536		0	490.52	0	2.63	C4R5	CCCn1c(=O)c2nc(-c3ccc(OCC(=O)c4ccc(C(C)=O)cc4)nn3)[nH]c2n(CCC)c1=O	pA2						Not Determined						False	CHEMBL853546	Antagonist potency at cloned recombinant human adenosine A2A receptor transfected in CHO cells by cAMP assay	F	BAO_0000219	cell-based format	Homo sapiens	None	None	CHO	None	CHEMBL251	Adenosine A2a receptor	Homo sapiens	SINGLE PROTEIN	CHEMBL1148617	1	Scientific Literature	J. Med. Chem.	2006	CHEMBL3308072
CHEMBL383201		0	420.52	0	3.40	64	CCCCn1c(=O)c2nc(-c3cnn(Cc4ccccc4)c3)[nH]c2n(CCCC)c1=O	Ki	'='	890.0	nM	6.05			UO_0000065	14.39	0.27	2.65	6.69	False	CHEMBL870846	Displacement of [3H]ZM-241385 from human adenosine A2a receptor expressed in HEK cells	B	BAO_0000219	cell-based format	Homo sapiens	None	None	HEK293	None	CHEMBL251	Adenosine A2a receptor	Homo sapiens	SINGLE PROTEIN	CHEMBL1148648	1	Scientific Literature	J. Med. Chem.	2006	CHEMBL3307715
CHEMBL208143		0	444.90	0	3.41	49	CCCn1c(=O)c2nc(-c3cnn(Cc4cc(F)ccc4Cl)c3)[nH]c2n(CCC)c1=O	Ki						Not Determined						False	CHEMBL870846	Displacement of [3H]ZM-241385 from human adenosine A2a receptor expressed in HEK cells	B	BAO_0000219	cell-based format	Homo sapiens	None	None	HEK293	None	CHEMBL251	Adenosine A2a receptor	Homo sapiens	SINGLE PROTEIN	CHEMBL1148648	1	Scientific Literature	J. Med. Chem.	2006	CHEMBL3307715
CHEMBL368880		0	512.53	2	-0.57	4	CCn1nnc([C@H]2O[C@@H](n3cnc4c(N)nc(N[C@H](CO)Cc5ccc(OC)cc5)nc43)[C@H](O)[C@@H]2O)n1	Ki	'='	38.0	nM	7.42			UO_0000065	14.48	0.27	7.99	3.63	False	CHEMBL839609	Inhibition of [3H]ZM-241385 binding to human adenosine A2A receptor expressed in HeLa cells	B	BAO_0000219	cell-based format	Homo sapiens	None	None	HeLa	None	CHEMBL251	Adenosine A2a receptor	Homo sapiens	SINGLE PROTEIN	CHEMBL1137202	1	Scientific Literature	J. Med. Chem.	2004	CHEMBL3308376
CHEMBL3799738		0	429.89	0	0.97	21	CNC(=O)[C@@]12C[C@@H]1[C@@H](n1cnc3cnc(C#Cc4ccc(Cl)s4)nc31)[C@H](O)[C@@H]2O	Inhibition	'='	18.0	%				UO_0000187					False	CHEMBL3803228	Displacement of [3H]2-[p-(2-carboxyethyl)phenyl-ethylamino]-5'-N-ethylcarboxamido-adenosine from human adenosine A2A receptor expressed in HEK293 cell membranes at 10 uM incubated for 60 mins by liquid scintillation counting analysis	B	BAO_0000219	cell-based format	Homo sapiens	None	None	HEK293	None	CHEMBL251	Adenosine A2a receptor	Homo sapiens	SINGLE PROTEIN	CHEMBL3797168	1	Scientific Literature	J. Med. Chem.	2016	CHEMBL3307715
CHEMBL3785736		0	370.80	0	2.00	27; AM-0902	Cn1cnc2ncn(Cc3nc(CCc4ccc(Cl)cc4)no3)c(=O)c21	Activity	'>'	77.0	%				UO_0000187					False	CHEMBL3789375	Displacement of [3H]CGS-21680 from human recombinant adenosine A2A receptor expressed in HEK293 cells assessed as remaining radioligand binding at 10 uM after 120 mins by scintillation counting method relative to control	B	BAO_0000219	cell-based format	Homo sapiens	None	None	HEK293	None	CHEMBL251	Adenosine A2a receptor	Homo sapiens	SINGLE PROTEIN	CHEMBL3784976	1	Scientific Literature	J. Med. Chem.	2016	CHEMBL3307715
CHEMBL1088132		0	406.46	0	3.80	25	CCN(CC)CCOc1ccc2c(c1)-c1nc(N)nc(-c3ccc(F)cc3)c1C2=O	Ki	'='	50.6	nM	7.30			UO_0000065					False	CHEMBL1116482	Antagonistic activity at adenosine A2A receptor	F	BAO_0000019	assay format	None	None	None	None	None	CHEMBL251	Adenosine A2a receptor	Homo sapiens	SINGLE PROTEIN	CHEMBL1157881	1	Scientific Literature	Bioorg. Med. Chem. Lett.	2010	None
CHEMBL1095172		0	401.47	0	2.68	40	Nc1nc(-c2ccccc2)c2c(n1)-c1cc(NCCN3CCOCC3)ccc1C2=O	Ki	'='	4.4	nM	8.36			UO_0000065					True	CHEMBL1116482	Antagonistic activity at adenosine A2A receptor	F	BAO_0000019	assay format	None	None	None	None	None	CHEMBL251	Adenosine A2a receptor	Homo sapiens	SINGLE PROTEIN	CHEMBL1157881	1	Scientific Literature	Bioorg. Med. Chem. Lett.	2010	None
CHEMBL464859	NECA	0	308.30	0	-1.84	NECA	CCNC(=O)[C@H]1O[C@@H](n2cnc3c(N)ncnc32)[C@H](O)[C@@H]1O	Ki	'='	16.0	nM	7.80			UO_0000065	25.29	0.48	9.64	5.25	True	CHEMBL873042	Inhibitory activity at Adenosine A2A receptor by inhibition of [3H]-CGS- 21680 binding to bovine striatal membranes.	B	BAO_0000019	assay format	Bos taurus	None	None	None	None	CHEMBL251	Adenosine A2a receptor	Homo sapiens	SINGLE PROTEIN	CHEMBL1131221	1	Scientific Literature	J. Med. Chem.	1998	None
CHEMBL3800476		0	243.25	0	1.85	1	Cc1nc(N)c2nn(-c3ccccc3F)cc2n1	Inhibition	'='	23.0	%				UO_0000187					False	CHEMBL3802555	Displacement of [3H]-ZM241385 from human adenosine A2A receptor expressed in CHO cell membranes at 1 uM after 60 mins by scintillation counting method relative to control	B	BAO_0000219	cell-based format	Homo sapiens	None	None	CHO	None	CHEMBL251	Adenosine A2a receptor	Homo sapiens	SINGLE PROTEIN	CHEMBL3797185	1	Scientific Literature	Bioorg. Med. Chem.	2016	CHEMBL3308072
CHEMBL3798754		0	305.34	0	3.03	24	Cc1ccc(-c2nc(N)c3nn(Cc4ccccc4)cc3n2)o1	IC50	'='	10.91	nM	7.96			UO_0000065	26.08	0.47	4.93	9.62	False	CHEMBL3802562	Antagonist activity at human adenosine A2A receptor expressed in CHO cell membranes assessed as inhibition of NECA-stimulated cAMP level preincubated for 10 mins followed by NECA stimulation by scintillation counting method in presence of [3H]-cyclic AMP	B	BAO_0000219	cell-based format	Homo sapiens	None	None	CHO	None	CHEMBL251	Adenosine A2a receptor	Homo sapiens	SINGLE PROTEIN	CHEMBL3797185	1	Scientific Literature	Bioorg. Med. Chem.	2016	CHEMBL3308072
CHEMBL317052	REGADENOSON	4	390.36	1	-2.43	3a	CNC(=O)c1cnn(-c2nc(N)c3ncn([C@@H]4O[C@H](CO)[C@@H](O)[C@H]4O)c3n2)c1	Ki	'='	297.0	nM	6.53			UO_0000065	16.72	0.32	8.96	3.50	False	CHEMBL876372	Displacement of [3H]CGS-21680 from recombinant human adenosine A2a receptor expressed in HEK cells	B	BAO_0000219	cell-based format	Homo sapiens	None	None	HEK293	None	CHEMBL251	Adenosine A2a receptor	Homo sapiens	SINGLE PROTEIN	CHEMBL1138752	1	Scientific Literature	J. Med. Chem.	2004	CHEMBL3307715
CHEMBL201217		0	576.40	1	2.97	C3R7	CCCn1c(=O)c2nc(-c3cc(OCC(=O)c4ccc(I)cc4)n(C)n3)[nH]c2n(CCC)c1=O	Inhibition						Not Determined						False	CHEMBL853017	Displacement of [3H]ZM-241385 from recombinant human adenosine A2A receptor expressed in HEK293 cells at 0.1 uM	B	BAO_0000219	cell-based format	Homo sapiens	None	None	HEK293	None	CHEMBL251	Adenosine A2a receptor	Homo sapiens	SINGLE PROTEIN	CHEMBL1148617	1	Scientific Literature	J. Med. Chem.	2006	CHEMBL3307715
CHEMBL201228		0	466.47	0	2.56	C4R2	CCCn1c(=O)c2nc(-c3ccc(OCC(=O)c4ccc(F)cc4)nn3)[nH]c2n(CCC)c1=O	pA2						Not Determined						False	CHEMBL853546	Antagonist potency at cloned recombinant human adenosine A2A receptor transfected in CHO cells by cAMP assay	F	BAO_0000219	cell-based format	Homo sapiens	None	None	CHO	None	CHEMBL251	Adenosine A2a receptor	Homo sapiens	SINGLE PROTEIN	CHEMBL1148617	1	Scientific Literature	J. Med. Chem.	2006	CHEMBL3308072
CHEMBL226639		0	630.83	1	3.50	10	CC(C)[C@H](NC(=O)[C@H](CCC1CCCCC1)NC(=O)[C@@H]1C=C2c3cccc4[nH]cc(c34)C[C@H]2N(C)C1)C(=O)N1CCC[C@H]1C(N)=O	Activity						Active						False	CHEMBL889381	Antagonist activity at adenosine A2A receptor in SH-SY5Y cells assessed as CGS-induced intracellular cAMP production at 50 uM	F	BAO_0000219	cell-based format	Homo sapiens	None	None	SH-SY5Y	None	CHEMBL251	Adenosine A2a receptor	Homo sapiens	SINGLE PROTEIN	CHEMBL1145382	1	Scientific Literature	J. Med. Chem.	2007	CHEMBL3307740
CHEMBL383031		0	492.54	0	2.57	C3R5	CCCn1c(=O)c2nc(-c3cc(OCC(=O)c4ccc(C(C)=O)cc4)n(C)n3)[nH]c2n(CCC)c1=O	Inhibition						Not Determined						False	CHEMBL853017	Displacement of [3H]ZM-241385 from recombinant human adenosine A2A receptor expressed in HEK293 cells at 0.1 uM	B	BAO_0000219	cell-based format	Homo sapiens	None	None	HEK293	None	CHEMBL251	Adenosine A2a receptor	Homo sapiens	SINGLE PROTEIN	CHEMBL1148617	1	Scientific Literature	J. Med. Chem.	2006	CHEMBL3307715
CHEMBL3317574		0	329.41	0	3.57	25	Nc1nc(CCCc2ccccc2)nc2cn(-c3ccccc3)nc12	IC50	'='	423.0	nM	6.37			UO_0000065	19.35	0.35	2.80	9.15	False	CHEMBL3379793	Antagonist activity at human adenosine A2A receptor expressed in CHO cells assessed as inhibition of NECA-stimulated cAMP level by scintillation counting analysis	B	BAO_0000219	cell-based format	Homo sapiens	None	None	CHO	None	CHEMBL251	Adenosine A2a receptor	Homo sapiens	SINGLE PROTEIN	CHEMBL3352340	1	Scientific Literature	Eur. J. Med. Chem.	2014	CHEMBL3308072
CHEMBL1099368		0	371.44	0	3.04	53	Nc1nc(-c2ccccc2)c2c(n1)-c1cc(CNN3CCCC3)ccc1C2=O	Ki	'='	4.1	nM	8.39			UO_0000065					False	CHEMBL1113721	Antagonist activity at adenosine A2A receptor	F	BAO_0000019	assay format	None	None	None	None	None	CHEMBL251	Adenosine A2a receptor	Homo sapiens	SINGLE PROTEIN	CHEMBL1157891	1	Scientific Literature	Bioorg. Med. Chem. Lett.	2010	None
CHEMBL2113483		0	362.35	0	-2.49	5	CCNC(=O)[C@H]1O[C@@H](n2cnc3c(N)nc(C#CCO)nc32)[C@H](O)[C@@H]1O	Ratio	'='	2.3										False	CHEMBL852688	Inhibition compared to inhibition by NECA (IC50 ratio) of rabbit platelet aggregation induced by ADP	F	BAO_0000019	assay format	Oryctolagus cuniculus	None	None	None	None	CHEMBL251	Adenosine A2a receptor	Homo sapiens	SINGLE PROTEIN	CHEMBL1127534	1	Scientific Literature	J. Med. Chem.	1994	None
CHEMBL215035		0	414.59	0	4.88	24	CCCCC[C@]12CC[C@](c3nc4c(=O)n(CCC)c(=O)n(CCC)c4[nH]3)(CC1)CC2	Activity	'='	79.0	%				UO_0000187					False	CHEMBL910003	Displacement of [125I]ZM-241385 from human adenosine A2A receptor expressed in HEK cells relative to control	B	BAO_0000219	cell-based format	Homo sapiens	None	None	HEK293	None	CHEMBL251	Adenosine A2a receptor	Homo sapiens	SINGLE PROTEIN	CHEMBL1137359	1	Scientific Literature	J. Med. Chem.	2006	CHEMBL3307715
CHEMBL216517		0	372.47	0	2.50	27	CCCn1c(=O)c2nc([C@]34CC[C@](C=O)(CC3)CC4)[nH]c2n(CCC)c1=O	Ki	'='	799.0	nM	6.10			UO_0000065	16.37	0.31	3.60	6.79	False	CHEMBL908374	Displacement of [125I]ZM-241385 from human adenosine A2A receptor expressed in HEK cells	B	BAO_0000219	cell-based format	Homo sapiens	None	None	HEK293	None	CHEMBL251	Adenosine A2a receptor	Homo sapiens	SINGLE PROTEIN	CHEMBL1137359	1	Scientific Literature	J. Med. Chem.	2006	CHEMBL3307715
CHEMBL3359419		0	451.60	1	6.49	17e	Cc1nc2c(=S)n(Cc3ccccc3)nc(C3CCCC3)c2c2cc(-c3ccccc3)nn12	Inhibition	'='	18.0	%				UO_0000187					False	CHEMBL3383136	Displacement of [3H]NECA from human adenosine A2A receptor expressed in CHO cells at 10 uM after 120 mins	B	BAO_0000219	cell-based format	Homo sapiens	None	None	CHO	None	CHEMBL251	Adenosine A2a receptor	Homo sapiens	SINGLE PROTEIN	CHEMBL3351777	1	Scientific Literature	Eur. J. Med. Chem.	2015	CHEMBL3308072
CHEMBL3359417		0	479.65	1	7.13	17c	CCc1nc2c(=S)n(Cc3ccccc3)nc(C3CCCCC3)c2c2cc(-c3ccccc3)nn12	Inhibition	'='	0.0	%				UO_0000187					False	CHEMBL3383136	Displacement of [3H]NECA from human adenosine A2A receptor expressed in CHO cells at 10 uM after 120 mins	B	BAO_0000219	cell-based format	Homo sapiens	None	None	CHO	None	CHEMBL251	Adenosine A2a receptor	Homo sapiens	SINGLE PROTEIN	CHEMBL3351777	1	Scientific Literature	Eur. J. Med. Chem.	2015	CHEMBL3308072
CHEMBL3359412		0	407.48	0	4.42	16g	O=c1c2ncn3nc(-c4ccccc4)cc3c2c(C2CCC2)nn1Cc1ccccc1	Inhibition	'='	44.0	%				UO_0000187					False	CHEMBL3383136	Displacement of [3H]NECA from human adenosine A2A receptor expressed in CHO cells at 10 uM after 120 mins	B	BAO_0000219	cell-based format	Homo sapiens	None	None	CHO	None	CHEMBL251	Adenosine A2a receptor	Homo sapiens	SINGLE PROTEIN	CHEMBL3351777	1	Scientific Literature	Eur. J. Med. Chem.	2015	CHEMBL3308072
CHEMBL3359408		0	449.56	1	5.51	16b	Cc1nc2c(=O)n(Cc3ccccc3)nc(C3CCCCC3)c2c2cc(-c3ccccc3)nn12	Inhibition	'='	7.0	%				UO_0000187					False	CHEMBL3383136	Displacement of [3H]NECA from human adenosine A2A receptor expressed in CHO cells at 10 uM after 120 mins	B	BAO_0000219	cell-based format	Homo sapiens	None	None	CHO	None	CHEMBL251	Adenosine A2a receptor	Homo sapiens	SINGLE PROTEIN	CHEMBL3351777	1	Scientific Literature	Eur. J. Med. Chem.	2015	CHEMBL3308072
CHEMBL3359407		0	435.53	1	5.20	16a	O=c1c2ncn3nc(-c4ccccc4)cc3c2c(C2CCCCC2)nn1Cc1ccccc1	Inhibition	'='	56.0	%				UO_0000187					False	CHEMBL3383136	Displacement of [3H]NECA from human adenosine A2A receptor expressed in CHO cells at 10 uM after 120 mins	B	BAO_0000219	cell-based format	Homo sapiens	None	None	CHO	None	CHEMBL251	Adenosine A2a receptor	Homo sapiens	SINGLE PROTEIN	CHEMBL3351777	1	Scientific Literature	Eur. J. Med. Chem.	2015	CHEMBL3308072
CHEMBL3359399		0	477.96	1	5.78	5b	Cc1nc2c(=O)n(Cc3ccccc3)nc(-c3ccc(Cl)cc3)c2c2cc(-c3ccccc3)nn12	Inhibition	'='	28.0	%				UO_0000187					False	CHEMBL3383136	Displacement of [3H]NECA from human adenosine A2A receptor expressed in CHO cells at 10 uM after 120 mins	B	BAO_0000219	cell-based format	Homo sapiens	None	None	CHO	None	CHEMBL251	Adenosine A2a receptor	Homo sapiens	SINGLE PROTEIN	CHEMBL3351777	1	Scientific Literature	Eur. J. Med. Chem.	2015	CHEMBL3308072
CHEMBL219361		0	496.28	1	-0.31	13b	CCNC(=O)[C@H]1O[C@@H](n2cnc3c(NNC(=O)c4ccc(Br)o4)ncnc32)[C@H](O)[C@@H]1O	Ki	'='	1200.0	nM	5.92			UO_0000065	11.93	0.26	6.23	3.35	False	CHEMBL912890	Displacement of [3H]CGS-21680 from human adenosine A2A receptor expressed in CHO cells	B	BAO_0000219	cell-based format	Homo sapiens	None	None	CHO	None	CHEMBL251	Adenosine A2a receptor	Homo sapiens	SINGLE PROTEIN	CHEMBL1139845	1	Scientific Literature	J. Med. Chem.	2007	CHEMBL3308072
CHEMBL218326		0	425.41	1	-0.88	7	CNc1nc(-n2cc(-c3ccccn3)nn2)nc2c1ncn2[C@@H]1O[C@H](CO)[C@@H](O)[C@H]1O	Inhibition	'='	40.0	%				UO_0000187					False	CHEMBL909309	Inhibition of [3H]CGS21680 binding to human Adenosine A2A receptor expressed in CHO cells at 10 uM	B	BAO_0000219	cell-based format	Homo sapiens	None	None	CHO	None	CHEMBL251	Adenosine A2a receptor	Homo sapiens	SINGLE PROTEIN	CHEMBL1137298	1	Scientific Literature	J. Med. Chem.	2006	CHEMBL3308072
CHEMBL286838		0	472.55	0	0.26	82b	CCCn1c(=O)c2nc(-c3cc(OCC(=O)N4CCN(C)CC4)nn3C)[nH]c2n(CCC)c1=O	Ki	'>'	1000.0	nM				UO_0000065					False	CHEMBL644661	Binding affinity of compound for displacement of specific [3H]ZM-241385 binding at human adenosine A2A receptor expressed in CHO cells	B	BAO_0000219	cell-based format	None	None	None	CHO	None	CHEMBL251	Adenosine A2a receptor	Homo sapiens	SINGLE PROTEIN	CHEMBL1148292	1	Scientific Literature	J. Med. Chem.	2004	CHEMBL3308072
CHEMBL444787		0	588.41	1	3.39	59b	CCCn1c(=O)c2nc(-c3ccc(OCC(=O)Nc4ccc(I)cc4)nc3)[nH]c2n(CCC)c1=O	Ki	'>'	1000.0	nM				UO_0000065					False	CHEMBL644661	Binding affinity of compound for displacement of specific [3H]ZM-241385 binding at human adenosine A2A receptor expressed in CHO cells	B	BAO_0000219	cell-based format	None	None	None	CHO	None	CHEMBL251	Adenosine A2a receptor	Homo sapiens	SINGLE PROTEIN	CHEMBL1148292	1	Scientific Literature	J. Med. Chem.	2004	CHEMBL3308072
CHEMBL286838		0	472.55	0	0.26	82b	CCCn1c(=O)c2nc(-c3cc(OCC(=O)N4CCN(C)CC4)nn3C)[nH]c2n(CCC)c1=O	Ki	'>'	1000.0	nM				UO_0000065					False	CHEMBL644661	Binding affinity of compound for displacement of specific [3H]ZM-241385 binding at human adenosine A2A receptor expressed in CHO cells	B	BAO_0000219	cell-based format	None	None	None	CHO	None	CHEMBL251	Adenosine A2a receptor	Homo sapiens	SINGLE PROTEIN	CHEMBL1148292	1	Scientific Literature	J. Med. Chem.	2004	CHEMBL3308072
CHEMBL22113		0	450.48	0	3.65	46	COc1ccc(NC(=O)Nc2nc3nn(C)c(SC)c3c3nc(-c4ccco4)nn23)cc1	Ki	'='	3.1	nM	8.51			UO_0000065	18.89	0.36	4.86	6.84	False	CHEMBL649802	Displacement of [3H]- SCH-58261 binding at human Adenosine A2A receptor expressed in CHO cells	B	BAO_0000219	cell-based format	None	None	None	CHO	None	CHEMBL251	Adenosine A2a receptor	Homo sapiens	SINGLE PROTEIN	CHEMBL1136743	1	Scientific Literature	J. Med. Chem.	2003	CHEMBL3308072
CHEMBL281372		0	413.51	1	1.32	51	CSc1c2c(nc(N)n3nc(-c4ccc(CN5CCN(C)CC5)o4)nc23)nn1C	Ki	'>'	1000.0	nM				UO_0000065					False	CHEMBL649802	Displacement of [3H]- SCH-58261 binding at human Adenosine A2A receptor expressed in CHO cells	B	BAO_0000219	cell-based format	None	None	None	CHO	None	CHEMBL251	Adenosine A2a receptor	Homo sapiens	SINGLE PROTEIN	CHEMBL1136743	1	Scientific Literature	J. Med. Chem.	2003	CHEMBL3308072
CHEMBL113468		0	455.32	0	3.43	1l	CCN(CCc1ccccn1)C(=O)c1cc(N)c2nc(-c3ccc(Br)o3)nn2c1	Ki	'='	76.0	nM	7.12			UO_0000065	15.64	0.34	3.69	6.94	False	CHEMBL644656	Binding affinity against human Adenosine A2a receptor (hA2a)	B	BAO_0000357	single protein format	None	None	None	None	None	CHEMBL251	Adenosine A2a receptor	Homo sapiens	SINGLE PROTEIN	CHEMBL1149198	1	Scientific Literature	Bioorg. Med. Chem. Lett.	2004	None
CHEMBL465281		0	353.38	0	0.88	14b	Cc1cn2c(nc3c2c(=O)n(CCCO)c(=O)n3Cc2ccccc2)[nH]1	Ki	'>'	1000.0	nM				UO_0000065					False	CHEMBL1014569	Displacement of [3H]ZM241385 from human cloned adenosine A2A receptor expressed in CHO cells	B	BAO_0000219	cell-based format	Homo sapiens	None	None	CHO	None	CHEMBL251	Adenosine A2a receptor	Homo sapiens	SINGLE PROTEIN	CHEMBL1139241	1	Scientific Literature	Bioorg. Med. Chem.	2008	CHEMBL3308072
CHEMBL390298		0	644.86	1	3.75	15	CC(C)[C@H](NC(=O)[C@@H]1C=C2c3cccc4[nH]cc(c34)C[C@H]2N(C)C1)C(=O)N[C@@H](CCC1CCCCC1)C(=O)N1CCCC(C(N)=O)C1	Kd	'='	50000.0	nM	4.30			UO_0000065	6.67	0.12	0.55	3.06	False	CHEMBL889376	Displacement of [3H]CGS 21680 from adenosine A2A receptor in lamb striatum membrane after 2 hrs	B	BAO_0000249	cell membrane format	Ovis aries	None	None	None	None	CHEMBL251	Adenosine A2a receptor	Homo sapiens	SINGLE PROTEIN	CHEMBL1145382	1	Scientific Literature	J. Med. Chem.	2007	None
CHEMBL270654		0	462.54	0	2.93	33	Cc1cc(C)n(-c2cc(NC(=O)Cc3ccc(S(C)(=O)=O)cc3)nc(-c3ccccn3)n2)n1	Ki	'='	1.0	nM	9.00			UO_0000065	19.46	0.37	6.07	7.52	False	CHEMBL930529	Displacement of [3H]ZM241385 from human adenosine A2A receptor expressed in HEK293 cells	B	BAO_0000219	cell-based format	Homo sapiens	None	None	HEK293	None	CHEMBL251	Adenosine A2a receptor	Homo sapiens	SINGLE PROTEIN	CHEMBL1142297	1	Scientific Literature	Bioorg. Med. Chem. Lett.	2008	CHEMBL3307715
CHEMBL402071		0	414.47	0	3.53	27	COc1ccc(CC(=O)Nc2cc(-n3nc(C)cc3C)nc(-c3ccccn3)n2)cc1	Ki	'='	1.0	nM	9.00			UO_0000065	21.71	0.40	5.47	9.49	False	CHEMBL930529	Displacement of [3H]ZM241385 from human adenosine A2A receptor expressed in HEK293 cells	B	BAO_0000219	cell-based format	Homo sapiens	None	None	HEK293	None	CHEMBL251	Adenosine A2a receptor	Homo sapiens	SINGLE PROTEIN	CHEMBL1142297	1	Scientific Literature	Bioorg. Med. Chem. Lett.	2008	CHEMBL3307715
CHEMBL32581		0	476.54	0	4.03	47b	CCCn1c(=O)c2nc(-c3ccc(NC(=O)Nc4cccc(OC)c4)cc3)[nH]c2n(CCC)c1=O	Ki	'>'	1000.0	nM				UO_0000065					False	CHEMBL644661	Binding affinity of compound for displacement of specific [3H]ZM-241385 binding at human adenosine A2A receptor expressed in CHO cells	B	BAO_0000219	cell-based format	None	None	None	CHO	None	CHEMBL251	Adenosine A2a receptor	Homo sapiens	SINGLE PROTEIN	CHEMBL1148292	1	Scientific Literature	J. Med. Chem.	2004	CHEMBL3308072
CHEMBL261182		0	480.92	0	2.93	77	CCCn1c(=O)c2[nH]c(-c3cnn(Cc4noc(-c5ccc(Cl)cc5)n4)c3)nc2n(CC)c1=O	Ki	'>'	5000.0	nM				UO_0000065					False	CHEMBL933588	Displacement of [3H]ZM-241385 from human recombinant adenosine A2A receptor expressed in HEK293 cells	B	BAO_0000219	cell-based format	Homo sapiens	None	None	HEK293	None	CHEMBL251	Adenosine A2a receptor	Homo sapiens	SINGLE PROTEIN	CHEMBL1145545	1	Scientific Literature	J. Med. Chem.	2008	CHEMBL3307715
CHEMBL265213		0	396.43	0	2.37	61	CCCn1c(=O)c2[nH]c(-c3cnn(Cc4cccc(F)c4)c3)nc2n(CC)c1=O	Ki	'='	2500.0	nM	5.60			UO_0000065	14.13	0.26	3.23	6.19	False	CHEMBL933588	Displacement of [3H]ZM-241385 from human recombinant adenosine A2A receptor expressed in HEK293 cells	B	BAO_0000219	cell-based format	Homo sapiens	None	None	HEK293	None	CHEMBL251	Adenosine A2a receptor	Homo sapiens	SINGLE PROTEIN	CHEMBL1145545	1	Scientific Literature	J. Med. Chem.	2008	CHEMBL3307715
CHEMBL412747		0	444.42	0	2.76	43	Cn1c(=O)n(CC2CC2)c(=O)c2[nH]c(-c3cnn(Cc4cccc(C(F)(F)F)c4)c3)nc21	Ki	'='	312.0	nM	6.51			UO_0000065	14.64	0.28	3.75	7.19	False	CHEMBL933588	Displacement of [3H]ZM-241385 from human recombinant adenosine A2A receptor expressed in HEK293 cells	B	BAO_0000219	cell-based format	Homo sapiens	None	None	HEK293	None	CHEMBL251	Adenosine A2a receptor	Homo sapiens	SINGLE PROTEIN	CHEMBL1145545	1	Scientific Literature	J. Med. Chem.	2008	CHEMBL3307715
CHEMBL1170131		0	444.49	0	3.14	19	COc1ccc(N(CC(=O)N(C)C)C(C)=O)c2sc(NC(=O)c3ccc(F)cc3)nc12	Ki	'='	480.0	nM	6.32			UO_0000065	14.22	0.28	3.18	6.88	False	CHEMBL1175307	Displacement of [3H]-ZM241385 from human adenosine A2A receptor expressed in CHO-K1 cells after 1 hr by scintillation counting	B	BAO_0000219	cell-based format	Homo sapiens	None	None	CHO-K1	None	CHEMBL251	Adenosine A2a receptor	Homo sapiens	SINGLE PROTEIN	CHEMBL1177799	1	Scientific Literature	Bioorg. Med. Chem. Lett.	2010	CHEMBL3307512
CHEMBL1171200		0	466.56	0	4.17	36	CCN(C(C)=O)c1ccc(OC)c2nc(NC(=O)c3ccc(C(=O)N4CCCC4)cc3)sc12	Ki	'='	68.0	nM	7.17			UO_0000065	15.36	0.30	3.00	7.80	False	CHEMBL1175307	Displacement of [3H]-ZM241385 from human adenosine A2A receptor expressed in CHO-K1 cells after 1 hr by scintillation counting	B	BAO_0000219	cell-based format	Homo sapiens	None	None	CHO-K1	None	CHEMBL251	Adenosine A2a receptor	Homo sapiens	SINGLE PROTEIN	CHEMBL1177799	1	Scientific Literature	Bioorg. Med. Chem. Lett.	2010	CHEMBL3307512
CHEMBL409852		0	378.44	0	1.99	38	CC(C)Cn1c(=O)c2[nH]c(-c3cnn(Cc4ccccc4)c3)nc2n(C)c1=O	Ki	'='	408.0	nM	6.39			UO_0000065	16.88	0.31	4.40	7.06	False	CHEMBL933588	Displacement of [3H]ZM-241385 from human recombinant adenosine A2A receptor expressed in HEK293 cells	B	BAO_0000219	cell-based format	Homo sapiens	None	None	HEK293	None	CHEMBL251	Adenosine A2a receptor	Homo sapiens	SINGLE PROTEIN	CHEMBL1145545	1	Scientific Literature	J. Med. Chem.	2008	CHEMBL3307715
CHEMBL98597		0	423.43	1	0.18	5	Cc1ccc(-c2cnn(-c3nc(N)c4ncn([C@@H]5O[C@H](CO)[C@@H](O)[C@H]5O)c4n3)c2)cc1	Ki	'='	490.0	nM	6.31			UO_0000065	14.90	0.28	6.13	4.01	False	CHEMBL640535	Receptor binding affinity for the adenosine A2A receptor were determined using [3H]ZM-241385 as a radioligand in pig	B	BAO_0000357	single protein format	Sus scrofa	None	None	None	None	CHEMBL251	Adenosine A2a receptor	Homo sapiens	SINGLE PROTEIN	CHEMBL1134910	1	Scientific Literature	Bioorg. Med. Chem. Lett.	2002	None
CHEMBL7255		0	186.17	0	0.98	1	Oc1cnnc2nc3ccccc3n12	Inhibition	'='	0.0	%				UO_0000187					False	CHEMBL649774	Displacement of [3H]-CGS- 21680 from adenosine A2a receptor in bovine striatal membrane at 10 uM.	B	BAO_0000249	cell membrane format	Bos taurus	None	None	None	None	CHEMBL251	Adenosine A2a receptor	Homo sapiens	SINGLE PROTEIN	CHEMBL1134334	1	Scientific Literature	J. Med. Chem.	2001	None
CHEMBL149732		0	383.46	0	4.59	7n	O=C(Nc1nc(-c2ccccc2)nc2nc(-c3ccccc3)cn12)C1CCCC1	Ki	'='	2500.0	nM	5.60			UO_0000065	14.61	0.26	1.01	7.76	False	CHEMBL649776	Displacement of [3H]- CGS-21680 from Adenosine A2a receptor in bovine striatal membranes.	B	BAO_0000249	cell membrane format	Bos taurus	None	None	None	None	CHEMBL251	Adenosine A2a receptor	Homo sapiens	SINGLE PROTEIN	CHEMBL1135595	1	Scientific Literature	J. Med. Chem.	2002	None
CHEMBL521029		0	393.45	0	2.14	14	CC(=O)Nc1cc(-c2cncc(N3CCOCC3)c2)nc(-n2nc(C)cc2C)n1	IC50	'='	213.0	nM	6.67			UO_0000065					False	CHEMBL950440	Antagonist activity at human adenosine A2A receptor expressed in CHO cells assessed as inhibition of CGS-21680-induced cAMP production	F	BAO_0000219	cell-based format	Homo sapiens	None	None	CHO	None	CHEMBL251	Adenosine A2a receptor	Homo sapiens	SINGLE PROTEIN	CHEMBL1152277	1	Scientific Literature	J. Med. Chem.	2008	CHEMBL3308072
CHEMBL183	1,3-DIPROPYL-8-CYCLOPENTYLXANTHINE [DPCPX]	0	304.39	0	2.36	DPCPX	CCCn1c(=O)c2[nH]c(C3CCCC3)nc2n(CCC)c1=O	Ki	'='	70.0	nM	7.16			UO_0000065	23.51	0.44	4.79	9.84	False	CHEMBL649783	Binding affinity towards human A2 receptor (hA2) was measured through displacement of [3H]-CGS-21,680 using yeast cell membranes	B	BAO_0000019	assay format	None	None	None	None	None	CHEMBL251	Adenosine A2a receptor	Homo sapiens	SINGLE PROTEIN	CHEMBL1131846	1	Scientific Literature	Bioorg. Med. Chem. Lett.	1999	None
CHEMBL260976		0	382.40	0	1.88	33	CCCn1c(=O)c2[nH]c(-c3cnn(Cc4cccc(F)c4)c3)nc2n(C)c1=O	Ki	'='	139.0	nM	6.86			UO_0000065	17.93	0.33	4.98	7.58	False	CHEMBL933588	Displacement of [3H]ZM-241385 from human recombinant adenosine A2A receptor expressed in HEK293 cells	B	BAO_0000219	cell-based format	Homo sapiens	None	None	HEK293	None	CHEMBL251	Adenosine A2a receptor	Homo sapiens	SINGLE PROTEIN	CHEMBL1145545	1	Scientific Literature	J. Med. Chem.	2008	CHEMBL3307715
CHEMBL3414937		0	367.76	1	-0.94	2	CCn1nnc([C@H]2O[C@@H](n3cnc4c(N)nc(Cl)nc43)[C@H](O)[C@@H]2O)n1	Ki	'='	20.7	nM	7.68			UO_0000065	20.89	0.42	8.62	4.72	False	CHEMBL3420489	Displacement of [3H]-NECA from human recombinant adenosine A2A receptor transfected in CHO cells	B	BAO_0000219	cell-based format	Homo sapiens	None	None	CHO	None	CHEMBL251	Adenosine A2a receptor	Homo sapiens	SINGLE PROTEIN	CHEMBL3414438	1	Scientific Literature	J. Med. Chem.	2015	CHEMBL3308072
CHEMBL522856		0	422.31	0	2.17	7d	O[C@@H]1CS[C@@H](n2cnc3c(NCc4cccc(Br)c4)ncnc32)[C@@H]1O	Ki	'='	420.0	nM	6.38			UO_0000065	15.10	0.35	4.21	6.64	False	CHEMBL1028957	Displacement of [3H]CGS-21680 from human adenosine A2A receptor expressed in HEK293 cells	B	BAO_0000219	cell-based format	Homo sapiens	None	None	HEK293	None	CHEMBL251	Adenosine A2a receptor	Homo sapiens	SINGLE PROTEIN	CHEMBL1140153	1	Scientific Literature	J. Med. Chem.	2008	CHEMBL3307715
CHEMBL3416781		0	590.48	2	0.16	23	CCNC(=O)[C@H]1O[C@@H](n2cnc3c(N)nc(NCCN4CCN(c5ccc(Br)cc5)CC4)nc32)[C@H](O)[C@@H]1O	Ki	'='	29.0	nM	7.54			UO_0000065	12.77	0.27	7.38	4.52	False	CHEMBL3419484	Displacement of [3H]CGS21680 from human adenosine A2A receptor expressed in CHO cell membranes incubated for 120 mins by scintillation counting method	B	BAO_0000219	cell-based format	Homo sapiens	None	None	CHO	None	CHEMBL251	Adenosine A2a receptor	Homo sapiens	SINGLE PROTEIN	CHEMBL3414558	1	Scientific Literature	J. Med. Chem.	2015	CHEMBL3308072
CHEMBL122819		0	336.40	0	3.41	25	CCCCc1nc2[nH]cnc2c2nc(-c3ccc(OCC)cc3)nn12	pC2A	'='	-0.58	uM				UO_0000064					False	CHEMBL642079	Binding affinity for adenosine A2A receptor; value converted to logarithmic scale (pC).	B	BAO_0000357	single protein format	None	None	None	None	None	CHEMBL251	Adenosine A2a receptor	Homo sapiens	SINGLE PROTEIN	CHEMBL1146798	1	Scientific Literature	Bioorg. Med. Chem. Lett.	2004	None
CHEMBL439447		0	475.58	0	4.37	48	CSc1c2c(nc(NC(=O)Cc3ccc(CC(C)C)cc3)n3nc(-c4ccco4)nc23)nn1C	Ki	'='	50.0	nM	7.30			UO_0000065	15.35	0.29	2.93	7.08	False	CHEMBL649802	Displacement of [3H]- SCH-58261 binding at human Adenosine A2A receptor expressed in CHO cells	B	BAO_0000219	cell-based format	None	None	None	CHO	None	CHEMBL251	Adenosine A2a receptor	Homo sapiens	SINGLE PROTEIN	CHEMBL1136743	1	Scientific Literature	J. Med. Chem.	2003	CHEMBL3308072
CHEMBL464859	NECA	0	308.30	0	-1.84	NECA	CCNC(=O)[C@H]1O[C@@H](n2cnc3c(N)ncnc32)[C@H](O)[C@@H]1O	Ki	'='	5.24	nM	8.28			UO_0000065	26.86	0.51	10.12	5.58	False	CHEMBL644658	Binding affinity for HA-tagged mutant human Adenosine A2A receptor (H250N) using [3H]-CGS-21,680 as radioligand expressed in COS-7 cells	B	BAO_0000219	cell-based format	Homo sapiens	None	None	COS-7	None	CHEMBL251	Adenosine A2a receptor	Homo sapiens	SINGLE PROTEIN	CHEMBL1130114	1	Scientific Literature	J. Med. Chem.	1997	CHEMBL3307648
CHEMBL163968		0	415.46	0	3.72	58	CCCCn1cc2c(nc(NC(=O)Cc3ccccc3)n3nc(-c4ccco4)nc23)n1	Ki	'='	400.0	nM	6.40			UO_0000065	15.40	0.28	2.68	6.20	True	CHEMBL646726	Displacement of [3H]SCH-58261 from human Adenosine A2A receptor expressed in HEK293 cells; range 312-515	B	BAO_0000219	cell-based format	Homo sapiens	None	None	HEK293	None	CHEMBL251	Adenosine A2a receptor	Homo sapiens	SINGLE PROTEIN	CHEMBL1136016	1	Scientific Literature	J. Med. Chem.	2002	CHEMBL3307715
CHEMBL551368		0	308.34	0	2.56	24	Cc1ccccc1CNC(=O)c1cc(-c2ccco2)nc(N)n1	EC50	'>='	10000.0	nM				UO_0000065					False	CHEMBL1036416	Agonist activity against human adenosine A2A receptor assessed as calcium mobilization by FLIPR assay	F	BAO_0000019	assay format	Homo sapiens	None	None	None	None	CHEMBL251	Adenosine A2a receptor	Homo sapiens	SINGLE PROTEIN	CHEMBL1151872	1	Scientific Literature	Bioorg. Med. Chem. Lett.	2009	None
CHEMBL183	1,3-DIPROPYL-8-CYCLOPENTYLXANTHINE [DPCPX]	0	304.39	0	2.36	CPX	CCCn1c(=O)c2[nH]c(C3CCCC3)nc2n(CCC)c1=O	Ki	'='	226.0	nM	6.65			UO_0000065	21.83	0.41	4.29	9.14	False	CHEMBL644660	Binding affinity for HA-tagged wild type human Adenosine A2A receptor (WT) using [3H]CGS-21680 as radioligand expressed in COS-7 cells	B	BAO_0000219	cell-based format	Homo sapiens	None	None	COS-7	None	CHEMBL251	Adenosine A2a receptor	Homo sapiens	SINGLE PROTEIN	CHEMBL1130114	1	Scientific Literature	J. Med. Chem.	1997	CHEMBL3307648
CHEMBL166429		0	255.35	0	2.99	6	S/C(Cc1ccccc1)=N\N=C\c1cccnc1	Ki	'='	5.0	nM	8.30			UO_0000065	32.51	0.63	5.31	22.07	False	CHEMBL644664	Binding affinity towards human recombinant adenosine A2A receptor by displacement of [3H]SCH-58261 radioligand.	B	BAO_0000357	single protein format	None	None	None	None	None	CHEMBL251	Adenosine A2a receptor	Homo sapiens	SINGLE PROTEIN	CHEMBL1147439	1	Scientific Literature	Bioorg. Med. Chem. Lett.	2004	None
CHEMBL109687		0	308.30	0	1.66	21	Cn1c2ccccc2n2c(=O)c(-c3ccc(O)c(O)c3)nnc12	Inhibition	'='	32.0	%				UO_0000187					False	CHEMBL649774	Displacement of [3H]-CGS- 21680 from adenosine A2a receptor in bovine striatal membrane at 10 uM.	B	BAO_0000249	cell membrane format	Bos taurus	None	None	None	None	CHEMBL251	Adenosine A2a receptor	Homo sapiens	SINGLE PROTEIN	CHEMBL1134334	1	Scientific Literature	J. Med. Chem.	2001	None
CHEMBL279254		0	403.40	0	2.65	8n	Nc1nc2c(cnn2CCCc2ccc(C(=O)O)cc2)c2nc(-c3ccco3)nn12	Ki	'='	4.63	nM	8.33			UO_0000065	20.66	0.38	5.68	6.07	True	CHEMBL647487	Displacement of specific [3H]-SCH- 58261 binding at human Adenosine A2A receptor expressed in HEK293 cells.	B	BAO_0000219	cell-based format	Homo sapiens	None	None	HEK293	None	CHEMBL251	Adenosine A2a receptor	Homo sapiens	SINGLE PROTEIN	CHEMBL1135389	1	Scientific Literature	J. Med. Chem.	2002	CHEMBL3307715
CHEMBL165760		0	293.37	0	3.69	42	COc1cccc(-c2nc(Cc3ccc(C)c(C)c3)n[nH]2)c1	Ki	'='	20.0	nM	7.70			UO_0000065	26.24	0.48	4.01	15.16	True	CHEMBL644664	Binding affinity towards human recombinant adenosine A2A receptor by displacement of [3H]SCH-58261 radioligand.	B	BAO_0000357	single protein format	None	None	None	None	None	CHEMBL251	Adenosine A2a receptor	Homo sapiens	SINGLE PROTEIN	CHEMBL1147439	1	Scientific Literature	Bioorg. Med. Chem. Lett.	2004	None
CHEMBL420705	(S)-PIA	0	385.42	0	0.48	(S)-PIA	C[C@@H](Cc1ccccc1)Nc1ncnc2c1ncn2[C@@H]1O[C@H](CO)[C@@H](O)[C@H]1O	Ki	'='	1800.0	nM	5.75			UO_0000065	14.91	0.28	5.26	4.58	True	CHEMBL873042	Inhibitory activity at Adenosine A2A receptor by inhibition of [3H]-CGS- 21680 binding to bovine striatal membranes.	B	BAO_0000019	assay format	Bos taurus	None	None	None	None	CHEMBL251	Adenosine A2a receptor	Homo sapiens	SINGLE PROTEIN	CHEMBL1131221	1	Scientific Literature	J. Med. Chem.	1998	None
CHEMBL611099		0	548.58	3	-0.09	89	CCCNS(=O)(=O)c1ccc(NC(=O)Nc2ncnc3c2ncn3C2O[C@H](C(=O)NCC)[C@@H](O)[C@H]2O)cc1	Ki	'>'	1000.0	nM				UO_0000065					False	CHEMBL828281	Displacement of [3H]CGS-21680 binding to Adenosine A2 receptor expressed in CHO cells	B	BAO_0000219	cell-based format	Homo sapiens	None	None	CHO	None	CHEMBL251	Adenosine A2a receptor	Homo sapiens	SINGLE PROTEIN	CHEMBL1138800	1	Scientific Literature	J. Med. Chem.	2004	CHEMBL3308072
CHEMBL610584		0	588.65	3	0.84	94	CCNC(=O)[C@H]1OC(n2cnc3c(NC(=O)Nc4ccc(S(=O)(=O)NC5CCCCC5)cc4)ncnc32)[C@H](O)[C@@H]1O	Ki	'>'	1000.0	nM				UO_0000065					False	CHEMBL828281	Displacement of [3H]CGS-21680 binding to Adenosine A2 receptor expressed in CHO cells	B	BAO_0000219	cell-based format	Homo sapiens	None	None	CHO	None	CHEMBL251	Adenosine A2a receptor	Homo sapiens	SINGLE PROTEIN	CHEMBL1138800	1	Scientific Literature	J. Med. Chem.	2004	CHEMBL3308072
CHEMBL107414		0	342.45	1	5.24	27	Cc1cccc(-n2cc3c(n2)c(NC2CCCC2)nc2ccccc23)c1	Ki	'='	1200.0	nM	5.92			UO_0000065	17.29	0.31	0.68	13.85	False	CHEMBL642125	Displacement of specific [3H]-CGS- 21680 binding at Adenosine A2A receptor in bovine striatal membranes.	B	BAO_0000249	cell membrane format	Bos taurus	None	None	None	None	CHEMBL251	Adenosine A2a receptor	Homo sapiens	SINGLE PROTEIN	CHEMBL1133616	1	Scientific Literature	J. Med. Chem.	2000	None
CHEMBL3799095		0	459.55	0	1.86	17	CNC(=O)[C@@]12C[C@@H]1[C@@H](n1cnc3c(C)nc(C#Cc4ccc(C(C)(C)C)cc4)nc31)[C@H](O)[C@@H]2O	Inhibition	'='	15.0	%				UO_0000187					False	CHEMBL3803228	Displacement of [3H]2-[p-(2-carboxyethyl)phenyl-ethylamino]-5'-N-ethylcarboxamido-adenosine from human adenosine A2A receptor expressed in HEK293 cell membranes at 10 uM incubated for 60 mins by liquid scintillation counting analysis	B	BAO_0000219	cell-based format	Homo sapiens	None	None	HEK293	None	CHEMBL251	Adenosine A2a receptor	Homo sapiens	SINGLE PROTEIN	CHEMBL3797168	1	Scientific Literature	J. Med. Chem.	2016	CHEMBL3307715
CHEMBL183	1,3-DIPROPYL-8-CYCLOPENTYLXANTHINE [DPCPX]	0	304.39	0	2.36	1	CCCn1c(=O)c2[nH]c(C3CCCC3)nc2n(CCC)c1=O	Ki	'='	260.0	nM	6.58			UO_0000065	21.63	0.41	4.23	9.06	True	CHEMBL894344	Displacement of [3H]NECA from human adenosine A2A receptor expressed in CHO cells	B	BAO_0000219	cell-based format	Homo sapiens	None	None	CHO	None	CHEMBL251	Adenosine A2a receptor	Homo sapiens	SINGLE PROTEIN	CHEMBL1148732	1	Scientific Literature	J. Med. Chem.	2007	CHEMBL3308072
CHEMBL302376		0	266.26	0	-2.01	5	NC[C@H]1O[C@@H](n2cnc3c(N)ncnc32)[C@H](O)[C@@H]1O	Ki	'='	604.0	nM	6.22			UO_0000065	23.36	0.45	8.23	4.28	False	CHEMBL644650	Binding affinity against S277E human adenosine A2A receptor expressed in CHO cells using [3H]- ZM-241385	B	BAO_0000219	cell-based format	Homo sapiens	None	None	CHO	None	CHEMBL251	Adenosine A2a receptor	Homo sapiens	SINGLE PROTEIN	CHEMBL1144939	1	Scientific Literature	J. Med. Chem.	2003	CHEMBL3308072
CHEMBL610579		0	574.62	3	0.45	95	CCNC(=O)[C@H]1OC(n2cnc3c(NC(=O)Nc4ccc(S(=O)(=O)NC5CCCC5)cc4)ncnc32)[C@H](O)[C@@H]1O	Inhibition	'='	19.0	%				UO_0000187					False	CHEMBL830541	Inhibition of [3H]CGS-21680 binding to Adenosine A2A receptor expressed in CHO cells	B	BAO_0000219	cell-based format	Homo sapiens	None	None	CHO	None	CHEMBL251	Adenosine A2a receptor	Homo sapiens	SINGLE PROTEIN	CHEMBL1138800	1	Scientific Literature	J. Med. Chem.	2004	CHEMBL3308072
CHEMBL446698		0	405.51	0	3.53	10	c1nc2nc(Nc3ccc(N4CCOCC4)cc3)nc(NC3CC4CCC3C4)c2[nH]1	Ki	'='	39000.0	nM	4.41			UO_0000065	10.87	0.20	0.88	4.85	False	CHEMBL838860	Percent inhibition of [3H]ZM241,385 binding to human adenosine A2a receptor expressed in CHO cells at 10 uM	B	BAO_0000219	cell-based format	Homo sapiens	None	None	CHO	None	CHEMBL251	Adenosine A2a receptor	Homo sapiens	SINGLE PROTEIN	CHEMBL1140335	1	Scientific Literature	J. Med. Chem.	2005	CHEMBL3308072
CHEMBL610847		0	560.59	2	0.01	90	CCNC(=O)[C@H]1OC(n2cnc3c(NC(=O)Nc4ccc(S(=O)(=O)N5CCCC5)cc4)ncnc32)[C@H](O)[C@@H]1O	Ki	'>'	1000.0	nM				UO_0000065					False	CHEMBL828281	Displacement of [3H]CGS-21680 binding to Adenosine A2 receptor expressed in CHO cells	B	BAO_0000219	cell-based format	Homo sapiens	None	None	CHO	None	CHEMBL251	Adenosine A2a receptor	Homo sapiens	SINGLE PROTEIN	CHEMBL1138800	1	Scientific Literature	J. Med. Chem.	2004	CHEMBL3308072
CHEMBL316729		0	404.39	1	-2.37	33	CNC(=O)Cn1cc(-c2nc(N)c3ncn([C@@H]4O[C@H](CO)[C@@H](O)[C@H]4O)c3n2)cn1	Ki	'>'	100000.0	nM				UO_0000065					False	CHEMBL640535	Receptor binding affinity for the adenosine A2A receptor were determined using [3H]ZM-241385 as a radioligand in pig	B	BAO_0000357	single protein format	Sus scrofa	None	None	None	None	CHEMBL251	Adenosine A2a receptor	Homo sapiens	SINGLE PROTEIN	CHEMBL1134910	1	Scientific Literature	Bioorg. Med. Chem. Lett.	2002	None
CHEMBL363150		0	291.31	0	3.29	6d	COc1ccc(-n2cc3c(O)nc4ccccc4c3n2)cc1	Ki	'>'	1000.0	nM				UO_0000065					False	CHEMBL828126	Inhibition of [3H]ZM-241385 binding to human adenosine A2a receptor expressed in CHO cells; (n=3 - 6)	B	BAO_0000219	cell-based format	Homo sapiens	None	None	CHO	None	CHEMBL251	Adenosine A2a receptor	Homo sapiens	SINGLE PROTEIN	CHEMBL1140344	1	Scientific Literature	J. Med. Chem.	2005	CHEMBL3308072
CHEMBL3930007		0	261.33	0	3.70	1c	Cc1ccc(-c2cnc(N)nc2-c2ccccc2)cc1	Inhibition						Not Determined						False	CHEMBL3878180	Displacement of [3H]ZM241385 from recombinant human adenosine A2A receptor expressed in HEK293 cell membranes at 1 uM after 2 hrs by beta scintillation counting method relative to control	B	BAO_0000219	cell-based format	Homo sapiens	None	None	HEK293	None	CHEMBL251	Adenosine A2a receptor	Homo sapiens	SINGLE PROTEIN	CHEMBL3877273	1	Scientific Literature	Eur J Med Chem	2017	CHEMBL3307715
CHEMBL122622		0	348.39	0	2.80	17	N#Cc1c(N)nc(SCc2ncc[nH]2)c(C#N)c1-c1ccc(O)cc1	Efficacy	'='	55.0	%				UO_0000187					False	CHEMBL649777	Stimulation of human adenosine A2A receptor in production of cAMP in CHO cells	F	BAO_0000219	cell-based format	Homo sapiens	None	None	CHO	None	CHEMBL251	Adenosine A2a receptor	Homo sapiens	SINGLE PROTEIN	CHEMBL1148363	1	Scientific Literature	J. Med. Chem.	2004	CHEMBL3308072
CHEMBL225944		0	582.02	2	1.67	42	CCNC(=O)[C@H]1O[C@@H](n2cnc3c(Nc4ccc(OCC(=O)NCc5ccccc5)cc4)nc(Cl)nc32)[C@H](O)[C@@H]1O	Activity	'='	49.0	%				UO_0000187					False	CHEMBL904112	Displacement of [3H]CGS-21680 from human adenosine A2A receptor expressed in CHO cells	B	BAO_0000219	cell-based format	Homo sapiens	None	None	CHO	None	CHEMBL251	Adenosine A2a receptor	Homo sapiens	SINGLE PROTEIN	CHEMBL1142924	1	Scientific Literature	Bioorg. Med. Chem.	2007	CHEMBL3308072
CHEMBL226303		0	618.65	2	1.18	35	CCNC(=O)[C@H]1O[C@@H](n2cnc3c(Nc4ccc(OCC(=O)Nc5ccc(N6CCOCC6)cc5)cc4)ncnc32)[C@H](O)[C@@H]1O	Activity	'='	1.0	%				UO_0000187					False	CHEMBL904112	Displacement of [3H]CGS-21680 from human adenosine A2A receptor expressed in CHO cells	B	BAO_0000219	cell-based format	Homo sapiens	None	None	CHO	None	CHEMBL251	Adenosine A2a receptor	Homo sapiens	SINGLE PROTEIN	CHEMBL1142924	1	Scientific Literature	Bioorg. Med. Chem.	2007	CHEMBL3308072
CHEMBL225579		0	601.54	2	2.36	29	CCNC(=O)[C@H]1O[C@@H](n2cnc3c(Nc4ccc(OCC(=O)Nc5ccccc5C(F)(F)F)cc4)ncnc32)[C@H](O)[C@@H]1O	Ki	'>'	1000.0	nM				UO_0000065					False	CHEMBL904112	Displacement of [3H]CGS-21680 from human adenosine A2A receptor expressed in CHO cells	B	BAO_0000219	cell-based format	Homo sapiens	None	None	CHO	None	CHEMBL251	Adenosine A2a receptor	Homo sapiens	SINGLE PROTEIN	CHEMBL1142924	1	Scientific Literature	Bioorg. Med. Chem.	2007	CHEMBL3308072
CHEMBL388193		0	612.44	2	2.11	27	CCNC(=O)[C@H]1O[C@@H](n2cnc3c(Nc4ccc(OCC(=O)Nc5ccc(Br)cc5)cc4)ncnc32)[C@H](O)[C@@H]1O	Ki	'>'	1000.0	nM				UO_0000065					False	CHEMBL904112	Displacement of [3H]CGS-21680 from human adenosine A2A receptor expressed in CHO cells	B	BAO_0000219	cell-based format	Homo sapiens	None	None	CHO	None	CHEMBL251	Adenosine A2a receptor	Homo sapiens	SINGLE PROTEIN	CHEMBL1142924	1	Scientific Literature	Bioorg. Med. Chem.	2007	CHEMBL3308072
CHEMBL180693		0	516.56	1	4.01	3	CCCn1c(=O)c2nc(-c3ccc(OCc4noc(-c5cccc(OC)c5)n4)cc3)[nH]c2n(CCC)c1=O	Ki	'>'	5000.0	nM				UO_0000065					True	CHEMBL830404	Binding affinity for adenosine A2a receptor by using as [3H]ZM-241385 (2 nM) radioligand in membranes from HEK-A2A cells	B	BAO_0000219	cell-based format	Homo sapiens	None	None	HEK-A2A	None	CHEMBL251	Adenosine A2a receptor	Homo sapiens	SINGLE PROTEIN	CHEMBL1140281	1	Scientific Literature	Bioorg. Med. Chem. Lett.	2005	None
CHEMBL2113045		0	321.38	0	3.75	23	c1ccc(Oc2nc(NC3CC4CCC3C4)c3nc[nH]c3n2)cc1	Inhibition	'='	25.0	%				UO_0000187					False	CHEMBL835501	Percent inhibition of [3H]-DPCPX binding to human adenosine A2A receptor expressed in CHO cells at 10 uM	B	BAO_0000219	cell-based format	Homo sapiens	None	None	CHO	None	CHEMBL251	Adenosine A2a receptor	Homo sapiens	SINGLE PROTEIN	CHEMBL1140335	1	Scientific Literature	J. Med. Chem.	2005	CHEMBL3308072
CHEMBL364319		0	261.28	0	3.28	6a	Oc1nc2ccccc2c2nn(-c3ccccc3)cc12	Inhibition	'='	2.0	%				UO_0000187					False	CHEMBL836153	Percent inhibition of [3H]ZM-241385 binding to human adenosine 2Aa receptor expressed in CHO cells; (n=3 - 6)	B	BAO_0000219	cell-based format	Homo sapiens	None	None	CHO	None	CHEMBL251	Adenosine A2a receptor	Homo sapiens	SINGLE PROTEIN	CHEMBL1140344	1	Scientific Literature	J. Med. Chem.	2005	CHEMBL3308072
CHEMBL364786		0	295.73	0	3.93	6b	Oc1nc2ccccc2c2nn(-c3ccc(Cl)cc3)cc12	Inhibition	'='	1.0	%				UO_0000187					False	CHEMBL836153	Percent inhibition of [3H]ZM-241385 binding to human adenosine 2Aa receptor expressed in CHO cells; (n=3 - 6)	B	BAO_0000219	cell-based format	Homo sapiens	None	None	CHO	None	CHEMBL251	Adenosine A2a receptor	Homo sapiens	SINGLE PROTEIN	CHEMBL1140344	1	Scientific Literature	J. Med. Chem.	2005	CHEMBL3308072
CHEMBL106265	8-CYCLOPENTYLTHEOPHYLLINE	0	248.29	0	0.62	DPCPX	Cn1c(=O)c2nc(C3CCCC3)[nH]c2n(C)c1=O	Inhibition	'='	337.0	%		Outside typical range		UO_0000187					False	CHEMBL642121	Binding affinity towards adenosine A2A receptor of bovine striatal membrane using [3H]-CGS- at 20 uM	B	BAO_0000019	assay format	Bos taurus	None	None	None	None	CHEMBL251	Adenosine A2a receptor	Homo sapiens	SINGLE PROTEIN	CHEMBL1132980	1	Scientific Literature	J. Med. Chem.	2000	None
CHEMBL251870		0	460.46	0	3.64	1c	CCCn1c(=O)c2[nH]c(-c3cnn(Cc4cccc(C(F)(F)F)c4)c3)nc2n(CCC)c1=O	Ki	'='	400.0	nM	6.40			UO_0000065	13.89	0.26	2.76	7.07	False	CHEMBL946045	Displacement of [3H]ZM241385 from human A2A receptor expressed in HEK293 cell membranes	B	BAO_0000219	cell-based format	Homo sapiens	None	None	HEK293	None	CHEMBL251	Adenosine A2a receptor	Homo sapiens	SINGLE PROTEIN	CHEMBL1141482	1	Scientific Literature	Bioorg. Med. Chem. Lett.	2008	CHEMBL3307715
CHEMBL114304		0	368.40	0	3.05	5	O=c1[nH]c(=O)n(Cc2ccccc2)c2nc3cc(-c4ccccc4)ccn3c12	Displacement	'='	0.0	%				UO_0000187					False	CHEMBL640295	Ability to displace [3H]- ZM-241385 from CHO cell membrane expressing the human Adenosine A2A receptor at a concentration of 10 uM	B	BAO_0000219	cell-based format	None	None	None	CHO	None	CHEMBL251	Adenosine A2a receptor	Homo sapiens	SINGLE PROTEIN	CHEMBL1135743	1	Scientific Literature	J. Med. Chem.	2002	CHEMBL3308072
CHEMBL278331		0	444.50	0	2.39	58	Nc1nc2c(cnn2CCc2ccccc2)c2nc(-c3ccc(CN4CCOCC4)o3)nn12	Ki	'>'	1000.0	nM				UO_0000065					False	CHEMBL649803	Displacement of [3H]SCH-58261 from human Adenosine A2A receptor expressed in CHO cells	B	BAO_0000219	cell-based format	Homo sapiens	None	None	CHO	None	CHEMBL251	Adenosine A2a receptor	Homo sapiens	SINGLE PROTEIN	CHEMBL1136743	1	Scientific Literature	J. Med. Chem.	2003	CHEMBL3308072
CHEMBL32388		0	548.65	1	1.83	83b	CCCn1c(=O)c2nc(-c3cc(OCC(=O)N4CCN(Cc5ccccc5)CC4)nn3C)[nH]c2n(CCC)c1=O	Ki	'>'	1000.0	nM				UO_0000065					False	CHEMBL644661	Binding affinity of compound for displacement of specific [3H]ZM-241385 binding at human adenosine A2A receptor expressed in CHO cells	B	BAO_0000219	cell-based format	None	None	None	CHO	None	CHEMBL251	Adenosine A2a receptor	Homo sapiens	SINGLE PROTEIN	CHEMBL1148292	1	Scientific Literature	J. Med. Chem.	2004	CHEMBL3308072
CHEMBL280888		0	329.39	0	2.36	42	CCCSc1c2c(nc(N)n3nc(-c4ccco4)nc23)nn1C	IC50	'='	14.8	nM	7.83			UO_0000065					False	CHEMBL640303	Antagonist activity as inhibition of cAMP generation after agonist-modulation of human Adenosine A2A receptor with 100 nM NECA	F	BAO_0000019	assay format	Homo sapiens	None	None	None	None	CHEMBL251	Adenosine A2a receptor	Homo sapiens	SINGLE PROTEIN	CHEMBL1136743	1	Scientific Literature	J. Med. Chem.	2003	None
CHEMBL3741942		0	310.40	0	2.86	14	CCCn1cnc2c(N)nc(NCCCc3ccccc3)nc21	Ki	'='	9110.0	nM	5.04			UO_0000065	16.24	0.30	2.18	6.17	False	CHEMBL3744102	Displacement of [3H]NECA from human adenosine A2A receptor expressed in CHO cells	B	BAO_0000219	cell-based format	Homo sapiens	None	None	CHO	None	CHEMBL251	Adenosine A2a receptor	Homo sapiens	SINGLE PROTEIN	CHEMBL3739359	1	Scientific Literature	MedChemComm	2015	CHEMBL3308072
CHEMBL188343	REVERSINE	0	393.50	0	3.68	2b	c1nc2c(NC3CCCCC3)nc(Nc3ccc(N4CCOCC4)cc3)nc2[nH]1	Ki	'>'	10000.0	nM				UO_0000065					False	CHEMBL838860	Percent inhibition of [3H]ZM241,385 binding to human adenosine A2a receptor expressed in CHO cells at 10 uM	B	BAO_0000219	cell-based format	Homo sapiens	None	None	CHO	None	CHEMBL251	Adenosine A2a receptor	Homo sapiens	SINGLE PROTEIN	CHEMBL1140335	1	Scientific Literature	J. Med. Chem.	2005	CHEMBL3308072
CHEMBL187336		0	421.55	0	4.41	9	c1nc2nc(Nc3ccc(N4CCOCC4)cc3)[nH]c(NC3CCCCCCC3)c-2n1	Inhibition	'='	17.0	%				UO_0000187					False	CHEMBL835501	Percent inhibition of [3H]-DPCPX binding to human adenosine A2A receptor expressed in CHO cells at 10 uM	B	BAO_0000219	cell-based format	Homo sapiens	None	None	CHO	None	CHEMBL251	Adenosine A2a receptor	Homo sapiens	SINGLE PROTEIN	CHEMBL1140335	1	Scientific Literature	J. Med. Chem.	2005	CHEMBL3308072
CHEMBL365026		0	336.44	0	4.57	20	c1ccc(Nc2nc3ncnc-3c(NC3CCCCCCC3)[nH]2)cc1	Ki	'='	46000.0	nM	4.34			UO_0000065	12.89	0.24	-0.23	5.52	False	CHEMBL838860	Percent inhibition of [3H]ZM241,385 binding to human adenosine A2a receptor expressed in CHO cells at 10 uM	B	BAO_0000219	cell-based format	Homo sapiens	None	None	CHO	None	CHEMBL251	Adenosine A2a receptor	Homo sapiens	SINGLE PROTEIN	CHEMBL1140335	1	Scientific Literature	J. Med. Chem.	2005	CHEMBL3308072
CHEMBL21910		0	449.50	0	3.18	47	COc1ccc(CC(=O)Nc2nc3nn(C)c(SC)c3c3nc(-c4ccco4)nn23)cc1	Ki	'='	15.0	nM	7.82			UO_0000065	17.41	0.33	4.64	6.96	True	CHEMBL649802	Displacement of [3H]- SCH-58261 binding at human Adenosine A2A receptor expressed in CHO cells	B	BAO_0000219	cell-based format	None	None	None	CHO	None	CHEMBL251	Adenosine A2a receptor	Homo sapiens	SINGLE PROTEIN	CHEMBL1136743	1	Scientific Literature	J. Med. Chem.	2003	CHEMBL3308072
CHEMBL436485		0	574.83	1	2.12	8	CN(C)C(=O)[C@H]1S[C@@H](n2cnc3c(NCc4cccc(I)c4)nc(Cl)nc32)[C@H](O)[C@@H]1O	Ki	'>'	10000.0	nM				UO_0000065					True	CHEMBL888474	Displacement of [3H]CGS21680 from human adenosine A2A receptor expressed in HEK293 cells	B	BAO_0000219	cell-based format	Homo sapiens	None	None	HEK293	None	CHEMBL251	Adenosine A2a receptor	Homo sapiens	SINGLE PROTEIN	CHEMBL1145406	1	Scientific Literature	J. Med. Chem.	2007	CHEMBL3307715
CHEMBL610830		0	631.50	2	0.69	91	CCNC(=O)[C@H]1OC(n2cnc3c(NC(=O)Nc4ccc(S(=O)(=O)N(CCCl)CCCl)cc4)ncnc32)[C@H](O)[C@@H]1O	Ki	'>'	1000.0	nM				UO_0000065					False	CHEMBL828281	Displacement of [3H]CGS-21680 binding to Adenosine A2 receptor expressed in CHO cells	B	BAO_0000219	cell-based format	Homo sapiens	None	None	CHO	None	CHEMBL251	Adenosine A2a receptor	Homo sapiens	SINGLE PROTEIN	CHEMBL1138800	1	Scientific Literature	J. Med. Chem.	2004	CHEMBL3308072
CHEMBL610829		0	640.72	3	1.47	93	CCNC(=O)[C@H]1OC(n2cnc3c(NC(=O)Nc4ccc(S(=O)(=O)NC56CC7CC(CC(C7)C5)C6)cc4)ncnc32)[C@H](O)[C@@H]1O	Ki	'>'	1000.0	nM				UO_0000065					False	CHEMBL828281	Displacement of [3H]CGS-21680 binding to Adenosine A2 receptor expressed in CHO cells	B	BAO_0000219	cell-based format	Homo sapiens	None	None	CHO	None	CHEMBL251	Adenosine A2a receptor	Homo sapiens	SINGLE PROTEIN	CHEMBL1138800	1	Scientific Literature	J. Med. Chem.	2004	CHEMBL3308072
CHEMBL608755		0	562.61	2	0.25	97	CCNC(=O)[C@H]1OC(n2cnc3c(NC(=O)Nc4ccc(S(=O)(=O)N(C)C(C)C)cc4)ncnc32)[C@H](O)[C@@H]1O	Ki	'>'	1000.0	nM				UO_0000065					False	CHEMBL828281	Displacement of [3H]CGS-21680 binding to Adenosine A2 receptor expressed in CHO cells	B	BAO_0000219	cell-based format	Homo sapiens	None	None	CHO	None	CHEMBL251	Adenosine A2a receptor	Homo sapiens	SINGLE PROTEIN	CHEMBL1138800	1	Scientific Literature	J. Med. Chem.	2004	CHEMBL3308072
CHEMBL610845		0	534.56	2	-0.52	98	CCNC(=O)[C@H]1OC(n2cnc3c(NC(=O)Nc4ccc(S(=O)(=O)N(C)C)cc4)ncnc32)[C@H](O)[C@@H]1O	Inhibition	'='	21.0	%				UO_0000187					False	CHEMBL830541	Inhibition of [3H]CGS-21680 binding to Adenosine A2A receptor expressed in CHO cells	B	BAO_0000219	cell-based format	Homo sapiens	None	None	CHO	None	CHEMBL251	Adenosine A2a receptor	Homo sapiens	SINGLE PROTEIN	CHEMBL1138800	1	Scientific Literature	J. Med. Chem.	2004	CHEMBL3308072
CHEMBL611104		0	586.63	2	0.59	99	C=CCN(CC=C)S(=O)(=O)c1ccc(NC(=O)Nc2ncnc3c2ncn3C2O[C@H](C(=O)NCC)[C@@H](O)[C@H]2O)cc1	Ki	'>'	1000.0	nM				UO_0000065					False	CHEMBL828281	Displacement of [3H]CGS-21680 binding to Adenosine A2 receptor expressed in CHO cells	B	BAO_0000219	cell-based format	Homo sapiens	None	None	CHO	None	CHEMBL251	Adenosine A2a receptor	Homo sapiens	SINGLE PROTEIN	CHEMBL1138800	1	Scientific Literature	J. Med. Chem.	2004	CHEMBL3308072
CHEMBL3317571		0	313.36	0	3.57	20	Nc1nc(/C=C/c2ccccc2)nc2cn(-c3ccccc3)nc12	Inhibition	'='	21.0	%				UO_0000187					False	CHEMBL3379786	Displacement of [3H]ZM241385 from human adenosine A2A receptor expressed in CHO cells at 1 uM by scintillation counting analysis relative to control	B	BAO_0000219	cell-based format	Homo sapiens	None	None	CHO	None	CHEMBL251	Adenosine A2a receptor	Homo sapiens	SINGLE PROTEIN	CHEMBL3352340	1	Scientific Literature	Eur. J. Med. Chem.	2014	CHEMBL3308072
CHEMBL3317582		0	385.47	0	4.14	33	C=CCOc1ccc(CCCc2nc(N)c3nn(-c4ccccc4)cc3n2)cc1	Inhibition	'='	15.0	%				UO_0000187					False	CHEMBL3379786	Displacement of [3H]ZM241385 from human adenosine A2A receptor expressed in CHO cells at 1 uM by scintillation counting analysis relative to control	B	BAO_0000219	cell-based format	Homo sapiens	None	None	CHO	None	CHEMBL251	Adenosine A2a receptor	Homo sapiens	SINGLE PROTEIN	CHEMBL3352340	1	Scientific Literature	Eur. J. Med. Chem.	2014	CHEMBL3308072
CHEMBL3317557		0	267.34	0	2.60	3	CC(C)Cc1nc(N)c2nn(-c3ccccc3)cc2n1	Inhibition	'='	50.0	%				UO_0000187					False	CHEMBL3379786	Displacement of [3H]ZM241385 from human adenosine A2A receptor expressed in CHO cells at 1 uM by scintillation counting analysis relative to control	B	BAO_0000219	cell-based format	Homo sapiens	None	None	CHO	None	CHEMBL251	Adenosine A2a receptor	Homo sapiens	SINGLE PROTEIN	CHEMBL3352340	1	Scientific Literature	Eur. J. Med. Chem.	2014	CHEMBL3308072
CHEMBL3317564		0	369.35	0	4.01	11	Nc1nc(Cc2cccc(C(F)(F)F)c2)nc2cn(-c3ccccc3)nc12	Inhibition	'='	21.0	%				UO_0000187					False	CHEMBL3379786	Displacement of [3H]ZM241385 from human adenosine A2A receptor expressed in CHO cells at 1 uM by scintillation counting analysis relative to control	B	BAO_0000219	cell-based format	Homo sapiens	None	None	CHO	None	CHEMBL251	Adenosine A2a receptor	Homo sapiens	SINGLE PROTEIN	CHEMBL3352340	1	Scientific Literature	Eur. J. Med. Chem.	2014	CHEMBL3308072
CHEMBL226245		0	593.60	2	1.36	32	CCNC(=O)[C@H]1O[C@@H](n2cnc3c(Nc4ccc(OCC(=O)Nc5cc(OC)cc(OC)c5)cc4)ncnc32)[C@H](O)[C@@H]1O	Ki	'>'	1000.0	nM				UO_0000065					False	CHEMBL904112	Displacement of [3H]CGS-21680 from human adenosine A2A receptor expressed in CHO cells	B	BAO_0000219	cell-based format	Homo sapiens	None	None	CHO	None	CHEMBL251	Adenosine A2a receptor	Homo sapiens	SINGLE PROTEIN	CHEMBL1142924	1	Scientific Literature	Bioorg. Med. Chem.	2007	CHEMBL3308072
CHEMBL610584		0	588.65	3	0.84	94	CCNC(=O)[C@H]1OC(n2cnc3c(NC(=O)Nc4ccc(S(=O)(=O)NC5CCCCC5)cc4)ncnc32)[C@H](O)[C@@H]1O	Inhibition	'='	25.0	%				UO_0000187					False	CHEMBL830541	Inhibition of [3H]CGS-21680 binding to Adenosine A2A receptor expressed in CHO cells	B	BAO_0000219	cell-based format	Homo sapiens	None	None	CHO	None	CHEMBL251	Adenosine A2a receptor	Homo sapiens	SINGLE PROTEIN	CHEMBL1138800	1	Scientific Literature	J. Med. Chem.	2004	CHEMBL3308072
CHEMBL3343013		0	290.68	0	3.96	NRA2	O=c1c(O)c(-c2cccc(Cl)c2F)oc2ccccc12	Activity						Not Active						False	CHEMBL3380791	Agonist activity at human A2a receptor at 100 uM to 5 mM	B	BAO_0000357	single protein format	Homo sapiens	None	None	None	None	CHEMBL251	Adenosine A2a receptor	Homo sapiens	SINGLE PROTEIN	CHEMBL3351764	1	Scientific Literature	Bioorg. Med. Chem.	2014	None
CHEMBL3343015		0	335.13	0	4.07	NRA4	O=c1c(O)c(-c2cc(Br)ccc2F)oc2ccccc12	Activity						Not Active						False	CHEMBL3380791	Agonist activity at human A2a receptor at 100 uM to 5 mM	B	BAO_0000357	single protein format	Homo sapiens	None	None	None	None	CHEMBL251	Adenosine A2a receptor	Homo sapiens	SINGLE PROTEIN	CHEMBL3351764	1	Scientific Literature	Bioorg. Med. Chem.	2014	None
CHEMBL232310		0	481.47	1	-0.49	35	CCNC(=O)c1cnn(-c2nc(Nc3ccncc3)c3ncn([C@@H]4O[C@H](CO)[C@@H](O)[C@H]4O)c3n2)c1	Activity						Not Determined						False	CHEMBL889817	Displacement of [3H]ZM-241385 from A2A adenosine A2A receptor expressed in HEK cells	B	BAO_0000219	cell-based format	Homo sapiens	None	None	HEK293	None	CHEMBL251	Adenosine A2a receptor	Homo sapiens	SINGLE PROTEIN	CHEMBL1146258	1	Scientific Literature	Bioorg. Med. Chem. Lett.	2007	CHEMBL3307715
CHEMBL386420		0	528.91	2	0.65	26b	CCNC(=O)[C@H]1O[C@@H](n2cnc3c(NNC(=O)c4cc(-c5ccccc5)on4)nc(Cl)nc32)[C@H](O)[C@@H]1O	Activity	'='	2.0	%				UO_0000187					False	CHEMBL912890	Displacement of [3H]CGS-21680 from human adenosine A2A receptor expressed in CHO cells	B	BAO_0000219	cell-based format	Homo sapiens	None	None	CHO	None	CHEMBL251	Adenosine A2a receptor	Homo sapiens	SINGLE PROTEIN	CHEMBL1139845	1	Scientific Literature	J. Med. Chem.	2007	CHEMBL3308072
CHEMBL573937		0	406.87	0	0.86	4	CNC(=O)[C@]12C[C@@H]1[C@@H](n1cnc3c(NC4CCCC4)nc(Cl)nc31)[C@H](O)[C@@H]2O	Ki	'='	3250.0	nM	5.49			UO_0000065	13.49	0.27	4.63	4.38	False	CHEMBL1052240	Displacement of [3H]CGS21680 from human adenosine A2A receptor expressed in HEK293 cells after 60 mins by liquid scintillation counting	B	BAO_0000219	cell-based format	Homo sapiens	None	None	HEK293	None	CHEMBL251	Adenosine A2a receptor	Homo sapiens	SINGLE PROTEIN	CHEMBL1154768	1	Scientific Literature	J. Med. Chem.	2009	CHEMBL3307715
CHEMBL166500		0	301.30	0	3.35	40	COc1cccc(-c2n[nH]c(Cc3cccc(F)c3F)n2)c1	Ki	'='	20.0	nM	7.70			UO_0000065	25.55	0.48	4.35	15.16	False	CHEMBL644664	Binding affinity towards human recombinant adenosine A2A receptor by displacement of [3H]SCH-58261 radioligand.	B	BAO_0000357	single protein format	None	None	None	None	None	CHEMBL251	Adenosine A2a receptor	Homo sapiens	SINGLE PROTEIN	CHEMBL1147439	1	Scientific Literature	Bioorg. Med. Chem. Lett.	2004	None
CHEMBL209122		0	426.44	0	2.88	11	COc1ccc(-n2nc3c(NC(=O)c4ccccc4)nc4c(N)cccc4n3c2=O)cc1	Inhibition	'='	16.0	%				UO_0000187					False	CHEMBL864192	Inhibition of [3H]CGS 21680 binding to adenosine A2A receptor in bovine striatal membranes at 10 uM	B	BAO_0000249	cell membrane format	Bos taurus	None	None	None	None	CHEMBL251	Adenosine A2a receptor	Homo sapiens	SINGLE PROTEIN	CHEMBL1138044	1	Scientific Literature	J. Med. Chem.	2006	None
CHEMBL209943		0	411.42	0	3.29	6	COc1ccc(-n2nc3c(NC(=O)c4ccccc4)nc4ccccc4n3c2=O)cc1	Inhibition	'='	23.0	%				UO_0000187					False	CHEMBL864192	Inhibition of [3H]CGS 21680 binding to adenosine A2A receptor in bovine striatal membranes at 10 uM	B	BAO_0000249	cell membrane format	Bos taurus	None	None	None	None	CHEMBL251	Adenosine A2a receptor	Homo sapiens	SINGLE PROTEIN	CHEMBL1138044	1	Scientific Literature	J. Med. Chem.	2006	None
CHEMBL16488		0	381.40	0	3.29	B	O=C(Nc1nc2ccccc2n2c(=O)n(-c3ccccc3)nc12)c1ccccc1	Ki	'='	88.2	nM	7.05			UO_0000065	18.50	0.33	3.76	8.68	True	CHEMBL862969	Displacement of [3H]NECA from human adenosine A2A receptor expressed in CHO cells	B	BAO_0000219	cell-based format	Homo sapiens	None	None	CHO	None	CHEMBL251	Adenosine A2a receptor	Homo sapiens	SINGLE PROTEIN	CHEMBL1138044	1	Scientific Literature	J. Med. Chem.	2006	CHEMBL3308072
CHEMBL27508		0	412.49	0	2.90	3, KF17837	CCCn1c(=O)c2c(nc(/C=C/c3ccc(OC)c(OC)c3)n2C)n(CCC)c1=O	Ki	'='	71.0	nM	7.15			UO_0000065	17.33	0.33	4.25	8.90	False	CHEMBL641571	Binding Affinity for adenosine A2A receptor expressed in HEK293 cells compared to [3H]CGS-21680	B	BAO_0000219	cell-based format	Homo sapiens	None	None	HEK293	None	CHEMBL251	Adenosine A2a receptor	Homo sapiens	SINGLE PROTEIN	CHEMBL1134604	1	Scientific Literature	J. Med. Chem.	2001	CHEMBL3307715
CHEMBL207209		0	397.31	1	6.77	31	Clc1ccc(Nc2[nH]c3ccccc3c3nc(C4CCCC4)nc2-3)cc1Cl	Activity	'='	0.0	%				UO_0000187					False	CHEMBL859163	Displacement of [3H]R-PIA from human adenosine A2A receptor in HEK293 cells at 10 uM	B	BAO_0000219	cell-based format	Homo sapiens	None	None	HEK293	None	CHEMBL251	Adenosine A2a receptor	Homo sapiens	SINGLE PROTEIN	CHEMBL1148506	1	Scientific Literature	J. Med. Chem.	2006	CHEMBL3307715
CHEMBL442333		0	328.42	1	5.46	28	c1ccc(Nc2[nH]c3ccccc3c3nc(C4CCCC4)nc2-3)cc1	Ki	'='	3150.0	nM	5.50			UO_0000065	16.75	0.30	0.04	10.26	False	CHEMBL859162	Displacement of [3H]R-PIA from human adenosine A2A receptor in HEK293 cells	B	BAO_0000219	cell-based format	Homo sapiens	None	None	HEK293	None	CHEMBL251	Adenosine A2a receptor	Homo sapiens	SINGLE PROTEIN	CHEMBL1148506	1	Scientific Literature	J. Med. Chem.	2006	CHEMBL3307715
CHEMBL208133		0	368.44	1	5.34	35	c1ccc2c3nc(C4CCCC4)nc-3c(Nc3ccc4c[nH]nc4c3)[nH]c2c1	Activity	'='	68.0	%				UO_0000187					False	CHEMBL859163	Displacement of [3H]R-PIA from human adenosine A2A receptor in HEK293 cells at 10 uM	B	BAO_0000219	cell-based format	Homo sapiens	None	None	HEK293	None	CHEMBL251	Adenosine A2a receptor	Homo sapiens	SINGLE PROTEIN	CHEMBL1148506	1	Scientific Literature	J. Med. Chem.	2006	CHEMBL3307715
CHEMBL416537		0	291.31	0	1.92	4	Cc1cccc(-n2nc3c(N)nc4ccccc4n3c2=O)c1	Ki	'='	14.6	nM	7.84			UO_0000065	26.90	0.49	5.92	10.02	False	CHEMBL642124	Binding affinity towards Adenosine A2A receptor of bovine striatal membrane using [3H]-CGS- at 20 uM	B	BAO_0000019	assay format	Bos taurus	None	None	None	None	CHEMBL251	Adenosine A2a receptor	Homo sapiens	SINGLE PROTEIN	CHEMBL1132980	1	Scientific Literature	J. Med. Chem.	2000	None
CHEMBL16195		0	395.47	0	4.08	18	O=c1n(-c2ccccc2)nc2c(NCCCc3ccccc3)nc3ccccc3n12	Inhibition	'='	61.0	%				UO_0000187					False	CHEMBL642120	Binding affinity towards adenosine A2A receptor of bovine striatal membrane in presence of [3H]-CGS- at a concentration of 20 uM	B	BAO_0000019	assay format	Bos taurus	None	None	None	None	CHEMBL251	Adenosine A2a receptor	Homo sapiens	SINGLE PROTEIN	CHEMBL1132980	1	Scientific Literature	J. Med. Chem.	2000	None
CHEMBL2113399		0	452.47	0	-0.58	15	CCNC(=O)[C@H]1O[C@@H](n2cnc3c(N)nc(C#CC(C)(O)c4ccccc4)nc32)[C@H](O)[C@@H]1O	Ratio	'='	0.26										False	CHEMBL852688	Inhibition compared to inhibition by NECA (IC50 ratio) of rabbit platelet aggregation induced by ADP	F	BAO_0000019	assay format	Oryctolagus cuniculus	None	None	None	None	CHEMBL251	Adenosine A2a receptor	Homo sapiens	SINGLE PROTEIN	CHEMBL1127534	1	Scientific Literature	J. Med. Chem.	1994	None
CHEMBL563034		0	355.31	0	2.49	10	COc1ccccc1C(=O)Nc1nc(N)nc(-c2ccco2)c1[N+](=O)[O-]	Ki	'='	170.0	nM	6.77			UO_0000065	19.05	0.36	4.28	4.62	False	CHEMBL1036412	Displacement of [3H]CGS21680 from human adenosine A2A receptor	B	BAO_0000357	single protein format	Homo sapiens	None	None	None	None	CHEMBL251	Adenosine A2a receptor	Homo sapiens	SINGLE PROTEIN	CHEMBL1151872	1	Scientific Literature	Bioorg. Med. Chem. Lett.	2009	None
CHEMBL554623		0	328.76	0	2.90	22	Nc1nc(C(=O)NCc2cccc(Cl)c2)cc(-c2ccco2)n1	Activity						Active						False	CHEMBL1036415	Antagonist activity against human adenosine A2A receptor assessed as effect on agonist-induced calcium mobilization by FLIPR assay	F	BAO_0000019	assay format	Homo sapiens	None	None	None	None	CHEMBL251	Adenosine A2a receptor	Homo sapiens	SINGLE PROTEIN	CHEMBL1151872	1	Scientific Literature	Bioorg. Med. Chem. Lett.	2009	None
CHEMBL571672		0	295.30	0	1.64	32	Nc1nc(C(=O)NCc2cccnc2)cc(-c2ccco2)n1	Activity						Active						False	CHEMBL1036415	Antagonist activity against human adenosine A2A receptor assessed as effect on agonist-induced calcium mobilization by FLIPR assay	F	BAO_0000019	assay format	Homo sapiens	None	None	None	None	CHEMBL251	Adenosine A2a receptor	Homo sapiens	SINGLE PROTEIN	CHEMBL1151872	1	Scientific Literature	Bioorg. Med. Chem. Lett.	2009	None
CHEMBL567224		0	510.00	1	1.21	26	NCCNC(=O)CCC#Cc1nc(NCc2cccc(Cl)c2)c2ncn([C@H]3[C@H](O)[C@H](O)[C@@H]4C[C@@H]43)c2n1	Inhibition	'='	35.0	%				UO_0000187					True	CHEMBL1055621	Inhibition of [3H]CGS21680 binding to human adenosine A2A receptor expressed in HEK293 cells at 10 uM after 60 mins by liquid scintillation counting	B	BAO_0000219	cell-based format	Homo sapiens	None	None	HEK293	None	CHEMBL251	Adenosine A2a receptor	Homo sapiens	SINGLE PROTEIN	CHEMBL1154768	1	Scientific Literature	J. Med. Chem.	2009	CHEMBL3307715
CHEMBL490605		0	497.72	0	2.61	2c, MRS-5127	O[C@@H]1[C@H](O)[C@@H]2C[C@@H]2[C@H]1n1cnc2c(NCc3cccc(I)c3)nc(Cl)nc21	Ki	'='	1080.0	nM	5.97			UO_0000065	11.99	0.30	3.36	6.21	False	CHEMBL1052240	Displacement of [3H]CGS21680 from human adenosine A2A receptor expressed in HEK293 cells after 60 mins by liquid scintillation counting	B	BAO_0000219	cell-based format	Homo sapiens	None	None	HEK293	None	CHEMBL251	Adenosine A2a receptor	Homo sapiens	SINGLE PROTEIN	CHEMBL1154768	1	Scientific Literature	J. Med. Chem.	2009	CHEMBL3307715
CHEMBL8488		0	336.33	0	-0.13	2	Cn1c(=O)c2nc(-c3ccc(S(=O)(=O)O)cc3)[nH]c2n(C)c1=O	Ki						Not Determined						False	CHEMBL864800	Displacement of [3H]MSX2 from human recombinant adenosine A2A receptor expressed in CHO cells	B	BAO_0000219	cell-based format	Homo sapiens	None	None	CHO	None	CHEMBL251	Adenosine A2a receptor	Homo sapiens	SINGLE PROTEIN	CHEMBL1138067	1	Scientific Literature	J. Med. Chem.	2006	CHEMBL3308072
CHEMBL331372	CGS-21680	0	499.53	2	-0.16	CGS-21680	CCNC(=O)[C@H]1O[C@@H](n2cnc3c(N)nc(NCCc4ccc(CCC(=O)O)cc4)nc32)[C@H](O)[C@@H]1O	Bmax	'='	5.69	pM mg-1									False	CHEMBL640285	Binding affinity for HA-tagged wild type human Adenosine A2A receptor (WT) using [3H]-CGS-21,680 in COS-7 cells	B	BAO_0000219	cell-based format	Homo sapiens	None	None	COS-7	None	CHEMBL251	Adenosine A2a receptor	Homo sapiens	SINGLE PROTEIN	CHEMBL1130114	1	Scientific Literature	J. Med. Chem.	1997	CHEMBL3307648
CHEMBL378743		0	438.51	0	3.25	66	CC(C)Cn1c(=O)c2nc(-c3cnn(Cc4cccc(F)c4)c3)[nH]c2n(CC(C)C)c1=O	Ki	'='	1300.0	nM	5.89			UO_0000065	13.42	0.25	2.64	6.50	False	CHEMBL870846	Displacement of [3H]ZM-241385 from human adenosine A2a receptor expressed in HEK cells	B	BAO_0000219	cell-based format	Homo sapiens	None	None	HEK293	None	CHEMBL251	Adenosine A2a receptor	Homo sapiens	SINGLE PROTEIN	CHEMBL1148648	1	Scientific Literature	J. Med. Chem.	2006	CHEMBL3307715
CHEMBL210808		0	432.41	0	2.86	63	CCn1c(=O)c2nc(-c3cnn(Cc4cccc(C(F)(F)F)c4)c3)[nH]c2n(CC)c1=O	Ki	'='	450.0	nM	6.35			UO_0000065	14.68	0.28	3.49	7.01	False	CHEMBL870846	Displacement of [3H]ZM-241385 from human adenosine A2a receptor expressed in HEK cells	B	BAO_0000219	cell-based format	Homo sapiens	None	None	HEK293	None	CHEMBL251	Adenosine A2a receptor	Homo sapiens	SINGLE PROTEIN	CHEMBL1148648	1	Scientific Literature	J. Med. Chem.	2006	CHEMBL3307715
CHEMBL426504		0	382.40	0	1.98	62	CCn1c(=O)c2nc(-c3cnn(Cc4cccc(F)c4)c3)[nH]c2n(CC)c1=O	Ki	'='	290.0	nM	6.54			UO_0000065	17.10	0.32	4.56	7.22	False	CHEMBL870846	Displacement of [3H]ZM-241385 from human adenosine A2a receptor expressed in HEK cells	B	BAO_0000219	cell-based format	Homo sapiens	None	None	HEK293	None	CHEMBL251	Adenosine A2a receptor	Homo sapiens	SINGLE PROTEIN	CHEMBL1148648	1	Scientific Literature	J. Med. Chem.	2006	CHEMBL3307715
CHEMBL331372	CGS-21680	0	499.53	2	-0.16	CGS-21680	CCNC(=O)[C@H]1O[C@@H](n2cnc3c(N)nc(NCCc4ccc(CCC(=O)O)cc4)nc32)[C@H](O)[C@@H]1O	Kd	'='	74.0	nM	7.13			UO_0000065	14.27	0.27	7.29	3.61	False	CHEMBL645715	Saturation binding characteristics of wild type human Adenosine A2A receptor at pH 7.5	B	BAO_0000357	single protein format	Homo sapiens	None	None	None	None	CHEMBL251	Adenosine A2a receptor	Homo sapiens	SINGLE PROTEIN	CHEMBL1130114	1	Scientific Literature	J. Med. Chem.	1997	None
CHEMBL209174		0	461.35	0	3.92	48	CCCn1c(=O)c2nc(-c3cnn(Cc4cc(Cl)ccc4Cl)c3)[nH]c2n(CCC)c1=O	Ki	'='	70.0	nM	7.16			UO_0000065	15.51	0.32	3.23	7.91	False	CHEMBL870846	Displacement of [3H]ZM-241385 from human adenosine A2a receptor expressed in HEK cells	B	BAO_0000219	cell-based format	Homo sapiens	None	None	HEK293	None	CHEMBL251	Adenosine A2a receptor	Homo sapiens	SINGLE PROTEIN	CHEMBL1148648	1	Scientific Literature	J. Med. Chem.	2006	CHEMBL3307715
CHEMBL210212		0	428.44	0	2.90	41	CCCn1c(=O)c2nc(-c3cnn(Cc4ccc(F)c(F)c4)c3)[nH]c2n(CCC)c1=O	Ki	'='	280.0	nM	6.55			UO_0000065	15.29	0.29	3.65	7.24	False	CHEMBL870846	Displacement of [3H]ZM-241385 from human adenosine A2a receptor expressed in HEK cells	B	BAO_0000219	cell-based format	Homo sapiens	None	None	HEK293	None	CHEMBL251	Adenosine A2a receptor	Homo sapiens	SINGLE PROTEIN	CHEMBL1148648	1	Scientific Literature	J. Med. Chem.	2006	CHEMBL3307715
CHEMBL204449		0	342.40	0	4.57	Nicotinamide derivative, 2	C[C@@H](NC(=O)c1cccnc1Oc1ccc(F)cc1)c1cccs1	Activity	'='	23.0	%				UO_0000187					False	CHEMBL867139	Binding affinity to adenosine A2A receptor at 10 uM	B	BAO_0000357	single protein format	Homo sapiens	None	None	None	None	CHEMBL251	Adenosine A2a receptor	Homo sapiens	SINGLE PROTEIN	CHEMBL1138125	1	Scientific Literature	Bioorg. Med. Chem. Lett.	2006	None
CHEMBL2113454		0	436.41	2	-0.70	8l	Nc1nc(/N=N/NC(=O)Nc2nccs2)nc2c1ncn2[C@@H]1O[C@H](CO)[C@@H](O)[C@H]1O	Ki	'='	25.0	nM	7.60			UO_0000065	17.42	0.35	8.30	3.48	False	CHEMBL642231	Tested for binding affinity towards human adenosine A2A receptor using [3H]ZM-241385 as radioligand	B	BAO_0000357	single protein format	None	None	None	None	None	CHEMBL251	Adenosine A2a receptor	Homo sapiens	SINGLE PROTEIN	CHEMBL1136764	1	Scientific Literature	J. Med. Chem.	2003	None
CHEMBL225982		0	386.42	0	3.51	14	O=c1ccc(Nc2ncc(-c3ccncn3)c(-c3ccco3)n2)cn1CC1CC1	Inhibition	'='	38.5	%				UO_0000187					False	CHEMBL904694	Displacement of [3H]ZM-241385 from human A2A receptor expressed in HeLa cells at 2500 nM	B	BAO_0000219	cell-based format	Homo sapiens	None	None	HeLa	None	CHEMBL251	Adenosine A2a receptor	Homo sapiens	SINGLE PROTEIN	CHEMBL1143065	1	Scientific Literature	J. Med. Chem.	2007	CHEMBL3308376
CHEMBL81863		0	329.41	0	4.25	4g	Cc1[nH]c2nc(-c3ccccc3)nc(NCc3ccncc3)c2c1C	IC50	'='	2010.0	nM	5.70			UO_0000065	17.29	0.31	1.45	8.57	False	CHEMBL649780	Inhibitory activity against membranes from HEK293 cells stably expressing the human A2a receptor (hA2a)	B	BAO_0000219	cell-based format	Homo sapiens	None	None	HEK293	None	CHEMBL251	Adenosine A2a receptor	Homo sapiens	SINGLE PROTEIN	CHEMBL1131846	1	Scientific Literature	Bioorg. Med. Chem. Lett.	1999	CHEMBL3307715
CHEMBL556389		0	478.51	0	2.02	15e	CCn1c(=O)c2[nH]c(-c3ccc(OCC(=O)Nc4ccccn4)cc3)nc2n(CCCOC)c1=O	Ki	'='	169.82	nM	6.77			UO_0000065	14.15	0.26	4.75	5.09	False	CHEMBL1024516	Binding affinity to human adenosine A2a receptor expressed in human HeLa cells	B	BAO_0000219	cell-based format	Homo sapiens	None	None	HeLa	None	CHEMBL251	Adenosine A2a receptor	Homo sapiens	SINGLE PROTEIN	CHEMBL1151855	1	Scientific Literature	Bioorg. Med. Chem.	2009	CHEMBL3308376
CHEMBL563889		0	404.47	0	3.28	8d	CCn1c(=O)c2[nH]c(-c3ccc(-c4ccccc4)cc3)nc2n(CCCOC)c1=O	Ki	'='	524.81	nM	6.28			UO_0000065	15.53	0.29	3.00	7.67	False	CHEMBL1024516	Binding affinity to human adenosine A2a receptor expressed in human HeLa cells	B	BAO_0000219	cell-based format	Homo sapiens	None	None	HeLa	None	CHEMBL251	Adenosine A2a receptor	Homo sapiens	SINGLE PROTEIN	CHEMBL1151855	1	Scientific Literature	Bioorg. Med. Chem.	2009	CHEMBL3308376
CHEMBL251997		0	383.84	0	0.84	13 (2'-Me-CCPA)	C[C@@]1(O)[C@H](O)[C@@H](CO)O[C@H]1n1cnc2c(NC3CCCC3)nc(Cl)nc21	Ki	'='	3.9	nM	8.41			UO_0000065	21.91	0.44	7.57	6.70	False	CHEMBL873042	Inhibitory activity at Adenosine A2A receptor by inhibition of [3H]-CGS- 21680 binding to bovine striatal membranes.	B	BAO_0000019	assay format	Bos taurus	None	None	None	None	CHEMBL251	Adenosine A2a receptor	Homo sapiens	SINGLE PROTEIN	CHEMBL1131221	1	Scientific Literature	J. Med. Chem.	1998	None
CHEMBL330982		0	312.34	0	3.33	10	c1ccc(-c2nc3c4[nH]cnc4nc(-c4ccccc4)n3n2)cc1	IC50	'='	23.0	nM	7.64			UO_0000065	24.45	0.43	4.31	10.64	False	CHEMBL640305	Displacement of [3H]CGS-21680 binding to human Adenosine A2A receptor expressed in HEK293 cells	B	BAO_0000219	cell-based format	None	None	None	HEK293	None	CHEMBL251	Adenosine A2a receptor	Homo sapiens	SINGLE PROTEIN	CHEMBL1135548	1	Scientific Literature	J. Med. Chem.	2002	CHEMBL3307715
CHEMBL3798754		0	305.34	0	3.03	24	Cc1ccc(-c2nc(N)c3nn(Cc4ccccc4)cc3n2)o1	Ki	'='	9.23	nM	8.04			UO_0000065	26.31	0.48	5.00	9.71	False	CHEMBL3802552	Displacement of [3H]-ZM241385 from human adenosine A2A receptor expressed in CHO cell membranes after 60 mins by scintillation counting method	B	BAO_0000219	cell-based format	Homo sapiens	None	None	CHO	None	CHEMBL251	Adenosine A2a receptor	Homo sapiens	SINGLE PROTEIN	CHEMBL3797185	1	Scientific Literature	Bioorg. Med. Chem.	2016	CHEMBL3308072
CHEMBL3799088		0	305.34	0	2.91	21	Nc1nc(-c2ccco2)nc2cn(CCc3ccccc3)nc12	Inhibition	'='	33.0	%				UO_0000187					False	CHEMBL3802555	Displacement of [3H]-ZM241385 from human adenosine A2A receptor expressed in CHO cell membranes at 1 uM after 60 mins by scintillation counting method relative to control	B	BAO_0000219	cell-based format	Homo sapiens	None	None	CHO	None	CHEMBL251	Adenosine A2a receptor	Homo sapiens	SINGLE PROTEIN	CHEMBL3797185	1	Scientific Literature	Bioorg. Med. Chem.	2016	CHEMBL3308072
CHEMBL302376		0	266.26	0	-2.01	5	NC[C@H]1O[C@@H](n2cnc3c(N)ncnc32)[C@H](O)[C@@H]1O	Ki						Not Determined						False	CHEMBL641575	Binding affinity against H278E human adenosine A2A receptor expressed in CHO cells using [3H]- ZM-241385; ND = No data.	B	BAO_0000219	cell-based format	Homo sapiens	None	None	CHO	None	CHEMBL251	Adenosine A2a receptor	Homo sapiens	SINGLE PROTEIN	CHEMBL1144939	1	Scientific Literature	J. Med. Chem.	2003	CHEMBL3308072
CHEMBL3746774		0	495.93	1	0.80	6	CNC(=O)[C@@]12C[C@@H]1[C@@H](n1cnc3c(NC)nc(-n4cc(-c5ccccc5Cl)nn4)nc31)[C@H](O)[C@@H]2O	Inhibition	'='	31.0	%				UO_0000187					False	CHEMBL3749018	Displacement of [3H]2-[p(2-carboxyethyl)phenyl-ethylamino]-5'-N-ethylcarboxamido-adenosine from human adenosine A2A receptor stably expressed in HEK293 cell membrane at 10 uM by radioligand binding assay	B	BAO_0000219	cell-based format	Homo sapiens	None	None	HEK293	None	CHEMBL251	Adenosine A2a receptor	Homo sapiens	SINGLE PROTEIN	CHEMBL3745601	1	Scientific Literature	MedChemComm	2015	CHEMBL3307715
CHEMBL3747670		0	463.46	1	-1.07	9; MRS7116	CNC(=O)[C@@]12C[C@@H]1[C@@H](n1cnc3c(NC)nc(-n4cc(-c5ncccn5)nn4)nc31)[C@H](O)[C@@H]2O	Inhibition	'='	27.0	%				UO_0000187					False	CHEMBL3749018	Displacement of [3H]2-[p(2-carboxyethyl)phenyl-ethylamino]-5'-N-ethylcarboxamido-adenosine from human adenosine A2A receptor stably expressed in HEK293 cell membrane at 10 uM by radioligand binding assay	B	BAO_0000219	cell-based format	Homo sapiens	None	None	HEK293	None	CHEMBL251	Adenosine A2a receptor	Homo sapiens	SINGLE PROTEIN	CHEMBL3745601	1	Scientific Literature	MedChemComm	2015	CHEMBL3307715
CHEMBL1099127		0	496.55	0	0.93	5c	CNC(=O)[C@H]1O[C@@H](n2cnc3c(NCc4ccc5c(c4)C(C)(C)N([O])C5(C)C)ncnc32)[C@H](O)[C@@H]1O	Ki	'>'	10000.0	nM				UO_0000065					False	CHEMBL1117281	Displacement of [3H]ZM241385 from human recombinant adenosine A2A receptor by rapid filtration technique	B	BAO_0000357	single protein format	Homo sapiens	None	None	None	None	CHEMBL251	Adenosine A2a receptor	Homo sapiens	SINGLE PROTEIN	CHEMBL1158581	1	Scientific Literature	Bioorg. Med. Chem.	2010	None
CHEMBL138332		0	436.86	0	4.44	6	CCCn1cc2c(nc(NC(=O)Nc3cccc(Cl)c3)n3nc(-c4ccco4)nc23)n1	Ki	'='	1220.0	nM	5.91			UO_0000065	13.54	0.26	1.47	5.13	True	CHEMBL643207	Displacement of [3H]SCH-58261 from human Adenosine A2A receptor expressed in HEK293 cells; range 880-1682	B	BAO_0000219	cell-based format	Homo sapiens	None	None	HEK293	None	CHEMBL251	Adenosine A2a receptor	Homo sapiens	SINGLE PROTEIN	CHEMBL1136016	1	Scientific Literature	J. Med. Chem.	2002	CHEMBL3307715
CHEMBL273094	XANTHINE AMINE CONGENER	0	428.49	0	0.83	XAC	CCCn1c(=O)c2[nH]c(-c3ccc(OCC(=O)NCCN)cc3)nc2n(CCC)c1=O	Ki	'='	63.0	nM	7.20			UO_0000065	16.80	0.32	6.37	5.25	False	CHEMBL642117	Ability to displace the specific binding of [3H]-CGS- to adenosine A2A receptor form bovine brain striatal membranes	B	BAO_0000221	tissue-based format	Bos taurus	CHEMBL3638188	Brain	None	None	CHEMBL251	Adenosine A2a receptor	Homo sapiens	SINGLE PROTEIN	CHEMBL1132946	1	Scientific Literature	J. Med. Chem.	2000	None
CHEMBL3416780		0	546.03	2	0.05	22	CCNC(=O)[C@H]1O[C@@H](n2cnc3c(N)nc(NCCN4CCN(c5ccc(Cl)cc5)CC4)nc32)[C@H](O)[C@@H]1O	EC50	'='	31.0	nM	7.51			UO_0000065	13.75	0.27	7.46	4.50	False	CHEMBL3419486	Agonist activity at human adenosine A2A receptor expressed in CHO cells assessed as stimulation of [3H]cAMP levels by scintillation counting method	B	BAO_0000219	cell-based format	Homo sapiens	None	None	CHO	None	CHEMBL251	Adenosine A2a receptor	Homo sapiens	SINGLE PROTEIN	CHEMBL3414558	1	Scientific Literature	J. Med. Chem.	2015	CHEMBL3308072
CHEMBL3415034		0	311.29	0	3.37	13	Cc1nc2sc(-c3cccc(C(F)(F)F)c3)nc2c(=O)[nH]1	Inhibition	'='	15.0	%				UO_0000187					False	CHEMBL3418855	Displacement of [3H]ZM241385 from human adenosine A2A receptor expressed in CHO cell membranes at 1 uM incubated for 60 mins by scintillation counting method	B	BAO_0000219	cell-based format	Homo sapiens	None	None	CHO	None	CHEMBL251	Adenosine A2a receptor	Homo sapiens	SINGLE PROTEIN	CHEMBL3414467	1	Scientific Literature	Eur. J. Med. Chem.	2015	CHEMBL3308072
CHEMBL339522		0	488.98	0	2.10	11	OC[C@H]1O[C@@H](n2cnc3c(NCCc4cccc(Cl)c4)nc(NC4CCCC4)nc32)[C@H](O)[C@@H]1O	Ki	'='	39.0	nM	7.41			UO_0000065	15.15	0.30	5.31	5.39	False	CHEMBL640526	In vitro inhibition of human neutrophil activation via Adenosine A2A receptor.	B	BAO_0000357	single protein format	None	None	None	None	None	CHEMBL251	Adenosine A2a receptor	Homo sapiens	SINGLE PROTEIN	CHEMBL1133401	1	Scientific Literature	Bioorg. Med. Chem. Lett.	2000	None
CHEMBL3414946		0	461.85	1	1.36	11	CCn1nnc([C@H]2O[C@@H](n3cnc4c(Nc5ccc(Cl)cc5F)ncnc43)[C@H](O)[C@@H]2O)n1	EC50	'='	8.4	nM	8.08			UO_0000065	17.49	0.34	6.72	5.42	False	CHEMBL3420494	Agonist activity at human recombinant adenosine A2A receptor transfected in CHO cells assessed as induction of adenylyl cyclase activity	B	BAO_0000219	cell-based format	Homo sapiens	None	None	CHO	None	CHEMBL251	Adenosine A2a receptor	Homo sapiens	SINGLE PROTEIN	CHEMBL3414438	1	Scientific Literature	J. Med. Chem.	2015	CHEMBL3308072
CHEMBL1169969		0	436.44	0	3.25	3b	CCCn1c(=O)[nH]c(=O)c2[nH]c(-c3ccc(OCC(=O)Nc4ccc(F)cc4)cc3)cc21	Inhibition	'='	36.0	%				UO_0000187					False	CHEMBL1175169	Displacement of [3H]ZM241385 from human recombinant adenosine A2A receptor expressed in human HeLa cells at 1 uM after 30 mins	B	BAO_0000219	cell-based format	Homo sapiens	None	None	HeLa	None	CHEMBL251	Adenosine A2a receptor	Homo sapiens	SINGLE PROTEIN	CHEMBL1177853	1	Scientific Literature	Eur. J. Med. Chem.	2010	CHEMBL3308376
CHEMBL605265		0	415.44	1	-0.98	30	CCNC(=O)[C@H]1OC(n2cnc3c(N)nc(C#Cc4nccs4)nc32)[C@H](O)[C@@H]1O	Potency ratio	'='	0.44										False	CHEMBL649793	Anti-aggregatory activity against adenosine A2A receptor from rabbit platelets. Potency ratio was reported with reference to the NECA IC50 of 0.2 uM.	F	BAO_0000019	assay format	Oryctolagus cuniculus	None	None	None	None	CHEMBL251	Adenosine A2a receptor	Homo sapiens	SINGLE PROTEIN	CHEMBL1128307	1	Scientific Literature	J. Med. Chem.	1995	None
CHEMBL331372	CGS-21680	0	499.53	2	-0.16	4 (CGS-21680)	CCNC(=O)[C@H]1O[C@@H](n2cnc3c(N)nc(NCCc4ccc(CCC(=O)O)cc4)nc32)[C@H](O)[C@@H]1O	Bmax	'='	4.57	pM mg-1									False	CHEMBL640292	Saturation binding of wild type human Adenosine A2A receptor at pH 7.5	B	BAO_0000357	single protein format	Homo sapiens	None	None	None	None	CHEMBL251	Adenosine A2a receptor	Homo sapiens	SINGLE PROTEIN	CHEMBL1130114	1	Scientific Literature	J. Med. Chem.	1997	None
CHEMBL3416787		0	585.67	2	-0.58	29	CCNC(=O)[C@H]1O[C@@H](n2cnc3c(N)nc(NCCN4CCN(c5ccc(OCCOC)cc5)CC4)nc32)[C@H](O)[C@@H]1O	Ki	'='	56.0	nM	7.25			UO_0000065	12.38	0.24	7.83	3.91	False	CHEMBL3419484	Displacement of [3H]CGS21680 from human adenosine A2A receptor expressed in CHO cell membranes incubated for 120 mins by scintillation counting method	B	BAO_0000219	cell-based format	Homo sapiens	None	None	CHO	None	CHEMBL251	Adenosine A2a receptor	Homo sapiens	SINGLE PROTEIN	CHEMBL3414558	1	Scientific Literature	J. Med. Chem.	2015	CHEMBL3308072
CHEMBL3416804		0	542.60	2	-0.48	47	CCNC(=O)[C@H]1O[C@@H](n2cnc3c(N)nc(N4CCN(c5ccc(OCCOC)cc5)CC4)nc32)[C@H](O)[C@@H]1O	Ki	'='	682.0	nM	6.17			UO_0000065	11.36	0.22	6.65	3.56	False	CHEMBL3419484	Displacement of [3H]CGS21680 from human adenosine A2A receptor expressed in CHO cell membranes incubated for 120 mins by scintillation counting method	B	BAO_0000219	cell-based format	Homo sapiens	None	None	CHO	None	CHEMBL251	Adenosine A2a receptor	Homo sapiens	SINGLE PROTEIN	CHEMBL3414558	1	Scientific Literature	J. Med. Chem.	2015	CHEMBL3308072
CHEMBL316630		0	281.27	0	3.22	34	Cc1ccc2c(O)cc(-c3ccc([N+](=O)[O-])cc3)nc2n1	Ki	'='	460.0	nM	6.34			UO_0000065	22.53	0.41	3.12	7.11	True	CHEMBL642117	Ability to displace the specific binding of [3H]-CGS- to adenosine A2A receptor form bovine brain striatal membranes	B	BAO_0000221	tissue-based format	Bos taurus	CHEMBL3638188	Brain	None	None	CHEMBL251	Adenosine A2a receptor	Homo sapiens	SINGLE PROTEIN	CHEMBL1132946	1	Scientific Literature	J. Med. Chem.	2000	None
CHEMBL1172269		0	441.41	0	4.61	10	COc1ccc(N(CC(F)(F)F)C(C)=O)c2sc(NC(=O)c3ccc(F)cc3)nc12	Ki	'='	35.0	nM	7.46			UO_0000065	16.89	0.34	2.85	10.42	False	CHEMBL1175307	Displacement of [3H]-ZM241385 from human adenosine A2A receptor expressed in CHO-K1 cells after 1 hr by scintillation counting	B	BAO_0000219	cell-based format	Homo sapiens	None	None	CHO-K1	None	CHEMBL251	Adenosine A2a receptor	Homo sapiens	SINGLE PROTEIN	CHEMBL1177799	1	Scientific Literature	Bioorg. Med. Chem. Lett.	2010	CHEMBL3307512
CHEMBL1171526		0	417.46	0	3.70	14	COCCN(C(C)=O)c1ccc(OC)c2nc(NC(=O)c3ccc(F)cc3)sc12	Ki	'='	38.0	nM	7.42			UO_0000065	17.77	0.35	3.72	9.19	False	CHEMBL1175307	Displacement of [3H]-ZM241385 from human adenosine A2A receptor expressed in CHO-K1 cells after 1 hr by scintillation counting	B	BAO_0000219	cell-based format	Homo sapiens	None	None	CHO-K1	None	CHEMBL251	Adenosine A2a receptor	Homo sapiens	SINGLE PROTEIN	CHEMBL1177799	1	Scientific Literature	Bioorg. Med. Chem. Lett.	2010	CHEMBL3307512
CHEMBL50051		0	337.38	0	2.25	15b	Cn1c(-c2ccco2)nc2c(N)nc(C#CC3(O)CCCCC3)nc21	Ki	'='	11.0	nM	7.96			UO_0000065	23.59	0.43	5.71	7.73	False	CHEMBL641570	Binding Affinity towards Adenosine A2A receptor expressed in HEK293 cells versus [3H]CGS-21680	B	BAO_0000219	cell-based format	None	None	None	HEK293	None	CHEMBL251	Adenosine A2a receptor	Homo sapiens	SINGLE PROTEIN	CHEMBL1134604	1	Scientific Literature	J. Med. Chem.	2001	CHEMBL3307715
CHEMBL48153		0	365.41	0	2.80	15f	Cn1c(-c2cccc(F)c2)nc2c(N)nc(C#CC3(O)CCCCC3)nc21	Ki	'='	16.0	nM	7.80			UO_0000065	21.33	0.39	5.00	8.68	False	CHEMBL641570	Binding Affinity towards Adenosine A2A receptor expressed in HEK293 cells versus [3H]CGS-21680	B	BAO_0000219	cell-based format	None	None	None	HEK293	None	CHEMBL251	Adenosine A2a receptor	Homo sapiens	SINGLE PROTEIN	CHEMBL1134604	1	Scientific Literature	J. Med. Chem.	2001	CHEMBL3307715
CHEMBL121339		0	326.79	0	3.66	17	CCCCc1nc2[nH]cnc2c2nc(-c3ccc(Cl)cc3)nn12	IC50	'='	2600.0	nM	5.58			UO_0000065	17.09	0.33	1.93	7.78	False	CHEMBL640305	Displacement of [3H]CGS-21680 binding to human Adenosine A2A receptor expressed in HEK293 cells	B	BAO_0000219	cell-based format	None	None	None	HEK293	None	CHEMBL251	Adenosine A2a receptor	Homo sapiens	SINGLE PROTEIN	CHEMBL1135548	1	Scientific Literature	J. Med. Chem.	2002	CHEMBL3307715
CHEMBL32802		0	534.40	1	3.43	71b	CCCn1c(=O)c2nc(-c3cc(OCC(=O)Nc4ccc(Cl)c(Cl)c4)nn3C)[nH]c2n(CCC)c1=O	Ki	'>'	1000.0	nM				UO_0000065					False	CHEMBL644661	Binding affinity of compound for displacement of specific [3H]ZM-241385 binding at human adenosine A2A receptor expressed in CHO cells	B	BAO_0000219	cell-based format	None	None	None	CHO	None	CHEMBL251	Adenosine A2a receptor	Homo sapiens	SINGLE PROTEIN	CHEMBL1148292	1	Scientific Literature	J. Med. Chem.	2004	CHEMBL3308072
CHEMBL179300		0	310.38	0	2.47	60	Cc1cccc(-c2c(C#N)c(N)nc(SCCO)c2C#N)c1	Displacement	'='	29.0	%				UO_0000187					False	CHEMBL832173	Percent displacement of [3H]-ZM 241385 binding to human adenosine A2A receptor expressed in CHO cells at 1 uM	B	BAO_0000219	cell-based format	Homo sapiens	None	None	CHO	None	CHEMBL251	Adenosine A2a receptor	Homo sapiens	SINGLE PROTEIN	CHEMBL1145202	1	Scientific Literature	J. Med. Chem.	2005	CHEMBL3308072
CHEMBL32229		0	623.64	1	4.89	30b	CCCn1c(=O)c2nc(-c3cc(NC(=O)Cc4ccc(OCc5ccccc5C(F)(F)F)cc4)nn3C)[nH]c2n(CCC)c1=O	Ki	'>'	1000.0	nM				UO_0000065					False	CHEMBL644661	Binding affinity of compound for displacement of specific [3H]ZM-241385 binding at human adenosine A2A receptor expressed in CHO cells	B	BAO_0000219	cell-based format	None	None	None	CHO	None	CHEMBL251	Adenosine A2a receptor	Homo sapiens	SINGLE PROTEIN	CHEMBL1148292	1	Scientific Literature	J. Med. Chem.	2004	CHEMBL3308072
CHEMBL34281		0	550.62	2	1.96	67b	CCCn1c(=O)c2nc(-c3cc(OCC(=O)Nc4ccc(N5CCOCC5)cc4)nn3C)[nH]c2n(CCC)c1=O	Ki	'>'	1000.0	nM				UO_0000065					False	CHEMBL644661	Binding affinity of compound for displacement of specific [3H]ZM-241385 binding at human adenosine A2A receptor expressed in CHO cells	B	BAO_0000219	cell-based format	None	None	None	CHO	None	CHEMBL251	Adenosine A2a receptor	Homo sapiens	SINGLE PROTEIN	CHEMBL1148292	1	Scientific Literature	J. Med. Chem.	2004	CHEMBL3308072
CHEMBL227019		0	470.61	0	2.44	45	CC(=O)N[C@H](C(=O)N[C@@H](CCC1CCCCC1)C(=O)N1c2ccccc2C[C@H]1C(N)=O)C(C)C	Activity	'>'	40.0	%				UO_0000187					False	CHEMBL889380	Displacement of [3H]CGS 21680 from adenosine A2A receptor in lamb striatum membrane at 50 uM after 2 hrs	B	BAO_0000249	cell membrane format	Ovis aries	None	None	None	None	CHEMBL251	Adenosine A2a receptor	Homo sapiens	SINGLE PROTEIN	CHEMBL1145382	1	Scientific Literature	J. Med. Chem.	2007	None
CHEMBL99052		0	443.51	1	0.85	29	Nc1nc(-c2cnn(CCC3CCCCC3)c2)nc2c1ncn2[C@@H]1O[C@H](CO)[C@@H](O)[C@H]1O	Ki	'='	3430.0	nM	5.46			UO_0000065	12.32	0.23	4.61	3.47	False	CHEMBL640535	Receptor binding affinity for the adenosine A2A receptor were determined using [3H]ZM-241385 as a radioligand in pig	B	BAO_0000357	single protein format	Sus scrofa	None	None	None	None	CHEMBL251	Adenosine A2a receptor	Homo sapiens	SINGLE PROTEIN	CHEMBL1134910	1	Scientific Literature	Bioorg. Med. Chem. Lett.	2002	None
CHEMBL226305		0	598.02	2	2.00	41	CCNC(=O)[C@H]1O[C@@H](n2cnc3c(Nc4ccc(OCC(=O)Nc5ccc(OC)cc5)cc4)nc(Cl)nc32)[C@H](O)[C@@H]1O	Ki	'>'	1000.0	nM				UO_0000065					False	CHEMBL904112	Displacement of [3H]CGS-21680 from human adenosine A2A receptor expressed in CHO cells	B	BAO_0000219	cell-based format	Homo sapiens	None	None	CHO	None	CHEMBL251	Adenosine A2a receptor	Homo sapiens	SINGLE PROTEIN	CHEMBL1142924	1	Scientific Literature	Bioorg. Med. Chem.	2007	CHEMBL3308072
CHEMBL226356		0	567.99	2	2.00	40	CCNC(=O)[C@H]1O[C@@H](n2cnc3c(Nc4ccc(OCC(=O)Nc5ccccc5)cc4)nc(Cl)nc32)[C@H](O)[C@@H]1O	Ki	'>'	1000.0	nM				UO_0000065					False	CHEMBL904112	Displacement of [3H]CGS-21680 from human adenosine A2A receptor expressed in CHO cells	B	BAO_0000219	cell-based format	Homo sapiens	None	None	CHO	None	CHEMBL251	Adenosine A2a receptor	Homo sapiens	SINGLE PROTEIN	CHEMBL1142924	1	Scientific Literature	Bioorg. Med. Chem.	2007	CHEMBL3308072
CHEMBL375501		0	547.57	2	1.02	37	CCNC(=O)[C@H]1O[C@@H](n2cnc3c(Nc4ccc(OCC(=O)NCc5ccccc5)cc4)ncnc32)[C@H](O)[C@@H]1O	Ki	'>'	1000.0	nM				UO_0000065					False	CHEMBL904112	Displacement of [3H]CGS-21680 from human adenosine A2A receptor expressed in CHO cells	B	BAO_0000219	cell-based format	Homo sapiens	None	None	CHO	None	CHEMBL251	Adenosine A2a receptor	Homo sapiens	SINGLE PROTEIN	CHEMBL1142924	1	Scientific Literature	Bioorg. Med. Chem.	2007	CHEMBL3308072
CHEMBL375501		0	547.57	2	1.02	37	CCNC(=O)[C@H]1O[C@@H](n2cnc3c(Nc4ccc(OCC(=O)NCc5ccccc5)cc4)ncnc32)[C@H](O)[C@@H]1O	Activity	'='	49.0	%				UO_0000187					False	CHEMBL904112	Displacement of [3H]CGS-21680 from human adenosine A2A receptor expressed in CHO cells	B	BAO_0000219	cell-based format	Homo sapiens	None	None	CHO	None	CHEMBL251	Adenosine A2a receptor	Homo sapiens	SINGLE PROTEIN	CHEMBL1142924	1	Scientific Literature	Bioorg. Med. Chem.	2007	CHEMBL3308072
CHEMBL388405		0	589.65	2	2.64	34	CCNC(=O)[C@H]1O[C@@H](n2cnc3c(Nc4ccc(OCC(=O)Nc5ccc(C(C)(C)C)cc5)cc4)ncnc32)[C@H](O)[C@@H]1O	Ki	'>'	1000.0	nM				UO_0000065					False	CHEMBL904112	Displacement of [3H]CGS-21680 from human adenosine A2A receptor expressed in CHO cells	B	BAO_0000219	cell-based format	Homo sapiens	None	None	CHO	None	CHEMBL251	Adenosine A2a receptor	Homo sapiens	SINGLE PROTEIN	CHEMBL1142924	1	Scientific Literature	Bioorg. Med. Chem.	2007	CHEMBL3308072
CHEMBL226243		0	563.57	2	1.35	30	CCNC(=O)[C@H]1O[C@@H](n2cnc3c(Nc4ccc(OCC(=O)Nc5ccc(OC)cc5)cc4)ncnc32)[C@H](O)[C@@H]1O	Ki	'>'	1000.0	nM				UO_0000065					False	CHEMBL904112	Displacement of [3H]CGS-21680 from human adenosine A2A receptor expressed in CHO cells	B	BAO_0000219	cell-based format	Homo sapiens	None	None	CHO	None	CHEMBL251	Adenosine A2a receptor	Homo sapiens	SINGLE PROTEIN	CHEMBL1142924	1	Scientific Literature	Bioorg. Med. Chem.	2007	CHEMBL3308072
CHEMBL32952		0	431.45	0	0.91	13b	CCCn1c(=O)c2nc(-c3cc(NC(=O)CCC(=O)O)nn3C)[nH]c2n(CCC)c1=O	Ki	'>'	1000.0	nM				UO_0000065					False	CHEMBL644661	Binding affinity of compound for displacement of specific [3H]ZM-241385 binding at human adenosine A2A receptor expressed in CHO cells	B	BAO_0000219	cell-based format	None	None	None	CHO	None	CHEMBL251	Adenosine A2a receptor	Homo sapiens	SINGLE PROTEIN	CHEMBL1148292	1	Scientific Literature	J. Med. Chem.	2004	CHEMBL3308072
CHEMBL260331		0	509.52	2	1.85	62b	CCCn1c(=O)c2[nH]c(-c3cc(OCC(=O)Nc4ccc5c(c4)OCO5)nn3C)nc2n(CCC)c1=O	Ki	'>'	1000.0	nM				UO_0000065					True	CHEMBL644661	Binding affinity of compound for displacement of specific [3H]ZM-241385 binding at human adenosine A2A receptor expressed in CHO cells	B	BAO_0000219	cell-based format	None	None	None	CHO	None	CHEMBL251	Adenosine A2a receptor	Homo sapiens	SINGLE PROTEIN	CHEMBL1148292	1	Scientific Literature	J. Med. Chem.	2004	CHEMBL3308072
CHEMBL241109		0	465.47	0	2.42	11h, SCH-412348	Nc1nc2c(cnn2CCN2CCN(c3ccc(F)cc3F)CC2)c2nc(-c3ccco3)nn12	Ki	'='	0.6	nM	9.22			UO_0000065	19.81	0.37	6.80	8.66	False	CHEMBL903278	Binding affinity to human adenosine A2A receptor	B	BAO_0000357	single protein format	Homo sapiens	None	None	None	None	CHEMBL251	Adenosine A2a receptor	Homo sapiens	SINGLE PROTEIN	CHEMBL1139101	1	Scientific Literature	Bioorg. Med. Chem. Lett.	2007	None
CHEMBL98023		0	432.44	1	-1.59	35	CCCNC(=O)Cn1cc(-c2nc(N)c3ncn([C@@H]4O[C@H](CO)[C@@H](O)[C@H]4O)c3n2)cn1	Ki	'>'	100000.0	nM				UO_0000065					False	CHEMBL640535	Receptor binding affinity for the adenosine A2A receptor were determined using [3H]ZM-241385 as a radioligand in pig	B	BAO_0000357	single protein format	Sus scrofa	None	None	None	None	CHEMBL251	Adenosine A2a receptor	Homo sapiens	SINGLE PROTEIN	CHEMBL1134910	1	Scientific Literature	Bioorg. Med. Chem. Lett.	2002	None
CHEMBL98973		0	403.44	1	-0.22	6	CCCc1c(C)nn(-c2nc(N)c3ncn([C@@H]4O[C@H](CO)[C@@H](O)[C@H]4O)c3n2)c1C	Ki	'>'	100000.0	nM				UO_0000065					False	CHEMBL640535	Receptor binding affinity for the adenosine A2A receptor were determined using [3H]ZM-241385 as a radioligand in pig	B	BAO_0000357	single protein format	Sus scrofa	None	None	None	None	CHEMBL251	Adenosine A2a receptor	Homo sapiens	SINGLE PROTEIN	CHEMBL1134910	1	Scientific Literature	Bioorg. Med. Chem. Lett.	2002	None
CHEMBL3740172		0	282.35	0	2.43	12	CCCn1cnc2c(N)nc(NCc3ccccc3)nc21	Ki	'='	1400.0	nM	5.85			UO_0000065	20.73	0.38	3.42	7.17	False	CHEMBL3744102	Displacement of [3H]NECA from human adenosine A2A receptor expressed in CHO cells	B	BAO_0000219	cell-based format	Homo sapiens	None	None	CHO	None	CHEMBL251	Adenosine A2a receptor	Homo sapiens	SINGLE PROTEIN	CHEMBL3739359	1	Scientific Literature	MedChemComm	2015	CHEMBL3308072
CHEMBL225972		0	317.31	0	2.73	6	c1coc(-c2nc(Nc3cncnc3)ncc2-c2ccncn2)c1	Inhibition	'='	29.0	%				UO_0000187					False	CHEMBL904694	Displacement of [3H]ZM-241385 from human A2A receptor expressed in HeLa cells at 2500 nM	B	BAO_0000219	cell-based format	Homo sapiens	None	None	HeLa	None	CHEMBL251	Adenosine A2a receptor	Homo sapiens	SINGLE PROTEIN	CHEMBL1143065	1	Scientific Literature	J. Med. Chem.	2007	CHEMBL3308376
CHEMBL1098161		0	395.39	1	5.28	12	O=C(Nc1ccco1)c1nc2nc(-c3cccs3)cc(C(F)(F)F)c2s1	Inhibition	'='	70.5	%				UO_0000187					False	CHEMBL1105725	Displacement of [3H]ZM241385 from human adenosine A2A receptor expressed in human HeLa cells at 10 uM after 30 mins by beta scintillation counting	B	BAO_0000219	cell-based format	Homo sapiens	None	None	HeLa	None	CHEMBL251	Adenosine A2a receptor	Homo sapiens	SINGLE PROTEIN	CHEMBL1158568	1	Scientific Literature	Bioorg. Med. Chem.	2010	CHEMBL3308376
CHEMBL7953		0	268.30	0	2.71	11	Oc1c(-c2ccsc2)nnc2nc3ccccc3n12	Ki	'='	5000.0	nM	5.30			UO_0000065	19.76	0.38	2.59	8.37	False	CHEMBL649775	Displacement of [3H]-CGS- 21680 from adenosine A2a receptor of bovine striatal membrane	B	BAO_0000019	assay format	Bos taurus	None	None	None	None	CHEMBL251	Adenosine A2a receptor	Homo sapiens	SINGLE PROTEIN	CHEMBL1134334	1	Scientific Literature	J. Med. Chem.	2001	None
CHEMBL49925		0	372.43	0	2.53	15j	Cn1c(-c2cccc(C#N)c2)nc2c(N)nc(C#CC3(O)CCCCC3)nc21	Ki	'='	13.0	nM	7.89			UO_0000065	21.17	0.38	5.36	6.94	False	CHEMBL641570	Binding Affinity towards Adenosine A2A receptor expressed in HEK293 cells versus [3H]CGS-21680	B	BAO_0000219	cell-based format	None	None	None	HEK293	None	CHEMBL251	Adenosine A2a receptor	Homo sapiens	SINGLE PROTEIN	CHEMBL1134604	1	Scientific Literature	J. Med. Chem.	2001	CHEMBL3307715
CHEMBL461007		0	317.31	0	1.98	26	N#Cc1ccc(Cn2nnc3c(-c4ccco4)nc(N)nc32)cc1	Ki	'='	73.0	nM	7.14			UO_0000065					False	CHEMBL1211413	Antagonist activity against human adenosine A2A receptor	F	BAO_0000019	assay format	Homo sapiens	None	None	None	None	CHEMBL251	Adenosine A2a receptor	Homo sapiens	SINGLE PROTEIN	CHEMBL1208683	1	Scientific Literature	Eur. J. Med. Chem.	2010	None
CHEMBL275149		0	565.67	1	4.98	6	CCCn1c(=O)c2nc(-c3ccc(OCC(=O)N(Cc4ccccc4)Cc4ccccc4)cc3)[nH]c2n(CCC)c1=O	Ki	'='	642.0	nM	6.19			UO_0000065					False	CHEMBL1211413	Antagonist activity against human adenosine A2A receptor	F	BAO_0000019	assay format	Homo sapiens	None	None	None	None	CHEMBL251	Adenosine A2a receptor	Homo sapiens	SINGLE PROTEIN	CHEMBL1208683	1	Scientific Literature	Eur. J. Med. Chem.	2010	None
CHEMBL278039		0	587.42	1	4.00	8	CCCn1c(=O)c2nc(-c3ccc(OCC(=O)Nc4ccc(I)cc4)cc3)[nH]c2n(CCC)c1=O	Ki	'='	5140.0	nM	5.29			UO_0000065					False	CHEMBL1211413	Antagonist activity against human adenosine A2A receptor	F	BAO_0000019	assay format	Homo sapiens	None	None	None	None	CHEMBL251	Adenosine A2a receptor	Homo sapiens	SINGLE PROTEIN	CHEMBL1208683	1	Scientific Literature	Eur. J. Med. Chem.	2010	None
CHEMBL260331		0	509.52	2	1.85	9	CCCn1c(=O)c2[nH]c(-c3cc(OCC(=O)Nc4ccc5c(c4)OCO5)nn3C)nc2n(CCC)c1=O	Ki	'>'	1000.0	nM				UO_0000065					True	CHEMBL1211413	Antagonist activity against human adenosine A2A receptor	F	BAO_0000019	assay format	Homo sapiens	None	None	None	None	CHEMBL251	Adenosine A2a receptor	Homo sapiens	SINGLE PROTEIN	CHEMBL1208683	1	Scientific Literature	Eur. J. Med. Chem.	2010	None
CHEMBL32534		0	572.46	1	3.38	75c	CC(C)Cn1c(=O)c2nc(-c3cc(OCC(=O)Nc4ccc(Br)cc4)nn3C)[nH]c2n(CC(C)C)c1=O	Ki	'>'	1000.0	nM				UO_0000065					False	CHEMBL644661	Binding affinity of compound for displacement of specific [3H]ZM-241385 binding at human adenosine A2A receptor expressed in CHO cells	B	BAO_0000219	cell-based format	None	None	None	CHO	None	CHEMBL251	Adenosine A2a receptor	Homo sapiens	SINGLE PROTEIN	CHEMBL1148292	1	Scientific Literature	J. Med. Chem.	2004	CHEMBL3308072
CHEMBL3856141		0	645.76	3	3.21	7a	CNC(=O)[C@H]1O[C@@H](n2cnc3c(Nc4ccc(CCNC(=O)c5cc(C(C)(C)C)c(O)c(C(C)(C)C)c5)cc4)ncnc32)[C@H](O)[C@@H]1O	Ki	'>'	10000.0	nM				UO_0000065					False	CHEMBL1117281	Displacement of [3H]ZM241385 from human recombinant adenosine A2A receptor by rapid filtration technique	B	BAO_0000357	single protein format	Homo sapiens	None	None	None	None	CHEMBL251	Adenosine A2a receptor	Homo sapiens	SINGLE PROTEIN	CHEMBL1158581	1	Scientific Literature	Bioorg. Med. Chem.	2010	None
CHEMBL607371		0	368.42	0	2.37	9p	C=CCn1c(=O)c2[nH]c(Cc3cccs3)nc2n(Cc2ccco2)c1=O	Ki	'='	1445.44	nM	5.84			UO_0000065	15.85	0.31	3.47	6.80	False	CHEMBL1069174	Displacement of [3H]ZM241385 from human adenosine A2A receptor expressed in HeLa cells by microplate beta scintillation counting	B	BAO_0000219	cell-based format	Homo sapiens	None	None	HeLa	None	CHEMBL251	Adenosine A2a receptor	Homo sapiens	SINGLE PROTEIN	CHEMBL1152551	1	Scientific Literature	Bioorg. Med. Chem.	2009	CHEMBL3308376
CHEMBL1098785		0	342.79	0	2.72	16	CN1N=C(C(=O)Nc2ccc(Cl)cn2)C2COc3ccccc3C21	Inhibition	'='	13.3	%				UO_0000187					False	CHEMBL1105725	Displacement of [3H]ZM241385 from human adenosine A2A receptor expressed in human HeLa cells at 10 uM after 30 mins by beta scintillation counting	B	BAO_0000219	cell-based format	Homo sapiens	None	None	HeLa	None	CHEMBL251	Adenosine A2a receptor	Homo sapiens	SINGLE PROTEIN	CHEMBL1158568	1	Scientific Literature	Bioorg. Med. Chem.	2010	CHEMBL3308376
CHEMBL341041		0	332.41	0	4.30	9c-2	CCCCc1nc2ccccc2c2nc(-c3ccc(OC)cc3)nn12	IC50	'>'	10000.0	nM				UO_0000065					True	CHEMBL640304	Binding affinity for human adenosine A2A receptor expressed in HEK293 cells	B	BAO_0000219	cell-based format	Homo sapiens	None	None	HEK293	None	CHEMBL251	Adenosine A2a receptor	Homo sapiens	SINGLE PROTEIN	CHEMBL1148255	1	Scientific Literature	Bioorg. Med. Chem. Lett.	2004	CHEMBL3307715
CHEMBL2094083		0	438.44	0	-0.75	14	CCNC(=O)[C@H]1O[C@@H](n2cnc3c(N)nc(C#CC(O)c4ccccc4)nc32)[C@H](O)[C@@H]1O	Ratio	'='	15.7										False	CHEMBL852688	Inhibition compared to inhibition by NECA (IC50 ratio) of rabbit platelet aggregation induced by ADP	F	BAO_0000019	assay format	Oryctolagus cuniculus	None	None	None	None	CHEMBL251	Adenosine A2a receptor	Homo sapiens	SINGLE PROTEIN	CHEMBL1127534	1	Scientific Literature	J. Med. Chem.	1994	None
CHEMBL120662		0	321.34	0	2.01	15	CCOc1ccc(-n2nc3c(N)nc4ccccc4n3c2=O)cc1	Ki	'='	13000.0	nM	4.89			UO_0000065	15.21	0.28	2.88	5.59	False	CHEMBL649773	Displacement of [3H]-CGS- 21680 from adenosine A2a receptor of bovine striatal membranes	B	BAO_0000019	assay format	Bos taurus	None	None	None	None	CHEMBL251	Adenosine A2a receptor	Homo sapiens	SINGLE PROTEIN	CHEMBL1148352	1	Scientific Literature	J. Med. Chem.	2004	None
CHEMBL107571		0	393.45	0	4.90	35	O=C(NCc1ccccc1)Nc1nc2ccccc2c2cn(-c3ccccc3)nc12	Inhibition	'='	5.0	%				UO_0000187					False	CHEMBL642119	Inhibition of specific [3H]-CGS- 21680 binding at Adenosine A2A receptor in bovine striatal membranes at 20 uM.	B	BAO_0000249	cell membrane format	Bos taurus	None	None	None	None	CHEMBL251	Adenosine A2a receptor	Homo sapiens	SINGLE PROTEIN	CHEMBL1133616	1	Scientific Literature	J. Med. Chem.	2000	None
CHEMBL255809		0	412.90	0	0.87	6h	CN(C)C(=O)[C@H]1S[C@@H](n2cnc3c(NC4CCC4)nc(Cl)nc32)[C@H](O)[C@@H]1O	Inhibition	'='	10.0	%				UO_0000187					False	CHEMBL931049	Displacement of [3H]CGS-21680 from human adenosine A2A receptor expressed in CHO cells at 10 uM	B	BAO_0000219	cell-based format	Homo sapiens	None	None	CHO	None	CHEMBL251	Adenosine A2a receptor	Homo sapiens	SINGLE PROTEIN	CHEMBL1142335	1	Scientific Literature	Bioorg. Med. Chem. Lett.	2008	CHEMBL3308072
CHEMBL605264		0	447.46	0	-0.37	7	CCNC(=O)[C@H]1OC(n2cnc3c(N)nc(C#Cc4ccc(CC#N)cc4)nc32)[C@H](O)[C@@H]1O	Potency ratio	'='	0.032										False	CHEMBL649793	Anti-aggregatory activity against adenosine A2A receptor from rabbit platelets. Potency ratio was reported with reference to the NECA IC50 of 0.2 uM.	F	BAO_0000019	assay format	Oryctolagus cuniculus	None	None	None	None	CHEMBL251	Adenosine A2a receptor	Homo sapiens	SINGLE PROTEIN	CHEMBL1128307	1	Scientific Literature	J. Med. Chem.	1995	None
CHEMBL606319		0	412.41	1	-1.59	31	CCNC(=O)[C@H]1OC(n2cnc3c(N)nc(C#CCn4ccnc4)nc32)[C@H](O)[C@@H]1O	Potency ratio	'='	3.5										False	CHEMBL649793	Anti-aggregatory activity against adenosine A2A receptor from rabbit platelets. Potency ratio was reported with reference to the NECA IC50 of 0.2 uM.	F	BAO_0000019	assay format	Oryctolagus cuniculus	None	None	None	None	CHEMBL251	Adenosine A2a receptor	Homo sapiens	SINGLE PROTEIN	CHEMBL1128307	1	Scientific Literature	J. Med. Chem.	1995	None
CHEMBL331372	CGS-21680	0	499.53	2	-0.16	CGS-21680	CCNC(=O)[C@H]1O[C@@H](n2cnc3c(N)nc(NCCc4ccc(CCC(=O)O)cc4)nc32)[C@H](O)[C@@H]1O	Potency ratio	'='	0.1										False	CHEMBL649793	Anti-aggregatory activity against adenosine A2A receptor from rabbit platelets. Potency ratio was reported with reference to the NECA IC50 of 0.2 uM.	F	BAO_0000019	assay format	Oryctolagus cuniculus	None	None	None	None	CHEMBL251	Adenosine A2a receptor	Homo sapiens	SINGLE PROTEIN	CHEMBL1128307	1	Scientific Literature	J. Med. Chem.	1995	None
CHEMBL256185		0	398.88	0	0.48	6f	CN(C)C(=O)[C@H]1S[C@@H](n2cnc3c(NC4CC4)nc(Cl)nc32)[C@H](O)[C@@H]1O	IC50	'>='	10000.0	nM				UO_0000065					False	CHEMBL931046	Displacement of [3H]CGS-21680 from human adenosine A2A receptor expressed in CHO cells	B	BAO_0000219	cell-based format	Homo sapiens	None	None	CHO	None	CHEMBL251	Adenosine A2a receptor	Homo sapiens	SINGLE PROTEIN	CHEMBL1142335	1	Scientific Literature	Bioorg. Med. Chem. Lett.	2008	CHEMBL3308072
CHEMBL460170		0	328.39	0	3.69	7c	COCCNc1nc(-c2ccco2)c(C(=O)c2ccccc2)s1	Ki	'='	195.0	nM	6.71			UO_0000065	20.43	0.40	3.02	10.43	False	CHEMBL1029809	Displacement of [3H]SCH-58261 from human recombinant adenosine A2A receptor expressed in HEK293 cells	B	BAO_0000219	cell-based format	Homo sapiens	None	None	HEK293	None	CHEMBL251	Adenosine A2a receptor	Homo sapiens	SINGLE PROTEIN	CHEMBL1154525	1	Scientific Literature	Bioorg. Med. Chem. Lett.	2009	CHEMBL3307715
CHEMBL469520		0	424.48	0	3.13	34	CC(=O)Nc1cc(-c2cc(F)cc(O[C@@H]3CCN(C)C3)c2)nc(-n2nc(C)cc2C)n1	Ki	'='	2.0	nM	8.70			UO_0000065	20.49	0.38	5.57	10.21	False	CHEMBL939476	Displacement of [3H]ZM-241385 from human adenosine A2A receptor expressed in HEK293 cells	B	BAO_0000219	cell-based format	Homo sapiens	None	None	HEK293	None	CHEMBL251	Adenosine A2a receptor	Homo sapiens	SINGLE PROTEIN	CHEMBL1152249	1	Scientific Literature	Bioorg. Med. Chem. Lett.	2008	CHEMBL3307715
CHEMBL116827		0	322.33	0	1.21	20	COc1ccc(-n2nc3c(N)nc4c(N)cccc4n3c2=O)cc1	Ki	'='	1049.0	nM	5.98			UO_0000065	18.55	0.34	4.77	5.27	False	CHEMBL649773	Displacement of [3H]-CGS- 21680 from adenosine A2a receptor of bovine striatal membranes	B	BAO_0000019	assay format	Bos taurus	None	None	None	None	CHEMBL251	Adenosine A2a receptor	Homo sapiens	SINGLE PROTEIN	CHEMBL1148352	1	Scientific Literature	J. Med. Chem.	2004	None
CHEMBL251997		0	383.84	0	0.84	2'-Me-CCPA	C[C@@]1(O)[C@H](O)[C@@H](CO)O[C@H]1n1cnc2c(NC3CCCC3)nc(Cl)nc21	Ki	'='	9580.0	nM	5.02			UO_0000065	13.07	0.26	4.18	4.00	False	CHEMBL927307	Displacement of [3H]NECA from human recombinant adenosine A2A receptor expressed in CHO cells	B	BAO_0000219	cell-based format	Homo sapiens	None	None	CHO	None	CHEMBL251	Adenosine A2a receptor	Homo sapiens	SINGLE PROTEIN	CHEMBL1140761	1	Scientific Literature	Bioorg. Med. Chem.	2008	CHEMBL3308072
CHEMBL190	THEOPHYLLINE	4	180.17	0	-1.04	1	Cn1c(=O)c2nc[nH]c2n(C)c1=O	Ki	'='	6700.0	nM	5.17			UO_0000065	28.72	0.54	6.21	7.12	True	CHEMBL870846	Displacement of [3H]ZM-241385 from human adenosine A2a receptor expressed in HEK cells	B	BAO_0000219	cell-based format	Homo sapiens	None	None	HEK293	None	CHEMBL251	Adenosine A2a receptor	Homo sapiens	SINGLE PROTEIN	CHEMBL1148648	1	Scientific Literature	J. Med. Chem.	2006	CHEMBL3307715
CHEMBL279898	ENPROFYLLINE	0	194.19	0	-0.18	2	CCCn1c(=O)[nH]c(=O)c2[nH]cnc21	Ki	'='	81300.0	nM	4.09			UO_0000065	21.06	0.40	4.27	4.90	False	CHEMBL870846	Displacement of [3H]ZM-241385 from human adenosine A2a receptor expressed in HEK cells	B	BAO_0000219	cell-based format	Homo sapiens	None	None	HEK293	None	CHEMBL251	Adenosine A2a receptor	Homo sapiens	SINGLE PROTEIN	CHEMBL1148648	1	Scientific Literature	J. Med. Chem.	2006	CHEMBL3307715
CHEMBL380176		0	302.34	0	1.10	22	CCCn1c(=O)c2nc(-c3cn[nH]c3)[nH]c2n(CCC)c1=O	Ki	'='	230.0	nM	6.64			UO_0000065	21.96	0.41	5.54	6.55	False	CHEMBL870846	Displacement of [3H]ZM-241385 from human adenosine A2a receptor expressed in HEK cells	B	BAO_0000219	cell-based format	Homo sapiens	None	None	HEK293	None	CHEMBL251	Adenosine A2a receptor	Homo sapiens	SINGLE PROTEIN	CHEMBL1148648	1	Scientific Literature	J. Med. Chem.	2006	CHEMBL3307715
CHEMBL210890		0	428.44	0	2.90	40	CCCn1c(=O)c2nc(-c3cnn(Cc4c(F)cccc4F)c3)[nH]c2n(CCC)c1=O	Ki						Not Determined						False	CHEMBL870846	Displacement of [3H]ZM-241385 from human adenosine A2a receptor expressed in HEK cells	B	BAO_0000219	cell-based format	Homo sapiens	None	None	HEK293	None	CHEMBL251	Adenosine A2a receptor	Homo sapiens	SINGLE PROTEIN	CHEMBL1148648	1	Scientific Literature	J. Med. Chem.	2006	CHEMBL3307715
CHEMBL238773		0	452.47	0	4.22	18	COc1ccc(NC(=O)c2ccnc(N(C(=O)c3ccccc3)C(=O)c3ccccc3)n2)cc1	Activity	'='	1.0	%				UO_0000187					False	CHEMBL902656	Displacement of [3H]ZM-241385 from human adenosine A2A receptor expressed in CHO cell membranes at 1 uM	B	BAO_0000219	cell-based format	Homo sapiens	None	None	CHO	None	CHEMBL251	Adenosine A2a receptor	Homo sapiens	SINGLE PROTEIN	CHEMBL1138345	1	Scientific Literature	J. Med. Chem.	2007	CHEMBL3308072
CHEMBL574489		0	421.49	0	3.78	169	CCCCn1cc2c(nc(NC(=O)Cc3cccs3)n3nc(-c4ccco4)nc23)n1	pKi	'='	-0.62	nM		Manually validated		UO_0000065					False	CHEMBL1037717	Displacement of [3H]NECA from human adenosine A2A receptor expressed in CHO cells	B	BAO_0000219	cell-based format	Homo sapiens	None	None	CHO	None	CHEMBL251	Adenosine A2a receptor	Homo sapiens	SINGLE PROTEIN	CHEMBL1154073	1	Scientific Literature	Bioorg. Med. Chem.	2009	CHEMBL3308072
CHEMBL573771		0	539.60	2	5.82	144	O=C(Cc1ccc(-c2ccccc2)cc1)Nc1nc2nn(CCc3ccccc3)cc2c2nc(-c3ccco3)nn12	pKi	'='	-1.67	nM		Manually validated		UO_0000065					False	CHEMBL1037717	Displacement of [3H]NECA from human adenosine A2A receptor expressed in CHO cells	B	BAO_0000219	cell-based format	Homo sapiens	None	None	CHO	None	CHEMBL251	Adenosine A2a receptor	Homo sapiens	SINGLE PROTEIN	CHEMBL1154073	1	Scientific Literature	Bioorg. Med. Chem.	2009	CHEMBL3308072
CHEMBL401242		0	483.46	0	2.56	11j	Nc1nc2c(cnn2CCN2CCN(c3ccc(F)c(F)c3F)CC2)c2nc(-c3ccco3)nn12	Ki	'='	0.6	nM	9.22			UO_0000065	19.07	0.36	6.66	8.66	False	CHEMBL903278	Binding affinity to human adenosine A2A receptor	B	BAO_0000357	single protein format	Homo sapiens	None	None	None	None	CHEMBL251	Adenosine A2a receptor	Homo sapiens	SINGLE PROTEIN	CHEMBL1139101	1	Scientific Literature	Bioorg. Med. Chem. Lett.	2007	None
CHEMBL32425		0	483.96	0	2.94	25b	CCCn1c(=O)c2nc(-c3cc(NC(=O)Cc4cccc(Cl)c4)nn3C)[nH]c2n(CCC)c1=O	Ki	'>'	1000.0	nM				UO_0000065					False	CHEMBL644661	Binding affinity of compound for displacement of specific [3H]ZM-241385 binding at human adenosine A2A receptor expressed in CHO cells	B	BAO_0000219	cell-based format	None	None	None	CHO	None	CHEMBL251	Adenosine A2a receptor	Homo sapiens	SINGLE PROTEIN	CHEMBL1148292	1	Scientific Literature	J. Med. Chem.	2004	CHEMBL3308072
CHEMBL2112159		0	429.87	0	0.52	32	CNC(=O)[C@]12C[C@@H]1[C@@H](n1cnc3c(NCc4cccnc4)nc(Cl)nc31)[C@H](O)[C@@H]2O	Displacement	'='	33.0	%				UO_0000187					False	CHEMBL832171	Displacement of [3H]-CGS- 21680 from human Adenosine A2A receptor expressed in CHO cells at 10 uM	B	BAO_0000219	cell-based format	Homo sapiens	None	None	CHO	None	CHEMBL251	Adenosine A2a receptor	Homo sapiens	SINGLE PROTEIN	CHEMBL1142719	1	Scientific Literature	J. Med. Chem.	2005	CHEMBL3308072
CHEMBL2112163		0	454.92	0	1.48	33	CNC(=O)[C@]12C[C@@H]1[C@@H](n1cnc3c(NC4CC4c4ccccc4)nc(Cl)nc31)[C@H](O)[C@@H]2O	Ki	'='	4800.0	nM	5.32			UO_0000065	11.69	0.23	3.84	4.25	True	CHEMBL829833	Inhibition of [3H]-CGS- 21680 binding to human Adenosine A2A receptor expressed in CHO cells	B	BAO_0000219	cell-based format	Homo sapiens	None	None	CHO	None	CHEMBL251	Adenosine A2a receptor	Homo sapiens	SINGLE PROTEIN	CHEMBL1142719	1	Scientific Literature	J. Med. Chem.	2005	CHEMBL3308072
CHEMBL2112160		0	442.91	0	1.43	28	CNC(=O)[C@]12C[C@@H]1[C@@H](n1cnc3c(NCc4cccc(C)c4)nc(Cl)nc31)[C@H](O)[C@@H]2O	Ki	'='	3700.0	nM	5.43			UO_0000065	12.26	0.24	4.00	4.34	False	CHEMBL829833	Inhibition of [3H]-CGS- 21680 binding to human Adenosine A2A receptor expressed in CHO cells	B	BAO_0000219	cell-based format	Homo sapiens	None	None	CHO	None	CHEMBL251	Adenosine A2a receptor	Homo sapiens	SINGLE PROTEIN	CHEMBL1142719	1	Scientific Literature	J. Med. Chem.	2005	CHEMBL3308072
CHEMBL610837		0	534.56	3	-0.48	85	CCNC(=O)[C@H]1OC(n2cnc3c(NC(=O)Nc4ccc(S(=O)(=O)NCC)cc4)ncnc32)[C@H](O)[C@@H]1O	Ki	'>'	1000.0	nM				UO_0000065					False	CHEMBL828281	Displacement of [3H]CGS-21680 binding to Adenosine A2 receptor expressed in CHO cells	B	BAO_0000219	cell-based format	Homo sapiens	None	None	CHO	None	CHEMBL251	Adenosine A2a receptor	Homo sapiens	SINGLE PROTEIN	CHEMBL1138800	1	Scientific Literature	J. Med. Chem.	2004	CHEMBL3308072
CHEMBL611090		0	612.63	3	1.03	88	CCNC(=O)[C@H]1OC(n2cnc3c(NC(=O)Nc4ccc(S(=O)(=O)Nc5ccc(OC)cc5)cc4)ncnc32)[C@H](O)[C@@H]1O	Inhibition	'='	34.0	%				UO_0000187					False	CHEMBL830541	Inhibition of [3H]CGS-21680 binding to Adenosine A2A receptor expressed in CHO cells	B	BAO_0000219	cell-based format	Homo sapiens	None	None	CHO	None	CHEMBL251	Adenosine A2a receptor	Homo sapiens	SINGLE PROTEIN	CHEMBL1138800	1	Scientific Literature	J. Med. Chem.	2004	CHEMBL3308072
CHEMBL610847		0	560.59	2	0.01	90	CCNC(=O)[C@H]1OC(n2cnc3c(NC(=O)Nc4ccc(S(=O)(=O)N5CCCC5)cc4)ncnc32)[C@H](O)[C@@H]1O	Inhibition	'='	23.0	%				UO_0000187					False	CHEMBL830541	Inhibition of [3H]CGS-21680 binding to Adenosine A2A receptor expressed in CHO cells	B	BAO_0000219	cell-based format	Homo sapiens	None	None	CHO	None	CHEMBL251	Adenosine A2a receptor	Homo sapiens	SINGLE PROTEIN	CHEMBL1138800	1	Scientific Literature	J. Med. Chem.	2004	CHEMBL3308072
CHEMBL610579		0	574.62	3	0.45	95	CCNC(=O)[C@H]1OC(n2cnc3c(NC(=O)Nc4ccc(S(=O)(=O)NC5CCCC5)cc4)ncnc32)[C@H](O)[C@@H]1O	Ki	'>'	1000.0	nM				UO_0000065					False	CHEMBL828281	Displacement of [3H]CGS-21680 binding to Adenosine A2 receptor expressed in CHO cells	B	BAO_0000219	cell-based format	Homo sapiens	None	None	CHO	None	CHEMBL251	Adenosine A2a receptor	Homo sapiens	SINGLE PROTEIN	CHEMBL1138800	1	Scientific Literature	J. Med. Chem.	2004	CHEMBL3308072
CHEMBL261546		0	730.58	3	4.06	9, MRS-5099	O=C(COc1ccc(Nc2nc(OCCc3c[nH]c4cc(Br)ccc34)nc3c2ncn3[C@@H]2O[C@H](CO)[C@@H](O)[C@H]2O)cc1)Nc1ccccc1	Ki	'='	1150.0	nM	5.94			UO_0000065	8.13	0.17	1.88	3.14	False	CHEMBL921386	Displacement of [3H]CGS-21680 from human adenosine A2A receptor expressed in HEK293 cells	B	BAO_0000219	cell-based format	Homo sapiens	None	None	HEK293	None	CHEMBL251	Adenosine A2a receptor	Homo sapiens	SINGLE PROTEIN	CHEMBL1145544	1	Scientific Literature	J. Med. Chem.	2008	CHEMBL3307715
CHEMBL22717		0	512.55	2	0.53	11c	Nc1nc2c(cnn2CCc2ccc(S(=O)(=O)N(CCO)CCO)cc2)c2nc(-c3ccco3)nn12	Ki	'='	0.8	nM	9.10			UO_0000065	17.75	0.35	8.57	5.11	True	CHEMBL647483	Displacement of [3H]-SCH- 58261 binding at human Adenosine A2A receptor expressed in HEK293 cells; ranges from 0.69-0.92	B	BAO_0000219	cell-based format	Homo sapiens	None	None	HEK293	None	CHEMBL251	Adenosine A2a receptor	Homo sapiens	SINGLE PROTEIN	CHEMBL1135389	1	Scientific Literature	J. Med. Chem.	2002	CHEMBL3307715
CHEMBL99983		0	429.48	1	0.46	28	Nc1nc(-c2cnn(CC3CCCCC3)c2)nc2c1ncn2[C@@H]1O[C@H](CO)[C@@H](O)[C@H]1O	Ki	'='	880.0	nM	6.06			UO_0000065	14.10	0.27	5.60	3.85	False	CHEMBL640535	Receptor binding affinity for the adenosine A2A receptor were determined using [3H]ZM-241385 as a radioligand in pig	B	BAO_0000357	single protein format	Sus scrofa	None	None	None	None	CHEMBL251	Adenosine A2a receptor	Homo sapiens	SINGLE PROTEIN	CHEMBL1134910	1	Scientific Literature	Bioorg. Med. Chem. Lett.	2002	None
CHEMBL331372	CGS-21680	0	499.53	2	-0.16	CGS-21680	CCNC(=O)[C@H]1O[C@@H](n2cnc3c(N)nc(NCCc4ccc(CCC(=O)O)cc4)nc32)[C@H](O)[C@@H]1O	Bmax	'='	5.6	pM mg-1									False	CHEMBL640290	Saturation binding of wild type human Adenosine A2A receptor at pH 5.5	B	BAO_0000357	single protein format	Homo sapiens	None	None	None	None	CHEMBL251	Adenosine A2a receptor	Homo sapiens	SINGLE PROTEIN	CHEMBL1130114	1	Scientific Literature	J. Med. Chem.	1997	None
CHEMBL422820		0	494.52	0	4.63	9	COc1ccc(NC(=O)Nc2nc3nn(CCc4ccccc4)cc3c3nc(-c4ccco4)nn23)cc1	Ki	'='	120.0	nM	6.92			UO_0000065	14.00	0.26	2.29	5.56	True	CHEMBL642241	Displacement of [3H]-SCH- 58261 from human adenosine A2A receptor expressed in CHO cells; range 100-145	B	BAO_0000219	cell-based format	Homo sapiens	None	None	CHO	None	CHEMBL251	Adenosine A2a receptor	Homo sapiens	SINGLE PROTEIN	CHEMBL1133118	1	Scientific Literature	J. Med. Chem.	2000	CHEMBL3308072
CHEMBL398272		0	384.47	0	2.05	26	CN1CCN(CC(=O)Nc2cc(-c3nccs3)nc(-c3ccco3)n2)CC1	Ki	'='	0.9	nM	9.05			UO_0000065	23.53	0.46	7.00	10.35	False	CHEMBL949242	Displacement of [3H]ZM241385 from human adenosine A2A receptor expressed in HEK293 cells	B	BAO_0000219	cell-based format	Homo sapiens	None	None	HEK293	None	CHEMBL251	Adenosine A2a receptor	Homo sapiens	SINGLE PROTEIN	CHEMBL1142326	1	Scientific Literature	J. Med. Chem.	2008	CHEMBL3307715
CHEMBL409419		0	423.52	0	2.42	7	Cc1cc(C)n(-c2cc(NC(=O)CN3CCCN(C)CC3)nc(-c3ccc(C)o3)n2)n1	Ki	'='	10.0	nM	8.00			UO_0000065	18.89	0.35	5.58	8.67	False	CHEMBL949247	Displacement of [3H]-ZM 241385 from human adenosine A2A receptor expressed in HEK293 cell membrane	B	BAO_0000219	cell-based format	Homo sapiens	None	None	HEK293	None	CHEMBL251	Adenosine A2a receptor	Homo sapiens	SINGLE PROTEIN	CHEMBL1142327	1	Scientific Literature	J. Med. Chem.	2008	CHEMBL3307715
CHEMBL605065		0	480.48	0	-0.42	20	CCNC(=O)[C@H]1OC(n2cnc3c(N)nc(C#Cc4ccc(CCC(=O)O)cc4)nc32)[C@H](O)[C@@H]1O	Potency ratio	'='	0.27										False	CHEMBL649793	Anti-aggregatory activity against adenosine A2A receptor from rabbit platelets. Potency ratio was reported with reference to the NECA IC50 of 0.2 uM.	F	BAO_0000019	assay format	Oryctolagus cuniculus	None	None	None	None	CHEMBL251	Adenosine A2a receptor	Homo sapiens	SINGLE PROTEIN	CHEMBL1128307	1	Scientific Literature	J. Med. Chem.	1995	None
CHEMBL139182		0	508.54	2	5.02	11	COc1ccc(NC(=O)Nc2nc3nn(CCCc4ccccc4)cc3c3nc(-c4ccco4)nn23)cc1	Ki	'='	1015.0	nM	5.99			UO_0000065	11.79	0.22	0.97	4.82	False	CHEMBL644670	Displacement of specific [3H]-SCH- 58261 binding at human Adenosine A2A receptor expressed in HEK293 cells	B	BAO_0000219	cell-based format	Homo sapiens	None	None	HEK293	None	CHEMBL251	Adenosine A2a receptor	Homo sapiens	SINGLE PROTEIN	CHEMBL1132457	1	Scientific Literature	J. Med. Chem.	1999	CHEMBL3307715
CHEMBL460531		0	331.42	1	5.11	16	O=C(Nc1cc(Nc2ccccc2)nc2ccccc12)C1CCCC1	Activity	'='	34.0	%				UO_0000187					False	CHEMBL960428	Displacement of [3H]ZM241385 from human adenosine A2A receptor expressed in HEK293 cells at 10 uM	B	BAO_0000219	cell-based format	Homo sapiens	None	None	HEK293	None	CHEMBL251	Adenosine A2a receptor	Homo sapiens	SINGLE PROTEIN	CHEMBL1140939	1	Scientific Literature	J. Med. Chem.	2009	CHEMBL3307715
CHEMBL203208		0	462.51	0	2.73	C4R4	CCCn1c(=O)c2nc(-c3ccc(OCC(=O)c4ccc(C)cc4)nn3)[nH]c2n(CCC)c1=O	pKi						Not Determined						False	CHEMBL862097	Binding affinity to recombinant human adenosine A2A receptor	B	BAO_0000357	single protein format	Homo sapiens	None	None	None	None	CHEMBL251	Adenosine A2a receptor	Homo sapiens	SINGLE PROTEIN	CHEMBL1148617	1	Scientific Literature	J. Med. Chem.	2006	None
CHEMBL118923		0	411.81	0	2.31	4	Cl.Cn1cc2c(nc(NC(=O)Nc3ccncc3)n3nc(-c4ccco4)nc23)n1	Ki	'='	100.0	nM	7.00			UO_0000065	18.65	0.34	4.69	5.47	True	CHEMBL649785	Displacement of [3H]-ZM 241385 from Human Adenosine A2a receptor expressed in HEK293 cells	B	BAO_0000219	cell-based format	Homo sapiens	None	None	HEK293	None	CHEMBL251	Adenosine A2a receptor	Homo sapiens	SINGLE PROTEIN	CHEMBL1135541	1	Scientific Literature	J. Med. Chem.	2002	CHEMBL3307715
CHEMBL583747		0	793.35	3	1.21	17a	CNC(=O)[C@]12C[C@@H]1[C@@H](n1cnc3c(NCc4cccc(Cl)c4)nc(C#CCCC(=O)NCCNC(=O)CCCC[C@H]4SC[C@H]5NC(=O)N[C@H]54)nc31)[C@H](O)[C@@H]2O	Inhibition	'='	51.0	%				UO_0000187					False	CHEMBL1055621	Inhibition of [3H]CGS21680 binding to human adenosine A2A receptor expressed in HEK293 cells at 10 uM after 60 mins by liquid scintillation counting	B	BAO_0000219	cell-based format	Homo sapiens	None	None	HEK293	None	CHEMBL251	Adenosine A2a receptor	Homo sapiens	SINGLE PROTEIN	CHEMBL1154768	1	Scientific Literature	J. Med. Chem.	2009	CHEMBL3307715
CHEMBL281601		0	401.43	0	2.23	8m	N=C(N)c1ccc(CCCn2ncc3c2nc(N)n2nc(-c4ccco4)nc32)cc1	Ki	'='	4.4	nM	8.36			UO_0000065	20.82	0.38	6.13	5.57	True	CHEMBL647487	Displacement of specific [3H]-SCH- 58261 binding at human Adenosine A2A receptor expressed in HEK293 cells.	B	BAO_0000219	cell-based format	Homo sapiens	None	None	HEK293	None	CHEMBL251	Adenosine A2a receptor	Homo sapiens	SINGLE PROTEIN	CHEMBL1135389	1	Scientific Literature	J. Med. Chem.	2002	CHEMBL3307715
CHEMBL17127	SCH-58261	0	345.37	0	2.56	1, SCH-58261	Nc1nc2c(cnn2CCc2ccccc2)c2nc(-c3ccco3)nn12	Ki	'='	1.1	nM	8.96			UO_0000065	25.94	0.47	6.40	8.95	True	CHEMBL647487	Displacement of specific [3H]-SCH- 58261 binding at human Adenosine A2A receptor expressed in HEK293 cells.	B	BAO_0000219	cell-based format	Homo sapiens	None	None	HEK293	None	CHEMBL251	Adenosine A2a receptor	Homo sapiens	SINGLE PROTEIN	CHEMBL1135389	1	Scientific Literature	J. Med. Chem.	2002	CHEMBL3307715
CHEMBL125062		0	334.43	0	3.96	2k	CCCCc1nc2[nH]ncc2c2nc(-c3ccc(CCC)cc3)nn12	IC50	'>'	10000.0	nM				UO_0000065					False	CHEMBL875247	Displacement of specific [3H]-CGS- 21680 binding at human adenosine A2A receptor expressed in HEK293 cells	B	BAO_0000219	cell-based format	None	None	None	HEK293	None	CHEMBL251	Adenosine A2a receptor	Homo sapiens	SINGLE PROTEIN	CHEMBL1146808	1	Scientific Literature	Bioorg. Med. Chem. Lett.	2004	CHEMBL3307715
CHEMBL269112		0	268.30	0	2.71	10	Oc1c(-c2cccs2)nnc2nc3ccccc3n12	Ki	'='	1023.0	nM	5.99			UO_0000065	22.33	0.43	3.28	9.46	False	CHEMBL649775	Displacement of [3H]-CGS- 21680 from adenosine A2a receptor of bovine striatal membrane	B	BAO_0000019	assay format	Bos taurus	None	None	None	None	CHEMBL251	Adenosine A2a receptor	Homo sapiens	SINGLE PROTEIN	CHEMBL1134334	1	Scientific Literature	J. Med. Chem.	2001	None
CHEMBL207482		0	428.44	0	2.90	38	CCCn1c(=O)c2nc(-c3cnn(Cc4cccc(F)c4F)c3)[nH]c2n(CCC)c1=O	Ki						Not Determined						False	CHEMBL870846	Displacement of [3H]ZM-241385 from human adenosine A2a receptor expressed in HEK cells	B	BAO_0000219	cell-based format	Homo sapiens	None	None	HEK293	None	CHEMBL251	Adenosine A2a receptor	Homo sapiens	SINGLE PROTEIN	CHEMBL1148648	1	Scientific Literature	J. Med. Chem.	2006	CHEMBL3307715
CHEMBL379474		0	410.45	0	2.76	34	CCCn1c(=O)c2nc(-c3cnn(Cc4ccc(F)cc4)c3)[nH]c2n(CCC)c1=O	Ki	'='	120.0	nM	6.92			UO_0000065	16.86	0.32	4.16	7.65	False	CHEMBL870846	Displacement of [3H]ZM-241385 from human adenosine A2a receptor expressed in HEK cells	B	BAO_0000219	cell-based format	Homo sapiens	None	None	HEK293	None	CHEMBL251	Adenosine A2a receptor	Homo sapiens	SINGLE PROTEIN	CHEMBL1148648	1	Scientific Literature	J. Med. Chem.	2006	CHEMBL3307715
CHEMBL278605		0	439.46	0	2.20	12	Nc1nc2c(cnn2CCCc2ccc(S(=O)(=O)O)cc2)c2nc(-c3ccco3)nn12	Ki	'='	140.0	nM	6.85			UO_0000065	15.60	0.30	4.65	4.44	True	CHEMBL647491	Displacement of [3H]-SCH- 58261 binding at human Adenosine A2A receptor expressed in HEK293 cells; ranges from 129-152	B	BAO_0000219	cell-based format	Homo sapiens	None	None	HEK293	None	CHEMBL251	Adenosine A2a receptor	Homo sapiens	SINGLE PROTEIN	CHEMBL1135389	1	Scientific Literature	J. Med. Chem.	2002	CHEMBL3307715
CHEMBL317052	REGADENOSON	4	390.36	1	-2.43	10	CNC(=O)c1cnn(-c2nc(N)c3ncn([C@@H]4O[C@H](CO)[C@@H](O)[C@H]4O)c3n2)c1	Ki	'='	1120.0	nM	5.95			UO_0000065	15.24	0.29	8.38	3.19	False	CHEMBL640535	Receptor binding affinity for the adenosine A2A receptor were determined using [3H]ZM-241385 as a radioligand in pig	B	BAO_0000357	single protein format	Sus scrofa	None	None	None	None	CHEMBL251	Adenosine A2a receptor	Homo sapiens	SINGLE PROTEIN	CHEMBL1134910	1	Scientific Literature	Bioorg. Med. Chem. Lett.	2002	None
CHEMBL98659		0	418.41	1	-1.65	13	CCCNC(=O)c1cnn(-c2nc(N)c3ncn([C@@H]4O[C@H](CO)[C@@H](O)[C@H]4O)c3n2)c1	Ki	'='	120.0	nM	6.92			UO_0000065	16.54	0.32	8.57	3.71	False	CHEMBL640535	Receptor binding affinity for the adenosine A2A receptor were determined using [3H]ZM-241385 as a radioligand in pig	B	BAO_0000357	single protein format	Sus scrofa	None	None	None	None	CHEMBL251	Adenosine A2a receptor	Homo sapiens	SINGLE PROTEIN	CHEMBL1134910	1	Scientific Literature	Bioorg. Med. Chem. Lett.	2002	None
CHEMBL597169		0	344.44	0	2.33	13h	CCSCCn1c(=O)n(CC)c(=O)c2[nH]c(-c3ccccc3)nc21	Activity	'='	12.0	%				UO_0000187					False	CHEMBL1071013	Displacement of [3H]ZM241385 from human recombinant adenosine A2A receptor expressed in human HeLa cells at 1 uM by microplate beta scintillation counter	B	BAO_0000219	cell-based format	Homo sapiens	None	None	HeLa	None	CHEMBL251	Adenosine A2a receptor	Homo sapiens	SINGLE PROTEIN	CHEMBL1157555	1	Scientific Literature	Bioorg. Med. Chem.	2010	CHEMBL3308376
CHEMBL597354		0	380.47	0	2.62	14m	CCn1c(=O)c2c(nc(Cc3cccs3)n2C)n(Cc2ccccc2)c1=O	Ki	'='	758.58	nM	6.12			UO_0000065	16.09	0.31	3.50	9.90	False	CHEMBL1071009	Displacement of [3H]ZM241385 from human recombinant adenosine A2A receptor expressed in human HeLa cells by microplate beta scintillation counter	B	BAO_0000219	cell-based format	Homo sapiens	None	None	HeLa	None	CHEMBL251	Adenosine A2a receptor	Homo sapiens	SINGLE PROTEIN	CHEMBL1157555	1	Scientific Literature	Bioorg. Med. Chem.	2010	CHEMBL3308376
CHEMBL591999		0	386.46	0	0.51	5	CCCCC#Cc1nc(N)c2ncn([C@@H]3C[C@H](NC(=O)CC)[C@@H](O)[C@H]3O)c2n1	IC50	'='	12.0	nM	7.92			UO_0000065					False	CHEMBL1071769	Agonist activity at adenosine A2A receptor in human neutrophils assessed as inhibition of fMLP-induced reactive oxygen species release by chemiluminescence assay	F	BAO_0000019	assay format	Homo sapiens	None	None	None	None	CHEMBL251	Adenosine A2a receptor	Homo sapiens	SINGLE PROTEIN	CHEMBL1158518	1	Scientific Literature	Bioorg. Med. Chem. Lett.	2010	None
CHEMBL599387		0	478.56	1	1.09	9	CCc1cnn([C@H]2C[C@@H](n3cnc4c(N)nc(N[C@H](CO)Cc5ccccc5)nc43)[C@H](O)[C@@H]2O)c1	Ki	'='	182.0	nM	6.74			UO_0000065	14.08	0.26	5.65	4.21	False	CHEMBL1071768	Displacement of [3H]NECA from human recombinant adenosine A2A receptor expressed in Sf21 cells co-expressing GalphaS2, beta4, gamma2	B	BAO_0000219	cell-based format	Homo sapiens	None	None	Sf21	None	CHEMBL251	Adenosine A2a receptor	Homo sapiens	SINGLE PROTEIN	CHEMBL1158518	1	Scientific Literature	Bioorg. Med. Chem. Lett.	2010	CHEMBL4106362
CHEMBL601514		0	595.71	2	3.01	14	CCC(=O)N[C@H]1C[C@@H](n2cnc3c(NCC(c4ccccc4)c4ccccc4)nc(NCCc4c[nH]cn4)nc32)[C@H](O)[C@@H]1O	Ki	'='	5.2	nM	8.28			UO_0000065	13.91	0.26	5.27	4.99	False	CHEMBL1071768	Displacement of [3H]NECA from human recombinant adenosine A2A receptor expressed in Sf21 cells co-expressing GalphaS2, beta4, gamma2	B	BAO_0000219	cell-based format	Homo sapiens	None	None	Sf21	None	CHEMBL251	Adenosine A2a receptor	Homo sapiens	SINGLE PROTEIN	CHEMBL1158518	1	Scientific Literature	Bioorg. Med. Chem. Lett.	2010	CHEMBL4106362
CHEMBL591356		0	623.76	2	3.50	16	CCC(=O)N[C@H]1C[C@@H](n2cnc3c(NCC(c4ccccc4)c4ccccc4)nc(NCCc4cn(CC)cn4)nc32)[C@H](O)[C@@H]1O	Ki	'='	5.2	nM	8.28			UO_0000065	13.28	0.25	4.78	5.34	False	CHEMBL1071768	Displacement of [3H]NECA from human recombinant adenosine A2A receptor expressed in Sf21 cells co-expressing GalphaS2, beta4, gamma2	B	BAO_0000219	cell-based format	Homo sapiens	None	None	Sf21	None	CHEMBL251	Adenosine A2a receptor	Homo sapiens	SINGLE PROTEIN	CHEMBL1158518	1	Scientific Literature	Bioorg. Med. Chem. Lett.	2010	CHEMBL4106362
CHEMBL592541		0	513.65	2	1.86	17	CCC(=O)N[C@H]1C[C@@H](n2cnc3c(NC(CC)CC)nc(NCCc4cn(CC)cn4)nc32)[C@H](O)[C@@H]1O	IC50	'='	2.7	nM	8.57			UO_0000065					False	CHEMBL1071769	Agonist activity at adenosine A2A receptor in human neutrophils assessed as inhibition of fMLP-induced reactive oxygen species release by chemiluminescence assay	F	BAO_0000019	assay format	Homo sapiens	None	None	None	None	CHEMBL251	Adenosine A2a receptor	Homo sapiens	SINGLE PROTEIN	CHEMBL1158518	1	Scientific Literature	Bioorg. Med. Chem. Lett.	2010	None
CHEMBL589348		0	649.80	2	4.06	22	CC(C)n1cnc(CCNc2nc(NCC(c3ccccc3)c3ccccc3)c3ncn([C@@H]4C[C@H](NC(=O)C5CC5)[C@@H](O)[C@H]4O)c3n2)c1	IC50	'='	60.0	nM	7.22			UO_0000065					False	CHEMBL1071769	Agonist activity at adenosine A2A receptor in human neutrophils assessed as inhibition of fMLP-induced reactive oxygen species release by chemiluminescence assay	F	BAO_0000019	assay format	Homo sapiens	None	None	None	None	CHEMBL251	Adenosine A2a receptor	Homo sapiens	SINGLE PROTEIN	CHEMBL1158518	1	Scientific Literature	Bioorg. Med. Chem. Lett.	2010	None
CHEMBL601732		0	648.78	2	3.71	29	Cc1nnnn1[C@H]1C[C@@H](n2cnc3c(NCC(c4ccccc4)c4ccccc4)nc(NCCc4cn(C(C)C)cn4)nc32)[C@H](O)[C@@H]1O	Ki	'='	38.0	nM	7.42			UO_0000065	11.44	0.21	3.71	4.38	False	CHEMBL1071768	Displacement of [3H]NECA from human recombinant adenosine A2A receptor expressed in Sf21 cells co-expressing GalphaS2, beta4, gamma2	B	BAO_0000219	cell-based format	Homo sapiens	None	None	Sf21	None	CHEMBL251	Adenosine A2a receptor	Homo sapiens	SINGLE PROTEIN	CHEMBL1158518	1	Scientific Literature	Bioorg. Med. Chem. Lett.	2010	CHEMBL4106362
CHEMBL601732		0	648.78	2	3.71	29	Cc1nnnn1[C@H]1C[C@@H](n2cnc3c(NCC(c4ccccc4)c4ccccc4)nc(NCCc4cn(C(C)C)cn4)nc32)[C@H](O)[C@@H]1O	IC50	'='	101.0	nM	7.00			UO_0000065					False	CHEMBL1071769	Agonist activity at adenosine A2A receptor in human neutrophils assessed as inhibition of fMLP-induced reactive oxygen species release by chemiluminescence assay	F	BAO_0000019	assay format	Homo sapiens	None	None	None	None	CHEMBL251	Adenosine A2a receptor	Homo sapiens	SINGLE PROTEIN	CHEMBL1158518	1	Scientific Literature	Bioorg. Med. Chem. Lett.	2010	None
CHEMBL599566		0	551.70	2	2.61	33	CCc1cn([C@H]2C[C@@H](n3cnc4c(NCC(CC)CC)nc(NCCc5cn(CC)cn5)nc43)[C@H](O)[C@@H]2O)nn1	IC50						Not Determined						False	CHEMBL1071769	Agonist activity at adenosine A2A receptor in human neutrophils assessed as inhibition of fMLP-induced reactive oxygen species release by chemiluminescence assay	F	BAO_0000019	assay format	Homo sapiens	None	None	None	None	CHEMBL251	Adenosine A2a receptor	Homo sapiens	SINGLE PROTEIN	CHEMBL1158518	1	Scientific Literature	Bioorg. Med. Chem. Lett.	2010	None
CHEMBL183	1,3-DIPROPYL-8-CYCLOPENTYLXANTHINE [DPCPX]	0	304.39	0	2.36	CPX	CCCn1c(=O)c2[nH]c(C3CCCC3)nc2n(CCC)c1=O	Ki	'='	129.0	nM	6.89			UO_0000065	22.63	0.43	4.53	9.48	True	CHEMBL830256	Displacement of [3H]-ZM 241385 binding to human adenosine A2A receptor expressed in CHO cells	B	BAO_0000219	cell-based format	Homo sapiens	None	None	CHO	None	CHEMBL251	Adenosine A2a receptor	Homo sapiens	SINGLE PROTEIN	CHEMBL1145202	1	Scientific Literature	J. Med. Chem.	2005	CHEMBL3308072
CHEMBL1098109		0	363.81	0	3.94	2c	Cn1cc2c(NC(=O)c3cccc(Cl)c3)nc(-c3ccccc3)nc2n1	Ki	'='	886.0	nM	6.05			UO_0000065	16.64	0.32	2.11	8.33	False	CHEMBL1120796	Displacement of [3H]NECA from human adenosine A2A receptor expressed in CHO cells	B	BAO_0000219	cell-based format	Homo sapiens	None	None	CHO	None	CHEMBL251	Adenosine A2a receptor	Homo sapiens	SINGLE PROTEIN	CHEMBL1157749	1	Scientific Literature	J. Med. Chem.	2010	CHEMBL3308072
CHEMBL1097736		0	454.92	1	5.84	2l	O=C(Nc1cccc(Cl)c1)Nc1nc(-c2ccccc2)nc2nn(Cc3ccccc3)cc12	Ki	'>'	10000.0	nM				UO_0000065					False	CHEMBL1120796	Displacement of [3H]NECA from human adenosine A2A receptor expressed in CHO cells	B	BAO_0000219	cell-based format	Homo sapiens	None	None	CHO	None	CHEMBL251	Adenosine A2a receptor	Homo sapiens	SINGLE PROTEIN	CHEMBL1157749	1	Scientific Literature	J. Med. Chem.	2010	CHEMBL3308072
CHEMBL165044		0	456.39	0	4.42	108	CCn1cc2c(nc(NC(=O)Nc3ccc(C(F)(F)F)cc3)n3nc(-c4ccco4)nc23)n1	Ki	'='	53.0	nM	7.28			UO_0000065	15.94	0.30	2.86	6.32	False	CHEMBL1037717	Displacement of [3H]NECA from human adenosine A2A receptor expressed in CHO cells	B	BAO_0000219	cell-based format	Homo sapiens	None	None	CHO	None	CHEMBL251	Adenosine A2a receptor	Homo sapiens	SINGLE PROTEIN	CHEMBL1154073	1	Scientific Literature	Bioorg. Med. Chem.	2009	CHEMBL3308072
CHEMBL573554		0	475.47	1	2.61	99	CCOC(=O)[C@H]1Oc2ccc(CCCn3ncc4c3nc(N)n3nc(-c5ccco5)nc43)cc2O1	Ki	'='	5.48	nM	8.26			UO_0000065	17.37	0.32	5.65	5.70	False	CHEMBL1037717	Displacement of [3H]NECA from human adenosine A2A receptor expressed in CHO cells	B	BAO_0000219	cell-based format	Homo sapiens	None	None	CHO	None	CHEMBL251	Adenosine A2a receptor	Homo sapiens	SINGLE PROTEIN	CHEMBL1154073	1	Scientific Literature	Bioorg. Med. Chem.	2009	CHEMBL3308072
CHEMBL17121	SCH-63390	0	359.39	0	2.95	92	Nc1nc2c(cnn2CCCc2ccccc2)c2nc(-c3ccco3)nn12	Ki	'='	1.2	nM	8.92			UO_0000065	24.82	0.45	5.97	8.92	True	CHEMBL1037717	Displacement of [3H]NECA from human adenosine A2A receptor expressed in CHO cells	B	BAO_0000219	cell-based format	Homo sapiens	None	None	CHO	None	CHEMBL251	Adenosine A2a receptor	Homo sapiens	SINGLE PROTEIN	CHEMBL1154073	1	Scientific Literature	Bioorg. Med. Chem.	2009	CHEMBL3308072
CHEMBL165083		0	432.40	0	3.13	13	CCn1cc2c(nc(NC(=O)Nc3ccc4c(c3)OCO4)n3nc(-c4ccco4)nc23)n1	Ki	'='	576.0	nM	6.24			UO_0000065	14.43	0.27	3.11	4.67	False	CHEMBL1037717	Displacement of [3H]NECA from human adenosine A2A receptor expressed in CHO cells	B	BAO_0000219	cell-based format	Homo sapiens	None	None	CHO	None	CHEMBL251	Adenosine A2a receptor	Homo sapiens	SINGLE PROTEIN	CHEMBL1154073	1	Scientific Literature	Bioorg. Med. Chem.	2009	CHEMBL3308072
CHEMBL391031		0	362.39	0	-1.26	38	OC[C@H]1O[C@@H](n2cnc3c(NC4CC5CCC4N5)ncnc32)[C@H](O)[C@@H]1O	Ki	'='	7800.0	nM	5.11			UO_0000065	14.10	0.27	6.37	3.71	False	CHEMBL901887	Displacement of [3H]ZM-241385 from adenosine A2A receptor expressed in PC12 cell membrane	B	BAO_0000219	cell-based format	Homo sapiens	None	None	PC-12	None	CHEMBL251	Adenosine A2a receptor	Homo sapiens	SINGLE PROTEIN	CHEMBL1138285	1	Scientific Literature	Bioorg. Med. Chem. Lett.	2007	CHEMBL3307976
CHEMBL240277		0	436.47	1	-0.14	28	CC(C)(C)OC(=O)N1CC[C@@H](Nc2ncnc3c2ncn3[C@@H]2O[C@H](CO)[C@@H](O)[C@H]2O)C1	Ki	'>'	100000.0	nM				UO_0000065					False	CHEMBL901887	Displacement of [3H]ZM-241385 from adenosine A2A receptor expressed in PC12 cell membrane	B	BAO_0000219	cell-based format	Homo sapiens	None	None	PC-12	None	CHEMBL251	Adenosine A2a receptor	Homo sapiens	SINGLE PROTEIN	CHEMBL1138285	1	Scientific Literature	Bioorg. Med. Chem. Lett.	2007	CHEMBL3307976
CHEMBL226694		0	678.88	1	4.47	27	CC(C)[C@H](NC(=O)[C@@H]1C=C2c3cccc4[nH]cc(c34)C[C@H]2N(C)C1)C(=O)N[C@@H](CCC1CCCCC1)C(=O)N1c2ccccc2C[C@H]1C(N)=O	Kd	'='	25000.0	nM	4.60			UO_0000065	6.78	0.13	0.13	3.27	False	CHEMBL889376	Displacement of [3H]CGS 21680 from adenosine A2A receptor in lamb striatum membrane after 2 hrs	B	BAO_0000249	cell membrane format	Ovis aries	None	None	None	None	CHEMBL251	Adenosine A2a receptor	Homo sapiens	SINGLE PROTEIN	CHEMBL1145382	1	Scientific Literature	J. Med. Chem.	2007	None
CHEMBL226694		0	678.88	1	4.47	27	CC(C)[C@H](NC(=O)[C@@H]1C=C2c3cccc4[nH]cc(c34)C[C@H]2N(C)C1)C(=O)N[C@@H](CCC1CCCCC1)C(=O)N1c2ccccc2C[C@H]1C(N)=O	Activity	'>'	40.0	%				UO_0000187					False	CHEMBL889380	Displacement of [3H]CGS 21680 from adenosine A2A receptor in lamb striatum membrane at 50 uM after 2 hrs	B	BAO_0000249	cell membrane format	Ovis aries	None	None	None	None	CHEMBL251	Adenosine A2a receptor	Homo sapiens	SINGLE PROTEIN	CHEMBL1145382	1	Scientific Literature	J. Med. Chem.	2007	None
CHEMBL97757		0	240.24	0	3.14	25e	Oc1cc(-c2ccccc2)nc2nc(F)ccc12	Ki	'='	170.0	nM	6.77			UO_0000065	28.18	0.51	3.63	14.71	True	CHEMBL642117	Ability to displace the specific binding of [3H]-CGS- to adenosine A2A receptor form bovine brain striatal membranes	B	BAO_0000221	tissue-based format	Bos taurus	CHEMBL3638188	Brain	None	None	CHEMBL251	Adenosine A2a receptor	Homo sapiens	SINGLE PROTEIN	CHEMBL1132946	1	Scientific Literature	J. Med. Chem.	2000	None
CHEMBL481280		0	368.46	0	4.39	33r	O=C(O)C1CCN(Cc2ccc(Oc3nc4ccccc4s3)cc2)CC1	Inhibition	'='	11.0	%				UO_0000187					False	CHEMBL983923	Inhibition of human adenosine A2A receptor at 1 uM	B	BAO_0000357	single protein format	Homo sapiens	None	None	None	None	CHEMBL251	Adenosine A2a receptor	Homo sapiens	SINGLE PROTEIN	CHEMBL1155111	1	Scientific Literature	J. Med. Chem.	2008	None
CHEMBL120602		0	322.32	0	1.73	4	CCOc1ccc(-n2nc3c(=O)[nH]c4ccccc4n3c2=O)cc1	I	'='	0.0	%				UO_0000187					False	CHEMBL649772	Inhibition of [3H]-CGS- 21680 binding to adenosine A2a receptor of bovine striatal membranes	B	BAO_0000019	assay format	Bos taurus	None	None	None	None	CHEMBL251	Adenosine A2a receptor	Homo sapiens	SINGLE PROTEIN	CHEMBL1148352	1	Scientific Literature	J. Med. Chem.	2004	None
CHEMBL2113403		0	361.36	0	-2.53	18	CCNC(=O)[C@H]1O[C@@H](n2cnc3c(N)nc(C#CCN)nc32)[C@H](O)[C@@H]1O	Ratio	'='	0.4										False	CHEMBL852688	Inhibition compared to inhibition by NECA (IC50 ratio) of rabbit platelet aggregation induced by ADP	F	BAO_0000019	assay format	Oryctolagus cuniculus	None	None	None	None	CHEMBL251	Adenosine A2a receptor	Homo sapiens	SINGLE PROTEIN	CHEMBL1127534	1	Scientific Literature	J. Med. Chem.	1994	None
CHEMBL7113		0	262.27	0	2.65	3	Oc1c(-c2ccccc2)nnc2nc3ccccc3n12	Ki	'='	2900.0	nM	5.54			UO_0000065	21.11	0.38	2.89	8.75	False	CHEMBL649775	Displacement of [3H]-CGS- 21680 from adenosine A2a receptor of bovine striatal membrane	B	BAO_0000019	assay format	Bos taurus	None	None	None	None	CHEMBL251	Adenosine A2a receptor	Homo sapiens	SINGLE PROTEIN	CHEMBL1134334	1	Scientific Literature	J. Med. Chem.	2001	None
CHEMBL78595		0	336.44	0	3.96	4b	Cc1[nH]c2nc(-c3ccccc3)nc(N[C@H]3CC[C@H](O)CC3)c2c1C	IC50	'='	1618.0	nM	5.79			UO_0000065	17.21	0.32	1.83	7.84	False	CHEMBL649780	Inhibitory activity against membranes from HEK293 cells stably expressing the human A2a receptor (hA2a)	B	BAO_0000219	cell-based format	Homo sapiens	None	None	HEK293	None	CHEMBL251	Adenosine A2a receptor	Homo sapiens	SINGLE PROTEIN	CHEMBL1131846	1	Scientific Literature	Bioorg. Med. Chem. Lett.	1999	CHEMBL3307715
CHEMBL1270708		0	434.50	0	3.07	3d	CCN(CC)C(=O)c1cnc2c(c1)nc(NC(=O)c1cccc(C#N)c1)n2CCCOC	Ki	'='	16.0	nM	7.80			UO_0000065	17.94	0.33	4.73	6.89	False	CHEMBL1273565	Displacement of [3H]SCH58261 from human recombinant A2A receptor expressed in HEK293 cells	B	BAO_0000219	cell-based format	Homo sapiens	None	None	HEK293	None	CHEMBL251	Adenosine A2a receptor	Homo sapiens	SINGLE PROTEIN	CHEMBL1268900	1	Scientific Literature	Bioorg. Med. Chem. Lett.	2010	CHEMBL3307715
CHEMBL1271121		0	494.56	0	4.24	4g	COc1ccc(Cn2c(NC(=O)c3cccc(C#N)c3)nc3cc(C(=O)N4CCCCC4)cnc32)cc1	Ki	'='	1220.0	nM	5.91			UO_0000065	11.96	0.22	1.67	5.23	False	CHEMBL1273565	Displacement of [3H]SCH58261 from human recombinant A2A receptor expressed in HEK293 cells	B	BAO_0000219	cell-based format	Homo sapiens	None	None	HEK293	None	CHEMBL251	Adenosine A2a receptor	Homo sapiens	SINGLE PROTEIN	CHEMBL1268900	1	Scientific Literature	Bioorg. Med. Chem. Lett.	2010	CHEMBL3307715
CHEMBL1271224		0	465.52	0	3.62	4i	N#Cc1cccc(C(=O)Nc2nc3cc(C(=O)N4CCCCC4)cnc3n2Cc2cccnc2)c1	Ki	'='	233.0	nM	6.63			UO_0000065	14.25	0.26	3.01	5.68	False	CHEMBL1273565	Displacement of [3H]SCH58261 from human recombinant A2A receptor expressed in HEK293 cells	B	BAO_0000219	cell-based format	Homo sapiens	None	None	HEK293	None	CHEMBL251	Adenosine A2a receptor	Homo sapiens	SINGLE PROTEIN	CHEMBL1268900	1	Scientific Literature	Bioorg. Med. Chem. Lett.	2010	CHEMBL3307715
CHEMBL165083		0	432.40	0	3.13	23	CCn1cc2c(nc(NC(=O)Nc3ccc4c(c3)OCO4)n3nc(-c4ccco4)nc23)n1	Ki	'='	576.0	nM	6.24			UO_0000065	14.43	0.27	3.11	4.67	True	CHEMBL645043	Displacement of [3H]SCH-58261 from human Adenosine A2A receptor expressed in HEK293 cells; range 511-648	B	BAO_0000219	cell-based format	Homo sapiens	None	None	HEK293	None	CHEMBL251	Adenosine A2a receptor	Homo sapiens	SINGLE PROTEIN	CHEMBL1136016	1	Scientific Literature	J. Med. Chem.	2002	CHEMBL3307715
CHEMBL81616		0	323.40	0	2.74	4c	CC(=O)NCCNc1[nH]c(-c2ccccc2)nc2nc(C)c(C)c1-2	IC50	'='	48.0	nM	7.32			UO_0000065	22.63	0.42	4.58	8.85	False	CHEMBL649779	Inhibitory activity against binding of [3H]CGS-21680 to human A2a receptor (hA2a) using competition binding assay	B	BAO_0000357	single protein format	Homo sapiens	None	None	None	None	CHEMBL251	Adenosine A2a receptor	Homo sapiens	SINGLE PROTEIN	CHEMBL1131846	1	Scientific Literature	Bioorg. Med. Chem. Lett.	1999	None
CHEMBL361938		0	424.42	1	-0.27	14	CNc1nc(-n2cc(-c3ccncc3)cn2)nc2c1ncn2C1O[C@H](CO)[C@@H](O)[C@H]1O	Ki	'>'	5000.0	nM				UO_0000065					False	CHEMBL876372	Displacement of [3H]CGS-21680 from recombinant human adenosine A2a receptor expressed in HEK cells	B	BAO_0000219	cell-based format	Homo sapiens	None	None	HEK293	None	CHEMBL251	Adenosine A2a receptor	Homo sapiens	SINGLE PROTEIN	CHEMBL1138752	1	Scientific Literature	J. Med. Chem.	2004	CHEMBL3307715
CHEMBL2113418		0	322.33	0	-1.45	22 (2'-Me-NECA)	CCNC(=O)[C@H]1O[C@@H](n2cnc3c(N)ncnc32)[C@](C)(O)[C@@H]1O	Ki	'='	218.0	nM	6.66			UO_0000065	20.67	0.40	8.11	4.49	False	CHEMBL873042	Inhibitory activity at Adenosine A2A receptor by inhibition of [3H]-CGS- 21680 binding to bovine striatal membranes.	B	BAO_0000019	assay format	Bos taurus	None	None	None	None	CHEMBL251	Adenosine A2a receptor	Homo sapiens	SINGLE PROTEIN	CHEMBL1131221	1	Scientific Literature	J. Med. Chem.	1998	None
CHEMBL224621		0	412.92	0	4.58	5c	CC(C)OC(=O)c1cnc2c(cnn2CC(Cl)c2ccccc2)c1N1CCCC1	Inhibition	'='	30.0	%				UO_0000187					False	CHEMBL920044	Displacement of [3HCGS21680 from adenosine A2A receptor in bovine cerebral cortical membranes at 10 uM	B	BAO_0000249	cell membrane format	Bos taurus	None	None	None	None	CHEMBL251	Adenosine A2a receptor	Homo sapiens	SINGLE PROTEIN	CHEMBL1139469	1	Scientific Literature	J. Med. Chem.	2005	None
CHEMBL374366		0	345.45	1	5.19	36	CCC(CC)C(=O)Nc1nc(-c2ccccc2)cc(-c2ccccc2)n1	Activity	'='	11.0	%				UO_0000187					False	CHEMBL918672	Displacement of [3H]ZM241385 from human adenosine A2A receptor expressed in HEK293 cells at 1 uM	B	BAO_0000219	cell-based format	Homo sapiens	None	None	HEK293	None	CHEMBL251	Adenosine A2a receptor	Homo sapiens	SINGLE PROTEIN	CHEMBL1149279	1	Scientific Literature	J. Med. Chem.	2004	CHEMBL3307715
CHEMBL339019		0	371.27	1	5.59	3p	CCCCc1nc2ccc(Cl)cc2c2nc(-c3ccc(Cl)cc3)nn12	IC50	'>'	10000.0	nM				UO_0000065					False	CHEMBL875247	Displacement of specific [3H]-CGS- 21680 binding at human adenosine A2A receptor expressed in HEK293 cells	B	BAO_0000219	cell-based format	None	None	None	HEK293	None	CHEMBL251	Adenosine A2a receptor	Homo sapiens	SINGLE PROTEIN	CHEMBL1146808	1	Scientific Literature	Bioorg. Med. Chem. Lett.	2004	CHEMBL3307715
CHEMBL312811		0	384.87	0	4.16	3b	CCOC(=O)c1cnc2c(cnn2CC(Cl)c2ccccc2)c1NC1CC1	Inhibition	'='	10.0	%				UO_0000187					True	CHEMBL642118	Percent inhibition of [3H]CGS-21680 binding to A2A adenosine receptor of bovine striatal membrane at 10 uM	B	BAO_0000019	assay format	Bos taurus	None	None	None	None	CHEMBL251	Adenosine A2a receptor	Homo sapiens	SINGLE PROTEIN	CHEMBL1133964	1	Scientific Literature	Bioorg. Med. Chem. Lett.	2001	None
CHEMBL126150		0	371.24	0	3.77	2h	CCCCc1nc2[nH]ncc2c2nc(-c3ccc(Br)cc3)nn12	IC50	'>'	10000.0	nM				UO_0000065					False	CHEMBL875247	Displacement of specific [3H]-CGS- 21680 binding at human adenosine A2A receptor expressed in HEK293 cells	B	BAO_0000219	cell-based format	None	None	None	HEK293	None	CHEMBL251	Adenosine A2a receptor	Homo sapiens	SINGLE PROTEIN	CHEMBL1146808	1	Scientific Literature	Bioorg. Med. Chem. Lett.	2004	CHEMBL3307715
CHEMBL344706		0	283.30	0	1.73	5	CCCn1cc2c(nc(N)n3nc(-c4ccco4)nc23)n1	Ki	'='	2.51	nM	8.60			UO_0000065	30.36	0.56	6.87	8.60	True	CHEMBL642240	Displacement of [3H]-SCH- 58261 from human adenosine A2A receptor expressed in CHO cells; range 1.90-3.37	B	BAO_0000219	cell-based format	Homo sapiens	None	None	CHO	None	CHEMBL251	Adenosine A2a receptor	Homo sapiens	SINGLE PROTEIN	CHEMBL1133118	1	Scientific Literature	J. Med. Chem.	2000	CHEMBL3308072
CHEMBL145623		0	309.33	0	2.28	9	CC(C)=CCn1cc2c(nc(N)n3nc(-c4ccco4)nc23)n1	Ki	'='	0.8	nM	9.10			UO_0000065	29.41	0.54	6.82	9.09	True	CHEMBL642237	Displacement of [3H]-SCH- 58261 from human adenosine A2A receptor expressed in CHO cells; range 0.65-1.06	B	BAO_0000219	cell-based format	Homo sapiens	None	None	CHO	None	CHEMBL251	Adenosine A2a receptor	Homo sapiens	SINGLE PROTEIN	CHEMBL1133118	1	Scientific Literature	J. Med. Chem.	2000	CHEMBL3308072
CHEMBL576153		0	527.97	2	5.04	186	O=C(COc1ccc(Cl)cc1)Nc1nc2nn(CCCc3ccccc3)cc2c2nc(-c3ccco3)nn12	Ki	'='	27.2	nM	7.57			UO_0000065	14.33	0.27	2.53	6.73	False	CHEMBL1037717	Displacement of [3H]NECA from human adenosine A2A receptor expressed in CHO cells	B	BAO_0000219	cell-based format	Homo sapiens	None	None	CHO	None	CHEMBL251	Adenosine A2a receptor	Homo sapiens	SINGLE PROTEIN	CHEMBL1154073	1	Scientific Literature	Bioorg. Med. Chem.	2009	CHEMBL3308072
CHEMBL574484		0	495.52	0	4.69	180	O=C(Cc1ccc(F)cc1)Nc1nc2nn(CCCc3ccccc3)cc2c2nc(-c3ccco3)nn12	Ki	'='	211.0	nM	6.68			UO_0000065	13.47	0.25	1.99	6.47	False	CHEMBL1037717	Displacement of [3H]NECA from human adenosine A2A receptor expressed in CHO cells	B	BAO_0000219	cell-based format	Homo sapiens	None	None	CHO	None	CHEMBL251	Adenosine A2a receptor	Homo sapiens	SINGLE PROTEIN	CHEMBL1154073	1	Scientific Literature	Bioorg. Med. Chem.	2009	CHEMBL3308072
CHEMBL573089		0	498.37	1	5.27	178	CC(C)CCn1cc2c(nc(NC(=O)Cc3c(Cl)cccc3Cl)n3nc(-c4ccco4)nc23)n1	Ki	'='	18.7	nM	7.73			UO_0000065	15.51	0.31	2.46	7.49	False	CHEMBL1037717	Displacement of [3H]NECA from human adenosine A2A receptor expressed in CHO cells	B	BAO_0000219	cell-based format	Homo sapiens	None	None	CHO	None	CHEMBL251	Adenosine A2a receptor	Homo sapiens	SINGLE PROTEIN	CHEMBL1154073	1	Scientific Literature	Bioorg. Med. Chem.	2009	CHEMBL3308072
CHEMBL575205		0	513.56	2	5.31	154	O=C(Cc1ccc2ccccc2c1)Nc1nc2nn(CCc3ccccc3)cc2c2nc(-c3ccco3)nn12	Ki	'='	42.1	nM	7.38			UO_0000065	14.36	0.26	2.07	7.15	False	CHEMBL1037717	Displacement of [3H]NECA from human adenosine A2A receptor expressed in CHO cells	B	BAO_0000219	cell-based format	Homo sapiens	None	None	CHO	None	CHEMBL251	Adenosine A2a receptor	Homo sapiens	SINGLE PROTEIN	CHEMBL1154073	1	Scientific Literature	Bioorg. Med. Chem.	2009	CHEMBL3308072
CHEMBL359531		0	530.59	1	4.22	136	CC(C)(C)OC(=O)NCCCC(=O)Nc1nc2nn(CCc3ccccc3)cc2c2nc(-c3ccco3)nn12	Ki	'='	288.0	nM	6.54			UO_0000065	12.33	0.23	2.32	4.62	False	CHEMBL1037717	Displacement of [3H]NECA from human adenosine A2A receptor expressed in CHO cells	B	BAO_0000219	cell-based format	Homo sapiens	None	None	CHO	None	CHEMBL251	Adenosine A2a receptor	Homo sapiens	SINGLE PROTEIN	CHEMBL1154073	1	Scientific Literature	Bioorg. Med. Chem.	2009	CHEMBL3308072
CHEMBL350573		0	482.48	0	3.03	123	CCCn1cc2c(nc(NC(=O)Nc3ccc(S(=O)(=O)O)cc3)n3nc(-c4ccco4)nc23)n1	Ki	'='	305.0	nM	6.52			UO_0000065	13.50	0.26	3.49	3.84	False	CHEMBL1037717	Displacement of [3H]NECA from human adenosine A2A receptor expressed in CHO cells	B	BAO_0000219	cell-based format	Homo sapiens	None	None	CHO	None	CHEMBL251	Adenosine A2a receptor	Homo sapiens	SINGLE PROTEIN	CHEMBL1154073	1	Scientific Literature	Bioorg. Med. Chem.	2009	CHEMBL3308072
CHEMBL226188		0	317.31	0	2.73	7	c1coc(-c2nc(Nc3cnccn3)ncc2-c2ccncn2)c1	Inhibition	'='	21.0	%				UO_0000187					False	CHEMBL904694	Displacement of [3H]ZM-241385 from human A2A receptor expressed in HeLa cells at 2500 nM	B	BAO_0000219	cell-based format	Homo sapiens	None	None	HeLa	None	CHEMBL251	Adenosine A2a receptor	Homo sapiens	SINGLE PROTEIN	CHEMBL1143065	1	Scientific Literature	J. Med. Chem.	2007	CHEMBL3308376
CHEMBL506881		0	339.40	1	5.23	32	O=C(Nc1cc(Nc2ccccc2)nc2ccccc12)c1ccccc1	Activity	'='	75.0	%				UO_0000187					False	CHEMBL960428	Displacement of [3H]ZM241385 from human adenosine A2A receptor expressed in HEK293 cells at 10 uM	B	BAO_0000219	cell-based format	Homo sapiens	None	None	HEK293	None	CHEMBL251	Adenosine A2a receptor	Homo sapiens	SINGLE PROTEIN	CHEMBL1140939	1	Scientific Literature	J. Med. Chem.	2009	CHEMBL3307715
CHEMBL421420		0	322.28	0	1.52	2B	Nc1nc2c([N+](=O)[O-])cccc2n2c(=O)n(-c3ccccc3)nc12	Ki	'='	75.8	nM	7.12			UO_0000065	22.09	0.41	5.60	5.87	False	CHEMBL649773	Displacement of [3H]-CGS- 21680 from adenosine A2a receptor of bovine striatal membranes	B	BAO_0000019	assay format	Bos taurus	None	None	None	None	CHEMBL251	Adenosine A2a receptor	Homo sapiens	SINGLE PROTEIN	CHEMBL1148352	1	Scientific Literature	J. Med. Chem.	2004	None
CHEMBL596930		0	405.41	0	3.73	8d	COC(=O)c1ccc(OC)c2oc(C(=O)Nc3ccc(Cn4ccnc4)cc3)cc12	Inhibition	'='	40.0	%				UO_0000187					False	CHEMBL1065881	Inhibition of [3H]CGS21680 binding to human adenosine A2A receptor at 0.01 umol/L by scintillation counting	B	BAO_0000357	single protein format	Homo sapiens	None	None	None	None	CHEMBL251	Adenosine A2a receptor	Homo sapiens	SINGLE PROTEIN	CHEMBL1159038	1	Scientific Literature	Bioorg. Med. Chem. Lett.	2010	None
CHEMBL597133		0	352.39	0	3.09	13c	COc1ccc(-c2ccccc2)c2cc(C(=O)NN3CCOCC3)oc12	Inhibition	'='	103.0	%				UO_0000187					False	CHEMBL1065883	Inhibition of [3H]CGS21680 binding to human adenosine A2A receptor at 1 umol/L by scintillation counting	B	BAO_0000357	single protein format	Homo sapiens	None	None	None	None	CHEMBL251	Adenosine A2a receptor	Homo sapiens	SINGLE PROTEIN	CHEMBL1159038	1	Scientific Literature	Bioorg. Med. Chem. Lett.	2010	None
CHEMBL599184		0	423.47	1	5.61	13e	COc1ccc(-c2ccccc2)c2cc(C(=O)Nc3ccc(Cn4ccnc4)cc3)oc12	Inhibition	'='	64.0	%				UO_0000187					False	CHEMBL1065882	Inhibition of [3H]CGS21680 binding to human adenosine A2A receptor at 0.1 umol/L by scintillation counting	B	BAO_0000357	single protein format	Homo sapiens	None	None	None	None	CHEMBL251	Adenosine A2a receptor	Homo sapiens	SINGLE PROTEIN	CHEMBL1159038	1	Scientific Literature	Bioorg. Med. Chem. Lett.	2010	None
CHEMBL607083		0	457.92	1	6.26	13h	COc1ccc(-c2ccc(Cl)cc2)c2cc(C(=O)Nc3ccc(Cn4ccnc4)cc3)oc12	Inhibition	'='	8.0	%				UO_0000187					False	CHEMBL1065881	Inhibition of [3H]CGS21680 binding to human adenosine A2A receptor at 0.01 umol/L by scintillation counting	B	BAO_0000357	single protein format	Homo sapiens	None	None	None	None	CHEMBL251	Adenosine A2a receptor	Homo sapiens	SINGLE PROTEIN	CHEMBL1159038	1	Scientific Literature	Bioorg. Med. Chem. Lett.	2010	None
CHEMBL597237		0	359.38	1	5.72	24b	COc1ccc(-c2ccccc2)c2cc(NC(=O)Oc3ccccc3)oc12	Inhibition	'='	23.0	%				UO_0000187					False	CHEMBL1065881	Inhibition of [3H]CGS21680 binding to human adenosine A2A receptor at 0.01 umol/L by scintillation counting	B	BAO_0000357	single protein format	Homo sapiens	None	None	None	None	CHEMBL251	Adenosine A2a receptor	Homo sapiens	SINGLE PROTEIN	CHEMBL1159038	1	Scientific Literature	Bioorg. Med. Chem. Lett.	2010	None
[truncated: 12,200 more rows]
