# Supplementary material for: PyRMD Studio: A Unified Suite for Next-Generation, AI-Powered Virtual Screening
Source: J Chem Inf Model. 2026 May 19;66(11):6197–203. doi: 10.1021/acs.jcim.6c00648 (PMC13250901; doi:10.1021/acs.jcim.6c00648)
Supplement: Supplementary file 1 [file ci6c00648_si_001.zip › DATA/abl1_chembl.csv]

Molecule ChEMBL ID	Molecule Name	Molecule Max Phase	Molecular Weight	#RO5 Violations	AlogP	Compound Key	Smiles	Standard Type	Standard Relation	Standard Value	Standard Units	pChEMBL Value	Data Validity Comment	Comment	Uo Units	Ligand Efficiency BEI	Ligand Efficiency LE	Ligand Efficiency LLE	Ligand Efficiency SEI	Potential Duplicate	Assay ChEMBL ID	Assay Description	Assay Type	BAO Format ID	BAO Label	Assay Organism	Assay Tissue ChEMBL ID	Assay Tissue Name	Assay Cell Type	Assay Subcellular Fraction	Target ChEMBL ID	Target Name	Target Organism	Target Type	Document ChEMBL ID	Source ID	Source Description	Document Journal	Document Year	Cell ChEMBL ID
CHEMBL1725279	SP-600125	0	220.23	0	4.43	SP-600125	Oc1c2ccccc2c2c3c(cccc13)N=N2	Kd						Not Active						False	CHEMBL859871	Average Binding Constant for ABL1(H396P); NA=Not Active at 10 uM	B	BAO_0000357	single protein format	Homo sapiens	None	None	None	None	CHEMBL1862	Tyrosine-protein kinase ABL	Homo sapiens	SINGLE PROTEIN	CHEMBL1144455	1	Scientific Literature	Nat. Biotechnol.	2005	None
CHEMBL388978	STAUROSPORINE	0	466.54	0	4.35	Staurosporine	CN[C@@H]1C[C@H]2O[C@@](C)([C@@H]1OC)n1c3ccccc3c3c4c(c5c6ccccc6n2c5c31)C(=O)NC4	Kd	'='	38.0	nM	7.42			UO_0000065	15.90	0.29	3.07	10.68	False	CHEMBL859873	Average Binding Constant for ABL1(T315I); NA=Not Active at 10 uM	B	BAO_0000357	single protein format	Homo sapiens	None	None	None	None	CHEMBL1862	Tyrosine-protein kinase ABL	Homo sapiens	SINGLE PROTEIN	CHEMBL1144455	1	Scientific Literature	Nat. Biotechnol.	2005	None
CHEMBL483506		0	424.51	0	4.62	CER-0263952	Cc1cccc(N(C)c2cc(Nc3cccc(C(=O)NCc4ccncc4)c3)ncn2)c1	Inhibition	'='	53.0	%				UO_0000187					False	CHEMBL953403	Inhibition of Abl at 10 uM by HTRF assay relative to control	B	BAO_0000357	single protein format	None	None	None	None	None	CHEMBL1862	Tyrosine-protein kinase ABL	Homo sapiens	SINGLE PROTEIN	CHEMBL1150387	1	Scientific Literature	J. Med. Chem.	2008	None
CHEMBL514140		0	445.93	1	5.42	8f	CSc1nc(NCc2ccccc2F)c2cnn(CC(Cl)c3ccc(F)cc3)c2n1	Ki	'='	340.0	nM	6.47			UO_0000065	14.51	0.29	1.05	11.63	False	CHEMBL962773	Inhibition of human recombinant Abl by filter-binding assay	B	BAO_0000357	single protein format	Homo sapiens	None	None	None	None	CHEMBL1862	Tyrosine-protein kinase ABL	Homo sapiens	SINGLE PROTEIN	CHEMBL1140987	1	Scientific Literature	Eur. J. Med. Chem.	2008	None
CHEMBL1172957		0	375.41	0	0.58	5i	NS(=O)(=O)c1ccc(Nc2nc(N3CCOCC3)nc3[nH]cnc23)cc1	IC50	'='	6000.0	nM	5.22			UO_0000065	13.91	0.27	4.64	3.75	False	CHEMBL1177349	Inhibition cABl	B	BAO_0000357	single protein format	None	None	None	None	None	CHEMBL1862	Tyrosine-protein kinase ABL	Homo sapiens	SINGLE PROTEIN	CHEMBL1177660	1	Scientific Literature	Bioorg. Med. Chem.	2010	None
CHEMBL2420926		0	273.34	0	1.75	29	c1nc(N2CCC3(CCCOC3)CC2)c2nc[nH]c2n1	Inhibition	'='	33.0	%				UO_0000187					False	CHEMBL2424323	Inhibition of ABL (unknown origin) at 30 uM by microfluidic mobility shift assay relative to control	B	BAO_0000357	single protein format	Homo sapiens	None	None	None	None	CHEMBL1862	Tyrosine-protein kinase ABL	Homo sapiens	SINGLE PROTEIN	CHEMBL2417369	1	Scientific Literature	Bioorg. Med. Chem.	2013	None
CHEMBL2420925		0	273.34	0	1.89	28	c1nc(N2CCC3(CCCCO3)CC2)c2nc[nH]c2n1	Inhibition	'='	36.0	%				UO_0000187					False	CHEMBL2424323	Inhibition of ABL (unknown origin) at 30 uM by microfluidic mobility shift assay relative to control	B	BAO_0000357	single protein format	Homo sapiens	None	None	None	None	CHEMBL1862	Tyrosine-protein kinase ABL	Homo sapiens	SINGLE PROTEIN	CHEMBL2417369	1	Scientific Literature	Bioorg. Med. Chem.	2013	None
CHEMBL2420923		0	331.44	0	2.14	26	O=S(=O)(c1cccc2cnccc12)N1CCCC12CCNCC2	Inhibition	'='	0.0	%				UO_0000187					False	CHEMBL2424323	Inhibition of ABL (unknown origin) at 30 uM by microfluidic mobility shift assay relative to control	B	BAO_0000357	single protein format	Homo sapiens	None	None	None	None	CHEMBL1862	Tyrosine-protein kinase ABL	Homo sapiens	SINGLE PROTEIN	CHEMBL2417369	1	Scientific Literature	Bioorg. Med. Chem.	2013	None
CHEMBL482910		0	402.52	0	1.49	CER-0262839	Nc1nc(N2CCOCC2)cc(N2CCC(C(=O)NCc3cccs3)CC2)n1	Inhibition	'='	0.0	%				UO_0000187					False	CHEMBL953403	Inhibition of Abl at 10 uM by HTRF assay relative to control	B	BAO_0000357	single protein format	None	None	None	None	None	CHEMBL1862	Tyrosine-protein kinase ABL	Homo sapiens	SINGLE PROTEIN	CHEMBL1150387	1	Scientific Literature	J. Med. Chem.	2008	None
CHEMBL388978	STAUROSPORINE	0	466.54	0	4.35	staurosporine	CN[C@@H]1C[C@H]2O[C@@](C)([C@@H]1OC)n1c3ccccc3c3c4c(c5c6ccccc6n2c5c31)C(=O)NC4	IC50	'='	210.0	nM	6.68			UO_0000065	14.31	0.26	2.33	9.62	False	CHEMBL3117478	Inhibition of ABL (unknown origin) after 30 mins	B	BAO_0000357	single protein format	Homo sapiens	None	None	None	None	CHEMBL1862	Tyrosine-protein kinase ABL	Homo sapiens	SINGLE PROTEIN	CHEMBL3112530	1	Scientific Literature	Bioorg. Med. Chem.	2014	None
CHEMBL2436978		0	421.55	1	5.13	1, URMC-099	CN1CCN(Cc2ccc(-c3cnc4[nH]cc(-c5ccc6[nH]ccc6c5)c4c3)cc2)CC1	IC50	'='	6.8	nM	8.17			UO_0000065	19.37	0.35	3.04	16.03	False	CHEMBL2439148	Inhibition of wild type human ABL1 by high throughput ATP-[33P] radiolabeled assay	B	BAO_0000357	single protein format	Homo sapiens	None	None	None	None	CHEMBL1862	Tyrosine-protein kinase ABL	Homo sapiens	SINGLE PROTEIN	CHEMBL2434948	1	Scientific Literature	J. Med. Chem.	2013	None
CHEMBL535	SUNITINIB	4	398.48	0	3.33	SU-11248	CCN(CC)CCNC(=O)c1c(C)[nH]c(/C=C2\C(=O)Nc3ccc(F)cc32)c1C	Kd	'='	210.0	nM	6.68			UO_0000065	16.76	0.31	3.35	8.65	False	CHEMBL859873	Average Binding Constant for ABL1(T315I); NA=Not Active at 10 uM	B	BAO_0000357	single protein format	Homo sapiens	None	None	None	None	CHEMBL1862	Tyrosine-protein kinase ABL	Homo sapiens	SINGLE PROTEIN	CHEMBL1144455	1	Scientific Literature	Nat. Biotechnol.	2005	None
CHEMBL428690	ALVOCIDIB	3	401.85	0	3.30	flavopiridol	CN1CC[C@H](c2c(O)cc(O)c3c(=O)cc(-c4ccccc4Cl)oc23)[C@H](O)C1	Kd						Not Active						False	CHEMBL859869	Average Binding Constant for ABL1(Q252H); NA=Not Active at 10 uM	B	BAO_0000357	single protein format	Homo sapiens	None	None	None	None	CHEMBL1862	Tyrosine-protein kinase ABL	Homo sapiens	SINGLE PROTEIN	CHEMBL1144455	1	Scientific Literature	Nat. Biotechnol.	2005	None
CHEMBL183906		0	273.24	0	3.03	4a	O=C1NC(=O)/C(=C/c2cccc(C(F)(F)F)c2)S1	Inhibition	'='	-4.0	%				UO_0000187					False	CHEMBL1012665	Inhibition of ABL at 5 uM	B	BAO_0000357	single protein format	None	None	None	None	None	CHEMBL1862	Tyrosine-protein kinase ABL	Homo sapiens	SINGLE PROTEIN	CHEMBL1139352	1	Scientific Literature	J. Med. Chem.	2009	None
CHEMBL1928306		0	398.49	1	5.58	39	C[C@@H](Nc1ncnc2sc(C(=O)c3cc4ccccc4[nH]3)cc12)c1ccccc1	Inhibition						Not Active						False	CHEMBL1932377	Inhibition of ABL1 using poly(Ala, Glu, Lys, Tyr) as substrate and [gamma33P]ATP at 1 uM after 60 mins by scintillation counting	B	BAO_0000357	single protein format	None	None	None	None	None	CHEMBL1862	Tyrosine-protein kinase ABL	Homo sapiens	SINGLE PROTEIN	CHEMBL1926681	1	Scientific Literature	Bioorg. Med. Chem.	2012	None
CHEMBL231220		0	539.06	1	4.48	26	Cc1cc(-c2c(O)cccc2Cl)cc2nnc(Nc3ccc(S(=O)(=O)NCCN4CCCC4)cc3)nc12	Ki	'='	1620.0	nM	5.79			UO_0000065	10.74	0.21	1.31	4.81	False	CHEMBL923929	Inhibition of Abl-T315I mutant	B	BAO_0000019	assay format	Homo sapiens	None	None	None	None	CHEMBL1862	Tyrosine-protein kinase ABL	Homo sapiens	SINGLE PROTEIN	CHEMBL1140465	1	Scientific Literature	Bioorg. Med. Chem. Lett.	2007	None
CHEMBL250021		0	567.12	2	5.21	13	CCN(CCN1CCCC1)S(=O)(=O)c1ccc(Nc2nnc3cc(-c4cc(O)ccc4Cl)cc(C)c3n2)cc1	Ki	'='	66.0	nM	7.18			UO_0000065	12.66	0.25	1.97	6.44	False	CHEMBL923929	Inhibition of Abl-T315I mutant	B	BAO_0000019	assay format	Homo sapiens	None	None	None	None	CHEMBL1862	Tyrosine-protein kinase ABL	Homo sapiens	SINGLE PROTEIN	CHEMBL1140465	1	Scientific Literature	Bioorg. Med. Chem. Lett.	2007	None
CHEMBL249819		0	524.00	1	3.97	9	Cc1cc(-c2cc(O)ccc2Cl)cc2nnc(Nc3ccc(C(=O)N4CCS(=O)(=O)CC4)cc3)nc12	Ki	'='	820.0	nM	6.09			UO_0000065	11.61	0.23	2.12	4.85	False	CHEMBL923929	Inhibition of Abl-T315I mutant	B	BAO_0000019	assay format	Homo sapiens	None	None	None	None	CHEMBL1862	Tyrosine-protein kinase ABL	Homo sapiens	SINGLE PROTEIN	CHEMBL1140465	1	Scientific Literature	Bioorg. Med. Chem. Lett.	2007	None
CHEMBL400303		0	573.51	2	5.13	20	Cc1cc(-c2c(Cl)ccc(O)c2Cl)cc2nnc(Nc3ccc(S(=O)(=O)NCCN4CCCC4)cc3)nc12	Ki	'='	50.0	nM	7.30			UO_0000065	12.73	0.26	2.17	6.07	False	CHEMBL923929	Inhibition of Abl-T315I mutant	B	BAO_0000019	assay format	Homo sapiens	None	None	None	None	CHEMBL1862	Tyrosine-protein kinase ABL	Homo sapiens	SINGLE PROTEIN	CHEMBL1140465	1	Scientific Literature	Bioorg. Med. Chem. Lett.	2007	None
CHEMBL119385	NEFLAMAPIMOD	2	436.27	1	5.49	VX-745	O=c1ncn2nc(Sc3ccc(F)cc3F)ccc2c1-c1c(Cl)cccc1Cl	Kd	'='	870.0	nM	6.06			UO_0000065	13.89	0.30	0.57	12.82	False	CHEMBL859868	Average Binding Constant for ABL1; NA=Not Active at 10 uM	B	BAO_0000357	single protein format	Homo sapiens	None	None	None	None	CHEMBL1862	Tyrosine-protein kinase ABL	Homo sapiens	SINGLE PROTEIN	CHEMBL1144455	1	Scientific Literature	Nat. Biotechnol.	2005	None
CHEMBL572881	MOTESANIB	3	373.46	0	4.04	AMG-706	CC1(C)CNc2cc(NC(=O)c3cccnc3NCc3ccncc3)ccc21	Kd	'>'	10000.0	nM				UO_0000065					False	CHEMBL1908686	Binding constant for ABL1(T315I)-phosphorylated kinase domain	B	BAO_0000357	single protein format	None	None	None	None	None	CHEMBL1862	Tyrosine-protein kinase ABL	Homo sapiens	SINGLE PROTEIN	CHEMBL1908390	1	Scientific Literature	Nat. Biotechnol.	2011	None
CHEMBL272026	GW290597X	0	467.51	0	1.12	GW290597X	NS(=O)(=O)c1ccc(N/N=C2\C(=O)Nc3ccc(C(=O)NCCCn4ccnc4)cc32)cc1	Inhibition	'='	13.29	%				UO_0000187					False	CHEMBL1962239	GSK_PKIS: ABL1 mean inhibition at 1 uM [Nanosyn]	B	BAO_0000357	single protein format	None	None	None	None	None	CHEMBL1862	Tyrosine-protein kinase ABL	Homo sapiens	SINGLE PROTEIN	CHEMBL1961873	16	GSK Published Kinase Inhibitor Set			None
CHEMBL270492		0	399.83	0	4.70	15	Fc1ccc(C(Cl)Cn2ncc3c(NCc4ccccc4F)ncnc32)cc1	Ki	'='	20.0	nM	7.70			UO_0000065	19.26	0.38	3.00	13.84	False	CHEMBL948149	Binding affinity to human recombinant Abl by cell free assay	B	BAO_0000357	single protein format	Homo sapiens	None	None	None	None	CHEMBL1862	Tyrosine-protein kinase ABL	Homo sapiens	SINGLE PROTEIN	CHEMBL1142337	1	Scientific Literature	J. Med. Chem.	2008	None
CHEMBL377430		0	327.37	0	3.25	9	COc1cccc(NC(=O)Nc2nnc(-c3ccncc3)s2)c1	Activity	'='	96.0	%				UO_0000187					False	CHEMBL871430	Activity against Abl at 10 uM in the presence of 100 uM ATP relative to control	B	BAO_0000357	single protein format	Homo sapiens	None	None	None	None	CHEMBL1862	Tyrosine-protein kinase ABL	Homo sapiens	SINGLE PROTEIN	CHEMBL1138920	1	Scientific Literature	Bioorg. Med. Chem. Lett.	2006	None
CHEMBL1964275		0	467.61	1	6.04	11	Cc1ccc(NC(=O)c2cccc(N3CCCCC3)c2)cc1-c1ccc(C(=O)NCC2CC2)cc1	Activity						Not Evaluated						False	CHEMBL1035865	Binding affinity to human ABL at 10 uM relative to control	B	BAO_0000357	single protein format	Homo sapiens	None	None	None	None	CHEMBL1862	Tyrosine-protein kinase ABL	Homo sapiens	SINGLE PROTEIN	CHEMBL1151712	1	Scientific Literature	J. Med. Chem.	2008	None
CHEMBL211154		0	495.63	1	5.77	18	c1coc(CNc2ccc3[nH]nc(-c4nc5cc(N6CCC(N7CCCCC7)CC6)ccc5[nH]4)c3c2)c1	IC50	'='	60.0	nM	7.22			UO_0000065	14.57	0.27	1.45	8.11	False	CHEMBL871418	Inhibition of c-ABL	B	BAO_0000357	single protein format	Homo sapiens	None	None	None	None	CHEMBL1862	Tyrosine-protein kinase ABL	Homo sapiens	SINGLE PROTEIN	CHEMBL1137421	1	Scientific Literature	Bioorg. Med. Chem. Lett.	2006	None
CHEMBL378024		0	514.68	2	5.48	16	CC(C)(C)NC(=O)Nc1ccc2[nH]nc(-c3nc4cc(N5CCC(N6CCCCC6)CC5)ccc4[nH]3)c2c1	IC50	'='	30.0	nM	7.52			UO_0000065	14.62	0.27	2.04	7.17	False	CHEMBL871418	Inhibition of c-ABL	B	BAO_0000357	single protein format	Homo sapiens	None	None	None	None	CHEMBL1862	Tyrosine-protein kinase ABL	Homo sapiens	SINGLE PROTEIN	CHEMBL1137421	1	Scientific Literature	Bioorg. Med. Chem. Lett.	2006	None
CHEMBL209753		0	588.80	2	6.64	15	c1ccc(CN2CCC(Nc3ccc4[nH]nc(-c5nc6cc(N7CCC(N8CCCCC8)CC7)ccc6[nH]5)c4c3)CC2)cc1	IC50	'='	7.0	nM	8.15			UO_0000065	13.85	0.25	1.51	10.31	False	CHEMBL871418	Inhibition of c-ABL	B	BAO_0000357	single protein format	Homo sapiens	None	None	None	None	CHEMBL1862	Tyrosine-protein kinase ABL	Homo sapiens	SINGLE PROTEIN	CHEMBL1137421	1	Scientific Literature	Bioorg. Med. Chem. Lett.	2006	None
CHEMBL384213		0	505.67	2	6.17	14	c1ccc(CNc2ccc3[nH]nc(-c4nc5cc(N6CCC(N7CCCCC7)CC6)ccc5[nH]4)c3c2)cc1	IC50	'='	130.0	nM	6.89			UO_0000065	13.62	0.25	0.72	9.08	False	CHEMBL871418	Inhibition of c-ABL	B	BAO_0000357	single protein format	Homo sapiens	None	None	None	None	CHEMBL1862	Tyrosine-protein kinase ABL	Homo sapiens	SINGLE PROTEIN	CHEMBL1137421	1	Scientific Literature	Bioorg. Med. Chem. Lett.	2006	None
CHEMBL209266		0	522.65	2	6.36	13	COc1ccc(Oc2ccc3[nH]nc(-c4nc5cc(N6CCC(N7CCCCC7)CC6)ccc5[nH]4)c3c2)cc1	IC50	'='	220.0	nM	6.66			UO_0000065	12.74	0.23	0.30	8.09	False	CHEMBL871418	Inhibition of c-ABL	B	BAO_0000357	single protein format	Homo sapiens	None	None	None	None	CHEMBL1862	Tyrosine-protein kinase ABL	Homo sapiens	SINGLE PROTEIN	CHEMBL1137421	1	Scientific Literature	Bioorg. Med. Chem. Lett.	2006	None
CHEMBL379987		0	522.65	2	6.36	12	COc1cccc(Oc2ccc3[nH]nc(-c4nc5cc(N6CCC(N7CCCCC7)CC6)ccc5[nH]4)c3c2)c1	IC50	'='	60.0	nM	7.22			UO_0000065	13.82	0.25	0.86	8.78	False	CHEMBL871418	Inhibition of c-ABL	B	BAO_0000357	single protein format	Homo sapiens	None	None	None	None	CHEMBL1862	Tyrosine-protein kinase ABL	Homo sapiens	SINGLE PROTEIN	CHEMBL1137421	1	Scientific Literature	Bioorg. Med. Chem. Lett.	2006	None
CHEMBL211508		0	522.65	2	6.36	11	COc1ccccc1Oc1ccc2[nH]nc(-c3nc4cc(N5CCC(N6CCCCC6)CC5)ccc4[nH]3)c2c1	IC50	'='	20.0	nM	7.70			UO_0000065	14.73	0.27	1.34	9.35	False	CHEMBL871418	Inhibition of c-ABL	B	BAO_0000357	single protein format	Homo sapiens	None	None	None	None	CHEMBL1862	Tyrosine-protein kinase ABL	Homo sapiens	SINGLE PROTEIN	CHEMBL1137421	1	Scientific Literature	Bioorg. Med. Chem. Lett.	2006	None
CHEMBL1091766		0	343.18	0	3.50	13	Cc1cc(C2=N/C(=C\c3cccnc3)C(=O)O2)ccc1Br	Inhibition	'='	7.0	%				UO_0000187					False	CHEMBL1113450	Inhibition of ABL at 10 uM	B	BAO_0000357	single protein format	None	None	None	None	None	CHEMBL1862	Tyrosine-protein kinase ABL	Homo sapiens	SINGLE PROTEIN	CHEMBL1156313	1	Scientific Literature	Bioorg. Med. Chem.	2010	None
CHEMBL288280		0	409.95	1	5.14	1	CSc1nc(NCc2ccccc2)c2cnn(CC(Cl)c3ccccc3)c2n1	Ki	'='	260.0	nM	6.58			UO_0000065	16.06	0.32	1.45	11.84	True	CHEMBL1056610	Inhibition of human recombinant Abl	B	BAO_0000357	single protein format	Homo sapiens	None	None	None	None	CHEMBL1862	Tyrosine-protein kinase ABL	Homo sapiens	SINGLE PROTEIN	CHEMBL1153611	1	Scientific Literature	Eur. J. Med. Chem.	2009	None
CHEMBL552860		0	335.83	0	3.11	14	CN(C)CCC(=O)c1ccc(OCc2ccccc2)c(O)c1.Cl	IC50	'>'	100000.0	nM				UO_0000065					False	CHEMBL847372	In vitro inhibition of the v-abl tyrosine kinase activity in A431 membranes using angiotensin II as phosphate acceptor as substrate	B	BAO_0000249	cell membrane format	None	None	None	None	None	CHEMBL1862	Tyrosine-protein kinase ABL	Homo sapiens	SINGLE PROTEIN	CHEMBL1128740	1	Scientific Literature	J. Med. Chem.	1995	None
CHEMBL1091356		0	640.79	1	4.61	27	CC(C)N1CCN(C(=O)c2ccc(NC(=O)Nc3ccc(-c4nc(C5CCOCC5)nc(N5C6CCC5COC6)n4)cc3)cc2)CC1	IC50	'<'	50000.0	nM				UO_0000065					False	CHEMBL1108795	Inhibition of ABL	B	BAO_0000357	single protein format	None	None	None	None	None	CHEMBL1862	Tyrosine-protein kinase ABL	Homo sapiens	SINGLE PROTEIN	CHEMBL1156955	1	Scientific Literature	Bioorg. Med. Chem. Lett.	2010	None
CHEMBL230064		0	464.45	1	5.44	11b	Cc1ccc(NC(=O)c2ccc(N)c(C(F)(F)F)c2)cc1Nc1nccc(-c2cccnc2)n1	IC50	'='	156.0	nM	6.81			UO_0000065	14.66	0.27	1.37	6.43	False	CHEMBL888888	Inhibition of c-Abl	B	BAO_0000357	single protein format	Homo sapiens	None	None	None	None	CHEMBL1862	Tyrosine-protein kinase ABL	Homo sapiens	SINGLE PROTEIN	CHEMBL1145434	1	Scientific Literature	Bioorg. Med. Chem. Lett.	2007	None
CHEMBL231632		0	521.45	2	6.13	2	Cc1ccc(NC(=O)c2ccc(N(CCCl)CCCl)cc2)cc1Nc1nccc(-c2cccnc2)n1	IC50	'='	220.0	nM	6.66			UO_0000065	12.77	0.25	0.53	8.02	False	CHEMBL888888	Inhibition of c-Abl	B	BAO_0000357	single protein format	Homo sapiens	None	None	None	None	CHEMBL1862	Tyrosine-protein kinase ABL	Homo sapiens	SINGLE PROTEIN	CHEMBL1145434	1	Scientific Literature	Bioorg. Med. Chem. Lett.	2007	None
CHEMBL1081678		0	438.23	0	3.05	12r	Cc1cc(OCc2ccc(F)cc2F)c(Br)c(=O)n1-c1cnc(CO)cn1	Inhibition	'<'	50.0	%				UO_0000187					False	CHEMBL1102589	Inhibition of ABL1 Y253F (mutant) at 10 uM	B	BAO_0000019	assay format	Homo sapiens	None	None	None	None	CHEMBL1862	Tyrosine-protein kinase ABL	Homo sapiens	SINGLE PROTEIN	CHEMBL1154277	1	Scientific Literature	Bioorg. Med. Chem. Lett.	2009	None
CHEMBL1095626		0	437.50	0	2.32	24a	COC(=O)N1CCC(n2ncc3c(N4CCOCC4)nc(-c4ccc(N)cc4)nc32)CC1	IC50	'>'	50000.0	nM				UO_0000065					False	CHEMBL1104633	Inhibition of ABL1	B	BAO_0000357	single protein format	None	None	None	None	None	CHEMBL1862	Tyrosine-protein kinase ABL	Homo sapiens	SINGLE PROTEIN	CHEMBL1157009	1	Scientific Literature	J. Med. Chem.	2009	None
CHEMBL2312303		0	505.45	1	4.49	31	O=C(NCCCN1CCCC1=O)c1cnc(NCc2cc(Cl)ccc2Cl)nc1NC1CCCC1	IC50	'='	12030.0	nM	4.92			UO_0000065	9.73	0.20	0.43	4.96	False	CHEMBL2319140	Inhibition of ABL (unknown origin)	B	BAO_0000357	single protein format	Homo sapiens	None	None	None	None	CHEMBL1862	Tyrosine-protein kinase ABL	Homo sapiens	SINGLE PROTEIN	CHEMBL2311468	1	Scientific Literature	Bioorg. Med. Chem. Lett.	2013	None
CHEMBL559838		0	503.49	2	5.53	18a	Cc1cn(-c2cc(NC(=O)c3ccc(C)c(/C=C/n4cnc5cncnc54)c3)cc(C(F)(F)F)c2)cn1	IC50	'='	48.0	nM	7.32			UO_0000065	14.54	0.27	1.79	8.09	False	CHEMBL1031882	Inhibition of wild type human Abl kinase by TR-FRET assay	B	BAO_0000357	single protein format	Homo sapiens	None	None	None	None	CHEMBL1862	Tyrosine-protein kinase ABL	Homo sapiens	SINGLE PROTEIN	CHEMBL1158470	1	Scientific Literature	J. Med. Chem.	2009	None
CHEMBL539433		0	558.57	2	6.10	14a, AP24163	Cc1cn(-c2cc(NC(=O)c3ccc(C)c(/C=C/n4cnc5c(NC6CC6)ncnc54)c3)cc(C(F)(F)F)c2)cn1	IC50	'='	478.0	nM	6.32			UO_0000065	11.32	0.21	0.22	6.16	False	CHEMBL1032721	Inhibition of human Abl T315I mutant by TR-FRET assay	B	BAO_0000019	assay format	Homo sapiens	None	None	None	None	CHEMBL1862	Tyrosine-protein kinase ABL	Homo sapiens	SINGLE PROTEIN	CHEMBL1158470	1	Scientific Literature	J. Med. Chem.	2009	None
CHEMBL2408506		0	424.45	0	1.99	24	O=C(COc1cc(O)c2c(=O)cc(-c3ccccc3)oc2c1)NCCN1CCOCC1	IC50	'='	4310.0	nM	5.37			UO_0000065	12.64	0.24	3.38	5.30	False	CHEMBL2411905	Inhibition of wild-type ABL1 (unknown origin)	B	BAO_0000357	single protein format	Homo sapiens	None	None	None	None	CHEMBL1862	Tyrosine-protein kinase ABL	Homo sapiens	SINGLE PROTEIN	CHEMBL2406924	1	Scientific Literature	Bioorg. Med. Chem. Lett.	2013	None
CHEMBL2408505		0	401.42	0	3.86	23	O=C(COc1cc(O)c2c(=O)cc(-c3ccccc3)oc2c1)NCc1ccccc1	IC50	'='	2270.0	nM	5.64			UO_0000065	14.06	0.26	1.78	6.36	False	CHEMBL2411905	Inhibition of wild-type ABL1 (unknown origin)	B	BAO_0000357	single protein format	Homo sapiens	None	None	None	None	CHEMBL1862	Tyrosine-protein kinase ABL	Homo sapiens	SINGLE PROTEIN	CHEMBL2406924	1	Scientific Literature	Bioorg. Med. Chem. Lett.	2013	None
CHEMBL522892	DOVITINIB	3	392.44	0	2.54	CHIR-258/TKI-258	CN1CCN(c2ccc3nc(-c4c(N)c5c(F)cccc5[nH]c4=O)[nH]c3c2)CC1	IC50	'='	228.0	nM	6.64			UO_0000065	16.93	0.31	4.10	7.06	False	CHEMBL2406229	Inhibition of ABL T315I mutant (unknown origin)-mediated phosphorylation of biotinylated poly-Glu-Tyr preincubated for 30 to 60 mins prior to substrate addition by TR-FRET assay	B	BAO_0000019	assay format	Homo sapiens	None	None	None	None	CHEMBL1862	Tyrosine-protein kinase ABL	Homo sapiens	SINGLE PROTEIN	CHEMBL2401695	1	Scientific Literature	J. Med. Chem.	2013	None
CHEMBL403731		0	440.78	1	5.50	6b	O=C(Nc1nnc(SCc2ccc(Br)cc2)s1)c1ccc(Cl)cc1	Ki	'='	47.0	nM	7.33			UO_0000065	16.62	0.42	1.83	13.35	False	CHEMBL932076	Inhibition of human recombinant Abl	B	BAO_0000357	single protein format	Homo sapiens	None	None	None	None	CHEMBL1862	Tyrosine-protein kinase ABL	Homo sapiens	SINGLE PROTEIN	CHEMBL1142311	1	Scientific Literature	Bioorg. Med. Chem. Lett.	2008	None
CHEMBL255738		0	363.41	0	4.36	6a	O=C(Nc1nnc(SCc2ccc(F)cc2)s1)c1ccc(F)cc1	Ki	'='	44.0	nM	7.36			UO_0000065	20.24	0.42	3.00	13.40	False	CHEMBL932076	Inhibition of human recombinant Abl	B	BAO_0000357	single protein format	Homo sapiens	None	None	None	None	CHEMBL1862	Tyrosine-protein kinase ABL	Homo sapiens	SINGLE PROTEIN	CHEMBL1142311	1	Scientific Literature	Bioorg. Med. Chem. Lett.	2008	None
CHEMBL455384		0	483.52	1	5.25	12e	Cc1cccc(C)c1/C=C/n1cnc2c(Nc3ccc(P(C)(C)=O)cc3)nc(-n3ccnc3)nc21	IC50	'='	1.63	nM	8.79			UO_0000065	18.17	0.34	3.54	9.71	False	CHEMBL976275	Inhibition of Abl kinase	B	BAO_0000357	single protein format	None	None	None	None	None	CHEMBL1862	Tyrosine-protein kinase ABL	Homo sapiens	SINGLE PROTEIN	CHEMBL1139396	1	Scientific Literature	Bioorg. Med. Chem. Lett.	2008	None
CHEMBL1081198		0	503.49	2	6.07	2	O=C(Nc1cccc(-c2cn3ccnc3c(NCc3ccncc3)n2)c1)Nc1cccc(C(F)(F)F)c1	IC50	'='	14400.0	nM	4.84			UO_0000065	9.62	0.18	-1.23	5.03	False	CHEMBL1109420	Inhibition of Abl1 after 1 hr	B	BAO_0000357	single protein format	None	None	None	None	None	CHEMBL1862	Tyrosine-protein kinase ABL	Homo sapiens	SINGLE PROTEIN	CHEMBL1153704	1	Scientific Literature	Bioorg. Med. Chem. Lett.	2009	None
CHEMBL536983		0	601.08	1	4.85	12	Cc1ccc(NC(O)c2ccc(CN3CC(N(C)C)C3)c(C(F)(F)F)c2)cc1Nc1nccc(-c2cncnc2)n1.Cl	IC50	'='	140.0	nM	6.85			UO_0000065	12.14	0.23	2.00	6.70	False	CHEMBL892514	Inhibition of human Abl kinase expressed in Sf9 cells	B	BAO_0000219	cell-based format	Homo sapiens	None	None	Sf9	None	CHEMBL1862	Tyrosine-protein kinase ABL	Homo sapiens	SINGLE PROTEIN	CHEMBL1147914	1	Scientific Literature	Bioorg. Med. Chem. Lett.	2007	CHEMBL3308860
CHEMBL248222		0	450.54	1	5.49	26	COc1cc2ncc(C#N)c(N[C@@H]3C[C@H]3c3ccccc3)c2cc1OCCCc1cccnc1	Ki	'='	1800.0	nM	5.75			UO_0000065	12.75	0.23	0.25	7.18	False	CHEMBL923923	Inhibition of ABL	B	BAO_0000357	single protein format	None	None	None	None	None	CHEMBL1862	Tyrosine-protein kinase ABL	Homo sapiens	SINGLE PROTEIN	CHEMBL1140464	1	Scientific Literature	Bioorg. Med. Chem. Lett.	2007	None
CHEMBL38492		0	389.91	0	3.36	7h	CSc1nc(N2CCOCC2)c2cnn(CC(Cl)c3ccccc3)c2n1	ID50	'>'	2.0	mM		Non standard unit for type		UO_0000063					False	CHEMBL962773	Inhibition of human recombinant Abl by filter-binding assay	B	BAO_0000357	single protein format	Homo sapiens	None	None	None	None	CHEMBL1862	Tyrosine-protein kinase ABL	Homo sapiens	SINGLE PROTEIN	CHEMBL1140987	1	Scientific Literature	Eur. J. Med. Chem.	2008	None
CHEMBL515885		0	424.36	0	4.02	8l	CSc1nc(N2CCOCC2)c2cnn(CC(Cl)c3ccc(Cl)cc3)c2n1	Ki	'='	500.0	nM	6.30			UO_0000065	14.85	0.32	2.28	11.24	False	CHEMBL962773	Inhibition of human recombinant Abl by filter-binding assay	B	BAO_0000357	single protein format	Homo sapiens	None	None	None	None	CHEMBL1862	Tyrosine-protein kinase ABL	Homo sapiens	SINGLE PROTEIN	CHEMBL1140987	1	Scientific Literature	Eur. J. Med. Chem.	2008	None
CHEMBL454144		0	406.35	0	4.51	9a	CCCNc1nc(SC)nc2c1cnn2CC(Br)c1ccccc1	Ki	'='	880.0	nM	6.06			UO_0000065	14.90	0.34	1.55	10.89	False	CHEMBL962773	Inhibition of human recombinant Abl by filter-binding assay	B	BAO_0000357	single protein format	Homo sapiens	None	None	None	None	CHEMBL1862	Tyrosine-protein kinase ABL	Homo sapiens	SINGLE PROTEIN	CHEMBL1140987	1	Scientific Literature	Eur. J. Med. Chem.	2008	None
CHEMBL473516		0	454.40	1	5.30	9g	CSc1nc(NCc2ccccc2)c2cnn(CC(Br)c3ccccc3)c2n1	Ki	'='	190.0	nM	6.72			UO_0000065	14.79	0.33	1.42	12.08	False	CHEMBL962773	Inhibition of human recombinant Abl by filter-binding assay	B	BAO_0000357	single protein format	Homo sapiens	None	None	None	None	CHEMBL1862	Tyrosine-protein kinase ABL	Homo sapiens	SINGLE PROTEIN	CHEMBL1140987	1	Scientific Literature	Eur. J. Med. Chem.	2008	None
CHEMBL473726		0	406.92	0	4.48	10c	CN(C)c1nc(NCc2ccccc2)c2cnn(CC(Cl)c3ccccc3)c2n1	Ki	'='	160.0	nM	6.80			UO_0000065	16.70	0.32	2.32	11.54	False	CHEMBL962773	Inhibition of human recombinant Abl by filter-binding assay	B	BAO_0000357	single protein format	Homo sapiens	None	None	None	None	CHEMBL1862	Tyrosine-protein kinase ABL	Homo sapiens	SINGLE PROTEIN	CHEMBL1140987	1	Scientific Literature	Eur. J. Med. Chem.	2008	None
CHEMBL941	IMATINIB	4	493.62	0	4.59	Imatinib	Cc1ccc(NC(=O)c2ccc(CN3CCN(C)CC3)cc2)cc1Nc1nccc(-c2cccnc2)n1	Ki	'='	13.0	nM	7.89			UO_0000065	15.98	0.29	3.30	9.14	True	CHEMBL962773	Inhibition of human recombinant Abl by filter-binding assay	B	BAO_0000357	single protein format	Homo sapiens	None	None	None	None	CHEMBL1862	Tyrosine-protein kinase ABL	Homo sapiens	SINGLE PROTEIN	CHEMBL1140987	1	Scientific Literature	Eur. J. Med. Chem.	2008	None
CHEMBL379308		0	513.09	1	3.24	17, BAS00387275	O=C1NN(c2ccc(I)cc2)C(=O)/C1=C\c1cc2c(cc1Br)OCO2	Ki	'='	2500.0	nM	5.60			UO_0000065	10.92	0.31	2.36	8.25	False	CHEMBL859157	Binding affinity to human recombinant Abl	B	BAO_0000357	single protein format	Homo sapiens	None	None	None	None	CHEMBL1862	Tyrosine-protein kinase ABL	Homo sapiens	SINGLE PROTEIN	CHEMBL1148493	1	Scientific Literature	J. Med. Chem.	2006	None
CHEMBL378175		0	475.29	0	2.59	16, BAS00387334	O=C1NN(c2ccc(I)cc2)C(=O)/C1=C\c1ccc(N2CCOCC2)cc1	Ki	'='	20000.0	nM	4.70			UO_0000065	9.89	0.24	2.11	7.59	False	CHEMBL859157	Binding affinity to human recombinant Abl	B	BAO_0000357	single protein format	Homo sapiens	None	None	None	None	CHEMBL1862	Tyrosine-protein kinase ABL	Homo sapiens	SINGLE PROTEIN	CHEMBL1148493	1	Scientific Literature	J. Med. Chem.	2006	None
CHEMBL376993		0	385.51	0	4.31	8, BAS09534324	COc1cc(SC)ccc1C(=O)Nc1nnc(CCc2ccccc2)s1	Ki	'='	2000.0	nM	5.70			UO_0000065	14.78	0.30	1.39	8.89	False	CHEMBL859157	Binding affinity to human recombinant Abl	B	BAO_0000357	single protein format	Homo sapiens	None	None	None	None	CHEMBL1862	Tyrosine-protein kinase ABL	Homo sapiens	SINGLE PROTEIN	CHEMBL1148493	1	Scientific Literature	J. Med. Chem.	2006	None
CHEMBL380706		0	370.41	0	3.73	12, BAS01047655	O=C1NN(c2ccccc2)C(=O)/C1=C\c1ccccc1OCc1ccccc1	ID50	'>'	2.0	mM		Non standard unit for type		UO_0000063					False	CHEMBL859157	Binding affinity to human recombinant Abl	B	BAO_0000357	single protein format	Homo sapiens	None	None	None	None	CHEMBL1862	Tyrosine-protein kinase ABL	Homo sapiens	SINGLE PROTEIN	CHEMBL1148493	1	Scientific Literature	J. Med. Chem.	2006	None
CHEMBL284861		0	222.27	0	0.66	43	Cn1sc(=O)n(Cc2ccccc2)c1=O	Inhibition	'<'	10.0	%				UO_0000187					False	CHEMBL920550	Inhibition of Abl kinase at 10 uM	B	BAO_0000357	single protein format	Homo sapiens	None	None	None	None	CHEMBL1862	Tyrosine-protein kinase ABL	Homo sapiens	SINGLE PROTEIN	CHEMBL1139464	1	Scientific Literature	J. Med. Chem.	2005	None
CHEMBL203343		0	561.61	2	5.61	6	Cc1ccc(NC(=O)c2ccc(CN3CCN(C)CC3)c(C(F)(F)F)c2)cc1Nc1nccc(-c2cccnc2)n1	IC50	'='	5.1	nM	8.29			UO_0000065	14.77	0.28	2.68	9.61	False	CHEMBL892514	Inhibition of human Abl kinase expressed in Sf9 cells	B	BAO_0000219	cell-based format	Homo sapiens	None	None	Sf9	None	CHEMBL1862	Tyrosine-protein kinase ABL	Homo sapiens	SINGLE PROTEIN	CHEMBL1147914	1	Scientific Literature	Bioorg. Med. Chem. Lett.	2007	CHEMBL3308860
CHEMBL478825		0	301.40	0	3.44	17	O=C(Nc1nnc(Cc2ccccc2)s1)c1cccs1	Ki	'='	360.0	nM	6.44			UO_0000065	21.38	0.44	3.00	11.74	False	CHEMBL983798	Inhibition of Abl kinase by cell free assay	B	BAO_0000357	single protein format	None	None	None	None	None	CHEMBL1862	Tyrosine-protein kinase ABL	Homo sapiens	SINGLE PROTEIN	CHEMBL1155853	1	Scientific Literature	Bioorg. Med. Chem. Lett.	2008	None
CHEMBL477139		0	328.42	0	4.04	16	COc1ccc2c(c1)Cc1sc(NC(=O)c3cccs3)nc1-2	Ki	'='	68.0	nM	7.17			UO_0000065	21.82	0.44	3.13	13.99	False	CHEMBL983798	Inhibition of Abl kinase by cell free assay	B	BAO_0000357	single protein format	None	None	None	None	None	CHEMBL1862	Tyrosine-protein kinase ABL	Homo sapiens	SINGLE PROTEIN	CHEMBL1155853	1	Scientific Literature	Bioorg. Med. Chem. Lett.	2008	None
CHEMBL517204		0	334.85	0	4.70	5	O=C(Nc1ncc(Cc2ccccc2Cl)s1)c1cccs1	Ki	'='	245.0	nM	6.61			UO_0000065	19.74	0.43	1.91	15.74	False	CHEMBL983798	Inhibition of Abl kinase by cell free assay	B	BAO_0000357	single protein format	None	None	None	None	None	CHEMBL1862	Tyrosine-protein kinase ABL	Homo sapiens	SINGLE PROTEIN	CHEMBL1155853	1	Scientific Literature	Bioorg. Med. Chem. Lett.	2008	None
CHEMBL60816		0	293.29	0	3.19	22	O=[N+]([O-])c1cccc(Nc2nccc(-c3ccccn3)n2)c1	IC50	'='	1200.0	nM	5.92			UO_0000065	20.19	0.37	2.73	6.31	False	CHEMBL846547	Inhibition of v-Abl tyrosine kinase.	B	BAO_0000357	single protein format	None	None	None	None	None	CHEMBL1862	Tyrosine-protein kinase ABL	Homo sapiens	SINGLE PROTEIN	CHEMBL1130562	1	Scientific Literature	Bioorg. Med. Chem. Lett.	1997	None
CHEMBL1170139		0	545.61	2	5.68	12	CCN1CCN(Cc2ccc(NC(=O)c3ccc(C)c(C#Cc4cnc5[nH]ccc5c4)c3)cc2C(F)(F)F)CC1	Inhibition	'='	0.05	%				UO_0000187					False	CHEMBL1174046	Inhibition of phosphorylated ABL1 H396P mutant at 10 uM	B	BAO_0000019	assay format	Homo sapiens	None	None	None	None	CHEMBL1862	Tyrosine-protein kinase ABL	Homo sapiens	SINGLE PROTEIN	CHEMBL1177794	1	Scientific Literature	Bioorg. Med. Chem. Lett.	2010	None
CHEMBL1170139		0	545.61	2	5.68	12	CCN1CCN(Cc2ccc(NC(=O)c3ccc(C)c(C#Cc4cnc5[nH]ccc5c4)c3)cc2C(F)(F)F)CC1	Inhibition	'='	1.1	%				UO_0000187					False	CHEMBL1174047	Inhibition of phosphorylated ABL1 M351T mutant at 10 uM	B	BAO_0000019	assay format	Homo sapiens	None	None	None	None	CHEMBL1862	Tyrosine-protein kinase ABL	Homo sapiens	SINGLE PROTEIN	CHEMBL1177794	1	Scientific Literature	Bioorg. Med. Chem. Lett.	2010	None
CHEMBL585666		0	575.41	2	2.22	8	Cn1c(=O)c(-c2c(Cl)cccc2Cl)cc2cnc(Nc3ccc(OC4OC(CO)C(O)C(O)C4O)cc3)nc21	IC50	'='	1.4	nM	8.85			UO_0000065	15.39	0.31	6.63	5.56	False	CHEMBL1050608	Inhibition of human recombinant Abl	B	BAO_0000357	single protein format	Homo sapiens	None	None	None	None	CHEMBL1862	Tyrosine-protein kinase ABL	Homo sapiens	SINGLE PROTEIN	CHEMBL1156739	1	Scientific Literature	Bioorg. Med. Chem. Lett.	2009	None
CHEMBL554	LAPATINIB	4	581.07	2	6.14	GW-2016	CS(=O)(=O)CCNCc1ccc(-c2ccc3ncnc(Nc4ccc(OCc5cccc(F)c5)c(Cl)c4)c3c2)o1	Kd						Not Active						False	CHEMBL859868	Average Binding Constant for ABL1; NA=Not Active at 10 uM	B	BAO_0000357	single protein format	Homo sapiens	None	None	None	None	CHEMBL1862	Tyrosine-protein kinase ABL	Homo sapiens	SINGLE PROTEIN	CHEMBL1144455	1	Scientific Literature	Nat. Biotechnol.	2005	None
CHEMBL607707	PELITINIB	2	467.93	1	5.10	EKB-569	CCOc1cc2ncc(C#N)c(Nc3ccc(F)c(Cl)c3)c2cc1NC(=O)/C=C/CN(C)C	Kd	'='	110.0	nM	6.96			UO_0000065	14.87	0.29	1.86	7.71	False	CHEMBL861044	Average Binding Constant for ABL1(Y253F); NA=Not Active at 10 uM	B	BAO_0000357	single protein format	Homo sapiens	None	None	None	None	CHEMBL1862	Tyrosine-protein kinase ABL	Homo sapiens	SINGLE PROTEIN	CHEMBL1144455	1	Scientific Literature	Nat. Biotechnol.	2005	None
CHEMBL535	SUNITINIB	4	398.48	0	3.33	SU-11248	CCN(CC)CCNC(=O)c1c(C)[nH]c(/C=C2\C(=O)Nc3ccc(F)cc32)c1C	Kd	'='	870.0	nM	6.06			UO_0000065	15.21	0.29	2.73	7.85	True	CHEMBL859871	Average Binding Constant for ABL1(H396P); NA=Not Active at 10 uM	B	BAO_0000357	single protein format	Homo sapiens	None	None	None	None	CHEMBL1862	Tyrosine-protein kinase ABL	Homo sapiens	SINGLE PROTEIN	CHEMBL1144455	1	Scientific Literature	Nat. Biotechnol.	2005	None
CHEMBL1421	DASATINIB	4	488.02	0	3.31	dasatinib	Cc1nc(Nc2ncc(C(=O)Nc3c(C)cccc3Cl)s2)cc(N2CCN(CCO)CC2)n1	IC50	'='	14.0	nM	7.85			UO_0000065	16.09	0.33	4.54	7.37	False	CHEMBL924604	Inhibition of recombinant Abl kinase	B	BAO_0000357	single protein format	None	None	None	None	None	CHEMBL1862	Tyrosine-protein kinase ABL	Homo sapiens	SINGLE PROTEIN	CHEMBL1147060	1	Scientific Literature	Proc. Natl. Acad. Sci. U.S.A.	2007	None
CHEMBL1336	SORAFENIB	4	464.83	1	5.55	BAY-439006	CNC(=O)c1cc(Oc2ccc(NC(=O)Nc3ccc(Cl)c(C(F)(F)F)c3)cc2)ccn1	Kd	'='	130.0	nM	6.89			UO_0000065	14.81	0.29	1.34	7.46	True	CHEMBL859868	Average Binding Constant for ABL1; NA=Not Active at 10 uM	B	BAO_0000357	single protein format	Homo sapiens	None	None	None	None	CHEMBL1862	Tyrosine-protein kinase ABL	Homo sapiens	SINGLE PROTEIN	CHEMBL1144455	1	Scientific Literature	Nat. Biotechnol.	2005	None
CHEMBL1725279	SP-600125	0	220.23	0	4.43	SP-600125	Oc1c2ccccc2c2c3c(cccc13)N=N2	Kd						Not Active						False	CHEMBL859872	Average Binding Constant for ABL1(M351T); NA=Not Active at 10 uM	B	BAO_0000357	single protein format	Homo sapiens	None	None	None	None	CHEMBL1862	Tyrosine-protein kinase ABL	Homo sapiens	SINGLE PROTEIN	CHEMBL1144455	1	Scientific Literature	Nat. Biotechnol.	2005	None
CHEMBL939	GEFITINIB	4	446.91	0	4.28	Iressa	COc1cc2ncnc(Nc3ccc(F)c(Cl)c3)c2cc1OCCCN1CCOCC1	Kd						Not Active						False	CHEMBL861044	Average Binding Constant for ABL1(Y253F); NA=Not Active at 10 uM	B	BAO_0000357	single protein format	Homo sapiens	None	None	None	None	CHEMBL1862	Tyrosine-protein kinase ABL	Homo sapiens	SINGLE PROTEIN	CHEMBL1144455	1	Scientific Literature	Nat. Biotechnol.	2005	None
CHEMBL409042		0	1107.18	None	None	YEIYDYIE (Group I)	CC[C@H](C)[C@H](NC(=O)[C@H](Cc1ccc(O)cc1)NC(=O)[C@H](CC(=O)O)NC(=O)[C@H](Cc1ccc(O)cc1)NC(=O)[C@@H](NC(=O)[C@H](CCC(=O)O)NC(=O)[C@@H](N)Cc1ccc(O)cc1)[C@@H](C)CC)C(=O)N[C@@H](CCC(=O)O)C(=O)O	Activity	'='	1.89	pM				UO_0000066					False	CHEMBL819328	Peptide phosphorylation by c-Abl protein tyrosine kinase at 25 degree for 30 min in a cell-free system	B	BAO_0000357	single protein format	Homo sapiens	None	None	None	None	CHEMBL1862	Tyrosine-protein kinase ABL	Homo sapiens	SINGLE PROTEIN	CHEMBL1130941	1	Scientific Literature	Bioorg. Med. Chem. Lett.	1998	None
CHEMBL184709		0	439.52	1	5.30	20	Cc1ccc(NC(=O)Nc2ccc(N(C)C)cc2)cc1Nc1nccc(-c2cccnc2)n1	Inhibition						Not Determined						False	CHEMBL832007	Percent inhibition of Abl tyrosine kinase, not determined	B	BAO_0000357	single protein format	None	None	None	None	None	CHEMBL1862	Tyrosine-protein kinase ABL	Homo sapiens	SINGLE PROTEIN	CHEMBL1138649	1	Scientific Literature	Bioorg. Med. Chem. Lett.	2004	None
CHEMBL1171043		0	559.64	2	5.84	19i	Cc1ccc(C(=O)Nc2ccc(CN3CCN(C(C)C)CC3)c(C(F)(F)F)c2)cc1C#Cc1cnc2ccccn12	IC50	'='	56.0	nM	7.25			UO_0000065	12.96	0.24	1.41	13.71	False	CHEMBL1176860	Inhibition of wild type human ABL after 1 hr by TR-FRET assay	B	BAO_0000357	single protein format	Homo sapiens	None	None	None	None	CHEMBL1862	Tyrosine-protein kinase ABL	Homo sapiens	SINGLE PROTEIN	CHEMBL1177713	1	Scientific Literature	J. Med. Chem.	2010	None
CHEMBL941	IMATINIB	4	493.62	0	4.59	imatinib	Cc1ccc(NC(=O)c2ccc(CN3CCN(C)CC3)cc2)cc1Nc1nccc(-c2cccnc2)n1	Ki	'='	13.0	nM	7.89			UO_0000065	15.98	0.29	3.30	9.14	True	CHEMBL932076	Inhibition of human recombinant Abl	B	BAO_0000357	single protein format	Homo sapiens	None	None	None	None	CHEMBL1862	Tyrosine-protein kinase ABL	Homo sapiens	SINGLE PROTEIN	CHEMBL1142311	1	Scientific Literature	Bioorg. Med. Chem. Lett.	2008	None
CHEMBL402891		0	375.45	0	4.23	6k	COc1ccc(CSc2nnc(NC(=O)c3ccc(F)cc3)s2)cc1	Ki	'='	195.0	nM	6.71			UO_0000065	17.87	0.37	2.48	10.47	False	CHEMBL932076	Inhibition of human recombinant Abl	B	BAO_0000357	single protein format	Homo sapiens	None	None	None	None	CHEMBL1862	Tyrosine-protein kinase ABL	Homo sapiens	SINGLE PROTEIN	CHEMBL1142311	1	Scientific Literature	Bioorg. Med. Chem. Lett.	2008	None
CHEMBL409082		0	345.42	0	4.22	6c	O=C(Nc1nnc(SCc2ccccc2)s1)c1ccc(F)cc1	Ki	'='	70.0	nM	7.16			UO_0000065	20.71	0.42	2.93	13.04	False	CHEMBL932076	Inhibition of human recombinant Abl	B	BAO_0000357	single protein format	Homo sapiens	None	None	None	None	CHEMBL1862	Tyrosine-protein kinase ABL	Homo sapiens	SINGLE PROTEIN	CHEMBL1142311	1	Scientific Literature	Bioorg. Med. Chem. Lett.	2008	None
CHEMBL301845		0	525.58	1	2.92	11	CC[C@H](NC(=O)[C@H](Cc1ccc(OP(=O)(O)O)cc1)NC(C)=O)C(=O)N(C)CCCC1CCCCC1	IC50	'='	15000.0	nM	4.82			UO_0000065	9.18	0.18	1.90	3.32	False	CHEMBL806527	Radioligand displacement assay for the binding of [125I]Glu-Pro-Gln-pTyr-Glu-Glu-Ile-Pro-Ile-Tyr-Leu to ABL SH2 domain	B	BAO_0000357	single protein format	None	None	None	None	None	CHEMBL1862	Tyrosine-protein kinase ABL	Homo sapiens	SINGLE PROTEIN	CHEMBL1130490	1	Scientific Literature	Bioorg. Med. Chem. Lett.	1997	None
CHEMBL136380		0	582.63	2	1.94	23	CC(=O)N[C@@H](Cc1ccc(OP(=O)(O)O)cc1)C(=O)N[C@H](C(=O)N[C@@H](C)C(=O)NCCC1CCCCC1)C(C)C	IC50						Not Determined						False	CHEMBL768941	Affinity for SH2 domain of abl expressed in Sf9 insect cells (Not determined)	B	BAO_0000219	cell-based format	None	None	None	Sf9	None	CHEMBL1862	Tyrosine-protein kinase ABL	Homo sapiens	SINGLE PROTEIN	CHEMBL1131295	1	Scientific Literature	J. Med. Chem.	1998	CHEMBL3308860
CHEMBL418270		0	368.40	0	3.93	3	O=C(Nc1cccc(Nc2nccc(-c3cccnc3)n2)c1)c1cccnc1	IC50	'='	150.0	nM	6.82			UO_0000065	18.52	0.33	2.89	7.36	False	CHEMBL846547	Inhibition of v-Abl tyrosine kinase.	B	BAO_0000357	single protein format	None	None	None	None	None	CHEMBL1862	Tyrosine-protein kinase ABL	Homo sapiens	SINGLE PROTEIN	CHEMBL1130562	1	Scientific Literature	Bioorg. Med. Chem. Lett.	1997	None
CHEMBL231524		0	538.08	1	4.35	25	Cc1cc(-c2cc(N)ccc2Cl)cc2nnc(Nc3ccc(S(=O)(=O)NCCN4CCCC4)cc3)nc12	Ki	'>'	2500.0	nM				UO_0000065					False	CHEMBL923929	Inhibition of Abl-T315I mutant	B	BAO_0000019	assay format	Homo sapiens	None	None	None	None	CHEMBL1862	Tyrosine-protein kinase ABL	Homo sapiens	SINGLE PROTEIN	CHEMBL1140465	1	Scientific Literature	Bioorg. Med. Chem. Lett.	2007	None
CHEMBL250623		0	511.01	1	3.70	16	Cc1cc(-c2cc(O)ccc2Cl)cc2nnc(Nc3ccc(S(=O)(=O)N4CCNCC4)cc3)nc12	Ki	'='	140.0	nM	6.85			UO_0000065	13.41	0.27	3.15	5.70	False	CHEMBL923929	Inhibition of Abl-T315I mutant	B	BAO_0000019	assay format	Homo sapiens	None	None	None	None	CHEMBL1862	Tyrosine-protein kinase ABL	Homo sapiens	SINGLE PROTEIN	CHEMBL1140465	1	Scientific Literature	Bioorg. Med. Chem. Lett.	2007	None
CHEMBL249821		0	539.06	1	4.48	11	Cc1cc(-c2cc(O)ccc2Cl)cc2nnc(Nc3ccc(S(=O)(=O)NCCN4CCCC4)cc3)nc12	Ki	'='	3.4	nM	8.47			UO_0000065	15.71	0.31	3.99	7.04	False	CHEMBL923929	Inhibition of Abl-T315I mutant	B	BAO_0000019	assay format	Homo sapiens	None	None	None	None	CHEMBL1862	Tyrosine-protein kinase ABL	Homo sapiens	SINGLE PROTEIN	CHEMBL1140465	1	Scientific Literature	Bioorg. Med. Chem. Lett.	2007	None
CHEMBL400403		0	503.01	1	4.93	6	Cc1cc(-c2cc(O)ccc2Cl)cc2nnc(Nc3ccc(C(=O)NCCN4CCCC4)cc3)nc12	Ki	'='	48.0	nM	7.32			UO_0000065	14.55	0.28	2.39	7.09	False	CHEMBL923929	Inhibition of Abl-T315I mutant	B	BAO_0000019	assay format	Homo sapiens	None	None	None	None	CHEMBL1862	Tyrosine-protein kinase ABL	Homo sapiens	SINGLE PROTEIN	CHEMBL1140465	1	Scientific Literature	Bioorg. Med. Chem. Lett.	2007	None
CHEMBL55379		0	402.35	1	5.61	10	FC(F)C(F)(F)Oc1cccc(Nc2nccc(-c3c[nH]c4ccccc34)n2)c1	IC50	'='	370.0	nM	6.43			UO_0000065	15.99	0.30	0.82	10.24	False	CHEMBL846547	Inhibition of v-Abl tyrosine kinase.	B	BAO_0000357	single protein format	None	None	None	None	None	CHEMBL1862	Tyrosine-protein kinase ABL	Homo sapiens	SINGLE PROTEIN	CHEMBL1130562	1	Scientific Literature	Bioorg. Med. Chem. Lett.	1997	None
CHEMBL385224		0	1121.21	None	None	EEIYYYEL (Group I)	CC[C@H](C)[C@H](NC(=O)[C@H](CCC(=O)O)NC(=O)[C@@H](N)CCC(=O)O)C(=O)N[C@@H](Cc1ccc(O)cc1)C(=O)N[C@@H](Cc1ccc(O)cc1)C(=O)N[C@@H](Cc1ccc(O)cc1)C(=O)N[C@@H](CCC(=O)O)C(=O)N[C@@H](CC(C)C)C(=O)O	Activity	'='	1.27	pM				UO_0000066					False	CHEMBL819328	Peptide phosphorylation by c-Abl protein tyrosine kinase at 25 degree for 30 min in a cell-free system	B	BAO_0000357	single protein format	Homo sapiens	None	None	None	None	CHEMBL1862	Tyrosine-protein kinase ABL	Homo sapiens	SINGLE PROTEIN	CHEMBL1130941	1	Scientific Literature	Bioorg. Med. Chem. Lett.	1998	None
CHEMBL404115		0	381.48	1	5.29	2	CC[C@@H](C)Nc1nc2ccc(-c3c(-c4ccccc4F)n[nH]c3N)cc2s1	Inhibition	'='	65.0	%				UO_0000187					False	CHEMBL929857	Inhibition of Abl at 10 uM	B	BAO_0000357	single protein format	None	None	None	None	None	CHEMBL1862	Tyrosine-protein kinase ABL	Homo sapiens	SINGLE PROTEIN	CHEMBL1141535	1	Scientific Literature	Bioorg. Med. Chem. Lett.	2008	None
CHEMBL219557		0	552.46	2	6.18	10, SKI-758	COc1cc(Nc2c(C#N)cnc3cc(-c4coc(CN5CCN(C)CC5)c4)c(OC)cc23)c(Cl)cc1Cl	IC50	'='	0.4	nM	9.40			UO_0000065	17.01	0.34	3.22	10.83	False	CHEMBL910454	Inhibitory activity against Abl kinase	B	BAO_0000357	single protein format	Homo sapiens	None	None	None	None	CHEMBL1862	Tyrosine-protein kinase ABL	Homo sapiens	SINGLE PROTEIN	CHEMBL1138859	1	Scientific Literature	J. Med. Chem.	2006	None
CHEMBL91829	RUBOXISTAURIN	3	468.56	0	3.51	LY-333531	CN(C)C[C@@H]1CCn2cc(c3ccccc32)C2=C(C(=O)NC2=O)c2cn(c3ccccc23)CCO1	Kd						Not Active						False	CHEMBL859870	Average Binding Constant for ABL1(E255K); NA=Not Active at 10 uM	B	BAO_0000357	single protein format	Homo sapiens	None	None	None	None	CHEMBL1862	Tyrosine-protein kinase ABL	Homo sapiens	SINGLE PROTEIN	CHEMBL1144455	1	Scientific Literature	Nat. Biotechnol.	2005	None
CHEMBL1336	SORAFENIB	4	464.83	1	5.55	BAY-439006	CNC(=O)c1cc(Oc2ccc(NC(=O)Nc3ccc(Cl)c(C(F)(F)F)c3)cc2)ccn1	Kd	'='	4400.0	nM	5.36			UO_0000065	11.52	0.23	-0.19	5.80	False	CHEMBL859870	Average Binding Constant for ABL1(E255K); NA=Not Active at 10 uM	B	BAO_0000357	single protein format	Homo sapiens	None	None	None	None	CHEMBL1862	Tyrosine-protein kinase ABL	Homo sapiens	SINGLE PROTEIN	CHEMBL1144455	1	Scientific Literature	Nat. Biotechnol.	2005	None
CHEMBL203354		0	433.51	0	2.86	9e	COc1ccc(-c2cnc(O)c(C(=O)Nc3ccc(CN4CCN(C)CC4)cc3)c2)cn1	IC50						Not Determined						False	CHEMBL865227	Inhibitory activity against Abl	B	BAO_0000357	single protein format	Homo sapiens	None	None	None	None	CHEMBL1862	Tyrosine-protein kinase ABL	Homo sapiens	SINGLE PROTEIN	CHEMBL1149386	1	Scientific Literature	J. Med. Chem.	2006	None
CHEMBL381738		0	474.56	0	3.62	9d	CN1CCN(CCCc2ccc(NC(=O)c3cc(-c4ccc5c(c4)OCO5)cnc3O)cc2)CC1	IC50	'>'	20000.0	nM				UO_0000065					False	CHEMBL865227	Inhibitory activity against Abl	B	BAO_0000357	single protein format	Homo sapiens	None	None	None	None	CHEMBL1862	Tyrosine-protein kinase ABL	Homo sapiens	SINGLE PROTEIN	CHEMBL1149386	1	Scientific Literature	J. Med. Chem.	2006	None
CHEMBL411043		0	363.85	0	4.42	21	ClC(Cn1ncc2c(NCc3ccccc3)ncnc21)c1ccccc1	Ki	'='	400.0	nM	6.40			UO_0000065	17.58	0.34	1.98	11.50	True	CHEMBL948149	Binding affinity to human recombinant Abl by cell free assay	B	BAO_0000357	single protein format	Homo sapiens	None	None	None	None	CHEMBL1862	Tyrosine-protein kinase ABL	Homo sapiens	SINGLE PROTEIN	CHEMBL1142337	1	Scientific Literature	J. Med. Chem.	2008	None
CHEMBL250214		0	474.95	0	4.15	7	Cc1cc(-c2cc(O)ccc2Cl)cc2nnc(Nc3ccc(C(=O)N4CCNCC4)cc3)nc12	Ki	'='	1.7	nM	8.77			UO_0000065	18.46	0.35	4.62	8.49	False	CHEMBL923928	Inhibition of Abl	B	BAO_0000357	single protein format	None	None	None	None	None	CHEMBL1862	Tyrosine-protein kinase ABL	Homo sapiens	SINGLE PROTEIN	CHEMBL1140465	1	Scientific Literature	Bioorg. Med. Chem. Lett.	2007	None
CHEMBL250019		0	553.09	1	4.82	12	Cc1cc(-c2cc(O)ccc2Cl)cc2nnc(Nc3ccc(S(=O)(=O)N(C)CCN4CCCC4)cc3)nc12	Ki	'='	1.2	nM	8.92			UO_0000065	16.13	0.32	4.10	8.00	False	CHEMBL923929	Inhibition of Abl-T315I mutant	B	BAO_0000019	assay format	Homo sapiens	None	None	None	None	CHEMBL1862	Tyrosine-protein kinase ABL	Homo sapiens	SINGLE PROTEIN	CHEMBL1140465	1	Scientific Literature	Bioorg. Med. Chem. Lett.	2007	None
CHEMBL259084	MLN-8054	1	476.87	1	5.87	MLN-8054	O=C(O)c1ccc(Nc2ncc3c(n2)-c2ccc(Cl)cc2C(c2c(F)cccc2F)=NC3)cc1	Kd	'>'	10000.0	nM				UO_0000065					False	CHEMBL1908678	Binding constant for ABL1(F317L)-non phosphorylated kinase domain	B	BAO_0000357	single protein format	None	None	None	None	None	CHEMBL1862	Tyrosine-protein kinase ABL	Homo sapiens	SINGLE PROTEIN	CHEMBL1908390	1	Scientific Literature	Nat. Biotechnol.	2011	None
CHEMBL259084	MLN-8054	1	476.87	1	5.87	MLN-8054	O=C(O)c1ccc(Nc2ncc3c(n2)-c2ccc(Cl)cc2C(c2c(F)cccc2F)=NC3)cc1	Kd	'>'	10000.0	nM				UO_0000065					False	CHEMBL1908679	Binding constant for ABL1(F317L)-phosphorylated kinase domain	B	BAO_0000357	single protein format	None	None	None	None	None	CHEMBL1862	Tyrosine-protein kinase ABL	Homo sapiens	SINGLE PROTEIN	CHEMBL1908390	1	Scientific Literature	Nat. Biotechnol.	2011	None
CHEMBL259084	MLN-8054	1	476.87	1	5.87	MLN-8054	O=C(O)c1ccc(Nc2ncc3c(n2)-c2ccc(Cl)cc2C(c2c(F)cccc2F)=NC3)cc1	Kd	'='	1300.0	nM	5.89			UO_0000065	12.34	0.24	0.02	6.73	False	CHEMBL1908684	Binding constant for ABL1(Q252H)-phosphorylated kinase domain	B	BAO_0000357	single protein format	None	None	None	None	None	CHEMBL1862	Tyrosine-protein kinase ABL	Homo sapiens	SINGLE PROTEIN	CHEMBL1908390	1	Scientific Literature	Nat. Biotechnol.	2011	None
CHEMBL10	SB-203580	0	377.44	0	4.68	SB-203580	C[S+]([O-])c1ccc(-c2nc(-c3ccc(F)cc3)c(-c3ccncc3)[nH]2)cc1	Kd	'>'	10000.0	nM				UO_0000065					False	CHEMBL1908675	Binding constant for ABL1(E255K)-phosphorylated kinase domain	B	BAO_0000357	single protein format	None	None	None	None	None	CHEMBL1862	Tyrosine-protein kinase ABL	Homo sapiens	SINGLE PROTEIN	CHEMBL1908390	1	Scientific Literature	Nat. Biotechnol.	2011	None
CHEMBL10	SB-203580	0	377.44	0	4.68	SB-203580	C[S+]([O-])c1ccc(-c2nc(-c3ccc(F)cc3)c(-c3ccncc3)[nH]2)cc1	Kd	'>'	10000.0	nM				UO_0000065					False	CHEMBL1908687	Binding constant for ABL1(Y253F)-phosphorylated kinase domain	B	BAO_0000357	single protein format	None	None	None	None	None	CHEMBL1862	Tyrosine-protein kinase ABL	Homo sapiens	SINGLE PROTEIN	CHEMBL1908390	1	Scientific Literature	Nat. Biotechnol.	2011	None
CHEMBL1289926	AXITINIB	4	386.48	0	4.64	AG-013736	CNC(=O)c1ccccc1Sc1ccc2c(/C=C/c3ccccn3)n[nH]c2c1	Kd	'='	330.0	nM	6.48			UO_0000065	16.77	0.32	1.84	9.17	False	CHEMBL1908679	Binding constant for ABL1(F317L)-phosphorylated kinase domain	B	BAO_0000357	single protein format	None	None	None	None	None	CHEMBL1862	Tyrosine-protein kinase ABL	Homo sapiens	SINGLE PROTEIN	CHEMBL1908390	1	Scientific Literature	Nat. Biotechnol.	2011	None
CHEMBL486124	GW874091X	0	352.44	0	2.23	GW874091X	Cc1nc(-c2ccccc2)n2nc(NCCCN3CCOCC3)ncc12	Inhibition	'='	5.87	%				UO_0000187					False	CHEMBL1962238	GSK_PKIS: ABL1 mean inhibition at 0.1 uM [Nanosyn]	B	BAO_0000357	single protein format	None	None	None	None	None	CHEMBL1862	Tyrosine-protein kinase ABL	Homo sapiens	SINGLE PROTEIN	CHEMBL1961873	16	GSK Published Kinase Inhibitor Set			None
CHEMBL408564		0	347.17	0	3.33	SB-739452	O=C(Nc1n[nH]c2nc(-c3ccco3)c(Br)cc12)C1CC1	Inhibition	'='	24.15	%				UO_0000187					False	CHEMBL1962239	GSK_PKIS: ABL1 mean inhibition at 1 uM [Nanosyn]	B	BAO_0000357	single protein format	None	None	None	None	None	CHEMBL1862	Tyrosine-protein kinase ABL	Homo sapiens	SINGLE PROTEIN	CHEMBL1961873	16	GSK Published Kinase Inhibitor Set			None
CHEMBL408564		0	347.17	0	3.33	SB-739452	O=C(Nc1n[nH]c2nc(-c3ccco3)c(Br)cc12)C1CC1	Inhibition	'='	3.13	%				UO_0000187					False	CHEMBL1962234	GSK_PKIS: ABL1 (T315I mutant) mean inhibition at 0.1 uM [Nanosyn]	B	BAO_0000357	single protein format	None	None	None	None	None	CHEMBL1862	Tyrosine-protein kinase ABL	Homo sapiens	SINGLE PROTEIN	CHEMBL1961873	16	GSK Published Kinase Inhibitor Set			None
CHEMBL1909370	GW694234A	0	532.78	1	5.94	GW694234A	COC(=O)Nc1nc2cc(Oc3ccc(NC(=O)Nc4cccc(Br)c4)cc3)ccc2[nH]1.Cl	Inhibition	'='	42.56	%				UO_0000187					False	CHEMBL1962230	GSK_PKIS: ABL1 (M351T mutant) mean inhibition at 0.1 uM [Nanosyn]	B	BAO_0000357	single protein format	None	None	None	None	None	CHEMBL1862	Tyrosine-protein kinase ABL	Homo sapiens	SINGLE PROTEIN	CHEMBL1961873	16	GSK Published Kinase Inhibitor Set			None
CHEMBL438610		0	310.38	0	3.77	10, BAS0321734	O=C(Nc1ccccc1)Nc1nnc(Cc2ccccc2)s1	Ki	'='	58000.0	nM	4.24			UO_0000065	13.65	0.26	0.47	6.33	False	CHEMBL859157	Binding affinity to human recombinant Abl	B	BAO_0000357	single protein format	Homo sapiens	None	None	None	None	CHEMBL1862	Tyrosine-protein kinase ABL	Homo sapiens	SINGLE PROTEIN	CHEMBL1148493	1	Scientific Literature	J. Med. Chem.	2006	None
CHEMBL521806	GSK-237700A	0	457.94	0	5.00	GSK237700A	COc1cc2ncn(-c3cc(O[C@@H](C)c4ccccc4Cl)c(C(N)=O)s3)c2cc1OC	Inhibition	'='	13.47	%				UO_0000187					False	CHEMBL1962235	GSK_PKIS: ABL1 (T315I mutant) mean inhibition at 1 uM [Nanosyn]	B	BAO_0000357	single protein format	None	None	None	None	None	CHEMBL1862	Tyrosine-protein kinase ABL	Homo sapiens	SINGLE PROTEIN	CHEMBL1961873	16	GSK Published Kinase Inhibitor Set			None
CHEMBL1762114		0	403.49	0	3.32	4c	CN(C)C(=O)N1CCC(c2nc(-c3cc4ccccc4[nH]3)c3c(N)nccn23)CC1	IC50	'>'	10000.0	nM				UO_0000065					False	CHEMBL1762894	Inhibition of Abl	B	BAO_0000357	single protein format	None	None	None	None	None	CHEMBL1862	Tyrosine-protein kinase ABL	Homo sapiens	SINGLE PROTEIN	CHEMBL1759853	1	Scientific Literature	Bioorg. Med. Chem. Lett.	2011	None
CHEMBL522709	GSK-317315A	0	461.47	1	5.35	GSK317315A	COc1ccc2ncn(-c3cc(O[C@H](C)c4ccccc4C(F)(F)F)c(C(N)=O)s3)c2c1	Inhibition	'='	0.03	%				UO_0000187					False	CHEMBL1962234	GSK_PKIS: ABL1 (T315I mutant) mean inhibition at 0.1 uM [Nanosyn]	B	BAO_0000357	single protein format	None	None	None	None	None	CHEMBL1862	Tyrosine-protein kinase ABL	Homo sapiens	SINGLE PROTEIN	CHEMBL1961873	16	GSK Published Kinase Inhibitor Set			None
CHEMBL476259	GSK-1326255A	0	517.61	2	5.28	GSK1326255A	CCCN1CCC(c2ccc(Nc3nc(Nc4cc(F)ccc4C(N)=O)c4cc[nH]c4n3)c(OC)c2)CC1	Inhibition	'='	7.76	%				UO_0000187					False	CHEMBL1962231	GSK_PKIS: ABL1 (M351T mutant) mean inhibition at 1 uM [Nanosyn]	B	BAO_0000357	single protein format	None	None	None	None	None	CHEMBL1862	Tyrosine-protein kinase ABL	Homo sapiens	SINGLE PROTEIN	CHEMBL1961873	16	GSK Published Kinase Inhibitor Set			None
CHEMBL1725279	SP-600125	0	220.23	0	4.43	SP-600125	Oc1c2ccccc2c2c3c(cccc13)N=N2	Kd						Not Active						False	CHEMBL859869	Average Binding Constant for ABL1(Q252H); NA=Not Active at 10 uM	B	BAO_0000357	single protein format	Homo sapiens	None	None	None	None	CHEMBL1862	Tyrosine-protein kinase ABL	Homo sapiens	SINGLE PROTEIN	CHEMBL1144455	1	Scientific Literature	Nat. Biotechnol.	2005	None
CHEMBL939	GEFITINIB	4	446.91	0	4.28	Iressa	COc1cc2ncnc(Nc3ccc(F)c(Cl)c3)c2cc1OCCCN1CCOCC1	Kd						Not Active						False	CHEMBL859868	Average Binding Constant for ABL1; NA=Not Active at 10 uM	B	BAO_0000357	single protein format	Homo sapiens	None	None	None	None	CHEMBL1862	Tyrosine-protein kinase ABL	Homo sapiens	SINGLE PROTEIN	CHEMBL1144455	1	Scientific Literature	Nat. Biotechnol.	2005	None
CHEMBL184742		0	465.56	1	5.83	22	Cc1ccc(NC(=O)Nc2cccc(N3CCCC3)c2)cc1Nc1nccc(-c2cccnc2)n1	IC50	'='	52.0	nM	7.28			UO_0000065	15.65	0.28	1.45	7.66	False	CHEMBL831639	Inhibitory concentration required to inhibit Abl tyrosine kinase	B	BAO_0000357	single protein format	None	None	None	None	None	CHEMBL1862	Tyrosine-protein kinase ABL	Homo sapiens	SINGLE PROTEIN	CHEMBL1138649	1	Scientific Literature	Bioorg. Med. Chem. Lett.	2004	None
CHEMBL103667	DORAMAPIMOD	2	527.67	2	5.99	BIRB-796	Cc1ccc(-n2nc(C(C)(C)C)cc2NC(=O)Nc2ccc(OCCN3CCOCC3)c3ccccc23)cc1	Kd	'='	4200.0	nM	5.38			UO_0000065	10.19	0.19	-0.61	6.67	False	CHEMBL859869	Average Binding Constant for ABL1(Q252H); NA=Not Active at 10 uM	B	BAO_0000357	single protein format	Homo sapiens	None	None	None	None	CHEMBL1862	Tyrosine-protein kinase ABL	Homo sapiens	SINGLE PROTEIN	CHEMBL1144455	1	Scientific Literature	Nat. Biotechnol.	2005	None
CHEMBL427765		0	1102.31	None	None	LRIYERPR (Group II)	CC[C@H](C)[C@H](NC(=O)[C@H](CCCN=C(N)N)NC(=O)[C@@H](N)CC(C)C)C(=O)N[C@@H](Cc1ccc(O)cc1)C(=O)N[C@@H](CCC(=O)O)C(=O)N[C@@H](CCCN=C(N)N)C(=O)N1CCC[C@H]1C(=O)N[C@@H](CCCN=C(N)N)C(=O)O	Activity	'='	1.23	pM				UO_0000066					False	CHEMBL819328	Peptide phosphorylation by c-Abl protein tyrosine kinase at 25 degree for 30 min in a cell-free system	B	BAO_0000357	single protein format	Homo sapiens	None	None	None	None	CHEMBL1862	Tyrosine-protein kinase ABL	Homo sapiens	SINGLE PROTEIN	CHEMBL1130941	1	Scientific Literature	Bioorg. Med. Chem. Lett.	1998	None
CHEMBL57443		0	263.30	0	2.86	16	Nc1cccc(Nc2nccc(-c3ccncc3)n2)c1	IC50	'='	600.0	nM	6.22			UO_0000065	23.63	0.42	3.36	8.11	False	CHEMBL846547	Inhibition of v-Abl tyrosine kinase.	B	BAO_0000357	single protein format	None	None	None	None	None	CHEMBL1862	Tyrosine-protein kinase ABL	Homo sapiens	SINGLE PROTEIN	CHEMBL1130562	1	Scientific Literature	Bioorg. Med. Chem. Lett.	1997	None
CHEMBL415590		0	1065.10	None	None	EEIYDYAY (Group I)	CC[C@H](C)[C@H](NC(=O)[C@H](CCC(=O)O)NC(=O)[C@@H](N)CCC(=O)O)C(=O)N[C@@H](Cc1ccc(O)cc1)C(=O)N[C@@H](CC(=O)O)C(=O)N[C@@H](Cc1ccc(O)cc1)C(=O)N[C@@H](C)C(=O)N[C@@H](Cc1ccc(O)cc1)C(=O)O	Km	'='	134000.0	nM				UO_0000065					False	CHEMBL819329	Km value for peptide phosphorylation by c-Abl protein tyrosine kinase	B	BAO_0000357	single protein format	Homo sapiens	None	None	None	None	CHEMBL1862	Tyrosine-protein kinase ABL	Homo sapiens	SINGLE PROTEIN	CHEMBL1130941	1	Scientific Literature	Bioorg. Med. Chem. Lett.	1998	None
CHEMBL2425645		0	309.37	0	2.53	11	O[C@H]1CC[C@H](Nc2nccc(-n3ncc4ccccc43)n2)CC1	Inhibition	'<'	50.0	%				UO_0000187					False	CHEMBL2428341	Competitive binding affinity to ABL1 M351T mutant (unknown origin) at 10 uM in presence of ATP relative to control	B	BAO_0000357	single protein format	Homo sapiens	None	None	None	None	CHEMBL1862	Tyrosine-protein kinase ABL	Homo sapiens	SINGLE PROTEIN	CHEMBL2424622	1	Scientific Literature	Bioorg. Med. Chem. Lett.	2013	None
CHEMBL2425645		0	309.37	0	2.53	11	O[C@H]1CC[C@H](Nc2nccc(-n3ncc4ccccc43)n2)CC1	Inhibition	'<'	50.0	%				UO_0000187					False	CHEMBL2428343	Competitive binding affinity to ABL1 E255K mutant (unknown origin) at 10 uM in presence of ATP relative to control	B	BAO_0000357	single protein format	Homo sapiens	None	None	None	None	CHEMBL1862	Tyrosine-protein kinase ABL	Homo sapiens	SINGLE PROTEIN	CHEMBL2424622	1	Scientific Literature	Bioorg. Med. Chem. Lett.	2013	None
CHEMBL408247		0	1073.12	None	None	EEIYDEIY (Group I)	CC[C@H](C)[C@H](NC(=O)[C@H](CCC(=O)O)NC(=O)[C@H](CC(=O)O)NC(=O)[C@H](Cc1ccc(O)cc1)NC(=O)[C@@H](NC(=O)[C@H](CCC(=O)O)NC(=O)[C@@H](N)CCC(=O)O)[C@@H](C)CC)C(=O)N[C@@H](Cc1ccc(O)cc1)C(=O)O	Activity	'='	4.18	pM				UO_0000066					False	CHEMBL819328	Peptide phosphorylation by c-Abl protein tyrosine kinase at 25 degree for 30 min in a cell-free system	B	BAO_0000357	single protein format	Homo sapiens	None	None	None	None	CHEMBL1862	Tyrosine-protein kinase ABL	Homo sapiens	SINGLE PROTEIN	CHEMBL1130941	1	Scientific Literature	Bioorg. Med. Chem. Lett.	1998	None
CHEMBL387474		0	1036.20	None	None	PRIYDIPY (Group II)	CC[C@H](C)[C@H](NC(=O)[C@H](CCCN=C(N)N)NC(=O)[C@@H]1CCCN1)C(=O)N[C@@H](Cc1ccc(O)cc1)C(=O)N[C@@H](CC(=O)O)C(=O)N[C@H](C(=O)N1CCC[C@H]1C(=O)N[C@@H](Cc1ccc(O)cc1)C(=O)O)[C@@H](C)CC	Activity	'='	1.59	pM				UO_0000066					False	CHEMBL819328	Peptide phosphorylation by c-Abl protein tyrosine kinase at 25 degree for 30 min in a cell-free system	B	BAO_0000357	single protein format	Homo sapiens	None	None	None	None	CHEMBL1862	Tyrosine-protein kinase ABL	Homo sapiens	SINGLE PROTEIN	CHEMBL1130941	1	Scientific Literature	Bioorg. Med. Chem. Lett.	1998	None
CHEMBL412625		0	1115.21	None	None	EEIYYYVH (Group II)	CC[C@H](C)[C@H](NC(=O)[C@H](CCC(=O)O)NC(=O)[C@@H](N)CCC(=O)O)C(=O)N[C@@H](Cc1ccc(O)cc1)C(=O)N[C@@H](Cc1ccc(O)cc1)C(=O)N[C@@H](Cc1ccc(O)cc1)C(=O)N[C@H](C(=O)N[C@@H](Cc1c[nH]cn1)C(=O)O)C(C)C	Activity	'='	3.37	pM				UO_0000066					False	CHEMBL819328	Peptide phosphorylation by c-Abl protein tyrosine kinase at 25 degree for 30 min in a cell-free system	B	BAO_0000357	single protein format	Homo sapiens	None	None	None	None	CHEMBL1862	Tyrosine-protein kinase ABL	Homo sapiens	SINGLE PROTEIN	CHEMBL1130941	1	Scientific Literature	Bioorg. Med. Chem. Lett.	1998	None
CHEMBL412625		0	1115.21	None	None	EEIYYYVH (Group II)	CC[C@H](C)[C@H](NC(=O)[C@H](CCC(=O)O)NC(=O)[C@@H](N)CCC(=O)O)C(=O)N[C@@H](Cc1ccc(O)cc1)C(=O)N[C@@H](Cc1ccc(O)cc1)C(=O)N[C@@H](Cc1ccc(O)cc1)C(=O)N[C@H](C(=O)N[C@@H](Cc1c[nH]cn1)C(=O)O)C(C)C	Vmax / Km	'='	2.38	10^-9 L min-1									False	CHEMBL819331	Vmax/Km value for peptide phosphorylation by c-Abl protein tyrosine kinase	B	BAO_0000357	single protein format	Homo sapiens	None	None	None	None	CHEMBL1862	Tyrosine-protein kinase ABL	Homo sapiens	SINGLE PROTEIN	CHEMBL1130941	1	Scientific Literature	Bioorg. Med. Chem. Lett.	1998	None
CHEMBL418203		0	401.85	0	3.30	(+/-)-flavopiridol	CN1CCC(c2c(O)cc(O)c3c(=O)cc(-c4ccccc4Cl)oc23)[C@@H](O)C1	IC50	'='	110000.0	nM		Outside typical range		UO_0000065					False	CHEMBL827809	Inhibition of c-Abl tyrosine kinase activity	B	BAO_0000357	single protein format	None	None	None	None	None	CHEMBL1862	Tyrosine-protein kinase ABL	Homo sapiens	SINGLE PROTEIN	CHEMBL1138844	1	Scientific Literature	J. Med. Chem.	2004	None
CHEMBL137060		0	587.64	2	-0.12	7	CSCC[C@H](NC(=O)[C@@H]1CCCN1C(=O)[C@@H](NC(=O)[C@@H](N)Cc1ccc(OP(=O)(O)O)cc1)C(C)C)C(N)=O	IC50						Not Determined						False	CHEMBL768941	Affinity for SH2 domain of abl expressed in Sf9 insect cells (Not determined)	B	BAO_0000219	cell-based format	None	None	None	Sf9	None	CHEMBL1862	Tyrosine-protein kinase ABL	Homo sapiens	SINGLE PROTEIN	CHEMBL1131295	1	Scientific Literature	J. Med. Chem.	1998	CHEMBL3308860
CHEMBL3818239		0	493.61	0	5.00	1; CFI-401870	O=C(N[C@@H](c1ccccn1)C1CC1)c1ccc2[nH]nc(-c3ccc(N4C5CCC4CC(O)C5)cc3)c2c1	Inhibition	'='	3.0	%				UO_0000187					False	CHEMBL3820209	Inhibition of recombinant human N-terminal His6-tagged ABL (27-end residues) expressed in baculovirus infected Sf21 cells at 1 uM by radiometric assay relative to control	B	BAO_0000219	cell-based format	Homo sapiens	None	None	Sf21	None	CHEMBL1862	Tyrosine-protein kinase ABL	Homo sapiens	SINGLE PROTEIN	CHEMBL3817791	1	Scientific Literature	Bioorg. Med. Chem. Lett.	2016	CHEMBL4106362
CHEMBL191003	JNJ-7706621	0	394.36	0	1.22	JNJ-7706621	Nc1nc(Nc2ccc(S(N)(=O)=O)cc2)nn1C(=O)c1c(F)cccc1F	Kd	'='	1600.0	nM	5.80			UO_0000065	14.70	0.29	4.58	3.97	False	CHEMBL1060174	Binding constant for ABL1(H396P) kinase domain	B	BAO_0000357	single protein format	Homo sapiens	None	None	None	None	CHEMBL1862	Tyrosine-protein kinase ABL	Homo sapiens	SINGLE PROTEIN	CHEMBL1150977	1	Scientific Literature	Nat. Biotechnol.	2008	None
CHEMBL2425644		0	309.37	0	2.74	13	O[C@H]1CC[C@H](Nc2nccc(-c3n[nH]c4ccccc34)n2)CC1	Inhibition	'<'	50.0	%				UO_0000187					False	CHEMBL2428342	Competitive binding affinity to ABL1 H396P mutant (unknown origin) at 10 uM in presence of ATP relative to control	B	BAO_0000357	single protein format	Homo sapiens	None	None	None	None	CHEMBL1862	Tyrosine-protein kinase ABL	Homo sapiens	SINGLE PROTEIN	CHEMBL2424622	1	Scientific Literature	Bioorg. Med. Chem. Lett.	2013	None
CHEMBL504574		0	326.38	0	2.34	1, NSC-73306	COc1ccc(NC(=S)N/N=C2\C(=O)Nc3ccccc32)cc1	IC50	'>'	50000.0	nM				UO_0000065					False	CHEMBL972521	Inhibition of ABL1	B	BAO_0000357	single protein format	None	None	None	None	None	CHEMBL1862	Tyrosine-protein kinase ABL	Homo sapiens	SINGLE PROTEIN	CHEMBL1138507	1	Scientific Literature	J. Med. Chem.	2009	None
CHEMBL332882		0	336.79	0	4.00	28	Nc1cccc(-c2[nH]nc3ncnc(Nc4cccc(Cl)c4)c23)c1	IC50	'='	3090.0	nM	5.51			UO_0000065	16.36	0.31	1.51	5.96	False	CHEMBL847373	Inhibitory activity against v-Abl tyrosine kinase	B	BAO_0000357	single protein format	None	None	None	None	None	CHEMBL1862	Tyrosine-protein kinase ABL	Homo sapiens	SINGLE PROTEIN	CHEMBL1130217	1	Scientific Literature	J. Med. Chem.	1997	None
CHEMBL3099673		0	264.24	0	1.45	14	O=C1Nc2ncccc2/C1=C1/Nc2ncccc2C1=O	Activity	'='	92.0	%				UO_0000187					False	CHEMBL3102548	Inhibition of ABL1 (unknown origin) assessed as residual activity at 10 uM relative to control	B	BAO_0000357	single protein format	Homo sapiens	None	None	None	None	CHEMBL1862	Tyrosine-protein kinase ABL	Homo sapiens	SINGLE PROTEIN	CHEMBL3098105	1	Scientific Literature	Bioorg. Med. Chem.	2014	None
CHEMBL1163567		0	545.01	2	6.10	5l	COC1CCN(C(=O)c2ccc(-c3cnc4c(c3)N(Cc3cc(Cl)ccc3C(F)(F)F)CCN4)cc2)CC1	Inhibition	'<'	50.0	%				UO_0000187					False	CHEMBL1168580	Inhibition of ABL1 Y253F mutant at 1 uM	B	BAO_0000019	assay format	Homo sapiens	None	None	None	None	CHEMBL1862	Tyrosine-protein kinase ABL	Homo sapiens	SINGLE PROTEIN	CHEMBL1165965	1	Scientific Literature	Bioorg. Med. Chem.	2010	None
CHEMBL517256		0	470.52	1	5.52	6e	Cc1cccc(C)c1/C=C/n1cnc2c(Nc3ccc(P(C)(C)=O)cc3)nc(CCC#N)nc21	IC50	'<'	0.46	nM				UO_0000065					False	CHEMBL976275	Inhibition of Abl kinase	B	BAO_0000357	single protein format	None	None	None	None	None	CHEMBL1862	Tyrosine-protein kinase ABL	Homo sapiens	SINGLE PROTEIN	CHEMBL1139396	1	Scientific Literature	Bioorg. Med. Chem. Lett.	2008	None
CHEMBL460074		0	485.57	1	6.72	6d	Cc1cccc(C)c1/C=C/n1cnc2c(Nc3ccc(P(C)(C)=O)cc3)nc(C3CCCC3)nc21	IC50	'='	32.3	nM	7.49			UO_0000065	15.43	0.29	0.77	10.30	False	CHEMBL976275	Inhibition of Abl kinase	B	BAO_0000357	single protein format	None	None	None	None	None	CHEMBL1862	Tyrosine-protein kinase ABL	Homo sapiens	SINGLE PROTEIN	CHEMBL1139396	1	Scientific Literature	Bioorg. Med. Chem. Lett.	2008	None
CHEMBL217092	SARACATINIB	3	542.04	1	3.94	33, AZD-0530	CN1CCN(CCOc2cc(OC3CCOCC3)c3c(Nc4c(Cl)ccc5c4OCO5)ncnc3c2)CC1	IC50	'='	30.0	nM	7.52			UO_0000065	13.88	0.27	3.58	8.32	True	CHEMBL854973	Inhibition of recombinant v-Abl by ELISA	B	BAO_0000357	single protein format	Agrobacterium sp.	None	None	None	None	CHEMBL1862	Tyrosine-protein kinase ABL	Homo sapiens	SINGLE PROTEIN	CHEMBL1137334	1	Scientific Literature	J. Med. Chem.	2006	None
CHEMBL478181		0	318.40	0	4.19	2	O=C(Nc1ncc(Cc2ccc(F)cc2)s1)c1cccs1	Ki	'='	130.0	nM	6.89			UO_0000065	21.63	0.45	2.70	16.40	False	CHEMBL983798	Inhibition of Abl kinase by cell free assay	B	BAO_0000357	single protein format	None	None	None	None	None	CHEMBL1862	Tyrosine-protein kinase ABL	Homo sapiens	SINGLE PROTEIN	CHEMBL1155853	1	Scientific Literature	Bioorg. Med. Chem. Lett.	2008	None
CHEMBL551031		0	515.50	2	6.17	3d	Cc1ccc(NC(=O)c2cccc(C(F)(F)F)c2)cc1/C=C/n1cnc2c(Nc3cccnc3)ncnc21	IC50	'='	26000.0	nM	4.58			UO_0000065	8.89	0.16	-1.58	4.70	False	CHEMBL1031882	Inhibition of wild type human Abl kinase by TR-FRET assay	B	BAO_0000357	single protein format	Homo sapiens	None	None	None	None	CHEMBL1862	Tyrosine-protein kinase ABL	Homo sapiens	SINGLE PROTEIN	CHEMBL1158470	1	Scientific Literature	J. Med. Chem.	2009	None
CHEMBL544770		0	319.83	0	3.40	10	CN(C)CCC(=O)c1ccc(OCc2ccccc2)cc1.Cl	IC50	'>'	100000.0	nM				UO_0000065					False	CHEMBL847372	In vitro inhibition of the v-abl tyrosine kinase activity in A431 membranes using angiotensin II as phosphate acceptor as substrate	B	BAO_0000249	cell membrane format	None	None	None	None	None	CHEMBL1862	Tyrosine-protein kinase ABL	Homo sapiens	SINGLE PROTEIN	CHEMBL1128740	1	Scientific Literature	J. Med. Chem.	1995	None
CHEMBL365439		0	447.50	1	5.78	23	Cc1ccc(NC(=O)Nc2cccc3ncccc23)cc1Nc1nccc(-c2cccnc2)n1	Inhibition	'='	45.0	%				UO_0000187					False	CHEMBL830721	Percent inhibition of Abl tyrosine kinase	B	BAO_0000357	single protein format	None	None	None	None	None	CHEMBL1862	Tyrosine-protein kinase ABL	Homo sapiens	SINGLE PROTEIN	CHEMBL1138649	1	Scientific Literature	Bioorg. Med. Chem. Lett.	2004	None
CHEMBL187964		0	436.48	1	5.11	24	Cc1ccc(NC(=O)Nc2cccc3[nH]ncc23)cc1Nc1nccc(-c2cccnc2)n1	Inhibition	'='	52.0	%				UO_0000187					False	CHEMBL830721	Percent inhibition of Abl tyrosine kinase	B	BAO_0000357	single protein format	None	None	None	None	None	CHEMBL1862	Tyrosine-protein kinase ABL	Homo sapiens	SINGLE PROTEIN	CHEMBL1138649	1	Scientific Literature	Bioorg. Med. Chem. Lett.	2004	None
CHEMBL262522		0	1071.10	None	None	EEIYEEPY (Group I)	CC[C@H](C)[C@H](NC(=O)[C@H](CCC(=O)O)NC(=O)[C@@H](N)CCC(=O)O)C(=O)N[C@@H](Cc1ccc(O)cc1)C(=O)N[C@@H](CCC(=O)O)C(=O)N[C@@H](CCC(=O)O)C(=O)N1CCC[C@H]1C(=O)N[C@@H](Cc1ccc(O)cc1)C(=O)O	Vmax	'='	1.28	pM				UO_0000066					False	CHEMBL819330	Vmax for peptide phosphorylation by c-Abl protein tyrosine kinase	B	BAO_0000357	single protein format	Homo sapiens	None	None	None	None	CHEMBL1862	Tyrosine-protein kinase ABL	Homo sapiens	SINGLE PROTEIN	CHEMBL1130941	1	Scientific Literature	Bioorg. Med. Chem. Lett.	1998	None
CHEMBL595373		0	512.64	2	6.57	25	COc1cc2c(Oc3ccc(-c4nc5ccccc5s4)cc3)ncnc2cc1OCCCN1CCCC1	Residual activity	'='	41.0	%				UO_0000187					False	CHEMBL1043848	Residual activity of wild type ABL1 at 10 uM by microplate scintillation counting	B	BAO_0000357	single protein format	None	None	None	None	None	CHEMBL1862	Tyrosine-protein kinase ABL	Homo sapiens	SINGLE PROTEIN	CHEMBL1152560	1	Scientific Literature	Bioorg. Med. Chem.	2009	None
CHEMBL3797601		0	555.46	2	6.52	5b	CNC(=O)c1cc(Oc2ccc3nc(NC(=O)Nc4cc(C(F)(F)F)cc(C(F)(F)F)c4)sc3c2)ccn1	Inhibition	'<'	40.0	%				UO_0000187					False	CHEMBL3802207	Inhibition of human ABL1 at 10 uM measured after 40 mins by scintillation counting	B	BAO_0000357	single protein format	Homo sapiens	None	None	None	None	CHEMBL1862	Tyrosine-protein kinase ABL	Homo sapiens	SINGLE PROTEIN	CHEMBL3797052	1	Scientific Literature	Eur. J. Med. Chem.	2016	None
CHEMBL3823628		0	319.41	0	3.83	6	C(=C/n1ncc2c(N3CCCCCC3)ncnc21)\c1ccccc1	Vmax(app)	'='	3.66	pmol/min									False	CHEMBL3826689	Allosteric inhibition of recombinant wild type ABL (unknown origin) assessed as Vmax(app) for ATP at 100 uM incubated for 10 mins in presence of [gamma32P]ATP by scintillation counting method (Rvb = 16.35 to 17.7 pmol/min)	B	BAO_0000357	single protein format	Homo sapiens	None	None	None	None	CHEMBL1862	Tyrosine-protein kinase ABL	Homo sapiens	SINGLE PROTEIN	CHEMBL3822426	1	Scientific Literature	Bioorg. Med. Chem. Lett.	2016	None
CHEMBL1170191		0	457.24	0	2.53	24	CC(=O)c1cc(C(=O)N2CC(O)C2)c(Nc2ccc(I)cc2F)n1C	Inhibition						Not Active						False	CHEMBL1175391	Inhibition of Abl1 at 10 uM	B	BAO_0000357	single protein format	None	None	None	None	None	CHEMBL1862	Tyrosine-protein kinase ABL	Homo sapiens	SINGLE PROTEIN	CHEMBL1177801	1	Scientific Literature	Bioorg. Med. Chem. Lett.	2010	None
CHEMBL576982	QUIZARTINIB	3	560.68	2	5.86	AC220	CC(C)(C)c1cc(NC(=O)Nc2ccc(-c3cn4c(n3)sc3cc(OCCN5CCOCC5)ccc34)cc2)no1	Kd	'>'	10000.0	nM				UO_0000065					True	CHEMBL1244702	Binding affinity to ABL1	B	BAO_0000357	single protein format	None	None	None	None	None	CHEMBL1862	Tyrosine-protein kinase ABL	Homo sapiens	SINGLE PROTEIN	CHEMBL1240346	1	Scientific Literature	Blood	2009	None
CHEMBL504805		0	396.37	0	4.36	16	Cc1ccn(-c2cccc(C(F)(F)F)c2)c(=O)c1-c1ccc2nc(N)ncc2c1	IC50	'='	1400.0	nM	5.85			UO_0000065	14.77	0.28	1.49	7.93	False	CHEMBL955828	Inhibition of Abl by TR-FRET assay	B	BAO_0000357	single protein format	None	None	None	None	None	CHEMBL1862	Tyrosine-protein kinase ABL	Homo sapiens	SINGLE PROTEIN	CHEMBL1150317	1	Scientific Literature	J. Med. Chem.	2008	None
CHEMBL250821		0	557.05	1	4.62	21	Cc1cc(-c2c(Cl)ccc(O)c2F)cc2nnc(Nc3ccc(S(=O)(=O)NCCN4CCCC4)cc3)nc12	Ki	'='	1.3	nM	8.89			UO_0000065	15.95	0.32	4.27	7.38	False	CHEMBL923928	Inhibition of Abl	B	BAO_0000357	single protein format	None	None	None	None	None	CHEMBL1862	Tyrosine-protein kinase ABL	Homo sapiens	SINGLE PROTEIN	CHEMBL1140465	1	Scientific Literature	Bioorg. Med. Chem. Lett.	2007	None
CHEMBL400303		0	573.51	2	5.13	20	Cc1cc(-c2c(Cl)ccc(O)c2Cl)cc2nnc(Nc3ccc(S(=O)(=O)NCCN4CCCC4)cc3)nc12	Ki	'='	27.0	nM	7.57			UO_0000065	13.20	0.27	2.44	6.29	False	CHEMBL923928	Inhibition of Abl	B	BAO_0000357	single protein format	None	None	None	None	None	CHEMBL1862	Tyrosine-protein kinase ABL	Homo sapiens	SINGLE PROTEIN	CHEMBL1140465	1	Scientific Literature	Bioorg. Med. Chem. Lett.	2007	None
CHEMBL473332		0	389.19	0	4.99	1	O=c1cc2oc3cc(O)c(O)cc3c(-c3cccc(Cl)c3Cl)c-2cc1O	Inhibition	'='	60.0	%				UO_0000187					False	CHEMBL944258	Inhibition of ABL1 at 10 uM	B	BAO_0000357	single protein format	None	None	None	None	None	CHEMBL1862	Tyrosine-protein kinase ABL	Homo sapiens	SINGLE PROTEIN	CHEMBL1140897	1	Scientific Literature	J. Med. Chem.	2009	None
CHEMBL327958		0	584.65	1	2.28	15	CCCCN(CCCC)C(=O)[C@H](C)NC(=O)[C@@H](NC(=O)[C@H](Cc1ccc(OP(=O)(O)O)cc1)NC(C)=O)C(C)C	IC50	'='	7400.0	nM	5.13			UO_0000065	8.78	0.18	2.85	2.94	False	CHEMBL768940	Binding affinity against abl SH2 domain of Platelet-derived growth factor receptor beta in Sf9 insect cells	B	BAO_0000219	cell-based format	None	None	None	Sf9	None	CHEMBL1862	Tyrosine-protein kinase ABL	Homo sapiens	SINGLE PROTEIN	CHEMBL1131295	1	Scientific Literature	J. Med. Chem.	1998	CHEMBL3308860
CHEMBL3805771		0	580.65	2	5.30	53	CCN1CCN(Cc2ccc(NC(=O)CNc3ccc(-c4ccc(NC(=O)C5CC5)nc4)cc3)cc2C(F)(F)F)CC1	IC50	'='	50.0	nM	7.30			UO_0000065	12.57	0.24	2.00	8.15	False	CHEMBL3806740	Inhibition of full length human recombinant N-terminal His-tagged ABL (2 to 1130 residues) T315I mutant expressed in baculovirus expression system using FL-peptide 2 substrate preincubated for 10 mins followed by substrate addition measured after 60 mins by mobility shift assay	B	BAO_0000019	assay format	Homo sapiens	None	None	None	None	CHEMBL1862	Tyrosine-protein kinase ABL	Homo sapiens	SINGLE PROTEIN	CHEMBL3804768	1	Scientific Literature	J. Med. Chem.	2016	None
CHEMBL3824215		0	319.41	0	4.20	5	C(=C/n1ncc2c(NC3CCCCC3)ncnc21)\c1ccccc1	Km	'='	4000.0	nM				UO_0000065					False	CHEMBL3826692	Allosteric inhibition of recombinant human N-terminal His6-tagged ABL (27-end residues) T315I mutant expressed in baculovirus infected sf21 cells assessed as Km(app) of ATP at 100 uM incubated for 10 mins in presence of [gamma32P]ATP by scintillation counting method (Rvb = 3.1 to 4.1 uM)	B	BAO_0000219	cell-based format	Homo sapiens	None	None	Sf21	None	CHEMBL1862	Tyrosine-protein kinase ABL	Homo sapiens	SINGLE PROTEIN	CHEMBL3822426	1	Scientific Literature	Bioorg. Med. Chem. Lett.	2016	CHEMBL4106362
CHEMBL3824215		0	319.41	0	4.20	5	C(=C/n1ncc2c(NC3CCCCC3)ncnc21)\c1ccccc1	Vmax(app)	'='	5.83	pmol/min									False	CHEMBL3826689	Allosteric inhibition of recombinant wild type ABL (unknown origin) assessed as Vmax(app) for ATP at 100 uM incubated for 10 mins in presence of [gamma32P]ATP by scintillation counting method (Rvb = 16.35 to 17.7 pmol/min)	B	BAO_0000357	single protein format	Homo sapiens	None	None	None	None	CHEMBL1862	Tyrosine-protein kinase ABL	Homo sapiens	SINGLE PROTEIN	CHEMBL3822426	1	Scientific Literature	Bioorg. Med. Chem. Lett.	2016	None
CHEMBL3823628		0	319.41	0	3.83	6	C(=C/n1ncc2c(N3CCCCCC3)ncnc21)\c1ccccc1	Km	'='	35310.0	nM				UO_0000065					False	CHEMBL3826529	Allosteric inhibition of recombinant wild type ABL (unknown origin) assessed as Km(app) of ATP at 100 uM incubated for 10 mins in presence of [gamma32P]ATP by scintillation counting method (Rvb = 46.11 to 48.2 uM)	B	BAO_0000357	single protein format	Homo sapiens	None	None	None	None	CHEMBL1862	Tyrosine-protein kinase ABL	Homo sapiens	SINGLE PROTEIN	CHEMBL3822426	1	Scientific Literature	Bioorg. Med. Chem. Lett.	2016	None
CHEMBL434335		0	439.52	1	5.30	18	Cc1ccc(NC(=O)Nc2cccc(N(C)C)c2)cc1Nc1nccc(-c2cccnc2)n1	IC50	'='	56.0	nM	7.25			UO_0000065	16.50	0.30	1.95	7.63	False	CHEMBL831639	Inhibitory concentration required to inhibit Abl tyrosine kinase	B	BAO_0000357	single protein format	None	None	None	None	None	CHEMBL1862	Tyrosine-protein kinase ABL	Homo sapiens	SINGLE PROTEIN	CHEMBL1138649	1	Scientific Literature	Bioorg. Med. Chem. Lett.	2004	None
CHEMBL388978	STAUROSPORINE	0	466.54	0	4.35	Staurosporine	CN[C@@H]1C[C@H]2O[C@@](C)([C@@H]1OC)n1c3ccccc3c3c4c(c5c6ccccc6n2c5c31)C(=O)NC4	IC50	'='	196.2	nM	6.71			UO_0000065	14.38	0.26	2.36	9.66	False	CHEMBL3820467	Inhibition of ABL (unknown origin) incubated for 1 hr by spectrophotometric analysis	B	BAO_0000357	single protein format	Homo sapiens	None	None	None	None	CHEMBL1862	Tyrosine-protein kinase ABL	Homo sapiens	SINGLE PROTEIN	CHEMBL3817824	1	Scientific Literature	Bioorg. Med. Chem.	2016	None
CHEMBL1336	SORAFENIB	4	464.83	1	5.55	Sorafenib	CNC(=O)c1cc(Oc2ccc(NC(=O)Nc3ccc(Cl)c(C(F)(F)F)c3)cc2)ccn1	Kd	'='	130.0	nM	6.89			UO_0000065	14.81	0.29	1.34	7.46	False	CHEMBL3801100	Inhibition of ABL (unknown origin)	B	BAO_0000357	single protein format	Homo sapiens	None	None	None	None	CHEMBL1862	Tyrosine-protein kinase ABL	Homo sapiens	SINGLE PROTEIN	CHEMBL3797082	1	Scientific Literature	MedChemComm	2016	None
CHEMBL185901		0	467.58	1	6.08	21	CCN(CC)c1ccc(NC(=O)Nc2ccc(C)c(Nc3nccc(-c4cccnc4)n3)c2)cc1	IC50	'>'	3400.0	nM				UO_0000065					False	CHEMBL831639	Inhibitory concentration required to inhibit Abl tyrosine kinase	B	BAO_0000357	single protein format	None	None	None	None	None	CHEMBL1862	Tyrosine-protein kinase ABL	Homo sapiens	SINGLE PROTEIN	CHEMBL1138649	1	Scientific Literature	Bioorg. Med. Chem. Lett.	2004	None
CHEMBL461777		0	417.49	0	3.87	4m	CN1C(=O)/C(=C/c2ccc(/C=C/C(=O)NCc3ccncc3)s2)Oc2ccccc21	Inhibition	'='	82.6	%				UO_0000187					False	CHEMBL1001091	Inhibition of ABL expressed in baculovirus system at 4 ug/ml by ELISA	B	BAO_0000019	assay format	None	None	None	None	None	CHEMBL1862	Tyrosine-protein kinase ABL	Homo sapiens	SINGLE PROTEIN	CHEMBL1140887	1	Scientific Literature	Bioorg. Med. Chem.	2009	None
CHEMBL3823628		0	319.41	0	3.83	6	C(=C/n1ncc2c(N3CCCCCC3)ncnc21)\c1ccccc1	Vmax(app)	'='	8.2	pmol/min									False	CHEMBL3826687	Allosteric inhibition of recombinant wild type ABL (unknown origin) assessed as Vmax(app) for ATP at 25 uM incubated for 10 mins in presence of [gamma32P]ATP by scintillation counting method (Rvb = 16.35 to 17.7 pmol/min)	B	BAO_0000357	single protein format	Homo sapiens	None	None	None	None	CHEMBL1862	Tyrosine-protein kinase ABL	Homo sapiens	SINGLE PROTEIN	CHEMBL3822426	1	Scientific Literature	Bioorg. Med. Chem. Lett.	2016	None
CHEMBL455404		0	397.50	0	2.84	4i	CN(C)CCNC(=O)/C=C/c1ccc(/C=C2\Oc3ccccc3N(C)C2=O)s1	Inhibition	'='	90.8	%				UO_0000187					False	CHEMBL1001091	Inhibition of ABL expressed in baculovirus system at 4 ug/ml by ELISA	B	BAO_0000019	assay format	None	None	None	None	None	CHEMBL1862	Tyrosine-protein kinase ABL	Homo sapiens	SINGLE PROTEIN	CHEMBL1140887	1	Scientific Literature	Bioorg. Med. Chem.	2009	None
CHEMBL3318029		0	358.41	0	3.35	17	Cn1cc(-c2cnc3ccc(NC(=O)NCc4ccccc4)nc3c2)cn1	IC50	'>'	100000.0	nM				UO_0000065					False	CHEMBL3367501	Inhibition of c-Abl (unknown origin)	B	BAO_0000357	single protein format	Homo sapiens	None	None	None	None	CHEMBL1862	Tyrosine-protein kinase ABL	Homo sapiens	SINGLE PROTEIN	CHEMBL3351448	1	Scientific Literature	Bioorg. Med. Chem. Lett.	2014	None
CHEMBL3318024		0	352.39	0	3.46	12	CCNC(=O)Nc1ccc2ncc(-c3ccc(OC)c(OC)c3)cc2n1	IC50	'>'	100000.0	nM				UO_0000065					False	CHEMBL3367501	Inhibition of c-Abl (unknown origin)	B	BAO_0000357	single protein format	Homo sapiens	None	None	None	None	CHEMBL1862	Tyrosine-protein kinase ABL	Homo sapiens	SINGLE PROTEIN	CHEMBL3351448	1	Scientific Literature	Bioorg. Med. Chem. Lett.	2014	None
CHEMBL941	IMATINIB	4	493.62	0	4.59	1, imatinib, STI-571	Cc1ccc(NC(=O)c2ccc(CN3CCN(C)CC3)cc2)cc1Nc1nccc(-c2cccnc2)n1	IC50	'='	470.0	nM	6.33			UO_0000065	12.82	0.23	1.74	7.33	True	CHEMBL892514	Inhibition of human Abl kinase expressed in Sf9 cells	B	BAO_0000219	cell-based format	Homo sapiens	None	None	Sf9	None	CHEMBL1862	Tyrosine-protein kinase ABL	Homo sapiens	SINGLE PROTEIN	CHEMBL1147914	1	Scientific Literature	Bioorg. Med. Chem. Lett.	2007	CHEMBL3308860
CHEMBL572881	MOTESANIB	3	373.46	0	4.04	AMG-706	CC1(C)CNc2cc(NC(=O)c3cccnc3NCc3ccncc3)ccc21	Kd	'>'	10000.0	nM				UO_0000065					True	CHEMBL1062829	Binding constant for ABL1(M351T) kinase domain	B	BAO_0000357	single protein format	Homo sapiens	None	None	None	None	CHEMBL1862	Tyrosine-protein kinase ABL	Homo sapiens	SINGLE PROTEIN	CHEMBL1150977	1	Scientific Literature	Nat. Biotechnol.	2008	None
CHEMBL477772	PAZOPANIB	4	437.53	0	3.14	GW-786034	Cc1ccc(Nc2nccc(N(C)c3ccc4c(C)n(C)nc4c3)n2)cc1S(N)(=O)=O	Kd	'>'	10000.0	nM				UO_0000065					True	CHEMBL1062829	Binding constant for ABL1(M351T) kinase domain	B	BAO_0000357	single protein format	Homo sapiens	None	None	None	None	CHEMBL1862	Tyrosine-protein kinase ABL	Homo sapiens	SINGLE PROTEIN	CHEMBL1150977	1	Scientific Literature	Nat. Biotechnol.	2008	None
CHEMBL124660	TANDUTINIB	2	562.72	2	5.03	MLN-518	COc1cc2c(N3CCN(C(=O)Nc4ccc(OC(C)C)cc4)CC3)ncnc2cc1OCCCN1CCCCC1	Kd	'>'	10000.0	nM				UO_0000065					True	CHEMBL1062829	Binding constant for ABL1(M351T) kinase domain	B	BAO_0000357	single protein format	Homo sapiens	None	None	None	None	CHEMBL1862	Tyrosine-protein kinase ABL	Homo sapiens	SINGLE PROTEIN	CHEMBL1150977	1	Scientific Literature	Nat. Biotechnol.	2008	None
CHEMBL388978	STAUROSPORINE	0	466.54	0	4.35	Staurosporine	CN[C@@H]1C[C@H]2O[C@@](C)([C@@H]1OC)n1c3ccccc3c3c4c(c5c6ccccc6n2c5c31)C(=O)NC4	Kd	'='	220.0	nM	6.66			UO_0000065	14.27	0.26	2.31	9.59	False	CHEMBL1062829	Binding constant for ABL1(M351T) kinase domain	B	BAO_0000357	single protein format	Homo sapiens	None	None	None	None	CHEMBL1862	Tyrosine-protein kinase ABL	Homo sapiens	SINGLE PROTEIN	CHEMBL1150977	1	Scientific Literature	Nat. Biotechnol.	2008	None
CHEMBL607707	PELITINIB	2	467.93	1	5.10	EKB-569	CCOc1cc2ncc(C#N)c(Nc3ccc(F)c(Cl)c3)c2cc1NC(=O)/C=C/CN(C)C	Kd	'='	230.0	nM	6.64			UO_0000065	14.19	0.27	1.54	7.35	False	CHEMBL1062830	Binding constant for ABL1(Q252H) kinase domain	B	BAO_0000357	single protein format	Homo sapiens	None	None	None	None	CHEMBL1862	Tyrosine-protein kinase ABL	Homo sapiens	SINGLE PROTEIN	CHEMBL1150977	1	Scientific Literature	Nat. Biotechnol.	2008	None
CHEMBL1721885	SU-014813	2	442.49	0	1.69	SU-14813	Cc1[nH]c(/C=C2\C(=O)Nc3ccc(F)cc32)c(C)c1C(=O)NC[C@H](O)CN1CCOCC1	Kd	'='	2100.0	nM	5.68			UO_0000065	12.83	0.24	3.99	5.32	False	CHEMBL1062830	Binding constant for ABL1(Q252H) kinase domain	B	BAO_0000357	single protein format	Homo sapiens	None	None	None	None	CHEMBL1862	Tyrosine-protein kinase ABL	Homo sapiens	SINGLE PROTEIN	CHEMBL1150977	1	Scientific Literature	Nat. Biotechnol.	2008	None
CHEMBL941	IMATINIB	4	493.62	0	4.59	Imatinib	Cc1ccc(NC(=O)c2ccc(CN3CCN(C)CC3)cc2)cc1Nc1nccc(-c2cccnc2)n1	Kd	'>'	10000.0	nM				UO_0000065					True	CHEMBL1051277	Binding constant for ABL1(T315I) kinase domain	B	BAO_0000357	single protein format	Homo sapiens	None	None	None	None	CHEMBL1862	Tyrosine-protein kinase ABL	Homo sapiens	SINGLE PROTEIN	CHEMBL1150977	1	Scientific Literature	Nat. Biotechnol.	2008	None
CHEMBL483321	CP-724714	2	469.55	0	4.95	CP-724714	COCC(=O)NC/C=C/c1ccc2ncnc(Nc3ccc(Oc4ccc(C)nc4)c(C)c3)c2c1	Kd	'>'	10000.0	nM				UO_0000065					False	CHEMBL1061130	Binding constant for ABL1(Y253F) kinase domain	B	BAO_0000357	single protein format	Homo sapiens	None	None	None	None	CHEMBL1862	Tyrosine-protein kinase ABL	Homo sapiens	SINGLE PROTEIN	CHEMBL1150977	1	Scientific Literature	Nat. Biotechnol.	2008	None
CHEMBL604483		0	559.67	2	5.86	23	COc1cc2c(Oc3ccc(-c4nc5ccccc5s4)cc3F)ncnc2cc1OCCCN1CCN(C)CC1	Residual activity	'='	100.0	%				UO_0000187					False	CHEMBL1064549	Residual activity of ABL1 T315I mutant at 0.1 uM by microplate scintillation counting	B	BAO_0000019	assay format	Homo sapiens	None	None	None	None	CHEMBL1862	Tyrosine-protein kinase ABL	Homo sapiens	SINGLE PROTEIN	CHEMBL1152560	1	Scientific Literature	Bioorg. Med. Chem.	2009	None
CHEMBL119385	NEFLAMAPIMOD	2	436.27	1	5.49	VX-745	O=c1ncn2nc(Sc3ccc(F)cc3F)ccc2c1-c1c(Cl)cccc1Cl	Kd	'='	1500.0	nM	5.82			UO_0000065	13.35	0.28	0.33	12.32	False	CHEMBL1062829	Binding constant for ABL1(M351T) kinase domain	B	BAO_0000357	single protein format	Homo sapiens	None	None	None	None	CHEMBL1862	Tyrosine-protein kinase ABL	Homo sapiens	SINGLE PROTEIN	CHEMBL1150977	1	Scientific Literature	Nat. Biotechnol.	2008	None
CHEMBL941	IMATINIB	4	493.62	0	4.59	Imatinib	Cc1ccc(NC(=O)c2ccc(CN3CCN(C)CC3)cc2)cc1Nc1nccc(-c2cccnc2)n1	Kd	'='	21.0	nM	7.68			UO_0000065	15.55	0.28	3.09	8.90	True	CHEMBL1062830	Binding constant for ABL1(Q252H) kinase domain	B	BAO_0000357	single protein format	Homo sapiens	None	None	None	None	CHEMBL1862	Tyrosine-protein kinase ABL	Homo sapiens	SINGLE PROTEIN	CHEMBL1150977	1	Scientific Literature	Nat. Biotechnol.	2008	None
CHEMBL573339	PI-103	0	348.36	0	2.98	PI-103	Oc1cccc(-c2nc(N3CCOCC3)c3oc4ncccc4c3n2)c1	Kd	'>'	10000.0	nM				UO_0000065					True	CHEMBL1062830	Binding constant for ABL1(Q252H) kinase domain	B	BAO_0000357	single protein format	Homo sapiens	None	None	None	None	CHEMBL1862	Tyrosine-protein kinase ABL	Homo sapiens	SINGLE PROTEIN	CHEMBL1150977	1	Scientific Literature	Nat. Biotechnol.	2008	None
CHEMBL24828	VANDETANIB	4	475.36	1	5.00	ZD-6474	COc1cc2c(Nc3ccc(Br)cc3F)ncnc2cc1OCC1CCN(C)CC1	Kd	'='	100.0	nM	7.00			UO_0000065	14.73	0.32	2.00	11.76	False	CHEMBL1062830	Binding constant for ABL1(Q252H) kinase domain	B	BAO_0000357	single protein format	Homo sapiens	None	None	None	None	CHEMBL1862	Tyrosine-protein kinase ABL	Homo sapiens	SINGLE PROTEIN	CHEMBL1150977	1	Scientific Literature	Nat. Biotechnol.	2008	None
CHEMBL558752	RAF-265	2	518.42	2	6.93	CHIR-265/RAF-265	Cn1c(Nc2ccc(C(F)(F)F)cc2)nc2cc(Oc3ccnc(-c4ncc(C(F)(F)F)[nH]4)c3)ccc21	Kd	'='	350.0	nM	6.46			UO_0000065	12.45	0.24	-0.47	8.00	False	CHEMBL1061130	Binding constant for ABL1(Y253F) kinase domain	B	BAO_0000357	single protein format	Homo sapiens	None	None	None	None	CHEMBL1862	Tyrosine-protein kinase ABL	Homo sapiens	SINGLE PROTEIN	CHEMBL1150977	1	Scientific Literature	Nat. Biotechnol.	2008	None
CHEMBL608533	MIDOSTAURIN	4	570.65	2	5.91	PKC-412	CO[C@@H]1[C@H](N(C)C(=O)c2ccccc2)C[C@H]2O[C@]1(C)n1c3ccccc3c3c4c(c5c6ccccc6n2c5c31)C(=O)NC4	Kd	'>'	10000.0	nM				UO_0000065					True	CHEMBL1061130	Binding constant for ABL1(Y253F) kinase domain	B	BAO_0000357	single protein format	Homo sapiens	None	None	None	None	CHEMBL1862	Tyrosine-protein kinase ABL	Homo sapiens	SINGLE PROTEIN	CHEMBL1150977	1	Scientific Literature	Nat. Biotechnol.	2008	None
CHEMBL3792855		0	376.21	0	2.62	1	COc1cc2ncn(Cc3cccnc3Br)c(=O)c2cc1OC	Inhibition	'='	0.0	%				UO_0000187					False	CHEMBL3796156	Inhibition of human Abl1 using myelin basic protein as substrate at 1 uM measured after 20 mins at 30 degC by liquid scintillation counting method in presence of [gamma-32P]-ATP	B	BAO_0000357	single protein format	Homo sapiens	None	None	None	None	CHEMBL1862	Tyrosine-protein kinase ABL	Homo sapiens	SINGLE PROTEIN	CHEMBL3792341	1	Scientific Literature	Eur. J. Med. Chem.	2016	None
CHEMBL245798		0	428.54	0	4.56	31	COc1cc2c(N[C@@H]3C[C@H]3c3ccccc3)c(C#N)cnc2cc1OC1CCN(C)CC1	Ki	'>'	10000.0	nM				UO_0000065					False	CHEMBL923923	Inhibition of ABL	B	BAO_0000357	single protein format	None	None	None	None	None	CHEMBL1862	Tyrosine-protein kinase ABL	Homo sapiens	SINGLE PROTEIN	CHEMBL1140464	1	Scientific Literature	Bioorg. Med. Chem. Lett.	2007	None
CHEMBL245800		0	390.49	1	5.20	33	N#Cc1cnc2ccc(-c3ccc(CN)cc3)cc2c1N[C@@H]1C[C@H]1c1ccccc1	Ki	'='	770.0	nM	6.11			UO_0000065	15.66	0.28	0.91	8.18	False	CHEMBL923923	Inhibition of ABL	B	BAO_0000357	single protein format	None	None	None	None	None	CHEMBL1862	Tyrosine-protein kinase ABL	Homo sapiens	SINGLE PROTEIN	CHEMBL1140464	1	Scientific Literature	Bioorg. Med. Chem. Lett.	2007	None
CHEMBL401251		0	389.46	0	4.11	28	COCCOc1cc2ncc(C#N)c(N[C@@H]3C[C@H]3c3ccccc3)c2cc1OC	Ki	'='	390.0	nM	6.41			UO_0000065	16.46	0.30	2.30	8.39	False	CHEMBL923923	Inhibition of ABL	B	BAO_0000357	single protein format	None	None	None	None	None	CHEMBL1862	Tyrosine-protein kinase ABL	Homo sapiens	SINGLE PROTEIN	CHEMBL1140464	1	Scientific Literature	Bioorg. Med. Chem. Lett.	2007	None
CHEMBL249820		0	441.90	0	3.75	10	Cc1cc(-c2cc(O)ccc2Cl)cc2nnc(Nc3ccc(S(N)(=O)=O)cc3)nc12	Ki	'='	7.7	nM	8.11			UO_0000065	18.36	0.37	4.36	6.19	False	CHEMBL923928	Inhibition of Abl	B	BAO_0000357	single protein format	None	None	None	None	None	CHEMBL1862	Tyrosine-protein kinase ABL	Homo sapiens	SINGLE PROTEIN	CHEMBL1140465	1	Scientific Literature	Bioorg. Med. Chem. Lett.	2007	None
CHEMBL400403		0	503.01	1	4.93	6	Cc1cc(-c2cc(O)ccc2Cl)cc2nnc(Nc3ccc(C(=O)NCCN4CCCC4)cc3)nc12	Ki	'='	2.6	nM	8.59			UO_0000065	17.07	0.33	3.66	8.31	False	CHEMBL923928	Inhibition of Abl	B	BAO_0000357	single protein format	None	None	None	None	None	CHEMBL1862	Tyrosine-protein kinase ABL	Homo sapiens	SINGLE PROTEIN	CHEMBL1140465	1	Scientific Literature	Bioorg. Med. Chem. Lett.	2007	None
CHEMBL251015		0	527.65	1	4.60	24	Cc1cc(-c2cccc3[nH]ccc23)cc2nnc(Nc3ccc(S(=O)(=O)NCCN4CCCC4)cc3)nc12	Ki	'='	1770.0	nM	5.75			UO_0000065	10.90	0.21	1.15	4.96	False	CHEMBL923929	Inhibition of Abl-T315I mutant	B	BAO_0000019	assay format	Homo sapiens	None	None	None	None	CHEMBL1862	Tyrosine-protein kinase ABL	Homo sapiens	SINGLE PROTEIN	CHEMBL1140465	1	Scientific Literature	Bioorg. Med. Chem. Lett.	2007	None
CHEMBL399268		0	538.07	2	5.36	17	Cc1cc(-c2cc(O)ccc2Cl)cc2nnc(Nc3ccc(S(=O)(=O)CCCN4CCCC4)cc3)nc12	Ki	'='	16.0	nM	7.80			UO_0000065	14.49	0.29	2.44	7.20	False	CHEMBL923929	Inhibition of Abl-T315I mutant	B	BAO_0000019	assay format	Homo sapiens	None	None	None	None	CHEMBL1862	Tyrosine-protein kinase ABL	Homo sapiens	SINGLE PROTEIN	CHEMBL1140465	1	Scientific Literature	Bioorg. Med. Chem. Lett.	2007	None
CHEMBL268825		0	459.98	1	5.87	3	Cc1cc(-c2ccccc2Cl)cc2nnc(Nc3ccc(OCCN4CCCC4)cc3)nc12	Ki	'='	2340.0	nM	5.63			UO_0000065	12.24	0.23	-0.24	8.91	False	CHEMBL923929	Inhibition of Abl-T315I mutant	B	BAO_0000019	assay format	Homo sapiens	None	None	None	None	CHEMBL1862	Tyrosine-protein kinase ABL	Homo sapiens	SINGLE PROTEIN	CHEMBL1140465	1	Scientific Literature	Bioorg. Med. Chem. Lett.	2007	None
CHEMBL3797590		0	353.34	0	1.17	13	Nc1nc2cc(-c3nn(CC4OCCO4)c4ncnc(N)c34)ccc2o1	IC50	'='	8630.0	nM	5.06			UO_0000065	14.33	0.27	3.89	3.61	False	CHEMBL3801327	Inhibition of human ABL using (poly [Glu, Tyr] 4:1) as substrate assessed as incorporation of 33P in substrate by [gamma33P] ATP-based kinase assay	B	BAO_0000357	single protein format	Homo sapiens	None	None	None	None	CHEMBL1862	Tyrosine-protein kinase ABL	Homo sapiens	SINGLE PROTEIN	CHEMBL3797068	1	Scientific Literature	MedChemComm	2016	None
CHEMBL3798597		0	291.35	0	4.00	9d	COc1ccc(/C=N/Nc2cc(C)c3ccccc3n2)cc1	Inhibition	'='	43.0	%				UO_0000187					False	CHEMBL3801083	Inhibition of human recombinant N-terminal His-tagged ABL (27 residues) expressed in baculovirus infected sf9 cells using KKGEAIYAAPFA-NH2 as substrate at 100 uM incubated for 10 mins by scintillation counting method relative to control	B	BAO_0000219	cell-based format	Homo sapiens	None	None	Sf9	None	CHEMBL1862	Tyrosine-protein kinase ABL	Homo sapiens	SINGLE PROTEIN	CHEMBL3797082	1	Scientific Literature	MedChemComm	2016	CHEMBL3308860
CHEMBL1164181		0	469.42	0	4.63	5g	CN1CCN(c2ccc(-c3cnc4c(c3)N(Cc3cc(Cl)ccc3Cl)CCN4)cn2)CC1	Inhibition	'<'	50.0	%				UO_0000187					False	CHEMBL1168578	Inhibition of ABL1 Q252H mutant at 1 uM	B	BAO_0000019	assay format	Homo sapiens	None	None	None	None	CHEMBL1862	Tyrosine-protein kinase ABL	Homo sapiens	SINGLE PROTEIN	CHEMBL1165965	1	Scientific Literature	Bioorg. Med. Chem.	2010	None
CHEMBL1172464		0	261.29	0	2.79	13	c1ccc(-c2cnc3cnc(-c4cn[nH]c4)cn23)cc1	Inhibition	'='	61.0	%				UO_0000187					False	CHEMBL1173985	Inhibition of ABL1 at 10 uM by mobility shift assay	B	BAO_0000357	single protein format	None	None	None	None	None	CHEMBL1862	Tyrosine-protein kinase ABL	Homo sapiens	SINGLE PROTEIN	CHEMBL1177828	1	Scientific Literature	Bioorg. Med. Chem. Lett.	2010	None
CHEMBL1170126		0	300.32	0	3.27	31g	c1ccc2c(-c3cnc4cnc(-c5cn[nH]c5)cn34)c[nH]c2c1	Inhibition	'='	73.0	%				UO_0000187					False	CHEMBL1173985	Inhibition of ABL1 at 10 uM by mobility shift assay	B	BAO_0000357	single protein format	None	None	None	None	None	CHEMBL1862	Tyrosine-protein kinase ABL	Homo sapiens	SINGLE PROTEIN	CHEMBL1177828	1	Scientific Literature	Bioorg. Med. Chem. Lett.	2010	None
CHEMBL1170747		0	290.33	0	2.25	32g	NCc1ccc(-c2cn3c(-c4cn[nH]c4)cnc3cn2)cc1	Inhibition	'='	95.0	%				UO_0000187					False	CHEMBL1173985	Inhibition of ABL1 at 10 uM by mobility shift assay	B	BAO_0000357	single protein format	None	None	None	None	None	CHEMBL1862	Tyrosine-protein kinase ABL	Homo sapiens	SINGLE PROTEIN	CHEMBL1177828	1	Scientific Literature	Bioorg. Med. Chem. Lett.	2010	None
CHEMBL535	SUNITINIB	4	398.48	0	3.33	Sunitinib	CCN(CC)CCNC(=O)c1c(C)[nH]c(/C=C2\C(=O)Nc3ccc(F)cc32)c1C	Kd	'='	1200.0	nM	5.92			UO_0000065	14.86	0.28	2.59	7.67	False	CHEMBL1244707	Binding affinity to ABL1 M351T mutant	B	BAO_0000019	assay format	Homo sapiens	None	None	None	None	CHEMBL1862	Tyrosine-protein kinase ABL	Homo sapiens	SINGLE PROTEIN	CHEMBL1240346	1	Scientific Literature	Blood	2009	None
CHEMBL483847		0	374.32	0	3.88	2, GNF-2	NC(=O)c1cccc(-c2cc(Nc3ccc(OC(F)(F)F)cc3)ncn2)c1	Inhibition	'='	0.0	%				UO_0000187					False	CHEMBL1249779	Inhibition of human Abl activity at 10 uM by radiometric assay	B	BAO_0000357	single protein format	Homo sapiens	None	None	None	None	CHEMBL1862	Tyrosine-protein kinase ABL	Homo sapiens	SINGLE PROTEIN	CHEMBL1240306	1	Scientific Literature	Nat. Chem. Biol.	2006	None
CHEMBL473923		0	386.89	0	2.71	10b	CN(C)c1nc(N2CCOCC2)c2cnn(CC(Cl)c3ccccc3)c2n1	Ki	'='	280.0	nM	6.55			UO_0000065	16.94	0.33	3.84	11.05	False	CHEMBL962773	Inhibition of human recombinant Abl by filter-binding assay	B	BAO_0000357	single protein format	Homo sapiens	None	None	None	None	CHEMBL1862	Tyrosine-protein kinase ABL	Homo sapiens	SINGLE PROTEIN	CHEMBL1140987	1	Scientific Literature	Eur. J. Med. Chem.	2008	None
CHEMBL300817		0	282.73	0	3.94	25	Clc1cccc(Nc2nccc(-c3cccnc3)n2)c1	IC50	'='	1500.0	nM	5.82			UO_0000065	20.60	0.40	1.88	11.49	False	CHEMBL846547	Inhibition of v-Abl tyrosine kinase.	B	BAO_0000357	single protein format	None	None	None	None	None	CHEMBL1862	Tyrosine-protein kinase ABL	Homo sapiens	SINGLE PROTEIN	CHEMBL1130562	1	Scientific Literature	Bioorg. Med. Chem. Lett.	1997	None
CHEMBL217090		0	527.02	2	5.18	15	Clc1ccc2c(c1Nc1ncnc3cc(OCCCN4CCCC4)cc(OC4CCOCC4)c13)OCO2	IC50						Not Determined						False	CHEMBL854973	Inhibition of recombinant v-Abl by ELISA	B	BAO_0000357	single protein format	Agrobacterium sp.	None	None	None	None	CHEMBL1862	Tyrosine-protein kinase ABL	Homo sapiens	SINGLE PROTEIN	CHEMBL1137334	1	Scientific Literature	J. Med. Chem.	2006	None
CHEMBL564726		0	478.48	1	5.61	9a	Cc1ccc(C(=O)Nc2cccc(C(F)(F)F)c2)cc1/C=C/n1cnc2c(NC3CC3)ncnc21	IC50	'='	23000.0	nM	4.64			UO_0000065	9.69	0.18	-0.97	5.47	False	CHEMBL1031882	Inhibition of wild type human Abl kinase by TR-FRET assay	B	BAO_0000357	single protein format	Homo sapiens	None	None	None	None	CHEMBL1862	Tyrosine-protein kinase ABL	Homo sapiens	SINGLE PROTEIN	CHEMBL1158470	1	Scientific Literature	J. Med. Chem.	2009	None
CHEMBL554	LAPATINIB	4	581.07	2	6.14	Lapatinib	CS(=O)(=O)CCNCc1ccc(-c2ccc3ncnc(Nc4ccc(OCc5cccc(F)c5)c(Cl)c4)c3c2)o1	Kd	'>'	10000.0	nM				UO_0000065					True	CHEMBL1062829	Binding constant for ABL1(M351T) kinase domain	B	BAO_0000357	single protein format	Homo sapiens	None	None	None	None	CHEMBL1862	Tyrosine-protein kinase ABL	Homo sapiens	SINGLE PROTEIN	CHEMBL1150977	1	Scientific Literature	Nat. Biotechnol.	2008	None
CHEMBL1163567		0	545.01	2	6.10	5l	COC1CCN(C(=O)c2ccc(-c3cnc4c(c3)N(Cc3cc(Cl)ccc3C(F)(F)F)CCN4)cc2)CC1	Inhibition	'<'	50.0	%				UO_0000187					False	CHEMBL1168577	Inhibition of ABL1 M351T mutant at 1 uM	B	BAO_0000019	assay format	Homo sapiens	None	None	None	None	CHEMBL1862	Tyrosine-protein kinase ABL	Homo sapiens	SINGLE PROTEIN	CHEMBL1165965	1	Scientific Literature	Bioorg. Med. Chem.	2010	None
CHEMBL3747699		0	465.48	0	2.23	12	Cn1c(=O)c(Oc2ccc(F)cc2F)cc2cnc(NC3CCN(S(C)(=O)=O)CC3)nc21	Inhibition	'='	8.0	%				UO_0000187					False	CHEMBL3751440	Inhibition of ABL (unknown origin) at 10 uM	B	BAO_0000357	single protein format	Homo sapiens	None	None	None	None	CHEMBL1862	Tyrosine-protein kinase ABL	Homo sapiens	SINGLE PROTEIN	CHEMBL3745672	1	Scientific Literature	Bioorg. Med. Chem. Lett.	2016	None
CHEMBL1163567		0	545.01	2	6.10	5l	COC1CCN(C(=O)c2ccc(-c3cnc4c(c3)N(Cc3cc(Cl)ccc3C(F)(F)F)CCN4)cc2)CC1	Inhibition	'<'	50.0	%				UO_0000187					False	CHEMBL1168576	Inhibition of ABL1 H396P mutant at 1 uM	B	BAO_0000019	assay format	Homo sapiens	None	None	None	None	CHEMBL1862	Tyrosine-protein kinase ABL	Homo sapiens	SINGLE PROTEIN	CHEMBL1165965	1	Scientific Literature	Bioorg. Med. Chem.	2010	None
CHEMBL1163566		0	488.95	0	4.66	5n	FC(F)(F)c1ccc(Cl)cc1CN1CCNc2ncc(-c3ccnc(N4CCNCC4)c3)cc21	Inhibition	'<'	50.0	%				UO_0000187					False	CHEMBL1168573	Inhibition of ABL1 E255K mutant at 1 uM	B	BAO_0000019	assay format	Homo sapiens	None	None	None	None	CHEMBL1862	Tyrosine-protein kinase ABL	Homo sapiens	SINGLE PROTEIN	CHEMBL1165965	1	Scientific Literature	Bioorg. Med. Chem.	2010	None
CHEMBL1163566		0	488.95	0	4.66	5n	FC(F)(F)c1ccc(Cl)cc1CN1CCNc2ncc(-c3ccnc(N4CCNCC4)c3)cc21	Inhibition	'<'	50.0	%				UO_0000187					False	CHEMBL1168575	Inhibition of ABL1 F317L mutant at 1 uM	B	BAO_0000019	assay format	Homo sapiens	None	None	None	None	CHEMBL1862	Tyrosine-protein kinase ABL	Homo sapiens	SINGLE PROTEIN	CHEMBL1165965	1	Scientific Literature	Bioorg. Med. Chem.	2010	None
CHEMBL1164265		0	470.96	0	4.26	5h	CN1CCN(c2ccc(-c3cnc4c(c3)N(Cc3c(F)ccc(F)c3Cl)CCN4)cn2)CC1	Inhibition	'='	70.0	%				UO_0000187					False	CHEMBL1168573	Inhibition of ABL1 E255K mutant at 1 uM	B	BAO_0000019	assay format	Homo sapiens	None	None	None	None	CHEMBL1862	Tyrosine-protein kinase ABL	Homo sapiens	SINGLE PROTEIN	CHEMBL1165965	1	Scientific Literature	Bioorg. Med. Chem.	2010	None
CHEMBL566515		0	417.43	0	2.35	66	COc1ccccc1-n1c(-c2cc(O)ccc2C)cn2c3c(=O)[nH]c(=O)n(C)c3nc12	Activity	'='	0.15	%				UO_0000187					False	CHEMBL1049956	Binding affinity to phosphorylated ABL1 assessed as percentage of kinase remaining bound to the bead at 1 uM by T7 phage display based binding assay	B	BAO_0000357	single protein format	None	None	None	None	None	CHEMBL1862	Tyrosine-protein kinase ABL	Homo sapiens	SINGLE PROTEIN	CHEMBL1154183	1	Scientific Literature	J. Med. Chem.	2009	None
CHEMBL255324		0	424.32	0	4.98	6f	O=C(Nc1nnc(SCc2ccc(Br)cc2)s1)c1ccc(F)cc1	Ki	'='	89.0	nM	7.05			UO_0000065	16.62	0.40	2.07	12.85	False	CHEMBL932076	Inhibition of human recombinant Abl	B	BAO_0000357	single protein format	Homo sapiens	None	None	None	None	CHEMBL1862	Tyrosine-protein kinase ABL	Homo sapiens	SINGLE PROTEIN	CHEMBL1142311	1	Scientific Literature	Bioorg. Med. Chem. Lett.	2008	None
CHEMBL206046		0	435.29	0	4.18	2	O=C(Nc1nnc(CCc2ccccc2)s1)c1ccc(I)cc1	Ki	'='	400.0	nM	6.40			UO_0000065	14.70	0.38	2.22	11.66	False	CHEMBL932076	Inhibition of human recombinant Abl	B	BAO_0000357	single protein format	Homo sapiens	None	None	None	None	CHEMBL1862	Tyrosine-protein kinase ABL	Homo sapiens	SINGLE PROTEIN	CHEMBL1142311	1	Scientific Literature	Bioorg. Med. Chem. Lett.	2008	None
CHEMBL515560		0	406.45	0	3.38	12w	COc1ccc(/C=N/Nc2[nH]nc(C)c2C(=O)Nc2cccc(NC(C)=O)c2)cc1	Inhibition	'='	17.0	%				UO_0000187					False	CHEMBL1006297	Inhibition of ABL1 at 1 uM relative to control	B	BAO_0000357	single protein format	None	None	None	None	None	CHEMBL1862	Tyrosine-protein kinase ABL	Homo sapiens	SINGLE PROTEIN	CHEMBL1140919	1	Scientific Literature	J. Med. Chem.	2009	None
CHEMBL1084268		0	494.43	0	2.61	61, AP-23451	CCn1cnc2c(Nc3ccc(P(=O)(O)CP(=O)(O)O)cc3)nc([C@H]3CC[C@H](N)CC3)nc21	IC50	'='	68.0	nM	7.17			UO_0000065	14.50	0.30	4.56	4.06	False	CHEMBL1117891	Inhibition of ABL1	B	BAO_0000357	single protein format	None	None	None	None	None	CHEMBL1862	Tyrosine-protein kinase ABL	Homo sapiens	SINGLE PROTEIN	CHEMBL1155461	1	Scientific Literature	J. Med. Chem.	2010	None
CHEMBL185901		0	467.58	1	6.08	21	CCN(CC)c1ccc(NC(=O)Nc2ccc(C)c(Nc3nccc(-c4cccnc4)n3)c2)cc1	Inhibition						Not Determined						False	CHEMBL830721	Percent inhibition of Abl tyrosine kinase	B	BAO_0000357	single protein format	None	None	None	None	None	CHEMBL1862	Tyrosine-protein kinase ABL	Homo sapiens	SINGLE PROTEIN	CHEMBL1138649	1	Scientific Literature	Bioorg. Med. Chem. Lett.	2004	None
CHEMBL312214		0	361.90	0	4.35	7c	CCCNc1nc(SC)nc2c1cnn2CC(Cl)c1ccccc1	Ki	'='	4800.0	nM	5.32			UO_0000065	14.70	0.30	0.97	9.56	False	CHEMBL962773	Inhibition of human recombinant Abl by filter-binding assay	B	BAO_0000357	single protein format	Homo sapiens	None	None	None	None	CHEMBL1862	Tyrosine-protein kinase ABL	Homo sapiens	SINGLE PROTEIN	CHEMBL1140987	1	Scientific Literature	Eur. J. Med. Chem.	2008	None
CHEMBL207360		0	439.30	1	5.03	18, BAS00672722	O=C1NN(c2ccc(Cl)c(Cl)c2)C(=O)/C1=C\c1cccc(OCc2ccccc2)c1	Ki	'='	1000.0	nM	6.00			UO_0000065	13.66	0.27	0.97	10.23	False	CHEMBL859157	Binding affinity to human recombinant Abl	B	BAO_0000357	single protein format	Homo sapiens	None	None	None	None	CHEMBL1862	Tyrosine-protein kinase ABL	Homo sapiens	SINGLE PROTEIN	CHEMBL1148493	1	Scientific Literature	J. Med. Chem.	2006	None
CHEMBL604712		0	376.41	0	3.56	1	CC(C)(C)C(=O)N1Cc2c(NC(=O)c3cc(F)cc(F)c3)n[nH]c2C1(C)C	IC50	'>'	10000.0	nM				UO_0000065					False	CHEMBL1074427	Inhibition of c-ABL by scintillation proximity assay	B	BAO_0000357	single protein format	None	None	None	None	None	CHEMBL1862	Tyrosine-protein kinase ABL	Homo sapiens	SINGLE PROTEIN	CHEMBL1157586	1	Scientific Literature	Bioorg. Med. Chem.	2010	None
CHEMBL1242027		0	319.31	0	2.94	PP63	COc1cc(F)c(-c2nn(C(C)C)c3ncnc(N)c23)cc1F	IC50	'='	2500.0	nM	5.60			UO_0000065	17.54	0.33	2.66	7.10	False	CHEMBL1243972	Inhibition of recombinant c-Abl by radioactive phosphotransfer assay in presence of 10 uM ATP	B	BAO_0000357	single protein format	None	None	None	None	None	CHEMBL1862	Tyrosine-protein kinase ABL	Homo sapiens	SINGLE PROTEIN	CHEMBL1240340	1	Scientific Literature	Nat. Chem. Biol.	2008	None
CHEMBL1241301		0	271.28	0	1.33	PP337	COc1ccc(-c2nn(C)c3ncnc(N)c23)cc1O	IC50	'='	530.0	nM	6.28			UO_0000065	23.13	0.43	4.95	6.33	False	CHEMBL1243972	Inhibition of recombinant c-Abl by radioactive phosphotransfer assay in presence of 10 uM ATP	B	BAO_0000357	single protein format	None	None	None	None	None	CHEMBL1862	Tyrosine-protein kinase ABL	Homo sapiens	SINGLE PROTEIN	CHEMBL1240340	1	Scientific Literature	Nat. Chem. Biol.	2008	None
CHEMBL1241440		0	265.32	0	2.21	PP221	Nc1ncnc2[nH]nc(C3CCc4ccccc4C3)c12	IC50						Not Determined						False	CHEMBL1243972	Inhibition of recombinant c-Abl by radioactive phosphotransfer assay in presence of 10 uM ATP	B	BAO_0000357	single protein format	None	None	None	None	None	CHEMBL1862	Tyrosine-protein kinase ABL	Homo sapiens	SINGLE PROTEIN	CHEMBL1240340	1	Scientific Literature	Nat. Chem. Biol.	2008	None
CHEMBL1241949		0	319.37	0	2.79	PP146	CC(C)n1nc(-c2ccc3nc(N)ccc3c2)c2c(N)ncnc21	IC50	'='	2000.0	nM	5.70			UO_0000065	17.84	0.32	2.91	5.25	False	CHEMBL1243972	Inhibition of recombinant c-Abl by radioactive phosphotransfer assay in presence of 10 uM ATP	B	BAO_0000357	single protein format	None	None	None	None	None	CHEMBL1862	Tyrosine-protein kinase ABL	Homo sapiens	SINGLE PROTEIN	CHEMBL1240340	1	Scientific Literature	Nat. Chem. Biol.	2008	None
CHEMBL535	SUNITINIB	4	398.48	0	3.33	Sunitinib	CCN(CC)CCNC(=O)c1c(C)[nH]c(/C=C2\C(=O)Nc3ccc(F)cc32)c1C	Kd	'='	950.0	nM	6.02			UO_0000065	15.11	0.28	2.69	7.80	False	CHEMBL1244710	Binding affinity to ABL1 Y253F mutant	B	BAO_0000019	assay format	Homo sapiens	None	None	None	None	CHEMBL1862	Tyrosine-protein kinase ABL	Homo sapiens	SINGLE PROTEIN	CHEMBL1240346	1	Scientific Literature	Blood	2009	None
CHEMBL1241583		0	292.35	0	2.72	PP46	CC(C)n1nc(-c2cccc(CC#N)c2)c2c(N)ncnc21	IC50	'='	50000.0	nM	4.30			UO_0000065	14.71	0.27	1.58	4.60	False	CHEMBL1243972	Inhibition of recombinant c-Abl by radioactive phosphotransfer assay in presence of 10 uM ATP	B	BAO_0000357	single protein format	None	None	None	None	None	CHEMBL1862	Tyrosine-protein kinase ABL	Homo sapiens	SINGLE PROTEIN	CHEMBL1240340	1	Scientific Literature	Nat. Chem. Biol.	2008	None
CHEMBL310580		0	405.43	0	2.16	8	C=C(CN(C)C)C(=O)c1ccc(OS(=O)(=O)c2ccc(C(=O)O)c(O)c2)cc1	IC50	'>'	50000.0	nM				UO_0000065					False	CHEMBL847372	In vitro inhibition of the v-abl tyrosine kinase activity in A431 membranes using angiotensin II as phosphate acceptor as substrate	B	BAO_0000249	cell membrane format	None	None	None	None	None	CHEMBL1862	Tyrosine-protein kinase ABL	Homo sapiens	SINGLE PROTEIN	CHEMBL1128740	1	Scientific Literature	J. Med. Chem.	1995	None
CHEMBL474619		0	454.53	0	4.24	1	COc1cc(O)ccc1-c1ccc2c(-c3nc4c(N5CCN(C)CC5)cccc4[nH]3)n[nH]c2c1	Inhibition	'<'	50.0	%				UO_0000187					False	CHEMBL942602	Inhibition of Abl at 10 uM	B	BAO_0000357	single protein format	None	None	None	None	None	CHEMBL1862	Tyrosine-protein kinase ABL	Homo sapiens	SINGLE PROTEIN	CHEMBL1143269	1	Scientific Literature	Bioorg. Med. Chem. Lett.	2009	None
CHEMBL289125		0	423.97	1	5.18	7a	CSc1nc(NCCc2ccccc2)c2cnn(CC(Cl)c3ccccc3)c2n1	Ki	'='	7300.0	nM	5.14			UO_0000065	12.12	0.24	-0.04	9.23	True	CHEMBL962773	Inhibition of human recombinant Abl by filter-binding assay	B	BAO_0000357	single protein format	Homo sapiens	None	None	None	None	CHEMBL1862	Tyrosine-protein kinase ABL	Homo sapiens	SINGLE PROTEIN	CHEMBL1140987	1	Scientific Literature	Eur. J. Med. Chem.	2008	None
CHEMBL401238		0	395.92	1	5.27	7l	CSc1nc(Nc2ccccc2)c2cnn(CC(Cl)c3ccccc3)c2n1	Ki	'='	400.0	nM	6.40			UO_0000065	16.16	0.32	1.13	11.50	True	CHEMBL962773	Inhibition of human recombinant Abl by filter-binding assay	B	BAO_0000357	single protein format	Homo sapiens	None	None	None	None	CHEMBL1862	Tyrosine-protein kinase ABL	Homo sapiens	SINGLE PROTEIN	CHEMBL1140987	1	Scientific Literature	Eur. J. Med. Chem.	2008	None
CHEMBL516070		0	431.90	1	5.55	8h	CSc1nc(Nc2cccc(F)c2)c2cnn(CC(Cl)c3ccc(F)cc3)c2n1	Ki	'='	220.0	nM	6.66			UO_0000065	15.41	0.31	1.11	11.97	False	CHEMBL962773	Inhibition of human recombinant Abl by filter-binding assay	B	BAO_0000357	single protein format	Homo sapiens	None	None	None	None	CHEMBL1862	Tyrosine-protein kinase ABL	Homo sapiens	SINGLE PROTEIN	CHEMBL1140987	1	Scientific Literature	Eur. J. Med. Chem.	2008	None
CHEMBL455163		0	436.38	0	4.13	9c	CCOCCNc1nc(SC)nc2c1cnn2CC(Br)c1ccccc1	Ki	'='	550.0	nM	6.26			UO_0000065	14.34	0.33	2.13	9.65	False	CHEMBL962773	Inhibition of human recombinant Abl by filter-binding assay	B	BAO_0000357	single protein format	Homo sapiens	None	None	None	None	CHEMBL1862	Tyrosine-protein kinase ABL	Homo sapiens	SINGLE PROTEIN	CHEMBL1140987	1	Scientific Literature	Eur. J. Med. Chem.	2008	None
CHEMBL455164		0	432.39	0	4.67	9e	CSc1nc(N2CCCCC2)c2cnn(CC(Br)c3ccccc3)c2n1	Ki	'='	880.0	nM	6.06			UO_0000065	14.00	0.32	1.39	12.93	False	CHEMBL962773	Inhibition of human recombinant Abl by filter-binding assay	B	BAO_0000357	single protein format	Homo sapiens	None	None	None	None	CHEMBL1862	Tyrosine-protein kinase ABL	Homo sapiens	SINGLE PROTEIN	CHEMBL1140987	1	Scientific Literature	Eur. J. Med. Chem.	2008	None
CHEMBL121796		0	350.81	0	4.31	19	Clc1cccc(Nc2[nH]cnc3nnc(NCc4ccccc4)c2-3)c1	IC50	'='	6600.0	nM	5.18			UO_0000065	14.77	0.28	0.87	6.60	False	CHEMBL847373	Inhibitory activity against v-Abl tyrosine kinase	B	BAO_0000357	single protein format	None	None	None	None	None	CHEMBL1862	Tyrosine-protein kinase ABL	Homo sapiens	SINGLE PROTEIN	CHEMBL1130217	1	Scientific Literature	J. Med. Chem.	1997	None
CHEMBL332333		0	302.34	0	3.79	7	c1ccc(Nc2nc[nH]c3nnc(Nc4ccccc4)c2-3)cc1	IC50	'='	1960.0	nM	5.71			UO_0000065	18.88	0.34	1.92	7.27	False	CHEMBL847373	Inhibitory activity against v-Abl tyrosine kinase	B	BAO_0000357	single protein format	None	None	None	None	None	CHEMBL1862	Tyrosine-protein kinase ABL	Homo sapiens	SINGLE PROTEIN	CHEMBL1130217	1	Scientific Literature	J. Med. Chem.	1997	None
CHEMBL20252		0	431.50	1	6.00	6	Cc1ccc(NC(=O)c2ccc3ccccc3c2)cc1Nc1nccc(-c2cccnc2)n1	IC50	'='	200.0	nM	6.70			UO_0000065	15.52	0.28	0.70	8.39	False	CHEMBL846547	Inhibition of v-Abl tyrosine kinase.	B	BAO_0000357	single protein format	None	None	None	None	None	CHEMBL1862	Tyrosine-protein kinase ABL	Homo sapiens	SINGLE PROTEIN	CHEMBL1130562	1	Scientific Literature	Bioorg. Med. Chem. Lett.	1997	None
CHEMBL101253	VATALANIB	3	346.82	1	5.01	PTK-787	Clc1ccc(Nc2nnc(Cc3ccncc3)c3ccccc23)cc1	Kd	'>'	10000.0	nM				UO_0000065					True	CHEMBL1060174	Binding constant for ABL1(H396P) kinase domain	B	BAO_0000357	single protein format	Homo sapiens	None	None	None	None	CHEMBL1862	Tyrosine-protein kinase ABL	Homo sapiens	SINGLE PROTEIN	CHEMBL1150977	1	Scientific Literature	Nat. Biotechnol.	2008	None
CHEMBL261849	GW632580X	0	366.42	0	2.83	GW-2580	COc1ccc(COc2ccc(Cc3cnc(N)nc3N)cc2OC)cc1	Kd	'>'	10000.0	nM				UO_0000065					True	CHEMBL1051277	Binding constant for ABL1(T315I) kinase domain	B	BAO_0000357	single protein format	Homo sapiens	None	None	None	None	CHEMBL1862	Tyrosine-protein kinase ABL	Homo sapiens	SINGLE PROTEIN	CHEMBL1150977	1	Scientific Literature	Nat. Biotechnol.	2008	None
CHEMBL1170077		0	517.56	1	4.72	19l	Cc1ccc(C(=O)Nc2ccc(CN3CCNCC3)c(C(F)(F)F)c2)cc1C#Cc1cnc2ccccn12	IC50	'='	14.0	nM	7.85			UO_0000065	15.17	0.28	3.13	12.74	False	CHEMBL1176860	Inhibition of wild type human ABL after 1 hr by TR-FRET assay	B	BAO_0000357	single protein format	Homo sapiens	None	None	None	None	CHEMBL1862	Tyrosine-protein kinase ABL	Homo sapiens	SINGLE PROTEIN	CHEMBL1177713	1	Scientific Literature	J. Med. Chem.	2010	None
CHEMBL332906		0	336.79	0	4.00	30	Nc1ccc(-c2[nH]nc3ncnc(Nc4cccc(Cl)c4)c23)cc1	IC50	'='	3600.0	nM	5.44			UO_0000065	16.16	0.31	1.44	5.88	False	CHEMBL847373	Inhibitory activity against v-Abl tyrosine kinase	B	BAO_0000357	single protein format	None	None	None	None	None	CHEMBL1862	Tyrosine-protein kinase ABL	Homo sapiens	SINGLE PROTEIN	CHEMBL1130217	1	Scientific Literature	J. Med. Chem.	1997	None
CHEMBL86943		0	310.35	0	3.30	VEGFR2KI-I	CCOC(=O)c1c(C)[nH]c(/C=C2\C(=O)Nc3ccccc32)c1C	IC50	'='	19000.0	nM	4.72			UO_0000065	15.21	0.28	1.42	6.63	False	CHEMBL1071419	Inhibition of ABL by ELISA-based kinase assay	B	BAO_0000357	single protein format	None	None	None	None	None	CHEMBL1862	Tyrosine-protein kinase ABL	Homo sapiens	SINGLE PROTEIN	CHEMBL1156925	1	Scientific Literature	Bioorg. Med. Chem.	2010	None
CHEMBL597960		0	328.42	0	4.71	41	Cc1cccc2c1/C(=C/c1ccc(N(C)C)c3ccccc13)C(=O)N2	IC50	'>'	50000.0	nM				UO_0000065					False	CHEMBL1071419	Inhibition of ABL by ELISA-based kinase assay	B	BAO_0000357	single protein format	None	None	None	None	None	CHEMBL1862	Tyrosine-protein kinase ABL	Homo sapiens	SINGLE PROTEIN	CHEMBL1156925	1	Scientific Literature	Bioorg. Med. Chem.	2010	None
CHEMBL232144		0	225.25	0	2.09	32	Nc1ccc2c(c1)/C(=C/c1ccc[nH]1)C(=O)N2	IC50	'>'	50000.0	nM				UO_0000065					False	CHEMBL1071419	Inhibition of ABL by ELISA-based kinase assay	B	BAO_0000357	single protein format	None	None	None	None	None	CHEMBL1862	Tyrosine-protein kinase ABL	Homo sapiens	SINGLE PROTEIN	CHEMBL1156925	1	Scientific Literature	Bioorg. Med. Chem.	2010	None
CHEMBL122243		0	287.33	0	3.06	1	Nc1ncnc2c1c(-c1ccccc1)nn2-c1ccccc1	IC50	'>'	10000.0	nM				UO_0000065					False	CHEMBL847373	Inhibitory activity against v-Abl tyrosine kinase	B	BAO_0000357	single protein format	None	None	None	None	None	CHEMBL1862	Tyrosine-protein kinase ABL	Homo sapiens	SINGLE PROTEIN	CHEMBL1130217	1	Scientific Literature	J. Med. Chem.	1997	None
CHEMBL1163518		0	514.98	2	6.48	5k	O=C(c1ccc(-c2cnc3c(c2)N(Cc2cc(Cl)ccc2C(F)(F)F)CCN3)cc1)N1CCCCC1	Inhibition	'<'	50.0	%				UO_0000187					False	CHEMBL1168573	Inhibition of ABL1 E255K mutant at 1 uM	B	BAO_0000019	assay format	Homo sapiens	None	None	None	None	CHEMBL1862	Tyrosine-protein kinase ABL	Homo sapiens	SINGLE PROTEIN	CHEMBL1165965	1	Scientific Literature	Bioorg. Med. Chem.	2010	None
CHEMBL595373		0	512.64	2	6.57	25	COc1cc2c(Oc3ccc(-c4nc5ccccc5s4)cc3)ncnc2cc1OCCCN1CCCC1	Residual activity	'='	100.0	%				UO_0000187					False	CHEMBL1047768	Residual activity of wild type ABL1 at 1 uM by microplate scintillation counting	B	BAO_0000357	single protein format	None	None	None	None	None	CHEMBL1862	Tyrosine-protein kinase ABL	Homo sapiens	SINGLE PROTEIN	CHEMBL1152560	1	Scientific Literature	Bioorg. Med. Chem.	2009	None
CHEMBL91829	RUBOXISTAURIN	3	468.56	0	3.51	LY-333531	CN(C)C[C@@H]1CCn2cc(c3ccccc32)C2=C(C(=O)NC2=O)c2cn(c3ccccc23)CCO1	Kd						Not Active						False	CHEMBL859869	Average Binding Constant for ABL1(Q252H); NA=Not Active at 10 uM	B	BAO_0000357	single protein format	Homo sapiens	None	None	None	None	CHEMBL1862	Tyrosine-protein kinase ABL	Homo sapiens	SINGLE PROTEIN	CHEMBL1144455	1	Scientific Literature	Nat. Biotechnol.	2005	None
CHEMBL14762	SELICICLIB	2	354.46	0	3.20	roscovitine	CC[C@H](CO)Nc1nc(NCc2ccccc2)c2ncn(C(C)C)c2n1	Kd						Not Active						False	CHEMBL859869	Average Binding Constant for ABL1(Q252H); NA=Not Active at 10 uM	B	BAO_0000357	single protein format	Homo sapiens	None	None	None	None	CHEMBL1862	Tyrosine-protein kinase ABL	Homo sapiens	SINGLE PROTEIN	CHEMBL1144455	1	Scientific Literature	Nat. Biotechnol.	2005	None
CHEMBL1336	SORAFENIB	4	464.83	1	5.55	BAY-439006	CNC(=O)c1cc(Oc2ccc(NC(=O)Nc3ccc(Cl)c(C(F)(F)F)c3)cc2)ccn1	Kd	'='	580.0	nM	6.24			UO_0000065	13.42	0.27	0.69	6.75	False	CHEMBL861044	Average Binding Constant for ABL1(Y253F); NA=Not Active at 10 uM	B	BAO_0000357	single protein format	Homo sapiens	None	None	None	None	CHEMBL1862	Tyrosine-protein kinase ABL	Homo sapiens	SINGLE PROTEIN	CHEMBL1144455	1	Scientific Literature	Nat. Biotechnol.	2005	None
CHEMBL554	LAPATINIB	4	581.07	2	6.14	GW-2016	CS(=O)(=O)CCNCc1ccc(-c2ccc3ncnc(Nc4ccc(OCc5cccc(F)c5)c(Cl)c4)c3c2)o1	Kd						Not Active						False	CHEMBL859871	Average Binding Constant for ABL1(H396P); NA=Not Active at 10 uM	B	BAO_0000357	single protein format	Homo sapiens	None	None	None	None	CHEMBL1862	Tyrosine-protein kinase ABL	Homo sapiens	SINGLE PROTEIN	CHEMBL1144455	1	Scientific Literature	Nat. Biotechnol.	2005	None
CHEMBL1684543		0	435.58	1	6.10	11k	Cc1ccc2cc(-c3n[nH]c4ccc(NC5CCN(Cc6ccccc6)CC5)cc34)[nH]c2c1	Inhibition	'='	0.0	%				UO_0000187					False	CHEMBL1685884	Inhibition of Abl at 1 uM	B	BAO_0000357	single protein format	None	None	None	None	None	CHEMBL1862	Tyrosine-protein kinase ABL	Homo sapiens	SINGLE PROTEIN	CHEMBL1681705	1	Scientific Literature	Bioorg. Med. Chem. Lett.	2011	None
CHEMBL539942		0	576.59	2	1.21	20	CC(=O)N[C@@H](Cc1ccc(OP(=O)(O)O)cc1)C(=O)N[C@H](C(=O)N[C@H](C)C(=O)NCCc1ccccc1)C(C)C	IC50	'='	46200.0	nM	4.33			UO_0000065	7.52	0.15	3.13	2.37	False	CHEMBL768940	Binding affinity against abl SH2 domain of Platelet-derived growth factor receptor beta in Sf9 insect cells	B	BAO_0000219	cell-based format	None	None	None	Sf9	None	CHEMBL1862	Tyrosine-protein kinase ABL	Homo sapiens	SINGLE PROTEIN	CHEMBL1131295	1	Scientific Literature	J. Med. Chem.	1998	CHEMBL3308860
CHEMBL1241482		0	402.39	0	3.62	PP401	Nc1ncnc2c1c(-c1ccc(F)c(O)c1)nn2Cc1ocnc1-c1ccccc1	IC50	'='	565.0	nM	6.25			UO_0000065	15.53	0.28	2.63	5.39	False	CHEMBL1243972	Inhibition of recombinant c-Abl by radioactive phosphotransfer assay in presence of 10 uM ATP	B	BAO_0000357	single protein format	None	None	None	None	None	CHEMBL1862	Tyrosine-protein kinase ABL	Homo sapiens	SINGLE PROTEIN	CHEMBL1240340	1	Scientific Literature	Nat. Chem. Biol.	2008	None
CHEMBL604483		0	559.67	2	5.86	23	COc1cc2c(Oc3ccc(-c4nc5ccccc5s4)cc3F)ncnc2cc1OCCCN1CCN(C)CC1	Residual activity	'='	31.0	%				UO_0000187					False	CHEMBL1043847	Residual activity of ABL1 T315I mutant at 10 uM by microplate scintillation counting	B	BAO_0000019	assay format	Homo sapiens	None	None	None	None	CHEMBL1862	Tyrosine-protein kinase ABL	Homo sapiens	SINGLE PROTEIN	CHEMBL1152560	1	Scientific Literature	Bioorg. Med. Chem.	2009	None
CHEMBL56081		0	293.29	0	3.19	34	O=[N+]([O-])c1cccc(Nc2nccc(-c3cccnc3)n2)c1	IC50	'='	34000.0	nM	4.47			UO_0000065	15.24	0.28	1.28	4.76	False	CHEMBL846547	Inhibition of v-Abl tyrosine kinase.	B	BAO_0000357	single protein format	None	None	None	None	None	CHEMBL1862	Tyrosine-protein kinase ABL	Homo sapiens	SINGLE PROTEIN	CHEMBL1130562	1	Scientific Literature	Bioorg. Med. Chem. Lett.	1997	None
CHEMBL1162963		0	515.62	1	4.81	3	CN(C)c1nc2ccc1CCCn1cc(c3ccccc31)C1=C(C(=O)NC1=O)c1cn(c3ccccc13)CC2	Inhibition	'='	100.0	%				UO_0000187					False	CHEMBL886936	Inhibition of human Abl T315I mutant at 1 uM relative to control	B	BAO_0000019	assay format	Homo sapiens	None	None	None	None	CHEMBL1862	Tyrosine-protein kinase ABL	Homo sapiens	SINGLE PROTEIN	CHEMBL1139192	1	Scientific Literature	Bioorg. Med. Chem. Lett.	2007	None
CHEMBL397771		0	555.68	2	5.74	9b	O=C1NC(=O)C2=C1c1cn(c3ccccc13)CCCc1cc(nc(N3CCCC3)c1)CCCn1cc2c2ccccc21	Inhibition	'='	77.0	%				UO_0000187					False	CHEMBL886936	Inhibition of human Abl T315I mutant at 1 uM relative to control	B	BAO_0000019	assay format	Homo sapiens	None	None	None	None	CHEMBL1862	Tyrosine-protein kinase ABL	Homo sapiens	SINGLE PROTEIN	CHEMBL1139192	1	Scientific Literature	Bioorg. Med. Chem. Lett.	2007	None
CHEMBL119385	NEFLAMAPIMOD	2	436.27	1	5.49	VX-745	O=c1ncn2nc(Sc3ccc(F)cc3F)ccc2c1-c1c(Cl)cccc1Cl	Kd						Not Active						False	CHEMBL859873	Average Binding Constant for ABL1(T315I); NA=Not Active at 10 uM	B	BAO_0000357	single protein format	Homo sapiens	None	None	None	None	CHEMBL1862	Tyrosine-protein kinase ABL	Homo sapiens	SINGLE PROTEIN	CHEMBL1144455	1	Scientific Literature	Nat. Biotechnol.	2005	None
CHEMBL31965	CANERTINIB	3	485.95	0	4.39	CI-1033	C=CC(=O)Nc1cc2c(Nc3ccc(F)c(Cl)c3)ncnc2cc1OCCCN1CCOCC1	Kd	'='	560.0	nM	6.25			UO_0000065	12.87	0.25	1.86	7.06	False	CHEMBL859872	Average Binding Constant for ABL1(M351T); NA=Not Active at 10 uM	B	BAO_0000357	single protein format	Homo sapiens	None	None	None	None	CHEMBL1862	Tyrosine-protein kinase ABL	Homo sapiens	SINGLE PROTEIN	CHEMBL1144455	1	Scientific Literature	Nat. Biotechnol.	2005	None
CHEMBL388978	STAUROSPORINE	0	466.54	0	4.35	staurosporine	CN[C@@H]1C[C@H]2O[C@@](C)([C@@H]1OC)n1c3ccccc3c3c4c(c5c6ccccc6n2c5c31)C(=O)NC4	Kd	'='	410.0	nM	6.39			UO_0000065	13.69	0.25	2.04	9.20	False	CHEMBL859868	Average Binding Constant for ABL1; NA=Not Active at 10 uM	B	BAO_0000357	single protein format	Homo sapiens	None	None	None	None	CHEMBL1862	Tyrosine-protein kinase ABL	Homo sapiens	SINGLE PROTEIN	CHEMBL1144455	1	Scientific Literature	Nat. Biotechnol.	2005	None
CHEMBL10	SB-203580	0	377.44	0	4.68	SB-203580	C[S+]([O-])c1ccc(-c2nc(-c3ccc(F)cc3)c(-c3ccncc3)[nH]2)cc1	Kd						Not Active						False	CHEMBL861044	Average Binding Constant for ABL1(Y253F); NA=Not Active at 10 uM	B	BAO_0000357	single protein format	Homo sapiens	None	None	None	None	CHEMBL1862	Tyrosine-protein kinase ABL	Homo sapiens	SINGLE PROTEIN	CHEMBL1144455	1	Scientific Literature	Nat. Biotechnol.	2005	None
CHEMBL388088		0	218.23	0	-0.83	59	CCOC(=O)Cn1c(=O)sn(C)c1=O	Inhibition	'<'	10.0	%				UO_0000187					False	CHEMBL920550	Inhibition of Abl kinase at 10 uM	B	BAO_0000357	single protein format	Homo sapiens	None	None	None	None	CHEMBL1862	Tyrosine-protein kinase ABL	Homo sapiens	SINGLE PROTEIN	CHEMBL1139464	1	Scientific Literature	J. Med. Chem.	2005	None
CHEMBL504598		0	300.41	0	4.05	1	O=C(Nc1ncc(Cc2ccccc2)s1)c1cccs1	Ki	'='	90.0	nM	7.05			UO_0000065	23.45	0.48	3.00	16.78	False	CHEMBL983798	Inhibition of Abl kinase by cell free assay	B	BAO_0000357	single protein format	None	None	None	None	None	CHEMBL1862	Tyrosine-protein kinase ABL	Homo sapiens	SINGLE PROTEIN	CHEMBL1155853	1	Scientific Literature	Bioorg. Med. Chem. Lett.	2008	None
CHEMBL477343		0	368.40	1	5.07	10	O=C(Nc1ncc(Cc2cccc(C(F)(F)F)c2)s1)c1cccs1	Ki	'='	136.0	nM	6.87			UO_0000065	18.64	0.39	1.80	16.35	False	CHEMBL983798	Inhibition of Abl kinase by cell free assay	B	BAO_0000357	single protein format	None	None	None	None	None	CHEMBL1862	Tyrosine-protein kinase ABL	Homo sapiens	SINGLE PROTEIN	CHEMBL1155853	1	Scientific Literature	Bioorg. Med. Chem. Lett.	2008	None
CHEMBL98	VORINOSTAT	4	264.32	0	2.47	SAHA	O=C(CCCCCCC(=O)Nc1ccccc1)NO	IC50	'>'	100000.0	nM				UO_0000065					False	CHEMBL1022422	Inhibition of wild-type c-Abl by liquid scintillation counting	B	BAO_0000357	single protein format	None	None	None	None	None	CHEMBL1862	Tyrosine-protein kinase ABL	Homo sapiens	SINGLE PROTEIN	CHEMBL1153406	1	Scientific Literature	J. Med. Chem.	2009	None
CHEMBL475796		0	501.59	2	6.04	11	Cc1ccc(NCc2ccc(C(=O)Nc3ccccc3N)cc2)cc1Nc1nccc(-c2cccnc2)n1	IC50	'='	1120.0	nM	5.95			UO_0000065	11.86	0.21	-0.09	5.05	False	CHEMBL1022423	Inhibition of c-Abl T315I mutant by liquid scintillation counting	B	BAO_0000019	assay format	Homo sapiens	None	None	None	None	CHEMBL1862	Tyrosine-protein kinase ABL	Homo sapiens	SINGLE PROTEIN	CHEMBL1153406	1	Scientific Literature	J. Med. Chem.	2009	None
CHEMBL1089082		0	459.43	1	5.73	9	O=C(Nc1cccc(-c2ccnc3cc(-c4ccncc4)nn23)c1)c1cccc(C(F)(F)F)c1	IC50	'>'	50000.0	nM				UO_0000065					False	CHEMBL1110871	Inhibition of Abl1	B	BAO_0000357	single protein format	None	None	None	None	None	CHEMBL1862	Tyrosine-protein kinase ABL	Homo sapiens	SINGLE PROTEIN	CHEMBL1156255	1	Scientific Literature	Bioorg. Med. Chem. Lett.	2009	None
CHEMBL1163510		0	447.84	1	5.55	5j	O=C(O)c1ccc(-c2cnc3c(c2)N(Cc2cc(Cl)ccc2C(F)(F)F)CCN3)cc1	Inhibition	'<'	50.0	%				UO_0000187					False	CHEMBL1168576	Inhibition of ABL1 H396P mutant at 1 uM	B	BAO_0000019	assay format	Homo sapiens	None	None	None	None	CHEMBL1862	Tyrosine-protein kinase ABL	Homo sapiens	SINGLE PROTEIN	CHEMBL1165965	1	Scientific Literature	Bioorg. Med. Chem.	2010	None
CHEMBL2420901		0	362.48	0	2.93	45	c1ccc(CC2CCC3(CCN(c4ncnc5[nH]cnc45)CC3)NC2)cc1	Inhibition	'='	31.0	%				UO_0000187					False	CHEMBL2424323	Inhibition of ABL (unknown origin) at 30 uM by microfluidic mobility shift assay relative to control	B	BAO_0000357	single protein format	Homo sapiens	None	None	None	None	CHEMBL1862	Tyrosine-protein kinase ABL	Homo sapiens	SINGLE PROTEIN	CHEMBL2417369	1	Scientific Literature	Bioorg. Med. Chem.	2013	None
CHEMBL292866		0	368.40	0	3.93	30	O=C(Nc1cccc(Nc2nccc(-c3cccnc3)n2)c1)c1ccccn1	IC50	'='	3800.0	nM	5.42			UO_0000065	14.71	0.26	1.49	5.85	False	CHEMBL846547	Inhibition of v-Abl tyrosine kinase.	B	BAO_0000357	single protein format	None	None	None	None	None	CHEMBL1862	Tyrosine-protein kinase ABL	Homo sapiens	SINGLE PROTEIN	CHEMBL1130562	1	Scientific Literature	Bioorg. Med. Chem. Lett.	1997	None
CHEMBL1171282		0	531.58	2	5.06	19c	Cc1ccc(C(=O)Nc2cc(CN3CCN(C)CC3)cc(C(F)(F)F)c2)cc1C#Cc1cnc2ccccn12	IC50	'='	24.0	nM	7.62			UO_0000065	14.33	0.27	2.56	14.41	False	CHEMBL1176860	Inhibition of wild type human ABL after 1 hr by TR-FRET assay	B	BAO_0000357	single protein format	Homo sapiens	None	None	None	None	CHEMBL1862	Tyrosine-protein kinase ABL	Homo sapiens	SINGLE PROTEIN	CHEMBL1177713	1	Scientific Literature	J. Med. Chem.	2010	None
CHEMBL1171657		0	532.57	1	4.68	20b	Cc1ccc(C(=O)Nc2ccc(CN3CCN(C)CC3)c(C(F)(F)F)c2)cc1C#Cc1cnc2[nH]cnc2c1	IC50	'='	18.0	nM	7.75			UO_0000065	14.54	0.27	3.06	10.04	False	CHEMBL1176860	Inhibition of wild type human ABL after 1 hr by TR-FRET assay	B	BAO_0000357	single protein format	Homo sapiens	None	None	None	None	CHEMBL1862	Tyrosine-protein kinase ABL	Homo sapiens	SINGLE PROTEIN	CHEMBL1177713	1	Scientific Literature	J. Med. Chem.	2010	None
CHEMBL58478		0	603.60	1	3.13	9	CC(=O)N[C@@H](Cc1ccc(C(F)(F)P(=O)(O)O)cc1)C(=O)N[C@@H](CCC(=O)O)C(=O)N(C)CCCC1CCCCC1	IC50	'='	1700.0	nM	5.77			UO_0000065	9.56	0.19	2.64	3.33	False	CHEMBL806527	Radioligand displacement assay for the binding of [125I]Glu-Pro-Gln-pTyr-Glu-Glu-Ile-Pro-Ile-Tyr-Leu to ABL SH2 domain	B	BAO_0000357	single protein format	None	None	None	None	None	CHEMBL1862	Tyrosine-protein kinase ABL	Homo sapiens	SINGLE PROTEIN	CHEMBL1130490	1	Scientific Literature	Bioorg. Med. Chem. Lett.	1997	None
CHEMBL480391		0	423.52	0	4.11	9	CN1CCN(c2cccc3nc(-c4n[nH]c5cc(-c6ccc(N)cc6)ccc45)[nH]c23)CC1	Inhibition	'<'	50.0	%				UO_0000187					False	CHEMBL942602	Inhibition of Abl at 10 uM	B	BAO_0000357	single protein format	None	None	None	None	None	CHEMBL1862	Tyrosine-protein kinase ABL	Homo sapiens	SINGLE PROTEIN	CHEMBL1143269	1	Scientific Literature	Bioorg. Med. Chem. Lett.	2009	None
CHEMBL57393		0	553.59	1	1.71	10	CC(=O)N[C@@H](Cc1ccc(P(=O)(O)O)cc1)C(=O)N[C@@H](CCC(=O)O)C(=O)N(C)CCCC1CCCCC1	IC50	'='	14000.0	nM	4.85			UO_0000065	8.77	0.17	3.14	2.80	False	CHEMBL806527	Radioligand displacement assay for the binding of [125I]Glu-Pro-Gln-pTyr-Glu-Glu-Ile-Pro-Ile-Tyr-Leu to ABL SH2 domain	B	BAO_0000357	single protein format	None	None	None	None	None	CHEMBL1862	Tyrosine-protein kinase ABL	Homo sapiens	SINGLE PROTEIN	CHEMBL1130490	1	Scientific Literature	Bioorg. Med. Chem. Lett.	1997	None
CHEMBL298813		0	559.59	1	3.67	12	CC[C@H](NC(=O)[C@H](Cc1ccc(C(F)(F)P(=O)(O)O)cc1)NC(C)=O)C(=O)N(C)CCCC1CCCCC1	IC50	'='	4000.0	nM	5.40			UO_0000065	9.65	0.19	1.73	3.97	False	CHEMBL762575	Inhibition of [35S]-labeled SH2-GST Abl binding to the phospho-PDGF receptor intracellular domain	B	BAO_0000219	cell-based format	None	None	None	None	None	CHEMBL1862	Tyrosine-protein kinase ABL	Homo sapiens	SINGLE PROTEIN	CHEMBL1130490	1	Scientific Literature	Bioorg. Med. Chem. Lett.	1997	None
CHEMBL458352		0	311.77	0	0.76	3	Cl.N[C@@H](CCCN/C=C1\C(=O)Nc2ccccc21)C(=O)O	IC50	'>'	10000.0	nM				UO_0000065					False	CHEMBL1016029	Inhibition of c-Abl	B	BAO_0000357	single protein format	None	None	None	None	None	CHEMBL1862	Tyrosine-protein kinase ABL	Homo sapiens	SINGLE PROTEIN	CHEMBL1154450	1	Scientific Literature	Eur. J. Med. Chem.	2008	None
CHEMBL564829	MILCICLIB	2	460.59	0	2.57	28, PHA-848125	CNC(=O)c1nn(C)c2c1C(C)(C)Cc1cnc(Nc3ccc(N4CCN(C)CC4)cc3)nc1-2	IC50	'='	478.0	nM	6.32			UO_0000065	13.72	0.25	3.75	6.93	False	CHEMBL1058603	Inhibition of c-ABL	B	BAO_0000357	single protein format	None	None	None	None	None	CHEMBL1862	Tyrosine-protein kinase ABL	Homo sapiens	SINGLE PROTEIN	CHEMBL1151962	1	Scientific Literature	J. Med. Chem.	2009	None
CHEMBL550281		0	424.39	0	4.43	18b	Cc1ccc(C(=O)Nc2cc(C(F)(F)F)ccn2)cc1/C=C/n1cnc2cncnc21	IC50	'='	38.0	nM	7.42			UO_0000065	17.48	0.33	2.99	8.67	False	CHEMBL1031882	Inhibition of wild type human Abl kinase by TR-FRET assay	B	BAO_0000357	single protein format	Homo sapiens	None	None	None	None	CHEMBL1862	Tyrosine-protein kinase ABL	Homo sapiens	SINGLE PROTEIN	CHEMBL1158470	1	Scientific Literature	J. Med. Chem.	2009	None
CHEMBL2316580		0	546.60	1	4.70	24b	Cc1ccc(C(=O)Nc2ccc(CN3CCN(C)CC3)c(C(F)(F)F)c2)cc1C#Cc1cnc2c(cnn2C)c1	IC50	'='	1.06	nM	8.97			UO_0000065	16.42	0.31	4.27	13.54	False	CHEMBL2320765	Inhibition of human recombinant ABL1 Y253F mutant expressed in insect cells after 30 mins by FRET assay	B	BAO_0000219	cell-based format	Homo sapiens	None	None	None	None	CHEMBL1862	Tyrosine-protein kinase ABL	Homo sapiens	SINGLE PROTEIN	CHEMBL2311339	1	Scientific Literature	J. Med. Chem.	2013	None
CHEMBL1421	DASATINIB	4	488.02	0	3.31	3	Cc1nc(Nc2ncc(C(=O)Nc3c(C)cccc3Cl)s2)cc(N2CCN(CCO)CC2)n1	IC50	'='	0.22	nM	9.66			UO_0000065	19.79	0.40	6.35	9.07	False	CHEMBL2320766	Inhibition of human recombinant ABL1 M351T mutant expressed in insect cells after 30 mins by FRET assay	B	BAO_0000219	cell-based format	Homo sapiens	None	None	None	None	CHEMBL1862	Tyrosine-protein kinase ABL	Homo sapiens	SINGLE PROTEIN	CHEMBL2311339	1	Scientific Literature	J. Med. Chem.	2013	None
CHEMBL515432		0	520.62	2	6.34	15b	Cc1ccc(NC(=O)c2ccc(C(=O)Nc3ccccc3N)cc2)cc1Nc1ncc(-c2cccnc2)s1	IC50	'='	34000.0	nM	4.47			UO_0000065	8.58	0.16	-1.87	3.66	False	CHEMBL1022422	Inhibition of wild-type c-Abl by liquid scintillation counting	B	BAO_0000357	single protein format	None	None	None	None	None	CHEMBL1862	Tyrosine-protein kinase ABL	Homo sapiens	SINGLE PROTEIN	CHEMBL1153406	1	Scientific Literature	J. Med. Chem.	2009	None
CHEMBL2316582		0	532.57	1	4.68	10a, GZD824	Cc1ccc(C(=O)Nc2ccc(CN3CCN(C)CC3)c(C(F)(F)F)c2)cc1C#Cc1cnc2[nH]ncc2c1	IC50	'='	0.15	nM	9.82			UO_0000065	18.45	0.34	5.14	12.73	False	CHEMBL2320769	Inhibition of human recombinant ABL1 Q252H mutant expressed in insect cells after 30 mins by FRET assay	B	BAO_0000219	cell-based format	Homo sapiens	None	None	None	None	CHEMBL1862	Tyrosine-protein kinase ABL	Homo sapiens	SINGLE PROTEIN	CHEMBL2311339	1	Scientific Literature	J. Med. Chem.	2013	None
CHEMBL2316584		0	546.60	1	4.94	10c	CCc1ccc(C(=O)Nc2ccc(CN3CCN(C)CC3)c(C(F)(F)F)c2)cc1C#Cc1cnc2[nH]ncc2c1	IC50	'='	4.93	nM	8.31			UO_0000065	15.20	0.28	3.37	10.77	False	CHEMBL2320770	Inhibition of human recombinant ABL1 E255K mutant expressed in insect cells after 30 mins by FRET assay	B	BAO_0000219	cell-based format	Homo sapiens	None	None	None	None	CHEMBL1862	Tyrosine-protein kinase ABL	Homo sapiens	SINGLE PROTEIN	CHEMBL2311339	1	Scientific Literature	J. Med. Chem.	2013	None
CHEMBL941	IMATINIB	4	493.62	0	4.59	1	Cc1ccc(NC(=O)c2ccc(CN3CCN(C)CC3)cc2)cc1Nc1nccc(-c2cccnc2)n1	IC50	'='	98.2	nM	7.01			UO_0000065	14.20	0.26	2.42	8.12	False	CHEMBL2320772	Inhibition of human recombinant wild type ABL1 expressed in insect cells after 30 mins by FRET assay	B	BAO_0000219	cell-based format	Homo sapiens	None	None	None	None	CHEMBL1862	Tyrosine-protein kinase ABL	Homo sapiens	SINGLE PROTEIN	CHEMBL2311339	1	Scientific Literature	J. Med. Chem.	2013	None
CHEMBL2316871		0	608.67	2	6.35	10h	Cc1ccc(C(=O)Nc2ccc(CN3CCN(C)CC3)c(C(F)(F)F)c2)cc1C#Cc1cnc2[nH]nc(-c3ccccc3)c2c1	IC50	'='	4.8	nM	8.32			UO_0000065	13.67	0.25	1.97	10.78	False	CHEMBL2320772	Inhibition of human recombinant wild type ABL1 expressed in insect cells after 30 mins by FRET assay	B	BAO_0000219	cell-based format	Homo sapiens	None	None	None	None	CHEMBL1862	Tyrosine-protein kinase ABL	Homo sapiens	SINGLE PROTEIN	CHEMBL2311339	1	Scientific Literature	J. Med. Chem.	2013	None
CHEMBL1080580		0	471.54	1	5.03	18b	Cc1ccc(NC(=O)c2ccc(/C=C/C(=O)NO)cc2)cc1Nc1nc(-c2cccnc2)cs1	IC50	'='	2700.0	nM	5.57			UO_0000065	11.81	0.22	0.54	4.79	False	CHEMBL1022422	Inhibition of wild-type c-Abl by liquid scintillation counting	B	BAO_0000357	single protein format	None	None	None	None	None	CHEMBL1862	Tyrosine-protein kinase ABL	Homo sapiens	SINGLE PROTEIN	CHEMBL1153406	1	Scientific Literature	J. Med. Chem.	2009	None
CHEMBL514511		0	515.58	2	5.39	31	CN(C(=O)c1ccc(C(=O)Nc2ccccc2N)cc1)c1cccc(Nc2nccc(-c3cccnc3)n2)c1	IC50	'='	31000.0	nM	4.51			UO_0000065	8.74	0.16	-0.88	3.57	False	CHEMBL1022422	Inhibition of wild-type c-Abl by liquid scintillation counting	B	BAO_0000357	single protein format	None	None	None	None	None	CHEMBL1862	Tyrosine-protein kinase ABL	Homo sapiens	SINGLE PROTEIN	CHEMBL1153406	1	Scientific Literature	J. Med. Chem.	2009	None
CHEMBL465465		0	590.36	1	4.84	6a	CS(=O)(=O)c1ccc(CNCc2cc(C(=O)O)c(Nc3ccc(I)cc3F)c(F)c2F)cc1	IC50	'>'	30000.0	nM				UO_0000065					False	CHEMBL963867	Binding affinity to ABL	B	BAO_0000357	single protein format	None	None	None	None	None	CHEMBL1862	Tyrosine-protein kinase ABL	Homo sapiens	SINGLE PROTEIN	CHEMBL1139272	1	Scientific Literature	Bioorg. Med. Chem. Lett.	2009	None
CHEMBL1163559		0	584.09	2	6.55	5m	O=C(c1ccc(-c2cnc3c(c2)N(Cc2cc(Cl)ccc2C(F)(F)F)CCN3)cc1)N1CCC(N2CCCC2)CC1	Inhibition	'<'	50.0	%				UO_0000187					False	CHEMBL1168576	Inhibition of ABL1 H396P mutant at 1 uM	B	BAO_0000019	assay format	Homo sapiens	None	None	None	None	CHEMBL1862	Tyrosine-protein kinase ABL	Homo sapiens	SINGLE PROTEIN	CHEMBL1165965	1	Scientific Literature	Bioorg. Med. Chem.	2010	None
CHEMBL495727	AT-9283	2	381.44	0	2.07	16, AT9283	O=C(Nc1c[nH]nc1-c1nc2ccc(CN3CCOCC3)cc2[nH]1)NC1CC1	IC50	'='	10.0	nM	8.00			UO_0000065	20.97	0.39	5.93	7.21	False	CHEMBL1009906	Inhibition of Abl Q252H mutant	B	BAO_0000019	assay format	Homo sapiens	None	None	None	None	CHEMBL1862	Tyrosine-protein kinase ABL	Homo sapiens	SINGLE PROTEIN	CHEMBL1139387	1	Scientific Literature	J. Med. Chem.	2009	None
CHEMBL1241862		0	330.78	0	2.41	PP32	CC(C)n1nc(-c2ccc(C(N)=O)c(Cl)c2)c2c(N)ncnc21	IC50	'='	50000.0	nM	4.30			UO_0000065	13.00	0.26	1.89	3.82	False	CHEMBL1243972	Inhibition of recombinant c-Abl by radioactive phosphotransfer assay in presence of 10 uM ATP	B	BAO_0000357	single protein format	None	None	None	None	None	CHEMBL1862	Tyrosine-protein kinase ABL	Homo sapiens	SINGLE PROTEIN	CHEMBL1240340	1	Scientific Literature	Nat. Chem. Biol.	2008	None
CHEMBL1223412		0	436.31	0	3.95	7e	Cn1c(=O)c(-c2ccccc2Br)cc2cnc(NCc3cccc(N)c3)nc21	Ki	'='	40.0	nM	7.40			UO_0000065	16.96	0.36	3.45	8.62	False	CHEMBL1227835	Inhibition of recombinant c-Abl after 30 mins	B	BAO_0000357	single protein format	None	None	None	None	None	CHEMBL1862	Tyrosine-protein kinase ABL	Homo sapiens	SINGLE PROTEIN	CHEMBL1221293	1	Scientific Literature	Bioorg. Med. Chem.	2010	None
CHEMBL1242471		0	285.31	0	2.01	PP341	CCOc1ccc(-c2n[nH]c3ncnc(N)c23)cc1OC	IC50	'='	6150.0	nM	5.21			UO_0000065	18.26	0.34	3.20	5.27	False	CHEMBL1243972	Inhibition of recombinant c-Abl by radioactive phosphotransfer assay in presence of 10 uM ATP	B	BAO_0000357	single protein format	None	None	None	None	None	CHEMBL1862	Tyrosine-protein kinase ABL	Homo sapiens	SINGLE PROTEIN	CHEMBL1240340	1	Scientific Literature	Nat. Chem. Biol.	2008	None
CHEMBL1242753		0	329.36	0	1.48	PP306	CCOc1cc(-c2nn(CCO)c3ncnc(N)c23)ccc1OC	IC50	'='	65000.0	nM	4.19			UO_0000065	12.71	0.24	2.71	3.87	False	CHEMBL1243972	Inhibition of recombinant c-Abl by radioactive phosphotransfer assay in presence of 10 uM ATP	B	BAO_0000357	single protein format	None	None	None	None	None	CHEMBL1862	Tyrosine-protein kinase ABL	Homo sapiens	SINGLE PROTEIN	CHEMBL1240340	1	Scientific Literature	Nat. Chem. Biol.	2008	None
CHEMBL1242846		0	315.34	0	1.46	PP66	COc1ncc(-c2nn(C(C)C)c3ncnc(N)c23)c(OC)n1	IC50	'='	1190.0	nM	5.92			UO_0000065	18.79	0.35	4.46	5.20	False	CHEMBL1243972	Inhibition of recombinant c-Abl by radioactive phosphotransfer assay in presence of 10 uM ATP	B	BAO_0000357	single protein format	None	None	None	None	None	CHEMBL1862	Tyrosine-protein kinase ABL	Homo sapiens	SINGLE PROTEIN	CHEMBL1240340	1	Scientific Literature	Nat. Chem. Biol.	2008	None
CHEMBL1242848		0	284.32	0	1.94	PP203	CC(C)n1nc(-c2ccc(N)c(O)c2)c2c(N)ncnc21	IC50	'='	208.0	nM	6.68			UO_0000065	23.50	0.43	4.74	5.77	False	CHEMBL1243972	Inhibition of recombinant c-Abl by radioactive phosphotransfer assay in presence of 10 uM ATP	B	BAO_0000357	single protein format	None	None	None	None	None	CHEMBL1862	Tyrosine-protein kinase ABL	Homo sapiens	SINGLE PROTEIN	CHEMBL1240340	1	Scientific Literature	Nat. Chem. Biol.	2008	None
CHEMBL1241486		0	356.43	0	2.46	PP99	COc1cc(-c2nn(C(C)C)c3ncnc(N)c23)ccc1NC(C)CO	IC50	'='	8700.0	nM	5.06			UO_0000065	14.20	0.27	2.60	4.55	False	CHEMBL1243972	Inhibition of recombinant c-Abl by radioactive phosphotransfer assay in presence of 10 uM ATP	B	BAO_0000357	single protein format	None	None	None	None	None	CHEMBL1862	Tyrosine-protein kinase ABL	Homo sapiens	SINGLE PROTEIN	CHEMBL1240340	1	Scientific Literature	Nat. Chem. Biol.	2008	None
CHEMBL1241581		0	324.39	0	2.78	PP81	COc1cc(-c2nn(C3CCCC3)c3ncnc(N)c23)ccc1N	IC50	'='	26.0	nM	7.58			UO_0000065	23.38	0.43	4.81	7.23	False	CHEMBL1243972	Inhibition of recombinant c-Abl by radioactive phosphotransfer assay in presence of 10 uM ATP	B	BAO_0000357	single protein format	None	None	None	None	None	CHEMBL1862	Tyrosine-protein kinase ABL	Homo sapiens	SINGLE PROTEIN	CHEMBL1240340	1	Scientific Literature	Nat. Chem. Biol.	2008	None
CHEMBL473517		0	468.42	1	5.34	9h	CSc1nc(NCCc2ccccc2)c2cnn(CC(Br)c3ccccc3)c2n1	Ki	'='	270.0	nM	6.57			UO_0000065	14.02	0.31	1.23	11.81	False	CHEMBL962773	Inhibition of human recombinant Abl by filter-binding assay	B	BAO_0000357	single protein format	Homo sapiens	None	None	None	None	CHEMBL1862	Tyrosine-protein kinase ABL	Homo sapiens	SINGLE PROTEIN	CHEMBL1140987	1	Scientific Literature	Eur. J. Med. Chem.	2008	None
CHEMBL454120		0	389.96	0	4.76	8m	CCSc1nc(N(CC)CC)c2cnn(CC(Cl)c3ccccc3)c2n1	Ki	'='	330.0	nM	6.48			UO_0000065	16.62	0.34	1.72	13.84	False	CHEMBL962773	Inhibition of human recombinant Abl by filter-binding assay	B	BAO_0000357	single protein format	Homo sapiens	None	None	None	None	CHEMBL1862	Tyrosine-protein kinase ABL	Homo sapiens	SINGLE PROTEIN	CHEMBL1140987	1	Scientific Literature	Eur. J. Med. Chem.	2008	None
CHEMBL507594		0	418.36	0	4.28	9d	CSc1nc(N2CCCC2)c2cnn(CC(Br)c3ccccc3)c2n1	Ki	'='	1400.0	nM	5.85			UO_0000065	13.99	0.32	1.57	12.50	False	CHEMBL962773	Inhibition of human recombinant Abl by filter-binding assay	B	BAO_0000357	single protein format	Homo sapiens	None	None	None	None	CHEMBL1862	Tyrosine-protein kinase ABL	Homo sapiens	SINGLE PROTEIN	CHEMBL1140987	1	Scientific Literature	Eur. J. Med. Chem.	2008	None
CHEMBL473103		0	434.36	0	3.52	9f	CSc1nc(N2CCOCC2)c2cnn(CC(Br)c3ccccc3)c2n1	Ki	'='	970.0	nM	6.01			UO_0000065	13.84	0.32	2.49	10.72	False	CHEMBL962773	Inhibition of human recombinant Abl by filter-binding assay	B	BAO_0000357	single protein format	Homo sapiens	None	None	None	None	CHEMBL1862	Tyrosine-protein kinase ABL	Homo sapiens	SINGLE PROTEIN	CHEMBL1140987	1	Scientific Literature	Eur. J. Med. Chem.	2008	None
CHEMBL604483		0	559.67	2	5.86	23	COc1cc2c(Oc3ccc(-c4nc5ccccc5s4)cc3F)ncnc2cc1OCCCN1CCN(C)CC1	Residual activity	'='	100.0	%				UO_0000187					False	CHEMBL1066596	Residual activity of wild type ABL1 at 0.1 uM by microplate scintillation counting	B	BAO_0000357	single protein format	None	None	None	None	None	CHEMBL1862	Tyrosine-protein kinase ABL	Homo sapiens	SINGLE PROTEIN	CHEMBL1152560	1	Scientific Literature	Bioorg. Med. Chem.	2009	None
CHEMBL454922		0	403.98	1	5.52	8o	CCCCNc1nc(SCCC)nc2c1cnn2CC(Cl)c1ccccc1	Ki	'='	520.0	nM	6.28			UO_0000065	15.56	0.32	0.76	11.30	False	CHEMBL962773	Inhibition of human recombinant Abl by filter-binding assay	B	BAO_0000357	single protein format	Homo sapiens	None	None	None	None	CHEMBL1862	Tyrosine-protein kinase ABL	Homo sapiens	SINGLE PROTEIN	CHEMBL1140987	1	Scientific Literature	Eur. J. Med. Chem.	2008	None
CHEMBL595545		0	2030.37	None	None	4	CO[C@@H]1[C@H](N(C)C(=O)CCC(=O)NCCC(=O)NCCC(=O)NCCC(=O)NCCC(=O)NCCC(=O)NCCC(=O)NCCC(=O)N[C@H]2CSSC[C@@H](C(=O)NCC(N)=O)NC(=O)CNC(=O)[C@H](Cc3ccccc3)NC(=O)[C@H](C(C)C)NC(=O)[C@H](CCCNC(=N)N)NC(=O)[C@H](Cc3ccccc3)NC(=O)[C@H](C(C)C)NC2=O)C[C@H]2O[C@]1(C)n1c3ccccc3c3c4c(c5c6ccccc6n2c5c31)C(=O)NC4	Activity	'='	78.0	%				UO_0000187					False	CHEMBL1048628	Binding affinity to human ABL1 T315I mutant at 200 nM by cell-based competition binding assay relative to control in presence of DTT	B	BAO_0000219	cell-based format	Homo sapiens	None	None	None	None	CHEMBL1862	Tyrosine-protein kinase ABL	Homo sapiens	SINGLE PROTEIN	CHEMBL1152541	1	Scientific Literature	Bioorg. Med. Chem.	2009	None
CHEMBL1242663		0	338.80	0	3.86	PP134	CC(C)n1nc(-c2cc3ccccc3nc2Cl)c2c(N)ncnc21	IC50	'='	2000.0	nM	5.70			UO_0000065	16.82	0.32	1.84	6.91	False	CHEMBL1243972	Inhibition of recombinant c-Abl by radioactive phosphotransfer assay in presence of 10 uM ATP	B	BAO_0000357	single protein format	None	None	None	None	None	CHEMBL1862	Tyrosine-protein kinase ABL	Homo sapiens	SINGLE PROTEIN	CHEMBL1240340	1	Scientific Literature	Nat. Chem. Biol.	2008	None
CHEMBL603469	LESTAURTINIB	3	439.47	0	3.47	CEP-701	C[C@]12O[C@H](C[C@]1(O)CO)n1c3ccccc3c3c4c(c5c6ccccc6n2c5c31)CNC4=O	Kd	'='	350.0	nM	6.46			UO_0000065	14.69	0.27	2.99	7.28	False	CHEMBL1244709	Binding affinity to ABL1 T315I mutant	B	BAO_0000019	assay format	Homo sapiens	None	None	None	None	CHEMBL1862	Tyrosine-protein kinase ABL	Homo sapiens	SINGLE PROTEIN	CHEMBL1240346	1	Scientific Literature	Blood	2009	None
CHEMBL1242470		0	326.34	0	2.61	PP471	N#CCCCCn1nc(-c2ccc(F)c(O)c2)c2c(N)ncnc21	IC50	'='	433.0	nM	6.36			UO_0000065	19.50	0.36	3.75	5.60	False	CHEMBL1243972	Inhibition of recombinant c-Abl by radioactive phosphotransfer assay in presence of 10 uM ATP	B	BAO_0000357	single protein format	None	None	None	None	None	CHEMBL1862	Tyrosine-protein kinase ABL	Homo sapiens	SINGLE PROTEIN	CHEMBL1240340	1	Scientific Literature	Nat. Chem. Biol.	2008	None
CHEMBL505187	GSK-718429A	0	528.62	2	7.34	GSK718429A	CCn1cc(-c2ccnc3[nH]ccc23)c(-c2cccc(NC(=O)Nc3ccc(OCc4ccccc4)cc3)c2)n1	Inhibition	'='	-0.6	%				UO_0000187					False	CHEMBL1962234	GSK_PKIS: ABL1 (T315I mutant) mean inhibition at 0.1 uM [Nanosyn]	B	BAO_0000357	single protein format	None	None	None	None	None	CHEMBL1862	Tyrosine-protein kinase ABL	Homo sapiens	SINGLE PROTEIN	CHEMBL1961873	16	GSK Published Kinase Inhibitor Set			None
CHEMBL408732		0	308.34	0	2.98	SB-711237	COc1ccc(-c2ccc3c(NC(=O)C4CC4)n[nH]c3n2)cc1	Inhibition	'='	3.91	%				UO_0000187					False	CHEMBL1962228	GSK_PKIS: ABL1 (H396P mutant) mean inhibition at 0.1 uM [Nanosyn]	B	BAO_0000357	single protein format	None	None	None	None	None	CHEMBL1862	Tyrosine-protein kinase ABL	Homo sapiens	SINGLE PROTEIN	CHEMBL1961873	16	GSK Published Kinase Inhibitor Set			None
CHEMBL408732		0	308.34	0	2.98	SB-711237	COc1ccc(-c2ccc3c(NC(=O)C4CC4)n[nH]c3n2)cc1	Inhibition	'='	1.26	%				UO_0000187					False	CHEMBL1962230	GSK_PKIS: ABL1 (M351T mutant) mean inhibition at 0.1 uM [Nanosyn]	B	BAO_0000357	single protein format	None	None	None	None	None	CHEMBL1862	Tyrosine-protein kinase ABL	Homo sapiens	SINGLE PROTEIN	CHEMBL1961873	16	GSK Published Kinase Inhibitor Set			None
CHEMBL409892	GW305178X	0	367.39	0	1.65	GW305178X	NS(=O)(=O)c1ccc(N/N=C2\C(=O)Nc3ccc4ncccc4c32)cc1	Inhibition	'='	8.91	%				UO_0000187					False	CHEMBL1962234	GSK_PKIS: ABL1 (T315I mutant) mean inhibition at 0.1 uM [Nanosyn]	B	BAO_0000357	single protein format	None	None	None	None	None	CHEMBL1862	Tyrosine-protein kinase ABL	Homo sapiens	SINGLE PROTEIN	CHEMBL1961873	16	GSK Published Kinase Inhibitor Set			None
CHEMBL1794065	GSK-554170A	0	539.52	0	1.58	GSK554170A	CCn1c(-c2nonc2N)nc2c(C#CC(C)(C)O)ncc(OCC3CCNCC3)c21.O=C(O)C(F)(F)F	Inhibition	'='	2.44	%				UO_0000187					False	CHEMBL1962236	GSK_PKIS: ABL1 (Y253F mutant) mean inhibition at 0.1 uM [Nanosyn]	B	BAO_0000357	single protein format	None	None	None	None	None	CHEMBL1862	Tyrosine-protein kinase ABL	Homo sapiens	SINGLE PROTEIN	CHEMBL1961873	16	GSK Published Kinase Inhibitor Set			None
CHEMBL1794065	GSK-554170A	0	539.52	0	1.58	GSK554170A	CCn1c(-c2nonc2N)nc2c(C#CC(C)(C)O)ncc(OCC3CCNCC3)c21.O=C(O)C(F)(F)F	Inhibition	'='	-2.19	%				UO_0000187					False	CHEMBL1962238	GSK_PKIS: ABL1 mean inhibition at 0.1 uM [Nanosyn]	B	BAO_0000357	single protein format	None	None	None	None	None	CHEMBL1862	Tyrosine-protein kinase ABL	Homo sapiens	SINGLE PROTEIN	CHEMBL1961873	16	GSK Published Kinase Inhibitor Set			None
CHEMBL1909413		0	349.82	0	4.51	SB-610251-B	Cl.Oc1cccc(-c2nc(-c3ccccc3)[nH]c2-c2ccncc2)c1	Inhibition	'='	36.59	%				UO_0000187					False	CHEMBL1962229	GSK_PKIS: ABL1 (H396P mutant) mean inhibition at 1 uM [Nanosyn]	B	BAO_0000357	single protein format	None	None	None	None	None	CHEMBL1862	Tyrosine-protein kinase ABL	Homo sapiens	SINGLE PROTEIN	CHEMBL1961873	16	GSK Published Kinase Inhibitor Set			None
CHEMBL2218932		0	340.59	0	4.85	PKR_Inhibitor_Negative_Control	O=C1Nc2ccc(Cl)cc2/C1=C/c1cc(Cl)c(O)c(Cl)c1	Residual Activity	'='	42.0	%				UO_0000187					False	CHEMBL2218945	Millipore: Percentage of residual kinase activity of ABL1 at 10uM relative to control. Control inhibitor: Staurosporine at 10.0uM. Buffer: 8 mM MOPS pH 7.0, 0.2 mM EDTA	B	BAO_0000357	single protein format	Homo sapiens	None	None	None	None	CHEMBL1862	Tyrosine-protein kinase ABL	Homo sapiens	SINGLE PROTEIN	CHEMBL2218924	1	Scientific Literature	Biochem. J.	2013	None
CHEMBL111364		0	404.51	1	6.17	ML_3403	CSc1nc(-c2ccc(F)cc2)c(-c2ccnc(NC(C)c3ccccc3)c2)[nH]1	Residual Activity	'='	118.0	%				UO_0000187					False	CHEMBL2218945	Millipore: Percentage of residual kinase activity of ABL1 at 10uM relative to control. Control inhibitor: Staurosporine at 10.0uM. Buffer: 8 mM MOPS pH 7.0, 0.2 mM EDTA	B	BAO_0000357	single protein format	Homo sapiens	None	None	None	None	CHEMBL1862	Tyrosine-protein kinase ABL	Homo sapiens	SINGLE PROTEIN	CHEMBL2218924	1	Scientific Literature	Biochem. J.	2013	None
CHEMBL1909398	GW282536X	0	330.37	0	1.41	GW282536X	Cc1cccc2c1NC(=O)/C2=N\Nc1ccc(S(N)(=O)=O)cc1	Inhibition	'='	2.71	%				UO_0000187					False	CHEMBL1962232	GSK_PKIS: ABL1 (Q252H mutant) mean inhibition at 0.1 uM [Nanosyn]	B	BAO_0000357	single protein format	None	None	None	None	None	CHEMBL1862	Tyrosine-protein kinase ABL	Homo sapiens	SINGLE PROTEIN	CHEMBL1961873	16	GSK Published Kinase Inhibitor Set			None
CHEMBL1242293		0	293.33	0	2.53	PP108	CC(C)n1nc(-c2cnc3[nH]ccc3c2)c2c(N)ncnc21	IC50	'='	22.0	nM	7.66			UO_0000065	26.11	0.48	5.13	7.79	False	CHEMBL1243972	Inhibition of recombinant c-Abl by radioactive phosphotransfer assay in presence of 10 uM ATP	B	BAO_0000357	single protein format	None	None	None	None	None	CHEMBL1862	Tyrosine-protein kinase ABL	Homo sapiens	SINGLE PROTEIN	CHEMBL1240340	1	Scientific Literature	Nat. Chem. Biol.	2008	None
CHEMBL519881	GW861893X	0	483.53	1	5.66	GW861893X	COc1cc(Nc2ncc3c(C)nc(-c4cccc(Oc5ccccc5)c4)n3n2)cc(OC)c1OC	Inhibition	'='	0.97	%				UO_0000187					False	CHEMBL1962233	GSK_PKIS: ABL1 (Q252H mutant) mean inhibition at 1 uM [Nanosyn]	B	BAO_0000357	single protein format	None	None	None	None	None	CHEMBL1862	Tyrosine-protein kinase ABL	Homo sapiens	SINGLE PROTEIN	CHEMBL1961873	16	GSK Published Kinase Inhibitor Set			None
CHEMBL514938	GSK-969786A	0	451.91	1	7.07	GSK969786A	Fc1cccc(COc2ccc(Nc3ncnc4sc(-c5ccco5)cc34)cc2Cl)c1	Inhibition	'='	5.3	%				UO_0000187					False	CHEMBL1962229	GSK_PKIS: ABL1 (H396P mutant) mean inhibition at 1 uM [Nanosyn]	B	BAO_0000357	single protein format	None	None	None	None	None	CHEMBL1862	Tyrosine-protein kinase ABL	Homo sapiens	SINGLE PROTEIN	CHEMBL1961873	16	GSK Published Kinase Inhibitor Set			None
CHEMBL205765	GW794726X	0	487.92	1	5.34	GW794726X	CC(=O)Nc1cccc(C#Cc2cncnc2Nc2ccc(OCc3cccc(F)c3)c(Cl)c2)n1	Inhibition	'='	3.88	%				UO_0000187					False	CHEMBL1962231	GSK_PKIS: ABL1 (M351T mutant) mean inhibition at 1 uM [Nanosyn]	B	BAO_0000357	single protein format	None	None	None	None	None	CHEMBL1862	Tyrosine-protein kinase ABL	Homo sapiens	SINGLE PROTEIN	CHEMBL1961873	16	GSK Published Kinase Inhibitor Set			None
CHEMBL205765	GW794726X	0	487.92	1	5.34	GW794726X	CC(=O)Nc1cccc(C#Cc2cncnc2Nc2ccc(OCc3cccc(F)c3)c(Cl)c2)n1	Inhibition	'='	3.02	%				UO_0000187					False	CHEMBL1962233	GSK_PKIS: ABL1 (Q252H mutant) mean inhibition at 1 uM [Nanosyn]	B	BAO_0000357	single protein format	None	None	None	None	None	CHEMBL1862	Tyrosine-protein kinase ABL	Homo sapiens	SINGLE PROTEIN	CHEMBL1961873	16	GSK Published Kinase Inhibitor Set			None
CHEMBL205765	GW794726X	0	487.92	1	5.34	GW794726X	CC(=O)Nc1cccc(C#Cc2cncnc2Nc2ccc(OCc3cccc(F)c3)c(Cl)c2)n1	Inhibition	'='	1.84	%				UO_0000187					False	CHEMBL1962237	GSK_PKIS: ABL1 (Y253F mutant) mean inhibition at 1 uM [Nanosyn]	B	BAO_0000357	single protein format	None	None	None	None	None	CHEMBL1862	Tyrosine-protein kinase ABL	Homo sapiens	SINGLE PROTEIN	CHEMBL1961873	16	GSK Published Kinase Inhibitor Set			None
CHEMBL269883	GW416981X	0	415.47	0	2.55	GW416981X	CC(C)COC(=O)c1ccc2c(c1)/C(=C/Nc1ccc(S(N)(=O)=O)cc1)C(=O)N2	Inhibition	'='	5.23	%				UO_0000187					False	CHEMBL1962234	GSK_PKIS: ABL1 (T315I mutant) mean inhibition at 0.1 uM [Nanosyn]	B	BAO_0000357	single protein format	None	None	None	None	None	CHEMBL1862	Tyrosine-protein kinase ABL	Homo sapiens	SINGLE PROTEIN	CHEMBL1961873	16	GSK Published Kinase Inhibitor Set			None
CHEMBL272026	GW290597X	0	467.51	0	1.12	GW290597X	NS(=O)(=O)c1ccc(N/N=C2\C(=O)Nc3ccc(C(=O)NCCCn4ccnc4)cc32)cc1	Inhibition	'='	5.17	%				UO_0000187					False	CHEMBL1962228	GSK_PKIS: ABL1 (H396P mutant) mean inhibition at 0.1 uM [Nanosyn]	B	BAO_0000357	single protein format	None	None	None	None	None	CHEMBL1862	Tyrosine-protein kinase ABL	Homo sapiens	SINGLE PROTEIN	CHEMBL1961873	16	GSK Published Kinase Inhibitor Set			None
CHEMBL1241770		0	344.81	0	2.04	PP389	Nc1ncnc2c1c(-c1ccc(Cl)c(O)c1)nn2CC1CCNC1	IC50	'='	82.0	nM	7.09			UO_0000065	20.55	0.40	5.05	6.96	False	CHEMBL1243972	Inhibition of recombinant c-Abl by radioactive phosphotransfer assay in presence of 10 uM ATP	B	BAO_0000357	single protein format	None	None	None	None	None	CHEMBL1862	Tyrosine-protein kinase ABL	Homo sapiens	SINGLE PROTEIN	CHEMBL1240340	1	Scientific Literature	Nat. Chem. Biol.	2008	None
CHEMBL1909411		0	393.87	0	4.96	GI261520A	COc1ccc2ncnc(Nc3ccc(OCc4ccccc4)cc3)c2c1.Cl	Inhibition	'='	4.61	%				UO_0000187					False	CHEMBL1962229	GSK_PKIS: ABL1 (H396P mutant) mean inhibition at 1 uM [Nanosyn]	B	BAO_0000357	single protein format	None	None	None	None	None	CHEMBL1862	Tyrosine-protein kinase ABL	Homo sapiens	SINGLE PROTEIN	CHEMBL1961873	16	GSK Published Kinase Inhibitor Set			None
CHEMBL359963	GW805758X	0	330.40	0	4.05	GW805758X	CC(C)c1ccc(Nc2nccc(-c3cnn4ncccc34)n2)cc1	Inhibition	'='	1.81	%				UO_0000187					False	CHEMBL1962230	GSK_PKIS: ABL1 (M351T mutant) mean inhibition at 0.1 uM [Nanosyn]	B	BAO_0000357	single protein format	None	None	None	None	None	CHEMBL1862	Tyrosine-protein kinase ABL	Homo sapiens	SINGLE PROTEIN	CHEMBL1961873	16	GSK Published Kinase Inhibitor Set			None
CHEMBL359963	GW805758X	0	330.40	0	4.05	GW805758X	CC(C)c1ccc(Nc2nccc(-c3cnn4ncccc34)n2)cc1	Inhibition	'='	4.45	%				UO_0000187					False	CHEMBL1962227	GSK_PKIS: ABL1 (E255K mutant) mean inhibition at 1 uM [Nanosyn]	B	BAO_0000357	single protein format	None	None	None	None	None	CHEMBL1862	Tyrosine-protein kinase ABL	Homo sapiens	SINGLE PROTEIN	CHEMBL1961873	16	GSK Published Kinase Inhibitor Set			None
CHEMBL517907	GW680191X	0	438.55	0	3.15	GW680191X	C#Cc1cccc(Nc2ncnc3ccc(OCCCCNCCS(C)(=O)=O)cc23)c1	Inhibition	'='	6.79	%				UO_0000187					False	CHEMBL1962232	GSK_PKIS: ABL1 (Q252H mutant) mean inhibition at 0.1 uM [Nanosyn]	B	BAO_0000357	single protein format	None	None	None	None	None	CHEMBL1862	Tyrosine-protein kinase ABL	Homo sapiens	SINGLE PROTEIN	CHEMBL1961873	16	GSK Published Kinase Inhibitor Set			None
CHEMBL1794065	GSK-554170A	0	539.52	0	1.58	GSK554170A	CCn1c(-c2nonc2N)nc2c(C#CC(C)(C)O)ncc(OCC3CCNCC3)c21.O=C(O)C(F)(F)F	Inhibition	'='	4.1	%				UO_0000187					False	CHEMBL1962235	GSK_PKIS: ABL1 (T315I mutant) mean inhibition at 1 uM [Nanosyn]	B	BAO_0000357	single protein format	None	None	None	None	None	CHEMBL1862	Tyrosine-protein kinase ABL	Homo sapiens	SINGLE PROTEIN	CHEMBL1961873	16	GSK Published Kinase Inhibitor Set			None
CHEMBL361237	GW785804X	0	322.37	0	4.14	GW785804X	Nc1nc(-c2ccc(F)cc2)c(-c2ccc3ncccc3n2)s1	Inhibition	'='	2.61	%				UO_0000187					False	CHEMBL1962230	GSK_PKIS: ABL1 (M351T mutant) mean inhibition at 0.1 uM [Nanosyn]	B	BAO_0000357	single protein format	None	None	None	None	None	CHEMBL1862	Tyrosine-protein kinase ABL	Homo sapiens	SINGLE PROTEIN	CHEMBL1961873	16	GSK Published Kinase Inhibitor Set			None
CHEMBL361237	GW785804X	0	322.37	0	4.14	GW785804X	Nc1nc(-c2ccc(F)cc2)c(-c2ccc3ncccc3n2)s1	Inhibition	'='	5.1	%				UO_0000187					False	CHEMBL1962234	GSK_PKIS: ABL1 (T315I mutant) mean inhibition at 0.1 uM [Nanosyn]	B	BAO_0000357	single protein format	None	None	None	None	None	CHEMBL1862	Tyrosine-protein kinase ABL	Homo sapiens	SINGLE PROTEIN	CHEMBL1961873	16	GSK Published Kinase Inhibitor Set			None
CHEMBL208437	GW711782X	0	408.47	0	4.48	GW711782X	c1ccc(-c2n[nH]cc2-c2ccnc(-c3ccc(OCCn4ccnc4)cc3)c2)nc1	Inhibition	'='	87.15	%				UO_0000187					False	CHEMBL1962231	GSK_PKIS: ABL1 (M351T mutant) mean inhibition at 1 uM [Nanosyn]	B	BAO_0000357	single protein format	None	None	None	None	None	CHEMBL1862	Tyrosine-protein kinase ABL	Homo sapiens	SINGLE PROTEIN	CHEMBL1961873	16	GSK Published Kinase Inhibitor Set			None
CHEMBL1242754		0	304.36	0	3.20	PP105	CC(C)n1nc(-c2cnc3ccccc3c2)c2c(N)ncnc21	IC50	'='	1000.0	nM	6.00			UO_0000065	19.71	0.36	2.80	7.27	False	CHEMBL1243972	Inhibition of recombinant c-Abl by radioactive phosphotransfer assay in presence of 10 uM ATP	B	BAO_0000357	single protein format	None	None	None	None	None	CHEMBL1862	Tyrosine-protein kinase ABL	Homo sapiens	SINGLE PROTEIN	CHEMBL1240340	1	Scientific Literature	Nat. Chem. Biol.	2008	None
CHEMBL365072		0	258.29	0	1.65	SB-751148	CCc1nccc2c1nc(-c1nonc1N)n2CC	Inhibition	'='	-0.36	%				UO_0000187					False	CHEMBL1962226	GSK_PKIS: ABL1 (E255K mutant) mean inhibition at 0.1 uM [Nanosyn]	B	BAO_0000357	single protein format	None	None	None	None	None	CHEMBL1862	Tyrosine-protein kinase ABL	Homo sapiens	SINGLE PROTEIN	CHEMBL1961873	16	GSK Published Kinase Inhibitor Set			None
CHEMBL365072		0	258.29	0	1.65	SB-751148	CCc1nccc2c1nc(-c1nonc1N)n2CC	Inhibition	'='	-0.7	%				UO_0000187					False	CHEMBL1962234	GSK_PKIS: ABL1 (T315I mutant) mean inhibition at 0.1 uM [Nanosyn]	B	BAO_0000357	single protein format	None	None	None	None	None	CHEMBL1862	Tyrosine-protein kinase ABL	Homo sapiens	SINGLE PROTEIN	CHEMBL1961873	16	GSK Published Kinase Inhibitor Set			None
CHEMBL1909408	GSK-200398A	0	616.15	1	4.38	GSK200398A	Cl.O=C(O[C@H]1CN[C@H](C#Cc2cc3ncnc(Nc4ccc5c(cnn5Cc5ccccc5)c4)c3s2)C1)N1CCOCC1	Inhibition	'='	1.3	%				UO_0000187					False	CHEMBL1962229	GSK_PKIS: ABL1 (H396P mutant) mean inhibition at 1 uM [Nanosyn]	B	BAO_0000357	single protein format	None	None	None	None	None	CHEMBL1862	Tyrosine-protein kinase ABL	Homo sapiens	SINGLE PROTEIN	CHEMBL1961873	16	GSK Published Kinase Inhibitor Set			None
CHEMBL1909408	GSK-200398A	0	616.15	1	4.38	GSK200398A	Cl.O=C(O[C@H]1CN[C@H](C#Cc2cc3ncnc(Nc4ccc5c(cnn5Cc5ccccc5)c4)c3s2)C1)N1CCOCC1	Inhibition	'='	0.83	%				UO_0000187					False	CHEMBL1962233	GSK_PKIS: ABL1 (Q252H mutant) mean inhibition at 1 uM [Nanosyn]	B	BAO_0000357	single protein format	None	None	None	None	None	CHEMBL1862	Tyrosine-protein kinase ABL	Homo sapiens	SINGLE PROTEIN	CHEMBL1961873	16	GSK Published Kinase Inhibitor Set			None
CHEMBL1909367	GW680908A	0	587.94	2	5.38	GW680908A	COC(=O)Nc1nc2ccc(S(=O)(=O)c3ccc(NC(=O)Nc4cc(C(F)(F)F)ccc4F)cc3)cc2[nH]1.Cl	Inhibition	'='	2.6	%				UO_0000187					False	CHEMBL1962228	GSK_PKIS: ABL1 (H396P mutant) mean inhibition at 0.1 uM [Nanosyn]	B	BAO_0000357	single protein format	None	None	None	None	None	CHEMBL1862	Tyrosine-protein kinase ABL	Homo sapiens	SINGLE PROTEIN	CHEMBL1961873	16	GSK Published Kinase Inhibitor Set			None
CHEMBL1909367	GW680908A	0	587.94	2	5.38	GW680908A	COC(=O)Nc1nc2ccc(S(=O)(=O)c3ccc(NC(=O)Nc4cc(C(F)(F)F)ccc4F)cc3)cc2[nH]1.Cl	Inhibition	'='	0.84	%				UO_0000187					False	CHEMBL1962230	GSK_PKIS: ABL1 (M351T mutant) mean inhibition at 0.1 uM [Nanosyn]	B	BAO_0000357	single protein format	None	None	None	None	None	CHEMBL1862	Tyrosine-protein kinase ABL	Homo sapiens	SINGLE PROTEIN	CHEMBL1961873	16	GSK Published Kinase Inhibitor Set			None
CHEMBL476259	GSK-1326255A	0	517.61	2	5.28	GSK1326255A	CCCN1CCC(c2ccc(Nc3nc(Nc4cc(F)ccc4C(N)=O)c4cc[nH]c4n3)c(OC)c2)CC1	Inhibition	'='	8.82	%				UO_0000187					False	CHEMBL1962229	GSK_PKIS: ABL1 (H396P mutant) mean inhibition at 1 uM [Nanosyn]	B	BAO_0000357	single protein format	None	None	None	None	None	CHEMBL1862	Tyrosine-protein kinase ABL	Homo sapiens	SINGLE PROTEIN	CHEMBL1961873	16	GSK Published Kinase Inhibitor Set			None
CHEMBL573339	PI-103	0	348.36	0	2.98	PI-103	Oc1cccc(-c2nc(N3CCOCC3)c3oc4ncccc4c3n2)c1	Inhibition						Not Active						False	CHEMBL1243945	Inhibition of Bcr/Abl T315I mutant-mediated tyrosine phosphorylation in human K562 cells at 0.08 to 20 uM after 120 mins by Western blot analysis	B	BAO_0000219	cell-based format	Homo sapiens	None	None	K562	None	CHEMBL1862	Tyrosine-protein kinase ABL	Homo sapiens	SINGLE PROTEIN	CHEMBL1240340	1	Scientific Literature	Nat. Chem. Biol.	2008	CHEMBL3308378
CHEMBL220244	GW427984X	0	296.37	0	3.28	GW427984X	Cc1cc(O)cc(C)c1/C=C/c1cncc(C(=O)N(C)C)c1	Inhibition	'='	8.17	%				UO_0000187					False	CHEMBL1962229	GSK_PKIS: ABL1 (H396P mutant) mean inhibition at 1 uM [Nanosyn]	B	BAO_0000357	single protein format	None	None	None	None	None	CHEMBL1862	Tyrosine-protein kinase ABL	Homo sapiens	SINGLE PROTEIN	CHEMBL1961873	16	GSK Published Kinase Inhibitor Set			None
CHEMBL268885	GSK-711701A	0	416.89	0	3.43	GSK711701A	COc1c(C(N)=O)cc(-c2ccc(Cl)cc2)cc1-c1ccc(S(N)(=O)=O)cc1	Inhibition	'='	4.61	%				UO_0000187					False	CHEMBL1962237	GSK_PKIS: ABL1 (Y253F mutant) mean inhibition at 1 uM [Nanosyn]	B	BAO_0000357	single protein format	None	None	None	None	None	CHEMBL1862	Tyrosine-protein kinase ABL	Homo sapiens	SINGLE PROTEIN	CHEMBL1961873	16	GSK Published Kinase Inhibitor Set			None
CHEMBL1909409	GSK-238583A	0	653.68	1	4.58	GSK238583A	O=C(O)C(F)(F)F.O=C(O[C@H]1CN[C@H](C#Cc2cc3ncnc(Nc4ccc(Cc5ccccc5)cc4)c3s2)C1)N1CCOCC1	Inhibition	'='	-0.52	%				UO_0000187					False	CHEMBL1962228	GSK_PKIS: ABL1 (H396P mutant) mean inhibition at 0.1 uM [Nanosyn]	B	BAO_0000357	single protein format	None	None	None	None	None	CHEMBL1862	Tyrosine-protein kinase ABL	Homo sapiens	SINGLE PROTEIN	CHEMBL1961873	16	GSK Published Kinase Inhibitor Set			None
CHEMBL1081312		0	319.37	0	3.07	PP121	Nc1ncnc2c1c(-c1cnc3[nH]ccc3c1)nn2C1CCCC1	IC50	'='	2.0	nM	8.70			UO_0000065	27.24	0.50	5.63	8.85	False	CHEMBL1243979	Inhibition of ABL1 at 1 uM after 60 mins by FRET assay in presence of 10 uM ATP	B	BAO_0000357	single protein format	None	None	None	None	None	CHEMBL1862	Tyrosine-protein kinase ABL	Homo sapiens	SINGLE PROTEIN	CHEMBL1240340	1	Scientific Literature	Nat. Chem. Biol.	2008	None
CHEMBL92361		0	292.29	0	2.56	4	O=C(O)Cc1c2ccccc2n2c1[nH]c(=O)c1ccccc12	Inhibition	'='	25.0	%				UO_0000187					False	CHEMBL819336	Inhibition of c-Abl tyrosine kinase at 10 uM	B	BAO_0000357	single protein format	None	None	None	None	None	CHEMBL1862	Tyrosine-protein kinase ABL	Homo sapiens	SINGLE PROTEIN	CHEMBL1144893	1	Scientific Literature	J. Med. Chem.	2003	None
CHEMBL1242118		0	321.34	0	2.76	PP143	CC(C)n1nc(-c2ccc3occc(=O)c3c2)c2c(N)ncnc21	IC50	'='	2200.0	nM	5.66			UO_0000065	17.61	0.32	2.90	5.67	False	CHEMBL1243972	Inhibition of recombinant c-Abl by radioactive phosphotransfer assay in presence of 10 uM ATP	B	BAO_0000357	single protein format	None	None	None	None	None	CHEMBL1862	Tyrosine-protein kinase ABL	Homo sapiens	SINGLE PROTEIN	CHEMBL1240340	1	Scientific Literature	Nat. Chem. Biol.	2008	None
CHEMBL1242662		0	319.37	0	3.52	PP17	CC(C)n1nc(-c2ccc3cc(O)ccc3c2)c2c(N)ncnc21	IC50	'='	57.0	nM	7.24			UO_0000065	22.68	0.41	3.72	8.06	False	CHEMBL1243972	Inhibition of recombinant c-Abl by radioactive phosphotransfer assay in presence of 10 uM ATP	B	BAO_0000357	single protein format	None	None	None	None	None	CHEMBL1862	Tyrosine-protein kinase ABL	Homo sapiens	SINGLE PROTEIN	CHEMBL1240340	1	Scientific Literature	Nat. Chem. Biol.	2008	None
CHEMBL1242756		0	276.30	0	2.16	PP111	Cn1nc(-c2ccc3ncccc3c2)c2c(N)ncnc21	IC50	'='	100000.0	nM	4.00			UO_0000065	14.48	0.26	1.84	4.85	False	CHEMBL1243972	Inhibition of recombinant c-Abl by radioactive phosphotransfer assay in presence of 10 uM ATP	B	BAO_0000357	single protein format	None	None	None	None	None	CHEMBL1862	Tyrosine-protein kinase ABL	Homo sapiens	SINGLE PROTEIN	CHEMBL1240340	1	Scientific Literature	Nat. Chem. Biol.	2008	None
CHEMBL1233881		0	325.37	0	2.82	PP494	COc1ccc(-c2nn(C3CCC3)c3ncnc(N)c23)cc1OC	Inhibition	'='	65.0	%				UO_0000187					False	CHEMBL1243983	Inhibition of ABL1 Y253F mutant at 1 uM after 60 mins by FRET assay in presence of 10 uM ATP	B	BAO_0000019	assay format	Homo sapiens	None	None	None	None	CHEMBL1862	Tyrosine-protein kinase ABL	Homo sapiens	SINGLE PROTEIN	CHEMBL1240340	1	Scientific Literature	Nat. Chem. Biol.	2008	None
CHEMBL2347710		0	327.41	0	4.11	9a	CCNC(=O)Nc1nc2ccc(-c3ccccc3OC)cc2s1	IC50	'='	0.11	nM	9.96			UO_0000065	30.42	0.59	5.85	15.74	False	CHEMBL2353816	Inhibition of breakpoint cluster region-Abelson tyrosine kinase T315I mutant (unknown origin) using [gamma-33P]ATP as substrate by radiometric kinase assay	B	BAO_0000019	assay format	Homo sapiens	None	None	None	None	CHEMBL1862	Tyrosine-protein kinase ABL	Homo sapiens	SINGLE PROTEIN	CHEMBL2346496	1	Scientific Literature	J. Med. Chem.	2013	None
CHEMBL472524		0	281.32	0	2.77	5t	CCNC(=O)Nc1nc2cc(-c3cccnc3)ccc2[nH]1	IC50	'='	1387.0	nM	5.86			UO_0000065	20.82	0.38	3.09	7.08	False	CHEMBL2353816	Inhibition of breakpoint cluster region-Abelson tyrosine kinase T315I mutant (unknown origin) using [gamma-33P]ATP as substrate by radiometric kinase assay	B	BAO_0000019	assay format	Homo sapiens	None	None	None	None	CHEMBL1862	Tyrosine-protein kinase ABL	Homo sapiens	SINGLE PROTEIN	CHEMBL2346496	1	Scientific Literature	J. Med. Chem.	2013	None
CHEMBL1233882		0	304.36	0	3.20	PP102	CC(C)n1nc(-c2ccc3ncccc3c2)c2c(N)ncnc21	Inhibition	'='	80.0	%				UO_0000187					False	CHEMBL1243980	Inhibition of ABL1 E255K mutant at 1 uM after 60 mins by FRET assay in presence of 10 uM ATP	B	BAO_0000019	assay format	Homo sapiens	None	None	None	None	CHEMBL1862	Tyrosine-protein kinase ABL	Homo sapiens	SINGLE PROTEIN	CHEMBL1240340	1	Scientific Literature	Nat. Chem. Biol.	2008	None
CHEMBL2347725		0	425.56	0	3.34	10d	COc1ccccc1-c1ccc2nc(NC(=O)NCCN3CCN(C)CC3)sc2c1	Inhibition						Active						False	CHEMBL2351836	Inhibition of Bcr-Abl T315I mutant (unknown origin) transfected in mouse Ba/F3 cells assessed as reduction of phosphorylated CrkL level after 1 hr by Western blot analysis	B	BAO_0000219	cell-based format	Homo sapiens	None	None	BaF3	None	CHEMBL1862	Tyrosine-protein kinase ABL	Homo sapiens	SINGLE PROTEIN	CHEMBL2346496	1	Scientific Literature	J. Med. Chem.	2013	CHEMBL3307634
CHEMBL1241950		0	334.39	0	2.49	PP142	CC(C)n1nc(-c2ccc3nc(NN)ccc3c2)c2c(N)ncnc21	IC50	'='	3000.0	nM	5.52			UO_0000065	16.52	0.30	3.03	4.58	False	CHEMBL1243972	Inhibition of recombinant c-Abl by radioactive phosphotransfer assay in presence of 10 uM ATP	B	BAO_0000357	single protein format	None	None	None	None	None	CHEMBL1862	Tyrosine-protein kinase ABL	Homo sapiens	SINGLE PROTEIN	CHEMBL1240340	1	Scientific Literature	Nat. Chem. Biol.	2008	None
CHEMBL1242034		0	319.37	0	2.79	PP147	CC(C)n1nc(-c2ccc3nccc(N)c3c2)c2c(N)ncnc21	IC50	'='	6400.0	nM	5.19			UO_0000065	16.26	0.30	2.40	4.79	False	CHEMBL1243972	Inhibition of recombinant c-Abl by radioactive phosphotransfer assay in presence of 10 uM ATP	B	BAO_0000357	single protein format	None	None	None	None	None	CHEMBL1862	Tyrosine-protein kinase ABL	Homo sapiens	SINGLE PROTEIN	CHEMBL1240340	1	Scientific Literature	Nat. Chem. Biol.	2008	None
CHEMBL2347984		0	454.47	1	5.16	29f	COc1ccccc1C(=O)Nc1cccc(-c2nc3c(Nc4ccc(F)cc4)ncnc3[nH]2)c1	Activity	'='	16.0	%				UO_0000187					False	CHEMBL2351817	Binding affinity to phosphorylated ABL1 (unknown origin) at 75 uM after 1 hr relative to control	B	BAO_0000357	single protein format	Homo sapiens	None	None	None	None	CHEMBL1862	Tyrosine-protein kinase ABL	Homo sapiens	SINGLE PROTEIN	CHEMBL2346606	1	Scientific Literature	Eur. J. Med. Chem.	2013	None
CHEMBL2348249		0	509.42	1	4.66	14h	O=C(Nc1ccc(Nc2ncnc3[nH]cnc23)c(F)c1)c1cccn(-c2ccc(C(F)(F)F)cc2)c1=O	Activity	'='	0.0	%				UO_0000187					False	CHEMBL2351817	Binding affinity to phosphorylated ABL1 (unknown origin) at 75 uM after 1 hr relative to control	B	BAO_0000357	single protein format	Homo sapiens	None	None	None	None	CHEMBL1862	Tyrosine-protein kinase ABL	Homo sapiens	SINGLE PROTEIN	CHEMBL2346606	1	Scientific Literature	Eur. J. Med. Chem.	2013	None
CHEMBL2347568		0	361.37	0	2.75	13e	COc1ncccc1C(=O)Nc1ccc(Nc2ncnc3[nH]cnc23)cc1	Activity	'='	0.0	%				UO_0000187					False	CHEMBL2351819	Binding affinity to phosphorylated ABL1 (unknown origin) at 1 uM after 1 hr relative to control	B	BAO_0000357	single protein format	Homo sapiens	None	None	None	None	CHEMBL1862	Tyrosine-protein kinase ABL	Homo sapiens	SINGLE PROTEIN	CHEMBL2346606	1	Scientific Literature	Eur. J. Med. Chem.	2013	None
CHEMBL1241270		0	241.25	0	1.62	PP320	Cc1ccc(-c2n[nH]c3ncnc(N)c23)cc1O	IC50	'='	560.0	nM	6.25			UO_0000065	25.91	0.47	4.63	6.21	False	CHEMBL1243972	Inhibition of recombinant c-Abl by radioactive phosphotransfer assay in presence of 10 uM ATP	B	BAO_0000357	single protein format	None	None	None	None	None	CHEMBL1862	Tyrosine-protein kinase ABL	Homo sapiens	SINGLE PROTEIN	CHEMBL1240340	1	Scientific Literature	Nat. Chem. Biol.	2008	None
CHEMBL2347980		0	517.36	2	6.23	28e	Cc1cc(C(=O)Nc2cccc(-c3nc4c(Nc5cccc(F)c5)ncnc4[nH]3)c2)ccc1Br	Activity	'='	0.0	%				UO_0000187					False	CHEMBL2352087	Binding affinity to non phosphorylated ABL1 (unknown origin) at 1 uM after 1 hr relative to control	B	BAO_0000357	single protein format	Homo sapiens	None	None	None	None	CHEMBL1862	Tyrosine-protein kinase ABL	Homo sapiens	SINGLE PROTEIN	CHEMBL2346606	1	Scientific Literature	Eur. J. Med. Chem.	2013	None
CHEMBL2348260		0	436.48	1	5.02	26f	COc1ccccc1C(=O)Nc1cccc(-c2nc3c(Nc4ccccc4)ncnc3[nH]2)c1	Activity	'='	22.0	%				UO_0000187					False	CHEMBL2352087	Binding affinity to non phosphorylated ABL1 (unknown origin) at 1 uM after 1 hr relative to control	B	BAO_0000357	single protein format	Homo sapiens	None	None	None	None	CHEMBL1862	Tyrosine-protein kinase ABL	Homo sapiens	SINGLE PROTEIN	CHEMBL2346606	1	Scientific Literature	Eur. J. Med. Chem.	2013	None
CHEMBL1230790		0	269.31	0	2.36	S1	CC(C)n1nc(-c2cccc(O)c2)c2c(N)ncnc21	Inhibition	'='	98.0	%				UO_0000187					False	CHEMBL1243983	Inhibition of ABL1 Y253F mutant at 1 uM after 60 mins by FRET assay in presence of 10 uM ATP	B	BAO_0000019	assay format	Homo sapiens	None	None	None	None	CHEMBL1862	Tyrosine-protein kinase ABL	Homo sapiens	SINGLE PROTEIN	CHEMBL1240340	1	Scientific Literature	Nat. Chem. Biol.	2008	None
CHEMBL1982924		0	343.39	0	4.49	SID103904210	COc1cccc(C(=O)Nc2cnc3[nH]cc(-c4ccccc4)c3c2)c1	Ki	'>'	630.96	nM			inactive	UO_0000065					False	CHEMBL1963785	PUBCHEM_BIOASSAY: Navigating the Kinome. (Class of assay: other) Panel member name: ABL1	F	BAO_0000019	assay format	None	None	None	None	None	CHEMBL1862	Tyrosine-protein kinase ABL	Homo sapiens	SINGLE PROTEIN	CHEMBL1201862	7	PubChem BioAssays			None
CHEMBL1971141		0	345.40	0	4.40	SID103904383	Cc1cccc(NC(=O)Nc2ccc(-c3cccc(C(N)=O)c3)cc2)c1	Ki	'>'	630.96	nM			inactive	UO_0000065					False	CHEMBL1963785	PUBCHEM_BIOASSAY: Navigating the Kinome. (Class of assay: other) Panel member name: ABL1	F	BAO_0000019	assay format	None	None	None	None	None	CHEMBL1862	Tyrosine-protein kinase ABL	Homo sapiens	SINGLE PROTEIN	CHEMBL1201862	7	PubChem BioAssays			None
CHEMBL1993781		0	361.45	0	3.57	SID103904968	NC(COCc1ccccc1)COc1cncc(C=Cc2ccncc2)c1	Ki	'>'	630.96	nM			inactive	UO_0000065					False	CHEMBL1963785	PUBCHEM_BIOASSAY: Navigating the Kinome. (Class of assay: other) Panel member name: ABL1	F	BAO_0000019	assay format	None	None	None	None	None	CHEMBL1862	Tyrosine-protein kinase ABL	Homo sapiens	SINGLE PROTEIN	CHEMBL1201862	7	PubChem BioAssays			None
CHEMBL244378		0	346.35	0	3.54	SID103904604	O=C(O)c1ccccc1Nc1ccnc(Nc2ccc3cn[nH]c3c2)n1	Ki	'>'	630.96	nM			inactive	UO_0000065					False	CHEMBL1963785	PUBCHEM_BIOASSAY: Navigating the Kinome. (Class of assay: other) Panel member name: ABL1	F	BAO_0000019	assay format	None	None	None	None	None	CHEMBL1862	Tyrosine-protein kinase ABL	Homo sapiens	SINGLE PROTEIN	CHEMBL1201862	7	PubChem BioAssays			None
CHEMBL1969372		0	364.38	0	3.05	SID103904758	COCCNc1nccc(-c2c(-c3ccc(F)cc3)nc3cnccn23)n1	Ki	'>'	630.96	nM			inactive	UO_0000065					False	CHEMBL1963785	PUBCHEM_BIOASSAY: Navigating the Kinome. (Class of assay: other) Panel member name: ABL1	F	BAO_0000019	assay format	None	None	None	None	None	CHEMBL1862	Tyrosine-protein kinase ABL	Homo sapiens	SINGLE PROTEIN	CHEMBL1201862	7	PubChem BioAssays			None
CHEMBL1241676		0	329.79	0	3.55	PP371	Nc1ncnc2c1c(-c1ccc(Cl)c(O)c1)nn2C1CCCC1	IC50	'='	1.2	nM	8.92			UO_0000065	27.05	0.53	5.37	9.93	False	CHEMBL1243972	Inhibition of recombinant c-Abl by radioactive phosphotransfer assay in presence of 10 uM ATP	B	BAO_0000357	single protein format	None	None	None	None	None	CHEMBL1862	Tyrosine-protein kinase ABL	Homo sapiens	SINGLE PROTEIN	CHEMBL1240340	1	Scientific Literature	Nat. Chem. Biol.	2008	None
CHEMBL577269		0	412.28	0	4.63	9a	Cn1c(=O)c(-c2c(Cl)cccc2Cl)cc2cnc(Nc3cccc(N)c3)nc21	Ki	'='	0.02	nM	10.70			UO_0000065	25.95	0.52	6.07	12.47	False	CHEMBL1227835	Inhibition of recombinant c-Abl after 30 mins	B	BAO_0000357	single protein format	None	None	None	None	None	CHEMBL1862	Tyrosine-protein kinase ABL	Homo sapiens	SINGLE PROTEIN	CHEMBL1221293	1	Scientific Literature	Bioorg. Med. Chem.	2010	None
CHEMBL1241674		0	308.35	0	2.84	PP242	CC(C)n1nc(-c2cc3cc(O)ccc3[nH]2)c2c(N)ncnc21	IC50	'='	3600.0	nM	5.44			UO_0000065	17.65	0.32	2.60	5.15	False	CHEMBL1243972	Inhibition of recombinant c-Abl by radioactive phosphotransfer assay in presence of 10 uM ATP	B	BAO_0000357	single protein format	None	None	None	None	None	CHEMBL1862	Tyrosine-protein kinase ABL	Homo sapiens	SINGLE PROTEIN	CHEMBL1240340	1	Scientific Literature	Nat. Chem. Biol.	2008	None
CHEMBL1173352		0	518.54	1	4.11	20j	Cc1ccc(C(=O)Nc2ccc(CN3CCNCC3)c(C(F)(F)F)c2)cc1C#Cc1cnc2cccnn12	IC50	'='	2.3	nM	8.64			UO_0000065	16.66	0.31	4.53	11.59	False	CHEMBL1176860	Inhibition of wild type human ABL after 1 hr by TR-FRET assay	B	BAO_0000357	single protein format	Homo sapiens	None	None	None	None	CHEMBL1862	Tyrosine-protein kinase ABL	Homo sapiens	SINGLE PROTEIN	CHEMBL1177713	1	Scientific Literature	J. Med. Chem.	2010	None
CHEMBL1241674		0	308.35	0	2.84	PP242	CC(C)n1nc(-c2cc3cc(O)ccc3[nH]2)c2c(N)ncnc21	Inhibition	'='	21.0	%				UO_0000187					False	CHEMBL1243980	Inhibition of ABL1 E255K mutant at 1 uM after 60 mins by FRET assay in presence of 10 uM ATP	B	BAO_0000019	assay format	Homo sapiens	None	None	None	None	CHEMBL1862	Tyrosine-protein kinase ABL	Homo sapiens	SINGLE PROTEIN	CHEMBL1240340	1	Scientific Literature	Nat. Chem. Biol.	2008	None
CHEMBL1242475		0	319.37	0	3.07	PP138	Nc1ncnc2c1c(-c1ccc3[nH]ncc3c1)nn2C1CCCC1	IC50	'='	469.0	nM	6.33			UO_0000065	19.82	0.36	3.26	6.44	False	CHEMBL1243972	Inhibition of recombinant c-Abl by radioactive phosphotransfer assay in presence of 10 uM ATP	B	BAO_0000357	single protein format	None	None	None	None	None	CHEMBL1862	Tyrosine-protein kinase ABL	Homo sapiens	SINGLE PROTEIN	CHEMBL1240340	1	Scientific Literature	Nat. Chem. Biol.	2008	None
CHEMBL2347979		0	505.46	2	5.44	27h	COc1ncccc1C(=O)Nc1cccc(-c2nc3c(Nc4cccc(C(F)(F)F)c4)ncnc3[nH]2)c1	Activity	'='	0.0	%				UO_0000187					False	CHEMBL2351817	Binding affinity to phosphorylated ABL1 (unknown origin) at 75 uM after 1 hr relative to control	B	BAO_0000357	single protein format	Homo sapiens	None	None	None	None	CHEMBL1862	Tyrosine-protein kinase ABL	Homo sapiens	SINGLE PROTEIN	CHEMBL2346606	1	Scientific Literature	Eur. J. Med. Chem.	2013	None
CHEMBL2348263		0	460.40	0	3.83	6f	O=C(Nc1ccc(Oc2ncnc3[nH]cnc23)c(F)c1)c1cccn(-c2cccc(F)c2)c1=O	Activity	'='	4.0	%				UO_0000187					False	CHEMBL2351819	Binding affinity to phosphorylated ABL1 (unknown origin) at 1 uM after 1 hr relative to control	B	BAO_0000357	single protein format	Homo sapiens	None	None	None	None	CHEMBL1862	Tyrosine-protein kinase ABL	Homo sapiens	SINGLE PROTEIN	CHEMBL2346606	1	Scientific Literature	Eur. J. Med. Chem.	2013	None
CHEMBL2348262		0	367.32	0	3.68	6c	O=C(Nc1ccc(Oc2ncnc3[nH]cnc23)c(F)c1)c1ccccc1F	Activity	'='	10.0	%				UO_0000187					False	CHEMBL2351819	Binding affinity to phosphorylated ABL1 (unknown origin) at 1 uM after 1 hr relative to control	B	BAO_0000357	single protein format	Homo sapiens	None	None	None	None	CHEMBL1862	Tyrosine-protein kinase ABL	Homo sapiens	SINGLE PROTEIN	CHEMBL2346606	1	Scientific Literature	Eur. J. Med. Chem.	2013	None
CHEMBL2347980		0	517.36	2	6.23	28e	Cc1cc(C(=O)Nc2cccc(-c3nc4c(Nc5cccc(F)c5)ncnc4[nH]3)c2)ccc1Br	Activity	'='	0.0	%				UO_0000187					False	CHEMBL2351818	Binding affinity to non phosphorylated ABL1 (unknown origin) at 75 uM after 1 hr relative to control	B	BAO_0000357	single protein format	Homo sapiens	None	None	None	None	CHEMBL1862	Tyrosine-protein kinase ABL	Homo sapiens	SINGLE PROTEIN	CHEMBL2346606	1	Scientific Literature	Eur. J. Med. Chem.	2013	None
CHEMBL2348247		0	459.42	0	3.78	14f	O=C(Nc1ccc(Nc2ncnc3[nH]cnc23)c(F)c1)c1cccn(-c2cccc(F)c2)c1=O	Activity	'='	41.0	%				UO_0000187					False	CHEMBL2351818	Binding affinity to non phosphorylated ABL1 (unknown origin) at 75 uM after 1 hr relative to control	B	BAO_0000357	single protein format	Homo sapiens	None	None	None	None	CHEMBL1862	Tyrosine-protein kinase ABL	Homo sapiens	SINGLE PROTEIN	CHEMBL2346606	1	Scientific Literature	Eur. J. Med. Chem.	2013	None
CHEMBL2347978		0	492.44	1	6.17	27g	O=C(Nc1cccc(-c2nc3c(Nc4cccc(C(F)(F)F)c4)ncnc3[nH]2)c1)c1ccccc1F	Activity	'='	0.0	%				UO_0000187					False	CHEMBL2352087	Binding affinity to non phosphorylated ABL1 (unknown origin) at 1 uM after 1 hr relative to control	B	BAO_0000357	single protein format	Homo sapiens	None	None	None	None	CHEMBL1862	Tyrosine-protein kinase ABL	Homo sapiens	SINGLE PROTEIN	CHEMBL2346606	1	Scientific Literature	Eur. J. Med. Chem.	2013	None
CHEMBL2348257		0	426.41	0	3.56	18g	O=C(Nc1cccc(-c2ncnc3[nH]cnc23)c1)c1cccn(-c2ccc(F)cc2)c1=O	Activity	'='	15.0	%				UO_0000187					False	CHEMBL2352087	Binding affinity to non phosphorylated ABL1 (unknown origin) at 1 uM after 1 hr relative to control	B	BAO_0000357	single protein format	Homo sapiens	None	None	None	None	CHEMBL1862	Tyrosine-protein kinase ABL	Homo sapiens	SINGLE PROTEIN	CHEMBL2346606	1	Scientific Literature	Eur. J. Med. Chem.	2013	None
CHEMBL2348266		0	349.33	0	2.88	13d	O=C(Nc1ccc(Nc2ncnc3[nH]cnc23)cc1)c1cccnc1F	Activity	'='	0.0	%				UO_0000187					False	CHEMBL2352087	Binding affinity to non phosphorylated ABL1 (unknown origin) at 1 uM after 1 hr relative to control	B	BAO_0000357	single protein format	Homo sapiens	None	None	None	None	CHEMBL1862	Tyrosine-protein kinase ABL	Homo sapiens	SINGLE PROTEIN	CHEMBL2346606	1	Scientific Literature	Eur. J. Med. Chem.	2013	None
CHEMBL2348265		0	348.34	0	3.49	13c	O=C(Nc1ccc(Nc2ncnc3[nH]cnc23)cc1)c1ccccc1F	Activity	'='	9.0	%				UO_0000187					False	CHEMBL2352087	Binding affinity to non phosphorylated ABL1 (unknown origin) at 1 uM after 1 hr relative to control	B	BAO_0000357	single protein format	Homo sapiens	None	None	None	None	CHEMBL1862	Tyrosine-protein kinase ABL	Homo sapiens	SINGLE PROTEIN	CHEMBL2346606	1	Scientific Literature	Eur. J. Med. Chem.	2013	None
CHEMBL408019		0	294.31	0	2.68	13	O=C(Nc1n[nH]c2nc(-c3cccc(O)c3)ccc12)C1CC1	Activity	'='	4.6	%				UO_0000187					False	CHEMBL1035865	Binding affinity to human ABL at 10 uM relative to control	B	BAO_0000357	single protein format	Homo sapiens	None	None	None	None	CHEMBL1862	Tyrosine-protein kinase ABL	Homo sapiens	SINGLE PROTEIN	CHEMBL1151712	1	Scientific Literature	J. Med. Chem.	2008	None
CHEMBL576982	QUIZARTINIB	3	560.68	2	5.86	AC220	CC(C)(C)c1cc(NC(=O)Nc2ccc(-c3cn4c(n3)sc3cc(OCCN5CCOCC5)ccc34)cc2)no1	Kd	'>'	10000.0	nM				UO_0000065					True	CHEMBL1244710	Binding affinity to ABL1 Y253F mutant	B	BAO_0000019	assay format	Homo sapiens	None	None	None	None	CHEMBL1862	Tyrosine-protein kinase ABL	Homo sapiens	SINGLE PROTEIN	CHEMBL1240346	1	Scientific Literature	Blood	2009	None
CHEMBL2347752		0	330.77	0	4.15	5v	CCNC(=O)Nc1nc2ccc(Oc3ccccc3Cl)cc2[nH]1	IC50	'='	239.4	nM	6.62			UO_0000065	20.02	0.39	2.47	8.38	False	CHEMBL2353816	Inhibition of breakpoint cluster region-Abelson tyrosine kinase T315I mutant (unknown origin) using [gamma-33P]ATP as substrate by radiometric kinase assay	B	BAO_0000019	assay format	Homo sapiens	None	None	None	None	CHEMBL1862	Tyrosine-protein kinase ABL	Homo sapiens	SINGLE PROTEIN	CHEMBL2346496	1	Scientific Literature	J. Med. Chem.	2013	None
CHEMBL2347746		0	349.22	0	4.68	5o	CCNC(=O)Nc1nc2ccc(-c3c(Cl)cccc3Cl)cc2[nH]1	IC50	'='	43.1	nM	7.37			UO_0000065	21.09	0.44	2.69	10.55	False	CHEMBL2353816	Inhibition of breakpoint cluster region-Abelson tyrosine kinase T315I mutant (unknown origin) using [gamma-33P]ATP as substrate by radiometric kinase assay	B	BAO_0000019	assay format	Homo sapiens	None	None	None	None	CHEMBL1862	Tyrosine-protein kinase ABL	Homo sapiens	SINGLE PROTEIN	CHEMBL2346496	1	Scientific Literature	J. Med. Chem.	2013	None
CHEMBL2347985		0	442.43	1	5.29	29g	O=C(Nc1cccc(-c2nc3c(Nc4ccc(F)cc4)ncnc3[nH]2)c1)c1ccccc1F	Activity	'='	0.0	%				UO_0000187					False	CHEMBL2351819	Binding affinity to phosphorylated ABL1 (unknown origin) at 1 uM after 1 hr relative to control	B	BAO_0000357	single protein format	Homo sapiens	None	None	None	None	CHEMBL1862	Tyrosine-protein kinase ABL	Homo sapiens	SINGLE PROTEIN	CHEMBL2346606	1	Scientific Literature	Eur. J. Med. Chem.	2013	None
CHEMBL2348255		0	346.35	0	2.68	18e	COc1ncccc1C(=O)Nc1cccc(-c2ncnc3[nH]cnc23)c1	Activity	'='	0.0	%				UO_0000187					False	CHEMBL2351819	Binding affinity to phosphorylated ABL1 (unknown origin) at 1 uM after 1 hr relative to control	B	BAO_0000357	single protein format	Homo sapiens	None	None	None	None	CHEMBL1862	Tyrosine-protein kinase ABL	Homo sapiens	SINGLE PROTEIN	CHEMBL2346606	1	Scientific Literature	Eur. J. Med. Chem.	2013	None
CHEMBL2347570		0	491.43	0	4.52	13i	O=C(Nc1ccc(Nc2ncnc3[nH]cnc23)cc1)c1cccn(-c2cccc(C(F)(F)F)c2)c1=O	Activity	'='	8.0	%				UO_0000187					False	CHEMBL2351819	Binding affinity to phosphorylated ABL1 (unknown origin) at 1 uM after 1 hr relative to control	B	BAO_0000357	single protein format	Homo sapiens	None	None	None	None	CHEMBL1862	Tyrosine-protein kinase ABL	Homo sapiens	SINGLE PROTEIN	CHEMBL2346606	1	Scientific Literature	Eur. J. Med. Chem.	2013	None
CHEMBL941	IMATINIB	4	493.62	0	4.59	29(Imatinib)	Cc1ccc(NC(=O)c2ccc(CN3CCN(C)CC3)cc2)cc1Nc1nccc(-c2cccnc2)n1	Kd	'='	14.0	nM	7.85			UO_0000065	15.91	0.29	3.26	9.10	False	CHEMBL859872	Average Binding Constant for ABL1(M351T); NA=Not Active at 10 uM	B	BAO_0000357	single protein format	Homo sapiens	None	None	None	None	CHEMBL1862	Tyrosine-protein kinase ABL	Homo sapiens	SINGLE PROTEIN	CHEMBL1144455	1	Scientific Literature	Nat. Biotechnol.	2005	None
CHEMBL31965	CANERTINIB	3	485.95	0	4.39	CI-1033	C=CC(=O)Nc1cc2c(Nc3ccc(F)c(Cl)c3)ncnc2cc1OCCCN1CCOCC1	Kd	'='	420.0	nM	6.38			UO_0000065	13.12	0.26	1.99	7.20	False	CHEMBL861044	Average Binding Constant for ABL1(Y253F); NA=Not Active at 10 uM	B	BAO_0000357	single protein format	Homo sapiens	None	None	None	None	CHEMBL1862	Tyrosine-protein kinase ABL	Homo sapiens	SINGLE PROTEIN	CHEMBL1144455	1	Scientific Literature	Nat. Biotechnol.	2005	None
CHEMBL553	ERLOTINIB	4	393.44	0	3.41	Tarceva	C#Cc1cccc(Nc2ncnc3cc(OCCOC)c(OCCOC)cc23)c1	Kd	'='	770.0	nM	6.11			UO_0000065	15.54	0.29	2.70	8.18	True	CHEMBL859868	Average Binding Constant for ABL1; NA=Not Active at 10 uM	B	BAO_0000357	single protein format	Homo sapiens	None	None	None	None	CHEMBL1862	Tyrosine-protein kinase ABL	Homo sapiens	SINGLE PROTEIN	CHEMBL1144455	1	Scientific Literature	Nat. Biotechnol.	2005	None
CHEMBL941	IMATINIB	4	493.62	0	4.59	29(Imatinib)	Cc1ccc(NC(=O)c2ccc(CN3CCN(C)CC3)cc2)cc1Nc1nccc(-c2cccnc2)n1	Kd	'='	62.0	nM	7.21			UO_0000065	14.60	0.27	2.62	8.35	False	CHEMBL859871	Average Binding Constant for ABL1(H396P); NA=Not Active at 10 uM	B	BAO_0000357	single protein format	Homo sapiens	None	None	None	None	CHEMBL1862	Tyrosine-protein kinase ABL	Homo sapiens	SINGLE PROTEIN	CHEMBL1144455	1	Scientific Literature	Nat. Biotechnol.	2005	None
CHEMBL460915		0	397.43	0	3.78	4n	O=C(/C=C/c1cccc(/C=C2\Oc3ccccc3NC2=O)c1)NCc1ccccn1	Inhibition	'='	74.8	%				UO_0000187					False	CHEMBL1001091	Inhibition of ABL expressed in baculovirus system at 4 ug/ml by ELISA	B	BAO_0000019	assay format	None	None	None	None	None	CHEMBL1862	Tyrosine-protein kinase ABL	Homo sapiens	SINGLE PROTEIN	CHEMBL1140887	1	Scientific Literature	Bioorg. Med. Chem.	2009	None
CHEMBL461777		0	417.49	0	3.87	4m	CN1C(=O)/C(=C/c2ccc(/C=C/C(=O)NCc3ccncc3)s2)Oc2ccccc21	IC50	'='	1760.0	nM	5.75			UO_0000065	13.78	0.26	1.88	8.04	False	CHEMBL1001092	Inhibition of ABL expressed in baculovirus system by ELISA	B	BAO_0000019	assay format	None	None	None	None	None	CHEMBL1862	Tyrosine-protein kinase ABL	Homo sapiens	SINGLE PROTEIN	CHEMBL1140887	1	Scientific Literature	Bioorg. Med. Chem.	2009	None
CHEMBL1165511		0	385.81	0	4.83	4, SI178	Fc1ccc(C(Cl)Cn2ncc3c(Nc4cccc(F)c4)ncnc32)cc1	Inhibition						Active						False	CHEMBL1167122	Competitive inhibition of histidine-tagged human recombinant ABL expressed in baculovirus system by Lineweaver-Burke plot analysis using abtide peptide as substrate	B	BAO_0000019	assay format	Homo sapiens	None	None	None	None	CHEMBL1862	Tyrosine-protein kinase ABL	Homo sapiens	SINGLE PROTEIN	CHEMBL1165915	1	Scientific Literature	Bioorg. Med. Chem.	2010	None
CHEMBL103667	DORAMAPIMOD	2	527.67	2	5.99	BIRB-796	Cc1ccc(-n2nc(C(C)(C)C)cc2NC(=O)Nc2ccc(OCCN3CCOCC3)c3ccccc23)cc1	Kd	'='	41.0	nM	7.39			UO_0000065	14.00	0.26	1.40	9.16	False	CHEMBL859873	Average Binding Constant for ABL1(T315I); NA=Not Active at 10 uM	B	BAO_0000357	single protein format	Homo sapiens	None	None	None	None	CHEMBL1862	Tyrosine-protein kinase ABL	Homo sapiens	SINGLE PROTEIN	CHEMBL1144455	1	Scientific Literature	Nat. Biotechnol.	2005	None
CHEMBL2204495		0	399.43	1	5.11	1, GSK2578215A	O=C(Nc1cccnc1)c1cc(-c2ccnc(F)c2)ccc1OCc1ccccc1	Activity	'='	38.0	%				UO_0000187					False	CHEMBL2212561	Inhibition of phosphorylated ABL1 F317I mutant assessed as residual activity at 10 uM relative to control	B	BAO_0000019	assay format	Homo sapiens	None	None	None	None	CHEMBL1862	Tyrosine-protein kinase ABL	Homo sapiens	SINGLE PROTEIN	CHEMBL2203081	1	Scientific Literature	Bioorg. Med. Chem. Lett.	2012	None
CHEMBL1094408	NMS-1286937	0	448.53	0	1.58	49	COc1ccc(N2CCN(C)CC2)cc1Nc1ncc2c(n1)-c1c(c(C(N)=O)nn1C)CC2	IC50	'>'	10000.0	nM				UO_0000065					False	CHEMBL1109158	Inhibition of c-ABL assessed as [33P]gamma-ATP incorporation into substrate after 60 mins by gamma counting	B	BAO_0000357	single protein format	None	None	None	None	None	CHEMBL1862	Tyrosine-protein kinase ABL	Homo sapiens	SINGLE PROTEIN	CHEMBL1157785	1	Scientific Literature	J. Med. Chem.	2010	None
CHEMBL1165499		0	436.51	0	3.61	5d	CN1CCN(c2ccc(-c3cnc4c(c3)N(Cc3cc(F)ccc3F)CCN4)cn2)CC1	Inhibition	'='	80.4	%				UO_0000187					False	CHEMBL1168579	Inhibition of ABL1 T315I mutant at 1 uM	B	BAO_0000019	assay format	Homo sapiens	None	None	None	None	CHEMBL1862	Tyrosine-protein kinase ABL	Homo sapiens	SINGLE PROTEIN	CHEMBL1165965	1	Scientific Literature	Bioorg. Med. Chem.	2010	None
CHEMBL255522		0	406.88	0	4.64	6e	O=C(Nc1nnc(SCc2ccc([N+](=O)[O-])cc2)s1)c1ccccc1Cl	Ki	'='	83.0	nM	7.08			UO_0000065	17.40	0.37	2.44	7.22	False	CHEMBL932076	Inhibition of human recombinant Abl	B	BAO_0000357	single protein format	Homo sapiens	None	None	None	None	CHEMBL1862	Tyrosine-protein kinase ABL	Homo sapiens	SINGLE PROTEIN	CHEMBL1142311	1	Scientific Literature	Bioorg. Med. Chem. Lett.	2008	None
CHEMBL118904		0	366.77	0	4.33	27	O=[N+]([O-])c1cccc(-c2[nH]nc3ncnc(Nc4cccc(Cl)c4)c23)c1	IC50	'>'	10000.0	nM				UO_0000065					False	CHEMBL847373	Inhibitory activity against v-Abl tyrosine kinase	B	BAO_0000357	single protein format	None	None	None	None	None	CHEMBL1862	Tyrosine-protein kinase ABL	Homo sapiens	SINGLE PROTEIN	CHEMBL1130217	1	Scientific Literature	J. Med. Chem.	1997	None
CHEMBL332612		0	351.80	0	4.08	17	Nc1ccc(Nc2[nH]nc3ncnc(Nc4cccc(Cl)c4)c23)cc1	IC50	'='	1180.0	nM	5.93			UO_0000065	16.85	0.32	1.85	5.67	False	CHEMBL847373	Inhibitory activity against v-Abl tyrosine kinase	B	BAO_0000357	single protein format	None	None	None	None	None	CHEMBL1862	Tyrosine-protein kinase ABL	Homo sapiens	SINGLE PROTEIN	CHEMBL1130217	1	Scientific Literature	J. Med. Chem.	1997	None
CHEMBL1165511		0	385.81	0	4.83	4, SI178	Fc1ccc(C(Cl)Cn2ncc3c(Nc4cccc(F)c4)ncnc32)cc1	Ki	'='	700.0	nM	6.16			UO_0000065	15.95	0.31	1.32	11.06	False	CHEMBL1166969	Inhibition of histidine-tagged human recombinant ABL expressed in baculovirus system assessed as [gamma32P]ATP utilization after 10 mins by liquid scintillation counting using ATP as substrate	B	BAO_0000019	assay format	Homo sapiens	None	None	None	None	CHEMBL1862	Tyrosine-protein kinase ABL	Homo sapiens	SINGLE PROTEIN	CHEMBL1165915	1	Scientific Literature	Bioorg. Med. Chem.	2010	None
CHEMBL459877		0	459.53	1	6.19	6c	Cc1cccc(C)c1/C=C/n1cnc2c(Nc3ccc(P(C)(C)=O)cc3)nc(C(C)C)nc21	IC50	'='	15.8	nM	7.80			UO_0000065	16.98	0.32	1.61	10.73	False	CHEMBL976275	Inhibition of Abl kinase	B	BAO_0000357	single protein format	None	None	None	None	None	CHEMBL1862	Tyrosine-protein kinase ABL	Homo sapiens	SINGLE PROTEIN	CHEMBL1139396	1	Scientific Literature	Bioorg. Med. Chem. Lett.	2008	None
CHEMBL461767		0	491.53	1	5.09	12h	COCCOc1nc(Nc2ccc(P(C)(C)=O)cc2)c2ncn(/C=C/c3c(C)cccc3C)c2n1	IC50	'='	1.57	nM	8.80			UO_0000065	17.91	0.34	3.71	9.66	False	CHEMBL976275	Inhibition of Abl kinase	B	BAO_0000357	single protein format	None	None	None	None	None	CHEMBL1862	Tyrosine-protein kinase ABL	Homo sapiens	SINGLE PROTEIN	CHEMBL1139396	1	Scientific Literature	Bioorg. Med. Chem. Lett.	2008	None
CHEMBL488658		0	487.59	1	7.13	6b	CCCP(=O)(CCC)c1ccc(Nc2nc(C(C)C)nc3c2ncn3/C=C/c2ccccc2)cc1	IC50	'='	73.3	nM	7.13			UO_0000065	14.63	0.28	0.00	9.81	False	CHEMBL976275	Inhibition of Abl kinase	B	BAO_0000357	single protein format	None	None	None	None	None	CHEMBL1862	Tyrosine-protein kinase ABL	Homo sapiens	SINGLE PROTEIN	CHEMBL1139396	1	Scientific Literature	Bioorg. Med. Chem. Lett.	2008	None
CHEMBL2177636		0	591.64	1	4.63	6h	Cc1ccc(C(=O)Nc2ccc(CN3CCN(C)CC3)c(C(F)(F)F)c2)cc1-n1cc(-c2cnc(NC3CC3)nc2)nn1	IC50	'='	89.4	nM	7.05			UO_0000065	11.91	0.22	2.42	6.77	False	CHEMBL2186853	Inhibition of Bcr-Abl T315I mutant using Tyr2 peptide as substrate after 2 hrs by FRET-based Z'-Lyte assay	B	BAO_0000019	assay format	Homo sapiens	None	None	None	None	CHEMBL1862	Tyrosine-protein kinase ABL	Homo sapiens	SINGLE PROTEIN	CHEMBL2176963	1	Scientific Literature	J. Med. Chem.	2012	None
CHEMBL1163565		0	530.98	1	4.92	5o	CC(=O)N1CCN(c2cc(-c3cnc4c(c3)N(Cc3cc(Cl)ccc3C(F)(F)F)CCN4)ccn2)CC1	Inhibition	'<'	50.0	%				UO_0000187					False	CHEMBL1168576	Inhibition of ABL1 H396P mutant at 1 uM	B	BAO_0000019	assay format	Homo sapiens	None	None	None	None	CHEMBL1862	Tyrosine-protein kinase ABL	Homo sapiens	SINGLE PROTEIN	CHEMBL1165965	1	Scientific Literature	Bioorg. Med. Chem.	2010	None
CHEMBL451790		0	486.56	1	5.66	12b	Cc1cccc(C)c1/C=C/n1cnc2c(Nc3ccc(P(C)(C)=O)cc3)nc(N3CCCC3)nc21	IC50	'='	19.5	nM	7.71			UO_0000065	15.85	0.30	2.05	10.15	False	CHEMBL976275	Inhibition of Abl kinase	B	BAO_0000357	single protein format	None	None	None	None	None	CHEMBL1862	Tyrosine-protein kinase ABL	Homo sapiens	SINGLE PROTEIN	CHEMBL1139396	1	Scientific Literature	Bioorg. Med. Chem. Lett.	2008	None
CHEMBL452563		0	429.42	0	4.32	10e	CP(C)(=O)c1ccc(Nc2ncnc3c2ncn3/C=C/c2cccc3[nH]ncc23)cc1	IC50	'='	2.36	nM	8.63			UO_0000065	20.09	0.38	4.31	8.51	False	CHEMBL976275	Inhibition of Abl kinase	B	BAO_0000357	single protein format	None	None	None	None	None	CHEMBL1862	Tyrosine-protein kinase ABL	Homo sapiens	SINGLE PROTEIN	CHEMBL1139396	1	Scientific Literature	Bioorg. Med. Chem. Lett.	2008	None
CHEMBL2316583		0	518.54	1	4.38	10b	CN1CCN(Cc2ccc(NC(=O)c3cccc(C#Cc4cnc5[nH]ncc5c4)c3)cc2C(F)(F)F)CC1	IC50	'='	0.99	nM	9.00			UO_0000065	17.36	0.32	4.62	11.67	False	CHEMBL2320770	Inhibition of human recombinant ABL1 E255K mutant expressed in insect cells after 30 mins by FRET assay	B	BAO_0000219	cell-based format	Homo sapiens	None	None	None	None	CHEMBL1862	Tyrosine-protein kinase ABL	Homo sapiens	SINGLE PROTEIN	CHEMBL2311339	1	Scientific Literature	J. Med. Chem.	2013	None
CHEMBL2312140		0	448.96	0	4.37	1	COc1cc(Nc2ncc(Cl)c(-c3cccc(CC#N)c3)n2)ccc1N1CCN(C)CC1	Inhibition	'>='	80.0	%				UO_0000187					False	CHEMBL2316976	Inhibition of ABL1 (unknown origin) at 1 uM	B	BAO_0000357	single protein format	Homo sapiens	None	None	None	None	CHEMBL1862	Tyrosine-protein kinase ABL	Homo sapiens	SINGLE PROTEIN	CHEMBL2311352	1	Scientific Literature	Bioorg. Med. Chem. Lett.	2013	None
CHEMBL332765		0	379.86	0	4.56	18	CN(C)c1ccc(Nc2[nH]nc3ncnc(Nc4cccc(Cl)c4)c23)cc1	IC50	'>'	10000.0	nM				UO_0000065					False	CHEMBL847373	Inhibitory activity against v-Abl tyrosine kinase	B	BAO_0000357	single protein format	None	None	None	None	None	CHEMBL1862	Tyrosine-protein kinase ABL	Homo sapiens	SINGLE PROTEIN	CHEMBL1130217	1	Scientific Literature	J. Med. Chem.	1997	None
CHEMBL1233881		0	325.37	0	2.82	PP494	COc1ccc(-c2nn(C3CCC3)c3ncnc(N)c23)cc1OC	IC50	'='	170.0	nM	6.77			UO_0000065	20.81	0.39	3.95	7.69	False	CHEMBL1243979	Inhibition of ABL1 at 1 uM after 60 mins by FRET assay in presence of 10 uM ATP	B	BAO_0000357	single protein format	None	None	None	None	None	CHEMBL1862	Tyrosine-protein kinase ABL	Homo sapiens	SINGLE PROTEIN	CHEMBL1240340	1	Scientific Literature	Nat. Chem. Biol.	2008	None
CHEMBL2311807		0	479.52	1	5.48	2b	Cc1cn(-c2cc(F)cc(NC(=O)c3ccc(C)c(Nc4nccc(-c5cccnc5)n4)c3)c2)cn1	IC50	'='	749.8	nM	6.12			UO_0000065	12.77	0.23	0.65	6.27	False	CHEMBL2319492	Inhibition of human ABL1 using EAIYAAPFAKKK peptide substrate	B	BAO_0000357	single protein format	Homo sapiens	None	None	None	None	CHEMBL1862	Tyrosine-protein kinase ABL	Homo sapiens	SINGLE PROTEIN	CHEMBL2311368	1	Scientific Literature	Bioorg. Med. Chem. Lett.	2013	None
CHEMBL104279		0	353.40	0	2.32	Syk_Inhibitor	Cn1cc(/C=C2\C(=O)Nc3ccc(S(N)(=O)=O)cc32)c2ccccc21	Residual Activity	'='	57.0	%				UO_0000187					False	CHEMBL2218944	Millipore: Percentage of residual kinase activity of ABL1 at 1uM relative to control. Control inhibitor: Staurosporine at 10.0uM. Buffer: 8 mM MOPS pH 7.0, 0.2 mM EDTA	B	BAO_0000357	single protein format	Homo sapiens	None	None	None	None	CHEMBL1862	Tyrosine-protein kinase ABL	Homo sapiens	SINGLE PROTEIN	CHEMBL2218924	1	Scientific Literature	Biochem. J.	2013	None
CHEMBL379787		0	395.42	0	2.53	IRAK_1_4_Inhibitor	O=C(Nc1nc2ccccc2n1CCN1CCOCC1)c1cccc([N+](=O)[O-])c1	Residual Activity	'='	94.0	%				UO_0000187					False	CHEMBL2218944	Millipore: Percentage of residual kinase activity of ABL1 at 1uM relative to control. Control inhibitor: Staurosporine at 10.0uM. Buffer: 8 mM MOPS pH 7.0, 0.2 mM EDTA	B	BAO_0000357	single protein format	Homo sapiens	None	None	None	None	CHEMBL1862	Tyrosine-protein kinase ABL	Homo sapiens	SINGLE PROTEIN	CHEMBL2218924	1	Scientific Literature	Biochem. J.	2013	None
CHEMBL596380		0	193.16	0	1.66	Syk_Inhibitor_III	O=[N+]([O-])/C=C/c1ccc2c(c1)OCO2	Residual Activity	'='	96.0	%				UO_0000187					False	CHEMBL2218944	Millipore: Percentage of residual kinase activity of ABL1 at 1uM relative to control. Control inhibitor: Staurosporine at 10.0uM. Buffer: 8 mM MOPS pH 7.0, 0.2 mM EDTA	B	BAO_0000357	single protein format	Homo sapiens	None	None	None	None	CHEMBL1862	Tyrosine-protein kinase ABL	Homo sapiens	SINGLE PROTEIN	CHEMBL2218924	1	Scientific Literature	Biochem. J.	2013	None
CHEMBL101683		0	337.81	0	4.60	VEGF_Receptor_Tyrosine_Kinase_Inhibitor_II	O=C(Nc1ccc(Cl)cc1)c1ccccc1NCc1ccncc1	Residual Activity	'='	81.0	%				UO_0000187					False	CHEMBL2218944	Millipore: Percentage of residual kinase activity of ABL1 at 1uM relative to control. Control inhibitor: Staurosporine at 10.0uM. Buffer: 8 mM MOPS pH 7.0, 0.2 mM EDTA	B	BAO_0000357	single protein format	Homo sapiens	None	None	None	None	CHEMBL1862	Tyrosine-protein kinase ABL	Homo sapiens	SINGLE PROTEIN	CHEMBL2218924	1	Scientific Literature	Biochem. J.	2013	None
CHEMBL377193		0	292.29	0	3.29	Flt_3_Inhibitor_II	O=C(c1cc2cc(O)ccc2[nH]1)c1cc2cc(O)ccc2[nH]1	Residual Activity	'='	11.0	%				UO_0000187					False	CHEMBL2218944	Millipore: Percentage of residual kinase activity of ABL1 at 1uM relative to control. Control inhibitor: Staurosporine at 10.0uM. Buffer: 8 mM MOPS pH 7.0, 0.2 mM EDTA	B	BAO_0000357	single protein format	Homo sapiens	None	None	None	None	CHEMBL1862	Tyrosine-protein kinase ABL	Homo sapiens	SINGLE PROTEIN	CHEMBL2218924	1	Scientific Literature	Biochem. J.	2013	None
CHEMBL261849	GW632580X	0	366.42	0	2.83	GW2580	COc1ccc(COc2ccc(Cc3cnc(N)nc3N)cc2OC)cc1	Residual Activity	'='	93.0	%				UO_0000187					False	CHEMBL2218944	Millipore: Percentage of residual kinase activity of ABL1 at 1uM relative to control. Control inhibitor: Staurosporine at 10.0uM. Buffer: 8 mM MOPS pH 7.0, 0.2 mM EDTA	B	BAO_0000357	single protein format	Homo sapiens	None	None	None	None	CHEMBL1862	Tyrosine-protein kinase ABL	Homo sapiens	SINGLE PROTEIN	CHEMBL2218924	1	Scientific Literature	Biochem. J.	2013	None
CHEMBL2218930		0	473.55	1	5.48	PDGF_RTK_Inhibitor	COc1cc2nccc(Oc3ccc(NC(=S)NC(=O)c4ccccc4C)cc3)c2cc1OC	Residual Activity	'='	22.0	%				UO_0000187					False	CHEMBL2218944	Millipore: Percentage of residual kinase activity of ABL1 at 1uM relative to control. Control inhibitor: Staurosporine at 10.0uM. Buffer: 8 mM MOPS pH 7.0, 0.2 mM EDTA	B	BAO_0000357	single protein format	Homo sapiens	None	None	None	None	CHEMBL1862	Tyrosine-protein kinase ABL	Homo sapiens	SINGLE PROTEIN	CHEMBL2218924	1	Scientific Literature	Biochem. J.	2013	None
CHEMBL92461		0	307.38	0	4.13	VEGF_Receptor_2_Kinase_Inhibitor_IV	COc1ccc(-c2cnc3c(-c4ccsc4)cnn3c2)cc1	Residual Activity	'='	76.0	%				UO_0000187					False	CHEMBL2218944	Millipore: Percentage of residual kinase activity of ABL1 at 1uM relative to control. Control inhibitor: Staurosporine at 10.0uM. Buffer: 8 mM MOPS pH 7.0, 0.2 mM EDTA	B	BAO_0000357	single protein format	Homo sapiens	None	None	None	None	CHEMBL1862	Tyrosine-protein kinase ABL	Homo sapiens	SINGLE PROTEIN	CHEMBL2218924	1	Scientific Literature	Biochem. J.	2013	None
CHEMBL76589		0	236.23	0	1.56	Tyrphostin AG-112	N#CC(C#N)=C(N)/C(C#N)=C/c1ccc(O)cc1	Residual Activity	'='	87.0	%				UO_0000187					False	CHEMBL2218944	Millipore: Percentage of residual kinase activity of ABL1 at 1uM relative to control. Control inhibitor: Staurosporine at 10.0uM. Buffer: 8 mM MOPS pH 7.0, 0.2 mM EDTA	B	BAO_0000357	single protein format	Homo sapiens	None	None	None	None	CHEMBL1862	Tyrosine-protein kinase ABL	Homo sapiens	SINGLE PROTEIN	CHEMBL2218924	1	Scientific Literature	Biochem. J.	2013	None
CHEMBL1221601		0	555.85	2	5.66	CGK733	O=C(NC(NC(=S)Nc1ccc(F)c([N+](=O)[O-])c1)C(Cl)(Cl)Cl)C(c1ccccc1)c1ccccc1	Residual Activity	'='	109.0	%				UO_0000187					False	CHEMBL2218944	Millipore: Percentage of residual kinase activity of ABL1 at 1uM relative to control. Control inhibitor: Staurosporine at 10.0uM. Buffer: 8 mM MOPS pH 7.0, 0.2 mM EDTA	B	BAO_0000357	single protein format	Homo sapiens	None	None	None	None	CHEMBL1862	Tyrosine-protein kinase ABL	Homo sapiens	SINGLE PROTEIN	CHEMBL2218924	1	Scientific Literature	Biochem. J.	2013	None
CHEMBL50894	ALSTERPAULLONE	0	293.28	0	3.24	Alsterpaullone	O=C1Cc2c([nH]c3ccc([N+](=O)[O-])cc23)-c2ccccc2N1	Residual Activity	'='	47.0	%				UO_0000187					False	CHEMBL2218944	Millipore: Percentage of residual kinase activity of ABL1 at 1uM relative to control. Control inhibitor: Staurosporine at 10.0uM. Buffer: 8 mM MOPS pH 7.0, 0.2 mM EDTA	B	BAO_0000357	single protein format	Homo sapiens	None	None	None	None	CHEMBL1862	Tyrosine-protein kinase ABL	Homo sapiens	SINGLE PROTEIN	CHEMBL2218924	1	Scientific Literature	Biochem. J.	2013	None
CHEMBL583042		0	500.36	2	5.43	11e	Cc1cnc(Nc2ccc(F)cc2Cl)nc1-c1c[nH]c(C(=O)N[C@H](CO)c2cccc(Cl)c2)c1	Inhibition	'='	3.0	%				UO_0000187					False	CHEMBL1040493	Inhibition of ABL1 at 1 uM	B	BAO_0000357	single protein format	None	None	None	None	None	CHEMBL1862	Tyrosine-protein kinase ABL	Homo sapiens	SINGLE PROTEIN	CHEMBL1154622	1	Scientific Literature	J. Med. Chem.	2009	None
CHEMBL104264		0	446.37	0	3.58	H89	O=S(=O)(NCCNC/C=C/c1ccc(Br)cc1)c1cccc2cnccc12	Inhibition	'='	11.0	%				UO_0000187					False	CHEMBL1173985	Inhibition of ABL1 at 10 uM by mobility shift assay	B	BAO_0000357	single protein format	None	None	None	None	None	CHEMBL1862	Tyrosine-protein kinase ABL	Homo sapiens	SINGLE PROTEIN	CHEMBL1177828	1	Scientific Literature	Bioorg. Med. Chem. Lett.	2010	None
CHEMBL1171479		0	531.58	2	5.29	20a	Cc1ccc(C(=O)Nc2ccc(CN3CCN(C)CC3)c(C(F)(F)F)c2)cc1C#Cc1cnc2[nH]ccc2c1	IC50	'='	19.0	nM	7.72			UO_0000065	14.53	0.27	2.43	12.02	False	CHEMBL1176860	Inhibition of wild type human ABL after 1 hr by TR-FRET assay	B	BAO_0000357	single protein format	Homo sapiens	None	None	None	None	CHEMBL1862	Tyrosine-protein kinase ABL	Homo sapiens	SINGLE PROTEIN	CHEMBL1177713	1	Scientific Literature	J. Med. Chem.	2010	None
CHEMBL185775		0	388.48	0	4.61	6	Cc1ccc(NC(=O)N2CCCCC2)cc1Nc1nccc(-c2cccnc2)n1	Inhibition	'='	78.0	%				UO_0000187					False	CHEMBL830721	Percent inhibition of Abl tyrosine kinase	B	BAO_0000357	single protein format	None	None	None	None	None	CHEMBL1862	Tyrosine-protein kinase ABL	Homo sapiens	SINGLE PROTEIN	CHEMBL1138649	1	Scientific Literature	Bioorg. Med. Chem. Lett.	2004	None
CHEMBL263748		0	457.58	0	4.68	8	Cc1ccc(NC(=O)N2CCC(N3CCCC3)CC2)cc1Nc1nccc(-c2cccnc2)n1	Inhibition	'='	35.0	%				UO_0000187					False	CHEMBL830721	Percent inhibition of Abl tyrosine kinase	B	BAO_0000357	single protein format	None	None	None	None	None	CHEMBL1862	Tyrosine-protein kinase ABL	Homo sapiens	SINGLE PROTEIN	CHEMBL1138649	1	Scientific Literature	Bioorg. Med. Chem. Lett.	2004	None
CHEMBL237570		0	467.59	1	6.02	23	COc1ccc2cc(-c3c(-c4ccncc4)nc(-c4ccc([S+](C)[O-])cc4C)n3C)ccc2c1	IC50	'>'	30000.0	nM				UO_0000065					False	CHEMBL899836	Inhibition of Abl kinase	B	BAO_0000357	single protein format	None	None	None	None	None	CHEMBL1862	Tyrosine-protein kinase ABL	Homo sapiens	SINGLE PROTEIN	CHEMBL1137478	1	Scientific Literature	Bioorg. Med. Chem. Lett.	2007	None
CHEMBL459850		0	456.43	0	4.21	1, GNF-6	Cc1ccc(NC(=O)c2cccc(C(F)(F)F)c2)cc1N1Cc2cnc(N)nc2N(C)C1=O	IC50	'='	1567.0	nM	5.80			UO_0000065	12.72	0.24	1.59	5.56	False	CHEMBL1217379	Inhibition of Bcr-Abl T315I mutant	B	BAO_0000019	assay format	Homo sapiens	None	None	None	None	CHEMBL1862	Tyrosine-protein kinase ABL	Homo sapiens	SINGLE PROTEIN	CHEMBL1212824	1	Scientific Literature	J. Med. Chem.	2010	None
CHEMBL56669		0	361.45	0	4.80	5	CCCCCC(=O)Nc1cccc(Nc2nccc(-c3cccnc3)n2)c1	IC50	'='	200.0	nM	6.70			UO_0000065	18.53	0.34	1.90	8.39	False	CHEMBL846547	Inhibition of v-Abl tyrosine kinase.	B	BAO_0000357	single protein format	None	None	None	None	None	CHEMBL1862	Tyrosine-protein kinase ABL	Homo sapiens	SINGLE PROTEIN	CHEMBL1130562	1	Scientific Literature	Bioorg. Med. Chem. Lett.	1997	None
CHEMBL1171679		0	518.50	2	5.11	lc	Cc1cn(-c2cc(NC(=O)c3ccc(C)c(/C=C/n4cnc5c(N)ncnc54)c3)cc(C(F)(F)F)c2)cn1	IC50	'='	1.6	nM	8.80			UO_0000065	16.96	0.32	3.69	7.55	False	CHEMBL1176860	Inhibition of wild type human ABL after 1 hr by TR-FRET assay	B	BAO_0000357	single protein format	Homo sapiens	None	None	None	None	CHEMBL1862	Tyrosine-protein kinase ABL	Homo sapiens	SINGLE PROTEIN	CHEMBL1177713	1	Scientific Literature	J. Med. Chem.	2010	None
CHEMBL1169876		0	469.43	0	4.60	le	Cc1ccc(C(=O)Nc2cc(C(F)(F)F)on2)cc1/C=C/n1cnc2c(NC3CC3)ncnc21	IC50	'='	23.0	nM	7.64			UO_0000065	16.27	0.31	3.04	6.90	False	CHEMBL1176860	Inhibition of wild type human ABL after 1 hr by TR-FRET assay	B	BAO_0000357	single protein format	Homo sapiens	None	None	None	None	CHEMBL1862	Tyrosine-protein kinase ABL	Homo sapiens	SINGLE PROTEIN	CHEMBL1177713	1	Scientific Literature	J. Med. Chem.	2010	None
CHEMBL58436		0	358.41	0	3.56	20	c1cc(Nc2nccc(-c3cccnc3)n2)cc(OCCn2ccnc2)c1	IC50	'='	1000.0	nM	6.00			UO_0000065	16.74	0.30	2.44	7.72	False	CHEMBL846547	Inhibition of v-Abl tyrosine kinase.	B	BAO_0000357	single protein format	None	None	None	None	None	CHEMBL1862	Tyrosine-protein kinase ABL	Homo sapiens	SINGLE PROTEIN	CHEMBL1130562	1	Scientific Literature	Bioorg. Med. Chem. Lett.	1997	None
CHEMBL941	IMATINIB	4	493.62	0	4.59	Imatinib	Cc1ccc(NC(=O)c2ccc(CN3CCN(C)CC3)cc2)cc1Nc1nccc(-c2cccnc2)n1	Selectivity	'='	0.0209										False	CHEMBL1061936	Selectivity for ABL1 as proportion of 290 kinases in screen with similar potency; non-selective = 1 highly selective = 0	B	BAO_0000357	single protein format	Homo sapiens	None	None	None	None	CHEMBL1862	Tyrosine-protein kinase ABL	Homo sapiens	SINGLE PROTEIN	CHEMBL1150977	1	Scientific Literature	Nat. Biotechnol.	2008	None
CHEMBL2347570		0	491.43	0	4.52	13i	O=C(Nc1ccc(Nc2ncnc3[nH]cnc23)cc1)c1cccn(-c2cccc(C(F)(F)F)c2)c1=O	Activity	'='	13.0	%				UO_0000187					False	CHEMBL2351817	Binding affinity to phosphorylated ABL1 (unknown origin) at 75 uM after 1 hr relative to control	B	BAO_0000357	single protein format	Homo sapiens	None	None	None	None	CHEMBL1862	Tyrosine-protein kinase ABL	Homo sapiens	SINGLE PROTEIN	CHEMBL2346606	1	Scientific Literature	Eur. J. Med. Chem.	2013	None
CHEMBL2348261		0	424.44	1	5.15	26g	O=C(Nc1cccc(-c2nc3c(Nc4ccccc4)ncnc3[nH]2)c1)c1ccccc1F	Activity	'='	0.0	%				UO_0000187					False	CHEMBL2351819	Binding affinity to phosphorylated ABL1 (unknown origin) at 1 uM after 1 hr relative to control	B	BAO_0000357	single protein format	Homo sapiens	None	None	None	None	CHEMBL1862	Tyrosine-protein kinase ABL	Homo sapiens	SINGLE PROTEIN	CHEMBL2346606	1	Scientific Literature	Eur. J. Med. Chem.	2013	None
CHEMBL482710		0	444.58	0	2.95	CER-0262532	Cc1cc(C(=O)N2CCN(c3ncnc4c3CN(Cc3ccccc3)CC4)CC2)c(C)n1C	Inhibition	'='	5.0	%				UO_0000187					False	CHEMBL953403	Inhibition of Abl at 10 uM by HTRF assay relative to control	B	BAO_0000357	single protein format	None	None	None	None	None	CHEMBL1862	Tyrosine-protein kinase ABL	Homo sapiens	SINGLE PROTEIN	CHEMBL1150387	1	Scientific Literature	J. Med. Chem.	2008	None
CHEMBL186902		0	405.51	0	3.66	12	Cc1ccc(NC(=O)NCCCN(C)C)cc1Nc1nccc(-c2cccnc2)n1	Inhibition	'='	24.0	%				UO_0000187					False	CHEMBL830721	Percent inhibition of Abl tyrosine kinase	B	BAO_0000357	single protein format	None	None	None	None	None	CHEMBL1862	Tyrosine-protein kinase ABL	Homo sapiens	SINGLE PROTEIN	CHEMBL1138649	1	Scientific Literature	Bioorg. Med. Chem. Lett.	2004	None
CHEMBL336451		0	700.80	2	0.41	5	CSCC[C@H](NC(=O)[C@@H]1CCCN1C(=O)[C@@H](NC(=O)[C@@H](N)Cc1ccc(OP(=O)(O)O)cc1)C(C)C)C(=O)N[C@@H](CC(C)C)C(N)=O	IC50						Not Determined						False	CHEMBL768941	Affinity for SH2 domain of abl expressed in Sf9 insect cells (Not determined)	B	BAO_0000219	cell-based format	None	None	None	Sf9	None	CHEMBL1862	Tyrosine-protein kinase ABL	Homo sapiens	SINGLE PROTEIN	CHEMBL1131295	1	Scientific Literature	J. Med. Chem.	1998	CHEMBL3308860
CHEMBL134623		0	743.82	2	1.19	4	CSCC[C@H](NC(=O)[C@@H]1CCCN1C(=O)[C@@H](NC(=O)[C@H](Cc1ccc(OP(=O)(O)O)cc1)NC(C)=O)C(C)C)C(=O)N[C@@H](CC(C)C)C(=O)O	IC50						Not Determined						False	CHEMBL768941	Affinity for SH2 domain of abl expressed in Sf9 insect cells (Not determined)	B	BAO_0000219	cell-based format	None	None	None	Sf9	None	CHEMBL1862	Tyrosine-protein kinase ABL	Homo sapiens	SINGLE PROTEIN	CHEMBL1131295	1	Scientific Literature	J. Med. Chem.	1998	CHEMBL3308860
CHEMBL1987034		0	475.33	0	3.28	SID103904592	N#CCOc1ccc(Nc2nc(Nc3cccc(S(N)(=O)=O)c3)ncc2Br)cc1	Ki	'='	100.0	nM	7.00		active	UO_0000065					False	CHEMBL1963785	PUBCHEM_BIOASSAY: Navigating the Kinome. (Class of assay: other) Panel member name: ABL1	F	BAO_0000019	assay format	None	None	None	None	None	CHEMBL1862	Tyrosine-protein kinase ABL	Homo sapiens	SINGLE PROTEIN	CHEMBL1201862	7	PubChem BioAssays			None
CHEMBL289959		0	221.26	0	3.37	SID103905123	c1ccc(Nc2ncnc3ccccc23)cc1	Ki	'='	39810.72	nM	4.40		active	UO_0000065					False	CHEMBL1963785	PUBCHEM_BIOASSAY: Navigating the Kinome. (Class of assay: other) Panel member name: ABL1	F	BAO_0000019	assay format	None	None	None	None	None	CHEMBL1862	Tyrosine-protein kinase ABL	Homo sapiens	SINGLE PROTEIN	CHEMBL1201862	7	PubChem BioAssays			None
CHEMBL1993584		0	371.44	0	4.11	SID103904750	OC(COc1cncc(C=Cc2ccncc2)c1)Cc1c[nH]c2ccccc12	Ki	'>'	630.96	nM			inactive	UO_0000065					False	CHEMBL1963785	PUBCHEM_BIOASSAY: Navigating the Kinome. (Class of assay: other) Panel member name: ABL1	F	BAO_0000019	assay format	None	None	None	None	None	CHEMBL1862	Tyrosine-protein kinase ABL	Homo sapiens	SINGLE PROTEIN	CHEMBL1201862	7	PubChem BioAssays			None
CHEMBL1983963		0	359.39	0	4.42	SID103904275	Cc1cccc(NC(=O)Nc2ccc(-c3coc4ncnc(N)c34)cc2)c1	Ki	'='	199.53	nM	6.70		active	UO_0000065					False	CHEMBL1963785	PUBCHEM_BIOASSAY: Navigating the Kinome. (Class of assay: other) Panel member name: ABL1	F	BAO_0000019	assay format	None	None	None	None	None	CHEMBL1862	Tyrosine-protein kinase ABL	Homo sapiens	SINGLE PROTEIN	CHEMBL1201862	7	PubChem BioAssays			None
CHEMBL1983268	ENTRECTINIB	2	560.65	2	5.03	SID103905026	CN1CCN(c2ccc(C(=O)Nc3n[nH]c4ccc(Cc5cc(F)cc(F)c5)cc34)c(NC3CCOCC3)c2)CC1	Ki	'='	316.23	nM	6.50		active	UO_0000065					False	CHEMBL1963785	PUBCHEM_BIOASSAY: Navigating the Kinome. (Class of assay: other) Panel member name: ABL1	F	BAO_0000019	assay format	None	None	None	None	None	CHEMBL1862	Tyrosine-protein kinase ABL	Homo sapiens	SINGLE PROTEIN	CHEMBL1201862	7	PubChem BioAssays			None
CHEMBL340384		0	391.81	0	3.51	SID103905354	NC(=O)c1cn(-c2ccc(O)cc2Cl)c2cc(-c3ccncc3)ccc2c1=O	Ki	'>'	630.96	nM			inactive	UO_0000065					False	CHEMBL1963785	PUBCHEM_BIOASSAY: Navigating the Kinome. (Class of assay: other) Panel member name: ABL1	F	BAO_0000019	assay format	None	None	None	None	None	CHEMBL1862	Tyrosine-protein kinase ABL	Homo sapiens	SINGLE PROTEIN	CHEMBL1201862	7	PubChem BioAssays			None
CHEMBL1969151		0	370.89	0	3.96	SID103904199	CN(C)C1CCC(Nc2nc(Cl)cc(-c3c[nH]c4ncccc34)n2)CC1	Ki	'>'	3981.07	nM			inactive	UO_0000065					False	CHEMBL1963785	PUBCHEM_BIOASSAY: Navigating the Kinome. (Class of assay: other) Panel member name: ABL1	F	BAO_0000019	assay format	None	None	None	None	None	CHEMBL1862	Tyrosine-protein kinase ABL	Homo sapiens	SINGLE PROTEIN	CHEMBL1201862	7	PubChem BioAssays			None
CHEMBL2000354		0	326.38	0	3.29	SID103905208	COc1ccc(C=C2SC(=Nc3ccccc3)NC2=O)cc1O	Ki	'>'	630.96	nM			inactive	UO_0000065					False	CHEMBL1963785	PUBCHEM_BIOASSAY: Navigating the Kinome. (Class of assay: other) Panel member name: ABL1	F	BAO_0000019	assay format	None	None	None	None	None	CHEMBL1862	Tyrosine-protein kinase ABL	Homo sapiens	SINGLE PROTEIN	CHEMBL1201862	7	PubChem BioAssays			None
CHEMBL1998680		0	514.58	1	3.63	SID103904844	CC(C)(C)c1cc(NC(=O)C(=O)c2cccc3ccccc23)n(-c2cccc(OCC(=O)NCCO)c2)n1	Ki	'>'	2511.89	nM			inactive	UO_0000065					False	CHEMBL1963785	PUBCHEM_BIOASSAY: Navigating the Kinome. (Class of assay: other) Panel member name: ABL1	F	BAO_0000019	assay format	None	None	None	None	None	CHEMBL1862	Tyrosine-protein kinase ABL	Homo sapiens	SINGLE PROTEIN	CHEMBL1201862	7	PubChem BioAssays			None
CHEMBL1997007		0	323.40	0	3.40	SID103904639	CCCNC(=O)c1ccc(Nc2nc(CC)c3cc[nH]c3n2)cc1	Ki	'>'	2511.89	nM			inactive	UO_0000065					False	CHEMBL1963785	PUBCHEM_BIOASSAY: Navigating the Kinome. (Class of assay: other) Panel member name: ABL1	F	BAO_0000019	assay format	None	None	None	None	None	CHEMBL1862	Tyrosine-protein kinase ABL	Homo sapiens	SINGLE PROTEIN	CHEMBL1201862	7	PubChem BioAssays			None
CHEMBL2002690		0	361.43	1	5.31	SID103905337	O=C(Nc1nc2c(O)cccc2s1)Nc1ccccc1-c1ccccc1	Ki	'>'	2511.89	nM			inactive	UO_0000065					False	CHEMBL1963785	PUBCHEM_BIOASSAY: Navigating the Kinome. (Class of assay: other) Panel member name: ABL1	F	BAO_0000019	assay format	None	None	None	None	None	CHEMBL1862	Tyrosine-protein kinase ABL	Homo sapiens	SINGLE PROTEIN	CHEMBL1201862	7	PubChem BioAssays			None
CHEMBL1975503		0	226.24	0	1.27	SID103905134	Nc1ccc(-c2cccn3c(=O)[nH]nc23)cc1	Ki	'='	50118.72	nM	4.30		active	UO_0000065					False	CHEMBL1963785	PUBCHEM_BIOASSAY: Navigating the Kinome. (Class of assay: other) Panel member name: ABL1	F	BAO_0000019	assay format	None	None	None	None	None	CHEMBL1862	Tyrosine-protein kinase ABL	Homo sapiens	SINGLE PROTEIN	CHEMBL1201862	7	PubChem BioAssays			None
CHEMBL1979883		0	455.59	1	5.41	SID103904280	Cc1cccc(NC(=O)Nc2ccc(-c3csc4c(C#CCN(C)C)cnc(N)c34)cc2)c1	Ki	'='	158.49	nM	6.80		active	UO_0000065					False	CHEMBL1963785	PUBCHEM_BIOASSAY: Navigating the Kinome. (Class of assay: other) Panel member name: ABL1	F	BAO_0000019	assay format	None	None	None	None	None	CHEMBL1862	Tyrosine-protein kinase ABL	Homo sapiens	SINGLE PROTEIN	CHEMBL1201862	7	PubChem BioAssays			None
CHEMBL371206		0	403.51	1	5.51	SID103904294	Cc1cc(C)cc(NC(=O)Nc2ccc(-c3c(C)sc4ncnc(N)c34)cc2)c1	Ki	'='	199.53	nM	6.70		active	UO_0000065					False	CHEMBL1963785	PUBCHEM_BIOASSAY: Navigating the Kinome. (Class of assay: other) Panel member name: ABL1	F	BAO_0000019	assay format	None	None	None	None	None	CHEMBL1862	Tyrosine-protein kinase ABL	Homo sapiens	SINGLE PROTEIN	CHEMBL1201862	7	PubChem BioAssays			None
CHEMBL1964441		0	441.56	1	5.07	SID103904269	CNCC#Cc1cnc(N)c2c(-c3ccc(NC(=O)Nc4cccc(C)c4)cc3)csc12	Ki	'='	158.49	nM	6.80		active	UO_0000065					False	CHEMBL1963785	PUBCHEM_BIOASSAY: Navigating the Kinome. (Class of assay: other) Panel member name: ABL1	F	BAO_0000019	assay format	None	None	None	None	None	CHEMBL1862	Tyrosine-protein kinase ABL	Homo sapiens	SINGLE PROTEIN	CHEMBL1201862	7	PubChem BioAssays			None
CHEMBL1975927		0	406.44	0	4.20	SID103904644	COc1ccc(-n2ccc3cnc(Nc4cc(OC)c(OC)c(OC)c4)nc32)cc1	Ki	'='	501.19	nM	6.30		active	UO_0000065					False	CHEMBL1963785	PUBCHEM_BIOASSAY: Navigating the Kinome. (Class of assay: other) Panel member name: ABL1	F	BAO_0000019	assay format	None	None	None	None	None	CHEMBL1862	Tyrosine-protein kinase ABL	Homo sapiens	SINGLE PROTEIN	CHEMBL1201862	7	PubChem BioAssays			None
CHEMBL1983945		0	383.45	0	3.64	SID103904683	NC(Cc1c[nH]c2ccccc12)C(=O)Nc1cncc(C=Cc2ccncc2)c1	Ki	'>'	1584.89	nM			inactive	UO_0000065					False	CHEMBL1963785	PUBCHEM_BIOASSAY: Navigating the Kinome. (Class of assay: other) Panel member name: ABL1	F	BAO_0000019	assay format	None	None	None	None	None	CHEMBL1862	Tyrosine-protein kinase ABL	Homo sapiens	SINGLE PROTEIN	CHEMBL1201862	7	PubChem BioAssays			None
CHEMBL2005478		0	357.21	0	3.89	SID103904861	COc1ccc2c(c1)c(-c1cc3nc(Br)cnc3[nH]1)cn2C	Ki	'='	199.53	nM	6.70		active	UO_0000065					False	CHEMBL1963785	PUBCHEM_BIOASSAY: Navigating the Kinome. (Class of assay: other) Panel member name: ABL1	F	BAO_0000019	assay format	None	None	None	None	None	CHEMBL1862	Tyrosine-protein kinase ABL	Homo sapiens	SINGLE PROTEIN	CHEMBL1201862	7	PubChem BioAssays			None
CHEMBL2007124		0	374.32	0	4.10	SID103904458	O=C(Nc1ccc(-c2ccc(=O)[nH]n2)cc1)Nc1cccc(C(F)(F)F)c1	Ki	'>'	2511.89	nM			inactive	UO_0000065					False	CHEMBL1963785	PUBCHEM_BIOASSAY: Navigating the Kinome. (Class of assay: other) Panel member name: ABL1	F	BAO_0000019	assay format	None	None	None	None	None	CHEMBL1862	Tyrosine-protein kinase ABL	Homo sapiens	SINGLE PROTEIN	CHEMBL1201862	7	PubChem BioAssays			None
CHEMBL1985681		0	305.34	0	2.41	SID103905573	N#Cc1ccc2c(c1)C(c1ccc3c(n1)CCCC3O)C(=O)N2	Ki	'>'	2511.89	nM			inactive	UO_0000065					False	CHEMBL1963785	PUBCHEM_BIOASSAY: Navigating the Kinome. (Class of assay: other) Panel member name: ABL1	F	BAO_0000019	assay format	None	None	None	None	None	CHEMBL1862	Tyrosine-protein kinase ABL	Homo sapiens	SINGLE PROTEIN	CHEMBL1201862	7	PubChem BioAssays			None
CHEMBL50894	ALSTERPAULLONE	0	293.28	0	3.24	SID103905621	O=C1Cc2c([nH]c3ccc([N+](=O)[O-])cc23)-c2ccccc2N1	Ki	'='	1584.89	nM	5.80		active	UO_0000065					False	CHEMBL1963785	PUBCHEM_BIOASSAY: Navigating the Kinome. (Class of assay: other) Panel member name: ABL1	F	BAO_0000019	assay format	None	None	None	None	None	CHEMBL1862	Tyrosine-protein kinase ABL	Homo sapiens	SINGLE PROTEIN	CHEMBL1201862	7	PubChem BioAssays			None
CHEMBL1964902		0	471.51	0	4.61	SID103904843	CC(C)(C)c1cc(NC(=O)C(=O)c2cccc3ccccc23)n(-c2cccc(OCC(=O)O)c2)n1	Ki	'>'	2511.89	nM			inactive	UO_0000065					False	CHEMBL1963785	PUBCHEM_BIOASSAY: Navigating the Kinome. (Class of assay: other) Panel member name: ABL1	F	BAO_0000019	assay format	None	None	None	None	None	CHEMBL1862	Tyrosine-protein kinase ABL	Homo sapiens	SINGLE PROTEIN	CHEMBL1201862	7	PubChem BioAssays			None
CHEMBL389685		0	118.14	0	1.56	3	c1cnc2[nH]ccc2c1	Inhibition	'='	42.0	%				UO_0000187					False	CHEMBL3137171	Inhibition of human full-length ABL expressed in baculovirus assessed as substrate phosphorylation using fluorescence-labelled peptides as substrate at 1000 uM after 90 mins by microfluidic peptide phosphorylation assay	B	BAO_0000019	assay format	Homo sapiens	None	None	None	None	CHEMBL1862	Tyrosine-protein kinase ABL	Homo sapiens	SINGLE PROTEIN	CHEMBL3132769	1	Scientific Literature	MedChemComm	2014	None
CHEMBL373882		0	598.61	2	5.57	63	CNc1ncnc(-c2cccnc2Oc2ccc(F)c(C(=O)Nc3cc(C(F)(F)F)ccc3N(C)CCCN(C)C)c2)n1	IC50	'='	1280.0	nM	5.89			UO_0000065	9.84	0.19	0.32	5.44	False	CHEMBL908524	Inhibition of Abl	B	BAO_0000357	single protein format	Homo sapiens	None	None	None	None	CHEMBL1862	Tyrosine-protein kinase ABL	Homo sapiens	SINGLE PROTEIN	CHEMBL1141380	1	Scientific Literature	J. Med. Chem.	2007	None
CHEMBL1363184		0	306.37	0	2.87	LY-303511	O=c1cc(N2CCNCC2)oc2c(-c3ccccc3)cccc12	Residual Activity	'='	89.0	%				UO_0000187					False	CHEMBL2218945	Millipore: Percentage of residual kinase activity of ABL1 at 10uM relative to control. Control inhibitor: Staurosporine at 10.0uM. Buffer: 8 mM MOPS pH 7.0, 0.2 mM EDTA	B	BAO_0000357	single protein format	Homo sapiens	None	None	None	None	CHEMBL1862	Tyrosine-protein kinase ABL	Homo sapiens	SINGLE PROTEIN	CHEMBL2218924	1	Scientific Literature	Biochem. J.	2013	None
CHEMBL13485	SU-11652	0	414.94	0	3.85	SU11652	CCN(CC)CCNC(=O)c1c(C)[nH]c(/C=C2\C(=O)Nc3ccc(Cl)cc32)c1C	Residual Activity	'='	0.0	%				UO_0000187					False	CHEMBL2218945	Millipore: Percentage of residual kinase activity of ABL1 at 10uM relative to control. Control inhibitor: Staurosporine at 10.0uM. Buffer: 8 mM MOPS pH 7.0, 0.2 mM EDTA	B	BAO_0000357	single protein format	Homo sapiens	None	None	None	None	CHEMBL1862	Tyrosine-protein kinase ABL	Homo sapiens	SINGLE PROTEIN	CHEMBL2218924	1	Scientific Literature	Biochem. J.	2013	None
CHEMBL7724	AG1295	0	234.30	0	3.91	Tyrphostin AG-1295	Cc1cc2ncc(-c3ccccc3)nc2cc1C	Residual Activity	'='	92.0	%				UO_0000187					False	CHEMBL2218944	Millipore: Percentage of residual kinase activity of ABL1 at 1uM relative to control. Control inhibitor: Staurosporine at 10.0uM. Buffer: 8 mM MOPS pH 7.0, 0.2 mM EDTA	B	BAO_0000357	single protein format	Homo sapiens	None	None	None	None	CHEMBL1862	Tyrosine-protein kinase ABL	Homo sapiens	SINGLE PROTEIN	CHEMBL2218924	1	Scientific Literature	Biochem. J.	2013	None
CHEMBL563845		0	387.44	0	4.97	EGFR_ErbB_2_Inhibitor	COc1cc2ncnc(Nc3ccc(OCc4ccccc4)cc3)c2cc1OC	Residual Activity	'='	93.0	%				UO_0000187					False	CHEMBL2218944	Millipore: Percentage of residual kinase activity of ABL1 at 1uM relative to control. Control inhibitor: Staurosporine at 10.0uM. Buffer: 8 mM MOPS pH 7.0, 0.2 mM EDTA	B	BAO_0000357	single protein format	Homo sapiens	None	None	None	None	CHEMBL1862	Tyrosine-protein kinase ABL	Homo sapiens	SINGLE PROTEIN	CHEMBL2218924	1	Scientific Literature	Biochem. J.	2013	None
CHEMBL126077	INDIRUBIN-3-MONOXIME	0	277.28	0	4.42	Indirubin_oxime	O=Nc1c(-c2c(O)[nH]c3ccccc23)[nH]c2ccccc12	Residual Activity	'='	49.0	%				UO_0000187					False	CHEMBL2218944	Millipore: Percentage of residual kinase activity of ABL1 at 1uM relative to control. Control inhibitor: Staurosporine at 10.0uM. Buffer: 8 mM MOPS pH 7.0, 0.2 mM EDTA	B	BAO_0000357	single protein format	Homo sapiens	None	None	None	None	CHEMBL1862	Tyrosine-protein kinase ABL	Homo sapiens	SINGLE PROTEIN	CHEMBL2218924	1	Scientific Literature	Biochem. J.	2013	None
CHEMBL413188	ISOGRANULATIMIDE	0	276.26	0	1.85	Isogranulatimide	O=C1NC(=O)c2c1c1c3ccccc3[nH]c1n1cncc21	Residual Activity	'='	80.0	%				UO_0000187					False	CHEMBL2218944	Millipore: Percentage of residual kinase activity of ABL1 at 1uM relative to control. Control inhibitor: Staurosporine at 10.0uM. Buffer: 8 mM MOPS pH 7.0, 0.2 mM EDTA	B	BAO_0000357	single protein format	Homo sapiens	None	None	None	None	CHEMBL1862	Tyrosine-protein kinase ABL	Homo sapiens	SINGLE PROTEIN	CHEMBL2218924	1	Scientific Literature	Biochem. J.	2013	None
CHEMBL284861		0	222.27	0	0.66	GSK_3b_Inhibitor_I	Cn1sc(=O)n(Cc2ccccc2)c1=O	Residual Activity	'='	84.0	%				UO_0000187					False	CHEMBL2218944	Millipore: Percentage of residual kinase activity of ABL1 at 1uM relative to control. Control inhibitor: Staurosporine at 10.0uM. Buffer: 8 mM MOPS pH 7.0, 0.2 mM EDTA	B	BAO_0000357	single protein format	Homo sapiens	None	None	None	None	CHEMBL1862	Tyrosine-protein kinase ABL	Homo sapiens	SINGLE PROTEIN	CHEMBL2218924	1	Scientific Literature	Biochem. J.	2013	None
CHEMBL274064	SB-220025	0	338.39	0	2.65	SB-220025	Nc1nccc(-c2c(-c3ccc(F)cc3)ncn2C2CCNCC2)n1	Residual Activity	'='	104.0	%				UO_0000187					False	CHEMBL2218944	Millipore: Percentage of residual kinase activity of ABL1 at 1uM relative to control. Control inhibitor: Staurosporine at 10.0uM. Buffer: 8 mM MOPS pH 7.0, 0.2 mM EDTA	B	BAO_0000357	single protein format	Homo sapiens	None	None	None	None	CHEMBL1862	Tyrosine-protein kinase ABL	Homo sapiens	SINGLE PROTEIN	CHEMBL2218924	1	Scientific Literature	Biochem. J.	2013	None
CHEMBL367625		0	385.90	0	3.93	CGP-74514A	CCn1cnc2c(Nc3cccc(Cl)c3)nc(N[C@@H]3CCCC[C@@H]3N)nc21	Residual Activity	'='	95.0	%				UO_0000187					False	CHEMBL2218944	Millipore: Percentage of residual kinase activity of ABL1 at 1uM relative to control. Control inhibitor: Staurosporine at 10.0uM. Buffer: 8 mM MOPS pH 7.0, 0.2 mM EDTA	B	BAO_0000357	single protein format	Homo sapiens	None	None	None	None	CHEMBL1862	Tyrosine-protein kinase ABL	Homo sapiens	SINGLE PROTEIN	CHEMBL2218924	1	Scientific Literature	Biochem. J.	2013	None
CHEMBL23327	PURVALANOLA	0	388.90	0	4.23	Purvalanol_A	CC(C)[C@H](CO)Nc1nc(Nc2cccc(Cl)c2)c2ncn(C(C)C)c2n1	Residual Activity	'='	62.0	%				UO_0000187					False	CHEMBL2218944	Millipore: Percentage of residual kinase activity of ABL1 at 1uM relative to control. Control inhibitor: Staurosporine at 10.0uM. Buffer: 8 mM MOPS pH 7.0, 0.2 mM EDTA	B	BAO_0000357	single protein format	Homo sapiens	None	None	None	None	CHEMBL1862	Tyrosine-protein kinase ABL	Homo sapiens	SINGLE PROTEIN	CHEMBL2218924	1	Scientific Literature	Biochem. J.	2013	None
CHEMBL174426		0	354.21	0	4.02	BPIQ_I	Cn1cnc2cc3c(Nc4cccc(Br)c4)ncnc3cc21	Residual Activity	'='	10.0	%				UO_0000187					False	CHEMBL2218945	Millipore: Percentage of residual kinase activity of ABL1 at 10uM relative to control. Control inhibitor: Staurosporine at 10.0uM. Buffer: 8 mM MOPS pH 7.0, 0.2 mM EDTA	B	BAO_0000357	single protein format	Homo sapiens	None	None	None	None	CHEMBL1862	Tyrosine-protein kinase ABL	Homo sapiens	SINGLE PROTEIN	CHEMBL2218924	1	Scientific Literature	Biochem. J.	2013	None
CHEMBL266325		0	346.39	0	4.59	D65476	CCCC(=O)Oc1ccc2[nH]c(C(=O)c3cc4ccccc4[nH]3)cc2c1	Residual Activity	'='	96.0	%				UO_0000187					False	CHEMBL2218945	Millipore: Percentage of residual kinase activity of ABL1 at 10uM relative to control. Control inhibitor: Staurosporine at 10.0uM. Buffer: 8 mM MOPS pH 7.0, 0.2 mM EDTA	B	BAO_0000357	single protein format	Homo sapiens	None	None	None	None	CHEMBL1862	Tyrosine-protein kinase ABL	Homo sapiens	SINGLE PROTEIN	CHEMBL2218924	1	Scientific Literature	Biochem. J.	2013	None
CHEMBL2177647		0	546.56	2	5.38	6qa	Cc1ccc(C(=O)Nc2ccc(CN3CCCC3)c(C(F)(F)F)c2)cc1-n1cc(-c2cnc3[nH]ncc3c2)nn1	IC50	'='	31.5	nM	7.50			UO_0000065	13.73	0.26	2.12	7.17	False	CHEMBL2186853	Inhibition of Bcr-Abl T315I mutant using Tyr2 peptide as substrate after 2 hrs by FRET-based Z'-Lyte assay	B	BAO_0000019	assay format	Homo sapiens	None	None	None	None	CHEMBL1862	Tyrosine-protein kinase ABL	Homo sapiens	SINGLE PROTEIN	CHEMBL2176963	1	Scientific Literature	J. Med. Chem.	2012	None
CHEMBL515258		0	516.57	2	5.07	13b	Cc1ccc(NC(=O)c2ccc(C(=O)Nc3ccccc3N)nc2)cc1Nc1ncc(-c2cccnc2)cn1	IC50	'='	31000.0	nM	4.51			UO_0000065	8.73	0.16	-0.56	3.05	False	CHEMBL1022423	Inhibition of c-Abl T315I mutant by liquid scintillation counting	B	BAO_0000019	assay format	Homo sapiens	None	None	None	None	CHEMBL1862	Tyrosine-protein kinase ABL	Homo sapiens	SINGLE PROTEIN	CHEMBL1153406	1	Scientific Literature	J. Med. Chem.	2009	None
CHEMBL2324924		0	532.57	1	4.46	24	Cc1ccc(C(=O)Nc2ccc(CN3CCN(C)CC3)c(C(F)(F)F)c2)cc1C#Cc1cncc2nccn12	IC50	'='	0.3	nM	9.52			UO_0000065	17.88	0.33	5.06	14.48	False	CHEMBL2330086	Inhibition of Abl1 kinase Y253F mutant (unknown origin)	B	BAO_0000019	assay format	Homo sapiens	None	None	None	None	CHEMBL1862	Tyrosine-protein kinase ABL	Homo sapiens	SINGLE PROTEIN	CHEMBL2321864	1	Scientific Literature	J. Med. Chem.	2013	None
CHEMBL2324923		0	537.55	1	3.27	23	CN1CCN(Cc2ccc(NC(=O)Nc3cc(C#Cc4cncc5nccn45)n(C)n3)cc2C(F)(F)F)CC1	IC50	'='	12.0	nM	7.92			UO_0000065	14.74	0.28	4.65	8.28	False	CHEMBL2330093	Inhibition of Abl1 kinase (unknown origin) using Tyr 6 peptide as substrate assessed as residual enzyme activity after every 10 secs measured for 10 mins	B	BAO_0000357	single protein format	Homo sapiens	None	None	None	None	CHEMBL1862	Tyrosine-protein kinase ABL	Homo sapiens	SINGLE PROTEIN	CHEMBL2321864	1	Scientific Literature	J. Med. Chem.	2013	None
CHEMBL365277		0	521.67	2	7.00	25	Cc1ccc(NC(=O)Nc2ccccc2CN(C)C2CCCCC2)cc1Nc1nccc(-c2cccnc2)n1	Inhibition	'='	81.0	%				UO_0000187					False	CHEMBL830721	Percent inhibition of Abl tyrosine kinase	B	BAO_0000357	single protein format	None	None	None	None	None	CHEMBL1862	Tyrosine-protein kinase ABL	Homo sapiens	SINGLE PROTEIN	CHEMBL1138649	1	Scientific Literature	Bioorg. Med. Chem. Lett.	2004	None
CHEMBL281470		0	276.30	0	3.30	A3915	COc1ccc(-c2[nH]nc3c2C(=O)c2ccccc2-3)cc1	IC50	'>'	725000.0	nM		Outside typical range		UO_0000065					False	CHEMBL819326	Inhibition of c-Abl kinase	B	BAO_0000357	single protein format	None	None	None	None	None	CHEMBL1862	Tyrosine-protein kinase ABL	Homo sapiens	SINGLE PROTEIN	CHEMBL1134796	1	Scientific Literature	J. Med. Chem.	2001	None
CHEMBL535	SUNITINIB	4	398.48	0	3.33	SU-11248	CCN(CC)CCNC(=O)c1c(C)[nH]c(/C=C2\C(=O)Nc3ccc(F)cc32)c1C	IC50	'>'	50000.0	nM				UO_0000065					False	CHEMBL1071419	Inhibition of ABL by ELISA-based kinase assay	B	BAO_0000357	single protein format	None	None	None	None	None	CHEMBL1862	Tyrosine-protein kinase ABL	Homo sapiens	SINGLE PROTEIN	CHEMBL1156925	1	Scientific Literature	Bioorg. Med. Chem.	2010	None
CHEMBL597181		0	253.31	0	2.71	33	Cc1cc(C)c(/C=C2\C(=O)Nc3ccc(N)cc32)[nH]1	IC50	'>'	50000.0	nM				UO_0000065					False	CHEMBL1071419	Inhibition of ABL by ELISA-based kinase assay	B	BAO_0000357	single protein format	None	None	None	None	None	CHEMBL1862	Tyrosine-protein kinase ABL	Homo sapiens	SINGLE PROTEIN	CHEMBL1156925	1	Scientific Literature	Bioorg. Med. Chem.	2010	None
CHEMBL2316581		0	533.56	1	3.85	25	Cc1ccc(C(=O)Nc2ccc(CN3CCN(C)CC3)c(C(F)(F)F)c2)cc1C#Cc1cnc2ncnn2c1	IC50	'='	1.33	nM	8.88			UO_0000065	16.64	0.31	5.03	11.28	False	CHEMBL2320766	Inhibition of human recombinant ABL1 M351T mutant expressed in insect cells after 30 mins by FRET assay	B	BAO_0000219	cell-based format	Homo sapiens	None	None	None	None	CHEMBL1862	Tyrosine-protein kinase ABL	Homo sapiens	SINGLE PROTEIN	CHEMBL2311339	1	Scientific Literature	J. Med. Chem.	2013	None
CHEMBL1081678		0	438.23	0	3.05	12r	Cc1cc(OCc2ccc(F)cc2F)c(Br)c(=O)n1-c1cnc(CO)cn1	Inhibition	'<'	50.0	%				UO_0000187					False	CHEMBL1102588	Inhibition of ABL1 T315I (mutant) at 10 uM	B	BAO_0000019	assay format	Homo sapiens	None	None	None	None	CHEMBL1862	Tyrosine-protein kinase ABL	Homo sapiens	SINGLE PROTEIN	CHEMBL1154277	1	Scientific Literature	Bioorg. Med. Chem. Lett.	2009	None
CHEMBL306498	ALOISINE	0	281.36	0	3.98	Aloisine	CCCCc1c(-c2ccc(OC)cc2)[nH]c2nccnc12	Residual Activity	'='	74.0	%				UO_0000187					False	CHEMBL2218944	Millipore: Percentage of residual kinase activity of ABL1 at 1uM relative to control. Control inhibitor: Staurosporine at 10.0uM. Buffer: 8 mM MOPS pH 7.0, 0.2 mM EDTA	B	BAO_0000357	single protein format	Homo sapiens	None	None	None	None	CHEMBL1862	Tyrosine-protein kinase ABL	Homo sapiens	SINGLE PROTEIN	CHEMBL2218924	1	Scientific Literature	Biochem. J.	2013	None
CHEMBL259389	QUINOXALINE1	0	185.19	0	1.09	Cdk1_5_Inhibitor	Nc1n[nH]c2nc3ccccc3nc12	Residual Activity	'='	85.0	%				UO_0000187					False	CHEMBL2218944	Millipore: Percentage of residual kinase activity of ABL1 at 1uM relative to control. Control inhibitor: Staurosporine at 10.0uM. Buffer: 8 mM MOPS pH 7.0, 0.2 mM EDTA	B	BAO_0000357	single protein format	Homo sapiens	None	None	None	None	CHEMBL1862	Tyrosine-protein kinase ABL	Homo sapiens	SINGLE PROTEIN	CHEMBL2218924	1	Scientific Literature	Biochem. J.	2013	None
CHEMBL104264		0	446.37	0	3.58	H89	O=S(=O)(NCCNC/C=C/c1ccc(Br)cc1)c1cccc2cnccc12	Residual Activity	'='	120.0	%				UO_0000187					False	CHEMBL2218944	Millipore: Percentage of residual kinase activity of ABL1 at 1uM relative to control. Control inhibitor: Staurosporine at 10.0uM. Buffer: 8 mM MOPS pH 7.0, 0.2 mM EDTA	B	BAO_0000357	single protein format	Homo sapiens	None	None	None	None	CHEMBL1862	Tyrosine-protein kinase ABL	Homo sapiens	SINGLE PROTEIN	CHEMBL2218924	1	Scientific Literature	Biochem. J.	2013	None
CHEMBL272629		0	349.35	0	0.78	GSK_3b_Inhibitor_XI	O=C1NC(=O)C(c2cn(CCCO)c3ncccc23)=C1c1cnccn1	Residual Activity	'='	101.0	%				UO_0000187					False	CHEMBL2218944	Millipore: Percentage of residual kinase activity of ABL1 at 1uM relative to control. Control inhibitor: Staurosporine at 10.0uM. Buffer: 8 mM MOPS pH 7.0, 0.2 mM EDTA	B	BAO_0000357	single protein format	Homo sapiens	None	None	None	None	CHEMBL1862	Tyrosine-protein kinase ABL	Homo sapiens	SINGLE PROTEIN	CHEMBL2218924	1	Scientific Literature	Biochem. J.	2013	None
CHEMBL233001	GW620972X	0	332.43	0	4.90	JNK_Inhibitor_IX	N#Cc1c(NC(=O)c2cccc3ccccc23)sc2c1CCCC2	Residual Activity	'='	104.0	%				UO_0000187					False	CHEMBL2218944	Millipore: Percentage of residual kinase activity of ABL1 at 1uM relative to control. Control inhibitor: Staurosporine at 10.0uM. Buffer: 8 mM MOPS pH 7.0, 0.2 mM EDTA	B	BAO_0000357	single protein format	Homo sapiens	None	None	None	None	CHEMBL1862	Tyrosine-protein kinase ABL	Homo sapiens	SINGLE PROTEIN	CHEMBL2218924	1	Scientific Literature	Biochem. J.	2013	None
CHEMBL53753		0	330.19	0	3.57	PD-158780	CNc1cc2c(Nc3cccc(Br)c3)ncnc2cn1	Residual Activity	'='	87.0	%				UO_0000187					False	CHEMBL2218945	Millipore: Percentage of residual kinase activity of ABL1 at 10uM relative to control. Control inhibitor: Staurosporine at 10.0uM. Buffer: 8 mM MOPS pH 7.0, 0.2 mM EDTA	B	BAO_0000357	single protein format	Homo sapiens	None	None	None	None	CHEMBL1862	Tyrosine-protein kinase ABL	Homo sapiens	SINGLE PROTEIN	CHEMBL2218924	1	Scientific Literature	Biochem. J.	2013	None
CHEMBL2218927		0	280.36	0	3.55	Tyrphostin AGL-2043	Cc1nc2cc3nc(-c4cccs4)cnc3cc2n1C	Residual Activity	'='	52.0	%				UO_0000187					False	CHEMBL2218945	Millipore: Percentage of residual kinase activity of ABL1 at 10uM relative to control. Control inhibitor: Staurosporine at 10.0uM. Buffer: 8 mM MOPS pH 7.0, 0.2 mM EDTA	B	BAO_0000357	single protein format	Homo sapiens	None	None	None	None	CHEMBL1862	Tyrosine-protein kinase ABL	Homo sapiens	SINGLE PROTEIN	CHEMBL2218924	1	Scientific Literature	Biochem. J.	2013	None
CHEMBL596380		0	193.16	0	1.66	Syk_Inhibitor_III	O=[N+]([O-])/C=C/c1ccc2c(c1)OCO2	Residual Activity	'='	86.0	%				UO_0000187					False	CHEMBL2218945	Millipore: Percentage of residual kinase activity of ABL1 at 10uM relative to control. Control inhibitor: Staurosporine at 10.0uM. Buffer: 8 mM MOPS pH 7.0, 0.2 mM EDTA	B	BAO_0000357	single protein format	Homo sapiens	None	None	None	None	CHEMBL1862	Tyrosine-protein kinase ABL	Homo sapiens	SINGLE PROTEIN	CHEMBL2218924	1	Scientific Literature	Biochem. J.	2013	None
CHEMBL35820		0	388.26	0	4.93	56	CCOc1cc2ncnc(Nc3cccc(Br)c3)c2cc1OCC	Residual Activity	'='	5.0	%				UO_0000187					False	CHEMBL2218945	Millipore: Percentage of residual kinase activity of ABL1 at 10uM relative to control. Control inhibitor: Staurosporine at 10.0uM. Buffer: 8 mM MOPS pH 7.0, 0.2 mM EDTA	B	BAO_0000357	single protein format	Homo sapiens	None	None	None	None	CHEMBL1862	Tyrosine-protein kinase ABL	Homo sapiens	SINGLE PROTEIN	CHEMBL2218924	1	Scientific Literature	Biochem. J.	2013	None
CHEMBL596674		0	331.46	1	5.32	ZM-39923	CC(C)N(CCC(=O)c1ccc2ccccc2c1)Cc1ccccc1	Residual Activity	'='	120.0	%				UO_0000187					False	CHEMBL2218945	Millipore: Percentage of residual kinase activity of ABL1 at 10uM relative to control. Control inhibitor: Staurosporine at 10.0uM. Buffer: 8 mM MOPS pH 7.0, 0.2 mM EDTA	B	BAO_0000357	single protein format	Homo sapiens	None	None	None	None	CHEMBL1862	Tyrosine-protein kinase ABL	Homo sapiens	SINGLE PROTEIN	CHEMBL2218924	1	Scientific Literature	Biochem. J.	2013	None
CHEMBL485854		0	550.55	2	5.17	4, GNF-9	CNc1ncc2c(n1)N(C)C(=O)N(c1cc(NC(=O)c3cc(-n4cnc(C)c4)cc(C(F)(F)F)c3)ccc1C)C2	IC50	'='	720.0	nM	6.14			UO_0000065	11.16	0.21	0.97	5.67	False	CHEMBL1217184	Inhibition of Bcr-Abl G250E mutant	B	BAO_0000019	assay format	Homo sapiens	None	None	None	None	CHEMBL1862	Tyrosine-protein kinase ABL	Homo sapiens	SINGLE PROTEIN	CHEMBL1212824	1	Scientific Literature	J. Med. Chem.	2010	None
CHEMBL230178		0	520.52	2	6.42	13b	Cc1ccc(NC(=O)c2ccc(N=NN(C)C)c(C(F)(F)F)c2)cc1Nc1nccc(-c2cccnc2)n1	IC50	'='	18.0	nM	7.75			UO_0000065	14.88	0.28	1.32	7.19	False	CHEMBL888888	Inhibition of c-Abl	B	BAO_0000357	single protein format	Homo sapiens	None	None	None	None	CHEMBL1862	Tyrosine-protein kinase ABL	Homo sapiens	SINGLE PROTEIN	CHEMBL1145434	1	Scientific Literature	Bioorg. Med. Chem. Lett.	2007	None
CHEMBL58580		0	392.42	0	4.41	23	N#Cc1ccc(C(=O)Nc2cccc(Nc3nccc(-c4cccnc4)n3)c2)cc1	IC50	'='	1300.0	nM	5.89			UO_0000065	15.00	0.27	1.48	5.68	False	CHEMBL846547	Inhibition of v-Abl tyrosine kinase.	B	BAO_0000357	single protein format	None	None	None	None	None	CHEMBL1862	Tyrosine-protein kinase ABL	Homo sapiens	SINGLE PROTEIN	CHEMBL1130562	1	Scientific Literature	Bioorg. Med. Chem. Lett.	1997	None
CHEMBL55592		0	368.40	0	3.93	15	O=C(Nc1cccc(Nc2nccc(-c3cccnc3)n2)c1)c1ccncc1	IC50	'='	500.0	nM	6.30			UO_0000065	17.10	0.31	2.37	6.80	False	CHEMBL846547	Inhibition of v-Abl tyrosine kinase.	B	BAO_0000357	single protein format	None	None	None	None	None	CHEMBL1862	Tyrosine-protein kinase ABL	Homo sapiens	SINGLE PROTEIN	CHEMBL1130562	1	Scientific Literature	Bioorg. Med. Chem. Lett.	1997	None
CHEMBL377346		0	506.65	2	6.14	7	c1ccc(COc2ccc3[nH]nc(-c4nc5cc(N6CCC(N7CCCCC7)CC6)ccc5[nH]4)c3c2)cc1	IC50	'='	60.0	nM	7.22			UO_0000065	14.25	0.26	1.08	9.88	False	CHEMBL871418	Inhibition of c-ABL	B	BAO_0000357	single protein format	Homo sapiens	None	None	None	None	CHEMBL1862	Tyrosine-protein kinase ABL	Homo sapiens	SINGLE PROTEIN	CHEMBL1137421	1	Scientific Literature	Bioorg. Med. Chem. Lett.	2006	None
CHEMBL381604	GW799251X	0	446.87	0	4.36	GW799251X	Nc1nccc(C#Cc2cncnc2Nc2ccc(OCc3cccc(F)c3)c(Cl)c2)n1	Inhibition	'='	4.16	%				UO_0000187					False	CHEMBL1962238	GSK_PKIS: ABL1 mean inhibition at 0.1 uM [Nanosyn]	B	BAO_0000357	single protein format	None	None	None	None	None	CHEMBL1862	Tyrosine-protein kinase ABL	Homo sapiens	SINGLE PROTEIN	CHEMBL1961873	16	GSK Published Kinase Inhibitor Set			None
CHEMBL30432	GW282974X	0	395.47	0	4.23	GW282974X	CN(C)c1cc2c(Nc3ccc4c(cnn4Cc4ccccc4)c3)ncnc2cn1	Inhibition	'='	-0.53	%				UO_0000187					False	CHEMBL1962230	GSK_PKIS: ABL1 (M351T mutant) mean inhibition at 0.1 uM [Nanosyn]	B	BAO_0000357	single protein format	None	None	None	None	None	CHEMBL1862	Tyrosine-protein kinase ABL	Homo sapiens	SINGLE PROTEIN	CHEMBL1961873	16	GSK Published Kinase Inhibitor Set			None
CHEMBL377463		0	509.61	2	5.41	17	O=C(Nc1ccc2[nH]nc(-c3nc4cc(N5CCC(N6CCCCC6)CC5)ccc4[nH]3)c2c1)c1ccco1	IC50	'='	150.0	nM	6.82			UO_0000065	13.39	0.25	1.41	6.43	False	CHEMBL871418	Inhibition of c-ABL	B	BAO_0000357	single protein format	Homo sapiens	None	None	None	None	CHEMBL1862	Tyrosine-protein kinase ABL	Homo sapiens	SINGLE PROTEIN	CHEMBL1137421	1	Scientific Literature	Bioorg. Med. Chem. Lett.	2006	None
CHEMBL211662		0	492.63	1	6.35	6	c1ccc(Oc2ccc3n[nH]c(-c4nc5cc(N6CCC(N7CCCCC7)CC6)ccc5[nH]4)c3c2)cc1	IC50	'='	30.0	nM	7.52			UO_0000065	15.27	0.28	1.17	10.30	False	CHEMBL871418	Inhibition of c-ABL	B	BAO_0000357	single protein format	Homo sapiens	None	None	None	None	CHEMBL1862	Tyrosine-protein kinase ABL	Homo sapiens	SINGLE PROTEIN	CHEMBL1137421	1	Scientific Literature	Bioorg. Med. Chem. Lett.	2006	None
CHEMBL209305		0	430.56	0	4.57	5	COc1ccc2[nH]nc(-c3nc4cc(N5CCC(N6CCCCC6)CC5)ccc4[nH]3)c2c1	IC50	'='	230.0	nM	6.64			UO_0000065	15.42	0.28	2.07	9.08	False	CHEMBL871418	Inhibition of c-ABL	B	BAO_0000357	single protein format	Homo sapiens	None	None	None	None	CHEMBL1862	Tyrosine-protein kinase ABL	Homo sapiens	SINGLE PROTEIN	CHEMBL1137421	1	Scientific Literature	Bioorg. Med. Chem. Lett.	2006	None
CHEMBL66004	GW578748X	0	284.28	0	1.51	GW578748X	COc1cc(/C=N/Nc2ncnc3[nH]ncc23)ccc1O	Inhibition	'='	87.56	%				UO_0000187					False	CHEMBL1962229	GSK_PKIS: ABL1 (H396P mutant) mean inhibition at 1 uM [Nanosyn]	B	BAO_0000357	single protein format	None	None	None	None	None	CHEMBL1862	Tyrosine-protein kinase ABL	Homo sapiens	SINGLE PROTEIN	CHEMBL1961873	16	GSK Published Kinase Inhibitor Set			None
CHEMBL481510	GW853606X	0	496.31	1	5.55	GW853606X	NC(=O)c1sc(-n2cnc3ccc(C(F)(F)F)cc32)cc1OCc1ccccc1Br	Inhibition	'='	3.37	%				UO_0000187					False	CHEMBL1962231	GSK_PKIS: ABL1 (M351T mutant) mean inhibition at 1 uM [Nanosyn]	B	BAO_0000357	single protein format	None	None	None	None	None	CHEMBL1862	Tyrosine-protein kinase ABL	Homo sapiens	SINGLE PROTEIN	CHEMBL1961873	16	GSK Published Kinase Inhibitor Set			None
CHEMBL476351	GW775608X	0	470.57	0	4.29	GW775608X	Cc1ccc(NC(=O)c2ccnc(N3CCOCC3)c2)cc1-c1ccc(C(=O)NCC2CC2)cc1	Inhibition	'='	0.68	%				UO_0000187					False	CHEMBL1962227	GSK_PKIS: ABL1 (E255K mutant) mean inhibition at 1 uM [Nanosyn]	B	BAO_0000357	single protein format	None	None	None	None	None	CHEMBL1862	Tyrosine-protein kinase ABL	Homo sapiens	SINGLE PROTEIN	CHEMBL1961873	16	GSK Published Kinase Inhibitor Set			None
CHEMBL14112	SB-210313	0	366.44	0	3.47	SB-210313	Fc1ccc(-c2ncn(CCCN3CCOCC3)c2-c2ccncc2)cc1	Inhibition	'='	0.03	%				UO_0000187					False	CHEMBL1962237	GSK_PKIS: ABL1 (Y253F mutant) mean inhibition at 1 uM [Nanosyn]	B	BAO_0000357	single protein format	None	None	None	None	None	CHEMBL1862	Tyrosine-protein kinase ABL	Homo sapiens	SINGLE PROTEIN	CHEMBL1961873	16	GSK Published Kinase Inhibitor Set			None
CHEMBL1789962	GW643971X	0	374.40	0	3.03	GW643971X	COc1cc(C=NNc2ncnc3c2cnn3Cc2ccccc2)ccc1O	Inhibition	'='	57.69	%				UO_0000187					False	CHEMBL1962232	GSK_PKIS: ABL1 (Q252H mutant) mean inhibition at 0.1 uM [Nanosyn]	B	BAO_0000357	single protein format	None	None	None	None	None	CHEMBL1862	Tyrosine-protein kinase ABL	Homo sapiens	SINGLE PROTEIN	CHEMBL1961873	16	GSK Published Kinase Inhibitor Set			None
CHEMBL1909385	GW458787A	0	565.10	2	5.35	GW458787A	CS(=O)(=O)CCNCc1ccc(-c2ccc3ncnc(Nc4ccc(OCc5ccccc5)cc4)c3c2)o1.Cl	Inhibition	'='	2.42	%				UO_0000187					False	CHEMBL1962230	GSK_PKIS: ABL1 (M351T mutant) mean inhibition at 0.1 uM [Nanosyn]	B	BAO_0000357	single protein format	None	None	None	None	None	CHEMBL1862	Tyrosine-protein kinase ABL	Homo sapiens	SINGLE PROTEIN	CHEMBL1961873	16	GSK Published Kinase Inhibitor Set			None
CHEMBL1928287		0	278.27	0	2.38	48	O=C(c1cc2cc(O)ccc2[nH]1)c1cc2cncnc2[nH]1	Inhibition						Not Active						False	CHEMBL1932377	Inhibition of ABL1 using poly(Ala, Glu, Lys, Tyr) as substrate and [gamma33P]ATP at 1 uM after 60 mins by scintillation counting	B	BAO_0000357	single protein format	None	None	None	None	None	CHEMBL1862	Tyrosine-protein kinase ABL	Homo sapiens	SINGLE PROTEIN	CHEMBL1926681	1	Scientific Literature	Bioorg. Med. Chem.	2012	None
CHEMBL400211		0	430.36	1	5.93	3	CSc1nc(Nc2cccc(Cl)c2)c2cnn(CC(Cl)c3ccccc3)c2n1	Ki	'='	600.0	nM	6.22			UO_0000065	14.46	0.30	0.29	11.18	True	CHEMBL1837743	Inhibition human recombinant Abl using Abtide peptide substrate in presence of [gamma-32P]-ATP	B	BAO_0000357	single protein format	Homo sapiens	None	None	None	None	CHEMBL1862	Tyrosine-protein kinase ABL	Homo sapiens	SINGLE PROTEIN	CHEMBL1833847	1	Scientific Literature	Bioorg. Med. Chem. Lett.	2011	None
CHEMBL1836678		0	375.50	1	5.10	10f	CSc1nc(Nc2ccccc2)c2cnn(CC(C)c3ccccc3)c2n1	Inhibition						Not Active						False	CHEMBL1837744	Inhibition human recombinant Abl using Abtide peptide substrate at 100 uM in presence of [gamma-32P]-ATP	B	BAO_0000357	single protein format	Homo sapiens	None	None	None	None	CHEMBL1862	Tyrosine-protein kinase ABL	Homo sapiens	SINGLE PROTEIN	CHEMBL1833847	1	Scientific Literature	Bioorg. Med. Chem. Lett.	2011	None
CHEMBL2321908		0	552.56	2	6.44	27	Cc1ccc(NC(=O)c2ccc(Cn3ccnc3)c(C(F)(F)F)c2)cc1C#Cc1ncc(Nc2ccccc2)cn1	IC50	'='	234.0	nM	6.63			UO_0000065	12.00	0.22	0.19	7.83	False	CHEMBL2330097	Inhibition of Abl1 kinase (unknown origin) using Tyr 6 peptide as substrate assessed as residual enzyme activity after every 10 secs measured for 10 mins by platform assay	B	BAO_0000357	single protein format	Homo sapiens	None	None	None	None	CHEMBL1862	Tyrosine-protein kinase ABL	Homo sapiens	SINGLE PROTEIN	CHEMBL2321864	1	Scientific Literature	J. Med. Chem.	2013	None
CHEMBL196022	GW642125X	0	241.25	0	2.48	GW642125X	COc1ccc(-c2coc3ncnc(N)c23)cc1	Inhibition	'='	9.75	%				UO_0000187					False	CHEMBL1962227	GSK_PKIS: ABL1 (E255K mutant) mean inhibition at 1 uM [Nanosyn]	B	BAO_0000357	single protein format	None	None	None	None	None	CHEMBL1862	Tyrosine-protein kinase ABL	Homo sapiens	SINGLE PROTEIN	CHEMBL1961873	16	GSK Published Kinase Inhibitor Set			None
CHEMBL196022	GW642125X	0	241.25	0	2.48	GW642125X	COc1ccc(-c2coc3ncnc(N)c23)cc1	Inhibition	'='	12.01	%				UO_0000187					False	CHEMBL1962239	GSK_PKIS: ABL1 mean inhibition at 1 uM [Nanosyn]	B	BAO_0000357	single protein format	None	None	None	None	None	CHEMBL1862	Tyrosine-protein kinase ABL	Homo sapiens	SINGLE PROTEIN	CHEMBL1961873	16	GSK Published Kinase Inhibitor Set			None
CHEMBL1909341	GW641155A	0	364.83	1	5.88	GW641155A	Cl.c1ccc(Oc2ccc(Nc3ncc(-c4ccccc4)o3)cc2)cc1	Inhibition	'='	2.43	%				UO_0000187					False	CHEMBL1962228	GSK_PKIS: ABL1 (H396P mutant) mean inhibition at 0.1 uM [Nanosyn]	B	BAO_0000357	single protein format	None	None	None	None	None	CHEMBL1862	Tyrosine-protein kinase ABL	Homo sapiens	SINGLE PROTEIN	CHEMBL1961873	16	GSK Published Kinase Inhibitor Set			None
CHEMBL1909341	GW641155A	0	364.83	1	5.88	GW641155A	Cl.c1ccc(Oc2ccc(Nc3ncc(-c4ccccc4)o3)cc2)cc1	Inhibition	'='	1.56	%				UO_0000187					False	CHEMBL1962236	GSK_PKIS: ABL1 (Y253F mutant) mean inhibition at 0.1 uM [Nanosyn]	B	BAO_0000357	single protein format	None	None	None	None	None	CHEMBL1862	Tyrosine-protein kinase ABL	Homo sapiens	SINGLE PROTEIN	CHEMBL1961873	16	GSK Published Kinase Inhibitor Set			None
CHEMBL66292	PYRAZOLOPYRIMIDINE 2	0	422.47	0	2.67	GW811168X	COc1cccc(-n2ncc3c(N/N=C/c4ccc(S(C)(=O)=O)cc4)ncnc32)c1	Inhibition	'='	85.22	%				UO_0000187					False	CHEMBL1962228	GSK_PKIS: ABL1 (H396P mutant) mean inhibition at 0.1 uM [Nanosyn]	B	BAO_0000357	single protein format	None	None	None	None	None	CHEMBL1862	Tyrosine-protein kinase ABL	Homo sapiens	SINGLE PROTEIN	CHEMBL1961873	16	GSK Published Kinase Inhibitor Set			None
CHEMBL427159	GW827396X	0	430.42	0	4.88	GW827396X	COc1ccc(-c2nn3ncccc3c2-c2ccnc(Nc3ccc(F)c(F)c3)n2)cc1	Inhibition	'='	58.11	%				UO_0000187					False	CHEMBL1962231	GSK_PKIS: ABL1 (M351T mutant) mean inhibition at 1 uM [Nanosyn]	B	BAO_0000357	single protein format	None	None	None	None	None	CHEMBL1862	Tyrosine-protein kinase ABL	Homo sapiens	SINGLE PROTEIN	CHEMBL1961873	16	GSK Published Kinase Inhibitor Set			None
CHEMBL524901	GW683109X	0	339.40	0	1.32	GW683109X	c1cnn2ncc(-c3ccnc(NCCCN4CCOCC4)n3)c2c1	Inhibition	'='	2.37	%				UO_0000187					False	CHEMBL1962234	GSK_PKIS: ABL1 (T315I mutant) mean inhibition at 0.1 uM [Nanosyn]	B	BAO_0000357	single protein format	None	None	None	None	None	CHEMBL1862	Tyrosine-protein kinase ABL	Homo sapiens	SINGLE PROTEIN	CHEMBL1961873	16	GSK Published Kinase Inhibitor Set			None
CHEMBL1909406		0	333.82	0	3.86	SKF-86002-A2	Cl.Fc1ccc(-c2nc3n(c2-c2ccncc2)CCS3)cc1	Inhibition	'='	-1.35	%				UO_0000187					False	CHEMBL1962238	GSK_PKIS: ABL1 mean inhibition at 0.1 uM [Nanosyn]	B	BAO_0000357	single protein format	None	None	None	None	None	CHEMBL1862	Tyrosine-protein kinase ABL	Homo sapiens	SINGLE PROTEIN	CHEMBL1961873	16	GSK Published Kinase Inhibitor Set			None
CHEMBL483748	GSK-953913A	0	390.46	0	4.13	GSK953913A	NS(=O)(=O)c1ccc(-c2cc3ccncc3cc2OCc2ccccc2)cc1	Inhibition	'='	2.82	%				UO_0000187					False	CHEMBL1962226	GSK_PKIS: ABL1 (E255K mutant) mean inhibition at 0.1 uM [Nanosyn]	B	BAO_0000357	single protein format	None	None	None	None	None	CHEMBL1862	Tyrosine-protein kinase ABL	Homo sapiens	SINGLE PROTEIN	CHEMBL1961873	16	GSK Published Kinase Inhibitor Set			None
CHEMBL185962		0	242.24	0	1.40	SB-736302	Nc1nonc1-c1nc2cnccc2n1C1CC1	Inhibition	'='	-0.88	%				UO_0000187					False	CHEMBL1962230	GSK_PKIS: ABL1 (M351T mutant) mean inhibition at 0.1 uM [Nanosyn]	B	BAO_0000357	single protein format	None	None	None	None	None	CHEMBL1862	Tyrosine-protein kinase ABL	Homo sapiens	SINGLE PROTEIN	CHEMBL1961873	16	GSK Published Kinase Inhibitor Set			None
CHEMBL1789963	GW406108X	0	400.22	1	5.02	GW406108X	O=C1Nc2ccc(C(=O)c3ccco3)cc2C1=Cc1cc(Cl)c(O)c(Cl)c1	Inhibition	'='	17.67	%				UO_0000187					False	CHEMBL1962233	GSK_PKIS: ABL1 (Q252H mutant) mean inhibition at 1 uM [Nanosyn]	B	BAO_0000357	single protein format	None	None	None	None	None	CHEMBL1862	Tyrosine-protein kinase ABL	Homo sapiens	SINGLE PROTEIN	CHEMBL1961873	16	GSK Published Kinase Inhibitor Set			None
CHEMBL2324923		0	537.55	1	3.27	23	CN1CCN(Cc2ccc(NC(=O)Nc3cc(C#Cc4cncc5nccn45)n(C)n3)cc2C(F)(F)F)CC1	IC50	'='	1.6	nM	8.80			UO_0000065	16.36	0.31	5.53	9.20	False	CHEMBL2330089	Inhibition of Abl1 kinase Q252H mutant (unknown origin)	B	BAO_0000019	assay format	Homo sapiens	None	None	None	None	CHEMBL1862	Tyrosine-protein kinase ABL	Homo sapiens	SINGLE PROTEIN	CHEMBL2321864	1	Scientific Literature	J. Med. Chem.	2013	None
CHEMBL544538		0	372.90	0	2.91	6	C=C(CN1CCNCC1)C(=O)c1ccc(OCc2ccccc2)cc1.Cl	IC50	'>'	100000.0	nM				UO_0000065					False	CHEMBL847372	In vitro inhibition of the v-abl tyrosine kinase activity in A431 membranes using angiotensin II as phosphate acceptor as substrate	B	BAO_0000249	cell membrane format	None	None	None	None	None	CHEMBL1862	Tyrosine-protein kinase ABL	Homo sapiens	SINGLE PROTEIN	CHEMBL1128740	1	Scientific Literature	J. Med. Chem.	1995	None
CHEMBL156524		0	324.77	0	2.77	SB-333612	O=C1NC(=O)C(N2CCc3ccccc32)=C1c1ccc(Cl)cc1	Inhibition	'='	5.27	%				UO_0000187					False	CHEMBL1962237	GSK_PKIS: ABL1 (Y253F mutant) mean inhibition at 1 uM [Nanosyn]	B	BAO_0000357	single protein format	None	None	None	None	None	CHEMBL1862	Tyrosine-protein kinase ABL	Homo sapiens	SINGLE PROTEIN	CHEMBL1961873	16	GSK Published Kinase Inhibitor Set			None
CHEMBL1909362	GW830900A	0	534.09	0	3.22	GW830900A	CN(C)CCNC(=O)Nc1ccc(N(C)c2ccnc(Nc3ccc(CS(C)(=O)=O)cc3)n2)cc1.Cl	Inhibition	'='	10.22	%				UO_0000187					False	CHEMBL1962227	GSK_PKIS: ABL1 (E255K mutant) mean inhibition at 1 uM [Nanosyn]	B	BAO_0000357	single protein format	None	None	None	None	None	CHEMBL1862	Tyrosine-protein kinase ABL	Homo sapiens	SINGLE PROTEIN	CHEMBL1961873	16	GSK Published Kinase Inhibitor Set			None
CHEMBL436509		0	432.48	0	3.19	9b	CN1CCN(c2ccc(NC(=O)c3cc(-c4ccc5c(c4)OCO5)cnc3O)cc2)CC1	IC50	'>'	20000.0	nM				UO_0000065					False	CHEMBL865227	Inhibitory activity against Abl	B	BAO_0000357	single protein format	Homo sapiens	None	None	None	None	CHEMBL1862	Tyrosine-protein kinase ABL	Homo sapiens	SINGLE PROTEIN	CHEMBL1149386	1	Scientific Literature	J. Med. Chem.	2006	None
CHEMBL517907	GW680191X	0	438.55	0	3.15	GW680191X	C#Cc1cccc(Nc2ncnc3ccc(OCCCCNCCS(C)(=O)=O)cc23)c1	Inhibition	'='	22.7	%				UO_0000187					False	CHEMBL1962233	GSK_PKIS: ABL1 (Q252H mutant) mean inhibition at 1 uM [Nanosyn]	B	BAO_0000357	single protein format	None	None	None	None	None	CHEMBL1862	Tyrosine-protein kinase ABL	Homo sapiens	SINGLE PROTEIN	CHEMBL1961873	16	GSK Published Kinase Inhibitor Set			None
CHEMBL1794059	GW275616X	0	315.35	0	1.74	GW275616X	NS(=O)(=O)c1cccc(N/C=C2\C(=O)Nc3ccccc32)c1	Inhibition	'='	10.96	%				UO_0000187					False	CHEMBL1962237	GSK_PKIS: ABL1 (Y253F mutant) mean inhibition at 1 uM [Nanosyn]	B	BAO_0000357	single protein format	None	None	None	None	None	CHEMBL1862	Tyrosine-protein kinase ABL	Homo sapiens	SINGLE PROTEIN	CHEMBL1961873	16	GSK Published Kinase Inhibitor Set			None
CHEMBL1789963	GW406108X	0	400.22	1	5.02	GW406108X	O=C1Nc2ccc(C(=O)c3ccco3)cc2C1=Cc1cc(Cl)c(O)c(Cl)c1	Inhibition	'='	3.7	%				UO_0000187					False	CHEMBL1962226	GSK_PKIS: ABL1 (E255K mutant) mean inhibition at 0.1 uM [Nanosyn]	B	BAO_0000357	single protein format	None	None	None	None	None	CHEMBL1862	Tyrosine-protein kinase ABL	Homo sapiens	SINGLE PROTEIN	CHEMBL1961873	16	GSK Published Kinase Inhibitor Set			None
CHEMBL274863		0	382.44	0	2.45	SB-216385	Nc1nccc(-c2c(-c3ccc(F)cc3)ncn2CCCN2CCOCC2)n1	Inhibition	'='	3.9	%				UO_0000187					False	CHEMBL1962235	GSK_PKIS: ABL1 (T315I mutant) mean inhibition at 1 uM [Nanosyn]	B	BAO_0000357	single protein format	None	None	None	None	None	CHEMBL1862	Tyrosine-protein kinase ABL	Homo sapiens	SINGLE PROTEIN	CHEMBL1961873	16	GSK Published Kinase Inhibitor Set			None
CHEMBL1909414		0	508.02	0	4.87	SB-590885-AAD	CN(C)CCOc1ccc(-c2nc(-c3ccncc3)c(-c3ccc4c(c3)CC/C4=N\O)[nH]2)cc1.Cl.O	Inhibition	'='	4.28	%				UO_0000187					False	CHEMBL1962226	GSK_PKIS: ABL1 (E255K mutant) mean inhibition at 0.1 uM [Nanosyn]	B	BAO_0000357	single protein format	None	None	None	None	None	CHEMBL1862	Tyrosine-protein kinase ABL	Homo sapiens	SINGLE PROTEIN	CHEMBL1961873	16	GSK Published Kinase Inhibitor Set			None
CHEMBL347580		0	320.35	0	2.13	SB-361058	COc1ccc(C2=C(N3CCc4ccccc43)C(=O)NC2=O)cc1	Inhibition	'='	4.56	%				UO_0000187					False	CHEMBL1962232	GSK_PKIS: ABL1 (Q252H mutant) mean inhibition at 0.1 uM [Nanosyn]	B	BAO_0000357	single protein format	None	None	None	None	None	CHEMBL1862	Tyrosine-protein kinase ABL	Homo sapiens	SINGLE PROTEIN	CHEMBL1961873	16	GSK Published Kinase Inhibitor Set			None
CHEMBL185962		0	242.24	0	1.40	SB-736302	Nc1nonc1-c1nc2cnccc2n1C1CC1	Inhibition	'='	0.93	%				UO_0000187					False	CHEMBL1962226	GSK_PKIS: ABL1 (E255K mutant) mean inhibition at 0.1 uM [Nanosyn]	B	BAO_0000357	single protein format	None	None	None	None	None	CHEMBL1862	Tyrosine-protein kinase ABL	Homo sapiens	SINGLE PROTEIN	CHEMBL1961873	16	GSK Published Kinase Inhibitor Set			None
CHEMBL185962		0	242.24	0	1.40	SB-736302	Nc1nonc1-c1nc2cnccc2n1C1CC1	Inhibition	'='	1.97	%				UO_0000187					False	CHEMBL1962234	GSK_PKIS: ABL1 (T315I mutant) mean inhibition at 0.1 uM [Nanosyn]	B	BAO_0000357	single protein format	None	None	None	None	None	CHEMBL1862	Tyrosine-protein kinase ABL	Homo sapiens	SINGLE PROTEIN	CHEMBL1961873	16	GSK Published Kinase Inhibitor Set			None
CHEMBL201511	MALEIMIDE	0	378.38	0	2.76	1	COc1cc(C2=C(c3c[nH]c4ccccc34)C(=O)NC2=O)cc(OC)c1OC	IC50	'='	93000.0	nM	4.03			UO_0000065	10.65	0.20	1.27	4.50	False	CHEMBL912716	Inhibition of human ABL1	B	BAO_0000357	single protein format	Homo sapiens	None	None	None	None	CHEMBL1862	Tyrosine-protein kinase ABL	Homo sapiens	SINGLE PROTEIN	CHEMBL1137241	1	Scientific Literature	J. Med. Chem.	2006	None
CHEMBL477182	GW769076X	0	454.57	1	5.05	GW769076X	Cc1ccc(NC(=O)c2ccnc(N3CCCC3)c2)cc1-c1ccc(C(=O)NCC2CC2)cc1	Inhibition	'='	0.54	%				UO_0000187					False	CHEMBL1962230	GSK_PKIS: ABL1 (M351T mutant) mean inhibition at 0.1 uM [Nanosyn]	B	BAO_0000357	single protein format	None	None	None	None	None	CHEMBL1862	Tyrosine-protein kinase ABL	Homo sapiens	SINGLE PROTEIN	CHEMBL1961873	16	GSK Published Kinase Inhibitor Set			None
CHEMBL1909379		0	387.87	0	4.84	GR-269666A	Cl.c1ccc(Cc2nc3ccc(Nc4ncnc5ccccc45)cc3[nH]2)cc1	Inhibition	'='	0.27	%				UO_0000187					False	CHEMBL1962230	GSK_PKIS: ABL1 (M351T mutant) mean inhibition at 0.1 uM [Nanosyn]	B	BAO_0000357	single protein format	None	None	None	None	None	CHEMBL1862	Tyrosine-protein kinase ABL	Homo sapiens	SINGLE PROTEIN	CHEMBL1961873	16	GSK Published Kinase Inhibitor Set			None
CHEMBL330422		0	396.47	0	2.82	SB-226879	CN1CCC(n2cnc(-c3ccc(F)cc3)c2-c2ccnc(NCCO)n2)CC1	Inhibition	'='	6.05	%				UO_0000187					False	CHEMBL1962229	GSK_PKIS: ABL1 (H396P mutant) mean inhibition at 1 uM [Nanosyn]	B	BAO_0000357	single protein format	None	None	None	None	None	CHEMBL1862	Tyrosine-protein kinase ABL	Homo sapiens	SINGLE PROTEIN	CHEMBL1961873	16	GSK Published Kinase Inhibitor Set			None
CHEMBL330422		0	396.47	0	2.82	SB-226879	CN1CCC(n2cnc(-c3ccc(F)cc3)c2-c2ccnc(NCCO)n2)CC1	Inhibition	'='	4.05	%				UO_0000187					False	CHEMBL1962233	GSK_PKIS: ABL1 (Q252H mutant) mean inhibition at 1 uM [Nanosyn]	B	BAO_0000357	single protein format	None	None	None	None	None	CHEMBL1862	Tyrosine-protein kinase ABL	Homo sapiens	SINGLE PROTEIN	CHEMBL1961873	16	GSK Published Kinase Inhibitor Set			None
CHEMBL483748	GSK-953913A	0	390.46	0	4.13	GSK953913A	NS(=O)(=O)c1ccc(-c2cc3ccncc3cc2OCc2ccccc2)cc1	Inhibition	'='	1.65	%				UO_0000187					False	CHEMBL1962234	GSK_PKIS: ABL1 (T315I mutant) mean inhibition at 0.1 uM [Nanosyn]	B	BAO_0000357	single protein format	None	None	None	None	None	CHEMBL1862	Tyrosine-protein kinase ABL	Homo sapiens	SINGLE PROTEIN	CHEMBL1961873	16	GSK Published Kinase Inhibitor Set			None
CHEMBL1165499		0	436.51	0	3.61	5d	CN1CCN(c2ccc(-c3cnc4c(c3)N(Cc3cc(F)ccc3F)CCN4)cn2)CC1	Inhibition	'='	71.9	%				UO_0000187					False	CHEMBL1168577	Inhibition of ABL1 M351T mutant at 1 uM	B	BAO_0000019	assay format	Homo sapiens	None	None	None	None	CHEMBL1862	Tyrosine-protein kinase ABL	Homo sapiens	SINGLE PROTEIN	CHEMBL1165965	1	Scientific Literature	Bioorg. Med. Chem.	2010	None
CHEMBL218088	GW435821X	0	268.32	0	2.67	GW435821X	Cc1cc(O)cc(C)c1/C=C/c1cncc(C(N)=O)c1	Inhibition	'='	7.26	%				UO_0000187					False	CHEMBL1962235	GSK_PKIS: ABL1 (T315I mutant) mean inhibition at 1 uM [Nanosyn]	B	BAO_0000357	single protein format	None	None	None	None	None	CHEMBL1862	Tyrosine-protein kinase ABL	Homo sapiens	SINGLE PROTEIN	CHEMBL1961873	16	GSK Published Kinase Inhibitor Set			None
CHEMBL160876		0	377.18	0	3.17	SB-360741	O=C1NC(=O)C(c2ccc(Cl)cc2)=C1Nc1ccc(Cl)c(C(=O)O)c1	Inhibition	'='	1.82	%				UO_0000187					False	CHEMBL1962229	GSK_PKIS: ABL1 (H396P mutant) mean inhibition at 1 uM [Nanosyn]	B	BAO_0000357	single protein format	None	None	None	None	None	CHEMBL1862	Tyrosine-protein kinase ABL	Homo sapiens	SINGLE PROTEIN	CHEMBL1961873	16	GSK Published Kinase Inhibitor Set			None
CHEMBL3966536		0	542.09	1	4.64	16d	CNCCOc1ccc(-c2sc3nc(-c4cccs4)nc(NN4C(=O)C=C(C)C4=O)c3c2C)cc1.Cl	Activity	'='	44.0	%				UO_0000187					False	CHEMBL3856642	Inhibition of human ABL T315I mutant assessed as remaining activity at 10 uM preincubated for 15 mins followed by poly(Glu:Tyr) substrate addition for 30 mins in presence of [gamma-32P]ATP by TR-FRET assay	B	BAO_0000019	assay format	Homo sapiens	None	None	None	None	CHEMBL1862	Tyrosine-protein kinase ABL	Homo sapiens	SINGLE PROTEIN	CHEMBL3856191	1	Scientific Literature	Eur J Med Chem	2016	None
CHEMBL202830		0	454.53	0	3.40	9g	CN1CCN(Cc2ccc(NC(=O)c3cc(-c4ccc5nccnc5c4)cnc3O)cc2)CC1	IC50						Not Determined						False	CHEMBL865227	Inhibitory activity against Abl	B	BAO_0000357	single protein format	Homo sapiens	None	None	None	None	CHEMBL1862	Tyrosine-protein kinase ABL	Homo sapiens	SINGLE PROTEIN	CHEMBL1149386	1	Scientific Literature	J. Med. Chem.	2006	None
CHEMBL103667	DORAMAPIMOD	2	527.67	2	5.99	BIRB-796	Cc1ccc(-n2nc(C(C)(C)C)cc2NC(=O)Nc2ccc(OCCN3CCOCC3)c3ccccc23)cc1	Kd						Not Active						False	CHEMBL859870	Average Binding Constant for ABL1(E255K); NA=Not Active at 10 uM	B	BAO_0000357	single protein format	Homo sapiens	None	None	None	None	CHEMBL1862	Tyrosine-protein kinase ABL	Homo sapiens	SINGLE PROTEIN	CHEMBL1144455	1	Scientific Literature	Nat. Biotechnol.	2005	None
CHEMBL188794	GW829115X	0	496.88	1	6.28	GW829115X	COc1ccc(-c2nn3ncccc3c2-c2ccnc(Nc3ccc(Cl)c(C(F)(F)F)c3)n2)cc1	Inhibition	'='	2.03	%				UO_0000187					False	CHEMBL1962236	GSK_PKIS: ABL1 (Y253F mutant) mean inhibition at 0.1 uM [Nanosyn]	B	BAO_0000357	single protein format	None	None	None	None	None	CHEMBL1862	Tyrosine-protein kinase ABL	Homo sapiens	SINGLE PROTEIN	CHEMBL1961873	16	GSK Published Kinase Inhibitor Set			None
CHEMBL482326	GSK-1030062A	0	505.52	2	5.40	GSK1030062A	COc1cc2ncn(-c3cc(OCc4ccccc4C(F)(F)F)c(C(=O)N(C)C)s3)c2cc1OC	Inhibition	'='	16.27	%				UO_0000187					False	CHEMBL1962229	GSK_PKIS: ABL1 (H396P mutant) mean inhibition at 1 uM [Nanosyn]	B	BAO_0000357	single protein format	None	None	None	None	None	CHEMBL1862	Tyrosine-protein kinase ABL	Homo sapiens	SINGLE PROTEIN	CHEMBL1961873	16	GSK Published Kinase Inhibitor Set			None
CHEMBL1909384		0	378.82	0	0.26	SB-772077-B	CCn1c(-c2nonc2N)nc2cncc(C(=O)N3CC[C@H](N)C3)c21.Cl	Inhibition	'='	3.58	%				UO_0000187					False	CHEMBL1962226	GSK_PKIS: ABL1 (E255K mutant) mean inhibition at 0.1 uM [Nanosyn]	B	BAO_0000357	single protein format	None	None	None	None	None	CHEMBL1862	Tyrosine-protein kinase ABL	Homo sapiens	SINGLE PROTEIN	CHEMBL1961873	16	GSK Published Kinase Inhibitor Set			None
CHEMBL1909384		0	378.82	0	0.26	SB-772077-B	CCn1c(-c2nonc2N)nc2cncc(C(=O)N3CC[C@H](N)C3)c21.Cl	Inhibition	'='	2.09	%				UO_0000187					False	CHEMBL1962234	GSK_PKIS: ABL1 (T315I mutant) mean inhibition at 0.1 uM [Nanosyn]	B	BAO_0000357	single protein format	None	None	None	None	None	CHEMBL1862	Tyrosine-protein kinase ABL	Homo sapiens	SINGLE PROTEIN	CHEMBL1961873	16	GSK Published Kinase Inhibitor Set			None
CHEMBL481510	GW853606X	0	496.31	1	5.55	GW853606X	NC(=O)c1sc(-n2cnc3ccc(C(F)(F)F)cc32)cc1OCc1ccccc1Br	Inhibition	'='	2.1	%				UO_0000187					False	CHEMBL1962227	GSK_PKIS: ABL1 (E255K mutant) mean inhibition at 1 uM [Nanosyn]	B	BAO_0000357	single protein format	None	None	None	None	None	CHEMBL1862	Tyrosine-protein kinase ABL	Homo sapiens	SINGLE PROTEIN	CHEMBL1961873	16	GSK Published Kinase Inhibitor Set			None
CHEMBL1909341	GW641155A	0	364.83	1	5.88	GW641155A	Cl.c1ccc(Oc2ccc(Nc3ncc(-c4ccccc4)o3)cc2)cc1	Inhibition	'='	3.65	%				UO_0000187					False	CHEMBL1962237	GSK_PKIS: ABL1 (Y253F mutant) mean inhibition at 1 uM [Nanosyn]	B	BAO_0000357	single protein format	None	None	None	None	None	CHEMBL1862	Tyrosine-protein kinase ABL	Homo sapiens	SINGLE PROTEIN	CHEMBL1961873	16	GSK Published Kinase Inhibitor Set			None
CHEMBL1909341	GW641155A	0	364.83	1	5.88	GW641155A	Cl.c1ccc(Oc2ccc(Nc3ncc(-c4ccccc4)o3)cc2)cc1	Inhibition	'='	7.18	%				UO_0000187					False	CHEMBL1962239	GSK_PKIS: ABL1 mean inhibition at 1 uM [Nanosyn]	B	BAO_0000357	single protein format	None	None	None	None	None	CHEMBL1862	Tyrosine-protein kinase ABL	Homo sapiens	SINGLE PROTEIN	CHEMBL1961873	16	GSK Published Kinase Inhibitor Set			None
CHEMBL1909377		0	341.80	0	3.29	SB-400868-A	Cl.c1ccc(-c2nc3n(c2-c2ccc4c(c2)OCO4)CCC3)nc1	Inhibition	'='	0.65	%				UO_0000187					False	CHEMBL1962234	GSK_PKIS: ABL1 (T315I mutant) mean inhibition at 0.1 uM [Nanosyn]	B	BAO_0000357	single protein format	None	None	None	None	None	CHEMBL1862	Tyrosine-protein kinase ABL	Homo sapiens	SINGLE PROTEIN	CHEMBL1961873	16	GSK Published Kinase Inhibitor Set			None
CHEMBL514261	GSK-1819799A	0	519.58	1	4.82	GSK1819799A	COc1cc(N2CCN(C(C)C)CC2)ccc1Nc1nc(Nc2cccc(F)c2C(=O)O)c2cc[nH]c2n1	Inhibition	'='	2.29	%				UO_0000187					False	CHEMBL1962231	GSK_PKIS: ABL1 (M351T mutant) mean inhibition at 1 uM [Nanosyn]	B	BAO_0000357	single protein format	None	None	None	None	None	CHEMBL1862	Tyrosine-protein kinase ABL	Homo sapiens	SINGLE PROTEIN	CHEMBL1961873	16	GSK Published Kinase Inhibitor Set			None
CHEMBL261440		0	313.31	0	3.86	SB-735465	O=C(Nc1n[nH]c2cc(-c3cc(F)ccc3F)ccc12)C1CC1	Inhibition	'='	13.82	%				UO_0000187					False	CHEMBL1962236	GSK_PKIS: ABL1 (Y253F mutant) mean inhibition at 0.1 uM [Nanosyn]	B	BAO_0000357	single protein format	None	None	None	None	None	CHEMBL1862	Tyrosine-protein kinase ABL	Homo sapiens	SINGLE PROTEIN	CHEMBL1961873	16	GSK Published Kinase Inhibitor Set			None
CHEMBL378627		0	448.50	0	1.92	18b	COc1cc(S(C)(=O)=O)c(OC)cc1CC(=O)Nc1cc(N)c(C#N)c(OC(C)C)n1	Ki	'>'	710.0	nM				UO_0000065					False	CHEMBL860191	Inhibition of Abl	B	BAO_0000357	single protein format	Homo sapiens	None	None	None	None	CHEMBL1862	Tyrosine-protein kinase ABL	Homo sapiens	SINGLE PROTEIN	CHEMBL1148638	1	Scientific Literature	J. Med. Chem.	2006	None
CHEMBL381604	GW799251X	0	446.87	0	4.36	GW799251X	Nc1nccc(C#Cc2cncnc2Nc2ccc(OCc3cccc(F)c3)c(Cl)c2)n1	Inhibition	'='	9.58	%				UO_0000187					False	CHEMBL1962239	GSK_PKIS: ABL1 mean inhibition at 1 uM [Nanosyn]	B	BAO_0000357	single protein format	None	None	None	None	None	CHEMBL1862	Tyrosine-protein kinase ABL	Homo sapiens	SINGLE PROTEIN	CHEMBL1961873	16	GSK Published Kinase Inhibitor Set			None
CHEMBL207986		0	435.29	0	4.18	6, BAS0338872	O=C(Nc1nnc(CCc2ccccc2)s1)c1ccccc1I	Ki	'='	1300.0	nM	5.89			UO_0000065	13.52	0.35	1.71	10.73	True	CHEMBL859157	Binding affinity to human recombinant Abl	B	BAO_0000357	single protein format	Homo sapiens	None	None	None	None	CHEMBL1862	Tyrosine-protein kinase ABL	Homo sapiens	SINGLE PROTEIN	CHEMBL1148493	1	Scientific Literature	J. Med. Chem.	2006	None
CHEMBL208828		0	477.30	0	3.30	15, BAS01047341	CCN(CC)c1ccc(/C=C2/C(=O)NN(c3ccc(I)cc3)C2=O)c(O)c1	ID50	'>'	2.0	mM		Non standard unit for type		UO_0000063					False	CHEMBL859157	Binding affinity to human recombinant Abl	B	BAO_0000357	single protein format	Homo sapiens	None	None	None	None	CHEMBL1862	Tyrosine-protein kinase ABL	Homo sapiens	SINGLE PROTEIN	CHEMBL1148493	1	Scientific Literature	J. Med. Chem.	2006	None
CHEMBL210036		0	378.28	0	4.88	7, BAS450225	O=C(Nc1nnc(CCc2ccccc2)s1)c1ccc(Cl)cc1Cl	ID50	'>'	2.0	mM		Non standard unit for type		UO_0000063					False	CHEMBL859157	Binding affinity to human recombinant Abl	B	BAO_0000357	single protein format	Homo sapiens	None	None	None	None	CHEMBL1862	Tyrosine-protein kinase ABL	Homo sapiens	SINGLE PROTEIN	CHEMBL1148493	1	Scientific Literature	J. Med. Chem.	2006	None
CHEMBL185962		0	242.24	0	1.40	SB-736302	Nc1nonc1-c1nc2cnccc2n1C1CC1	Inhibition	'='	3.11	%				UO_0000187					False	CHEMBL1962235	GSK_PKIS: ABL1 (T315I mutant) mean inhibition at 1 uM [Nanosyn]	B	BAO_0000357	single protein format	None	None	None	None	None	CHEMBL1862	Tyrosine-protein kinase ABL	Homo sapiens	SINGLE PROTEIN	CHEMBL1961873	16	GSK Published Kinase Inhibitor Set			None
CHEMBL365297	GW827099X	0	440.44	0	4.51	GW827099X	Fc1ccc(-c2nn3ncccc3c2-c2ccnc(Nc3ccc4c(c3)OCCO4)n2)cc1	Inhibition	'='	40.86	%				UO_0000187					False	CHEMBL1962227	GSK_PKIS: ABL1 (E255K mutant) mean inhibition at 1 uM [Nanosyn]	B	BAO_0000357	single protein format	None	None	None	None	None	CHEMBL1862	Tyrosine-protein kinase ABL	Homo sapiens	SINGLE PROTEIN	CHEMBL1961873	16	GSK Published Kinase Inhibitor Set			None
CHEMBL270054	GW280670X	0	350.79	0	1.76	GW280670X	NS(=O)(=O)c1ccc(N/N=C2\C(=O)Nc3ccc(Cl)cc32)cc1	Inhibition	'='	11.78	%				UO_0000187					False	CHEMBL1962235	GSK_PKIS: ABL1 (T315I mutant) mean inhibition at 1 uM [Nanosyn]	B	BAO_0000357	single protein format	None	None	None	None	None	CHEMBL1862	Tyrosine-protein kinase ABL	Homo sapiens	SINGLE PROTEIN	CHEMBL1961873	16	GSK Published Kinase Inhibitor Set			None
CHEMBL480382	GSK-312948A	0	415.50	0	3.84	GSK312948A	COc1cc2ncn(-c3cc(OCc4cccs4)c(C(N)=O)s3)c2cc1OC	Inhibition	'='	46.33	%				UO_0000187					False	CHEMBL1962233	GSK_PKIS: ABL1 (Q252H mutant) mean inhibition at 1 uM [Nanosyn]	B	BAO_0000357	single protein format	None	None	None	None	None	CHEMBL1862	Tyrosine-protein kinase ABL	Homo sapiens	SINGLE PROTEIN	CHEMBL1961873	16	GSK Published Kinase Inhibitor Set			None
CHEMBL181361	GW693481X	0	305.37	0	3.40	GW693481X	Nc1nc(-c2ccccn2)c(-c2ccc3ncccc3n2)s1	Inhibition	'='	2.57	%				UO_0000187					False	CHEMBL1962226	GSK_PKIS: ABL1 (E255K mutant) mean inhibition at 0.1 uM [Nanosyn]	B	BAO_0000357	single protein format	None	None	None	None	None	CHEMBL1862	Tyrosine-protein kinase ABL	Homo sapiens	SINGLE PROTEIN	CHEMBL1961873	16	GSK Published Kinase Inhibitor Set			None
CHEMBL1909396	GW768505A	0	573.93	2	6.95	GW768505A	COc1ccc(-c2oc3ncnc(N)c3c2-c2ccc(NC(=O)Nc3cc(C(F)(F)F)ccc3F)cc2)cc1.Cl	Inhibition	'='	58.16	%				UO_0000187					False	CHEMBL1962229	GSK_PKIS: ABL1 (H396P mutant) mean inhibition at 1 uM [Nanosyn]	B	BAO_0000357	single protein format	None	None	None	None	None	CHEMBL1862	Tyrosine-protein kinase ABL	Homo sapiens	SINGLE PROTEIN	CHEMBL1961873	16	GSK Published Kinase Inhibitor Set			None
CHEMBL103104	GW831090X	0	330.37	0	2.17	GW831090X	NS(=O)(=O)c1ccc(Nc2cc(-c3cccc(O)c3)n[nH]2)cc1	Inhibition	'='	4.08	%				UO_0000187					False	CHEMBL1962234	GSK_PKIS: ABL1 (T315I mutant) mean inhibition at 0.1 uM [Nanosyn]	B	BAO_0000357	single protein format	None	None	None	None	None	CHEMBL1862	Tyrosine-protein kinase ABL	Homo sapiens	SINGLE PROTEIN	CHEMBL1961873	16	GSK Published Kinase Inhibitor Set			None
CHEMBL176857	GW442130X	0	502.16	2	5.48	GW442130X	COc1ccccc1-c1cc(/C=C2\C(=O)Nc3ncc(Br)cc32)cc(Br)c1O	Inhibition	'='	5.09	%				UO_0000187					False	CHEMBL1962230	GSK_PKIS: ABL1 (M351T mutant) mean inhibition at 0.1 uM [Nanosyn]	B	BAO_0000357	single protein format	None	None	None	None	None	CHEMBL1862	Tyrosine-protein kinase ABL	Homo sapiens	SINGLE PROTEIN	CHEMBL1961873	16	GSK Published Kinase Inhibitor Set			None
CHEMBL257113	GW734508X	0	333.39	0	3.85	GW734508X	Cc1nnc(-c2cccc(-c3ccc(C(=O)NCC4CC4)cc3)c2)o1	Inhibition	'='	6.67	%				UO_0000187					False	CHEMBL1962229	GSK_PKIS: ABL1 (H396P mutant) mean inhibition at 1 uM [Nanosyn]	B	BAO_0000357	single protein format	None	None	None	None	None	CHEMBL1862	Tyrosine-protein kinase ABL	Homo sapiens	SINGLE PROTEIN	CHEMBL1961873	16	GSK Published Kinase Inhibitor Set			None
CHEMBL179311	GW580509X	0	388.45	0	3.90	GW580509X	CCS(=O)(=O)c1ccc(OC)c(Nc2ncc(-c3cccc(OC)c3)o2)c1	Inhibition	'='	81.12	%				UO_0000187					False	CHEMBL1962227	GSK_PKIS: ABL1 (E255K mutant) mean inhibition at 1 uM [Nanosyn]	B	BAO_0000357	single protein format	None	None	None	None	None	CHEMBL1862	Tyrosine-protein kinase ABL	Homo sapiens	SINGLE PROTEIN	CHEMBL1961873	16	GSK Published Kinase Inhibitor Set			None
CHEMBL179311	GW580509X	0	388.45	0	3.90	GW580509X	CCS(=O)(=O)c1ccc(OC)c(Nc2ncc(-c3cccc(OC)c3)o2)c1	Inhibition	'='	85.41	%				UO_0000187					False	CHEMBL1962229	GSK_PKIS: ABL1 (H396P mutant) mean inhibition at 1 uM [Nanosyn]	B	BAO_0000357	single protein format	None	None	None	None	None	CHEMBL1862	Tyrosine-protein kinase ABL	Homo sapiens	SINGLE PROTEIN	CHEMBL1961873	16	GSK Published Kinase Inhibitor Set			None
CHEMBL207471		0	245.67	0	2.21	PP2	Nc1[nH]cnc2nnc(-c3ccc(Cl)cc3)c1-2	Ki	'='	500.0	nM	6.30			UO_0000065	25.65	0.51	4.09	7.83	False	CHEMBL859157	Binding affinity to human recombinant Abl	B	BAO_0000357	single protein format	Homo sapiens	None	None	None	None	CHEMBL1862	Tyrosine-protein kinase ABL	Homo sapiens	SINGLE PROTEIN	CHEMBL1148493	1	Scientific Literature	J. Med. Chem.	2006	None
CHEMBL206575		0	406.87	0	4.99	19, BAS01373578	Cc1ccc(N2NC(=O)/C(=C/c3ccc(-c4ccc(C)c(Cl)c4)o3)C2=O)cc1C	Ki	'='	5000.0	nM	5.30			UO_0000065	13.03	0.25	0.31	8.47	False	CHEMBL859157	Binding affinity to human recombinant Abl	B	BAO_0000357	single protein format	Homo sapiens	None	None	None	None	CHEMBL1862	Tyrosine-protein kinase ABL	Homo sapiens	SINGLE PROTEIN	CHEMBL1148493	1	Scientific Literature	J. Med. Chem.	2006	None
CHEMBL303687	GW829877X	0	358.41	0	3.58	GW829877X	COc1cccc(-n2ncc3c(N/N=C/c4ccc(C)cc4)ncnc32)c1	Inhibition	'='	76.08	%				UO_0000187					False	CHEMBL1962237	GSK_PKIS: ABL1 (Y253F mutant) mean inhibition at 1 uM [Nanosyn]	B	BAO_0000357	single protein format	None	None	None	None	None	CHEMBL1862	Tyrosine-protein kinase ABL	Homo sapiens	SINGLE PROTEIN	CHEMBL1961873	16	GSK Published Kinase Inhibitor Set			None
CHEMBL95207		0	352.42	0	3.00	SB-220455	CN1CCC(n2cnc(-c3ccc(F)cc3)c2-c2ccnc(N)n2)CC1	Inhibition	'='	2.65	%				UO_0000187					False	CHEMBL1962232	GSK_PKIS: ABL1 (Q252H mutant) mean inhibition at 0.1 uM [Nanosyn]	B	BAO_0000357	single protein format	None	None	None	None	None	CHEMBL1862	Tyrosine-protein kinase ABL	Homo sapiens	SINGLE PROTEIN	CHEMBL1961873	16	GSK Published Kinase Inhibitor Set			None
CHEMBL243907	GW673715X	0	445.48	1	5.74	GW673715X	CCc1cccc(NC(=O)Nc2ccc(Oc3ccc4nc(NC(=O)OC)[nH]c4c3)cc2)c1	Inhibition	'='	48.59	%				UO_0000187					False	CHEMBL1962230	GSK_PKIS: ABL1 (M351T mutant) mean inhibition at 0.1 uM [Nanosyn]	B	BAO_0000357	single protein format	None	None	None	None	None	CHEMBL1862	Tyrosine-protein kinase ABL	Homo sapiens	SINGLE PROTEIN	CHEMBL1961873	16	GSK Published Kinase Inhibitor Set			None
CHEMBL588025	GW770249A	0	467.81	1	5.27	GW770249A	Cl.Nc1ncnc2occ(-c3ccc(NC(=O)Nc4cc(C(F)(F)F)ccc4F)cc3)c12	Inhibition	'='	24.23	%				UO_0000187					False	CHEMBL1962228	GSK_PKIS: ABL1 (H396P mutant) mean inhibition at 0.1 uM [Nanosyn]	B	BAO_0000357	single protein format	None	None	None	None	None	CHEMBL1862	Tyrosine-protein kinase ABL	Homo sapiens	SINGLE PROTEIN	CHEMBL1961873	16	GSK Published Kinase Inhibitor Set			None
CHEMBL1909373	GW701427A	0	497.90	0	4.88	GW701427A	COC(=O)Nc1nc2cc(Oc3ccc(NC(=O)Nc4cccc(C(=O)O)c4)cc3)ccc2[nH]1.Cl	Inhibition	'='	14.4	%				UO_0000187					False	CHEMBL1962233	GSK_PKIS: ABL1 (Q252H mutant) mean inhibition at 1 uM [Nanosyn]	B	BAO_0000357	single protein format	None	None	None	None	None	CHEMBL1862	Tyrosine-protein kinase ABL	Homo sapiens	SINGLE PROTEIN	CHEMBL1961873	16	GSK Published Kinase Inhibitor Set			None
CHEMBL1909385	GW458787A	0	565.10	2	5.35	GW458787A	CS(=O)(=O)CCNCc1ccc(-c2ccc3ncnc(Nc4ccc(OCc5ccccc5)cc4)c3c2)o1.Cl	Inhibition	'='	5.59	%				UO_0000187					False	CHEMBL1962239	GSK_PKIS: ABL1 mean inhibition at 1 uM [Nanosyn]	B	BAO_0000357	single protein format	None	None	None	None	None	CHEMBL1862	Tyrosine-protein kinase ABL	Homo sapiens	SINGLE PROTEIN	CHEMBL1961873	16	GSK Published Kinase Inhibitor Set			None
CHEMBL205765	GW794726X	0	487.92	1	5.34	GW794726X	CC(=O)Nc1cccc(C#Cc2cncnc2Nc2ccc(OCc3cccc(F)c3)c(Cl)c2)n1	Inhibition	'='	0.4	%				UO_0000187					False	CHEMBL1962234	GSK_PKIS: ABL1 (T315I mutant) mean inhibition at 0.1 uM [Nanosyn]	B	BAO_0000357	single protein format	None	None	None	None	None	CHEMBL1862	Tyrosine-protein kinase ABL	Homo sapiens	SINGLE PROTEIN	CHEMBL1961873	16	GSK Published Kinase Inhibitor Set			None
CHEMBL1794066	GSK-619487A	0	525.49	0	1.34	GSK619487A	CCn1c(-c2nonc2N)nc2c(C#CC(C)(C)O)ncc(OC3CCNCC3)c21.O=C(O)C(F)(F)F	Inhibition	'='	-0.7	%				UO_0000187					False	CHEMBL1962226	GSK_PKIS: ABL1 (E255K mutant) mean inhibition at 0.1 uM [Nanosyn]	B	BAO_0000357	single protein format	None	None	None	None	None	CHEMBL1862	Tyrosine-protein kinase ABL	Homo sapiens	SINGLE PROTEIN	CHEMBL1961873	16	GSK Published Kinase Inhibitor Set			None
CHEMBL1794066	GSK-619487A	0	525.49	0	1.34	GSK619487A	CCn1c(-c2nonc2N)nc2c(C#CC(C)(C)O)ncc(OC3CCNCC3)c21.O=C(O)C(F)(F)F	Inhibition	'='	2.72	%				UO_0000187					False	CHEMBL1962234	GSK_PKIS: ABL1 (T315I mutant) mean inhibition at 0.1 uM [Nanosyn]	B	BAO_0000357	single protein format	None	None	None	None	None	CHEMBL1862	Tyrosine-protein kinase ABL	Homo sapiens	SINGLE PROTEIN	CHEMBL1961873	16	GSK Published Kinase Inhibitor Set			None
CHEMBL442363	GW809885X	0	373.42	0	3.36	GW809885X	COc1cccc(-n2nc(C)c3c(N/N=C(\C)c4ccncc4)ncnc32)c1	Inhibition	'='	3.19	%				UO_0000187					False	CHEMBL1962233	GSK_PKIS: ABL1 (Q252H mutant) mean inhibition at 1 uM [Nanosyn]	B	BAO_0000357	single protein format	None	None	None	None	None	CHEMBL1862	Tyrosine-protein kinase ABL	Homo sapiens	SINGLE PROTEIN	CHEMBL1961873	16	GSK Published Kinase Inhibitor Set			None
CHEMBL513897	GSK-994854A	0	481.60	1	5.35	GSK994854A	CCCN1CCC=C(c2ccc(Nc3nc(Nc4ccccc4C(N)=O)c4cc[nH]c4n3)c(C)c2)C1	Inhibition	'='	3.91	%				UO_0000187					False	CHEMBL1962232	GSK_PKIS: ABL1 (Q252H mutant) mean inhibition at 0.1 uM [Nanosyn]	B	BAO_0000357	single protein format	None	None	None	None	None	CHEMBL1862	Tyrosine-protein kinase ABL	Homo sapiens	SINGLE PROTEIN	CHEMBL1961873	16	GSK Published Kinase Inhibitor Set			None
CHEMBL1909364	GW589961A	0	488.33	1	5.83	GW589961A	COC(=O)Nc1nc2ccc(Oc3ccc(NC(=O)Nc4cccc(Cl)c4)cc3)cc2[nH]1.Cl	Inhibition	'='	15.26	%				UO_0000187					False	CHEMBL1962228	GSK_PKIS: ABL1 (H396P mutant) mean inhibition at 0.1 uM [Nanosyn]	B	BAO_0000357	single protein format	None	None	None	None	None	CHEMBL1862	Tyrosine-protein kinase ABL	Homo sapiens	SINGLE PROTEIN	CHEMBL1961873	16	GSK Published Kinase Inhibitor Set			None
CHEMBL1909388	GW568377A	0	565.10	2	5.35	GW568377A	CS(=O)(=O)CCNCc1ccoc1-c1ccc2ncnc(Nc3ccc(OCc4ccccc4)cc3)c2c1.Cl	Inhibition	'='	-0.25	%				UO_0000187					False	CHEMBL1962231	GSK_PKIS: ABL1 (M351T mutant) mean inhibition at 1 uM [Nanosyn]	B	BAO_0000357	single protein format	None	None	None	None	None	CHEMBL1862	Tyrosine-protein kinase ABL	Homo sapiens	SINGLE PROTEIN	CHEMBL1961873	16	GSK Published Kinase Inhibitor Set			None
CHEMBL275473	GW572401X	0	401.49	0	4.12	GW572401X	CCN(CC)S(=O)(=O)c1ccc(OC)c(Nc2ncc(-c3ccccc3)o2)c1	Inhibition	'='	4.61	%				UO_0000187					False	CHEMBL1962228	GSK_PKIS: ABL1 (H396P mutant) mean inhibition at 0.1 uM [Nanosyn]	B	BAO_0000357	single protein format	None	None	None	None	None	CHEMBL1862	Tyrosine-protein kinase ABL	Homo sapiens	SINGLE PROTEIN	CHEMBL1961873	16	GSK Published Kinase Inhibitor Set			None
CHEMBL275473	GW572401X	0	401.49	0	4.12	GW572401X	CCN(CC)S(=O)(=O)c1ccc(OC)c(Nc2ncc(-c3ccccc3)o2)c1	Inhibition	'='	1.63	%				UO_0000187					False	CHEMBL1962234	GSK_PKIS: ABL1 (T315I mutant) mean inhibition at 0.1 uM [Nanosyn]	B	BAO_0000357	single protein format	None	None	None	None	None	CHEMBL1862	Tyrosine-protein kinase ABL	Homo sapiens	SINGLE PROTEIN	CHEMBL1961873	16	GSK Published Kinase Inhibitor Set			None
CHEMBL399410		0	453.57	1	5.72	SB-437013	COc1ccc2cc(-c3c(-c4ccncc4)nc(-c4ccc([S+](C)[O-])cc4)n3C)ccc2c1	Inhibition	'='	2.54	%				UO_0000187					False	CHEMBL1962231	GSK_PKIS: ABL1 (M351T mutant) mean inhibition at 1 uM [Nanosyn]	B	BAO_0000357	single protein format	None	None	None	None	None	CHEMBL1862	Tyrosine-protein kinase ABL	Homo sapiens	SINGLE PROTEIN	CHEMBL1961873	16	GSK Published Kinase Inhibitor Set			None
CHEMBL30432	GW282974X	0	395.47	0	4.23	GW282974X	CN(C)c1cc2c(Nc3ccc4c(cnn4Cc4ccccc4)c3)ncnc2cn1	Inhibition	'='	0.96	%				UO_0000187					False	CHEMBL1962229	GSK_PKIS: ABL1 (H396P mutant) mean inhibition at 1 uM [Nanosyn]	B	BAO_0000357	single protein format	None	None	None	None	None	CHEMBL1862	Tyrosine-protein kinase ABL	Homo sapiens	SINGLE PROTEIN	CHEMBL1961873	16	GSK Published Kinase Inhibitor Set			None
CHEMBL1909369	GW693917A	0	556.93	2	7.07	GW693917A	COC(=O)Nc1nc2ccc(Oc3ccc(NC(=O)Nc4cc(C(F)(F)F)ccc4F)cc3)cc2s1.Cl	Inhibition	'='	93.28	%				UO_0000187					False	CHEMBL1962231	GSK_PKIS: ABL1 (M351T mutant) mean inhibition at 1 uM [Nanosyn]	B	BAO_0000357	single protein format	None	None	None	None	None	CHEMBL1862	Tyrosine-protein kinase ABL	Homo sapiens	SINGLE PROTEIN	CHEMBL1961873	16	GSK Published Kinase Inhibitor Set			None
CHEMBL388978	STAUROSPORINE	0	466.54	0	4.35	staurosporine	CN[C@@H]1C[C@H]2O[C@@](C)([C@@H]1OC)n1c3ccccc3c3c4c(c5c6ccccc6n2c5c31)C(=O)NC4	Kd	'='	400.0	nM	6.40			UO_0000065	13.71	0.25	2.05	9.21	False	CHEMBL859872	Average Binding Constant for ABL1(M351T); NA=Not Active at 10 uM	B	BAO_0000357	single protein format	Homo sapiens	None	None	None	None	CHEMBL1862	Tyrosine-protein kinase ABL	Homo sapiens	SINGLE PROTEIN	CHEMBL1144455	1	Scientific Literature	Nat. Biotechnol.	2005	None
CHEMBL278041	SB-202190	0	331.35	0	4.65	SB-202190	Oc1ccc(-c2nc(-c3ccc(F)cc3)c(-c3ccncc3)[nH]2)cc1	Kd						Not Active						False	CHEMBL859872	Average Binding Constant for ABL1(M351T); NA=Not Active at 10 uM	B	BAO_0000357	single protein format	Homo sapiens	None	None	None	None	CHEMBL1862	Tyrosine-protein kinase ABL	Homo sapiens	SINGLE PROTEIN	CHEMBL1144455	1	Scientific Literature	Nat. Biotechnol.	2005	None
CHEMBL278041	SB-202190	0	331.35	0	4.65	SB-202190	Oc1ccc(-c2nc(-c3ccc(F)cc3)c(-c3ccncc3)[nH]2)cc1	Kd						Not Active						False	CHEMBL859869	Average Binding Constant for ABL1(Q252H); NA=Not Active at 10 uM	B	BAO_0000357	single protein format	Homo sapiens	None	None	None	None	CHEMBL1862	Tyrosine-protein kinase ABL	Homo sapiens	SINGLE PROTEIN	CHEMBL1144455	1	Scientific Literature	Nat. Biotechnol.	2005	None
CHEMBL271843	GW275944X	0	330.37	0	1.41	GW275944X	Cc1ccc2c(c1)/C(=N/Nc1ccc(S(N)(=O)=O)cc1)C(=O)N2	Inhibition	'='	0.83	%				UO_0000187					False	CHEMBL1962238	GSK_PKIS: ABL1 mean inhibition at 0.1 uM [Nanosyn]	B	BAO_0000357	single protein format	None	None	None	None	None	CHEMBL1862	Tyrosine-protein kinase ABL	Homo sapiens	SINGLE PROTEIN	CHEMBL1961873	16	GSK Published Kinase Inhibitor Set			None
CHEMBL318892		0	428.52	1	5.16	SB-236687	CN1CCC(n2cnc(-c3ccc(F)cc3)c2-c2ccnc(Nc3ccccc3)n2)CC1	Inhibition	'='	10.18	%				UO_0000187					False	CHEMBL1962231	GSK_PKIS: ABL1 (M351T mutant) mean inhibition at 1 uM [Nanosyn]	B	BAO_0000357	single protein format	None	None	None	None	None	CHEMBL1862	Tyrosine-protein kinase ABL	Homo sapiens	SINGLE PROTEIN	CHEMBL1961873	16	GSK Published Kinase Inhibitor Set			None
CHEMBL1516890	GW441756X	0	275.31	0	3.07	GW441756X	Cn1cc(C=C2C(=O)Nc3cccnc32)c2ccccc21	Inhibition	'='	7.05	%				UO_0000187					False	CHEMBL1962228	GSK_PKIS: ABL1 (H396P mutant) mean inhibition at 0.1 uM [Nanosyn]	B	BAO_0000357	single protein format	None	None	None	None	None	CHEMBL1862	Tyrosine-protein kinase ABL	Homo sapiens	SINGLE PROTEIN	CHEMBL1961873	16	GSK Published Kinase Inhibitor Set			None
CHEMBL1516890	GW441756X	0	275.31	0	3.07	GW441756X	Cn1cc(C=C2C(=O)Nc3cccnc32)c2ccccc21	Inhibition	'='	6.07	%				UO_0000187					False	CHEMBL1962232	GSK_PKIS: ABL1 (Q252H mutant) mean inhibition at 0.1 uM [Nanosyn]	B	BAO_0000357	single protein format	None	None	None	None	None	CHEMBL1862	Tyrosine-protein kinase ABL	Homo sapiens	SINGLE PROTEIN	CHEMBL1961873	16	GSK Published Kinase Inhibitor Set			None
CHEMBL1794061	GW627834A	0	297.74	0	3.96	GW627834A	Cl.N#Cc1cccc(Nc2ncc(-c3ccccc3)o2)c1	Inhibition	'='	1.93	%				UO_0000187					False	CHEMBL1962226	GSK_PKIS: ABL1 (E255K mutant) mean inhibition at 0.1 uM [Nanosyn]	B	BAO_0000357	single protein format	None	None	None	None	None	CHEMBL1862	Tyrosine-protein kinase ABL	Homo sapiens	SINGLE PROTEIN	CHEMBL1961873	16	GSK Published Kinase Inhibitor Set			None
CHEMBL1909366	GW659386A	0	539.87	2	6.34	GW659386A	COC(=O)Nc1nc2cc(Oc3cccc(NC(=O)Nc4cc(C(F)(F)F)ccc4F)c3)ccc2[nH]1.Cl	Inhibition	'='	5.16	%				UO_0000187					False	CHEMBL1962236	GSK_PKIS: ABL1 (Y253F mutant) mean inhibition at 0.1 uM [Nanosyn]	B	BAO_0000357	single protein format	None	None	None	None	None	CHEMBL1862	Tyrosine-protein kinase ABL	Homo sapiens	SINGLE PROTEIN	CHEMBL1961873	16	GSK Published Kinase Inhibitor Set			None
CHEMBL399410		0	453.57	1	5.72	SB-437013	COc1ccc2cc(-c3c(-c4ccncc4)nc(-c4ccc([S+](C)[O-])cc4)n3C)ccc2c1	Inhibition	'='	0.25	%				UO_0000187					False	CHEMBL1962230	GSK_PKIS: ABL1 (M351T mutant) mean inhibition at 0.1 uM [Nanosyn]	B	BAO_0000357	single protein format	None	None	None	None	None	CHEMBL1862	Tyrosine-protein kinase ABL	Homo sapiens	SINGLE PROTEIN	CHEMBL1961873	16	GSK Published Kinase Inhibitor Set			None
CHEMBL103080		0	370.43	0	2.95	SB-742864	CS(=O)(=O)Nc1cccc(-c2ccc3c(NC(=O)C4CC4)n[nH]c3c2)c1	Inhibition	'='	3.71	%				UO_0000187					False	CHEMBL1962234	GSK_PKIS: ABL1 (T315I mutant) mean inhibition at 0.1 uM [Nanosyn]	B	BAO_0000357	single protein format	None	None	None	None	None	CHEMBL1862	Tyrosine-protein kinase ABL	Homo sapiens	SINGLE PROTEIN	CHEMBL1961873	16	GSK Published Kinase Inhibitor Set			None
CHEMBL103080		0	370.43	0	2.95	SB-742864	CS(=O)(=O)Nc1cccc(-c2ccc3c(NC(=O)C4CC4)n[nH]c3c2)c1	Inhibition	'='	30.6	%				UO_0000187					False	CHEMBL1962235	GSK_PKIS: ABL1 (T315I mutant) mean inhibition at 1 uM [Nanosyn]	B	BAO_0000357	single protein format	None	None	None	None	None	CHEMBL1862	Tyrosine-protein kinase ABL	Homo sapiens	SINGLE PROTEIN	CHEMBL1961873	16	GSK Published Kinase Inhibitor Set			None
CHEMBL103080		0	370.43	0	2.95	SB-742864	CS(=O)(=O)Nc1cccc(-c2ccc3c(NC(=O)C4CC4)n[nH]c3c2)c1	Inhibition	'='	11.79	%				UO_0000187					False	CHEMBL1962237	GSK_PKIS: ABL1 (Y253F mutant) mean inhibition at 1 uM [Nanosyn]	B	BAO_0000357	single protein format	None	None	None	None	None	CHEMBL1862	Tyrosine-protein kinase ABL	Homo sapiens	SINGLE PROTEIN	CHEMBL1961873	16	GSK Published Kinase Inhibitor Set			None
CHEMBL535	SUNITINIB	4	398.48	0	3.33	SU-11248	CCN(CC)CCNC(=O)c1c(C)[nH]c(/C=C2\C(=O)Nc3ccc(F)cc32)c1C	Kd	'='	530.0	nM	6.28			UO_0000065	15.75	0.30	2.95	8.13	False	CHEMBL859872	Average Binding Constant for ABL1(M351T); NA=Not Active at 10 uM	B	BAO_0000357	single protein format	Homo sapiens	None	None	None	None	CHEMBL1862	Tyrosine-protein kinase ABL	Homo sapiens	SINGLE PROTEIN	CHEMBL1144455	1	Scientific Literature	Nat. Biotechnol.	2005	None
CHEMBL1336	SORAFENIB	4	464.83	1	5.55	BAY-439006	CNC(=O)c1cc(Oc2ccc(NC(=O)Nc3ccc(Cl)c(C(F)(F)F)c3)cc2)ccn1	Kd	'='	450.0	nM	6.35			UO_0000065	13.65	0.27	0.80	6.87	False	CHEMBL859869	Average Binding Constant for ABL1(Q252H); NA=Not Active at 10 uM	B	BAO_0000357	single protein format	Homo sapiens	None	None	None	None	CHEMBL1862	Tyrosine-protein kinase ABL	Homo sapiens	SINGLE PROTEIN	CHEMBL1144455	1	Scientific Literature	Nat. Biotechnol.	2005	None
CHEMBL1794061	GW627834A	0	297.74	0	3.96	GW627834A	Cl.N#Cc1cccc(Nc2ncc(-c3ccccc3)o2)c1	Inhibition	'='	20.59	%				UO_0000187					False	CHEMBL1962239	GSK_PKIS: ABL1 mean inhibition at 1 uM [Nanosyn]	B	BAO_0000357	single protein format	None	None	None	None	None	CHEMBL1862	Tyrosine-protein kinase ABL	Homo sapiens	SINGLE PROTEIN	CHEMBL1961873	16	GSK Published Kinase Inhibitor Set			None
CHEMBL1097700		0	375.42	0	1.88	91; 144	CNc1cc(O)c2c(c1)/C=C/C[C@H](O)[C@H](O)C(=O)/C=C\[C@@H](C)[C@H](C)OC2=O	IC50	'='	214.0	nM	6.67			UO_0000065	17.77	0.34	4.79	5.75	False	CHEMBL3880850	Inhibition of human Abl after 40 mins in presence of [gamma33P-ATP] by scintillation counting	B	BAO_0000357	single protein format	Homo sapiens	None	None	None	None	CHEMBL1862	Tyrosine-protein kinase ABL	Homo sapiens	SINGLE PROTEIN	CHEMBL3880411	38	Patent Bioactivity Data		2009	None
CHEMBL1242025		0	331.38	0	3.49	PP318	Cc1ccc(-c2n[nH]c3ncnc(N)c23)cc1OCc1ccccc1	IC50	'='	13000.0	nM	4.89			UO_0000065	14.74	0.27	1.40	5.45	False	CHEMBL1243972	Inhibition of recombinant c-Abl by radioactive phosphotransfer assay in presence of 10 uM ATP	B	BAO_0000357	single protein format	None	None	None	None	None	CHEMBL1862	Tyrosine-protein kinase ABL	Homo sapiens	SINGLE PROTEIN	CHEMBL1240340	1	Scientific Literature	Nat. Chem. Biol.	2008	None
CHEMBL1242029		0	283.34	0	2.67	PP49	COc1cccc(-c2nn(C(C)C)c3ncnc(N)c23)c1	IC50	'='	1700.0	nM	5.77			UO_0000065	20.36	0.38	3.10	7.32	False	CHEMBL1243972	Inhibition of recombinant c-Abl by radioactive phosphotransfer assay in presence of 10 uM ATP	B	BAO_0000357	single protein format	None	None	None	None	None	CHEMBL1862	Tyrosine-protein kinase ABL	Homo sapiens	SINGLE PROTEIN	CHEMBL1240340	1	Scientific Literature	Nat. Chem. Biol.	2008	None
CHEMBL1785002		0	472.52	0	3.89	SB-264865	NC(=O)Cc1ccccc1Oc1nccc(-c2c(-c3ccc(F)cc3)ncn2C2CCNCC2)n1	Inhibition	'='	0.08	%				UO_0000187					False	CHEMBL1962228	GSK_PKIS: ABL1 (H396P mutant) mean inhibition at 0.1 uM [Nanosyn]	B	BAO_0000357	single protein format	None	None	None	None	None	CHEMBL1862	Tyrosine-protein kinase ABL	Homo sapiens	SINGLE PROTEIN	CHEMBL1961873	16	GSK Published Kinase Inhibitor Set			None
CHEMBL1909397	GW279320X	0	364.81	0	2.06	GW279320X	Cc1cc(Cl)cc2c1NC(=O)C2=NNc1ccc(S(N)(=O)=O)cc1	Inhibition	'='	7.11	%				UO_0000187					False	CHEMBL1962233	GSK_PKIS: ABL1 (Q252H mutant) mean inhibition at 1 uM [Nanosyn]	B	BAO_0000357	single protein format	None	None	None	None	None	CHEMBL1862	Tyrosine-protein kinase ABL	Homo sapiens	SINGLE PROTEIN	CHEMBL1961873	16	GSK Published Kinase Inhibitor Set			None
CHEMBL206544	GW682841X	0	340.43	1	5.32	GW682841X	CC(C)c1ccc(-c2cc(-c3c[nH]nc3-c3ccccn3)ccn2)cc1	Inhibition	'='	3.86	%				UO_0000187					False	CHEMBL1962232	GSK_PKIS: ABL1 (Q252H mutant) mean inhibition at 0.1 uM [Nanosyn]	B	BAO_0000357	single protein format	None	None	None	None	None	CHEMBL1862	Tyrosine-protein kinase ABL	Homo sapiens	SINGLE PROTEIN	CHEMBL1961873	16	GSK Published Kinase Inhibitor Set			None
CHEMBL1909370	GW694234A	0	532.78	1	5.94	GW694234A	COC(=O)Nc1nc2cc(Oc3ccc(NC(=O)Nc4cccc(Br)c4)cc3)ccc2[nH]1.Cl	Inhibition	'='	44.56	%				UO_0000187					False	CHEMBL1962235	GSK_PKIS: ABL1 (T315I mutant) mean inhibition at 1 uM [Nanosyn]	B	BAO_0000357	single protein format	None	None	None	None	None	CHEMBL1862	Tyrosine-protein kinase ABL	Homo sapiens	SINGLE PROTEIN	CHEMBL1961873	16	GSK Published Kinase Inhibitor Set			None
CHEMBL1909370	GW694234A	0	532.78	1	5.94	GW694234A	COC(=O)Nc1nc2cc(Oc3ccc(NC(=O)Nc4cccc(Br)c4)cc3)ccc2[nH]1.Cl	Inhibition	'='	19.04	%				UO_0000187					False	CHEMBL1962239	GSK_PKIS: ABL1 mean inhibition at 1 uM [Nanosyn]	B	BAO_0000357	single protein format	None	None	None	None	None	CHEMBL1862	Tyrosine-protein kinase ABL	Homo sapiens	SINGLE PROTEIN	CHEMBL1961873	16	GSK Published Kinase Inhibitor Set			None
CHEMBL1241768		0	331.76	0	2.40	PP430	Nc1ncnc2c1c(-c1ccc(Cl)c(O)c1)nn2[C@@H]1CCOC1	IC50	'='	17.0	nM	7.77			UO_0000065	23.42	0.46	5.37	7.84	False	CHEMBL1243972	Inhibition of recombinant c-Abl by radioactive phosphotransfer assay in presence of 10 uM ATP	B	BAO_0000357	single protein format	None	None	None	None	None	CHEMBL1862	Tyrosine-protein kinase ABL	Homo sapiens	SINGLE PROTEIN	CHEMBL1240340	1	Scientific Literature	Nat. Chem. Biol.	2008	None
CHEMBL185238	GW786460X	0	287.33	0	3.39	GW786460X	Cc1cccc(-c2n[nH]cc2-c2ccc3ncccc3n2)n1	Inhibition	'='	4.1	%				UO_0000187					False	CHEMBL1962226	GSK_PKIS: ABL1 (E255K mutant) mean inhibition at 0.1 uM [Nanosyn]	B	BAO_0000357	single protein format	None	None	None	None	None	CHEMBL1862	Tyrosine-protein kinase ABL	Homo sapiens	SINGLE PROTEIN	CHEMBL1961873	16	GSK Published Kinase Inhibitor Set			None
CHEMBL185238	GW786460X	0	287.33	0	3.39	GW786460X	Cc1cccc(-c2n[nH]cc2-c2ccc3ncccc3n2)n1	Inhibition	'='	2.99	%				UO_0000187					False	CHEMBL1962230	GSK_PKIS: ABL1 (M351T mutant) mean inhibition at 0.1 uM [Nanosyn]	B	BAO_0000357	single protein format	None	None	None	None	None	CHEMBL1862	Tyrosine-protein kinase ABL	Homo sapiens	SINGLE PROTEIN	CHEMBL1961873	16	GSK Published Kinase Inhibitor Set			None
CHEMBL1336	SORAFENIB	4	464.83	1	5.55	Sorafenib	CNC(=O)c1cc(Oc2ccc(NC(=O)Nc3ccc(Cl)c(C(F)(F)F)c3)cc2)ccn1	Kd	'='	480.0	nM	6.32			UO_0000065	13.59	0.27	0.77	6.84	False	CHEMBL1244708	Binding affinity to ABL1 Q252H mutant	B	BAO_0000019	assay format	Homo sapiens	None	None	None	None	CHEMBL1862	Tyrosine-protein kinase ABL	Homo sapiens	SINGLE PROTEIN	CHEMBL1240346	1	Scientific Literature	Blood	2009	None
CHEMBL408564		0	347.17	0	3.33	SB-739452	O=C(Nc1n[nH]c2nc(-c3ccco3)c(Br)cc12)C1CC1	Inhibition	'='	3.0	%				UO_0000187					False	CHEMBL1962236	GSK_PKIS: ABL1 (Y253F mutant) mean inhibition at 0.1 uM [Nanosyn]	B	BAO_0000357	single protein format	None	None	None	None	None	CHEMBL1862	Tyrosine-protein kinase ABL	Homo sapiens	SINGLE PROTEIN	CHEMBL1961873	16	GSK Published Kinase Inhibitor Set			None
CHEMBL1241772		0	279.31	0	1.92	PP21	CC(C)n1nc(-c2ccc(C#N)nc2)c2c(N)ncnc21	IC50	'='	50000.0	nM	4.30			UO_0000065	15.40	0.28	2.38	4.05	False	CHEMBL1243972	Inhibition of recombinant c-Abl by radioactive phosphotransfer assay in presence of 10 uM ATP	B	BAO_0000357	single protein format	None	None	None	None	None	CHEMBL1862	Tyrosine-protein kinase ABL	Homo sapiens	SINGLE PROTEIN	CHEMBL1240340	1	Scientific Literature	Nat. Chem. Biol.	2008	None
CHEMBL1241142		0	225.25	0	1.91	PP201	Cc1ccc(-c2n[nH]c3ncnc(N)c23)cc1	IC50						Not Determined						False	CHEMBL1243972	Inhibition of recombinant c-Abl by radioactive phosphotransfer assay in presence of 10 uM ATP	B	BAO_0000357	single protein format	None	None	None	None	None	CHEMBL1862	Tyrosine-protein kinase ABL	Homo sapiens	SINGLE PROTEIN	CHEMBL1240340	1	Scientific Literature	Nat. Chem. Biol.	2008	None
CHEMBL1785002		0	472.52	0	3.89	SB-264865	NC(=O)Cc1ccccc1Oc1nccc(-c2c(-c3ccc(F)cc3)ncn2C2CCNCC2)n1	Inhibition	'='	2.7	%				UO_0000187					False	CHEMBL1962238	GSK_PKIS: ABL1 mean inhibition at 0.1 uM [Nanosyn]	B	BAO_0000357	single protein format	None	None	None	None	None	CHEMBL1862	Tyrosine-protein kinase ABL	Homo sapiens	SINGLE PROTEIN	CHEMBL1961873	16	GSK Published Kinase Inhibitor Set			None
CHEMBL473629	GSK-204925A	0	423.49	0	3.82	GSK204925A	COc1cc2ncn(-c3cc(OCCc4ccccc4)c(C(N)=O)s3)c2cc1OC	Inhibition	'='	9.56	%				UO_0000187					False	CHEMBL1962237	GSK_PKIS: ABL1 (Y253F mutant) mean inhibition at 1 uM [Nanosyn]	B	BAO_0000357	single protein format	None	None	None	None	None	CHEMBL1862	Tyrosine-protein kinase ABL	Homo sapiens	SINGLE PROTEIN	CHEMBL1961873	16	GSK Published Kinase Inhibitor Set			None
CHEMBL1909369	GW693917A	0	556.93	2	7.07	GW693917A	COC(=O)Nc1nc2ccc(Oc3ccc(NC(=O)Nc4cc(C(F)(F)F)ccc4F)cc3)cc2s1.Cl	Inhibition	'='	66.77	%				UO_0000187					False	CHEMBL1962227	GSK_PKIS: ABL1 (E255K mutant) mean inhibition at 1 uM [Nanosyn]	B	BAO_0000357	single protein format	None	None	None	None	None	CHEMBL1862	Tyrosine-protein kinase ABL	Homo sapiens	SINGLE PROTEIN	CHEMBL1961873	16	GSK Published Kinase Inhibitor Set			None
CHEMBL271843	GW275944X	0	330.37	0	1.41	GW275944X	Cc1ccc2c(c1)/C(=N/Nc1ccc(S(N)(=O)=O)cc1)C(=O)N2	Inhibition	'='	-0.42	%				UO_0000187					False	CHEMBL1962236	GSK_PKIS: ABL1 (Y253F mutant) mean inhibition at 0.1 uM [Nanosyn]	B	BAO_0000357	single protein format	None	None	None	None	None	CHEMBL1862	Tyrosine-protein kinase ABL	Homo sapiens	SINGLE PROTEIN	CHEMBL1961873	16	GSK Published Kinase Inhibitor Set			None
CHEMBL482326	GSK-1030062A	0	505.52	2	5.40	GSK1030062A	COc1cc2ncn(-c3cc(OCc4ccccc4C(F)(F)F)c(C(=O)N(C)C)s3)c2cc1OC	Inhibition	'='	2.35	%				UO_0000187					False	CHEMBL1962232	GSK_PKIS: ABL1 (Q252H mutant) mean inhibition at 0.1 uM [Nanosyn]	B	BAO_0000357	single protein format	None	None	None	None	None	CHEMBL1862	Tyrosine-protein kinase ABL	Homo sapiens	SINGLE PROTEIN	CHEMBL1961873	16	GSK Published Kinase Inhibitor Set			None
CHEMBL188048		0	216.20	0	0.60	SB-736290	Cn1c(-c2nonc2N)nc2cnccc21	Inhibition	'='	2.07	%				UO_0000187					False	CHEMBL1962232	GSK_PKIS: ABL1 (Q252H mutant) mean inhibition at 0.1 uM [Nanosyn]	B	BAO_0000357	single protein format	None	None	None	None	None	CHEMBL1862	Tyrosine-protein kinase ABL	Homo sapiens	SINGLE PROTEIN	CHEMBL1961873	16	GSK Published Kinase Inhibitor Set			None
CHEMBL379093	GW651576X	0	429.88	1	5.99	GW651576X	Fc1cccc(COc2ccc(Nc3ncncc3C#Cc3ccccc3)cc2Cl)c1	Inhibition	'='	3.27	%				UO_0000187					False	CHEMBL1962226	GSK_PKIS: ABL1 (E255K mutant) mean inhibition at 0.1 uM [Nanosyn]	B	BAO_0000357	single protein format	None	None	None	None	None	CHEMBL1862	Tyrosine-protein kinase ABL	Homo sapiens	SINGLE PROTEIN	CHEMBL1961873	16	GSK Published Kinase Inhibitor Set			None
CHEMBL185962		0	242.24	0	1.40	SB-736302	Nc1nonc1-c1nc2cnccc2n1C1CC1	Inhibition	'='	2.63	%				UO_0000187					False	CHEMBL1962231	GSK_PKIS: ABL1 (M351T mutant) mean inhibition at 1 uM [Nanosyn]	B	BAO_0000357	single protein format	None	None	None	None	None	CHEMBL1862	Tyrosine-protein kinase ABL	Homo sapiens	SINGLE PROTEIN	CHEMBL1961873	16	GSK Published Kinase Inhibitor Set			None
CHEMBL554	LAPATINIB	4	581.07	2	6.14	lapatinib	CS(=O)(=O)CCNCc1ccc(-c2ccc3ncnc(Nc4ccc(OCc5cccc(F)c5)c(Cl)c4)c3c2)o1	Kd						Not Active						False	CHEMBL859873	Average Binding Constant for ABL1(T315I); NA=Not Active at 10 uM	B	BAO_0000357	single protein format	Homo sapiens	None	None	None	None	CHEMBL1862	Tyrosine-protein kinase ABL	Homo sapiens	SINGLE PROTEIN	CHEMBL1144455	1	Scientific Literature	Nat. Biotechnol.	2005	None
CHEMBL91829	RUBOXISTAURIN	3	468.56	0	3.51	LY-333531	CN(C)C[C@@H]1CCn2cc(c3ccccc32)C2=C(C(=O)NC2=O)c2cn(c3ccccc23)CCO1	Kd						Not Active						False	CHEMBL859873	Average Binding Constant for ABL1(T315I); NA=Not Active at 10 uM	B	BAO_0000357	single protein format	Homo sapiens	None	None	None	None	CHEMBL1862	Tyrosine-protein kinase ABL	Homo sapiens	SINGLE PROTEIN	CHEMBL1144455	1	Scientific Literature	Nat. Biotechnol.	2005	None
CHEMBL298813		0	559.59	1	3.67	12	CC[C@H](NC(=O)[C@H](Cc1ccc(C(F)(F)P(=O)(O)O)cc1)NC(C)=O)C(=O)N(C)CCCC1CCCCC1	IC50	'='	1600.0	nM	5.80			UO_0000065	10.36	0.21	2.13	4.26	False	CHEMBL806527	Radioligand displacement assay for the binding of [125I]Glu-Pro-Gln-pTyr-Glu-Glu-Ile-Pro-Ile-Tyr-Leu to ABL SH2 domain	B	BAO_0000357	single protein format	None	None	None	None	None	CHEMBL1862	Tyrosine-protein kinase ABL	Homo sapiens	SINGLE PROTEIN	CHEMBL1130490	1	Scientific Literature	Bioorg. Med. Chem. Lett.	1997	None
CHEMBL3809680		0	360.42	0	3.09	4d	COCc1nc2c(c(C)nn2-c2ccccc2)c(=O)n1Cc1ccccc1	IC50	'>'	25000.0	nM				UO_0000065					False	CHEMBL3812743	Inhibition of Abl (unknown origin)	B	BAO_0000357	single protein format	Homo sapiens	None	None	None	None	CHEMBL1862	Tyrosine-protein kinase ABL	Homo sapiens	SINGLE PROTEIN	CHEMBL3808286	1	Scientific Literature	Bioorg. Med. Chem. Lett.	2016	None
CHEMBL3809900		0	345.41	0	3.34	5b	Cc1ccc(NCc2nc3c(c(C)nn3-c3ccccc3)c(=O)[nH]2)cc1	IC50	'>'	25000.0	nM				UO_0000065					False	CHEMBL3812743	Inhibition of Abl (unknown origin)	B	BAO_0000357	single protein format	Homo sapiens	None	None	None	None	CHEMBL1862	Tyrosine-protein kinase ABL	Homo sapiens	SINGLE PROTEIN	CHEMBL3808286	1	Scientific Literature	Bioorg. Med. Chem. Lett.	2016	None
CHEMBL531804	GW301888X	0	395.47	0	4.30	GW301888X	CN(C)c1cc2c(Nc3ccc4nc(Cc5ccccc5)[nH]c4c3)ncnc2cn1	Inhibition	'='	4.02	%				UO_0000187					False	CHEMBL1962236	GSK_PKIS: ABL1 (Y253F mutant) mean inhibition at 0.1 uM [Nanosyn]	B	BAO_0000357	single protein format	None	None	None	None	None	CHEMBL1862	Tyrosine-protein kinase ABL	Homo sapiens	SINGLE PROTEIN	CHEMBL1961873	16	GSK Published Kinase Inhibitor Set			None
CHEMBL1909374	GW709042A	0	585.95	2	7.41	GW709042A	Cl.O=C(Nc1ccc(Oc2ccc3[nH]c(NC(=O)c4ccccc4)nc3c2)cc1)Nc1cc(C(F)(F)F)ccc1F	Inhibition	'='	3.28	%				UO_0000187					False	CHEMBL1962226	GSK_PKIS: ABL1 (E255K mutant) mean inhibition at 0.1 uM [Nanosyn]	B	BAO_0000357	single protein format	None	None	None	None	None	CHEMBL1862	Tyrosine-protein kinase ABL	Homo sapiens	SINGLE PROTEIN	CHEMBL1961873	16	GSK Published Kinase Inhibitor Set			None
CHEMBL1909379		0	387.87	0	4.84	GR-269666A	Cl.c1ccc(Cc2nc3ccc(Nc4ncnc5ccccc45)cc3[nH]2)cc1	Inhibition	'='	6.39	%				UO_0000187					False	CHEMBL1962233	GSK_PKIS: ABL1 (Q252H mutant) mean inhibition at 1 uM [Nanosyn]	B	BAO_0000357	single protein format	None	None	None	None	None	CHEMBL1862	Tyrosine-protein kinase ABL	Homo sapiens	SINGLE PROTEIN	CHEMBL1961873	16	GSK Published Kinase Inhibitor Set			None
CHEMBL1909396	GW768505A	0	573.93	2	6.95	GW768505A	COc1ccc(-c2oc3ncnc(N)c3c2-c2ccc(NC(=O)Nc3cc(C(F)(F)F)ccc3F)cc2)cc1.Cl	Inhibition	'='	7.54	%				UO_0000187					False	CHEMBL1962238	GSK_PKIS: ABL1 mean inhibition at 0.1 uM [Nanosyn]	B	BAO_0000357	single protein format	None	None	None	None	None	CHEMBL1862	Tyrosine-protein kinase ABL	Homo sapiens	SINGLE PROTEIN	CHEMBL1961873	16	GSK Published Kinase Inhibitor Set			None
CHEMBL2347750		0	295.35	0	3.07	5s	CCNC(=O)Nc1nc2ccc(-c3ccncc3C)cc2[nH]1	IC50	'='	176.6	nM	6.75			UO_0000065	22.86	0.42	3.68	8.17	False	CHEMBL2353816	Inhibition of breakpoint cluster region-Abelson tyrosine kinase T315I mutant (unknown origin) using [gamma-33P]ATP as substrate by radiometric kinase assay	B	BAO_0000019	assay format	Homo sapiens	None	None	None	None	CHEMBL1862	Tyrosine-protein kinase ABL	Homo sapiens	SINGLE PROTEIN	CHEMBL2346496	1	Scientific Literature	J. Med. Chem.	2013	None
CHEMBL1909407		0	374.85	0	2.65	SB-220025-A	Cl.Nc1nccc(-c2c(-c3ccc(F)cc3)ncn2C2CCNCC2)n1	Inhibition	'='	-0.69	%				UO_0000187					False	CHEMBL1962232	GSK_PKIS: ABL1 (Q252H mutant) mean inhibition at 0.1 uM [Nanosyn]	B	BAO_0000357	single protein format	None	None	None	None	None	CHEMBL1862	Tyrosine-protein kinase ABL	Homo sapiens	SINGLE PROTEIN	CHEMBL1961873	16	GSK Published Kinase Inhibitor Set			None
CHEMBL222419	GSK-237701A	0	457.94	0	5.00	GSK237701A	COc1cc2ncn(-c3cc(O[C@H](C)c4ccccc4Cl)c(C(N)=O)s3)c2cc1OC	Inhibition	'='	47.07	%				UO_0000187					False	CHEMBL1962237	GSK_PKIS: ABL1 (Y253F mutant) mean inhibition at 1 uM [Nanosyn]	B	BAO_0000357	single protein format	None	None	None	None	None	CHEMBL1862	Tyrosine-protein kinase ABL	Homo sapiens	SINGLE PROTEIN	CHEMBL1961873	16	GSK Published Kinase Inhibitor Set			None
CHEMBL205158	GW695874X	0	427.51	0	3.91	GW695874X	c1ccc(-c2n[nH]cc2-c2ccnc(-c3ccc(OCCN4CCOCC4)cc3)c2)nc1	Inhibition	'='	1.83	%				UO_0000187					False	CHEMBL1962235	GSK_PKIS: ABL1 (T315I mutant) mean inhibition at 1 uM [Nanosyn]	B	BAO_0000357	single protein format	None	None	None	None	None	CHEMBL1862	Tyrosine-protein kinase ABL	Homo sapiens	SINGLE PROTEIN	CHEMBL1961873	16	GSK Published Kinase Inhibitor Set			None
CHEMBL475761	GW784684X	0	564.09	2	6.81	GW784684X	CN1CCN(Cc2ccc(-c3cc4ncnc(Nc5ccc(OCc6cccc(F)c6)c(Cl)c5)c4s3)o2)CC1	Inhibition	'='	3.24	%				UO_0000187					False	CHEMBL1962238	GSK_PKIS: ABL1 mean inhibition at 0.1 uM [Nanosyn]	B	BAO_0000357	single protein format	None	None	None	None	None	CHEMBL1862	Tyrosine-protein kinase ABL	Homo sapiens	SINGLE PROTEIN	CHEMBL1961873	16	GSK Published Kinase Inhibitor Set			None
CHEMBL520037	GW837331X	0	459.43	0	4.89	GW837331X	COc1cc(Nc2ncc3c(C)nc(-c4cccc(C(F)(F)F)c4)n3n2)cc(OC)c1OC	Inhibition	'='	1.36	%				UO_0000187					False	CHEMBL1962230	GSK_PKIS: ABL1 (M351T mutant) mean inhibition at 0.1 uM [Nanosyn]	B	BAO_0000357	single protein format	None	None	None	None	None	CHEMBL1862	Tyrosine-protein kinase ABL	Homo sapiens	SINGLE PROTEIN	CHEMBL1961873	16	GSK Published Kinase Inhibitor Set			None
CHEMBL384407	GW616030X	0	620.11	2	6.38	GW616030X	CS(=O)(=O)CCN(CC#N)Cc1ccc(-c2ccc3ncnc(Nc4ccc(OCc5cccc(F)c5)c(Cl)c4)c3c2)o1	Inhibition	'='	2.36	%				UO_0000187					False	CHEMBL1962236	GSK_PKIS: ABL1 (Y253F mutant) mean inhibition at 0.1 uM [Nanosyn]	B	BAO_0000357	single protein format	None	None	None	None	None	CHEMBL1862	Tyrosine-protein kinase ABL	Homo sapiens	SINGLE PROTEIN	CHEMBL1961873	16	GSK Published Kinase Inhibitor Set			None
CHEMBL456252	GSK-2110236A	0	520.62	1	3.45	GSK2110236A	COc1cc2c(cc1Nc1nc(Nc3ccsc3C(N)=O)c3cc[nH]c3n1)N(C(=O)CN(C)C)CCC2	Inhibition	'='	1.69	%				UO_0000187					False	CHEMBL1962238	GSK_PKIS: ABL1 mean inhibition at 0.1 uM [Nanosyn]	B	BAO_0000357	single protein format	None	None	None	None	None	CHEMBL1862	Tyrosine-protein kinase ABL	Homo sapiens	SINGLE PROTEIN	CHEMBL1961873	16	GSK Published Kinase Inhibitor Set			None
CHEMBL1794052	GW405841X	0	453.09	0	4.20	GW405841X	COC(=O)c1ccc2c(c1)C(=Cc1cc(Br)c(O)c(Br)c1)C(=O)N2	Inhibition	'='	2.18	%				UO_0000187					False	CHEMBL1962226	GSK_PKIS: ABL1 (E255K mutant) mean inhibition at 0.1 uM [Nanosyn]	B	BAO_0000357	single protein format	None	None	None	None	None	CHEMBL1862	Tyrosine-protein kinase ABL	Homo sapiens	SINGLE PROTEIN	CHEMBL1961873	16	GSK Published Kinase Inhibitor Set			None
CHEMBL507329	GW869810X	0	608.10	2	5.36	GW869810X	O=C(O[C@H]1CN[C@H](C#Cc2cc3ncnc(Nc4ccc(OCc5cccc(F)c5)c(Cl)c4)c3s2)C1)N1CCOCC1	Inhibition	'='	2.93	%				UO_0000187					False	CHEMBL1962236	GSK_PKIS: ABL1 (Y253F mutant) mean inhibition at 0.1 uM [Nanosyn]	B	BAO_0000357	single protein format	None	None	None	None	None	CHEMBL1862	Tyrosine-protein kinase ABL	Homo sapiens	SINGLE PROTEIN	CHEMBL1961873	16	GSK Published Kinase Inhibitor Set			None
CHEMBL1909395	GW633459A	0	679.60	2	7.57	GW633459A	Cl.O=S(=O)(CCNCc1ccc(-c2ccc3ncnc(Nc4ccc(OCc5cccc(F)c5)c(Cl)c4)c3c2)o1)c1ccccc1	Inhibition	'='	5.71	%				UO_0000187					False	CHEMBL1962232	GSK_PKIS: ABL1 (Q252H mutant) mean inhibition at 0.1 uM [Nanosyn]	B	BAO_0000357	single protein format	None	None	None	None	None	CHEMBL1862	Tyrosine-protein kinase ABL	Homo sapiens	SINGLE PROTEIN	CHEMBL1961873	16	GSK Published Kinase Inhibitor Set			None
CHEMBL318728	GW549390X	0	236.27	0	4.09	GW549390X	c1ccc(Nc2ncc(-c3ccccc3)o2)cc1	Inhibition	'='	5.59	%				UO_0000187					False	CHEMBL1962232	GSK_PKIS: ABL1 (Q252H mutant) mean inhibition at 0.1 uM [Nanosyn]	B	BAO_0000357	single protein format	None	None	None	None	None	CHEMBL1862	Tyrosine-protein kinase ABL	Homo sapiens	SINGLE PROTEIN	CHEMBL1961873	16	GSK Published Kinase Inhibitor Set			None
CHEMBL514938	GSK-969786A	0	451.91	1	7.07	GSK969786A	Fc1cccc(COc2ccc(Nc3ncnc4sc(-c5ccco5)cc34)cc2Cl)c1	Inhibition	'='	3.34	%				UO_0000187					False	CHEMBL1962226	GSK_PKIS: ABL1 (E255K mutant) mean inhibition at 0.1 uM [Nanosyn]	B	BAO_0000357	single protein format	None	None	None	None	None	CHEMBL1862	Tyrosine-protein kinase ABL	Homo sapiens	SINGLE PROTEIN	CHEMBL1961873	16	GSK Published Kinase Inhibitor Set			None
CHEMBL1794066	GSK-619487A	0	525.49	0	1.34	GSK619487A	CCn1c(-c2nonc2N)nc2c(C#CC(C)(C)O)ncc(OC3CCNCC3)c21.O=C(O)C(F)(F)F	Inhibition	'='	4.72	%				UO_0000187					False	CHEMBL1962238	GSK_PKIS: ABL1 mean inhibition at 0.1 uM [Nanosyn]	B	BAO_0000357	single protein format	None	None	None	None	None	CHEMBL1862	Tyrosine-protein kinase ABL	Homo sapiens	SINGLE PROTEIN	CHEMBL1961873	16	GSK Published Kinase Inhibitor Set			None
CHEMBL179453	GW622055X	0	392.86	0	4.54	GW622055X	CCS(=O)(=O)c1ccc(OC)c(Nc2ncc(-c3ccccc3Cl)o2)c1	Inhibition	'='	5.95	%				UO_0000187					False	CHEMBL1962236	GSK_PKIS: ABL1 (Y253F mutant) mean inhibition at 0.1 uM [Nanosyn]	B	BAO_0000357	single protein format	None	None	None	None	None	CHEMBL1862	Tyrosine-protein kinase ABL	Homo sapiens	SINGLE PROTEIN	CHEMBL1961873	16	GSK Published Kinase Inhibitor Set			None
CHEMBL513897	GSK-994854A	0	481.60	1	5.35	GSK994854A	CCCN1CCC=C(c2ccc(Nc3nc(Nc4ccccc4C(N)=O)c4cc[nH]c4n3)c(C)c2)C1	Inhibition	'='	1.37	%				UO_0000187					False	CHEMBL1962234	GSK_PKIS: ABL1 (T315I mutant) mean inhibition at 0.1 uM [Nanosyn]	B	BAO_0000357	single protein format	None	None	None	None	None	CHEMBL1862	Tyrosine-protein kinase ABL	Homo sapiens	SINGLE PROTEIN	CHEMBL1961873	16	GSK Published Kinase Inhibitor Set			None
CHEMBL1909375	GSK-614526A	0	525.49	0	1.34	GSK614526A	CCn1c(-c2nonc2N)nc2c(C#CC(C)(C)O)ncc(OC[C@@H]3CCCN3)c21.O=C(O)C(F)(F)F	Inhibition	'='	-0.36	%				UO_0000187					False	CHEMBL1962226	GSK_PKIS: ABL1 (E255K mutant) mean inhibition at 0.1 uM [Nanosyn]	B	BAO_0000357	single protein format	None	None	None	None	None	CHEMBL1862	Tyrosine-protein kinase ABL	Homo sapiens	SINGLE PROTEIN	CHEMBL1961873	16	GSK Published Kinase Inhibitor Set			None
CHEMBL544067		0	373.88	0	3.34	5	C=C(CN1CCOCC1)C(=O)c1ccc(OCc2ccccc2)cc1.Cl	IC50	'>'	100000.0	nM				UO_0000065					False	CHEMBL847372	In vitro inhibition of the v-abl tyrosine kinase activity in A431 membranes using angiotensin II as phosphate acceptor as substrate	B	BAO_0000249	cell membrane format	None	None	None	None	None	CHEMBL1862	Tyrosine-protein kinase ABL	Homo sapiens	SINGLE PROTEIN	CHEMBL1128740	1	Scientific Literature	J. Med. Chem.	1995	None
CHEMBL293803		0	598.59	2	0.89	6	CC(=O)N[C@@H](Cc1ccc(OP(=O)(O)O)cc1)C(=O)N[C@@H](CCC(=O)O)C(=O)N[C@@H](CCC1CCCCC1)C(N)=O	IC50	'='	7000.0	nM	5.16			UO_0000065	8.61	0.17	4.26	2.20	False	CHEMBL762575	Inhibition of [35S]-labeled SH2-GST Abl binding to the phospho-PDGF receptor intracellular domain	B	BAO_0000219	cell-based format	None	None	None	None	None	CHEMBL1862	Tyrosine-protein kinase ABL	Homo sapiens	SINGLE PROTEIN	CHEMBL1130490	1	Scientific Literature	Bioorg. Med. Chem. Lett.	1997	None
CHEMBL410072	GW301784X	0	445.50	0	0.85	GW301784X	CC(C)(CO)CNC(=O)c1ccc2c(c1)/C(=N/Nc1ccc(S(N)(=O)=O)cc1)C(=O)N2	Inhibition	'='	-2.0	%				UO_0000187					False	CHEMBL1962234	GSK_PKIS: ABL1 (T315I mutant) mean inhibition at 0.1 uM [Nanosyn]	B	BAO_0000357	single protein format	None	None	None	None	None	CHEMBL1862	Tyrosine-protein kinase ABL	Homo sapiens	SINGLE PROTEIN	CHEMBL1961873	16	GSK Published Kinase Inhibitor Set			None
CHEMBL1644812		0	511.00	2	5.54	27	CCN1C(=O)CCC(C)(C)c2ccc(Nc3ncc(Cl)c(Nc4c(F)cccc4C(=O)NC)n3)cc21	Inhibition	'='	99.0	%				UO_0000187					False	CHEMBL1649023	Inhibition of ABL1 T315I mutant at 1 uM	B	BAO_0000019	assay format	Homo sapiens	None	None	None	None	CHEMBL1862	Tyrosine-protein kinase ABL	Homo sapiens	SINGLE PROTEIN	CHEMBL1641548	1	Scientific Literature	Bioorg. Med. Chem. Lett.	2011	None
CHEMBL454873		0	460.52	1	5.13	12a	Cc1cccc(C)c1/C=C/n1cnc2c(Nc3ccc(P(C)(C)=O)cc3)nc(N(C)C)nc21	IC50	'='	17.6	nM	7.75			UO_0000065	16.84	0.32	2.62	10.21	False	CHEMBL976275	Inhibition of Abl kinase	B	BAO_0000357	single protein format	None	None	None	None	None	CHEMBL1862	Tyrosine-protein kinase ABL	Homo sapiens	SINGLE PROTEIN	CHEMBL1139396	1	Scientific Literature	Bioorg. Med. Chem. Lett.	2008	None
CHEMBL510893		0	443.45	0	4.63	10f	Cc1ccc2[nH]ncc2c1/C=C/n1cnc2c(Nc3ccc(P(C)(C)=O)cc3)ncnc21	IC50	'<'	0.46	nM				UO_0000065					False	CHEMBL976275	Inhibition of Abl kinase	B	BAO_0000357	single protein format	None	None	None	None	None	CHEMBL1862	Tyrosine-protein kinase ABL	Homo sapiens	SINGLE PROTEIN	CHEMBL1139396	1	Scientific Literature	Bioorg. Med. Chem. Lett.	2008	None
CHEMBL429001		0	1086.17	None	None	EEIYAEWF (Group I)	CC[C@H](C)[C@H](NC(=O)[C@H](CCC(=O)O)NC(=O)[C@@H](N)CCC(=O)O)C(=O)N[C@@H](Cc1ccc(O)cc1)C(=O)N[C@@H](C)C(=O)N[C@@H](CCC(=O)O)C(=O)N[C@@H](Cc1c[nH]c2ccccc12)C(=O)N[C@@H](Cc1ccccc1)C(=O)O	Vmax / Km	'='	14.0	10^-9 L min-1									False	CHEMBL819332	Vmax/Km value for peptide phosphorylation by c-Abl protein tyrosine kinase	B	BAO_0000357	single protein format	Homo sapiens	None	None	None	None	CHEMBL1862	Tyrosine-protein kinase ABL	Homo sapiens	SINGLE PROTEIN	CHEMBL1130941	1	Scientific Literature	Bioorg. Med. Chem. Lett.	1998	None
CHEMBL516498		0	475.53	1	5.85	12g	Cc1cccc(C)c1/C=C/n1cnc2c(Nc3ccc(P(C)(C)=O)cc3)nc(OC(C)C)nc21	IC50	'='	7.32	nM	8.13			UO_0000065	17.11	0.33	2.29	9.93	False	CHEMBL976275	Inhibition of Abl kinase	B	BAO_0000357	single protein format	None	None	None	None	None	CHEMBL1862	Tyrosine-protein kinase ABL	Homo sapiens	SINGLE PROTEIN	CHEMBL1139396	1	Scientific Literature	Bioorg. Med. Chem. Lett.	2008	None
CHEMBL2397816		0	578.74	2	7.22	2x	FC(F)(F)c1cc(CNc2ncnc3c2cnn3CC(Cl)c2ccc(Br)cc2)cc(C(F)(F)F)c1	Ki	'='	1810.0	nM	5.74			UO_0000065	9.92	0.22	-1.48	10.32	False	CHEMBL2399913	Binding affinity to recombinant wild type human Abl using abitide as substrate	B	BAO_0000357	single protein format	Homo sapiens	None	None	None	None	CHEMBL1862	Tyrosine-protein kinase ABL	Homo sapiens	SINGLE PROTEIN	CHEMBL2396567	1	Scientific Literature	J. Med. Chem.	2013	None
CHEMBL2408501		0	466.29	0	4.95	19	O=C(COc1cc(O)c2c(=O)cc(-c3ccccc3)oc2c1)Nc1ccc(Br)cc1	IC50	'='	290.0	nM	6.54			UO_0000065	14.02	0.30	1.59	7.36	False	CHEMBL2411905	Inhibition of wild-type ABL1 (unknown origin)	B	BAO_0000357	single protein format	Homo sapiens	None	None	None	None	CHEMBL1862	Tyrosine-protein kinase ABL	Homo sapiens	SINGLE PROTEIN	CHEMBL2406924	1	Scientific Literature	Bioorg. Med. Chem. Lett.	2013	None
CHEMBL535	SUNITINIB	4	398.48	0	3.33	sunitinib	CCN(CC)CCNC(=O)c1c(C)[nH]c(/C=C2\C(=O)Nc3ccc(F)cc32)c1C	IC50	'='	504.0	nM	6.30			UO_0000065	15.80	0.30	2.97	8.15	False	CHEMBL2406229	Inhibition of ABL T315I mutant (unknown origin)-mediated phosphorylation of biotinylated poly-Glu-Tyr preincubated for 30 to 60 mins prior to substrate addition by TR-FRET assay	B	BAO_0000019	assay format	Homo sapiens	None	None	None	None	CHEMBL1862	Tyrosine-protein kinase ABL	Homo sapiens	SINGLE PROTEIN	CHEMBL2401695	1	Scientific Literature	J. Med. Chem.	2013	None
CHEMBL396327		0	555.68	2	5.74	10b	O=C1NC(=O)C2=C1c1cn(c3ccccc13)CCCc1ccc(c(N3CCCC3)n1)CCCn1cc2c2ccccc21	Inhibition	'='	103.0	%				UO_0000187					False	CHEMBL886936	Inhibition of human Abl T315I mutant at 1 uM relative to control	B	BAO_0000019	assay format	Homo sapiens	None	None	None	None	CHEMBL1862	Tyrosine-protein kinase ABL	Homo sapiens	SINGLE PROTEIN	CHEMBL1139192	1	Scientific Literature	Bioorg. Med. Chem. Lett.	2007	None
CHEMBL399246		0	488.98	0	4.49	8	Cc1cc(-c2cc(O)ccc2Cl)cc2nnc(Nc3ccc(C(=O)N4CCN(C)CC4)cc3)nc12	Ki	'='	21.0	nM	7.68			UO_0000065	15.70	0.30	3.19	8.13	False	CHEMBL923929	Inhibition of Abl-T315I mutant	B	BAO_0000019	assay format	Homo sapiens	None	None	None	None	CHEMBL1862	Tyrosine-protein kinase ABL	Homo sapiens	SINGLE PROTEIN	CHEMBL1140465	1	Scientific Literature	Bioorg. Med. Chem. Lett.	2007	None
CHEMBL440963		0	540.60	1	4.10	22	Cc1cc(-c2c(F)ccc(O)c2F)cc2nnc(Nc3ccc(S(=O)(=O)NCCN4CCCC4)cc3)nc12	Ki	'='	51.0	nM	7.29			UO_0000065	13.49	0.26	3.19	6.06	False	CHEMBL923929	Inhibition of Abl-T315I mutant	B	BAO_0000019	assay format	Homo sapiens	None	None	None	None	CHEMBL1862	Tyrosine-protein kinase ABL	Homo sapiens	SINGLE PROTEIN	CHEMBL1140465	1	Scientific Literature	Bioorg. Med. Chem. Lett.	2007	None
CHEMBL250423		0	569.09	1	4.06	15	Cc1cc(-c2cc(O)ccc2Cl)cc2nnc(Nc3ccc(S(=O)(=O)N(C)CCN4CCOCC4)cc3)nc12	Ki	'='	150.0	nM	6.82			UO_0000065	11.99	0.24	2.76	5.65	False	CHEMBL923929	Inhibition of Abl-T315I mutant	B	BAO_0000019	assay format	Homo sapiens	None	None	None	None	CHEMBL1862	Tyrosine-protein kinase ABL	Homo sapiens	SINGLE PROTEIN	CHEMBL1140465	1	Scientific Literature	Bioorg. Med. Chem. Lett.	2007	None
CHEMBL1909350	GSK-949675A	0	421.89	0	0.80	GSK949675A	CCn1c(-c2nonc2N)nc2c(C#CC(C)(C)O)nc(OCCNC)cc21.Cl	Inhibition	'='	3.72	%				UO_0000187					False	CHEMBL1962228	GSK_PKIS: ABL1 (H396P mutant) mean inhibition at 0.1 uM [Nanosyn]	B	BAO_0000357	single protein format	None	None	None	None	None	CHEMBL1862	Tyrosine-protein kinase ABL	Homo sapiens	SINGLE PROTEIN	CHEMBL1961873	16	GSK Published Kinase Inhibitor Set			None
CHEMBL1171532		0	251.25	0	1.51	22	c1n[nH]cc1-c1cnc2ncc(-c3cn[nH]c3)n2c1	Inhibition	'='	90.0	%				UO_0000187					False	CHEMBL1173985	Inhibition of ABL1 at 10 uM by mobility shift assay	B	BAO_0000357	single protein format	None	None	None	None	None	CHEMBL1862	Tyrosine-protein kinase ABL	Homo sapiens	SINGLE PROTEIN	CHEMBL1177828	1	Scientific Literature	Bioorg. Med. Chem. Lett.	2010	None
CHEMBL603469	LESTAURTINIB	3	439.47	0	3.47	CEP-701	C[C@]12O[C@H](C[C@]1(O)CO)n1c3ccccc3c3c4c(c5c6ccccc6n2c5c31)CNC4=O	Kd	'='	3300.0	nM	5.48			UO_0000065	12.47	0.23	2.01	6.18	False	CHEMBL1244707	Binding affinity to ABL1 M351T mutant	B	BAO_0000019	assay format	Homo sapiens	None	None	None	None	CHEMBL1862	Tyrosine-protein kinase ABL	Homo sapiens	SINGLE PROTEIN	CHEMBL1240346	1	Scientific Literature	Blood	2009	None
CHEMBL3746293		0	529.60	1	4.74	23	Cc1c(-c2cc(Nc3cc4n(n3)CCN(C)C4)c(=O)[nH]n2)ccc(F)c1NC(=O)c1cc2ccccc2s1	Inhibition	'='	11.3	%				UO_0000187					False	CHEMBL3751216	Inhibition of Abl (unknown origin) at 1 uM	B	BAO_0000357	single protein format	Homo sapiens	None	None	None	None	CHEMBL1862	Tyrosine-protein kinase ABL	Homo sapiens	SINGLE PROTEIN	CHEMBL3745631	1	Scientific Literature	Bioorg. Med. Chem. Lett.	2016	None
CHEMBL443563	GW627512B	0	326.35	0	4.11	GW627512B	COc1cc(Nc2ncc(-c3ccccc3)o2)cc(OC)c1OC	Inhibition	'='	16.68	%				UO_0000187					False	CHEMBL1962236	GSK_PKIS: ABL1 (Y253F mutant) mean inhibition at 0.1 uM [Nanosyn]	B	BAO_0000357	single protein format	None	None	None	None	None	CHEMBL1862	Tyrosine-protein kinase ABL	Homo sapiens	SINGLE PROTEIN	CHEMBL1961873	16	GSK Published Kinase Inhibitor Set			None
CHEMBL275168		0	449.92	1	5.52	SB-278539	Fc1ccc(-c2ncn(C3CCNCC3)c2-c2ccnc(Oc3ccc(Cl)cc3)n2)cc1	Inhibition	'='	0.91	%				UO_0000187					False	CHEMBL1962234	GSK_PKIS: ABL1 (T315I mutant) mean inhibition at 0.1 uM [Nanosyn]	B	BAO_0000357	single protein format	None	None	None	None	None	CHEMBL1862	Tyrosine-protein kinase ABL	Homo sapiens	SINGLE PROTEIN	CHEMBL1961873	16	GSK Published Kinase Inhibitor Set			None
CHEMBL182283	GW819230X	0	293.33	0	3.55	GW819230X	Cc1ccc(-c2cc3c(NC(=O)C4CC4)ncnc3o2)cc1	Inhibition	'='	5.87	%				UO_0000187					False	CHEMBL1962238	GSK_PKIS: ABL1 mean inhibition at 0.1 uM [Nanosyn]	B	BAO_0000357	single protein format	None	None	None	None	None	CHEMBL1862	Tyrosine-protein kinase ABL	Homo sapiens	SINGLE PROTEIN	CHEMBL1961873	16	GSK Published Kinase Inhibitor Set			None
CHEMBL156263		0	294.31	0	2.17	SB-376719	COc1ccccc1C1=C(Nc2ccccc2)C(=O)NC1=O	Inhibition	'='	20.05	%				UO_0000187					False	CHEMBL1962235	GSK_PKIS: ABL1 (T315I mutant) mean inhibition at 1 uM [Nanosyn]	B	BAO_0000357	single protein format	None	None	None	None	None	CHEMBL1862	Tyrosine-protein kinase ABL	Homo sapiens	SINGLE PROTEIN	CHEMBL1961873	16	GSK Published Kinase Inhibitor Set			None
CHEMBL361894	GW806290X	0	346.35	0	2.70	GW806290X	c1cnn2ncc(-c3ccnc(Nc4ccc5c(c4)OCCO5)n3)c2c1	Inhibition	'='	6.27	%				UO_0000187					False	CHEMBL1962234	GSK_PKIS: ABL1 (T315I mutant) mean inhibition at 0.1 uM [Nanosyn]	B	BAO_0000357	single protein format	None	None	None	None	None	CHEMBL1862	Tyrosine-protein kinase ABL	Homo sapiens	SINGLE PROTEIN	CHEMBL1961873	16	GSK Published Kinase Inhibitor Set			None
CHEMBL1909395	GW633459A	0	679.60	2	7.57	GW633459A	Cl.O=S(=O)(CCNCc1ccc(-c2ccc3ncnc(Nc4ccc(OCc5cccc(F)c5)c(Cl)c4)c3c2)o1)c1ccccc1	Inhibition	'='	2.88	%				UO_0000187					False	CHEMBL1962231	GSK_PKIS: ABL1 (M351T mutant) mean inhibition at 1 uM [Nanosyn]	B	BAO_0000357	single protein format	None	None	None	None	None	CHEMBL1862	Tyrosine-protein kinase ABL	Homo sapiens	SINGLE PROTEIN	CHEMBL1961873	16	GSK Published Kinase Inhibitor Set			None
CHEMBL1909395	GW633459A	0	679.60	2	7.57	GW633459A	Cl.O=S(=O)(CCNCc1ccc(-c2ccc3ncnc(Nc4ccc(OCc5cccc(F)c5)c(Cl)c4)c3c2)o1)c1ccccc1	Inhibition	'='	10.05	%				UO_0000187					False	CHEMBL1962239	GSK_PKIS: ABL1 mean inhibition at 1 uM [Nanosyn]	B	BAO_0000357	single protein format	None	None	None	None	None	CHEMBL1862	Tyrosine-protein kinase ABL	Homo sapiens	SINGLE PROTEIN	CHEMBL1961873	16	GSK Published Kinase Inhibitor Set			None
CHEMBL1909365	GW607049C	0	617.56	2	6.69	GW607049C	COC(=O)Nc1nc2ccc(Sc3ccc(NC(=O)Nc4cc(C(F)(F)F)ccc4F)cc3)cc2[nH]1.O=S(=O)(O)O	Inhibition	'='	70.69	%				UO_0000187					False	CHEMBL1962233	GSK_PKIS: ABL1 (Q252H mutant) mean inhibition at 1 uM [Nanosyn]	B	BAO_0000357	single protein format	None	None	None	None	None	CHEMBL1862	Tyrosine-protein kinase ABL	Homo sapiens	SINGLE PROTEIN	CHEMBL1961873	16	GSK Published Kinase Inhibitor Set			None
CHEMBL186213	GW827105X	0	462.44	1	5.62	GW827105X	COc1ccc(-c2nn3ncccc3c2-c2ccnc(Nc3cccc(C(F)(F)F)c3)n2)cc1	Inhibition	'='	5.5	%				UO_0000187					False	CHEMBL1962238	GSK_PKIS: ABL1 mean inhibition at 0.1 uM [Nanosyn]	B	BAO_0000357	single protein format	None	None	None	None	None	CHEMBL1862	Tyrosine-protein kinase ABL	Homo sapiens	SINGLE PROTEIN	CHEMBL1961873	16	GSK Published Kinase Inhibitor Set			None
CHEMBL186213	GW827105X	0	462.44	1	5.62	GW827105X	COc1ccc(-c2nn3ncccc3c2-c2ccnc(Nc3cccc(C(F)(F)F)c3)n2)cc1	Inhibition	'='	3.04	%				UO_0000187					False	CHEMBL1962227	GSK_PKIS: ABL1 (E255K mutant) mean inhibition at 1 uM [Nanosyn]	B	BAO_0000357	single protein format	None	None	None	None	None	CHEMBL1862	Tyrosine-protein kinase ABL	Homo sapiens	SINGLE PROTEIN	CHEMBL1961873	16	GSK Published Kinase Inhibitor Set			None
CHEMBL1909354	GW459057A	0	390.88	0	4.11	GW459057A	Cc1cc(-c2ccccn2)cc(C)c1/C=C/c1cncc(-c2nn[nH]n2)c1.Cl	Inhibition	'='	0.81	%				UO_0000187					False	CHEMBL1962230	GSK_PKIS: ABL1 (M351T mutant) mean inhibition at 0.1 uM [Nanosyn]	B	BAO_0000357	single protein format	None	None	None	None	None	CHEMBL1862	Tyrosine-protein kinase ABL	Homo sapiens	SINGLE PROTEIN	CHEMBL1961873	16	GSK Published Kinase Inhibitor Set			None
CHEMBL318728	GW549390X	0	236.27	0	4.09	GW549390X	c1ccc(Nc2ncc(-c3ccccc3)o2)cc1	Inhibition	'='	17.55	%				UO_0000187					False	CHEMBL1962231	GSK_PKIS: ABL1 (M351T mutant) mean inhibition at 1 uM [Nanosyn]	B	BAO_0000357	single protein format	None	None	None	None	None	CHEMBL1862	Tyrosine-protein kinase ABL	Homo sapiens	SINGLE PROTEIN	CHEMBL1961873	16	GSK Published Kinase Inhibitor Set			None
CHEMBL318728	GW549390X	0	236.27	0	4.09	GW549390X	c1ccc(Nc2ncc(-c3ccccc3)o2)cc1	Inhibition	'='	16.5	%				UO_0000187					False	CHEMBL1962239	GSK_PKIS: ABL1 mean inhibition at 1 uM [Nanosyn]	B	BAO_0000357	single protein format	None	None	None	None	None	CHEMBL1862	Tyrosine-protein kinase ABL	Homo sapiens	SINGLE PROTEIN	CHEMBL1961873	16	GSK Published Kinase Inhibitor Set			None
CHEMBL212250	GW615311X	0	644.12	2	8.00	GW615311X	O=S(=O)(CCOCc1ccc(-c2ccc3ncnc(Nc4ccc(OCc5cccc(F)c5)c(Cl)c4)c3c2)o1)c1ccccc1	Inhibition	'='	3.04	%				UO_0000187					False	CHEMBL1962233	GSK_PKIS: ABL1 (Q252H mutant) mean inhibition at 1 uM [Nanosyn]	B	BAO_0000357	single protein format	None	None	None	None	None	CHEMBL1862	Tyrosine-protein kinase ABL	Homo sapiens	SINGLE PROTEIN	CHEMBL1961873	16	GSK Published Kinase Inhibitor Set			None
CHEMBL1241942		0	283.34	0	2.82	PP209	CNc1ncnc2c1c(-c1cccc(O)c1)nn2C(C)C	IC50						Not Determined						False	CHEMBL1243972	Inhibition of recombinant c-Abl by radioactive phosphotransfer assay in presence of 10 uM ATP	B	BAO_0000357	single protein format	None	None	None	None	None	CHEMBL1862	Tyrosine-protein kinase ABL	Homo sapiens	SINGLE PROTEIN	CHEMBL1240340	1	Scientific Literature	Nat. Chem. Biol.	2008	None
CHEMBL1909380	GW282449A	0	447.93	0	4.79	GW282449A	COc1cc2ncnc(Nc3ccc4c(cnn4Cc4ccccc4)c3)c2cc1OC.Cl	Inhibition	'='	2.86	%				UO_0000187					False	CHEMBL1962236	GSK_PKIS: ABL1 (Y253F mutant) mean inhibition at 0.1 uM [Nanosyn]	B	BAO_0000357	single protein format	None	None	None	None	None	CHEMBL1862	Tyrosine-protein kinase ABL	Homo sapiens	SINGLE PROTEIN	CHEMBL1961873	16	GSK Published Kinase Inhibitor Set			None
CHEMBL347537		0	430.51	1	6.16	7	O=C(Nc1cccc(-c2cncc3ccccc23)c1)c1ccccc1NCc1ccncc1	IC50	'='	5330.0	nM	5.27			UO_0000065	12.25	0.22	-0.89	7.88	False	CHEMBL819334	In vitro inhibition of c-Abl tyrosine kinase expressed in baculovirus	B	BAO_0000019	assay format	None	None	None	None	None	CHEMBL1862	Tyrosine-protein kinase ABL	Homo sapiens	SINGLE PROTEIN	CHEMBL1135689	1	Scientific Literature	J. Med. Chem.	2002	None
CHEMBL536753		0	627.11	2	5.64	10	Cc1ccc(NC(=O)c2ccc(CN3CC[C@H](CN(C)C)C3)c(C(F)(F)F)c2)cc1Nc1nccc(-c2cncnc2)n1.Cl	IC50						Not Determined						False	CHEMBL892514	Inhibition of human Abl kinase expressed in Sf9 cells	B	BAO_0000219	cell-based format	Homo sapiens	None	None	Sf9	None	CHEMBL1862	Tyrosine-protein kinase ABL	Homo sapiens	SINGLE PROTEIN	CHEMBL1147914	1	Scientific Literature	Bioorg. Med. Chem. Lett.	2007	CHEMBL3308860
CHEMBL404666		0	303.80	0	2.79	PP2, AG-1879	CC(C)(C)N1CN(c2ccc(Cl)cc2)C(N)=C2C=NN=C21	Ki	'='	520.0	nM	6.28			UO_0000065	20.68	0.41	3.49	10.98	False	CHEMBL962773	Inhibition of human recombinant Abl by filter-binding assay	B	BAO_0000357	single protein format	Homo sapiens	None	None	None	None	CHEMBL1862	Tyrosine-protein kinase ABL	Homo sapiens	SINGLE PROTEIN	CHEMBL1140987	1	Scientific Literature	Eur. J. Med. Chem.	2008	None
CHEMBL57556		0	292.30	0	2.98	33	O=C(O)c1cccc(Nc2nccc(-c3cccnc3)n2)c1	IC50	'='	8000.0	nM	5.10			UO_0000065	17.44	0.32	2.12	5.79	False	CHEMBL846547	Inhibition of v-Abl tyrosine kinase.	B	BAO_0000357	single protein format	None	None	None	None	None	CHEMBL1862	Tyrosine-protein kinase ABL	Homo sapiens	SINGLE PROTEIN	CHEMBL1130562	1	Scientific Literature	Bioorg. Med. Chem. Lett.	1997	None
CHEMBL1909414		0	508.02	0	4.87	SB-590885-AAD	CN(C)CCOc1ccc(-c2nc(-c3ccncc3)c(-c3ccc4c(c3)CC/C4=N\O)[nH]2)cc1.Cl.O	Inhibition	'='	41.94	%				UO_0000187					False	CHEMBL1962235	GSK_PKIS: ABL1 (T315I mutant) mean inhibition at 1 uM [Nanosyn]	B	BAO_0000357	single protein format	None	None	None	None	None	CHEMBL1862	Tyrosine-protein kinase ABL	Homo sapiens	SINGLE PROTEIN	CHEMBL1961873	16	GSK Published Kinase Inhibitor Set			None
CHEMBL514261	GSK-1819799A	0	519.58	1	4.82	GSK1819799A	COc1cc(N2CCN(C(C)C)CC2)ccc1Nc1nc(Nc2cccc(F)c2C(=O)O)c2cc[nH]c2n1	Inhibition	'='	5.38	%				UO_0000187					False	CHEMBL1962238	GSK_PKIS: ABL1 mean inhibition at 0.1 uM [Nanosyn]	B	BAO_0000357	single protein format	None	None	None	None	None	CHEMBL1862	Tyrosine-protein kinase ABL	Homo sapiens	SINGLE PROTEIN	CHEMBL1961873	16	GSK Published Kinase Inhibitor Set			None
CHEMBL514261	GSK-1819799A	0	519.58	1	4.82	GSK1819799A	COc1cc(N2CCN(C(C)C)CC2)ccc1Nc1nc(Nc2cccc(F)c2C(=O)O)c2cc[nH]c2n1	Inhibition	'='	3.83	%				UO_0000187					False	CHEMBL1962234	GSK_PKIS: ABL1 (T315I mutant) mean inhibition at 0.1 uM [Nanosyn]	B	BAO_0000357	single protein format	None	None	None	None	None	CHEMBL1862	Tyrosine-protein kinase ABL	Homo sapiens	SINGLE PROTEIN	CHEMBL1961873	16	GSK Published Kinase Inhibitor Set			None
CHEMBL475761	GW784684X	0	564.09	2	6.81	GW784684X	CN1CCN(Cc2ccc(-c3cc4ncnc(Nc5ccc(OCc6cccc(F)c6)c(Cl)c5)c4s3)o2)CC1	Inhibition	'='	6.21	%				UO_0000187					False	CHEMBL1962228	GSK_PKIS: ABL1 (H396P mutant) mean inhibition at 0.1 uM [Nanosyn]	B	BAO_0000357	single protein format	None	None	None	None	None	CHEMBL1862	Tyrosine-protein kinase ABL	Homo sapiens	SINGLE PROTEIN	CHEMBL1961873	16	GSK Published Kinase Inhibitor Set			None
CHEMBL188784	GW828529X	0	468.39	1	5.89	GW828529X	Fc1ccc(Nc2nccc(-c3c(-c4ccc(C(F)(F)F)cc4)nn4ncccc34)n2)cc1F	Inhibition	'='	1.04	%				UO_0000187					False	CHEMBL1962229	GSK_PKIS: ABL1 (H396P mutant) mean inhibition at 1 uM [Nanosyn]	B	BAO_0000357	single protein format	None	None	None	None	None	CHEMBL1862	Tyrosine-protein kinase ABL	Homo sapiens	SINGLE PROTEIN	CHEMBL1961873	16	GSK Published Kinase Inhibitor Set			None
CHEMBL306865	GW784752X	0	345.37	0	2.67	GW784752X	COc1cccc(-n2ncc3c(N/N=C/c4ccncc4)ncnc32)c1	Inhibition	'='	42.41	%				UO_0000187					False	CHEMBL1962234	GSK_PKIS: ABL1 (T315I mutant) mean inhibition at 0.1 uM [Nanosyn]	B	BAO_0000357	single protein format	None	None	None	None	None	CHEMBL1862	Tyrosine-protein kinase ABL	Homo sapiens	SINGLE PROTEIN	CHEMBL1961873	16	GSK Published Kinase Inhibitor Set			None
CHEMBL1956068	GW296115X	0	385.38	0	3.86	GW296115X	COc1ccc2[nH]c3c4[nH]c5ccc(OC)cc5c4c4c(c3c2c1)C(=O)NC4=O	Inhibition	'='	10.69	%				UO_0000187					False	CHEMBL1962228	GSK_PKIS: ABL1 (H396P mutant) mean inhibition at 0.1 uM [Nanosyn]	B	BAO_0000357	single protein format	None	None	None	None	None	CHEMBL1862	Tyrosine-protein kinase ABL	Homo sapiens	SINGLE PROTEIN	CHEMBL1961873	16	GSK Published Kinase Inhibitor Set			None
CHEMBL1956068	GW296115X	0	385.38	0	3.86	GW296115X	COc1ccc2[nH]c3c4[nH]c5ccc(OC)cc5c4c4c(c3c2c1)C(=O)NC4=O	Inhibition	'='	29.59	%				UO_0000187					False	CHEMBL1962232	GSK_PKIS: ABL1 (Q252H mutant) mean inhibition at 0.1 uM [Nanosyn]	B	BAO_0000357	single protein format	None	None	None	None	None	CHEMBL1862	Tyrosine-protein kinase ABL	Homo sapiens	SINGLE PROTEIN	CHEMBL1961873	16	GSK Published Kinase Inhibitor Set			None
CHEMBL1909390	GW576609A	0	691.10	2	6.57	GW576609A	O=C(O)C(F)(F)F.[O-][S+]1CCN(Cc2ccc(-c3ccc4ncnc(Nc5ccc(OCc6cccc(F)c6)c(Cl)c5)c4c3)o2)CC1	Inhibition	'='	4.49	%				UO_0000187					False	CHEMBL1962237	GSK_PKIS: ABL1 (Y253F mutant) mean inhibition at 1 uM [Nanosyn]	B	BAO_0000357	single protein format	None	None	None	None	None	CHEMBL1862	Tyrosine-protein kinase ABL	Homo sapiens	SINGLE PROTEIN	CHEMBL1961873	16	GSK Published Kinase Inhibitor Set			None
CHEMBL479038	GW806776X	0	334.42	0	3.39	GW806776X	O=C(NCC1CC1)c1ccc(-c2cccc(C(=O)NC3CC3)c2)cc1	Inhibition	'='	3.84	%				UO_0000187					False	CHEMBL1962238	GSK_PKIS: ABL1 mean inhibition at 0.1 uM [Nanosyn]	B	BAO_0000357	single protein format	None	None	None	None	None	CHEMBL1862	Tyrosine-protein kinase ABL	Homo sapiens	SINGLE PROTEIN	CHEMBL1961873	16	GSK Published Kinase Inhibitor Set			None
CHEMBL237347	GW559768X	0	328.39	0	3.40	GW559768X	Cc1ccc(O)cc1Nc1ccnc2ccc(S(C)(=O)=O)cc12	Inhibition	'='	94.34	%				UO_0000187					False	CHEMBL1962231	GSK_PKIS: ABL1 (M351T mutant) mean inhibition at 1 uM [Nanosyn]	B	BAO_0000357	single protein format	None	None	None	None	None	CHEMBL1862	Tyrosine-protein kinase ABL	Homo sapiens	SINGLE PROTEIN	CHEMBL1961873	16	GSK Published Kinase Inhibitor Set			None
CHEMBL512076	GSK-192082A	0	566.06	2	5.63	GSK192082A	CCNC(=O)O[C@H]1CN[C@H](C#Cc2cc3ncnc(Nc4ccc(OCc5cccc(F)c5)c(Cl)c4)c3s2)C1	Inhibition	'='	2.39	%				UO_0000187					False	CHEMBL1962230	GSK_PKIS: ABL1 (M351T mutant) mean inhibition at 0.1 uM [Nanosyn]	B	BAO_0000357	single protein format	None	None	None	None	None	CHEMBL1862	Tyrosine-protein kinase ABL	Homo sapiens	SINGLE PROTEIN	CHEMBL1961873	16	GSK Published Kinase Inhibitor Set			None
CHEMBL426800	GW785404X	0	247.23	0	1.83	GW785404X	CCn1c(-c2nonc2N)nc2ccc(F)cc21	Inhibition	'='	5.94	%				UO_0000187					False	CHEMBL1962235	GSK_PKIS: ABL1 (T315I mutant) mean inhibition at 1 uM [Nanosyn]	B	BAO_0000357	single protein format	None	None	None	None	None	CHEMBL1862	Tyrosine-protein kinase ABL	Homo sapiens	SINGLE PROTEIN	CHEMBL1961873	16	GSK Published Kinase Inhibitor Set			None
CHEMBL426800	GW785404X	0	247.23	0	1.83	GW785404X	CCn1c(-c2nonc2N)nc2ccc(F)cc21	Inhibition	'='	4.59	%				UO_0000187					False	CHEMBL1962227	GSK_PKIS: ABL1 (E255K mutant) mean inhibition at 1 uM [Nanosyn]	B	BAO_0000357	single protein format	None	None	None	None	None	CHEMBL1862	Tyrosine-protein kinase ABL	Homo sapiens	SINGLE PROTEIN	CHEMBL1961873	16	GSK Published Kinase Inhibitor Set			None
CHEMBL1794055	GW589933X	0	372.43	0	2.35	GW589933X	NS(=O)(=O)c1ccc(NC=C2C(=O)Nc3ccc4ncsc4c32)cc1	Inhibition	'='	37.94	%				UO_0000187					False	CHEMBL1962227	GSK_PKIS: ABL1 (E255K mutant) mean inhibition at 1 uM [Nanosyn]	B	BAO_0000357	single protein format	None	None	None	None	None	CHEMBL1862	Tyrosine-protein kinase ABL	Homo sapiens	SINGLE PROTEIN	CHEMBL1961873	16	GSK Published Kinase Inhibitor Set			None
CHEMBL237347	GW559768X	0	328.39	0	3.40	GW559768X	Cc1ccc(O)cc1Nc1ccnc2ccc(S(C)(=O)=O)cc12	Inhibition	'='	90.59	%				UO_0000187					False	CHEMBL1962230	GSK_PKIS: ABL1 (M351T mutant) mean inhibition at 0.1 uM [Nanosyn]	B	BAO_0000357	single protein format	None	None	None	None	None	CHEMBL1862	Tyrosine-protein kinase ABL	Homo sapiens	SINGLE PROTEIN	CHEMBL1961873	16	GSK Published Kinase Inhibitor Set			None
CHEMBL479038	GW806776X	0	334.42	0	3.39	GW806776X	O=C(NCC1CC1)c1ccc(-c2cccc(C(=O)NC3CC3)c2)cc1	Inhibition	'='	2.82	%				UO_0000187					False	CHEMBL1962236	GSK_PKIS: ABL1 (Y253F mutant) mean inhibition at 0.1 uM [Nanosyn]	B	BAO_0000357	single protein format	None	None	None	None	None	CHEMBL1862	Tyrosine-protein kinase ABL	Homo sapiens	SINGLE PROTEIN	CHEMBL1961873	16	GSK Published Kinase Inhibitor Set			None
CHEMBL1909358	GW654652C	0	489.00	0	3.98	GW654652C	CCS(=O)(=O)c1ccc(OC)c(Nc2nccc(N(C)c3ccc4c(C)n[nH]c4c3)n2)c1.Cl	Inhibition	'='	61.11	%				UO_0000187					False	CHEMBL1962228	GSK_PKIS: ABL1 (H396P mutant) mean inhibition at 0.1 uM [Nanosyn]	B	BAO_0000357	single protein format	None	None	None	None	None	CHEMBL1862	Tyrosine-protein kinase ABL	Homo sapiens	SINGLE PROTEIN	CHEMBL1961873	16	GSK Published Kinase Inhibitor Set			None
CHEMBL418348		0	493.56	0	4.27	SB-254169	CS(=O)(=O)c1ccc(Oc2nccc(-c3c(-c4ccc(F)cc4)ncn3C3CCNCC3)n2)cc1	Inhibition	'='	3.8	%				UO_0000187					False	CHEMBL1962237	GSK_PKIS: ABL1 (Y253F mutant) mean inhibition at 1 uM [Nanosyn]	B	BAO_0000357	single protein format	None	None	None	None	None	CHEMBL1862	Tyrosine-protein kinase ABL	Homo sapiens	SINGLE PROTEIN	CHEMBL1961873	16	GSK Published Kinase Inhibitor Set			None
CHEMBL185939	GW828525X	0	490.45	1	5.39	GW828525X	FC(F)(F)c1ccc(-c2nn3ncccc3c2-c2ccnc(Nc3ccc4c(c3)OCCO4)n2)cc1	Inhibition	'='	13.74	%				UO_0000187					False	CHEMBL1962239	GSK_PKIS: ABL1 mean inhibition at 1 uM [Nanosyn]	B	BAO_0000357	single protein format	None	None	None	None	None	CHEMBL1862	Tyrosine-protein kinase ABL	Homo sapiens	SINGLE PROTEIN	CHEMBL1961873	16	GSK Published Kinase Inhibitor Set			None
CHEMBL1909358	GW654652C	0	489.00	0	3.98	GW654652C	CCS(=O)(=O)c1ccc(OC)c(Nc2nccc(N(C)c3ccc4c(C)n[nH]c4c3)n2)c1.Cl	Inhibition	'='	54.03	%				UO_0000187					False	CHEMBL1962230	GSK_PKIS: ABL1 (M351T mutant) mean inhibition at 0.1 uM [Nanosyn]	B	BAO_0000357	single protein format	None	None	None	None	None	CHEMBL1862	Tyrosine-protein kinase ABL	Homo sapiens	SINGLE PROTEIN	CHEMBL1961873	16	GSK Published Kinase Inhibitor Set			None
CHEMBL1909342		0	395.44	0	1.77	SB-657836-AAA	N#Cc1c(NC(=O)CN2CCOCC2)sc2c1CCCC2.O=C(O)C(=O)O	Inhibition	'='	1.82	%				UO_0000187					False	CHEMBL1962232	GSK_PKIS: ABL1 (Q252H mutant) mean inhibition at 0.1 uM [Nanosyn]	B	BAO_0000357	single protein format	None	None	None	None	None	CHEMBL1862	Tyrosine-protein kinase ABL	Homo sapiens	SINGLE PROTEIN	CHEMBL1961873	16	GSK Published Kinase Inhibitor Set			None
CHEMBL1170139		0	545.61	2	5.68	12	CCN1CCN(Cc2ccc(NC(=O)c3ccc(C)c(C#Cc4cnc5[nH]ccc5c4)c3)cc2C(F)(F)F)CC1	Inhibition	'='	4.9	%				UO_0000187					False	CHEMBL1174042	Inhibition of phosphorylated ABL1 F317I mutant at 10 uM	B	BAO_0000019	assay format	Homo sapiens	None	None	None	None	CHEMBL1862	Tyrosine-protein kinase ABL	Homo sapiens	SINGLE PROTEIN	CHEMBL1177794	1	Scientific Literature	Bioorg. Med. Chem. Lett.	2010	None
CHEMBL1170139		0	545.61	2	5.68	12	CCN1CCN(Cc2ccc(NC(=O)c3ccc(C)c(C#Cc4cnc5[nH]ccc5c4)c3)cc2C(F)(F)F)CC1	Inhibition	'='	0.2	%				UO_0000187					False	CHEMBL1174049	Inhibition of phosphorylated ABL1 Q252H mutant at 10 uM	B	BAO_0000019	assay format	Homo sapiens	None	None	None	None	CHEMBL1862	Tyrosine-protein kinase ABL	Homo sapiens	SINGLE PROTEIN	CHEMBL1177794	1	Scientific Literature	Bioorg. Med. Chem. Lett.	2010	None
CHEMBL1170139		0	545.61	2	5.68	12	CCN1CCN(Cc2ccc(NC(=O)c3ccc(C)c(C#Cc4cnc5[nH]ccc5c4)c3)cc2C(F)(F)F)CC1	Inhibition	'='	0.9	%				UO_0000187					False	CHEMBL1174051	Inhibition of phosphorylated ABL1 T315I mutant at 10 uM	B	BAO_0000019	assay format	Homo sapiens	None	None	None	None	CHEMBL1862	Tyrosine-protein kinase ABL	Homo sapiens	SINGLE PROTEIN	CHEMBL1177794	1	Scientific Literature	Bioorg. Med. Chem. Lett.	2010	None
CHEMBL261849	GW632580X	0	366.42	0	2.83	GW632580X	COc1ccc(COc2ccc(Cc3cnc(N)nc3N)cc2OC)cc1	Inhibition	'='	-2.04	%				UO_0000187					False	CHEMBL1962235	GSK_PKIS: ABL1 (T315I mutant) mean inhibition at 1 uM [Nanosyn]	B	BAO_0000357	single protein format	None	None	None	None	None	CHEMBL1862	Tyrosine-protein kinase ABL	Homo sapiens	SINGLE PROTEIN	CHEMBL1961873	16	GSK Published Kinase Inhibitor Set			None
CHEMBL539433		0	558.57	2	6.10	la	Cc1cn(-c2cc(NC(=O)c3ccc(C)c(/C=C/n4cnc5c(NC6CC6)ncnc54)c3)cc(C(F)(F)F)c2)cn1	IC50	'='	25.0	nM	7.60			UO_0000065	13.61	0.25	1.50	7.41	False	CHEMBL1176860	Inhibition of wild type human ABL after 1 hr by TR-FRET assay	B	BAO_0000357	single protein format	Homo sapiens	None	None	None	None	CHEMBL1862	Tyrosine-protein kinase ABL	Homo sapiens	SINGLE PROTEIN	CHEMBL1177713	1	Scientific Literature	J. Med. Chem.	2010	None
CHEMBL434729	GW829906X	0	446.44	1	5.92	GW829906X	Cc1ccc2c(-c3ccnc(Nc4cccc(C(F)(F)F)c4)n3)c(-c3ccccc3)nn2n1	Inhibition	'='	69.13	%				UO_0000187					False	CHEMBL1962233	GSK_PKIS: ABL1 (Q252H mutant) mean inhibition at 1 uM [Nanosyn]	B	BAO_0000357	single protein format	None	None	None	None	None	CHEMBL1862	Tyrosine-protein kinase ABL	Homo sapiens	SINGLE PROTEIN	CHEMBL1961873	16	GSK Published Kinase Inhibitor Set			None
CHEMBL318728	GW549390X	0	236.27	0	4.09	GW549390X	c1ccc(Nc2ncc(-c3ccccc3)o2)cc1	Inhibition	'='	20.65	%				UO_0000187					False	CHEMBL1962229	GSK_PKIS: ABL1 (H396P mutant) mean inhibition at 1 uM [Nanosyn]	B	BAO_0000357	single protein format	None	None	None	None	None	CHEMBL1862	Tyrosine-protein kinase ABL	Homo sapiens	SINGLE PROTEIN	CHEMBL1961873	16	GSK Published Kinase Inhibitor Set			None
CHEMBL479079	GW612286X	0	406.45	0	4.17	GW612286X	COc1cc(Nc2nccc(Nc3ccc4c(C)n[nH]c4c3)n2)cc(OC)c1OC	Inhibition	'='	24.46	%				UO_0000187					False	CHEMBL1962232	GSK_PKIS: ABL1 (Q252H mutant) mean inhibition at 0.1 uM [Nanosyn]	B	BAO_0000357	single protein format	None	None	None	None	None	CHEMBL1862	Tyrosine-protein kinase ABL	Homo sapiens	SINGLE PROTEIN	CHEMBL1961873	16	GSK Published Kinase Inhibitor Set			None
CHEMBL306865	GW784752X	0	345.37	0	2.67	GW784752X	COc1cccc(-n2ncc3c(N/N=C/c4ccncc4)ncnc32)c1	Inhibition	'='	82.88	%				UO_0000187					False	CHEMBL1962228	GSK_PKIS: ABL1 (H396P mutant) mean inhibition at 0.1 uM [Nanosyn]	B	BAO_0000357	single protein format	None	None	None	None	None	CHEMBL1862	Tyrosine-protein kinase ABL	Homo sapiens	SINGLE PROTEIN	CHEMBL1961873	16	GSK Published Kinase Inhibitor Set			None
CHEMBL306865	GW784752X	0	345.37	0	2.67	GW784752X	COc1cccc(-n2ncc3c(N/N=C/c4ccncc4)ncnc32)c1	Inhibition	'='	69.32	%				UO_0000187					False	CHEMBL1962238	GSK_PKIS: ABL1 mean inhibition at 0.1 uM [Nanosyn]	B	BAO_0000357	single protein format	None	None	None	None	None	CHEMBL1862	Tyrosine-protein kinase ABL	Homo sapiens	SINGLE PROTEIN	CHEMBL1961873	16	GSK Published Kinase Inhibitor Set			None
CHEMBL63728	GW644007X	0	326.36	0	2.57	GW644007X	COc1cc(/C=N/Nc2ncnc3c2cnn3C(C)C)ccc1O	Inhibition	'='	21.72	%				UO_0000187					False	CHEMBL1962226	GSK_PKIS: ABL1 (E255K mutant) mean inhibition at 0.1 uM [Nanosyn]	B	BAO_0000357	single protein format	None	None	None	None	None	CHEMBL1862	Tyrosine-protein kinase ABL	Homo sapiens	SINGLE PROTEIN	CHEMBL1961873	16	GSK Published Kinase Inhibitor Set			None
CHEMBL306865	GW784752X	0	345.37	0	2.67	GW784752X	COc1cccc(-n2ncc3c(N/N=C/c4ccncc4)ncnc32)c1	Inhibition	'='	89.02	%				UO_0000187					False	CHEMBL1962239	GSK_PKIS: ABL1 mean inhibition at 1 uM [Nanosyn]	B	BAO_0000357	single protein format	None	None	None	None	None	CHEMBL1862	Tyrosine-protein kinase ABL	Homo sapiens	SINGLE PROTEIN	CHEMBL1961873	16	GSK Published Kinase Inhibitor Set			None
CHEMBL1765716		0	410.48	0	4.30	2	Cc1ccc(NC(=O)c2ccc(CN)cc2)cc1Nc1nccc(-c2cccnc2)n1	IC50	'>'	20000.0	nM				UO_0000065					False	CHEMBL1768765	Inhibition of human wild type ABL1 assessed as [gamma33P]ATP incorporation into poly-Ala-Glu-Lys-Tyr after 60 mins by microplate scintillation counting	B	BAO_0000357	single protein format	Homo sapiens	None	None	None	None	CHEMBL1862	Tyrosine-protein kinase ABL	Homo sapiens	SINGLE PROTEIN	CHEMBL1764978	1	Scientific Literature	J. Med. Chem.	2011	None
CHEMBL391724		0	427.94	1	5.28	5	CSc1nc(NCc2ccccc2F)c2cnn(CC(Cl)c3ccccc3)c2n1	Ki	'='	80.0	nM	7.10			UO_0000065	16.58	0.33	1.82	12.76	True	CHEMBL1056610	Inhibition of human recombinant Abl	B	BAO_0000357	single protein format	Homo sapiens	None	None	None	None	CHEMBL1862	Tyrosine-protein kinase ABL	Homo sapiens	SINGLE PROTEIN	CHEMBL1153611	1	Scientific Literature	Eur. J. Med. Chem.	2009	None
CHEMBL542887		0	347.84	0	3.27	3	C=C(CN(C)C)C(=O)c1ccc(OCc2ccccc2)c(O)c1.Cl	IC50	'>'	50000.0	nM				UO_0000065					False	CHEMBL847372	In vitro inhibition of the v-abl tyrosine kinase activity in A431 membranes using angiotensin II as phosphate acceptor as substrate	B	BAO_0000249	cell membrane format	None	None	None	None	None	CHEMBL1862	Tyrosine-protein kinase ABL	Homo sapiens	SINGLE PROTEIN	CHEMBL1128740	1	Scientific Literature	J. Med. Chem.	1995	None
CHEMBL495727	AT-9283	2	381.44	0	2.07	10, AT-9283	O=C(Nc1c[nH]nc1-c1nc2ccc(CN3CCOCC3)cc2[nH]1)NC1CC1	IC50	'='	4.0	nM	8.40			UO_0000065	22.02	0.41	6.33	7.57	False	CHEMBL981409	Inhibition of Abl T315I mutant	B	BAO_0000357	single protein format	Homo sapiens	None	None	None	None	CHEMBL1862	Tyrosine-protein kinase ABL	Homo sapiens	SINGLE PROTEIN	CHEMBL1154007	1	Scientific Literature	J. Med. Chem.	2009	None
CHEMBL572878	TOZASERTIB	2	464.60	0	3.50	3, MK-0457, VX-680	Cc1cc(Nc2cc(N3CCN(C)CC3)nc(Sc3ccc(NC(=O)C4CC4)cc3)n2)n[nH]1	Ki	'='	42.0	nM	7.38			UO_0000065	15.88	0.31	3.88	7.23	False	CHEMBL981409	Inhibition of Abl T315I mutant	B	BAO_0000357	single protein format	Homo sapiens	None	None	None	None	CHEMBL1862	Tyrosine-protein kinase ABL	Homo sapiens	SINGLE PROTEIN	CHEMBL1154007	1	Scientific Literature	J. Med. Chem.	2009	None
CHEMBL518031		0	473.55	0	4.61	4r	O=C(/C=C/c1ccc(/C=C2\Oc3ccccc3NC2=O)s1)Nc1ccc(N2CCOCC2)cc1	IC50	'='	290.0	nM	6.54			UO_0000065	13.81	0.26	1.93	8.18	False	CHEMBL1001092	Inhibition of ABL expressed in baculovirus system by ELISA	B	BAO_0000019	assay format	None	None	None	None	None	CHEMBL1862	Tyrosine-protein kinase ABL	Homo sapiens	SINGLE PROTEIN	CHEMBL1140887	1	Scientific Literature	Bioorg. Med. Chem.	2009	None
CHEMBL1214142		0	532.53	2	6.38	3, GNF-8	Cc1ccc(NC(=O)c2cccc(C(F)(F)F)c2)cc1N1Cc2cnc(Nc3ccccc3)nc2N(C)C1=O	IC50	'='	130.0	nM	6.89			UO_0000065	12.93	0.24	0.51	7.61	False	CHEMBL1217379	Inhibition of Bcr-Abl T315I mutant	B	BAO_0000019	assay format	Homo sapiens	None	None	None	None	CHEMBL1862	Tyrosine-protein kinase ABL	Homo sapiens	SINGLE PROTEIN	CHEMBL1212824	1	Scientific Literature	J. Med. Chem.	2010	None
CHEMBL459850		0	456.43	0	4.21	1, GNF-6	Cc1ccc(NC(=O)c2cccc(C(F)(F)F)c2)cc1N1Cc2cnc(N)nc2N(C)C1=O	IC50						Not Determined						False	CHEMBL1217184	Inhibition of Bcr-Abl G250E mutant	B	BAO_0000019	assay format	Homo sapiens	None	None	None	None	CHEMBL1862	Tyrosine-protein kinase ABL	Homo sapiens	SINGLE PROTEIN	CHEMBL1212824	1	Scientific Literature	J. Med. Chem.	2010	None
CHEMBL273090		0	416.29	1	5.21	17	Fc1ccc(C(Cl)Cn2ncc3c(NCc4ccccc4Cl)ncnc32)cc1	Ki	'='	200.0	nM	6.70			UO_0000065	16.09	0.33	1.49	12.04	False	CHEMBL948149	Binding affinity to human recombinant Abl by cell free assay	B	BAO_0000357	single protein format	Homo sapiens	None	None	None	None	CHEMBL1862	Tyrosine-protein kinase ABL	Homo sapiens	SINGLE PROTEIN	CHEMBL1142337	1	Scientific Literature	J. Med. Chem.	2008	None
CHEMBL296468	BMS-387032	1	380.54	0	3.66	BMS-387032/SNS-032	CC(C)(C)c1cnc(CSc2cnc(NC(=O)C3CCNCC3)s2)o1	Kd	'>'	10000.0	nM				UO_0000065					True	CHEMBL1060174	Binding constant for ABL1(H396P) kinase domain	B	BAO_0000357	single protein format	Homo sapiens	None	None	None	None	CHEMBL1862	Tyrosine-protein kinase ABL	Homo sapiens	SINGLE PROTEIN	CHEMBL1150977	1	Scientific Literature	Nat. Biotechnol.	2008	None
CHEMBL939	GEFITINIB	4	446.91	0	4.28	Gefitinib	COc1cc2ncnc(Nc3ccc(F)c(Cl)c3)c2cc1OCCCN1CCOCC1	Kd	'>'	10000.0	nM				UO_0000065					True	CHEMBL1060174	Binding constant for ABL1(H396P) kinase domain	B	BAO_0000357	single protein format	Homo sapiens	None	None	None	None	CHEMBL1862	Tyrosine-protein kinase ABL	Homo sapiens	SINGLE PROTEIN	CHEMBL1150977	1	Scientific Literature	Nat. Biotechnol.	2008	None
CHEMBL259084	MLN-8054	1	476.87	1	5.87	MLN-8054	O=C(O)c1ccc(Nc2ncc3c(n2)-c2ccc(Cl)cc2C(c2c(F)cccc2F)=NC3)cc1	Kd	'='	640.0	nM	6.19			UO_0000065	12.99	0.25	0.32	7.08	False	CHEMBL1062830	Binding constant for ABL1(Q252H) kinase domain	B	BAO_0000357	single protein format	Homo sapiens	None	None	None	None	CHEMBL1862	Tyrosine-protein kinase ABL	Homo sapiens	SINGLE PROTEIN	CHEMBL1150977	1	Scientific Literature	Nat. Biotechnol.	2008	None
CHEMBL558752	RAF-265	2	518.42	2	6.93	CHIR-265/RAF-265	Cn1c(Nc2ccc(C(F)(F)F)cc2)nc2cc(Oc3ccnc(-c4ncc(C(F)(F)F)[nH]4)c3)ccc21	Kd	'='	310.0	nM	6.51			UO_0000065	12.55	0.24	-0.42	8.07	False	CHEMBL1061129	Binding constant for ABL1 kinase domain	B	BAO_0000357	single protein format	Homo sapiens	None	None	None	None	CHEMBL1862	Tyrosine-protein kinase ABL	Homo sapiens	SINGLE PROTEIN	CHEMBL1150977	1	Scientific Literature	Nat. Biotechnol.	2008	None
CHEMBL191003	JNJ-7706621	0	394.36	0	1.22	JNJ-7706621	Nc1nc(Nc2ccc(S(N)(=O)=O)cc2)nn1C(=O)c1c(F)cccc1F	Kd	'='	1200.0	nM	5.92			UO_0000065	15.01	0.30	4.70	4.06	False	CHEMBL1061129	Binding constant for ABL1 kinase domain	B	BAO_0000357	single protein format	Homo sapiens	None	None	None	None	CHEMBL1862	Tyrosine-protein kinase ABL	Homo sapiens	SINGLE PROTEIN	CHEMBL1150977	1	Scientific Literature	Nat. Biotechnol.	2008	None
CHEMBL428690	ALVOCIDIB	3	401.85	0	3.30	Flavopiridol	CN1CC[C@H](c2c(O)cc(O)c3c(=O)cc(-c4ccccc4Cl)oc23)[C@H](O)C1	Kd	'>'	10000.0	nM				UO_0000065					True	CHEMBL1063789	Binding constant for ABL1(E255K) kinase domain	B	BAO_0000357	single protein format	Homo sapiens	None	None	None	None	CHEMBL1862	Tyrosine-protein kinase ABL	Homo sapiens	SINGLE PROTEIN	CHEMBL1150977	1	Scientific Literature	Nat. Biotechnol.	2008	None
CHEMBL31965	CANERTINIB	3	485.95	0	4.39	CI-1033	C=CC(=O)Nc1cc2c(Nc3ccc(F)c(Cl)c3)ncnc2cc1OCCCN1CCOCC1	Kd	'='	500.0	nM	6.30			UO_0000065	12.97	0.25	1.91	7.11	False	CHEMBL1060174	Binding constant for ABL1(H396P) kinase domain	B	BAO_0000357	single protein format	Homo sapiens	None	None	None	None	CHEMBL1862	Tyrosine-protein kinase ABL	Homo sapiens	SINGLE PROTEIN	CHEMBL1150977	1	Scientific Literature	Nat. Biotechnol.	2008	None
CHEMBL573339	PI-103	0	348.36	0	2.98	PI-103	Oc1cccc(-c2nc(N3CCOCC3)c3oc4ncccc4c3n2)c1	Kd	'>'	10000.0	nM				UO_0000065					True	CHEMBL1060174	Binding constant for ABL1(H396P) kinase domain	B	BAO_0000357	single protein format	Homo sapiens	None	None	None	None	CHEMBL1862	Tyrosine-protein kinase ABL	Homo sapiens	SINGLE PROTEIN	CHEMBL1150977	1	Scientific Literature	Nat. Biotechnol.	2008	None
CHEMBL278041	SB-202190	0	331.35	0	4.65	SB-202190	Oc1ccc(-c2nc(-c3ccc(F)cc3)c(-c3ccncc3)[nH]2)cc1	Kd	'>'	10000.0	nM				UO_0000065					False	CHEMBL1062829	Binding constant for ABL1(M351T) kinase domain	B	BAO_0000357	single protein format	Homo sapiens	None	None	None	None	CHEMBL1862	Tyrosine-protein kinase ABL	Homo sapiens	SINGLE PROTEIN	CHEMBL1150977	1	Scientific Literature	Nat. Biotechnol.	2008	None
CHEMBL296468	BMS-387032	1	380.54	0	3.66	BMS-387032/SNS-032	CC(C)(C)c1cnc(CSc2cnc(NC(=O)C3CCNCC3)s2)o1	Kd	'>'	10000.0	nM				UO_0000065					True	CHEMBL1062830	Binding constant for ABL1(Q252H) kinase domain	B	BAO_0000357	single protein format	Homo sapiens	None	None	None	None	CHEMBL1862	Tyrosine-protein kinase ABL	Homo sapiens	SINGLE PROTEIN	CHEMBL1150977	1	Scientific Literature	Nat. Biotechnol.	2008	None
CHEMBL103667	DORAMAPIMOD	2	527.67	2	5.99	BIRB-796	Cc1ccc(-n2nc(C(C)(C)C)cc2NC(=O)Nc2ccc(OCCN3CCOCC3)c3ccccc23)cc1	Kd	'='	6900.0	nM	5.16			UO_0000065	9.78	0.18	-0.83	6.40	False	CHEMBL1062830	Binding constant for ABL1(Q252H) kinase domain	B	BAO_0000357	single protein format	Homo sapiens	None	None	None	None	CHEMBL1862	Tyrosine-protein kinase ABL	Homo sapiens	SINGLE PROTEIN	CHEMBL1150977	1	Scientific Literature	Nat. Biotechnol.	2008	None
CHEMBL31965	CANERTINIB	3	485.95	0	4.39	CI-1033	C=CC(=O)Nc1cc2c(Nc3ccc(F)c(Cl)c3)ncnc2cc1OCCCN1CCOCC1	Kd	'='	200.0	nM	6.70			UO_0000065	13.79	0.27	2.31	7.56	False	CHEMBL1062830	Binding constant for ABL1(Q252H) kinase domain	B	BAO_0000357	single protein format	Homo sapiens	None	None	None	None	CHEMBL1862	Tyrosine-protein kinase ABL	Homo sapiens	SINGLE PROTEIN	CHEMBL1150977	1	Scientific Literature	Nat. Biotechnol.	2008	None
CHEMBL31965	CANERTINIB	3	485.95	0	4.39	CI-1033	C=CC(=O)Nc1cc2c(Nc3ccc(F)c(Cl)c3)ncnc2cc1OCCCN1CCOCC1	Kd	'='	1000.0	nM	6.00			UO_0000065	12.35	0.24	1.61	6.77	True	CHEMBL1063789	Binding constant for ABL1(E255K) kinase domain	B	BAO_0000357	single protein format	Homo sapiens	None	None	None	None	CHEMBL1862	Tyrosine-protein kinase ABL	Homo sapiens	SINGLE PROTEIN	CHEMBL1150977	1	Scientific Literature	Nat. Biotechnol.	2008	None
CHEMBL223147		0	348.45	0	4.00	32, AKI-001	CCN1C(=O)C(C)(C)c2cc3[nH]c4c(c3cc21)CCCc1c(C)n[nH]c1-4	Activity	'='	71.0	%				UO_0000187					False	CHEMBL973702	Inhibition of human Abl assessed as residual enzyme activity at 0.1 uM	B	BAO_0000357	single protein format	Homo sapiens	None	None	None	None	CHEMBL1862	Tyrosine-protein kinase ABL	Homo sapiens	SINGLE PROTEIN	CHEMBL1155876	1	Scientific Literature	J. Med. Chem.	2008	None
CHEMBL1241674		0	308.35	0	2.84	PP-242	CC(C)n1nc(-c2cc3cc(O)ccc3[nH]2)c2c(N)ncnc21	Inhibition	'='	22.0	%				UO_0000187					False	CHEMBL1243982	Inhibition of ABL1 T315I mutant at 1 uM after 60 mins by FRET assay in presence of 10 uM ATP	B	BAO_0000019	assay format	Homo sapiens	None	None	None	None	CHEMBL1862	Tyrosine-protein kinase ABL	Homo sapiens	SINGLE PROTEIN	CHEMBL1240340	1	Scientific Literature	Nat. Chem. Biol.	2008	None
CHEMBL1241674		0	308.35	0	2.84	PP-242	CC(C)n1nc(-c2cc3cc(O)ccc3[nH]2)c2c(N)ncnc21	Inhibition	'='	42.0	%				UO_0000187					False	CHEMBL1243983	Inhibition of ABL1 Y253F mutant at 1 uM after 60 mins by FRET assay in presence of 10 uM ATP	B	BAO_0000019	assay format	Homo sapiens	None	None	None	None	CHEMBL1862	Tyrosine-protein kinase ABL	Homo sapiens	SINGLE PROTEIN	CHEMBL1240340	1	Scientific Literature	Nat. Chem. Biol.	2008	None
CHEMBL1241943		0	372.86	0	2.82	PP391	Nc1ncnc2c1c(-c1ccc(Cl)c(O)c1)nn2CCC1CCCNC1	IC50	'='	1280.0	nM	5.89			UO_0000065	15.80	0.31	3.07	5.78	False	CHEMBL1243972	Inhibition of recombinant c-Abl by radioactive phosphotransfer assay in presence of 10 uM ATP	B	BAO_0000357	single protein format	None	None	None	None	None	CHEMBL1862	Tyrosine-protein kinase ABL	Homo sapiens	SINGLE PROTEIN	CHEMBL1240340	1	Scientific Literature	Nat. Chem. Biol.	2008	None
CHEMBL1164181		0	469.42	0	4.63	5g	CN1CCN(c2ccc(-c3cnc4c(c3)N(Cc3cc(Cl)ccc3Cl)CCN4)cn2)CC1	Inhibition	'<'	50.0	%				UO_0000187					False	CHEMBL1168575	Inhibition of ABL1 F317L mutant at 1 uM	B	BAO_0000019	assay format	Homo sapiens	None	None	None	None	CHEMBL1862	Tyrosine-protein kinase ABL	Homo sapiens	SINGLE PROTEIN	CHEMBL1165965	1	Scientific Literature	Bioorg. Med. Chem.	2010	None
CHEMBL1164181		0	469.42	0	4.63	5g	CN1CCN(c2ccc(-c3cnc4c(c3)N(Cc3cc(Cl)ccc3Cl)CCN4)cn2)CC1	Inhibition	'<'	50.0	%				UO_0000187					False	CHEMBL1168576	Inhibition of ABL1 H396P mutant at 1 uM	B	BAO_0000019	assay format	Homo sapiens	None	None	None	None	CHEMBL1862	Tyrosine-protein kinase ABL	Homo sapiens	SINGLE PROTEIN	CHEMBL1165965	1	Scientific Literature	Bioorg. Med. Chem.	2010	None
CHEMBL1164181		0	469.42	0	4.63	5g	CN1CCN(c2ccc(-c3cnc4c(c3)N(Cc3cc(Cl)ccc3Cl)CCN4)cn2)CC1	Inhibition	'='	68.0	%				UO_0000187					False	CHEMBL1168577	Inhibition of ABL1 M351T mutant at 1 uM	B	BAO_0000019	assay format	Homo sapiens	None	None	None	None	CHEMBL1862	Tyrosine-protein kinase ABL	Homo sapiens	SINGLE PROTEIN	CHEMBL1165965	1	Scientific Literature	Bioorg. Med. Chem.	2010	None
CHEMBL1077739		0	444.88	0	3.71	32	O=C(Nc1ccccc1Cl)c1cnc2ccc(C3CCNCC3)cn12.O=C(O)C(=O)O	Inhibition	'='	2.0	%				UO_0000187					False	CHEMBL1107582	Inhibition of ABL T315I mutant at 5 uM	B	BAO_0000019	assay format	Homo sapiens	None	None	None	None	CHEMBL1862	Tyrosine-protein kinase ABL	Homo sapiens	SINGLE PROTEIN	CHEMBL1154316	1	Scientific Literature	Bioorg. Med. Chem. Lett.	2009	None
CHEMBL1242570		0	377.45	0	4.94	PP167	Nc1ncnc2c1c(-c1ccc3ccccc3c1)nn2C/C=C/c1ccccc1	IC50						Not Determined						False	CHEMBL1243972	Inhibition of recombinant c-Abl by radioactive phosphotransfer assay in presence of 10 uM ATP	B	BAO_0000357	single protein format	None	None	None	None	None	CHEMBL1862	Tyrosine-protein kinase ABL	Homo sapiens	SINGLE PROTEIN	CHEMBL1240340	1	Scientific Literature	Nat. Chem. Biol.	2008	None
CHEMBL1078665		0	477.35	0	4.89	19	Cc1cc(OCc2ccc(F)cc2F)c(Br)c(=O)n1Cc1ccc(CN(C)C)cc1	Inhibition	'<'	50.0	%				UO_0000187					False	CHEMBL1102586	Inhibition of ABL1 E255K (mutant) at 10 uM	B	BAO_0000019	assay format	Homo sapiens	None	None	None	None	CHEMBL1862	Tyrosine-protein kinase ABL	Homo sapiens	SINGLE PROTEIN	CHEMBL1154277	1	Scientific Literature	Bioorg. Med. Chem. Lett.	2009	None
CHEMBL1421	DASATINIB	4	488.02	0	3.31	13, BMS-354825	Cc1nc(Nc2ncc(C(=O)Nc3c(C)cccc3Cl)s2)cc(N2CCN(CCO)CC2)n1	IC50	'='	4.2	nM	8.38			UO_0000065	17.16	0.35	5.07	7.86	False	CHEMBL901542	Inhibition of Abl kinase	B	BAO_0000357	single protein format	None	None	None	None	None	CHEMBL1862	Tyrosine-protein kinase ABL	Homo sapiens	SINGLE PROTEIN	CHEMBL1138257	1	Scientific Literature	J. Med. Chem.	2007	None
CHEMBL418279		0	385.40	0	4.67	7	O=C(Nc1cccc(Nc2nccc(-c3cccnc3)n2)c1)c1ccc(F)cc1	IC50	'='	200.0	nM	6.70			UO_0000065	17.38	0.32	2.03	8.39	False	CHEMBL846547	Inhibition of v-Abl tyrosine kinase.	B	BAO_0000357	single protein format	None	None	None	None	None	CHEMBL1862	Tyrosine-protein kinase ABL	Homo sapiens	SINGLE PROTEIN	CHEMBL1130562	1	Scientific Literature	Bioorg. Med. Chem. Lett.	1997	None
CHEMBL1170139		0	545.61	2	5.68	12	CCN1CCN(Cc2ccc(NC(=O)c3ccc(C)c(C#Cc4cnc5[nH]ccc5c4)c3)cc2C(F)(F)F)CC1	Inhibition	'='	0.05	%				UO_0000187					False	CHEMBL1174045	Inhibition of non phosphorylated ABL1 H396P mutant at 10 uM	B	BAO_0000019	assay format	Homo sapiens	None	None	None	None	CHEMBL1862	Tyrosine-protein kinase ABL	Homo sapiens	SINGLE PROTEIN	CHEMBL1177794	1	Scientific Literature	Bioorg. Med. Chem. Lett.	2010	None
CHEMBL1171533		0	265.28	0	1.52	23	Cn1cc(-c2cnc3ncc(-c4cn[nH]c4)cn23)cn1	Inhibition	'='	50.0	%				UO_0000187					False	CHEMBL1173985	Inhibition of ABL1 at 10 uM by mobility shift assay	B	BAO_0000357	single protein format	None	None	None	None	None	CHEMBL1862	Tyrosine-protein kinase ABL	Homo sapiens	SINGLE PROTEIN	CHEMBL1177828	1	Scientific Literature	Bioorg. Med. Chem. Lett.	2010	None
CHEMBL1170139		0	545.61	2	5.68	12	CCN1CCN(Cc2ccc(NC(=O)c3ccc(C)c(C#Cc4cnc5[nH]ccc5c4)c3)cc2C(F)(F)F)CC1	Inhibition	'='	0.05	%				UO_0000187					False	CHEMBL1174054	Inhibition of phosphorylated ABL1 at 10 uM	B	BAO_0000357	single protein format	None	None	None	None	None	CHEMBL1862	Tyrosine-protein kinase ABL	Homo sapiens	SINGLE PROTEIN	CHEMBL1177794	1	Scientific Literature	Bioorg. Med. Chem. Lett.	2010	None
CHEMBL1163565		0	530.98	1	4.92	5o	CC(=O)N1CCN(c2cc(-c3cnc4c(c3)N(Cc3cc(Cl)ccc3C(F)(F)F)CCN4)ccn2)CC1	Inhibition	'<'	50.0	%				UO_0000187					False	CHEMBL1168578	Inhibition of ABL1 Q252H mutant at 1 uM	B	BAO_0000019	assay format	Homo sapiens	None	None	None	None	CHEMBL1862	Tyrosine-protein kinase ABL	Homo sapiens	SINGLE PROTEIN	CHEMBL1165965	1	Scientific Literature	Bioorg. Med. Chem.	2010	None
CHEMBL499617		0	482.57	1	5.25	CER-0262990	O=C(NCCc1ccc(O)cc1)c1cccc(Nc2nccc(Nc3ccc4ncsc4c3)n2)c1	Inhibition	'='	11.0	%				UO_0000187					False	CHEMBL953403	Inhibition of Abl at 10 uM by HTRF assay relative to control	B	BAO_0000357	single protein format	None	None	None	None	None	CHEMBL1862	Tyrosine-protein kinase ABL	Homo sapiens	SINGLE PROTEIN	CHEMBL1150387	1	Scientific Literature	J. Med. Chem.	2008	None
CHEMBL247067		0	529.64	2	5.20	9a	CN(C)c1cc2cc(n1)CCCn1cc(c3ccccc31)C1=C(C(=O)NC1=O)c1cn(c3ccccc13)CCC2	Inhibition	'='	98.0	%				UO_0000187					False	CHEMBL886934	Inhibition of human Abl kinase at 1 uM relative to control	B	BAO_0000357	single protein format	Homo sapiens	None	None	None	None	CHEMBL1862	Tyrosine-protein kinase ABL	Homo sapiens	SINGLE PROTEIN	CHEMBL1139192	1	Scientific Literature	Bioorg. Med. Chem. Lett.	2007	None
CHEMBL230286		0	468.52	0	4.72	13e	Cc1ccc(NC(=O)c2ccc(N=NN(C)CO)cc2)cc1Nc1nccc(-c2cccnc2)n1	IC50	'='	1057.0	nM	5.98			UO_0000065	12.75	0.23	1.26	4.67	False	CHEMBL888888	Inhibition of c-Abl	B	BAO_0000357	single protein format	Homo sapiens	None	None	None	None	CHEMBL1862	Tyrosine-protein kinase ABL	Homo sapiens	SINGLE PROTEIN	CHEMBL1145434	1	Scientific Literature	Bioorg. Med. Chem. Lett.	2007	None
CHEMBL136180		0	742.83	2	0.59	6	CSCC[C@H](NC(=O)[C@@H]1CCCN1C(=O)[C@@H](NC(=O)[C@H](Cc1ccc(OP(=O)(O)O)cc1)NC(C)=O)C(C)C)C(=O)N[C@@H](CC(C)C)C(N)=O	IC50						Not Determined						False	CHEMBL768941	Affinity for SH2 domain of abl expressed in Sf9 insect cells (Not determined)	B	BAO_0000219	cell-based format	None	None	None	Sf9	None	CHEMBL1862	Tyrosine-protein kinase ABL	Homo sapiens	SINGLE PROTEIN	CHEMBL1131295	1	Scientific Literature	J. Med. Chem.	1998	CHEMBL3308860
CHEMBL124660	TANDUTINIB	2	562.72	2	5.03	MLN-518	COc1cc2c(N3CCN(C(=O)Nc4ccc(OC(C)C)cc4)CC3)ncnc2cc1OCCCN1CCCCC1	Kd	'>'	10000.0	nM				UO_0000065					True	CHEMBL1244705	Binding affinity to ABL1 F317L mutant	B	BAO_0000019	assay format	Homo sapiens	None	None	None	None	CHEMBL1862	Tyrosine-protein kinase ABL	Homo sapiens	SINGLE PROTEIN	CHEMBL1240346	1	Scientific Literature	Blood	2009	None
CHEMBL2216825	LACTOQUINOMYCIN	0	457.48	0	1.31	1, lactoquinomycin	C[C@H]1O[C@@H]2CC(=O)O[C@@H]2C2=C1C(=O)c1c(ccc([C@H]3C[C@@H](N(C)C)[C@H](O)[C@@H](C)O3)c1O)C2=O	Inhibition	'='	0.0	%				UO_0000187					False	CHEMBL1018810	Inhibition of ABL1 at 1 uM	B	BAO_0000357	single protein format	None	None	None	None	None	CHEMBL1862	Tyrosine-protein kinase ABL	Homo sapiens	SINGLE PROTEIN	CHEMBL1153413	1	Scientific Literature	J. Med. Chem.	2009	None
CHEMBL328907		0	803.71	3	-1.13	2	CC[C@H](C)[C@H](NC(=O)[C@H](CCC(=O)O)NC(=O)[C@H](CCC(=O)O)NC(=O)[C@@H](Cc1ccc(OP(=O)(O)O)cc1)NC(C)=O)C(=O)N[C@@H](CCC(=O)O)C(=O)O	IC50	'='	15300.0	nM	4.82			UO_0000065	5.99	0.12	5.95	1.33	False	CHEMBL762579	Inhibition of Abl SH2 domain binding PDGF receptor	B	BAO_0000357	single protein format	None	None	None	None	None	CHEMBL1862	Tyrosine-protein kinase ABL	Homo sapiens	SINGLE PROTEIN	CHEMBL1129087	1	Scientific Literature	Bioorg. Med. Chem. Lett.	1996	None
CHEMBL485854		0	550.55	2	5.17	4, GNF-9	CNc1ncc2c(n1)N(C)C(=O)N(c1cc(NC(=O)c3cc(-n4cnc(C)c4)cc(C(F)(F)F)c3)ccc1C)C2	IC50	'<'	5.0	nM				UO_0000065					False	CHEMBL1217183	Inhibition of c-Abl	B	BAO_0000357	single protein format	None	None	None	None	None	CHEMBL1862	Tyrosine-protein kinase ABL	Homo sapiens	SINGLE PROTEIN	CHEMBL1212824	1	Scientific Literature	J. Med. Chem.	2010	None
CHEMBL1214200		0	438.56	0	2.98	TG-101113	Cc1nc(Nc2ncc(/C=C/c3ccc(O)cc3)s2)cc(N2CCN(CCO)CC2)n1	IC50	'='	66.0	nM	7.18			UO_0000065	16.37	0.32	4.20	7.35	False	CHEMBL1217379	Inhibition of Bcr-Abl T315I mutant	B	BAO_0000019	assay format	Homo sapiens	None	None	None	None	CHEMBL1862	Tyrosine-protein kinase ABL	Homo sapiens	SINGLE PROTEIN	CHEMBL1212824	1	Scientific Literature	J. Med. Chem.	2010	None
CHEMBL225519		0	213.24	0	1.36	1, PHA-767491	O=C1NCCc2[nH]c(-c3ccncc3)cc21	IC50	'>'	10000.0	nM				UO_0000065					False	CHEMBL1226921	Inhibition of c-Abl	B	BAO_0000357	single protein format	None	None	None	None	None	CHEMBL1862	Tyrosine-protein kinase ABL	Homo sapiens	SINGLE PROTEIN	CHEMBL1221210	1	Scientific Literature	Nat. Chem. Biol.	2008	None
CHEMBL210032		0	252.28	0	2.16	24	CC(=O)Nc1cc(N)c(C#N)c(-c2ccccc2)n1	Ki	'>'	710.0	nM				UO_0000065					False	CHEMBL860191	Inhibition of Abl	B	BAO_0000357	single protein format	Homo sapiens	None	None	None	None	CHEMBL1862	Tyrosine-protein kinase ABL	Homo sapiens	SINGLE PROTEIN	CHEMBL1148638	1	Scientific Literature	J. Med. Chem.	2006	None
CHEMBL414123		0	1473.54	None	None	1	CC[C@H](C)[C@H](NC(=O)[C@@H]1CCCN1C(=O)[C@@H](NC(=O)[C@H](CCC(=O)O)NC(=O)[C@H](CCC(=O)O)NC(=O)[C@H](Cc1ccc(OP(=O)(O)O)cc1)NC(=O)[C@H](CCC(N)=O)NC(=O)[C@@H]1CCCN1C(=O)[C@@H](N)CCC(=O)O)[C@@H](C)CC)C(=O)N[C@@H](Cc1ccc(O)cc1)C(=O)N[C@@H](CC(C)C)C(=O)O	IC50	'='	2900.0	nM	5.54			UO_0000065	3.76	None	None	None	False	CHEMBL762575	Inhibition of [35S]-labeled SH2-GST Abl binding to the phospho-PDGF receptor intracellular domain	B	BAO_0000219	cell-based format	None	None	None	None	None	CHEMBL1862	Tyrosine-protein kinase ABL	Homo sapiens	SINGLE PROTEIN	CHEMBL1130490	1	Scientific Literature	Bioorg. Med. Chem. Lett.	1997	None
CHEMBL3215582		0	588.33	1	6.41	1	Cc1ccc2c(Nc3ccc(Cl)cc3)nccc2c1Nc1ncccc1-c1ncnc2[nH]cnc12.Cl.Cl.Cl	Activity	'='	72.0	%				UO_0000187					False	CHEMBL1057557	Inhibition of ABL1 T315I mutant assessed as enzyme activity at 1 uM relative to untreated control	B	BAO_0000019	assay format	Homo sapiens	None	None	None	None	CHEMBL1862	Tyrosine-protein kinase ABL	Homo sapiens	SINGLE PROTEIN	CHEMBL1155237	1	Scientific Literature	J. Med. Chem.	2009	None
CHEMBL2180568		0	523.26	2	5.31	III-9	N[C@H]1CC[C@H](Nc2c(C(=O)NCc3ccc(Cl)cc3Cl)nc(Br)c3cccnc23)CC1	Inhibition						Active						False	CHEMBL2185475	Inhibition of Abl T315I mutant at 10 uM in presence of ATP at Km level by kinase profiler method	B	BAO_0000019	assay format	Homo sapiens	None	None	None	None	CHEMBL1862	Tyrosine-protein kinase ABL	Homo sapiens	SINGLE PROTEIN	CHEMBL2176962	1	Scientific Literature	J. Med. Chem.	2012	None
CHEMBL136171		0	588.62	2	0.48	3	CSCC[C@H](NC(=O)[C@@H]1CCCN1C(=O)[C@@H](NC(=O)[C@@H](N)Cc1ccc(OP(=O)(O)O)cc1)C(C)C)C(=O)O	IC50						Not Determined						False	CHEMBL768941	Affinity for SH2 domain of abl expressed in Sf9 insect cells (Not determined)	B	BAO_0000219	cell-based format	None	None	None	Sf9	None	CHEMBL1862	Tyrosine-protein kinase ABL	Homo sapiens	SINGLE PROTEIN	CHEMBL1131295	1	Scientific Literature	J. Med. Chem.	1998	CHEMBL3308860
CHEMBL215152	AZD-1152-HQPA	0	507.57	1	3.50	AZD-1152 HQPA	CCN(CCO)CCCOc1ccc2c(Nc3cc(CC(=O)Nc4cccc(F)c4)[nH]n3)ncnc2c1	Kd	'>'	10000.0	nM				UO_0000065					True	CHEMBL1061129	Binding constant for ABL1 kinase domain	B	BAO_0000357	single protein format	Homo sapiens	None	None	None	None	CHEMBL1862	Tyrosine-protein kinase ABL	Homo sapiens	SINGLE PROTEIN	CHEMBL1150977	1	Scientific Literature	Nat. Biotechnol.	2008	None
CHEMBL1336	SORAFENIB	4	464.83	1	5.55	Sorafenib	CNC(=O)c1cc(Oc2ccc(NC(=O)Nc3ccc(Cl)c(C(F)(F)F)c3)cc2)ccn1	Kd	'='	480.0	nM	6.32			UO_0000065	13.59	0.27	0.77	6.84	True	CHEMBL1062830	Binding constant for ABL1(Q252H) kinase domain	B	BAO_0000357	single protein format	Homo sapiens	None	None	None	None	CHEMBL1862	Tyrosine-protein kinase ABL	Homo sapiens	SINGLE PROTEIN	CHEMBL1150977	1	Scientific Literature	Nat. Biotechnol.	2008	None
CHEMBL119385	NEFLAMAPIMOD	2	436.27	1	5.49	VX-745	O=c1ncn2nc(Sc3ccc(F)cc3F)ccc2c1-c1c(Cl)cccc1Cl	Kd	'='	2200.0	nM	5.66			UO_0000065	12.97	0.28	0.17	11.97	False	CHEMBL1062830	Binding constant for ABL1(Q252H) kinase domain	B	BAO_0000357	single protein format	Homo sapiens	None	None	None	None	CHEMBL1862	Tyrosine-protein kinase ABL	Homo sapiens	SINGLE PROTEIN	CHEMBL1150977	1	Scientific Literature	Nat. Biotechnol.	2008	None
CHEMBL223360	LINIFANIB	3	375.41	0	4.90	ABT-869	Cc1ccc(F)c(NC(=O)Nc2ccc(-c3cccc4[nH]nc(N)c34)cc2)c1	Kd	'>'	10000.0	nM				UO_0000065					True	CHEMBL1061130	Binding constant for ABL1(Y253F) kinase domain	B	BAO_0000357	single protein format	Homo sapiens	None	None	None	None	CHEMBL1862	Tyrosine-protein kinase ABL	Homo sapiens	SINGLE PROTEIN	CHEMBL1150977	1	Scientific Literature	Nat. Biotechnol.	2008	None
CHEMBL573339	PI-103	0	348.36	0	2.98	PI-103	Oc1cccc(-c2nc(N3CCOCC3)c3oc4ncccc4c3n2)c1	Kd	'>'	10000.0	nM				UO_0000065					True	CHEMBL1063789	Binding constant for ABL1(E255K) kinase domain	B	BAO_0000357	single protein format	Homo sapiens	None	None	None	None	CHEMBL1862	Tyrosine-protein kinase ABL	Homo sapiens	SINGLE PROTEIN	CHEMBL1150977	1	Scientific Literature	Nat. Biotechnol.	2008	None
CHEMBL14762	SELICICLIB	2	354.46	0	3.20	Roscovitine/CYC-202	CC[C@H](CO)Nc1nc(NCc2ccccc2)c2ncn(C(C)C)c2n1	Kd	'>'	10000.0	nM				UO_0000065					False	CHEMBL1063789	Binding constant for ABL1(E255K) kinase domain	B	BAO_0000357	single protein format	Homo sapiens	None	None	None	None	CHEMBL1862	Tyrosine-protein kinase ABL	Homo sapiens	SINGLE PROTEIN	CHEMBL1150977	1	Scientific Literature	Nat. Biotechnol.	2008	None
CHEMBL483321	CP-724714	2	469.55	0	4.95	CP-724714	COCC(=O)NC/C=C/c1ccc2ncnc(Nc3ccc(Oc4ccc(C)nc4)c(C)c3)c2c1	Kd	'>'	10000.0	nM				UO_0000065					False	CHEMBL1060174	Binding constant for ABL1(H396P) kinase domain	B	BAO_0000357	single protein format	Homo sapiens	None	None	None	None	CHEMBL1862	Tyrosine-protein kinase ABL	Homo sapiens	SINGLE PROTEIN	CHEMBL1150977	1	Scientific Literature	Nat. Biotechnol.	2008	None
CHEMBL1421	DASATINIB	4	488.02	0	3.31	Dasatinib	Cc1nc(Nc2ncc(C(=O)Nc3c(C)cccc3Cl)s2)cc(N2CCN(CCO)CC2)n1	Kd	'='	1.2	nM	8.92			UO_0000065	18.28	0.37	5.61	8.38	False	CHEMBL1060174	Binding constant for ABL1(H396P) kinase domain	B	BAO_0000357	single protein format	Homo sapiens	None	None	None	None	CHEMBL1862	Tyrosine-protein kinase ABL	Homo sapiens	SINGLE PROTEIN	CHEMBL1150977	1	Scientific Literature	Nat. Biotechnol.	2008	None
CHEMBL278041	SB-202190	0	331.35	0	4.65	SB-202190	Oc1ccc(-c2nc(-c3ccc(F)cc3)c(-c3ccncc3)[nH]2)cc1	Kd	'>'	10000.0	nM				UO_0000065					False	CHEMBL1060174	Binding constant for ABL1(H396P) kinase domain	B	BAO_0000357	single protein format	Homo sapiens	None	None	None	None	CHEMBL1862	Tyrosine-protein kinase ABL	Homo sapiens	SINGLE PROTEIN	CHEMBL1150977	1	Scientific Literature	Nat. Biotechnol.	2008	None
CHEMBL261849	GW632580X	0	366.42	0	2.83	GW-2580	COc1ccc(COc2ccc(Cc3cnc(N)nc3N)cc2OC)cc1	Kd	'>'	10000.0	nM				UO_0000065					True	CHEMBL1062829	Binding constant for ABL1(M351T) kinase domain	B	BAO_0000357	single protein format	Homo sapiens	None	None	None	None	CHEMBL1862	Tyrosine-protein kinase ABL	Homo sapiens	SINGLE PROTEIN	CHEMBL1150977	1	Scientific Literature	Nat. Biotechnol.	2008	None
CHEMBL215152	AZD-1152-HQPA	0	507.57	1	3.50	AZD-1152 HQPA	CCN(CCO)CCCOc1ccc2c(Nc3cc(CC(=O)Nc4cccc(F)c4)[nH]n3)ncnc2c1	Kd	'='	2800.0	nM	5.55			UO_0000065	10.94	0.20	2.05	4.33	False	CHEMBL1051277	Binding constant for ABL1(T315I) kinase domain	B	BAO_0000357	single protein format	Homo sapiens	None	None	None	None	CHEMBL1862	Tyrosine-protein kinase ABL	Homo sapiens	SINGLE PROTEIN	CHEMBL1150977	1	Scientific Literature	Nat. Biotechnol.	2008	None
CHEMBL103667	DORAMAPIMOD	2	527.67	2	5.99	BIRB-796	Cc1ccc(-n2nc(C(C)(C)C)cc2NC(=O)Nc2ccc(OCCN3CCOCC3)c3ccccc23)cc1	Kd	'='	42.0	nM	7.38			UO_0000065	13.98	0.26	1.39	9.15	False	CHEMBL1051277	Binding constant for ABL1(T315I) kinase domain	B	BAO_0000357	single protein format	Homo sapiens	None	None	None	None	CHEMBL1862	Tyrosine-protein kinase ABL	Homo sapiens	SINGLE PROTEIN	CHEMBL1150977	1	Scientific Literature	Nat. Biotechnol.	2008	None
CHEMBL440084	SB-431542	0	384.40	0	3.63	SB-431542	NC(=O)c1ccc(-c2nc(-c3ccccn3)c(-c3ccc4c(c3)OCO4)[nH]2)cc1	Kd	'>'	10000.0	nM				UO_0000065					False	CHEMBL1061130	Binding constant for ABL1(Y253F) kinase domain	B	BAO_0000357	single protein format	Homo sapiens	None	None	None	None	CHEMBL1862	Tyrosine-protein kinase ABL	Homo sapiens	SINGLE PROTEIN	CHEMBL1150977	1	Scientific Literature	Nat. Biotechnol.	2008	None
CHEMBL221959	TOFACITINIB	4	312.38	0	1.54	CP-690550	C[C@@H]1CCN(C(=O)CC#N)C[C@@H]1N(C)c1ncnc2[nH]ccc12	Kd	'>'	10000.0	nM				UO_0000065					True	CHEMBL1061129	Binding constant for ABL1 kinase domain	B	BAO_0000357	single protein format	Homo sapiens	None	None	None	None	CHEMBL1862	Tyrosine-protein kinase ABL	Homo sapiens	SINGLE PROTEIN	CHEMBL1150977	1	Scientific Literature	Nat. Biotechnol.	2008	None
CHEMBL558752	RAF-265	2	518.42	2	6.93	CHIR-265/RAF-265	Cn1c(Nc2ccc(C(F)(F)F)cc2)nc2cc(Oc3ccnc(-c4ncc(C(F)(F)F)[nH]4)c3)ccc21	Kd	'='	1100.0	nM	5.96			UO_0000065	11.49	0.22	-0.97	7.39	False	CHEMBL1063789	Binding constant for ABL1(E255K) kinase domain	B	BAO_0000357	single protein format	Homo sapiens	None	None	None	None	CHEMBL1862	Tyrosine-protein kinase ABL	Homo sapiens	SINGLE PROTEIN	CHEMBL1150977	1	Scientific Literature	Nat. Biotechnol.	2008	None
CHEMBL1165499		0	436.51	0	3.61	5d	CN1CCN(c2ccc(-c3cnc4c(c3)N(Cc3cc(F)ccc3F)CCN4)cn2)CC1	Inhibition	'<'	50.0	%				UO_0000187					False	CHEMBL1168573	Inhibition of ABL1 E255K mutant at 1 uM	B	BAO_0000019	assay format	Homo sapiens	None	None	None	None	CHEMBL1862	Tyrosine-protein kinase ABL	Homo sapiens	SINGLE PROTEIN	CHEMBL1165965	1	Scientific Literature	Bioorg. Med. Chem.	2010	None
CHEMBL1165499		0	436.51	0	3.61	5d	CN1CCN(c2ccc(-c3cnc4c(c3)N(Cc3cc(F)ccc3F)CCN4)cn2)CC1	Inhibition	'<'	50.0	%				UO_0000187					False	CHEMBL1168580	Inhibition of ABL1 Y253F mutant at 1 uM	B	BAO_0000019	assay format	Homo sapiens	None	None	None	None	CHEMBL1862	Tyrosine-protein kinase ABL	Homo sapiens	SINGLE PROTEIN	CHEMBL1165965	1	Scientific Literature	Bioorg. Med. Chem.	2010	None
CHEMBL1241946		0	295.35	0	2.86	PP55	CC(=O)c1cccc(-c2nn(C(C)C)c3ncnc(N)c23)c1	IC50	'='	16000.0	nM	4.80			UO_0000065	16.24	0.30	1.94	5.53	False	CHEMBL1243972	Inhibition of recombinant c-Abl by radioactive phosphotransfer assay in presence of 10 uM ATP	B	BAO_0000357	single protein format	None	None	None	None	None	CHEMBL1862	Tyrosine-protein kinase ABL	Homo sapiens	SINGLE PROTEIN	CHEMBL1240340	1	Scientific Literature	Nat. Chem. Biol.	2008	None
CHEMBL1242382		0	365.44	0	4.47	PP230	Nc1ncnc2c1c(-c1ccc3ccccc3c1)nn2CCc1ccccc1	IC50						Not Determined						False	CHEMBL1243972	Inhibition of recombinant c-Abl by radioactive phosphotransfer assay in presence of 10 uM ATP	B	BAO_0000357	single protein format	None	None	None	None	None	CHEMBL1862	Tyrosine-protein kinase ABL	Homo sapiens	SINGLE PROTEIN	CHEMBL1240340	1	Scientific Literature	Nat. Chem. Biol.	2008	None
CHEMBL1336	SORAFENIB	4	464.83	1	5.55	Sorafenib	CNC(=O)c1cc(Oc2ccc(NC(=O)Nc3ccc(Cl)c(C(F)(F)F)c3)cc2)ccn1	Kd	'='	1600.0	nM	5.80			UO_0000065	12.47	0.25	0.25	6.28	False	CHEMBL1244706	Binding affinity to ABL1 H396P mutant	B	BAO_0000019	assay format	Homo sapiens	None	None	None	None	CHEMBL1862	Tyrosine-protein kinase ABL	Homo sapiens	SINGLE PROTEIN	CHEMBL1240346	1	Scientific Literature	Blood	2009	None
CHEMBL1684662		0	352.40	0	4.53	4g	O=C(Cc1ccc2cc(-c3n[nH]c4cccnc34)[nH]c2c1)c1ccccc1	Inhibition	'='	64.0	%				UO_0000187					False	CHEMBL1685635	Inhibition of Abl at 0.1 uM	B	BAO_0000357	single protein format	None	None	None	None	None	CHEMBL1862	Tyrosine-protein kinase ABL	Homo sapiens	SINGLE PROTEIN	CHEMBL1681705	1	Scientific Literature	Bioorg. Med. Chem. Lett.	2011	None
CHEMBL475336		0	396.35	1	5.00	8i	CCCNc1nc(SC)nc2c1cnn2CC(Cl)c1ccc(Cl)cc1	Ki	'='	400.0	nM	6.40			UO_0000065	16.14	0.35	1.40	11.50	False	CHEMBL962773	Inhibition of human recombinant Abl by filter-binding assay	B	BAO_0000357	single protein format	Homo sapiens	None	None	None	None	CHEMBL1862	Tyrosine-protein kinase ABL	Homo sapiens	SINGLE PROTEIN	CHEMBL1140987	1	Scientific Literature	Eur. J. Med. Chem.	2008	None
CHEMBL379156		0	305.29	0	3.12	26	O=C1NC(=O)/C(=C/c2ccc(-c3ccc(F)cc3O)o2)S1	Activity	'='	92.0	%				UO_0000187					False	CHEMBL862844	Residual activity at human Abl at 10 uM in presence of 10 uM ATP relative to control	B	BAO_0000357	single protein format	Homo sapiens	None	None	None	None	CHEMBL1862	Tyrosine-protein kinase ABL	Homo sapiens	SINGLE PROTEIN	CHEMBL1138050	1	Scientific Literature	J. Med. Chem.	2006	None
CHEMBL1081312		0	319.37	0	3.07	78, PP121	Nc1ncnc2c1c(-c1cnc3[nH]ccc3c1)nn2C1CCCC1	IC50	'='	18.0	nM	7.75			UO_0000065	24.25	0.44	4.67	7.88	False	CHEMBL3223619	Inhibition of ABL (unknown origin)	B	BAO_0000357	single protein format	Homo sapiens	None	None	None	None	CHEMBL1862	Tyrosine-protein kinase ABL	Homo sapiens	SINGLE PROTEIN	CHEMBL3217752	1	Scientific Literature	MedChemComm	2012	None
CHEMBL1233882		0	304.36	0	3.20	77, PP102	CC(C)n1nc(-c2ccc3ncccc3c2)c2c(N)ncnc21	IC50	'='	140.0	nM	6.85			UO_0000065	22.52	0.41	3.65	8.31	False	CHEMBL3223619	Inhibition of ABL (unknown origin)	B	BAO_0000357	single protein format	Homo sapiens	None	None	None	None	CHEMBL1862	Tyrosine-protein kinase ABL	Homo sapiens	SINGLE PROTEIN	CHEMBL3217752	1	Scientific Literature	MedChemComm	2012	None
CHEMBL208637		0	220.23	0	0.89	6a	CCOc1nc(NC(C)=O)cc(N)c1C#N	Ki	'>'	710.0	nM				UO_0000065					False	CHEMBL860191	Inhibition of Abl	B	BAO_0000357	single protein format	Homo sapiens	None	None	None	None	CHEMBL1862	Tyrosine-protein kinase ABL	Homo sapiens	SINGLE PROTEIN	CHEMBL1148638	1	Scientific Literature	J. Med. Chem.	2006	None
CHEMBL493315		0	477.57	1	5.09	19b	Cc1ccc(NC(=O)c2ccc(/C=C/C(=O)NO)s2)cc1Nc1ncc(-c2cccnc2)s1	IC50	'='	2600.0	nM	5.58			UO_0000065	11.69	0.23	0.50	4.80	False	CHEMBL1022422	Inhibition of wild-type c-Abl by liquid scintillation counting	B	BAO_0000357	single protein format	None	None	None	None	None	CHEMBL1862	Tyrosine-protein kinase ABL	Homo sapiens	SINGLE PROTEIN	CHEMBL1153406	1	Scientific Literature	J. Med. Chem.	2009	None
CHEMBL475051		0	431.48	0	4.32	54a	O=C(NO)c1ccc(C(=O)Nc2cccc(Nc3ncc(-c4cccnc4)s3)c2)cc1	IC50	'='	17000.0	nM	4.77			UO_0000065	11.05	0.21	0.45	4.10	False	CHEMBL1022422	Inhibition of wild-type c-Abl by liquid scintillation counting	B	BAO_0000357	single protein format	None	None	None	None	None	CHEMBL1862	Tyrosine-protein kinase ABL	Homo sapiens	SINGLE PROTEIN	CHEMBL1153406	1	Scientific Literature	J. Med. Chem.	2009	None
CHEMBL499865		0	469.55	0	4.26	CER-0264160	COc1cccc(Nc2cc(Nc3cccc(C(=O)N(C)CCc4ccccn4)c3)nc(N)n2)c1	Inhibition	'='	8.0	%				UO_0000187					False	CHEMBL953403	Inhibition of Abl at 10 uM by HTRF assay relative to control	B	BAO_0000357	single protein format	None	None	None	None	None	CHEMBL1862	Tyrosine-protein kinase ABL	Homo sapiens	SINGLE PROTEIN	CHEMBL1150387	1	Scientific Literature	J. Med. Chem.	2008	None
CHEMBL482513		0	475.35	1	5.05	CER-0264021	O=C(NCc1ccncc1)c1cccc(Nc2cc(Nc3cccc(Br)c3)ncn2)c1	Inhibition	'='	31.0	%				UO_0000187					False	CHEMBL953403	Inhibition of Abl at 10 uM by HTRF assay relative to control	B	BAO_0000357	single protein format	None	None	None	None	None	CHEMBL1862	Tyrosine-protein kinase ABL	Homo sapiens	SINGLE PROTEIN	CHEMBL1150387	1	Scientific Literature	J. Med. Chem.	2008	None
CHEMBL514409	HESPERADIN	0	516.67	2	5.37	7	CCS(=O)(=O)Nc1ccc2c(c1)/C(=C(/Nc1ccc(CN3CCCCC3)cc1)c1ccccc1)C(=O)N2	Activity	'='	0.6	%				UO_0000187					False	CHEMBL1035865	Binding affinity to human ABL at 10 uM relative to control	B	BAO_0000357	single protein format	Homo sapiens	None	None	None	None	CHEMBL1862	Tyrosine-protein kinase ABL	Homo sapiens	SINGLE PROTEIN	CHEMBL1151712	1	Scientific Literature	J. Med. Chem.	2008	None
CHEMBL1630115		0	616.10	2	8.65	7e	Nc1ccccc1NC(=O)/C=C/c1ccc(-c2ccc3ncnc(Nc4ccc(OCc5cccc(F)c5)c(Cl)c4)c3c2)cc1	IC50	'='	4900.0	nM	5.31			UO_0000065	8.62	0.16	-3.34	5.20	False	CHEMBL1640698	Inhibition of ABL1 by flash plate based radioactive enzyme assay	B	BAO_0000357	single protein format	None	None	None	None	None	CHEMBL1862	Tyrosine-protein kinase ABL	Homo sapiens	SINGLE PROTEIN	CHEMBL1629443	1	Scientific Literature	J. Med. Chem.	2010	None
CHEMBL370283		0	375.67	0	4.10	4w	CSc1nn(-c2c(Cl)cc(Cl)cc2Cl)c2nc(C)[nH]c(=O)c12	IC50	'>'	500000.0	nM		Outside typical range		UO_0000065					False	CHEMBL827809	Inhibition of c-Abl tyrosine kinase activity	B	BAO_0000357	single protein format	None	None	None	None	None	CHEMBL1862	Tyrosine-protein kinase ABL	Homo sapiens	SINGLE PROTEIN	CHEMBL1138844	1	Scientific Literature	J. Med. Chem.	2004	None
CHEMBL559068		0	523.56	2	5.40	3h	Cc1ccc(NC(=O)c2cccc(C(F)(F)F)c2)cc1/C=C/n1cnc2c(NCCCN(C)C)ncnc21	IC50	'='	157000.0	nM		Outside typical range		UO_0000065					False	CHEMBL1031882	Inhibition of wild type human Abl kinase by TR-FRET assay	B	BAO_0000357	single protein format	Homo sapiens	None	None	None	None	CHEMBL1862	Tyrosine-protein kinase ABL	Homo sapiens	SINGLE PROTEIN	CHEMBL1158470	1	Scientific Literature	J. Med. Chem.	2009	None
CHEMBL556669		0	457.54	0	4.87	9g	Cc1ccc(C(=O)Nc2cc(C(C)(C)C)on2)cc1/C=C/n1cnc2c(NC3CC3)ncnc21	IC50	'='	23000.0	nM	4.64			UO_0000065	10.14	0.19	-0.23	4.19	False	CHEMBL1031882	Inhibition of wild type human Abl kinase by TR-FRET assay	B	BAO_0000357	single protein format	Homo sapiens	None	None	None	None	CHEMBL1862	Tyrosine-protein kinase ABL	Homo sapiens	SINGLE PROTEIN	CHEMBL1158470	1	Scientific Literature	J. Med. Chem.	2009	None
CHEMBL607707	PELITINIB	2	467.93	1	5.10	EKB-569	CCOc1cc2ncc(C#N)c(Nc3ccc(F)c(Cl)c3)c2cc1NC(=O)/C=C/CN(C)C	Kd	'='	130.0	nM	6.89			UO_0000065	14.72	0.28	1.79	7.63	False	CHEMBL859872	Average Binding Constant for ABL1(M351T); NA=Not Active at 10 uM	B	BAO_0000357	single protein format	Homo sapiens	None	None	None	None	CHEMBL1862	Tyrosine-protein kinase ABL	Homo sapiens	SINGLE PROTEIN	CHEMBL1144455	1	Scientific Literature	Nat. Biotechnol.	2005	None
CHEMBL91829	RUBOXISTAURIN	3	468.56	0	3.51	LY-333531	CN(C)C[C@@H]1CCn2cc(c3ccccc32)C2=C(C(=O)NC2=O)c2cn(c3ccccc23)CCO1	Kd						Not Active						False	CHEMBL859872	Average Binding Constant for ABL1(M351T); NA=Not Active at 10 uM	B	BAO_0000357	single protein format	Homo sapiens	None	None	None	None	CHEMBL1862	Tyrosine-protein kinase ABL	Homo sapiens	SINGLE PROTEIN	CHEMBL1144455	1	Scientific Literature	Nat. Biotechnol.	2005	None
CHEMBL535	SUNITINIB	4	398.48	0	3.33	SU-11248	CCN(CC)CCNC(=O)c1c(C)[nH]c(/C=C2\C(=O)Nc3ccc(F)cc32)c1C	Kd	'='	720.0	nM	6.14			UO_0000065	15.42	0.29	2.81	7.95	False	CHEMBL861044	Average Binding Constant for ABL1(Y253F); NA=Not Active at 10 uM	B	BAO_0000357	single protein format	Homo sapiens	None	None	None	None	CHEMBL1862	Tyrosine-protein kinase ABL	Homo sapiens	SINGLE PROTEIN	CHEMBL1144455	1	Scientific Literature	Nat. Biotechnol.	2005	None
CHEMBL14762	SELICICLIB	2	354.46	0	3.20	roscovitine	CC[C@H](CO)Nc1nc(NCc2ccccc2)c2ncn(C(C)C)c2n1	Kd						Not Active						False	CHEMBL859871	Average Binding Constant for ABL1(H396P); NA=Not Active at 10 uM	B	BAO_0000357	single protein format	Homo sapiens	None	None	None	None	CHEMBL1862	Tyrosine-protein kinase ABL	Homo sapiens	SINGLE PROTEIN	CHEMBL1144455	1	Scientific Literature	Nat. Biotechnol.	2005	None
CHEMBL1725279	SP-600125	0	220.23	0	4.43	SP-600125	Oc1c2ccccc2c2c3c(cccc13)N=N2	Kd						Not Active						False	CHEMBL859873	Average Binding Constant for ABL1(T315I); NA=Not Active at 10 uM	B	BAO_0000357	single protein format	Homo sapiens	None	None	None	None	CHEMBL1862	Tyrosine-protein kinase ABL	Homo sapiens	SINGLE PROTEIN	CHEMBL1144455	1	Scientific Literature	Nat. Biotechnol.	2005	None
CHEMBL941	IMATINIB	4	493.62	0	4.59	Gleevec	Cc1ccc(NC(=O)c2ccc(CN3CCN(C)CC3)cc2)cc1Nc1nccc(-c2cccnc2)n1	Kd	'='	6200.0	nM	5.21			UO_0000065	10.55	0.19	0.62	6.04	False	CHEMBL859873	Average Binding Constant for ABL1(T315I); NA=Not Active at 10 uM	B	BAO_0000357	single protein format	Homo sapiens	None	None	None	None	CHEMBL1862	Tyrosine-protein kinase ABL	Homo sapiens	SINGLE PROTEIN	CHEMBL1144455	1	Scientific Literature	Nat. Biotechnol.	2005	None
CHEMBL521179	SR-3677	0	408.46	0	2.80	5, SR-3677	CN(C)CCOc1cc(-c2cn[nH]c2)ccc1NC(=O)C1COc2ccccc2O1	Inhibition	'<'	10.0	%				UO_0000187					False	CHEMBL1032221	Inhibition of ABL1 F317I mutant at 3 uM	B	BAO_0000019	assay format	Homo sapiens	None	None	None	None	CHEMBL1862	Tyrosine-protein kinase ABL	Homo sapiens	SINGLE PROTEIN	CHEMBL1142492	1	Scientific Literature	J. Med. Chem.	2008	None
CHEMBL566083		0	464.96	0	3.48	Table 2, R4C1	Cl.Nc1ncc(-c2ccc(C(=O)NC3CCNCC3)cc2)nc1Oc1ccc2cc[nH]c2c1	Inhibition	'='	85.0	%				UO_0000187					False	CHEMBL1052144	Inhibition of recombinant ABL1 at 20 uM by [gamma-33P]ATP based assay	B	BAO_0000357	single protein format	None	None	None	None	None	CHEMBL1862	Tyrosine-protein kinase ABL	Homo sapiens	SINGLE PROTEIN	CHEMBL1154188	1	Scientific Literature	J. Med. Chem.	2009	None
CHEMBL575565		0	464.96	0	3.48	Table 2, R6C1	Cl.Nc1ncc(-c2ccc(C(=O)NCC3CCCN3)cc2)nc1Oc1ccc2cc[nH]c2c1	Inhibition	'='	87.0	%				UO_0000187					False	CHEMBL1052144	Inhibition of recombinant ABL1 at 20 uM by [gamma-33P]ATP based assay	B	BAO_0000357	single protein format	None	None	None	None	None	CHEMBL1862	Tyrosine-protein kinase ABL	Homo sapiens	SINGLE PROTEIN	CHEMBL1154188	1	Scientific Literature	J. Med. Chem.	2009	None
CHEMBL535	SUNITINIB	4	398.48	0	3.33	Sunitinib	CCN(CC)CCNC(=O)c1c(C)[nH]c(/C=C2\C(=O)Nc3ccc(F)cc32)c1C	Kd	'='	2800.0	nM	5.55			UO_0000065	13.94	0.26	2.22	7.19	True	CHEMBL1063789	Binding constant for ABL1(E255K) kinase domain	B	BAO_0000357	single protein format	Homo sapiens	None	None	None	None	CHEMBL1862	Tyrosine-protein kinase ABL	Homo sapiens	SINGLE PROTEIN	CHEMBL1150977	1	Scientific Literature	Nat. Biotechnol.	2008	None
CHEMBL24828	VANDETANIB	4	475.36	1	5.00	ZD-6474	COc1cc2c(Nc3ccc(Br)cc3F)ncnc2cc1OCC1CCN(C)CC1	Kd	'='	530.0	nM	6.28			UO_0000065	13.20	0.29	1.28	10.55	False	CHEMBL1063789	Binding constant for ABL1(E255K) kinase domain	B	BAO_0000357	single protein format	Homo sapiens	None	None	None	None	CHEMBL1862	Tyrosine-protein kinase ABL	Homo sapiens	SINGLE PROTEIN	CHEMBL1150977	1	Scientific Literature	Nat. Biotechnol.	2008	None
CHEMBL261849	GW632580X	0	366.42	0	2.83	GW-2580	COc1ccc(COc2ccc(Cc3cnc(N)nc3N)cc2OC)cc1	Kd	'>'	10000.0	nM				UO_0000065					True	CHEMBL1060174	Binding constant for ABL1(H396P) kinase domain	B	BAO_0000357	single protein format	Homo sapiens	None	None	None	None	CHEMBL1862	Tyrosine-protein kinase ABL	Homo sapiens	SINGLE PROTEIN	CHEMBL1150977	1	Scientific Literature	Nat. Biotechnol.	2008	None
CHEMBL477772	PAZOPANIB	4	437.53	0	3.14	GW-786034	Cc1ccc(Nc2nccc(N(C)c3ccc4c(C)n(C)nc4c3)n2)cc1S(N)(=O)=O	Kd	'>'	10000.0	nM				UO_0000065					True	CHEMBL1060174	Binding constant for ABL1(H396P) kinase domain	B	BAO_0000357	single protein format	Homo sapiens	None	None	None	None	CHEMBL1862	Tyrosine-protein kinase ABL	Homo sapiens	SINGLE PROTEIN	CHEMBL1150977	1	Scientific Literature	Nat. Biotechnol.	2008	None
CHEMBL31965	CANERTINIB	3	485.95	0	4.39	CI-1033	C=CC(=O)Nc1cc2c(Nc3ccc(F)c(Cl)c3)ncnc2cc1OCCCN1CCOCC1	Kd	'='	640.0	nM	6.19			UO_0000065	12.75	0.25	1.80	6.99	False	CHEMBL1062829	Binding constant for ABL1(M351T) kinase domain	B	BAO_0000357	single protein format	Homo sapiens	None	None	None	None	CHEMBL1862	Tyrosine-protein kinase ABL	Homo sapiens	SINGLE PROTEIN	CHEMBL1150977	1	Scientific Literature	Nat. Biotechnol.	2008	None
CHEMBL574738	AST-487	1	529.57	2	5.11	AST-487	CCN1CCN(Cc2ccc(NC(=O)Nc3ccc(Oc4cc(NC)ncn4)cc3)cc2C(F)(F)F)CC1	Kd	'='	8.4	nM	8.08			UO_0000065	15.25	0.29	2.97	8.53	False	CHEMBL1062830	Binding constant for ABL1(Q252H) kinase domain	B	BAO_0000357	single protein format	Homo sapiens	None	None	None	None	CHEMBL1862	Tyrosine-protein kinase ABL	Homo sapiens	SINGLE PROTEIN	CHEMBL1150977	1	Scientific Literature	Nat. Biotechnol.	2008	None
CHEMBL574738	AST-487	1	529.57	2	5.11	AST-487	CCN1CCN(Cc2ccc(NC(=O)Nc3ccc(Oc4cc(NC)ncn4)cc3)cc2C(F)(F)F)CC1	Kd	'='	2.3	nM	8.64			UO_0000065	16.31	0.31	3.53	9.13	False	CHEMBL1051277	Binding constant for ABL1(T315I) kinase domain	B	BAO_0000357	single protein format	Homo sapiens	None	None	None	None	CHEMBL1862	Tyrosine-protein kinase ABL	Homo sapiens	SINGLE PROTEIN	CHEMBL1150977	1	Scientific Literature	Nat. Biotechnol.	2008	None
CHEMBL939	GEFITINIB	4	446.91	0	4.28	Gefitinib	COc1cc2ncnc(Nc3ccc(F)c(Cl)c3)c2cc1OCCCN1CCOCC1	Kd	'>'	10000.0	nM				UO_0000065					True	CHEMBL1051277	Binding constant for ABL1(T315I) kinase domain	B	BAO_0000357	single protein format	Homo sapiens	None	None	None	None	CHEMBL1862	Tyrosine-protein kinase ABL	Homo sapiens	SINGLE PROTEIN	CHEMBL1150977	1	Scientific Literature	Nat. Biotechnol.	2008	None
CHEMBL607707	PELITINIB	2	467.93	1	5.10	EKB-569	CCOc1cc2ncc(C#N)c(Nc3ccc(F)c(Cl)c3)c2cc1NC(=O)/C=C/CN(C)C	Kd	'='	190.0	nM	6.72			UO_0000065	14.36	0.28	1.62	7.44	False	CHEMBL1061130	Binding constant for ABL1(Y253F) kinase domain	B	BAO_0000357	single protein format	Homo sapiens	None	None	None	None	CHEMBL1862	Tyrosine-protein kinase ABL	Homo sapiens	SINGLE PROTEIN	CHEMBL1150977	1	Scientific Literature	Nat. Biotechnol.	2008	None
CHEMBL91829	RUBOXISTAURIN	3	468.56	0	3.51	LY-333531	CN(C)C[C@@H]1CCn2cc(c3ccccc32)C2=C(C(=O)NC2=O)c2cn(c3ccccc23)CCO1	Kd	'>'	10000.0	nM				UO_0000065					True	CHEMBL1061130	Binding constant for ABL1(Y253F) kinase domain	B	BAO_0000357	single protein format	Homo sapiens	None	None	None	None	CHEMBL1862	Tyrosine-protein kinase ABL	Homo sapiens	SINGLE PROTEIN	CHEMBL1150977	1	Scientific Literature	Nat. Biotechnol.	2008	None
CHEMBL10	SB-203580	0	377.44	0	4.68	SB-203580	C[S+]([O-])c1ccc(-c2nc(-c3ccc(F)cc3)c(-c3ccncc3)[nH]2)cc1	Kd	'>'	10000.0	nM				UO_0000065					True	CHEMBL1061130	Binding constant for ABL1(Y253F) kinase domain	B	BAO_0000357	single protein format	Homo sapiens	None	None	None	None	CHEMBL1862	Tyrosine-protein kinase ABL	Homo sapiens	SINGLE PROTEIN	CHEMBL1150977	1	Scientific Literature	Nat. Biotechnol.	2008	None
CHEMBL1909347		0	546.38	0	3.37	SB-732881-H	CN1CCC(C(=O)Nc2n[nH]c3nc(-c4ccc(O)cc4)c(Br)cc23)CC1.O=C(O)/C=C\C(=O)O	Inhibition	'='	2.19	%				UO_0000187					False	CHEMBL1962236	GSK_PKIS: ABL1 (Y253F mutant) mean inhibition at 0.1 uM [Nanosyn]	B	BAO_0000357	single protein format	None	None	None	None	None	CHEMBL1862	Tyrosine-protein kinase ABL	Homo sapiens	SINGLE PROTEIN	CHEMBL1961873	16	GSK Published Kinase Inhibitor Set			None
CHEMBL101804		0	268.28	0	2.57	SB-743899	O=C(Nc1n[nH]c2nc(-c3ccco3)ccc12)C1CC1	Inhibition	'='	9.24	%				UO_0000187					False	CHEMBL1962233	GSK_PKIS: ABL1 (Q252H mutant) mean inhibition at 1 uM [Nanosyn]	B	BAO_0000357	single protein format	None	None	None	None	None	CHEMBL1862	Tyrosine-protein kinase ABL	Homo sapiens	SINGLE PROTEIN	CHEMBL1961873	16	GSK Published Kinase Inhibitor Set			None
CHEMBL1909368	GW683134A	0	575.91	2	7.00	GW683134A	Cl.O=C(Nc1ccc(Oc2ccc3[nH]c(NC(=O)c4ccco4)nc3c2)cc1)Nc1cc(C(F)(F)F)ccc1F	Inhibition	'='	91.95	%				UO_0000187					False	CHEMBL1962229	GSK_PKIS: ABL1 (H396P mutant) mean inhibition at 1 uM [Nanosyn]	B	BAO_0000357	single protein format	None	None	None	None	None	CHEMBL1862	Tyrosine-protein kinase ABL	Homo sapiens	SINGLE PROTEIN	CHEMBL1961873	16	GSK Published Kinase Inhibitor Set			None
CHEMBL1909347		0	546.38	0	3.37	SB-732881-H	CN1CCC(C(=O)Nc2n[nH]c3nc(-c4ccc(O)cc4)c(Br)cc23)CC1.O=C(O)/C=C\C(=O)O	Inhibition	'='	9.89	%				UO_0000187					False	CHEMBL1962231	GSK_PKIS: ABL1 (M351T mutant) mean inhibition at 1 uM [Nanosyn]	B	BAO_0000357	single protein format	None	None	None	None	None	CHEMBL1862	Tyrosine-protein kinase ABL	Homo sapiens	SINGLE PROTEIN	CHEMBL1961873	16	GSK Published Kinase Inhibitor Set			None
CHEMBL473826		0	501.55	2	5.37	12a	Nc1ccccc1NC(=O)c1ccc(C(=O)Nc2cccc(Nc3ncc(-c4cccnc4)cn3)c2)cc1	IC50	'='	9800.0	nM	5.01			UO_0000065	9.99	0.18	-0.36	3.71	False	CHEMBL1022423	Inhibition of c-Abl T315I mutant by liquid scintillation counting	B	BAO_0000019	assay format	Homo sapiens	None	None	None	None	CHEMBL1862	Tyrosine-protein kinase ABL	Homo sapiens	SINGLE PROTEIN	CHEMBL1153406	1	Scientific Literature	J. Med. Chem.	2009	None
CHEMBL409892	GW305178X	0	367.39	0	1.65	GW305178X	NS(=O)(=O)c1ccc(N/N=C2\C(=O)Nc3ccc4ncccc4c32)cc1	Inhibition	'='	9.91	%				UO_0000187					False	CHEMBL1962238	GSK_PKIS: ABL1 mean inhibition at 0.1 uM [Nanosyn]	B	BAO_0000357	single protein format	None	None	None	None	None	CHEMBL1862	Tyrosine-protein kinase ABL	Homo sapiens	SINGLE PROTEIN	CHEMBL1961873	16	GSK Published Kinase Inhibitor Set			None
CHEMBL160333		0	349.17	0	3.18	SB-409514	O=C1NC(=O)C(c2cccc(Cl)c2)=C1Nc1ccc(O)c(Cl)c1	Inhibition	'='	0.46	%				UO_0000187					False	CHEMBL1962226	GSK_PKIS: ABL1 (E255K mutant) mean inhibition at 0.1 uM [Nanosyn]	B	BAO_0000357	single protein format	None	None	None	None	None	CHEMBL1862	Tyrosine-protein kinase ABL	Homo sapiens	SINGLE PROTEIN	CHEMBL1961873	16	GSK Published Kinase Inhibitor Set			None
CHEMBL160333		0	349.17	0	3.18	SB-409514	O=C1NC(=O)C(c2cccc(Cl)c2)=C1Nc1ccc(O)c(Cl)c1	Inhibition	'='	-0.55	%				UO_0000187					False	CHEMBL1962227	GSK_PKIS: ABL1 (E255K mutant) mean inhibition at 1 uM [Nanosyn]	B	BAO_0000357	single protein format	None	None	None	None	None	CHEMBL1862	Tyrosine-protein kinase ABL	Homo sapiens	SINGLE PROTEIN	CHEMBL1961873	16	GSK Published Kinase Inhibitor Set			None
CHEMBL476259	GSK-1326255A	0	517.61	2	5.28	GSK1326255A	CCCN1CCC(c2ccc(Nc3nc(Nc4cc(F)ccc4C(N)=O)c4cc[nH]c4n3)c(OC)c2)CC1	Inhibition	'='	3.58	%				UO_0000187					False	CHEMBL1962234	GSK_PKIS: ABL1 (T315I mutant) mean inhibition at 0.1 uM [Nanosyn]	B	BAO_0000357	single protein format	None	None	None	None	None	CHEMBL1862	Tyrosine-protein kinase ABL	Homo sapiens	SINGLE PROTEIN	CHEMBL1961873	16	GSK Published Kinase Inhibitor Set			None
CHEMBL409892	GW305178X	0	367.39	0	1.65	GW305178X	NS(=O)(=O)c1ccc(N/N=C2\C(=O)Nc3ccc4ncccc4c32)cc1	Inhibition	'='	11.57	%				UO_0000187					False	CHEMBL1962236	GSK_PKIS: ABL1 (Y253F mutant) mean inhibition at 0.1 uM [Nanosyn]	B	BAO_0000357	single protein format	None	None	None	None	None	CHEMBL1862	Tyrosine-protein kinase ABL	Homo sapiens	SINGLE PROTEIN	CHEMBL1961873	16	GSK Published Kinase Inhibitor Set			None
CHEMBL160333		0	349.17	0	3.18	SB-409514	O=C1NC(=O)C(c2cccc(Cl)c2)=C1Nc1ccc(O)c(Cl)c1	Inhibition	'='	1.14	%				UO_0000187					False	CHEMBL1962234	GSK_PKIS: ABL1 (T315I mutant) mean inhibition at 0.1 uM [Nanosyn]	B	BAO_0000357	single protein format	None	None	None	None	None	CHEMBL1862	Tyrosine-protein kinase ABL	Homo sapiens	SINGLE PROTEIN	CHEMBL1961873	16	GSK Published Kinase Inhibitor Set			None
CHEMBL13972		0	440.48	0	4.73	SB-242721	N#Cc1ccc(Oc2nccc(-c3c(-c4ccc(F)cc4)ncn3C3CCNCC3)n2)cc1	Inhibition	'='	2.11	%				UO_0000187					False	CHEMBL1962236	GSK_PKIS: ABL1 (Y253F mutant) mean inhibition at 0.1 uM [Nanosyn]	B	BAO_0000357	single protein format	None	None	None	None	None	CHEMBL1862	Tyrosine-protein kinase ABL	Homo sapiens	SINGLE PROTEIN	CHEMBL1961873	16	GSK Published Kinase Inhibitor Set			None
CHEMBL516248	GW804482X	0	379.44	0	3.77	GW804482X	COc1cccc(COc2cc(-n3cnc4ccccc43)sc2C(N)=O)c1	Inhibition	'='	2.97	%				UO_0000187					False	CHEMBL1962231	GSK_PKIS: ABL1 (M351T mutant) mean inhibition at 1 uM [Nanosyn]	B	BAO_0000357	single protein format	None	None	None	None	None	CHEMBL1862	Tyrosine-protein kinase ABL	Homo sapiens	SINGLE PROTEIN	CHEMBL1961873	16	GSK Published Kinase Inhibitor Set			None
CHEMBL273564	GW795493X	0	413.36	1	5.13	GW795493X	Nc1ncnc2occ(-c3ccc(NC(=O)Nc4cccc(C(F)(F)F)c4)cc3)c12	Inhibition	'='	48.2	%				UO_0000187					False	CHEMBL1962237	GSK_PKIS: ABL1 (Y253F mutant) mean inhibition at 1 uM [Nanosyn]	B	BAO_0000357	single protein format	None	None	None	None	None	CHEMBL1862	Tyrosine-protein kinase ABL	Homo sapiens	SINGLE PROTEIN	CHEMBL1961873	16	GSK Published Kinase Inhibitor Set			None
CHEMBL467581	GSK-2219385A	0	520.57	1	3.52	GSK2219385A	COc1cc(C)c(N(C)C(=O)CN(C)C)cc1Nc1nc(Nc2cccc(F)c2C(N)=O)c2cc[nH]c2n1	Inhibition	'='	0.32	%				UO_0000187					False	CHEMBL1962238	GSK_PKIS: ABL1 mean inhibition at 0.1 uM [Nanosyn]	B	BAO_0000357	single protein format	None	None	None	None	None	CHEMBL1862	Tyrosine-protein kinase ABL	Homo sapiens	SINGLE PROTEIN	CHEMBL1961873	16	GSK Published Kinase Inhibitor Set			None
CHEMBL234838	GW572738X	0	300.36	0	3.89	GW572738X	N#Cc1c(NC(=O)c2ccccc2F)sc2c1CCCC2	Inhibition	'='	0.05	%				UO_0000187					False	CHEMBL1962237	GSK_PKIS: ABL1 (Y253F mutant) mean inhibition at 1 uM [Nanosyn]	B	BAO_0000357	single protein format	None	None	None	None	None	CHEMBL1862	Tyrosine-protein kinase ABL	Homo sapiens	SINGLE PROTEIN	CHEMBL1961873	16	GSK Published Kinase Inhibitor Set			None
CHEMBL95502		0	394.50	0	4.21	SB-221466	CC1(C)CC(n2cnc(-c3ccc(F)cc3)c2-c2ccnc(N)n2)CC(C)(C)N1	Inhibition	'='	0.31	%				UO_0000187					False	CHEMBL1962233	GSK_PKIS: ABL1 (Q252H mutant) mean inhibition at 1 uM [Nanosyn]	B	BAO_0000357	single protein format	None	None	None	None	None	CHEMBL1862	Tyrosine-protein kinase ABL	Homo sapiens	SINGLE PROTEIN	CHEMBL1961873	16	GSK Published Kinase Inhibitor Set			None
CHEMBL215993	GW284372X	0	393.45	1	6.21	GW284372X	c1ccc(COc2ccc(Nc3ncnc4ccc(-c5ccco5)cc34)cc2)cc1	Inhibition	'='	2.41	%				UO_0000187					False	CHEMBL1962231	GSK_PKIS: ABL1 (M351T mutant) mean inhibition at 1 uM [Nanosyn]	B	BAO_0000357	single protein format	None	None	None	None	None	CHEMBL1862	Tyrosine-protein kinase ABL	Homo sapiens	SINGLE PROTEIN	CHEMBL1961873	16	GSK Published Kinase Inhibitor Set			None
CHEMBL1909375	GSK-614526A	0	525.49	0	1.34	GSK614526A	CCn1c(-c2nonc2N)nc2c(C#CC(C)(C)O)ncc(OC[C@@H]3CCCN3)c21.O=C(O)C(F)(F)F	Inhibition	'='	1.33	%				UO_0000187					False	CHEMBL1962231	GSK_PKIS: ABL1 (M351T mutant) mean inhibition at 1 uM [Nanosyn]	B	BAO_0000357	single protein format	None	None	None	None	None	CHEMBL1862	Tyrosine-protein kinase ABL	Homo sapiens	SINGLE PROTEIN	CHEMBL1961873	16	GSK Published Kinase Inhibitor Set			None
CHEMBL474046		0	521.61	2	5.74	16b	Cc1ccc(NC(=O)c2ccc(C(=O)Nc3ccccc3N)nc2)cc1Nc1ncc(-c2cccnc2)s1	IC50	'='	12000.0	nM	4.92			UO_0000065	9.43	0.18	-0.82	3.65	False	CHEMBL1022423	Inhibition of c-Abl T315I mutant by liquid scintillation counting	B	BAO_0000019	assay format	Homo sapiens	None	None	None	None	CHEMBL1862	Tyrosine-protein kinase ABL	Homo sapiens	SINGLE PROTEIN	CHEMBL1153406	1	Scientific Literature	J. Med. Chem.	2009	None
CHEMBL84558		0	263.32	0	2.80	16a	CCCOc1ccc(/C=C2\SC(=O)NC2=O)cc1	Inhibition	'='	6.0	%				UO_0000187					False	CHEMBL1012665	Inhibition of ABL at 5 uM	B	BAO_0000357	single protein format	None	None	None	None	None	CHEMBL1862	Tyrosine-protein kinase ABL	Homo sapiens	SINGLE PROTEIN	CHEMBL1139352	1	Scientific Literature	J. Med. Chem.	2009	None
CHEMBL519962		0	426.52	0	2.42	CER-0262904	COC[C@@H]1CCCN1C(=O)[C@@H]1CCCN1c1cc(Nc2cccc(OC)c2)nc(N)n1	Inhibition	'='	0.0	%				UO_0000187					False	CHEMBL953403	Inhibition of Abl at 10 uM by HTRF assay relative to control	B	BAO_0000357	single protein format	None	None	None	None	None	CHEMBL1862	Tyrosine-protein kinase ABL	Homo sapiens	SINGLE PROTEIN	CHEMBL1150387	1	Scientific Literature	J. Med. Chem.	2008	None
CHEMBL482488		0	446.54	0	3.56	CER-0263252	O=C(COc1ccccc1)N1CCN(c2nccc(Nc3ccc4ncsc4c3)n2)CC1	Inhibition	'='	8.0	%				UO_0000187					False	CHEMBL953403	Inhibition of Abl at 10 uM by HTRF assay relative to control	B	BAO_0000357	single protein format	None	None	None	None	None	CHEMBL1862	Tyrosine-protein kinase ABL	Homo sapiens	SINGLE PROTEIN	CHEMBL1150387	1	Scientific Literature	J. Med. Chem.	2008	None
CHEMBL521145		0	384.49	0	3.16	CER-0264280	Cc1ccc(CN2CCN(c3nccc(C(C#N)c4ccccn4)n3)CC2)cc1	Inhibition	'='	5.0	%				UO_0000187					False	CHEMBL953403	Inhibition of Abl at 10 uM by HTRF assay relative to control	B	BAO_0000357	single protein format	None	None	None	None	None	CHEMBL1862	Tyrosine-protein kinase ABL	Homo sapiens	SINGLE PROTEIN	CHEMBL1150387	1	Scientific Literature	J. Med. Chem.	2008	None
CHEMBL293991		0	459.45	1	5.43	9	NCCCn1ccc2c(-c3ccnc(Nc4cccc(OC(F)(F)C(F)F)c4)n3)cccc21	IC50	'='	350.0	nM	6.46			UO_0000065	14.05	0.27	1.03	8.28	False	CHEMBL846547	Inhibition of v-Abl tyrosine kinase.	B	BAO_0000357	single protein format	None	None	None	None	None	CHEMBL1862	Tyrosine-protein kinase ABL	Homo sapiens	SINGLE PROTEIN	CHEMBL1130562	1	Scientific Literature	Bioorg. Med. Chem. Lett.	1997	None
CHEMBL484324		0	437.55	0	4.95	CER-0262468	Cc1cccc(Nc2ncnc3c2CN(C(=O)c2ccc(N(C)C)c4ccccc24)CC3)c1	Inhibition	'='	7.0	%				UO_0000187					False	CHEMBL953403	Inhibition of Abl at 10 uM by HTRF assay relative to control	B	BAO_0000357	single protein format	None	None	None	None	None	CHEMBL1862	Tyrosine-protein kinase ABL	Homo sapiens	SINGLE PROTEIN	CHEMBL1150387	1	Scientific Literature	J. Med. Chem.	2008	None
CHEMBL543361		0	409.00	0	3.32	16	CN(C)CC(CSCCN)C(=O)c1ccc(OCc2ccccc2)cc1.Cl	IC50	'>'	50000.0	nM				UO_0000065					False	CHEMBL847372	In vitro inhibition of the v-abl tyrosine kinase activity in A431 membranes using angiotensin II as phosphate acceptor as substrate	B	BAO_0000249	cell membrane format	None	None	None	None	None	CHEMBL1862	Tyrosine-protein kinase ABL	Homo sapiens	SINGLE PROTEIN	CHEMBL1128740	1	Scientific Literature	J. Med. Chem.	1995	None
CHEMBL101253	VATALANIB	3	346.82	1	5.01	PTK-787	Clc1ccc(Nc2nnc(Cc3ccncc3)c3ccccc23)cc1	Kd	'>'	10000.0	nM				UO_0000065					True	CHEMBL1062829	Binding constant for ABL1(M351T) kinase domain	B	BAO_0000357	single protein format	Homo sapiens	None	None	None	None	CHEMBL1862	Tyrosine-protein kinase ABL	Homo sapiens	SINGLE PROTEIN	CHEMBL1150977	1	Scientific Literature	Nat. Biotechnol.	2008	None
CHEMBL221959	TOFACITINIB	4	312.38	0	1.54	CP-690550	C[C@@H]1CCN(C(=O)CC#N)C[C@@H]1N(C)c1ncnc2[nH]ccc12	Kd	'>'	10000.0	nM				UO_0000065					True	CHEMBL1062830	Binding constant for ABL1(Q252H) kinase domain	B	BAO_0000357	single protein format	Homo sapiens	None	None	None	None	CHEMBL1862	Tyrosine-protein kinase ABL	Homo sapiens	SINGLE PROTEIN	CHEMBL1150977	1	Scientific Literature	Nat. Biotechnol.	2008	None
CHEMBL14762	SELICICLIB	2	354.46	0	3.20	Roscovitine/CYC-202	CC[C@H](CO)Nc1nc(NCc2ccccc2)c2ncn(C(C)C)c2n1	Kd	'>'	10000.0	nM				UO_0000065					False	CHEMBL1062830	Binding constant for ABL1(Q252H) kinase domain	B	BAO_0000357	single protein format	Homo sapiens	None	None	None	None	CHEMBL1862	Tyrosine-protein kinase ABL	Homo sapiens	SINGLE PROTEIN	CHEMBL1150977	1	Scientific Literature	Nat. Biotechnol.	2008	None
CHEMBL278041	SB-202190	0	331.35	0	4.65	SB-202190	Oc1ccc(-c2nc(-c3ccc(F)cc3)c(-c3ccncc3)[nH]2)cc1	Kd	'>'	10000.0	nM				UO_0000065					False	CHEMBL1062830	Binding constant for ABL1(Q252H) kinase domain	B	BAO_0000357	single protein format	Homo sapiens	None	None	None	None	CHEMBL1862	Tyrosine-protein kinase ABL	Homo sapiens	SINGLE PROTEIN	CHEMBL1150977	1	Scientific Literature	Nat. Biotechnol.	2008	None
CHEMBL10	SB-203580	0	377.44	0	4.68	SB-203580	C[S+]([O-])c1ccc(-c2nc(-c3ccc(F)cc3)c(-c3ccncc3)[nH]2)cc1	Kd	'>'	10000.0	nM				UO_0000065					True	CHEMBL1062830	Binding constant for ABL1(Q252H) kinase domain	B	BAO_0000357	single protein format	Homo sapiens	None	None	None	None	CHEMBL1862	Tyrosine-protein kinase ABL	Homo sapiens	SINGLE PROTEIN	CHEMBL1150977	1	Scientific Literature	Nat. Biotechnol.	2008	None
CHEMBL1421	DASATINIB	4	488.02	0	3.31	Dasatinib	Cc1nc(Nc2ncc(C(=O)Nc3c(C)cccc3Cl)s2)cc(N2CCN(CCO)CC2)n1	Kd	'='	590.0	nM	6.23			UO_0000065	12.76	0.26	2.92	5.85	False	CHEMBL1051277	Binding constant for ABL1(T315I) kinase domain	B	BAO_0000357	single protein format	Homo sapiens	None	None	None	None	CHEMBL1862	Tyrosine-protein kinase ABL	Homo sapiens	SINGLE PROTEIN	CHEMBL1150977	1	Scientific Literature	Nat. Biotechnol.	2008	None
CHEMBL475337		0	410.37	1	5.39	8j	CCCCNc1nc(SC)nc2c1cnn2CC(Cl)c1ccc(Cl)cc1	Ki	'='	390.0	nM	6.41			UO_0000065	15.62	0.34	1.02	11.52	False	CHEMBL962773	Inhibition of human recombinant Abl by filter-binding assay	B	BAO_0000357	single protein format	Homo sapiens	None	None	None	None	CHEMBL1862	Tyrosine-protein kinase ABL	Homo sapiens	SINGLE PROTEIN	CHEMBL1140987	1	Scientific Literature	Eur. J. Med. Chem.	2008	None
CHEMBL1242752		0	327.39	0	3.06	PP305	CCOc1cc(-c2nn(C(C)C)c3ncnc(N)c23)ccc1OC	IC50	'='	6000.0	nM	5.22			UO_0000065	15.95	0.30	2.16	5.93	False	CHEMBL1243972	Inhibition of recombinant c-Abl by radioactive phosphotransfer assay in presence of 10 uM ATP	B	BAO_0000357	single protein format	None	None	None	None	None	CHEMBL1862	Tyrosine-protein kinase ABL	Homo sapiens	SINGLE PROTEIN	CHEMBL1240340	1	Scientific Literature	Nat. Chem. Biol.	2008	None
CHEMBL1421	DASATINIB	4	488.02	0	3.31	3	Cc1nc(Nc2ncc(C(=O)Nc3c(C)cccc3Cl)s2)cc(N2CCN(CCO)CC2)n1	Inhibition	'='	90.0	%				UO_0000187					True	CHEMBL2341793	Inhibition of ABL (unknown origin) at 100 uM after 60 mins by ELISA relative to control	B	BAO_0000357	single protein format	Homo sapiens	None	None	None	None	CHEMBL1862	Tyrosine-protein kinase ABL	Homo sapiens	SINGLE PROTEIN	CHEMBL2331337	1	Scientific Literature	Eur. J. Med. Chem.	2013	None
CHEMBL501463		0	585.48	1	4.34	CER-0262939	Nc1nc(Nc2ccc3ncsc3c2)cc(N2CCC[C@H]2C(=O)NCCc2cccc(I)c2)n1	Inhibition	'='	7.0	%				UO_0000187					False	CHEMBL953403	Inhibition of Abl at 10 uM by HTRF assay relative to control	B	BAO_0000357	single protein format	None	None	None	None	None	CHEMBL1862	Tyrosine-protein kinase ABL	Homo sapiens	SINGLE PROTEIN	CHEMBL1150387	1	Scientific Literature	J. Med. Chem.	2008	None
CHEMBL502826		0	466.59	1	5.29	CER-0263635	Cc1cccc(N(C)c2cc(Nc3cccc(C(=O)NCc4ccc(N(C)C)cc4)c3)ncn2)c1	Inhibition	'='	11.0	%				UO_0000187					False	CHEMBL953403	Inhibition of Abl at 10 uM by HTRF assay relative to control	B	BAO_0000357	single protein format	None	None	None	None	None	CHEMBL1862	Tyrosine-protein kinase ABL	Homo sapiens	SINGLE PROTEIN	CHEMBL1150387	1	Scientific Literature	J. Med. Chem.	2008	None
CHEMBL103667	DORAMAPIMOD	2	527.67	2	5.99	BIRB-796	Cc1ccc(-n2nc(C(C)(C)C)cc2NC(=O)Nc2ccc(OCCN3CCOCC3)c3ccccc23)cc1	Kd	'='	3400.0	nM	5.47			UO_0000065	10.36	0.19	-0.52	6.78	False	CHEMBL1061129	Binding constant for ABL1 kinase domain	B	BAO_0000357	single protein format	Homo sapiens	None	None	None	None	CHEMBL1862	Tyrosine-protein kinase ABL	Homo sapiens	SINGLE PROTEIN	CHEMBL1150977	1	Scientific Literature	Nat. Biotechnol.	2008	None
CHEMBL259084	MLN-8054	1	476.87	1	5.87	MLN-8054	O=C(O)c1ccc(Nc2ncc3c(n2)-c2ccc(Cl)cc2C(c2c(F)cccc2F)=NC3)cc1	Kd	'='	820.0	nM	6.09			UO_0000065	12.76	0.24	0.22	6.96	False	CHEMBL1061129	Binding constant for ABL1 kinase domain	B	BAO_0000357	single protein format	Homo sapiens	None	None	None	None	CHEMBL1862	Tyrosine-protein kinase ABL	Homo sapiens	SINGLE PROTEIN	CHEMBL1150977	1	Scientific Literature	Nat. Biotechnol.	2008	None
CHEMBL1684654		0	331.42	0	3.79	11o	Cc1ccc2cc(-c3n[nH]c4ccc(NC5CCNC5)cc34)[nH]c2c1	Inhibition	'='	0.0	%				UO_0000187					False	CHEMBL1685884	Inhibition of Abl at 1 uM	B	BAO_0000357	single protein format	None	None	None	None	None	CHEMBL1862	Tyrosine-protein kinase ABL	Homo sapiens	SINGLE PROTEIN	CHEMBL1681705	1	Scientific Literature	Bioorg. Med. Chem. Lett.	2011	None
CHEMBL31965	CANERTINIB	3	485.95	0	4.39	CI-1033	C=CC(=O)Nc1cc2c(Nc3ccc(F)c(Cl)c3)ncnc2cc1OCCCN1CCOCC1	Kd	'='	1400.0	nM	5.85			UO_0000065	12.05	0.24	1.46	6.61	False	CHEMBL1061129	Binding constant for ABL1 kinase domain	B	BAO_0000357	single protein format	Homo sapiens	None	None	None	None	CHEMBL1862	Tyrosine-protein kinase ABL	Homo sapiens	SINGLE PROTEIN	CHEMBL1150977	1	Scientific Literature	Nat. Biotechnol.	2008	None
CHEMBL573339	PI-103	0	348.36	0	2.98	PI-103	Oc1cccc(-c2nc(N3CCOCC3)c3oc4ncccc4c3n2)c1	Kd	'>'	10000.0	nM				UO_0000065					True	CHEMBL1061129	Binding constant for ABL1 kinase domain	B	BAO_0000357	single protein format	Homo sapiens	None	None	None	None	CHEMBL1862	Tyrosine-protein kinase ABL	Homo sapiens	SINGLE PROTEIN	CHEMBL1150977	1	Scientific Literature	Nat. Biotechnol.	2008	None
CHEMBL101253	VATALANIB	3	346.82	1	5.01	PTK-787	Clc1ccc(Nc2nnc(Cc3ccncc3)c3ccccc23)cc1	Kd	'>'	10000.0	nM				UO_0000065					True	CHEMBL1061129	Binding constant for ABL1 kinase domain	B	BAO_0000357	single protein format	Homo sapiens	None	None	None	None	CHEMBL1862	Tyrosine-protein kinase ABL	Homo sapiens	SINGLE PROTEIN	CHEMBL1150977	1	Scientific Literature	Nat. Biotechnol.	2008	None
CHEMBL388978	STAUROSPORINE	0	466.54	0	4.35	Staurosporine	CN[C@@H]1C[C@H]2O[C@@](C)([C@@H]1OC)n1c3ccccc3c3c4c(c5c6ccccc6n2c5c31)C(=O)NC4	Kd	'='	290.0	nM	6.54			UO_0000065	14.01	0.26	2.19	9.41	False	CHEMBL1061129	Binding constant for ABL1 kinase domain	B	BAO_0000357	single protein format	Homo sapiens	None	None	None	None	CHEMBL1862	Tyrosine-protein kinase ABL	Homo sapiens	SINGLE PROTEIN	CHEMBL1150977	1	Scientific Literature	Nat. Biotechnol.	2008	None
CHEMBL535	SUNITINIB	4	398.48	0	3.33	Sunitinib	CCN(CC)CCNC(=O)c1c(C)[nH]c(/C=C2\C(=O)Nc3ccc(F)cc32)c1C	Kd	'='	830.0	nM	6.08			UO_0000065	15.26	0.29	2.75	7.87	True	CHEMBL1061129	Binding constant for ABL1 kinase domain	B	BAO_0000357	single protein format	Homo sapiens	None	None	None	None	CHEMBL1862	Tyrosine-protein kinase ABL	Homo sapiens	SINGLE PROTEIN	CHEMBL1150977	1	Scientific Literature	Nat. Biotechnol.	2008	None
CHEMBL574738	AST-487	1	529.57	2	5.11	AST-487	CCN1CCN(Cc2ccc(NC(=O)Nc3ccc(Oc4cc(NC)ncn4)cc3)cc2C(F)(F)F)CC1	Kd	'='	35.0	nM	7.46			UO_0000065	14.08	0.27	2.35	7.88	False	CHEMBL1063789	Binding constant for ABL1(E255K) kinase domain	B	BAO_0000357	single protein format	Homo sapiens	None	None	None	None	CHEMBL1862	Tyrosine-protein kinase ABL	Homo sapiens	SINGLE PROTEIN	CHEMBL1150977	1	Scientific Literature	Nat. Biotechnol.	2008	None
CHEMBL477772	PAZOPANIB	4	437.53	0	3.14	GW-786034	Cc1ccc(Nc2nccc(N(C)c3ccc4c(C)n(C)nc4c3)n2)cc1S(N)(=O)=O	Kd	'>'	10000.0	nM				UO_0000065					True	CHEMBL1063789	Binding constant for ABL1(E255K) kinase domain	B	BAO_0000357	single protein format	Homo sapiens	None	None	None	None	CHEMBL1862	Tyrosine-protein kinase ABL	Homo sapiens	SINGLE PROTEIN	CHEMBL1150977	1	Scientific Literature	Nat. Biotechnol.	2008	None
CHEMBL191003	JNJ-7706621	0	394.36	0	1.22	JNJ-7706621	Nc1nc(Nc2ccc(S(N)(=O)=O)cc2)nn1C(=O)c1c(F)cccc1F	Kd	'='	2200.0	nM	5.66			UO_0000065	14.35	0.29	4.44	3.88	False	CHEMBL1063789	Binding constant for ABL1(E255K) kinase domain	B	BAO_0000357	single protein format	Homo sapiens	None	None	None	None	CHEMBL1862	Tyrosine-protein kinase ABL	Homo sapiens	SINGLE PROTEIN	CHEMBL1150977	1	Scientific Literature	Nat. Biotechnol.	2008	None
CHEMBL101253	VATALANIB	3	346.82	1	5.01	PTK-787	Clc1ccc(Nc2nnc(Cc3ccncc3)c3ccccc23)cc1	Kd	'>'	10000.0	nM				UO_0000065					True	CHEMBL1063789	Binding constant for ABL1(E255K) kinase domain	B	BAO_0000357	single protein format	Homo sapiens	None	None	None	None	CHEMBL1862	Tyrosine-protein kinase ABL	Homo sapiens	SINGLE PROTEIN	CHEMBL1150977	1	Scientific Literature	Nat. Biotechnol.	2008	None
CHEMBL440084	SB-431542	0	384.40	0	3.63	SB-431542	NC(=O)c1ccc(-c2nc(-c3ccccn3)c(-c3ccc4c(c3)OCO4)[nH]2)cc1	Kd	'>'	10000.0	nM				UO_0000065					False	CHEMBL1063789	Binding constant for ABL1(E255K) kinase domain	B	BAO_0000357	single protein format	Homo sapiens	None	None	None	None	CHEMBL1862	Tyrosine-protein kinase ABL	Homo sapiens	SINGLE PROTEIN	CHEMBL1150977	1	Scientific Literature	Nat. Biotechnol.	2008	None
CHEMBL215993	GW284372X	0	393.45	1	6.21	GW284372X	c1ccc(COc2ccc(Nc3ncnc4ccc(-c5ccco5)cc34)cc2)cc1	Inhibition	'='	0.37	%				UO_0000187					False	CHEMBL1962237	GSK_PKIS: ABL1 (Y253F mutant) mean inhibition at 1 uM [Nanosyn]	B	BAO_0000357	single protein format	None	None	None	None	None	CHEMBL1862	Tyrosine-protein kinase ABL	Homo sapiens	SINGLE PROTEIN	CHEMBL1961873	16	GSK Published Kinase Inhibitor Set			None
CHEMBL269827	GW276655X	0	383.39	0	1.76	GW276655X	NS(=O)(=O)c1ccc(N/N=C2\C(=O)Nc3ccc(-c4cnco4)cc32)cc1	Inhibition	'='	13.35	%				UO_0000187					False	CHEMBL1962233	GSK_PKIS: ABL1 (Q252H mutant) mean inhibition at 1 uM [Nanosyn]	B	BAO_0000357	single protein format	None	None	None	None	None	CHEMBL1862	Tyrosine-protein kinase ABL	Homo sapiens	SINGLE PROTEIN	CHEMBL1961873	16	GSK Published Kinase Inhibitor Set			None
CHEMBL1909358	GW654652C	0	489.00	0	3.98	GW654652C	CCS(=O)(=O)c1ccc(OC)c(Nc2nccc(N(C)c3ccc4c(C)n[nH]c4c3)n2)c1.Cl	Inhibition	'='	88.29	%				UO_0000187					False	CHEMBL1962231	GSK_PKIS: ABL1 (M351T mutant) mean inhibition at 1 uM [Nanosyn]	B	BAO_0000357	single protein format	None	None	None	None	None	CHEMBL1862	Tyrosine-protein kinase ABL	Homo sapiens	SINGLE PROTEIN	CHEMBL1961873	16	GSK Published Kinase Inhibitor Set			None
CHEMBL1909358	GW654652C	0	489.00	0	3.98	GW654652C	CCS(=O)(=O)c1ccc(OC)c(Nc2nccc(N(C)c3ccc4c(C)n[nH]c4c3)n2)c1.Cl	Inhibition	'='	89.58	%				UO_0000187					False	CHEMBL1962233	GSK_PKIS: ABL1 (Q252H mutant) mean inhibition at 1 uM [Nanosyn]	B	BAO_0000357	single protein format	None	None	None	None	None	CHEMBL1862	Tyrosine-protein kinase ABL	Homo sapiens	SINGLE PROTEIN	CHEMBL1961873	16	GSK Published Kinase Inhibitor Set			None
CHEMBL1909375	GSK-614526A	0	525.49	0	1.34	GSK614526A	CCn1c(-c2nonc2N)nc2c(C#CC(C)(C)O)ncc(OC[C@@H]3CCCN3)c21.O=C(O)C(F)(F)F	Inhibition	'='	-0.79	%				UO_0000187					False	CHEMBL1962227	GSK_PKIS: ABL1 (E255K mutant) mean inhibition at 1 uM [Nanosyn]	B	BAO_0000357	single protein format	None	None	None	None	None	CHEMBL1862	Tyrosine-protein kinase ABL	Homo sapiens	SINGLE PROTEIN	CHEMBL1961873	16	GSK Published Kinase Inhibitor Set			None
CHEMBL1909400		0	557.55	1	5.48	SB-284847-BT	Cc1cccc(Oc2nccc(-c3c(-c4ccc(F)cc4)ncn3C3CCNCC3)n2)c1C.O=C(O)C(F)(F)F	Inhibition	'='	3.22	%				UO_0000187					False	CHEMBL1962234	GSK_PKIS: ABL1 (T315I mutant) mean inhibition at 0.1 uM [Nanosyn]	B	BAO_0000357	single protein format	None	None	None	None	None	CHEMBL1862	Tyrosine-protein kinase ABL	Homo sapiens	SINGLE PROTEIN	CHEMBL1961873	16	GSK Published Kinase Inhibitor Set			None
CHEMBL529066	GW574783B	0	599.54	2	6.00	GW574783B	CS(=O)(=O)CCNCc1ccc(-c2ccc3ncnc(Nc4ccc(OCc5ccccc5)c(Cl)c4)c3c2)o1.Cl	Inhibition	'='	1.7	%				UO_0000187					False	CHEMBL1962230	GSK_PKIS: ABL1 (M351T mutant) mean inhibition at 0.1 uM [Nanosyn]	B	BAO_0000357	single protein format	None	None	None	None	None	CHEMBL1862	Tyrosine-protein kinase ABL	Homo sapiens	SINGLE PROTEIN	CHEMBL1961873	16	GSK Published Kinase Inhibitor Set			None
CHEMBL529066	GW574783B	0	599.54	2	6.00	GW574783B	CS(=O)(=O)CCNCc1ccc(-c2ccc3ncnc(Nc4ccc(OCc5ccccc5)c(Cl)c4)c3c2)o1.Cl	Inhibition	'='	1.4	%				UO_0000187					False	CHEMBL1962234	GSK_PKIS: ABL1 (T315I mutant) mean inhibition at 0.1 uM [Nanosyn]	B	BAO_0000357	single protein format	None	None	None	None	None	CHEMBL1862	Tyrosine-protein kinase ABL	Homo sapiens	SINGLE PROTEIN	CHEMBL1961873	16	GSK Published Kinase Inhibitor Set			None
CHEMBL204934	GW813360X	0	345.37	0	2.67	GW813360X	COc1cccc(-n2cnc3c(N/N=C/c4ccncc4)ncnc32)c1	Inhibition	'='	47.15	%				UO_0000187					False	CHEMBL1962228	GSK_PKIS: ABL1 (H396P mutant) mean inhibition at 0.1 uM [Nanosyn]	B	BAO_0000357	single protein format	None	None	None	None	None	CHEMBL1862	Tyrosine-protein kinase ABL	Homo sapiens	SINGLE PROTEIN	CHEMBL1961873	16	GSK Published Kinase Inhibitor Set			None
CHEMBL204934	GW813360X	0	345.37	0	2.67	GW813360X	COc1cccc(-n2cnc3c(N/N=C/c4ccncc4)ncnc32)c1	Inhibition	'='	44.72	%				UO_0000187					False	CHEMBL1962230	GSK_PKIS: ABL1 (M351T mutant) mean inhibition at 0.1 uM [Nanosyn]	B	BAO_0000357	single protein format	None	None	None	None	None	CHEMBL1862	Tyrosine-protein kinase ABL	Homo sapiens	SINGLE PROTEIN	CHEMBL1961873	16	GSK Published Kinase Inhibitor Set			None
CHEMBL1785004		0	451.45	1	5.14	SB-253228	Fc1ccc(-c2ncn(C3CCNCC3)c2-c2ccnc(Oc3ccc(F)c(F)c3)n2)cc1	Inhibition	'='	-0.04	%				UO_0000187					False	CHEMBL1962230	GSK_PKIS: ABL1 (M351T mutant) mean inhibition at 0.1 uM [Nanosyn]	B	BAO_0000357	single protein format	None	None	None	None	None	CHEMBL1862	Tyrosine-protein kinase ABL	Homo sapiens	SINGLE PROTEIN	CHEMBL1961873	16	GSK Published Kinase Inhibitor Set			None
CHEMBL529066	GW574783B	0	599.54	2	6.00	GW574783B	CS(=O)(=O)CCNCc1ccc(-c2ccc3ncnc(Nc4ccc(OCc5ccccc5)c(Cl)c4)c3c2)o1.Cl	Inhibition	'='	1.92	%				UO_0000187					False	CHEMBL1962237	GSK_PKIS: ABL1 (Y253F mutant) mean inhibition at 1 uM [Nanosyn]	B	BAO_0000357	single protein format	None	None	None	None	None	CHEMBL1862	Tyrosine-protein kinase ABL	Homo sapiens	SINGLE PROTEIN	CHEMBL1961873	16	GSK Published Kinase Inhibitor Set			None
CHEMBL1909364	GW589961A	0	488.33	1	5.83	GW589961A	COC(=O)Nc1nc2ccc(Oc3ccc(NC(=O)Nc4cccc(Cl)c4)cc3)cc2[nH]1.Cl	Inhibition	'='	56.32	%				UO_0000187					False	CHEMBL1962231	GSK_PKIS: ABL1 (M351T mutant) mean inhibition at 1 uM [Nanosyn]	B	BAO_0000357	single protein format	None	None	None	None	None	CHEMBL1862	Tyrosine-protein kinase ABL	Homo sapiens	SINGLE PROTEIN	CHEMBL1961873	16	GSK Published Kinase Inhibitor Set			None
CHEMBL480371	GW853609X	0	496.31	1	5.55	GW853609X	NC(=O)c1sc(-n2cnc3cc(C(F)(F)F)ccc32)cc1OCc1ccccc1Br	Inhibition	'='	2.27	%				UO_0000187					False	CHEMBL1962230	GSK_PKIS: ABL1 (M351T mutant) mean inhibition at 0.1 uM [Nanosyn]	B	BAO_0000357	single protein format	None	None	None	None	None	CHEMBL1862	Tyrosine-protein kinase ABL	Homo sapiens	SINGLE PROTEIN	CHEMBL1961873	16	GSK Published Kinase Inhibitor Set			None
CHEMBL220465	GSK-248233A	0	484.52	0	4.19	GSK248233A	CCn1c(-c2nonc2N)nc2cnc(Oc3cccc(NC(=O)c4ccc(N(C)C)cc4)c3)cc21	Inhibition	'='	-1.02	%				UO_0000187					False	CHEMBL1962230	GSK_PKIS: ABL1 (M351T mutant) mean inhibition at 0.1 uM [Nanosyn]	B	BAO_0000357	single protein format	None	None	None	None	None	CHEMBL1862	Tyrosine-protein kinase ABL	Homo sapiens	SINGLE PROTEIN	CHEMBL1961873	16	GSK Published Kinase Inhibitor Set			None
CHEMBL466412	GSK-238063A	0	566.06	2	5.59	GSK238063A	CN(C)C(=O)O[C@@H]1CN[C@@H](C#Cc2cc3ncnc(Nc4ccc(OCc5cccc(F)c5)c(Cl)c4)c3s2)C1	Inhibition	'='	2.16	%				UO_0000187					False	CHEMBL1962227	GSK_PKIS: ABL1 (E255K mutant) mean inhibition at 1 uM [Nanosyn]	B	BAO_0000357	single protein format	None	None	None	None	None	CHEMBL1862	Tyrosine-protein kinase ABL	Homo sapiens	SINGLE PROTEIN	CHEMBL1961873	16	GSK Published Kinase Inhibitor Set			None
CHEMBL517507	GW782912X	0	362.47	0	4.08	GW782912X	Cc1ccc(C(=O)NC2CCC2)cc1-c1ccc(C(=O)NCC2CC2)cc1	Inhibition	'='	1.26	%				UO_0000187					False	CHEMBL1962228	GSK_PKIS: ABL1 (H396P mutant) mean inhibition at 0.1 uM [Nanosyn]	B	BAO_0000357	single protein format	None	None	None	None	None	CHEMBL1862	Tyrosine-protein kinase ABL	Homo sapiens	SINGLE PROTEIN	CHEMBL1961873	16	GSK Published Kinase Inhibitor Set			None
CHEMBL1794060	GW575533A	0	332.79	0	4.10	GW575533A	COc1ccc(Nc2ncc(-c3ccccc3)o2)cc1OC.Cl	Inhibition	'='	56.16	%				UO_0000187					False	CHEMBL1962231	GSK_PKIS: ABL1 (M351T mutant) mean inhibition at 1 uM [Nanosyn]	B	BAO_0000357	single protein format	None	None	None	None	None	CHEMBL1862	Tyrosine-protein kinase ABL	Homo sapiens	SINGLE PROTEIN	CHEMBL1961873	16	GSK Published Kinase Inhibitor Set			None
CHEMBL1909407		0	374.85	0	2.65	SB-220025-R	Cl.Nc1nccc(-c2c(-c3ccc(F)cc3)ncn2C2CCNCC2)n1	Inhibition	'='	-3.43	%				UO_0000187					False	CHEMBL1962234	GSK_PKIS: ABL1 (T315I mutant) mean inhibition at 0.1 uM [Nanosyn]	B	BAO_0000357	single protein format	None	None	None	None	None	CHEMBL1862	Tyrosine-protein kinase ABL	Homo sapiens	SINGLE PROTEIN	CHEMBL1961873	16	GSK Published Kinase Inhibitor Set			None
CHEMBL476259	GSK-1326255A	0	517.61	2	5.28	GSK1326255A	CCCN1CCC(c2ccc(Nc3nc(Nc4cc(F)ccc4C(N)=O)c4cc[nH]c4n3)c(OC)c2)CC1	Inhibition	'='	1.86	%				UO_0000187					False	CHEMBL1962238	GSK_PKIS: ABL1 mean inhibition at 0.1 uM [Nanosyn]	B	BAO_0000357	single protein format	None	None	None	None	None	CHEMBL1862	Tyrosine-protein kinase ABL	Homo sapiens	SINGLE PROTEIN	CHEMBL1961873	16	GSK Published Kinase Inhibitor Set			None
CHEMBL458438	GSK-1511931A	0	508.63	2	5.53	GSK1511931A	COc1cc(N2CCN(C(C)C)CC2)ccc1Nc1nc(Nc2cccc3ncccc23)c2cc[nH]c2n1	Inhibition	'='	9.59	%				UO_0000187					False	CHEMBL1962239	GSK_PKIS: ABL1 mean inhibition at 1 uM [Nanosyn]	B	BAO_0000357	single protein format	None	None	None	None	None	CHEMBL1862	Tyrosine-protein kinase ABL	Homo sapiens	SINGLE PROTEIN	CHEMBL1961873	16	GSK Published Kinase Inhibitor Set			None
CHEMBL156987		0	377.18	0	3.17	SB-409513	O=C1NC(=O)C(c2cccc(Cl)c2)=C1Nc1ccc(Cl)c(C(=O)O)c1	Inhibition	'='	2.43	%				UO_0000187					False	CHEMBL1962232	GSK_PKIS: ABL1 (Q252H mutant) mean inhibition at 0.1 uM [Nanosyn]	B	BAO_0000357	single protein format	None	None	None	None	None	CHEMBL1862	Tyrosine-protein kinase ABL	Homo sapiens	SINGLE PROTEIN	CHEMBL1961873	16	GSK Published Kinase Inhibitor Set			None
CHEMBL305477	GW829874X	0	374.40	0	3.28	GW829874X	COc1cccc(/C=N/Nc2ncnc3c2cnn3-c2cccc(OC)c2)c1	Inhibition	'='	54.94	%				UO_0000187					False	CHEMBL1962233	GSK_PKIS: ABL1 (Q252H mutant) mean inhibition at 1 uM [Nanosyn]	B	BAO_0000357	single protein format	None	None	None	None	None	CHEMBL1862	Tyrosine-protein kinase ABL	Homo sapiens	SINGLE PROTEIN	CHEMBL1961873	16	GSK Published Kinase Inhibitor Set			None
[truncated: 12,622 more rows]
