# Supplementary material for: PyRMD Studio: A Unified Suite for Next-Generation, AI-Powered Virtual Screening
Source: J Chem Inf Model. 2026 May 19;66(11):6197–203. doi: 10.1021/acs.jcim.6c00648 (PMC13250901; doi:10.1021/acs.jcim.6c00648)
Supplement: Supplementary file 1 [file ci6c00648_si_001.zip › DATA/aces_chembl.csv]

Molecule ChEMBL ID	Molecule Name	Molecule Max Phase	Molecular Weight	#RO5 Violations	AlogP	Compound Key	Smiles	Standard Type	Standard Relation	Standard Value	Standard Units	pChEMBL Value	Data Validity Comment	Comment	Uo Units	Ligand Efficiency BEI	Ligand Efficiency LE	Ligand Efficiency LLE	Ligand Efficiency SEI	Potential Duplicate	Assay ChEMBL ID	Assay Description	Assay Type	BAO Format ID	BAO Label	Assay Organism	Assay Tissue ChEMBL ID	Assay Tissue Name	Assay Cell Type	Assay Subcellular Fraction	Target ChEMBL ID	Target Name	Target Organism	Target Type	Document ChEMBL ID	Source ID	Source Description	Document Journal	Document Year	Cell ChEMBL ID
CHEMBL14598		0	386.43	0	2.35	1k	COc1ccc(C(=O)/C(=N/O)SCCCN(C)C)cc1.O=C(O)C(=O)O	IC50						Not Determined						False	CHEMBL644103	Compound was evaluated for Reversible inhibition of Human AchE; Not determined	B	BAO_0000357	single protein format	None	None	None	None	None	CHEMBL220	Acetylcholinesterase	Homo sapiens	SINGLE PROTEIN	CHEMBL1123431	1	Scientific Literature	J. Med. Chem.	1986	None
CHEMBL496946		0	452.56	0	3.89	3c	N[C@@H](Cc1ccc2ccccc2c1)C(=O)NCC(=O)Nc1c2c(nc3ccccc13)CCCC2	Ki	'='	11190.0	nM	4.95			UO_0000065	10.94	0.20	1.06	5.10	False	CHEMBL997710	Inhibition of human recombinant AChE	B	BAO_0000357	single protein format	Homo sapiens	None	None	None	None	CHEMBL220	Acetylcholinesterase	Homo sapiens	SINGLE PROTEIN	CHEMBL1141710	1	Scientific Literature	Bioorg. Med. Chem. Lett.	2008	None
CHEMBL508778		0	555.68	2	5.18	3g	CC(C)(C)OC(=O)N[C@@H](Cc1c[nH]c2ccccc12)C(=O)NCCC(=O)Nc1c2c(nc3ccccc13)CCCC2	Ki	'='	7970.0	nM	5.10			UO_0000065	9.18	0.17	-0.08	4.07	False	CHEMBL997710	Inhibition of human recombinant AChE	B	BAO_0000357	single protein format	Homo sapiens	None	None	None	None	CHEMBL220	Acetylcholinesterase	Homo sapiens	SINGLE PROTEIN	CHEMBL1141710	1	Scientific Literature	Bioorg. Med. Chem. Lett.	2008	None
CHEMBL496127		0	455.56	0	3.61	3h	N[C@@H](Cc1c[nH]c2ccccc12)C(=O)NCCC(=O)Nc1c2c(nc3ccccc13)CCCC2	Ki	'='	34030.0	nM	4.47			UO_0000065	9.81	0.18	0.86	3.96	False	CHEMBL997710	Inhibition of human recombinant AChE	B	BAO_0000357	single protein format	Homo sapiens	None	None	None	None	CHEMBL220	Acetylcholinesterase	Homo sapiens	SINGLE PROTEIN	CHEMBL1141710	1	Scientific Literature	Bioorg. Med. Chem. Lett.	2008	None
CHEMBL95	TACRINE	4	198.27	0	2.70	1	Nc1c2c(nc3ccccc13)CCCC2	Ki	'='	36.0	nM	7.44			UO_0000065	37.54	0.68	4.74	19.13	True	CHEMBL997710	Inhibition of human recombinant AChE	B	BAO_0000357	single protein format	Homo sapiens	None	None	None	None	CHEMBL220	Acetylcholinesterase	Homo sapiens	SINGLE PROTEIN	CHEMBL1141710	1	Scientific Literature	Bioorg. Med. Chem. Lett.	2008	None
CHEMBL1084092		0	353.55	1	5.61	259	NCCCCCCCCCCNc1c2c(nc3ccccc13)CCCC2	IC50	'='	147.0	nM	6.83			UO_0000065	19.33	0.36	1.22	13.41	False	CHEMBL1119333	Inhibition of AChE	B	BAO_0000357	single protein format	None	None	None	None	None	CHEMBL220	Acetylcholinesterase	Homo sapiens	SINGLE PROTEIN	CHEMBL1155460	1	Scientific Literature	Eur. J. Med. Chem.	2010	None
CHEMBL1084368		0	409.66	1	6.99	265	CN(C)CCCCCCCCCCCCNc1c2c(nc3ccccc13)CCCC2	IC50	'='	264.0	nM	6.58			UO_0000065	16.06	0.30	-0.41	23.36	False	CHEMBL1119333	Inhibition of AChE	B	BAO_0000357	single protein format	None	None	None	None	None	CHEMBL220	Acetylcholinesterase	Homo sapiens	SINGLE PROTEIN	CHEMBL1155460	1	Scientific Literature	Eur. J. Med. Chem.	2010	None
CHEMBL243310		0	415.49	1	5.11	2	COc1cc2cc(-c3cccc(CN(C)Cc4ccccc4)c3)c(=O)oc2cc1OC	Inhibition	'='	25.0	%				UO_0000187					False	CHEMBL894084	Inhibition of human AChE-mediated beta amyloid 1-40 aggregation at 100 uM	B	BAO_0000357	single protein format	Homo sapiens	None	None	None	None	CHEMBL220	Acetylcholinesterase	Homo sapiens	SINGLE PROTEIN	CHEMBL1148720	1	Scientific Literature	J. Med. Chem.	2007	None
CHEMBL244624		0	370.45	0	4.67	19	CN(Cc1ccccc1)Cc1ccc(-c2cc3cc(N)ccc3oc2=O)cc1	Inhibition	'<'	5.0	%				UO_0000187					False	CHEMBL894084	Inhibition of human AChE-mediated beta amyloid 1-40 aggregation at 100 uM	B	BAO_0000357	single protein format	Homo sapiens	None	None	None	None	CHEMBL220	Acetylcholinesterase	Homo sapiens	SINGLE PROTEIN	CHEMBL1148720	1	Scientific Literature	J. Med. Chem.	2007	None
CHEMBL20339		0	320.42	0	2.95	3a	CCN(CC)CCS/C(=N\O)c1nc(-c2ccccc2)no1	kHOX	'='	31.6	M-1 min-1									False	CHEMBL696249	In vitro rate of EPMP-inhibited acetylcholinesterase reactivation, by the protonated (oxime) form.	F	BAO_0000019	assay format	None	None	None	None	None	CHEMBL220	Acetylcholinesterase	Homo sapiens	SINGLE PROTEIN	CHEMBL1123262	1	Scientific Literature	J. Med. Chem.	1986	None
CHEMBL58122		0	277.28	0	3.30	34	Nc1c2c(nc3cc([N+](=O)[O-])ccc13)-c1ccccc1C2	IC50	'='	67608.3	nM	4.17			UO_0000065	15.04	0.27	0.87	5.08	False	CHEMBL638445	Experimental pIC50 values for the inhibition of acetylcholinesterase	B	BAO_0000357	single protein format	None	None	None	None	None	CHEMBL220	Acetylcholinesterase	Homo sapiens	SINGLE PROTEIN	CHEMBL1133184	1	Scientific Literature	J. Med. Chem.	2000	None
CHEMBL512072	NORSWERTIANOLIN	0	422.34	2	-0.76	7	O=c1c2c(O)cc(O)cc2oc2c(O)ccc(O[C@@H]3O[C@H](CO)[C@@H](O)[C@H](O)[C@H]3O)c12	Inhibition	'='	4.4	%				UO_0000187					False	CHEMBL974073	Inhibition of acetylcholinesterase at 10 uM by Ellman's method	B	BAO_0000357	single protein format	None	None	None	None	None	CHEMBL220	Acetylcholinesterase	Homo sapiens	SINGLE PROTEIN	CHEMBL1149880	1	Scientific Literature	J. Nat. Prod.	2008	None
CHEMBL102226		0	297.89	0	3.53	7	CCCCCCCSC(=O)OCC[N+](C)(C)C.[Cl-]	Ki	'='	20000.0	nM	4.70			UO_0000065	17.90	0.38	1.17	17.87	False	CHEMBL641512	Binding affinity against Acetylcholinesterase of human RBC	B	BAO_0000357	single protein format	None	None	None	None	None	CHEMBL220	Acetylcholinesterase	Homo sapiens	SINGLE PROTEIN	CHEMBL1130148	1	Scientific Literature	J. Med. Chem.	1997	None
CHEMBL103873		0	269.84	0	2.75	5	CCCCCSC(=O)OCC[N+](C)(C)C.[Cl-]	IC50	'='	800.0	nM	6.10			UO_0000065	26.01	0.56	3.35	23.18	False	CHEMBL644835	Inhibition of Acetylcholinesterase from human red blood cells	B	BAO_0000019	assay format	Homo sapiens	None	None	None	None	CHEMBL220	Acetylcholinesterase	Homo sapiens	SINGLE PROTEIN	CHEMBL1130148	1	Scientific Literature	J. Med. Chem.	1997	None
CHEMBL296429		0	316.85	0	2.40	1v	Cc1ccc(C(=O)/C(=N/O)SCC[N+](C)(C)C)cc1.[Cl-]	kOX	'='	79.3	M-1 min-1									False	CHEMBL641690	Reactivation of para-nitrophenyl methylyphosphate (EPMP)-phosphonylated human erythrocyte AChE	B	BAO_0000357	single protein format	None	None	None	None	None	CHEMBL220	Acetylcholinesterase	Homo sapiens	SINGLE PROTEIN	CHEMBL1123431	1	Scientific Literature	J. Med. Chem.	1986	None
CHEMBL296786		0	365.33	0	3.53	1o	CC[N+](C)(CC)CCS/C(=N\O)C(=O)c1ccc(Cl)cc1.[Cl-]	kHOX	'='	148.0	M-1 min-1									False	CHEMBL643070	Reactivation of para-nitrophenyl methylphosphate (EPMP)-phosphonylated human erythrocyte AChE at pH 7.6	B	BAO_0000357	single protein format	None	None	None	None	None	CHEMBL220	Acetylcholinesterase	Homo sapiens	SINGLE PROTEIN	CHEMBL1123431	1	Scientific Literature	J. Med. Chem.	1986	None
CHEMBL63173		0	402.54	0	2.26	7c	CN1CC[C@@]2(C)c3cc(OC(=O)NCCCCN4CCOCC4)ccc3N(C)[C@@H]12	IC50	'='	21000.0	nM	4.68			UO_0000065	11.62	0.22	2.42	8.17	False	CHEMBL645001	Inhibition of Acetylcholinesterase (AChE) from human RBC	B	BAO_0000357	single protein format	Homo sapiens	None	None	None	None	CHEMBL220	Acetylcholinesterase	Homo sapiens	SINGLE PROTEIN	CHEMBL1128816	1	Scientific Literature	Bioorg. Med. Chem. Lett.	1995	None
CHEMBL297316		0	320.82	0	2.24	1s	C[N+](C)(C)CCS/C(=N\O)C(=O)c1ccc(F)cc1.[Cl-]	kn	'='	15.76	M-1 min-1									False	CHEMBL634034	Bimolecular rate constant (kn) for reaction of the anionic (oximate) with 7.5 x 10 e-4 M acetylthiocholine (AcSCh) in 0.1 M phosphate buffer	B	BAO_0000357	single protein format	None	None	None	None	None	CHEMBL220	Acetylcholinesterase	Homo sapiens	SINGLE PROTEIN	CHEMBL1123431	1	Scientific Literature	J. Med. Chem.	1986	None
CHEMBL252380		0	379.44	0	4.38	68	CCOC(=O)c1c(C)nc2nc3c(c(N)c2c1-c1ccc(F)cc1)CCCC3	logRA	'='	-0.596										False	CHEMBL923877	Inhibition of AchE relative to tacrine	B	BAO_0000357	single protein format	None	None	None	None	None	CHEMBL220	Acetylcholinesterase	Homo sapiens	SINGLE PROTEIN	CHEMBL1140601	1	Scientific Literature	Bioorg. Med. Chem. Lett.	2007	None
CHEMBL399040		0	391.47	0	4.25	66	CCOC(=O)c1c(C)nc2nc3c(c(N)c2c1-c1cccc(OC)c1)CCCC3	logRA	'='	-0.824										False	CHEMBL923877	Inhibition of AchE relative to tacrine	B	BAO_0000357	single protein format	None	None	None	None	None	CHEMBL220	Acetylcholinesterase	Homo sapiens	SINGLE PROTEIN	CHEMBL1140601	1	Scientific Literature	Bioorg. Med. Chem. Lett.	2007	None
CHEMBL253386		0	361.45	0	4.24	61	CCOC(=O)c1c(C)nc2nc3c(c(N)c2c1-c1ccccc1)CCCC3	logRA	'='	-0.801										False	CHEMBL923877	Inhibition of AchE relative to tacrine	B	BAO_0000357	single protein format	None	None	None	None	None	CHEMBL220	Acetylcholinesterase	Homo sapiens	SINGLE PROTEIN	CHEMBL1140601	1	Scientific Literature	Bioorg. Med. Chem. Lett.	2007	None
CHEMBL400272		0	365.43	0	3.30	59	CCOC(=O)C1=C(C)Oc2nc3c(c(N)c2C1c1cccnc1)CCCC3	logRA	'='	-1.706										False	CHEMBL923877	Inhibition of AchE relative to tacrine	B	BAO_0000357	single protein format	None	None	None	None	None	CHEMBL220	Acetylcholinesterase	Homo sapiens	SINGLE PROTEIN	CHEMBL1140601	1	Scientific Literature	Bioorg. Med. Chem. Lett.	2007	None
CHEMBL253384		0	365.43	0	3.30	57	CCOC(=O)C1=C(C)Oc2nc3c(c(N)c2C1c1ccncc1)CCCC3	logRA	'='	-1.331										False	CHEMBL923877	Inhibition of AchE relative to tacrine	B	BAO_0000357	single protein format	None	None	None	None	None	CHEMBL220	Acetylcholinesterase	Homo sapiens	SINGLE PROTEIN	CHEMBL1140601	1	Scientific Literature	Bioorg. Med. Chem. Lett.	2007	None
CHEMBL184784		0	428.58	0	4.56	41	O=C(CNc1c2c(nc3ccccc13)CCCC2)NCC1CCN(c2ccccc2)CC1	logRA	'='	1.34										False	CHEMBL923877	Inhibition of AchE relative to tacrine	B	BAO_0000357	single protein format	None	None	None	None	None	CHEMBL220	Acetylcholinesterase	Homo sapiens	SINGLE PROTEIN	CHEMBL1140601	1	Scientific Literature	Bioorg. Med. Chem. Lett.	2007	None
CHEMBL74827		0	478.68	1	7.63	30	c1ccc2c(NCCCCCCCCNc3c4c(nc5ccccc35)CCC4)c3c(nc2c1)CCC3	logRA	'='	1.18										False	CHEMBL923877	Inhibition of AchE relative to tacrine	B	BAO_0000357	single protein format	None	None	None	None	None	CHEMBL220	Acetylcholinesterase	Homo sapiens	SINGLE PROTEIN	CHEMBL1140601	1	Scientific Literature	Bioorg. Med. Chem. Lett.	2007	None
CHEMBL254422		0	232.31	0	2.10	12	Nc1c2c(nc3ccccc13)CSCC2O	logRA	'='	-0.852										False	CHEMBL923877	Inhibition of AchE relative to tacrine	B	BAO_0000357	single protein format	None	None	None	None	None	CHEMBL220	Acetylcholinesterase	Homo sapiens	SINGLE PROTEIN	CHEMBL1140601	1	Scientific Literature	Bioorg. Med. Chem. Lett.	2007	None
CHEMBL433041	EPTASTIGMINE	0	359.51	0	4.11	Heptylphysostigmine (MF201)	CCCCCCCNC(=O)Oc1ccc2c(c1)[C@]1(C)CCN(C)[C@@H]1N2C	IC50	'='	290.0	nM	6.54			UO_0000065	18.18	0.34	2.43	14.59	False	CHEMBL645001	Inhibition of Acetylcholinesterase (AChE) from human RBC	B	BAO_0000357	single protein format	Homo sapiens	None	None	None	None	CHEMBL220	Acetylcholinesterase	Homo sapiens	SINGLE PROTEIN	CHEMBL1128816	1	Scientific Literature	Bioorg. Med. Chem. Lett.	1995	None
CHEMBL543779		0	341.86	0	2.60	1w	CCN(CC)CCS/C(=N\O)C(=O)c1ccc(C#N)cc1.Cl	IC50	'='	180000.0	nM		Outside typical range		UO_0000065					False	CHEMBL644102	Reversible inhibition of Human AchE	B	BAO_0000357	single protein format	None	None	None	None	None	CHEMBL220	Acetylcholinesterase	Homo sapiens	SINGLE PROTEIN	CHEMBL1123431	1	Scientific Literature	J. Med. Chem.	1986	None
CHEMBL222787		0	159.19	0	2.53	8	Nc1cccc(-c2ccoc2)c1	Activity						Not Active						False	CHEMBL915872	Inhibition of human recombinant AChE expressed in HEK293 cells at 10 uM	B	BAO_0000219	cell-based format	Rattus norvegicus	None	None	HEK293	None	CHEMBL220	Acetylcholinesterase	Homo sapiens	SINGLE PROTEIN	CHEMBL1143001	1	Scientific Literature	J. Med. Chem.	2007	CHEMBL3307715
CHEMBL442047		0	214.27	0	1.63	4	N#Cc1cccc(CC2CCCNC2=O)c1	Activity						Not Active						False	CHEMBL915872	Inhibition of human recombinant AChE expressed in HEK293 cells at 10 uM	B	BAO_0000219	cell-based format	Rattus norvegicus	None	None	HEK293	None	CHEMBL220	Acetylcholinesterase	Homo sapiens	SINGLE PROTEIN	CHEMBL1143001	1	Scientific Literature	J. Med. Chem.	2007	CHEMBL3307715
CHEMBL122983		0	394.47	0	4.01	17b	C[C@H]1C(=O)N(C(=O)NCc2ccccc2)[C@@H]1Oc1ccc(C(=O)C(C)(C)C)cc1	IC50	'>'	100000.0	nM				UO_0000065					False	CHEMBL643376	Concentration required to inhibit the mammalian Acetylcholinesterase by 50% was determined	B	BAO_0000357	single protein format	None	None	None	None	None	CHEMBL220	Acetylcholinesterase	Homo sapiens	SINGLE PROTEIN	CHEMBL1130748	1	Scientific Literature	Bioorg. Med. Chem. Lett.	1998	None
CHEMBL47815		0	337.27	0	2.75	1n	C[N+](C)(C)CCS/C(=N\O)C(=O)c1ccc(Cl)cc1.[Cl-]	IC50						Not Determined						False	CHEMBL638606	Compound was evaluated for Reversible inhibition of Human AchE; Not determined	B	BAO_0000357	single protein format	None	None	None	None	None	CHEMBL220	Acetylcholinesterase	Homo sapiens	SINGLE PROTEIN	CHEMBL1123431	1	Scientific Literature	J. Med. Chem.	1986	None
CHEMBL65667		0	388.51	0	1.87	7b	CN1CC[C@@]2(C)c3cc(OC(=O)NCCCN4CCOCC4)ccc3N(C)[C@@H]12	IC50	'='	3800.0	nM	5.42			UO_0000065	13.95	0.26	3.55	9.46	False	CHEMBL645001	Inhibition of Acetylcholinesterase (AChE) from human RBC	B	BAO_0000357	single protein format	Homo sapiens	None	None	None	None	CHEMBL220	Acetylcholinesterase	Homo sapiens	SINGLE PROTEIN	CHEMBL1128816	1	Scientific Literature	Bioorg. Med. Chem. Lett.	1995	None
CHEMBL46151		0	310.42	0	2.74	1f	CCN(CC)CCS/C(=N\O)C(=O)c1ccc(OC)cc1	kHOX		36.3	M-1 min-1									False	CHEMBL643070	Reactivation of para-nitrophenyl methylphosphate (EPMP)-phosphonylated human erythrocyte AChE at pH 7.6	B	BAO_0000357	single protein format	None	None	None	None	None	CHEMBL220	Acetylcholinesterase	Homo sapiens	SINGLE PROTEIN	CHEMBL1123431	1	Scientific Literature	J. Med. Chem.	1986	None
CHEMBL160347	BROFAROMINE	0	310.19	0	3.67	Brofaromine	COc1cc(Br)c2oc(C3CCNCC3)cc2c1	Inhibition						Not Determined						False	CHEMBL644045	Compound was tested for inhibition of acetylcholinesterase at 10 mg/kg dose upon peroral administration in 4 hr time interval: Not tested	B	BAO_0000218	organism-based format	None	None	None	None	None	CHEMBL220	Acetylcholinesterase	Homo sapiens	SINGLE PROTEIN	CHEMBL1151505	1	Scientific Literature	Bioorg. Med. Chem. Lett.	1996	None
CHEMBL3216557		0	759.52	2	10.44	(+)-8b	CC1=C[C@H]2Cc3nc4cc(Cl)ccc4c(NCCCCCCCNc4c5c(nc6cc(Cl)ccc46)CCCC5)c3[C@@H](C1)C2.Cl.Cl.Cl.Cl	IC50	'='	11.5	nM	7.94			UO_0000065	12.94	0.25	-2.50	15.93	False	CHEMBL2015198	Inhibition of human recombinant AChE using acetylthiocholine iodide as substrate preincubated for 20 mins prior substrate addition measured after 5 mins by spectrophotometry	B	BAO_0000357	single protein format	Homo sapiens	None	None	None	None	CHEMBL220	Acetylcholinesterase	Homo sapiens	SINGLE PROTEIN	CHEMBL2010698	1	Scientific Literature	J. Med. Chem.	2012	None
CHEMBL219262		0	407.47	0	3.90	15a	COc1cc(C(=O)NNc2c3c(nc4ccccc24)CCCC3)cc(OC)c1OC	IC50	'='	386.0	nM	6.41			UO_0000065	15.74	0.29	2.51	7.85	False	CHEMBL912241	Inhibition of human AChE	B	BAO_0000357	single protein format	Homo sapiens	None	None	None	None	CHEMBL220	Acetylcholinesterase	Homo sapiens	SINGLE PROTEIN	CHEMBL1138205	1	Scientific Literature	J. Med. Chem.	2006	None
CHEMBL134240		0	234.69	0	2.80	1f	Nc1c2c(nc3ccc(Cl)cc13)OCCC2	IC50	'='	9810.0	nM	5.01			UO_0000065	21.34	0.43	2.21	10.40	False	CHEMBL644109	In vitro inhibition of acetylcholinesterase isolated from human erythrocytes.	B	BAO_0000019	assay format	None	None	None	None	None	CHEMBL220	Acetylcholinesterase	Homo sapiens	SINGLE PROTEIN	CHEMBL1126001	1	Scientific Literature	Bioorg. Med. Chem. Lett.	1991	None
CHEMBL192682		0	429.66	1	5.36	1	O=C(CCCCC1CCSS1)NCCNc1c2c(nc3ccccc13)CCCC2	IC50	'='	97.0	nM	7.01			UO_0000065	16.32	0.33	1.65	12.98	False	CHEMBL832842	Inhibitory concentration against human recombinant acetylcholinesterase	B	BAO_0000357	single protein format	Homo sapiens	None	None	None	None	CHEMBL220	Acetylcholinesterase	Homo sapiens	SINGLE PROTEIN	CHEMBL1141170	1	Scientific Literature	J. Med. Chem.	2005	None
CHEMBL278963		0	485.76	1	6.92	5	O=C(CCCCC1CCSS1)NCCCCCCNc1c2c(nc3ccccc13)CCCC2	IC50	'='	30.1	nM	7.52			UO_0000065	15.48	0.31	0.60	13.92	False	CHEMBL832842	Inhibitory concentration against human recombinant acetylcholinesterase	B	BAO_0000357	single protein format	Homo sapiens	None	None	None	None	CHEMBL220	Acetylcholinesterase	Homo sapiens	SINGLE PROTEIN	CHEMBL1141170	1	Scientific Literature	J. Med. Chem.	2005	None
CHEMBL12856	INAMRINONE	4	187.20	0	1.02	AMRINONE	Nc1cc(-c2ccncc2)c[nH]c1=O	IC50						Not Active (inhibition < 50% @ 10 uM and thus dose-reponse curve not measured)						False	CHEMBL1909212	DRUGMATRIX: Acetylcholinesterase enzyme inhibition (substrate: acetylthiocholine)	B	BAO_0000219	cell-based format	None	None	None	HEK293	None	CHEMBL220	Acetylcholinesterase	Homo sapiens	SINGLE PROTEIN	CHEMBL1909046	15	DrugMatrix			CHEMBL3307715
CHEMBL87959		0	548.54	1	5.82	31	COc1cc2cc(C(=O)CCC3CC[N+](C)(CCOc4ccccc4)CC3)sc2cc1OC.[Br-]	IC50	'='	390.0	nM	6.41			UO_0000065	13.68	0.27	0.59	14.32	False	CHEMBL644831	Concentration required for the inhibition of acetylcholinesterase	B	BAO_0000357	single protein format	None	None	None	None	None	CHEMBL220	Acetylcholinesterase	Homo sapiens	SINGLE PROTEIN	CHEMBL1135325	1	Scientific Literature	Bioorg. Med. Chem. Lett.	2002	None
CHEMBL193482	ESTRIOL	4	288.39	0	2.58	ESTRIOL	C[C@]12CC[C@@H]3c4ccc(O)cc4CC[C@H]3[C@@H]1C[C@@H](O)[C@@H]2O	Ki						Not Active (inhibition < 50% @ 10 uM and thus dose-reponse curve not measured)						False	CHEMBL1909212	DRUGMATRIX: Acetylcholinesterase enzyme inhibition (substrate: acetylthiocholine)	B	BAO_0000219	cell-based format	None	None	None	HEK293	None	CHEMBL220	Acetylcholinesterase	Homo sapiens	SINGLE PROTEIN	CHEMBL1909046	15	DrugMatrix			CHEMBL3307715
CHEMBL1922540		0	284.09	0	2.97	3a	C#CCOP(C)(=O)OC(C(F)(F)F)C(F)(F)F	IC50	'='	65000.0	nM	4.19			UO_0000065	14.74	0.34	1.22	11.78	False	CHEMBL1925662	Inhibition of human erythrocyte AChE incubated for 12 mins before addition of acetylthiocholine iodide substrate by spectrophotometric analysis	B	BAO_0000357	single protein format	Homo sapiens	None	None	None	None	CHEMBL220	Acetylcholinesterase	Homo sapiens	SINGLE PROTEIN	CHEMBL1921786	1	Scientific Literature	Bioorg. Med. Chem. Lett.	2011	None
CHEMBL242722		0	318.17	0	3.59	26	O=C(C(=O)c1c(F)ccc(F)c1F)c1cc(F)cc(F)c1F	Ki	'>'	100000.0	nM				UO_0000065					False	CHEMBL893787	Inhibition of human AChE	B	BAO_0000357	single protein format	Homo sapiens	None	None	None	None	CHEMBL220	Acetylcholinesterase	Homo sapiens	SINGLE PROTEIN	CHEMBL1147944	1	Scientific Literature	Bioorg. Med. Chem.	2007	None
CHEMBL242067		0	246.21	0	3.03	18	O=C(C(=O)c1cccc(F)c1)c1cccc(F)c1	Ki	'>'	100000.0	nM				UO_0000065					False	CHEMBL893787	Inhibition of human AChE	B	BAO_0000357	single protein format	Homo sapiens	None	None	None	None	CHEMBL220	Acetylcholinesterase	Homo sapiens	SINGLE PROTEIN	CHEMBL1147944	1	Scientific Literature	Bioorg. Med. Chem.	2007	None
CHEMBL244631		0	320.19	0	3.44	13	O=C(c1ccc(F)c(F)c1F)C(O)c1ccc(F)c(F)c1F	Ki	'>'	100000.0	nM				UO_0000065					False	CHEMBL893787	Inhibition of human AChE	B	BAO_0000357	single protein format	Homo sapiens	None	None	None	None	CHEMBL220	Acetylcholinesterase	Homo sapiens	SINGLE PROTEIN	CHEMBL1147944	1	Scientific Literature	Bioorg. Med. Chem.	2007	None
CHEMBL314658		0	502.47	1	5.47	18	COc1cc2cc(C(=O)CC3=CC[N+](C)(Cc4ccccc4)CC3)sc2cc1OC.[Br-]	IC50	'='	750.0	nM	6.12			UO_0000065	14.49	0.28	0.65	17.24	False	CHEMBL644831	Concentration required for the inhibition of acetylcholinesterase	B	BAO_0000357	single protein format	None	None	None	None	None	CHEMBL220	Acetylcholinesterase	Homo sapiens	SINGLE PROTEIN	CHEMBL1135325	1	Scientific Literature	Bioorg. Med. Chem. Lett.	2002	None
CHEMBL197696		0	411.46	0	4.12	22	CN(C)C(=O)Oc1ccc2c(c1)C=CCN(C)[C@@H]2CCOc1ccc([N+](=O)[O-])cc1	IC50	'='	14.0	nM	7.85			UO_0000065	19.09	0.36	3.73	9.22	False	CHEMBL885189	Inhibitory concentration against acetylcholinesterase	B	BAO_0000357	single protein format	Homo sapiens	None	None	None	None	CHEMBL220	Acetylcholinesterase	Homo sapiens	SINGLE PROTEIN	CHEMBL1140446	1	Scientific Literature	J. Med. Chem.	2005	None
CHEMBL91	MICONAZOLE	4	416.14	1	6.45	MICONAZOLE	Clc1ccc(COC(Cn2ccnc2)c2ccc(Cl)cc2Cl)c(Cl)c1	IC50	'='	18659.0	nM	4.73			UO_0000065	11.36	0.26	-1.72	17.48	False	CHEMBL1909212	DRUGMATRIX: Acetylcholinesterase enzyme inhibition (substrate: acetylthiocholine)	B	BAO_0000219	cell-based format	None	None	None	HEK293	None	CHEMBL220	Acetylcholinesterase	Homo sapiens	SINGLE PROTEIN	CHEMBL1909046	15	DrugMatrix			CHEMBL3307715
CHEMBL296277		0	355.89	0	2.75	1x	CC[N+](C)(CC)CCS/C(=N\O)C(=O)c1ccc(C#N)cc1.[Cl-]	kOX	'='	94.3	M-1 min-1									False	CHEMBL641690	Reactivation of para-nitrophenyl methylyphosphate (EPMP)-phosphonylated human erythrocyte AChE	B	BAO_0000357	single protein format	None	None	None	None	None	CHEMBL220	Acetylcholinesterase	Homo sapiens	SINGLE PROTEIN	CHEMBL1123431	1	Scientific Literature	J. Med. Chem.	1986	None
CHEMBL59730		0	266.73	0	4.04	36	Nc1c2c(nc3cc(Cl)ccc13)-c1ccccc1C2	IC50	'='	6606.93	nM	5.18			UO_0000065	19.42	0.37	1.14	13.31	False	CHEMBL638445	Experimental pIC50 values for the inhibition of acetylcholinesterase	B	BAO_0000357	single protein format	None	None	None	None	None	CHEMBL220	Acetylcholinesterase	Homo sapiens	SINGLE PROTEIN	CHEMBL1133184	1	Scientific Literature	J. Med. Chem.	2000	None
CHEMBL727	THIOGUANINE	4	167.20	0	0.60	THIOGUANINE	Nc1nc2[nH]cnc2c(=S)[nH]1	Ki						Not Active (inhibition < 50% @ 10 uM and thus dose-reponse curve not measured)						False	CHEMBL1909212	DRUGMATRIX: Acetylcholinesterase enzyme inhibition (substrate: acetylthiocholine)	B	BAO_0000219	cell-based format	None	None	None	HEK293	None	CHEMBL220	Acetylcholinesterase	Homo sapiens	SINGLE PROTEIN	CHEMBL1909046	15	DrugMatrix			CHEMBL3307715
CHEMBL25629		0	455.51	0	2.19	11a	C[C@]12CC[C@H](O)[C@@](C)(CO)C1C[C@H](O)[C@@]1(C)Oc3cc(-c4cccnc4)oc(=O)c3C(=O)C21	IC50	'='	35000.0	nM	4.46			UO_0000065	9.78	0.18	2.27	3.43	False	CHEMBL642296	Inhibitory activity against Acetylcholinesterase	B	BAO_0000357	single protein format	Homo sapiens	None	None	None	None	CHEMBL220	Acetylcholinesterase	Homo sapiens	SINGLE PROTEIN	CHEMBL1133041	1	Scientific Literature	Bioorg. Med. Chem. Lett.	2000	None
CHEMBL488025	EXISULIND	3	372.42	0	4.03	SULINDAC SULFONE	CC1=C(CC(=O)O)c2cc(F)ccc2/C1=C\c1ccc(S(C)(=O)=O)cc1	Ki						Not Active (inhibition < 50% @ 10 uM and thus dose-reponse curve not measured)						False	CHEMBL1909212	DRUGMATRIX: Acetylcholinesterase enzyme inhibition (substrate: acetylthiocholine)	B	BAO_0000219	cell-based format	None	None	None	HEK293	None	CHEMBL220	Acetylcholinesterase	Homo sapiens	SINGLE PROTEIN	CHEMBL1909046	15	DrugMatrix			CHEMBL3307715
CHEMBL61929		0	258.32	0	2.71	11	COc1cc2nc3c(c(N)c2cc1OC)CCCC3	IC50	'='	5128.61	nM	5.29			UO_0000065	20.48	0.38	2.58	9.22	True	CHEMBL638445	Experimental pIC50 values for the inhibition of acetylcholinesterase	B	BAO_0000357	single protein format	None	None	None	None	None	CHEMBL220	Acetylcholinesterase	Homo sapiens	SINGLE PROTEIN	CHEMBL1133184	1	Scientific Literature	J. Med. Chem.	2000	None
CHEMBL155322		0	368.49	0	1.91	23	CC1CCCCN1Cc1ccc(CNCCN2CCNC2=C(C#N)C#N)o1	IC50	'='	540.0	nM	6.27			UO_0000065	17.01	0.32	4.36	6.87	False	CHEMBL636834	Inhibition of guinea pig acetylcholinesterase	B	BAO_0000357	single protein format	Cavia porcellus	None	None	None	None	CHEMBL220	Acetylcholinesterase	Homo sapiens	SINGLE PROTEIN	CHEMBL1126972	1	Scientific Literature	J. Med. Chem.	1993	None
CHEMBL372202		0	567.56	2	7.63	10b	COc1ccc2[nH]cc(CCNC(=O)CCCCCCNc3c4c(nc5cc(Cl)cc(Cl)c35)CCCC4)c2c1	IC50	'='	0.04	nM	10.40			UO_0000065	18.32	0.36	2.77	13.16	False	CHEMBL864026	Inhibition of human AChE	B	BAO_0000357	single protein format	Homo sapiens	None	None	None	None	CHEMBL220	Acetylcholinesterase	Homo sapiens	SINGLE PROTEIN	CHEMBL1147732	1	Scientific Literature	J. Med. Chem.	2006	None
CHEMBL153821		0	382.51	0	2.30	24	CC1CCCC(C)N1Cc1ccc(CNCCN2CCNC2=C(C#N)C#N)o1	IC50	'='	4500.0	nM	5.35			UO_0000065	13.98	0.26	3.05	5.86	False	CHEMBL636834	Inhibition of guinea pig acetylcholinesterase	B	BAO_0000357	single protein format	Cavia porcellus	None	None	None	None	CHEMBL220	Acetylcholinesterase	Homo sapiens	SINGLE PROTEIN	CHEMBL1126972	1	Scientific Literature	J. Med. Chem.	1993	None
CHEMBL222946		0	795.07	2	8.04	5	CCN(CCCCCC(=O)N1CCC(CC2CCN(C(=O)CCCCCN(CC)Cc3ccccc3OC)CC2)CC1)Cc1ccccc1OC.O=C(O)C(=O)O	Inhibition						Not Determined						False	CHEMBL917213	Inhibition of AChE mediated aggregation of amyloid beta relative to control	B	BAO_0000357	single protein format	Homo sapiens	None	None	None	None	CHEMBL220	Acetylcholinesterase	Homo sapiens	SINGLE PROTEIN	CHEMBL1149275	1	Scientific Literature	J. Med. Chem.	2004	None
CHEMBL222875		0	825.06	2	9.53	10	CCN(CCCCCC(=O)Nc1ccc(CCc2ccc(NC(=O)CCCCCN(CC)Cc3ccccc3OC)cc2)cc1)Cc1ccccc1OC.O=C(O)C(=O)O	Inhibition						Not Determined						False	CHEMBL917213	Inhibition of AChE mediated aggregation of amyloid beta relative to control	B	BAO_0000357	single protein format	Homo sapiens	None	None	None	None	CHEMBL220	Acetylcholinesterase	Homo sapiens	SINGLE PROTEIN	CHEMBL1149275	1	Scientific Literature	J. Med. Chem.	2004	None
CHEMBL32964		0	302.42	0	3.09	1k	CCCNC(=O)Oc1ccc2c(c1)[C@]1(C)CCN(CC)C1C2	IC50	'='	154.0	nM	6.81			UO_0000065	22.53	0.42	3.72	16.39	False	CHEMBL875789	In vitro inhibitory activity against human AchE (Acetylcholinesterase)	B	BAO_0000357	single protein format	None	None	None	None	None	CHEMBL220	Acetylcholinesterase	Homo sapiens	SINGLE PROTEIN	CHEMBL1125437	1	Scientific Literature	J. Med. Chem.	1992	None
CHEMBL315013		0	534.52	0	4.91	9	COc1cc2cc(C(=O)CC(O)C3CC[N+](C)(Cc4ccccc4)CC3)sc2cc1OC.[Br-]	IC50	'='	190.0	nM	6.72			UO_0000065	14.78	0.29	1.81	12.05	False	CHEMBL644831	Concentration required for the inhibition of acetylcholinesterase	B	BAO_0000357	single protein format	None	None	None	None	None	CHEMBL220	Acetylcholinesterase	Homo sapiens	SINGLE PROTEIN	CHEMBL1135325	1	Scientific Literature	Bioorg. Med. Chem. Lett.	2002	None
CHEMBL1202875		0	464.44	0	4.82	10	Cl.Cl.O.c1ccc(CN2CCC(CCOc3ccc(-c4ccccc4)nn3)CC2)cc1	IC50	'='	710.0	nM	6.15			UO_0000065	16.46	0.30	1.33	16.08	False	CHEMBL644839	In vitro inhibition of acetylcholinesterase from human erythrocytes	B	BAO_0000019	assay format	Homo sapiens	None	None	None	None	CHEMBL220	Acetylcholinesterase	Homo sapiens	SINGLE PROTEIN	CHEMBL1134774	1	Scientific Literature	J. Med. Chem.	2001	None
CHEMBL556172		0	316.85	0	2.73	1a	CCN(CC)CCS/C(=N\O)C(=O)c1ccccc1.Cl	Reactivation	'='	63.0	%				UO_0000187					False	CHEMBL642515	Percent reactivation of acetylcholinesterase after 2 hr incubation	B	BAO_0000357	single protein format	None	None	None	None	None	CHEMBL220	Acetylcholinesterase	Homo sapiens	SINGLE PROTEIN	CHEMBL1121722	1	Scientific Literature	J. Med. Chem.	1981	None
CHEMBL556172		0	316.85	0	2.73	1a	CCN(CC)CCS/C(=N\O)C(=O)c1ccccc1.Cl	Reactivation	'='	83.0	%				UO_0000187					False	CHEMBL642516	Percent reactivation of acetylcholinesterase after 4 hr incubation	B	BAO_0000357	single protein format	None	None	None	None	None	CHEMBL220	Acetylcholinesterase	Homo sapiens	SINGLE PROTEIN	CHEMBL1121722	1	Scientific Literature	J. Med. Chem.	1981	None
CHEMBL556172		0	316.85	0	2.73	1a	CCN(CC)CCS/C(=N\O)C(=O)c1ccccc1.Cl	Kr	'='	13000.0	M				UO_0000062					False	CHEMBL644072	Kr for reactivation of acetylcholinesterase at concentration of 2M*10e4 [HOX] and 10 Me-1*10e-3 [OX]e-1 was determined; Expressed as kr, M*10e4	B	BAO_0000357	single protein format	None	None	None	None	None	CHEMBL220	Acetylcholinesterase	Homo sapiens	SINGLE PROTEIN	CHEMBL1121722	1	Scientific Literature	J. Med. Chem.	1981	None
CHEMBL235548		0	497.77	1	5.09	33	CC[C@H](C)C1=N[C@H]2CC=C3C[C@H]4C(=O)C[C@]5(C)[C@@H]([C@H](C)N(C)C)[C@H](O)C[C@@]5(C)[C@@H]4CC[C@H]3[C@]2(C)CN1	IC50	'='	3832.0	nM	5.42			UO_0000065	10.88	0.21	0.33	8.34	False	CHEMBL900444	Inhibition of human recombinant AChE by Ellman's method	B	BAO_0000357	single protein format	Homo sapiens	None	None	None	None	CHEMBL220	Acetylcholinesterase	Homo sapiens	SINGLE PROTEIN	CHEMBL1137550	1	Scientific Literature	J. Med. Chem.	2007	None
CHEMBL396190		0	568.84	2	6.72	16	CC(C)C1=N[C@H]2CC=C3C[C@H]4C(=O)C[C@]5(C)[C@@H]([C@H](C)N(C)C)[C@H](OC(=O)C(C)(C)C)C[C@@]5(C)[C@@H]4CC[C@H]3[C@]2(C)CO1	IC50	'='	839.0	nM	6.08			UO_0000065	10.68	0.20	-0.64	8.91	False	CHEMBL900444	Inhibition of human recombinant AChE by Ellman's method	B	BAO_0000357	single protein format	Homo sapiens	None	None	None	None	CHEMBL220	Acetylcholinesterase	Homo sapiens	SINGLE PROTEIN	CHEMBL1137550	1	Scientific Literature	J. Med. Chem.	2007	None
CHEMBL241536		0	498.75	1	5.52	9c	C[C@@H]([C@H]1[C@H](O)C[C@@]2(C)[C@@H]3CC[C@@H]4C(=CC[C@@H]5N=C(C(C)(C)C)OC[C@]54C)C[C@H]3C(=O)C[C@]12C)N(C)C	IC50	'='	351.0	nM	6.46			UO_0000065	12.94	0.24	0.93	10.39	False	CHEMBL900444	Inhibition of human recombinant AChE by Ellman's method	B	BAO_0000357	single protein format	Homo sapiens	None	None	None	None	CHEMBL220	Acetylcholinesterase	Homo sapiens	SINGLE PROTEIN	CHEMBL1137550	1	Scientific Literature	J. Med. Chem.	2007	None
CHEMBL239618		0	333.41	1	5.14	7	COc1ccc(C(=O)N2c3ccccc3Sc3ccccc32)cc1	Activity						Not Active						False	CHEMBL898045	Inhibition of recombinant human AChE activity	B	BAO_0000357	single protein format	Homo sapiens	None	None	None	None	CHEMBL220	Acetylcholinesterase	Homo sapiens	SINGLE PROTEIN	CHEMBL1149693	1	Scientific Literature	Bioorg. Med. Chem.	2007	None
CHEMBL590603		0	764.17	2	7.07	18	Clc1cccc(Cl)c1CO/N=C/c1cc[n+](CCC[n+]2ccc(/C=N/OCc3c(Cl)cccc3Cl)cc2)cc1.[Br-].[Br-]	IC50	'='	6000.0	nM	5.22			UO_0000065	8.64	0.18	-1.85	10.25	False	CHEMBL945890	Inhibition of human AchE	B	BAO_0000357	single protein format	Homo sapiens	None	None	None	None	CHEMBL220	Acetylcholinesterase	Homo sapiens	SINGLE PROTEIN	CHEMBL1141467	1	Scientific Literature	J. Med. Chem.	2008	None
CHEMBL130672		0	365.48	0	4.28	8 (3',4'-dimethylphenserine)	Cc1ccc(NC(=O)Oc2ccc3c(c2)[C@]2(C)CCN(C)[C@@H]2N3C)cc1C	IC50	'='	31.0	nM	7.51			UO_0000065	20.54	0.38	3.23	16.76	False	CHEMBL644628	In vitro inhibition of human erythrocyte acetylcholinesterase.	B	BAO_0000357	single protein format	None	None	None	None	None	CHEMBL220	Acetylcholinesterase	Homo sapiens	SINGLE PROTEIN	CHEMBL1134282	1	Scientific Literature	J. Med. Chem.	2001	None
CHEMBL179455		0	638.88	2	7.00	13	Nc1ccc2c(c1)c(-c1ccccc1)[n+](CCCNCCCNCCCNc1c3c(nc4ccccc14)CCCC3)c1cc(N)ccc21	Activity	'='	41.0	%				UO_0000187					False	CHEMBL945892	Inhibition of human AchE-induced amyloid beta aggregation at 100 uM	B	BAO_0000357	single protein format	Homo sapiens	None	None	None	None	CHEMBL220	Acetylcholinesterase	Homo sapiens	SINGLE PROTEIN	CHEMBL1141467	1	Scientific Literature	J. Med. Chem.	2008	None
CHEMBL93123		0	439.56	1	5.92	1j	O=C(Nc1ccc2c(CCC3CCN(Cc4ccccc4)CC3)noc2c1)c1ccccc1	IC50	'='	9.397	nM	8.03			UO_0000065	18.26	0.33	2.11	13.75	True	CHEMBL641020	Inhibition against Acetylcholinesterase (AChE)	B	BAO_0000357	single protein format	None	None	None	None	None	CHEMBL220	Acetylcholinesterase	Homo sapiens	SINGLE PROTEIN	CHEMBL1129655	1	Scientific Literature	J. Med. Chem.	1996	None
CHEMBL308043		0	289.38	0	2.12	33 (N-methylphycostigmine)	CN(C)C(=O)Oc1ccc2c(c1)[C@]1(C)CCN(C)[C@@H]1N2C	IC50	'='	210.0	nM	6.68			UO_0000065	23.08	0.43	4.56	18.54	False	CHEMBL644628	In vitro inhibition of human erythrocyte acetylcholinesterase.	B	BAO_0000357	single protein format	None	None	None	None	None	CHEMBL220	Acetylcholinesterase	Homo sapiens	SINGLE PROTEIN	CHEMBL1134282	1	Scientific Literature	J. Med. Chem.	2001	None
CHEMBL95	TACRINE	4	198.27	0	2.70	tacrine	Nc1c2c(nc3ccccc13)CCCC2	IC50	'='	95.0	nM	7.02			UO_0000065	35.42	0.64	4.32	18.05	True	CHEMBL644627	Inhibitory concentration against acetylcholinesterase (AChE) from human erythrocytes	B	BAO_0000019	assay format	Homo sapiens	None	None	None	None	CHEMBL220	Acetylcholinesterase	Homo sapiens	SINGLE PROTEIN	CHEMBL1132590	1	Scientific Literature	J. Med. Chem.	1999	None
CHEMBL297506		0	187.24	0	1.60	39u	C#CCNC1CCc2ccc(O)cc21	IC50						No data						False	CHEMBL643062	In vitro inhibitory concentration against purified Acetylcholinesterase of human erythrocytes.	B	BAO_0000019	assay format	None	None	None	None	None	CHEMBL220	Acetylcholinesterase	Homo sapiens	SINGLE PROTEIN	CHEMBL1135657	1	Scientific Literature	J. Med. Chem.	2002	None
CHEMBL131210		0	365.48	0	4.28	9 (3',5'-dimethylphenserine)	Cc1cc(C)cc(NC(=O)Oc2ccc3c(c2)[C@]2(C)CCN(C)[C@@H]2N3C)c1	IC50	'='	78.0	nM	7.11			UO_0000065	19.45	0.36	2.83	15.86	True	CHEMBL644628	In vitro inhibition of human erythrocyte acetylcholinesterase.	B	BAO_0000357	single protein format	None	None	None	None	None	CHEMBL220	Acetylcholinesterase	Homo sapiens	SINGLE PROTEIN	CHEMBL1134282	1	Scientific Literature	J. Med. Chem.	2001	None
CHEMBL146319		0	257.72	0	0.51	3e	CC#CC(C)OC[n+]1ccn(C)c1/C=N/O.[Cl-]	kHOX	'='	101.0	M-1 min-1									False	CHEMBL641363	Effective rate constant for reactivation of AchE in human erythrocytes	B	BAO_0000219	cell-based format	None	None	None	None	None	CHEMBL220	Acetylcholinesterase	Homo sapiens	SINGLE PROTEIN	CHEMBL1124682	1	Scientific Literature	J. Med. Chem.	1989	None
CHEMBL340427	XANTHOSTIGMINE	0	446.50	0	4.57	11, xanthostigmine	CNC(=O)Oc1cccc(CN(C)CCCOc2ccc3c(=O)c4ccccc4oc3c2)c1	Activity	'<'	10.0	%				UO_0000187					False	CHEMBL945892	Inhibition of human AchE-induced amyloid beta aggregation at 100 uM	B	BAO_0000357	single protein format	Homo sapiens	None	None	None	None	CHEMBL220	Acetylcholinesterase	Homo sapiens	SINGLE PROTEIN	CHEMBL1141467	1	Scientific Literature	J. Med. Chem.	2008	None
CHEMBL194823	LIPOCRINE	0	478.13	1	6.40	32, lipocrine	O=C(CCCCC1CCSS1)NCCCNc1c2c(nc3cc(Cl)ccc13)CCCC2	IC50	'='	0.25	nM	9.60			UO_0000065	20.08	0.42	3.20	17.78	True	CHEMBL945890	Inhibition of human AchE	B	BAO_0000357	single protein format	Homo sapiens	None	None	None	None	CHEMBL220	Acetylcholinesterase	Homo sapiens	SINGLE PROTEIN	CHEMBL1141467	1	Scientific Literature	J. Med. Chem.	2008	None
CHEMBL254016		0	691.01	2	7.65	8	CCN(CCCCCC(=O)N1CCC(C2CCN(C(=O)CCCCCN(CC)Cc3ccccc3OC)CC2)CC1)Cc1ccccc1OC	IC50	'='	3.3	nM	8.48			UO_0000065	12.27	0.23	0.83	12.94	False	CHEMBL945890	Inhibition of human AchE	B	BAO_0000357	single protein format	Homo sapiens	None	None	None	None	CHEMBL220	Acetylcholinesterase	Homo sapiens	SINGLE PROTEIN	CHEMBL1141467	1	Scientific Literature	J. Med. Chem.	2008	None
CHEMBL486699		0	401.98	0	4.72	19	COc1cc2c(cc1OC)CC(CC1CCN(Cc3ccccc3)CC1)C2.Cl	Inhibition	'='	17.5	%				UO_0000187					False	CHEMBL960594	Inhibition of human recombinant AChE-induced amyloid beta 1-40 aggregation at 100 uM	B	BAO_0000357	single protein format	Homo sapiens	None	None	None	None	CHEMBL220	Acetylcholinesterase	Homo sapiens	SINGLE PROTEIN	CHEMBL1150773	1	Scientific Literature	J. Med. Chem.	2008	None
CHEMBL235931		0	236.27	0	2.85	20	O=C1C(=O)c2ccccc2CCc2ccccc21	Ki	'>'	100000.0	nM				UO_0000065					False	CHEMBL900099	Inhibition of human acetylcholinesterase 1	B	BAO_0000357	single protein format	Homo sapiens	None	None	None	None	CHEMBL220	Acetylcholinesterase	Homo sapiens	SINGLE PROTEIN	CHEMBL1138234	1	Scientific Literature	J. Med. Chem.	2007	None
CHEMBL199585		0	537.54	2	7.62	34	O=C(CCCCCCNc1c2c(nc3cc(Cl)cc(Cl)c13)CCCC2)NCCc1c[nH]c2ccccc12	IC50	'='	0.008	nM		Outside typical range		UO_0000065					False	CHEMBL945890	Inhibition of human AchE	B	BAO_0000357	single protein format	Homo sapiens	None	None	None	None	CHEMBL220	Acetylcholinesterase	Homo sapiens	SINGLE PROTEIN	CHEMBL1141467	1	Scientific Literature	J. Med. Chem.	2008	None
CHEMBL15056		0	443.64	1	6.02	31	c1ccc2c(NCCc3ccc(OCCCN4CCCCC4)cc3)c3c(nc2c1)CCCC3	IC50	'='	2.6	nM	8.59			UO_0000065	19.35	0.36	2.57	22.96	False	CHEMBL945890	Inhibition of human AchE	B	BAO_0000357	single protein format	Homo sapiens	None	None	None	None	CHEMBL220	Acetylcholinesterase	Homo sapiens	SINGLE PROTEIN	CHEMBL1141467	1	Scientific Literature	J. Med. Chem.	2008	None
CHEMBL109018		0	314.77	0	4.64	23	Cc1c(C)c2ccc(OCc3cccc(Cl)c3)cc2oc1=O	IC50	'='	3390.0	nM	5.47			UO_0000065	17.38	0.34	0.83	13.87	False	CHEMBL945890	Inhibition of human AchE	B	BAO_0000357	single protein format	Homo sapiens	None	None	None	None	CHEMBL220	Acetylcholinesterase	Homo sapiens	SINGLE PROTEIN	CHEMBL1141467	1	Scientific Literature	J. Med. Chem.	2008	None
CHEMBL257540		0	577.80	2	5.26	14	COc1ccccc1CNCCCNCCCNCCC[n+]1c(-c2ccccc2)c2cc(N)ccc2c2ccc(N)cc21	IC50	'='	952.0	nM	6.02			UO_0000065	10.42	0.19	0.76	5.95	False	CHEMBL945890	Inhibition of human AchE	B	BAO_0000357	single protein format	Homo sapiens	None	None	None	None	CHEMBL220	Acetylcholinesterase	Homo sapiens	SINGLE PROTEIN	CHEMBL1141467	1	Scientific Literature	J. Med. Chem.	2008	None
CHEMBL3216205		0	353.08	0	1.85	5b	CN(C)CCOC(=O)Nc1ccnc(Cl)c1.Cl.Cl.Cl	Ki	'='	207700.0	nM		Outside typical range		UO_0000065					False	CHEMBL927541	Inhibition of acetylcholinesterase	B	BAO_0000357	single protein format	None	None	None	None	None	CHEMBL220	Acetylcholinesterase	Homo sapiens	SINGLE PROTEIN	CHEMBL1140781	1	Scientific Literature	Bioorg. Med. Chem. Lett.	2008	None
CHEMBL402977		0	385.63	0	1.99	4b	C[N+](C)(C)CCOC(=O)Nc1ccnc(Cl)c1.[I-]	Ki	'='	150900.0	nM		Outside typical range		UO_0000065					False	CHEMBL927541	Inhibition of acetylcholinesterase	B	BAO_0000357	single protein format	None	None	None	None	None	CHEMBL220	Acetylcholinesterase	Homo sapiens	SINGLE PROTEIN	CHEMBL1140781	1	Scientific Literature	Bioorg. Med. Chem. Lett.	2008	None
CHEMBL538853		0	389.88	0	3.68	9	CN1c2ccc(OC(=O)Nc3ccccc3)cc2[C@]2(C)CC[N@@+](C)([O-])[C@H]12.Cl	IC50	'='	200.0	nM	6.70			UO_0000065	18.95	0.35	3.02	10.37	False	CHEMBL644832	Ex vivo inhibition of human erythrocyte Acetylcholinesterase.	B	BAO_0000357	single protein format	None	None	None	None	None	CHEMBL220	Acetylcholinesterase	Homo sapiens	SINGLE PROTEIN	CHEMBL1135547	1	Scientific Literature	J. Med. Chem.	2002	None
CHEMBL222044		0	679.01	2	10.36	14	CCN(CCCCCCNc1ccc(-c2ccc(NCCCCCCN(CC)Cc3ccccc3OC)cc2)cc1)Cc1ccccc1OC	Inhibition						Not Determined						False	CHEMBL917213	Inhibition of AChE mediated aggregation of amyloid beta relative to control	B	BAO_0000357	single protein format	Homo sapiens	None	None	None	None	CHEMBL220	Acetylcholinesterase	Homo sapiens	SINGLE PROTEIN	CHEMBL1149275	1	Scientific Literature	J. Med. Chem.	2004	None
CHEMBL344384		0	372.64	1	5.45	21	C[C@@H]([C@H]1CC[C@H]2[C@@H]3CC=C4C[C@@H](N(C)C)CC[C@]4(C)[C@H]3CC[C@@]21C)N(C)C	IC50	'='	39810.72	nM	4.40			UO_0000065	11.81	0.22	-1.05	67.90	False	CHEMBL641237	Compound was tested for the in silico inhibition of acetylcholinesterase	B	BAO_0000357	single protein format	None	None	None	None	None	CHEMBL220	Acetylcholinesterase	Homo sapiens	SINGLE PROTEIN	CHEMBL1136484	1	Scientific Literature	Bioorg. Med. Chem. Lett.	2003	None
CHEMBL150164		0	238.72	0	1.59	13	C#CCCCC[n+]1ccc(/C=N/O)cc1.[Cl-]	kHOX	'='	507.0	M-1 min-1									False	CHEMBL641362	Effective rate constant for reactivation of Acetylcholinesterase in human	B	BAO_0000357	single protein format	None	None	None	None	None	CHEMBL220	Acetylcholinesterase	Homo sapiens	SINGLE PROTEIN	CHEMBL1124682	1	Scientific Literature	J. Med. Chem.	1989	None
CHEMBL602116		0	397.29	0	1.21	45	NC(=O)c1cc[n+](-c2ccc(-[n+]3cccc(/C=N/O)c3)s2)cc1.[Cl-].[Cl-]	Activity	'='	0.0	%				UO_0000187					False	CHEMBL1066452	Reactivation of paraoxon-inhibited human recombinant AChE assessed as enzyme activation at 1 mM by Ellman's assay	B	BAO_0000357	single protein format	Homo sapiens	None	None	None	None	CHEMBL220	Acetylcholinesterase	Homo sapiens	SINGLE PROTEIN	CHEMBL1157721	1	Scientific Literature	Bioorg. Med. Chem.	2010	None
CHEMBL590796		0	446.14	0	0.26	39	NC(=O)c1cc[n+](CCC[n+]2ccccc2/C=N/O)cc1.[Br-].[Br-]	Activity	'='	1.0	%				UO_0000187					False	CHEMBL1066454	Reactivation of paraoxon-inhibited human recombinant AChE assessed as enzyme activation at 10 uM by Ellman's assay	B	BAO_0000357	single protein format	Homo sapiens	None	None	None	None	CHEMBL220	Acetylcholinesterase	Homo sapiens	SINGLE PROTEIN	CHEMBL1157721	1	Scientific Literature	Bioorg. Med. Chem.	2010	None
CHEMBL600269		0	471.11	0	0.84	33	O/N=C/c1cccc[n+]1-c1cc(-[n+]2ccccc2/C=N/O)on1.[Br-].[Br-]	Activity	'='	1.0	%				UO_0000187					False	CHEMBL1066454	Reactivation of paraoxon-inhibited human recombinant AChE assessed as enzyme activation at 10 uM by Ellman's assay	B	BAO_0000357	single protein format	Homo sapiens	None	None	None	None	CHEMBL220	Acetylcholinesterase	Homo sapiens	SINGLE PROTEIN	CHEMBL1157721	1	Scientific Literature	Bioorg. Med. Chem.	2010	None
CHEMBL602707		0	470.12	0	0.03	32	NC(=O)c1cc[n+](-c2ccc(-[n+]3ccc(C(N)=O)cc3)o2)cc1.[Br-].[Br-]	Activity	'='	0.0	%				UO_0000187					False	CHEMBL1066454	Reactivation of paraoxon-inhibited human recombinant AChE assessed as enzyme activation at 10 uM by Ellman's assay	B	BAO_0000357	single protein format	Homo sapiens	None	None	None	None	CHEMBL220	Acetylcholinesterase	Homo sapiens	SINGLE PROTEIN	CHEMBL1157721	1	Scientific Literature	Bioorg. Med. Chem.	2010	None
CHEMBL136052		0	402.67	1	5.44	32	CC(=O)N(C)[C@@H](C)[C@H]1CC[C@H]2[C@@H]3CC[C@H]4C[C@@H](N(C)C)CC[C@]4(C)[C@H]3CC[C@]12C	IC50	'='	50118.72	nM	4.30			UO_0000065	10.68	0.20	-1.14	18.26	False	CHEMBL641237	Compound was tested for the in silico inhibition of acetylcholinesterase	B	BAO_0000357	single protein format	None	None	None	None	None	CHEMBL220	Acetylcholinesterase	Homo sapiens	SINGLE PROTEIN	CHEMBL1136484	1	Scientific Literature	Bioorg. Med. Chem. Lett.	2003	None
CHEMBL592433		0	232.17	0	1.69	2b	CO[P@]1(=O)CC[C@H]2COC(=O)C2=C(C)O1	Ki	'='	140000.0	nM		Outside typical range		UO_0000065					False	CHEMBL1069538	Inhibition of human AChE assessed as equilibrium binding by modified Ellman's spectrophotometric method	B	BAO_0000357	single protein format	Homo sapiens	None	None	None	None	CHEMBL220	Acetylcholinesterase	Homo sapiens	SINGLE PROTEIN	CHEMBL1157647	1	Scientific Literature	Bioorg. Med. Chem.	2010	None
CHEMBL591353		0	460.17	0	1.36	24	O/N=C/c1ccc[n+](CCCC[n+]2cccc(/C=N/O)c2)c1.[Br-].[Br-]	Activity	'='	11.0	%				UO_0000187					False	CHEMBL1066453	Reactivation of paraoxon-inhibited human recombinant AChE assessed as enzyme activation at 100 uM by Ellman's assay	B	BAO_0000357	single protein format	Homo sapiens	None	None	None	None	CHEMBL220	Acetylcholinesterase	Homo sapiens	SINGLE PROTEIN	CHEMBL1157721	1	Scientific Literature	Bioorg. Med. Chem.	2010	None
CHEMBL591995		0	446.14	0	0.97	22	O/N=C\c1ccc[n+](CCC[n+]2cccc(/C=N/O)c2)c1.[Br-].[Br-]	Activity	'='	10.0	%				UO_0000187					False	CHEMBL1066453	Reactivation of paraoxon-inhibited human recombinant AChE assessed as enzyme activation at 100 uM by Ellman's assay	B	BAO_0000357	single protein format	Homo sapiens	None	None	None	None	CHEMBL220	Acetylcholinesterase	Homo sapiens	SINGLE PROTEIN	CHEMBL1157721	1	Scientific Literature	Bioorg. Med. Chem.	2010	None
CHEMBL590824	OBIDOXIME MESYLATE	0	478.51	0	0.51	3	CS(=O)(=O)[O-].CS(=O)(=O)[O-].O/N=C/c1cc[n+](COC[n+]2ccc(/C=N/O)cc2)cc1	Activity	'='	36.0	%				UO_0000187					False	CHEMBL1066453	Reactivation of paraoxon-inhibited human recombinant AChE assessed as enzyme activation at 100 uM by Ellman's assay	B	BAO_0000357	single protein format	Homo sapiens	None	None	None	None	CHEMBL220	Acetylcholinesterase	Homo sapiens	SINGLE PROTEIN	CHEMBL1157721	1	Scientific Literature	Bioorg. Med. Chem.	2010	None
CHEMBL426113	TRIMEDOXIME BROMIDE	0	446.14	0	0.97	2	O/N=C/c1cc[n+](CCC[n+]2ccc(/C=N/O)cc2)cc1.[Br-].[Br-]	Activity	'='	18.0	%				UO_0000187					False	CHEMBL1066454	Reactivation of paraoxon-inhibited human recombinant AChE assessed as enzyme activation at 10 uM by Ellman's assay	B	BAO_0000357	single protein format	Homo sapiens	None	None	None	None	CHEMBL220	Acetylcholinesterase	Homo sapiens	SINGLE PROTEIN	CHEMBL1157721	1	Scientific Literature	Bioorg. Med. Chem.	2010	None
CHEMBL14577	PRALIDOXIME IODIDE	0	264.07	0	0.32	1	C[n+]1ccccc1/C=N/O.[I-]	Activity	'='	22.0	%				UO_0000187					False	CHEMBL1066453	Reactivation of paraoxon-inhibited human recombinant AChE assessed as enzyme activation at 100 uM by Ellman's assay	B	BAO_0000357	single protein format	Homo sapiens	None	None	None	None	CHEMBL220	Acetylcholinesterase	Homo sapiens	SINGLE PROTEIN	CHEMBL1157721	1	Scientific Literature	Bioorg. Med. Chem.	2010	None
CHEMBL589662		0	470.12	0	1.45	31	O/N=C/c1cc[n+](-c2ccc(-[n+]3ccc(/C=N/O)cc3)o2)cc1.[Br-].[Br-]	Inhibition	'='	78.0	%				UO_0000187					False	CHEMBL1072860	Inhibition of human recombinant AChE at 1 mM by Ellman's assay	B	BAO_0000357	single protein format	Homo sapiens	None	None	None	None	CHEMBL220	Acetylcholinesterase	Homo sapiens	SINGLE PROTEIN	CHEMBL1157721	1	Scientific Literature	Bioorg. Med. Chem.	2010	None
CHEMBL1081125		0	422.16	0	2.36	20	[Br-].[Br-].c1cc[n+](Cc2cccc(C[n+]3ccccc3)c2)cc1	IC50	'='	2360000.0	nM		Outside typical range		UO_0000065					False	CHEMBL1100708	Inhibition of human erythrocyte AChE after 5 mins by Ellman's method	B	BAO_0000357	single protein format	Homo sapiens	None	None	None	None	CHEMBL220	Acetylcholinesterase	Homo sapiens	SINGLE PROTEIN	CHEMBL1154957	1	Scientific Literature	Bioorg. Med. Chem. Lett.	2010	None
CHEMBL347527		0	222.29	0	1.51	46a	CNCCc1cccc(OC(=O)N(C)C)c1	IC50	'='	280.0	nM	6.55			UO_0000065	29.48	0.56	5.04	15.76	False	CHEMBL645011	In vitro inhibitory concentration against purified Acetylcholinesterase of human erythrocytes; value ranges from 0.12-0.41	B	BAO_0000019	assay format	None	None	None	None	None	CHEMBL220	Acetylcholinesterase	Homo sapiens	SINGLE PROTEIN	CHEMBL1135657	1	Scientific Literature	J. Med. Chem.	2002	None
CHEMBL139630		0	484.73	1	5.51	31	CC(=O)O[C@@H]1C2CC[C@H]3C4CC=C([C@H](C)N(C)C)[C@@]4(C)CC[C@@H]3[C@@]2(C)CC[C@@H]1NC(=O)C=C(C)C	IC50	'='	5248.07	nM	5.28			UO_0000065	10.89	0.21	-0.23	9.00	False	CHEMBL641237	Compound was tested for the in silico inhibition of acetylcholinesterase	B	BAO_0000357	single protein format	None	None	None	None	None	CHEMBL220	Acetylcholinesterase	Homo sapiens	SINGLE PROTEIN	CHEMBL1136484	1	Scientific Literature	Bioorg. Med. Chem. Lett.	2003	None
CHEMBL1081810		0	472.22	0	3.51	22	[Br-].[Br-].c1cc[n+](Cc2ccc3ccc(C[n+]4ccccc4)cc3c2)cc1	Ki	'='	140.0	nM	6.85			UO_0000065	21.94	0.39	3.34	88.32	False	CHEMBL1100710	Inhibition of human erythrocyte AChE after 5 mins by noncompetitive Lineweaver-Burke plot analysis for enzyme-inhibitor complex	B	BAO_0000357	single protein format	Homo sapiens	None	None	None	None	CHEMBL220	Acetylcholinesterase	Homo sapiens	SINGLE PROTEIN	CHEMBL1154957	1	Scientific Literature	Bioorg. Med. Chem. Lett.	2010	None
CHEMBL577251		0	333.64	0	2.65	24	O/N=C/c1ccc[n+](Cc2ccc(Br)s2)c1.[Cl-]	Activity	'='	5.0	%				UO_0000187					False	CHEMBL1044666	Reactivation of paraoxon inhibited recombinant human AChE at 0.1 mM after 30 mins	B	BAO_0000357	single protein format	Homo sapiens	None	None	None	None	CHEMBL220	Acetylcholinesterase	Homo sapiens	SINGLE PROTEIN	CHEMBL1155329	1	Scientific Literature	Bioorg. Med. Chem. Lett.	2009	None
CHEMBL92958		0	319.45	0	4.41	23	c1ccc(CN2CCC(CCc3n[nH]c4ccccc34)CC2)cc1	IC50	'='	120.0	nM	6.92			UO_0000065	21.66	0.39	2.51	21.68	True	CHEMBL644105	Evaluated for the in vitro inhibition of the Acetylcholinesterase (AChE) from human erythrocytes	B	BAO_0000019	assay format	None	None	None	None	None	CHEMBL220	Acetylcholinesterase	Homo sapiens	SINGLE PROTEIN	CHEMBL1127437	1	Scientific Literature	J. Med. Chem.	1994	None
CHEMBL565620		0	247.09	0	-0.23	11	OCC[n+]1ccccc1/C=N/O.[Br-]	Activity	'='	2.0	%				UO_0000187					False	CHEMBL1044667	Reactivation of paraoxon inhibited recombinant human AChE at 0.01 mM after 30 mins	B	BAO_0000357	single protein format	Homo sapiens	None	None	None	None	CHEMBL220	Acetylcholinesterase	Homo sapiens	SINGLE PROTEIN	CHEMBL1155329	1	Scientific Literature	Bioorg. Med. Chem. Lett.	2009	None
CHEMBL206259		0	265.31	0	3.33	12	COc1ccccc1C(O)c1nccc2ccccc12	Inhibition	'='	14.7	%				UO_0000187					False	CHEMBL866857	Inhibition of AChE at 0.1 mM	B	BAO_0000357	single protein format	Homo sapiens	None	None	None	None	CHEMBL220	Acetylcholinesterase	Homo sapiens	SINGLE PROTEIN	CHEMBL1146949	1	Scientific Literature	Bioorg. Med. Chem. Lett.	2006	None
CHEMBL383242		0	356.44	0	2.95	10	COc1ccc(CC2=[N+](C)CCc3cc(OC)c(OC)cc32)cc1OC	Inhibition	'='	90.2	%				UO_0000187					False	CHEMBL866857	Inhibition of AChE at 0.1 mM	B	BAO_0000357	single protein format	Homo sapiens	None	None	None	None	CHEMBL220	Acetylcholinesterase	Homo sapiens	SINGLE PROTEIN	CHEMBL1146949	1	Scientific Literature	Bioorg. Med. Chem. Lett.	2006	None
CHEMBL204891		0	355.39	0	2.73	4	COc1cc2c(cc1OC)C(Cc1ccc3c(c1)OCO3)N(C=O)CC2	Inhibition	'='	13.2	%				UO_0000187					False	CHEMBL866857	Inhibition of AChE at 0.1 mM	B	BAO_0000357	single protein format	Homo sapiens	None	None	None	None	CHEMBL220	Acetylcholinesterase	Homo sapiens	SINGLE PROTEIN	CHEMBL1146949	1	Scientific Literature	Bioorg. Med. Chem. Lett.	2006	None
CHEMBL206505		0	355.43	0	3.47	8	COc1ccc2c(c1OC)-c1c(OC)c(OC)cc3c1C(C2)N(C)CC3	Inhibition	'='	9.3	%				UO_0000187					False	CHEMBL866858	Inhibition of AChE at 0.01 mM	B	BAO_0000357	single protein format	Homo sapiens	None	None	None	None	CHEMBL220	Acetylcholinesterase	Homo sapiens	SINGLE PROTEIN	CHEMBL1146949	1	Scientific Literature	Bioorg. Med. Chem. Lett.	2006	None
CHEMBL356000		0	297.79	0	1.29	3n	C#CC1CCCCC1OC[n+]1ccn(C)c1/C=N/O.[Cl-]	kOX	'='	853.0	M-1 min-1									False	CHEMBL641365	Bimolecular rate constant for reactivation of AchE in human erythrocytes	B	BAO_0000219	cell-based format	None	None	None	None	None	CHEMBL220	Acetylcholinesterase	Homo sapiens	SINGLE PROTEIN	CHEMBL1124682	1	Scientific Literature	J. Med. Chem.	1989	None
CHEMBL54420		0	365.48	0	4.45	3	CC(C)c1ccc(NC(=O)Oc2ccc3c(c2)[C@]2(C)CCNC2N3C)cc1	IC50	'='	324.0	nM	6.49			UO_0000065	17.76	0.33	2.04	12.11	False	CHEMBL644927	Ability to inhibit acetylcholinesterase (AChE), freshly prepared from human erythrocytes	B	BAO_0000019	assay format	None	None	None	None	None	CHEMBL220	Acetylcholinesterase	Homo sapiens	SINGLE PROTEIN	CHEMBL1132219	1	Scientific Literature	J. Med. Chem.	1999	None
CHEMBL343319		0	166.24	0	1.90	30	Cc1c(O)cccc1[N+](C)(C)C	IC50	'='	141253.75	nM		Outside typical range		UO_0000065					False	CHEMBL641238	Inhibition acetylcholinesterase (AChE) enzyme.	B	BAO_0000357	single protein format	None	None	None	None	None	CHEMBL220	Acetylcholinesterase	Homo sapiens	SINGLE PROTEIN	CHEMBL1130277	1	Scientific Literature	J. Med. Chem.	1997	None
CHEMBL32768		0	303.83	0	2.46	2e	CCCCCCCCOC[n+]1ccn(C)c1/C=N/O.[Cl-]	Rmax	'='	19.5	%				UO_0000187					False	CHEMBL643066	Percentage of maximum reactivation of GD-inhibited human erythrocyte acetylcholinesterase (AChE)	B	BAO_0000357	single protein format	None	None	None	None	None	CHEMBL220	Acetylcholinesterase	Homo sapiens	SINGLE PROTEIN	CHEMBL1124669	1	Scientific Literature	J. Med. Chem.	1989	None
CHEMBL357843		0	301.82	0	2.06	2x	CC(OC[n+]1ccn(C)c1/C=N/O)C1CCCCC1.[Cl-]	Rmax	'='	9.4	%				UO_0000187					False	CHEMBL643066	Percentage of maximum reactivation of GD-inhibited human erythrocyte acetylcholinesterase (AChE)	B	BAO_0000357	single protein format	None	None	None	None	None	CHEMBL220	Acetylcholinesterase	Homo sapiens	SINGLE PROTEIN	CHEMBL1124669	1	Scientific Literature	J. Med. Chem.	1989	None
CHEMBL34000		0	309.80	0	1.73	2ac	Cn1cc[n+](COCCCc2ccccc2)c1/C=N/O.[Cl-]	IC50	'='	21200.0	nM	4.67			UO_0000065	17.04	0.32	2.94	9.23	False	CHEMBL644116	Concentration required to inhibit 50% of acetylcholinesterase (AChE) in human erythrocyte(RBC).	B	BAO_0000357	single protein format	None	None	None	None	None	CHEMBL220	Acetylcholinesterase	Homo sapiens	SINGLE PROTEIN	CHEMBL1124669	1	Scientific Literature	J. Med. Chem.	1989	None
CHEMBL1203535		0	420.95	0	1.14	28	COC1CCCN(Cc2ccc(CNCCN3CCNC3=C(C#N)C#N)o2)C1.Cl	IC50	'='	3300.0	nM	5.48			UO_0000065	14.26	0.27	4.34	5.45	False	CHEMBL636834	Inhibition of guinea pig acetylcholinesterase	B	BAO_0000357	single protein format	Cavia porcellus	None	None	None	None	CHEMBL220	Acetylcholinesterase	Homo sapiens	SINGLE PROTEIN	CHEMBL1126972	1	Scientific Literature	J. Med. Chem.	1993	None
CHEMBL87344		0	364.51	0	4.64	11	C[N+]1(Cc2ccccc2)CCC(CCC(=O)c2ccc3c(c2)CCO3)CC1	IC50	'='	17.0	nM	7.77			UO_0000065	21.32	0.39	3.13	29.54	False	CHEMBL644119	In vitro inhibition of human recombinant AChE.	B	BAO_0000357	single protein format	None	None	None	None	None	CHEMBL220	Acetylcholinesterase	Homo sapiens	SINGLE PROTEIN	CHEMBL1135324	1	Scientific Literature	Bioorg. Med. Chem. Lett.	2002	None
CHEMBL349791		0	122.17	0	2.00	13 (table III)	COc1cccc(C)c1	IC50	'='	4900.0	nM	5.31			UO_0000065	43.46	0.81	3.31	57.53	False	CHEMBL643382	IC50 against acetylcholinesterase; value ranges from 1-4900 nM.	B	BAO_0000357	single protein format	None	None	None	None	None	CHEMBL220	Acetylcholinesterase	Homo sapiens	SINGLE PROTEIN	CHEMBL1126157	1	Scientific Literature	J. Med. Chem.	1992	None
CHEMBL115835		0	460.62	1	6.55	5i	CCCCC1=NC2(CCCC2)C(=O)N1Cc1ccc(-c2ccccc2C(=O)OC(C)(C)C)cc1	IC50	'='	268.8	nM	6.57			UO_0000065	14.26	0.26	0.02	11.14	False	CHEMBL899128	Inhibition of human serum AChE by Ellman colorimetric assay	B	BAO_0000357	single protein format	Homo sapiens	None	None	None	None	CHEMBL220	Acetylcholinesterase	Homo sapiens	SINGLE PROTEIN	CHEMBL1137534	1	Scientific Literature	Bioorg. Med. Chem.	2007	None
CHEMBL130847		0	488.58	1	5.74	172	CCCCNC(=O)Oc1cccc(CN(C)CCCOc2ccc3c(=O)c4ccccc4oc3c2)c1	IC50	'='	36.0	nM	7.44			UO_0000065	15.24	0.28	1.70	9.19	False	CHEMBL1119333	Inhibition of AChE	B	BAO_0000357	single protein format	None	None	None	None	None	CHEMBL220	Acetylcholinesterase	Homo sapiens	SINGLE PROTEIN	CHEMBL1155460	1	Scientific Literature	Eur. J. Med. Chem.	2010	None
CHEMBL130918		0	489.57	1	5.13	175	CCCCNC(=O)Oc1cccc(CN(C)CCCOc2ccc3c(=O)c4cccnc4oc3c2)c1	IC50	'='	8.9	nM	8.05			UO_0000065	16.44	0.31	2.92	8.57	False	CHEMBL1119333	Inhibition of AChE	B	BAO_0000357	single protein format	None	None	None	None	None	CHEMBL220	Acetylcholinesterase	Homo sapiens	SINGLE PROTEIN	CHEMBL1155460	1	Scientific Literature	Eur. J. Med. Chem.	2010	None
CHEMBL150985		0	332.84	0	2.85	199	Cc1cc(-c2ccc(Cl)cc2)nnc1NCCN1CCOCC1	IC50	'='	34000.0	nM	4.47			UO_0000065	13.43	0.27	1.62	8.89	False	CHEMBL1119333	Inhibition of AChE	B	BAO_0000357	single protein format	None	None	None	None	None	CHEMBL220	Acetylcholinesterase	Homo sapiens	SINGLE PROTEIN	CHEMBL1155460	1	Scientific Literature	Eur. J. Med. Chem.	2010	None
CHEMBL101155		0	385.53	0	2.83	243	CN(CCOCCCNC(=S)NC(=O)c1ccccc1)Cc1ccccc1	IC50	'='	1100.0	nM	5.96			UO_0000065	15.46	0.30	3.13	11.12	False	CHEMBL1119333	Inhibition of AChE	B	BAO_0000357	single protein format	None	None	None	None	None	CHEMBL220	Acetylcholinesterase	Homo sapiens	SINGLE PROTEIN	CHEMBL1155460	1	Scientific Literature	Eur. J. Med. Chem.	2010	None
CHEMBL317541		0	363.53	0	2.57	244	CN(CCOCCNC(=S)NC(=O)c1ccccc1)C1CCCCC1	IC50	'='	13.0	nM	7.89			UO_0000065	21.69	0.43	5.32	14.71	False	CHEMBL1119333	Inhibition of AChE	B	BAO_0000357	single protein format	None	None	None	None	None	CHEMBL220	Acetylcholinesterase	Homo sapiens	SINGLE PROTEIN	CHEMBL1155460	1	Scientific Literature	Eur. J. Med. Chem.	2010	None
CHEMBL94059		0	322.41	0	4.12	2f	c1ccc(CN2CCC(COc3noc4ccccc34)CC2)cc1	IC50	'='	2582.26	nM	5.59			UO_0000065	17.33	0.32	1.47	14.51	True	CHEMBL641020	Inhibition against Acetylcholinesterase (AChE)	B	BAO_0000357	single protein format	None	None	None	None	None	CHEMBL220	Acetylcholinesterase	Homo sapiens	SINGLE PROTEIN	CHEMBL1129655	1	Scientific Literature	J. Med. Chem.	1996	None
CHEMBL659	GALANTAMINE	4	287.36	0	1.85	Galanthamine (Reminyl)	COc1ccc2c3c1O[C@H]1C[C@@H](O)C=C[C@@]31CCN(C)C2	IC50	'='	800.0	nM	6.10			UO_0000065	21.22	0.40	4.25	14.54	True	CHEMBL644832	Ex vivo inhibition of human erythrocyte Acetylcholinesterase.	B	BAO_0000357	single protein format	None	None	None	None	None	CHEMBL220	Acetylcholinesterase	Homo sapiens	SINGLE PROTEIN	CHEMBL1135547	1	Scientific Literature	J. Med. Chem.	2002	None
CHEMBL132285		0	394.52	0	3.73	32 (6-dimethylaminomethylenphenserine)	CN(C)Cc1cc2c(cc1OC(=O)Nc1ccccc1)[C@]1(C)CCN(C)[C@@H]1N2C	IC50	'='	2500.0	nM	5.60			UO_0000065	14.20	0.26	1.87	11.66	False	CHEMBL644628	In vitro inhibition of human erythrocyte acetylcholinesterase.	B	BAO_0000357	single protein format	None	None	None	None	None	CHEMBL220	Acetylcholinesterase	Homo sapiens	SINGLE PROTEIN	CHEMBL1134282	1	Scientific Literature	J. Med. Chem.	2001	None
CHEMBL204891		0	355.39	0	2.73	4	COc1cc2c(cc1OC)C(Cc1ccc3c(c1)OCO3)N(C=O)CC2	Inhibition	'='	2.5	%				UO_0000187					False	CHEMBL866858	Inhibition of AChE at 0.01 mM	B	BAO_0000357	single protein format	Homo sapiens	None	None	None	None	CHEMBL220	Acetylcholinesterase	Homo sapiens	SINGLE PROTEIN	CHEMBL1146949	1	Scientific Literature	Bioorg. Med. Chem. Lett.	2006	None
CHEMBL394755		0	345.47	1	5.84	17	O=C(CCCc1ccccc1)N1c2ccccc2Sc2ccccc21	Activity						Not Active						False	CHEMBL898045	Inhibition of recombinant human AChE activity	B	BAO_0000357	single protein format	Homo sapiens	None	None	None	None	CHEMBL220	Acetylcholinesterase	Homo sapiens	SINGLE PROTEIN	CHEMBL1149693	1	Scientific Literature	Bioorg. Med. Chem.	2007	None
CHEMBL1084095		0	367.58	1	5.82	263	CN(C)CCCCCCCCCNc1c2c(nc3ccccc13)CCCC2	IC50	'='	71.0	nM	7.15			UO_0000065	19.45	0.36	1.33	25.39	False	CHEMBL1119333	Inhibition of AChE	B	BAO_0000357	single protein format	None	None	None	None	None	CHEMBL220	Acetylcholinesterase	Homo sapiens	SINGLE PROTEIN	CHEMBL1155460	1	Scientific Literature	Eur. J. Med. Chem.	2010	None
CHEMBL270491		0	358.44	0	3.10	6	O=[N+]([O-])OCCCNCCCNc1c2c(nc3ccccc13)CCCC2	IC50	'='	6.4	nM	8.19			UO_0000065	22.86	0.43	5.09	9.17	False	CHEMBL932016	Inhibition of AChE by Ellman's assay	B	BAO_0000357	single protein format	None	None	None	None	None	CHEMBL220	Acetylcholinesterase	Homo sapiens	SINGLE PROTEIN	CHEMBL1141589	1	Scientific Literature	J. Med. Chem.	2008	None
CHEMBL748	PRALIDOXIME CHLORIDE	4	172.61	0	0.32	2-PAM chloride	C[n+]1ccccc1/C=N/O.[Cl-]	Rmax	'='	26.1	%				UO_0000187					False	CHEMBL643066	Percentage of maximum reactivation of GD-inhibited human erythrocyte acetylcholinesterase (AChE)	B	BAO_0000357	single protein format	None	None	None	None	None	CHEMBL220	Acetylcholinesterase	Homo sapiens	SINGLE PROTEIN	CHEMBL1124669	1	Scientific Literature	J. Med. Chem.	1989	None
CHEMBL609672		0	303.41	0	2.55	56	CC(C)NC(=O)Oc1ccc2c(c1)[C@]1(C)CCN(C)C1N2C	IC50	'='	34994.52	nM	4.46			UO_0000065	14.69	0.28	1.91	9.94	False	CHEMBL641238	Inhibition acetylcholinesterase (AChE) enzyme.	B	BAO_0000357	single protein format	None	None	None	None	None	CHEMBL220	Acetylcholinesterase	Homo sapiens	SINGLE PROTEIN	CHEMBL1130277	1	Scientific Literature	J. Med. Chem.	1997	None
CHEMBL156157		0	244.34	0	1.29	3	CN1CCN(CC2Cc3ccccc3C2=O)CC1	IC50	'='	94.0	nM	7.03			UO_0000065	28.76	0.53	5.74	29.84	False	CHEMBL643386	Inhibition of acetylcholinesterase activity	B	BAO_0000357	single protein format	None	None	None	None	None	CHEMBL220	Acetylcholinesterase	Homo sapiens	SINGLE PROTEIN	CHEMBL1126158	1	Scientific Literature	J. Med. Chem.	1992	None
CHEMBL356000		0	297.79	0	1.29	3n	C#CC1CCCCC1OC[n+]1ccn(C)c1/C=N/O.[Cl-]	kr	'='	7390.0	min-1									False	CHEMBL644934	Kinetic constant for the transformation of the [inhibited enzyme/oximate] complex to active enzyme in human erythrocytes	B	BAO_0000219	cell-based format	None	None	None	None	None	CHEMBL220	Acetylcholinesterase	Homo sapiens	SINGLE PROTEIN	CHEMBL1124682	1	Scientific Literature	J. Med. Chem.	1989	None
CHEMBL150212		0	240.69	0	0.78	12	C#CCCOC[n+]1ccc(/C=N/O)cc1.[Cl-]	kr	'='	77700.0	min-1									False	CHEMBL641692	Kinetic constant for effect on transformation of the [inhibited enzyme/oximate] complex to active enzyme in human	B	BAO_0000357	single protein format	None	None	None	None	None	CHEMBL220	Acetylcholinesterase	Homo sapiens	SINGLE PROTEIN	CHEMBL1124682	1	Scientific Literature	J. Med. Chem.	1989	None
CHEMBL252379		0	421.50	0	4.26	67	CCOC(=O)c1c(C)nc2nc3c(c(N)c2c1-c1ccc(OC)c(OC)c1)CCCC3	logRA	'='	-0.859										False	CHEMBL923877	Inhibition of AchE relative to tacrine	B	BAO_0000357	single protein format	None	None	None	None	None	CHEMBL220	Acetylcholinesterase	Homo sapiens	SINGLE PROTEIN	CHEMBL1140601	1	Scientific Literature	Bioorg. Med. Chem. Lett.	2007	None
CHEMBL252973		0	424.50	0	3.92	52	CCOC(=O)C1=C(C)Oc2nc3c(c(N)c2C1c1ccc(OC)c(OC)c1)CCCC3	logRA	'='	-1.407										False	CHEMBL923877	Inhibition of AchE relative to tacrine	B	BAO_0000357	single protein format	None	None	None	None	None	CHEMBL220	Acetylcholinesterase	Homo sapiens	SINGLE PROTEIN	CHEMBL1140601	1	Scientific Literature	Bioorg. Med. Chem. Lett.	2007	None
CHEMBL253166		0	398.89	0	4.56	44	CCOC(=O)C1=C(C)Oc2nc3c(c(N)c2C1c1ccc(Cl)cc1)CCCC3	logRA	'='	-1.172										False	CHEMBL923877	Inhibition of AchE relative to tacrine	B	BAO_0000357	single protein format	None	None	None	None	None	CHEMBL220	Acetylcholinesterase	Homo sapiens	SINGLE PROTEIN	CHEMBL1140601	1	Scientific Literature	Bioorg. Med. Chem. Lett.	2007	None
CHEMBL401340		0	599.65	2	10.05	36	CC1=CC2Cc3nc4cc(Cl)ccc4c(NCCCCCCNc4c5c(nc6cc(Cl)ccc46)CCCC5)c3C(C1)C2	logRA	'='	2.659										False	CHEMBL923877	Inhibition of AchE relative to tacrine	B	BAO_0000357	single protein format	None	None	None	None	None	CHEMBL220	Acetylcholinesterase	Homo sapiens	SINGLE PROTEIN	CHEMBL1140601	1	Scientific Literature	Bioorg. Med. Chem. Lett.	2007	None
CHEMBL59730		0	266.73	0	4.04	2	Nc1c2c(nc3cc(Cl)ccc13)-c1ccccc1C2	logRA	'='	-1.415										False	CHEMBL923877	Inhibition of AchE relative to tacrine	B	BAO_0000357	single protein format	None	None	None	None	None	CHEMBL220	Acetylcholinesterase	Homo sapiens	SINGLE PROTEIN	CHEMBL1140601	1	Scientific Literature	Bioorg. Med. Chem. Lett.	2007	None
CHEMBL149017		0	238.72	0	1.59	14	C#CCCCC[n+]1ccccc1/C=N/O.[Cl-]	kOX	'='	980.0	M-1 min-1									False	CHEMBL641366	Bimolecular rate constant for reactivation of acetylcholinesterase in human	B	BAO_0000357	single protein format	None	None	None	None	None	CHEMBL220	Acetylcholinesterase	Homo sapiens	SINGLE PROTEIN	CHEMBL1124682	1	Scientific Literature	J. Med. Chem.	1989	None
CHEMBL597406		0	353.47	1	5.14	5	CN(Cc1ccccc1)Cc1ccc(/C=C2\Cc3ccccc3C2=O)cc1	IC50	'='	11700.0	nM	4.93			UO_0000065	13.95	0.25	-0.21	24.28	False	CHEMBL1067130	Inhibition of human recombinant AChE preincubated for 20 mins before substrate addition by Ellman's method	B	BAO_0000357	single protein format	Homo sapiens	None	None	None	None	CHEMBL220	Acetylcholinesterase	Homo sapiens	SINGLE PROTEIN	CHEMBL1157624	1	Scientific Literature	Bioorg. Med. Chem.	2010	None
CHEMBL610779		0	383.49	1	5.15	3	COc1ccc2c(c1)C(=O)/C(=C/c1ccc(CN(C)Cc3ccccc3)cc1)C2	Inhibition	'<'	5.0	%				UO_0000187					False	CHEMBL1067134	Inhibition of human recombinant AChE-induced amyloid beta (1-40) aggregation at 100 uM by thioflavin T fluorescence assay	B	BAO_0000357	single protein format	Homo sapiens	None	None	None	None	CHEMBL220	Acetylcholinesterase	Homo sapiens	SINGLE PROTEIN	CHEMBL1157624	1	Scientific Literature	Bioorg. Med. Chem.	2010	None
CHEMBL597188		0	524.75	2	7.42	21	CCN(CC)CCCCCOc1ccc2c(c1)CC/C(=C\c1ccc(CN(C)Cc3ccccc3)cc1)C2=O	Inhibition	'='	42.9	%				UO_0000187					False	CHEMBL1067134	Inhibition of human recombinant AChE-induced amyloid beta (1-40) aggregation at 100 uM by thioflavin T fluorescence assay	B	BAO_0000357	single protein format	Homo sapiens	None	None	None	None	CHEMBL220	Acetylcholinesterase	Homo sapiens	SINGLE PROTEIN	CHEMBL1157624	1	Scientific Literature	Bioorg. Med. Chem.	2010	None
CHEMBL599644		0	536.76	2	7.57	22	CN(Cc1ccccc1)Cc1ccc(/C=C2\CCc3cc(OCCCCCN4CCCCC4)ccc3C2=O)cc1	Ki	'='	61.1	nM	7.21			UO_0000065	13.44	0.25	-0.36	22.01	False	CHEMBL1067133	Inhibition of human recombinant AChE-mediated hydrolysis of acetylcholine by Lineweaver-Burke plot analysis	B	BAO_0000357	single protein format	Homo sapiens	None	None	None	None	CHEMBL220	Acetylcholinesterase	Homo sapiens	SINGLE PROTEIN	CHEMBL1157624	1	Scientific Literature	Bioorg. Med. Chem.	2010	None
CHEMBL225326		0	581.99	2	7.73	19	O=C(Cc1c[nH]c2ccc(Br)cc12)NCCCCCCCNc1c2c(nc3cc(Cl)ccc13)CCCC2	IC50	'='	15000.0	nM	4.82			UO_0000065					False	CHEMBL914532	Inhibition of human AChE-induced beta amyloid peptide(1-40) aggregation by thioflavin T-based fluorometric assay	F	BAO_0000019	assay format	Homo sapiens	None	None	None	None	CHEMBL220	Acetylcholinesterase	Homo sapiens	SINGLE PROTEIN	CHEMBL1139473	1	Scientific Literature	J. Med. Chem.	2005	None
CHEMBL544669		0	395.75	0	3.49	1b	CCN(CC)CCS/C(=N\O)C(=O)c1ccc(Br)cc1.Cl	IC50	'='	210000.0	nM		Outside typical range		UO_0000065					False	CHEMBL644102	Reversible inhibition of Human AchE	B	BAO_0000357	single protein format	None	None	None	None	None	CHEMBL220	Acetylcholinesterase	Homo sapiens	SINGLE PROTEIN	CHEMBL1123431	1	Scientific Literature	J. Med. Chem.	1986	None
CHEMBL544022		0	351.30	0	3.39	1m	CCN(CC)CCS/C(=N\O)C(=O)c1ccc(Cl)cc1.Cl	kn	'='	15.18	M-1 min-1									False	CHEMBL634034	Bimolecular rate constant (kn) for reaction of the anionic (oximate) with 7.5 x 10 e-4 M acetylthiocholine (AcSCh) in 0.1 M phosphate buffer	B	BAO_0000357	single protein format	None	None	None	None	None	CHEMBL220	Acetylcholinesterase	Homo sapiens	SINGLE PROTEIN	CHEMBL1123431	1	Scientific Literature	J. Med. Chem.	1986	None
CHEMBL241760		0	422.79	1	6.18	12d	CN(C(=O)Oc1ccc(Oc2ccc(C(F)(F)F)cn2)cc1)c1ccccc1Cl	IC50	'>'	50000.0	nM				UO_0000065					False	CHEMBL900744	Inhibition of acetylcholine esterase	B	BAO_0000357	single protein format	None	None	None	None	None	CHEMBL220	Acetylcholinesterase	Homo sapiens	SINGLE PROTEIN	CHEMBL1137574	1	Scientific Literature	J. Med. Chem.	2007	None
CHEMBL237189		0	368.31	0	3.72	11i	O=C(Oc1ccc(Oc2ccc(C(F)(F)F)cn2)cc1)N1CCOCC1	IC50	'>'	50000.0	nM				UO_0000065					False	CHEMBL900744	Inhibition of acetylcholine esterase	B	BAO_0000357	single protein format	None	None	None	None	None	CHEMBL220	Acetylcholinesterase	Homo sapiens	SINGLE PROTEIN	CHEMBL1137574	1	Scientific Literature	J. Med. Chem.	2007	None
CHEMBL235761		0	402.37	1	5.52	11d	CN(Cc1ccccc1)C(=O)Oc1ccc(Oc2ccc(C(F)(F)F)cn2)cc1	IC50	'>'	50000.0	nM				UO_0000065					False	CHEMBL900744	Inhibition of acetylcholine esterase	B	BAO_0000357	single protein format	None	None	None	None	None	CHEMBL220	Acetylcholinesterase	Homo sapiens	SINGLE PROTEIN	CHEMBL1137574	1	Scientific Literature	J. Med. Chem.	2007	None
CHEMBL238764		0	319.36	1	5.11	10a	CN(C(=O)Oc1ccc(Oc2ccccc2)cc1)c1ccccc1	IC50	'>'	50000.0	nM				UO_0000065					False	CHEMBL900744	Inhibition of acetylcholine esterase	B	BAO_0000357	single protein format	None	None	None	None	None	CHEMBL220	Acetylcholinesterase	Homo sapiens	SINGLE PROTEIN	CHEMBL1137574	1	Scientific Literature	J. Med. Chem.	2007	None
CHEMBL207931		0	355.39	0	3.35	14	COc1ccc(C(O)c2nccc3cc(OC)c(OC)cc23)cc1OC	Inhibition	'='	88.7	%				UO_0000187					False	CHEMBL866857	Inhibition of AChE at 0.1 mM	B	BAO_0000357	single protein format	Homo sapiens	None	None	None	None	CHEMBL220	Acetylcholinesterase	Homo sapiens	SINGLE PROTEIN	CHEMBL1146949	1	Scientific Literature	Bioorg. Med. Chem. Lett.	2006	None
CHEMBL311017		0	362.52	0	4.55	28	CN1CCc2cc(C(=O)CCC3CCN(Cc4ccccc4)CC3)ccc21	IC50	'='	10.0	nM	8.00			UO_0000065	22.07	0.40	3.45	33.97	False	CHEMBL1119333	Inhibition of AChE	B	BAO_0000357	single protein format	None	None	None	None	None	CHEMBL220	Acetylcholinesterase	Homo sapiens	SINGLE PROTEIN	CHEMBL1155460	1	Scientific Literature	Eur. J. Med. Chem.	2010	None
CHEMBL74962		0	466.67	1	6.90	58	O=C(CCC1CCN(Cc2ccccc2)CC1)c1ccc2c(c1)N(Cc1ccccc1)CCCC2	IC50	'='	3140.0	nM	5.50			UO_0000065	11.79	0.21	-1.40	23.37	False	CHEMBL1119333	Inhibition of AChE	B	BAO_0000357	single protein format	None	None	None	None	None	CHEMBL220	Acetylcholinesterase	Homo sapiens	SINGLE PROTEIN	CHEMBL1155460	1	Scientific Literature	Eur. J. Med. Chem.	2010	None
CHEMBL93936		0	405.54	0	4.51	78	c1ccc(CN2CCC(CCc3noc4cc(N5CCOCC5)ccc34)CC2)cc1	IC50	'='	0.8	nM	9.10			UO_0000065	22.43	0.41	4.59	21.79	False	CHEMBL1119333	Inhibition of AChE	B	BAO_0000357	single protein format	None	None	None	None	None	CHEMBL220	Acetylcholinesterase	Homo sapiens	SINGLE PROTEIN	CHEMBL1155460	1	Scientific Literature	Eur. J. Med. Chem.	2010	None
CHEMBL93241		0	334.46	1	5.06	84	c1ccc(CN2CCC(CCCc3noc4ccccc34)CC2)cc1	IC50	'='	900.0	nM	6.05			UO_0000065	18.08	0.33	0.99	20.66	True	CHEMBL1119333	Inhibition of AChE	B	BAO_0000357	single protein format	None	None	None	None	None	CHEMBL220	Acetylcholinesterase	Homo sapiens	SINGLE PROTEIN	CHEMBL1155460	1	Scientific Literature	Eur. J. Med. Chem.	2010	None
CHEMBL126939		0	318.42	0	4.75	85	C(=C/C1CCN(Cc2ccccc2)CC1)\c1noc2ccccc12	IC50	'='	210.0	nM	6.68			UO_0000065	20.97	0.38	1.93	22.81	True	CHEMBL1119333	Inhibition of AChE	B	BAO_0000357	single protein format	None	None	None	None	None	CHEMBL220	Acetylcholinesterase	Homo sapiens	SINGLE PROTEIN	CHEMBL1155460	1	Scientific Literature	Eur. J. Med. Chem.	2010	None
CHEMBL1084090		0	517.63	2	5.91	176	CCCCCCNC(=O)Oc1cccc(CN(C)CCCOc2ccc3c(=O)c4cccnc4oc3c2)c1	IC50	'='	42.0	nM	7.38			UO_0000065	14.25	0.27	1.47	7.86	False	CHEMBL1119333	Inhibition of AChE	B	BAO_0000357	single protein format	None	None	None	None	None	CHEMBL220	Acetylcholinesterase	Homo sapiens	SINGLE PROTEIN	CHEMBL1155460	1	Scientific Literature	Eur. J. Med. Chem.	2010	None
CHEMBL1085277		0	349.47	0	4.95	299	COc1cc2c(cc1OC)CC(CC1CCN(c3ccccc3)CC1)=C2	IC50	'='	4400.0	nM	5.36			UO_0000065	15.33	0.28	0.41	24.68	False	CHEMBL1119333	Inhibition of AChE	B	BAO_0000357	single protein format	None	None	None	None	None	CHEMBL220	Acetylcholinesterase	Homo sapiens	SINGLE PROTEIN	CHEMBL1155460	1	Scientific Literature	Eur. J. Med. Chem.	2010	None
CHEMBL325109	CLEBOPRIDE	4	373.88	0	3.33	429	COc1cc(N)c(Cl)cc1C(=O)NC1CCN(Cc2ccccc2)CC1	IC50	'='	890.0	nM	6.05			UO_0000065	16.18	0.32	2.72	8.95	False	CHEMBL1119333	Inhibition of AChE	B	BAO_0000357	single protein format	None	None	None	None	None	CHEMBL220	Acetylcholinesterase	Homo sapiens	SINGLE PROTEIN	CHEMBL1155460	1	Scientific Literature	Eur. J. Med. Chem.	2010	None
CHEMBL95	TACRINE	4	198.27	0	2.70	tacrine	Nc1c2c(nc3ccccc13)CCCC2	IC50	'='	1030.0	nM	5.99			UO_0000065	30.20	0.55	3.29	15.39	False	CHEMBL900444	Inhibition of human recombinant AChE by Ellman's method	B	BAO_0000357	single protein format	Homo sapiens	None	None	None	None	CHEMBL220	Acetylcholinesterase	Homo sapiens	SINGLE PROTEIN	CHEMBL1137550	1	Scientific Literature	J. Med. Chem.	2007	None
CHEMBL238063		0	497.77	0	4.92	26b	CC[C@H](C)C1=N[C@H]2CC[C@]34C[C@]35C(=O)C[C@]3(C)[C@@H]([C@H](C)N(C)C)[C@H](O)C[C@@]3(C)[C@@H]5CC[C@H]4[C@]2(C)CN1	IC50	'='	4368.0	nM	5.36			UO_0000065	10.77	0.20	0.44	8.25	False	CHEMBL900444	Inhibition of human recombinant AChE by Ellman's method	B	BAO_0000357	single protein format	Homo sapiens	None	None	None	None	CHEMBL220	Acetylcholinesterase	Homo sapiens	SINGLE PROTEIN	CHEMBL1137550	1	Scientific Literature	J. Med. Chem.	2007	None
CHEMBL74926	PHENSERINE	0	337.42	0	3.67	Figure 13, line 5	CN1CC[C@@]2(C)c3cc(OC(=O)Nc4ccccc4)ccc3N(C)[C@@H]12	IC50	'='	21.0	nM	7.68			UO_0000065	22.75	0.42	4.01	17.13	False	CHEMBL644789	Inhibitory activity against Acetylcholinesterase in erythrocyte	B	BAO_0000357	single protein format	Homo sapiens	None	None	None	None	CHEMBL220	Acetylcholinesterase	Homo sapiens	SINGLE PROTEIN	CHEMBL1124889	1	Scientific Literature	J. Med. Chem.	1990	None
CHEMBL54126	NEOSTIGMINE BROMIDE	4	303.20	0	1.94	neostigmine	CN(C)C(=O)Oc1cccc([N+](C)(C)C)c1.[Br-]	IC50	'='	31.0	nM	7.51			UO_0000065	33.63	0.64	5.57	25.42	False	CHEMBL984792	Inhibition of human acetylcholinesterase	B	BAO_0000357	single protein format	Homo sapiens	None	None	None	None	CHEMBL220	Acetylcholinesterase	Homo sapiens	SINGLE PROTEIN	CHEMBL1155111	1	Scientific Literature	J. Med. Chem.	2008	None
CHEMBL1204299		0	477.48	0	4.59	4c	Cc1cc(=NCCC2CCN(Cc3ccccc3)CC2)[nH]nc1-c1ccccc1.Cl.Cl.O	IC50	'='	39.0	nM	7.41			UO_0000065	19.17	0.35	2.82	16.73	False	CHEMBL644839	In vitro inhibition of acetylcholinesterase from human erythrocytes	B	BAO_0000019	assay format	Homo sapiens	None	None	None	None	CHEMBL220	Acetylcholinesterase	Homo sapiens	SINGLE PROTEIN	CHEMBL1134774	1	Scientific Literature	J. Med. Chem.	2001	None
CHEMBL502	DONEPEZIL	4	379.50	0	4.36	donepezil	COc1cc2c(cc1OC)C(=O)C(CC1CCN(Cc3ccccc3)CC1)C2	IC50	'='	16.0	nM	7.80			UO_0000065	20.54	0.38	3.44	20.11	True	CHEMBL644839	In vitro inhibition of acetylcholinesterase from human erythrocytes	B	BAO_0000019	assay format	Homo sapiens	None	None	None	None	CHEMBL220	Acetylcholinesterase	Homo sapiens	SINGLE PROTEIN	CHEMBL1134774	1	Scientific Literature	J. Med. Chem.	2001	None
CHEMBL609668		0	367.45	0	3.68	51	COc1ccc(NC(=O)Oc2ccc3c(c2)[C@]2(C)CCN(C)C2N3C)cc1	IC50	'='	1698.24	nM	5.77			UO_0000065	15.70	0.29	2.09	10.68	False	CHEMBL641238	Inhibition acetylcholinesterase (AChE) enzyme.	B	BAO_0000357	single protein format	None	None	None	None	None	CHEMBL220	Acetylcholinesterase	Homo sapiens	SINGLE PROTEIN	CHEMBL1130277	1	Scientific Literature	J. Med. Chem.	1997	None
CHEMBL149230		0	289.81	0	1.92	2i	CCC(OC[n+]1ccn(C)c1/C=N/O)C(C)(C)C.[Cl-]	kOX	'='	242.0	M-1 min-1									False	CHEMBL641367	Bimolecular reactivation rate constant	B	BAO_0000357	single protein format	None	None	None	None	None	CHEMBL220	Acetylcholinesterase	Homo sapiens	SINGLE PROTEIN	CHEMBL1124669	1	Scientific Literature	J. Med. Chem.	1989	None
CHEMBL182596		0	203.28	0	1.68	2	CCCCNC(=O)OCCCCCO	k2	'='	8.1	10e-3 1/s									False	CHEMBL828317	Kinetic constant (k2) for acetylcholinesterase	B	BAO_0000357	single protein format	None	None	None	None	None	CHEMBL220	Acetylcholinesterase	Homo sapiens	SINGLE PROTEIN	CHEMBL1141982	1	Scientific Literature	Bioorg. Med. Chem. Lett.	2005	None
CHEMBL182596		0	203.28	0	1.68	2	CCCCNC(=O)OCCCCCO	Ratio	'='	2.0										False	CHEMBL874582	Ratio of k2/k-2 for acetylcholinesterase	B	BAO_0000357	single protein format	None	None	None	None	None	CHEMBL220	Acetylcholinesterase	Homo sapiens	SINGLE PROTEIN	CHEMBL1141982	1	Scientific Literature	Bioorg. Med. Chem. Lett.	2005	None
CHEMBL371787		0	352.43	0	3.92	6	CC(NC(=O)Oc1cccc2c1OCC1CCN(C)C21)c1ccccc1	IC50	'='	1870.0	nM	5.73			UO_0000065	16.25	0.30	1.81	11.28	False	CHEMBL831104	Inhibitory concentration against human serum acetylcholinesterase activity	B	BAO_0000357	single protein format	Homo sapiens	None	None	None	None	CHEMBL220	Acetylcholinesterase	Homo sapiens	SINGLE PROTEIN	CHEMBL1137822	1	Scientific Literature	J. Med. Chem.	2004	None
CHEMBL502	DONEPEZIL	4	379.50	0	4.36	2, donepezil	COc1cc2c(cc1OC)C(=O)C(CC1CCN(Cc3ccccc3)CC1)C2	Activity	'='	22.0	%				UO_0000187					False	CHEMBL945892	Inhibition of human AchE-induced amyloid beta aggregation at 100 uM	B	BAO_0000357	single protein format	Homo sapiens	None	None	None	None	CHEMBL220	Acetylcholinesterase	Homo sapiens	SINGLE PROTEIN	CHEMBL1141467	1	Scientific Literature	J. Med. Chem.	2008	None
CHEMBL556161		0	357.28	0	3.39	24c	C#CCNC1CCc2c(Cl)cc(OC(=O)N(C)CCC)cc21.Cl	IC50	'='	43900.0	nM	4.36			UO_0000065	13.58	0.27	0.97	10.48	False	CHEMBL641117	In vitro inhibitory concentration against purified Acetylcholinesterase of human erythrocytes; value ranges from 42.5-45.9	B	BAO_0000019	assay format	None	None	None	None	None	CHEMBL220	Acetylcholinesterase	Homo sapiens	SINGLE PROTEIN	CHEMBL1135657	1	Scientific Literature	J. Med. Chem.	2002	None
CHEMBL295017		0	302.19	0	3.56	1d	CCCS/C(=N\O)C(=O)c1ccc(Br)cc1	IC50						Not Determined						False	CHEMBL644103	Compound was evaluated for Reversible inhibition of Human AchE; Not determined	B	BAO_0000357	single protein format	None	None	None	None	None	CHEMBL220	Acetylcholinesterase	Homo sapiens	SINGLE PROTEIN	CHEMBL1123431	1	Scientific Literature	J. Med. Chem.	1986	None
CHEMBL297316		0	320.82	0	2.24	1s	C[N+](C)(C)CCS/C(=N\O)C(=O)c1ccc(F)cc1.[Cl-]	kOX	'='	134.0	M-1 min-1									False	CHEMBL641690	Reactivation of para-nitrophenyl methylyphosphate (EPMP)-phosphonylated human erythrocyte AChE	B	BAO_0000357	single protein format	None	None	None	None	None	CHEMBL220	Acetylcholinesterase	Homo sapiens	SINGLE PROTEIN	CHEMBL1123431	1	Scientific Literature	J. Med. Chem.	1986	None
CHEMBL297316		0	320.82	0	2.24	1s	C[N+](C)(C)CCS/C(=N\O)C(=O)c1ccc(F)cc1.[Cl-]	kHOX	'='	57.1	M-1 min-1									False	CHEMBL643070	Reactivation of para-nitrophenyl methylphosphate (EPMP)-phosphonylated human erythrocyte AChE at pH 7.6	B	BAO_0000357	single protein format	None	None	None	None	None	CHEMBL220	Acetylcholinesterase	Homo sapiens	SINGLE PROTEIN	CHEMBL1123431	1	Scientific Literature	J. Med. Chem.	1986	None
CHEMBL288053		0	447.49	0	2.47	16b	CCc1c2c(nc3ccc4c(c13)N(C)CCO4)-c1cc3c(c(=O)n1C2)COC(=O)[C@]3(O)CC	Inhibition	'='	19.0	%				UO_0000187					False	CHEMBL641507	Percent inhibition of acetylcholinesterase using ATCh1 as a substrate	B	BAO_0000357	single protein format	Homo sapiens	None	None	None	None	CHEMBL220	Acetylcholinesterase	Homo sapiens	SINGLE PROTEIN	CHEMBL1134474	1	Scientific Literature	J. Med. Chem.	2001	None
CHEMBL212220		0	353.49	0	3.88	63	CCCCC(CC1(C(=O)Nc2nnc(CC)s2)CCCC1)C(=O)O	IC50	'>'	3000.0	nM				UO_0000065					False	CHEMBL862883	Inhibition of dog ACE	B	BAO_0000357	single protein format	Canis lupus familiaris	None	None	None	None	CHEMBL220	Acetylcholinesterase	Homo sapiens	SINGLE PROTEIN	CHEMBL1138065	1	Scientific Literature	J. Med. Chem.	2006	None
CHEMBL544430		0	318.83	0	1.96	1e	COc1ccc(C(=O)/C(=N/O)SCCN(C)C)cc1.Cl	Reactivation	'='	65.0	%				UO_0000187					False	CHEMBL642516	Percent reactivation of acetylcholinesterase after 4 hr incubation	B	BAO_0000357	single protein format	None	None	None	None	None	CHEMBL220	Acetylcholinesterase	Homo sapiens	SINGLE PROTEIN	CHEMBL1121722	1	Scientific Literature	J. Med. Chem.	1981	None
CHEMBL544430		0	318.83	0	1.96	1e	COc1ccc(C(=O)/C(=N/O)SCCN(C)C)cc1.Cl	kr	'='	10000.0	min-1									False	CHEMBL641235	kr for reactivation of acetylcholinesterase at concentration of 2M*10e4 [HOX] and 17.6Me-1*10e-3 [OX]e-1 was determined; Expressed as kr, M*10e3	B	BAO_0000357	single protein format	None	None	None	None	None	CHEMBL220	Acetylcholinesterase	Homo sapiens	SINGLE PROTEIN	CHEMBL1121722	1	Scientific Literature	J. Med. Chem.	1981	None
CHEMBL185976		0	454.61	1	5.17	table 1 ID 28	COc1cc2cc(C(=O)C3CC[N+](C)(Cc4ccccc4)CCC3OC)sc2cc1OC	IC50	'='	120.0	nM	6.92			UO_0000065	15.22	0.30	1.75	15.46	False	CHEMBL832763	Inhibitory activity against Acetylcholinesterase enzyme using human AChE assay	B	BAO_0000357	single protein format	Homo sapiens	None	None	None	None	CHEMBL220	Acetylcholinesterase	Homo sapiens	SINGLE PROTEIN	CHEMBL1138798	1	Scientific Literature	J. Med. Chem.	2004	None
CHEMBL610243		0	586.45	1	5.05	table 1 ID 33	COc1cc2cc(C(=O)C3CCC[N+](C)(Cc4ccc([N+](=O)[O-])o4)CC3)sc2cc1OC.[I-]	Ki	'='	32.36	nM	7.49			UO_0000065	16.30	0.32	2.44	8.16	False	CHEMBL877109	Binding affinity towards Acetylcholinesterase	B	BAO_0000357	single protein format	Homo sapiens	None	None	None	None	CHEMBL220	Acetylcholinesterase	Homo sapiens	SINGLE PROTEIN	CHEMBL1138798	1	Scientific Literature	J. Med. Chem.	2004	None
CHEMBL364585		0	448.61	0	4.69	table 1 ID 35	COc1cc2cc(C(=O)C3CCC[N+](C)(CC(=O)OC(C)(C)C)CC3)sc2cc1OC	IC50	'='	79.0	nM	7.10			UO_0000065	15.83	0.31	2.41	11.49	False	CHEMBL832763	Inhibitory activity against Acetylcholinesterase enzyme using human AChE assay	B	BAO_0000357	single protein format	Homo sapiens	None	None	None	None	CHEMBL220	Acetylcholinesterase	Homo sapiens	SINGLE PROTEIN	CHEMBL1138798	1	Scientific Literature	J. Med. Chem.	2004	None
CHEMBL366114		0	344.46	0	2.75	table 1 ID 38	COc1cc2c(cc1OC)SC(C(=O)CCc1cc[n+](C)cc1)C2	IC50	'='	900.0	nM	6.05			UO_0000065	17.55	0.34	3.30	15.34	False	CHEMBL832763	Inhibitory activity against Acetylcholinesterase enzyme using human AChE assay	B	BAO_0000357	single protein format	Homo sapiens	None	None	None	None	CHEMBL220	Acetylcholinesterase	Homo sapiens	SINGLE PROTEIN	CHEMBL1138798	1	Scientific Literature	J. Med. Chem.	2004	None
CHEMBL188753		0	358.48	0	3.23	table 1 ID 39	CC[n+]1ccc(CCC(=O)C2Cc3cc(OC)c(OC)cc3S2)cc1	Ki	'='	281.84	nM	6.55			UO_0000065	18.27	0.36	3.32	16.62	False	CHEMBL877109	Binding affinity towards Acetylcholinesterase	B	BAO_0000357	single protein format	Homo sapiens	None	None	None	None	CHEMBL220	Acetylcholinesterase	Homo sapiens	SINGLE PROTEIN	CHEMBL1138798	1	Scientific Literature	J. Med. Chem.	2004	None
CHEMBL188011		0	478.59	0	4.04	table 1 ID 45	COC(=O)c1ccc(C[n+]2ccc(CCC(=O)C3Cc4cc(OC)c(OC)cc4S3)cc2)cc1	Ki	'='	1000.0	nM	6.00			UO_0000065	12.54	0.24	1.96	9.13	False	CHEMBL877109	Binding affinity towards Acetylcholinesterase	B	BAO_0000357	single protein format	Homo sapiens	None	None	None	None	CHEMBL220	Acetylcholinesterase	Homo sapiens	SINGLE PROTEIN	CHEMBL1138798	1	Scientific Literature	J. Med. Chem.	2004	None
CHEMBL537266		0	346.88	0	2.74	1c	CCN(CC)CCS/C(=N\O)C(=O)c1ccc(OC)cc1.Cl	k eff (rel)	'='	1.0										False	CHEMBL637923	keff (rel) for reactivation of acetylcholinesterase at concentration of 2M*10e4 [HOX] and 13.3Me-1*10e-3 [OX]e-1 was determined; Expressed as keff (rel)	B	BAO_0000357	single protein format	None	None	None	None	None	CHEMBL220	Acetylcholinesterase	Homo sapiens	SINGLE PROTEIN	CHEMBL1121722	1	Scientific Literature	J. Med. Chem.	1981	None
CHEMBL187591		0	398.59	1	5.17	table 1 ID 64	COc1cc2c(cc1OC)SC(CC1CC[N+](C)(Cc3ccccc3)CC1)C2	IC50	'='	30000.0	nM	4.52			UO_0000065	11.35	0.22	-0.65	24.50	False	CHEMBL832763	Inhibitory activity against Acetylcholinesterase enzyme using human AChE assay	B	BAO_0000357	single protein format	Homo sapiens	None	None	None	None	CHEMBL220	Acetylcholinesterase	Homo sapiens	SINGLE PROTEIN	CHEMBL1138798	1	Scientific Literature	J. Med. Chem.	2004	None
CHEMBL188714		0	422.57	0	3.10	table 1 ID 65	COC(=O)C[N+]1(C)CCC(CCC(=O)C2Cc3cc(OC)c(OC)cc3S2)CC1	Ki	'='	53.7	nM	7.27			UO_0000065	17.20	0.34	4.17	11.76	False	CHEMBL877109	Binding affinity towards Acetylcholinesterase	B	BAO_0000357	single protein format	Homo sapiens	None	None	None	None	CHEMBL220	Acetylcholinesterase	Homo sapiens	SINGLE PROTEIN	CHEMBL1138798	1	Scientific Literature	J. Med. Chem.	2004	None
CHEMBL189774		0	388.51	0	2.86	table 1 ID 67	COCC[n+]1ccc(CCC(=O)C2Cc3cc(OC)c(OC)cc3S2)cc1	IC50	'='	30.0	nM	7.52			UO_0000065	19.36	0.38	4.66	15.47	False	CHEMBL832763	Inhibitory activity against Acetylcholinesterase enzyme using human AChE assay	B	BAO_0000357	single protein format	Homo sapiens	None	None	None	None	CHEMBL220	Acetylcholinesterase	Homo sapiens	SINGLE PROTEIN	CHEMBL1138798	1	Scientific Literature	J. Med. Chem.	2004	None
CHEMBL363455		0	346.41	0	3.57	table 1 ID 69	O=C(CCc1cc[n+](Cc2ccccc2)cc1)c1ccc2c(c1)OCO2	IC50	'='	240.0	nM	6.62			UO_0000065	19.11	0.35	3.05	16.80	False	CHEMBL832763	Inhibitory activity against Acetylcholinesterase enzyme using human AChE assay	B	BAO_0000357	single protein format	Homo sapiens	None	None	None	None	CHEMBL220	Acetylcholinesterase	Homo sapiens	SINGLE PROTEIN	CHEMBL1138798	1	Scientific Literature	J. Med. Chem.	2004	None
CHEMBL186144		0	424.59	1	5.55	table 1 ID 24	COc1cc2cc(C(=O)C3CCC[N+](C)(Cc4ccccc4)CC3)sc2cc1OC	Ki	'='	7.943	nM	8.10			UO_0000065	19.08	0.37	2.55	22.80	False	CHEMBL877109	Binding affinity towards Acetylcholinesterase	B	BAO_0000357	single protein format	Homo sapiens	None	None	None	None	CHEMBL220	Acetylcholinesterase	Homo sapiens	SINGLE PROTEIN	CHEMBL1138798	1	Scientific Literature	J. Med. Chem.	2004	None
CHEMBL336538		0	292.36	0	2.21	2g	COc1ccc(-c2nc(SC)n(C(=O)N(C)C)n2)cc1	IC50	'='	800.0	nM	6.10			UO_0000065	20.85	0.42	3.89	10.12	False	CHEMBL643384	Inhibitory concentration against acetylcholinesterase	B	BAO_0000357	single protein format	None	None	None	None	None	CHEMBL220	Acetylcholinesterase	Homo sapiens	SINGLE PROTEIN	CHEMBL1148382	1	Scientific Literature	J. Med. Chem.	2004	None
CHEMBL94	PHYSOSTIGMINE	4	275.35	0	1.77	Physostigmine	CNC(=O)Oc1ccc2c(c1)[C@]1(C)CCN(C)[C@@H]1N2C	IC50	'='	17.78	nM	7.75			UO_0000065	28.15	0.53	5.98	17.30	False	CHEMBL638449	Inhibitory concentration against acetylcholinesterase from human erythrocytes	B	BAO_0000019	assay format	None	None	None	None	None	CHEMBL220	Acetylcholinesterase	Homo sapiens	SINGLE PROTEIN	CHEMBL1136713	1	Scientific Literature	J. Med. Chem.	2003	None
CHEMBL287388		0	686.71	2	11.88	3-FTPP	Fc1cccc(-c2c3nc(c(-c4cccc(F)c4)c4ccc([nH]4)c(-c4cccc(F)c4)c4ccc([nH]4)c(-c4cccc(F)c4)c4nc2C=C4)C=C3)c1	Ratio	'='	14.3										False	CHEMBL871832	Relative binding affinity for acetylcholinesterase compared to acetylthiocholine (0.14 mM)	B	BAO_0000357	single protein format	None	None	None	None	None	CHEMBL220	Acetylcholinesterase	Homo sapiens	SINGLE PROTEIN	CHEMBL1133210	1	Scientific Literature	Bioorg. Med. Chem. Lett.	2000	None
CHEMBL185000		0	372.55	1	5.16	11	CCCCNC(=O)OCCCCCCCCCCOC(=O)NCCCC	Ks	'='	0.37	uM				UO_0000064					False	CHEMBL877459	Dissociation constant for acetylcholinesterase	B	BAO_0000357	single protein format	None	None	None	None	None	CHEMBL220	Acetylcholinesterase	Homo sapiens	SINGLE PROTEIN	CHEMBL1141982	1	Scientific Literature	Bioorg. Med. Chem. Lett.	2005	None
CHEMBL184946		0	400.60	1	5.94	12	CCCCNC(=O)OCCCCCCCCCCCCOC(=O)NCCCC	k-2	'='	2.2	10e-3 1/s									False	CHEMBL840292	Kinetic constant (k-2) for acetylcholinesterase	B	BAO_0000357	single protein format	None	None	None	None	None	CHEMBL220	Acetylcholinesterase	Homo sapiens	SINGLE PROTEIN	CHEMBL1141982	1	Scientific Literature	Bioorg. Med. Chem. Lett.	2005	None
CHEMBL57842		0	272.19	0	2.45	8	C=CC[N+](C)(C)c1ccc(OC)cc1.[Br-]	IC50	'>'	10000.0	nM				UO_0000065					False	CHEMBL645004	In vitro inhibitory activity against human recombinant AChE	B	BAO_0000357	single protein format	None	None	None	None	None	CHEMBL220	Acetylcholinesterase	Homo sapiens	SINGLE PROTEIN	CHEMBL1135872	1	Scientific Literature	Bioorg. Med. Chem. Lett.	2002	None
CHEMBL537266		0	346.88	0	2.74	1c	CCN(CC)CCS/C(=N\O)C(=O)c1ccc(OC)cc1.Cl	Reactivation	'='	3.49	%				UO_0000187					False	CHEMBL645876	Maximum attainable percent reactivation obtained for a range of concentrations of 4M*10e4 HOX and 1.52M*10e4OX	B	BAO_0000357	single protein format	None	None	None	None	None	CHEMBL220	Acetylcholinesterase	Homo sapiens	SINGLE PROTEIN	CHEMBL1121722	1	Scientific Literature	J. Med. Chem.	1981	None
CHEMBL296429		0	316.85	0	2.40	1v	Cc1ccc(C(=O)/C(=N/O)SCC[N+](C)(C)C)cc1.[Cl-]	kHOX	'='	41.0	M-1 min-1									False	CHEMBL643070	Reactivation of para-nitrophenyl methylphosphate (EPMP)-phosphonylated human erythrocyte AChE at pH 7.6	B	BAO_0000357	single protein format	None	None	None	None	None	CHEMBL220	Acetylcholinesterase	Homo sapiens	SINGLE PROTEIN	CHEMBL1123431	1	Scientific Literature	J. Med. Chem.	1986	None
CHEMBL362752		0	426.58	0	4.32	table 1 ID 46	COc1cc2c(cc1OC)SC(C(=O)CCc1cc[n+](Cc3ccsc3)cc1)C2	IC50	'='	6.0	nM	8.22			UO_0000065	19.27	0.39	3.90	20.86	False	CHEMBL832763	Inhibitory activity against Acetylcholinesterase enzyme using human AChE assay	B	BAO_0000357	single protein format	Homo sapiens	None	None	None	None	CHEMBL220	Acetylcholinesterase	Homo sapiens	SINGLE PROTEIN	CHEMBL1138798	1	Scientific Literature	J. Med. Chem.	2004	None
CHEMBL328715		0	335.45	0	4.54	table 1 ID 58	c1ccc(CN2CCC(CCNc3noc4ccccc34)CC2)cc1	IC50	'='	810.0	nM	6.09			UO_0000065	18.16	0.33	1.55	14.75	True	CHEMBL832763	Inhibitory activity against Acetylcholinesterase enzyme using human AChE assay	B	BAO_0000357	single protein format	Homo sapiens	None	None	None	None	CHEMBL220	Acetylcholinesterase	Homo sapiens	SINGLE PROTEIN	CHEMBL1138798	1	Scientific Literature	J. Med. Chem.	2004	None
CHEMBL359570	ICOPEZIL	0	375.47	0	4.17	table 1 ID 60	O=C1Cc2cc3c(CCC4CCN(Cc5ccccc5)CC4)noc3cc2N1	IC50	'='	0.33	nM	9.48			UO_0000065	25.25	0.46	5.31	16.24	True	CHEMBL832763	Inhibitory activity against Acetylcholinesterase enzyme using human AChE assay	B	BAO_0000357	single protein format	Homo sapiens	None	None	None	None	CHEMBL220	Acetylcholinesterase	Homo sapiens	SINGLE PROTEIN	CHEMBL1138798	1	Scientific Literature	J. Med. Chem.	2004	None
CHEMBL54126	NEOSTIGMINE BROMIDE	4	303.20	0	1.94	4 (Neostigmine)	CN(C)C(=O)Oc1cccc([N+](C)(C)C)c1.[Br-]	IC50	'='	22.0	nM	7.66			UO_0000065	34.29	0.65	5.72	25.92	False	CHEMBL636834	Inhibition of guinea pig acetylcholinesterase	B	BAO_0000357	single protein format	Cavia porcellus	None	None	None	None	CHEMBL220	Acetylcholinesterase	Homo sapiens	SINGLE PROTEIN	CHEMBL1126972	1	Scientific Literature	J. Med. Chem.	1993	None
CHEMBL316526		0	241.78	0	1.97	10	CC(C)SC(=O)OCC[N+](C)(C)C.[Cl-]	IC50						No inhibition						False	CHEMBL642667	In vitro inhibition of Acetylcholinesterase activity from octopus brain was evaluated using 1 mM of ATC as substrate; NI=Not inhibitory	B	BAO_0000019	assay format	Octopus	None	None	None	None	CHEMBL220	Acetylcholinesterase	Homo sapiens	SINGLE PROTEIN	CHEMBL1130148	1	Scientific Literature	J. Med. Chem.	1997	None
CHEMBL544669		0	395.75	0	3.49	1b	CCN(CC)CCS/C(=N\O)C(=O)c1ccc(Br)cc1.Cl	kOX	'='	71.9	M-1 min-1									False	CHEMBL641689	Compound was evaluated for reactivation of para-nitrophenyl methylphosphate (EPMP)-phosphonylated human erythrocyte AChE	B	BAO_0000357	single protein format	None	None	None	None	None	CHEMBL220	Acetylcholinesterase	Homo sapiens	SINGLE PROTEIN	CHEMBL1123431	1	Scientific Literature	J. Med. Chem.	1986	None
CHEMBL86	METOCLOPRAMIDE	4	299.80	0	2.00	metoclopramide	CCN(CC)CCNC(=O)c1cc(Cl)c(N)cc1OC	IC50	'>'	20000.0	nM				UO_0000065					False	CHEMBL636834	Inhibition of guinea pig acetylcholinesterase	B	BAO_0000357	single protein format	Cavia porcellus	None	None	None	None	CHEMBL220	Acetylcholinesterase	Homo sapiens	SINGLE PROTEIN	CHEMBL1126972	1	Scientific Literature	J. Med. Chem.	1993	None
CHEMBL296669		0	435.30	0	3.10	1e	CN(C)CCCS/C(=N\O)C(=O)c1ccc(Br)cc1.O=C(O)C(=O)O	Rmax		4.6	%				UO_0000187					False	CHEMBL643067	Maximum reactivation for GD-inhibited human erythrocyte (RBC) AChE by oximes	B	BAO_0000357	single protein format	Homo sapiens	None	None	None	None	CHEMBL220	Acetylcholinesterase	Homo sapiens	SINGLE PROTEIN	CHEMBL1123431	1	Scientific Literature	J. Med. Chem.	1986	None
CHEMBL11805	CAPROCTAMINE	0	666.99	2	7.65	9 (caproctamine)	COc1ccccc1CN(C)CCCCCC(=O)N(C)CCCCCCCCN(C)C(=O)CCCCCN(C)Cc1ccccc1OC	IC50	'='	5888436553555880.0	nM		Outside typical range		UO_0000065					False	CHEMBL638603	Inhibition of acetylcholinesterase (AChE) of human erythrocytes	B	BAO_0000019	assay format	Homo sapiens	None	None	None	None	CHEMBL220	Acetylcholinesterase	Homo sapiens	SINGLE PROTEIN	CHEMBL1131149	1	Scientific Literature	J. Med. Chem.	1998	None
CHEMBL436307		0	277.36	0	0.93	5	C[C@H]1C[C@]2(O)N3CC=CC24[C@H](CCC3)C(=O)C[C@@H]4[C@H]1O	Activity						Not Active						False	CHEMBL904106	Inhibition of AChE by Ellman method	B	BAO_0000357	single protein format	None	None	None	None	None	CHEMBL220	Acetylcholinesterase	Homo sapiens	SINGLE PROTEIN	CHEMBL1143694	1	Scientific Literature	J. Nat. Prod.	2007	None
CHEMBL416464		0	282.37	0	1.96	1g	COc1ccc(C(=O)/C(=N/O)SCCN(C)C)cc1	kn	'='	69.8	M-1 min-1									False	CHEMBL634034	Bimolecular rate constant (kn) for reaction of the anionic (oximate) with 7.5 x 10 e-4 M acetylthiocholine (AcSCh) in 0.1 M phosphate buffer	B	BAO_0000357	single protein format	None	None	None	None	None	CHEMBL220	Acetylcholinesterase	Homo sapiens	SINGLE PROTEIN	CHEMBL1123431	1	Scientific Literature	J. Med. Chem.	1986	None
CHEMBL46151		0	310.42	0	2.74	1f	CCN(CC)CCS/C(=N\O)C(=O)c1ccc(OC)cc1	Rmax						No reactivation						False	CHEMBL643068	Maximum reactivation for GD-inhibited human erythrocyte (RBC) AChE by oximes; No reactivation	B	BAO_0000357	single protein format	None	None	None	None	None	CHEMBL220	Acetylcholinesterase	Homo sapiens	SINGLE PROTEIN	CHEMBL1123431	1	Scientific Literature	J. Med. Chem.	1986	None
CHEMBL346733		0	328.42	0	0.98	16	CCN(C)Cc1ccc(CNCCN2CCNC2=C(C#N)C#N)o1	EC30	'='	0.54	uM				UO_0000064					False	CHEMBL822422	In vitro gastrointestinal motility enhancing activity was determined by potentiating action on electrically evoked contraction of the isolated guinea pig ileum	F	BAO_0000221	tissue-based format	Cavia porcellus	CHEMBL3638244	Ileum	None	None	CHEMBL220	Acetylcholinesterase	Homo sapiens	SINGLE PROTEIN	CHEMBL1126972	1	Scientific Literature	J. Med. Chem.	1993	None
CHEMBL336625		0	408.57	1	6.03	4f	CCCCCCSc1nc(-c2ccc(C)cc2)nn1C(=O)N(C)c1ccccc1	IC50	'>'	50000.0	nM				UO_0000065					False	CHEMBL643384	Inhibitory concentration against acetylcholinesterase	B	BAO_0000357	single protein format	None	None	None	None	None	CHEMBL220	Acetylcholinesterase	Homo sapiens	SINGLE PROTEIN	CHEMBL1148382	1	Scientific Literature	J. Med. Chem.	2004	None
CHEMBL339297		0	367.41	0	3.38	6	COc1nn(-c2ccc(NC(=O)c3ccc(C(C)(C)C)cc3)cc2)c(=O)o1	IC50	'>'	50000.0	nM				UO_0000065					False	CHEMBL643384	Inhibitory concentration against acetylcholinesterase	B	BAO_0000357	single protein format	None	None	None	None	None	CHEMBL220	Acetylcholinesterase	Homo sapiens	SINGLE PROTEIN	CHEMBL1148382	1	Scientific Literature	J. Med. Chem.	2004	None
CHEMBL502	DONEPEZIL	4	379.50	0	4.36	E2020	COc1cc2c(cc1OC)C(=O)C(CC1CCN(Cc3ccccc3)CC1)C2	IC50	'='	18.0	nM	7.75			UO_0000065	20.41	0.38	3.38	19.98	True	CHEMBL644119	In vitro inhibition of human recombinant AChE.	B	BAO_0000357	single protein format	None	None	None	None	None	CHEMBL220	Acetylcholinesterase	Homo sapiens	SINGLE PROTEIN	CHEMBL1135324	1	Scientific Literature	Bioorg. Med. Chem. Lett.	2002	None
CHEMBL349127		0	369.47	0	0.28	32	CN1CCN(Cc2ccc(CNCCN3CCNC3=C(C#N)C#N)o2)CC1	EC30	'='	1.7	uM				UO_0000064					False	CHEMBL822422	In vitro gastrointestinal motility enhancing activity was determined by potentiating action on electrically evoked contraction of the isolated guinea pig ileum	F	BAO_0000221	tissue-based format	Cavia porcellus	CHEMBL3638244	Ileum	None	None	CHEMBL220	Acetylcholinesterase	Homo sapiens	SINGLE PROTEIN	CHEMBL1126972	1	Scientific Literature	J. Med. Chem.	1993	None
CHEMBL156659		0	354.45	0	3.11	12	Oc1nc2ccccc2n1CCNCc1ccc(CN2CCCCC2)o1	IC50	'='	1200.0	nM	5.92			UO_0000065	16.70	0.31	2.81	8.91	False	CHEMBL636834	Inhibition of guinea pig acetylcholinesterase	B	BAO_0000357	single protein format	Cavia porcellus	None	None	None	None	CHEMBL220	Acetylcholinesterase	Homo sapiens	SINGLE PROTEIN	CHEMBL1126972	1	Scientific Literature	J. Med. Chem.	1993	None
CHEMBL104334		0	517.52	2	4.55	22	CN(C)Cc1ccc(CSCCNc2cc(Nc3ncccc3[N+](=O)[O-])c([N+](=O)[O-])cc2[N+](=O)[O-])o1	IC50	'='	650.0	nM	6.19			UO_0000065	11.96	0.23	1.64	3.39	False	CHEMBL644833	In vitro inhibition of human acetylcholinesterase.	B	BAO_0000357	single protein format	None	None	None	None	None	CHEMBL220	Acetylcholinesterase	Homo sapiens	SINGLE PROTEIN	CHEMBL1125532	1	Scientific Literature	J. Med. Chem.	1992	None
CHEMBL75121		0	415.49	1	5.11	AP-2238	COc1cc2cc(-c3ccc(CN(C)Cc4ccccc4)cc3)c(=O)oc2cc1OC	Ki	'='	21.7	nM	7.66			UO_0000065	18.44	0.34	2.55	14.76	False	CHEMBL641014	Inhibitory potency was evaluated against recombinant human AChE	B	BAO_0000357	single protein format	None	None	None	None	None	CHEMBL220	Acetylcholinesterase	Homo sapiens	SINGLE PROTEIN	CHEMBL1145004	1	Scientific Literature	J. Med. Chem.	2003	None
CHEMBL543217		0	348.83	0	3.28	7f	COc1ccc(N(C)C(=O)Oc2ccc3c(c2)C(N)CC3)cc1.Cl	IC50	'='	300.0	nM	6.52			UO_0000065	20.88	0.39	3.24	10.07	False	CHEMBL643988	In vitro inhibitory concentration against purified Acetylcholinesterase of human erythrocytes; value ranges from 0.28-0.32	B	BAO_0000019	assay format	None	None	None	None	None	CHEMBL220	Acetylcholinesterase	Homo sapiens	SINGLE PROTEIN	CHEMBL1135657	1	Scientific Literature	J. Med. Chem.	2002	None
CHEMBL133441		0	201.23	0	1.54	2b	Nc1c2c(nc3ncccc13)OCCC2	IC50	'='	6262.0	nM	5.20			UO_0000065	25.86	0.47	3.66	8.53	True	CHEMBL644109	In vitro inhibition of acetylcholinesterase isolated from human erythrocytes.	B	BAO_0000019	assay format	None	None	None	None	None	CHEMBL220	Acetylcholinesterase	Homo sapiens	SINGLE PROTEIN	CHEMBL1126001	1	Scientific Literature	Bioorg. Med. Chem. Lett.	1991	None
CHEMBL286990		0	292.72	0	0.15	5s	C[n+]1ccn(COCC(C)(C)[N+](=O)[O-])c1/C=N/O.[Cl-]	IC50	'='	10600.0	nM	4.97			UO_0000065	19.34	0.38	4.82	5.31	False	CHEMBL644834	In vitro concentration of compound required for reversibly inhibiting 50% of human anticholinesterase activity	B	BAO_0000357	single protein format	None	None	None	None	None	CHEMBL220	Acetylcholinesterase	Homo sapiens	SINGLE PROTEIN	CHEMBL1125664	1	Scientific Literature	J. Med. Chem.	1991	None
CHEMBL296669		0	435.30	0	3.10	1e	CN(C)CCCS/C(=N\O)C(=O)c1ccc(Br)cc1.O=C(O)C(=O)O	kn	'='	46.6	M-1 min-1									False	CHEMBL634034	Bimolecular rate constant (kn) for reaction of the anionic (oximate) with 7.5 x 10 e-4 M acetylthiocholine (AcSCh) in 0.1 M phosphate buffer	B	BAO_0000357	single protein format	None	None	None	None	None	CHEMBL220	Acetylcholinesterase	Homo sapiens	SINGLE PROTEIN	CHEMBL1123431	1	Scientific Literature	J. Med. Chem.	1986	None
CHEMBL13426		0	438.70	1	6.11	15	CN(C)Cc1ccc(CSCCCCCCCSCc2ccc(CN(C)C)o2)o1	IC50	'='	610.0	nM	6.21			UO_0000065	14.17	0.29	0.10	18.97	False	CHEMBL644790	The compound was evaluated for the inhibition of human Acetylcholinesterase	B	BAO_0000357	single protein format	None	None	None	None	None	CHEMBL220	Acetylcholinesterase	Homo sapiens	SINGLE PROTEIN	CHEMBL1125408	1	Scientific Literature	J. Med. Chem.	1992	None
CHEMBL239834		0	348.38	1	5.04	9	O=C(c1ccc([N+](=O)[O-])cc1)N1c2ccccc2Sc2ccccc21	Activity						Not Active						False	CHEMBL898045	Inhibition of recombinant human AChE activity	B	BAO_0000357	single protein format	Homo sapiens	None	None	None	None	CHEMBL220	Acetylcholinesterase	Homo sapiens	SINGLE PROTEIN	CHEMBL1149693	1	Scientific Literature	Bioorg. Med. Chem.	2007	None
CHEMBL239617		0	382.28	1	5.89	6	O=C(c1ccc(Br)cc1)N1c2ccccc2Sc2ccccc21	Activity						Not Active						False	CHEMBL898045	Inhibition of recombinant human AChE activity	B	BAO_0000357	single protein format	Homo sapiens	None	None	None	None	CHEMBL220	Acetylcholinesterase	Homo sapiens	SINGLE PROTEIN	CHEMBL1149693	1	Scientific Literature	Bioorg. Med. Chem.	2007	None
CHEMBL239616		0	382.28	1	5.89	4	O=C(c1cccc(Br)c1)N1c2ccccc2Sc2ccccc21	Activity						Not Active						False	CHEMBL898045	Inhibition of recombinant human AChE activity	B	BAO_0000357	single protein format	Homo sapiens	None	None	None	None	CHEMBL220	Acetylcholinesterase	Homo sapiens	SINGLE PROTEIN	CHEMBL1149693	1	Scientific Literature	Bioorg. Med. Chem.	2007	None
CHEMBL147465		0	214.70	0	0.62	10	C#CCCOC[n+]1ccn(C)c1C.[Cl-]	kOX	'='	0.0	M-1 min-1									False	CHEMBL641365	Bimolecular rate constant for reactivation of AchE in human erythrocytes	B	BAO_0000219	cell-based format	None	None	None	None	None	CHEMBL220	Acetylcholinesterase	Homo sapiens	SINGLE PROTEIN	CHEMBL1124682	1	Scientific Literature	J. Med. Chem.	1989	None
CHEMBL636	RIVASTIGMINE	4	250.34	0	2.76	rivastigmine (Exelon)	CCN(C)C(=O)Oc1cccc([C@H](C)N(C)C)c1	IC50	'='	4150.0	nM	5.38			UO_0000065	21.50	0.41	2.62	16.42	True	CHEMBL644832	Ex vivo inhibition of human erythrocyte Acetylcholinesterase.	B	BAO_0000357	single protein format	None	None	None	None	None	CHEMBL220	Acetylcholinesterase	Homo sapiens	SINGLE PROTEIN	CHEMBL1135547	1	Scientific Literature	J. Med. Chem.	2002	None
CHEMBL345124	PROPIDIUM	0	668.41	0	4.99	propidium	CC[N+](C)(CC)CCC[n+]1c(-c2ccccc2)c2cc(N)ccc2c2ccc(N)cc21.[I-].[I-]	IC50	'='	13000.0	nM	4.89			UO_0000065					False	CHEMBL914532	Inhibition of human AChE-induced beta amyloid peptide(1-40) aggregation by thioflavin T-based fluorometric assay	F	BAO_0000019	assay format	Homo sapiens	None	None	None	None	CHEMBL220	Acetylcholinesterase	Homo sapiens	SINGLE PROTEIN	CHEMBL1139473	1	Scientific Literature	J. Med. Chem.	2005	None
CHEMBL1190	DECAMETHONIUM	4	258.49	0	3.52	decamethonium	C[N+](C)(C)CCCCCCCCCC[N+](C)(C)C	Inhibition	'='	0.0	%				UO_0000187					False	CHEMBL914533	Inhibition of beta amyloid protein 40 aggregation at 100 uM by thioflavin T-based fluorometric assay	F	BAO_0000019	assay format	Homo sapiens	None	None	None	None	CHEMBL220	Acetylcholinesterase	Homo sapiens	SINGLE PROTEIN	CHEMBL1139473	1	Scientific Literature	J. Med. Chem.	2005	None
CHEMBL422098		0	388.64	1	5.10	12	CC(=O)N[C@H]1CC[C@@]2(C)[C@@H](CC[C@@H]3[C@@H]2CC[C@]2(C)[C@@H]([C@H](C)N(C)C)CC[C@@H]32)C1	IC50	'='	69183.1	nM	4.16			UO_0000065	10.70	0.20	-0.94	12.86	False	CHEMBL641237	Compound was tested for the in silico inhibition of acetylcholinesterase	B	BAO_0000357	single protein format	None	None	None	None	None	CHEMBL220	Acetylcholinesterase	Homo sapiens	SINGLE PROTEIN	CHEMBL1136484	1	Scientific Literature	Bioorg. Med. Chem. Lett.	2003	None
CHEMBL225567		0	503.09	2	6.97	5	O=C(CCc1c[nH]c2ccccc12)NCCCCCCNc1c2c(nc3cc(Cl)ccc13)CCCC2	IC50	'='	0.07	nM	10.15			UO_0000065	20.19	0.39	3.18	14.55	False	CHEMBL914529	Inhibition of human brain AchE	B	BAO_0000019	assay format	Homo sapiens	None	None	None	None	CHEMBL220	Acetylcholinesterase	Homo sapiens	SINGLE PROTEIN	CHEMBL1139473	1	Scientific Literature	J. Med. Chem.	2005	None
CHEMBL225198		0	517.12	2	7.36	6	O=C(CCc1c[nH]c2ccccc12)NCCCCCCCNc1c2c(nc3cc(Cl)ccc13)CCCC2	IC50	'='	0.02	nM	10.70			UO_0000065	20.69	0.39	3.34	15.33	False	CHEMBL914529	Inhibition of human brain AchE	B	BAO_0000019	assay format	Homo sapiens	None	None	None	None	CHEMBL220	Acetylcholinesterase	Homo sapiens	SINGLE PROTEIN	CHEMBL1139473	1	Scientific Literature	J. Med. Chem.	2005	None
CHEMBL89011		0	248.29	0	3.38	2c	Nc1c2c(nc3ccccc13)-c1ccccc1CO2	Selectivity	'='	0.027										False	CHEMBL852668	Compound was tested in vitro for AChE selectivity	B	BAO_0000357	single protein format	None	None	None	None	None	CHEMBL220	Acetylcholinesterase	Homo sapiens	SINGLE PROTEIN	CHEMBL1149992	1	Scientific Literature	Bioorg. Med. Chem. Lett.	1997	None
CHEMBL89011		0	248.29	0	3.38	2c	Nc1c2c(nc3ccccc13)-c1ccccc1CO2	Relative Selectivity	'='	0.13										False	CHEMBL643064	In vitro selectivity towards Acetylcholinesterase relative to compound 1	B	BAO_0000357	single protein format	None	None	None	None	None	CHEMBL220	Acetylcholinesterase	Homo sapiens	SINGLE PROTEIN	CHEMBL1149992	1	Scientific Literature	Bioorg. Med. Chem. Lett.	1997	None
CHEMBL225610		0	373.45	0	4.85	3	CN(CCCOc1ccc2c(=O)c3ccccc3oc2c1)Cc1ccccc1	IC50	'='	2680.0	nM	5.57			UO_0000065	14.92	0.27	0.72	13.05	False	CHEMBL915960	Inhibition of human erythrocyte AchE	B	BAO_0000357	single protein format	Homo sapiens	None	None	None	None	CHEMBL220	Acetylcholinesterase	Homo sapiens	SINGLE PROTEIN	CHEMBL1144481	1	Scientific Literature	Bioorg. Med. Chem.	2007	None
CHEMBL224981		0	489.61	1	6.42	14	COc1cc2oc3cc(OCCCCCCCN(C)Cc4ccccc4)ccc3c(=O)c2cc1OC	IC50	'='	2320.0	nM	5.63			UO_0000065	11.51	0.21	-0.79	9.22	False	CHEMBL915960	Inhibition of human erythrocyte AchE	B	BAO_0000357	single protein format	Homo sapiens	None	None	None	None	CHEMBL220	Acetylcholinesterase	Homo sapiens	SINGLE PROTEIN	CHEMBL1144481	1	Scientific Literature	Bioorg. Med. Chem.	2007	None
CHEMBL544430		0	318.83	0	1.96	1e	COc1ccc(C(=O)/C(=N/O)SCCN(C)C)cc1.Cl	Reactivation	'='	71.0	%				UO_0000187					False	CHEMBL642514	Percent reactivation of acetylcholinesterase after 24 hr incubation	B	BAO_0000357	single protein format	None	None	None	None	None	CHEMBL220	Acetylcholinesterase	Homo sapiens	SINGLE PROTEIN	CHEMBL1121722	1	Scientific Literature	J. Med. Chem.	1981	None
CHEMBL544430		0	318.83	0	1.96	1e	COc1ccc(C(=O)/C(=N/O)SCCN(C)C)cc1.Cl	k_obs	'='	124.58	s-1									False	CHEMBL644066	Pseudo first order observed rate constants for reactivation of acetylcholinesterase at 2M*10e4 HOX and 1M*10e4OX; Kobs (min-1 X 10e3)	B	BAO_0000357	single protein format	None	None	None	None	None	CHEMBL220	Acetylcholinesterase	Homo sapiens	SINGLE PROTEIN	CHEMBL1121722	1	Scientific Literature	J. Med. Chem.	1981	None
CHEMBL544430		0	318.83	0	1.96	1e	COc1ccc(C(=O)/C(=N/O)SCCN(C)C)cc1.Cl	Reactivation	'='	4.15	%				UO_0000187					False	CHEMBL638781	Maximum attainable percent reactivation obtained for a range of concentrations of 10M*10e4 HOX and 2.85M*10e4OX	B	BAO_0000357	single protein format	None	None	None	None	None	CHEMBL220	Acetylcholinesterase	Homo sapiens	SINGLE PROTEIN	CHEMBL1121722	1	Scientific Literature	J. Med. Chem.	1981	None
CHEMBL544430		0	318.83	0	1.96	1e	COc1ccc(C(=O)/C(=N/O)SCCN(C)C)cc1.Cl	1/kobsd-ka	'='	151.0	min				UO_0000031					False	CHEMBL643371	Kinetic constant was determined for reactivation of acetylcholinesterase at concentration of 6M*10e4 [HOX] and 5.86Me-1*10e-3 [OX]e-1; (kobsd-ka)e-1, min	B	BAO_0000357	single protein format	None	None	None	None	None	CHEMBL220	Acetylcholinesterase	Homo sapiens	SINGLE PROTEIN	CHEMBL1121722	1	Scientific Literature	J. Med. Chem.	1981	None
CHEMBL544430		0	318.83	0	1.96	1e	COc1ccc(C(=O)/C(=N/O)SCCN(C)C)cc1.Cl	kb	'='	380.0	M-1 min-1		Non standard unit for type							False	CHEMBL637917	kb for reactivation of acetylcholinesterase at concentration of 2M*10e4 [HOX] and 17.6Me-1*10e-3 [OX]e-1 was determined; Expressed as kb, 1/M 1/min	B	BAO_0000357	single protein format	None	None	None	None	None	CHEMBL220	Acetylcholinesterase	Homo sapiens	SINGLE PROTEIN	CHEMBL1121722	1	Scientific Literature	J. Med. Chem.	1981	None
CHEMBL3215770		0	855.61	2	10.92	22.2HCl	Cl.Cl.Cl.Cl.O=C(NCCCCCCCCCCNc1c2c(nc3cc(Cl)ccc13)CCCC2)c1ccc2nc(-c3ccc(Cl)cc3)c3c(c2c1)OCCC3	IC50	'='	50.0	nM	7.30			UO_0000065	10.29	0.20	-3.62	9.59	False	CHEMBL1051649	Inhibition of AChE in human erythrocytes by Ellman's method	B	BAO_0000219	cell-based format	Homo sapiens	None	None	None	None	CHEMBL220	Acetylcholinesterase	Homo sapiens	SINGLE PROTEIN	CHEMBL1152433	1	Scientific Literature	J. Med. Chem.	2009	None
CHEMBL537266		0	346.88	0	2.74	1c	CCN(CC)CCS/C(=N\O)C(=O)c1ccc(OC)cc1.Cl	1/kobsd-ka	'='	538.0	min				UO_0000031					False	CHEMBL644179	Kinetic constant was determined for reactivation of acetylcholinesterase at concentration of 2M*10e4 [HOX] and 13.3Me-1*10e-3 [OX]e-1; (kobsd-ka)e-1, min	B	BAO_0000357	single protein format	None	None	None	None	None	CHEMBL220	Acetylcholinesterase	Homo sapiens	SINGLE PROTEIN	CHEMBL1121722	1	Scientific Literature	J. Med. Chem.	1981	None
CHEMBL537266		0	346.88	0	2.74	1c	CCN(CC)CCS/C(=N\O)C(=O)c1ccc(OC)cc1.Cl	1/kobsd-ka	'='	164.0	min				UO_0000031					False	CHEMBL644038	Kinetic constant was determined for reactivation of acetylcholinesterase at concentration of 20 M*10e4 [HOX] and 1.33Me-1*10e-3 [OX]e-1; (kobsd-ka)e-1, min	B	BAO_0000357	single protein format	None	None	None	None	None	CHEMBL220	Acetylcholinesterase	Homo sapiens	SINGLE PROTEIN	CHEMBL1121722	1	Scientific Literature	J. Med. Chem.	1981	None
CHEMBL537266		0	346.88	0	2.74	1c	CCN(CC)CCS/C(=N\O)C(=O)c1ccc(OC)cc1.Cl	[EOP']infinity/[EOH]infinity		0.47										False	CHEMBL645842	Ratio of [EOP'']infinity to that of [EOH]infinity for reactivation of acetylcholinesterase at concentration of 12M*10e4 [HOX] and 2.20 Me-1*10e-3 [OX]e-1; Expressed as [EOP'']infinity/[EOH]infinity	B	BAO_0000357	single protein format	None	None	None	None	None	CHEMBL220	Acetylcholinesterase	Homo sapiens	SINGLE PROTEIN	CHEMBL1121722	1	Scientific Literature	J. Med. Chem.	1981	None
CHEMBL224811		0	474.56	1	6.32	23	CN(CCCCCCCOc1ccc2c(=O)c3ccccc3oc2c1)Cc1ccccc1[N+](=O)[O-]	IC50	'='	413000.0	nM		Outside typical range		UO_0000065					False	CHEMBL915960	Inhibition of human erythrocyte AchE	B	BAO_0000357	single protein format	Homo sapiens	None	None	None	None	CHEMBL220	Acetylcholinesterase	Homo sapiens	SINGLE PROTEIN	CHEMBL1144481	1	Scientific Literature	Bioorg. Med. Chem.	2007	None
CHEMBL390598		0	471.64	1	7.58	10	CN(CCCCCCCCCCOc1ccc2c(=O)c3ccccc3oc2c1)Cc1ccccc1	IC50	'='	388000.0	nM		Outside typical range		UO_0000065					False	CHEMBL915960	Inhibition of human erythrocyte AchE	B	BAO_0000357	single protein format	Homo sapiens	None	None	None	None	CHEMBL220	Acetylcholinesterase	Homo sapiens	SINGLE PROTEIN	CHEMBL1144481	1	Scientific Literature	Bioorg. Med. Chem.	2007	None
CHEMBL151507		0	241.72	0	0.92	5	C#CCCCC[n+]1ccn(C)c1/C=N/O.[Cl-]	kHOX	'='	384.0	M-1 min-1									False	CHEMBL641364	Effective rate constant for reactivation of acetylcholinesterase in human	B	BAO_0000357	single protein format	None	None	None	None	None	CHEMBL220	Acetylcholinesterase	Homo sapiens	SINGLE PROTEIN	CHEMBL1124682	1	Scientific Literature	J. Med. Chem.	1989	None
CHEMBL544430		0	318.83	0	1.96	1e	COc1ccc(C(=O)/C(=N/O)SCCN(C)C)cc1.Cl	[EOP']infinity/[EOH]infinity		0.576										False	CHEMBL875668	Ratio of [EOP'']infinity to that of [EOH]infinity for reactivation of acetylcholinesterase at concentration of 10M*10e4 [HOX] and 8.51Me-1*10e-3 [OX]e-1; Expressed as [EOP'']infinity/[EOH]infinity	B	BAO_0000357	single protein format	None	None	None	None	None	CHEMBL220	Acetylcholinesterase	Homo sapiens	SINGLE PROTEIN	CHEMBL1121722	1	Scientific Literature	J. Med. Chem.	1981	None
CHEMBL131825		0	351.45	0	3.69	12 (N-methylphenserine)	CN(C(=O)Oc1ccc2c(c1)[C@]1(C)CCN(C)[C@@H]1N2C)c1ccccc1	IC50	'='	690.0	nM	6.16			UO_0000065	17.53	0.32	2.47	17.10	False	CHEMBL644628	In vitro inhibition of human erythrocyte acetylcholinesterase.	B	BAO_0000357	single protein format	None	None	None	None	None	CHEMBL220	Acetylcholinesterase	Homo sapiens	SINGLE PROTEIN	CHEMBL1134282	1	Scientific Literature	J. Med. Chem.	2001	None
CHEMBL29300		0	296.78	0	-0.99	5x	CN(CCn1cc[n+](C)c1/C=N/O)S(C)(=O)=O.[Cl-]	KHOX						No measurable reactivation observed						False	CHEMBL641509	Effective rate constant for reactivation of the Acetylcholinesterase by the compound at PH 7.6 was determined; f denotes no measurable reactivation observed	B	BAO_0000357	single protein format	None	None	None	None	None	CHEMBL220	Acetylcholinesterase	Homo sapiens	SINGLE PROTEIN	CHEMBL1125664	1	Scientific Literature	J. Med. Chem.	1991	None
CHEMBL94	PHYSOSTIGMINE	4	275.35	0	1.77	(-)13 (-)physostigmine	CNC(=O)Oc1ccc2c(c1)[C@]1(C)CCN(C)[C@@H]1N2C	IC50	'='	27.9	nM	7.55			UO_0000065	27.44	0.52	5.78	16.86	True	CHEMBL644626	Inhibition of human acetylcholinesterase from erythrocytes (RBC)	B	BAO_0000019	assay format	Homo sapiens	None	None	None	None	CHEMBL220	Acetylcholinesterase	Homo sapiens	SINGLE PROTEIN	CHEMBL1130392	1	Scientific Literature	J. Med. Chem.	1997	None
CHEMBL423397		0	271.75	0	0.99	7	C#CCCCC[n+]1ccn(COC)c1/C=N/O.[Cl-]	kOX	'='	438.0	M-1 min-1									False	CHEMBL641365	Bimolecular rate constant for reactivation of AchE in human erythrocytes	B	BAO_0000219	cell-based format	None	None	None	None	None	CHEMBL220	Acetylcholinesterase	Homo sapiens	SINGLE PROTEIN	CHEMBL1124682	1	Scientific Literature	J. Med. Chem.	1989	None
CHEMBL60874		0	308.22	0	3.16	17	C[N+](C)(Cc1ccccc1)c1cccc(O)c1.[Br-]	IC50	'>'	10000.0	nM				UO_0000065					False	CHEMBL645004	In vitro inhibitory activity against human recombinant AChE	B	BAO_0000357	single protein format	None	None	None	None	None	CHEMBL220	Acetylcholinesterase	Homo sapiens	SINGLE PROTEIN	CHEMBL1135872	1	Scientific Literature	Bioorg. Med. Chem. Lett.	2002	None
CHEMBL222849		0	246.27	0	0.51	61	O=C1C(=O)N(CN2CCOCC2)c2ccccc21	Ki	'>'	100000.0	nM				UO_0000065					False	CHEMBL918629	Inhibition of human AChE	B	BAO_0000357	single protein format	Homo sapiens	None	None	None	None	CHEMBL220	Acetylcholinesterase	Homo sapiens	SINGLE PROTEIN	CHEMBL1144473	1	Scientific Literature	J. Med. Chem.	2007	None
CHEMBL374905		0	244.29	0	1.66	60	O=C1C(=O)N(CN2CCCCC2)c2ccccc21	Ki	'>'	100000.0	nM				UO_0000065					False	CHEMBL918629	Inhibition of human AChE	B	BAO_0000357	single protein format	Homo sapiens	None	None	None	None	CHEMBL220	Acetylcholinesterase	Homo sapiens	SINGLE PROTEIN	CHEMBL1144473	1	Scientific Literature	J. Med. Chem.	2007	None
CHEMBL374629		0	175.19	0	1.38	39	CCc1ccc2c(c1)NC(=O)C2=O	Ki	'>'	100000.0	nM				UO_0000065					False	CHEMBL918629	Inhibition of human AChE	B	BAO_0000357	single protein format	Homo sapiens	None	None	None	None	CHEMBL220	Acetylcholinesterase	Homo sapiens	SINGLE PROTEIN	CHEMBL1144473	1	Scientific Literature	J. Med. Chem.	2007	None
CHEMBL115581		0	237.26	0	2.42	14	O=C1C(=O)N(Cc2ccccc2)c2ccccc21	Ki	'>'	100000.0	nM				UO_0000065					False	CHEMBL918629	Inhibition of human AChE	B	BAO_0000357	single protein format	Homo sapiens	None	None	None	None	CHEMBL220	Acetylcholinesterase	Homo sapiens	SINGLE PROTEIN	CHEMBL1144473	1	Scientific Literature	J. Med. Chem.	2007	None
CHEMBL376518		0	301.08	0	1.65	6	O=C1C(=O)N(CCI)c2ccccc21	Ki	'>'	100000.0	nM				UO_0000065					False	CHEMBL918629	Inhibition of human AChE	B	BAO_0000357	single protein format	Homo sapiens	None	None	None	None	CHEMBL220	Acetylcholinesterase	Homo sapiens	SINGLE PROTEIN	CHEMBL1144473	1	Scientific Literature	J. Med. Chem.	2007	None
CHEMBL1782730		0	362.93	0	4.55	28, ASTRA1397	CCN(CC)C(C)C(=O)N1c2ccccc2Sc2ccccc21.Cl	Inhibition						Not Active						False	CHEMBL1787221	Inhibition of human plasma AChE at 100 uM	B	BAO_0000357	single protein format	Homo sapiens	CHEMBL3559721	Plasma	None	None	CHEMBL220	Acetylcholinesterase	Homo sapiens	SINGLE PROTEIN	CHEMBL1781988	1	Scientific Literature	Eur. J. Med. Chem.	2011	None
CHEMBL433041	EPTASTIGMINE	0	359.51	0	4.11	eptastigmine	CCCCCCCNC(=O)Oc1ccc2c(c1)[C@]1(C)CCN(C)[C@@H]1N2C	IC50	'='	22000.0	nM	4.66			UO_0000065	12.96	0.24	0.55	10.39	False	CHEMBL1787067	Inhibition of human plasma AChE	B	BAO_0000357	single protein format	Homo sapiens	CHEMBL3559721	Plasma	None	None	CHEMBL220	Acetylcholinesterase	Homo sapiens	SINGLE PROTEIN	CHEMBL1781988	1	Scientific Literature	Eur. J. Med. Chem.	2011	None
CHEMBL325505		0	833.21	2	11.45	17	CCCCCCCCCN(Cc1ccccc1OC)C(=O)CCCCCN(C)Cc1ccc(-c2ccc(CN(C)CCCCCC(=O)NCc3ccccc3OC)cc2)cc1	IC50	'='	104712.85	nM		Outside typical range		UO_0000065					False	CHEMBL638447	Inhibitory activity on Acetylcholinesterase (AChE) from human erythrocytes	B	BAO_0000019	assay format	None	None	None	None	None	CHEMBL220	Acetylcholinesterase	Homo sapiens	SINGLE PROTEIN	CHEMBL1135995	1	Scientific Literature	J. Med. Chem.	2002	None
CHEMBL402484	ASSOANINE	0	267.33	0	3.25	Assoanine	COc1cc2c(cc1OC)-c1cccc3c1N(CC3)C2	IC50	'='	3870.0	nM	5.41			UO_0000065	20.25	0.37	2.16	24.94	False	CHEMBL925438	Inhibition of AChE by Ellman method	B	BAO_0000357	single protein format	None	None	None	None	None	CHEMBL220	Acetylcholinesterase	Homo sapiens	SINGLE PROTEIN	CHEMBL1141279	1	Scientific Literature	J. Nat. Prod.	2007	None
CHEMBL401114	(+)-HAEMANTHAMINE	0	301.34	0	1.19	(+)-haemanthamine	CO[C@@H]1C=C[C@@]23c4cc5c(cc4CN(C[C@@H]2O)[C@H]3C1)OCO5	IC50	'='	452000.0	nM		Outside typical range		UO_0000065					False	CHEMBL925438	Inhibition of AChE by Ellman method	B	BAO_0000357	single protein format	None	None	None	None	None	CHEMBL220	Acetylcholinesterase	Homo sapiens	SINGLE PROTEIN	CHEMBL1141279	1	Scientific Literature	J. Nat. Prod.	2007	None
CHEMBL136135		0	440.67	1	5.35	24	C/C=C(\C)C(=O)NC1=CC[C@]2(C)[C@H]3CC[C@@]4(C)C(CC[C@@H]4[C@H](C)N(C)C)[C@@H]3CC[C@H]2C1=O	IC50	'='	13803.84	nM	4.86			UO_0000065	11.03	0.21	-0.49	9.84	False	CHEMBL641237	Compound was tested for the in silico inhibition of acetylcholinesterase	B	BAO_0000357	single protein format	None	None	None	None	None	CHEMBL220	Acetylcholinesterase	Homo sapiens	SINGLE PROTEIN	CHEMBL1136484	1	Scientific Literature	Bioorg. Med. Chem. Lett.	2003	None
CHEMBL275537		0	382.60	0	4.55	11	CN(C)Cc1ccc(CSCCCSCc2ccc(CN(C)C)o2)o1	IC50	'='	330.0	nM	6.48			UO_0000065	16.94	0.35	1.93	19.78	False	CHEMBL641506	Inhibition of human acetylcholinesterase-I	B	BAO_0000357	single protein format	None	None	None	None	None	CHEMBL220	Acetylcholinesterase	Homo sapiens	SINGLE PROTEIN	CHEMBL1125408	1	Scientific Literature	J. Med. Chem.	1992	None
CHEMBL224884		0	161.16	0	1.13	41	Cc1cccc2c1NC(=O)C2=O	Ki	'>'	100000.0	nM				UO_0000065					False	CHEMBL918629	Inhibition of human AChE	B	BAO_0000357	single protein format	Homo sapiens	None	None	None	None	CHEMBL220	Acetylcholinesterase	Homo sapiens	SINGLE PROTEIN	CHEMBL1144473	1	Scientific Literature	J. Med. Chem.	2007	None
CHEMBL116649		0	231.13	0	1.72	36	O=C1Nc2ccc(OC(F)(F)F)cc2C1=O	Ki	'>'	100000.0	nM				UO_0000065					False	CHEMBL918629	Inhibition of human AChE	B	BAO_0000357	single protein format	Homo sapiens	None	None	None	None	CHEMBL220	Acetylcholinesterase	Homo sapiens	SINGLE PROTEIN	CHEMBL1144473	1	Scientific Literature	J. Med. Chem.	2007	None
CHEMBL222989		0	205.17	0	0.30	11	O=C(O)CN1C(=O)C(=O)c2ccccc21	Ki	'>'	100000.0	nM				UO_0000065					False	CHEMBL918629	Inhibition of human AChE	B	BAO_0000357	single protein format	Homo sapiens	None	None	None	None	CHEMBL220	Acetylcholinesterase	Homo sapiens	SINGLE PROTEIN	CHEMBL1144473	1	Scientific Literature	J. Med. Chem.	2007	None
CHEMBL386000		0	203.20	0	1.15	9	CCC(=O)N1C(=O)C(=O)c2ccccc21	Ki	'>'	100000.0	nM				UO_0000065					False	CHEMBL918629	Inhibition of human AChE	B	BAO_0000357	single protein format	Homo sapiens	None	None	None	None	CHEMBL220	Acetylcholinesterase	Homo sapiens	SINGLE PROTEIN	CHEMBL1144473	1	Scientific Literature	J. Med. Chem.	2007	None
CHEMBL409854	SALIGCINNAMIDE	0	490.78	1	7.14	13	C[C@@H]([C@H]1CC[C@H]2[C@@H]3CC[C@H]4C[C@@H](N(C)C(=O)/C=C/c5ccccc5)CC[C@]4(C)[C@H]3CC[C@]12C)N(C)C	IC50	'='	19498.45	nM	4.71			UO_0000065	9.60	0.18	-2.43	20.00	False	CHEMBL641237	Compound was tested for the in silico inhibition of acetylcholinesterase	B	BAO_0000357	single protein format	None	None	None	None	None	CHEMBL220	Acetylcholinesterase	Homo sapiens	SINGLE PROTEIN	CHEMBL1136484	1	Scientific Literature	Bioorg. Med. Chem. Lett.	2003	None
CHEMBL221794		0	212.25	0	2.74	3b	COc1ccc2c(c1)c1ccncc1n2C	IC50	'>'	10000.0	nM				UO_0000065					False	CHEMBL911302	Inhibition of AChE	B	BAO_0000357	single protein format	Homo sapiens	None	None	None	None	CHEMBL220	Acetylcholinesterase	Homo sapiens	SINGLE PROTEIN	CHEMBL1139709	1	Scientific Literature	Bioorg. Med. Chem. Lett.	2006	None
CHEMBL373674		0	198.22	0	2.43	3f	Cn1c2ccc(O)cc2c2ccncc21	IC50	'>'	10000.0	nM				UO_0000065					False	CHEMBL911302	Inhibition of AChE	B	BAO_0000357	single protein format	Homo sapiens	None	None	None	None	CHEMBL220	Acetylcholinesterase	Homo sapiens	SINGLE PROTEIN	CHEMBL1139709	1	Scientific Literature	Bioorg. Med. Chem. Lett.	2006	None
CHEMBL659	GALANTAMINE	4	287.36	0	1.85	galantamine	COc1ccc2c3c1O[C@H]1C[C@@H](O)C=C[C@@]31CCN(C)C2	IC50	'='	600.0	nM	6.22			UO_0000065	21.65	0.40	4.37	14.84	True	CHEMBL911302	Inhibition of AChE	B	BAO_0000357	single protein format	Homo sapiens	None	None	None	None	CHEMBL220	Acetylcholinesterase	Homo sapiens	SINGLE PROTEIN	CHEMBL1139709	1	Scientific Literature	Bioorg. Med. Chem. Lett.	2006	None
CHEMBL375862		0	213.26	0	2.16	4g	Cc1c2[nH]c3ccc(O)cc3c2cc[n+]1C	IC50	'='	984.01	nM	6.01			UO_0000065	28.17	0.51	3.85	15.06	False	CHEMBL911302	Inhibition of AChE	B	BAO_0000357	single protein format	Homo sapiens	None	None	None	None	CHEMBL220	Acetylcholinesterase	Homo sapiens	SINGLE PROTEIN	CHEMBL1139709	1	Scientific Literature	Bioorg. Med. Chem. Lett.	2006	None
CHEMBL375077		0	226.28	0	3.04	3d	COc1ccc2c(c1)c1ccnc(C)c1n2C	IC50	'='	11776.06	nM	4.93			UO_0000065	21.78	0.40	1.89	18.22	False	CHEMBL911302	Inhibition of AChE	B	BAO_0000357	single protein format	Homo sapiens	None	None	None	None	CHEMBL220	Acetylcholinesterase	Homo sapiens	SINGLE PROTEIN	CHEMBL1139709	1	Scientific Literature	Bioorg. Med. Chem. Lett.	2006	None
CHEMBL12781		0	520.76	2	7.53	22	CN(C)Cc1ccc(CSCc2ccc(-c3ccc(CSCc4ccc(CN(C)C)o4)cc3)cc2)o1	IC50	'='	180.0	nM	6.75			UO_0000065	12.95	0.26	-0.79	20.59	False	CHEMBL641506	Inhibition of human acetylcholinesterase-I	B	BAO_0000357	single protein format	None	None	None	None	None	CHEMBL220	Acetylcholinesterase	Homo sapiens	SINGLE PROTEIN	CHEMBL1125408	1	Scientific Literature	J. Med. Chem.	1992	None
CHEMBL392577		0	403.51	1	7.44	anthrylcarbonylphenothiazine	O=C(c1c2ccccc2cc2ccccc12)N1c2ccccc2Sc2ccccc21	Inhibition						Not Active						False	CHEMBL1787066	Inhibition of human erythrocytes AChE	B	BAO_0000019	assay format	Homo sapiens	None	None	None	None	CHEMBL220	Acetylcholinesterase	Homo sapiens	SINGLE PROTEIN	CHEMBL1781988	1	Scientific Literature	Eur. J. Med. Chem.	2011	None
CHEMBL404212	HEMANTHIDINE	0	317.34	0	0.68	hemanthidine	CO[C@@H]1C=C[C@@]23c4cc5c(cc4C(O)N(C[C@@H]2O)[C@H]3C1)OCO5	Activity						Not Active						False	CHEMBL925438	Inhibition of AChE by Ellman method	B	BAO_0000357	single protein format	None	None	None	None	None	CHEMBL220	Acetylcholinesterase	Homo sapiens	SINGLE PROTEIN	CHEMBL1141279	1	Scientific Literature	J. Nat. Prod.	2007	None
CHEMBL589390	LATREPIRDINE	3	319.45	0	3.88	3{1}, I, Dimebone, dimebolin	Cc1ccc2c(c1)c1c(n2CCc2ccc(C)nc2)CCN(C)C1	IC50	'='	45000.0	nM	4.35			UO_0000065	13.61	0.25	0.47	20.64	False	CHEMBL1786001	Inhibition of AChE	B	BAO_0000357	single protein format	None	None	None	None	None	CHEMBL220	Acetylcholinesterase	Homo sapiens	SINGLE PROTEIN	CHEMBL1782051	1	Scientific Literature	Bioorg. Med. Chem. Lett.	2009	None
CHEMBL544669		0	395.75	0	3.49	2	CCN(CC)CCS/C(=N\O)C(=O)c1ccc(Br)cc1.Cl	Reactivation	'='	8.0	%				UO_0000187					False	CHEMBL642516	Percent reactivation of acetylcholinesterase after 4 hr incubation	B	BAO_0000357	single protein format	None	None	None	None	None	CHEMBL220	Acetylcholinesterase	Homo sapiens	SINGLE PROTEIN	CHEMBL1121722	1	Scientific Literature	J. Med. Chem.	1981	None
CHEMBL544669		0	395.75	0	3.49	2	CCN(CC)CCS/C(=N\O)C(=O)c1ccc(Br)cc1.Cl	Reactivation	'='	9.0	%				UO_0000187					False	CHEMBL642514	Percent reactivation of acetylcholinesterase after 24 hr incubation	B	BAO_0000357	single protein format	None	None	None	None	None	CHEMBL220	Acetylcholinesterase	Homo sapiens	SINGLE PROTEIN	CHEMBL1121722	1	Scientific Literature	J. Med. Chem.	1981	None
CHEMBL133448		0	199.26	0	2.09	2a	Nc1c2c(nc3ncccc13)CCCC2	IC50	'='	429.0	nM	6.37			UO_0000065	31.96	0.58	4.28	12.29	False	CHEMBL644109	In vitro inhibition of acetylcholinesterase isolated from human erythrocytes.	B	BAO_0000019	assay format	None	None	None	None	None	CHEMBL220	Acetylcholinesterase	Homo sapiens	SINGLE PROTEIN	CHEMBL1126001	1	Scientific Literature	Bioorg. Med. Chem. Lett.	1991	None
CHEMBL229332		0	261.36	0	1.96	1	C[C@H]1C=C2N3CCC[C@@H]4C(=O)C[C@H](C1)C24[C@H](O)CC3	Activity						Not Active						False	CHEMBL904106	Inhibition of AChE by Ellman method	B	BAO_0000357	single protein format	None	None	None	None	None	CHEMBL220	Acetylcholinesterase	Homo sapiens	SINGLE PROTEIN	CHEMBL1143694	1	Scientific Literature	J. Nat. Prod.	2007	None
CHEMBL502	DONEPEZIL	4	379.50	0	4.36	donepezil	COc1cc2c(cc1OC)C(=O)C(CC1CCN(Cc3ccccc3)CC1)C2	IC50	'='	16.0	nM	7.80			UO_0000065	20.54	0.38	3.44	20.11	True	CHEMBL644627	Inhibitory concentration against acetylcholinesterase (AChE) from human erythrocytes	B	BAO_0000019	assay format	Homo sapiens	None	None	None	None	CHEMBL220	Acetylcholinesterase	Homo sapiens	SINGLE PROTEIN	CHEMBL1132590	1	Scientific Literature	J. Med. Chem.	1999	None
CHEMBL94217		0	493.56	0	4.63	1	CC(=O)Nc1ccc2c(CCC3CCN(Cc4ccccc4)CC3)noc2c1.O=C(O)/C=C/C(=O)O	IC50	'='	2.8	nM	8.55			UO_0000065	22.66	0.42	3.92	14.65	False	CHEMBL644837	In vitro inhibition of Acetylcholinesterase from human erythrocytes	B	BAO_0000019	assay format	None	None	None	None	None	CHEMBL220	Acetylcholinesterase	Homo sapiens	SINGLE PROTEIN	CHEMBL1128477	1	Scientific Literature	J. Med. Chem.	1995	None
CHEMBL59782		0	330.90	1	6.15	19	CCCCCCCNc1c2c(nc3cc(Cl)ccc13)CCCC2	IC50	'='	13.0	nM	7.89			UO_0000065	23.83	0.47	1.74	31.65	True	CHEMBL644101	Inhibitory activity against human erythrocyte acetylcholinesterase	B	BAO_0000357	single protein format	None	None	None	None	None	CHEMBL220	Acetylcholinesterase	Homo sapiens	SINGLE PROTEIN	CHEMBL1133184	1	Scientific Literature	J. Med. Chem.	2000	None
CHEMBL545797		0	322.84	0	2.69	20a	C#CCN(CC)C1CCc2ccc(OC(=O)N(C)C)cc21.Cl	IC50	'='	17900.0	nM	4.75			UO_0000065	16.58	0.31	2.06	14.48	False	CHEMBL642878	In vitro inhibitory concentration against purified Acetylcholinesterase of human erythrocytes; value ranges from 8.6-49.9	B	BAO_0000019	assay format	None	None	None	None	None	CHEMBL220	Acetylcholinesterase	Homo sapiens	SINGLE PROTEIN	CHEMBL1135657	1	Scientific Literature	J. Med. Chem.	2002	None
CHEMBL343780		0	440.67	1	5.15	17	C/C=C(\C)C(=O)N[C@H]1CC[C@@]2(C)C(=CC[C@H]3[C@@H]4CC[C@H]([C@H](C)N(C)C)[C@@]4(C)CC[C@@H]32)C1=O	IC50	'='	7079.46	nM	5.15			UO_0000065	11.69	0.22	0.00	10.42	False	CHEMBL641237	Compound was tested for the in silico inhibition of acetylcholinesterase	B	BAO_0000357	single protein format	None	None	None	None	None	CHEMBL220	Acetylcholinesterase	Homo sapiens	SINGLE PROTEIN	CHEMBL1136484	1	Scientific Literature	Bioorg. Med. Chem. Lett.	2003	None
CHEMBL555075		0	426.00	1	5.24	6c	CCn1c(C)nc2cc(C(=O)CCC3CCN(Cc4ccccc4)CC3)ccc21.Cl	IC50	'='	4.3	nM	8.37			UO_0000065	21.48	0.39	3.13	21.94	False	CHEMBL885303	Concentration required to inhibit 50% of Acetylcholinesterase obtained from human erythrocytes was determined in vitro	B	BAO_0000019	assay format	None	None	None	None	None	CHEMBL220	Acetylcholinesterase	Homo sapiens	SINGLE PROTEIN	CHEMBL1128725	1	Scientific Literature	J. Med. Chem.	1995	None
CHEMBL154263		0	368.49	0	1.77	21	CC1CCN(Cc2ccc(CNCCN3CCNC3=C(C#N)C#N)o2)CC1	IC50	'='	290.0	nM	6.54			UO_0000065	17.74	0.33	4.77	7.16	False	CHEMBL636834	Inhibition of guinea pig acetylcholinesterase	B	BAO_0000357	single protein format	Cavia porcellus	None	None	None	None	CHEMBL220	Acetylcholinesterase	Homo sapiens	SINGLE PROTEIN	CHEMBL1126972	1	Scientific Literature	J. Med. Chem.	1993	None
CHEMBL416464		0	282.37	0	1.96	1g	COc1ccc(C(=O)/C(=N/O)SCCN(C)C)cc1	kOX	'='	35.7	M-1 min-1									False	CHEMBL641688	Compound was evaluated for reactivation of EPMP-Phosphorylated human AChE of bimolecular rate constants reactivation in the limit of low concentration of oximate	B	BAO_0000357	single protein format	None	None	None	None	None	CHEMBL220	Acetylcholinesterase	Homo sapiens	SINGLE PROTEIN	CHEMBL1123431	1	Scientific Literature	J. Med. Chem.	1986	None
CHEMBL65356		0	430.59	0	3.04	7e	CN1CC[C@@]2(C)c3cc(OC(=O)NCCCCCCN4CCOCC4)ccc3N(C)[C@@H]12	IC50	'='	930.0	nM	6.03			UO_0000065	14.01	0.27	2.99	10.53	False	CHEMBL645001	Inhibition of Acetylcholinesterase (AChE) from human RBC	B	BAO_0000357	single protein format	Homo sapiens	None	None	None	None	CHEMBL220	Acetylcholinesterase	Homo sapiens	SINGLE PROTEIN	CHEMBL1128816	1	Scientific Literature	Bioorg. Med. Chem. Lett.	1995	None
CHEMBL146544		0	189.26	0	1.50	55o	C#CCN(C)CCc1cccc(O)c1	IC50						No data						False	CHEMBL643062	In vitro inhibitory concentration against purified Acetylcholinesterase of human erythrocytes.	B	BAO_0000019	assay format	None	None	None	None	None	CHEMBL220	Acetylcholinesterase	Homo sapiens	SINGLE PROTEIN	CHEMBL1135657	1	Scientific Literature	J. Med. Chem.	2002	None
CHEMBL544395		0	324.85	0	3.40	7e	CN(C(=O)Oc1ccc2c(c1)C(N)CC2)C1CCCCC1.Cl	IC50	'='	3960.0	nM	5.40			UO_0000065	18.73	0.35	2.00	9.72	False	CHEMBL646043	In vitro inhibitory concentration against purified Acetylcholinesterase of human erythrocytes; value ranges from 2.85-6.01	B	BAO_0000019	assay format	None	None	None	None	None	CHEMBL220	Acetylcholinesterase	Homo sapiens	SINGLE PROTEIN	CHEMBL1135657	1	Scientific Literature	J. Med. Chem.	2002	None
CHEMBL205040		0	353.37	0	3.50	16	COc1ccc(C(=O)c2nccc3cc(OC)c(OC)cc23)cc1OC	Inhibition	'='	2.3	%				UO_0000187					False	CHEMBL866858	Inhibition of AChE at 0.01 mM	B	BAO_0000357	single protein format	Homo sapiens	None	None	None	None	CHEMBL220	Acetylcholinesterase	Homo sapiens	SINGLE PROTEIN	CHEMBL1146949	1	Scientific Literature	Bioorg. Med. Chem. Lett.	2006	None
CHEMBL104891		0	241.78	0	1.97	3	CCCSC(=O)OCC[N+](C)(C)C.[Cl-]	IC50	'>'	1000000.0	nM		Outside typical range		UO_0000065					False	CHEMBL884109	Inhibition of Acetylcholinesterase activity from octopus brain	B	BAO_0000019	assay format	Octopus	None	None	None	None	CHEMBL220	Acetylcholinesterase	Homo sapiens	SINGLE PROTEIN	CHEMBL1130148	1	Scientific Literature	J. Med. Chem.	1997	None
CHEMBL373651		0	213.26	0	1.86	4f	Cn1c2ccc(O)cc2c2cc[n+](C)cc21	IC50	'='	1800.0	nM	5.75			UO_0000065	26.94	0.49	3.88	19.78	False	CHEMBL911302	Inhibition of AChE	B	BAO_0000357	single protein format	Homo sapiens	None	None	None	None	CHEMBL220	Acetylcholinesterase	Homo sapiens	SINGLE PROTEIN	CHEMBL1139709	1	Scientific Literature	Bioorg. Med. Chem. Lett.	2006	None
CHEMBL373651		0	213.26	0	1.86	4f	Cn1c2ccc(O)cc2c2cc[n+](C)cc21	IC50	'='	1819.7	nM	5.74			UO_0000065	26.92	0.49	3.88	19.77	False	CHEMBL911302	Inhibition of AChE	B	BAO_0000357	single protein format	Homo sapiens	None	None	None	None	CHEMBL220	Acetylcholinesterase	Homo sapiens	SINGLE PROTEIN	CHEMBL1139709	1	Scientific Literature	Bioorg. Med. Chem. Lett.	2006	None
CHEMBL542749		0	270.76	0	2.08	11b	CCN(C)C(=O)Oc1cccc2c1C(N)CC2.Cl	IC50	'='	10500.0	nM	4.98			UO_0000065	21.25	0.40	2.90	8.96	False	CHEMBL641288	In vitro inhibitory concentration against purified Acetylcholinesterase of human erythrocytes; value ranges from 6.02-21.4	B	BAO_0000019	assay format	None	None	None	None	None	CHEMBL220	Acetylcholinesterase	Homo sapiens	SINGLE PROTEIN	CHEMBL1135657	1	Scientific Literature	J. Med. Chem.	2002	None
CHEMBL659	GALANTAMINE	4	287.36	0	1.85	Gallanthamine	COc1ccc2c3c1O[C@H]1C[C@@H](O)C=C[C@@]31CCN(C)C2	EC50	'='	1100.0	nM	5.96			UO_0000065					False	CHEMBL684541	In vitro reversal of vecuronium-induced neuromuscular block in guinea pig hemi-diaphragm.	F	BAO_0000019	assay format	None	None	None	None	None	CHEMBL220	Acetylcholinesterase	Homo sapiens	SINGLE PROTEIN	CHEMBL1135324	1	Scientific Literature	Bioorg. Med. Chem. Lett.	2002	None
CHEMBL239401		0	317.41	1	5.44	3	Cc1cccc(C(=O)N2c3ccccc3Sc3ccccc32)c1	Activity						Not Active						False	CHEMBL898045	Inhibition of recombinant human AChE activity	B	BAO_0000357	single protein format	Homo sapiens	None	None	None	None	CHEMBL220	Acetylcholinesterase	Homo sapiens	SINGLE PROTEIN	CHEMBL1149693	1	Scientific Literature	Bioorg. Med. Chem.	2007	None
CHEMBL269865		0	358.40	0	2.24	1	O=C(CO[N+](=O)[O-])NCCCNc1c2c(nc3ccccc13)CCCC2	IC50	'='	28.2	nM	7.55			UO_0000065	21.07	0.40	5.31	7.10	False	CHEMBL932016	Inhibition of AChE by Ellman's assay	B	BAO_0000357	single protein format	None	None	None	None	None	CHEMBL220	Acetylcholinesterase	Homo sapiens	SINGLE PROTEIN	CHEMBL1141589	1	Scientific Literature	J. Med. Chem.	2008	None
CHEMBL260308		0	414.55	0	4.66	10	O=[N+]([O-])OCCCCCCNCCCCNc1c2c(nc3ccccc13)CCCC2	IC50	'='	18.1	nM	7.74			UO_0000065	18.68	0.35	3.08	8.67	False	CHEMBL932016	Inhibition of AChE by Ellman's assay	B	BAO_0000357	single protein format	None	None	None	None	None	CHEMBL220	Acetylcholinesterase	Homo sapiens	SINGLE PROTEIN	CHEMBL1141589	1	Scientific Literature	J. Med. Chem.	2008	None
CHEMBL1952047		0	193.68	0	0.82	15d-HCl	CCC/N=C(/C=N/O)N(C)C.Cl	IC50	'>'	200000.0	nM		Outside typical range		UO_0000065					False	CHEMBL1954098	Inhibition of human recombinant AChE using acetylthiocholine as substrate after 1 hr by Ellman method	B	BAO_0000357	single protein format	Homo sapiens	None	None	None	None	CHEMBL220	Acetylcholinesterase	Homo sapiens	SINGLE PROTEIN	CHEMBL1949498	1	Scientific Literature	J. Med. Chem.	2012	None
CHEMBL1420	PRALIDOXIME	4	137.16	0	0.32	2-PAM	C[n+]1ccccc1C=NO	Activity						Active						False	CHEMBL1954100	Reactivation of Sp-GBC-inhibited human AChE after 60 mins by Ellman method	B	BAO_0000357	single protein format	Homo sapiens	None	None	None	None	CHEMBL220	Acetylcholinesterase	Homo sapiens	SINGLE PROTEIN	CHEMBL1949498	1	Scientific Literature	J. Med. Chem.	2012	None
CHEMBL1952047		0	193.68	0	0.82	15d-HCl	CCC/N=C(/C=N/O)N(C)C.Cl	Activity						Active						False	CHEMBL1954100	Reactivation of Sp-GBC-inhibited human AChE after 60 mins by Ellman method	B	BAO_0000357	single protein format	Homo sapiens	None	None	None	None	CHEMBL220	Acetylcholinesterase	Homo sapiens	SINGLE PROTEIN	CHEMBL1949498	1	Scientific Literature	J. Med. Chem.	2012	None
CHEMBL1834063		0	401.56	0	4.70	6f	c1ccc2c(CNc3ccnc(N4CCN(C5CCCCC5)CC4)n3)cccc2c1	Inhibition	'='	30.8	%				UO_0000187					False	CHEMBL1837222	Inhibition of human AChE-induced amyloid beta (1-40) aggregation at 100 uM after 24 hrs by thioflavin T-based fluorometric assay	B	BAO_0000357	single protein format	Homo sapiens	None	None	None	None	CHEMBL220	Acetylcholinesterase	Homo sapiens	SINGLE PROTEIN	CHEMBL1833829	1	Scientific Literature	Bioorg. Med. Chem. Lett.	2011	None
CHEMBL95	TACRINE	4	198.27	0	2.70	1	Nc1c2c(nc3ccccc13)CCCC2	IC50	'='	77.0	nM	7.11			UO_0000065	35.88	0.65	4.41	18.28	True	CHEMBL1837219	Inhibition of human AChE by Ellman's assay	B	BAO_0000357	single protein format	Homo sapiens	None	None	None	None	CHEMBL220	Acetylcholinesterase	Homo sapiens	SINGLE PROTEIN	CHEMBL1833829	1	Scientific Literature	Bioorg. Med. Chem. Lett.	2011	None
CHEMBL158	AZTREONAM	4	435.44	0	-1.17	Aztreonam	C[C@H]1[C@H](NC(=O)/C(=N\OC(C)(C)C(=O)O)c2csc(N)n2)C(=O)N1S(=O)(=O)O	IC50						Not Active (inhibition < 50% @ 10 uM and thus dose-reponse curve not measured)						False	CHEMBL1909212	DRUGMATRIX: Acetylcholinesterase enzyme inhibition (substrate: acetylthiocholine)	B	BAO_0000219	cell-based format	None	None	None	HEK293	None	CHEMBL220	Acetylcholinesterase	Homo sapiens	SINGLE PROTEIN	CHEMBL1909046	15	DrugMatrix			CHEMBL3307715
CHEMBL485549	NIFURSOL	0	365.21	0	1.47	NIFURSOL	O=C(N/N=C/c1ccc([N+](=O)[O-])o1)c1cc([N+](=O)[O-])cc([N+](=O)[O-])c1O	Ki						Not Active (inhibition < 50% @ 10 uM and thus dose-reponse curve not measured)						False	CHEMBL1909212	DRUGMATRIX: Acetylcholinesterase enzyme inhibition (substrate: acetylthiocholine)	B	BAO_0000219	cell-based format	None	None	None	HEK293	None	CHEMBL220	Acetylcholinesterase	Homo sapiens	SINGLE PROTEIN	CHEMBL1909046	15	DrugMatrix			CHEMBL3307715
CHEMBL291783		0	308.22	0	3.16	16	C[N+](C)(Cc1ccccc1)c1ccccc1O.[Br-]	IC50	'>'	10000.0	nM				UO_0000065					False	CHEMBL645004	In vitro inhibitory activity against human recombinant AChE	B	BAO_0000357	single protein format	None	None	None	None	None	CHEMBL220	Acetylcholinesterase	Homo sapiens	SINGLE PROTEIN	CHEMBL1135872	1	Scientific Literature	Bioorg. Med. Chem. Lett.	2002	None
CHEMBL294498		0	272.19	0	2.15	26	C=CC[N+](C)(C)Cc1cccc(O)c1.[Br-]	IC50	'>'	10000.0	nM				UO_0000065					False	CHEMBL645004	In vitro inhibitory activity against human recombinant AChE	B	BAO_0000357	single protein format	None	None	None	None	None	CHEMBL220	Acetylcholinesterase	Homo sapiens	SINGLE PROTEIN	CHEMBL1135872	1	Scientific Literature	Bioorg. Med. Chem. Lett.	2002	None
CHEMBL300170		0	484.43	1	5.29	41	COc1ccc(C(=O)CCc2ccc([N+](C)(C)Cc3ccccc3)cc2)cc1OC.[Br-]	IC50	'='	1300.0	nM	5.89			UO_0000065	14.55	0.27	0.60	16.57	False	CHEMBL645004	In vitro inhibitory activity against human recombinant AChE	B	BAO_0000357	single protein format	None	None	None	None	None	CHEMBL220	Acetylcholinesterase	Homo sapiens	SINGLE PROTEIN	CHEMBL1135872	1	Scientific Literature	Bioorg. Med. Chem. Lett.	2002	None
CHEMBL74257		0	351.45	0	3.34	Figure 17, line 5	CNC(=O)Oc1ccc2c(c1)[C@]1(C)CCN(Cc3ccccc3)[C@@H]1N2C	IC50	'='	190.0	nM	6.72			UO_0000065	19.12	0.35	3.38	15.00	False	CHEMBL644788	Inhibitory activity against Acetylcholinesterase in cortex	B	BAO_0000221	tissue-based format	Homo sapiens	CHEMBL3638219	Cortex	None	None	CHEMBL220	Acetylcholinesterase	Homo sapiens	SINGLE PROTEIN	CHEMBL1124889	1	Scientific Literature	J. Med. Chem.	1990	None
CHEMBL241558		0	329.42	1	5.53	24	O=C(/C=C/c1ccccc1)N1c2ccccc2Sc2ccccc21	Activity						Not Active						False	CHEMBL898045	Inhibition of recombinant human AChE activity	B	BAO_0000357	single protein format	Homo sapiens	None	None	None	None	CHEMBL220	Acetylcholinesterase	Homo sapiens	SINGLE PROTEIN	CHEMBL1149693	1	Scientific Literature	Bioorg. Med. Chem.	2007	None
CHEMBL225567		0	503.09	2	6.97	5	O=C(CCc1c[nH]c2ccccc12)NCCCCCCNc1c2c(nc3cc(Cl)ccc13)CCCC2	Inhibition	'='	98.0	%				UO_0000187					False	CHEMBL914531	Inhibition of human AChE-induced beta amyloid peptide(1-40) aggregation at 100 uM by thioflavin T-based fluorometric assay	F	BAO_0000019	assay format	Homo sapiens	None	None	None	None	CHEMBL220	Acetylcholinesterase	Homo sapiens	SINGLE PROTEIN	CHEMBL1139473	1	Scientific Literature	J. Med. Chem.	2005	None
CHEMBL225326		0	581.99	2	7.73	19	O=C(Cc1c[nH]c2ccc(Br)cc12)NCCCCCCCNc1c2c(nc3cc(Cl)ccc13)CCCC2	Inhibition	'='	82.0	%				UO_0000187					False	CHEMBL914531	Inhibition of human AChE-induced beta amyloid peptide(1-40) aggregation at 100 uM by thioflavin T-based fluorometric assay	F	BAO_0000019	assay format	Homo sapiens	None	None	None	None	CHEMBL220	Acetylcholinesterase	Homo sapiens	SINGLE PROTEIN	CHEMBL1139473	1	Scientific Literature	J. Med. Chem.	2005	None
CHEMBL1952048		0	207.71	0	1.21	19	CCCC/N=C(/C=N/O)N(C)C.Cl	Activity						Active						False	CHEMBL1954106	Reactivation of ETP-inhibited human AChE after 60 mins by Ellman method	B	BAO_0000357	single protein format	Homo sapiens	None	None	None	None	CHEMBL220	Acetylcholinesterase	Homo sapiens	SINGLE PROTEIN	CHEMBL1949498	1	Scientific Literature	J. Med. Chem.	2012	None
CHEMBL1190	DECAMETHONIUM	4	258.49	0	3.52	decamethonium	C[N+](C)(C)CCCCCCCCCC[N+](C)(C)C	IC50						Not Determined						False	CHEMBL914532	Inhibition of human AChE-induced beta amyloid peptide(1-40) aggregation by thioflavin T-based fluorometric assay	F	BAO_0000019	assay format	Homo sapiens	None	None	None	None	CHEMBL220	Acetylcholinesterase	Homo sapiens	SINGLE PROTEIN	CHEMBL1139473	1	Scientific Literature	J. Med. Chem.	2005	None
CHEMBL502	DONEPEZIL	4	379.50	0	4.36	donepezil	COc1cc2c(cc1OC)C(=O)C(CC1CCN(Cc3ccccc3)CC1)C2	Inhibition	'='	0.0	%				UO_0000187					False	CHEMBL914533	Inhibition of beta amyloid protein 40 aggregation at 100 uM by thioflavin T-based fluorometric assay	F	BAO_0000019	assay format	Homo sapiens	None	None	None	None	CHEMBL220	Acetylcholinesterase	Homo sapiens	SINGLE PROTEIN	CHEMBL1139473	1	Scientific Literature	J. Med. Chem.	2005	None
CHEMBL65	CAMPTOTHECIN	0	348.36	0	2.08	CAMPTOTHECIN	CC[C@@]1(O)C(=O)OCc2c1cc1n(c2=O)Cc2cc3ccccc3nc2-1	Ki						Not Active (inhibition < 50% @ 10 uM and thus dose-reponse curve not measured)						False	CHEMBL1909212	DRUGMATRIX: Acetylcholinesterase enzyme inhibition (substrate: acetylthiocholine)	B	BAO_0000219	cell-based format	None	None	None	HEK293	None	CHEMBL220	Acetylcholinesterase	Homo sapiens	SINGLE PROTEIN	CHEMBL1909046	15	DrugMatrix			CHEMBL3307715
CHEMBL16068	BROMOBENZENE	0	157.01	0	2.45	BROMOBENZENE	Brc1ccccc1	Ki						Not Active (inhibition < 50% @ 10 uM and thus dose-reponse curve not measured)						False	CHEMBL1909212	DRUGMATRIX: Acetylcholinesterase enzyme inhibition (substrate: acetylthiocholine)	B	BAO_0000219	cell-based format	None	None	None	HEK293	None	CHEMBL220	Acetylcholinesterase	Homo sapiens	SINGLE PROTEIN	CHEMBL1909046	15	DrugMatrix			CHEMBL3307715
CHEMBL127516	BUTAMBEN	4	193.25	0	2.23	BUTAMBEN	CCCCOC(=O)c1ccc(N)cc1	IC50						Not Active (inhibition < 50% @ 10 uM and thus dose-reponse curve not measured)						False	CHEMBL1909212	DRUGMATRIX: Acetylcholinesterase enzyme inhibition (substrate: acetylthiocholine)	B	BAO_0000219	cell-based format	None	None	None	HEK293	None	CHEMBL220	Acetylcholinesterase	Homo sapiens	SINGLE PROTEIN	CHEMBL1909046	15	DrugMatrix			CHEMBL3307715
CHEMBL127516	BUTAMBEN	4	193.25	0	2.23	BUTAMBEN	CCCCOC(=O)c1ccc(N)cc1	Ki						Not Active (inhibition < 50% @ 10 uM and thus dose-reponse curve not measured)						False	CHEMBL1909212	DRUGMATRIX: Acetylcholinesterase enzyme inhibition (substrate: acetylthiocholine)	B	BAO_0000219	cell-based format	None	None	None	HEK293	None	CHEMBL220	Acetylcholinesterase	Homo sapiens	SINGLE PROTEIN	CHEMBL1909046	15	DrugMatrix			CHEMBL3307715
CHEMBL14577	PRALIDOXIME IODIDE	0	264.07	0	0.32	3	C[n+]1ccccc1/C=N/O.[I-]	k_obs	'='	155.48	s-1									False	CHEMBL644056	Pseudo first order observed rate constants for reactivation of acetylcholinesterase at 0.0800 M*10e4 HOX and 0.0232 M *10e4OX; Kobs (min-1 X 10e3)	B	BAO_0000357	single protein format	None	None	None	None	None	CHEMBL220	Acetylcholinesterase	Homo sapiens	SINGLE PROTEIN	CHEMBL1121722	1	Scientific Literature	J. Med. Chem.	1981	None
CHEMBL1940738		0	443.50	0	4.13	9	COc1cc2oc(=O)c(OCCCCOc3cc(O)cc(N(C)C)c3)c(C)c2cc1OC	IC50	'='	0.236	nM	9.63			UO_0000065	21.71	0.41	5.50	10.63	False	CHEMBL1942987	Inhibition of AChE	B	BAO_0000357	single protein format	None	None	None	None	None	CHEMBL220	Acetylcholinesterase	Homo sapiens	SINGLE PROTEIN	CHEMBL1938328	1	Scientific Literature	Bioorg. Med. Chem.	2012	None
CHEMBL14577	PRALIDOXIME IODIDE	0	264.07	0	0.32	3	C[n+]1ccccc1/C=N/O.[I-]	k_obs	'='	2087.5	s-1									False	CHEMBL644059	Pseudo first order observed rate constants for reactivation of acetylcholinesterase at 010 M *10e4 HOX and 2.89M*10e4OX; Kobs (min-1 X 10e3)	B	BAO_0000357	single protein format	None	None	None	None	None	CHEMBL220	Acetylcholinesterase	Homo sapiens	SINGLE PROTEIN	CHEMBL1121722	1	Scientific Literature	J. Med. Chem.	1981	None
CHEMBL14577	PRALIDOXIME IODIDE	0	264.07	0	0.32	3	C[n+]1ccccc1/C=N/O.[I-]	Reactivation	'='	3.93	%				UO_0000187					False	CHEMBL638777	Maximum attainable percent reactivation obtained for a range of concentrations of 0.0300 M *10e4 HOX and 0.00870 M*10e4OX	B	BAO_0000357	single protein format	None	None	None	None	None	CHEMBL220	Acetylcholinesterase	Homo sapiens	SINGLE PROTEIN	CHEMBL1121722	1	Scientific Literature	J. Med. Chem.	1981	None
CHEMBL539115		0	452.36	0	2.89	1i	CC[N+](C)(CC)CCS/C(=N\O)C(=O)c1ccc(OC)cc1.[I-]	Reactivation	'='	9.5	%				UO_0000187					False	CHEMBL642516	Percent reactivation of acetylcholinesterase after 4 hr incubation	B	BAO_0000357	single protein format	None	None	None	None	None	CHEMBL220	Acetylcholinesterase	Homo sapiens	SINGLE PROTEIN	CHEMBL1121722	1	Scientific Literature	J. Med. Chem.	1981	None
CHEMBL539115		0	452.36	0	2.89	1i	CC[N+](C)(CC)CCS/C(=N\O)C(=O)c1ccc(OC)cc1.[I-]	Reactivation	'='	18.0	%				UO_0000187					False	CHEMBL642514	Percent reactivation of acetylcholinesterase after 24 hr incubation	B	BAO_0000357	single protein format	None	None	None	None	None	CHEMBL220	Acetylcholinesterase	Homo sapiens	SINGLE PROTEIN	CHEMBL1121722	1	Scientific Literature	J. Med. Chem.	1981	None
CHEMBL500996	METHOCTRAMINE HYDROCHLORIDE	0	728.76	2	7.22	1	COc1ccccc1CNCCCCCCNCCCCCCCCNCCCCCCNCc1ccccc1OC.Cl.Cl.Cl.Cl	IC50	'='	5370.32	nM	5.27			UO_0000065	9.04	0.17	-1.95	7.92	False	CHEMBL917209	Inhibition of human recombinant AChE	B	BAO_0000357	single protein format	Homo sapiens	None	None	None	None	CHEMBL220	Acetylcholinesterase	Homo sapiens	SINGLE PROTEIN	CHEMBL1149275	1	Scientific Literature	J. Med. Chem.	2004	None
CHEMBL3828631		0	604.75	2	7.86	5	CN(CCCOc1ccc2cc(-c3ccccc3)c(=O)oc2c1)Cc1cccc(OC(=O)NCCCCCc2ccccc2)c1	Inhibition						tde						False	CHEMBL3829963	Inhibition of recombinant human AChE expressed in HEK293 cells assessed as enzyme carbamoylation using acetylthiocholine iodide as substrate preincubated with enzyme followed by substrate addition by Ellman's method	B	BAO_0000219	cell-based format	Homo sapiens	None	None	HEK293	None	CHEMBL220	Acetylcholinesterase	Homo sapiens	SINGLE PROTEIN	CHEMBL3826877	1	Scientific Literature	J. Med. Chem.	2016	CHEMBL3307715
CHEMBL3828693		0	508.66	2	6.53	15	CCCCCCCNC(=O)Oc1cccc(CN(C)CCCCCOc2ccc3ccc(=O)oc3c2)c1	Inhibition						tde						False	CHEMBL3829963	Inhibition of recombinant human AChE expressed in HEK293 cells assessed as enzyme carbamoylation using acetylthiocholine iodide as substrate preincubated with enzyme followed by substrate addition by Ellman's method	B	BAO_0000219	cell-based format	Homo sapiens	None	None	HEK293	None	CHEMBL220	Acetylcholinesterase	Homo sapiens	SINGLE PROTEIN	CHEMBL3826877	1	Scientific Literature	J. Med. Chem.	2016	CHEMBL3307715
CHEMBL1834066		0	319.41	0	2.65	6i	c1ccc2c(CNc3ccnc(N4CCNCC4)n3)cccc2c1	IC50	'='	17500.0	nM	4.76			UO_0000065	14.89	0.27	2.11	8.96	False	CHEMBL1837219	Inhibition of human AChE by Ellman's assay	B	BAO_0000357	single protein format	Homo sapiens	None	None	None	None	CHEMBL220	Acetylcholinesterase	Homo sapiens	SINGLE PROTEIN	CHEMBL1833829	1	Scientific Literature	Bioorg. Med. Chem. Lett.	2011	None
CHEMBL537266		0	346.88	0	2.74	1c	CCN(CC)CCS/C(=N\O)C(=O)c1ccc(OC)cc1.Cl	1/kobsd-ka	'='	176.0	min				UO_0000031					False	CHEMBL644034	Kinetic constant was determined for reactivation of acetylcholinesterase at concentration of 10M*10e4 [HOX] and 2.66Me-1*10e-3 [OX]e-1; (kobsd-ka)e-1, min	B	BAO_0000357	single protein format	None	None	None	None	None	CHEMBL220	Acetylcholinesterase	Homo sapiens	SINGLE PROTEIN	CHEMBL1121722	1	Scientific Literature	J. Med. Chem.	1981	None
CHEMBL59490		0	286.21	0	2.46	27	C=CC[N+](C)(C)Cc1cccc(OC)c1.[Br-]	IC50	'>'	10000.0	nM				UO_0000065					False	CHEMBL645004	In vitro inhibitory activity against human recombinant AChE	B	BAO_0000357	single protein format	None	None	None	None	None	CHEMBL220	Acetylcholinesterase	Homo sapiens	SINGLE PROTEIN	CHEMBL1135872	1	Scientific Literature	Bioorg. Med. Chem. Lett.	2002	None
CHEMBL250866		0	345.40	0	2.37	albomaculine	COc1cc2c(c(OC)c1OC)C(=O)O[C@@H]1CC=C3CCN(C)[C@H]3[C@H]21	Activity						Not Active						False	CHEMBL925438	Inhibition of AChE by Ellman method	B	BAO_0000357	single protein format	None	None	None	None	None	CHEMBL220	Acetylcholinesterase	Homo sapiens	SINGLE PROTEIN	CHEMBL1141279	1	Scientific Literature	J. Nat. Prod.	2007	None
CHEMBL133520		0	218.23	0	2.28	1d	Nc1c2c(nc3cccc(F)c13)OCCC2	IC50	'='	335.0	nM	6.47			UO_0000065	29.67	0.55	4.19	13.45	False	CHEMBL644109	In vitro inhibition of acetylcholinesterase isolated from human erythrocytes.	B	BAO_0000019	assay format	None	None	None	None	None	CHEMBL220	Acetylcholinesterase	Homo sapiens	SINGLE PROTEIN	CHEMBL1126001	1	Scientific Literature	Bioorg. Med. Chem. Lett.	1991	None
CHEMBL92401	IPRONIAZID	4	179.22	0	0.72	Iproniazid	CC(C)NNC(=O)c1ccncc1	IC50						Not Determined						False	CHEMBL3860146	Inhibition of human recombinant AChE using acetylthiocholine iodide as substrate preincubated for 5 mins followed by substrate addition measured for 5 mins by Ellman's method	B	BAO_0000357	single protein format	Homo sapiens	None	None	None	None	CHEMBL220	Acetylcholinesterase	Homo sapiens	SINGLE PROTEIN	CHEMBL3860024	1	Scientific Literature	Eur J Med Chem	2016	None
CHEMBL3945872		0	402.49	0	4.68	12	COc1cc(/C=C/C(=O)Nc2cccc(CN(C)Cc3ccccc3)c2)ccc1O	IC50	'='	5990.0	nM	5.22			UO_0000065	12.98	0.24	0.54	8.45	False	CHEMBL3860146	Inhibition of human recombinant AChE using acetylthiocholine iodide as substrate preincubated for 5 mins followed by substrate addition measured for 5 mins by Ellman's method	B	BAO_0000357	single protein format	Homo sapiens	None	None	None	None	CHEMBL220	Acetylcholinesterase	Homo sapiens	SINGLE PROTEIN	CHEMBL3860024	1	Scientific Literature	Eur J Med Chem	2016	None
CHEMBL3892044		0	364.49	0	3.82	6	O=C(/C=C/c1cccc(O)c1)NCCC1CCN(Cc2ccccc2)CC1	IC50	'='	1120.0	nM	5.95			UO_0000065	16.33	0.30	2.13	11.32	False	CHEMBL3860146	Inhibition of human recombinant AChE using acetylthiocholine iodide as substrate preincubated for 5 mins followed by substrate addition measured for 5 mins by Ellman's method	B	BAO_0000357	single protein format	Homo sapiens	None	None	None	None	CHEMBL220	Acetylcholinesterase	Homo sapiens	SINGLE PROTEIN	CHEMBL3860024	1	Scientific Literature	Eur J Med Chem	2016	None
CHEMBL3127014		0	459.54	1	5.55	19b	CCN(CCCCOc1ccc(-c2coc3cc(O)cc(O)c3c2=O)cc1)Cc1ccccc1	IC50						Not Determined						False	CHEMBL3129678	Inhibition of human erythrocytes AchE using acetylthiocholine iodide as substrate after 15 mins by Ellman's method	B	BAO_0000019	assay format	Homo sapiens	None	None	None	None	CHEMBL220	Acetylcholinesterase	Homo sapiens	SINGLE PROTEIN	CHEMBL3124932	1	Scientific Literature	Eur. J. Med. Chem.	2014	None
CHEMBL3127023		0	489.57	1	5.56	9d	CCN(CCCCOc1cc(O)c2c(=O)c(-c3ccc(O)cc3)coc2c1)Cc1ccccc1OC	IC50						Not Determined						False	CHEMBL3129678	Inhibition of human erythrocytes AchE using acetylthiocholine iodide as substrate after 15 mins by Ellman's method	B	BAO_0000019	assay format	Homo sapiens	None	None	None	None	CHEMBL220	Acetylcholinesterase	Homo sapiens	SINGLE PROTEIN	CHEMBL3124932	1	Scientific Literature	Eur. J. Med. Chem.	2014	None
CHEMBL176308		0	724.99	2	8.23	12	CCN(CCCCCC(=O)N(C)CCCCCCCCN(C)C(=O)CCCCCN(CC)Cc1ccccc1[N+](=O)[O-])Cc1ccccc1[N+](=O)[O-]	IC50	'='	79.43	nM	7.10			UO_0000065	9.79	0.19	-1.13	5.32	False	CHEMBL638601	Inhibitory concentration of compound against acetylcholinesterase from human erythrocytes at pH=7.5	B	BAO_0000019	assay format	None	None	None	None	None	CHEMBL220	Acetylcholinesterase	Homo sapiens	SINGLE PROTEIN	CHEMBL1136713	1	Scientific Literature	J. Med. Chem.	2003	None
CHEMBL414804	OXALIPLATIN	4	None	None	None	OXALIPLATIN		IC50						Not Active (inhibition < 50% @ 10 uM and thus dose-reponse curve not measured)						False	CHEMBL1909212	DRUGMATRIX: Acetylcholinesterase enzyme inhibition (substrate: acetylthiocholine)	B	BAO_0000219	cell-based format	None	None	None	HEK293	None	CHEMBL220	Acetylcholinesterase	Homo sapiens	SINGLE PROTEIN	CHEMBL1909046	15	DrugMatrix			CHEMBL3307715
CHEMBL502	DONEPEZIL	4	379.50	0	4.36	donepezil	COc1cc2c(cc1OC)C(=O)C(CC1CCN(Cc3ccccc3)CC1)C2	IC50	'='	40.0	nM	7.40			UO_0000065	19.49	0.36	3.04	19.08	True	CHEMBL875241	Inhibitory concentration required against acetylcholinesterase activity	B	BAO_0000357	single protein format	None	None	None	None	None	CHEMBL220	Acetylcholinesterase	Homo sapiens	SINGLE PROTEIN	CHEMBL1134784	1	Scientific Literature	J. Med. Chem.	2001	None
CHEMBL567597	ARTEMISININ	4	282.34	0	2.39	ARTEMISININ	C[C@@H]1CC[C@H]2[C@@H](C)C(=O)O[C@@H]3O[C@]4(C)CC[C@@H]1[C@]32OO4	Ki						Not Active (inhibition < 50% @ 10 uM and thus dose-reponse curve not measured)						False	CHEMBL1909212	DRUGMATRIX: Acetylcholinesterase enzyme inhibition (substrate: acetylthiocholine)	B	BAO_0000219	cell-based format	None	None	None	HEK293	None	CHEMBL220	Acetylcholinesterase	Homo sapiens	SINGLE PROTEIN	CHEMBL1909046	15	DrugMatrix			CHEMBL3307715
CHEMBL659	GALANTAMINE	4	287.36	0	1.85	galantamine	COc1ccc2c3c1O[C@H]1C[C@@H](O)C=C[C@@]31CCN(C)C2	IC50	'='	1070.0	nM	5.97			UO_0000065	20.78	0.39	4.12	14.24	True	CHEMBL925438	Inhibition of AChE by Ellman method	B	BAO_0000357	single protein format	None	None	None	None	None	CHEMBL220	Acetylcholinesterase	Homo sapiens	SINGLE PROTEIN	CHEMBL1141279	1	Scientific Literature	J. Nat. Prod.	2007	None
CHEMBL295416	PIRINIXIC ACID	0	323.81	0	3.67	PIRINIXIC ACID	Cc1cccc(Nc2cc(Cl)nc(SCC(=O)O)n2)c1C	IC50						Not Active (inhibition < 50% @ 10 uM and thus dose-reponse curve not measured)						False	CHEMBL1909212	DRUGMATRIX: Acetylcholinesterase enzyme inhibition (substrate: acetylthiocholine)	B	BAO_0000219	cell-based format	None	None	None	HEK293	None	CHEMBL220	Acetylcholinesterase	Homo sapiens	SINGLE PROTEIN	CHEMBL1909046	15	DrugMatrix			CHEMBL3307715
CHEMBL609977		0	1008.87	2	8.51	20	CC[N+](C)(CCCCCC(=O)N(C)CCCCCCCCN(C)C(=O)CCCCC[N+](C)(CC)Cc1ccccc1[N+](=O)[O-])Cc1ccccc1[N+](=O)[O-].[I-].[I-]	IC50	'='	12.3	nM	7.91			UO_0000065	10.48	0.20	-0.60	6.23	False	CHEMBL638449	Inhibitory concentration against acetylcholinesterase from human erythrocytes	B	BAO_0000019	assay format	None	None	None	None	None	CHEMBL220	Acetylcholinesterase	Homo sapiens	SINGLE PROTEIN	CHEMBL1136713	1	Scientific Literature	J. Med. Chem.	2003	None
CHEMBL609977		0	1008.87	2	8.51	20	CC[N+](C)(CCCCCC(=O)N(C)CCCCCCCCN(C)C(=O)CCCCC[N+](C)(CC)Cc1ccccc1[N+](=O)[O-])Cc1ccccc1[N+](=O)[O-].[I-].[I-]	IC50	'='	12.59	nM	7.90			UO_0000065	10.46	0.20	-0.61	6.23	False	CHEMBL638600	Inhibitory concentration of compound against acetylcholinesterase from human erythrocytes at pH=7.0	B	BAO_0000019	assay format	None	None	None	None	None	CHEMBL220	Acetylcholinesterase	Homo sapiens	SINGLE PROTEIN	CHEMBL1136713	1	Scientific Literature	J. Med. Chem.	2003	None
CHEMBL659	GALANTAMINE	4	287.36	0	1.85	Galanthamine	COc1ccc2c3c1O[C@H]1C[C@@H](O)C=C[C@@]31CCN(C)C2	IC50	'='	980.0	nM	6.01			UO_0000065	20.91	0.39	4.16	14.33	False	CHEMBL974116	Inhibition of AChE by microplate assay	B	BAO_0000357	single protein format	None	None	None	None	None	CHEMBL220	Acetylcholinesterase	Homo sapiens	SINGLE PROTEIN	CHEMBL1142630	1	Scientific Literature	J. Nat. Prod.	2000	None
CHEMBL149542		0	285.78	0	1.29	3l	C#CCC(CCC)OC[n+]1ccn(C)c1/C=N/O.[Cl-]	kHOX	'='	111.0	M-1 min-1									False	CHEMBL641363	Effective rate constant for reactivation of AchE in human erythrocytes	B	BAO_0000219	cell-based format	None	None	None	None	None	CHEMBL220	Acetylcholinesterase	Homo sapiens	SINGLE PROTEIN	CHEMBL1124682	1	Scientific Literature	J. Med. Chem.	1989	None
CHEMBL149542		0	285.78	0	1.29	3l	C#CCC(CCC)OC[n+]1ccn(C)c1/C=N/O.[Cl-]	kOX	'='	391.0	M-1 min-1									False	CHEMBL641365	Bimolecular rate constant for reactivation of AchE in human erythrocytes	B	BAO_0000219	cell-based format	None	None	None	None	None	CHEMBL220	Acetylcholinesterase	Homo sapiens	SINGLE PROTEIN	CHEMBL1124682	1	Scientific Literature	J. Med. Chem.	1989	None
CHEMBL418917		0	323.40	0	3.64	(-)12 (-)-N(8)-norphenserine	CN1CC[C@@]2(C)c3cc(OC(=O)Nc4ccccc4)ccc3NC12	IC50	'='	40.8	nM	7.39			UO_0000065	22.85	0.42	3.75	13.79	True	CHEMBL644626	Inhibition of human acetylcholinesterase from erythrocytes (RBC)	B	BAO_0000019	assay format	Homo sapiens	None	None	None	None	CHEMBL220	Acetylcholinesterase	Homo sapiens	SINGLE PROTEIN	CHEMBL1130392	1	Scientific Literature	J. Med. Chem.	1997	None
CHEMBL59790		0	408.34	0	3.72	40	COc1ccc(C(=O)CCc2ccc([N+](C)(C)C)cc2)cc1OC.[Br-]	IC50	'='	3000.0	nM	5.52			UO_0000065	16.82	0.31	1.80	15.54	False	CHEMBL645004	In vitro inhibitory activity against human recombinant AChE	B	BAO_0000357	single protein format	None	None	None	None	None	CHEMBL220	Acetylcholinesterase	Homo sapiens	SINGLE PROTEIN	CHEMBL1135872	1	Scientific Literature	Bioorg. Med. Chem. Lett.	2002	None
CHEMBL94	PHYSOSTIGMINE	4	275.35	0	1.77	45	CNC(=O)Oc1ccc2c(c1)[C@]1(C)CCN(C)[C@@H]1N2C	IC50	'='	57.02	nM	7.24			UO_0000065	26.31	0.49	5.47	16.17	True	CHEMBL641238	Inhibition acetylcholinesterase (AChE) enzyme.	B	BAO_0000357	single protein format	None	None	None	None	None	CHEMBL220	Acetylcholinesterase	Homo sapiens	SINGLE PROTEIN	CHEMBL1130277	1	Scientific Literature	J. Med. Chem.	1997	None
CHEMBL1081126		0	422.16	0	2.36	21	[Br-].[Br-].c1cc[n+](Cc2ccc(C[n+]3ccccc3)cc2)cc1	IC50	'='	1540000.0	nM		Outside typical range		UO_0000065					False	CHEMBL1100708	Inhibition of human erythrocyte AChE after 5 mins by Ellman's method	B	BAO_0000357	single protein format	Homo sapiens	None	None	None	None	CHEMBL220	Acetylcholinesterase	Homo sapiens	SINGLE PROTEIN	CHEMBL1154957	1	Scientific Literature	Bioorg. Med. Chem. Lett.	2010	None
CHEMBL136765		0	400.65	1	5.36	15	CC(=O)N(C)[C@@H](C)[C@H]1CC[C@H]2[C@@H]3CC=C4C[C@@H](N(C)C)CC[C@]4(C)[C@H]3CC[C@@]21C	IC50	'='	19952.62	nM	4.70			UO_0000065	11.73	0.22	-0.66	19.96	False	CHEMBL641237	Compound was tested for the in silico inhibition of acetylcholinesterase	B	BAO_0000357	single protein format	None	None	None	None	None	CHEMBL220	Acetylcholinesterase	Homo sapiens	SINGLE PROTEIN	CHEMBL1136484	1	Scientific Literature	Bioorg. Med. Chem. Lett.	2003	None
CHEMBL189957		0	502.61	2	6.13	2	CNC(=O)Oc1cccc(CN(C)CCCCCCCOc2ccc3c(=O)c4ccccc4oc3c2)c1	Inhibition	'<'	10.0	%				UO_0000187					False	CHEMBL827539	Inhibition of human AChE induced beta-amyloid aggregation in thioflavin T-based fluorometric assay	F	BAO_0000019	assay format	Homo sapiens	None	None	None	None	CHEMBL220	Acetylcholinesterase	Homo sapiens	SINGLE PROTEIN	CHEMBL1140306	1	Scientific Literature	J. Med. Chem.	2005	None
CHEMBL364545		0	578.71	2	7.64	10 b	CNC(=O)Oc1cccc(CN(C)CCCCCCCOc2ccc3c(c2)O/C(=C\c2cccc4ccccc24)C3=O)c1	IC50	'='	2760.0	nM	5.56			UO_0000065	9.61	0.18	-2.08	7.21	True	CHEMBL832454	Inhibition of recombinant human AChE	B	BAO_0000357	single protein format	Homo sapiens	None	None	None	None	CHEMBL220	Acetylcholinesterase	Homo sapiens	SINGLE PROTEIN	CHEMBL1140306	1	Scientific Literature	J. Med. Chem.	2005	None
CHEMBL8706	CLORGILINE	0	272.18	0	3.33	Clorgyline	C#CCN(C)CCCOc1ccc(Cl)cc1Cl	IC50	'>'	500000.0	nM		Outside typical range		UO_0000065					False	CHEMBL3862302	Inhibition of human recombinant AChE expressed in HEK293 cells using acetylthiocholine iodide as substrate preincubated for 30 mins followed by substrate addition measured after 30 mins by Ellman's method	B	BAO_0000219	cell-based format	Homo sapiens	None	None	HEK293	None	CHEMBL220	Acetylcholinesterase	Homo sapiens	SINGLE PROTEIN	CHEMBL3861952	1	Scientific Literature	Eur J Med Chem	2016	CHEMBL3307715
CHEMBL243055		0	668.87	2	6.86	3	CCN(CCCCCCNC1=C(F)C(=O)C(NCCCCCCN(CC)Cc2ccccc2OC)=C(F)C1=O)Cc1ccccc1OC	IC50	'='	5.17	nM	8.29			UO_0000065	12.39	0.24	1.43	9.97	False	CHEMBL895407	Inhibition of human recombinant acetylcholinesterase	B	BAO_0000357	single protein format	Homo sapiens	None	None	None	None	CHEMBL220	Acetylcholinesterase	Homo sapiens	SINGLE PROTEIN	CHEMBL1148814	1	Scientific Literature	J. Med. Chem.	2007	None
CHEMBL557586	CAPROCTAMINE HCL	0	739.91	2	7.65	1	COc1ccccc1CN(C)CCCCCC(=O)N(C)CCCCCCCCN(C)C(=O)CCCCCN(C)Cc1ccccc1OC.Cl.Cl	Inhibition	'<'	5.0	%				UO_0000187					False	CHEMBL895409	Inhibition of human AChE-induced amyloid beta (1-40) aggregation at 100 uM	B	BAO_0000357	single protein format	Homo sapiens	None	None	None	None	CHEMBL220	Acetylcholinesterase	Homo sapiens	SINGLE PROTEIN	CHEMBL1148814	1	Scientific Literature	J. Med. Chem.	2007	None
CHEMBL390247		0	584.90	2	6.37	26	CCN(CCCCCCNC1=CC(=O)C(NCCCCCCN(CC)Cc2cccs2)=CC1=O)Cc1cccs1	Inhibition						Not Determined						False	CHEMBL895409	Inhibition of human AChE-induced amyloid beta (1-40) aggregation at 100 uM	B	BAO_0000357	single protein format	Homo sapiens	None	None	None	None	CHEMBL220	Acetylcholinesterase	Homo sapiens	SINGLE PROTEIN	CHEMBL1148814	1	Scientific Literature	J. Med. Chem.	2007	None
CHEMBL243274		0	600.89	2	6.87	22	CCN(CCCCCCNC1=CC(=O)C(NCCCCCCN(CC)Cc2ccccc2C)=CC1=O)Cc1ccccc1C	Inhibition						Not Determined						False	CHEMBL895409	Inhibition of human AChE-induced amyloid beta (1-40) aggregation at 100 uM	B	BAO_0000357	single protein format	Homo sapiens	None	None	None	None	CHEMBL220	Acetylcholinesterase	Homo sapiens	SINGLE PROTEIN	CHEMBL1148814	1	Scientific Literature	J. Med. Chem.	2007	None
CHEMBL218443		0	572.84	2	6.25	19	CCN(CCCCCCNC1=CC(=O)C(NCCCCCCN(CC)Cc2ccccc2)=CC1=O)Cc1ccccc1	Inhibition						Not Determined						False	CHEMBL895409	Inhibition of human AChE-induced amyloid beta (1-40) aggregation at 100 uM	B	BAO_0000357	single protein format	Homo sapiens	None	None	None	None	CHEMBL220	Acetylcholinesterase	Homo sapiens	SINGLE PROTEIN	CHEMBL1148814	1	Scientific Literature	J. Med. Chem.	2007	None
CHEMBL243271		0	548.73	1	3.93	10	CCN(CCCNC1=CC(=O)C(NCCCN(CC)Cc2ccccc2OC)=CC1=O)Cc1ccccc1OC	Inhibition	'='	91.1	%				UO_0000187					False	CHEMBL895409	Inhibition of human AChE-induced amyloid beta (1-40) aggregation at 100 uM	B	BAO_0000357	single protein format	Homo sapiens	None	None	None	None	CHEMBL220	Acetylcholinesterase	Homo sapiens	SINGLE PROTEIN	CHEMBL1148814	1	Scientific Literature	J. Med. Chem.	2007	None
CHEMBL3116290		0	426.52	0	4.65	14	COc1ccc(COc2nn(CCN(C(C)C)C(C)C)c3ccc([N+](=O)[O-])cc23)cc1	IC50	'='	91000.0	nM	4.04			UO_0000065	9.47	0.18	-0.61	4.89	False	CHEMBL3119244	Inhibition of human AChE using acetylthiocholine as substrate by Ellman's method	B	BAO_0000357	single protein format	Homo sapiens	None	None	None	None	CHEMBL220	Acetylcholinesterase	Homo sapiens	SINGLE PROTEIN	CHEMBL3112400	1	Scientific Literature	Eur. J. Med. Chem.	2014	None
CHEMBL502	DONEPEZIL	4	379.50	0	4.36	E2020	COc1cc2c(cc1OC)C(=O)C(CC1CCN(Cc3ccccc3)CC1)C2	IC50	'='	23.1	nM	7.64			UO_0000065	20.12	0.37	3.28	19.70	True	CHEMBL644787	Inhibitory potency was evaluated against recombinant human AChE	B	BAO_0000357	single protein format	None	None	None	None	None	CHEMBL220	Acetylcholinesterase	Homo sapiens	SINGLE PROTEIN	CHEMBL1145004	1	Scientific Literature	J. Med. Chem.	2003	None
CHEMBL544430		0	318.83	0	1.96	1e	COc1ccc(C(=O)/C(=N/O)SCCN(C)C)cc1.Cl	Reactivation	'='	3.15	%				UO_0000187					False	CHEMBL638787	Maximum attainable percent reactivation obtained for a range of concentrations of 2M*10e4 HOX and 0.569M*10e4OX	B	BAO_0000357	single protein format	None	None	None	None	None	CHEMBL220	Acetylcholinesterase	Homo sapiens	SINGLE PROTEIN	CHEMBL1121722	1	Scientific Literature	J. Med. Chem.	1981	None
CHEMBL544430		0	318.83	0	1.96	1e	COc1ccc(C(=O)/C(=N/O)SCCN(C)C)cc1.Cl	ka/kr	'='	-0.018										False	CHEMBL637911	Ratio of ka to that of kr for reactivation of acetylcholinesterase at concentration of 2M*10e4 [HOX] and 17.6Me-1*10e-3 [OX]e-1 was determined	B	BAO_0000357	single protein format	None	None	None	None	None	CHEMBL220	Acetylcholinesterase	Homo sapiens	SINGLE PROTEIN	CHEMBL1121722	1	Scientific Literature	J. Med. Chem.	1981	None
CHEMBL316973		0	380.43	0	3.50	4	CN(C)Cc1ccc(CSCCNc2ccc([N+](=O)[O-])cc2[N+](=O)[O-])o1	IC50	'='	200.0	nM	6.70			UO_0000065	17.61	0.35	3.20	5.84	False	CHEMBL644833	In vitro inhibition of human acetylcholinesterase.	B	BAO_0000357	single protein format	None	None	None	None	None	CHEMBL220	Acetylcholinesterase	Homo sapiens	SINGLE PROTEIN	CHEMBL1125532	1	Scientific Literature	J. Med. Chem.	1992	None
CHEMBL156763		0	243.35	0	2.77	4	CC1CCN(CC2Cc3ccccc3C2=O)CC1	IC50	'='	480.0	nM	6.32			UO_0000065	25.97	0.48	3.55	31.11	False	CHEMBL643386	Inhibition of acetylcholinesterase activity	B	BAO_0000357	single protein format	None	None	None	None	None	CHEMBL220	Acetylcholinesterase	Homo sapiens	SINGLE PROTEIN	CHEMBL1126158	1	Scientific Literature	J. Med. Chem.	1992	None
CHEMBL385778		0	227.29	0	2.16	4b	COc1ccc2c(c1)c1cc[n+](C)cc1n2C	IC50	'='	1300.0	nM	5.89			UO_0000065	25.90	0.47	3.73	32.63	False	CHEMBL911302	Inhibition of AChE	B	BAO_0000357	single protein format	Homo sapiens	None	None	None	None	CHEMBL220	Acetylcholinesterase	Homo sapiens	SINGLE PROTEIN	CHEMBL1139709	1	Scientific Literature	Bioorg. Med. Chem. Lett.	2006	None
CHEMBL322106		0	278.40	0	4.51	rac22	CCC1=CC2Cc3nc4cccc(C)c4c(N)c3C(C1)C2	Ratio						No data						False	CHEMBL849168	Ratio between IC50 of bovine AChE and human AChE; ND is No data	B	BAO_0000357	single protein format	None	None	None	None	None	CHEMBL220	Acetylcholinesterase	Homo sapiens	SINGLE PROTEIN	CHEMBL1133449	1	Scientific Literature	J. Med. Chem.	2000	None
CHEMBL300143		0	351.45	0	3.98	16 (table 1)	Cc1ccccc1NC(=O)Oc1ccc2c(c1)[C@]1(C)CCN(C)C1N2C	IC50	'='	10.0	nM	8.00			UO_0000065	22.76	0.42	4.02	17.85	True	CHEMBL874440	Inhibitory concentration against human erythrocyte Acetylcholinesterase	B	BAO_0000357	single protein format	Homo sapiens	None	None	None	None	CHEMBL220	Acetylcholinesterase	Homo sapiens	SINGLE PROTEIN	CHEMBL1142685	1	Scientific Literature	J. Med. Chem.	2005	None
CHEMBL59074		0	484.43	1	5.29	39	COc1ccc(C(=O)CCc2cccc([N+](C)(C)Cc3ccccc3)c2)cc1OC.[Br-]	IC50	'='	1040.0	nM	5.98			UO_0000065	14.79	0.27	0.69	16.84	False	CHEMBL645004	In vitro inhibitory activity against human recombinant AChE	B	BAO_0000357	single protein format	None	None	None	None	None	CHEMBL220	Acetylcholinesterase	Homo sapiens	SINGLE PROTEIN	CHEMBL1135872	1	Scientific Literature	Bioorg. Med. Chem. Lett.	2002	None
CHEMBL544430		0	318.83	0	1.96	1e	COc1ccc(C(=O)/C(=N/O)SCCN(C)C)cc1.Cl	1/kobsd-ka	'='	170.0	min				UO_0000031					False	CHEMBL644180	Kinetic constant was determined for reactivation of acetylcholinesterase at concentration of 2M*10e4 [HOX] and 17.6Me-1*10e-3 [OX]e-1; (kobsd-ka)e-1, min	B	BAO_0000357	single protein format	None	None	None	None	None	CHEMBL220	Acetylcholinesterase	Homo sapiens	SINGLE PROTEIN	CHEMBL1121722	1	Scientific Literature	J. Med. Chem.	1981	None
CHEMBL544430		0	318.83	0	1.96	1e	COc1ccc(C(=O)/C(=N/O)SCCN(C)C)cc1.Cl	Kr/kmax	'='	32.0	M-min									False	CHEMBL636895	Ratio of Kr/kmax for reactivation of acetylcholinesterase at concentration of 2M*10e4 [HOX] and 17.6Me-1*10e-3 [OX]e-1 was determined; Expressed as Kr/kmax, M-min*10e2	B	BAO_0000357	single protein format	None	None	None	None	None	CHEMBL220	Acetylcholinesterase	Homo sapiens	SINGLE PROTEIN	CHEMBL1121722	1	Scientific Literature	J. Med. Chem.	1981	None
CHEMBL59192		0	300.20	0	2.36	9	C=CC[N+](C)(C)c1cccc(OC(C)=O)c1.[Br-]	IC50	'='	1000.0	nM	6.00			UO_0000065	27.24	0.51	3.64	22.81	False	CHEMBL645004	In vitro inhibitory activity against human recombinant AChE	B	BAO_0000357	single protein format	None	None	None	None	None	CHEMBL220	Acetylcholinesterase	Homo sapiens	SINGLE PROTEIN	CHEMBL1135872	1	Scientific Literature	Bioorg. Med. Chem. Lett.	2002	None
CHEMBL3912985		0	384.43	0	3.18	4	CCN(C)C(=O)Oc1cccc(CNC(=O)/C=C/c2ccc(O)c(OC)c2)c1	Inhibition	'='	34.28	%				UO_0000187					False	CHEMBL3878312	Inhibition of AChE (unknown origin) at 5 uM using acetylthiocholine iodide as substrate preincubated for 60 mins followed by substrate addition measured after 5 mins by Ellman's method relative to control	B	BAO_0000357	single protein format	Homo sapiens	None	None	None	None	CHEMBL220	Acetylcholinesterase	Homo sapiens	SINGLE PROTEIN	CHEMBL3877280	1	Scientific Literature	Eur J Med Chem	2017	None
CHEMBL544430		0	318.83	0	1.96	1e	COc1ccc(C(=O)/C(=N/O)SCCN(C)C)cc1.Cl	ka	'='	190.0	min-1									False	CHEMBL646654	ka for reactivation of acetylcholinesterase at concentration of 2M*10e4 [HOX] and 17.6Me-1*10e-3 [OX]e-1 was determined; Expressed as ka, 1/min 1*10e3	B	BAO_0000357	single protein format	None	None	None	None	None	CHEMBL220	Acetylcholinesterase	Homo sapiens	SINGLE PROTEIN	CHEMBL1121722	1	Scientific Literature	J. Med. Chem.	1981	None
CHEMBL129837	4-ISOPROPYLPHENSERINE	0	379.50	0	4.79	18, (4-isopropylphenserine)	CC(C)c1ccc(NC(=O)Oc2ccc3c(c2)[C@]2(C)CCN(C)[C@@H]2N3C)cc1	IC50	'='	760.0	nM	6.12			UO_0000065	16.12	0.30	1.33	13.66	True	CHEMBL644628	In vitro inhibition of human erythrocyte acetylcholinesterase.	B	BAO_0000357	single protein format	None	None	None	None	None	CHEMBL220	Acetylcholinesterase	Homo sapiens	SINGLE PROTEIN	CHEMBL1134282	1	Scientific Literature	J. Med. Chem.	2001	None
CHEMBL3902949		0	355.39	0	3.23	7	CCN(C)C(=O)Nc1cccc(NC(=O)/C=C/c2ccc(O)c(O)c2)c1	Inhibition	'='	16.4	%				UO_0000187					False	CHEMBL3878312	Inhibition of AChE (unknown origin) at 5 uM using acetylthiocholine iodide as substrate preincubated for 60 mins followed by substrate addition measured after 5 mins by Ellman's method relative to control	B	BAO_0000357	single protein format	Homo sapiens	None	None	None	None	CHEMBL220	Acetylcholinesterase	Homo sapiens	SINGLE PROTEIN	CHEMBL3877280	1	Scientific Literature	Eur J Med Chem	2017	None
CHEMBL502	DONEPEZIL	4	379.50	0	4.36	Donepezil	COc1cc2c(cc1OC)C(=O)C(CC1CCN(Cc3ccccc3)CC1)C2	Inhibition	'='	96.81	%				UO_0000187					False	CHEMBL3878312	Inhibition of AChE (unknown origin) at 5 uM using acetylthiocholine iodide as substrate preincubated for 60 mins followed by substrate addition measured after 5 mins by Ellman's method relative to control	B	BAO_0000357	single protein format	Homo sapiens	None	None	None	None	CHEMBL220	Acetylcholinesterase	Homo sapiens	SINGLE PROTEIN	CHEMBL3877280	1	Scientific Literature	Eur J Med Chem	2017	None
CHEMBL636	RIVASTIGMINE	4	250.34	0	2.76	Rivastigmine	CCN(C)C(=O)Oc1cccc([C@H](C)N(C)C)c1	Inhibition	'='	6.77	%				UO_0000187					False	CHEMBL3878311	Inhibition of AChE (unknown origin) at 1 uM using acetylthiocholine iodide as substrate preincubated for 60 mins followed by substrate addition measured after 5 mins by Ellman's method relative to control	B	BAO_0000357	single protein format	Homo sapiens	None	None	None	None	CHEMBL220	Acetylcholinesterase	Homo sapiens	SINGLE PROTEIN	CHEMBL3877280	1	Scientific Literature	Eur J Med Chem	2017	None
CHEMBL300176		0	260.18	0	1.90	31	COc1cccc(C[N+](C)(C)C)c1.[Br-]	IC50	'>'	10000.0	nM				UO_0000065					False	CHEMBL645004	In vitro inhibitory activity against human recombinant AChE	B	BAO_0000357	single protein format	None	None	None	None	None	CHEMBL220	Acetylcholinesterase	Homo sapiens	SINGLE PROTEIN	CHEMBL1135872	1	Scientific Literature	Bioorg. Med. Chem. Lett.	2002	None
CHEMBL349977		0	234.73	0	3.76	18	Clc1cccc2c1N=C1CCCCCN1C2	IC50	'='	1500.0	nM	5.82			UO_0000065	24.81	0.50	2.06	37.33	False	CHEMBL644110	Inhibitory activity against acetylcholinesterase in human RBC	B	BAO_0000357	single protein format	None	None	None	None	None	CHEMBL220	Acetylcholinesterase	Homo sapiens	SINGLE PROTEIN	CHEMBL1150531	1	Scientific Literature	Bioorg. Med. Chem. Lett.	1996	None
CHEMBL3910142		0	452.60	0	4.96	5f	C#CCN(Cc1ccc2cccc(O)c2n1)C(C#N)CCC1CCN(Cc2ccccc2)CC1	Ki	'='	15.0	nM	7.82			UO_0000065	17.29	0.31	2.86	12.34	False	CHEMBL3862302	Inhibition of human recombinant AChE expressed in HEK293 cells using acetylthiocholine iodide as substrate preincubated for 30 mins followed by substrate addition measured after 30 mins by Ellman's method	B	BAO_0000219	cell-based format	Homo sapiens	None	None	HEK293	None	CHEMBL220	Acetylcholinesterase	Homo sapiens	SINGLE PROTEIN	CHEMBL3861952	1	Scientific Literature	Eur J Med Chem	2016	CHEMBL3307715
CHEMBL12473		0	444.67	1	5.86	20	CN(C)Cc1ccc(CSCc2cccc(CSCc3ccc(CN(C)C)o3)c2)o1	IC50	'='	1500.0	nM	5.82			UO_0000065	13.10	0.27	-0.04	17.78	False	CHEMBL641506	Inhibition of human acetylcholinesterase-I	B	BAO_0000357	single protein format	None	None	None	None	None	CHEMBL220	Acetylcholinesterase	Homo sapiens	SINGLE PROTEIN	CHEMBL1125408	1	Scientific Literature	J. Med. Chem.	1992	None
CHEMBL3127016		0	431.49	0	4.77	8a	CN(CCCOc1cc(O)c2c(=O)c(-c3ccc(O)cc3)coc2c1)Cc1ccccc1	IC50						Not Determined						False	CHEMBL3129678	Inhibition of human erythrocytes AchE using acetylthiocholine iodide as substrate after 15 mins by Ellman's method	B	BAO_0000019	assay format	Homo sapiens	None	None	None	None	CHEMBL220	Acetylcholinesterase	Homo sapiens	SINGLE PROTEIN	CHEMBL3124932	1	Scientific Literature	Eur. J. Med. Chem.	2014	None
CHEMBL376434		0	213.26	0	2.15	4a	COc1ccc2[nH]c3c[n+](C)ccc3c2c1	IC50	'='	2200.0	nM	5.66			UO_0000065	26.53	0.48	3.51	19.58	False	CHEMBL911302	Inhibition of AChE	B	BAO_0000357	single protein format	Homo sapiens	None	None	None	None	CHEMBL220	Acetylcholinesterase	Homo sapiens	SINGLE PROTEIN	CHEMBL1139709	1	Scientific Literature	Bioorg. Med. Chem. Lett.	2006	None
CHEMBL553498		0	294.78	0	2.00	18g	C#CCNC1CCc2ccc(OC(=O)NCC)cc21.Cl	IC50	'='	13700.0	nM	4.86			UO_0000065	18.83	0.35	2.86	9.66	False	CHEMBL640426	In vitro inhibitory concentration against purified Acetylcholinesterase of human erythrocytes; value ranges from 4.50-28.6	B	BAO_0000019	assay format	None	None	None	None	None	CHEMBL220	Acetylcholinesterase	Homo sapiens	SINGLE PROTEIN	CHEMBL1135657	1	Scientific Literature	J. Med. Chem.	2002	None
CHEMBL189988	BENZYLSULFONYLBENZENE	0	232.30	0	2.66	60	O=S(=O)(Cc1ccccc1)c1ccccc1	Ki	'>'	100000.0	nM				UO_0000065					False	CHEMBL829841	Inhibition constant against human Acetylcholinesterase (hAcChE) using acetylthiocholine (AcTCh) as substrate	B	BAO_0000357	single protein format	Homo sapiens	None	None	None	None	CHEMBL220	Acetylcholinesterase	Homo sapiens	SINGLE PROTEIN	CHEMBL1143603	1	Scientific Literature	J. Med. Chem.	2005	None
CHEMBL502	DONEPEZIL	4	379.50	0	4.36	Donepezil	COc1cc2c(cc1OC)C(=O)C(CC1CCN(Cc3ccccc3)CC1)C2	IC50	'='	11.0	nM	7.96			UO_0000065	20.97	0.39	3.60	20.53	True	CHEMBL3129678	Inhibition of human erythrocytes AchE using acetylthiocholine iodide as substrate after 15 mins by Ellman's method	B	BAO_0000019	assay format	Homo sapiens	None	None	None	None	CHEMBL220	Acetylcholinesterase	Homo sapiens	SINGLE PROTEIN	CHEMBL3124932	1	Scientific Literature	Eur. J. Med. Chem.	2014	None
CHEMBL3127004		0	765.00	2	10.11	26d	CCN(CCCCCCOc1ccc(-c2coc3cc(OCCCCCCN(CC)Cc4ccccc4OC)cc(O)c3c2=O)cc1)Cc1ccccc1OC	IC50						Not Determined						False	CHEMBL3129678	Inhibition of human erythrocytes AchE using acetylthiocholine iodide as substrate after 15 mins by Ellman's method	B	BAO_0000019	assay format	Homo sapiens	None	None	None	None	CHEMBL220	Acetylcholinesterase	Homo sapiens	SINGLE PROTEIN	CHEMBL3124932	1	Scientific Literature	Eur. J. Med. Chem.	2014	None
CHEMBL555641		0	256.73	0	1.69	7a	CN(C)C(=O)Oc1ccc2c(c1)C(N)CC2.Cl	IC50	'='	760.0	nM	6.12			UO_0000065	27.78	0.52	4.43	11.01	False	CHEMBL645885	In vitro inhibitory concentration against purified Acetylcholinesterase of human erythrocytes; value ranges from 0.45-1.8	B	BAO_0000019	assay format	None	None	None	None	None	CHEMBL220	Acetylcholinesterase	Homo sapiens	SINGLE PROTEIN	CHEMBL1135657	1	Scientific Literature	J. Med. Chem.	2002	None
CHEMBL445883		0	433.46	0	2.30	16c	CCN1CCOc2ccc3nc4c(cc3c21)Cn1c-4cc2c(c1=O)COC(=O)[C@]2(O)CC	Inhibition	'='	9.0	%				UO_0000187					False	CHEMBL641507	Percent inhibition of acetylcholinesterase using ATCh1 as a substrate	B	BAO_0000357	single protein format	Homo sapiens	None	None	None	None	CHEMBL220	Acetylcholinesterase	Homo sapiens	SINGLE PROTEIN	CHEMBL1134474	1	Scientific Literature	J. Med. Chem.	2001	None
CHEMBL498539		0	365.89	1	6.40	30	Oc1cccc(C2=Nc3ccccc3SC(c3ccc(Cl)cc3)C2)c1	IC50	'='	18800.0	nM	4.73			UO_0000065	12.92	0.26	-1.67	14.50	False	CHEMBL978158	Inhibition of AchE	B	BAO_0000357	single protein format	None	None	None	None	None	CHEMBL220	Acetylcholinesterase	Homo sapiens	SINGLE PROTEIN	CHEMBL1155941	1	Scientific Literature	Bioorg. Med. Chem.	2008	None
CHEMBL62084		0	232.71	0	3.35	3	Nc1c2c(nc3ccc(Cl)cc13)CCCC2	IC50	'='	550.0	nM	6.26			UO_0000065	26.90	0.53	2.91	16.09	True	CHEMBL644101	Inhibitory activity against human erythrocyte acetylcholinesterase	B	BAO_0000357	single protein format	None	None	None	None	None	CHEMBL220	Acetylcholinesterase	Homo sapiens	SINGLE PROTEIN	CHEMBL1133184	1	Scientific Literature	J. Med. Chem.	2000	None
CHEMBL3122147		0	366.85	1	5.09	12a	CCOC(=O)c1ccc2nc(-c3ccc(Cl)cc3)c3c(c2c1)NCCC3	IC50	'>'	25000.0	nM				UO_0000065					False	CHEMBL3124387	Inhibition of human recombinant AChE using acetylthiocholine iodide as substrate preincubated for 20 mins followed by substrate addition by Ellman's method	B	BAO_0000357	single protein format	Homo sapiens	None	None	None	None	CHEMBL220	Acetylcholinesterase	Homo sapiens	SINGLE PROTEIN	CHEMBL3120164	1	Scientific Literature	Eur. J. Med. Chem.	2014	None
CHEMBL3122148		0	487.00	1	6.69	13a	CCOC(=O)c1ccc2nc(-c3ccc(Cl)cc3)c3c(c2c1)N(Cc1ccc(OC)cc1)CCC3	Inhibition	'='	10.2	%				UO_0000187					False	CHEMBL3124386	Inhibition of human recombinant AChE using acetylthiocholine iodide as substrate at 25 uM preincubated for 20 mins followed by substrate addition by Ellman's method relative to control	B	BAO_0000357	single protein format	Homo sapiens	None	None	None	None	CHEMBL220	Acetylcholinesterase	Homo sapiens	SINGLE PROTEIN	CHEMBL3120164	1	Scientific Literature	Eur. J. Med. Chem.	2014	None
CHEMBL3122146		0	480.56	1	5.82	10c	CCOC(=O)c1ccc2nc(-c3ccc(C(=O)OC)cc3)c3c(c2c1)N(Cc1ccccc1)CCC3	Inhibition	'='	15.7	%				UO_0000187					False	CHEMBL3124386	Inhibition of human recombinant AChE using acetylthiocholine iodide as substrate at 25 uM preincubated for 20 mins followed by substrate addition by Ellman's method relative to control	B	BAO_0000357	single protein format	Homo sapiens	None	None	None	None	CHEMBL220	Acetylcholinesterase	Homo sapiens	SINGLE PROTEIN	CHEMBL3120164	1	Scientific Literature	Eur. J. Med. Chem.	2014	None
CHEMBL386541		0	377.90	0	2.99	(+/-)-6a	CC1=CC2Cc3nc4cc(Cl)ccc4c(N)c3C(C1)C2NS(C)(=O)=O	IC50	'='	40.5	nM	7.39			UO_0000065	19.56	0.40	4.40	8.69	False	CHEMBL911220	Inhibition of human erythrocyte AChE	B	BAO_0000357	single protein format	Homo sapiens	None	None	None	None	CHEMBL220	Acetylcholinesterase	Homo sapiens	SINGLE PROTEIN	CHEMBL1137340	1	Scientific Literature	J. Med. Chem.	2006	None
CHEMBL384563		0	327.81	0	3.19	(+/-)-4a	CC1=CC2Cc3nc4cc(Cl)ccc4c(N)c3C(C1)C2NC=O	IC50	'='	98.0	nM	7.01			UO_0000065	21.38	0.42	3.82	10.31	False	CHEMBL911220	Inhibition of human erythrocyte AChE	B	BAO_0000357	single protein format	Homo sapiens	None	None	None	None	CHEMBL220	Acetylcholinesterase	Homo sapiens	SINGLE PROTEIN	CHEMBL1137340	1	Scientific Literature	J. Med. Chem.	2006	None
CHEMBL223039		0	216.02	0	2.13	51	O=C1Nc2c(Cl)ccc(Cl)c2C1=O	Ki	'>'	100000.0	nM				UO_0000065					False	CHEMBL918629	Inhibition of human AChE	B	BAO_0000357	single protein format	Homo sapiens	None	None	None	None	CHEMBL220	Acetylcholinesterase	Homo sapiens	SINGLE PROTEIN	CHEMBL1144473	1	Scientific Literature	J. Med. Chem.	2007	None
CHEMBL385799		0	216.02	0	2.13	49	O=C1Nc2ccc(Cl)c(Cl)c2C1=O	Ki	'>'	100000.0	nM				UO_0000065					False	CHEMBL918629	Inhibition of human AChE	B	BAO_0000357	single protein format	Homo sapiens	None	None	None	None	CHEMBL220	Acetylcholinesterase	Homo sapiens	SINGLE PROTEIN	CHEMBL1144473	1	Scientific Literature	J. Med. Chem.	2007	None
CHEMBL222190		0	181.58	0	1.47	43	O=C1Nc2c(Cl)cccc2C1=O	Ki	'>'	100000.0	nM				UO_0000065					False	CHEMBL918629	Inhibition of human AChE	B	BAO_0000357	single protein format	Homo sapiens	None	None	None	None	CHEMBL220	Acetylcholinesterase	Homo sapiens	SINGLE PROTEIN	CHEMBL1144473	1	Scientific Literature	J. Med. Chem.	2007	None
CHEMBL60569		0	161.16	0	0.85	2	CN1C(=O)C(=O)c2ccccc21	Ki	'>'	100000.0	nM				UO_0000065					False	CHEMBL918629	Inhibition of human AChE	B	BAO_0000357	single protein format	Homo sapiens	None	None	None	None	CHEMBL220	Acetylcholinesterase	Homo sapiens	SINGLE PROTEIN	CHEMBL1144473	1	Scientific Literature	J. Med. Chem.	2007	None
CHEMBL268481		0	205.26	0	1.78	8	CN1CC[C@H]2COc3c(O)cccc3[C@H]21	IC50	'='	39810.72	nM	4.40			UO_0000065	21.44	0.40	2.62	13.46	False	CHEMBL638446	Inhibitory activity against acetylcholinesterase in human erythrocytes	B	BAO_0000219	cell-based format	None	None	None	None	None	CHEMBL220	Acetylcholinesterase	Homo sapiens	SINGLE PROTEIN	CHEMBL1134461	1	Scientific Literature	J. Med. Chem.	2001	None
CHEMBL60308		0	247.30	0	2.97	33	Nc1ccc2nc3c(c(N)c2c1)Cc1ccccc1-3	IC50	'='	5888.44	nM	5.23			UO_0000065	21.15	0.38	2.26	8.05	False	CHEMBL638445	Experimental pIC50 values for the inhibition of acetylcholinesterase	B	BAO_0000357	single protein format	None	None	None	None	None	CHEMBL220	Acetylcholinesterase	Homo sapiens	SINGLE PROTEIN	CHEMBL1133184	1	Scientific Literature	J. Med. Chem.	2000	None
CHEMBL137561		0	166.24	0	1.90	31	Cc1ccc(O)cc1[N+](C)(C)C	IC50	'='	2824.88	nM	5.55			UO_0000065	33.38	0.63	3.65	27.43	False	CHEMBL641238	Inhibition acetylcholinesterase (AChE) enzyme.	B	BAO_0000357	single protein format	None	None	None	None	None	CHEMBL220	Acetylcholinesterase	Homo sapiens	SINGLE PROTEIN	CHEMBL1130277	1	Scientific Literature	J. Med. Chem.	1997	None
CHEMBL140476	HUPRINE Y	0	284.79	0	4.47	Huprine Y	CC1=CC2Cc3nc4cc(Cl)ccc4c(N)c3C(C1)C2	IC50	'='	1.84	nM	8.73			UO_0000065	30.67	0.60	4.27	22.45	False	CHEMBL1041236	Inhibition of human recombinant AChE in erythrocytes by Ellman's assay	B	BAO_0000219	cell-based format	Homo sapiens	None	None	None	None	CHEMBL220	Acetylcholinesterase	Homo sapiens	SINGLE PROTEIN	CHEMBL1154060	1	Scientific Literature	Bioorg. Med. Chem.	2009	None
CHEMBL574747		0	281.36	0	3.68	7a	CC1=CC2Cc3nc4oc(C5CC5)nc4c(N)c3C(C1)C2	IC50	'='	50000.0	nM	4.30			UO_0000065	15.29	0.28	0.62	6.62	False	CHEMBL1041236	Inhibition of human recombinant AChE in erythrocytes by Ellman's assay	B	BAO_0000219	cell-based format	Homo sapiens	None	None	None	None	CHEMBL220	Acetylcholinesterase	Homo sapiens	SINGLE PROTEIN	CHEMBL1154060	1	Scientific Literature	Bioorg. Med. Chem.	2009	None
CHEMBL574948		0	240.31	0	2.54	11	CC1=CC2Cc3nc4[nH]ncc4c(N)c3C(C1)C2	IC50	'='	50000.0	nM	4.30			UO_0000065	17.90	0.33	1.76	6.36	False	CHEMBL1041236	Inhibition of human recombinant AChE in erythrocytes by Ellman's assay	B	BAO_0000219	cell-based format	Homo sapiens	None	None	None	None	CHEMBL220	Acetylcholinesterase	Homo sapiens	SINGLE PROTEIN	CHEMBL1154060	1	Scientific Literature	Bioorg. Med. Chem.	2009	None
CHEMBL575810		0	422.53	1	5.14	22	C#CCCCCCCN1CCc2cc(OC)c(OC)cc2C1c1cccc([N+](=O)[O-])c1	IC50	'='	8080.0	nM	5.09			UO_0000065	12.05	0.22	-0.05	7.85	False	CHEMBL1041236	Inhibition of human recombinant AChE in erythrocytes by Ellman's assay	B	BAO_0000219	cell-based format	Homo sapiens	None	None	None	None	CHEMBL220	Acetylcholinesterase	Homo sapiens	SINGLE PROTEIN	CHEMBL1154060	1	Scientific Literature	Bioorg. Med. Chem.	2009	None
CHEMBL34000		0	309.80	0	1.73	2ac	Cn1cc[n+](COCCCc2ccccc2)c1/C=N/O.[Cl-]	kOX	'='	899.0	M-1 min-1									False	CHEMBL641367	Bimolecular reactivation rate constant	B	BAO_0000357	single protein format	None	None	None	None	None	CHEMBL220	Acetylcholinesterase	Homo sapiens	SINGLE PROTEIN	CHEMBL1124669	1	Scientific Literature	J. Med. Chem.	1989	None
CHEMBL34000		0	309.80	0	1.73	2ac	Cn1cc[n+](COCCCc2ccccc2)c1/C=N/O.[Cl-]	kHOX	'='	256.0	M-1 min-1									False	CHEMBL641361	Effective rate constant for reactivation of GD-inhibited AChE in human erythrocytes	B	BAO_0000219	cell-based format	None	None	None	None	None	CHEMBL220	Acetylcholinesterase	Homo sapiens	SINGLE PROTEIN	CHEMBL1124669	1	Scientific Literature	J. Med. Chem.	1989	None
CHEMBL293842		0	262.31	0	3.40	40	COc1ccc2c(c1)-c1nc3ccccc3c(N)c1C2	IC50	'='	4265.8	nM	5.37			UO_0000065	20.47	0.37	1.97	11.15	False	CHEMBL638445	Experimental pIC50 values for the inhibition of acetylcholinesterase	B	BAO_0000357	single protein format	None	None	None	None	None	CHEMBL220	Acetylcholinesterase	Homo sapiens	SINGLE PROTEIN	CHEMBL1133184	1	Scientific Literature	J. Med. Chem.	2000	None
CHEMBL157327		0	160.22	0	2.37	13 (table I)	Cc1ccc2c(c1)C(=O)C(C)C2	IC50	'='	69.18	nM	7.16			UO_0000065	44.69	0.81	4.79	41.95	False	CHEMBL648290	Inhibition of acetylcholinesterase.	B	BAO_0000357	single protein format	None	None	None	None	None	CHEMBL220	Acetylcholinesterase	Homo sapiens	SINGLE PROTEIN	CHEMBL1126157	1	Scientific Literature	J. Med. Chem.	1992	None
CHEMBL542981		0	322.84	0	2.74	21c	C#CCNC1CCc2cccc(OC(=O)N(C)CCC)c21.Cl	IC50	'='	45800.0	nM	4.34			UO_0000065	15.15	0.28	1.60	10.44	False	CHEMBL640424	In vitro inhibitory concentration against purified Acetylcholinesterase of human erythrocytes; value ranges from 33.2-96.7	B	BAO_0000019	assay format	None	None	None	None	None	CHEMBL220	Acetylcholinesterase	Homo sapiens	SINGLE PROTEIN	CHEMBL1135657	1	Scientific Literature	J. Med. Chem.	2002	None
CHEMBL128172		0	316.40	0	4.03	4a	O=C1CCN(Cc2ccccc2)C/C1=C\c1c[nH]c2ccccc12	IC50	'='	8000.0	nM	5.10			UO_0000065	16.11	0.29	1.07	14.12	False	CHEMBL875241	Inhibitory concentration required against acetylcholinesterase activity	B	BAO_0000357	single protein format	None	None	None	None	None	CHEMBL220	Acetylcholinesterase	Homo sapiens	SINGLE PROTEIN	CHEMBL1134784	1	Scientific Literature	J. Med. Chem.	2001	None
CHEMBL155128		0	239.36	0	4.07	18	CC1CCN(Cc2ccc3ccccc3c2)CC1	IC50	'='	2900.0	nM	5.54			UO_0000065	23.14	0.42	1.47	170.91	False	CHEMBL643386	Inhibition of acetylcholinesterase activity	B	BAO_0000357	single protein format	None	None	None	None	None	CHEMBL220	Acetylcholinesterase	Homo sapiens	SINGLE PROTEIN	CHEMBL1126158	1	Scientific Literature	J. Med. Chem.	1992	None
CHEMBL542220		0	414.93	0	4.46	12h	CNC(=O)Oc1cccc(CN(C)CCCOc2ccc3ccccc3c2)c1.Cl	IC50	'='	82.6	nM	7.08			UO_0000065	18.71	0.35	2.62	13.94	False	CHEMBL644104	In vitro inhibition of human erythrocyte Acetylcholinesterase.	B	BAO_0000357	single protein format	None	None	None	None	None	CHEMBL220	Acetylcholinesterase	Homo sapiens	SINGLE PROTEIN	CHEMBL1134674	1	Scientific Literature	J. Med. Chem.	2001	None
CHEMBL100366		0	351.41	0	3.19	16 (-)-N(8)-formylnorphenserine	CN1CC[C@@]2(C)c3cc(OC(=O)Nc4ccccc4)ccc3N(C=O)C12	IC50	'='	780.4	nM	6.11			UO_0000065	17.38	0.32	2.92	9.87	False	CHEMBL644626	Inhibition of human acetylcholinesterase from erythrocytes (RBC)	B	BAO_0000019	assay format	Homo sapiens	None	None	None	None	CHEMBL220	Acetylcholinesterase	Homo sapiens	SINGLE PROTEIN	CHEMBL1130392	1	Scientific Literature	J. Med. Chem.	1997	None
CHEMBL318749		0	275.80	0	2.62	13	C[N+](C)(C)CCOC(=O)Sc1ccccc1.[Cl-]	IC50						No inhibition						False	CHEMBL642667	In vitro inhibition of Acetylcholinesterase activity from octopus brain was evaluated using 1 mM of ATC as substrate; NI=Not inhibitory	B	BAO_0000019	assay format	Octopus	None	None	None	None	CHEMBL220	Acetylcholinesterase	Homo sapiens	SINGLE PROTEIN	CHEMBL1130148	1	Scientific Literature	J. Med. Chem.	1997	None
CHEMBL539072		0	286.81	0	3.81	7a	CC1=CC2CC(C1)Cc1nc3ccccc3c(N)c12.Cl	IC50	'='	436.0	nM	6.36			UO_0000065	25.41	0.46	2.55	16.35	False	CHEMBL642883	In vitro inhibitory concentration against acetylcholinesterase of human erythrocytes	B	BAO_0000019	assay format	None	None	None	None	None	CHEMBL220	Acetylcholinesterase	Homo sapiens	SINGLE PROTEIN	CHEMBL1134330	1	Scientific Literature	J. Med. Chem.	2001	None
CHEMBL3215572		0	813.52	2	9.75	19.2HCl	Cl.Cl.Cl.Cl.O=C(NCCCCCCCNc1c2c(nc3cc(Cl)ccc13)CCCC2)c1ccc2nc(-c3ccc(Cl)cc3)c3c(c2c1)OCCC3	Inhibition	'='	22.9	%				UO_0000187					False	CHEMBL1051653	Inhibition of human recombinant AChE-induced amyloid beta (1-40) aggregation at 100 uM by thioflavin T fluorescence method	B	BAO_0000357	single protein format	Homo sapiens	None	None	None	None	CHEMBL220	Acetylcholinesterase	Homo sapiens	SINGLE PROTEIN	CHEMBL1152433	1	Scientific Literature	J. Med. Chem.	2009	None
CHEMBL2448076		0	706.16	2	8.64	24.2HCl	Cl.Cl.O=C(CCc1ccc2nc(-c3ccccc3)c3c(c2c1)OCCC3)NCCCCCNc1c2c(nc3cc(Cl)ccc13)CCCC2	Inhibition	'='	37.9	%				UO_0000187					False	CHEMBL1051653	Inhibition of human recombinant AChE-induced amyloid beta (1-40) aggregation at 100 uM by thioflavin T fluorescence method	B	BAO_0000357	single protein format	Homo sapiens	None	None	None	None	CHEMBL220	Acetylcholinesterase	Homo sapiens	SINGLE PROTEIN	CHEMBL1152433	1	Scientific Literature	J. Med. Chem.	2009	None
CHEMBL92955		0	475.61	1	5.47	table 1 ID 7	O=S(=O)(Nc1ccc2c(CCC3CCN(Cc4ccccc4)CC3)noc2c1)c1ccccc1	IC50	'='	14.0	nM	7.85			UO_0000065	16.51	0.32	2.38	10.41	True	CHEMBL832763	Inhibitory activity against Acetylcholinesterase enzyme using human AChE assay	B	BAO_0000357	single protein format	Homo sapiens	None	None	None	None	CHEMBL220	Acetylcholinesterase	Homo sapiens	SINGLE PROTEIN	CHEMBL1138798	1	Scientific Literature	J. Med. Chem.	2004	None
CHEMBL340409		0	266.34	0	2.87	10	O=C1CCN(Cc2ccccc2)C/C1=C\c1ccc[nH]1	IC50	'='	11000.0	nM	4.96			UO_0000065	18.62	0.34	2.09	13.74	False	CHEMBL875241	Inhibitory concentration required against acetylcholinesterase activity	B	BAO_0000357	single protein format	None	None	None	None	None	CHEMBL220	Acetylcholinesterase	Homo sapiens	SINGLE PROTEIN	CHEMBL1134784	1	Scientific Literature	J. Med. Chem.	2001	None
CHEMBL1082736		0	385.46	0	2.87	4	CC/C=C/C12C3CC4C5[C@@H](C)/C(=C6/OC(=O)C(C)=C6OC)O[C@]5(O3)C1CCN42	MIC	'='	1.3	10'-2nmol		Non standard unit for type							False	CHEMBL1031199	Inhibition of AChE assessed as white zone of inhibition after 20 mins by TLC bioautography	B	BAO_0000357	single protein format	None	None	None	None	None	CHEMBL220	Acetylcholinesterase	Homo sapiens	SINGLE PROTEIN	CHEMBL1151824	1	Scientific Literature	J. Nat. Prod.	2009	None
CHEMBL192592		0	380.08	0	4.40	7 (5,5'-dibromo-2,2'-thenil)	O=C(C(=O)c1ccc(Br)s1)c1ccc(Br)s1	Ki	'>'	100000.0	nM				UO_0000065					False	CHEMBL838859	Inhibition of 1 mM acetylthiocholine (AcTCh) binding to human Acetylcholinesterase	B	BAO_0000357	single protein format	Homo sapiens	None	None	None	None	CHEMBL220	Acetylcholinesterase	Homo sapiens	SINGLE PROTEIN	CHEMBL1141162	1	Scientific Literature	J. Med. Chem.	2005	None
CHEMBL555214		0	672.57	2	10.05	18a	CC1=CC2Cc3nc4cc(Cl)ccc4c(NCCCCCCNc4c5c(nc6cc(Cl)ccc46)CCCC5)c3C(C1)C2.Cl.Cl	IC50	'='	0.45	nM	9.35			UO_0000065	15.59	0.30	-0.70	18.75	False	CHEMBL828047	Inhibitory concentration against Acetylcholinesterase from human erythrocytes	B	BAO_0000019	assay format	Homo sapiens	None	None	None	None	CHEMBL220	Acetylcholinesterase	Homo sapiens	SINGLE PROTEIN	CHEMBL1142714	1	Scientific Literature	J. Med. Chem.	2005	None
CHEMBL181867		0	302.42	0	3.21	9	CCCCNC(=O)OCCCCCOC(=O)NCCCC	k-2	'='	0.62	10e-3 1/s									False	CHEMBL840292	Kinetic constant (k-2) for acetylcholinesterase	B	BAO_0000357	single protein format	None	None	None	None	None	CHEMBL220	Acetylcholinesterase	Homo sapiens	SINGLE PROTEIN	CHEMBL1141982	1	Scientific Literature	Bioorg. Med. Chem. Lett.	2005	None
CHEMBL185000		0	372.55	1	5.16	11	CCCCNC(=O)OCCCCCCCCCCOC(=O)NCCCC	k-2	'='	2.0	10e-3 1/s									False	CHEMBL840292	Kinetic constant (k-2) for acetylcholinesterase	B	BAO_0000357	single protein format	None	None	None	None	None	CHEMBL220	Acetylcholinesterase	Homo sapiens	SINGLE PROTEIN	CHEMBL1141982	1	Scientific Literature	Bioorg. Med. Chem. Lett.	2005	None
CHEMBL185164		0	428.66	1	6.72	13	CCCCNC(=O)OCCCCCCCCCCCCCCOC(=O)NCCCC	Ki	'='	160.0	nM	6.80			UO_0000065	15.85	0.31	0.08	8.86	False	CHEMBL876780	Inhibition constant for acetylcholinesterase	B	BAO_0000357	single protein format	None	None	None	None	None	CHEMBL220	Acetylcholinesterase	Homo sapiens	SINGLE PROTEIN	CHEMBL1141982	1	Scientific Literature	Bioorg. Med. Chem. Lett.	2005	None
CHEMBL636	RIVASTIGMINE	4	250.34	0	2.76	4, rivastigmine	CCN(C)C(=O)Oc1cccc([C@H](C)N(C)C)c1	IC50	'='	920.0	nM	6.04			UO_0000065	24.11	0.46	3.28	18.41	False	CHEMBL945890	Inhibition of human AchE	B	BAO_0000357	single protein format	Homo sapiens	None	None	None	None	CHEMBL220	Acetylcholinesterase	Homo sapiens	SINGLE PROTEIN	CHEMBL1141467	1	Scientific Literature	J. Med. Chem.	2008	None
CHEMBL93936		0	405.54	0	4.51	table 1 ID 8	c1ccc(CN2CCC(CCc3noc4cc(N5CCOCC5)ccc34)CC2)cc1	Ki	'='	0.7943	nM	9.10			UO_0000065	22.44	0.41	4.59	21.80	False	CHEMBL877109	Binding affinity towards Acetylcholinesterase	B	BAO_0000357	single protein format	Homo sapiens	None	None	None	None	CHEMBL220	Acetylcholinesterase	Homo sapiens	SINGLE PROTEIN	CHEMBL1138798	1	Scientific Literature	J. Med. Chem.	2004	None
CHEMBL188274		0	258.75	0	2.03	2	CNC(=O)Oc1cccc(C(C)N(C)C)c1.Cl	IC50	'='	100.0	nM	7.00			UO_0000065	31.49	0.60	4.97	16.84	False	CHEMBL831104	Inhibitory concentration against human serum acetylcholinesterase activity	B	BAO_0000357	single protein format	Homo sapiens	None	None	None	None	CHEMBL220	Acetylcholinesterase	Homo sapiens	SINGLE PROTEIN	CHEMBL1137822	1	Scientific Literature	J. Med. Chem.	2004	None
CHEMBL294292		0	272.19	0	2.54	13	C=C(C)C[N+](C)(C)c1ccc(O)cc1.[Br-]	IC50	'>'	10000.0	nM				UO_0000065					False	CHEMBL645004	In vitro inhibitory activity against human recombinant AChE	B	BAO_0000357	single protein format	None	None	None	None	None	CHEMBL220	Acetylcholinesterase	Homo sapiens	SINGLE PROTEIN	CHEMBL1135872	1	Scientific Literature	Bioorg. Med. Chem. Lett.	2002	None
CHEMBL575674		0	790.41	2	9.65	25	CCC1=CC2Cc3nc4cc(Cl)ccc4c(NCCn4cc(CCCCCCN5CCc6cc(OC)c(OC)cc6C5c5cccc([N+](=O)[O-])c5)nn4)c3C(C1)C2	IC50	'='	5.96	nM	8.22			UO_0000065	10.41	0.20	-1.43	6.83	False	CHEMBL1041236	Inhibition of human recombinant AChE in erythrocytes by Ellman's assay	B	BAO_0000219	cell-based format	Homo sapiens	None	None	None	None	CHEMBL220	Acetylcholinesterase	Homo sapiens	SINGLE PROTEIN	CHEMBL1154060	1	Scientific Literature	Bioorg. Med. Chem.	2009	None
CHEMBL59977		0	243.27	0	2.60	t9	Nc1c2c(nc3ccc([N+](=O)[O-])cc13)CCCC2	IC50	'='	3019.95	nM	5.52			UO_0000065	22.69	0.42	2.92	6.73	False	CHEMBL829154	Inhibitory activity against human erythrocyte acetylcholinesterase	B	BAO_0000357	single protein format	Homo sapiens	None	None	None	None	CHEMBL220	Acetylcholinesterase	Homo sapiens	SINGLE PROTEIN	CHEMBL1138734	1	Scientific Literature	J. Med. Chem.	2004	None
CHEMBL61533		0	216.26	0	2.83	t10	Nc1c2c(nc3cc(F)ccc13)CCCC2	IC50	'='	87.1	nM	7.06			UO_0000065	32.65	0.60	4.23	18.14	False	CHEMBL829154	Inhibitory activity against human erythrocyte acetylcholinesterase	B	BAO_0000357	single protein format	Homo sapiens	None	None	None	None	CHEMBL220	Acetylcholinesterase	Homo sapiens	SINGLE PROTEIN	CHEMBL1138734	1	Scientific Literature	J. Med. Chem.	2004	None
CHEMBL305670		0	261.32	0	1.43	Figure 17, line 2	CNC(=O)Oc1ccc2c(c1)[C@]1(C)CCN[C@@H]1N2C	IC50	'='	23.0	nM	7.64			UO_0000065	29.23	0.55	6.21	14.25	False	CHEMBL644788	Inhibitory activity against Acetylcholinesterase in cortex	B	BAO_0000221	tissue-based format	Homo sapiens	CHEMBL3638219	Cortex	None	None	CHEMBL220	Acetylcholinesterase	Homo sapiens	SINGLE PROTEIN	CHEMBL1124889	1	Scientific Literature	J. Med. Chem.	1990	None
CHEMBL183394		0	329.53	1	5.19	6	CCCCNC(=O)OCCCCCCCCCCCCCCO	k-2	'='	4.0	10e-3 1/s									False	CHEMBL840292	Kinetic constant (k-2) for acetylcholinesterase	B	BAO_0000357	single protein format	None	None	None	None	None	CHEMBL220	Acetylcholinesterase	Homo sapiens	SINGLE PROTEIN	CHEMBL1141982	1	Scientific Literature	Bioorg. Med. Chem. Lett.	2005	None
CHEMBL609409		0	371.87	0	4.32	53	CN1CC[C@@]2(C)c3cc(OC(=O)Nc4ccc(Cl)cc4)ccc3N(C)C12	IC50	'='	1800.0	nM	5.75			UO_0000065	15.45	0.30	1.42	12.82	True	CHEMBL642295	Inhibitory activity against Acetylcholinesterase	B	BAO_0000357	single protein format	None	None	None	None	None	CHEMBL220	Acetylcholinesterase	Homo sapiens	SINGLE PROTEIN	CHEMBL1129057	1	Scientific Literature	J. Med. Chem.	1996	None
CHEMBL3785269		0	284.38	0	0.95	12	COc1cccc2c1CCC(NS(=O)(=O)N(C)C)C2	Ki	'='	0.45	nM	9.35			UO_0000065	32.87	0.67	8.40	15.94	False	CHEMBL3790087	Inhibition of AChE (unknown origin) using acetylcholine iodate as substrate preincubated for 10 mins followed by substrate addition by Lineweaver-Burk plot analysis	B	BAO_0000357	single protein format	Homo sapiens	None	None	None	None	CHEMBL220	Acetylcholinesterase	Homo sapiens	SINGLE PROTEIN	CHEMBL3784977	1	Scientific Literature	Bioorg. Med. Chem.	2016	None
CHEMBL3785391		0	234.30	0	1.52	16	CN(C)C(=O)NC1CCc2cc(O)ccc2C1	Ki	'='	1.33	nM	8.88			UO_0000065	37.88	0.71	7.36	16.88	False	CHEMBL3790087	Inhibition of AChE (unknown origin) using acetylcholine iodate as substrate preincubated for 10 mins followed by substrate addition by Lineweaver-Burk plot analysis	B	BAO_0000357	single protein format	Homo sapiens	None	None	None	None	CHEMBL220	Acetylcholinesterase	Homo sapiens	SINGLE PROTEIN	CHEMBL3784977	1	Scientific Literature	Bioorg. Med. Chem.	2016	None
CHEMBL3559405		0	111.10	0	0.22	5b	O/N=C/c1ncc[nH]1	Activity	'='	3.0	%				UO_0000187					False	CHEMBL3375268	Reactivation of sarin-inhibited human acetylcholinesterase at 0.1 mM in pH 7.4 phosphate buffer at 37 degC by Ellman's method	B	BAO_0000357	single protein format	Homo sapiens	None	None	None	None	CHEMBL220	Acetylcholinesterase	Homo sapiens	SINGLE PROTEIN	CHEMBL3352540	1	Scientific Literature	Bioorg. Med. Chem. Lett.	2014	None
CHEMBL1181952		0	258.28	0	0.38	MMB-4	O/N=C/c1cc[n+](C[n+]2ccc(/C=N/O)cc2)cc1	Activity	'='	49.0	%				UO_0000187					False	CHEMBL3375267	Reactivation of sarin-inhibited human acetylcholinesterase at 1 mM in pH 7.4 phosphate buffer at 37 degC by Ellman's method	B	BAO_0000357	single protein format	Homo sapiens	None	None	None	None	CHEMBL220	Acetylcholinesterase	Homo sapiens	SINGLE PROTEIN	CHEMBL3352540	1	Scientific Literature	Bioorg. Med. Chem. Lett.	2014	None
CHEMBL3360485		0	434.54	0	4.14	7f	COc1cc2c(cc1OC)C(c1ccccc1)N(CCCCn1ccnc1/C=N/O)CC2	Activity	'='	6.0	%				UO_0000187					False	CHEMBL3375270	Reactivation of VX-inhibited human acetylcholinesterase at 0.1 mM in pH 7.4 phosphate buffer at 37 degC by Ellman's method	B	BAO_0000357	single protein format	Homo sapiens	None	None	None	None	CHEMBL220	Acetylcholinesterase	Homo sapiens	SINGLE PROTEIN	CHEMBL3352540	1	Scientific Literature	Bioorg. Med. Chem. Lett.	2014	None
CHEMBL291233	OBIDOXIME CHLORIDE	0	359.21	0	0.51	Obidoxime	O/N=C/c1cc[n+](COC[n+]2ccc(/C=N/O)cc2)cc1.[Cl-].[Cl-]	Activity	'='	84.0	%				UO_0000187					False	CHEMBL3375271	Reactivation of tabun-inhibited human acetylcholinesterase at 1 mM in pH 7.4 phosphate buffer at 37 degC by Ellman's method	B	BAO_0000357	single protein format	Homo sapiens	None	None	None	None	CHEMBL220	Acetylcholinesterase	Homo sapiens	SINGLE PROTEIN	CHEMBL3352540	1	Scientific Literature	Bioorg. Med. Chem. Lett.	2014	None
CHEMBL3360483		0	386.50	0	3.33	7d	COc1cc2c(cc1OC)CN(CCCCCCn1ccnc1/C=N/O)CC2	Activity	'='	17.0	%				UO_0000187					False	CHEMBL3375271	Reactivation of tabun-inhibited human acetylcholinesterase at 1 mM in pH 7.4 phosphate buffer at 37 degC by Ellman's method	B	BAO_0000357	single protein format	Homo sapiens	None	None	None	None	CHEMBL220	Acetylcholinesterase	Homo sapiens	SINGLE PROTEIN	CHEMBL3352540	1	Scientific Literature	Bioorg. Med. Chem. Lett.	2014	None
CHEMBL291233	OBIDOXIME CHLORIDE	0	359.21	0	0.51	Obidoxime	O/N=C/c1cc[n+](COC[n+]2ccc(/C=N/O)cc2)cc1.[Cl-].[Cl-]	Kr	'='	0.011	/min									False	CHEMBL3375273	Reactivation of sarin-inhibited human acetylcholinesterase assessed as reactivation rate constant	B	BAO_0000357	single protein format	Homo sapiens	None	None	None	None	CHEMBL220	Acetylcholinesterase	Homo sapiens	SINGLE PROTEIN	CHEMBL3352540	1	Scientific Literature	Bioorg. Med. Chem. Lett.	2014	None
CHEMBL385181	HI-6	0	288.31	0	-0.20	HI-6	NC(=O)c1cc[n+](COC[n+]2ccccc2/C=N/O)cc1	Kr						Not Determined						False	CHEMBL3375275	Reactivation of tabun-inhibited human acetylcholinesterase assessed as reactivation rate constant	B	BAO_0000357	single protein format	Homo sapiens	None	None	None	None	CHEMBL220	Acetylcholinesterase	Homo sapiens	SINGLE PROTEIN	CHEMBL3352540	1	Scientific Literature	Bioorg. Med. Chem. Lett.	2014	None
CHEMBL3360487		0	462.59	0	4.92	7h	COc1cc2c(cc1OC)C(c1ccccc1)N(CCCCCCn1ccnc1/C=N/O)CC2	Kd	'='	14000.0	nM	4.85			UO_0000065	10.49	0.19	-0.07	6.73	False	CHEMBL3375278	Reactivation of tabun-inhibited human acetylcholinesterase assessed as dissociation constant	B	BAO_0000357	single protein format	Homo sapiens	None	None	None	None	CHEMBL220	Acetylcholinesterase	Homo sapiens	SINGLE PROTEIN	CHEMBL3352540	1	Scientific Literature	Bioorg. Med. Chem. Lett.	2014	None
CHEMBL32778	TRIMEDOXIME	0	286.33	0	0.97	TMB-4	O/N=C/c1cc[n+](CCC[n+]2ccc(/C=N/O)cc2)cc1	Kr						Not Determined						False	CHEMBL3375279	Reactivation of sarin-inhibited human acetylcholinesterase assessed as second order reactivation rate constant	B	BAO_0000357	single protein format	Homo sapiens	None	None	None	None	CHEMBL220	Acetylcholinesterase	Homo sapiens	SINGLE PROTEIN	CHEMBL3352540	1	Scientific Literature	Bioorg. Med. Chem. Lett.	2014	None
CHEMBL432376		0	435.59	1	5.22	15	COc1cc2cc(C(=O)CCC3CC[N+](C)(Cc4ccccc4)CC3)n(C)c2cc1OC	EC50	'='	1600.0	nM	5.80			UO_0000065					False	CHEMBL684541	In vitro reversal of vecuronium-induced neuromuscular block in guinea pig hemi-diaphragm.	F	BAO_0000019	assay format	None	None	None	None	None	CHEMBL220	Acetylcholinesterase	Homo sapiens	SINGLE PROTEIN	CHEMBL1135324	1	Scientific Literature	Bioorg. Med. Chem. Lett.	2002	None
CHEMBL102263		0	255.81	0	2.36	11	CC(C)(C)SC(=O)OCC[N+](C)(C)C.[Cl-]	IC50						No inhibition						False	CHEMBL644836	In vitro inhibition of Acetylcholinesterase activity from human red blood cells was evaluated using 1 mM of ATC as substrate; NI=Not inhibitory	B	BAO_0000019	assay format	None	None	None	None	None	CHEMBL220	Acetylcholinesterase	Homo sapiens	SINGLE PROTEIN	CHEMBL1130148	1	Scientific Literature	J. Med. Chem.	1997	None
CHEMBL71982		0	225.29	0	2.78	2c	CCCCCCCCc1noc(/C=N/O)n1	kHOX	'='	147.0	M-1 min-1									False	CHEMBL696249	In vitro rate of EPMP-inhibited acetylcholinesterase reactivation, by the protonated (oxime) form.	F	BAO_0000019	assay format	None	None	None	None	None	CHEMBL220	Acetylcholinesterase	Homo sapiens	SINGLE PROTEIN	CHEMBL1123262	1	Scientific Literature	J. Med. Chem.	1986	None
CHEMBL183394		0	329.53	1	5.19	6	CCCCNC(=O)OCCCCCCCCCCCCCCO	Ratio	'='	1.3										False	CHEMBL874582	Ratio of k2/k-2 for acetylcholinesterase	B	BAO_0000357	single protein format	None	None	None	None	None	CHEMBL220	Acetylcholinesterase	Homo sapiens	SINGLE PROTEIN	CHEMBL1141982	1	Scientific Literature	Bioorg. Med. Chem. Lett.	2005	None
CHEMBL186090		0	438.61	0	4.90	table 1 ID 63	COc1cc2c(cc1OC)SC(C(=O)CC1C=CC[N+](C)(Cc3ccccc3)CC1)C2	IC50	'='	750.0	nM	6.12			UO_0000065	13.96	0.27	1.22	17.24	False	CHEMBL832763	Inhibitory activity against Acetylcholinesterase enzyme using human AChE assay	B	BAO_0000357	single protein format	Homo sapiens	None	None	None	None	CHEMBL220	Acetylcholinesterase	Homo sapiens	SINGLE PROTEIN	CHEMBL1138798	1	Scientific Literature	J. Med. Chem.	2004	None
CHEMBL189774		0	388.51	0	2.86	table 1 ID 67	COCC[n+]1ccc(CCC(=O)C2Cc3cc(OC)c(OC)cc3S2)cc1	Ki	'='	30.2	nM	7.52			UO_0000065	19.36	0.38	4.66	15.46	False	CHEMBL877109	Binding affinity towards Acetylcholinesterase	B	BAO_0000357	single protein format	Homo sapiens	None	None	None	None	CHEMBL220	Acetylcholinesterase	Homo sapiens	SINGLE PROTEIN	CHEMBL1138798	1	Scientific Literature	J. Med. Chem.	2004	None
CHEMBL186042		0	420.55	0	4.26	table 1 ID 68	COc1cc2c(cc1OC)SC(C(=O)CCc1cc[n+](Cc3ccccc3)cc1)C2	IC50	'='	4.6	nM	8.34			UO_0000065	19.82	0.38	4.08	21.16	False	CHEMBL832763	Inhibitory activity against Acetylcholinesterase enzyme using human AChE assay	B	BAO_0000357	single protein format	Homo sapiens	None	None	None	None	CHEMBL220	Acetylcholinesterase	Homo sapiens	SINGLE PROTEIN	CHEMBL1138798	1	Scientific Literature	J. Med. Chem.	2004	None
CHEMBL95	TACRINE	4	198.27	0	2.70	t1	Nc1c2c(nc3ccccc13)CCCC2	IC50	'='	33.88	nM	7.47			UO_0000065	37.68	0.68	4.77	19.20	False	CHEMBL829159	In vitro inhibitory activity against human erythrocyte acetylcholinesterase	B	BAO_0000357	single protein format	Homo sapiens	None	None	None	None	CHEMBL220	Acetylcholinesterase	Homo sapiens	SINGLE PROTEIN	CHEMBL1138734	1	Scientific Literature	J. Med. Chem.	2004	None
CHEMBL291233	OBIDOXIME CHLORIDE	0	359.21	0	0.51	Obidoxime	O/N=C/c1cc[n+](COC[n+]2ccc(/C=N/O)cc2)cc1.[Cl-].[Cl-]	Activity	'='	54.0	%				UO_0000187					False	CHEMBL3375270	Reactivation of VX-inhibited human acetylcholinesterase at 0.1 mM in pH 7.4 phosphate buffer at 37 degC by Ellman's method	B	BAO_0000357	single protein format	Homo sapiens	None	None	None	None	CHEMBL220	Acetylcholinesterase	Homo sapiens	SINGLE PROTEIN	CHEMBL3352540	1	Scientific Literature	Bioorg. Med. Chem. Lett.	2014	None
CHEMBL3360483		0	386.50	0	3.33	7d	COc1cc2c(cc1OC)CN(CCCCCCn1ccnc1/C=N/O)CC2	Activity	'='	54.0	%				UO_0000187					False	CHEMBL3375270	Reactivation of VX-inhibited human acetylcholinesterase at 0.1 mM in pH 7.4 phosphate buffer at 37 degC by Ellman's method	B	BAO_0000357	single protein format	Homo sapiens	None	None	None	None	CHEMBL220	Acetylcholinesterase	Homo sapiens	SINGLE PROTEIN	CHEMBL3352540	1	Scientific Literature	Bioorg. Med. Chem. Lett.	2014	None
CHEMBL32778	TRIMEDOXIME	0	286.33	0	0.97	TMB-4	O/N=C/c1cc[n+](CCC[n+]2ccc(/C=N/O)cc2)cc1	Kr						Not Determined						False	CHEMBL3375280	Reactivation of VX-inhibited human acetylcholinesterase assessed as second order reactivation rate constant	B	BAO_0000357	single protein format	Homo sapiens	None	None	None	None	CHEMBL220	Acetylcholinesterase	Homo sapiens	SINGLE PROTEIN	CHEMBL3352540	1	Scientific Literature	Bioorg. Med. Chem. Lett.	2014	None
CHEMBL2181432		0	475.59	0	4.97	3	COc1cc2c(cc1OC)C(c1ccccc1)N(CCCCCc1ccc(O)c(/C=N/O)n1)CC2	Kr	'='	10.03	/mM/min									False	CHEMBL3375280	Reactivation of VX-inhibited human acetylcholinesterase assessed as second order reactivation rate constant	B	BAO_0000357	single protein format	Homo sapiens	None	None	None	None	CHEMBL220	Acetylcholinesterase	Homo sapiens	SINGLE PROTEIN	CHEMBL3352540	1	Scientific Literature	Bioorg. Med. Chem. Lett.	2014	None
CHEMBL385181	HI-6	0	288.31	0	-0.20	HI-6	NC(=O)c1cc[n+](COC[n+]2ccccc2/C=N/O)cc1	IC50	'='	1360000.0	nM		Outside typical range		UO_0000065					False	CHEMBL3375282	Inhibition of human acetylcholinesterase by Ellman's method	B	BAO_0000357	single protein format	Homo sapiens	None	None	None	None	CHEMBL220	Acetylcholinesterase	Homo sapiens	SINGLE PROTEIN	CHEMBL3352540	1	Scientific Literature	Bioorg. Med. Chem. Lett.	2014	None
CHEMBL32778	TRIMEDOXIME	0	286.33	0	0.97	TMB-4	O/N=C/c1cc[n+](CCC[n+]2ccc(/C=N/O)cc2)cc1	IC50	'='	2570000.0	nM		Outside typical range		UO_0000065					False	CHEMBL3375282	Inhibition of human acetylcholinesterase by Ellman's method	B	BAO_0000357	single protein format	Homo sapiens	None	None	None	None	CHEMBL220	Acetylcholinesterase	Homo sapiens	SINGLE PROTEIN	CHEMBL3352540	1	Scientific Literature	Bioorg. Med. Chem. Lett.	2014	None
CHEMBL3360482		0	372.47	0	2.94	7c	COc1cc2c(cc1OC)CN(CCCCCn1ccnc1/C=N/O)CC2	Inhibition	'<'	40.0	%				UO_0000187					False	CHEMBL3375283	Inhibition of human acetylcholinesterase at 1 mM by Ellman's method	B	BAO_0000357	single protein format	Homo sapiens	None	None	None	None	CHEMBL220	Acetylcholinesterase	Homo sapiens	SINGLE PROTEIN	CHEMBL3352540	1	Scientific Literature	Bioorg. Med. Chem. Lett.	2014	None
CHEMBL3360484		0	420.51	0	3.75	7e	COc1cc2c(cc1OC)C(c1ccccc1)N(CCCn1ccnc1/C=N/O)CC2	Inhibition	'<'	40.0	%				UO_0000187					False	CHEMBL3375283	Inhibition of human acetylcholinesterase at 1 mM by Ellman's method	B	BAO_0000357	single protein format	Homo sapiens	None	None	None	None	CHEMBL220	Acetylcholinesterase	Homo sapiens	SINGLE PROTEIN	CHEMBL3352540	1	Scientific Literature	Bioorg. Med. Chem. Lett.	2014	None
CHEMBL3360480		0	344.42	0	2.16	7a	COc1cc2c(cc1OC)CN(CCCn1ccnc1/C=N/O)CC2	Activity	'>'	85.0	%				UO_0000187					False	CHEMBL3375284	Inhibition of human acetylcholinesterase assessed as remaining enzyme activity at 0.1 mM by Ellman's method	B	BAO_0000357	single protein format	Homo sapiens	None	None	None	None	CHEMBL220	Acetylcholinesterase	Homo sapiens	SINGLE PROTEIN	CHEMBL3352540	1	Scientific Literature	Bioorg. Med. Chem. Lett.	2014	None
CHEMBL218940		0	393.49	0	3.95	10	CCOC(=O)C1=C(C)Nc2nc3c(c(N)c2C1c1cccc(OC)c1)CCCC3	IC50	'='	58.0	nM	7.24			UO_0000065	18.39	0.34	3.29	8.37	True	CHEMBL913362	Inhibition of human erythrocyte AChE	B	BAO_0000357	single protein format	Electrophorus electricus	None	None	None	None	CHEMBL220	Acetylcholinesterase	Homo sapiens	SINGLE PROTEIN	CHEMBL1138213	1	Scientific Literature	J. Med. Chem.	2006	None
CHEMBL244426		0	284.21	0	3.16	7	O=C(c1c(F)cccc1F)C(O)c1c(F)cccc1F	Ki	'>'	100000.0	nM				UO_0000065					False	CHEMBL893787	Inhibition of human AChE	B	BAO_0000357	single protein format	Homo sapiens	None	None	None	None	CHEMBL220	Acetylcholinesterase	Homo sapiens	SINGLE PROTEIN	CHEMBL1147944	1	Scientific Literature	Bioorg. Med. Chem.	2007	None
CHEMBL254300		0	430.08	0	2.10	4c	C[N+](C)(C)CCOC(=O)Nc1ccncc1Br.[I-]	Ki	'='	115900.0	nM		Outside typical range		UO_0000065					False	CHEMBL927541	Inhibition of acetylcholinesterase	B	BAO_0000357	single protein format	None	None	None	None	None	CHEMBL220	Acetylcholinesterase	Homo sapiens	SINGLE PROTEIN	CHEMBL1140781	1	Scientific Literature	Bioorg. Med. Chem. Lett.	2008	None
CHEMBL254299		0	351.19	0	1.34	4a	C[N+](C)(C)CCOC(=O)Nc1ccncc1.[I-]	Ki	'='	159000.0	nM		Outside typical range		UO_0000065					False	CHEMBL927541	Inhibition of acetylcholinesterase	B	BAO_0000357	single protein format	None	None	None	None	None	CHEMBL220	Acetylcholinesterase	Homo sapiens	SINGLE PROTEIN	CHEMBL1140781	1	Scientific Literature	Bioorg. Med. Chem. Lett.	2008	None
CHEMBL420625		0	335.45	0	4.25	1d	Nc1ccc2c(CCC3CCN(Cc4ccccc4)CC3)noc2c1	IC50	'='	20.0	nM	7.70			UO_0000065	22.95	0.42	3.45	13.92	True	CHEMBL641020	Inhibition against Acetylcholinesterase (AChE)	B	BAO_0000357	single protein format	None	None	None	None	None	CHEMBL220	Acetylcholinesterase	Homo sapiens	SINGLE PROTEIN	CHEMBL1129655	1	Scientific Literature	J. Med. Chem.	1996	None
CHEMBL1085385		0	302.42	0	3.31	109	CCCCNC(=O)Oc1ccc2c(c1)C1CCN(CC)C1C2	IC50	'='	1076.0	nM	5.97			UO_0000065	19.73	0.37	2.66	14.36	False	CHEMBL1119333	Inhibition of AChE	B	BAO_0000357	single protein format	None	None	None	None	None	CHEMBL220	Acetylcholinesterase	Homo sapiens	SINGLE PROTEIN	CHEMBL1155460	1	Scientific Literature	Eur. J. Med. Chem.	2010	None
CHEMBL55312		0	398.55	1	5.64	116	O=C(c1ccccc1)N(CCC1CCN(Cc2ccccc2)CC1)c1ccccc1	IC50	'='	35.0	nM	7.46			UO_0000065	18.71	0.34	1.82	31.66	False	CHEMBL1119333	Inhibition of AChE	B	BAO_0000357	single protein format	None	None	None	None	None	CHEMBL220	Acetylcholinesterase	Homo sapiens	SINGLE PROTEIN	CHEMBL1155460	1	Scientific Literature	Eur. J. Med. Chem.	2010	None
CHEMBL1084709		0	317.13	0	0.17	24	Cc1cn2cc(C(N)=O)ccc2[n+]1C.[I-]	IC50	'='	27000.0	nM	4.57			UO_0000065	24.02	0.45	4.40	8.89	False	CHEMBL1119333	Inhibition of AChE	B	BAO_0000357	single protein format	None	None	None	None	None	CHEMBL220	Acetylcholinesterase	Homo sapiens	SINGLE PROTEIN	CHEMBL1155460	1	Scientific Literature	Eur. J. Med. Chem.	2010	None
CHEMBL306175		0	382.94	1	5.18	40	O=C(CCC1CCN(Cc2ccccc2Cl)CC1)c1ccc2c(c1)CCN2	IC50	'='	76.0	nM	7.12			UO_0000065	18.59	0.36	1.94	22.01	False	CHEMBL1119333	Inhibition of AChE	B	BAO_0000357	single protein format	None	None	None	None	None	CHEMBL220	Acetylcholinesterase	Homo sapiens	SINGLE PROTEIN	CHEMBL1155460	1	Scientific Literature	Eur. J. Med. Chem.	2010	None
CHEMBL1083661		0	362.52	0	4.92	47	O=C(CCC1CCN(Cc2ccccc2)CC1)c1ccc2c(c1)CCCN2	IC50	'='	54.0	nM	7.27			UO_0000065	20.05	0.37	2.35	22.47	False	CHEMBL1119333	Inhibition of AChE	B	BAO_0000357	single protein format	None	None	None	None	None	CHEMBL220	Acetylcholinesterase	Homo sapiens	SINGLE PROTEIN	CHEMBL1155460	1	Scientific Literature	Eur. J. Med. Chem.	2010	None
CHEMBL1086247		0	378.47	0	4.46	307	CNC(=O)Oc1cccc(CN(C)CCCOc2ccc3ccccc3c2)c1	IC50	'='	82.6	nM	7.08			UO_0000065	18.71	0.35	2.62	13.94	False	CHEMBL1119333	Inhibition of AChE	B	BAO_0000357	single protein format	None	None	None	None	None	CHEMBL220	Acetylcholinesterase	Homo sapiens	SINGLE PROTEIN	CHEMBL1155460	1	Scientific Literature	Eur. J. Med. Chem.	2010	None
CHEMBL61221		0	310.49	1	5.80	356	CCCCCCCNc1c2c(nc3cc(C)ccc13)CCCC2	IC50	'='	130.0	nM	6.89			UO_0000065	22.18	0.41	1.09	27.63	False	CHEMBL1119333	Inhibition of AChE	B	BAO_0000357	single protein format	None	None	None	None	None	CHEMBL220	Acetylcholinesterase	Homo sapiens	SINGLE PROTEIN	CHEMBL1155460	1	Scientific Literature	Eur. J. Med. Chem.	2010	None
CHEMBL1084262		0	545.17	2	8.14	380	O=C(CCc1c[nH]c2ccccc12)NCCCCCCCCCNc1c2c(nc3cc(Cl)ccc13)CCCC2	IC50	'='	4.4	nM	8.36			UO_0000065	15.33	0.29	0.22	11.97	False	CHEMBL1119333	Inhibition of AChE	B	BAO_0000357	single protein format	None	None	None	None	None	CHEMBL220	Acetylcholinesterase	Homo sapiens	SINGLE PROTEIN	CHEMBL1155460	1	Scientific Literature	Eur. J. Med. Chem.	2010	None
CHEMBL224998		0	475.04	1	6.65	387	O=C(NCCCCCCNc1c2c(nc3cc(Cl)ccc13)CCCC2)c1c[nH]c2ccccc12	IC50	'='	33.0	nM	7.48			UO_0000065	15.75	0.30	0.83	10.72	False	CHEMBL1119333	Inhibition of AChE	B	BAO_0000357	single protein format	None	None	None	None	None	CHEMBL220	Acetylcholinesterase	Homo sapiens	SINGLE PROTEIN	CHEMBL1155460	1	Scientific Literature	Eur. J. Med. Chem.	2010	None
CHEMBL1084881		0	358.53	0	4.65	105	CCCCCCNC(=O)Oc1ccc2c(c1)[C@]1(C)CCN(CCC)[C@@H]1C2	IC50	'='	62.0	nM	7.21			UO_0000065	20.10	0.38	2.56	17.34	False	CHEMBL1119333	Inhibition of AChE	B	BAO_0000357	single protein format	None	None	None	None	None	CHEMBL220	Acetylcholinesterase	Homo sapiens	SINGLE PROTEIN	CHEMBL1155460	1	Scientific Literature	Eur. J. Med. Chem.	2010	None
CHEMBL140106		0	349.43	0	2.98	148	O=C1c2cccnc2C(=O)N1CCC1CCN(Cc2ccccc2)CC1	IC50	'='	13.0	nM	7.89			UO_0000065	22.57	0.41	4.91	14.74	False	CHEMBL1119333	Inhibition of AChE	B	BAO_0000357	single protein format	None	None	None	None	None	CHEMBL220	Acetylcholinesterase	Homo sapiens	SINGLE PROTEIN	CHEMBL1155460	1	Scientific Literature	Eur. J. Med. Chem.	2010	None
CHEMBL537266		0	346.88	0	2.74	1c	CCN(CC)CCS/C(=N\O)C(=O)c1ccc(OC)cc1.Cl	kaKr/kr	'='	21000.0	M				UO_0000062					False	CHEMBL637913	Ratio of kaKr to that of kr for reactivation of acetylcholinesterase at concentration of 2M*10e4 [HOX] and 13.3Me-1*10e-3 [OX]e-1 was determined; Expressed as kaKr/kr; M*10e4	B	BAO_0000357	single protein format	None	None	None	None	None	CHEMBL220	Acetylcholinesterase	Homo sapiens	SINGLE PROTEIN	CHEMBL1121722	1	Scientific Literature	J. Med. Chem.	1981	None
CHEMBL537266		0	346.88	0	2.74	1c	CCN(CC)CCS/C(=N\O)C(=O)c1ccc(OC)cc1.Cl	kr	'='	8600.0	min-1									False	CHEMBL641234	kr for reactivation of acetylcholinesterase at concentration of 2M*10e4 [HOX] and 13.3Me-1*10e-3 [OX]e-1 was determined; Expressed as kr, M*10e3	B	BAO_0000357	single protein format	None	None	None	None	None	CHEMBL220	Acetylcholinesterase	Homo sapiens	SINGLE PROTEIN	CHEMBL1121722	1	Scientific Literature	J. Med. Chem.	1981	None
CHEMBL537266		0	346.88	0	2.74	1c	CCN(CC)CCS/C(=N\O)C(=O)c1ccc(OC)cc1.Cl	k eff	'='	11.0	M-1 min-1									False	CHEMBL637920	keff for reactivation of acetylcholinesterase at concentration of 2M*10e4 [HOX] and 13.3Me-1*10e-3 [OX]e-1 was determined; Expressed as keff, 1/M 1/min	B	BAO_0000357	single protein format	None	None	None	None	None	CHEMBL220	Acetylcholinesterase	Homo sapiens	SINGLE PROTEIN	CHEMBL1121722	1	Scientific Literature	J. Med. Chem.	1981	None
CHEMBL350464		0	285.35	0	2.65	12b	CC/N=C1/CCc2c1n(C)c1ccc(OC(=O)NC)cc21	IC50	'='	5680.0	nM	5.25			UO_0000065	18.38	0.34	2.60	9.43	False	CHEMBL643373	Inhibition of acetylcholinesterase.	B	BAO_0000357	single protein format	None	None	None	None	None	CHEMBL220	Acetylcholinesterase	Homo sapiens	SINGLE PROTEIN	CHEMBL1151505	1	Scientific Literature	Bioorg. Med. Chem. Lett.	1996	None
CHEMBL356000		0	297.79	0	1.29	3n	C#CC1CCCCC1OC[n+]1ccn(C)c1/C=N/O.[Cl-]	Kr	'='	86000.0	M				UO_0000062					False	CHEMBL641015	Kinetic constant for formation of the inhibited enzyme/oximate complex in human erythrocytes	B	BAO_0000219	cell-based format	None	None	None	None	None	CHEMBL220	Acetylcholinesterase	Homo sapiens	SINGLE PROTEIN	CHEMBL1124682	1	Scientific Literature	J. Med. Chem.	1989	None
CHEMBL356000		0	297.79	0	1.29	3n	C#CC1CCCCC1OC[n+]1ccn(C)c1/C=N/O.[Cl-]	kHOX	'='	243.0	M-1 min-1									False	CHEMBL641363	Effective rate constant for reactivation of AchE in human erythrocytes	B	BAO_0000219	cell-based format	None	None	None	None	None	CHEMBL220	Acetylcholinesterase	Homo sapiens	SINGLE PROTEIN	CHEMBL1124682	1	Scientific Literature	J. Med. Chem.	1989	None
CHEMBL539571		0	350.89	0	3.52	18j	C#CCNC1CCc2ccc(OC(=O)N(CC)CCCC)cc21.Cl	IC50	'='	72400.0	nM	4.14			UO_0000065	13.17	0.25	0.62	9.96	False	CHEMBL640423	In vitro inhibitory concentration against purified Acetylcholinesterase of human erythrocytes; value ranges from 31.2-202	B	BAO_0000019	assay format	None	None	None	None	None	CHEMBL220	Acetylcholinesterase	Homo sapiens	SINGLE PROTEIN	CHEMBL1135657	1	Scientific Literature	J. Med. Chem.	2002	None
CHEMBL333580		0	395.50	0	4.72	12	CC(C)c1ccc(NC(=O)Oc2ccc3c(c2)[C@]2(C)CCN(C)O[C@@H]2N3C)cc1	IC50	'>'	10000.0	nM				UO_0000065					False	CHEMBL644832	Ex vivo inhibition of human erythrocyte Acetylcholinesterase.	B	BAO_0000357	single protein format	None	None	None	None	None	CHEMBL220	Acetylcholinesterase	Homo sapiens	SINGLE PROTEIN	CHEMBL1135547	1	Scientific Literature	J. Med. Chem.	2002	None
CHEMBL400092	LYCORINE	0	287.31	0	0.75	lycorine	O[C@H]1C=C2CCN3Cc4cc5c(cc4[C@H]([C@@H]1O)[C@@H]23)OCO5	IC50	'='	155000.0	nM		Outside typical range		UO_0000065					False	CHEMBL925438	Inhibition of AChE by Ellman method	B	BAO_0000357	single protein format	None	None	None	None	None	CHEMBL220	Acetylcholinesterase	Homo sapiens	SINGLE PROTEIN	CHEMBL1141279	1	Scientific Literature	J. Nat. Prod.	2007	None
CHEMBL3215768		0	827.55	2	10.14	20.2HCl	Cl.Cl.Cl.Cl.O=C(NCCCCCCCCNc1c2c(nc3cc(Cl)ccc13)CCCC2)c1ccc2nc(-c3ccc(Cl)cc3)c3c(c2c1)OCCC3	Ki	'='	1.91	nM	8.72			UO_0000065	12.79	0.25	-1.42	11.45	False	CHEMBL1051652	Inhibition of human recombinant AChE by Lineweaver-Burke reciprocal plot analysis	B	BAO_0000357	single protein format	Homo sapiens	None	None	None	None	CHEMBL220	Acetylcholinesterase	Homo sapiens	SINGLE PROTEIN	CHEMBL1152433	1	Scientific Literature	J. Med. Chem.	2009	None
CHEMBL253782		0	348.41	0	3.25	74	CCOC(=O)c1c(C)nc2nc3c(c(N)c2c1-c1ccncc1)CCC3	logRA	'='	-1.768										False	CHEMBL923877	Inhibition of AchE relative to tacrine	B	BAO_0000357	single protein format	None	None	None	None	None	CHEMBL220	Acetylcholinesterase	Homo sapiens	SINGLE PROTEIN	CHEMBL1140601	1	Scientific Literature	Bioorg. Med. Chem. Lett.	2007	None
CHEMBL252578		0	393.46	0	4.77	69	CCOC(=O)c1c(C)nc2nc3c(c(N)c2c1-c1ccc(F)cc1)CCCCC3	logRA	'='	-1.477										False	CHEMBL923877	Inhibition of AchE relative to tacrine	B	BAO_0000357	single protein format	None	None	None	None	None	CHEMBL220	Acetylcholinesterase	Homo sapiens	SINGLE PROTEIN	CHEMBL1140601	1	Scientific Literature	Bioorg. Med. Chem. Lett.	2007	None
CHEMBL398250		0	377.44	0	3.86	63	CCOC(=O)c1c(C)nc2nc3c(c(N)c2c1-c1ccc(OC)cc1)CCC3	logRA	'='	-2.023										False	CHEMBL923877	Inhibition of AchE relative to tacrine	B	BAO_0000357	single protein format	None	None	None	None	None	CHEMBL220	Acetylcholinesterase	Homo sapiens	SINGLE PROTEIN	CHEMBL1140601	1	Scientific Literature	Bioorg. Med. Chem. Lett.	2007	None
CHEMBL253180		0	408.50	0	4.30	54	CCOC(=O)C1=C(C)Oc2nc3c(c(N)c2C1c1cccc(OC)c1)CCCCC3	logRA	'='	-1.859										False	CHEMBL923877	Inhibition of AchE relative to tacrine	B	BAO_0000357	single protein format	None	None	None	None	None	CHEMBL220	Acetylcholinesterase	Homo sapiens	SINGLE PROTEIN	CHEMBL1140601	1	Scientific Literature	Bioorg. Med. Chem. Lett.	2007	None
CHEMBL252767		0	350.42	0	3.51	47	CCOC(=O)C1=C(C)Oc2nc3c(c(N)c2C1c1ccccc1)CCC3	logRA	'='	-1.477										False	CHEMBL923877	Inhibition of AchE relative to tacrine	B	BAO_0000357	single protein format	None	None	None	None	None	CHEMBL220	Acetylcholinesterase	Homo sapiens	SINGLE PROTEIN	CHEMBL1140601	1	Scientific Literature	Bioorg. Med. Chem. Lett.	2007	None
CHEMBL401273		0	613.68	2	10.44	37	CC1=CC2Cc3nc4cc(Cl)ccc4c(NCCCCCCCNc4c5c(nc6cc(Cl)ccc46)CCCC5)c3C(C1)C2	logRA	'='	2.793										False	CHEMBL923877	Inhibition of AchE relative to tacrine	B	BAO_0000357	single protein format	None	None	None	None	None	CHEMBL220	Acetylcholinesterase	Homo sapiens	SINGLE PROTEIN	CHEMBL1140601	1	Scientific Literature	Bioorg. Med. Chem. Lett.	2007	None
CHEMBL410770		0	565.21	2	9.40	32	CC1=CC2Cc3nc4cc(Cl)ccc4c(NCCCCCCNc4c5c(nc6ccccc46)CCCC5)c3C(C1)C2	logRA	'='	2.613										False	CHEMBL923877	Inhibition of AchE relative to tacrine	B	BAO_0000357	single protein format	None	None	None	None	None	CHEMBL220	Acetylcholinesterase	Homo sapiens	SINGLE PROTEIN	CHEMBL1140601	1	Scientific Literature	Bioorg. Med. Chem. Lett.	2007	None
CHEMBL73160		0	547.57	2	8.93	21	Clc1ccc2c(NCCCCCCNc3c4c(nc5cc(Cl)ccc35)CCCC4)c3c(nc2c1)CCCC3	logRA	'='	2.744										False	CHEMBL923877	Inhibition of AchE relative to tacrine	B	BAO_0000357	single protein format	None	None	None	None	None	CHEMBL220	Acetylcholinesterase	Homo sapiens	SINGLE PROTEIN	CHEMBL1140601	1	Scientific Literature	Bioorg. Med. Chem. Lett.	2007	None
CHEMBL73800		0	478.68	1	7.63	15	c1ccc2c(NCCCCCCNc3c4c(nc5ccccc35)CCCC4)c3c(nc2c1)CCCC3	logRA	'='	2.376										False	CHEMBL923877	Inhibition of AchE relative to tacrine	B	BAO_0000357	single protein format	None	None	None	None	None	CHEMBL220	Acetylcholinesterase	Homo sapiens	SINGLE PROTEIN	CHEMBL1140601	1	Scientific Literature	Bioorg. Med. Chem. Lett.	2007	None
CHEMBL59844		0	246.31	0	3.70	6	Cc1ccc2c(c1)-c1nc3ccccc3c(N)c1C2	logRA	'='	-1.265										False	CHEMBL923877	Inhibition of AchE relative to tacrine	B	BAO_0000357	single protein format	None	None	None	None	None	CHEMBL220	Acetylcholinesterase	Homo sapiens	SINGLE PROTEIN	CHEMBL1140601	1	Scientific Literature	Bioorg. Med. Chem. Lett.	2007	None
CHEMBL292122		0	246.31	0	3.70	5	Cc1cccc2c1Cc1c-2nc2ccccc2c1N	logRA	'='	-1.193										False	CHEMBL923877	Inhibition of AchE relative to tacrine	B	BAO_0000357	single protein format	None	None	None	None	None	CHEMBL220	Acetylcholinesterase	Homo sapiens	SINGLE PROTEIN	CHEMBL1140601	1	Scientific Literature	Bioorg. Med. Chem. Lett.	2007	None
CHEMBL3827288		0	534.70	2	6.63	10	CCCCCCCNC(=O)Oc1cccc(CN(C)CCCOc2ccc3c4c(c(=O)oc3c2)CCCC4)c1	Inhibition						tde						False	CHEMBL3829963	Inhibition of recombinant human AChE expressed in HEK293 cells assessed as enzyme carbamoylation using acetylthiocholine iodide as substrate preincubated with enzyme followed by substrate addition by Ellman's method	B	BAO_0000219	cell-based format	Homo sapiens	None	None	HEK293	None	CHEMBL220	Acetylcholinesterase	Homo sapiens	SINGLE PROTEIN	CHEMBL3826877	1	Scientific Literature	J. Med. Chem.	2016	CHEMBL3307715
CHEMBL3818084		0	347.46	0	4.27	20	COc1ccc2c(c1)C/C(=C\C1CCN(Cc3ccccc3)CC1)C2=O	Ki	'='	29.0	nM	7.54			UO_0000065	21.69	0.40	3.27	25.52	False	CHEMBL3821971	Non-competitive inhibition of human erythrocytes AchE using acetylthiocholine iodide as substrate incubated for 20 mins by Lineweaver-Burk plot analysis	B	BAO_0000019	assay format	Homo sapiens	None	None	None	None	CHEMBL220	Acetylcholinesterase	Homo sapiens	SINGLE PROTEIN	CHEMBL3817803	1	Scientific Literature	ACS Med. Chem. Lett.	2016	None
CHEMBL61849		0	310.49	1	5.80	17	CCCCCCCNc1c2c(nc3ccc(C)cc13)CCCC2	IC50	'='	389.05	nM	6.41			UO_0000065	20.64	0.38	0.61	25.72	False	CHEMBL638445	Experimental pIC50 values for the inhibition of acetylcholinesterase	B	BAO_0000357	single protein format	None	None	None	None	None	CHEMBL220	Acetylcholinesterase	Homo sapiens	SINGLE PROTEIN	CHEMBL1133184	1	Scientific Literature	J. Med. Chem.	2000	None
CHEMBL3824055		0	449.94	1	5.11	4	CCOC(=O)C1=C(C)Oc2nc3c(c(N)c2C1c1cc2ccccc2nc1Cl)CCCC3	Inhibition						Active						False	CHEMBL3825860	Inhibition of AChE in human SH-SY5Y cells assessed as reduction in rotenone/oligomycin-A-induced tau phosphorylation at Ser-396 residue at 10 uM after 24 hrs by Western blot analysis	B	BAO_0000219	cell-based format	Homo sapiens	None	None	SH-SY5Y	None	CHEMBL220	Acetylcholinesterase	Homo sapiens	SINGLE PROTEIN	CHEMBL3822376	1	Scientific Literature	Eur. J. Med. Chem.	2016	CHEMBL3307740
CHEMBL3819113		0	377.48	0	4.28	23	COc1cccc(CN2CCC(/C=C3\Cc4ccc(OC)cc4C3=O)CC2)c1	IC50	'='	34500.0	nM	4.46			UO_0000065	11.82	0.22	0.18	11.51	False	CHEMBL3821968	Inhibition of human erythrocytes AchE using acetylthiocholine iodide as substrate incubated for 20 mins by Ellman method	B	BAO_0000019	assay format	Homo sapiens	None	None	None	None	CHEMBL220	Acetylcholinesterase	Homo sapiens	SINGLE PROTEIN	CHEMBL3817803	1	Scientific Literature	ACS Med. Chem. Lett.	2016	None
CHEMBL3819024		0	684.87	3	9.89	6	O=C(CCCCCCCCc1ccc(O)c(O)c1)c1c(O)ccc(C(CCCCCCCCc2ccc(O)cc2)c2c(O)cccc2O)c1O	IC50	'='	30670.0	nM	4.51			UO_0000065	6.59	0.12	-5.38	2.84	False	CHEMBL3822141	Inhibition of AChE (unknown origin) using acetylthiocholine iodide as substrate incubated for 30 mins by Ellman's microplate assay	B	BAO_0000357	single protein format	Homo sapiens	None	None	None	None	CHEMBL220	Acetylcholinesterase	Homo sapiens	SINGLE PROTEIN	CHEMBL3817788	1	Scientific Literature	Bioorg. Med. Chem. Lett.	2016	None
CHEMBL3827432		0	542.68	2	6.59	13	CN(CCCOc1ccc2ccc(=O)oc2c1)Cc1cccc(OC(=O)NCCCCCCc2ccccc2)c1	Inhibition						tde						False	CHEMBL3829963	Inhibition of recombinant human AChE expressed in HEK293 cells assessed as enzyme carbamoylation using acetylthiocholine iodide as substrate preincubated with enzyme followed by substrate addition by Ellman's method	B	BAO_0000219	cell-based format	Homo sapiens	None	None	HEK293	None	CHEMBL220	Acetylcholinesterase	Homo sapiens	SINGLE PROTEIN	CHEMBL3826877	1	Scientific Literature	J. Med. Chem.	2016	CHEMBL3307715
CHEMBL355740		0	244.72	0	3.84	t18	Nc1c2c(nc3c(Cl)cccc13)C1CCC2C1	IC50	'='	85.11	nM	7.07			UO_0000065	28.89	0.57	3.23	18.17	False	CHEMBL829159	In vitro inhibitory activity against human erythrocyte acetylcholinesterase	B	BAO_0000357	single protein format	Homo sapiens	None	None	None	None	CHEMBL220	Acetylcholinesterase	Homo sapiens	SINGLE PROTEIN	CHEMBL1138734	1	Scientific Literature	J. Med. Chem.	2004	None
CHEMBL360832		0	442.60	0	3.85	table 1 ID 62	COc1cc2c(cc1OC)SC(C(=O)CC1(O)CC[N+](C)(Cc3ccccc3)CC1)C2	Ki	'='	89.13	nM	7.05			UO_0000065	15.93	0.31	3.20	12.64	False	CHEMBL877109	Binding affinity towards Acetylcholinesterase	B	BAO_0000357	single protein format	Homo sapiens	None	None	None	None	CHEMBL220	Acetylcholinesterase	Homo sapiens	SINGLE PROTEIN	CHEMBL1138798	1	Scientific Literature	J. Med. Chem.	2004	None
CHEMBL3912985		0	384.43	0	3.18	4	CCN(C)C(=O)Oc1cccc(CNC(=O)/C=C/c2ccc(O)c(OC)c2)c1	Inhibition	'='	23.83	%				UO_0000187					False	CHEMBL3878311	Inhibition of AChE (unknown origin) at 1 uM using acetylthiocholine iodide as substrate preincubated for 60 mins followed by substrate addition measured after 5 mins by Ellman's method relative to control	B	BAO_0000357	single protein format	Homo sapiens	None	None	None	None	CHEMBL220	Acetylcholinesterase	Homo sapiens	SINGLE PROTEIN	CHEMBL3877280	1	Scientific Literature	Eur J Med Chem	2017	None
CHEMBL3824055		0	449.94	1	5.11	4	CCOC(=O)C1=C(C)Oc2nc3c(c(N)c2C1c1cc2ccccc2nc1Cl)CCCC3	Inhibition						Active						False	CHEMBL3824408	Inhibition of AChE in human SH-SY5Y cells assessed as decrease in okadaic acid-induced tau phosphorylation at Ser-396 residue at 10 uM after 24 hrs by Western blot analysis	B	BAO_0000219	cell-based format	Homo sapiens	None	None	SH-SY5Y	None	CHEMBL220	Acetylcholinesterase	Homo sapiens	SINGLE PROTEIN	CHEMBL3822376	1	Scientific Literature	Eur. J. Med. Chem.	2016	CHEMBL3307740
CHEMBL189886	BENZIL	0	210.23	0	2.75	1	O=C(C(=O)c1ccccc1)c1ccccc1	Ki	'>'	100000.0	nM				UO_0000065					True	CHEMBL900099	Inhibition of human acetylcholinesterase 1	B	BAO_0000357	single protein format	Homo sapiens	None	None	None	None	CHEMBL220	Acetylcholinesterase	Homo sapiens	SINGLE PROTEIN	CHEMBL1138234	1	Scientific Literature	J. Med. Chem.	2007	None
CHEMBL659	GALANTAMINE	4	287.36	0	1.85	Galanthamine (reminyl)	COc1ccc2c3c1O[C@H]1C[C@@H](O)C=C[C@@]31CCN(C)C2	IC50	'='	2010.0	nM	5.70			UO_0000065	19.82	0.37	3.85	13.59	True	CHEMBL895407	Inhibition of human recombinant acetylcholinesterase	B	BAO_0000357	single protein format	Homo sapiens	None	None	None	None	CHEMBL220	Acetylcholinesterase	Homo sapiens	SINGLE PROTEIN	CHEMBL1148814	1	Scientific Literature	J. Med. Chem.	2007	None
CHEMBL242661		0	632.89	2	6.27	20	CCN(CCCCCCNC1=CC(=O)C(NCCCCCCN(CC)Cc2ccc(OC)cc2)=CC1=O)Cc1ccc(OC)cc1	IC50	'='	51.1	nM	7.29			UO_0000065	11.52	0.22	1.02	8.77	False	CHEMBL895407	Inhibition of human recombinant acetylcholinesterase	B	BAO_0000357	single protein format	Homo sapiens	None	None	None	None	CHEMBL220	Acetylcholinesterase	Homo sapiens	SINGLE PROTEIN	CHEMBL1148814	1	Scientific Literature	J. Med. Chem.	2007	None
CHEMBL243270		0	520.67	1	3.15	9	CCN(CCNC1=CC(=O)C(NCCN(CC)Cc2ccccc2OC)=CC1=O)Cc1ccccc1OC	IC50	'='	61.5	nM	7.21			UO_0000065	13.85	0.26	4.06	8.67	False	CHEMBL895407	Inhibition of human recombinant acetylcholinesterase	B	BAO_0000357	single protein format	Homo sapiens	None	None	None	None	CHEMBL220	Acetylcholinesterase	Homo sapiens	SINGLE PROTEIN	CHEMBL1148814	1	Scientific Literature	J. Med. Chem.	2007	None
CHEMBL230434		0	602.91	2	8.69	8	CCN(CCCCCCNc1ccc(NCCCCCCN(CC)Cc2ccccc2OC)cc1)Cc1ccccc1OC	IC50	'='	42.5	nM	7.37			UO_0000065	12.23	0.23	-1.32	15.04	False	CHEMBL895407	Inhibition of human recombinant acetylcholinesterase	B	BAO_0000357	single protein format	Homo sapiens	None	None	None	None	CHEMBL220	Acetylcholinesterase	Homo sapiens	SINGLE PROTEIN	CHEMBL1148814	1	Scientific Literature	J. Med. Chem.	2007	None
CHEMBL70182		0	203.20	0	1.47	2g	O/N=C/c1nc(Cc2ccccc2)no1	kHOX	'='	49.6	M-1 min-1									False	CHEMBL696249	In vitro rate of EPMP-inhibited acetylcholinesterase reactivation, by the protonated (oxime) form.	F	BAO_0000019	assay format	None	None	None	None	None	CHEMBL220	Acetylcholinesterase	Homo sapiens	SINGLE PROTEIN	CHEMBL1123262	1	Scientific Literature	J. Med. Chem.	1986	None
CHEMBL395815		0	662.83	2	6.07	24	CCN(CCCCCCNC1=CC(=O)C(NCCCCCCN(CC)Cc2ccccc2[N+](=O)[O-])=CC1=O)Cc1ccccc1[N+](=O)[O-]	Inhibition	'='	34.6	%				UO_0000187					False	CHEMBL895409	Inhibition of human AChE-induced amyloid beta (1-40) aggregation at 100 uM	B	BAO_0000357	single protein format	Homo sapiens	None	None	None	None	CHEMBL220	Acetylcholinesterase	Homo sapiens	SINGLE PROTEIN	CHEMBL1148814	1	Scientific Literature	J. Med. Chem.	2007	None
CHEMBL394865		0	632.89	2	6.27	21	CCN(CCCCCCNC1=CC(=O)C(NCCCCCCN(CC)Cc2cccc(OC)c2)=CC1=O)Cc1cccc(OC)c1	Inhibition						Not Determined						False	CHEMBL895409	Inhibition of human AChE-induced amyloid beta (1-40) aggregation at 100 uM	B	BAO_0000357	single protein format	Homo sapiens	None	None	None	None	CHEMBL220	Acetylcholinesterase	Homo sapiens	SINGLE PROTEIN	CHEMBL1148814	1	Scientific Literature	J. Med. Chem.	2007	None
CHEMBL146158		0	294.32	0	-0.81	6	Cn1cc[n+](COC[n+]2ccn(C)c2/C=N/O)c1/C=N/O	Rmax	'='	54.2	%				UO_0000187					False	CHEMBL643066	Percentage of maximum reactivation of GD-inhibited human erythrocyte acetylcholinesterase (AChE)	B	BAO_0000357	single protein format	None	None	None	None	None	CHEMBL220	Acetylcholinesterase	Homo sapiens	SINGLE PROTEIN	CHEMBL1124669	1	Scientific Literature	J. Med. Chem.	1989	None
CHEMBL32653		0	288.39	0	2.92	1v	CCCNC(=O)Oc1ccc2c(c1)[C@@H]1CCN(CC)C1C2	IC50	'='	2192.0	nM	5.66			UO_0000065	19.62	0.37	2.74	13.61	False	CHEMBL875789	In vitro inhibitory activity against human AchE (Acetylcholinesterase)	B	BAO_0000357	single protein format	None	None	None	None	None	CHEMBL220	Acetylcholinesterase	Homo sapiens	SINGLE PROTEIN	CHEMBL1125437	1	Scientific Literature	J. Med. Chem.	1992	None
CHEMBL155499		0	164.18	0	2.20	17 (table I)	CC1Cc2ccc(F)cc2C1=O	IC50	'='	199.53	nM	6.70			UO_0000065	40.81	0.76	4.50	39.25	False	CHEMBL648290	Inhibition of acetylcholinesterase.	B	BAO_0000357	single protein format	None	None	None	None	None	CHEMBL220	Acetylcholinesterase	Homo sapiens	SINGLE PROTEIN	CHEMBL1126157	1	Scientific Literature	J. Med. Chem.	1992	None
CHEMBL539108		0	403.27	0	0.53	7	O/N=C\c1cccc[n+]1COCCOC[n+]1ccccc1/C=N/O.[Cl-].[Cl-]	IC50	'='	339600.0	nM		Outside typical range		UO_0000065					False	CHEMBL644116	Concentration required to inhibit 50% of acetylcholinesterase (AChE) in human erythrocyte(RBC).	B	BAO_0000357	single protein format	None	None	None	None	None	CHEMBL220	Acetylcholinesterase	Homo sapiens	SINGLE PROTEIN	CHEMBL1124669	1	Scientific Literature	J. Med. Chem.	1989	None
CHEMBL136669		0	222.31	0	2.51	39	CCC(=O)Oc1ccc(C)c([N+](C)(C)C)c1	IC50	'='	69023.98	nM	4.16			UO_0000065	18.72	0.36	1.65	15.82	False	CHEMBL641238	Inhibition acetylcholinesterase (AChE) enzyme.	B	BAO_0000357	single protein format	None	None	None	None	None	CHEMBL220	Acetylcholinesterase	Homo sapiens	SINGLE PROTEIN	CHEMBL1130277	1	Scientific Literature	J. Med. Chem.	1997	None
CHEMBL3827064		0	578.71	2	7.35	4	CN(CCCOc1ccc2c(c1)oc(=O)c1ccccc12)Cc1cccc(OC(=O)NCCCCCc2ccccc2)c1	IC50	'='	390.0	nM	6.41			UO_0000065	11.07	0.20	-0.94	7.91	False	CHEMBL3829830	Inhibition of recombinant human AChE expressed in HEK293 cells using acetylthiocholine iodide as substrate preincubated for 120 mins followed by substrate addition by Ellman's method	B	BAO_0000219	cell-based format	Homo sapiens	None	None	HEK293	None	CHEMBL220	Acetylcholinesterase	Homo sapiens	SINGLE PROTEIN	CHEMBL3826877	1	Scientific Literature	J. Med. Chem.	2016	CHEMBL3307715
CHEMBL416586		0	358.53	0	4.65	1d	CCCCCCCNC(=O)Oc1ccc2c(c1)[C@]1(C)CCN(CC)C1C2	IC50	'='	36.0	nM	7.44			UO_0000065	20.76	0.39	2.79	17.91	False	CHEMBL875789	In vitro inhibitory activity against human AchE (Acetylcholinesterase)	B	BAO_0000357	single protein format	None	None	None	None	None	CHEMBL220	Acetylcholinesterase	Homo sapiens	SINGLE PROTEIN	CHEMBL1125437	1	Scientific Literature	J. Med. Chem.	1992	None
CHEMBL32966		0	344.50	0	4.26	1a	CCCCCCCNC(=O)Oc1ccc2c(c1)[C@]1(C)CCN(C)C1C2	IC50	'='	114.0	nM	6.94			UO_0000065	20.15	0.38	2.68	16.70	False	CHEMBL875789	In vitro inhibitory activity against human AchE (Acetylcholinesterase)	B	BAO_0000357	single protein format	None	None	None	None	None	CHEMBL220	Acetylcholinesterase	Homo sapiens	SINGLE PROTEIN	CHEMBL1125437	1	Scientific Literature	J. Med. Chem.	1992	None
CHEMBL186144		0	424.59	1	5.55	table 1 ID 24	COc1cc2cc(C(=O)C3CCC[N+](C)(Cc4ccccc4)CC3)sc2cc1OC	IC50	'='	8.0	nM	8.10			UO_0000065	19.07	0.37	2.55	22.79	False	CHEMBL832763	Inhibitory activity against Acetylcholinesterase enzyme using human AChE assay	B	BAO_0000357	single protein format	Homo sapiens	None	None	None	None	CHEMBL220	Acetylcholinesterase	Homo sapiens	SINGLE PROTEIN	CHEMBL1138798	1	Scientific Literature	J. Med. Chem.	2004	None
CHEMBL188917		0	454.61	1	5.43	table 1 ID 36	COc1cc2cc(C(=O)C3CCC[N+](C)(CCOc4ccccc4)CC3)sc2cc1OC	IC50	'='	390.0	nM	6.41			UO_0000065	14.10	0.27	0.98	14.32	False	CHEMBL832763	Inhibitory activity against Acetylcholinesterase enzyme using human AChE assay	B	BAO_0000357	single protein format	Homo sapiens	None	None	None	None	CHEMBL220	Acetylcholinesterase	Homo sapiens	SINGLE PROTEIN	CHEMBL1138798	1	Scientific Literature	J. Med. Chem.	2004	None
CHEMBL503152		0	353.83	1	6.14	21	O=C(Oc1ccccc1Cl)N1c2ccccc2Sc2ccccc21	Ka	'='	18.7	10'3/M/min									False	CHEMBL949378	Inhibition of human recombinant AchE by Ellman's assay	B	BAO_0000357	single protein format	Homo sapiens	None	None	None	None	CHEMBL220	Acetylcholinesterase	Homo sapiens	SINGLE PROTEIN	CHEMBL1155042	1	Scientific Literature	J. Med. Chem.	2008	None
CHEMBL542609		0	302.83	0	2.26	1u	Cc1ccc(C(=O)/C(=N/O)SCCN(C)C)cc1.Cl	kOX	'='	93.7	M-1 min-1									False	CHEMBL641690	Reactivation of para-nitrophenyl methylyphosphate (EPMP)-phosphonylated human erythrocyte AChE	B	BAO_0000357	single protein format	None	None	None	None	None	CHEMBL220	Acetylcholinesterase	Homo sapiens	SINGLE PROTEIN	CHEMBL1123431	1	Scientific Literature	J. Med. Chem.	1986	None
CHEMBL748	PRALIDOXIME CHLORIDE	4	172.61	0	0.32	2-PAM	C[n+]1ccccc1/C=N/O.[Cl-]	K	'='	3.5	/mM/min		Non standard unit for type							False	CHEMBL3829848	Reactivation of VX-inhibited hemoglobin free erythrocyte ghost human AChE assessed as second order rate constant using acetylcholine iodide as substrate measured for 1 hr by spectrophotometry based Ellman method	B	BAO_0000357	single protein format	Homo sapiens	None	None	None	None	CHEMBL220	Acetylcholinesterase	Homo sapiens	SINGLE PROTEIN	CHEMBL3826965	1	Scientific Literature	Bioorg. Med. Chem.	2016	None
CHEMBL286727	M-XYLENE	0	106.17	0	2.30	3 (table III)	Cc1cccc(C)c1	IC50	'='	1.995	nM	8.70			UO_0000065	81.94	1.49	6.40	None	False	CHEMBL648291	Inhibition of acetylcholinesterase.	B	BAO_0000357	single protein format	None	None	None	None	None	CHEMBL220	Acetylcholinesterase	Homo sapiens	SINGLE PROTEIN	CHEMBL1126157	1	Scientific Literature	J. Med. Chem.	1992	None
CHEMBL366931		0	260.33	0	2.04	8	CCCCNC(=O)OCCOC(=O)NCCCC	k2	'='	2.8	10e-3 1/s									False	CHEMBL828317	Kinetic constant (k2) for acetylcholinesterase	B	BAO_0000357	single protein format	None	None	None	None	None	CHEMBL220	Acetylcholinesterase	Homo sapiens	SINGLE PROTEIN	CHEMBL1141982	1	Scientific Literature	Bioorg. Med. Chem. Lett.	2005	None
CHEMBL544398		0	284.79	0	2.30	32a	CN(C)C(=O)Oc1cccc2c1CCC2N(C)C.Cl	IC50	'='	13.0	nM	7.89			UO_0000065	31.76	0.60	5.59	24.06	False	CHEMBL645007	In vitro inhibitory concentration against purified Acetylcholinesterase of human erythrocytes; value ranges from 0.012-0.014	B	BAO_0000019	assay format	None	None	None	None	None	CHEMBL220	Acetylcholinesterase	Homo sapiens	SINGLE PROTEIN	CHEMBL1135657	1	Scientific Literature	J. Med. Chem.	2002	None
CHEMBL182696		0	301.47	0	4.41	5	CCCCNC(=O)OCCCCCCCCCCCCO	Ratio	'='	2.0										False	CHEMBL874582	Ratio of k2/k-2 for acetylcholinesterase	B	BAO_0000357	single protein format	None	None	None	None	None	CHEMBL220	Acetylcholinesterase	Homo sapiens	SINGLE PROTEIN	CHEMBL1141982	1	Scientific Literature	Bioorg. Med. Chem. Lett.	2005	None
CHEMBL338492		0	208.28	0	2.12	35	CC(=O)Oc1ccc(C)c([N+](C)(C)C)c1	IC50	'='	5333.35	nM	5.27			UO_0000065	25.32	0.48	3.15	20.05	False	CHEMBL641238	Inhibition acetylcholinesterase (AChE) enzyme.	B	BAO_0000357	single protein format	None	None	None	None	None	CHEMBL220	Acetylcholinesterase	Homo sapiens	SINGLE PROTEIN	CHEMBL1130277	1	Scientific Literature	J. Med. Chem.	1997	None
CHEMBL87623		0	410.53	0	3.48	3	COc1cc2c(cc1OC)C(=O)[C@@H]([C@H](O)C1CC[N+](C)(Cc3ccccc3)CC1)C2	EC50	'='	890.0	nM	6.05			UO_0000065					False	CHEMBL684541	In vitro reversal of vecuronium-induced neuromuscular block in guinea pig hemi-diaphragm.	F	BAO_0000019	assay format	None	None	None	None	None	CHEMBL220	Acetylcholinesterase	Homo sapiens	SINGLE PROTEIN	CHEMBL1135324	1	Scientific Literature	Bioorg. Med. Chem. Lett.	2002	None
CHEMBL243272		0	576.78	1	4.71	11	CCN(CCCCNC1=CC(=O)C(NCCCCN(CC)Cc2ccccc2OC)=CC1=O)Cc1ccccc1OC	Inhibition						Not Determined						False	CHEMBL895409	Inhibition of human AChE-induced amyloid beta (1-40) aggregation at 100 uM	B	BAO_0000357	single protein format	Homo sapiens	None	None	None	None	CHEMBL220	Acetylcholinesterase	Homo sapiens	SINGLE PROTEIN	CHEMBL1148814	1	Scientific Literature	J. Med. Chem.	2007	None
CHEMBL396199		0	557.43	1	5.25	29	COc1cc2cc(-c3ccc(C[N+](C)(C)Cc4ccccc4)cc3)c(=O)oc2cc1OC.[I-]	IC50	'='	10.5	nM	7.98			UO_0000065	18.53	0.34	2.73	16.39	False	CHEMBL894085	Inhibition of human recombinant AChE	B	BAO_0000357	single protein format	Homo sapiens	None	None	None	None	CHEMBL220	Acetylcholinesterase	Homo sapiens	SINGLE PROTEIN	CHEMBL1148720	1	Scientific Literature	J. Med. Chem.	2007	None
CHEMBL245055		0	415.49	1	5.11	25	COc1cc2oc(-c3cccc(CN(C)Cc4ccccc4)c3)cc(=O)c2cc1OC	IC50	'='	2270.0	nM	5.64			UO_0000065	13.58	0.25	0.53	10.87	False	CHEMBL894085	Inhibition of human recombinant AChE	B	BAO_0000357	single protein format	Homo sapiens	None	None	None	None	CHEMBL220	Acetylcholinesterase	Homo sapiens	SINGLE PROTEIN	CHEMBL1148720	1	Scientific Literature	J. Med. Chem.	2007	None
CHEMBL242905		0	460.49	1	5.02	8	COc1cc2cc(-c3ccc(CN(C)Cc4cccc([N+](=O)[O-])c4)cc3)c(=O)oc2cc1OC	IC50	'='	368.0	nM	6.43			UO_0000065	13.97	0.26	1.41	6.77	False	CHEMBL894085	Inhibition of human recombinant AChE	B	BAO_0000357	single protein format	Homo sapiens	None	None	None	None	CHEMBL220	Acetylcholinesterase	Homo sapiens	SINGLE PROTEIN	CHEMBL1148720	1	Scientific Literature	J. Med. Chem.	2007	None
CHEMBL398109		0	220.27	0	2.86	19	O=C1C(=O)c2sccc2-c2ccsc21	Ki	'>'	100000.0	nM				UO_0000065					False	CHEMBL900099	Inhibition of human acetylcholinesterase 1	B	BAO_0000357	single protein format	Homo sapiens	None	None	None	None	CHEMBL220	Acetylcholinesterase	Homo sapiens	SINGLE PROTEIN	CHEMBL1138234	1	Scientific Literature	J. Med. Chem.	2007	None
CHEMBL51931	9,10-PHENANTHRENEQUINONE	0	208.22	0	2.73	14	O=C1C(=O)c2ccccc2-c2ccccc21	Ki	'>'	100000.0	nM				UO_0000065					False	CHEMBL900099	Inhibition of human acetylcholinesterase 1	B	BAO_0000357	single protein format	Homo sapiens	None	None	None	None	CHEMBL220	Acetylcholinesterase	Homo sapiens	SINGLE PROTEIN	CHEMBL1138234	1	Scientific Literature	J. Med. Chem.	2007	None
CHEMBL235287		0	222.33	0	3.29	7	O=C(C(=O)C1CCCCC1)C1CCCCC1	Ki	'>'	100000.0	nM				UO_0000065					True	CHEMBL900099	Inhibition of human acetylcholinesterase 1	B	BAO_0000357	single protein format	Homo sapiens	None	None	None	None	CHEMBL220	Acetylcholinesterase	Homo sapiens	SINGLE PROTEIN	CHEMBL1138234	1	Scientific Literature	J. Med. Chem.	2007	None
CHEMBL287387		0	678.75	3	10.15	2-(OH)TPP	Oc1ccccc1-c1c2nc(c(-c3ccccc3O)c3ccc([nH]3)c(-c3ccccc3O)c3ccc([nH]3)c(-c3ccccc3O)c3nc1C=C3)C=C2	Ratio	'='	7.6										False	CHEMBL871832	Relative binding affinity for acetylcholinesterase compared to acetylthiocholine (0.14 mM)	B	BAO_0000357	single protein format	None	None	None	None	None	CHEMBL220	Acetylcholinesterase	Homo sapiens	SINGLE PROTEIN	CHEMBL1133210	1	Scientific Literature	Bioorg. Med. Chem. Lett.	2000	None
CHEMBL92955		0	475.61	1	5.47	1i	O=S(=O)(Nc1ccc2c(CCC3CCN(Cc4ccccc4)CC3)noc2c1)c1ccccc1	IC50	'='	14.0	nM	7.85			UO_0000065	16.51	0.32	2.38	10.41	True	CHEMBL644105	Evaluated for the in vitro inhibition of the Acetylcholinesterase (AChE) from human erythrocytes	B	BAO_0000019	assay format	None	None	None	None	None	CHEMBL220	Acetylcholinesterase	Homo sapiens	SINGLE PROTEIN	CHEMBL1127437	1	Scientific Literature	J. Med. Chem.	1994	None
CHEMBL379065		0	401.53	0	4.32	59	CCc1nnc(NC(=O)C2(CC(CCc3ccccc3)C(=O)O)CCCC2)s1	IC50	'>'	3000.0	nM				UO_0000065					False	CHEMBL862883	Inhibition of dog ACE	B	BAO_0000357	single protein format	Canis lupus familiaris	None	None	None	None	CHEMBL220	Acetylcholinesterase	Homo sapiens	SINGLE PROTEIN	CHEMBL1138065	1	Scientific Literature	J. Med. Chem.	2006	None
CHEMBL292421		0	344.50	0	5.00	1e	CCCCCCCNC(=O)Oc1ccc2c(c1)C1CCN(CC)C2C1	IC50	'='	169.0	nM	6.77			UO_0000065					False	CHEMBL645002	In vitro inhibitory activity against human acetylcholinesterase	F	BAO_0000019	assay format	Homo sapiens	None	None	None	None	CHEMBL220	Acetylcholinesterase	Homo sapiens	SINGLE PROTEIN	CHEMBL1127559	1	Scientific Literature	J. Med. Chem.	1994	None
CHEMBL136933	EPIPACHYSAMINE D	0	450.71	1	6.39	14	C[C@@H]([C@H]1CC[C@H]2[C@@H]3CC[C@H]4C[C@@H](NC(=O)c5ccccc5)CC[C@]4(C)[C@H]3CC[C@]12C)N(C)C	IC50	'='	28840.32	nM	4.54			UO_0000065	10.07	0.19	-1.85	14.04	False	CHEMBL641237	Compound was tested for the in silico inhibition of acetylcholinesterase	B	BAO_0000357	single protein format	None	None	None	None	None	CHEMBL220	Acetylcholinesterase	Homo sapiens	SINGLE PROTEIN	CHEMBL1136484	1	Scientific Literature	Bioorg. Med. Chem. Lett.	2003	None
CHEMBL3787223		0	284.38	0	0.95	13	COc1ccc2c(c1)CCC(NS(=O)(=O)N(C)C)C2	Ki	'='	1.05	nM	8.98			UO_0000065	31.57	0.65	8.03	15.31	False	CHEMBL3790087	Inhibition of AChE (unknown origin) using acetylcholine iodate as substrate preincubated for 10 mins followed by substrate addition by Lineweaver-Burk plot analysis	B	BAO_0000357	single protein format	Homo sapiens	None	None	None	None	CHEMBL220	Acetylcholinesterase	Homo sapiens	SINGLE PROTEIN	CHEMBL3784977	1	Scientific Literature	Bioorg. Med. Chem.	2016	None
CHEMBL45	MELATONIN	4	232.28	0	1.86	2	COc1ccc2[nH]cc(CCNC(C)=O)c2c1	IC50						Not Determined						False	CHEMBL864026	Inhibition of human AChE	B	BAO_0000357	single protein format	Homo sapiens	None	None	None	None	CHEMBL220	Acetylcholinesterase	Homo sapiens	SINGLE PROTEIN	CHEMBL1147732	1	Scientific Literature	J. Med. Chem.	2006	None
CHEMBL199585		0	537.54	2	7.62	6b	O=C(CCCCCCNc1c2c(nc3cc(Cl)cc(Cl)c13)CCCC2)NCCc1c[nH]c2ccccc12	IC50	'='	0.008	nM		Outside typical range		UO_0000065					True	CHEMBL864026	Inhibition of human AChE	B	BAO_0000357	single protein format	Homo sapiens	None	None	None	None	CHEMBL220	Acetylcholinesterase	Homo sapiens	SINGLE PROTEIN	CHEMBL1147732	1	Scientific Literature	J. Med. Chem.	2006	None
CHEMBL87823		0	402.56	1	5.87	14	COc1ccc2cc(C(=O)CCC3CC[N+](C)(Cc4ccccc4)CC3)ccc2c1	IC50	'='	50.0	nM	7.30			UO_0000065	18.14	0.33	1.43	27.76	True	CHEMBL644119	In vitro inhibition of human recombinant AChE.	B	BAO_0000357	single protein format	None	None	None	None	None	CHEMBL220	Acetylcholinesterase	Homo sapiens	SINGLE PROTEIN	CHEMBL1135324	1	Scientific Literature	Bioorg. Med. Chem. Lett.	2002	None
CHEMBL64815		0	302.42	1	5.03	12	Cc1ccc2nc3c(c(NCc4ccccc4)c2c1)CCCC3	IC50	'='	3715.35	nM	5.43			UO_0000065	17.96	0.32	0.40	21.79	False	CHEMBL638445	Experimental pIC50 values for the inhibition of acetylcholinesterase	B	BAO_0000357	single protein format	None	None	None	None	None	CHEMBL220	Acetylcholinesterase	Homo sapiens	SINGLE PROTEIN	CHEMBL1133184	1	Scientific Literature	J. Med. Chem.	2000	None
CHEMBL3787223		0	284.38	0	0.95	13	COc1ccc2c(c1)CCC(NS(=O)(=O)N(C)C)C2	IC50	'='	16.97	nM	7.77			UO_0000065	27.32	0.56	6.82	13.25	False	CHEMBL3789779	Inhibition of AChE (unknown origin) using acetylcholine iodate as substrate preincubated for 10 mins followed by substrate addition by Ellman's method	B	BAO_0000357	single protein format	Homo sapiens	None	None	None	None	CHEMBL220	Acetylcholinesterase	Homo sapiens	SINGLE PROTEIN	CHEMBL3784977	1	Scientific Literature	Bioorg. Med. Chem.	2016	None
CHEMBL3785207		0	234.30	0	1.52	17	CN(C)C(=O)N[C@H]1CCc2ccc(O)cc2C1	IC50	'='	103.3	nM	6.99			UO_0000065	29.82	0.56	5.47	13.29	False	CHEMBL3789779	Inhibition of AChE (unknown origin) using acetylcholine iodate as substrate preincubated for 10 mins followed by substrate addition by Ellman's method	B	BAO_0000357	single protein format	Homo sapiens	None	None	None	None	CHEMBL220	Acetylcholinesterase	Homo sapiens	SINGLE PROTEIN	CHEMBL3784977	1	Scientific Literature	Bioorg. Med. Chem.	2016	None
CHEMBL390083		0	403.48	0	4.86	15	COc1ccccc1CN(C)CCCOc1ccc2c(=O)c3ccccc3oc2c1	IC50	'='	3400.0	nM	5.47			UO_0000065	13.55	0.25	0.61	10.53	False	CHEMBL915960	Inhibition of human erythrocyte AchE	B	BAO_0000357	single protein format	Homo sapiens	None	None	None	None	CHEMBL220	Acetylcholinesterase	Homo sapiens	SINGLE PROTEIN	CHEMBL1144481	1	Scientific Literature	Bioorg. Med. Chem.	2007	None
CHEMBL292314		0	232.71	0	3.35	4	Nc1c2c(nc3cc(Cl)ccc13)CCCC2	IC50	'='	10.0	nM	8.00			UO_0000065	34.38	0.68	4.65	20.56	True	CHEMBL638445	Experimental pIC50 values for the inhibition of acetylcholinesterase	B	BAO_0000357	single protein format	None	None	None	None	None	CHEMBL220	Acetylcholinesterase	Homo sapiens	SINGLE PROTEIN	CHEMBL1133184	1	Scientific Literature	J. Med. Chem.	2000	None
CHEMBL95	TACRINE	4	198.27	0	2.70	TAC	Nc1c2c(nc3ccccc13)CCCC2	Ki	'='	7.64	nM	8.12			UO_0000065	40.94	0.74	5.42	20.86	False	CHEMBL3790087	Inhibition of AChE (unknown origin) using acetylcholine iodate as substrate preincubated for 10 mins followed by substrate addition by Lineweaver-Burk plot analysis	B	BAO_0000357	single protein format	Homo sapiens	None	None	None	None	CHEMBL220	Acetylcholinesterase	Homo sapiens	SINGLE PROTEIN	CHEMBL3784977	1	Scientific Literature	Bioorg. Med. Chem.	2016	None
CHEMBL479291	UNGEREMINE	0	265.27	0	1.64	ungeremine	[O-]c1cc2c3c(c1)c1cc4c(cc1c[n+]3CC2)OCO4	IC50	'='	3850.0	nM	5.42			UO_0000065	20.41	0.37	3.77	11.93	False	CHEMBL925438	Inhibition of AChE by Ellman method	B	BAO_0000357	single protein format	None	None	None	None	None	CHEMBL220	Acetylcholinesterase	Homo sapiens	SINGLE PROTEIN	CHEMBL1141279	1	Scientific Literature	J. Nat. Prod.	2007	None
CHEMBL173309		0	695.05	2	8.43	9	CCN(CCCCCC(=O)N(C)CCCCCCCCN(C)C(=O)CCCCCN(CC)Cc1ccccc1OC)Cc1ccccc1OC	IC50	'='	18.62	nM	7.73			UO_0000065	11.12	0.21	-0.70	11.79	False	CHEMBL638602	Inhibitory concentration of compound against acetylcholinesterase from human erythrocytes at pH=8.0	B	BAO_0000019	assay format	None	None	None	None	None	CHEMBL220	Acetylcholinesterase	Homo sapiens	SINGLE PROTEIN	CHEMBL1136713	1	Scientific Literature	J. Med. Chem.	2003	None
CHEMBL146873		0	274.36	0	2.24	53a	C#CCN(C)C(C)Cc1cccc(OC(=O)N(C)C)c1	IC50	'='	1640.0	nM	5.79			UO_0000065	21.09	0.40	3.55	17.65	False	CHEMBL636785	In vitro inhibitory concentration against purified Acetylcholinesterase of human erythrocytes; value ranges from 1.32-2.23	B	BAO_0000019	assay format	None	None	None	None	None	CHEMBL220	Acetylcholinesterase	Homo sapiens	SINGLE PROTEIN	CHEMBL1135657	1	Scientific Literature	J. Med. Chem.	2002	None
CHEMBL378762		0	325.43	0	3.24	R-10	CCC[C@H](CC1(C(=O)Nc2nnc(C)s2)CCCC1)C(=O)O	IC50	'>'	3000.0	nM				UO_0000065					False	CHEMBL862883	Inhibition of dog ACE	B	BAO_0000357	single protein format	Canis lupus familiaris	None	None	None	None	CHEMBL220	Acetylcholinesterase	Homo sapiens	SINGLE PROTEIN	CHEMBL1138065	1	Scientific Literature	J. Med. Chem.	2006	None
CHEMBL213861		0	338.45	0	2.21	20	CCCC(CC1(C(=O)N[C@@H]2CC[C@H](C(N)=O)C2)CCCC1)C(=O)O	IC50	'>'	3000.0	nM				UO_0000065					False	CHEMBL862883	Inhibition of dog ACE	B	BAO_0000357	single protein format	Canis lupus familiaris	None	None	None	None	CHEMBL220	Acetylcholinesterase	Homo sapiens	SINGLE PROTEIN	CHEMBL1138065	1	Scientific Literature	J. Med. Chem.	2006	None
CHEMBL425165		0	344.50	0	4.38	10	CCCCNC(=O)OCCCCCCCCOC(=O)NCCCC	Ratio	'='	2.6										False	CHEMBL874582	Ratio of k2/k-2 for acetylcholinesterase	B	BAO_0000357	single protein format	None	None	None	None	None	CHEMBL220	Acetylcholinesterase	Homo sapiens	SINGLE PROTEIN	CHEMBL1141982	1	Scientific Literature	Bioorg. Med. Chem. Lett.	2005	None
CHEMBL1085383		0	372.55	1	5.04	104	CCCCCCCNC(=O)Oc1ccc2c(c1)[C@]1(C)CCN(CCC)[C@@H]1C2	IC50	'='	93.0	nM	7.03			UO_0000065	18.87	0.36	1.99	16.91	False	CHEMBL1119333	Inhibition of AChE	B	BAO_0000357	single protein format	None	None	None	None	None	CHEMBL220	Acetylcholinesterase	Homo sapiens	SINGLE PROTEIN	CHEMBL1155460	1	Scientific Literature	Eur. J. Med. Chem.	2010	None
CHEMBL148882		0	236.31	0	2.37	1a	CC(c1cccc(OC(=O)N(C)C)c1)N(C)C	IC50	'='	30.0	nM	7.52			UO_0000065	31.83	0.60	5.15	22.95	False	CHEMBL645005	In vitro inhibitory concentration against purified Acetylcholinesterase of human erythrocytes	B	BAO_0000019	assay format	None	None	None	None	None	CHEMBL220	Acetylcholinesterase	Homo sapiens	SINGLE PROTEIN	CHEMBL1135657	1	Scientific Literature	J. Med. Chem.	2002	None
CHEMBL329231		0	389.50	0	4.56	161	O=C1CCc2cc3c(CCC4CCN(Cc5ccccc5)CC4)noc3cc2N1	IC50	'='	0.57	nM	9.24			UO_0000065	23.73	0.44	4.68	15.84	True	CHEMBL1119333	Inhibition of AChE	B	BAO_0000357	single protein format	None	None	None	None	None	CHEMBL220	Acetylcholinesterase	Homo sapiens	SINGLE PROTEIN	CHEMBL1155460	1	Scientific Literature	Eur. J. Med. Chem.	2010	None
CHEMBL427865		0	429.52	1	5.42	11	COc1cc2cc(-c3ccc(CN(C)Cc4cccc(C)c4)cc3)c(=O)oc2cc1OC	IC50	'='	122.0	nM	6.91			UO_0000065	16.10	0.30	1.49	13.32	False	CHEMBL894085	Inhibition of human recombinant AChE	B	BAO_0000357	single protein format	Homo sapiens	None	None	None	None	CHEMBL220	Acetylcholinesterase	Homo sapiens	SINGLE PROTEIN	CHEMBL1148720	1	Scientific Literature	J. Med. Chem.	2007	None
CHEMBL185164		0	428.66	1	6.72	13	CCCCNC(=O)OCCCCCCCCCCCCCCOC(=O)NCCCC	k-2	'='	2.4	10e-3 1/s									False	CHEMBL840292	Kinetic constant (k-2) for acetylcholinesterase	B	BAO_0000357	single protein format	None	None	None	None	None	CHEMBL220	Acetylcholinesterase	Homo sapiens	SINGLE PROTEIN	CHEMBL1141982	1	Scientific Literature	Bioorg. Med. Chem. Lett.	2005	None
CHEMBL1085281		0	317.78	0	2.61	26	COC(=O)Nc1ccc2n(c1)cc(-c1ccccc1)[n+]2C.[Cl-]	IC50	'='	50000.0	nM	4.30			UO_0000065	15.23	0.28	1.69	9.23	False	CHEMBL1119333	Inhibition of AChE	B	BAO_0000357	single protein format	None	None	None	None	None	CHEMBL220	Acetylcholinesterase	Homo sapiens	SINGLE PROTEIN	CHEMBL1155460	1	Scientific Literature	Eur. J. Med. Chem.	2010	None
CHEMBL1085129		0	466.58	1	5.36	182	CCCCCCNC(=O)Oc1cccc(CN(C)CCCOc2ccc3c(=O)ccoc3c2)c1	IC50	'='	21.0	nM	7.68			UO_0000065	16.46	0.31	2.32	9.48	False	CHEMBL1119333	Inhibition of AChE	B	BAO_0000357	single protein format	None	None	None	None	None	CHEMBL220	Acetylcholinesterase	Homo sapiens	SINGLE PROTEIN	CHEMBL1155460	1	Scientific Literature	Eur. J. Med. Chem.	2010	None
CHEMBL3216469		0	640.53	2	7.95	16.2HCl	Cl.Cl.Cl.Oc1c(CNCCCCCCCCCNc2c3c(nc4ccccc24)CCCC3)cc(Cl)c2cccnc12	IC50	'='	1.0	nM	9.00			UO_0000065	16.94	0.32	1.05	12.84	False	CHEMBL1177574	Inhibition of human erythrocyte AChE by Ellman's reaction	B	BAO_0000357	single protein format	Homo sapiens	None	None	None	None	CHEMBL220	Acetylcholinesterase	Homo sapiens	SINGLE PROTEIN	CHEMBL1177734	1	Scientific Literature	J. Med. Chem.	2010	None
CHEMBL131318		0	450.54	1	5.20	5k	COc1ccc2c(c1)c(/C=C1\CN(Cc3ccccc3)CCC1=O)cn2C(=O)c1ccccc1	IC50	'='	80000.0	nM	4.10			UO_0000065	9.09	0.16	-1.10	7.95	False	CHEMBL875241	Inhibitory concentration required against acetylcholinesterase activity	B	BAO_0000357	single protein format	None	None	None	None	None	CHEMBL220	Acetylcholinesterase	Homo sapiens	SINGLE PROTEIN	CHEMBL1134784	1	Scientific Literature	J. Med. Chem.	2001	None
CHEMBL1172913		0	446.39	0	4.12	14	Cc1ccccc1NC(=O)Oc1ccc2c(c1)[C@]1(C)CC[N+](C)(C)C1N2C.[Br-]	IC50	'='	14.6	nM	7.84			UO_0000065	21.38	0.40	3.72	18.85	False	CHEMBL1176719	Inhibition of human whole RBC AChE pretreated for 30 mins by Ellman technique	B	BAO_0000357	single protein format	Homo sapiens	None	None	None	None	CHEMBL220	Acetylcholinesterase	Homo sapiens	SINGLE PROTEIN	CHEMBL1177652	1	Scientific Literature	Bioorg. Med. Chem.	2010	None
CHEMBL245054		0	415.49	1	5.11	23	COc1cc2occ(-c3cccc(CN(C)Cc4ccccc4)c3)c(=O)c2cc1OC	IC50	'='	2020.0	nM	5.70			UO_0000065	13.71	0.25	0.58	10.97	False	CHEMBL894085	Inhibition of human recombinant AChE	B	BAO_0000357	single protein format	Homo sapiens	None	None	None	None	CHEMBL220	Acetylcholinesterase	Homo sapiens	SINGLE PROTEIN	CHEMBL1148720	1	Scientific Literature	J. Med. Chem.	2007	None
CHEMBL294745		0	247.30	0	2.97	35	Nc1ccc2c(N)c3c(nc2c1)-c1ccccc1C3	IC50	'='	28840.32	nM	4.54			UO_0000065	18.36	0.33	1.57	6.99	False	CHEMBL638445	Experimental pIC50 values for the inhibition of acetylcholinesterase	B	BAO_0000357	single protein format	None	None	None	None	None	CHEMBL220	Acetylcholinesterase	Homo sapiens	SINGLE PROTEIN	CHEMBL1133184	1	Scientific Literature	J. Med. Chem.	2000	None
CHEMBL611808		0	270.38	0	2.85	Huperazine Quat	CC1=CC2Cc3nc(O)ccc3C3(C1)C2CCCN3C	IC50	'>'	100000.0	nM				UO_0000065					False	CHEMBL644119	In vitro inhibition of human recombinant AChE.	B	BAO_0000357	single protein format	None	None	None	None	None	CHEMBL220	Acetylcholinesterase	Homo sapiens	SINGLE PROTEIN	CHEMBL1135324	1	Scientific Literature	Bioorg. Med. Chem. Lett.	2002	None
CHEMBL1082741		0	299.38	0	1.47	205	Nc1cc(-c2ccccc2)nnc1NCCN1CCOCC1	IC50	'='	270000.0	nM		Outside typical range		UO_0000065					False	CHEMBL1119333	Inhibition of AChE	B	BAO_0000357	single protein format	None	None	None	None	None	CHEMBL220	Acetylcholinesterase	Homo sapiens	SINGLE PROTEIN	CHEMBL1155460	1	Scientific Literature	Eur. J. Med. Chem.	2010	None
CHEMBL101988		0	377.94	0	3.78	245	CN(CCOCCNC(=S)Nc1ccc(Cl)cc1)Cc1ccccc1	IC50	'='	1800.0	nM	5.75			UO_0000065	15.20	0.31	1.96	15.73	False	CHEMBL1119333	Inhibition of AChE	B	BAO_0000357	single protein format	None	None	None	None	None	CHEMBL220	Acetylcholinesterase	Homo sapiens	SINGLE PROTEIN	CHEMBL1155460	1	Scientific Literature	Eur. J. Med. Chem.	2010	None
CHEMBL1085032		0	344.48	0	2.52	249	CN(CCOCCNC(=S)Nc1ccccn1)Cc1ccccc1	IC50	'='	4000.0	nM	5.40			UO_0000065	15.67	0.31	2.88	10.92	False	CHEMBL1119333	Inhibition of AChE	B	BAO_0000357	single protein format	None	None	None	None	None	CHEMBL220	Acetylcholinesterase	Homo sapiens	SINGLE PROTEIN	CHEMBL1155460	1	Scientific Literature	Eur. J. Med. Chem.	2010	None
CHEMBL1084094		0	353.55	1	5.43	262	CN(C)CCCCCCCCNc1c2c(nc3ccccc13)CCCC2	IC50	'='	47.0	nM	7.33			UO_0000065	20.73	0.38	1.90	26.02	False	CHEMBL1119333	Inhibition of AChE	B	BAO_0000357	single protein format	None	None	None	None	None	CHEMBL220	Acetylcholinesterase	Homo sapiens	SINGLE PROTEIN	CHEMBL1155460	1	Scientific Literature	Eur. J. Med. Chem.	2010	None
CHEMBL91432		0	414.60	1	5.23	320	CCCc1cc(=NCCC2CCN(Cc3ccccc3)CC2)[nH]nc1-c1ccccc1	IC50	'='	61.0	nM	7.21			UO_0000065	17.40	0.32	1.98	16.29	False	CHEMBL1119333	Inhibition of AChE	B	BAO_0000357	single protein format	None	None	None	None	None	CHEMBL220	Acetylcholinesterase	Homo sapiens	SINGLE PROTEIN	CHEMBL1155460	1	Scientific Literature	Eur. J. Med. Chem.	2010	None
CHEMBL91774		0	422.58	1	5.43	321	c1ccc(CN2CCC(CCN=c3[nH]nc(-c4ccccc4)c4ccccc34)CC2)cc1	IC50	'='	440.0	nM	6.36			UO_0000065	15.04	0.27	0.93	14.36	False	CHEMBL1119333	Inhibition of AChE	B	BAO_0000357	single protein format	None	None	None	None	None	CHEMBL220	Acetylcholinesterase	Homo sapiens	SINGLE PROTEIN	CHEMBL1155460	1	Scientific Literature	Eur. J. Med. Chem.	2010	None
CHEMBL74827		0	478.68	1	7.63	324	c1ccc2c(NCCCCCCCCNc3c4c(nc5ccccc35)CCC4)c3c(nc2c1)CCC3	IC50	'='	22.0	nM	7.66			UO_0000065	16.00	0.29	0.03	15.36	False	CHEMBL1119333	Inhibition of AChE	B	BAO_0000357	single protein format	None	None	None	None	None	CHEMBL220	Acetylcholinesterase	Homo sapiens	SINGLE PROTEIN	CHEMBL1155460	1	Scientific Literature	Eur. J. Med. Chem.	2010	None
CHEMBL1085018		0	319.36	0	4.77	354	O=[N+]([O-])c1ccc2c(Nc3ccccc3)c3c(nc2c1)CCCC3	IC50	'='	4800.0	nM	5.32			UO_0000065	16.65	0.30	0.55	7.81	False	CHEMBL1119333	Inhibition of AChE	B	BAO_0000357	single protein format	None	None	None	None	None	CHEMBL220	Acetylcholinesterase	Homo sapiens	SINGLE PROTEIN	CHEMBL1155460	1	Scientific Literature	Eur. J. Med. Chem.	2010	None
CHEMBL61849		0	310.49	1	5.80	355	CCCCCCCNc1c2c(nc3ccc(C)cc13)CCCC2	IC50	'='	390.0	nM	6.41			UO_0000065	20.64	0.38	0.61	25.72	False	CHEMBL1119333	Inhibition of AChE	B	BAO_0000357	single protein format	None	None	None	None	None	CHEMBL220	Acetylcholinesterase	Homo sapiens	SINGLE PROTEIN	CHEMBL1155460	1	Scientific Literature	Eur. J. Med. Chem.	2010	None
CHEMBL185896		0	324.46	1	5.50	428	CC(Cc1ccc(O)cc1)C1CCC(C)C(c2ccc(O)cc2)C1	IC50	'='	620.0	nM	6.21			UO_0000065	19.13	0.35	0.71	15.34	False	CHEMBL1119333	Inhibition of AChE	B	BAO_0000357	single protein format	None	None	None	None	None	CHEMBL220	Acetylcholinesterase	Homo sapiens	SINGLE PROTEIN	CHEMBL1155460	1	Scientific Literature	Eur. J. Med. Chem.	2010	None
CHEMBL186896		0	448.44	1	5.98	436	Fc1ccc(N(Cc2ccc3c(c2)OCO3)C(=S)Nc2cccc(C(F)(F)F)c2)cc1	IC50	'='	8000.0	nM	5.10			UO_0000065	11.37	0.22	-0.88	15.11	False	CHEMBL1119333	Inhibition of AChE	B	BAO_0000357	single protein format	None	None	None	None	None	CHEMBL220	Acetylcholinesterase	Homo sapiens	SINGLE PROTEIN	CHEMBL1155460	1	Scientific Literature	Eur. J. Med. Chem.	2010	None
CHEMBL189764		0	517.61	1	4.64	437	COc1ccc(-c2cc(-c3ccc(N(C)C)cc3)nc(NS(=O)(=O)c3ccc(NC(C)=O)cc3)n2)cc1	IC50	'='	8500.0	nM	5.07			UO_0000065	9.80	0.19	0.43	4.47	False	CHEMBL1119333	Inhibition of AChE	B	BAO_0000357	single protein format	None	None	None	None	None	CHEMBL220	Acetylcholinesterase	Homo sapiens	SINGLE PROTEIN	CHEMBL1155460	1	Scientific Literature	Eur. J. Med. Chem.	2010	None
CHEMBL109870		0	264.37	0	4.12	rac16	CC1=CC2Cc3nc4cc(C)ccc4c(N)c3C(C1)C2	Ratio						No data						False	CHEMBL849167	Ratio between IC50 of Human AChE and human AChE; ND is No data	B	BAO_0000357	single protein format	None	None	None	None	None	CHEMBL220	Acetylcholinesterase	Homo sapiens	SINGLE PROTEIN	CHEMBL1133449	1	Scientific Literature	J. Med. Chem.	2000	None
CHEMBL357207		0	333.26	1	5.51	rac31	CCC1=CC2Cc3nc4cc(Cl)cc(Cl)c4c(N)c3C(C1)C2	IC50	'='	1.39	nM	8.86			UO_0000065	26.58	0.55	3.35	22.76	False	CHEMBL644108	Inhibition of acetylcholinesterase isolated from Human erythrocytes.	B	BAO_0000019	assay format	None	None	None	None	None	CHEMBL220	Acetylcholinesterase	Homo sapiens	SINGLE PROTEIN	CHEMBL1133449	1	Scientific Literature	J. Med. Chem.	2000	None
CHEMBL496046		0	318.46	0	4.78	3, 2-oxokolavenic acid	CC1=CC(=O)C[C@@H]2[C@]1(C)CC[C@H](C)[C@@]2(C)CC/C(C)=C/C(=O)O	Activity	'='	1.0	ug				UO_0000023					False	CHEMBL979444	Inhibition of AChE	B	BAO_0000357	single protein format	None	None	None	None	None	CHEMBL220	Acetylcholinesterase	Homo sapiens	SINGLE PROTEIN	CHEMBL1157942	1	Scientific Literature	J. Nat. Prod.	2006	None
CHEMBL659	GALANTAMINE	4	287.36	0	1.85	galanthamine	COc1ccc2c3c1O[C@H]1C[C@@H](O)C=C[C@@]31CCN(C)C2	IC50	'='	1180.0	nM	5.93			UO_0000065	20.63	0.39	4.08	14.14	False	CHEMBL975663	Inhibition of human AChE by Ellman's assay	B	BAO_0000357	single protein format	Homo sapiens	None	None	None	None	CHEMBL220	Acetylcholinesterase	Homo sapiens	SINGLE PROTEIN	CHEMBL1158060	1	Scientific Literature	J. Nat. Prod.	2006	None
CHEMBL554056		0	376.93	0	4.05	18k	C#CCNC1CCc2ccc(OC(=O)N(CC)C3CCCCC3)cc21.Cl	IC50	'='	17900.0	nM	4.75			UO_0000065	13.94	0.26	0.70	11.42	False	CHEMBL641290	In vitro inhibitory concentration against purified Acetylcholinesterase of human erythrocytes; value ranges from 6.9-40.6	B	BAO_0000019	assay format	None	None	None	None	None	CHEMBL220	Acetylcholinesterase	Homo sapiens	SINGLE PROTEIN	CHEMBL1135657	1	Scientific Literature	J. Med. Chem.	2002	None
CHEMBL507903		0	710.92	2	6.09	14	CCN(CCCCCCn1c(=O)c2cc3c(=O)n(CCCCCCN(CC)Cc4ccccc4OC)c(=O)c3cc2c1=O)Cc1ccccc1OC	Inhibition	'='	51.1	%				UO_0000187					False	CHEMBL948466	Inhibition of human recombinant AChE-induced amyloid beta (1-40) aggregation at 100 uM by thioflavin T formation assay	B	BAO_0000357	single protein format	Homo sapiens	None	None	None	None	CHEMBL220	Acetylcholinesterase	Homo sapiens	SINGLE PROTEIN	CHEMBL1152287	1	Scientific Literature	J. Med. Chem.	2008	None
CHEMBL449941		0	580.86	2	6.91	12	CCN(CCCCCCN1CCN(CCCCCCN(CC)Cc2ccccc2OC)C1=O)Cc1ccccc1OC	IC50	'='	72.4	nM	7.14			UO_0000065	12.29	0.23	0.23	14.73	False	CHEMBL948464	Inhibition of human recombinant AChE by Ellman's assay	B	BAO_0000357	single protein format	Homo sapiens	None	None	None	None	CHEMBL220	Acetylcholinesterase	Homo sapiens	SINGLE PROTEIN	CHEMBL1152287	1	Scientific Literature	J. Med. Chem.	2008	None
CHEMBL452339		0	656.91	2	7.35	11	CCN(CCCCCCn1c(=O)c(=O)n(CCCCCCN(CC)Cc2ccccc2OC)c2ccccc21)Cc1ccccc1OC	IC50	'='	1.41	nM	8.85			UO_0000065	13.47	0.25	1.50	12.84	False	CHEMBL948464	Inhibition of human recombinant AChE by Ellman's assay	B	BAO_0000357	single protein format	Homo sapiens	None	None	None	None	CHEMBL220	Acetylcholinesterase	Homo sapiens	SINGLE PROTEIN	CHEMBL1152287	1	Scientific Literature	J. Med. Chem.	2008	None
CHEMBL235014		0	510.68	2	6.10	5	c1ccc2c(NCCOCCOCCNc3c4c(nc5ccccc35)CCCC4)c3c(nc2c1)CCCC3	IC50	'='	19.7	nM	7.71			UO_0000065	15.09	0.28	1.61	11.28	False	CHEMBL902667	Inhibition of human serum recombinant AChE by Ellman's method	B	BAO_0000357	single protein format	Homo sapiens	None	None	None	None	CHEMBL220	Acetylcholinesterase	Homo sapiens	SINGLE PROTEIN	CHEMBL1138347	1	Scientific Literature	J. Med. Chem.	2007	None
CHEMBL387188		0	299.81	0	3.25	(+/-)-8	CC12CC3Cc4nc5cc(Cl)ccc5c(N)c4C(C1)C3N2	IC50						Not Determined						False	CHEMBL911220	Inhibition of human erythrocyte AChE	B	BAO_0000357	single protein format	Homo sapiens	None	None	None	None	CHEMBL220	Acetylcholinesterase	Homo sapiens	SINGLE PROTEIN	CHEMBL1137340	1	Scientific Literature	J. Med. Chem.	2006	None
CHEMBL214467		0	341.84	0	3.58	(+/-)-5a	CC(=O)NC1C2C=C(C)CC1c1c(nc3cc(Cl)ccc3c1N)C2	IC50						Not Determined						False	CHEMBL911220	Inhibition of human erythrocyte AChE	B	BAO_0000357	single protein format	Homo sapiens	None	None	None	None	CHEMBL220	Acetylcholinesterase	Homo sapiens	SINGLE PROTEIN	CHEMBL1137340	1	Scientific Literature	J. Med. Chem.	2006	None
CHEMBL545103		0	308.81	0	2.35	23b	C#CCNC1CCc2c(OC(=O)N(C)CC)cccc21.Cl	IC50	'='	2150.0	nM	5.67			UO_0000065	20.81	0.39	3.32	13.63	False	CHEMBL644213	In vitro inhibitory concentration against purified Acetylcholinesterase of human erythrocytes; value ranges from 1.89-2.50	B	BAO_0000019	assay format	None	None	None	None	None	CHEMBL220	Acetylcholinesterase	Homo sapiens	SINGLE PROTEIN	CHEMBL1135657	1	Scientific Literature	J. Med. Chem.	2002	None
CHEMBL376011		0	184.20	0	2.42	3e	Oc1ccc2[nH]c3cnccc3c2c1	IC50	'>'	10000.0	nM				UO_0000065					False	CHEMBL911302	Inhibition of AChE	B	BAO_0000357	single protein format	Homo sapiens	None	None	None	None	CHEMBL220	Acetylcholinesterase	Homo sapiens	SINGLE PROTEIN	CHEMBL1139709	1	Scientific Literature	Bioorg. Med. Chem. Lett.	2006	None
CHEMBL376012		0	198.22	0	2.73	3g	Cc1nccc2c1[nH]c1ccc(O)cc12	IC50	'>'	10000.0	nM				UO_0000065					False	CHEMBL911302	Inhibition of AChE	B	BAO_0000357	single protein format	Homo sapiens	None	None	None	None	CHEMBL220	Acetylcholinesterase	Homo sapiens	SINGLE PROTEIN	CHEMBL1139709	1	Scientific Literature	Bioorg. Med. Chem. Lett.	2006	None
CHEMBL224433		0	429.56	1	6.41	7	CN(CCCCCCCOc1ccc2c(=O)c3ccccc3oc2c1)Cc1ccccc1	IC50	'='	2820.0	nM	5.55			UO_0000065	12.92	0.24	-0.86	13.00	True	CHEMBL915960	Inhibition of human erythrocyte AchE	B	BAO_0000357	single protein format	Homo sapiens	None	None	None	None	CHEMBL220	Acetylcholinesterase	Homo sapiens	SINGLE PROTEIN	CHEMBL1144481	1	Scientific Literature	Bioorg. Med. Chem.	2007	None
CHEMBL542018		0	256.73	0	1.74	7g	CCNC(=O)Oc1ccc2c(c1)C(N)CC2.Cl	IC50	'='	17700.0	nM	4.75			UO_0000065	21.57	0.41	3.01	7.38	False	CHEMBL641292	In vitro inhibitory concentration against purified Acetylcholinesterase of human erythrocytes; value ranges from 7.33-61.5	B	BAO_0000019	assay format	None	None	None	None	None	CHEMBL220	Acetylcholinesterase	Homo sapiens	SINGLE PROTEIN	CHEMBL1135657	1	Scientific Literature	J. Med. Chem.	2002	None
CHEMBL357492		0	248.33	0	1.95	17b	CCN(C)C(=O)Oc1ccc2c(c1)CC(N)CC2	IC50	'='	79600.0	nM	4.10			UO_0000065	16.51	0.31	2.15	7.38	False	CHEMBL640425	In vitro inhibitory concentration against purified Acetylcholinesterase of human erythrocytes; value ranges from 33.4-148	B	BAO_0000019	assay format	None	None	None	None	None	CHEMBL220	Acetylcholinesterase	Homo sapiens	SINGLE PROTEIN	CHEMBL1135657	1	Scientific Literature	J. Med. Chem.	2002	None
CHEMBL514966		0	345.44	0	4.56	14	COc1ccc(C(=O)c2ccc(CN(C)Cc3ccccc3)cc2)cc1	IC50	'='	1820.0	nM	5.74			UO_0000065	16.62	0.30	1.18	19.43	True	CHEMBL1019313	Inhibition of human recombinant AChE by Ellman's method	B	BAO_0000357	single protein format	Homo sapiens	None	None	None	None	CHEMBL220	Acetylcholinesterase	Homo sapiens	SINGLE PROTEIN	CHEMBL1138541	1	Scientific Literature	Eur. J. Med. Chem.	2009	None
CHEMBL491528		0	387.48	0	4.49	6	COc1ccc(C(=O)c2ccc(CN3CCc4ccccc4C3)cc2)cc1OC	IC50	'='	54000.0	nM	4.27			UO_0000065	11.01	0.20	-0.22	11.01	False	CHEMBL1019313	Inhibition of human recombinant AChE by Ellman's method	B	BAO_0000357	single protein format	Homo sapiens	None	None	None	None	CHEMBL220	Acetylcholinesterase	Homo sapiens	SINGLE PROTEIN	CHEMBL1138541	1	Scientific Literature	Eur. J. Med. Chem.	2009	None
CHEMBL149084		0	283.80	0	2.14	6	C#CCCCC[n+]1ccn(C(C)(C)C)c1/C=N/O.[Cl-]	kOX	'='	323.0	M-1 min-1									False	CHEMBL641365	Bimolecular rate constant for reactivation of AchE in human erythrocytes	B	BAO_0000219	cell-based format	None	None	None	None	None	CHEMBL220	Acetylcholinesterase	Homo sapiens	SINGLE PROTEIN	CHEMBL1124682	1	Scientific Literature	J. Med. Chem.	1989	None
CHEMBL329231		0	389.50	0	4.56	34	O=C1CCc2cc3c(CCC4CCN(Cc5ccccc5)CC4)noc3cc2N1	IC50	'='	0.5754	nM	9.24			UO_0000065	23.72	0.44	4.68	15.83	False	CHEMBL1664219	Inhibition of human acetylcholinesterase	B	BAO_0000357	single protein format	Homo sapiens	None	None	None	None	CHEMBL220	Acetylcholinesterase	Homo sapiens	SINGLE PROTEIN	CHEMBL1649350	1	Scientific Literature	Eur. J. Med. Chem.	2011	None
CHEMBL75121		0	415.49	1	5.11	AP-2238	COc1cc2cc(-c3ccc(CN(C)Cc4ccccc4)cc3)c(=O)oc2cc1OC	IC50	'='	44.5	nM	7.35			UO_0000065	17.69	0.32	2.24	14.16	True	CHEMBL644787	Inhibitory potency was evaluated against recombinant human AChE	B	BAO_0000357	single protein format	None	None	None	None	None	CHEMBL220	Acetylcholinesterase	Homo sapiens	SINGLE PROTEIN	CHEMBL1145004	1	Scientific Literature	J. Med. Chem.	2003	None
CHEMBL347749		0	257.72	0	0.51	3i	CC#CCCOC[n+]1ccn(C)c1/C=N/O.[Cl-]	IC50	'='	76800.0	nM	4.12			UO_0000065	18.51	0.35	3.60	8.13	False	CHEMBL644118	Reversible inhibition of acetylcholinesterase (AChE) by 50 % in human erythrocytes	B	BAO_0000219	cell-based format	None	None	None	None	None	CHEMBL220	Acetylcholinesterase	Homo sapiens	SINGLE PROTEIN	CHEMBL1124682	1	Scientific Literature	J. Med. Chem.	1989	None
CHEMBL346399		0	257.72	0	0.51	3m	C#CCCCOC[n+]1ccn(C)c1/C=N/O.[Cl-]	kOX	'='	753.0	M-1 min-1									False	CHEMBL641365	Bimolecular rate constant for reactivation of AchE in human erythrocytes	B	BAO_0000219	cell-based format	None	None	None	None	None	CHEMBL220	Acetylcholinesterase	Homo sapiens	SINGLE PROTEIN	CHEMBL1124682	1	Scientific Literature	J. Med. Chem.	1989	None
CHEMBL55210		0	499.53	0	2.71	1k	COc1ccc(C(=O)N[C@H](C(=O)N2CCC[C@H]2C(=O)N[C@H](C(=O)C(F)(F)F)C(C)C)C(C)C)cc1	Ki						No inhibition						False	CHEMBL641513	Binding affinity for human erythrocyte Acetylcholinesterase; No inhibition at 188 uM (highest concentration tested)	B	BAO_0000357	single protein format	None	None	None	None	None	CHEMBL220	Acetylcholinesterase	Homo sapiens	SINGLE PROTEIN	CHEMBL1130170	1	Scientific Literature	J. Med. Chem.	1997	None
CHEMBL150819		0	187.24	0	1.60	39w	C#CCNC1CCc2c(O)cccc21	IC50						No data						False	CHEMBL643062	In vitro inhibitory concentration against purified Acetylcholinesterase of human erythrocytes.	B	BAO_0000019	assay format	None	None	None	None	None	CHEMBL220	Acetylcholinesterase	Homo sapiens	SINGLE PROTEIN	CHEMBL1135657	1	Scientific Literature	J. Med. Chem.	2002	None
CHEMBL190677	BENZOIN	4	212.25	0	2.60	1 (Benzoin)	O=C(c1ccccc1)C(O)c1ccccc1	Ki	'>'	100000.0	nM				UO_0000065					True	CHEMBL838859	Inhibition of 1 mM acetylthiocholine (AcTCh) binding to human Acetylcholinesterase	B	BAO_0000357	single protein format	Homo sapiens	None	None	None	None	CHEMBL220	Acetylcholinesterase	Homo sapiens	SINGLE PROTEIN	CHEMBL1141162	1	Scientific Literature	J. Med. Chem.	2005	None
CHEMBL155945		0	269.39	0	3.47	11	CN1CCC(CC/C=C2\Cc3ccccc3C2=O)CC1	IC50	'='	0.82	nM	9.09			UO_0000065	33.73	0.62	5.62	44.74	False	CHEMBL643386	Inhibition of acetylcholinesterase activity	B	BAO_0000357	single protein format	None	None	None	None	None	CHEMBL220	Acetylcholinesterase	Homo sapiens	SINGLE PROTEIN	CHEMBL1126158	1	Scientific Literature	J. Med. Chem.	1992	None
CHEMBL151559		0	274.36	0	2.24	51b	C#CCN(C)CCc1cccc(OC(=O)N(C)CC)c1	IC50	'='	16600.0	nM	4.78			UO_0000065	17.42	0.33	2.54	14.58	False	CHEMBL641291	In vitro inhibitory concentration against purified Acetylcholinesterase of human erythrocytes; value ranges from 7.3-50.4	B	BAO_0000019	assay format	None	None	None	None	None	CHEMBL220	Acetylcholinesterase	Homo sapiens	SINGLE PROTEIN	CHEMBL1135657	1	Scientific Literature	J. Med. Chem.	2002	None
CHEMBL378763		0	339.46	0	3.49	R-13	CCC[C@H](CC1(C(=O)Nc2nnc(CC)s2)CCCC1)C(=O)O	IC50	'>'	3000.0	nM				UO_0000065					False	CHEMBL862883	Inhibition of dog ACE	B	BAO_0000357	single protein format	Canis lupus familiaris	None	None	None	None	CHEMBL220	Acetylcholinesterase	Homo sapiens	SINGLE PROTEIN	CHEMBL1138065	1	Scientific Literature	J. Med. Chem.	2006	None
CHEMBL212409		0	343.47	0	3.72	69	CCCC(CC1(NC(=O)C2Cc3ccccc3C2)CCCC1)C(=O)O	IC50						Not Determined						False	CHEMBL862883	Inhibition of dog ACE	B	BAO_0000357	single protein format	Canis lupus familiaris	None	None	None	None	CHEMBL220	Acetylcholinesterase	Homo sapiens	SINGLE PROTEIN	CHEMBL1138065	1	Scientific Literature	J. Med. Chem.	2006	None
CHEMBL209441		0	424.54	0	4.31	71	CCCC(CC1(C(=O)N(C)c2ccc(=O)n(Cc3ccccc3)c2)CCCC1)C(=O)O	IC50						Not Determined						False	CHEMBL862883	Inhibition of dog ACE	B	BAO_0000357	single protein format	Canis lupus familiaris	None	None	None	None	CHEMBL220	Acetylcholinesterase	Homo sapiens	SINGLE PROTEIN	CHEMBL1138065	1	Scientific Literature	J. Med. Chem.	2006	None
CHEMBL92736		0	377.49	0	4.63	1g	CC(=O)Nc1ccc2c(CCC3CCN(Cc4ccccc4)CC3)noc2c1	IC50	'='	2.8	nM	8.55			UO_0000065	22.66	0.42	3.92	14.65	True	CHEMBL644105	Evaluated for the in vitro inhibition of the Acetylcholinesterase (AChE) from human erythrocytes	B	BAO_0000019	assay format	None	None	None	None	None	CHEMBL220	Acetylcholinesterase	Homo sapiens	SINGLE PROTEIN	CHEMBL1127437	1	Scientific Literature	J. Med. Chem.	1994	None
CHEMBL1084882		0	420.60	1	5.83	106	CCCCCCCNC(=O)Oc1ccc2c(c1)[C@]1(C)CCN(Cc3ccccc3)[C@@H]1C2	IC50	'='	506.0	nM	6.30			UO_0000065	14.97	0.28	0.47	15.15	False	CHEMBL1119333	Inhibition of AChE	B	BAO_0000357	single protein format	None	None	None	None	None	CHEMBL220	Acetylcholinesterase	Homo sapiens	SINGLE PROTEIN	CHEMBL1155460	1	Scientific Literature	Eur. J. Med. Chem.	2010	None
CHEMBL1085629		0	260.34	0	2.14	111	CCN1CCC2c3cc(OC(=O)NC)ccc3CC21	IC50	'='	253.0	nM	6.60			UO_0000065	25.34	0.47	4.46	15.87	False	CHEMBL1119333	Inhibition of AChE	B	BAO_0000357	single protein format	None	None	None	None	None	CHEMBL220	Acetylcholinesterase	Homo sapiens	SINGLE PROTEIN	CHEMBL1155460	1	Scientific Literature	Eur. J. Med. Chem.	2010	None
CHEMBL340621		0	399.54	1	5.03	120	O=C(c1ccncc1)N(CCC1CCN(Cc2ccccc2)CC1)c1ccccc1	IC50	'='	64.0	nM	7.19			UO_0000065	18.01	0.33	2.16	19.74	False	CHEMBL1119333	Inhibition of AChE	B	BAO_0000357	single protein format	None	None	None	None	None	CHEMBL220	Acetylcholinesterase	Homo sapiens	SINGLE PROTEIN	CHEMBL1155460	1	Scientific Literature	Eur. J. Med. Chem.	2010	None
CHEMBL141001		0	393.44	0	3.49	145	O=C1c2cccc([N+](=O)[O-])c2C(=O)N1CCC1CCN(Cc2ccccc2)CC1	IC50	'='	9.0	nM	8.05			UO_0000065	20.45	0.38	4.56	9.61	False	CHEMBL1119333	Inhibition of AChE	B	BAO_0000357	single protein format	None	None	None	None	None	CHEMBL220	Acetylcholinesterase	Homo sapiens	SINGLE PROTEIN	CHEMBL1155460	1	Scientific Literature	Eur. J. Med. Chem.	2010	None
CHEMBL328468		0	375.47	0	4.17	162	O=C1Cc2cc3onc(CCC4CCN(Cc5ccccc5)CC4)c3cc2N1	IC50	'='	0.95	nM	9.02			UO_0000065	24.03	0.44	4.85	15.46	True	CHEMBL1119333	Inhibition of AChE	B	BAO_0000357	single protein format	None	None	None	None	None	CHEMBL220	Acetylcholinesterase	Homo sapiens	SINGLE PROTEIN	CHEMBL1155460	1	Scientific Literature	Eur. J. Med. Chem.	2010	None
CHEMBL134057		0	232.71	0	3.35	t5	Nc1c2c(nc3cccc(Cl)c13)CCCC2	IC50	'='	9.333	nM	8.03			UO_0000065	34.51	0.69	4.68	20.64	False	CHEMBL829159	In vitro inhibitory activity against human erythrocyte acetylcholinesterase	B	BAO_0000357	single protein format	Homo sapiens	None	None	None	None	CHEMBL220	Acetylcholinesterase	Homo sapiens	SINGLE PROTEIN	CHEMBL1138734	1	Scientific Literature	J. Med. Chem.	2004	None
CHEMBL812	PYRIDOSTIGMINE BROMIDE	4	261.12	0	0.57	1	CN(C)C(=O)Oc1ccc[n+](C)c1.[Br-]	IC50	'='	40000.0	nM	4.40			UO_0000065	24.27	0.46	3.83	13.16	False	CHEMBL1100708	Inhibition of human erythrocyte AChE after 5 mins by Ellman's method	B	BAO_0000357	single protein format	Homo sapiens	None	None	None	None	CHEMBL220	Acetylcholinesterase	Homo sapiens	SINGLE PROTEIN	CHEMBL1154957	1	Scientific Literature	Bioorg. Med. Chem. Lett.	2010	None
CHEMBL1088019		0	388.15	0	2.13	7	[Br-].[Br-].c1cc[n+](CCCCC[n+]2ccccc2)cc1	IC50	'='	1270000.0	nM		Outside typical range		UO_0000065					False	CHEMBL1100708	Inhibition of human erythrocyte AChE after 5 mins by Ellman's method	B	BAO_0000357	single protein format	Homo sapiens	None	None	None	None	CHEMBL220	Acetylcholinesterase	Homo sapiens	SINGLE PROTEIN	CHEMBL1154957	1	Scientific Literature	Bioorg. Med. Chem. Lett.	2010	None
CHEMBL186264		0	402.54	0	3.25	table 1 ID 43	CCOCC[n+]1ccc(CCC(=O)C2Cc3cc(OC)c(OC)cc3S2)cc1	Ki	'='	7.079	nM	8.15			UO_0000065	20.25	0.40	4.90	16.76	False	CHEMBL877109	Binding affinity towards Acetylcholinesterase	B	BAO_0000357	single protein format	Homo sapiens	None	None	None	None	CHEMBL220	Acetylcholinesterase	Homo sapiens	SINGLE PROTEIN	CHEMBL1138798	1	Scientific Literature	J. Med. Chem.	2004	None
CHEMBL92775		0	345.45	0	4.54	table 1 ID 11	N#Cc1ccc2c(CCC3CCN(Cc4ccccc4)CC3)noc2c1	IC50	'='	101.0	nM	7.00			UO_0000065	20.25	0.37	2.46	13.18	True	CHEMBL832763	Inhibitory activity against Acetylcholinesterase enzyme using human AChE assay	B	BAO_0000357	single protein format	Homo sapiens	None	None	None	None	CHEMBL220	Acetylcholinesterase	Homo sapiens	SINGLE PROTEIN	CHEMBL1138798	1	Scientific Literature	J. Med. Chem.	2004	None
CHEMBL92142		0	330.48	1	5.08	table 1 ID 17	c1ccc(CN2CCC(CCc3nccc4ccccc34)CC2)cc1	Ki	'='	218.78	nM	6.66			UO_0000065	20.15	0.36	1.58	41.29	False	CHEMBL877109	Binding affinity towards Acetylcholinesterase	B	BAO_0000357	single protein format	Homo sapiens	None	None	None	None	CHEMBL220	Acetylcholinesterase	Homo sapiens	SINGLE PROTEIN	CHEMBL1138798	1	Scientific Literature	J. Med. Chem.	2004	None
CHEMBL364125		0	392.54	0	3.99	table 1 ID 32	COCC[N+]1(C)CCCC(C(=O)c2cc3cc(OC)c(OC)cc3s2)CC1	IC50	'='	53.0	nM	7.28			UO_0000065	18.53	0.37	3.29	16.25	False	CHEMBL832763	Inhibitory activity against Acetylcholinesterase enzyme using human AChE assay	B	BAO_0000357	single protein format	Homo sapiens	None	None	None	None	CHEMBL220	Acetylcholinesterase	Homo sapiens	SINGLE PROTEIN	CHEMBL1138798	1	Scientific Literature	J. Med. Chem.	2004	None
CHEMBL603256		0	522.73	2	7.18	15	CN(Cc1ccccc1)Cc1ccc(/C=C2\Cc3ccc(OCCCCCN4CCCCC4)cc3C2=O)cc1	IC50	'='	200.0	nM	6.70			UO_0000065	12.82	0.23	-0.48	20.44	True	CHEMBL1067130	Inhibition of human recombinant AChE preincubated for 20 mins before substrate addition by Ellman's method	B	BAO_0000357	single protein format	Homo sapiens	None	None	None	None	CHEMBL220	Acetylcholinesterase	Homo sapiens	SINGLE PROTEIN	CHEMBL1157624	1	Scientific Literature	Bioorg. Med. Chem.	2010	None
CHEMBL313231		0	366.48	0	4.44	table 1 ID 49	C[N+]1(Cc2ccccc2)CCC(CCC(=O)c2ccc3c(c2)OCO3)CC1	Ki	'='	41.69	nM	7.38			UO_0000065	20.14	0.37	2.94	20.77	False	CHEMBL877109	Binding affinity towards Acetylcholinesterase	B	BAO_0000357	single protein format	Homo sapiens	None	None	None	None	CHEMBL220	Acetylcholinesterase	Homo sapiens	SINGLE PROTEIN	CHEMBL1138798	1	Scientific Literature	J. Med. Chem.	2004	None
CHEMBL187603		0	456.63	0	4.10	table 1 ID 61	COc1cc2c(cc1OC)SC(C(=O)CC(O)C1CC[N+](C)(Cc3ccccc3)CC1)C2	IC50	'='	190.0	nM	6.72			UO_0000065	14.72	0.29	2.62	12.05	False	CHEMBL832763	Inhibitory activity against Acetylcholinesterase enzyme using human AChE assay	B	BAO_0000357	single protein format	Homo sapiens	None	None	None	None	CHEMBL220	Acetylcholinesterase	Homo sapiens	SINGLE PROTEIN	CHEMBL1138798	1	Scientific Literature	J. Med. Chem.	2004	None
CHEMBL589536		0	339.46	0	4.09	32	O=C(NCCN1CCCC1)N1c2ccccc2Sc2ccccc21	Ki	'='	29400.0	nM	4.53			UO_0000065	13.35	0.26	0.44	12.74	False	CHEMBL1068998	Inhibition of human recombinant AChE by modified Ellman's spectrophotometric method	B	BAO_0000357	single protein format	Homo sapiens	None	None	None	None	CHEMBL220	Acetylcholinesterase	Homo sapiens	SINGLE PROTEIN	CHEMBL1157634	1	Scientific Literature	Bioorg. Med. Chem.	2010	None
CHEMBL165726		0	234.73	0	3.76	17	Clc1ccc2c(c1)CN1CCCCCC1=N2	IC50	'='	500.0	nM	6.30			UO_0000065	26.84	0.54	2.54	40.39	False	CHEMBL644110	Inhibitory activity against acetylcholinesterase in human RBC	B	BAO_0000357	single protein format	None	None	None	None	None	CHEMBL220	Acetylcholinesterase	Homo sapiens	SINGLE PROTEIN	CHEMBL1150531	1	Scientific Literature	Bioorg. Med. Chem. Lett.	1996	None
CHEMBL244619		0	400.43	1	5.00	18	CN(Cc1ccccc1)Cc1ccc(-c2cc3cc([N+](=O)[O-])ccc3oc2=O)cc1	IC50	'='	148.0	nM	6.83			UO_0000065	17.06	0.31	1.83	8.92	False	CHEMBL894085	Inhibition of human recombinant AChE	B	BAO_0000357	single protein format	Homo sapiens	None	None	None	None	CHEMBL220	Acetylcholinesterase	Homo sapiens	SINGLE PROTEIN	CHEMBL1148720	1	Scientific Literature	J. Med. Chem.	2007	None
CHEMBL413794		0	385.46	1	5.10	5	COc1ccc2oc(=O)c(-c3cccc(CN(C)Cc4ccccc4)c3)cc2c1	IC50	'='	303.0	nM	6.52			UO_0000065	16.91	0.31	1.42	15.27	False	CHEMBL894085	Inhibition of human recombinant AChE	B	BAO_0000357	single protein format	Homo sapiens	None	None	None	None	CHEMBL220	Acetylcholinesterase	Homo sapiens	SINGLE PROTEIN	CHEMBL1148720	1	Scientific Literature	J. Med. Chem.	2007	None
CHEMBL599252		0	496.70	1	6.64	8	CCN(CC)CCCCOc1ccc2c(c1)C/C(=C\c1ccc(CN(C)Cc3ccccc3)cc1)C2=O	IC50	'='	3950.0	nM	5.40			UO_0000065	10.88	0.20	-1.24	16.48	False	CHEMBL1067130	Inhibition of human recombinant AChE preincubated for 20 mins before substrate addition by Ellman's method	B	BAO_0000357	single protein format	Homo sapiens	None	None	None	None	CHEMBL220	Acetylcholinesterase	Homo sapiens	SINGLE PROTEIN	CHEMBL1157624	1	Scientific Literature	Bioorg. Med. Chem.	2010	None
CHEMBL75121		0	415.49	1	5.11	AP-2238	COc1cc2cc(-c3ccc(CN(C)Cc4ccccc4)cc3)c(=O)oc2cc1OC	Inhibition	'='	35.0	%				UO_0000187					False	CHEMBL1067134	Inhibition of human recombinant AChE-induced amyloid beta (1-40) aggregation at 100 uM by thioflavin T fluorescence assay	B	BAO_0000357	single protein format	Homo sapiens	None	None	None	None	CHEMBL220	Acetylcholinesterase	Homo sapiens	SINGLE PROTEIN	CHEMBL1157624	1	Scientific Literature	Bioorg. Med. Chem.	2010	None
CHEMBL578774		0	275.10	0	0.26	15	O=C(O)CC[n+]1cccc(/C=N/O)c1.[Br-]	Activity	'='	0.0	%				UO_0000187					False	CHEMBL1044665	Reactivation of paraoxon inhibited recombinant human AChE at 1 mM after 30 mins	B	BAO_0000357	single protein format	Homo sapiens	None	None	None	None	CHEMBL220	Acetylcholinesterase	Homo sapiens	SINGLE PROTEIN	CHEMBL1155329	1	Scientific Literature	Bioorg. Med. Chem. Lett.	2009	None
CHEMBL345124	PROPIDIUM	0	668.41	0	4.99	propidium	CC[N+](C)(CC)CCC[n+]1c(-c2ccccc2)c2cc(N)ccc2c2ccc(N)cc21.[I-].[I-]	IC50	'='	32300.0	nM	4.49			UO_0000065	10.83	0.20	-0.50	8.03	True	CHEMBL895407	Inhibition of human recombinant acetylcholinesterase	B	BAO_0000357	single protein format	Homo sapiens	None	None	None	None	CHEMBL220	Acetylcholinesterase	Homo sapiens	SINGLE PROTEIN	CHEMBL1148814	1	Scientific Literature	J. Med. Chem.	2007	None
CHEMBL243057		0	641.73	2	7.56	23	CCN(CCCCCCNC1=CC(=O)C(NCCCCCCN(CC)Cc2ccccc2Cl)=CC1=O)Cc1ccccc1Cl	IC50	'='	593.0	nM	6.23			UO_0000065	9.70	0.19	-1.33	9.63	False	CHEMBL895407	Inhibition of human recombinant acetylcholinesterase	B	BAO_0000357	single protein format	Homo sapiens	None	None	None	None	CHEMBL220	Acetylcholinesterase	Homo sapiens	SINGLE PROTEIN	CHEMBL1148814	1	Scientific Literature	J. Med. Chem.	2007	None
CHEMBL242191		0	604.84	2	5.49	17	COc1ccccc1CN(C)CCCCCCNC1=CC(=O)C(NCCCCCCN(C)Cc2ccccc2OC)=CC1=O	IC50	'='	77.8	nM	7.11			UO_0000065	11.75	0.22	1.62	8.55	False	CHEMBL895407	Inhibition of human recombinant acetylcholinesterase	B	BAO_0000357	single protein format	Homo sapiens	None	None	None	None	CHEMBL220	Acetylcholinesterase	Homo sapiens	SINGLE PROTEIN	CHEMBL1148814	1	Scientific Literature	J. Med. Chem.	2007	None
CHEMBL242190		0	660.86	2	5.32	15	CCN(Cc1ccccc1OC)C(=O)CCCCCNC1=CC(=O)C(NCCCCCC(=O)N(CC)Cc2ccccc2OC)=CC1=O	IC50	'='	11600.0	nM	4.94			UO_0000065	7.47	0.14	-0.38	4.21	False	CHEMBL895407	Inhibition of human recombinant acetylcholinesterase	B	BAO_0000357	single protein format	Homo sapiens	None	None	None	None	CHEMBL220	Acetylcholinesterase	Homo sapiens	SINGLE PROTEIN	CHEMBL1148814	1	Scientific Literature	J. Med. Chem.	2007	None
CHEMBL394348		0	660.94	2	6.35	14	CCN(CCCCCCNC1=CC(=O)C(NCCCCCCN(CC)CCc2ccccc2OC)=CC1=O)CCc1ccccc1OC	IC50	'='	17.3	nM	7.76			UO_0000065	11.74	0.22	1.41	9.34	False	CHEMBL895407	Inhibition of human recombinant acetylcholinesterase	B	BAO_0000357	single protein format	Homo sapiens	None	None	None	None	CHEMBL220	Acetylcholinesterase	Homo sapiens	SINGLE PROTEIN	CHEMBL1148814	1	Scientific Literature	J. Med. Chem.	2007	None
CHEMBL243269		0	660.94	2	7.05	6	CCN(CCCCCCNC1=C(C)C(=O)C(NCCCCCCN(CC)Cc2ccccc2OC)=C(C)C1=O)Cc1ccccc1OC	IC50	'='	9.5	nM	8.02			UO_0000065	12.14	0.23	0.97	9.65	False	CHEMBL895407	Inhibition of human recombinant acetylcholinesterase	B	BAO_0000357	single protein format	Homo sapiens	None	None	None	None	CHEMBL220	Acetylcholinesterase	Homo sapiens	SINGLE PROTEIN	CHEMBL1148814	1	Scientific Literature	J. Med. Chem.	2007	None
CHEMBL95	TACRINE	4	198.27	0	2.70	THA	Nc1c2c(nc3ccccc13)CCCC2	IC50	'='	180.0	nM	6.75			UO_0000065	34.02	0.61	4.04	17.33	True	CHEMBL641506	Inhibition of human acetylcholinesterase-I	B	BAO_0000357	single protein format	None	None	None	None	None	CHEMBL220	Acetylcholinesterase	Homo sapiens	SINGLE PROTEIN	CHEMBL1125408	1	Scientific Literature	J. Med. Chem.	1992	None
CHEMBL540132		0	913.28	2	7.71	16	CC[N+](CC)(CC)CCOc1cc(OCC[N+](CC)(CC)CC)cc(C(=O)NCCCCCC(=O)NNc2c3c(nc4cc(Cl)ccc24)CCCC3)c1.[Br-].[Br-]	IC50	'='	6.75	nM	8.17			UO_0000065	10.84	0.21	0.46	8.04	False	CHEMBL900177	Inhibition of human Acetylcholinesterase	B	BAO_0000357	single protein format	Homo sapiens	None	None	None	None	CHEMBL220	Acetylcholinesterase	Homo sapiens	SINGLE PROTEIN	CHEMBL1138241	1	Scientific Literature	J. Med. Chem.	2007	None
CHEMBL545333		0	284.79	0	2.34	8b	CCN(C)C(=O)Oc1ccc2c(c1)C(NC)CC2.Cl	IC50	'='	38600.0	nM	4.41			UO_0000065	17.77	0.33	2.07	10.62	False	CHEMBL646048	In vitro inhibitory concentration against purified Acetylcholinesterase of human erythrocytes; value ranges from 28.1-58.3	B	BAO_0000019	assay format	None	None	None	None	None	CHEMBL220	Acetylcholinesterase	Homo sapiens	SINGLE PROTEIN	CHEMBL1135657	1	Scientific Literature	J. Med. Chem.	2002	None
CHEMBL157336		0	495.80	1	6.87	5f	CN(C)c1ccc(CC(=O)NCCCCCCCCCCCCNC23CC4CC(CC(C4)C2)C3)cc1	IC50	'>'	100000.0	nM				UO_0000065					False	CHEMBL644107	Compound was evaluated for the inhibition of acetylcholinesterase (AChE) in human erythrocytes	B	BAO_0000219	cell-based format	None	None	None	None	None	CHEMBL220	Acetylcholinesterase	Homo sapiens	SINGLE PROTEIN	CHEMBL1131645	1	Scientific Literature	Bioorg. Med. Chem. Lett.	1998	None
CHEMBL110077		0	268.33	0	3.95	rac18	CC1=C[C@@H]2Cc3nc4cc(F)ccc4c(N)c3C(C1)C2	IC50	'='	4.58	nM	8.34			UO_0000065	31.08	0.57	4.39	21.43	False	CHEMBL644108	Inhibition of acetylcholinesterase isolated from Human erythrocytes.	B	BAO_0000019	assay format	None	None	None	None	None	CHEMBL220	Acetylcholinesterase	Homo sapiens	SINGLE PROTEIN	CHEMBL1133449	1	Scientific Literature	J. Med. Chem.	2000	None
CHEMBL1788298		0	294.78	0	1.96	(R)-18a	C#CCN[C@@H]1CCc2ccc(OC(=O)N(C)C)cc21.Cl	IC50	'='	1800.0	nM	5.75			UO_0000065	22.24	0.41	3.78	13.82	False	CHEMBL636787	In vitro inhibitory concentration against purified Acetylcholinesterase of human erythrocytes; value ranges from 1.57-2.08	B	BAO_0000019	assay format	None	None	None	None	None	CHEMBL220	Acetylcholinesterase	Homo sapiens	SINGLE PROTEIN	CHEMBL1135657	1	Scientific Literature	J. Med. Chem.	2002	None
CHEMBL543218		0	308.81	0	2.40	18h	C#CCNC1CCc2ccc(OC(=O)NCCC)cc21.Cl	IC50	'='	2380.0	nM	5.62			UO_0000065	20.65	0.38	3.22	11.17	False	CHEMBL644212	In vitro inhibitory concentration against purified Acetylcholinesterase of human erythrocytes; value ranges from 1.85-3.26	B	BAO_0000019	assay format	None	None	None	None	None	CHEMBL220	Acetylcholinesterase	Homo sapiens	SINGLE PROTEIN	CHEMBL1135657	1	Scientific Literature	J. Med. Chem.	2002	None
CHEMBL54577		0	469.63	1	6.40	4	CC(C)c1ccc(NC(=O)Oc2ccc3c(c2)[C@]2(C)CCN(CCc4ccccc4)C2N3C)cc1	IC50	'>'	30000.0	nM				UO_0000065					True	CHEMBL644927	Ability to inhibit acetylcholinesterase (AChE), freshly prepared from human erythrocytes	B	BAO_0000019	assay format	None	None	None	None	None	CHEMBL220	Acetylcholinesterase	Homo sapiens	SINGLE PROTEIN	CHEMBL1132219	1	Scientific Literature	J. Med. Chem.	1999	None
CHEMBL394557		0	284.21	0	3.16	8	O=C(c1ccc(F)c(F)c1)C(O)c1ccc(F)c(F)c1	Ki	'>'	100000.0	nM				UO_0000065					False	CHEMBL893787	Inhibition of human AChE	B	BAO_0000357	single protein format	Homo sapiens	None	None	None	None	CHEMBL220	Acetylcholinesterase	Homo sapiens	SINGLE PROTEIN	CHEMBL1147944	1	Scientific Literature	Bioorg. Med. Chem.	2007	None
CHEMBL544165		0	343.25	0	3.00	24b	C#CCNC1CCc2c(Cl)cc(OC(=O)N(C)CC)cc21.Cl	IC50	'='	25500.0	nM	4.59			UO_0000065	14.97	0.30	1.59	11.05	False	CHEMBL644214	In vitro inhibitory concentration against purified Acetylcholinesterase of human erythrocytes; value ranges from 11.3-56.8	B	BAO_0000019	assay format	None	None	None	None	None	CHEMBL220	Acetylcholinesterase	Homo sapiens	SINGLE PROTEIN	CHEMBL1135657	1	Scientific Literature	J. Med. Chem.	2002	None
CHEMBL539109		0	401.49	0	1.92	50	CNC(=O)Oc1ccc2c(c1)[C@]1(C)CC[N+](C)(C)C1N2C.COS(=O)(=O)[O-]	IC50	'='	34.0	nM	7.47			UO_0000065	25.72	0.49	5.55	17.97	False	CHEMBL642295	Inhibitory activity against Acetylcholinesterase	B	BAO_0000357	single protein format	None	None	None	None	None	CHEMBL220	Acetylcholinesterase	Homo sapiens	SINGLE PROTEIN	CHEMBL1129057	1	Scientific Literature	J. Med. Chem.	1996	None
CHEMBL225198		0	517.12	2	7.36	6	O=C(CCc1c[nH]c2ccccc12)NCCCCCCCNc1c2c(nc3cc(Cl)ccc13)CCCC2	Inhibition	'='	96.0	%				UO_0000187					False	CHEMBL914531	Inhibition of human AChE-induced beta amyloid peptide(1-40) aggregation at 100 uM by thioflavin T-based fluorometric assay	F	BAO_0000019	assay format	Homo sapiens	None	None	None	None	CHEMBL220	Acetylcholinesterase	Homo sapiens	SINGLE PROTEIN	CHEMBL1139473	1	Scientific Literature	J. Med. Chem.	2005	None
CHEMBL223443		0	503.09	2	6.97	18	O=C(Cc1c[nH]c2ccccc12)NCCCCCCCNc1c2c(nc3cc(Cl)ccc13)CCCC2	Inhibition	'='	84.0	%				UO_0000187					False	CHEMBL914531	Inhibition of human AChE-induced beta amyloid peptide(1-40) aggregation at 100 uM by thioflavin T-based fluorometric assay	F	BAO_0000019	assay format	Homo sapiens	None	None	None	None	CHEMBL220	Acetylcholinesterase	Homo sapiens	SINGLE PROTEIN	CHEMBL1139473	1	Scientific Literature	J. Med. Chem.	2005	None
CHEMBL223443		0	503.09	2	6.97	18	O=C(Cc1c[nH]c2ccccc12)NCCCCCCCNc1c2c(nc3cc(Cl)ccc13)CCCC2	IC50	'='	7000.0	nM	5.16			UO_0000065					False	CHEMBL914532	Inhibition of human AChE-induced beta amyloid peptide(1-40) aggregation by thioflavin T-based fluorometric assay	F	BAO_0000019	assay format	Homo sapiens	None	None	None	None	CHEMBL220	Acetylcholinesterase	Homo sapiens	SINGLE PROTEIN	CHEMBL1139473	1	Scientific Literature	J. Med. Chem.	2005	None
CHEMBL242768		0	248.23	0	2.88	3	O=C(c1ccccc1F)C(O)c1ccccc1F	Ki	'>'	100000.0	nM				UO_0000065					False	CHEMBL893787	Inhibition of human AChE	B	BAO_0000357	single protein format	Homo sapiens	None	None	None	None	CHEMBL220	Acetylcholinesterase	Homo sapiens	SINGLE PROTEIN	CHEMBL1147944	1	Scientific Literature	Bioorg. Med. Chem.	2007	None
CHEMBL1128	EDROPHONIUM CHLORIDE	4	201.70	0	1.98	2	CC[N+](C)(C)c1cccc(O)c1.[Cl-]	IC50	'='	5170.0	nM	5.29			UO_0000065	31.80	0.60	3.31	26.13	True	CHEMBL1671581	Inhibition of human recombinant AChE by Lineweaver-Burk plot analysis	B	BAO_0000357	single protein format	Homo sapiens	None	None	None	None	CHEMBL220	Acetylcholinesterase	Homo sapiens	SINGLE PROTEIN	CHEMBL1667816	1	Scientific Literature	Eur. J. Med. Chem.	2011	None
CHEMBL1669481		0	460.21	0	3.66	5	[Br-].[Br-].c1ccc2c[n+](CCC[n+]3ccc4ccccc4c3)ccc2c1	IC50	'='	446000.0	nM		Outside typical range		UO_0000065					False	CHEMBL1671581	Inhibition of human recombinant AChE by Lineweaver-Burk plot analysis	B	BAO_0000357	single protein format	Homo sapiens	None	None	None	None	CHEMBL220	Acetylcholinesterase	Homo sapiens	SINGLE PROTEIN	CHEMBL1667816	1	Scientific Literature	Eur. J. Med. Chem.	2011	None
CHEMBL1669488		0	490.24	0	3.28	16	[Br-].[Br-].c1ccc2c[n+](CCOCC[n+]3ccc4ccccc4c3)ccc2c1	IC50	'='	1310000.0	nM		Outside typical range		UO_0000065					False	CHEMBL1671581	Inhibition of human recombinant AChE by Lineweaver-Burk plot analysis	B	BAO_0000357	single protein format	Homo sapiens	None	None	None	None	CHEMBL220	Acetylcholinesterase	Homo sapiens	SINGLE PROTEIN	CHEMBL1667816	1	Scientific Literature	Eur. J. Med. Chem.	2011	None
CHEMBL12937		0	396.62	0	4.94	12	CN(C)Cc1ccc(CSCCCCSCc2ccc(CN(C)C)o2)o1	IC50	'='	210.0	nM	6.68			UO_0000065	16.84	0.35	1.74	20.38	False	CHEMBL641506	Inhibition of human acetylcholinesterase-I	B	BAO_0000357	single protein format	None	None	None	None	None	CHEMBL220	Acetylcholinesterase	Homo sapiens	SINGLE PROTEIN	CHEMBL1125408	1	Scientific Literature	J. Med. Chem.	1992	None
CHEMBL94	PHYSOSTIGMINE	4	275.35	0	1.77	Physostigmine	CNC(=O)Oc1ccc2c(c1)[C@]1(C)CCN(C)[C@@H]1N2C	IC50	'='	43.0	nM	7.37			UO_0000065	26.75	0.50	5.60	16.44	False	CHEMBL644790	The compound was evaluated for the inhibition of human Acetylcholinesterase	B	BAO_0000357	single protein format	None	None	None	None	None	CHEMBL220	Acetylcholinesterase	Homo sapiens	SINGLE PROTEIN	CHEMBL1125408	1	Scientific Literature	J. Med. Chem.	1992	None
CHEMBL93936		0	405.54	0	4.51	1j	c1ccc(CN2CCC(CCc3noc4cc(N5CCOCC5)ccc34)CC2)cc1	IC50	'='	0.8	nM	9.10			UO_0000065	22.43	0.41	4.59	21.79	True	CHEMBL644105	Evaluated for the in vitro inhibition of the Acetylcholinesterase (AChE) from human erythrocytes	B	BAO_0000019	assay format	None	None	None	None	None	CHEMBL220	Acetylcholinesterase	Homo sapiens	SINGLE PROTEIN	CHEMBL1127437	1	Scientific Literature	J. Med. Chem.	1994	None
CHEMBL1669479	AMBENONIUM DICHLORIDE	0	552.37	0	3.08	1	C[N+](C)(CCNC(=O)C(=O)NCC[N+](C)(C)Cc1ccccc1Cl)Cc1ccccc1Cl.[Cl-].[Cl-]	Ki	'='	5.0	nM	8.30			UO_0000065	17.24	0.35	5.22	14.26	True	CHEMBL1671584	Dissociation constant for enzyme-inhibitor complex of human recombinant AChE by Lineweaver-Burk plot analysis	B	BAO_0000357	single protein format	Homo sapiens	None	None	None	None	CHEMBL220	Acetylcholinesterase	Homo sapiens	SINGLE PROTEIN	CHEMBL1667816	1	Scientific Literature	Eur. J. Med. Chem.	2011	None
CHEMBL575166		0	285.77	0	4.59	13	CC1=CC2Cc3nc4cc(Cl)ccc4c(O)c3C(C1)C2	IC50	'='	14700.0	nM	4.83			UO_0000065	16.91	0.33	0.24	14.59	False	CHEMBL1041236	Inhibition of human recombinant AChE in erythrocytes by Ellman's assay	B	BAO_0000219	cell-based format	Homo sapiens	None	None	None	None	CHEMBL220	Acetylcholinesterase	Homo sapiens	SINGLE PROTEIN	CHEMBL1154060	1	Scientific Literature	Bioorg. Med. Chem.	2009	None
CHEMBL573095		0	342.87	0	4.68	15b	CCC1=CC2Cc3nc4cc(Cl)ccc4c(NCCO)c3C(C1)C2	IC50	'='	6.75	nM	8.17			UO_0000065	23.83	0.46	3.49	18.10	False	CHEMBL1041236	Inhibition of human recombinant AChE in erythrocytes by Ellman's assay	B	BAO_0000219	cell-based format	Homo sapiens	None	None	None	None	CHEMBL220	Acetylcholinesterase	Homo sapiens	SINGLE PROTEIN	CHEMBL1154060	1	Scientific Literature	Bioorg. Med. Chem.	2009	None
CHEMBL575613		0	251.33	0	3.21	4a	CC1=CC2Cc3nc4ncccc4c(N)c3C(C1)C2	IC50	'='	810.0	nM	6.09			UO_0000065	24.24	0.44	2.88	11.76	False	CHEMBL1041236	Inhibition of human recombinant AChE in erythrocytes by Ellman's assay	B	BAO_0000219	cell-based format	Homo sapiens	None	None	None	None	CHEMBL220	Acetylcholinesterase	Homo sapiens	SINGLE PROTEIN	CHEMBL1154060	1	Scientific Literature	Bioorg. Med. Chem.	2009	None
CHEMBL330004		0	399.33	1	5.44	1m	Brc1ccc2c(CCC3CCN(Cc4ccccc4)CC3)noc2c1	IC50	'='	50.0	nM	7.30			UO_0000065	18.28	0.40	1.86	24.94	True	CHEMBL644105	Evaluated for the in vitro inhibition of the Acetylcholinesterase (AChE) from human erythrocytes	B	BAO_0000019	assay format	None	None	None	None	None	CHEMBL220	Acetylcholinesterase	Homo sapiens	SINGLE PROTEIN	CHEMBL1127437	1	Scientific Literature	J. Med. Chem.	1994	None
CHEMBL659	GALANTAMINE	4	287.36	0	1.85	Gallanthamine	COc1ccc2c3c1O[C@H]1C[C@@H](O)C=C[C@@]31CCN(C)C2	IC50	'~'	500.0	nM				UO_0000065					False	CHEMBL644119	In vitro inhibition of human recombinant AChE.	B	BAO_0000357	single protein format	None	None	None	None	None	CHEMBL220	Acetylcholinesterase	Homo sapiens	SINGLE PROTEIN	CHEMBL1135324	1	Scientific Literature	Bioorg. Med. Chem. Lett.	2002	None
CHEMBL32585		0	275.78	0	1.53	2h	CC(OC[n+]1ccn(C)c1/C=N/O)C(C)(C)C.[Cl-]	IC50	'='	11500.0	nM	4.94			UO_0000065	20.55	0.40	3.41	9.76	False	CHEMBL644116	Concentration required to inhibit 50% of acetylcholinesterase (AChE) in human erythrocyte(RBC).	B	BAO_0000357	single protein format	None	None	None	None	None	CHEMBL220	Acetylcholinesterase	Homo sapiens	SINGLE PROTEIN	CHEMBL1124669	1	Scientific Literature	J. Med. Chem.	1989	None
CHEMBL149427		0	225.68	0	0.81	3a	Cn1c(/C=N/O)[n+](C)c2ccccc21.[Cl-]	kOX	'='	400.0	M-1 min-1									False	CHEMBL641367	Bimolecular reactivation rate constant	B	BAO_0000357	single protein format	None	None	None	None	None	CHEMBL220	Acetylcholinesterase	Homo sapiens	SINGLE PROTEIN	CHEMBL1124669	1	Scientific Literature	J. Med. Chem.	1989	None
CHEMBL298312	METACRESOL	0	108.14	0	1.70	11 (table III)	Cc1cccc(O)c1	IC50	'='	45.71	nM	7.34			UO_0000065	67.87	1.25	5.64	36.28	False	CHEMBL648291	Inhibition of acetylcholinesterase.	B	BAO_0000357	single protein format	None	None	None	None	None	CHEMBL220	Acetylcholinesterase	Homo sapiens	SINGLE PROTEIN	CHEMBL1126157	1	Scientific Literature	J. Med. Chem.	1992	None
CHEMBL553599		0	370.88	0	3.53	18l	C#CCNC1CCc2ccc(OC(=O)N(C)Cc3ccccc3)cc21.Cl	IC50	'='	1780.0	nM	5.75			UO_0000065	17.19	0.31	2.22	13.83	False	CHEMBL645894	In vitro inhibitory concentration against purified Acetylcholinesterase of human erythrocytes; value ranges from 1.28-3.30	B	BAO_0000019	assay format	None	None	None	None	None	CHEMBL220	Acetylcholinesterase	Homo sapiens	SINGLE PROTEIN	CHEMBL1135657	1	Scientific Literature	J. Med. Chem.	2002	None
CHEMBL268499		0	424.68	1	5.72	14	CN(C)Cc1ccc(CSCCCCCCSCc2ccc(CN(C)C)o2)o1	IC50	'='	740.0	nM	6.13			UO_0000065	14.44	0.30	0.41	18.71	False	CHEMBL641506	Inhibition of human acetylcholinesterase-I	B	BAO_0000357	single protein format	None	None	None	None	None	CHEMBL220	Acetylcholinesterase	Homo sapiens	SINGLE PROTEIN	CHEMBL1125408	1	Scientific Literature	J. Med. Chem.	1992	None
CHEMBL640	PROCAINAMIDE	4	235.33	0	1.34	Procainamide	CCN(CC)CCNC(=O)c1ccc(N)cc1	Ki	'='	1000.0	nM	6.00			UO_0000065	25.50	0.48	4.66	10.28	False	CHEMBL641512	Binding affinity against Acetylcholinesterase of human RBC	B	BAO_0000357	single protein format	None	None	None	None	None	CHEMBL220	Acetylcholinesterase	Homo sapiens	SINGLE PROTEIN	CHEMBL1130148	1	Scientific Literature	J. Med. Chem.	1997	None
CHEMBL95	TACRINE	4	198.27	0	2.70	Tacrine	Nc1c2c(nc3ccccc13)CCCC2	IC50	'='	128.0	nM	6.89			UO_0000065	34.76	0.63	4.19	17.71	False	CHEMBL1065425	Inhibition of human AChE by Ellman's method	B	BAO_0000357	single protein format	Homo sapiens	None	None	None	None	CHEMBL220	Acetylcholinesterase	Homo sapiens	SINGLE PROTEIN	CHEMBL1152583	1	Scientific Literature	Bioorg. Med. Chem.	2009	None
CHEMBL137039		0	438.66	1	5.07	18	C/C=C(\C)C(=O)N[C@H]1CC[C@@]2(C)C(=CC[C@H]3C4=CC[C@H]([C@H](C)N(C)C)[C@@]4(C)CC[C@@H]32)C1=O	IC50	'='	5754.4	nM	5.24			UO_0000065	11.95	0.22	0.17	10.61	False	CHEMBL641237	Compound was tested for the in silico inhibition of acetylcholinesterase	B	BAO_0000357	single protein format	None	None	None	None	None	CHEMBL220	Acetylcholinesterase	Homo sapiens	SINGLE PROTEIN	CHEMBL1136484	1	Scientific Literature	Bioorg. Med. Chem. Lett.	2003	None
CHEMBL149542		0	285.78	0	1.29	3l	C#CCC(CCC)OC[n+]1ccn(C)c1/C=N/O.[Cl-]	Kr	'='	36000.0	M				UO_0000062					False	CHEMBL641015	Kinetic constant for formation of the inhibited enzyme/oximate complex in human erythrocytes	B	BAO_0000219	cell-based format	None	None	None	None	None	CHEMBL220	Acetylcholinesterase	Homo sapiens	SINGLE PROTEIN	CHEMBL1124682	1	Scientific Literature	J. Med. Chem.	1989	None
CHEMBL315385		0	391.58	1	5.45	TAK-147 Quat	C[N+]1(Cc2ccccc2)CCC(CCC(=O)c2ccc3c(c2)NCCCC3)CC1	IC50	'<'	500.0	nM				UO_0000065					False	CHEMBL644119	In vitro inhibition of human recombinant AChE.	B	BAO_0000357	single protein format	None	None	None	None	None	CHEMBL220	Acetylcholinesterase	Homo sapiens	SINGLE PROTEIN	CHEMBL1135324	1	Scientific Literature	Bioorg. Med. Chem. Lett.	2002	None
CHEMBL87823		0	402.56	1	5.87	14	COc1ccc2cc(C(=O)CCC3CC[N+](C)(Cc4ccccc4)CC3)ccc2c1	EC50	'='	530.0	nM	6.28			UO_0000065					False	CHEMBL684541	In vitro reversal of vecuronium-induced neuromuscular block in guinea pig hemi-diaphragm.	F	BAO_0000019	assay format	None	None	None	None	None	CHEMBL220	Acetylcholinesterase	Homo sapiens	SINGLE PROTEIN	CHEMBL1135324	1	Scientific Literature	Bioorg. Med. Chem. Lett.	2002	None
CHEMBL609977		0	1008.87	2	8.51	20	CC[N+](C)(CCCCCC(=O)N(C)CCCCCCCCN(C)C(=O)CCCCC[N+](C)(CC)Cc1ccccc1[N+](=O)[O-])Cc1ccccc1[N+](=O)[O-].[I-].[I-]	IC50	'='	12.88	nM	7.89			UO_0000065	10.45	0.20	-0.62	6.22	False	CHEMBL638601	Inhibitory concentration of compound against acetylcholinesterase from human erythrocytes at pH=7.5	B	BAO_0000019	assay format	None	None	None	None	None	CHEMBL220	Acetylcholinesterase	Homo sapiens	SINGLE PROTEIN	CHEMBL1136713	1	Scientific Literature	J. Med. Chem.	2003	None
CHEMBL1289506		0	523.42	2	5.31	4j	COc1cc2c(cc1OC)C(=O)C1(C2)C(c2ccccc2Cl)CN(C)C12C(=O)Nc1ccc(Cl)cc12	IC50	'='	6600.0	nM	5.18			UO_0000065	9.90	0.20	-0.13	7.63	False	CHEMBL1293120	Inhibition of human acetyl cholinesterase by Ellmann's method	B	BAO_0000357	single protein format	Homo sapiens	None	None	None	None	CHEMBL220	Acetylcholinesterase	Homo sapiens	SINGLE PROTEIN	CHEMBL1287675	1	Scientific Literature	Bioorg. Med. Chem. Lett.	2010	None
CHEMBL147465		0	214.70	0	0.62	10	C#CCCOC[n+]1ccn(C)c1C.[Cl-]	kr	'='	0.0	min-1									False	CHEMBL644934	Kinetic constant for the transformation of the [inhibited enzyme/oximate] complex to active enzyme in human erythrocytes	B	BAO_0000219	cell-based format	None	None	None	None	None	CHEMBL220	Acetylcholinesterase	Homo sapiens	SINGLE PROTEIN	CHEMBL1124682	1	Scientific Literature	J. Med. Chem.	1989	None
CHEMBL544823		0	581.15	2	7.30	12e	CNC(=O)Oc1cccc(CN(C)CCCCCCCCCCOc2ccc3c(=O)c4ccccc4oc3c2)c1.Cl	IC50	'='	21.8	nM	7.66			UO_0000065	14.07	0.26	0.36	9.46	False	CHEMBL644104	In vitro inhibition of human erythrocyte Acetylcholinesterase.	B	BAO_0000357	single protein format	None	None	None	None	None	CHEMBL220	Acetylcholinesterase	Homo sapiens	SINGLE PROTEIN	CHEMBL1134674	1	Scientific Literature	J. Med. Chem.	2001	None
CHEMBL609977		0	1008.87	2	8.51	20	CC[N+](C)(CCCCCC(=O)N(C)CCCCCCCCN(C)C(=O)CCCCC[N+](C)(CC)Cc1ccccc1[N+](=O)[O-])Cc1ccccc1[N+](=O)[O-].[I-].[I-]	IC50	'='	12.3	nM	7.91			UO_0000065	10.48	0.20	-0.60	6.23	False	CHEMBL638602	Inhibitory concentration of compound against acetylcholinesterase from human erythrocytes at pH=8.0	B	BAO_0000019	assay format	None	None	None	None	None	CHEMBL220	Acetylcholinesterase	Homo sapiens	SINGLE PROTEIN	CHEMBL1136713	1	Scientific Literature	J. Med. Chem.	2003	None
CHEMBL545331		0	308.81	0	2.30	22a	C#CCN(C)C1CCc2cccc(OC(=O)N(C)C)c21.Cl	IC50	'='	7000.0	nM	5.16			UO_0000065	18.93	0.35	2.85	15.73	False	CHEMBL646052	In vitro inhibitory concentration against purified Acetylcholinesterase of human erythrocytes; value ranges from 3.6-18.5	B	BAO_0000019	assay format	None	None	None	None	None	CHEMBL220	Acetylcholinesterase	Homo sapiens	SINGLE PROTEIN	CHEMBL1135657	1	Scientific Literature	J. Med. Chem.	2002	None
CHEMBL328102		0	336.50	1	5.14	2a	c1ccc(CN2CCC(CCc3nsc4ccccc34)CC2)cc1	IC50	'='	97.72	nM	7.01			UO_0000065	20.83	0.40	1.87	43.46	False	CHEMBL641020	Inhibition against Acetylcholinesterase (AChE)	B	BAO_0000357	single protein format	None	None	None	None	None	CHEMBL220	Acetylcholinesterase	Homo sapiens	SINGLE PROTEIN	CHEMBL1129655	1	Scientific Literature	J. Med. Chem.	1996	None
CHEMBL108163		0	471.54	1	5.25	19	CN(C)Cc1ccc(CSCCNc2cc(Nc3ccccc3)c([N+](=O)[O-])cc2[N+](=O)[O-])o1	IC50	'='	640.0	nM	6.19			UO_0000065	13.14	0.26	0.94	4.89	False	CHEMBL644833	In vitro inhibition of human acetylcholinesterase.	B	BAO_0000357	single protein format	None	None	None	None	None	CHEMBL220	Acetylcholinesterase	Homo sapiens	SINGLE PROTEIN	CHEMBL1125532	1	Scientific Literature	J. Med. Chem.	1992	None
CHEMBL555506		0	308.81	0	2.30	19a	C#CCN(C)C1CCc2ccc(OC(=O)N(C)C)cc21.Cl	IC50	'='	12900.0	nM	4.89			UO_0000065	17.95	0.33	2.59	14.92	False	CHEMBL641121	In vitro inhibitory concentration against purified Acetylcholinesterase of human erythrocytes; value ranges from 5.5-45.9	B	BAO_0000019	assay format	None	None	None	None	None	CHEMBL220	Acetylcholinesterase	Homo sapiens	SINGLE PROTEIN	CHEMBL1135657	1	Scientific Literature	J. Med. Chem.	2002	None
CHEMBL221992		0	1016.97	2	9.11	12	CC[N+](C)(CCCCCC(=O)N1CCC(CCCC2CCN(C(=O)CCCCC[N+](C)(CC)Cc3ccccc3OC)CC2)CC1)Cc1ccccc1OC.[I-].[I-]	Inhibition						Not Determined						False	CHEMBL917213	Inhibition of AChE mediated aggregation of amyloid beta relative to control	B	BAO_0000357	single protein format	Homo sapiens	None	None	None	None	CHEMBL220	Acetylcholinesterase	Homo sapiens	SINGLE PROTEIN	CHEMBL1149275	1	Scientific Literature	J. Med. Chem.	2004	None
CHEMBL19949		0	1002.95	2	8.72	11	CC[N+](C)(CCCCCC(=O)N1CCC(CCC2CCN(C(=O)CCCCC[N+](C)(CC)Cc3ccccc3OC)CC2)CC1)Cc1ccccc1OC.[I-].[I-]	Inhibition						Not Determined						False	CHEMBL917213	Inhibition of AChE mediated aggregation of amyloid beta relative to control	B	BAO_0000357	single protein format	Homo sapiens	None	None	None	None	CHEMBL220	Acetylcholinesterase	Homo sapiens	SINGLE PROTEIN	CHEMBL1149275	1	Scientific Literature	J. Med. Chem.	2004	None
CHEMBL235288		0	146.14	0	0.99	9	O=C1Cc2ccccc2C1=O	Ki	'>'	100000.0	nM				UO_0000065					False	CHEMBL900099	Inhibition of human acetylcholinesterase 1	B	BAO_0000357	single protein format	Homo sapiens	None	None	None	None	CHEMBL220	Acetylcholinesterase	Homo sapiens	SINGLE PROTEIN	CHEMBL1138234	1	Scientific Literature	J. Med. Chem.	2007	None
CHEMBL52347	1,2-NAPHTHOQUINONE	0	158.16	0	1.47	8	O=C1C=Cc2ccccc2C1=O	Ki	'='	320.0	nM	6.50			UO_0000065	41.07	0.74	5.02	19.02	False	CHEMBL900099	Inhibition of human acetylcholinesterase 1	B	BAO_0000357	single protein format	Homo sapiens	None	None	None	None	CHEMBL220	Acetylcholinesterase	Homo sapiens	SINGLE PROTEIN	CHEMBL1138234	1	Scientific Literature	J. Med. Chem.	2007	None
CHEMBL590154		0	397.29	0	1.21	46	NC(=O)c1cc[n+](-c2ccc(-[n+]3ccc(/C=N/O)cc3)s2)cc1.[Cl-].[Cl-]	Activity	'='	7.0	%				UO_0000187					False	CHEMBL1066454	Reactivation of paraoxon-inhibited human recombinant AChE assessed as enzyme activation at 10 uM by Ellman's assay	B	BAO_0000357	single protein format	Homo sapiens	None	None	None	None	CHEMBL220	Acetylcholinesterase	Homo sapiens	SINGLE PROTEIN	CHEMBL1157721	1	Scientific Literature	Bioorg. Med. Chem.	2010	None
CHEMBL589661		0	470.12	0	1.45	30	O/N=C/c1ccc[n+](-c2ccc(-[n+]3cccc(/C=N/O)c3)o2)c1.[Br-].[Br-]	Activity	'='	0.0	%				UO_0000187					False	CHEMBL1066452	Reactivation of paraoxon-inhibited human recombinant AChE assessed as enzyme activation at 1 mM by Ellman's assay	B	BAO_0000357	single protein format	Homo sapiens	None	None	None	None	CHEMBL220	Acetylcholinesterase	Homo sapiens	SINGLE PROTEIN	CHEMBL1157721	1	Scientific Literature	Bioorg. Med. Chem.	2010	None
CHEMBL590154		0	397.29	0	1.21	46	NC(=O)c1cc[n+](-c2ccc(-[n+]3ccc(/C=N/O)cc3)s2)cc1.[Cl-].[Cl-]	Activity	'='	6.0	%				UO_0000187					False	CHEMBL1066453	Reactivation of paraoxon-inhibited human recombinant AChE assessed as enzyme activation at 100 uM by Ellman's assay	B	BAO_0000357	single protein format	Homo sapiens	None	None	None	None	CHEMBL220	Acetylcholinesterase	Homo sapiens	SINGLE PROTEIN	CHEMBL1157721	1	Scientific Literature	Bioorg. Med. Chem.	2010	None
CHEMBL600269		0	471.11	0	0.84	33	O/N=C/c1cccc[n+]1-c1cc(-[n+]2ccccc2/C=N/O)on1.[Br-].[Br-]	Activity	'='	1.0	%				UO_0000187					False	CHEMBL1066453	Reactivation of paraoxon-inhibited human recombinant AChE assessed as enzyme activation at 100 uM by Ellman's assay	B	BAO_0000357	single protein format	Homo sapiens	None	None	None	None	CHEMBL220	Acetylcholinesterase	Homo sapiens	SINGLE PROTEIN	CHEMBL1157721	1	Scientific Literature	Bioorg. Med. Chem.	2010	None
CHEMBL589662		0	470.12	0	1.45	31	O/N=C/c1cc[n+](-c2ccc(-[n+]3ccc(/C=N/O)cc3)o2)cc1.[Br-].[Br-]	Activity	'='	0.0	%				UO_0000187					False	CHEMBL1066452	Reactivation of paraoxon-inhibited human recombinant AChE assessed as enzyme activation at 1 mM by Ellman's assay	B	BAO_0000357	single protein format	Homo sapiens	None	None	None	None	CHEMBL220	Acetylcholinesterase	Homo sapiens	SINGLE PROTEIN	CHEMBL1157721	1	Scientific Literature	Bioorg. Med. Chem.	2010	None
CHEMBL589661		0	470.12	0	1.45	30	O/N=C/c1ccc[n+](-c2ccc(-[n+]3cccc(/C=N/O)c3)o2)c1.[Br-].[Br-]	Activity	'='	5.0	%				UO_0000187					False	CHEMBL1066453	Reactivation of paraoxon-inhibited human recombinant AChE assessed as enzyme activation at 100 uM by Ellman's assay	B	BAO_0000357	single protein format	Homo sapiens	None	None	None	None	CHEMBL220	Acetylcholinesterase	Homo sapiens	SINGLE PROTEIN	CHEMBL1157721	1	Scientific Literature	Bioorg. Med. Chem.	2010	None
CHEMBL327100		0	789.12	2	10.08	14	COc1ccccc1CN1CCCCCCCCN(Cc2ccccc2OC)C(=O)CCCCCNCc2ccc(cc2)-c2ccc(cc2)CNCCCCCC1=O	IC50	'='	3388.44	nM	5.47			UO_0000065	6.93	0.13	-4.61	6.58	False	CHEMBL638447	Inhibitory activity on Acetylcholinesterase (AChE) from human erythrocytes	B	BAO_0000019	assay format	None	None	None	None	None	CHEMBL220	Acetylcholinesterase	Homo sapiens	SINGLE PROTEIN	CHEMBL1135995	1	Scientific Literature	J. Med. Chem.	2002	None
CHEMBL590797		0	460.17	0	0.65	42	NC(=O)c1cc[n+](CCCC[n+]2ccccc2/C=N/O)cc1.[Br-].[Br-]	Activity	'='	12.0	%				UO_0000187					False	CHEMBL1066452	Reactivation of paraoxon-inhibited human recombinant AChE assessed as enzyme activation at 1 mM by Ellman's assay	B	BAO_0000357	single protein format	Homo sapiens	None	None	None	None	CHEMBL220	Acetylcholinesterase	Homo sapiens	SINGLE PROTEIN	CHEMBL1157721	1	Scientific Literature	Bioorg. Med. Chem.	2010	None
CHEMBL148760		0	288.42	0	3.06	26a	C#CC(C)NC1CCc2ccc(SC(=O)N(C)C)cc21	IC50	'='	1800.0	nM	5.75			UO_0000065	19.92	0.39	2.68	17.76	False	CHEMBL636786	In vitro inhibitory concentration against purified Acetylcholinesterase of human erythrocytes; value ranges from 1.52-2.21	B	BAO_0000019	assay format	None	None	None	None	None	CHEMBL220	Acetylcholinesterase	Homo sapiens	SINGLE PROTEIN	CHEMBL1135657	1	Scientific Literature	J. Med. Chem.	2002	None
CHEMBL450990		0	608.87	2	5.84	9	CCN(CCCCCCN1CCN(CCCCCCN(CC)Cc2ccccc2OC)C(=O)C1=O)Cc1ccccc1OC	IC50	'='	68.9	nM	7.16			UO_0000065	11.76	0.22	1.32	10.92	False	CHEMBL948464	Inhibition of human recombinant AChE by Ellman's assay	B	BAO_0000357	single protein format	Homo sapiens	None	None	None	None	CHEMBL220	Acetylcholinesterase	Homo sapiens	SINGLE PROTEIN	CHEMBL1152287	1	Scientific Literature	J. Med. Chem.	2008	None
CHEMBL450506		0	636.92	2	6.71	6	CCN(CCCCCC(=O)N[C@H]1CCCC[C@@H]1NC(=O)CCCCCN(CC)Cc1ccccc1OC)Cc1ccccc1OC	IC50	'='	5470.0	nM	5.26			UO_0000065	8.26	0.16	-1.45	6.33	False	CHEMBL948464	Inhibition of human recombinant AChE by Ellman's assay	B	BAO_0000357	single protein format	Homo sapiens	None	None	None	None	CHEMBL220	Acetylcholinesterase	Homo sapiens	SINGLE PROTEIN	CHEMBL1152287	1	Scientific Literature	J. Med. Chem.	2008	None
CHEMBL345124	PROPIDIUM	0	668.41	0	4.99	Propidium	CC[N+](C)(CC)CCC[n+]1c(-c2ccccc2)c2cc(N)ccc2c2ccc(N)cc21.[I-].[I-]	IC50	'='	32300.0	nM	4.49			UO_0000065	10.83	0.20	-0.50	8.03	True	CHEMBL948464	Inhibition of human recombinant AChE by Ellman's assay	B	BAO_0000357	single protein format	Homo sapiens	None	None	None	None	CHEMBL220	Acetylcholinesterase	Homo sapiens	SINGLE PROTEIN	CHEMBL1152287	1	Scientific Literature	J. Med. Chem.	2008	None
CHEMBL338755		0	507.73	2	6.78	4a	CN(CCCNc1c2c(nc3ccccc13)CCCC2)CCCNc1c2c(nc3ccccc13)CCCC2	IC50	'='	0.3	nM	9.52			UO_0000065	18.76	0.34	2.74	17.94	False	CHEMBL827818	Inhibitory concentration against human Acetylcholinesterase	B	BAO_0000357	single protein format	Homo sapiens	None	None	None	None	CHEMBL220	Acetylcholinesterase	Homo sapiens	SINGLE PROTEIN	CHEMBL1142727	1	Scientific Literature	J. Med. Chem.	2005	None
CHEMBL195418		0	515.10	2	7.42	45	Cc1c(Cl)nc2ccccc2c1C(=O)NCCCCCCCNc1c2c(nc3ccccc13)CCCC2	IC50	'='	3.0	nM	8.52			UO_0000065	16.55	0.31	1.10	12.74	False	CHEMBL832710	Inhibitory concentration against human acetylcholinesterase	B	BAO_0000357	single protein format	Homo sapiens	None	None	None	None	CHEMBL220	Acetylcholinesterase	Homo sapiens	SINGLE PROTEIN	CHEMBL1139512	1	Scientific Literature	J. Med. Chem.	2005	None
CHEMBL33101		0	261.75	0	1.14	2g	Cn1cc[n+](COCC(C)(C)C)c1/C=N/O.[Cl-]	IC50	'='	8400.0	nM	5.08			UO_0000065	22.43	0.43	3.94	10.03	False	CHEMBL644116	Concentration required to inhibit 50% of acetylcholinesterase (AChE) in human erythrocyte(RBC).	B	BAO_0000357	single protein format	None	None	None	None	None	CHEMBL220	Acetylcholinesterase	Homo sapiens	SINGLE PROTEIN	CHEMBL1124669	1	Scientific Literature	J. Med. Chem.	1989	None
CHEMBL322628		0	269.84	0	2.61	8	CC(C)CCSC(=O)OCC[N+](C)(C)C.[Cl-]	IC50	'='	50000.0	nM	4.30			UO_0000065	18.35	0.39	1.69	16.35	False	CHEMBL884109	Inhibition of Acetylcholinesterase activity from octopus brain	B	BAO_0000019	assay format	Octopus	None	None	None	None	CHEMBL220	Acetylcholinesterase	Homo sapiens	SINGLE PROTEIN	CHEMBL1130148	1	Scientific Literature	J. Med. Chem.	1997	None
CHEMBL106082		0	496.55	1	5.12	21	CN(C)Cc1ccc(CSCCNc2cc(Nc3ccccc3C#N)c([N+](=O)[O-])cc2[N+](=O)[O-])o1	IC50	'='	630.0	nM	6.20			UO_0000065	12.49	0.24	1.08	4.12	False	CHEMBL644833	In vitro inhibition of human acetylcholinesterase.	B	BAO_0000357	single protein format	None	None	None	None	None	CHEMBL220	Acetylcholinesterase	Homo sapiens	SINGLE PROTEIN	CHEMBL1125532	1	Scientific Literature	J. Med. Chem.	1992	None
CHEMBL29300		0	296.78	0	-0.99	5x	CN(CCn1cc[n+](C)c1/C=N/O)S(C)(=O)=O.[Cl-]	IC50	'='	6800.0	nM	5.17			UO_0000065	19.77	0.42	6.16	6.56	False	CHEMBL644834	In vitro concentration of compound required for reversibly inhibiting 50% of human anticholinesterase activity	B	BAO_0000357	single protein format	None	None	None	None	None	CHEMBL220	Acetylcholinesterase	Homo sapiens	SINGLE PROTEIN	CHEMBL1125664	1	Scientific Literature	J. Med. Chem.	1991	None
CHEMBL481525		0	349.41	1	5.50	18	COc1ccccc1OC(=O)N1c2ccccc2Sc2ccccc21	Ka	'='	5.99	10'3/M/min									False	CHEMBL949378	Inhibition of human recombinant AchE by Ellman's assay	B	BAO_0000357	single protein format	Homo sapiens	None	None	None	None	CHEMBL220	Acetylcholinesterase	Homo sapiens	SINGLE PROTEIN	CHEMBL1155042	1	Scientific Literature	J. Med. Chem.	2008	None
CHEMBL218939		0	363.46	0	3.94	11	CCOC(=O)C1=C(C)Nc2nc3c(c(N)c2C1c1ccccc1)CCCC3	IC50	'='	120.0	nM	6.92			UO_0000065	19.04	0.35	2.98	8.96	False	CHEMBL967995	Inhibition of human erythrocyte AChE by Ellman's method	B	BAO_0000357	single protein format	Homo sapiens	None	None	None	None	CHEMBL220	Acetylcholinesterase	Homo sapiens	SINGLE PROTEIN	CHEMBL1155914	1	Scientific Literature	Bioorg. Med. Chem.	2008	None
CHEMBL11805	CAPROCTAMINE	0	666.99	2	7.65	3	COc1ccccc1CN(C)CCCCCC(=O)N(C)CCCCCCCCN(C)C(=O)CCCCCN(C)Cc1ccccc1OC	IC50	'='	169.82	nM	6.77			UO_0000065	10.15	0.19	-0.88	10.33	True	CHEMBL638447	Inhibitory activity on Acetylcholinesterase (AChE) from human erythrocytes	B	BAO_0000019	assay format	None	None	None	None	None	CHEMBL220	Acetylcholinesterase	Homo sapiens	SINGLE PROTEIN	CHEMBL1135995	1	Scientific Literature	J. Med. Chem.	2002	None
CHEMBL415799		0	299.81	0	3.40	(+/-)-7a	CC1=CC2Cc3nc4cc(Cl)ccc4c(N)c3C(C1)C2N	IC50	'='	225.0	nM	6.65			UO_0000065	22.17	0.43	3.25	10.24	False	CHEMBL911220	Inhibition of human erythrocyte AChE	B	BAO_0000357	single protein format	Homo sapiens	None	None	None	None	CHEMBL220	Acetylcholinesterase	Homo sapiens	SINGLE PROTEIN	CHEMBL1137340	1	Scientific Literature	J. Med. Chem.	2006	None
CHEMBL71740		0	356.54	0	4.18	3c	CCCCCCCCc1noc(/C(=N/O)SCCN(CC)CC)n1	IC50	'='	1000.0	nM	6.00			UO_0000065					False	CHEMBL644113	Compound was tested for the concentration required for reversible inhibition of human acetylcholinesterase.	F	BAO_0000019	assay format	None	None	None	None	None	CHEMBL220	Acetylcholinesterase	Homo sapiens	SINGLE PROTEIN	CHEMBL1123262	1	Scientific Literature	J. Med. Chem.	1986	None
CHEMBL214268	PHA-543613	1	271.32	0	1.65	14, PHA-543613	O=C(N[C@H]1CN2CCC1CC2)c1cc2ccoc2cn1	Inhibition	'<'	10.0	%				UO_0000187					False	CHEMBL862874	Inhibition of acetylcholinesterase at 1 uM	B	BAO_0000357	single protein format	Homo sapiens	None	None	None	None	CHEMBL220	Acetylcholinesterase	Homo sapiens	SINGLE PROTEIN	CHEMBL1138064	1	Scientific Literature	J. Med. Chem.	2006	None
CHEMBL222856		0	757.03	2	7.65	2	COc1ccccc1CN(C)CCCCCC(=O)N(C)CCCCCCCCN(C)C(=O)CCCCCN(C)Cc1ccccc1OC.O=C(O)C(=O)O	Inhibition	'<'	5.0	%				UO_0000187					False	CHEMBL917213	Inhibition of AChE mediated aggregation of amyloid beta relative to control	B	BAO_0000357	single protein format	Homo sapiens	None	None	None	None	CHEMBL220	Acetylcholinesterase	Homo sapiens	SINGLE PROTEIN	CHEMBL1149275	1	Scientific Literature	J. Med. Chem.	2004	None
CHEMBL222378		0	823.13	2	8.82	7	CCN(CCCCCC(=O)N1CCC(CCCC2CCN(C(=O)CCCCCN(CC)Cc3ccccc3OC)CC2)CC1)Cc1ccccc1OC.O=C(O)C(=O)O	Inhibition						Not Determined						False	CHEMBL917213	Inhibition of AChE mediated aggregation of amyloid beta relative to control	B	BAO_0000357	single protein format	Homo sapiens	None	None	None	None	CHEMBL220	Acetylcholinesterase	Homo sapiens	SINGLE PROTEIN	CHEMBL1149275	1	Scientific Literature	J. Med. Chem.	2004	None
CHEMBL147968		0	275.78	0	1.68	2d	CCCCCCOC[n+]1ccn(C)c1/C=N/O.[Cl-]	kHOX	'='	378.0	M-1 min-1									False	CHEMBL641361	Effective rate constant for reactivation of GD-inhibited AChE in human erythrocytes	B	BAO_0000219	cell-based format	None	None	None	None	None	CHEMBL220	Acetylcholinesterase	Homo sapiens	SINGLE PROTEIN	CHEMBL1124669	1	Scientific Literature	J. Med. Chem.	1989	None
CHEMBL94	PHYSOSTIGMINE	4	275.35	0	1.77	physostigmine	CNC(=O)Oc1ccc2c(c1)[C@]1(C)CCN(C)[C@@H]1N2C	IC50						Not Determined						False	CHEMBL914532	Inhibition of human AChE-induced beta amyloid peptide(1-40) aggregation by thioflavin T-based fluorometric assay	F	BAO_0000019	assay format	Homo sapiens	None	None	None	None	CHEMBL220	Acetylcholinesterase	Homo sapiens	SINGLE PROTEIN	CHEMBL1139473	1	Scientific Literature	J. Med. Chem.	2005	None
CHEMBL33051		0	359.21	0	-0.20	HI-6	NC(=O)c1cc[n+](COC[n+]2ccccc2/C=N/O)cc1.[Cl-].[Cl-]	IC50	'='	89000.0	nM	4.05			UO_0000065	14.05	0.26	4.25	4.37	False	CHEMBL644116	Concentration required to inhibit 50% of acetylcholinesterase (AChE) in human erythrocyte(RBC).	B	BAO_0000357	single protein format	None	None	None	None	None	CHEMBL220	Acetylcholinesterase	Homo sapiens	SINGLE PROTEIN	CHEMBL1124669	1	Scientific Literature	J. Med. Chem.	1989	None
CHEMBL222044		0	679.01	2	10.36	14	CCN(CCCCCCNc1ccc(-c2ccc(NCCCCCCN(CC)Cc3ccccc3OC)cc2)cc1)Cc1ccccc1OC	IC50	'='	2630.27	nM	5.58			UO_0000065	8.22	0.15	-4.78	11.39	False	CHEMBL917209	Inhibition of human recombinant AChE	B	BAO_0000357	single protein format	Homo sapiens	None	None	None	None	CHEMBL220	Acetylcholinesterase	Homo sapiens	SINGLE PROTEIN	CHEMBL1149275	1	Scientific Literature	J. Med. Chem.	2004	None
CHEMBL366205		0	400.02	0	3.69	31	O=C(C(=O)c1cc(Br)ccc1O)c1cc(Br)ccc1O	Ki	'>'	100000.0	nM				UO_0000065					False	CHEMBL829841	Inhibition constant against human Acetylcholinesterase (hAcChE) using acetylthiocholine (AcTCh) as substrate	B	BAO_0000357	single protein format	Homo sapiens	None	None	None	None	CHEMBL220	Acetylcholinesterase	Homo sapiens	SINGLE PROTEIN	CHEMBL1143603	1	Scientific Literature	J. Med. Chem.	2005	None
CHEMBL62084		0	232.71	0	3.35	3	Nc1c2c(nc3ccc(Cl)cc13)CCCC2	IC50	'='	549.54	nM	6.26			UO_0000065	26.90	0.53	2.91	16.09	True	CHEMBL638445	Experimental pIC50 values for the inhibition of acetylcholinesterase	B	BAO_0000357	single protein format	None	None	None	None	None	CHEMBL220	Acetylcholinesterase	Homo sapiens	SINGLE PROTEIN	CHEMBL1133184	1	Scientific Literature	J. Med. Chem.	2000	None
CHEMBL191625		0	100.12	0	0.55	44	CC(=O)CC(C)=O	Ki	'>'	100000.0	nM				UO_0000065					False	CHEMBL829841	Inhibition constant against human Acetylcholinesterase (hAcChE) using acetylthiocholine (AcTCh) as substrate	B	BAO_0000357	single protein format	Homo sapiens	None	None	None	None	CHEMBL220	Acetylcholinesterase	Homo sapiens	SINGLE PROTEIN	CHEMBL1143603	1	Scientific Literature	J. Med. Chem.	2005	None
CHEMBL192258		0	148.16	0	1.46	2	CC(=O)C(=O)c1ccccc1	Ki	'>'	100000.0	nM				UO_0000065					True	CHEMBL829841	Inhibition constant against human Acetylcholinesterase (hAcChE) using acetylthiocholine (AcTCh) as substrate	B	BAO_0000357	single protein format	Homo sapiens	None	None	None	None	CHEMBL220	Acetylcholinesterase	Homo sapiens	SINGLE PROTEIN	CHEMBL1143603	1	Scientific Literature	J. Med. Chem.	2005	None
CHEMBL190677	BENZOIN	4	212.25	0	2.60	6	O=C(c1ccccc1)C(O)c1ccccc1	Ki	'>'	100000.0	nM				UO_0000065					True	CHEMBL829841	Inhibition constant against human Acetylcholinesterase (hAcChE) using acetylthiocholine (AcTCh) as substrate	B	BAO_0000357	single protein format	Homo sapiens	None	None	None	None	CHEMBL220	Acetylcholinesterase	Homo sapiens	SINGLE PROTEIN	CHEMBL1143603	1	Scientific Literature	J. Med. Chem.	2005	None
CHEMBL190152		0	421.54	0	2.21	7	O=C1CN(CCN2CCOCC2)C(=O)CN1CCC(c1ccccc1)c1ccccc1	IC50	'='	20000.0	nM	4.70			UO_0000065	11.15	0.21	2.49	8.85	False	CHEMBL829441	Inhibitory concentration against Acetylcholinesterase; (range = 2-20 uM)	B	BAO_0000357	single protein format	None	None	None	None	None	CHEMBL220	Acetylcholinesterase	Homo sapiens	SINGLE PROTEIN	CHEMBL1143583	1	Scientific Literature	J. Med. Chem.	2005	None
CHEMBL190496		0	230.33	0	3.14	61	[O-][S+](Cc1ccccc1)Cc1ccccc1	Ki	'>'	100000.0	nM				UO_0000065					False	CHEMBL829841	Inhibition constant against human Acetylcholinesterase (hAcChE) using acetylthiocholine (AcTCh) as substrate	B	BAO_0000357	single protein format	Homo sapiens	None	None	None	None	CHEMBL220	Acetylcholinesterase	Homo sapiens	SINGLE PROTEIN	CHEMBL1143603	1	Scientific Literature	J. Med. Chem.	2005	None
CHEMBL612099		0	408.50	0	3.40	54	CN(C(=O)NCc1ccccc1)C(=O)Oc1ccc2c(c1)[C@]1(C)CCN(C)C1N2C	IC50	'='	6300.0	nM	5.20			UO_0000065	12.73	0.24	1.80	7.99	True	CHEMBL642295	Inhibitory activity against Acetylcholinesterase	B	BAO_0000357	single protein format	None	None	None	None	None	CHEMBL220	Acetylcholinesterase	Homo sapiens	SINGLE PROTEIN	CHEMBL1129057	1	Scientific Literature	J. Med. Chem.	1996	None
CHEMBL191930		0	319.41	0	0.04	5	O=C1CN(CCN2CCCC2)C(=O)CN1CCCn1ccnc1	IC50	'='	20000.0	nM	4.70			UO_0000065	14.71	0.28	4.66	7.62	False	CHEMBL829441	Inhibitory concentration against Acetylcholinesterase; (range = 2-20 uM)	B	BAO_0000357	single protein format	None	None	None	None	None	CHEMBL220	Acetylcholinesterase	Homo sapiens	SINGLE PROTEIN	CHEMBL1143583	1	Scientific Literature	J. Med. Chem.	2005	None
CHEMBL365982		0	214.26	0	2.45	7	OC(c1ccccc1)C(O)c1ccccc1	Ki	'>'	100000.0	nM				UO_0000065					False	CHEMBL829841	Inhibition constant against human Acetylcholinesterase (hAcChE) using acetylthiocholine (AcTCh) as substrate	B	BAO_0000357	single protein format	Homo sapiens	None	None	None	None	CHEMBL220	Acetylcholinesterase	Homo sapiens	SINGLE PROTEIN	CHEMBL1143603	1	Scientific Literature	J. Med. Chem.	2005	None
CHEMBL192648		0	226.23	0	2.62	40	O=C(O)c1ccc(C(=O)c2ccccc2)cc1	Ki	'>'	100000.0	nM				UO_0000065					False	CHEMBL829841	Inhibition constant against human Acetylcholinesterase (hAcChE) using acetylthiocholine (AcTCh) as substrate	B	BAO_0000357	single protein format	Homo sapiens	None	None	None	None	CHEMBL220	Acetylcholinesterase	Homo sapiens	SINGLE PROTEIN	CHEMBL1143603	1	Scientific Literature	J. Med. Chem.	2005	None
CHEMBL192627	CHLORANIL	0	245.88	0	2.52	56	O=C1C(Cl)=C(Cl)C(=O)C(Cl)=C1Cl	Ki	'='	163.0	nM	6.79			UO_0000065	27.61	0.77	4.27	19.88	False	CHEMBL829841	Inhibition constant against human Acetylcholinesterase (hAcChE) using acetylthiocholine (AcTCh) as substrate	B	BAO_0000357	single protein format	Homo sapiens	None	None	None	None	CHEMBL220	Acetylcholinesterase	Homo sapiens	SINGLE PROTEIN	CHEMBL1143603	1	Scientific Literature	J. Med. Chem.	2005	None
CHEMBL363186		0	112.13	0	0.55	46	CC1C(=O)CCC1=O	Ki	'>'	100000.0	nM				UO_0000065					False	CHEMBL829841	Inhibition constant against human Acetylcholinesterase (hAcChE) using acetylthiocholine (AcTCh) as substrate	B	BAO_0000357	single protein format	Homo sapiens	None	None	None	None	CHEMBL220	Acetylcholinesterase	Homo sapiens	SINGLE PROTEIN	CHEMBL1143603	1	Scientific Literature	J. Med. Chem.	2005	None
CHEMBL555575		0	361.85	0	2.64	1b	CCN(CC)CCS/C(=N\O)C(=O)c1ccc([N+](=O)[O-])cc1.Cl	Reactivation	'='	25.0	%				UO_0000187					False	CHEMBL844219	Percent reactivation of Acetylcholinesterase after 24 hr incubation	B	BAO_0000357	single protein format	None	None	None	None	None	CHEMBL220	Acetylcholinesterase	Homo sapiens	SINGLE PROTEIN	CHEMBL1121722	1	Scientific Literature	J. Med. Chem.	1981	None
CHEMBL748	PRALIDOXIME CHLORIDE	4	172.61	0	0.32	2-PAM chloride	C[n+]1ccccc1/C=N/O.[Cl-]	IC50	'='	366000.0	nM		Outside typical range		UO_0000065					True	CHEMBL644116	Concentration required to inhibit 50% of acetylcholinesterase (AChE) in human erythrocyte(RBC).	B	BAO_0000357	single protein format	None	None	None	None	None	CHEMBL220	Acetylcholinesterase	Homo sapiens	SINGLE PROTEIN	CHEMBL1124669	1	Scientific Literature	J. Med. Chem.	1989	None
CHEMBL61126		0	272.19	0	2.54	12	C=C(C)C[N+](C)(C)c1cccc(O)c1.[Br-]	IC50	'>'	10000.0	nM				UO_0000065					False	CHEMBL645004	In vitro inhibitory activity against human recombinant AChE	B	BAO_0000357	single protein format	None	None	None	None	None	CHEMBL220	Acetylcholinesterase	Homo sapiens	SINGLE PROTEIN	CHEMBL1135872	1	Scientific Literature	Bioorg. Med. Chem. Lett.	2002	None
CHEMBL498536		0	337.47	1	5.81	49	Oc1cccc(C2=Nc3ccccc3SC(c3cccs3)C2)c1	IC50	'='	5900.0	nM	5.23			UO_0000065	15.50	0.31	-0.58	16.05	False	CHEMBL978158	Inhibition of AchE	B	BAO_0000357	single protein format	None	None	None	None	None	CHEMBL220	Acetylcholinesterase	Homo sapiens	SINGLE PROTEIN	CHEMBL1155941	1	Scientific Literature	Bioorg. Med. Chem.	2008	None
CHEMBL348318		0	229.32	0	2.38	6	CN1CCC(C2Cc3ccccc3C2=O)CC1	IC50	'='	3300.0	nM	5.48			UO_0000065	23.90	0.44	3.10	26.99	False	CHEMBL643386	Inhibition of acetylcholinesterase activity	B	BAO_0000357	single protein format	None	None	None	None	None	CHEMBL220	Acetylcholinesterase	Homo sapiens	SINGLE PROTEIN	CHEMBL1126158	1	Scientific Literature	J. Med. Chem.	1992	None
CHEMBL539115		0	452.36	0	2.89	1i	CC[N+](C)(CC)CCS/C(=N\O)C(=O)c1ccc(OC)cc1.[I-]	Reactivation	'='	5.6	%				UO_0000187					False	CHEMBL642515	Percent reactivation of acetylcholinesterase after 2 hr incubation	B	BAO_0000357	single protein format	None	None	None	None	None	CHEMBL220	Acetylcholinesterase	Homo sapiens	SINGLE PROTEIN	CHEMBL1121722	1	Scientific Literature	J. Med. Chem.	1981	None
CHEMBL14577	PRALIDOXIME IODIDE	0	264.07	0	0.32	3	C[n+]1ccccc1/C=N/O.[I-]	1/kobsd-ka		8.13	min				UO_0000031					False	CHEMBL644035	Kinetic constant was determined for reactivation of acetylcholinesterase at concentration of 10M*10e4 [HOX] and 3.5Me-1*10e-3 [OX]e-1; (kobsd-ka)e-1, min	B	BAO_0000357	single protein format	None	None	None	None	None	CHEMBL220	Acetylcholinesterase	Homo sapiens	SINGLE PROTEIN	CHEMBL1121722	1	Scientific Literature	J. Med. Chem.	1981	None
CHEMBL14577	PRALIDOXIME IODIDE	0	264.07	0	0.32	3	C[n+]1ccccc1/C=N/O.[I-]	[EOP']infinity/[EOH]infinity		0.122										False	CHEMBL646490	Ratio of [EOP'']infinity to that of [EOH]infinity for reactivation of acetylcholinesterase at concentration of 10M*10e4 [HOX] and 3.50 Me-1*10e-3 [OX]e-1; Expressed as [EOP'']infinity/[EOH]infinity	B	BAO_0000357	single protein format	None	None	None	None	None	CHEMBL220	Acetylcholinesterase	Homo sapiens	SINGLE PROTEIN	CHEMBL1121722	1	Scientific Literature	J. Med. Chem.	1981	None
CHEMBL14577	PRALIDOXIME IODIDE	0	264.07	0	0.32	3	C[n+]1ccccc1/C=N/O.[I-]	ka	'='	6700.0	min-1									False	CHEMBL646652	ka for reactivation of acetylcholinesterase at concentration of 2M*10e4 [HOX] and 10 Me-1*10e-3 [OX]e-1 was determined; Expressed as ka, 1/min 1*10e3	B	BAO_0000357	single protein format	None	None	None	None	None	CHEMBL220	Acetylcholinesterase	Homo sapiens	SINGLE PROTEIN	CHEMBL1121722	1	Scientific Literature	J. Med. Chem.	1981	None
CHEMBL14577	PRALIDOXIME IODIDE	0	264.07	0	0.32	3	C[n+]1ccccc1/C=N/O.[I-]	k eff (rel)	'='	145.0										False	CHEMBL637922	keff (rel) for reactivation of acetylcholinesterase at concentration of 2M*10e4 [HOX] and 10 Me-1*10e-3 [OX]e-1 was determined; Expressed as keff (rel)	B	BAO_0000357	single protein format	None	None	None	None	None	CHEMBL220	Acetylcholinesterase	Homo sapiens	SINGLE PROTEIN	CHEMBL1121722	1	Scientific Literature	J. Med. Chem.	1981	None
CHEMBL14577	PRALIDOXIME IODIDE	0	264.07	0	0.32	3	C[n+]1ccccc1/C=N/O.[I-]	Reactivation						No affinity point measured						False	CHEMBL641239	Maximum attainable percent reactivation obtained for a range of concentrations of 0.0100 M*10e4 HOX and 0.0289 M *10e4OX; No affinity point measured	B	BAO_0000357	single protein format	None	None	None	None	None	CHEMBL220	Acetylcholinesterase	Homo sapiens	SINGLE PROTEIN	CHEMBL1121722	1	Scientific Literature	J. Med. Chem.	1981	None
CHEMBL582883		0	322.26	0	3.95	3f	C[C@H]1CCC[C@@H](C)N1S(=O)(=O)c1cc(Cl)ccc1Cl	IC50	'='	90.0	nM	7.05			UO_0000065	21.86	0.51	3.10	18.85	False	CHEMBL1049243	Inhibition of human serum AChE by Ellman's assay	B	BAO_0000357	single protein format	Homo sapiens	None	None	None	None	CHEMBL220	Acetylcholinesterase	Homo sapiens	SINGLE PROTEIN	CHEMBL1154069	1	Scientific Literature	Eur. J. Med. Chem.	2009	None
CHEMBL286233		0	906.54	2	11.13	2	Fc1nc(F)c(F)c(-c2c3nc(c(-c4c(F)c(F)nc(F)c4F)c4ccc([nH]4)c(-c4c(F)c(F)nc(F)c4F)c4ccc([nH]4)c(-c4c(F)c(F)nc(F)c4F)c4nc2C=C4)C=C3)c1F	Ratio	'='	19.2										False	CHEMBL871832	Relative binding affinity for acetylcholinesterase compared to acetylthiocholine (0.14 mM)	B	BAO_0000357	single protein format	None	None	None	None	None	CHEMBL220	Acetylcholinesterase	Homo sapiens	SINGLE PROTEIN	CHEMBL1133210	1	Scientific Literature	Bioorg. Med. Chem. Lett.	2000	None
CHEMBL156630		0	426.31	0	4.59	12h	C/N=C1/CCc2c1n(C)c1ccc(OC(=O)NCc3ccccc3)c(Br)c21	IC50	'='	4190.0	nM	5.38			UO_0000065	12.61	0.27	0.79	9.67	False	CHEMBL643373	Inhibition of acetylcholinesterase.	B	BAO_0000357	single protein format	None	None	None	None	None	CHEMBL220	Acetylcholinesterase	Homo sapiens	SINGLE PROTEIN	CHEMBL1151505	1	Scientific Literature	Bioorg. Med. Chem. Lett.	1996	None
CHEMBL121810	GANSTIGMINE	0	381.48	0	4.16	14	CCc1ccccc1NC(=O)Oc1ccc2c(c1)[C@]1(C)CCN(C)O[C@@H]1N2C	IC50	'='	65.0	nM	7.19			UO_0000065	18.84	0.35	3.03	13.30	False	CHEMBL644832	Ex vivo inhibition of human erythrocyte Acetylcholinesterase.	B	BAO_0000357	single protein format	None	None	None	None	None	CHEMBL220	Acetylcholinesterase	Homo sapiens	SINGLE PROTEIN	CHEMBL1135547	1	Scientific Literature	J. Med. Chem.	2002	None
CHEMBL346399		0	257.72	0	0.51	3m	C#CCCCOC[n+]1ccn(C)c1/C=N/O.[Cl-]	IC50	'='	27900.0	nM	4.55			UO_0000065	20.49	0.39	4.04	9.00	False	CHEMBL644118	Reversible inhibition of acetylcholinesterase (AChE) by 50 % in human erythrocytes	B	BAO_0000219	cell-based format	None	None	None	None	None	CHEMBL220	Acetylcholinesterase	Homo sapiens	SINGLE PROTEIN	CHEMBL1124682	1	Scientific Literature	J. Med. Chem.	1989	None
CHEMBL59109		0	350.26	0	3.49	4	NC12CC(C(F)(F)F)=CC(Cc3nc(O)ccc31)/C2=C\C(F)(F)F	IC50	'='	3000.0	nM	5.52			UO_0000065	15.77	0.31	2.03	9.34	False	CHEMBL643374	In vitro inhibitory activity against Acetylcholinesterase (AChE).	B	BAO_0000357	single protein format	None	None	None	None	None	CHEMBL220	Acetylcholinesterase	Homo sapiens	SINGLE PROTEIN	CHEMBL1129143	1	Scientific Literature	Bioorg. Med. Chem. Lett.	1996	None
CHEMBL1213296		0	332.75	0	3.66	16, STR-2	O=C1c2ccccc2-c2nc3ncnn3c(-c3ccccc3Cl)c21	Inhibition						Not Active						False	CHEMBL1216955	Inhibition of AChE at 10 uM	B	BAO_0000357	single protein format	None	None	None	None	None	CHEMBL220	Acetylcholinesterase	Homo sapiens	SINGLE PROTEIN	CHEMBL1212809	1	Scientific Literature	Nat. Chem. Biol.	2010	None
CHEMBL1213295		0	314.39	0	2.47	15, STR-1	O=C(CCCN1C(=O)c2ccccc2C1=O)N1CCCCCC1	IC50	'='	500.0	nM	6.30			UO_0000065	20.04	0.37	3.83	10.92	False	CHEMBL1216954	Inhibition of AChE	B	BAO_0000357	single protein format	None	None	None	None	None	CHEMBL220	Acetylcholinesterase	Homo sapiens	SINGLE PROTEIN	CHEMBL1212809	1	Scientific Literature	Nat. Chem. Biol.	2010	None
CHEMBL359412		0	287.79	0	1.68	2w	Cn1cc[n+](COCC2CCCCC2)c1/C=N/O.[Cl-]	kOX	'='	2056.0	M-1 min-1									False	CHEMBL641367	Bimolecular reactivation rate constant	B	BAO_0000357	single protein format	None	None	None	None	None	CHEMBL220	Acetylcholinesterase	Homo sapiens	SINGLE PROTEIN	CHEMBL1124669	1	Scientific Literature	J. Med. Chem.	1989	None
CHEMBL539108		0	403.27	0	0.53	7	O/N=C\c1cccc[n+]1COCCOC[n+]1ccccc1/C=N/O.[Cl-].[Cl-]	kHOX	'='	1946.0	M-1 min-1									False	CHEMBL641361	Effective rate constant for reactivation of GD-inhibited AChE in human erythrocytes	B	BAO_0000219	cell-based format	None	None	None	None	None	CHEMBL220	Acetylcholinesterase	Homo sapiens	SINGLE PROTEIN	CHEMBL1124669	1	Scientific Literature	J. Med. Chem.	1989	None
CHEMBL146158		0	294.32	0	-0.81	6	Cn1cc[n+](COC[n+]2ccn(C)c2/C=N/O)c1/C=N/O	kOX	'='	2202.0	M-1 min-1									False	CHEMBL641367	Bimolecular reactivation rate constant	B	BAO_0000357	single protein format	None	None	None	None	None	CHEMBL220	Acetylcholinesterase	Homo sapiens	SINGLE PROTEIN	CHEMBL1124669	1	Scientific Literature	J. Med. Chem.	1989	None
CHEMBL609718		0	216.67	0	1.79	26	C[N+](C)(C)c1cccc([N+](=O)[O-])c1.[Cl-]	IC50	'='	628058.36	nM		Outside typical range		UO_0000065					False	CHEMBL641238	Inhibition acetylcholinesterase (AChE) enzyme.	B	BAO_0000357	single protein format	None	None	None	None	None	CHEMBL220	Acetylcholinesterase	Homo sapiens	SINGLE PROTEIN	CHEMBL1130277	1	Scientific Literature	J. Med. Chem.	1997	None
CHEMBL211471	NEOSTIGMINE METHYLSULFATE	4	334.39	0	1.94	3	CN(C)C(=O)Oc1cccc([N+](C)(C)C)c1.COS(=O)(=O)[O-]	IC50	'='	18.8	nM	7.73			UO_0000065	34.60	0.66	5.79	26.15	False	CHEMBL1176719	Inhibition of human whole RBC AChE pretreated for 30 mins by Ellman technique	B	BAO_0000357	single protein format	Homo sapiens	None	None	None	None	CHEMBL220	Acetylcholinesterase	Homo sapiens	SINGLE PROTEIN	CHEMBL1177652	1	Scientific Literature	Bioorg. Med. Chem.	2010	None
CHEMBL54577		0	469.63	1	6.40	17	CC(C)c1ccc(NC(=O)Oc2ccc3c(c2)[C@]2(C)CCN(CCc4ccccc4)C2N3C)cc1	IC50	'>'	30000.0	nM				UO_0000065					False	CHEMBL1176719	Inhibition of human whole RBC AChE pretreated for 30 mins by Ellman technique	B	BAO_0000357	single protein format	Homo sapiens	None	None	None	None	CHEMBL220	Acetylcholinesterase	Homo sapiens	SINGLE PROTEIN	CHEMBL1177652	1	Scientific Literature	Bioorg. Med. Chem.	2010	None
CHEMBL208599	HUPRINE X	0	298.82	0	4.86	rac(-)30	CCC1=CC2Cc3nc4cc(Cl)ccc4c(N)c3[C@@H](C1)C2	IC50	'='	0.32	nM	9.49			UO_0000065	31.77	0.62	4.63	24.40	False	CHEMBL644108	Inhibition of acetylcholinesterase isolated from Human erythrocytes.	B	BAO_0000019	assay format	None	None	None	None	None	CHEMBL220	Acetylcholinesterase	Homo sapiens	SINGLE PROTEIN	CHEMBL1133449	1	Scientific Literature	J. Med. Chem.	2000	None
CHEMBL1255901	HUPERZINE A	2	242.32	0	2.00	huperzineA	C/C=C1\[C@H]2C=C(C)C[C@@]1(N)c1ccc(=O)[nH]c1C2	IC50	'='	260.0	nM	6.58			UO_0000065	27.17	0.50	4.59	11.18	True	CHEMBL644108	Inhibition of acetylcholinesterase isolated from Human erythrocytes.	B	BAO_0000019	assay format	None	None	None	None	None	CHEMBL220	Acetylcholinesterase	Homo sapiens	SINGLE PROTEIN	CHEMBL1133449	1	Scientific Literature	J. Med. Chem.	2000	None
CHEMBL329531		0	331.46	0	4.47	22	c1ccc(CN2CCC(CCc3ncnc4ccccc34)CC2)cc1	IC50	'='	340.0	nM	6.47			UO_0000065	19.52	0.35	2.00	22.29	True	CHEMBL644105	Evaluated for the in vitro inhibition of the Acetylcholinesterase (AChE) from human erythrocytes	B	BAO_0000019	assay format	None	None	None	None	None	CHEMBL220	Acetylcholinesterase	Homo sapiens	SINGLE PROTEIN	CHEMBL1127437	1	Scientific Literature	J. Med. Chem.	1994	None
CHEMBL576954		0	418.60	1	6.00	7	CC1=CCC[C@@H]2[C@]1(C)CC[C@H](C)[C@@]2(C)Cc1cc(O)c(SC(C)C(=O)O)cc1O	MIC	'='	1.0	ug		Non standard unit for type		UO_0000023					False	CHEMBL1042165	Inhibition of acetylcholinesterase	B	BAO_0000357	single protein format	None	None	None	None	None	CHEMBL220	Acetylcholinesterase	Homo sapiens	SINGLE PROTEIN	CHEMBL1154130	1	Scientific Literature	J. Nat. Prod.	2008	None
CHEMBL640	PROCAINAMIDE	4	235.33	0	1.34	Procainamide	CCN(CC)CCNC(=O)c1ccc(N)cc1	IC50	'='	1000.0	nM	6.00			UO_0000065	25.50	0.48	4.66	10.28	False	CHEMBL644835	Inhibition of Acetylcholinesterase from human red blood cells	B	BAO_0000019	assay format	Homo sapiens	None	None	None	None	CHEMBL220	Acetylcholinesterase	Homo sapiens	SINGLE PROTEIN	CHEMBL1130148	1	Scientific Literature	J. Med. Chem.	1997	None
CHEMBL640	PROCAINAMIDE	4	235.33	0	1.34	Procainamide	CCN(CC)CCNC(=O)c1ccc(N)cc1	Ki	'='	1000.0	nM	6.00			UO_0000065	25.50	0.48	4.66	10.28	False	CHEMBL642668	Binding affinity against Acetylcholinesterase of purified Octopus brain (OB)	B	BAO_0000221	tissue-based format	Octopus	CHEMBL3638188	Brain	None	None	CHEMBL220	Acetylcholinesterase	Homo sapiens	SINGLE PROTEIN	CHEMBL1130148	1	Scientific Literature	J. Med. Chem.	1997	None
CHEMBL94	PHYSOSTIGMINE	4	275.35	0	1.77	Physostigmine	CNC(=O)Oc1ccc2c(c1)[C@]1(C)CCN(C)[C@@H]1N2C	IC50	'='	0.43	nM	9.37			UO_0000065	34.02	0.64	7.60	20.90	False	CHEMBL643381	In vitro inhibitory activity against acetylcholinesterase	B	BAO_0000357	single protein format	None	None	None	None	None	CHEMBL220	Acetylcholinesterase	Homo sapiens	SINGLE PROTEIN	CHEMBL1126157	1	Scientific Literature	J. Med. Chem.	1992	None
CHEMBL609719		0	288.73	0	0.85	5	C[N+]1(C)CCO[C@@](O)(c2ccc([N+](=O)[O-])cc2)C1.[Cl-]	IC50	'='	5116818.36	nM		Outside typical range		UO_0000065					False	CHEMBL641238	Inhibition acetylcholinesterase (AChE) enzyme.	B	BAO_0000357	single protein format	None	None	None	None	None	CHEMBL220	Acetylcholinesterase	Homo sapiens	SINGLE PROTEIN	CHEMBL1130277	1	Scientific Literature	J. Med. Chem.	1997	None
CHEMBL359412		0	287.79	0	1.68	2w	Cn1cc[n+](COCC2CCCCC2)c1/C=N/O.[Cl-]	Rmax	'='	16.2	%				UO_0000187					False	CHEMBL643066	Percentage of maximum reactivation of GD-inhibited human erythrocyte acetylcholinesterase (AChE)	B	BAO_0000357	single protein format	None	None	None	None	None	CHEMBL220	Acetylcholinesterase	Homo sapiens	SINGLE PROTEIN	CHEMBL1124669	1	Scientific Literature	J. Med. Chem.	1989	None
CHEMBL95	TACRINE	4	198.27	0	2.70	32	Nc1c2c(nc3ccccc13)CCCC2	Ki	'='	151.0	nM	6.82			UO_0000065	34.40	0.62	4.12	17.53	False	CHEMBL830207	Competitive inhibition constant for Acetylcholinesterase	B	BAO_0000357	single protein format	None	None	None	None	None	CHEMBL220	Acetylcholinesterase	Homo sapiens	SINGLE PROTEIN	CHEMBL1145289	1	Scientific Literature	J. Med. Chem.	2005	None
CHEMBL345124	PROPIDIUM	0	668.41	0	4.99	2	CC[N+](C)(CC)CCC[n+]1c(-c2ccccc2)c2cc(N)ccc2c2ccc(N)cc21.[I-].[I-]	Ki	'='	7140.0	nM	5.15			UO_0000065	12.41	0.23	0.16	9.20	False	CHEMBL830207	Competitive inhibition constant for Acetylcholinesterase	B	BAO_0000357	single protein format	None	None	None	None	None	CHEMBL220	Acetylcholinesterase	Homo sapiens	SINGLE PROTEIN	CHEMBL1145289	1	Scientific Literature	J. Med. Chem.	2005	None
CHEMBL11805	CAPROCTAMINE	0	666.99	2	7.65	3	COc1ccccc1CN(C)CCCCCC(=O)N(C)CCCCCCCCN(C)C(=O)CCCCCN(C)Cc1ccccc1OC	Ki	'='	104.0	nM	6.98			UO_0000065	10.47	0.20	-0.67	10.65	False	CHEMBL830207	Competitive inhibition constant for Acetylcholinesterase	B	BAO_0000357	single protein format	None	None	None	None	None	CHEMBL220	Acetylcholinesterase	Homo sapiens	SINGLE PROTEIN	CHEMBL1145289	1	Scientific Literature	J. Med. Chem.	2005	None
CHEMBL179455		0	638.88	2	7.00	4	Nc1ccc2c(c1)c(-c1ccccc1)[n+](CCCNCCCNCCCNc1c3c(nc4ccccc14)CCCC3)c1cc(N)ccc21	Ki	'='	1.49	nM	8.83			UO_0000065	13.82	0.25	1.83	8.41	False	CHEMBL830207	Competitive inhibition constant for Acetylcholinesterase	B	BAO_0000357	single protein format	None	None	None	None	None	CHEMBL220	Acetylcholinesterase	Homo sapiens	SINGLE PROTEIN	CHEMBL1145289	1	Scientific Literature	J. Med. Chem.	2005	None
CHEMBL2448138	9-[(2-{4-[(5,6-Dimethoxy-1-oxoindan-2-yl)methyl]piperidin-1-yl}ethyl)amino]-1,2,3,4-tetrahydroacridine dihydrochloride	0	334.84	None	None	14a		IC50	'='	4.04	nM	8.39			UO_0000065	25.07	None	None	None	False	CHEMBL960589	Inhibition of human erythrocyte AChE by Ellman's assay	B	BAO_0000357	single protein format	Homo sapiens	None	None	None	None	CHEMBL220	Acetylcholinesterase	Homo sapiens	SINGLE PROTEIN	CHEMBL1150773	1	Scientific Literature	J. Med. Chem.	2008	None
CHEMBL355986		0	285.78	0	1.34	8	C#CCCOC[n+]1ccn(C(C)(C)C)c1/C=N/O.[Cl-]	Kr	'='	2170000.0	M				UO_0000062					False	CHEMBL641015	Kinetic constant for formation of the inhibited enzyme/oximate complex in human erythrocytes	B	BAO_0000219	cell-based format	None	None	None	None	None	CHEMBL220	Acetylcholinesterase	Homo sapiens	SINGLE PROTEIN	CHEMBL1124682	1	Scientific Literature	J. Med. Chem.	1989	None
CHEMBL612099		0	408.50	0	3.40	54	CN(C(=O)NCc1ccccc1)C(=O)Oc1ccc2c(c1)[C@]1(C)CCN(C)C1N2C	IC50	'='	6295.06	nM	5.20			UO_0000065	12.73	0.24	1.80	7.99	False	CHEMBL641238	Inhibition acetylcholinesterase (AChE) enzyme.	B	BAO_0000357	single protein format	None	None	None	None	None	CHEMBL220	Acetylcholinesterase	Homo sapiens	SINGLE PROTEIN	CHEMBL1130277	1	Scientific Literature	J. Med. Chem.	1997	None
CHEMBL1420	PRALIDOXIME	4	137.16	0	0.32	1	C[n+]1ccccc1C=NO	Activity	'='	0.1	%				UO_0000187					False	CHEMBL1648447	Reactivation of DEP-mediated inactive human recombinant AChE at 10 uM after 15 mins by Ellman's method	B	BAO_0000357	single protein format	Homo sapiens	None	None	None	None	CHEMBL220	Acetylcholinesterase	Homo sapiens	SINGLE PROTEIN	CHEMBL1641510	1	Scientific Literature	Bioorg. Med. Chem.	2011	None
CHEMBL291233	OBIDOXIME CHLORIDE	0	359.21	0	0.51	3	O/N=C/c1cc[n+](COC[n+]2ccc(/C=N/O)cc2)cc1.[Cl-].[Cl-]	Activity	'='	22.4	%				UO_0000187					False	CHEMBL1648443	Reactivation of POX-mediated inactive human recombinant AChE at 10 uM after 15 mins by Ellman's method	B	BAO_0000357	single protein format	Homo sapiens	None	None	None	None	CHEMBL220	Acetylcholinesterase	Homo sapiens	SINGLE PROTEIN	CHEMBL1641510	1	Scientific Literature	Bioorg. Med. Chem.	2011	None
CHEMBL451825	METHOXIME BROMIDE	0	418.09	0	0.38	5	O/N=C/c1cc[n+](C[n+]2ccc(/C=N/O)cc2)cc1.[Br-].[Br-]	Activity	'='	14.3	%				UO_0000187					False	CHEMBL1648445	Reactivation of MePOX-mediated inactive human recombinant AChE at 10 uM after 15 mins by Ellman's method	B	BAO_0000357	single protein format	Homo sapiens	None	None	None	None	CHEMBL220	Acetylcholinesterase	Homo sapiens	SINGLE PROTEIN	CHEMBL1641510	1	Scientific Literature	Bioorg. Med. Chem.	2011	None
CHEMBL61312		0	258.16	0	2.15	4	C=CC[N+](C)(C)c1cccc(O)c1.[Br-]	IC50	'='	3000.0	nM	5.52			UO_0000065	30.98	0.58	3.37	27.30	False	CHEMBL645004	In vitro inhibitory activity against human recombinant AChE	B	BAO_0000357	single protein format	None	None	None	None	None	CHEMBL220	Acetylcholinesterase	Homo sapiens	SINGLE PROTEIN	CHEMBL1135872	1	Scientific Literature	Bioorg. Med. Chem. Lett.	2002	None
CHEMBL606538		0	386.50	0	4.72	13	C=CCOc1ccc(/C=N/[C@@]23CC(C)=C[C@@H](Cc4[nH]c(=O)ccc42)/C3=C\C)cc1	IC50	'='	31.0	nM	7.51			UO_0000065	19.43	0.35	2.79	13.79	False	CHEMBL1065425	Inhibition of human AChE by Ellman's method	B	BAO_0000357	single protein format	Homo sapiens	None	None	None	None	CHEMBL220	Acetylcholinesterase	Homo sapiens	SINGLE PROTEIN	CHEMBL1152583	1	Scientific Literature	Bioorg. Med. Chem.	2009	None
CHEMBL606348		0	390.48	0	4.18	5	C/C=C1\[C@H]2C=C(C)C[C@]1(/N=C/c1cc(OC)cc(OC)c1)c1ccc(=O)[nH]c1C2	IC50	'='	29.0	nM	7.54			UO_0000065	19.30	0.35	3.36	11.84	False	CHEMBL1065425	Inhibition of human AChE by Ellman's method	B	BAO_0000357	single protein format	Homo sapiens	None	None	None	None	CHEMBL220	Acetylcholinesterase	Homo sapiens	SINGLE PROTEIN	CHEMBL1152583	1	Scientific Literature	Bioorg. Med. Chem.	2009	None
CHEMBL596236		0	355.44	0	4.03	7	C/C=C1\[C@H]2C=C(C)C[C@]1(/N=C/c1ccc(C#N)cc1)c1ccc(=O)[nH]c1C2	IC50	'='	22.0	nM	7.66			UO_0000065	21.54	0.39	3.63	11.10	False	CHEMBL1065425	Inhibition of human AChE by Ellman's method	B	BAO_0000357	single protein format	Homo sapiens	None	None	None	None	CHEMBL220	Acetylcholinesterase	Homo sapiens	SINGLE PROTEIN	CHEMBL1152583	1	Scientific Literature	Bioorg. Med. Chem.	2009	None
CHEMBL376290		0	195.60	0	1.78	56	Cc1cc(Cl)cc2c1NC(=O)C2=O	Ki	'>'	100000.0	nM				UO_0000065					False	CHEMBL918629	Inhibition of human AChE	B	BAO_0000357	single protein format	Homo sapiens	None	None	None	None	CHEMBL220	Acetylcholinesterase	Homo sapiens	SINGLE PROTEIN	CHEMBL1144473	1	Scientific Literature	J. Med. Chem.	2007	None
CHEMBL1076259		0	591.82	2	6.32	1g	CCCCCCOC(=O)[C@H](CCC(=O)NCCC1CCN(Cc2ccccc2)CC1)NC(=O)c1cc2ccccc2s1	Activity	'='	39.7	%				UO_0000187					False	CHEMBL1105050	Displacement of propidium iodide from AChE peripheral anionic site at 3 uM	B	BAO_0000357	single protein format	None	None	None	None	None	CHEMBL220	Acetylcholinesterase	Homo sapiens	SINGLE PROTEIN	CHEMBL1154393	1	Scientific Literature	J. Med. Chem.	2009	None
CHEMBL1086184		0	271.32	0	2.19	10	COC(=O)c1cc2c(N)c3c(nc2nc1C)CCCC3	IC50	'='	1000.0	nM	6.00			UO_0000065	22.11	0.41	3.81	7.68	False	CHEMBL1119101	Inhibition of AChE in human erythrocytes by Ellman's method	B	BAO_0000219	cell-based format	Homo sapiens	None	None	None	None	CHEMBL220	Acetylcholinesterase	Homo sapiens	SINGLE PROTEIN	CHEMBL1155458	1	Scientific Literature	J. Med. Chem.	2010	None
CHEMBL101809		0	447.60	0	4.11	239	CN(CCOCCNC(=S)NC(=O)c1ccc(-c2ccccc2)cc1)Cc1ccccc1	IC50	'='	230.0	nM	6.64			UO_0000065	14.83	0.28	2.53	12.38	False	CHEMBL1119333	Inhibition of AChE	B	BAO_0000357	single protein format	None	None	None	None	None	CHEMBL220	Acetylcholinesterase	Homo sapiens	SINGLE PROTEIN	CHEMBL1155460	1	Scientific Literature	Eur. J. Med. Chem.	2010	None
CHEMBL1083056		0	367.49	0	4.22	298	COc1cc2c(cc1OC)C(O)C(CC1CCN(c3ccccc3)CC1)C2	IC50	'='	300.0	nM	6.52			UO_0000065	17.75	0.33	2.30	15.56	False	CHEMBL1119333	Inhibition of AChE	B	BAO_0000357	single protein format	None	None	None	None	None	CHEMBL220	Acetylcholinesterase	Homo sapiens	SINGLE PROTEIN	CHEMBL1155460	1	Scientific Literature	Eur. J. Med. Chem.	2010	None
CHEMBL2312575		0	367.41	1	5.34	9	O=[N+]([O-])c1cccc([C@@H]2CC(c3c4ccccc4cc4ccccc34)=NN2)c1	Ki	'='	20.6	nM	7.69			UO_0000065	20.92	0.37	2.35	11.38	False	CHEMBL2317312	Inhibition of human erythrocyte AChE using acetylthiocholine iodide as substrate after 60 mins by Ellman's method	B	BAO_0000357	single protein format	Homo sapiens	None	None	None	None	CHEMBL220	Acetylcholinesterase	Homo sapiens	SINGLE PROTEIN	CHEMBL2311270	1	Scientific Literature	Bioorg. Med. Chem. Lett.	2013	None
CHEMBL2312283		0	336.44	1	5.74	4	Cc1ccc([C@@H]2CC(c3c4ccccc4cc4ccccc34)=NN2)cc1	Ki	'>'	100.0	nM				UO_0000065					False	CHEMBL2317312	Inhibition of human erythrocyte AChE using acetylthiocholine iodide as substrate after 60 mins by Ellman's method	B	BAO_0000357	single protein format	Homo sapiens	None	None	None	None	CHEMBL220	Acetylcholinesterase	Homo sapiens	SINGLE PROTEIN	CHEMBL2311270	1	Scientific Literature	Bioorg. Med. Chem. Lett.	2013	None
CHEMBL1082749		0	399.80	0	3.51	19	CN(C)C(=O)Oc1cccc(-c2cn3c(C(F)(F)F)cccc3[n+]2C)c1.[Cl-]	IC50	'='	33600.0	nM	4.47			UO_0000065	12.28	0.23	0.96	11.83	False	CHEMBL1119333	Inhibition of AChE	B	BAO_0000357	single protein format	None	None	None	None	None	CHEMBL220	Acetylcholinesterase	Homo sapiens	SINGLE PROTEIN	CHEMBL1155460	1	Scientific Literature	Eur. J. Med. Chem.	2010	None
CHEMBL92736		0	377.49	0	4.63	75	CC(=O)Nc1ccc2c(CCC3CCN(Cc4ccccc4)CC3)noc2c1	IC50	'='	2.8	nM	8.55			UO_0000065	22.66	0.42	3.92	14.65	True	CHEMBL1119333	Inhibition of AChE	B	BAO_0000357	single protein format	None	None	None	None	None	CHEMBL220	Acetylcholinesterase	Homo sapiens	SINGLE PROTEIN	CHEMBL1155460	1	Scientific Literature	Eur. J. Med. Chem.	2010	None
CHEMBL329531		0	331.46	0	4.47	90	c1ccc(CN2CCC(CCc3ncnc4ccccc34)CC2)cc1	IC50	'='	340.0	nM	6.47			UO_0000065	19.52	0.35	2.00	22.29	True	CHEMBL1119333	Inhibition of AChE	B	BAO_0000357	single protein format	None	None	None	None	None	CHEMBL220	Acetylcholinesterase	Homo sapiens	SINGLE PROTEIN	CHEMBL1155460	1	Scientific Literature	Eur. J. Med. Chem.	2010	None
CHEMBL1086246		0	418.54	0	4.90	306	CNC(=O)Oc1cccc(CN(C)CCCOc2ccc(Cc3ccccc3)cc2)c1	IC50	'='	24.7	nM	7.61			UO_0000065	18.18	0.34	2.71	14.98	False	CHEMBL1119333	Inhibition of AChE	B	BAO_0000357	single protein format	None	None	None	None	None	CHEMBL220	Acetylcholinesterase	Homo sapiens	SINGLE PROTEIN	CHEMBL1155460	1	Scientific Literature	Eur. J. Med. Chem.	2010	None
CHEMBL340427	XANTHOSTIGMINE	0	446.50	0	4.57	311	CNC(=O)Oc1cccc(CN(C)CCCOc2ccc3c(=O)c4ccccc4oc3c2)c1	IC50	'='	0.3	nM	9.52			UO_0000065	21.33	0.39	4.95	11.76	True	CHEMBL1119333	Inhibition of AChE	B	BAO_0000357	single protein format	None	None	None	None	None	CHEMBL220	Acetylcholinesterase	Homo sapiens	SINGLE PROTEIN	CHEMBL1155460	1	Scientific Literature	Eur. J. Med. Chem.	2010	None
CHEMBL91291		0	348.49	1	5.29	71	Cc1cc2onc(CCC3CCN(Cc4ccccc4)CC3)c2cc1C	IC50	'='	5.8	nM	8.24			UO_0000065	23.64	0.43	2.95	28.14	True	CHEMBL1119333	Inhibition of AChE	B	BAO_0000357	single protein format	None	None	None	None	None	CHEMBL220	Acetylcholinesterase	Homo sapiens	SINGLE PROTEIN	CHEMBL1155460	1	Scientific Literature	Eur. J. Med. Chem.	2010	None
CHEMBL1084091		0	438.52	0	4.58	181	CCCCNC(=O)Oc1cccc(CN(C)CCCOc2ccc3c(=O)ccoc3c2)c1	IC50	'='	250.0	nM	6.60			UO_0000065	15.06	0.28	2.02	8.15	False	CHEMBL1119333	Inhibition of AChE	B	BAO_0000357	single protein format	None	None	None	None	None	CHEMBL220	Acetylcholinesterase	Homo sapiens	SINGLE PROTEIN	CHEMBL1155460	1	Scientific Literature	Eur. J. Med. Chem.	2010	None
CHEMBL1085031		0	501.61	1	3.21	242	CN(CCOCCNC(=S)NC(=O)c1ccc2c(c1)C(=O)c1ccccc1C2=O)Cc1ccccc1	IC50	'='	6.0	nM	8.22			UO_0000065	16.39	0.31	5.01	9.37	False	CHEMBL1119333	Inhibition of AChE	B	BAO_0000357	single protein format	None	None	None	None	None	CHEMBL220	Acetylcholinesterase	Homo sapiens	SINGLE PROTEIN	CHEMBL1155460	1	Scientific Literature	Eur. J. Med. Chem.	2010	None
CHEMBL1083789		0	311.47	0	4.43	256	NCCCCCCCNc1c2c(nc3ccccc13)CCCC2	IC50	'='	319.0	nM	6.50			UO_0000065	20.86	0.39	2.07	12.75	False	CHEMBL1119333	Inhibition of AChE	B	BAO_0000357	single protein format	None	None	None	None	None	CHEMBL220	Acetylcholinesterase	Homo sapiens	SINGLE PROTEIN	CHEMBL1155460	1	Scientific Literature	Eur. J. Med. Chem.	2010	None
CHEMBL1084530		0	416.61	1	6.76	268	c1ccc2c(NCCCCCCCCCNc3ccncc3)c3c(nc2c1)CCCC3	IC50	'='	83.0	nM	7.08			UO_0000065	17.00	0.31	0.32	14.21	False	CHEMBL1119333	Inhibition of AChE	B	BAO_0000357	single protein format	None	None	None	None	None	CHEMBL220	Acetylcholinesterase	Homo sapiens	SINGLE PROTEIN	CHEMBL1155460	1	Scientific Literature	Eur. J. Med. Chem.	2010	None
CHEMBL124156		0	404.51	0	4.97	309	CNC(=O)Oc1cccc(CN(C)CCCOc2ccc(-c3ccccc3)cc2)c1	IC50	'='	54.6	nM	7.26			UO_0000065	17.95	0.33	2.29	14.30	False	CHEMBL1119333	Inhibition of AChE	B	BAO_0000357	single protein format	None	None	None	None	None	CHEMBL220	Acetylcholinesterase	Homo sapiens	SINGLE PROTEIN	CHEMBL1155460	1	Scientific Literature	Eur. J. Med. Chem.	2010	None
CHEMBL75305		0	480.66	1	6.42	334	c1cnc2nc3c(c(NCCCCCCNc4c5c(nc6ncccc46)CCCC5)c2c1)CCCC3	IC50	'='	4.8	nM	8.32			UO_0000065	17.31	0.32	1.90	11.00	False	CHEMBL1119333	Inhibition of AChE	B	BAO_0000357	single protein format	None	None	None	None	None	CHEMBL220	Acetylcholinesterase	Homo sapiens	SINGLE PROTEIN	CHEMBL1155460	1	Scientific Literature	Eur. J. Med. Chem.	2010	None
CHEMBL418955		0	350.46	0	4.68	1e	COc1ccc2c(CCC3CCN(Cc4ccccc4)CC3)noc2c1	IC50	'='	8.3	nM	8.08			UO_0000065	23.06	0.42	3.40	20.99	True	CHEMBL644105	Evaluated for the in vitro inhibition of the Acetylcholinesterase (AChE) from human erythrocytes	B	BAO_0000019	assay format	None	None	None	None	None	CHEMBL220	Acetylcholinesterase	Homo sapiens	SINGLE PROTEIN	CHEMBL1127437	1	Scientific Literature	J. Med. Chem.	1994	None
CHEMBL544637		0	270.76	0	1.95	8a	CNC1CCc2ccc(OC(=O)N(C)C)cc21.Cl	IC50	'='	1070.0	nM	5.97			UO_0000065	25.48	0.48	4.02	14.36	False	CHEMBL884115	In vitro inhibitory concentration against purified Acetylcholinesterase of human erythrocytes; value ranges from 0.99-1.20	B	BAO_0000019	assay format	None	None	None	None	None	CHEMBL220	Acetylcholinesterase	Homo sapiens	SINGLE PROTEIN	CHEMBL1135657	1	Scientific Literature	J. Med. Chem.	2002	None
CHEMBL1085028		0	450.93	0	3.74	9	CN(C)C(=O)Oc1ccc(-c2cn3c(NC(=O)c4ccccc4)cccc3[n+]2C)cc1.[Cl-]	IC50	'='	200.0	nM	6.70			UO_0000065	16.12	0.30	2.96	10.01	False	CHEMBL1119333	Inhibition of AChE	B	BAO_0000357	single protein format	None	None	None	None	None	CHEMBL220	Acetylcholinesterase	Homo sapiens	SINGLE PROTEIN	CHEMBL1155460	1	Scientific Literature	Eur. J. Med. Chem.	2010	None
CHEMBL33051		0	359.21	0	-0.20	2, HI-6	NC(=O)c1cc[n+](COC[n+]2ccccc2/C=N/O)cc1.[Cl-].[Cl-]	Activity	'='	1.7	%				UO_0000187					False	CHEMBL1648443	Reactivation of POX-mediated inactive human recombinant AChE at 10 uM after 15 mins by Ellman's method	B	BAO_0000357	single protein format	Homo sapiens	None	None	None	None	CHEMBL220	Acetylcholinesterase	Homo sapiens	SINGLE PROTEIN	CHEMBL1641510	1	Scientific Literature	Bioorg. Med. Chem.	2011	None
CHEMBL1084703		0	337.49	0	4.62	88	c1ccc(CN2CCC(CNc3nsc4ccccc34)CC2)cc1	IC50	'='	99.0	nM	7.00			UO_0000065	20.75	0.40	2.38	24.87	False	CHEMBL1119333	Inhibition of AChE	B	BAO_0000357	single protein format	None	None	None	None	None	CHEMBL220	Acetylcholinesterase	Homo sapiens	SINGLE PROTEIN	CHEMBL1155460	1	Scientific Literature	Eur. J. Med. Chem.	2010	None
CHEMBL397871		0	446.14	0	0.26	6, K027	NC(=O)c1cc[n+](CCC[n+]2ccc(/C=N/O)cc2)cc1.[Br-].[Br-]	Activity	'='	15.2	%				UO_0000187					False	CHEMBL1648440	Reactivation of GA-mediated inactive human recombinant AChE at 100 uM after 15 mins by Ellman's method	B	BAO_0000357	single protein format	Homo sapiens	None	None	None	None	CHEMBL220	Acetylcholinesterase	Homo sapiens	SINGLE PROTEIN	CHEMBL1641510	1	Scientific Literature	Bioorg. Med. Chem.	2011	None
CHEMBL238977		0	458.15	0	0.43	7, K203	NC(=O)c1cc[n+](C/C=C/C[n+]2ccc(/C=N/O)cc2)cc1.[Br-].[Br-]	Activity	'='	21.2	%				UO_0000187					False	CHEMBL1648441	Reactivation of GA-mediated inactive human recombinant AChE at 10 uM after 15 mins by Ellman's method	B	BAO_0000357	single protein format	Homo sapiens	None	None	None	None	CHEMBL220	Acetylcholinesterase	Homo sapiens	SINGLE PROTEIN	CHEMBL1641510	1	Scientific Literature	Bioorg. Med. Chem.	2011	None
CHEMBL1644317		0	403.12	0	1.16	8	O/N=C/c1cc[n+](CCC[n+]2ccccc2)cc1.[Br-].[Br-]	Activity	'='	1.7	%				UO_0000187					False	CHEMBL1648447	Reactivation of DEP-mediated inactive human recombinant AChE at 10 uM after 15 mins by Ellman's method	B	BAO_0000357	single protein format	Homo sapiens	None	None	None	None	CHEMBL220	Acetylcholinesterase	Homo sapiens	SINGLE PROTEIN	CHEMBL1641510	1	Scientific Literature	Bioorg. Med. Chem.	2011	None
CHEMBL1644321		0	417.15	0	1.47	12	Cc1cc[n+](CCC[n+]2ccc(/C=N/O)cc2)cc1.[Br-].[Br-]	Activity	'='	3.3	%				UO_0000187					False	CHEMBL1648441	Reactivation of GA-mediated inactive human recombinant AChE at 10 uM after 15 mins by Ellman's method	B	BAO_0000357	single protein format	Homo sapiens	None	None	None	None	CHEMBL220	Acetylcholinesterase	Homo sapiens	SINGLE PROTEIN	CHEMBL1641510	1	Scientific Literature	Bioorg. Med. Chem.	2011	None
CHEMBL1644322		0	459.23	0	2.46	13	CC(C)(C)c1cc[n+](CCC[n+]2ccc(/C=N/O)cc2)cc1.[Br-].[Br-]	Activity	'='	5.3	%				UO_0000187					False	CHEMBL1648441	Reactivation of GA-mediated inactive human recombinant AChE at 10 uM after 15 mins by Ellman's method	B	BAO_0000357	single protein format	Homo sapiens	None	None	None	None	CHEMBL220	Acetylcholinesterase	Homo sapiens	SINGLE PROTEIN	CHEMBL1641510	1	Scientific Literature	Bioorg. Med. Chem.	2011	None
CHEMBL1644323		0	479.22	0	2.83	14	O/N=C/c1cc[n+](CCC[n+]2ccc(-c3ccccc3)cc2)cc1.[Br-].[Br-]	Activity	'='	16.6	%				UO_0000187					False	CHEMBL1648445	Reactivation of MePOX-mediated inactive human recombinant AChE at 10 uM after 15 mins by Ellman's method	B	BAO_0000357	single protein format	Homo sapiens	None	None	None	None	CHEMBL220	Acetylcholinesterase	Homo sapiens	SINGLE PROTEIN	CHEMBL1641510	1	Scientific Literature	Bioorg. Med. Chem.	2011	None
CHEMBL1644327		0	475.18	0	1.34	18	CCOC(=O)c1cc[n+](CCC[n+]2ccc(/C=N/O)cc2)cc1.[Br-].[Br-]	Activity	'='	20.2	%				UO_0000187					False	CHEMBL1648443	Reactivation of POX-mediated inactive human recombinant AChE at 10 uM after 15 mins by Ellman's method	B	BAO_0000357	single protein format	Homo sapiens	None	None	None	None	CHEMBL220	Acetylcholinesterase	Homo sapiens	SINGLE PROTEIN	CHEMBL1641510	1	Scientific Literature	Bioorg. Med. Chem.	2011	None
CHEMBL1644328		0	461.16	0	0.25	20	N/C(=N\O)c1cc[n+](CCC[n+]2ccc(/C=N/O)cc2)cc1.[Br-].[Br-]	Activity	'='	3.1	%				UO_0000187					False	CHEMBL1648446	Reactivation of DEP-mediated inactive human recombinant AChE at 100 uM after 15 mins by Ellman's method	B	BAO_0000357	single protein format	Homo sapiens	None	None	None	None	CHEMBL220	Acetylcholinesterase	Homo sapiens	SINGLE PROTEIN	CHEMBL1641510	1	Scientific Literature	Bioorg. Med. Chem.	2011	None
CHEMBL1644325		0	445.16	0	1.36	16	CC(=O)c1cc[n+](CCC[n+]2ccc(/C=N/O)cc2)cc1.[Br-].[Br-]	IC50	'='	105000.0	nM		Outside typical range		UO_0000065					False	CHEMBL1648448	Inhibition of human recombinant AChE by modified Ellman's method	B	BAO_0000357	single protein format	Homo sapiens	None	None	None	None	CHEMBL220	Acetylcholinesterase	Homo sapiens	SINGLE PROTEIN	CHEMBL1641510	1	Scientific Literature	Bioorg. Med. Chem.	2011	None
CHEMBL1644328		0	461.16	0	0.25	20	N/C(=N\O)c1cc[n+](CCC[n+]2ccc(/C=N/O)cc2)cc1.[Br-].[Br-]	IC50	'='	291000.0	nM		Outside typical range		UO_0000065					False	CHEMBL1648448	Inhibition of human recombinant AChE by modified Ellman's method	B	BAO_0000357	single protein format	Homo sapiens	None	None	None	None	CHEMBL220	Acetylcholinesterase	Homo sapiens	SINGLE PROTEIN	CHEMBL1641510	1	Scientific Literature	Bioorg. Med. Chem.	2011	None
CHEMBL537266		0	346.88	0	2.74	1c	CCN(CC)CCS/C(=N\O)C(=O)c1ccc(OC)cc1.Cl	ka/kr	'='	0.17										False	CHEMBL646656	Ratio of ka to that of kr for reactivation of acetylcholinesterase at concentration of 2M*10e4 [HOX] and 13.3Me-1*10e-3 [OX]e-1 was determined	B	BAO_0000357	single protein format	None	None	None	None	None	CHEMBL220	Acetylcholinesterase	Homo sapiens	SINGLE PROTEIN	CHEMBL1121722	1	Scientific Literature	J. Med. Chem.	1981	None
CHEMBL94	PHYSOSTIGMINE	4	275.35	0	1.77	Physostigmine	CNC(=O)Oc1ccc2c(c1)[C@]1(C)CCN(C)[C@@H]1N2C	IC50	'='	31.0	nM	7.51			UO_0000065	27.27	0.51	5.74	16.76	False	CHEMBL644788	Inhibitory activity against Acetylcholinesterase in cortex	B	BAO_0000221	tissue-based format	Homo sapiens	CHEMBL3638219	Cortex	None	None	CHEMBL220	Acetylcholinesterase	Homo sapiens	SINGLE PROTEIN	CHEMBL1124889	1	Scientific Literature	J. Med. Chem.	1990	None
CHEMBL328468		0	375.47	0	4.17	table 1 ID 20	O=C1Cc2cc3onc(CCC4CCN(Cc5ccccc5)CC4)c3cc2N1	Ki	'='	0.955	nM	9.02			UO_0000065	24.02	0.44	4.85	15.45	False	CHEMBL877109	Binding affinity towards Acetylcholinesterase	B	BAO_0000357	single protein format	Homo sapiens	None	None	None	None	CHEMBL220	Acetylcholinesterase	Homo sapiens	SINGLE PROTEIN	CHEMBL1138798	1	Scientific Literature	J. Med. Chem.	2004	None
CHEMBL186264		0	402.54	0	3.25	table 1 ID 43	CCOCC[n+]1ccc(CCC(=O)C2Cc3cc(OC)c(OC)cc3S2)cc1	IC50	'='	7.0	nM	8.15			UO_0000065	20.26	0.40	4.90	16.77	False	CHEMBL832763	Inhibitory activity against Acetylcholinesterase enzyme using human AChE assay	B	BAO_0000357	single protein format	Homo sapiens	None	None	None	None	CHEMBL220	Acetylcholinesterase	Homo sapiens	SINGLE PROTEIN	CHEMBL1138798	1	Scientific Literature	J. Med. Chem.	2004	None
CHEMBL328715		0	335.45	0	4.54	table 1 ID 58	c1ccc(CN2CCC(CCNc3noc4ccccc34)CC2)cc1	Ki	'='	812.83	nM	6.09			UO_0000065	18.15	0.33	1.55	14.75	False	CHEMBL877109	Binding affinity towards Acetylcholinesterase	B	BAO_0000357	single protein format	Homo sapiens	None	None	None	None	CHEMBL220	Acetylcholinesterase	Homo sapiens	SINGLE PROTEIN	CHEMBL1138798	1	Scientific Literature	J. Med. Chem.	2004	None
CHEMBL188714		0	422.57	0	3.10	table 1 ID 65	COC(=O)C[N+]1(C)CCC(CCC(=O)C2Cc3cc(OC)c(OC)cc3S2)CC1	IC50	'='	54.0	nM	7.27			UO_0000065	17.20	0.34	4.17	11.75	False	CHEMBL832763	Inhibitory activity against Acetylcholinesterase enzyme using human AChE assay	B	BAO_0000357	single protein format	Homo sapiens	None	None	None	None	CHEMBL220	Acetylcholinesterase	Homo sapiens	SINGLE PROTEIN	CHEMBL1138798	1	Scientific Literature	J. Med. Chem.	2004	None
CHEMBL242661		0	632.89	2	6.27	20	CCN(CCCCCCNC1=CC(=O)C(NCCCCCCN(CC)Cc2ccc(OC)cc2)=CC1=O)Cc1ccc(OC)cc1	Inhibition						Not Determined						False	CHEMBL895409	Inhibition of human AChE-induced amyloid beta (1-40) aggregation at 100 uM	B	BAO_0000357	single protein format	Homo sapiens	None	None	None	None	CHEMBL220	Acetylcholinesterase	Homo sapiens	SINGLE PROTEIN	CHEMBL1148814	1	Scientific Literature	J. Med. Chem.	2007	None
CHEMBL429694	CONGO RED	0	696.68	2	8.15	congo red	Nc1c(/N=N/c2ccc(-c3ccc(/N=N/c4cc(S(=O)(=O)[O-])c5ccccc5c4N)cc3)cc2)cc(S(=O)(=O)[O-])c2ccccc12.[Na+].[Na+]	Inhibition						Not Determined						False	CHEMBL895409	Inhibition of human AChE-induced amyloid beta (1-40) aggregation at 100 uM	B	BAO_0000357	single protein format	Homo sapiens	None	None	None	None	CHEMBL220	Acetylcholinesterase	Homo sapiens	SINGLE PROTEIN	CHEMBL1148814	1	Scientific Literature	J. Med. Chem.	2007	None
CHEMBL62031		0	410.31	0	3.16	33	COc1ccc(C(=O)COc2cccc([N+](C)(C)C)c2)cc1OC.[Br-]	IC50	'='	10000.0	nM	5.00			UO_0000065	15.13	0.28	1.84	11.17	False	CHEMBL645004	In vitro inhibitory activity against human recombinant AChE	B	BAO_0000357	single protein format	None	None	None	None	None	CHEMBL220	Acetylcholinesterase	Homo sapiens	SINGLE PROTEIN	CHEMBL1135872	1	Scientific Literature	Bioorg. Med. Chem. Lett.	2002	None
CHEMBL245047		0	445.52	1	5.12	14	COc1cccc(CN(C)Cc2ccc(-c3cc4cc(OC)c(OC)cc4oc3=O)cc2)c1	IC50	'='	714.0	nM	6.15			UO_0000065	13.80	0.25	1.03	10.05	False	CHEMBL894085	Inhibition of human recombinant AChE	B	BAO_0000357	single protein format	Homo sapiens	None	None	None	None	CHEMBL220	Acetylcholinesterase	Homo sapiens	SINGLE PROTEIN	CHEMBL1148720	1	Scientific Literature	J. Med. Chem.	2007	None
CHEMBL130363		0	379.50	0	4.59	34	Cc1cc(C)c(NC(=O)Oc2ccc3c(c2)[C@]2(C)CCN(C)[C@@H]2N3C)c(C)c1	logIC50	'='	3.11										False	CHEMBL1249049	Inhibition of human AChE by Ellmans test	B	BAO_0000357	single protein format	Homo sapiens	None	None	None	None	CHEMBL220	Acetylcholinesterase	Homo sapiens	SINGLE PROTEIN	CHEMBL1240490	1	Scientific Literature	J. Med. Chem.	2010	None
CHEMBL1242980		0	325.36	0	4.00	42	Cc1ccccc1NC(=O)Oc1ccc2c(c1)[C@]1(C)CCOC1O2	logIC50	'='	1.36										False	CHEMBL1249049	Inhibition of human AChE by Ellmans test	B	BAO_0000357	single protein format	Homo sapiens	None	None	None	None	CHEMBL220	Acetylcholinesterase	Homo sapiens	SINGLE PROTEIN	CHEMBL1240490	1	Scientific Literature	J. Med. Chem.	2010	None
CHEMBL244838		0	415.49	1	5.11	22	COc1cc2occ(-c3ccc(CN(C)Cc4ccccc4)cc3)c(=O)c2cc1OC	IC50	'='	1230.0	nM	5.91			UO_0000065	14.22	0.26	0.80	11.39	False	CHEMBL894085	Inhibition of human recombinant AChE	B	BAO_0000357	single protein format	Homo sapiens	None	None	None	None	CHEMBL220	Acetylcholinesterase	Homo sapiens	SINGLE PROTEIN	CHEMBL1148720	1	Scientific Literature	J. Med. Chem.	2007	None
CHEMBL219172		0	381.45	0	4.08	2	CCOC(=O)C1=C(C)Nc2nc3c(c(N)c2C1c1ccc(F)cc1)CCCC3	IC50	'='	193.0	nM	6.71			UO_0000065	17.60	0.33	2.63	8.69	False	CHEMBL1003711	Inhibition of human serum AChE by Ellman's method	B	BAO_0000357	single protein format	Homo sapiens	None	None	None	None	CHEMBL220	Acetylcholinesterase	Homo sapiens	SINGLE PROTEIN	CHEMBL1138487	1	Scientific Literature	J. Med. Chem.	2009	None
CHEMBL92955		0	475.61	1	5.47	1k	O=S(=O)(Nc1ccc2c(CCC3CCN(Cc4ccccc4)CC3)noc2c1)c1ccccc1	IC50	'='	14.0	nM	7.85			UO_0000065	16.51	0.32	2.38	10.41	True	CHEMBL641020	Inhibition against Acetylcholinesterase (AChE)	B	BAO_0000357	single protein format	None	None	None	None	None	CHEMBL220	Acetylcholinesterase	Homo sapiens	SINGLE PROTEIN	CHEMBL1129655	1	Scientific Literature	J. Med. Chem.	1996	None
CHEMBL474837		0	363.43	0	4.70	15	COc1ccc(C(=O)c2ccc(CN(C)Cc3ccccc3)cc2)cc1F	IC50	'='	1570.0	nM	5.80			UO_0000065	15.97	0.29	1.10	19.65	False	CHEMBL1019313	Inhibition of human recombinant AChE by Ellman's method	B	BAO_0000357	single protein format	Homo sapiens	None	None	None	None	CHEMBL220	Acetylcholinesterase	Homo sapiens	SINGLE PROTEIN	CHEMBL1138541	1	Scientific Literature	Eur. J. Med. Chem.	2009	None
CHEMBL219405		0	408.46	0	3.85	6	CCOC(=O)C1=C(C)Nc2nc3c(c(N)c2C1c1ccc([N+](=O)[O-])cc1)CCCC3	IC50	'='	309.0	nM	6.51			UO_0000065	15.94	0.30	2.66	5.41	False	CHEMBL1003711	Inhibition of human serum AChE by Ellman's method	B	BAO_0000357	single protein format	Homo sapiens	None	None	None	None	CHEMBL220	Acetylcholinesterase	Homo sapiens	SINGLE PROTEIN	CHEMBL1138487	1	Scientific Literature	J. Med. Chem.	2009	None
CHEMBL374184		0	393.49	0	3.95	11	CCOC(=O)C1=C(C)Nc2nc3c(c(N)c2C1c1ccc(OC)cc1)CCCC3	Inhibition	'='	30.7	%				UO_0000187					False	CHEMBL1003713	Inhibition of human AChE-induced amyloid beta (1-40) aggregation at 100 uM after 24 hrs by thioflavin T fluorescence method	B	BAO_0000357	single protein format	Homo sapiens	None	None	None	None	CHEMBL220	Acetylcholinesterase	Homo sapiens	SINGLE PROTEIN	CHEMBL1138487	1	Scientific Literature	J. Med. Chem.	2009	None
CHEMBL575620		0	267.39	0	2.95	3c	Cc1ccc(S(=O)(=O)N2[C@@H](C)CCC[C@H]2C)cc1	IC50	'='	368.0	nM	6.43			UO_0000065	24.06	0.49	3.48	17.21	False	CHEMBL1049243	Inhibition of human serum AChE by Ellman's assay	B	BAO_0000357	single protein format	Homo sapiens	None	None	None	None	CHEMBL220	Acetylcholinesterase	Homo sapiens	SINGLE PROTEIN	CHEMBL1154069	1	Scientific Literature	Eur. J. Med. Chem.	2009	None
CHEMBL490338		0	439.56	1	5.60	8	CCOC(=O)C1=C(C)Nc2nc3c(c(N)c2C1c1ccc(-c2ccccc2)cc1)CCCC3	IC50	'='	71.0	nM	7.15			UO_0000065	16.26	0.30	1.55	9.26	False	CHEMBL1003711	Inhibition of human serum AChE by Ellman's method	B	BAO_0000357	single protein format	Homo sapiens	None	None	None	None	CHEMBL220	Acetylcholinesterase	Homo sapiens	SINGLE PROTEIN	CHEMBL1138487	1	Scientific Literature	J. Med. Chem.	2009	None
CHEMBL56470		0	336.48	0	4.06	115	CN(CCC1CCN(Cc2ccccc2)CC1)C(=O)c1ccccc1	IC50	'='	170.0	nM	6.77			UO_0000065	20.12	0.37	2.71	28.75	False	CHEMBL1119333	Inhibition of AChE	B	BAO_0000357	single protein format	None	None	None	None	None	CHEMBL220	Acetylcholinesterase	Homo sapiens	SINGLE PROTEIN	CHEMBL1155460	1	Scientific Literature	Eur. J. Med. Chem.	2010	None
CHEMBL92463		0	336.43	0	4.38	1l	Oc1ccc2c(CCC3CCN(Cc4ccccc4)CC3)noc2c1	IC50	'='	26.0	nM	7.58			UO_0000065	22.55	0.41	3.21	15.32	True	CHEMBL644105	Evaluated for the in vitro inhibition of the Acetylcholinesterase (AChE) from human erythrocytes	B	BAO_0000019	assay format	None	None	None	None	None	CHEMBL220	Acetylcholinesterase	Homo sapiens	SINGLE PROTEIN	CHEMBL1127437	1	Scientific Literature	J. Med. Chem.	1994	None
CHEMBL147025		0	283.76	0	1.04	3o	C#CC1(OC[n+]2ccn(C)c2/C=N/O)CCCC1.[Cl-]	kOX	'='	1217.0	M-1 min-1									False	CHEMBL641365	Bimolecular rate constant for reactivation of AchE in human erythrocytes	B	BAO_0000219	cell-based format	None	None	None	None	None	CHEMBL220	Acetylcholinesterase	Homo sapiens	SINGLE PROTEIN	CHEMBL1124682	1	Scientific Literature	J. Med. Chem.	1989	None
CHEMBL150164		0	238.72	0	1.59	13	C#CCCCC[n+]1ccc(/C=N/O)cc1.[Cl-]	kOX	'='	1780.0	M-1 min-1									False	CHEMBL641366	Bimolecular rate constant for reactivation of acetylcholinesterase in human	B	BAO_0000357	single protein format	None	None	None	None	None	CHEMBL220	Acetylcholinesterase	Homo sapiens	SINGLE PROTEIN	CHEMBL1124682	1	Scientific Literature	J. Med. Chem.	1989	None
CHEMBL311849		0	373.24	0	-0.62	HI-6	C[n+]1c(/C=N/O)cccc1CCO[n+]1ccc(C(N)=O)cc1.[Cl-].[Cl-]	KOX	'='	5041.0	M-1 min-1									False	CHEMBL696564	In vitro rate of EPMP-inhibited acetylcholinesterase reactivation, by anionic (oximate) form.	F	BAO_0000019	assay format	None	None	None	None	None	CHEMBL220	Acetylcholinesterase	Homo sapiens	SINGLE PROTEIN	CHEMBL1123262	1	Scientific Literature	J. Med. Chem.	1986	None
CHEMBL346605		0	110.13	0	2.13	7 (table III)	Cc1ccc(F)cc1	IC50	'='	4900.0	nM	5.31			UO_0000065	48.21	0.91	3.18	None	False	CHEMBL643382	IC50 against acetylcholinesterase; value ranges from 1-4900 nM.	B	BAO_0000357	single protein format	None	None	None	None	None	CHEMBL220	Acetylcholinesterase	Homo sapiens	SINGLE PROTEIN	CHEMBL1126157	1	Scientific Literature	J. Med. Chem.	1992	None
CHEMBL346605		0	110.13	0	2.13	7 (table III)	Cc1ccc(F)cc1	IC50	'='	9.55	nM	8.02			UO_0000065	72.82	1.37	5.89	None	False	CHEMBL648291	Inhibition of acetylcholinesterase.	B	BAO_0000357	single protein format	None	None	None	None	None	CHEMBL220	Acetylcholinesterase	Homo sapiens	SINGLE PROTEIN	CHEMBL1126157	1	Scientific Literature	J. Med. Chem.	1992	None
CHEMBL1289159		0	514.58	1	4.02	4c	COc1ccc(C2CN(C)C3(C(=O)Nc4ccccc43)C23Cc2cc(OC)c(OC)cc2C3=O)cc1OC	IC50	'='	4200.0	nM	5.38			UO_0000065	10.45	0.19	1.36	6.23	False	CHEMBL1293120	Inhibition of human acetyl cholinesterase by Ellmann's method	B	BAO_0000357	single protein format	Homo sapiens	None	None	None	None	CHEMBL220	Acetylcholinesterase	Homo sapiens	SINGLE PROTEIN	CHEMBL1287675	1	Scientific Literature	Bioorg. Med. Chem. Lett.	2010	None
CHEMBL1289942		0	516.60	2	5.40	6d	COc1cc2c(cc1OC)C(=O)C1(C2)C(c2ccccc2)C(c2ccccc2)NC12C(=O)Nc1ccccc12	IC50	'='	5120.0	nM	5.29			UO_0000065	10.24	0.19	-0.11	6.90	False	CHEMBL1293120	Inhibition of human acetyl cholinesterase by Ellmann's method	B	BAO_0000357	single protein format	Homo sapiens	None	None	None	None	CHEMBL220	Acetylcholinesterase	Homo sapiens	SINGLE PROTEIN	CHEMBL1287675	1	Scientific Literature	Bioorg. Med. Chem. Lett.	2010	None
CHEMBL110308		0	803.23	2	11.64	10	COc1ccccc1CN1CCCCCCN(C)CCCCCCCCN(C)CCCCCCN(Cc2ccccc2OC)Cc2ccc(cc2)Cc2ccc(cc2)C1	Log IC50						Not Determined						False	CHEMBL638448	Inhibitory activity on Acetylcholinesterase (AChE) from human erythrocytes; ND means no data.	B	BAO_0000019	assay format	None	None	None	None	None	CHEMBL220	Acetylcholinesterase	Homo sapiens	SINGLE PROTEIN	CHEMBL1135995	1	Scientific Literature	J. Med. Chem.	2002	None
CHEMBL147025		0	283.76	0	1.04	3o	C#CC1(OC[n+]2ccn(C)c2/C=N/O)CCCC1.[Cl-]	IC50	'='	24200.0	nM	4.62			UO_0000065	18.59	0.35	3.58	9.12	False	CHEMBL644118	Reversible inhibition of acetylcholinesterase (AChE) by 50 % in human erythrocytes	B	BAO_0000219	cell-based format	None	None	None	None	None	CHEMBL220	Acetylcholinesterase	Homo sapiens	SINGLE PROTEIN	CHEMBL1124682	1	Scientific Literature	J. Med. Chem.	1989	None
CHEMBL288316		0	233.70	0	0.50	2f	CC(C)OC[n+]1ccn(C)c1/C=N/O.[Cl-]	kOX	'='	274.0	M-1 min-1									False	CHEMBL641367	Bimolecular reactivation rate constant	B	BAO_0000357	single protein format	None	None	None	None	None	CHEMBL220	Acetylcholinesterase	Homo sapiens	SINGLE PROTEIN	CHEMBL1124669	1	Scientific Literature	J. Med. Chem.	1989	None
CHEMBL1644648		0	617.66	1	4.09	1b, 0831AZ01	O/N=C/c1cc[n+](CCOCCOCCN2CCC(OC(c3ccccc3)c3ccccc3)CC2)cc1.O=C([O-])C(F)(F)F	Activity	'='	23.0	%				UO_0000187					False	CHEMBL1648840	Reactivation of sarin-inhibited human AChE assessed as active enzyme at 10'-5 M after 30 mins by Ellman method	B	BAO_0000357	single protein format	Homo sapiens	None	None	None	None	CHEMBL220	Acetylcholinesterase	Homo sapiens	SINGLE PROTEIN	CHEMBL1641540	1	Scientific Literature	Bioorg. Med. Chem.	2011	None
CHEMBL157017		0	227.31	0	2.45	7	CN1CCC(=C2Cc3ccccc3C2=O)CC1	IC50	'='	1200.0	nM	5.92			UO_0000065	26.05	0.48	3.47	29.15	False	CHEMBL643386	Inhibition of acetylcholinesterase activity	B	BAO_0000357	single protein format	None	None	None	None	None	CHEMBL220	Acetylcholinesterase	Homo sapiens	SINGLE PROTEIN	CHEMBL1126158	1	Scientific Literature	J. Med. Chem.	1992	None
CHEMBL345905		0	243.35	0	2.77	1B	CN1CCC(C[C@H]2Cc3ccccc3C2=O)CC1	IC50	'='	7.7	nM	8.11			UO_0000065	33.34	0.62	5.34	39.95	False	CHEMBL643386	Inhibition of acetylcholinesterase activity	B	BAO_0000357	single protein format	None	None	None	None	None	CHEMBL220	Acetylcholinesterase	Homo sapiens	SINGLE PROTEIN	CHEMBL1126158	1	Scientific Literature	J. Med. Chem.	1992	None
CHEMBL1644648		0	617.66	1	4.09	1b, 0831AZ01	O/N=C/c1cc[n+](CCOCCOCCN2CCC(OC(c3ccccc3)c3ccccc3)CC2)cc1.O=C([O-])C(F)(F)F	Activity	'<'	5.0	%				UO_0000187					False	CHEMBL1648842	Reactivation of tabun-inhibited human AChE assessed as active enzyme at 10'-5 M after 30 mins by Ellman method	B	BAO_0000357	single protein format	Homo sapiens	None	None	None	None	CHEMBL220	Acetylcholinesterase	Homo sapiens	SINGLE PROTEIN	CHEMBL1641540	1	Scientific Literature	Bioorg. Med. Chem.	2011	None
CHEMBL92736		0	377.49	0	4.63	1i	CC(=O)Nc1ccc2c(CCC3CCN(Cc4ccccc4)CC3)noc2c1	IC50	'='	2.799	nM	8.55			UO_0000065	22.66	0.42	3.92	14.65	True	CHEMBL641020	Inhibition against Acetylcholinesterase (AChE)	B	BAO_0000357	single protein format	None	None	None	None	None	CHEMBL220	Acetylcholinesterase	Homo sapiens	SINGLE PROTEIN	CHEMBL1129655	1	Scientific Literature	J. Med. Chem.	1996	None
CHEMBL319541		0	413.52	1	5.24	(-)10 (-)-N(8)-benzylnorphenserine	CN1CC[C@@]2(C)c3cc(OC(=O)Nc4ccccc4)ccc3N(Cc3ccccc3)C12	IC50	'='	245.3	nM	6.61			UO_0000065	15.99	0.29	1.37	14.75	False	CHEMBL644626	Inhibition of human acetylcholinesterase from erythrocytes (RBC)	B	BAO_0000019	assay format	Homo sapiens	None	None	None	None	CHEMBL220	Acetylcholinesterase	Homo sapiens	SINGLE PROTEIN	CHEMBL1130392	1	Scientific Literature	J. Med. Chem.	1997	None
CHEMBL330004		0	399.33	1	5.44	table 1 ID 10	Brc1ccc2c(CCC3CCN(Cc4ccccc4)CC3)noc2c1	IC50	'='	50.0	nM	7.30			UO_0000065	18.28	0.40	1.86	24.94	True	CHEMBL832763	Inhibitory activity against Acetylcholinesterase enzyme using human AChE assay	B	BAO_0000357	single protein format	Homo sapiens	None	None	None	None	CHEMBL220	Acetylcholinesterase	Homo sapiens	SINGLE PROTEIN	CHEMBL1138798	1	Scientific Literature	J. Med. Chem.	2004	None
CHEMBL2159652		0	517.63	2	7.01	1c	O=C(NCCc1c[nH]c2ccccc12)c1ccc(OCCCCOc2cccc3[nH]c4ccccc4c23)cc1	Ki	'>'	10000.0	nM				UO_0000065					False	CHEMBL2162062	Inhibition of human recombinant AChE using acetylthiocholine as substrate	B	BAO_0000357	single protein format	Homo sapiens	None	None	None	None	CHEMBL220	Acetylcholinesterase	Homo sapiens	SINGLE PROTEIN	CHEMBL2157925	1	Scientific Literature	Bioorg. Med. Chem.	2012	None
CHEMBL2158019		0	501.63	2	7.11	1b	O=C(NCCc1c[nH]c2ccccc12)c1ccc(OCCCCn2c3ccccc3c3ccccc32)cc1	Ki	'='	1437.0	nM	5.84			UO_0000065	11.65	0.21	-1.27	9.89	False	CHEMBL2162062	Inhibition of human recombinant AChE using acetylthiocholine as substrate	B	BAO_0000357	single protein format	Homo sapiens	None	None	None	None	CHEMBL220	Acetylcholinesterase	Homo sapiens	SINGLE PROTEIN	CHEMBL2157925	1	Scientific Literature	Bioorg. Med. Chem.	2012	None
CHEMBL94	PHYSOSTIGMINE	4	275.35	0	1.77	Physostigmine	CNC(=O)Oc1ccc2c(c1)[C@]1(C)CCN(C)[C@@H]1N2C	IC50	'='	18.97	nM	7.72			UO_0000065	28.04	0.53	5.95	17.23	False	CHEMBL641020	Inhibition against Acetylcholinesterase (AChE)	B	BAO_0000357	single protein format	None	None	None	None	None	CHEMBL220	Acetylcholinesterase	Homo sapiens	SINGLE PROTEIN	CHEMBL1129655	1	Scientific Literature	J. Med. Chem.	1996	None
CHEMBL553187		0	396.97	0	4.86	3v	CN(CCCCCNc1ccc(-c2ccccc2)nn1)Cc1ccccc1.Cl	IC50	'='	930.0	nM	6.03			UO_0000065	16.73	0.31	1.17	14.69	False	CHEMBL644627	Inhibitory concentration against acetylcholinesterase (AChE) from human erythrocytes	B	BAO_0000019	assay format	Homo sapiens	None	None	None	None	CHEMBL220	Acetylcholinesterase	Homo sapiens	SINGLE PROTEIN	CHEMBL1132590	1	Scientific Literature	J. Med. Chem.	1999	None
CHEMBL192139		0	279.12	0	4.06	9	O=C(C(=O)c1ccc(Cl)cc1)c1ccc(Cl)cc1	Ki	'>'	100000.0	nM				UO_0000065					False	CHEMBL829841	Inhibition constant against human Acetylcholinesterase (hAcChE) using acetylthiocholine (AcTCh) as substrate	B	BAO_0000357	single protein format	Homo sapiens	None	None	None	None	CHEMBL220	Acetylcholinesterase	Homo sapiens	SINGLE PROTEIN	CHEMBL1143603	1	Scientific Literature	J. Med. Chem.	2005	None
CHEMBL3597009		0	534.66	2	7.33	10	CCOC(=O)C1=C(Nc2ccc(OC)cc2)C[C@@H](c2ccccc2)N(c2ccc(OC)cc2)[C@@H]1c1ccccc1	IC50	'='	2249.05	nM	5.65			UO_0000065	10.56	0.19	-1.68	9.41	False	CHEMBL3599183	Inhibition of human acetylcholinesterase using ATCI/DTNB as substrate preincubated for 30 mins followed by substrate addition measured for 60 mins by Ellman method	B	BAO_0000357	single protein format	Homo sapiens	None	None	None	None	CHEMBL220	Acetylcholinesterase	Homo sapiens	SINGLE PROTEIN	CHEMBL3596196	1	Scientific Literature	Bioorg. Med. Chem.	2015	None
CHEMBL185976		0	454.61	1	5.17	table 1 ID 28	COc1cc2cc(C(=O)C3CC[N+](C)(Cc4ccccc4)CCC3OC)sc2cc1OC	Ki	'='	120.23	nM	6.92			UO_0000065	15.22	0.30	1.75	15.46	False	CHEMBL877109	Binding affinity towards Acetylcholinesterase	B	BAO_0000357	single protein format	Homo sapiens	None	None	None	None	CHEMBL220	Acetylcholinesterase	Homo sapiens	SINGLE PROTEIN	CHEMBL1138798	1	Scientific Literature	J. Med. Chem.	2004	None
CHEMBL1242926		0	370.76	1	5.33	88	O=C(Nc1ccc(Cl)c(C(F)(F)F)c1)Oc1ccc2c(c1)CCCN2	IC50						Not Determined						False	CHEMBL1249049	Inhibition of human AChE by Ellmans test	B	BAO_0000357	single protein format	Homo sapiens	None	None	None	None	CHEMBL220	Acetylcholinesterase	Homo sapiens	SINGLE PROTEIN	CHEMBL1240490	1	Scientific Literature	J. Med. Chem.	2010	None
CHEMBL1242928		0	384.79	1	5.35	90	CN1CCCc2cc(OC(=O)Nc3ccc(Cl)c(C(F)(F)F)c3)ccc21	IC50						Not Determined						False	CHEMBL1249049	Inhibition of human AChE by Ellmans test	B	BAO_0000357	single protein format	Homo sapiens	None	None	None	None	CHEMBL220	Acetylcholinesterase	Homo sapiens	SINGLE PROTEIN	CHEMBL1240490	1	Scientific Literature	J. Med. Chem.	2010	None
CHEMBL433041	EPTASTIGMINE	0	359.51	0	4.11	67	CCCCCCCNC(=O)Oc1ccc2c(c1)[C@]1(C)CCN(C)[C@@H]1N2C	IC50	'='	22.0	nM	7.66			UO_0000065	21.30	0.40	3.55	17.09	True	CHEMBL1249049	Inhibition of human AChE by Ellmans test	B	BAO_0000357	single protein format	Homo sapiens	None	None	None	None	CHEMBL220	Acetylcholinesterase	Homo sapiens	SINGLE PROTEIN	CHEMBL1240490	1	Scientific Literature	J. Med. Chem.	2010	None
CHEMBL130458	TOLSERINE	0	351.45	0	3.98	69	Cc1ccccc1NC(=O)Oc1ccc2c(c1)[C@]1(C)CCN(C)[C@@H]1N2C	IC50	'='	40.0	nM	7.40			UO_0000065	21.05	0.39	3.42	16.51	False	CHEMBL1249049	Inhibition of human AChE by Ellmans test	B	BAO_0000357	single protein format	Homo sapiens	None	None	None	None	CHEMBL220	Acetylcholinesterase	Homo sapiens	SINGLE PROTEIN	CHEMBL1240490	1	Scientific Literature	J. Med. Chem.	2010	None
CHEMBL2440134		0	525.45	0	3.53	48	COc1c(F)c[n+](CCCCOc2ccc3c(C)cc(=O)oc3c2)cc1F.O=S(=O)([O-])C(F)(F)F	IC50	'='	530.0	nM	6.28			UO_0000065	16.67	0.32	2.75	11.94	False	CHEMBL2443822	Reversible inhibition of human recombinant AChE using acetylthiocholine iodide as substrate measured after 2 hrs by Ellmans method	B	BAO_0000357	single protein format	Homo sapiens	None	None	None	None	CHEMBL220	Acetylcholinesterase	Homo sapiens	SINGLE PROTEIN	CHEMBL2440015	1	Scientific Literature	Bioorg. Med. Chem. Lett.	2013	None
CHEMBL2441684		0	539.48	0	3.93	49	COc1c(F)c[n+](CCCCCOc2ccc3c(C)cc(=O)oc3c2)cc1F.O=S(=O)([O-])C(F)(F)F	IC50	'='	480.0	nM	6.32			UO_0000065	16.18	0.31	2.39	12.02	False	CHEMBL2443821	Reversible inhibition of human recombinant AChE using acetylthiocholine iodide as substrate measured at initial time point by Ellmans method	B	BAO_0000357	single protein format	Homo sapiens	None	None	None	None	CHEMBL220	Acetylcholinesterase	Homo sapiens	SINGLE PROTEIN	CHEMBL2440015	1	Scientific Literature	Bioorg. Med. Chem. Lett.	2013	None
CHEMBL2441682		0	571.49	0	4.67	46	COc1ccc(C(F)(F)F)c[n+]1CCCCCOc1ccc2c(C)cc(=O)oc2c1.O=S(=O)([O-])C(F)(F)F	IC50	'='	720.0	nM	6.14			UO_0000065	14.54	0.28	1.47	11.69	False	CHEMBL2443821	Reversible inhibition of human recombinant AChE using acetylthiocholine iodide as substrate measured at initial time point by Ellmans method	B	BAO_0000357	single protein format	Homo sapiens	None	None	None	None	CHEMBL220	Acetylcholinesterase	Homo sapiens	SINGLE PROTEIN	CHEMBL2440015	1	Scientific Literature	Bioorg. Med. Chem. Lett.	2013	None
CHEMBL2441673		0	726.76	0	4.23	25	COc1cc2c(cc1OC)C[N+](C)(CCCCCCCc1cccc(OC)[n+]1C)CC2.O=S(=O)([O-])C(F)(F)F.O=S(=O)([O-])C(F)(F)F	IC50	'='	49.0	nM	7.31			UO_0000065	17.05	0.32	3.08	23.15	False	CHEMBL2443821	Reversible inhibition of human recombinant AChE using acetylthiocholine iodide as substrate measured at initial time point by Ellmans method	B	BAO_0000357	single protein format	Homo sapiens	None	None	None	None	CHEMBL220	Acetylcholinesterase	Homo sapiens	SINGLE PROTEIN	CHEMBL2440015	1	Scientific Literature	Bioorg. Med. Chem. Lett.	2013	None
CHEMBL94	PHYSOSTIGMINE	4	275.35	0	1.77	physostigmine	CNC(=O)Oc1ccc2c(c1)[C@]1(C)CCN(C)[C@@H]1N2C	IC50	'='	0.008	ug.mL-1				UO_0000274					False	CHEMBL829249	Inhibitory concentration against acetylcholinesterase	B	BAO_0000357	single protein format	None	None	None	None	None	CHEMBL220	Acetylcholinesterase	Homo sapiens	SINGLE PROTEIN	CHEMBL1145264	1	Scientific Literature	Bioorg. Med. Chem. Lett.	2005	None
CHEMBL191315		0	383.45	0	1.55	4	COc1ccc(CCN2CC(=O)N(CCc3ccccn3)CC2=O)cc1OC	IC50	'='	20000.0	nM	4.70			UO_0000065	12.25	0.23	3.15	6.53	False	CHEMBL829441	Inhibitory concentration against Acetylcholinesterase; (range = 2-20 uM)	B	BAO_0000357	single protein format	None	None	None	None	None	CHEMBL220	Acetylcholinesterase	Homo sapiens	SINGLE PROTEIN	CHEMBL1143583	1	Scientific Literature	J. Med. Chem.	2005	None
CHEMBL317162		0	351.45	0	3.34	51	CNC(=O)Oc1ccc2c(c1)[C@@]1(C)CCN(C)C1N2Cc1ccccc1	logIC50	'='	3.45										False	CHEMBL1249049	Inhibition of human AChE by Ellmans test	B	BAO_0000357	single protein format	Homo sapiens	None	None	None	None	CHEMBL220	Acetylcholinesterase	Homo sapiens	SINGLE PROTEIN	CHEMBL1240490	1	Scientific Literature	J. Med. Chem.	2010	None
CHEMBL178294		0	325.36	0	4.00	41	Cc1ccccc1NC(=O)Oc1ccc2c(c1)C1(C)COC(C1)O2	logIC50	'='	1.75										False	CHEMBL1249049	Inhibition of human AChE by Ellmans test	B	BAO_0000357	single protein format	Homo sapiens	None	None	None	None	CHEMBL220	Acetylcholinesterase	Homo sapiens	SINGLE PROTEIN	CHEMBL1240490	1	Scientific Literature	J. Med. Chem.	2010	None
CHEMBL1240585		0	261.32	0	1.43	57	CNC(=O)Oc1ccc2c(c1)[C@@]1(C)CCNC1N2C	logIC50	'='	1.32										False	CHEMBL1249049	Inhibition of human AChE by Ellmans test	B	BAO_0000357	single protein format	Homo sapiens	None	None	None	None	CHEMBL220	Acetylcholinesterase	Homo sapiens	SINGLE PROTEIN	CHEMBL1240490	1	Scientific Literature	J. Med. Chem.	2010	None
CHEMBL609668		0	367.45	0	3.68	51	COc1ccc(NC(=O)Oc2ccc3c(c2)[C@]2(C)CCN(C)C2N3C)cc1	IC50	'='	1700.0	nM	5.77			UO_0000065	15.70	0.29	2.09	10.68	True	CHEMBL642295	Inhibitory activity against Acetylcholinesterase	B	BAO_0000357	single protein format	None	None	None	None	None	CHEMBL220	Acetylcholinesterase	Homo sapiens	SINGLE PROTEIN	CHEMBL1129057	1	Scientific Literature	J. Med. Chem.	1996	None
CHEMBL2441694		0	309.21	0	0.80	59	COc1c(F)c[n+](C)cc1F.O=S(=O)([O-])C(F)(F)F	IC50	'='	54000.0	nM	4.27			UO_0000065	26.65	0.53	3.47	32.55	False	CHEMBL2443821	Reversible inhibition of human recombinant AChE using acetylthiocholine iodide as substrate measured at initial time point by Ellmans method	B	BAO_0000357	single protein format	Homo sapiens	None	None	None	None	CHEMBL220	Acetylcholinesterase	Homo sapiens	SINGLE PROTEIN	CHEMBL2440015	1	Scientific Literature	Bioorg. Med. Chem. Lett.	2013	None
CHEMBL2441688		0	278.96	0	1.54	53	COc1ccc(C(F)(F)F)c[n+]1C.F[B-](F)(F)F	IC50	'='	23000.0	nM	4.64			UO_0000065	24.14	0.49	3.10	35.38	False	CHEMBL2443821	Reversible inhibition of human recombinant AChE using acetylthiocholine iodide as substrate measured at initial time point by Ellmans method	B	BAO_0000357	single protein format	Homo sapiens	None	None	None	None	CHEMBL220	Acetylcholinesterase	Homo sapiens	SINGLE PROTEIN	CHEMBL2440015	1	Scientific Literature	Bioorg. Med. Chem. Lett.	2013	None
CHEMBL2441678		0	694.47	0	3.41	35	COc1ccc(C(F)(F)F)c[n+]1CCC[n+]1cc(C(F)(F)F)ccc1OC.O=S(=O)([O-])C(F)(F)F.O=S(=O)([O-])C(F)(F)F	IC50	'='	10500.0	nM	4.98			UO_0000065	12.56	0.25	1.57	18.99	False	CHEMBL2443821	Reversible inhibition of human recombinant AChE using acetylthiocholine iodide as substrate measured at initial time point by Ellmans method	B	BAO_0000357	single protein format	Homo sapiens	None	None	None	None	CHEMBL220	Acetylcholinesterase	Homo sapiens	SINGLE PROTEIN	CHEMBL2440015	1	Scientific Literature	Bioorg. Med. Chem. Lett.	2013	None
CHEMBL344656		0	531.68	2	5.07	56	CC(C)c1ccc(NC(=O)N2CCC[C@H]2C(=O)N2CC[C@H]3[C@H]2[C@H](C)C(=O)N3c2nc3ccccc3s2)cc1	IC50	'>'	100000.0	nM				UO_0000065					False	CHEMBL643378	Concentration required to inhibit Acetylcholinesterase	B	BAO_0000357	single protein format	None	None	None	None	None	CHEMBL220	Acetylcholinesterase	Homo sapiens	SINGLE PROTEIN	CHEMBL1136799	1	Scientific Literature	J. Med. Chem.	2003	None
CHEMBL564408		0	443.62	None	None	27, 1-Acetoxy-2-TBS-lycorine	CC(=O)O[C@@H]1[C@@H](O[Si](C)(C)C(C)(C)C)C=C2CCN3Cc4cc5c(cc4[C@H]1[C@@H]23)OCO5	Ki	'='	340.0	nM	6.47			UO_0000065	14.58	None	None	None	False	CHEMBL1227597	Inhibition of AChE by Ellman's assay	B	BAO_0000357	single protein format	None	None	None	None	None	CHEMBL220	Acetylcholinesterase	Homo sapiens	SINGLE PROTEIN	CHEMBL1221246	1	Scientific Literature	Bioorg. Med. Chem. Lett.	2010	None
CHEMBL400092	LYCORINE	0	287.31	0	0.75	25	O[C@H]1C=C2CCN3Cc4cc5c(cc4[C@H]([C@@H]1O)[C@@H]23)OCO5	Ki						Not Active						False	CHEMBL1227598	Inhibition of AChE at 10 uM by Ellman's assay	B	BAO_0000357	single protein format	None	None	None	None	None	CHEMBL220	Acetylcholinesterase	Homo sapiens	SINGLE PROTEIN	CHEMBL1221246	1	Scientific Literature	Bioorg. Med. Chem. Lett.	2010	None
CHEMBL3086266		0	389.33	None	None	5b	O=c1c2ccc(F)cc2[se]n1C1CCN(Cc2ccccc2)CC1	IC50						Not Determined						False	CHEMBL3089063	Inhibition of human erythrocyte AChE using acetylthiocholine chloride as substrate preincubated for 15 mins followed by substrate addition measured every 1 min by Ellman's method	B	BAO_0000357	single protein format	Homo sapiens	None	None	None	None	CHEMBL220	Acetylcholinesterase	Homo sapiens	SINGLE PROTEIN	CHEMBL3085626	1	Scientific Literature	J. Med. Chem.	2013	None
CHEMBL659	GALANTAMINE	4	287.36	0	1.85	4	COc1ccc2c3c1O[C@H]1C[C@@H](O)C=C[C@@]31CCN(C)C2	Ki	'='	300.0	nM	6.52			UO_0000065	22.70	0.42	4.67	15.56	False	CHEMBL1227597	Inhibition of AChE by Ellman's assay	B	BAO_0000357	single protein format	None	None	None	None	None	CHEMBL220	Acetylcholinesterase	Homo sapiens	SINGLE PROTEIN	CHEMBL1221246	1	Scientific Literature	Bioorg. Med. Chem. Lett.	2010	None
CHEMBL1224797	VOLVALERENIC ACID B	0	292.38	0	3.33	8	CC(=O)O[C@H]1C/C(C)=C/CC/C(C(=O)O)=C/[C@@H]2[C@H]1C2(C)C	Inhibition						Not Active						False	CHEMBL1228721	Inhibition of AchE at 100 uM after 30 mins by Ellman's method	B	BAO_0000357	single protein format	None	None	None	None	None	CHEMBL220	Acetylcholinesterase	Homo sapiens	SINGLE PROTEIN	CHEMBL1221406	1	Scientific Literature	J. Nat. Prod.	2010	None
CHEMBL1242923		0	407.51	0	2.63	17	O=C(Cc1ccccc1)NC1CCN(CCCN2C(=O)COc3ccccc32)CC1	Ki	'>='	1000.0	nM				UO_0000065					False	CHEMBL1248541	Binding affinity to human acetylcholine esterase by radioligand displacement assay	B	BAO_0000357	single protein format	Homo sapiens	None	None	None	None	CHEMBL220	Acetylcholinesterase	Homo sapiens	SINGLE PROTEIN	CHEMBL1240489	1	Scientific Literature	J. Med. Chem.	2010	None
CHEMBL636	RIVASTIGMINE	4	250.34	0	2.76	65	CCN(C)C(=O)Oc1cccc([C@H](C)N(C)C)c1	IC50	'='	4150.0	nM	5.38			UO_0000065	21.50	0.41	2.62	16.42	True	CHEMBL1249049	Inhibition of human AChE by Ellmans test	B	BAO_0000357	single protein format	Homo sapiens	None	None	None	None	CHEMBL220	Acetylcholinesterase	Homo sapiens	SINGLE PROTEIN	CHEMBL1240490	1	Scientific Literature	J. Med. Chem.	2010	None
CHEMBL1243203		0	351.41	0	3.19	17	CN1CC[C@@]2(C)c3cc(OC(=O)Nc4ccccc4)ccc3N(C=O)[C@@H]12	IC50	'='	330.0	nM	6.48			UO_0000065	18.44	0.34	3.29	10.47	False	CHEMBL1249049	Inhibition of human AChE by Ellmans test	B	BAO_0000357	single protein format	Homo sapiens	None	None	None	None	CHEMBL220	Acetylcholinesterase	Homo sapiens	SINGLE PROTEIN	CHEMBL1240490	1	Scientific Literature	J. Med. Chem.	2010	None
CHEMBL534932		0	666.18	2	10.18	17c	CC1=CC2Cc3nc4cc(Cl)ccc4c(NCCCCCCCCNc4c5c(nc6ccccc46)CCCC5)c3C(C1)C2.Cl.Cl	IC50	'='	0.33	nM	9.48			UO_0000065	15.98	0.30	-0.70	19.02	False	CHEMBL828047	Inhibitory concentration against Acetylcholinesterase from human erythrocytes	B	BAO_0000019	assay format	Homo sapiens	None	None	None	None	CHEMBL220	Acetylcholinesterase	Homo sapiens	SINGLE PROTEIN	CHEMBL1142714	1	Scientific Literature	J. Med. Chem.	2005	None
CHEMBL538573		0	686.60	2	10.44	18b	CC1=CC2Cc3nc4cc(Cl)ccc4c(NCCCCCCCNc4c5c(nc6cc(Cl)ccc46)CCCC5)c3C(C1)C2.Cl.Cl	IC50	'='	0.33	nM	9.48			UO_0000065	15.45	0.30	-0.96	19.02	False	CHEMBL828047	Inhibitory concentration against Acetylcholinesterase from human erythrocytes	B	BAO_0000019	assay format	Homo sapiens	None	None	None	None	CHEMBL220	Acetylcholinesterase	Homo sapiens	SINGLE PROTEIN	CHEMBL1142714	1	Scientific Literature	J. Med. Chem.	2005	None
CHEMBL1255901	HUPERZINE A	2	242.32	0	2.00	(-)-huperzine A	C/C=C1\[C@H]2C=C(C)C[C@@]1(N)c1ccc(=O)[nH]c1C2	IC50	'='	260.0	nM	6.58			UO_0000065	27.17	0.50	4.59	11.18	True	CHEMBL829488	Inhibitory concentration against Acetylcholinesterase from human erythrocytes	B	BAO_0000019	assay format	Homo sapiens	None	None	None	None	CHEMBL220	Acetylcholinesterase	Homo sapiens	SINGLE PROTEIN	CHEMBL1142714	1	Scientific Literature	J. Med. Chem.	2005	None
CHEMBL174228		0	663.05	2	9.03	11	CCN(CCCCCC(=O)N(C)CCCCCCCCN(C)C(=O)CCCCCN(CC)Cc1ccccc1C)Cc1ccccc1C	IC50	'='	56.23	nM	7.25			UO_0000065	10.93	0.21	-1.78	15.39	False	CHEMBL638449	Inhibitory concentration against acetylcholinesterase from human erythrocytes	B	BAO_0000019	assay format	None	None	None	None	None	CHEMBL220	Acetylcholinesterase	Homo sapiens	SINGLE PROTEIN	CHEMBL1136713	1	Scientific Literature	J. Med. Chem.	2003	None
CHEMBL371651		0	324.13	0	2.82	13	COc1cc2ccnc3c2c(c1OC)C(Br)OC3=O	IC50	'='	15.0	ug.mL-1				UO_0000274					False	CHEMBL829249	Inhibitory concentration against acetylcholinesterase	B	BAO_0000357	single protein format	None	None	None	None	None	CHEMBL220	Acetylcholinesterase	Homo sapiens	SINGLE PROTEIN	CHEMBL1145264	1	Scientific Literature	Bioorg. Med. Chem. Lett.	2005	None
CHEMBL370561		0	339.17	0	2.25	14	COc1cc2cc[n+](C)c3c2c(c1OC)C(Br)OC3=O	IC50	'='	40.7	ug.mL-1				UO_0000274					False	CHEMBL829249	Inhibitory concentration against acetylcholinesterase	B	BAO_0000357	single protein format	None	None	None	None	None	CHEMBL220	Acetylcholinesterase	Homo sapiens	SINGLE PROTEIN	CHEMBL1145264	1	Scientific Literature	Bioorg. Med. Chem. Lett.	2005	None
CHEMBL1084519		0	313.40	0	3.36	16	CCOC(=O)c1cc2c(N)c3c(nc2nc1C)CCCCCC3	IC50	'='	1800.0	nM	5.75			UO_0000065	18.33	0.34	2.38	7.36	False	CHEMBL1119101	Inhibition of AChE in human erythrocytes by Ellman's method	B	BAO_0000219	cell-based format	Homo sapiens	None	None	None	None	CHEMBL220	Acetylcholinesterase	Homo sapiens	SINGLE PROTEIN	CHEMBL1155458	1	Scientific Literature	J. Med. Chem.	2010	None
CHEMBL173018		0	725.12	2	8.72	17	CC[N+](C)(CCCCCC(=O)N(C)CCCCCCCCN(C)C(=O)CCCCC[N+](C)(CC)Cc1ccccc1OC)Cc1ccccc1OC	IC50	'='	12.02	nM	7.92			UO_0000065	10.92	0.21	-0.80	13.41	False	CHEMBL638449	Inhibitory concentration against acetylcholinesterase from human erythrocytes	B	BAO_0000019	assay format	None	None	None	None	None	CHEMBL220	Acetylcholinesterase	Homo sapiens	SINGLE PROTEIN	CHEMBL1136713	1	Scientific Literature	J. Med. Chem.	2003	None
CHEMBL136526		0	290.39	0	1.92	50	CNC(=O)Oc1ccc2c(c1)[C@]1(C)CC[N+](C)(C)C1N2C	IC50	'='	33.96	nM	7.47			UO_0000065	25.72	0.49	5.55	17.97	False	CHEMBL641238	Inhibition acetylcholinesterase (AChE) enzyme.	B	BAO_0000357	single protein format	None	None	None	None	None	CHEMBL220	Acetylcholinesterase	Homo sapiens	SINGLE PROTEIN	CHEMBL1130277	1	Scientific Literature	J. Med. Chem.	1997	None
CHEMBL537266		0	346.88	0	2.74	1c	CCN(CC)CCS/C(=N\O)C(=O)c1ccc(OC)cc1.Cl	Reactivation	'='	4.1	%				UO_0000187					False	CHEMBL645880	Maximum attainable percent reactivation obtained for a range of concentrations of 7M*10e4 HOX and 2.63M*10e4OX	B	BAO_0000357	single protein format	None	None	None	None	None	CHEMBL220	Acetylcholinesterase	Homo sapiens	SINGLE PROTEIN	CHEMBL1121722	1	Scientific Literature	J. Med. Chem.	1981	None
CHEMBL537266		0	346.88	0	2.74	1c	CCN(CC)CCS/C(=N\O)C(=O)c1ccc(OC)cc1.Cl	Reactivation	'='	4.05	%				UO_0000187					False	CHEMBL638783	Maximum attainable percent reactivation obtained for a range of concentrations of 10M*10e4 HOX and 3.76M*10e4OX	B	BAO_0000357	single protein format	None	None	None	None	None	CHEMBL220	Acetylcholinesterase	Homo sapiens	SINGLE PROTEIN	CHEMBL1121722	1	Scientific Literature	J. Med. Chem.	1981	None
CHEMBL565412		0	308.07	0	-0.13	10	O=C(O)C[n+]1ccc(/C=N/O)cc1.[I-]	Activity	'='	0.0	%				UO_0000187					False	CHEMBL1044665	Reactivation of paraoxon inhibited recombinant human AChE at 1 mM after 30 mins	B	BAO_0000357	single protein format	Homo sapiens	None	None	None	None	CHEMBL220	Acetylcholinesterase	Homo sapiens	SINGLE PROTEIN	CHEMBL1155329	1	Scientific Literature	Bioorg. Med. Chem. Lett.	2009	None
CHEMBL565772		0	275.10	0	0.26	14	O=C(O)CC[n+]1ccccc1/C=N/O.[Br-]	Activity	'='	0.0	%				UO_0000187					False	CHEMBL1044665	Reactivation of paraoxon inhibited recombinant human AChE at 1 mM after 30 mins	B	BAO_0000357	single protein format	Homo sapiens	None	None	None	None	CHEMBL220	Acetylcholinesterase	Homo sapiens	SINGLE PROTEIN	CHEMBL1155329	1	Scientific Literature	Bioorg. Med. Chem. Lett.	2009	None
CHEMBL576441		0	278.74	0	1.84	17	COc1ccc(C[n+]2ccccc2/C=N/O)cc1.[Cl-]	Activity	'='	0.0	%				UO_0000187					False	CHEMBL1044665	Reactivation of paraoxon inhibited recombinant human AChE at 1 mM after 30 mins	B	BAO_0000357	single protein format	Homo sapiens	None	None	None	None	CHEMBL220	Acetylcholinesterase	Homo sapiens	SINGLE PROTEIN	CHEMBL1155329	1	Scientific Literature	Bioorg. Med. Chem. Lett.	2009	None
CHEMBL3936989		0	416.52	0	4.99	10	COc1ccc(/C=C/C(=O)Nc2ccc(CN(C)Cc3ccccc3)cc2)c(OC)c1	IC50	'='	8730.0	nM	5.06			UO_0000065	12.15	0.22	0.07	9.96	False	CHEMBL3860146	Inhibition of human recombinant AChE using acetylthiocholine iodide as substrate preincubated for 5 mins followed by substrate addition measured for 5 mins by Ellman's method	B	BAO_0000357	single protein format	Homo sapiens	None	None	None	None	CHEMBL220	Acetylcholinesterase	Homo sapiens	SINGLE PROTEIN	CHEMBL3860024	1	Scientific Literature	Eur J Med Chem	2016	None
CHEMBL370807		0	470.62	1	5.63	11a	O=C(CCCCCNc1c2c(nc3ccccc13)CCCC2)NCCc1c[nH]c2ccc(O)cc12	IC50	'='	0.45	nM	9.35			UO_0000065	19.86	0.36	3.72	10.38	False	CHEMBL864026	Inhibition of human AChE	B	BAO_0000357	single protein format	Homo sapiens	None	None	None	None	CHEMBL220	Acetylcholinesterase	Homo sapiens	SINGLE PROTEIN	CHEMBL1147732	1	Scientific Literature	J. Med. Chem.	2006	None
CHEMBL3628059		0	450.38	0	3.78	11	Cc1cccc(C[n+]2ccc(C(=O)NCCc3c[nH]c4ccccc34)cc2)c1.[Br-]	IC50	'='	2700.0	nM	5.57			UO_0000065	15.03	0.27	1.79	11.42	False	CHEMBL3631132	Inhibition of human recombinant AChE using acetylthiocholine iodide as substrate preincubated for 5 mins followed by substrate addition by Ellman's method	B	BAO_0000357	single protein format	Homo sapiens	None	None	None	None	CHEMBL220	Acetylcholinesterase	Homo sapiens	SINGLE PROTEIN	CHEMBL3627616	1	Scientific Literature	Eur. J. Med. Chem.	2015	None
CHEMBL103890		0	269.84	0	2.75	12	CCC(C)(C)SC(=O)OCC[N+](C)(C)C.[Cl-]	IC50						No inhibition						False	CHEMBL642667	In vitro inhibition of Acetylcholinesterase activity from octopus brain was evaluated using 1 mM of ATC as substrate; NI=Not inhibitory	B	BAO_0000019	assay format	Octopus	None	None	None	None	CHEMBL220	Acetylcholinesterase	Homo sapiens	SINGLE PROTEIN	CHEMBL1130148	1	Scientific Literature	J. Med. Chem.	1997	None
CHEMBL44044		0	405.41	0	1.88	15a	CC[C@@]1(O)C(=O)OCc2c1cc1n(c2=O)Cc2cc3c4c(ccc3nc2-1)OCCN4	Inhibition	'='	13.0	%				UO_0000187					False	CHEMBL641507	Percent inhibition of acetylcholinesterase using ATCh1 as a substrate	B	BAO_0000357	single protein format	Homo sapiens	None	None	None	None	CHEMBL220	Acetylcholinesterase	Homo sapiens	SINGLE PROTEIN	CHEMBL1134474	1	Scientific Literature	J. Med. Chem.	2001	None
CHEMBL3827575		0	475.14	0	-0.54	4a	NC(=O)c1cc[n+](CC[n+]2cccc(NC(=O)/C=N\O)c2)cc1.[Br-].[Br-]	K	'='	3.76	/mM/min		Non standard unit for type							False	CHEMBL3829848	Reactivation of VX-inhibited hemoglobin free erythrocyte ghost human AChE assessed as second order rate constant using acetylcholine iodide as substrate measured for 1 hr by spectrophotometry based Ellman method	B	BAO_0000357	single protein format	Homo sapiens	None	None	None	None	CHEMBL220	Acetylcholinesterase	Homo sapiens	SINGLE PROTEIN	CHEMBL3826965	1	Scientific Literature	Bioorg. Med. Chem.	2016	None
CHEMBL3827575		0	475.14	0	-0.54	4a	NC(=O)c1cc[n+](CC[n+]2cccc(NC(=O)/C=N\O)c2)cc1.[Br-].[Br-]	Activity	'='	28.93	%				UO_0000187					False	CHEMBL3829860	Reactivation of VX-inhibited hemoglobin free erythrocyte ghost human AChE using acetylcholine iodide as substrate at 0.01 mM measured for 1 hr by spectrophotometry based Ellman method	B	BAO_0000357	single protein format	Homo sapiens	None	None	None	None	CHEMBL220	Acetylcholinesterase	Homo sapiens	SINGLE PROTEIN	CHEMBL3826965	1	Scientific Literature	Bioorg. Med. Chem.	2016	None
CHEMBL568439		0	298.14	0	1.13	35	Cc1cc(C[n+]2ccc(/C=N/O)cc2)on1.[Br-]	Activity	'='	0.0	%				UO_0000187					False	CHEMBL1044665	Reactivation of paraoxon inhibited recombinant human AChE at 1 mM after 30 mins	B	BAO_0000357	single protein format	Homo sapiens	None	None	None	None	CHEMBL220	Acetylcholinesterase	Homo sapiens	SINGLE PROTEIN	CHEMBL1155329	1	Scientific Literature	Bioorg. Med. Chem. Lett.	2009	None
CHEMBL231160	MEMOQUIN	0	632.89	2	6.27	46	CCN(CCCCCCNC1=CC(=O)C(NCCCCCCN(CC)Cc2ccccc2OC)=CC1=O)Cc1ccccc1OC	IC50	'='	28300.0	nM	4.55			UO_0000065	7.19	0.14	-1.72	5.47	True	CHEMBL945902	Inhibition of human AchE induced amyloid beta40 aggregation	B	BAO_0000357	single protein format	Homo sapiens	None	None	None	None	CHEMBL220	Acetylcholinesterase	Homo sapiens	SINGLE PROTEIN	CHEMBL1141467	1	Scientific Literature	J. Med. Chem.	2008	None
CHEMBL32329		0	400.33	1	5.46	17	Clc1cccc(Cl)c1CO/N=C/c1cc[n+](CCCc2ccccc2)cc1	IC50	'='	180.0	nM	6.75			UO_0000065	16.85	0.34	1.28	26.48	False	CHEMBL945890	Inhibition of human AchE	B	BAO_0000357	single protein format	Homo sapiens	None	None	None	None	CHEMBL220	Acetylcholinesterase	Homo sapiens	SINGLE PROTEIN	CHEMBL1141467	1	Scientific Literature	J. Med. Chem.	2008	None
CHEMBL376228		0	181.58	0	1.47	29	O=C1Nc2cccc(Cl)c2C1=O	Ki	'>'	100000.0	nM				UO_0000065					False	CHEMBL918629	Inhibition of human AChE	B	BAO_0000357	single protein format	Homo sapiens	None	None	None	None	CHEMBL220	Acetylcholinesterase	Homo sapiens	SINGLE PROTEIN	CHEMBL1144473	1	Scientific Literature	J. Med. Chem.	2007	None
CHEMBL221362		0	342.35	0	2.31	21	COc1cc(NCN2C(=O)C(=O)c3ccccc32)cc(OC)c1OC	Ki	'>'	100000.0	nM				UO_0000065					False	CHEMBL918629	Inhibition of human AChE	B	BAO_0000357	single protein format	Homo sapiens	None	None	None	None	CHEMBL220	Acetylcholinesterase	Homo sapiens	SINGLE PROTEIN	CHEMBL1144473	1	Scientific Literature	J. Med. Chem.	2007	None
CHEMBL222149		0	308.38	0	3.58	20	CC(C)(C)c1ccc(NCN2C(=O)C(=O)c3ccccc32)cc1	Ki	'>'	100000.0	nM				UO_0000065					False	CHEMBL918629	Inhibition of human AChE	B	BAO_0000357	single protein format	Homo sapiens	None	None	None	None	CHEMBL220	Acetylcholinesterase	Homo sapiens	SINGLE PROTEIN	CHEMBL1144473	1	Scientific Literature	J. Med. Chem.	2007	None
CHEMBL222988		0	216.02	0	2.13	52	O=C1Nc2cc(Cl)c(Cl)cc2C1=O	Ki	'>'	100000.0	nM				UO_0000065					False	CHEMBL918629	Inhibition of human AChE	B	BAO_0000357	single protein format	Homo sapiens	None	None	None	None	CHEMBL220	Acetylcholinesterase	Homo sapiens	SINGLE PROTEIN	CHEMBL1144473	1	Scientific Literature	J. Med. Chem.	2007	None
CHEMBL375078		0	191.14	0	0.52	46	O=C1Nc2c(C(=O)O)cccc2C1=O	Ki	'>'	100000.0	nM				UO_0000065					False	CHEMBL918629	Inhibition of human AChE	B	BAO_0000357	single protein format	Homo sapiens	None	None	None	None	CHEMBL220	Acetylcholinesterase	Homo sapiens	SINGLE PROTEIN	CHEMBL1144473	1	Scientific Literature	J. Med. Chem.	2007	None
CHEMBL221873		0	296.28	0	1.56	26	O=C(CN1C(=O)C(=O)c2ccccc21)Nc1ccc(O)cc1	Ki	'>'	100000.0	nM				UO_0000065					False	CHEMBL918629	Inhibition of human AChE	B	BAO_0000357	single protein format	Homo sapiens	None	None	None	None	CHEMBL220	Acetylcholinesterase	Homo sapiens	SINGLE PROTEIN	CHEMBL1144473	1	Scientific Literature	J. Med. Chem.	2007	None
CHEMBL374970		0	217.22	0	1.54	10	CCCC(=O)N1C(=O)C(=O)c2ccccc21	Ki	'>'	100000.0	nM				UO_0000065					False	CHEMBL918629	Inhibition of human AChE	B	BAO_0000357	single protein format	Homo sapiens	None	None	None	None	CHEMBL220	Acetylcholinesterase	Homo sapiens	SINGLE PROTEIN	CHEMBL1144473	1	Scientific Literature	J. Med. Chem.	2007	None
CHEMBL577541		0	278.74	0	1.84	19	COc1ccc(C[n+]2ccc(/C=N/O)cc2)cc1.[Cl-]	Activity	'='	0.0	%				UO_0000187					False	CHEMBL1044665	Reactivation of paraoxon inhibited recombinant human AChE at 1 mM after 30 mins	B	BAO_0000357	single protein format	Homo sapiens	None	None	None	None	CHEMBL220	Acetylcholinesterase	Homo sapiens	SINGLE PROTEIN	CHEMBL1155329	1	Scientific Literature	Bioorg. Med. Chem. Lett.	2009	None
CHEMBL225326		0	581.99	2	7.73	19	O=C(Cc1c[nH]c2ccc(Br)cc12)NCCCCCCCNc1c2c(nc3cc(Cl)ccc13)CCCC2	IC50	'='	0.23	nM	9.64			UO_0000065	16.56	0.36	1.91	13.81	False	CHEMBL914529	Inhibition of human brain AchE	B	BAO_0000019	assay format	Homo sapiens	None	None	None	None	CHEMBL220	Acetylcholinesterase	Homo sapiens	SINGLE PROTEIN	CHEMBL1139473	1	Scientific Literature	J. Med. Chem.	2005	None
[truncated: 12,519 more rows]
