# Supplementary material for: PyRMD Studio: A Unified Suite for Next-Generation, AI-Powered Virtual Screening
Source: J Chem Inf Model. 2026 May 19;66(11):6197–203. doi: 10.1021/acs.jcim.6c00648 (PMC13250901; doi:10.1021/acs.jcim.6c00648)
Supplement: Supplementary file 1 [file ci6c00648_si_001.zip › DATA/ace_chembl.csv]

Molecule ChEMBL ID	Molecule Name	Molecule Max Phase	Molecular Weight	#RO5 Violations	AlogP	Compound Key	Smiles	Standard Type	Standard Relation	Standard Value	Standard Units	pChEMBL Value	Data Validity Comment	Comment	Uo Units	Ligand Efficiency BEI	Ligand Efficiency LE	Ligand Efficiency LLE	Ligand Efficiency SEI	Potential Duplicate	Assay ChEMBL ID	Assay Description	Assay Type	BAO Format ID	BAO Label	Assay Organism	Assay Tissue ChEMBL ID	Assay Tissue Name	Assay Cell Type	Assay Subcellular Fraction	Target ChEMBL ID	Target Name	Target Organism	Target Type	Document ChEMBL ID	Source ID	Source Description	Document Journal	Document Year	Cell ChEMBL ID
CHEMBL90670		0	203.20	0	-2.22	QG	NC(=O)CC[C@H](N)C(=O)NCC(=O)O	IC50	'='	7413102.41	nM		Outside typical range		UO_0000065					False	CHEMBL858254	Biological activity was measured against Angiotensin I converting enzyme	B	BAO_0000357	single protein format	None	None	None	None	None	CHEMBL1808	Angiotensin-converting enzyme	Homo sapiens	SINGLE PROTEIN	CHEMBL1128468	1	Scientific Literature	J. Med. Chem.	1995	None
CHEMBL48534		0	412.51	0	2.47	13 (Iso A)	CC(S)(Cc1ccccc1)C(=O)N[C@H]1CCc2ccccc2N(CC(=O)O)C1=O	IC50	'='	63.0	nM	7.20			UO_0000065	17.46	0.34	4.73	8.30	False	CHEMBL645286	Inhibition of Angiotensin I converting enzyme	B	BAO_0000357	single protein format	None	None	None	None	None	CHEMBL1808	Angiotensin-converting enzyme	Homo sapiens	SINGLE PROTEIN	CHEMBL1152108	1	Scientific Literature	Bioorg. Med. Chem. Lett.	1994	None
CHEMBL78385		0	398.40	0	1.83	121	COP(=O)(O)C(CCc1ccccc1)N[C@@H](C)C(=O)N1CCC[C@H]1C(=O)O	IC50	'='	436.52	nM	6.36			UO_0000065					False	CHEMBL648337	Inhibitory activity against angiotensin converting enzyme (ACE)	F	BAO_0000019	assay format	None	None	None	None	None	CHEMBL1808	Angiotensin-converting enzyme	Homo sapiens	SINGLE PROTEIN	CHEMBL1126767	1	Scientific Literature	J. Med. Chem.	1993	None
CHEMBL502701		0	636.60	3	-0.18	4, 3'''-O-methylcrenatoside	COc1cc(/C=C/C(=O)O[C@H]2[C@H](O[C@@H]3O[C@@H](C)[C@H](O)[C@@H](O)[C@H]3O)[C@H]3O[C@@H](c4ccc(O)c(O)c4)CO[C@@H]3O[C@@H]2CO)ccc1O	Inhibition	'='	99.8	%				UO_0000187					False	CHEMBL999963	Inhibition of ACE at 1 mg/ml	B	BAO_0000357	single protein format	None	None	None	None	None	CHEMBL1808	Angiotensin-converting enzyme	Homo sapiens	SINGLE PROTEIN	CHEMBL1151228	1	Scientific Literature	J. Nat. Prod.	2004	None
CHEMBL78998		0	148.23	0	1.56	57	O=C(O)CCCCCS	IC50	'='	1096478.2	nM		Outside typical range		UO_0000065					False	CHEMBL648337	Inhibitory activity against angiotensin converting enzyme (ACE)	F	BAO_0000019	assay format	None	None	None	None	None	CHEMBL1808	Angiotensin-converting enzyme	Homo sapiens	SINGLE PROTEIN	CHEMBL1126767	1	Scientific Literature	J. Med. Chem.	1993	None
CHEMBL1560	CAPTOPRIL	4	217.29	0	0.63	79 (Captopril)	C[C@H](CS)C(=O)N1CCC[C@H]1C(=O)O	IC50	'='	23.0	nM	7.64			UO_0000065	35.15	0.75	7.01	13.26	True	CHEMBL881232	Inhibitory concentration against angiotensin I converting enzyme	B	BAO_0000357	single protein format	Homo sapiens	None	None	None	None	CHEMBL1808	Angiotensin-converting enzyme	Homo sapiens	SINGLE PROTEIN	CHEMBL1140446	1	Scientific Literature	J. Med. Chem.	2005	None
CHEMBL150222		0	307.42	0	2.07	17a	O=C1N[C@H](C(=O)O)CCCCc2ccccc2C[C@@H]1CS	IC50	'>'	10000.0	nM				UO_0000065					False	CHEMBL644707	Inhibitory concentration required to inhibit Angiotensin I converting enzyme (ACE)	B	BAO_0000357	single protein format	None	None	None	None	None	CHEMBL1808	Angiotensin-converting enzyme	Homo sapiens	SINGLE PROTEIN	CHEMBL1129939	1	Scientific Literature	J. Med. Chem.	1997	None
CHEMBL8486	MDL-28170	0	264.32	0	0.78	VF	CC(C)[C@H](N)C(=O)N[C@@H](Cc1ccccc1)C(=O)O	IC50	'='	52480.75	nM	4.28			UO_0000065	16.19	0.31	3.50	4.63	False	CHEMBL858254	Biological activity was measured against Angiotensin I converting enzyme	B	BAO_0000357	single protein format	None	None	None	None	None	CHEMBL1808	Angiotensin-converting enzyme	Homo sapiens	SINGLE PROTEIN	CHEMBL1128468	1	Scientific Literature	J. Med. Chem.	1995	None
CHEMBL274553		0	437.50	0	1.87	3	O=C(NC(Cc1ccccc1)C(=O)CCC(=O)N1CCCC1C(=O)NO)c1ccccc1	IC50	'='	1600.0	nM	5.80			UO_0000065	13.25	0.25	3.93	5.00	False	CHEMBL644578	Inhibitory activity against porcine plasma Angiotensin I converting enzyme	B	BAO_0000366	cell-free format	Sus scrofa	CHEMBL3559721	Plasma	None	None	CHEMBL1808	Angiotensin-converting enzyme	Homo sapiens	SINGLE PROTEIN	CHEMBL1122915	1	Scientific Literature	J. Med. Chem.	1985	None
CHEMBL505067		0	411.63	0	4.91	16e	CCCCC(SC[C@H](NC(=O)[C@H](C)CS)C(=O)O)c1ccc(C(C)C)cc1	IC50	'='	3600.0	nM	5.44			UO_0000065	13.22	0.28	0.53	8.20	False	CHEMBL1013488	Inhibition of angiotensin-converting enzyme in whole blood by HPLC	B	BAO_0000221	tissue-based format	None	CHEMBL3638178	Blood	None	None	CHEMBL1808	Angiotensin-converting enzyme	Homo sapiens	SINGLE PROTEIN	CHEMBL1154514	1	Scientific Literature	Bioorg. Med. Chem. Lett.	2009	None
CHEMBL89956		0	238.24	0	-0.54	YG	N[C@@H](Cc1ccc(O)cc1)C(=O)NCC(=O)O	IC50	'='	1995262.31	nM		Outside typical range		UO_0000065					False	CHEMBL858254	Biological activity was measured against Angiotensin I converting enzyme	B	BAO_0000357	single protein format	None	None	None	None	None	CHEMBL1808	Angiotensin-converting enzyme	Homo sapiens	SINGLE PROTEIN	CHEMBL1128468	1	Scientific Literature	J. Med. Chem.	1995	None
CHEMBL90575		0	271.32	0	-1.56	RP	NC(N)=NCCC[C@H](N)C(=O)N1CCC[C@@H]1C(=O)O	IC50	'='	181970.09	nM		Outside typical range		UO_0000065					False	CHEMBL858254	Biological activity was measured against Angiotensin I converting enzyme	B	BAO_0000357	single protein format	None	None	None	None	None	CHEMBL1808	Angiotensin-converting enzyme	Homo sapiens	SINGLE PROTEIN	CHEMBL1128468	1	Scientific Literature	J. Med. Chem.	1995	None
CHEMBL328847		0	481.55	0	2.45	3s	CCOC(=O)[C@H](CCc1ccccc1)N[C@@H](C)C(=O)N1C(=O)N(Cc2ccccc2)C[C@H]1C(=O)O	IC50	'='	7900.0	nM	5.10			UO_0000065	10.60	0.20	2.65	4.39	False	CHEMBL644735	Inhibition of Angiotensin I converting enzyme from pig renal cortex, hippuryl-histidyl-leucine as substrate	B	BAO_0000019	assay format	Sus scrofa	None	None	None	None	CHEMBL1808	Angiotensin-converting enzyme	Homo sapiens	SINGLE PROTEIN	CHEMBL1124381	1	Scientific Literature	J. Med. Chem.	1989	None
CHEMBL404044		0	343.45	0	3.17	1e	CC(C)(S)C(=O)N[C@@H](Cc1ccc(-c2ccccc2)cc1)C(=O)O	Ki	'='	3400.0	nM	5.47			UO_0000065	15.92	0.31	2.30	8.24	False	CHEMBL933039	Inhibition of human recombinant ACE by fluorescence assay	B	BAO_0000357	single protein format	Homo sapiens	None	None	None	None	CHEMBL1808	Angiotensin-converting enzyme	Homo sapiens	SINGLE PROTEIN	CHEMBL1142293	1	Scientific Literature	Bioorg. Med. Chem. Lett.	2008	None
CHEMBL99798		0	405.45	0	1.38	3g	CC(C)C[C@H](N[C@@H](C)C(=O)N1C(=O)N(Cc2ccccc2)C[C@H]1C(=O)O)C(=O)O	IC50	'='	2.1	nM	8.68			UO_0000065	21.40	0.41	7.30	6.82	False	CHEMBL644735	Inhibition of Angiotensin I converting enzyme from pig renal cortex, hippuryl-histidyl-leucine as substrate	B	BAO_0000019	assay format	Sus scrofa	None	None	None	None	CHEMBL1808	Angiotensin-converting enzyme	Homo sapiens	SINGLE PROTEIN	CHEMBL1124381	1	Scientific Literature	J. Med. Chem.	1989	None
CHEMBL42418		0	618.09	2	-0.01	1f	C[C@H](N[C@@H](CCc1ccccc1)C(=O)O)C(=O)N(CC(=O)O)CC1Nc2cc(Cl)c(S(N)(=O)=O)cc2S(=O)(=O)N1	Inhibition	'~'	100.0	%				UO_0000187					False	CHEMBL651249	Inhibition of Angiotensin I converting enzyme(ACE) at the dose of 100 mg/kg (ip) in dog	B	BAO_0000218	organism-based format	Canis lupus familiaris	None	None	None	None	CHEMBL1808	Angiotensin-converting enzyme	Homo sapiens	SINGLE PROTEIN	CHEMBL1124789	1	Scientific Literature	J. Med. Chem.	1990	None
CHEMBL91777	VALYLTRYPTOPHAN	0	303.36	0	1.26	L-Val-L-Trp	CC(C)[C@H](N)C(=O)N[C@@H](Cc1c[nH]c2ccccc12)C(=O)O	IC50	'='	1600.0	nM	5.80			UO_0000065	19.11	0.36	4.54	5.36	True	CHEMBL644734	Inhibitory activity on Angiotensin I converting enzyme (ACE) obtained from pig renal cortex and hippuryl-histidyl-leucine as substrate	B	BAO_0000019	assay format	Sus scrofa	None	None	None	None	CHEMBL1808	Angiotensin-converting enzyme	Homo sapiens	SINGLE PROTEIN	CHEMBL1124381	1	Scientific Literature	J. Med. Chem.	1989	None
CHEMBL54601		0	371.50	0	3.37	A	CC(NC(=O)C(Cc1ccccc1)C(S)CCc1ccccc1)C(=O)O	IC50	'='	4000.0	nM	5.40			UO_0000065	14.53	0.28	2.03	8.13	False	CHEMBL884037	Tested for inhibitory potency against Angiotensin I Converting Enzyme	B	BAO_0000357	single protein format	None	None	None	None	None	CHEMBL1808	Angiotensin-converting enzyme	Homo sapiens	SINGLE PROTEIN	CHEMBL1127546	1	Scientific Literature	J. Med. Chem.	1994	None
CHEMBL291636		0	321.38	1	-0.61	FR	N=C(N)NCCC[C@H](NC(=O)[C@@H](N)Cc1ccccc1)C(=O)O	IC50	'='	912010.84	nM		Outside typical range		UO_0000065					False	CHEMBL858254	Biological activity was measured against Angiotensin I converting enzyme	B	BAO_0000357	single protein format	None	None	None	None	None	CHEMBL1808	Angiotensin-converting enzyme	Homo sapiens	SINGLE PROTEIN	CHEMBL1128468	1	Scientific Literature	J. Med. Chem.	1995	None
CHEMBL330316		0	425.58	0	1.45	4	C[C@H](CS)C(=O)N1C[C@@H](NC(=O)NC(CS)Cc2ccccc2)C[C@H]1C(=O)O	IC50	'='	147.0	nM	6.83			UO_0000065	16.05	0.33	5.38	6.92	False	CHEMBL648286	In vitro inhibition against angiotensin converting enzyme (ACE)	B	BAO_0000357	single protein format	None	None	None	None	None	CHEMBL1808	Angiotensin-converting enzyme	Homo sapiens	SINGLE PROTEIN	CHEMBL1152063	1	Scientific Literature	Bioorg. Med. Chem. Lett.	1994	None
CHEMBL299759		0	261.28	0	0.24	GW	NCC(=O)N[C@@H](Cc1c[nH]c2ccccc12)C(=O)O	IC50	'='	30199.52	nM	4.52			UO_0000065	17.30	0.32	4.28	4.18	False	CHEMBL858254	Biological activity was measured against Angiotensin I converting enzyme	B	BAO_0000357	single protein format	None	None	None	None	None	CHEMBL1808	Angiotensin-converting enzyme	Homo sapiens	SINGLE PROTEIN	CHEMBL1128468	1	Scientific Literature	J. Med. Chem.	1995	None
CHEMBL91241		0	146.15	0	-1.47	GA	C[C@H](NC(=O)CN)C(=O)O	IC50	'='	1995262.31	nM		Outside typical range		UO_0000065					False	CHEMBL858254	Biological activity was measured against Angiotensin I converting enzyme	B	BAO_0000357	single protein format	None	None	None	None	None	CHEMBL1808	Angiotensin-converting enzyme	Homo sapiens	SINGLE PROTEIN	CHEMBL1128468	1	Scientific Literature	J. Med. Chem.	1995	None
CHEMBL205336		0	396.51	0	0.31	4	NCCCC[C@H](NC(=O)[C@@H](N)Cc1ccsc1)C(=O)N1CCC[C@H]1C(=O)O	Activity	'='	11.67	mU/ml									False	CHEMBL861822	Activity against ACE in bovine kidney	B	BAO_0000221	tissue-based format	Bos taurus	CHEMBL3638241	Kidney	None	None	CHEMBL1808	Angiotensin-converting enzyme	Homo sapiens	SINGLE PROTEIN	CHEMBL1146940	1	Scientific Literature	Bioorg. Med. Chem. Lett.	2006	None
CHEMBL383507		0	382.49	0	-0.08	14	NCCC[C@H](NC(=O)[C@@H](N)Cc1ccsc1)C(=O)N1CCC[C@H]1C(=O)O	Inhibition	'='	74.68	%				UO_0000187					False	CHEMBL861823	Inhibition of ACE in bovine kidney	B	BAO_0000221	tissue-based format	Bos taurus	CHEMBL3638241	Kidney	None	None	CHEMBL1808	Angiotensin-converting enzyme	Homo sapiens	SINGLE PROTEIN	CHEMBL1146940	1	Scientific Literature	Bioorg. Med. Chem. Lett.	2006	None
CHEMBL2371917		0	402.50	0	0.39	8	NCCCC[C@H](NC(=O)[C@@H]1Cc2ccccc2CN1)C(=O)N1CCC[C@H]1C(=O)O	Inhibition	'='	19.43	%				UO_0000187					False	CHEMBL861823	Inhibition of ACE in bovine kidney	B	BAO_0000221	tissue-based format	Bos taurus	CHEMBL3638241	Kidney	None	None	CHEMBL1808	Angiotensin-converting enzyme	Homo sapiens	SINGLE PROTEIN	CHEMBL1146940	1	Scientific Literature	Bioorg. Med. Chem. Lett.	2006	None
CHEMBL378864		0	429.52	0	0.60	10	CN[C@@H](Cc1c[nH]c2ccccc12)C(=O)N[C@@H](CCCN)C(=O)N1CCC[C@H]1C(=O)O	IC50	'='	10000.0	nM	5.00			UO_0000065	11.64	0.22	4.40	3.56	False	CHEMBL861823	Inhibition of ACE in bovine kidney	B	BAO_0000221	tissue-based format	Bos taurus	CHEMBL3638241	Kidney	None	None	CHEMBL1808	Angiotensin-converting enzyme	Homo sapiens	SINGLE PROTEIN	CHEMBL1146940	1	Scientific Literature	Bioorg. Med. Chem. Lett.	2006	None
CHEMBL204944		0	401.47	0	0.79	20	NCCC[C@H](NC(=O)CCc1nc2ccccc2[nH]1)C(=O)N1CCC[C@H]1C(=O)O	IC50	'='	10000.0	nM	5.00			UO_0000065	12.45	0.24	4.21	3.54	False	CHEMBL861823	Inhibition of ACE in bovine kidney	B	BAO_0000221	tissue-based format	Bos taurus	CHEMBL3638241	Kidney	None	None	CHEMBL1808	Angiotensin-converting enzyme	Homo sapiens	SINGLE PROTEIN	CHEMBL1146940	1	Scientific Literature	Bioorg. Med. Chem. Lett.	2006	None
CHEMBL578	ENALAPRIL	4	376.45	0	1.60	2 (Enalapril)	CCOC(=O)[C@H](CCc1ccccc1)N[C@@H](C)C(=O)N1CCC[C@H]1C(=O)O	IC50	'='	1273.0	nM	5.89			UO_0000065	15.66	0.30	4.30	6.14	False	CHEMBL645288	Compound tested in vitro for inhibition of Angiotensin I converting enzyme	B	BAO_0000357	single protein format	None	None	None	None	None	CHEMBL1808	Angiotensin-converting enzyme	Homo sapiens	SINGLE PROTEIN	CHEMBL1124532	1	Scientific Literature	J. Med. Chem.	1989	None
CHEMBL139523		0	303.36	0	2.04	6	O=C(CCC(=O)N1CCCC1C(=O)O)CCc1ccccc1	IC50	'='	2600000.0	nM		Outside typical range		UO_0000065					False	CHEMBL645287	In vitro inhibitory activity against Angiotensin I converting enzyme	B	BAO_0000357	single protein format	None	None	None	None	None	CHEMBL1808	Angiotensin-converting enzyme	Homo sapiens	SINGLE PROTEIN	CHEMBL1122972	1	Scientific Literature	J. Med. Chem.	1985	None
CHEMBL78340		0	314.38	0	0.93	80	CC(C)CCC(N[C@@H](C)C(=O)N1CCC[C@H]1C(=O)O)C(=O)O	IC50	'='	2.57	nM	8.59			UO_0000065					False	CHEMBL648337	Inhibitory activity against angiotensin converting enzyme (ACE)	F	BAO_0000019	assay format	None	None	None	None	None	CHEMBL1808	Angiotensin-converting enzyme	Homo sapiens	SINGLE PROTEIN	CHEMBL1126767	1	Scientific Literature	J. Med. Chem.	1993	None
CHEMBL34832		0	548.64	1	4.56	SQ-29852_2T	NCCCC[C@H](OP(=O)(O)CCCCc1ccccc1)C(=O)N1C[C@@H](Sc2ccccc2)C[C@H]1C(=O)O	IC50	'='	0.5248	nM	9.28			UO_0000065					False	CHEMBL648337	Inhibitory activity against angiotensin converting enzyme (ACE)	F	BAO_0000019	assay format	None	None	None	None	None	CHEMBL1808	Angiotensin-converting enzyme	Homo sapiens	SINGLE PROTEIN	CHEMBL1126767	1	Scientific Literature	J. Med. Chem.	1993	None
CHEMBL279737		0	279.36	0	1.59	41	CC(CS)C(=O)N1Cc2ccccc2CC1C(=O)O	IC50	'='	18.0	nM	7.75			UO_0000065	27.72	0.56	6.15	13.44	False	CHEMBL648350	Inhibition of guinea pig angiotensin I converting enzyme	B	BAO_0000357	single protein format	Cavia porcellus	None	None	None	None	CHEMBL1808	Angiotensin-converting enzyme	Homo sapiens	SINGLE PROTEIN	CHEMBL1123237	1	Scientific Literature	J. Med. Chem.	1986	None
CHEMBL297792	S-3304	1	464.57	0	3.91	13g	Cc1ccc(C#Cc2ccc(S(=O)(=O)N[C@H](Cc3c[nH]c4ccccc34)C(=O)O)s2)cc1	IC50	'>'	1000.0	nM				UO_0000065					False	CHEMBL644702	Inhibitory activity against Angiotensin I converting enzyme	B	BAO_0000357	single protein format	None	None	None	None	None	CHEMBL1808	Angiotensin-converting enzyme	Homo sapiens	SINGLE PROTEIN	CHEMBL1131478	1	Scientific Literature	J. Med. Chem.	1998	None
CHEMBL305388		0	438.55	0	3.56	85	COc1ccc2c(c1)CC[C@H]2[C@@H](CS)C(=O)N[C@@H](Cc1c[nH]c2ccccc12)C(=O)O	Ki	'='	1.3	nM	8.89			UO_0000065	20.26	0.39	5.33	9.72	False	CHEMBL884718	Inhibition constant against angiotensin I converting enzyme	B	BAO_0000357	single protein format	Homo sapiens	None	None	None	None	CHEMBL1808	Angiotensin-converting enzyme	Homo sapiens	SINGLE PROTEIN	CHEMBL1140446	1	Scientific Literature	J. Med. Chem.	2005	None
CHEMBL54036		0	400.46	0	1.52	3e	O=C(O)CN1C(=O)[C@@H](NC(=O)[C@@H](S)Cc2ccccc2)COc2ccccc21	IC50	'='	28.0	nM	7.55			UO_0000065	18.86	0.37	6.03	7.87	False	CHEMBL648282	Tested in vitro for inhibition of Angiotensin converting enzyme (ACE)	B	BAO_0000357	single protein format	None	None	None	None	None	CHEMBL1808	Angiotensin-converting enzyme	Homo sapiens	SINGLE PROTEIN	CHEMBL1127937	1	Scientific Literature	Bioorg. Med. Chem. Lett.	1994	None
CHEMBL54457		0	397.54	0	3.85	21	O=C(O)C1CCCN1C(=O)C(Cc1ccccc1)CC(S)Cc1ccccc1	IC50	'='	3600.0	nM	5.44			UO_0000065	13.69	0.27	1.59	9.45	False	CHEMBL646968	Tested for inhibitory potency against Angiotensin I Converting Enzyme	B	BAO_0000357	single protein format	None	None	None	None	None	CHEMBL1808	Angiotensin-converting enzyme	Homo sapiens	SINGLE PROTEIN	CHEMBL1127546	1	Scientific Literature	J. Med. Chem.	1994	None
CHEMBL317094	IMIDAPRIL	4	405.45	0	0.88	3p	CCOC(=O)[C@H](CCc1ccccc1)N[C@@H](C)C(=O)N1C(=O)N(C)C[C@H]1C(=O)O	IC50	'='	9900.0	nM	5.00			UO_0000065	12.34	0.24	4.12	4.30	False	CHEMBL644734	Inhibitory activity on Angiotensin I converting enzyme (ACE) obtained from pig renal cortex and hippuryl-histidyl-leucine as substrate	B	BAO_0000019	assay format	Sus scrofa	None	None	None	None	CHEMBL1808	Angiotensin-converting enzyme	Homo sapiens	SINGLE PROTEIN	CHEMBL1124381	1	Scientific Literature	J. Med. Chem.	1989	None
CHEMBL91777	VALYLTRYPTOPHAN	0	303.36	0	1.26	2 (table-2)	CC(C)[C@H](N)C(=O)N[C@@H](Cc1c[nH]c2ccccc12)C(=O)O	IC50	'='	1700.0	nM	5.77			UO_0000065	19.02	0.36	4.51	5.33	False	CHEMBL644708	Inhibition against ACE.	B	BAO_0000357	single protein format	None	None	None	None	None	CHEMBL1808	Angiotensin-converting enzyme	Homo sapiens	SINGLE PROTEIN	CHEMBL1127412	1	Scientific Literature	J. Med. Chem.	1994	None
CHEMBL2114322		0	438.52	0	2.57	23 (R,S,S)	CCOC(=O)[C@@H](CCc1ccccc1)N[C@@H](C)C(=O)N1Cc2ccccc2C[C@H]1C(=O)O	IC50	'='	200.0	nM	6.70			UO_0000065	15.28	0.29	4.13	6.98	False	CHEMBL648350	Inhibition of guinea pig angiotensin I converting enzyme	B	BAO_0000357	single protein format	Cavia porcellus	None	None	None	None	CHEMBL1808	Angiotensin-converting enzyme	Homo sapiens	SINGLE PROTEIN	CHEMBL1123237	1	Scientific Literature	J. Med. Chem.	1986	None
CHEMBL252391		0	371.50	0	3.81	1a	CC[C@@H](C)[C@H](S)C(=O)N[C@@H](Cc1ccc(-c2ccccc2)cc1)C(=O)O	Ki	'='	490.0	nM	6.31			UO_0000065	16.98	0.33	2.50	9.50	False	CHEMBL928316	Inhibition of human recombinant ACE by fluorescence assay	B	BAO_0000357	single protein format	Homo sapiens	None	None	None	None	CHEMBL1808	Angiotensin-converting enzyme	Homo sapiens	SINGLE PROTEIN	CHEMBL1141500	1	Scientific Literature	Bioorg. Med. Chem. Lett.	2008	None
CHEMBL289267		0	428.51	0	2.40	5i	O=C(O)CN1C(=O)[C@@H](N[C@@H](CSCc2ccccc2)C(=O)O)CCc2ccccc21	IC50	'='	2.9	nM	8.54			UO_0000065	19.92	0.39	6.14	7.98	False	CHEMBL644701	In vitro inhibitory activity against Angiotensin I converting enzyme	B	BAO_0000357	single protein format	None	None	None	None	None	CHEMBL1808	Angiotensin-converting enzyme	Homo sapiens	SINGLE PROTEIN	CHEMBL1122836	1	Scientific Literature	J. Med. Chem.	1985	None
CHEMBL78953		0	236.27	0	0.15	53	C[C@@H](N)C(=O)N[C@@H](Cc1ccccc1)C(=O)O	IC50	'='	52480.75	nM	4.28			UO_0000065					False	CHEMBL648337	Inhibitory activity against angiotensin converting enzyme (ACE)	F	BAO_0000019	assay format	None	None	None	None	None	CHEMBL1808	Angiotensin-converting enzyme	Homo sapiens	SINGLE PROTEIN	CHEMBL1126767	1	Scientific Literature	J. Med. Chem.	1993	None
CHEMBL409720		0	428.49	0	2.46	7c	CC(C)CN(C[C@H](O)C(=O)O)C(=O)N[C@@H](Cc1ccc(-c2ccccc2)cc1)C(=O)O	IC50	'='	35.0	nM	7.46			UO_0000065	17.40	0.33	5.00	5.86	False	CHEMBL930672	Inhibition of ACE	B	BAO_0000357	single protein format	None	None	None	None	None	CHEMBL1808	Angiotensin-converting enzyme	Homo sapiens	SINGLE PROTEIN	CHEMBL1143110	1	Scientific Literature	Bioorg. Med. Chem. Lett.	2008	None
CHEMBL152758		0	258.27	0	-0.49	20	CC(N[C@H](C)C(=O)N1CCC[C@H]1C(=O)O)C(=O)O	IC50	'='	90.0	nM	7.05			UO_0000065	27.28	0.53	7.54	6.59	True	CHEMBL648529	Inhibition of Angiotensin I converting enzyme	B	BAO_0000357	single protein format	None	None	None	None	None	CHEMBL1808	Angiotensin-converting enzyme	Homo sapiens	SINGLE PROTEIN	CHEMBL1126739	1	Scientific Literature	J. Med. Chem.	1993	None
CHEMBL330038		0	203.20	0	-2.22	GQ	NCC(=O)N[C@@H](CCC(N)=O)C(=O)O	IC50	'='	7079457.84	nM		Outside typical range		UO_0000065					False	CHEMBL858254	Biological activity was measured against Angiotensin I converting enzyme	B	BAO_0000357	single protein format	None	None	None	None	None	CHEMBL1808	Angiotensin-converting enzyme	Homo sapiens	SINGLE PROTEIN	CHEMBL1128468	1	Scientific Literature	J. Med. Chem.	1995	None
CHEMBL77677		0	163.20	0	-0.49	30	O=C(O)CNC(=O)CCS	IC50	'='	2818.38	nM	5.55			UO_0000065					False	CHEMBL648337	Inhibitory activity against angiotensin converting enzyme (ACE)	F	BAO_0000019	assay format	None	None	None	None	None	CHEMBL1808	Angiotensin-converting enzyme	Homo sapiens	SINGLE PROTEIN	CHEMBL1126767	1	Scientific Literature	J. Med. Chem.	1993	None
CHEMBL578	ENALAPRIL	4	376.45	0	1.60	Enalapril	CCOC(=O)[C@H](CCc1ccccc1)N[C@@H](C)C(=O)N1CCC[C@H]1C(=O)O	IC50	'='	140.0	nM	6.85			UO_0000065	18.21	0.35	5.25	7.14	True	CHEMBL648701	In vitro inhibitory activity against Angiotensin I converting enzyme from unpurified guinea pig serum	B	BAO_0000357	single protein format	Cavia porcellus	None	None	None	None	CHEMBL1808	Angiotensin-converting enzyme	Homo sapiens	SINGLE PROTEIN	CHEMBL1123106	1	Scientific Literature	J. Med. Chem.	1985	None
CHEMBL299438		0	404.53	0	2.80	7b	O=C(O)CN1C(=O)[C@@H](NC(=O)[C@@H](S)CC2CCCCC2)CCc2ccccc21	IC50	'='	22.0	nM	7.66			UO_0000065	18.93	0.37	4.86	8.83	False	CHEMBL645286	Inhibition of Angiotensin I converting enzyme	B	BAO_0000357	single protein format	None	None	None	None	None	CHEMBL1808	Angiotensin-converting enzyme	Homo sapiens	SINGLE PROTEIN	CHEMBL1152108	1	Scientific Literature	Bioorg. Med. Chem. Lett.	1994	None
CHEMBL386032		0	418.49	0	2.55	18	CC(C)(C)OC(=O)N[C@@H](Cc1ccccc1)C(=O)CCC(=O)N1CCC[C@H]1C(=O)O	Ki	'='	33600.0	nM	4.47			UO_0000065	10.69	0.20	1.92	3.96	False	CHEMBL869865	Inhibition of recombinant ACE N domain	B	BAO_0000357	single protein format	Homo sapiens	None	None	None	None	CHEMBL1808	Angiotensin-converting enzyme	Homo sapiens	SINGLE PROTEIN	CHEMBL1149521	1	Scientific Literature	Bioorg. Med. Chem. Lett.	2006	None
CHEMBL212710		0	494.59	1	2.45	5a	NCCCC[C@H](N[C@@H](CCc1ccccc1)C(=O)O)C(=O)N[C@@H](Cc1c[nH]c2ccccc12)C(=O)O	Ki	'='	7000.0	nM	5.16			UO_0000065	10.42	0.20	2.70	3.27	False	CHEMBL866171	Inhibition of testis ACE C domain	B	BAO_0000357	single protein format	Homo sapiens	None	None	None	None	CHEMBL1808	Angiotensin-converting enzyme	Homo sapiens	SINGLE PROTEIN	CHEMBL1149517	1	Scientific Literature	Bioorg. Med. Chem. Lett.	2006	None
CHEMBL415881		0	523.72	1	2.50	36	CCOC(=O)[C@H](CCc1ccccc1)N[C@@H](CCCCN)C(=O)N1CC2(C[C@H]1C(=O)O)SCCS2	IC50	'='	200.0	nM	6.70			UO_0000065	12.79	0.26	4.20	5.49	False	CHEMBL645288	Compound tested in vitro for inhibition of Angiotensin I converting enzyme	B	BAO_0000357	single protein format	None	None	None	None	None	CHEMBL1808	Angiotensin-converting enzyme	Homo sapiens	SINGLE PROTEIN	CHEMBL1124532	1	Scientific Literature	J. Med. Chem.	1989	None
CHEMBL578	ENALAPRIL	4	376.45	0	1.60	1	CCOC(=O)[C@H](CCc1ccccc1)N[C@@H](C)C(=O)N1CCC[C@H]1C(=O)O	IC50	'='	140.0	nM	6.85			UO_0000065	18.21	0.35	5.25	7.14	True	CHEMBL648350	Inhibition of guinea pig angiotensin I converting enzyme	B	BAO_0000357	single protein format	Cavia porcellus	None	None	None	None	CHEMBL1808	Angiotensin-converting enzyme	Homo sapiens	SINGLE PROTEIN	CHEMBL1123237	1	Scientific Literature	J. Med. Chem.	1986	None
CHEMBL44077		0	421.45	0	2.19	5p	O=C(O)CN1C(=O)[C@@H](N[C@@H](Cc2c[nH]c3ccccc23)C(=O)O)CCc2ccccc21	IC50	'='	13.0	nM	7.89			UO_0000065	18.71	0.35	5.70	6.43	False	CHEMBL644701	In vitro inhibitory activity against Angiotensin I converting enzyme	B	BAO_0000357	single protein format	None	None	None	None	None	CHEMBL1808	Angiotensin-converting enzyme	Homo sapiens	SINGLE PROTEIN	CHEMBL1122836	1	Scientific Literature	J. Med. Chem.	1985	None
CHEMBL299889		0	222.24	0	-0.24	GF	NCC(=O)N[C@@H](Cc1ccccc1)C(=O)O	IC50	'='	630957.34	nM		Outside typical range		UO_0000065					False	CHEMBL858254	Biological activity was measured against Angiotensin I converting enzyme	B	BAO_0000357	single protein format	None	None	None	None	None	CHEMBL1808	Angiotensin-converting enzyme	Homo sapiens	SINGLE PROTEIN	CHEMBL1128468	1	Scientific Literature	J. Med. Chem.	1995	None
CHEMBL252009		0	537.52	2	5.76	1t	CC[C@@H](C)[C@H](S)C(=O)N[C@@H](Cc1ccc(OCc2cc(C(F)(F)F)cc(C(F)(F)F)c2)cc1)C(=O)O	Ki	'='	25000.0	nM	4.60			UO_0000065	8.56	0.17	-1.16	6.08	False	CHEMBL928316	Inhibition of human recombinant ACE by fluorescence assay	B	BAO_0000357	single protein format	Homo sapiens	None	None	None	None	CHEMBL1808	Angiotensin-converting enzyme	Homo sapiens	SINGLE PROTEIN	CHEMBL1141500	1	Scientific Literature	Bioorg. Med. Chem. Lett.	2008	None
CHEMBL251808		0	437.51	0	4.00	1r	CC[C@@H](C)[C@H](S)C(=O)N[C@@H](Cc1ccc(OCc2ccc(F)c(F)c2)cc1)C(=O)O	Ki	'='	1800.0	nM	5.75			UO_0000065	13.13	0.26	1.74	7.60	False	CHEMBL928316	Inhibition of human recombinant ACE by fluorescence assay	B	BAO_0000357	single protein format	Homo sapiens	None	None	None	None	CHEMBL1808	Angiotensin-converting enzyme	Homo sapiens	SINGLE PROTEIN	CHEMBL1141500	1	Scientific Literature	Bioorg. Med. Chem. Lett.	2008	None
CHEMBL398545		0	371.50	0	3.81	1h	CC[C@@H](C)[C@H](S)C(=O)N[C@@H](Cc1ccccc1-c1ccccc1)C(=O)O	Ki	'='	20000.0	nM	4.70			UO_0000065	12.65	0.25	0.89	7.08	False	CHEMBL928316	Inhibition of human recombinant ACE by fluorescence assay	B	BAO_0000357	single protein format	Homo sapiens	None	None	None	None	CHEMBL1808	Angiotensin-converting enzyme	Homo sapiens	SINGLE PROTEIN	CHEMBL1141500	1	Scientific Literature	Bioorg. Med. Chem. Lett.	2008	None
CHEMBL400527		0	345.46	0	3.30	1f	CC[C@@H](C)[C@H](S)C(=O)N[C@@H](Cc1cccc2ccccc12)C(=O)O	Ki	'='	1800.0	nM	5.75			UO_0000065	16.63	0.33	2.44	8.65	False	CHEMBL928316	Inhibition of human recombinant ACE by fluorescence assay	B	BAO_0000357	single protein format	Homo sapiens	None	None	None	None	CHEMBL1808	Angiotensin-converting enzyme	Homo sapiens	SINGLE PROTEIN	CHEMBL1141500	1	Scientific Literature	Bioorg. Med. Chem. Lett.	2008	None
CHEMBL198316		0	438.55	0	2.78	84	O=C(N[C@H]1Cc2ccccc2C2CCC[C@H](C(=O)O)N2C1=O)[C@H](S)Cc1ccccc1	IC50	'='	0.11	nM	9.96			UO_0000065	22.71	0.44	7.18	11.48	False	CHEMBL881232	Inhibitory concentration against angiotensin I converting enzyme	B	BAO_0000357	single protein format	Homo sapiens	None	None	None	None	CHEMBL1808	Angiotensin-converting enzyme	Homo sapiens	SINGLE PROTEIN	CHEMBL1140446	1	Scientific Literature	J. Med. Chem.	2005	None
CHEMBL284494		0	377.44	0	2.03	7a	CCOC(=O)C(CCc1ccccc1)OC(C)C(=O)N1CCCC1C(=O)O	IC50	'='	220.0	nM	6.66			UO_0000065	17.64	0.34	4.63	7.15	False	CHEMBL648701	In vitro inhibitory activity against Angiotensin I converting enzyme from unpurified guinea pig serum	B	BAO_0000357	single protein format	Cavia porcellus	None	None	None	None	CHEMBL1808	Angiotensin-converting enzyme	Homo sapiens	SINGLE PROTEIN	CHEMBL1123106	1	Scientific Literature	J. Med. Chem.	1985	None
CHEMBL309914		0	209.29	0	-0.20	THIOL_7Bb	CC(S)C(=O)N[C@@H](CS)C(=O)O	IC50	'='	537031.8	nM		Outside typical range		UO_0000065					False	CHEMBL648337	Inhibitory activity against angiotensin converting enzyme (ACE)	F	BAO_0000019	assay format	None	None	None	None	None	CHEMBL1808	Angiotensin-converting enzyme	Homo sapiens	SINGLE PROTEIN	CHEMBL1126767	1	Scientific Literature	J. Med. Chem.	1993	None
CHEMBL311239		0	243.29	0	-0.16	THIOL_14	O=C(CCS)N[C@@H](Cc1c[nH]cn1)C(=O)O	IC50	'='	229086.77	nM		Outside typical range		UO_0000065					False	CHEMBL648337	Inhibitory activity against angiotensin converting enzyme (ACE)	F	BAO_0000019	assay format	None	None	None	None	None	CHEMBL1808	Angiotensin-converting enzyme	Homo sapiens	SINGLE PROTEIN	CHEMBL1126767	1	Scientific Literature	J. Med. Chem.	1993	None
CHEMBL577	ENALAPRILAT	4	348.40	0	1.13	MK-422	C[C@H](N[C@@H](CCc1ccccc1)C(=O)O)C(=O)N1CCC[C@H]1C(=O)O	IC50	'='	3100.0	nM	5.51	Potential transcription error		UO_0000065					True	CHEMBL648701	In vitro inhibitory activity against Angiotensin I converting enzyme from unpurified guinea pig serum	B	BAO_0000357	single protein format	Cavia porcellus	None	None	None	None	CHEMBL1808	Angiotensin-converting enzyme	Homo sapiens	SINGLE PROTEIN	CHEMBL1123106	1	Scientific Literature	J. Med. Chem.	1985	None
CHEMBL56119		0	188.23	0	-0.44	GL	CC(C)C[C@H](NC(=O)CN)C(=O)O	IC50	'='	2511886.43	nM		Outside typical range		UO_0000065					False	CHEMBL858254	Biological activity was measured against Angiotensin I converting enzyme	B	BAO_0000357	single protein format	None	None	None	None	None	CHEMBL1808	Angiotensin-converting enzyme	Homo sapiens	SINGLE PROTEIN	CHEMBL1128468	1	Scientific Literature	J. Med. Chem.	1995	None
CHEMBL38405		0	253.32	0	1.12	29d	O=C(O)CC(=O)NC(CS)Cc1ccccc1	IC50	'='	1000000000.0	nM		Outside typical range		UO_0000065					False	CHEMBL646945	Inhibition of angiotensin I converting enzyme in silico	B	BAO_0000357	single protein format	None	None	None	None	None	CHEMBL1808	Angiotensin-converting enzyme	Homo sapiens	SINGLE PROTEIN	CHEMBL1130169	1	Scientific Literature	J. Med. Chem.	1997	None
CHEMBL311316		0	259.37	0	1.64	61	CC(C)(C)OC(=O)[C@@H]1CCCN1C(=O)CCS	IC50	'='	38904.51	nM	4.41			UO_0000065					False	CHEMBL648337	Inhibitory activity against angiotensin converting enzyme (ACE)	F	BAO_0000019	assay format	None	None	None	None	None	CHEMBL1808	Angiotensin-converting enzyme	Homo sapiens	SINGLE PROTEIN	CHEMBL1126767	1	Scientific Literature	J. Med. Chem.	1993	None
CHEMBL309782		0	231.25	0	0.47	44	CC(C)C[C@H](NC(=O)CCC(=O)O)C(=O)O	IC50	'='	616595.0	nM		Outside typical range		UO_0000065					False	CHEMBL648337	Inhibitory activity against angiotensin converting enzyme (ACE)	F	BAO_0000019	assay format	None	None	None	None	None	CHEMBL1808	Angiotensin-converting enzyme	Homo sapiens	SINGLE PROTEIN	CHEMBL1126767	1	Scientific Literature	J. Med. Chem.	1993	None
CHEMBL285935		0	482.56	0	3.95	SQ-29852_2K	NCCCC[C@H](OP(=O)(O)CCCCc1ccccc1)C(=O)N(CC(=O)O)C1CCCCC1	IC50	'='	0.2951	nM	9.53			UO_0000065					False	CHEMBL648337	Inhibitory activity against angiotensin converting enzyme (ACE)	F	BAO_0000019	assay format	None	None	None	None	None	CHEMBL1808	Angiotensin-converting enzyme	Homo sapiens	SINGLE PROTEIN	CHEMBL1126767	1	Scientific Literature	J. Med. Chem.	1993	None
CHEMBL2115478		0	424.50	0	2.70	28	CCOC(=O)[C@H](CCc1ccccc1)N[C@@H](C)C(=O)N1Cc2ccccc2[C@H]1C(=O)O	IC50	'='	44.0	nM	7.36			UO_0000065	17.33	0.32	4.66	7.67	False	CHEMBL648350	Inhibition of guinea pig angiotensin I converting enzyme	B	BAO_0000357	single protein format	Cavia porcellus	None	None	None	None	CHEMBL1808	Angiotensin-converting enzyme	Homo sapiens	SINGLE PROTEIN	CHEMBL1123237	1	Scientific Literature	J. Med. Chem.	1986	None
CHEMBL53621		0	394.58	0	3.30	17	CCC(C)C(S)CC(C(=O)NC(Cc1ccc(O)cc1)C(N)=O)C(C)CC	IC50	'='	4000.0	nM	5.40			UO_0000065	13.68	0.27	2.10	5.84	False	CHEMBL646968	Tested for inhibitory potency against Angiotensin I Converting Enzyme	B	BAO_0000357	single protein format	None	None	None	None	None	CHEMBL1808	Angiotensin-converting enzyme	Homo sapiens	SINGLE PROTEIN	CHEMBL1127546	1	Scientific Literature	J. Med. Chem.	1994	None
CHEMBL102044		0	215.21	0	-1.32	2a	C[C@H](N)C(=O)N1C(=O)N(C)C[C@H]1C(=O)O	IC50	'='	10000.0	nM	5.00			UO_0000065	23.23	0.46	6.32	4.81	False	CHEMBL644734	Inhibitory activity on Angiotensin I converting enzyme (ACE) obtained from pig renal cortex and hippuryl-histidyl-leucine as substrate	B	BAO_0000019	assay format	Sus scrofa	None	None	None	None	CHEMBL1808	Angiotensin-converting enzyme	Homo sapiens	SINGLE PROTEIN	CHEMBL1124381	1	Scientific Literature	J. Med. Chem.	1989	None
CHEMBL2079671		0	430.55	0	2.77	CI-907	CCOC(=O)[C@H](CCc1ccccc1)N[C@@H](C)C(=O)N1C2CCCCC2C[C@H]1C(=O)O	IC50	'='	100.0	nM	7.00			UO_0000065	16.26	0.31	4.23	7.30	False	CHEMBL648701	In vitro inhibitory activity against Angiotensin I converting enzyme from unpurified guinea pig serum	B	BAO_0000357	single protein format	Cavia porcellus	None	None	None	None	CHEMBL1808	Angiotensin-converting enzyme	Homo sapiens	SINGLE PROTEIN	CHEMBL1123106	1	Scientific Literature	J. Med. Chem.	1985	None
CHEMBL86518		0	362.43	0	1.52	37	O=C(O)CN1CCCCCC(NC(CCc2ccccc2)C(=O)O)C1=O	IC50	'='	1700.0	nM	5.77			UO_0000065	15.92	0.30	4.25	5.40	False	CHEMBL644703	Inhibitory concentration (isomer A) against Angiotensin I converting enzyme	B	BAO_0000357	single protein format	None	None	None	None	None	CHEMBL1808	Angiotensin-converting enzyme	Homo sapiens	SINGLE PROTEIN	CHEMBL1123398	1	Scientific Literature	J. Med. Chem.	1986	None
CHEMBL89547		0	486.66	0	3.18	3	C[C@H](CS)C(=O)N1C[C@@H](NC(=O)C(CS)Cc2ccc(-c3ccccc3)cc2)C[C@H]1C(=O)O	IC50	'='	696.0	nM	6.16			UO_0000065	12.65	0.25	2.98	7.10	False	CHEMBL648286	In vitro inhibition against angiotensin converting enzyme (ACE)	B	BAO_0000357	single protein format	None	None	None	None	None	CHEMBL1808	Angiotensin-converting enzyme	Homo sapiens	SINGLE PROTEIN	CHEMBL1152063	1	Scientific Literature	Bioorg. Med. Chem. Lett.	1994	None
CHEMBL94119		0	228.29	0	0.44	IP	CC[C@H](C)[C@H](N)C(=O)N1CCC[C@@H]1C(=O)O	IC50	'='	128824.96	nM		Outside typical range		UO_0000065					False	CHEMBL858254	Biological activity was measured against Angiotensin I converting enzyme	B	BAO_0000357	single protein format	None	None	None	None	None	CHEMBL1808	Angiotensin-converting enzyme	Homo sapiens	SINGLE PROTEIN	CHEMBL1128468	1	Scientific Literature	J. Med. Chem.	1995	None
CHEMBL80906		0	396.44	0	2.09	13	O=C(O)CN1C(=O)C(NC(CCc2ccccc2)C(=O)O)CCc2ccccc21	IC50	'='	1.698	nM	8.77			UO_0000065					False	CHEMBL648337	Inhibitory activity against angiotensin converting enzyme (ACE)	F	BAO_0000019	assay format	None	None	None	None	None	CHEMBL1808	Angiotensin-converting enzyme	Homo sapiens	SINGLE PROTEIN	CHEMBL1126767	1	Scientific Literature	J. Med. Chem.	1993	None
CHEMBL2111942		0	467.52	0	1.53	1R	C[C@H](N[C@@H](C(=O)O)[C@H](Cc1ccccc1)NC(=O)c1ccccc1)C(=O)N1CCC[C@H]1C(=O)O	IC50	'='	1400.0	nM	5.85			UO_0000065	12.52	0.24	4.32	4.30	False	CHEMBL645287	In vitro inhibitory activity against Angiotensin I converting enzyme	B	BAO_0000357	single protein format	None	None	None	None	None	CHEMBL1808	Angiotensin-converting enzyme	Homo sapiens	SINGLE PROTEIN	CHEMBL1122972	1	Scientific Literature	J. Med. Chem.	1985	None
CHEMBL301546	VAL-GLY	0	174.20	0	-0.83	VG	CC(C)[C@H](N)C(=O)NCC(=O)O	IC50	'='	1096478.2	nM		Outside typical range		UO_0000065					False	CHEMBL858254	Biological activity was measured against Angiotensin I converting enzyme	B	BAO_0000357	single protein format	None	None	None	None	None	CHEMBL1808	Angiotensin-converting enzyme	Homo sapiens	SINGLE PROTEIN	CHEMBL1128468	1	Scientific Literature	J. Med. Chem.	1995	None
CHEMBL86518		0	362.43	0	1.52	37	O=C(O)CN1CCCCCC(NC(CCc2ccccc2)C(=O)O)C1=O	IC50	'='	4.8	nM	8.32			UO_0000065	22.95	0.44	6.80	7.78	False	CHEMBL644704	Inhibitory concentration (isomer B) against Angiotensin I converting enzyme	B	BAO_0000357	single protein format	None	None	None	None	None	CHEMBL1808	Angiotensin-converting enzyme	Homo sapiens	SINGLE PROTEIN	CHEMBL1123398	1	Scientific Literature	J. Med. Chem.	1986	None
CHEMBL90260		0	268.32	0	-0.10	HL	CC(C)C[C@H](NC(=O)[C@@H](N)Cc1c[nH]cn1)C(=O)O	IC50	'='	3235936.57	nM		Outside typical range		UO_0000065					False	CHEMBL858254	Biological activity was measured against Angiotensin I converting enzyme	B	BAO_0000357	single protein format	None	None	None	None	None	CHEMBL1808	Angiotensin-converting enzyme	Homo sapiens	SINGLE PROTEIN	CHEMBL1128468	1	Scientific Literature	J. Med. Chem.	1995	None
CHEMBL287518		0	522.62	1	4.59	SQ-29852_2A	NCCCC[C@H](OP(=O)(O)CCCCc1ccccc1)C(=O)N1C[C@H](C2CCCCC2)C[C@H]1C(=O)O	IC50	'='	3.236	nM	8.49			UO_0000065					False	CHEMBL648337	Inhibitory activity against angiotensin converting enzyme (ACE)	F	BAO_0000019	assay format	None	None	None	None	None	CHEMBL1808	Angiotensin-converting enzyme	Homo sapiens	SINGLE PROTEIN	CHEMBL1126767	1	Scientific Literature	J. Med. Chem.	1993	None
CHEMBL1907752		0	463.60	0	2.93	11	CCOC(=O)C(CCc1ccccc1)[S+]([O-])C(C)C(=O)N1C2CCCCC2C[C@H]1C(=O)O	IC50	'='	220.0	nM	6.66			UO_0000065	14.36	0.28	3.73	6.59	False	CHEMBL648701	In vitro inhibitory activity against Angiotensin I converting enzyme from unpurified guinea pig serum	B	BAO_0000357	single protein format	Cavia porcellus	None	None	None	None	CHEMBL1808	Angiotensin-converting enzyme	Homo sapiens	SINGLE PROTEIN	CHEMBL1123106	1	Scientific Literature	J. Med. Chem.	1985	None
CHEMBL88328		0	541.67	1	2.01	6	C[C@H](N[C@@H](CCc1ccccc1)C(=O)O)C(=O)N1C[C@H](NC(=O)C(CS)Cc2ccccc2)C[C@H]1C(=O)O	IC50	'='	253.0	nM	6.60			UO_0000065	12.18	0.24	4.59	4.85	False	CHEMBL648286	In vitro inhibition against angiotensin converting enzyme (ACE)	B	BAO_0000357	single protein format	None	None	None	None	None	CHEMBL1808	Angiotensin-converting enzyme	Homo sapiens	SINGLE PROTEIN	CHEMBL1152063	1	Scientific Literature	Bioorg. Med. Chem. Lett.	1994	None
CHEMBL2111941		0	377.40	0	-0.08	20	C[C@H](NC(CNC(=O)c1ccccc1)C(=O)O)C(=O)N1CCC[C@H]1C(=O)O	IC50	'='	40.0	nM	7.40			UO_0000065	19.60	0.37	7.48	5.44	False	CHEMBL645287	In vitro inhibitory activity against Angiotensin I converting enzyme	B	BAO_0000357	single protein format	None	None	None	None	None	CHEMBL1808	Angiotensin-converting enzyme	Homo sapiens	SINGLE PROTEIN	CHEMBL1122972	1	Scientific Literature	J. Med. Chem.	1985	None
CHEMBL311525		0	231.27	0	0.15	10	C[C@H](CS)C(=O)N1C(=O)CC[C@H]1C(=O)O	IC50	'='	8.913	nM	8.05			UO_0000065					False	CHEMBL648337	Inhibitory activity against angiotensin converting enzyme (ACE)	F	BAO_0000019	assay format	None	None	None	None	None	CHEMBL1808	Angiotensin-converting enzyme	Homo sapiens	SINGLE PROTEIN	CHEMBL1126767	1	Scientific Literature	J. Med. Chem.	1993	None
CHEMBL311102		0	229.26	0	-0.55	THIOL_12	O=C(CS)N[C@@H](Cc1c[nH]cn1)C(=O)O	IC50	'='	257039.58	nM		Outside typical range		UO_0000065					False	CHEMBL648337	Inhibitory activity against angiotensin converting enzyme (ACE)	F	BAO_0000019	assay format	None	None	None	None	None	CHEMBL1808	Angiotensin-converting enzyme	Homo sapiens	SINGLE PROTEIN	CHEMBL1126767	1	Scientific Literature	J. Med. Chem.	1993	None
CHEMBL55613		0	363.52	0	3.66	24	CCC(C)C(CC(S)Cc1ccccc1)C(=O)N1CCCC1C(=O)O	IC50	'='	2800.0	nM	5.55			UO_0000065	15.28	0.30	1.89	9.64	False	CHEMBL884037	Tested for inhibitory potency against Angiotensin I Converting Enzyme	B	BAO_0000357	single protein format	None	None	None	None	None	CHEMBL1808	Angiotensin-converting enzyme	Homo sapiens	SINGLE PROTEIN	CHEMBL1127546	1	Scientific Literature	J. Med. Chem.	1994	None
CHEMBL1168	RAMIPRIL	4	416.52	0	2.38	Ramipril	CCOC(=O)[C@H](CCc1ccccc1)N[C@@H](C)C(=O)N1[C@H](C(=O)O)C[C@@H]2CCC[C@@H]21	IC50	'='	4.0	nM	8.40			UO_0000065	20.16	0.38	6.02	8.75	False	CHEMBL648689	Inhibitory activity against angiotensin I converting enzyme (ACE)	B	BAO_0000357	single protein format	None	None	None	None	None	CHEMBL1808	Angiotensin-converting enzyme	Homo sapiens	SINGLE PROTEIN	CHEMBL1133572	1	Scientific Literature	J. Med. Chem.	2000	None
CHEMBL301703		0	463.60	0	4.29	22	O=C(NC(Cc1ccc(O)cc1)C(=O)O)C(Cc1ccccc1)CC(S)Cc1ccccc1	IC50	'='	2400.0	nM	5.62			UO_0000065	12.12	0.23	1.33	6.49	False	CHEMBL646968	Tested for inhibitory potency against Angiotensin I Converting Enzyme	B	BAO_0000357	single protein format	None	None	None	None	None	CHEMBL1808	Angiotensin-converting enzyme	Homo sapiens	SINGLE PROTEIN	CHEMBL1127546	1	Scientific Literature	J. Med. Chem.	1994	None
CHEMBL578	ENALAPRIL	4	376.45	0	1.60	enalapril	CCOC(=O)[C@H](CCc1ccccc1)N[C@@H](C)C(=O)N1CCC[C@H]1C(=O)O	ED50	'='	0.1	mg.kg-1				UO_0000308					False	CHEMBL651246	In vitro inhibitory activity against Angiotensin I converting enzyme in dog	B	BAO_0000357	single protein format	Canis lupus familiaris	None	None	None	None	CHEMBL1808	Angiotensin-converting enzyme	Homo sapiens	SINGLE PROTEIN	CHEMBL1124789	1	Scientific Literature	J. Med. Chem.	1990	None
CHEMBL502701		0	636.60	3	-0.18	4, 3'''-O-methylcrenatoside	COc1cc(/C=C/C(=O)O[C@H]2[C@H](O[C@@H]3O[C@@H](C)[C@H](O)[C@@H](O)[C@H]3O)[C@H]3O[C@@H](c4ccc(O)c(O)c4)CO[C@@H]3O[C@@H]2CO)ccc1O	Inhibition	'='	67.5	%				UO_0000187					False	CHEMBL999967	Inhibition of ACE at 0.1 mg/ml	B	BAO_0000357	single protein format	None	None	None	None	None	CHEMBL1808	Angiotensin-converting enzyme	Homo sapiens	SINGLE PROTEIN	CHEMBL1151228	1	Scientific Literature	J. Nat. Prod.	2004	None
CHEMBL258130		0	538.56	1	3.70	7h	O=C1c2ccccc2-c2ccc(CN(C[C@H](O)C(=O)O)C(=O)N[C@@H](Cc3ccc4ccccc4c3)C(=O)O)cc21	IC50	'='	39.0	nM	7.41			UO_0000065	13.76	0.25	3.71	5.14	False	CHEMBL930672	Inhibition of ACE	B	BAO_0000357	single protein format	None	None	None	None	None	CHEMBL1808	Angiotensin-converting enzyme	Homo sapiens	SINGLE PROTEIN	CHEMBL1143110	1	Scientific Literature	Bioorg. Med. Chem. Lett.	2008	None
CHEMBL80950		0	379.42	0	1.44	2	N#CCC(=O)NC(Cc1ccccc1)C(=O)NC(Cc1ccccc1)C(=O)O	K cat/Kinact	'='	8300.0										False	CHEMBL849798	Partition ratio expressed as ratio of catalytic constant to that of inactivation constant for angiotensin converting enzyme (ACE)	B	BAO_0000357	single protein format	None	None	None	None	None	CHEMBL1808	Angiotensin-converting enzyme	Homo sapiens	SINGLE PROTEIN	CHEMBL1126768	1	Scientific Literature	J. Med. Chem.	1993	None
CHEMBL1560	CAPTOPRIL	4	217.29	0	0.63	Captopril	C[C@H](CS)C(=O)N1CCC[C@H]1C(=O)O	IC50	'='	15.0	nM	7.82			UO_0000065	36.01	0.76	7.19	13.58	False	CHEMBL644701	In vitro inhibitory activity against Angiotensin I converting enzyme	B	BAO_0000357	single protein format	None	None	None	None	None	CHEMBL1808	Angiotensin-converting enzyme	Homo sapiens	SINGLE PROTEIN	CHEMBL1122836	1	Scientific Literature	J. Med. Chem.	1985	None
CHEMBL34650		0	530.65	1	3.57	SQ-29852_2X	NCCCC[C@H](OP(=O)(O)CCCCc1ccccc1)C(=O)N1CC2(C[C@H]1C(=O)O)SCCS2	IC50	'='	0.631	nM	9.20			UO_0000065					False	CHEMBL648337	Inhibitory activity against angiotensin converting enzyme (ACE)	F	BAO_0000019	assay format	None	None	None	None	None	CHEMBL1808	Angiotensin-converting enzyme	Homo sapiens	SINGLE PROTEIN	CHEMBL1126767	1	Scientific Literature	J. Med. Chem.	1993	None
CHEMBL257270		0	371.50	0	3.95	1g	CCCC[C@H](S)C(=O)N[C@@H](Cc1ccc(-c2ccccc2)cc1)C(=O)O	Ki	'='	9.3	nM	8.03			UO_0000065	21.62	0.42	4.08	12.10	False	CHEMBL933039	Inhibition of human recombinant ACE by fluorescence assay	B	BAO_0000357	single protein format	Homo sapiens	None	None	None	None	CHEMBL1808	Angiotensin-converting enzyme	Homo sapiens	SINGLE PROTEIN	CHEMBL1142293	1	Scientific Literature	Bioorg. Med. Chem. Lett.	2008	None
CHEMBL577	ENALAPRILAT	4	348.40	0	1.13	15	C[C@H](N[C@@H](CCc1ccccc1)C(=O)O)C(=O)N1CCC[C@H]1C(=O)O	IC50	'='	1.2	nM	8.92			UO_0000065	25.61	0.49	7.79	8.34	False	CHEMBL883277	Inhibition of Angiotensin I converting enzyme (ACE) in Bothrops jararaca venom	B	BAO_0000357	single protein format	Bothrops jararaca	None	None	None	None	CHEMBL1808	Angiotensin-converting enzyme	Homo sapiens	SINGLE PROTEIN	CHEMBL1135683	1	Scientific Literature	J. Med. Chem.	2002	None
CHEMBL173287		0	309.43	0	2.53	1	CC(C)CC(S)CC(=O)NC(Cc1ccccc1)C(=O)O	IC50	'>'	10000.0	nM				UO_0000065					False	CHEMBL1060018	Inhibition of human recombinant ACE by fluorimetry	B	BAO_0000357	single protein format	Homo sapiens	None	None	None	None	CHEMBL1808	Angiotensin-converting enzyme	Homo sapiens	SINGLE PROTEIN	CHEMBL1154033	1	Scientific Literature	Bioorg. Med. Chem. Lett.	2009	None
CHEMBL367174		0	472.61	0	2.97	2	CC(C)CC(S)CC(=O)NC(Cc1ccccc1)C(=O)NC(Cc1ccc(O)cc1)C(=O)O	IC50	'='	2800.0	nM	5.55			UO_0000065	11.75	0.23	2.58	4.80	False	CHEMBL1060018	Inhibition of human recombinant ACE by fluorimetry	B	BAO_0000357	single protein format	Homo sapiens	None	None	None	None	CHEMBL1808	Angiotensin-converting enzyme	Homo sapiens	SINGLE PROTEIN	CHEMBL1154033	1	Scientific Literature	Bioorg. Med. Chem. Lett.	2009	None
CHEMBL322291		0	243.24	0	-1.11	1d	O=C(O)C1C=CCn2c(=O)n(CS)c(=O)n21	IC50	'='	2511.89	nM	5.60			UO_0000065	23.02	0.48	6.71	6.49	False	CHEMBL646945	Inhibition of angiotensin I converting enzyme in silico	B	BAO_0000357	single protein format	None	None	None	None	None	CHEMBL1808	Angiotensin-converting enzyme	Homo sapiens	SINGLE PROTEIN	CHEMBL1130169	1	Scientific Literature	J. Med. Chem.	1997	None
CHEMBL106193		0	229.30	0	0.77	19d	O=C(O)C1CCCN1C(=O)C1CCC1S	IC50	'='	158.49	nM	6.80			UO_0000065	29.66	0.62	6.03	11.80	False	CHEMBL646945	Inhibition of angiotensin I converting enzyme in silico	B	BAO_0000357	single protein format	None	None	None	None	None	CHEMBL1808	Angiotensin-converting enzyme	Homo sapiens	SINGLE PROTEIN	CHEMBL1130169	1	Scientific Literature	J. Med. Chem.	1997	None
CHEMBL326902		0	255.19	0	-1.91	9d	O=C(O)Cn1c(=O)n2n(c1=O)C(C(=O)O)C=CC2	IC50	'='	3.162	nM	8.50			UO_0000065	33.31	0.64	10.41	6.88	False	CHEMBL646945	Inhibition of angiotensin I converting enzyme in silico	B	BAO_0000357	single protein format	None	None	None	None	None	CHEMBL1808	Angiotensin-converting enzyme	Homo sapiens	SINGLE PROTEIN	CHEMBL1130169	1	Scientific Literature	J. Med. Chem.	1997	None
CHEMBL316374		0	186.21	0	-0.59	8	NC1CCCCN(CC(=O)O)C1=O	IC50	'='	480000.0	nM		Outside typical range		UO_0000065					False	CHEMBL644705	Inhibitory concentration against Angiotensin I converting enzyme	B	BAO_0000357	single protein format	None	None	None	None	None	CHEMBL1808	Angiotensin-converting enzyme	Homo sapiens	SINGLE PROTEIN	CHEMBL1123398	1	Scientific Literature	J. Med. Chem.	1986	None
CHEMBL105971		0	398.46	0	2.28	23d	CC(NC(CCc1cccc2ccccc12)C(=O)O)C(=O)N1CCCC1C(=O)O	IC50	'='	3.162	nM	8.50			UO_0000065	21.33	0.40	6.22	7.95	False	CHEMBL646945	Inhibition of angiotensin I converting enzyme in silico	B	BAO_0000357	single protein format	None	None	None	None	None	CHEMBL1808	Angiotensin-converting enzyme	Homo sapiens	SINGLE PROTEIN	CHEMBL1130169	1	Scientific Literature	J. Med. Chem.	1997	None
CHEMBL80906		0	396.44	0	2.09	15d	O=C(O)CN1C(=O)C(NC(CCc2ccccc2)C(=O)O)CCc2ccccc21	IC50	'='	10.0	nM	8.00			UO_0000065	20.18	0.38	5.91	7.48	False	CHEMBL646945	Inhibition of angiotensin I converting enzyme in silico	B	BAO_0000357	single protein format	None	None	None	None	None	CHEMBL1808	Angiotensin-converting enzyme	Homo sapiens	SINGLE PROTEIN	CHEMBL1130169	1	Scientific Literature	J. Med. Chem.	1997	None
CHEMBL257727		0	329.42	0	2.78	1d	C[C@H](S)C(=O)N[C@@H](Cc1ccc(-c2ccccc2)cc1)C(=O)O	Ki	'='	21.0	nM	7.68			UO_0000065	23.31	0.46	4.90	11.56	False	CHEMBL933039	Inhibition of human recombinant ACE by fluorescence assay	B	BAO_0000357	single protein format	Homo sapiens	None	None	None	None	CHEMBL1808	Angiotensin-converting enzyme	Homo sapiens	SINGLE PROTEIN	CHEMBL1142293	1	Scientific Literature	Bioorg. Med. Chem. Lett.	2008	None
CHEMBL271223		0	385.53	0	4.20	1p	CC(C)(C)C[C@H](S)C(=O)N[C@@H](Cc1ccc(-c2ccccc2)cc1)C(=O)O	Ki	'='	2700.0	nM	5.57			UO_0000065	14.44	0.28	1.37	8.39	False	CHEMBL933039	Inhibition of human recombinant ACE by fluorescence assay	B	BAO_0000357	single protein format	Homo sapiens	None	None	None	None	CHEMBL1808	Angiotensin-converting enzyme	Homo sapiens	SINGLE PROTEIN	CHEMBL1142293	1	Scientific Literature	Bioorg. Med. Chem. Lett.	2008	None
CHEMBL271225		0	371.50	0	3.81	1o	CC(C)C[C@H](S)C(=O)N[C@@H](Cc1ccc(-c2ccccc2)cc1)C(=O)O	Ki	'='	3.2	nM	8.49			UO_0000065	22.87	0.45	4.68	12.79	False	CHEMBL933039	Inhibition of human recombinant ACE by fluorescence assay	B	BAO_0000357	single protein format	Homo sapiens	None	None	None	None	CHEMBL1808	Angiotensin-converting enzyme	Homo sapiens	SINGLE PROTEIN	CHEMBL1142293	1	Scientific Literature	Bioorg. Med. Chem. Lett.	2008	None
CHEMBL357311		0	321.44	0	2.46	18b	O=C(O)[C@@H]1CCCCCc2ccccc2C[C@@H](CS)C(=O)N1	IC50	'='	2000.0	nM	5.70			UO_0000065	17.73	0.35	3.24	8.58	False	CHEMBL644707	Inhibitory concentration required to inhibit Angiotensin I converting enzyme (ACE)	B	BAO_0000357	single protein format	None	None	None	None	None	CHEMBL1808	Angiotensin-converting enzyme	Homo sapiens	SINGLE PROTEIN	CHEMBL1129939	1	Scientific Literature	J. Med. Chem.	1997	None
CHEMBL402471	ISOCRENATOSIDE	0	622.58	3	-0.48	6	C[C@@H]1O[C@@H](O[C@H]2[C@H](O)[C@@H](COC(=O)/C=C/c3ccc(O)c(O)c3)O[C@H]3OC[C@H](c4ccc(O)c(O)c4)O[C@H]23)[C@H](O)[C@H](O)[C@H]1O	Inhibition	'='	35.2	%				UO_0000187					False	CHEMBL999964	Inhibition of ACE at 0.01 mg/ml	B	BAO_0000357	single protein format	None	None	None	None	None	CHEMBL1808	Angiotensin-converting enzyme	Homo sapiens	SINGLE PROTEIN	CHEMBL1151228	1	Scientific Literature	J. Nat. Prod.	2004	None
CHEMBL1560	CAPTOPRIL	4	217.29	0	0.63	captopril	C[C@H](CS)C(=O)N1CCC[C@H]1C(=O)O	Inhibition	'='	97.7	%				UO_0000187					True	CHEMBL999964	Inhibition of ACE at 0.01 mg/ml	B	BAO_0000357	single protein format	None	None	None	None	None	CHEMBL1808	Angiotensin-converting enzyme	Homo sapiens	SINGLE PROTEIN	CHEMBL1151228	1	Scientific Literature	J. Nat. Prod.	2004	None
CHEMBL1237	LISINOPRIL	4	405.50	0	1.24	17	NCCCC[C@H](N[C@@H](CCc1ccccc1)C(=O)O)C(=O)N1CCC[C@H]1C(=O)O	IC50	'='	1.2	nM	8.92			UO_0000065	22.00	0.42	7.68	6.71	False	CHEMBL883277	Inhibition of Angiotensin I converting enzyme (ACE) in Bothrops jararaca venom	B	BAO_0000357	single protein format	Bothrops jararaca	None	None	None	None	CHEMBL1808	Angiotensin-converting enzyme	Homo sapiens	SINGLE PROTEIN	CHEMBL1135683	1	Scientific Literature	J. Med. Chem.	2002	None
CHEMBL325544		0	258.30	0	-0.24	2d	O=C(O)C1CCCN2C(=O)CC(CS)C(=O)N12	IC50	'='	125.89	nM	6.90			UO_0000065	26.71	0.55	7.14	8.86	False	CHEMBL646945	Inhibition of angiotensin I converting enzyme in silico	B	BAO_0000357	single protein format	None	None	None	None	None	CHEMBL1808	Angiotensin-converting enzyme	Homo sapiens	SINGLE PROTEIN	CHEMBL1130169	1	Scientific Literature	J. Med. Chem.	1997	None
CHEMBL299946		0	291.72	0	0.32	41	O=C(CN1Cc2c(Cl)cccc2NS1(=O)=O)NO	IC50	'>'	100000.0	nM				UO_0000065					False	CHEMBL648687	Inhibition against angiotensin I converting enzyme	B	BAO_0000357	single protein format	None	None	None	None	None	CHEMBL1808	Angiotensin-converting enzyme	Homo sapiens	SINGLE PROTEIN	CHEMBL1134493	1	Scientific Literature	J. Med. Chem.	2001	None
CHEMBL277394		0	497.51	0	3.13	22	CC(C)CC(NC(Cc1ccccc1)NP(=O)([O-])CNC(=O)CCc1ccccc1)C(=O)O.[Na+]	Ratio	'='	0.1										False	CHEMBL848248	Ratio of Ki (ACE) to that of Ki (enkephalinase).	B	BAO_0000357	single protein format	None	None	None	None	None	CHEMBL1808	Angiotensin-converting enzyme	Homo sapiens	SINGLE PROTEIN	CHEMBL1123029	1	Scientific Literature	J. Med. Chem.	1985	None
CHEMBL1237	LISINOPRIL	4	405.50	0	1.24	lisinopril	NCCCC[C@H](N[C@@H](CCc1ccccc1)C(=O)O)C(=O)N1CCC[C@H]1C(=O)O	Ratio Ki	'='	2.6										False	CHEMBL869860	Selectivity for ACE C domain over ACE N domain	B	BAO_0000357	single protein format	Homo sapiens	None	None	None	None	CHEMBL1808	Angiotensin-converting enzyme	Homo sapiens	SINGLE PROTEIN	CHEMBL1149517	1	Scientific Literature	Bioorg. Med. Chem. Lett.	2006	None
CHEMBL212711		0	494.59	1	2.45	5b	NCCCC[C@H](N[C@H](CCc1ccccc1)C(=O)O)C(=O)N[C@@H](Cc1c[nH]c2ccccc12)C(=O)O	Activity						Not Active						False	CHEMBL869859	Inhibition of somatic ACE N domain upto 500 uM	B	BAO_0000357	single protein format	Homo sapiens	None	None	None	None	CHEMBL1808	Angiotensin-converting enzyme	Homo sapiens	SINGLE PROTEIN	CHEMBL1149517	1	Scientific Literature	Bioorg. Med. Chem. Lett.	2006	None
CHEMBL570811		0	621.63	1	4.54	2	C[C@H](NC(=O)C(CC1CC(c2ccccc2)=NO1)CP(=O)(O)[C@H](Cc1ccccc1)NC(=O)OCc1ccccc1)C(=O)O	Ki	'='	5.0	nM	8.30			UO_0000065	13.35	0.26	3.76	5.07	False	CHEMBL1045247	Inhibition of human somatic ACE C-terminal domain	B	BAO_0000357	single protein format	Homo sapiens	None	None	None	None	CHEMBL1808	Angiotensin-converting enzyme	Homo sapiens	SINGLE PROTEIN	CHEMBL1156752	1	Scientific Literature	J. Med. Chem.	2010	None
CHEMBL577	ENALAPRILAT	4	348.40	0	1.13	enalaprilat	C[C@H](N[C@@H](CCc1ccccc1)C(=O)O)C(=O)N1CCC[C@H]1C(=O)O	IC50	'='	2.9	nM	8.54			UO_0000065	24.51	0.47	7.41	7.98	False	CHEMBL644735	Inhibition of Angiotensin I converting enzyme from pig renal cortex, hippuryl-histidyl-leucine as substrate	B	BAO_0000019	assay format	Sus scrofa	None	None	None	None	CHEMBL1808	Angiotensin-converting enzyme	Homo sapiens	SINGLE PROTEIN	CHEMBL1124381	1	Scientific Literature	J. Med. Chem.	1989	None
CHEMBL312550		0	251.17	0	-0.37	68	O=C(O)[C@@H]1CCCN1C(=O)CCP(=O)(O)O	IC50	'='	47863.01	nM	4.32			UO_0000065					False	CHEMBL648337	Inhibitory activity against angiotensin converting enzyme (ACE)	F	BAO_0000019	assay format	None	None	None	None	None	CHEMBL1808	Angiotensin-converting enzyme	Homo sapiens	SINGLE PROTEIN	CHEMBL1126767	1	Scientific Literature	J. Med. Chem.	1993	None
CHEMBL100413		0	453.50	0	1.97	3m	C[C@H](N[C@@H](CCc1ccccc1)C(=O)O)C(=O)N1C(=O)N(Cc2ccccc2)C[C@H]1C(=O)O	IC50	'='	1.7	nM	8.77			UO_0000065	19.34	0.36	6.80	6.89	False	CHEMBL644735	Inhibition of Angiotensin I converting enzyme from pig renal cortex, hippuryl-histidyl-leucine as substrate	B	BAO_0000019	assay format	Sus scrofa	None	None	None	None	CHEMBL1808	Angiotensin-converting enzyme	Homo sapiens	SINGLE PROTEIN	CHEMBL1124381	1	Scientific Literature	J. Med. Chem.	1989	None
CHEMBL577	ENALAPRILAT	4	348.40	0	1.13	2	C[C@H](N[C@@H](CCc1ccccc1)C(=O)O)C(=O)N1CCC[C@H]1C(=O)O	IC50	'='	1.2	nM	8.92			UO_0000065	25.61	0.49	7.79	8.34	True	CHEMBL644705	Inhibitory concentration against Angiotensin I converting enzyme	B	BAO_0000357	single protein format	None	None	None	None	None	CHEMBL1808	Angiotensin-converting enzyme	Homo sapiens	SINGLE PROTEIN	CHEMBL1123398	1	Scientific Literature	J. Med. Chem.	1986	None
CHEMBL347755		0	392.48	0	1.57	18	O=C(O)C(CCc1ccccc1)N[C@H]1CCC[C@H]2SC[C@@H](C(=O)O)N2C1=O	IC50	'='	0.6	nM	9.22			UO_0000065	23.50	0.47	7.65	8.62	False	CHEMBL883277	Inhibition of Angiotensin I converting enzyme (ACE) in Bothrops jararaca venom	B	BAO_0000357	single protein format	Bothrops jararaca	None	None	None	None	CHEMBL1808	Angiotensin-converting enzyme	Homo sapiens	SINGLE PROTEIN	CHEMBL1135683	1	Scientific Literature	J. Med. Chem.	2002	None
CHEMBL312918		0	541.67	1	2.01	5	C[C@H](N[C@@H](CCc1ccccc1)C(=O)O)C(=O)N1C[C@@H](NC(=O)C(CS)Cc2ccccc2)C[C@H]1C(=O)O	IC50	'='	42.0	nM	7.38			UO_0000065	13.62	0.27	5.37	5.42	False	CHEMBL648286	In vitro inhibition against angiotensin converting enzyme (ACE)	B	BAO_0000357	single protein format	None	None	None	None	None	CHEMBL1808	Angiotensin-converting enzyme	Homo sapiens	SINGLE PROTEIN	CHEMBL1152063	1	Scientific Literature	Bioorg. Med. Chem. Lett.	1994	None
CHEMBL90972		0	206.27	0	-0.73	MG	CSCC[C@H](N)C(=O)NCC(=O)O	IC50	'='	4786300.92	nM		Outside typical range		UO_0000065					False	CHEMBL858254	Biological activity was measured against Angiotensin I converting enzyme	B	BAO_0000357	single protein format	None	None	None	None	None	CHEMBL1808	Angiotensin-converting enzyme	Homo sapiens	SINGLE PROTEIN	CHEMBL1128468	1	Scientific Literature	J. Med. Chem.	1995	None
CHEMBL312431		0	417.46	0	0.80	28	C[C@H](NC(C(=O)O)C1CCCN1C(=O)c1ccccc1)C(=O)N1CCC[C@H]1C(=O)O	IC50	'='	2.884	nM	8.54			UO_0000065					False	CHEMBL648337	Inhibitory activity against angiotensin converting enzyme (ACE)	F	BAO_0000019	assay format	None	None	None	None	None	CHEMBL1808	Angiotensin-converting enzyme	Homo sapiens	SINGLE PROTEIN	CHEMBL1126767	1	Scientific Literature	J. Med. Chem.	1993	None
CHEMBL26008		0	469.60	0	4.49	10d	CC(SC(CCc1ccccc1)C(=O)O)C(=O)NC1(C(=O)O)CCC(c2ccccc2)CC1	IC50						No significant activity						False	CHEMBL884035	In vitro inhibitory activity against Angiotensin I converting enzyme from unpurified guinea pig serum; No significant activity	B	BAO_0000357	single protein format	Cavia porcellus	None	None	None	None	CHEMBL1808	Angiotensin-converting enzyme	Homo sapiens	SINGLE PROTEIN	CHEMBL1123106	1	Scientific Literature	J. Med. Chem.	1985	None
CHEMBL284345		0	476.51	0	3.83	SQ-29852_2E	NCCCC[C@H](OP(=O)(O)CCCCc1ccccc1)C(=O)N(CC(=O)O)c1ccccc1	IC50	'='	1.072	nM	8.97			UO_0000065					False	CHEMBL648337	Inhibitory activity against angiotensin converting enzyme (ACE)	F	BAO_0000019	assay format	None	None	None	None	None	CHEMBL1808	Angiotensin-converting enzyme	Homo sapiens	SINGLE PROTEIN	CHEMBL1126767	1	Scientific Literature	J. Med. Chem.	1993	None
CHEMBL110444		0	313.40	0	1.74	4	O=C(O)C1CSC(c2ccccc2O)N1C(=O)CCS	IC50	'='	65.0	nM	7.19			UO_0000065	22.93	0.49	5.45	9.23	False	CHEMBL645285	Inhibition of Angiotensin I converting enzyme	B	BAO_0000357	single protein format	None	None	None	None	None	CHEMBL1808	Angiotensin-converting enzyme	Homo sapiens	SINGLE PROTEIN	CHEMBL1122964	1	Scientific Literature	J. Med. Chem.	1985	None
CHEMBL2304318		0	362.43	0	1.52	7	C[C@H](N[C@](C)(CCc1ccccc1)C(=O)O)C(=O)N1CCC[C@H]1C(=O)O	IC50	'='	1.2	nM	8.92			UO_0000065	24.61	0.47	7.40	8.34	False	CHEMBL645285	Inhibition of Angiotensin I converting enzyme	B	BAO_0000357	single protein format	None	None	None	None	None	CHEMBL1808	Angiotensin-converting enzyme	Homo sapiens	SINGLE PROTEIN	CHEMBL1122964	1	Scientific Literature	J. Med. Chem.	1985	None
CHEMBL105790		0	258.30	0	-0.24	3d	CC1(CS)C(=O)N2CCCC(C(=O)O)N2C1=O	IC50	'='	3162.28	nM	5.50			UO_0000065	21.29	0.44	5.74	7.06	False	CHEMBL646945	Inhibition of angiotensin I converting enzyme in silico	B	BAO_0000357	single protein format	None	None	None	None	None	CHEMBL1808	Angiotensin-converting enzyme	Homo sapiens	SINGLE PROTEIN	CHEMBL1130169	1	Scientific Literature	J. Med. Chem.	1997	None
CHEMBL25782		0	439.51	0	2.99	7c	CCOC(=O)C(CCc1ccccc1)OC(C)C(=O)N1Cc2ccccc2CC1C(=O)O	IC50	'='	14.0	nM	7.85			UO_0000065	17.87	0.34	4.86	8.43	False	CHEMBL648701	In vitro inhibitory activity against Angiotensin I converting enzyme from unpurified guinea pig serum	B	BAO_0000357	single protein format	Cavia porcellus	None	None	None	None	CHEMBL1808	Angiotensin-converting enzyme	Homo sapiens	SINGLE PROTEIN	CHEMBL1123106	1	Scientific Literature	J. Med. Chem.	1985	None
CHEMBL308267		0	267.24	0	0.14	6	O=C(O)CCc1cc(O)c2n(c1=O)[C@H](C(=O)O)CC2	IC50	'='	457.09	nM	6.34			UO_0000065					False	CHEMBL648337	Inhibitory activity against angiotensin converting enzyme (ACE)	F	BAO_0000019	assay format	None	None	None	None	None	CHEMBL1808	Angiotensin-converting enzyme	Homo sapiens	SINGLE PROTEIN	CHEMBL1126767	1	Scientific Literature	J. Med. Chem.	1993	None
CHEMBL110925		0	517.32	1	1.52	24d	CC(NC(CCC(=O)Nc1ccc(I)cc1)C(=O)O)C(=O)N1CCCC1C(=O)O	IC50	'='	0.7943	nM	9.10			UO_0000065	17.59	0.43	7.58	6.69	False	CHEMBL646945	Inhibition of angiotensin I converting enzyme in silico	B	BAO_0000357	single protein format	None	None	None	None	None	CHEMBL1808	Angiotensin-converting enzyme	Homo sapiens	SINGLE PROTEIN	CHEMBL1130169	1	Scientific Literature	J. Med. Chem.	1997	None
CHEMBL149841		0	335.47	0	2.85	19a	O=C1N[C@H](C(=O)O)CCCCCCc2ccccc2C[C@@H]1CS	IC50	'>'	10000.0	nM				UO_0000065					False	CHEMBL644707	Inhibitory concentration required to inhibit Angiotensin I converting enzyme (ACE)	B	BAO_0000357	single protein format	None	None	None	None	None	CHEMBL1808	Angiotensin-converting enzyme	Homo sapiens	SINGLE PROTEIN	CHEMBL1129939	1	Scientific Literature	J. Med. Chem.	1997	None
CHEMBL80548	GLYCYL PROLINE	0	172.18	0	-0.98	47	NCC(=O)N1CCC[C@H]1C(=O)O	IC50	'='	446683.59	nM		Outside typical range		UO_0000065					True	CHEMBL648337	Inhibitory activity against angiotensin converting enzyme (ACE)	F	BAO_0000019	assay format	None	None	None	None	None	CHEMBL1808	Angiotensin-converting enzyme	Homo sapiens	SINGLE PROTEIN	CHEMBL1126767	1	Scientific Literature	J. Med. Chem.	1993	None
CHEMBL66254		0	377.47	0	0.71	2c	O=C(N[C@H]1CCCN2CC[C@@H](C(=O)O)N2C1=O)[C@@H](S)Cc1ccccc1	IC50	'='	12.0	nM	7.92			UO_0000065	20.98	0.42	7.21	8.81	False	CHEMBL648283	In vitro inhibitory activity against angiotensin converting enzyme (ACE) in rat was determined	B	BAO_0000019	assay format	None	None	None	None	None	CHEMBL1808	Angiotensin-converting enzyme	Homo sapiens	SINGLE PROTEIN	CHEMBL1127958	1	Scientific Literature	Bioorg. Med. Chem. Lett.	1994	None
CHEMBL1907753		0	425.50	0	1.43	13	CCOC(=O)C(CCc1ccccc1)S(=O)(=O)C(C)C(=O)N1CCC[C@H]1C(=O)O	IC50						No significant activity						False	CHEMBL884035	In vitro inhibitory activity against Angiotensin I converting enzyme from unpurified guinea pig serum; No significant activity	B	BAO_0000357	single protein format	Cavia porcellus	None	None	None	None	CHEMBL1808	Angiotensin-converting enzyme	Homo sapiens	SINGLE PROTEIN	CHEMBL1123106	1	Scientific Literature	J. Med. Chem.	1985	None
CHEMBL309799		0	292.36	0	1.60	THIOL_20A	CC(S)C(=O)N[C@@H](Cc1c[nH]c2ccccc12)C(=O)O	IC50	'='	64.57	nM	7.19			UO_0000065					False	CHEMBL648337	Inhibitory activity against angiotensin converting enzyme (ACE)	F	BAO_0000019	assay format	None	None	None	None	None	CHEMBL1808	Angiotensin-converting enzyme	Homo sapiens	SINGLE PROTEIN	CHEMBL1126767	1	Scientific Literature	J. Med. Chem.	1993	None
CHEMBL41045		0	362.43	0	1.74	5y	CCC[C@H](N[C@H]1CCc2ccccc2N(CC(=O)O)C1=O)C(=O)OCC	IC50						Not Determined						False	CHEMBL644701	In vitro inhibitory activity against Angiotensin I converting enzyme	B	BAO_0000357	single protein format	None	None	None	None	None	CHEMBL1808	Angiotensin-converting enzyme	Homo sapiens	SINGLE PROTEIN	CHEMBL1122836	1	Scientific Literature	J. Med. Chem.	1985	None
CHEMBL358439		0	244.25	0	-0.88	13	C[C@@H](NCC(=O)O)C(=O)N1CCC[C@H]1C(=O)O	IC50	'='	2400.0	nM	5.62			UO_0000065	23.01	0.45	6.50	5.26	False	CHEMBL883277	Inhibition of Angiotensin I converting enzyme (ACE) in Bothrops jararaca venom	B	BAO_0000357	single protein format	Bothrops jararaca	None	None	None	None	CHEMBL1808	Angiotensin-converting enzyme	Homo sapiens	SINGLE PROTEIN	CHEMBL1135683	1	Scientific Literature	J. Med. Chem.	2002	None
CHEMBL299181		0	364.47	0	1.36	2	C[C@H](NC(=O)[C@@H](CS)Cc1ccccc1)C(=O)N1CCC[C@H]1C(=O)O	IC50	'='	4.0	nM	8.40			UO_0000065	23.04	0.46	7.04	9.69	False	CHEMBL648282	Tested in vitro for inhibition of Angiotensin converting enzyme (ACE)	B	BAO_0000357	single protein format	None	None	None	None	None	CHEMBL1808	Angiotensin-converting enzyme	Homo sapiens	SINGLE PROTEIN	CHEMBL1127937	1	Scientific Literature	Bioorg. Med. Chem. Lett.	1994	None
CHEMBL51389		0	414.48	0	1.77	3f	O=C(O)CN1C(=O)[C@@H](NC(=O)[C@@H](CS)Cc2ccccc2)COc2ccccc21	IC50	'='	4.4	nM	8.36			UO_0000065	20.16	0.39	6.59	8.71	False	CHEMBL648282	Tested in vitro for inhibition of Angiotensin converting enzyme (ACE)	B	BAO_0000357	single protein format	None	None	None	None	None	CHEMBL1808	Angiotensin-converting enzyme	Homo sapiens	SINGLE PROTEIN	CHEMBL1127937	1	Scientific Literature	Bioorg. Med. Chem. Lett.	1994	None
CHEMBL299441		0	430.55	0	2.63	3k	O=C(O)CCN1C(=O)[C@@H](NC(=O)[C@@H](S)Cc2ccccc2)CSc2ccccc21	IC50	'='	14.0	nM	7.85			UO_0000065	18.24	0.37	5.22	9.06	False	CHEMBL648282	Tested in vitro for inhibition of Angiotensin converting enzyme (ACE)	B	BAO_0000357	single protein format	None	None	None	None	None	CHEMBL1808	Angiotensin-converting enzyme	Homo sapiens	SINGLE PROTEIN	CHEMBL1127937	1	Scientific Literature	Bioorg. Med. Chem. Lett.	1994	None
CHEMBL451209		0	313.44	0	2.06	2b	C[C@H](CS)C(=O)N[C@@H](CSCc1ccccc1)C(=O)O	IC50	'='	34.0	nM	7.47			UO_0000065	23.83	0.51	5.41	11.25	False	CHEMBL1013488	Inhibition of angiotensin-converting enzyme in whole blood by HPLC	B	BAO_0000221	tissue-based format	None	CHEMBL3638178	Blood	None	None	CHEMBL1808	Angiotensin-converting enzyme	Homo sapiens	SINGLE PROTEIN	CHEMBL1154514	1	Scientific Literature	Bioorg. Med. Chem. Lett.	2009	None
CHEMBL1560	CAPTOPRIL	4	217.29	0	0.63	1	C[C@H](CS)C(=O)N1CCC[C@H]1C(=O)O	IC50	'='	23.0	nM	7.64			UO_0000065	35.15	0.75	7.01	13.26	True	CHEMBL648689	Inhibitory activity against angiotensin I converting enzyme (ACE)	B	BAO_0000357	single protein format	None	None	None	None	None	CHEMBL1808	Angiotensin-converting enzyme	Homo sapiens	SINGLE PROTEIN	CHEMBL1133572	1	Scientific Literature	J. Med. Chem.	2000	None
CHEMBL42976		0	442.54	0	2.44	5k	O=C(O)CN1C(=O)[C@@H](N[C@@H](CSCCc2ccccc2)C(=O)O)CCc2ccccc21	IC50	'='	7.0	nM	8.15			UO_0000065	18.43	0.36	5.71	7.63	False	CHEMBL644701	In vitro inhibitory activity against Angiotensin I converting enzyme	B	BAO_0000357	single protein format	None	None	None	None	None	CHEMBL1808	Angiotensin-converting enzyme	Homo sapiens	SINGLE PROTEIN	CHEMBL1122836	1	Scientific Literature	J. Med. Chem.	1985	None
CHEMBL456044		0	471.69	1	5.69	16h	C[C@H](CS)C(=O)N[C@@H](CSC(c1ccccc1)c1ccc(C2CCCCC2)cc1)C(=O)O	IC50	'>'	10000.0	nM				UO_0000065					False	CHEMBL1013488	Inhibition of angiotensin-converting enzyme in whole blood by HPLC	B	BAO_0000221	tissue-based format	None	CHEMBL3638178	Blood	None	None	CHEMBL1808	Angiotensin-converting enzyme	Homo sapiens	SINGLE PROTEIN	CHEMBL1154514	1	Scientific Literature	Bioorg. Med. Chem. Lett.	2009	None
CHEMBL105890		0	405.50	0	1.24	21d	NCCCCC(NC(CCc1ccccc1)C(=O)O)C(=O)N1CCCC1C(=O)O	IC50	'='	3.981	nM	8.40			UO_0000065	20.72	0.40	7.16	6.32	False	CHEMBL646945	Inhibition of angiotensin I converting enzyme in silico	B	BAO_0000357	single protein format	None	None	None	None	None	CHEMBL1808	Angiotensin-converting enzyme	Homo sapiens	SINGLE PROTEIN	CHEMBL1130169	1	Scientific Literature	J. Med. Chem.	1997	None
CHEMBL1519	TRANDOLAPRIL	4	430.55	0	2.77	115 (trandolapril)	CCOC(=O)[C@H](CCc1ccccc1)N[C@@H](C)C(=O)N1[C@H](C(=O)O)C[C@H]2CCCC[C@@H]21	IC50	'='	0.93	nM	9.03			UO_0000065	20.98	0.40	6.26	9.41	False	CHEMBL648689	Inhibitory activity against angiotensin I converting enzyme (ACE)	B	BAO_0000357	single protein format	None	None	None	None	None	CHEMBL1808	Angiotensin-converting enzyme	Homo sapiens	SINGLE PROTEIN	CHEMBL1133572	1	Scientific Literature	J. Med. Chem.	2000	None
CHEMBL78341		0	424.50	0	2.13	85	C[C@H](NC(CCc1ccccc1)C(=O)O)C(=O)N(CC(=O)O)C1Cc2ccccc2C1	IC50	'='	39.81	nM	7.40			UO_0000065					False	CHEMBL648337	Inhibitory activity against angiotensin converting enzyme (ACE)	F	BAO_0000019	assay format	None	None	None	None	None	CHEMBL1808	Angiotensin-converting enzyme	Homo sapiens	SINGLE PROTEIN	CHEMBL1126767	1	Scientific Literature	J. Med. Chem.	1993	None
CHEMBL1560	CAPTOPRIL	4	217.29	0	0.63	captopril	C[C@H](CS)C(=O)N1CCC[C@H]1C(=O)O	EC50	'='	18539.58	nM	4.73			UO_0000065	21.78	0.46	4.10	8.21	False	CHEMBL871554	Inhibition of human ACE K1087A mutant	B	BAO_0000357	single protein format	Homo sapiens	None	None	None	None	CHEMBL1808	Angiotensin-converting enzyme	Homo sapiens	SINGLE PROTEIN	CHEMBL1146875	1	Scientific Literature	Bioorg. Med. Chem. Lett.	2006	None
CHEMBL84966		0	200.24	0	-0.20	9	NC1CCCCCN(CC(=O)O)C1=O	IC50	'='	440000.0	nM		Outside typical range		UO_0000065					False	CHEMBL644705	Inhibitory concentration against Angiotensin I converting enzyme	B	BAO_0000357	single protein format	None	None	None	None	None	CHEMBL1808	Angiotensin-converting enzyme	Homo sapiens	SINGLE PROTEIN	CHEMBL1123398	1	Scientific Literature	J. Med. Chem.	1986	None
CHEMBL328594		0	176.17	0	-2.10	TG	C[C@H](O)[C@H](N)C(=O)NCC(=O)O	IC50	'='	10000000.0	nM		Outside typical range		UO_0000065					False	CHEMBL858254	Biological activity was measured against Angiotensin I converting enzyme	B	BAO_0000357	single protein format	None	None	None	None	None	CHEMBL1808	Angiotensin-converting enzyme	Homo sapiens	SINGLE PROTEIN	CHEMBL1128468	1	Scientific Literature	J. Med. Chem.	1995	None
CHEMBL414828		0	186.21	0	-0.59	Ala-Pro	C[C@H](N)C(=O)N1CCC[C@H]1C(=O)O	IC50	'='	42000.0	nM	4.38			UO_0000065	23.50	0.46	4.97	5.23	False	CHEMBL644705	Inhibitory concentration against Angiotensin I converting enzyme	B	BAO_0000357	single protein format	None	None	None	None	None	CHEMBL1808	Angiotensin-converting enzyme	Homo sapiens	SINGLE PROTEIN	CHEMBL1123398	1	Scientific Literature	J. Med. Chem.	1986	None
CHEMBL86915		0	376.45	0	1.91	38	O=C(O)CN1CCCCCCC(NC(CCc2ccccc2)C(=O)O)C1=O	IC50	'='	8.1	nM	8.09			UO_0000065	21.49	0.41	6.18	7.57	False	CHEMBL644704	Inhibitory concentration (isomer B) against Angiotensin I converting enzyme	B	BAO_0000357	single protein format	None	None	None	None	None	CHEMBL1808	Angiotensin-converting enzyme	Homo sapiens	SINGLE PROTEIN	CHEMBL1123398	1	Scientific Literature	J. Med. Chem.	1986	None
CHEMBL1560	CAPTOPRIL	4	217.29	0	0.63	Captopril, Capoten	C[C@H](CS)C(=O)N1CCC[C@H]1C(=O)O	IC50	'='	21.0	nM	7.68			UO_0000065	35.33	0.75	7.05	13.33	False	CHEMBL2439837	Inhibition of human recombinant ACE/CD143 somatic form using Mca-Pro-Leu-Gly-Leu-Dpa-Ala-Arg-NH2.AcOH as substrate preincubated for 10 mins prior to substrate addition measured for 30 mins by spectrophotometric analysis	B	BAO_0000357	single protein format	Homo sapiens	None	None	None	None	CHEMBL1808	Angiotensin-converting enzyme	Homo sapiens	SINGLE PROTEIN	CHEMBL2434956	1	Scientific Literature	J. Med. Chem.	2013	None
CHEMBL222559	TIPRANAVIR	4	602.68	2	7.33	tipranavir	CCC[C@@]1(CCc2ccccc2)CC(O)=C([C@H](CC)c2cccc(NS(=O)(=O)c3ccc(C(F)(F)F)cn3)c2)C(=O)O1	Inhibition	'='	31.0	%				UO_0000187					False	CHEMBL3088742	Inhibition of ACE (unknown origin) assessed as 3-Hydroxybutyril-glycil-glycil-glycine conversion to 3-hydroxybutyric acid at 128 uM after 60 mins by WST assay relative to control	B	BAO_0000357	single protein format	Homo sapiens	None	None	None	None	CHEMBL1808	Angiotensin-converting enzyme	Homo sapiens	SINGLE PROTEIN	CHEMBL3085742	1	Scientific Literature	J. Med. Chem.	2013	None
CHEMBL310841		0	458.45	0	2.37	24	O=C(NC(Cc1ccccc1)CP(=O)(O)CC(=O)N1CCC[C@H]1C(=O)O)c1ccccc1	IC50	'='	10.0	nM	8.00			UO_0000065					False	CHEMBL648337	Inhibitory activity against angiotensin converting enzyme (ACE)	F	BAO_0000019	assay format	None	None	None	None	None	CHEMBL1808	Angiotensin-converting enzyme	Homo sapiens	SINGLE PROTEIN	CHEMBL1126767	1	Scientific Literature	J. Med. Chem.	1993	None
CHEMBL80240		0	236.27	0	0.76	69	Cc1ccc(N(CC(=O)O)C(=O)C(C)N)cc1	IC50	'='	2570.4	nM	5.59			UO_0000065					False	CHEMBL648337	Inhibitory activity against angiotensin converting enzyme (ACE)	F	BAO_0000019	assay format	None	None	None	None	None	CHEMBL1808	Angiotensin-converting enzyme	Homo sapiens	SINGLE PROTEIN	CHEMBL1126767	1	Scientific Literature	J. Med. Chem.	1993	None
CHEMBL204593		0	346.38	0	0.71	40	Cc1cc(S(=O)(=O)N[C@@H](C(=O)NO)C2CCOCC2)ccc1F	Inhibition	'<'	10.0	%				UO_0000187					False	CHEMBL861859	Inhibition of ACE at 10 uM	B	BAO_0000357	single protein format	Homo sapiens	None	None	None	None	CHEMBL1808	Angiotensin-converting enzyme	Homo sapiens	SINGLE PROTEIN	CHEMBL1138106	1	Scientific Literature	Bioorg. Med. Chem. Lett.	2006	None
CHEMBL1017	TELMISARTAN	4	514.63	2	7.26	telmisartan	CCCc1nc2c(C)cc(-c3nc4ccccc4n3C)cc2n1Cc1ccc(-c2ccccc2C(=O)O)cc1	Inhibition						Dose-dependent effect						False	CHEMBL3088740	Inhibition of ACE (unknown origin) assessed as 3-Hydroxybutyril-glycil-glycil-glycine conversion to 3-hydroxybutyric acid after 60 mins by WST assay	B	BAO_0000357	single protein format	Homo sapiens	None	None	None	None	CHEMBL1808	Angiotensin-converting enzyme	Homo sapiens	SINGLE PROTEIN	CHEMBL3085742	1	Scientific Literature	J. Med. Chem.	2013	None
CHEMBL80830	BUCILLAMINE	3	223.32	0	0.19	THIOL_9	CC(C)(S)C(=O)N[C@@H](CS)C(=O)O	IC50	'='	7244359.6	nM		Outside typical range		UO_0000065					False	CHEMBL648337	Inhibitory activity against angiotensin converting enzyme (ACE)	F	BAO_0000019	assay format	None	None	None	None	None	CHEMBL1808	Angiotensin-converting enzyme	Homo sapiens	SINGLE PROTEIN	CHEMBL1126767	1	Scientific Literature	J. Med. Chem.	1993	None
CHEMBL448040		0	260.20	0	1.77	2, 1,3,5,6-THX	O=c1c2ccc(O)c(O)c2oc2cc(O)cc(O)c12	IC50	'='	69200.0	nM	4.16			UO_0000065	15.99	0.30	2.39	3.74	False	CHEMBL964320	Inhibition of ACE	B	BAO_0000357	single protein format	None	None	None	None	None	CHEMBL1808	Angiotensin-converting enzyme	Homo sapiens	SINGLE PROTEIN	CHEMBL1159033	1	Scientific Literature	J. Nat. Prod.	1992	None
CHEMBL269996		0	371.50	0	3.81	1j	CC[C@H](C)[C@H](S)C(=O)N[C@@H](Cc1ccc(-c2ccccc2)cc1)C(=O)O	Ki	'='	200.0	nM	6.70			UO_0000065	18.03	0.35	2.89	10.09	False	CHEMBL933039	Inhibition of human recombinant ACE by fluorescence assay	B	BAO_0000357	single protein format	Homo sapiens	None	None	None	None	CHEMBL1808	Angiotensin-converting enzyme	Homo sapiens	SINGLE PROTEIN	CHEMBL1142293	1	Scientific Literature	Bioorg. Med. Chem. Lett.	2008	None
CHEMBL257726		0	343.45	0	3.17	1f	CC[C@H](S)C(=O)N[C@@H](Cc1ccc(-c2ccccc2)cc1)C(=O)O	Ki	'='	8.6	nM	8.07			UO_0000065	23.48	0.46	4.90	12.15	False	CHEMBL933039	Inhibition of human recombinant ACE by fluorescence assay	B	BAO_0000357	single protein format	Homo sapiens	None	None	None	None	CHEMBL1808	Angiotensin-converting enzyme	Homo sapiens	SINGLE PROTEIN	CHEMBL1142293	1	Scientific Literature	Bioorg. Med. Chem. Lett.	2008	None
CHEMBL163454		0	405.52	0	4.01	1b	O=C(O)[C@H](Cc1ccc(-c2ccccc2)cc1)NC(=O)[C@H](S)Cc1ccccc1	Ki	'='	520.0	nM	6.28			UO_0000065	15.50	0.30	2.27	9.46	False	CHEMBL933039	Inhibition of human recombinant ACE by fluorescence assay	B	BAO_0000357	single protein format	Homo sapiens	None	None	None	None	CHEMBL1808	Angiotensin-converting enzyme	Homo sapiens	SINGLE PROTEIN	CHEMBL1142293	1	Scientific Literature	Bioorg. Med. Chem. Lett.	2008	None
CHEMBL54796		0	428.60	0	3.50	18	CCC(C)C(S)CC(Cc1ccccc1)C(=O)NC(Cc1ccc(O)cc1)C(N)=O	IC50	'='	3500.0	nM	5.46			UO_0000065	12.73	0.25	1.96	5.90	False	CHEMBL884037	Tested for inhibitory potency against Angiotensin I Converting Enzyme	B	BAO_0000357	single protein format	None	None	None	None	None	CHEMBL1808	Angiotensin-converting enzyme	Homo sapiens	SINGLE PROTEIN	CHEMBL1127546	1	Scientific Literature	J. Med. Chem.	1994	None
CHEMBL40963		0	456.56	0	2.87	5j	CCOC(=O)[C@H](CSCc1ccccc1)N[C@H]1CCc2ccccc2N(CC(=O)O)C1=O	IC50						Not Determined						False	CHEMBL644701	In vitro inhibitory activity against Angiotensin I converting enzyme	B	BAO_0000357	single protein format	None	None	None	None	None	CHEMBL1808	Angiotensin-converting enzyme	Homo sapiens	SINGLE PROTEIN	CHEMBL1122836	1	Scientific Literature	J. Med. Chem.	1985	None
CHEMBL253428		0	345.46	0	3.30	1g	CC[C@@H](C)[C@H](S)C(=O)N[C@@H](Cc1ccc2ccccc2c1)C(=O)O	Ki	'='	310.0	nM	6.51			UO_0000065	18.84	0.37	3.21	9.80	False	CHEMBL928316	Inhibition of human recombinant ACE by fluorescence assay	B	BAO_0000357	single protein format	Homo sapiens	None	None	None	None	CHEMBL1808	Angiotensin-converting enzyme	Homo sapiens	SINGLE PROTEIN	CHEMBL1141500	1	Scientific Literature	Bioorg. Med. Chem. Lett.	2008	None
CHEMBL171850		0	415.56	0	3.71	18	CC(C)CC(S)C(Cc1ccccc1)C(=O)NC(Cc1ccc(O)cc1)C(=O)O	IC50	'='	710.0	nM	6.15			UO_0000065	14.80	0.29	2.44	7.10	False	CHEMBL646967	Inhibitory concentration was evaluated by inhibiting 50% of Angiotensin I Converting Enzyme activity using 50 uM N-Cbz-Phe-His-Leu as substrate	B	BAO_0000357	single protein format	None	None	None	None	None	CHEMBL1808	Angiotensin-converting enzyme	Homo sapiens	SINGLE PROTEIN	CHEMBL1126948	1	Scientific Literature	J. Med. Chem.	1993	None
CHEMBL23849		0	265.33	0	1.59	4d	CC(CS)C(=O)N1c2ccccc2CC1C(=O)O	IC50	'='	12.59	nM	7.90			UO_0000065	29.77	0.60	6.31	13.71	False	CHEMBL646945	Inhibition of angiotensin I converting enzyme in silico	B	BAO_0000357	single protein format	None	None	None	None	None	CHEMBL1808	Angiotensin-converting enzyme	Homo sapiens	SINGLE PROTEIN	CHEMBL1130169	1	Scientific Literature	J. Med. Chem.	1997	None
CHEMBL204944		0	401.47	0	0.79	20	NCCC[C@H](NC(=O)CCc1nc2ccccc2[nH]1)C(=O)N1CCC[C@H]1C(=O)O	Activity	'='	4.7	mU/ml									False	CHEMBL861822	Activity against ACE in bovine kidney	B	BAO_0000221	tissue-based format	Bos taurus	CHEMBL3638241	Kidney	None	None	CHEMBL1808	Angiotensin-converting enzyme	Homo sapiens	SINGLE PROTEIN	CHEMBL1146940	1	Scientific Literature	Bioorg. Med. Chem. Lett.	2006	None
CHEMBL205314		0	443.55	0	1.12	2	NCCCC[C@H](NC(=O)C[C@@H](N)Cc1c[nH]c2ccccc12)C(=O)N1CCC[C@H]1C(=O)O	Activity	'='	9.4	mU/ml									False	CHEMBL861822	Activity against ACE in bovine kidney	B	BAO_0000221	tissue-based format	Bos taurus	CHEMBL3638241	Kidney	None	None	CHEMBL1808	Angiotensin-converting enzyme	Homo sapiens	SINGLE PROTEIN	CHEMBL1146940	1	Scientific Literature	Bioorg. Med. Chem. Lett.	2006	None
CHEMBL205318		0	382.51	0	0.58	16	NCCC[C@H](NC(=O)[C@@H](N)CC1CCCCC1)C(=O)N1CCC[C@H]1C(=O)O	Activity	'='	9.32	mU/ml									False	CHEMBL861822	Activity against ACE in bovine kidney	B	BAO_0000221	tissue-based format	Bos taurus	CHEMBL3638241	Kidney	None	None	CHEMBL1808	Angiotensin-converting enzyme	Homo sapiens	SINGLE PROTEIN	CHEMBL1146940	1	Scientific Literature	Bioorg. Med. Chem. Lett.	2006	None
CHEMBL205336		0	396.51	0	0.31	4	NCCCC[C@H](NC(=O)[C@@H](N)Cc1ccsc1)C(=O)N1CCC[C@H]1C(=O)O	Inhibition	'='	13.33	%				UO_0000187					False	CHEMBL861823	Inhibition of ACE in bovine kidney	B	BAO_0000221	tissue-based format	Bos taurus	CHEMBL3638241	Kidney	None	None	CHEMBL1808	Angiotensin-converting enzyme	Homo sapiens	SINGLE PROTEIN	CHEMBL1146940	1	Scientific Literature	Bioorg. Med. Chem. Lett.	2006	None
CHEMBL10973		0	446.51	0	2.25	4	O=C(NC(Cc1ccccc1)C(=O)CCC(=O)N1CCCC1c1nn[nH]n1)c1ccccc1	IC50	'='	22000.0	nM	4.66			UO_0000065	10.43	0.19	2.41	3.85	False	CHEMBL644578	Inhibitory activity against porcine plasma Angiotensin I converting enzyme	B	BAO_0000366	cell-free format	Sus scrofa	CHEMBL3559721	Plasma	None	None	CHEMBL1808	Angiotensin-converting enzyme	Homo sapiens	SINGLE PROTEIN	CHEMBL1122915	1	Scientific Literature	J. Med. Chem.	1985	None
CHEMBL314706		0	334.37	0	0.74	35	O=C(O)CN1CCCC(NC(CCc2ccccc2)C(=O)O)C1=O	IC50	'='	430.0	nM	6.37			UO_0000065	19.04	0.36	5.63	5.95	False	CHEMBL644703	Inhibitory concentration (isomer A) against Angiotensin I converting enzyme	B	BAO_0000357	single protein format	None	None	None	None	None	CHEMBL1808	Angiotensin-converting enzyme	Homo sapiens	SINGLE PROTEIN	CHEMBL1123398	1	Scientific Literature	J. Med. Chem.	1986	None
CHEMBL329801		0	556.69	2	1.94	7	C[C@H](N[C@@H](CCc1ccccc1)C(=O)O)C(=O)N1C[C@@H](NC(=O)NC(CS)Cc2ccccc2)C[C@H]1C(=O)O	IC50	'='	43.0	nM	7.37			UO_0000065	13.23	0.26	5.43	4.98	False	CHEMBL648286	In vitro inhibition against angiotensin converting enzyme (ACE)	B	BAO_0000357	single protein format	None	None	None	None	None	CHEMBL1808	Angiotensin-converting enzyme	Homo sapiens	SINGLE PROTEIN	CHEMBL1152063	1	Scientific Literature	Bioorg. Med. Chem. Lett.	1994	None
CHEMBL17503		0	204.18	0	-1.62	DA	C[C@H](NC(=O)[C@@H](N)CC(=O)O)C(=O)O	IC50	'='	3801893.96	nM		Outside typical range		UO_0000065					False	CHEMBL858254	Biological activity was measured against Angiotensin I converting enzyme	B	BAO_0000357	single protein format	None	None	None	None	None	CHEMBL1808	Angiotensin-converting enzyme	Homo sapiens	SINGLE PROTEIN	CHEMBL1128468	1	Scientific Literature	J. Med. Chem.	1995	None
CHEMBL176960		0	472.61	0	2.82	23	CC(C)C(NC(=O)C(Cc1ccccc1)C(C)S)C(=O)NC(Cc1ccc(O)cc1)C(=O)O	IC50	'='	1300.0	nM	5.89			UO_0000065	12.45	0.24	3.07	5.09	False	CHEMBL648692	Inhibitory concentration was evaluated by Inhibiting 50% of Angiotensin I converting enzyme activity using 50 uM N-Cbz-Phe-His-Leu as substrate	B	BAO_0000357	single protein format	None	None	None	None	None	CHEMBL1808	Angiotensin-converting enzyme	Homo sapiens	SINGLE PROTEIN	CHEMBL1126948	1	Scientific Literature	J. Med. Chem.	1993	None
CHEMBL53400		0	238.24	0	-0.54	GY	NCC(=O)N[C@@H](Cc1ccc(O)cc1)C(=O)O	IC50	'='	208929.61	nM		Outside typical range		UO_0000065					False	CHEMBL858254	Biological activity was measured against Angiotensin I converting enzyme	B	BAO_0000357	single protein format	None	None	None	None	None	CHEMBL1808	Angiotensin-converting enzyme	Homo sapiens	SINGLE PROTEIN	CHEMBL1128468	1	Scientific Literature	J. Med. Chem.	1995	None
CHEMBL296331		0	449.51	0	2.66	5q	CCOC(=O)[C@H](Cc1c[nH]c2ccccc12)N[C@H]1CCc2ccccc2N(CC(=O)O)C1=O	IC50	'='	540.0	nM	6.27			UO_0000065	13.94	0.26	3.61	5.61	False	CHEMBL644701	In vitro inhibitory activity against Angiotensin I converting enzyme	B	BAO_0000357	single protein format	None	None	None	None	None	CHEMBL1808	Angiotensin-converting enzyme	Homo sapiens	SINGLE PROTEIN	CHEMBL1122836	1	Scientific Literature	J. Med. Chem.	1985	None
CHEMBL1907751		0	397.45	0	0.95	14	CC(C(=O)N1CCC[C@H]1C(=O)O)S(=O)(=O)C(CCc1ccccc1)C(=O)O	IC50						No significant activity						False	CHEMBL884035	In vitro inhibitory activity against Angiotensin I converting enzyme from unpurified guinea pig serum; No significant activity	B	BAO_0000357	single protein format	Cavia porcellus	None	None	None	None	CHEMBL1808	Angiotensin-converting enzyme	Homo sapiens	SINGLE PROTEIN	CHEMBL1123106	1	Scientific Literature	J. Med. Chem.	1985	None
CHEMBL78780		0	243.26	0	0.56	12	C[C@H](CCC(=O)O)C(=O)N1CCC[C@H]1C(=O)O	IC50	'='	4900.0	nM	5.31			UO_0000065	21.83	0.43	4.75	5.59	False	CHEMBL883277	Inhibition of Angiotensin I converting enzyme (ACE) in Bothrops jararaca venom	B	BAO_0000357	single protein format	Bothrops jararaca	None	None	None	None	CHEMBL1808	Angiotensin-converting enzyme	Homo sapiens	SINGLE PROTEIN	CHEMBL1135683	1	Scientific Literature	J. Med. Chem.	2002	None
CHEMBL327401		0	629.72	2	-0.42	5	C[C@H](NC(=O)[C@H](Cc1c[nH]c2ccccc12)NC(=O)[C@H](CCCCN)NC(=O)[C@@H](N)CCC(=O)O)C(=O)N1CCC[C@H]1C(=O)O	IC50	'='	60.0	nM	7.22			UO_0000065	11.47	0.22	7.64	2.89	False	CHEMBL883277	Inhibition of Angiotensin I converting enzyme (ACE) in Bothrops jararaca venom	B	BAO_0000357	single protein format	Bothrops jararaca	None	None	None	None	CHEMBL1808	Angiotensin-converting enzyme	Homo sapiens	SINGLE PROTEIN	CHEMBL1135683	1	Scientific Literature	J. Med. Chem.	2002	None
CHEMBL152758		0	258.27	0	-0.49	14	CC(N[C@H](C)C(=O)N1CCC[C@H]1C(=O)O)C(=O)O	IC50	'='	90.0	nM	7.05			UO_0000065	27.28	0.53	7.54	6.59	False	CHEMBL883277	Inhibition of Angiotensin I converting enzyme (ACE) in Bothrops jararaca venom	B	BAO_0000357	single protein format	Bothrops jararaca	None	None	None	None	CHEMBL1808	Angiotensin-converting enzyme	Homo sapiens	SINGLE PROTEIN	CHEMBL1135683	1	Scientific Literature	J. Med. Chem.	2002	None
CHEMBL366937		0	267.35	0	1.36	14	CC(S)C(Cc1ccccc1)C(=O)NCC(=O)O	IC50	'='	11000.0	nM	4.96			UO_0000065	18.55	0.38	3.60	7.47	False	CHEMBL648692	Inhibitory concentration was evaluated by Inhibiting 50% of Angiotensin I converting enzyme activity using 50 uM N-Cbz-Phe-His-Leu as substrate	B	BAO_0000357	single protein format	None	None	None	None	None	CHEMBL1808	Angiotensin-converting enzyme	Homo sapiens	SINGLE PROTEIN	CHEMBL1126948	1	Scientific Literature	J. Med. Chem.	1993	None
CHEMBL367174		0	472.61	0	2.97	24	CC(C)CC(S)CC(=O)NC(Cc1ccccc1)C(=O)NC(Cc1ccc(O)cc1)C(=O)O	IC50	'='	2800.0	nM	5.55			UO_0000065	11.75	0.23	2.58	4.80	True	CHEMBL648692	Inhibitory concentration was evaluated by Inhibiting 50% of Angiotensin I converting enzyme activity using 50 uM N-Cbz-Phe-His-Leu as substrate	B	BAO_0000357	single protein format	None	None	None	None	None	CHEMBL1808	Angiotensin-converting enzyme	Homo sapiens	SINGLE PROTEIN	CHEMBL1126948	1	Scientific Literature	J. Med. Chem.	1993	None
CHEMBL174237		0	323.46	0	2.78	17a	CC(C)C[C@@H](S)[C@H](Cc1ccccc1)C(=O)N[C@@H](C)C(=O)O	IC50	'='	5000.0	nM	5.30			UO_0000065	16.39	0.33	2.52	7.98	False	CHEMBL646967	Inhibitory concentration was evaluated by inhibiting 50% of Angiotensin I Converting Enzyme activity using 50 uM N-Cbz-Phe-His-Leu as substrate	B	BAO_0000357	single protein format	None	None	None	None	None	CHEMBL1808	Angiotensin-converting enzyme	Homo sapiens	SINGLE PROTEIN	CHEMBL1126948	1	Scientific Literature	J. Med. Chem.	1993	None
CHEMBL327608		0	186.21	0	-0.59	AP	C[C@H](N)C(=O)N1CCC[C@@H]1C(=O)O	IC50	'='	229086.77	nM		Outside typical range		UO_0000065					False	CHEMBL858254	Biological activity was measured against Angiotensin I converting enzyme	B	BAO_0000357	single protein format	None	None	None	None	None	CHEMBL1808	Angiotensin-converting enzyme	Homo sapiens	SINGLE PROTEIN	CHEMBL1128468	1	Scientific Literature	J. Med. Chem.	1995	None
CHEMBL423574		0	349.50	0	3.24	22b	O=C1N[C@@H](C(=O)O)Cc2ccccc2CCCCCCC[C@@H]1CS	IC50	'>'	10000.0	nM				UO_0000065					False	CHEMBL644707	Inhibitory concentration required to inhibit Angiotensin I converting enzyme (ACE)	B	BAO_0000357	single protein format	None	None	None	None	None	CHEMBL1808	Angiotensin-converting enzyme	Homo sapiens	SINGLE PROTEIN	CHEMBL1129939	1	Scientific Literature	J. Med. Chem.	1997	None
CHEMBL326801		0	251.35	0	2.22	IV	CC(=O)SCC(C)C(=O)NCc1ccccc1	IC50	'='	200000.0	nM		Outside typical range		UO_0000065					False	CHEMBL648691	Inhibitory activity against Angiotensin I converting enzyme (ACE) from human blood serum	B	BAO_0000357	single protein format	None	None	None	None	None	CHEMBL1808	Angiotensin-converting enzyme	Homo sapiens	SINGLE PROTEIN	CHEMBL1145855	1	Scientific Literature	J. Med. Chem.	2003	None
CHEMBL1237	LISINOPRIL	4	405.50	0	1.24	Lisinopril	NCCCC[C@H](N[C@@H](CCc1ccccc1)C(=O)O)C(=O)N1CCC[C@H]1C(=O)O	IC50	'='	0.1	nM	10.00			UO_0000065	24.66	0.47	8.76	7.52	False	CHEMBL2445167	Inhibition of human serum ACE	B	BAO_0000357	single protein format	Homo sapiens	None	None	None	None	CHEMBL1808	Angiotensin-converting enzyme	Homo sapiens	SINGLE PROTEIN	CHEMBL2439978	1	Scientific Literature	Bioorg. Med. Chem.	2013	None
CHEMBL2442647		0	438.46	0	2.35	7	C[C@H](NC(CCc1ccccc1)P(=O)(O)O)C(=O)N1[C@H](C(=O)O)C[C@@H]2CCCC[C@@H]21	IC50	'='	40.0	nM	7.40			UO_0000065	16.87	0.34	5.05	5.82	False	CHEMBL2445165	Inhibition of recombinant human ACE using (7-methoxycoumarin-4-yl)acetyl-Arg-Pro-Pro-Gly-Phe-Ser-Ala-Phe-Lys(2,4-dinitrophenyle)-OH as substrate after 30 mins by fluorescence assay	B	BAO_0000357	single protein format	Homo sapiens	None	None	None	None	CHEMBL1808	Angiotensin-converting enzyme	Homo sapiens	SINGLE PROTEIN	CHEMBL2439978	1	Scientific Literature	Bioorg. Med. Chem.	2013	None
CHEMBL429227		0	599.60	2	1.27	24	CC(C)CC(NC(Cc1ccccc1)NP(=O)([O-])CNC(=O)[C@H](C)NC(=O)C(N)Cc1ccc(O)cc1)C(=O)O.[Na+]	Ratio	'='	10.0										False	CHEMBL848248	Ratio of Ki (ACE) to that of Ki (enkephalinase).	B	BAO_0000357	single protein format	None	None	None	None	None	CHEMBL1808	Angiotensin-converting enzyme	Homo sapiens	SINGLE PROTEIN	CHEMBL1123029	1	Scientific Literature	J. Med. Chem.	1985	None
CHEMBL107695		0	396.44	0	1.70	11c	O=C(O)CN1Cc2ccccc2CC(N[C@H](CCc2ccccc2)C(=O)O)C1=O	Ki	'='	10.0	nM	8.00			UO_0000065	20.18	0.38	6.30	7.48	False	CHEMBL648284	Inhibitory constant angiotensin converting enzyme	B	BAO_0000357	single protein format	None	None	None	None	None	CHEMBL1808	Angiotensin-converting enzyme	Homo sapiens	SINGLE PROTEIN	CHEMBL1125853	1	Scientific Literature	Bioorg. Med. Chem. Lett.	1991	None
CHEMBL284898		0	431.53	0	3.20	7b	CCOC(=O)C(CCc1ccccc1)OC(C)C(=O)N1C(C(=O)O)CC2CCCCC21	IC50	'='	24.0	nM	7.62			UO_0000065	17.66	0.34	4.42	8.18	False	CHEMBL648701	In vitro inhibitory activity against Angiotensin I converting enzyme from unpurified guinea pig serum	B	BAO_0000357	single protein format	Cavia porcellus	None	None	None	None	CHEMBL1808	Angiotensin-converting enzyme	Homo sapiens	SINGLE PROTEIN	CHEMBL1123106	1	Scientific Literature	J. Med. Chem.	1985	None
CHEMBL78726		0	364.40	0	0.83	21	C[C@H](NC(CCc1ccc(O)cc1)C(=O)O)C(=O)N1CCC[C@H]1C(=O)O	IC50	'='	2.818	nM	8.55			UO_0000065					False	CHEMBL648337	Inhibitory activity against angiotensin converting enzyme (ACE)	F	BAO_0000019	assay format	None	None	None	None	None	CHEMBL1808	Angiotensin-converting enzyme	Homo sapiens	SINGLE PROTEIN	CHEMBL1126767	1	Scientific Literature	J. Med. Chem.	1993	None
CHEMBL78440		0	177.22	0	-0.10	31	C[C@H](NC(=O)CCS)C(=O)O	IC50	'='	851.14	nM	6.07			UO_0000065					False	CHEMBL648337	Inhibitory activity against angiotensin converting enzyme (ACE)	F	BAO_0000019	assay format	None	None	None	None	None	CHEMBL1808	Angiotensin-converting enzyme	Homo sapiens	SINGLE PROTEIN	CHEMBL1126767	1	Scientific Literature	J. Med. Chem.	1993	None
CHEMBL27560		0	319.36	0	-0.25	11	N[C@@H](Cc1ccccc1)C(=O)NCC(=O)N1CCC[C@H]1C(=O)O	IC50	'='	20000.0	nM	4.70			UO_0000065	14.71	0.28	4.95	4.17	False	CHEMBL644576	Compound is evaluated for the inhibition of porcine plasma Angiotensin I converting enzyme	B	BAO_0000366	cell-free format	Sus scrofa	CHEMBL3559721	Plasma	None	None	CHEMBL1808	Angiotensin-converting enzyme	Homo sapiens	SINGLE PROTEIN	CHEMBL1121370	1	Scientific Literature	J. Med. Chem.	1980	None
CHEMBL309914		0	209.29	0	-0.20	THIOL_7Aa	CC(S)C(=O)N[C@@H](CS)C(=O)O	IC50	'='	7943.28	nM	5.10			UO_0000065					False	CHEMBL648337	Inhibitory activity against angiotensin converting enzyme (ACE)	F	BAO_0000019	assay format	None	None	None	None	None	CHEMBL1808	Angiotensin-converting enzyme	Homo sapiens	SINGLE PROTEIN	CHEMBL1126767	1	Scientific Literature	J. Med. Chem.	1993	None
CHEMBL99701	IMIDAPRILAT	0	377.40	0	0.40	3e	C[C@H](N[C@@H](CCc1ccccc1)C(=O)O)C(=O)N1C(=O)N(C)C[C@H]1C(=O)O	IC50	'='	1.7	nM	8.77			UO_0000065	23.24	0.44	8.37	6.89	False	CHEMBL644735	Inhibition of Angiotensin I converting enzyme from pig renal cortex, hippuryl-histidyl-leucine as substrate	B	BAO_0000019	assay format	Sus scrofa	None	None	None	None	CHEMBL1808	Angiotensin-converting enzyme	Homo sapiens	SINGLE PROTEIN	CHEMBL1124381	1	Scientific Literature	J. Med. Chem.	1989	None
CHEMBL92255		0	321.38	0	-0.82	RF	NC(N)=NCCC[C@H](N)C(=O)N[C@@H](Cc1ccccc1)C(=O)O	IC50	'='	229086.77	nM		Outside typical range		UO_0000065					False	CHEMBL858254	Biological activity was measured against Angiotensin I converting enzyme	B	BAO_0000357	single protein format	None	None	None	None	None	CHEMBL1808	Angiotensin-converting enzyme	Homo sapiens	SINGLE PROTEIN	CHEMBL1128468	1	Scientific Literature	J. Med. Chem.	1995	None
CHEMBL477740		0	260.20	0	1.77	1, 3,4,6,7-THX	O=c1c2cc(O)c(O)cc2oc2c(O)c(O)ccc12	Inhibition	'='	83.13	%				UO_0000187					False	CHEMBL964321	Inhibition of ACE at 100 uM	B	BAO_0000357	single protein format	None	None	None	None	None	CHEMBL1808	Angiotensin-converting enzyme	Homo sapiens	SINGLE PROTEIN	CHEMBL1159033	1	Scientific Literature	J. Nat. Prod.	1992	None
CHEMBL28361		0	333.39	0	0.14	3	C[C@H](NC(=O)[C@@H](N)Cc1ccccc1)C(=O)N1CCC[C@H]1C(=O)O	IC50	'='	1400.0	nM	5.85			UO_0000065	17.56	0.33	5.71	5.19	True	CHEMBL644576	Compound is evaluated for the inhibition of porcine plasma Angiotensin I converting enzyme	B	BAO_0000366	cell-free format	Sus scrofa	CHEMBL3559721	Plasma	None	None	CHEMBL1808	Angiotensin-converting enzyme	Homo sapiens	SINGLE PROTEIN	CHEMBL1121370	1	Scientific Literature	J. Med. Chem.	1980	None
CHEMBL100826		0	467.52	0	2.36	3n	CC[C@H](N[C@@H](CCc1ccccc1)C(=O)O)C(=O)N1C(=O)N(Cc2ccccc2)C[C@H]1C(=O)O	IC50	'='	2.3	nM	8.64			UO_0000065	18.48	0.35	6.28	6.79	False	CHEMBL644735	Inhibition of Angiotensin I converting enzyme from pig renal cortex, hippuryl-histidyl-leucine as substrate	B	BAO_0000019	assay format	Sus scrofa	None	None	None	None	CHEMBL1808	Angiotensin-converting enzyme	Homo sapiens	SINGLE PROTEIN	CHEMBL1124381	1	Scientific Literature	J. Med. Chem.	1989	None
CHEMBL439762		0	214.26	0	0.05	VP	CC(C)[C@H](N)C(=O)N1CCC[C@H]1C(=O)O	IC50	'='	416869.38	nM		Outside typical range		UO_0000065					False	CHEMBL858254	Biological activity was measured against Angiotensin I converting enzyme	B	BAO_0000357	single protein format	None	None	None	None	None	CHEMBL1808	Angiotensin-converting enzyme	Homo sapiens	SINGLE PROTEIN	CHEMBL1128468	1	Scientific Literature	J. Med. Chem.	1995	None
CHEMBL91330		0	278.35	0	1.17	IF	CC[C@H](C)[C@H](N)C(=O)N[C@@H](Cc1ccccc1)C(=O)O	IC50	'='	933254.3	nM		Outside typical range		UO_0000065					False	CHEMBL858254	Biological activity was measured against Angiotensin I converting enzyme	B	BAO_0000357	single protein format	None	None	None	None	None	CHEMBL1808	Angiotensin-converting enzyme	Homo sapiens	SINGLE PROTEIN	CHEMBL1128468	1	Scientific Literature	J. Med. Chem.	1995	None
CHEMBL78629		0	573.60	1	2.92	COO_24C	O=C(NC(Cc1ccccc1)C(=O)N[C@H](CCC(=O)N1c2ccccc2C[C@H]1C(=O)O)C(=O)O)OCc1ccccc1	IC50	'='	0.2512	nM	9.60			UO_0000065					False	CHEMBL648337	Inhibitory activity against angiotensin converting enzyme (ACE)	F	BAO_0000019	assay format	None	None	None	None	None	CHEMBL1808	Angiotensin-converting enzyme	Homo sapiens	SINGLE PROTEIN	CHEMBL1126767	1	Scientific Literature	J. Med. Chem.	1993	None
CHEMBL101360		0	385.46	0	1.52	3c	CCCCCCCC[C@H](N[C@@H](C)C(=O)N1C(=O)N(C)C[C@H]1C(=O)O)C(=O)O	IC50	'='	1.6	nM	8.80			UO_0000065	22.82	0.44	7.28	6.91	False	CHEMBL644735	Inhibition of Angiotensin I converting enzyme from pig renal cortex, hippuryl-histidyl-leucine as substrate	B	BAO_0000019	assay format	Sus scrofa	None	None	None	None	CHEMBL1808	Angiotensin-converting enzyme	Homo sapiens	SINGLE PROTEIN	CHEMBL1124381	1	Scientific Literature	J. Med. Chem.	1989	None
CHEMBL1907755		0	419.54	0	3.44	10b	CC(SC(CCc1ccccc1)C(=O)O)C(=O)N1C2CCCCC2C[C@H]1C(=O)O	IC50	'='	140.0	nM	6.85			UO_0000065	16.34	0.32	3.41	7.22	False	CHEMBL648701	In vitro inhibitory activity against Angiotensin I converting enzyme from unpurified guinea pig serum	B	BAO_0000357	single protein format	Cavia porcellus	None	None	None	None	CHEMBL1808	Angiotensin-converting enzyme	Homo sapiens	SINGLE PROTEIN	CHEMBL1123106	1	Scientific Literature	J. Med. Chem.	1985	None
CHEMBL129432		0	342.40	0	-2.05	6 (table-2)	C[C@H](NC(=O)[C@@H](N)CCCN=C(N)N)C(=O)N1CCC[C@@H]1C(=O)O	IC50	'='	16000.0	nM	4.80			UO_0000065	14.01	0.27	6.85	2.71	False	CHEMBL644708	Inhibition against ACE.	B	BAO_0000357	single protein format	None	None	None	None	None	CHEMBL1808	Angiotensin-converting enzyme	Homo sapiens	SINGLE PROTEIN	CHEMBL1127412	1	Scientific Literature	J. Med. Chem.	1994	None
CHEMBL51780		0	430.55	0	2.48	3d	O=C(O)CN1C(=O)[C@@H](NC(=O)[C@@H](CS)Cc2ccccc2)CSc2ccccc21	IC50	'='	17.0	nM	7.77			UO_0000065	18.05	0.37	5.29	8.96	False	CHEMBL648282	Tested in vitro for inhibition of Angiotensin converting enzyme (ACE)	B	BAO_0000357	single protein format	None	None	None	None	None	CHEMBL1808	Angiotensin-converting enzyme	Homo sapiens	SINGLE PROTEIN	CHEMBL1127937	1	Scientific Literature	Bioorg. Med. Chem. Lett.	1994	None
CHEMBL275702		0	657.69	1	0.97	17	NCCCCC(NC(=O)C1CCC1)C(=O)NC(Cc1ccccc1)C(=O)CCC(=O)N1CCCC1C(=O)NO.O=C(O)C(F)(F)F	IC50	'='	11.0	nM	7.96			UO_0000065	14.64	0.28	6.99	4.66	False	CHEMBL644578	Inhibitory activity against porcine plasma Angiotensin I converting enzyme	B	BAO_0000366	cell-free format	Sus scrofa	CHEMBL3559721	Plasma	None	None	CHEMBL1808	Angiotensin-converting enzyme	Homo sapiens	SINGLE PROTEIN	CHEMBL1122915	1	Scientific Literature	J. Med. Chem.	1985	None
CHEMBL58340		0	588.70	1	4.24	19	CCOC(=O)C(CCc1ccccc1)NC(C)C(=O)N1Cc2cc(OC)c(OC)cc2CC1C(=O)OCc1ccccc1	IC50	'='	300.0	nM	6.52			UO_0000065	11.08	0.21	2.28	6.31	False	CHEMBL648350	Inhibition of guinea pig angiotensin I converting enzyme	B	BAO_0000357	single protein format	Cavia porcellus	None	None	None	None	CHEMBL1808	Angiotensin-converting enzyme	Homo sapiens	SINGLE PROTEIN	CHEMBL1123237	1	Scientific Literature	J. Med. Chem.	1986	None
CHEMBL1907759		0	411.55	0	2.66	8b	CCOC(=O)C(CCc1ccccc1)SC(C)C(=O)N1CSC[C@@H]1C(=O)O	IC50	'='	4800.0	nM	5.32			UO_0000065	12.92	0.27	2.66	6.34	False	CHEMBL648701	In vitro inhibitory activity against Angiotensin I converting enzyme from unpurified guinea pig serum	B	BAO_0000357	single protein format	Cavia porcellus	None	None	None	None	CHEMBL1808	Angiotensin-converting enzyme	Homo sapiens	SINGLE PROTEIN	CHEMBL1123106	1	Scientific Literature	J. Med. Chem.	1985	None
CHEMBL1560	CAPTOPRIL	4	217.29	0	0.63	captopril	C[C@H](CS)C(=O)N1CCC[C@H]1C(=O)O	IC50	'='	30.0	nM	7.52			UO_0000065	34.62	0.73	6.89	13.06	False	CHEMBL645289	Compound was tested for inhibitory activity against Angiotensin I converting enzyme	B	BAO_0000357	single protein format	None	None	None	None	None	CHEMBL1808	Angiotensin-converting enzyme	Homo sapiens	SINGLE PROTEIN	CHEMBL1127109	1	Scientific Literature	Bioorg. Med. Chem. Lett.	1993	None
CHEMBL1733	QUINAPRILAT	0	410.47	0	2.09	33	C[C@H](N[C@@H](CCc1ccccc1)C(=O)O)C(=O)N1Cc2ccccc2C[C@H]1C(=O)O	IC50	'='	2.8	nM	8.55			UO_0000065	20.84	0.39	6.46	8.00	True	CHEMBL648350	Inhibition of guinea pig angiotensin I converting enzyme	B	BAO_0000357	single protein format	Cavia porcellus	None	None	None	None	CHEMBL1808	Angiotensin-converting enzyme	Homo sapiens	SINGLE PROTEIN	CHEMBL1123237	1	Scientific Literature	J. Med. Chem.	1986	None
CHEMBL432689		0	497.55	0	2.56	5c	O=C(O)CN1C(=O)[C@@H](N[C@@H](CCCCNC(=O)OCc2ccccc2)C(=O)O)CCc2ccccc21	IC50	'='	13.0	nM	7.89			UO_0000065	15.85	0.30	5.33	5.43	False	CHEMBL644701	In vitro inhibitory activity against Angiotensin I converting enzyme	B	BAO_0000357	single protein format	None	None	None	None	None	CHEMBL1808	Angiotensin-converting enzyme	Homo sapiens	SINGLE PROTEIN	CHEMBL1122836	1	Scientific Literature	J. Med. Chem.	1985	None
CHEMBL309962	RENTIAPRIL	0	313.40	0	1.74	5	O=C(O)[C@@H]1CS[C@H](c2ccccc2O)N1C(=O)CCS	IC50	'='	3.715	nM	8.43			UO_0000065					False	CHEMBL648337	Inhibitory activity against angiotensin converting enzyme (ACE)	F	BAO_0000019	assay format	None	None	None	None	None	CHEMBL1808	Angiotensin-converting enzyme	Homo sapiens	SINGLE PROTEIN	CHEMBL1126767	1	Scientific Literature	J. Med. Chem.	1993	None
CHEMBL78346		0	402.49	0	2.15	83	C[C@H](NC(CCc1ccccc1)C(=O)O)C(=O)N1CC2CCCCC2[C@H]1C(=O)O	IC50	'='	2.188	nM	8.66			UO_0000065					False	CHEMBL648337	Inhibitory activity against angiotensin converting enzyme (ACE)	F	BAO_0000019	assay format	None	None	None	None	None	CHEMBL1808	Angiotensin-converting enzyme	Homo sapiens	SINGLE PROTEIN	CHEMBL1126767	1	Scientific Literature	J. Med. Chem.	1993	None
CHEMBL1592	QUINAPRIL	4	438.52	0	2.57	CI-906	CCOC(=O)[C@H](CCc1ccccc1)N[C@@H](C)C(=O)N1Cc2ccccc2C[C@H]1C(=O)O	IC50	'='	8.3	nM	8.08			UO_0000065	18.43	0.34	5.51	8.42	True	CHEMBL648701	In vitro inhibitory activity against Angiotensin I converting enzyme from unpurified guinea pig serum	B	BAO_0000357	single protein format	Cavia porcellus	None	None	None	None	CHEMBL1808	Angiotensin-converting enzyme	Homo sapiens	SINGLE PROTEIN	CHEMBL1123106	1	Scientific Literature	J. Med. Chem.	1985	None
CHEMBL322266		0	392.48	0	1.57	14d	O=C(O)C(CCc1ccccc1)NC1CCCC2SCC(C(=O)O)N2C1=O	IC50	'='	1.995	nM	8.70			UO_0000065	22.17	0.44	7.13	8.14	False	CHEMBL646945	Inhibition of angiotensin I converting enzyme in silico	B	BAO_0000357	single protein format	None	None	None	None	None	CHEMBL1808	Angiotensin-converting enzyme	Homo sapiens	SINGLE PROTEIN	CHEMBL1130169	1	Scientific Literature	J. Med. Chem.	1997	None
CHEMBL10465		0	422.48	0	2.45	8d	O=C(NC(Cc1ccccc1)C(=O)CCC(=O)N1CCCC1C(=O)O)c1ccccc1	IC50	'='	10.0	nM	8.00			UO_0000065	18.94	0.35	5.55	7.71	False	CHEMBL646945	Inhibition of angiotensin I converting enzyme in silico	B	BAO_0000357	single protein format	None	None	None	None	None	CHEMBL1808	Angiotensin-converting enzyme	Homo sapiens	SINGLE PROTEIN	CHEMBL1130169	1	Scientific Literature	J. Med. Chem.	1997	None
CHEMBL147526		0	335.47	0	2.85	14b	O=C(O)[C@@H]1CCCCCCc2cccc(c2)C[C@@H](CS)C(=O)N1	IC50	'='	118.0	nM	6.93			UO_0000065	20.65	0.41	4.08	10.43	False	CHEMBL644707	Inhibitory concentration required to inhibit Angiotensin I converting enzyme (ACE)	B	BAO_0000357	single protein format	None	None	None	None	None	CHEMBL1808	Angiotensin-converting enzyme	Homo sapiens	SINGLE PROTEIN	CHEMBL1129939	1	Scientific Literature	J. Med. Chem.	1997	None
CHEMBL1907760		0	447.60	0	3.92	8c	CCOC(=O)C(CCc1ccccc1)SC(C)C(=O)N1C2CCCCC2C[C@H]1C(=O)O	IC50	'='	2000.0	nM	5.70			UO_0000065	12.73	0.25	1.78	6.79	False	CHEMBL648701	In vitro inhibitory activity against Angiotensin I converting enzyme from unpurified guinea pig serum	B	BAO_0000357	single protein format	Cavia porcellus	None	None	None	None	CHEMBL1808	Angiotensin-converting enzyme	Homo sapiens	SINGLE PROTEIN	CHEMBL1123106	1	Scientific Literature	J. Med. Chem.	1985	None
CHEMBL80646		0	384.37	0	1.18	147	C[C@H](NC(CCc1ccccc1)P(=O)(O)O)C(=O)N1CCC[C@H]1C(=O)O	IC50	'='	51.29	nM	7.29			UO_0000065					False	CHEMBL648337	Inhibitory activity against angiotensin converting enzyme (ACE)	F	BAO_0000019	assay format	None	None	None	None	None	CHEMBL1808	Angiotensin-converting enzyme	Homo sapiens	SINGLE PROTEIN	CHEMBL1126767	1	Scientific Literature	J. Med. Chem.	1993	None
CHEMBL408983	TEPROTIDE	0	1101.28	None	None	SQ-20881	CC[C@H](C)[C@H](NC(=O)[C@H](CCC(N)=O)NC(=O)[C@@H]1CCCN1C(=O)[C@H](CCCN=C(N)N)NC(=O)[C@@H]1CCCN1C(=O)[C@H](Cc1c[nH]c2ccccc12)NC(=O)[C@@H]1CCC(=O)N1)C(=O)N1CCC[C@H]1C(=O)N1CCC[C@H]1C(=O)O	IC50	'='	220.0	nM	6.66			UO_0000065	6.05	None	None	None	False	CHEMBL644576	Compound is evaluated for the inhibition of porcine plasma Angiotensin I converting enzyme	B	BAO_0000366	cell-free format	Sus scrofa	CHEMBL3559721	Plasma	None	None	CHEMBL1808	Angiotensin-converting enzyme	Homo sapiens	SINGLE PROTEIN	CHEMBL1121370	1	Scientific Literature	J. Med. Chem.	1980	None
CHEMBL350414		0	405.52	0	4.01	1a	O=C(N[C@@H](Cc1ccc(-c2ccccc2)cc1)C(=O)O)[C@@H](S)Cc1ccccc1	Ki	'='	30.0	nM	7.52			UO_0000065	18.55	0.35	3.51	11.33	False	CHEMBL933039	Inhibition of human recombinant ACE by fluorescence assay	B	BAO_0000357	single protein format	Homo sapiens	None	None	None	None	CHEMBL1808	Angiotensin-converting enzyme	Homo sapiens	SINGLE PROTEIN	CHEMBL1142293	1	Scientific Literature	Bioorg. Med. Chem. Lett.	2008	None
CHEMBL398771		0	437.51	0	4.00	1q	CC[C@@H](C)[C@H](S)C(=O)N[C@@H](Cc1ccc(OCc2ccc(F)cc2F)cc1)C(=O)O	Ki	'='	950.0	nM	6.02			UO_0000065	13.76	0.27	2.02	7.96	False	CHEMBL928316	Inhibition of human recombinant ACE by fluorescence assay	B	BAO_0000357	single protein format	Homo sapiens	None	None	None	None	CHEMBL1808	Angiotensin-converting enzyme	Homo sapiens	SINGLE PROTEIN	CHEMBL1141500	1	Scientific Literature	Bioorg. Med. Chem. Lett.	2008	None
CHEMBL254495		0	401.53	0	3.72	1n	CC[C@@H](C)[C@H](S)C(=O)N[C@@H](Cc1cccc(OCc2ccccc2)c1)C(=O)O	Ki	'='	750.0	nM	6.12			UO_0000065	15.25	0.30	2.40	8.10	False	CHEMBL928316	Inhibition of human recombinant ACE by fluorescence assay	B	BAO_0000357	single protein format	Homo sapiens	None	None	None	None	CHEMBL1808	Angiotensin-converting enzyme	Homo sapiens	SINGLE PROTEIN	CHEMBL1141500	1	Scientific Literature	Bioorg. Med. Chem. Lett.	2008	None
CHEMBL321012		0	243.33	0	1.16	18d	O=C(O)C1CCCN1C(=O)C1CCCC1S	IC50	'='	125.89	nM	6.90			UO_0000065	28.36	0.59	5.74	11.98	False	CHEMBL646945	Inhibition of angiotensin I converting enzyme in silico	B	BAO_0000357	single protein format	None	None	None	None	None	CHEMBL1808	Angiotensin-converting enzyme	Homo sapiens	SINGLE PROTEIN	CHEMBL1130169	1	Scientific Literature	J. Med. Chem.	1997	None
CHEMBL40806		0	348.40	0	1.51	5r	CC(C)C[C@H](N[C@H]1CCc2ccccc2N(CC(=O)O)C1=O)C(=O)O	IC50	'='	45.0	nM	7.35			UO_0000065	21.09	0.40	5.84	6.87	False	CHEMBL644701	In vitro inhibitory activity against Angiotensin I converting enzyme	B	BAO_0000357	single protein format	None	None	None	None	None	CHEMBL1808	Angiotensin-converting enzyme	Homo sapiens	SINGLE PROTEIN	CHEMBL1122836	1	Scientific Literature	J. Med. Chem.	1985	None
CHEMBL1237	LISINOPRIL	4	405.50	0	1.24	Lisinopril	NCCCC[C@H](N[C@@H](CCc1ccccc1)C(=O)O)C(=O)N1CCC[C@H]1C(=O)O	IC50	'='	4.7	nM	8.33			UO_0000065	20.54	0.39	7.09	6.26	False	CHEMBL648689	Inhibitory activity against angiotensin I converting enzyme (ACE)	B	BAO_0000357	single protein format	None	None	None	None	None	CHEMBL1808	Angiotensin-converting enzyme	Homo sapiens	SINGLE PROTEIN	CHEMBL1133572	1	Scientific Literature	J. Med. Chem.	2000	None
CHEMBL54601		0	371.50	0	3.37	15	CC(NC(=O)C(Cc1ccccc1)C(S)CCc1ccccc1)C(=O)O	IC50	'='	4000.0	nM	5.40			UO_0000065	14.53	0.28	2.03	8.13	True	CHEMBL646967	Inhibitory concentration was evaluated by inhibiting 50% of Angiotensin I Converting Enzyme activity using 50 uM N-Cbz-Phe-His-Leu as substrate	B	BAO_0000357	single protein format	None	None	None	None	None	CHEMBL1808	Angiotensin-converting enzyme	Homo sapiens	SINGLE PROTEIN	CHEMBL1126948	1	Scientific Literature	J. Med. Chem.	1993	None
CHEMBL78489		0	306.39	0	1.85	30A	CC(CS)C(=O)N[C@@H](Cc1c[nH]c2ccccc12)C(=O)O	IC50	'='	34.67	nM	7.46			UO_0000065					False	CHEMBL648337	Inhibitory activity against angiotensin converting enzyme (ACE)	F	BAO_0000019	assay format	None	None	None	None	None	CHEMBL1808	Angiotensin-converting enzyme	Homo sapiens	SINGLE PROTEIN	CHEMBL1126767	1	Scientific Literature	J. Med. Chem.	1993	None
CHEMBL62203		0	265.33	0	1.72	46	CC(CS)C(=O)N1Cc2ccccc2C1C(=O)O	IC50	'='	14000.0	nM	4.85			UO_0000065	18.29	0.37	3.13	8.43	False	CHEMBL648350	Inhibition of guinea pig angiotensin I converting enzyme	B	BAO_0000357	single protein format	Cavia porcellus	None	None	None	None	CHEMBL1808	Angiotensin-converting enzyme	Homo sapiens	SINGLE PROTEIN	CHEMBL1123237	1	Scientific Literature	J. Med. Chem.	1986	None
CHEMBL59354		0	235.35	0	2.14	50	CC(CS)C(=O)N1CCc2ccccc2C1	IC50	'='	48000.0	nM	4.32			UO_0000065	18.35	0.37	2.18	21.26	False	CHEMBL648350	Inhibition of guinea pig angiotensin I converting enzyme	B	BAO_0000357	single protein format	Cavia porcellus	None	None	None	None	CHEMBL1808	Angiotensin-converting enzyme	Homo sapiens	SINGLE PROTEIN	CHEMBL1123237	1	Scientific Literature	J. Med. Chem.	1986	None
CHEMBL499610		0	389.54	0	4.04	3e	C[C@H](CS)C(=O)N1[C@@H](SCc2ccc3ccccc3c2)CC[C@H]1C(=O)O	IC50	'='	4.2	nM	8.38			UO_0000065	21.50	0.44	4.34	14.54	False	CHEMBL1004838	Inhibition of ACE	B	BAO_0000357	single protein format	None	None	None	None	None	CHEMBL1808	Angiotensin-converting enzyme	Homo sapiens	SINGLE PROTEIN	CHEMBL1156603	1	Scientific Literature	Bioorg. Med. Chem. Lett.	2008	None
CHEMBL409920		0	402.45	0	1.95	7b	CC(C)CN(C[C@H](O)C(=O)O)C(=O)N[C@@H](Cc1cccc2ccccc12)C(=O)O	IC50	'='	110.0	nM	6.96			UO_0000065	17.29	0.33	5.01	5.47	False	CHEMBL930672	Inhibition of ACE	B	BAO_0000357	single protein format	None	None	None	None	None	CHEMBL1808	Angiotensin-converting enzyme	Homo sapiens	SINGLE PROTEIN	CHEMBL1143110	1	Scientific Literature	Bioorg. Med. Chem. Lett.	2008	None
CHEMBL110870		0	265.20	0	0.13	7d	CC(NP(=O)(O)O)C(=O)C1CCCC1C(=O)O	IC50	'='	5.012	nM	8.30			UO_0000065	31.30	0.67	8.17	6.70	False	CHEMBL646945	Inhibition of angiotensin I converting enzyme in silico	B	BAO_0000357	single protein format	None	None	None	None	None	CHEMBL1808	Angiotensin-converting enzyme	Homo sapiens	SINGLE PROTEIN	CHEMBL1130169	1	Scientific Literature	J. Med. Chem.	1997	None
CHEMBL42683		0	412.44	0	1.68	5g	O=C(O)CN1C(=O)[C@@H](N[C@@H](COCc2ccccc2)C(=O)O)CCc2ccccc21	IC50	'='	10.0	nM	8.00			UO_0000065	19.40	0.36	6.32	6.89	False	CHEMBL644701	In vitro inhibitory activity against Angiotensin I converting enzyme	B	BAO_0000357	single protein format	None	None	None	None	None	CHEMBL1808	Angiotensin-converting enzyme	Homo sapiens	SINGLE PROTEIN	CHEMBL1122836	1	Scientific Literature	J. Med. Chem.	1985	None
CHEMBL61811		0	410.47	0	2.26	35	CC(NC(CCc1ccccc1)C(=O)O)C(=O)N1CCc2ccccc2C1C(=O)O	IC50	'='	5.8	nM	8.24			UO_0000065	20.07	0.37	5.98	7.70	False	CHEMBL648350	Inhibition of guinea pig angiotensin I converting enzyme	B	BAO_0000357	single protein format	Cavia porcellus	None	None	None	None	CHEMBL1808	Angiotensin-converting enzyme	Homo sapiens	SINGLE PROTEIN	CHEMBL1123237	1	Scientific Literature	J. Med. Chem.	1986	None
CHEMBL305938		0	203.26	0	0.38	(R)-Desmethylcaptopril	O=C(O)[C@H]1CCCN1C(=O)CCS	IC50	'='	200.0	nM	6.70			UO_0000065	32.96	0.70	6.32	11.63	False	CHEMBL645285	Inhibition of Angiotensin I converting enzyme	B	BAO_0000357	single protein format	None	None	None	None	None	CHEMBL1808	Angiotensin-converting enzyme	Homo sapiens	SINGLE PROTEIN	CHEMBL1122964	1	Scientific Literature	J. Med. Chem.	1985	None
CHEMBL481690		0	351.45	0	4.61	5	c1ccc2[nH]c(Oc3ccc(OCCCN4CCCCC4)cc3)nc2c1	Inhibition	'<'	10.0	%				UO_0000187					False	CHEMBL987470	Inhibition of human ACE at 10 uM	B	BAO_0000357	single protein format	Homo sapiens	None	None	None	None	CHEMBL1808	Angiotensin-converting enzyme	Homo sapiens	SINGLE PROTEIN	CHEMBL1155111	1	Scientific Literature	J. Med. Chem.	2008	None
CHEMBL290802		0	382.42	0	1.70	5n	O=C(O)CN1C(=O)[C@@H](N[C@@H](Cc2ccccc2)C(=O)O)CCc2ccccc21	IC50	'='	8.5	nM	8.07			UO_0000065	21.10	0.39	6.37	7.55	False	CHEMBL644701	In vitro inhibitory activity against Angiotensin I converting enzyme	B	BAO_0000357	single protein format	None	None	None	None	None	CHEMBL1808	Angiotensin-converting enzyme	Homo sapiens	SINGLE PROTEIN	CHEMBL1122836	1	Scientific Literature	J. Med. Chem.	1985	None
CHEMBL80779		0	398.46	0	2.28	20	C[C@H](NC(CCc1cccc2ccccc12)C(=O)O)C(=O)N1CCC[C@H]1C(=O)O	IC50	'='	1.096	nM	8.96			UO_0000065					False	CHEMBL648337	Inhibitory activity against angiotensin converting enzyme (ACE)	F	BAO_0000019	assay format	None	None	None	None	None	CHEMBL1808	Angiotensin-converting enzyme	Homo sapiens	SINGLE PROTEIN	CHEMBL1126767	1	Scientific Literature	J. Med. Chem.	1993	None
CHEMBL1560	CAPTOPRIL	4	217.29	0	0.63	captopril	C[C@H](CS)C(=O)N1CCC[C@H]1C(=O)O	ED50	'='	0.1	mg.kg-1				UO_0000308					False	CHEMBL651246	In vitro inhibitory activity against Angiotensin I converting enzyme in dog	B	BAO_0000357	single protein format	Canis lupus familiaris	None	None	None	None	CHEMBL1808	Angiotensin-converting enzyme	Homo sapiens	SINGLE PROTEIN	CHEMBL1124789	1	Scientific Literature	J. Med. Chem.	1990	None
CHEMBL477740		0	260.20	0	1.77	1, 3,4,6,7-THX	O=c1c2cc(O)c(O)cc2oc2c(O)c(O)ccc12	Inhibition	'='	95.0	%				UO_0000187					False	CHEMBL964323	Inhibition of ACE at 400 uM	B	BAO_0000357	single protein format	None	None	None	None	None	CHEMBL1808	Angiotensin-converting enzyme	Homo sapiens	SINGLE PROTEIN	CHEMBL1159033	1	Scientific Literature	J. Nat. Prod.	1992	None
CHEMBL12700		0	260.20	0	1.77	5, 2,3,6,7-THX	O=c1c2cc(O)c(O)cc2oc2cc(O)c(O)cc12	Inhibition	'='	11.68	%				UO_0000187					False	CHEMBL964321	Inhibition of ACE at 100 uM	B	BAO_0000357	single protein format	None	None	None	None	None	CHEMBL1808	Angiotensin-converting enzyme	Homo sapiens	SINGLE PROTEIN	CHEMBL1159033	1	Scientific Literature	J. Nat. Prod.	1992	None
CHEMBL187265		0	260.20	0	1.77	4, 1,3,6,7-THX	O=c1c2cc(O)c(O)cc2oc2cc(O)cc(O)c12	Inhibition	'='	15.48	%				UO_0000187					False	CHEMBL964321	Inhibition of ACE at 100 uM	B	BAO_0000357	single protein format	None	None	None	None	None	CHEMBL1808	Angiotensin-converting enzyme	Homo sapiens	SINGLE PROTEIN	CHEMBL1159033	1	Scientific Literature	J. Nat. Prod.	1992	None
CHEMBL448040		0	260.20	0	1.77	2, 1,3,5,6-THX	O=c1c2ccc(O)c(O)c2oc2cc(O)cc(O)c12	Inhibition	'='	67.66	%				UO_0000187					False	CHEMBL964322	Inhibition of ACE at 200 uM	B	BAO_0000357	single protein format	None	None	None	None	None	CHEMBL1808	Angiotensin-converting enzyme	Homo sapiens	SINGLE PROTEIN	CHEMBL1159033	1	Scientific Literature	J. Nat. Prod.	1992	None
CHEMBL10521		0	656.70	1	1.80	15	CC(CC(=O)C(Cc1ccccc1)NC(=O)C(CCCCN)NC(=O)C1CCC1)C(=O)N1CCCC1C(=O)O.O=C(O)C(F)(F)F	IC50	'='	3.0	nM	8.52			UO_0000065	15.71	0.30	6.72	5.36	False	CHEMBL644577	Compound was evaluated for inhibition of porcine plasma Angiotensin I converting enzyme by using fluorometric assay	B	BAO_0000357	single protein format	Sus scrofa	CHEMBL3559721	Plasma	None	None	CHEMBL1808	Angiotensin-converting enzyme	Homo sapiens	SINGLE PROTEIN	CHEMBL1122914	1	Scientific Literature	J. Med. Chem.	1985	None
CHEMBL216386		0	1119.29	None	None	Glu-Trp-Pro-Arg-Pro-Gln-Ile-Pro-Pro	CC[C@H](C)[C@H](NC(=O)[C@H](CCC(N)=O)NC(=O)[C@@H]1CCCN1C(=O)[C@H](CCCN=C(N)N)NC(=O)[C@@H]1CCCN1C(=O)[C@H](Cc1c[nH]c2ccccc12)NC(=O)[C@@H](N)CCC(=O)O)C(=O)N1CCC[C@H]1C(=O)N1CCC[C@H]1C(=O)O	Ki	'='	100.0	nM	7.00			UO_0000065	6.25	None	None	None	False	CHEMBL644715	Inhibitory activity against Angiotensin I converting enzyme	B	BAO_0000357	single protein format	None	None	None	None	None	CHEMBL1808	Angiotensin-converting enzyme	Homo sapiens	SINGLE PROTEIN	CHEMBL1127221	1	Scientific Literature	Bioorg. Med. Chem. Lett.	1993	None
CHEMBL50814		0	412.51	0	2.47	1E	O=C(O)CN1C(=O)C(NC(=O)[C@@H](S)Cc2ccccc2)CCCc2ccccc21	IC50	'='	25.0	nM	7.60			UO_0000065	18.43	0.36	5.13	8.77	False	CHEMBL645286	Inhibition of Angiotensin I converting enzyme	B	BAO_0000357	single protein format	None	None	None	None	None	CHEMBL1808	Angiotensin-converting enzyme	Homo sapiens	SINGLE PROTEIN	CHEMBL1152108	1	Scientific Literature	Bioorg. Med. Chem. Lett.	1994	None
CHEMBL136312		0	504.54	1	0.36	36	CC(NC(C(=O)O)C1CCCN1C(=O)NC(Cc1ccccc1)C(=O)O)C(=O)N1CCCC1C(=O)O	IC50	'='	5.4	nM	8.27			UO_0000065	16.39	0.31	7.91	4.68	False	CHEMBL645287	In vitro inhibitory activity against Angiotensin I converting enzyme	B	BAO_0000357	single protein format	None	None	None	None	None	CHEMBL1808	Angiotensin-converting enzyme	Homo sapiens	SINGLE PROTEIN	CHEMBL1122972	1	Scientific Literature	J. Med. Chem.	1985	None
CHEMBL309333		0	209.29	0	-0.19	THIOL_10	O=C(CCS)N[C@@H](CS)C(=O)O	IC50	'='	67608.3	nM	4.17			UO_0000065					False	CHEMBL648337	Inhibitory activity against angiotensin converting enzyme (ACE)	F	BAO_0000019	assay format	None	None	None	None	None	CHEMBL1808	Angiotensin-converting enzyme	Homo sapiens	SINGLE PROTEIN	CHEMBL1126767	1	Scientific Literature	J. Med. Chem.	1993	None
CHEMBL203179		0	377.44	0	0.62	19	NCCC[C@H](NC(=O)CCc1ccc(O)cc1)C(=O)N1CCC[C@H]1C(=O)O	Activity	'='	10.26	mU/ml									False	CHEMBL861822	Activity against ACE in bovine kidney	B	BAO_0000221	tissue-based format	Bos taurus	CHEMBL3638241	Kidney	None	None	CHEMBL1808	Angiotensin-converting enzyme	Homo sapiens	SINGLE PROTEIN	CHEMBL1146940	1	Scientific Literature	Bioorg. Med. Chem. Lett.	2006	None
CHEMBL381993		0	429.52	0	0.73	12	NCCC[C@H](NC(=O)C[C@@H](N)Cc1c[nH]c2ccccc12)C(=O)N1CCC[C@H]1C(=O)O	Activity	'='	12.23	mU/ml									False	CHEMBL861822	Activity against ACE in bovine kidney	B	BAO_0000221	tissue-based format	Bos taurus	CHEMBL3638241	Kidney	None	None	CHEMBL1808	Angiotensin-converting enzyme	Homo sapiens	SINGLE PROTEIN	CHEMBL1146940	1	Scientific Literature	Bioorg. Med. Chem. Lett.	2006	None
CHEMBL187265		0	260.20	0	1.77	4, 1,3,6,7-THX	O=c1c2cc(O)c(O)cc2oc2cc(O)cc(O)c12	Inhibition	'='	23.51	%				UO_0000187					False	CHEMBL964322	Inhibition of ACE at 200 uM	B	BAO_0000357	single protein format	None	None	None	None	None	CHEMBL1808	Angiotensin-converting enzyme	Homo sapiens	SINGLE PROTEIN	CHEMBL1159033	1	Scientific Literature	J. Nat. Prod.	1992	None
CHEMBL1807684		0	228.29	0	0.44	50	CC[C@H](C)[C@H](N)C(=O)N1CCC[C@H]1C(=O)O	IC50	'='	128824.96	nM		Outside typical range		UO_0000065					False	CHEMBL648337	Inhibitory activity against angiotensin converting enzyme (ACE)	F	BAO_0000019	assay format	None	None	None	None	None	CHEMBL1808	Angiotensin-converting enzyme	Homo sapiens	SINGLE PROTEIN	CHEMBL1126767	1	Scientific Literature	J. Med. Chem.	1993	None
CHEMBL342091		0	321.44	0	2.46	18a	O=C1N[C@H](C(=O)O)CCCCCc2ccccc2C[C@@H]1CS	IC50	'='	8000.0	nM	5.10			UO_0000065	15.86	0.32	2.64	7.68	False	CHEMBL644707	Inhibitory concentration required to inhibit Angiotensin I converting enzyme (ACE)	B	BAO_0000357	single protein format	None	None	None	None	None	CHEMBL1808	Angiotensin-converting enzyme	Homo sapiens	SINGLE PROTEIN	CHEMBL1129939	1	Scientific Literature	J. Med. Chem.	1997	None
CHEMBL312120		0	278.33	0	1.21	THIOL_18	O=C(CS)N[C@@H](Cc1c[nH]c2ccccc12)C(=O)O	IC50	'='	758.58	nM	6.12			UO_0000065					False	CHEMBL648337	Inhibitory activity against angiotensin converting enzyme (ACE)	F	BAO_0000019	assay format	None	None	None	None	None	CHEMBL1808	Angiotensin-converting enzyme	Homo sapiens	SINGLE PROTEIN	CHEMBL1126767	1	Scientific Literature	J. Med. Chem.	1993	None
CHEMBL526896		0	389.54	0	4.04	3d	C[C@H](CS)C(=O)N1[C@@H](SCc2cccc3ccccc23)CC[C@H]1C(=O)O	IC50	'='	3.2	nM	8.49			UO_0000065	21.81	0.45	4.45	14.75	False	CHEMBL1004838	Inhibition of ACE	B	BAO_0000357	single protein format	None	None	None	None	None	CHEMBL1808	Angiotensin-converting enzyme	Homo sapiens	SINGLE PROTEIN	CHEMBL1156603	1	Scientific Literature	Bioorg. Med. Chem. Lett.	2008	None
CHEMBL10962		0	203.26	0	0.38	34	O=C(O)[C@@H]1CCCN1C(=O)CCS	IC50	'='	199.53	nM	6.70			UO_0000065					False	CHEMBL648337	Inhibitory activity against angiotensin converting enzyme (ACE)	F	BAO_0000019	assay format	None	None	None	None	None	CHEMBL1808	Angiotensin-converting enzyme	Homo sapiens	SINGLE PROTEIN	CHEMBL1126767	1	Scientific Literature	J. Med. Chem.	1993	None
CHEMBL431983		0	243.33	0	1.16	11	O=C(O)[C@@H]1CCCN1C(=O)C1CCCC1S	IC50	'='	64.57	nM	7.19			UO_0000065					False	CHEMBL648337	Inhibitory activity against angiotensin converting enzyme (ACE)	F	BAO_0000019	assay format	None	None	None	None	None	CHEMBL1808	Angiotensin-converting enzyme	Homo sapiens	SINGLE PROTEIN	CHEMBL1126767	1	Scientific Literature	J. Med. Chem.	1993	None
CHEMBL65423		0	244.25	0	-0.88	66	C[C@H](NCC(=O)O)C(=O)N1CCC[C@H]1C(=O)O	IC50	'='	2398.83	nM	5.62			UO_0000065					False	CHEMBL648337	Inhibitory activity against angiotensin converting enzyme (ACE)	F	BAO_0000019	assay format	None	None	None	None	None	CHEMBL1808	Angiotensin-converting enzyme	Homo sapiens	SINGLE PROTEIN	CHEMBL1126767	1	Scientific Literature	J. Med. Chem.	1993	None
CHEMBL431707		0	548.64	1	4.56	SQ-29852_2S	NCCCC[C@H](OP(=O)(O)CCCCc1ccccc1)C(=O)N1C[C@H](Sc2ccccc2)C[C@H]1C(=O)O	IC50	'='	0.7762	nM	9.11			UO_0000065					False	CHEMBL648337	Inhibitory activity against angiotensin converting enzyme (ACE)	F	BAO_0000019	assay format	None	None	None	None	None	CHEMBL1808	Angiotensin-converting enzyme	Homo sapiens	SINGLE PROTEIN	CHEMBL1126767	1	Scientific Literature	J. Med. Chem.	1993	None
CHEMBL299875		0	364.47	0	2.02	7d	CCCC[C@H](S)C(=O)N[C@H]1CCc2ccccc2N(CC(=O)O)C1=O	IC50	'='	5.4	nM	8.27			UO_0000065	22.68	0.45	6.25	9.53	False	CHEMBL645286	Inhibition of Angiotensin I converting enzyme	B	BAO_0000357	single protein format	None	None	None	None	None	CHEMBL1808	Angiotensin-converting enzyme	Homo sapiens	SINGLE PROTEIN	CHEMBL1152108	1	Scientific Literature	Bioorg. Med. Chem. Lett.	1994	None
CHEMBL511184		0	341.50	0	2.62	11g	CCc1ccc(CSC[C@H](NC(=O)[C@H](C)CS)C(=O)O)cc1	IC50	'='	21.0	nM	7.68			UO_0000065	22.48	0.48	5.06	11.56	False	CHEMBL1013488	Inhibition of angiotensin-converting enzyme in whole blood by HPLC	B	BAO_0000221	tissue-based format	None	CHEMBL3638178	Blood	None	None	CHEMBL1808	Angiotensin-converting enzyme	Homo sapiens	SINGLE PROTEIN	CHEMBL1154514	1	Scientific Literature	Bioorg. Med. Chem. Lett.	2009	None
CHEMBL511339		0	383.58	0	3.96	12	CC(C)c1ccc(CSC(C)(C)[C@H](NC(=O)[C@H](C)CS)C(=O)O)cc1	IC50	'>'	10000.0	nM				UO_0000065					False	CHEMBL1013488	Inhibition of angiotensin-converting enzyme in whole blood by HPLC	B	BAO_0000221	tissue-based format	None	CHEMBL3638178	Blood	None	None	CHEMBL1808	Angiotensin-converting enzyme	Homo sapiens	SINGLE PROTEIN	CHEMBL1154514	1	Scientific Literature	Bioorg. Med. Chem. Lett.	2009	None
CHEMBL526674		0	1416.75	None	None	Table 2, 19	CC[C@H](C)[C@H](NC(=O)[C@H](CCCCN)NC(=O)[C@H](Cc1c[nH]c2ccccc12)NC(=O)[C@H](Cc1c[nH]c2ccccc12)NC(=O)[C@@H](N)CCCCN)C(=O)N[C@@H](Cc1c[nH]c2ccccc12)C(=O)N[C@@H](Cc1c[nH]c2ccccc12)C(=O)N[C@@H](CCCCN)C(=O)N[C@@H](CCCNC(=N)N)C(=O)O	Ratio IC50	'='	6.7										False	CHEMBL3363248	Ratio of compound IC50 to peptide Bac2A RLARIVVIRVAR IC50 for ACE (unknown origin)	B	BAO_0000357	single protein format	Homo sapiens	None	None	None	None	CHEMBL1808	Angiotensin-converting enzyme	Homo sapiens	SINGLE PROTEIN	CHEMBL3352520	1	Scientific Literature	Eur. J. Med. Chem.	2014	None
CHEMBL80055		0	417.60	0	3.89	28e	Cc1ccc(CSC[C@@H](NC(=O)[C@@H](CS)Cc2ccccc2)C(=O)O)cc1C	IC50	'='	460.0	nM	6.34			UO_0000065	15.18	0.31	2.45	9.54	False	CHEMBL648450	Tested in vitro for its inhibitory activity against neutral endopeptidase (NEP)	B	BAO_0000357	single protein format	Oryctolagus cuniculus	None	None	None	None	CHEMBL1808	Angiotensin-converting enzyme	Homo sapiens	SINGLE PROTEIN	CHEMBL1127600	1	Scientific Literature	J. Med. Chem.	1994	None
CHEMBL461946		0	372.30	0	2.75	23	CC1=C(c2ccccc2)C(=O)N(c2c(F)c(F)nc(F)c2F)S1(=O)=O	IC50	'>'	100000.0	nM				UO_0000065					False	CHEMBL969703	Inhibition of human ACE	B	BAO_0000357	single protein format	Homo sapiens	None	None	None	None	CHEMBL1808	Angiotensin-converting enzyme	Homo sapiens	SINGLE PROTEIN	CHEMBL1139421	1	Scientific Literature	Bioorg. Med. Chem.	2008	None
CHEMBL57201		0	321.40	0	2.11	47	CC(=O)SCC(C)C(=O)N1CCc2ccccc2C1C(=O)O	IC50	'>'	100000.0	nM				UO_0000065					False	CHEMBL648350	Inhibition of guinea pig angiotensin I converting enzyme	B	BAO_0000357	single protein format	Cavia porcellus	None	None	None	None	CHEMBL1808	Angiotensin-converting enzyme	Homo sapiens	SINGLE PROTEIN	CHEMBL1123237	1	Scientific Literature	J. Med. Chem.	1986	None
CHEMBL1560	CAPTOPRIL	4	217.29	0	0.63	1e, captopril	C[C@H](CS)C(=O)N1CCC[C@H]1C(=O)O	IC50	'='	23.0	nM	7.64			UO_0000065	35.15	0.75	7.01	13.26	True	CHEMBL1004838	Inhibition of ACE	B	BAO_0000357	single protein format	None	None	None	None	None	CHEMBL1808	Angiotensin-converting enzyme	Homo sapiens	SINGLE PROTEIN	CHEMBL1156603	1	Scientific Literature	Bioorg. Med. Chem. Lett.	2008	None
CHEMBL502817		0	421.63	0	4.94	3m	C[C@H](CS)C(=O)N1[C@@H](SCc2ccc(C3CCCCC3)cc2)CC[C@H]1C(=O)O	IC50	'='	280.0	nM	6.55			UO_0000065	15.54	0.32	1.61	11.37	False	CHEMBL1004838	Inhibition of ACE	B	BAO_0000357	single protein format	None	None	None	None	None	CHEMBL1808	Angiotensin-converting enzyme	Homo sapiens	SINGLE PROTEIN	CHEMBL1156603	1	Scientific Literature	Bioorg. Med. Chem. Lett.	2008	None
CHEMBL570722		0	812.86	2	7.91	4	O=C(N[C@@H](Cc1ccccc1)P(=O)(O)CC(CC1CC(c2ccc(-c3ccccc3)cc2)=NO1)C(=O)N[C@@H](Cc1c[nH]c2ccccc12)C(=O)O)OCc1ccccc1	Ki	'='	25.0	nM	7.60			UO_0000065	9.35	0.18	-0.31	4.24	False	CHEMBL1045247	Inhibition of human somatic ACE C-terminal domain	B	BAO_0000357	single protein format	Homo sapiens	None	None	None	None	CHEMBL1808	Angiotensin-converting enzyme	Homo sapiens	SINGLE PROTEIN	CHEMBL1156752	1	Scientific Literature	J. Med. Chem.	2010	None
CHEMBL577754		0	734.75	2	6.56	5F2	O=C(N[C@@H](Cc1ccccc1)P(=O)(O)C[C@H](Cc1cc(-c2ccccc2)no1)C(=O)N[C@@H](Cc1c[nH]c2ccccc12)C(=O)O)OCc1ccccc1	Ki	'='	3.6	nM	8.44			UO_0000065	11.49	0.22	1.88	4.59	False	CHEMBL1045247	Inhibition of human somatic ACE C-terminal domain	B	BAO_0000357	single protein format	Homo sapiens	None	None	None	None	CHEMBL1808	Angiotensin-converting enzyme	Homo sapiens	SINGLE PROTEIN	CHEMBL1156752	1	Scientific Literature	J. Med. Chem.	2010	None
CHEMBL567628		0	695.71	2	6.08	7F2	O=C(N[C@@H](Cc1ccccc1)P(=O)(O)C[C@H](Cc1cc(-c2ccccc2)no1)C(=O)N[C@@H](Cc1ccccc1)C(=O)O)OCc1ccccc1	Ki	'='	3.8	nM	8.42			UO_0000065	12.10	0.23	2.34	5.01	False	CHEMBL1045256	Inhibition of human somatic ACE in presence of buffer	B	BAO_0000357	single protein format	Homo sapiens	None	None	None	None	CHEMBL1808	Angiotensin-converting enzyme	Homo sapiens	SINGLE PROTEIN	CHEMBL1156752	1	Scientific Literature	J. Med. Chem.	2010	None
CHEMBL162360		0	217.29	0	0.63	6	C[C@H](CS)C(=O)N1CCCC1C(=O)O	IC50	'='	23.0	nM	7.64			UO_0000065	35.15	0.75	7.01	13.26	False	CHEMBL883277	Inhibition of Angiotensin I converting enzyme (ACE) in Bothrops jararaca venom	B	BAO_0000357	single protein format	Bothrops jararaca	None	None	None	None	CHEMBL1808	Angiotensin-converting enzyme	Homo sapiens	SINGLE PROTEIN	CHEMBL1135683	1	Scientific Literature	J. Med. Chem.	2002	None
CHEMBL570953		0	711.71	2	5.78	8F2	O=C(N[C@@H](Cc1ccccc1)P(=O)(O)C[C@H](Cc1cc(-c2ccccc2)no1)C(=O)N[C@@H](Cc1ccc(O)cc1)C(=O)O)OCc1ccccc1	Ki	'='	0.68	nM	9.17			UO_0000065	12.88	0.25	3.39	4.87	False	CHEMBL1045256	Inhibition of human somatic ACE in presence of buffer	B	BAO_0000357	single protein format	Homo sapiens	None	None	None	None	CHEMBL1808	Angiotensin-converting enzyme	Homo sapiens	SINGLE PROTEIN	CHEMBL1156752	1	Scientific Literature	J. Med. Chem.	2010	None
CHEMBL570953		0	711.71	2	5.78	8F2	O=C(N[C@@H](Cc1ccccc1)P(=O)(O)C[C@H](Cc1cc(-c2ccccc2)no1)C(=O)N[C@@H](Cc1ccc(O)cc1)C(=O)O)OCc1ccccc1	Ki	'='	4.0	nM	8.40			UO_0000065	11.80	0.22	2.62	4.46	False	CHEMBL1045252	Inhibition of human somatic ACE in presence of 1:100 diluted SHR rat plasma	B	BAO_0000366	cell-free format	Homo sapiens	CHEMBL3559721	Plasma	None	None	CHEMBL1808	Angiotensin-converting enzyme	Homo sapiens	SINGLE PROTEIN	CHEMBL1156752	1	Scientific Literature	J. Med. Chem.	2010	None
CHEMBL477740		0	260.20	0	1.77	1, 3,4,6,7-THX	O=c1c2cc(O)c(O)cc2oc2c(O)c(O)ccc12	Ki	'='	14200.0	nM	4.85			UO_0000065	18.63	0.35	3.08	4.36	False	CHEMBL964324	Inhibition of ACE by Lineweaver-Burke plot	B	BAO_0000357	single protein format	None	None	None	None	None	CHEMBL1808	Angiotensin-converting enzyme	Homo sapiens	SINGLE PROTEIN	CHEMBL1159033	1	Scientific Literature	J. Nat. Prod.	1992	None
CHEMBL109178		0	488.48	0	3.04	27d	CC(OP(=O)(O)C(CCc1ccccc1)NC(=O)c1ccccc1)C(=O)N1CCCC1C(=O)O	IC50	'='	39.81	nM	7.40			UO_0000065	15.15	0.30	4.36	5.55	False	CHEMBL646945	Inhibition of angiotensin I converting enzyme in silico	B	BAO_0000357	single protein format	None	None	None	None	None	CHEMBL1808	Angiotensin-converting enzyme	Homo sapiens	SINGLE PROTEIN	CHEMBL1130169	1	Scientific Literature	J. Med. Chem.	1997	None
CHEMBL205452		0	443.55	0	0.99	1	CN[C@@H](Cc1c[nH]c2ccccc12)C(=O)N[C@@H](CCCCN)C(=O)N1CCC[C@H]1C(=O)O	Activity	'='	8.2	mU/ml									False	CHEMBL861822	Activity against ACE in bovine kidney	B	BAO_0000221	tissue-based format	Bos taurus	CHEMBL3638241	Kidney	None	None	CHEMBL1808	Angiotensin-converting enzyme	Homo sapiens	SINGLE PROTEIN	CHEMBL1146940	1	Scientific Literature	Bioorg. Med. Chem. Lett.	2006	None
CHEMBL204510		0	366.42	0	-0.55	15	NCCC[C@H](NC(=O)[C@@H](N)Cc1ccco1)C(=O)N1CCC[C@H]1C(=O)O	Activity	'='	8.67	mU/ml									False	CHEMBL861822	Activity against ACE in bovine kidney	B	BAO_0000221	tissue-based format	Bos taurus	CHEMBL3638241	Kidney	None	None	CHEMBL1808	Angiotensin-converting enzyme	Homo sapiens	SINGLE PROTEIN	CHEMBL1146940	1	Scientific Literature	Bioorg. Med. Chem. Lett.	2006	None
CHEMBL205442		0	404.51	0	0.64	3	NCCCC[C@H](NC(=O)C[C@@H](N)Cc1ccccc1)C(=O)N1CCC[C@H]1C(=O)O	Activity	'='	10.42	mU/ml									False	CHEMBL861822	Activity against ACE in bovine kidney	B	BAO_0000221	tissue-based format	Bos taurus	CHEMBL3638241	Kidney	None	None	CHEMBL1808	Angiotensin-converting enzyme	Homo sapiens	SINGLE PROTEIN	CHEMBL1146940	1	Scientific Literature	Bioorg. Med. Chem. Lett.	2006	None
CHEMBL204510		0	366.42	0	-0.55	15	NCCC[C@H](NC(=O)[C@@H](N)Cc1ccco1)C(=O)N1CCC[C@H]1C(=O)O	Inhibition	'='	35.61	%				UO_0000187					False	CHEMBL861823	Inhibition of ACE in bovine kidney	B	BAO_0000221	tissue-based format	Bos taurus	CHEMBL3638241	Kidney	None	None	CHEMBL1808	Angiotensin-converting enzyme	Homo sapiens	SINGLE PROTEIN	CHEMBL1146940	1	Scientific Literature	Bioorg. Med. Chem. Lett.	2006	None
CHEMBL298827	(S)-THIORPHAN	0	253.32	0	0.98	121 (Thiorphan)	O=C(O)CNC(=O)[C@@H](CS)Cc1ccccc1	IC50	'='	860.0	nM	6.07			UO_0000065	23.94	0.49	5.09	9.13	False	CHEMBL648689	Inhibitory activity against angiotensin I converting enzyme (ACE)	B	BAO_0000357	single protein format	None	None	None	None	None	CHEMBL1808	Angiotensin-converting enzyme	Homo sapiens	SINGLE PROTEIN	CHEMBL1133572	1	Scientific Literature	J. Med. Chem.	2000	None
CHEMBL579	SPIRAPRILAT	0	438.57	0	1.91	25 (Spiraprilat)	C[C@H](N[C@@H](CCc1ccccc1)C(=O)O)C(=O)N1CC2(C[C@H]1C(=O)O)SCCS2	ID50	'='	0.03	mg.kg-1				UO_0000308					False	CHEMBL651247	Compound was tested for inhibitory activity against Angiotensin I converting enzyme when administered intraperitoneally to anesthetized dogs	B	BAO_0000357	single protein format	Canis lupus familiaris	None	None	None	None	CHEMBL1808	Angiotensin-converting enzyme	Homo sapiens	SINGLE PROTEIN	CHEMBL1124532	1	Scientific Literature	J. Med. Chem.	1989	None
CHEMBL25996		0	393.51	0	2.75	8a	CCOC(=O)C(CCc1ccccc1)SC(C)C(=O)N1CCCC1C(=O)O	IC50	'='	2900.0	nM	5.54			UO_0000065	14.07	0.28	2.79	6.60	False	CHEMBL648701	In vitro inhibitory activity against Angiotensin I converting enzyme from unpurified guinea pig serum	B	BAO_0000357	single protein format	Cavia porcellus	None	None	None	None	CHEMBL1808	Angiotensin-converting enzyme	Homo sapiens	SINGLE PROTEIN	CHEMBL1123106	1	Scientific Literature	J. Med. Chem.	1985	None
CHEMBL421361		0	204.18	0	-1.62	EG	N[C@@H](CCC(=O)O)C(=O)NCC(=O)O	IC50	'='	10000000.0	nM		Outside typical range		UO_0000065					False	CHEMBL858254	Biological activity was measured against Angiotensin I converting enzyme	B	BAO_0000357	single protein format	None	None	None	None	None	CHEMBL1808	Angiotensin-converting enzyme	Homo sapiens	SINGLE PROTEIN	CHEMBL1128468	1	Scientific Literature	J. Med. Chem.	1995	None
CHEMBL431	SPIRAPRIL	4	466.63	0	2.39	5 (Spirapiril)	CCOC(=O)[C@H](CCc1ccccc1)N[C@@H](C)C(=O)N1CC2(C[C@H]1C(=O)O)SCCS2	ID50	'='	0.3	mg.kg-1				UO_0000308					False	CHEMBL645257	Compound was tested for inhibitory activity against angiotensin converting enzyme when administered intraperitoneally to anesthetized dogs	B	BAO_0000357	single protein format	Canis lupus familiaris	None	None	None	None	CHEMBL1808	Angiotensin-converting enzyme	Homo sapiens	SINGLE PROTEIN	CHEMBL1124532	1	Scientific Literature	J. Med. Chem.	1989	None
CHEMBL271718		0	569.57	1	2.74	10	O=C(O)[C@@H](O)CN(CCN1C(=O)c2cccc3cccc(c23)C1=O)C(=O)N[C@@H](Cc1ccc2ccccc2c1)C(=O)O	IC50	'='	1980.0	nM	5.70			UO_0000065	10.01	0.19	2.96	3.47	False	CHEMBL930672	Inhibition of ACE	B	BAO_0000357	single protein format	None	None	None	None	None	CHEMBL1808	Angiotensin-converting enzyme	Homo sapiens	SINGLE PROTEIN	CHEMBL1143110	1	Scientific Literature	Bioorg. Med. Chem. Lett.	2008	None
CHEMBL12700		0	260.20	0	1.77	5, 2,3,6,7-THX	O=c1c2cc(O)c(O)cc2oc2cc(O)c(O)cc12	IC50	'='	769000.0	nM		Outside typical range		UO_0000065					False	CHEMBL964320	Inhibition of ACE	B	BAO_0000357	single protein format	None	None	None	None	None	CHEMBL1808	Angiotensin-converting enzyme	Homo sapiens	SINGLE PROTEIN	CHEMBL1159033	1	Scientific Literature	J. Nat. Prod.	1992	None
CHEMBL477740		0	260.20	0	1.77	1, 3,4,6,7-THX	O=c1c2cc(O)c(O)cc2oc2c(O)c(O)ccc12	Inhibition	'='	90.0	%				UO_0000187					False	CHEMBL964322	Inhibition of ACE at 200 uM	B	BAO_0000357	single protein format	None	None	None	None	None	CHEMBL1808	Angiotensin-converting enzyme	Homo sapiens	SINGLE PROTEIN	CHEMBL1159033	1	Scientific Literature	J. Nat. Prod.	1992	None
CHEMBL50559		0	414.48	0	1.91	3h	C[C@@H]1Oc2ccccc2N(CC(=O)O)C(=O)[C@H]1NC(=O)[C@@H](S)Cc1ccccc1	IC50	'='	36.0	nM	7.44			UO_0000065	17.96	0.35	5.53	7.76	False	CHEMBL648282	Tested in vitro for inhibition of Angiotensin converting enzyme (ACE)	B	BAO_0000357	single protein format	None	None	None	None	None	CHEMBL1808	Angiotensin-converting enzyme	Homo sapiens	SINGLE PROTEIN	CHEMBL1127937	1	Scientific Literature	Bioorg. Med. Chem. Lett.	1994	None
CHEMBL578	ENALAPRIL	4	376.45	0	1.60	113 (enalapril)	CCOC(=O)[C@H](CCc1ccccc1)N[C@@H](C)C(=O)N1CCC[C@H]1C(=O)O	IC50	'='	4.5	nM	8.35			UO_0000065	22.17	0.42	6.75	8.70	False	CHEMBL648689	Inhibitory activity against angiotensin I converting enzyme (ACE)	B	BAO_0000357	single protein format	None	None	None	None	None	CHEMBL1808	Angiotensin-converting enzyme	Homo sapiens	SINGLE PROTEIN	CHEMBL1133572	1	Scientific Literature	J. Med. Chem.	2000	None
CHEMBL60702		0	526.63	1	3.06	17	CCOC(=O)C(CCc1ccccc1)NC(C)C(=O)N1Cc2cc(OC)c(OC)cc2CC1C(=O)OCC	IC50	'='	520.0	nM	6.28			UO_0000065	11.93	0.23	3.22	6.08	False	CHEMBL648350	Inhibition of guinea pig angiotensin I converting enzyme	B	BAO_0000357	single protein format	Cavia porcellus	None	None	None	None	CHEMBL1808	Angiotensin-converting enzyme	Homo sapiens	SINGLE PROTEIN	CHEMBL1123237	1	Scientific Literature	J. Med. Chem.	1986	None
CHEMBL212710		0	494.59	1	2.45	5a	NCCCC[C@H](N[C@@H](CCc1ccccc1)C(=O)O)C(=O)N[C@@H](Cc1c[nH]c2ccccc12)C(=O)O	Ratio Ki	'>'	100.0										False	CHEMBL869860	Selectivity for ACE C domain over ACE N domain	B	BAO_0000357	single protein format	Homo sapiens	None	None	None	None	CHEMBL1808	Angiotensin-converting enzyme	Homo sapiens	SINGLE PROTEIN	CHEMBL1149517	1	Scientific Literature	Bioorg. Med. Chem. Lett.	2006	None
CHEMBL212864		0	468.55	0	3.28	22	CC(C)(C)OC(=O)N[C@@H](Cc1ccccc1)C(=O)CCC(=O)N[C@@H](Cc1ccccc1)C(=O)O	Ki	'='	43000.0	nM	4.37			UO_0000065	9.32	0.18	1.09	3.59	False	CHEMBL869865	Inhibition of recombinant ACE N domain	B	BAO_0000357	single protein format	Homo sapiens	None	None	None	None	CHEMBL1808	Angiotensin-converting enzyme	Homo sapiens	SINGLE PROTEIN	CHEMBL1149521	1	Scientific Literature	Bioorg. Med. Chem. Lett.	2006	None
CHEMBL212710		0	494.59	1	2.45	5a	NCCCC[C@H](N[C@@H](CCc1ccccc1)C(=O)O)C(=O)N[C@@H](Cc1c[nH]c2ccccc12)C(=O)O	Activity						Not Active						False	CHEMBL869859	Inhibition of somatic ACE N domain upto 500 uM	B	BAO_0000357	single protein format	Homo sapiens	None	None	None	None	CHEMBL1808	Angiotensin-converting enzyme	Homo sapiens	SINGLE PROTEIN	CHEMBL1149517	1	Scientific Literature	Bioorg. Med. Chem. Lett.	2006	None
CHEMBL477937		0	428.35	0	2.65	2-tetraacetate	CC(=O)Oc1cc(OC(C)=O)c2c(=O)c3ccc(OC(C)=O)c(OC(C)=O)c3oc2c1	Inhibition	'<'	1.0	%				UO_0000187					False	CHEMBL964321	Inhibition of ACE at 100 uM	B	BAO_0000357	single protein format	None	None	None	None	None	CHEMBL1808	Angiotensin-converting enzyme	Homo sapiens	SINGLE PROTEIN	CHEMBL1159033	1	Scientific Literature	J. Nat. Prod.	1992	None
CHEMBL90973		0	162.14	0	-2.49	GS	NCC(=O)N[C@@H](CO)C(=O)O	IC50	'='	3801893.96	nM		Outside typical range		UO_0000065					False	CHEMBL858254	Biological activity was measured against Angiotensin I converting enzyme	B	BAO_0000357	single protein format	None	None	None	None	None	CHEMBL1808	Angiotensin-converting enzyme	Homo sapiens	SINGLE PROTEIN	CHEMBL1128468	1	Scientific Literature	J. Med. Chem.	1995	None
CHEMBL301979		0	188.23	0	-0.44	IG	CC[C@H](C)[C@H](N)C(=O)NCC(=O)O	IC50	'='	1202264.43	nM		Outside typical range		UO_0000065					False	CHEMBL858254	Biological activity was measured against Angiotensin I converting enzyme	B	BAO_0000357	single protein format	None	None	None	None	None	CHEMBL1808	Angiotensin-converting enzyme	Homo sapiens	SINGLE PROTEIN	CHEMBL1128468	1	Scientific Literature	J. Med. Chem.	1995	None
CHEMBL541207	LEU-ALA	0	202.25	0	-0.05	LA	CC(C)C[C@H](N)C(=O)N[C@@H](C)C(=O)O	IC50	'='	309029.54	nM		Outside typical range		UO_0000065					False	CHEMBL858254	Biological activity was measured against Angiotensin I converting enzyme	B	BAO_0000357	single protein format	None	None	None	None	None	CHEMBL1808	Angiotensin-converting enzyme	Homo sapiens	SINGLE PROTEIN	CHEMBL1128468	1	Scientific Literature	J. Med. Chem.	1995	None
CHEMBL96806		0	231.26	0	-2.43	GR	NCC(=O)N[C@@H](CCCN=C(N)N)C(=O)O	IC50	'='	3235936.57	nM		Outside typical range		UO_0000065					False	CHEMBL858254	Biological activity was measured against Angiotensin I converting enzyme	B	BAO_0000357	single protein format	None	None	None	None	None	CHEMBL1808	Angiotensin-converting enzyme	Homo sapiens	SINGLE PROTEIN	CHEMBL1128468	1	Scientific Literature	J. Med. Chem.	1995	None
CHEMBL345200		0	440.55	0	4.18	11d	Cc1ccc(-c2ccc(S(=O)(=O)N[C@H](Cc3c[nH]c4ccccc34)C(=O)O)s2)cc1	IC50	'>'	1000.0	nM				UO_0000065					False	CHEMBL644702	Inhibitory activity against Angiotensin I converting enzyme	B	BAO_0000357	single protein format	None	None	None	None	None	CHEMBL1808	Angiotensin-converting enzyme	Homo sapiens	SINGLE PROTEIN	CHEMBL1131478	1	Scientific Literature	J. Med. Chem.	1998	None
CHEMBL90069		0	280.32	0	0.49	Table 1, 15	CC(C)[C@H](N)C(=O)N[C@@H](Cc1ccc(O)cc1)C(=O)O	logIC50	'='	1.2										False	CHEMBL3363246	Inhibition of ACE (unknown origin)	B	BAO_0000357	single protein format	Homo sapiens	None	None	None	None	CHEMBL1808	Angiotensin-converting enzyme	Homo sapiens	SINGLE PROTEIN	CHEMBL3352520	1	Scientific Literature	Eur. J. Med. Chem.	2014	None
CHEMBL439762		0	214.26	0	0.05	Table 1, 6	CC(C)[C@H](N)C(=O)N1CCC[C@H]1C(=O)O	logIC50	'='	2.62										False	CHEMBL3363246	Inhibition of ACE (unknown origin)	B	BAO_0000357	single protein format	Homo sapiens	None	None	None	None	CHEMBL1808	Angiotensin-converting enzyme	Homo sapiens	SINGLE PROTEIN	CHEMBL3352520	1	Scientific Literature	Eur. J. Med. Chem.	2014	None
CHEMBL3322119		0	535.65	2	-0.47	Table 1, 85	CC(C)C[C@H](NC(=O)[C@H](Cc1cnc[nH]1)NC(=O)[C@@H](N)C(C)C)C(=O)N[C@@H](C)C(=O)N1CCC[C@H]1C(=O)O	logIC50	'='	0.65										False	CHEMBL3363246	Inhibition of ACE (unknown origin)	B	BAO_0000357	single protein format	Homo sapiens	None	None	None	None	CHEMBL1808	Angiotensin-converting enzyme	Homo sapiens	SINGLE PROTEIN	CHEMBL3352520	1	Scientific Literature	Eur. J. Med. Chem.	2014	None
CHEMBL3322125		0	537.70	1	1.10	Table 1, 94	CC[C@H](C)[C@H](NC(=O)[C@@H]1CCCN1C(=O)[C@H](CC(C)C)NC(=O)[C@@H](N)C(C)C)C(=O)N1CCC[C@H]1C(=O)O	logIC50	'='	1.49										False	CHEMBL3363246	Inhibition of ACE (unknown origin)	B	BAO_0000357	single protein format	Homo sapiens	None	None	None	None	CHEMBL1808	Angiotensin-converting enzyme	Homo sapiens	SINGLE PROTEIN	CHEMBL3352520	1	Scientific Literature	Eur. J. Med. Chem.	2014	None
CHEMBL526682		0	1444.76	None	None	Table 2, 3	CC(C)C[C@H](NC(=O)[C@H](Cc1c[nH]c2ccccc12)NC(=O)[C@H](CCCNC(=N)N)NC(=O)[C@H](CCCCN)NC(=O)[C@@H](N)CCCCN)C(=O)N[C@@H](Cc1c[nH]c2ccccc12)C(=O)N[C@@H](Cc1c[nH]c2ccccc12)C(=O)N[C@@H](Cc1c[nH]c2ccccc12)C(=O)N[C@@H](CCCNC(=N)N)C(=O)O	Ratio IC50	'='	0.3										False	CHEMBL3363247	Inhibition of ACE (unknown origin) relative to peptide Bac2A RLARIVVIRVAR sequence	B	BAO_0000357	single protein format	Homo sapiens	None	None	None	None	CHEMBL1808	Angiotensin-converting enzyme	Homo sapiens	SINGLE PROTEIN	CHEMBL3352520	1	Scientific Literature	Eur. J. Med. Chem.	2014	None
CHEMBL448852		0	1383.63	None	None	Table 2, 12	C[C@@H](O)[C@H](NC(=O)[C@H](CCCCN)NC(=O)[C@H](Cc1c[nH]c2ccccc12)NC(=O)[C@H](Cc1cnc[nH]1)NC(=O)[C@@H](N)CCCNC(=N)N)C(=O)N[C@@H](Cc1c[nH]c2ccccc12)C(=O)N[C@@H](Cc1c[nH]c2ccccc12)C(=O)N[C@@H](CCCCN)C(=O)N[C@@H](CCCNC(=N)N)C(=O)O	Ratio IC50	'='	0.95										False	CHEMBL3363247	Inhibition of ACE (unknown origin) relative to peptide Bac2A RLARIVVIRVAR sequence	B	BAO_0000357	single protein format	Homo sapiens	None	None	None	None	CHEMBL1808	Angiotensin-converting enzyme	Homo sapiens	SINGLE PROTEIN	CHEMBL3352520	1	Scientific Literature	Eur. J. Med. Chem.	2014	None
CHEMBL526674		0	1416.75	None	None	Table 2, 19	CC[C@H](C)[C@H](NC(=O)[C@H](CCCCN)NC(=O)[C@H](Cc1c[nH]c2ccccc12)NC(=O)[C@H](Cc1c[nH]c2ccccc12)NC(=O)[C@@H](N)CCCCN)C(=O)N[C@@H](Cc1c[nH]c2ccccc12)C(=O)N[C@@H](Cc1c[nH]c2ccccc12)C(=O)N[C@@H](CCCCN)C(=O)N[C@@H](CCCNC(=N)N)C(=O)O	Ratio IC50	'='	0.2										False	CHEMBL3363247	Inhibition of ACE (unknown origin) relative to peptide Bac2A RLARIVVIRVAR sequence	B	BAO_0000357	single protein format	Homo sapiens	None	None	None	None	CHEMBL1808	Angiotensin-converting enzyme	Homo sapiens	SINGLE PROTEIN	CHEMBL3352520	1	Scientific Literature	Eur. J. Med. Chem.	2014	None
CHEMBL506459		0	1342.66	None	None	Table 2, 20	CC[C@H](C)[C@H](NC(=O)[C@@H](N)CCCNC(=N)N)C(=O)N[C@@H](CCCCN)C(=O)N[C@H](C(=O)N[C@H](C(=O)N[C@@H](Cc1c[nH]c2ccccc12)C(=O)N[C@@H](Cc1c[nH]c2ccccc12)C(=O)N[C@@H](Cc1c[nH]c2ccccc12)C(=O)N[C@@H](CCCNC(=N)N)C(=O)O)[C@@H](C)CC)C(C)C	Ratio IC50	'='	0.51										False	CHEMBL3363247	Inhibition of ACE (unknown origin) relative to peptide Bac2A RLARIVVIRVAR sequence	B	BAO_0000357	single protein format	Homo sapiens	None	None	None	None	CHEMBL1808	Angiotensin-converting enzyme	Homo sapiens	SINGLE PROTEIN	CHEMBL3352520	1	Scientific Literature	Eur. J. Med. Chem.	2014	None
CHEMBL507372		0	1317.65	None	None	Table 2, 22	CC[C@H](C)[C@H](NC(=O)[C@H](Cc1ccccc1)NC(=O)[C@H](CCCNC(=N)N)NC(=O)[C@@H](N)CC(C)C)C(=O)N[C@@H](CC(C)C)C(=O)N[C@@H](Cc1c[nH]c2ccccc12)C(=O)N[C@@H](Cc1c[nH]c2ccccc12)C(=O)N[C@@H](CCCCN)C(=O)N[C@@H](CCCNC(=N)N)C(=O)O	Ratio IC50	'='	0.88										False	CHEMBL3363247	Inhibition of ACE (unknown origin) relative to peptide Bac2A RLARIVVIRVAR sequence	B	BAO_0000357	single protein format	Homo sapiens	None	None	None	None	CHEMBL1808	Angiotensin-converting enzyme	Homo sapiens	SINGLE PROTEIN	CHEMBL3352520	1	Scientific Literature	Eur. J. Med. Chem.	2014	None
CHEMBL500619		0	1472.77	None	None	Table 2, 4	CC[C@H](C)[C@H](NC(=O)[C@H](Cc1c[nH]c2ccccc12)NC(=O)[C@H](Cc1c[nH]c2ccccc12)NC(=O)[C@H](CCCCN)NC(=O)[C@H](CCCNC(=N)N)NC(=O)[C@H](Cc1c[nH]c2ccccc12)NC(=O)[C@H](Cc1c[nH]c2ccccc12)NC(=O)[C@@H](N)CCCNC(=N)N)C(=O)N[C@@H](CCCNC(=N)N)C(=O)O	Ratio IC50	'='	6.62										False	CHEMBL3363248	Ratio of compound IC50 to peptide Bac2A RLARIVVIRVAR IC50 for ACE (unknown origin)	B	BAO_0000357	single protein format	Homo sapiens	None	None	None	None	CHEMBL1808	Angiotensin-converting enzyme	Homo sapiens	SINGLE PROTEIN	CHEMBL3352520	1	Scientific Literature	Eur. J. Med. Chem.	2014	None
CHEMBL525993		0	1348.67	None	None	Table 2, 13	CC[C@H](C)[C@H](NC(=O)[C@H](Cc1c[nH]c2ccccc12)NC(=O)[C@H](Cc1c[nH]c2ccccc12)NC(=O)[C@H](CCCCN)NC(=O)[C@H](CC(C)C)NC(=O)[C@H](CCCNC(=N)N)NC(=O)[C@H](CCCCN)NC(=O)[C@@H](N)CCCNC(=N)N)C(=O)N[C@@H](Cc1ccc(O)cc1)C(=O)O	Ratio IC50	'='	6.74										False	CHEMBL3363248	Ratio of compound IC50 to peptide Bac2A RLARIVVIRVAR IC50 for ACE (unknown origin)	B	BAO_0000357	single protein format	Homo sapiens	None	None	None	None	CHEMBL1808	Angiotensin-converting enzyme	Homo sapiens	SINGLE PROTEIN	CHEMBL3352520	1	Scientific Literature	Eur. J. Med. Chem.	2014	None
CHEMBL1807689		0	278.31	0	0.34	Table 1, 1	N[C@@H](Cc1ccc(O)cc1)C(=O)N1CCC[C@H]1C(=O)O	logIC50	'='	2.86										False	CHEMBL3363246	Inhibition of ACE (unknown origin)	B	BAO_0000357	single protein format	Homo sapiens	None	None	None	None	CHEMBL1808	Angiotensin-converting enzyme	Homo sapiens	SINGLE PROTEIN	CHEMBL3352520	1	Scientific Literature	Eur. J. Med. Chem.	2014	None
CHEMBL3321997		0	357.41	0	-0.21	Table 1, 43	CC[C@H](C)[C@H](N)C(=O)N[C@@H](CCC(=O)O)C(=O)N1CCC[C@H]1C(=O)O	logIC50	'='	0.2										False	CHEMBL3363246	Inhibition of ACE (unknown origin)	B	BAO_0000357	single protein format	Homo sapiens	None	None	None	None	CHEMBL1808	Angiotensin-converting enzyme	Homo sapiens	SINGLE PROTEIN	CHEMBL3352520	1	Scientific Literature	Eur. J. Med. Chem.	2014	None
CHEMBL3321998		0	328.37	1	-2.23	Table 1, 45	N=C(N)NCCC[C@H](NC(=O)CN)C(=O)N1CCC[C@H]1C(=O)O	logIC50	'='	1.3										False	CHEMBL3363246	Inhibition of ACE (unknown origin)	B	BAO_0000357	single protein format	Homo sapiens	None	None	None	None	CHEMBL1808	Angiotensin-converting enzyme	Homo sapiens	SINGLE PROTEIN	CHEMBL3352520	1	Scientific Literature	Eur. J. Med. Chem.	2014	None
CHEMBL28361		0	333.39	0	0.14	Table 1, 59	C[C@H](NC(=O)[C@@H](N)Cc1ccccc1)C(=O)N1CCC[C@H]1C(=O)O	logIC50	'='	0.58										False	CHEMBL3363246	Inhibition of ACE (unknown origin)	B	BAO_0000357	single protein format	Homo sapiens	None	None	None	None	CHEMBL1808	Angiotensin-converting enzyme	Homo sapiens	SINGLE PROTEIN	CHEMBL3352520	1	Scientific Literature	Eur. J. Med. Chem.	2014	None
CHEMBL3322137		0	632.76	2	-0.48	Table 1, 106	CC(C)C[C@H](N)C(=O)N[C@@H](Cc1cnc[nH]1)C(=O)N[C@@H](CC(C)C)C(=O)N1CCC[C@H]1C(=O)NCC(=O)N1CCC[C@H]1C(=O)O	logIC50	'='	0.28										False	CHEMBL3363246	Inhibition of ACE (unknown origin)	B	BAO_0000357	single protein format	Homo sapiens	None	None	None	None	CHEMBL1808	Angiotensin-converting enzyme	Homo sapiens	SINGLE PROTEIN	CHEMBL3352520	1	Scientific Literature	Eur. J. Med. Chem.	2014	None
CHEMBL525754		0	1459.77	None	None	Table 2, 18	N=C(N)NCCC[C@H](NC(=O)[C@H](CCCCN)NC(=O)[C@H](Cc1c[nH]c2ccccc12)NC(=O)[C@H](Cc1c[nH]c2ccccc12)NC(=O)[C@H](CCCCN)NC(=O)[C@H](Cc1c[nH]c2ccccc12)NC(=O)[C@H](CCCNC(=N)N)NC(=O)[C@H](CCCCN)NC(=O)[C@@H](N)Cc1c[nH]c2ccccc12)C(=O)O	Ratio IC50	'='	0.25										False	CHEMBL3363247	Inhibition of ACE (unknown origin) relative to peptide Bac2A RLARIVVIRVAR sequence	B	BAO_0000357	single protein format	Homo sapiens	None	None	None	None	CHEMBL1808	Angiotensin-converting enzyme	Homo sapiens	SINGLE PROTEIN	CHEMBL3352520	1	Scientific Literature	Eur. J. Med. Chem.	2014	None
CHEMBL1560	CAPTOPRIL	4	217.29	0	0.63	1a	C[C@H](CS)C(=O)N1CCC[C@H]1C(=O)O	IC50	'='	20.0	nM	7.70			UO_0000065	35.43	0.75	7.07	13.36	False	CHEMBL645287	In vitro inhibitory activity against Angiotensin I converting enzyme	B	BAO_0000357	single protein format	None	None	None	None	None	CHEMBL1808	Angiotensin-converting enzyme	Homo sapiens	SINGLE PROTEIN	CHEMBL1122972	1	Scientific Literature	J. Med. Chem.	1985	None
CHEMBL456278		0	358.44	0	1.96	11s	C[C@H](CS)C(=O)N[C@@H](CSCc1ccc([N+](=O)[O-])cc1)C(=O)O	IC50	'='	320.0	nM	6.50			UO_0000065	18.12	0.39	4.53	5.93	False	CHEMBL1013488	Inhibition of angiotensin-converting enzyme in whole blood by HPLC	B	BAO_0000221	tissue-based format	None	CHEMBL3638178	Blood	None	None	CHEMBL1808	Angiotensin-converting enzyme	Homo sapiens	SINGLE PROTEIN	CHEMBL1154514	1	Scientific Literature	Bioorg. Med. Chem. Lett.	2009	None
CHEMBL434617		0	596.64	2	-1.23	41	CC(NC(C(=O)O)C1CCCN1C(=O)NC(CCCCN)C(=O)N1C(=O)CCC1C(=O)O)C(=O)N1CCCC1C(=O)O	IC50	'='	8.5	nM	8.07			UO_0000065	13.53	0.26	9.30	3.36	False	CHEMBL645287	In vitro inhibitory activity against Angiotensin I converting enzyme	B	BAO_0000357	single protein format	None	None	None	None	None	CHEMBL1808	Angiotensin-converting enzyme	Homo sapiens	SINGLE PROTEIN	CHEMBL1122972	1	Scientific Literature	J. Med. Chem.	1985	None
CHEMBL1592	QUINAPRIL	4	438.52	0	2.57	quinapril	CCOC(=O)[C@H](CCc1ccccc1)N[C@@H](C)C(=O)N1Cc2ccccc2C[C@H]1C(=O)O	IC50	'='	8.3	nM	8.08			UO_0000065	18.43	0.34	5.51	8.42	True	CHEMBL644700	Compound was tested for its inhibitory potency against angiotensin I converting enzyme.	B	BAO_0000357	single protein format	None	None	None	None	None	CHEMBL1808	Angiotensin-converting enzyme	Homo sapiens	SINGLE PROTEIN	CHEMBL1125229	1	Scientific Literature	J. Med. Chem.	1991	None
CHEMBL342373		0	414.42	0	-1.25	34	CC(NC(C(=O)O)C1CCCN1C(=O)NCC(=O)O)C(=O)N1CCCC1C(=O)O	IC50	'='	6.0	nM	8.22			UO_0000065	19.84	0.39	9.47	4.66	False	CHEMBL645287	In vitro inhibitory activity against Angiotensin I converting enzyme	B	BAO_0000357	single protein format	None	None	None	None	None	CHEMBL1808	Angiotensin-converting enzyme	Homo sapiens	SINGLE PROTEIN	CHEMBL1122972	1	Scientific Literature	J. Med. Chem.	1985	None
CHEMBL525616		0	1545.83	None	None	Table 2, 1	N=C(N)NCCC[C@H](N)C(=O)N[C@@H](Cc1c[nH]c2ccccc12)C(=O)N[C@@H](CCCNC(=N)N)C(=O)N[C@@H](CCCNC(=N)N)C(=O)N[C@@H](CCCCN)C(=O)N[C@@H](Cc1c[nH]c2ccccc12)C(=O)N[C@@H](Cc1c[nH]c2ccccc12)C(=O)N[C@@H](Cc1c[nH]c2ccccc12)C(=O)N[C@@H](Cc1c[nH]c2ccccc12)C(=O)O	Ratio IC50	'='	0.39										False	CHEMBL3363247	Inhibition of ACE (unknown origin) relative to peptide Bac2A RLARIVVIRVAR sequence	B	BAO_0000357	single protein format	Homo sapiens	None	None	None	None	CHEMBL1808	Angiotensin-converting enzyme	Homo sapiens	SINGLE PROTEIN	CHEMBL3352520	1	Scientific Literature	Eur. J. Med. Chem.	2014	None
CHEMBL524316		0	1472.77	None	None	Table 2, 2	CC[C@H](C)[C@H](NC(=O)[C@@H](N)CCCNC(=N)N)C(=O)N[C@@H](CCCCN)C(=O)N[C@@H](CCCNC(=N)N)C(=O)N[C@@H](Cc1c[nH]c2ccccc12)C(=O)N[C@@H](Cc1c[nH]c2ccccc12)C(=O)N[C@@H](Cc1c[nH]c2ccccc12)C(=O)N[C@@H](Cc1c[nH]c2ccccc12)C(=O)N[C@@H](CCCNC(=N)N)C(=O)O	Ratio IC50	'='	6.51										False	CHEMBL3363248	Ratio of compound IC50 to peptide Bac2A RLARIVVIRVAR IC50 for ACE (unknown origin)	B	BAO_0000357	single protein format	Homo sapiens	None	None	None	None	CHEMBL1808	Angiotensin-converting enzyme	Homo sapiens	SINGLE PROTEIN	CHEMBL3352520	1	Scientific Literature	Eur. J. Med. Chem.	2014	None
CHEMBL499090		0	1517.81	None	None	Table 2, 23	N=C(N)NCCC[C@H](NC(=O)[C@H](CCCCN)NC(=O)[C@H](Cc1c[nH]c2ccccc12)NC(=O)[C@H](Cc1c[nH]c2ccccc12)NC(=O)[C@H](Cc1c[nH]c2ccccc12)NC(=O)[C@H](Cc1c[nH]c2ccccc12)NC(=O)[C@H](Cc1c[nH]c2ccccc12)NC(=O)[C@H](CCCNC(=N)N)NC(=O)[C@@H](N)CCCCN)C(=O)O	Ratio IC50	'='	6.66										False	CHEMBL3363248	Ratio of compound IC50 to peptide Bac2A RLARIVVIRVAR IC50 for ACE (unknown origin)	B	BAO_0000357	single protein format	Homo sapiens	None	None	None	None	CHEMBL1808	Angiotensin-converting enzyme	Homo sapiens	SINGLE PROTEIN	CHEMBL3352520	1	Scientific Literature	Eur. J. Med. Chem.	2014	None
CHEMBL109266	RHAPONTIN	0	420.41	1	0.46	Rhaponticin	COc1ccc(/C=C/c2cc(O)cc(O[C@@H]3O[C@H](CO)[C@@H](O)[C@H](O)[C@H]3O)c2)cc1O	Inhibition	'='	18.25	%				UO_0000187					False	CHEMBL4057853	Inhibition of recombinant human ACE at 100 uM using Mca-R-P-PG-F-S-A-F-K(Dnp)-OH as substrate measured every 2 mins for 8 mins by fluorescence assay	B	BAO_0000357	single protein format	Homo sapiens	None	None	None	None	CHEMBL1808	Angiotensin-converting enzyme	Homo sapiens	SINGLE PROTEIN	CHEMBL4052767	1	Scientific Literature	Bioorg Med Chem Lett	2017	None
CHEMBL3322013		0	384.48	1	-0.82	Table 1, 64	CC[C@H](C)[C@H](N)C(=O)N[C@@H](CCCNC(=N)N)C(=O)N1CCC[C@H]1C(=O)O	logIC50	'='	-0.13										False	CHEMBL3363246	Inhibition of ACE (unknown origin)	B	BAO_0000357	single protein format	Homo sapiens	None	None	None	None	CHEMBL1808	Angiotensin-converting enzyme	Homo sapiens	SINGLE PROTEIN	CHEMBL3352520	1	Scientific Literature	Eur. J. Med. Chem.	2014	None
CHEMBL508762		0	1340.56	None	None	Table 2, 16	CC(C)[C@H](NC(=O)CNC(=O)[C@H](Cc1cnc[nH]1)NC(=O)[C@@H](N)Cc1c[nH]c2ccccc12)C(=O)N[C@@H](CCCNC(=N)N)C(=O)N[C@@H](Cc1c[nH]c2ccccc12)C(=O)N[C@@H](Cc1c[nH]c2ccccc12)C(=O)N[C@@H](CCCCN)C(=O)N[C@@H](Cc1c[nH]c2ccccc12)C(=O)O	Ratio IC50	'='	2.5										False	CHEMBL3363247	Inhibition of ACE (unknown origin) relative to peptide Bac2A RLARIVVIRVAR sequence	B	BAO_0000357	single protein format	Homo sapiens	None	None	None	None	CHEMBL1808	Angiotensin-converting enzyme	Homo sapiens	SINGLE PROTEIN	CHEMBL3352520	1	Scientific Literature	Eur. J. Med. Chem.	2014	None
CHEMBL4110944		0	457.57	0	1.19	BDBM197051	CC(C)C[C@H](S)C(=O)N1C[C@@H](F)C[C@H]1C(=O)N1CCC[C@H]1C(=O)N1CC[C@@H](C(=O)O)C1	IC50	'='	68000.0	nM	4.17		350119	UO_0000065	9.11	0.18	2.98	4.24	False	CHEMBL3887730	Enzyme Assay: Human recombinant angiotensin-converting enzyme (hrACE) was obtained from R&D Systems (Minneapolis, Minn.). Its enzyme activity was determined using the internally quenched fluorescent substrate ES005: (7-methoxycoumarin-4-yl)acetyl-Arg-Pro-Pro-Gly-Phe-Ser-Ala-Phe-(2,4-dinitrophenyl)-Lys (R&D Systems, Minneapolis, Minn.). The assay buffer was 0.1 M HEPES, pH 7.4, and the temperature…	B	BAO_0000357	single protein format	Homo sapiens	None	None	None	None	CHEMBL1808	Angiotensin-converting enzyme	Homo sapiens	SINGLE PROTEIN	CHEMBL3886427	37	BindingDB Database		2015	None
CHEMBL430431		0	453.63	0	4.74	29u	Cc1ccc(CSC[C@@H](NC(=O)[C@H](CS)Cc2ccc3ccccc3c2)C(=O)O)cc1	IC50	'='	3100.0	nM	5.51			UO_0000065	12.14	0.24	0.77	8.30	False	CHEMBL648450	Tested in vitro for its inhibitory activity against neutral endopeptidase (NEP)	B	BAO_0000357	single protein format	Oryctolagus cuniculus	None	None	None	None	CHEMBL1808	Angiotensin-converting enzyme	Homo sapiens	SINGLE PROTEIN	CHEMBL1127600	1	Scientific Literature	J. Med. Chem.	1994	None
CHEMBL3414814		0	475.55	1	5.45	9e	Cc1ccc(-c2nc3ccccc3c(=O)n2CC(O)COc2cccc3[nH]c4ccccc4c23)cc1	Inhibition	'='	100.0	%				UO_0000187					False	CHEMBL3421145	Inhibition of ACE (unknown origin) at 1 uM using synthetic peptide hippuryl-histidyl-leucine substrate by high-throughput colorimetric screening method relative to lisinopril	B	BAO_0000357	single protein format	Homo sapiens	None	None	None	None	CHEMBL1808	Angiotensin-converting enzyme	Homo sapiens	SINGLE PROTEIN	CHEMBL3414498	1	Scientific Literature	Eur. J. Med. Chem.	2015	None
CHEMBL84969		0	329.44	0	1.26	BB-3554	CCCCC(CN(O)C=O)C(=O)N[C@H](C(=O)N(C)C)C(C)(C)C	IC50						Not Determined						False	CHEMBL645456	Compound was tested for its inhibitory activity against Angiotensin I converting enzyme; ND=Not determined	B	BAO_0000357	single protein format	None	None	None	None	None	CHEMBL1808	Angiotensin-converting enzyme	Homo sapiens	SINGLE PROTEIN	CHEMBL1133973	1	Scientific Literature	Bioorg. Med. Chem. Lett.	2001	None
CHEMBL86891		0	320.35	0	0.35	34	O=C(O)CN1CCC(NC(CCc2ccccc2)C(=O)O)C1=O	IC50	'='	19000.0	nM	4.72			UO_0000065	14.74	0.28	4.37	4.41	False	CHEMBL644704	Inhibitory concentration (isomer B) against Angiotensin I converting enzyme	B	BAO_0000357	single protein format	None	None	None	None	None	CHEMBL1808	Angiotensin-converting enzyme	Homo sapiens	SINGLE PROTEIN	CHEMBL1123398	1	Scientific Literature	J. Med. Chem.	1986	None
CHEMBL92255		0	321.38	0	-0.82	Table 1, 18	NC(N)=NCCC[C@H](N)C(=O)N[C@@H](Cc1ccccc1)C(=O)O	logIC50	'='	1.97										False	CHEMBL3363246	Inhibition of ACE (unknown origin)	B	BAO_0000357	single protein format	Homo sapiens	None	None	None	None	CHEMBL1808	Angiotensin-converting enzyme	Homo sapiens	SINGLE PROTEIN	CHEMBL3352520	1	Scientific Literature	Eur. J. Med. Chem.	2014	None
CHEMBL3322020		0	462.50	0	-1.19	Table 1, 72	N[C@@H](CO)C(=O)N1CCC[C@H]1C(=O)N[C@@H](Cc1ccc(O)cc1)C(=O)N1CCC[C@H]1C(=O)O	logIC50	'='	2.93										False	CHEMBL3363246	Inhibition of ACE (unknown origin)	B	BAO_0000357	single protein format	Homo sapiens	None	None	None	None	CHEMBL1808	Angiotensin-converting enzyme	Homo sapiens	SINGLE PROTEIN	CHEMBL3352520	1	Scientific Literature	Eur. J. Med. Chem.	2014	None
CHEMBL3322110		0	438.57	0	0.96	Table 1, 76	CC[C@H](C)[C@H](N)C(=O)N[C@@H](CC(C)C)C(=O)N1CCC[C@H]1C(=O)N1CCC[C@H]1C(=O)O	logIC50	'='	2.24										False	CHEMBL3363246	Inhibition of ACE (unknown origin)	B	BAO_0000357	single protein format	Homo sapiens	None	None	None	None	CHEMBL1808	Angiotensin-converting enzyme	Homo sapiens	SINGLE PROTEIN	CHEMBL3352520	1	Scientific Literature	Eur. J. Med. Chem.	2014	None
CHEMBL3322139		0	777.97	2	2.16	Table 1, 108	CC(C)C[C@H](N)C(=O)N[C@@H](Cc1cnc[nH]1)C(=O)N[C@@H](CC(C)C)C(=O)N[C@@H](Cc1c[nH]c2ccccc12)C(=O)N[C@@H](CC(C)C)C(=O)N1CCC[C@H]1C(=O)O	logIC50	'='	0.95										False	CHEMBL3363246	Inhibition of ACE (unknown origin)	B	BAO_0000357	single protein format	Homo sapiens	None	None	None	None	CHEMBL1808	Angiotensin-converting enzyme	Homo sapiens	SINGLE PROTEIN	CHEMBL3352520	1	Scientific Literature	Eur. J. Med. Chem.	2014	None
CHEMBL506459		0	1342.66	None	None	Table 2, 20	CC[C@H](C)[C@H](NC(=O)[C@@H](N)CCCNC(=N)N)C(=O)N[C@@H](CCCCN)C(=O)N[C@H](C(=O)N[C@H](C(=O)N[C@@H](Cc1c[nH]c2ccccc12)C(=O)N[C@@H](Cc1c[nH]c2ccccc12)C(=O)N[C@@H](Cc1c[nH]c2ccccc12)C(=O)N[C@@H](CCCNC(=N)N)C(=O)O)[C@@H](C)CC)C(C)C	Ratio IC50	'='	6.29										False	CHEMBL3363248	Ratio of compound IC50 to peptide Bac2A RLARIVVIRVAR IC50 for ACE (unknown origin)	B	BAO_0000357	single protein format	Homo sapiens	None	None	None	None	CHEMBL1808	Angiotensin-converting enzyme	Homo sapiens	SINGLE PROTEIN	CHEMBL3352520	1	Scientific Literature	Eur. J. Med. Chem.	2014	None
CHEMBL191879		0	497.49	0	4.31	14	CC(=O)S[C@@H]1C[C@@H](COCc2cc(F)c(F)cc2F)N(C(=O)Oc2cccc3c2OCCO3)C1	IC50	'>'	100000.0	nM				UO_0000065					False	CHEMBL832631	Inhibitory concentration against human angiotensin I converting enzyme	B	BAO_0000357	single protein format	Homo sapiens	None	None	None	None	CHEMBL1808	Angiotensin-converting enzyme	Homo sapiens	SINGLE PROTEIN	CHEMBL1144347	1	Scientific Literature	J. Med. Chem.	2005	None
CHEMBL3264007		0	477.50	1	1.53	2, K-4	CN[C@H](C(=O)N[C@@H](Cc1ccccc1)C(=O)N[C@@H](Cc1ccc(O)cc1)P(=O)(O)O)C(C)C	Ki						Not Determined						False	CHEMBL3269461	Inhibition of human ACE C-terminal domain using Cbz-Phe-His-Leu-OH substrate	B	BAO_0000357	single protein format	Homo sapiens	None	None	None	None	CHEMBL1808	Angiotensin-converting enzyme	Homo sapiens	SINGLE PROTEIN	CHEMBL3259630	1	Scientific Literature	ACS Med. Chem. Lett.	2014	None
CHEMBL1233799		0	535.53	2	1.54	1, K-26	CC[C@H](C)[C@H](NC(C)=O)C(=O)N[C@@H](Cc1ccc(O)cc1)C(=O)N[C@@H](Cc1ccc(O)cc1)P(=O)(O)O	IC50	'='	11.0	nM	7.96			UO_0000065	14.86	0.29	6.42	4.30	False	CHEMBL3269460	Inhibition of human ACE N-terminal domain using Cbz-Phe-His-Leu-OH substrate	B	BAO_0000357	single protein format	Homo sapiens	None	None	None	None	CHEMBL1808	Angiotensin-converting enzyme	Homo sapiens	SINGLE PROTEIN	CHEMBL3259630	1	Scientific Literature	ACS Med. Chem. Lett.	2014	None
CHEMBL3264010		0	519.54	2	1.83	5, SF2513 C	CC[C@H](C)[C@H](NC(C)=O)C(=O)N[C@@H](Cc1ccccc1)C(=O)N[C@@H](Cc1ccc(O)cc1)P(=O)(O)O	Ki	'='	12.0	nM	7.92			UO_0000065	15.25	0.30	6.09	4.80	False	CHEMBL3269460	Inhibition of human ACE N-terminal domain using Cbz-Phe-His-Leu-OH substrate	B	BAO_0000357	single protein format	Homo sapiens	None	None	None	None	CHEMBL1808	Angiotensin-converting enzyme	Homo sapiens	SINGLE PROTEIN	CHEMBL3259630	1	Scientific Literature	ACS Med. Chem. Lett.	2014	None
CHEMBL316103		0	252.27	0	-0.15	YA	C[C@H](NC(=O)[C@@H](N)Cc1ccc(O)cc1)C(=O)O	IC50	'='	457088.19	nM		Outside typical range		UO_0000065					False	CHEMBL858254	Biological activity was measured against Angiotensin I converting enzyme	B	BAO_0000357	single protein format	None	None	None	None	None	CHEMBL1808	Angiotensin-converting enzyme	Homo sapiens	SINGLE PROTEIN	CHEMBL1128468	1	Scientific Literature	J. Med. Chem.	1995	None
CHEMBL3321988		0	295.30	0	-1.29	Table 1, 14	NC(=O)C[C@H](N)C(=O)N[C@@H](Cc1ccc(O)cc1)C(=O)O	logIC50	'='	1.51										False	CHEMBL3363246	Inhibition of ACE (unknown origin)	B	BAO_0000357	single protein format	Homo sapiens	None	None	None	None	CHEMBL1808	Angiotensin-converting enzyme	Homo sapiens	SINGLE PROTEIN	CHEMBL3352520	1	Scientific Literature	Eur. J. Med. Chem.	2014	None
CHEMBL3322015		0	356.42	0	-0.81	Table 1, 66	CC(C)C[C@H](N)C(=O)N[C@@H](CCC(N)=O)C(=O)N1CCC[C@H]1C(=O)O	logIC50	'='	0.28										False	CHEMBL3363246	Inhibition of ACE (unknown origin)	B	BAO_0000357	single protein format	Homo sapiens	None	None	None	None	CHEMBL1808	Angiotensin-converting enzyme	Homo sapiens	SINGLE PROTEIN	CHEMBL3352520	1	Scientific Literature	Eur. J. Med. Chem.	2014	None
CHEMBL3322113		0	479.58	0	-0.47	Table 1, 79	CC(C)[C@H](NC(=O)[C@@H]1CCCN1C(=O)[C@H](C)N)C(=O)N1CCC[C@H]1C(=O)N1CCC[C@H]1C(=O)O	logIC50	'='	2.8										False	CHEMBL3363246	Inhibition of ACE (unknown origin)	B	BAO_0000357	single protein format	Homo sapiens	None	None	None	None	CHEMBL1808	Angiotensin-converting enzyme	Homo sapiens	SINGLE PROTEIN	CHEMBL3352520	1	Scientific Literature	Eur. J. Med. Chem.	2014	None
CHEMBL3322122		0	575.71	1	0.41	Table 1, 91	CC(C)C[C@H](NC(=O)[C@@H]1CCCN1C(=O)[C@H](CC(C)C)NC(=O)[C@@H](N)Cc1cnc[nH]1)C(=O)N1CCC[C@H]1C(=O)O	logIC50	'='	1.61										False	CHEMBL3363246	Inhibition of ACE (unknown origin)	B	BAO_0000357	single protein format	Homo sapiens	None	None	None	None	CHEMBL1808	Angiotensin-converting enzyme	Homo sapiens	SINGLE PROTEIN	CHEMBL3352520	1	Scientific Literature	Eur. J. Med. Chem.	2014	None
CHEMBL3322136		0	738.89	2	0.84	Table 1, 105	CC(C)C[C@H](N)C(=O)N[C@@H](Cc1cnc[nH]1)C(=O)N[C@@H](CC(C)C)C(=O)N1CCC[C@H]1C(=O)N[C@@H](Cc1ccc(O)cc1)C(=O)N1CCC[C@H]1C(=O)O	logIC50	'='	0.36										False	CHEMBL3363246	Inhibition of ACE (unknown origin)	B	BAO_0000357	single protein format	Homo sapiens	None	None	None	None	CHEMBL1808	Angiotensin-converting enzyme	Homo sapiens	SINGLE PROTEIN	CHEMBL3352520	1	Scientific Literature	Eur. J. Med. Chem.	2014	None
CHEMBL54477		0	371.50	0	3.37	20	O=C(O)CCNC(=O)C(Cc1ccccc1)CC(S)Cc1ccccc1	IC50	'='	3500.0	nM	5.46			UO_0000065	14.69	0.29	2.09	8.22	False	CHEMBL646968	Tested for inhibitory potency against Angiotensin I Converting Enzyme	B	BAO_0000357	single protein format	None	None	None	None	None	CHEMBL1808	Angiotensin-converting enzyme	Homo sapiens	SINGLE PROTEIN	CHEMBL1127546	1	Scientific Literature	J. Med. Chem.	1994	None
CHEMBL2448077		0	711.65	2	0.10	1o	Cl.NCCCC[C@H](N[C@@H](CCc1ccccc1)C(=O)O)C(=O)N(CC(=O)O)CC1Nc2cc(Cl)c(S(N)(=O)=O)cc2S(=O)(=O)N1	Inhibition	'~'	100.0	%				UO_0000187					False	CHEMBL651248	In vitro inhibitory activity against Angiotensin I converting enzyme(ACE) in dog	B	BAO_0000357	single protein format	Canis lupus familiaris	None	None	None	None	CHEMBL1808	Angiotensin-converting enzyme	Homo sapiens	SINGLE PROTEIN	CHEMBL1124789	1	Scientific Literature	J. Med. Chem.	1990	None
CHEMBL299639		0	398.48	0	2.08	1A	O=C(O)CN1C(=O)[C@@H](NC(=O)[C@@H](S)Cc2ccccc2)CCc2ccccc21	IC50	'='	12.0	nM	7.92			UO_0000065	19.88	0.39	5.84	9.13	True	CHEMBL645286	Inhibition of Angiotensin I converting enzyme	B	BAO_0000357	single protein format	None	None	None	None	None	CHEMBL1808	Angiotensin-converting enzyme	Homo sapiens	SINGLE PROTEIN	CHEMBL1152108	1	Scientific Literature	Bioorg. Med. Chem. Lett.	1994	None
CHEMBL1807684		0	228.29	0	0.44	Table 1, 8	CC[C@H](C)[C@H](N)C(=O)N1CCC[C@H]1C(=O)O	logIC50	'='	2.11										False	CHEMBL3363246	Inhibition of ACE (unknown origin)	B	BAO_0000357	single protein format	Homo sapiens	None	None	None	None	CHEMBL1808	Angiotensin-converting enzyme	Homo sapiens	SINGLE PROTEIN	CHEMBL3352520	1	Scientific Literature	Eur. J. Med. Chem.	2014	None
CHEMBL3322128		0	671.80	2	-1.37	Table 1, 97	CC(C)[C@H](N)C(=O)N[C@@H](CCCNC(=N)N)C(=O)NCC(=O)N1CCC[C@H]1C(=O)N[C@@H](Cc1ccccc1)C(=O)N1CCC[C@H]1C(=O)O	logIC50	'='	2.77										False	CHEMBL3363246	Inhibition of ACE (unknown origin)	B	BAO_0000357	single protein format	Homo sapiens	None	None	None	None	CHEMBL1808	Angiotensin-converting enzyme	Homo sapiens	SINGLE PROTEIN	CHEMBL3352520	1	Scientific Literature	Eur. J. Med. Chem.	2014	None
CHEMBL505978		0	1371.71	None	None	Table 2, 9	CC[C@H](C)[C@H](NC(=O)[C@H](Cc1c[nH]c2ccccc12)NC(=O)[C@H](Cc1c[nH]c2ccccc12)NC(=O)[C@H](Cc1c[nH]c2ccccc12)NC(=O)[C@@H](NC(=O)[C@H](CCCCN)NC(=O)[C@H](CCCNC(=N)N)NC(=O)[C@@H](N)CCCCN)[C@@H](C)CC)C(=O)N[C@@H](CCCNC(=N)N)C(=O)O	Ratio IC50	'='	6.55										False	CHEMBL3363248	Ratio of compound IC50 to peptide Bac2A RLARIVVIRVAR IC50 for ACE (unknown origin)	B	BAO_0000357	single protein format	Homo sapiens	None	None	None	None	CHEMBL1808	Angiotensin-converting enzyme	Homo sapiens	SINGLE PROTEIN	CHEMBL3352520	1	Scientific Literature	Eur. J. Med. Chem.	2014	None
CHEMBL415932		0	364.47	0	1.88	7e	CC(C)C[C@H](S)C(=O)N[C@H]1CCc2ccccc2N(CC(=O)O)C1=O	IC50	'='	6.3	nM	8.20			UO_0000065	22.50	0.45	6.32	9.46	False	CHEMBL645286	Inhibition of Angiotensin I converting enzyme	B	BAO_0000357	single protein format	None	None	None	None	None	CHEMBL1808	Angiotensin-converting enzyme	Homo sapiens	SINGLE PROTEIN	CHEMBL1152108	1	Scientific Literature	Bioorg. Med. Chem. Lett.	1994	None
CHEMBL41289		0	543.51	2	0.23	28d	CC(C)CC(NP(=O)(O)OC1OC(C)C(O)C(O)C1O)C(=O)NC(Cc1c[nH]c2ccccc12)C(=O)O	IC50	'='	5.012	nM	8.30			UO_0000065	15.27	0.31	8.07	3.94	False	CHEMBL646945	Inhibition of angiotensin I converting enzyme in silico	B	BAO_0000357	single protein format	None	None	None	None	None	CHEMBL1808	Angiotensin-converting enzyme	Homo sapiens	SINGLE PROTEIN	CHEMBL1130169	1	Scientific Literature	J. Med. Chem.	1997	None
CHEMBL80729		0	162.21	0	0.74	60	O=C(O)CCC(=O)CCS	IC50	'='	2398.83	nM	5.62			UO_0000065					False	CHEMBL648337	Inhibitory activity against angiotensin converting enzyme (ACE)	F	BAO_0000019	assay format	None	None	None	None	None	CHEMBL1808	Angiotensin-converting enzyme	Homo sapiens	SINGLE PROTEIN	CHEMBL1126767	1	Scientific Literature	J. Med. Chem.	1993	None
CHEMBL77056		0	189.17	0	-0.56	38	C[C@H](NC(=O)CCC(=O)O)C(=O)O	IC50	'='	1348962.88	nM		Outside typical range		UO_0000065					False	CHEMBL648337	Inhibitory activity against angiotensin converting enzyme (ACE)	F	BAO_0000019	assay format	None	None	None	None	None	CHEMBL1808	Angiotensin-converting enzyme	Homo sapiens	SINGLE PROTEIN	CHEMBL1126767	1	Scientific Literature	J. Med. Chem.	1993	None
CHEMBL2296620		0	363.42	0	2.83	3h	O=C(O)C1CCN(Cc2ccc(-c3ccccc3-c3nnn[nH]3)cc2)CC1	Inhibition						Not Active						False	CHEMBL3071359	Inhibition of ACE (unknown origin) using Hippuryl-His-Leu as substrate at 1 to 10 ug incubated for 10 min prior to substrate addition measured after 45 min by spectrophotometric analysis relative to control	B	BAO_0000357	single protein format	Homo sapiens	None	None	None	None	CHEMBL1808	Angiotensin-converting enzyme	Homo sapiens	SINGLE PROTEIN	CHEMBL3045976	1	Scientific Literature	Med Chem Res	2013	None
CHEMBL2296617		0	320.40	0	1.94	3d	c1ccc(-c2nnn[nH]2)c(-c2ccc(CN3CCNCC3)cc2)c1	Inhibition	'='	83.0	%				UO_0000187					False	CHEMBL3071360	Inhibition of ACE (unknown origin) using Hippuryl-His-Leu as substrate at 10 ug incubated for 10 min prior to substrate addition measured after 45 min by spectrophotometric analysis relative to control	B	BAO_0000357	single protein format	Homo sapiens	None	None	None	None	CHEMBL1808	Angiotensin-converting enzyme	Homo sapiens	SINGLE PROTEIN	CHEMBL3045976	1	Scientific Literature	Med Chem Res	2013	None
CHEMBL3221963		0	261.27	0	-0.31	22a	CC(C)C[C@@H](CC(=O)N[C@@H](CO)C(=O)O)C(=O)O	IC50	'>'	31622.78	nM				UO_0000065					False	CHEMBL3223377	Inhibition of human ACE-1 using Abz-Gly-p-nitro-Phe-Pro-OH as substrate preincubated for 10 mins followed by substrate addition measured after 17 hrs by spectrophotometric analysis	B	BAO_0000357	single protein format	Homo sapiens	None	None	None	None	CHEMBL1808	Angiotensin-converting enzyme	Homo sapiens	SINGLE PROTEIN	CHEMBL3217740	1	Scientific Literature	MedChemComm	2012	None
CHEMBL3221965		0	261.27	0	-0.31	27a	CC(C)C[C@@H](CC(=O)O)C(=O)N[C@@H](CO)C(=O)O	IC50	'>'	31622.78	nM				UO_0000065					False	CHEMBL3223377	Inhibition of human ACE-1 using Abz-Gly-p-nitro-Phe-Pro-OH as substrate preincubated for 10 mins followed by substrate addition measured after 17 hrs by spectrophotometric analysis	B	BAO_0000357	single protein format	Homo sapiens	None	None	None	None	CHEMBL1808	Angiotensin-converting enzyme	Homo sapiens	SINGLE PROTEIN	CHEMBL3217740	1	Scientific Literature	MedChemComm	2012	None
CHEMBL2338554	Symplostatin 5	0	1022.12	None	None	1	C/C=C1\NC(=O)[C@@H](NC(=O)[C@@H](NC(=O)[C@@H](COS(=O)(=O)[O-])OC)C(C)C)[C@@H](C)OC(=O)[C@H]([C@H](C)CC)NC(=O)[C@H](Cc2ccccc2)N(C)C(=O)[C@H](Cc2ccccc2)N2C(=O)[C@H](CC[C@H]2O)NC1=O.[Na+]	Activity	'='	100.0	%				UO_0000187					False	CHEMBL2340938	Inhibition of ACE1 (unknown origin) using MCA-RPPGFSAFK(Dnp) substrate assessed as residual activity at 10 uM incubated for 15 mins prior to substrate addition measured for 2 hrs	B	BAO_0000357	single protein format	Homo sapiens	None	None	None	None	CHEMBL1808	Angiotensin-converting enzyme	Homo sapiens	SINGLE PROTEIN	CHEMBL2331221	1	Scientific Literature	J. Med. Chem.	2013	None
CHEMBL448852		0	1383.63	None	None	Table 2, 12	C[C@@H](O)[C@H](NC(=O)[C@H](CCCCN)NC(=O)[C@H](Cc1c[nH]c2ccccc12)NC(=O)[C@H](Cc1cnc[nH]1)NC(=O)[C@@H](N)CCCNC(=N)N)C(=O)N[C@@H](Cc1c[nH]c2ccccc12)C(=O)N[C@@H](Cc1c[nH]c2ccccc12)C(=O)N[C@@H](CCCCN)C(=O)N[C@@H](CCCNC(=N)N)C(=O)O	Ratio IC50	'='	6.02										False	CHEMBL3363248	Ratio of compound IC50 to peptide Bac2A RLARIVVIRVAR IC50 for ACE (unknown origin)	B	BAO_0000357	single protein format	Homo sapiens	None	None	None	None	CHEMBL1808	Angiotensin-converting enzyme	Homo sapiens	SINGLE PROTEIN	CHEMBL3352520	1	Scientific Literature	Eur. J. Med. Chem.	2014	None
CHEMBL2296625		0	348.45	0	3.46	4e	Cc1nnc(-c2ccccc2-c2ccc(CN3CCN(C)CC3)cc2)o1	Inhibition						Not Active						False	CHEMBL3071359	Inhibition of ACE (unknown origin) using Hippuryl-His-Leu as substrate at 1 to 10 ug incubated for 10 min prior to substrate addition measured after 45 min by spectrophotometric analysis relative to control	B	BAO_0000357	single protein format	Homo sapiens	None	None	None	None	CHEMBL1808	Angiotensin-converting enzyme	Homo sapiens	SINGLE PROTEIN	CHEMBL3045976	1	Scientific Literature	Med Chem Res	2013	None
CHEMBL417226		0	251.31	0	1.47	44	O=C(O)C1c2ccccc2CN1C(=O)CCS	IC50	'='	58000.0	nM	4.24			UO_0000065	16.86	0.34	2.77	7.35	False	CHEMBL648350	Inhibition of guinea pig angiotensin I converting enzyme	B	BAO_0000357	single protein format	Cavia porcellus	None	None	None	None	CHEMBL1808	Angiotensin-converting enzyme	Homo sapiens	SINGLE PROTEIN	CHEMBL1123237	1	Scientific Literature	J. Med. Chem.	1986	None
CHEMBL54823		0	443.61	0	4.49	25	CCC(C)C(CC(S)CCc1ccccc1)C(=O)NC(Cc1ccc(O)cc1)C(=O)O	IC50	'='	2900.0	nM	5.54			UO_0000065	12.48	0.24	1.05	6.39	False	CHEMBL646968	Tested for inhibitory potency against Angiotensin I Converting Enzyme	B	BAO_0000357	single protein format	None	None	None	None	None	CHEMBL1808	Angiotensin-converting enzyme	Homo sapiens	SINGLE PROTEIN	CHEMBL1127546	1	Scientific Literature	J. Med. Chem.	1994	None
CHEMBL309941		0	436.51	0	2.70	27	C[C@H](CC(=O)[C@@H](Cc1ccccc1)NC(=O)c1ccccc1)C(=O)N1CCC[C@H]1C(=O)O	IC50	'='	3.02	nM	8.52			UO_0000065					False	CHEMBL648337	Inhibitory activity against angiotensin converting enzyme (ACE)	F	BAO_0000019	assay format	None	None	None	None	None	CHEMBL1808	Angiotensin-converting enzyme	Homo sapiens	SINGLE PROTEIN	CHEMBL1126767	1	Scientific Literature	J. Med. Chem.	1993	None
CHEMBL101409		0	439.47	0	1.58	3k	C[C@H](N[C@@H](Cc1ccccc1)C(=O)O)C(=O)N1C(=O)N(Cc2ccccc2)C[C@H]1C(=O)O	IC50	'='	11.0	nM	7.96			UO_0000065	18.11	0.34	6.38	6.25	False	CHEMBL644735	Inhibition of Angiotensin I converting enzyme from pig renal cortex, hippuryl-histidyl-leucine as substrate	B	BAO_0000019	assay format	Sus scrofa	None	None	None	None	CHEMBL1808	Angiotensin-converting enzyme	Homo sapiens	SINGLE PROTEIN	CHEMBL1124381	1	Scientific Literature	J. Med. Chem.	1989	None
CHEMBL107700		0	328.43	0	1.06	22d	CC(NC(=O)C1CCCCC1S)C(=O)N1CCCC1C(=O)O	IC50	'='	10.0	nM	8.00			UO_0000065	24.36	0.50	6.94	9.23	False	CHEMBL646945	Inhibition of angiotensin I converting enzyme in silico	B	BAO_0000357	single protein format	None	None	None	None	None	CHEMBL1808	Angiotensin-converting enzyme	Homo sapiens	SINGLE PROTEIN	CHEMBL1130169	1	Scientific Literature	J. Med. Chem.	1997	None
CHEMBL311838		0	484.62	0	3.11	2, MDL-100192	CC(C)C[C@H](C(=O)O)N1CCO[C@@H](c2ccccc2)[C@H](NC(=O)[C@H](S)Cc2ccccc2)C1=O	Ki	'='	50000.0	nM	4.30			UO_0000065	8.88	0.17	1.19	4.48	False	CHEMBL644710	Binding affinity against Angiotensin I converting enzyme	B	BAO_0000357	single protein format	None	None	None	None	None	CHEMBL1808	Angiotensin-converting enzyme	Homo sapiens	SINGLE PROTEIN	CHEMBL1127183	1	Scientific Literature	Bioorg. Med. Chem. Lett.	1993	None
CHEMBL91623		0	410.56	0	1.51	2	C[C@H](CS)C(=O)N1C[C@H](NC(=O)C(CS)Cc2ccccc2)C[C@H]1C(=O)O	IC50	'='	18.0	nM	7.75			UO_0000065	18.86	0.39	6.23	8.93	False	CHEMBL648286	In vitro inhibition against angiotensin converting enzyme (ACE)	B	BAO_0000357	single protein format	None	None	None	None	None	CHEMBL1808	Angiotensin-converting enzyme	Homo sapiens	SINGLE PROTEIN	CHEMBL1152063	1	Scientific Literature	Bioorg. Med. Chem. Lett.	1994	None
CHEMBL277431		0	416.39	0	1.73	27	CC(C)CC(NC(=O)C(Cc1ccccc1)NP(C)([O-])=S)C(=O)[O-].[Na+].[Na+]	Ratio	'='	26.4										False	CHEMBL848248	Ratio of Ki (ACE) to that of Ki (enkephalinase).	B	BAO_0000357	single protein format	None	None	None	None	None	CHEMBL1808	Angiotensin-converting enzyme	Homo sapiens	SINGLE PROTEIN	CHEMBL1123029	1	Scientific Literature	J. Med. Chem.	1985	None
CHEMBL53879		0	414.48	0	1.91	3g	C[C@H]1Oc2ccccc2N(CC(=O)O)C(=O)[C@H]1NC(=O)[C@@H](S)Cc1ccccc1	IC50	'='	13.0	nM	7.89			UO_0000065	19.03	0.37	5.98	8.22	False	CHEMBL648282	Tested in vitro for inhibition of Angiotensin converting enzyme (ACE)	B	BAO_0000357	single protein format	None	None	None	None	None	CHEMBL1808	Angiotensin-converting enzyme	Homo sapiens	SINGLE PROTEIN	CHEMBL1127937	1	Scientific Literature	Bioorg. Med. Chem. Lett.	1994	None
CHEMBL3350318		0	498.58	0	2.58	27 (S,S,R)	CCOC(=O)[C@H](CCc1ccccc1)N[C@@H](C)C(=O)N1Cc2cc(OC)c(OC)cc2C[C@@H]1C(=O)O	IC50	'='	90000.0	nM	4.05			UO_0000065	8.11	0.15	1.47	3.54	False	CHEMBL648350	Inhibition of guinea pig angiotensin I converting enzyme	B	BAO_0000357	single protein format	Cavia porcellus	None	None	None	None	CHEMBL1808	Angiotensin-converting enzyme	Homo sapiens	SINGLE PROTEIN	CHEMBL1123237	1	Scientific Literature	J. Med. Chem.	1986	None
CHEMBL567893	GRASSYSTATIN A	0	1174.44	None	None	1	COC(=O)[C@@H]1CCCN1C(=O)[C@@H](Cc1ccccc1)N(C)C(=O)[C@H](C)NC(=O)[C@@H](NC(=O)C[C@H](O)[C@H](CC(C)C)NC(=O)[C@H](CC(N)=O)NC(=O)[C@H](CC(C)C)NC(=O)[C@H](OC(=O)[C@@H](OC(=O)[C@H](C(C)C)N(C)C)C(C)C)C(C)C)[C@@H](C)O	Activity	'='	84.0	%				UO_0000187					False	CHEMBL1045496	Inhibition of ACE1 assessed as residual activity at 10 uM after 10 to 15 mins by fluorescence assay relative to control	B	BAO_0000357	single protein format	None	None	None	None	None	CHEMBL1808	Angiotensin-converting enzyme	Homo sapiens	SINGLE PROTEIN	CHEMBL1156023	1	Scientific Literature	J. Med. Chem.	2009	None
CHEMBL1165	MOEXIPRIL	4	498.58	0	2.58	25	CCOC(=O)[C@H](CCc1ccccc1)N[C@@H](C)C(=O)N1Cc2cc(OC)c(OC)cc2C[C@H]1C(=O)O	IC50	'='	56.0	nM	7.25			UO_0000065	14.54	0.28	4.67	6.34	False	CHEMBL648350	Inhibition of guinea pig angiotensin I converting enzyme	B	BAO_0000357	single protein format	Cavia porcellus	None	None	None	None	CHEMBL1808	Angiotensin-converting enzyme	Homo sapiens	SINGLE PROTEIN	CHEMBL1123237	1	Scientific Literature	J. Med. Chem.	1986	None
CHEMBL63001		0	365.46	0	0.57	3e	CN1CCC[C@H](NC(=O)[C@@H](S)Cc2ccccc2)C(=O)N1CC(=O)O	IC50	'='	16.0	nM	7.80			UO_0000065	21.33	0.43	7.23	8.67	False	CHEMBL648283	In vitro inhibitory activity against angiotensin converting enzyme (ACE) in rat was determined	B	BAO_0000019	assay format	None	None	None	None	None	CHEMBL1808	Angiotensin-converting enzyme	Homo sapiens	SINGLE PROTEIN	CHEMBL1127958	1	Scientific Literature	Bioorg. Med. Chem. Lett.	1994	None
CHEMBL437595		0	391.49	0	4.14	1n	O=C(O)[C@H](Cc1ccc(-c2ccccc2)cc1)NC(=O)[C@@H](S)c1ccccc1	Ki	'>'	10000.0	nM				UO_0000065					False	CHEMBL933039	Inhibition of human recombinant ACE by fluorescence assay	B	BAO_0000357	single protein format	Homo sapiens	None	None	None	None	CHEMBL1808	Angiotensin-converting enzyme	Homo sapiens	SINGLE PROTEIN	CHEMBL1142293	1	Scientific Literature	Bioorg. Med. Chem. Lett.	2008	None
CHEMBL212711		0	494.59	1	2.45	5b	NCCCC[C@H](N[C@H](CCc1ccccc1)C(=O)O)C(=O)N[C@@H](Cc1c[nH]c2ccccc12)C(=O)O	Ki	'='	26300.0	nM	4.58			UO_0000065	9.26	0.17	2.13	2.91	False	CHEMBL866171	Inhibition of testis ACE C domain	B	BAO_0000357	single protein format	Homo sapiens	None	None	None	None	CHEMBL1808	Angiotensin-converting enzyme	Homo sapiens	SINGLE PROTEIN	CHEMBL1149517	1	Scientific Literature	Bioorg. Med. Chem. Lett.	2006	None
CHEMBL215163		0	507.59	1	3.77	20	CC(C)(C)OC(=O)N[C@@H](Cc1ccccc1)C(=O)CCC(=O)N[C@@H](Cc1c[nH]c2ccccc12)C(=O)O	Ki	'='	13300.0	nM	4.88			UO_0000065	9.61	0.18	1.11	3.54	False	CHEMBL869865	Inhibition of recombinant ACE N domain	B	BAO_0000357	single protein format	Homo sapiens	None	None	None	None	CHEMBL1808	Angiotensin-converting enzyme	Homo sapiens	SINGLE PROTEIN	CHEMBL1149521	1	Scientific Literature	Bioorg. Med. Chem. Lett.	2006	None
CHEMBL188695		0	384.48	0	-1.03	Table 1, 42	CC(C)C[C@H](N)C(=O)N[C@@H](CCCN=C(N)N)C(=O)N1CCC[C@H]1C(=O)O	logIC50	'='	-0.57										False	CHEMBL3363246	Inhibition of ACE (unknown origin)	B	BAO_0000357	single protein format	Homo sapiens	None	None	None	None	CHEMBL1808	Angiotensin-converting enzyme	Homo sapiens	SINGLE PROTEIN	CHEMBL3352520	1	Scientific Literature	Eur. J. Med. Chem.	2014	None
CHEMBL1807676		0	356.47	0	0.05	Table 1, 40	CC(C)C[C@H](N)C(=O)N[C@@H](CCCCN)C(=O)N1CCC[C@H]1C(=O)O	logIC50	'='	0.6										False	CHEMBL3363246	Inhibition of ACE (unknown origin)	B	BAO_0000357	single protein format	Homo sapiens	None	None	None	None	CHEMBL1808	Angiotensin-converting enzyme	Homo sapiens	SINGLE PROTEIN	CHEMBL3352520	1	Scientific Literature	Eur. J. Med. Chem.	2014	None
CHEMBL54572	PHENYLALANYLTYROSINE	0	328.37	0	1.07	Table 1, 34	N[C@@H](Cc1ccccc1)C(=O)N[C@@H](Cc1ccc(O)cc1)C(=O)O	logIC50	'='	1.4										False	CHEMBL3363246	Inhibition of ACE (unknown origin)	B	BAO_0000357	single protein format	Homo sapiens	None	None	None	None	CHEMBL1808	Angiotensin-converting enzyme	Homo sapiens	SINGLE PROTEIN	CHEMBL3352520	1	Scientific Literature	Eur. J. Med. Chem.	2014	None
CHEMBL3321992		0	335.43	0	1.36	Table 1, 27	CSCC[C@H](N)C(=O)N[C@@H](Cc1c[nH]c2ccccc12)C(=O)O	logIC50	'='	1.0										False	CHEMBL3363246	Inhibition of ACE (unknown origin)	B	BAO_0000357	single protein format	Homo sapiens	None	None	None	None	CHEMBL1808	Angiotensin-converting enzyme	Homo sapiens	SINGLE PROTEIN	CHEMBL3352520	1	Scientific Literature	Eur. J. Med. Chem.	2014	None
CHEMBL385901		0	511.58	1	3.67	19	O=C(CCC(=O)[C@H](Cc1ccccc1)NC(=O)c1ccccc1)N[C@@H](Cc1c[nH]c2ccccc12)C(=O)O	Ki	'='	195700.0	nM		Outside typical range		UO_0000065					False	CHEMBL869865	Inhibition of recombinant ACE N domain	B	BAO_0000357	single protein format	Homo sapiens	None	None	None	None	CHEMBL1808	Angiotensin-converting enzyme	Homo sapiens	SINGLE PROTEIN	CHEMBL1149521	1	Scientific Literature	Bioorg. Med. Chem. Lett.	2006	None
CHEMBL2115075		0	498.58	0	2.58	26 (R,S,S)	CCOC(=O)[C@@H](CCc1ccccc1)N[C@@H](C)C(=O)N1Cc2cc(OC)c(OC)cc2C[C@H]1C(=O)O	IC50	'='	1100.0	nM	5.96			UO_0000065	11.95	0.23	3.38	5.21	False	CHEMBL648350	Inhibition of guinea pig angiotensin I converting enzyme	B	BAO_0000357	single protein format	Cavia porcellus	None	None	None	None	CHEMBL1808	Angiotensin-converting enzyme	Homo sapiens	SINGLE PROTEIN	CHEMBL1123237	1	Scientific Literature	J. Med. Chem.	1986	None
CHEMBL1744144		0	437.43	0	2.26	17	CCOP(=O)(CNC(C)=O)NC(Cc1ccccc1)NC(CCSC)C(=O)[O-].[Li+]	Ratio	'='	1.0										False	CHEMBL848248	Ratio of Ki (ACE) to that of Ki (enkephalinase).	B	BAO_0000357	single protein format	None	None	None	None	None	CHEMBL1808	Angiotensin-converting enzyme	Homo sapiens	SINGLE PROTEIN	CHEMBL1123029	1	Scientific Literature	J. Med. Chem.	1985	None
CHEMBL540674		0	337.32	0	1.75	3b	O=C(CC(S)C(F)(F)F)NC(Cc1ccc(O)cc1)C(=O)O	IC50	'='	160.0	nM	6.80			UO_0000065	20.15	0.42	5.05	7.84	False	CHEMBL1060018	Inhibition of human recombinant ACE by fluorimetry	B	BAO_0000357	single protein format	Homo sapiens	None	None	None	None	CHEMBL1808	Angiotensin-converting enzyme	Homo sapiens	SINGLE PROTEIN	CHEMBL1154033	1	Scientific Literature	Bioorg. Med. Chem. Lett.	2009	None
CHEMBL558146		0	371.33	0	2.68	3e	O=C(CC(S)C(F)(F)C(F)(F)F)NC(Cc1ccccc1)C(=O)O	IC50	'='	1010.0	nM	6.00			UO_0000065	16.15	0.34	3.32	9.03	False	CHEMBL1060018	Inhibition of human recombinant ACE by fluorimetry	B	BAO_0000357	single protein format	Homo sapiens	None	None	None	None	CHEMBL1808	Angiotensin-converting enzyme	Homo sapiens	SINGLE PROTEIN	CHEMBL1154033	1	Scientific Literature	Bioorg. Med. Chem. Lett.	2009	None
CHEMBL61566		0	393.51	0	1.35	3g	CCCN1CCC[C@H](NC(=O)[C@@H](S)Cc2ccccc2)C(=O)N1CC(=O)O	IC50	'='	6.0	nM	8.22			UO_0000065	20.89	0.42	6.87	9.14	False	CHEMBL648283	In vitro inhibitory activity against angiotensin converting enzyme (ACE) in rat was determined	B	BAO_0000019	assay format	None	None	None	None	None	CHEMBL1808	Angiotensin-converting enzyme	Homo sapiens	SINGLE PROTEIN	CHEMBL1127958	1	Scientific Literature	Bioorg. Med. Chem. Lett.	1994	None
CHEMBL577754		0	734.75	2	6.56	5F2	O=C(N[C@@H](Cc1ccccc1)P(=O)(O)C[C@H](Cc1cc(-c2ccccc2)no1)C(=O)N[C@@H](Cc1c[nH]c2ccccc12)C(=O)O)OCc1ccccc1	Ki	'='	1510.0	nM	5.82			UO_0000065	7.92	0.15	-0.74	3.17	False	CHEMBL1045253	Inhibition of human somatic ACE in presence of 1:100 diluted SHR rat plasma complemented with 5 uM serum albumin	B	BAO_0000366	cell-free format	Homo sapiens	CHEMBL3559721	Plasma	None	None	CHEMBL1808	Angiotensin-converting enzyme	Homo sapiens	SINGLE PROTEIN	CHEMBL1156752	1	Scientific Literature	J. Med. Chem.	2010	None
CHEMBL577753		0	734.75	2	6.56	5F1	O=C(N[C@@H](Cc1ccccc1)P(=O)(O)C[C@@H](Cc1cc(-c2ccccc2)no1)C(=O)N[C@@H](Cc1c[nH]c2ccccc12)C(=O)O)OCc1ccccc1	Ki	'='	1.4	nM	8.85			UO_0000065	12.05	0.23	2.29	4.82	False	CHEMBL1045247	Inhibition of human somatic ACE C-terminal domain	B	BAO_0000357	single protein format	Homo sapiens	None	None	None	None	CHEMBL1808	Angiotensin-converting enzyme	Homo sapiens	SINGLE PROTEIN	CHEMBL1156752	1	Scientific Literature	J. Med. Chem.	2010	None
CHEMBL570843		0	734.75	2	6.56	5	O=C(N[C@@H](Cc1ccccc1)P(=O)(O)CC(Cc1cc(-c2ccccc2)no1)C(=O)N[C@@H](Cc1c[nH]c2ccccc12)C(=O)O)OCc1ccccc1	Ki	'='	16.0	nM	7.80			UO_0000065	10.61	0.20	1.24	4.24	False	CHEMBL1045247	Inhibition of human somatic ACE C-terminal domain	B	BAO_0000357	single protein format	Homo sapiens	None	None	None	None	CHEMBL1808	Angiotensin-converting enzyme	Homo sapiens	SINGLE PROTEIN	CHEMBL1156752	1	Scientific Literature	J. Med. Chem.	2010	None
CHEMBL90452		0	212.21	0	-1.52	HG	N[C@@H](Cc1c[nH]cn1)C(=O)NCC(=O)O	IC50	'='	6309573.44	nM		Outside typical range		UO_0000065					False	CHEMBL858254	Biological activity was measured against Angiotensin I converting enzyme	B	BAO_0000357	single protein format	None	None	None	None	None	CHEMBL1808	Angiotensin-converting enzyme	Homo sapiens	SINGLE PROTEIN	CHEMBL1128468	1	Scientific Literature	J. Med. Chem.	1995	None
CHEMBL570704		0	804.76	2	7.26	3	O=C(N[C@@H](Cc1ccccc1)P(=O)(O)CC(CC1CC(c2ccc(C(F)(F)F)cc2)=NO1)C(=O)N[C@@H](Cc1c[nH]c2ccccc12)C(=O)O)OCc1ccccc1	Ki	'='	20.0	nM	7.70			UO_0000065	9.57	0.18	0.44	4.29	False	CHEMBL1045247	Inhibition of human somatic ACE C-terminal domain	B	BAO_0000357	single protein format	Homo sapiens	None	None	None	None	CHEMBL1808	Angiotensin-converting enzyme	Homo sapiens	SINGLE PROTEIN	CHEMBL1156752	1	Scientific Literature	J. Med. Chem.	2010	None
CHEMBL431052		0	363.37	0	0.06	3a	C[C@H](N[C@@H](CCc1ccccc1)C(=O)O)C(=O)N1C(=O)NC[C@H]1C(=O)O	IC50	'='	3.5	nM	8.46			UO_0000065	23.27	0.44	8.40	6.22	False	CHEMBL644735	Inhibition of Angiotensin I converting enzyme from pig renal cortex, hippuryl-histidyl-leucine as substrate	B	BAO_0000019	assay format	Sus scrofa	None	None	None	None	CHEMBL1808	Angiotensin-converting enzyme	Homo sapiens	SINGLE PROTEIN	CHEMBL1124381	1	Scientific Literature	J. Med. Chem.	1989	None
CHEMBL251809		0	469.53	0	4.74	1s	CC[C@@H](C)[C@H](S)C(=O)N[C@@H](Cc1ccc(OCc2ccc(C(F)(F)F)cc2)cc1)C(=O)O	Ki	'='	2600.0	nM	5.58			UO_0000065	11.89	0.24	0.85	7.38	False	CHEMBL928316	Inhibition of human recombinant ACE by fluorescence assay	B	BAO_0000357	single protein format	Homo sapiens	None	None	None	None	CHEMBL1808	Angiotensin-converting enzyme	Homo sapiens	SINGLE PROTEIN	CHEMBL1141500	1	Scientific Literature	Bioorg. Med. Chem. Lett.	2008	None
CHEMBL254703		0	401.53	0	3.72	1o	CC[C@@H](C)[C@H](S)C(=O)N[C@@H](Cc1ccc(OCc2ccccc2)cc1)C(=O)O	Ki	'='	570.0	nM	6.24			UO_0000065	15.55	0.30	2.52	8.26	False	CHEMBL928316	Inhibition of human recombinant ACE by fluorescence assay	B	BAO_0000357	single protein format	Homo sapiens	None	None	None	None	CHEMBL1808	Angiotensin-converting enzyme	Homo sapiens	SINGLE PROTEIN	CHEMBL1141500	1	Scientific Literature	Bioorg. Med. Chem. Lett.	2008	None
CHEMBL2115288		0	438.52	0	2.57	24 (S,S,R)	CCOC(=O)[C@H](CCc1ccccc1)N[C@@H](C)C(=O)N1Cc2ccccc2C[C@@H]1C(=O)O	IC50	'='	6100.0	nM	5.21			UO_0000065	11.89	0.22	2.64	5.44	False	CHEMBL648350	Inhibition of guinea pig angiotensin I converting enzyme	B	BAO_0000357	single protein format	Cavia porcellus	None	None	None	None	CHEMBL1808	Angiotensin-converting enzyme	Homo sapiens	SINGLE PROTEIN	CHEMBL1123237	1	Scientific Literature	J. Med. Chem.	1986	None
CHEMBL20089		0	483.48	0	2.74	21	CC(C)CC(NC(Cc1ccccc1)NP(=O)([O-])CNC(=O)Cc1ccccc1)C(=O)O.[Na+]	Ratio	'='	1.5										False	CHEMBL848248	Ratio of Ki (ACE) to that of Ki (enkephalinase).	B	BAO_0000357	single protein format	None	None	None	None	None	CHEMBL1808	Angiotensin-converting enzyme	Homo sapiens	SINGLE PROTEIN	CHEMBL1123029	1	Scientific Literature	J. Med. Chem.	1985	None
CHEMBL78001		0	335.43	0	3.07	8l	CCCCC(CC(=O)NO)S(=O)(=O)c1ccc2ccccc2c1	IC50	'='	12400.0	nM	4.91			UO_0000065	14.63	0.29	1.84	5.88	False	CHEMBL648688	Inhibitory activity against angiotensin I converting enzyme (ACE)	B	BAO_0000357	single protein format	None	None	None	None	None	CHEMBL1808	Angiotensin-converting enzyme	Homo sapiens	SINGLE PROTEIN	CHEMBL1133694	1	Scientific Literature	J. Med. Chem.	2000	None
CHEMBL572982		0	270.33	0	3.12	Ent-2	O=C(O)CC(O)CCc1ccc(-c2ccccc2)cc1	IC50	'>'	250000.0	nM		Outside typical range		UO_0000065					False	CHEMBL1045862	Inhibition of human recombinant ACE	B	BAO_0000357	single protein format	Homo sapiens	None	None	None	None	CHEMBL1808	Angiotensin-converting enzyme	Homo sapiens	SINGLE PROTEIN	CHEMBL1155192	1	Scientific Literature	Bioorg. Med. Chem. Lett.	2009	None
CHEMBL572982		0	270.33	0	3.12	Ent-2	O=C(O)CC(O)CCc1ccc(-c2ccccc2)cc1	IC50	'>'	250000.0	nM		Outside typical range		UO_0000065					False	CHEMBL1045862	Inhibition of human recombinant ACE	B	BAO_0000357	single protein format	Homo sapiens	None	None	None	None	CHEMBL1808	Angiotensin-converting enzyme	Homo sapiens	SINGLE PROTEIN	CHEMBL1155192	1	Scientific Literature	Bioorg. Med. Chem. Lett.	2009	None
CHEMBL58720		0	321.40	0	1.94	40	CC(=O)SCC(C)C(=O)N1Cc2ccccc2CC1C(=O)O	IC50	'='	130.0	nM	6.89			UO_0000065	21.43	0.43	4.95	9.22	False	CHEMBL648350	Inhibition of guinea pig angiotensin I converting enzyme	B	BAO_0000357	single protein format	Cavia porcellus	None	None	None	None	CHEMBL1808	Angiotensin-converting enzyme	Homo sapiens	SINGLE PROTEIN	CHEMBL1123237	1	Scientific Literature	J. Med. Chem.	1986	None
CHEMBL256895		0	524.57	1	4.06	7l	O=C(O)[C@@H](O)CN(Cc1ccc2c(c1)Cc1ccccc1-2)C(=O)N[C@@H](Cc1ccc2ccccc2c1)C(=O)O	IC50	'='	150.0	nM	6.82			UO_0000065	13.01	0.24	2.76	5.37	False	CHEMBL930672	Inhibition of ACE	B	BAO_0000357	single protein format	None	None	None	None	None	CHEMBL1808	Angiotensin-converting enzyme	Homo sapiens	SINGLE PROTEIN	CHEMBL1143110	1	Scientific Literature	Bioorg. Med. Chem. Lett.	2008	None
CHEMBL357584		0	335.47	0	2.85	14a	O=C1N[C@H](C(=O)O)CCCCCCc2cccc(c2)C[C@@H]1CS	IC50	'='	175.0	nM	6.76			UO_0000065	20.14	0.40	3.91	10.18	False	CHEMBL644707	Inhibitory concentration required to inhibit Angiotensin I converting enzyme (ACE)	B	BAO_0000357	single protein format	None	None	None	None	None	CHEMBL1808	Angiotensin-converting enzyme	Homo sapiens	SINGLE PROTEIN	CHEMBL1129939	1	Scientific Literature	J. Med. Chem.	1997	None
CHEMBL114552		0	285.28	0	1.91	I	O=C(O)CCCNCP(=O)(O)CCc1ccccc1	Inhibition	'='	18.0	%				UO_0000187					False	CHEMBL651104	Inhibitory activity of compound at 1*10e-4 M against Angiotensin I converting enzyme (ACE) from bovine kidney	B	BAO_0000221	tissue-based format	Bos taurus	CHEMBL3638241	Kidney	None	None	CHEMBL1808	Angiotensin-converting enzyme	Homo sapiens	SINGLE PROTEIN	CHEMBL1145855	1	Scientific Literature	J. Med. Chem.	2003	None
CHEMBL2370859		0	318.37	0	1.20	2	C[C@H](NC(=O)CCc1ccccc1)C(=O)N1CCC[C@H]1C(=O)O	Inhibition	'='	37.0	%				UO_0000187					False	CHEMBL644709	In vitro inhibitory activity against Angiotensin I converting enzyme	B	BAO_0000357	single protein format	None	None	None	None	None	CHEMBL1808	Angiotensin-converting enzyme	Homo sapiens	SINGLE PROTEIN	CHEMBL1122972	1	Scientific Literature	J. Med. Chem.	1985	None
CHEMBL1788109		0	365.41	0	1.78	Pyrrolidone	CC(=O)S[C@H](C)C(=O)N1[C@H](C(=O)O)C[C@H](C(=O)O)[C@@H]1c1ccccc1	Ki	'='	0.16	nM	9.80			UO_0000065	26.81	0.54	8.02	8.75	False	CHEMBL644714	Enzyme inhibitory activity towards Angiotensin I converting enzyme	B	BAO_0000357	single protein format	None	None	None	None	None	CHEMBL1808	Angiotensin-converting enzyme	Homo sapiens	SINGLE PROTEIN	CHEMBL1132386	1	Scientific Literature	J. Med. Chem.	1999	None
CHEMBL358439		0	244.25	0	-0.88	19	C[C@@H](NCC(=O)O)C(=O)N1CCC[C@H]1C(=O)O	IC50	'='	2400.0	nM	5.62			UO_0000065	23.01	0.45	6.50	5.26	True	CHEMBL648529	Inhibition of Angiotensin I converting enzyme	B	BAO_0000357	single protein format	None	None	None	None	None	CHEMBL1808	Angiotensin-converting enzyme	Homo sapiens	SINGLE PROTEIN	CHEMBL1126739	1	Scientific Literature	J. Med. Chem.	1993	None
CHEMBL1560	CAPTOPRIL	4	217.29	0	0.63	1	C[C@H](CS)C(=O)N1CCC[C@H]1C(=O)O	IC50	'='	20.0	nM	7.70			UO_0000065	35.43	0.75	7.07	13.36	True	CHEMBL645285	Inhibition of Angiotensin I converting enzyme	B	BAO_0000357	single protein format	None	None	None	None	None	CHEMBL1808	Angiotensin-converting enzyme	Homo sapiens	SINGLE PROTEIN	CHEMBL1122964	1	Scientific Literature	J. Med. Chem.	1985	None
CHEMBL1237	LISINOPRIL	4	405.50	0	1.24	23 (lisinopril)	NCCCC[C@H](N[C@@H](CCc1ccccc1)C(=O)O)C(=O)N1CCC[C@H]1C(=O)O	IC50	'='	1.2	nM	8.92			UO_0000065	22.00	0.42	7.68	6.71	True	CHEMBL648529	Inhibition of Angiotensin I converting enzyme	B	BAO_0000357	single protein format	None	None	None	None	None	CHEMBL1808	Angiotensin-converting enzyme	Homo sapiens	SINGLE PROTEIN	CHEMBL1126739	1	Scientific Literature	J. Med. Chem.	1993	None
CHEMBL571716		0	617.64	2	5.21	21, RXPA380	O=C(N[C@@H](Cc1ccccc1)P(=O)(O)[C@@H]1CCC[C@H]1C(=O)N[C@@H](Cc1c[nH]c2ccccc12)C(=O)O)OCc1ccccc1	Ki	'='	2500.0	nM	5.60			UO_0000065	9.07	0.17	0.39	3.55	False	CHEMBL1045257	Inhibition of human somatic ACE N-terminal domain	B	BAO_0000357	single protein format	Homo sapiens	None	None	None	None	CHEMBL1808	Angiotensin-converting enzyme	Homo sapiens	SINGLE PROTEIN	CHEMBL1156752	1	Scientific Literature	J. Med. Chem.	2010	None
CHEMBL255568		0	391.42	0	1.28	7a	CC(C)CN(C[C@H](O)C(=O)O)C(=O)N[C@@H](Cc1c[nH]c2ccccc12)C(=O)O	IC50	'='	103.0	nM	6.99			UO_0000065	17.85	0.34	5.71	4.89	False	CHEMBL930672	Inhibition of ACE	B	BAO_0000357	single protein format	None	None	None	None	None	CHEMBL1808	Angiotensin-converting enzyme	Homo sapiens	SINGLE PROTEIN	CHEMBL1143110	1	Scientific Literature	Bioorg. Med. Chem. Lett.	2008	None
CHEMBL273142		0	416.47	0	2.34	7f	CC(C)(C)CN(C[C@H](O)C(=O)O)C(=O)N[C@@H](Cc1ccc2ccccc2c1)C(=O)O	IC50	'='	191.0	nM	6.72			UO_0000065	16.13	0.31	4.38	5.28	False	CHEMBL930672	Inhibition of ACE	B	BAO_0000357	single protein format	None	None	None	None	None	CHEMBL1808	Angiotensin-converting enzyme	Homo sapiens	SINGLE PROTEIN	CHEMBL1143110	1	Scientific Literature	Bioorg. Med. Chem. Lett.	2008	None
CHEMBL254493		0	401.53	0	3.72	1m	CC[C@@H](C)[C@H](S)C(=O)N[C@@H](Cc1ccccc1OCc1ccccc1)C(=O)O	Ki	'='	770.0	nM	6.11			UO_0000065	15.23	0.30	2.39	8.08	False	CHEMBL928316	Inhibition of human recombinant ACE by fluorescence assay	B	BAO_0000357	single protein format	Homo sapiens	None	None	None	None	CHEMBL1808	Angiotensin-converting enzyme	Homo sapiens	SINGLE PROTEIN	CHEMBL1141500	1	Scientific Literature	Bioorg. Med. Chem. Lett.	2008	None
CHEMBL401397		0	371.50	0	3.81	1i	CC[C@@H](C)[C@H](S)C(=O)N[C@@H](Cc1cccc(-c2ccccc2)c1)C(=O)O	Ki	'='	1000.0	nM	6.00			UO_0000065	16.15	0.32	2.19	9.04	False	CHEMBL928316	Inhibition of human recombinant ACE by fluorescence assay	B	BAO_0000357	single protein format	Homo sapiens	None	None	None	None	CHEMBL1808	Angiotensin-converting enzyme	Homo sapiens	SINGLE PROTEIN	CHEMBL1141500	1	Scientific Literature	Bioorg. Med. Chem. Lett.	2008	None
CHEMBL253224		0	311.40	0	1.85	1e	CC[C@@H](C)[C@H](S)C(=O)N[C@@H](Cc1ccc(O)cc1)C(=O)O	Ki	'='	410.0	nM	6.39			UO_0000065	20.51	0.42	4.54	7.37	False	CHEMBL928316	Inhibition of human recombinant ACE by fluorescence assay	B	BAO_0000357	single protein format	Homo sapiens	None	None	None	None	CHEMBL1808	Angiotensin-converting enzyme	Homo sapiens	SINGLE PROTEIN	CHEMBL1141500	1	Scientific Literature	Bioorg. Med. Chem. Lett.	2008	None
CHEMBL400526		0	295.40	0	2.14	1d	CC[C@@H](C)[C@H](S)C(=O)N[C@@H](Cc1ccccc1)C(=O)O	Ki	'='	570.0	nM	6.24			UO_0000065	21.14	0.43	4.10	9.40	False	CHEMBL928316	Inhibition of human recombinant ACE by fluorescence assay	B	BAO_0000357	single protein format	Homo sapiens	None	None	None	None	CHEMBL1808	Angiotensin-converting enzyme	Homo sapiens	SINGLE PROTEIN	CHEMBL1141500	1	Scientific Literature	Bioorg. Med. Chem. Lett.	2008	None
CHEMBL80193		0	347.42	0	0.53	118	C[C@H](NC(CCc1ccccc1)C(N)=O)C(=O)N1CCC[C@H]1C(=O)O	IC50	'='	25703.96	nM	4.59			UO_0000065					False	CHEMBL648337	Inhibitory activity against angiotensin converting enzyme (ACE)	F	BAO_0000019	assay format	None	None	None	None	None	CHEMBL1808	Angiotensin-converting enzyme	Homo sapiens	SINGLE PROTEIN	CHEMBL1126767	1	Scientific Literature	J. Med. Chem.	1993	None
CHEMBL80503		0	475.50	0	1.21	COO_23E	O=C(N[C@H](CCC(=O)N1CCC[C@H]1C(=O)O)C(=O)O)C1CCCN1C(=O)OCc1ccccc1	IC50	'='	2511.89	nM	5.60			UO_0000065					False	CHEMBL648337	Inhibitory activity against angiotensin converting enzyme (ACE)	F	BAO_0000019	assay format	None	None	None	None	None	CHEMBL1808	Angiotensin-converting enzyme	Homo sapiens	SINGLE PROTEIN	CHEMBL1126767	1	Scientific Literature	J. Med. Chem.	1993	None
CHEMBL312224		0	392.48	0	1.57	22	O=C(O)C(CCc1ccccc1)NC1CCC[C@H]2SC[C@@H](C(=O)O)N2C1=O	IC50	'='	0.6026	nM	9.22			UO_0000065					False	CHEMBL648337	Inhibitory activity against angiotensin converting enzyme (ACE)	F	BAO_0000019	assay format	None	None	None	None	None	CHEMBL1808	Angiotensin-converting enzyme	Homo sapiens	SINGLE PROTEIN	CHEMBL1126767	1	Scientific Literature	J. Med. Chem.	1993	None
CHEMBL55721		0	429.58	0	4.10	27S	CCC(C)C(S)CC(Cc1ccccc1)C(=O)N[C@@H](Cc1ccc(O)cc1)C(=O)O	IC50	'='	4400.0	nM	5.36			UO_0000065	12.47	0.24	1.26	6.18	False	CHEMBL646968	Tested for inhibitory potency against Angiotensin I Converting Enzyme	B	BAO_0000357	single protein format	None	None	None	None	None	CHEMBL1808	Angiotensin-converting enzyme	Homo sapiens	SINGLE PROTEIN	CHEMBL1127546	1	Scientific Literature	J. Med. Chem.	1994	None
CHEMBL270576		0	368.39	0	0.50	7d	CC(C)CN(C[C@H](O)C(=O)O)C(=O)N[C@@H](Cc1ccc(O)cc1)C(=O)O	IC50	'='	60.0	nM	7.22			UO_0000065	19.60	0.38	6.72	4.90	False	CHEMBL930672	Inhibition of ACE	B	BAO_0000357	single protein format	None	None	None	None	None	CHEMBL1808	Angiotensin-converting enzyme	Homo sapiens	SINGLE PROTEIN	CHEMBL1143110	1	Scientific Literature	Bioorg. Med. Chem. Lett.	2008	None
CHEMBL100063		0	399.49	0	1.91	3d	CCCCCCCC[C@H](N[C@@H](CC)C(=O)N1C(=O)N(C)C[C@H]1C(=O)O)C(=O)O	IC50	'='	2.4	nM	8.62			UO_0000065	21.58	0.42	6.71	6.77	False	CHEMBL644735	Inhibition of Angiotensin I converting enzyme from pig renal cortex, hippuryl-histidyl-leucine as substrate	B	BAO_0000019	assay format	Sus scrofa	None	None	None	None	CHEMBL1808	Angiotensin-converting enzyme	Homo sapiens	SINGLE PROTEIN	CHEMBL1124381	1	Scientific Literature	J. Med. Chem.	1989	None
CHEMBL312094		0	253.32	0	1.12	33	O=C(CCS)N[C@@H](Cc1ccccc1)C(=O)O	IC50	'='	426.58	nM	6.37			UO_0000065					False	CHEMBL648337	Inhibitory activity against angiotensin converting enzyme (ACE)	F	BAO_0000019	assay format	None	None	None	None	None	CHEMBL1808	Angiotensin-converting enzyme	Homo sapiens	SINGLE PROTEIN	CHEMBL1126767	1	Scientific Literature	J. Med. Chem.	1993	None
CHEMBL284272		0	516.58	1	4.18	SQ-29852_2P	NCCCC[C@H](OP(=O)(O)CCCCc1ccccc1)C(=O)N1C[C@H](c2ccccc2)C[C@H]1C(=O)O	IC50	'='	338.84	nM	6.47			UO_0000065					False	CHEMBL648337	Inhibitory activity against angiotensin converting enzyme (ACE)	F	BAO_0000019	assay format	None	None	None	None	None	CHEMBL1808	Angiotensin-converting enzyme	Homo sapiens	SINGLE PROTEIN	CHEMBL1126767	1	Scientific Literature	J. Med. Chem.	1993	None
CHEMBL290328		0	362.43	0	1.60	5s	COC(=O)[C@H](CC(C)C)N[C@H]1CCc2ccccc2N(CC(=O)O)C1=O	IC50	'='	1000.0	nM	6.00			UO_0000065	16.55	0.32	4.40	6.25	False	CHEMBL644701	In vitro inhibitory activity against Angiotensin I converting enzyme	B	BAO_0000357	single protein format	None	None	None	None	None	CHEMBL1808	Angiotensin-converting enzyme	Homo sapiens	SINGLE PROTEIN	CHEMBL1122836	1	Scientific Literature	J. Med. Chem.	1985	None
CHEMBL499305		0	381.56	0	4.01	4	CC(C)c1ccc(CS[C@@H]2CC[C@@H](C(=O)O)N2C(=O)[C@H](C)CS)cc1	IC50	'='	3.3	nM	8.48			UO_0000065	22.23	0.46	4.47	14.72	False	CHEMBL1004838	Inhibition of ACE	B	BAO_0000357	single protein format	None	None	None	None	None	CHEMBL1808	Angiotensin-converting enzyme	Homo sapiens	SINGLE PROTEIN	CHEMBL1156603	1	Scientific Literature	Bioorg. Med. Chem. Lett.	2008	None
CHEMBL570953		0	711.71	2	5.78	8F2	O=C(N[C@@H](Cc1ccccc1)P(=O)(O)C[C@H](Cc1cc(-c2ccccc2)no1)C(=O)N[C@@H](Cc1ccc(O)cc1)C(=O)O)OCc1ccccc1	Ki	'='	20.0	nM	7.70			UO_0000065	10.82	0.21	1.92	4.09	False	CHEMBL1045253	Inhibition of human somatic ACE in presence of 1:100 diluted SHR rat plasma complemented with 5 uM serum albumin	B	BAO_0000366	cell-free format	Homo sapiens	CHEMBL3559721	Plasma	None	None	CHEMBL1808	Angiotensin-converting enzyme	Homo sapiens	SINGLE PROTEIN	CHEMBL1156752	1	Scientific Literature	J. Med. Chem.	2010	None
CHEMBL41081		0	394.49	0	1.69	5w	CCOC(=O)[C@H](CCSC)N[C@H]1CCc2ccccc2N(CC(=O)O)C1=O	IC50						Not Determined						False	CHEMBL644701	In vitro inhibitory activity against Angiotensin I converting enzyme	B	BAO_0000357	single protein format	None	None	None	None	None	CHEMBL1808	Angiotensin-converting enzyme	Homo sapiens	SINGLE PROTEIN	CHEMBL1122836	1	Scientific Literature	J. Med. Chem.	1985	None
CHEMBL577754		0	734.75	2	6.56	5F2	O=C(N[C@@H](Cc1ccccc1)P(=O)(O)C[C@H](Cc1cc(-c2ccccc2)no1)C(=O)N[C@@H](Cc1c[nH]c2ccccc12)C(=O)O)OCc1ccccc1	Ki	'='	36.0	nM	7.44			UO_0000065	10.13	0.19	0.88	4.05	False	CHEMBL1045256	Inhibition of human somatic ACE in presence of buffer	B	BAO_0000357	single protein format	Homo sapiens	None	None	None	None	CHEMBL1808	Angiotensin-converting enzyme	Homo sapiens	SINGLE PROTEIN	CHEMBL1156752	1	Scientific Literature	J. Med. Chem.	2010	None
CHEMBL80101		0	265.26	0	0.66	46	O=C(O)CCC(=O)N[C@@H](Cc1ccccc1)C(=O)O	IC50	'='	549540.87	nM		Outside typical range		UO_0000065					False	CHEMBL648337	Inhibitory activity against angiotensin converting enzyme (ACE)	F	BAO_0000019	assay format	None	None	None	None	None	CHEMBL1808	Angiotensin-converting enzyme	Homo sapiens	SINGLE PROTEIN	CHEMBL1126767	1	Scientific Literature	J. Med. Chem.	1993	None
CHEMBL19443		0	469.45	0	2.81	20	CC(C)CC(NC(Cc1ccccc1)NP(=O)([O-])CNC(=O)c1ccccc1)C(=O)O.[Na+]	Ratio	'='	8.0										False	CHEMBL848248	Ratio of Ki (ACE) to that of Ki (enkephalinase).	B	BAO_0000357	single protein format	None	None	None	None	None	CHEMBL1808	Angiotensin-converting enzyme	Homo sapiens	SINGLE PROTEIN	CHEMBL1123029	1	Scientific Literature	J. Med. Chem.	1985	None
CHEMBL435360		0	422.48	0	2.45	26	O=C(N[C@@H](Cc1ccccc1)C(=O)CCC(=O)N1CCC[C@H]1C(=O)O)c1ccccc1	IC50	'='	12.02	nM	7.92			UO_0000065					False	CHEMBL648337	Inhibitory activity against angiotensin converting enzyme (ACE)	F	BAO_0000019	assay format	None	None	None	None	None	CHEMBL1808	Angiotensin-converting enzyme	Homo sapiens	SINGLE PROTEIN	CHEMBL1126767	1	Scientific Literature	J. Med. Chem.	1993	None
CHEMBL78780		0	243.26	0	0.56	65	C[C@H](CCC(=O)O)C(=O)N1CCC[C@H]1C(=O)O	IC50	'='	4897.79	nM	5.31			UO_0000065					False	CHEMBL648337	Inhibitory activity against angiotensin converting enzyme (ACE)	F	BAO_0000019	assay format	None	None	None	None	None	CHEMBL1808	Angiotensin-converting enzyme	Homo sapiens	SINGLE PROTEIN	CHEMBL1126767	1	Scientific Literature	J. Med. Chem.	1993	None
CHEMBL91777	VALYLTRYPTOPHAN	0	303.36	0	1.26	VW	CC(C)[C@H](N)C(=O)N[C@@H](Cc1c[nH]c2ccccc12)C(=O)O	IC50	'='	1584.89	nM	5.80			UO_0000065	19.12	0.36	4.54	5.36	False	CHEMBL858254	Biological activity was measured against Angiotensin I converting enzyme	B	BAO_0000357	single protein format	None	None	None	None	None	CHEMBL1808	Angiotensin-converting enzyme	Homo sapiens	SINGLE PROTEIN	CHEMBL1128468	1	Scientific Literature	J. Med. Chem.	1995	None
CHEMBL91792		0	275.31	0	0.63	AW	C[C@H](N)C(=O)N[C@@H](Cc1c[nH]c2ccccc12)C(=O)O	IC50	'='	10000.0	nM	5.00			UO_0000065	18.16	0.34	4.37	4.62	False	CHEMBL858254	Biological activity was measured against Angiotensin I converting enzyme	B	BAO_0000357	single protein format	None	None	None	None	None	CHEMBL1808	Angiotensin-converting enzyme	Homo sapiens	SINGLE PROTEIN	CHEMBL1128468	1	Scientific Literature	J. Med. Chem.	1995	None
CHEMBL309308		0	391.47	0	0.85	91	NCCC[C@H](NC(CCc1ccccc1)C(=O)O)C(=O)N1CCC[C@H]1C(=O)O	IC50	'='	2.188	nM	8.66			UO_0000065					False	CHEMBL648337	Inhibitory activity against angiotensin converting enzyme (ACE)	F	BAO_0000019	assay format	None	None	None	None	None	CHEMBL1808	Angiotensin-converting enzyme	Homo sapiens	SINGLE PROTEIN	CHEMBL1126767	1	Scientific Literature	J. Med. Chem.	1993	None
CHEMBL80939		0	243.24	0	-1.11	1	O=C(O)[C@@H]1C=CCn2c(=O)n(CS)c(=O)n21	IC50	'='	707.95	nM	6.15			UO_0000065					False	CHEMBL648337	Inhibitory activity against angiotensin converting enzyme (ACE)	F	BAO_0000019	assay format	None	None	None	None	None	CHEMBL1808	Angiotensin-converting enzyme	Homo sapiens	SINGLE PROTEIN	CHEMBL1126767	1	Scientific Literature	J. Med. Chem.	1993	None
CHEMBL446407		0	235.26	0	-0.26	THIOL_2	CC(C)(S)C(=O)N[C@@H](CC(=O)O)C(=O)O	IC50	'='	3467368.5	nM		Outside typical range		UO_0000065					False	CHEMBL648337	Inhibitory activity against angiotensin converting enzyme (ACE)	F	BAO_0000019	assay format	None	None	None	None	None	CHEMBL1808	Angiotensin-converting enzyme	Homo sapiens	SINGLE PROTEIN	CHEMBL1126767	1	Scientific Literature	J. Med. Chem.	1993	None
CHEMBL175110		0	463.60	0	4.29	16	O=C(O)C(Cc1ccc(O)cc1)NC(=O)C(Cc1ccccc1)C(S)CCc1ccccc1	IC50	'='	1600.0	nM	5.80			UO_0000065	12.50	0.24	1.51	6.69	False	CHEMBL646967	Inhibitory concentration was evaluated by inhibiting 50% of Angiotensin I Converting Enzyme activity using 50 uM N-Cbz-Phe-His-Leu as substrate	B	BAO_0000357	single protein format	None	None	None	None	None	CHEMBL1808	Angiotensin-converting enzyme	Homo sapiens	SINGLE PROTEIN	CHEMBL1126948	1	Scientific Literature	J. Med. Chem.	1993	None
CHEMBL155874		0	542.41	1	4.16	21a	O=C(Nc1ccc(S(=O)(=O)N[C@H](Cc2c[nH]c3ccccc23)C(=O)O)cc1)c1ccc(Br)cc1	IC50	'>'	1000.0	nM				UO_0000065					False	CHEMBL644702	Inhibitory activity against Angiotensin I converting enzyme	B	BAO_0000357	single protein format	None	None	None	None	None	CHEMBL1808	Angiotensin-converting enzyme	Homo sapiens	SINGLE PROTEIN	CHEMBL1131478	1	Scientific Literature	J. Med. Chem.	1998	None
CHEMBL38613		0	414.48	0	2.25	5l	O=C(O)CN1C(=O)[C@@H](N[C@@H](CSc2ccccc2)C(=O)O)CCc2ccccc21	IC50	'='	4.0	nM	8.40			UO_0000065	20.26	0.40	6.15	7.85	False	CHEMBL644701	In vitro inhibitory activity against Angiotensin I converting enzyme	B	BAO_0000357	single protein format	None	None	None	None	None	CHEMBL1808	Angiotensin-converting enzyme	Homo sapiens	SINGLE PROTEIN	CHEMBL1122836	1	Scientific Literature	J. Med. Chem.	1985	None
CHEMBL525948		0	395.59	0	4.05	3g	CC(C)c1ccc(CCS[C@H]2CC[C@@H](C(=O)O)N2C(=O)[C@H](C)CS)cc1	IC50	'='	19.0	nM	7.72			UO_0000065	19.52	0.41	3.67	13.40	False	CHEMBL1004838	Inhibition of ACE	B	BAO_0000357	single protein format	None	None	None	None	None	CHEMBL1808	Angiotensin-converting enzyme	Homo sapiens	SINGLE PROTEIN	CHEMBL1156603	1	Scientific Literature	Bioorg. Med. Chem. Lett.	2008	None
CHEMBL838	BENAZEPRIL	4	424.50	0	2.57	Benazepril	CCOC(=O)[C@H](CCc1ccccc1)N[C@H]1CCc2ccccc2N(CC(=O)O)C1=O	IC50	'='	1.7	nM	8.77			UO_0000065	20.66	0.39	6.20	9.14	False	CHEMBL648689	Inhibitory activity against angiotensin I converting enzyme (ACE)	B	BAO_0000357	single protein format	None	None	None	None	None	CHEMBL1808	Angiotensin-converting enzyme	Homo sapiens	SINGLE PROTEIN	CHEMBL1133572	1	Scientific Literature	J. Med. Chem.	2000	None
CHEMBL328814		0	470.60	None	None	88	C[C@@H](C[Si](O)(O)[C@@H](Cc1ccccc1)NC(=O)c1ccccc1)C(=O)N1CCC[C@H]1C(=O)O	IC50	'='	72.0	nM	7.14			UO_0000065	15.18	None	None	None	False	CHEMBL2208710	Inhibition of ACE	B	BAO_0000357	single protein format	None	None	None	None	None	CHEMBL1808	Angiotensin-converting enzyme	Homo sapiens	SINGLE PROTEIN	CHEMBL2203023	1	Scientific Literature	J. Med. Chem.	2011	None
CHEMBL114552		0	285.28	0	1.91	I	O=C(O)CCCNCP(=O)(O)CCc1ccccc1	IC50	'='	100000.0	nM	4.00			UO_0000065	14.02	0.29	2.09	4.62	False	CHEMBL648691	Inhibitory activity against Angiotensin I converting enzyme (ACE) from human blood serum	B	BAO_0000357	single protein format	None	None	None	None	None	CHEMBL1808	Angiotensin-converting enzyme	Homo sapiens	SINGLE PROTEIN	CHEMBL1145855	1	Scientific Literature	J. Med. Chem.	2003	None
CHEMBL107635		0	267.24	0	0.14	6d	O=C(O)CCc1cc(O)c2n(c1=O)C(C(=O)O)CC2	IC50	'='	31.62	nM	7.50			UO_0000065	28.06	0.54	7.36	6.42	False	CHEMBL646945	Inhibition of angiotensin I converting enzyme in silico	B	BAO_0000357	single protein format	None	None	None	None	None	CHEMBL1808	Angiotensin-converting enzyme	Homo sapiens	SINGLE PROTEIN	CHEMBL1130169	1	Scientific Literature	J. Med. Chem.	1997	None
CHEMBL1733	QUINAPRILAT	0	410.47	0	2.09	(CI-906)Diacid	C[C@H](N[C@@H](CCc1ccccc1)C(=O)O)C(=O)N1Cc2ccccc2C[C@H]1C(=O)O	IC50	'='	280.0	nM	6.55			UO_0000065	15.96	0.30	4.46	6.13	False	CHEMBL648701	In vitro inhibitory activity against Angiotensin I converting enzyme from unpurified guinea pig serum	B	BAO_0000357	single protein format	Cavia porcellus	None	None	None	None	CHEMBL1808	Angiotensin-converting enzyme	Homo sapiens	SINGLE PROTEIN	CHEMBL1123106	1	Scientific Literature	J. Med. Chem.	1985	None
CHEMBL147755		0	335.47	0	2.85	21a	O=C1N[C@H](C(=O)O)Cc2ccccc2CCCCCC[C@@H]1CS	IC50	'='	725.0	nM	6.14			UO_0000065	18.30	0.36	3.29	9.25	False	CHEMBL644707	Inhibitory concentration required to inhibit Angiotensin I converting enzyme (ACE)	B	BAO_0000357	single protein format	None	None	None	None	None	CHEMBL1808	Angiotensin-converting enzyme	Homo sapiens	SINGLE PROTEIN	CHEMBL1129939	1	Scientific Literature	J. Med. Chem.	1997	None
CHEMBL206021		0	380.45	0	-0.16	5	NCCCC[C@H](NC(=O)[C@@H](N)Cc1ccco1)C(=O)N1CCC[C@H]1C(=O)O	Activity	'='	12.11	mU/ml									False	CHEMBL861822	Activity against ACE in bovine kidney	B	BAO_0000221	tissue-based format	Bos taurus	CHEMBL3638241	Kidney	None	None	CHEMBL1808	Angiotensin-converting enzyme	Homo sapiens	SINGLE PROTEIN	CHEMBL1146940	1	Scientific Literature	Bioorg. Med. Chem. Lett.	2006	None
CHEMBL381557		0	431.49	1	0.04	11	NCCC[C@H](NC(=O)[C@@H](N)Cc1c[nH]c2ccc(O)cc12)C(=O)N1CCC[C@H]1C(=O)O	Inhibition	'='	68.8	%				UO_0000187					False	CHEMBL861823	Inhibition of ACE in bovine kidney	B	BAO_0000221	tissue-based format	Bos taurus	CHEMBL3638241	Kidney	None	None	CHEMBL1808	Angiotensin-converting enzyme	Homo sapiens	SINGLE PROTEIN	CHEMBL1146940	1	Scientific Literature	Bioorg. Med. Chem. Lett.	2006	None
CHEMBL205442		0	404.51	0	0.64	3	NCCCC[C@H](NC(=O)C[C@@H](N)Cc1ccccc1)C(=O)N1CCC[C@H]1C(=O)O	Inhibition	'='	22.63	%				UO_0000187					False	CHEMBL861823	Inhibition of ACE in bovine kidney	B	BAO_0000221	tissue-based format	Bos taurus	CHEMBL3638241	Kidney	None	None	CHEMBL1808	Angiotensin-converting enzyme	Homo sapiens	SINGLE PROTEIN	CHEMBL1146940	1	Scientific Literature	Bioorg. Med. Chem. Lett.	2006	None
CHEMBL80665		0	517.32	1	1.52	17	C[C@H](NC(CCC(=O)Nc1ccc(I)cc1)C(=O)O)C(=O)N1CCC[C@H]1C(=O)O	IC50	'='	0.2291	nM	9.64			UO_0000065					False	CHEMBL648337	Inhibitory activity against angiotensin converting enzyme (ACE)	F	BAO_0000019	assay format	None	None	None	None	None	CHEMBL1808	Angiotensin-converting enzyme	Homo sapiens	SINGLE PROTEIN	CHEMBL1126767	1	Scientific Literature	J. Med. Chem.	1993	None
CHEMBL284734		0	488.52	0	3.75	SQ-29852_2L	NCCCC[C@H](OP(=O)(O)CCCCc1ccccc1)C(=O)N1c2ccccc2C[C@H]1C(=O)O	IC50	'='	0.2951	nM	9.53			UO_0000065					False	CHEMBL648337	Inhibitory activity against angiotensin converting enzyme (ACE)	F	BAO_0000019	assay format	None	None	None	None	None	CHEMBL1808	Angiotensin-converting enzyme	Homo sapiens	SINGLE PROTEIN	CHEMBL1126767	1	Scientific Literature	J. Med. Chem.	1993	None
CHEMBL80981		0	306.39	0	1.99	THIOL_22	CC(C)(S)C(=O)N[C@@H](Cc1c[nH]c2ccccc12)C(=O)O	IC50	'='	38018.94	nM	4.42			UO_0000065					False	CHEMBL648337	Inhibitory activity against angiotensin converting enzyme (ACE)	F	BAO_0000019	assay format	None	None	None	None	None	CHEMBL1808	Angiotensin-converting enzyme	Homo sapiens	SINGLE PROTEIN	CHEMBL1126767	1	Scientific Literature	J. Med. Chem.	1993	None
CHEMBL286339		0	522.62	1	4.59	Q9852_2B	NCCCC[C@H](OP(=O)(O)CCCCc1ccccc1)C(=O)N1C[C@@H](C2CCCCC2)C[C@H]1C(=O)O	IC50	'='	0.4898	nM	9.31			UO_0000065					False	CHEMBL648337	Inhibitory activity against angiotensin converting enzyme (ACE)	F	BAO_0000019	assay format	None	None	None	None	None	CHEMBL1808	Angiotensin-converting enzyme	Homo sapiens	SINGLE PROTEIN	CHEMBL1126767	1	Scientific Literature	J. Med. Chem.	1993	None
CHEMBL76577		0	217.29	0	0.63	41	C[C@@H](CS)C(=O)N1CCC[C@@H]1C(=O)O	IC50	'='	10964.78	nM	4.96			UO_0000065					False	CHEMBL648337	Inhibitory activity against angiotensin converting enzyme (ACE)	F	BAO_0000019	assay format	None	None	None	None	None	CHEMBL1808	Angiotensin-converting enzyme	Homo sapiens	SINGLE PROTEIN	CHEMBL1126767	1	Scientific Literature	J. Med. Chem.	1993	None
CHEMBL311268		0	435.48	0	1.20	15	C[C@H](NC(CCCNC(=O)OCc1ccccc1)C(=O)O)C(=O)N1CCC[C@H]1C(=O)O	IC50	'='	2.884	nM	8.54			UO_0000065					False	CHEMBL648337	Inhibitory activity against angiotensin converting enzyme (ACE)	F	BAO_0000019	assay format	None	None	None	None	None	CHEMBL1808	Angiotensin-converting enzyme	Homo sapiens	SINGLE PROTEIN	CHEMBL1126767	1	Scientific Literature	J. Med. Chem.	1993	None
CHEMBL314532		0	204.18	0	-1.62	GE	NCC(=O)N[C@@H](CCC(=O)O)C(=O)O	IC50	'='	5370317.96	nM		Outside typical range		UO_0000065					False	CHEMBL858254	Biological activity was measured against Angiotensin I converting enzyme	B	BAO_0000357	single protein format	None	None	None	None	None	CHEMBL1808	Angiotensin-converting enzyme	Homo sapiens	SINGLE PROTEIN	CHEMBL1128468	1	Scientific Literature	J. Med. Chem.	1995	None
CHEMBL331378	ZOFENOPRIL	0	429.56	0	4.04	117 (zofenopril)	C[C@H](CSC(=O)c1ccccc1)C(=O)N1C[C@@H](Sc2ccccc2)C[C@H]1C(=O)O	IC50	'='	0.4	nM	9.40			UO_0000065	21.88	0.44	5.36	12.58	False	CHEMBL648689	Inhibitory activity against angiotensin I converting enzyme (ACE)	B	BAO_0000357	single protein format	None	None	None	None	None	CHEMBL1808	Angiotensin-converting enzyme	Homo sapiens	SINGLE PROTEIN	CHEMBL1133572	1	Scientific Literature	J. Med. Chem.	2000	None
CHEMBL59401		0	349.45	0	3.08	42	CC(=O)SCCC(=O)N1Cc2ccccc2C1C(=O)OC(C)(C)C	IC50						NT						False	CHEMBL648350	Inhibition of guinea pig angiotensin I converting enzyme	B	BAO_0000357	single protein format	Cavia porcellus	None	None	None	None	CHEMBL1808	Angiotensin-converting enzyme	Homo sapiens	SINGLE PROTEIN	CHEMBL1123237	1	Scientific Literature	J. Med. Chem.	1986	None
CHEMBL1421	DASATINIB	4	488.02	0	3.31	Dasatinib	Cc1nc(Nc2ncc(C(=O)Nc3c(C)cccc3Cl)s2)cc(N2CCN(CCO)CC2)n1	Inhibition						Dose-dependent effect						False	CHEMBL3088740	Inhibition of ACE (unknown origin) assessed as 3-Hydroxybutyril-glycil-glycil-glycine conversion to 3-hydroxybutyric acid after 60 mins by WST assay	B	BAO_0000357	single protein format	Homo sapiens	None	None	None	None	CHEMBL1808	Angiotensin-converting enzyme	Homo sapiens	SINGLE PROTEIN	CHEMBL3085742	1	Scientific Literature	J. Med. Chem.	2013	None
CHEMBL301364		0	412.51	0	2.47	3i	O=C(O)CCN1C(=O)[C@@H](NC(=O)[C@@H](S)Cc2ccccc2)CCc2ccccc21	IC50	'='	36.0	nM	7.44			UO_0000065	18.04	0.35	4.97	8.58	False	CHEMBL648282	Tested in vitro for inhibition of Angiotensin converting enzyme (ACE)	B	BAO_0000357	single protein format	None	None	None	None	None	CHEMBL1808	Angiotensin-converting enzyme	Homo sapiens	SINGLE PROTEIN	CHEMBL1127937	1	Scientific Literature	Bioorg. Med. Chem. Lett.	1994	None
CHEMBL55286		0	323.46	0	2.78	17	CC(C)CC(S)C(Cc1ccccc1)C(=O)NC(C)C(=O)O	IC50	'='	12000.0	nM	4.92			UO_0000065	15.21	0.31	2.14	7.41	False	CHEMBL646967	Inhibitory concentration was evaluated by inhibiting 50% of Angiotensin I Converting Enzyme activity using 50 uM N-Cbz-Phe-His-Leu as substrate	B	BAO_0000357	single protein format	None	None	None	None	None	CHEMBL1808	Angiotensin-converting enzyme	Homo sapiens	SINGLE PROTEIN	CHEMBL1126948	1	Scientific Literature	J. Med. Chem.	1993	None
CHEMBL2110258		0	323.46	0	2.78	17c	CC(C)C[C@H](S)[C@H](Cc1ccccc1)C(=O)N[C@@H](C)C(=O)O	IC50	'='	10000.0	nM	5.00			UO_0000065	15.46	0.31	2.22	7.53	False	CHEMBL646967	Inhibitory concentration was evaluated by inhibiting 50% of Angiotensin I Converting Enzyme activity using 50 uM N-Cbz-Phe-His-Leu as substrate	B	BAO_0000357	single protein format	None	None	None	None	None	CHEMBL1808	Angiotensin-converting enzyme	Homo sapiens	SINGLE PROTEIN	CHEMBL1126948	1	Scientific Literature	J. Med. Chem.	1993	None
CHEMBL430554	LIBENZAPRIL	0	363.41	0	0.59	5a	NCCCC[C@H](N[C@H]1CCc2ccccc2N(CC(=O)O)C1=O)C(=O)O	IC50	'='	7.0	nM	8.15			UO_0000065	22.44	0.43	7.56	6.13	False	CHEMBL644701	In vitro inhibitory activity against Angiotensin I converting enzyme	B	BAO_0000357	single protein format	None	None	None	None	None	CHEMBL1808	Angiotensin-converting enzyme	Homo sapiens	SINGLE PROTEIN	CHEMBL1122836	1	Scientific Literature	J. Med. Chem.	1985	None
CHEMBL86891		0	320.35	0	0.35	34	O=C(O)CN1CCC(NC(CCc2ccccc2)C(=O)O)C1=O	IC50	'='	12000.0	nM	4.92			UO_0000065	15.36	0.29	4.57	4.60	False	CHEMBL644703	Inhibitory concentration (isomer A) against Angiotensin I converting enzyme	B	BAO_0000357	single protein format	None	None	None	None	None	CHEMBL1808	Angiotensin-converting enzyme	Homo sapiens	SINGLE PROTEIN	CHEMBL1123398	1	Scientific Literature	J. Med. Chem.	1986	None
CHEMBL340152		0	299.37	0	0.08	1 (table-2)	CCCC[C@H](N)C(=O)N[C@@H](C)C(=O)N1CCC[C@@H]1C(=O)O	IC50	'='	700.0	nM	6.16			UO_0000065	20.56	0.40	6.07	5.46	False	CHEMBL644708	Inhibition against ACE.	B	BAO_0000357	single protein format	None	None	None	None	None	CHEMBL1808	Angiotensin-converting enzyme	Homo sapiens	SINGLE PROTEIN	CHEMBL1127412	1	Scientific Literature	J. Med. Chem.	1994	None
CHEMBL58042		0	470.52	0	2.11	34	COc1cc2c(cc1OC)CN(C(=O)C(C)NC(CCc1ccccc1)C(=O)O)C(C(=O)O)C2	IC50	'='	3.0	nM	8.52			UO_0000065	18.11	0.34	6.41	6.80	False	CHEMBL648350	Inhibition of guinea pig angiotensin I converting enzyme	B	BAO_0000357	single protein format	Cavia porcellus	None	None	None	None	CHEMBL1808	Angiotensin-converting enzyme	Homo sapiens	SINGLE PROTEIN	CHEMBL1123237	1	Scientific Literature	J. Med. Chem.	1986	None
CHEMBL4097344		0	448.38	2	0.49	Rhodionin	C[C@@H]1O[C@@H](Oc2cc(O)c3c(=O)c(O)c(-c4ccc(O)cc4)oc3c2O)[C@H](O)[C@H](O)[C@H]1O	Inhibition	'='	17.24	%				UO_0000187					False	CHEMBL4057853	Inhibition of recombinant human ACE at 100 uM using Mca-R-P-PG-F-S-A-F-K(Dnp)-OH as substrate measured every 2 mins for 8 mins by fluorescence assay	B	BAO_0000357	single protein format	Homo sapiens	None	None	None	None	CHEMBL1808	Angiotensin-converting enzyme	Homo sapiens	SINGLE PROTEIN	CHEMBL4052767	1	Scientific Literature	Bioorg Med Chem Lett	2017	None
CHEMBL458237		0	391.54	0	1.46	11u	C[C@H](CS)C(=O)N[C@@H](CSCc1ccc(S(C)(=O)=O)cc1)C(=O)O	IC50	'='	300.0	nM	6.52			UO_0000065	16.66	0.37	5.06	6.49	False	CHEMBL1013488	Inhibition of angiotensin-converting enzyme in whole blood by HPLC	B	BAO_0000221	tissue-based format	None	CHEMBL3638178	Blood	None	None	CHEMBL1808	Angiotensin-converting enzyme	Homo sapiens	SINGLE PROTEIN	CHEMBL1154514	1	Scientific Literature	Bioorg. Med. Chem. Lett.	2009	None
CHEMBL458238		0	369.55	0	3.74	16a	CC(C)c1ccc(C(C)SC[C@H](NC(=O)[C@H](C)CS)C(=O)O)cc1	IC50	'='	200.0	nM	6.70			UO_0000065	18.13	0.38	2.96	10.09	False	CHEMBL1013488	Inhibition of angiotensin-converting enzyme in whole blood by HPLC	B	BAO_0000221	tissue-based format	None	CHEMBL3638178	Blood	None	None	CHEMBL1808	Angiotensin-converting enzyme	Homo sapiens	SINGLE PROTEIN	CHEMBL1154514	1	Scientific Literature	Bioorg. Med. Chem. Lett.	2009	None
CHEMBL458447		0	383.58	0	4.13	16b	CCC(SC[C@H](NC(=O)[C@H](C)CS)C(=O)O)c1ccc(C(C)C)cc1	IC50	'='	340.0	nM	6.47			UO_0000065	16.86	0.35	2.34	9.74	False	CHEMBL1013488	Inhibition of angiotensin-converting enzyme in whole blood by HPLC	B	BAO_0000221	tissue-based format	None	CHEMBL3638178	Blood	None	None	CHEMBL1808	Angiotensin-converting enzyme	Homo sapiens	SINGLE PROTEIN	CHEMBL1154514	1	Scientific Literature	Bioorg. Med. Chem. Lett.	2009	None
CHEMBL2110347		0	323.46	0	2.78	17b	CC(C)C[C@H](S)[C@@H](Cc1ccccc1)C(=O)N[C@@H](C)C(=O)O	IC50	'='	16100.0	nM	4.79			UO_0000065	14.82	0.30	2.01	7.22	False	CHEMBL646966	Inhibitory concentration was evaluated by inhibiting 50% of Angiotensin I Converting Enzyme activity using 50 micro M N-Cbz-Phe-His-Leu as substrate	B	BAO_0000357	single protein format	None	None	None	None	None	CHEMBL1808	Angiotensin-converting enzyme	Homo sapiens	SINGLE PROTEIN	CHEMBL1126948	1	Scientific Literature	J. Med. Chem.	1993	None
CHEMBL257229		0	369.49	0	3.56	1k	O=C(O)[C@H](Cc1ccc(-c2ccccc2)cc1)NC(=O)[C@@H](S)C1CCC1	Ki	'='	620.0	nM	6.21			UO_0000065	16.80	0.33	2.65	9.35	False	CHEMBL933039	Inhibition of human recombinant ACE by fluorescence assay	B	BAO_0000357	single protein format	Homo sapiens	None	None	None	None	CHEMBL1808	Angiotensin-converting enzyme	Homo sapiens	SINGLE PROTEIN	CHEMBL1142293	1	Scientific Literature	Bioorg. Med. Chem. Lett.	2008	None
CHEMBL79016		0	274.34	0	-0.11	134	C[C@H](NC(=O)CCS)C(=O)N1CCC[C@H]1C(=O)O	IC50	'='	2570.4	nM	5.59			UO_0000065					False	CHEMBL648337	Inhibitory activity against angiotensin converting enzyme (ACE)	F	BAO_0000019	assay format	None	None	None	None	None	CHEMBL1808	Angiotensin-converting enzyme	Homo sapiens	SINGLE PROTEIN	CHEMBL1126767	1	Scientific Literature	J. Med. Chem.	1993	None
CHEMBL1237	LISINOPRIL	4	405.50	0	1.24	19	NCCCC[C@H](N[C@@H](CCc1ccccc1)C(=O)O)C(=O)N1CCC[C@H]1C(=O)O	IC50	'='	1.202	nM	8.92			UO_0000065					True	CHEMBL648337	Inhibitory activity against angiotensin converting enzyme (ACE)	F	BAO_0000019	assay format	None	None	None	None	None	CHEMBL1808	Angiotensin-converting enzyme	Homo sapiens	SINGLE PROTEIN	CHEMBL1126767	1	Scientific Literature	J. Med. Chem.	1993	None
CHEMBL306556		0	201.25	0	0.16	35	O=C(O)[C@@H]1C=CCN1C(=O)CCS	IC50	'='	645.65	nM	6.19			UO_0000065					False	CHEMBL648337	Inhibitory activity against angiotensin converting enzyme (ACE)	F	BAO_0000019	assay format	None	None	None	None	None	CHEMBL1808	Angiotensin-converting enzyme	Homo sapiens	SINGLE PROTEIN	CHEMBL1126767	1	Scientific Literature	J. Med. Chem.	1993	None
CHEMBL80304		0	177.23	0	-0.10	36	O=C(O)CCNC(=O)CCS	IC50	'='	489778.82	nM		Outside typical range		UO_0000065					False	CHEMBL648337	Inhibitory activity against angiotensin converting enzyme (ACE)	F	BAO_0000019	assay format	None	None	None	None	None	CHEMBL1808	Angiotensin-converting enzyme	Homo sapiens	SINGLE PROTEIN	CHEMBL1126767	1	Scientific Literature	J. Med. Chem.	1993	None
CHEMBL298827	(S)-THIORPHAN	0	253.32	0	0.98	121 (Thiorphan)	O=C(O)CNC(=O)[C@@H](CS)Cc1ccccc1	IC50	'='	140.0	nM	6.85			UO_0000065	27.06	0.55	5.87	10.32	False	CHEMBL618671	Inhibitory activity against angiotensin-converting enzyme (ACE).	B	BAO_0000357	single protein format	None	None	None	None	None	CHEMBL1808	Angiotensin-converting enzyme	Homo sapiens	SINGLE PROTEIN	CHEMBL1133572	1	Scientific Literature	J. Med. Chem.	2000	None
CHEMBL10247	THIORPHAN	0	253.32	0	0.98	Thiorphan	O=C(O)CNC(=O)C(CS)Cc1ccccc1	IC50	'='	140.0	nM	6.85			UO_0000065	27.06	0.55	5.87	10.32	False	CHEMBL648692	Inhibitory concentration was evaluated by Inhibiting 50% of Angiotensin I converting enzyme activity using 50 uM N-Cbz-Phe-His-Leu as substrate	B	BAO_0000357	single protein format	None	None	None	None	None	CHEMBL1808	Angiotensin-converting enzyme	Homo sapiens	SINGLE PROTEIN	CHEMBL1126948	1	Scientific Literature	J. Med. Chem.	1993	None
CHEMBL213105		0	472.54	0	3.19	21	O=C(CCC(=O)[C@H](Cc1ccccc1)NC(=O)c1ccccc1)N[C@@H](Cc1ccccc1)C(=O)O	Ki	'='	84300.0	nM	4.07			UO_0000065	8.62	0.16	0.88	3.62	False	CHEMBL869865	Inhibition of recombinant ACE N domain	B	BAO_0000357	single protein format	Homo sapiens	None	None	None	None	CHEMBL1808	Angiotensin-converting enzyme	Homo sapiens	SINGLE PROTEIN	CHEMBL1149521	1	Scientific Literature	Bioorg. Med. Chem. Lett.	2006	None
CHEMBL435360		0	422.48	0	2.45	17	O=C(N[C@@H](Cc1ccccc1)C(=O)CCC(=O)N1CCC[C@H]1C(=O)O)c1ccccc1	Ki	'='	45200.0	nM	4.34			UO_0000065	10.28	0.19	1.89	4.19	False	CHEMBL869865	Inhibition of recombinant ACE N domain	B	BAO_0000357	single protein format	Homo sapiens	None	None	None	None	CHEMBL1808	Angiotensin-converting enzyme	Homo sapiens	SINGLE PROTEIN	CHEMBL1149521	1	Scientific Literature	Bioorg. Med. Chem. Lett.	2006	None
CHEMBL91561		0	203.24	0	-1.36	KG	NCCCC[C@H](N)C(=O)NCC(=O)O	IC50	'='	3235936.57	nM		Outside typical range		UO_0000065					False	CHEMBL858254	Biological activity was measured against Angiotensin I converting enzyme	B	BAO_0000357	single protein format	None	None	None	None	None	CHEMBL1808	Angiotensin-converting enzyme	Homo sapiens	SINGLE PROTEIN	CHEMBL1128468	1	Scientific Literature	J. Med. Chem.	1995	None
CHEMBL308333	ACTINONIN	0	385.51	0	1.20	Actinonin	CCCCC[C@H](CC(=O)NO)C(=O)N[C@H](C(=O)N1CCC[C@H]1CO)C(C)C	IC50	'>'	100000.0	nM				UO_0000065					False	CHEMBL645455	Compound was tested for its inhibitory activity against Angiotensin I converting enzyme	B	BAO_0000357	single protein format	None	None	None	None	None	CHEMBL1808	Angiotensin-converting enzyme	Homo sapiens	SINGLE PROTEIN	CHEMBL1133973	1	Scientific Literature	Bioorg. Med. Chem. Lett.	2001	None
CHEMBL128399		0	333.39	0	0.14	5 (table-2)	C[C@H](NC(=O)[C@@H](N)Cc1ccccc1)C(=O)N1CCC[C@@H]1C(=O)O	IC50	'='	4200.0	nM	5.38			UO_0000065	16.13	0.31	5.24	4.77	False	CHEMBL644708	Inhibition against ACE.	B	BAO_0000357	single protein format	None	None	None	None	None	CHEMBL1808	Angiotensin-converting enzyme	Homo sapiens	SINGLE PROTEIN	CHEMBL1127412	1	Scientific Literature	J. Med. Chem.	1994	None
CHEMBL94250		0	146.15	0	-1.47	AG	C[C@H](N)C(=O)NCC(=O)O	IC50	'='	2511886.43	nM		Outside typical range		UO_0000065					False	CHEMBL858254	Biological activity was measured against Angiotensin I converting enzyme	B	BAO_0000357	single protein format	None	None	None	None	None	CHEMBL1808	Angiotensin-converting enzyme	Homo sapiens	SINGLE PROTEIN	CHEMBL1128468	1	Scientific Literature	J. Med. Chem.	1995	None
CHEMBL91392		0	190.16	0	-2.01	GD	NCC(=O)N[C@@H](CC(=O)O)C(=O)O	IC50	'='	9120108.39	nM		Outside typical range		UO_0000065					False	CHEMBL858254	Biological activity was measured against Angiotensin I converting enzyme	B	BAO_0000357	single protein format	None	None	None	None	None	CHEMBL1808	Angiotensin-converting enzyme	Homo sapiens	SINGLE PROTEIN	CHEMBL1128468	1	Scientific Literature	J. Med. Chem.	1995	None
CHEMBL292467		0	132.12	0	-1.85	GG	NCC(=O)NCC(=O)O	IC50	'='	7244359.6	nM		Outside typical range		UO_0000065					False	CHEMBL858254	Biological activity was measured against Angiotensin I converting enzyme	B	BAO_0000357	single protein format	None	None	None	None	None	CHEMBL1808	Angiotensin-converting enzyme	Homo sapiens	SINGLE PROTEIN	CHEMBL1128468	1	Scientific Literature	J. Med. Chem.	1995	None
CHEMBL57338		0	236.27	0	0.15	AF	C[C@H](N)C(=O)N[C@@H](Cc1ccccc1)C(=O)O	IC50	'='	190546.07	nM		Outside typical range		UO_0000065					False	CHEMBL858254	Biological activity was measured against Angiotensin I converting enzyme	B	BAO_0000357	single protein format	None	None	None	None	None	CHEMBL1808	Angiotensin-converting enzyme	Homo sapiens	SINGLE PROTEIN	CHEMBL1128468	1	Scientific Literature	J. Med. Chem.	1995	None
CHEMBL212301		0	174.20	0	-1.34	D-arginine	N=C(N)NCCC[C@@H](N)C(=O)O	IC50						Not Active						False	CHEMBL3583583	Inhibition of ACE (unknown origin) using 3-Hydroxybutylyl-Gly-Gly-Gly substrate assessed as reduction in 3-Hyroxybutylic acid generation incubated for 1 hr by colorimetric assay	B	BAO_0000357	single protein format	Homo sapiens	None	None	None	None	CHEMBL1808	Angiotensin-converting enzyme	Homo sapiens	SINGLE PROTEIN	CHEMBL3580612	1	Scientific Literature	J. Nat. Prod.	2015	None
CHEMBL3581909		0	312.37	0	-1.66	asparagusic acid glucose ester	O=C(OC1O[C@H](CO)[C@@H](O)[C@H](O)[C@H]1O)C1CSSC1	IC50	'='	347000.0	nM		Outside typical range		UO_0000065					False	CHEMBL3583583	Inhibition of ACE (unknown origin) using 3-Hydroxybutylyl-Gly-Gly-Gly substrate assessed as reduction in 3-Hyroxybutylic acid generation incubated for 1 hr by colorimetric assay	B	BAO_0000357	single protein format	Homo sapiens	None	None	None	None	CHEMBL1808	Angiotensin-converting enzyme	Homo sapiens	SINGLE PROTEIN	CHEMBL3580612	1	Scientific Literature	J. Nat. Prod.	2015	None
CHEMBL19352		0	585.57	2	0.88	23	CC(C)CC(NC(Cc1ccccc1)NP(=O)([O-])CNC(=O)CNC(=O)C(N)Cc1ccc(O)cc1)C(=O)O.[Na+]	Ratio	'='	58.2										False	CHEMBL848248	Ratio of Ki (ACE) to that of Ki (enkephalinase).	B	BAO_0000357	single protein format	None	None	None	None	None	CHEMBL1808	Angiotensin-converting enzyme	Homo sapiens	SINGLE PROTEIN	CHEMBL1123029	1	Scientific Literature	J. Med. Chem.	1985	None
CHEMBL152307		0	311.38	0	2.47	19	O=CC(Cc1ccccc1)NC(CCc1ccccc1)C(=O)O	Ki	'='	50000.0	nM	4.30			UO_0000065	13.81	0.26	1.83	6.48	False	CHEMBL652024	Inhibitory activity against Angiotensin I converting enzyme (ACE) in venom of Bothrops jararaca	B	BAO_0000221	tissue-based format	Bothrops jararaca	CHEMBL3987570	Venom	None	None	CHEMBL1808	Angiotensin-converting enzyme	Homo sapiens	SINGLE PROTEIN	CHEMBL1135683	1	Scientific Literature	J. Med. Chem.	2002	None
CHEMBL551622		0	360.36	0	2.53	3d	O=C(CC(S)C(F)(F)F)NC(Cc1c[nH]c2ccccc12)C(=O)O	IC50	'='	400.0	nM	6.40			UO_0000065	17.75	0.36	3.87	7.78	False	CHEMBL1060018	Inhibition of human recombinant ACE by fluorimetry	B	BAO_0000357	single protein format	Homo sapiens	None	None	None	None	CHEMBL1808	Angiotensin-converting enzyme	Homo sapiens	SINGLE PROTEIN	CHEMBL1154033	1	Scientific Literature	Bioorg. Med. Chem. Lett.	2009	None
CHEMBL2296628		0	377.44	0	4.01	4h	Cc1nnc(-c2ccccc2-c2ccc(CN3CCC(C(=O)O)CC3)cc2)o1	Inhibition						Not Active						False	CHEMBL3071359	Inhibition of ACE (unknown origin) using Hippuryl-His-Leu as substrate at 1 to 10 ug incubated for 10 min prior to substrate addition measured after 45 min by spectrophotometric analysis relative to control	B	BAO_0000357	single protein format	Homo sapiens	None	None	None	None	CHEMBL1808	Angiotensin-converting enzyme	Homo sapiens	SINGLE PROTEIN	CHEMBL3045976	1	Scientific Literature	Med Chem Res	2013	None
CHEMBL108988		0	443.53	0	3.14	26d	O=C(O)C1CC2(CN1C(=O)CP(=O)(O)CCCCc1ccccc1)SCCS2	IC50	'='	12.59	nM	7.90			UO_0000065	17.81	0.39	4.76	8.32	False	CHEMBL646945	Inhibition of angiotensin I converting enzyme in silico	B	BAO_0000357	single protein format	None	None	None	None	None	CHEMBL1808	Angiotensin-converting enzyme	Homo sapiens	SINGLE PROTEIN	CHEMBL1130169	1	Scientific Literature	J. Med. Chem.	1997	None
CHEMBL194651		0	378.49	0	3.37	28	CCCc1cnc(N2C[C@H](S)CC2CNCc2cc(F)ccc2F)nc1	IC50	'='	31500.0	nM	4.50			UO_0000065	11.89	0.24	1.13	10.97	False	CHEMBL832631	Inhibitory concentration against human angiotensin I converting enzyme	B	BAO_0000357	single protein format	Homo sapiens	None	None	None	None	CHEMBL1808	Angiotensin-converting enzyme	Homo sapiens	SINGLE PROTEIN	CHEMBL1144347	1	Scientific Literature	J. Med. Chem.	2005	None
CHEMBL85175		0	348.40	0	1.13	36	O=C(O)CN1CCCCC(NC(CCc2ccccc2)C(=O)O)C1=O	IC50	'='	19.0	nM	7.72			UO_0000065	22.16	0.42	6.59	7.22	False	CHEMBL644704	Inhibitory concentration (isomer B) against Angiotensin I converting enzyme	B	BAO_0000357	single protein format	None	None	None	None	None	CHEMBL1808	Angiotensin-converting enzyme	Homo sapiens	SINGLE PROTEIN	CHEMBL1123398	1	Scientific Literature	J. Med. Chem.	1986	None
CHEMBL314706		0	334.37	0	0.74	35	O=C(O)CN1CCCC(NC(CCc2ccccc2)C(=O)O)C1=O	IC50	'='	1700.0	nM	5.77			UO_0000065	17.25	0.33	5.03	5.40	False	CHEMBL644704	Inhibitory concentration (isomer B) against Angiotensin I converting enzyme	B	BAO_0000357	single protein format	None	None	None	None	None	CHEMBL1808	Angiotensin-converting enzyme	Homo sapiens	SINGLE PROTEIN	CHEMBL1123398	1	Scientific Literature	J. Med. Chem.	1986	None
CHEMBL303352		0	206.26	0	1.26	4d	O=C(O)CCC(CCCS)C(=O)O	Selectivity					Potential missing data							False	CHEMBL848745	Selectivity for zinc metalloprotease over angiotensin converting enzyme(ACE) for >=50% inhibition	B	BAO_0000357	single protein format	None	None	None	None	None	CHEMBL1808	Angiotensin-converting enzyme	Homo sapiens	SINGLE PROTEIN	CHEMBL1145039	1	Scientific Literature	J. Med. Chem.	2003	None
CHEMBL288370		0	495.58	0	2.54	5f	CCOC(=O)[C@H](CCCCNC(=O)c1ccccc1)N[C@H]1CCc2ccccc2N(CC(=O)O)C1=O	IC50						Not Determined						False	CHEMBL644701	In vitro inhibitory activity against Angiotensin I converting enzyme	B	BAO_0000357	single protein format	None	None	None	None	None	CHEMBL1808	Angiotensin-converting enzyme	Homo sapiens	SINGLE PROTEIN	CHEMBL1122836	1	Scientific Literature	J. Med. Chem.	1985	None
CHEMBL41985		0	348.40	0	1.65	5t	CCCC[C@H](N[C@H]1CCc2ccccc2N(CC(=O)O)C1=O)C(=O)O	IC50	'='	5.0	nM	8.30			UO_0000065	23.83	0.45	6.65	7.76	False	CHEMBL644701	In vitro inhibitory activity against Angiotensin I converting enzyme	B	BAO_0000357	single protein format	None	None	None	None	None	CHEMBL1808	Angiotensin-converting enzyme	Homo sapiens	SINGLE PROTEIN	CHEMBL1122836	1	Scientific Literature	J. Med. Chem.	1985	None
CHEMBL3350294		0	362.43	0	1.52	37R,R	O=C(O)CN1CCCCC[C@@H](N[C@H](CCc2ccccc2)C(=O)O)C1=O	IC50	'='	92.0	nM	7.04			UO_0000065	19.41	0.37	5.52	6.58	False	CHEMBL644704	Inhibitory concentration (isomer B) against Angiotensin I converting enzyme	B	BAO_0000357	single protein format	None	None	None	None	None	CHEMBL1808	Angiotensin-converting enzyme	Homo sapiens	SINGLE PROTEIN	CHEMBL1123398	1	Scientific Literature	J. Med. Chem.	1986	None
CHEMBL299639		0	398.48	0	2.08	3a	O=C(O)CN1C(=O)[C@@H](NC(=O)[C@@H](S)Cc2ccccc2)CCc2ccccc21	IC50	'='	12.0	nM	7.92			UO_0000065	19.88	0.39	5.84	9.13	True	CHEMBL648282	Tested in vitro for inhibition of Angiotensin converting enzyme (ACE)	B	BAO_0000357	single protein format	None	None	None	None	None	CHEMBL1808	Angiotensin-converting enzyme	Homo sapiens	SINGLE PROTEIN	CHEMBL1127937	1	Scientific Literature	Bioorg. Med. Chem. Lett.	1994	None
CHEMBL110444		0	313.40	0	1.74	5d	O=C(O)C1CSC(c2ccccc2O)N1C(=O)CCS	IC50	'='	19.95	nM	7.70			UO_0000065	24.57	0.53	5.96	9.89	False	CHEMBL646945	Inhibition of angiotensin I converting enzyme in silico	B	BAO_0000357	single protein format	None	None	None	None	None	CHEMBL1808	Angiotensin-converting enzyme	Homo sapiens	SINGLE PROTEIN	CHEMBL1130169	1	Scientific Literature	J. Med. Chem.	1997	None
CHEMBL108606		0	314.38	0	0.93	17d	CC(C)CCC(NC(C)C(=O)N1CCCC1C(=O)O)C(=O)O	IC50	'='	7.943	nM	8.10			UO_0000065	25.77	0.50	7.17	7.57	False	CHEMBL646945	Inhibition of angiotensin I converting enzyme in silico	B	BAO_0000357	single protein format	None	None	None	None	None	CHEMBL1808	Angiotensin-converting enzyme	Homo sapiens	SINGLE PROTEIN	CHEMBL1130169	1	Scientific Literature	J. Med. Chem.	1997	None
CHEMBL271224		0	411.57	0	4.73	1q	O=C(N[C@@H](Cc1ccc(-c2ccccc2)cc1)C(=O)O)[C@@H](S)CC1CCCCC1	Ki	'='	840.0	nM	6.08			UO_0000065	14.76	0.29	1.35	9.15	False	CHEMBL933039	Inhibition of human recombinant ACE by fluorescence assay	B	BAO_0000357	single protein format	Homo sapiens	None	None	None	None	CHEMBL1808	Angiotensin-converting enzyme	Homo sapiens	SINGLE PROTEIN	CHEMBL1142293	1	Scientific Literature	Bioorg. Med. Chem. Lett.	2008	None
CHEMBL269997		0	357.48	0	3.42	1h	CC(C)[C@H](S)C(=O)N[C@@H](Cc1ccc(-c2ccccc2)cc1)C(=O)O	Ki	'='	200.0	nM	6.70			UO_0000065	18.74	0.37	3.28	10.09	False	CHEMBL933039	Inhibition of human recombinant ACE by fluorescence assay	B	BAO_0000357	single protein format	Homo sapiens	None	None	None	None	CHEMBL1808	Angiotensin-converting enzyme	Homo sapiens	SINGLE PROTEIN	CHEMBL1142293	1	Scientific Literature	Bioorg. Med. Chem. Lett.	2008	None
CHEMBL258333		0	315.39	0	2.40	1c	O=C(CS)N[C@@H](Cc1ccc(-c2ccccc2)cc1)C(=O)O	Ki	'='	16.0	nM	7.80			UO_0000065	24.72	0.48	5.40	11.74	False	CHEMBL933039	Inhibition of human recombinant ACE by fluorescence assay	B	BAO_0000357	single protein format	Homo sapiens	None	None	None	None	CHEMBL1808	Angiotensin-converting enzyme	Homo sapiens	SINGLE PROTEIN	CHEMBL1142293	1	Scientific Literature	Bioorg. Med. Chem. Lett.	2008	None
CHEMBL293794		0	371.50	0	3.37	19	CC(NC(=O)C(Cc1ccccc1)CC(S)Cc1ccccc1)C(=O)O	IC50	'='	3800.0	nM	5.42			UO_0000065	14.59	0.28	2.05	8.16	False	CHEMBL646969	Tested for inhibitory potency against Angiotensin I converting enzyme	B	BAO_0000357	single protein format	None	None	None	None	None	CHEMBL1808	Angiotensin-converting enzyme	Homo sapiens	SINGLE PROTEIN	CHEMBL1127546	1	Scientific Literature	J. Med. Chem.	1994	None
CHEMBL177000		0	541.65	1	2.78	41	COC(=O)c1ccccc1NC(=O)CN(C)C(=O)C1C[C@@H](S)CN1S(=O)(=O)c1ccc2ccccc2c1	IC50	'='	36600.0	nM	4.44			UO_0000065	8.19	0.16	1.66	3.92	False	CHEMBL832631	Inhibitory concentration against human angiotensin I converting enzyme	B	BAO_0000357	single protein format	Homo sapiens	None	None	None	None	CHEMBL1808	Angiotensin-converting enzyme	Homo sapiens	SINGLE PROTEIN	CHEMBL1144347	1	Scientific Literature	J. Med. Chem.	2005	None
CHEMBL299169		0	350.44	0	1.11	1C	O=C(O)CN1CCCC[C@H](NC(=O)[C@@H](S)Cc2ccccc2)C1=O	IC50	'='	22.0	nM	7.66			UO_0000065	21.85	0.44	6.55	8.83	False	CHEMBL645286	Inhibition of Angiotensin I converting enzyme	B	BAO_0000357	single protein format	None	None	None	None	None	CHEMBL1808	Angiotensin-converting enzyme	Homo sapiens	SINGLE PROTEIN	CHEMBL1152108	1	Scientific Literature	Bioorg. Med. Chem. Lett.	1994	None
CHEMBL420061		0	203.24	0	-1.36	GK	NCCCC[C@H](NC(=O)CN)C(=O)O	IC50	'='	5370317.96	nM		Outside typical range		UO_0000065					False	CHEMBL858254	Biological activity was measured against Angiotensin I converting enzyme	B	BAO_0000357	single protein format	None	None	None	None	None	CHEMBL1808	Angiotensin-converting enzyme	Homo sapiens	SINGLE PROTEIN	CHEMBL1128468	1	Scientific Literature	J. Med. Chem.	1995	None
CHEMBL325695	FASIDOTRIL	0	443.52	0	3.10	124 (Fasidotril)	CC(=O)SC[C@@H](Cc1ccc2c(c1)OCO2)C(=O)N[C@@H](C)C(=O)OCc1ccccc1	ED50	'='	0.5	mg.kg-1				UO_0000308					False	CHEMBL618672	oral activity against angiotensin -converting enzyme ( ACE) and neutral endopeptidase in mouse.	B	BAO_0000357	single protein format	None	None	None	None	None	CHEMBL1808	Angiotensin-converting enzyme	Homo sapiens	SINGLE PROTEIN	CHEMBL1133572	1	Scientific Literature	J. Med. Chem.	2000	None
CHEMBL310624		0	554.60	1	1.80	COO_24A	NCCCCC(NC(=O)OCc1ccccc1)C(=O)N[C@H](CCC(=O)N1c2ccccc2C[C@H]1C(=O)O)C(=O)O	IC50	'='	2511.89	nM	5.60			UO_0000065					False	CHEMBL648337	Inhibitory activity against angiotensin converting enzyme (ACE)	F	BAO_0000019	assay format	None	None	None	None	None	CHEMBL1808	Angiotensin-converting enzyme	Homo sapiens	SINGLE PROTEIN	CHEMBL1126767	1	Scientific Literature	J. Med. Chem.	1993	None
CHEMBL309537		0	189.28	0	0.86	58	O=C(O)[C@@H]1CCCN1CCCS	IC50	'='	239883.29	nM		Outside typical range		UO_0000065					False	CHEMBL648337	Inhibitory activity against angiotensin converting enzyme (ACE)	F	BAO_0000019	assay format	None	None	None	None	None	CHEMBL1808	Angiotensin-converting enzyme	Homo sapiens	SINGLE PROTEIN	CHEMBL1126767	1	Scientific Literature	J. Med. Chem.	1993	None
CHEMBL290284		0	414.48	0	2.25	11	O=C(O)CN1C(=O)[C@@H](NC(CCc2ccccc2)C(=O)O)CSc2ccccc21	IC50	'='	3.0	nM	8.52			UO_0000065	20.56	0.40	6.27	7.97	False	CHEMBL645285	Inhibition of Angiotensin I converting enzyme	B	BAO_0000357	single protein format	None	None	None	None	None	CHEMBL1808	Angiotensin-converting enzyme	Homo sapiens	SINGLE PROTEIN	CHEMBL1122964	1	Scientific Literature	J. Med. Chem.	1985	None
CHEMBL51498		0	412.51	0	2.32	3b	O=C(O)CN1C(=O)[C@@H](NC(=O)[C@@H](CS)Cc2ccccc2)CCc2ccccc21	IC50	'='	4.8	nM	8.32			UO_0000065	20.17	0.39	6.00	9.59	False	CHEMBL648282	Tested in vitro for inhibition of Angiotensin converting enzyme (ACE)	B	BAO_0000357	single protein format	None	None	None	None	None	CHEMBL1808	Angiotensin-converting enzyme	Homo sapiens	SINGLE PROTEIN	CHEMBL1127937	1	Scientific Literature	Bioorg. Med. Chem. Lett.	1994	None
CHEMBL2296615		0	302.34	0	2.78	3b	c1ccc(-c2nnn[nH]2)c(-c2ccc(Cn3ccnc3)cc2)c1	Inhibition	'='	80.0	%				UO_0000187					False	CHEMBL3071360	Inhibition of ACE (unknown origin) using Hippuryl-His-Leu as substrate at 10 ug incubated for 10 min prior to substrate addition measured after 45 min by spectrophotometric analysis relative to control	B	BAO_0000357	single protein format	Homo sapiens	None	None	None	None	CHEMBL1808	Angiotensin-converting enzyme	Homo sapiens	SINGLE PROTEIN	CHEMBL3045976	1	Scientific Literature	Med Chem Res	2013	None
CHEMBL62955		0	354.34	0	1.47	10d	CC(NP(=O)(O)CCc1ccccc1)C(=O)N1CCCC1C(=O)O	IC50	'='	25.12	nM	7.60			UO_0000065	21.45	0.43	6.13	7.11	False	CHEMBL646945	Inhibition of angiotensin I converting enzyme in silico	B	BAO_0000357	single protein format	None	None	None	None	None	CHEMBL1808	Angiotensin-converting enzyme	Homo sapiens	SINGLE PROTEIN	CHEMBL1130169	1	Scientific Literature	J. Med. Chem.	1997	None
CHEMBL174066		0	486.63	0	3.36	21	CCCCC(NC(=O)C(Cc1ccccc1)C(C)S)C(=O)NC(Cc1ccc(O)cc1)C(=O)O	IC50	'='	6100.0	nM	5.21			UO_0000065	10.72	0.21	1.85	4.51	False	CHEMBL648692	Inhibitory concentration was evaluated by Inhibiting 50% of Angiotensin I converting enzyme activity using 50 uM N-Cbz-Phe-His-Leu as substrate	B	BAO_0000357	single protein format	None	None	None	None	None	CHEMBL1808	Angiotensin-converting enzyme	Homo sapiens	SINGLE PROTEIN	CHEMBL1126948	1	Scientific Literature	J. Med. Chem.	1993	None
CHEMBL414828		0	186.21	0	-0.59	Ala-Pro	C[C@H](N)C(=O)N1CCC[C@H]1C(=O)O	Ki	'='	50000.0	nM	4.30			UO_0000065	23.10	0.45	4.89	5.14	False	CHEMBL644715	Inhibitory activity against Angiotensin I converting enzyme	B	BAO_0000357	single protein format	None	None	None	None	None	CHEMBL1808	Angiotensin-converting enzyme	Homo sapiens	SINGLE PROTEIN	CHEMBL1127221	1	Scientific Literature	Bioorg. Med. Chem. Lett.	1993	None
CHEMBL456723		0	383.58	0	3.91	16g	CC(C)c1ccc(C(C)(C)SC[C@H](NC(=O)[C@H](C)CS)C(=O)O)cc1	IC50	'='	260.0	nM	6.58			UO_0000065	17.17	0.36	2.68	9.92	False	CHEMBL1013488	Inhibition of angiotensin-converting enzyme in whole blood by HPLC	B	BAO_0000221	tissue-based format	None	CHEMBL3638178	Blood	None	None	CHEMBL1808	Angiotensin-converting enzyme	Homo sapiens	SINGLE PROTEIN	CHEMBL1154514	1	Scientific Literature	Bioorg. Med. Chem. Lett.	2009	None
CHEMBL450935		0	402.45	0	1.95	1, SA6817	CC(C)CN(C[C@H](O)C(=O)O)C(=O)N[C@@H](Cc1ccc2ccccc2c1)C(=O)O	IC50	'='	52.0	nM	7.28			UO_0000065	18.10	0.34	5.33	5.73	False	CHEMBL930672	Inhibition of ACE	B	BAO_0000357	single protein format	None	None	None	None	None	CHEMBL1808	Angiotensin-converting enzyme	Homo sapiens	SINGLE PROTEIN	CHEMBL1143110	1	Scientific Literature	Bioorg. Med. Chem. Lett.	2008	None
CHEMBL1560	CAPTOPRIL	4	217.29	0	0.63	Captopril	C[C@H](CS)C(=O)N1CCC[C@H]1C(=O)O	IC50	'='	5.0	nM	8.30			UO_0000065	38.20	0.81	7.67	14.41	False	CHEMBL1015636	Inhibition of ACE by fluorometric assay	B	BAO_0000357	single protein format	None	None	None	None	None	CHEMBL1808	Angiotensin-converting enzyme	Homo sapiens	SINGLE PROTEIN	CHEMBL1150754	1	Scientific Literature	J. Nat. Prod.	1988	None
CHEMBL291381		0	230.22	0	-0.65	14	O=C(CCC(=O)N1CCCC1C(=O)O)NO	IC50	'='	50000.0	nM	4.30			UO_0000065	18.68	0.37	4.95	4.02	False	CHEMBL648529	Inhibition of Angiotensin I converting enzyme	B	BAO_0000357	single protein format	None	None	None	None	None	CHEMBL1808	Angiotensin-converting enzyme	Homo sapiens	SINGLE PROTEIN	CHEMBL1126739	1	Scientific Literature	J. Med. Chem.	1993	None
CHEMBL314707		0	172.18	0	-0.98	7	NC1CCCN(CC(=O)O)C1=O	IC50	'='	1700000.0	nM		Outside typical range		UO_0000065					False	CHEMBL644705	Inhibitory concentration against Angiotensin I converting enzyme	B	BAO_0000357	single protein format	None	None	None	None	None	CHEMBL1808	Angiotensin-converting enzyme	Homo sapiens	SINGLE PROTEIN	CHEMBL1123398	1	Scientific Literature	J. Med. Chem.	1986	None
CHEMBL93127		0	212.21	0	-1.52	GH	NCC(=O)N[C@@H](Cc1cnc[nH]1)C(=O)O	IC50	'='	3090295.43	nM		Outside typical range		UO_0000065					False	CHEMBL858254	Biological activity was measured against Angiotensin I converting enzyme	B	BAO_0000357	single protein format	None	None	None	None	None	CHEMBL1808	Angiotensin-converting enzyme	Homo sapiens	SINGLE PROTEIN	CHEMBL1128468	1	Scientific Literature	J. Med. Chem.	1995	None
CHEMBL273140		0	566.57	1	3.27	7i	O=C1c2ccccc2C(=O)c2cc(CN(C[C@H](O)C(=O)O)C(=O)N[C@@H](Cc3ccc4ccccc4c3)C(=O)O)ccc21	IC50	'='	40.0	nM	7.40			UO_0000065	13.06	0.24	4.13	4.59	False	CHEMBL930672	Inhibition of ACE	B	BAO_0000357	single protein format	None	None	None	None	None	CHEMBL1808	Angiotensin-converting enzyme	Homo sapiens	SINGLE PROTEIN	CHEMBL1143110	1	Scientific Literature	Bioorg. Med. Chem. Lett.	2008	None
CHEMBL258278		0	384.39	1	0.21	7e	CC(C)CN(C[C@H](O)C(=O)O)C(=O)N[C@@H](Cc1ccc(O)c(O)c1)C(=O)O	IC50	'='	23.0	nM	7.64			UO_0000065	19.87	0.39	7.43	4.56	False	CHEMBL930672	Inhibition of ACE	B	BAO_0000357	single protein format	None	None	None	None	None	CHEMBL1808	Angiotensin-converting enzyme	Homo sapiens	SINGLE PROTEIN	CHEMBL1143110	1	Scientific Literature	Bioorg. Med. Chem. Lett.	2008	None
CHEMBL1788203		0	285.37	0	1.91	(R)-8d	CCCC[C@H](CC(=O)NO)S(=O)(=O)c1ccccc1	IC50	'='	34000.0	nM	4.47			UO_0000065	15.66	0.32	2.56	5.35	False	CHEMBL648688	Inhibitory activity against angiotensin I converting enzyme (ACE)	B	BAO_0000357	single protein format	None	None	None	None	None	CHEMBL1808	Angiotensin-converting enzyme	Homo sapiens	SINGLE PROTEIN	CHEMBL1133694	1	Scientific Literature	J. Med. Chem.	2000	None
CHEMBL577	ENALAPRILAT	4	348.40	0	1.13	21 (enalaprilat)	C[C@H](N[C@@H](CCc1ccccc1)C(=O)O)C(=O)N1CCC[C@H]1C(=O)O	IC50	'='	1.2	nM	8.92			UO_0000065	25.61	0.49	7.79	8.34	True	CHEMBL648529	Inhibition of Angiotensin I converting enzyme	B	BAO_0000357	single protein format	None	None	None	None	None	CHEMBL1808	Angiotensin-converting enzyme	Homo sapiens	SINGLE PROTEIN	CHEMBL1126739	1	Scientific Literature	J. Med. Chem.	1993	None
CHEMBL309601		0	354.34	0	1.47	29	C[C@H](NP(=O)(O)CCc1ccccc1)C(=O)N1CCC[C@H]1C(=O)O	IC50	'='	7.079	nM	8.15			UO_0000065					False	CHEMBL648337	Inhibitory activity against angiotensin converting enzyme (ACE)	F	BAO_0000019	assay format	None	None	None	None	None	CHEMBL1808	Angiotensin-converting enzyme	Homo sapiens	SINGLE PROTEIN	CHEMBL1126767	1	Scientific Literature	J. Med. Chem.	1993	None
CHEMBL512569		0	364.76	0	1.59	25	O=C1C2=C(CCCC2)S(=O)(=O)N1c1ccncc1.[O-][Cl+3]([O-])([O-])O	IC50	'>'	100000.0	nM				UO_0000065					False	CHEMBL969703	Inhibition of human ACE	B	BAO_0000357	single protein format	Homo sapiens	None	None	None	None	CHEMBL1808	Angiotensin-converting enzyme	Homo sapiens	SINGLE PROTEIN	CHEMBL1139421	1	Scientific Literature	Bioorg. Med. Chem.	2008	None
CHEMBL310200		0	419.57	0	3.29	29d	COc1ccc(CSC[C@@H](NC(=O)[C@H](CS)Cc2ccccc2)C(=O)O)cc1	IC50	'='	290.0	nM	6.54			UO_0000065	15.58	0.32	3.25	8.64	False	CHEMBL648450	Tested in vitro for its inhibitory activity against neutral endopeptidase (NEP)	B	BAO_0000357	single protein format	Oryctolagus cuniculus	None	None	None	None	CHEMBL1808	Angiotensin-converting enzyme	Homo sapiens	SINGLE PROTEIN	CHEMBL1127600	1	Scientific Literature	J. Med. Chem.	1994	None
CHEMBL2112768		0	481.55	0	1.92	25S	C[C@H](N[C@@H](C[C@H](Cc1ccccc1)NC(=O)c1ccccc1)C(=O)O)C(=O)N1CCC[C@H]1C(=O)O	IC50	'='	3.0	nM	8.52			UO_0000065	17.70	0.33	6.60	6.26	False	CHEMBL645287	In vitro inhibitory activity against Angiotensin I converting enzyme	B	BAO_0000357	single protein format	None	None	None	None	None	CHEMBL1808	Angiotensin-converting enzyme	Homo sapiens	SINGLE PROTEIN	CHEMBL1122972	1	Scientific Literature	J. Med. Chem.	1985	None
CHEMBL128223	DEHYDROCAPTOPRIL	0	200.26	0	1.50	Dehydrocaptopril	O=C(/C=C\S)C1CC[C@@H](C(=O)O)C1	IC50	'='	650.0	nM	6.19			UO_0000065	30.90	0.65	4.69	11.38	False	CHEMBL645285	Inhibition of Angiotensin I converting enzyme	B	BAO_0000357	single protein format	None	None	None	None	None	CHEMBL1808	Angiotensin-converting enzyme	Homo sapiens	SINGLE PROTEIN	CHEMBL1122964	1	Scientific Literature	J. Med. Chem.	1985	None
CHEMBL461021		0	355.53	0	3.01	11h	CCCc1ccc(CSC[C@H](NC(=O)[C@H](C)CS)C(=O)O)cc1	IC50	'='	210.0	nM	6.68			UO_0000065	18.78	0.40	3.67	10.06	False	CHEMBL1013488	Inhibition of angiotensin-converting enzyme in whole blood by HPLC	B	BAO_0000221	tissue-based format	None	CHEMBL3638178	Blood	None	None	CHEMBL1808	Angiotensin-converting enzyme	Homo sapiens	SINGLE PROTEIN	CHEMBL1154514	1	Scientific Literature	Bioorg. Med. Chem. Lett.	2009	None
CHEMBL514268		0	405.54	0	3.85	11p	C[C@H](CS)C(=O)N[C@@H](CSCc1ccc(Oc2ccccc2)cc1)C(=O)O	IC50	'='	370.0	nM	6.43			UO_0000065	15.86	0.33	2.58	8.50	False	CHEMBL1013488	Inhibition of angiotensin-converting enzyme in whole blood by HPLC	B	BAO_0000221	tissue-based format	None	CHEMBL3638178	Blood	None	None	CHEMBL1808	Angiotensin-converting enzyme	Homo sapiens	SINGLE PROTEIN	CHEMBL1154514	1	Scientific Literature	Bioorg. Med. Chem. Lett.	2009	None
CHEMBL357311		0	321.44	0	2.46	14	O=C(O)[C@@H]1CCCCCc2ccccc2C[C@@H](CS)C(=O)N1	IC50	'='	8000.0	nM	5.10			UO_0000065	15.86	0.32	2.64	7.68	False	CHEMBL2208604	Inhibition of ACE	B	BAO_0000357	single protein format	None	None	None	None	None	CHEMBL1808	Angiotensin-converting enzyme	Homo sapiens	SINGLE PROTEIN	CHEMBL2203227	1	Scientific Literature	J. Med. Chem.	2011	None
CHEMBL440921		0	379.50	0	3.46	11f	CSc1ccc(-c2ccc(S(=O)(=O)N[C@@H](C(=O)O)C(C)C)cc2)cc1	IC50	'>'	1000.0	nM				UO_0000065					False	CHEMBL644702	Inhibitory activity against Angiotensin I converting enzyme	B	BAO_0000357	single protein format	None	None	None	None	None	CHEMBL1808	Angiotensin-converting enzyme	Homo sapiens	SINGLE PROTEIN	CHEMBL1131478	1	Scientific Literature	J. Med. Chem.	1998	None
CHEMBL328537		0	436.51	0	2.70	89	C[C@@H](CC(=O)[C@@H](Cc1ccccc1)NC(=O)c1ccccc1)C(=O)N1CCC[C@H]1C(=O)O	IC50	'='	3200.0	nM	5.50			UO_0000065	12.59	0.23	2.79	5.29	False	CHEMBL2208710	Inhibition of ACE	B	BAO_0000357	single protein format	None	None	None	None	None	CHEMBL1808	Angiotensin-converting enzyme	Homo sapiens	SINGLE PROTEIN	CHEMBL2203023	1	Scientific Literature	J. Med. Chem.	2011	None
CHEMBL66481		0	405.48	0	0.63	2b	O=C(N[C@H]1CCC(=O)N2CCC[C@@H](C(=O)O)N2C1=O)[C@@H](S)Cc1ccccc1	IC50	'='	7.0	nM	8.15			UO_0000065	20.11	0.40	7.52	7.62	False	CHEMBL648283	In vitro inhibitory activity against angiotensin converting enzyme (ACE) in rat was determined	B	BAO_0000019	assay format	None	None	None	None	None	CHEMBL1808	Angiotensin-converting enzyme	Homo sapiens	SINGLE PROTEIN	CHEMBL1127958	1	Scientific Literature	Bioorg. Med. Chem. Lett.	1994	None
CHEMBL62417		0	407.49	0	0.87	3h	CCCN1C(=O)CC[C@H](NC(=O)[C@@H](S)Cc2ccccc2)C(=O)N1CC(=O)O	IC50	'='	10.0	nM	8.00			UO_0000065	19.63	0.39	7.13	7.48	False	CHEMBL648283	In vitro inhibitory activity against angiotensin converting enzyme (ACE) in rat was determined	B	BAO_0000019	assay format	None	None	None	None	None	CHEMBL1808	Angiotensin-converting enzyme	Homo sapiens	SINGLE PROTEIN	CHEMBL1127958	1	Scientific Literature	Bioorg. Med. Chem. Lett.	1994	None
CHEMBL54677		0	523.68	2	3.46	6	CC(C)[C@@H](O)C[C@H](O)[C@H](CC1CCCCC1)NC(=O)[C@H](Cc1c[nH]cn1)NC(=O)c1cc2ccccc2[nH]1	IC50	'>'	100000.0	nM				UO_0000065					False	CHEMBL648690	Inhibitory activity against ACE human, expressed as IC50	B	BAO_0000357	single protein format	None	None	None	None	None	CHEMBL1808	Angiotensin-converting enzyme	Homo sapiens	SINGLE PROTEIN	CHEMBL1130485	1	Scientific Literature	Bioorg. Med. Chem. Lett.	1997	None
CHEMBL1592	QUINAPRIL	4	438.52	0	2.57	22	CCOC(=O)[C@H](CCc1ccccc1)N[C@@H](C)C(=O)N1Cc2ccccc2C[C@H]1C(=O)O	IC50	'='	8.3	nM	8.08			UO_0000065	18.43	0.34	5.51	8.42	True	CHEMBL648350	Inhibition of guinea pig angiotensin I converting enzyme	B	BAO_0000357	single protein format	Cavia porcellus	None	None	None	None	CHEMBL1808	Angiotensin-converting enzyme	Homo sapiens	SINGLE PROTEIN	CHEMBL1123237	1	Scientific Literature	J. Med. Chem.	1986	None
CHEMBL2111940		0	481.55	0	1.92	25	C[C@H](N[C@H](C[C@H](Cc1ccccc1)NC(=O)c1ccccc1)C(=O)O)C(=O)N1CCC[C@H]1C(=O)O	IC50	'='	4.8	nM	8.32			UO_0000065	17.27	0.32	6.40	6.11	False	CHEMBL645287	In vitro inhibitory activity against Angiotensin I converting enzyme	B	BAO_0000357	single protein format	None	None	None	None	None	CHEMBL1808	Angiotensin-converting enzyme	Homo sapiens	SINGLE PROTEIN	CHEMBL1122972	1	Scientific Literature	J. Med. Chem.	1985	None
CHEMBL2370859		0	318.37	0	1.20	2	C[C@H](NC(=O)CCc1ccccc1)C(=O)N1CCC[C@H]1C(=O)O	IC50	'='	330000.0	nM		Outside typical range		UO_0000065					False	CHEMBL645287	In vitro inhibitory activity against Angiotensin I converting enzyme	B	BAO_0000357	single protein format	None	None	None	None	None	CHEMBL1808	Angiotensin-converting enzyme	Homo sapiens	SINGLE PROTEIN	CHEMBL1122972	1	Scientific Literature	J. Med. Chem.	1985	None
CHEMBL2153745		0	472.48	0	2.76	24	O=C(N[C@@H](CCc1ccccc1)CP(=O)(O)CC(=O)N1CCC[C@H]1C(=O)O)c1ccccc1	IC50	'='	12.0	nM	7.92			UO_0000065	16.76	0.33	5.16	6.39	False	CHEMBL2156010	Inhibition of ACE	B	BAO_0000357	single protein format	None	None	None	None	None	CHEMBL1808	Angiotensin-converting enzyme	Homo sapiens	SINGLE PROTEIN	CHEMBL2150865	1	Scientific Literature	J. Med. Chem.	2011	None
CHEMBL274550		0	642.67	1	1.55	18	NCCCCC(NC(=O)C1CCC1)C(=O)NC(Cc1ccccc1)C(=O)CCC(=O)N1CCCC1C(=O)O.O=C(O)C(F)(F)F	IC50	'='	7.6	nM	8.12			UO_0000065	15.36	0.29	6.57	5.11	False	CHEMBL644578	Inhibitory activity against porcine plasma Angiotensin I converting enzyme	B	BAO_0000366	cell-free format	Sus scrofa	CHEMBL3559721	Plasma	None	None	CHEMBL1808	Angiotensin-converting enzyme	Homo sapiens	SINGLE PROTEIN	CHEMBL1122915	1	Scientific Literature	J. Med. Chem.	1985	None
CHEMBL571716		0	617.64	2	5.21	21, RXPA380	O=C(N[C@@H](Cc1ccccc1)P(=O)(O)[C@@H]1CCC[C@H]1C(=O)N[C@@H](Cc1c[nH]c2ccccc12)C(=O)O)OCc1ccccc1	Ki	'='	3.0	nM	8.52			UO_0000065	13.80	0.26	3.31	5.40	False	CHEMBL1045247	Inhibition of human somatic ACE C-terminal domain	B	BAO_0000357	single protein format	Homo sapiens	None	None	None	None	CHEMBL1808	Angiotensin-converting enzyme	Homo sapiens	SINGLE PROTEIN	CHEMBL1156752	1	Scientific Literature	J. Med. Chem.	2010	None
CHEMBL77446		0	375.43	0	0.73	131	O=C(O)C(CCc1ccccc1)N[C@H]1CCN2CCC[C@@H](C(=O)O)N2C1=O	IC50	'='	56.23	nM	7.25			UO_0000065					False	CHEMBL648337	Inhibitory activity against angiotensin converting enzyme (ACE)	F	BAO_0000019	assay format	None	None	None	None	None	CHEMBL1808	Angiotensin-converting enzyme	Homo sapiens	SINGLE PROTEIN	CHEMBL1126767	1	Scientific Literature	J. Med. Chem.	1993	None
CHEMBL36503	CERONAPRIL	0	440.48	0	2.78	SQ-29852	NCCCC[C@H](OP(=O)(O)CCCCc1ccccc1)C(=O)N1CCC[C@H]1C(=O)O	IC50	'='	36.31	nM	7.44			UO_0000065					False	CHEMBL648337	Inhibitory activity against angiotensin converting enzyme (ACE)	F	BAO_0000019	assay format	None	None	None	None	None	CHEMBL1808	Angiotensin-converting enzyme	Homo sapiens	SINGLE PROTEIN	CHEMBL1126767	1	Scientific Literature	J. Med. Chem.	1993	None
CHEMBL35561		0	520.52	1	3.56	SQ-29852_2H	NCCCC[C@H](OP(=O)(O)CCCCc1ccccc1)C(=O)N(CC(=O)O)c1ccc2c(c1)OCO2	IC50	'='	0.1148	nM	9.94			UO_0000065					False	CHEMBL648337	Inhibitory activity against angiotensin converting enzyme (ACE)	F	BAO_0000019	assay format	None	None	None	None	None	CHEMBL1808	Angiotensin-converting enzyme	Homo sapiens	SINGLE PROTEIN	CHEMBL1126767	1	Scientific Literature	J. Med. Chem.	1993	None
CHEMBL2324202		0	759.82	2	-0.34	8b	N=C(N)NCCC[C@H](NC(=O)[C@H](Cc1ccc2ccccc2c1)[C@@H](O)C(=O)NO)C(=O)N[C@@H](Cc1c[nH]c2ccccc12)C(=O)N[C@@H](CCC(=O)O)C(N)=O	Inhibition						Not Active						False	CHEMBL2329959	Inhibition of ACE (unknown origin)-mediated omniMMP degradation up to 10 uM	B	BAO_0000357	single protein format	Homo sapiens	None	None	None	None	CHEMBL1808	Angiotensin-converting enzyme	Homo sapiens	SINGLE PROTEIN	CHEMBL2321806	1	Scientific Literature	J. Med. Chem.	2013	None
CHEMBL322069		0	237.32	0	2.54	III	CC(=O)SCC(C)C(=O)Nc1ccccc1	IC50	'='	2000.0	nM	5.70			UO_0000065	24.01	0.49	3.16	12.34	False	CHEMBL648691	Inhibitory activity against Angiotensin I converting enzyme (ACE) from human blood serum	B	BAO_0000357	single protein format	None	None	None	None	None	CHEMBL1808	Angiotensin-converting enzyme	Homo sapiens	SINGLE PROTEIN	CHEMBL1145855	1	Scientific Literature	J. Med. Chem.	2003	None
CHEMBL449392	CORILAGIN	0	634.46	3	-0.30	Corilagin	O=C(O[C@@H]1O[C@@H]2COC(=O)c3cc(O)c(O)c(O)c3-c3c(cc(O)c(O)c3O)C(=O)O[C@H]([C@H]1O)[C@@H]2O)c1cc(O)c(O)c(O)c1	IC50	'='	3700000.0	nM		Outside typical range		UO_0000065					False	CHEMBL1015636	Inhibition of ACE by fluorometric assay	B	BAO_0000357	single protein format	None	None	None	None	None	CHEMBL1808	Angiotensin-converting enzyme	Homo sapiens	SINGLE PROTEIN	CHEMBL1150754	1	Scientific Literature	J. Nat. Prod.	1988	None
CHEMBL422944		0	398.48	0	2.08	7a	O=C(O)CN1C(=O)[C@@H](NC(=O)[C@H](S)Cc2ccccc2)CCc2ccccc21	IC50	'='	284.0	nM	6.55			UO_0000065	16.43	0.32	4.47	7.55	False	CHEMBL645286	Inhibition of Angiotensin I converting enzyme	B	BAO_0000357	single protein format	None	None	None	None	None	CHEMBL1808	Angiotensin-converting enzyme	Homo sapiens	SINGLE PROTEIN	CHEMBL1152108	1	Scientific Literature	Bioorg. Med. Chem. Lett.	1994	None
CHEMBL477922		0	428.35	0	2.65	1-tetraacetate	CC(=O)Oc1cc2oc3c(OC(C)=O)c(OC(C)=O)ccc3c(=O)c2cc1OC(C)=O	Inhibition	'<'	9.82	%				UO_0000187					False	CHEMBL964321	Inhibition of ACE at 100 uM	B	BAO_0000357	single protein format	None	None	None	None	None	CHEMBL1808	Angiotensin-converting enzyme	Homo sapiens	SINGLE PROTEIN	CHEMBL1159033	1	Scientific Literature	J. Nat. Prod.	1992	None
CHEMBL477921		0	260.20	0	1.77	3, 3,4,5,6-THX	O=c1c2ccc(O)c(O)c2oc2c(O)c(O)ccc12	Ki	'='	126000.0	nM		Outside typical range		UO_0000065					False	CHEMBL964324	Inhibition of ACE by Lineweaver-Burke plot	B	BAO_0000357	single protein format	None	None	None	None	None	CHEMBL1808	Angiotensin-converting enzyme	Homo sapiens	SINGLE PROTEIN	CHEMBL1159033	1	Scientific Literature	J. Nat. Prod.	1992	None
CHEMBL498798		0	339.48	0	2.89	3a	C[C@H](CS)C(=O)N1[C@@H](SCc2ccccc2)CC[C@H]1C(=O)O	IC50	'='	2.4	nM	8.62			UO_0000065	25.39	0.54	5.73	14.96	False	CHEMBL1004838	Inhibition of ACE	B	BAO_0000357	single protein format	None	None	None	None	None	CHEMBL1808	Angiotensin-converting enzyme	Homo sapiens	SINGLE PROTEIN	CHEMBL1156603	1	Scientific Literature	Bioorg. Med. Chem. Lett.	2008	None
CHEMBL326801		0	251.35	0	2.22	IV	CC(=O)SCC(C)C(=O)NCc1ccccc1	IC50	'='	500000.0	nM		Outside typical range		UO_0000065					False	CHEMBL652025	Inhibitory activity against Angiotensin I converting enzyme (ACE) from bovine kidney	B	BAO_0000221	tissue-based format	Bos taurus	CHEMBL3638241	Kidney	None	None	CHEMBL1808	Angiotensin-converting enzyme	Homo sapiens	SINGLE PROTEIN	CHEMBL1145855	1	Scientific Literature	J. Med. Chem.	2003	None
CHEMBL402471	ISOCRENATOSIDE	0	622.58	3	-0.48	6	C[C@@H]1O[C@@H](O[C@H]2[C@H](O)[C@@H](COC(=O)/C=C/c3ccc(O)c(O)c3)O[C@H]3OC[C@H](c4ccc(O)c(O)c4)O[C@H]23)[C@H](O)[C@H](O)[C@H]1O	Inhibition	'='	99.3	%				UO_0000187					False	CHEMBL999963	Inhibition of ACE at 1 mg/ml	B	BAO_0000357	single protein format	None	None	None	None	None	CHEMBL1808	Angiotensin-converting enzyme	Homo sapiens	SINGLE PROTEIN	CHEMBL1151228	1	Scientific Literature	J. Nat. Prod.	2004	None
CHEMBL513281		0	298.75	0	2.24	18	O=C1C2=C(CCCC2)S(=O)(=O)N1c1cccc(Cl)n1	IC50	'>'	100000.0	nM				UO_0000065					False	CHEMBL969703	Inhibition of human ACE	B	BAO_0000357	single protein format	Homo sapiens	None	None	None	None	CHEMBL1808	Angiotensin-converting enzyme	Homo sapiens	SINGLE PROTEIN	CHEMBL1139421	1	Scientific Literature	Bioorg. Med. Chem.	2008	None
CHEMBL477921		0	260.20	0	1.77	3, 3,4,5,6-THX	O=c1c2ccc(O)c(O)c2oc2c(O)c(O)ccc12	Inhibition	'='	46.17	%				UO_0000187					False	CHEMBL964322	Inhibition of ACE at 200 uM	B	BAO_0000357	single protein format	None	None	None	None	None	CHEMBL1808	Angiotensin-converting enzyme	Homo sapiens	SINGLE PROTEIN	CHEMBL1159033	1	Scientific Literature	J. Nat. Prod.	1992	None
CHEMBL431210		0	329.44	0	1.26	BB-3497	CCCC[C@H](CN(O)C=O)C(=O)N[C@H](C(=O)N(C)C)C(C)(C)C	IC50	'>'	100000.0	nM				UO_0000065					False	CHEMBL645455	Compound was tested for its inhibitory activity against Angiotensin I converting enzyme	B	BAO_0000357	single protein format	None	None	None	None	None	CHEMBL1808	Angiotensin-converting enzyme	Homo sapiens	SINGLE PROTEIN	CHEMBL1133973	1	Scientific Literature	Bioorg. Med. Chem. Lett.	2001	None
CHEMBL2296623		0	317.35	0	3.35	4c	Cc1nnc(-c2ccccc2-c2ccc(Cn3cncn3)cc2)o1	Inhibition						Not Active						False	CHEMBL3071359	Inhibition of ACE (unknown origin) using Hippuryl-His-Leu as substrate at 1 to 10 ug incubated for 10 min prior to substrate addition measured after 45 min by spectrophotometric analysis relative to control	B	BAO_0000357	single protein format	Homo sapiens	None	None	None	None	CHEMBL1808	Angiotensin-converting enzyme	Homo sapiens	SINGLE PROTEIN	CHEMBL3045976	1	Scientific Literature	Med Chem Res	2013	None
CHEMBL293213		0	243.26	0	0.56	18	CC(CCC(=O)N1CCCC1C(=O)O)C(=O)O	IC50	'='	260000.0	nM		Outside typical range		UO_0000065					False	CHEMBL648529	Inhibition of Angiotensin I converting enzyme	B	BAO_0000357	single protein format	None	None	None	None	None	CHEMBL1808	Angiotensin-converting enzyme	Homo sapiens	SINGLE PROTEIN	CHEMBL1126739	1	Scientific Literature	J. Med. Chem.	1993	None
CHEMBL459960		0	327.47	0	2.36	11e	Cc1ccc(CSC[C@H](NC(=O)[C@H](C)CS)C(=O)O)cc1	IC50	'='	240.0	nM	6.62			UO_0000065	20.21	0.43	4.26	9.97	False	CHEMBL1013488	Inhibition of angiotensin-converting enzyme in whole blood by HPLC	B	BAO_0000221	tissue-based format	None	CHEMBL3638178	Blood	None	None	CHEMBL1808	Angiotensin-converting enzyme	Homo sapiens	SINGLE PROTEIN	CHEMBL1154514	1	Scientific Literature	Bioorg. Med. Chem. Lett.	2009	None
CHEMBL511344		0	343.47	0	2.06	11m	COc1ccc(CSC[C@H](NC(=O)[C@H](C)CS)C(=O)O)cc1	IC50	'='	100.0	nM	7.00			UO_0000065	20.38	0.43	4.94	9.26	False	CHEMBL1013488	Inhibition of angiotensin-converting enzyme in whole blood by HPLC	B	BAO_0000221	tissue-based format	None	CHEMBL3638178	Blood	None	None	CHEMBL1808	Angiotensin-converting enzyme	Homo sapiens	SINGLE PROTEIN	CHEMBL1154514	1	Scientific Literature	Bioorg. Med. Chem. Lett.	2009	None
CHEMBL316865		0	413.52	0	1.99	3o	CCCCCCCC[C@H](N[C@@H](C)C(=O)N1C(=O)N(C)C[C@H]1C(=O)O)C(=O)OCC	IC50	'='	5100.0	nM	5.29			UO_0000065	12.80	0.25	3.30	4.55	False	CHEMBL644735	Inhibition of Angiotensin I converting enzyme from pig renal cortex, hippuryl-histidyl-leucine as substrate	B	BAO_0000019	assay format	Sus scrofa	None	None	None	None	CHEMBL1808	Angiotensin-converting enzyme	Homo sapiens	SINGLE PROTEIN	CHEMBL1124381	1	Scientific Literature	J. Med. Chem.	1989	None
CHEMBL328811		0	489.61	0	3.56	3r	CCCCCCCC[C@H](N[C@@H](C)C(=O)N1C(=O)N(Cc2ccccc2)C[C@H]1C(=O)O)C(=O)OCC	IC50	'='	2200.0	nM	5.66			UO_0000065	11.56	0.22	2.10	4.87	False	CHEMBL644735	Inhibition of Angiotensin I converting enzyme from pig renal cortex, hippuryl-histidyl-leucine as substrate	B	BAO_0000019	assay format	Sus scrofa	None	None	None	None	CHEMBL1808	Angiotensin-converting enzyme	Homo sapiens	SINGLE PROTEIN	CHEMBL1124381	1	Scientific Literature	J. Med. Chem.	1989	None
CHEMBL310764		0	217.22	0	0.08	43	CC(C)[C@H](NC(=O)CCC(=O)O)C(=O)O	IC50	'='	1096478.2	nM		Outside typical range		UO_0000065					False	CHEMBL648337	Inhibitory activity against angiotensin converting enzyme (ACE)	F	BAO_0000019	assay format	None	None	None	None	None	CHEMBL1808	Angiotensin-converting enzyme	Homo sapiens	SINGLE PROTEIN	CHEMBL1126767	1	Scientific Literature	J. Med. Chem.	1993	None
CHEMBL570953		0	711.71	2	5.78	8F2	O=C(N[C@@H](Cc1ccccc1)P(=O)(O)C[C@H](Cc1cc(-c2ccccc2)no1)C(=O)N[C@@H](Cc1ccc(O)cc1)C(=O)O)OCc1ccccc1	Ki	'='	0.65	nM	9.19			UO_0000065	12.91	0.25	3.41	4.88	True	CHEMBL1045247	Inhibition of human somatic ACE C-terminal domain	B	BAO_0000357	single protein format	Homo sapiens	None	None	None	None	CHEMBL1808	Angiotensin-converting enzyme	Homo sapiens	SINGLE PROTEIN	CHEMBL1156752	1	Scientific Literature	J. Med. Chem.	2010	None
CHEMBL570740		0	743.80	2	7.57	6	O=C(N[C@@H](Cc1ccccc1)P(=O)(O)CC(Cc1ccc(-c2ccccc2)cc1)C(=O)N[C@@H](Cc1c[nH]c2ccccc12)C(=O)O)OCc1ccccc1	Ki	'='	12.0	nM	7.92			UO_0000065	10.65	0.20	0.35	5.02	False	CHEMBL1045247	Inhibition of human somatic ACE C-terminal domain	B	BAO_0000357	single protein format	Homo sapiens	None	None	None	None	CHEMBL1808	Angiotensin-converting enzyme	Homo sapiens	SINGLE PROTEIN	CHEMBL1156752	1	Scientific Literature	J. Med. Chem.	2010	None
CHEMBL570953		0	711.71	2	5.78	8F2	O=C(N[C@@H](Cc1ccccc1)P(=O)(O)C[C@H](Cc1cc(-c2ccccc2)no1)C(=O)N[C@@H](Cc1ccc(O)cc1)C(=O)O)OCc1ccccc1	Ki	'='	8.0	nM	8.10			UO_0000065	11.38	0.22	2.32	4.30	False	CHEMBL1045251	Inhibition of human somatic ACE in presence of 1:50 diluted SHR rat plasma	B	BAO_0000357	single protein format	Homo sapiens	CHEMBL3559721	Plasma	None	None	CHEMBL1808	Angiotensin-converting enzyme	Homo sapiens	SINGLE PROTEIN	CHEMBL1156752	1	Scientific Literature	J. Med. Chem.	2010	None
CHEMBL567628		0	695.71	2	6.08	7F2	O=C(N[C@@H](Cc1ccccc1)P(=O)(O)C[C@H](Cc1cc(-c2ccccc2)no1)C(=O)N[C@@H](Cc1ccccc1)C(=O)O)OCc1ccccc1	Ki	'='	110.0	nM	6.96			UO_0000065	10.00	0.19	0.88	4.14	False	CHEMBL1045253	Inhibition of human somatic ACE in presence of 1:100 diluted SHR rat plasma complemented with 5 uM serum albumin	B	BAO_0000366	cell-free format	Homo sapiens	CHEMBL3559721	Plasma	None	None	CHEMBL1808	Angiotensin-converting enzyme	Homo sapiens	SINGLE PROTEIN	CHEMBL1156752	1	Scientific Literature	J. Med. Chem.	2010	None
CHEMBL1371684		0	272.37	0	3.27	2	Cc1ccc(CSc2nc(O)c3c(n2)CCC3)cc1	Inhibition	'>'	10.0	%				UO_0000187					False	CHEMBL3387093	Inhibition of recombinant human ACE using RPFNYLAK substrate up to 20 uM	B	BAO_0000357	single protein format	Homo sapiens	None	None	None	None	CHEMBL1808	Angiotensin-converting enzyme	Homo sapiens	SINGLE PROTEIN	CHEMBL3352788	1	Scientific Literature	J. Med. Chem.	2014	None
CHEMBL1560	CAPTOPRIL	4	217.29	0	0.63	Captopril	C[C@H](CS)C(=O)N1CCC[C@H]1C(=O)O	IC50	'='	1300.0	nM	5.89			UO_0000065	27.09	0.57	5.26	10.22	False	CHEMBL648701	In vitro inhibitory activity against Angiotensin I converting enzyme from unpurified guinea pig serum	B	BAO_0000357	single protein format	Cavia porcellus	None	None	None	None	CHEMBL1808	Angiotensin-converting enzyme	Homo sapiens	SINGLE PROTEIN	CHEMBL1123106	1	Scientific Literature	J. Med. Chem.	1985	None
CHEMBL78971		0	277.36	0	2.48	54	CC[C@@H](C)[C@H](C)C(=O)N[C@@H](Cc1ccccc1)C(=O)O	IC50	'='	933254.3	nM		Outside typical range		UO_0000065					False	CHEMBL648337	Inhibitory activity against angiotensin converting enzyme (ACE)	F	BAO_0000019	assay format	None	None	None	None	None	CHEMBL1808	Angiotensin-converting enzyme	Homo sapiens	SINGLE PROTEIN	CHEMBL1126767	1	Scientific Literature	J. Med. Chem.	1993	None
CHEMBL1237	LISINOPRIL	4	405.50	0	1.24	lisinopril	NCCCC[C@H](N[C@@H](CCc1ccccc1)C(=O)O)C(=O)N1CCC[C@H]1C(=O)O	Ki	'='	51.0	nM	7.29			UO_0000065	17.98	0.34	6.05	5.48	False	CHEMBL866171	Inhibition of testis ACE C domain	B	BAO_0000357	single protein format	Homo sapiens	None	None	None	None	CHEMBL1808	Angiotensin-converting enzyme	Homo sapiens	SINGLE PROTEIN	CHEMBL1149517	1	Scientific Literature	Bioorg. Med. Chem. Lett.	2006	None
CHEMBL196902		0	267.35	0	1.37	80	O=C(O)CCNC(=O)C(CS)Cc1ccccc1	IC50	'='	32000.0	nM	4.50			UO_0000065	16.81	0.34	3.12	6.77	False	CHEMBL881232	Inhibitory concentration against angiotensin I converting enzyme	B	BAO_0000357	single protein format	Homo sapiens	None	None	None	None	CHEMBL1808	Angiotensin-converting enzyme	Homo sapiens	SINGLE PROTEIN	CHEMBL1140446	1	Scientific Literature	J. Med. Chem.	2005	None
CHEMBL317304		0	419.48	0	1.57	3f	CCCCN1C[C@@H](C(=O)O)N(C(=O)[C@H](C)N[C@@H](CCc2ccccc2)C(=O)O)C1=O	IC50	'='	6.7	nM	8.17			UO_0000065	19.49	0.37	6.60	6.42	False	CHEMBL644735	Inhibition of Angiotensin I converting enzyme from pig renal cortex, hippuryl-histidyl-leucine as substrate	B	BAO_0000019	assay format	Sus scrofa	None	None	None	None	CHEMBL1808	Angiotensin-converting enzyme	Homo sapiens	SINGLE PROTEIN	CHEMBL1124381	1	Scientific Literature	J. Med. Chem.	1989	None
CHEMBL77556		0	350.44	0	1.11	14	C[C@@H](NC(=O)C(S)Cc1ccccc1)C(=O)N1CCC[C@H]1C(=O)O	IC50	'='	50.12	nM	7.30			UO_0000065					False	CHEMBL648337	Inhibitory activity against angiotensin converting enzyme (ACE)	F	BAO_0000019	assay format	None	None	None	None	None	CHEMBL1808	Angiotensin-converting enzyme	Homo sapiens	SINGLE PROTEIN	CHEMBL1126767	1	Scientific Literature	J. Med. Chem.	1993	None
CHEMBL111578		0	347.44	0	2.80	20d	O=C(SC1CCCC1C(=O)N1CCCC1C(=O)O)c1ccccc1	IC50	'='	63.1	nM	7.20			UO_0000065	20.72	0.41	4.40	9.64	False	CHEMBL646945	Inhibition of angiotensin I converting enzyme in silico	B	BAO_0000357	single protein format	None	None	None	None	None	CHEMBL1808	Angiotensin-converting enzyme	Homo sapiens	SINGLE PROTEIN	CHEMBL1130169	1	Scientific Literature	J. Med. Chem.	1997	None
CHEMBL328471		0	245.28	0	-2.04	RA	C[C@H](NC(=O)[C@@H](N)CCCN=C(N)N)C(=O)O	IC50	'='	457088.19	nM		Outside typical range		UO_0000065					False	CHEMBL858254	Biological activity was measured against Angiotensin I converting enzyme	B	BAO_0000357	single protein format	None	None	None	None	None	CHEMBL1808	Angiotensin-converting enzyme	Homo sapiens	SINGLE PROTEIN	CHEMBL1128468	1	Scientific Literature	J. Med. Chem.	1995	None
CHEMBL91160		0	360.42	1	-0.34	RW	NC(N)=NCCC[C@H](N)C(=O)N[C@@H](Cc1c[nH]c2ccccc12)C(=O)O	IC50	'='	15848.93	nM	4.80			UO_0000065	13.32	0.25	5.14	2.78	False	CHEMBL858254	Biological activity was measured against Angiotensin I converting enzyme	B	BAO_0000357	single protein format	None	None	None	None	None	CHEMBL1808	Angiotensin-converting enzyme	Homo sapiens	SINGLE PROTEIN	CHEMBL1128468	1	Scientific Literature	J. Med. Chem.	1995	None
CHEMBL93178		0	217.27	0	-0.97	KA	C[C@H](NC(=O)[C@@H](N)CCCCN)C(=O)O	IC50	'='	380189.4	nM		Outside typical range		UO_0000065					False	CHEMBL858254	Biological activity was measured against Angiotensin I converting enzyme	B	BAO_0000357	single protein format	None	None	None	None	None	CHEMBL1808	Angiotensin-converting enzyme	Homo sapiens	SINGLE PROTEIN	CHEMBL1128468	1	Scientific Literature	J. Med. Chem.	1995	None
CHEMBL187265		0	260.20	0	1.77	4, 1,3,6,7-THX	O=c1c2cc(O)c(O)cc2oc2cc(O)cc(O)c12	IC50	'='	530800.0	nM		Outside typical range		UO_0000065					False	CHEMBL964320	Inhibition of ACE	B	BAO_0000357	single protein format	None	None	None	None	None	CHEMBL1808	Angiotensin-converting enzyme	Homo sapiens	SINGLE PROTEIN	CHEMBL1159033	1	Scientific Literature	J. Nat. Prod.	1992	None
CHEMBL59426		0	172.18	0	-1.06	PG	O=C(O)CNC(=O)[C@@H]1CCCN1	IC50	'='	16982436.52	nM		Outside typical range		UO_0000065					False	CHEMBL858254	Biological activity was measured against Angiotensin I converting enzyme	B	BAO_0000357	single protein format	None	None	None	None	None	CHEMBL1808	Angiotensin-converting enzyme	Homo sapiens	SINGLE PROTEIN	CHEMBL1128468	1	Scientific Literature	J. Med. Chem.	1995	None
CHEMBL12700		0	260.20	0	1.77	5, 2,3,6,7-THX	O=c1c2cc(O)c(O)cc2oc2cc(O)c(O)cc12	Inhibition	'='	17.23	%				UO_0000187					False	CHEMBL964322	Inhibition of ACE at 200 uM	B	BAO_0000357	single protein format	None	None	None	None	None	CHEMBL1808	Angiotensin-converting enzyme	Homo sapiens	SINGLE PROTEIN	CHEMBL1159033	1	Scientific Literature	J. Nat. Prod.	1992	None
CHEMBL338446		0	359.43	0	0.62	7 (table-2)	N[C@@H](Cc1ccccc1)C(=O)N1CCC[C@H]1C(=O)N1CCC[C@@H]1C(=O)O	IC50	'='	78000.0	nM	4.11			UO_0000065	11.43	0.22	3.49	3.95	False	CHEMBL644708	Inhibition against ACE.	B	BAO_0000357	single protein format	None	None	None	None	None	CHEMBL1808	Angiotensin-converting enzyme	Homo sapiens	SINGLE PROTEIN	CHEMBL1127412	1	Scientific Literature	J. Med. Chem.	1994	None
CHEMBL85175		0	348.40	0	1.13	36	O=C(O)CN1CCCCC(NC(CCc2ccccc2)C(=O)O)C1=O	IC50	'='	700.0	nM	6.16			UO_0000065	17.67	0.34	5.02	5.76	False	CHEMBL644703	Inhibitory concentration (isomer A) against Angiotensin I converting enzyme	B	BAO_0000357	single protein format	None	None	None	None	None	CHEMBL1808	Angiotensin-converting enzyme	Homo sapiens	SINGLE PROTEIN	CHEMBL1123398	1	Scientific Literature	J. Med. Chem.	1986	None
CHEMBL525967		0	385.58	0	3.61	3k	CSc1ccc(CS[C@H]2CC[C@@H](C(=O)O)N2C(=O)[C@H](C)CS)cc1	IC50	'='	4.1	nM	8.39			UO_0000065	21.75	0.48	4.78	14.56	False	CHEMBL1004838	Inhibition of ACE	B	BAO_0000357	single protein format	None	None	None	None	None	CHEMBL1808	Angiotensin-converting enzyme	Homo sapiens	SINGLE PROTEIN	CHEMBL1156603	1	Scientific Literature	Bioorg. Med. Chem. Lett.	2008	None
CHEMBL443353		0	367.54	0	3.32	3c	C[C@H](CS)C(=O)N1[C@@H](SCCCc2ccccc2)CC[C@H]1C(=O)O	IC50	'='	0.029	nM	10.54			UO_0000065	28.67	0.60	7.22	18.29	False	CHEMBL1004838	Inhibition of ACE	B	BAO_0000357	single protein format	None	None	None	None	None	CHEMBL1808	Angiotensin-converting enzyme	Homo sapiens	SINGLE PROTEIN	CHEMBL1156603	1	Scientific Literature	Bioorg. Med. Chem. Lett.	2008	None
CHEMBL148840		0	321.44	0	2.46	16b	O=C(O)[C@@H]1CCCCCc2cccc(c2)C[C@@H](CS)C(=O)N1	IC50	'='	1400.0	nM	5.85			UO_0000065	18.21	0.36	3.39	8.82	False	CHEMBL644707	Inhibitory concentration required to inhibit Angiotensin I converting enzyme (ACE)	B	BAO_0000357	single protein format	None	None	None	None	None	CHEMBL1808	Angiotensin-converting enzyme	Homo sapiens	SINGLE PROTEIN	CHEMBL1129939	1	Scientific Literature	J. Med. Chem.	1997	None
CHEMBL315579		0	158.16	0	-1.37	6	NC1CCN(CC(=O)O)C1=O	IC50						Not Active						False	CHEMBL644706	Inhibitory concentration against Angiotensin I converting enzyme; IA is Inactive with 0% inhibition at 3.3 x 10e-4;	B	BAO_0000357	single protein format	None	None	None	None	None	CHEMBL1808	Angiotensin-converting enzyme	Homo sapiens	SINGLE PROTEIN	CHEMBL1123398	1	Scientific Literature	J. Med. Chem.	1986	None
CHEMBL1560	CAPTOPRIL	4	217.29	0	0.63	1 Captopril SQ-14225	C[C@H](CS)C(=O)N1CCC[C@H]1C(=O)O	IC50	'='	239883.29	nM		Outside typical range		UO_0000065					False	CHEMBL648337	Inhibitory activity against angiotensin converting enzyme (ACE)	F	BAO_0000019	assay format	None	None	None	None	None	CHEMBL1808	Angiotensin-converting enzyme	Homo sapiens	SINGLE PROTEIN	CHEMBL1126767	1	Scientific Literature	J. Med. Chem.	1993	None
CHEMBL412666		0	218.28	0	-0.68	75	NC(CS)C(=O)N1CCC[C@H]1C(=O)O	IC50	'='	63.1	nM	7.20			UO_0000065					False	CHEMBL648337	Inhibitory activity against angiotensin converting enzyme (ACE)	F	BAO_0000019	assay format	None	None	None	None	None	CHEMBL1808	Angiotensin-converting enzyme	Homo sapiens	SINGLE PROTEIN	CHEMBL1126767	1	Scientific Literature	J. Med. Chem.	1993	None
CHEMBL310578		0	215.21	0	-0.07	63	O=C(O)CCC(=O)N1CCC[C@H]1C(=O)O	IC50	'='	33113.11	nM	4.48			UO_0000065					False	CHEMBL648337	Inhibitory activity against angiotensin converting enzyme (ACE)	F	BAO_0000019	assay format	None	None	None	None	None	CHEMBL1808	Angiotensin-converting enzyme	Homo sapiens	SINGLE PROTEIN	CHEMBL1126767	1	Scientific Literature	J. Med. Chem.	1993	None
CHEMBL1237	LISINOPRIL	4	405.50	0	1.24	lisinopril	NCCCC[C@H](N[C@@H](CCc1ccccc1)C(=O)O)C(=O)N1CCC[C@H]1C(=O)O	Ki	'='	131.5	nM	6.88			UO_0000065	16.97	0.32	5.64	5.18	False	CHEMBL869865	Inhibition of recombinant ACE N domain	B	BAO_0000357	single protein format	Homo sapiens	None	None	None	None	CHEMBL1808	Angiotensin-converting enzyme	Homo sapiens	SINGLE PROTEIN	CHEMBL1149521	1	Scientific Literature	Bioorg. Med. Chem. Lett.	2006	None
CHEMBL54942		0	357.48	0	3.50	32	CC(NC(=O)C(Cc1ccccc1)CC(S)c1ccccc1)C(=O)O	IC50	'='	3500.0	nM	5.46			UO_0000065	15.26	0.30	1.96	8.22	False	CHEMBL884037	Tested for inhibitory potency against Angiotensin I Converting Enzyme	B	BAO_0000357	single protein format	None	None	None	None	None	CHEMBL1808	Angiotensin-converting enzyme	Homo sapiens	SINGLE PROTEIN	CHEMBL1127546	1	Scientific Literature	J. Med. Chem.	1994	None
CHEMBL2079670		0	402.49	0	2.29	(CI-907) Diacid	C[C@H](N[C@@H](CCc1ccccc1)C(=O)O)C(=O)N1C2CCCCC2C[C@H]1C(=O)O	IC50	'='	260.0	nM	6.58			UO_0000065	16.36	0.31	4.30	6.16	False	CHEMBL648701	In vitro inhibitory activity against Angiotensin I converting enzyme from unpurified guinea pig serum	B	BAO_0000357	single protein format	Cavia porcellus	None	None	None	None	CHEMBL1808	Angiotensin-converting enzyme	Homo sapiens	SINGLE PROTEIN	CHEMBL1123106	1	Scientific Literature	J. Med. Chem.	1985	None
CHEMBL611148		0	265.33	0	1.59	5	C[C@@H](CS)C(=O)N1c2ccccc2C[C@H]1C(=O)O	IC50	'='	3.7	nM	8.43			UO_0000065	31.78	0.64	6.84	14.64	False	CHEMBL645285	Inhibition of Angiotensin I converting enzyme	B	BAO_0000357	single protein format	None	None	None	None	None	CHEMBL1808	Angiotensin-converting enzyme	Homo sapiens	SINGLE PROTEIN	CHEMBL1122964	1	Scientific Literature	J. Med. Chem.	1985	None
CHEMBL98	VORINOSTAT	4	264.32	0	2.47	2, SAHA, Vorinostat	O=C(CCCCCCC(=O)Nc1ccccc1)NO	Inhibition						Active						False	CHEMBL2439710	Inhibition of human recombinant ACE/CD143 somatic form using Mca-Pro-Leu-Gly-Leu-Dpa-Ala-Arg-NH2.AcOH as substrate at 10 uM preincubated for 10 mins prior to substrate addition measured for 30 mins by spectrophotometric analysis	B	BAO_0000357	single protein format	Homo sapiens	None	None	None	None	CHEMBL1808	Angiotensin-converting enzyme	Homo sapiens	SINGLE PROTEIN	CHEMBL2434956	1	Scientific Literature	J. Med. Chem.	2013	None
CHEMBL3322003		0	301.34	0	-1.48	Table 1, 51	CC(C)[C@H](N)C(=O)N[C@@H](CO)C(=O)N1CCC[C@H]1C(=O)O	logIC50	'='	1.0										False	CHEMBL3363246	Inhibition of ACE (unknown origin)	B	BAO_0000357	single protein format	Homo sapiens	None	None	None	None	CHEMBL1808	Angiotensin-converting enzyme	Homo sapiens	SINGLE PROTEIN	CHEMBL3352520	1	Scientific Literature	Eur. J. Med. Chem.	2014	None
CHEMBL524316		0	1472.77	None	None	Table 2, 2	CC[C@H](C)[C@H](NC(=O)[C@@H](N)CCCNC(=N)N)C(=O)N[C@@H](CCCCN)C(=O)N[C@@H](CCCNC(=N)N)C(=O)N[C@@H](Cc1c[nH]c2ccccc12)C(=O)N[C@@H](Cc1c[nH]c2ccccc12)C(=O)N[C@@H](Cc1c[nH]c2ccccc12)C(=O)N[C@@H](Cc1c[nH]c2ccccc12)C(=O)N[C@@H](CCCNC(=N)N)C(=O)O	Ratio IC50	'='	0.31										False	CHEMBL3363247	Inhibition of ACE (unknown origin) relative to peptide Bac2A RLARIVVIRVAR sequence	B	BAO_0000357	single protein format	Homo sapiens	None	None	None	None	CHEMBL1808	Angiotensin-converting enzyme	Homo sapiens	SINGLE PROTEIN	CHEMBL3352520	1	Scientific Literature	Eur. J. Med. Chem.	2014	None
CHEMBL447273		0	1487.79	None	None	Table 2, 6	N=C(N)NCCC[C@H](NC(=O)[C@H](CCCNC(=N)N)NC(=O)[C@H](Cc1c[nH]c2ccccc12)NC(=O)[C@H](Cc1c[nH]c2ccccc12)NC(=O)[C@H](CCCCN)NC(=O)[C@H](Cc1c[nH]c2ccccc12)NC(=O)[C@H](Cc1c[nH]c2ccccc12)NC(=O)[C@H](CCCNC(=N)N)NC(=O)[C@@H](N)CCCCN)C(=O)O	Ratio IC50	'='	0.13										False	CHEMBL3363247	Inhibition of ACE (unknown origin) relative to peptide Bac2A RLARIVVIRVAR sequence	B	BAO_0000357	single protein format	Homo sapiens	None	None	None	None	CHEMBL1808	Angiotensin-converting enzyme	Homo sapiens	SINGLE PROTEIN	CHEMBL3352520	1	Scientific Literature	Eur. J. Med. Chem.	2014	None
CHEMBL1560	CAPTOPRIL	4	217.29	0	0.63	captopril	C[C@H](CS)C(=O)N1CCC[C@H]1C(=O)O	IC50	'='	0.63	nM	9.20			UO_0000065	42.34	0.90	8.57	15.97	False	CHEMBL984778	Inhibition of human ACE	B	BAO_0000357	single protein format	Homo sapiens	None	None	None	None	CHEMBL1808	Angiotensin-converting enzyme	Homo sapiens	SINGLE PROTEIN	CHEMBL1155111	1	Scientific Literature	J. Med. Chem.	2008	None
CHEMBL310139		0	445.52	0	1.15	COO_26H	N[C@@H](Cc1ccccc1)C(=O)N[C@H](CCC(=O)N1[C@H](C(=O)O)C[C@@H]2CCCC[C@@H]21)C(=O)O	IC50	'='	218.78	nM	6.66			UO_0000065					False	CHEMBL648337	Inhibitory activity against angiotensin converting enzyme (ACE)	F	BAO_0000019	assay format	None	None	None	None	None	CHEMBL1808	Angiotensin-converting enzyme	Homo sapiens	SINGLE PROTEIN	CHEMBL1126767	1	Scientific Literature	J. Med. Chem.	1993	None
CHEMBL288114	GALLIC ACID	2	170.12	0	0.50	Gallic acid	O=C(O)c1cc(O)c(O)c(O)c1	IC50	'='	7700000.0	nM		Outside typical range		UO_0000065					False	CHEMBL1015636	Inhibition of ACE by fluorometric assay	B	BAO_0000357	single protein format	None	None	None	None	None	CHEMBL1808	Angiotensin-converting enzyme	Homo sapiens	SINGLE PROTEIN	CHEMBL1150754	1	Scientific Literature	J. Nat. Prod.	1988	None
CHEMBL458451		0	397.61	0	4.38	16d	CC(C)c1ccc(C(SC[C@H](NC(=O)[C@H](C)CS)C(=O)O)C(C)C)cc1	IC50	'='	430.0	nM	6.37			UO_0000065	16.01	0.33	1.99	9.59	False	CHEMBL1013488	Inhibition of angiotensin-converting enzyme in whole blood by HPLC	B	BAO_0000221	tissue-based format	None	CHEMBL3638178	Blood	None	None	CHEMBL1808	Angiotensin-converting enzyme	Homo sapiens	SINGLE PROTEIN	CHEMBL1154514	1	Scientific Literature	Bioorg. Med. Chem. Lett.	2009	None
CHEMBL516325		0	431.62	0	4.77	16f	CC(C)c1ccc(C(SC[C@H](NC(=O)[C@H](C)CS)C(=O)O)c2ccccc2)cc1	IC50	'='	1700.0	nM	5.77			UO_0000065	13.37	0.27	1.00	8.69	False	CHEMBL1013488	Inhibition of angiotensin-converting enzyme in whole blood by HPLC	B	BAO_0000221	tissue-based format	None	CHEMBL3638178	Blood	None	None	CHEMBL1808	Angiotensin-converting enzyme	Homo sapiens	SINGLE PROTEIN	CHEMBL1154514	1	Scientific Literature	Bioorg. Med. Chem. Lett.	2009	None
CHEMBL2370596		0	309.37	0	-0.04	Table 1, 16	NCCCC[C@H](N)C(=O)N[C@@H](Cc1ccc(O)cc1)C(=O)O	logIC50	'='	0.89										False	CHEMBL3363246	Inhibition of ACE (unknown origin)	B	BAO_0000357	single protein format	Homo sapiens	None	None	None	None	CHEMBL1808	Angiotensin-converting enzyme	Homo sapiens	SINGLE PROTEIN	CHEMBL3352520	1	Scientific Literature	Eur. J. Med. Chem.	2014	None
CHEMBL3321987		0	318.33	0	-0.20	Table 1, 12	N[C@@H](Cc1cnc[nH]1)C(=O)N[C@@H](Cc1ccc(O)cc1)C(=O)O	logIC50	'='	1.42										False	CHEMBL3363246	Inhibition of ACE (unknown origin)	B	BAO_0000357	single protein format	Homo sapiens	None	None	None	None	CHEMBL1808	Angiotensin-converting enzyme	Homo sapiens	SINGLE PROTEIN	CHEMBL3352520	1	Scientific Literature	Eur. J. Med. Chem.	2014	None
CHEMBL3322017		0	345.47	0	0.28	Table 1, 68	CSCC[C@H](NC(=O)[C@@H](N)C(C)C)C(=O)N1CCC[C@H]1C(=O)O	logIC50	'='	1.46										False	CHEMBL3363246	Inhibition of ACE (unknown origin)	B	BAO_0000357	single protein format	Homo sapiens	None	None	None	None	CHEMBL1808	Angiotensin-converting enzyme	Homo sapiens	SINGLE PROTEIN	CHEMBL3352520	1	Scientific Literature	Eur. J. Med. Chem.	2014	None
CHEMBL3322109		0	424.54	0	0.57	Table 1, 75	CC(C)C[C@H](N)C(=O)N[C@H](C(=O)N1CCC[C@H]1C(=O)N1CCC[C@H]1C(=O)O)C(C)C	logIC50	'='	2.1										False	CHEMBL3363246	Inhibition of ACE (unknown origin)	B	BAO_0000357	single protein format	Homo sapiens	None	None	None	None	CHEMBL1808	Angiotensin-converting enzyme	Homo sapiens	SINGLE PROTEIN	CHEMBL3352520	1	Scientific Literature	Eur. J. Med. Chem.	2014	None
CHEMBL505978		0	1371.71	None	None	Table 2, 9	CC[C@H](C)[C@H](NC(=O)[C@H](Cc1c[nH]c2ccccc12)NC(=O)[C@H](Cc1c[nH]c2ccccc12)NC(=O)[C@H](Cc1c[nH]c2ccccc12)NC(=O)[C@@H](NC(=O)[C@H](CCCCN)NC(=O)[C@H](CCCNC(=N)N)NC(=O)[C@@H](N)CCCCN)[C@@H](C)CC)C(=O)N[C@@H](CCCNC(=N)N)C(=O)O	Ratio IC50	'='	0.28										False	CHEMBL3363247	Inhibition of ACE (unknown origin) relative to peptide Bac2A RLARIVVIRVAR sequence	B	BAO_0000357	single protein format	Homo sapiens	None	None	None	None	CHEMBL1808	Angiotensin-converting enzyme	Homo sapiens	SINGLE PROTEIN	CHEMBL3352520	1	Scientific Literature	Eur. J. Med. Chem.	2014	None
CHEMBL506079		0	1545.83	None	None	Table 2, 17	N=C(N)NCCC[C@H](N)C(=O)N[C@@H](CCCNC(=N)N)C(=O)N[C@@H](CCCCN)C(=O)N[C@@H](CCCNC(=N)N)C(=O)N[C@@H](Cc1c[nH]c2ccccc12)C(=O)N[C@@H](Cc1c[nH]c2ccccc12)C(=O)N[C@@H](Cc1c[nH]c2ccccc12)C(=O)N[C@@H](Cc1c[nH]c2ccccc12)C(=O)N[C@@H](Cc1c[nH]c2ccccc12)C(=O)O	Ratio IC50	'='	0.43										False	CHEMBL3363247	Inhibition of ACE (unknown origin) relative to peptide Bac2A RLARIVVIRVAR sequence	B	BAO_0000357	single protein format	Homo sapiens	None	None	None	None	CHEMBL1808	Angiotensin-converting enzyme	Homo sapiens	SINGLE PROTEIN	CHEMBL3352520	1	Scientific Literature	Eur. J. Med. Chem.	2014	None
CHEMBL518500		0	332.23	0	1.99	26	O=C1c2ccccc2S(=O)(=O)N1c1c(F)c(F)nc(F)c1F	IC50	'>'	100000.0	nM				UO_0000065					False	CHEMBL969703	Inhibition of human ACE	B	BAO_0000357	single protein format	Homo sapiens	None	None	None	None	CHEMBL1808	Angiotensin-converting enzyme	Homo sapiens	SINGLE PROTEIN	CHEMBL1139421	1	Scientific Literature	Bioorg. Med. Chem.	2008	None
CHEMBL3321996		0	299.37	0	-0.06	Table 1, 41	CC(C)C[C@H](NC(=O)[C@H](C)N)C(=O)N1CCC[C@H]1C(=O)O	logIC50	'='	2.38										False	CHEMBL3363246	Inhibition of ACE (unknown origin)	B	BAO_0000357	single protein format	Homo sapiens	None	None	None	None	CHEMBL1808	Angiotensin-converting enzyme	Homo sapiens	SINGLE PROTEIN	CHEMBL3352520	1	Scientific Literature	Eur. J. Med. Chem.	2014	None
CHEMBL304881		0	379.44	0	0.09	3f	CN1C(=O)CC[C@H](NC(=O)[C@@H](S)Cc2ccccc2)C(=O)N1CC(=O)O	IC50	'='	16.0	nM	7.80			UO_0000065	20.55	0.41	7.71	7.28	False	CHEMBL648283	In vitro inhibitory activity against angiotensin converting enzyme (ACE) in rat was determined	B	BAO_0000019	assay format	None	None	None	None	None	CHEMBL1808	Angiotensin-converting enzyme	Homo sapiens	SINGLE PROTEIN	CHEMBL1127958	1	Scientific Literature	Bioorg. Med. Chem. Lett.	1994	None
CHEMBL457317		0	356.51	0	2.12	2a, SA6541	C[C@H](CS)C(=O)N[C@@H](CSCc1ccc(N(C)C)cc1)C(=O)O	IC50	'='	520.0	nM	6.28			UO_0000065	17.63	0.37	4.16	9.02	False	CHEMBL1013488	Inhibition of angiotensin-converting enzyme in whole blood by HPLC	B	BAO_0000221	tissue-based format	None	CHEMBL3638178	Blood	None	None	CHEMBL1808	Angiotensin-converting enzyme	Homo sapiens	SINGLE PROTEIN	CHEMBL1154514	1	Scientific Literature	Bioorg. Med. Chem. Lett.	2009	None
CHEMBL459961		0	381.44	0	3.07	11f	C[C@H](CS)C(=O)N[C@@H](CSCc1ccc(C(F)(F)F)cc1)C(=O)O	IC50	'='	340.0	nM	6.47			UO_0000065	16.96	0.37	3.40	9.74	False	CHEMBL1013488	Inhibition of angiotensin-converting enzyme in whole blood by HPLC	B	BAO_0000221	tissue-based format	None	CHEMBL3638178	Blood	None	None	CHEMBL1808	Angiotensin-converting enzyme	Homo sapiens	SINGLE PROTEIN	CHEMBL1154514	1	Scientific Literature	Bioorg. Med. Chem. Lett.	2009	None
CHEMBL412893		0	466.58	0	3.05	14	CCOC(=O)C(CCc1ccccc1)NC(C)C(=O)N1Cc2ccccc2CC1C(=O)OCC	IC50	'='	440.0	nM	6.36			UO_0000065	13.62	0.26	3.31	7.48	False	CHEMBL648350	Inhibition of guinea pig angiotensin I converting enzyme	B	BAO_0000357	single protein format	Cavia porcellus	None	None	None	None	CHEMBL1808	Angiotensin-converting enzyme	Homo sapiens	SINGLE PROTEIN	CHEMBL1123237	1	Scientific Literature	J. Med. Chem.	1986	None
CHEMBL95564		0	436.51	0	2.70	87	C[C@H](CC(=O)[C@H](Cc1ccccc1)NC(=O)c1ccccc1)C(=O)N1CCC[C@H]1C(=O)O	IC50	'='	1.0	nM	9.00			UO_0000065	20.62	0.38	6.30	8.67	False	CHEMBL2208710	Inhibition of ACE	B	BAO_0000357	single protein format	None	None	None	None	None	CHEMBL1808	Angiotensin-converting enzyme	Homo sapiens	SINGLE PROTEIN	CHEMBL2203023	1	Scientific Literature	J. Med. Chem.	2011	None
CHEMBL459959		0	439.34	0	2.66	11d	C[C@H](CS)C(=O)N[C@@H](CSCc1ccc(I)cc1)C(=O)O	IC50	'='	140.0	nM	6.85			UO_0000065	15.60	0.45	4.19	10.32	False	CHEMBL1013488	Inhibition of angiotensin-converting enzyme in whole blood by HPLC	B	BAO_0000221	tissue-based format	None	CHEMBL3638178	Blood	None	None	CHEMBL1808	Angiotensin-converting enzyme	Homo sapiens	SINGLE PROTEIN	CHEMBL1154514	1	Scientific Literature	Bioorg. Med. Chem. Lett.	2009	None
CHEMBL511849		0	359.54	0	2.78	11t	CSc1ccc(CSC[C@H](NC(=O)[C@H](C)CS)C(=O)O)cc1	IC50	'='	300.0	nM	6.52			UO_0000065	18.14	0.40	3.74	9.82	False	CHEMBL1013488	Inhibition of angiotensin-converting enzyme in whole blood by HPLC	B	BAO_0000221	tissue-based format	None	CHEMBL3638178	Blood	None	None	CHEMBL1808	Angiotensin-converting enzyme	Homo sapiens	SINGLE PROTEIN	CHEMBL1154514	1	Scientific Literature	Bioorg. Med. Chem. Lett.	2009	None
CHEMBL3321985		0	243.31	0	-0.48	Table 1, 7	NCCCC[C@H](N)C(=O)N1CCC[C@H]1C(=O)O	logIC50	'='	1.34										False	CHEMBL3363246	Inhibition of ACE (unknown origin)	B	BAO_0000357	single protein format	Homo sapiens	None	None	None	None	CHEMBL1808	Angiotensin-converting enzyme	Homo sapiens	SINGLE PROTEIN	CHEMBL3352520	1	Scientific Literature	Eur. J. Med. Chem.	2014	None
CHEMBL1221478		0	299.37	0	-0.06	Table 1, 47	CC[C@H](C)[C@H](N)C(=O)N[C@@H](C)C(=O)N1CCC[C@H]1C(=O)O	logIC50	'='	0.43										False	CHEMBL3363246	Inhibition of ACE (unknown origin)	B	BAO_0000357	single protein format	Homo sapiens	None	None	None	None	CHEMBL1808	Angiotensin-converting enzyme	Homo sapiens	SINGLE PROTEIN	CHEMBL3352520	1	Scientific Literature	Eur. J. Med. Chem.	2014	None
CHEMBL1807679		0	432.52	0	0.28	Table 1, 70	CC(C)[C@H](NC(=O)[C@@H](N)Cc1ccccc1)C(=O)N[C@@H](C)C(=O)N1CCC[C@H]1C(=O)O	logIC50	'='	1.0										False	CHEMBL3363246	Inhibition of ACE (unknown origin)	B	BAO_0000357	single protein format	Homo sapiens	None	None	None	None	CHEMBL1808	Angiotensin-converting enzyme	Homo sapiens	SINGLE PROTEIN	CHEMBL3352520	1	Scientific Literature	Eur. J. Med. Chem.	2014	None
CHEMBL3322115		0	558.71	2	-1.85	Table 1, 81	CSCC[C@H](NC(=O)[C@@H](NC(=O)[C@H](CCCNC(=N)N)NC(=O)CN)C(C)C)C(=O)N1CCC[C@H]1C(=O)O	logIC50	'='	2.4										False	CHEMBL3363246	Inhibition of ACE (unknown origin)	B	BAO_0000357	single protein format	Homo sapiens	None	None	None	None	CHEMBL1808	Angiotensin-converting enzyme	Homo sapiens	SINGLE PROTEIN	CHEMBL3352520	1	Scientific Literature	Eur. J. Med. Chem.	2014	None
CHEMBL507901		0	1545.83	None	None	Table 2, 10	N=C(N)NCCC[C@H](NC(=O)[C@H](CCCNC(=N)N)NC(=O)[C@H](Cc1c[nH]c2ccccc12)NC(=O)[C@H](Cc1c[nH]c2ccccc12)NC(=O)[C@H](CCCCN)NC(=O)[C@H](Cc1c[nH]c2ccccc12)NC(=O)[C@H](Cc1c[nH]c2ccccc12)NC(=O)[C@H](CCCNC(=N)N)NC(=O)[C@@H](N)Cc1c[nH]c2ccccc12)C(=O)O	Ratio IC50	'='	0.23										False	CHEMBL3363247	Inhibition of ACE (unknown origin) relative to peptide Bac2A RLARIVVIRVAR sequence	B	BAO_0000357	single protein format	Homo sapiens	None	None	None	None	CHEMBL1808	Angiotensin-converting enzyme	Homo sapiens	SINGLE PROTEIN	CHEMBL3352520	1	Scientific Literature	Eur. J. Med. Chem.	2014	None
CHEMBL577	ENALAPRILAT	4	348.40	0	1.13	enalaprilat	C[C@H](N[C@@H](CCc1ccccc1)C(=O)O)C(=O)N1CCC[C@H]1C(=O)O	IC50	'='	3.1	nM	8.51			UO_0000065	24.42	0.46	7.38	7.96	False	CHEMBL644700	Compound was tested for its inhibitory potency against angiotensin I converting enzyme.	B	BAO_0000357	single protein format	None	None	None	None	None	CHEMBL1808	Angiotensin-converting enzyme	Homo sapiens	SINGLE PROTEIN	CHEMBL1125229	1	Scientific Literature	J. Med. Chem.	1991	None
CHEMBL3264010		0	519.54	2	1.83	5, SF2513 C	CC[C@H](C)[C@H](NC(C)=O)C(=O)N[C@@H](Cc1ccccc1)C(=O)N[C@@H](Cc1ccc(O)cc1)P(=O)(O)O	Ratio Ki	'='	15.0										False	CHEMBL3269462	Selectivity ratio of Ki for human ACE N-terminal domain to Ki for human ACE C-terminal domain	B	BAO_0000357	single protein format	Homo sapiens	None	None	None	None	CHEMBL1808	Angiotensin-converting enzyme	Homo sapiens	SINGLE PROTEIN	CHEMBL3259630	1	Scientific Literature	ACS Med. Chem. Lett.	2014	None
CHEMBL3264009		0	485.52	1	1.64	4, SF2513 B	CC[C@H](C)[C@H](NC(C)=O)C(=O)N[C@@H](CC(C)C)C(=O)N[C@@H](Cc1ccc(O)cc1)P(=O)(O)O	Ki	'='	33.0	nM	7.48			UO_0000065	15.41	0.31	5.84	4.53	False	CHEMBL3269461	Inhibition of human ACE C-terminal domain using Cbz-Phe-His-Leu-OH substrate	B	BAO_0000357	single protein format	Homo sapiens	None	None	None	None	CHEMBL1808	Angiotensin-converting enzyme	Homo sapiens	SINGLE PROTEIN	CHEMBL3259630	1	Scientific Literature	ACS Med. Chem. Lett.	2014	None
CHEMBL3264009		0	485.52	1	1.64	4, SF2513 B	CC[C@H](C)[C@H](NC(C)=O)C(=O)N[C@@H](CC(C)C)C(=O)N[C@@H](Cc1ccc(O)cc1)P(=O)(O)O	IC50	'='	76.0	nM	7.12			UO_0000065	14.66	0.29	5.48	4.31	False	CHEMBL3269461	Inhibition of human ACE C-terminal domain using Cbz-Phe-His-Leu-OH substrate	B	BAO_0000357	single protein format	Homo sapiens	None	None	None	None	CHEMBL1808	Angiotensin-converting enzyme	Homo sapiens	SINGLE PROTEIN	CHEMBL3259630	1	Scientific Literature	ACS Med. Chem. Lett.	2014	None
CHEMBL3264007		0	477.50	1	1.53	2, K-4	CN[C@H](C(=O)N[C@@H](Cc1ccccc1)C(=O)N[C@@H](Cc1ccc(O)cc1)P(=O)(O)O)C(C)C	Ki						Not Determined						False	CHEMBL3269460	Inhibition of human ACE N-terminal domain using Cbz-Phe-His-Leu-OH substrate	B	BAO_0000357	single protein format	Homo sapiens	None	None	None	None	CHEMBL1808	Angiotensin-converting enzyme	Homo sapiens	SINGLE PROTEIN	CHEMBL3259630	1	Scientific Literature	ACS Med. Chem. Lett.	2014	None
CHEMBL291552		0	452.55	0	2.91	30	CCOC(=O)C(CCc1ccccc1)N(C)C(C)C(=O)N1Cc2ccccc2CC1C(=O)O	IC50	'>'	10000.0	nM				UO_0000065					False	CHEMBL648350	Inhibition of guinea pig angiotensin I converting enzyme	B	BAO_0000357	single protein format	Cavia porcellus	None	None	None	None	CHEMBL1808	Angiotensin-converting enzyme	Homo sapiens	SINGLE PROTEIN	CHEMBL1123237	1	Scientific Literature	J. Med. Chem.	1986	None
CHEMBL451273	CRENATOSIDE	0	622.58	3	-0.48	5	C[C@@H]1O[C@@H](O[C@H]2[C@H](OC(=O)/C=C/c3ccc(O)c(O)c3)[C@@H](CO)O[C@H]3OC[C@H](c4ccc(O)c(O)c4)O[C@H]23)[C@H](O)[C@H](O)[C@H]1O	Inhibition	'='	75.5	%				UO_0000187					False	CHEMBL999967	Inhibition of ACE at 0.1 mg/ml	B	BAO_0000357	single protein format	None	None	None	None	None	CHEMBL1808	Angiotensin-converting enzyme	Homo sapiens	SINGLE PROTEIN	CHEMBL1151228	1	Scientific Literature	J. Nat. Prod.	2004	None
CHEMBL367315		0	231.25	0	1.63	8	O=c1cc(N2CCOCC2)oc2ccccc12	IC50	'='	13400.0	nM	4.87			UO_0000065	21.07	0.39	3.24	11.42	False	CHEMBL832631	Inhibitory concentration against human angiotensin I converting enzyme	B	BAO_0000357	single protein format	Homo sapiens	None	None	None	None	CHEMBL1808	Angiotensin-converting enzyme	Homo sapiens	SINGLE PROTEIN	CHEMBL1144347	1	Scientific Literature	J. Med. Chem.	2005	None
CHEMBL477921		0	260.20	0	1.77	3, 3,4,5,6-THX	O=c1c2ccc(O)c(O)c2oc2c(O)c(O)ccc12	Inhibition	'='	34.28	%				UO_0000187					False	CHEMBL964321	Inhibition of ACE at 100 uM	B	BAO_0000357	single protein format	None	None	None	None	None	CHEMBL1808	Angiotensin-converting enzyme	Homo sapiens	SINGLE PROTEIN	CHEMBL1159033	1	Scientific Literature	J. Nat. Prod.	1992	None
CHEMBL3414811		0	453.42	0	4.49	9b	O=c1c2ccccc2nc(C(F)(F)F)n1CC(O)COc1cccc2[nH]c3ccccc3c12	Inhibition						Active						False	CHEMBL3421146	Inhibition of ACE (unknown origin) at 0.5 uM to 10 uM uM using synthetic peptide hippuryl-histidyl-leucine substrate by high-throughput colorimetric screening method	B	BAO_0000357	single protein format	Homo sapiens	None	None	None	None	CHEMBL1808	Angiotensin-converting enzyme	Homo sapiens	SINGLE PROTEIN	CHEMBL3414498	1	Scientific Literature	Eur. J. Med. Chem.	2015	None
CHEMBL310750		0	269.21	0	-1.52	8	O=C(O)CCn1c(=O)n2n(c1=O)[C@H](C(=O)O)C=CC2	IC50	'='	1.0	nM	9.00			UO_0000065					False	CHEMBL648337	Inhibitory activity against angiotensin converting enzyme (ACE)	F	BAO_0000019	assay format	None	None	None	None	None	CHEMBL1808	Angiotensin-converting enzyme	Homo sapiens	SINGLE PROTEIN	CHEMBL1126767	1	Scientific Literature	J. Med. Chem.	1993	None
CHEMBL277270		0	443.53	0	3.14	23	O=C(O)[C@@H]1CC2(CN1C(=O)CP(=O)(O)CCCCc1ccccc1)SCCS2	IC50	'='	3.981	nM	8.40			UO_0000065					False	CHEMBL648337	Inhibitory activity against angiotensin converting enzyme (ACE)	F	BAO_0000019	assay format	None	None	None	None	None	CHEMBL1808	Angiotensin-converting enzyme	Homo sapiens	SINGLE PROTEIN	CHEMBL1126767	1	Scientific Literature	J. Med. Chem.	1993	None
CHEMBL457796		0	338.45	0	1.93	11r	C[C@H](CS)C(=O)N[C@@H](CSCc1ccc(C#N)cc1)C(=O)O	IC50	'='	300.0	nM	6.52			UO_0000065	19.27	0.40	4.59	7.23	False	CHEMBL1013488	Inhibition of angiotensin-converting enzyme in whole blood by HPLC	B	BAO_0000221	tissue-based format	None	CHEMBL3638178	Blood	None	None	CHEMBL1808	Angiotensin-converting enzyme	Homo sapiens	SINGLE PROTEIN	CHEMBL1154514	1	Scientific Literature	Bioorg. Med. Chem. Lett.	2009	None
CHEMBL2296616		0	303.33	0	2.17	3c	c1ccc(-c2nnn[nH]2)c(-c2ccc(Cn3cncn3)cc2)c1	Inhibition	'='	80.0	%				UO_0000187					False	CHEMBL3071360	Inhibition of ACE (unknown origin) using Hippuryl-His-Leu as substrate at 10 ug incubated for 10 min prior to substrate addition measured after 45 min by spectrophotometric analysis relative to control	B	BAO_0000357	single protein format	Homo sapiens	None	None	None	None	CHEMBL1808	Angiotensin-converting enzyme	Homo sapiens	SINGLE PROTEIN	CHEMBL3045976	1	Scientific Literature	Med Chem Res	2013	None
CHEMBL147185		0	321.44	0	2.46	16a	O=C1N[C@H](C(=O)O)CCCCCc2cccc(c2)C[C@@H]1CS	IC50	'='	4.0	nM	8.40			UO_0000065	26.13	0.52	5.94	12.65	False	CHEMBL644707	Inhibitory concentration required to inhibit Angiotensin I converting enzyme (ACE)	B	BAO_0000357	single protein format	None	None	None	None	None	CHEMBL1808	Angiotensin-converting enzyme	Homo sapiens	SINGLE PROTEIN	CHEMBL1129939	1	Scientific Literature	J. Med. Chem.	1997	None
CHEMBL567628		0	695.71	2	6.08	7F2	O=C(N[C@@H](Cc1ccccc1)P(=O)(O)C[C@H](Cc1cc(-c2ccccc2)no1)C(=O)N[C@@H](Cc1ccccc1)C(=O)O)OCc1ccccc1	Ki	'='	3.8	nM	8.42			UO_0000065	12.10	0.23	2.34	5.01	False	CHEMBL1045247	Inhibition of human somatic ACE C-terminal domain	B	BAO_0000357	single protein format	Homo sapiens	None	None	None	None	CHEMBL1808	Angiotensin-converting enzyme	Homo sapiens	SINGLE PROTEIN	CHEMBL1156752	1	Scientific Literature	J. Med. Chem.	2010	None
CHEMBL499611		0	409.62	0	4.44	3h	CC(C)c1ccc(CCCS[C@H]2CC[C@@H](C(=O)O)N2C(=O)[C@H](C)CS)cc1	IC50	'='	15.0	nM	7.82			UO_0000065	19.10	0.40	3.38	13.58	False	CHEMBL1004838	Inhibition of ACE	B	BAO_0000357	single protein format	None	None	None	None	None	CHEMBL1808	Angiotensin-converting enzyme	Homo sapiens	SINGLE PROTEIN	CHEMBL1156603	1	Scientific Literature	Bioorg. Med. Chem. Lett.	2008	None
CHEMBL449792		0	381.56	0	4.01	3f	CC(C)c1ccc(CS[C@H]2CC[C@@H](C(=O)O)N2C(=O)[C@H](C)CS)cc1	IC50	'='	8.4	nM	8.08			UO_0000065	21.17	0.44	4.07	14.02	False	CHEMBL1004838	Inhibition of ACE	B	BAO_0000357	single protein format	None	None	None	None	None	CHEMBL1808	Angiotensin-converting enzyme	Homo sapiens	SINGLE PROTEIN	CHEMBL1156603	1	Scientific Literature	Bioorg. Med. Chem. Lett.	2008	None
CHEMBL56154		0	317.39	0	1.65	Table 1, 24	CC(C)C[C@H](N)C(=O)N[C@@H](Cc1c[nH]c2ccccc12)C(=O)O	logIC50	'='	1.24										False	CHEMBL3363246	Inhibition of ACE (unknown origin)	B	BAO_0000357	single protein format	Homo sapiens	None	None	None	None	CHEMBL1808	Angiotensin-converting enzyme	Homo sapiens	SINGLE PROTEIN	CHEMBL3352520	1	Scientific Literature	Eur. J. Med. Chem.	2014	None
CHEMBL310869		0	445.52	0	1.15	COO_26C	NC(Cc1ccccc1)C(=O)N[C@H](CCC(=O)N1[C@H](C(=O)O)C[C@@H]2CCCC[C@@H]21)C(=O)O	IC50	'='	100.0	nM	7.00			UO_0000065					False	CHEMBL648337	Inhibitory activity against angiotensin converting enzyme (ACE)	F	BAO_0000019	assay format	None	None	None	None	None	CHEMBL1808	Angiotensin-converting enzyme	Homo sapiens	SINGLE PROTEIN	CHEMBL1126767	1	Scientific Literature	J. Med. Chem.	1993	None
CHEMBL78812		0	205.28	0	0.53	32	CC(C)[C@H](NC(=O)CCS)C(=O)O	IC50	'='	1584.89	nM	5.80			UO_0000065					False	CHEMBL648337	Inhibitory activity against angiotensin converting enzyme (ACE)	F	BAO_0000019	assay format	None	None	None	None	None	CHEMBL1808	Angiotensin-converting enzyme	Homo sapiens	SINGLE PROTEIN	CHEMBL1126767	1	Scientific Literature	J. Med. Chem.	1993	None
CHEMBL331575		0	231.32	0	1.16	II	CC1CCCC(C(=O)O)N1C(=O)CCS	IC50	'='	1.0	nM	9.00			UO_0000065	38.91	0.82	7.84	15.62	False	CHEMBL652025	Inhibitory activity against Angiotensin I converting enzyme (ACE) from bovine kidney	B	BAO_0000221	tissue-based format	Bos taurus	CHEMBL3638241	Kidney	None	None	CHEMBL1808	Angiotensin-converting enzyme	Homo sapiens	SINGLE PROTEIN	CHEMBL1145855	1	Scientific Literature	J. Med. Chem.	2003	None
CHEMBL4081997		0	456.59	0	2.45	10d	NCCNS(=O)(=O)c1ccc(-c2ccc(CSc3nc4c(c(=O)[nH]3)CCC4)cc2)cc1	Inhibition	'='	7.0	%				UO_0000187					False	CHEMBL4017413	Inhibition of ACE (unknown origin) at 1 uM relative to control	B	BAO_0000357	single protein format	Homo sapiens	None	None	None	None	CHEMBL1808	Angiotensin-converting enzyme	Homo sapiens	SINGLE PROTEIN	CHEMBL4014357	1	Scientific Literature	J Med Chem	2017	None
CHEMBL146573		0	335.47	0	2.85	19b	O=C(O)[C@@H]1CCCCCCc2ccccc2C[C@@H](CS)C(=O)N1	IC50	'>'	10000.0	nM				UO_0000065					False	CHEMBL644707	Inhibitory concentration required to inhibit Angiotensin I converting enzyme (ACE)	B	BAO_0000357	single protein format	None	None	None	None	None	CHEMBL1808	Angiotensin-converting enzyme	Homo sapiens	SINGLE PROTEIN	CHEMBL1129939	1	Scientific Literature	J. Med. Chem.	1997	None
CHEMBL1907762		0	365.45	0	2.27	10a	CC(SC(CCc1ccccc1)C(=O)O)C(=O)N1CCC[C@H]1C(=O)O	IC50	'='	580.0	nM	6.24			UO_0000065	17.07	0.34	3.97	6.57	False	CHEMBL648701	In vitro inhibitory activity against Angiotensin I converting enzyme from unpurified guinea pig serum	B	BAO_0000357	single protein format	Cavia porcellus	None	None	None	None	CHEMBL1808	Angiotensin-converting enzyme	Homo sapiens	SINGLE PROTEIN	CHEMBL1123106	1	Scientific Literature	J. Med. Chem.	1985	None
CHEMBL172787		0	415.56	0	3.71	19	CC(C)C(C(=O)NC(Cc1ccc(O)cc1)C(=O)O)C(S)CCc1ccccc1	IC50	'='	4500.0	nM	5.35			UO_0000065	12.87	0.25	1.64	6.17	False	CHEMBL646967	Inhibitory concentration was evaluated by inhibiting 50% of Angiotensin I Converting Enzyme activity using 50 uM N-Cbz-Phe-His-Leu as substrate	B	BAO_0000357	single protein format	None	None	None	None	None	CHEMBL1808	Angiotensin-converting enzyme	Homo sapiens	SINGLE PROTEIN	CHEMBL1126948	1	Scientific Literature	J. Med. Chem.	1993	None
CHEMBL172978		0	486.63	0	3.21	22	CCC(C)C(NC(=O)C(Cc1ccccc1)C(C)S)C(=O)NC(Cc1ccc(O)cc1)C(=O)O	IC50	'='	300.0	nM	6.52			UO_0000065	13.40	0.26	3.31	5.64	False	CHEMBL648692	Inhibitory concentration was evaluated by Inhibiting 50% of Angiotensin I converting enzyme activity using 50 uM N-Cbz-Phe-His-Leu as substrate	B	BAO_0000357	single protein format	None	None	None	None	None	CHEMBL1808	Angiotensin-converting enzyme	Homo sapiens	SINGLE PROTEIN	CHEMBL1126948	1	Scientific Literature	J. Med. Chem.	1993	None
CHEMBL24734		0	594.02	1	3.39	2u	Nc1cnc(-c2cccc(Cl)c2)n(CC(=O)NC(Cc2ccccc2)C(=O)C(F)(F)C(=O)NCc2ccccc2)c1=O	NI						Not Active						False	CHEMBL649541	Inhibitory activity against human angiotensin I converting enzyme (10 uM); No inhibition	B	BAO_0000357	single protein format	None	None	None	None	None	CHEMBL1808	Angiotensin-converting enzyme	Homo sapiens	SINGLE PROTEIN	CHEMBL1134398	1	Scientific Literature	J. Med. Chem.	2001	None
CHEMBL284843		0	530.60	1	4.25	SQ-29852_2R	NCCCC[C@H](OP(=O)(O)CCCCc1ccccc1)C(=O)N1C[C@@H](Cc2ccccc2)C[C@H]1C(=O)O	IC50	'='	0.8913	nM	9.05			UO_0000065					False	CHEMBL648337	Inhibitory activity against angiotensin converting enzyme (ACE)	F	BAO_0000019	assay format	None	None	None	None	None	CHEMBL1808	Angiotensin-converting enzyme	Homo sapiens	SINGLE PROTEIN	CHEMBL1126767	1	Scientific Literature	J. Med. Chem.	1993	None
CHEMBL311525		0	231.27	0	0.15	3	C[C@H](CS)C(=O)N1C(=O)CC[C@H]1C(=O)O	IC50	'='	9.0	nM	8.05			UO_0000065	34.79	0.73	7.90	10.77	True	CHEMBL645285	Inhibition of Angiotensin I converting enzyme	B	BAO_0000357	single protein format	None	None	None	None	None	CHEMBL1808	Angiotensin-converting enzyme	Homo sapiens	SINGLE PROTEIN	CHEMBL1122964	1	Scientific Literature	J. Med. Chem.	1985	None
CHEMBL2296618		0	334.43	0	2.28	3e	CN1CCN(Cc2ccc(-c3ccccc3-c3nnn[nH]3)cc2)CC1	Inhibition	'='	92.0	%				UO_0000187					False	CHEMBL3071360	Inhibition of ACE (unknown origin) using Hippuryl-His-Leu as substrate at 10 ug incubated for 10 min prior to substrate addition measured after 45 min by spectrophotometric analysis relative to control	B	BAO_0000357	single protein format	Homo sapiens	None	None	None	None	CHEMBL1808	Angiotensin-converting enzyme	Homo sapiens	SINGLE PROTEIN	CHEMBL3045976	1	Scientific Literature	Med Chem Res	2013	None
CHEMBL75433		0	269.37	0	2.25	9a	CCCCC(CC(=O)NO)[S+]([O-])c1ccccc1	IC50	'>'	100000.0	nM				UO_0000065					False	CHEMBL648688	Inhibitory activity against angiotensin I converting enzyme (ACE)	B	BAO_0000357	single protein format	None	None	None	None	None	CHEMBL1808	Angiotensin-converting enzyme	Homo sapiens	SINGLE PROTEIN	CHEMBL1133694	1	Scientific Literature	J. Med. Chem.	2000	None
CHEMBL560685		0	321.32	0	2.05	3a	O=C(CC(S)C(F)(F)F)NC(Cc1ccccc1)C(=O)O	IC50	'='	830.0	nM	6.08			UO_0000065	18.92	0.40	4.03	9.16	False	CHEMBL1060018	Inhibition of human recombinant ACE by fluorimetry	B	BAO_0000357	single protein format	Homo sapiens	None	None	None	None	CHEMBL1808	Angiotensin-converting enzyme	Homo sapiens	SINGLE PROTEIN	CHEMBL1154033	1	Scientific Literature	Bioorg. Med. Chem. Lett.	2009	None
CHEMBL551145		0	339.31	0	2.19	3c	O=C(CC(S)C(F)(F)F)NC(Cc1ccc(F)cc1)C(=O)O	IC50	'='	300.0	nM	6.52			UO_0000065	19.22	0.40	4.33	9.82	False	CHEMBL1060018	Inhibition of human recombinant ACE by fluorimetry	B	BAO_0000357	single protein format	Homo sapiens	None	None	None	None	CHEMBL1808	Angiotensin-converting enzyme	Homo sapiens	SINGLE PROTEIN	CHEMBL1154033	1	Scientific Literature	Bioorg. Med. Chem. Lett.	2009	None
CHEMBL325056		0	390.51	0	2.03	126 (Omapatrilat)	O=C(NC1CCC[C@H]2CCC[C@@H](C(=O)O)N2C1=O)[C@@H](S)Cc1ccccc1	IC50	'='	5.0	nM	8.30			UO_0000065	21.26	0.42	6.27	9.57	False	CHEMBL648689	Inhibitory activity against angiotensin I converting enzyme (ACE)	B	BAO_0000357	single protein format	None	None	None	None	None	CHEMBL1808	Angiotensin-converting enzyme	Homo sapiens	SINGLE PROTEIN	CHEMBL1133572	1	Scientific Literature	J. Med. Chem.	2000	None
CHEMBL1235767		0	498.47	1	-0.45	21, RXP407	CC(=O)N[C@@H](CC(=O)O)C(=O)N[C@@H](Cc1ccccc1)P(=O)(O)C[C@@H](C)C(=O)N[C@@H](C)C(N)=O	Ki	'='	7.0	nM	8.15			UO_0000065	16.36	0.33	8.60	3.98	False	CHEMBL2155979	Inhibition of human ACE N-terminal domain expressed in CHO cells after 90 mins by fluorescence assay	B	BAO_0000219	cell-based format	Homo sapiens	None	None	CHO	None	CHEMBL1808	Angiotensin-converting enzyme	Homo sapiens	SINGLE PROTEIN	CHEMBL2150865	1	Scientific Literature	J. Med. Chem.	2011	CHEMBL3308072
CHEMBL570953		0	711.71	2	5.78	23	O=C(N[C@@H](Cc1ccccc1)P(=O)(O)C[C@H](Cc1cc(-c2ccccc2)no1)C(=O)N[C@@H](Cc1ccc(O)cc1)C(=O)O)OCc1ccccc1	Ki	'='	150.0	nM	6.82			UO_0000065	9.59	0.18	1.04	3.62	False	CHEMBL2155979	Inhibition of human ACE N-terminal domain expressed in CHO cells after 90 mins by fluorescence assay	B	BAO_0000219	cell-based format	Homo sapiens	None	None	CHO	None	CHEMBL1808	Angiotensin-converting enzyme	Homo sapiens	SINGLE PROTEIN	CHEMBL2150865	1	Scientific Literature	J. Med. Chem.	2011	CHEMBL3308072
CHEMBL311988		0	230.33	0	2.01	129	CC(C(=O)O)C1CCCCC(CS)C1=O	IC50	'='	52.48	nM	7.28			UO_0000065					False	CHEMBL648337	Inhibitory activity against angiotensin converting enzyme (ACE)	F	BAO_0000019	assay format	None	None	None	None	None	CHEMBL1808	Angiotensin-converting enzyme	Homo sapiens	SINGLE PROTEIN	CHEMBL1126767	1	Scientific Literature	J. Med. Chem.	1993	None
CHEMBL1235767		0	498.47	1	-0.45	21, RXP407	CC(=O)N[C@@H](CC(=O)O)C(=O)N[C@@H](Cc1ccccc1)P(=O)(O)C[C@@H](C)C(=O)N[C@@H](C)C(N)=O	Ki	'='	7500.0	nM	5.12			UO_0000065	10.28	0.21	5.57	2.50	False	CHEMBL2155980	Inhibition of human ACE C-terminal domain expressed in CHO cells after 90 mins by fluorescence assay	B	BAO_0000219	cell-based format	Homo sapiens	None	None	CHO	None	CHEMBL1808	Angiotensin-converting enzyme	Homo sapiens	SINGLE PROTEIN	CHEMBL2150865	1	Scientific Literature	J. Med. Chem.	2011	CHEMBL3308072
CHEMBL2153740		0	617.64	2	5.21	22, RXP380	O=C(N[C@@H](Cc1ccccc1)P(=O)(O)C1CCC[C@H]1C(=O)N[C@@H](Cc1c[nH]c2ccccc12)C(=O)O)OCc1ccccc1	Ki	'='	3.0	nM	8.52			UO_0000065	13.80	0.26	3.31	5.40	False	CHEMBL2155980	Inhibition of human ACE C-terminal domain expressed in CHO cells after 90 mins by fluorescence assay	B	BAO_0000219	cell-based format	Homo sapiens	None	None	CHO	None	CHEMBL1808	Angiotensin-converting enzyme	Homo sapiens	SINGLE PROTEIN	CHEMBL2150865	1	Scientific Literature	J. Med. Chem.	2011	CHEMBL3308072
CHEMBL62678		0	243.26	0	0.56	17	C[C@@H](CCC(=O)O)C(=O)N1CCCC1C(=O)O	IC50	'='	4900.0	nM	5.31			UO_0000065	21.83	0.43	4.75	5.59	False	CHEMBL648529	Inhibition of Angiotensin I converting enzyme	B	BAO_0000357	single protein format	None	None	None	None	None	CHEMBL1808	Angiotensin-converting enzyme	Homo sapiens	SINGLE PROTEIN	CHEMBL1126739	1	Scientific Literature	J. Med. Chem.	1993	None
CHEMBL328378		0	475.59	0	3.48	3j	CCCCCCCC[C@H](N[C@@H](CC)C(=O)N1C(=O)N(Cc2ccccc2)C[C@H]1C(=O)O)C(=O)O	IC50	'='	2.1	nM	8.68			UO_0000065	18.25	0.35	5.20	6.82	False	CHEMBL644734	Inhibitory activity on Angiotensin I converting enzyme (ACE) obtained from pig renal cortex and hippuryl-histidyl-leucine as substrate	B	BAO_0000019	assay format	Sus scrofa	None	None	None	None	CHEMBL1808	Angiotensin-converting enzyme	Homo sapiens	SINGLE PROTEIN	CHEMBL1124381	1	Scientific Literature	J. Med. Chem.	1989	None
CHEMBL55103		0	248.39	0	3.92	6b	CCC(C)C1CC(Cc2ccccc2)SC1=O	IC50	'='	2300.0	nM	5.64			UO_0000065	22.70	0.45	1.72	33.03	False	CHEMBL646968	Tested for inhibitory potency against Angiotensin I Converting Enzyme	B	BAO_0000357	single protein format	None	None	None	None	None	CHEMBL1808	Angiotensin-converting enzyme	Homo sapiens	SINGLE PROTEIN	CHEMBL1127546	1	Scientific Literature	J. Med. Chem.	1994	None
CHEMBL3414812		0	461.52	1	5.14	9c	O=c1c2ccccc2nc(-c2ccccc2)n1CC(O)COc1cccc2[nH]c3ccccc3c12	Inhibition	'='	100.0	%				UO_0000187					False	CHEMBL3421145	Inhibition of ACE (unknown origin) at 1 uM using synthetic peptide hippuryl-histidyl-leucine substrate by high-throughput colorimetric screening method relative to lisinopril	B	BAO_0000357	single protein format	Homo sapiens	None	None	None	None	CHEMBL1808	Angiotensin-converting enzyme	Homo sapiens	SINGLE PROTEIN	CHEMBL3414498	1	Scientific Literature	Eur. J. Med. Chem.	2015	None
CHEMBL414828		0	186.21	0	-0.59	48	C[C@H](N)C(=O)N1CCC[C@H]1C(=O)O	IC50	'='	229086.77	nM		Outside typical range		UO_0000065					False	CHEMBL648337	Inhibitory activity against angiotensin converting enzyme (ACE)	F	BAO_0000019	assay format	None	None	None	None	None	CHEMBL1808	Angiotensin-converting enzyme	Homo sapiens	SINGLE PROTEIN	CHEMBL1126767	1	Scientific Literature	J. Med. Chem.	1993	None
CHEMBL2296619		0	408.51	0	1.66	3f	OCCOCCN1CCN(Cc2ccc(-c3ccccc3-c3nnn[nH]3)cc2)CC1	Inhibition						Not Active						False	CHEMBL3071359	Inhibition of ACE (unknown origin) using Hippuryl-His-Leu as substrate at 1 to 10 ug incubated for 10 min prior to substrate addition measured after 45 min by spectrophotometric analysis relative to control	B	BAO_0000357	single protein format	Homo sapiens	None	None	None	None	CHEMBL1808	Angiotensin-converting enzyme	Homo sapiens	SINGLE PROTEIN	CHEMBL3045976	1	Scientific Literature	Med Chem Res	2013	None
CHEMBL3039598	FOSINOPRIL	4	563.67	2	6.12	116 (fosinopril)	CCC(=O)O[C@@H](O[P@](=O)(CCCCc1ccccc1)CC(=O)N1C[C@H](C2CCCCC2)C[C@H]1C(=O)O)C(C)C	IC50	'='	1.0	nM	9.00			UO_0000065	15.97	0.32	2.88	8.17	False	CHEMBL648689	Inhibitory activity against angiotensin I converting enzyme (ACE)	B	BAO_0000357	single protein format	None	None	None	None	None	CHEMBL1808	Angiotensin-converting enzyme	Homo sapiens	SINGLE PROTEIN	CHEMBL1133572	1	Scientific Literature	J. Med. Chem.	2000	None
CHEMBL298388		0	416.52	0	2.24	3c	O=C(O)CN1C(=O)[C@@H](NC(=O)[C@@H](S)Cc2ccccc2)CSc2ccccc21	IC50	'='	13.0	nM	7.89			UO_0000065	18.93	0.38	5.65	9.09	False	CHEMBL648282	Tested in vitro for inhibition of Angiotensin converting enzyme (ACE)	B	BAO_0000357	single protein format	None	None	None	None	None	CHEMBL1808	Angiotensin-converting enzyme	Homo sapiens	SINGLE PROTEIN	CHEMBL1127937	1	Scientific Literature	Bioorg. Med. Chem. Lett.	1994	None
CHEMBL3264009		0	485.52	1	1.64	4, SF2513 B	CC[C@H](C)[C@H](NC(C)=O)C(=O)N[C@@H](CC(C)C)C(=O)N[C@@H](Cc1ccc(O)cc1)P(=O)(O)O	Ki	'='	21.0	nM	7.68			UO_0000065	15.81	0.32	6.04	4.65	False	CHEMBL3269460	Inhibition of human ACE N-terminal domain using Cbz-Phe-His-Leu-OH substrate	B	BAO_0000357	single protein format	Homo sapiens	None	None	None	None	CHEMBL1808	Angiotensin-converting enzyme	Homo sapiens	SINGLE PROTEIN	CHEMBL3259630	1	Scientific Literature	ACS Med. Chem. Lett.	2014	None
CHEMBL3264008		0	493.50	1	1.23	3, 15-B-2	CN[C@H](C(=O)N[C@@H](Cc1ccc(O)cc1)C(=O)N[C@@H](Cc1ccc(O)cc1)P(=O)(O)O)C(C)C	Ki						Not Determined						False	CHEMBL3269461	Inhibition of human ACE C-terminal domain using Cbz-Phe-His-Leu-OH substrate	B	BAO_0000357	single protein format	Homo sapiens	None	None	None	None	CHEMBL1808	Angiotensin-converting enzyme	Homo sapiens	SINGLE PROTEIN	CHEMBL3259630	1	Scientific Literature	ACS Med. Chem. Lett.	2014	None
CHEMBL416147		0	422.48	0	2.45	1	O=C(NC(Cc1ccccc1)C(=O)CCC(=O)N1CCC[C@H]1C(=O)O)c1ccccc1	IC50	'='	70.0	nM	7.16			UO_0000065	16.94	0.32	4.70	6.89	False	CHEMBL644578	Inhibitory activity against porcine plasma Angiotensin I converting enzyme	B	BAO_0000366	cell-free format	Sus scrofa	CHEMBL3559721	Plasma	None	None	CHEMBL1808	Angiotensin-converting enzyme	Homo sapiens	SINGLE PROTEIN	CHEMBL1122915	1	Scientific Literature	J. Med. Chem.	1985	None
CHEMBL26285		0	581.59	2	3.04	2r	COC(=O)c1ccc2oc(C(=O)C(Cc3ccccc3)NC(=O)Cn3c(-c4cccc(OC)c4)ncc(N)c3=O)nc2c1	NA						Not Active						False	CHEMBL876758	Inhibitory activity against human angiotensin I converting enzyme (10 uM); No inhibition	B	BAO_0000357	single protein format	None	None	None	None	None	CHEMBL1808	Angiotensin-converting enzyme	Homo sapiens	SINGLE PROTEIN	CHEMBL1134397	1	Scientific Literature	J. Med. Chem.	2001	None
CHEMBL77258		0	291.41	0	2.19	8j	CCCCC(CC(=O)NO)S(=O)(=O)C1CCCCC1	IC50	'>'	100000.0	nM				UO_0000065					False	CHEMBL648688	Inhibitory activity against angiotensin I converting enzyme (ACE)	B	BAO_0000357	single protein format	None	None	None	None	None	CHEMBL1808	Angiotensin-converting enzyme	Homo sapiens	SINGLE PROTEIN	CHEMBL1133694	1	Scientific Literature	J. Med. Chem.	2000	None
CHEMBL212711		0	494.59	1	2.45	5b	NCCCC[C@H](N[C@H](CCc1ccccc1)C(=O)O)C(=O)N[C@@H](Cc1c[nH]c2ccccc12)C(=O)O	Ratio Ki	'>'	25.0										False	CHEMBL869860	Selectivity for ACE C domain over ACE N domain	B	BAO_0000357	single protein format	Homo sapiens	None	None	None	None	CHEMBL1808	Angiotensin-converting enzyme	Homo sapiens	SINGLE PROTEIN	CHEMBL1149517	1	Scientific Literature	Bioorg. Med. Chem. Lett.	2006	None
CHEMBL1237	LISINOPRIL	4	405.50	0	1.24	lisinopril	NCCCC[C@H](N[C@@H](CCc1ccccc1)C(=O)O)C(=O)N1CCC[C@H]1C(=O)O	Ki	'='	131.5	nM	6.88			UO_0000065	16.97	0.32	5.64	5.18	True	CHEMBL866172	Inhibition of somatic ACE N domain	B	BAO_0000357	single protein format	Homo sapiens	None	None	None	None	CHEMBL1808	Angiotensin-converting enzyme	Homo sapiens	SINGLE PROTEIN	CHEMBL1149517	1	Scientific Literature	Bioorg. Med. Chem. Lett.	2006	None
CHEMBL295690		0	495.67	0	2.02	37	NCCCC[C@H](N[C@@H](CCc1ccccc1)C(=O)O)C(=O)N1CC2(C[C@H]1C(=O)O)SCCS2	IC50	'='	0.5	nM	9.30			UO_0000065	18.76	0.38	7.28	7.00	False	CHEMBL645288	Compound tested in vitro for inhibition of Angiotensin I converting enzyme	B	BAO_0000357	single protein format	None	None	None	None	None	CHEMBL1808	Angiotensin-converting enzyme	Homo sapiens	SINGLE PROTEIN	CHEMBL1124532	1	Scientific Literature	J. Med. Chem.	1989	None
CHEMBL435360		0	422.48	0	2.45	7	O=C(N[C@@H](Cc1ccccc1)C(=O)CCC(=O)N1CCC[C@H]1C(=O)O)c1ccccc1	IC50	'='	12.0	nM	7.92			UO_0000065	18.75	0.35	5.47	7.63	True	CHEMBL645287	In vitro inhibitory activity against Angiotensin I converting enzyme	B	BAO_0000357	single protein format	None	None	None	None	None	CHEMBL1808	Angiotensin-converting enzyme	Homo sapiens	SINGLE PROTEIN	CHEMBL1122972	1	Scientific Literature	J. Med. Chem.	1985	None
CHEMBL381557		0	431.49	1	0.04	11	NCCC[C@H](NC(=O)[C@@H](N)Cc1c[nH]c2ccc(O)cc12)C(=O)N1CCC[C@H]1C(=O)O	IC50	'='	4000.0	nM	5.40			UO_0000065	12.51	0.24	5.36	3.09	False	CHEMBL861823	Inhibition of ACE in bovine kidney	B	BAO_0000221	tissue-based format	Bos taurus	CHEMBL3638241	Kidney	None	None	CHEMBL1808	Angiotensin-converting enzyme	Homo sapiens	SINGLE PROTEIN	CHEMBL1146940	1	Scientific Literature	Bioorg. Med. Chem. Lett.	2006	None
CHEMBL257026		0	397.54	0	4.34	1m	O=C(O)[C@H](Cc1ccc(-c2ccccc2)cc1)NC(=O)[C@@H](S)C1CCCCC1	Ki	'='	13000.0	nM	4.89			UO_0000065	12.29	0.24	0.55	7.36	False	CHEMBL933039	Inhibition of human recombinant ACE by fluorescence assay	B	BAO_0000357	single protein format	Homo sapiens	None	None	None	None	CHEMBL1808	Angiotensin-converting enzyme	Homo sapiens	SINGLE PROTEIN	CHEMBL1142293	1	Scientific Literature	Bioorg. Med. Chem. Lett.	2008	None
CHEMBL579	SPIRAPRILAT	0	438.57	0	1.91	25 (Spiraprilat)	C[C@H](N[C@@H](CCc1ccccc1)C(=O)O)C(=O)N1CC2(C[C@H]1C(=O)O)SCCS2	IC50	'='	0.8	nM	9.10			UO_0000065	20.74	0.43	7.19	8.51	False	CHEMBL645288	Compound tested in vitro for inhibition of Angiotensin I converting enzyme	B	BAO_0000357	single protein format	None	None	None	None	None	CHEMBL1808	Angiotensin-converting enzyme	Homo sapiens	SINGLE PROTEIN	CHEMBL1124532	1	Scientific Literature	J. Med. Chem.	1989	None
CHEMBL91090		0	294.35	0	0.88	4 (table-2)	CC[C@H](C)[C@H](N)C(=O)N[C@@H](Cc1ccc(O)cc1)C(=O)O	IC50	'='	3700.0	nM	5.43			UO_0000065	18.45	0.35	4.55	4.82	True	CHEMBL644708	Inhibition against ACE.	B	BAO_0000357	single protein format	None	None	None	None	None	CHEMBL1808	Angiotensin-converting enzyme	Homo sapiens	SINGLE PROTEIN	CHEMBL1127412	1	Scientific Literature	J. Med. Chem.	1994	None
CHEMBL65545		0	391.49	0	1.10	2a	O=C(N[C@H]1CCCN2CCC[C@@H](C(=O)O)N2C1=O)[C@@H](S)Cc1ccccc1	IC50	'='	8.0	nM	8.10			UO_0000065	20.68	0.41	7.00	9.00	False	CHEMBL648283	In vitro inhibitory activity against angiotensin converting enzyme (ACE) in rat was determined	B	BAO_0000019	assay format	None	None	None	None	None	CHEMBL1808	Angiotensin-converting enzyme	Homo sapiens	SINGLE PROTEIN	CHEMBL1127958	1	Scientific Literature	Bioorg. Med. Chem. Lett.	1994	None
CHEMBL417034		0	351.43	0	0.22	3i	O=C(O)CN1NCCC[C@H](NC(=O)[C@@H](S)Cc2ccccc2)C1=O	IC50	'='	60.0	nM	7.22			UO_0000065	20.55	0.41	7.00	7.31	False	CHEMBL648283	In vitro inhibitory activity against angiotensin converting enzyme (ACE) in rat was determined	B	BAO_0000019	assay format	None	None	None	None	None	CHEMBL1808	Angiotensin-converting enzyme	Homo sapiens	SINGLE PROTEIN	CHEMBL1127958	1	Scientific Literature	Bioorg. Med. Chem. Lett.	1994	None
CHEMBL305108		0	391.45	0	0.24	2d	O=C(N[C@H]1CCC(=O)N2CC[C@@H](C(=O)O)N2C1=O)[C@@H](S)Cc1ccccc1	IC50	'='	20.0	nM	7.70			UO_0000065	19.67	0.39	7.46	7.19	False	CHEMBL648283	In vitro inhibitory activity against angiotensin converting enzyme (ACE) in rat was determined	B	BAO_0000019	assay format	None	None	None	None	None	CHEMBL1808	Angiotensin-converting enzyme	Homo sapiens	SINGLE PROTEIN	CHEMBL1127958	1	Scientific Literature	Bioorg. Med. Chem. Lett.	1994	None
CHEMBL2370854		0	437.50	0	1.61	4	C[C@H](NC(=O)[C@H](Cc1ccccc1)NC(=O)c1ccccc1)C(=O)N1CCC[C@H]1C(=O)O	IC50	'='	2700.0	nM	5.57			UO_0000065	12.73	0.24	3.96	4.81	False	CHEMBL645287	In vitro inhibitory activity against Angiotensin I converting enzyme	B	BAO_0000357	single protein format	None	None	None	None	None	CHEMBL1808	Angiotensin-converting enzyme	Homo sapiens	SINGLE PROTEIN	CHEMBL1122972	1	Scientific Literature	J. Med. Chem.	1985	None
CHEMBL2112769		0	467.52	0	1.53	1S	C[C@H](N[C@H](C(=O)O)[C@H](Cc1ccccc1)NC(=O)c1ccccc1)C(=O)N1CCC[C@H]1C(=O)O	IC50	'='	7.7	nM	8.11			UO_0000065	17.35	0.33	6.58	5.96	False	CHEMBL645287	In vitro inhibitory activity against Angiotensin I converting enzyme	B	BAO_0000357	single protein format	None	None	None	None	None	CHEMBL1808	Angiotensin-converting enzyme	Homo sapiens	SINGLE PROTEIN	CHEMBL1122972	1	Scientific Literature	J. Med. Chem.	1985	None
CHEMBL1560	CAPTOPRIL	4	217.29	0	0.63	captopril	C[C@H](CS)C(=O)N1CCC[C@H]1C(=O)O	IC50	'='	79.43	nM	7.10			UO_0000065	32.68	0.69	6.47	12.32	False	CHEMBL646945	Inhibition of angiotensin I converting enzyme in silico	B	BAO_0000357	single protein format	None	None	None	None	None	CHEMBL1808	Angiotensin-converting enzyme	Homo sapiens	SINGLE PROTEIN	CHEMBL1130169	1	Scientific Literature	J. Med. Chem.	1997	None
CHEMBL577	ENALAPRILAT	4	348.40	0	1.13	Enalaprilat	C[C@H](N[C@@H](CCc1ccccc1)C(=O)O)C(=O)N1CCC[C@H]1C(=O)O	IC50	'='	3.981	nM	8.40			UO_0000065	24.11	0.46	7.27	7.85	False	CHEMBL646945	Inhibition of angiotensin I converting enzyme in silico	B	BAO_0000357	single protein format	None	None	None	None	None	CHEMBL1808	Angiotensin-converting enzyme	Homo sapiens	SINGLE PROTEIN	CHEMBL1130169	1	Scientific Literature	J. Med. Chem.	1997	None
CHEMBL173287		0	309.43	0	2.53	20	CC(C)CC(S)CC(=O)NC(Cc1ccccc1)C(=O)O	IC50	'='	10000.0	nM	5.00			UO_0000065	16.16	0.33	2.47	7.53	False	CHEMBL646967	Inhibitory concentration was evaluated by inhibiting 50% of Angiotensin I Converting Enzyme activity using 50 uM N-Cbz-Phe-His-Leu as substrate	B	BAO_0000357	single protein format	None	None	None	None	None	CHEMBL1808	Angiotensin-converting enzyme	Homo sapiens	SINGLE PROTEIN	CHEMBL1126948	1	Scientific Literature	J. Med. Chem.	1993	None
CHEMBL48534		0	412.51	0	2.47	13 (Iso B)	CC(S)(Cc1ccccc1)C(=O)N[C@H]1CCc2ccccc2N(CC(=O)O)C1=O	IC50	'='	183.0	nM	6.74			UO_0000065	16.33	0.32	4.27	7.77	False	CHEMBL645286	Inhibition of Angiotensin I converting enzyme	B	BAO_0000357	single protein format	None	None	None	None	None	CHEMBL1808	Angiotensin-converting enzyme	Homo sapiens	SINGLE PROTEIN	CHEMBL1152108	1	Scientific Literature	Bioorg. Med. Chem. Lett.	1994	None
CHEMBL44139		0	334.37	0	1.26	5x	CCC[C@H](N[C@H]1CCc2ccccc2N(CC(=O)O)C1=O)C(=O)O	IC50	'='	6.0	nM	8.22			UO_0000065	24.59	0.47	6.96	7.69	False	CHEMBL644701	In vitro inhibitory activity against Angiotensin I converting enzyme	B	BAO_0000357	single protein format	None	None	None	None	None	CHEMBL1808	Angiotensin-converting enzyme	Homo sapiens	SINGLE PROTEIN	CHEMBL1122836	1	Scientific Literature	J. Med. Chem.	1985	None
CHEMBL131552		0	437.50	0	1.61	9	C[C@@H](NC(=O)[C@H](Cc1ccccc1)NC(=O)c1ccccc1)C(=O)N1CCC[C@H]1C(=O)O	IC50	'='	3.2	nM	8.49			UO_0000065	19.42	0.36	6.88	7.34	False	CHEMBL645285	Inhibition of Angiotensin I converting enzyme	B	BAO_0000357	single protein format	None	None	None	None	None	CHEMBL1808	Angiotensin-converting enzyme	Homo sapiens	SINGLE PROTEIN	CHEMBL1122964	1	Scientific Literature	J. Med. Chem.	1985	None
CHEMBL287896		0	350.44	0	1.11	1	C[C@H](NC(=O)[C@@H](S)Cc1ccccc1)C(=O)N1CCC[C@H]1C(=O)O	IC50	'='	30.0	nM	7.52			UO_0000065	21.47	0.43	6.41	8.68	True	CHEMBL648282	Tested in vitro for inhibition of Angiotensin converting enzyme (ACE)	B	BAO_0000357	single protein format	None	None	None	None	None	CHEMBL1808	Angiotensin-converting enzyme	Homo sapiens	SINGLE PROTEIN	CHEMBL1127937	1	Scientific Literature	Bioorg. Med. Chem. Lett.	1994	None
CHEMBL1733	QUINAPRILAT	0	410.47	0	2.09	CI-928	C[C@H](N[C@@H](CCc1ccccc1)C(=O)O)C(=O)N1Cc2ccccc2C[C@H]1C(=O)O	IC50	'='	2.9	nM	8.54			UO_0000065	20.80	0.39	6.45	7.98	False	CHEMBL644699	Compound was tested for its inhibitory potency against angiotensin I converting enzyme	B	BAO_0000357	single protein format	None	None	None	None	None	CHEMBL1808	Angiotensin-converting enzyme	Homo sapiens	SINGLE PROTEIN	CHEMBL1125229	1	Scientific Literature	J. Med. Chem.	1991	None
CHEMBL325055	FASIDOTRILAT	0	445.49	0	3.23	Fasidotrilat	C[C@H](NC(=O)[C@@H](CSC(=O)O)Cc1ccc2c(c1)OCO2)C(=O)OCc1ccccc1	Ki	'='	9.8	nM	8.01			UO_0000065	17.98	0.35	4.78	7.20	False	CHEMBL649540	Inhibitory activity against angiotensin I converting enzyme (ACE)	B	BAO_0000357	single protein format	None	None	None	None	None	CHEMBL1808	Angiotensin-converting enzyme	Homo sapiens	SINGLE PROTEIN	CHEMBL1133572	1	Scientific Literature	J. Med. Chem.	2000	None
CHEMBL289022		0	486.57	0	3.13	SQ-29852_2U	CS[C@@H]1C[C@@H](C(=O)O)N(C(=O)[C@H](CCCCN)OP(=O)(O)CCCCc2ccccc2)C1	IC50	'='	0.5248	nM	9.28			UO_0000065					False	CHEMBL648337	Inhibitory activity against angiotensin converting enzyme (ACE)	F	BAO_0000019	assay format	None	None	None	None	None	CHEMBL1808	Angiotensin-converting enzyme	Homo sapiens	SINGLE PROTEIN	CHEMBL1126767	1	Scientific Literature	J. Med. Chem.	1993	None
CHEMBL78805		0	229.23	0	0.17	64	C[C@H](CC(=O)O)C(=O)N1CCC[C@H]1C(=O)O	IC50	'='	10232.93	nM	4.99			UO_0000065					False	CHEMBL648337	Inhibitory activity against angiotensin converting enzyme (ACE)	F	BAO_0000019	assay format	None	None	None	None	None	CHEMBL1808	Angiotensin-converting enzyme	Homo sapiens	SINGLE PROTEIN	CHEMBL1126767	1	Scientific Literature	J. Med. Chem.	1993	None
CHEMBL57202		0	277.39	0	2.49	49	CC(=O)SCC(C)C(=O)N1CCc2ccccc2C1	IC50	'='	49000.0	nM	4.31			UO_0000065	15.54	0.31	1.82	11.53	False	CHEMBL648350	Inhibition of guinea pig angiotensin I converting enzyme	B	BAO_0000357	single protein format	Cavia porcellus	None	None	None	None	CHEMBL1808	Angiotensin-converting enzyme	Homo sapiens	SINGLE PROTEIN	CHEMBL1123237	1	Scientific Literature	J. Med. Chem.	1986	None
CHEMBL79212		0	287.32	0	-1.16	101	C[C@H](NC(CCN)C(=O)O)C(=O)N1CCC[C@H]1C(=O)O	IC50	'='	323.59	nM	6.49			UO_0000065					False	CHEMBL648337	Inhibitory activity against angiotensin converting enzyme (ACE)	F	BAO_0000019	assay format	None	None	None	None	None	CHEMBL1808	Angiotensin-converting enzyme	Homo sapiens	SINGLE PROTEIN	CHEMBL1126767	1	Scientific Literature	J. Med. Chem.	1993	None
CHEMBL160153		0	447.54	0	2.44	17e	CSc1ccc(-n2nnc(-c3ccc(S(=O)(=O)N[C@@H](C(=O)O)C(C)C)cc3)n2)cc1	IC50	'>'	1000.0	nM				UO_0000065					False	CHEMBL644702	Inhibitory activity against Angiotensin I converting enzyme	B	BAO_0000357	single protein format	None	None	None	None	None	CHEMBL1808	Angiotensin-converting enzyme	Homo sapiens	SINGLE PROTEIN	CHEMBL1131478	1	Scientific Literature	J. Med. Chem.	1998	None
CHEMBL572982		0	270.33	0	3.12	rac-1	O=C(O)CC(O)CCc1ccc(-c2ccccc2)cc1	IC50	'>'	250000.0	nM		Outside typical range		UO_0000065					False	CHEMBL1045862	Inhibition of human recombinant ACE	B	BAO_0000357	single protein format	Homo sapiens	None	None	None	None	CHEMBL1808	Angiotensin-converting enzyme	Homo sapiens	SINGLE PROTEIN	CHEMBL1155192	1	Scientific Literature	Bioorg. Med. Chem. Lett.	2009	None
CHEMBL290521		0	410.47	0	2.18	5o	CCOC(=O)[C@H](Cc1ccccc1)N[C@H]1CCc2ccccc2N(CC(=O)O)C1=O	IC50						Not Determined						False	CHEMBL644701	In vitro inhibitory activity against Angiotensin I converting enzyme	B	BAO_0000357	single protein format	None	None	None	None	None	CHEMBL1808	Angiotensin-converting enzyme	Homo sapiens	SINGLE PROTEIN	CHEMBL1122836	1	Scientific Literature	J. Med. Chem.	1985	None
CHEMBL331575		0	231.32	0	1.16	II	CC1CCCC(C(=O)O)N1C(=O)CCS	IC50	'='	20.0	nM	7.70			UO_0000065	33.28	0.70	6.54	13.36	False	CHEMBL648691	Inhibitory activity against Angiotensin I converting enzyme (ACE) from human blood serum	B	BAO_0000357	single protein format	None	None	None	None	None	CHEMBL1808	Angiotensin-converting enzyme	Homo sapiens	SINGLE PROTEIN	CHEMBL1145855	1	Scientific Literature	J. Med. Chem.	2003	None
CHEMBL299889		0	222.24	0	-0.24	51	NCC(=O)N[C@@H](Cc1ccccc1)C(=O)O	IC50	'='	602559.59	nM		Outside typical range		UO_0000065					False	CHEMBL648337	Inhibitory activity against angiotensin converting enzyme (ACE)	F	BAO_0000019	assay format	None	None	None	None	None	CHEMBL1808	Angiotensin-converting enzyme	Homo sapiens	SINGLE PROTEIN	CHEMBL1126767	1	Scientific Literature	J. Med. Chem.	1993	None
CHEMBL80242		0	207.21	0	-1.04	THIOL_4	O=C(O)C[C@H](NC(=O)CS)C(=O)O	IC50	'='	77624.71	nM	4.11			UO_0000065					False	CHEMBL648337	Inhibitory activity against angiotensin converting enzyme (ACE)	F	BAO_0000019	assay format	None	None	None	None	None	CHEMBL1808	Angiotensin-converting enzyme	Homo sapiens	SINGLE PROTEIN	CHEMBL1126767	1	Scientific Literature	J. Med. Chem.	1993	None
CHEMBL433702		0	349.50	0	3.24	22a	O=C1N[C@H](C(=O)O)Cc2ccccc2CCCCCCC[C@@H]1CS	IC50						Not Determined						False	CHEMBL883236	Inhibitory concentration required to inhibit Angiotensin I converting enzyme (ACE); Not tested	B	BAO_0000357	single protein format	None	None	None	None	None	CHEMBL1808	Angiotensin-converting enzyme	Homo sapiens	SINGLE PROTEIN	CHEMBL1129939	1	Scientific Literature	J. Med. Chem.	1997	None
CHEMBL340528		0	392.48	0	1.57	10	O=C(O)C(CCc1ccccc1)N[C@H]1CCCC2SC[C@@H](C(=O)O)N2C1=O	IC50	'='	0.6	nM	9.22			UO_0000065	23.50	0.47	7.65	8.62	False	CHEMBL645285	Inhibition of Angiotensin I converting enzyme	B	BAO_0000357	single protein format	None	None	None	None	None	CHEMBL1808	Angiotensin-converting enzyme	Homo sapiens	SINGLE PROTEIN	CHEMBL1122964	1	Scientific Literature	J. Med. Chem.	1985	None
CHEMBL205367		0	452.56	0	1.45	17	NCCC[C@H](NC(=O)[C@@H](N)C(c1ccccc1)c1ccccc1)C(=O)N1CCC[C@H]1C(=O)O	Activity	'='	9.74	mU/ml									False	CHEMBL861822	Activity against ACE in bovine kidney	B	BAO_0000221	tissue-based format	Bos taurus	CHEMBL3638241	Kidney	None	None	CHEMBL1808	Angiotensin-converting enzyme	Homo sapiens	SINGLE PROTEIN	CHEMBL1146940	1	Scientific Literature	Bioorg. Med. Chem. Lett.	2006	None
CHEMBL2371918		0	388.47	0	0.00	18	NCCC[C@H](NC(=O)[C@@H]1Cc2ccccc2CN1)C(=O)N1CCC[C@H]1C(=O)O	Inhibition	'='	25.01	%				UO_0000187					False	CHEMBL861823	Inhibition of ACE in bovine kidney	B	BAO_0000221	tissue-based format	Bos taurus	CHEMBL3638241	Kidney	None	None	CHEMBL1808	Angiotensin-converting enzyme	Homo sapiens	SINGLE PROTEIN	CHEMBL1146940	1	Scientific Literature	Bioorg. Med. Chem. Lett.	2006	None
CHEMBL2371917		0	402.50	0	0.39	8	NCCCC[C@H](NC(=O)[C@@H]1Cc2ccccc2CN1)C(=O)N1CCC[C@H]1C(=O)O	Activity	'='	10.85	mU/ml									False	CHEMBL861822	Activity against ACE in bovine kidney	B	BAO_0000221	tissue-based format	Bos taurus	CHEMBL3638241	Kidney	None	None	CHEMBL1808	Angiotensin-converting enzyme	Homo sapiens	SINGLE PROTEIN	CHEMBL1146940	1	Scientific Literature	Bioorg. Med. Chem. Lett.	2006	None
CHEMBL378864		0	429.52	0	0.60	10	CN[C@@H](Cc1c[nH]c2ccccc12)C(=O)N[C@@H](CCCN)C(=O)N1CCC[C@H]1C(=O)O	Inhibition	'='	63.62	%				UO_0000187					False	CHEMBL861823	Inhibition of ACE in bovine kidney	B	BAO_0000221	tissue-based format	Bos taurus	CHEMBL3638241	Kidney	None	None	CHEMBL1808	Angiotensin-converting enzyme	Homo sapiens	SINGLE PROTEIN	CHEMBL1146940	1	Scientific Literature	Bioorg. Med. Chem. Lett.	2006	None
CHEMBL345597		0	488.53	0	2.78	5l	O=C(O)[C@@H](Cc1c[nH]c2ccccc12)NS(=O)(=O)c1ccc(-c2nnn(-c3ccccc3)n2)cc1	IC50	'>'	1000.0	nM				UO_0000065					False	CHEMBL644702	Inhibitory activity against Angiotensin I converting enzyme	B	BAO_0000357	single protein format	None	None	None	None	None	CHEMBL1808	Angiotensin-converting enzyme	Homo sapiens	SINGLE PROTEIN	CHEMBL1131478	1	Scientific Literature	J. Med. Chem.	1998	None
CHEMBL567628		0	695.71	2	6.08	7F2	O=C(N[C@@H](Cc1ccccc1)P(=O)(O)C[C@H](Cc1cc(-c2ccccc2)no1)C(=O)N[C@@H](Cc1ccccc1)C(=O)O)OCc1ccccc1	Ki	'='	32.0	nM	7.50			UO_0000065	10.77	0.20	1.41	4.46	False	CHEMBL1045252	Inhibition of human somatic ACE in presence of 1:100 diluted SHR rat plasma	B	BAO_0000366	cell-free format	Homo sapiens	CHEMBL3559721	Plasma	None	None	CHEMBL1808	Angiotensin-converting enzyme	Homo sapiens	SINGLE PROTEIN	CHEMBL1156752	1	Scientific Literature	J. Med. Chem.	2010	None
CHEMBL1592	QUINAPRIL	4	438.52	0	2.57	Quinapril	CCOC(=O)[C@H](CCc1ccccc1)N[C@@H](C)C(=O)N1Cc2ccccc2C[C@H]1C(=O)O	IC50	'='	8.3	nM	8.08			UO_0000065	18.43	0.34	5.51	8.42	False	CHEMBL648689	Inhibitory activity against angiotensin I converting enzyme (ACE)	B	BAO_0000357	single protein format	None	None	None	None	None	CHEMBL1808	Angiotensin-converting enzyme	Homo sapiens	SINGLE PROTEIN	CHEMBL1133572	1	Scientific Literature	J. Med. Chem.	2000	None
CHEMBL17697		0	160.17	0	-1.08	AA	C[C@H](N)C(=O)N[C@@H](C)C(=O)O	IC50	'='	616595.0	nM		Outside typical range		UO_0000065					False	CHEMBL858254	Biological activity was measured against Angiotensin I converting enzyme	B	BAO_0000357	single protein format	None	None	None	None	None	CHEMBL1808	Angiotensin-converting enzyme	Homo sapiens	SINGLE PROTEIN	CHEMBL1128468	1	Scientific Literature	J. Med. Chem.	1995	None
CHEMBL166164		0	232.31	0	-0.07	(2S)-1-{(2S)-2-[(lambda~4~-sulfanylmethyl)amino]propanoyl}pyrrolidine-2-carboxylic acid	C[C@H](NCS)C(=O)N1CCC[C@H]1C(=O)O	Ki	'='	1.7	nM	8.77			UO_0000065	37.75	0.80	8.84	12.59	False	CHEMBL644715	Inhibitory activity against Angiotensin I converting enzyme	B	BAO_0000357	single protein format	None	None	None	None	None	CHEMBL1808	Angiotensin-converting enzyme	Homo sapiens	SINGLE PROTEIN	CHEMBL1127221	1	Scientific Literature	Bioorg. Med. Chem. Lett.	1993	None
CHEMBL1242210		0	420.56	0	2.48	GSK-812397	CN1CCN(c2cccc3nc(CN(C)[C@H]4CCCc5cccnc54)c(CO)n23)CC1	IC50	'='	193.0	nM	6.71			UO_0000065	15.97	0.30	4.23	11.16	False	CHEMBL1246026	Inhibition of ACE	B	BAO_0000357	single protein format	None	None	None	None	None	CHEMBL1808	Angiotensin-converting enzyme	Homo sapiens	SINGLE PROTEIN	CHEMBL1240366	1	Scientific Literature	Antimicrob. Agents Chemother.	2010	None
CHEMBL298647		0	255.66	0	1.19	36	O=C(CN1Cc2c(Cl)cccc2NC1=O)NO	IC50	'='	90000.0	nM	4.05			UO_0000065	15.82	0.33	2.86	4.95	False	CHEMBL648687	Inhibition against angiotensin I converting enzyme	B	BAO_0000357	single protein format	None	None	None	None	None	CHEMBL1808	Angiotensin-converting enzyme	Homo sapiens	SINGLE PROTEIN	CHEMBL1134493	1	Scientific Literature	J. Med. Chem.	2001	None
CHEMBL1950351		0	473.64	0	3.25	29	CCS(=O)(=O)n1c2c(c3cc(C(=O)N4CCC(C)CC4)ccc31)CN(C1CCOCC1)CC2	Activity	'<'	50.0	%				UO_0000187					False	CHEMBL1952643	Activity of human ACE at 10 uM	B	BAO_0000357	single protein format	Homo sapiens	None	None	None	None	CHEMBL1808	Angiotensin-converting enzyme	Homo sapiens	SINGLE PROTEIN	CHEMBL1949601	1	Scientific Literature	Bioorg. Med. Chem. Lett.	2012	None
CHEMBL346424		0	307.42	0	2.07	17b	O=C(O)[C@@H]1CCCCc2ccccc2C[C@@H](CS)C(=O)N1	IC50	'>'	10000.0	nM				UO_0000065					False	CHEMBL644707	Inhibitory concentration required to inhibit Angiotensin I converting enzyme (ACE)	B	BAO_0000357	single protein format	None	None	None	None	None	CHEMBL1808	Angiotensin-converting enzyme	Homo sapiens	SINGLE PROTEIN	CHEMBL1129939	1	Scientific Literature	J. Med. Chem.	1997	None
CHEMBL570953		0	711.71	2	5.78	23	O=C(N[C@@H](Cc1ccccc1)P(=O)(O)C[C@H](Cc1cc(-c2ccccc2)no1)C(=O)N[C@@H](Cc1ccc(O)cc1)C(=O)O)OCc1ccccc1	Ki	'='	0.65	nM	9.19			UO_0000065	12.91	0.25	3.41	4.88	False	CHEMBL2155980	Inhibition of human ACE C-terminal domain expressed in CHO cells after 90 mins by fluorescence assay	B	BAO_0000219	cell-based format	Homo sapiens	None	None	CHO	None	CHEMBL1808	Angiotensin-converting enzyme	Homo sapiens	SINGLE PROTEIN	CHEMBL2150865	1	Scientific Literature	J. Med. Chem.	2011	CHEMBL3308072
CHEMBL581	FOSINOPRILAT	0	435.50	0	4.16	25	O=C(O)[C@@H]1C[C@@H](C2CCCCC2)CN1C(=O)CP(=O)(O)CCCCc1ccccc1	Ki	'='	1.5	nM	8.82			UO_0000065	20.26	0.40	4.66	9.30	False	CHEMBL2156010	Inhibition of ACE	B	BAO_0000357	single protein format	None	None	None	None	None	CHEMBL1808	Angiotensin-converting enzyme	Homo sapiens	SINGLE PROTEIN	CHEMBL2150865	1	Scientific Literature	J. Med. Chem.	2011	None
CHEMBL1161022		0	266.19	0	-0.87	6	C[C@@H](NP(=O)(O)O)C(=O)N1CCC[C@H]1C(=O)O	Ki	'='	1.4	nM	8.85			UO_0000065	33.26	0.71	9.72	6.96	False	CHEMBL644711	Compound was evaluated for the inhibition of Angiotensin I converting enzyme	B	BAO_0000357	single protein format	None	None	None	None	None	CHEMBL1808	Angiotensin-converting enzyme	Homo sapiens	SINGLE PROTEIN	CHEMBL1122964	1	Scientific Literature	J. Med. Chem.	1985	None
CHEMBL12700		0	260.20	0	1.77	5, 2,3,6,7-THX	O=c1c2cc(O)c(O)cc2oc2cc(O)c(O)cc12	Inhibition	'='	26.76	%				UO_0000187					False	CHEMBL964323	Inhibition of ACE at 400 uM	B	BAO_0000357	single protein format	None	None	None	None	None	CHEMBL1808	Angiotensin-converting enzyme	Homo sapiens	SINGLE PROTEIN	CHEMBL1159033	1	Scientific Literature	J. Nat. Prod.	1992	None
CHEMBL187265		0	260.20	0	1.77	4, 1,3,6,7-THX	O=c1c2cc(O)c(O)cc2oc2cc(O)cc(O)c12	Ki	'='	250200.0	nM		Outside typical range		UO_0000065					False	CHEMBL964324	Inhibition of ACE by Lineweaver-Burke plot	B	BAO_0000357	single protein format	None	None	None	None	None	CHEMBL1808	Angiotensin-converting enzyme	Homo sapiens	SINGLE PROTEIN	CHEMBL1159033	1	Scientific Literature	J. Nat. Prod.	1992	None
CHEMBL478777		0	428.35	0	2.65	3-tetraacetate	CC(=O)Oc1ccc2c(=O)c3ccc(OC(C)=O)c(OC(C)=O)c3oc2c1OC(C)=O	Inhibition	'='	7.0	%				UO_0000187					False	CHEMBL964321	Inhibition of ACE at 100 uM	B	BAO_0000357	single protein format	None	None	None	None	None	CHEMBL1808	Angiotensin-converting enzyme	Homo sapiens	SINGLE PROTEIN	CHEMBL1159033	1	Scientific Literature	J. Nat. Prod.	1992	None
CHEMBL26226		0	411.45	0	2.52	9b	CC(OC(CCc1ccccc1)C(=O)O)C(=O)N1Cc2ccccc2CC1C(=O)O	IC50	'='	86.0	nM	7.07			UO_0000065	17.17	0.32	4.55	6.78	False	CHEMBL648701	In vitro inhibitory activity against Angiotensin I converting enzyme from unpurified guinea pig serum	B	BAO_0000357	single protein format	Cavia porcellus	None	None	None	None	CHEMBL1808	Angiotensin-converting enzyme	Homo sapiens	SINGLE PROTEIN	CHEMBL1123106	1	Scientific Literature	J. Med. Chem.	1985	None
CHEMBL570842		0	736.76	2	6.24	1	O=C(N[C@@H](Cc1ccccc1)P(=O)(O)CC(CC1CC(c2ccccc2)=NO1)C(=O)N[C@@H](Cc1c[nH]c2ccccc12)C(=O)O)OCc1ccccc1	Ki	'='	13.0	nM	7.89			UO_0000065	10.70	0.20	1.65	4.40	False	CHEMBL1045247	Inhibition of human somatic ACE C-terminal domain	B	BAO_0000357	single protein format	Homo sapiens	None	None	None	None	CHEMBL1808	Angiotensin-converting enzyme	Homo sapiens	SINGLE PROTEIN	CHEMBL1156752	1	Scientific Literature	J. Med. Chem.	2010	None
CHEMBL463520		0	389.54	0	3.72	11k	C[C@H](CS)C(=O)N[C@@H](CSCc1ccc(-c2ccccc2)cc1)C(=O)O	IC50	'='	280.0	nM	6.55			UO_0000065	16.82	0.34	2.83	9.87	False	CHEMBL1013488	Inhibition of angiotensin-converting enzyme in whole blood by HPLC	B	BAO_0000221	tissue-based format	None	CHEMBL3638178	Blood	None	None	CHEMBL1808	Angiotensin-converting enzyme	Homo sapiens	SINGLE PROTEIN	CHEMBL1154514	1	Scientific Literature	Bioorg. Med. Chem. Lett.	2009	None
CHEMBL458450		0	397.61	0	4.52	16c	CCCC(SC[C@H](NC(=O)[C@H](C)CS)C(=O)O)c1ccc(C(C)C)cc1	IC50	'='	420.0	nM	6.38			UO_0000065	16.04	0.33	1.86	9.60	False	CHEMBL1013488	Inhibition of angiotensin-converting enzyme in whole blood by HPLC	B	BAO_0000221	tissue-based format	None	CHEMBL3638178	Blood	None	None	CHEMBL1808	Angiotensin-converting enzyme	Homo sapiens	SINGLE PROTEIN	CHEMBL1154514	1	Scientific Literature	Bioorg. Med. Chem. Lett.	2009	None
CHEMBL208622		0	391.47	0	1.01	9	NCCCC[C@H](NC(=O)CCc1ccc(O)cc1)C(=O)N1CCC[C@H]1C(=O)O	Activity	'='	9.52	mU/ml									False	CHEMBL861822	Activity against ACE in bovine kidney	B	BAO_0000221	tissue-based format	Bos taurus	CHEMBL3638241	Kidney	None	None	CHEMBL1808	Angiotensin-converting enzyme	Homo sapiens	SINGLE PROTEIN	CHEMBL1146940	1	Scientific Literature	Bioorg. Med. Chem. Lett.	2006	None
CHEMBL204944		0	401.47	0	0.79	20	NCCC[C@H](NC(=O)CCc1nc2ccccc2[nH]1)C(=O)N1CCC[C@H]1C(=O)O	Inhibition	'='	65.45	%				UO_0000187					False	CHEMBL861823	Inhibition of ACE in bovine kidney	B	BAO_0000221	tissue-based format	Bos taurus	CHEMBL3638241	Kidney	None	None	CHEMBL1808	Angiotensin-converting enzyme	Homo sapiens	SINGLE PROTEIN	CHEMBL1146940	1	Scientific Literature	Bioorg. Med. Chem. Lett.	2006	None
CHEMBL203179		0	377.44	0	0.62	19	NCCC[C@H](NC(=O)CCc1ccc(O)cc1)C(=O)N1CCC[C@H]1C(=O)O	Inhibition	'='	23.76	%				UO_0000187					False	CHEMBL861823	Inhibition of ACE in bovine kidney	B	BAO_0000221	tissue-based format	Bos taurus	CHEMBL3638241	Kidney	None	None	CHEMBL1808	Angiotensin-converting enzyme	Homo sapiens	SINGLE PROTEIN	CHEMBL1146940	1	Scientific Literature	Bioorg. Med. Chem. Lett.	2006	None
CHEMBL419649		0	395.45	0	3.39	112	C[C@H](CC(CCc1ccccc1)C(=O)O)C(=O)N1c2ccccc2C[C@H]1C(=O)O	IC50	'='	4.786	nM	8.32			UO_0000065					False	CHEMBL648337	Inhibitory activity against angiotensin converting enzyme (ACE)	F	BAO_0000019	assay format	None	None	None	None	None	CHEMBL1808	Angiotensin-converting enzyme	Homo sapiens	SINGLE PROTEIN	CHEMBL1126767	1	Scientific Literature	J. Med. Chem.	1993	None
CHEMBL10962		0	203.26	0	0.38	(S)-Desmethylcaptopril	O=C(O)[C@@H]1CCCN1C(=O)CCS	IC50	'='	1800000.0	nM		Outside typical range		UO_0000065					False	CHEMBL645285	Inhibition of Angiotensin I converting enzyme	B	BAO_0000357	single protein format	None	None	None	None	None	CHEMBL1808	Angiotensin-converting enzyme	Homo sapiens	SINGLE PROTEIN	CHEMBL1122964	1	Scientific Literature	J. Med. Chem.	1985	None
CHEMBL254282		0	387.50	0	3.94	1l	CC[C@@H](C)[C@H](S)C(=O)N[C@@H](Cc1ccc(Oc2ccccc2)cc1)C(=O)O	Ki	'='	250.0	nM	6.60			UO_0000065	17.04	0.33	2.66	8.73	False	CHEMBL928316	Inhibition of human recombinant ACE by fluorescence assay	B	BAO_0000357	single protein format	Homo sapiens	None	None	None	None	CHEMBL1808	Angiotensin-converting enzyme	Homo sapiens	SINGLE PROTEIN	CHEMBL1141500	1	Scientific Literature	Bioorg. Med. Chem. Lett.	2008	None
CHEMBL401086		0	205.28	0	0.53	1b	CC[C@@H](C)[C@H](S)C(=O)NCC(=O)O	Ki	'='	250.0	nM	6.60			UO_0000065	32.16	0.69	6.07	9.94	False	CHEMBL928316	Inhibition of human recombinant ACE by fluorescence assay	B	BAO_0000357	single protein format	Homo sapiens	None	None	None	None	CHEMBL1808	Angiotensin-converting enzyme	Homo sapiens	SINGLE PROTEIN	CHEMBL1141500	1	Scientific Literature	Bioorg. Med. Chem. Lett.	2008	None
CHEMBL254911		0	419.52	0	3.86	1p	CC[C@@H](C)[C@H](S)C(=O)N[C@@H](Cc1ccc(OCc2ccc(F)cc2)cc1)C(=O)O	Ki	'='	4000.0	nM	5.40			UO_0000065	12.87	0.25	1.54	7.14	False	CHEMBL928316	Inhibition of human recombinant ACE by fluorescence assay	B	BAO_0000357	single protein format	Homo sapiens	None	None	None	None	CHEMBL1808	Angiotensin-converting enzyme	Homo sapiens	SINGLE PROTEIN	CHEMBL1141500	1	Scientific Literature	Bioorg. Med. Chem. Lett.	2008	None
CHEMBL451273	CRENATOSIDE	0	622.58	3	-0.48	5	C[C@@H]1O[C@@H](O[C@H]2[C@H](OC(=O)/C=C/c3ccc(O)c(O)c3)[C@@H](CO)O[C@H]3OC[C@H](c4ccc(O)c(O)c4)O[C@H]23)[C@H](O)[C@H](O)[C@H]1O	Inhibition	'='	99.7	%				UO_0000187					False	CHEMBL999963	Inhibition of ACE at 1 mg/ml	B	BAO_0000357	single protein format	None	None	None	None	None	CHEMBL1808	Angiotensin-converting enzyme	Homo sapiens	SINGLE PROTEIN	CHEMBL1151228	1	Scientific Literature	J. Nat. Prod.	2004	None
CHEMBL502701		0	636.60	3	-0.18	4, 3'''-O-methylcrenatoside	COc1cc(/C=C/C(=O)O[C@H]2[C@H](O[C@@H]3O[C@@H](C)[C@H](O)[C@@H](O)[C@H]3O)[C@H]3O[C@@H](c4ccc(O)c(O)c4)CO[C@@H]3O[C@@H]2CO)ccc1O	Inhibition	'='	32.5	%				UO_0000187					False	CHEMBL999964	Inhibition of ACE at 0.01 mg/ml	B	BAO_0000357	single protein format	None	None	None	None	None	CHEMBL1808	Angiotensin-converting enzyme	Homo sapiens	SINGLE PROTEIN	CHEMBL1151228	1	Scientific Literature	J. Nat. Prod.	2004	None
CHEMBL100966		0	385.46	0	1.52	3b	CCCCCCCC[C@H](N[C@H](C)C(=O)N1C(=O)N(C)C[C@H]1C(=O)O)C(=O)O	IC50	'='	2400.0	nM	5.62			UO_0000065	14.58	0.28	4.10	4.42	False	CHEMBL644735	Inhibition of Angiotensin I converting enzyme from pig renal cortex, hippuryl-histidyl-leucine as substrate	B	BAO_0000019	assay format	Sus scrofa	None	None	None	None	CHEMBL1808	Angiotensin-converting enzyme	Homo sapiens	SINGLE PROTEIN	CHEMBL1124381	1	Scientific Literature	J. Med. Chem.	1989	None
CHEMBL469005		0	413.44	0	3.12	17	COCc1nnc(-c2cnc(-c3ccc(C#N)cc3C)cn2)n1-c1ccc(OC)nc1	Activity						Not Active						False	CHEMBL975416	Binding affinity to angiotensin converting enzyme at <3 uM	B	BAO_0000357	single protein format	None	None	None	None	None	CHEMBL1808	Angiotensin-converting enzyme	Homo sapiens	SINGLE PROTEIN	CHEMBL1155900	1	Scientific Literature	Bioorg. Med. Chem. Lett.	2008	None
CHEMBL193490		0	559.56	2	5.61	15	O=C(S[C@@H]1C[C@@H](COCc2cc(F)c(F)cc2F)N(C(=O)Oc2cccc3c2OCCO3)C1)c1ccccc1	IC50	'>'	100000.0	nM				UO_0000065					False	CHEMBL832631	Inhibitory concentration against human angiotensin I converting enzyme	B	BAO_0000357	single protein format	Homo sapiens	None	None	None	None	CHEMBL1808	Angiotensin-converting enzyme	Homo sapiens	SINGLE PROTEIN	CHEMBL1144347	1	Scientific Literature	J. Med. Chem.	2005	None
CHEMBL2092878		0	285.37	0	1.91	(S)-8d	CCCC[C@@H](CC(=O)NO)S(=O)(=O)c1ccccc1	IC50	'>'	100000.0	nM				UO_0000065					False	CHEMBL648688	Inhibitory activity against angiotensin I converting enzyme (ACE)	B	BAO_0000357	single protein format	None	None	None	None	None	CHEMBL1808	Angiotensin-converting enzyme	Homo sapiens	SINGLE PROTEIN	CHEMBL1133694	1	Scientific Literature	J. Med. Chem.	2000	None
CHEMBL3037879		0	313.35	0	-0.75	28	C[C@H](N[C@H](C(=O)O)[C@@H]1CCCN1)C(=O)N1CCC[C@H]1C(=O)O	IC50	'='	700.0	nM	6.16			UO_0000065	19.64	0.38	6.90	5.17	False	CHEMBL645287	In vitro inhibitory activity against Angiotensin I converting enzyme	B	BAO_0000357	single protein format	None	None	None	None	None	CHEMBL1808	Angiotensin-converting enzyme	Homo sapiens	SINGLE PROTEIN	CHEMBL1122972	1	Scientific Literature	J. Med. Chem.	1985	None
CHEMBL577	ENALAPRILAT	4	348.40	0	1.13	3 (Enalaprilat)	C[C@H](N[C@@H](CCc1ccccc1)C(=O)O)C(=O)N1CCC[C@H]1C(=O)O	IC50	'='	2.6	nM	8.59			UO_0000065	24.64	0.47	7.46	8.03	True	CHEMBL645288	Compound tested in vitro for inhibition of Angiotensin I converting enzyme	B	BAO_0000357	single protein format	None	None	None	None	None	CHEMBL1808	Angiotensin-converting enzyme	Homo sapiens	SINGLE PROTEIN	CHEMBL1124532	1	Scientific Literature	J. Med. Chem.	1989	None
CHEMBL54677		0	523.68	2	3.46	6	CC(C)[C@@H](O)C[C@H](O)[C@H](CC1CCCCC1)NC(=O)[C@H](Cc1c[nH]cn1)NC(=O)c1cc2ccccc2[nH]1	Inhibition	'='	6.0	%				UO_0000187					False	CHEMBL649539	Percent Inhibitory activity against angiotensin-converting enzyme (ACE) human at the concentration of 100000 nM	B	BAO_0000357	single protein format	None	None	None	None	None	CHEMBL1808	Angiotensin-converting enzyme	Homo sapiens	SINGLE PROTEIN	CHEMBL1130485	1	Scientific Literature	Bioorg. Med. Chem. Lett.	1997	None
CHEMBL578	ENALAPRIL	4	376.45	0	1.60	2	CCOC(=O)[C@H](CCc1ccccc1)N[C@@H](C)C(=O)N1CCC[C@H]1C(=O)O	IC50	'='	4.5	nM	8.35			UO_0000065	22.17	0.42	6.75	8.70	True	CHEMBL644701	In vitro inhibitory activity against Angiotensin I converting enzyme	B	BAO_0000357	single protein format	None	None	None	None	None	CHEMBL1808	Angiotensin-converting enzyme	Homo sapiens	SINGLE PROTEIN	CHEMBL1122836	1	Scientific Literature	J. Med. Chem.	1985	None
CHEMBL1165	MOEXIPRIL	4	498.58	0	2.58	114 (moexipril)	CCOC(=O)[C@H](CCc1ccccc1)N[C@@H](C)C(=O)N1Cc2cc(OC)c(OC)cc2C[C@H]1C(=O)O	IC50	'='	2.6	nM	8.59			UO_0000065	17.22	0.33	6.01	7.50	False	CHEMBL648689	Inhibitory activity against angiotensin I converting enzyme (ACE)	B	BAO_0000357	single protein format	None	None	None	None	None	CHEMBL1808	Angiotensin-converting enzyme	Homo sapiens	SINGLE PROTEIN	CHEMBL1133572	1	Scientific Literature	J. Med. Chem.	2000	None
CHEMBL287896		0	350.44	0	1.11	81 (SQ-28603)	C[C@H](NC(=O)[C@@H](S)Cc1ccccc1)C(=O)N1CCC[C@H]1C(=O)O	IC50	'='	30.0	nM	7.52			UO_0000065	21.47	0.43	6.41	8.68	False	CHEMBL881232	Inhibitory concentration against angiotensin I converting enzyme	B	BAO_0000357	single protein format	Homo sapiens	None	None	None	None	CHEMBL1808	Angiotensin-converting enzyme	Homo sapiens	SINGLE PROTEIN	CHEMBL1140446	1	Scientific Literature	J. Med. Chem.	2005	None
CHEMBL1560	CAPTOPRIL	4	217.29	0	0.63	1 (Captopril)	C[C@H](CS)C(=O)N1CCC[C@H]1C(=O)O	IC50	'='	12.9	nM	7.89			UO_0000065	36.31	0.77	7.26	13.69	False	CHEMBL645288	Compound tested in vitro for inhibition of Angiotensin I converting enzyme	B	BAO_0000357	single protein format	None	None	None	None	None	CHEMBL1808	Angiotensin-converting enzyme	Homo sapiens	SINGLE PROTEIN	CHEMBL1124532	1	Scientific Literature	J. Med. Chem.	1989	None
CHEMBL2370850		0	572.66	2	-0.81	5	C[C@H](NC(=O)[C@H](Cc1ccccc1)NC(=O)[C@H](CCCCN)NC(=O)[C@@H]1CCC(=O)N1)C(=O)N1CCC[C@H]1C(=O)O	IC50	'='	50.0	nM	7.30			UO_0000065	12.75	0.24	8.11	3.65	False	CHEMBL645287	In vitro inhibitory activity against Angiotensin I converting enzyme	B	BAO_0000357	single protein format	None	None	None	None	None	CHEMBL1808	Angiotensin-converting enzyme	Homo sapiens	SINGLE PROTEIN	CHEMBL1122972	1	Scientific Literature	J. Med. Chem.	1985	None
CHEMBL577	ENALAPRILAT	4	348.40	0	1.13	1a	C[C@H](N[C@@H](CCc1ccccc1)C(=O)O)C(=O)N1CCC[C@H]1C(=O)O	IC50	'='	2.4	nM	8.62			UO_0000065	24.74	0.47	7.49	8.06	True	CHEMBL648350	Inhibition of guinea pig angiotensin I converting enzyme	B	BAO_0000357	single protein format	Cavia porcellus	None	None	None	None	CHEMBL1808	Angiotensin-converting enzyme	Homo sapiens	SINGLE PROTEIN	CHEMBL1123237	1	Scientific Literature	J. Med. Chem.	1986	None
CHEMBL2435340		0	320.35	0	2.68	1,2-HOPO-2	O=C(NCc1ccc(-c2ccccc2)cc1)c1cccc(=O)n1O	Inhibition						Active						False	CHEMBL2439710	Inhibition of human recombinant ACE/CD143 somatic form using Mca-Pro-Leu-Gly-Leu-Dpa-Ala-Arg-NH2.AcOH as substrate at 10 uM preincubated for 10 mins prior to substrate addition measured for 30 mins by spectrophotometric analysis	B	BAO_0000357	single protein format	Homo sapiens	None	None	None	None	CHEMBL1808	Angiotensin-converting enzyme	Homo sapiens	SINGLE PROTEIN	CHEMBL2434956	1	Scientific Literature	J. Med. Chem.	2013	None
CHEMBL50480		0	322.39	0	0.85	7c	C[C@H](S)C(=O)N[C@H]1CCc2ccccc2N(CC(=O)O)C1=O	IC50	'='	24.0	nM	7.62			UO_0000065	23.64	0.47	6.77	8.79	False	CHEMBL645286	Inhibition of Angiotensin I converting enzyme	B	BAO_0000357	single protein format	None	None	None	None	None	CHEMBL1808	Angiotensin-converting enzyme	Homo sapiens	SINGLE PROTEIN	CHEMBL1152108	1	Scientific Literature	Bioorg. Med. Chem. Lett.	1994	None
CHEMBL263501		0	285.37	0	1.91	8d	CCCCC(CC(=O)NO)S(=O)(=O)c1ccccc1	IC50	'='	81000.0	nM	4.09			UO_0000065	14.34	0.29	2.18	4.90	False	CHEMBL648688	Inhibitory activity against angiotensin I converting enzyme (ACE)	B	BAO_0000357	single protein format	None	None	None	None	None	CHEMBL1808	Angiotensin-converting enzyme	Homo sapiens	SINGLE PROTEIN	CHEMBL1133694	1	Scientific Literature	J. Med. Chem.	2000	None
CHEMBL567893	GRASSYSTATIN A	0	1174.44	None	None	1	COC(=O)[C@@H]1CCCN1C(=O)[C@@H](Cc1ccccc1)N(C)C(=O)[C@H](C)NC(=O)[C@@H](NC(=O)C[C@H](O)[C@H](CC(C)C)NC(=O)[C@H](CC(N)=O)NC(=O)[C@H](CC(C)C)NC(=O)[C@H](OC(=O)[C@@H](OC(=O)[C@H](C(C)C)N(C)C)C(C)C)C(C)C)[C@@H](C)O	IC50	'='	10000.0	nM	5.00			UO_0000065	4.26	None	None	None	False	CHEMBL1039225	Inhibition of ACE1 after 10 to 15 mins by fluorescence assay	B	BAO_0000357	single protein format	None	None	None	None	None	CHEMBL1808	Angiotensin-converting enzyme	Homo sapiens	SINGLE PROTEIN	CHEMBL1156023	1	Scientific Literature	J. Med. Chem.	2009	None
CHEMBL1581	PERINDOPRIL	4	368.47	0	1.94	Perindopril	CCC[C@H](N[C@@H](C)C(=O)N1[C@H](C(=O)O)C[C@@H]2CCCC[C@@H]21)C(=O)OCC	IC50	'='	1.5	nM	8.82			UO_0000065	23.95	0.46	6.88	9.20	False	CHEMBL2445166	Inhibition of ACE (unknown origin)	B	BAO_0000357	single protein format	Homo sapiens	None	None	None	None	CHEMBL1808	Angiotensin-converting enzyme	Homo sapiens	SINGLE PROTEIN	CHEMBL2439978	1	Scientific Literature	Bioorg. Med. Chem.	2013	None
CHEMBL10690		0	458.45	0	2.50	2	O=C(NC(Cc1ccccc1)C(=O)CCC(=O)N1CCCC1P(=O)(O)O)c1ccccc1	IC50	'='	100000.0	nM	4.00			UO_0000065	8.73	0.17	1.50	3.23	False	CHEMBL644578	Inhibitory activity against porcine plasma Angiotensin I converting enzyme	B	BAO_0000366	cell-free format	Sus scrofa	CHEMBL3559721	Plasma	None	None	CHEMBL1808	Angiotensin-converting enzyme	Homo sapiens	SINGLE PROTEIN	CHEMBL1122915	1	Scientific Literature	J. Med. Chem.	1985	None
CHEMBL2114219		0	362.43	0	1.52	37S,S	O=C(O)CN1CCCCC[C@H](N[C@@H](CCc2ccccc2)C(=O)O)C1=O	IC50	'='	2.0	nM	8.70			UO_0000065	24.00	0.46	7.18	8.13	False	CHEMBL644704	Inhibitory concentration (isomer B) against Angiotensin I converting enzyme	B	BAO_0000357	single protein format	None	None	None	None	None	CHEMBL1808	Angiotensin-converting enzyme	Homo sapiens	SINGLE PROTEIN	CHEMBL1123398	1	Scientific Literature	J. Med. Chem.	1986	None
CHEMBL322069		0	237.32	0	2.54	III	CC(=O)SCC(C)C(=O)Nc1ccccc1	IC50	'='	300.0	nM	6.52			UO_0000065	27.49	0.56	3.98	14.13	False	CHEMBL652025	Inhibitory activity against Angiotensin I converting enzyme (ACE) from bovine kidney	B	BAO_0000221	tissue-based format	Bos taurus	CHEMBL3638241	Kidney	None	None	CHEMBL1808	Angiotensin-converting enzyme	Homo sapiens	SINGLE PROTEIN	CHEMBL1145855	1	Scientific Literature	J. Med. Chem.	2003	None
CHEMBL456045		0	423.64	0	4.84	16i	C[C@H](CS)C(=O)N[C@@H](CSC(C)(C)c1ccc(C2CCCCC2)cc1)C(=O)O	IC50	'='	3000.0	nM	5.52			UO_0000065	13.04	0.27	0.68	8.32	False	CHEMBL1013488	Inhibition of angiotensin-converting enzyme in whole blood by HPLC	B	BAO_0000221	tissue-based format	None	CHEMBL3638178	Blood	None	None	CHEMBL1808	Angiotensin-converting enzyme	Homo sapiens	SINGLE PROTEIN	CHEMBL1154514	1	Scientific Literature	Bioorg. Med. Chem. Lett.	2009	None
CHEMBL302840		0	215.21	0	-0.07	13	O=C(O)CCC(=O)N1CCCC1C(=O)O	Inhibition	'='	43.0	%				UO_0000187					False	CHEMBL648530	Inhibition of Angiotensin I converting enzyme at 3.3 x 10 E -4M concentration	B	BAO_0000357	single protein format	None	None	None	None	None	CHEMBL1808	Angiotensin-converting enzyme	Homo sapiens	SINGLE PROTEIN	CHEMBL1126739	1	Scientific Literature	J. Med. Chem.	1993	None
CHEMBL513671		0	392.34	0	2.82	11c	C[C@H](CS)C(=O)N[C@@H](CSCc1ccc(Br)cc1)C(=O)O	IC50	'='	280.0	nM	6.55			UO_0000065	16.70	0.43	3.73	9.87	False	CHEMBL1013488	Inhibition of angiotensin-converting enzyme in whole blood by HPLC	B	BAO_0000221	tissue-based format	None	CHEMBL3638178	Blood	None	None	CHEMBL1808	Angiotensin-converting enzyme	Homo sapiens	SINGLE PROTEIN	CHEMBL1154514	1	Scientific Literature	Bioorg. Med. Chem. Lett.	2009	None
CHEMBL57200		0	307.37	0	2.07	45	CC(=O)SCC(C)C(=O)N1Cc2ccccc2C1C(=O)O	IC50	'='	24000.0	nM	4.62			UO_0000065	15.03	0.30	2.55	6.19	False	CHEMBL648350	Inhibition of guinea pig angiotensin I converting enzyme	B	BAO_0000357	single protein format	Cavia porcellus	None	None	None	None	CHEMBL1808	Angiotensin-converting enzyme	Homo sapiens	SINGLE PROTEIN	CHEMBL1123237	1	Scientific Literature	J. Med. Chem.	1986	None
CHEMBL309798		0	458.45	0	2.72	154	O=C(NC(CCc1ccccc1)P(=O)(O)CC(=O)N1CCC[C@H]1C(=O)O)c1ccccc1	IC50	'='	72.44	nM	7.14			UO_0000065					False	CHEMBL648337	Inhibitory activity against angiotensin converting enzyme (ACE)	F	BAO_0000019	assay format	None	None	None	None	None	CHEMBL1808	Angiotensin-converting enzyme	Homo sapiens	SINGLE PROTEIN	CHEMBL1126767	1	Scientific Literature	J. Med. Chem.	1993	None
CHEMBL191	LOSARTAN	4	422.92	0	4.27	118 (Losartan) DuP-753	CCCCc1nc(Cl)c(CO)n1Cc1ccc(-c2ccccc2-c2nnn[nH]2)cc1	IC50	'='	19.0	nM	7.72			UO_0000065	18.26	0.35	3.45	8.35	False	CHEMBL648689	Inhibitory activity against angiotensin I converting enzyme (ACE)	B	BAO_0000357	single protein format	None	None	None	None	None	CHEMBL1808	Angiotensin-converting enzyme	Homo sapiens	SINGLE PROTEIN	CHEMBL1133572	1	Scientific Literature	J. Med. Chem.	2000	None
CHEMBL838	BENAZEPRIL	4	424.50	0	2.57	4	CCOC(=O)[C@H](CCc1ccccc1)N[C@H]1CCc2ccccc2N(CC(=O)O)C1=O	ID50	'='	0.25	mg.kg-1				UO_0000308					False	CHEMBL666483	In vivo inhibitory activity against Angiotensin I pressor response in normotensive dog after peroral administration	F	BAO_0000218	organism-based format	Canis lupus familiaris	None	None	None	None	CHEMBL1808	Angiotensin-converting enzyme	Homo sapiens	SINGLE PROTEIN	CHEMBL1122836	1	Scientific Literature	J. Med. Chem.	1985	None
CHEMBL448040		0	260.20	0	1.77	2, 1,3,5,6-THX	O=c1c2ccc(O)c(O)c2oc2cc(O)cc(O)c12	Ki	'='	34200.0	nM	4.47			UO_0000065	17.16	0.32	2.70	4.02	False	CHEMBL964324	Inhibition of ACE by Lineweaver-Burke plot	B	BAO_0000357	single protein format	None	None	None	None	None	CHEMBL1808	Angiotensin-converting enzyme	Homo sapiens	SINGLE PROTEIN	CHEMBL1159033	1	Scientific Literature	J. Nat. Prod.	1992	None
CHEMBL451273	CRENATOSIDE	0	622.58	3	-0.48	5	C[C@@H]1O[C@@H](O[C@H]2[C@H](OC(=O)/C=C/c3ccc(O)c(O)c3)[C@@H](CO)O[C@H]3OC[C@H](c4ccc(O)c(O)c4)O[C@H]23)[C@H](O)[C@H](O)[C@H]1O	Inhibition	'='	34.6	%				UO_0000187					False	CHEMBL999964	Inhibition of ACE at 0.01 mg/ml	B	BAO_0000357	single protein format	None	None	None	None	None	CHEMBL1808	Angiotensin-converting enzyme	Homo sapiens	SINGLE PROTEIN	CHEMBL1151228	1	Scientific Literature	J. Nat. Prod.	2004	None
CHEMBL289556	OMAPATRILAT	0	408.55	0	1.94	omapatrilat	O=C(N[C@H]1CCS[C@H]2CCC[C@@H](C(=O)O)N2C1=O)[C@@H](S)Cc1ccccc1	Ki	'='	6.0	nM	8.22			UO_0000065	20.12	0.42	6.28	9.48	False	CHEMBL1045247	Inhibition of human somatic ACE C-terminal domain	B	BAO_0000357	single protein format	Homo sapiens	None	None	None	None	CHEMBL1808	Angiotensin-converting enzyme	Homo sapiens	SINGLE PROTEIN	CHEMBL1156752	1	Scientific Literature	J. Med. Chem.	2010	None
CHEMBL148840		0	321.44	0	2.46	15	O=C(O)[C@@H]1CCCCCc2cccc(c2)C[C@@H](CS)C(=O)N1	IC50	'='	4.0	nM	8.40			UO_0000065	26.13	0.52	5.94	12.65	False	CHEMBL2208604	Inhibition of ACE	B	BAO_0000357	single protein format	None	None	None	None	None	CHEMBL1808	Angiotensin-converting enzyme	Homo sapiens	SINGLE PROTEIN	CHEMBL2203227	1	Scientific Literature	J. Med. Chem.	2011	None
CHEMBL300016		0	386.47	0	2.15	1F	C[C@H](NC(=O)[C@@H](S)Cc1ccccc1)C(=O)N(CC(=O)O)c1ccccc1	IC50	'='	14.0	nM	7.85			UO_0000065	20.32	0.40	5.70	9.06	False	CHEMBL645286	Inhibition of Angiotensin I converting enzyme	B	BAO_0000357	single protein format	None	None	None	None	None	CHEMBL1808	Angiotensin-converting enzyme	Homo sapiens	SINGLE PROTEIN	CHEMBL1152108	1	Scientific Literature	Bioorg. Med. Chem. Lett.	1994	None
CHEMBL55520		0	429.58	0	4.10	27R	CCC(C)C(S)CC(Cc1ccccc1)C(=O)N[C@H](Cc1ccc(O)cc1)C(=O)O	IC50	'='	8000.0	nM	5.10			UO_0000065	11.86	0.23	1.00	5.88	False	CHEMBL646968	Tested for inhibitory potency against Angiotensin I Converting Enzyme	B	BAO_0000357	single protein format	None	None	None	None	None	CHEMBL1808	Angiotensin-converting enzyme	Homo sapiens	SINGLE PROTEIN	CHEMBL1127546	1	Scientific Literature	J. Med. Chem.	1994	None
CHEMBL53141		0	266.41	0	3.66	7b	CCC(C)C(CC(S)Cc1ccccc1)C(=O)O	IC50	'='	4000.0	nM	5.40			UO_0000065	20.26	0.41	1.74	14.47	False	CHEMBL884037	Tested for inhibitory potency against Angiotensin I Converting Enzyme	B	BAO_0000357	single protein format	None	None	None	None	None	CHEMBL1808	Angiotensin-converting enzyme	Homo sapiens	SINGLE PROTEIN	CHEMBL1127546	1	Scientific Literature	J. Med. Chem.	1994	None
CHEMBL58480		0	396.44	0	2.22	36	CC(NC(CCc1ccccc1)C(=O)O)C(=O)N1Cc2ccccc2C1C(=O)O	IC50	'='	3.1	nM	8.51			UO_0000065	21.46	0.40	6.29	7.96	False	CHEMBL648350	Inhibition of guinea pig angiotensin I converting enzyme	B	BAO_0000357	single protein format	Cavia porcellus	None	None	None	None	CHEMBL1808	Angiotensin-converting enzyme	Homo sapiens	SINGLE PROTEIN	CHEMBL1123237	1	Scientific Literature	J. Med. Chem.	1986	None
CHEMBL90610		0	162.15	0	-2.49	SG	N[C@@H](CO)C(=O)NCC(=O)O	IC50	'='	8511380.38	nM		Outside typical range		UO_0000065					False	CHEMBL858254	Biological activity was measured against Angiotensin I converting enzyme	B	BAO_0000357	single protein format	None	None	None	None	None	CHEMBL1808	Angiotensin-converting enzyme	Homo sapiens	SINGLE PROTEIN	CHEMBL1128468	1	Scientific Literature	J. Med. Chem.	1995	None
CHEMBL173919		0	323.46	0	2.78	17d	CC(C)CC(S)[C@H](Cc1ccccc1)C(=O)N[C@@H](C)C(=O)O	IC50	'='	4000.0	nM	5.40			UO_0000065	16.69	0.34	2.62	8.13	False	CHEMBL646967	Inhibitory concentration was evaluated by inhibiting 50% of Angiotensin I Converting Enzyme activity using 50 uM N-Cbz-Phe-His-Leu as substrate	B	BAO_0000357	single protein format	None	None	None	None	None	CHEMBL1808	Angiotensin-converting enzyme	Homo sapiens	SINGLE PROTEIN	CHEMBL1126948	1	Scientific Literature	J. Med. Chem.	1993	None
CHEMBL10962		0	203.26	0	0.38	56	O=C(O)[C@@H]1CCCN1C(=O)CCS	IC50	'='	16982.44	nM	4.77			UO_0000065					False	CHEMBL648337	Inhibitory activity against angiotensin converting enzyme (ACE)	F	BAO_0000019	assay format	None	None	None	None	None	CHEMBL1808	Angiotensin-converting enzyme	Homo sapiens	SINGLE PROTEIN	CHEMBL1126767	1	Scientific Literature	J. Med. Chem.	1993	None
CHEMBL79008		0	231.25	0	0.47	45	CCC(C)[C@H](NC(=O)CCC(=O)O)C(=O)O	IC50	'='	1047128.55	nM		Outside typical range		UO_0000065					False	CHEMBL648337	Inhibitory activity against angiotensin converting enzyme (ACE)	F	BAO_0000019	assay format	None	None	None	None	None	CHEMBL1808	Angiotensin-converting enzyme	Homo sapiens	SINGLE PROTEIN	CHEMBL1126767	1	Scientific Literature	J. Med. Chem.	1993	None
CHEMBL448040		0	260.20	0	1.77	2, 1,3,5,6-THX	O=c1c2ccc(O)c(O)c2oc2cc(O)cc(O)c12	Inhibition	'='	75.32	%				UO_0000187					False	CHEMBL964323	Inhibition of ACE at 400 uM	B	BAO_0000357	single protein format	None	None	None	None	None	CHEMBL1808	Angiotensin-converting enzyme	Homo sapiens	SINGLE PROTEIN	CHEMBL1159033	1	Scientific Literature	J. Nat. Prod.	1992	None
CHEMBL53678		0	395.57	0	3.90	26	CCC(C)C(S)CC(C(=O)NC(Cc1ccc(O)cc1)C(=O)O)C(C)CC	IC50	'='	3400.0	nM	5.47			UO_0000065	13.82	0.28	1.57	6.31	False	CHEMBL646968	Tested for inhibitory potency against Angiotensin I Converting Enzyme	B	BAO_0000357	single protein format	None	None	None	None	None	CHEMBL1808	Angiotensin-converting enzyme	Homo sapiens	SINGLE PROTEIN	CHEMBL1127546	1	Scientific Literature	J. Med. Chem.	1994	None
CHEMBL567628		0	695.71	2	6.08	7F2	O=C(N[C@@H](Cc1ccccc1)P(=O)(O)C[C@H](Cc1cc(-c2ccccc2)no1)C(=O)N[C@@H](Cc1ccccc1)C(=O)O)OCc1ccccc1	Ki	'='	340.0	nM	6.47			UO_0000065	9.30	0.18	0.39	3.85	False	CHEMBL1045251	Inhibition of human somatic ACE in presence of 1:50 diluted SHR rat plasma	B	BAO_0000357	single protein format	Homo sapiens	CHEMBL3559721	Plasma	None	None	CHEMBL1808	Angiotensin-converting enzyme	Homo sapiens	SINGLE PROTEIN	CHEMBL1156752	1	Scientific Literature	J. Med. Chem.	2010	None
CHEMBL421581		0	291.31	0	0.25	2b	C[C@H](N)C(=O)N1C(=O)N(Cc2ccccc2)C[C@H]1C(=O)O	IC50	'='	1500.0	nM	5.82			UO_0000065	19.99	0.38	5.57	5.60	False	CHEMBL644734	Inhibitory activity on Angiotensin I converting enzyme (ACE) obtained from pig renal cortex and hippuryl-histidyl-leucine as substrate	B	BAO_0000019	assay format	Sus scrofa	None	None	None	None	CHEMBL1808	Angiotensin-converting enzyme	Homo sapiens	SINGLE PROTEIN	CHEMBL1124381	1	Scientific Literature	J. Med. Chem.	1989	None
CHEMBL2448087		0	682.61	2	0.77	1k	C[C@H](N[C@@H](CCc1ccccc1)C(=O)O)C(=O)N(CCCC1Nc2cc(Cl)c(S(N)(=O)=O)cc2S(=O)(=O)N1)CC(=O)O.Cl	Inhibition	'>'	100.0	%				UO_0000187					False	CHEMBL651249	Inhibition of Angiotensin I converting enzyme(ACE) at the dose of 100 mg/kg (ip) in dog	B	BAO_0000218	organism-based format	Canis lupus familiaris	None	None	None	None	CHEMBL1808	Angiotensin-converting enzyme	Homo sapiens	SINGLE PROTEIN	CHEMBL1124789	1	Scientific Literature	J. Med. Chem.	1990	None
CHEMBL1560	CAPTOPRIL	4	217.29	0	0.63	1	C[C@H](CS)C(=O)N1CCC[C@H]1C(=O)O	IC50	'='	300.0	nM	6.52			UO_0000065	30.02	0.64	5.89	11.32	True	CHEMBL644576	Compound is evaluated for the inhibition of porcine plasma Angiotensin I converting enzyme	B	BAO_0000366	cell-free format	Sus scrofa	CHEMBL3559721	Plasma	None	None	CHEMBL1808	Angiotensin-converting enzyme	Homo sapiens	SINGLE PROTEIN	CHEMBL1121370	1	Scientific Literature	J. Med. Chem.	1980	None
CHEMBL79190		0	258.30	0	-0.24	2	O=C(O)[C@@H]1CCCN2C(=O)C[C@@H](CS)C(=O)N12	IC50	'='	70.79	nM	7.15			UO_0000065					False	CHEMBL648337	Inhibitory activity against angiotensin converting enzyme (ACE)	F	BAO_0000019	assay format	None	None	None	None	None	CHEMBL1808	Angiotensin-converting enzyme	Homo sapiens	SINGLE PROTEIN	CHEMBL1126767	1	Scientific Literature	J. Med. Chem.	1993	None
CHEMBL611148		0	265.33	0	1.59	4	C[C@@H](CS)C(=O)N1c2ccccc2C[C@H]1C(=O)O	IC50	'='	6.026	nM	8.22			UO_0000065					False	CHEMBL648337	Inhibitory activity against angiotensin converting enzyme (ACE)	F	BAO_0000019	assay format	None	None	None	None	None	CHEMBL1808	Angiotensin-converting enzyme	Homo sapiens	SINGLE PROTEIN	CHEMBL1126767	1	Scientific Literature	J. Med. Chem.	1993	None
CHEMBL33025		0	456.48	0	1.76	SQ-29852_2Y	NCCCC[C@H](OP(=O)(O)CCCCc1ccccc1)C(=O)N1C[C@H](O)C[C@H]1C(=O)O	IC50	'='	0.871	nM	9.06			UO_0000065					False	CHEMBL648337	Inhibitory activity against angiotensin converting enzyme (ACE)	F	BAO_0000019	assay format	None	None	None	None	None	CHEMBL1808	Angiotensin-converting enzyme	Homo sapiens	SINGLE PROTEIN	CHEMBL1126767	1	Scientific Literature	J. Med. Chem.	1993	None
CHEMBL309799		0	292.36	0	1.60	THIOL_20B	CC(S)C(=O)N[C@@H](Cc1c[nH]c2ccccc12)C(=O)O	IC50	'='	363.08	nM	6.44			UO_0000065					False	CHEMBL648337	Inhibitory activity against angiotensin converting enzyme (ACE)	F	BAO_0000019	assay format	None	None	None	None	None	CHEMBL1808	Angiotensin-converting enzyme	Homo sapiens	SINGLE PROTEIN	CHEMBL1126767	1	Scientific Literature	J. Med. Chem.	1993	None
CHEMBL35309		0	516.58	1	4.18	SQ-29852_2Q	NCCCC[C@H](OP(=O)(O)CCCCc1ccccc1)C(=O)N1C[C@@H](c2ccccc2)C[C@H]1C(=O)O	IC50	'='	0.1318	nM	9.88			UO_0000065					False	CHEMBL648337	Inhibitory activity against angiotensin converting enzyme (ACE)	F	BAO_0000019	assay format	None	None	None	None	None	CHEMBL1808	Angiotensin-converting enzyme	Homo sapiens	SINGLE PROTEIN	CHEMBL1126767	1	Scientific Literature	J. Med. Chem.	1993	None
CHEMBL439762		0	214.26	0	0.05	49	CC(C)[C@H](N)C(=O)N1CCC[C@H]1C(=O)O	IC50	'='	416869.38	nM		Outside typical range		UO_0000065					True	CHEMBL648337	Inhibitory activity against angiotensin converting enzyme (ACE)	F	BAO_0000019	assay format	None	None	None	None	None	CHEMBL1808	Angiotensin-converting enzyme	Homo sapiens	SINGLE PROTEIN	CHEMBL1126767	1	Scientific Literature	J. Med. Chem.	1993	None
CHEMBL433442		0	486.57	0	3.13	SQ-29852_2V	CS[C@H]1C[C@@H](C(=O)O)N(C(=O)[C@H](CCCCN)OP(=O)(O)CCCCc2ccccc2)C1	IC50	'='	1.905	nM	8.72			UO_0000065					False	CHEMBL648337	Inhibitory activity against angiotensin converting enzyme (ACE)	F	BAO_0000019	assay format	None	None	None	None	None	CHEMBL1808	Angiotensin-converting enzyme	Homo sapiens	SINGLE PROTEIN	CHEMBL1126767	1	Scientific Literature	J. Med. Chem.	1993	None
CHEMBL264538		0	611.70	2	-0.33	SQ-20475	C[C@H](NC(=O)[C@H](Cc1c[nH]c2ccccc12)NC(=O)[C@H](CCCCN)NC(=O)[C@@H]1CCC(=O)N1)C(=O)N1CCC[C@H]1C(=O)O	IC50	'='	730.0	nM	6.14			UO_0000065	10.03	0.19	6.47	2.84	False	CHEMBL644576	Compound is evaluated for the inhibition of porcine plasma Angiotensin I converting enzyme	B	BAO_0000366	cell-free format	Sus scrofa	CHEMBL3559721	Plasma	None	None	CHEMBL1808	Angiotensin-converting enzyme	Homo sapiens	SINGLE PROTEIN	CHEMBL1121370	1	Scientific Literature	J. Med. Chem.	1980	None
CHEMBL51576		0	398.48	0	1.68	1B	O=C(O)CN1Cc2ccccc2C[C@H](NC(=O)[C@@H](S)Cc2ccccc2)C1=O	IC50	'='	33.0	nM	7.48			UO_0000065	18.78	0.36	5.80	8.63	False	CHEMBL645286	Inhibition of Angiotensin I converting enzyme	B	BAO_0000357	single protein format	None	None	None	None	None	CHEMBL1808	Angiotensin-converting enzyme	Homo sapiens	SINGLE PROTEIN	CHEMBL1152108	1	Scientific Literature	Bioorg. Med. Chem. Lett.	1994	None
CHEMBL149367		0	335.47	0	2.85	21b	O=C1N[C@@H](C(=O)O)Cc2ccccc2CCCCCC[C@@H]1CS	IC50	'='	470.0	nM	6.33			UO_0000065	18.86	0.38	3.48	9.53	False	CHEMBL644707	Inhibitory concentration required to inhibit Angiotensin I converting enzyme (ACE)	B	BAO_0000357	single protein format	None	None	None	None	None	CHEMBL1808	Angiotensin-converting enzyme	Homo sapiens	SINGLE PROTEIN	CHEMBL1129939	1	Scientific Literature	J. Med. Chem.	1997	None
CHEMBL414828		0	186.21	0	-0.59	L-Ala-L-Pro	C[C@H](N)C(=O)N1CCC[C@H]1C(=O)O	IC50	'='	110000.0	nM		Outside typical range		UO_0000065					False	CHEMBL644735	Inhibition of Angiotensin I converting enzyme from pig renal cortex, hippuryl-histidyl-leucine as substrate	B	BAO_0000019	assay format	Sus scrofa	None	None	None	None	CHEMBL1808	Angiotensin-converting enzyme	Homo sapiens	SINGLE PROTEIN	CHEMBL1124381	1	Scientific Literature	J. Med. Chem.	1989	None
CHEMBL56923		0	317.39	0	1.65	IW	CC[C@H](C)[C@H](N)C(=O)N[C@@H](Cc1c[nH]c2ccccc12)C(=O)O	IC50	'='	1995.26	nM	5.70			UO_0000065	17.96	0.34	4.05	5.27	False	CHEMBL858254	Biological activity was measured against Angiotensin I converting enzyme	B	BAO_0000357	single protein format	None	None	None	None	None	CHEMBL1808	Angiotensin-converting enzyme	Homo sapiens	SINGLE PROTEIN	CHEMBL1128468	1	Scientific Literature	J. Med. Chem.	1995	None
CHEMBL78953		0	236.27	0	0.15	52	C[C@@H](N)C(=O)N[C@@H](Cc1ccccc1)C(=O)O	IC50	'='	190546.07	nM		Outside typical range		UO_0000065					False	CHEMBL648337	Inhibitory activity against angiotensin converting enzyme (ACE)	F	BAO_0000019	assay format	None	None	None	None	None	CHEMBL1808	Angiotensin-converting enzyme	Homo sapiens	SINGLE PROTEIN	CHEMBL1126767	1	Scientific Literature	J. Med. Chem.	1993	None
CHEMBL110375		0	231.27	0	0.15	13d	CC(CS)C(=O)N1C(=O)CCC1C(=O)O	IC50	'='	31.62	nM	7.50			UO_0000065	32.43	0.68	7.35	10.04	False	CHEMBL646945	Inhibition of angiotensin I converting enzyme in silico	B	BAO_0000357	single protein format	None	None	None	None	None	CHEMBL1808	Angiotensin-converting enzyme	Homo sapiens	SINGLE PROTEIN	CHEMBL1130169	1	Scientific Literature	J. Med. Chem.	1997	None
CHEMBL578	ENALAPRIL	4	376.45	0	1.60	16	CCOC(=O)[C@H](CCc1ccccc1)N[C@@H](C)C(=O)N1CCC[C@H]1C(=O)O	IC50	'='	1200.0	nM	5.92			UO_0000065	15.73	0.30	4.32	6.17	False	CHEMBL883277	Inhibition of Angiotensin I converting enzyme (ACE) in Bothrops jararaca venom	B	BAO_0000357	single protein format	Bothrops jararaca	None	None	None	None	CHEMBL1808	Angiotensin-converting enzyme	Homo sapiens	SINGLE PROTEIN	CHEMBL1135683	1	Scientific Literature	J. Med. Chem.	2002	None
CHEMBL306117		0	175.14	0	-0.95	37	O=C(O)CCC(=O)NCC(=O)O	IC50	'='	1995262.31	nM		Outside typical range		UO_0000065					False	CHEMBL648337	Inhibitory activity against angiotensin converting enzyme (ACE)	F	BAO_0000019	assay format	None	None	None	None	None	CHEMBL1808	Angiotensin-converting enzyme	Homo sapiens	SINGLE PROTEIN	CHEMBL1126767	1	Scientific Literature	J. Med. Chem.	1993	None
CHEMBL100586		0	453.50	0	1.97	3l	C[C@@H](N[C@@H](CCc1ccccc1)C(=O)O)C(=O)N1C(=O)N(Cc2ccccc2)C[C@H]1C(=O)O	IC50	'='	2400.0	nM	5.62			UO_0000065	12.39	0.23	3.65	4.42	False	CHEMBL644735	Inhibition of Angiotensin I converting enzyme from pig renal cortex, hippuryl-histidyl-leucine as substrate	B	BAO_0000019	assay format	Sus scrofa	None	None	None	None	CHEMBL1808	Angiotensin-converting enzyme	Homo sapiens	SINGLE PROTEIN	CHEMBL1124381	1	Scientific Literature	J. Med. Chem.	1989	None
CHEMBL430689		0	419.48	0	1.77	3h	CC(C)CC[C@H](N[C@@H](C)C(=O)N1C(=O)N(Cc2ccccc2)C[C@H]1C(=O)O)C(=O)O	IC50	'='	3.3	nM	8.48			UO_0000065	20.22	0.39	6.71	6.67	False	CHEMBL644735	Inhibition of Angiotensin I converting enzyme from pig renal cortex, hippuryl-histidyl-leucine as substrate	B	BAO_0000019	assay format	Sus scrofa	None	None	None	None	CHEMBL1808	Angiotensin-converting enzyme	Homo sapiens	SINGLE PROTEIN	CHEMBL1124381	1	Scientific Literature	J. Med. Chem.	1989	None
CHEMBL152188		0	243.26	0	0.56	11	CC(CCC(=O)N1CCC[C@H]1C(=O)O)C(=O)O	IC50	'='	260000.0	nM		Outside typical range		UO_0000065					False	CHEMBL883277	Inhibition of Angiotensin I converting enzyme (ACE) in Bothrops jararaca venom	B	BAO_0000357	single protein format	Bothrops jararaca	None	None	None	None	CHEMBL1808	Angiotensin-converting enzyme	Homo sapiens	SINGLE PROTEIN	CHEMBL1135683	1	Scientific Literature	J. Med. Chem.	2002	None
CHEMBL311363		0	362.43	0	1.52	16	C[C@@H]1CCCC(NC(CCc2ccccc2)C(=O)O)C(=O)N1CC(=O)O	IC50	'='	3.02	nM	8.52			UO_0000065					False	CHEMBL648337	Inhibitory activity against angiotensin converting enzyme (ACE)	F	BAO_0000019	assay format	None	None	None	None	None	CHEMBL1808	Angiotensin-converting enzyme	Homo sapiens	SINGLE PROTEIN	CHEMBL1126767	1	Scientific Literature	J. Med. Chem.	1993	None
CHEMBL417169		0	391.47	0	1.07	5b	CCOC(=O)[C@H](CCCCN)N[C@H]1CCc2ccccc2N(CC(=O)O)C1=O	IC50	'='	40.0	nM	7.40			UO_0000065	18.90	0.36	6.33	6.07	False	CHEMBL644701	In vitro inhibitory activity against Angiotensin I converting enzyme	B	BAO_0000357	single protein format	None	None	None	None	None	CHEMBL1808	Angiotensin-converting enzyme	Homo sapiens	SINGLE PROTEIN	CHEMBL1122836	1	Scientific Literature	J. Med. Chem.	1985	None
CHEMBL39538		0	348.40	0	1.13	18	C[C@H](NC(CCc1ccccc1)C(=O)O)C(=O)N1CCC[C@H]1C(=O)O	IC50	'='	1.202	nM	8.92			UO_0000065					False	CHEMBL648337	Inhibitory activity against angiotensin converting enzyme (ACE)	F	BAO_0000019	assay format	None	None	None	None	None	CHEMBL1808	Angiotensin-converting enzyme	Homo sapiens	SINGLE PROTEIN	CHEMBL1126767	1	Scientific Literature	J. Med. Chem.	1993	None
CHEMBL285897		0	349.38	0	1.55	9a	CC(OC(CCc1ccccc1)C(=O)O)C(=O)N1CCCC1C(=O)O	IC50	'='	110.0	nM	6.96			UO_0000065	19.92	0.38	5.41	6.68	False	CHEMBL648701	In vitro inhibitory activity against Angiotensin I converting enzyme from unpurified guinea pig serum	B	BAO_0000357	single protein format	Cavia porcellus	None	None	None	None	CHEMBL1808	Angiotensin-converting enzyme	Homo sapiens	SINGLE PROTEIN	CHEMBL1123106	1	Scientific Literature	J. Med. Chem.	1985	None
CHEMBL422419		0	557.67	1	2.37	8	C[C@H](N[C@@H](CCc1ccccc1)C(=O)O)C(=O)N1C[C@H](OC(=O)NC(CS)Cc2ccccc2)C[C@H]1C(=O)O	IC50	'='	506.0	nM	6.30			UO_0000065	11.29	0.22	3.93	4.33	False	CHEMBL648286	In vitro inhibition against angiotensin converting enzyme (ACE)	B	BAO_0000357	single protein format	None	None	None	None	None	CHEMBL1808	Angiotensin-converting enzyme	Homo sapiens	SINGLE PROTEIN	CHEMBL1152063	1	Scientific Literature	Bioorg. Med. Chem. Lett.	1994	None
CHEMBL473326		0	292.79	0	3.62	1	Oc1nc(SCc2ccc(Cl)cc2)nc2c1CCC2	Inhibition	'>'	10.0	%				UO_0000187					False	CHEMBL3387093	Inhibition of recombinant human ACE using RPFNYLAK substrate up to 20 uM	B	BAO_0000357	single protein format	Homo sapiens	None	None	None	None	CHEMBL1808	Angiotensin-converting enzyme	Homo sapiens	SINGLE PROTEIN	CHEMBL3352788	1	Scientific Literature	J. Med. Chem.	2014	None
CHEMBL78074		0	177.22	0	-0.15	40	CN(CC(=O)O)C(=O)CCS	IC50	'='	3019.95	nM	5.52			UO_0000065					False	CHEMBL648337	Inhibitory activity against angiotensin converting enzyme (ACE)	F	BAO_0000019	assay format	None	None	None	None	None	CHEMBL1808	Angiotensin-converting enzyme	Homo sapiens	SINGLE PROTEIN	CHEMBL1126767	1	Scientific Literature	J. Med. Chem.	1993	None
CHEMBL110439		0	362.43	0	1.52	25d	CC1CCCC(NC(CCc2ccccc2)C(=O)O)C(=O)N1CC(=O)O	IC50	'='	10.0	nM	8.00			UO_0000065	22.07	0.42	6.48	7.48	False	CHEMBL646945	Inhibition of angiotensin I converting enzyme in silico	B	BAO_0000357	single protein format	None	None	None	None	None	CHEMBL1808	Angiotensin-converting enzyme	Homo sapiens	SINGLE PROTEIN	CHEMBL1130169	1	Scientific Literature	J. Med. Chem.	1997	None
CHEMBL32032		0	423.47	0	1.22	12	O=C(N[C@@H](Cc1ccccc1)C(=O)NCC(=O)N1CCC[C@H]1C(=O)O)c1ccccc1	IC50	'='	9400.0	nM	5.03			UO_0000065	11.87	0.22	3.81	4.34	False	CHEMBL644576	Compound is evaluated for the inhibition of porcine plasma Angiotensin I converting enzyme	B	BAO_0000366	cell-free format	Sus scrofa	CHEMBL3559721	Plasma	None	None	CHEMBL1808	Angiotensin-converting enzyme	Homo sapiens	SINGLE PROTEIN	CHEMBL1121370	1	Scientific Literature	J. Med. Chem.	1980	None
CHEMBL78903		0	270.31	0	-0.08	3	C[C@@]1(CCS)C(=O)N2CC=C[C@@H](C(=O)O)N2C1=O	IC50	'='	100.0	nM	7.00			UO_0000065					False	CHEMBL648337	Inhibitory activity against angiotensin converting enzyme (ACE)	F	BAO_0000019	assay format	None	None	None	None	None	CHEMBL1808	Angiotensin-converting enzyme	Homo sapiens	SINGLE PROTEIN	CHEMBL1126767	1	Scientific Literature	J. Med. Chem.	1993	None
CHEMBL289618		0	525.60	1	3.04	5d	CCOC(=O)[C@H](CCCCNC(=O)OCc1ccccc1)N[C@H]1CCc2ccccc2N(CC(=O)O)C1=O	IC50	'='	15.0	nM	7.82			UO_0000065	14.89	0.28	4.78	5.83	False	CHEMBL644701	In vitro inhibitory activity against Angiotensin I converting enzyme	B	BAO_0000357	single protein format	None	None	None	None	None	CHEMBL1808	Angiotensin-converting enzyme	Homo sapiens	SINGLE PROTEIN	CHEMBL1122836	1	Scientific Literature	J. Med. Chem.	1985	None
CHEMBL91090		0	294.35	0	0.88	IY	CC[C@H](C)[C@H](N)C(=O)N[C@@H](Cc1ccc(O)cc1)C(=O)O	IC50	'='	3715.35	nM	5.43			UO_0000065	18.45	0.35	4.55	4.82	False	CHEMBL858254	Biological activity was measured against Angiotensin I converting enzyme	B	BAO_0000357	single protein format	None	None	None	None	None	CHEMBL1808	Angiotensin-converting enzyme	Homo sapiens	SINGLE PROTEIN	CHEMBL1128468	1	Scientific Literature	J. Med. Chem.	1995	None
CHEMBL1807677		0	299.37	0	-0.06	Table 1, 44	CC(C)C[C@H](N)C(=O)N[C@@H](C)C(=O)N1CCC[C@H]1C(=O)O	logIC50	'='	0.54										False	CHEMBL3363246	Inhibition of ACE (unknown origin)	B	BAO_0000357	single protein format	Homo sapiens	None	None	None	None	CHEMBL1808	Angiotensin-converting enzyme	Homo sapiens	SINGLE PROTEIN	CHEMBL3352520	1	Scientific Literature	Eur. J. Med. Chem.	2014	None
CHEMBL3321999		0	315.37	0	-1.09	Table 1, 46	CC(C)C[C@H](N)C(=O)N[C@@H](CO)C(=O)N1CCC[C@H]1C(=O)O	logIC50	'='	0.23										False	CHEMBL3363246	Inhibition of ACE (unknown origin)	B	BAO_0000357	single protein format	Homo sapiens	None	None	None	None	CHEMBL1808	Angiotensin-converting enzyme	Homo sapiens	SINGLE PROTEIN	CHEMBL3352520	1	Scientific Literature	Eur. J. Med. Chem.	2014	None
CHEMBL389820		0	377.44	0	0.48	Table 1, 57	CC(C)[C@H](N)C(=O)N[C@@H](Cc1ccc(O)cc1)C(=O)N1CCC[C@H]1C(=O)O	logIC50	'='	2.46										False	CHEMBL3363246	Inhibition of ACE (unknown origin)	B	BAO_0000357	single protein format	Homo sapiens	None	None	None	None	CHEMBL1808	Angiotensin-converting enzyme	Homo sapiens	SINGLE PROTEIN	CHEMBL3352520	1	Scientific Literature	Eur. J. Med. Chem.	2014	None
CHEMBL3322120		0	590.72	2	-0.01	Table 1, 86	CC[C@H](C)[C@H](N)C(=O)N[C@@H](C)C(=O)N[C@@H](Cc1ccc(O)cc1)C(=O)N[C@@H](CCCCN)C(=O)N1CCC[C@H]1C(=O)O	logIC50	'='	0.34										False	CHEMBL3363246	Inhibition of ACE (unknown origin)	B	BAO_0000357	single protein format	Homo sapiens	None	None	None	None	CHEMBL1808	Angiotensin-converting enzyme	Homo sapiens	SINGLE PROTEIN	CHEMBL3352520	1	Scientific Literature	Eur. J. Med. Chem.	2014	None
CHEMBL3322107		0	656.74	2	-0.93	Table 1, 89	CC[C@H](C)[C@H](NC(=O)[C@H](CCC(N)=O)NC(=O)[C@@H](N)Cc1cnc[nH]1)C(=O)N[C@@H](Cc1ccc(O)cc1)C(=O)N1CCC[C@H]1C(=O)O	logIC50	'='	2.04										False	CHEMBL3363246	Inhibition of ACE (unknown origin)	B	BAO_0000357	single protein format	Homo sapiens	None	None	None	None	CHEMBL1808	Angiotensin-converting enzyme	Homo sapiens	SINGLE PROTEIN	CHEMBL3352520	1	Scientific Literature	Eur. J. Med. Chem.	2014	None
CHEMBL502068		0	1370.68	None	None	Table 2, 15	CC[C@H](C)[C@H](N)C(=O)N[C@@H](CCCNC(=N)N)C(=O)N[C@@H](CCCNC(=N)N)C(=O)N[C@@H](CCCNC(=N)N)C(=O)N[C@@H](Cc1c[nH]c2ccccc12)C(=O)N[C@@H](Cc1c[nH]c2ccccc12)C(=O)N[C@@H](Cc1c[nH]c2ccccc12)C(=O)N[C@H](C(=O)N[C@H](C(=O)O)C(C)C)[C@@H](C)CC	Ratio IC50	'='	6.64										False	CHEMBL3363248	Ratio of compound IC50 to peptide Bac2A RLARIVVIRVAR IC50 for ACE (unknown origin)	B	BAO_0000357	single protein format	Homo sapiens	None	None	None	None	CHEMBL1808	Angiotensin-converting enzyme	Homo sapiens	SINGLE PROTEIN	CHEMBL3352520	1	Scientific Literature	Eur. J. Med. Chem.	2014	None
CHEMBL506079		0	1545.83	None	None	Table 2, 17	N=C(N)NCCC[C@H](N)C(=O)N[C@@H](CCCNC(=N)N)C(=O)N[C@@H](CCCCN)C(=O)N[C@@H](CCCNC(=N)N)C(=O)N[C@@H](Cc1c[nH]c2ccccc12)C(=O)N[C@@H](Cc1c[nH]c2ccccc12)C(=O)N[C@@H](Cc1c[nH]c2ccccc12)C(=O)N[C@@H](Cc1c[nH]c2ccccc12)C(=O)N[C@@H](Cc1c[nH]c2ccccc12)C(=O)O	Ratio IC50	'='	6.37										False	CHEMBL3363248	Ratio of compound IC50 to peptide Bac2A RLARIVVIRVAR IC50 for ACE (unknown origin)	B	BAO_0000357	single protein format	Homo sapiens	None	None	None	None	CHEMBL1808	Angiotensin-converting enzyme	Homo sapiens	SINGLE PROTEIN	CHEMBL3352520	1	Scientific Literature	Eur. J. Med. Chem.	2014	None
CHEMBL435360		0	422.48	0	2.45	1	O=C(N[C@@H](Cc1ccccc1)C(=O)CCC(=O)N1CCC[C@H]1C(=O)O)c1ccccc1	IC50	'='	70.0	nM	7.16			UO_0000065	16.94	0.32	4.70	6.89	False	CHEMBL644577	Compound was evaluated for inhibition of porcine plasma Angiotensin I converting enzyme by using fluorometric assay	B	BAO_0000357	single protein format	Sus scrofa	CHEMBL3559721	Plasma	None	None	CHEMBL1808	Angiotensin-converting enzyme	Homo sapiens	SINGLE PROTEIN	CHEMBL1122914	1	Scientific Literature	J. Med. Chem.	1985	None
CHEMBL330552		0	206.27	0	-0.73	GM	CSCC[C@H](NC(=O)CN)C(=O)O	IC50	'='	1412537.54	nM		Outside typical range		UO_0000065					False	CHEMBL858254	Biological activity was measured against Angiotensin I converting enzyme	B	BAO_0000357	single protein format	None	None	None	None	None	CHEMBL1808	Angiotensin-converting enzyme	Homo sapiens	SINGLE PROTEIN	CHEMBL1128468	1	Scientific Literature	J. Med. Chem.	1995	None
CHEMBL328327		0	410.56	0	1.51	1	C[C@H](CS)C(=O)N1C[C@@H](NC(=O)C(CS)Cc2ccccc2)C[C@H]1C(=O)O	IC50	'='	87.0	nM	7.06			UO_0000065	17.20	0.36	5.55	8.14	False	CHEMBL648286	In vitro inhibition against angiotensin converting enzyme (ACE)	B	BAO_0000357	single protein format	None	None	None	None	None	CHEMBL1808	Angiotensin-converting enzyme	Homo sapiens	SINGLE PROTEIN	CHEMBL1152063	1	Scientific Literature	Bioorg. Med. Chem. Lett.	1994	None
CHEMBL303352		0	206.26	0	1.26	4d	O=C(O)CCC(CCCS)C(=O)O	Selectivity					Potential missing data							False	CHEMBL847494	Selectivity for zinc metalloprotease over angiotensin converting enzyme(ACE) for >=50% stimulation	B	BAO_0000357	single protein format	None	None	None	None	None	CHEMBL1808	Angiotensin-converting enzyme	Homo sapiens	SINGLE PROTEIN	CHEMBL1145039	1	Scientific Literature	J. Med. Chem.	2003	None
CHEMBL148140		0	321.44	0	2.46	20	O=C1N[C@@H](C(=O)O)Cc2ccccc2CCCCC[C@@H]1CS	IC50	'='	6000.0	nM	5.22			UO_0000065	16.25	0.32	2.76	7.86	False	CHEMBL644707	Inhibitory concentration required to inhibit Angiotensin I converting enzyme (ACE)	B	BAO_0000357	single protein format	None	None	None	None	None	CHEMBL1808	Angiotensin-converting enzyme	Homo sapiens	SINGLE PROTEIN	CHEMBL1129939	1	Scientific Literature	J. Med. Chem.	1997	None
CHEMBL1560	CAPTOPRIL	4	217.29	0	0.63	79 (Captopril)	C[C@H](CS)C(=O)N1CCC[C@H]1C(=O)O	IC50	'='	22.91	nM	7.64			UO_0000065					True	CHEMBL648337	Inhibitory activity against angiotensin converting enzyme (ACE)	F	BAO_0000019	assay format	None	None	None	None	None	CHEMBL1808	Angiotensin-converting enzyme	Homo sapiens	SINGLE PROTEIN	CHEMBL1126767	1	Scientific Literature	J. Med. Chem.	1993	None
CHEMBL425383		0	519.67	1	2.56	36	Cc1ccc(S(=O)(=O)N(C)NC(=O)C2C[C@@H](S)CN2S(=O)(=O)c2ccc3ccccc3c2)cc1	IC50	'='	14600.0	nM	4.84			UO_0000065	9.31	0.19	2.28	4.66	False	CHEMBL832631	Inhibitory concentration against human angiotensin I converting enzyme	B	BAO_0000357	single protein format	Homo sapiens	None	None	None	None	CHEMBL1808	Angiotensin-converting enzyme	Homo sapiens	SINGLE PROTEIN	CHEMBL1144347	1	Scientific Literature	J. Med. Chem.	2005	None
CHEMBL80548	GLYCYL PROLINE	0	172.18	0	-0.98	GP	NCC(=O)N1CCC[C@H]1C(=O)O	IC50	'='	446683.59	nM		Outside typical range		UO_0000065					False	CHEMBL858254	Biological activity was measured against Angiotensin I converting enzyme	B	BAO_0000357	single protein format	None	None	None	None	None	CHEMBL1808	Angiotensin-converting enzyme	Homo sapiens	SINGLE PROTEIN	CHEMBL1128468	1	Scientific Literature	J. Med. Chem.	1995	None
CHEMBL327588		0	261.28	0	0.24	WG	N[C@@H](Cc1c[nH]c2ccccc12)C(=O)NCC(=O)O	IC50	'='	5888436.55	nM		Outside typical range		UO_0000065					False	CHEMBL858254	Biological activity was measured against Angiotensin I converting enzyme	B	BAO_0000357	single protein format	None	None	None	None	None	CHEMBL1808	Angiotensin-converting enzyme	Homo sapiens	SINGLE PROTEIN	CHEMBL1128468	1	Scientific Literature	J. Med. Chem.	1995	None
CHEMBL40709		0	376.45	0	2.13	5u	CCCC[C@H](N[C@H]1CCc2ccccc2N(CC(=O)O)C1=O)C(=O)OCC	IC50	'='	2600.0	nM	5.58			UO_0000065	14.84	0.28	3.46	5.82	False	CHEMBL644701	In vitro inhibitory activity against Angiotensin I converting enzyme	B	BAO_0000357	single protein format	None	None	None	None	None	CHEMBL1808	Angiotensin-converting enzyme	Homo sapiens	SINGLE PROTEIN	CHEMBL1122836	1	Scientific Literature	J. Med. Chem.	1985	None
CHEMBL445561		0	532.67	1	3.82	SQ-29852_2W	CSC1(SC)C[C@@H](C(=O)O)N(C(=O)[C@H](CCCCN)OP(=O)(O)CCCCc2ccccc2)C1	IC50	'='	2.57	nM	8.59			UO_0000065					False	CHEMBL648337	Inhibitory activity against angiotensin converting enzyme (ACE)	F	BAO_0000019	assay format	None	None	None	None	None	CHEMBL1808	Angiotensin-converting enzyme	Homo sapiens	SINGLE PROTEIN	CHEMBL1126767	1	Scientific Literature	J. Med. Chem.	1993	None
CHEMBL263556		0	237.15	0	-0.76	67	O=C(O)[C@@H]1CCCN1C(=O)CP(=O)(O)O	IC50	'='	8317.64	nM	5.08			UO_0000065					False	CHEMBL648337	Inhibitory activity against angiotensin converting enzyme (ACE)	F	BAO_0000019	assay format	None	None	None	None	None	CHEMBL1808	Angiotensin-converting enzyme	Homo sapiens	SINGLE PROTEIN	CHEMBL1126767	1	Scientific Literature	J. Med. Chem.	1993	None
CHEMBL79189		0	279.36	0	1.59	71	C[C@H](CS)C(=O)N1Cc2ccccc2C[C@H]1C(=O)O	IC50	'='	19.95	nM	7.70			UO_0000065					False	CHEMBL648337	Inhibitory activity against angiotensin converting enzyme (ACE)	F	BAO_0000019	assay format	None	None	None	None	None	CHEMBL1808	Angiotensin-converting enzyme	Homo sapiens	SINGLE PROTEIN	CHEMBL1126767	1	Scientific Literature	J. Med. Chem.	1993	None
CHEMBL416979		0	366.44	0	1.21	5v	CSCC[C@H](N[C@H]1CCc2ccccc2N(CC(=O)O)C1=O)C(=O)O	IC50	'='	6.5	nM	8.19			UO_0000065	22.34	0.45	6.98	7.66	False	CHEMBL644701	In vitro inhibitory activity against Angiotensin I converting enzyme	B	BAO_0000357	single protein format	None	None	None	None	None	CHEMBL1808	Angiotensin-converting enzyme	Homo sapiens	SINGLE PROTEIN	CHEMBL1122836	1	Scientific Literature	J. Med. Chem.	1985	None
CHEMBL10247	THIORPHAN	0	253.32	0	0.98	Thiorphan	O=C(O)CNC(=O)C(CS)Cc1ccccc1	IC50	'='	316.23	nM	6.50			UO_0000065	25.66	0.52	5.52	9.79	False	CHEMBL646945	Inhibition of angiotensin I converting enzyme in silico	B	BAO_0000357	single protein format	None	None	None	None	None	CHEMBL1808	Angiotensin-converting enzyme	Homo sapiens	SINGLE PROTEIN	CHEMBL1130169	1	Scientific Literature	J. Med. Chem.	1997	None
CHEMBL78435		0	229.30	0	0.77	12	O=C(O)[C@@H]1CCCN1C(=O)C1CCC1S	IC50	'='	48.98	nM	7.31			UO_0000065					False	CHEMBL648337	Inhibitory activity against angiotensin converting enzyme (ACE)	F	BAO_0000019	assay format	None	None	None	None	None	CHEMBL1808	Angiotensin-converting enzyme	Homo sapiens	SINGLE PROTEIN	CHEMBL1126767	1	Scientific Literature	J. Med. Chem.	1993	None
CHEMBL311064		0	292.36	0	1.60	THIOL_27	O=C(CCS)N[C@@H](Cc1c[nH]c2ccccc12)C(=O)O	IC50	'>'	1000000.0	nM		Outside typical range		UO_0000065					False	CHEMBL648337	Inhibitory activity against angiotensin converting enzyme (ACE)	F	BAO_0000019	assay format	None	None	None	None	None	CHEMBL1808	Angiotensin-converting enzyme	Homo sapiens	SINGLE PROTEIN	CHEMBL1126767	1	Scientific Literature	J. Med. Chem.	1993	None
CHEMBL80657		0	267.35	0	1.46	39	CN(C(=O)CCS)[C@@H](Cc1ccccc1)C(=O)O	IC50	'='	30902.95	nM	4.51			UO_0000065					False	CHEMBL648337	Inhibitory activity against angiotensin converting enzyme (ACE)	F	BAO_0000019	assay format	None	None	None	None	None	CHEMBL1808	Angiotensin-converting enzyme	Homo sapiens	SINGLE PROTEIN	CHEMBL1126767	1	Scientific Literature	J. Med. Chem.	1993	None
CHEMBL311064		0	292.36	0	1.60	THIOL_27	O=C(CCS)N[C@@H](Cc1c[nH]c2ccccc12)C(=O)O	IC50	'='	4570.88	nM	5.34			UO_0000065					False	CHEMBL648337	Inhibitory activity against angiotensin converting enzyme (ACE)	F	BAO_0000019	assay format	None	None	None	None	None	CHEMBL1808	Angiotensin-converting enzyme	Homo sapiens	SINGLE PROTEIN	CHEMBL1126767	1	Scientific Literature	J. Med. Chem.	1993	None
CHEMBL50315		0	398.48	0	2.08	1D	O=C(O)CN1C(=O)[C@H](NC(=O)[C@@H](S)Cc2ccccc2)CCc2ccccc21	IC50	'='	306.0	nM	6.51			UO_0000065	16.35	0.32	4.43	7.51	False	CHEMBL645286	Inhibition of Angiotensin I converting enzyme	B	BAO_0000357	single protein format	None	None	None	None	None	CHEMBL1808	Angiotensin-converting enzyme	Homo sapiens	SINGLE PROTEIN	CHEMBL1152108	1	Scientific Literature	Bioorg. Med. Chem. Lett.	1994	None
CHEMBL323051		0	203.26	0	0.38	30d	O=C(O)C1CCC(=O)N1CCCS	IC50	'='	1000000000.0	nM		Outside typical range		UO_0000065					False	CHEMBL646945	Inhibition of angiotensin I converting enzyme in silico	B	BAO_0000357	single protein format	None	None	None	None	None	CHEMBL1808	Angiotensin-converting enzyme	Homo sapiens	SINGLE PROTEIN	CHEMBL1130169	1	Scientific Literature	J. Med. Chem.	1997	None
CHEMBL55711		0	188.23	0	-0.44	LG	CC(C)C[C@H](N)C(=O)NCC(=O)O	IC50	'='	8709635.9	nM		Outside typical range		UO_0000065					False	CHEMBL858254	Biological activity was measured against Angiotensin I converting enzyme	B	BAO_0000357	single protein format	None	None	None	None	None	CHEMBL1808	Angiotensin-converting enzyme	Homo sapiens	SINGLE PROTEIN	CHEMBL1128468	1	Scientific Literature	J. Med. Chem.	1995	None
CHEMBL148616		0	318.40	0	2.07	23	C[C@H](CS)C(=O)N1Cc2[nH]c3ccccc3c2CC1C(=O)O	IC50	'='	500.0	nM	6.30			UO_0000065	19.79	0.39	4.23	8.58	False	CHEMBL644707	Inhibitory concentration required to inhibit Angiotensin I converting enzyme (ACE)	B	BAO_0000357	single protein format	None	None	None	None	None	CHEMBL1808	Angiotensin-converting enzyme	Homo sapiens	SINGLE PROTEIN	CHEMBL1129939	1	Scientific Literature	J. Med. Chem.	1997	None
CHEMBL311471		0	424.50	0	3.27	99	CCN(C[C@H](CCc1ccccc1)C(=O)O)C(=O)N1Cc2ccccc2C[C@H]1C(=O)O	IC50	'='	6.457	nM	8.19			UO_0000065					False	CHEMBL648337	Inhibitory activity against angiotensin converting enzyme (ACE)	F	BAO_0000019	assay format	None	None	None	None	None	CHEMBL1808	Angiotensin-converting enzyme	Homo sapiens	SINGLE PROTEIN	CHEMBL1126767	1	Scientific Literature	J. Med. Chem.	1993	None
CHEMBL1907754		0	455.58	0	3.71	8d	CCOC(=O)C(CCc1ccccc1)SC(C)C(=O)N1Cc2ccccc2C[C@H]1C(=O)O	IC50	'='	460.0	nM	6.34			UO_0000065	13.91	0.27	2.63	7.55	False	CHEMBL648701	In vitro inhibitory activity against Angiotensin I converting enzyme from unpurified guinea pig serum	B	BAO_0000357	single protein format	Cavia porcellus	None	None	None	None	CHEMBL1808	Angiotensin-converting enzyme	Homo sapiens	SINGLE PROTEIN	CHEMBL1123106	1	Scientific Literature	J. Med. Chem.	1985	None
CHEMBL285008		0	379.48	0	2.71	10c	CC(SC(CCc1ccccc1)C(=O)O)C(=O)NC1(C(=O)O)CCCC1	IC50						No significant activity						False	CHEMBL884035	In vitro inhibitory activity against Angiotensin I converting enzyme from unpurified guinea pig serum; No significant activity	B	BAO_0000357	single protein format	Cavia porcellus	None	None	None	None	CHEMBL1808	Angiotensin-converting enzyme	Homo sapiens	SINGLE PROTEIN	CHEMBL1123106	1	Scientific Literature	J. Med. Chem.	1985	None
CHEMBL435360		0	422.48	0	2.45	20	O=C(N[C@@H](Cc1ccccc1)C(=O)CCC(=O)N1CCC[C@H]1C(=O)O)c1ccccc1	IC50	'='	70.0	nM	7.16			UO_0000065	16.94	0.32	4.70	6.89	True	CHEMBL644576	Compound is evaluated for the inhibition of porcine plasma Angiotensin I converting enzyme	B	BAO_0000366	cell-free format	Sus scrofa	CHEMBL3559721	Plasma	None	None	CHEMBL1808	Angiotensin-converting enzyme	Homo sapiens	SINGLE PROTEIN	CHEMBL1121370	1	Scientific Literature	J. Med. Chem.	1980	None
CHEMBL40420		0	463.53	0	2.16	5e	CC(C)(C)OC(=O)NCCCC[C@H](N[C@H]1CCc2ccccc2N(CC(=O)O)C1=O)C(=O)O	IC50	'='	4.0	nM	8.40			UO_0000065	18.12	0.35	6.24	5.78	False	CHEMBL644701	In vitro inhibitory activity against Angiotensin I converting enzyme	B	BAO_0000357	single protein format	None	None	None	None	None	CHEMBL1808	Angiotensin-converting enzyme	Homo sapiens	SINGLE PROTEIN	CHEMBL1122836	1	Scientific Literature	J. Med. Chem.	1985	None
CHEMBL1560	CAPTOPRIL	4	217.29	0	0.63	1 (Captopril)	C[C@H](CS)C(=O)N1CCC[C@H]1C(=O)O	IC50	'='	300.0	nM	6.52			UO_0000065	30.02	0.64	5.89	11.32	False	CHEMBL644577	Compound was evaluated for inhibition of porcine plasma Angiotensin I converting enzyme by using fluorometric assay	B	BAO_0000357	single protein format	Sus scrofa	CHEMBL3559721	Plasma	None	None	CHEMBL1808	Angiotensin-converting enzyme	Homo sapiens	SINGLE PROTEIN	CHEMBL1122914	1	Scientific Literature	J. Med. Chem.	1985	None
CHEMBL80147		0	304.39	0	1.67	82	C[C@H](NCCCc1ccccc1)C(=O)N1CCC[C@H]1C(=O)O	IC50	'='	5754.4	nM	5.24			UO_0000065					False	CHEMBL648337	Inhibitory activity against angiotensin converting enzyme (ACE)	F	BAO_0000019	assay format	None	None	None	None	None	CHEMBL1808	Angiotensin-converting enzyme	Homo sapiens	SINGLE PROTEIN	CHEMBL1126767	1	Scientific Literature	J. Med. Chem.	1993	None
CHEMBL305938		0	203.26	0	0.38	42	O=C(O)[C@H]1CCCN1C(=O)CCS	IC50	'='	1819700.86	nM		Outside typical range		UO_0000065					False	CHEMBL648337	Inhibitory activity against angiotensin converting enzyme (ACE)	F	BAO_0000019	assay format	None	None	None	None	None	CHEMBL1808	Angiotensin-converting enzyme	Homo sapiens	SINGLE PROTEIN	CHEMBL1126767	1	Scientific Literature	J. Med. Chem.	1993	None
CHEMBL80667		0	254.31	0	1.55	62	O=C(CCS)OC(Cc1ccccc1)C(=O)O	IC50	'='	707.95	nM	6.15			UO_0000065					False	CHEMBL648337	Inhibitory activity against angiotensin converting enzyme (ACE)	F	BAO_0000019	assay format	None	None	None	None	None	CHEMBL1808	Angiotensin-converting enzyme	Homo sapiens	SINGLE PROTEIN	CHEMBL1126767	1	Scientific Literature	J. Med. Chem.	1993	None
CHEMBL79131		0	356.32	0	1.36	143	C[C@H](NP(=O)(O)OCc1ccccc1)C(=O)N1CCC[C@H]1C(=O)O	IC50	'='	40.74	nM	7.39			UO_0000065					False	CHEMBL648337	Inhibitory activity against angiotensin converting enzyme (ACE)	F	BAO_0000019	assay format	None	None	None	None	None	CHEMBL1808	Angiotensin-converting enzyme	Homo sapiens	SINGLE PROTEIN	CHEMBL1126767	1	Scientific Literature	J. Med. Chem.	1993	None
CHEMBL35419		0	456.48	0	1.76	SQ-29852_2Z	NCCCC[C@H](OP(=O)(O)CCCCc1ccccc1)C(=O)N1C[C@@H](O)C[C@H]1C(=O)O	IC50	'='	15.85	nM	7.80			UO_0000065					False	CHEMBL648337	Inhibitory activity against angiotensin converting enzyme (ACE)	F	BAO_0000019	assay format	None	None	None	None	None	CHEMBL1808	Angiotensin-converting enzyme	Homo sapiens	SINGLE PROTEIN	CHEMBL1126767	1	Scientific Literature	J. Med. Chem.	1993	None
CHEMBL417094		0	407.38	0	1.51	19	CC(=O)NCP(=O)([O-])NC(Cc1ccccc1)NC(CC(C)C)C(=O)O.[Na+]	Ratio	'='	7.7										False	CHEMBL848248	Ratio of Ki (ACE) to that of Ki (enkephalinase).	B	BAO_0000357	single protein format	None	None	None	None	None	CHEMBL1808	Angiotensin-converting enzyme	Homo sapiens	SINGLE PROTEIN	CHEMBL1123029	1	Scientific Literature	J. Med. Chem.	1985	None
CHEMBL2115076		0	424.50	0	2.70	29 (S,S,R)	CCOC(=O)[C@H](CCc1ccccc1)N[C@@H](C)C(=O)N1Cc2ccccc2[C@@H]1C(=O)O	IC50	'>'	1000.0	nM				UO_0000065					False	CHEMBL648350	Inhibition of guinea pig angiotensin I converting enzyme	B	BAO_0000357	single protein format	Cavia porcellus	None	None	None	None	CHEMBL1808	Angiotensin-converting enzyme	Homo sapiens	SINGLE PROTEIN	CHEMBL1123237	1	Scientific Literature	J. Med. Chem.	1986	None
CHEMBL444474		0	347.89	0	2.71	11b	C[C@H](CS)C(=O)N[C@@H](CSCc1ccc(Cl)cc1)C(=O)O	IC50	'='	250.0	nM	6.60			UO_0000065	18.98	0.43	3.89	9.94	False	CHEMBL1013488	Inhibition of angiotensin-converting enzyme in whole blood by HPLC	B	BAO_0000221	tissue-based format	None	CHEMBL3638178	Blood	None	None	CHEMBL1808	Angiotensin-converting enzyme	Homo sapiens	SINGLE PROTEIN	CHEMBL1154514	1	Scientific Literature	Bioorg. Med. Chem. Lett.	2009	None
CHEMBL90069		0	280.32	0	0.49	VY	CC(C)[C@H](N)C(=O)N[C@@H](Cc1ccc(O)cc1)C(=O)O	IC50	'='	21877.62	nM	4.66			UO_0000065	16.62	0.32	4.17	4.14	False	CHEMBL858254	Biological activity was measured against Angiotensin I converting enzyme	B	BAO_0000357	single protein format	None	None	None	None	None	CHEMBL1808	Angiotensin-converting enzyme	Homo sapiens	SINGLE PROTEIN	CHEMBL1128468	1	Scientific Literature	J. Med. Chem.	1995	None
CHEMBL335997		0	417.46	0	0.80	32	CC(NC(C(=O)O)C1CCCN1C(=O)c1ccccc1)C(=O)N1CCCC1C(=O)O	IC50	'='	2.9	nM	8.54			UO_0000065	20.45	0.39	7.74	6.71	False	CHEMBL645287	In vitro inhibitory activity against Angiotensin I converting enzyme	B	BAO_0000357	single protein format	None	None	None	None	None	CHEMBL1808	Angiotensin-converting enzyme	Homo sapiens	SINGLE PROTEIN	CHEMBL1122972	1	Scientific Literature	J. Med. Chem.	1985	None
CHEMBL274550		0	642.67	1	1.55	14	NCCCCC(NC(=O)C1CCC1)C(=O)NC(Cc1ccccc1)C(=O)CCC(=O)N1CCCC1C(=O)O.O=C(O)C(F)(F)F	IC50	'='	7.0	nM	8.15			UO_0000065	15.43	0.29	6.60	5.13	False	CHEMBL644577	Compound was evaluated for inhibition of porcine plasma Angiotensin I converting enzyme by using fluorometric assay	B	BAO_0000357	single protein format	Sus scrofa	CHEMBL3559721	Plasma	None	None	CHEMBL1808	Angiotensin-converting enzyme	Homo sapiens	SINGLE PROTEIN	CHEMBL1122914	1	Scientific Literature	J. Med. Chem.	1985	None
CHEMBL1560	CAPTOPRIL	4	217.29	0	0.63	captopril	C[C@H](CS)C(=O)N1CCC[C@H]1C(=O)O	EC50	'='	21208.01	nM	4.67			UO_0000065	21.51	0.46	4.04	8.11	False	CHEMBL871552	Inhibition of human ACE C domain	B	BAO_0000357	single protein format	Homo sapiens	None	None	None	None	CHEMBL1808	Angiotensin-converting enzyme	Homo sapiens	SINGLE PROTEIN	CHEMBL1146875	1	Scientific Literature	Bioorg. Med. Chem. Lett.	2006	None
CHEMBL192441		0	344.43	0	2.97	22	CC(C)OC(=O)N1C[C@H](S)CC1CNCc1cc(F)ccc1F	IC50	'>'	100000.0	nM				UO_0000065					False	CHEMBL832631	Inhibitory concentration against human angiotensin I converting enzyme	B	BAO_0000357	single protein format	Homo sapiens	None	None	None	None	CHEMBL1808	Angiotensin-converting enzyme	Homo sapiens	SINGLE PROTEIN	CHEMBL1144347	1	Scientific Literature	J. Med. Chem.	2005	None
CHEMBL2296614		0	351.39	0	2.73	3a	O=C1CSC(=O)N1Cc1ccc(-c2ccccc2-c2nnn[nH]2)cc1	Inhibition						Not Active						False	CHEMBL3071359	Inhibition of ACE (unknown origin) using Hippuryl-His-Leu as substrate at 1 to 10 ug incubated for 10 min prior to substrate addition measured after 45 min by spectrophotometric analysis relative to control	B	BAO_0000357	single protein format	Homo sapiens	None	None	None	None	CHEMBL1808	Angiotensin-converting enzyme	Homo sapiens	SINGLE PROTEIN	CHEMBL3045976	1	Scientific Literature	Med Chem Res	2013	None
CHEMBL309601		0	354.34	0	1.47	8	C[C@H](NP(=O)(O)CCc1ccccc1)C(=O)N1CCC[C@H]1C(=O)O	Ki	'='	0.5	nM	9.30			UO_0000065	26.25	0.53	7.83	8.70	False	CHEMBL644711	Compound was evaluated for the inhibition of Angiotensin I converting enzyme	B	BAO_0000357	single protein format	None	None	None	None	None	CHEMBL1808	Angiotensin-converting enzyme	Homo sapiens	SINGLE PROTEIN	CHEMBL1122964	1	Scientific Literature	J. Med. Chem.	1985	None
CHEMBL214268	PHA-543613	1	271.32	0	1.65	14, PHA-543613	O=C(N[C@H]1CN2CCC1CC2)c1cc2ccoc2cn1	Inhibition	'<'	10.0	%				UO_0000187					False	CHEMBL854450	Inhibition of ACE at 1 uM	B	BAO_0000357	single protein format	Homo sapiens	None	None	None	None	CHEMBL1808	Angiotensin-converting enzyme	Homo sapiens	SINGLE PROTEIN	CHEMBL1138064	1	Scientific Literature	J. Med. Chem.	2006	None
CHEMBL2371918		0	388.47	0	0.00	18	NCCC[C@H](NC(=O)[C@@H]1Cc2ccccc2CN1)C(=O)N1CCC[C@H]1C(=O)O	Activity	'='	10.1	mU/ml									False	CHEMBL861822	Activity against ACE in bovine kidney	B	BAO_0000221	tissue-based format	Bos taurus	CHEMBL3638241	Kidney	None	None	CHEMBL1808	Angiotensin-converting enzyme	Homo sapiens	SINGLE PROTEIN	CHEMBL1146940	1	Scientific Literature	Bioorg. Med. Chem. Lett.	2006	None
CHEMBL383507		0	382.49	0	-0.08	14	NCCC[C@H](NC(=O)[C@@H](N)Cc1ccsc1)C(=O)N1CCC[C@H]1C(=O)O	Activity	'='	3.41	mU/ml									False	CHEMBL861822	Activity against ACE in bovine kidney	B	BAO_0000221	tissue-based format	Bos taurus	CHEMBL3638241	Kidney	None	None	CHEMBL1808	Angiotensin-converting enzyme	Homo sapiens	SINGLE PROTEIN	CHEMBL1146940	1	Scientific Literature	Bioorg. Med. Chem. Lett.	2006	None
CHEMBL205806		0	390.48	0	0.25	13	NCCC[C@H](NC(=O)C[C@@H](N)Cc1ccccc1)C(=O)N1CCC[C@H]1C(=O)O	Activity	'='	9.21	mU/ml									False	CHEMBL861822	Activity against ACE in bovine kidney	B	BAO_0000221	tissue-based format	Bos taurus	CHEMBL3638241	Kidney	None	None	CHEMBL1808	Angiotensin-converting enzyme	Homo sapiens	SINGLE PROTEIN	CHEMBL1146940	1	Scientific Literature	Bioorg. Med. Chem. Lett.	2006	None
CHEMBL378864		0	429.52	0	0.60	10	CN[C@@H](Cc1c[nH]c2ccccc12)C(=O)N[C@@H](CCCN)C(=O)N1CCC[C@H]1C(=O)O	Activity	'='	4.88	mU/ml									False	CHEMBL861822	Activity against ACE in bovine kidney	B	BAO_0000221	tissue-based format	Bos taurus	CHEMBL3638241	Kidney	None	None	CHEMBL1808	Angiotensin-converting enzyme	Homo sapiens	SINGLE PROTEIN	CHEMBL1146940	1	Scientific Literature	Bioorg. Med. Chem. Lett.	2006	None
CHEMBL205677		0	466.58	0	1.84	7	NCCCC[C@H](NC(=O)[C@@H](N)C(c1ccccc1)c1ccccc1)C(=O)N1CCC[C@H]1C(=O)O	Activity	'='	8.91	mU/ml									False	CHEMBL861822	Activity against ACE in bovine kidney	B	BAO_0000221	tissue-based format	Bos taurus	CHEMBL3638241	Kidney	None	None	CHEMBL1808	Angiotensin-converting enzyme	Homo sapiens	SINGLE PROTEIN	CHEMBL1146940	1	Scientific Literature	Bioorg. Med. Chem. Lett.	2006	None
CHEMBL205452		0	443.55	0	0.99	1	CN[C@@H](Cc1c[nH]c2ccccc12)C(=O)N[C@@H](CCCCN)C(=O)N1CCC[C@H]1C(=O)O	Inhibition	'='	39.07	%				UO_0000187					False	CHEMBL861823	Inhibition of ACE in bovine kidney	B	BAO_0000221	tissue-based format	Bos taurus	CHEMBL3638241	Kidney	None	None	CHEMBL1808	Angiotensin-converting enzyme	Homo sapiens	SINGLE PROTEIN	CHEMBL1146940	1	Scientific Literature	Bioorg. Med. Chem. Lett.	2006	None
CHEMBL205367		0	452.56	0	1.45	17	NCCC[C@H](NC(=O)[C@@H](N)C(c1ccccc1)c1ccccc1)C(=O)N1CCC[C@H]1C(=O)O	Inhibition	'='	27.67	%				UO_0000187					False	CHEMBL861823	Inhibition of ACE in bovine kidney	B	BAO_0000221	tissue-based format	Bos taurus	CHEMBL3638241	Kidney	None	None	CHEMBL1808	Angiotensin-converting enzyme	Homo sapiens	SINGLE PROTEIN	CHEMBL1146940	1	Scientific Literature	Bioorg. Med. Chem. Lett.	2006	None
CHEMBL205318		0	382.51	0	0.58	16	NCCC[C@H](NC(=O)[C@@H](N)CC1CCCCC1)C(=O)N1CCC[C@H]1C(=O)O	Inhibition	'='	30.78	%				UO_0000187					False	CHEMBL861823	Inhibition of ACE in bovine kidney	B	BAO_0000221	tissue-based format	Bos taurus	CHEMBL3638241	Kidney	None	None	CHEMBL1808	Angiotensin-converting enzyme	Homo sapiens	SINGLE PROTEIN	CHEMBL1146940	1	Scientific Literature	Bioorg. Med. Chem. Lett.	2006	None
CHEMBL205677		0	466.58	0	1.84	7	NCCCC[C@H](NC(=O)[C@@H](N)C(c1ccccc1)c1ccccc1)C(=O)N1CCC[C@H]1C(=O)O	Inhibition	'='	33.82	%				UO_0000187					False	CHEMBL861823	Inhibition of ACE in bovine kidney	B	BAO_0000221	tissue-based format	Bos taurus	CHEMBL3638241	Kidney	None	None	CHEMBL1808	Angiotensin-converting enzyme	Homo sapiens	SINGLE PROTEIN	CHEMBL1146940	1	Scientific Literature	Bioorg. Med. Chem. Lett.	2006	None
CHEMBL206021		0	380.45	0	-0.16	5	NCCCC[C@H](NC(=O)[C@@H](N)Cc1ccco1)C(=O)N1CCC[C@H]1C(=O)O	Inhibition	'='	10.09	%				UO_0000187					False	CHEMBL861823	Inhibition of ACE in bovine kidney	B	BAO_0000221	tissue-based format	Bos taurus	CHEMBL3638241	Kidney	None	None	CHEMBL1808	Angiotensin-converting enzyme	Homo sapiens	SINGLE PROTEIN	CHEMBL1146940	1	Scientific Literature	Bioorg. Med. Chem. Lett.	2006	None
CHEMBL205314		0	443.55	0	1.12	2	NCCCC[C@H](NC(=O)C[C@@H](N)Cc1c[nH]c2ccccc12)C(=O)N1CCC[C@H]1C(=O)O	Inhibition	'='	30.2	%				UO_0000187					False	CHEMBL861823	Inhibition of ACE in bovine kidney	B	BAO_0000221	tissue-based format	Bos taurus	CHEMBL3638241	Kidney	None	None	CHEMBL1808	Angiotensin-converting enzyme	Homo sapiens	SINGLE PROTEIN	CHEMBL1146940	1	Scientific Literature	Bioorg. Med. Chem. Lett.	2006	None
CHEMBL383507		0	382.49	0	-0.08	14	NCCC[C@H](NC(=O)[C@@H](N)Cc1ccsc1)C(=O)N1CCC[C@H]1C(=O)O	IC50	'='	600.0	nM	6.22			UO_0000065	16.27	0.33	6.30	4.48	False	CHEMBL861823	Inhibition of ACE in bovine kidney	B	BAO_0000221	tissue-based format	Bos taurus	CHEMBL3638241	Kidney	None	None	CHEMBL1808	Angiotensin-converting enzyme	Homo sapiens	SINGLE PROTEIN	CHEMBL1146940	1	Scientific Literature	Bioorg. Med. Chem. Lett.	2006	None
CHEMBL55433		0	188.23	0	-0.44	GI	CC[C@H](C)[C@H](NC(=O)CN)C(=O)O	IC50	'='	1202264.43	nM		Outside typical range		UO_0000065					False	CHEMBL858254	Biological activity was measured against Angiotensin I converting enzyme	B	BAO_0000357	single protein format	None	None	None	None	None	CHEMBL1808	Angiotensin-converting enzyme	Homo sapiens	SINGLE PROTEIN	CHEMBL1128468	1	Scientific Literature	J. Med. Chem.	1995	None
CHEMBL1560	CAPTOPRIL	4	217.29	0	0.63	captopril	C[C@H](CS)C(=O)N1CCC[C@H]1C(=O)O	EC50	'='	1422656.33	nM		Outside typical range		UO_0000065					False	CHEMBL871553	Inhibition of human ACE Y1096F mutant	B	BAO_0000357	single protein format	Homo sapiens	None	None	None	None	CHEMBL1808	Angiotensin-converting enzyme	Homo sapiens	SINGLE PROTEIN	CHEMBL1146875	1	Scientific Literature	Bioorg. Med. Chem. Lett.	2006	None
CHEMBL435	HYDROCHLOROTHIAZIDE	4	297.75	0	-0.35	hydrochlorothiazide	NS(=O)(=O)c1cc2c(cc1Cl)NCNS2(=O)=O	ED50	'>'	100.0	mg.kg-1				UO_0000308					False	CHEMBL648700	In vitro inhibitory activity against angiotensin I converting enzyme (ACE) in dog	B	BAO_0000357	single protein format	None	None	None	None	None	CHEMBL1808	Angiotensin-converting enzyme	Homo sapiens	SINGLE PROTEIN	CHEMBL1124789	1	Scientific Literature	J. Med. Chem.	1990	None
CHEMBL381557		0	431.49	1	0.04	11	NCCC[C@H](NC(=O)[C@@H](N)Cc1c[nH]c2ccc(O)cc12)C(=O)N1CCC[C@H]1C(=O)O	Activity	'='	4.2	mU/ml									False	CHEMBL861822	Activity against ACE in bovine kidney	B	BAO_0000221	tissue-based format	Bos taurus	CHEMBL3638241	Kidney	None	None	CHEMBL1808	Angiotensin-converting enzyme	Homo sapiens	SINGLE PROTEIN	CHEMBL1146940	1	Scientific Literature	Bioorg. Med. Chem. Lett.	2006	None
CHEMBL205806		0	390.48	0	0.25	13	NCCC[C@H](NC(=O)C[C@@H](N)Cc1ccccc1)C(=O)N1CCC[C@H]1C(=O)O	Inhibition	'='	31.72	%				UO_0000187					False	CHEMBL861823	Inhibition of ACE in bovine kidney	B	BAO_0000221	tissue-based format	Bos taurus	CHEMBL3638241	Kidney	None	None	CHEMBL1808	Angiotensin-converting enzyme	Homo sapiens	SINGLE PROTEIN	CHEMBL1146940	1	Scientific Literature	Bioorg. Med. Chem. Lett.	2006	None
CHEMBL381993		0	429.52	0	0.73	12	NCCC[C@H](NC(=O)C[C@@H](N)Cc1c[nH]c2ccccc12)C(=O)N1CCC[C@H]1C(=O)O	Inhibition	'='	9.13	%				UO_0000187					False	CHEMBL861823	Inhibition of ACE in bovine kidney	B	BAO_0000221	tissue-based format	Bos taurus	CHEMBL3638241	Kidney	None	None	CHEMBL1808	Angiotensin-converting enzyme	Homo sapiens	SINGLE PROTEIN	CHEMBL1146940	1	Scientific Literature	Bioorg. Med. Chem. Lett.	2006	None
CHEMBL208622		0	391.47	0	1.01	9	NCCCC[C@H](NC(=O)CCc1ccc(O)cc1)C(=O)N1CCC[C@H]1C(=O)O	Inhibition	'='	29.32	%				UO_0000187					False	CHEMBL861823	Inhibition of ACE in bovine kidney	B	BAO_0000221	tissue-based format	Bos taurus	CHEMBL3638241	Kidney	None	None	CHEMBL1808	Angiotensin-converting enzyme	Homo sapiens	SINGLE PROTEIN	CHEMBL1146940	1	Scientific Literature	Bioorg. Med. Chem. Lett.	2006	None
CHEMBL205494		0	396.53	0	0.97	6	NCCCC[C@H](NC(=O)[C@@H](N)CC1CCCCC1)C(=O)N1CCC[C@H]1C(=O)O	Inhibition	'='	3.71	%				UO_0000187					False	CHEMBL861823	Inhibition of ACE in bovine kidney	B	BAO_0000221	tissue-based format	Bos taurus	CHEMBL3638241	Kidney	None	None	CHEMBL1808	Angiotensin-converting enzyme	Homo sapiens	SINGLE PROTEIN	CHEMBL1146940	1	Scientific Literature	Bioorg. Med. Chem. Lett.	2006	None
CHEMBL205494		0	396.53	0	0.97	6	NCCCC[C@H](NC(=O)[C@@H](N)CC1CCCCC1)C(=O)N1CCC[C@H]1C(=O)O	Activity	'='	13.11	mU/ml									False	CHEMBL861822	Activity against ACE in bovine kidney	B	BAO_0000221	tissue-based format	Bos taurus	CHEMBL3638241	Kidney	None	None	CHEMBL1808	Angiotensin-converting enzyme	Homo sapiens	SINGLE PROTEIN	CHEMBL1146940	1	Scientific Literature	Bioorg. Med. Chem. Lett.	2006	None
[truncated: 315 more rows]
