# Supplementary material for: PyRMD Studio: A Unified Suite for Next-Generation, AI-Powered Virtual Screening
Source: J Chem Inf Model. 2026 May 19;66(11):6197–203. doi: 10.1021/acs.jcim.6c00648 (PMC13250901; doi:10.1021/acs.jcim.6c00648)
Supplement: Supplementary file 1 [file ci6c00648_si_001.zip › DATA/ada17_chembl.csv]

Molecule ChEMBL ID	Molecule Name	Molecule Max Phase	Molecular Weight	#RO5 Violations	AlogP	Compound Key	Smiles	Standard Type	Standard Relation	Standard Value	Standard Units	pChEMBL Value	Data Validity Comment	Comment	Uo Units	Ligand Efficiency BEI	Ligand Efficiency LE	Ligand Efficiency LLE	Ligand Efficiency SEI	Potential Duplicate	Assay ChEMBL ID	Assay Description	Assay Type	BAO Format ID	BAO Label	Assay Organism	Assay Tissue ChEMBL ID	Assay Tissue Name	Assay Cell Type	Assay Subcellular Fraction	Target ChEMBL ID	Target Name	Target Organism	Target Type	Document ChEMBL ID	Source ID	Source Description	Document Journal	Document Year	Cell ChEMBL ID
CHEMBL19005		0	467.34	0	3.10	1	CC#CCOc1ccc(S(=O)(=O)N(C)c2c(C)cc(Br)cc2C(=O)NO)cc1	Inhibition												False	CHEMBL873712	Inhibitory activity against TACE[ADAM metallopeptidase domain 17] in isolated enzyme assay	B	BAO_0000357	single protein format	Homo sapiens	None	None	None	None	CHEMBL3706	ADAM17	Homo sapiens	SINGLE PROTEIN	CHEMBL1141066	1	Scientific Literature	Bioorg. Med. Chem. Lett.	2005	None
CHEMBL194237		0	431.49	0	-0.77	5h	CC#CCOc1ccc(S(=O)(=O)N2CCN(S(C)(=O)=O)CC2C(=O)NO)cc1	IC50	'='	7.0	nM	8.15			UO_0000065	18.90	0.40	8.92	6.12	False	CHEMBL880257	Inhibitory activity against TACE[ADAM metallopeptidase domain 17] in isolated enzyme assay	B	BAO_0000357	single protein format	Homo sapiens	None	None	None	None	CHEMBL3706	ADAM17	Homo sapiens	SINGLE PROTEIN	CHEMBL1141066	1	Scientific Literature	Bioorg. Med. Chem. Lett.	2005	None
CHEMBL78255		0	483.38	0	2.77	26	COc1ccc(S(=O)(=O)C2(C(=O)NO)CCN(Cc3ccc(Br)cc3)CC2)cc1	Inhibition	'='	71.0	%				UO_0000187					False	CHEMBL820584	Inhibition of Tumor necrosis factor alpha converting enzyme (TACE) at 10 uM	B	BAO_0000357	single protein format	None	None	None	None	None	CHEMBL3706	ADAM17	Homo sapiens	SINGLE PROTEIN	CHEMBL1145787	1	Scientific Literature	J. Med. Chem.	2003	None
CHEMBL78478		0	476.60	0	3.19	40	CCCCOc1ccc(S(=O)(=O)C2(C(=O)NO)CCN(Cc3ccc(OC)cc3)CC2)cc1	IC50	'='	208.0	nM	6.68			UO_0000065	14.02	0.28	3.49	6.35	False	CHEMBL812727	In vitro inhibitory activity against tumor necrosis factor alpha converting enzyme (TACE).	B	BAO_0000357	single protein format	None	None	None	None	None	CHEMBL3706	ADAM17	Homo sapiens	SINGLE PROTEIN	CHEMBL1145787	1	Scientific Literature	J. Med. Chem.	2003	None
CHEMBL343021		0	553.68	1	0.69	3q	CNC(=O)[C@@H](NC(=O)[C@H](CC(C)C)[C@H](NS(=O)(=O)c1ccc2c(c1)CCC(=O)N2C)C(=O)NO)C(C)(C)C	IC50	'='	3000.0	nM	5.52			UO_0000065					False	CHEMBL819949	Inhibition of TNF(tumor necrosis factor) in human blood	F	BAO_0000019	assay format	None	None	None	None	None	CHEMBL3706	ADAM17	Homo sapiens	SINGLE PROTEIN	CHEMBL1132484	1	Scientific Literature	J. Med. Chem.	1999	None
CHEMBL463395		0	518.59	1	4.12	11i, enantiomer-2	CC#CCOc1ccc(S(=O)(=O)NC(Cc2c[nH]c3ccc(OCc4ccccc4)cc23)C(=O)O)cc1	IC50	'='	370.0	nM	6.43			UO_0000065	12.40	0.24	2.31	5.46	False	CHEMBL1035210	Inhibition of TACE by FRET assay	B	BAO_0000357	single protein format	None	None	None	None	None	CHEMBL3706	ADAM17	Homo sapiens	SINGLE PROTEIN	CHEMBL1137760	1	Scientific Literature	Bioorg. Med. Chem.	2009	None
CHEMBL148331		0	609.72	1	2.60	6l	CNC(=O)[C@@H](NC(=O)[C@H](CCCCOCc1ccccc1)[C@H](OCc1ccc2c(cnc(=O)n2C)c1)C(=O)NO)C(C)(C)C	IC50	'='	0.8	nM	9.10			UO_0000065	14.92	0.28	6.50	5.65	False	CHEMBL820592	Inhibitory activity against Tumor necrosis factor alpha-converting enzyme (TACE) in blood.	B	BAO_0000221	tissue-based format	None	CHEMBL3638178	Blood	None	None	CHEMBL3706	ADAM17	Homo sapiens	SINGLE PROTEIN	CHEMBL1132484	1	Scientific Literature	J. Med. Chem.	1999	None
CHEMBL68271		0	503.58	1	4.58	4h	COc1ccc(S(=O)(=O)N(Cc2cccnc2)c2c(C(=O)NO)cc(C)cc2-c2ccccc2)cc1	IC50	'='	133.0	nM	6.88			UO_0000065	13.65	0.26	2.30	6.32	False	CHEMBL805974	In vitro inhibition of TNF-alpha converting enzyme (TACE)	B	BAO_0000357	single protein format	None	None	None	None	None	CHEMBL3706	ADAM17	Homo sapiens	SINGLE PROTEIN	CHEMBL1133916	1	Scientific Literature	Bioorg. Med. Chem. Lett.	2001	None
CHEMBL64586		0	420.47	0	2.31	2f	Cc1cc(COc2ccc(N3CC[C@H]([C@H](N)C(=O)NO)C3=O)cc2)c2ccccc2n1	IC50	'='	1700.0	nM	5.77			UO_0000065					False	CHEMBL702320	Inhibition of TNF-alpha production from LPS stimulated human whole blood.	F	BAO_0000221	tissue-based format	Homo sapiens	CHEMBL3638178	Blood	None	None	CHEMBL3706	ADAM17	Homo sapiens	SINGLE PROTEIN	CHEMBL1136542	1	Scientific Literature	Bioorg. Med. Chem. Lett.	2003	None
CHEMBL209970		0	472.59	0	1.19	45	CC#CCOc1ccc(S(=O)(=O)CC2(C(=O)NO)CCN(S(=O)(=O)C(C)C)CC2)cc1	IC50	'='	1.5	nM	8.82			UO_0000065	18.67	0.39	7.63	6.78	True	CHEMBL1002953	Inhibition of TACE	B	BAO_0000357	single protein format	None	None	None	None	None	CHEMBL3706	ADAM17	Homo sapiens	SINGLE PROTEIN	CHEMBL1141723	1	Scientific Literature	Bioorg. Med. Chem.	2008	None
CHEMBL417212		0	520.59	1	3.88	2k	CCCCOC(=O)N[C@H](C(=O)NO)[C@H]1CCN(c2ccc(OCc3cc(C)nc4ccccc34)cc2)C1=O	IC50	'='	6830.0	nM	5.17			UO_0000065					False	CHEMBL702320	Inhibition of TNF-alpha production from LPS stimulated human whole blood.	F	BAO_0000221	tissue-based format	Homo sapiens	CHEMBL3638178	Blood	None	None	CHEMBL3706	ADAM17	Homo sapiens	SINGLE PROTEIN	CHEMBL1136542	1	Scientific Literature	Bioorg. Med. Chem. Lett.	2003	None
CHEMBL391676		0	541.67	1	1.91	19	CC#CCOc1ccc(S(=O)(=O)CC2(C(=O)NO)CCN(S(=O)(=O)c3nc(C)sc3C)CC2)cc1	IC50	'<'	1.0	nM				UO_0000065					False	CHEMBL889856	Inhibition of TACE	B	BAO_0000357	single protein format	None	None	None	None	None	CHEMBL3706	ADAM17	Homo sapiens	SINGLE PROTEIN	CHEMBL1146270	1	Scientific Literature	Bioorg. Med. Chem. Lett.	2007	None
CHEMBL443884		0	564.69	1	4.70	36	CN(C)[C@@H]1CCN(C(=O)[C@@]2(Cc3ccc(OCc4cc(-c5ccccc5)nc5ccccc45)cc3)C[C@@H]2C(=O)NO)C1	Ki	'='	0.38	nM	9.42			UO_0000065	16.68	0.31	4.72	9.92	False	CHEMBL1001173	Inhibition of human recombinant TACE	B	BAO_0000357	single protein format	Homo sapiens	None	None	None	None	CHEMBL3706	ADAM17	Homo sapiens	SINGLE PROTEIN	CHEMBL1139393	1	Scientific Literature	Bioorg. Med. Chem. Lett.	2008	None
CHEMBL523930		0	452.48	0	3.88	14	CCOC(=O)[C@@]1(Cc2ccc(OCc3cc(C)nc4ccccc34)c(F)c2)C[C@@H]1C(=O)NO	Ki	'='	5.0	nM	8.30			UO_0000065	18.35	0.34	4.42	8.49	False	CHEMBL1001173	Inhibition of human recombinant TACE	B	BAO_0000357	single protein format	Homo sapiens	None	None	None	None	CHEMBL3706	ADAM17	Homo sapiens	SINGLE PROTEIN	CHEMBL1139393	1	Scientific Literature	Bioorg. Med. Chem. Lett.	2008	None
CHEMBL302002		0	420.47	0	2.45	2p	Cc1cc(COc2ccc(N3CC[C@](N)(CC(=O)NO)C3=O)cc2)c2ccccc2n1	IC50	'='	4800.0	nM	5.32			UO_0000065					False	CHEMBL702320	Inhibition of TNF-alpha production from LPS stimulated human whole blood.	F	BAO_0000221	tissue-based format	Homo sapiens	CHEMBL3638178	Blood	None	None	CHEMBL3706	ADAM17	Homo sapiens	SINGLE PROTEIN	CHEMBL1136542	1	Scientific Literature	Bioorg. Med. Chem. Lett.	2003	None
CHEMBL292546		0	474.56	0	3.44	2h	Cc1cc(COc2ccc(N3CC[C@H]([C@@H](C(=O)NO)N4CCCC4)C3=O)cc2)c2ccccc2n1	IC50	'>'	10000.0	nM				UO_0000065					False	CHEMBL702320	Inhibition of TNF-alpha production from LPS stimulated human whole blood.	F	BAO_0000221	tissue-based format	Homo sapiens	CHEMBL3638178	Blood	None	None	CHEMBL3706	ADAM17	Homo sapiens	SINGLE PROTEIN	CHEMBL1136542	1	Scientific Literature	Bioorg. Med. Chem. Lett.	2003	None
CHEMBL243022		0	297.40	0	1.39	4a	CC#CCOc1ccc(S(=O)(=O)N2CC(S)C2)cc1	Ki	'='	13.0	nM	7.89			UO_0000065	26.52	0.57	6.50	16.92	False	CHEMBL891412	Inhibition of TNF-alpha converting enzyme	B	BAO_0000357	single protein format	None	None	None	None	None	CHEMBL3706	ADAM17	Homo sapiens	SINGLE PROTEIN	CHEMBL1147178	1	Scientific Literature	Bioorg. Med. Chem. Lett.	2007	None
CHEMBL381224		0	463.54	0	1.17	5f	CC#CCOc1ccc(S(=O)(=O)N2CCN(C(=O)c3cccs3)CC2C(=O)NO)cc1	IC50	'='	12.0	nM	7.92			UO_0000065	17.09	0.35	6.75	6.81	False	CHEMBL880257	Inhibitory activity against TACE[ADAM metallopeptidase domain 17] in isolated enzyme assay	B	BAO_0000357	single protein format	Homo sapiens	None	None	None	None	CHEMBL3706	ADAM17	Homo sapiens	SINGLE PROTEIN	CHEMBL1141066	1	Scientific Literature	Bioorg. Med. Chem. Lett.	2005	None
CHEMBL434187		0	424.54	0	2.01	5l	CC#CCOc1ccc(S(=O)(=O)N2CCSC3(CCCC3)C2C(=O)NO)cc1	IC50	'='	43.0	nM	7.37			UO_0000065	17.35	0.36	5.36	7.68	False	CHEMBL880257	Inhibitory activity against TACE[ADAM metallopeptidase domain 17] in isolated enzyme assay	B	BAO_0000357	single protein format	Homo sapiens	None	None	None	None	CHEMBL3706	ADAM17	Homo sapiens	SINGLE PROTEIN	CHEMBL1141066	1	Scientific Literature	Bioorg. Med. Chem. Lett.	2005	None
CHEMBL250503		0	484.57	0	2.60	12i	CC#CCOc1ccc(S(=O)(=O)CC2(C(=O)NO)CCCN(C(=O)c3cccc(C)c3)C2)cc1	IC50	'='	5.0	nM	8.30			UO_0000065	17.13	0.33	5.70	7.35	False	CHEMBL888218	Inhibition of TACE by FRET assay	B	BAO_0000357	single protein format	None	None	None	None	None	CHEMBL3706	ADAM17	Homo sapiens	SINGLE PROTEIN	CHEMBL1140008	1	Scientific Literature	Bioorg. Med. Chem. Lett.	2007	None
CHEMBL250708		0	472.59	0	1.19	12l	CC#CCOc1ccc(S(=O)(=O)CC2(C(=O)NO)CCCN(S(=O)(=O)C(C)C)C2)cc1	IC50	'='	5.4	nM	8.27			UO_0000065	17.49	0.36	7.08	6.36	False	CHEMBL888218	Inhibition of TACE by FRET assay	B	BAO_0000357	single protein format	None	None	None	None	None	CHEMBL3706	ADAM17	Homo sapiens	SINGLE PROTEIN	CHEMBL1140008	1	Scientific Literature	Bioorg. Med. Chem. Lett.	2007	None
CHEMBL250504		0	528.63	1	2.83	12k	CC#CCOc1ccc(S(=O)(=O)CC2(C(=O)NO)CCCN(C(=O)c3ccc(COCC)cc3)C2)cc1	IC50	'='	3.0	nM	8.52			UO_0000065	16.12	0.31	5.69	6.97	False	CHEMBL888218	Inhibition of TACE by FRET assay	B	BAO_0000357	single protein format	None	None	None	None	None	CHEMBL3706	ADAM17	Homo sapiens	SINGLE PROTEIN	CHEMBL1140008	1	Scientific Literature	Bioorg. Med. Chem. Lett.	2007	None
CHEMBL399098		0	484.57	0	2.60	12j	CC#CCOc1ccc(S(=O)(=O)CC2(C(=O)NO)CCCN(C(=O)c3ccc(C)cc3)C2)cc1	IC50	'='	8.8	nM	8.06			UO_0000065	16.62	0.32	5.46	7.13	False	CHEMBL888218	Inhibition of TACE by FRET assay	B	BAO_0000357	single protein format	None	None	None	None	None	CHEMBL3706	ADAM17	Homo sapiens	SINGLE PROTEIN	CHEMBL1140008	1	Scientific Literature	Bioorg. Med. Chem. Lett.	2007	None
CHEMBL369302		0	471.54	0	1.50	17a	CC#CCOc1ccc(S(=O)(=O)N2CCN(C(=O)c3ccccc3)CCC2C(=O)NO)cc1	IC50	'='	10.0	nM	8.00			UO_0000065	16.97	0.33	6.50	6.88	False	CHEMBL833550	Inhibitory concentration against TNF-alpha converting enzyme at 1 uM	B	BAO_0000357	single protein format	None	None	None	None	None	CHEMBL3706	ADAM17	Homo sapiens	SINGLE PROTEIN	CHEMBL1140260	1	Scientific Literature	Bioorg. Med. Chem. Lett.	2005	None
CHEMBL97962		0	513.55	1	2.87	8h	COc1ccc(S(=O)(=O)N2Cc3ccccc3N(C(=O)c3cc(F)ccc3C)CC2C(=O)NO)cc1	IC50	'='	271.0	nM	6.57			UO_0000065	12.79	0.25	3.70	5.65	False	CHEMBL805973	Concentration required in vitro to inhibit TNF-alpha converting enzyme (TACE)	B	BAO_0000357	single protein format	None	None	None	None	None	CHEMBL3706	ADAM17	Homo sapiens	SINGLE PROTEIN	CHEMBL1135203	1	Scientific Literature	Bioorg. Med. Chem. Lett.	2002	None
CHEMBL115653	CIPEMASTAT	0	436.55	0	1.99	trocade	CN1C(=O)N(C[C@H](C(=O)NO)[C@@H](CC2CCCC2)C(=O)N2CCCCC2)C(=O)C1(C)C	Ki	'='	230.0	nM	6.64			UO_0000065	15.21	0.29	4.65	6.02	False	CHEMBL870008	Binding affinity to recombinant TACE	B	BAO_0000357	single protein format	Homo sapiens	None	None	None	None	CHEMBL3706	ADAM17	Homo sapiens	SINGLE PROTEIN	CHEMBL1147690	1	Scientific Literature	Bioorg. Med. Chem. Lett.	2006	None
CHEMBL316725		0	632.75	1	4.95	8e	COCCOc1cc(CCC[C@H]2C(=O)N[C@H](C(=O)c3ccccc3)Cc3ccc(cc3)OCCCC[C@@H]2C(=O)NO)cc(OC)c1	IC50	'='	15000.0	nM	4.82			UO_0000065					True	CHEMBL807832	Concentration required to inhibit the release of tumor necrosis factor -alpha (TNF-alpha) in THP-1 cellular assay.	F	BAO_0000219	cell-based format	None	None	None	THP-1	None	CHEMBL3706	ADAM17	Homo sapiens	SINGLE PROTEIN	CHEMBL1133837	1	Scientific Literature	Bioorg. Med. Chem. Lett.	2001	CHEMBL3307574
CHEMBL204048		0	427.48	0	2.54	7b	Cc1cc(COc2ccc(N3C(C(=O)NO)CCS3(=O)=O)cc2)c2ccccc2n1	IC50	'='	5.9	nM	8.23			UO_0000065	19.25	0.37	5.69	7.56	False	CHEMBL862516	Inhibitory activity against TACE	B	BAO_0000357	single protein format	Homo sapiens	None	None	None	None	CHEMBL3706	ADAM17	Homo sapiens	SINGLE PROTEIN	CHEMBL1138127	1	Scientific Literature	Bioorg. Med. Chem. Lett.	2006	None
CHEMBL222935		0	293.39	0	2.71	21	CC#CCOc1ccc(SC(C(=O)NO)C(C)C)cc1	IC50	'='	157.0	nM	6.80			UO_0000065	23.19	0.46	4.09	11.62	False	CHEMBL919968	Inhibition of TACE	B	BAO_0000357	single protein format	Homo sapiens	None	None	None	None	CHEMBL3706	ADAM17	Homo sapiens	SINGLE PROTEIN	CHEMBL1149252	1	Scientific Literature	J. Med. Chem.	2004	None
CHEMBL375319		0	329.42	0	2.31	14	CCCCCCC(C(=O)NO)S(=O)(=O)c1ccc(OC)cc1	IC50	'='	966.0	nM	6.01			UO_0000065	18.26	0.37	3.71	6.49	False	CHEMBL919968	Inhibition of TACE	B	BAO_0000357	single protein format	Homo sapiens	None	None	None	None	CHEMBL3706	ADAM17	Homo sapiens	SINGLE PROTEIN	CHEMBL1149252	1	Scientific Literature	J. Med. Chem.	2004	None
CHEMBL225331		0	535.46	1	3.56	60	CCC#CCOc1ccc(S(=O)(=O)C2(C(=O)NO)CCN(Cc3ccc(Br)cc3)CC2)cc1	IC50	'='	188.0	nM	6.73			UO_0000065	12.56	0.28	3.17	7.01	False	CHEMBL919968	Inhibition of TACE	B	BAO_0000357	single protein format	Homo sapiens	None	None	None	None	CHEMBL3706	ADAM17	Homo sapiens	SINGLE PROTEIN	CHEMBL1149252	1	Scientific Literature	J. Med. Chem.	2004	None
CHEMBL197877		0	380.47	0	1.22	72	CC#CCOc1ccc(S(=O)(=O)C2(C(=O)NO)CCN(CC)CC2)cc1	IC50	'='	80.0	nM	7.10			UO_0000065	18.65	0.37	5.88	7.40	False	CHEMBL919968	Inhibition of TACE	B	BAO_0000357	single protein format	Homo sapiens	None	None	None	None	CHEMBL3706	ADAM17	Homo sapiens	SINGLE PROTEIN	CHEMBL1149252	1	Scientific Literature	J. Med. Chem.	2004	None
CHEMBL43087		0	400.41	0	-1.95	5	CC#CCOc1ccc(S(=O)(=O)N2C[C@@H](O)[C@@H](O)[C@H](O)[C@@H]2C(=O)NO)cc1	IC50	'='	28.0	nM	7.55			UO_0000065	18.86	0.38	9.50	4.82	False	CHEMBL675248	Inhibition of heparin-binding HB-EGF shedding	B	BAO_0000357	single protein format	None	None	None	None	None	CHEMBL3706	ADAM17	Homo sapiens	SINGLE PROTEIN	CHEMBL1149139	1	Scientific Literature	J. Med. Chem.	2004	None
CHEMBL283026		0	466.49	0	1.85	3	COC(=O)[C@@H]1CCN(S(=O)(=O)c2ccc(OCc3ccc(F)cc3)cc2)[C@@H](C(=O)NO)C1	IC50	'='	5.0	nM	8.30			UO_0000065	17.79	0.35	6.45	6.79	False	CHEMBL816559	Inhibitory concentration against recombinant tumor necrosis factor alpha converting enzyme	B	BAO_0000357	single protein format	None	None	None	None	None	CHEMBL3706	ADAM17	Homo sapiens	SINGLE PROTEIN	CHEMBL1135115	1	Scientific Literature	Bioorg. Med. Chem. Lett.	2002	None
CHEMBL212411		0	485.56	0	1.87	17n	CC#CCOc1ccc(S(=O)(=O)CC2(C(=O)NO)CCN(C(=O)c3ccccc3N)CC2)cc1	IC50	'='	1.7	nM	8.77			UO_0000065	18.06	0.35	6.90	6.31	False	CHEMBL868588	Inhibition of TACE by FRET assay	B	BAO_0000357	single protein format	Homo sapiens	None	None	None	None	CHEMBL3706	ADAM17	Homo sapiens	SINGLE PROTEIN	CHEMBL1138965	1	Scientific Literature	Bioorg. Med. Chem. Lett.	2006	None
CHEMBL211487		0	436.53	0	1.78	17d	CC#CCOc1ccc(S(=O)(=O)CC2(C(=O)NO)CCN(C(=O)CCC)CC2)cc1	IC50	'='	2.2	nM	8.66			UO_0000065	19.83	0.39	6.88	7.66	False	CHEMBL868588	Inhibition of TACE by FRET assay	B	BAO_0000357	single protein format	Homo sapiens	None	None	None	None	CHEMBL3706	ADAM17	Homo sapiens	SINGLE PROTEIN	CHEMBL1138965	1	Scientific Literature	Bioorg. Med. Chem. Lett.	2006	None
CHEMBL312770		0	432.54	0	2.44	27	COc1ccc(S(=O)(=O)C2(C(=O)NO)CCN(CCCc3ccccc3)CC2)cc1	IC50	'='	503.0	nM	6.30			UO_0000065	14.56	0.29	3.86	6.56	False	CHEMBL812727	In vitro inhibitory activity against tumor necrosis factor alpha converting enzyme (TACE).	B	BAO_0000357	single protein format	None	None	None	None	None	CHEMBL3706	ADAM17	Homo sapiens	SINGLE PROTEIN	CHEMBL1145787	1	Scientific Literature	J. Med. Chem.	2003	None
CHEMBL259032		0	481.55	0	4.20	49	Cc1cc(COc2cccc([C@@]3(C(=O)NCc4ccccc4)C[C@H]3C(=O)NO)c2)c2ccccc2n1	Ki	'='	140.0	nM	6.85			UO_0000065	14.23	0.26	2.65	6.82	False	CHEMBL933411	Inhibition of human recombinant TACE	B	BAO_0000357	single protein format	Homo sapiens	None	None	None	None	CHEMBL3706	ADAM17	Homo sapiens	SINGLE PROTEIN	CHEMBL1141652	1	Scientific Literature	J. Med. Chem.	2008	None
CHEMBL301157		0	343.41	0	0.73	31	CC(C)C[C@H](C(=O)NO)N1CCNc2cc(O)ccc2S1(=O)=O	IC50	'='	9500.0	nM	5.02			UO_0000065					False	CHEMBL756138	Ability to suppress the formation of TNF-aplha in human peripheral blood mononuclear cell assay(PBMC)	F	BAO_0000019	assay format	None	None	None	None	None	CHEMBL3706	ADAM17	Homo sapiens	SINGLE PROTEIN	CHEMBL1145029	1	Scientific Literature	J. Med. Chem.	2003	None
CHEMBL272422		0	326.35	0	1.51	52	NC(=O)C1(c2cccc(OCc3ccccc3)c2)CC1C(=O)NO	Ki	'='	1200.0	nM	5.92			UO_0000065	18.14	0.34	4.41	5.82	False	CHEMBL933411	Inhibition of human recombinant TACE	B	BAO_0000357	single protein format	Homo sapiens	None	None	None	None	CHEMBL3706	ADAM17	Homo sapiens	SINGLE PROTEIN	CHEMBL1141652	1	Scientific Literature	J. Med. Chem.	2008	None
CHEMBL206930		0	447.54	0	4.31	7a	Cc1cc(COc2ccc(C(=O)NCC3(C(=O)NO)CCCCC3)cc2)c2ccccc2n1	IC50	'>'	3000.0	nM				UO_0000065					False	CHEMBL865120	Inhibition of LPS-stimulated TNFalpha production in human whole blood	F	BAO_0000221	tissue-based format	Homo sapiens	CHEMBL3638178	Blood	None	None	CHEMBL3706	ADAM17	Homo sapiens	SINGLE PROTEIN	CHEMBL1147697	1	Scientific Literature	Bioorg. Med. Chem. Lett.	2006	None
CHEMBL52129		0	271.30	0	-0.39	12	O=C(CN1CCNc2ccccc2S1(=O)=O)NO	Ki	'>'	1000.0	nM				UO_0000065					False	CHEMBL813237	In vitro inhibitory activity against porcine tumor necrosis factor alpha converting enzyme (pTACE)	B	BAO_0000357	single protein format	Sus scrofa	None	None	None	None	CHEMBL3706	ADAM17	Homo sapiens	SINGLE PROTEIN	CHEMBL1145029	1	Scientific Literature	J. Med. Chem.	2003	None
CHEMBL402747		0	284.40	0	2.18	8b	CC#CCOc1ccc(S(=O)(=O)CCCS)cc1	Ki	'='	10.0	nM	8.00			UO_0000065	28.13	0.61	5.82	18.45	True	CHEMBL928857	Inhibition of TACE	B	BAO_0000357	single protein format	None	None	None	None	None	CHEMBL3706	ADAM17	Homo sapiens	SINGLE PROTEIN	CHEMBL1140798	1	Scientific Literature	Bioorg. Med. Chem. Lett.	2008	None
CHEMBL78299		0	476.60	0	2.84	1a	COc1ccc(S(=O)(=O)C(C)(Cc2ccc(OCCN3CCCCC3)cc2)C(=O)NO)cc1	Inhibition	'='	41.0	%				UO_0000187					False	CHEMBL820584	Inhibition of Tumor necrosis factor alpha converting enzyme (TACE) at 10 uM	B	BAO_0000357	single protein format	None	None	None	None	None	CHEMBL3706	ADAM17	Homo sapiens	SINGLE PROTEIN	CHEMBL1145787	1	Scientific Literature	J. Med. Chem.	2003	None
CHEMBL293074		0	493.58	0	2.62	33	COc1cc(COc2ccc3c(c2)NCCN([C@H](CC(C)C)C(=O)NO)S3(=O)=O)cc(OC)c1	Ki	'='	17.0	nM	7.77			UO_0000065	15.74	0.31	5.15	6.15	False	CHEMBL813237	In vitro inhibitory activity against porcine tumor necrosis factor alpha converting enzyme (pTACE)	B	BAO_0000357	single protein format	Sus scrofa	None	None	None	None	CHEMBL3706	ADAM17	Homo sapiens	SINGLE PROTEIN	CHEMBL1145029	1	Scientific Literature	J. Med. Chem.	2003	None
CHEMBL236572		0	466.56	0	2.39	2d	CC#CCOc1ccc(S(=O)(=O)CC2(C(=O)NO)CCN(C(=O)OC(C)(C)C)CC2)cc1	IC50	'='	2.0	nM	8.70			UO_0000065	18.64	0.37	6.31	7.12	False	CHEMBL1007511	Inhibition of human TACE catalytic domain expressed in CHO cells by FRET assay	B	BAO_0000219	cell-based format	Homo sapiens	None	None	CHO	None	CHEMBL3706	ADAM17	Homo sapiens	SINGLE PROTEIN	CHEMBL1136975	1	Scientific Literature	Bioorg. Med. Chem. Lett.	2009	CHEMBL3308072
CHEMBL469142		0	419.48	0	4.09	81A	CCc1cc(COc2ccc(N3CCN(C(C)C(=O)O)C3=O)cc2)c2ccccc2n1	Inhibition	'='	49.0	%				UO_0000187					False	CHEMBL1025458	Inhibition of TACE in human THP1 cell lysate at 0.1 uM/L by spectrofluorimetric ELISA relative to control	B	BAO_0000219	cell-based format	Homo sapiens	None	None	THP-1	None	CHEMBL3706	ADAM17	Homo sapiens	SINGLE PROTEIN	CHEMBL1136879	1	Scientific Literature	Bioorg. Med. Chem.	2009	CHEMBL3307574
CHEMBL299141		0	608.71	1	3.27	42	COc1cc(COc2ccc3c(c2)NCCN([C@H](CCCCNC(=O)OC(C)(C)C)C(=O)NO)S3(=O)=O)cc(OC)c1	Inhibition	'='	3.0	%				UO_0000187					False	CHEMBL698102	Ability to suppress the formation of TNF-aplha in human whole blood assay (WBA) at a concentration of 10(uM)	F	BAO_0000221	tissue-based format	None	CHEMBL3638178	Blood	None	None	CHEMBL3706	ADAM17	Homo sapiens	SINGLE PROTEIN	CHEMBL1145029	1	Scientific Literature	J. Med. Chem.	2003	None
CHEMBL431926		0	433.53	0	2.60	32	CC(C)C[C@H](C(=O)NO)N1CCNc2cc(OCc3ccccc3)ccc2S1(=O)=O	Ki	'='	177.0	nM	6.75			UO_0000065	15.57	0.31	4.15	6.25	False	CHEMBL813237	In vitro inhibitory activity against porcine tumor necrosis factor alpha converting enzyme (pTACE)	B	BAO_0000357	single protein format	Sus scrofa	None	None	None	None	CHEMBL3706	ADAM17	Homo sapiens	SINGLE PROTEIN	CHEMBL1145029	1	Scientific Literature	J. Med. Chem.	2003	None
CHEMBL52659		0	422.42	0	1.70	62	C[C@H](C(=O)NO)N1CCNc2cc(Oc3cccc([N+](=O)[O-])c3)ccc2S1(=O)=O	Ki	'='	129.0	nM	6.89			UO_0000065	16.31	0.32	5.19	4.56	False	CHEMBL813237	In vitro inhibitory activity against porcine tumor necrosis factor alpha converting enzyme (pTACE)	B	BAO_0000357	single protein format	Sus scrofa	None	None	None	None	CHEMBL3706	ADAM17	Homo sapiens	SINGLE PROTEIN	CHEMBL1145029	1	Scientific Literature	J. Med. Chem.	2003	None
CHEMBL99045		0	496.59	0	3.85	11	Cc1cc(COc2ccc(S(=O)(=O)CC(C=C3CCOCC3)N(O)C=O)cc2)c2ccccc2n1	IC50	'='	2.2	nM	8.66			UO_0000065	17.43	0.34	4.81	8.17	False	CHEMBL820591	Inhibition of Tumor necrosis factor alpha converting enzyme	B	BAO_0000357	single protein format	None	None	None	None	None	CHEMBL3706	ADAM17	Homo sapiens	SINGLE PROTEIN	CHEMBL1146763	1	Scientific Literature	Bioorg. Med. Chem. Lett.	2004	None
CHEMBL206875		0	336.39	0	0.91	3	COc1ccc([C@@H](C(=O)N2CCCCC2)[C@H](CO)C(=O)NO)cc1	Ki	'='	66.0	nM	7.18			UO_0000065	21.35	0.41	6.27	7.25	False	CHEMBL870008	Binding affinity to recombinant TACE	B	BAO_0000357	single protein format	Homo sapiens	None	None	None	None	CHEMBL3706	ADAM17	Homo sapiens	SINGLE PROTEIN	CHEMBL1147690	1	Scientific Literature	Bioorg. Med. Chem. Lett.	2006	None
CHEMBL78934		0	515.46	1	4.49	62	CCCCOc1ccc(S(=O)(=O)C2(C(=O)NO)CCN(Cc3ccc(Cl)c(Cl)c3)CC2)cc1	Inhibition	'='	57.0	%				UO_0000187					False	CHEMBL820584	Inhibition of Tumor necrosis factor alpha converting enzyme (TACE) at 10 uM	B	BAO_0000357	single protein format	None	None	None	None	None	CHEMBL3706	ADAM17	Homo sapiens	SINGLE PROTEIN	CHEMBL1145787	1	Scientific Literature	J. Med. Chem.	2003	None
CHEMBL89179		0	491.59	0	1.66	68g	CC(C)C[C@H]1C(=O)N[C@H](C(=O)NCc2cccnc2)CCCCNC(=O)OCCC[C@@H]1C(=O)NO	IC50	'='	500.0	nM	6.30			UO_0000065					False	CHEMBL702337	Inhibition of LPS-stimulated TNF-alpha release in human whole blood	F	BAO_0000221	tissue-based format	Homo sapiens	CHEMBL3638178	Blood	None	None	CHEMBL3706	ADAM17	Homo sapiens	SINGLE PROTEIN	CHEMBL1134554	1	Scientific Literature	J. Med. Chem.	2001	None
CHEMBL305373		0	447.54	0	4.40	2d	CCC[C@@H](C(=O)NO)[C@H]1CCN(c2ccc(OCc3cc(C)nc4ccccc34)cc2)C1=O	IC50						Not Tested						False	CHEMBL702321	Inhibition of TNF-alpha production from LPS stimulated human whole blood; not tested.	F	BAO_0000221	tissue-based format	None	CHEMBL3638178	Blood	None	None	CHEMBL3706	ADAM17	Homo sapiens	SINGLE PROTEIN	CHEMBL1136542	1	Scientific Literature	Bioorg. Med. Chem. Lett.	2003	None
CHEMBL236400		0	483.59	0	2.63	20	CC#CCNc1ccc(S(=O)(=O)CC2(C(=O)NO)CCN(C(=O)c3ccccc3C)CC2)cc1	IC50	'='	2.5	nM	8.60			UO_0000065	17.79	0.35	5.97	7.43	False	CHEMBL897707	Inhibition of human TACE expressed in CHO cells by FRET assay	B	BAO_0000219	cell-based format	Homo sapiens	None	None	CHO	None	CHEMBL3706	ADAM17	Homo sapiens	SINGLE PROTEIN	CHEMBL1149647	1	Scientific Literature	Bioorg. Med. Chem.	2007	CHEMBL3308072
CHEMBL399400		0	481.57	0	1.39	12	CC(C)(C)OC(=O)N1CCC(CS(=O)(=O)c2ccc(NCC#CCO)cc2)(C(=O)NO)CC1	IC50	'='	25000.0	nM	4.60			UO_0000065	9.56	0.19	3.21	3.17	False	CHEMBL897711	Inhibition of human TACE in human whole blood	B	BAO_0000357	single protein format	Homo sapiens	CHEMBL3638178	Blood	None	None	CHEMBL3706	ADAM17	Homo sapiens	SINGLE PROTEIN	CHEMBL1149647	1	Scientific Literature	Bioorg. Med. Chem.	2007	None
CHEMBL134849		0	608.64	1	2.59	28k	N/C(=N/CCC[C@H](NC(=O)[C@H](CC1CCCCC1)[C@H](CCC(F)(F)F)N(O)C=O)C(=O)Nc1nccs1)N[N+](=O)[O-]	IC50	'='	5.0	nM	8.30			UO_0000065	13.64	0.28	5.71	4.05	False	CHEMBL810826	Inhibition of TACE using scintillation proximity assay (SPA)	B	BAO_0000357	single protein format	None	None	None	None	None	CHEMBL3706	ADAM17	Homo sapiens	SINGLE PROTEIN	CHEMBL1134293	1	Scientific Literature	J. Med. Chem.	2001	None
CHEMBL51735		0	453.52	0	3.46	61	C[C@H](C(=O)NO)N1CCNc2cc(Oc3ccc(-c4ccccc4)cc3)ccc2S1(=O)=O	Ki	'>'	1000.0	nM				UO_0000065					False	CHEMBL813237	In vitro inhibitory activity against porcine tumor necrosis factor alpha converting enzyme (pTACE)	B	BAO_0000357	single protein format	Sus scrofa	None	None	None	None	CHEMBL3706	ADAM17	Homo sapiens	SINGLE PROTEIN	CHEMBL1145029	1	Scientific Literature	J. Med. Chem.	2003	None
CHEMBL299883		0	429.42	0	2.68	56	C[C@H](C(=O)NO)N1CCNc2cc(-c3ccccc3C(F)(F)F)ccc2S1(=O)=O	Ki	'>'	1000.0	nM				UO_0000065					False	CHEMBL813237	In vitro inhibitory activity against porcine tumor necrosis factor alpha converting enzyme (pTACE)	B	BAO_0000357	single protein format	Sus scrofa	None	None	None	None	CHEMBL3706	ADAM17	Homo sapiens	SINGLE PROTEIN	CHEMBL1145029	1	Scientific Literature	J. Med. Chem.	2003	None
CHEMBL596906		0	388.49	0	1.14	21	O=C(NCCc1cccs1)[C@H](O)[C@@H](O)C(=O)N1CCC(c2ccccc2)C1	Ki	'='	456.0	nM	6.34			UO_0000065	16.32	0.32	5.20	7.06	False	CHEMBL1065133	Inhibition of TACE	B	BAO_0000357	single protein format	None	None	None	None	None	CHEMBL3706	ADAM17	Homo sapiens	SINGLE PROTEIN	CHEMBL1157740	1	Scientific Literature	Bioorg. Med. Chem. Lett.	2010	None
CHEMBL68812		0	412.56	0	2.90	13f	CC(C)C[C@@H](C(=O)N[C@@H](CC(C)(C)C)C(=O)Nc1nccs1)[C@H](C)N(O)C=O	Ki	'='	64.0	nM	7.19			UO_0000065	17.44	0.35	4.29	6.44	False	CHEMBL820586	Inhibition of Tumor necrosis factor alpha converting enzyme	B	BAO_0000357	single protein format	None	None	None	None	None	CHEMBL3706	ADAM17	Homo sapiens	SINGLE PROTEIN	CHEMBL1133910	1	Scientific Literature	Bioorg. Med. Chem. Lett.	2001	None
CHEMBL398371		0	506.56	1	3.81	4	Cc1cc(Oc2ccc(C(=O)N[C@@H]3CN(C(=O)OC(C)(C)C)C[C@@H]3C(=O)NO)cc2)c2ccccc2n1	IC50	'='	750.0	nM	6.12			UO_0000065	12.09	0.23	2.31	4.71	False	CHEMBL897360	Inhibition of TACE in human whole blood	B	BAO_0000221	tissue-based format	Homo sapiens	CHEMBL3638178	Blood	None	None	CHEMBL3706	ADAM17	Homo sapiens	SINGLE PROTEIN	CHEMBL1148859	1	Scientific Literature	Bioorg. Med. Chem. Lett.	2007	None
CHEMBL234144		0	543.66	1	0.11	5	CC#CCOc1ccc(S(=O)(=O)CC2(C(=O)NO)CCN(S(=O)(=O)CCN3CCOCC3)CC2)cc1	IC50	'='	2.2	nM	8.66			UO_0000065	15.92	0.33	8.55	6.07	False	CHEMBL889856	Inhibition of TACE	B	BAO_0000357	single protein format	None	None	None	None	None	CHEMBL3706	ADAM17	Homo sapiens	SINGLE PROTEIN	CHEMBL1146270	1	Scientific Literature	Bioorg. Med. Chem. Lett.	2007	None
CHEMBL399400		0	481.57	0	1.39	12	CC(C)(C)OC(=O)N1CCC(CS(=O)(=O)c2ccc(NCC#CCO)cc2)(C(=O)NO)CC1	IC50	'='	10.0	nM	8.00			UO_0000065	16.61	0.33	6.61	5.51	False	CHEMBL897707	Inhibition of human TACE expressed in CHO cells by FRET assay	B	BAO_0000219	cell-based format	Homo sapiens	None	None	CHO	None	CHEMBL3706	ADAM17	Homo sapiens	SINGLE PROTEIN	CHEMBL1149647	1	Scientific Literature	Bioorg. Med. Chem.	2007	CHEMBL3308072
CHEMBL236400		0	483.59	0	2.63	20	CC#CCNc1ccc(S(=O)(=O)CC2(C(=O)NO)CCN(C(=O)c3ccccc3C)CC2)cc1	IC50	'='	4800.0	nM	5.32			UO_0000065	11.00	0.21	2.69	4.59	False	CHEMBL897711	Inhibition of human TACE in human whole blood	B	BAO_0000357	single protein format	Homo sapiens	CHEMBL3638178	Blood	None	None	CHEMBL3706	ADAM17	Homo sapiens	SINGLE PROTEIN	CHEMBL1149647	1	Scientific Literature	Bioorg. Med. Chem.	2007	None
CHEMBL207729		0	398.51	0	1.48	4	CC#CCOc1ccc(S(=O)(=O)N2CCSC(C)(C)[C@@H]2C(=O)NO)cc1	Inhibition	'='	94.0	%				UO_0000187					False	CHEMBL867738	Inhibition of LPS-stimulated TNF production in THP cells at 3 uM	F	BAO_0000219	cell-based format	Homo sapiens	None	None	THP	None	CHEMBL3706	ADAM17	Homo sapiens	SINGLE PROTEIN	CHEMBL1139018	1	Scientific Literature	Bioorg. Med. Chem. Lett.	2006	None
CHEMBL310342		0	342.42	0	0.83	31	CCN1CCC(C(=O)NO)(S(=O)(=O)c2ccc(OC)cc2)CC1	Inhibition	'='	25.0	%				UO_0000187					False	CHEMBL820584	Inhibition of Tumor necrosis factor alpha converting enzyme (TACE) at 10 uM	B	BAO_0000357	single protein format	None	None	None	None	None	CHEMBL3706	ADAM17	Homo sapiens	SINGLE PROTEIN	CHEMBL1145787	1	Scientific Literature	J. Med. Chem.	2003	None
CHEMBL279786	BATIMASTAT	0	477.65	0	3.10	2 (BB-94)	CNC(=O)[C@H](Cc1ccccc1)NC(=O)[C@H](CC(C)C)[C@H](CSc1cccs1)C(=O)NO	IC50	'='	14.9	nM	7.83			UO_0000065	16.39	0.33	4.73	7.28	False	CHEMBL812730	Inhibition of Tumor necrosis factor alpha converting enzyme (TACE)	B	BAO_0000357	single protein format	None	None	None	None	None	CHEMBL3706	ADAM17	Homo sapiens	SINGLE PROTEIN	CHEMBL1144897	1	Scientific Literature	J. Med. Chem.	2003	None
CHEMBL298635		0	361.42	0	1.66	55	C[C@H](C(=O)NO)N1CCNc2cc(-c3ccccc3)ccc2S1(=O)=O	NT					Potential missing data							False	CHEMBL754013	Ability to suppress the formation of TNF-aplha in human peripheral blood mononuclear cell assay(PBMC).	F	BAO_0000019	assay format	None	None	None	None	None	CHEMBL3706	ADAM17	Homo sapiens	SINGLE PROTEIN	CHEMBL1145029	1	Scientific Literature	J. Med. Chem.	2003	None
CHEMBL391880		0	499.61	0	0.79	23	CC#CCOc1ccc(S(=O)(=O)CC2(C(=O)NO)CCN(S(=O)(=O)N3CCCC3)CC2)cc1	IC50	'='	1.0	nM	9.00			UO_0000065	18.01	0.37	8.21	6.75	False	CHEMBL889856	Inhibition of TACE	B	BAO_0000357	single protein format	None	None	None	None	None	CHEMBL3706	ADAM17	Homo sapiens	SINGLE PROTEIN	CHEMBL1146270	1	Scientific Literature	Bioorg. Med. Chem. Lett.	2007	None
CHEMBL299997		0	565.65	1	2.70	40	CCOc1cc(COc2ccc3c(c2)NCCN([C@H](CCCC(=O)OC)C(=O)NO)S3(=O)=O)cc(OCC)c1	IC50	'='	24000.0	nM	4.62			UO_0000065					False	CHEMBL698101	Ability to suppress the formation of TNF-aplha in human whole blood assay (WBA)	F	BAO_0000221	tissue-based format	None	CHEMBL3638178	Blood	None	None	CHEMBL3706	ADAM17	Homo sapiens	SINGLE PROTEIN	CHEMBL1145029	1	Scientific Literature	J. Med. Chem.	2003	None
CHEMBL95262		0	493.56	0	0.93	9b	CC#CCOc1ccc(S(=O)(=O)N2Cc3ccccc3N(S(C)(=O)=O)CC2C(=O)NO)cc1	IC50	'='	20.0	nM	7.70			UO_0000065	15.60	0.32	6.77	5.77	False	CHEMBL805973	Concentration required in vitro to inhibit TNF-alpha converting enzyme (TACE)	B	BAO_0000357	single protein format	None	None	None	None	None	CHEMBL3706	ADAM17	Homo sapiens	SINGLE PROTEIN	CHEMBL1135203	1	Scientific Literature	Bioorg. Med. Chem. Lett.	2002	None
CHEMBL147542		0	408.52	0	-0.65	3w	CNC(=O)[C@@H](NC(=O)[C@H](CC(C)C)[C@H](NS(C)(=O)=O)C(=O)NO)C(C)(C)C	IC50	'='	2.2	nM	8.66			UO_0000065	21.19	0.44	9.31	5.63	False	CHEMBL820592	Inhibitory activity against Tumor necrosis factor alpha-converting enzyme (TACE) in blood.	B	BAO_0000221	tissue-based format	None	CHEMBL3638178	Blood	None	None	CHEMBL3706	ADAM17	Homo sapiens	SINGLE PROTEIN	CHEMBL1132484	1	Scientific Literature	J. Med. Chem.	1999	None
CHEMBL392894		0	447.49	0	2.40	31	O=C(N[C@@H]1CCOC[C@@H]1C(=O)NO)c1ccc(Cc2c3c(nc4ccccc24)OCC3)cc1	IC50	'='	77.0	nM	7.11			UO_0000065	15.90	0.29	4.71	6.48	False	CHEMBL897360	Inhibition of TACE in human whole blood	B	BAO_0000221	tissue-based format	Homo sapiens	CHEMBL3638178	Blood	None	None	CHEMBL3706	ADAM17	Homo sapiens	SINGLE PROTEIN	CHEMBL1148859	1	Scientific Literature	Bioorg. Med. Chem. Lett.	2007	None
CHEMBL234417		0	433.51	0	3.08	27	Cc1nc2ccccc2c(Cc2ccc(C(=O)N[C@@H]3CCOC[C@@H]3C(=O)NO)cc2)c1C	IC50	'='	85.0	nM	7.07			UO_0000065	16.31	0.30	3.99	7.03	False	CHEMBL897360	Inhibition of TACE in human whole blood	B	BAO_0000221	tissue-based format	Homo sapiens	CHEMBL3638178	Blood	None	None	CHEMBL3706	ADAM17	Homo sapiens	SINGLE PROTEIN	CHEMBL1148859	1	Scientific Literature	Bioorg. Med. Chem. Lett.	2007	None
CHEMBL234415		0	448.52	0	2.53	24	CN(C)c1cc(Cc2ccc(C(=O)N[C@@H]3CCOC[C@@H]3C(=O)NO)cc2)c2ccccc2n1	IC50	'='	460.0	nM	6.34			UO_0000065	14.13	0.26	3.81	6.11	False	CHEMBL897360	Inhibition of TACE in human whole blood	B	BAO_0000221	tissue-based format	Homo sapiens	CHEMBL3638178	Blood	None	None	CHEMBL3706	ADAM17	Homo sapiens	SINGLE PROTEIN	CHEMBL1148859	1	Scientific Literature	Bioorg. Med. Chem. Lett.	2007	None
CHEMBL401454		0	403.48	0	3.54	19	Cc1cc(Cc2ccc(C(=O)N[C@@H]3CCC[C@@H]3C(=O)NO)cc2)c2ccccc2n1	IC50	'='	560.0	nM	6.25			UO_0000065	15.49	0.28	2.71	6.85	False	CHEMBL897360	Inhibition of TACE in human whole blood	B	BAO_0000221	tissue-based format	Homo sapiens	CHEMBL3638178	Blood	None	None	CHEMBL3706	ADAM17	Homo sapiens	SINGLE PROTEIN	CHEMBL1148859	1	Scientific Literature	Bioorg. Med. Chem. Lett.	2007	None
CHEMBL233843		0	524.64	1	2.80	14	CCCCS(=O)(=O)N1C[C@@H](NC(=O)c2ccc(Cc3cc(C)nc4ccccc34)cc2)[C@@H](C(=O)NO)C1	IC50	'='	120.0	nM	6.92			UO_0000065	13.19	0.26	4.12	5.38	False	CHEMBL897360	Inhibition of TACE in human whole blood	B	BAO_0000221	tissue-based format	Homo sapiens	CHEMBL3638178	Blood	None	None	CHEMBL3706	ADAM17	Homo sapiens	SINGLE PROTEIN	CHEMBL1148859	1	Scientific Literature	Bioorg. Med. Chem. Lett.	2007	None
CHEMBL399604		0	504.59	1	3.60	6	Cc1cc(Cc2ccc(C(=O)N[C@@H]3CN(C(=O)OC(C)(C)C)C[C@@H]3C(=O)NO)cc2)c2ccccc2n1	IC50	'='	96.0	nM	7.02			UO_0000065	13.91	0.26	3.42	5.81	False	CHEMBL897360	Inhibition of TACE in human whole blood	B	BAO_0000221	tissue-based format	Homo sapiens	CHEMBL3638178	Blood	None	None	CHEMBL3706	ADAM17	Homo sapiens	SINGLE PROTEIN	CHEMBL1148859	1	Scientific Literature	Bioorg. Med. Chem. Lett.	2007	None
CHEMBL207729		0	398.51	0	1.48	6	CC#CCOc1ccc(S(=O)(=O)N2CCSC(C)(C)[C@@H]2C(=O)NO)cc1	IC50	'='	300.0	nM	6.52			UO_0000065	16.37	0.34	5.04	6.80	False	CHEMBL897711	Inhibition of human TACE in human whole blood	B	BAO_0000357	single protein format	Homo sapiens	CHEMBL3638178	Blood	None	None	CHEMBL3706	ADAM17	Homo sapiens	SINGLE PROTEIN	CHEMBL1149647	1	Scientific Literature	Bioorg. Med. Chem.	2007	None
CHEMBL329967		0	525.63	1	4.52	10h	Cc1cc(COc2ccc(S(=O)(=O)CC(CC3CCC(=NO)CC3)N(O)C=O)cc2)c2ccccc2n1	IC50	'='	3.0	nM	8.52			UO_0000065	16.21	0.31	4.00	6.59	False	CHEMBL820591	Inhibition of Tumor necrosis factor alpha converting enzyme	B	BAO_0000357	single protein format	None	None	None	None	None	CHEMBL3706	ADAM17	Homo sapiens	SINGLE PROTEIN	CHEMBL1146763	1	Scientific Literature	Bioorg. Med. Chem. Lett.	2004	None
CHEMBL54292		0	507.61	1	3.01	35	CCOc1cc(COc2ccc3c(c2)NCCN([C@@H](C(=O)NO)C(C)C)S3(=O)=O)cc(OCC)c1	Inhibition	'='	17.0	%				UO_0000187					False	CHEMBL698102	Ability to suppress the formation of TNF-aplha in human whole blood assay (WBA) at a concentration of 10(uM)	F	BAO_0000221	tissue-based format	None	CHEMBL3638178	Blood	None	None	CHEMBL3706	ADAM17	Homo sapiens	SINGLE PROTEIN	CHEMBL1145029	1	Scientific Literature	J. Med. Chem.	2003	None
CHEMBL514138	CGS-27023A	0	429.93	0	1.81	1, CGS-27023A	COc1ccc(S(=O)(=O)N(Cc2cccnc2)[C@@H](C(=O)NO)C(C)C)cc1.Cl	IC50	'='	380.0	nM	6.42			UO_0000065	16.32	0.32	4.61	5.90	False	CHEMBL1103431	Inhibition of ADAM17 in human A2774 cells assessed as inhibition of pervanadate-induced sALCAM release by ELISA	B	BAO_0000219	cell-based format	Homo sapiens	None	None	A2774	None	CHEMBL3706	ADAM17	Homo sapiens	SINGLE PROTEIN	CHEMBL1156274	1	Scientific Literature	J. Med. Chem.	2010	None
CHEMBL1089843		0	471.49	0	0.93	18	CC#CCOc1ccc(S(=O)(=O)N[C@H](CCN2C(=O)c3ccccc3C2=O)C(=O)NO)cc1	IC50	'='	51.0	nM	7.29			UO_0000065	15.47	0.30	6.36	5.13	False	CHEMBL1103437	Inhibition of ADAM17 in human MCF7 cells assessed as inhibition of pervanadate-induced sALCAM release by ELISA	B	BAO_0000219	cell-based format	Homo sapiens	None	None	MCF7	None	CHEMBL3706	ADAM17	Homo sapiens	SINGLE PROTEIN	CHEMBL1156274	1	Scientific Literature	J. Med. Chem.	2010	CHEMBL3308403
CHEMBL302941		0	384.50	0	2.12	13e	CC(C)C[C@@H](C(=O)N[C@H](C(=O)Nc1nccs1)C(C)C)[C@H](C)N(O)C=O	Ki	'='	27.0	nM	7.57			UO_0000065	19.68	0.40	5.45	6.78	False	CHEMBL820586	Inhibition of Tumor necrosis factor alpha converting enzyme	B	BAO_0000357	single protein format	None	None	None	None	None	CHEMBL3706	ADAM17	Homo sapiens	SINGLE PROTEIN	CHEMBL1133910	1	Scientific Literature	Bioorg. Med. Chem. Lett.	2001	None
CHEMBL51966		0	301.32	0	-0.30	23	C[C@H](C(=O)NO)N1CCNc2cc(O)ccc2S1(=O)=O	Inhibition	'='	21.0	%				UO_0000187					False	CHEMBL698102	Ability to suppress the formation of TNF-aplha in human whole blood assay (WBA) at a concentration of 10(uM)	F	BAO_0000221	tissue-based format	None	CHEMBL3638178	Blood	None	None	CHEMBL3706	ADAM17	Homo sapiens	SINGLE PROTEIN	CHEMBL1145029	1	Scientific Literature	J. Med. Chem.	2003	None
CHEMBL202806		0	428.53	0	0.84	5i	CC1(C)SCCN(S(=O)(=O)c2ccc(OCC#CCCO)cc2)[C@H]1C(=O)NO	IC50	'='	62.0	nM	7.21			UO_0000065	16.82	0.35	6.37	6.20	False	CHEMBL867735	Inhibition of TACE	B	BAO_0000357	single protein format	Homo sapiens	None	None	None	None	CHEMBL3706	ADAM17	Homo sapiens	SINGLE PROTEIN	CHEMBL1139018	1	Scientific Literature	Bioorg. Med. Chem. Lett.	2006	None
CHEMBL469141		0	461.56	1	5.12	80B	CC(C)Cc1cc(COc2ccc(N3CCCN(C(C)C(=O)O)C3=O)cc2)c2ccccc2n1	Inhibition	'='	20.0	%				UO_0000187					False	CHEMBL1025458	Inhibition of TACE in human THP1 cell lysate at 0.1 uM/L by spectrofluorimetric ELISA relative to control	B	BAO_0000219	cell-based format	Homo sapiens	None	None	THP-1	None	CHEMBL3706	ADAM17	Homo sapiens	SINGLE PROTEIN	CHEMBL1136879	1	Scientific Literature	Bioorg. Med. Chem.	2009	CHEMBL3307574
CHEMBL206739		0	455.56	0	0.72	5u	CC#CCOc1ccc(S(=O)(=O)N2C[C@H](CC(N)=O)SC(C)(C)[C@@H]2C(=O)NO)cc1	Inhibition	'='	91.0	%				UO_0000187					False	CHEMBL867738	Inhibition of LPS-stimulated TNF production in THP cells at 3 uM	F	BAO_0000219	cell-based format	Homo sapiens	None	None	THP	None	CHEMBL3706	ADAM17	Homo sapiens	SINGLE PROTEIN	CHEMBL1139018	1	Scientific Literature	Bioorg. Med. Chem. Lett.	2006	None
CHEMBL203886		0	455.60	0	1.59	5s	CC1(C)SCCN(S(=O)(=O)c2ccc(OCC#CCCCCN)cc2)[C@H]1C(=O)NO	Inhibition	'='	37.0	%				UO_0000187					False	CHEMBL867738	Inhibition of LPS-stimulated TNF production in THP cells at 3 uM	F	BAO_0000219	cell-based format	Homo sapiens	None	None	THP	None	CHEMBL3706	ADAM17	Homo sapiens	SINGLE PROTEIN	CHEMBL1139018	1	Scientific Literature	Bioorg. Med. Chem. Lett.	2006	None
CHEMBL380343		0	527.67	1	2.37	5m	CC(C)(C)OC(=O)NCCC#CCOc1ccc(S(=O)(=O)N2CCSC(C)(C)[C@@H]2C(=O)NO)cc1	Inhibition	'='	37.0	%				UO_0000187					False	CHEMBL867738	Inhibition of LPS-stimulated TNF production in THP cells at 3 uM	F	BAO_0000219	cell-based format	Homo sapiens	None	None	THP	None	CHEMBL3706	ADAM17	Homo sapiens	SINGLE PROTEIN	CHEMBL1139018	1	Scientific Literature	Bioorg. Med. Chem. Lett.	2006	None
CHEMBL380439		0	402.54	0	2.26	5e	CCCCOc1ccc(S(=O)(=O)N2CCSC(C)(C)[C@@H]2C(=O)NO)cc1	Inhibition	'='	38.0	%				UO_0000187					False	CHEMBL867738	Inhibition of LPS-stimulated TNF production in THP cells at 3 uM	F	BAO_0000219	cell-based format	Homo sapiens	None	None	THP	None	CHEMBL3706	ADAM17	Homo sapiens	SINGLE PROTEIN	CHEMBL1139018	1	Scientific Literature	Bioorg. Med. Chem. Lett.	2006	None
CHEMBL206688		0	398.51	0	1.48	5b	C#CCCOc1ccc(S(=O)(=O)N2CCSC(C)(C)[C@@H]2C(=O)NO)cc1	Inhibition	'='	64.0	%				UO_0000187					False	CHEMBL867738	Inhibition of LPS-stimulated TNF production in THP cells at 3 uM	F	BAO_0000219	cell-based format	Homo sapiens	None	None	THP	None	CHEMBL3706	ADAM17	Homo sapiens	SINGLE PROTEIN	CHEMBL1139018	1	Scientific Literature	Bioorg. Med. Chem. Lett.	2006	None
CHEMBL205998		0	497.68	0	2.58	5y	CC#CCOc1ccc(S(=O)(=O)N2C[C@H](CCN(CC)CC)SC(C)(C)[C@@H]2C(=O)NO)cc1	Inhibition	'='	67.0	%				UO_0000187					False	CHEMBL867739	Inhibition of LPS-stimulated TNF production in THP cells at 1 uM	F	BAO_0000219	cell-based format	Homo sapiens	None	None	THP	None	CHEMBL3706	ADAM17	Homo sapiens	SINGLE PROTEIN	CHEMBL1139018	1	Scientific Literature	Bioorg. Med. Chem. Lett.	2006	None
CHEMBL206815	APRATASTAT	2	414.51	0	0.45	5h	CC1(C)SCCN(S(=O)(=O)c2ccc(OCC#CCO)cc2)[C@H]1C(=O)NO	IC50	'='	140.0	nM	6.85			UO_0000065					False	CHEMBL867739	Inhibition of LPS-stimulated TNF production in THP cells at 1 uM	F	BAO_0000219	cell-based format	Homo sapiens	None	None	THP	None	CHEMBL3706	ADAM17	Homo sapiens	SINGLE PROTEIN	CHEMBL1139018	1	Scientific Literature	Bioorg. Med. Chem. Lett.	2006	None
CHEMBL208039		0	448.52	0	2.73	7c	Cc1cc(COc2ccc(C(=O)NCC3(C(=O)NO)CCNCC3)cc2)c2ccccc2n1	IC50	'>'	3000.0	nM				UO_0000065					False	CHEMBL865120	Inhibition of LPS-stimulated TNFalpha production in human whole blood	F	BAO_0000221	tissue-based format	Homo sapiens	CHEMBL3638178	Blood	None	None	CHEMBL3706	ADAM17	Homo sapiens	SINGLE PROTEIN	CHEMBL1147697	1	Scientific Literature	Bioorg. Med. Chem. Lett.	2006	None
CHEMBL206481		0	505.64	1	0.40	5w	CC#CCOc1ccc(S(=O)(=O)N2C[C@H](CNS(C)(=O)=O)SC(C)(C)[C@@H]2C(=O)NO)cc1	Inhibition	'='	91.0	%				UO_0000187					False	CHEMBL867738	Inhibition of LPS-stimulated TNF production in THP cells at 3 uM	F	BAO_0000219	cell-based format	Homo sapiens	None	None	THP	None	CHEMBL3706	ADAM17	Homo sapiens	SINGLE PROTEIN	CHEMBL1139018	1	Scientific Literature	Bioorg. Med. Chem. Lett.	2006	None
CHEMBL204100		0	427.55	0	0.81	5v	CC#CCOc1ccc(S(=O)(=O)N2C[C@H](CN)SC(C)(C)[C@@H]2C(=O)NO)cc1	Inhibition	'='	94.0	%				UO_0000187					False	CHEMBL867738	Inhibition of LPS-stimulated TNF production in THP cells at 3 uM	F	BAO_0000219	cell-based format	Homo sapiens	None	None	THP	None	CHEMBL3706	ADAM17	Homo sapiens	SINGLE PROTEIN	CHEMBL1139018	1	Scientific Literature	Bioorg. Med. Chem. Lett.	2006	None
CHEMBL364589		0	469.56	0	2.91	8a	Cc1cc(COc2ccc(S(=O)(=O)CC3(CC(=O)NO)CCCN3)cc2)c2ccccc2n1	IC50	'='	403.0	nM	6.39			UO_0000065					False	CHEMBL835217	Effect on TNF-Alpha release in LPS-stimulated human whole blood assay	F	BAO_0000221	tissue-based format	Homo sapiens	CHEMBL3638178	Blood	None	None	CHEMBL3706	ADAM17	Homo sapiens	SINGLE PROTEIN	CHEMBL1137180	1	Scientific Literature	Bioorg. Med. Chem. Lett.	2004	None
CHEMBL197872		0	367.43	0	-0.05	3	CC#CCOc1ccc(S(=O)(=O)N2CCNCC[C@@H]2C(=O)NO)cc1	Inhibition												False	CHEMBL873712	Inhibitory activity against TACE[ADAM metallopeptidase domain 17] in isolated enzyme assay	B	BAO_0000357	single protein format	Homo sapiens	None	None	None	None	CHEMBL3706	ADAM17	Homo sapiens	SINGLE PROTEIN	CHEMBL1141066	1	Scientific Literature	Bioorg. Med. Chem. Lett.	2005	None
CHEMBL71436		0	587.52	2	6.01	4w	Cc1cc(Br)cc(C(=O)NO)c1N(C)S(=O)(=O)c1ccc(-c2ccc(OCc3ccsc3)cc2)cc1	IC50	'='	56.0	nM	7.25			UO_0000065	12.34	0.28	1.24	7.56	False	CHEMBL805974	In vitro inhibition of TNF-alpha converting enzyme (TACE)	B	BAO_0000357	single protein format	None	None	None	None	None	CHEMBL3706	ADAM17	Homo sapiens	SINGLE PROTEIN	CHEMBL1133916	1	Scientific Literature	Bioorg. Med. Chem. Lett.	2001	None
CHEMBL88427		0	428.53	0	1.03	69a	CNC(=O)[C@@H]1CCCCN(C)C(=O)OCCC[C@H](C(=O)NO)[C@@H](CC(C)C)C(=O)N1	IC50	'='	2300.0	nM	5.64			UO_0000065					False	CHEMBL702337	Inhibition of LPS-stimulated TNF-alpha release in human whole blood	F	BAO_0000221	tissue-based format	Homo sapiens	CHEMBL3638178	Blood	None	None	CHEMBL3706	ADAM17	Homo sapiens	SINGLE PROTEIN	CHEMBL1134554	1	Scientific Literature	J. Med. Chem.	2001	None
CHEMBL92546		0	530.54	1	1.47	54f	CC(C)C[C@H]1C(=O)N[C@H](C(=O)NCC(=O)NCC(F)(F)F)Cc2ccc(cc2)OCCC[C@@H]1C(=O)NO	IC50	'='	240.0	nM	6.62			UO_0000065					False	CHEMBL702337	Inhibition of LPS-stimulated TNF-alpha release in human whole blood	F	BAO_0000221	tissue-based format	Homo sapiens	CHEMBL3638178	Blood	None	None	CHEMBL3706	ADAM17	Homo sapiens	SINGLE PROTEIN	CHEMBL1134554	1	Scientific Literature	J. Med. Chem.	2001	None
CHEMBL207018		0	494.57	0	3.55	12q	Cc1cc(COc2ccc(C(=O)NC3(CC(=O)NO)CCN(CCF)CC3)cc2)c2ccccc2n1	IC50	'='	90.0	nM	7.05			UO_0000065					False	CHEMBL865120	Inhibition of LPS-stimulated TNFalpha production in human whole blood	F	BAO_0000221	tissue-based format	Homo sapiens	CHEMBL3638178	Blood	None	None	CHEMBL3706	ADAM17	Homo sapiens	SINGLE PROTEIN	CHEMBL1147697	1	Scientific Literature	Bioorg. Med. Chem. Lett.	2006	None
CHEMBL197877		0	380.47	0	1.22	4	CC#CCOc1ccc(S(=O)(=O)C2(C(=O)NO)CCN(CC)CC2)cc1	Inhibition												False	CHEMBL873712	Inhibitory activity against TACE[ADAM metallopeptidase domain 17] in isolated enzyme assay	B	BAO_0000357	single protein format	Homo sapiens	None	None	None	None	CHEMBL3706	ADAM17	Homo sapiens	SINGLE PROTEIN	CHEMBL1141066	1	Scientific Literature	Bioorg. Med. Chem. Lett.	2005	None
CHEMBL370825		0	452.53	0	0.73	5i	CC#CCOc1ccc(S(=O)(=O)N2CCN(C(=O)N(CC)CC)CC2C(=O)NO)cc1	IC50	'='	28.0	nM	7.55			UO_0000065	16.69	0.33	6.82	6.32	False	CHEMBL880257	Inhibitory activity against TACE[ADAM metallopeptidase domain 17] in isolated enzyme assay	B	BAO_0000357	single protein format	Homo sapiens	None	None	None	None	CHEMBL3706	ADAM17	Homo sapiens	SINGLE PROTEIN	CHEMBL1141066	1	Scientific Literature	Bioorg. Med. Chem. Lett.	2005	None
CHEMBL322705		0	433.53	0	1.77	5n	Cc1ccccc1COc1ccc(S(=O)(=O)N2CCN(C)[C@@H](C)[C@@H]2C(=O)NO)cc1	IC50	'='	31.0	nM	7.51			UO_0000065	17.32	0.34	5.74	7.57	False	CHEMBL873902	Inhibition of human recombinant tumor necrosis factor-alpha converting enzyme.	B	BAO_0000357	single protein format	None	None	None	None	None	CHEMBL3706	ADAM17	Homo sapiens	SINGLE PROTEIN	CHEMBL1136235	1	Scientific Literature	Bioorg. Med. Chem. Lett.	2003	None
CHEMBL204357		0	523.67	2	5.06	1, SR-973	CCC[C@H](C(=O)NO)[C@@H](CC(C)C)C(=O)N[C@H]1CCCCN(Cc2cccc(Oc3ccccc3)c2)C1=O	Ki	'='	4.0	nM	8.40			UO_0000065	16.04	0.30	3.34	7.78	False	CHEMBL865078	Inhibition of TACE	B	BAO_0000357	single protein format	Homo sapiens	None	None	None	None	CHEMBL3706	ADAM17	Homo sapiens	SINGLE PROTEIN	CHEMBL1147000	1	Scientific Literature	Bioorg. Med. Chem. Lett.	2006	None
CHEMBL18614		0	429.29	0	2.71	4a	COc1ccc(S(=O)(=O)N(C)c2c(C)cc(Br)cc2C(=O)NO)cc1	IC50	'='	32.0	nM	7.50			UO_0000065	17.46	0.41	4.78	7.81	True	CHEMBL813238	Inhibition of Tumor necrosis factor alpha converting enzyme	B	BAO_0000357	single protein format	Homo sapiens	None	None	None	None	CHEMBL3706	ADAM17	Homo sapiens	SINGLE PROTEIN	CHEMBL1135289	1	Scientific Literature	Bioorg. Med. Chem. Lett.	2002	None
CHEMBL269834		0	405.45	0	2.66	78	Cc1cc(COc2ccc(C[C@]3(C(N)=O)C[C@@H]3C(=O)NO)cc2)c2ccccc2n1	Ki	'='	3.0	nM	8.52			UO_0000065	21.02	0.39	5.86	7.44	True	CHEMBL933411	Inhibition of human recombinant TACE	B	BAO_0000357	single protein format	Homo sapiens	None	None	None	None	CHEMBL3706	ADAM17	Homo sapiens	SINGLE PROTEIN	CHEMBL1141652	1	Scientific Literature	J. Med. Chem.	2008	None
CHEMBL366034		0	393.19	0	2.01	5	O=C(O)CNC(=O)/C(=C\c1cccc(Br)c1)NC(=O)c1ccco1	IC50						Not Determined						False	CHEMBL828164	In vitro inhibition of A disintegrin and metalloprotease domain 17 (ADAM17, TACE); Not determined	B	BAO_0000357	single protein format	None	None	None	None	None	CHEMBL3706	ADAM17	Homo sapiens	SINGLE PROTEIN	CHEMBL1137109	1	Scientific Literature	Bioorg. Med. Chem. Lett.	2004	None
CHEMBL365283		0	452.50	0	2.12	24	Cc1cc(F)ccc1COc1ccc(S(=O)(=O)N2CCC[C@@](C)(O)[C@@H]2C(=O)NO)cc1	IC50	'='	2.5	nM	8.60			UO_0000065					False	CHEMBL831580	Inhibitory concentration against TNF-alpha release in LPS treated whole blood	F	BAO_0000221	tissue-based format	Homo sapiens	CHEMBL3638178	Blood	None	None	CHEMBL3706	ADAM17	Homo sapiens	SINGLE PROTEIN	CHEMBL1139577	1	Scientific Literature	Bioorg. Med. Chem. Lett.	2005	None
CHEMBL433314		0	345.44	0	0.04	2	CNC(=O)[C@@H](NC(=O)[C@H](CC(C)C)[C@H](CO)C(=O)NO)C(C)(C)C	Ki	'='	12.9	nM	7.89			UO_0000065	22.84	0.45	7.85	6.18	False	CHEMBL811885	Inhibitory potency against Tumor necrosis factor alpha converting enzyme (TACE)	B	BAO_0000357	single protein format	Homo sapiens	None	None	None	None	CHEMBL3706	ADAM17	Homo sapiens	SINGLE PROTEIN	CHEMBL1135424	1	Scientific Literature	J. Med. Chem.	2002	None
CHEMBL185321		0	483.59	0	3.30	5a	Cc1cc(COc2ccc(S(=O)(=O)CC3(CC(=O)NO)CCCCN3)cc2)c2ccccc2n1	IC50	'='	632.0	nM	6.20			UO_0000065					False	CHEMBL835217	Effect on TNF-Alpha release in LPS-stimulated human whole blood assay	F	BAO_0000221	tissue-based format	Homo sapiens	CHEMBL3638178	Blood	None	None	CHEMBL3706	ADAM17	Homo sapiens	SINGLE PROTEIN	CHEMBL1137180	1	Scientific Literature	Bioorg. Med. Chem. Lett.	2004	None
CHEMBL417411		0	462.55	0	3.48	2r	CCC[C@H](C(=O)NO)[C@@]1(N)CCN(c2ccc(OCc3cc(C)nc4ccccc34)cc2)C1=O	IC50	'>'	3000.0	nM				UO_0000065					False	CHEMBL702320	Inhibition of TNF-alpha production from LPS stimulated human whole blood.	F	BAO_0000221	tissue-based format	Homo sapiens	CHEMBL3638178	Blood	None	None	CHEMBL3706	ADAM17	Homo sapiens	SINGLE PROTEIN	CHEMBL1136542	1	Scientific Literature	Bioorg. Med. Chem. Lett.	2003	None
CHEMBL80732		0	410.88	0	2.53	56	O=C(NO)C1(S(=O)(=O)c2ccc(Oc3ccc(Cl)cc3)cc2)CCNCC1	IC50	'='	848.0	nM	6.07			UO_0000065	14.78	0.31	3.54	5.80	False	CHEMBL812727	In vitro inhibitory activity against tumor necrosis factor alpha converting enzyme (TACE).	B	BAO_0000357	single protein format	None	None	None	None	None	CHEMBL3706	ADAM17	Homo sapiens	SINGLE PROTEIN	CHEMBL1145787	1	Scientific Literature	J. Med. Chem.	2003	None
CHEMBL291884		0	484.55	0	3.03	26	Cc1cc(COc2ccc(N3CC[C@H]([C@H](NC(=O)OC(C)(C)C)C(=O)NO)C3=O)cc2)cc(C)n1	IC50	'>'	3000.0	nM				UO_0000065					False	CHEMBL702320	Inhibition of TNF-alpha production from LPS stimulated human whole blood.	F	BAO_0000221	tissue-based format	Homo sapiens	CHEMBL3638178	Blood	None	None	CHEMBL3706	ADAM17	Homo sapiens	SINGLE PROTEIN	CHEMBL1136542	1	Scientific Literature	Bioorg. Med. Chem. Lett.	2003	None
CHEMBL48258		0	386.45	0	-0.93	9 (SC903)	CNC(=O)[C@@H]1CCCCNC(=O)CO[C@H](C(=O)NO)[C@@H](CC(C)C)C(=O)N1	IC50	'='	6500.0	nM	5.19			UO_0000065					False	CHEMBL702337	Inhibition of LPS-stimulated TNF-alpha release in human whole blood	F	BAO_0000221	tissue-based format	Homo sapiens	CHEMBL3638178	Blood	None	None	CHEMBL3706	ADAM17	Homo sapiens	SINGLE PROTEIN	CHEMBL1134554	1	Scientific Literature	J. Med. Chem.	2001	None
CHEMBL90727		0	603.72	1	0.81	68cc	CC(C)C[C@H]1C(=O)N[C@H](C(=O)NCC(=O)N2CCN(c3ccccn3)CC2)CCCCNC(=O)OCCC[C@@H]1C(=O)NO	ED50	'='	8.7	mg.kg-1				UO_0000308					False	CHEMBL738264	Oral effective dose against LPS stimulated TNF-alpha release in mice.	F	BAO_0000019	assay format	Mus musculus	None	None	None	None	CHEMBL3706	ADAM17	Homo sapiens	SINGLE PROTEIN	CHEMBL1134554	1	Scientific Literature	J. Med. Chem.	2001	None
CHEMBL303370		0	448.52	0	2.91	2g	Cc1cc(COc2ccc(N3CC[C@H]([C@@H](C(=O)NO)N(C)C)C3=O)cc2)c2ccccc2n1	IC50	'='	1500.0	nM	5.82			UO_0000065					False	CHEMBL702320	Inhibition of TNF-alpha production from LPS stimulated human whole blood.	F	BAO_0000221	tissue-based format	Homo sapiens	CHEMBL3638178	Blood	None	None	CHEMBL3706	ADAM17	Homo sapiens	SINGLE PROTEIN	CHEMBL1136542	1	Scientific Literature	Bioorg. Med. Chem. Lett.	2003	None
CHEMBL81763		0	424.56	0	2.92	30	COc1ccc(S(=O)(=O)C2(C(=O)NO)CCN(C3CCCCCCC3)CC2)cc1	Inhibition	'='	22.0	%				UO_0000187					False	CHEMBL820584	Inhibition of Tumor necrosis factor alpha converting enzyme (TACE) at 10 uM	B	BAO_0000357	single protein format	None	None	None	None	None	CHEMBL3706	ADAM17	Homo sapiens	SINGLE PROTEIN	CHEMBL1145787	1	Scientific Literature	J. Med. Chem.	2003	None
CHEMBL80969		0	404.49	0	2.01	19	COc1ccc(S(=O)(=O)C2(C(=O)NO)CCN(Cc3ccccc3)CC2)cc1	IC50	'='	229.0	nM	6.64			UO_0000065	16.42	0.32	4.63	6.92	False	CHEMBL812727	In vitro inhibitory activity against tumor necrosis factor alpha converting enzyme (TACE).	B	BAO_0000357	single protein format	None	None	None	None	None	CHEMBL3706	ADAM17	Homo sapiens	SINGLE PROTEIN	CHEMBL1145787	1	Scientific Literature	J. Med. Chem.	2003	None
CHEMBL88134		0	490.60	0	1.46	55e	CCCCCC[C@H]1C(=O)N[C@H](C(=O)NCC(=O)NC)Cc2ccc(cc2)OCCC[C@@H]1C(=O)NO	IC50	'='	550.0	nM	6.26			UO_0000065					False	CHEMBL702337	Inhibition of LPS-stimulated TNF-alpha release in human whole blood	F	BAO_0000221	tissue-based format	Homo sapiens	CHEMBL3638178	Blood	None	None	CHEMBL3706	ADAM17	Homo sapiens	SINGLE PROTEIN	CHEMBL1134554	1	Scientific Literature	J. Med. Chem.	2001	None
CHEMBL114427		0	471.62	0	3.04	GW-9471	CNC(=O)[C@H](Cc1ccccc1)NC(=O)[C@H](CC(C)C)[C@H](CSc1ccccc1)C(=O)NO	IC50	'='	5300.0	nM	5.28			UO_0000065					False	CHEMBL819949	Inhibition of TNF(tumor necrosis factor) in human blood	F	BAO_0000019	assay format	None	None	None	None	None	CHEMBL3706	ADAM17	Homo sapiens	SINGLE PROTEIN	CHEMBL1132484	1	Scientific Literature	J. Med. Chem.	1999	None
CHEMBL135931		0	552.66	1	1.66	28b	N/C(=N/CCC[C@H](NC(=O)[C@H](CC1CCCCC1)[C@H](C1CC1)N(O)C=O)C(=O)Nc1nccs1)N[N+](=O)[O-]	IC50	'='	22.0	nM	7.66			UO_0000065	13.86	0.28	6.00	3.73	False	CHEMBL810826	Inhibition of TACE using scintillation proximity assay (SPA)	B	BAO_0000357	single protein format	None	None	None	None	None	CHEMBL3706	ADAM17	Homo sapiens	SINGLE PROTEIN	CHEMBL1134293	1	Scientific Literature	J. Med. Chem.	2001	None
CHEMBL234605		0	447.49	0	2.50	30	O=C(N[C@@H]1CCOC[C@@H]1C(=O)NO)c1ccc(Cc2c3c(nc4ccccc24)COC3)cc1	IC50	'='	87.0	nM	7.06			UO_0000065	15.78	0.29	4.56	6.43	False	CHEMBL897360	Inhibition of TACE in human whole blood	B	BAO_0000221	tissue-based format	Homo sapiens	CHEMBL3638178	Blood	None	None	CHEMBL3706	ADAM17	Homo sapiens	SINGLE PROTEIN	CHEMBL1148859	1	Scientific Literature	Bioorg. Med. Chem. Lett.	2007	None
CHEMBL401455		0	447.54	0	3.59	22	CC(C)c1cc(Cc2ccc(C(=O)N[C@@H]3CCOC[C@@H]3C(=O)NO)cc2)c2ccccc2n1	IC50	'='	420.0	nM	6.38			UO_0000065	14.25	0.26	2.79	6.34	False	CHEMBL897360	Inhibition of TACE in human whole blood	B	BAO_0000221	tissue-based format	Homo sapiens	CHEMBL3638178	Blood	None	None	CHEMBL3706	ADAM17	Homo sapiens	SINGLE PROTEIN	CHEMBL1148859	1	Scientific Literature	Bioorg. Med. Chem. Lett.	2007	None
CHEMBL234034		0	419.48	0	2.77	18	Cc1cc(Cc2ccc(C(=O)N[C@@H]3CCOC[C@@H]3C(=O)NO)cc2)c2ccccc2n1	IC50	'='	130.0	nM	6.89			UO_0000065	16.42	0.30	4.12	6.85	False	CHEMBL897360	Inhibition of TACE in human whole blood	B	BAO_0000221	tissue-based format	Homo sapiens	CHEMBL3638178	Blood	None	None	CHEMBL3706	ADAM17	Homo sapiens	SINGLE PROTEIN	CHEMBL1148859	1	Scientific Literature	Bioorg. Med. Chem. Lett.	2007	None
CHEMBL234033		0	405.45	0	2.38	17	Cc1cc(Cc2cccc(C(=O)N[C@@H]3COC[C@@H]3C(=O)NO)c2)c2ccccc2n1	IC50	'='	130.0	nM	6.89			UO_0000065	16.98	0.31	4.51	6.85	False	CHEMBL897360	Inhibition of TACE in human whole blood	B	BAO_0000221	tissue-based format	Homo sapiens	CHEMBL3638178	Blood	None	None	CHEMBL3706	ADAM17	Homo sapiens	SINGLE PROTEIN	CHEMBL1148859	1	Scientific Literature	Bioorg. Med. Chem. Lett.	2007	None
CHEMBL392312		0	460.58	0	3.33	9	Cc1cc(Cc2ccc(C(=O)N[C@@H]3CN(CC(C)C)C[C@@H]3C(=O)NO)cc2)c2ccccc2n1	IC50	'='	220.0	nM	6.66			UO_0000065	14.45	0.27	3.33	7.04	False	CHEMBL897360	Inhibition of TACE in human whole blood	B	BAO_0000221	tissue-based format	Homo sapiens	CHEMBL3638178	Blood	None	None	CHEMBL3706	ADAM17	Homo sapiens	SINGLE PROTEIN	CHEMBL1148859	1	Scientific Literature	Bioorg. Med. Chem. Lett.	2007	None
CHEMBL236204		0	406.44	0	2.16	5	Cc1cc(Oc2ccc(C(=O)N[C@@H]3CNC[C@@H]3C(=O)NO)cc2)c2ccccc2n1	IC50	'='	920.0	nM	6.04			UO_0000065	14.85	0.27	3.88	5.36	False	CHEMBL897360	Inhibition of TACE in human whole blood	B	BAO_0000221	tissue-based format	Homo sapiens	CHEMBL3638178	Blood	None	None	CHEMBL3706	ADAM17	Homo sapiens	SINGLE PROTEIN	CHEMBL1148859	1	Scientific Literature	Bioorg. Med. Chem. Lett.	2007	None
CHEMBL148169		0	433.51	0	3.51	IK682	Cc1cc(COc2ccc([C@]3(C)CCN([C@H](C)C(=O)NO)C3=O)cc2)c2ccccc2n1	IC50	'='	1.0	nM	9.00			UO_0000065	20.76	0.38	5.49	9.81	True	CHEMBL887626	Inhibition of pTACE	B	BAO_0000357	single protein format	None	None	None	None	None	CHEMBL3706	ADAM17	Homo sapiens	SINGLE PROTEIN	CHEMBL1144638	1	Scientific Literature	Bioorg. Med. Chem. Lett.	2007	None
CHEMBL307990		0	482.60	0	5.00	4k	CCCCOc1ccc(S(=O)(=O)N(Cc2ccccc2)c2c(C)cc(C)cc2C(=O)NO)cc1	IC50	'='	377.0	nM	6.42			UO_0000065	13.31	0.26	1.42	6.70	False	CHEMBL805974	In vitro inhibition of TNF-alpha converting enzyme (TACE)	B	BAO_0000357	single protein format	None	None	None	None	None	CHEMBL3706	ADAM17	Homo sapiens	SINGLE PROTEIN	CHEMBL1133916	1	Scientific Literature	Bioorg. Med. Chem. Lett.	2001	None
CHEMBL88979		0	524.62	1	2.43	54i	CC(C)C[C@H]1C(=O)N[C@H](C(=O)NCC(=O)Nc2ccccc2)Cc2ccc(cc2)OCCC[C@@H]1C(=O)NO	Inhibition	'='	0.0	%				UO_0000187					False	CHEMBL734837	Effects of 10 mg/Kg p.o. on LPS stimulated TNF-alpha release in mice.	F	BAO_0000019	assay format	Mus musculus	None	None	None	None	CHEMBL3706	ADAM17	Homo sapiens	SINGLE PROTEIN	CHEMBL1134554	1	Scientific Literature	J. Med. Chem.	2001	None
CHEMBL36191		0	542.41	1	4.52	8a	COc1ccc(S(=O)(=O)N(Cc2ccccc2)c2c(C(=O)NO)cnc3ccc(Br)cc23)cc1	IC50	'>'	1000.0	nM				UO_0000065					False	CHEMBL813690	Inhibitory activity against TACE.	B	BAO_0000357	single protein format	None	None	None	None	None	CHEMBL3706	ADAM17	Homo sapiens	SINGLE PROTEIN	CHEMBL1136711	1	Scientific Literature	Bioorg. Med. Chem. Lett.	2003	None
CHEMBL88133		0	541.65	1	0.31	68ii	CC(C)C[C@H]1C(=O)N[C@H](C(=O)N[C@H](C)C(=O)N2CCOCC2)CCCCNC(=O)OCCC[C@@H]1C(=O)NO	ED50	'>'	10.0	mg.kg-1				UO_0000308					False	CHEMBL738264	Oral effective dose against LPS stimulated TNF-alpha release in mice.	F	BAO_0000019	assay format	Mus musculus	None	None	None	None	CHEMBL3706	ADAM17	Homo sapiens	SINGLE PROTEIN	CHEMBL1134554	1	Scientific Literature	J. Med. Chem.	2001	None
CHEMBL88656		0	573.69	2	2.79	68j	COc1ccc2c(CCNC(=O)[C@@H]3CCCCNC(=O)OCCC[C@H](C(=O)NO)[C@@H](CC(C)C)C(=O)N3)c[nH]c2c1	Inhibition	'='	0.0	%				UO_0000187					False	CHEMBL734837	Effects of 10 mg/Kg p.o. on LPS stimulated TNF-alpha release in mice.	F	BAO_0000019	assay format	Mus musculus	None	None	None	None	CHEMBL3706	ADAM17	Homo sapiens	SINGLE PROTEIN	CHEMBL1134554	1	Scientific Literature	J. Med. Chem.	2001	None
CHEMBL75925		0	452.60	0	2.89	65	CC(Cc1ccc(OCCN2CCCCC2)cc1)(C(=O)NO)S(=O)(=O)c1cccs1	Inhibition	'='	51.0	%				UO_0000187					False	CHEMBL820589	In vitro inhibition against tumor necrosis factor alpha converting enzyme at 10 uM concentration	B	BAO_0000357	single protein format	None	None	None	None	None	CHEMBL3706	ADAM17	Homo sapiens	SINGLE PROTEIN	CHEMBL1145786	1	Scientific Literature	J. Med. Chem.	2003	None
CHEMBL313047		0	491.59	0	1.66	68h	CC(C)C[C@H]1C(=O)N[C@H](C(=O)NCc2ccncc2)CCCCNC(=O)OCCC[C@@H]1C(=O)NO	IC50	'='	490.0	nM	6.31			UO_0000065					False	CHEMBL702337	Inhibition of LPS-stimulated TNF-alpha release in human whole blood	F	BAO_0000221	tissue-based format	Homo sapiens	CHEMBL3638178	Blood	None	None	CHEMBL3706	ADAM17	Homo sapiens	SINGLE PROTEIN	CHEMBL1134554	1	Scientific Literature	J. Med. Chem.	2001	None
CHEMBL89137		0	484.59	0	1.24	68r	CC(C)C[C@H]1C(=O)N[C@H](C(=O)NC[C@@H]2CCCO2)CCCCNC(=O)OCCC[C@@H]1C(=O)NO	IC50	'='	260.0	nM	6.58			UO_0000065					False	CHEMBL702337	Inhibition of LPS-stimulated TNF-alpha release in human whole blood	F	BAO_0000221	tissue-based format	Homo sapiens	CHEMBL3638178	Blood	None	None	CHEMBL3706	ADAM17	Homo sapiens	SINGLE PROTEIN	CHEMBL1134554	1	Scientific Literature	J. Med. Chem.	2001	None
CHEMBL316158		0	555.67	1	0.70	68z	CC(C)C[C@H]1C(=O)N[C@H](C(=O)NCC(=O)N2CC(C)OC(C)C2)CCCCNC(=O)OCCC[C@@H]1C(=O)NO	IC50	'='	150.0	nM	6.82			UO_0000065					False	CHEMBL702337	Inhibition of LPS-stimulated TNF-alpha release in human whole blood	F	BAO_0000221	tissue-based format	Homo sapiens	CHEMBL3638178	Blood	None	None	CHEMBL3706	ADAM17	Homo sapiens	SINGLE PROTEIN	CHEMBL1134554	1	Scientific Literature	J. Med. Chem.	2001	None
CHEMBL196092		0	354.38	0	-0.02	5a	CC#CCOc1ccc(S(=O)(=O)N2CCOCC2C(=O)NO)cc1	IC50	'='	5.0	nM	8.30			UO_0000065	23.42	0.47	8.32	7.89	False	CHEMBL880257	Inhibitory activity against TACE[ADAM metallopeptidase domain 17] in isolated enzyme assay	B	BAO_0000357	single protein format	Homo sapiens	None	None	None	None	CHEMBL3706	ADAM17	Homo sapiens	SINGLE PROTEIN	CHEMBL1141066	1	Scientific Literature	Bioorg. Med. Chem. Lett.	2005	None
CHEMBL236574		0	479.60	0	2.44	11	CC#CCN(C)c1ccc(S(=O)(=O)CC2(C(=O)NO)CCN(C(=O)OC(C)(C)C)CC2)cc1	IC50	'='	3.3	nM	8.48			UO_0000065	17.68	0.35	6.04	7.30	False	CHEMBL897707	Inhibition of human TACE expressed in CHO cells by FRET assay	B	BAO_0000219	cell-based format	Homo sapiens	None	None	CHO	None	CHEMBL3706	ADAM17	Homo sapiens	SINGLE PROTEIN	CHEMBL1149647	1	Scientific Literature	Bioorg. Med. Chem.	2007	CHEMBL3308072
CHEMBL236572		0	466.56	0	2.39	5	CC#CCOc1ccc(S(=O)(=O)CC2(C(=O)NO)CCN(C(=O)OC(C)(C)C)CC2)cc1	IC50	'='	2.0	nM	8.70			UO_0000065	18.64	0.37	6.31	7.12	True	CHEMBL897707	Inhibition of human TACE expressed in CHO cells by FRET assay	B	BAO_0000219	cell-based format	Homo sapiens	None	None	CHO	None	CHEMBL3706	ADAM17	Homo sapiens	SINGLE PROTEIN	CHEMBL1149647	1	Scientific Literature	Bioorg. Med. Chem.	2007	CHEMBL3308072
CHEMBL400430		0	449.57	0	2.06	21	CC#CCNc1ccc(S(=O)(=O)CC2(C(=O)NO)CCN(C(=O)C(C)CC)CC2)cc1	IC50	'='	4900.0	nM	5.31			UO_0000065	11.81	0.23	3.25	4.58	False	CHEMBL897711	Inhibition of human TACE in human whole blood	B	BAO_0000357	single protein format	Homo sapiens	CHEMBL3638178	Blood	None	None	CHEMBL3706	ADAM17	Homo sapiens	SINGLE PROTEIN	CHEMBL1149647	1	Scientific Literature	Bioorg. Med. Chem.	2007	None
CHEMBL412086		0	353.40	0	0.65	8	CC#CCOc1ccc(S(=O)(=O)N2CCOCC2C(=O)OC)cc1	Inhibition												False	CHEMBL873712	Inhibitory activity against TACE[ADAM metallopeptidase domain 17] in isolated enzyme assay	B	BAO_0000357	single protein format	Homo sapiens	None	None	None	None	CHEMBL3706	ADAM17	Homo sapiens	SINGLE PROTEIN	CHEMBL1141066	1	Scientific Literature	Bioorg. Med. Chem. Lett.	2005	None
CHEMBL197784		0	466.56	0	2.26	13	CC#CCOc1ccc(S(=O)(=O)N2CCN(C(=O)OC(C)(C)C)CC2C(=O)OCC)cc1	Inhibition												False	CHEMBL873712	Inhibitory activity against TACE[ADAM metallopeptidase domain 17] in isolated enzyme assay	B	BAO_0000357	single protein format	Homo sapiens	None	None	None	None	CHEMBL3706	ADAM17	Homo sapiens	SINGLE PROTEIN	CHEMBL1141066	1	Scientific Literature	Bioorg. Med. Chem. Lett.	2005	None
CHEMBL250906		0	483.59	0	2.63	13i	CC#CCNc1ccc(S(=O)(=O)CC2(C(=O)NO)CCCN(C(=O)c3cccc(C)c3)C2)cc1	IC50	'='	8.0	nM	8.10			UO_0000065	16.74	0.33	5.47	6.99	False	CHEMBL888218	Inhibition of TACE by FRET assay	B	BAO_0000357	single protein format	None	None	None	None	None	CHEMBL3706	ADAM17	Homo sapiens	SINGLE PROTEIN	CHEMBL1140008	1	Scientific Literature	Bioorg. Med. Chem. Lett.	2007	None
CHEMBL285591		0	424.45	0	1.42	4b	O=C(NO)[C@H]1C[C@@H](O)CCN1S(=O)(=O)c1ccc(OCc2ccc(F)cc2)cc1	IC50	'='	12000.0	nM	4.92			UO_0000065					False	CHEMBL701924	Inhibition of TNF-alpha release was determined in LPS-stimulated human whole blood assay	F	BAO_0000221	tissue-based format	Homo sapiens	CHEMBL3638178	Blood	None	None	CHEMBL3706	ADAM17	Homo sapiens	SINGLE PROTEIN	CHEMBL1135115	1	Scientific Literature	Bioorg. Med. Chem. Lett.	2002	None
CHEMBL27965		0	474.46	0	2.30	5d	O=C(NO)[C@H]1CC[C@@H](O)CN1S(=O)(=O)c1ccc(OCc2ccccc2C(F)(F)F)cc1	IC50	'='	5.0	nM	8.30			UO_0000065	17.50	0.35	6.00	7.15	False	CHEMBL816559	Inhibitory concentration against recombinant tumor necrosis factor alpha converting enzyme	B	BAO_0000357	single protein format	None	None	None	None	None	CHEMBL3706	ADAM17	Homo sapiens	SINGLE PROTEIN	CHEMBL1135115	1	Scientific Literature	Bioorg. Med. Chem. Lett.	2002	None
CHEMBL234774		0	524.62	1	0.88	16	CC#CCOc1ccc(S(=O)(=O)CC2(C(=O)NO)CCN(S(=O)(=O)c3cn(C)c(C)n3)CC2)cc1	IC50	'='	3.0	nM	8.52			UO_0000065	16.25	0.33	7.64	5.76	False	CHEMBL889856	Inhibition of TACE	B	BAO_0000357	single protein format	None	None	None	None	None	CHEMBL3706	ADAM17	Homo sapiens	SINGLE PROTEIN	CHEMBL1146270	1	Scientific Literature	Bioorg. Med. Chem. Lett.	2007	None
CHEMBL282094		0	482.56	0	2.95	4p	O=C(NO)[C@H]1C[C@@H](O)CCN1S(=O)(=O)c1ccc(OCc2ccccc2-c2ccccc2)cc1	IC50	'='	67.0	nM	7.17			UO_0000065	14.87	0.29	4.22	6.18	False	CHEMBL816559	Inhibitory concentration against recombinant tumor necrosis factor alpha converting enzyme	B	BAO_0000357	single protein format	None	None	None	None	None	CHEMBL3706	ADAM17	Homo sapiens	SINGLE PROTEIN	CHEMBL1135115	1	Scientific Literature	Bioorg. Med. Chem. Lett.	2002	None
CHEMBL263054		0	479.53	0	1.83	5g	CC(=O)N1CCN(S(=O)(=O)c2ccc(OCc3cc(F)ccc3C)cc2)[C@@H](C(=O)NO)[C@@H]1C	IC50	'='	1000.0	nM	6.00			UO_0000065					False	CHEMBL701927	Inhibition of Tumor necrosis factor-alpha (TNF-alpha) release in human whole blood	F	BAO_0000221	tissue-based format	None	CHEMBL3638178	Blood	None	None	CHEMBL3706	ADAM17	Homo sapiens	SINGLE PROTEIN	CHEMBL1136235	1	Scientific Literature	Bioorg. Med. Chem. Lett.	2003	None
CHEMBL322705		0	433.53	0	1.77	5n	Cc1ccccc1COc1ccc(S(=O)(=O)N2CCN(C)[C@@H](C)[C@@H]2C(=O)NO)cc1	IC50	'='	33000.0	nM	4.48			UO_0000065					False	CHEMBL701927	Inhibition of Tumor necrosis factor-alpha (TNF-alpha) release in human whole blood	F	BAO_0000221	tissue-based format	None	CHEMBL3638178	Blood	None	None	CHEMBL3706	ADAM17	Homo sapiens	SINGLE PROTEIN	CHEMBL1136235	1	Scientific Literature	Bioorg. Med. Chem. Lett.	2003	None
CHEMBL234565		0	443.53	0	2.05	11	CC#CCOc1ccc(S(=O)(=O)CC2(C(=O)NO)CCN(c3ccncc3)CC2)cc1	IC50	'='	5.6	nM	8.25			UO_0000065	18.60	0.36	6.20	7.58	False	CHEMBL889856	Inhibition of TACE	B	BAO_0000357	single protein format	None	None	None	None	None	CHEMBL3706	ADAM17	Homo sapiens	SINGLE PROTEIN	CHEMBL1146270	1	Scientific Literature	Bioorg. Med. Chem. Lett.	2007	None
CHEMBL2115226		0	532.64	2	1.72	68p	CC(C)C[C@H]1C(=O)N[C@H](C(=O)N[C@@H]2c3ccccc3C[C@@H]2O)CCCCNC(=O)OCCC[C@@H]1C(=O)NO	Inhibition	'='	27.0	%				UO_0000187					False	CHEMBL734837	Effects of 10 mg/Kg p.o. on LPS stimulated TNF-alpha release in mice.	F	BAO_0000019	assay format	Mus musculus	None	None	None	None	CHEMBL3706	ADAM17	Homo sapiens	SINGLE PROTEIN	CHEMBL1134554	1	Scientific Literature	J. Med. Chem.	2001	None
CHEMBL90850		0	557.69	2	3.09	68m	Cc1ccc2[nH]cc(CCNC(=O)[C@@H]3CCCCNC(=O)OCCC[C@H](C(=O)NO)[C@@H](CC(C)C)C(=O)N3)c2c1	IC50	'='	1170.0	nM	5.93			UO_0000065					False	CHEMBL702337	Inhibition of LPS-stimulated TNF-alpha release in human whole blood	F	BAO_0000221	tissue-based format	Homo sapiens	CHEMBL3638178	Blood	None	None	CHEMBL3706	ADAM17	Homo sapiens	SINGLE PROTEIN	CHEMBL1134554	1	Scientific Literature	J. Med. Chem.	2001	None
CHEMBL313082		0	602.73	1	1.41	68bb	CC(C)C[C@H]1C(=O)N[C@H](C(=O)NCC(=O)N2CCN(c3ccccc3)CC2)CCCCNC(=O)OCCC[C@@H]1C(=O)NO	IC50	'='	70.0	nM	7.16			UO_0000065					False	CHEMBL702337	Inhibition of LPS-stimulated TNF-alpha release in human whole blood	F	BAO_0000221	tissue-based format	Homo sapiens	CHEMBL3638178	Blood	None	None	CHEMBL3706	ADAM17	Homo sapiens	SINGLE PROTEIN	CHEMBL1134554	1	Scientific Literature	J. Med. Chem.	2001	None
CHEMBL202839		0	413.52	0	0.42	5p	CC1(C)SCCN(S(=O)(=O)c2ccc(OCC#CCN)cc2)[C@H]1C(=O)NO	Inhibition	'='	40.0	%				UO_0000187					False	CHEMBL867738	Inhibition of LPS-stimulated TNF production in THP cells at 3 uM	F	BAO_0000219	cell-based format	Homo sapiens	None	None	THP	None	CHEMBL3706	ADAM17	Homo sapiens	SINGLE PROTEIN	CHEMBL1139018	1	Scientific Literature	Bioorg. Med. Chem. Lett.	2006	None
CHEMBL206815	APRATASTAT	2	414.51	0	0.45	5h	CC1(C)SCCN(S(=O)(=O)c2ccc(OCC#CCO)cc2)[C@H]1C(=O)NO	Inhibition	'='	95.0	%				UO_0000187					False	CHEMBL867738	Inhibition of LPS-stimulated TNF production in THP cells at 3 uM	F	BAO_0000219	cell-based format	Homo sapiens	None	None	THP	None	CHEMBL3706	ADAM17	Homo sapiens	SINGLE PROTEIN	CHEMBL1139018	1	Scientific Literature	Bioorg. Med. Chem. Lett.	2006	None
CHEMBL204100		0	427.55	0	0.81	5v	CC#CCOc1ccc(S(=O)(=O)N2C[C@H](CN)SC(C)(C)[C@@H]2C(=O)NO)cc1	Inhibition	'='	78.0	%				UO_0000187					False	CHEMBL867739	Inhibition of LPS-stimulated TNF production in THP cells at 1 uM	F	BAO_0000219	cell-based format	Homo sapiens	None	None	THP	None	CHEMBL3706	ADAM17	Homo sapiens	SINGLE PROTEIN	CHEMBL1139018	1	Scientific Literature	Bioorg. Med. Chem. Lett.	2006	None
CHEMBL381505		0	555.72	1	3.15	5o	CC(C)(C)OC(=O)NCCCCC#CCOc1ccc(S(=O)(=O)N2CCSC(C)(C)[C@@H]2C(=O)NO)cc1	Inhibition	'='	40.0	%				UO_0000187					False	CHEMBL867739	Inhibition of LPS-stimulated TNF production in THP cells at 1 uM	F	BAO_0000219	cell-based format	Homo sapiens	None	None	THP	None	CHEMBL3706	ADAM17	Homo sapiens	SINGLE PROTEIN	CHEMBL1139018	1	Scientific Literature	Bioorg. Med. Chem. Lett.	2006	None
CHEMBL206155		0	541.69	1	2.76	5n	CC(C)(C)OC(=O)NCCCC#CCOc1ccc(S(=O)(=O)N2CCSC(C)(C)[C@@H]2C(=O)NO)cc1	Inhibition	'='	5.0	%				UO_0000187					False	CHEMBL867739	Inhibition of LPS-stimulated TNF production in THP cells at 1 uM	F	BAO_0000219	cell-based format	Homo sapiens	None	None	THP	None	CHEMBL3706	ADAM17	Homo sapiens	SINGLE PROTEIN	CHEMBL1139018	1	Scientific Literature	Bioorg. Med. Chem. Lett.	2006	None
CHEMBL380343		0	527.67	1	2.37	5m	CC(C)(C)OC(=O)NCCC#CCOc1ccc(S(=O)(=O)N2CCSC(C)(C)[C@@H]2C(=O)NO)cc1	Inhibition	'='	14.0	%				UO_0000187					False	CHEMBL867739	Inhibition of LPS-stimulated TNF production in THP cells at 1 uM	F	BAO_0000219	cell-based format	Homo sapiens	None	None	THP	None	CHEMBL3706	ADAM17	Homo sapiens	SINGLE PROTEIN	CHEMBL1139018	1	Scientific Literature	Bioorg. Med. Chem. Lett.	2006	None
CHEMBL207776		0	384.48	0	1.09	5a	C#CCOc1ccc(S(=O)(=O)N2CCSC(C)(C)[C@@H]2C(=O)NO)cc1	Inhibition	'='	76.0	%				UO_0000187					False	CHEMBL867739	Inhibition of LPS-stimulated TNF production in THP cells at 1 uM	F	BAO_0000219	cell-based format	Homo sapiens	None	None	THP	None	CHEMBL3706	ADAM17	Homo sapiens	SINGLE PROTEIN	CHEMBL1139018	1	Scientific Literature	Bioorg. Med. Chem. Lett.	2006	None
CHEMBL313199		0	414.50	0	0.69	68a	CNC(=O)[C@@H]1CCCCNC(=O)OCCC[C@H](C(=O)NO)[C@@H](CC(C)C)C(=O)N1	IC50	'='	1000.0	nM	6.00			UO_0000065					False	CHEMBL702337	Inhibition of LPS-stimulated TNF-alpha release in human whole blood	F	BAO_0000221	tissue-based format	Homo sapiens	CHEMBL3638178	Blood	None	None	CHEMBL3706	ADAM17	Homo sapiens	SINGLE PROTEIN	CHEMBL1134554	1	Scientific Literature	J. Med. Chem.	2001	None
CHEMBL35707		0	485.55	0	2.92	9e	COc1ccc(S(=O)(=O)N(Cc2cccnc2)c2c(C(=O)NO)cnc3snc(C)c23)cc1	IC50	'='	535.0	nM	6.27			UO_0000065	12.92	0.26	3.35	4.66	False	CHEMBL813690	Inhibitory activity against TACE.	B	BAO_0000357	single protein format	None	None	None	None	None	CHEMBL3706	ADAM17	Homo sapiens	SINGLE PROTEIN	CHEMBL1136711	1	Scientific Literature	Bioorg. Med. Chem. Lett.	2003	None
CHEMBL3085156		0	392.48	0	2.54	47	CCCC[C@@](Cc1cccnc1)(C(=O)NO)S(=O)(=O)c1ccc(OC)cc1	IC50	'='	764.0	nM	6.12			UO_0000065	15.59	0.31	3.58	5.79	False	CHEMBL813239	Inhibition of Tumor necrosis factor alpha converting enzyme	B	BAO_0000357	single protein format	None	None	None	None	None	CHEMBL3706	ADAM17	Homo sapiens	SINGLE PROTEIN	CHEMBL1145786	1	Scientific Literature	J. Med. Chem.	2003	None
CHEMBL417537		0	393.48	0	1.27	BB-16	CNC(=O)[C@@H](Cc1ccc(OC)cc1)NC(=O)[C@H](CC(C)C)[C@H](C)C(=O)NO	IC50	'='	1800.0	nM	5.75			UO_0000065					False	CHEMBL702337	Inhibition of LPS-stimulated TNF-alpha release in human whole blood	F	BAO_0000221	tissue-based format	Homo sapiens	CHEMBL3638178	Blood	None	None	CHEMBL3706	ADAM17	Homo sapiens	SINGLE PROTEIN	CHEMBL1134554	1	Scientific Literature	J. Med. Chem.	2001	None
CHEMBL18868		0	374.42	0	2.03	4s	CC#CCOc1ccc(S(=O)(=O)N(C)c2ccccc2C(=O)NO)cc1	IC50	'='	27.0	nM	7.57			UO_0000065	20.21	0.40	5.54	7.89	False	CHEMBL813238	Inhibition of Tumor necrosis factor alpha converting enzyme	B	BAO_0000357	single protein format	Homo sapiens	None	None	None	None	CHEMBL3706	ADAM17	Homo sapiens	SINGLE PROTEIN	CHEMBL1135289	1	Scientific Literature	Bioorg. Med. Chem. Lett.	2002	None
CHEMBL416173		0	509.42	1	4.27	4j	CCCCC#CCOc1ccc(S(=O)(=O)N(C)c2c(C)cc(Br)cc2C(=O)NO)cc1	IC50	'='	34.0	nM	7.47			UO_0000065	14.66	0.33	3.20	7.78	False	CHEMBL813238	Inhibition of Tumor necrosis factor alpha converting enzyme	B	BAO_0000357	single protein format	Homo sapiens	None	None	None	None	CHEMBL3706	ADAM17	Homo sapiens	SINGLE PROTEIN	CHEMBL1135289	1	Scientific Literature	Bioorg. Med. Chem. Lett.	2002	None
CHEMBL207075		0	524.62	1	4.79	12j	Cc1cc(COc2ccc(C(=O)NC3(CC(=O)NO)CCN(c4ccccc4)CC3)cc2)c2ccccc2n1	Inhibition	'='	52.0	%				UO_0000187					False	CHEMBL869010	Inhibition of LPS-stimulated TNFalpha production in human whole blood at 3 uM	F	BAO_0000221	tissue-based format	Homo sapiens	CHEMBL3638178	Blood	None	None	CHEMBL3706	ADAM17	Homo sapiens	SINGLE PROTEIN	CHEMBL1147697	1	Scientific Literature	Bioorg. Med. Chem. Lett.	2006	None
CHEMBL206739		0	455.56	0	0.72	5u	CC#CCOc1ccc(S(=O)(=O)N2C[C@H](CC(N)=O)SC(C)(C)[C@@H]2C(=O)NO)cc1	IC50	'='	42.0	nM	7.38			UO_0000065	16.19	0.34	6.66	5.31	False	CHEMBL867735	Inhibition of TACE	B	BAO_0000357	single protein format	Homo sapiens	None	None	None	None	CHEMBL3706	ADAM17	Homo sapiens	SINGLE PROTEIN	CHEMBL1139018	1	Scientific Literature	Bioorg. Med. Chem. Lett.	2006	None
CHEMBL180181		0	384.48	0	1.09	29	CC#CCOc1ccc(S(=O)(=O)N2CCSCCC2C(=O)NO)cc1	IC50	'='	13.0	nM	7.89			UO_0000065	20.51	0.43	6.80	8.22	False	CHEMBL833550	Inhibitory concentration against TNF-alpha converting enzyme at 1 uM	B	BAO_0000357	single protein format	None	None	None	None	None	CHEMBL3706	ADAM17	Homo sapiens	SINGLE PROTEIN	CHEMBL1140260	1	Scientific Literature	Bioorg. Med. Chem. Lett.	2005	None
CHEMBL193084		0	473.53	0	1.93	20	Cc1cc(COc2ccc(C3(N4CCN(C)CC4)C(=O)NC(=O)NC3=O)cc2)c2ccccc2n1	IC50	'='	91.0	nM	7.04			UO_0000065	14.87	0.27	5.11	6.78	False	CHEMBL828144	In vitro inhibitory concentration against human tumor necrosis factor-alpha converting enzyme	B	BAO_0000357	single protein format	Homo sapiens	None	None	None	None	CHEMBL3706	ADAM17	Homo sapiens	SINGLE PROTEIN	CHEMBL1139608	1	Scientific Literature	Bioorg. Med. Chem. Lett.	2005	None
CHEMBL369574		0	524.60	1	0.71	9d	CC#CCOc1ccc(S(=O)(=O)N2CCCN(C(=O)CNC(=O)OC(C)(C)C)CC2C(=O)NO)cc1	IC50	'='	7.0	nM	8.15			UO_0000065	15.54	0.31	7.44	5.28	False	CHEMBL833550	Inhibitory concentration against TNF-alpha converting enzyme at 1 uM	B	BAO_0000357	single protein format	None	None	None	None	None	CHEMBL3706	ADAM17	Homo sapiens	SINGLE PROTEIN	CHEMBL1140260	1	Scientific Literature	Bioorg. Med. Chem. Lett.	2005	None
CHEMBL192309		0	449.53	0	1.62	29	Cc1ncccc1COc1ccc(S(=O)(=O)N2C[C@H](O)CC(C)(C)[C@@H]2C(=O)NO)cc1	IC50	'='	6.7	nM	8.17			UO_0000065	18.18	0.36	6.55	6.33	False	CHEMBL828001	Inhibitory concentration against TNF-alpha converting enzyme	B	BAO_0000357	single protein format	None	None	None	None	None	CHEMBL3706	ADAM17	Homo sapiens	SINGLE PROTEIN	CHEMBL1145277	1	Scientific Literature	Bioorg. Med. Chem. Lett.	2005	None
CHEMBL145137		0	423.58	0	2.59	12a	CNC(=O)[C@@H](NC(=O)[C@H](CC(C)C)[C@H](Sc1ccccc1)C(=O)NO)C(C)(C)C	IC50	'='	188.0	nM	6.73			UO_0000065	15.88	0.32	4.14	6.25	False	CHEMBL820592	Inhibitory activity against Tumor necrosis factor alpha-converting enzyme (TACE) in blood.	B	BAO_0000221	tissue-based format	None	CHEMBL3638178	Blood	None	None	CHEMBL3706	ADAM17	Homo sapiens	SINGLE PROTEIN	CHEMBL1132484	1	Scientific Literature	J. Med. Chem.	1999	None
CHEMBL279785	MARIMASTAT	3	331.41	0	-0.21	Marimastat	CNC(=O)[C@@H](NC(=O)[C@H](CC(C)C)[C@H](O)C(=O)NO)C(C)(C)C	IC50	'='	7000.0	nM	5.16			UO_0000065					False	CHEMBL819949	Inhibition of TNF(tumor necrosis factor) in human blood	F	BAO_0000019	assay format	None	None	None	None	None	CHEMBL3706	ADAM17	Homo sapiens	SINGLE PROTEIN	CHEMBL1132484	1	Scientific Literature	J. Med. Chem.	1999	None
CHEMBL315276		0	540.66	1	-0.16	68aa	CC(C)C[C@H]1C(=O)N[C@H](C(=O)NCC(=O)N2CCN(C)CC2)CCCCNC(=O)OCCC[C@@H]1C(=O)NO	Inhibition	'='	37.0	%				UO_0000187					False	CHEMBL734837	Effects of 10 mg/Kg p.o. on LPS stimulated TNF-alpha release in mice.	F	BAO_0000019	assay format	Mus musculus	None	None	None	None	CHEMBL3706	ADAM17	Homo sapiens	SINGLE PROTEIN	CHEMBL1134554	1	Scientific Literature	J. Med. Chem.	2001	None
CHEMBL446456		0	437.52	0	1.64	13b	CC#CCNc1ccc(S(=O)(=O)CC2(C(=O)NO)CCCN(C(=O)OCC)C2)cc1	IC50	'='	21.0	nM	7.68			UO_0000065	17.55	0.35	6.04	6.14	False	CHEMBL888218	Inhibition of TACE by FRET assay	B	BAO_0000357	single protein format	None	None	None	None	None	CHEMBL3706	ADAM17	Homo sapiens	SINGLE PROTEIN	CHEMBL1140008	1	Scientific Literature	Bioorg. Med. Chem. Lett.	2007	None
CHEMBL399097		0	470.55	0	2.29	12g	CC#CCOc1ccc(S(=O)(=O)CC2(C(=O)NO)CCCN(C(=O)c3ccccc3)C2)cc1	IC50	'='	5.8	nM	8.24			UO_0000065	17.50	0.34	5.95	7.29	False	CHEMBL888218	Inhibition of TACE by FRET assay	B	BAO_0000357	single protein format	None	None	None	None	None	CHEMBL3706	ADAM17	Homo sapiens	SINGLE PROTEIN	CHEMBL1140008	1	Scientific Literature	Bioorg. Med. Chem. Lett.	2007	None
CHEMBL250298		0	436.53	0	1.63	12e	CC#CCOc1ccc(S(=O)(=O)CC2(C(=O)NO)CCCN(C(=O)C(C)C)C2)cc1	IC50	'='	6.3	nM	8.20			UO_0000065	18.79	0.37	6.57	7.26	False	CHEMBL888218	Inhibition of TACE by FRET assay	B	BAO_0000357	single protein format	None	None	None	None	None	CHEMBL3706	ADAM17	Homo sapiens	SINGLE PROTEIN	CHEMBL1140008	1	Scientific Literature	Bioorg. Med. Chem. Lett.	2007	None
CHEMBL98304		0	686.44	2	6.45	8d	O=C(c1ccccc1)[C@@H]1Cc2ccc(cc2)OCCCC[C@H](C(=O)NO)[C@@H](CCCc2cc(Br)cc(Br)c2)C(=O)N1	IC50	'>'	5000.0	nM				UO_0000065					False	CHEMBL807832	Concentration required to inhibit the release of tumor necrosis factor -alpha (TNF-alpha) in THP-1 cellular assay.	F	BAO_0000219	cell-based format	None	None	None	THP-1	None	CHEMBL3706	ADAM17	Homo sapiens	SINGLE PROTEIN	CHEMBL1133837	1	Scientific Literature	Bioorg. Med. Chem. Lett.	2001	CHEMBL3307574
CHEMBL228318		0	465.51	0	4.38	6	Cc1cc(COc2ccc(C(=O)Nc3ccccc3Cc3n[nH]c(=O)[nH]3)cc2)c2ccccc2n1	IC50	'='	34.0	nM	7.47			UO_0000065	16.04	0.29	3.09	6.62	False	CHEMBL887626	Inhibition of pTACE	B	BAO_0000357	single protein format	None	None	None	None	None	CHEMBL3706	ADAM17	Homo sapiens	SINGLE PROTEIN	CHEMBL1144638	1	Scientific Literature	Bioorg. Med. Chem. Lett.	2007	None
CHEMBL207756		0	391.47	0	1.44	5	CC[C@H](C(=O)NO)[C@H](C(=O)N1CCCC[C@H]1C(=O)NC)c1ccc(OC)cc1	IC50	'='	836.0	nM	6.08			UO_0000065					False	CHEMBL870009	Inhibition of LPS/interferon gamma-stimulated TNFalpha release from HPBMC	F	BAO_0000019	assay format	Homo sapiens	None	None	None	None	CHEMBL3706	ADAM17	Homo sapiens	SINGLE PROTEIN	CHEMBL1147690	1	Scientific Literature	Bioorg. Med. Chem. Lett.	2006	None
CHEMBL322476		0	515.51	1	2.40	5h	CC(=O)N1CCN(S(=O)(=O)c2ccc(OCc3ccccc3C(F)(F)F)cc2)[C@@H](C(=O)NO)[C@@H]1C	IC50	'='	11.0	nM	7.96			UO_0000065	15.44	0.31	5.56	6.85	False	CHEMBL873902	Inhibition of human recombinant tumor necrosis factor-alpha converting enzyme.	B	BAO_0000357	single protein format	None	None	None	None	None	CHEMBL3706	ADAM17	Homo sapiens	SINGLE PROTEIN	CHEMBL1136235	1	Scientific Literature	Bioorg. Med. Chem. Lett.	2003	None
CHEMBL111862		0	483.49	0	1.66	5e	CC(=O)N1CCN(S(=O)(=O)c2ccc(OCc3cc(F)cc(F)c3)cc2)[C@@H](C(=O)NO)[C@@H]1C	IC50	'='	6.0	nM	8.22			UO_0000065	17.01	0.34	6.56	7.07	False	CHEMBL873902	Inhibition of human recombinant tumor necrosis factor-alpha converting enzyme.	B	BAO_0000357	single protein format	None	None	None	None	None	CHEMBL3706	ADAM17	Homo sapiens	SINGLE PROTEIN	CHEMBL1136235	1	Scientific Literature	Bioorg. Med. Chem. Lett.	2003	None
CHEMBL52659		0	422.42	0	1.70	62	C[C@H](C(=O)NO)N1CCNc2cc(Oc3cccc([N+](=O)[O-])c3)ccc2S1(=O)=O	IC50	'='	1400.0	nM	5.85			UO_0000065					False	CHEMBL698101	Ability to suppress the formation of TNF-aplha in human whole blood assay (WBA)	F	BAO_0000221	tissue-based format	None	CHEMBL3638178	Blood	None	None	CHEMBL3706	ADAM17	Homo sapiens	SINGLE PROTEIN	CHEMBL1145029	1	Scientific Literature	J. Med. Chem.	2003	None
CHEMBL287820		0	532.50	1	4.17	8f	COc1ccc(S(=O)(=O)N(Cc2cccnc2)c2c(C(=O)NO)cnc3cc(C(F)(F)F)ccc23)cc1	IC50	'='	1000.0	nM	6.00			UO_0000065	11.27	0.22	1.83	4.93	False	CHEMBL813690	Inhibitory activity against TACE.	B	BAO_0000357	single protein format	None	None	None	None	None	CHEMBL3706	ADAM17	Homo sapiens	SINGLE PROTEIN	CHEMBL1136711	1	Scientific Literature	Bioorg. Med. Chem. Lett.	2003	None
CHEMBL599173		0	433.53	0	0.49	1	COc1cccc(N2CCN(C(=O)[C@H](O)[C@@H](O)C(=O)NCCc3cccs3)CC2)c1	Ki	'='	400.0	nM	6.40			UO_0000065	14.76	0.29	5.91	6.25	False	CHEMBL1065133	Inhibition of TACE	B	BAO_0000357	single protein format	None	None	None	None	None	CHEMBL3706	ADAM17	Homo sapiens	SINGLE PROTEIN	CHEMBL1157740	1	Scientific Literature	Bioorg. Med. Chem. Lett.	2010	None
CHEMBL597139		0	404.49	0	-0.13	11	O=C(NCCc1cccs1)[C@H](O)[C@@H](O)C(=O)N1CCN(c2ccccn2)CC1	Ki	'='	2500.0	nM	5.60			UO_0000065	13.85	0.27	5.73	5.28	False	CHEMBL1065133	Inhibition of TACE	B	BAO_0000357	single protein format	None	None	None	None	None	CHEMBL3706	ADAM17	Homo sapiens	SINGLE PROTEIN	CHEMBL1157740	1	Scientific Literature	Bioorg. Med. Chem. Lett.	2010	None
CHEMBL207999		0	546.67	1	4.54	12v	Cc1cc(COc2ccc(C(=O)NC3(CC(=O)NO)CCN(C(=O)CC(C)(C)C)CC3)cc2)c2ccccc2n1	IC50	'='	212.0	nM	6.67			UO_0000065					False	CHEMBL865120	Inhibition of LPS-stimulated TNFalpha production in human whole blood	F	BAO_0000221	tissue-based format	Homo sapiens	CHEMBL3638178	Blood	None	None	CHEMBL3706	ADAM17	Homo sapiens	SINGLE PROTEIN	CHEMBL1147697	1	Scientific Literature	Bioorg. Med. Chem. Lett.	2006	None
CHEMBL95807		0	487.56	0	2.48	2	COc1ccc(S(=O)(=O)N2Cc3ccccc3N(C(=O)c3cccs3)CC2C(=O)NO)cc1	IC50	'='	13.0	nM	7.89			UO_0000065	16.17	0.33	5.41	6.78	False	CHEMBL873902	Inhibition of human recombinant tumor necrosis factor-alpha converting enzyme.	B	BAO_0000357	single protein format	None	None	None	None	None	CHEMBL3706	ADAM17	Homo sapiens	SINGLE PROTEIN	CHEMBL1136235	1	Scientific Literature	Bioorg. Med. Chem. Lett.	2003	None
CHEMBL342100		0	538.63	2	0.43	3t	CNC(=O)[C@@H](NC(=O)[C@H](CC(C)C)[C@H](NS(=O)(=O)c1ccc2ncnc(O)c2c1)C(=O)NO)C(C)(C)C	IC50	'='	0.57	nM	9.24			UO_0000065	17.16	0.34	8.81	4.63	False	CHEMBL820592	Inhibitory activity against Tumor necrosis factor alpha-converting enzyme (TACE) in blood.	B	BAO_0000221	tissue-based format	None	CHEMBL3638178	Blood	None	None	CHEMBL3706	ADAM17	Homo sapiens	SINGLE PROTEIN	CHEMBL1132484	1	Scientific Literature	J. Med. Chem.	1999	None
CHEMBL61193		0	424.43	0	-0.56	61	O=C(NO)[C@H]1[C@@H](O)[C@H](O)[C@@H](O)CN1S(=O)(=O)c1ccc(Oc2ccccc2)cc1	Ki	'='	2.3	nM	8.64			UO_0000065	20.35	0.41	9.20	5.52	False	CHEMBL1003624	Inhibition of TACE	B	BAO_0000357	single protein format	None	None	None	None	None	CHEMBL3706	ADAM17	Homo sapiens	SINGLE PROTEIN	CHEMBL1140868	1	Scientific Literature	Bioorg. Med. Chem.	2009	None
CHEMBL192204		0	577.64	1	3.71	27	CC(=O)c1ccc(N2CCN(C3(c4ccc(OCc5cc(C)nc6ccccc56)cc4)C(=O)NC(=O)NC3=O)CC2)cc1	IC50	'='	620.0	nM	6.21			UO_0000065	10.75	0.20	2.50	5.13	False	CHEMBL828144	In vitro inhibitory concentration against human tumor necrosis factor-alpha converting enzyme	B	BAO_0000357	single protein format	Homo sapiens	None	None	None	None	CHEMBL3706	ADAM17	Homo sapiens	SINGLE PROTEIN	CHEMBL1139608	1	Scientific Literature	Bioorg. Med. Chem. Lett.	2005	None
CHEMBL190415		0	466.53	0	2.37	20	Cc1cc(F)ccc1COc1ccc(S(=O)(=O)N2C[C@H](O)CC(C)(C)[C@@H]2C(=O)NO)cc1	IC50	'='	5.2	nM	8.28			UO_0000065	17.76	0.35	5.91	7.13	False	CHEMBL828001	Inhibitory concentration against TNF-alpha converting enzyme	B	BAO_0000357	single protein format	None	None	None	None	None	CHEMBL3706	ADAM17	Homo sapiens	SINGLE PROTEIN	CHEMBL1145277	1	Scientific Literature	Bioorg. Med. Chem. Lett.	2005	None
CHEMBL189975		0	485.56	0	2.47	26	CC1(C)C[C@@H](O)CN(S(=O)(=O)c2ccc(OCc3nccc4ccccc34)cc2)[C@H]1C(=O)NO	IC50	'='	10.0	nM	8.00			UO_0000065	16.48	0.32	5.53	6.20	False	CHEMBL828001	Inhibitory concentration against TNF-alpha converting enzyme	B	BAO_0000357	single protein format	None	None	None	None	None	CHEMBL3706	ADAM17	Homo sapiens	SINGLE PROTEIN	CHEMBL1145277	1	Scientific Literature	Bioorg. Med. Chem. Lett.	2005	None
CHEMBL366257		0	509.54	1	2.41	3b	CC#CCOc1ccc(S(=O)(=O)N2Cc3ccccc3N(C(=O)c3ccco3)CC2C(=O)NO)cc1	IC50	'='	33.0	nM	7.48			UO_0000065	14.68	0.28	5.07	5.78	False	CHEMBL829519	Inhibitory activity against Tumor necrosis factor alpha converting enzyme	B	BAO_0000357	single protein format	Homo sapiens	None	None	None	None	CHEMBL3706	ADAM17	Homo sapiens	SINGLE PROTEIN	CHEMBL1137145	1	Scientific Literature	Bioorg. Med. Chem. Lett.	2004	None
CHEMBL329232		0	618.73	1	4.95	8b	COc1cc(CCC[C@H]2C(=O)N[C@H](C(=O)c3ccccc3)Cc3ccc(cc3)OCCCC[C@@H]2C(=O)NO)cc(OC)c1OC	IC50	'='	55.0	nM	7.26			UO_0000065	11.73	0.22	2.31	5.48	True	CHEMBL813691	Inhibitory concentration against Tumor necrosis factor alpha converting enzyme	B	BAO_0000357	single protein format	None	None	None	None	None	CHEMBL3706	ADAM17	Homo sapiens	SINGLE PROTEIN	CHEMBL1133837	1	Scientific Literature	Bioorg. Med. Chem. Lett.	2001	None
CHEMBL371781		0	549.63	1	3.50	23	Cc1cc(COc2ccc(C3(N4CCN(Cc5ccccc5)CC4)C(=O)NC(=O)NC3=O)cc2)c2ccccc2n1	IC50	'='	195.0	nM	6.71			UO_0000065	12.21	0.22	3.21	6.46	False	CHEMBL828144	In vitro inhibitory concentration against human tumor necrosis factor-alpha converting enzyme	B	BAO_0000357	single protein format	Homo sapiens	None	None	None	None	CHEMBL3706	ADAM17	Homo sapiens	SINGLE PROTEIN	CHEMBL1139608	1	Scientific Literature	Bioorg. Med. Chem. Lett.	2005	None
CHEMBL381163		0	456.54	0	1.32	5t	CC#CCOc1ccc(S(=O)(=O)N2C[C@H](CC(=O)O)SC(C)(C)[C@@H]2C(=O)NO)cc1	IC50	'='	20.0	nM	7.70			UO_0000065	16.86	0.35	6.38	5.78	False	CHEMBL867735	Inhibition of TACE	B	BAO_0000357	single protein format	Homo sapiens	None	None	None	None	CHEMBL3706	ADAM17	Homo sapiens	SINGLE PROTEIN	CHEMBL1139018	1	Scientific Literature	Bioorg. Med. Chem. Lett.	2006	None
CHEMBL207729		0	398.51	0	1.48	4	CC#CCOc1ccc(S(=O)(=O)N2CCSC(C)(C)[C@@H]2C(=O)NO)cc1	IC50	'='	8.0	nM	8.10			UO_0000065	20.32	0.43	6.62	8.44	True	CHEMBL867735	Inhibition of TACE	B	BAO_0000357	single protein format	Homo sapiens	None	None	None	None	CHEMBL3706	ADAM17	Homo sapiens	SINGLE PROTEIN	CHEMBL1139018	1	Scientific Literature	Bioorg. Med. Chem. Lett.	2006	None
CHEMBL205900		0	533.65	1	3.68	12n	Cc1cc(COc2ccc(C(=O)NC3(CC(=O)NO)CCN(C4=NCCS4)CC3)cc2)c2ccccc2n1	IC50	'='	30.0	nM	7.52			UO_0000065					False	CHEMBL865120	Inhibition of LPS-stimulated TNFalpha production in human whole blood	F	BAO_0000221	tissue-based format	Homo sapiens	CHEMBL3638178	Blood	None	None	CHEMBL3706	ADAM17	Homo sapiens	SINGLE PROTEIN	CHEMBL1147697	1	Scientific Literature	Bioorg. Med. Chem. Lett.	2006	None
CHEMBL180410		0	424.48	0	-0.86	9e	CC#CCOc1ccc(S(=O)(=O)N2CCCN(C(=O)CN)CC2C(=O)NO)cc1	IC50	'='	12.0	nM	7.92			UO_0000065	18.66	0.37	8.78	5.57	False	CHEMBL833550	Inhibitory concentration against TNF-alpha converting enzyme at 1 uM	B	BAO_0000357	single protein format	None	None	None	None	None	CHEMBL3706	ADAM17	Homo sapiens	SINGLE PROTEIN	CHEMBL1140260	1	Scientific Literature	Bioorg. Med. Chem. Lett.	2005	None
CHEMBL342732		0	535.67	1	1.67	22b	CNC(=O)[C@@H](NC(=O)[C@H](CC(C)C)[C@@H](C(=O)NO)N(C)S(=O)(=O)c1cccc2cccnc12)C(C)(C)C	IC50	'='	4.4	nM	8.36			UO_0000065	15.60	0.31	6.69	5.30	False	CHEMBL820592	Inhibitory activity against Tumor necrosis factor alpha-converting enzyme (TACE) in blood.	B	BAO_0000221	tissue-based format	None	CHEMBL3638178	Blood	None	None	CHEMBL3706	ADAM17	Homo sapiens	SINGLE PROTEIN	CHEMBL1132484	1	Scientific Literature	J. Med. Chem.	1999	None
CHEMBL185587		0	497.62	0	3.50	7b	Cc1cc(COc2ccc(S(=O)(=O)CC3(CC(=O)NO)CCN(C)CC3)cc2)c2ccccc2n1	IC50	'='	102.0	nM	6.99			UO_0000065					False	CHEMBL835217	Effect on TNF-Alpha release in LPS-stimulated human whole blood assay	F	BAO_0000221	tissue-based format	Homo sapiens	CHEMBL3638178	Blood	None	None	CHEMBL3706	ADAM17	Homo sapiens	SINGLE PROTEIN	CHEMBL1137180	1	Scientific Literature	Bioorg. Med. Chem. Lett.	2004	None
CHEMBL372659		0	458.52	0	3.17	17	Cc1cc(COc2ccc(C3(N4CCCCC4)C(=O)NC(=O)NC3=O)cc2)c2ccccc2n1	IC50	'='	855.0	nM	6.07			UO_0000065	13.23	0.24	2.90	6.03	False	CHEMBL828144	In vitro inhibitory concentration against human tumor necrosis factor-alpha converting enzyme	B	BAO_0000357	single protein format	Homo sapiens	None	None	None	None	CHEMBL3706	ADAM17	Homo sapiens	SINGLE PROTEIN	CHEMBL1139608	1	Scientific Literature	Bioorg. Med. Chem. Lett.	2005	None
CHEMBL329302		0	617.59	1	4.82	7f	CNC(=O)[C@@H]1Cc2ccc(cc2)OCCCC[C@H](C(=O)NO)[C@@H](CCCc2cc(C(F)(F)F)cc(C(F)(F)F)c2)C(=O)N1	IC50	'='	300.0	nM	6.52			UO_0000065					True	CHEMBL807832	Concentration required to inhibit the release of tumor necrosis factor -alpha (TNF-alpha) in THP-1 cellular assay.	F	BAO_0000219	cell-based format	None	None	None	THP-1	None	CHEMBL3706	ADAM17	Homo sapiens	SINGLE PROTEIN	CHEMBL1133837	1	Scientific Literature	Bioorg. Med. Chem. Lett.	2001	CHEMBL3307574
CHEMBL36021		0	531.51	1	4.78	8e	COc1ccc(S(=O)(=O)N(Cc2ccccc2)c2c(C(=O)NO)cnc3ccc(C(F)(F)F)cc23)cc1	IC50	'>'	1000.0	nM				UO_0000065					False	CHEMBL813690	Inhibitory activity against TACE.	B	BAO_0000357	single protein format	None	None	None	None	None	CHEMBL3706	ADAM17	Homo sapiens	SINGLE PROTEIN	CHEMBL1136711	1	Scientific Literature	Bioorg. Med. Chem. Lett.	2003	None
CHEMBL1162968		0	355.39	0	2.49	76	COC(=O)[C@@]1(Cc2ccc(OCc3ccccc3)cc2)C[C@@H]1C(=O)NO	Ki	'='	800.0	nM	6.10			UO_0000065	17.16	0.32	3.61	7.18	False	CHEMBL933411	Inhibition of human recombinant TACE	B	BAO_0000357	single protein format	Homo sapiens	None	None	None	None	CHEMBL3706	ADAM17	Homo sapiens	SINGLE PROTEIN	CHEMBL1141652	1	Scientific Literature	J. Med. Chem.	2008	None
CHEMBL1223077		0	481.51	0	2.94	40	COc1ccc2c(c1)C(=O)N(C[C@@]1(c3ccc(-c4ccc5cn(C)nc5c4)cc3)NC(=O)NC1=O)C2	Ki	'='	2.0	nM	8.70			UO_0000065	18.07	0.33	5.76	8.24	False	CHEMBL1227970	Inhibition of TACE assessed as inhibition of pro-TNFalpha peptide cleavage	B	BAO_0000357	single protein format	None	None	None	None	None	CHEMBL3706	ADAM17	Homo sapiens	SINGLE PROTEIN	CHEMBL1221258	1	Scientific Literature	Bioorg. Med. Chem. Lett.	2010	None
CHEMBL402030		0	337.38	0	3.01	9d	Cc1ccc2oc(=O)c(CC(Cc3ccccc3)C(=O)NO)cc2c1	IC50	'='	5.0	nM	8.30			UO_0000065	24.60	0.45	5.29	10.44	False	CHEMBL927357	Inhibition of human TACE	B	BAO_0000357	single protein format	Homo sapiens	None	None	None	None	CHEMBL3706	ADAM17	Homo sapiens	SINGLE PROTEIN	CHEMBL1140764	1	Scientific Literature	Bioorg. Med. Chem.	2008	None
CHEMBL88342		0	516.64	1	1.80	54m	CC(C)C[C@H]1C(=O)N[C@H](C(=O)NCC(=O)N2CCCCC2)Cc2ccc(cc2)OCCC[C@@H]1C(=O)NO	Inhibition	'='	49.0	%				UO_0000187					False	CHEMBL734837	Effects of 10 mg/Kg p.o. on LPS stimulated TNF-alpha release in mice.	F	BAO_0000019	assay format	Mus musculus	None	None	None	None	CHEMBL3706	ADAM17	Homo sapiens	SINGLE PROTEIN	CHEMBL1134554	1	Scientific Literature	J. Med. Chem.	2001	None
CHEMBL402991		0	289.33	0	2.53	2f	CC(C)(C)c1ccc2oc(=O)c(CCC(=O)NO)cc2c1	IC50	'='	12400.0	nM	4.91			UO_0000065	16.96	0.32	2.38	6.17	False	CHEMBL927357	Inhibition of human TACE	B	BAO_0000357	single protein format	Homo sapiens	None	None	None	None	CHEMBL3706	ADAM17	Homo sapiens	SINGLE PROTEIN	CHEMBL1140764	1	Scientific Literature	Bioorg. Med. Chem.	2008	None
CHEMBL491084		0	433.51	0	4.37	37	Cc1cc(OCc2ccc(NC(=O)[C@H]3CCCC[C@@H]3C(=O)NO)cc2)c2ccccc2n1	IC50	'='	8.0	nM	8.10			UO_0000065	18.68	0.35	3.73	8.05	False	CHEMBL1003624	Inhibition of TACE	B	BAO_0000357	single protein format	None	None	None	None	None	CHEMBL3706	ADAM17	Homo sapiens	SINGLE PROTEIN	CHEMBL1140868	1	Scientific Literature	Bioorg. Med. Chem.	2009	None
CHEMBL69268		0	493.54	0	4.17	4i	COc1ccc(S(=O)(=O)N(Cc2cccnc2)c2c(C(=O)NO)cc(C)cc2-c2ccco2)cc1	IC50	'='	61.0	nM	7.21			UO_0000065	14.62	0.28	3.04	5.92	False	CHEMBL805974	In vitro inhibition of TNF-alpha converting enzyme (TACE)	B	BAO_0000357	single protein format	None	None	None	None	None	CHEMBL3706	ADAM17	Homo sapiens	SINGLE PROTEIN	CHEMBL1133916	1	Scientific Literature	Bioorg. Med. Chem. Lett.	2001	None
CHEMBL71686		0	442.56	0	4.40	4r	Cc1cc(C)c(N(C)S(=O)(=O)c2ccc(Sc3ccccc3)cc2)c(C(=O)NO)c1	IC50	'='	727.0	nM	6.14			UO_0000065	13.87	0.28	1.74	7.08	False	CHEMBL805974	In vitro inhibition of TNF-alpha converting enzyme (TACE)	B	BAO_0000357	single protein format	None	None	None	None	None	CHEMBL3706	ADAM17	Homo sapiens	SINGLE PROTEIN	CHEMBL1133916	1	Scientific Literature	Bioorg. Med. Chem. Lett.	2001	None
CHEMBL234270		0	310.44	0	1.81	16b	CC#CCNc1ccc(S(=O)(=O)N2CC[C@@H](S)C2)cc1	Ki	'='	5.0	nM	8.30			UO_0000065	26.74	0.57	6.49	16.80	False	CHEMBL891412	Inhibition of TNF-alpha converting enzyme	B	BAO_0000357	single protein format	None	None	None	None	None	CHEMBL3706	ADAM17	Homo sapiens	SINGLE PROTEIN	CHEMBL1147178	1	Scientific Literature	Bioorg. Med. Chem. Lett.	2007	None
CHEMBL271354		0	302.33	0	0.63	88	CC#CCOc1ccc(C[C@]2(C(N)=O)C[C@@H]2C(=O)NO)cc1	Ki	'='	80.0	nM	7.10			UO_0000065	23.47	0.44	6.47	6.98	False	CHEMBL933411	Inhibition of human recombinant TACE	B	BAO_0000357	single protein format	Homo sapiens	None	None	None	None	CHEMBL3706	ADAM17	Homo sapiens	SINGLE PROTEIN	CHEMBL1141652	1	Scientific Literature	J. Med. Chem.	2008	None
CHEMBL410462		0	420.47	0	3.35	34	COC(=O)[C@@]1(Cc2ccc(OCc3cc(C)nc4ccccc34)cc2)C[C@@H]1C(=O)NO	Ki	'='	8.0	nM	8.10			UO_0000065	19.26	0.36	4.75	8.28	False	CHEMBL933411	Inhibition of human recombinant TACE	B	BAO_0000357	single protein format	Homo sapiens	None	None	None	None	CHEMBL3706	ADAM17	Homo sapiens	SINGLE PROTEIN	CHEMBL1141652	1	Scientific Literature	J. Med. Chem.	2008	None
CHEMBL408212		0	405.45	0	2.63	70	CNC(=O)[C@]1(c2cccc(OCc3cc(C)nc4ccccc34)c2)C[C@H]1C(=O)NO	Ki	'='	100.0	nM	7.00			UO_0000065	17.26	0.32	4.37	6.96	False	CHEMBL933411	Inhibition of human recombinant TACE	B	BAO_0000357	single protein format	Homo sapiens	None	None	None	None	CHEMBL3706	ADAM17	Homo sapiens	SINGLE PROTEIN	CHEMBL1141652	1	Scientific Literature	J. Med. Chem.	2008	None
CHEMBL271163		0	359.35	0	2.34	58	COC(=O)[C@]1(c2cccc(OCc3cccc(F)c3)c2)C[C@H]1C(=O)NO	Ki	'='	80.0	nM	7.10			UO_0000065	19.75	0.37	4.76	8.36	False	CHEMBL933411	Inhibition of human recombinant TACE	B	BAO_0000357	single protein format	Homo sapiens	None	None	None	None	CHEMBL3706	ADAM17	Homo sapiens	SINGLE PROTEIN	CHEMBL1141652	1	Scientific Literature	J. Med. Chem.	2008	None
CHEMBL272421		0	265.26	0	0.63	53	COC(=O)[C@]1(c2cccc(OC)c2)C[C@H]1C(=O)NO	Ki	'='	3000.0	nM	5.52			UO_0000065	20.82	0.40	4.89	6.51	False	CHEMBL933411	Inhibition of human recombinant TACE	B	BAO_0000357	single protein format	Homo sapiens	None	None	None	None	CHEMBL3706	ADAM17	Homo sapiens	SINGLE PROTEIN	CHEMBL1141652	1	Scientific Literature	J. Med. Chem.	2008	None
CHEMBL419995		0	470.55	0	2.98	4g	COc1ccc(S(=O)(=O)N(Cc2cccnc2)c2c(C)cc(N(C)C)cc2C(=O)NO)cc1	IC50	'='	633.0	nM	6.20			UO_0000065	13.17	0.26	3.22	5.53	False	CHEMBL805974	In vitro inhibition of TNF-alpha converting enzyme (TACE)	B	BAO_0000357	single protein format	None	None	None	None	None	CHEMBL3706	ADAM17	Homo sapiens	SINGLE PROTEIN	CHEMBL1133916	1	Scientific Literature	Bioorg. Med. Chem. Lett.	2001	None
CHEMBL228320		0	478.51	0	4.62	9	Cc1cc(COc2ccc(C(=O)Nc3ccccc3C(=O)c3c[nH]c(=O)[nH]3)cc2)c2ccccc2n1	IC50	'='	9.0	nM	8.05			UO_0000065	16.81	0.31	3.43	6.88	False	CHEMBL887626	Inhibition of pTACE	B	BAO_0000357	single protein format	None	None	None	None	None	CHEMBL3706	ADAM17	Homo sapiens	SINGLE PROTEIN	CHEMBL1144638	1	Scientific Literature	Bioorg. Med. Chem. Lett.	2007	None
CHEMBL228319		0	464.53	0	4.98	15	Cc1cc(COc2ccc(C(=O)Nc3ccccc3Cc3c[nH]c(=O)[nH]3)cc2)c2ccccc2n1	IC50	'='	1600.0	nM	5.80			UO_0000065	12.48	0.23	0.82	5.80	False	CHEMBL887626	Inhibition of pTACE	B	BAO_0000357	single protein format	None	None	None	None	None	CHEMBL3706	ADAM17	Homo sapiens	SINGLE PROTEIN	CHEMBL1144638	1	Scientific Literature	Bioorg. Med. Chem. Lett.	2007	None
CHEMBL389691		0	544.61	1	3.67	7	Cc1cc(COc2ccc(C(=O)N[C@H]3CN(C(=O)OC(C)(C)C)C[C@@H]3c3n[nH]c(=O)[nH]3)cc2)c2ccccc2n1	IC50	'='	162.0	nM	6.79			UO_0000065	12.47	0.23	3.12	4.77	False	CHEMBL887626	Inhibition of pTACE	B	BAO_0000357	single protein format	None	None	None	None	None	CHEMBL3706	ADAM17	Homo sapiens	SINGLE PROTEIN	CHEMBL1144638	1	Scientific Literature	Bioorg. Med. Chem. Lett.	2007	None
CHEMBL170315		0	376.35	0	2.09	1	COc1ccc(P(=O)(OC)N2Cc3ccccc3CC2C(=O)NO)cc1	IC50	'<'	1000.0	nM				UO_0000065					False	CHEMBL675239	Inhibition of heparin-binding epidermal growth factor (HB-EGF) shedding	F	BAO_0000019	assay format	None	None	None	None	None	CHEMBL3706	ADAM17	Homo sapiens	SINGLE PROTEIN	CHEMBL1135982	1	Scientific Literature	J. Med. Chem.	2002	None
CHEMBL93720		0	362.36	0	-2.34	1c	COc1ccc(S(=O)(=O)N2C[C@H](O)[C@H](O)[C@@H](O)[C@@H]2C(=O)NO)cc1	Ki	'='	510.0	nM	6.29			UO_0000065	17.37	0.36	8.63	4.02	False	CHEMBL805971	Inhibition of recombinant human TNF-alpha converting enzyme (TACE)	B	BAO_0000357	single protein format	Homo sapiens	None	None	None	None	CHEMBL3706	ADAM17	Homo sapiens	SINGLE PROTEIN	CHEMBL1144950	1	Scientific Literature	Bioorg. Med. Chem. Lett.	2003	None
CHEMBL57644		0	362.36	0	-2.34	2	COc1ccc(S(=O)(=O)N2C[C@@H](O)[C@@H](O)[C@H](O)[C@@H]2C(=O)NO)cc1	IC50	'='	450.0	nM	6.35			UO_0000065	17.52	0.36	8.69	4.05	False	CHEMBL675248	Inhibition of heparin-binding HB-EGF shedding	B	BAO_0000357	single protein format	None	None	None	None	None	CHEMBL3706	ADAM17	Homo sapiens	SINGLE PROTEIN	CHEMBL1149139	1	Scientific Literature	J. Med. Chem.	2004	None
CHEMBL473326		0	292.79	0	3.62	1	Oc1nc(SCc2ccc(Cl)cc2)nc2c1CCC2	Activity						Not Active						False	CHEMBL940667	Inhibition of human recombinant ADAM17 at 200 uM by HxBPyne probe-based competitive activity based protein profiling assay in presence of 5 uM HxBpane competitor	B	BAO_0000357	single protein format	Homo sapiens	None	None	None	None	CHEMBL3706	ADAM17	Homo sapiens	SINGLE PROTEIN	CHEMBL1140994	1	Scientific Literature	Bioorg. Med. Chem.	2009	None
CHEMBL359920		0	367.43	0	-0.05	8	CC#CCOc1ccc(S(=O)(=O)N2CCCNCC2C(=O)NO)cc1	IC50	'='	11.0	nM	7.96			UO_0000065	21.66	0.43	8.01	7.37	False	CHEMBL833550	Inhibitory concentration against TNF-alpha converting enzyme at 1 uM	B	BAO_0000357	single protein format	None	None	None	None	None	CHEMBL3706	ADAM17	Homo sapiens	SINGLE PROTEIN	CHEMBL1140260	1	Scientific Literature	Bioorg. Med. Chem. Lett.	2005	None
CHEMBL31776		0	440.91	0	1.94	4e	O=C(NO)[C@H]1C[C@@H](O)CCN1S(=O)(=O)c1ccc(OCc2ccc(Cl)cc2)cc1	IC50	'='	58000.0	nM	4.24			UO_0000065					False	CHEMBL701924	Inhibition of TNF-alpha release was determined in LPS-stimulated human whole blood assay	F	BAO_0000221	tissue-based format	Homo sapiens	CHEMBL3638178	Blood	None	None	CHEMBL3706	ADAM17	Homo sapiens	SINGLE PROTEIN	CHEMBL1135115	1	Scientific Literature	Bioorg. Med. Chem. Lett.	2002	None
CHEMBL302455		0	524.58	1	3.78	2j	Cc1cc(COc2ccc(N3CC[C@H]([C@H](NC(=O)c4ccccc4)C(=O)NO)C3=O)cc2)c2ccccc2n1	IC50	'='	9100.0	nM	5.04			UO_0000065					False	CHEMBL702320	Inhibition of TNF-alpha production from LPS stimulated human whole blood.	F	BAO_0000221	tissue-based format	Homo sapiens	CHEMBL3638178	Blood	None	None	CHEMBL3706	ADAM17	Homo sapiens	SINGLE PROTEIN	CHEMBL1136542	1	Scientific Literature	Bioorg. Med. Chem. Lett.	2003	None
CHEMBL206815	APRATASTAT	2	414.51	0	0.45	5h	CC1(C)SCCN(S(=O)(=O)c2ccc(OCC#CCO)cc2)[C@H]1C(=O)NO	IC50	'='	20.0	nM	7.70			UO_0000065	18.57	0.39	7.25	6.63	False	CHEMBL867735	Inhibition of TACE	B	BAO_0000357	single protein format	Homo sapiens	None	None	None	None	CHEMBL3706	ADAM17	Homo sapiens	SINGLE PROTEIN	CHEMBL1139018	1	Scientific Literature	Bioorg. Med. Chem. Lett.	2006	None
CHEMBL92767		0	362.36	0	-2.34	1a	COc1ccc(S(=O)(=O)N2C[C@H](O)[C@@H](O)[C@@H](O)[C@@H]2C(=O)NO)cc1	Ki	'='	71.0	nM	7.15			UO_0000065	19.73	0.41	9.49	4.56	True	CHEMBL805971	Inhibition of recombinant human TNF-alpha converting enzyme (TACE)	B	BAO_0000357	single protein format	Homo sapiens	None	None	None	None	CHEMBL3706	ADAM17	Homo sapiens	SINGLE PROTEIN	CHEMBL1144950	1	Scientific Literature	Bioorg. Med. Chem. Lett.	2003	None
CHEMBL93620		0	438.46	0	-0.77	4	O=C(NO)[C@H]1[C@@H](O)[C@H](O)[C@@H](O)CN1S(=O)(=O)c1ccc(OCc2ccccc2)cc1	Ki	'='	1.6	nM	8.80			UO_0000065	20.06	0.40	9.57	5.62	False	CHEMBL805971	Inhibition of recombinant human TNF-alpha converting enzyme (TACE)	B	BAO_0000357	single protein format	Homo sapiens	None	None	None	None	CHEMBL3706	ADAM17	Homo sapiens	SINGLE PROTEIN	CHEMBL1144950	1	Scientific Literature	Bioorg. Med. Chem. Lett.	2003	None
CHEMBL330727		0	402.43	0	-0.55	2	COc1ccc(S(=O)(=O)N2C[C@@H]3OC(C)(C)O[C@H]3[C@@H](O)[C@@H]2C(=O)NO)cc1	Ki	'='	40.0	nM	7.40			UO_0000065	18.38	0.37	7.95	5.50	False	CHEMBL819942	Inhibition of recombinant human tumor necrosis factor-alpha converting enzyme	B	BAO_0000357	single protein format	Homo sapiens	None	None	None	None	CHEMBL3706	ADAM17	Homo sapiens	SINGLE PROTEIN	CHEMBL1136160	1	Scientific Literature	Bioorg. Med. Chem. Lett.	2003	None
CHEMBL285546		0	590.40	1	3.76	8i	COc1ccc(S(=O)(=O)N(Cc2cccnc2)c2c(C(=O)NO)cnc3c(I)cccc23)cc1	IC50	'='	124.0	nM	6.91			UO_0000065	11.70	0.28	3.15	5.67	False	CHEMBL813690	Inhibitory activity against TACE.	B	BAO_0000357	single protein format	None	None	None	None	None	CHEMBL3706	ADAM17	Homo sapiens	SINGLE PROTEIN	CHEMBL1136711	1	Scientific Literature	Bioorg. Med. Chem. Lett.	2003	None
CHEMBL321556		0	312.35	0	0.21	1	CC#CCOc1ccc(S(=O)(=O)N(C)CC(=O)NO)cc1	Ki	'='	10.0	nM	8.00			UO_0000065	25.61	0.52	7.79	8.34	False	CHEMBL891412	Inhibition of TNF-alpha converting enzyme	B	BAO_0000357	single protein format	None	None	None	None	None	CHEMBL3706	ADAM17	Homo sapiens	SINGLE PROTEIN	CHEMBL1147178	1	Scientific Literature	Bioorg. Med. Chem. Lett.	2007	None
CHEMBL313082		0	602.73	1	1.41	68bb	CC(C)C[C@H]1C(=O)N[C@H](C(=O)NCC(=O)N2CCN(c3ccccc3)CC2)CCCCNC(=O)OCCC[C@@H]1C(=O)NO	Inhibition	'='	29.0	%				UO_0000187					False	CHEMBL734837	Effects of 10 mg/Kg p.o. on LPS stimulated TNF-alpha release in mice.	F	BAO_0000019	assay format	Mus musculus	None	None	None	None	CHEMBL3706	ADAM17	Homo sapiens	SINGLE PROTEIN	CHEMBL1134554	1	Scientific Literature	J. Med. Chem.	2001	None
CHEMBL90499		0	482.50	0	1.62	68b	CC(C)C[C@H]1C(=O)N[C@H](C(=O)NCC(F)(F)F)CCCCNC(=O)OCCC[C@@H]1C(=O)NO	IC50	'='	2000.0	nM	5.70			UO_0000065					False	CHEMBL702337	Inhibition of LPS-stimulated TNF-alpha release in human whole blood	F	BAO_0000221	tissue-based format	Homo sapiens	CHEMBL3638178	Blood	None	None	CHEMBL3706	ADAM17	Homo sapiens	SINGLE PROTEIN	CHEMBL1134554	1	Scientific Literature	J. Med. Chem.	2001	None
CHEMBL330513		0	520.63	2	2.01	68n	CC(C)C[C@H]1C(=O)N[C@H](C(=O)NCCc2ccccc2O)CCCCNC(=O)OCCC[C@@H]1C(=O)NO	IC50	'='	85.0	nM	7.07			UO_0000065					False	CHEMBL702337	Inhibition of LPS-stimulated TNF-alpha release in human whole blood	F	BAO_0000221	tissue-based format	Homo sapiens	CHEMBL3638178	Blood	None	None	CHEMBL3706	ADAM17	Homo sapiens	SINGLE PROTEIN	CHEMBL1134554	1	Scientific Literature	J. Med. Chem.	2001	None
CHEMBL148048		0	538.63	2	0.43	3p	CNC(=O)[C@@H](NC(=O)[C@H](CC(C)C)[C@H](NS(=O)(=O)c1cccc2c(O)ncnc12)C(=O)NO)C(C)(C)C	IC50	'='	4900.0	nM	5.31			UO_0000065					False	CHEMBL819949	Inhibition of TNF(tumor necrosis factor) in human blood	F	BAO_0000019	assay format	None	None	None	None	None	CHEMBL3706	ADAM17	Homo sapiens	SINGLE PROTEIN	CHEMBL1132484	1	Scientific Literature	J. Med. Chem.	1999	None
CHEMBL313936		0	505.62	1	1.70	68i	CC(C)C[C@H]1C(=O)N[C@H](C(=O)NCCc2ccccn2)CCCCNC(=O)OCCC[C@@H]1C(=O)NO	IC50	'='	390.0	nM	6.41			UO_0000065					False	CHEMBL702337	Inhibition of LPS-stimulated TNF-alpha release in human whole blood	F	BAO_0000221	tissue-based format	Homo sapiens	CHEMBL3638178	Blood	None	None	CHEMBL3706	ADAM17	Homo sapiens	SINGLE PROTEIN	CHEMBL1134554	1	Scientific Literature	J. Med. Chem.	2001	None
CHEMBL359569		0	525.67	1	4.14	9d	Cc1cc(COc2ccc(S(=O)(=O)CC3(CC(=O)NO)CCN(CC(C)C)C3)cc2)c2ccccc2n1	IC50	'='	161.0	nM	6.79			UO_0000065					False	CHEMBL835217	Effect on TNF-Alpha release in LPS-stimulated human whole blood assay	F	BAO_0000221	tissue-based format	Homo sapiens	CHEMBL3638178	Blood	None	None	CHEMBL3706	ADAM17	Homo sapiens	SINGLE PROTEIN	CHEMBL1137180	1	Scientific Literature	Bioorg. Med. Chem. Lett.	2004	None
CHEMBL315393		0	608.78	1	1.54	68ff	CC(C)C[C@H]1C(=O)N[C@H](C(=O)NCC(=O)N2CCC(N3CCCCC3)CC2)CCCCNC(=O)OCCC[C@@H]1C(=O)NO	IC50	'='	180.0	nM	6.75			UO_0000065					False	CHEMBL702337	Inhibition of LPS-stimulated TNF-alpha release in human whole blood	F	BAO_0000221	tissue-based format	Homo sapiens	CHEMBL3638178	Blood	None	None	CHEMBL3706	ADAM17	Homo sapiens	SINGLE PROTEIN	CHEMBL1134554	1	Scientific Literature	J. Med. Chem.	2001	None
CHEMBL146831		0	523.03	1	1.57	3e	CNC(=O)[C@@H](NC(=O)[C@H](CC(C)C)[C@H](NS(=O)(=O)c1ccc(F)cc1Cl)C(=O)NO)C(C)(C)C	IC50	'='	9.7	nM	8.01			UO_0000065	15.32	0.32	6.44	5.21	False	CHEMBL820592	Inhibitory activity against Tumor necrosis factor alpha-converting enzyme (TACE) in blood.	B	BAO_0000221	tissue-based format	None	CHEMBL3638178	Blood	None	None	CHEMBL3706	ADAM17	Homo sapiens	SINGLE PROTEIN	CHEMBL1132484	1	Scientific Literature	J. Med. Chem.	1999	None
CHEMBL45631		0	405.50	0	1.42	54a (SE205)	CNC(=O)[C@@H]1Cc2ccc(cc2)OCCC[C@H](C(=O)NO)[C@@H](CC(C)C)C(=O)N1	IC50	'='	1200.0	nM	5.92			UO_0000065					False	CHEMBL702337	Inhibition of LPS-stimulated TNF-alpha release in human whole blood	F	BAO_0000221	tissue-based format	Homo sapiens	CHEMBL3638178	Blood	None	None	CHEMBL3706	ADAM17	Homo sapiens	SINGLE PROTEIN	CHEMBL1134554	1	Scientific Literature	J. Med. Chem.	2001	None
CHEMBL421699		0	473.51	0	2.62	2	COc1ccc(S(=O)(=O)N(Cc2ccccc2)c2c(C(=O)NO)cc(OC)nc2OC)cc1	IC50	'='	294.0	nM	6.53			UO_0000065	13.79	0.27	3.91	5.13	False	CHEMBL814267	Inhibition of TNF-alpha converting enzyme (TACE)	B	BAO_0000357	single protein format	None	None	None	None	None	CHEMBL3706	ADAM17	Homo sapiens	SINGLE PROTEIN	CHEMBL1133790	1	Scientific Literature	Bioorg. Med. Chem. Lett.	2001	None
CHEMBL355900		0	490.67	0	3.39	2i	CNC(=O)[C@@H](NC(=O)[C@H](CC(C)C)[C@H](Sc1cccc(C(C)(C)C#N)c1)C(=O)NO)C(C)(C)C	IC50	'='	2800.0	nM	5.55			UO_0000065					False	CHEMBL819949	Inhibition of TNF(tumor necrosis factor) in human blood	F	BAO_0000019	assay format	None	None	None	None	None	CHEMBL3706	ADAM17	Homo sapiens	SINGLE PROTEIN	CHEMBL1132484	1	Scientific Literature	J. Med. Chem.	1999	None
CHEMBL144095		0	435.53	0	0.62	4c	CNC(=O)[C@@H](NC(=O)[C@H](CC(C)C)[C@H](NC(=O)c1cccnc1)C(=O)NO)C(C)(C)C	IC50	'='	22.0	nM	7.66			UO_0000065	17.58	0.34	7.04	5.12	False	CHEMBL820592	Inhibitory activity against Tumor necrosis factor alpha-converting enzyme (TACE) in blood.	B	BAO_0000221	tissue-based format	None	CHEMBL3638178	Blood	None	None	CHEMBL3706	ADAM17	Homo sapiens	SINGLE PROTEIN	CHEMBL1132484	1	Scientific Literature	J. Med. Chem.	1999	None
CHEMBL424492		0	476.62	0	0.84	3h	CNC(=O)[C@@H](NC(=O)[C@H](CC(C)C)[C@H](NS(=O)(=O)c1cccs1)C(=O)NO)C(C)(C)C	IC50	'='	1.5	nM	8.82			UO_0000065	18.51	0.39	7.98	5.74	False	CHEMBL820592	Inhibitory activity against Tumor necrosis factor alpha-converting enzyme (TACE) in blood.	B	BAO_0000221	tissue-based format	None	CHEMBL3638178	Blood	None	None	CHEMBL3706	ADAM17	Homo sapiens	SINGLE PROTEIN	CHEMBL1132484	1	Scientific Literature	J. Med. Chem.	1999	None
CHEMBL381505		0	555.72	1	3.15	5o	CC(C)(C)OC(=O)NCCCCC#CCOc1ccc(S(=O)(=O)N2CCSC(C)(C)[C@@H]2C(=O)NO)cc1	IC50	'='	199.0	nM	6.70			UO_0000065	12.06	0.25	3.55	4.99	False	CHEMBL867735	Inhibition of TACE	B	BAO_0000357	single protein format	Homo sapiens	None	None	None	None	CHEMBL3706	ADAM17	Homo sapiens	SINGLE PROTEIN	CHEMBL1139018	1	Scientific Literature	Bioorg. Med. Chem. Lett.	2006	None
CHEMBL293358		0	419.50	0	2.19	26	Cc1cc(C)cc(COc2ccc3c(c2)NCCN([C@H](C)C(=O)NO)S3(=O)=O)c1	Ki	'='	229.0	nM	6.64			UO_0000065	15.83	0.31	4.45	6.15	False	CHEMBL813237	In vitro inhibitory activity against porcine tumor necrosis factor alpha converting enzyme (pTACE)	B	BAO_0000357	single protein format	Sus scrofa	None	None	None	None	CHEMBL3706	ADAM17	Homo sapiens	SINGLE PROTEIN	CHEMBL1145029	1	Scientific Literature	J. Med. Chem.	2003	None
CHEMBL54021		0	315.35	0	0.01	11	COc1ccc2c(c1)NCCN([C@H](C)C(=O)NO)S2(=O)=O	Ki	'='	274.0	nM	6.56			UO_0000065	20.81	0.43	6.55	6.08	False	CHEMBL813237	In vitro inhibitory activity against porcine tumor necrosis factor alpha converting enzyme (pTACE)	B	BAO_0000357	single protein format	Sus scrofa	None	None	None	None	CHEMBL3706	ADAM17	Homo sapiens	SINGLE PROTEIN	CHEMBL1145029	1	Scientific Literature	J. Med. Chem.	2003	None
CHEMBL299997		0	565.65	1	2.70	40	CCOc1cc(COc2ccc3c(c2)NCCN([C@H](CCCC(=O)OC)C(=O)NO)S3(=O)=O)cc(OCC)c1	IC50	'='	1100.0	nM	5.96			UO_0000065					False	CHEMBL756138	Ability to suppress the formation of TNF-aplha in human peripheral blood mononuclear cell assay(PBMC)	F	BAO_0000019	assay format	None	None	None	None	None	CHEMBL3706	ADAM17	Homo sapiens	SINGLE PROTEIN	CHEMBL1145029	1	Scientific Literature	J. Med. Chem.	2003	None
CHEMBL318860		0	516.04	1	3.44	7a	CNC(=O)[C@@H]1Cc2ccc(cc2)OCCCC[C@H](C(=O)NO)[C@@H](CCCc2ccc(Cl)cc2)C(=O)N1	IC50	'='	440.0	nM	6.36			UO_0000065					True	CHEMBL807832	Concentration required to inhibit the release of tumor necrosis factor -alpha (TNF-alpha) in THP-1 cellular assay.	F	BAO_0000219	cell-based format	None	None	None	THP-1	None	CHEMBL3706	ADAM17	Homo sapiens	SINGLE PROTEIN	CHEMBL1133837	1	Scientific Literature	Bioorg. Med. Chem. Lett.	2001	CHEMBL3307574
CHEMBL313519		0	484.59	0	1.24	68s	CC(C)C[C@H]1C(=O)N[C@H](C(=O)NC[C@H]2CCCO2)CCCCNC(=O)OCCC[C@@H]1C(=O)NO	IC50	'='	980.0	nM	6.01			UO_0000065					False	CHEMBL702337	Inhibition of LPS-stimulated TNF-alpha release in human whole blood	F	BAO_0000221	tissue-based format	Homo sapiens	CHEMBL3638178	Blood	None	None	CHEMBL3706	ADAM17	Homo sapiens	SINGLE PROTEIN	CHEMBL1134554	1	Scientific Literature	J. Med. Chem.	2001	None
CHEMBL207709		0	514.63	1	3.99	12i	C#CC(C)(C)N1CCC(CC(=O)NO)(NC(=O)c2ccc(OCc3cc(C)nc4ccccc34)cc2)CC1	IC50	'='	490.0	nM	6.31			UO_0000065					False	CHEMBL865120	Inhibition of LPS-stimulated TNFalpha production in human whole blood	F	BAO_0000221	tissue-based format	Homo sapiens	CHEMBL3638178	Blood	None	None	CHEMBL3706	ADAM17	Homo sapiens	SINGLE PROTEIN	CHEMBL1147697	1	Scientific Literature	Bioorg. Med. Chem. Lett.	2006	None
CHEMBL34418		0	469.48	0	2.45	25	COc1ccc(S(=O)(=O)N(Cc2cccnc2)c2c(C(=O)NO)cnc3onc(C)c23)cc1	IC50	'='	147.0	nM	6.83			UO_0000065	14.55	0.28	4.38	4.62	False	CHEMBL1003624	Inhibition of TACE	B	BAO_0000357	single protein format	None	None	None	None	None	CHEMBL3706	ADAM17	Homo sapiens	SINGLE PROTEIN	CHEMBL1140868	1	Scientific Literature	Bioorg. Med. Chem.	2009	None
CHEMBL148118		0	318.42	0	2.27	Page 450, R43C1	CC(C)Cc1ccc([C@]2(C)CCN([C@H](C)C(=O)NO)C2=O)cc1	IC50	'='	1000.0	nM	6.00			UO_0000065	18.84	0.36	3.73	8.62	False	CHEMBL1003624	Inhibition of TACE	B	BAO_0000357	single protein format	None	None	None	None	None	CHEMBL3706	ADAM17	Homo sapiens	SINGLE PROTEIN	CHEMBL1140868	1	Scientific Literature	Bioorg. Med. Chem.	2009	None
CHEMBL312972		0	598.70	1	0.36	68dd	CCOC(=O)N1CCN(C(=O)CNC(=O)[C@@H]2CCCCNC(=O)OCCC[C@H](C(=O)NO)[C@@H](CC(C)C)C(=O)N2)CC1	ED50	'='	7.0	mg.kg-1				UO_0000308					False	CHEMBL738264	Oral effective dose against LPS stimulated TNF-alpha release in mice.	F	BAO_0000019	assay format	Mus musculus	None	None	None	None	CHEMBL3706	ADAM17	Homo sapiens	SINGLE PROTEIN	CHEMBL1134554	1	Scientific Literature	J. Med. Chem.	2001	None
CHEMBL316158		0	555.67	1	0.70	68z	CC(C)C[C@H]1C(=O)N[C@H](C(=O)NCC(=O)N2CC(C)OC(C)C2)CCCCNC(=O)OCCC[C@@H]1C(=O)NO	Inhibition	'='	43.0	%				UO_0000187					False	CHEMBL734837	Effects of 10 mg/Kg p.o. on LPS stimulated TNF-alpha release in mice.	F	BAO_0000019	assay format	Mus musculus	None	None	None	None	CHEMBL3706	ADAM17	Homo sapiens	SINGLE PROTEIN	CHEMBL1134554	1	Scientific Literature	J. Med. Chem.	2001	None
CHEMBL97790		0	457.51	0	1.52	2	CC#CCOc1ccc(S(=O)(=O)N2Cc3ccccc3N(C(C)=O)CC2C(=O)NO)cc1	IC50	'='	16.0	nM	7.80			UO_0000065	17.04	0.33	6.28	6.71	False	CHEMBL829519	Inhibitory activity against Tumor necrosis factor alpha converting enzyme	B	BAO_0000357	single protein format	Homo sapiens	None	None	None	None	CHEMBL3706	ADAM17	Homo sapiens	SINGLE PROTEIN	CHEMBL1137145	1	Scientific Literature	Bioorg. Med. Chem. Lett.	2004	None
CHEMBL183404		0	487.53	0	1.15	3a	CC#CCOc1ccc(S(=O)(=O)N2Cc3ccccc3N(C(=O)COC)CC2C(=O)NO)cc1	IC50	'='	81.0	nM	7.09			UO_0000065	14.55	0.28	5.94	5.65	False	CHEMBL829519	Inhibitory activity against Tumor necrosis factor alpha converting enzyme	B	BAO_0000357	single protein format	Homo sapiens	None	None	None	None	CHEMBL3706	ADAM17	Homo sapiens	SINGLE PROTEIN	CHEMBL1137145	1	Scientific Literature	Bioorg. Med. Chem. Lett.	2004	None
CHEMBL185375		0	521.56	1	1.60	3d	CC#CCOc1ccc(S(=O)(=O)N2Cc3ccccc3N(C(=O)c3cnccn3)CC2C(=O)NO)cc1	IC50	'='	69.0	nM	7.16			UO_0000065	13.73	0.26	5.56	5.04	False	CHEMBL829519	Inhibitory activity against Tumor necrosis factor alpha converting enzyme	B	BAO_0000357	single protein format	Homo sapiens	None	None	None	None	CHEMBL3706	ADAM17	Homo sapiens	SINGLE PROTEIN	CHEMBL1137145	1	Scientific Literature	Bioorg. Med. Chem. Lett.	2004	None
CHEMBL184007		0	500.58	1	1.59	3e	CC#CCOc1ccc(S(=O)(=O)N2Cc3cc(N(C)C)ccc3N(C(C)=O)CC2C(=O)NO)cc1	IC50	'='	197.0	nM	6.71			UO_0000065	13.40	0.26	5.12	5.61	False	CHEMBL829519	Inhibitory activity against Tumor necrosis factor alpha converting enzyme	B	BAO_0000357	single protein format	Homo sapiens	None	None	None	None	CHEMBL3706	ADAM17	Homo sapiens	SINGLE PROTEIN	CHEMBL1137145	1	Scientific Literature	Bioorg. Med. Chem. Lett.	2004	None
CHEMBL144845		0	372.47	0	-0.06	4f	CNC(=O)[C@@H](NC(=O)[C@H](CC(C)C)[C@H](NC(C)=O)C(=O)NO)C(C)(C)C	IC50	'='	13.0	nM	7.89			UO_0000065	21.17	0.41	7.95	5.77	False	CHEMBL820592	Inhibitory activity against Tumor necrosis factor alpha-converting enzyme (TACE) in blood.	B	BAO_0000221	tissue-based format	None	CHEMBL3638178	Blood	None	None	CHEMBL3706	ADAM17	Homo sapiens	SINGLE PROTEIN	CHEMBL1132484	1	Scientific Literature	J. Med. Chem.	1999	None
CHEMBL436609		0	476.01	0	3.38	2g	CNC(=O)[C@@H](NC(=O)[C@H](CC(C)C)[C@H](Sc1ccc(F)cc1Cl)C(=O)NO)C(C)(C)C	IC50	'='	1.1	nM	8.96			UO_0000065	18.82	0.39	5.58	8.33	False	CHEMBL820592	Inhibitory activity against Tumor necrosis factor alpha-converting enzyme (TACE) in blood.	B	BAO_0000221	tissue-based format	None	CHEMBL3638178	Blood	None	None	CHEMBL3706	ADAM17	Homo sapiens	SINGLE PROTEIN	CHEMBL1132484	1	Scientific Literature	J. Med. Chem.	1999	None
CHEMBL368857		0	434.43	0	2.50	31	CCOCCOP(=O)(c1ccc(OC)cc1)N1Cc2ccccc2CC1C(=O)NO	Ki	'='	18.9	nM	7.72			UO_0000065	17.78	0.35	5.22	7.94	False	CHEMBL811884	Inhibitory activity against tumor necrosis factor alpha converting enzyme (TACE) from human acute monocytic leukemia cell line.	B	BAO_0000019	assay format	None	None	None	None	None	CHEMBL3706	ADAM17	Homo sapiens	SINGLE PROTEIN	CHEMBL1135723	1	Scientific Literature	J. Med. Chem.	2002	None
CHEMBL299883		0	429.42	0	2.68	56	C[C@H](C(=O)NO)N1CCNc2cc(-c3ccccc3C(F)(F)F)ccc2S1(=O)=O	NT					Potential missing data							False	CHEMBL754013	Ability to suppress the formation of TNF-aplha in human peripheral blood mononuclear cell assay(PBMC).	F	BAO_0000019	assay format	None	None	None	None	None	CHEMBL3706	ADAM17	Homo sapiens	SINGLE PROTEIN	CHEMBL1145029	1	Scientific Literature	J. Med. Chem.	2003	None
CHEMBL382975		0	398.51	0	1.48	C	CC#CCOc1ccc(S(=O)(=O)N2CCSC(C)(C)C2C(=O)NO)cc1	IC50	'='	9.0	nM	8.05			UO_0000065	20.19	0.42	6.57	8.39	False	CHEMBL889856	Inhibition of TACE	B	BAO_0000357	single protein format	None	None	None	None	None	CHEMBL3706	ADAM17	Homo sapiens	SINGLE PROTEIN	CHEMBL1146270	1	Scientific Literature	Bioorg. Med. Chem. Lett.	2007	None
CHEMBL392294		0	521.62	1	1.38	2	CC#CCOc1ccc(S(=O)(=O)CC2(C(=O)NO)CCN(S(=O)(=O)Cc3ccncc3)CC2)cc1	IC50	'='	2.0	nM	8.70			UO_0000065	16.68	0.34	7.32	6.08	False	CHEMBL889856	Inhibition of TACE	B	BAO_0000357	single protein format	None	None	None	None	None	CHEMBL3706	ADAM17	Homo sapiens	SINGLE PROTEIN	CHEMBL1146270	1	Scientific Literature	Bioorg. Med. Chem. Lett.	2007	None
CHEMBL427871		0	409.58	0	1.01	12b	CN1CCN(CC#CCOc2ccc(S(=O)(=O)N3CC[C@@H](S)C3)cc2)CC1	Ki	'='	3400.0	nM	5.47			UO_0000065	13.35	0.28	4.46	10.30	False	CHEMBL891412	Inhibition of TNF-alpha converting enzyme	B	BAO_0000357	single protein format	None	None	None	None	None	CHEMBL3706	ADAM17	Homo sapiens	SINGLE PROTEIN	CHEMBL1147178	1	Scientific Literature	Bioorg. Med. Chem. Lett.	2007	None
CHEMBL431926		0	433.53	0	2.60	32	CC(C)C[C@H](C(=O)NO)N1CCNc2cc(OCc3ccccc3)ccc2S1(=O)=O	IC50	'='	350.0	nM	6.46			UO_0000065					False	CHEMBL756138	Ability to suppress the formation of TNF-aplha in human peripheral blood mononuclear cell assay(PBMC)	F	BAO_0000019	assay format	None	None	None	None	None	CHEMBL3706	ADAM17	Homo sapiens	SINGLE PROTEIN	CHEMBL1145029	1	Scientific Literature	J. Med. Chem.	2003	None
CHEMBL34808		0	494.53	0	3.16	8j	COc1ccc(S(=O)(=O)N(Cc2cccnc2)c2c(C(=O)NO)cnc3c(OC)cccc23)cc1	IC50	'='	226.0	nM	6.65			UO_0000065	13.44	0.26	3.49	5.08	False	CHEMBL813690	Inhibitory activity against TACE.	B	BAO_0000357	single protein format	None	None	None	None	None	CHEMBL3706	ADAM17	Homo sapiens	SINGLE PROTEIN	CHEMBL1136711	1	Scientific Literature	Bioorg. Med. Chem. Lett.	2003	None
CHEMBL91425		0	485.58	1	0.20	68u	CNC(=O)[C@@H](C)NC(=O)[C@@H]1CCCCNC(=O)OCCC[C@H](C(=O)NO)[C@@H](CC(C)C)C(=O)N1	IC50	'='	270.0	nM	6.57			UO_0000065					False	CHEMBL702337	Inhibition of LPS-stimulated TNF-alpha release in human whole blood	F	BAO_0000221	tissue-based format	Homo sapiens	CHEMBL3638178	Blood	None	None	CHEMBL3706	ADAM17	Homo sapiens	SINGLE PROTEIN	CHEMBL1134554	1	Scientific Literature	J. Med. Chem.	2001	None
CHEMBL391881		0	540.43	1	2.99	28	CC#CCOc1ccc(S(=O)(=O)CC2(C(=O)NO)CCN(C(=O)c3c(Cl)cncc3Cl)CC2)cc1	IC50	'='	1.7	nM	8.77			UO_0000065	16.23	0.34	5.78	6.97	False	CHEMBL889856	Inhibition of TACE	B	BAO_0000357	single protein format	None	None	None	None	None	CHEMBL3706	ADAM17	Homo sapiens	SINGLE PROTEIN	CHEMBL1146270	1	Scientific Literature	Bioorg. Med. Chem. Lett.	2007	None
CHEMBL41821		0	454.50	0	0.50	4d	CC#CCOc1ccc(S(=O)(=O)N2C[C@H]3OC(C)(C)O[C@H]3[C@H](OC)[C@@H]2C(=O)NO)cc1	Ki	'='	0.84	nM	9.08			UO_0000065	19.97	0.40	8.58	7.34	False	CHEMBL805972	Inhibition of recombinant human TNF-alpha converting enzyme	B	BAO_0000357	single protein format	Homo sapiens	None	None	None	None	CHEMBL3706	ADAM17	Homo sapiens	SINGLE PROTEIN	CHEMBL1147637	1	Scientific Literature	Bioorg. Med. Chem. Lett.	2004	None
CHEMBL53250		0	551.62	1	2.31	38	CCOc1cc(COc2ccc3c(c2)NCCN([C@H](CCC(=O)OC)C(=O)NO)S3(=O)=O)cc(OCC)c1	IC50	'='	6200.0	nM	5.21			UO_0000065					False	CHEMBL756138	Ability to suppress the formation of TNF-aplha in human peripheral blood mononuclear cell assay(PBMC)	F	BAO_0000019	assay format	None	None	None	None	None	CHEMBL3706	ADAM17	Homo sapiens	SINGLE PROTEIN	CHEMBL1145029	1	Scientific Literature	J. Med. Chem.	2003	None
CHEMBL279785	MARIMASTAT	3	331.41	0	-0.21	marimastat	CNC(=O)[C@@H](NC(=O)[C@H](CC(C)C)[C@H](O)C(=O)NO)C(C)(C)C	IC50	'='	4100.0	nM	5.39			UO_0000065					False	CHEMBL702337	Inhibition of LPS-stimulated TNF-alpha release in human whole blood	F	BAO_0000221	tissue-based format	Homo sapiens	CHEMBL3638178	Blood	None	None	CHEMBL3706	ADAM17	Homo sapiens	SINGLE PROTEIN	CHEMBL1134554	1	Scientific Literature	J. Med. Chem.	2001	None
CHEMBL92067		0	527.67	1	3.00	55d	CCCCCC[C@H]1C(=O)N[C@H](C(=O)NCCCn2ccnc2)Cc2ccc(cc2)OCCC[C@@H]1C(=O)NO	IC50	'='	820.0	nM	6.09			UO_0000065					False	CHEMBL702337	Inhibition of LPS-stimulated TNF-alpha release in human whole blood	F	BAO_0000221	tissue-based format	Homo sapiens	CHEMBL3638178	Blood	None	None	CHEMBL3706	ADAM17	Homo sapiens	SINGLE PROTEIN	CHEMBL1134554	1	Scientific Literature	J. Med. Chem.	2001	None
CHEMBL89034		0	541.65	1	0.26	69b	CC(C)C[C@H]1C(=O)N[C@H](C(=O)NCC(=O)N2CCOCC2)CCCCN(C)C(=O)OCCC[C@@H]1C(=O)NO	IC50	'='	200.0	nM	6.70			UO_0000065					False	CHEMBL702337	Inhibition of LPS-stimulated TNF-alpha release in human whole blood	F	BAO_0000221	tissue-based format	Homo sapiens	CHEMBL3638178	Blood	None	None	CHEMBL3706	ADAM17	Homo sapiens	SINGLE PROTEIN	CHEMBL1134554	1	Scientific Literature	J. Med. Chem.	2001	None
CHEMBL1084660		0	365.39	0	1.47	(R)-29	COc1ccc2c(c1)C(=O)N(C[C@@]1(Cc3ccccc3)NC(=O)NC1=O)C2	Ki	'>'	500.0	nM				UO_0000065					False	CHEMBL1115912	Inhibition of TACE by FRET assay	B	BAO_0000357	single protein format	None	None	None	None	None	CHEMBL3706	ADAM17	Homo sapiens	SINGLE PROTEIN	CHEMBL1155417	1	Scientific Literature	Bioorg. Med. Chem. Lett.	2010	None
CHEMBL1077203		0	373.77	0	2.17	(R)-34	O=C1NC(=O)[C@](CN2Cc3ccc(Cl)cc3C2=O)(c2ccc(F)cc2)N1	Ki	'='	0.4	nM	9.40			UO_0000065	25.14	0.49	7.23	11.97	False	CHEMBL1115912	Inhibition of TACE by FRET assay	B	BAO_0000357	single protein format	None	None	None	None	None	CHEMBL3706	ADAM17	Homo sapiens	SINGLE PROTEIN	CHEMBL1155417	1	Scientific Literature	Bioorg. Med. Chem. Lett.	2010	None
CHEMBL1089042		0	369.35	0	1.53	(R)-36	COc1ccc2c(c1)C(=O)N(C[C@@]1(c3ccc(F)cc3)NC(=O)NC1=O)C2	Ki	'='	0.8	nM	9.10			UO_0000065	24.63	0.46	7.57	10.37	False	CHEMBL1115912	Inhibition of TACE by FRET assay	B	BAO_0000357	single protein format	None	None	None	None	None	CHEMBL3706	ADAM17	Homo sapiens	SINGLE PROTEIN	CHEMBL1155417	1	Scientific Literature	Bioorg. Med. Chem. Lett.	2010	None
CHEMBL439983		0	471.60	0	2.14	5c	CNC(=O)[C@@H](NC(=O)[C@H](CC(C)C)[C@H](NCc1cccc2cccnc12)C(=O)NO)C(C)(C)C	IC50	'='	34000.0	nM	4.47			UO_0000065					False	CHEMBL819949	Inhibition of TNF(tumor necrosis factor) in human blood	F	BAO_0000019	assay format	None	None	None	None	None	CHEMBL3706	ADAM17	Homo sapiens	SINGLE PROTEIN	CHEMBL1132484	1	Scientific Literature	J. Med. Chem.	1999	None
CHEMBL313376		0	504.63	1	1.56	54u	CNC(=O)[C@H](NC(=O)[C@@H]1Cc2ccc(cc2)OCCC[C@H](C(=O)NO)[C@@H](CC(C)C)C(=O)N1)C(C)C	IC50	'='	1510.0	nM	5.82			UO_0000065					False	CHEMBL702337	Inhibition of LPS-stimulated TNF-alpha release in human whole blood	F	BAO_0000221	tissue-based format	Homo sapiens	CHEMBL3638178	Blood	None	None	CHEMBL3706	ADAM17	Homo sapiens	SINGLE PROTEIN	CHEMBL1134554	1	Scientific Literature	J. Med. Chem.	2001	None
CHEMBL144780		0	499.63	0	0.36	3u	CNC(=O)[C@@H](NC(=O)[C@H](CC(C)C)[C@H](NS(=O)(=O)CCc1ccncc1)C(=O)NO)C(C)(C)C	IC50	'='	700.0	nM	6.16			UO_0000065					False	CHEMBL819949	Inhibition of TNF(tumor necrosis factor) in human blood	F	BAO_0000019	assay format	None	None	None	None	None	CHEMBL3706	ADAM17	Homo sapiens	SINGLE PROTEIN	CHEMBL1132484	1	Scientific Literature	J. Med. Chem.	1999	None
CHEMBL1288060		0	405.41	0	1.29	20	COc1ccc(C#C[C@]2(CN3Cc4ccc(OC)cc4C3=O)NC(=O)NC2=O)cc1	Ki	'='	0.41	nM	9.39			UO_0000065	23.15	0.43	8.10	9.68	False	CHEMBL1292818	Inhibition of TACE	B	BAO_0000357	single protein format	None	None	None	None	None	CHEMBL3706	ADAM17	Homo sapiens	SINGLE PROTEIN	CHEMBL1287807	1	Scientific Literature	Bioorg. Med. Chem. Lett.	2010	None
CHEMBL1288212		0	417.42	0	1.48	30	COc1ccc2c(c1)C(=O)N(C[C@@]1(C#Cc3ccc(C(C)=O)cc3)NC(=O)NC1=O)C2	Ki	'='	0.5	nM	9.30			UO_0000065	22.28	0.41	7.82	8.87	False	CHEMBL1292818	Inhibition of TACE	B	BAO_0000357	single protein format	None	None	None	None	None	CHEMBL3706	ADAM17	Homo sapiens	SINGLE PROTEIN	CHEMBL1287807	1	Scientific Literature	Bioorg. Med. Chem. Lett.	2010	None
CHEMBL1288267		0	414.42	0	1.76	33	COc1ccc2c(c1)C(=O)N(C[C@@]1(C#Cc3ccc4cc[nH]c4c3)NC(=O)NC1=O)C2	Ki	'='	0.19	nM	9.72			UO_0000065	23.46	0.43	7.96	9.39	False	CHEMBL1292818	Inhibition of TACE	B	BAO_0000357	single protein format	None	None	None	None	None	CHEMBL3706	ADAM17	Homo sapiens	SINGLE PROTEIN	CHEMBL1287807	1	Scientific Literature	Bioorg. Med. Chem. Lett.	2010	None
CHEMBL1287939		0	530.59	1	1.05	43	CCN1CCN(/C(=N\O)c2ccc(C#C[C@]3(CN4Cc5ccc(OC)cc5C4=O)NC(=O)NC3=O)cc2)CC1	Ki	'='	0.16	nM	9.80			UO_0000065	18.46	0.34	8.75	7.72	False	CHEMBL1292818	Inhibition of TACE	B	BAO_0000357	single protein format	None	None	None	None	None	CHEMBL3706	ADAM17	Homo sapiens	SINGLE PROTEIN	CHEMBL1287807	1	Scientific Literature	Bioorg. Med. Chem. Lett.	2010	None
CHEMBL1287969		0	531.57	1	0.45	44	CCN1CCN(/C(=N\O)c2ccc(C#C[C@]3(CN4Cc5ccc(OC)cc5C4=O)NC(=O)NC3=O)cn2)CC1	Ki	'='	0.18	nM	9.74			UO_0000065	18.33	0.34	9.29	6.98	False	CHEMBL1292818	Inhibition of TACE	B	BAO_0000357	single protein format	None	None	None	None	None	CHEMBL3706	ADAM17	Homo sapiens	SINGLE PROTEIN	CHEMBL1287807	1	Scientific Literature	Bioorg. Med. Chem. Lett.	2010	None
CHEMBL38352		0	543.40	1	3.92	8d	COc1ccc(S(=O)(=O)N(Cc2cccnc2)c2c(C(=O)NO)cnc3c(Br)cccc23)cc1	IC50	'='	124.0	nM	6.91			UO_0000065	12.71	0.28	2.99	5.67	False	CHEMBL813690	Inhibitory activity against TACE.	B	BAO_0000357	single protein format	None	None	None	None	None	CHEMBL3706	ADAM17	Homo sapiens	SINGLE PROTEIN	CHEMBL1136711	1	Scientific Literature	Bioorg. Med. Chem. Lett.	2003	None
CHEMBL35433		0	554.63	1	4.74	8m	COc1ccc(S(=O)(=O)N(Cc2cccnc2)c2c(C(=O)NO)cnc3c(Cc4ccccc4)cccc23)cc1	IC50	'='	336.0	nM	6.47			UO_0000065	11.67	0.22	1.73	5.32	False	CHEMBL813690	Inhibitory activity against TACE.	B	BAO_0000357	single protein format	None	None	None	None	None	CHEMBL3706	ADAM17	Homo sapiens	SINGLE PROTEIN	CHEMBL1136711	1	Scientific Literature	Bioorg. Med. Chem. Lett.	2003	None
CHEMBL436324		0	353.40	0	-0.44	5c	CC#CCOc1ccc(S(=O)(=O)N2CCNCC2C(=O)NO)cc1	IC50	'='	23.0	nM	7.64			UO_0000065	21.61	0.43	8.08	7.07	False	CHEMBL880257	Inhibitory activity against TACE[ADAM metallopeptidase domain 17] in isolated enzyme assay	B	BAO_0000357	single protein format	Homo sapiens	None	None	None	None	CHEMBL3706	ADAM17	Homo sapiens	SINGLE PROTEIN	CHEMBL1141066	1	Scientific Literature	Bioorg. Med. Chem. Lett.	2005	None
CHEMBL90262		0	560.60	1	2.70	54j	CC(C)C[C@H]1C(=O)N[C@H](C(=O)NCC(=O)Nc2ccc(F)cc2F)Cc2ccc(cc2)OCCC[C@@H]1C(=O)NO	IC50	'='	700.0	nM	6.16			UO_0000065					False	CHEMBL702337	Inhibition of LPS-stimulated TNF-alpha release in human whole blood	F	BAO_0000221	tissue-based format	Homo sapiens	CHEMBL3638178	Blood	None	None	CHEMBL3706	ADAM17	Homo sapiens	SINGLE PROTEIN	CHEMBL1134554	1	Scientific Literature	J. Med. Chem.	2001	None
CHEMBL315276		0	540.66	1	-0.16	68aa	CC(C)C[C@H]1C(=O)N[C@H](C(=O)NCC(=O)N2CCN(C)CC2)CCCCNC(=O)OCCC[C@@H]1C(=O)NO	IC50	'='	160.0	nM	6.80			UO_0000065					False	CHEMBL702337	Inhibition of LPS-stimulated TNF-alpha release in human whole blood	F	BAO_0000221	tissue-based format	Homo sapiens	CHEMBL3638178	Blood	None	None	CHEMBL3706	ADAM17	Homo sapiens	SINGLE PROTEIN	CHEMBL1134554	1	Scientific Literature	J. Med. Chem.	2001	None
CHEMBL89419		0	561.68	1	2.42	68d	CC(C)C[C@H]1C(=O)N[C@H](C(=O)Nc2ccc(N3CCOCC3)cc2)CCCCNC(=O)OCCC[C@@H]1C(=O)NO	IC50	'='	190.0	nM	6.72			UO_0000065					False	CHEMBL702337	Inhibition of LPS-stimulated TNF-alpha release in human whole blood	F	BAO_0000221	tissue-based format	Homo sapiens	CHEMBL3638178	Blood	None	None	CHEMBL3706	ADAM17	Homo sapiens	SINGLE PROTEIN	CHEMBL1134554	1	Scientific Literature	J. Med. Chem.	2001	None
CHEMBL228268		0	425.47	0	2.01	14	Cc1cc(COc2ccc(S(=O)(=O)NCc3n[nH]c(=O)[nH]3)cc2)c2ccccc2n1	IC50	'='	439.0	nM	6.36			UO_0000065	14.94	0.29	4.35	4.90	False	CHEMBL887626	Inhibition of pTACE	B	BAO_0000357	single protein format	None	None	None	None	None	CHEMBL3706	ADAM17	Homo sapiens	SINGLE PROTEIN	CHEMBL1144638	1	Scientific Literature	Bioorg. Med. Chem. Lett.	2007	None
CHEMBL229072		0	466.50	0	4.26	3	Cc1cc(COc2ccc(C(=O)Nc3ccccc3C3NC(=O)NC3=O)cc2)c2ccccc2n1	IC50	'='	14.0	nM	7.85			UO_0000065	16.84	0.31	3.59	7.18	False	CHEMBL887626	Inhibition of pTACE	B	BAO_0000357	single protein format	None	None	None	None	None	CHEMBL3706	ADAM17	Homo sapiens	SINGLE PROTEIN	CHEMBL1144638	1	Scientific Literature	Bioorg. Med. Chem. Lett.	2007	None
CHEMBL172249		0	429.41	0	2.96	50	CCOP(=O)(c1ccc(OC)cc1)N1Cc2[nH]c3ccccc3c2CC1C(=O)NO	Ki	'='	2.2	nM	8.66			UO_0000065	20.16	0.39	5.70	8.33	False	CHEMBL811884	Inhibitory activity against tumor necrosis factor alpha converting enzyme (TACE) from human acute monocytic leukemia cell line.	B	BAO_0000019	assay format	None	None	None	None	None	CHEMBL3706	ADAM17	Homo sapiens	SINGLE PROTEIN	CHEMBL1135723	1	Scientific Literature	J. Med. Chem.	2002	None
CHEMBL53055		0	454.57	0	2.29	36	Cc1nc(COc2ccc3c(c2)NCCN([C@@H](C(=O)NO)C(C)C)S3(=O)=O)sc1C	Ki	'='	290.0	nM	6.54			UO_0000065	14.38	0.30	4.25	5.41	False	CHEMBL813237	In vitro inhibitory activity against porcine tumor necrosis factor alpha converting enzyme (pTACE)	B	BAO_0000357	single protein format	Sus scrofa	None	None	None	None	CHEMBL3706	ADAM17	Homo sapiens	SINGLE PROTEIN	CHEMBL1145029	1	Scientific Literature	J. Med. Chem.	2003	None
CHEMBL89034		0	541.65	1	0.26	69b	CC(C)C[C@H]1C(=O)N[C@H](C(=O)NCC(=O)N2CCOCC2)CCCCN(C)C(=O)OCCC[C@@H]1C(=O)NO	ED50	'='	4.9	mg.kg-1				UO_0000308					False	CHEMBL738264	Oral effective dose against LPS stimulated TNF-alpha release in mice.	F	BAO_0000019	assay format	Mus musculus	None	None	None	None	CHEMBL3706	ADAM17	Homo sapiens	SINGLE PROTEIN	CHEMBL1134554	1	Scientific Literature	J. Med. Chem.	2001	None
CHEMBL183924		0	487.53	0	1.01	28	CC#CCOc1ccc(S(=O)(=O)N2Cc3ccc(CO)cc3N(C(C)=O)CC2C(=O)NO)cc1	IC50	'='	12.0	nM	7.92			UO_0000065	16.25	0.32	6.91	5.80	False	CHEMBL1003624	Inhibition of TACE	B	BAO_0000357	single protein format	None	None	None	None	None	CHEMBL3706	ADAM17	Homo sapiens	SINGLE PROTEIN	CHEMBL1140868	1	Scientific Literature	Bioorg. Med. Chem.	2009	None
CHEMBL374114		0	408.48	0	0.99	51	CC#CCOc1ccc(S(=O)(=O)C(C(=O)NO)C2CCN(C(C)=O)CC2)cc1	IC50	'='	119.0	nM	6.92			UO_0000065	16.95	0.34	5.93	6.13	False	CHEMBL919968	Inhibition of TACE	B	BAO_0000357	single protein format	Homo sapiens	None	None	None	None	CHEMBL3706	ADAM17	Homo sapiens	SINGLE PROTEIN	CHEMBL1149252	1	Scientific Literature	J. Med. Chem.	2004	None
CHEMBL426729		0	383.49	0	1.88	43	CC#CCOc1ccc(S(=O)(=O)C(C(=O)NO)C2CCSCC2)cc1	IC50	'='	113.0	nM	6.95			UO_0000065	18.12	0.38	5.07	7.49	False	CHEMBL919968	Inhibition of TACE	B	BAO_0000357	single protein format	Homo sapiens	None	None	None	None	CHEMBL3706	ADAM17	Homo sapiens	SINGLE PROTEIN	CHEMBL1149252	1	Scientific Literature	J. Med. Chem.	2004	None
CHEMBL95718		0	571.67	1	2.81	7e	CNC(=O)[C@@H]1Cc2ccc(cc2)OCCCC[C@H](C(=O)NO)[C@@H](CCCc2cc(OC)c(OC)c(OC)c2)C(=O)N1	IC50	'='	140.0	nM	6.85			UO_0000065					True	CHEMBL807832	Concentration required to inhibit the release of tumor necrosis factor -alpha (TNF-alpha) in THP-1 cellular assay.	F	BAO_0000219	cell-based format	None	None	None	THP-1	None	CHEMBL3706	ADAM17	Homo sapiens	SINGLE PROTEIN	CHEMBL1133837	1	Scientific Literature	Bioorg. Med. Chem. Lett.	2001	CHEMBL3307574
CHEMBL100146		0	509.58	1	2.74	8g	COc1ccc(S(=O)(=O)N2Cc3ccccc3N(C(=O)CCc3ccccc3)CC2C(=O)NO)cc1	IC50	'='	207.0	nM	6.68			UO_0000065	13.12	0.25	3.94	5.75	False	CHEMBL805973	Concentration required in vitro to inhibit TNF-alpha converting enzyme (TACE)	B	BAO_0000357	single protein format	None	None	None	None	None	CHEMBL3706	ADAM17	Homo sapiens	SINGLE PROTEIN	CHEMBL1135203	1	Scientific Literature	Bioorg. Med. Chem. Lett.	2002	None
CHEMBL212920		0	479.60	0	2.35	17v	CC#CCOc1ccc(S(=O)(=O)CC2(C(=O)NO)CCN(C(=O)NCCCCC)CC2)cc1	IC50	'='	4.0	nM	8.40			UO_0000065	17.51	0.35	6.05	6.72	False	CHEMBL868588	Inhibition of TACE by FRET assay	B	BAO_0000357	single protein format	Homo sapiens	None	None	None	None	CHEMBL3706	ADAM17	Homo sapiens	SINGLE PROTEIN	CHEMBL1138965	1	Scientific Literature	Bioorg. Med. Chem. Lett.	2006	None
CHEMBL377272		0	452.53	0	1.01	17e	CC#CCOc1ccc(S(=O)(=O)CC2(C(=O)NO)CCN(C(=O)CCOC)CC2)cc1	IC50	'='	6.0	nM	8.22			UO_0000065	18.17	0.36	7.21	6.73	False	CHEMBL868588	Inhibition of TACE by FRET assay	B	BAO_0000357	single protein format	Homo sapiens	None	None	None	None	CHEMBL3706	ADAM17	Homo sapiens	SINGLE PROTEIN	CHEMBL1138965	1	Scientific Literature	Bioorg. Med. Chem. Lett.	2006	None
CHEMBL387079		0	457.55	0	2.05	17a	CC#CCOc1ccc(S(=O)(=O)CC2(C(=O)NO)CCN(Cc3ccncc3)CC2)cc1	IC50	'='	2.1	nM	8.68			UO_0000065	18.97	0.37	6.63	7.97	True	CHEMBL868588	Inhibition of TACE by FRET assay	B	BAO_0000357	single protein format	Homo sapiens	None	None	None	None	CHEMBL3706	ADAM17	Homo sapiens	SINGLE PROTEIN	CHEMBL1138965	1	Scientific Literature	Bioorg. Med. Chem. Lett.	2006	None
CHEMBL315393		0	608.78	1	1.54	68ff	CC(C)C[C@H]1C(=O)N[C@H](C(=O)NCC(=O)N2CCC(N3CCCCC3)CC2)CCCCNC(=O)OCCC[C@@H]1C(=O)NO	ED50	'='	8.1	mg.kg-1				UO_0000308					False	CHEMBL738264	Oral effective dose against LPS stimulated TNF-alpha release in mice.	F	BAO_0000019	assay format	Mus musculus	None	None	None	None	CHEMBL3706	ADAM17	Homo sapiens	SINGLE PROTEIN	CHEMBL1134554	1	Scientific Literature	J. Med. Chem.	2001	None
CHEMBL89747		0	612.73	1	0.70	69e	CCOC(=O)N1CCN(C(=O)CNC(=O)[C@@H]2CCCCN(C)C(=O)OCCC[C@H](C(=O)NO)[C@@H](CC(C)C)C(=O)N2)CC1	ED50	'>'	30.0	mg.kg-1				UO_0000308					False	CHEMBL738264	Oral effective dose against LPS stimulated TNF-alpha release in mice.	F	BAO_0000019	assay format	Mus musculus	None	None	None	None	CHEMBL3706	ADAM17	Homo sapiens	SINGLE PROTEIN	CHEMBL1134554	1	Scientific Literature	J. Med. Chem.	2001	None
CHEMBL91636		0	527.62	1	-0.08	68y (SP057)	CC(C)C[C@H]1C(=O)N[C@H](C(=O)NCC(=O)N2CCOCC2)CCCCNC(=O)OCCC[C@@H]1C(=O)NO	IC50	'='	67.0	nM	7.17			UO_0000065					False	CHEMBL702337	Inhibition of LPS-stimulated TNF-alpha release in human whole blood	F	BAO_0000221	tissue-based format	Homo sapiens	CHEMBL3638178	Blood	None	None	CHEMBL3706	ADAM17	Homo sapiens	SINGLE PROTEIN	CHEMBL1134554	1	Scientific Literature	J. Med. Chem.	2001	None
CHEMBL313552		0	602.75	1	2.60	55c	CCCCCC[C@H]1C(=O)N[C@H](C(=O)NCCc2ccc(S(N)(=O)=O)cc2)Cc2ccc(cc2)OCCC[C@@H]1C(=O)NO	IC50	'='	480.0	nM	6.32			UO_0000065					False	CHEMBL702337	Inhibition of LPS-stimulated TNF-alpha release in human whole blood	F	BAO_0000221	tissue-based format	Homo sapiens	CHEMBL3638178	Blood	None	None	CHEMBL3706	ADAM17	Homo sapiens	SINGLE PROTEIN	CHEMBL1134554	1	Scientific Literature	J. Med. Chem.	2001	None
CHEMBL76488		0	375.45	0	2.84	36	COc1ccc(S(=O)(=O)C(C)(C/C=C/c2ccccc2)C(=O)NO)cc1	Inhibition	'='	65.0	%				UO_0000187					False	CHEMBL820589	In vitro inhibition against tumor necrosis factor alpha converting enzyme at 10 uM concentration	B	BAO_0000357	single protein format	None	None	None	None	None	CHEMBL3706	ADAM17	Homo sapiens	SINGLE PROTEIN	CHEMBL1145786	1	Scientific Literature	J. Med. Chem.	2003	None
CHEMBL93067		0	402.43	0	-0.55	1	COc1ccc(S(=O)(=O)N2C[C@H](O)[C@H]3OC(C)(C)O[C@H]3[C@@H]2C(=O)NO)cc1	Ki	'='	22.0	nM	7.66			UO_0000065	19.03	0.39	8.21	5.69	False	CHEMBL819942	Inhibition of recombinant human tumor necrosis factor-alpha converting enzyme	B	BAO_0000357	single protein format	Homo sapiens	None	None	None	None	CHEMBL3706	ADAM17	Homo sapiens	SINGLE PROTEIN	CHEMBL1136160	1	Scientific Literature	Bioorg. Med. Chem. Lett.	2003	None
CHEMBL1288152		0	418.41	0	0.38	26	COc1ccc2c(c1)C(=O)N(C[C@@]1(C#Cc3ccc(C(N)=O)cc3)NC(=O)NC1=O)C2	Ki	'='	0.56	nM	9.25			UO_0000065	22.11	0.41	8.87	7.07	False	CHEMBL1292818	Inhibition of TACE	B	BAO_0000357	single protein format	None	None	None	None	None	CHEMBL3706	ADAM17	Homo sapiens	SINGLE PROTEIN	CHEMBL1287807	1	Scientific Literature	Bioorg. Med. Chem. Lett.	2010	None
CHEMBL1288240		0	418.45	0	1.30	31	COc1ccc2c(c1)C(=O)N(C[C@@]1(C#Cc3ccc([C@H](C)N)cc3)NC(=O)NC1=O)C2	Ki	'='	2.35	nM	8.63			UO_0000065	20.62	0.38	7.33	7.59	False	CHEMBL1292818	Inhibition of TACE	B	BAO_0000357	single protein format	None	None	None	None	None	CHEMBL3706	ADAM17	Homo sapiens	SINGLE PROTEIN	CHEMBL1287807	1	Scientific Literature	Bioorg. Med. Chem. Lett.	2010	None
CHEMBL1288241		0	414.42	0	1.76	32	COc1ccc2c(c1)C(=O)N(C[C@@]1(C#Cc3ccc4[nH]ccc4c3)NC(=O)NC1=O)C2	Ki	'='	0.17	nM	9.77			UO_0000065	23.57	0.43	8.01	9.44	False	CHEMBL1292818	Inhibition of TACE	B	BAO_0000357	single protein format	None	None	None	None	None	CHEMBL3706	ADAM17	Homo sapiens	SINGLE PROTEIN	CHEMBL1287807	1	Scientific Literature	Bioorg. Med. Chem. Lett.	2010	None
CHEMBL476667		0	539.05	1	4.63	13	O=C1CCCN1CCN([C@]1(C(=O)O)C[C@H]1c1ccccc1)S(=O)(=O)c1ccc(-c2ccc(Cl)cc2)cc1	Activity						Not Active						False	CHEMBL961645	Inhibition of TACE at 10 uM	B	BAO_0000357	single protein format	None	None	None	None	None	CHEMBL3706	ADAM17	Homo sapiens	SINGLE PROTEIN	CHEMBL1153928	1	Scientific Literature	Bioorg. Med. Chem. Lett.	2009	None
CHEMBL443680		0	688.08	1	4.85	54	O=C(O)C(F)(F)F.O=C(O)[C@@]1(N(CCn2cnc3cncnc32)S(=O)(=O)c2ccc(-c3ccc(Cl)cc3)cc2)C[C@H]1c1ccccc1	Activity						Not Active						False	CHEMBL961645	Inhibition of TACE at 10 uM	B	BAO_0000357	single protein format	None	None	None	None	None	CHEMBL3706	ADAM17	Homo sapiens	SINGLE PROTEIN	CHEMBL1153928	1	Scientific Literature	Bioorg. Med. Chem. Lett.	2009	None
CHEMBL476835		0	559.48	1	4.30	46	Cl.O=C(O)[C@@]1(N(CCn2cncn2)S(=O)(=O)c2ccc(-c3ccc(Cl)cc3)cc2)C[C@H]1c1ccccc1	Activity						Not Active						False	CHEMBL961645	Inhibition of TACE at 10 uM	B	BAO_0000357	single protein format	None	None	None	None	None	CHEMBL3706	ADAM17	Homo sapiens	SINGLE PROTEIN	CHEMBL1153928	1	Scientific Literature	Bioorg. Med. Chem. Lett.	2009	None
CHEMBL476827		0	533.05	2	5.65	43	O=C(O)[C@@]1(N(CCc2cccnc2)S(=O)(=O)c2ccc(-c3ccc(Cl)cc3)cc2)C[C@H]1c1ccccc1	Activity						Not Active						False	CHEMBL961645	Inhibition of TACE at 10 uM	B	BAO_0000357	single protein format	None	None	None	None	None	CHEMBL3706	ADAM17	Homo sapiens	SINGLE PROTEIN	CHEMBL1153928	1	Scientific Literature	Bioorg. Med. Chem. Lett.	2009	None
CHEMBL477648		0	553.08	2	5.02	39	O=C1CCCCN1CCN([C@]1(C(=O)O)C[C@H]1c1ccccc1)S(=O)(=O)c1ccc(-c2ccc(Cl)cc2)cc1	Activity						Not Active						False	CHEMBL961645	Inhibition of TACE at 10 uM	B	BAO_0000357	single protein format	None	None	None	None	None	CHEMBL3706	ADAM17	Homo sapiens	SINGLE PROTEIN	CHEMBL1153928	1	Scientific Literature	Bioorg. Med. Chem. Lett.	2009	None
CHEMBL477647		0	541.03	1	4.46	38	O=C1OCCN1CCN([C@]1(C(=O)O)C[C@H]1c1ccccc1)S(=O)(=O)c1ccc(-c2ccc(Cl)cc2)cc1	Activity						Not Active						False	CHEMBL961645	Inhibition of TACE at 10 uM	B	BAO_0000357	single protein format	None	None	None	None	None	CHEMBL3706	ADAM17	Homo sapiens	SINGLE PROTEIN	CHEMBL1153928	1	Scientific Literature	Bioorg. Med. Chem. Lett.	2009	None
CHEMBL144101		0	502.61	1	1.87	6b	CNC(=O)[C@@H](NC(=O)[C@H](CC(C)C)[C@H](OCc1cc2ccccc2n(C)c1=O)C(=O)NO)C(C)(C)C	IC50	'='	0.44	nM	9.36			UO_0000065	18.62	0.35	7.49	6.74	False	CHEMBL820592	Inhibitory activity against Tumor necrosis factor alpha-converting enzyme (TACE) in blood.	B	BAO_0000221	tissue-based format	None	CHEMBL3638178	Blood	None	None	CHEMBL3706	ADAM17	Homo sapiens	SINGLE PROTEIN	CHEMBL1132484	1	Scientific Literature	J. Med. Chem.	1999	None
CHEMBL144283		0	520.65	1	1.93	3l	CNC(=O)[C@@H](NC(=O)[C@H](CC(C)C)[C@H](NS(=O)(=O)c1ccc2ccccc2c1)C(=O)NO)C(C)(C)C	IC50	'='	0.66	nM	9.18			UO_0000065	17.63	0.35	7.25	5.97	False	CHEMBL820592	Inhibitory activity against Tumor necrosis factor alpha-converting enzyme (TACE) in blood.	B	BAO_0000221	tissue-based format	None	CHEMBL3638178	Blood	None	None	CHEMBL3706	ADAM17	Homo sapiens	SINGLE PROTEIN	CHEMBL1132484	1	Scientific Literature	J. Med. Chem.	1999	None
CHEMBL357203		0	582.50	1	2.74	6f	CNC(=O)[C@@H](NC(=O)[C@H](CC(C)C)[C@H](OCc1cc2c(O)nc(C)nc2cc1Br)C(=O)NO)C(C)(C)C	IC50	'='	4300.0	nM	5.37			UO_0000065					False	CHEMBL819949	Inhibition of TNF(tumor necrosis factor) in human blood	F	BAO_0000019	assay format	None	None	None	None	None	CHEMBL3706	ADAM17	Homo sapiens	SINGLE PROTEIN	CHEMBL1132484	1	Scientific Literature	J. Med. Chem.	1999	None
CHEMBL33980		0	530.57	1	3.34	9b	COc1ccc(S(=O)(=O)N(Cc2cccnc2)c2c(C(=O)NO)cnc3c2cnn3-c2ccccc2)cc1	IC50	'='	435.0	nM	6.36			UO_0000065	11.99	0.23	3.02	4.56	False	CHEMBL813690	Inhibitory activity against TACE.	B	BAO_0000357	single protein format	None	None	None	None	None	CHEMBL3706	ADAM17	Homo sapiens	SINGLE PROTEIN	CHEMBL1136711	1	Scientific Literature	Bioorg. Med. Chem. Lett.	2003	None
CHEMBL92385		0	400.48	0	-0.59	15	CNC(=O)[C@@H]1CCCCN(C)C(=O)CO[C@H](C(=O)NO)[C@@H](CC(C)C)C(=O)N1	IC50	'='	3800.0	nM	5.42			UO_0000065					False	CHEMBL702337	Inhibition of LPS-stimulated TNF-alpha release in human whole blood	F	BAO_0000221	tissue-based format	Homo sapiens	CHEMBL3638178	Blood	None	None	CHEMBL3706	ADAM17	Homo sapiens	SINGLE PROTEIN	CHEMBL1134554	1	Scientific Literature	J. Med. Chem.	2001	None
CHEMBL506057		0	551.64	1	4.52	34	O=C(NO)[C@H]1C[C@]1(Cc1ccc(OCc2cc(-c3ccccc3)nc3ccccc23)cc1)C(=O)N1CCC[C@H]1CO	Ki	'='	0.3	nM	9.52			UO_0000065	17.26	0.32	5.00	8.50	False	CHEMBL1001173	Inhibition of human recombinant TACE	B	BAO_0000357	single protein format	Homo sapiens	None	None	None	None	CHEMBL3706	ADAM17	Homo sapiens	SINGLE PROTEIN	CHEMBL1139393	1	Scientific Literature	Bioorg. Med. Chem. Lett.	2008	None
CHEMBL88520		0	462.55	0	0.53	54e (SL422)	CNC(=O)CNC(=O)[C@@H]1Cc2ccc(cc2)OCCC[C@H](C(=O)NO)[C@@H](CC(C)C)C(=O)N1	ED50	'='	15.0	mg.kg-1				UO_0000308					False	CHEMBL738264	Oral effective dose against LPS stimulated TNF-alpha release in mice.	F	BAO_0000019	assay format	Mus musculus	None	None	None	None	CHEMBL3706	ADAM17	Homo sapiens	SINGLE PROTEIN	CHEMBL1134554	1	Scientific Literature	J. Med. Chem.	2001	None
CHEMBL3337869		0	309.33	0	1.86	44	COc1cccc(CNC(=O)c2nc3ccccc3c(=O)[nH]2)c1	IC50	'>'	10000.0	nM				UO_0000065					True	CHEMBL3374020	Inhibition of human recombinant TACE using Cy3-PLAQAV(Cy5QL-2,3-diaminopropionic acid)-RSSSR-NH2 substrate by fluorescence assay	B	BAO_0000357	single protein format	Homo sapiens	None	None	None	None	CHEMBL3706	ADAM17	Homo sapiens	SINGLE PROTEIN	CHEMBL3352418	1	Scientific Literature	Bioorg. Med. Chem.	2014	None
CHEMBL440498	CTS-1027	2	425.89	0	3.21	47, RS-130830	O=C(NO)C1(CS(=O)(=O)c2ccc(Oc3ccc(Cl)cc3)cc2)CCOCC1	IC50	'='	14.0	nM	7.85			UO_0000065	18.44	0.38	4.64	7.71	True	CHEMBL3374020	Inhibition of human recombinant TACE using Cy3-PLAQAV(Cy5QL-2,3-diaminopropionic acid)-RSSSR-NH2 substrate by fluorescence assay	B	BAO_0000357	single protein format	Homo sapiens	None	None	None	None	CHEMBL3706	ADAM17	Homo sapiens	SINGLE PROTEIN	CHEMBL3352418	1	Scientific Literature	Bioorg. Med. Chem.	2014	None
CHEMBL451223		0	370.41	0	2.19	93B	CC(C(=O)NO)N1CCCN(c2ccc(OCc3ccccn3)cc2)C1=O	Inhibition	'='	37.0	%				UO_0000187					False	CHEMBL1025458	Inhibition of TACE in human THP1 cell lysate at 0.1 uM/L by spectrofluorimetric ELISA relative to control	B	BAO_0000219	cell-based format	Homo sapiens	None	None	THP-1	None	CHEMBL3706	ADAM17	Homo sapiens	SINGLE PROTEIN	CHEMBL1136879	1	Scientific Literature	Bioorg. Med. Chem.	2009	CHEMBL3307574
CHEMBL101981		0	421.52	0	2.48	4k	CCN(CC)Cc1cccc(C(=O)NO)c1N(C)S(=O)(=O)c1ccc(OC)cc1	IC50	'='	210.0	nM	6.68			UO_0000065	15.84	0.31	4.20	6.73	False	CHEMBL816558	In vitro inhibition of TNF-alpha converting enzyme.	B	BAO_0000357	single protein format	None	None	None	None	None	CHEMBL3706	ADAM17	Homo sapiens	SINGLE PROTEIN	CHEMBL1133846	1	Scientific Literature	Bioorg. Med. Chem. Lett.	2001	None
CHEMBL319782		0	496.59	0	3.87	10e	Cc1cc(COc2ccc(S(=O)(=O)CC(C3CCC(=O)CC3)N(O)C=O)cc2)c2ccccc2n1	IC50	'='	20.0	nM	7.70			UO_0000065	15.50	0.30	3.83	6.76	False	CHEMBL820591	Inhibition of Tumor necrosis factor alpha converting enzyme	B	BAO_0000357	single protein format	None	None	None	None	None	CHEMBL3706	ADAM17	Homo sapiens	SINGLE PROTEIN	CHEMBL1146763	1	Scientific Literature	Bioorg. Med. Chem. Lett.	2004	None
CHEMBL293358		0	419.50	0	2.19	26	Cc1cc(C)cc(COc2ccc3c(c2)NCCN([C@H](C)C(=O)NO)S3(=O)=O)c1	NT					Potential missing data							False	CHEMBL754013	Ability to suppress the formation of TNF-aplha in human peripheral blood mononuclear cell assay(PBMC).	F	BAO_0000019	assay format	None	None	None	None	None	CHEMBL3706	ADAM17	Homo sapiens	SINGLE PROTEIN	CHEMBL1145029	1	Scientific Literature	J. Med. Chem.	2003	None
CHEMBL604385		0	451.98	0	1.47	10	CN(CCc1cccs1)C(=O)[C@H](O)[C@@H](O)C(=O)N1CCN(c2ccccc2Cl)CC1	Ki						Not Active						False	CHEMBL1065133	Inhibition of TACE	B	BAO_0000357	single protein format	None	None	None	None	None	CHEMBL3706	ADAM17	Homo sapiens	SINGLE PROTEIN	CHEMBL1157740	1	Scientific Literature	Bioorg. Med. Chem. Lett.	2010	None
CHEMBL597340		0	286.35	0	-0.78	12	CN(C)C(=O)[C@H](O)[C@@H](O)C(=O)NCCc1cccs1	Ki	'='	1300.0	nM	5.89			UO_0000065	20.56	0.42	6.67	6.55	False	CHEMBL1065133	Inhibition of TACE	B	BAO_0000357	single protein format	None	None	None	None	None	CHEMBL3706	ADAM17	Homo sapiens	SINGLE PROTEIN	CHEMBL1157740	1	Scientific Literature	Bioorg. Med. Chem. Lett.	2010	None
CHEMBL600680		0	363.44	0	0.18	16	CN(Cc1cccnc1)C(=O)[C@H](O)[C@@H](O)C(=O)NCCc1cccs1	Ki	'='	943.0	nM	6.03			UO_0000065	16.58	0.33	5.85	5.86	False	CHEMBL1065133	Inhibition of TACE	B	BAO_0000357	single protein format	None	None	None	None	None	CHEMBL3706	ADAM17	Homo sapiens	SINGLE PROTEIN	CHEMBL1157740	1	Scientific Literature	Bioorg. Med. Chem. Lett.	2010	None
CHEMBL53250		0	551.62	1	2.31	38	CCOc1cc(COc2ccc3c(c2)NCCN([C@H](CCC(=O)OC)C(=O)NO)S3(=O)=O)cc(OCC)c1	Ki	'='	242.0	nM	6.62			UO_0000065	11.99	0.24	4.31	4.33	False	CHEMBL813237	In vitro inhibitory activity against porcine tumor necrosis factor alpha converting enzyme (pTACE)	B	BAO_0000357	single protein format	Sus scrofa	None	None	None	None	CHEMBL3706	ADAM17	Homo sapiens	SINGLE PROTEIN	CHEMBL1145029	1	Scientific Literature	J. Med. Chem.	2003	None
CHEMBL52423		0	391.45	0	1.58	22	C[C@H](C(=O)NO)N1CCNc2cc(OCc3ccccc3)ccc2S1(=O)=O	Ki	'='	705.0	nM	6.15			UO_0000065	15.72	0.31	4.57	5.70	False	CHEMBL813237	In vitro inhibitory activity against porcine tumor necrosis factor alpha converting enzyme (pTACE)	B	BAO_0000357	single protein format	Sus scrofa	None	None	None	None	CHEMBL3706	ADAM17	Homo sapiens	SINGLE PROTEIN	CHEMBL1145029	1	Scientific Literature	J. Med. Chem.	2003	None
CHEMBL297959		0	432.50	0	1.87	51	Cc1cc(C)cc(C(=O)Nc2ccc3c(c2)NCCN([C@H](C)C(=O)NO)S3(=O)=O)c1	NT					Potential missing data							False	CHEMBL754013	Ability to suppress the formation of TNF-aplha in human peripheral blood mononuclear cell assay(PBMC).	F	BAO_0000019	assay format	None	None	None	None	None	CHEMBL3706	ADAM17	Homo sapiens	SINGLE PROTEIN	CHEMBL1145029	1	Scientific Literature	J. Med. Chem.	2003	None
CHEMBL52808		0	537.59	1	1.92	39	COC(=O)CCC[C@H](C(=O)NO)N1CCNc2cc(OCc3cc(OC)cc(OC)c3)ccc2S1(=O)=O	Ki	'='	10.0	nM	8.00			UO_0000065	14.88	0.30	6.08	5.24	False	CHEMBL813237	In vitro inhibitory activity against porcine tumor necrosis factor alpha converting enzyme (pTACE)	B	BAO_0000357	single protein format	Sus scrofa	None	None	None	None	CHEMBL3706	ADAM17	Homo sapiens	SINGLE PROTEIN	CHEMBL1145029	1	Scientific Literature	J. Med. Chem.	2003	None
CHEMBL497908		0	442.49	0	2.55	11f, enantiomer-2	CC#CCOc1ccc(S(=O)(=O)NC(Cc2c[nH]c3ccc(OC)cc23)C(=O)O)cc1	IC50	'='	360.0	nM	6.44			UO_0000065	14.56	0.28	3.89	5.47	False	CHEMBL1035210	Inhibition of TACE by FRET assay	B	BAO_0000357	single protein format	None	None	None	None	None	CHEMBL3706	ADAM17	Homo sapiens	SINGLE PROTEIN	CHEMBL1137760	1	Scientific Literature	Bioorg. Med. Chem.	2009	None
CHEMBL520686		0	430.46	0	2.68	11j	CC#CCOc1ccc(S(=O)(=O)NC(Cc2c[nH]c3ccc(F)cc23)C(=O)O)cc1	IC50	'='	1560.0	nM	5.81			UO_0000065	13.49	0.26	3.13	5.35	False	CHEMBL1035210	Inhibition of TACE by FRET assay	B	BAO_0000357	single protein format	None	None	None	None	None	CHEMBL3706	ADAM17	Homo sapiens	SINGLE PROTEIN	CHEMBL1137760	1	Scientific Literature	Bioorg. Med. Chem.	2009	None
CHEMBL502558		0	570.59	2	5.08	12k	CC#CCOc1ccc(S(=O)(=O)N[C@H](Cc2cn(Cc3cccc(C(F)(F)F)c3)c3ccccc23)C(=O)O)cc1	IC50	'='	2300.0	nM	5.64			UO_0000065	9.88	0.19	0.56	5.78	False	CHEMBL1035210	Inhibition of TACE by FRET assay	B	BAO_0000357	single protein format	None	None	None	None	None	CHEMBL3706	ADAM17	Homo sapiens	SINGLE PROTEIN	CHEMBL1137760	1	Scientific Literature	Bioorg. Med. Chem.	2009	None
CHEMBL499905		0	532.62	1	4.07	12p	CC#CCOc1ccc(S(=O)(=O)N[C@H](Cc2cn(Cc3ccc(OC)cc3)c3ccccc23)C(=O)O)cc1	IC50	'='	80.0	nM	7.10			UO_0000065	13.32	0.26	3.03	6.64	False	CHEMBL1035210	Inhibition of TACE by FRET assay	B	BAO_0000357	single protein format	None	None	None	None	None	CHEMBL3706	ADAM17	Homo sapiens	SINGLE PROTEIN	CHEMBL1137760	1	Scientific Literature	Bioorg. Med. Chem.	2009	None
CHEMBL497738		0	498.60	0	3.68	19d	CC#CCOc1ccc(S(=O)(=O)NC(Cc2cn(CC(C)C)c3ccc(OC)cc23)C(=O)O)cc1	IC50	'='	1230.0	nM	5.91			UO_0000065	11.85	0.23	2.23	5.53	False	CHEMBL1035210	Inhibition of TACE by FRET assay	B	BAO_0000357	single protein format	None	None	None	None	None	CHEMBL3706	ADAM17	Homo sapiens	SINGLE PROTEIN	CHEMBL1137760	1	Scientific Literature	Bioorg. Med. Chem.	2009	None
CHEMBL449253		0	630.64	2	5.28	19o	CC#CCOc1ccc(S(=O)(=O)NC(Cc2c(C)n(Cc3ccc(OC(F)(F)F)cc3)c3ccc(OC)cc23)C(=O)O)cc1	IC50	'='	490.0	nM	6.31			UO_0000065	10.01	0.20	1.03	5.44	False	CHEMBL1035210	Inhibition of TACE by FRET assay	B	BAO_0000357	single protein format	None	None	None	None	None	CHEMBL3706	ADAM17	Homo sapiens	SINGLE PROTEIN	CHEMBL1137760	1	Scientific Literature	Bioorg. Med. Chem.	2009	None
CHEMBL507280		0	550.61	1	4.21	19p	CC#CCOc1ccc(S(=O)(=O)NC(Cc2cn(Cc3ccccc3F)c3ccc(OC)cc23)C(=O)O)cc1	IC50	'='	2240.0	nM	5.65			UO_0000065	10.26	0.20	1.44	5.29	False	CHEMBL1035210	Inhibition of TACE by FRET assay	B	BAO_0000357	single protein format	None	None	None	None	None	CHEMBL3706	ADAM17	Homo sapiens	SINGLE PROTEIN	CHEMBL1137760	1	Scientific Literature	Bioorg. Med. Chem.	2009	None
CHEMBL100564		0	477.54	0	1.78	4m	COC(=O)C1CCCN1Cc1cccc(C(=O)NO)c1N(C)S(=O)(=O)c1ccc(OC)cc1	IC50	'='	200.0	nM	6.70			UO_0000065	14.03	0.28	4.92	5.34	False	CHEMBL816558	In vitro inhibition of TNF-alpha converting enzyme.	B	BAO_0000357	single protein format	None	None	None	None	None	CHEMBL3706	ADAM17	Homo sapiens	SINGLE PROTEIN	CHEMBL1133846	1	Scientific Literature	Bioorg. Med. Chem. Lett.	2001	None
CHEMBL1630101		0	464.56	0	3.87	15c	Cc1ccc2oc(=O)c(CC(Cc3ccc(OCCN4CCCCC4)cc3)C(=O)NO)cc2c1	IC50	'='	10.94	nM	7.96			UO_0000065	17.14	0.32	4.09	8.65	False	CHEMBL1640792	Inhibition of human TACE by fluorescent spectroscopy	B	BAO_0000357	single protein format	Homo sapiens	None	None	None	None	CHEMBL3706	ADAM17	Homo sapiens	SINGLE PROTEIN	CHEMBL1629442	1	Scientific Literature	Bioorg. Med. Chem.	2010	None
CHEMBL1630088		0	438.52	0	3.34	15i	Cc1ccc2oc(=O)c(CC(CCc3ccc(OCCN(C)C)cc3)C(=O)NO)cc2c1	IC50	'='	0.66	nM	9.18			UO_0000065	20.94	0.39	5.84	9.98	False	CHEMBL1640792	Inhibition of human TACE by fluorescent spectroscopy	B	BAO_0000357	single protein format	Homo sapiens	None	None	None	None	CHEMBL3706	ADAM17	Homo sapiens	SINGLE PROTEIN	CHEMBL1629442	1	Scientific Literature	Bioorg. Med. Chem.	2010	None
CHEMBL1222869		0	443.46	0	2.03	29	COc1ccc2c(c1)C(=O)N(C[C@@]1(c3ccc(-c4ccnc(N)c4)cc3)NC(=O)NC1=O)C2	Ki	'='	1.4	nM	8.85			UO_0000065	19.97	0.37	6.82	6.99	False	CHEMBL1227970	Inhibition of TACE assessed as inhibition of pro-TNFalpha peptide cleavage	B	BAO_0000357	single protein format	None	None	None	None	None	CHEMBL3706	ADAM17	Homo sapiens	SINGLE PROTEIN	CHEMBL1221258	1	Scientific Literature	Bioorg. Med. Chem. Lett.	2010	None
CHEMBL1222588		0	435.48	0	2.71	(R)-13	COc1ccc2c(c1)C(=O)N(C[C@@]1(c3ccc(OC4CCCC4)cc3)NC(=O)NC1=O)C2	Ki	'='	3.0	nM	8.52			UO_0000065	19.57	0.36	5.81	8.79	False	CHEMBL1227970	Inhibition of TACE assessed as inhibition of pro-TNFalpha peptide cleavage	B	BAO_0000357	single protein format	None	None	None	None	None	CHEMBL3706	ADAM17	Homo sapiens	SINGLE PROTEIN	CHEMBL1221258	1	Scientific Literature	Bioorg. Med. Chem. Lett.	2010	None
CHEMBL318005		0	541.65	1	2.80	7c	CNC(=O)[C@@H]1Cc2ccc(cc2)OCCCC[C@H](C(=O)NO)[C@@H](CCCc2ccc(OC)c(OC)c2)C(=O)N1	IC50	'='	5.2	nM	8.28			UO_0000065	15.29	0.29	5.48	6.13	True	CHEMBL813691	Inhibitory concentration against Tumor necrosis factor alpha converting enzyme	B	BAO_0000357	single protein format	None	None	None	None	None	CHEMBL3706	ADAM17	Homo sapiens	SINGLE PROTEIN	CHEMBL1133837	1	Scientific Literature	Bioorg. Med. Chem. Lett.	2001	None
CHEMBL281920		0	406.46	0	1.28	4	O=C(NO)[C@H]1C[C@@H](O)CCN1S(=O)(=O)c1ccc(OCc2ccccc2)cc1	IC50	'='	9.0	nM	8.05			UO_0000065	19.79	0.39	6.77	6.93	False	CHEMBL873902	Inhibition of human recombinant tumor necrosis factor-alpha converting enzyme.	B	BAO_0000357	single protein format	None	None	None	None	None	CHEMBL3706	ADAM17	Homo sapiens	SINGLE PROTEIN	CHEMBL1136235	1	Scientific Literature	Bioorg. Med. Chem. Lett.	2003	None
CHEMBL29211		0	436.49	0	1.29	4k	COc1cccc(COc2ccc(S(=O)(=O)N3CC[C@H](O)C[C@@H]3C(=O)NO)cc2)c1	IC50	'>'	30000.0	nM				UO_0000065					False	CHEMBL701924	Inhibition of TNF-alpha release was determined in LPS-stimulated human whole blood assay	F	BAO_0000221	tissue-based format	Homo sapiens	CHEMBL3638178	Blood	None	None	CHEMBL3706	ADAM17	Homo sapiens	SINGLE PROTEIN	CHEMBL1135115	1	Scientific Literature	Bioorg. Med. Chem. Lett.	2002	None
CHEMBL70957		0	454.55	0	4.22	4j	CCOc1ccc(S(=O)(=O)N(Cc2ccccc2)c2c(C)cc(C)cc2C(=O)NO)cc1	IC50	'='	173.0	nM	6.76			UO_0000065	14.88	0.29	2.54	7.05	False	CHEMBL805974	In vitro inhibition of TNF-alpha converting enzyme (TACE)	B	BAO_0000357	single protein format	None	None	None	None	None	CHEMBL3706	ADAM17	Homo sapiens	SINGLE PROTEIN	CHEMBL1133916	1	Scientific Literature	Bioorg. Med. Chem. Lett.	2001	None
CHEMBL272263		0	341.36	0	2.72	65	COC(=O)[C@]1(c2cccc(Oc3ccc(C)cc3)c2)C[C@H]1C(=O)NO	Ki	'='	140.0	nM	6.85			UO_0000065	20.08	0.37	4.13	8.08	False	CHEMBL933411	Inhibition of human recombinant TACE	B	BAO_0000357	single protein format	Homo sapiens	None	None	None	None	CHEMBL3706	ADAM17	Homo sapiens	SINGLE PROTEIN	CHEMBL1141652	1	Scientific Literature	J. Med. Chem.	2008	None
CHEMBL409891		0	433.51	0	3.26	80	Cc1cc(COc2ccc(C[C@]3(C(=O)N(C)C)C[C@@H]3C(=O)NO)cc2)c2ccccc2n1	Ki	'='	1.0	nM	9.00			UO_0000065	20.76	0.38	5.74	9.81	False	CHEMBL933411	Inhibition of human recombinant TACE	B	BAO_0000357	single protein format	Homo sapiens	None	None	None	None	CHEMBL3706	ADAM17	Homo sapiens	SINGLE PROTEIN	CHEMBL1141652	1	Scientific Literature	J. Med. Chem.	2008	None
CHEMBL270515	DELANZOMIB	1	413.28	None	None	20, CEP-18770	CC(C)C[C@H](NC(=O)[C@@H](NC(=O)c1cccc(-c2ccccc2)n1)[C@@H](C)O)B(O)O	Inhibition	'='	1.0	%				UO_0000187					False	CHEMBL933401	Inhibition of human TACE at 10 uM	B	BAO_0000357	single protein format	Homo sapiens	None	None	None	None	CHEMBL3706	ADAM17	Homo sapiens	SINGLE PROTEIN	CHEMBL1141651	1	Scientific Literature	J. Med. Chem.	2008	None
CHEMBL407322		0	340.38	0	1.81	77	NC(=O)C1(Cc2ccc(OCc3ccccc3)cc2)CC1C(=O)NO	Ki	'='	360.0	nM	6.44			UO_0000065	18.93	0.35	4.63	6.34	False	CHEMBL933411	Inhibition of human recombinant TACE	B	BAO_0000357	single protein format	Homo sapiens	None	None	None	None	CHEMBL3706	ADAM17	Homo sapiens	SINGLE PROTEIN	CHEMBL1141652	1	Scientific Literature	J. Med. Chem.	2008	None
CHEMBL221717		0	507.41	1	2.78	58	C#CCOc1ccc(S(=O)(=O)C2(C(=O)NO)CCN(Cc3ccc(Br)cc3)CC2)cc1	IC50	'='	98.0	nM	7.01			UO_0000065	13.81	0.31	4.23	7.31	False	CHEMBL919968	Inhibition of TACE	B	BAO_0000357	single protein format	Homo sapiens	None	None	None	None	CHEMBL3706	ADAM17	Homo sapiens	SINGLE PROTEIN	CHEMBL1149252	1	Scientific Literature	J. Med. Chem.	2004	None
CHEMBL223831		0	434.51	0	1.38	53	CC#CCOc1ccc(S(=O)(=O)C(C(=O)NO)C2CCN(C(=O)C3CC3)CC2)cc1	IC50	'='	54.0	nM	7.27			UO_0000065	16.73	0.33	5.89	6.43	False	CHEMBL919968	Inhibition of TACE	B	BAO_0000357	single protein format	Homo sapiens	None	None	None	None	CHEMBL3706	ADAM17	Homo sapiens	SINGLE PROTEIN	CHEMBL1149252	1	Scientific Literature	J. Med. Chem.	2004	None
CHEMBL2096852		0	313.42	0	2.65	11	CCCCCC[C@@H](C(=O)NO)[S@@+]([O-])c1ccc(OC)cc1	IC50	'='	375.0	nM	6.43			UO_0000065	20.50	0.42	3.78	8.50	False	CHEMBL919968	Inhibition of TACE	B	BAO_0000357	single protein format	Homo sapiens	None	None	None	None	CHEMBL3706	ADAM17	Homo sapiens	SINGLE PROTEIN	CHEMBL1149252	1	Scientific Literature	J. Med. Chem.	2004	None
CHEMBL1779626		0	485.99	0	3.17	14i	O=C(NCc1ccc(-c2cscn2)cc1)[C@H](O)[C@@H](O)C(=O)N1CCCC1c1cccc(Cl)c1	Ki	'='	18.0	nM	7.75			UO_0000065	15.94	0.32	4.57	7.54	False	CHEMBL1781453	Inhibition of TACE	B	BAO_0000357	single protein format	None	None	None	None	None	CHEMBL3706	ADAM17	Homo sapiens	SINGLE PROTEIN	CHEMBL1777681	1	Scientific Literature	Bioorg. Med. Chem. Lett.	2010	None
CHEMBL1230339		0	607.05	1	4.52	3i	O=C(NCc1ccc(Cn2c(C(F)(F)F)nc3ccccc32)s1)[C@H](O)[C@@H](O)C(=O)N1CCC[C@@H]1c1cccc(Cl)c1	Ki	'='	2.0	nM	8.70			UO_0000065	14.33	0.29	4.18	8.08	False	CHEMBL1781453	Inhibition of TACE	B	BAO_0000357	single protein format	None	None	None	None	None	CHEMBL3706	ADAM17	Homo sapiens	SINGLE PROTEIN	CHEMBL1777681	1	Scientific Literature	Bioorg. Med. Chem. Lett.	2010	None
CHEMBL359217		0	471.60	0	2.14	5f	CNC(=O)[C@@H](NC(=O)[C@H](CC(C)C)[C@H](NCc1ccc2ccccc2n1)C(=O)NO)C(C)(C)C	IC50	'='	5700.0	nM	5.24			UO_0000065					False	CHEMBL819949	Inhibition of TNF(tumor necrosis factor) in human blood	F	BAO_0000019	assay format	None	None	None	None	None	CHEMBL3706	ADAM17	Homo sapiens	SINGLE PROTEIN	CHEMBL1132484	1	Scientific Literature	J. Med. Chem.	1999	None
CHEMBL496309		0	513.57	1	4.76	33	CN(C)C(=O)[C@@]1(Cc2ccc(OCc3cc(-c4ccccc4)nc4ccccc34)c(F)c2)C[C@@H]1C(=O)NO	Ki	'='	0.36	nM	9.44			UO_0000065	18.39	0.34	4.68	10.29	False	CHEMBL1001173	Inhibition of human recombinant TACE	B	BAO_0000357	single protein format	Homo sapiens	None	None	None	None	CHEMBL3706	ADAM17	Homo sapiens	SINGLE PROTEIN	CHEMBL1139393	1	Scientific Literature	Bioorg. Med. Chem. Lett.	2008	None
CHEMBL468777		0	438.46	0	2.53	29	CNc1cc(COc2ccc(C[C@]3(C(N)=O)C[C@@H]3C(=O)NO)cc2F)c2ccccc2n1	Ki	'='	0.76	nM	9.12			UO_0000065	20.80	0.39	6.59	7.20	False	CHEMBL1001173	Inhibition of human recombinant TACE	B	BAO_0000357	single protein format	Homo sapiens	None	None	None	None	CHEMBL3706	ADAM17	Homo sapiens	SINGLE PROTEIN	CHEMBL1139393	1	Scientific Literature	Bioorg. Med. Chem. Lett.	2008	None
CHEMBL495555		0	496.56	1	5.10	20	CCOC(=O)[C@@]1(Cc2ccc(OCc3cc(-c4ccccc4)nc4ccccc34)cc2)C[C@@H]1C(=O)NO	Ki	'='	12.0	nM	7.92			UO_0000065	15.95	0.29	2.82	8.10	False	CHEMBL1001173	Inhibition of human recombinant TACE	B	BAO_0000357	single protein format	Homo sapiens	None	None	None	None	CHEMBL3706	ADAM17	Homo sapiens	SINGLE PROTEIN	CHEMBL1139393	1	Scientific Literature	Bioorg. Med. Chem. Lett.	2008	None
CHEMBL523892		0	488.46	0	4.45	17	CCOC(=O)[C@@]1(Cc2ccc(OCc3cc(C(F)(F)F)nc4ccccc34)cc2)C[C@@H]1C(=O)NO	Ki	'='	3.0	nM	8.52			UO_0000065	17.45	0.33	4.07	8.72	False	CHEMBL1001173	Inhibition of human recombinant TACE	B	BAO_0000357	single protein format	Homo sapiens	None	None	None	None	CHEMBL3706	ADAM17	Homo sapiens	SINGLE PROTEIN	CHEMBL1139393	1	Scientific Literature	Bioorg. Med. Chem. Lett.	2008	None
CHEMBL344060		0	484.62	0	1.12	22a	CNC(=O)[C@@H](NC(=O)[C@H](CC(C)C)[C@@H](C(=O)NO)N(C)S(=O)(=O)c1ccccc1)C(C)(C)C	IC50	'='	0.61	nM	9.21			UO_0000065	19.01	0.38	8.09	6.36	False	CHEMBL820592	Inhibitory activity against Tumor necrosis factor alpha-converting enzyme (TACE) in blood.	B	BAO_0000221	tissue-based format	None	CHEMBL3638178	Blood	None	None	CHEMBL3706	ADAM17	Homo sapiens	SINGLE PROTEIN	CHEMBL1132484	1	Scientific Literature	J. Med. Chem.	1999	None
CHEMBL410871		0	409.36	0	3.22	55	COC(=O)[C@]1(c2cccc(OCc3cccc(C(F)(F)F)c3)c2)C[C@H]1C(=O)NO	Ki	'='	70.0	nM	7.16			UO_0000065	17.48	0.34	3.93	8.43	False	CHEMBL933411	Inhibition of human recombinant TACE	B	BAO_0000357	single protein format	Homo sapiens	None	None	None	None	CHEMBL3706	ADAM17	Homo sapiens	SINGLE PROTEIN	CHEMBL1141652	1	Scientific Literature	J. Med. Chem.	2008	None
CHEMBL208051		0	526.62	1	2.40	7f	Cc1cc(COc2ccc(C(=O)NCC3(C(=O)NO)CCN(S(C)(=O)=O)CC3)cc2)c2ccccc2n1	IC50	'>'	3000.0	nM				UO_0000065					False	CHEMBL865120	Inhibition of LPS-stimulated TNFalpha production in human whole blood	F	BAO_0000221	tissue-based format	Homo sapiens	CHEMBL3638178	Blood	None	None	CHEMBL3706	ADAM17	Homo sapiens	SINGLE PROTEIN	CHEMBL1147697	1	Scientific Literature	Bioorg. Med. Chem. Lett.	2006	None
CHEMBL98770		0	525.65	1	3.18	7b	CCOc1ccc(CCC[C@H]2C(=O)N[C@H](C(=O)NC)Cc3ccc(cc3)OCCCC[C@@H]2C(=O)NO)cc1	IC50	'='	2.7	nM	8.57			UO_0000065	16.30	0.31	5.39	6.80	True	CHEMBL813691	Inhibitory concentration against Tumor necrosis factor alpha converting enzyme	B	BAO_0000357	single protein format	None	None	None	None	None	CHEMBL3706	ADAM17	Homo sapiens	SINGLE PROTEIN	CHEMBL1133837	1	Scientific Literature	Bioorg. Med. Chem. Lett.	2001	None
CHEMBL3932562		0	549.61	1	2.33	13	CC(C)[C@H](NS(=O)(=O)c1ccc(-c2cccc(CNC(=O)c3nc4ccccc4c(=O)[nH]3)c2)cc1)C(=O)NO	IC50	'>'	10000.0	nM				UO_0000065					False	CHEMBL3868407	Inhibition of recombinant human TACE using Cy3-PLAQAV(Cy5Q-L-2,3-diaminopropionic acid)-RSSSR-NH2 as substrate measured after 40 mins by spectrofluorimetric method	A	BAO_0000357	single protein format	Homo sapiens	None	None	None	None	CHEMBL3706	ADAM17	Homo sapiens	SINGLE PROTEIN	CHEMBL3867480	1	Scientific Literature	Bioorg Med Chem	2016	None
CHEMBL295710		0	479.56	0	2.23	34	COc1cc(COc2ccc3c(c2)NCCN([C@@H](C(=O)NO)C(C)C)S3(=O)=O)cc(OC)c1	Ki	'='	10.0	nM	8.00			UO_0000065	16.68	0.33	5.77	6.33	False	CHEMBL813237	In vitro inhibitory activity against porcine tumor necrosis factor alpha converting enzyme (pTACE)	B	BAO_0000357	single protein format	Sus scrofa	None	None	None	None	CHEMBL3706	ADAM17	Homo sapiens	SINGLE PROTEIN	CHEMBL1145029	1	Scientific Literature	J. Med. Chem.	2003	None
CHEMBL3958969		0	543.60	1	1.31	21	O=C(NCc1cccc(OCCCS(=O)(=O)N2CCCCC2C(=O)NO)c1)c1nc2ccccc2c(=O)[nH]1	IC50	'='	510.0	nM	6.29			UO_0000065					False	CHEMBL3868407	Inhibition of recombinant human TACE using Cy3-PLAQAV(Cy5Q-L-2,3-diaminopropionic acid)-RSSSR-NH2 as substrate measured after 40 mins by spectrofluorimetric method	A	BAO_0000357	single protein format	Homo sapiens	None	None	None	None	CHEMBL3706	ADAM17	Homo sapiens	SINGLE PROTEIN	CHEMBL3867480	1	Scientific Literature	Bioorg Med Chem	2016	None
CHEMBL3889936		0	548.62	1	3.17	29a	CC(C)C(CS(=O)(=O)c1ccc(-c2cccc(CNC(=O)c3nc4ccccc4c(=O)[nH]3)c2)cc1)N(O)C=O	IC50	'>'	10000.0	nM				UO_0000065					False	CHEMBL3868407	Inhibition of recombinant human TACE using Cy3-PLAQAV(Cy5Q-L-2,3-diaminopropionic acid)-RSSSR-NH2 as substrate measured after 40 mins by spectrofluorimetric method	A	BAO_0000357	single protein format	Homo sapiens	None	None	None	None	CHEMBL3706	ADAM17	Homo sapiens	SINGLE PROTEIN	CHEMBL3867480	1	Scientific Literature	Bioorg Med Chem	2016	None
CHEMBL51658		0	451.50	0	1.59	28	COc1cc(COc2ccc3c(c2)NCCN([C@H](C)C(=O)NO)S3(=O)=O)cc(OC)c1	IC50	'='	770.0	nM	6.11			UO_0000065					False	CHEMBL756138	Ability to suppress the formation of TNF-aplha in human peripheral blood mononuclear cell assay(PBMC)	F	BAO_0000019	assay format	None	None	None	None	None	CHEMBL3706	ADAM17	Homo sapiens	SINGLE PROTEIN	CHEMBL1145029	1	Scientific Literature	J. Med. Chem.	2003	None
CHEMBL51658		0	451.50	0	1.59	28	COc1cc(COc2ccc3c(c2)NCCN([C@H](C)C(=O)NO)S3(=O)=O)cc(OC)c1	IC50	'='	28000.0	nM	4.55			UO_0000065					False	CHEMBL698101	Ability to suppress the formation of TNF-aplha in human whole blood assay (WBA)	F	BAO_0000221	tissue-based format	None	CHEMBL3638178	Blood	None	None	CHEMBL3706	ADAM17	Homo sapiens	SINGLE PROTEIN	CHEMBL1145029	1	Scientific Literature	J. Med. Chem.	2003	None
CHEMBL99547		0	542.68	2	5.23	8a	Cc1ccc(CCC[C@H]2C(=O)N[C@H](C(=O)c3ccccc3)Cc3ccc(cc3)OCCCC[C@@H]2C(=O)NO)cc1	IC50	'>'	5000.0	nM				UO_0000065					False	CHEMBL807832	Concentration required to inhibit the release of tumor necrosis factor -alpha (TNF-alpha) in THP-1 cellular assay.	F	BAO_0000219	cell-based format	None	None	None	THP-1	None	CHEMBL3706	ADAM17	Homo sapiens	SINGLE PROTEIN	CHEMBL1133837	1	Scientific Literature	Bioorg. Med. Chem. Lett.	2001	CHEMBL3307574
CHEMBL1779622		0	450.56	0	3.12	14d	O=C(NCc1ccc(-c2cccs2)cc1)[C@H](O)[C@@H](O)C(=O)N1CCC[C@@H]1c1ccccc1	Ki	'='	28.0	nM	7.55			UO_0000065	16.76	0.32	4.43	8.40	False	CHEMBL1781453	Inhibition of TACE	B	BAO_0000357	single protein format	None	None	None	None	None	CHEMBL3706	ADAM17	Homo sapiens	SINGLE PROTEIN	CHEMBL1777681	1	Scientific Literature	Bioorg. Med. Chem. Lett.	2010	None
CHEMBL1779617		0	490.60	0	2.22	13h	C[C@@H]1CN(c2ccccc2C#N)CCC1CNC(=O)[C@H](O)[C@@H](O)C(=O)N1CCC[C@@H]1c1ccccc1	Ki	'='	2.0	nM	8.70			UO_0000065	17.73	0.33	6.48	7.44	False	CHEMBL1781453	Inhibition of TACE	B	BAO_0000357	single protein format	None	None	None	None	None	CHEMBL3706	ADAM17	Homo sapiens	SINGLE PROTEIN	CHEMBL1777681	1	Scientific Literature	Bioorg. Med. Chem. Lett.	2010	None
CHEMBL53123		0	523.56	1	1.53	37	COC(=O)CC[C@H](C(=O)NO)N1CCNc2cc(OCc3cc(OC)cc(OC)c3)ccc2S1(=O)=O	Inhibition	'='	0.0	%				UO_0000187					False	CHEMBL698102	Ability to suppress the formation of TNF-aplha in human whole blood assay (WBA) at a concentration of 10(uM)	F	BAO_0000221	tissue-based format	None	CHEMBL3638178	Blood	None	None	CHEMBL3706	ADAM17	Homo sapiens	SINGLE PROTEIN	CHEMBL1145029	1	Scientific Literature	J. Med. Chem.	2003	None
CHEMBL288114	GALLIC ACID	2	170.12	0	0.50	GA, Gallic acid	O=C(O)c1cc(O)c(O)c(O)c1	Inhibition	'='	47.9	%				UO_0000187					False	CHEMBL2339515	Inhibition of ADAM17 alpha-secretase activity in human UI87 cells using amyloid beta precursor protein as substrate at 20 ug/ml after 24 hrs by fluorimetric analysis	B	BAO_0000219	cell-based format	Homo sapiens	None	None	UI87	None	CHEMBL3706	ADAM17	Homo sapiens	SINGLE PROTEIN	CHEMBL2331126	1	Scientific Literature	Eur. J. Med. Chem.	2013	None
CHEMBL95305		0	512.61	1	2.89	10	COc1cc(Oc2ccc(S(=O)(=O)N3CCSC(C)(C)[C@@H]3C(=O)NO)cc2)cc(OC)c1OC	IC50	'='	1.5	nM	8.82			UO_0000065	17.21	0.35	5.93	7.14	True	CHEMBL813691	Inhibitory concentration against Tumor necrosis factor alpha converting enzyme	B	BAO_0000357	single protein format	None	None	None	None	None	CHEMBL3706	ADAM17	Homo sapiens	SINGLE PROTEIN	CHEMBL1133837	1	Scientific Literature	Bioorg. Med. Chem. Lett.	2001	None
CHEMBL467481		0	405.45	0	3.55	95A	CC(C(=O)NO)N1CCN(c2ccc(OCc3cccc4ccccc34)cc2)C1=O	Inhibition	'='	36.0	%				UO_0000187					False	CHEMBL1025458	Inhibition of TACE in human THP1 cell lysate at 0.1 uM/L by spectrofluorimetric ELISA relative to control	B	BAO_0000219	cell-based format	Homo sapiens	None	None	THP-1	None	CHEMBL3706	ADAM17	Homo sapiens	SINGLE PROTEIN	CHEMBL1136879	1	Scientific Literature	Bioorg. Med. Chem.	2009	CHEMBL3307574
CHEMBL434539		0	455.56	0	1.69	24	Cc1nscc1COc1ccc(S(=O)(=O)N2C[C@H](O)CC(C)(C)[C@@H]2C(=O)NO)cc1	IC50	'='	12.0	nM	7.92			UO_0000065	17.39	0.36	6.23	6.14	False	CHEMBL828001	Inhibitory concentration against TNF-alpha converting enzyme	B	BAO_0000357	single protein format	None	None	None	None	None	CHEMBL3706	ADAM17	Homo sapiens	SINGLE PROTEIN	CHEMBL1145277	1	Scientific Literature	Bioorg. Med. Chem. Lett.	2005	None
CHEMBL299796		0	420.49	0	1.59	30	Cc1cc(COc2ccc3c(c2)NCCN([C@H](C)C(=O)NO)S3(=O)=O)cc(C)n1	Inhibition	'='	37.0	%				UO_0000187					False	CHEMBL698102	Ability to suppress the formation of TNF-aplha in human whole blood assay (WBA) at a concentration of 10(uM)	F	BAO_0000221	tissue-based format	None	CHEMBL3638178	Blood	None	None	CHEMBL3706	ADAM17	Homo sapiens	SINGLE PROTEIN	CHEMBL1145029	1	Scientific Literature	J. Med. Chem.	2003	None
CHEMBL299796		0	420.49	0	1.59	30	Cc1cc(COc2ccc3c(c2)NCCN([C@H](C)C(=O)NO)S3(=O)=O)cc(C)n1	IC50	'='	2900.0	nM	5.54			UO_0000065					False	CHEMBL756138	Ability to suppress the formation of TNF-aplha in human peripheral blood mononuclear cell assay(PBMC)	F	BAO_0000019	assay format	None	None	None	None	None	CHEMBL3706	ADAM17	Homo sapiens	SINGLE PROTEIN	CHEMBL1145029	1	Scientific Literature	J. Med. Chem.	2003	None
CHEMBL88906		0	569.66	2	0.38	68gg	CC(C)C[C@H]1C(=O)N[C@H](C(=O)NCC(=O)N2CCC(C(=O)O)CC2)CCCCNC(=O)OCCC[C@@H]1C(=O)NO	IC50	'='	220.0	nM	6.66			UO_0000065					False	CHEMBL702337	Inhibition of LPS-stimulated TNF-alpha release in human whole blood	F	BAO_0000221	tissue-based format	Homo sapiens	CHEMBL3638178	Blood	None	None	CHEMBL3706	ADAM17	Homo sapiens	SINGLE PROTEIN	CHEMBL1134554	1	Scientific Literature	J. Med. Chem.	2001	None
CHEMBL327831		0	555.67	1	0.39	69c	CC(C)C[C@H]1C(=O)N[C@H](C(=O)NCC(=O)N2CCC(O)CC2)CCCCN(C)C(=O)OCCC[C@@H]1C(=O)NO	IC50	'='	300.0	nM	6.52			UO_0000065					False	CHEMBL702337	Inhibition of LPS-stimulated TNF-alpha release in human whole blood	F	BAO_0000221	tissue-based format	Homo sapiens	CHEMBL3638178	Blood	None	None	CHEMBL3706	ADAM17	Homo sapiens	SINGLE PROTEIN	CHEMBL1134554	1	Scientific Literature	J. Med. Chem.	2001	None
CHEMBL253088		0	435.48	0	2.76	42	Cc1cc(COc2ccc(C(=O)N[C@@H]3COCC[C@@H]3C(=O)NO)cc2)c2ccccc2n1	IC50	'<'	1.0	nM				UO_0000065					False	CHEMBL1003624	Inhibition of TACE	B	BAO_0000357	single protein format	None	None	None	None	None	CHEMBL3706	ADAM17	Homo sapiens	SINGLE PROTEIN	CHEMBL1140868	1	Scientific Literature	Bioorg. Med. Chem.	2009	None
CHEMBL52893		0	460.34	0	2.88	27	C[C@H](C(=O)NO)N1CCNc2cc(OCc3cc(Cl)cc(Cl)c3)ccc2S1(=O)=O	IC50	'='	940.0	nM	6.03			UO_0000065					False	CHEMBL756138	Ability to suppress the formation of TNF-aplha in human peripheral blood mononuclear cell assay(PBMC)	F	BAO_0000019	assay format	None	None	None	None	None	CHEMBL3706	ADAM17	Homo sapiens	SINGLE PROTEIN	CHEMBL1145029	1	Scientific Literature	J. Med. Chem.	2003	None
CHEMBL90727		0	603.72	1	0.81	68cc	CC(C)C[C@H]1C(=O)N[C@H](C(=O)NCC(=O)N2CCN(c3ccccn3)CC2)CCCCNC(=O)OCCC[C@@H]1C(=O)NO	IC50	'='	70.0	nM	7.16			UO_0000065					False	CHEMBL702337	Inhibition of LPS-stimulated TNF-alpha release in human whole blood	F	BAO_0000221	tissue-based format	Homo sapiens	CHEMBL3638178	Blood	None	None	CHEMBL3706	ADAM17	Homo sapiens	SINGLE PROTEIN	CHEMBL1134554	1	Scientific Literature	J. Med. Chem.	2001	None
CHEMBL68542		0	553.64	2	5.73	4e	COc1ccc(S(=O)(=O)N(Cc2cccnc2)c2c(C)cc(-c3ccc4ccccc4c3)cc2C(=O)NO)cc1	IC50	'='	194.0	nM	6.71			UO_0000065	12.12	0.23	0.98	6.17	False	CHEMBL805974	In vitro inhibition of TNF-alpha converting enzyme (TACE)	B	BAO_0000357	single protein format	None	None	None	None	None	CHEMBL3706	ADAM17	Homo sapiens	SINGLE PROTEIN	CHEMBL1133916	1	Scientific Literature	Bioorg. Med. Chem. Lett.	2001	None
CHEMBL53055		0	454.57	0	2.29	36	Cc1nc(COc2ccc3c(c2)NCCN([C@@H](C(=O)NO)C(C)C)S3(=O)=O)sc1C	IC50	'='	24500.0	nM	4.61			UO_0000065					False	CHEMBL756138	Ability to suppress the formation of TNF-aplha in human peripheral blood mononuclear cell assay(PBMC)	F	BAO_0000019	assay format	None	None	None	None	None	CHEMBL3706	ADAM17	Homo sapiens	SINGLE PROTEIN	CHEMBL1145029	1	Scientific Literature	J. Med. Chem.	2003	None
CHEMBL173754		0	542.57	2	5.37	28	COc1ccc(P(=O)(OCCc2ccc(-c3ccccc3)cc2)N2Cc3ccccc3CC2C(=O)NO)cc1	Ki	'='	90.2	nM	7.04			UO_0000065	12.98	0.25	1.67	8.00	False	CHEMBL811884	Inhibitory activity against tumor necrosis factor alpha converting enzyme (TACE) from human acute monocytic leukemia cell line.	B	BAO_0000019	assay format	None	None	None	None	None	CHEMBL3706	ADAM17	Homo sapiens	SINGLE PROTEIN	CHEMBL1135723	1	Scientific Literature	J. Med. Chem.	2002	None
CHEMBL467274		0	385.42	0	2.41	94A	COc1ccc(COc2ccc(N3CCN(C(C)C(=O)NO)C3=O)cc2)cc1	Inhibition	'='	38.0	%				UO_0000187					False	CHEMBL1025458	Inhibition of TACE in human THP1 cell lysate at 0.1 uM/L by spectrofluorimetric ELISA relative to control	B	BAO_0000219	cell-based format	Homo sapiens	None	None	THP-1	None	CHEMBL3706	ADAM17	Homo sapiens	SINGLE PROTEIN	CHEMBL1136879	1	Scientific Literature	Bioorg. Med. Chem.	2009	CHEMBL3307574
CHEMBL205998		0	497.68	0	2.58	5y	CC#CCOc1ccc(S(=O)(=O)N2C[C@H](CCN(CC)CC)SC(C)(C)[C@@H]2C(=O)NO)cc1	Inhibition	'='	87.0	%				UO_0000187					False	CHEMBL867738	Inhibition of LPS-stimulated TNF production in THP cells at 3 uM	F	BAO_0000219	cell-based format	Homo sapiens	None	None	THP	None	CHEMBL3706	ADAM17	Homo sapiens	SINGLE PROTEIN	CHEMBL1139018	1	Scientific Literature	Bioorg. Med. Chem. Lett.	2006	None
CHEMBL202806		0	428.53	0	0.84	5i	CC1(C)SCCN(S(=O)(=O)c2ccc(OCC#CCCO)cc2)[C@H]1C(=O)NO	Inhibition	'='	57.0	%				UO_0000187					False	CHEMBL867738	Inhibition of LPS-stimulated TNF production in THP cells at 3 uM	F	BAO_0000219	cell-based format	Homo sapiens	None	None	THP	None	CHEMBL3706	ADAM17	Homo sapiens	SINGLE PROTEIN	CHEMBL1139018	1	Scientific Literature	Bioorg. Med. Chem. Lett.	2006	None
CHEMBL207776		0	384.48	0	1.09	5a	C#CCOc1ccc(S(=O)(=O)N2CCSC(C)(C)[C@@H]2C(=O)NO)cc1	Inhibition	'='	91.0	%				UO_0000187					False	CHEMBL867738	Inhibition of LPS-stimulated TNF production in THP cells at 3 uM	F	BAO_0000219	cell-based format	Homo sapiens	None	None	THP	None	CHEMBL3706	ADAM17	Homo sapiens	SINGLE PROTEIN	CHEMBL1139018	1	Scientific Literature	Bioorg. Med. Chem. Lett.	2006	None
CHEMBL381554		0	442.56	0	1.23	5x	CC#CCOc1ccc(S(=O)(=O)N2C[C@H](CCO)SC(C)(C)[C@@H]2C(=O)NO)cc1	Inhibition	'='	74.0	%				UO_0000187					False	CHEMBL867739	Inhibition of LPS-stimulated TNF production in THP cells at 1 uM	F	BAO_0000219	cell-based format	Homo sapiens	None	None	THP	None	CHEMBL3706	ADAM17	Homo sapiens	SINGLE PROTEIN	CHEMBL1139018	1	Scientific Literature	Bioorg. Med. Chem. Lett.	2006	None
CHEMBL206739		0	455.56	0	0.72	5u	CC#CCOc1ccc(S(=O)(=O)N2C[C@H](CC(N)=O)SC(C)(C)[C@@H]2C(=O)NO)cc1	Inhibition	'='	76.0	%				UO_0000187					False	CHEMBL867739	Inhibition of LPS-stimulated TNF production in THP cells at 1 uM	F	BAO_0000219	cell-based format	Homo sapiens	None	None	THP	None	CHEMBL3706	ADAM17	Homo sapiens	SINGLE PROTEIN	CHEMBL1139018	1	Scientific Literature	Bioorg. Med. Chem. Lett.	2006	None
CHEMBL381163		0	456.54	0	1.32	5t	CC#CCOc1ccc(S(=O)(=O)N2C[C@H](CC(=O)O)SC(C)(C)[C@@H]2C(=O)NO)cc1	Inhibition	'='	73.0	%				UO_0000187					False	CHEMBL867739	Inhibition of LPS-stimulated TNF production in THP cells at 1 uM	F	BAO_0000219	cell-based format	Homo sapiens	None	None	THP	None	CHEMBL3706	ADAM17	Homo sapiens	SINGLE PROTEIN	CHEMBL1139018	1	Scientific Literature	Bioorg. Med. Chem. Lett.	2006	None
CHEMBL202839		0	413.52	0	0.42	5p	CC1(C)SCCN(S(=O)(=O)c2ccc(OCC#CCN)cc2)[C@H]1C(=O)NO	Inhibition	'='	10.0	%				UO_0000187					False	CHEMBL867739	Inhibition of LPS-stimulated TNF production in THP cells at 1 uM	F	BAO_0000219	cell-based format	Homo sapiens	None	None	THP	None	CHEMBL3706	ADAM17	Homo sapiens	SINGLE PROTEIN	CHEMBL1139018	1	Scientific Literature	Bioorg. Med. Chem. Lett.	2006	None
CHEMBL1088216		0	289.29	0	0.25	(+/-)-27	COc1ccc2c(c1)C(=O)N(CC1(C)NC(=O)NC1=O)C2	Ki	'='	10.0	nM	8.00			UO_0000065	27.65	0.52	7.75	9.12	False	CHEMBL1115912	Inhibition of TACE by FRET assay	B	BAO_0000357	single protein format	None	None	None	None	None	CHEMBL3706	ADAM17	Homo sapiens	SINGLE PROTEIN	CHEMBL1155417	1	Scientific Literature	Bioorg. Med. Chem. Lett.	2010	None
CHEMBL603832		0	360.44	0	0.67	23	O=C(NCCc1cccs1)[C@H](O)[C@@H](O)C(=O)N1Cc2ccccc2C1	Ki	'='	66.0	nM	7.18			UO_0000065	19.92	0.39	6.51	7.99	False	CHEMBL1065133	Inhibition of TACE	B	BAO_0000357	single protein format	None	None	None	None	None	CHEMBL3706	ADAM17	Homo sapiens	SINGLE PROTEIN	CHEMBL1157740	1	Scientific Literature	Bioorg. Med. Chem. Lett.	2010	None
CHEMBL591590		0	482.58	0	3.18	36	O=C(NCc1cc(Cc2ccccc2)cs1)[C@H](O)[C@@H](O)C(=O)N1CCCC1c1ccc(F)cc1	Ki	'='	93.0	nM	7.03			UO_0000065	14.57	0.28	3.85	7.82	False	CHEMBL1065133	Inhibition of TACE	B	BAO_0000357	single protein format	None	None	None	None	None	CHEMBL3706	ADAM17	Homo sapiens	SINGLE PROTEIN	CHEMBL1157740	1	Scientific Literature	Bioorg. Med. Chem. Lett.	2010	None
CHEMBL426434		0	469.56	0	2.63	2a	Cc1cc(COc2ccc(S(=O)(=O)CC3CNCCC3C(=O)NO)cc2)c2ccccc2n1	IC50	'='	250.0	nM	6.60			UO_0000065					False	CHEMBL835217	Effect on TNF-Alpha release in LPS-stimulated human whole blood assay	F	BAO_0000221	tissue-based format	Homo sapiens	CHEMBL3638178	Blood	None	None	CHEMBL3706	ADAM17	Homo sapiens	SINGLE PROTEIN	CHEMBL1137180	1	Scientific Literature	Bioorg. Med. Chem. Lett.	2004	None
CHEMBL291387		0	463.47	0	2.15	12b (S)	CCOP(=O)(N[C@@H](CCC(=O)NCCc1ccccc1)C(=O)NO)c1ccc(OC)cc1	Ki	'='	10.0	nM	8.00			UO_0000065	17.26	0.34	5.85	6.35	False	CHEMBL819941	Inhibition of recombinant human tumor necrosis factor-alpha converting enzyme	B	BAO_0000357	single protein format	Homo sapiens	None	None	None	None	CHEMBL3706	ADAM17	Homo sapiens	SINGLE PROTEIN	CHEMBL1136540	1	Scientific Literature	Bioorg. Med. Chem. Lett.	2003	None
CHEMBL279785	MARIMASTAT	3	331.41	0	-0.21	2	CNC(=O)[C@@H](NC(=O)[C@H](CC(C)C)[C@H](O)C(=O)NO)C(C)(C)C	Activity	'='	3000.0										False	CHEMBL817442	TNF-alpha convertase activity following phorbol 12-myristate 13-acetate (PMA) stimulation of U937 cells	B	BAO_0000219	cell-based format	Homo sapiens	None	None	U-937	None	CHEMBL3706	ADAM17	Homo sapiens	SINGLE PROTEIN	CHEMBL1131344	1	Scientific Literature	Bioorg. Med. Chem. Lett.	1998	CHEMBL3308006
CHEMBL328645		0	511.60	1	4.13	10f	Cc1cc(COc2ccc(S(=O)(=O)CC(C3CCC(=NO)CC3)N(O)C=O)cc2)c2ccccc2n1	IC50	'='	9.0	nM	8.05			UO_0000065	15.73	0.31	3.92	6.22	False	CHEMBL820591	Inhibition of Tumor necrosis factor alpha converting enzyme	B	BAO_0000357	single protein format	None	None	None	None	None	CHEMBL3706	ADAM17	Homo sapiens	SINGLE PROTEIN	CHEMBL1146763	1	Scientific Literature	Bioorg. Med. Chem. Lett.	2004	None
CHEMBL115653	CIPEMASTAT	0	436.55	0	1.99	4	CN1C(=O)N(C[C@H](C(=O)NO)[C@@H](CC2CCCC2)C(=O)N2CCCCC2)C(=O)C1(C)C	IC50	'='	230.3	nM	6.64			UO_0000065	15.20	0.29	4.65	6.02	False	CHEMBL974353	Inhibition of TACE	B	BAO_0000357	single protein format	None	None	None	None	None	CHEMBL3706	ADAM17	Homo sapiens	SINGLE PROTEIN	CHEMBL1136920	1	Scientific Literature	J. Med. Chem.	2009	None
CHEMBL1089843		0	471.49	0	0.93	18	CC#CCOc1ccc(S(=O)(=O)N[C@H](CCN2C(=O)c3ccccc3C2=O)C(=O)NO)cc1	IC50	'='	1400.0	nM	5.85			UO_0000065	12.42	0.24	4.92	4.12	False	CHEMBL1103436	Inhibition of ADAM17 in human MCF7 cells assessed as inhibition of constitutive sALCAM release by ELISA	B	BAO_0000219	cell-based format	Homo sapiens	None	None	MCF7	None	CHEMBL3706	ADAM17	Homo sapiens	SINGLE PROTEIN	CHEMBL1156274	1	Scientific Literature	J. Med. Chem.	2010	CHEMBL3308403
CHEMBL1089843		0	471.49	0	0.93	18	CC#CCOc1ccc(S(=O)(=O)N[C@H](CCN2C(=O)c3ccccc3C2=O)C(=O)NO)cc1	IC50	'='	800.0	nM	6.10			UO_0000065	12.93	0.25	5.17	4.29	False	CHEMBL1103440	Inhibition of ADAM17 in human MDA-MB-468 cells assessed as inhibition of pervanadate-induced sALCAM release by ELISA	B	BAO_0000219	cell-based format	Homo sapiens	None	None	MDA-MB-468	None	CHEMBL3706	ADAM17	Homo sapiens	SINGLE PROTEIN	CHEMBL1156274	1	Scientific Literature	J. Med. Chem.	2010	CHEMBL3308424
CHEMBL440498	CTS-1027	2	425.89	0	3.21	2, RS-130830	O=C(NO)C1(CS(=O)(=O)c2ccc(Oc3ccc(Cl)cc3)cc2)CCOCC1	IC50	'='	440.0	nM	6.36			UO_0000065	14.93	0.31	3.15	6.24	False	CHEMBL974353	Inhibition of TACE	B	BAO_0000357	single protein format	None	None	None	None	None	CHEMBL3706	ADAM17	Homo sapiens	SINGLE PROTEIN	CHEMBL1136920	1	Scientific Literature	J. Med. Chem.	2009	None
CHEMBL52893		0	460.34	0	2.88	27	C[C@H](C(=O)NO)N1CCNc2cc(OCc3cc(Cl)cc(Cl)c3)ccc2S1(=O)=O	Ki	'='	153.0	nM	6.82			UO_0000065	14.80	0.32	3.94	6.31	False	CHEMBL813237	In vitro inhibitory activity against porcine tumor necrosis factor alpha converting enzyme (pTACE)	B	BAO_0000357	single protein format	Sus scrofa	None	None	None	None	CHEMBL3706	ADAM17	Homo sapiens	SINGLE PROTEIN	CHEMBL1145029	1	Scientific Literature	J. Med. Chem.	2003	None
CHEMBL97788		0	584.08	1	4.92	8o	O=C(NO)C1CN(C(=O)c2cccs2)c2ccccc2CN1S(=O)(=O)c1ccc(Oc2ccc(Cl)cc2)cc1	IC50	'='	254.0	nM	6.59			UO_0000065	11.29	0.23	1.68	5.67	False	CHEMBL805973	Concentration required in vitro to inhibit TNF-alpha converting enzyme (TACE)	B	BAO_0000357	single protein format	None	None	None	None	None	CHEMBL3706	ADAM17	Homo sapiens	SINGLE PROTEIN	CHEMBL1135203	1	Scientific Literature	Bioorg. Med. Chem. Lett.	2002	None
CHEMBL1087293		0	352.35	0	1.07	13	COc1ccc2[nH]n(CC3(c4ccccc4)NC(=O)NC3=O)c(=O)c2c1	Ki	'='	6.0	nM	8.22			UO_0000065	23.33	0.43	7.15	7.81	False	CHEMBL1115912	Inhibition of TACE by FRET assay	B	BAO_0000357	single protein format	None	None	None	None	None	CHEMBL3706	ADAM17	Homo sapiens	SINGLE PROTEIN	CHEMBL1155417	1	Scientific Literature	Bioorg. Med. Chem. Lett.	2010	None
CHEMBL1087303		0	260.25	0	-0.36	(+/-)-22	CC1(CN2Cc3ncccc3C2=O)NC(=O)NC1=O	Ki	'='	24900.0	nM	4.60			UO_0000065	17.69	0.33	4.96	5.04	False	CHEMBL1115912	Inhibition of TACE by FRET assay	B	BAO_0000357	single protein format	None	None	None	None	None	CHEMBL3706	ADAM17	Homo sapiens	SINGLE PROTEIN	CHEMBL1155417	1	Scientific Literature	Bioorg. Med. Chem. Lett.	2010	None
CHEMBL394003		0	500.64	1	1.97	28	CC#CC(C)(C)Oc1ccc(S(=O)(=O)CC2(C(=O)NO)CCN(S(=O)(=O)C(C)C)CC2)cc1	IC50	'>'	50000.0	nM				UO_0000065					False	CHEMBL897711	Inhibition of human TACE in human whole blood	B	BAO_0000357	single protein format	Homo sapiens	CHEMBL3638178	Blood	None	None	CHEMBL3706	ADAM17	Homo sapiens	SINGLE PROTEIN	CHEMBL1149647	1	Scientific Literature	Bioorg. Med. Chem.	2007	None
CHEMBL394003		0	500.64	1	1.97	28	CC#CC(C)(C)Oc1ccc(S(=O)(=O)CC2(C(=O)NO)CCN(S(=O)(=O)C(C)C)CC2)cc1	IC50	'='	27.0	nM	7.57			UO_0000065	15.12	0.31	5.60	5.82	False	CHEMBL897707	Inhibition of human TACE expressed in CHO cells by FRET assay	B	BAO_0000219	cell-based format	Homo sapiens	None	None	CHO	None	CHEMBL3706	ADAM17	Homo sapiens	SINGLE PROTEIN	CHEMBL1149647	1	Scientific Literature	Bioorg. Med. Chem.	2007	CHEMBL3308072
CHEMBL237466		0	365.46	0	0.77	16	CC#CCNc1ccc(S(=O)(=O)CC2(C(=O)NO)CCNCC2)cc1	IC50	'='	64.5	nM	7.19			UO_0000065	19.68	0.39	6.42	6.69	False	CHEMBL897707	Inhibition of human TACE expressed in CHO cells by FRET assay	B	BAO_0000219	cell-based format	Homo sapiens	None	None	CHO	None	CHEMBL3706	ADAM17	Homo sapiens	SINGLE PROTEIN	CHEMBL1149647	1	Scientific Literature	Bioorg. Med. Chem.	2007	CHEMBL3308072
CHEMBL209970		0	472.59	0	1.19	4	CC#CCOc1ccc(S(=O)(=O)CC2(C(=O)NO)CCN(S(=O)(=O)C(C)C)CC2)cc1	IC50	'='	1500.0	nM		Potential transcription error		UO_0000065					True	CHEMBL897711	Inhibition of human TACE in human whole blood	B	BAO_0000357	single protein format	Homo sapiens	CHEMBL3638178	Blood	None	None	CHEMBL3706	ADAM17	Homo sapiens	SINGLE PROTEIN	CHEMBL1149647	1	Scientific Literature	Bioorg. Med. Chem.	2007	None
CHEMBL238081		0	397.52	0	1.51	26	CC#CCNc1ccc(S(=O)(=O)N2CCSC(C)(C)[C@@H]2C(=O)NO)cc1	IC50	'='	3500.0	nM	5.46			UO_0000065	13.72	0.29	3.95	5.53	False	CHEMBL897711	Inhibition of human TACE in human whole blood	B	BAO_0000357	single protein format	Homo sapiens	CHEMBL3638178	Blood	None	None	CHEMBL3706	ADAM17	Homo sapiens	SINGLE PROTEIN	CHEMBL1149647	1	Scientific Literature	Bioorg. Med. Chem.	2007	None
CHEMBL76836		0	531.68	1	2.87	45	COc1ccc(S(=O)(=O)C2(C(=O)NO)CCN(Cc3ccc(OCCN4CCCCC4)cc3)CC2)cc1	IC50	'='	386.0	nM	6.41			UO_0000065	12.06	0.24	3.54	5.92	False	CHEMBL812727	In vitro inhibitory activity against tumor necrosis factor alpha converting enzyme (TACE).	B	BAO_0000357	single protein format	None	None	None	None	None	CHEMBL3706	ADAM17	Homo sapiens	SINGLE PROTEIN	CHEMBL1145787	1	Scientific Literature	J. Med. Chem.	2003	None
CHEMBL99995		0	523.61	1	4.44	51	Cc1cc(COc2ccc(S(=O)(=O)CC(C=C3CCC(=NO)CC3)N(O)C=O)cc2)c2ccccc2n1	IC50	'='	2.0	nM	8.70			UO_0000065	16.61	0.32	4.26	6.72	False	CHEMBL1003624	Inhibition of TACE	B	BAO_0000357	single protein format	None	None	None	None	None	CHEMBL3706	ADAM17	Homo sapiens	SINGLE PROTEIN	CHEMBL1140868	1	Scientific Literature	Bioorg. Med. Chem.	2009	None
CHEMBL36309		0	430.44	0	1.88	9k	CC#CCOc1ccc(S(=O)(=O)N(C)c2c(C(=O)NO)cnc3onc(C)c23)cc1	IC50	'='	6.0	nM	8.22			UO_0000065	19.10	0.37	6.34	6.10	True	CHEMBL813690	Inhibitory activity against TACE.	B	BAO_0000357	single protein format	None	None	None	None	None	CHEMBL3706	ADAM17	Homo sapiens	SINGLE PROTEIN	CHEMBL1136711	1	Scientific Literature	Bioorg. Med. Chem. Lett.	2003	None
CHEMBL88291		0	573.69	2	2.79	68k	COc1ccc2[nH]cc(CCNC(=O)[C@@H]3CCCCNC(=O)OCCC[C@H](C(=O)NO)[C@@H](CC(C)C)C(=O)N3)c2c1	IC50	'='	490.0	nM	6.31			UO_0000065					False	CHEMBL702337	Inhibition of LPS-stimulated TNF-alpha release in human whole blood	F	BAO_0000221	tissue-based format	Homo sapiens	CHEMBL3638178	Blood	None	None	CHEMBL3706	ADAM17	Homo sapiens	SINGLE PROTEIN	CHEMBL1134554	1	Scientific Literature	J. Med. Chem.	2001	None
CHEMBL1093392		0	465.53	0	3.87	(R)-45	O=C1NC(=O)[C@](CN2Cc3cc(OCCC4CCCCC4)ccc3C2=O)(c2ccc(F)cc2)N1	Ki	'='	332.0	nM	6.48			UO_0000065	13.92	0.26	2.61	7.38	False	CHEMBL1115912	Inhibition of TACE by FRET assay	B	BAO_0000357	single protein format	None	None	None	None	None	CHEMBL3706	ADAM17	Homo sapiens	SINGLE PROTEIN	CHEMBL1155417	1	Scientific Literature	Bioorg. Med. Chem. Lett.	2010	None
CHEMBL1090059		0	355.33	0	1.22	(R)-41	O=C1NC(=O)[C@](CN2Cc3cc(O)ccc3C2=O)(c2ccc(F)cc2)N1	Ki	'='	0.5	nM	9.30			UO_0000065	26.18	0.49	8.08	9.42	False	CHEMBL1115912	Inhibition of TACE by FRET assay	B	BAO_0000357	single protein format	None	None	None	None	None	CHEMBL3706	ADAM17	Homo sapiens	SINGLE PROTEIN	CHEMBL1155417	1	Scientific Literature	Bioorg. Med. Chem. Lett.	2010	None
CHEMBL603238		0	388.49	0	1.49	7	O=C(NCCc1cccs1)[C@H](O)[C@@H](O)C(=O)N1CCC[C@@H]1c1ccccc1	Ki	'='	20.0	nM	7.70			UO_0000065	19.82	0.39	6.21	8.57	False	CHEMBL1065133	Inhibition of TACE	B	BAO_0000357	single protein format	None	None	None	None	None	CHEMBL3706	ADAM17	Homo sapiens	SINGLE PROTEIN	CHEMBL1157740	1	Scientific Literature	Bioorg. Med. Chem. Lett.	2010	None
CHEMBL222594		0	325.39	0	1.39	31	CC#CCOc1ccc(S(=O)(=O)C(C(=O)NO)C(C)C)cc1	IC50	'='	17.0	nM	7.77			UO_0000065	23.88	0.48	6.38	8.38	False	CHEMBL919968	Inhibition of TACE	B	BAO_0000357	single protein format	Homo sapiens	None	None	None	None	CHEMBL3706	ADAM17	Homo sapiens	SINGLE PROTEIN	CHEMBL1149252	1	Scientific Literature	J. Med. Chem.	2004	None
CHEMBL100950		0	483.59	0	3.58	4f	COc1ccc(S(=O)(=O)N(Cc2ccc(CN(C)C)cc2)c2c(C)cccc2C(=O)NO)cc1	IC50	'='	243.0	nM	6.61			UO_0000065	13.68	0.27	3.03	6.67	False	CHEMBL816558	In vitro inhibition of TNF-alpha converting enzyme.	B	BAO_0000357	single protein format	None	None	None	None	None	CHEMBL3706	ADAM17	Homo sapiens	SINGLE PROTEIN	CHEMBL1133846	1	Scientific Literature	Bioorg. Med. Chem. Lett.	2001	None
CHEMBL312972		0	598.70	1	0.36	68dd	CCOC(=O)N1CCN(C(=O)CNC(=O)[C@@H]2CCCCNC(=O)OCCC[C@H](C(=O)NO)[C@@H](CC(C)C)C(=O)N2)CC1	IC50	'='	130.0	nM	6.89			UO_0000065					False	CHEMBL702337	Inhibition of LPS-stimulated TNF-alpha release in human whole blood	F	BAO_0000221	tissue-based format	Homo sapiens	CHEMBL3638178	Blood	None	None	CHEMBL3706	ADAM17	Homo sapiens	SINGLE PROTEIN	CHEMBL1134554	1	Scientific Literature	J. Med. Chem.	2001	None
CHEMBL91990		0	525.65	1	1.03	69g	CC(C)C[C@H]1C(=O)N[C@H](C(=O)NCC(=O)N2CCCC2)CCCCN(C)C(=O)OCCC[C@@H]1C(=O)NO	ED50	'>'	30.0	mg.kg-1				UO_0000308					False	CHEMBL738264	Oral effective dose against LPS stimulated TNF-alpha release in mice.	F	BAO_0000019	assay format	Mus musculus	None	None	None	None	CHEMBL3706	ADAM17	Homo sapiens	SINGLE PROTEIN	CHEMBL1134554	1	Scientific Literature	J. Med. Chem.	2001	None
CHEMBL330723		0	548.64	1	1.44	74a	CC(C)C[C@H]1C(=O)N[C@H](C(=O)NCC(=O)Nc2ccccn2)CCCCN(C)C(=O)OCCC[C@@H]1C(=O)NO	IC50	'='	200.0	nM	6.70			UO_0000065					False	CHEMBL702337	Inhibition of LPS-stimulated TNF-alpha release in human whole blood	F	BAO_0000221	tissue-based format	Homo sapiens	CHEMBL3638178	Blood	None	None	CHEMBL3706	ADAM17	Homo sapiens	SINGLE PROTEIN	CHEMBL1134554	1	Scientific Literature	J. Med. Chem.	2001	None
CHEMBL290952		0	540.60	1	4.82	8k	COc1ccc(S(=O)(=O)N(Cc2cccnc2)c2c(C(=O)NO)cnc3c(-c4ccccc4)cccc23)cc1	IC50	'='	120.0	nM	6.92			UO_0000065	12.80	0.24	2.10	5.69	True	CHEMBL813690	Inhibitory activity against TACE.	B	BAO_0000357	single protein format	None	None	None	None	None	CHEMBL3706	ADAM17	Homo sapiens	SINGLE PROTEIN	CHEMBL1136711	1	Scientific Literature	Bioorg. Med. Chem. Lett.	2003	None
CHEMBL383079		0	400.52	0	2.03	5d	C/C=C/COc1ccc(S(=O)(=O)N2CCSC(C)(C)[C@@H]2C(=O)NO)cc1	IC50	'='	35.0	nM	7.46			UO_0000065	18.62	0.39	5.43	7.77	False	CHEMBL867735	Inhibition of TACE	B	BAO_0000357	single protein format	Homo sapiens	None	None	None	None	CHEMBL3706	ADAM17	Homo sapiens	SINGLE PROTEIN	CHEMBL1139018	1	Scientific Literature	Bioorg. Med. Chem. Lett.	2006	None
CHEMBL1087930		0	375.38	0	1.06	(+/-)-18	O=C1NC(=O)C(CN2Cc3ccccc3S2(=O)=O)(c2ccc(F)cc2)N1	Ki	'='	1048.0	nM	5.98			UO_0000065	15.93	0.31	4.92	6.26	False	CHEMBL1115912	Inhibition of TACE by FRET assay	B	BAO_0000357	single protein format	None	None	None	None	None	CHEMBL3706	ADAM17	Homo sapiens	SINGLE PROTEIN	CHEMBL1155417	1	Scientific Literature	Bioorg. Med. Chem. Lett.	2010	None
CHEMBL357446		0	418.60	0	1.14	5g	CNC(=O)[C@@H](NC(=O)[C@H](CC(C)C)[C@H](NCCCSC)C(=O)NO)C(C)(C)C	IC50	'='	4600.0	nM	5.34			UO_0000065					False	CHEMBL819949	Inhibition of TNF(tumor necrosis factor) in human blood	F	BAO_0000019	assay format	None	None	None	None	None	CHEMBL3706	ADAM17	Homo sapiens	SINGLE PROTEIN	CHEMBL1132484	1	Scientific Literature	J. Med. Chem.	1999	None
CHEMBL88220		0	370.49	0	0.55	44	CNC(=O)[C@@H]1CCCCNCCC[C@H](C(=O)NO)[C@@H](CC(C)C)C(=O)N1	IC50	'='	2700.0	nM	5.57			UO_0000065					False	CHEMBL702337	Inhibition of LPS-stimulated TNF-alpha release in human whole blood	F	BAO_0000221	tissue-based format	Homo sapiens	CHEMBL3638178	Blood	None	None	CHEMBL3706	ADAM17	Homo sapiens	SINGLE PROTEIN	CHEMBL1134554	1	Scientific Literature	J. Med. Chem.	2001	None
CHEMBL194627		0	444.51	0	0.86	5d	CC#CCOc1ccc(S(=O)(=O)N2CCN(Cc3cccnc3)CC2C(=O)NO)cc1	IC50	'='	28.0	nM	7.55			UO_0000065	16.99	0.33	6.69	6.74	False	CHEMBL880257	Inhibitory activity against TACE[ADAM metallopeptidase domain 17] in isolated enzyme assay	B	BAO_0000357	single protein format	Homo sapiens	None	None	None	None	CHEMBL3706	ADAM17	Homo sapiens	SINGLE PROTEIN	CHEMBL1141066	1	Scientific Literature	Bioorg. Med. Chem. Lett.	2005	None
CHEMBL382975		0	398.51	0	1.48	5k	CC#CCOc1ccc(S(=O)(=O)N2CCSC(C)(C)C2C(=O)NO)cc1	IC50	'='	8.0	nM	8.10			UO_0000065	20.32	0.43	6.62	8.44	False	CHEMBL880257	Inhibitory activity against TACE[ADAM metallopeptidase domain 17] in isolated enzyme assay	B	BAO_0000357	single protein format	Homo sapiens	None	None	None	None	CHEMBL3706	ADAM17	Homo sapiens	SINGLE PROTEIN	CHEMBL1141066	1	Scientific Literature	Bioorg. Med. Chem. Lett.	2005	None
CHEMBL1725768		0	506.71	1	4.06	SID81066702	COc1ccc(CN([C@H](CO)CC(C)C)S(=O)(=O)N(Cc2ccccc2)[C@H](CO)CC(C)C)cc1	IC50	'>'	69493.0	nM			inactive	UO_0000065					False	CHEMBL3215275	PubChem BioAssay. Counterscreen for exosite inhibitors of ADAM10: QFRET-based biochemical high throughput dose response assay to identify inhibitors of ADAM17. (Class of assay: confirmatory)	B	BAO_0000357	single protein format	None	None	None	None	None	CHEMBL3706	ADAM17	Homo sapiens	SINGLE PROTEIN	CHEMBL1201862	7	PubChem BioAssays			None
CHEMBL1716263		0	653.80	2	5.92	SID85200309	C=CC[C@@H](CC(=O)N(CCO)Cc1ccccc1)C(=O)N[C@H](COC(=O)[C@@H](CC=C)Cc1ccc(F)cc1)Cc1c[nH]c2ccccc12	IC50	'>'	69534.0	nM			inactive	UO_0000065					False	CHEMBL3215275	PubChem BioAssay. Counterscreen for exosite inhibitors of ADAM10: QFRET-based biochemical high throughput dose response assay to identify inhibitors of ADAM17. (Class of assay: confirmatory)	B	BAO_0000357	single protein format	None	None	None	None	None	CHEMBL3706	ADAM17	Homo sapiens	SINGLE PROTEIN	CHEMBL1201862	7	PubChem BioAssays			None
CHEMBL1321181		0	547.72	1	4.19	SID17503856	O=C(CN(Cc1cccs1)S(=O)(=O)c1ccc(S(=O)(=O)NC2CCCCC2)cc1)Nc1ccccc1	IC50	'>'	69527.0	nM			inactive	UO_0000065					False	CHEMBL3215275	PubChem BioAssay. Counterscreen for exosite inhibitors of ADAM10: QFRET-based biochemical high throughput dose response assay to identify inhibitors of ADAM17. (Class of assay: confirmatory)	B	BAO_0000357	single protein format	None	None	None	None	None	CHEMBL3706	ADAM17	Homo sapiens	SINGLE PROTEIN	CHEMBL1201862	7	PubChem BioAssays			None
CHEMBL1327593		0	529.64	1	4.17	SID26732649	CC(C)C[C@H](NC(=O)c1[nH]cnc1C(=O)Nc1ccc(CNC(=O)OC(C)(C)C)cc1)C(=O)OC(C)(C)C	IC50	'>'	69493.0	nM			inactive	UO_0000065					False	CHEMBL3215275	PubChem BioAssay. Counterscreen for exosite inhibitors of ADAM10: QFRET-based biochemical high throughput dose response assay to identify inhibitors of ADAM17. (Class of assay: confirmatory)	B	BAO_0000357	single protein format	None	None	None	None	None	CHEMBL3706	ADAM17	Homo sapiens	SINGLE PROTEIN	CHEMBL1201862	7	PubChem BioAssays			None
CHEMBL301303		0	422.42	0	1.70	63	C[C@H](C(=O)NO)N1CCNc2cc(Oc3ccc([N+](=O)[O-])cc3)ccc2S1(=O)=O	Ki	'='	11.0	nM	7.96			UO_0000065	18.84	0.37	6.26	5.27	False	CHEMBL813237	In vitro inhibitory activity against porcine tumor necrosis factor alpha converting enzyme (pTACE)	B	BAO_0000357	single protein format	Sus scrofa	None	None	None	None	CHEMBL3706	ADAM17	Homo sapiens	SINGLE PROTEIN	CHEMBL1145029	1	Scientific Literature	J. Med. Chem.	2003	None
CHEMBL144021		0	420.55	0	1.59	5d	CNC(=O)[C@@H](NC(=O)[C@H](CC(C)C)[C@H](NCc1ccccc1)C(=O)NO)C(C)(C)C	IC50	'='	2.8	nM	8.55			UO_0000065	20.34	0.39	6.96	7.15	False	CHEMBL820592	Inhibitory activity against Tumor necrosis factor alpha-converting enzyme (TACE) in blood.	B	BAO_0000221	tissue-based format	None	CHEMBL3638178	Blood	None	None	CHEMBL3706	ADAM17	Homo sapiens	SINGLE PROTEIN	CHEMBL1132484	1	Scientific Literature	J. Med. Chem.	1999	None
CHEMBL89426		0	491.59	0	2.32	74c	CC(C)C[C@H]1C(=O)N[C@H](C(=O)Nc2ccccn2)CCCCN(C)C(=O)OCCC[C@@H]1C(=O)NO	IC50	'='	200.0	nM	6.70			UO_0000065					False	CHEMBL702337	Inhibition of LPS-stimulated TNF-alpha release in human whole blood	F	BAO_0000221	tissue-based format	Homo sapiens	CHEMBL3638178	Blood	None	None	CHEMBL3706	ADAM17	Homo sapiens	SINGLE PROTEIN	CHEMBL1134554	1	Scientific Literature	J. Med. Chem.	2001	None
CHEMBL86542		0	541.65	1	0.31	69kk	CC(C)C[C@H]1C(=O)N[C@H](C(=O)NCCC(=O)N2CCOCC2)CCCCNC(=O)OCCC[C@@H]1C(=O)NO	Inhibition	'='	0.0	%				UO_0000187					False	CHEMBL734837	Effects of 10 mg/Kg p.o. on LPS stimulated TNF-alpha release in mice.	F	BAO_0000019	assay format	Mus musculus	None	None	None	None	CHEMBL3706	ADAM17	Homo sapiens	SINGLE PROTEIN	CHEMBL1134554	1	Scientific Literature	J. Med. Chem.	2001	None
CHEMBL3187645		0	516.52	2	5.97	SID134214766	Nc1[nH]c(C(=O)c2ccccc2)c(-c2cccc(C(F)(F)F)c2)c1C(=O)NCCc1c[nH]c2ccccc12	IC50	'>'	69562.0	nM			inactive	UO_0000065					False	CHEMBL3215275	PubChem BioAssay. Counterscreen for exosite inhibitors of ADAM10: QFRET-based biochemical high throughput dose response assay to identify inhibitors of ADAM17. (Class of assay: confirmatory)	B	BAO_0000357	single protein format	None	None	None	None	None	CHEMBL3706	ADAM17	Homo sapiens	SINGLE PROTEIN	CHEMBL1201862	7	PubChem BioAssays			None
CHEMBL53643		0	407.45	0	1.80	59	COc1ccc(Oc2ccc3c(c2)NCCN([C@H](C)C(=O)NO)S3(=O)=O)cc1	NT					Potential missing data							False	CHEMBL754013	Ability to suppress the formation of TNF-aplha in human peripheral blood mononuclear cell assay(PBMC).	F	BAO_0000019	assay format	None	None	None	None	None	CHEMBL3706	ADAM17	Homo sapiens	SINGLE PROTEIN	CHEMBL1145029	1	Scientific Literature	J. Med. Chem.	2003	None
CHEMBL78508		0	460.60	0	3.43	57	CC(C)CCOc1ccc(S(=O)(=O)C2(C(=O)NO)CCN(Cc3ccccc3)CC2)cc1	IC50	'='	565.0	nM	6.25			UO_0000065	13.56	0.27	2.82	6.51	False	CHEMBL812727	In vitro inhibitory activity against tumor necrosis factor alpha converting enzyme (TACE).	B	BAO_0000357	single protein format	None	None	None	None	None	CHEMBL3706	ADAM17	Homo sapiens	SINGLE PROTEIN	CHEMBL1145787	1	Scientific Literature	J. Med. Chem.	2003	None
CHEMBL96417		0	342.37	0	-0.38	2	CC#CCOc1ccc(S(=O)(=O)N[C@@H](C(=O)NO)C(C)O)cc1	Inhibition												False	CHEMBL873712	Inhibitory activity against TACE[ADAM metallopeptidase domain 17] in isolated enzyme assay	B	BAO_0000357	single protein format	Homo sapiens	None	None	None	None	CHEMBL3706	ADAM17	Homo sapiens	SINGLE PROTEIN	CHEMBL1141066	1	Scientific Literature	Bioorg. Med. Chem. Lett.	2005	None
CHEMBL194627		0	444.51	0	0.86	5d	CC#CCOc1ccc(S(=O)(=O)N2CCN(Cc3cccnc3)CC2C(=O)NO)cc1	IC50	'='	28.0	nM	7.55			UO_0000065	16.99	0.33	6.69	6.74	False	CHEMBL880257	Inhibitory activity against TACE[ADAM metallopeptidase domain 17] in isolated enzyme assay	B	BAO_0000357	single protein format	Homo sapiens	None	None	None	None	CHEMBL3706	ADAM17	Homo sapiens	SINGLE PROTEIN	CHEMBL1141066	1	Scientific Literature	Bioorg. Med. Chem. Lett.	2005	None
CHEMBL54943	CYSTEINE	0	121.16	0	-0.67	9a	NC(CS)C(=O)O	Inhibition												False	CHEMBL873712	Inhibitory activity against TACE[ADAM metallopeptidase domain 17] in isolated enzyme assay	B	BAO_0000357	single protein format	Homo sapiens	None	None	None	None	CHEMBL3706	ADAM17	Homo sapiens	SINGLE PROTEIN	CHEMBL1141066	1	Scientific Literature	Bioorg. Med. Chem. Lett.	2005	None
CHEMBL92927		0	389.43	0	1.18	5c	CC#CCOc1ccc(S(=O)(=O)N(CC(=O)NO)Cc2cccnc2)cc1	IC50	'='	7.0	nM	8.15			UO_0000065	20.94	0.41	6.97	7.49	False	CHEMBL819944	In vitro inhibition of tumor necrosis factor-alpha converting enzyme	B	BAO_0000357	single protein format	None	None	None	None	None	CHEMBL3706	ADAM17	Homo sapiens	SINGLE PROTEIN	CHEMBL1136171	1	Scientific Literature	Bioorg. Med. Chem. Lett.	2003	None
CHEMBL295710		0	479.56	0	2.23	34	COc1cc(COc2ccc3c(c2)NCCN([C@@H](C(=O)NO)C(C)C)S3(=O)=O)cc(OC)c1	Inhibition	'='	11.0	%				UO_0000187					False	CHEMBL698102	Ability to suppress the formation of TNF-aplha in human whole blood assay (WBA) at a concentration of 10(uM)	F	BAO_0000221	tissue-based format	None	CHEMBL3638178	Blood	None	None	CHEMBL3706	ADAM17	Homo sapiens	SINGLE PROTEIN	CHEMBL1145029	1	Scientific Literature	J. Med. Chem.	2003	None
CHEMBL276086		0	506.38	1	3.68	4c	Cc1cc(Br)cc(C(=O)NO)c1N(C)S(=O)(=O)c1ccc(OCc2cccnc2)cc1	IC50	'='	28.0	nM	7.55			UO_0000065	14.92	0.33	3.87	6.94	False	CHEMBL813238	Inhibition of Tumor necrosis factor alpha converting enzyme	B	BAO_0000357	single protein format	Homo sapiens	None	None	None	None	CHEMBL3706	ADAM17	Homo sapiens	SINGLE PROTEIN	CHEMBL1135289	1	Scientific Literature	Bioorg. Med. Chem. Lett.	2002	None
CHEMBL173326		0	378.34	0	2.61	36	CCOP(=O)(c1ccccc1F)N1Cc2ccccc2CC1C(=O)NO	Ki	'='	73.6	nM	7.13			UO_0000065	18.85	0.37	4.52	9.04	False	CHEMBL811884	Inhibitory activity against tumor necrosis factor alpha converting enzyme (TACE) from human acute monocytic leukemia cell line.	B	BAO_0000019	assay format	None	None	None	None	None	CHEMBL3706	ADAM17	Homo sapiens	SINGLE PROTEIN	CHEMBL1135723	1	Scientific Literature	J. Med. Chem.	2002	None
CHEMBL278060		0	453.31	0	2.71	4e	C#CCOc1ccc(S(=O)(=O)N(C)c2c(C)cc(Br)cc2C(=O)NO)cc1	IC50	'='	11.0	nM	7.96			UO_0000065	17.56	0.40	5.25	8.30	True	CHEMBL813238	Inhibition of Tumor necrosis factor alpha converting enzyme	B	BAO_0000357	single protein format	Homo sapiens	None	None	None	None	CHEMBL3706	ADAM17	Homo sapiens	SINGLE PROTEIN	CHEMBL1135289	1	Scientific Literature	Bioorg. Med. Chem. Lett.	2002	None
CHEMBL34411		0	531.51	1	4.78	8h	COc1ccc(S(=O)(=O)N(Cc2ccccc2)c2c(C(=O)NO)cnc3c(C(F)(F)F)cccc23)cc1	IC50	'='	190.0	nM	6.72			UO_0000065	12.65	0.25	1.94	6.18	False	CHEMBL813690	Inhibitory activity against TACE.	B	BAO_0000357	single protein format	None	None	None	None	None	CHEMBL3706	ADAM17	Homo sapiens	SINGLE PROTEIN	CHEMBL1136711	1	Scientific Literature	Bioorg. Med. Chem. Lett.	2003	None
CHEMBL80412		0	301.36	0	1.53	39	CCCCC(C(=O)NO)S(=O)(=O)c1ccc(OC)cc1	Inhibition	'='	54.0	%				UO_0000187					False	CHEMBL820589	In vitro inhibition against tumor necrosis factor alpha converting enzyme at 10 uM concentration	B	BAO_0000357	single protein format	None	None	None	None	None	CHEMBL3706	ADAM17	Homo sapiens	SINGLE PROTEIN	CHEMBL1145786	1	Scientific Literature	J. Med. Chem.	2003	None
CHEMBL288670		0	482.52	0	2.19	9a	COc1ccc(S(=O)(=O)N(Cc2cccnc2)c2c(C(=O)NO)cnc3c2c(C)nn3C)cc1	IC50	'='	160.0	nM	6.80			UO_0000065	14.08	0.27	4.61	4.87	False	CHEMBL813690	Inhibitory activity against TACE.	B	BAO_0000357	single protein format	None	None	None	None	None	CHEMBL3706	ADAM17	Homo sapiens	SINGLE PROTEIN	CHEMBL1136711	1	Scientific Literature	Bioorg. Med. Chem. Lett.	2003	None
CHEMBL147149		0	506.67	1	2.50	2c	CNC(=O)[C@@H](NC(=O)[C@H](CC(C)C)[C@H](Sc1ccc2c(c1)CCC(=O)N2C)C(=O)NO)C(C)(C)C	IC50	'='	1.4	nM	8.85			UO_0000065	17.47	0.35	6.35	6.93	False	CHEMBL820592	Inhibitory activity against Tumor necrosis factor alpha-converting enzyme (TACE) in blood.	B	BAO_0000221	tissue-based format	None	CHEMBL3638178	Blood	None	None	CHEMBL3706	ADAM17	Homo sapiens	SINGLE PROTEIN	CHEMBL1132484	1	Scientific Literature	J. Med. Chem.	1999	None
CHEMBL342069		0	448.59	0	2.46	2d	CNC(=O)[C@@H](NC(=O)[C@H](CC(C)C)[C@H](Sc1ccc(C#N)cc1)C(=O)NO)C(C)(C)C	IC50	'='	0.63	nM	9.20			UO_0000065	20.51	0.41	6.74	7.01	False	CHEMBL820592	Inhibitory activity against Tumor necrosis factor alpha-converting enzyme (TACE) in blood.	B	BAO_0000221	tissue-based format	None	CHEMBL3638178	Blood	None	None	CHEMBL3706	ADAM17	Homo sapiens	SINGLE PROTEIN	CHEMBL1132484	1	Scientific Literature	J. Med. Chem.	1999	None
CHEMBL316061		0	485.58	0	0.15	69h	CNC(=O)CNC(=O)[C@@H]1CCCCN(C)C(=O)OCCC[C@H](C(=O)NO)[C@@H](CC(C)C)C(=O)N1	IC50	'='	420.0	nM	6.38			UO_0000065					False	CHEMBL702337	Inhibition of LPS-stimulated TNF-alpha release in human whole blood	F	BAO_0000221	tissue-based format	Homo sapiens	CHEMBL3638178	Blood	None	None	CHEMBL3706	ADAM17	Homo sapiens	SINGLE PROTEIN	CHEMBL1134554	1	Scientific Literature	J. Med. Chem.	2001	None
CHEMBL145836		0	375.54	0	1.55	2k	CCS[C@H](C(=O)NO)[C@@H](CC(C)C)C(=O)N[C@H](C(=O)NC)C(C)(C)C	IC50	'='	5600.0	nM	5.25			UO_0000065					False	CHEMBL819949	Inhibition of TNF(tumor necrosis factor) in human blood	F	BAO_0000019	assay format	None	None	None	None	None	CHEMBL3706	ADAM17	Homo sapiens	SINGLE PROTEIN	CHEMBL1132484	1	Scientific Literature	J. Med. Chem.	1999	None
CHEMBL144169		0	484.60	0	2.38	4e	CNC(=O)[C@@H](NC(=O)[C@H](CC(C)C)[C@H](NC(=O)c1ccc2ccccc2c1)C(=O)NO)C(C)(C)C	IC50	'>'	20000.0	nM				UO_0000065					False	CHEMBL819949	Inhibition of TNF(tumor necrosis factor) in human blood	F	BAO_0000019	assay format	None	None	None	None	None	CHEMBL3706	ADAM17	Homo sapiens	SINGLE PROTEIN	CHEMBL1132484	1	Scientific Literature	J. Med. Chem.	1999	None
CHEMBL144283		0	520.65	1	1.93	3l	CNC(=O)[C@@H](NC(=O)[C@H](CC(C)C)[C@H](NS(=O)(=O)c1ccc2ccccc2c1)C(=O)NO)C(C)(C)C	IC50	'='	1200.0	nM	5.92			UO_0000065					False	CHEMBL819949	Inhibition of TNF(tumor necrosis factor) in human blood	F	BAO_0000019	assay format	None	None	None	None	None	CHEMBL3706	ADAM17	Homo sapiens	SINGLE PROTEIN	CHEMBL1132484	1	Scientific Literature	J. Med. Chem.	1999	None
CHEMBL144188		0	472.59	0	2.56	6c	CNC(=O)[C@@H](NC(=O)[C@H](CC(C)C)[C@H](OCc1cccc2cccnc12)C(=O)NO)C(C)(C)C	IC50	'='	0.4	nM	9.40			UO_0000065	19.89	0.38	6.84	7.25	False	CHEMBL820592	Inhibitory activity against Tumor necrosis factor alpha-converting enzyme (TACE) in blood.	B	BAO_0000221	tissue-based format	None	CHEMBL3638178	Blood	None	None	CHEMBL3706	ADAM17	Homo sapiens	SINGLE PROTEIN	CHEMBL1132484	1	Scientific Literature	J. Med. Chem.	1999	None
CHEMBL147051		0	488.65	0	3.28	2h	CNC(=O)[C@@H](NC(=O)[C@H](CC(C)C)[C@H](SCc1cccc2cccnc12)C(=O)NO)C(C)(C)C	IC50	'='	0.8	nM	9.10			UO_0000065	18.62	0.37	5.82	7.55	False	CHEMBL820592	Inhibitory activity against Tumor necrosis factor alpha-converting enzyme (TACE) in blood.	B	BAO_0000221	tissue-based format	None	CHEMBL3638178	Blood	None	None	CHEMBL3706	ADAM17	Homo sapiens	SINGLE PROTEIN	CHEMBL1132484	1	Scientific Literature	J. Med. Chem.	1999	None
CHEMBL29217		0	431.47	0	1.16	4o	N#Cc1cccc(COc2ccc(S(=O)(=O)N3CC[C@H](O)C[C@@H]3C(=O)NO)cc2)c1	IC50	'='	33000.0	nM	4.48			UO_0000065					False	CHEMBL701924	Inhibition of TNF-alpha release was determined in LPS-stimulated human whole blood assay	F	BAO_0000221	tissue-based format	Homo sapiens	CHEMBL3638178	Blood	None	None	CHEMBL3706	ADAM17	Homo sapiens	SINGLE PROTEIN	CHEMBL1135115	1	Scientific Literature	Bioorg. Med. Chem. Lett.	2002	None
CHEMBL309599		0	325.41	0	2.03	64	CC(Cc1ccccc1)(C(=O)NO)S(=O)(=O)c1cccs1	Inhibition	'='	20.0	%				UO_0000187					False	CHEMBL820589	In vitro inhibition against tumor necrosis factor alpha converting enzyme at 10 uM concentration	B	BAO_0000357	single protein format	None	None	None	None	None	CHEMBL3706	ADAM17	Homo sapiens	SINGLE PROTEIN	CHEMBL1145786	1	Scientific Literature	J. Med. Chem.	2003	None
CHEMBL94518		0	328.42	0	0.93	12b	CC#CCSc1ccc(S(=O)(=O)N(C)CC(=O)NO)cc1	IC50	'='	38.0	nM	7.42			UO_0000065	22.59	0.48	6.49	8.56	False	CHEMBL819944	In vitro inhibition of tumor necrosis factor-alpha converting enzyme	B	BAO_0000357	single protein format	None	None	None	None	None	CHEMBL3706	ADAM17	Homo sapiens	SINGLE PROTEIN	CHEMBL1136171	1	Scientific Literature	Bioorg. Med. Chem. Lett.	2003	None
CHEMBL299997		0	565.65	1	2.70	40	CCOc1cc(COc2ccc3c(c2)NCCN([C@H](CCCC(=O)OC)C(=O)NO)S3(=O)=O)cc(OCC)c1	Ki	'='	13.0	nM	7.89			UO_0000065	13.94	0.28	5.19	5.16	False	CHEMBL813237	In vitro inhibitory activity against porcine tumor necrosis factor alpha converting enzyme (pTACE)	B	BAO_0000357	single protein format	Sus scrofa	None	None	None	None	CHEMBL3706	ADAM17	Homo sapiens	SINGLE PROTEIN	CHEMBL1145029	1	Scientific Literature	J. Med. Chem.	2003	None
CHEMBL2096740		0	373.43	0	2.45	28	CC#CCOc1ccc([S+]([O-])[C@@H](C(=O)NO)c2ccc(OC)cc2)cc1	IC50	'='	17.0	nM	7.77			UO_0000065	20.81	0.41	5.32	9.16	False	CHEMBL919968	Inhibition of TACE	B	BAO_0000357	single protein format	Homo sapiens	None	None	None	None	CHEMBL3706	ADAM17	Homo sapiens	SINGLE PROTEIN	CHEMBL1149252	1	Scientific Literature	J. Med. Chem.	2004	None
CHEMBL376314		0	367.47	0	2.71	36	CC#CCOc1ccc(S(=O)(=O)C(CCCCCC)C(=O)NO)cc1	IC50	'='	75.0	nM	7.12			UO_0000065	19.39	0.39	4.41	7.69	False	CHEMBL919968	Inhibition of TACE	B	BAO_0000357	single protein format	Homo sapiens	None	None	None	None	CHEMBL3706	ADAM17	Homo sapiens	SINGLE PROTEIN	CHEMBL1149252	1	Scientific Literature	J. Med. Chem.	2004	None
CHEMBL375318		0	606.54	1	2.48	66	O=C(NO)C1(S(=O)(=O)c2ccc(OCC#CCN3CCOCC3)cc2)CCN(Cc2ccc(Br)cc2)CC1	IC50	'='	882.0	nM	6.05			UO_0000065	9.98	0.22	3.57	5.58	False	CHEMBL919968	Inhibition of TACE	B	BAO_0000357	single protein format	Homo sapiens	None	None	None	None	CHEMBL3706	ADAM17	Homo sapiens	SINGLE PROTEIN	CHEMBL1149252	1	Scientific Literature	J. Med. Chem.	2004	None
CHEMBL222714		0	472.56	0	2.41	64	CC#CCOc1ccc(S(=O)(=O)C2(C(=O)NO)CCN(Cc3ccc(OC)cc3)CC2)cc1	IC50	'='	82.0	nM	7.09			UO_0000065	15.00	0.29	4.68	6.74	False	CHEMBL919968	Inhibition of TACE	B	BAO_0000357	single protein format	Homo sapiens	None	None	None	None	CHEMBL3706	ADAM17	Homo sapiens	SINGLE PROTEIN	CHEMBL1149252	1	Scientific Literature	J. Med. Chem.	2004	None
CHEMBL223418		0	433.57	0	4.51	68	CC#CCOc1ccc(SC2(C(=O)OCC)CCN(C(=O)OC(C)(C)C)CC2)cc1	Inhibition	'='	67.0	%				UO_0000187					False	CHEMBL919969	Inhibition of TACE at 10 uM	B	BAO_0000357	single protein format	Homo sapiens	None	None	None	None	CHEMBL3706	ADAM17	Homo sapiens	SINGLE PROTEIN	CHEMBL1149252	1	Scientific Literature	J. Med. Chem.	2004	None
CHEMBL64571		0	463.47	0	2.15	12a (R)	CCOP(=O)(N[C@H](CCC(=O)NCCc1ccccc1)C(=O)NO)c1ccc(OC)cc1	Ki	'='	27.6	nM	7.56			UO_0000065	16.31	0.32	5.41	6.00	False	CHEMBL819941	Inhibition of recombinant human tumor necrosis factor-alpha converting enzyme	B	BAO_0000357	single protein format	Homo sapiens	None	None	None	None	CHEMBL3706	ADAM17	Homo sapiens	SINGLE PROTEIN	CHEMBL1136540	1	Scientific Literature	Bioorg. Med. Chem. Lett.	2003	None
CHEMBL2096739		0	343.40	0	2.44	27	CC#CCOc1ccc([S+]([O-])[C@@H](C(=O)NO)c2ccccc2)cc1	IC50	'='	28.0	nM	7.55			UO_0000065	21.99	0.43	5.11	9.99	False	CHEMBL919968	Inhibition of TACE	B	BAO_0000357	single protein format	Homo sapiens	None	None	None	None	CHEMBL3706	ADAM17	Homo sapiens	SINGLE PROTEIN	CHEMBL1149252	1	Scientific Literature	J. Med. Chem.	2004	None
CHEMBL3085322		0	309.39	0	1.73	26	CC#CCOc1ccc([S@@+]([O-])[C@H](C(=O)NO)C(C)C)cc1	IC50	'='	48.0	nM	7.32			UO_0000065	23.66	0.48	5.59	9.68	False	CHEMBL919968	Inhibition of TACE	B	BAO_0000357	single protein format	Homo sapiens	None	None	None	None	CHEMBL3706	ADAM17	Homo sapiens	SINGLE PROTEIN	CHEMBL1149252	1	Scientific Literature	J. Med. Chem.	2004	None
CHEMBL1092104		0	482.31	0	1.29	16	O=C(NO)[C@@H](CCN1C(=O)c2ccccc2C1=O)NS(=O)(=O)c1ccc(Br)cc1	IC50	'='	210.0	nM	6.68			UO_0000065	13.85	0.31	5.39	5.03	False	CHEMBL1103427	Inhibition of human recombinant ADAM17 by fluorometric assay	B	BAO_0000357	single protein format	Homo sapiens	None	None	None	None	CHEMBL3706	ADAM17	Homo sapiens	SINGLE PROTEIN	CHEMBL1156274	1	Scientific Literature	J. Med. Chem.	2010	None
CHEMBL514138	CGS-27023A	0	429.93	0	1.81	1, CGS-27023A	COc1ccc(S(=O)(=O)N(Cc2cccnc2)[C@@H](C(=O)NO)C(C)C)cc1.Cl	IC50	'='	3000.0	nM	5.52			UO_0000065	14.04	0.28	3.71	5.07	False	CHEMBL1103438	Inhibition of ADAM17 in human MCF7 cells assessed as inhibition of EGF-induced sALCAM release by ELISA	B	BAO_0000219	cell-based format	Homo sapiens	None	None	MCF7	None	CHEMBL3706	ADAM17	Homo sapiens	SINGLE PROTEIN	CHEMBL1156274	1	Scientific Literature	J. Med. Chem.	2010	CHEMBL3308403
CHEMBL514138	CGS-27023A	0	429.93	0	1.81	1, CGS-27023A	COc1ccc(S(=O)(=O)N(Cc2cccnc2)[C@@H](C(=O)NO)C(C)C)cc1.Cl	IC50	'='	1400.0	nM	5.85			UO_0000065	14.88	0.30	4.04	5.38	False	CHEMBL1103439	Inhibition of ADAM17 in human MDA-MB-468 cells assessed as inhibition of constitutive sALCAM release by ELISA	B	BAO_0000219	cell-based format	Homo sapiens	None	None	MDA-MB-468	None	CHEMBL3706	ADAM17	Homo sapiens	SINGLE PROTEIN	CHEMBL1156274	1	Scientific Literature	J. Med. Chem.	2010	CHEMBL3308424
CHEMBL1089842		0	475.52	0	1.56	17	CC#CCOc1ccc(S(=O)(=O)N[C@H](CCNC(=O)OCc2ccccc2)C(=O)NO)cc1	IC50	'='	890.0	nM	6.05			UO_0000065	12.72	0.25	4.49	4.23	False	CHEMBL1103432	Inhibition of ADAM17 in human A2774 cells assessed as inhibition of EGF-induced sALCAM release by ELISA	B	BAO_0000219	cell-based format	Homo sapiens	None	None	A2774	None	CHEMBL3706	ADAM17	Homo sapiens	SINGLE PROTEIN	CHEMBL1156274	1	Scientific Literature	J. Med. Chem.	2010	None
CHEMBL1089843		0	471.49	0	0.93	18	CC#CCOc1ccc(S(=O)(=O)N[C@H](CCN2C(=O)c3ccccc3C2=O)C(=O)NO)cc1	IC50	'='	280.0	nM	6.55			UO_0000065	13.90	0.27	5.62	4.61	False	CHEMBL1103441	Inhibition of ADAM17 in human MDA-MB-468 cells assessed as inhibition of EGF-induced sALCAM release by ELISA	B	BAO_0000219	cell-based format	Homo sapiens	None	None	MDA-MB-468	None	CHEMBL3706	ADAM17	Homo sapiens	SINGLE PROTEIN	CHEMBL1156274	1	Scientific Literature	J. Med. Chem.	2010	CHEMBL3308424
CHEMBL1090283		0	309.14	0	0.23	10	O=C(CNS(=O)(=O)c1ccc(Br)cc1)NO	IC50	'='	3900.0	nM	5.41			UO_0000065	17.50	0.46	5.18	5.66	False	CHEMBL1103427	Inhibition of human recombinant ADAM17 by fluorometric assay	B	BAO_0000357	single protein format	Homo sapiens	None	None	None	None	CHEMBL3706	ADAM17	Homo sapiens	SINGLE PROTEIN	CHEMBL1156274	1	Scientific Literature	J. Med. Chem.	2010	None
CHEMBL35059		0	393.40	0	1.36	9f	Cc1nn(C)c2ncc(C(=O)NO)c(N(C)S(=O)(=O)c3ccc(F)cc3)c12	IC50	'>'	1000.0	nM				UO_0000065					False	CHEMBL813690	Inhibitory activity against TACE.	B	BAO_0000357	single protein format	None	None	None	None	None	CHEMBL3706	ADAM17	Homo sapiens	SINGLE PROTEIN	CHEMBL1136711	1	Scientific Literature	Bioorg. Med. Chem. Lett.	2003	None
CHEMBL287871		0	450.48	0	3.37	8u	CN(c1c(C(=O)NO)cnc2ccccc12)S(=O)(=O)c1ccc(Oc2ccncc2)cc1	IC50	'='	124.0	nM	6.91			UO_0000065	15.33	0.29	3.54	5.67	False	CHEMBL813690	Inhibitory activity against TACE.	B	BAO_0000357	single protein format	None	None	None	None	None	CHEMBL3706	ADAM17	Homo sapiens	SINGLE PROTEIN	CHEMBL1136711	1	Scientific Literature	Bioorg. Med. Chem. Lett.	2003	None
CHEMBL334403		0	528.64	1	1.37	28s	CCC[C@@H]([C@@H](CC(C)C)C(=O)N[C@H](C(=O)Nc1nccs1)[C@H](C)CC/N=C(/N)N[N+](=O)[O-])N(O)C=O	IC50	'='	5.0	nM	8.30			UO_0000065	15.70	0.31	6.93	4.05	False	CHEMBL810826	Inhibition of TACE using scintillation proximity assay (SPA)	B	BAO_0000357	single protein format	None	None	None	None	None	CHEMBL3706	ADAM17	Homo sapiens	SINGLE PROTEIN	CHEMBL1134293	1	Scientific Literature	J. Med. Chem.	2001	None
CHEMBL1223075		0	442.48	0	2.76	38	COc1ccc2c(c1)C(=O)N(C[C@@]1(c3ccc(-c4ccnc(C)c4)cc3)NC(=O)NC1=O)C2	Ki	'='	0.5	nM	9.30			UO_0000065	21.02	0.38	6.54	9.24	False	CHEMBL1227970	Inhibition of TACE assessed as inhibition of pro-TNFalpha peptide cleavage	B	BAO_0000357	single protein format	None	None	None	None	None	CHEMBL3706	ADAM17	Homo sapiens	SINGLE PROTEIN	CHEMBL1221258	1	Scientific Literature	Bioorg. Med. Chem. Lett.	2010	None
CHEMBL1223078		0	481.51	0	2.94	41	COc1ccc2c(c1)C(=O)N(C[C@@]1(c3ccc(-c4cnc5c(ccn5C)c4)cc3)NC(=O)NC1=O)C2	Ki	'='	3.0	nM	8.52			UO_0000065	17.70	0.32	5.58	8.07	False	CHEMBL1227970	Inhibition of TACE assessed as inhibition of pro-TNFalpha peptide cleavage	B	BAO_0000357	single protein format	None	None	None	None	None	CHEMBL3706	ADAM17	Homo sapiens	SINGLE PROTEIN	CHEMBL1221258	1	Scientific Literature	Bioorg. Med. Chem. Lett.	2010	None
CHEMBL1090647		0	391.45	0	1.03	13	CC(=O)NCC[C@@H](NS(=O)(=O)c1ccc(-c2ccccc2)cc1)C(=O)NO	Inhibition	'='	960.0	%		Outside typical range		UO_0000187					False	CHEMBL1103429	Inhibition of ADAM-17-mediated sALCAM release in human A2774 cells at 10 uM by ELISA	B	BAO_0000219	cell-based format	Homo sapiens	None	None	A2774	None	CHEMBL3706	ADAM17	Homo sapiens	SINGLE PROTEIN	CHEMBL1156274	1	Scientific Literature	J. Med. Chem.	2010	None
CHEMBL38106		0	413.46	0	2.83	8n	C=Cc1cccc2c(N(C)S(=O)(=O)c3ccc(OC)cc3)c(C(=O)NO)cnc12	IC50	'='	205.0	nM	6.69			UO_0000065	16.18	0.31	3.86	6.15	False	CHEMBL813690	Inhibitory activity against TACE.	B	BAO_0000357	single protein format	None	None	None	None	None	CHEMBL3706	ADAM17	Homo sapiens	SINGLE PROTEIN	CHEMBL1136711	1	Scientific Literature	Bioorg. Med. Chem. Lett.	2003	None
CHEMBL400206		0	553.73	2	5.01	B	Cc1cc(COc2ccc(S(=O)(=O)CC(CC3CCN(C(C)(C)C)CC3)N(O)C=O)cc2)c2ccccc2n1	IC50	'='	12.0	nM	7.92			UO_0000065	14.30	0.28	2.91	7.92	False	CHEMBL889856	Inhibition of TACE	B	BAO_0000357	single protein format	None	None	None	None	None	CHEMBL3706	ADAM17	Homo sapiens	SINGLE PROTEIN	CHEMBL1146270	1	Scientific Literature	Bioorg. Med. Chem. Lett.	2007	None
CHEMBL231879		0	529.64	1	0.15	26	CC#CCOc1ccc(S(=O)(=O)CC2(C(=O)NO)CCN(S(=O)(=O)N3CCC[C@@H]3CO)CC2)cc1	IC50	'='	1.4	nM	8.85			UO_0000065	16.72	0.35	8.70	5.77	False	CHEMBL889856	Inhibition of TACE	B	BAO_0000357	single protein format	None	None	None	None	None	CHEMBL3706	ADAM17	Homo sapiens	SINGLE PROTEIN	CHEMBL1146270	1	Scientific Literature	Bioorg. Med. Chem. Lett.	2007	None
CHEMBL387079		0	457.55	0	2.05	F	CC#CCOc1ccc(S(=O)(=O)CC2(C(=O)NO)CCN(Cc3ccncc3)CC2)cc1	IC50	'='	2.1	nM	8.68			UO_0000065	18.97	0.37	6.63	7.97	False	CHEMBL889856	Inhibition of TACE	B	BAO_0000357	single protein format	None	None	None	None	None	CHEMBL3706	ADAM17	Homo sapiens	SINGLE PROTEIN	CHEMBL1146270	1	Scientific Literature	Bioorg. Med. Chem. Lett.	2007	None
CHEMBL231667		0	513.64	1	1.18	22	CC#CCOc1ccc(S(=O)(=O)CC2(C(=O)NO)CCN(S(=O)(=O)N3CCCCC3)CC2)cc1	IC50	'='	1.2	nM	8.92			UO_0000065	17.37	0.36	7.74	6.69	False	CHEMBL889856	Inhibition of TACE	B	BAO_0000357	single protein format	None	None	None	None	None	CHEMBL3706	ADAM17	Homo sapiens	SINGLE PROTEIN	CHEMBL1146270	1	Scientific Literature	Bioorg. Med. Chem. Lett.	2007	None
CHEMBL234353		0	443.53	0	2.05	10	CC#CCOc1ccc(S(=O)(=O)CC2(C(=O)NO)CCN(c3ccccn3)CC2)cc1	IC50	'='	1.33	nM	8.88			UO_0000065	20.01	0.39	6.83	8.16	False	CHEMBL889856	Inhibition of TACE	B	BAO_0000357	single protein format	None	None	None	None	None	CHEMBL3706	ADAM17	Homo sapiens	SINGLE PROTEIN	CHEMBL1146270	1	Scientific Literature	Bioorg. Med. Chem. Lett.	2007	None
CHEMBL392295		0	500.64	1	1.97	3	CC#CCOc1ccc(S(=O)(=O)CC2(C(=O)NO)CCN(S(=O)(=O)C(CC)CC)CC2)cc1	IC50	'='	1.2	nM	8.92			UO_0000065	17.82	0.37	6.95	6.86	False	CHEMBL889856	Inhibition of TACE	B	BAO_0000357	single protein format	None	None	None	None	None	CHEMBL3706	ADAM17	Homo sapiens	SINGLE PROTEIN	CHEMBL1146270	1	Scientific Literature	Bioorg. Med. Chem. Lett.	2007	None
CHEMBL100134		0	538.46	1	3.43	4i	CCN(CC)CC#CCN(c1c(C)cc(Br)cc1C(=O)NO)S(=O)(=O)c1ccc(OC)cc1	IC50	'='	36.0	nM	7.44			UO_0000065	13.82	0.31	4.01	7.51	False	CHEMBL816558	In vitro inhibition of TNF-alpha converting enzyme.	B	BAO_0000357	single protein format	None	None	None	None	None	CHEMBL3706	ADAM17	Homo sapiens	SINGLE PROTEIN	CHEMBL1133846	1	Scientific Literature	Bioorg. Med. Chem. Lett.	2001	None
CHEMBL101612		0	623.96	1	4.59	4v	CN1CCN(Cc2cc(Br)cc(C(=O)NO)c2N(C)S(=O)(=O)c2ccc(Oc3ccc(Cl)cc3)cc2)CC1	IC50	'='	80.0	nM	7.10			UO_0000065	11.37	0.26	2.51	6.93	False	CHEMBL814269	Inhibition of TNFalpha converting enzyme, TACE	B	BAO_0000357	single protein format	None	None	None	None	None	CHEMBL3706	ADAM17	Homo sapiens	SINGLE PROTEIN	CHEMBL1133846	1	Scientific Literature	Bioorg. Med. Chem. Lett.	2001	None
CHEMBL366060		0	439.47	0	3.90	16	Cc1cc(COc2ccc3cc(C4(C)C(=O)NC(=O)NC4=O)ccc3c2)c2ccccc2n1	IC50	'>'	100000.0	nM				UO_0000065					False	CHEMBL828144	In vitro inhibitory concentration against human tumor necrosis factor-alpha converting enzyme	B	BAO_0000357	single protein format	Homo sapiens	None	None	None	None	CHEMBL3706	ADAM17	Homo sapiens	SINGLE PROTEIN	CHEMBL1139608	1	Scientific Literature	Bioorg. Med. Chem. Lett.	2005	None
CHEMBL234604		0	445.52	0	2.95	29	O=C(N[C@@H]1CCOC[C@@H]1C(=O)NO)c1ccc(Cc2c3c(nc4ccccc24)CCC3)cc1	IC50	'='	72.0	nM	7.14			UO_0000065	16.03	0.30	4.19	7.10	False	CHEMBL897360	Inhibition of TACE in human whole blood	B	BAO_0000221	tissue-based format	Homo sapiens	CHEMBL3638178	Blood	None	None	CHEMBL3706	ADAM17	Homo sapiens	SINGLE PROTEIN	CHEMBL1148859	1	Scientific Literature	Bioorg. Med. Chem. Lett.	2007	None
CHEMBL233842		0	456.55	0	2.69	12	CC#CCN1C[C@@H](NC(=O)c2ccc(Cc3cc(C)nc4ccccc34)cc2)[C@@H](C(=O)NO)C1	IC50	'='	110.0	nM	6.96			UO_0000065	15.24	0.28	4.27	7.36	False	CHEMBL897360	Inhibition of TACE in human whole blood	B	BAO_0000221	tissue-based format	Homo sapiens	CHEMBL3638178	Blood	None	None	CHEMBL3706	ADAM17	Homo sapiens	SINGLE PROTEIN	CHEMBL1148859	1	Scientific Literature	Bioorg. Med. Chem. Lett.	2007	None
CHEMBL391873		0	404.47	0	1.96	7	Cc1cc(Cc2ccc(C(=O)N[C@@H]3CNC[C@@H]3C(=O)NO)cc2)c2ccccc2n1	IC50	'='	67.0	nM	7.17			UO_0000065	17.74	0.33	5.21	6.94	False	CHEMBL897360	Inhibition of TACE in human whole blood	B	BAO_0000221	tissue-based format	Homo sapiens	CHEMBL3638178	Blood	None	None	CHEMBL3706	ADAM17	Homo sapiens	SINGLE PROTEIN	CHEMBL1148859	1	Scientific Literature	Bioorg. Med. Chem. Lett.	2007	None
CHEMBL318860		0	516.04	1	3.44	7a	CNC(=O)[C@@H]1Cc2ccc(cc2)OCCCC[C@H](C(=O)NO)[C@@H](CCCc2ccc(Cl)cc2)C(=O)N1	IC50	'='	3.4	nM	8.47			UO_0000065	16.41	0.32	5.03	7.25	True	CHEMBL813691	Inhibitory concentration against Tumor necrosis factor alpha converting enzyme	B	BAO_0000357	single protein format	None	None	None	None	None	CHEMBL3706	ADAM17	Homo sapiens	SINGLE PROTEIN	CHEMBL1133837	1	Scientific Literature	Bioorg. Med. Chem. Lett.	2001	None
CHEMBL234775		0	547.08	1	2.55	17	CC#CCOc1ccc(S(=O)(=O)CC2(C(=O)NO)CCN(S(=O)(=O)c3ccc(Cl)s3)CC2)cc1	IC50	'='	7.0	nM	8.15			UO_0000065	14.91	0.33	5.60	6.27	False	CHEMBL889856	Inhibition of TACE	B	BAO_0000357	single protein format	None	None	None	None	None	CHEMBL3706	ADAM17	Homo sapiens	SINGLE PROTEIN	CHEMBL1146270	1	Scientific Literature	Bioorg. Med. Chem. Lett.	2007	None
CHEMBL363758		0	542.61	1	1.36	3f	CC#CCOc1ccc(S(=O)(=O)N2Cc3cc(N4CCOCC4)ccc3N(C(C)=O)CC2C(=O)NO)cc1	IC50	'='	130.0	nM	6.89			UO_0000065	12.69	0.25	5.53	5.35	False	CHEMBL829519	Inhibitory activity against Tumor necrosis factor alpha converting enzyme	B	BAO_0000357	single protein format	Homo sapiens	None	None	None	None	CHEMBL3706	ADAM17	Homo sapiens	SINGLE PROTEIN	CHEMBL1137145	1	Scientific Literature	Bioorg. Med. Chem. Lett.	2004	None
CHEMBL185397		0	484.57	0	3.59	7c	Cc1cc(COc2ccc(S(=O)(=O)CC3(CC(=O)NO)CCOCC3)cc2)c2ccccc2n1	IC50	'='	258.0	nM	6.59			UO_0000065					False	CHEMBL835217	Effect on TNF-Alpha release in LPS-stimulated human whole blood assay	F	BAO_0000221	tissue-based format	Homo sapiens	CHEMBL3638178	Blood	None	None	CHEMBL3706	ADAM17	Homo sapiens	SINGLE PROTEIN	CHEMBL1137180	1	Scientific Literature	Bioorg. Med. Chem. Lett.	2004	None
CHEMBL2431028		0	594.28	1	2.39	21	NC(=O)NCCC[C@@H](NS(=O)(=O)c1ccc(OCc2cc(Br)cc(Br)c2)cc1)C(=O)NO	IC50	'='	845.0	nM	6.07			UO_0000065	10.22	0.26	3.68	3.80	False	CHEMBL2434050	Inhibition of ADAM-17 in human A2780 cells assessed as inhibition of EGF-induced sALCAM release incubated for 30 mins prior to EGF induction measured after 18 hrs by ELISA	B	BAO_0000219	cell-based format	Homo sapiens	None	None	A2780	None	CHEMBL3706	ADAM17	Homo sapiens	SINGLE PROTEIN	CHEMBL2429772	1	Scientific Literature	J. Med. Chem.	2013	CHEMBL3308421
CHEMBL2431021		0	494.16	0	2.57	13	O=C(CNS(=O)(=O)c1ccc(OCc2cc(Br)cc(Br)c2)cc1)NO	IC50	'>'	10000.0	nM				UO_0000065					False	CHEMBL2434052	Inhibition of ADAM-17 in human SKOV3 cells transfected with luciferase gene assessed as inhibition of EGF-induced sALCAM release incubated for 30 mins prior to EGF induction measured after 18 hrs by ELISA	B	BAO_0000219	cell-based format	Homo sapiens	None	None	SK-OV-3	None	CHEMBL3706	ADAM17	Homo sapiens	SINGLE PROTEIN	CHEMBL2429772	1	Scientific Literature	J. Med. Chem.	2013	CHEMBL3307746
CHEMBL2431028		0	594.28	1	2.39	21	NC(=O)NCCC[C@@H](NS(=O)(=O)c1ccc(OCc2cc(Br)cc(Br)c2)cc1)C(=O)NO	IC50	'<'	10.0	nM				UO_0000065					False	CHEMBL2434051	Inhibition of ADAM-17 in human A2780 cells assessed as inhibition of pervanadate-induced sALCAM release incubated for 30 mins prior to pervanadate induction measured after 90 mins by ELISA	B	BAO_0000219	cell-based format	Homo sapiens	None	None	A2780	None	CHEMBL3706	ADAM17	Homo sapiens	SINGLE PROTEIN	CHEMBL2429772	1	Scientific Literature	J. Med. Chem.	2013	CHEMBL3308421
CHEMBL2431021		0	494.16	0	2.57	13	O=C(CNS(=O)(=O)c1ccc(OCc2cc(Br)cc(Br)c2)cc1)NO	IC50	'='	105.0	nM	6.98			UO_0000065	14.12	0.38	4.41	6.66	False	CHEMBL2432518	Inhibition of recombinant human ADAM-17 using Mca-Lys-Pro-Leu-Gly-Leu-Dap(Dnp)-Ala-Arg-NH2 as substrate incubated for 30 mins measured every 15 secs for 20 mins by fluorimetric assay	B	BAO_0000357	single protein format	Homo sapiens	None	None	None	None	CHEMBL3706	ADAM17	Homo sapiens	SINGLE PROTEIN	CHEMBL2429772	1	Scientific Literature	J. Med. Chem.	2013	None
CHEMBL44250		0	391.49	0	3.15	41	COc1ccc(S(=O)(=O)C(CCCCc2ccccc2)CC(=O)NO)cc1	Activity						Not Active						False	CHEMBL819939	Inhibitory activity against TACE	B	BAO_0000357	single protein format	None	None	None	None	None	CHEMBL3706	ADAM17	Homo sapiens	SINGLE PROTEIN	CHEMBL1133244	1	Scientific Literature	Bioorg. Med. Chem. Lett.	2000	None
CHEMBL62259		0	390.38	0	2.48	1a (R)	CCO[P@@](=O)(c1ccc(OC)cc1)N1Cc2ccccc2C[C@@H]1C(=O)NO	Ki	'='	7.15	nM	8.15			UO_0000065	20.87	0.41	5.67	9.25	False	CHEMBL819941	Inhibition of recombinant human tumor necrosis factor-alpha converting enzyme	B	BAO_0000357	single protein format	Homo sapiens	None	None	None	None	CHEMBL3706	ADAM17	Homo sapiens	SINGLE PROTEIN	CHEMBL1136540	1	Scientific Literature	Bioorg. Med. Chem. Lett.	2003	None
CHEMBL437499		0	513.64	1	1.98	5l	CC(C)(C)OC(=O)NCC#CCOc1ccc(S(=O)(=O)N2CCSC(C)(C)[C@@H]2C(=O)NO)cc1	Inhibition	'='	53.0	%				UO_0000187					False	CHEMBL867739	Inhibition of LPS-stimulated TNF production in THP cells at 1 uM	F	BAO_0000219	cell-based format	Homo sapiens	None	None	THP	None	CHEMBL3706	ADAM17	Homo sapiens	SINGLE PROTEIN	CHEMBL1139018	1	Scientific Literature	Bioorg. Med. Chem. Lett.	2006	None
CHEMBL206144		0	442.56	0	1.23	5j	CC1(C)SCCN(S(=O)(=O)c2ccc(OCC#CCCCO)cc2)[C@H]1C(=O)NO	Inhibition	'='	19.0	%				UO_0000187					False	CHEMBL867739	Inhibition of LPS-stimulated TNF production in THP cells at 1 uM	F	BAO_0000219	cell-based format	Homo sapiens	None	None	THP	None	CHEMBL3706	ADAM17	Homo sapiens	SINGLE PROTEIN	CHEMBL1139018	1	Scientific Literature	Bioorg. Med. Chem. Lett.	2006	None
CHEMBL144267		0	485.59	0	1.78	4b	CNC(=O)[C@@H](NC(=O)[C@H](CC(C)C)[C@H](NC(=O)c1ccc2ncccc2c1)C(=O)NO)C(C)(C)C	IC50	'='	9.5	nM	8.02			UO_0000065	16.52	0.31	6.24	5.37	False	CHEMBL820592	Inhibitory activity against Tumor necrosis factor alpha-converting enzyme (TACE) in blood.	B	BAO_0000221	tissue-based format	None	CHEMBL3638178	Blood	None	None	CHEMBL3706	ADAM17	Homo sapiens	SINGLE PROTEIN	CHEMBL1132484	1	Scientific Literature	J. Med. Chem.	1999	None
CHEMBL24761		0	510.66	1	1.66	41	CNC(=O)[C@@H]1CCCCN(S(=O)(=O)c2ccccc2)CCC[C@H](C(=O)NO)[C@@H](CC(C)C)C(=O)N1	IC50	'='	1300.0	nM	5.89			UO_0000065					False	CHEMBL702337	Inhibition of LPS-stimulated TNF-alpha release in human whole blood	F	BAO_0000221	tissue-based format	Homo sapiens	CHEMBL3638178	Blood	None	None	CHEMBL3706	ADAM17	Homo sapiens	SINGLE PROTEIN	CHEMBL1134554	1	Scientific Literature	J. Med. Chem.	2001	None
CHEMBL330547		0	610.73	1	1.44	76	CC(C)C[C@H]1C(=O)N[C@H](C(=O)Nc2nc(CC(=O)N3CCOCC3)cs2)CCCCNC(=O)OCCC[C@@H]1C(=O)NO	Inhibition	'='	24.0	%				UO_0000187					False	CHEMBL734837	Effects of 10 mg/Kg p.o. on LPS stimulated TNF-alpha release in mice.	F	BAO_0000019	assay format	Mus musculus	None	None	None	None	CHEMBL3706	ADAM17	Homo sapiens	SINGLE PROTEIN	CHEMBL1134554	1	Scientific Literature	J. Med. Chem.	2001	None
CHEMBL89755		0	476.57	0	2.58	68c	CC(C)C[C@H]1C(=O)N[C@H](C(=O)Nc2ccccc2)CCCCNC(=O)OCCC[C@@H]1C(=O)NO	IC50	'='	280.0	nM	6.55			UO_0000065					False	CHEMBL702337	Inhibition of LPS-stimulated TNF-alpha release in human whole blood	F	BAO_0000221	tissue-based format	Homo sapiens	CHEMBL3638178	Blood	None	None	CHEMBL3706	ADAM17	Homo sapiens	SINGLE PROTEIN	CHEMBL1134554	1	Scientific Literature	J. Med. Chem.	2001	None
CHEMBL57644		0	362.36	0	-2.34	2	COc1ccc(S(=O)(=O)N2C[C@@H](O)[C@@H](O)[C@H](O)[C@@H]2C(=O)NO)cc1	Ki	'='	15.0	nM	7.82			UO_0000065	21.59	0.45	10.16	5.00	False	CHEMBL811883	Inhibition of human tumor necrosis factor alpha converting enzyme	B	BAO_0000357	single protein format	Homo sapiens	None	None	None	None	CHEMBL3706	ADAM17	Homo sapiens	SINGLE PROTEIN	CHEMBL1149139	1	Scientific Literature	J. Med. Chem.	2004	None
CHEMBL203886		0	455.60	0	1.59	5s	CC1(C)SCCN(S(=O)(=O)c2ccc(OCC#CCCCCN)cc2)[C@H]1C(=O)NO	Inhibition	'='	13.0	%				UO_0000187					False	CHEMBL867739	Inhibition of LPS-stimulated TNF production in THP cells at 1 uM	F	BAO_0000219	cell-based format	Homo sapiens	None	None	THP	None	CHEMBL3706	ADAM17	Homo sapiens	SINGLE PROTEIN	CHEMBL1139018	1	Scientific Literature	Bioorg. Med. Chem. Lett.	2006	None
CHEMBL383028		0	441.58	0	1.20	5r	CC1(C)SCCN(S(=O)(=O)c2ccc(OCC#CCCCN)cc2)[C@H]1C(=O)NO	Inhibition	'='	0.0	%				UO_0000187					False	CHEMBL867739	Inhibition of LPS-stimulated TNF production in THP cells at 1 uM	F	BAO_0000219	cell-based format	Homo sapiens	None	None	THP	None	CHEMBL3706	ADAM17	Homo sapiens	SINGLE PROTEIN	CHEMBL1139018	1	Scientific Literature	Bioorg. Med. Chem. Lett.	2006	None
CHEMBL144049		0	354.41	0	2.86	Page 450, R2C2	C[C@H](C(=O)NO)N1CC[C@@](C)(c2ccc(Oc3ccccc3)cc2)C1=O	IC50	'='	185.0	nM	6.73			UO_0000065	19.00	0.35	3.87	8.54	False	CHEMBL1003624	Inhibition of TACE	B	BAO_0000357	single protein format	None	None	None	None	None	CHEMBL3706	ADAM17	Homo sapiens	SINGLE PROTEIN	CHEMBL1140868	1	Scientific Literature	Bioorg. Med. Chem.	2009	None
CHEMBL418053		0	542.41	1	4.52	8b	COc1ccc(S(=O)(=O)N(Cc2ccccc2)c2c(C(=O)NO)cnc3cc(Br)ccc23)cc1	IC50	'>'	1000.0	nM				UO_0000065					False	CHEMBL813690	Inhibitory activity against TACE.	B	BAO_0000357	single protein format	None	None	None	None	None	CHEMBL3706	ADAM17	Homo sapiens	SINGLE PROTEIN	CHEMBL1136711	1	Scientific Literature	Bioorg. Med. Chem. Lett.	2003	None
CHEMBL135034		0	561.73	1	0.99	28r	CC(C)C[C@@H](C(=O)N[C@H](C(=O)Nc1nccs1)[C@H](C)CC/N=C(/N)NS(C)(=O)=O)[C@H](C(C)C)N(O)C=O	IC50	'='	35.0	nM	7.46			UO_0000065	13.27	0.28	6.47	3.80	False	CHEMBL810826	Inhibition of TACE using scintillation proximity assay (SPA)	B	BAO_0000357	single protein format	None	None	None	None	None	CHEMBL3706	ADAM17	Homo sapiens	SINGLE PROTEIN	CHEMBL1134293	1	Scientific Literature	J. Med. Chem.	2001	None
CHEMBL399929		0	465.57	0	1.91	12o	CC#CCOc1ccc(S(=O)(=O)CC2(C(=O)NO)CCCN(C(=O)N(CC)CC)C2)cc1	IC50	'='	9.6	nM	8.02			UO_0000065	17.22	0.34	6.11	6.90	False	CHEMBL888218	Inhibition of TACE by FRET assay	B	BAO_0000357	single protein format	None	None	None	None	None	CHEMBL3706	ADAM17	Homo sapiens	SINGLE PROTEIN	CHEMBL1140008	1	Scientific Literature	Bioorg. Med. Chem. Lett.	2007	None
CHEMBL2431028		0	594.28	1	2.39	21	NC(=O)NCCC[C@@H](NS(=O)(=O)c1ccc(OCc2cc(Br)cc(Br)c2)cc1)C(=O)NO	IC50	'='	651.0	nM	6.19			UO_0000065	10.41	0.26	3.80	3.87	False	CHEMBL2434053	Inhibition of ADAM-17 in human A2774 cells assessed as inhibition of EGF-induced sALCAM release incubated for 30 mins prior to EGF induction measured after 18 hrs by ELISA	B	BAO_0000219	cell-based format	Homo sapiens	None	None	A2774	None	CHEMBL3706	ADAM17	Homo sapiens	SINGLE PROTEIN	CHEMBL2429772	1	Scientific Literature	J. Med. Chem.	2013	None
CHEMBL591031		0	535.49	1	4.00	45	O=C(NCc1cc(CC2C=CC=CC2Cl)cs1)[C@H](O)[C@@H](O)C(=O)N1CCC[C@@H]1c1cccc(Cl)c1	Ki	'='	13.0	nM	7.89			UO_0000065	14.73	0.31	3.89	8.77	False	CHEMBL1065133	Inhibition of TACE	B	BAO_0000357	single protein format	None	None	None	None	None	CHEMBL3706	ADAM17	Homo sapiens	SINGLE PROTEIN	CHEMBL1157740	1	Scientific Literature	Bioorg. Med. Chem. Lett.	2010	None
CHEMBL461220		0	485.52	0	4.16	1	NC(=O)[C@@]1(Cc2ccc(OCc3cc(-c4ccccc4)nc4ccccc34)c(F)c2)C[C@@H]1C(=O)NO	Ki	'='	0.14	nM	9.85			UO_0000065	20.30	0.37	5.69	8.60	False	CHEMBL1019003	Inhibition of TACE catalytic domain by FRET assay	B	BAO_0000357	single protein format	None	None	None	None	None	CHEMBL3706	ADAM17	Homo sapiens	SINGLE PROTEIN	CHEMBL1139321	1	Scientific Literature	Bioorg. Med. Chem. Lett.	2009	None
CHEMBL391881		0	540.43	1	2.99	28	CC#CCOc1ccc(S(=O)(=O)CC2(C(=O)NO)CCN(C(=O)c3c(Cl)cncc3Cl)CC2)cc1	IC50	'='	1300.0	nM	5.89			UO_0000065	10.89	0.23	2.90	4.68	False	CHEMBL889865	Inhibition of TACE in human whole blood assay	B	BAO_0000221	tissue-based format	Homo sapiens	CHEMBL3638178	Blood	None	None	CHEMBL3706	ADAM17	Homo sapiens	SINGLE PROTEIN	CHEMBL1146270	1	Scientific Literature	Bioorg. Med. Chem. Lett.	2007	None
CHEMBL253089		0	310.44	0	2.71	23	CC#CCOc1ccc(S(=O)(=O)C2CCC(S)C2)cc1	Ki	'='	50.0	nM	7.30			UO_0000065	23.52	0.50	4.59	16.83	False	CHEMBL928857	Inhibition of TACE	B	BAO_0000357	single protein format	None	None	None	None	None	CHEMBL3706	ADAM17	Homo sapiens	SINGLE PROTEIN	CHEMBL1140798	1	Scientific Literature	Bioorg. Med. Chem. Lett.	2008	None
CHEMBL253925		0	324.47	0	3.10	24	CC#CCOc1ccc(S(=O)(=O)[C@@H]2CCC[C@@H](S)C2)cc1	Ki	'='	30.0	nM	7.52			UO_0000065	23.19	0.49	4.42	17.35	False	CHEMBL928857	Inhibition of TACE	B	BAO_0000357	single protein format	None	None	None	None	None	CHEMBL3706	ADAM17	Homo sapiens	SINGLE PROTEIN	CHEMBL1140798	1	Scientific Literature	Bioorg. Med. Chem. Lett.	2008	None
CHEMBL91636		0	527.62	1	-0.08	68y (SP057)	CC(C)C[C@H]1C(=O)N[C@H](C(=O)NCC(=O)N2CCOCC2)CCCCNC(=O)OCCC[C@@H]1C(=O)NO	ED50	'='	2.6	mg.kg-1				UO_0000308					False	CHEMBL738264	Oral effective dose against LPS stimulated TNF-alpha release in mice.	F	BAO_0000019	assay format	Mus musculus	None	None	None	None	CHEMBL3706	ADAM17	Homo sapiens	SINGLE PROTEIN	CHEMBL1134554	1	Scientific Literature	J. Med. Chem.	2001	None
CHEMBL409732		0	391.42	0	3.35	59	COC(=O)[C@]1(c2cccc(OCc3ccc4ccccc4c3)c2)C[C@H]1C(=O)NO	Ki	'='	3000.0	nM	5.52			UO_0000065	14.11	0.26	2.17	6.51	False	CHEMBL933411	Inhibition of human recombinant TACE	B	BAO_0000357	single protein format	Homo sapiens	None	None	None	None	CHEMBL3706	ADAM17	Homo sapiens	SINGLE PROTEIN	CHEMBL1141652	1	Scientific Literature	J. Med. Chem.	2008	None
CHEMBL319887		0	565.49	1	2.33	4j	COc1ccc(S(=O)(=O)N(CC#CCN2CCN(C)CC2)c2c(C)cc(Br)cc2C(=O)NO)cc1	IC50	'='	26.0	nM	7.58			UO_0000065	13.41	0.30	5.26	7.41	False	CHEMBL816558	In vitro inhibition of TNF-alpha converting enzyme.	B	BAO_0000357	single protein format	None	None	None	None	None	CHEMBL3706	ADAM17	Homo sapiens	SINGLE PROTEIN	CHEMBL1133846	1	Scientific Literature	Bioorg. Med. Chem. Lett.	2001	None
CHEMBL329232		0	618.73	1	4.95	8b	COc1cc(CCC[C@H]2C(=O)N[C@H](C(=O)c3ccccc3)Cc3ccc(cc3)OCCCC[C@@H]2C(=O)NO)cc(OC)c1OC	IC50	'='	3500.0	nM	5.46			UO_0000065					True	CHEMBL807832	Concentration required to inhibit the release of tumor necrosis factor -alpha (TNF-alpha) in THP-1 cellular assay.	F	BAO_0000219	cell-based format	None	None	None	THP-1	None	CHEMBL3706	ADAM17	Homo sapiens	SINGLE PROTEIN	CHEMBL1133837	1	Scientific Literature	Bioorg. Med. Chem. Lett.	2001	CHEMBL3307574
CHEMBL330547		0	610.73	1	1.44	76	CC(C)C[C@H]1C(=O)N[C@H](C(=O)Nc2nc(CC(=O)N3CCOCC3)cs2)CCCCNC(=O)OCCC[C@@H]1C(=O)NO	IC50	'='	120.0	nM	6.92			UO_0000065					False	CHEMBL702337	Inhibition of LPS-stimulated TNF-alpha release in human whole blood	F	BAO_0000221	tissue-based format	Homo sapiens	CHEMBL3638178	Blood	None	None	CHEMBL3706	ADAM17	Homo sapiens	SINGLE PROTEIN	CHEMBL1134554	1	Scientific Literature	J. Med. Chem.	2001	None
CHEMBL88291		0	573.69	2	2.79	68k	COc1ccc2[nH]cc(CCNC(=O)[C@@H]3CCCCNC(=O)OCCC[C@H](C(=O)NO)[C@@H](CC(C)C)C(=O)N3)c2c1	Inhibition	'='	4.0	%				UO_0000187					False	CHEMBL734837	Effects of 10 mg/Kg p.o. on LPS stimulated TNF-alpha release in mice.	F	BAO_0000019	assay format	Mus musculus	None	None	None	None	CHEMBL3706	ADAM17	Homo sapiens	SINGLE PROTEIN	CHEMBL1134554	1	Scientific Literature	J. Med. Chem.	2001	None
CHEMBL304295		0	412.56	0	2.90	13h	CC[C@@H]([C@@H](CC(C)C)C(=O)N[C@H](C(=O)Nc1nccs1)C(C)(C)C)N(O)C=O	Ki	'='	16.0	nM	7.80			UO_0000065	18.90	0.38	4.90	6.98	False	CHEMBL820586	Inhibition of Tumor necrosis factor alpha converting enzyme	B	BAO_0000357	single protein format	None	None	None	None	None	CHEMBL3706	ADAM17	Homo sapiens	SINGLE PROTEIN	CHEMBL1133910	1	Scientific Literature	Bioorg. Med. Chem. Lett.	2001	None
CHEMBL357675		0	368.43	0	2.65	Page 450, R45C1	C[C@H](C(=O)NO)N1CC[C@@](C)(c2ccc(OCc3ccccc3)cc2)C1=O	IC50	'='	4.0	nM	8.40			UO_0000065	22.79	0.42	5.75	10.65	False	CHEMBL1003624	Inhibition of TACE	B	BAO_0000357	single protein format	None	None	None	None	None	CHEMBL3706	ADAM17	Homo sapiens	SINGLE PROTEIN	CHEMBL1140868	1	Scientific Literature	Bioorg. Med. Chem.	2009	None
CHEMBL1288122		0	400.39	0	1.15	24	COc1ccc2c(c1)C(=O)N(C[C@@]1(C#Cc3cccc(C#N)c3)NC(=O)NC1=O)C2	Ki	'='	0.06	nM	10.22			UO_0000065	25.53	0.47	9.07	9.17	False	CHEMBL1292818	Inhibition of TACE	B	BAO_0000357	single protein format	None	None	None	None	None	CHEMBL3706	ADAM17	Homo sapiens	SINGLE PROTEIN	CHEMBL1287807	1	Scientific Literature	Bioorg. Med. Chem. Lett.	2010	None
CHEMBL1288183		0	458.47	0	1.17	28	COc1ccc2c(c1)C(=O)N(C[C@@]1(C#Cc3ccc(C(=O)NC4CC4)cc3)NC(=O)NC1=O)C2	Ki	'='	2.55	nM	8.59			UO_0000065	18.74	0.35	7.42	7.35	False	CHEMBL1292818	Inhibition of TACE	B	BAO_0000357	single protein format	None	None	None	None	None	CHEMBL3706	ADAM17	Homo sapiens	SINGLE PROTEIN	CHEMBL1287807	1	Scientific Literature	Bioorg. Med. Chem. Lett.	2010	None
CHEMBL26317		0	369.51	0	1.85	12b	CNC(=O)[C@@H](NC(=O)[C@H](CC(C)C)[C@@H](C(=O)NO)C1CCC1)C(C)(C)C	Activity	'='	3000.0										False	CHEMBL817442	TNF-alpha convertase activity following phorbol 12-myristate 13-acetate (PMA) stimulation of U937 cells	B	BAO_0000219	cell-based format	Homo sapiens	None	None	U-937	None	CHEMBL3706	ADAM17	Homo sapiens	SINGLE PROTEIN	CHEMBL1131344	1	Scientific Literature	Bioorg. Med. Chem. Lett.	1998	CHEMBL3308006
CHEMBL334567		0	615.70	1	1.68	28q	CC(C)C[C@@H](C(=O)N[C@H](C(=O)Nc1nccs1)[C@H](C)CC/N=C(/N)NS(C)(=O)=O)[C@H](CCC(F)(F)F)N(O)C=O	IC50	'='	8.0	nM	8.10			UO_0000065	13.15	0.28	6.42	4.13	False	CHEMBL810826	Inhibition of TACE using scintillation proximity assay (SPA)	B	BAO_0000357	single protein format	None	None	None	None	None	CHEMBL3706	ADAM17	Homo sapiens	SINGLE PROTEIN	CHEMBL1134293	1	Scientific Literature	J. Med. Chem.	2001	None
CHEMBL309416		0	422.48	0	2.15	35	COc1ccc(S(=O)(=O)C2(C(=O)NO)CCN(Cc3ccc(F)cc3)CC2)cc1	IC50	'='	250.0	nM	6.60			UO_0000065	15.63	0.31	4.45	6.88	False	CHEMBL812727	In vitro inhibitory activity against tumor necrosis factor alpha converting enzyme (TACE).	B	BAO_0000357	single protein format	None	None	None	None	None	CHEMBL3706	ADAM17	Homo sapiens	SINGLE PROTEIN	CHEMBL1145787	1	Scientific Literature	J. Med. Chem.	2003	None
CHEMBL78299		0	476.60	0	2.84	50	COc1ccc(S(=O)(=O)C(C)(Cc2ccc(OCCN3CCCCC3)cc2)C(=O)NO)cc1	Inhibition	'='	41.0	%				UO_0000187					True	CHEMBL820589	In vitro inhibition against tumor necrosis factor alpha converting enzyme at 10 uM concentration	B	BAO_0000357	single protein format	None	None	None	None	None	CHEMBL3706	ADAM17	Homo sapiens	SINGLE PROTEIN	CHEMBL1145786	1	Scientific Literature	J. Med. Chem.	2003	None
CHEMBL92436		0	533.67	2	1.03	58	CNC(=O)[C@@H](CCCCN)NC(=O)[C@@H]1Cc2ccc(cc2)OCCC[C@H](C(=O)NO)[C@@H](CC(C)C)C(=O)N1	IC50	'='	830.0	nM	6.08			UO_0000065					False	CHEMBL702337	Inhibition of LPS-stimulated TNF-alpha release in human whole blood	F	BAO_0000221	tissue-based format	Homo sapiens	CHEMBL3638178	Blood	None	None	CHEMBL3706	ADAM17	Homo sapiens	SINGLE PROTEIN	CHEMBL1134554	1	Scientific Literature	J. Med. Chem.	2001	None
CHEMBL416306		0	586.69	1	1.29	41	COc1cc(COc2ccc3c(c2)NCCN([C@H](CCCCNS(C)(=O)=O)C(=O)NO)S3(=O)=O)cc(OC)c1	IC50	'='	38000.0	nM	4.42			UO_0000065					False	CHEMBL698101	Ability to suppress the formation of TNF-aplha in human whole blood assay (WBA)	F	BAO_0000221	tissue-based format	None	CHEMBL3638178	Blood	None	None	CHEMBL3706	ADAM17	Homo sapiens	SINGLE PROTEIN	CHEMBL1145029	1	Scientific Literature	J. Med. Chem.	2003	None
CHEMBL1084904		0	355.33	0	1.22	(+/-)-31	O=C1NC(=O)C(CN2Cc3ccc(F)cc3C2=O)(c2ccccc2O)N1	Ki	'='	9.0	nM	8.05			UO_0000065	22.64	0.42	6.83	8.15	False	CHEMBL1115912	Inhibition of TACE by FRET assay	B	BAO_0000357	single protein format	None	None	None	None	None	CHEMBL3706	ADAM17	Homo sapiens	SINGLE PROTEIN	CHEMBL1155417	1	Scientific Literature	Bioorg. Med. Chem. Lett.	2010	None
CHEMBL1091095		0	446.44	0	2.49	(+/-)-44	O=C1NC(=O)C(CN2Cc3cc(OCc4ccncc4)ccc3C2=O)(c2ccc(F)cc2)N1	Ki	'='	9.0	nM	8.05			UO_0000065	18.02	0.33	5.56	8.00	False	CHEMBL1115912	Inhibition of TACE by FRET assay	B	BAO_0000357	single protein format	None	None	None	None	None	CHEMBL3706	ADAM17	Homo sapiens	SINGLE PROTEIN	CHEMBL1155417	1	Scientific Literature	Bioorg. Med. Chem. Lett.	2010	None
CHEMBL51557		0	508.60	1	1.70	43	COc1cc(COc2ccc3c(c2)NCCN([C@H](CCCCN)C(=O)NO)S3(=O)=O)cc(OC)c1	NT					Potential missing data							False	CHEMBL754013	Ability to suppress the formation of TNF-aplha in human peripheral blood mononuclear cell assay(PBMC).	F	BAO_0000019	assay format	None	None	None	None	None	CHEMBL3706	ADAM17	Homo sapiens	SINGLE PROTEIN	CHEMBL1145029	1	Scientific Literature	J. Med. Chem.	2003	None
CHEMBL515980		0	422.46	0	2.08	3c	CC(C)[C@H](C(=O)NO)N(CC(=O)O)S(=O)(=O)c1ccc(Oc2ccccc2)cc1	IC50	'='	2290.0	nM	5.64			UO_0000065	13.35	0.27	3.56	4.23	False	CHEMBL1010055	Inhibition of TACE	B	BAO_0000357	single protein format	None	None	None	None	None	CHEMBL3706	ADAM17	Homo sapiens	SINGLE PROTEIN	CHEMBL1151743	1	Scientific Literature	J. Med. Chem.	2008	None
CHEMBL231877		0	556.66	1	-0.14	24	CC#CCOc1ccc(S(=O)(=O)CC2(C(=O)NO)CCN(S(=O)(=O)N3CCN(C(C)=O)CC3)CC2)cc1	IC50	'='	1.5	nM	8.82			UO_0000065	15.85	0.33	8.96	5.74	False	CHEMBL889856	Inhibition of TACE	B	BAO_0000357	single protein format	None	None	None	None	None	CHEMBL3706	ADAM17	Homo sapiens	SINGLE PROTEIN	CHEMBL1146270	1	Scientific Literature	Bioorg. Med. Chem. Lett.	2007	None
CHEMBL110211		0	462.53	0	1.08	5k	CC(=O)N1CCN(S(=O)(=O)c2ccc(OCc3cccnc3C)cc2)[C@@H](C(=O)NO)[C@@H]1C	IC50	'='	800.0	nM	6.10			UO_0000065					False	CHEMBL701927	Inhibition of Tumor necrosis factor-alpha (TNF-alpha) release in human whole blood	F	BAO_0000221	tissue-based format	None	CHEMBL3638178	Blood	None	None	CHEMBL3706	ADAM17	Homo sapiens	SINGLE PROTEIN	CHEMBL1136235	1	Scientific Literature	Bioorg. Med. Chem. Lett.	2003	None
CHEMBL29934		0	401.57	0	1.80	12g	CNC(=O)[C@@H](NC(=O)[C@H](CC(C)C)[C@@H](C(=O)NO)C1CCSC1)C(C)(C)C	Activity	'='	2000.0										False	CHEMBL817442	TNF-alpha convertase activity following phorbol 12-myristate 13-acetate (PMA) stimulation of U937 cells	B	BAO_0000219	cell-based format	Homo sapiens	None	None	U-937	None	CHEMBL3706	ADAM17	Homo sapiens	SINGLE PROTEIN	CHEMBL1131344	1	Scientific Literature	Bioorg. Med. Chem. Lett.	1998	CHEMBL3308006
CHEMBL474069		0	579.07	1	4.88	41	COc1cccn(CCN([C@]2(C(=O)O)C[C@H]2c2ccccc2)S(=O)(=O)c2ccc(-c3ccc(Cl)cc3)cc2)c1=O	Activity						Not Active						False	CHEMBL961645	Inhibition of TACE at 10 uM	B	BAO_0000357	single protein format	None	None	None	None	None	CHEMBL3706	ADAM17	Homo sapiens	SINGLE PROTEIN	CHEMBL1153928	1	Scientific Literature	Bioorg. Med. Chem. Lett.	2009	None
CHEMBL514387		0	553.04	1	4.16	37	O=C1CCC(=O)N1CCN([C@]1(C(=O)O)C[C@H]1c1ccccc1)S(=O)(=O)c1ccc(-c2ccc(Cl)cc2)cc1	Activity						Not Active						False	CHEMBL961645	Inhibition of TACE at 10 uM	B	BAO_0000357	single protein format	None	None	None	None	None	CHEMBL3706	ADAM17	Homo sapiens	SINGLE PROTEIN	CHEMBL1153928	1	Scientific Literature	Bioorg. Med. Chem. Lett.	2009	None
CHEMBL572982		0	270.33	0	3.12	rac-1	O=C(O)CC(O)CCc1ccc(-c2ccccc2)cc1	IC50	'>'	98000.0	nM				UO_0000065					False	CHEMBL1045861	Inhibition of human recombinant TACE	B	BAO_0000357	single protein format	Homo sapiens	None	None	None	None	CHEMBL3706	ADAM17	Homo sapiens	SINGLE PROTEIN	CHEMBL1155192	1	Scientific Literature	Bioorg. Med. Chem. Lett.	2009	None
CHEMBL402747		0	284.40	0	2.18	48	CC#CCOc1ccc(S(=O)(=O)CCCS)cc1	Ki	'='	10.0	nM	8.00			UO_0000065	28.13	0.61	5.82	18.45	False	CHEMBL1002953	Inhibition of TACE	B	BAO_0000357	single protein format	None	None	None	None	None	CHEMBL3706	ADAM17	Homo sapiens	SINGLE PROTEIN	CHEMBL1141723	1	Scientific Literature	Bioorg. Med. Chem.	2008	None
CHEMBL318252		0	551.71	1	4.79	47	Cc1cc(COc2ccc(S(=O)(=O)CC(C=C3CCN(CC(C)C)CC3)N(O)C=O)cc2)c2ccccc2n1	IC50	'='	6.0	nM	8.22			UO_0000065	14.90	0.29	3.43	8.22	False	CHEMBL1002953	Inhibition of TACE	B	BAO_0000357	single protein format	None	None	None	None	None	CHEMBL3706	ADAM17	Homo sapiens	SINGLE PROTEIN	CHEMBL1141723	1	Scientific Literature	Bioorg. Med. Chem.	2008	None
CHEMBL1615187		0	511.62	1	3.00	8f	Cc1noc(C)c1CCC1CCN(S(=O)(=O)C[C@](C)(C[C@H](C)c2ncc(F)cn2)N(O)C=O)CC1	IC50	'='	250.0	nM	6.60			UO_0000065	12.90	0.26	3.60	5.09	False	CHEMBL1686226	Inhibition of TACE assessed as substrate cleavage by measuring increase in fluorescence after 16 hrs	B	BAO_0000357	single protein format	None	None	None	None	None	CHEMBL3706	ADAM17	Homo sapiens	SINGLE PROTEIN	CHEMBL1681676	1	Scientific Literature	Bioorg. Med. Chem. Lett.	2011	None
CHEMBL1683456		0	600.68	2	5.29	8i	C[C@@H](C[C@@](C)(CS(=O)(=O)N1CCC(CCc2ccc(C(F)(F)F)cc2C2CC2)CC1)N(O)C=O)c1ncc(F)cn1	IC50	'='	3200.0	nM	5.50			UO_0000065	9.15	0.18	0.20	5.30	False	CHEMBL1686226	Inhibition of TACE assessed as substrate cleavage by measuring increase in fluorescence after 16 hrs	B	BAO_0000357	single protein format	None	None	None	None	None	CHEMBL3706	ADAM17	Homo sapiens	SINGLE PROTEIN	CHEMBL1681676	1	Scientific Literature	Bioorg. Med. Chem. Lett.	2011	None
CHEMBL1683449		0	595.06	2	5.06	8a	C[C@@H](C[C@@](C)(CS(=O)(=O)N1CCC(CCc2ccc(C(F)(F)F)cc2Cl)CC1)N(O)C=O)c1ncc(F)cn1	IC50						Not Determined						False	CHEMBL1686226	Inhibition of TACE assessed as substrate cleavage by measuring increase in fluorescence after 16 hrs	B	BAO_0000357	single protein format	None	None	None	None	None	CHEMBL3706	ADAM17	Homo sapiens	SINGLE PROTEIN	CHEMBL1681676	1	Scientific Literature	Bioorg. Med. Chem. Lett.	2011	None
CHEMBL455409		0	263.29	0	1.81	64	C/C=C/C=C/C=C1/C=C(CCC(=O)NO)C(=O)OC1	IC50	'='	28.0	nM	7.55			UO_0000065	28.69	0.54	5.74	9.99	False	CHEMBL1003624	Inhibition of TACE	B	BAO_0000357	single protein format	None	None	None	None	None	CHEMBL3706	ADAM17	Homo sapiens	SINGLE PROTEIN	CHEMBL1140868	1	Scientific Literature	Bioorg. Med. Chem.	2009	None
CHEMBL184885		0	469.56	0	2.72	41	Cc1cc(COc2ccc(S(=O)(=O)CC3C(C(=O)NO)CCN3C)cc2)c2ccccc2n1	IC50	'='	1.0	nM	9.00			UO_0000065	19.17	0.37	6.28	8.27	False	CHEMBL1003624	Inhibition of TACE	B	BAO_0000357	single protein format	None	None	None	None	None	CHEMBL3706	ADAM17	Homo sapiens	SINGLE PROTEIN	CHEMBL1140868	1	Scientific Literature	Bioorg. Med. Chem.	2009	None
CHEMBL193316		0	389.41	0	2.75	52	Cc1cc(COc2ccc(C3(C)C(=O)NC(=O)NC3=O)cc2)c2ccccc2n1	IC50	'='	1.0	nM	9.00			UO_0000065	23.11	0.42	6.25	9.24	False	CHEMBL1003624	Inhibition of TACE	B	BAO_0000357	single protein format	None	None	None	None	None	CHEMBL3706	ADAM17	Homo sapiens	SINGLE PROTEIN	CHEMBL1140868	1	Scientific Literature	Bioorg. Med. Chem.	2009	None
CHEMBL589657		0	406.94	0	3.17	44	O=C(NCCc1cccs1)[C@H](O)CC(=O)N1CCCC1c1cccc(Cl)c1	Ki						Not Active						False	CHEMBL1065133	Inhibition of TACE	B	BAO_0000357	single protein format	None	None	None	None	None	CHEMBL3706	ADAM17	Homo sapiens	SINGLE PROTEIN	CHEMBL1157740	1	Scientific Literature	Bioorg. Med. Chem. Lett.	2010	None
CHEMBL598358		0	416.54	0	1.61	3	O=C(NCCc1cccs1)[C@H](O)[C@@H](O)C(=O)N1CCC(Cc2ccccc2)CC1	Ki	'='	1100.0	nM	5.96			UO_0000065	14.31	0.28	4.35	6.63	False	CHEMBL1065133	Inhibition of TACE	B	BAO_0000357	single protein format	None	None	None	None	None	CHEMBL3706	ADAM17	Homo sapiens	SINGLE PROTEIN	CHEMBL1157740	1	Scientific Literature	Bioorg. Med. Chem. Lett.	2010	None
CHEMBL597945		0	354.47	0	0.92	4	CN(C(=O)[C@H](O)[C@@H](O)C(=O)NCCc1cccs1)C1CCCCC1	Ki	'='	1400.0	nM	5.85			UO_0000065	16.51	0.33	4.93	6.51	False	CHEMBL1065133	Inhibition of TACE	B	BAO_0000357	single protein format	None	None	None	None	None	CHEMBL3706	ADAM17	Homo sapiens	SINGLE PROTEIN	CHEMBL1157740	1	Scientific Literature	Bioorg. Med. Chem. Lett.	2010	None
CHEMBL591535		0	431.56	0	1.56	31	CN(C)c1cccc(C2CCCN2C(=O)[C@H](O)[C@@H](O)C(=O)NCCc2cccs2)c1	Ki	'='	41.0	nM	7.39			UO_0000065	17.12	0.34	5.83	7.93	False	CHEMBL1065133	Inhibition of TACE	B	BAO_0000357	single protein format	None	None	None	None	None	CHEMBL3706	ADAM17	Homo sapiens	SINGLE PROTEIN	CHEMBL1157740	1	Scientific Literature	Bioorg. Med. Chem. Lett.	2010	None
CHEMBL289222		0	443.49	0	1.62	9j	CC#CCOc1ccc(S(=O)(=O)N(C)c2c(C(=O)NO)cnc3c2c(C)nn3C)cc1	IC50	'='	30.0	nM	7.52			UO_0000065	16.96	0.33	5.90	5.94	False	CHEMBL813690	Inhibitory activity against TACE.	B	BAO_0000357	single protein format	None	None	None	None	None	CHEMBL3706	ADAM17	Homo sapiens	SINGLE PROTEIN	CHEMBL1136711	1	Scientific Literature	Bioorg. Med. Chem. Lett.	2003	None
CHEMBL1801472		0	222.18	0	-0.03	PYR-CPO	O=C(NCCN1CCCC1)P(=O)(O)O	Inhibition						Not Active						False	CHEMBL1806035	Inhibition of recombinant TACE using Mca-P-L-A-Q-A-V-Dpa-R-S-S-S-R-NH2 as substrate at 1 to 100 uM after 3 hrs by fluorescence assay	B	BAO_0000357	single protein format	None	None	None	None	None	CHEMBL3706	ADAM17	Homo sapiens	SINGLE PROTEIN	CHEMBL1799958	1	Scientific Literature	Bioorg. Med. Chem. Lett.	2010	None
CHEMBL497769		0	449.51	1	5.06	39	N#C[C@@]1(Cc2ccc(OCc3cc(-c4ccccc4)nc4ccccc34)cc2)C[C@@H]1C(=O)NO	Ki	'='	4.0	nM	8.40			UO_0000065	18.68	0.34	3.34	8.82	False	CHEMBL1001173	Inhibition of human recombinant TACE	B	BAO_0000357	single protein format	Homo sapiens	None	None	None	None	CHEMBL3706	ADAM17	Homo sapiens	SINGLE PROTEIN	CHEMBL1139393	1	Scientific Literature	Bioorg. Med. Chem. Lett.	2008	None
CHEMBL2448601		0	513.62	1	2.21	12	CCC[C@@H]([C@@H](CC(C)C)C(=O)C[C@@H](CCCN/C(N)=N/[N+](=O)[O-])C(=O)Nc1nccs1)N(O)C=O	IC50	'='	4.3	nM	8.37			UO_0000065	16.29	0.33	6.16	4.33	False	CHEMBL1003631	Inhibition of TACE by cell free assay	B	BAO_0000357	single protein format	None	None	None	None	None	CHEMBL3706	ADAM17	Homo sapiens	SINGLE PROTEIN	CHEMBL1140868	1	Scientific Literature	Bioorg. Med. Chem.	2009	None
CHEMBL288664		0	440.47	0	-0.15	4c	CC#CCOc1ccc(S(=O)(=O)N2C[C@H]3OC(C)(C)O[C@H]3[C@H](O)[C@@H]2C(=O)NO)cc1	Ki	'='	0.57	nM	9.24			UO_0000065	20.99	0.42	9.39	6.87	False	CHEMBL805972	Inhibition of recombinant human TNF-alpha converting enzyme	B	BAO_0000357	single protein format	Homo sapiens	None	None	None	None	CHEMBL3706	ADAM17	Homo sapiens	SINGLE PROTEIN	CHEMBL1147637	1	Scientific Literature	Bioorg. Med. Chem. Lett.	2004	None
CHEMBL71007		0	530.65	2	5.44	4m	Cc1cc(C)c(N(Cc2ccccc2)S(=O)(=O)c2ccc(OCCc3ccccc3)cc2)c(C(=O)NO)c1	IC50	'='	467.0	nM	6.33			UO_0000065	11.93	0.23	0.89	6.60	False	CHEMBL805974	In vitro inhibition of TNF-alpha converting enzyme (TACE)	B	BAO_0000357	single protein format	None	None	None	None	None	CHEMBL3706	ADAM17	Homo sapiens	SINGLE PROTEIN	CHEMBL1133916	1	Scientific Literature	Bioorg. Med. Chem. Lett.	2001	None
CHEMBL273764		0	471.37	0	3.88	4d	CCCCOc1ccc(S(=O)(=O)N(C)c2c(C)cc(Br)cc2C(=O)NO)cc1	IC50	'='	67.0	nM	7.17			UO_0000065	15.22	0.35	3.29	7.48	False	CHEMBL813238	Inhibition of Tumor necrosis factor alpha converting enzyme	B	BAO_0000357	single protein format	Homo sapiens	None	None	None	None	CHEMBL3706	ADAM17	Homo sapiens	SINGLE PROTEIN	CHEMBL1135289	1	Scientific Literature	Bioorg. Med. Chem. Lett.	2002	None
CHEMBL278872		0	512.43	1	3.21	4b	COc1ccc(S(=O)(=O)N(C)c2c(C(=O)NO)cc(Br)cc2C2CCN(C)CC2)cc1	IC50	'='	26.0	nM	7.58			UO_0000065	14.80	0.33	4.38	7.65	False	CHEMBL813238	Inhibition of Tumor necrosis factor alpha converting enzyme	B	BAO_0000357	single protein format	Homo sapiens	None	None	None	None	CHEMBL3706	ADAM17	Homo sapiens	SINGLE PROTEIN	CHEMBL1135289	1	Scientific Literature	Bioorg. Med. Chem. Lett.	2002	None
CHEMBL80272		0	501.52	1	2.09	6k	COc1ccc(S(=O)(=O)N(Cc2ccccc2)c2c(OCC(=O)NO)cccc2C(=O)NO)cc1	IC50	'='	81.0	nM	7.09			UO_0000065	14.14	0.28	5.00	4.59	False	CHEMBL810827	Inhibition of TNF-alpha converting enzyme (TACE)	B	BAO_0000357	single protein format	Homo sapiens	None	None	None	None	CHEMBL3706	ADAM17	Homo sapiens	SINGLE PROTEIN	CHEMBL1133789	1	Scientific Literature	Bioorg. Med. Chem. Lett.	2001	None
CHEMBL2047536		0	540.54	1	2.41	1	Cc1c(C(=O)O)ccc2c1CC[C@@H]2NC(=O)c1cc(C(=O)NCc2ccc3c(c2)NC(=O)CO3)nc2ccnn12	IC50	'>'	20000.0	nM				UO_0000065					False	CHEMBL2050093	Inhibition of human recombinant TACE using MCA-Pro-Leu-Ala-Gln-Ala-Val-Dpa-Arg-Ser-Ser-Ser-Arg-NH2 as substrate preincubated for 10 mins measured by fluorescence analysis	B	BAO_0000357	single protein format	Homo sapiens	None	None	None	None	CHEMBL3706	ADAM17	Homo sapiens	SINGLE PROTEIN	CHEMBL2046313	1	Scientific Literature	J. Med. Chem.	2012	None
CHEMBL79111		0	384.50	0	2.00	49	CCCCOc1ccc(S(=O)(=O)C2(C(=O)NO)CCN(CC)CC2)cc1	Inhibition	'='	51.0	%				UO_0000187					False	CHEMBL820584	Inhibition of Tumor necrosis factor alpha converting enzyme (TACE) at 10 uM	B	BAO_0000357	single protein format	None	None	None	None	None	CHEMBL3706	ADAM17	Homo sapiens	SINGLE PROTEIN	CHEMBL1145787	1	Scientific Literature	J. Med. Chem.	2003	None
CHEMBL365947		0	561.62	1	4.93	17	COc1c(C#N)ccc2oc(C(=O)Nc3ccc(-c4ccc(S(=O)(=O)N[C@H](C(=O)O)C(C)C)cc4)cc3)c(C)c12	IC50						Not Determined						False	CHEMBL857668	Inhibitory concentration against TACE; - = not available	B	BAO_0000357	single protein format	Homo sapiens	None	None	None	None	CHEMBL3706	ADAM17	Homo sapiens	SINGLE PROTEIN	CHEMBL1143494	1	Scientific Literature	Bioorg. Med. Chem. Lett.	2005	None
CHEMBL440498	CTS-1027	2	425.89	0	3.21	RS-130830	O=C(NO)C1(CS(=O)(=O)c2ccc(Oc3ccc(Cl)cc3)cc2)CCOCC1	IC50	'='	176.0	nM	6.75			UO_0000065	15.86	0.33	3.54	6.63	False	CHEMBL812727	In vitro inhibitory activity against tumor necrosis factor alpha converting enzyme (TACE).	B	BAO_0000357	single protein format	None	None	None	None	None	CHEMBL3706	ADAM17	Homo sapiens	SINGLE PROTEIN	CHEMBL1145787	1	Scientific Literature	J. Med. Chem.	2003	None
CHEMBL1939846		0	404.44	0	2.25	1c	CC(C)[C@@H]1C(=O)N(O)C(=O)CN1S(=O)(=O)c1ccc(Oc2ccccc2)cc1	IC50	'='	10000.0	nM	5.00			UO_0000065	12.36	0.24	2.75	4.80	False	CHEMBL1942114	Inhibition of TACE using Mca-Lys-Pro-Leu-Gly-Leu-Dap(Dnp)-Ala-Arg-NH2 as substrate preincubated for 4 hrs measured every 15 secs for 20 mins by fluorescence analysis	B	BAO_0000357	single protein format	None	None	None	None	None	CHEMBL3706	ADAM17	Homo sapiens	SINGLE PROTEIN	CHEMBL1938255	1	Scientific Literature	J. Med. Chem.	2011	None
CHEMBL146326		0	471.58	0	0.17	3i	CNC(=O)[C@@H](NC(=O)[C@H](CC(C)C)[C@H](NS(=O)(=O)c1cccnc1)C(=O)NO)C(C)(C)C	IC50	'='	3800.0	nM	5.42			UO_0000065					False	CHEMBL819949	Inhibition of TNF(tumor necrosis factor) in human blood	F	BAO_0000019	assay format	None	None	None	None	None	CHEMBL3706	ADAM17	Homo sapiens	SINGLE PROTEIN	CHEMBL1132484	1	Scientific Literature	J. Med. Chem.	1999	None
CHEMBL344759		0	521.64	1	1.33	3s	CNC(=O)[C@@H](NC(=O)[C@H](CC(C)C)[C@H](NS(=O)(=O)c1ccc2ncccc2c1)C(=O)NO)C(C)(C)C	IC50	'='	1.6	nM	8.80			UO_0000065	16.86	0.33	7.47	5.28	False	CHEMBL820592	Inhibitory activity against Tumor necrosis factor alpha-converting enzyme (TACE) in blood.	B	BAO_0000221	tissue-based format	None	CHEMBL3638178	Blood	None	None	CHEMBL3706	ADAM17	Homo sapiens	SINGLE PROTEIN	CHEMBL1132484	1	Scientific Literature	J. Med. Chem.	1999	None
CHEMBL95718		0	571.67	1	2.81	7e	CNC(=O)[C@@H]1Cc2ccc(cc2)OCCCC[C@H](C(=O)NO)[C@@H](CCCc2cc(OC)c(OC)c(OC)c2)C(=O)N1	IC50	'='	7.6	nM	8.12			UO_0000065	14.20	0.27	5.31	5.62	True	CHEMBL813691	Inhibitory concentration against Tumor necrosis factor alpha converting enzyme	B	BAO_0000357	single protein format	None	None	None	None	None	CHEMBL3706	ADAM17	Homo sapiens	SINGLE PROTEIN	CHEMBL1133837	1	Scientific Literature	Bioorg. Med. Chem. Lett.	2001	None
CHEMBL357414		0	527.64	2	0.74	3b	CNC(=O)[C@@H](NC(=O)[C@H](CC(C)C)[C@H](NS(=O)(=O)c1ccc(NC(C)=O)cc1)C(=O)NO)C(C)(C)C	IC50	'='	1200.0	nM	5.92			UO_0000065					False	CHEMBL819949	Inhibition of TNF(tumor necrosis factor) in human blood	F	BAO_0000019	assay format	None	None	None	None	None	CHEMBL3706	ADAM17	Homo sapiens	SINGLE PROTEIN	CHEMBL1132484	1	Scientific Literature	J. Med. Chem.	1999	None
CHEMBL361527		0	393.40	0	2.35	4c (Enantiomer)	CCC1CC(=O)N(c2ccc(Oc3ccccc3)cc2)C12C(=O)NC(=O)NC2=O	Ki	'>'	1000.0	nM				UO_0000065					False	CHEMBL852352	Inhibition of TNF-alpha converting enzyme (TACE, ADAM17)	B	BAO_0000357	single protein format	Homo sapiens	None	None	None	None	CHEMBL3706	ADAM17	Homo sapiens	SINGLE PROTEIN	CHEMBL1144322	1	Scientific Literature	Bioorg. Med. Chem. Lett.	2005	None
CHEMBL360257		0	367.43	0	-0.05	20	CC#CCOc1ccc(S(=O)(=O)N2CCNCCC2C(=O)NO)cc1	IC50	'='	24.0	nM	7.62			UO_0000065	20.74	0.42	7.67	7.06	False	CHEMBL833550	Inhibitory concentration against TNF-alpha converting enzyme at 1 uM	B	BAO_0000357	single protein format	None	None	None	None	None	CHEMBL3706	ADAM17	Homo sapiens	SINGLE PROTEIN	CHEMBL1140260	1	Scientific Literature	Bioorg. Med. Chem. Lett.	2005	None
CHEMBL181208		0	395.48	0	0.68	21b	CC#CCOc1ccc(S(=O)(=O)N2CCN(CC)CCC2C(=O)NO)cc1	IC50	'='	37.0	nM	7.43			UO_0000065	18.79	0.38	6.75	7.49	False	CHEMBL833550	Inhibitory concentration against TNF-alpha converting enzyme at 1 uM	B	BAO_0000357	single protein format	None	None	None	None	None	CHEMBL3706	ADAM17	Homo sapiens	SINGLE PROTEIN	CHEMBL1140260	1	Scientific Literature	Bioorg. Med. Chem. Lett.	2005	None
CHEMBL180197		0	507.59	1	1.05	9i	CC#CCOc1ccc(S(=O)(=O)N2CCCN(S(=O)(=O)c3ccccc3)CC2C(=O)NO)cc1	IC50	'='	68.0	nM	7.17			UO_0000065	14.12	0.29	6.12	5.38	False	CHEMBL833550	Inhibitory concentration against TNF-alpha converting enzyme at 1 uM	B	BAO_0000357	single protein format	None	None	None	None	None	CHEMBL3706	ADAM17	Homo sapiens	SINGLE PROTEIN	CHEMBL1140260	1	Scientific Literature	Bioorg. Med. Chem. Lett.	2005	None
CHEMBL97908		0	487.58	0	2.69	8j	COc1ccc(S(=O)(=O)N2Cc3ccccc3N(C(=O)C3CCCCC3)CC2C(=O)NO)cc1	IC50	'='	318.0	nM	6.50			UO_0000065	13.33	0.26	3.81	5.59	False	CHEMBL805973	Concentration required in vitro to inhibit TNF-alpha converting enzyme (TACE)	B	BAO_0000357	single protein format	None	None	None	None	None	CHEMBL3706	ADAM17	Homo sapiens	SINGLE PROTEIN	CHEMBL1135203	1	Scientific Literature	Bioorg. Med. Chem. Lett.	2002	None
CHEMBL146326		0	471.58	0	0.17	3i	CNC(=O)[C@@H](NC(=O)[C@H](CC(C)C)[C@H](NS(=O)(=O)c1cccnc1)C(=O)NO)C(C)(C)C	IC50	'='	2.1	nM	8.68			UO_0000065	18.40	0.37	8.51	5.21	False	CHEMBL820592	Inhibitory activity against Tumor necrosis factor alpha-converting enzyme (TACE) in blood.	B	BAO_0000221	tissue-based format	None	CHEMBL3638178	Blood	None	None	CHEMBL3706	ADAM17	Homo sapiens	SINGLE PROTEIN	CHEMBL1132484	1	Scientific Literature	J. Med. Chem.	1999	None
CHEMBL344060		0	484.62	0	1.12	22a	CNC(=O)[C@@H](NC(=O)[C@H](CC(C)C)[C@@H](C(=O)NO)N(C)S(=O)(=O)c1ccccc1)C(C)(C)C	IC50	'='	3000.0	nM	5.52			UO_0000065					False	CHEMBL819949	Inhibition of TNF(tumor necrosis factor) in human blood	F	BAO_0000019	assay format	None	None	None	None	None	CHEMBL3706	ADAM17	Homo sapiens	SINGLE PROTEIN	CHEMBL1132484	1	Scientific Literature	J. Med. Chem.	1999	None
CHEMBL117225		0	557.74	2	5.90	5, UK-356618	Cc1cc(CCC[C@H](CC(=O)NO)C(=O)N[C@H](C(=O)N[C@H](C)c2ccccc2)C(C)(C)C)ccc1-c1ccccc1	NT						Not Determined						False	CHEMBL820587	Inhibition of Tumor necrosis factor alpha converting enzyme (TACE) (Not tested)	B	BAO_0000357	single protein format	None	None	None	None	None	CHEMBL3706	ADAM17	Homo sapiens	SINGLE PROTEIN	CHEMBL1144897	1	Scientific Literature	J. Med. Chem.	2003	None
CHEMBL243874		0	299.42	0	1.64	2	CC#CCOc1ccc(S(=O)(=O)N(C)CCS)cc1	Ki	'='	52.0	nM	7.28			UO_0000065	24.33	0.52	5.64	15.63	False	CHEMBL891412	Inhibition of TNF-alpha converting enzyme	B	BAO_0000357	single protein format	None	None	None	None	None	CHEMBL3706	ADAM17	Homo sapiens	SINGLE PROTEIN	CHEMBL1147178	1	Scientific Literature	Bioorg. Med. Chem. Lett.	2007	None
CHEMBL1288295		0	415.41	0	1.16	35	COc1ccc2c(c1)C(=O)N(C[C@@]1(C#Cc3ccc4[nH]cnc4c3)NC(=O)NC1=O)C2	Ki	'='	0.6	nM	9.22			UO_0000065	22.20	0.41	8.06	7.92	False	CHEMBL1292818	Inhibition of TACE	B	BAO_0000357	single protein format	None	None	None	None	None	CHEMBL3706	ADAM17	Homo sapiens	SINGLE PROTEIN	CHEMBL1287807	1	Scientific Literature	Bioorg. Med. Chem. Lett.	2010	None
CHEMBL1288121		0	389.41	0	1.59	23	COc1ccc2c(c1)C(=O)N(C[C@@]1(C#Cc3ccccc3C)NC(=O)NC1=O)C2	Ki	'='	2.0	nM	8.70			UO_0000065	22.34	0.41	7.11	9.91	False	CHEMBL1292818	Inhibition of TACE	B	BAO_0000357	single protein format	None	None	None	None	None	CHEMBL3706	ADAM17	Homo sapiens	SINGLE PROTEIN	CHEMBL1287807	1	Scientific Literature	Bioorg. Med. Chem. Lett.	2010	None
CHEMBL253313		0	263.29	0	1.81	1	C/C=C/C=C\C=C1\C=C(CCC(=O)NO)C(=O)OC1	IC50	'='	28.0	nM	7.55			UO_0000065	28.69	0.54	5.74	9.99	False	CHEMBL927357	Inhibition of human TACE	B	BAO_0000357	single protein format	Homo sapiens	None	None	None	None	CHEMBL3706	ADAM17	Homo sapiens	SINGLE PROTEIN	CHEMBL1140764	1	Scientific Literature	Bioorg. Med. Chem.	2008	None
CHEMBL1288059		0	393.37	0	1.42	19	COc1ccc2c(c1)C(=O)N(C[C@@]1(C#Cc3ccccc3F)NC(=O)NC1=O)C2	Ki	'='	0.13	nM	9.89			UO_0000065	25.13	0.47	8.47	11.27	False	CHEMBL1292818	Inhibition of TACE	B	BAO_0000357	single protein format	None	None	None	None	None	CHEMBL3706	ADAM17	Homo sapiens	SINGLE PROTEIN	CHEMBL1287807	1	Scientific Literature	Bioorg. Med. Chem. Lett.	2010	None
CHEMBL373438		0	357.43	0	3.44	23	CC#CCOc1ccc(SC(C(=O)NO)c2ccc(OC)cc2)cc1	IC50	'='	50.0	nM	7.30			UO_0000065	20.43	0.40	3.86	10.77	False	CHEMBL919968	Inhibition of TACE	B	BAO_0000357	single protein format	Homo sapiens	None	None	None	None	CHEMBL3706	ADAM17	Homo sapiens	SINGLE PROTEIN	CHEMBL1149252	1	Scientific Literature	J. Med. Chem.	2004	None
CHEMBL2096854		0	343.40	0	2.44	32	CC#CCOc1ccc([S+]([O-])[C@H](C(=O)NO)c2ccccc2)cc1	IC50	'='	74.0	nM	7.13			UO_0000065	20.77	0.41	4.69	9.43	False	CHEMBL919968	Inhibition of TACE	B	BAO_0000357	single protein format	Homo sapiens	None	None	None	None	CHEMBL3706	ADAM17	Homo sapiens	SINGLE PROTEIN	CHEMBL1149252	1	Scientific Literature	J. Med. Chem.	2004	None
CHEMBL223888		0	335.47	0	4.03	20	CC#CCOc1ccc(SC(CCCCCC)C(=O)NO)cc1	IC50	'='	105.0	nM	6.98			UO_0000065	20.80	0.41	2.95	11.92	False	CHEMBL919968	Inhibition of TACE	B	BAO_0000357	single protein format	Homo sapiens	None	None	None	None	CHEMBL3706	ADAM17	Homo sapiens	SINGLE PROTEIN	CHEMBL1149252	1	Scientific Literature	J. Med. Chem.	2004	None
CHEMBL222934		0	525.47	1	3.94	71	CCCCOc1ccc(S(=O)(=O)C2(C(=O)NO)CCN(Cc3ccc(Br)cc3)CC2)cc1	IC50	'='	72.0	nM	7.14			UO_0000065	13.59	0.30	3.20	7.44	False	CHEMBL919968	Inhibition of TACE	B	BAO_0000357	single protein format	Homo sapiens	None	None	None	None	CHEMBL3706	ADAM17	Homo sapiens	SINGLE PROTEIN	CHEMBL1149252	1	Scientific Literature	J. Med. Chem.	2004	None
CHEMBL78255		0	483.38	0	2.77	70	COc1ccc(S(=O)(=O)C2(C(=O)NO)CCN(Cc3ccc(Br)cc3)CC2)cc1	IC50	'='	72.0	nM	7.14			UO_0000065	14.78	0.34	4.37	7.44	False	CHEMBL919968	Inhibition of TACE	B	BAO_0000357	single protein format	Homo sapiens	None	None	None	None	CHEMBL3706	ADAM17	Homo sapiens	SINGLE PROTEIN	CHEMBL1149252	1	Scientific Literature	J. Med. Chem.	2004	None
CHEMBL80361		0	355.46	0	2.70	40	COc1ccc(S(=O)(=O)C(C)(CC2CCCCC2)C(=O)NO)cc1	IC50	'='	180.0	nM	6.75			UO_0000065	18.97	0.38	4.04	7.28	False	CHEMBL813239	Inhibition of Tumor necrosis factor alpha converting enzyme	B	BAO_0000357	single protein format	None	None	None	None	None	CHEMBL3706	ADAM17	Homo sapiens	SINGLE PROTEIN	CHEMBL1145786	1	Scientific Literature	J. Med. Chem.	2003	None
CHEMBL44931		0	407.49	0	2.76	13	COc1ccc(S(=O)(=O)C(CCCc2ccccc2)CC(=O)NO)cc1OC	Activity						Not Active						False	CHEMBL819939	Inhibitory activity against TACE	B	BAO_0000357	single protein format	None	None	None	None	None	CHEMBL3706	ADAM17	Homo sapiens	SINGLE PROTEIN	CHEMBL1133244	1	Scientific Literature	Bioorg. Med. Chem. Lett.	2000	None
CHEMBL28139		0	431.47	0	1.16	5f	N#Cc1ccccc1COc1ccc(S(=O)(=O)N2C[C@H](O)CC[C@@H]2C(=O)NO)cc1	IC50	'='	42000.0	nM	4.38			UO_0000065					False	CHEMBL701924	Inhibition of TNF-alpha release was determined in LPS-stimulated human whole blood assay	F	BAO_0000221	tissue-based format	Homo sapiens	CHEMBL3638178	Blood	None	None	CHEMBL3706	ADAM17	Homo sapiens	SINGLE PROTEIN	CHEMBL1135115	1	Scientific Literature	Bioorg. Med. Chem. Lett.	2002	None
CHEMBL489100		0	476.58	0	3.43	36, DPC-333, BMS-561392	Cc1cc(COc2ccc([C@]3(N)CCN([C@H](CC(C)C)C(=O)NO)C3=O)cc2)c2ccccc2n1	IC50	'='	0.2	nM	9.70			UO_0000065	20.35	0.38	6.27	8.23	False	CHEMBL1003624	Inhibition of TACE	B	BAO_0000357	single protein format	None	None	None	None	None	CHEMBL3706	ADAM17	Homo sapiens	SINGLE PROTEIN	CHEMBL1140868	1	Scientific Literature	Bioorg. Med. Chem.	2009	None
CHEMBL1288151		0	418.41	0	0.38	25	COc1ccc2c(c1)C(=O)N(C[C@@]1(C#Cc3cccc(C(N)=O)c3)NC(=O)NC1=O)C2	Ki	'='	0.85	nM	9.07			UO_0000065	21.68	0.40	8.69	6.93	False	CHEMBL1292818	Inhibition of TACE	B	BAO_0000357	single protein format	None	None	None	None	None	CHEMBL3706	ADAM17	Homo sapiens	SINGLE PROTEIN	CHEMBL1287807	1	Scientific Literature	Bioorg. Med. Chem. Lett.	2010	None
CHEMBL233629		0	442.52	0	2.30	11	C#CCN1C[C@@H](NC(=O)c2ccc(Cc3cc(C)nc4ccccc34)cc2)[C@@H](C(=O)NO)C1	IC50	'='	86.0	nM	7.07			UO_0000065	15.97	0.29	4.77	7.47	False	CHEMBL897360	Inhibition of TACE in human whole blood	B	BAO_0000221	tissue-based format	Homo sapiens	CHEMBL3638178	Blood	None	None	CHEMBL3706	ADAM17	Homo sapiens	SINGLE PROTEIN	CHEMBL1148859	1	Scientific Literature	Bioorg. Med. Chem. Lett.	2007	None
CHEMBL361527		0	393.40	0	2.35	4c (Enantiomer)	CCC1CC(=O)N(c2ccc(Oc3ccccc3)cc2)C12C(=O)NC(=O)NC2=O	Ki	'>'	1000.0	nM				UO_0000065					False	CHEMBL852352	Inhibition of TNF-alpha converting enzyme (TACE, ADAM17)	B	BAO_0000357	single protein format	Homo sapiens	None	None	None	None	CHEMBL3706	ADAM17	Homo sapiens	SINGLE PROTEIN	CHEMBL1144322	1	Scientific Literature	Bioorg. Med. Chem. Lett.	2005	None
CHEMBL3221863		0	506.60	1	3.27	11o	COCc1cc(COc2ccc([C@]3(N)CCN([C@H](CC(C)C)C(=O)NO)C3=O)cc2)c2ccccc2n1	Ratio IC50	'>'	500.0										False	CHEMBL3222381	Ratio of IC50 for human catalytic domain of TACE to IC50 for MMP1 (unknown origin)	B	BAO_0000357	single protein format	Homo sapiens	None	None	None	None	CHEMBL3706	ADAM17	Homo sapiens	SINGLE PROTEIN	CHEMBL3217463	1	Scientific Literature	MedChemComm	2011	None
CHEMBL1353829		0	504.56	1	4.60	SID22410015	C=CCN(c1ccccc1OC)S(=O)(=O)c1cccc(C(=O)OCC(=O)c2c[nH]c3ccccc23)c1	IC50	'>'	69488.0	nM			inactive	UO_0000065					False	CHEMBL3215275	PubChem BioAssay. Counterscreen for exosite inhibitors of ADAM10: QFRET-based biochemical high throughput dose response assay to identify inhibitors of ADAM17. (Class of assay: confirmatory)	B	BAO_0000357	single protein format	None	None	None	None	None	CHEMBL3706	ADAM17	Homo sapiens	SINGLE PROTEIN	CHEMBL1201862	7	PubChem BioAssays			None
CHEMBL1367596		0	499.59	1	5.03	SID17504174	Cc1ccc(C(=O)C2C(c3cccc([N+](=O)[O-])c3)C3CSCN3[C@@]23C(=O)Nc2ccc(C)cc23)cc1	IC50	'>'	69507.0	nM			inactive	UO_0000065					False	CHEMBL3215275	PubChem BioAssay. Counterscreen for exosite inhibitors of ADAM10: QFRET-based biochemical high throughput dose response assay to identify inhibitors of ADAM17. (Class of assay: confirmatory)	B	BAO_0000357	single protein format	None	None	None	None	None	CHEMBL3706	ADAM17	Homo sapiens	SINGLE PROTEIN	CHEMBL1201862	7	PubChem BioAssays			None
CHEMBL380049		0	408.48	0	1.00	17c	CC#CCOc1ccc(S(=O)(=O)CC2(C(=O)NO)CCN(C(C)=O)CC2)cc1	IC50	'='	2.1	nM	8.68			UO_0000065	21.24	0.42	7.68	7.68	False	CHEMBL868588	Inhibition of TACE by FRET assay	B	BAO_0000357	single protein format	Homo sapiens	None	None	None	None	CHEMBL3706	ADAM17	Homo sapiens	SINGLE PROTEIN	CHEMBL1138965	1	Scientific Literature	Bioorg. Med. Chem. Lett.	2006	None
CHEMBL212469		0	476.60	0	2.56	17g	CC#CCOc1ccc(S(=O)(=O)CC2(C(=O)NO)CCN(C(=O)C3CCCCC3)CC2)cc1	IC50	'='	2.3	nM	8.64			UO_0000065	18.12	0.36	6.08	7.64	False	CHEMBL868588	Inhibition of TACE by FRET assay	B	BAO_0000357	single protein format	Homo sapiens	None	None	None	None	CHEMBL3706	ADAM17	Homo sapiens	SINGLE PROTEIN	CHEMBL1138965	1	Scientific Literature	Bioorg. Med. Chem. Lett.	2006	None
CHEMBL209490		0	418.52	0	1.47	17b	CC#CCOc1ccc(S(=O)(=O)CC2(C(=O)NO)CCN(CC#CC)CC2)cc1	IC50	'='	4.8	nM	8.32			UO_0000065	19.88	0.39	6.85	8.67	False	CHEMBL868588	Inhibition of TACE by FRET assay	B	BAO_0000357	single protein format	Homo sapiens	None	None	None	None	CHEMBL3706	ADAM17	Homo sapiens	SINGLE PROTEIN	CHEMBL1138965	1	Scientific Literature	Bioorg. Med. Chem. Lett.	2006	None
CHEMBL1414873		0	366.42	0	4.85	SID87346430	C=C(C)COc1ccc(-c2[nH]nc(C)c2Oc2ccccc2OC)c(O)c1	IC50	'>'	69479.0	nM			inactive	UO_0000065					False	CHEMBL3215275	PubChem BioAssay. Counterscreen for exosite inhibitors of ADAM10: QFRET-based biochemical high throughput dose response assay to identify inhibitors of ADAM17. (Class of assay: confirmatory)	B	BAO_0000357	single protein format	None	None	None	None	None	CHEMBL3706	ADAM17	Homo sapiens	SINGLE PROTEIN	CHEMBL1201862	7	PubChem BioAssays			None
CHEMBL377862		0	484.57	0	2.60	17o	CC#CCOc1ccc(S(=O)(=O)CC2(C(=O)NO)CCN(C(=O)c3ccc(C)cc3)CC2)cc1	IC50	'='	1.4	nM	8.85			UO_0000065	18.27	0.36	6.25	7.83	False	CHEMBL868588	Inhibition of TACE by FRET assay	B	BAO_0000357	single protein format	Homo sapiens	None	None	None	None	CHEMBL3706	ADAM17	Homo sapiens	SINGLE PROTEIN	CHEMBL1138965	1	Scientific Literature	Bioorg. Med. Chem. Lett.	2006	None
CHEMBL95708		0	525.58	1	2.82	8k	CCOc1ccc(C(=O)N2CC(C(=O)NO)N(S(=O)(=O)c3ccc(OC)cc3)Cc3ccccc32)cc1	IC50	'='	157.0	nM	6.80			UO_0000065	12.95	0.25	3.98	5.42	False	CHEMBL805973	Concentration required in vitro to inhibit TNF-alpha converting enzyme (TACE)	B	BAO_0000357	single protein format	None	None	None	None	None	CHEMBL3706	ADAM17	Homo sapiens	SINGLE PROTEIN	CHEMBL1135203	1	Scientific Literature	Bioorg. Med. Chem. Lett.	2002	None
CHEMBL144144		0	563.72	1	2.45	22c	CCCN([C@H](C(=O)NO)[C@@H](CC(C)C)C(=O)N[C@H](C(=O)NC)C(C)(C)C)S(=O)(=O)c1cccc2cccnc12	IC50	'='	10.0	nM	8.00			UO_0000065	14.19	0.28	5.55	5.07	False	CHEMBL820592	Inhibitory activity against Tumor necrosis factor alpha-converting enzyme (TACE) in blood.	B	BAO_0000221	tissue-based format	None	CHEMBL3638178	Blood	None	None	CHEMBL3706	ADAM17	Homo sapiens	SINGLE PROTEIN	CHEMBL1132484	1	Scientific Literature	J. Med. Chem.	1999	None
CHEMBL1770651		0	564.64	1	3.47	30	C[C@@H](NC(=O)[C@H](O)[C@@H](O)C(=O)N1CCC[C@@H]1c1csc(Nc2ccccc2F)n1)c1ccc(-n2cccn2)cc1	IC50	'='	1143.0	nM	5.94			UO_0000065	10.52	0.20	2.47	4.48	False	CHEMBL1772065	Inhibition of TACE by cell based assay	B	BAO_0000219	cell-based format	None	None	None	None	None	CHEMBL3706	ADAM17	Homo sapiens	SINGLE PROTEIN	CHEMBL1770127	1	Scientific Literature	Bioorg. Med. Chem. Lett.	2011	None
CHEMBL203160		0	441.51	0	2.93	5	Cc1cc(COc2ccc(N3C(C(=O)NO)CCCS3(=O)=O)cc2)c2ccccc2n1	IC50	'='	3.7	nM	8.43			UO_0000065	19.10	0.37	5.50	7.75	False	CHEMBL1003624	Inhibition of TACE	B	BAO_0000357	single protein format	None	None	None	None	None	CHEMBL3706	ADAM17	Homo sapiens	SINGLE PROTEIN	CHEMBL1140868	1	Scientific Literature	Bioorg. Med. Chem.	2009	None
CHEMBL389594		0	311.43	0	1.78	4b	CC#CCOc1ccc(S(=O)(=O)N2CC[C@@H](S)C2)cc1	Ki	'='	28.0	nM	7.55			UO_0000065	24.25	0.52	5.77	16.20	False	CHEMBL891412	Inhibition of TNF-alpha converting enzyme	B	BAO_0000357	single protein format	None	None	None	None	None	CHEMBL3706	ADAM17	Homo sapiens	SINGLE PROTEIN	CHEMBL1147178	1	Scientific Literature	Bioorg. Med. Chem. Lett.	2007	None
CHEMBL235559		0	435.55	0	1.67	22	CC#CCNc1ccc(S(=O)(=O)CC2(C(=O)NO)CCN(C(=O)C(C)C)CC2)cc1	IC50	'='	2.3	nM	8.64			UO_0000065	19.83	0.39	6.97	7.46	False	CHEMBL897707	Inhibition of human TACE expressed in CHO cells by FRET assay	B	BAO_0000219	cell-based format	Homo sapiens	None	None	CHO	None	CHEMBL3706	ADAM17	Homo sapiens	SINGLE PROTEIN	CHEMBL1149647	1	Scientific Literature	Bioorg. Med. Chem.	2007	CHEMBL3308072
CHEMBL1766919		0	459.96	0	3.20	11a	C[C@@H]1[C@H](c2ccccc2)[C@]1(NS(=O)(=O)N1CCn2c(cc3cc(Cl)ccc32)C1)C(=O)O	IC50	'>'	10000.0	nM				UO_0000065					False	CHEMBL1768095	Inhibition of human recombinant TACE after 60 mins by fluorescence plate reader	B	BAO_0000357	single protein format	Homo sapiens	None	None	None	None	CHEMBL3706	ADAM17	Homo sapiens	SINGLE PROTEIN	CHEMBL1765003	1	Scientific Literature	J. Med. Chem.	2011	None
CHEMBL1767004		0	426.50	0	1.94	12a	C[C@@H]1[C@H](c2ccccc2)[C@]1(NS(=O)(=O)N1CCn2c(nc3ccccc32)C1)C(=O)O	IC50	'>'	10000.0	nM				UO_0000065					False	CHEMBL1768095	Inhibition of human recombinant TACE after 60 mins by fluorescence plate reader	B	BAO_0000357	single protein format	Homo sapiens	None	None	None	None	CHEMBL3706	ADAM17	Homo sapiens	SINGLE PROTEIN	CHEMBL1765003	1	Scientific Literature	J. Med. Chem.	2011	None
CHEMBL1767009		0	456.52	0	1.95	12f	COc1ccc2c(c1)nc1n2CCN(S(=O)(=O)N[C@@]2(C(=O)O)[C@H](C)[C@@H]2c2ccccc2)C1	IC50	'>'	10000.0	nM				UO_0000065					False	CHEMBL1768095	Inhibition of human recombinant TACE after 60 mins by fluorescence plate reader	B	BAO_0000357	single protein format	Homo sapiens	None	None	None	None	CHEMBL3706	ADAM17	Homo sapiens	SINGLE PROTEIN	CHEMBL1765003	1	Scientific Literature	J. Med. Chem.	2011	None
CHEMBL1767010		0	444.49	0	1.92	12g	C[C@@H]1[C@H](c2ccccc2)[C@]1(NS(=O)(=O)N1CCc2c(nc3cc(F)ccn23)C1)C(=O)O	IC50	'='	6300.0	nM	5.20			UO_0000065	11.70	0.23	3.28	5.00	False	CHEMBL1768095	Inhibition of human recombinant TACE after 60 mins by fluorescence plate reader	B	BAO_0000357	single protein format	Homo sapiens	None	None	None	None	CHEMBL3706	ADAM17	Homo sapiens	SINGLE PROTEIN	CHEMBL1765003	1	Scientific Literature	J. Med. Chem.	2011	None
CHEMBL1770826		0	532.63	1	2.40	45	CNc1nc([C@H]2c3ccccc3CN2C(=O)[C@H](O)[C@@H](O)C(=O)N[C@H](C)c2ccc(-n3cccn3)cc2)cs1	IC50	'='	416.0	nM	6.38			UO_0000065	11.98	0.23	3.98	4.81	False	CHEMBL1772065	Inhibition of TACE by cell based assay	B	BAO_0000219	cell-based format	None	None	None	None	None	CHEMBL3706	ADAM17	Homo sapiens	SINGLE PROTEIN	CHEMBL1770127	1	Scientific Literature	Bioorg. Med. Chem. Lett.	2011	None
CHEMBL96636		0	447.51	0	1.21	5o	CC#CCOc1ccc(S(=O)(=O)N[C@@H](C(=O)NO)c2ccc(OCCNC)cc2)cc1	IC50	'='	18.0	nM	7.75			UO_0000065	17.31	0.34	6.53	6.15	False	CHEMBL819944	In vitro inhibition of tumor necrosis factor-alpha converting enzyme	B	BAO_0000357	single protein format	None	None	None	None	None	CHEMBL3706	ADAM17	Homo sapiens	SINGLE PROTEIN	CHEMBL1136171	1	Scientific Literature	Bioorg. Med. Chem. Lett.	2003	None
CHEMBL269856		0	389.83	0	3.15	82	COC(=O)[C@@]1(Cc2ccc(OCc3ccccc3Cl)cc2)C[C@@H]1C(=O)NO	Ki	'='	260.0	nM	6.58			UO_0000065	16.89	0.33	3.44	7.76	False	CHEMBL933411	Inhibition of human recombinant TACE	B	BAO_0000357	single protein format	Homo sapiens	None	None	None	None	CHEMBL3706	ADAM17	Homo sapiens	SINGLE PROTEIN	CHEMBL1141652	1	Scientific Literature	J. Med. Chem.	2008	None
CHEMBL409890		0	467.53	0	4.52	72	Cc1cc(COc2cccc([C@@]3(C(=O)Nc4ccccc4)C[C@H]3C(=O)NO)c2)c2ccccc2n1	Ki	'='	11.0	nM	7.96			UO_0000065	17.02	0.31	3.44	7.92	False	CHEMBL933411	Inhibition of human recombinant TACE	B	BAO_0000357	single protein format	Homo sapiens	None	None	None	None	CHEMBL3706	ADAM17	Homo sapiens	SINGLE PROTEIN	CHEMBL1141652	1	Scientific Literature	J. Med. Chem.	2008	None
CHEMBL272262		0	341.36	0	2.72	64	COC(=O)[C@]1(c2cccc(Oc3ccccc3C)c2)C[C@H]1C(=O)NO	Ki	'='	240.0	nM	6.62			UO_0000065	19.39	0.36	3.90	7.80	False	CHEMBL933411	Inhibition of human recombinant TACE	B	BAO_0000357	single protein format	Homo sapiens	None	None	None	None	CHEMBL3706	ADAM17	Homo sapiens	SINGLE PROTEIN	CHEMBL1141652	1	Scientific Literature	J. Med. Chem.	2008	None
CHEMBL271162		0	375.81	0	2.86	57	COC(=O)[C@]1(c2cccc(OCc3ccc(Cl)cc3)c2)C[C@H]1C(=O)NO	Ki	'='	50.0	nM	7.30			UO_0000065	19.43	0.38	4.44	8.60	False	CHEMBL933411	Inhibition of human recombinant TACE	B	BAO_0000357	single protein format	Homo sapiens	None	None	None	None	CHEMBL3706	ADAM17	Homo sapiens	SINGLE PROTEIN	CHEMBL1141652	1	Scientific Literature	J. Med. Chem.	2008	None
CHEMBL270485		0	327.34	0	2.42	45	COC(=O)[C@]1(c2cccc(Oc3ccccc3)c2)C[C@H]1C(=O)NO	Ki	'='	1100.0	nM	5.96			UO_0000065	18.20	0.34	3.54	7.02	False	CHEMBL933411	Inhibition of human recombinant TACE	B	BAO_0000357	single protein format	Homo sapiens	None	None	None	None	CHEMBL3706	ADAM17	Homo sapiens	SINGLE PROTEIN	CHEMBL1141652	1	Scientific Literature	J. Med. Chem.	2008	None
CHEMBL94357		0	354.43	0	1.24	5g	CC#CCOc1ccc(S(=O)(=O)N(C)[C@@H](C(=O)NO)C(C)C)cc1	IC50	'='	15.0	nM	7.82			UO_0000065	22.07	0.45	6.58	8.16	False	CHEMBL819944	In vitro inhibition of tumor necrosis factor-alpha converting enzyme	B	BAO_0000357	single protein format	None	None	None	None	None	CHEMBL3706	ADAM17	Homo sapiens	SINGLE PROTEIN	CHEMBL1136171	1	Scientific Literature	Bioorg. Med. Chem. Lett.	2003	None
CHEMBL228267		0	389.42	0	2.46	13	Cc1cc(COc2ccc(C(=O)NCc3n[nH]c(=O)[nH]3)cc2)c2ccccc2n1	IC50	'>'	1000.0	nM				UO_0000065					False	CHEMBL887626	Inhibition of pTACE	B	BAO_0000357	single protein format	None	None	None	None	None	CHEMBL3706	ADAM17	Homo sapiens	SINGLE PROTEIN	CHEMBL1144638	1	Scientific Literature	Bioorg. Med. Chem. Lett.	2007	None
CHEMBL388124		0	454.51	0	2.00	11	Cc1cc(COc2ccc(S(=O)(=O)NCC3(C)NC(=O)NC3=O)cc2)c2ccccc2n1	IC50	'='	37.0	nM	7.43			UO_0000065	16.35	0.32	5.43	5.88	False	CHEMBL887626	Inhibition of pTACE	B	BAO_0000357	single protein format	None	None	None	None	None	CHEMBL3706	ADAM17	Homo sapiens	SINGLE PROTEIN	CHEMBL1144638	1	Scientific Literature	Bioorg. Med. Chem. Lett.	2007	None
CHEMBL148169		0	433.51	0	3.51	5s	Cc1cc(COc2ccc([C@]3(C)CCN([C@H](C)C(=O)NO)C3=O)cc2)c2ccccc2n1	IC50	'='	0.35	nM	9.46			UO_0000065					False	CHEMBL820597	Inhibition of Tumor necrosis factor alpha secretion in LPS-stimulated human whole blood assay	F	BAO_0000221	tissue-based format	Homo sapiens	CHEMBL3638178	Blood	None	None	CHEMBL3706	ADAM17	Homo sapiens	SINGLE PROTEIN	CHEMBL1135609	1	Scientific Literature	J. Med. Chem.	2002	None
CHEMBL495629		0	352.41	0	0.49	1a	CC#CCOc1ccc(S(=O)(=O)C2(C(=O)NO)CCNCC2)cc1	IC50	'='	201.0	nM	6.70			UO_0000065	19.00	0.38	6.21	6.39	False	CHEMBL1007511	Inhibition of human TACE catalytic domain expressed in CHO cells by FRET assay	B	BAO_0000219	cell-based format	Homo sapiens	None	None	CHO	None	CHEMBL3706	ADAM17	Homo sapiens	SINGLE PROTEIN	CHEMBL1136975	1	Scientific Literature	Bioorg. Med. Chem. Lett.	2009	CHEMBL3308072
CHEMBL380049		0	408.48	0	1.00	2b	CC#CCOc1ccc(S(=O)(=O)CC2(C(=O)NO)CCN(C(C)=O)CC2)cc1	IC50	'='	2.0	nM	8.70			UO_0000065	21.30	0.42	7.70	7.70	False	CHEMBL1007511	Inhibition of human TACE catalytic domain expressed in CHO cells by FRET assay	B	BAO_0000219	cell-based format	Homo sapiens	None	None	CHO	None	CHEMBL3706	ADAM17	Homo sapiens	SINGLE PROTEIN	CHEMBL1136975	1	Scientific Literature	Bioorg. Med. Chem. Lett.	2009	CHEMBL3308072
CHEMBL212481		0	470.55	0	2.29	2c	CC#CCOc1ccc(S(=O)(=O)CC2(C(=O)NO)CCN(C(=O)c3ccccc3)CC2)cc1	IC50	'='	1.0	nM	9.00			UO_0000065	19.13	0.37	6.71	7.96	False	CHEMBL1007511	Inhibition of human TACE catalytic domain expressed in CHO cells by FRET assay	B	BAO_0000219	cell-based format	Homo sapiens	None	None	CHO	None	CHEMBL3706	ADAM17	Homo sapiens	SINGLE PROTEIN	CHEMBL1136975	1	Scientific Literature	Bioorg. Med. Chem. Lett.	2009	CHEMBL3308072
CHEMBL1939845		0	388.45	0	2.13	1b	CC(C)[C@@H]1C(=O)N(O)C(=O)CN1S(=O)(=O)c1ccc(-c2ccccc2)cc1	IC50	'='	16000.0	nM	4.80			UO_0000065	12.35	0.24	2.67	5.05	False	CHEMBL1942114	Inhibition of TACE using Mca-Lys-Pro-Leu-Gly-Leu-Dap(Dnp)-Ala-Arg-NH2 as substrate preincubated for 4 hrs measured every 15 secs for 20 mins by fluorescence analysis	B	BAO_0000357	single protein format	None	None	None	None	None	CHEMBL3706	ADAM17	Homo sapiens	SINGLE PROTEIN	CHEMBL1938255	1	Scientific Literature	J. Med. Chem.	2011	None
CHEMBL110901		0	497.60	0	1.10	5l	Cc1ccccc1COc1ccc(S(=O)(=O)N2CCN(S(C)(=O)=O)[C@@H](C)[C@@H]2C(=O)NO)cc1	IC50	'='	1000.0	nM	6.00			UO_0000065					False	CHEMBL701927	Inhibition of Tumor necrosis factor-alpha (TNF-alpha) release in human whole blood	F	BAO_0000221	tissue-based format	None	CHEMBL3638178	Blood	None	None	CHEMBL3706	ADAM17	Homo sapiens	SINGLE PROTEIN	CHEMBL1136235	1	Scientific Literature	Bioorg. Med. Chem. Lett.	2003	None
CHEMBL77125		0	478.57	0	1.69	55	COc1ccc(S(=O)(=O)C(C)(Cc2ccc(OCCN3CCOCC3)cc2)C(=O)NO)cc1	Inhibition	'='	47.0	%				UO_0000187					False	CHEMBL820589	In vitro inhibition against tumor necrosis factor alpha converting enzyme at 10 uM concentration	B	BAO_0000357	single protein format	None	None	None	None	None	CHEMBL3706	ADAM17	Homo sapiens	SINGLE PROTEIN	CHEMBL1145786	1	Scientific Literature	J. Med. Chem.	2003	None
CHEMBL97762		0	312.35	0	0.26	13a	CC#CCOc1ccc(S(=O)(=O)NCCC(=O)NO)cc1	IC50	'='	145.0	nM	6.84			UO_0000065	21.89	0.44	6.58	6.53	False	CHEMBL819944	In vitro inhibition of tumor necrosis factor-alpha converting enzyme	B	BAO_0000357	single protein format	None	None	None	None	None	CHEMBL3706	ADAM17	Homo sapiens	SINGLE PROTEIN	CHEMBL1136171	1	Scientific Literature	Bioorg. Med. Chem. Lett.	2003	None
CHEMBL567893	GRASSYSTATIN A	0	1174.44	None	None	1	COC(=O)[C@@H]1CCCN1C(=O)[C@@H](Cc1ccccc1)N(C)C(=O)[C@H](C)NC(=O)[C@@H](NC(=O)C[C@H](O)[C@H](CC(C)C)NC(=O)[C@H](CC(N)=O)NC(=O)[C@H](CC(C)C)NC(=O)[C@H](OC(=O)[C@@H](OC(=O)[C@H](C(C)C)N(C)C)C(C)C)C(C)C)[C@@H](C)O	IC50	'='	1230.0	nM	5.91			UO_0000065	5.03	None	None	None	False	CHEMBL1043699	Inhibition of TACE	B	BAO_0000357	single protein format	None	None	None	None	None	CHEMBL3706	ADAM17	Homo sapiens	SINGLE PROTEIN	CHEMBL1156023	1	Scientific Literature	J. Med. Chem.	2009	None
CHEMBL281920		0	406.46	0	1.28	4a	O=C(NO)[C@H]1C[C@@H](O)CCN1S(=O)(=O)c1ccc(OCc2ccccc2)cc1	IC50	'='	9.0	nM	8.05			UO_0000065	19.79	0.39	6.77	6.93	True	CHEMBL816559	Inhibitory concentration against recombinant tumor necrosis factor alpha converting enzyme	B	BAO_0000357	single protein format	None	None	None	None	None	CHEMBL3706	ADAM17	Homo sapiens	SINGLE PROTEIN	CHEMBL1135115	1	Scientific Literature	Bioorg. Med. Chem. Lett.	2002	None
CHEMBL473326		0	292.79	0	3.62	4, Q	Oc1nc(SCc2ccc(Cl)cc2)nc2c1CCC2	Inhibition						Not Active						False	CHEMBL1941811	Inhibition of TACE at 40 uM	B	BAO_0000357	single protein format	None	None	None	None	None	CHEMBL3706	ADAM17	Homo sapiens	SINGLE PROTEIN	CHEMBL1938243	1	Scientific Literature	Bioorg. Med. Chem. Lett.	2011	None
CHEMBL421009		0	425.46	0	2.42	12	COc1cc(Oc2ccc(S(=O)(=O)CC(C)C(=O)NO)cc2)cc(OC)c1OC	IC50	'='	41000.0	nM	4.39			UO_0000065					True	CHEMBL807832	Concentration required to inhibit the release of tumor necrosis factor -alpha (TNF-alpha) in THP-1 cellular assay.	F	BAO_0000219	cell-based format	None	None	None	THP-1	None	CHEMBL3706	ADAM17	Homo sapiens	SINGLE PROTEIN	CHEMBL1133837	1	Scientific Literature	Bioorg. Med. Chem. Lett.	2001	CHEMBL3307574
CHEMBL597719		0	388.49	0	1.49	8	O=C(NCCc1cccs1)[C@H](O)[C@@H](O)C(=O)N1CCC[C@H]1c1ccccc1	Ki	'='	725.0	nM	6.14			UO_0000065	15.80	0.31	4.65	6.83	False	CHEMBL1065133	Inhibition of TACE	B	BAO_0000357	single protein format	None	None	None	None	None	CHEMBL3706	ADAM17	Homo sapiens	SINGLE PROTEIN	CHEMBL1157740	1	Scientific Literature	Bioorg. Med. Chem. Lett.	2010	None
CHEMBL607026		0	463.53	0	2.01	40	O=C(NCCc1nc(Cc2ccccc2)co1)[C@H](O)[C@@H](O)C(=O)N1CCCC1c1ccccc1	Ki	'='	461.0	nM	6.34			UO_0000065	13.67	0.25	4.33	5.47	False	CHEMBL1065133	Inhibition of TACE	B	BAO_0000357	single protein format	None	None	None	None	None	CHEMBL3706	ADAM17	Homo sapiens	SINGLE PROTEIN	CHEMBL1157740	1	Scientific Literature	Bioorg. Med. Chem. Lett.	2010	None
CHEMBL602943		0	549.55	2	5.15	46	O=C(NCc1cc(Cc2ccccc2Cl)cs1)[C@H](O)[C@@H](O)C(=S)N1CCCC1c1cccc(Cl)c1	Ki	'='	1520.0	nM	5.82			UO_0000065	10.59	0.23	0.67	7.99	False	CHEMBL1065133	Inhibition of TACE	B	BAO_0000357	single protein format	None	None	None	None	None	CHEMBL3706	ADAM17	Homo sapiens	SINGLE PROTEIN	CHEMBL1157740	1	Scientific Literature	Bioorg. Med. Chem. Lett.	2010	None
CHEMBL592295		0	376.48	0	0.83	14	CN(CCc1ccccc1)C(=O)[C@H](O)[C@@H](O)C(=O)NCCc1cccs1	Ki	'='	1280.0	nM	5.89			UO_0000065	15.65	0.31	5.06	6.56	False	CHEMBL1065133	Inhibition of TACE	B	BAO_0000357	single protein format	None	None	None	None	None	CHEMBL3706	ADAM17	Homo sapiens	SINGLE PROTEIN	CHEMBL1157740	1	Scientific Literature	Bioorg. Med. Chem. Lett.	2010	None
CHEMBL309311		0	476.60	0	3.19	59	CCCCOc1ccc(S(=O)(=O)C2(C(=O)NO)CCN(Cc3cccc(OC)c3)CC2)cc1	IC50	'='	272.0	nM	6.57			UO_0000065	13.78	0.27	3.38	6.24	False	CHEMBL812727	In vitro inhibitory activity against tumor necrosis factor alpha converting enzyme (TACE).	B	BAO_0000357	single protein format	None	None	None	None	None	CHEMBL3706	ADAM17	Homo sapiens	SINGLE PROTEIN	CHEMBL1145787	1	Scientific Literature	J. Med. Chem.	2003	None
CHEMBL79433		0	501.00	1	4.45	55	O=C(NO)C1(S(=O)(=O)c2ccc(Oc3ccc(Cl)cc3)cc2)CCN(Cc2ccccc2)CC1	IC50	'='	301.0	nM	6.52			UO_0000065	13.02	0.26	2.07	6.80	False	CHEMBL812727	In vitro inhibitory activity against tumor necrosis factor alpha converting enzyme (TACE).	B	BAO_0000357	single protein format	None	None	None	None	None	CHEMBL3706	ADAM17	Homo sapiens	SINGLE PROTEIN	CHEMBL1145787	1	Scientific Literature	J. Med. Chem.	2003	None
CHEMBL412279		0	419.48	0	2.92	79	CNC(=O)[C@@]1(Cc2ccc(OCc3cc(C)nc4ccccc34)cc2)C[C@@H]1C(=O)NO	Ki	'='	14.0	nM	7.85			UO_0000065	18.72	0.35	4.93	7.81	False	CHEMBL933411	Inhibition of human recombinant TACE	B	BAO_0000357	single protein format	Homo sapiens	None	None	None	None	CHEMBL3706	ADAM17	Homo sapiens	SINGLE PROTEIN	CHEMBL1141652	1	Scientific Literature	J. Med. Chem.	2008	None
CHEMBL148169		0	433.51	0	3.51	IK682	Cc1cc(COc2ccc([C@]3(C)CCN([C@H](C)C(=O)NO)C3=O)cc2)c2ccccc2n1	IC50	'='	350.0	nM	6.46			UO_0000065					False	CHEMBL820597	Inhibition of Tumor necrosis factor alpha secretion in LPS-stimulated human whole blood assay	F	BAO_0000221	tissue-based format	Homo sapiens	CHEMBL3638178	Blood	None	None	CHEMBL3706	ADAM17	Homo sapiens	SINGLE PROTEIN	CHEMBL1135609	1	Scientific Literature	J. Med. Chem.	2002	None
CHEMBL326221		0	477.54	0	1.91	5q	COC(=O)N1CCN(S(=O)(=O)c2ccc(OCc3ccccc3C)cc2)[C@@H](C(=O)NO)[C@@H]1C	IC50	'='	2000.0	nM	5.70			UO_0000065					False	CHEMBL701927	Inhibition of Tumor necrosis factor-alpha (TNF-alpha) release in human whole blood	F	BAO_0000221	tissue-based format	None	CHEMBL3638178	Blood	None	None	CHEMBL3706	ADAM17	Homo sapiens	SINGLE PROTEIN	CHEMBL1136235	1	Scientific Literature	Bioorg. Med. Chem. Lett.	2003	None
CHEMBL45035		0	393.46	0	2.89	51	COc1ccc(S(=O)(=O)C(CC(=O)NO)c2ccc(OC(C)C)cc2)cc1	Activity						Not Active						False	CHEMBL819939	Inhibitory activity against TACE	B	BAO_0000357	single protein format	None	None	None	None	None	CHEMBL3706	ADAM17	Homo sapiens	SINGLE PROTEIN	CHEMBL1133244	1	Scientific Literature	Bioorg. Med. Chem. Lett.	2000	None
CHEMBL306090		0	379.46	0	0.47	4	CNC(=O)[C@@H](NC(=O)[C@H](c1ccc(C)cc1)[C@H](CO)C(=O)NO)C(C)(C)C	Ki	'='	3.8	nM	8.42			UO_0000065	22.19	0.43	7.95	6.59	False	CHEMBL811885	Inhibitory potency against Tumor necrosis factor alpha converting enzyme (TACE)	B	BAO_0000357	single protein format	Homo sapiens	None	None	None	None	CHEMBL3706	ADAM17	Homo sapiens	SINGLE PROTEIN	CHEMBL1135424	1	Scientific Literature	J. Med. Chem.	2002	None
CHEMBL1779594		0	499.03	0	3.69	3	O=C(NCc1ccc(Cc2ccccc2)s1)[C@H](O)[C@@H](O)C(=O)N1CCC[C@@H]1c1cccc(Cl)c1	Ki	'='	20.0	nM	7.70			UO_0000065	15.43	0.31	4.01	8.57	False	CHEMBL1781453	Inhibition of TACE	B	BAO_0000357	single protein format	None	None	None	None	None	CHEMBL3706	ADAM17	Homo sapiens	SINGLE PROTEIN	CHEMBL1777681	1	Scientific Literature	Bioorg. Med. Chem. Lett.	2010	None
CHEMBL418476		0	462.55	0	3.48	2t	CCC[C@@H](C(=O)NO)[C@@]1(N)CCN(c2ccc(OCc3cc(C)nc4ccccc34)cc2)C1=O	IC50	'>'	10000.0	nM				UO_0000065					False	CHEMBL702320	Inhibition of TNF-alpha production from LPS stimulated human whole blood.	F	BAO_0000221	tissue-based format	Homo sapiens	CHEMBL3638178	Blood	None	None	CHEMBL3706	ADAM17	Homo sapiens	SINGLE PROTEIN	CHEMBL1136542	1	Scientific Literature	Bioorg. Med. Chem. Lett.	2003	None
CHEMBL77505		0	370.47	0	1.61	28	COc1ccc(S(=O)(=O)C2(C(=O)NO)CCN(C(C)(C)C)CC2)cc1	Inhibition	'='	9.0	%				UO_0000187					False	CHEMBL820584	Inhibition of Tumor necrosis factor alpha converting enzyme (TACE) at 10 uM	B	BAO_0000357	single protein format	None	None	None	None	None	CHEMBL3706	ADAM17	Homo sapiens	SINGLE PROTEIN	CHEMBL1145787	1	Scientific Literature	J. Med. Chem.	2003	None
CHEMBL1770816		0	498.61	0	1.94	34	CNc1nc([C@H]2CCCN2C(=O)[C@H](O)[C@@H](O)C(=O)N[C@H](C)c2ccc(-n3cccn3)cc2)c(C)s1	Ki	'='	2.0	nM	8.70			UO_0000065	17.45	0.34	6.76	6.56	False	CHEMBL1772062	Inhibition of TACE	B	BAO_0000357	single protein format	None	None	None	None	None	CHEMBL3706	ADAM17	Homo sapiens	SINGLE PROTEIN	CHEMBL1770127	1	Scientific Literature	Bioorg. Med. Chem. Lett.	2011	None
CHEMBL1770819		0	509.59	1	1.50	37	CNc1nc([C@H]2CCCN2C(=O)[C@H](O)[C@@H](O)C(=O)N[C@H](C)c2ccc(-n3cccn3)cc2)c(C#N)s1	Ki	'='	2.0	nM	8.70			UO_0000065	17.07	0.33	7.20	5.56	False	CHEMBL1772062	Inhibition of TACE	B	BAO_0000357	single protein format	None	None	None	None	None	CHEMBL3706	ADAM17	Homo sapiens	SINGLE PROTEIN	CHEMBL1770127	1	Scientific Literature	Bioorg. Med. Chem. Lett.	2011	None
CHEMBL1766912		0	479.99	0	1.91	9g	C[C@@H]1[C@H](c2ccccc2)[C@]1(NS(=O)(=O)N1CCN(c2ccc(Cl)cc2)C(CO)C1)C(=O)O	IC50						Not Determined						False	CHEMBL1768095	Inhibition of human recombinant TACE after 60 mins by fluorescence plate reader	B	BAO_0000357	single protein format	Homo sapiens	None	None	None	None	CHEMBL3706	ADAM17	Homo sapiens	SINGLE PROTEIN	CHEMBL1765003	1	Scientific Literature	J. Med. Chem.	2011	None
CHEMBL1767012		0	443.50	0	2.76	12i	C[C@@H]1[C@H](c2ccccc2)[C@]1(NS(=O)(=O)N1CCc2c([nH]c3cc(F)ccc23)C1)C(=O)O	IC50	'>'	10000.0	nM				UO_0000065					False	CHEMBL1768095	Inhibition of human recombinant TACE after 60 mins by fluorescence plate reader	B	BAO_0000357	single protein format	Homo sapiens	None	None	None	None	CHEMBL3706	ADAM17	Homo sapiens	SINGLE PROTEIN	CHEMBL1765003	1	Scientific Literature	J. Med. Chem.	2011	None
CHEMBL1767013		0	458.52	0	2.26	13a	C[C@H]1[C@@](NS(=O)(=O)N2CCn3c(nc4cc(F)ccc43)C2)(C(=O)O)[C@@]1(C)c1ccccc1	IC50	'>'	10000.0	nM				UO_0000065					False	CHEMBL1768095	Inhibition of human recombinant TACE after 60 mins by fluorescence plate reader	B	BAO_0000357	single protein format	Homo sapiens	None	None	None	None	CHEMBL3706	ADAM17	Homo sapiens	SINGLE PROTEIN	CHEMBL1765003	1	Scientific Literature	J. Med. Chem.	2011	None
CHEMBL1770631		0	480.95	0	2.56	3	C[C@@H](NC(=O)[C@H](O)[C@@H](O)C(=O)N1CC=C[C@@H]1c1cccc(Cl)c1)c1ccc(-n2cccn2)cc1	Ki	'='	0.5	nM	9.30			UO_0000065	19.34	0.37	6.74	8.64	False	CHEMBL1772062	Inhibition of TACE	B	BAO_0000357	single protein format	None	None	None	None	None	CHEMBL3706	ADAM17	Homo sapiens	SINGLE PROTEIN	CHEMBL1770127	1	Scientific Literature	Bioorg. Med. Chem. Lett.	2011	None
CHEMBL1770643		0	469.57	0	1.90	15	Cc1nc([C@H]2CCCN2C(=O)[C@H](O)[C@@H](O)C(=O)N[C@H](C)c2ccc(-n3cccn3)cc2)cs1	Ki	'='	10.0	nM	8.00			UO_0000065	17.04	0.33	6.10	6.63	False	CHEMBL1772062	Inhibition of TACE	B	BAO_0000357	single protein format	None	None	None	None	None	CHEMBL3706	ADAM17	Homo sapiens	SINGLE PROTEIN	CHEMBL1770127	1	Scientific Literature	Bioorg. Med. Chem. Lett.	2011	None
CHEMBL1766905		0	444.51	0	4.06	8e	C[C@@H]1[C@H](c2ccccc2)[C@]1(NS(=O)(=O)c1cc2[nH]c3ccc(F)cc3c2s1)C(=O)O	IC50	'='	1900.0	nM	5.72			UO_0000065	12.87	0.26	1.66	5.76	False	CHEMBL1768095	Inhibition of human recombinant TACE after 60 mins by fluorescence plate reader	B	BAO_0000357	single protein format	Homo sapiens	None	None	None	None	CHEMBL3706	ADAM17	Homo sapiens	SINGLE PROTEIN	CHEMBL1765003	1	Scientific Literature	J. Med. Chem.	2011	None
CHEMBL1766907		0	446.96	0	3.52	9b	C[C@@H]1[C@H](c2ccccc2)[C@]1(NS(=O)(=O)N1CC=C(c2ccc(Cl)cc2)CC1)C(=O)O	IC50	'>'	10000.0	nM				UO_0000065					False	CHEMBL1768095	Inhibition of human recombinant TACE after 60 mins by fluorescence plate reader	B	BAO_0000357	single protein format	Homo sapiens	None	None	None	None	CHEMBL3706	ADAM17	Homo sapiens	SINGLE PROTEIN	CHEMBL1765003	1	Scientific Literature	J. Med. Chem.	2011	None
CHEMBL1767014		0	458.52	0	2.10	13b	C[C@H]1[C@@](NS(=O)(=O)N2CCc3c(nc4cc(F)ccn34)C2)(C(=O)O)[C@@]1(C)c1ccccc1	IC50	'>'	10000.0	nM				UO_0000065					False	CHEMBL1768095	Inhibition of human recombinant TACE after 60 mins by fluorescence plate reader	B	BAO_0000357	single protein format	Homo sapiens	None	None	None	None	CHEMBL3706	ADAM17	Homo sapiens	SINGLE PROTEIN	CHEMBL1765003	1	Scientific Literature	J. Med. Chem.	2011	None
CHEMBL1770649		0	510.62	1	2.17	28	C[C@@H](NC(=O)[C@H](O)[C@@H](O)C(=O)N1CCC[C@@H]1c1csc(NC2CC2)n1)c1ccc(-n2cccn2)cc1	IC50	'='	3016.0	nM	5.52			UO_0000065	10.81	0.21	3.35	4.16	False	CHEMBL1772065	Inhibition of TACE by cell based assay	B	BAO_0000219	cell-based format	None	None	None	None	None	CHEMBL3706	ADAM17	Homo sapiens	SINGLE PROTEIN	CHEMBL1770127	1	Scientific Literature	Bioorg. Med. Chem. Lett.	2011	None
CHEMBL1770650		0	524.65	1	2.56	29	C[C@@H](NC(=O)[C@H](O)[C@@H](O)C(=O)N1CCC[C@@H]1c1csc(NC2CCC2)n1)c1ccc(-n2cccn2)cc1	IC50	'='	2153.0	nM	5.67			UO_0000065	10.80	0.21	3.11	4.27	False	CHEMBL1772065	Inhibition of TACE by cell based assay	B	BAO_0000219	cell-based format	None	None	None	None	None	CHEMBL3706	ADAM17	Homo sapiens	SINGLE PROTEIN	CHEMBL1770127	1	Scientific Literature	Bioorg. Med. Chem. Lett.	2011	None
CHEMBL1770653		0	498.61	0	1.66	32	C[C@@H](NC(=O)[C@H](O)[C@@H](O)C(=O)N1CCC[C@@H]1c1csc(N(C)C)n1)c1ccc(-n2cccn2)cc1	IC50						Not Determined						False	CHEMBL1772065	Inhibition of TACE by cell based assay	B	BAO_0000219	cell-based format	None	None	None	None	None	CHEMBL3706	ADAM17	Homo sapiens	SINGLE PROTEIN	CHEMBL1770127	1	Scientific Literature	Bioorg. Med. Chem. Lett.	2011	None
CHEMBL1738754		0	562.67	2	1.04	38	CNc1nc([C@H]2CCCN2C(=O)[C@H](O)[C@@H](O)C(=O)N[C@H](C)c2ccc(-n3cccn3)cc2)c(S(C)(=O)=O)s1	IC50	'='	720.0	nM	6.14			UO_0000065	10.92	0.22	5.10	3.68	False	CHEMBL1772065	Inhibition of TACE by cell based assay	B	BAO_0000219	cell-based format	None	None	None	None	None	CHEMBL3706	ADAM17	Homo sapiens	SINGLE PROTEIN	CHEMBL1770127	1	Scientific Literature	Bioorg. Med. Chem. Lett.	2011	None
CHEMBL1770821		0	512.64	1	2.27	40	CCNc1nc([C@H]2C[C@@H](C)CN2C(=O)[C@H](O)[C@@H](O)C(=O)N[C@H](C)c2ccc(-n3cccn3)cc2)cs1	IC50	'='	4040.0	nM	5.39			UO_0000065	10.52	0.20	3.12	4.07	False	CHEMBL1772065	Inhibition of TACE by cell based assay	B	BAO_0000219	cell-based format	None	None	None	None	None	CHEMBL3706	ADAM17	Homo sapiens	SINGLE PROTEIN	CHEMBL1770127	1	Scientific Literature	Bioorg. Med. Chem. Lett.	2011	None
CHEMBL1223224		0	497.49	0	2.37	46	Cn1nnnc1-c1ccccc1-c1ccc([C@]2(CN3Cc4ccc(F)cc4C3=O)NC(=O)NC2=O)cc1	Ki	'='	10.0	nM	8.00			UO_0000065	16.08	0.30	5.63	6.55	False	CHEMBL1227970	Inhibition of TACE assessed as inhibition of pro-TNFalpha peptide cleavage	B	BAO_0000357	single protein format	None	None	None	None	None	CHEMBL3706	ADAM17	Homo sapiens	SINGLE PROTEIN	CHEMBL1221258	1	Scientific Literature	Bioorg. Med. Chem. Lett.	2010	None
CHEMBL1222721		0	431.42	0	3.31	(+/-)-19	O=C1NC(=O)C(CN2Cc3ccc(F)cc3C2=O)(c2ccccc2Oc2ccccc2)N1	Ki	'='	29.0	nM	7.54			UO_0000065	17.47	0.32	4.23	8.59	False	CHEMBL1227970	Inhibition of TACE assessed as inhibition of pro-TNFalpha peptide cleavage	B	BAO_0000357	single protein format	None	None	None	None	None	CHEMBL3706	ADAM17	Homo sapiens	SINGLE PROTEIN	CHEMBL1221258	1	Scientific Literature	Bioorg. Med. Chem. Lett.	2010	None
CHEMBL1222723		0	461.91	0	3.71	21	COc1ccc2c(c1)C(=O)N(C[C@@]1(c3ccc(-c4ccc(Cl)cc4)cc3)NC(=O)NC1=O)C2	Ki	'='	2.0	nM	8.70			UO_0000065	18.83	0.36	4.99	9.91	False	CHEMBL1227970	Inhibition of TACE assessed as inhibition of pro-TNFalpha peptide cleavage	B	BAO_0000357	single protein format	None	None	None	None	None	CHEMBL3706	ADAM17	Homo sapiens	SINGLE PROTEIN	CHEMBL1221258	1	Scientific Literature	Bioorg. Med. Chem. Lett.	2010	None
CHEMBL28358		0	420.49	0	1.59	4j	Cc1ccccc1COc1ccc(S(=O)(=O)N2CC[C@H](O)C[C@@H]2C(=O)NO)cc1	IC50	'='	6.0	nM	8.22			UO_0000065	19.55	0.39	6.63	7.08	False	CHEMBL816559	Inhibitory concentration against recombinant tumor necrosis factor alpha converting enzyme	B	BAO_0000357	single protein format	None	None	None	None	None	CHEMBL3706	ADAM17	Homo sapiens	SINGLE PROTEIN	CHEMBL1135115	1	Scientific Literature	Bioorg. Med. Chem. Lett.	2002	None
CHEMBL109267		0	491.57	0	2.30	5s	CCOC(=O)N1CCN(S(=O)(=O)c2ccc(OCc3ccccc3C)cc2)[C@@H](C(=O)NO)[C@@H]1C	IC50	'='	28.0	nM	7.55			UO_0000065	15.36	0.30	5.25	6.02	False	CHEMBL873902	Inhibition of human recombinant tumor necrosis factor-alpha converting enzyme.	B	BAO_0000357	single protein format	None	None	None	None	None	CHEMBL3706	ADAM17	Homo sapiens	SINGLE PROTEIN	CHEMBL1136235	1	Scientific Literature	Bioorg. Med. Chem. Lett.	2003	None
CHEMBL282094		0	482.56	0	2.95	4p	O=C(NO)[C@H]1C[C@@H](O)CCN1S(=O)(=O)c1ccc(OCc2ccccc2-c2ccccc2)cc1	IC50	'>'	33000.0	nM				UO_0000065					False	CHEMBL701924	Inhibition of TNF-alpha release was determined in LPS-stimulated human whole blood assay	F	BAO_0000221	tissue-based format	Homo sapiens	CHEMBL3638178	Blood	None	None	CHEMBL3706	ADAM17	Homo sapiens	SINGLE PROTEIN	CHEMBL1135115	1	Scientific Literature	Bioorg. Med. Chem. Lett.	2002	None
CHEMBL76888		0	404.49	0	2.71	44	COc1ccc(S(=O)(=O)C(CC=C(C)C)(Cc2cccnc2)C(=O)NO)cc1	IC50	'='	203.0	nM	6.69			UO_0000065	16.55	0.33	3.98	6.34	False	CHEMBL813239	Inhibition of Tumor necrosis factor alpha converting enzyme	B	BAO_0000357	single protein format	None	None	None	None	None	CHEMBL3706	ADAM17	Homo sapiens	SINGLE PROTEIN	CHEMBL1145786	1	Scientific Literature	J. Med. Chem.	2003	None
CHEMBL1770647		0	512.64	1	2.41	26	CCCNc1nc([C@H]2CCCN2C(=O)[C@H](O)[C@@H](O)C(=O)N[C@H](C)c2ccc(-n3cccn3)cc2)cs1	Ki	'='	4.0	nM	8.40			UO_0000065	16.38	0.32	5.99	6.33	False	CHEMBL1772062	Inhibition of TACE	B	BAO_0000357	single protein format	None	None	None	None	None	CHEMBL3706	ADAM17	Homo sapiens	SINGLE PROTEIN	CHEMBL1770127	1	Scientific Literature	Bioorg. Med. Chem. Lett.	2011	None
CHEMBL369115		0	438.48	0	1.81	16	C[C@@]1(O)CCCN(S(=O)(=O)c2ccc(OCc3cccc(F)c3)cc2)[C@H]1C(=O)NO	IC50	'='	15.0	nM	7.82			UO_0000065					False	CHEMBL831580	Inhibitory concentration against TNF-alpha release in LPS treated whole blood	F	BAO_0000221	tissue-based format	Homo sapiens	CHEMBL3638178	Blood	None	None	CHEMBL3706	ADAM17	Homo sapiens	SINGLE PROTEIN	CHEMBL1139577	1	Scientific Literature	Bioorg. Med. Chem. Lett.	2005	None
CHEMBL1766899		0	433.51	0	2.48	7b	COc1cnn(-c2ccc(S(=O)(=O)N[C@@]3(C(=O)O)[C@H](C)[C@@H]3c3ccccc3)s2)c1	IC50	'='	1600.0	nM	5.80			UO_0000065	13.37	0.27	3.32	5.24	False	CHEMBL1768095	Inhibition of human recombinant TACE after 60 mins by fluorescence plate reader	B	BAO_0000357	single protein format	Homo sapiens	None	None	None	None	CHEMBL3706	ADAM17	Homo sapiens	SINGLE PROTEIN	CHEMBL1765003	1	Scientific Literature	J. Med. Chem.	2011	None
CHEMBL1766902		0	461.95	0	3.74	8b	C[C@@H]1[C@H](c2ccccc2)[C@]1(NS(=O)(=O)c1cc2nn3cc(Cl)ccc3c2s1)C(=O)O	IC50	'>'	10000.0	nM				UO_0000065					False	CHEMBL1768095	Inhibition of human recombinant TACE after 60 mins by fluorescence plate reader	B	BAO_0000357	single protein format	Homo sapiens	None	None	None	None	CHEMBL3706	ADAM17	Homo sapiens	SINGLE PROTEIN	CHEMBL1765003	1	Scientific Literature	J. Med. Chem.	2011	None
CHEMBL1766903		0	460.96	0	4.57	8c	C[C@@H]1[C@H](c2ccccc2)[C@]1(NS(=O)(=O)c1cc2[nH]c3cc(Cl)ccc3c2s1)C(=O)O	IC50	'='	3800.0	nM	5.42			UO_0000065	11.76	0.25	0.85	5.46	False	CHEMBL1768095	Inhibition of human recombinant TACE after 60 mins by fluorescence plate reader	B	BAO_0000357	single protein format	Homo sapiens	None	None	None	None	CHEMBL3706	ADAM17	Homo sapiens	SINGLE PROTEIN	CHEMBL1765003	1	Scientific Literature	J. Med. Chem.	2011	None
CHEMBL1766910		0	478.01	0	3.33	9e	CCC1CN(S(=O)(=O)N[C@@]2(C(=O)O)[C@H](C)[C@@H]2c2ccccc2)CCN1c1ccc(Cl)cc1	IC50						Not Determined						False	CHEMBL1768095	Inhibition of human recombinant TACE after 60 mins by fluorescence plate reader	B	BAO_0000357	single protein format	Homo sapiens	None	None	None	None	CHEMBL3706	ADAM17	Homo sapiens	SINGLE PROTEIN	CHEMBL1765003	1	Scientific Literature	J. Med. Chem.	2011	None
CHEMBL1767003		0	446.92	0	2.39	11e	C[C@@H]1[C@H](c2ccccc2)[C@]1(NS(=O)(=O)N1Cc2nc3cc(Cl)ccn3c2C1)C(=O)O	IC50	'>'	10000.0	nM				UO_0000065					False	CHEMBL1768095	Inhibition of human recombinant TACE after 60 mins by fluorescence plate reader	B	BAO_0000357	single protein format	Homo sapiens	None	None	None	None	CHEMBL3706	ADAM17	Homo sapiens	SINGLE PROTEIN	CHEMBL1765003	1	Scientific Literature	J. Med. Chem.	2011	None
CHEMBL1767008		0	440.53	0	2.25	12e	Cc1ccc2c(c1)nc1n2CCN(S(=O)(=O)N[C@@]2(C(=O)O)[C@H](C)[C@@H]2c2ccccc2)C1	IC50	'>'	10000.0	nM				UO_0000065					False	CHEMBL1768095	Inhibition of human recombinant TACE after 60 mins by fluorescence plate reader	B	BAO_0000357	single protein format	Homo sapiens	None	None	None	None	CHEMBL3706	ADAM17	Homo sapiens	SINGLE PROTEIN	CHEMBL1765003	1	Scientific Literature	J. Med. Chem.	2011	None
CHEMBL2143724		0	516.70	1	4.59	SID124755760	CCCCC[C@@H](C)N1C[C@@H](COCc2ccccc2)Oc2cc(N3CCC[C@H]3CO)ccc2S1(=O)=O	IC50	'>'	69520.0	nM			inactive	UO_0000065					False	CHEMBL3215171	PubChem BioAssay. QFRET-based biochemical high throughput dose response assay to identify exosite inhibitors of ADAM17. (Class of assay: confirmatory)	B	BAO_0000357	single protein format	None	None	None	None	None	CHEMBL3706	ADAM17	Homo sapiens	SINGLE PROTEIN	CHEMBL1201862	7	PubChem BioAssays			None
CHEMBL1223005		0	416.41	0	2.58	35	O=C1NC(=O)[C@](CN2Cc3ccc(F)cc3C2=O)(c2ccc(-c3cccnc3)cc2)N1	Ki	'='	1.0	nM	9.00			UO_0000065	21.61	0.40	6.42	9.85	False	CHEMBL1227970	Inhibition of TACE assessed as inhibition of pro-TNFalpha peptide cleavage	B	BAO_0000357	single protein format	None	None	None	None	None	CHEMBL3706	ADAM17	Homo sapiens	SINGLE PROTEIN	CHEMBL1221258	1	Scientific Literature	Bioorg. Med. Chem. Lett.	2010	None
CHEMBL75702		0	492.64	0	3.47	52	COc1ccc(S(=O)(=O)C(C)(Cc2ccc(OCCN(C(C)C)C(C)C)cc2)C(=O)NO)cc1	Inhibition	'='	31.0	%				UO_0000187					False	CHEMBL820590	Inhibition of Tumor necrosis factor alpha converting enzyme at 10 uM	B	BAO_0000357	single protein format	None	None	None	None	None	CHEMBL3706	ADAM17	Homo sapiens	SINGLE PROTEIN	CHEMBL1145786	1	Scientific Literature	J. Med. Chem.	2003	None
CHEMBL1361996		0	402.45	1	5.05	SID26658769	COc1ccc(-c2c[nH]nc2-c2ccc(OCc3ccccc3)cc2O)cc1OC	IC50	'>'	69534.0	nM			inactive	UO_0000065					False	CHEMBL3215275	PubChem BioAssay. Counterscreen for exosite inhibitors of ADAM10: QFRET-based biochemical high throughput dose response assay to identify inhibitors of ADAM17. (Class of assay: confirmatory)	B	BAO_0000357	single protein format	None	None	None	None	None	CHEMBL3706	ADAM17	Homo sapiens	SINGLE PROTEIN	CHEMBL1201862	7	PubChem BioAssays			None
CHEMBL1486739		0	385.47	1	5.16	SID24783996	COc1ccc(C(Nc2cc(C)ccn2)c2ccc3ccc(C)nc3c2O)cc1	IC50	'>'	69520.0	nM			inactive	UO_0000065					False	CHEMBL3215275	PubChem BioAssay. Counterscreen for exosite inhibitors of ADAM10: QFRET-based biochemical high throughput dose response assay to identify inhibitors of ADAM17. (Class of assay: confirmatory)	B	BAO_0000357	single protein format	None	None	None	None	None	CHEMBL3706	ADAM17	Homo sapiens	SINGLE PROTEIN	CHEMBL1201862	7	PubChem BioAssays			None
CHEMBL3196102		0	279.37	0	4.41	SID17411645	C(=C/c1ccccc1)\C=N\Nc1nc2ccccc2s1	IC50	'>'	69503.0	nM			inactive	UO_0000065					False	CHEMBL3215275	PubChem BioAssay. Counterscreen for exosite inhibitors of ADAM10: QFRET-based biochemical high throughput dose response assay to identify inhibitors of ADAM17. (Class of assay: confirmatory)	B	BAO_0000357	single protein format	None	None	None	None	None	CHEMBL3706	ADAM17	Homo sapiens	SINGLE PROTEIN	CHEMBL1201862	7	PubChem BioAssays			None
CHEMBL1505089		0	406.53	1	5.59	SID17514397	Cc1ccc(S(=O)(=O)Nc2ccc(-c3csc(-c4ccccc4)n3)cc2)cc1	IC50	'>'	69520.0	nM			inactive	UO_0000065					False	CHEMBL3215275	PubChem BioAssay. Counterscreen for exosite inhibitors of ADAM10: QFRET-based biochemical high throughput dose response assay to identify inhibitors of ADAM17. (Class of assay: confirmatory)	B	BAO_0000357	single protein format	None	None	None	None	None	CHEMBL3706	ADAM17	Homo sapiens	SINGLE PROTEIN	CHEMBL1201862	7	PubChem BioAssays			None
CHEMBL1395386		0	538.69	2	6.64	SID85148917	COC(=O)C1=C(c2ccccc2OCc2ccccc2)C[C@@H]2CC[C@H]1N2C(=O)NCc1ccc(C(C)(C)C)cc1	IC50	'>'	69501.0	nM			inactive	UO_0000065					False	CHEMBL3215275	PubChem BioAssay. Counterscreen for exosite inhibitors of ADAM10: QFRET-based biochemical high throughput dose response assay to identify inhibitors of ADAM17. (Class of assay: confirmatory)	B	BAO_0000357	single protein format	None	None	None	None	None	CHEMBL3706	ADAM17	Homo sapiens	SINGLE PROTEIN	CHEMBL1201862	7	PubChem BioAssays			None
CHEMBL1871600		0	537.46	2	5.96	SID103075706	CCc1nc2ccc(C(=O)Nc3ccc(OC)c(OC)c3)cn2c1N(CC)Cc1cccc(Br)c1	IC50	'>'	69534.0	nM			inactive	UO_0000065					False	CHEMBL3215275	PubChem BioAssay. Counterscreen for exosite inhibitors of ADAM10: QFRET-based biochemical high throughput dose response assay to identify inhibitors of ADAM17. (Class of assay: confirmatory)	B	BAO_0000357	single protein format	None	None	None	None	None	CHEMBL3706	ADAM17	Homo sapiens	SINGLE PROTEIN	CHEMBL1201862	7	PubChem BioAssays			None
CHEMBL3191864		0	390.44	0	4.05	SID49823943	COc1ccc(C(=O)N/N=C/c2ccc(OC)c(COc3ccccc3)c2)cc1	IC50	'>'	69520.0	nM			inactive	UO_0000065					False	CHEMBL3215275	PubChem BioAssay. Counterscreen for exosite inhibitors of ADAM10: QFRET-based biochemical high throughput dose response assay to identify inhibitors of ADAM17. (Class of assay: confirmatory)	B	BAO_0000357	single protein format	None	None	None	None	None	CHEMBL3706	ADAM17	Homo sapiens	SINGLE PROTEIN	CHEMBL1201862	7	PubChem BioAssays			None
CHEMBL1408161		0	457.58	0	4.41	SID22409790	COc1ccc(NS(=O)(=O)c2cc(NC(=O)c3cccs3)ccc2N2CCCC2)cc1	IC50	'>'	69520.0	nM			inactive	UO_0000065					False	CHEMBL3215171	PubChem BioAssay. QFRET-based biochemical high throughput dose response assay to identify exosite inhibitors of ADAM17. (Class of assay: confirmatory)	B	BAO_0000357	single protein format	None	None	None	None	None	CHEMBL3706	ADAM17	Homo sapiens	SINGLE PROTEIN	CHEMBL1201862	7	PubChem BioAssays			None
CHEMBL1498451		0	440.41	1	5.70	SID22407702	Cc1cccc(Nc2nnc(SCC(=O)c3ccc(Br)s3)s2)c1C	IC50	'>'	69513.0	nM			inactive	UO_0000065					False	CHEMBL3215171	PubChem BioAssay. QFRET-based biochemical high throughput dose response assay to identify exosite inhibitors of ADAM17. (Class of assay: confirmatory)	B	BAO_0000357	single protein format	None	None	None	None	None	CHEMBL3706	ADAM17	Homo sapiens	SINGLE PROTEIN	CHEMBL1201862	7	PubChem BioAssays			None
CHEMBL1721815		0	568.57	2	6.50	SID85148911	COC(=O)C1=C(c2ccc(F)cc2OCc2ccccc2)C[C@@H]2CC[C@H]1N2C(=O)NCc1cccc(C(F)(F)F)c1	IC50	'>'	69520.0	nM			inactive	UO_0000065					False	CHEMBL3215171	PubChem BioAssay. QFRET-based biochemical high throughput dose response assay to identify exosite inhibitors of ADAM17. (Class of assay: confirmatory)	B	BAO_0000357	single protein format	None	None	None	None	None	CHEMBL3706	ADAM17	Homo sapiens	SINGLE PROTEIN	CHEMBL1201862	7	PubChem BioAssays			None
CHEMBL98304		0	686.44	2	6.45	8d	O=C(c1ccccc1)[C@@H]1Cc2ccc(cc2)OCCCC[C@H](C(=O)NO)[C@@H](CCCc2cc(Br)cc(Br)c2)C(=O)N1	IC50	'='	87.0	nM	7.06			UO_0000065	10.29	0.24	0.61	6.74	True	CHEMBL813691	Inhibitory concentration against Tumor necrosis factor alpha converting enzyme	B	BAO_0000357	single protein format	None	None	None	None	None	CHEMBL3706	ADAM17	Homo sapiens	SINGLE PROTEIN	CHEMBL1133837	1	Scientific Literature	Bioorg. Med. Chem. Lett.	2001	None
CHEMBL3648891		0	474.56	0	-1.18	BDBM113574	CC#CCOc1ccc(S(=O)(=O)NC[C@@H](C(=O)NO)N2CCN(S(C)(=O)=O)CC2)cc1	IC50	'='	32.0	nM	7.50		411083	UO_0000065	15.79	0.33	8.67	5.16	False	CHEMBL3888616	Inhibition Assay: The TACE enzyme is an internal production (carried out according to the publication protein Eng Des Sel 2006, 19, 155-161) and is added so as to have a signal equivalent to 6 times the background noise in 2 h at 37° C. The reaction is carried out in 50 mM Tris buffered medium containing 4% glycerol, pH 7.4. The fluorescent substrate is MCA-Pro-Leu-Ala-Val-(Dpa)-Arg-Ser-Ser-Arg-N…	B	BAO_0000357	single protein format	None	None	None	None	None	CHEMBL3706	ADAM17	Homo sapiens	SINGLE PROTEIN	CHEMBL3886782	37	BindingDB Database		2016	None
CHEMBL289411		0	477.54	0	4.07	8o	COc1ccc(S(=O)(=O)N(Cc2ccccc2)c2c(C(=O)NO)cnc3c(C)cccc23)cc1	IC50	'='	627.0	nM	6.20			UO_0000065	12.99	0.25	2.13	5.70	False	CHEMBL813690	Inhibitory activity against TACE.	B	BAO_0000357	single protein format	None	None	None	None	None	CHEMBL3706	ADAM17	Homo sapiens	SINGLE PROTEIN	CHEMBL1136711	1	Scientific Literature	Bioorg. Med. Chem. Lett.	2003	None
CHEMBL288671		0	455.49	0	2.59	8w	CC#CCOc1ccc(S(=O)(=O)N(C)c2c(C(=O)NO)cnc3c(OC)cccc23)cc1	IC50	'='	17.0	nM	7.77			UO_0000065	17.06	0.33	5.18	6.58	True	CHEMBL813690	Inhibitory activity against TACE.	B	BAO_0000357	single protein format	None	None	None	None	None	CHEMBL3706	ADAM17	Homo sapiens	SINGLE PROTEIN	CHEMBL1136711	1	Scientific Literature	Bioorg. Med. Chem. Lett.	2003	None
CHEMBL336425		0	514.61	1	1.12	28a	CCC[C@@H]([C@@H](CC(C)C)C(=O)N[C@@H](CCC/N=C(/N)N[N+](=O)[O-])C(=O)Nc1nccs1)N(O)C=O	IC50	'='	4.3	nM	8.37			UO_0000065	16.26	0.33	7.25	4.08	False	CHEMBL810826	Inhibition of TACE using scintillation proximity assay (SPA)	B	BAO_0000357	single protein format	None	None	None	None	None	CHEMBL3706	ADAM17	Homo sapiens	SINGLE PROTEIN	CHEMBL1134293	1	Scientific Literature	J. Med. Chem.	2001	None
CHEMBL339381		0	601.80	1	1.92	28O	CC1CCC(C[C@@H](C(=O)N[C@@H](CCC/N=C(/N)NS(C)(=O)=O)C(=O)Nc2nccs2)[C@H](C(C)C)N(O)C=O)CC1	IC50	'='	14.0	nM	7.85			UO_0000065	13.05	0.27	5.93	4.00	False	CHEMBL810826	Inhibition of TACE using scintillation proximity assay (SPA)	B	BAO_0000357	single protein format	None	None	None	None	None	CHEMBL3706	ADAM17	Homo sapiens	SINGLE PROTEIN	CHEMBL1134293	1	Scientific Literature	J. Med. Chem.	2001	None
CHEMBL72511		0	395.46	0	0.17	5	CNC(=O)[C@@H](NC(=O)[C@H](c1ccc(OC)cc1)[C@H](CO)C(=O)NO)C(C)(C)C	Ki	'='	0.6	nM	9.22			UO_0000065	23.32	0.45	9.05	6.73	True	CHEMBL811885	Inhibitory potency against Tumor necrosis factor alpha converting enzyme (TACE)	B	BAO_0000357	single protein format	Homo sapiens	None	None	None	None	CHEMBL3706	ADAM17	Homo sapiens	SINGLE PROTEIN	CHEMBL1135424	1	Scientific Literature	J. Med. Chem.	2002	None
CHEMBL234224		0	473.45	0	3.48	20	O=C(N[C@@H]1CCOC[C@@H]1C(=O)NO)c1ccc(Cc2cc(C(F)(F)F)nc3ccccc23)cc1	IC50	'='	260.0	nM	6.58			UO_0000065	13.91	0.26	3.11	6.55	False	CHEMBL897360	Inhibition of TACE in human whole blood	B	BAO_0000221	tissue-based format	Homo sapiens	CHEMBL3638178	Blood	None	None	CHEMBL3706	ADAM17	Homo sapiens	SINGLE PROTEIN	CHEMBL1148859	1	Scientific Literature	Bioorg. Med. Chem. Lett.	2007	None
CHEMBL234032		0	433.51	0	3.31	16	Cc1cc(Cc2ccc(C(=O)NC3(CC(=O)NO)CCOCC3)cc2)c2ccccc2n1	IC50	'>'	3000.0	nM				UO_0000065					False	CHEMBL897360	Inhibition of TACE in human whole blood	B	BAO_0000221	tissue-based format	Homo sapiens	CHEMBL3638178	Blood	None	None	CHEMBL3706	ADAM17	Homo sapiens	SINGLE PROTEIN	CHEMBL1148859	1	Scientific Literature	Bioorg. Med. Chem. Lett.	2007	None
CHEMBL250907		0	471.60	0	1.22	13l	CC#CCNc1ccc(S(=O)(=O)CC2(C(=O)NO)CCCN(S(=O)(=O)C(C)C)C2)cc1	IC50	'='	18.0	nM	7.75			UO_0000065	16.42	0.34	6.52	5.83	False	CHEMBL888218	Inhibition of TACE by FRET assay	B	BAO_0000357	single protein format	None	None	None	None	None	CHEMBL3706	ADAM17	Homo sapiens	SINGLE PROTEIN	CHEMBL1140008	1	Scientific Literature	Bioorg. Med. Chem. Lett.	2007	None
CHEMBL250297		0	466.56	0	2.39	12d	CC#CCOc1ccc(S(=O)(=O)CC2(C(=O)NO)CCCN(C(=O)OC(C)(C)C)C2)cc1	IC50	'='	15.0	nM	7.82			UO_0000065	16.77	0.33	5.43	6.40	False	CHEMBL888218	Inhibition of TACE by FRET assay	B	BAO_0000357	single protein format	None	None	None	None	None	CHEMBL3706	ADAM17	Homo sapiens	SINGLE PROTEIN	CHEMBL1140008	1	Scientific Literature	Bioorg. Med. Chem. Lett.	2007	None
CHEMBL489100		0	476.58	0	3.43	1, BMS-561392	Cc1cc(COc2ccc([C@]3(N)CCN([C@H](CC(C)C)C(=O)NO)C3=O)cc2)c2ccccc2n1	IC50	'='	12.0	nM	7.92			UO_0000065	16.62	0.31	4.49	6.73	False	CHEMBL3222370	Inhibition of human catalytic domain of TACE assessed as inhibit the cleavage of the substrate by fluorescence-based FRET assay	B	BAO_0000357	single protein format	Homo sapiens	None	None	None	None	CHEMBL3706	ADAM17	Homo sapiens	SINGLE PROTEIN	CHEMBL3217463	1	Scientific Literature	MedChemComm	2011	None
CHEMBL430664		0	557.63	1	4.09	8i	COc1ccc(S(=O)(=O)N2Cc3ccccc3N(C(=O)c3ccc(-c4ccccc4)cc3)CC2C(=O)NO)cc1	IC50	'='	199.0	nM	6.70			UO_0000065	12.02	0.23	2.61	5.76	False	CHEMBL805973	Concentration required in vitro to inhibit TNF-alpha converting enzyme (TACE)	B	BAO_0000357	single protein format	None	None	None	None	None	CHEMBL3706	ADAM17	Homo sapiens	SINGLE PROTEIN	CHEMBL1135203	1	Scientific Literature	Bioorg. Med. Chem. Lett.	2002	None
CHEMBL310324		0	370.47	0	1.61	29	CCCCN1CCC(C(=O)NO)(S(=O)(=O)c2ccc(OC)cc2)CC1	Inhibition	'='	15.0	%				UO_0000187					False	CHEMBL820584	Inhibition of Tumor necrosis factor alpha converting enzyme (TACE) at 10 uM	B	BAO_0000357	single protein format	None	None	None	None	None	CHEMBL3706	ADAM17	Homo sapiens	SINGLE PROTEIN	CHEMBL1145787	1	Scientific Literature	J. Med. Chem.	2003	None
CHEMBL431226		0	540.64	1	4.05	10b	Cc1cc(COc2ccc(S(=O)(=O)CC(C3CCC4(CC3)OCCO4)N(O)C=O)cc2)c2ccccc2n1	IC50	'='	15.0	nM	7.82			UO_0000065	14.47	0.28	3.77	6.79	False	CHEMBL820591	Inhibition of Tumor necrosis factor alpha converting enzyme	B	BAO_0000357	single protein format	None	None	None	None	None	CHEMBL3706	ADAM17	Homo sapiens	SINGLE PROTEIN	CHEMBL1146763	1	Scientific Literature	Bioorg. Med. Chem. Lett.	2004	None
CHEMBL19279		0	467.34	0	3.10	4f	C#CC(C)Oc1ccc(S(=O)(=O)N(C)c2c(C)cc(Br)cc2C(=O)NO)cc1	IC50	'='	122.0	nM	6.91			UO_0000065	14.79	0.34	3.81	7.21	False	CHEMBL813238	Inhibition of Tumor necrosis factor alpha converting enzyme	B	BAO_0000357	single protein format	Homo sapiens	None	None	None	None	CHEMBL3706	ADAM17	Homo sapiens	SINGLE PROTEIN	CHEMBL1135289	1	Scientific Literature	Bioorg. Med. Chem. Lett.	2002	None
CHEMBL289604		0	578.57	2	5.83	8s	O=C(NO)c1cnc2cc(C(F)(F)F)ccc2c1N(Cc1cccnc1)S(=O)(=O)c1ccc(-c2ccccc2)cc1	IC50	'='	124.0	nM	6.91			UO_0000065	11.94	0.23	1.08	6.14	False	CHEMBL813690	Inhibitory activity against TACE.	B	BAO_0000357	single protein format	None	None	None	None	None	CHEMBL3706	ADAM17	Homo sapiens	SINGLE PROTEIN	CHEMBL1136711	1	Scientific Literature	Bioorg. Med. Chem. Lett.	2003	None
CHEMBL301303		0	422.42	0	1.70	63	C[C@H](C(=O)NO)N1CCNc2cc(Oc3ccc([N+](=O)[O-])cc3)ccc2S1(=O)=O	IC50	'='	1200.0	nM	5.92			UO_0000065					False	CHEMBL756138	Ability to suppress the formation of TNF-aplha in human peripheral blood mononuclear cell assay(PBMC)	F	BAO_0000019	assay format	None	None	None	None	None	CHEMBL3706	ADAM17	Homo sapiens	SINGLE PROTEIN	CHEMBL1145029	1	Scientific Literature	J. Med. Chem.	2003	None
CHEMBL97898		0	449.49	0	0.75	8f	COCC(=O)N1CC(C(=O)NO)N(S(=O)(=O)c2ccc(OC)cc2)Cc2ccccc21	IC50	'='	95.0	nM	7.02			UO_0000065	15.62	0.31	6.27	5.60	False	CHEMBL805973	Concentration required in vitro to inhibit TNF-alpha converting enzyme (TACE)	B	BAO_0000357	single protein format	None	None	None	None	None	CHEMBL3706	ADAM17	Homo sapiens	SINGLE PROTEIN	CHEMBL1135203	1	Scientific Literature	Bioorg. Med. Chem. Lett.	2002	None
CHEMBL358129		0	549.49	1	1.54	3k	CNC(=O)[C@@H](NC(=O)[C@H](CC(C)C)[C@H](NS(=O)(=O)c1ccc(Br)cc1)C(=O)NO)C(C)(C)C	IC50	'='	4400.0	nM	5.36			UO_0000065					False	CHEMBL819949	Inhibition of TNF(tumor necrosis factor) in human blood	F	BAO_0000019	assay format	None	None	None	None	None	CHEMBL3706	ADAM17	Homo sapiens	SINGLE PROTEIN	CHEMBL1132484	1	Scientific Literature	J. Med. Chem.	1999	None
CHEMBL3770935		0	411.51	0	0.11	3	Cc1cc(C#N)ccc1N1CCN(S(=O)(=O)N2CSC[C@@H]2C(=O)NO)CC1	IC50	'='	10000.0	nM	5.00			UO_0000065	12.15	0.25	4.89	4.27	False	CHEMBL3773919	Inhibition of ADAM-17 in human KM-H2 cells assessed as reduction in pervanadate-induced soluble ALCAM shedding after 24 hrs by ELISA	B	BAO_0000219	cell-based format	Homo sapiens	None	None	KM-H2	None	CHEMBL3706	ADAM17	Homo sapiens	SINGLE PROTEIN	CHEMBL3769331	1	Scientific Literature	Eur. J. Med. Chem.	2016	CHEMBL3308204
CHEMBL439330		0	393.44	0	0.02	4	CNC(=O)[C@@H]1CCCCN1C(=O)[C@H](c1ccc(OC)cc1)[C@H](CO)C(=O)NO	IC50	'>'	10000.0	nM				UO_0000065					False	CHEMBL870009	Inhibition of LPS/interferon gamma-stimulated TNFalpha release from HPBMC	F	BAO_0000019	assay format	Homo sapiens	None	None	None	None	CHEMBL3706	ADAM17	Homo sapiens	SINGLE PROTEIN	CHEMBL1147690	1	Scientific Literature	Bioorg. Med. Chem. Lett.	2006	None
CHEMBL204627		0	532.64	1	4.01	7e	Cc1cc(COc2ccc(C(=O)NCC3(C(=O)NO)CCN(C(=O)C(C)(C)C)CC3)cc2)c2ccccc2n1	IC50	'>'	3000.0	nM				UO_0000065					False	CHEMBL865120	Inhibition of LPS-stimulated TNFalpha production in human whole blood	F	BAO_0000221	tissue-based format	Homo sapiens	CHEMBL3638178	Blood	None	None	CHEMBL3706	ADAM17	Homo sapiens	SINGLE PROTEIN	CHEMBL1147697	1	Scientific Literature	Bioorg. Med. Chem. Lett.	2006	None
CHEMBL206254		0	526.62	1	2.54	12x	Cc1cc(COc2ccc(C(=O)NC3(CC(=O)NO)CCN(S(C)(=O)=O)CC3)cc2)c2ccccc2n1	IC50	'='	54.0	nM	7.27			UO_0000065					False	CHEMBL865120	Inhibition of LPS-stimulated TNFalpha production in human whole blood	F	BAO_0000221	tissue-based format	Homo sapiens	CHEMBL3638178	Blood	None	None	CHEMBL3706	ADAM17	Homo sapiens	SINGLE PROTEIN	CHEMBL1147697	1	Scientific Literature	Bioorg. Med. Chem. Lett.	2006	None
CHEMBL379287		0	465.57	0	1.91	17x	CC#CCOc1ccc(S(=O)(=O)CC2(C(=O)NO)CCN(C(=O)N(CC)CC)CC2)cc1	IC50	'='	1.4	nM	8.85			UO_0000065	19.02	0.38	6.94	7.62	False	CHEMBL868588	Inhibition of TACE by FRET assay	B	BAO_0000357	single protein format	Homo sapiens	None	None	None	None	CHEMBL3706	ADAM17	Homo sapiens	SINGLE PROTEIN	CHEMBL1138965	1	Scientific Literature	Bioorg. Med. Chem. Lett.	2006	None
CHEMBL211274		0	482.56	0	-0.03	17j	CC#CCOc1ccc(S(=O)(=O)CC2(C(=O)NO)CCN(C(=O)C(C)(CO)CO)CC2)cc1	IC50	'='	2.2	nM	8.66			UO_0000065	17.94	0.36	8.69	5.64	False	CHEMBL868588	Inhibition of TACE by FRET assay	B	BAO_0000357	single protein format	Homo sapiens	None	None	None	None	CHEMBL3706	ADAM17	Homo sapiens	SINGLE PROTEIN	CHEMBL1138965	1	Scientific Literature	Bioorg. Med. Chem. Lett.	2006	None
CHEMBL330468		0	612.73	1	4.00	54k	CC(C)C[C@H]1C(=O)N[C@H](C(=O)NCC(=O)Nc2cccc3c2Cc2ccccc2-3)Cc2ccc(cc2)OCCC[C@@H]1C(=O)NO	IC50	'='	930.0	nM	6.03			UO_0000065					False	CHEMBL702337	Inhibition of LPS-stimulated TNF-alpha release in human whole blood	F	BAO_0000221	tissue-based format	Homo sapiens	CHEMBL3638178	Blood	None	None	CHEMBL3706	ADAM17	Homo sapiens	SINGLE PROTEIN	CHEMBL1134554	1	Scientific Literature	J. Med. Chem.	2001	None
CHEMBL181317		0	445.52	0	-0.38	9g	CC#CCOc1ccc(S(=O)(=O)N2CCCN(S(C)(=O)=O)CC2C(=O)NO)cc1	IC50	'='	5.0	nM	8.30			UO_0000065	18.63	0.39	8.68	6.23	False	CHEMBL833550	Inhibitory concentration against TNF-alpha converting enzyme at 1 uM	B	BAO_0000357	single protein format	None	None	None	None	None	CHEMBL3706	ADAM17	Homo sapiens	SINGLE PROTEIN	CHEMBL1140260	1	Scientific Literature	Bioorg. Med. Chem. Lett.	2005	None
CHEMBL185159		0	509.63	1	3.53	2d	C=CCN1CCC(C(=O)NO)C(CS(=O)(=O)c2ccc(OCc3cc(C)nc4ccccc34)cc2)C1	IC50	'='	160.0	nM	6.80			UO_0000065					False	CHEMBL835217	Effect on TNF-Alpha release in LPS-stimulated human whole blood assay	F	BAO_0000221	tissue-based format	Homo sapiens	CHEMBL3638178	Blood	None	None	CHEMBL3706	ADAM17	Homo sapiens	SINGLE PROTEIN	CHEMBL1137180	1	Scientific Literature	Bioorg. Med. Chem. Lett.	2004	None
CHEMBL184168		0	500.58	1	1.24	3l	CC#CCOc1ccc(S(=O)(=O)N2Cc3ccc(CNC)cc3N(C(C)=O)CC2C(=O)NO)cc1	IC50	'='	14.0	nM	7.85			UO_0000065	15.69	0.31	6.61	6.12	False	CHEMBL829519	Inhibitory activity against Tumor necrosis factor alpha converting enzyme	B	BAO_0000357	single protein format	Homo sapiens	None	None	None	None	CHEMBL3706	ADAM17	Homo sapiens	SINGLE PROTEIN	CHEMBL1137145	1	Scientific Literature	Bioorg. Med. Chem. Lett.	2004	None
CHEMBL363732		0	539.70	1	4.67	9e	CCCCCN1CCC(CC(=O)NO)(CS(=O)(=O)c2ccc(OCc3cc(C)nc4ccccc34)cc2)C1	IC50	'='	418.0	nM	6.38			UO_0000065					False	CHEMBL835217	Effect on TNF-Alpha release in LPS-stimulated human whole blood assay	F	BAO_0000221	tissue-based format	Homo sapiens	CHEMBL3638178	Blood	None	None	CHEMBL3706	ADAM17	Homo sapiens	SINGLE PROTEIN	CHEMBL1137180	1	Scientific Literature	Bioorg. Med. Chem. Lett.	2004	None
CHEMBL109267		0	491.57	0	2.30	5s	CCOC(=O)N1CCN(S(=O)(=O)c2ccc(OCc3ccccc3C)cc2)[C@@H](C(=O)NO)[C@@H]1C	IC50	'='	3000.0	nM	5.52			UO_0000065					False	CHEMBL701927	Inhibition of Tumor necrosis factor-alpha (TNF-alpha) release in human whole blood	F	BAO_0000221	tissue-based format	None	CHEMBL3638178	Blood	None	None	CHEMBL3706	ADAM17	Homo sapiens	SINGLE PROTEIN	CHEMBL1136235	1	Scientific Literature	Bioorg. Med. Chem. Lett.	2003	None
CHEMBL1892953		0	210.62	0	1.22	SID47198298	O=C1NC(=O)C(c2ccc(Cl)cc2)N1	IC50	'>'	69386.0	nM			inactive	UO_0000065					False	CHEMBL3215171	PubChem BioAssay. QFRET-based biochemical high throughput dose response assay to identify exosite inhibitors of ADAM17. (Class of assay: confirmatory)	B	BAO_0000357	single protein format	None	None	None	None	None	CHEMBL3706	ADAM17	Homo sapiens	SINGLE PROTEIN	CHEMBL1201862	7	PubChem BioAssays			None
CHEMBL206481		0	505.64	1	0.40	5w	CC#CCOc1ccc(S(=O)(=O)N2C[C@H](CNS(C)(=O)=O)SC(C)(C)[C@@H]2C(=O)NO)cc1	IC50	'='	11.0	nM	7.96			UO_0000065	15.74	0.34	7.56	5.60	False	CHEMBL867735	Inhibition of TACE	B	BAO_0000357	single protein format	Homo sapiens	None	None	None	None	CHEMBL3706	ADAM17	Homo sapiens	SINGLE PROTEIN	CHEMBL1139018	1	Scientific Literature	Bioorg. Med. Chem. Lett.	2006	None
CHEMBL206298		0	440.59	0	2.65	5f	CCCCC#CCOc1ccc(S(=O)(=O)N2CCSC(C)(C)[C@@H]2C(=O)NO)cc1	IC50	'='	23.0	nM	7.64			UO_0000065	17.34	0.36	4.99	7.96	False	CHEMBL867735	Inhibition of TACE	B	BAO_0000357	single protein format	Homo sapiens	None	None	None	None	CHEMBL3706	ADAM17	Homo sapiens	SINGLE PROTEIN	CHEMBL1139018	1	Scientific Literature	Bioorg. Med. Chem. Lett.	2006	None
CHEMBL3593551		0	669.91	1	4.44	19	CCC[C@H]1CNC(=O)C(=O)N1C[C@@H]1CCCN1C[C@@H](CC1CCCCC1)N1C[C@H](Cc2ccccc2)N(CCc2ccccc2)C(=O)C1=O	Inhibition	'='	38.0	%				UO_0000187					False	CHEMBL3595832	Inhibition of ADAM17 in human EAhy926 cells assessed as inhibition of neprilysin shedding at 15 uM relative to control	B	BAO_0000219	cell-based format	Homo sapiens	None	None	EAhy926	None	CHEMBL3706	ADAM17	Homo sapiens	SINGLE PROTEIN	CHEMBL3593206	1	Scientific Literature	J. Med. Chem.	2015	None
CHEMBL286718		0	446.59	0	3.53	12m	CC(C)C[C@@H](C(=O)N[C@H](C(=O)Nc1ccccn1)C(C)(C)C)[C@@H](C(=O)NO)C1CCCC1	Activity	'='	1160.0										False	CHEMBL817442	TNF-alpha convertase activity following phorbol 12-myristate 13-acetate (PMA) stimulation of U937 cells	B	BAO_0000219	cell-based format	Homo sapiens	None	None	U-937	None	CHEMBL3706	ADAM17	Homo sapiens	SINGLE PROTEIN	CHEMBL1131344	1	Scientific Literature	Bioorg. Med. Chem. Lett.	1998	CHEMBL3308006
CHEMBL3187263		0	417.53	1	5.61	SID136947077	Cc1ccc(OCc2nnc(SC/C=C/c3ccccc3)n2Cc2ccco2)cc1	IC50	'>'	69562.0	nM			inactive	UO_0000065					False	CHEMBL3215171	PubChem BioAssay. QFRET-based biochemical high throughput dose response assay to identify exosite inhibitors of ADAM17. (Class of assay: confirmatory)	B	BAO_0000357	single protein format	None	None	None	None	None	CHEMBL3706	ADAM17	Homo sapiens	SINGLE PROTEIN	CHEMBL1201862	7	PubChem BioAssays			None
CHEMBL1726848		0	399.45	1	5.16	SID87345620	COc1cccc(C(=O)c2c(-c3ccccc3)ncc3cc(OC)c(OC)cc23)c1	IC50	'>'	69424.0	nM			inactive	UO_0000065					False	CHEMBL3215171	PubChem BioAssay. QFRET-based biochemical high throughput dose response assay to identify exosite inhibitors of ADAM17. (Class of assay: confirmatory)	B	BAO_0000357	single protein format	None	None	None	None	None	CHEMBL3706	ADAM17	Homo sapiens	SINGLE PROTEIN	CHEMBL1201862	7	PubChem BioAssays			None
CHEMBL1449661		0	534.62	2	5.29	SID22402773	CC(=O)c1cccc(NC(=O)C(OC(=O)c2ccccc2NS(=O)(=O)c2cccs2)c2ccccc2)c1	IC50	'>'	69534.0	nM			inactive	UO_0000065					False	CHEMBL3215171	PubChem BioAssay. QFRET-based biochemical high throughput dose response assay to identify exosite inhibitors of ADAM17. (Class of assay: confirmatory)	B	BAO_0000357	single protein format	None	None	None	None	None	CHEMBL3706	ADAM17	Homo sapiens	SINGLE PROTEIN	CHEMBL1201862	7	PubChem BioAssays			None
CHEMBL3188725		0	698.75	2	3.62	SID134215722	CCOC(=O)C1=C(C(=O)OCC)C2N(Cc3ccc(C#N)cc3)c3ccccc3[C@@]23C[C@@H](C(=O)OC)N(S(=O)(=O)c2ccc(OC)cc2)C3=N1	IC50	'>'	69505.0	nM			inactive	UO_0000065					False	CHEMBL3215171	PubChem BioAssay. QFRET-based biochemical high throughput dose response assay to identify exosite inhibitors of ADAM17. (Class of assay: confirmatory)	B	BAO_0000357	single protein format	None	None	None	None	None	CHEMBL3706	ADAM17	Homo sapiens	SINGLE PROTEIN	CHEMBL1201862	7	PubChem BioAssays			None
CHEMBL436112		0	434.31	0	1.32	7	CC#CCOc1ccc(S(=O)(=O)NC(COCCBr)C(=O)OC)cc1	Inhibition												False	CHEMBL873712	Inhibitory activity against TACE[ADAM metallopeptidase domain 17] in isolated enzyme assay	B	BAO_0000357	single protein format	Homo sapiens	None	None	None	None	CHEMBL3706	ADAM17	Homo sapiens	SINGLE PROTEIN	CHEMBL1141066	1	Scientific Literature	Bioorg. Med. Chem. Lett.	2005	None
CHEMBL1315135		0	383.56	1	5.57	SID81066765	COc1ccc(S[C@@H](CCN2CC[C@H](C)CCC2=O)c2ccccc2)cc1	IC50	'>'	69520.0	nM			inactive	UO_0000065					False	CHEMBL3215171	PubChem BioAssay. QFRET-based biochemical high throughput dose response assay to identify exosite inhibitors of ADAM17. (Class of assay: confirmatory)	B	BAO_0000357	single protein format	None	None	None	None	None	CHEMBL3706	ADAM17	Homo sapiens	SINGLE PROTEIN	CHEMBL1201862	7	PubChem BioAssays			None
CHEMBL1702964		0	431.32	0	3.78	SID89855497	O=C(NN=Cc1ccc(N(CCCl)CCCl)cc1)C(=O)c1c[nH]c2ccccc12	IC50	'>'	69483.0	nM			inactive	UO_0000065					False	CHEMBL3215171	PubChem BioAssay. QFRET-based biochemical high throughput dose response assay to identify exosite inhibitors of ADAM17. (Class of assay: confirmatory)	B	BAO_0000357	single protein format	None	None	None	None	None	CHEMBL3706	ADAM17	Homo sapiens	SINGLE PROTEIN	CHEMBL1201862	7	PubChem BioAssays			None
CHEMBL1423469		0	419.48	0	1.93	SID4251778	Cc1nc2ccc(S(=O)(=O)NCC(=O)NCc3ccc4c(c3)OCO4)cc2s1	IC50	'>'	69534.0	nM			inactive	UO_0000065					False	CHEMBL3215171	PubChem BioAssay. QFRET-based biochemical high throughput dose response assay to identify exosite inhibitors of ADAM17. (Class of assay: confirmatory)	B	BAO_0000357	single protein format	None	None	None	None	None	CHEMBL3706	ADAM17	Homo sapiens	SINGLE PROTEIN	CHEMBL1201862	7	PubChem BioAssays			None
CHEMBL3188587		0	533.70	2	7.02	SID136947461	CC(=NNC(=O)CSc1nnc(-c2ccc(C(C)(C)C)cc2)n1-c1ccccc1)c1cccc2ccccc12	IC50	'>'	69513.0	nM			inactive	UO_0000065					False	CHEMBL3215171	PubChem BioAssay. QFRET-based biochemical high throughput dose response assay to identify exosite inhibitors of ADAM17. (Class of assay: confirmatory)	B	BAO_0000357	single protein format	None	None	None	None	None	CHEMBL3706	ADAM17	Homo sapiens	SINGLE PROTEIN	CHEMBL1201862	7	PubChem BioAssays			None
CHEMBL3221864		0	520.63	1	3.31	11p	COCCc1cc(COc2ccc([C@]3(N)CCN([C@H](CC(C)C)C(=O)NO)C3=O)cc2)c2ccccc2n1	Ratio IC50	'>'	500.0										False	CHEMBL3222384	Ratio of IC50 for human catalytic domain of TACE to IC50 for MMP7 (unknown origin)	B	BAO_0000357	single protein format	Homo sapiens	None	None	None	None	CHEMBL3706	ADAM17	Homo sapiens	SINGLE PROTEIN	CHEMBL3217463	1	Scientific Literature	MedChemComm	2011	None
CHEMBL66181		0	398.53	0	2.51	13g	CC(C)C[C@H](NC(=O)[C@H](CC(C)C)[C@H](C)N(O)C=O)C(=O)Nc1nccs1	Ki	'='	55.0	nM	7.26			UO_0000065	18.22	0.37	4.75	6.50	False	CHEMBL820586	Inhibition of Tumor necrosis factor alpha converting enzyme	B	BAO_0000357	single protein format	None	None	None	None	None	CHEMBL3706	ADAM17	Homo sapiens	SINGLE PROTEIN	CHEMBL1133910	1	Scientific Literature	Bioorg. Med. Chem. Lett.	2001	None
CHEMBL514138	CGS-27023A	0	429.93	0	1.81	CGS-27023A	COc1ccc(S(=O)(=O)N(Cc2cccnc2)[C@@H](C(=O)NO)C(C)C)cc1.Cl	IC50	'='	231.0	nM	6.64			UO_0000065	16.87	0.34	4.83	6.10	True	CHEMBL805974	In vitro inhibition of TNF-alpha converting enzyme (TACE)	B	BAO_0000357	single protein format	None	None	None	None	None	CHEMBL3706	ADAM17	Homo sapiens	SINGLE PROTEIN	CHEMBL1133916	1	Scientific Literature	Bioorg. Med. Chem. Lett.	2001	None
CHEMBL89374		0	576.74	1	2.64	55f	CCCCCC[C@H]1C(=O)N[C@H](C(=O)N[C@H](COC(C)(C)C)C(=O)NC)Cc2ccc(cc2)OCCC[C@@H]1C(=O)NO	IC50	'='	300.0	nM	6.52			UO_0000065					False	CHEMBL702337	Inhibition of LPS-stimulated TNF-alpha release in human whole blood	F	BAO_0000221	tissue-based format	Homo sapiens	CHEMBL3638178	Blood	None	None	CHEMBL3706	ADAM17	Homo sapiens	SINGLE PROTEIN	CHEMBL1134554	1	Scientific Literature	J. Med. Chem.	2001	None
CHEMBL180047		0	416.48	0	-0.23	25	CC#CCOc1ccc(S(=O)(=O)N2CCCS(=O)(=O)CC2C(=O)NO)cc1	IC50	'='	28.0	nM	7.55			UO_0000065	18.13	0.38	7.78	5.81	False	CHEMBL833550	Inhibitory concentration against TNF-alpha converting enzyme at 1 uM	B	BAO_0000357	single protein format	None	None	None	None	None	CHEMBL3706	ADAM17	Homo sapiens	SINGLE PROTEIN	CHEMBL1140260	1	Scientific Literature	Bioorg. Med. Chem. Lett.	2005	None
CHEMBL110901		0	497.60	0	1.10	5l	Cc1ccccc1COc1ccc(S(=O)(=O)N2CCN(S(C)(=O)=O)[C@@H](C)[C@@H]2C(=O)NO)cc1	IC50	'='	6.0	nM	8.22			UO_0000065	16.52	0.34	7.12	6.17	False	CHEMBL873902	Inhibition of human recombinant tumor necrosis factor-alpha converting enzyme.	B	BAO_0000357	single protein format	None	None	None	None	None	CHEMBL3706	ADAM17	Homo sapiens	SINGLE PROTEIN	CHEMBL1136235	1	Scientific Literature	Bioorg. Med. Chem. Lett.	2003	None
CHEMBL76297		0	365.43	0	0.16	3	CNC(=O)[C@@H](NC(=O)[C@H](c1ccccc1)[C@H](CO)C(=O)NO)C(C)(C)C	Ki	'='	4.9	nM	8.31			UO_0000065	22.74	0.44	8.15	6.50	False	CHEMBL811885	Inhibitory potency against Tumor necrosis factor alpha converting enzyme (TACE)	B	BAO_0000357	single protein format	Homo sapiens	None	None	None	None	CHEMBL3706	ADAM17	Homo sapiens	SINGLE PROTEIN	CHEMBL1135424	1	Scientific Literature	J. Med. Chem.	2002	None
CHEMBL3198383		0	475.51	0	4.11	SID14741970	O=C(NC(C(=O)N/N=C/c1cccc2ccccc12)c1nnc(O)c2ccccc12)c1ccccc1	IC50	'>'	69473.0	nM			inactive	UO_0000065					False	CHEMBL3215275	PubChem BioAssay. Counterscreen for exosite inhibitors of ADAM10: QFRET-based biochemical high throughput dose response assay to identify inhibitors of ADAM17. (Class of assay: confirmatory)	B	BAO_0000357	single protein format	None	None	None	None	None	CHEMBL3706	ADAM17	Homo sapiens	SINGLE PROTEIN	CHEMBL1201862	7	PubChem BioAssays			None
CHEMBL1893852		0	507.43	2	5.95	SID103050332	CCc1nc2ccc(C(=O)Nc3cccc(OC)c3)cn2c1N(CC)Cc1cccc(Br)c1	IC50	'>'	69534.0	nM			inactive	UO_0000065					False	CHEMBL3215275	PubChem BioAssay. Counterscreen for exosite inhibitors of ADAM10: QFRET-based biochemical high throughput dose response assay to identify inhibitors of ADAM17. (Class of assay: confirmatory)	B	BAO_0000357	single protein format	None	None	None	None	None	CHEMBL3706	ADAM17	Homo sapiens	SINGLE PROTEIN	CHEMBL1201862	7	PubChem BioAssays			None
CHEMBL1444205		0	468.62	0	4.57	SID17413072	COc1ccccc1NC(=O)CN(c1ccc(C23CC4CC(CC(C4)C2)C3)cc1)S(C)(=O)=O	IC50	'>'	69513.0	nM			inactive	UO_0000065					False	CHEMBL3215275	PubChem BioAssay. Counterscreen for exosite inhibitors of ADAM10: QFRET-based biochemical high throughput dose response assay to identify inhibitors of ADAM17. (Class of assay: confirmatory)	B	BAO_0000357	single protein format	None	None	None	None	None	CHEMBL3706	ADAM17	Homo sapiens	SINGLE PROTEIN	CHEMBL1201862	7	PubChem BioAssays			None
CHEMBL1541177		0	507.02	2	6.55	SID22404733	COc1ccccc1NC(=O)c1c(Nc2ccccc2C)sc(C(=O)Nc2cccc(Cl)c2)c1N	IC50	'>'	69534.0	nM			inactive	UO_0000065					False	CHEMBL3215171	PubChem BioAssay. QFRET-based biochemical high throughput dose response assay to identify exosite inhibitors of ADAM17. (Class of assay: confirmatory)	B	BAO_0000357	single protein format	None	None	None	None	None	CHEMBL3706	ADAM17	Homo sapiens	SINGLE PROTEIN	CHEMBL1201862	7	PubChem BioAssays			None
CHEMBL3190770		0	455.51	1	5.17	SID22411811	COc1cc(/C=N/NC(=O)c2cc(-c3ccccc3OC(C)C)nc3ccccc23)ccc1O	IC50	'>'	69494.0	nM			inactive	UO_0000065					False	CHEMBL3215171	PubChem BioAssay. QFRET-based biochemical high throughput dose response assay to identify exosite inhibitors of ADAM17. (Class of assay: confirmatory)	B	BAO_0000357	single protein format	None	None	None	None	None	CHEMBL3706	ADAM17	Homo sapiens	SINGLE PROTEIN	CHEMBL1201862	7	PubChem BioAssays			None
CHEMBL2133252		0	879.00	2	4.20	SID99359743	C#CCN(C[C@@H]1[C@@H](OC(=O)NCc2ccc(OC)c(OC)c2)[C@@H](OC(=O)NCc2ccc(OC)c(OC)c2)Cn2c(=O)n(CCCCCC)c(=O)n21)S(=O)(=O)c1ccc(C)cc1	IC50	'>'	69509.0	nM			inactive	UO_0000065					False	CHEMBL3215275	PubChem BioAssay. Counterscreen for exosite inhibitors of ADAM10: QFRET-based biochemical high throughput dose response assay to identify inhibitors of ADAM17. (Class of assay: confirmatory)	B	BAO_0000357	single protein format	None	None	None	None	None	CHEMBL3706	ADAM17	Homo sapiens	SINGLE PROTEIN	CHEMBL1201862	7	PubChem BioAssays			None
CHEMBL279785	MARIMASTAT	3	331.41	0	-0.21	Marimastat	CNC(=O)[C@@H](NC(=O)[C@H](CC(C)C)[C@H](O)C(=O)NO)C(C)(C)C	Ki	'='	0.4	nM	9.40			UO_0000065	28.36	0.56	9.61	7.36	False	CHEMBL805971	Inhibition of recombinant human TNF-alpha converting enzyme (TACE)	B	BAO_0000357	single protein format	Homo sapiens	None	None	None	None	CHEMBL3706	ADAM17	Homo sapiens	SINGLE PROTEIN	CHEMBL1144950	1	Scientific Literature	Bioorg. Med. Chem. Lett.	2003	None
CHEMBL1565496		0	421.35	1	5.13	SID17510645	O=S(=O)(NCC(Nc1ccc(Cl)cc1)c1ccccc1)c1ccc(Cl)cc1	IC50	'>'	69511.0	nM			inactive	UO_0000065					False	CHEMBL3215275	PubChem BioAssay. Counterscreen for exosite inhibitors of ADAM10: QFRET-based biochemical high throughput dose response assay to identify inhibitors of ADAM17. (Class of assay: confirmatory)	B	BAO_0000357	single protein format	None	None	None	None	None	CHEMBL3706	ADAM17	Homo sapiens	SINGLE PROTEIN	CHEMBL1201862	7	PubChem BioAssays			None
CHEMBL1904243		0	752.83	2	6.60	SID99358954	C[C@H]1CN([C@H](C)CO)C(=O)c2cc(NC(=O)Nc3ccc(C(F)(F)F)cc3)ccc2O[C@H](C)CCCCO[C@@H]1CN(C)S(=O)(=O)c1ccc(F)cc1	IC50	'>'	69502.0	nM			inactive	UO_0000065					False	CHEMBL3215275	PubChem BioAssay. Counterscreen for exosite inhibitors of ADAM10: QFRET-based biochemical high throughput dose response assay to identify inhibitors of ADAM17. (Class of assay: confirmatory)	B	BAO_0000357	single protein format	None	None	None	None	None	CHEMBL3706	ADAM17	Homo sapiens	SINGLE PROTEIN	CHEMBL1201862	7	PubChem BioAssays			None
CHEMBL1884966		0	730.06	2	6.23	SID121283936	CCOc1ccc(CCN2C(=S)N([C@@H](Cc3ccc(O)cc3)CN3CCC[C@@H]3CN3C(=S)NC[C@@H]3CC(C)C)C[C@@H]2Cc2ccc(O)cc2)cc1	IC50	'>'	69473.0	nM			inactive	UO_0000065					False	CHEMBL3215275	PubChem BioAssay. Counterscreen for exosite inhibitors of ADAM10: QFRET-based biochemical high throughput dose response assay to identify inhibitors of ADAM17. (Class of assay: confirmatory)	B	BAO_0000357	single protein format	None	None	None	None	None	CHEMBL3706	ADAM17	Homo sapiens	SINGLE PROTEIN	CHEMBL1201862	7	PubChem BioAssays			None
CHEMBL1541177		0	507.02	2	6.55	SID22404733	COc1ccccc1NC(=O)c1c(Nc2ccccc2C)sc(C(=O)Nc2cccc(Cl)c2)c1N	IC50	'>'	69534.0	nM			inactive	UO_0000065					False	CHEMBL3215275	PubChem BioAssay. Counterscreen for exosite inhibitors of ADAM10: QFRET-based biochemical high throughput dose response assay to identify inhibitors of ADAM17. (Class of assay: confirmatory)	B	BAO_0000357	single protein format	None	None	None	None	None	CHEMBL3706	ADAM17	Homo sapiens	SINGLE PROTEIN	CHEMBL1201862	7	PubChem BioAssays			None
CHEMBL1569616		0	385.45	0	2.51	SID49722248	COc1ccc(C2=NS(=O)(=O)N(C)C(C(=O)Nc3ccc(C)cc3)=C2)cc1	IC50	'>'	69483.0	nM			inactive	UO_0000065					False	CHEMBL3215171	PubChem BioAssay. QFRET-based biochemical high throughput dose response assay to identify exosite inhibitors of ADAM17. (Class of assay: confirmatory)	B	BAO_0000357	single protein format	None	None	None	None	None	CHEMBL3706	ADAM17	Homo sapiens	SINGLE PROTEIN	CHEMBL1201862	7	PubChem BioAssays			None
CHEMBL1331598		0	623.11	2	5.14	SID26659723	NC(=O)[C@H]1CC2(CC(c3cccc(NC(=O)COc4ccc(Cl)cc4)c3)=NO2)CN1C(=O)C(c1ccccc1)c1ccccc1	IC50	'>'	69527.0	nM			inactive	UO_0000065					False	CHEMBL3215275	PubChem BioAssay. Counterscreen for exosite inhibitors of ADAM10: QFRET-based biochemical high throughput dose response assay to identify inhibitors of ADAM17. (Class of assay: confirmatory)	B	BAO_0000357	single protein format	None	None	None	None	None	CHEMBL3706	ADAM17	Homo sapiens	SINGLE PROTEIN	CHEMBL1201862	7	PubChem BioAssays			None
CHEMBL1450537		0	449.53	1	5.55	SID14739806	COc1ccc(S(=O)(=O)Nc2cc3c4c(oc3c3ccccc23)CC(C)(C)CC4=O)cc1	IC50	'>'	69513.0	nM			inactive	UO_0000065					False	CHEMBL3215275	PubChem BioAssay. Counterscreen for exosite inhibitors of ADAM10: QFRET-based biochemical high throughput dose response assay to identify inhibitors of ADAM17. (Class of assay: confirmatory)	B	BAO_0000357	single protein format	None	None	None	None	None	CHEMBL3706	ADAM17	Homo sapiens	SINGLE PROTEIN	CHEMBL1201862	7	PubChem BioAssays			None
CHEMBL204495		0	441.51	0	2.53	7a	Cc1cc(COc2ccc(CN3C(C(=O)NO)CCS3(=O)=O)cc2)c2ccccc2n1	IC50	'='	900.0	nM	6.05			UO_0000065	13.69	0.27	3.52	5.56	False	CHEMBL862516	Inhibitory activity against TACE	B	BAO_0000357	single protein format	Homo sapiens	None	None	None	None	CHEMBL3706	ADAM17	Homo sapiens	SINGLE PROTEIN	CHEMBL1138127	1	Scientific Literature	Bioorg. Med. Chem. Lett.	2006	None
CHEMBL318484		0	423.52	0	2.26	9	CC1(C)SCCN(S(=O)(=O)c2ccc(Oc3cccnc3)cc2)[C@H]1C(=O)NO	IC50	'='	7.9	nM	8.10			UO_0000065	19.13	0.40	5.84	7.44	True	CHEMBL813691	Inhibitory concentration against Tumor necrosis factor alpha converting enzyme	B	BAO_0000357	single protein format	None	None	None	None	None	CHEMBL3706	ADAM17	Homo sapiens	SINGLE PROTEIN	CHEMBL1133837	1	Scientific Literature	Bioorg. Med. Chem. Lett.	2001	None
CHEMBL342100		0	538.63	2	0.43	3t	CNC(=O)[C@@H](NC(=O)[C@H](CC(C)C)[C@H](NS(=O)(=O)c1ccc2ncnc(O)c2c1)C(=O)NO)C(C)(C)C	IC50	'='	280.0	nM	6.55			UO_0000065					False	CHEMBL819948	Inhibition of TNF(tumor necrosis factor) in human blood	F	BAO_0000019	assay format	Homo sapiens	None	None	None	None	CHEMBL3706	ADAM17	Homo sapiens	SINGLE PROTEIN	CHEMBL1132484	1	Scientific Literature	J. Med. Chem.	1999	None
CHEMBL203160		0	441.51	0	2.93	7d	Cc1cc(COc2ccc(N3C(C(=O)NO)CCCS3(=O)=O)cc2)c2ccccc2n1	IC50	'='	3.7	nM	8.43			UO_0000065	19.10	0.37	5.50	7.75	True	CHEMBL862516	Inhibitory activity against TACE	B	BAO_0000357	single protein format	Homo sapiens	None	None	None	None	CHEMBL3706	ADAM17	Homo sapiens	SINGLE PROTEIN	CHEMBL1138127	1	Scientific Literature	Bioorg. Med. Chem. Lett.	2006	None
CHEMBL434187		0	424.54	0	2.01	5l	CC#CCOc1ccc(S(=O)(=O)N2CCSC3(CCCC3)C2C(=O)NO)cc1	IC50	'='	43.0	nM	7.37			UO_0000065	17.35	0.36	5.36	7.68	False	CHEMBL880257	Inhibitory activity against TACE[ADAM metallopeptidase domain 17] in isolated enzyme assay	B	BAO_0000357	single protein format	Homo sapiens	None	None	None	None	CHEMBL3706	ADAM17	Homo sapiens	SINGLE PROTEIN	CHEMBL1141066	1	Scientific Literature	Bioorg. Med. Chem. Lett.	2005	None
CHEMBL96419		0	326.37	0	0.60	13b	CC#CCOc1ccc(S(=O)(=O)N(C)CCC(=O)NO)cc1	IC50	'='	73.0	nM	7.14			UO_0000065	21.87	0.44	6.54	7.44	False	CHEMBL819944	In vitro inhibition of tumor necrosis factor-alpha converting enzyme	B	BAO_0000357	single protein format	None	None	None	None	None	CHEMBL3706	ADAM17	Homo sapiens	SINGLE PROTEIN	CHEMBL1136171	1	Scientific Literature	Bioorg. Med. Chem. Lett.	2003	None
CHEMBL381554		0	442.56	0	1.23	5x	CC#CCOc1ccc(S(=O)(=O)N2C[C@H](CCO)SC(C)(C)[C@@H]2C(=O)NO)cc1	Inhibition	'='	90.0	%				UO_0000187					False	CHEMBL867738	Inhibition of LPS-stimulated TNF production in THP cells at 3 uM	F	BAO_0000219	cell-based format	Homo sapiens	None	None	THP	None	CHEMBL3706	ADAM17	Homo sapiens	SINGLE PROTEIN	CHEMBL1139018	1	Scientific Literature	Bioorg. Med. Chem. Lett.	2006	None
CHEMBL206481		0	505.64	1	0.40	5w	CC#CCOc1ccc(S(=O)(=O)N2C[C@H](CNS(C)(=O)=O)SC(C)(C)[C@@H]2C(=O)NO)cc1	Inhibition	'='	81.0	%				UO_0000187					False	CHEMBL867739	Inhibition of LPS-stimulated TNF production in THP cells at 1 uM	F	BAO_0000219	cell-based format	Homo sapiens	None	None	THP	None	CHEMBL3706	ADAM17	Homo sapiens	SINGLE PROTEIN	CHEMBL1139018	1	Scientific Literature	Bioorg. Med. Chem. Lett.	2006	None
CHEMBL202899		0	427.55	0	0.81	5q	CC1(C)SCCN(S(=O)(=O)c2ccc(OCC#CCCN)cc2)[C@H]1C(=O)NO	Inhibition	'='	0.0	%				UO_0000187					False	CHEMBL867739	Inhibition of LPS-stimulated TNF production in THP cells at 1 uM	F	BAO_0000219	cell-based format	Homo sapiens	None	None	THP	None	CHEMBL3706	ADAM17	Homo sapiens	SINGLE PROTEIN	CHEMBL1139018	1	Scientific Literature	Bioorg. Med. Chem. Lett.	2006	None
CHEMBL202806		0	428.53	0	0.84	5i	CC1(C)SCCN(S(=O)(=O)c2ccc(OCC#CCCO)cc2)[C@H]1C(=O)NO	Inhibition	'='	25.0	%				UO_0000187					False	CHEMBL867739	Inhibition of LPS-stimulated TNF production in THP cells at 1 uM	F	BAO_0000219	cell-based format	Homo sapiens	None	None	THP	None	CHEMBL3706	ADAM17	Homo sapiens	SINGLE PROTEIN	CHEMBL1139018	1	Scientific Literature	Bioorg. Med. Chem. Lett.	2006	None
CHEMBL206815	APRATASTAT	2	414.51	0	0.45	5h	CC1(C)SCCN(S(=O)(=O)c2ccc(OCC#CCO)cc2)[C@H]1C(=O)NO	IC50	'='	300000.0	nM		Outside typical range		UO_0000065					False	CHEMBL867689	Inhibition of LPS-stimulated TNF production in human whole blood	F	BAO_0000221	tissue-based format	Homo sapiens	CHEMBL3638178	Blood	None	None	CHEMBL3706	ADAM17	Homo sapiens	SINGLE PROTEIN	CHEMBL1139018	1	Scientific Literature	Bioorg. Med. Chem. Lett.	2006	None
CHEMBL1515648		0	316.38	0	2.34	24, Q2	COC(=O)c1ccc(CSc2nc3c(c(=O)[nH]2)CCC3)cc1	Inhibition						Not Active						False	CHEMBL1941811	Inhibition of TACE at 40 uM	B	BAO_0000357	single protein format	None	None	None	None	None	CHEMBL3706	ADAM17	Homo sapiens	SINGLE PROTEIN	CHEMBL1938243	1	Scientific Literature	Bioorg. Med. Chem. Lett.	2011	None
CHEMBL310608		0	350.40	0	1.37	43	COc1ccc(S(=O)(=O)C(C)(Cc2cccnc2)C(=O)NO)cc1	Inhibition	'='	17.0	%				UO_0000187					False	CHEMBL820589	In vitro inhibition against tumor necrosis factor alpha converting enzyme at 10 uM concentration	B	BAO_0000357	single protein format	None	None	None	None	None	CHEMBL3706	ADAM17	Homo sapiens	SINGLE PROTEIN	CHEMBL1145786	1	Scientific Literature	J. Med. Chem.	2003	None
CHEMBL144611		0	502.61	1	1.87	6a	CNC(=O)[C@@H](NC(=O)[C@H](CC(C)C)[C@H](OCc1ccc2c(ccc(=O)n2C)c1)C(=O)NO)C(C)(C)C	IC50	'='	1.0	nM	9.00			UO_0000065	17.91	0.34	7.13	6.49	False	CHEMBL820592	Inhibitory activity against Tumor necrosis factor alpha-converting enzyme (TACE) in blood.	B	BAO_0000221	tissue-based format	None	CHEMBL3638178	Blood	None	None	CHEMBL3706	ADAM17	Homo sapiens	SINGLE PROTEIN	CHEMBL1132484	1	Scientific Literature	J. Med. Chem.	1999	None
CHEMBL70176		0	427.48	0	2.91	4c	COc1ccc(S(=O)(=O)N(Cc2cccnc2)c2c(C)cccc2C(=O)NO)cc1	IC50	'='	645.0	nM	6.19			UO_0000065	14.48	0.28	3.28	5.69	False	CHEMBL816558	In vitro inhibition of TNF-alpha converting enzyme.	B	BAO_0000357	single protein format	None	None	None	None	None	CHEMBL3706	ADAM17	Homo sapiens	SINGLE PROTEIN	CHEMBL1133846	1	Scientific Literature	Bioorg. Med. Chem. Lett.	2001	None
CHEMBL234603		0	447.54	0	3.34	28	CCc1c(C)nc2ccccc2c1Cc1ccc(C(=O)N[C@@H]2CCOC[C@@H]2C(=O)NO)cc1	IC50	'='	1200.0	nM	5.92			UO_0000065	13.23	0.25	2.58	5.89	False	CHEMBL897360	Inhibition of TACE in human whole blood	B	BAO_0000221	tissue-based format	Homo sapiens	CHEMBL3638178	Blood	None	None	CHEMBL3706	ADAM17	Homo sapiens	SINGLE PROTEIN	CHEMBL1148859	1	Scientific Literature	Bioorg. Med. Chem. Lett.	2007	None
CHEMBL190686		0	469.95	0	1.97	28	CC1(C)C[C@@H](O)CN(S(=O)(=O)c2ccc(OCc3ccncc3Cl)cc2)[C@H]1C(=O)NO	IC50						Not Determined						False	CHEMBL832460	Inhibitory concentration against TNF-alpha converting enzyme; ND=not determined	B	BAO_0000357	single protein format	None	None	None	None	None	CHEMBL3706	ADAM17	Homo sapiens	SINGLE PROTEIN	CHEMBL1145277	1	Scientific Literature	Bioorg. Med. Chem. Lett.	2005	None
CHEMBL310338		0	478.61	0	3.09	56	CCOc1ccc(S(=O)(=O)C(C)(Cc2ccc(OCCN(CC)CC)cc2)C(=O)NO)cc1	Inhibition	'='											False	CHEMBL820589	In vitro inhibition against tumor necrosis factor alpha converting enzyme at 10 uM concentration	B	BAO_0000357	single protein format	None	None	None	None	None	CHEMBL3706	ADAM17	Homo sapiens	SINGLE PROTEIN	CHEMBL1145786	1	Scientific Literature	J. Med. Chem.	2003	None
CHEMBL80565		0	329.42	0	2.31	37	CCCC(CCC)(C(=O)NO)S(=O)(=O)c1ccc(OC)cc1	Inhibition	'='	24.0	%				UO_0000187					False	CHEMBL820589	In vitro inhibition against tumor necrosis factor alpha converting enzyme at 10 uM concentration	B	BAO_0000357	single protein format	None	None	None	None	None	CHEMBL3706	ADAM17	Homo sapiens	SINGLE PROTEIN	CHEMBL1145786	1	Scientific Literature	J. Med. Chem.	2003	None
CHEMBL3221864		0	520.63	1	3.31	11p	COCCc1cc(COc2ccc([C@]3(N)CCN([C@H](CC(C)C)C(=O)NO)C3=O)cc2)c2ccccc2n1	Ratio IC50	'>'	500.0										False	CHEMBL3222380	Ratio of IC50 for human catalytic domain of TACE to IC50 for ADAM10 (unknown origin)	B	BAO_0000357	single protein format	Homo sapiens	None	None	None	None	CHEMBL3706	ADAM17	Homo sapiens	SINGLE PROTEIN	CHEMBL3217463	1	Scientific Literature	MedChemComm	2011	None
CHEMBL190215		0	580.60	1	3.41	26	Cc1cc(COc2ccc(C3(N4CCN(c5ccc([N+](=O)[O-])cc5)CC4)C(=O)NC(=O)NC3=O)cc2)c2ccccc2n1	IC50	'='	2800.0	nM	5.55			UO_0000065	9.56	0.18	2.14	3.78	False	CHEMBL828144	In vitro inhibitory concentration against human tumor necrosis factor-alpha converting enzyme	B	BAO_0000357	single protein format	Homo sapiens	None	None	None	None	CHEMBL3706	ADAM17	Homo sapiens	SINGLE PROTEIN	CHEMBL1139608	1	Scientific Literature	Bioorg. Med. Chem. Lett.	2005	None
CHEMBL191360		0	537.60	1	1.26	29	Cc1cc(COc2ccc(C3(N4CCN(S(C)(=O)=O)CC4)C(=O)NC(=O)NC3=O)cc2)c2ccccc2n1	IC50	'='	275.0	nM	6.56			UO_0000065	12.20	0.24	5.30	4.75	False	CHEMBL828144	In vitro inhibitory concentration against human tumor necrosis factor-alpha converting enzyme	B	BAO_0000357	single protein format	Homo sapiens	None	None	None	None	CHEMBL3706	ADAM17	Homo sapiens	SINGLE PROTEIN	CHEMBL1139608	1	Scientific Literature	Bioorg. Med. Chem. Lett.	2005	None
CHEMBL44225		0	377.46	0	2.76	42	COc1ccc(S(=O)(=O)C(CCCc2ccccc2)CC(=O)NO)cc1	Activity						Not Active						False	CHEMBL819939	Inhibitory activity against TACE	B	BAO_0000357	single protein format	None	None	None	None	None	CHEMBL3706	ADAM17	Homo sapiens	SINGLE PROTEIN	CHEMBL1133244	1	Scientific Literature	Bioorg. Med. Chem. Lett.	2000	None
CHEMBL1835656		0	436.39	0	3.10	21	O=C(N[C@@H]1CCC[C@@H]1C(=O)NO)c1ccc(Cn2c(C(F)(F)F)nc3ccccc32)o1	Inhibition	'='	3.5	%				UO_0000187					False	CHEMBL1840326	Inhibition of TACE in human whole blood assessed as reduction of of LPS-induced TNFalpha production at 1 uM pretreated 15 mins before LPS challenge measured 5 hrs post LPS challenge	B	BAO_0000357	single protein format	Homo sapiens	CHEMBL3638178	Blood	None	None	CHEMBL3706	ADAM17	Homo sapiens	SINGLE PROTEIN	CHEMBL1833800	1	Scientific Literature	Eur. J. Med. Chem.	2011	None
CHEMBL1835655		0	382.42	0	2.39	20	Cc1nc2ccccc2n1Cc1ccc(C(=O)N[C@@H]2CCC[C@@H]2C(=O)NO)o1	Inhibition	'='	9.57	%				UO_0000187					False	CHEMBL1840325	Inhibition of TACE in human whole blood assessed as reduction of of LPS-induced TNFalpha production at 0.3 uM pretreated 15 mins before LPS challenge measured 5 hrs post LPS challenge	B	BAO_0000357	single protein format	Homo sapiens	CHEMBL3638178	Blood	None	None	CHEMBL3706	ADAM17	Homo sapiens	SINGLE PROTEIN	CHEMBL1833800	1	Scientific Literature	Eur. J. Med. Chem.	2011	None
CHEMBL253696		0	283.42	0	2.22	16	CC#CCNc1ccc(S(=O)(=O)CCCS)cc1	Ki	'='	4.5	nM	8.35			UO_0000065	29.45	0.63	6.13	18.08	False	CHEMBL928857	Inhibition of TACE	B	BAO_0000357	single protein format	None	None	None	None	None	CHEMBL3706	ADAM17	Homo sapiens	SINGLE PROTEIN	CHEMBL1140798	1	Scientific Literature	Bioorg. Med. Chem. Lett.	2008	None
CHEMBL421009		0	425.46	0	2.42	12	COc1cc(Oc2ccc(S(=O)(=O)CC(C)C(=O)NO)cc2)cc(OC)c1OC	IC50	'='	6.5	nM	8.19			UO_0000065	19.24	0.39	5.77	6.80	True	CHEMBL813691	Inhibitory concentration against Tumor necrosis factor alpha converting enzyme	B	BAO_0000357	single protein format	None	None	None	None	None	CHEMBL3706	ADAM17	Homo sapiens	SINGLE PROTEIN	CHEMBL1133837	1	Scientific Literature	Bioorg. Med. Chem. Lett.	2001	None
CHEMBL314428		0	511.65	1	2.69	74f	Cc1csc(NC(=O)[C@@H]2CCCCN(C)C(=O)OCCC[C@H](C(=O)NO)[C@@H](CC(C)C)C(=O)N2)n1	ED50	'>'	30.0	mg.kg-1				UO_0000308					False	CHEMBL738264	Oral effective dose against LPS stimulated TNF-alpha release in mice.	F	BAO_0000019	assay format	Mus musculus	None	None	None	None	CHEMBL3706	ADAM17	Homo sapiens	SINGLE PROTEIN	CHEMBL1134554	1	Scientific Literature	J. Med. Chem.	2001	None
CHEMBL431008		0	554.69	1	0.18	69d	CC(C)C[C@H]1C(=O)N[C@H](C(=O)NCC(=O)N2CCN(C)CC2)CCCCN(C)C(=O)OCCC[C@@H]1C(=O)NO	IC50	'='	120.0	nM	6.92			UO_0000065					False	CHEMBL702337	Inhibition of LPS-stimulated TNF-alpha release in human whole blood	F	BAO_0000221	tissue-based format	Homo sapiens	CHEMBL3638178	Blood	None	None	CHEMBL3706	ADAM17	Homo sapiens	SINGLE PROTEIN	CHEMBL1134554	1	Scientific Literature	J. Med. Chem.	2001	None
CHEMBL53055		0	454.57	0	2.29	36	Cc1nc(COc2ccc3c(c2)NCCN([C@@H](C(=O)NO)C(C)C)S3(=O)=O)sc1C	Inhibition	'='	0.0	%				UO_0000187					False	CHEMBL698102	Ability to suppress the formation of TNF-aplha in human whole blood assay (WBA) at a concentration of 10(uM)	F	BAO_0000221	tissue-based format	None	CHEMBL3638178	Blood	None	None	CHEMBL3706	ADAM17	Homo sapiens	SINGLE PROTEIN	CHEMBL1145029	1	Scientific Literature	J. Med. Chem.	2003	None
CHEMBL314024		0	509.65	1	3.91	55b	CCCCCC[C@H]1C(=O)N[C@H](C(=O)NCc2ccccc2)Cc2ccc(cc2)OCCC[C@@H]1C(=O)NO	IC50	'='	2200.0	nM	5.66			UO_0000065					False	CHEMBL702337	Inhibition of LPS-stimulated TNF-alpha release in human whole blood	F	BAO_0000221	tissue-based format	Homo sapiens	CHEMBL3638178	Blood	None	None	CHEMBL3706	ADAM17	Homo sapiens	SINGLE PROTEIN	CHEMBL1134554	1	Scientific Literature	J. Med. Chem.	2001	None
CHEMBL328351		0	434.53	0	2.77	53	CCCCCC[C@H]1C(=O)N[C@H](C(=O)OC)Cc2ccc(cc2)OCCC[C@@H]1C(=O)NO	IC50	'>'	50000.0	nM				UO_0000065					False	CHEMBL702337	Inhibition of LPS-stimulated TNF-alpha release in human whole blood	F	BAO_0000221	tissue-based format	Homo sapiens	CHEMBL3638178	Blood	None	None	CHEMBL3706	ADAM17	Homo sapiens	SINGLE PROTEIN	CHEMBL1134554	1	Scientific Literature	J. Med. Chem.	2001	None
CHEMBL51966		0	301.32	0	-0.30	23	C[C@H](C(=O)NO)N1CCNc2cc(O)ccc2S1(=O)=O	NT					Potential missing data							False	CHEMBL754013	Ability to suppress the formation of TNF-aplha in human peripheral blood mononuclear cell assay(PBMC).	F	BAO_0000019	assay format	None	None	None	None	None	CHEMBL3706	ADAM17	Homo sapiens	SINGLE PROTEIN	CHEMBL1145029	1	Scientific Literature	J. Med. Chem.	2003	None
CHEMBL415949		0	479.56	0	2.37	29	CCOc1cc(COc2ccc3c(c2)NCCN([C@H](C)C(=O)NO)S3(=O)=O)cc(OCC)c1	Ki	'='	81.0	nM	7.09			UO_0000065	14.79	0.29	4.72	5.61	False	CHEMBL813237	In vitro inhibitory activity against porcine tumor necrosis factor alpha converting enzyme (pTACE)	B	BAO_0000357	single protein format	Sus scrofa	None	None	None	None	CHEMBL3706	ADAM17	Homo sapiens	SINGLE PROTEIN	CHEMBL1145029	1	Scientific Literature	J. Med. Chem.	2003	None
CHEMBL99103		0	531.65	1	3.94	7g	CNC(=O)[C@@H]1Cc2ccc(cc2)OCCCC[C@H](C(=O)NO)[C@@H](CCCc2cccc3ccccc23)C(=O)N1	IC50	'='	440.0	nM	6.36			UO_0000065					True	CHEMBL807832	Concentration required to inhibit the release of tumor necrosis factor -alpha (TNF-alpha) in THP-1 cellular assay.	F	BAO_0000219	cell-based format	None	None	None	THP-1	None	CHEMBL3706	ADAM17	Homo sapiens	SINGLE PROTEIN	CHEMBL1133837	1	Scientific Literature	Bioorg. Med. Chem. Lett.	2001	CHEMBL3307574
CHEMBL318005		0	541.65	1	2.80	7c	CNC(=O)[C@@H]1Cc2ccc(cc2)OCCCC[C@H](C(=O)NO)[C@@H](CCCc2ccc(OC)c(OC)c2)C(=O)N1	IC50	'='	180.0	nM	6.75			UO_0000065					True	CHEMBL807832	Concentration required to inhibit the release of tumor necrosis factor -alpha (TNF-alpha) in THP-1 cellular assay.	F	BAO_0000219	cell-based format	None	None	None	THP-1	None	CHEMBL3706	ADAM17	Homo sapiens	SINGLE PROTEIN	CHEMBL1133837	1	Scientific Literature	Bioorg. Med. Chem. Lett.	2001	CHEMBL3307574
CHEMBL208841		0	493.58	0	0.31	17h	CC#CCOc1ccc(S(=O)(=O)CC2(C(=O)NO)CCN(C(=O)CN3CCOCC3)CC2)cc1	IC50	'='	3.4	nM	8.47			UO_0000065	17.16	0.34	8.16	6.75	False	CHEMBL868588	Inhibition of TACE by FRET assay	B	BAO_0000357	single protein format	Homo sapiens	None	None	None	None	CHEMBL3706	ADAM17	Homo sapiens	SINGLE PROTEIN	CHEMBL1138965	1	Scientific Literature	Bioorg. Med. Chem. Lett.	2006	None
CHEMBL198100		0	437.52	0	0.99	5j	CC#CCOc1ccc(S(=O)(=O)N2CCN(C(=O)CCCC)CC2C(=O)NO)cc1	IC50	'='	28.0	nM	7.55			UO_0000065	17.26	0.34	6.56	6.50	False	CHEMBL880257	Inhibitory activity against TACE[ADAM metallopeptidase domain 17] in isolated enzyme assay	B	BAO_0000357	single protein format	Homo sapiens	None	None	None	None	CHEMBL3706	ADAM17	Homo sapiens	SINGLE PROTEIN	CHEMBL1141066	1	Scientific Literature	Bioorg. Med. Chem. Lett.	2005	None
CHEMBL76619		0	365.50	0	3.73	60	CC(C)=CCC(CC=C(C)C)(C(=O)NO)S(=O)(=O)c1ccc(C)cc1	Inhibition	'='	36.0	%				UO_0000187					False	CHEMBL820589	In vitro inhibition against tumor necrosis factor alpha converting enzyme at 10 uM concentration	B	BAO_0000357	single protein format	None	None	None	None	None	CHEMBL3706	ADAM17	Homo sapiens	SINGLE PROTEIN	CHEMBL1145786	1	Scientific Literature	J. Med. Chem.	2003	None
CHEMBL270083		0	222.18	0	0.14	14	N[C@H]1CCCC[C@H]1NC(=O)P(=O)(O)O	IC50	'>'	100000.0	nM				UO_0000065					True	CHEMBL1002953	Inhibition of TACE	B	BAO_0000357	single protein format	None	None	None	None	None	CHEMBL3706	ADAM17	Homo sapiens	SINGLE PROTEIN	CHEMBL1141723	1	Scientific Literature	Bioorg. Med. Chem.	2008	None
CHEMBL399096		0	466.56	0	2.24	46	CC#CCOc1ccc(S(=O)(=O)CC2(C(=O)NO)CCCN(C(=O)OCC(C)C)C2)cc1	IC50	'='	3.2	nM	8.49			UO_0000065	18.21	0.36	6.25	6.95	False	CHEMBL1002953	Inhibition of TACE	B	BAO_0000357	single protein format	None	None	None	None	None	CHEMBL3706	ADAM17	Homo sapiens	SINGLE PROTEIN	CHEMBL1141723	1	Scientific Literature	Bioorg. Med. Chem.	2008	None
CHEMBL18614		0	429.29	0	2.71	19	COc1ccc(S(=O)(=O)N(C)c2c(C)cc(Br)cc2C(=O)NO)cc1	IC50	'='	32.0	nM	7.50			UO_0000065	17.46	0.41	4.78	7.81	False	CHEMBL1003624	Inhibition of TACE	B	BAO_0000357	single protein format	None	None	None	None	None	CHEMBL3706	ADAM17	Homo sapiens	SINGLE PROTEIN	CHEMBL1140868	1	Scientific Literature	Bioorg. Med. Chem.	2009	None
CHEMBL467115		0	467.53	1	5.20	82A	CC(C(=O)O)N1CCN(c2ccc(OCc3cc(-c4ccccc4)nc4ccccc34)cc2)C1=O	Inhibition	'='	30.0	%				UO_0000187					False	CHEMBL1025458	Inhibition of TACE in human THP1 cell lysate at 0.1 uM/L by spectrofluorimetric ELISA relative to control	B	BAO_0000219	cell-based format	Homo sapiens	None	None	THP-1	None	CHEMBL3706	ADAM17	Homo sapiens	SINGLE PROTEIN	CHEMBL1136879	1	Scientific Literature	Bioorg. Med. Chem.	2009	CHEMBL3307574
CHEMBL467316		0	481.55	1	5.59	82B	CC(C(=O)O)N1CCCN(c2ccc(OCc3cc(-c4ccccc4)nc4ccccc34)cc2)C1=O	Inhibition	'='	31.0	%				UO_0000187					False	CHEMBL1025458	Inhibition of TACE in human THP1 cell lysate at 0.1 uM/L by spectrofluorimetric ELISA relative to control	B	BAO_0000219	cell-based format	Homo sapiens	None	None	THP-1	None	CHEMBL3706	ADAM17	Homo sapiens	SINGLE PROTEIN	CHEMBL1136879	1	Scientific Literature	Bioorg. Med. Chem.	2009	CHEMBL3307574
CHEMBL468108		0	386.47	0	3.70	87A	COc1ccc(CSc2ccc(N3CCN(C(C)C(=O)O)C3=O)cc2)cc1	Inhibition	'='	40.0	%				UO_0000187					False	CHEMBL1025458	Inhibition of TACE in human THP1 cell lysate at 0.1 uM/L by spectrofluorimetric ELISA relative to control	B	BAO_0000219	cell-based format	Homo sapiens	None	None	THP-1	None	CHEMBL3706	ADAM17	Homo sapiens	SINGLE PROTEIN	CHEMBL1136879	1	Scientific Literature	Bioorg. Med. Chem.	2009	CHEMBL3307574
CHEMBL468134		0	369.42	0	2.79	98B	CC(C(=O)NO)N1CCCN(c2ccc(OCc3ccccc3)cc2)C1=O	Inhibition	'='	28.0	%				UO_0000187					False	CHEMBL1025458	Inhibition of TACE in human THP1 cell lysate at 0.1 uM/L by spectrofluorimetric ELISA relative to control	B	BAO_0000219	cell-based format	Homo sapiens	None	None	THP-1	None	CHEMBL3706	ADAM17	Homo sapiens	SINGLE PROTEIN	CHEMBL1136879	1	Scientific Literature	Bioorg. Med. Chem.	2009	CHEMBL3307574
CHEMBL31315		0	456.52	0	2.44	5j	O=C(NO)[C@H]1CC[C@@H](O)CN1S(=O)(=O)c1ccc(OCc2cccc3ccccc23)cc1	IC50	'='	16.0	nM	7.80			UO_0000065	17.08	0.33	5.36	6.71	False	CHEMBL816559	Inhibitory concentration against recombinant tumor necrosis factor alpha converting enzyme	B	BAO_0000357	single protein format	None	None	None	None	None	CHEMBL3706	ADAM17	Homo sapiens	SINGLE PROTEIN	CHEMBL1135115	1	Scientific Literature	Bioorg. Med. Chem. Lett.	2002	None
CHEMBL31294		0	420.49	0	1.59	5g	Cc1ccccc1COc1ccc(S(=O)(=O)N2C[C@H](O)CC[C@@H]2C(=O)NO)cc1	IC50	'='	8.0	nM	8.10			UO_0000065	19.26	0.38	6.51	6.97	False	CHEMBL816559	Inhibitory concentration against recombinant tumor necrosis factor alpha converting enzyme	B	BAO_0000357	single protein format	None	None	None	None	None	CHEMBL3706	ADAM17	Homo sapiens	SINGLE PROTEIN	CHEMBL1135115	1	Scientific Literature	Bioorg. Med. Chem. Lett.	2002	None
CHEMBL29217		0	431.47	0	1.16	4o	N#Cc1cccc(COc2ccc(S(=O)(=O)N3CC[C@H](O)C[C@@H]3C(=O)NO)cc2)c1	IC50	'='	15.0	nM	7.82			UO_0000065	18.13	0.36	6.66	5.59	False	CHEMBL816559	Inhibitory concentration against recombinant tumor necrosis factor alpha converting enzyme	B	BAO_0000357	single protein format	None	None	None	None	None	CHEMBL3706	ADAM17	Homo sapiens	SINGLE PROTEIN	CHEMBL1135115	1	Scientific Literature	Bioorg. Med. Chem. Lett.	2002	None
CHEMBL416306		0	586.69	1	1.29	41	COc1cc(COc2ccc3c(c2)NCCN([C@H](CCCCNS(C)(=O)=O)C(=O)NO)S3(=O)=O)cc(OC)c1	Ki	'='	5.0	nM	8.30			UO_0000065	14.15	0.29	7.01	4.81	False	CHEMBL813237	In vitro inhibitory activity against porcine tumor necrosis factor alpha converting enzyme (pTACE)	B	BAO_0000357	single protein format	Sus scrofa	None	None	None	None	CHEMBL3706	ADAM17	Homo sapiens	SINGLE PROTEIN	CHEMBL1145029	1	Scientific Literature	J. Med. Chem.	2003	None
CHEMBL99318		0	588.70	1	4.94	8c	COc1cc(CCC[C@H]2C(=O)N[C@H](C(=O)c3ccccc3)Cc3ccc(cc3)OCCCC[C@@H]2C(=O)NO)cc(OC)c1	IC50	'='	2900.0	nM	5.54			UO_0000065					True	CHEMBL807832	Concentration required to inhibit the release of tumor necrosis factor -alpha (TNF-alpha) in THP-1 cellular assay.	F	BAO_0000219	cell-based format	None	None	None	THP-1	None	CHEMBL3706	ADAM17	Homo sapiens	SINGLE PROTEIN	CHEMBL1133837	1	Scientific Literature	Bioorg. Med. Chem. Lett.	2001	CHEMBL3307574
CHEMBL226439		0	318.35	0	0.53	7	COc1ccc(S(=O)(=O)N(CC(=O)NO)OC(C)C)cc1	IC50	'='	180000.0	nM		Outside typical range		UO_0000065					False	CHEMBL1103427	Inhibition of human recombinant ADAM17 by fluorometric assay	B	BAO_0000357	single protein format	Homo sapiens	None	None	None	None	CHEMBL3706	ADAM17	Homo sapiens	SINGLE PROTEIN	CHEMBL1156274	1	Scientific Literature	J. Med. Chem.	2010	None
CHEMBL177072		0	392.35	0	1.27	48	CCOP(=O)(c1ccc(OC)cc1)N1Cc2nccnc2CC1C(=O)NO	Ki	'='	13.7	nM	7.86			UO_0000065	20.04	0.40	6.59	6.90	False	CHEMBL811884	Inhibitory activity against tumor necrosis factor alpha converting enzyme (TACE) from human acute monocytic leukemia cell line.	B	BAO_0000019	assay format	None	None	None	None	None	CHEMBL3706	ADAM17	Homo sapiens	SINGLE PROTEIN	CHEMBL1135723	1	Scientific Literature	J. Med. Chem.	2002	None
CHEMBL95414		0	595.72	1	4.64	15a	Cc1cc(COc2ccc(S(=O)(=O)CC(C=C3CCN(OC(=O)C(C)(C)C)CC3)N(O)C=O)cc2)c2ccccc2n1	IC50	'='	3.0	nM	8.52			UO_0000065	14.31	0.28	3.88	6.75	False	CHEMBL820591	Inhibition of Tumor necrosis factor alpha converting enzyme	B	BAO_0000357	single protein format	None	None	None	None	None	CHEMBL3706	ADAM17	Homo sapiens	SINGLE PROTEIN	CHEMBL1146763	1	Scientific Literature	Bioorg. Med. Chem. Lett.	2004	None
CHEMBL590822		0	432.54	0	1.84	30	COc1cccc(C2CCCN2C(=O)[C@H](O)[C@@H](O)C(=O)N(C)CCc2cccs2)c1	Ki	'='	33.0	nM	7.48			UO_0000065	17.30	0.34	5.64	8.28	False	CHEMBL1065133	Inhibition of TACE	B	BAO_0000357	single protein format	None	None	None	None	None	CHEMBL3706	ADAM17	Homo sapiens	SINGLE PROTEIN	CHEMBL1157740	1	Scientific Literature	Bioorg. Med. Chem. Lett.	2010	None
CHEMBL602949		0	478.61	0	3.08	35	O=C(NCCc1cc(Cc2ccccc2)cs1)[C@H](O)[C@@H](O)C(=O)N1CCCC1c1ccccc1	Ki	'='	66.0	nM	7.18			UO_0000065	15.00	0.29	4.10	7.99	False	CHEMBL1065133	Inhibition of TACE	B	BAO_0000357	single protein format	None	None	None	None	None	CHEMBL3706	ADAM17	Homo sapiens	SINGLE PROTEIN	CHEMBL1157740	1	Scientific Literature	Bioorg. Med. Chem. Lett.	2010	None
CHEMBL590314		0	298.39	0	0.96	48	O=C(NCCc1cccs1)[C@H](O)[C@@H](O)c1nccs1	Ki	'='	5530.0	nM	5.26			UO_0000065	17.62	0.38	4.30	6.38	False	CHEMBL1065133	Inhibition of TACE	B	BAO_0000357	single protein format	None	None	None	None	None	CHEMBL3706	ADAM17	Homo sapiens	SINGLE PROTEIN	CHEMBL1157740	1	Scientific Literature	Bioorg. Med. Chem. Lett.	2010	None
CHEMBL80413		0	287.34	0	1.00	38	COc1ccc(S(=O)(=O)C(C(=O)NO)C(C)C)cc1	Inhibition	'='	52.0	%				UO_0000187					False	CHEMBL820589	In vitro inhibition against tumor necrosis factor alpha converting enzyme at 10 uM concentration	B	BAO_0000357	single protein format	None	None	None	None	None	CHEMBL3706	ADAM17	Homo sapiens	SINGLE PROTEIN	CHEMBL1145786	1	Scientific Literature	J. Med. Chem.	2003	None
CHEMBL94715		0	298.32	0	-0.13	5a	CC#CCOc1ccc(S(=O)(=O)NCC(=O)NO)cc1	IC50	'='	5.0	nM	8.30			UO_0000065	27.83	0.57	8.43	7.93	False	CHEMBL819944	In vitro inhibition of tumor necrosis factor-alpha converting enzyme	B	BAO_0000357	single protein format	None	None	None	None	None	CHEMBL3706	ADAM17	Homo sapiens	SINGLE PROTEIN	CHEMBL1136171	1	Scientific Literature	Bioorg. Med. Chem. Lett.	2003	None
CHEMBL181365		0	473.57	0	0.40	9h	CC#CCOc1ccc(S(=O)(=O)N2CCCN(S(=O)(=O)CCC)CC2C(=O)NO)cc1	IC50	'='	30.0	nM	7.52			UO_0000065	15.89	0.33	7.12	5.64	False	CHEMBL833550	Inhibitory concentration against TNF-alpha converting enzyme at 1 uM	B	BAO_0000357	single protein format	None	None	None	None	None	CHEMBL3706	ADAM17	Homo sapiens	SINGLE PROTEIN	CHEMBL1140260	1	Scientific Literature	Bioorg. Med. Chem. Lett.	2005	None
CHEMBL310472		0	486.59	0	3.91	58	CCN(CC)COc1ccc(CC(C)(C(=O)NO)S(=O)(=O)c2ccc(-c3ccco3)cc2)cc1	Inhibition	'='	45.0	%				UO_0000187					False	CHEMBL820589	In vitro inhibition against tumor necrosis factor alpha converting enzyme at 10 uM concentration	B	BAO_0000357	single protein format	None	None	None	None	None	CHEMBL3706	ADAM17	Homo sapiens	SINGLE PROTEIN	CHEMBL1145786	1	Scientific Literature	J. Med. Chem.	2003	None
CHEMBL64262		0	533.59	1	2.39	2m	Cc1cc(COc2ccc(N3CC[C@H]([C@H](NC(=O)N4CCOCC4)C(=O)NO)C3=O)cc2)c2ccccc2n1	IC50	'='	840.0	nM	6.08			UO_0000065					False	CHEMBL702320	Inhibition of TNF-alpha production from LPS stimulated human whole blood.	F	BAO_0000221	tissue-based format	Homo sapiens	CHEMBL3638178	Blood	None	None	CHEMBL3706	ADAM17	Homo sapiens	SINGLE PROTEIN	CHEMBL1136542	1	Scientific Literature	Bioorg. Med. Chem. Lett.	2003	None
CHEMBL80814		0	448.54	0	2.06	38	COc1ccc(CCN2CCC(C(=O)NO)(S(=O)(=O)c3ccc(OC)cc3)CC2)cc1	Inhibition	'='	53.0	%				UO_0000187					False	CHEMBL820584	Inhibition of Tumor necrosis factor alpha converting enzyme (TACE) at 10 uM	B	BAO_0000357	single protein format	None	None	None	None	None	CHEMBL3706	ADAM17	Homo sapiens	SINGLE PROTEIN	CHEMBL1145787	1	Scientific Literature	J. Med. Chem.	2003	None
CHEMBL96417		0	342.37	0	-0.38	5j	CC#CCOc1ccc(S(=O)(=O)N[C@@H](C(=O)NO)C(C)O)cc1	IC50	'='	10.0	nM	8.00			UO_0000065	23.37	0.48	8.38	6.40	False	CHEMBL819944	In vitro inhibition of tumor necrosis factor-alpha converting enzyme	B	BAO_0000357	single protein format	None	None	None	None	None	CHEMBL3706	ADAM17	Homo sapiens	SINGLE PROTEIN	CHEMBL1136171	1	Scientific Literature	Bioorg. Med. Chem. Lett.	2003	None
CHEMBL312585		0	328.39	0	0.44	33	COc1ccc(S(=O)(=O)C2(C(=O)NO)CCN(C)CC2)cc1	Inhibition	'='	20.0	%				UO_0000187					False	CHEMBL820584	Inhibition of Tumor necrosis factor alpha converting enzyme (TACE) at 10 uM	B	BAO_0000357	single protein format	None	None	None	None	None	CHEMBL3706	ADAM17	Homo sapiens	SINGLE PROTEIN	CHEMBL1145787	1	Scientific Literature	J. Med. Chem.	2003	None
CHEMBL250093		0	424.48	0	1.22	12a	CC#CCOc1ccc(S(=O)(=O)CC2(C(=O)NO)CCCN(C(=O)OC)C2)cc1	IC50	'='	14.0	nM	7.85			UO_0000065	18.50	0.37	6.63	6.42	False	CHEMBL888218	Inhibition of TACE by FRET assay	B	BAO_0000357	single protein format	None	None	None	None	None	CHEMBL3706	ADAM17	Homo sapiens	SINGLE PROTEIN	CHEMBL1140008	1	Scientific Literature	Bioorg. Med. Chem. Lett.	2007	None
CHEMBL250905		0	366.44	0	0.74	12p	CC#CCOc1ccc(S(=O)(=O)CC2(C(=O)NO)CCCNC2)cc1	IC50	'='	62.0	nM	7.21			UO_0000065	19.67	0.39	6.47	6.88	False	CHEMBL888218	Inhibition of TACE by FRET assay	B	BAO_0000357	single protein format	None	None	None	None	None	CHEMBL3706	ADAM17	Homo sapiens	SINGLE PROTEIN	CHEMBL1140008	1	Scientific Literature	Bioorg. Med. Chem. Lett.	2007	None
CHEMBL346256		0	390.38	0	2.48	9a	CCO[P@](=O)(c1ccc(OC)cc1)N1Cc2ccccc2C[C@@H]1C(=O)NO	IC50	'>'	10000.0	nM				UO_0000065					False	CHEMBL675239	Inhibition of heparin-binding epidermal growth factor (HB-EGF) shedding	F	BAO_0000019	assay format	None	None	None	None	None	CHEMBL3706	ADAM17	Homo sapiens	SINGLE PROTEIN	CHEMBL1135982	1	Scientific Literature	J. Med. Chem.	2002	None
CHEMBL409733		0	420.47	0	3.45	68	CCOC(=O)[C@]1(c2cccc(OCc3cc(C)nc4ccccc34)c2)C[C@H]1C(=O)NO	Ki	'='	16.0	nM	7.80			UO_0000065	18.54	0.34	4.35	7.98	False	CHEMBL933411	Inhibition of human recombinant TACE	B	BAO_0000357	single protein format	Homo sapiens	None	None	None	None	CHEMBL3706	ADAM17	Homo sapiens	SINGLE PROTEIN	CHEMBL1141652	1	Scientific Literature	J. Med. Chem.	2008	None
CHEMBL259245		0	434.49	0	3.84	48	Cc1cc(COc2cccc([C@@]3(C(=O)OC(C)C)C[C@H]3C(=O)NO)c2)c2ccccc2n1	Ki	'='	8.0	nM	8.10			UO_0000065	18.64	0.35	4.26	8.28	False	CHEMBL933411	Inhibition of human recombinant TACE	B	BAO_0000357	single protein format	Homo sapiens	None	None	None	None	CHEMBL3706	ADAM17	Homo sapiens	SINGLE PROTEIN	CHEMBL1141652	1	Scientific Literature	J. Med. Chem.	2008	None
CHEMBL1090736		0	367.36	0	1.09	(R)-33	COc1ccc2c(c1)C(=O)N(C[C@@]1(c3ccc(O)cc3)NC(=O)NC1=O)C2	Ki	'='	1.6	nM	8.80			UO_0000065	23.94	0.44	7.71	8.15	False	CHEMBL1115912	Inhibition of TACE by FRET assay	B	BAO_0000357	single protein format	None	None	None	None	None	CHEMBL3706	ADAM17	Homo sapiens	SINGLE PROTEIN	CHEMBL1155417	1	Scientific Literature	Bioorg. Med. Chem. Lett.	2010	None
CHEMBL1087931		0	346.36	0	1.15	(+/-)-19	O=C1NC(=O)C(CN2CC3CCCCN3C2=O)(c2ccc(F)cc2)N1	Ki	'='	2729.0	nM	5.56			UO_0000065	16.06	0.30	4.41	6.81	False	CHEMBL1115912	Inhibition of TACE by FRET assay	B	BAO_0000357	single protein format	None	None	None	None	None	CHEMBL3706	ADAM17	Homo sapiens	SINGLE PROTEIN	CHEMBL1155417	1	Scientific Literature	Bioorg. Med. Chem. Lett.	2010	None
CHEMBL1090748		0	373.77	0	2.17	(+/-)-42	O=C1NC(=O)C(CN2Cc3cc(Cl)ccc3C2=O)(c2ccc(F)cc2)N1	Ki	'='	7.0	nM	8.15			UO_0000065	21.82	0.43	5.98	10.39	False	CHEMBL1115912	Inhibition of TACE by FRET assay	B	BAO_0000357	single protein format	None	None	None	None	None	CHEMBL3706	ADAM17	Homo sapiens	SINGLE PROTEIN	CHEMBL1155417	1	Scientific Literature	Bioorg. Med. Chem. Lett.	2010	None
CHEMBL307252		0	385.44	0	2.74	30	COc1ccc(S(=O)(=O)C(Cc2ccc3ccccc3c2)C(=O)NO)cc1	IC50	'='	160.0	nM	6.80			UO_0000065	17.63	0.34	4.06	7.33	False	CHEMBL813240	Inhibition of Tumor necrosis factor alpha converting enzyme at 10 uM	B	BAO_0000357	single protein format	None	None	None	None	None	CHEMBL3706	ADAM17	Homo sapiens	SINGLE PROTEIN	CHEMBL1145786	1	Scientific Literature	J. Med. Chem.	2003	None
CHEMBL306158		0	321.35	0	0.76	42	C#CCC(CC#C)(C(=O)NO)S(=O)(=O)c1ccc(OC)cc1	Inhibition	'='	20.0	%				UO_0000187					False	CHEMBL820589	In vitro inhibition against tumor necrosis factor alpha converting enzyme at 10 uM concentration	B	BAO_0000357	single protein format	None	None	None	None	None	CHEMBL3706	ADAM17	Homo sapiens	SINGLE PROTEIN	CHEMBL1145786	1	Scientific Literature	J. Med. Chem.	2003	None
CHEMBL44045		0	343.45	0	2.70	55	CCCCCCC(CC(=O)NO)S(=O)(=O)c1ccc(OC)cc1	Activity						Not Active						False	CHEMBL819939	Inhibitory activity against TACE	B	BAO_0000357	single protein format	None	None	None	None	None	CHEMBL3706	ADAM17	Homo sapiens	SINGLE PROTEIN	CHEMBL1133244	1	Scientific Literature	Bioorg. Med. Chem. Lett.	2000	None
CHEMBL285272		0	532.36	1	1.89	5k	O=C(NO)[C@H]1CC[C@@H](O)CN1S(=O)(=O)c1ccc(OCc2ccccc2I)cc1	IC50	'='	1000.0	nM	6.00			UO_0000065					False	CHEMBL701924	Inhibition of TNF-alpha release was determined in LPS-stimulated human whole blood assay	F	BAO_0000221	tissue-based format	Homo sapiens	CHEMBL3638178	Blood	None	None	CHEMBL3706	ADAM17	Homo sapiens	SINGLE PROTEIN	CHEMBL1135115	1	Scientific Literature	Bioorg. Med. Chem. Lett.	2002	None
CHEMBL235997		0	420.47	0	1.95	1	Cc1cc(COc2ccc(C(=O)N[C@@H]3CNC[C@@H]3C(=O)NO)cc2)c2ccccc2n1	IC50	'='	75.0	nM	7.12			UO_0000065	16.95	0.31	5.17	6.33	False	CHEMBL897360	Inhibition of TACE in human whole blood	B	BAO_0000221	tissue-based format	Homo sapiens	CHEMBL3638178	Blood	None	None	CHEMBL3706	ADAM17	Homo sapiens	SINGLE PROTEIN	CHEMBL1148859	1	Scientific Literature	Bioorg. Med. Chem. Lett.	2007	None
CHEMBL401453		0	488.59	0	3.24	13	Cc1cc(Cc2ccc(C(=O)N[C@@H]3CN(C(=O)C(C)(C)C)C[C@@H]3C(=O)NO)cc2)c2ccccc2n1	IC50	'='	95.0	nM	7.02			UO_0000065	14.37	0.27	3.78	6.29	False	CHEMBL897360	Inhibition of TACE in human whole blood	B	BAO_0000221	tissue-based format	Homo sapiens	CHEMBL3638178	Blood	None	None	CHEMBL3706	ADAM17	Homo sapiens	SINGLE PROTEIN	CHEMBL1148859	1	Scientific Literature	Bioorg. Med. Chem. Lett.	2007	None
CHEMBL109833		0	405.48	0	1.12	5a	C[C@@H]1NCCN(S(=O)(=O)c2ccc(OCc3ccccc3)cc2)[C@H]1C(=O)NO	IC50	'='	25.0	nM	7.60			UO_0000065	18.75	0.37	6.48	7.04	False	CHEMBL873902	Inhibition of human recombinant tumor necrosis factor-alpha converting enzyme.	B	BAO_0000357	single protein format	None	None	None	None	None	CHEMBL3706	ADAM17	Homo sapiens	SINGLE PROTEIN	CHEMBL1136235	1	Scientific Literature	Bioorg. Med. Chem. Lett.	2003	None
CHEMBL31294		0	420.49	0	1.59	5g	Cc1ccccc1COc1ccc(S(=O)(=O)N2C[C@H](O)CC[C@@H]2C(=O)NO)cc1	IC50	'='	3000.0	nM	5.52			UO_0000065					False	CHEMBL701924	Inhibition of TNF-alpha release was determined in LPS-stimulated human whole blood assay	F	BAO_0000221	tissue-based format	Homo sapiens	CHEMBL3638178	Blood	None	None	CHEMBL3706	ADAM17	Homo sapiens	SINGLE PROTEIN	CHEMBL1135115	1	Scientific Literature	Bioorg. Med. Chem. Lett.	2002	None
CHEMBL288114	GALLIC ACID	2	170.12	0	0.50	gallic acid	O=C(O)c1cc(O)c(O)c(O)c1	Inhibition	'='	38.9	%				UO_0000187					False	CHEMBL2339513	Inhibition of ADAM17 alpha-secretase activity in human UI87 cells using amyloid beta precursor protein as substrate at 40 ug/ml after 24 hrs by fluorimetric analysis	B	BAO_0000219	cell-based format	Homo sapiens	None	None	UI87	None	CHEMBL3706	ADAM17	Homo sapiens	SINGLE PROTEIN	CHEMBL2331126	1	Scientific Literature	Eur. J. Med. Chem.	2013	None
CHEMBL173235		0	477.45	0	2.38	51	CCOP(=O)(c1ccc(OC)cc1)N1CCN(C(=O)OCc2ccccc2)CC1C(=O)NO	Ki	'='	7.99	nM	8.10			UO_0000065	16.96	0.34	5.72	6.88	False	CHEMBL811884	Inhibitory activity against tumor necrosis factor alpha converting enzyme (TACE) from human acute monocytic leukemia cell line.	B	BAO_0000019	assay format	None	None	None	None	None	CHEMBL3706	ADAM17	Homo sapiens	SINGLE PROTEIN	CHEMBL1135723	1	Scientific Literature	J. Med. Chem.	2002	None
CHEMBL78337		0	424.91	0	2.88	52	CN1CCC(C(=O)NO)(S(=O)(=O)c2ccc(Oc3ccc(Cl)cc3)cc2)CC1	IC50	'='	270.0	nM	6.57			UO_0000065	15.46	0.32	3.69	6.85	False	CHEMBL812727	In vitro inhibitory activity against tumor necrosis factor alpha converting enzyme (TACE).	B	BAO_0000357	single protein format	None	None	None	None	None	CHEMBL3706	ADAM17	Homo sapiens	SINGLE PROTEIN	CHEMBL1145787	1	Scientific Literature	J. Med. Chem.	2003	None
CHEMBL171962		0	405.39	0	2.06	47	CCOP(=O)(c1ccc(OC)cc1)N1Cc2cc(N)ccc2CC1C(=O)NO	Ki	'='	37.4	nM	7.43			UO_0000065	18.32	0.36	5.37	6.51	False	CHEMBL811884	Inhibitory activity against tumor necrosis factor alpha converting enzyme (TACE) from human acute monocytic leukemia cell line.	B	BAO_0000019	assay format	None	None	None	None	None	CHEMBL3706	ADAM17	Homo sapiens	SINGLE PROTEIN	CHEMBL1135723	1	Scientific Literature	J. Med. Chem.	2002	None
CHEMBL429444		0	418.50	0	2.30	8	Cc1cc(Cc2ccc(C(=O)N[C@@H]3CN(C)C[C@@H]3C(=O)NO)cc2)c2ccccc2n1	IC50	'='	96.0	nM	7.02			UO_0000065	16.77	0.31	4.72	7.42	False	CHEMBL897360	Inhibition of TACE in human whole blood	B	BAO_0000221	tissue-based format	Homo sapiens	CHEMBL3638178	Blood	None	None	CHEMBL3706	ADAM17	Homo sapiens	SINGLE PROTEIN	CHEMBL1148859	1	Scientific Literature	Bioorg. Med. Chem. Lett.	2007	None
CHEMBL523616		0	560.67	1	4.88	12e	CC#CCOc1ccc(S(=O)(=O)N[C@H](Cc2cn(CCCCOc3ccccc3)c3ccccc23)C(=O)O)cc1	IC50	'='	1250.0	nM	5.90			UO_0000065	10.53	0.20	1.02	5.52	False	CHEMBL1035210	Inhibition of TACE by FRET assay	B	BAO_0000357	single protein format	None	None	None	None	None	CHEMBL3706	ADAM17	Homo sapiens	SINGLE PROTEIN	CHEMBL1137760	1	Scientific Literature	Bioorg. Med. Chem.	2009	None
CHEMBL483952		0	502.59	1	4.07	12f	CC#CCOc1ccc(S(=O)(=O)N[C@H](Cc2cn(Cc3ccccc3)c3ccccc23)C(=O)O)cc1	IC50	'='	2150.0	nM	5.67			UO_0000065	11.28	0.22	1.60	5.81	False	CHEMBL1035210	Inhibition of TACE by FRET assay	B	BAO_0000357	single protein format	None	None	None	None	None	CHEMBL3706	ADAM17	Homo sapiens	SINGLE PROTEIN	CHEMBL1137760	1	Scientific Literature	Bioorg. Med. Chem.	2009	None
CHEMBL526567		0	558.66	1	4.63	12h	C=CCOc1ccc(Cn2cc(C[C@@H](NS(=O)(=O)c3ccc(OCC#CC)cc3)C(=O)O)c3ccccc32)cc1	IC50	'='	540.0	nM	6.27			UO_0000065	11.22	0.21	1.64	5.87	False	CHEMBL1035210	Inhibition of TACE by FRET assay	B	BAO_0000357	single protein format	None	None	None	None	None	CHEMBL3706	ADAM17	Homo sapiens	SINGLE PROTEIN	CHEMBL1137760	1	Scientific Literature	Bioorg. Med. Chem.	2009	None
CHEMBL237467		0	471.60	0	1.22	17	CC#CCNc1ccc(S(=O)(=O)CC2(C(=O)NO)CCN(S(=O)(=O)C(C)C)CC2)cc1	IC50	'='	2.0	nM	8.70			UO_0000065	18.45	0.38	7.48	6.55	False	CHEMBL897707	Inhibition of human TACE expressed in CHO cells by FRET assay	B	BAO_0000219	cell-based format	Homo sapiens	None	None	CHO	None	CHEMBL3706	ADAM17	Homo sapiens	SINGLE PROTEIN	CHEMBL1149647	1	Scientific Literature	Bioorg. Med. Chem.	2007	CHEMBL3308072
CHEMBL3965253		0	544.53	1	3.28	BDBM207972	O=C(NC[C@@H](C(=O)NO)N1CCOCC1)c1ccc(OCc2ccnc(-c3cccc(C(F)(F)F)c3)c2)cc1	IC50	'='	900.0	nM	6.05		367327	UO_0000065	11.10	0.21	2.77	5.35	False	CHEMBL3888010	TACE Enzyme Assay: The TACE enzyme is an internal production (carried out according to the publication Protein Eng Des Sel, 2006, 19, 155-161) and is added so as to have a signal equivalent to 6 times the background noise over 2 h at 37° C. The reaction takes place in a buffered medium: Tris 50 mM, 4% of glycerol, pH 7.4. The fluorescent substrate is MCA-Pro-Leu-Ala-Val-(Dpa)-Arg-Ser-Ser-Arg-NH2 …	B	BAO_0000357	single protein format	None	None	None	None	None	CHEMBL3706	ADAM17	Homo sapiens	SINGLE PROTEIN	CHEMBL3886539	37	BindingDB Database		2016	None
CHEMBL42537		0	335.38	0	2.11	47	COc1ccc(S(=O)(=O)C(CC(=O)NO)c2ccccc2)cc1	Activity						Not Active						False	CHEMBL819939	Inhibitory activity against TACE	B	BAO_0000357	single protein format	None	None	None	None	None	CHEMBL3706	ADAM17	Homo sapiens	SINGLE PROTEIN	CHEMBL1133244	1	Scientific Literature	Bioorg. Med. Chem. Lett.	2000	None
CHEMBL29068		0	448.54	0	2.41	5i	CC(C)c1ccccc1COc1ccc(S(=O)(=O)N2C[C@H](O)CC[C@@H]2C(=O)NO)cc1	IC50	'='	11.0	nM	7.96			UO_0000065	17.74	0.35	5.55	6.85	False	CHEMBL816559	Inhibitory concentration against recombinant tumor necrosis factor alpha converting enzyme	B	BAO_0000357	single protein format	None	None	None	None	None	CHEMBL3706	ADAM17	Homo sapiens	SINGLE PROTEIN	CHEMBL1135115	1	Scientific Literature	Bioorg. Med. Chem. Lett.	2002	None
CHEMBL109775		0	475.57	0	1.94	5d	CCc1ccccc1COc1ccc(S(=O)(=O)N2CCN(C(C)=O)[C@@H](C)[C@@H]2C(=O)NO)cc1	IC50	'='	600.0	nM	6.22			UO_0000065					False	CHEMBL701927	Inhibition of Tumor necrosis factor-alpha (TNF-alpha) release in human whole blood	F	BAO_0000221	tissue-based format	None	CHEMBL3638178	Blood	None	None	CHEMBL3706	ADAM17	Homo sapiens	SINGLE PROTEIN	CHEMBL1136235	1	Scientific Literature	Bioorg. Med. Chem. Lett.	2003	None
CHEMBL28646		0	440.91	0	1.94	4g	O=C(NO)[C@H]1C[C@@H](O)CCN1S(=O)(=O)c1ccc(OCc2ccccc2Cl)cc1	IC50	'='	40000.0	nM	4.40			UO_0000065					False	CHEMBL701924	Inhibition of TNF-alpha release was determined in LPS-stimulated human whole blood assay	F	BAO_0000221	tissue-based format	Homo sapiens	CHEMBL3638178	Blood	None	None	CHEMBL3706	ADAM17	Homo sapiens	SINGLE PROTEIN	CHEMBL1135115	1	Scientific Literature	Bioorg. Med. Chem. Lett.	2002	None
CHEMBL393750		0	538.65	1	1.19	15	CC#CCOc1ccc(S(=O)(=O)CC2(C(=O)NO)CCN(S(=O)(=O)c3c(C)nn(C)c3C)CC2)cc1	IC50	'<'	1.0	nM				UO_0000065					False	CHEMBL889856	Inhibition of TACE	B	BAO_0000357	single protein format	None	None	None	None	None	CHEMBL3706	ADAM17	Homo sapiens	SINGLE PROTEIN	CHEMBL1146270	1	Scientific Literature	Bioorg. Med. Chem. Lett.	2007	None
CHEMBL436071		0	397.48	0	2.66	5q	Cc1cncc(C)c1COc1ccc([C@]2(C)CCN([C@H](C)C(=O)NO)C2=O)cc1	IC50	'='	6.6	nM	8.18			UO_0000065					False	CHEMBL820597	Inhibition of Tumor necrosis factor alpha secretion in LPS-stimulated human whole blood assay	F	BAO_0000221	tissue-based format	Homo sapiens	CHEMBL3638178	Blood	None	None	CHEMBL3706	ADAM17	Homo sapiens	SINGLE PROTEIN	CHEMBL1135609	1	Scientific Literature	J. Med. Chem.	2002	None
CHEMBL80911		0	575.73	1	2.89	47	CCCCOc1ccc(S(=O)(=O)C2(C(=O)NO)CCN(Cc3cccc(OCCN4CCOCC4)c3)CC2)cc1	IC50	'='	506.0	nM	6.30			UO_0000065	10.94	0.21	3.41	5.35	False	CHEMBL812727	In vitro inhibitory activity against tumor necrosis factor alpha converting enzyme (TACE).	B	BAO_0000357	single protein format	None	None	None	None	None	CHEMBL3706	ADAM17	Homo sapiens	SINGLE PROTEIN	CHEMBL1145787	1	Scientific Literature	J. Med. Chem.	2003	None
CHEMBL291264		0	414.44	0	-1.30	4b	CC#CCOc1ccc(S(=O)(=O)N2C[C@@H](O)[C@@H](O)[C@H](OC)[C@@H]2C(=O)NO)cc1	Ki	'='	1.85	nM	8.73			UO_0000065	21.07	0.43	10.03	6.00	False	CHEMBL805972	Inhibition of recombinant human TNF-alpha converting enzyme	B	BAO_0000357	single protein format	Homo sapiens	None	None	None	None	CHEMBL3706	ADAM17	Homo sapiens	SINGLE PROTEIN	CHEMBL1147637	1	Scientific Literature	Bioorg. Med. Chem. Lett.	2004	None
CHEMBL315721		0	532.64	1	0.77	54n	CC(C)C[C@H]1C(=O)N[C@H](C(=O)NCC(=O)N2CCC(O)CC2)Cc2ccc(cc2)OCCC[C@@H]1C(=O)NO	IC50	'='	200.0	nM	6.70			UO_0000065					False	CHEMBL702337	Inhibition of LPS-stimulated TNF-alpha release in human whole blood	F	BAO_0000221	tissue-based format	Homo sapiens	CHEMBL3638178	Blood	None	None	CHEMBL3706	ADAM17	Homo sapiens	SINGLE PROTEIN	CHEMBL1134554	1	Scientific Literature	J. Med. Chem.	2001	None
CHEMBL111460		0	573.69	1	2.84	5m	Cc1ccc(S(=O)(=O)N2CCN(S(=O)(=O)c3ccc(OCc4ccccc4C)cc3)[C@@H](C(=O)NO)[C@@H]2C)cc1	IC50	'='	26000.0	nM	4.58			UO_0000065					False	CHEMBL701927	Inhibition of Tumor necrosis factor-alpha (TNF-alpha) release in human whole blood	F	BAO_0000221	tissue-based format	None	CHEMBL3638178	Blood	None	None	CHEMBL3706	ADAM17	Homo sapiens	SINGLE PROTEIN	CHEMBL1136235	1	Scientific Literature	Bioorg. Med. Chem. Lett.	2003	None
CHEMBL111475		0	498.56	0	1.93	5i	CC(=O)N1CCN(S(=O)(=O)c2ccc(OCc3cncc4ccccc34)cc2)[C@@H](C(=O)NO)[C@@H]1C	IC50	'='	400.0	nM	6.40			UO_0000065					False	CHEMBL701927	Inhibition of Tumor necrosis factor-alpha (TNF-alpha) release in human whole blood	F	BAO_0000221	tissue-based format	None	CHEMBL3638178	Blood	None	None	CHEMBL3706	ADAM17	Homo sapiens	SINGLE PROTEIN	CHEMBL1136235	1	Scientific Literature	Bioorg. Med. Chem. Lett.	2003	None
CHEMBL80321		0	460.60	0	3.57	58	CCC(CC)Oc1ccc(S(=O)(=O)C2(C(=O)NO)CCN(Cc3ccccc3)CC2)cc1	IC50	'='	39.0	nM	7.41			UO_0000065	16.09	0.32	3.84	7.72	False	CHEMBL812728	Inhibition of Tumor necrosis factor alpha converting enzyme (TACE) at 10 uM	B	BAO_0000357	single protein format	None	None	None	None	None	CHEMBL3706	ADAM17	Homo sapiens	SINGLE PROTEIN	CHEMBL1145787	1	Scientific Literature	J. Med. Chem.	2003	None
CHEMBL236572		0	466.56	0	2.39	5	CC#CCOc1ccc(S(=O)(=O)CC2(C(=O)NO)CCN(C(=O)OC(C)(C)C)CC2)cc1	IC50	'='	14000.0	nM	4.85			UO_0000065	10.40	0.21	2.46	3.97	False	CHEMBL897711	Inhibition of human TACE in human whole blood	B	BAO_0000357	single protein format	Homo sapiens	CHEMBL3638178	Blood	None	None	CHEMBL3706	ADAM17	Homo sapiens	SINGLE PROTEIN	CHEMBL1149647	1	Scientific Literature	Bioorg. Med. Chem.	2007	None
CHEMBL400430		0	449.57	0	2.06	21	CC#CCNc1ccc(S(=O)(=O)CC2(C(=O)NO)CCN(C(=O)C(C)CC)CC2)cc1	IC50	'='	3.5	nM	8.46			UO_0000065	18.81	0.37	6.40	7.30	False	CHEMBL897707	Inhibition of human TACE expressed in CHO cells by FRET assay	B	BAO_0000219	cell-based format	Homo sapiens	None	None	CHO	None	CHEMBL3706	ADAM17	Homo sapiens	SINGLE PROTEIN	CHEMBL1149647	1	Scientific Literature	Bioorg. Med. Chem.	2007	CHEMBL3308072
CHEMBL207729		0	398.51	0	1.48	6	CC#CCOc1ccc(S(=O)(=O)N2CCSC(C)(C)[C@@H]2C(=O)NO)cc1	IC50	'='	8.0	nM	8.10			UO_0000065	20.32	0.43	6.62	8.44	False	CHEMBL897707	Inhibition of human TACE expressed in CHO cells by FRET assay	B	BAO_0000219	cell-based format	Homo sapiens	None	None	CHO	None	CHEMBL3706	ADAM17	Homo sapiens	SINGLE PROTEIN	CHEMBL1149647	1	Scientific Literature	Bioorg. Med. Chem.	2007	CHEMBL3308072
CHEMBL363451		0	525.67	1	4.14	2f	CCCCN1CCC(C(=O)NO)C(CS(=O)(=O)c2ccc(OCc3cc(C)nc4ccccc34)cc2)C1	IC50	'='	900.0	nM	6.05			UO_0000065					False	CHEMBL835217	Effect on TNF-Alpha release in LPS-stimulated human whole blood assay	F	BAO_0000221	tissue-based format	Homo sapiens	CHEMBL3638178	Blood	None	None	CHEMBL3706	ADAM17	Homo sapiens	SINGLE PROTEIN	CHEMBL1137180	1	Scientific Literature	Bioorg. Med. Chem. Lett.	2004	None
CHEMBL184943		0	514.56	1	0.88	3p	CC#CCOc1ccc(S(=O)(=O)N2Cc3ccc(C(=O)NC)cc3N(C(C)=O)CC2C(=O)NO)cc1	IC50	'='	41.0	nM	7.39			UO_0000065	14.36	0.28	6.51	5.08	False	CHEMBL829519	Inhibitory activity against Tumor necrosis factor alpha converting enzyme	B	BAO_0000357	single protein format	Homo sapiens	None	None	None	None	CHEMBL3706	ADAM17	Homo sapiens	SINGLE PROTEIN	CHEMBL1137145	1	Scientific Literature	Bioorg. Med. Chem. Lett.	2004	None
CHEMBL188414		0	384.41	0	2.82	11	CC(C)C(NC(=O)/C(=C\c1ccccc1F)NC(=O)c1ccccc1)C(=O)O	IC50						Not Determined						False	CHEMBL828164	In vitro inhibition of A disintegrin and metalloprotease domain 17 (ADAM17, TACE); Not determined	B	BAO_0000357	single protein format	None	None	None	None	None	CHEMBL3706	ADAM17	Homo sapiens	SINGLE PROTEIN	CHEMBL1137109	1	Scientific Literature	Bioorg. Med. Chem. Lett.	2004	None
CHEMBL29977		0	411.59	0	2.87	12	CNC(=O)[C@@H](NC(=O)[C@H](CC(C)C)[C@@H](C(=O)NO)C1CCC(C)CC1)C(C)(C)C	Activity	'='	1500.0										False	CHEMBL817442	TNF-alpha convertase activity following phorbol 12-myristate 13-acetate (PMA) stimulation of U937 cells	B	BAO_0000219	cell-based format	Homo sapiens	None	None	U-937	None	CHEMBL3706	ADAM17	Homo sapiens	SINGLE PROTEIN	CHEMBL1131344	1	Scientific Literature	Bioorg. Med. Chem. Lett.	1998	CHEMBL3308006
CHEMBL183995		0	438.48	0	1.81	17	C[C@@]1(O)CCCN(S(=O)(=O)c2ccc(OCc3ccc(F)cc3)cc2)[C@H]1C(=O)NO	IC50	'='	7.2	nM	8.14			UO_0000065					False	CHEMBL831580	Inhibitory concentration against TNF-alpha release in LPS treated whole blood	F	BAO_0000221	tissue-based format	Homo sapiens	CHEMBL3638178	Blood	None	None	CHEMBL3706	ADAM17	Homo sapiens	SINGLE PROTEIN	CHEMBL1139577	1	Scientific Literature	Bioorg. Med. Chem. Lett.	2005	None
CHEMBL272838		0	495.58	0	4.54	73	Cc1cc(COc2cccc([C@@]3(C(=O)N(C)Cc4ccccc4)C[C@H]3C(=O)NO)c2)c2ccccc2n1	Ki	'='	3000.0	nM	5.52			UO_0000065	11.14	0.20	0.98	6.02	False	CHEMBL933411	Inhibition of human recombinant TACE	B	BAO_0000357	single protein format	Homo sapiens	None	None	None	None	CHEMBL3706	ADAM17	Homo sapiens	SINGLE PROTEIN	CHEMBL1141652	1	Scientific Literature	J. Med. Chem.	2008	None
CHEMBL270065		0	371.39	0	2.21	54	COC(=O)[C@]1(c2cccc(OCc3cccc(OC)c3)c2)C[C@H]1C(=O)NO	Ki	'='	110.0	nM	6.96			UO_0000065	18.74	0.35	4.75	7.40	False	CHEMBL933411	Inhibition of human recombinant TACE	B	BAO_0000357	single protein format	Homo sapiens	None	None	None	None	CHEMBL3706	ADAM17	Homo sapiens	SINGLE PROTEIN	CHEMBL1141652	1	Scientific Literature	J. Med. Chem.	2008	None
CHEMBL271598		0	317.34	0	1.32	87	CC#CCOc1ccc(C[C@]2(C(=O)OC)C[C@@H]2C(=O)NO)cc1	Ki	'='	420.0	nM	6.38			UO_0000065	20.09	0.38	5.06	7.51	False	CHEMBL933411	Inhibition of human recombinant TACE	B	BAO_0000357	single protein format	Homo sapiens	None	None	None	None	CHEMBL3706	ADAM17	Homo sapiens	SINGLE PROTEIN	CHEMBL1141652	1	Scientific Literature	J. Med. Chem.	2008	None
CHEMBL270063		0	347.41	0	2.58	67	COC(=O)[C@]1(c2cccc(OCC3CCCCC3)c2)C[C@H]1C(=O)NO	Ki	'='	900.0	nM	6.05			UO_0000065	17.40	0.33	3.47	7.12	False	CHEMBL933411	Inhibition of human recombinant TACE	B	BAO_0000357	single protein format	Homo sapiens	None	None	None	None	CHEMBL3706	ADAM17	Homo sapiens	SINGLE PROTEIN	CHEMBL1141652	1	Scientific Literature	J. Med. Chem.	2008	None
CHEMBL409253		0	391.43	0	2.37	29	Cc1cc(COc2cccc([C@@]3(C(N)=O)C[C@H]3C(=O)NO)c2)c2ccccc2n1	Ki	'='	700.0	nM	6.16			UO_0000065	15.72	0.29	3.78	5.37	False	CHEMBL933411	Inhibition of human recombinant TACE	B	BAO_0000357	single protein format	Homo sapiens	None	None	None	None	CHEMBL3706	ADAM17	Homo sapiens	SINGLE PROTEIN	CHEMBL1141652	1	Scientific Literature	J. Med. Chem.	2008	None
CHEMBL1630089		0	466.58	0	4.12	15j	CCN(CC)CCOc1ccc(CCC(Cc2cc3cc(C)ccc3oc2=O)C(=O)NO)cc1	IC50	'='	0.53	nM	9.28			UO_0000065	19.88	0.37	5.16	10.08	False	CHEMBL1640792	Inhibition of human TACE by fluorescent spectroscopy	B	BAO_0000357	single protein format	Homo sapiens	None	None	None	None	CHEMBL3706	ADAM17	Homo sapiens	SINGLE PROTEIN	CHEMBL1629442	1	Scientific Literature	Bioorg. Med. Chem.	2010	None
CHEMBL76974		0	471.49	0	2.39	6m	COC(=O)c1cccc(C(=O)NO)c1N(Cc1cccnc1)S(=O)(=O)c1ccc(OC)cc1	IC50	'='	38.0	nM	7.42			UO_0000065	15.74	0.31	5.03	5.49	False	CHEMBL810827	Inhibition of TNF-alpha converting enzyme (TACE)	B	BAO_0000357	single protein format	Homo sapiens	None	None	None	None	CHEMBL3706	ADAM17	Homo sapiens	SINGLE PROTEIN	CHEMBL1133789	1	Scientific Literature	Bioorg. Med. Chem. Lett.	2001	None
CHEMBL53643		0	407.45	0	1.80	59	COc1ccc(Oc2ccc3c(c2)NCCN([C@H](C)C(=O)NO)S3(=O)=O)cc1	Ki	'='	621.0	nM	6.21			UO_0000065	15.23	0.30	4.41	5.30	False	CHEMBL813237	In vitro inhibitory activity against porcine tumor necrosis factor alpha converting enzyme (pTACE)	B	BAO_0000357	single protein format	Sus scrofa	None	None	None	None	CHEMBL3706	ADAM17	Homo sapiens	SINGLE PROTEIN	CHEMBL1145029	1	Scientific Literature	J. Med. Chem.	2003	None
CHEMBL59968		0	462.55	0	3.30	2s	Cc1cc(COc2ccc(N3CC[C@@]([C@H](C)C(=O)NO)(N(C)C)C3=O)cc2)c2ccccc2n1	IC50	'>'	3000.0	nM				UO_0000065					False	CHEMBL702320	Inhibition of TNF-alpha production from LPS stimulated human whole blood.	F	BAO_0000221	tissue-based format	Homo sapiens	CHEMBL3638178	Blood	None	None	CHEMBL3706	ADAM17	Homo sapiens	SINGLE PROTEIN	CHEMBL1136542	1	Scientific Literature	Bioorg. Med. Chem. Lett.	2003	None
CHEMBL461220		0	485.52	0	4.16	26	NC(=O)[C@@]1(Cc2ccc(OCc3cc(-c4ccccc4)nc4ccccc34)c(F)c2)C[C@@H]1C(=O)NO	Ki	'='	0.14	nM	9.85			UO_0000065	20.30	0.37	5.69	8.60	True	CHEMBL1001173	Inhibition of human recombinant TACE	B	BAO_0000357	single protein format	Homo sapiens	None	None	None	None	CHEMBL3706	ADAM17	Homo sapiens	SINGLE PROTEIN	CHEMBL1139393	1	Scientific Literature	Bioorg. Med. Chem. Lett.	2008	None
CHEMBL461221		0	467.53	0	4.02	25	NC(=O)[C@@]1(Cc2ccc(OCc3cc(-c4ccccc4)nc4ccccc34)cc2)C[C@@H]1C(=O)NO	Ki	'='	0.18	nM	9.74			UO_0000065	20.84	0.38	5.72	8.51	True	CHEMBL1001173	Inhibition of human recombinant TACE	B	BAO_0000357	single protein format	Homo sapiens	None	None	None	None	CHEMBL3706	ADAM17	Homo sapiens	SINGLE PROTEIN	CHEMBL1139393	1	Scientific Literature	Bioorg. Med. Chem. Lett.	2008	None
CHEMBL269834		0	405.45	0	2.66	23	Cc1cc(COc2ccc(C[C@]3(C(N)=O)C[C@@H]3C(=O)NO)cc2)c2ccccc2n1	Ki	'='	3.0	nM	8.52			UO_0000065	21.02	0.39	5.86	7.44	True	CHEMBL1001173	Inhibition of human recombinant TACE	B	BAO_0000357	single protein format	Homo sapiens	None	None	None	None	CHEMBL3706	ADAM17	Homo sapiens	SINGLE PROTEIN	CHEMBL1139393	1	Scientific Literature	Bioorg. Med. Chem. Lett.	2008	None
CHEMBL337042		0	554.67	1	2.05	28d	CCC[C@@H]([C@@H](CC1CCCCC1)C(=O)N[C@@H](CCC/N=C(/N)N[N+](=O)[O-])C(=O)Nc1nccs1)N(O)C=O	IC50	'='	8.0	nM	8.10			UO_0000065	14.60	0.29	6.05	3.95	False	CHEMBL810826	Inhibition of TACE using scintillation proximity assay (SPA)	B	BAO_0000357	single protein format	None	None	None	None	None	CHEMBL3706	ADAM17	Homo sapiens	SINGLE PROTEIN	CHEMBL1134293	1	Scientific Literature	J. Med. Chem.	2001	None
CHEMBL305163		0	434.50	0	2.70	2q	Cc1cc(COc2ccc(N3CC[C@](N)([C@H](C)C(=O)NO)C3=O)cc2)c2ccccc2n1	IC50	'='	1100.0	nM	5.96			UO_0000065					False	CHEMBL702320	Inhibition of TNF-alpha production from LPS stimulated human whole blood.	F	BAO_0000221	tissue-based format	Homo sapiens	CHEMBL3638178	Blood	None	None	CHEMBL3706	ADAM17	Homo sapiens	SINGLE PROTEIN	CHEMBL1136542	1	Scientific Literature	Bioorg. Med. Chem. Lett.	2003	None
CHEMBL285591		0	424.45	0	1.42	4b	O=C(NO)[C@H]1C[C@@H](O)CCN1S(=O)(=O)c1ccc(OCc2ccc(F)cc2)cc1	IC50	'='	14.0	nM	7.85			UO_0000065	18.50	0.37	6.43	6.76	False	CHEMBL816559	Inhibitory concentration against recombinant tumor necrosis factor alpha converting enzyme	B	BAO_0000357	single protein format	None	None	None	None	None	CHEMBL3706	ADAM17	Homo sapiens	SINGLE PROTEIN	CHEMBL1135115	1	Scientific Literature	Bioorg. Med. Chem. Lett.	2002	None
CHEMBL28351		0	474.46	0	2.30	5c	O=C(NO)[C@H]1CC[C@@H](O)CN1S(=O)(=O)c1ccc(OCc2cccc(C(F)(F)F)c2)cc1	IC50	'>'	30000.0	nM				UO_0000065					False	CHEMBL701924	Inhibition of TNF-alpha release was determined in LPS-stimulated human whole blood assay	F	BAO_0000221	tissue-based format	Homo sapiens	CHEMBL3638178	Blood	None	None	CHEMBL3706	ADAM17	Homo sapiens	SINGLE PROTEIN	CHEMBL1135115	1	Scientific Literature	Bioorg. Med. Chem. Lett.	2002	None
CHEMBL110576		0	461.54	0	1.69	5c	CC(=O)N1CCN(S(=O)(=O)c2ccc(OCc3ccccc3C)cc2)[C@@H](C(=O)NO)[C@@H]1C	IC50	'='	1000.0	nM	6.00			UO_0000065					False	CHEMBL701927	Inhibition of Tumor necrosis factor-alpha (TNF-alpha) release in human whole blood	F	BAO_0000221	tissue-based format	None	CHEMBL3638178	Blood	None	None	CHEMBL3706	ADAM17	Homo sapiens	SINGLE PROTEIN	CHEMBL1136235	1	Scientific Literature	Bioorg. Med. Chem. Lett.	2003	None
CHEMBL250710		0	521.62	1	1.38	12n	CC#CCOc1ccc(S(=O)(=O)CC2(C(=O)NO)CCCN(S(=O)(=O)Cc3ccncc3)C2)cc1	IC50	'='	5.9	nM	8.23			UO_0000065	15.78	0.32	6.85	5.76	False	CHEMBL888218	Inhibition of TACE by FRET assay	B	BAO_0000357	single protein format	None	None	None	None	None	CHEMBL3706	ADAM17	Homo sapiens	SINGLE PROTEIN	CHEMBL1140008	1	Scientific Literature	Bioorg. Med. Chem. Lett.	2007	None
CHEMBL250709		0	520.63	1	1.98	12m	CC#CCOc1ccc(S(=O)(=O)CC2(C(=O)NO)CCCN(S(=O)(=O)Cc3ccccc3)C2)cc1	IC50	'='	4.1	nM	8.39			UO_0000065	16.11	0.33	6.41	6.45	False	CHEMBL888218	Inhibition of TACE by FRET assay	B	BAO_0000357	single protein format	None	None	None	None	None	CHEMBL3706	ADAM17	Homo sapiens	SINGLE PROTEIN	CHEMBL1140008	1	Scientific Literature	Bioorg. Med. Chem. Lett.	2007	None
CHEMBL250299		0	450.56	0	2.02	12f	CC#CCOc1ccc(S(=O)(=O)CC2(C(=O)NO)CCCN(C(=O)C(C)CC)C2)cc1	IC50	'='	6.0	nM	8.22			UO_0000065	18.25	0.36	6.20	7.28	False	CHEMBL888218	Inhibition of TACE by FRET assay	B	BAO_0000357	single protein format	None	None	None	None	None	CHEMBL3706	ADAM17	Homo sapiens	SINGLE PROTEIN	CHEMBL1140008	1	Scientific Literature	Bioorg. Med. Chem. Lett.	2007	None
CHEMBL3704919		0	596.61	1	3.35	BDBM175093	O=C(NCC(C(=O)NO)N1CCN(Cc2ccccc2)CC1)c1ccc(OCc2c(C(F)(F)F)nn3ccccc23)cc1	IC50	'='	81.0	nM	7.09		320829	UO_0000065	11.89	0.23	3.74	6.36	False	CHEMBL3707534	Enzyme Assay: The molecules are tested in dose-response studies on the following enzymes MMP1, MMP3, MMP9, ADAMS and ADAM10 according to the same protocol as that described for the TACE enzyme in example 28 but with different substrates (MMP R&D system reference: P126-990 and ADAM R&D system reference: ES003).	B	BAO_0000357	single protein format	None	None	None	None	None	CHEMBL3706	ADAM17	Homo sapiens	SINGLE PROTEIN	CHEMBL3639220	37	BindingDB Database		2015	None
CHEMBL254122		0	323.48	0	3.14	25	CC#CCNc1ccc(S(=O)(=O)[C@@H]2CCC[C@@H](S)C2)cc1	Ki	'='	17.0	nM	7.77			UO_0000065	24.02	0.51	4.63	16.83	False	CHEMBL928857	Inhibition of TACE	B	BAO_0000357	single protein format	None	None	None	None	None	CHEMBL3706	ADAM17	Homo sapiens	SINGLE PROTEIN	CHEMBL1140798	1	Scientific Literature	Bioorg. Med. Chem. Lett.	2008	None
CHEMBL1630105		0	492.62	0	4.65	15g	Cc1ccc2oc(=O)c(CC(CCCc3ccc(OCCN4CCCCC4)cc3)C(=O)NO)cc2c1	IC50	'='	1.07	nM	8.97			UO_0000065	18.21	0.34	4.32	9.75	False	CHEMBL1640792	Inhibition of human TACE by fluorescent spectroscopy	B	BAO_0000357	single protein format	Homo sapiens	None	None	None	None	CHEMBL3706	ADAM17	Homo sapiens	SINGLE PROTEIN	CHEMBL1629442	1	Scientific Literature	Bioorg. Med. Chem.	2010	None
CHEMBL402030		0	337.38	0	3.01	1b	Cc1ccc2oc(=O)c(CC(Cc3ccccc3)C(=O)NO)cc2c1	IC50	'='	520.0	nM	6.28			UO_0000065					False	CHEMBL1640793	Inhibition of human TNF-alpha by fluorescent spectroscopy	F	BAO_0000019	assay format	Homo sapiens	None	None	None	None	CHEMBL3706	ADAM17	Homo sapiens	SINGLE PROTEIN	CHEMBL1629442	1	Scientific Literature	Bioorg. Med. Chem.	2010	None
CHEMBL1630089		0	466.58	0	4.12	15j	CCN(CC)CCOc1ccc(CCC(Cc2cc3cc(C)ccc3oc2=O)C(=O)NO)cc1	IC50	'='	140.0	nM	6.85			UO_0000065					False	CHEMBL1640793	Inhibition of human TNF-alpha by fluorescent spectroscopy	F	BAO_0000019	assay format	Homo sapiens	None	None	None	None	CHEMBL3706	ADAM17	Homo sapiens	SINGLE PROTEIN	CHEMBL1629442	1	Scientific Literature	Bioorg. Med. Chem.	2010	None
CHEMBL226439		0	318.35	0	0.53	7	COc1ccc(S(=O)(=O)N(CC(=O)NO)OC(C)C)cc1	Inhibition	'='	0.0	%				UO_0000187					False	CHEMBL1103429	Inhibition of ADAM-17-mediated sALCAM release in human A2774 cells at 10 uM by ELISA	B	BAO_0000219	cell-based format	Homo sapiens	None	None	A2774	None	CHEMBL3706	ADAM17	Homo sapiens	SINGLE PROTEIN	CHEMBL1156274	1	Scientific Literature	J. Med. Chem.	2010	None
CHEMBL1090283		0	309.14	0	0.23	10	O=C(CNS(=O)(=O)c1ccc(Br)cc1)NO	Inhibition	'='	13.0	%				UO_0000187					False	CHEMBL1103429	Inhibition of ADAM-17-mediated sALCAM release in human A2774 cells at 10 uM by ELISA	B	BAO_0000219	cell-based format	Homo sapiens	None	None	A2774	None	CHEMBL3706	ADAM17	Homo sapiens	SINGLE PROTEIN	CHEMBL1156274	1	Scientific Literature	J. Med. Chem.	2010	None
CHEMBL60536		0	408.43	0	-0.69	3	O=C(NO)[C@H]1[C@@H](O)[C@H](O)[C@H](O)CN1S(=O)(=O)c1ccc(-c2ccccc2)cc1	IC50	'='	21000.0	nM	4.68			UO_0000065	11.45	0.23	5.37	3.17	False	CHEMBL675248	Inhibition of heparin-binding HB-EGF shedding	B	BAO_0000357	single protein format	None	None	None	None	None	CHEMBL3706	ADAM17	Homo sapiens	SINGLE PROTEIN	CHEMBL1149139	1	Scientific Literature	J. Med. Chem.	2004	None
CHEMBL3189612		0	336.39	0	4.37	SID17517125	CCc1ccc(NC(=O)CO/N=C(\C)c2cc3ccccc3o2)cc1	IC50	'>'	69513.0	nM			inactive	UO_0000065					False	CHEMBL3215171	PubChem BioAssay. QFRET-based biochemical high throughput dose response assay to identify exosite inhibitors of ADAM17. (Class of assay: confirmatory)	B	BAO_0000357	single protein format	None	None	None	None	None	CHEMBL3706	ADAM17	Homo sapiens	SINGLE PROTEIN	CHEMBL1201862	7	PubChem BioAssays			None
CHEMBL1382213		0	405.48	0	4.40	SID26658770	Cc1cc(SCC(=O)c2ccc(O)c(O)c2)n2nc(C)c(-c3ccccc3)c2n1	IC50	'>'	69499.0	nM			inactive	UO_0000065					False	CHEMBL3215171	PubChem BioAssay. QFRET-based biochemical high throughput dose response assay to identify exosite inhibitors of ADAM17. (Class of assay: confirmatory)	B	BAO_0000357	single protein format	None	None	None	None	None	CHEMBL3706	ADAM17	Homo sapiens	SINGLE PROTEIN	CHEMBL1201862	7	PubChem BioAssays			None
CHEMBL1511563		0	482.54	0	3.79	SID26724153	C[C@H](NC(=O)c1[nH]cnc1C(=O)NC(c1ccccc1)c1ccccc1)C(=O)OCc1ccccc1	IC50	'>'	69513.0	nM			inactive	UO_0000065					False	CHEMBL3215171	PubChem BioAssay. QFRET-based biochemical high throughput dose response assay to identify exosite inhibitors of ADAM17. (Class of assay: confirmatory)	B	BAO_0000357	single protein format	None	None	None	None	None	CHEMBL3706	ADAM17	Homo sapiens	SINGLE PROTEIN	CHEMBL1201862	7	PubChem BioAssays			None
CHEMBL1425147		0	310.40	0	3.30	SID49642616	CCSc1nsc(NC(=O)Nc2cccc(OC)c2)n1	IC50	'>'	69548.0	nM			inactive	UO_0000065					False	CHEMBL3215171	PubChem BioAssay. QFRET-based biochemical high throughput dose response assay to identify exosite inhibitors of ADAM17. (Class of assay: confirmatory)	B	BAO_0000357	single protein format	None	None	None	None	None	CHEMBL3706	ADAM17	Homo sapiens	SINGLE PROTEIN	CHEMBL1201862	7	PubChem BioAssays			None
CHEMBL1890635		0	586.70	1	4.85	SID85200486	O=C(C[C@H]1C/C=C\CC[C@@H](Cc2ccc(F)cc2)C(=O)O[C@@H](c2ccccc2)CNC1=O)N[C@H](CO)Cc1ccccc1	IC50	'>'	69499.0	nM			inactive	UO_0000065					False	CHEMBL3215171	PubChem BioAssay. QFRET-based biochemical high throughput dose response assay to identify exosite inhibitors of ADAM17. (Class of assay: confirmatory)	B	BAO_0000357	single protein format	None	None	None	None	None	CHEMBL3706	ADAM17	Homo sapiens	SINGLE PROTEIN	CHEMBL1201862	7	PubChem BioAssays			None
CHEMBL550148		0	306.34	0	1.14	6	O=C(CNS(=O)(=O)c1ccc(-c2ccccc2)cc1)NO	Inhibition	'='	35.0	%				UO_0000187					False	CHEMBL1103429	Inhibition of ADAM-17-mediated sALCAM release in human A2774 cells at 10 uM by ELISA	B	BAO_0000219	cell-based format	Homo sapiens	None	None	A2774	None	CHEMBL3706	ADAM17	Homo sapiens	SINGLE PROTEIN	CHEMBL1156274	1	Scientific Literature	J. Med. Chem.	2010	None
CHEMBL1387761		0	496.56	1	5.36	SID24841585	CC(=O)n1cc([C@@H]2C=C(C(=O)Nc3ccccc3)O[C@H](OCc3ccc(CO)cc3)C2)c2ccccc21	IC50	'>'	69511.0	nM			inactive	UO_0000065					False	CHEMBL3215171	PubChem BioAssay. QFRET-based biochemical high throughput dose response assay to identify exosite inhibitors of ADAM17. (Class of assay: confirmatory)	B	BAO_0000357	single protein format	None	None	None	None	None	CHEMBL3706	ADAM17	Homo sapiens	SINGLE PROTEIN	CHEMBL1201862	7	PubChem BioAssays			None
CHEMBL1986557		0	375.48	0	3.59	SID22409646	CC(C)/N=c1\scc(-c2cccs2)n1/N=C/c1ccc(O)c(O)c1O	IC50	'='	31208.0	nM	4.51		inactive	UO_0000065	12.00	0.25	0.92	4.99	False	CHEMBL3215171	PubChem BioAssay. QFRET-based biochemical high throughput dose response assay to identify exosite inhibitors of ADAM17. (Class of assay: confirmatory)	B	BAO_0000357	single protein format	None	None	None	None	None	CHEMBL3706	ADAM17	Homo sapiens	SINGLE PROTEIN	CHEMBL1201862	7	PubChem BioAssays			None
CHEMBL3183231		0	447.39	0	4.88	SID144099191	O=C(CN1CCN(c2nc(-c3ccccc3)cs2)CC1)Nc1ccc(Cl)c(Cl)c1	IC50	'>'	69562.0	nM			inactive	UO_0000065					False	CHEMBL3215171	PubChem BioAssay. QFRET-based biochemical high throughput dose response assay to identify exosite inhibitors of ADAM17. (Class of assay: confirmatory)	B	BAO_0000357	single protein format	None	None	None	None	None	CHEMBL3706	ADAM17	Homo sapiens	SINGLE PROTEIN	CHEMBL1201862	7	PubChem BioAssays			None
CHEMBL1898370		0	387.46	0	2.85	SID121284276	CCOC(=O)/C=C1\CN(Cc2ccc(OC)cc2)S(=O)(=O)c2ccccc21	IC50	'>'	69534.0	nM			inactive	UO_0000065					False	CHEMBL3215171	PubChem BioAssay. QFRET-based biochemical high throughput dose response assay to identify exosite inhibitors of ADAM17. (Class of assay: confirmatory)	B	BAO_0000357	single protein format	None	None	None	None	None	CHEMBL3706	ADAM17	Homo sapiens	SINGLE PROTEIN	CHEMBL1201862	7	PubChem BioAssays			None
CHEMBL1468756		0	311.34	0	3.44	SID4256168	COC(=O)c1c(C)n(-c2ccc(OC)cc2)c2ccc(O)cc12	IC50	'>'	69499.0	nM			inactive	UO_0000065					False	CHEMBL3215171	PubChem BioAssay. QFRET-based biochemical high throughput dose response assay to identify exosite inhibitors of ADAM17. (Class of assay: confirmatory)	B	BAO_0000357	single protein format	None	None	None	None	None	CHEMBL3706	ADAM17	Homo sapiens	SINGLE PROTEIN	CHEMBL1201862	7	PubChem BioAssays			None
CHEMBL1323869		0	360.45	1	5.07	SID26732373	COc1ccc(C2CC(O)(c3ccccc3)Oc3c(C)ccc(C)c32)cc1	IC50	'>'	69459.0	nM			inactive	UO_0000065					False	CHEMBL3215171	PubChem BioAssay. QFRET-based biochemical high throughput dose response assay to identify exosite inhibitors of ADAM17. (Class of assay: confirmatory)	B	BAO_0000357	single protein format	None	None	None	None	None	CHEMBL3706	ADAM17	Homo sapiens	SINGLE PROTEIN	CHEMBL1201862	7	PubChem BioAssays			None
CHEMBL1471547		0	405.53	0	4.17	SID22407835	CCOC(=O)c1c(-c2ccccc2)csc1NC(=O)CSc1nncs1	IC50	'>'	69513.0	nM			inactive	UO_0000065					False	CHEMBL3215171	PubChem BioAssay. QFRET-based biochemical high throughput dose response assay to identify exosite inhibitors of ADAM17. (Class of assay: confirmatory)	B	BAO_0000357	single protein format	None	None	None	None	None	CHEMBL3706	ADAM17	Homo sapiens	SINGLE PROTEIN	CHEMBL1201862	7	PubChem BioAssays			None
CHEMBL1543659		0	461.54	1	5.41	SID22406026	O=C(COC(=O)CCCSc1nc2ccccc2[nH]1)Nc1ccc(Oc2ccccc2)cc1	IC50	'>'	69513.0	nM			inactive	UO_0000065					False	CHEMBL3215275	PubChem BioAssay. Counterscreen for exosite inhibitors of ADAM10: QFRET-based biochemical high throughput dose response assay to identify inhibitors of ADAM17. (Class of assay: confirmatory)	B	BAO_0000357	single protein format	None	None	None	None	None	CHEMBL3706	ADAM17	Homo sapiens	SINGLE PROTEIN	CHEMBL1201862	7	PubChem BioAssays			None
CHEMBL597946		0	348.42	0	0.44	9	O=C(NCCc1cccs1)[C@H](O)[C@@H](O)C(=O)NCc1ccccc1	Ki						Not Active						False	CHEMBL1065133	Inhibition of TACE	B	BAO_0000357	single protein format	None	None	None	None	None	CHEMBL3706	ADAM17	Homo sapiens	SINGLE PROTEIN	CHEMBL1157740	1	Scientific Literature	Bioorg. Med. Chem. Lett.	2010	None
CHEMBL496619		0	533.63	1	2.20	11m	Cc1cc(COc2ccc(S(=O)(=O)C3(C(=O)NO)CCN(S(C)(=O)=O)CC3)cc2)c2ccccc2n1	IC50	'='	1.2	nM	8.92			UO_0000065	16.72	0.34	6.72	6.24	False	CHEMBL1007511	Inhibition of human TACE catalytic domain expressed in CHO cells by FRET assay	B	BAO_0000219	cell-based format	Homo sapiens	None	None	CHO	None	CHEMBL3706	ADAM17	Homo sapiens	SINGLE PROTEIN	CHEMBL1136975	1	Scientific Literature	Bioorg. Med. Chem. Lett.	2009	CHEMBL3308072
CHEMBL524281		0	394.45	0	0.75	1b	CC#CCOc1ccc(S(=O)(=O)C2(C(=O)NO)CCN(C(C)=O)CC2)cc1	IC50	'='	47.0	nM	7.33			UO_0000065	18.58	0.37	6.58	6.48	False	CHEMBL1007511	Inhibition of human TACE catalytic domain expressed in CHO cells by FRET assay	B	BAO_0000219	cell-based format	Homo sapiens	None	None	CHO	None	CHEMBL3706	ADAM17	Homo sapiens	SINGLE PROTEIN	CHEMBL1136975	1	Scientific Literature	Bioorg. Med. Chem. Lett.	2009	CHEMBL3308072
CHEMBL526646		0	456.52	0	2.04	1c	CC#CCOc1ccc(S(=O)(=O)C2(C(=O)NO)CCN(C(=O)c3ccccc3)CC2)cc1	IC50	'='	73.0	nM	7.14			UO_0000065	15.63	0.30	5.10	6.32	False	CHEMBL1007511	Inhibition of human TACE catalytic domain expressed in CHO cells by FRET assay	B	BAO_0000219	cell-based format	Homo sapiens	None	None	CHO	None	CHEMBL3706	ADAM17	Homo sapiens	SINGLE PROTEIN	CHEMBL1136975	1	Scientific Literature	Bioorg. Med. Chem. Lett.	2009	CHEMBL3308072
CHEMBL567893	GRASSYSTATIN A	0	1174.44	None	None	1	COC(=O)[C@@H]1CCCN1C(=O)[C@@H](Cc1ccccc1)N(C)C(=O)[C@H](C)NC(=O)[C@@H](NC(=O)C[C@H](O)[C@H](CC(C)C)NC(=O)[C@H](CC(N)=O)NC(=O)[C@H](CC(C)C)NC(=O)[C@H](OC(=O)[C@@H](OC(=O)[C@H](C(C)C)N(C)C)C(C)C)C(C)C)[C@@H](C)O	IC50	'='	10000.0	nM	5.00			UO_0000065	4.26	None	None	None	False	CHEMBL1041950	Inhibition of TACE after 10 to 15 mins by fluorescence assay	B	BAO_0000357	single protein format	None	None	None	None	None	CHEMBL3706	ADAM17	Homo sapiens	SINGLE PROTEIN	CHEMBL1156023	1	Scientific Literature	J. Med. Chem.	2009	None
CHEMBL567893	GRASSYSTATIN A	0	1174.44	None	None	1	COC(=O)[C@@H]1CCCN1C(=O)[C@@H](Cc1ccccc1)N(C)C(=O)[C@H](C)NC(=O)[C@@H](NC(=O)C[C@H](O)[C@H](CC(C)C)NC(=O)[C@H](CC(N)=O)NC(=O)[C@H](CC(C)C)NC(=O)[C@H](OC(=O)[C@@H](OC(=O)[C@H](C(C)C)N(C)C)C(C)C)C(C)C)[C@@H](C)O	Inhibition						Dose-dependent effect						False	CHEMBL1043699	Inhibition of TACE	B	BAO_0000357	single protein format	None	None	None	None	None	CHEMBL3706	ADAM17	Homo sapiens	SINGLE PROTEIN	CHEMBL1156023	1	Scientific Literature	J. Med. Chem.	2009	None
[truncated: 2,541 more rows]
