# Supplementary material for: PyRMD Studio: A Unified Suite for Next-Generation, AI-Powered Virtual Screening
Source: J Chem Inf Model. 2026 May 19;66(11):6197–203. doi: 10.1021/acs.jcim.6c00648 (PMC13250901; doi:10.1021/acs.jcim.6c00648)
Supplement: Supplementary file 1 [file ci6c00648_si_001.zip › DATA/adrb1_chembl.csv]

Molecule ChEMBL ID	Molecule Name	Molecule Max Phase	Molecular Weight	#RO5 Violations	AlogP	Compound Key	Smiles	Standard Type	Standard Relation	Standard Value	Standard Units	pChEMBL Value	Data Validity Comment	Comment	Uo Units	Ligand Efficiency BEI	Ligand Efficiency LE	Ligand Efficiency LLE	Ligand Efficiency SEI	Potential Duplicate	Assay ChEMBL ID	Assay Description	Assay Type	BAO Format ID	BAO Label	Assay Organism	Assay Tissue ChEMBL ID	Assay Tissue Name	Assay Cell Type	Assay Subcellular Fraction	Target ChEMBL ID	Target Name	Target Organism	Target Type	Document ChEMBL ID	Source ID	Source Description	Document Journal	Document Year	Cell ChEMBL ID
CHEMBL65513		0	590.66	1	4.20	12d	O=S(=O)(Nc1ccc(CCNC[C@H](O)c2cccnc2)cc1)c1ccc(-n2ncc(Cc3ccc(F)c(F)c3)n2)cc1	IC50	'='	2000.0	nM	5.70			UO_0000065	9.65	0.19	1.50	4.67	False	CHEMBL654206	Binding affinity for cloned human Beta-1 adrenergic receptor expressed in CHO cells, tested in the presence of I-iodocyanopindolol.	B	BAO_0000219	cell-based format	None	None	None	CHO	None	CHEMBL213	Beta-1 adrenergic receptor	Homo sapiens	SINGLE PROTEIN	CHEMBL1133315	1	Scientific Literature	Bioorg. Med. Chem. Lett.	2000	CHEMBL3308072
CHEMBL163363		0	374.47	0	1.48	7k	CS(=O)(=O)Nc1ccc(NC(=O)C2CN(c3ccccc3)CCN2)cc1	IC50	'>'	100000.0	nM				UO_0000065					False	CHEMBL654268	Binding affinity for Beta-1 adrenergic receptor by displacing [3H]dihydroalprenolol, in partially purified membrane fractions from canine ventricular muscle in the presence of 1 uM zinterol	B	BAO_0000249	cell membrane format	Canis lupus familiaris	None	None	None	None	CHEMBL213	Beta-1 adrenergic receptor	Homo sapiens	SINGLE PROTEIN	CHEMBL1125380	1	Scientific Literature	J. Med. Chem.	1992	None
CHEMBL455773		0	608.63	1	4.65	6i	CS(=O)(=O)NC(=O)c1ccc(-c2ccc(CCNC[C@H](O)c3ccccc3)cc2)cc1NC1CCCCC1.Cl.Cl	EC50	'='	900.0	nM	6.05			UO_0000065					False	CHEMBL1007085	Agonist activity at human recombinant beta-1 adrenergic receptor expressed in CHO cells assessed as cAMP accumulation by enzyme immunoassay	F	BAO_0000219	cell-based format	Homo sapiens	None	None	CHO	None	CHEMBL213	Beta-1 adrenergic receptor	Homo sapiens	SINGLE PROTEIN	CHEMBL1138480	1	Scientific Literature	J. Med. Chem.	2009	CHEMBL3308072
CHEMBL9746		0	176.26	0	1.40	table II	Cc1ccccc1N1CCNCC1	IC50	'='	14000.0	nM	4.85			UO_0000065	27.54	0.51	3.45	31.79	False	CHEMBL654268	Binding affinity for Beta-1 adrenergic receptor by displacing [3H]dihydroalprenolol, in partially purified membrane fractions from canine ventricular muscle in the presence of 1 uM zinterol	B	BAO_0000249	cell membrane format	Canis lupus familiaris	None	None	None	None	CHEMBL213	Beta-1 adrenergic receptor	Homo sapiens	SINGLE PROTEIN	CHEMBL1125380	1	Scientific Literature	J. Med. Chem.	1992	None
CHEMBL299719		0	435.59	1	5.70	10b	CCCCCCc1cccc(N2CCc3cc(S(=O)(=O)Nc4ccccc4)ccc32)n1	IC50	'='	900.0	nM	6.05			UO_0000065	13.88	0.27	0.35	9.70	False	CHEMBL883288	In vitro binding affinity towards cloned human beta-1 adrenergic receptor using [125I]iodocyanopindolol as radioligand to stimulate increase in cAMP in CHO cells	B	BAO_0000219	cell-based format	None	None	None	CHO	None	CHEMBL213	Beta-1 adrenergic receptor	Homo sapiens	SINGLE PROTEIN	CHEMBL1131776	1	Scientific Literature	Bioorg. Med. Chem. Lett.	1999	CHEMBL3308072
CHEMBL71192		0	504.59	1	1.46	20	O=S(=O)(c1cccc2nsnc12)N1CCC(NC[C@H](O)COc2cccc3[nH]c(O)nc23)CC1	EC50						Not Determined						False	CHEMBL654949	Agonistic activity against cloned human beta1-AR (beta-1-adrenergic receptor) in CHO cells; not tested	F	BAO_0000219	cell-based format	None	None	None	CHO	None	CHEMBL213	Beta-1 adrenergic receptor	Homo sapiens	SINGLE PROTEIN	CHEMBL1145724	1	Scientific Literature	Bioorg. Med. Chem. Lett.	2003	CHEMBL3308072
CHEMBL273006		0	453.54	1	5.71	2f	O=C(O)c1ccc(-c2ccc(CCNC[C@H](O)c3ccccc3)cc2)cc1Oc1ccccc1	EC50	'='	980.0	nM	6.01			UO_0000065					False	CHEMBL1007085	Agonist activity at human recombinant beta-1 adrenergic receptor expressed in CHO cells assessed as cAMP accumulation by enzyme immunoassay	F	BAO_0000219	cell-based format	Homo sapiens	None	None	CHO	None	CHEMBL213	Beta-1 adrenergic receptor	Homo sapiens	SINGLE PROTEIN	CHEMBL1138480	1	Scientific Literature	J. Med. Chem.	2009	CHEMBL3308072
CHEMBL696	ETHOSUXIMIDE	4	141.17	0	0.45	ETHOSUXIMIDE	CCC1(C)CC(=O)NC1=O	Ki						Not Active (inhibition < 50% @ 10 uM and thus dose-reponse curve not measured)						False	CHEMBL1909091	DRUGMATRIX: Adrenergic beta1 radioligand binding (ligand: [125I] Cyanopindolol)	B	BAO_0000249	cell membrane format	None	None	None	CHO-K1	Membrane	CHEMBL213	Beta-1 adrenergic receptor	Homo sapiens	SINGLE PROTEIN	CHEMBL1909046	15	DrugMatrix			CHEMBL3307512
CHEMBL9419	METACETAMOL	0	151.16	0	1.35	3-ACETAMIDOPHENOL	CC(=O)Nc1cccc(O)c1	Ki						Not Active (inhibition < 50% @ 10 uM and thus dose-reponse curve not measured)						False	CHEMBL1909091	DRUGMATRIX: Adrenergic beta1 radioligand binding (ligand: [125I] Cyanopindolol)	B	BAO_0000249	cell membrane format	None	None	None	CHO-K1	Membrane	CHEMBL213	Beta-1 adrenergic receptor	Homo sapiens	SINGLE PROTEIN	CHEMBL1909046	15	DrugMatrix			CHEMBL3307512
CHEMBL251392		0	341.44	0	2.91	16a	O[C@@H](CNCCOc1ccc(-c2cscn2)cc1)c1cccnc1	Ki	'='	140.0	nM	6.85			UO_0000065	20.07	0.39	3.94	10.19	False	CHEMBL924394	Displacement of [125I]iodocyanopindolol from human adrenergic beta-1 receptor expressed in CHO cells	B	BAO_0000219	cell-based format	Homo sapiens	None	None	CHO	None	CHEMBL213	Beta-1 adrenergic receptor	Homo sapiens	SINGLE PROTEIN	CHEMBL1139766	1	Scientific Literature	Bioorg. Med. Chem. Lett.	2007	CHEMBL3308072
CHEMBL305558		0	558.64	1	4.13	7b	O=S(=O)(Nc1ccc(CCNC[C@H](O)c2cccnc2)cc1)c1ccc(-n2ncc(-c3ccc(F)cc3)n2)cc1	IC50	'='	40000.0	nM	4.40			UO_0000065	7.87	0.15	0.27	3.60	False	CHEMBL654206	Binding affinity for cloned human Beta-1 adrenergic receptor expressed in CHO cells, tested in the presence of I-iodocyanopindolol.	B	BAO_0000219	cell-based format	None	None	None	CHO	None	CHEMBL213	Beta-1 adrenergic receptor	Homo sapiens	SINGLE PROTEIN	CHEMBL1133315	1	Scientific Literature	Bioorg. Med. Chem. Lett.	2000	CHEMBL3308072
CHEMBL68766		0	611.79	2	2.94	17	CCCCCCNC(=O)Nc1ccc(S(=O)(=O)N2CCC(NC[C@H](O)c3ccc(O)c(NS(C)(=O)=O)c3)CC2)cc1	Intrinsic activity	'='	0.66										False	CHEMBL654950	Intrinsic activity against cloned human beta1-AR was measured as fractions of the maximal response	B	BAO_0000357	single protein format	None	None	None	None	None	CHEMBL213	Beta-1 adrenergic receptor	Homo sapiens	SINGLE PROTEIN	CHEMBL1145724	1	Scientific Literature	Bioorg. Med. Chem. Lett.	2003	None
CHEMBL100124		0	602.78	1	3.64	31	O=C(NCCCc1cccs1)Nc1ccc(S(=O)(=O)N2CCC(CNC[C@H](O)COc3ccc(O)cc3)CC2)cc1	EC50	'='	2050.0	nM	5.69			UO_0000065					False	CHEMBL651575	In vitro agonist activity measured by increase in cAMP levels in chinese hamster ovary cells (CHO) cells expressing human Beta-1 adrenergic receptor	F	BAO_0000219	cell-based format	None	None	None	CHO	None	CHEMBL213	Beta-1 adrenergic receptor	Homo sapiens	SINGLE PROTEIN	CHEMBL1134913	1	Scientific Literature	Bioorg. Med. Chem. Lett.	2002	CHEMBL3308072
CHEMBL347616		0	502.04	1	3.51	42	C[C@H](CNc1ccc(CC(=O)NS(=O)(=O)c2ccccc2)cc1)NC[C@H](O)c1cccc(Cl)c1	Emax	'='	22.0	%				UO_0000187					False	CHEMBL654940	concentration-response expressed as a percent of the maximal response to R-(-) isoproterenol (ISO).Emax is the fitted maximal value of the concentration	F	BAO_0000019	assay format	None	None	None	None	None	CHEMBL213	Beta-1 adrenergic receptor	Homo sapiens	SINGLE PROTEIN	CHEMBL1135599	1	Scientific Literature	J. Med. Chem.	2002	None
CHEMBL487682		0	433.55	0	4.09	9l	CC(C)Cc1cc(-c2ccc(CCNC[C@H](O)c3ccc(N)nc3)cc2)ccc1C(=O)O	EC50	'='	150.0	nM	6.82			UO_0000065					False	CHEMBL947243	Agonist activity at human recombinant beta-1 adrenergic receptor expressed in CHO cells assessed as cAMP accumulation by enzyme immuno assay	F	BAO_0000219	cell-based format	Homo sapiens	None	None	CHO	None	CHEMBL213	Beta-1 adrenergic receptor	Homo sapiens	SINGLE PROTEIN	CHEMBL1157533	1	Scientific Literature	J. Med. Chem.	2008	CHEMBL3308072
CHEMBL456772		0	451.95	1	5.32	11a	Cc1ccc(Oc2ccc3c(c2)C[C@@H](NC[C@H](O)c2cccc(Cl)c2)CC3)cc1C(=O)O	EC50	'>'	1000.0	nM				UO_0000065					False	CHEMBL974620	Agonist activity at human cloned beta-1 adrenergic receptor expressed in CHO cells assessed as cAMP accumulation	F	BAO_0000219	cell-based format	Homo sapiens	None	None	CHO	None	CHEMBL213	Beta-1 adrenergic receptor	Homo sapiens	SINGLE PROTEIN	CHEMBL1155947	1	Scientific Literature	J. Med. Chem.	2008	CHEMBL3308072
CHEMBL481280		0	368.46	0	4.39	33r	O=C(O)C1CCN(Cc2ccc(Oc3nc4ccccc4s3)cc2)CC1	Inhibition	'<'	10.0	%				UO_0000187					False	CHEMBL984801	Inhibition of human beta 1 adrenergic receptor at 1 uM	B	BAO_0000357	single protein format	Homo sapiens	None	None	None	None	CHEMBL213	Beta-1 adrenergic receptor	Homo sapiens	SINGLE PROTEIN	CHEMBL1155111	1	Scientific Literature	J. Med. Chem.	2008	None
CHEMBL107591		0	540.75	1	4.18	29h	CCCCCCCCNC(=O)N1CCC(Nc2ccc(CCNC[C@H](O)COc3ccc(N)nc3)cc2)CC1	Intrinsic activity						Not Determined						False	CHEMBL654934	In vitro intrinsic activity is given as percentage of maximal stimulation relative to isoproterenol; Not determined	F	BAO_0000019	assay format	None	None	None	None	None	CHEMBL213	Beta-1 adrenergic receptor	Homo sapiens	SINGLE PROTEIN	CHEMBL1133871	1	Scientific Literature	Bioorg. Med. Chem. Lett.	2001	None
CHEMBL208328		0	425.92	0	4.22	41	C[C@H](CNc1cccc(-c2ncccc2C(=O)O)c1)NC[C@H](O)c1cccc(Cl)c1	Emax	'='	16.0	%				UO_0000187					False	CHEMBL863074	Activity against human beta-1 adrenergic receptor expressed in CHO cells by stimulation of cAMP production relative to R-(-)-isoproterenol	F	BAO_0000219	cell-based format	Homo sapiens	None	None	CHO	None	CHEMBL213	Beta-1 adrenergic receptor	Homo sapiens	SINGLE PROTEIN	CHEMBL1147662	1	Scientific Literature	J. Med. Chem.	2006	CHEMBL3308072
CHEMBL32590		0	465.80	0	2.23	3	C[C@H](Cc1ccc2c(c1)OC(C(=O)[O-])(C(=O)[O-])O2)NC[C@H](O)c1cccc(Cl)c1.[Na+].[Na+]	Intrinsic activity	'='	0.21										False	CHEMBL821230	Intrinsic activity to increase cAMP level in CHO cells expressing human beta-1-adrenergic receptor	F	BAO_0000219	cell-based format	Homo sapiens	None	None	CHO	None	CHEMBL213	Beta-1 adrenergic receptor	Homo sapiens	SINGLE PROTEIN	CHEMBL1134230	1	Scientific Literature	Bioorg. Med. Chem. Lett.	2001	CHEMBL3308072
CHEMBL467301		0	484.60	0	3.68	14g	O=C(Cc1cn(Cc2ccccc2)cn1)Nc1ccc(CCNC[C@H](O)COc2ccccc2)cc1	EC50	'='	130.0	nM	6.89			UO_0000065					False	CHEMBL972490	Agonist activity at human beta-1 adrenergic receptor expressed in CHO cells assessed as cAMP accumulation	F	BAO_0000219	cell-based format	Homo sapiens	None	None	CHO	None	CHEMBL213	Beta-1 adrenergic receptor	Homo sapiens	SINGLE PROTEIN	CHEMBL1138625	1	Scientific Literature	Bioorg. Med. Chem.	2009	CHEMBL3308072
CHEMBL1084647	VILANTEROL ACETATE	0	546.49	0	4.61	13f.AcOH	CC(=O)O.OCc1cc([C@@H](O)CNCCCCCCOCCOCc2c(Cl)cccc2Cl)ccc1O	EC50	'='	398.11	nM	6.40			UO_0000065					True	CHEMBL1119460	Agonist activity at human recombinant beta-1 adrenergic receptor expressed in CHO cells assessed as induction of intracellular cAMP accumulation after 30 to 45 mins	F	BAO_0000219	cell-based format	Homo sapiens	None	None	CHO	None	CHEMBL213	Beta-1 adrenergic receptor	Homo sapiens	SINGLE PROTEIN	CHEMBL1155518	1	Scientific Literature	J. Med. Chem.	2010	CHEMBL3308072
CHEMBL108214		0	617.72	2	3.69	37c	CS(=O)(=O)Nc1cc([C@@H](O)CNCCc2ccc(NC3CCN(C(=O)NCc4cc(F)ccc4F)CC3)cc2)ccc1O	Intrinsic activity	'='	78.0	%				UO_0000187					False	CHEMBL654933	In vitro intrinsic activity is given as percentage of maximal stimulation relative to isoproterenol	F	BAO_0000019	assay format	None	None	None	None	None	CHEMBL213	Beta-1 adrenergic receptor	Homo sapiens	SINGLE PROTEIN	CHEMBL1133871	1	Scientific Literature	Bioorg. Med. Chem. Lett.	2001	None
CHEMBL273428		0	499.59	0	2.72	7	CC(=O)Nc1ccc(S(=O)(=O)Nc2ccc(CCNC[C@H](O)COc3ccc(O)cc3)cc2)cc1	IC50	'='	1000.0	nM	6.00			UO_0000065	12.01	0.23	3.28	4.38	False	CHEMBL649967	In vitro affinity at Beta-1 adrenergic receptor in the presence of [125I]iodocyanopindolol.	B	BAO_0000357	single protein format	None	None	None	None	None	CHEMBL213	Beta-1 adrenergic receptor	Homo sapiens	SINGLE PROTEIN	CHEMBL1131408	1	Scientific Literature	Bioorg. Med. Chem. Lett.	1998	None
CHEMBL248751		0	558.68	1	4.48	12c	CC(C)(Cc1ccc(Oc2ccc(C(N)=O)cn2)cc1)NC[C@H](O)COc1cccc2c1C1(CCCCC1)C(=O)N2	EC50	'>'	10000.0	nM				UO_0000065					False	CHEMBL924513	Agonist activity at human beta-1 adrenergic receptor expressed in CHO cells assessed as cAMP level	F	BAO_0000219	cell-based format	Homo sapiens	None	None	CHO	None	CHEMBL213	Beta-1 adrenergic receptor	Homo sapiens	SINGLE PROTEIN	CHEMBL1140547	1	Scientific Literature	Bioorg. Med. Chem. Lett.	2007	CHEMBL3308072
CHEMBL404626		0	504.59	1	3.38	6b	CC1C(=O)Nc2cccc(OC[C@@H](O)CNC(C)(C)Cc3ccc(Oc4ccc(C(N)=O)cn4)cc3)c21	EC50	'>'	10000.0	nM				UO_0000065					False	CHEMBL924513	Agonist activity at human beta-1 adrenergic receptor expressed in CHO cells assessed as cAMP level	F	BAO_0000219	cell-based format	Homo sapiens	None	None	CHO	None	CHEMBL213	Beta-1 adrenergic receptor	Homo sapiens	SINGLE PROTEIN	CHEMBL1140547	1	Scientific Literature	Bioorg. Med. Chem. Lett.	2007	CHEMBL3308072
CHEMBL1083995		0	490.63	0	4.37	6	COc1ccc(OCC(O)CNC2CCN(c3ncnc4scc(-c5ccccc5)c34)CC2)cc1	IC50						Not Determined						False	CHEMBL1120622	Antagonist activity at human adrenergic beta-1 receptor expressed in CHOK1 cells assessed as inhibition of cAMP accumulation by HTRF assay	F	BAO_0000219	cell-based format	Homo sapiens	None	None	CHO-K1	None	CHEMBL213	Beta-1 adrenergic receptor	Homo sapiens	SINGLE PROTEIN	CHEMBL1155476	1	Scientific Literature	Bioorg. Med. Chem. Lett.	2010	CHEMBL3307512
CHEMBL28405		0	591.64	1	4.67	9b	O=S(=O)(Nc1ccc(CCNC[C@H](O)c2cccnc2)cc1)c1ccc(-c2nc(Cc3ccc(F)c(F)c3)no2)cc1	IC50	'='	5000.0	nM	5.30			UO_0000065	8.96	0.17	0.63	4.07	False	CHEMBL654210	Binding affinity to recombinant human beta-1 adrenergic receptor expressed in CHO cells in the presence of [125I]iodocyanopindolol	B	BAO_0000219	cell-based format	None	None	None	CHO	None	CHEMBL213	Beta-1 adrenergic receptor	Homo sapiens	SINGLE PROTEIN	CHEMBL1133209	1	Scientific Literature	Bioorg. Med. Chem. Lett.	2000	CHEMBL3308072
CHEMBL1085395		0	477.60	0	3.30	13a.AcOH	CC(=O)O.OCc1cc([C@@H](O)CNCCCCCCOCCOCc2ccccc2)ccc1O	EC50	'='	31.62	nM	7.50			UO_0000065					False	CHEMBL1119460	Agonist activity at human recombinant beta-1 adrenergic receptor expressed in CHO cells assessed as induction of intracellular cAMP accumulation after 30 to 45 mins	F	BAO_0000219	cell-based format	Homo sapiens	None	None	CHO	None	CHEMBL213	Beta-1 adrenergic receptor	Homo sapiens	SINGLE PROTEIN	CHEMBL1155518	1	Scientific Literature	J. Med. Chem.	2010	CHEMBL3308072
CHEMBL305891		0	628.79	3	6.70	8	CCCCCCNC(=O)Nc1ccc(S(=O)(=O)Nc2cccc(-c3ccc(CC4NCCc5cc(O)c(O)cc54)cc3)c2)cc1	Activation	'='	69.0	%				UO_0000187					False	CHEMBL651560	Compound was evaluated for its adenylyl cyclase activation at human beta-1 adrenergic receptor (AR)	F	BAO_0000019	assay format	None	None	None	None	None	CHEMBL213	Beta-1 adrenergic receptor	Homo sapiens	SINGLE PROTEIN	CHEMBL1132774	1	Scientific Literature	Bioorg. Med. Chem. Lett.	2000	None
CHEMBL165015		0	551.71	1	4.18	1c	CCCCCN1CCN(c2ccc(S(=O)(=O)Nc3ccc(CCNC[C@H](O)c4cccnc4)cc3)cc2)C1=O	IC50	'='	10000.0	nM	5.00			UO_0000065	9.06	0.18	0.82	4.35	False	CHEMBL654208	Binding affinity towards human Beta-1 adrenergic receptor expressed in CHO cells, using 125I]iodocyanopindolol	B	BAO_0000219	cell-based format	None	None	None	CHO	None	CHEMBL213	Beta-1 adrenergic receptor	Homo sapiens	SINGLE PROTEIN	CHEMBL1132064	1	Scientific Literature	Bioorg. Med. Chem. Lett.	1999	CHEMBL3308072
CHEMBL286859		0	573.65	1	4.53	5k	O=S(=O)(Nc1ccc(CCNC[C@H](O)c2cccnc2)cc1)c1ccc(-c2noc(Cc3ccc(F)cc3)n2)cc1	IC50	'='	3000.0	nM	5.52			UO_0000065	9.63	0.18	0.99	4.24	False	CHEMBL654210	Binding affinity to recombinant human beta-1 adrenergic receptor expressed in CHO cells in the presence of [125I]iodocyanopindolol	B	BAO_0000219	cell-based format	None	None	None	CHO	None	CHEMBL213	Beta-1 adrenergic receptor	Homo sapiens	SINGLE PROTEIN	CHEMBL1133209	1	Scientific Literature	Bioorg. Med. Chem. Lett.	2000	CHEMBL3308072
CHEMBL349651		0	589.76	1	4.67	2e	O=c1n(CCCC2CCCC2)ccn1-c1ccc(S(=O)(=O)Nc2ccc(CCNC[C@H](O)c3cccnc3)cc2)cc1	IC50	'='	5300.0	nM	5.28			UO_0000065	8.95	0.17	0.61	4.46	False	CHEMBL654208	Binding affinity towards human Beta-1 adrenergic receptor expressed in CHO cells, using 125I]iodocyanopindolol	B	BAO_0000219	cell-based format	None	None	None	CHO	None	CHEMBL213	Beta-1 adrenergic receptor	Homo sapiens	SINGLE PROTEIN	CHEMBL1132064	1	Scientific Literature	Bioorg. Med. Chem. Lett.	1999	CHEMBL3308072
CHEMBL446609		0	310.42	0	2.67	4a	CC(C)(C)Nc1cccc2c1SC(OCCCO)C(=O)N2	Ki	'='	24.0	nM	7.62			UO_0000065	24.55	0.50	4.95	10.79	False	CHEMBL820727	Inhibition of [3H]dihydroalprenolol binding to beta 1 adrenoceptor from turkey erythrocyte membranes.	B	BAO_0000019	assay format	Meleagris gallopavo	None	None	None	None	CHEMBL213	Beta-1 adrenergic receptor	Homo sapiens	SINGLE PROTEIN	CHEMBL1126665	1	Scientific Literature	J. Med. Chem.	1993	None
CHEMBL157662		0	235.28	0	2.17	9	CC(C)NCC(O)c1cc2cc(O)ccc2o1	KB	'='	0.34	uM kg-1		Non standard unit for type							False	CHEMBL662537	Tested for antagonistic effect on heart rate against beta-1 adrenergic receptor in cat	F	BAO_0000221	tissue-based format	Felis catus	CHEMBL3638187	Heart	None	None	CHEMBL213	Beta-1 adrenergic receptor	Homo sapiens	SINGLE PROTEIN	CHEMBL1121448	1	Scientific Literature	J. Med. Chem.	1980	None
CHEMBL117630		0	440.50	0	1.67	4j	COc1ccccc1OCC(O)CNCCC(=O)Nc1ccc(C2=NNC(=O)CC2)cc1	ID50	'='	0.7	umol.kg-1									False	CHEMBL659871	Beta-1-adrenoceptor antagonsim of compound expressed as inhibition of isoprenaline-induced tachycardia in the ganglion-blocked anesthetized cat	F	BAO_0000019	assay format	Felis catus	None	None	None	None	CHEMBL213	Beta-1 adrenergic receptor	Homo sapiens	SINGLE PROTEIN	CHEMBL1124244	1	Scientific Literature	J. Med. Chem.	1988	None
CHEMBL450842		0	421.92	0	4.89	12a	O=C(O)c1ccc(-c2ccc3c(c2)C[C@@H](NC[C@H](O)c2ccccc2Cl)CC3)cc1	EC50	'='	620.0	nM	6.21			UO_0000065					False	CHEMBL974620	Agonist activity at human cloned beta-1 adrenergic receptor expressed in CHO cells assessed as cAMP accumulation	F	BAO_0000219	cell-based format	Homo sapiens	None	None	CHO	None	CHEMBL213	Beta-1 adrenergic receptor	Homo sapiens	SINGLE PROTEIN	CHEMBL1155947	1	Scientific Literature	J. Med. Chem.	2008	CHEMBL3308072
CHEMBL500	PINDOLOL	4	248.33	0	1.91	pindolol	CC(C)NCC(O)COc1cccc2[nH]ccc12	Ki	'='	0.52	nM	9.28			UO_0000065	37.39	0.70	7.37	16.21	False	CHEMBL899646	Binding affinity at human adrenergic beta-1 receptor	B	BAO_0000357	single protein format	Homo sapiens	None	None	None	None	CHEMBL213	Beta-1 adrenergic receptor	Homo sapiens	SINGLE PROTEIN	CHEMBL1137462	1	Scientific Literature	Bioorg. Med. Chem. Lett.	2007	None
CHEMBL8125		0	392.48	0	2.83	3k	CC(C)(C)NCC(O)COc1ccc(NC(=O)c2cccs2)cc1C(=O)O	ID50	'>'	8.0	mg.kg-1				UO_0000308					False	CHEMBL655706	Compound was tested for beta-1 adrenergic receptor blocking activity in dogs	B	BAO_0000357	single protein format	Canis lupus familiaris	None	None	None	None	CHEMBL213	Beta-1 adrenergic receptor	Homo sapiens	SINGLE PROTEIN	CHEMBL1123539	1	Scientific Literature	J. Med. Chem.	1986	None
CHEMBL434	ISOPROTERENOL	4	211.26	0	1.13	ISO	CC(C)NCC(O)c1ccc(O)c(O)c1	EC50	'='	12.0	nM	7.92			UO_0000065					True	CHEMBL1051556	Agonist activity at human cloned adrenergic beta-1 receptor expressed in CHO cells assessed as [125I]cAMP accumulation after 2 days by radioimmunoassay	F	BAO_0000219	cell-based format	Homo sapiens	None	None	CHO	None	CHEMBL213	Beta-1 adrenergic receptor	Homo sapiens	SINGLE PROTEIN	CHEMBL1152419	1	Scientific Literature	Bioorg. Med. Chem.	2009	CHEMBL3308072
CHEMBL181964		0	457.60	0	3.75	16e	C=C(C)CNc1cccc([C@@H](O)CN[C@H](C)Cc2c[nH]c3c(OS(C)(=O)=O)cccc23)c1	EC50						Not Determined						False	CHEMBL834244	Agonistic activity was assessed by measuring cAMP accumulation in CHO cells expressing human beta-1 adrenergic receptor; Not determined	F	BAO_0000219	cell-based format	Homo sapiens	None	None	CHO	None	CHEMBL213	Beta-1 adrenergic receptor	Homo sapiens	SINGLE PROTEIN	CHEMBL1144318	1	Scientific Literature	Bioorg. Med. Chem. Lett.	2005	CHEMBL3308072
CHEMBL319406		0	423.60	0	4.55	19	CCCCCN1CCC(CNC[C@H](O)COc2cccc3[nH]c4ccccc4c23)CC1	EC50						Not Determined						False	CHEMBL650171	In vitro agonist activity measured by increase in cAMP levels in chinese hamster ovary cells (CHO) cells expressing human Beta-1 adrenergic receptor; NT is not tested	F	BAO_0000219	cell-based format	None	None	None	CHO	None	CHEMBL213	Beta-1 adrenergic receptor	Homo sapiens	SINGLE PROTEIN	CHEMBL1134913	1	Scientific Literature	Bioorg. Med. Chem. Lett.	2002	CHEMBL3308072
CHEMBL555445		0	275.78	0	1.43	6	COc1ccc(OCC(O)CNC(C)C)cc1.Cl	Intrinsic activity	'='	81.2	%				UO_0000187					False	CHEMBL654763	Intrinsic activity of compound against beta-1-adrenergic receptor given as percent of maximal heart rate by iv injection of supramaximal doses of isoprenaline (IPR)	F	BAO_0000218	organism-based format	Felis catus	CHEMBL3638187	Heart	None	None	CHEMBL213	Beta-1 adrenergic receptor	Homo sapiens	SINGLE PROTEIN	CHEMBL1121816	1	Scientific Literature	J. Med. Chem.	1981	None
CHEMBL324248		0	522.65	1	2.87	4t	CC1CC(=O)NN=C1c1ccc(NC(=O)CCNCC(O)COc2ccc(CCOCC3CC3)cc2)cc1	ID50	'='	1.0	umol.kg-1									False	CHEMBL659871	Beta-1-adrenoceptor antagonsim of compound expressed as inhibition of isoprenaline-induced tachycardia in the ganglion-blocked anesthetized cat	F	BAO_0000019	assay format	Felis catus	None	None	None	None	CHEMBL213	Beta-1 adrenergic receptor	Homo sapiens	SINGLE PROTEIN	CHEMBL1124244	1	Scientific Literature	J. Med. Chem.	1988	None
CHEMBL500	PINDOLOL	4	248.33	0	1.91	10	CC(C)NCC(O)COc1cccc2[nH]ccc12	Selectivity						Active						False	CHEMBL651262	Selectivity for beta-1 adrenergic receptor	B	BAO_0000357	single protein format	None	None	None	None	None	CHEMBL213	Beta-1 adrenergic receptor	Homo sapiens	SINGLE PROTEIN	CHEMBL1123997	1	Scientific Literature	J. Med. Chem.	1988	None
CHEMBL64201		0	568.44	1	2.64	9	Nc1ccc(OC[C@@H](O)CNCCc2ccc(NS(=O)(=O)c3ccc(I)cc3)cc2)cn1	IC50	'='	1000.0	nM	6.00			UO_0000065	10.56	0.26	3.36	4.74	False	CHEMBL649968	Evaluated for its agonist activity and the binding affinity against human Beta-1 adrenergic receptor in membranes from chinese hamster ovary cell	B	BAO_0000219	cell-based format	None	None	None	ovary	None	CHEMBL213	Beta-1 adrenergic receptor	Homo sapiens	SINGLE PROTEIN	CHEMBL1131392	1	Scientific Literature	Bioorg. Med. Chem. Lett.	1998	None
CHEMBL67251		0	427.53	0	2.45	10	O=S(=O)(Nc1ccc(CCNC[C@H](O)COc2cccnc2)cc1)c1ccccc1	IC50	'='	1300.0	nM	5.89			UO_0000065	13.77	0.27	3.44	5.85	False	CHEMBL649968	Evaluated for its agonist activity and the binding affinity against human Beta-1 adrenergic receptor in membranes from chinese hamster ovary cell	B	BAO_0000219	cell-based format	None	None	None	ovary	None	CHEMBL213	Beta-1 adrenergic receptor	Homo sapiens	SINGLE PROTEIN	CHEMBL1131392	1	Scientific Literature	Bioorg. Med. Chem. Lett.	1998	None
CHEMBL64935		0	506.42	1	3.22	15	O=S(=O)(Nc1ccc(CCNC[C@H](O)COc2cccnc2)cc1)c1ccc(Br)cc1	IC50	'='	2000.0	nM	5.70			UO_0000065	11.25	0.25	2.48	5.67	False	CHEMBL649968	Evaluated for its agonist activity and the binding affinity against human Beta-1 adrenergic receptor in membranes from chinese hamster ovary cell	B	BAO_0000219	cell-based format	None	None	None	ovary	None	CHEMBL213	Beta-1 adrenergic receptor	Homo sapiens	SINGLE PROTEIN	CHEMBL1131392	1	Scientific Literature	Bioorg. Med. Chem. Lett.	1998	None
CHEMBL68021		0	455.58	0	3.02	18	CCc1ccc(S(=O)(=O)Nc2ccc(CCNC[C@H](O)COc3cccnc3)cc2)cc1	IC50	'='	590.0	nM	6.23			UO_0000065	13.67	0.27	3.21	6.20	False	CHEMBL649968	Evaluated for its agonist activity and the binding affinity against human Beta-1 adrenergic receptor in membranes from chinese hamster ovary cell	B	BAO_0000219	cell-based format	None	None	None	ovary	None	CHEMBL213	Beta-1 adrenergic receptor	Homo sapiens	SINGLE PROTEIN	CHEMBL1131392	1	Scientific Literature	Bioorg. Med. Chem. Lett.	1998	None
CHEMBL365215		0	441.58	0	3.90	8c	O=S(=O)(Nc1cccc([C@@H](O)CNCCc2c[nH]c3ccccc23)c1)c1cccs1	Activity	'='	2.0	%				UO_0000187					False	CHEMBL826950	Agonistic activity at human Beta-1 adrenergic receptor at 1000 nM concentration	F	BAO_0000019	assay format	Homo sapiens	None	None	None	None	CHEMBL213	Beta-1 adrenergic receptor	Homo sapiens	SINGLE PROTEIN	CHEMBL1137066	1	Scientific Literature	Bioorg. Med. Chem. Lett.	2004	None
CHEMBL290752		0	407.85	0	2.51	6	C[C@H](Cc1ccc(OC(C(=O)O)C(=O)O)cc1)NC[C@H](O)c1cccc(Cl)c1	Ki	'='	243000.0	nM		Outside typical range		UO_0000065					False	CHEMBL651835	Ability to bind to human Beta-1 adrenergic receptor using membranes of stably transfected CHO cells	B	BAO_0000219	cell-based format	Homo sapiens	None	None	CHO	None	CHEMBL213	Beta-1 adrenergic receptor	Homo sapiens	SINGLE PROTEIN	CHEMBL1151506	1	Scientific Literature	Bioorg. Med. Chem. Lett.	1997	CHEMBL3308072
CHEMBL184407		0	549.70	1	3.62	54	C[C@H](Cc1c[nH]c2c(OS(C)(=O)=O)cccc12)NC[C@H](O)c1cccc(NS(=O)(=O)c2cccs2)c1	EC50	'='	44.0	nM	7.36			UO_0000065					True	CHEMBL833517	Agonistic activity was determined by measuring cAMP accumulation in CHO cells expressing cloned human Beta-1 adrenergic receptor	F	BAO_0000219	cell-based format	Homo sapiens	None	None	CHO	None	CHEMBL213	Beta-1 adrenergic receptor	Homo sapiens	SINGLE PROTEIN	CHEMBL1138712	1	Scientific Literature	Bioorg. Med. Chem. Lett.	2004	CHEMBL3308072
CHEMBL184407		0	549.70	1	3.62	54	C[C@H](Cc1c[nH]c2c(OS(C)(=O)=O)cccc12)NC[C@H](O)c1cccc(NS(=O)(=O)c2cccs2)c1	IA	'='	36.0	%				UO_0000187					True	CHEMBL834083	Intrinsic activity expressed as percentage of maximal stimulation with isoproterenol of Beta-1 adrenergic receptor	F	BAO_0000019	assay format	Homo sapiens	None	None	None	None	CHEMBL213	Beta-1 adrenergic receptor	Homo sapiens	SINGLE PROTEIN	CHEMBL1138712	1	Scientific Literature	Bioorg. Med. Chem. Lett.	2004	None
CHEMBL74860		0	628.79	3	6.70	7	CCCCCCNC(=O)Nc1ccc(S(=O)(=O)Nc2ccc(-c3cccc(CC4NCCc5cc(O)c(O)cc54)c3)cc2)cc1	EC50	'>'	1000.0	nM				UO_0000065					False	CHEMBL651569	Compound was evaluated for its inhibitory activity against human beta-1 adrenergic receptor (AR)	F	BAO_0000019	assay format	None	None	None	None	None	CHEMBL213	Beta-1 adrenergic receptor	Homo sapiens	SINGLE PROTEIN	CHEMBL1132774	1	Scientific Literature	Bioorg. Med. Chem. Lett.	2000	None
CHEMBL67461		0	493.59	0	2.58	21	Nc1ccc(OC[C@@H](O)CNCCc2ccc(NS(=O)(=O)c3cnc4ccccc4c3)cc2)cn1	IC50	'='	6300.0	nM	5.20			UO_0000065	10.54	0.20	2.62	3.73	False	CHEMBL649968	Evaluated for its agonist activity and the binding affinity against human Beta-1 adrenergic receptor in membranes from chinese hamster ovary cell	B	BAO_0000219	cell-based format	None	None	None	ovary	None	CHEMBL213	Beta-1 adrenergic receptor	Homo sapiens	SINGLE PROTEIN	CHEMBL1131392	1	Scientific Literature	Bioorg. Med. Chem. Lett.	1998	None
CHEMBL187317		0	591.78	1	4.79	55	CCCCS(=O)(=O)Oc1cccc2c(C[C@@H](C)NC[C@H](O)c3cccc(NS(=O)(=O)c4cccs4)c3)c[nH]c12	EC50	'='	26.0	nM	7.58			UO_0000065					False	CHEMBL833517	Agonistic activity was determined by measuring cAMP accumulation in CHO cells expressing cloned human Beta-1 adrenergic receptor	F	BAO_0000219	cell-based format	Homo sapiens	None	None	CHO	None	CHEMBL213	Beta-1 adrenergic receptor	Homo sapiens	SINGLE PROTEIN	CHEMBL1138712	1	Scientific Literature	Bioorg. Med. Chem. Lett.	2004	CHEMBL3308072
CHEMBL181300		0	441.55	0	2.81	16f	C#CCNc1cccc([C@@H](O)CN[C@H](C)Cc2c[nH]c3c(OS(C)(=O)=O)cccc23)c1	IA50	'='	52.0	%				UO_0000187					False	CHEMBL833752	Intrinsic activity against human beta-1 adrenergic receptor IA) as a percentage of maximal stimulation with isoproterenol	F	BAO_0000019	assay format	Homo sapiens	None	None	None	None	CHEMBL213	Beta-1 adrenergic receptor	Homo sapiens	SINGLE PROTEIN	CHEMBL1144318	1	Scientific Literature	Bioorg. Med. Chem. Lett.	2005	None
CHEMBL74860		0	628.79	3	6.70	7	CCCCCCNC(=O)Nc1ccc(S(=O)(=O)Nc2ccc(-c3cccc(CC4NCCc5cc(O)c(O)cc54)c3)cc2)cc1	Activation	'='	12.0	%				UO_0000187					False	CHEMBL651560	Compound was evaluated for its adenylyl cyclase activation at human beta-1 adrenergic receptor (AR)	F	BAO_0000019	assay format	None	None	None	None	None	CHEMBL213	Beta-1 adrenergic receptor	Homo sapiens	SINGLE PROTEIN	CHEMBL1132774	1	Scientific Literature	Bioorg. Med. Chem. Lett.	2000	None
CHEMBL12633		0	317.39	0	2.06	14	C[C@@H](Cc1ccc(O)cc1)NC[C@H](O)COc1ccc(O)cc1	IC50	'='	81.0	nM	7.09			UO_0000065	22.34	0.42	5.03	8.65	False	CHEMBL649973	Tested for binding affinity against cloned human beta-1 adrenergic receptor from CHO cells using [125I]iodocyanopindolol as the radioligand	B	BAO_0000219	cell-based format	None	None	None	CHO	None	CHEMBL213	Beta-1 adrenergic receptor	Homo sapiens	SINGLE PROTEIN	CHEMBL1130810	1	Scientific Literature	Bioorg. Med. Chem. Lett.	1998	CHEMBL3308072
CHEMBL301231		0	633.88	2	6.80	1	CCCCCCCCc1csc(N2CCc3cc(S(=O)(=O)Nc4ccc(CCNC[C@H](O)c5cccnc5)cc4)ccc32)n1	IC50	'='	2500.0	nM	5.60			UO_0000065	8.84	0.17	-1.20	5.21	False	CHEMBL654211	Binding affinity for human Beta-1 adrenergic receptor using [125I]iodocyanopindolol as radioligand in CHO cells	B	BAO_0000219	cell-based format	None	None	None	CHO	None	CHEMBL213	Beta-1 adrenergic receptor	Homo sapiens	SINGLE PROTEIN	CHEMBL1134823	1	Scientific Literature	Bioorg. Med. Chem. Lett.	2001	CHEMBL3308072
CHEMBL27	PROPRANOLOL	4	259.35	0	2.58	Propranolol	CC(C)NCC(O)COc1cccc2ccccc12	Contractile force	'='	7.6										False	CHEMBL654265	Apparent pA2 value for myocardial contractile force (beta-1) evaluated against beta-1 adrenergic receptor in anesthetized dogs	B	BAO_0000357	single protein format	Canis lupus familiaris	None	None	None	None	CHEMBL213	Beta-1 adrenergic receptor	Homo sapiens	SINGLE PROTEIN	CHEMBL1123020	1	Scientific Literature	J. Med. Chem.	1985	None
CHEMBL101606		0	593.68	1	1.37	29	CS(=O)(=O)Nc1cc([C@@H](O)CNCC2CCN(S(=O)(=O)c3ccc(-n4cc(C(=O)O)cn4)cc3)CC2)ccc1O	Intrinsic activity	'='	0.16										False	CHEMBL650206	Human Beta-1 adrenergic receptor intrinsic activity (IA) as maximal response relative to isoproterenol at 10 mM	F	BAO_0000019	assay format	Homo sapiens	None	None	None	None	CHEMBL213	Beta-1 adrenergic receptor	Homo sapiens	SINGLE PROTEIN	CHEMBL1135848	1	Scientific Literature	Bioorg. Med. Chem. Lett.	2002	None
CHEMBL163262		0	534.66	1	1.95	22c	CS(=O)(=O)Nc1cc([C@@H](O)CNC2CCN(c3ccc(CC4SC(=O)NC4=O)cc3)CC2)ccc1O	Intrinsic activity	'='	0.82										False	CHEMBL821230	Intrinsic activity to increase cAMP level in CHO cells expressing human beta-1-adrenergic receptor	F	BAO_0000219	cell-based format	Homo sapiens	None	None	CHO	None	CHEMBL213	Beta-1 adrenergic receptor	Homo sapiens	SINGLE PROTEIN	CHEMBL1134230	1	Scientific Literature	Bioorg. Med. Chem. Lett.	2001	CHEMBL3308072
CHEMBL350131		0	612.73	1	3.04	21d	O=C1NC(=O)C(Cc2ccc(N3CCC(NC[C@H](O)Oc4ccc(O)c(NS(=O)(=O)c5ccccc5)c4)CC3)cc2)S1	EC50						Not Determined						False	CHEMBL821229	Agonistic activity was assessed by measurement of cAMP accumulation levels in CHO cells expressing human beta-1-adrenergic receptor;Not tested	F	BAO_0000219	cell-based format	None	None	None	CHO	None	CHEMBL213	Beta-1 adrenergic receptor	Homo sapiens	SINGLE PROTEIN	CHEMBL1134230	1	Scientific Literature	Bioorg. Med. Chem. Lett.	2001	CHEMBL3308072
CHEMBL421005		0	367.45	0	2.59	39	Cc1cccc(OCC(O)CNCCOc2ccc(-n3ccnc3)cc2)c1	IC50	'='	270.0	nM	6.57			UO_0000065					False	CHEMBL667338	Tested for beta1-receptor selectivity in canine cardiac tissue in anesthetized dogs	F	BAO_0000019	assay format	Canis lupus familiaris	None	None	None	None	CHEMBL213	Beta-1 adrenergic receptor	Homo sapiens	SINGLE PROTEIN	CHEMBL1125127	1	Scientific Literature	J. Med. Chem.	1990	None
CHEMBL326612		0	573.62	2	2.41	44	COc1ccc([C@](C)(NC[C@H](O)c2ccc(O)c(NS(C)(=O)=O)c2)C(=O)Nc2cccc(OCC(=O)O)c2)cc1	EC50	'='	4600.0			Non standard unit for type							False	CHEMBL651573	Effective concentration required for inhibitory activity towards human beta-1 adrenergic receptor	B	BAO_0000357	single protein format	None	None	None	None	None	CHEMBL213	Beta-1 adrenergic receptor	Homo sapiens	SINGLE PROTEIN	CHEMBL1148418	1	Scientific Literature	Bioorg. Med. Chem. Lett.	2004	None
CHEMBL68685		0	476.56	0	1.46	9	COc1ccc(S(=O)(=O)N2CCC(NC[C@H](O)COc3cccc4[nH]c(O)nc34)CC2)cc1	EC50	'>'	100000.0	nM				UO_0000065					False	CHEMBL654948	Agonistic activity against cloned human beta1-AR (beta-1-adrenergic receptor) in CHO cells	F	BAO_0000219	cell-based format	None	None	None	CHO	None	CHEMBL213	Beta-1 adrenergic receptor	Homo sapiens	SINGLE PROTEIN	CHEMBL1145724	1	Scientific Literature	Bioorg. Med. Chem. Lett.	2003	CHEMBL3308072
CHEMBL66859		0	511.43	1	3.34	26	Nc1ccc(OC[C@@H](O)CNCCc2ccc(NS(=O)(=O)c3ccc(Cl)c(Cl)c3)cc2)cn1	IC50	'='	470.0	nM	6.33			UO_0000065	12.37	0.26	2.99	5.00	False	CHEMBL649968	Evaluated for its agonist activity and the binding affinity against human Beta-1 adrenergic receptor in membranes from chinese hamster ovary cell	B	BAO_0000219	cell-based format	None	None	None	ovary	None	CHEMBL213	Beta-1 adrenergic receptor	Homo sapiens	SINGLE PROTEIN	CHEMBL1131392	1	Scientific Literature	Bioorg. Med. Chem. Lett.	1998	None
CHEMBL12876		0	303.36	0	1.67	15	Oc1ccc(CCNC[C@H](O)COc2ccc(O)cc2)cc1	IC50	'='	900.0	nM	6.05			UO_0000065	19.93	0.38	4.38	7.38	False	CHEMBL649973	Tested for binding affinity against cloned human beta-1 adrenergic receptor from CHO cells using [125I]iodocyanopindolol as the radioligand	B	BAO_0000219	cell-based format	None	None	None	CHO	None	CHEMBL213	Beta-1 adrenergic receptor	Homo sapiens	SINGLE PROTEIN	CHEMBL1130810	1	Scientific Literature	Bioorg. Med. Chem. Lett.	1998	CHEMBL3308072
CHEMBL106511		0	647.75	2	3.40	29s	CS(=O)(=O)Nc1cc(OC[C@@H](O)CNCCc2ccc(NC3CCN(C(=O)NCc4cc(F)ccc4F)CC3)cc2)ccc1O	Intrinsic activity	'='	75.0	%				UO_0000187					False	CHEMBL654933	In vitro intrinsic activity is given as percentage of maximal stimulation relative to isoproterenol	F	BAO_0000019	assay format	None	None	None	None	None	CHEMBL213	Beta-1 adrenergic receptor	Homo sapiens	SINGLE PROTEIN	CHEMBL1133871	1	Scientific Literature	Bioorg. Med. Chem. Lett.	2001	None
CHEMBL25133		0	328.84	0	4.08	8 (Mixture of diastereomer)	CC(Cc1c[nH]c2ccccc12)NCC(O)c1cccc(Cl)c1	Intrinsic activity						Not Determined						False	CHEMBL652508	Agonistic activity against human Beta-1 adrenergic receptor by measuring cAMP accumulation in CHO cells expressing beta3-AR; Not calculated	F	BAO_0000219	cell-based format	None	None	None	CHO	None	CHEMBL213	Beta-1 adrenergic receptor	Homo sapiens	SINGLE PROTEIN	CHEMBL1136684	1	Scientific Literature	Bioorg. Med. Chem. Lett.	2003	CHEMBL3308072
CHEMBL279260	RAFABEGRON	2	402.88	0	3.54	30a - AJ-9677	C[C@H](Cc1c[nH]c2c(OCC(=O)O)cccc12)NC[C@H](O)c1cccc(Cl)c1	EC50	'='	6.4	nM	8.19			UO_0000065					False	CHEMBL651563	Agonistic activity against human Beta-1 adrenergic receptor by measuring cAMP accumulation in CHO cells expressing beta3-AR	F	BAO_0000219	cell-based format	None	None	None	CHO	None	CHEMBL213	Beta-1 adrenergic receptor	Homo sapiens	SINGLE PROTEIN	CHEMBL1136684	1	Scientific Literature	Bioorg. Med. Chem. Lett.	2003	CHEMBL3308072
CHEMBL172163		0	449.55	0	4.51	4	COc1cc(CC2c3cc(O)c(O)cc3CCN2CCc2ccccc2)cc(OC)c1OC	Selectivity ratio	'='	16.8										False	CHEMBL848978	Selectivity ratio of compound measured as Potency ratio of Platelet aggregation to that of potency ratio of beta-1 receptor	F	BAO_0000019	assay format	None	None	None	None	None	CHEMBL213	Beta-1 adrenergic receptor	Homo sapiens	SINGLE PROTEIN	CHEMBL1130381	1	Scientific Literature	J. Med. Chem.	1997	None
CHEMBL6995	PRACTOLOL	4	266.34	0	1.38	18	CC(=O)Nc1ccc(OCC(O)CNC(C)C)cc1	Selectivity						Active						False	CHEMBL651262	Selectivity for beta-1 adrenergic receptor	B	BAO_0000357	single protein format	None	None	None	None	None	CHEMBL213	Beta-1 adrenergic receptor	Homo sapiens	SINGLE PROTEIN	CHEMBL1123997	1	Scientific Literature	J. Med. Chem.	1988	None
CHEMBL338618		0	469.38	0	4.42	3c	N#CN/C(=N\c1cc(Cl)cc(Cl)c1)Nc1ccc(CCNC[C@H](O)c2cccnc2)cc1	IC50	'='	290.0	nM	6.54			UO_0000065	13.93	0.28	2.12	6.21	False	CHEMBL654211	Binding affinity for human Beta-1 adrenergic receptor using [125I]iodocyanopindolol as radioligand in CHO cells	B	BAO_0000219	cell-based format	None	None	None	CHO	None	CHEMBL213	Beta-1 adrenergic receptor	Homo sapiens	SINGLE PROTEIN	CHEMBL1134823	1	Scientific Literature	Bioorg. Med. Chem. Lett.	2001	CHEMBL3308072
CHEMBL13079		0	456.56	0	2.91	28	O=S(=O)(Cc1ccccc1)Nc1ccc(CCNC[C@H](O)COc2ccc(O)cc2)cc1	IC50	'='	60.0	nM	7.22			UO_0000065	15.82	0.31	4.31	6.69	False	CHEMBL649973	Tested for binding affinity against cloned human beta-1 adrenergic receptor from CHO cells using [125I]iodocyanopindolol as the radioligand	B	BAO_0000219	cell-based format	None	None	None	CHO	None	CHEMBL213	Beta-1 adrenergic receptor	Homo sapiens	SINGLE PROTEIN	CHEMBL1130810	1	Scientific Literature	Bioorg. Med. Chem. Lett.	1998	CHEMBL3308072
CHEMBL286139		0	521.64	1	4.14	7	CCCCc1nc(-c2ccc(S(=O)(=O)Nc3ccc(CCNC[C@H](O)c4cccnc4)cc3)cc2)no1	IC50	'='	55000.0	nM	4.26			UO_0000065	8.17	0.16	0.12	3.27	False	CHEMBL654209	Binding affinity towards cloned human Beta-1 adrenergic receptor prepared from CHO cells in the presence of [125I]iodocyanopindolol	B	BAO_0000219	cell-based format	None	None	None	CHO	None	CHEMBL213	Beta-1 adrenergic receptor	Homo sapiens	SINGLE PROTEIN	CHEMBL1133131	1	Scientific Literature	Bioorg. Med. Chem. Lett.	2000	CHEMBL3308072
CHEMBL12769		0	493.59	0	3.31	38	O=S(=O)(Nc1ccc(CCNC[C@H](O)COc2ccc(O)cc2)cc1)c1cnc2ccccc2c1	IC50	'='	500.0	nM	6.30			UO_0000065	12.77	0.25	2.99	5.22	False	CHEMBL652502	Tested for binding affinity against cloned human beta-1 adrenergic receptor from CHO cells using [125I]iodocyanopindolol as the radioligand.	B	BAO_0000219	cell-based format	None	None	None	CHO	None	CHEMBL213	Beta-1 adrenergic receptor	Homo sapiens	SINGLE PROTEIN	CHEMBL1130810	1	Scientific Literature	Bioorg. Med. Chem. Lett.	1998	CHEMBL3308072
CHEMBL126055		0	526.38	1	3.72	3a	N#CN/C(=N\c1ccc(I)cc1)Nc1ccc(CCNC[C@H](O)c2cccnc2)cc1	IC50	'='	730.0	nM	6.14			UO_0000065	11.66	0.27	2.42	5.82	False	CHEMBL654211	Binding affinity for human Beta-1 adrenergic receptor using [125I]iodocyanopindolol as radioligand in CHO cells	B	BAO_0000219	cell-based format	None	None	None	CHO	None	CHEMBL213	Beta-1 adrenergic receptor	Homo sapiens	SINGLE PROTEIN	CHEMBL1134823	1	Scientific Literature	Bioorg. Med. Chem. Lett.	2001	CHEMBL3308072
CHEMBL423491		0	588.73	2	3.15	16	CCCCCCNC(=O)Nc1ccc(S(=O)(=O)N2CCC(NC[C@H](O)COc3cccc4[nH]c(O)nc34)CC2)cc1	EC50						Not Determined						False	CHEMBL654949	Agonistic activity against cloned human beta1-AR (beta-1-adrenergic receptor) in CHO cells; not tested	F	BAO_0000219	cell-based format	None	None	None	CHO	None	CHEMBL213	Beta-1 adrenergic receptor	Homo sapiens	SINGLE PROTEIN	CHEMBL1145724	1	Scientific Literature	Bioorg. Med. Chem. Lett.	2003	CHEMBL3308072
CHEMBL70230		0	551.71	1	4.68	11	CCCCOc1ccc(S(=O)(=O)N2CCC(NC[C@H](O)COc3cccc4[nH]c5ccccc5c34)CC2)cc1	EC50	'>'	100000.0	nM				UO_0000065					False	CHEMBL654948	Agonistic activity against cloned human beta1-AR (beta-1-adrenergic receptor) in CHO cells	F	BAO_0000219	cell-based format	None	None	None	CHO	None	CHEMBL213	Beta-1 adrenergic receptor	Homo sapiens	SINGLE PROTEIN	CHEMBL1145724	1	Scientific Literature	Bioorg. Med. Chem. Lett.	2003	CHEMBL3308072
CHEMBL302597		0	513.64	1	1.64	32	CCCCOc1ccc(S(=O)(=O)N2CC(NC[C@H](O)c3ccc(O)c(NS(C)(=O)=O)c3)C2)cc1	Intrinsic activity						Not Determined						False	CHEMBL654951	Intrinsic activity against cloned human beta1-AR was measured as fractions of the maximal response; not tested	B	BAO_0000357	single protein format	None	None	None	None	None	CHEMBL213	Beta-1 adrenergic receptor	Homo sapiens	SINGLE PROTEIN	CHEMBL1145724	1	Scientific Literature	Bioorg. Med. Chem. Lett.	2003	None
CHEMBL1793796	BUNOLOL	0	291.39	0	2.33	11	CC(C)(C)NC[C@@H](O)COc1cccc2c1CCCC2=O	Selectivity						Active						False	CHEMBL651262	Selectivity for beta-1 adrenergic receptor	B	BAO_0000357	single protein format	None	None	None	None	None	CHEMBL213	Beta-1 adrenergic receptor	Homo sapiens	SINGLE PROTEIN	CHEMBL1123997	1	Scientific Literature	J. Med. Chem.	1988	None
CHEMBL71501		0	548.71	1	3.28	15	CCCCCCNC(=O)Nc1ccc(S(=O)(=O)N2CCC(NC[C@H](O)COc3ccc(O)cc3)CC2)cc1	Intrinsic activity						Not Determined						False	CHEMBL654951	Intrinsic activity against cloned human beta1-AR was measured as fractions of the maximal response; not tested	B	BAO_0000357	single protein format	None	None	None	None	None	CHEMBL213	Beta-1 adrenergic receptor	Homo sapiens	SINGLE PROTEIN	CHEMBL1145724	1	Scientific Literature	Bioorg. Med. Chem. Lett.	2003	None
CHEMBL22318		0	593.75	1	3.85	9b	CCCCCCCCn1nnn(-c2ccc(S(=O)(=O)Nc3ccc(CCNC[C@H](O)c4cccnc4)cc3)cc2)c1=O	IC50	'='	1400.0	nM	5.85			UO_0000065	9.86	0.19	2.00	4.06	False	CHEMBL652506	Inhibitory activity against cloned human Beta-1 adrenergic receptor in the presence of [125I]iodocyanopindolol in CHO cells by receptor binding assay	B	BAO_0000219	cell-based format	None	None	None	CHO	None	CHEMBL213	Beta-1 adrenergic receptor	Homo sapiens	SINGLE PROTEIN	CHEMBL1132038	1	Scientific Literature	Bioorg. Med. Chem. Lett.	1999	CHEMBL3308072
CHEMBL384560		0	519.60	1	2.99	18b	CCn1c(=O)[nH]c2cccc(OC[C@@H](O)CNC(C)(C)Cc3ccc(Oc4ccc(C(N)=O)cn4)cc3)c21	EC50	'>'	10000.0	nM				UO_0000065					False	CHEMBL907251	Agonist activity at human beta-1 adrenergic receptor expressed in CHO cells assessed as cAMP levels	F	BAO_0000219	cell-based format	Homo sapiens	None	None	CHO	None	CHEMBL213	Beta-1 adrenergic receptor	Homo sapiens	SINGLE PROTEIN	CHEMBL1139684	1	Scientific Literature	Bioorg. Med. Chem. Lett.	2006	CHEMBL3308072
CHEMBL8148	TIENOXOLOL	0	420.53	0	3.30	3d	CCOC(=O)c1cc(NC(=O)c2cccs2)ccc1OCC(O)CNC(C)(C)C	ID50	'='	0.065	mg.kg-1				UO_0000308					False	CHEMBL654465	Compound was tested for beta-1 adrenergic receptor blocking activity in dogs	B	BAO_0000357	single protein format	Canis lupus familiaris	None	None	None	None	CHEMBL213	Beta-1 adrenergic receptor	Homo sapiens	SINGLE PROTEIN	CHEMBL1123539	1	Scientific Literature	J. Med. Chem.	1986	None
CHEMBL24	ATENOLOL	4	266.34	0	0.45	97	CC(C)NCC(O)COc1ccc(CC(N)=O)cc1	Selectivity						Active						False	CHEMBL651262	Selectivity for beta-1 adrenergic receptor	B	BAO_0000357	single protein format	None	None	None	None	None	CHEMBL213	Beta-1 adrenergic receptor	Homo sapiens	SINGLE PROTEIN	CHEMBL1123997	1	Scientific Literature	J. Med. Chem.	1988	None
CHEMBL54720		0	348.48	0	3.87	13a	c1ccc(CN2CCN(c3nc4ccsc4n4cccc34)CC2)cc1	Inhibition	'='	21.0	%				UO_0000187					False	CHEMBL647762	Inhibitory activity against Beta-1 adrenergic receptor using [3H]CGP-12177 at 10e-5 (M)	B	BAO_0000357	single protein format	None	None	None	None	None	CHEMBL213	Beta-1 adrenergic receptor	Homo sapiens	SINGLE PROTEIN	CHEMBL1129317	1	Scientific Literature	J. Med. Chem.	1996	None
CHEMBL277613		0	638.67	1	4.93	15b	O=S(=O)(Nc1ccc(CCNC[C@H](O)c2cccnc2)cc1)c1ccc(-n2ncc(COc3ccc(C(F)(F)F)cc3)n2)cc1	IC50	'='	920.0	nM	6.04			UO_0000065	9.45	0.18	1.11	4.60	False	CHEMBL654206	Binding affinity for cloned human Beta-1 adrenergic receptor expressed in CHO cells, tested in the presence of I-iodocyanopindolol.	B	BAO_0000219	cell-based format	None	None	None	CHO	None	CHEMBL213	Beta-1 adrenergic receptor	Homo sapiens	SINGLE PROTEIN	CHEMBL1133315	1	Scientific Literature	Bioorg. Med. Chem. Lett.	2000	CHEMBL3308072
CHEMBL1137	4-HYDROXYPROPRANOLOL SULFATE	0	275.35	0	2.28	4-hydroxypropranolol sulfate	CC(C)NCC(O)COc1ccc(O)c2ccccc12	Contractile force	'='	4.75										False	CHEMBL654265	Apparent pA2 value for myocardial contractile force (beta-1) evaluated against beta-1 adrenergic receptor in anesthetized dogs	B	BAO_0000357	single protein format	Canis lupus familiaris	None	None	None	None	CHEMBL213	Beta-1 adrenergic receptor	Homo sapiens	SINGLE PROTEIN	CHEMBL1123020	1	Scientific Literature	J. Med. Chem.	1985	None
CHEMBL71278		0	478.61	0	2.75	10	CCCCOc1ccc(S(=O)(=O)N2CCC(NC[C@H](O)COc3ccc(O)cc3)CC2)cc1	Intrinsic activity						Not Determined						False	CHEMBL654951	Intrinsic activity against cloned human beta1-AR was measured as fractions of the maximal response; not tested	B	BAO_0000357	single protein format	None	None	None	None	None	CHEMBL213	Beta-1 adrenergic receptor	Homo sapiens	SINGLE PROTEIN	CHEMBL1145724	1	Scientific Literature	Bioorg. Med. Chem. Lett.	2003	None
CHEMBL302803		0	420.53	0	2.27	37	CCCCOc1ccc(S(=O)(=O)N2CC(NC[C@H](O)c3ccc(O)cc3)C2)cc1	EC50	'='	1600.0	nM	5.80			UO_0000065					False	CHEMBL654948	Agonistic activity against cloned human beta1-AR (beta-1-adrenergic receptor) in CHO cells	F	BAO_0000219	cell-based format	None	None	None	CHO	None	CHEMBL213	Beta-1 adrenergic receptor	Homo sapiens	SINGLE PROTEIN	CHEMBL1145724	1	Scientific Literature	Bioorg. Med. Chem. Lett.	2003	CHEMBL3308072
CHEMBL302803		0	420.53	0	2.27	37	CCCCOc1ccc(S(=O)(=O)N2CC(NC[C@H](O)c3ccc(O)cc3)C2)cc1	Intrinsic activity	'='	0.49										False	CHEMBL654950	Intrinsic activity against cloned human beta1-AR was measured as fractions of the maximal response	B	BAO_0000357	single protein format	None	None	None	None	None	CHEMBL213	Beta-1 adrenergic receptor	Homo sapiens	SINGLE PROTEIN	CHEMBL1145724	1	Scientific Literature	Bioorg. Med. Chem. Lett.	2003	None
CHEMBL27193	DILEVALOL	4	328.41	0	2.14	90	C[C@H](CCc1ccccc1)NC[C@H](O)c1ccc(O)c(C(N)=O)c1	Blockade	'='	1.1										False	CHEMBL654263	Adrenoceptor blockade property was evaluated on cardiac Beta-1 adrenergic receptor	B	BAO_0000357	single protein format	Canis lupus familiaris	None	None	None	None	CHEMBL213	Beta-1 adrenergic receptor	Homo sapiens	SINGLE PROTEIN	CHEMBL1122196	1	Scientific Literature	J. Med. Chem.	1982	None
CHEMBL208352		0	424.93	0	4.53	39	COC(=O)c1cccc(-c2cccc(NCCNC[C@H](O)c3cccc(Cl)c3)c2)c1	Emax	'='	10.0	%				UO_0000187					False	CHEMBL863074	Activity against human beta-1 adrenergic receptor expressed in CHO cells by stimulation of cAMP production relative to R-(-)-isoproterenol	F	BAO_0000219	cell-based format	Homo sapiens	None	None	CHO	None	CHEMBL213	Beta-1 adrenergic receptor	Homo sapiens	SINGLE PROTEIN	CHEMBL1147662	1	Scientific Literature	J. Med. Chem.	2006	CHEMBL3308072
CHEMBL377028		0	424.93	0	4.83	36	C[C@H](CNc1cccc(-c2ccccc2C(=O)O)c1)NC[C@H](O)c1cccc(Cl)c1	Emax	'='	13.0	%				UO_0000187					False	CHEMBL863074	Activity against human beta-1 adrenergic receptor expressed in CHO cells by stimulation of cAMP production relative to R-(-)-isoproterenol	F	BAO_0000219	cell-based format	Homo sapiens	None	None	CHO	None	CHEMBL213	Beta-1 adrenergic receptor	Homo sapiens	SINGLE PROTEIN	CHEMBL1147662	1	Scientific Literature	J. Med. Chem.	2006	CHEMBL3308072
CHEMBL347582		0	516.06	1	3.82	3b	Cc1ccc(S(=O)(=O)NC(=O)Cc2cccc(NC[C@@H](C)NC[C@H](O)c3cccc(Cl)c3)c2)cc1	Emax	'='	8.0	%				UO_0000187					False	CHEMBL863074	Activity against human beta-1 adrenergic receptor expressed in CHO cells by stimulation of cAMP production relative to R-(-)-isoproterenol	F	BAO_0000219	cell-based format	Homo sapiens	None	None	CHO	None	CHEMBL213	Beta-1 adrenergic receptor	Homo sapiens	SINGLE PROTEIN	CHEMBL1147662	1	Scientific Literature	J. Med. Chem.	2006	CHEMBL3308072
CHEMBL263881	LYSERGIDE	2	323.44	0	2.91	LSD 1	CCN(CC)C(=O)[C@@H]1C=C2c3cccc4[nH]cc(c34)C[C@H]2N(C)C1	Ki	'='	140.0	nM	6.85			UO_0000065	21.19	0.39	3.94	17.42	False	CHEMBL647767	Binding affinity towards Beta-1 adrenergic receptor	B	BAO_0000357	single protein format	None	None	None	None	None	CHEMBL213	Beta-1 adrenergic receptor	Homo sapiens	SINGLE PROTEIN	CHEMBL1135791	1	Scientific Literature	J. Med. Chem.	2002	None
CHEMBL201878		0	285.35	0	2.20	13g	O=C(OC[C@@H]1CCN2CCC[C@@H]12)c1[nH]nc2ccccc12	IC50	'>'	10000.0	nM				UO_0000065					False	CHEMBL858808	Binding affinity to adrenergic beta-1 receptor	B	BAO_0000357	single protein format	Homo sapiens	None	None	None	None	CHEMBL213	Beta-1 adrenergic receptor	Homo sapiens	SINGLE PROTEIN	CHEMBL1149398	1	Scientific Literature	J. Med. Chem.	2006	None
CHEMBL68301		0	606.65	1	4.19	15a	O=S(=O)(Nc1ccc(CCNC[C@H](O)c2cccnc2)cc1)c1ccc(-n2ncc(COc3ccc(F)c(F)c3)n2)cc1	IC50	'='	930.0	nM	6.03			UO_0000065	9.94	0.19	1.84	4.60	False	CHEMBL654206	Binding affinity for cloned human Beta-1 adrenergic receptor expressed in CHO cells, tested in the presence of I-iodocyanopindolol.	B	BAO_0000219	cell-based format	None	None	None	CHO	None	CHEMBL213	Beta-1 adrenergic receptor	Homo sapiens	SINGLE PROTEIN	CHEMBL1133315	1	Scientific Literature	Bioorg. Med. Chem. Lett.	2000	CHEMBL3308072
CHEMBL236514		0	340.47	0	3.47	13b	O[C@@H](CNC12CC3CC(CC(C3)C1)C2)COc1cccc2[nH]ccc12	Ki	'='	7.92	nM	8.10			UO_0000065	23.79	0.44	4.63	14.14	False	CHEMBL899646	Binding affinity at human adrenergic beta-1 receptor	B	BAO_0000357	single protein format	Homo sapiens	None	None	None	None	CHEMBL213	Beta-1 adrenergic receptor	Homo sapiens	SINGLE PROTEIN	CHEMBL1137462	1	Scientific Literature	Bioorg. Med. Chem. Lett.	2007	None
CHEMBL67993		0	442.54	0	2.04	20	Nc1ccc(OC[C@@H](O)CNCCc2ccc(NS(=O)(=O)c3ccccc3)cc2)cn1	IC50	'='	10000.0	nM	5.00			UO_0000065	11.30	0.22	2.96	3.95	False	CHEMBL649968	Evaluated for its agonist activity and the binding affinity against human Beta-1 adrenergic receptor in membranes from chinese hamster ovary cell	B	BAO_0000219	cell-based format	None	None	None	ovary	None	CHEMBL213	Beta-1 adrenergic receptor	Homo sapiens	SINGLE PROTEIN	CHEMBL1131392	1	Scientific Literature	Bioorg. Med. Chem. Lett.	1998	None
CHEMBL248560		0	402.52	0	4.13	9d	O[C@@H](CNCCc1ccc(-c2csc(-c3cccnc3)n2)cc1)c1cccnc1	Intrinsic activity	'='	21.0	%				UO_0000187					False	CHEMBL924391	Intrinsic activity at human adrenergic beta-1 receptor expressed in CHO cells assessed as cAMP production at 30 uM relative to isoproterenol	B	BAO_0000219	cell-based format	Homo sapiens	None	None	CHO	None	CHEMBL213	Beta-1 adrenergic receptor	Homo sapiens	SINGLE PROTEIN	CHEMBL1139766	1	Scientific Literature	Bioorg. Med. Chem. Lett.	2007	CHEMBL3308072
CHEMBL400392		0	409.56	0	4.56	16e	O[C@@H](CNCCOc1ccc(-c2csc(C3CCCC3)n2)cc1)c1cccnc1	Intrinsic activity	'='	11.0	%				UO_0000187					False	CHEMBL924391	Intrinsic activity at human adrenergic beta-1 receptor expressed in CHO cells assessed as cAMP production at 30 uM relative to isoproterenol	B	BAO_0000219	cell-based format	Homo sapiens	None	None	CHO	None	CHEMBL213	Beta-1 adrenergic receptor	Homo sapiens	SINGLE PROTEIN	CHEMBL1139766	1	Scientific Literature	Bioorg. Med. Chem. Lett.	2007	CHEMBL3308072
CHEMBL249534		0	339.40	0	2.75	20	Cc1nc(-c2ccc(OCCNC[C@H](O)c3cccnc3)cc2)co1	Intrinsic activity	'='	4.0	%				UO_0000187					False	CHEMBL924391	Intrinsic activity at human adrenergic beta-1 receptor expressed in CHO cells assessed as cAMP production at 30 uM relative to isoproterenol	B	BAO_0000219	cell-based format	Homo sapiens	None	None	CHO	None	CHEMBL213	Beta-1 adrenergic receptor	Homo sapiens	SINGLE PROTEIN	CHEMBL1139766	1	Scientific Literature	Bioorg. Med. Chem. Lett.	2007	CHEMBL3308072
CHEMBL250760		0	445.52	0	4.16	24	O[C@@H](CNCCOc1ccc(-c2coc(COCc3ccccc3)n2)cc1)c1cccnc1	Ki	'='	50.0	nM	7.30			UO_0000065	16.39	0.30	3.14	8.14	False	CHEMBL924394	Displacement of [125I]iodocyanopindolol from human adrenergic beta-1 receptor expressed in CHO cells	B	BAO_0000219	cell-based format	Homo sapiens	None	None	CHO	None	CHEMBL213	Beta-1 adrenergic receptor	Homo sapiens	SINGLE PROTEIN	CHEMBL1139766	1	Scientific Literature	Bioorg. Med. Chem. Lett.	2007	CHEMBL3308072
CHEMBL1458880	CADMIUM DICHLORIDE	0	183.32	None	None	CADMIUM CHLORIDE		IC50						Not Active (inhibition < 50% @ 10 uM and thus dose-reponse curve not measured)						False	CHEMBL1909091	DRUGMATRIX: Adrenergic beta1 radioligand binding (ligand: [125I] Cyanopindolol)	B	BAO_0000249	cell membrane format	None	None	None	CHO-K1	Membrane	CHEMBL213	Beta-1 adrenergic receptor	Homo sapiens	SINGLE PROTEIN	CHEMBL1909046	15	DrugMatrix			CHEMBL3307512
CHEMBL1370	BUDESONIDE	4	430.54	0	2.72	BUDESONIDE	CCCC1O[C@@H]2C[C@H]3[C@@H]4CCC5=CC(=O)C=C[C@]5(C)[C@H]4[C@@H](O)C[C@]3(C)[C@]2(C(=O)CO)O1	Ki						Not Active (inhibition < 50% @ 10 uM and thus dose-reponse curve not measured)						False	CHEMBL1909091	DRUGMATRIX: Adrenergic beta1 radioligand binding (ligand: [125I] Cyanopindolol)	B	BAO_0000249	cell membrane format	None	None	None	CHO-K1	Membrane	CHEMBL213	Beta-1 adrenergic receptor	Homo sapiens	SINGLE PROTEIN	CHEMBL1909046	15	DrugMatrix			CHEMBL3307512
CHEMBL286800		0	549.65	1	3.71	15	CC(=O)CCCc1nc(-c2ccc(S(=O)(=O)Nc3ccc(CCNC[C@H](O)c4cccnc4)cc3)cc2)no1	IC50	'='	70000.0	nM	4.16			UO_0000065	7.56	0.15	0.44	2.82	False	CHEMBL654209	Binding affinity towards cloned human Beta-1 adrenergic receptor prepared from CHO cells in the presence of [125I]iodocyanopindolol	B	BAO_0000219	cell-based format	None	None	None	CHO	None	CHEMBL213	Beta-1 adrenergic receptor	Homo sapiens	SINGLE PROTEIN	CHEMBL1133131	1	Scientific Literature	Bioorg. Med. Chem. Lett.	2000	CHEMBL3308072
CHEMBL7776		0	406.50	0	2.91	4d	CCOC(=O)c1cc(NC(=O)c2cccs2)ccc1OCC(O)CNC(C)C	ID50	'='	0.3	mg.kg-1				UO_0000308					False	CHEMBL655706	Compound was tested for beta-1 adrenergic receptor blocking activity in dogs	B	BAO_0000357	single protein format	Canis lupus familiaris	None	None	None	None	CHEMBL213	Beta-1 adrenergic receptor	Homo sapiens	SINGLE PROTEIN	CHEMBL1123539	1	Scientific Literature	J. Med. Chem.	1986	None
CHEMBL64936		0	461.97	0	3.11	14	O=S(=O)(Nc1ccc(CCNC[C@H](O)COc2cccnc2)cc1)c1ccc(Cl)cc1	IC50	'='	1000.0	nM	6.00			UO_0000065	12.99	0.26	2.89	5.97	False	CHEMBL649968	Evaluated for its agonist activity and the binding affinity against human Beta-1 adrenergic receptor in membranes from chinese hamster ovary cell	B	BAO_0000219	cell-based format	None	None	None	ovary	None	CHEMBL213	Beta-1 adrenergic receptor	Homo sapiens	SINGLE PROTEIN	CHEMBL1131392	1	Scientific Literature	Bioorg. Med. Chem. Lett.	1998	None
CHEMBL368584		0	519.58	1	0.55	17	CS(=O)(=O)Nc1cc([C@@H](O)CNC2CCN(c3ccc(Cn4oc(=O)[nH]c4=O)cc3)CC2)ccc1O	Ki	'='	9490.0	nM	5.02			UO_0000065	9.67	0.19	4.47	2.96	False	CHEMBL650088	Inhibition of 125 I-Iodocyanopindolol binding to Beta-1 adrenergic receptor	B	BAO_0000357	single protein format	Homo sapiens	None	None	None	None	CHEMBL213	Beta-1 adrenergic receptor	Homo sapiens	SINGLE PROTEIN	CHEMBL1134721	1	Scientific Literature	Bioorg. Med. Chem. Lett.	2001	None
CHEMBL556022		0	477.46	0	2.09	10d	Cl.Cl.O=S(=O)(Nc1ccc(CCNC[C@H](O)c2cccnc2)cc1)N1CCCCC1	IA	'='	7.0										False	CHEMBL650174	Intrinsic activity (IA) at human Beta-1 adrenergic receptor (at 30 uM, represented by the percentage of the maximal response attained by isoproterenol)	F	BAO_0000019	assay format	None	None	None	None	None	CHEMBL213	Beta-1 adrenergic receptor	Homo sapiens	SINGLE PROTEIN	CHEMBL1146653	1	Scientific Literature	Bioorg. Med. Chem. Lett.	2004	None
CHEMBL421871		0	421.49	0	4.22	22	COc1cc(-c2ccc(CC3NCCc4cc(O)c(O)cc43)cc2)cc(OC)c1OC	EC50	'='	6100.0	nM	5.21			UO_0000065					False	CHEMBL651569	Compound was evaluated for its inhibitory activity against human beta-1 adrenergic receptor (AR)	F	BAO_0000019	assay format	None	None	None	None	None	CHEMBL213	Beta-1 adrenergic receptor	Homo sapiens	SINGLE PROTEIN	CHEMBL1132774	1	Scientific Literature	Bioorg. Med. Chem. Lett.	2000	None
CHEMBL33438		0	549.65	1	3.71	13	CCC(=O)CCc1nc(-c2ccc(S(=O)(=O)Nc3ccc(CCNC[C@H](O)c4cccnc4)cc3)cc2)no1	IC50	'='	25000.0	nM	4.60			UO_0000065	8.37	0.16	0.89	3.12	False	CHEMBL654209	Binding affinity towards cloned human Beta-1 adrenergic receptor prepared from CHO cells in the presence of [125I]iodocyanopindolol	B	BAO_0000219	cell-based format	None	None	None	CHO	None	CHEMBL213	Beta-1 adrenergic receptor	Homo sapiens	SINGLE PROTEIN	CHEMBL1133131	1	Scientific Literature	Bioorg. Med. Chem. Lett.	2000	CHEMBL3308072
CHEMBL111201		0	624.71	2	6.56	2	O=S(=O)(Nc1ccc(CCNC[C@H](O)c2cccnc2)cc1)c1ccc(-c2nc(-c3ccc(C(F)(F)F)cc3)cs2)cc1	IA	'='	1.0										False	CHEMBL650174	Intrinsic activity (IA) at human Beta-1 adrenergic receptor (at 30 uM, represented by the percentage of the maximal response attained by isoproterenol)	F	BAO_0000019	assay format	None	None	None	None	None	CHEMBL213	Beta-1 adrenergic receptor	Homo sapiens	SINGLE PROTEIN	CHEMBL1146653	1	Scientific Literature	Bioorg. Med. Chem. Lett.	2004	None
CHEMBL289316		0	608.64	2	5.41	5m	O=S(=O)(Nc1ccc(CCNC[C@H](O)c2cccnc2)cc1)c1ccc(-c2cnc(Cc3cc(F)c(F)c(F)c3)o2)cc1	IC50	'='	2000.0	nM	5.70			UO_0000065	9.36	0.18	0.29	4.86	False	CHEMBL652504	In vitro binding affinity at beta-1 adrenergic receptors in the presence of [125I]iodocyanopindolol.	B	BAO_0000357	single protein format	None	None	None	None	None	CHEMBL213	Beta-1 adrenergic receptor	Homo sapiens	SINGLE PROTEIN	CHEMBL1133227	1	Scientific Literature	Bioorg. Med. Chem. Lett.	2000	None
CHEMBL1537	AZLOCILLIN	4	461.50	0	0.09	AZLOCILLIN	CC1(C)S[C@@H]2[C@H](NC(=O)[C@H](NC(=O)N3CCNC3=O)c3ccccc3)C(=O)N2[C@H]1C(=O)O	IC50						Not Active (inhibition < 50% @ 10 uM and thus dose-reponse curve not measured)						False	CHEMBL1909091	DRUGMATRIX: Adrenergic beta1 radioligand binding (ligand: [125I] Cyanopindolol)	B	BAO_0000249	cell membrane format	None	None	None	CHO-K1	Membrane	CHEMBL213	Beta-1 adrenergic receptor	Homo sapiens	SINGLE PROTEIN	CHEMBL1909046	15	DrugMatrix			CHEMBL3307512
CHEMBL838	BENAZEPRIL	4	424.50	0	2.57	BENAZEPRIL	CCOC(=O)[C@H](CCc1ccccc1)N[C@H]1CCc2ccccc2N(CC(=O)O)C1=O	Ki						Not Active (inhibition < 50% @ 10 uM and thus dose-reponse curve not measured)						False	CHEMBL1909091	DRUGMATRIX: Adrenergic beta1 radioligand binding (ligand: [125I] Cyanopindolol)	B	BAO_0000249	cell membrane format	None	None	None	CHO-K1	Membrane	CHEMBL213	Beta-1 adrenergic receptor	Homo sapiens	SINGLE PROTEIN	CHEMBL1909046	15	DrugMatrix			CHEMBL3307512
CHEMBL185636		0	588.56	1	4.61	11e	CS(=O)(=O)c1cccc2c(CCNC[C@H](O)c3cccc(NS(=O)(=O)c4cc(Cl)c(Cl)s4)c3)c[nH]c12	Activity	'='	7.0	%				UO_0000187					False	CHEMBL826950	Agonistic activity at human Beta-1 adrenergic receptor at 1000 nM concentration	F	BAO_0000019	assay format	Homo sapiens	None	None	None	None	CHEMBL213	Beta-1 adrenergic receptor	Homo sapiens	SINGLE PROTEIN	CHEMBL1137066	1	Scientific Literature	Bioorg. Med. Chem. Lett.	2004	None
CHEMBL493	BROMOCRIPTINE	4	654.61	1	3.19	BROMOCRIPTINE	CC(C)C[C@H]1C(=O)N2CCC[C@H]2[C@]2(O)O[C@](NC(=O)[C@@H]3C=C4c5cccc6[nH]c(Br)c(c56)C[C@H]4N(C)C3)(C(C)C)C(=O)N12	IC50	'='	2400.0	nM	5.62			UO_0000065	8.58	0.18	2.43	4.75	False	CHEMBL1909091	DRUGMATRIX: Adrenergic beta1 radioligand binding (ligand: [125I] Cyanopindolol)	B	BAO_0000249	cell membrane format	None	None	None	CHO-K1	Membrane	CHEMBL213	Beta-1 adrenergic receptor	Homo sapiens	SINGLE PROTEIN	CHEMBL1909046	15	DrugMatrix			CHEMBL3307512
CHEMBL38861		0	638.67	2	6.00	6j	O=S(=O)(Nc1ccc(CCNC[C@H](O)c2cccnc2)cc1)c1ccc(-c2coc(COc3ccc(C(F)(F)F)cc3)n2)cc1	IC50	'='	42000.0	nM	4.38			UO_0000065	6.85	0.13	-1.62	3.46	False	CHEMBL652504	In vitro binding affinity at beta-1 adrenergic receptors in the presence of [125I]iodocyanopindolol.	B	BAO_0000357	single protein format	None	None	None	None	None	CHEMBL213	Beta-1 adrenergic receptor	Homo sapiens	SINGLE PROTEIN	CHEMBL1133227	1	Scientific Literature	Bioorg. Med. Chem. Lett.	2000	None
CHEMBL450895	NYSTATIN	4	926.11	3	0.94	NYSTATIN	C[C@@H]1OC(=O)C[C@H](O)C[C@H](O)C[C@H](O)CC[C@@H](O)[C@H](O)C[C@]2(O)C[C@H](O)[C@@H](C(=O)O)[C@H](C[C@@H](O[C@@H]3O[C@H](C)[C@@H](O)[C@H](N)[C@@H]3O)/C=C/C=C/C=C/C=C/CC/C=C/C=C/[C@H](C)[C@@H](O)[C@H]1C)O2	IC50						Not Active (inhibition < 50% @ 10 uM and thus dose-reponse curve not measured)						False	CHEMBL1909091	DRUGMATRIX: Adrenergic beta1 radioligand binding (ligand: [125I] Cyanopindolol)	B	BAO_0000249	cell membrane format	None	None	None	CHO-K1	Membrane	CHEMBL213	Beta-1 adrenergic receptor	Homo sapiens	SINGLE PROTEIN	CHEMBL1909046	15	DrugMatrix			CHEMBL3307512
CHEMBL1592	QUINAPRIL	4	438.52	0	2.57	QUINAPRIL	CCOC(=O)[C@H](CCc1ccccc1)N[C@@H](C)C(=O)N1Cc2ccccc2C[C@H]1C(=O)O	Ki						Not Active (inhibition < 50% @ 10 uM and thus dose-reponse curve not measured)						False	CHEMBL1909091	DRUGMATRIX: Adrenergic beta1 radioligand binding (ligand: [125I] Cyanopindolol)	B	BAO_0000249	cell membrane format	None	None	None	CHO-K1	Membrane	CHEMBL213	Beta-1 adrenergic receptor	Homo sapiens	SINGLE PROTEIN	CHEMBL1909046	15	DrugMatrix			CHEMBL3307512
CHEMBL1729	CISAPRIDE	4	465.95	0	3.36	CISAPRIDE	COc1cc(N)c(Cl)cc1C(=O)NC1CCN(CCCOc2ccc(F)cc2)CC1OC	Ki						Not Active (inhibition < 50% @ 10 uM and thus dose-reponse curve not measured)						False	CHEMBL1909091	DRUGMATRIX: Adrenergic beta1 radioligand binding (ligand: [125I] Cyanopindolol)	B	BAO_0000249	cell membrane format	None	None	None	CHO-K1	Membrane	CHEMBL213	Beta-1 adrenergic receptor	Homo sapiens	SINGLE PROTEIN	CHEMBL1909046	15	DrugMatrix			CHEMBL3307512
CHEMBL757	NANDROLONE	3	274.40	0	3.49	NANDROLONE	C[C@]12CC[C@@H]3[C@H]4CCC(=O)C=C4CC[C@H]3[C@@H]1CC[C@@H]2O	Ki						Not Active (inhibition < 50% @ 10 uM and thus dose-reponse curve not measured)						False	CHEMBL1909091	DRUGMATRIX: Adrenergic beta1 radioligand binding (ligand: [125I] Cyanopindolol)	B	BAO_0000249	cell membrane format	None	None	None	CHO-K1	Membrane	CHEMBL213	Beta-1 adrenergic receptor	Homo sapiens	SINGLE PROTEIN	CHEMBL1909046	15	DrugMatrix			CHEMBL3307512
CHEMBL2113344		0	520.61	2	1.26	26b	CS(=O)(=O)Nc1cc([C@@H](O)CNC2CCN(c3ccc(C(=O)NCCC(=O)O)cc3)CC2)ccc1O	EC50						Not Determined						False	CHEMBL822476	In vitro activity to increase cAMP levels in Chinese hamster ovary (CHO) cells expressing the cloned human beta 3 Adrenergic receptor; Not determined	B	BAO_0000219	cell-based format	None	None	None	CHO	None	CHEMBL213	Beta-1 adrenergic receptor	Homo sapiens	SINGLE PROTEIN	CHEMBL1134412	1	Scientific Literature	J. Med. Chem.	2001	CHEMBL3308072
CHEMBL4	OFLOXACIN	4	361.37	0	1.54	OFLOXACIN	CC1COc2c(N3CCN(C)CC3)c(F)cc3c(=O)c(C(=O)O)cn1c23	Ki						Not Active (inhibition < 50% @ 10 uM and thus dose-reponse curve not measured)						False	CHEMBL1909091	DRUGMATRIX: Adrenergic beta1 radioligand binding (ligand: [125I] Cyanopindolol)	B	BAO_0000249	cell membrane format	None	None	None	CHO-K1	Membrane	CHEMBL213	Beta-1 adrenergic receptor	Homo sapiens	SINGLE PROTEIN	CHEMBL1909046	15	DrugMatrix			CHEMBL3307512
CHEMBL1255834		0	286.40	0	3.70	BW-723C86	CC(N)Cc1c[nH]c2ccc(OCc3cccs3)cc12	IC50						Not Active (inhibition < 50% @ 10 uM and thus dose-reponse curve not measured)						False	CHEMBL1909091	DRUGMATRIX: Adrenergic beta1 radioligand binding (ligand: [125I] Cyanopindolol)	B	BAO_0000249	cell membrane format	None	None	None	CHO-K1	Membrane	CHEMBL213	Beta-1 adrenergic receptor	Homo sapiens	SINGLE PROTEIN	CHEMBL1909046	15	DrugMatrix			CHEMBL3307512
CHEMBL551831		0	496.61	0	4.73	2b	O=C(Nc1ccc(CCNC[C@H](O)COc2ccc(O)cc2)cc1)C(c1ccccc1)c1ccccc1	EC50	'='	180.0	nM	6.75			UO_0000065					False	CHEMBL1033546	Agonist activity at human cloned adrenergic beta-1 receptor expressed in CHO cells assessed as increase in cAMP production after 2 days by radioimmunoassay	F	BAO_0000219	cell-based format	Homo sapiens	None	None	CHO	None	CHEMBL213	Beta-1 adrenergic receptor	Homo sapiens	SINGLE PROTEIN	CHEMBL1158395	1	Scientific Literature	Eur. J. Med. Chem.	2009	CHEMBL3308072
CHEMBL561818		0	421.50	0	2.54	2g	O=C(Cc1cccnc1)Nc1ccc(CCNC[C@H](O)COc2ccc(O)cc2)cc1	EC50	'='	910.0	nM	6.04			UO_0000065					False	CHEMBL1033546	Agonist activity at human cloned adrenergic beta-1 receptor expressed in CHO cells assessed as increase in cAMP production after 2 days by radioimmunoassay	F	BAO_0000219	cell-based format	Homo sapiens	None	None	CHO	None	CHEMBL213	Beta-1 adrenergic receptor	Homo sapiens	SINGLE PROTEIN	CHEMBL1158395	1	Scientific Literature	Eur. J. Med. Chem.	2009	CHEMBL3308072
CHEMBL552615		0	482.99	0	1.65	1	CS(=O)(=O)Nc1ccc(OCC(O)CNCCOc2ccc(-n3ccnc3)cc2)cc1.Cl	IC50	'='	2400.0	nM	5.62			UO_0000065	12.59	0.25	3.97	4.90	False	CHEMBL877277	In vitro Beta-1 adrenergic receptor affinity in partially purified membrane fractions from canine cardiac tissue using [SH]dihydroalprenolol (4.5 nM)	B	BAO_0000249	cell membrane format	Canis lupus familiaris	None	None	None	None	CHEMBL213	Beta-1 adrenergic receptor	Homo sapiens	SINGLE PROTEIN	CHEMBL1125110	1	Scientific Literature	J. Med. Chem.	1990	None
CHEMBL362136		0	514.67	1	3.62	53	C[C@H](Cc1c[nH]c2c(OCCN)cccc12)NC[C@H](O)c1cccc(NS(=O)(=O)c2cccs2)c1	IA	'='	34.0	%				UO_0000187					False	CHEMBL834083	Intrinsic activity expressed as percentage of maximal stimulation with isoproterenol of Beta-1 adrenergic receptor	F	BAO_0000019	assay format	Homo sapiens	None	None	None	None	CHEMBL213	Beta-1 adrenergic receptor	Homo sapiens	SINGLE PROTEIN	CHEMBL1138712	1	Scientific Literature	Bioorg. Med. Chem. Lett.	2004	None
CHEMBL111201		0	624.71	2	6.56	2e	O=S(=O)(Nc1ccc(CCNC[C@H](O)c2cccnc2)cc1)c1ccc(-c2nc(-c3ccc(C(F)(F)F)cc3)cs2)cc1	EC50	'='	4800.0	nM	5.32			UO_0000065					False	CHEMBL820722	In vitro functional efficacy in stimulating increase in cAMP in chinese hamster ovary (CHO) cells expressing the cloned human beta-1 receptor.	F	BAO_0000219	cell-based format	None	None	None	CHO	None	CHEMBL213	Beta-1 adrenergic receptor	Homo sapiens	SINGLE PROTEIN	CHEMBL1133690	1	Scientific Literature	J. Med. Chem.	2000	CHEMBL3308072
CHEMBL350581		0	361.47	0	1.92	7i	CS(=O)(=O)Nc1ccc(OCC2CN(c3ccccc3)CCN2)cc1	IC50	'='	3300.0	nM	5.48			UO_0000065	15.16	0.30	3.56	7.76	False	CHEMBL654268	Binding affinity for Beta-1 adrenergic receptor by displacing [3H]dihydroalprenolol, in partially purified membrane fractions from canine ventricular muscle in the presence of 1 uM zinterol	B	BAO_0000249	cell membrane format	Canis lupus familiaris	None	None	None	None	CHEMBL213	Beta-1 adrenergic receptor	Homo sapiens	SINGLE PROTEIN	CHEMBL1125380	1	Scientific Literature	J. Med. Chem.	1992	None
CHEMBL125963		0	592.69	2	5.82	2b	O=S(=O)(Nc1ccc(CCNC[C@H](O)c2cccnc2)cc1)c1ccc(-c2nc(-c3cccc(F)c3F)cs2)cc1	ACT	'='	6.0	%				UO_0000187					False	CHEMBL820725	Agonistic efficacy at human beta 1 adrenergic receptor was assessed from adenylyl cyclase activation given as % of the maximum stimulation with isoproterenol at 10 uM	F	BAO_0000019	assay format	None	None	None	None	None	CHEMBL213	Beta-1 adrenergic receptor	Homo sapiens	SINGLE PROTEIN	CHEMBL1133690	1	Scientific Literature	J. Med. Chem.	2000	None
CHEMBL119128		0	513.62	1	3.26	23	COc1ccc([C@](C)(NC[C@H](O)c2ccc(O)c(NS(C)(=O)=O)c2)C(=O)Nc2ccccc2C)cc1	EC50	'='	4500.0			Non standard unit for type							False	CHEMBL651573	Effective concentration required for inhibitory activity towards human beta-1 adrenergic receptor	B	BAO_0000357	single protein format	None	None	None	None	None	CHEMBL213	Beta-1 adrenergic receptor	Homo sapiens	SINGLE PROTEIN	CHEMBL1148418	1	Scientific Literature	Bioorg. Med. Chem. Lett.	2004	None
CHEMBL550743		0	435.52	0	2.60	2j	NC(C(=O)Nc1ccc(CCNC[C@H](O)COc2ccc(O)cc2)cc1)c1ccccc1	Intrinsic activity	'='	0.5										False	CHEMBL1033549	Intrinsic activity at human cloned adrenergic beta-1 receptor expressed in CHO cells assessed as increase in cAMP production after 2 days by radioimmunoassay relative to isoproterenol	B	BAO_0000219	cell-based format	Homo sapiens	None	None	CHO	None	CHEMBL213	Beta-1 adrenergic receptor	Homo sapiens	SINGLE PROTEIN	CHEMBL1158395	1	Scientific Literature	Eur. J. Med. Chem.	2009	CHEMBL3308072
CHEMBL565685		0	412.53	0	3.66	6f	CC(C)(Cc1ccc(C(C)(C)C)cc1)NCC(O)c1ccc(O)c2c1OCC(=O)N2	EC50	'='	26.5	nM	7.58			UO_0000065					False	CHEMBL1044763	Agonist activity at human adrenergic beta 1 expressed in CHO-K1 cells assessed as intracellular cAMP accumulation	F	BAO_0000219	cell-based format	Homo sapiens	None	None	CHO-K1	None	CHEMBL213	Beta-1 adrenergic receptor	Homo sapiens	SINGLE PROTEIN	CHEMBL1154673	1	Scientific Literature	Bioorg. Med. Chem. Lett.	2009	CHEMBL3307512
CHEMBL562154		0	422.49	0	1.94	2u	O=C(Cc1ncccn1)Nc1ccc(CCNC[C@H](O)COc2ccc(O)cc2)cc1	EC50	'>'	100000.0	nM				UO_0000065					False	CHEMBL1033546	Agonist activity at human cloned adrenergic beta-1 receptor expressed in CHO cells assessed as increase in cAMP production after 2 days by radioimmunoassay	F	BAO_0000219	cell-based format	Homo sapiens	None	None	CHO	None	CHEMBL213	Beta-1 adrenergic receptor	Homo sapiens	SINGLE PROTEIN	CHEMBL1158395	1	Scientific Literature	Eur. J. Med. Chem.	2009	CHEMBL3308072
CHEMBL434	ISOPROTERENOL	4	211.26	0	1.13	ISO	CC(C)NCC(O)c1ccc(O)c(O)c1	Intrinsic activity	'='	1.0										False	CHEMBL1033549	Intrinsic activity at human cloned adrenergic beta-1 receptor expressed in CHO cells assessed as increase in cAMP production after 2 days by radioimmunoassay relative to isoproterenol	B	BAO_0000219	cell-based format	Homo sapiens	None	None	CHO	None	CHEMBL213	Beta-1 adrenergic receptor	Homo sapiens	SINGLE PROTEIN	CHEMBL1158395	1	Scientific Literature	Eur. J. Med. Chem.	2009	CHEMBL3308072
CHEMBL1203989		0	503.02	0	3.98	18h	Cl.O=[N+]([O-])c1cccc(NC(=S)Nc2ccc(CCNC[C@H](O)COc3ccccc3)cc2)c1	EC50	'>'	100000.0	nM				UO_0000065					False	CHEMBL1051556	Agonist activity at human cloned adrenergic beta-1 receptor expressed in CHO cells assessed as [125I]cAMP accumulation after 2 days by radioimmunoassay	F	BAO_0000219	cell-based format	Homo sapiens	None	None	CHO	None	CHEMBL213	Beta-1 adrenergic receptor	Homo sapiens	SINGLE PROTEIN	CHEMBL1152419	1	Scientific Literature	Bioorg. Med. Chem.	2009	CHEMBL3308072
CHEMBL1083053		0	501.63	1	3.62	24	CC(C)c1ccccc1OCC(O)CN1CCN(CCN2C(=O)c3cccc4cccc(c34)C2=O)CC1	Ki	'='	740.0	nM	6.13			UO_0000065	12.22	0.23	2.51	8.36	False	CHEMBL1120617	Displacement of [125I]cyanopindolol from human adrenergic beta-1 receptor expressed in CHOK1 cells	B	BAO_0000219	cell-based format	Homo sapiens	None	None	CHO-K1	None	CHEMBL213	Beta-1 adrenergic receptor	Homo sapiens	SINGLE PROTEIN	CHEMBL1155476	1	Scientific Literature	Bioorg. Med. Chem. Lett.	2010	CHEMBL3307512
CHEMBL270964		0	418.54	0	4.74	2h	CC(C)Nc1cc(-c2ccc(CCNC[C@H](O)c3ccccc3)cc2)ccc1C(=O)O	EC50	'='	170.0	nM	6.77			UO_0000065					False	CHEMBL1007085	Agonist activity at human recombinant beta-1 adrenergic receptor expressed in CHO cells assessed as cAMP accumulation by enzyme immunoassay	F	BAO_0000219	cell-based format	Homo sapiens	None	None	CHO	None	CHEMBL213	Beta-1 adrenergic receptor	Homo sapiens	SINGLE PROTEIN	CHEMBL1138480	1	Scientific Literature	J. Med. Chem.	2009	CHEMBL3308072
CHEMBL521406		0	418.54	0	4.51	3j	CC(C)Cc1cc(-c2ccc(CCNC[C@H](O)c3cccnc3)cc2)ccc1C(=O)O	EC50	'>'	1000.0	nM				UO_0000065					False	CHEMBL1007085	Agonist activity at human recombinant beta-1 adrenergic receptor expressed in CHO cells assessed as cAMP accumulation by enzyme immunoassay	F	BAO_0000219	cell-based format	Homo sapiens	None	None	CHO	None	CHEMBL213	Beta-1 adrenergic receptor	Homo sapiens	SINGLE PROTEIN	CHEMBL1138480	1	Scientific Literature	J. Med. Chem.	2009	CHEMBL3308072
CHEMBL293994		0	592.69	2	5.82	2a	O=S(=O)(Nc1ccc(CCNC[C@H](O)c2cccnc2)cc1)c1ccc(-c2nc(-c3ccc(F)c(F)c3)cs2)cc1	IC50	'='	1700.0	nM	5.77			UO_0000065	9.73	0.19	-0.05	5.54	False	CHEMBL649965	Binding affinity was evaluated on chinese hamster ovary (CHO) cells expressing the cloned human beta-1 adrenergic receptor in the presence of [125I]- iodocyanopindolol.	B	BAO_0000219	cell-based format	None	None	None	CHO	None	CHEMBL213	Beta-1 adrenergic receptor	Homo sapiens	SINGLE PROTEIN	CHEMBL1133690	1	Scientific Literature	J. Med. Chem.	2000	CHEMBL3308072
CHEMBL1093385		0	379.46	0	2.34	37, entA	CC(C(=O)Nc1ccc(CCNC[C@H](O)c2cccnc2)cc1)n1cccn1	IC50	'>'	20000.0	nM				UO_0000065					False	CHEMBL1105984	Displacement of [125I]cyanopindolol from human beta 1 adrenergic receptor expressed in CHO cells at 10 uM after 3 to 4 hrs by scintillation counter	B	BAO_0000219	cell-based format	Homo sapiens	None	None	CHO	None	CHEMBL213	Beta-1 adrenergic receptor	Homo sapiens	SINGLE PROTEIN	CHEMBL1155428	1	Scientific Literature	Bioorg. Med. Chem. Lett.	2010	CHEMBL3308072
CHEMBL1078394		0	427.50	0	4.46	52	O=C(Nc1ccc(CCNC[C@H](O)c2cccnc2)cc1)c1ccccc1-c1ccco1	IC50	'>'	10000.0	nM				UO_0000065					False	CHEMBL1105984	Displacement of [125I]cyanopindolol from human beta 1 adrenergic receptor expressed in CHO cells at 10 uM after 3 to 4 hrs by scintillation counter	B	BAO_0000219	cell-based format	Homo sapiens	None	None	CHO	None	CHEMBL213	Beta-1 adrenergic receptor	Homo sapiens	SINGLE PROTEIN	CHEMBL1155428	1	Scientific Literature	Bioorg. Med. Chem. Lett.	2010	CHEMBL3308072
CHEMBL395368		0	428.62	1	5.19	(+)/-12p	CSc1ccc(C2CN(C)Cc3cc(OCCCN4CCC(F)CC4)ccc32)cc1	Activity						Not Active						False	CHEMBL885438	Binding affinity at adrenergic beta-1 receptor at 1 uM	B	BAO_0000357	single protein format	None	None	None	None	None	CHEMBL213	Beta-1 adrenergic receptor	Homo sapiens	SINGLE PROTEIN	CHEMBL1138430	1	Scientific Literature	Bioorg. Med. Chem. Lett.	2007	None
CHEMBL104981		0	439.58	0	3.87	5g	CC(C)c1ccc(S(=O)(=O)Nc2ccc(CCNC[C@H](O)c3cccnc3)cc2)cc1	IC50	'='	30000.0	nM	4.52			UO_0000065	10.29	0.20	0.65	4.95	False	CHEMBL649966	Beta-1 adrenergic receptor binding affinity in CHO cells expressing cloned human receptor in the presence of 125 I-iodocyanopindolol	B	BAO_0000219	cell-based format	None	None	None	CHO	None	CHEMBL213	Beta-1 adrenergic receptor	Homo sapiens	SINGLE PROTEIN	CHEMBL1131399	1	Scientific Literature	Bioorg. Med. Chem. Lett.	1998	CHEMBL3308072
CHEMBL221188		0	559.67	1	3.77	18e	CC(C)(Cc1ccc(Oc2ccc(C(N)=O)cn2)cc1)NC[C@H](O)COc1cccc2[nH]c(=O)n(CCC3CC3)c12	Emax	'<'	10.0	%				UO_0000187					False	CHEMBL907252	Agonist activity at human beta-1 adrenergic receptor expressed in CHO cells assessed as cAMP levels relative to isoproterenol	F	BAO_0000219	cell-based format	Homo sapiens	None	None	CHO	None	CHEMBL213	Beta-1 adrenergic receptor	Homo sapiens	SINGLE PROTEIN	CHEMBL1139684	1	Scientific Literature	Bioorg. Med. Chem. Lett.	2006	CHEMBL3308072
CHEMBL218210		0	587.72	1	4.55	18g	CC(C)(Cc1ccc(Oc2ccc(C(N)=O)cn2)cc1)NC[C@H](O)COc1cccc2[nH]c(=O)n(CCC3CCCC3)c12	Emax	'<'	10.0	%				UO_0000187					False	CHEMBL907252	Agonist activity at human beta-1 adrenergic receptor expressed in CHO cells assessed as cAMP levels relative to isoproterenol	F	BAO_0000219	cell-based format	Homo sapiens	None	None	CHO	None	CHEMBL213	Beta-1 adrenergic receptor	Homo sapiens	SINGLE PROTEIN	CHEMBL1139684	1	Scientific Literature	Bioorg. Med. Chem. Lett.	2006	CHEMBL3308072
CHEMBL386016		0	505.58	1	2.50	18a	Cn1c(=O)[nH]c2cccc(OC[C@@H](O)CNC(C)(C)Cc3ccc(Oc4ccc(C(N)=O)cn4)cc3)c21	Emax	'='	18.0	%				UO_0000187					False	CHEMBL907252	Agonist activity at human beta-1 adrenergic receptor expressed in CHO cells assessed as cAMP levels relative to isoproterenol	F	BAO_0000219	cell-based format	Homo sapiens	None	None	CHO	None	CHEMBL213	Beta-1 adrenergic receptor	Homo sapiens	SINGLE PROTEIN	CHEMBL1139684	1	Scientific Literature	Bioorg. Med. Chem. Lett.	2006	CHEMBL3308072
CHEMBL319409		0	635.83	2	5.45	21	CCCCCCNC(=O)Nc1ccc(S(=O)(=O)N2CCC(CNC[C@H](O)COc3cccc4[nH]c5ccccc5c34)CC2)cc1	Intrinsic activity	'='	0.08										False	CHEMBL650207	Intrinsic activity (IA) for Beta-1 adrenergic receptor agonism was determined as the maximal response with respect to the maximal response of isoproterenol at 10 mM.	F	BAO_0000019	assay format	None	None	None	None	None	CHEMBL213	Beta-1 adrenergic receptor	Homo sapiens	SINGLE PROTEIN	CHEMBL1134913	1	Scientific Literature	Bioorg. Med. Chem. Lett.	2002	None
CHEMBL498145		0	467.95	1	5.02	11c	COc1ccc(Oc2ccc3c(c2)C[C@@H](NC[C@H](O)c2cccc(Cl)c2)CC3)cc1C(=O)O	EC50	'>'	1000.0	nM				UO_0000065					False	CHEMBL974620	Agonist activity at human cloned beta-1 adrenergic receptor expressed in CHO cells assessed as cAMP accumulation	F	BAO_0000219	cell-based format	Homo sapiens	None	None	CHO	None	CHEMBL213	Beta-1 adrenergic receptor	Homo sapiens	SINGLE PROTEIN	CHEMBL1155947	1	Scientific Literature	J. Med. Chem.	2008	CHEMBL3308072
CHEMBL497847		0	437.92	1	5.01	10c	O=C(O)c1cccc(Oc2ccc3c(c2)C[C@@H](NC[C@H](O)c2cccc(Cl)c2)CC3)c1	EC50	'>'	1000.0	nM				UO_0000065					False	CHEMBL974620	Agonist activity at human cloned beta-1 adrenergic receptor expressed in CHO cells assessed as cAMP accumulation	F	BAO_0000219	cell-based format	Homo sapiens	None	None	CHO	None	CHEMBL213	Beta-1 adrenergic receptor	Homo sapiens	SINGLE PROTEIN	CHEMBL1155947	1	Scientific Literature	J. Med. Chem.	2008	CHEMBL3308072
CHEMBL456352		0	467.95	1	5.02	11d	COc1cc(Oc2ccc3c(c2)C[C@@H](NC[C@H](O)c2cccc(Cl)c2)CC3)cc(C(=O)O)c1	EC50	'='	890.0	nM	6.05			UO_0000065					False	CHEMBL974620	Agonist activity at human cloned beta-1 adrenergic receptor expressed in CHO cells assessed as cAMP accumulation	F	BAO_0000219	cell-based format	Homo sapiens	None	None	CHO	None	CHEMBL213	Beta-1 adrenergic receptor	Homo sapiens	SINGLE PROTEIN	CHEMBL1155947	1	Scientific Literature	J. Med. Chem.	2008	CHEMBL3308072
CHEMBL12856	INAMRINONE	4	187.20	0	1.02	11	Nc1cc(-c2ccncc2)c[nH]c1=O	Inotropic effect	'='	57.0										False	CHEMBL651256	Positive inotropic effects by direct or indirect beta-1 adrenergic receptor activation.	B	BAO_0000357	single protein format	None	None	None	None	None	CHEMBL213	Beta-1 adrenergic receptor	Homo sapiens	SINGLE PROTEIN	CHEMBL1123575	1	Scientific Literature	J. Med. Chem.	1987	None
CHEMBL497281		0	451.95	0	4.65	10j	O=C(O)COc1cccc(-c2ccc3c(c2)C[C@@H](NC[C@H](O)c2cccc(Cl)c2)CC3)c1	EC50	'>'	100.0	nM				UO_0000065					False	CHEMBL974620	Agonist activity at human cloned beta-1 adrenergic receptor expressed in CHO cells assessed as cAMP accumulation	F	BAO_0000219	cell-based format	Homo sapiens	None	None	CHO	None	CHEMBL213	Beta-1 adrenergic receptor	Homo sapiens	SINGLE PROTEIN	CHEMBL1155947	1	Scientific Literature	J. Med. Chem.	2008	CHEMBL3308072
CHEMBL3323655		0	376.52	0	3.67	19	O=c1[nH]c2c(O)ccc([C@@H](O)CN[C@@H]3CCC[C@@H]3C3CCCCC3)c2s1	Ki	'='	40.0	nM	7.40			UO_0000065	19.65	0.39	3.73	8.67	False	CHEMBL3378138	Displacement of [125I]iodo-(+/-)-cyanopindolol from human adrenergic beta1 receptor expressed in CHO cells after 3 hrs by radio-ligand binding assay	B	BAO_0000219	cell-based format	Homo sapiens	None	None	CHO	None	CHEMBL213	Beta-1 adrenergic receptor	Homo sapiens	SINGLE PROTEIN	CHEMBL3352631	1	Scientific Literature	Bioorg. Med. Chem. Lett.	2014	CHEMBL3308072
CHEMBL102194		0	590.79	1	4.30	26	CCCCCCCCNC(=O)Nc1ccc(S(=O)(=O)N2CCC(CNC[C@H](O)COc3ccc(O)cc3)CC2)cc1	EC50	'='	887.0	nM	6.05			UO_0000065					False	CHEMBL651575	In vitro agonist activity measured by increase in cAMP levels in chinese hamster ovary cells (CHO) cells expressing human Beta-1 adrenergic receptor	F	BAO_0000219	cell-based format	None	None	None	CHO	None	CHEMBL213	Beta-1 adrenergic receptor	Homo sapiens	SINGLE PROTEIN	CHEMBL1134913	1	Scientific Literature	Bioorg. Med. Chem. Lett.	2002	CHEMBL3308072
CHEMBL1263	SALMETEROL	4	415.57	0	4.11	2	OCc1cc(C(O)CNCCCCCCOCCCCc2ccccc2)ccc1O	EC50	'='	794.33	nM	6.10			UO_0000065					True	CHEMBL1119460	Agonist activity at human recombinant beta-1 adrenergic receptor expressed in CHO cells assessed as induction of intracellular cAMP accumulation after 30 to 45 mins	F	BAO_0000219	cell-based format	Homo sapiens	None	None	CHO	None	CHEMBL213	Beta-1 adrenergic receptor	Homo sapiens	SINGLE PROTEIN	CHEMBL1155518	1	Scientific Literature	J. Med. Chem.	2010	CHEMBL3308072
CHEMBL446840		0	642.82	0	2.75	8.cinnamate	NS(=O)(=O)c1cccc(CCCCOCCCCCCNC[C@H](O)c2ccc(O)c(CO)c2)c1.O=C(O)/C=C/c1ccccc1	EC50	'='	316.23	nM	6.50			UO_0000065					False	CHEMBL1119460	Agonist activity at human recombinant beta-1 adrenergic receptor expressed in CHO cells assessed as induction of intracellular cAMP accumulation after 30 to 45 mins	F	BAO_0000219	cell-based format	Homo sapiens	None	None	CHO	None	CHEMBL213	Beta-1 adrenergic receptor	Homo sapiens	SINGLE PROTEIN	CHEMBL1155518	1	Scientific Literature	J. Med. Chem.	2010	CHEMBL3308072
CHEMBL418867		0	586.71	1	2.89	42	COc1ccc([C@](C)(NC[C@H](O)c2ccc(O)c(NS(C)(=O)=O)c2)C(=O)Nc2ccc(OCCN(C)C)cc2)cc1	EC50	'='	1600.0			Non standard unit for type							False	CHEMBL651573	Effective concentration required for inhibitory activity towards human beta-1 adrenergic receptor	B	BAO_0000357	single protein format	None	None	None	None	None	CHEMBL213	Beta-1 adrenergic receptor	Homo sapiens	SINGLE PROTEIN	CHEMBL1148418	1	Scientific Literature	Bioorg. Med. Chem. Lett.	2004	None
CHEMBL329729		0	543.69	1	4.90	22	O=S(=O)(c1ccc2ccccc2c1)N1CCC(CNC[C@H](O)COc2cccc3[nH]c4ccccc4c23)CC1	EC50						Not Determined						False	CHEMBL650171	In vitro agonist activity measured by increase in cAMP levels in chinese hamster ovary cells (CHO) cells expressing human Beta-1 adrenergic receptor; NT is not tested	F	BAO_0000219	cell-based format	None	None	None	CHO	None	CHEMBL213	Beta-1 adrenergic receptor	Homo sapiens	SINGLE PROTEIN	CHEMBL1134913	1	Scientific Literature	Bioorg. Med. Chem. Lett.	2002	CHEMBL3308072
CHEMBL119860		0	515.59	2	2.65	35	COc1ccc([C@](C)(NC[C@H](O)c2ccc(O)c(NS(C)(=O)=O)c2)C(=O)Nc2cccc(O)c2)cc1	EC50	'='	750.0			Non standard unit for type							False	CHEMBL651573	Effective concentration required for inhibitory activity towards human beta-1 adrenergic receptor	B	BAO_0000357	single protein format	None	None	None	None	None	CHEMBL213	Beta-1 adrenergic receptor	Homo sapiens	SINGLE PROTEIN	CHEMBL1148418	1	Scientific Literature	Bioorg. Med. Chem. Lett.	2004	None
CHEMBL1204005		0	465.99	0	3.62	16	Cl.N#C/N=C(\Nc1ccccc1)Nc1ccc(CCNC[C@H](O)COc2ccccc2)cc1	EC50	'='	56.0	nM	7.25			UO_0000065					False	CHEMBL1051556	Agonist activity at human cloned adrenergic beta-1 receptor expressed in CHO cells assessed as [125I]cAMP accumulation after 2 days by radioimmunoassay	F	BAO_0000219	cell-based format	Homo sapiens	None	None	CHO	None	CHEMBL213	Beta-1 adrenergic receptor	Homo sapiens	SINGLE PROTEIN	CHEMBL1152419	1	Scientific Literature	Bioorg. Med. Chem.	2009	CHEMBL3308072
CHEMBL1204003		0	463.00	0	3.06	4	Cl.O=S(=O)(Nc1ccccc1)c1ccc(CCNC[C@@H](O)COc2ccccc2)cc1	EC50	'='	390.0	nM	6.41			UO_0000065					False	CHEMBL1051557	Agonist activity at human cloned adrenergic beta-1 receptor expressed in CHO cells assessed as [125I]cAMP accumulation after 2 days by radioimmunoassay relative to isoproterenol	F	BAO_0000219	cell-based format	Homo sapiens	None	None	CHO	None	CHEMBL213	Beta-1 adrenergic receptor	Homo sapiens	SINGLE PROTEIN	CHEMBL1152419	1	Scientific Literature	Bioorg. Med. Chem.	2009	CHEMBL3308072
CHEMBL1203992		0	442.94	0	3.87	12b	Cl.O=C(Nc1ccc(CCNC[C@H](O)COc2ccccc2)cc1)Oc1ccccc1	EC50	'='	40.0	nM	7.40			UO_0000065					False	CHEMBL1051557	Agonist activity at human cloned adrenergic beta-1 receptor expressed in CHO cells assessed as [125I]cAMP accumulation after 2 days by radioimmunoassay relative to isoproterenol	F	BAO_0000219	cell-based format	Homo sapiens	None	None	CHO	None	CHEMBL213	Beta-1 adrenergic receptor	Homo sapiens	SINGLE PROTEIN	CHEMBL1152419	1	Scientific Literature	Bioorg. Med. Chem.	2009	CHEMBL3308072
CHEMBL1203994		0	503.02	0	3.98	18g	Cl.O=[N+]([O-])c1ccccc1NC(=S)Nc1ccc(CCNC[C@H](O)COc2ccccc2)cc1	EC50	'='	60.0	nM	7.22			UO_0000065					False	CHEMBL1051557	Agonist activity at human cloned adrenergic beta-1 receptor expressed in CHO cells assessed as [125I]cAMP accumulation after 2 days by radioimmunoassay relative to isoproterenol	F	BAO_0000219	cell-based format	Homo sapiens	None	None	CHO	None	CHEMBL213	Beta-1 adrenergic receptor	Homo sapiens	SINGLE PROTEIN	CHEMBL1152419	1	Scientific Literature	Bioorg. Med. Chem.	2009	CHEMBL3308072
CHEMBL1204005		0	465.99	0	3.62	16	Cl.N#C/N=C(\Nc1ccccc1)Nc1ccc(CCNC[C@H](O)COc2ccccc2)cc1	EC50	'='	140.0	nM	6.85			UO_0000065					False	CHEMBL1051557	Agonist activity at human cloned adrenergic beta-1 receptor expressed in CHO cells assessed as [125I]cAMP accumulation after 2 days by radioimmunoassay relative to isoproterenol	F	BAO_0000219	cell-based format	Homo sapiens	None	None	CHO	None	CHEMBL213	Beta-1 adrenergic receptor	Homo sapiens	SINGLE PROTEIN	CHEMBL1152419	1	Scientific Literature	Bioorg. Med. Chem.	2009	CHEMBL3308072
CHEMBL187209		0	611.77	2	5.05	58	C[C@H](Cc1c[nH]c2c(OS(=O)(=O)c3ccccc3)cccc12)NC[C@H](O)c1cccc(NS(=O)(=O)c2cccs2)c1	EC50	'='	72.0	nM	7.14			UO_0000065					False	CHEMBL833517	Agonistic activity was determined by measuring cAMP accumulation in CHO cells expressing cloned human Beta-1 adrenergic receptor	F	BAO_0000219	cell-based format	Homo sapiens	None	None	CHO	None	CHEMBL213	Beta-1 adrenergic receptor	Homo sapiens	SINGLE PROTEIN	CHEMBL1138712	1	Scientific Literature	Bioorg. Med. Chem. Lett.	2004	CHEMBL3308072
CHEMBL434	ISOPROTERENOL	4	211.26	0	1.13	isoprenaline	CC(C)NCC(O)c1ccc(O)c(O)c1	EC50	'='	7.943	nM	8.10			UO_0000065					True	CHEMBL1119460	Agonist activity at human recombinant beta-1 adrenergic receptor expressed in CHO cells assessed as induction of intracellular cAMP accumulation after 30 to 45 mins	F	BAO_0000219	cell-based format	Homo sapiens	None	None	CHO	None	CHEMBL213	Beta-1 adrenergic receptor	Homo sapiens	SINGLE PROTEIN	CHEMBL1155518	1	Scientific Literature	J. Med. Chem.	2010	CHEMBL3308072
CHEMBL302893		0	624.64	1	4.89	7f	O=S(=O)(Nc1ccc(CCNC[C@H](O)c2cccnc2)cc1)c1ccc(-n2ncc(-c3ccc(OC(F)(F)F)cc3)n2)cc1	IC50	'='	1300.0	nM	5.89			UO_0000065	9.42	0.18	1.00	4.48	False	CHEMBL654206	Binding affinity for cloned human Beta-1 adrenergic receptor expressed in CHO cells, tested in the presence of I-iodocyanopindolol.	B	BAO_0000219	cell-based format	None	None	None	CHO	None	CHEMBL213	Beta-1 adrenergic receptor	Homo sapiens	SINGLE PROTEIN	CHEMBL1133315	1	Scientific Literature	Bioorg. Med. Chem. Lett.	2000	CHEMBL3308072
CHEMBL284782		0	363.84	0	3.06	1, BRL-37344	C[C@H](Cc1ccc(OCC(=O)O)cc1)NC[C@H](O)c1cccc(Cl)c1	Intrinsic activity	'='	17.0	%				UO_0000187					False	CHEMBL652507	Agonistic activity against human Beta-1 adrenergic receptor by measuring cAMP accumulation in CHO cells expressing beta3-AR	F	BAO_0000219	cell-based format	None	None	None	CHO	None	CHEMBL213	Beta-1 adrenergic receptor	Homo sapiens	SINGLE PROTEIN	CHEMBL1136684	1	Scientific Literature	Bioorg. Med. Chem. Lett.	2003	CHEMBL3308072
CHEMBL286818		0	358.87	0	4.08	23b	COc1cccc2c(C[C@H](C)NC[C@H](O)c3cccc(Cl)c3)c[nH]c12	EC50	'='	130.0	nM	6.89			UO_0000065					False	CHEMBL651563	Agonistic activity against human Beta-1 adrenergic receptor by measuring cAMP accumulation in CHO cells expressing beta3-AR	F	BAO_0000219	cell-based format	None	None	None	CHO	None	CHEMBL213	Beta-1 adrenergic receptor	Homo sapiens	SINGLE PROTEIN	CHEMBL1136684	1	Scientific Literature	Bioorg. Med. Chem. Lett.	2003	CHEMBL3308072
CHEMBL434	ISOPROTERENOL	4	211.26	0	1.13	ISO	CC(C)NCC(O)c1ccc(O)c(O)c1	IA	'='	100.0										False	CHEMBL700441	Intrinsic activity against BETA1-AR expressed in CHO cells by using CRE-LUC assay	F	BAO_0000219	cell-based format	None	None	None	CHO	None	CHEMBL213	Beta-1 adrenergic receptor	Homo sapiens	SINGLE PROTEIN	CHEMBL1133701	1	Scientific Literature	J. Med. Chem.	2000	CHEMBL3308072
CHEMBL434	ISOPROTERENOL	4	211.26	0	1.13	ISO	CC(C)NCC(O)c1ccc(O)c(O)c1	pK	'='	8.81										False	CHEMBL695129	Agonistic potency against BETA1-AR expressed in CHO cells by using CRE-LUC assay	F	BAO_0000219	cell-based format	None	None	None	CHO	None	CHEMBL213	Beta-1 adrenergic receptor	Homo sapiens	SINGLE PROTEIN	CHEMBL1133701	1	Scientific Literature	J. Med. Chem.	2000	CHEMBL3308072
CHEMBL65855		0	537.68	1	4.29	27	CCCCOc1ccc(S(=O)(=O)N2CCC(NC[C@H](O)COc3cccc4[nH]c5ccccc5c34)C2)cc1	EC50						Not Determined						False	CHEMBL654949	Agonistic activity against cloned human beta1-AR (beta-1-adrenergic receptor) in CHO cells; not tested	F	BAO_0000219	cell-based format	None	None	None	CHO	None	CHEMBL213	Beta-1 adrenergic receptor	Homo sapiens	SINGLE PROTEIN	CHEMBL1145724	1	Scientific Literature	Bioorg. Med. Chem. Lett.	2003	CHEMBL3308072
CHEMBL27810	CELIPROLOL	4	379.50	0	2.89	17	CCN(CC)C(=O)Nc1ccc(OCC(O)CNC(C)(C)C)c(C(C)=O)c1	Selectivity						Active						False	CHEMBL651264	Selectivity for beta-1 receptor	B	BAO_0000357	single protein format	None	None	None	None	None	CHEMBL213	Beta-1 adrenergic receptor	Homo sapiens	SINGLE PROTEIN	CHEMBL1123997	1	Scientific Literature	J. Med. Chem.	1988	None
CHEMBL1203989		0	503.02	0	3.98	18h	Cl.O=[N+]([O-])c1cccc(NC(=S)Nc2ccc(CCNC[C@H](O)COc3ccccc3)cc2)c1	EC50	'='	80.0	nM	7.10			UO_0000065					False	CHEMBL1051557	Agonist activity at human cloned adrenergic beta-1 receptor expressed in CHO cells assessed as [125I]cAMP accumulation after 2 days by radioimmunoassay relative to isoproterenol	F	BAO_0000219	cell-based format	Homo sapiens	None	None	CHO	None	CHEMBL213	Beta-1 adrenergic receptor	Homo sapiens	SINGLE PROTEIN	CHEMBL1152419	1	Scientific Literature	Bioorg. Med. Chem.	2009	CHEMBL3308072
CHEMBL1203990		0	503.02	0	3.98	18i	Cl.O=[N+]([O-])c1ccc(NC(=S)Nc2ccc(CCNC[C@H](O)COc3ccccc3)cc2)cc1	EC50	'='	90.0	nM	7.05			UO_0000065					False	CHEMBL1051557	Agonist activity at human cloned adrenergic beta-1 receptor expressed in CHO cells assessed as [125I]cAMP accumulation after 2 days by radioimmunoassay relative to isoproterenol	F	BAO_0000219	cell-based format	Homo sapiens	None	None	CHO	None	CHEMBL213	Beta-1 adrenergic receptor	Homo sapiens	SINGLE PROTEIN	CHEMBL1152419	1	Scientific Literature	Bioorg. Med. Chem.	2009	CHEMBL3308072
CHEMBL57486		0	539.70	1	4.45	5m, (L-757793)	CCCCCCNC(=O)Nc1ccc(S(=O)(=O)Nc2ccc(CCNC[C@H](O)c3cccnc3)cc2)cc1	IC50	'='	8000.0	nM	5.10			UO_0000065	9.44	0.18	0.65	3.85	True	CHEMBL649966	Beta-1 adrenergic receptor binding affinity in CHO cells expressing cloned human receptor in the presence of 125 I-iodocyanopindolol	B	BAO_0000219	cell-based format	None	None	None	CHO	None	CHEMBL213	Beta-1 adrenergic receptor	Homo sapiens	SINGLE PROTEIN	CHEMBL1131399	1	Scientific Literature	Bioorg. Med. Chem. Lett.	1998	CHEMBL3308072
CHEMBL1203999		0	516.06	0	3.85	18p	COC(=O)c1ccc(NC(=S)Nc2ccc(CCNC[C@H](O)COc3ccccc3)cc2)cc1.Cl	EC50	'>'	100000.0	nM				UO_0000065					False	CHEMBL1051556	Agonist activity at human cloned adrenergic beta-1 receptor expressed in CHO cells assessed as [125I]cAMP accumulation after 2 days by radioimmunoassay	F	BAO_0000219	cell-based format	Homo sapiens	None	None	CHO	None	CHEMBL213	Beta-1 adrenergic receptor	Homo sapiens	SINGLE PROTEIN	CHEMBL1152419	1	Scientific Literature	Bioorg. Med. Chem.	2009	CHEMBL3308072
CHEMBL563872		0	426.54	0	3.06	2	O=S(=O)(Nc1ccc(CCNC[C@H](O)COc2ccccc2)cc1)c1ccccc1	EC50	'='	110.0	nM	6.96			UO_0000065					False	CHEMBL1051557	Agonist activity at human cloned adrenergic beta-1 receptor expressed in CHO cells assessed as [125I]cAMP accumulation after 2 days by radioimmunoassay relative to isoproterenol	F	BAO_0000219	cell-based format	Homo sapiens	None	None	CHO	None	CHEMBL213	Beta-1 adrenergic receptor	Homo sapiens	SINGLE PROTEIN	CHEMBL1152419	1	Scientific Literature	Bioorg. Med. Chem.	2009	CHEMBL3308072
CHEMBL1204004		0	398.93	0	4.00	9	Cl.O[C@@H](CNCCc1ccc(Nc2ccccc2)cc1)COc1ccccc1	EC50	'='	10.0	nM	8.00			UO_0000065					False	CHEMBL1051557	Agonist activity at human cloned adrenergic beta-1 receptor expressed in CHO cells assessed as [125I]cAMP accumulation after 2 days by radioimmunoassay relative to isoproterenol	F	BAO_0000219	cell-based format	Homo sapiens	None	None	CHO	None	CHEMBL213	Beta-1 adrenergic receptor	Homo sapiens	SINGLE PROTEIN	CHEMBL1152419	1	Scientific Literature	Bioorg. Med. Chem.	2009	CHEMBL3308072
CHEMBL63421		0	439.51	0	2.87	20 (S-38)	COc1ccc(CCNC[C@H](O)COc2ccc(-c3nc(C(C)=O)c[nH]3)cc2)cc1OC	Selectivity						Active						False	CHEMBL651264	Selectivity for beta-1 receptor	B	BAO_0000357	single protein format	None	None	None	None	None	CHEMBL213	Beta-1 adrenergic receptor	Homo sapiens	SINGLE PROTEIN	CHEMBL1123997	1	Scientific Literature	J. Med. Chem.	1988	None
CHEMBL73220		0	364.47	0	2.12	4a	C[C@H](Cc1ncc(CCC(=O)O)s1)NC[C@H](O)COc1ccccc1	Ki	'='	3440.0	nM	5.46			UO_0000065	14.99	0.30	3.34	5.96	False	CHEMBL651836	Compound was tested for its binding affinity against Beta-1 adrenergic receptor in CHO cell membrane using [125I]iodocyanopindolol as the radioligand.	B	BAO_0000219	cell-based format	None	None	None	CHO	None	CHEMBL213	Beta-1 adrenergic receptor	Homo sapiens	SINGLE PROTEIN	CHEMBL1129171	1	Scientific Literature	Bioorg. Med. Chem. Lett.	1996	CHEMBL3308072
CHEMBL543251		0	482.99	0	1.65	1-(R)	CS(=O)(=O)Nc1ccc(OC[C@H](O)CNCCOc2ccc(-n3ccnc3)cc2)cc1.Cl	IC50	'='	38000.0	nM	4.42			UO_0000065	9.90	0.19	2.77	3.85	False	CHEMBL877277	In vitro Beta-1 adrenergic receptor affinity in partially purified membrane fractions from canine cardiac tissue using [SH]dihydroalprenolol (4.5 nM)	B	BAO_0000249	cell membrane format	Canis lupus familiaris	None	None	None	None	CHEMBL213	Beta-1 adrenergic receptor	Homo sapiens	SINGLE PROTEIN	CHEMBL1125110	1	Scientific Literature	J. Med. Chem.	1990	None
CHEMBL118121		0	568.48	1	4.26	46	COc1ccc([C@](C)(NC[C@H](O)c2ccc(O)c(NS(C)(=O)=O)c2)C(=O)Nc2ccc(Cl)c(Cl)c2)cc1	EC50	'='	48000.0			Non standard unit for type							False	CHEMBL651573	Effective concentration required for inhibitory activity towards human beta-1 adrenergic receptor	B	BAO_0000357	single protein format	None	None	None	None	None	CHEMBL213	Beta-1 adrenergic receptor	Homo sapiens	SINGLE PROTEIN	CHEMBL1148418	1	Scientific Literature	Bioorg. Med. Chem. Lett.	2004	None
CHEMBL544336		0	581.61	1	4.26	17c	CC(C)(Cc1ccc(NS(=O)(=O)N2CCC(c3ccccc3)CC2)cc1)NC[C@H](O)c1cccnc1.Cl.Cl	IA	'='	20.0										False	CHEMBL650174	Intrinsic activity (IA) at human Beta-1 adrenergic receptor (at 30 uM, represented by the percentage of the maximal response attained by isoproterenol)	F	BAO_0000019	assay format	None	None	None	None	None	CHEMBL213	Beta-1 adrenergic receptor	Homo sapiens	SINGLE PROTEIN	CHEMBL1146653	1	Scientific Literature	Bioorg. Med. Chem. Lett.	2004	None
CHEMBL162043		0	634.20	2	5.28	1k	O=C1N(CCCc2ccc(Cl)cc2)CCN1c1ccc(S(=O)(=O)Nc2ccc(CCNC[C@H](O)c3cccnc3)cc2)cc1	IC50	'='	2000.0	nM	5.70			UO_0000065	8.99	0.18	0.42	4.96	False	CHEMBL654208	Binding affinity towards human Beta-1 adrenergic receptor expressed in CHO cells, using 125I]iodocyanopindolol	B	BAO_0000219	cell-based format	None	None	None	CHO	None	CHEMBL213	Beta-1 adrenergic receptor	Homo sapiens	SINGLE PROTEIN	CHEMBL1132064	1	Scientific Literature	Bioorg. Med. Chem. Lett.	1999	CHEMBL3308072
CHEMBL79675		0	591.66	1	4.33	1m	O=C1N(CCCC(F)(F)F)CCN1c1ccc(S(=O)(=O)Nc2ccc(CCNC[C@H](O)c3cccnc3)cc2)cc1	IC50	'='	10000.0	nM	5.00			UO_0000065	8.45	0.17	0.67	4.35	False	CHEMBL654208	Binding affinity towards human Beta-1 adrenergic receptor expressed in CHO cells, using 125I]iodocyanopindolol	B	BAO_0000219	cell-based format	None	None	None	CHO	None	CHEMBL213	Beta-1 adrenergic receptor	Homo sapiens	SINGLE PROTEIN	CHEMBL1132064	1	Scientific Literature	Bioorg. Med. Chem. Lett.	1999	CHEMBL3308072
CHEMBL63825		0	654.67	1	4.81	15c	O=S(=O)(Nc1ccc(CCNC[C@H](O)c2cccnc2)cc1)c1ccc(-n2ncc(COc3ccc(OC(F)(F)F)cc3)n2)cc1	IC50	'='	6200.0	nM	5.21			UO_0000065	7.95	0.15	0.40	3.71	False	CHEMBL654206	Binding affinity for cloned human Beta-1 adrenergic receptor expressed in CHO cells, tested in the presence of I-iodocyanopindolol.	B	BAO_0000219	cell-based format	None	None	None	CHO	None	CHEMBL213	Beta-1 adrenergic receptor	Homo sapiens	SINGLE PROTEIN	CHEMBL1133315	1	Scientific Literature	Bioorg. Med. Chem. Lett.	2000	CHEMBL3308072
CHEMBL3323667		0	386.52	0	3.36	31	CC(C)Cc1ccc(CCNC[C@H](O)c2ccc(O)c3[nH]c(=O)sc23)cc1	Ki	'='	6.1	nM	8.21			UO_0000065	21.25	0.42	4.85	9.62	False	CHEMBL3378138	Displacement of [125I]iodo-(+/-)-cyanopindolol from human adrenergic beta1 receptor expressed in CHO cells after 3 hrs by radio-ligand binding assay	B	BAO_0000219	cell-based format	Homo sapiens	None	None	CHO	None	CHEMBL213	Beta-1 adrenergic receptor	Homo sapiens	SINGLE PROTEIN	CHEMBL3352631	1	Scientific Literature	Bioorg. Med. Chem. Lett.	2014	CHEMBL3308072
CHEMBL3323669		0	402.52	0	3.34	33	CCCCOc1ccc(CCNC[C@H](O)c2ccc(O)c3[nH]c(=O)sc23)cc1	Ki	'='	13.0	nM	7.89			UO_0000065	19.59	0.38	4.55	8.34	False	CHEMBL3378138	Displacement of [125I]iodo-(+/-)-cyanopindolol from human adrenergic beta1 receptor expressed in CHO cells after 3 hrs by radio-ligand binding assay	B	BAO_0000219	cell-based format	Homo sapiens	None	None	CHO	None	CHEMBL213	Beta-1 adrenergic receptor	Homo sapiens	SINGLE PROTEIN	CHEMBL3352631	1	Scientific Literature	Bioorg. Med. Chem. Lett.	2014	CHEMBL3308072
CHEMBL3323659		0	370.47	0	3.25	23	O=c1[nH]c2c(O)ccc([C@@H](O)CN[C@@H]3CCC[C@@H]3c3ccccc3)c2s1	Ki	'='	30.0	nM	7.52			UO_0000065	20.31	0.40	4.27	8.81	False	CHEMBL3378138	Displacement of [125I]iodo-(+/-)-cyanopindolol from human adrenergic beta1 receptor expressed in CHO cells after 3 hrs by radio-ligand binding assay	B	BAO_0000219	cell-based format	Homo sapiens	None	None	CHO	None	CHEMBL213	Beta-1 adrenergic receptor	Homo sapiens	SINGLE PROTEIN	CHEMBL3352631	1	Scientific Literature	Bioorg. Med. Chem. Lett.	2014	CHEMBL3308072
CHEMBL1221682		0	362.50	0	3.28	17	O=c1[nH]c2c(O)ccc([C@@H](O)CN[C@@H]3CCC[C@@H]3C3CCCC3)c2s1	Ki	'='	17.0	nM	7.77			UO_0000065	21.43	0.42	4.49	9.10	False	CHEMBL3378138	Displacement of [125I]iodo-(+/-)-cyanopindolol from human adrenergic beta1 receptor expressed in CHO cells after 3 hrs by radio-ligand binding assay	B	BAO_0000219	cell-based format	Homo sapiens	None	None	CHO	None	CHEMBL213	Beta-1 adrenergic receptor	Homo sapiens	SINGLE PROTEIN	CHEMBL3352631	1	Scientific Literature	Bioorg. Med. Chem. Lett.	2014	CHEMBL3308072
CHEMBL274807		0	448.59	0	3.04	27	O=S(=O)(Nc1ccc(CCNC[C@H](O)COc2ccc(O)cc2)cc1)C1CCCCC1	EC50	'='	1200.0	nM	5.92			UO_0000065					False	CHEMBL651571	Compound was tested for agonist activity against cloned human beta-1 adrenergic receptor	F	BAO_0000019	assay format	None	None	None	None	None	CHEMBL213	Beta-1 adrenergic receptor	Homo sapiens	SINGLE PROTEIN	CHEMBL1130810	1	Scientific Literature	Bioorg. Med. Chem. Lett.	1998	None
CHEMBL99219		0	667.76	2	3.09	17c	CS(=O)(=O)Nc1cc([C@@H](O)CNCC2CCN(S(=O)(=O)c3ccc(NC(=O)NCc4cc(F)ccc4F)cc3)CC2)ccc1O	EC50	'='	3160.0	nM	5.50			UO_0000065					False	CHEMBL651565	Beta-1 adrenergic receptor agonist activity as increased cAMP levels in CHO cells expressing human Beta-1-adrenoceptor	F	BAO_0000219	cell-based format	Homo sapiens	None	None	CHO	None	CHEMBL213	Beta-1 adrenergic receptor	Homo sapiens	SINGLE PROTEIN	CHEMBL1135848	1	Scientific Literature	Bioorg. Med. Chem. Lett.	2002	CHEMBL3308072
CHEMBL226348		0	427.30	0	2.63	8b	CCOC(=O)COc1ccc(C[C@@H](C)NC[C@@H](O)c2cc(Br)no2)cc1	Efficacy	'='	24.0	%				UO_0000187					False	CHEMBL920285	Efficacy at human adrenergic beta 1 receptor transfected in CHO cells assessed as stimulation of adenylyl cyclase at 100 uM relative to isoproterenol	F	BAO_0000219	cell-based format	Homo sapiens	None	None	CHO	None	CHEMBL213	Beta-1 adrenergic receptor	Homo sapiens	SINGLE PROTEIN	CHEMBL1142923	1	Scientific Literature	Bioorg. Med. Chem.	2007	CHEMBL3308072
CHEMBL331744		0	640.71	2	6.44	2h	O=S(=O)(Nc1ccc(CCNC[C@H](O)c2cccnc2)cc1)c1ccc(-c2nc(-c3ccc(OC(F)(F)F)cc3)cs2)cc1	ACT	'='	24.0	%				UO_0000187					False	CHEMBL820725	Agonistic efficacy at human beta 1 adrenergic receptor was assessed from adenylyl cyclase activation given as % of the maximum stimulation with isoproterenol at 10 uM	F	BAO_0000019	assay format	None	None	None	None	None	CHEMBL213	Beta-1 adrenergic receptor	Homo sapiens	SINGLE PROTEIN	CHEMBL1133690	1	Scientific Literature	J. Med. Chem.	2000	None
CHEMBL305380	BUPRANOLOL	0	271.79	0	2.78	12	Cc1ccc(Cl)c(OCC(O)CNC(C)(C)C)c1	Selectivity						Active						False	CHEMBL651264	Selectivity for beta-1 receptor	B	BAO_0000357	single protein format	None	None	None	None	None	CHEMBL213	Beta-1 adrenergic receptor	Homo sapiens	SINGLE PROTEIN	CHEMBL1123997	1	Scientific Literature	J. Med. Chem.	1988	None
CHEMBL568272		0	372.42	0	2.07	1	CC(C)(Cc1ccc(O)cc1)NCC(O)c1ccc(O)c2c1OCC(=O)N2	EC50	'='	0.9	nM	9.05			UO_0000065					False	CHEMBL1044763	Agonist activity at human adrenergic beta 1 expressed in CHO-K1 cells assessed as intracellular cAMP accumulation	F	BAO_0000219	cell-based format	Homo sapiens	None	None	CHO-K1	None	CHEMBL213	Beta-1 adrenergic receptor	Homo sapiens	SINGLE PROTEIN	CHEMBL1154673	1	Scientific Literature	Bioorg. Med. Chem. Lett.	2009	CHEMBL3307512
CHEMBL568511		0	315.41	0	2.53	8a	CC(C)(Cc1ccccc1)NCC(O)c1ccc(O)c(CO)c1	EC50	'>'	10000.0	nM				UO_0000065					False	CHEMBL1044763	Agonist activity at human adrenergic beta 1 expressed in CHO-K1 cells assessed as intracellular cAMP accumulation	F	BAO_0000219	cell-based format	Homo sapiens	None	None	CHO-K1	None	CHEMBL213	Beta-1 adrenergic receptor	Homo sapiens	SINGLE PROTEIN	CHEMBL1154673	1	Scientific Literature	Bioorg. Med. Chem. Lett.	2009	CHEMBL3307512
CHEMBL40966		0	441.89	0	4.54	10	CC(C)OP(=O)(O)COc1ccc(C[C@@H](C)NC[C@H](O)c2cccc(Cl)c2)cc1	Ki	'='	139000.0	nM		Outside typical range		UO_0000065					False	CHEMBL651835	Ability to bind to human Beta-1 adrenergic receptor using membranes of stably transfected CHO cells	B	BAO_0000219	cell-based format	Homo sapiens	None	None	CHO	None	CHEMBL213	Beta-1 adrenergic receptor	Homo sapiens	SINGLE PROTEIN	CHEMBL1151506	1	Scientific Literature	Bioorg. Med. Chem. Lett.	1997	CHEMBL3308072
CHEMBL111201		0	624.71	2	6.56	2e	O=S(=O)(Nc1ccc(CCNC[C@H](O)c2cccnc2)cc1)c1ccc(-c2nc(-c3ccc(C(F)(F)F)cc3)cs2)cc1	ACT	'='	24.0	%				UO_0000187					False	CHEMBL820725	Agonistic efficacy at human beta 1 adrenergic receptor was assessed from adenylyl cyclase activation given as % of the maximum stimulation with isoproterenol at 10 uM	F	BAO_0000019	assay format	None	None	None	None	None	CHEMBL213	Beta-1 adrenergic receptor	Homo sapiens	SINGLE PROTEIN	CHEMBL1133690	1	Scientific Literature	J. Med. Chem.	2000	None
CHEMBL249359		0	509.46	1	4.55	15i	CS(=O)(=O)Nc1cc(C[C@H](O)CN[C@H](Cc2ccccc2)c2ccc(Cl)c(Cl)c2)ccc1O	Ki	'='	1500.0	nM	5.82			UO_0000065	11.43	0.24	1.27	5.90	False	CHEMBL888304	Displacement of [125I]iodocyanopindolol from human cloned adrenergic beta-1 receptor expressed in CHO cells	B	BAO_0000219	cell-based format	Homo sapiens	None	None	CHO	None	CHEMBL213	Beta-1 adrenergic receptor	Homo sapiens	SINGLE PROTEIN	CHEMBL1140016	1	Scientific Literature	Bioorg. Med. Chem. Lett.	2007	CHEMBL3308072
CHEMBL398322		0	470.59	0	3.25	15b	COc1cccc([C@@H](Cc2ccccc2)NC[C@@H](O)Cc2ccc(O)c(NS(C)(=O)=O)c2)c1	Ki	'='	3600.0	nM	5.44			UO_0000065	11.57	0.23	2.19	5.05	False	CHEMBL888304	Displacement of [125I]iodocyanopindolol from human cloned adrenergic beta-1 receptor expressed in CHO cells	B	BAO_0000219	cell-based format	Homo sapiens	None	None	CHO	None	CHEMBL213	Beta-1 adrenergic receptor	Homo sapiens	SINGLE PROTEIN	CHEMBL1140016	1	Scientific Literature	Bioorg. Med. Chem. Lett.	2007	CHEMBL3308072
CHEMBL246908		0	415.88	0	3.82	37	C[C@H](CNc1ccc(-c2nc(C(=O)O)co2)cc1)NC[C@H](O)c1cccc(Cl)c1	Emax	'='	23.0	%				UO_0000187					False	CHEMBL887289	Agonist activity at human beta-1 adrenergic receptor expressed in CHO cells assessed as cAMP accumulation relative to R-(-)-isoproterenol	F	BAO_0000219	cell-based format	Homo sapiens	None	None	CHO	None	CHEMBL213	Beta-1 adrenergic receptor	Homo sapiens	SINGLE PROTEIN	CHEMBL1140647	1	Scientific Literature	Bioorg. Med. Chem. Lett.	2007	CHEMBL3308072
CHEMBL250579		0	670.81	2	6.00	6g	CC(C)(Cc1ccc(Oc2ccc(C(N)=O)cn2)cc1)NC[C@H](O)COc1cccc2c1C(Cc1ccccc1)(Cc1ccccc1)C(=O)N2	EC50	'>'	10000.0	nM				UO_0000065					False	CHEMBL924513	Agonist activity at human beta-1 adrenergic receptor expressed in CHO cells assessed as cAMP level	F	BAO_0000219	cell-based format	Homo sapiens	None	None	CHO	None	CHEMBL213	Beta-1 adrenergic receptor	Homo sapiens	SINGLE PROTEIN	CHEMBL1140547	1	Scientific Literature	Bioorg. Med. Chem. Lett.	2007	CHEMBL3308072
CHEMBL250579		0	670.81	2	6.00	6g	CC(C)(Cc1ccc(Oc2ccc(C(N)=O)cn2)cc1)NC[C@H](O)COc1cccc2c1C(Cc1ccccc1)(Cc1ccccc1)C(=O)N2	Emax	'<'	10.0	%				UO_0000187					False	CHEMBL924514	Agonist activity at human beta-1 adrenergic receptor expressed in CHO cells assessed as cAMP level relative to isoproterenol	F	BAO_0000219	cell-based format	Homo sapiens	None	None	CHO	None	CHEMBL213	Beta-1 adrenergic receptor	Homo sapiens	SINGLE PROTEIN	CHEMBL1140547	1	Scientific Literature	Bioorg. Med. Chem. Lett.	2007	CHEMBL3308072
CHEMBL456795		0	467.95	1	5.02	11l	COc1ccc(Oc2ccc3c(c2)C[C@@H](NC[C@H](O)c2ccc(Cl)cc2)CC3)cc1C(=O)O	EC50	'>'	1000.0	nM				UO_0000065					False	CHEMBL974620	Agonist activity at human cloned beta-1 adrenergic receptor expressed in CHO cells assessed as cAMP accumulation	F	BAO_0000219	cell-based format	Homo sapiens	None	None	CHO	None	CHEMBL213	Beta-1 adrenergic receptor	Homo sapiens	SINGLE PROTEIN	CHEMBL1155947	1	Scientific Literature	J. Med. Chem.	2008	CHEMBL3308072
CHEMBL354906		0	592.70	1	1.75	13	CS(=O)(=O)Nc1cc([C@@H](O)CNC2CCN(c3ccc(CC4SC(=O)N(CC(=O)O)C4=O)cc3)CC2)ccc1O	Ki	'='	9100.0	nM	5.04			UO_0000065	8.51	0.17	3.29	2.85	False	CHEMBL650090	Inhibition of 125 I-Iodocyanopindolol binding to Beta-1 adrenergic receptor	B	BAO_0000357	single protein format	Homo sapiens	None	None	None	None	CHEMBL213	Beta-1 adrenergic receptor	Homo sapiens	SINGLE PROTEIN	CHEMBL1134721	1	Scientific Literature	Bioorg. Med. Chem. Lett.	2001	None
CHEMBL101132		0	555.66	1	2.86	32	O=C(Nc1ccc(S(=O)(=O)N2CCC(CNC[C@H](O)COc3ccc(O)cc3)CC2)cc1)Nc1ccccn1	Intrinsic activity	'='	0.18										False	CHEMBL650207	Intrinsic activity (IA) for Beta-1 adrenergic receptor agonism was determined as the maximal response with respect to the maximal response of isoproterenol at 10 mM.	F	BAO_0000019	assay format	None	None	None	None	None	CHEMBL213	Beta-1 adrenergic receptor	Homo sapiens	SINGLE PROTEIN	CHEMBL1134913	1	Scientific Literature	Bioorg. Med. Chem. Lett.	2002	None
CHEMBL34406		0	601.69	1	4.39	6d	COc1ccc(OCc2nc(-c3ccc(S(=O)(=O)Nc4ccc(CCNC[C@H](O)c5cccnc5)cc4)cc3)no2)cc1	IC50	'='	2000.0	nM	5.70			UO_0000065	9.47	0.18	1.31	3.83	False	CHEMBL654210	Binding affinity to recombinant human beta-1 adrenergic receptor expressed in CHO cells in the presence of [125I]iodocyanopindolol	B	BAO_0000219	cell-based format	None	None	None	CHO	None	CHEMBL213	Beta-1 adrenergic receptor	Homo sapiens	SINGLE PROTEIN	CHEMBL1133209	1	Scientific Literature	Bioorg. Med. Chem. Lett.	2000	CHEMBL3308072
CHEMBL267545		0	521.43	1	3.53	39	O=S(=O)(Nc1ccc(CCNC[C@H](O)COc2ccc(O)cc2)cc1)c1ccc(Br)cc1	IC50	'='	510.0	nM	6.29			UO_0000065	12.07	0.27	2.76	5.83	False	CHEMBL649973	Tested for binding affinity against cloned human beta-1 adrenergic receptor from CHO cells using [125I]iodocyanopindolol as the radioligand	B	BAO_0000219	cell-based format	None	None	None	CHO	None	CHEMBL213	Beta-1 adrenergic receptor	Homo sapiens	SINGLE PROTEIN	CHEMBL1130810	1	Scientific Literature	Bioorg. Med. Chem. Lett.	1998	CHEMBL3308072
CHEMBL226293		0	399.24	0	2.15	7b	C[C@H](Cc1ccc(OCC(=O)O)cc1)NC[C@@H](O)c1cc(Br)no1	Ki	'='	6460.0	nM	5.19			UO_0000065	13.00	0.30	3.04	4.95	False	CHEMBL920282	Displacement of [125I]CYP from human adrenergic beta 1 receptor transfected in CHO cells in presence of 100 uM GTP	B	BAO_0000219	cell-based format	Homo sapiens	None	None	CHO	None	CHEMBL213	Beta-1 adrenergic receptor	Homo sapiens	SINGLE PROTEIN	CHEMBL1142923	1	Scientific Literature	Bioorg. Med. Chem.	2007	CHEMBL3308072
CHEMBL226349		0	397.31	0	3.87	9a	CCCCOc1ccc(C[C@@H](C)NC[C@H](O)c2cc(Br)no2)cc1	Efficacy	'='	24.0	%				UO_0000187					False	CHEMBL920285	Efficacy at human adrenergic beta 1 receptor transfected in CHO cells assessed as stimulation of adenylyl cyclase at 100 uM relative to isoproterenol	F	BAO_0000219	cell-based format	Homo sapiens	None	None	CHO	None	CHEMBL213	Beta-1 adrenergic receptor	Homo sapiens	SINGLE PROTEIN	CHEMBL1142923	1	Scientific Literature	Bioorg. Med. Chem.	2007	CHEMBL3308072
CHEMBL226293		0	399.24	0	2.15	7b	C[C@H](Cc1ccc(OCC(=O)O)cc1)NC[C@@H](O)c1cc(Br)no1	Efficacy	'='	27.0	%				UO_0000187					False	CHEMBL920285	Efficacy at human adrenergic beta 1 receptor transfected in CHO cells assessed as stimulation of adenylyl cyclase at 100 uM relative to isoproterenol	F	BAO_0000219	cell-based format	Homo sapiens	None	None	CHO	None	CHEMBL213	Beta-1 adrenergic receptor	Homo sapiens	SINGLE PROTEIN	CHEMBL1142923	1	Scientific Literature	Bioorg. Med. Chem.	2007	CHEMBL3308072
CHEMBL245875		0	416.93	0	4.50	50	O=C(O)c1ccsc1-c1cccc(NCCNC[C@H](O)c2cccc(Cl)c2)c1	Emax	'<'	2.0	%				UO_0000187					False	CHEMBL887289	Agonist activity at human beta-1 adrenergic receptor expressed in CHO cells assessed as cAMP accumulation relative to R-(-)-isoproterenol	F	BAO_0000219	cell-based format	Homo sapiens	None	None	CHO	None	CHEMBL213	Beta-1 adrenergic receptor	Homo sapiens	SINGLE PROTEIN	CHEMBL1140647	1	Scientific Literature	Bioorg. Med. Chem. Lett.	2007	CHEMBL3308072
CHEMBL511552		0	498.61	0	2.21	5b	CS(=O)(=O)Nc1ccc(OC[C@@H](O)CNCCc2ccc(NC(=O)Cc3ccccn3)cc2)cc1	EC50	'>'	100000.0	nM				UO_0000065					False	CHEMBL972490	Agonist activity at human beta-1 adrenergic receptor expressed in CHO cells assessed as cAMP accumulation	F	BAO_0000219	cell-based format	Homo sapiens	None	None	CHO	None	CHEMBL213	Beta-1 adrenergic receptor	Homo sapiens	SINGLE PROTEIN	CHEMBL1138625	1	Scientific Literature	Bioorg. Med. Chem.	2009	CHEMBL3308072
CHEMBL466705		0	421.50	0	2.54	1	O=C(Cc1ccccn1)Nc1ccc(CCNC[C@H](O)COc2ccc(O)cc2)cc1	Intrinsic activity	'='	0.74										False	CHEMBL972491	Intrinsic activity at human beta-1 adrenergic receptor expressed in CHO cells assessed as cAMP accumulation	F	BAO_0000219	cell-based format	Homo sapiens	None	None	CHO	None	CHEMBL213	Beta-1 adrenergic receptor	Homo sapiens	SINGLE PROTEIN	CHEMBL1138625	1	Scientific Literature	Bioorg. Med. Chem.	2009	CHEMBL3308072
CHEMBL467082		0	470.57	0	3.63	14c	O=C(Cc1nccn1-c1ccccc1)Nc1ccc(CCNC[C@H](O)COc2ccccc2)cc1	Intrinsic activity	'='	0.52										False	CHEMBL972491	Intrinsic activity at human beta-1 adrenergic receptor expressed in CHO cells assessed as cAMP accumulation	F	BAO_0000219	cell-based format	Homo sapiens	None	None	CHO	None	CHEMBL213	Beta-1 adrenergic receptor	Homo sapiens	SINGLE PROTEIN	CHEMBL1138625	1	Scientific Literature	Bioorg. Med. Chem.	2009	CHEMBL3308072
CHEMBL512099		0	524.67	1	4.03	33	O=C(Cc1nccn1Cc1ccccc1)N1CCCc2cc(CCNC[C@H](O)COc3ccccc3)ccc21	Intrinsic activity	'='	0.33										False	CHEMBL972491	Intrinsic activity at human beta-1 adrenergic receptor expressed in CHO cells assessed as cAMP accumulation	F	BAO_0000219	cell-based format	Homo sapiens	None	None	CHO	None	CHEMBL213	Beta-1 adrenergic receptor	Homo sapiens	SINGLE PROTEIN	CHEMBL1138625	1	Scientific Literature	Bioorg. Med. Chem.	2009	CHEMBL3308072
CHEMBL561211		0	450.54	0	3.15	2o	COc1cccc(CC(=O)Nc2ccc(CCNC[C@H](O)COc3ccc(O)cc3)cc2)c1	EC50	'='	710.0	nM	6.15			UO_0000065					False	CHEMBL1033546	Agonist activity at human cloned adrenergic beta-1 receptor expressed in CHO cells assessed as increase in cAMP production after 2 days by radioimmunoassay	F	BAO_0000219	cell-based format	Homo sapiens	None	None	CHO	None	CHEMBL213	Beta-1 adrenergic receptor	Homo sapiens	SINGLE PROTEIN	CHEMBL1158395	1	Scientific Literature	Eur. J. Med. Chem.	2009	CHEMBL3308072
CHEMBL294723		0	345.48	0	3.50	26	CC(C)(C)NC[C@H](O)COc1cccc2c1CC1(CCCCC1)C2=O	Selectivity						Not Active						False	CHEMBL651263	Selectivity towards beta-1 receptor; Non selective towards beta-1 adrenergic receptor	B	BAO_0000357	single protein format	None	None	None	None	None	CHEMBL213	Beta-1 adrenergic receptor	Homo sapiens	SINGLE PROTEIN	CHEMBL1123997	1	Scientific Literature	J. Med. Chem.	1988	None
CHEMBL104481		0	510.68	1	3.88	29e	O=C(NC1CCCCC1)N1CCC(Nc2ccc(CCNC[C@H](O)COc3ccc(O)cc3)cc2)CC1	EC50	'='	85.0	nM	7.07			UO_0000065					False	CHEMBL654502	In vitro agonistic activity assessed by measurement of cAMP accumulation level in CHO cells expressing human beta1-AR receptor	F	BAO_0000219	cell-based format	None	None	None	CHO	None	CHEMBL213	Beta-1 adrenergic receptor	Homo sapiens	SINGLE PROTEIN	CHEMBL1133871	1	Scientific Literature	Bioorg. Med. Chem. Lett.	2001	CHEMBL3308072
CHEMBL421030		0	428.53	0	1.92	29c	NC(=O)N1CCC(Nc2ccc(CCNC[C@H](O)COc3ccc(O)cc3)cc2)CC1	Intrinsic activity	'='	77.0	%				UO_0000187					False	CHEMBL654933	In vitro intrinsic activity is given as percentage of maximal stimulation relative to isoproterenol	F	BAO_0000019	assay format	None	None	None	None	None	CHEMBL213	Beta-1 adrenergic receptor	Homo sapiens	SINGLE PROTEIN	CHEMBL1133871	1	Scientific Literature	Bioorg. Med. Chem. Lett.	2001	None
CHEMBL83754		0	641.66	1	4.97	1n	O=C1N(CCCC(F)(F)C(F)(F)F)CCN1c1ccc(S(=O)(=O)Nc2ccc(CCNC[C@H](O)c3cccnc3)cc2)cc1	IC50	'='	10000.0	nM	5.00			UO_0000065	7.79	0.16	0.03	4.35	False	CHEMBL654208	Binding affinity towards human Beta-1 adrenergic receptor expressed in CHO cells, using 125I]iodocyanopindolol	B	BAO_0000219	cell-based format	None	None	None	CHO	None	CHEMBL213	Beta-1 adrenergic receptor	Homo sapiens	SINGLE PROTEIN	CHEMBL1132064	1	Scientific Literature	Bioorg. Med. Chem. Lett.	1999	CHEMBL3308072
CHEMBL107633		0	470.61	0	2.96	29d	CC(C)NC(=O)N1CCC(Nc2ccc(CCNC[C@H](O)COc3ccc(O)cc3)cc2)CC1	EC50	'='	943.0	nM	6.03			UO_0000065					False	CHEMBL654502	In vitro agonistic activity assessed by measurement of cAMP accumulation level in CHO cells expressing human beta1-AR receptor	F	BAO_0000219	cell-based format	None	None	None	CHO	None	CHEMBL213	Beta-1 adrenergic receptor	Homo sapiens	SINGLE PROTEIN	CHEMBL1133871	1	Scientific Literature	Bioorg. Med. Chem. Lett.	2001	CHEMBL3308072
CHEMBL1083368		0	483.57	0	4.07	20	O=C1c2cccc3cccc(c23)C(=O)N1CC1CCN(CC(O)COc2cccc3[nH]ccc23)CC1	Ki	'='	27.0	nM	7.57			UO_0000065	15.65	0.29	3.50	8.81	False	CHEMBL1120617	Displacement of [125I]cyanopindolol from human adrenergic beta-1 receptor expressed in CHOK1 cells	B	BAO_0000219	cell-based format	Homo sapiens	None	None	CHO-K1	None	CHEMBL213	Beta-1 adrenergic receptor	Homo sapiens	SINGLE PROTEIN	CHEMBL1155476	1	Scientific Literature	Bioorg. Med. Chem. Lett.	2010	CHEMBL3307512
CHEMBL1083364		0	470.57	0	4.07	25	C=CCc1ccccc1OCC(O)CN1CCC(N2C(=O)c3cccc4cccc(c34)C2=O)CC1	Ki	'='	1050.0	nM	5.98			UO_0000065	12.71	0.23	1.91	8.53	False	CHEMBL1120617	Displacement of [125I]cyanopindolol from human adrenergic beta-1 receptor expressed in CHOK1 cells	B	BAO_0000219	cell-based format	Homo sapiens	None	None	CHO-K1	None	CHEMBL213	Beta-1 adrenergic receptor	Homo sapiens	SINGLE PROTEIN	CHEMBL1155476	1	Scientific Literature	Bioorg. Med. Chem. Lett.	2010	CHEMBL3307512
CHEMBL1085016		0	434.54	0	3.16	30	C=CCc1ccccc1OCC(O)CN1CCC(CN2C(=O)c3ccccc3C2=O)CC1	Ki	'='	190.0	nM	6.72			UO_0000065	15.47	0.29	3.56	9.59	False	CHEMBL1120617	Displacement of [125I]cyanopindolol from human adrenergic beta-1 receptor expressed in CHOK1 cells	B	BAO_0000219	cell-based format	Homo sapiens	None	None	CHO-K1	None	CHEMBL213	Beta-1 adrenergic receptor	Homo sapiens	SINGLE PROTEIN	CHEMBL1155476	1	Scientific Literature	Bioorg. Med. Chem. Lett.	2010	CHEMBL3307512
CHEMBL154370		0	466.03	0	4.63	48	Cc1ccc(CNC(=O)Cc2ccc(NC[C@@H](C)NC[C@H](O)c3cccc(Cl)c3)cc2)cc1	EC50	'='	25.12	nM	7.60			UO_0000065					False	CHEMBL654941	Ability to cause cAMP accumulation in CHO cells expressing human beta-1 AR expressed as the negative logarithm of the molar drug concentration	F	BAO_0000219	cell-based format	None	None	None	CHO	None	CHEMBL213	Beta-1 adrenergic receptor	Homo sapiens	SINGLE PROTEIN	CHEMBL1135599	1	Scientific Literature	J. Med. Chem.	2002	CHEMBL3308072
CHEMBL714	ALBUTEROL	4	239.31	0	1.31	5	CC(C)(C)NCC(O)c1ccc(O)c(CO)c1	Selectivity						Not Active						False	CHEMBL651261	Selectivity towards beta-1 adrenergic receptor; Nonselective towards beta-1 adrenoceptor	B	BAO_0000357	single protein format	None	None	None	None	None	CHEMBL213	Beta-1 adrenergic receptor	Homo sapiens	SINGLE PROTEIN	CHEMBL1123997	1	Scientific Literature	J. Med. Chem.	1988	None
CHEMBL568273		0	424.42	0	3.39	6j	CC(C)(Cc1cccc(C(F)(F)F)c1)NCC(O)c1ccc(O)c2c1OCC(=O)N2	Intrinsic activity	'='	129.0	%				UO_0000187					False	CHEMBL1044764	Agonist activity at human adrenergic beta 1 expressed in CHO-K1 cells assessed as intracellular cAMP accumulation relative to isoprenaline	F	BAO_0000219	cell-based format	Homo sapiens	None	None	CHO-K1	None	CHEMBL213	Beta-1 adrenergic receptor	Homo sapiens	SINGLE PROTEIN	CHEMBL1154673	1	Scientific Literature	Bioorg. Med. Chem. Lett.	2009	CHEMBL3307512
CHEMBL12686		0	472.56	0	2.77	35	COc1ccc(S(=O)(=O)Nc2ccc(CCNC[C@H](O)COc3ccc(O)cc3)cc2)cc1	Max stimulation	'='	2.0	%				UO_0000187					False	CHEMBL651837	Agonist activity against cloned human beta-1 adrenergic receptor as percent activation of adenyl cyclase activity at a concentration of 1000 nM	F	BAO_0000019	assay format	None	None	None	None	None	CHEMBL213	Beta-1 adrenergic receptor	Homo sapiens	SINGLE PROTEIN	CHEMBL1130810	1	Scientific Literature	Bioorg. Med. Chem. Lett.	1998	None
CHEMBL605993		0	460.48	0	2.22	(R,R)-3.fumarate	COc1ccc(C[C@@H](C)NC[C@H](O)c2ccc(O)c(NC=O)c2)cc1.O=C(O)/C=C/C(=O)O	EC50	'='	39.81	nM	7.40			UO_0000065					True	CHEMBL1119460	Agonist activity at human recombinant beta-1 adrenergic receptor expressed in CHO cells assessed as induction of intracellular cAMP accumulation after 30 to 45 mins	F	BAO_0000219	cell-based format	Homo sapiens	None	None	CHO	None	CHEMBL213	Beta-1 adrenergic receptor	Homo sapiens	SINGLE PROTEIN	CHEMBL1155518	1	Scientific Literature	J. Med. Chem.	2010	CHEMBL3308072
CHEMBL542930		0	491.49	0	2.53	10b	Cl.Cl.O=S(=O)(Nc1ccc(CCNC[C@H](O)c2cccnc2)cc1)NC1CCCCC1	IA	'='	0.0										False	CHEMBL650174	Intrinsic activity (IA) at human Beta-1 adrenergic receptor (at 30 uM, represented by the percentage of the maximal response attained by isoproterenol)	F	BAO_0000019	assay format	None	None	None	None	None	CHEMBL213	Beta-1 adrenergic receptor	Homo sapiens	SINGLE PROTEIN	CHEMBL1146653	1	Scientific Literature	Bioorg. Med. Chem. Lett.	2004	None
CHEMBL1093086		0	366.43	0	1.18	14	O=C(Cn1cncn1)Nc1ccc(CCNC[C@H](O)c2cccnc2)cc1	IC50	'>'	20000.0	nM				UO_0000065					False	CHEMBL1105984	Displacement of [125I]cyanopindolol from human beta 1 adrenergic receptor expressed in CHO cells at 10 uM after 3 to 4 hrs by scintillation counter	B	BAO_0000219	cell-based format	Homo sapiens	None	None	CHO	None	CHEMBL213	Beta-1 adrenergic receptor	Homo sapiens	SINGLE PROTEIN	CHEMBL1155428	1	Scientific Literature	Bioorg. Med. Chem. Lett.	2010	CHEMBL3308072
CHEMBL1090424		0	396.52	0	2.89	16	Cc1nc(CC(=O)Nc2ccc(CCNC[C@H](O)c3cccnc3)cc2)cs1	IC50	'>'	10000.0	nM				UO_0000065					False	CHEMBL1105984	Displacement of [125I]cyanopindolol from human beta 1 adrenergic receptor expressed in CHO cells at 10 uM after 3 to 4 hrs by scintillation counter	B	BAO_0000219	cell-based format	Homo sapiens	None	None	CHO	None	CHEMBL213	Beta-1 adrenergic receptor	Homo sapiens	SINGLE PROTEIN	CHEMBL1155428	1	Scientific Literature	Bioorg. Med. Chem. Lett.	2010	CHEMBL3308072
CHEMBL1077238		0	443.51	0	2.30	24	O=C(Cn1cnc2ccccc2c1=O)Nc1ccc(CCNC[C@H](O)c2cccnc2)cc1	IC50	'='	3400.0	nM	5.47			UO_0000065	12.33	0.23	3.17	5.01	False	CHEMBL1105984	Displacement of [125I]cyanopindolol from human beta 1 adrenergic receptor expressed in CHO cells at 10 uM after 3 to 4 hrs by scintillation counter	B	BAO_0000219	cell-based format	Homo sapiens	None	None	CHO	None	CHEMBL213	Beta-1 adrenergic receptor	Homo sapiens	SINGLE PROTEIN	CHEMBL1155428	1	Scientific Literature	Bioorg. Med. Chem. Lett.	2010	CHEMBL3308072
CHEMBL362136		0	514.67	1	3.62	53	C[C@H](Cc1c[nH]c2c(OCCN)cccc12)NC[C@H](O)c1cccc(NS(=O)(=O)c2cccs2)c1	EC50	'='	29.0	nM	7.54			UO_0000065					False	CHEMBL833517	Agonistic activity was determined by measuring cAMP accumulation in CHO cells expressing cloned human Beta-1 adrenergic receptor	F	BAO_0000219	cell-based format	Homo sapiens	None	None	CHO	None	CHEMBL213	Beta-1 adrenergic receptor	Homo sapiens	SINGLE PROTEIN	CHEMBL1138712	1	Scientific Literature	Bioorg. Med. Chem. Lett.	2004	CHEMBL3308072
CHEMBL119533		0	578.49	1	3.71	34	COc1ccc([C@](C)(NC[C@H](O)c2ccc(O)c(NS(C)(=O)=O)c2)C(=O)Nc2cccc(Br)c2)cc1	EC50	'='	13700.0			Non standard unit for type							False	CHEMBL651573	Effective concentration required for inhibitory activity towards human beta-1 adrenergic receptor	B	BAO_0000357	single protein format	None	None	None	None	None	CHEMBL213	Beta-1 adrenergic receptor	Homo sapiens	SINGLE PROTEIN	CHEMBL1148418	1	Scientific Literature	Bioorg. Med. Chem. Lett.	2004	None
CHEMBL164401		0	495.61	0	2.62	1a	CN1CCN(c2ccc(S(=O)(=O)Nc3ccc(CCNC[C@H](O)c4cccnc4)cc3)cc2)C1=O	IC50	'='	10000.0	nM	5.00			UO_0000065	10.09	0.20	2.38	4.35	False	CHEMBL654208	Binding affinity towards human Beta-1 adrenergic receptor expressed in CHO cells, using 125I]iodocyanopindolol	B	BAO_0000219	cell-based format	None	None	None	CHO	None	CHEMBL213	Beta-1 adrenergic receptor	Homo sapiens	SINGLE PROTEIN	CHEMBL1132064	1	Scientific Literature	Bioorg. Med. Chem. Lett.	1999	CHEMBL3308072
CHEMBL238730		0	467.52	0	4.49	36	Cc1ccc2c(OCCN3CCC(Cc4cc(F)c5c(c4)NC(=O)CO5)CC3)cc(F)cc2n1	Ki	'<'	1000.0	nM				UO_0000065					False	CHEMBL885600	Binding affinity at adrenergic beta 1 receptor	B	BAO_0000357	single protein format	None	None	None	None	None	CHEMBL213	Beta-1 adrenergic receptor	Homo sapiens	SINGLE PROTEIN	CHEMBL1139046	1	Scientific Literature	Bioorg. Med. Chem. Lett.	2007	None
CHEMBL304298		0	572.67	1	4.06	12b	O=S(=O)(Nc1ccc(CCNC[C@H](O)c2cccnc2)cc1)c1ccc(-n2ncc(Cc3ccc(F)cc3)n2)cc1	IC50	'='	2500.0	nM	5.60			UO_0000065	9.78	0.19	1.54	4.59	False	CHEMBL654206	Binding affinity for cloned human Beta-1 adrenergic receptor expressed in CHO cells, tested in the presence of I-iodocyanopindolol.	B	BAO_0000219	cell-based format	None	None	None	CHO	None	CHEMBL213	Beta-1 adrenergic receptor	Homo sapiens	SINGLE PROTEIN	CHEMBL1133315	1	Scientific Literature	Bioorg. Med. Chem. Lett.	2000	CHEMBL3308072
CHEMBL22375		0	591.74	1	3.46	9c	O=c1n(CCCC2CCCC2)nnn1-c1ccc(S(=O)(=O)Nc2ccc(CCNC[C@H](O)c3cccnc3)cc2)cc1	Activation	'='	33.0	%				UO_0000187					False	CHEMBL651558	Adenylyl cyclase activation expressed as percent of maximal stimulation with isoproterenol at the cloned human Beta-1 adrenergic receptor at 10 uM	F	BAO_0000019	assay format	None	None	None	None	None	CHEMBL213	Beta-1 adrenergic receptor	Homo sapiens	SINGLE PROTEIN	CHEMBL1132038	1	Scientific Literature	Bioorg. Med. Chem. Lett.	1999	None
CHEMBL272584		0	453.97	1	5.36	1b	CC(C)Oc1cc(-c2ccc(CCNC[C@H](O)c3cccc(Cl)c3)cc2)ccc1C(=O)O	EC50	'='	720.0	nM	6.14			UO_0000065					True	CHEMBL981734	Agonist activity at human cloned adrenergic beta-1 receptor expressed in CHO cells assessed as cAMP accumulation	F	BAO_0000219	cell-based format	Homo sapiens	None	None	CHO	None	CHEMBL213	Beta-1 adrenergic receptor	Homo sapiens	SINGLE PROTEIN	CHEMBL1144172	1	Scientific Literature	Bioorg. Med. Chem. Lett.	2008	CHEMBL3308072
CHEMBL489199		0	441.91	0	4.70	7f	COc1ccc(Oc2cccc(CCNC[C@H](O)c3cccc(Cl)c3)c2)cc1C(=O)O	EC50	'='	510.0	nM	6.29			UO_0000065					False	CHEMBL981734	Agonist activity at human cloned adrenergic beta-1 receptor expressed in CHO cells assessed as cAMP accumulation	F	BAO_0000219	cell-based format	Homo sapiens	None	None	CHO	None	CHEMBL213	Beta-1 adrenergic receptor	Homo sapiens	SINGLE PROTEIN	CHEMBL1144172	1	Scientific Literature	Bioorg. Med. Chem. Lett.	2008	CHEMBL3308072
CHEMBL11629		0	558.55	0	1.96	7	Cc1nccn1-c1ccc(OCCNCC(O)COc2ccc(NS(C)(=O)=O)cc2)cc1.O=P(O)(O)O	IC50	'='	2800.0	nM	5.55			UO_0000065	12.06	0.24	3.59	4.84	False	CHEMBL877277	In vitro Beta-1 adrenergic receptor affinity in partially purified membrane fractions from canine cardiac tissue using [SH]dihydroalprenolol (4.5 nM)	B	BAO_0000249	cell membrane format	Canis lupus familiaris	None	None	None	None	CHEMBL213	Beta-1 adrenergic receptor	Homo sapiens	SINGLE PROTEIN	CHEMBL1125110	1	Scientific Literature	J. Med. Chem.	1990	None
CHEMBL232104		0	563.68	1	2.79	PB-93	COC(=O)N1CCC(CN(C2Cc3cc(C#N)ccc3N(Cc3cncn3C)C2)S(=O)(=O)c2ccccn2)CC1	Inhibition						Not Active						False	CHEMBL1022842	Inhibition of beta-1 adrenergic receptor at 10 uM	B	BAO_0000357	single protein format	None	None	None	None	None	CHEMBL213	Beta-1 adrenergic receptor	Homo sapiens	SINGLE PROTEIN	CHEMBL1138529	1	Scientific Literature	Antimicrob. Agents Chemother.	2007	None
CHEMBL556202		0	519.54	0	3.30	17d	CC(C)(Cc1ccc(NS(=O)(=O)NC2CCCCC2)cc1)NC[C@H](O)c1cccnc1.Cl.Cl	IA	'='	17.0										False	CHEMBL650174	Intrinsic activity (IA) at human Beta-1 adrenergic receptor (at 30 uM, represented by the percentage of the maximal response attained by isoproterenol)	F	BAO_0000019	assay format	None	None	None	None	None	CHEMBL213	Beta-1 adrenergic receptor	Homo sapiens	SINGLE PROTEIN	CHEMBL1146653	1	Scientific Literature	Bioorg. Med. Chem. Lett.	2004	None
CHEMBL305891		0	628.79	3	6.70	8	CCCCCCNC(=O)Nc1ccc(S(=O)(=O)Nc2cccc(-c3ccc(CC4NCCc5cc(O)c(O)cc54)cc3)c2)cc1	IC50	'='	10000.0	nM	5.00			UO_0000065					False	CHEMBL646903	Compound was evaluated for its inhibitory activity against CHO cells expressing the cloned human beta-1 adrenergic receptor (AR) in the presence of [125I]iodocyanopindolol	F	BAO_0000219	cell-based format	None	None	None	CHO	None	CHEMBL213	Beta-1 adrenergic receptor	Homo sapiens	SINGLE PROTEIN	CHEMBL1132774	1	Scientific Literature	Bioorg. Med. Chem. Lett.	2000	CHEMBL3308072
CHEMBL1258597		0	500.67	2	5.09	21	C=CCc1ccccc1OCC(O)CNC1CCN(c2ncnc3scc(-c4ccccc4)c23)CC1	Ki	'='	150.0	nM	6.82			UO_0000065	13.63	0.26	1.73	9.68	False	CHEMBL1261322	Displacement of [125I]-cyanopindolol from human adrenergic beta-1 receptor expressed in CHO cells	B	BAO_0000219	cell-based format	Homo sapiens	None	None	CHO	None	CHEMBL213	Beta-1 adrenergic receptor	Homo sapiens	SINGLE PROTEIN	CHEMBL1255209	1	Scientific Literature	Bioorg. Med. Chem. Lett.	2010	CHEMBL3308072
CHEMBL479727		0	580.58	1	3.96	7k	CS(=O)(=O)NC(=O)c1ccc(-c2ccc(CCNC[C@H](O)c3cccnc3)cc2)cc1C1CCCC1.Cl.Cl	EC50	'>'	1000.0	nM				UO_0000065					False	CHEMBL1007085	Agonist activity at human recombinant beta-1 adrenergic receptor expressed in CHO cells assessed as cAMP accumulation by enzyme immunoassay	F	BAO_0000219	cell-based format	Homo sapiens	None	None	CHO	None	CHEMBL213	Beta-1 adrenergic receptor	Homo sapiens	SINGLE PROTEIN	CHEMBL1138480	1	Scientific Literature	J. Med. Chem.	2009	CHEMBL3308072
CHEMBL271574		0	435.59	1	5.42	10l	CC(C)Sc1cc(-c2ccc(CCNC[C@H](O)c3ccccc3)cc2)ccc1C(=O)O	EC50	'>'	1000.0	nM				UO_0000065					True	CHEMBL951072	Agonist activity at human beta-1 adrenergic receptor expressed in CHO cells assessed as cAMP accumulation by EIA	F	BAO_0000219	cell-based format	Homo sapiens	None	None	CHO	None	CHEMBL213	Beta-1 adrenergic receptor	Homo sapiens	SINGLE PROTEIN	CHEMBL1142325	1	Scientific Literature	J. Med. Chem.	2008	CHEMBL3308072
CHEMBL257297		0	430.33	1	5.22	9g	O=C(O)c1ccc(-c2ccc(CCNC[C@H](O)c3cccc(Cl)c3)cc2)c(Cl)c1	EC50	'='	30.0	nM	7.52			UO_0000065					False	CHEMBL951072	Agonist activity at human beta-1 adrenergic receptor expressed in CHO cells assessed as cAMP accumulation by EIA	F	BAO_0000219	cell-based format	Homo sapiens	None	None	CHO	None	CHEMBL213	Beta-1 adrenergic receptor	Homo sapiens	SINGLE PROTEIN	CHEMBL1142325	1	Scientific Literature	J. Med. Chem.	2008	CHEMBL3308072
CHEMBL409827		0	410.90	0	4.65	8m	O=C(O)c1ccc(Nc2ccc(CCNC[C@H](O)c3cccc(Cl)c3)cc2)cc1	EC50	'='	3.9	nM	8.41			UO_0000065					False	CHEMBL951072	Agonist activity at human beta-1 adrenergic receptor expressed in CHO cells assessed as cAMP accumulation by EIA	F	BAO_0000219	cell-based format	Homo sapiens	None	None	CHO	None	CHEMBL213	Beta-1 adrenergic receptor	Homo sapiens	SINGLE PROTEIN	CHEMBL1142325	1	Scientific Literature	J. Med. Chem.	2008	CHEMBL3308072
CHEMBL98266		0	629.82	1	4.09	37	CCCCCCCCNC(=O)Nc1ccc(S(=O)(=O)N2CCC(CNC[C@H](O)COc3cccc4c3CC(=O)N4)CC2)cc1	EC50						Not Determined						False	CHEMBL650171	In vitro agonist activity measured by increase in cAMP levels in chinese hamster ovary cells (CHO) cells expressing human Beta-1 adrenergic receptor; NT is not tested	F	BAO_0000219	cell-based format	None	None	None	CHO	None	CHEMBL213	Beta-1 adrenergic receptor	Homo sapiens	SINGLE PROTEIN	CHEMBL1134913	1	Scientific Literature	Bioorg. Med. Chem. Lett.	2002	CHEMBL3308072
CHEMBL111201		0	624.71	2	6.56	2e	O=S(=O)(Nc1ccc(CCNC[C@H](O)c2cccnc2)cc1)c1ccc(-c2nc(-c3ccc(C(F)(F)F)cc3)cs2)cc1	IC50	'='	2300.0	nM	5.64			UO_0000065	9.03	0.18	-0.92	5.41	True	CHEMBL649965	Binding affinity was evaluated on chinese hamster ovary (CHO) cells expressing the cloned human beta-1 adrenergic receptor in the presence of [125I]- iodocyanopindolol.	B	BAO_0000219	cell-based format	None	None	None	CHO	None	CHEMBL213	Beta-1 adrenergic receptor	Homo sapiens	SINGLE PROTEIN	CHEMBL1133690	1	Scientific Literature	J. Med. Chem.	2000	CHEMBL3308072
CHEMBL434	ISOPROTERENOL	4	211.26	0	1.13	3, Isoproterenol	CC(C)NCC(O)c1ccc(O)c(O)c1	Ki	'='	1584.89	nM	5.80			UO_0000065	27.45	0.53	4.67	7.98	False	CHEMBL647364	Binding Affinity against human Beta-1 adrenergic receptor expressed in Chinese hamster ovary(CHO) cells was measured by using [125I]ICYP radioligand	B	BAO_0000219	cell-based format	None	None	None	None	None	CHEMBL213	Beta-1 adrenergic receptor	Homo sapiens	SINGLE PROTEIN	CHEMBL1132639	1	Scientific Literature	J. Med. Chem.	1999	None
CHEMBL524145		0	531.01	2	5.95	9b	O=C(O)c1cc(NC(=O)c2ccccc2)cc(Oc2cccc(CCNC[C@H](O)c3cccc(Cl)c3)c2)c1	EC50	'='	190.0	nM	6.72			UO_0000065					False	CHEMBL981734	Agonist activity at human cloned adrenergic beta-1 receptor expressed in CHO cells assessed as cAMP accumulation	F	BAO_0000219	cell-based format	Homo sapiens	None	None	CHO	None	CHEMBL213	Beta-1 adrenergic receptor	Homo sapiens	SINGLE PROTEIN	CHEMBL1144172	1	Scientific Literature	Bioorg. Med. Chem. Lett.	2008	CHEMBL3308072
CHEMBL434	ISOPROTERENOL	4	211.26	0	1.13	3, Isoproterenol	CC(C)NCC(O)c1ccc(O)c(O)c1	Intrinsic activity	'='	100.0										False	CHEMBL651832	Intrinsic activity expressed as the percentage of maximal analogue response relative to the maximal response(100%) of isoproterenol against human beta-1-adrenoceptor using cAMP-RIA assay	F	BAO_0000019	assay format	None	None	None	None	None	CHEMBL213	Beta-1 adrenergic receptor	Homo sapiens	SINGLE PROTEIN	CHEMBL1132639	1	Scientific Literature	J. Med. Chem.	1999	None
CHEMBL106884		0	554.64	1	4.03	29p	O=C(NCc1c(F)cccc1F)N1CCC(Nc2ccc(CCNC[C@H](O)COc3ccc(O)cc3)cc2)CC1	EC50	'='	750.0	nM	6.12			UO_0000065					False	CHEMBL654502	In vitro agonistic activity assessed by measurement of cAMP accumulation level in CHO cells expressing human beta1-AR receptor	F	BAO_0000219	cell-based format	None	None	None	CHO	None	CHEMBL213	Beta-1 adrenergic receptor	Homo sapiens	SINGLE PROTEIN	CHEMBL1133871	1	Scientific Literature	Bioorg. Med. Chem. Lett.	2001	CHEMBL3308072
CHEMBL12674		0	470.59	0	2.95	29	O=S(=O)(CCc1ccccc1)Nc1ccc(CCNC[C@H](O)COc2ccc(O)cc2)cc1	IC50	'='	110.0	nM	6.96			UO_0000065	14.79	0.29	4.01	6.45	False	CHEMBL649973	Tested for binding affinity against cloned human beta-1 adrenergic receptor from CHO cells using [125I]iodocyanopindolol as the radioligand	B	BAO_0000219	cell-based format	None	None	None	CHO	None	CHEMBL213	Beta-1 adrenergic receptor	Homo sapiens	SINGLE PROTEIN	CHEMBL1130810	1	Scientific Literature	Bioorg. Med. Chem. Lett.	1998	CHEMBL3308072
CHEMBL124863		0	492.58	0	4.91	3f	N#CN/C(=N\c1cccc(Oc2ccccc2)c1)Nc1ccc(CCNC[C@H](O)c2cccnc2)cc1	IC50	'='	240.0	nM	6.62			UO_0000065	13.44	0.24	1.71	5.78	False	CHEMBL654211	Binding affinity for human Beta-1 adrenergic receptor using [125I]iodocyanopindolol as radioligand in CHO cells	B	BAO_0000219	cell-based format	None	None	None	CHO	None	CHEMBL213	Beta-1 adrenergic receptor	Homo sapiens	SINGLE PROTEIN	CHEMBL1134823	1	Scientific Literature	Bioorg. Med. Chem. Lett.	2001	CHEMBL3308072
CHEMBL294492		0	557.70	1	4.93	5m	O=S(=O)(Nc1ccc(CCNC[C@H](O)c2cccnc2)cc1)c1ccc(-c2nc(-c3cccnc3)cs2)cc1	IC50	'='	7000.0	nM	5.16			UO_0000065	9.24	0.18	0.22	4.40	False	CHEMBL649969	Binding affinity (measured using [125I]iodocyanopindolol) against human Beta-1 adrenergic receptor expressed in CHO cells	B	BAO_0000219	cell-based format	None	None	None	CHO	None	CHEMBL213	Beta-1 adrenergic receptor	Homo sapiens	SINGLE PROTEIN	CHEMBL1133294	1	Scientific Literature	Bioorg. Med. Chem. Lett.	2000	CHEMBL3308072
CHEMBL291306		0	612.80	2	6.75	5h	O=S(=O)(Nc1ccc(CCNC[C@H](O)c2cccnc2)cc1)c1ccc(-c2nc(-c3cc4ccccc4s3)cs2)cc1	IC50	'='	100000.0	nM	4.00			UO_0000065	6.53	0.13	-2.75	3.84	False	CHEMBL649969	Binding affinity (measured using [125I]iodocyanopindolol) against human Beta-1 adrenergic receptor expressed in CHO cells	B	BAO_0000219	cell-based format	None	None	None	CHO	None	CHEMBL213	Beta-1 adrenergic receptor	Homo sapiens	SINGLE PROTEIN	CHEMBL1133294	1	Scientific Literature	Bioorg. Med. Chem. Lett.	2000	CHEMBL3308072
CHEMBL79363		0	605.80	2	5.37	6b	CCCCCCCCn1c(C)cn(-c2ccc(S(=O)(=O)Nc3ccc(CCNC[C@H](O)c4cccnc4)cc3)cc2)c1=O	IC50	'='	2000.0	nM	5.70			UO_0000065	9.41	0.18	0.33	4.82	False	CHEMBL654207	Binding affinity towards Beta-1 adrenergic receptor in CHO cells expressing the cloned human receptor using 125I]iodocyanopindolol	B	BAO_0000219	cell-based format	None	None	None	CHO	None	CHEMBL213	Beta-1 adrenergic receptor	Homo sapiens	SINGLE PROTEIN	CHEMBL1132063	1	Scientific Literature	Bioorg. Med. Chem. Lett.	1999	CHEMBL3308072
CHEMBL1078696		0	444.58	0	4.11	61	Cc1ccc(N2CCCC2)c(C(=O)Nc2ccc(CCNC[C@H](O)c3cccnc3)cc2)c1	IC50	'='	12000.0	nM	4.92			UO_0000065	11.07	0.20	0.81	6.35	False	CHEMBL1105984	Displacement of [125I]cyanopindolol from human beta 1 adrenergic receptor expressed in CHO cells at 10 uM after 3 to 4 hrs by scintillation counter	B	BAO_0000219	cell-based format	Homo sapiens	None	None	CHO	None	CHEMBL213	Beta-1 adrenergic receptor	Homo sapiens	SINGLE PROTEIN	CHEMBL1155428	1	Scientific Literature	Bioorg. Med. Chem. Lett.	2010	CHEMBL3308072
CHEMBL566352		0	383.41	0	3.55	8j	CC(C)(Cc1cccc(C(F)(F)F)c1)NCC(O)c1ccc(O)c(CO)c1	Intrinsic activity	'='	8.0	%				UO_0000187					False	CHEMBL1044764	Agonist activity at human adrenergic beta 1 expressed in CHO-K1 cells assessed as intracellular cAMP accumulation relative to isoprenaline	F	BAO_0000219	cell-based format	Homo sapiens	None	None	CHO-K1	None	CHEMBL213	Beta-1 adrenergic receptor	Homo sapiens	SINGLE PROTEIN	CHEMBL1154673	1	Scientific Literature	Bioorg. Med. Chem. Lett.	2009	CHEMBL3307512
CHEMBL1256786	FORMOTEROL	4	344.41	0	2.22	2	COc1ccc(CC(C)NCC(O)c2ccc(O)c(NC=O)c2)cc1	EC50	'='	86.0	nM	7.07			UO_0000065					False	CHEMBL1044763	Agonist activity at human adrenergic beta 1 expressed in CHO-K1 cells assessed as intracellular cAMP accumulation	F	BAO_0000219	cell-based format	Homo sapiens	None	None	CHO-K1	None	CHEMBL213	Beta-1 adrenergic receptor	Homo sapiens	SINGLE PROTEIN	CHEMBL1154673	1	Scientific Literature	Bioorg. Med. Chem. Lett.	2009	CHEMBL3307512
CHEMBL411234		0	411.89	0	4.70	8k	O=C(O)c1ccc(Oc2ccc(CCNC[C@H](O)c3cccc(Cl)c3)cc2)cc1	EC50	'>'	100.0	nM				UO_0000065					False	CHEMBL951072	Agonist activity at human beta-1 adrenergic receptor expressed in CHO cells assessed as cAMP accumulation by EIA	F	BAO_0000219	cell-based format	Homo sapiens	None	None	CHO	None	CHEMBL213	Beta-1 adrenergic receptor	Homo sapiens	SINGLE PROTEIN	CHEMBL1142325	1	Scientific Literature	J. Med. Chem.	2008	CHEMBL3308072
CHEMBL84190		0	593.79	2	5.35	4b	CCCCCCCCN1CCN(c2ccc(S(=O)(=O)Nc3ccc(CCNC[C@H](O)c4cccnc4)cc3)cc2)C1=O	IC50	'='	580.0	nM	6.24			UO_0000065	10.50	0.20	0.89	5.43	False	CHEMBL654207	Binding affinity towards Beta-1 adrenergic receptor in CHO cells expressing the cloned human receptor using 125I]iodocyanopindolol	B	BAO_0000219	cell-based format	None	None	None	CHO	None	CHEMBL213	Beta-1 adrenergic receptor	Homo sapiens	SINGLE PROTEIN	CHEMBL1132063	1	Scientific Literature	Bioorg. Med. Chem. Lett.	1999	CHEMBL3308072
CHEMBL115513		0	454.53	0	1.91	4k	COc1ccccc1OCC(O)CNCCC(=O)Nc1ccc(C2=NNC(=O)CC2C)cc1	ID50	'='	0.7	umol.kg-1									False	CHEMBL659871	Beta-1-adrenoceptor antagonsim of compound expressed as inhibition of isoprenaline-induced tachycardia in the ganglion-blocked anesthetized cat	F	BAO_0000019	assay format	Felis catus	None	None	None	None	CHEMBL213	Beta-1 adrenergic receptor	Homo sapiens	SINGLE PROTEIN	CHEMBL1124244	1	Scientific Literature	J. Med. Chem.	1988	None
CHEMBL108742		0	553.75	2	4.30	37b	CCCCCCCCNC(=O)N1CCC(Nc2ccc(CCNC[C@H](O)c3ccc(O)c(C(N)=O)c3)cc2)CC1	Intrinsic activity						Not Determined						False	CHEMBL654934	In vitro intrinsic activity is given as percentage of maximal stimulation relative to isoproterenol; Not determined	F	BAO_0000019	assay format	None	None	None	None	None	CHEMBL213	Beta-1 adrenergic receptor	Homo sapiens	SINGLE PROTEIN	CHEMBL1133871	1	Scientific Literature	Bioorg. Med. Chem. Lett.	2001	None
CHEMBL108263		0	554.64	1	4.03	29m	O=C(NCc1ccc(F)cc1F)N1CCC(Nc2ccc(CCNC[C@H](O)COc3ccc(O)cc3)cc2)CC1	Intrinsic activity	'='	106.0	%				UO_0000187					False	CHEMBL654933	In vitro intrinsic activity is given as percentage of maximal stimulation relative to isoproterenol	F	BAO_0000019	assay format	None	None	None	None	None	CHEMBL213	Beta-1 adrenergic receptor	Homo sapiens	SINGLE PROTEIN	CHEMBL1133871	1	Scientific Literature	Bioorg. Med. Chem. Lett.	2001	None
CHEMBL12943		0	513.62	1	3.11	8	CCC(=O)Nc1ccc(S(=O)(=O)Nc2ccc(CCNC[C@H](O)COc3ccc(O)cc3)cc2)cc1	IC50	'='	880.0	nM	6.06			UO_0000065	11.79	0.23	2.95	4.42	False	CHEMBL649967	In vitro affinity at Beta-1 adrenergic receptor in the presence of [125I]iodocyanopindolol.	B	BAO_0000357	single protein format	None	None	None	None	None	CHEMBL213	Beta-1 adrenergic receptor	Homo sapiens	SINGLE PROTEIN	CHEMBL1131408	1	Scientific Literature	Bioorg. Med. Chem. Lett.	1998	None
CHEMBL13453		0	527.64	1	3.50	9	CCCC(=O)Nc1ccc(S(=O)(=O)Nc2ccc(CCNC[C@H](O)COc3ccc(O)cc3)cc2)cc1	IC50	'='	530.0	nM	6.28			UO_0000065	11.89	0.23	2.78	4.58	False	CHEMBL649967	In vitro affinity at Beta-1 adrenergic receptor in the presence of [125I]iodocyanopindolol.	B	BAO_0000357	single protein format	None	None	None	None	None	CHEMBL213	Beta-1 adrenergic receptor	Homo sapiens	SINGLE PROTEIN	CHEMBL1131408	1	Scientific Literature	Bioorg. Med. Chem. Lett.	1998	None
CHEMBL418234		0	572.66	2	5.13	6e	O=S(=O)(Nc1ccc(CCNC[C@H](O)c2cccnc2)cc1)c1ccc(-c2coc(Cc3ccc(F)cc3)n2)cc1	IC50	'='	4700.0	nM	5.33			UO_0000065	9.30	0.18	0.20	4.54	False	CHEMBL652504	In vitro binding affinity at beta-1 adrenergic receptors in the presence of [125I]iodocyanopindolol.	B	BAO_0000357	single protein format	None	None	None	None	None	CHEMBL213	Beta-1 adrenergic receptor	Homo sapiens	SINGLE PROTEIN	CHEMBL1133227	1	Scientific Literature	Bioorg. Med. Chem. Lett.	2000	None
CHEMBL165462		0	176.26	0	1.40	table II	Cc1ccc(N2CCNCC2)cc1	IC50	'='	38000.0	nM	4.42			UO_0000065	25.08	0.46	3.02	28.95	False	CHEMBL654268	Binding affinity for Beta-1 adrenergic receptor by displacing [3H]dihydroalprenolol, in partially purified membrane fractions from canine ventricular muscle in the presence of 1 uM zinterol	B	BAO_0000249	cell membrane format	Canis lupus familiaris	None	None	None	None	CHEMBL213	Beta-1 adrenergic receptor	Homo sapiens	SINGLE PROTEIN	CHEMBL1125380	1	Scientific Literature	J. Med. Chem.	1992	None
CHEMBL100057		0	604.68	1	3.42	30	O=C(NCc1cc(F)ccc1F)Nc1ccc(S(=O)(=O)N2CCC(CNC[C@H](O)COc3ccc(O)cc3)CC2)cc1	Intrinsic activity	'='	0.24										False	CHEMBL650207	Intrinsic activity (IA) for Beta-1 adrenergic receptor agonism was determined as the maximal response with respect to the maximal response of isoproterenol at 10 mM.	F	BAO_0000019	assay format	None	None	None	None	None	CHEMBL213	Beta-1 adrenergic receptor	Homo sapiens	SINGLE PROTEIN	CHEMBL1134913	1	Scientific Literature	Bioorg. Med. Chem. Lett.	2002	None
CHEMBL308868		0	628.79	3	6.70	6	CCCCCCNC(=O)Nc1ccc(S(=O)(=O)Nc2cccc(-c3cccc(CC4NCCc5cc(O)c(O)cc54)c3)c2)cc1	Activation	'='	22.0	%				UO_0000187					False	CHEMBL651560	Compound was evaluated for its adenylyl cyclase activation at human beta-1 adrenergic receptor (AR)	F	BAO_0000019	assay format	None	None	None	None	None	CHEMBL213	Beta-1 adrenergic receptor	Homo sapiens	SINGLE PROTEIN	CHEMBL1132774	1	Scientific Literature	Bioorg. Med. Chem. Lett.	2000	None
CHEMBL498519		0	437.92	1	5.01	10d	O=C(O)c1ccc(Oc2ccc3c(c2)C[C@@H](NC[C@H](O)c2cccc(Cl)c2)CC3)cc1	EC50	'>'	100.0	nM				UO_0000065					False	CHEMBL974620	Agonist activity at human cloned beta-1 adrenergic receptor expressed in CHO cells assessed as cAMP accumulation	F	BAO_0000219	cell-based format	Homo sapiens	None	None	CHO	None	CHEMBL213	Beta-1 adrenergic receptor	Homo sapiens	SINGLE PROTEIN	CHEMBL1155947	1	Scientific Literature	J. Med. Chem.	2008	CHEMBL3308072
CHEMBL409828		0	411.89	0	4.70	8	O=C(O)c1cccc(Oc2ccc(CCNC[C@H](O)c3cccc(Cl)c3)cc2)c1	EC50	'>'	100.0	nM				UO_0000065					True	CHEMBL974620	Agonist activity at human cloned beta-1 adrenergic receptor expressed in CHO cells assessed as cAMP accumulation	F	BAO_0000219	cell-based format	Homo sapiens	None	None	CHO	None	CHEMBL213	Beta-1 adrenergic receptor	Homo sapiens	SINGLE PROTEIN	CHEMBL1155947	1	Scientific Literature	J. Med. Chem.	2008	CHEMBL3308072
CHEMBL76721		0	375.47	0	4.34	9	OC(CNCCC1c2ccccc2Oc2ccccc21)COc1ccccc1	Inotropic effect	'='	45.0										False	CHEMBL651256	Positive inotropic effects by direct or indirect beta-1 adrenergic receptor activation.	B	BAO_0000357	single protein format	None	None	None	None	None	CHEMBL213	Beta-1 adrenergic receptor	Homo sapiens	SINGLE PROTEIN	CHEMBL1123575	1	Scientific Literature	J. Med. Chem.	1987	None
CHEMBL119511		0	426.47	0	1.28	4c	COc1ccccc1OCC(O)CNCC(=O)Nc1ccc(C2=NNC(=O)CC2)cc1	ID50	'='	10.0	umol.kg-1									False	CHEMBL659871	Beta-1-adrenoceptor antagonsim of compound expressed as inhibition of isoprenaline-induced tachycardia in the ganglion-blocked anesthetized cat	F	BAO_0000019	assay format	Felis catus	None	None	None	None	CHEMBL213	Beta-1 adrenergic receptor	Homo sapiens	SINGLE PROTEIN	CHEMBL1124244	1	Scientific Literature	J. Med. Chem.	1988	None
CHEMBL24	ATENOLOL	4	266.34	0	0.45	atenolol	CC(C)NCC(O)COc1ccc(CC(N)=O)cc1	IC50	'='	1740.0	nM	5.76			UO_0000065	21.62	0.41	5.31	6.81	False	CHEMBL982008	Inhibition of human beta 1 adrenergic receptor	B	BAO_0000357	single protein format	Homo sapiens	None	None	None	None	CHEMBL213	Beta-1 adrenergic receptor	Homo sapiens	SINGLE PROTEIN	CHEMBL1155111	1	Scientific Literature	J. Med. Chem.	2008	None
CHEMBL1083995		0	490.63	0	4.37	6	COc1ccc(OCC(O)CNC2CCN(c3ncnc4scc(-c5ccccc5)c34)CC2)cc1	Ki	'>'	10000.0	nM				UO_0000065					False	CHEMBL1120617	Displacement of [125I]cyanopindolol from human adrenergic beta-1 receptor expressed in CHOK1 cells	B	BAO_0000219	cell-based format	Homo sapiens	None	None	CHO-K1	None	CHEMBL213	Beta-1 adrenergic receptor	Homo sapiens	SINGLE PROTEIN	CHEMBL1155476	1	Scientific Literature	Bioorg. Med. Chem. Lett.	2010	CHEMBL3307512
CHEMBL514094		0	452.94	0	4.59	11e	Nc1cc(Oc2ccc3c(c2)C[C@@H](NC[C@H](O)c2cccc(Cl)c2)CC3)cc(C(=O)O)c1	EC50	'='	480.0	nM	6.32			UO_0000065					False	CHEMBL974620	Agonist activity at human cloned beta-1 adrenergic receptor expressed in CHO cells assessed as cAMP accumulation	F	BAO_0000219	cell-based format	Homo sapiens	None	None	CHO	None	CHEMBL213	Beta-1 adrenergic receptor	Homo sapiens	SINGLE PROTEIN	CHEMBL1155947	1	Scientific Literature	J. Med. Chem.	2008	CHEMBL3308072
CHEMBL39596		0	378.86	0	2.48	5	C[C@H](Cc1ccc(OCC(=O)NO)cc1)NC[C@H](O)c1cccc(Cl)c1	Ki	'='	310.0	nM	6.51			UO_0000065	17.18	0.34	4.03	7.17	False	CHEMBL651835	Ability to bind to human Beta-1 adrenergic receptor using membranes of stably transfected CHO cells	B	BAO_0000219	cell-based format	Homo sapiens	None	None	CHO	None	CHEMBL213	Beta-1 adrenergic receptor	Homo sapiens	SINGLE PROTEIN	CHEMBL1151506	1	Scientific Literature	Bioorg. Med. Chem. Lett.	1997	CHEMBL3308072
CHEMBL468176		0	443.31	1	6.11	12h	Fc1ccc(-c2noc(C3CCN(c4cnc5ccc(Cl)cc5c4)CC3)n2)c(Cl)c1	EC50	'>'	50000.0	nM				UO_0000065					False	CHEMBL979071	Agonist activity at adrenergic beta-1 receptor	F	BAO_0000019	assay format	None	None	None	None	None	CHEMBL213	Beta-1 adrenergic receptor	Homo sapiens	SINGLE PROTEIN	CHEMBL1155906	1	Scientific Literature	Bioorg. Med. Chem. Lett.	2008	None
CHEMBL1085270		0	436.55	0	3.56	31	CC(C)c1ccccc1OCC(O)CN1CCC(CN2C(=O)c3ccccc3C2=O)CC1	Ki	'='	720.0	nM	6.14			UO_0000065	14.07	0.26	2.58	8.77	False	CHEMBL1120617	Displacement of [125I]cyanopindolol from human adrenergic beta-1 receptor expressed in CHOK1 cells	B	BAO_0000219	cell-based format	Homo sapiens	None	None	CHO-K1	None	CHEMBL213	Beta-1 adrenergic receptor	Homo sapiens	SINGLE PROTEIN	CHEMBL1155476	1	Scientific Literature	Bioorg. Med. Chem. Lett.	2010	CHEMBL3307512
CHEMBL498704		0	438.91	0	4.41	10h	O=C(O)c1cccnc1Oc1ccc2c(c1)C[C@@H](NC[C@H](O)c1cccc(Cl)c1)CC2	EC50	'>'	100.0	nM				UO_0000065					False	CHEMBL974620	Agonist activity at human cloned beta-1 adrenergic receptor expressed in CHO cells assessed as cAMP accumulation	F	BAO_0000219	cell-based format	Homo sapiens	None	None	CHO	None	CHEMBL213	Beta-1 adrenergic receptor	Homo sapiens	SINGLE PROTEIN	CHEMBL1155947	1	Scientific Literature	J. Med. Chem.	2008	CHEMBL3308072
CHEMBL527037		0	451.95	1	5.40	10f	O=C(O)c1ccc(Oc2ccc3c(c2)C[C@@H](NC[C@H](O)c2cccc(Cl)c2)CCC3)cc1	EC50	'>'	100.0	nM				UO_0000065					False	CHEMBL974620	Agonist activity at human cloned beta-1 adrenergic receptor expressed in CHO cells assessed as cAMP accumulation	F	BAO_0000219	cell-based format	Homo sapiens	None	None	CHO	None	CHEMBL213	Beta-1 adrenergic receptor	Homo sapiens	SINGLE PROTEIN	CHEMBL1155947	1	Scientific Literature	J. Med. Chem.	2008	CHEMBL3308072
CHEMBL434	ISOPROTERENOL	4	211.26	0	1.13	ISP	CC(C)NCC(O)c1ccc(O)c(O)c1	EC50	'='	0.084	nM	10.08			UO_0000065					True	CHEMBL974620	Agonist activity at human cloned beta-1 adrenergic receptor expressed in CHO cells assessed as cAMP accumulation	F	BAO_0000219	cell-based format	Homo sapiens	None	None	CHO	None	CHEMBL213	Beta-1 adrenergic receptor	Homo sapiens	SINGLE PROTEIN	CHEMBL1155947	1	Scientific Literature	J. Med. Chem.	2008	CHEMBL3308072
CHEMBL124929		0	636.87	2	7.17	5a	CCCCCCCCc1csc(N2CCc3ccc(N/C(=N/c4ccc(CCNC[C@H](O)c5cccnc5)cc4)NC#N)cc32)n1	IC50	'='	74.0	nM	7.13			UO_0000065	11.20	0.21	-0.04	5.87	False	CHEMBL654211	Binding affinity for human Beta-1 adrenergic receptor using [125I]iodocyanopindolol as radioligand in CHO cells	B	BAO_0000219	cell-based format	None	None	None	CHO	None	CHEMBL213	Beta-1 adrenergic receptor	Homo sapiens	SINGLE PROTEIN	CHEMBL1134823	1	Scientific Literature	Bioorg. Med. Chem. Lett.	2001	CHEMBL3308072
CHEMBL274361		0	345.44	0	2.75	3	COc1ccc(CC[C@@H](C)NC[C@H](O)COc2ccc(O)cc2)cc1	Max stimulation	'='	0.0	%				UO_0000187					False	CHEMBL651837	Agonist activity against cloned human beta-1 adrenergic receptor as percent activation of adenyl cyclase activity at a concentration of 1000 nM	F	BAO_0000019	assay format	None	None	None	None	None	CHEMBL213	Beta-1 adrenergic receptor	Homo sapiens	SINGLE PROTEIN	CHEMBL1130810	1	Scientific Literature	Bioorg. Med. Chem. Lett.	1998	None
CHEMBL284311		0	449.53	0	1.75	7	CS(=O)(=O)Nc1cc([C@@H](O)CNC2CCN(c3ccc(C(=O)O)cc3)CC2)ccc1O	EC50	'='	48700.0	nM	4.31			UO_0000065	9.59	0.19	2.56	3.10	False	CHEMBL822473	In vitro activity to increase cAMP levels in Chinese hamster ovary (CHO) cells expressing the cloned human beta 1 Adrenergic receptor	B	BAO_0000219	cell-based format	None	None	None	CHO	None	CHEMBL213	Beta-1 adrenergic receptor	Homo sapiens	SINGLE PROTEIN	CHEMBL1134412	1	Scientific Literature	J. Med. Chem.	2001	CHEMBL3308072
CHEMBL304991		0	638.67	1	4.82	12f	O=S(=O)(Nc1ccc(CCNC[C@H](O)c2cccnc2)cc1)c1ccc(-n2ncc(Cc3ccc(OC(F)(F)F)cc3)n2)cc1	IC50	'='	2600.0	nM	5.58			UO_0000065	8.74	0.17	0.77	4.25	False	CHEMBL654206	Binding affinity for cloned human Beta-1 adrenergic receptor expressed in CHO cells, tested in the presence of I-iodocyanopindolol.	B	BAO_0000219	cell-based format	None	None	None	CHO	None	CHEMBL213	Beta-1 adrenergic receptor	Homo sapiens	SINGLE PROTEIN	CHEMBL1133315	1	Scientific Literature	Bioorg. Med. Chem. Lett.	2000	CHEMBL3308072
CHEMBL288083		0	563.72	2	5.31	10	CCCCCCCc1nc(-c2ccc(S(=O)(=O)Nc3ccc(CCNC[C@H](O)c4cccnc4)cc3)cc2)no1	IC50	'='	2000.0	nM	5.70			UO_0000065	10.11	0.19	0.39	4.38	False	CHEMBL654209	Binding affinity towards cloned human Beta-1 adrenergic receptor prepared from CHO cells in the presence of [125I]iodocyanopindolol	B	BAO_0000219	cell-based format	None	None	None	CHO	None	CHEMBL213	Beta-1 adrenergic receptor	Homo sapiens	SINGLE PROTEIN	CHEMBL1133131	1	Scientific Literature	Bioorg. Med. Chem. Lett.	2000	CHEMBL3308072
CHEMBL12939		0	585.72	1	4.89	17	CCCCCCOC(=O)Nc1ccc(S(=O)(=O)Nc2ccc(CCNC[C@H](O)COc3ccc(O)cc3)cc2)cc1	IC50	'='	190.0	nM	6.72			UO_0000065	11.48	0.22	1.83	4.60	False	CHEMBL649967	In vitro affinity at Beta-1 adrenergic receptor in the presence of [125I]iodocyanopindolol.	B	BAO_0000357	single protein format	None	None	None	None	None	CHEMBL213	Beta-1 adrenergic receptor	Homo sapiens	SINGLE PROTEIN	CHEMBL1131408	1	Scientific Literature	Bioorg. Med. Chem. Lett.	1998	None
CHEMBL276480		0	408.52	0	2.12	24	CCCS(=O)(=O)Nc1ccc(CCNC[C@H](O)COc2ccc(O)cc2)cc1	IC50	'='	1000.0	nM	6.00			UO_0000065	14.69	0.29	3.88	5.56	False	CHEMBL649973	Tested for binding affinity against cloned human beta-1 adrenergic receptor from CHO cells using [125I]iodocyanopindolol as the radioligand	B	BAO_0000219	cell-based format	None	None	None	CHO	None	CHEMBL213	Beta-1 adrenergic receptor	Homo sapiens	SINGLE PROTEIN	CHEMBL1130810	1	Scientific Literature	Bioorg. Med. Chem. Lett.	1998	CHEMBL3308072
CHEMBL513419		0	571.18	2	5.03	6m	CS(=O)(=O)NC(=O)c1ccc(-c2ccc(CCNC[C@H](O)c3ccccc3)cc2)cc1CC1CCCCC1.Cl	EC50	'='	370.0	nM	6.43			UO_0000065					False	CHEMBL1007085	Agonist activity at human recombinant beta-1 adrenergic receptor expressed in CHO cells assessed as cAMP accumulation by enzyme immunoassay	F	BAO_0000219	cell-based format	Homo sapiens	None	None	CHO	None	CHEMBL213	Beta-1 adrenergic receptor	Homo sapiens	SINGLE PROTEIN	CHEMBL1138480	1	Scientific Literature	J. Med. Chem.	2009	CHEMBL3308072
CHEMBL27	PROPRANOLOL	4	259.35	0	2.58	propranolol	CC(C)NCC(O)COc1cccc2ccccc12	DR10	'='	0.13	mg kg-1				UO_0000308					False	CHEMBL668196	Relative adrenoceptor blocking activity (DR10) was recorded for the antagonism of Isoproterenol-induced responses in Positive chronotropy in beta1-Adrenoceptor blockade	F	BAO_0000019	assay format	Canis lupus familiaris	None	None	None	None	CHEMBL213	Beta-1 adrenergic receptor	Homo sapiens	SINGLE PROTEIN	CHEMBL1122196	1	Scientific Literature	J. Med. Chem.	1982	None
CHEMBL27	PROPRANOLOL	4	259.35	0	2.58	14	CC(C)NCC(O)COc1cccc2ccccc12	Selectivity						Active						False	CHEMBL651262	Selectivity for beta-1 adrenergic receptor	B	BAO_0000357	single protein format	None	None	None	None	None	CHEMBL213	Beta-1 adrenergic receptor	Homo sapiens	SINGLE PROTEIN	CHEMBL1123997	1	Scientific Literature	J. Med. Chem.	1988	None
CHEMBL466704		0	444.54	0	3.32	5e	O=C(Cc1ccccn1)Nc1ccc(CCNC[C@H](O)COc2cccc3[nH]ccc23)cc1	EC50	'='	1300.0	nM	5.89			UO_0000065					False	CHEMBL972490	Agonist activity at human beta-1 adrenergic receptor expressed in CHO cells assessed as cAMP accumulation	F	BAO_0000219	cell-based format	Homo sapiens	None	None	CHO	None	CHEMBL213	Beta-1 adrenergic receptor	Homo sapiens	SINGLE PROTEIN	CHEMBL1138625	1	Scientific Literature	Bioorg. Med. Chem.	2009	CHEMBL3308072
CHEMBL466923		0	494.60	0	4.47	5f	O=C(Cc1ccccn1)Nc1ccc(CCNC[C@H](O)COc2cccc3[nH]c4ccccc4c23)cc1	EC50	'='	250.0	nM	6.60			UO_0000065					False	CHEMBL972490	Agonist activity at human beta-1 adrenergic receptor expressed in CHO cells assessed as cAMP accumulation	F	BAO_0000219	cell-based format	Homo sapiens	None	None	CHO	None	CHEMBL213	Beta-1 adrenergic receptor	Homo sapiens	SINGLE PROTEIN	CHEMBL1138625	1	Scientific Literature	Bioorg. Med. Chem.	2009	CHEMBL3308072
CHEMBL467083		0	484.60	0	3.68	21a	O=C(Cc1nccn1Cc1ccccc1)Nc1ccc(CCNC[C@H](O)COc2ccccc2)cc1	EC50	'='	180.0	nM	6.75			UO_0000065					False	CHEMBL972490	Agonist activity at human beta-1 adrenergic receptor expressed in CHO cells assessed as cAMP accumulation	F	BAO_0000219	cell-based format	Homo sapiens	None	None	CHO	None	CHEMBL213	Beta-1 adrenergic receptor	Homo sapiens	SINGLE PROTEIN	CHEMBL1138625	1	Scientific Literature	Bioorg. Med. Chem.	2009	CHEMBL3308072
CHEMBL466088		0	498.63	0	4.07	27b, diastereomer II	CC(Cc1ccc(NC(=O)Cc2nccn2Cc2ccccc2)cc1)NC[C@H](O)COc1ccccc1	EC50	'='	350.0	nM	6.46			UO_0000065					False	CHEMBL972490	Agonist activity at human beta-1 adrenergic receptor expressed in CHO cells assessed as cAMP accumulation	F	BAO_0000219	cell-based format	Homo sapiens	None	None	CHO	None	CHEMBL213	Beta-1 adrenergic receptor	Homo sapiens	SINGLE PROTEIN	CHEMBL1138625	1	Scientific Literature	Bioorg. Med. Chem.	2009	CHEMBL3308072
CHEMBL467116		0	498.63	0	3.71	21b	CN(C(=O)Cc1nccn1Cc1ccccc1)c1ccc(CCNC[C@H](O)COc2ccccc2)cc1	Intrinsic activity	'='	0.89										False	CHEMBL972491	Intrinsic activity at human beta-1 adrenergic receptor expressed in CHO cells assessed as cAMP accumulation	F	BAO_0000219	cell-based format	Homo sapiens	None	None	CHO	None	CHEMBL213	Beta-1 adrenergic receptor	Homo sapiens	SINGLE PROTEIN	CHEMBL1138625	1	Scientific Literature	Bioorg. Med. Chem.	2009	CHEMBL3308072
CHEMBL162095		0	388.49	0	1.27	11a	CS(=O)(=O)Nc1ccc(C(=O)NCC2CNCCN2c2ccccc2)cc1	IC50	'='	31000.0	nM	4.51			UO_0000065	11.61	0.23	3.24	4.98	False	CHEMBL654268	Binding affinity for Beta-1 adrenergic receptor by displacing [3H]dihydroalprenolol, in partially purified membrane fractions from canine ventricular muscle in the presence of 1 uM zinterol	B	BAO_0000249	cell membrane format	Canis lupus familiaris	None	None	None	None	CHEMBL213	Beta-1 adrenergic receptor	Homo sapiens	SINGLE PROTEIN	CHEMBL1125380	1	Scientific Literature	J. Med. Chem.	1992	None
CHEMBL307647		0	527.17	1	3.37	4	COc1c(I)cc(CC2NCCc3nc(N)sc32)cc1I	IC50	'='	780.0	nM	6.11			UO_0000065	11.59	0.40	2.74	10.15	False	CHEMBL649970	Compound was evaluated for its inhibitory activity against CHO cells expressing the cloned human Beta-1 adrenergic receptor in the presence of [125I]iodocyanopindolol	B	BAO_0000219	cell-based format	None	None	None	CHO	None	CHEMBL213	Beta-1 adrenergic receptor	Homo sapiens	SINGLE PROTEIN	CHEMBL1132774	1	Scientific Literature	Bioorg. Med. Chem. Lett.	2000	CHEMBL3308072
CHEMBL154150		0	444.99	0	4.10	40	C[C@H](CNc1ccc(CC(=O)Nc2nccs2)cc1)NC[C@H](O)c1cccc(Cl)c1	EC50	'='	3.162	nM	8.50			UO_0000065					False	CHEMBL654941	Ability to cause cAMP accumulation in CHO cells expressing human beta-1 AR expressed as the negative logarithm of the molar drug concentration	F	BAO_0000219	cell-based format	None	None	None	CHO	None	CHEMBL213	Beta-1 adrenergic receptor	Homo sapiens	SINGLE PROTEIN	CHEMBL1135599	1	Scientific Literature	J. Med. Chem.	2002	CHEMBL3308072
CHEMBL122757		0	507.11	1	3.74	21a	Oc1cc2c(cc1O)C(Cc1cc(I)cc(I)c1)NCC2	Ki	'='	181.97	nM	6.74			UO_0000065	13.29	0.44	3.00	12.84	False	CHEMBL647365	Binding affinity for human Beta-1 adrenergic receptor expressed in CHO cells by radioligand competition binding assays using [125I]iodocyanopindolol (ICYP).) PR = potency ratio relative to TMQ	B	BAO_0000219	cell-based format	Homo sapiens	None	None	CHO	None	CHEMBL213	Beta-1 adrenergic receptor	Homo sapiens	SINGLE PROTEIN	CHEMBL1129641	1	Scientific Literature	J. Med. Chem.	1996	CHEMBL3308072
CHEMBL6310		0	202.26	0	1.82	7	COc1ccc2c3c([nH]c2c1)CNCC3	Ki	'>'	10000.0	nM				UO_0000065					False	CHEMBL649668	Binding affinity towards Beta-1A adrenergic receptor	B	BAO_0000357	single protein format	None	None	None	None	None	CHEMBL213	Beta-1 adrenergic receptor	Homo sapiens	SINGLE PROTEIN	CHEMBL1144986	1	Scientific Literature	Bioorg. Med. Chem. Lett.	2003	None
CHEMBL419787		0	511.58	2	5.34	7e	O=[N+]([O-])/C=C(\Nc1ccc(CCNC[C@H](O)c2cccnc2)cc1)Nc1cccc(Oc2ccccc2)c1	IC50	'='	830.0	nM	6.08			UO_0000065	11.89	0.22	0.74	5.00	False	CHEMBL654211	Binding affinity for human Beta-1 adrenergic receptor using [125I]iodocyanopindolol as radioligand in CHO cells	B	BAO_0000219	cell-based format	None	None	None	CHO	None	CHEMBL213	Beta-1 adrenergic receptor	Homo sapiens	SINGLE PROTEIN	CHEMBL1134823	1	Scientific Literature	Bioorg. Med. Chem. Lett.	2001	CHEMBL3308072
CHEMBL276480		0	408.52	0	2.12	24	CCCS(=O)(=O)Nc1ccc(CCNC[C@H](O)COc2ccc(O)cc2)cc1	Max stimulation	'='	4.0	%				UO_0000187					False	CHEMBL651837	Agonist activity against cloned human beta-1 adrenergic receptor as percent activation of adenyl cyclase activity at a concentration of 1000 nM	F	BAO_0000019	assay format	None	None	None	None	None	CHEMBL213	Beta-1 adrenergic receptor	Homo sapiens	SINGLE PROTEIN	CHEMBL1130810	1	Scientific Literature	Bioorg. Med. Chem. Lett.	1998	None
CHEMBL490733		0	528.70	1	3.39	9o	CC(C)Sc1cc(-c2ccc(CCNC[C@H](O)c3cnccc3N)cc2)ccc1C(=O)NS(C)(=O)=O	EC50	'='	390.0	nM	6.41			UO_0000065					False	CHEMBL1007085	Agonist activity at human recombinant beta-1 adrenergic receptor expressed in CHO cells assessed as cAMP accumulation by enzyme immunoassay	F	BAO_0000219	cell-based format	Homo sapiens	None	None	CHO	None	CHEMBL213	Beta-1 adrenergic receptor	Homo sapiens	SINGLE PROTEIN	CHEMBL1138480	1	Scientific Literature	J. Med. Chem.	2009	CHEMBL3308072
CHEMBL491726		0	512.63	1	2.67	9b	CC(C)Oc1cc(-c2ccc(CCNC[C@H](O)c3cnccc3N)cc2)ccc1C(=O)NS(C)(=O)=O	EC50	'='	200.0	nM	6.70			UO_0000065					False	CHEMBL1007085	Agonist activity at human recombinant beta-1 adrenergic receptor expressed in CHO cells assessed as cAMP accumulation by enzyme immunoassay	F	BAO_0000219	cell-based format	Homo sapiens	None	None	CHO	None	CHEMBL213	Beta-1 adrenergic receptor	Homo sapiens	SINGLE PROTEIN	CHEMBL1138480	1	Scientific Literature	J. Med. Chem.	2009	CHEMBL3308072
CHEMBL469610		0	570.54	0	3.09	7b	CC(C)Oc1cc(-c2ccc(CCNC[C@H](O)c3cccnc3)cc2)ccc1C(=O)NS(C)(=O)=O.Cl.Cl	EC50	'='	130.0	nM	6.89			UO_0000065					False	CHEMBL1007085	Agonist activity at human recombinant beta-1 adrenergic receptor expressed in CHO cells assessed as cAMP accumulation by enzyme immunoassay	F	BAO_0000219	cell-based format	Homo sapiens	None	None	CHO	None	CHEMBL213	Beta-1 adrenergic receptor	Homo sapiens	SINGLE PROTEIN	CHEMBL1138480	1	Scientific Literature	J. Med. Chem.	2009	CHEMBL3308072
CHEMBL12188		0	380.47	0	1.34	19	CS(=O)(=O)Nc1ccc(CCNC[C@H](O)COc2ccc(O)cc2)cc1	IC50	'='	830.0	nM	6.08			UO_0000065	15.98	0.32	4.74	5.64	False	CHEMBL649973	Tested for binding affinity against cloned human beta-1 adrenergic receptor from CHO cells using [125I]iodocyanopindolol as the radioligand	B	BAO_0000219	cell-based format	None	None	None	CHO	None	CHEMBL213	Beta-1 adrenergic receptor	Homo sapiens	SINGLE PROTEIN	CHEMBL1130810	1	Scientific Literature	Bioorg. Med. Chem. Lett.	1998	CHEMBL3308072
CHEMBL12813		0	476.98	0	3.42	32	O=S(=O)(Nc1ccc(CCNC[C@H](O)COc2ccc(O)cc2)cc1)c1cccc(Cl)c1	Max stimulation	'='	8.0	%				UO_0000187					False	CHEMBL651837	Agonist activity against cloned human beta-1 adrenergic receptor as percent activation of adenyl cyclase activity at a concentration of 1000 nM	F	BAO_0000019	assay format	None	None	None	None	None	CHEMBL213	Beta-1 adrenergic receptor	Homo sapiens	SINGLE PROTEIN	CHEMBL1130810	1	Scientific Literature	Bioorg. Med. Chem. Lett.	1998	None
CHEMBL165901		0	295.39	0	1.89	7f	O=C(NCC1CN(c2ccccc2)CCN1)c1ccccc1	IC50	'='	680.0	nM	6.17			UO_0000065	20.88	0.38	4.28	13.90	False	CHEMBL654268	Binding affinity for Beta-1 adrenergic receptor by displacing [3H]dihydroalprenolol, in partially purified membrane fractions from canine ventricular muscle in the presence of 1 uM zinterol	B	BAO_0000249	cell membrane format	Canis lupus familiaris	None	None	None	None	CHEMBL213	Beta-1 adrenergic receptor	Homo sapiens	SINGLE PROTEIN	CHEMBL1125380	1	Scientific Literature	J. Med. Chem.	1992	None
CHEMBL127428		0	545.38	1	4.15	7a	O=[N+]([O-])/C=C(\Nc1ccc(CCNC[C@H](O)c2cccnc2)cc1)Nc1cccc(I)c1	IC50	'='	1100.0	nM	5.96			UO_0000065	10.93	0.25	1.81	5.30	False	CHEMBL654211	Binding affinity for human Beta-1 adrenergic receptor using [125I]iodocyanopindolol as radioligand in CHO cells	B	BAO_0000219	cell-based format	None	None	None	CHO	None	CHEMBL213	Beta-1 adrenergic receptor	Homo sapiens	SINGLE PROTEIN	CHEMBL1134823	1	Scientific Literature	Bioorg. Med. Chem. Lett.	2001	CHEMBL3308072
CHEMBL66908		0	558.64	1	4.13	7a	O=S(=O)(Nc1ccc(CCNC[C@H](O)c2cccnc2)cc1)c1ccc(-n2ncc(-c3cccc(F)c3)n2)cc1	IC50	'='	8700.0	nM	5.06			UO_0000065	9.06	0.17	0.93	4.15	False	CHEMBL654206	Binding affinity for cloned human Beta-1 adrenergic receptor expressed in CHO cells, tested in the presence of I-iodocyanopindolol.	B	BAO_0000219	cell-based format	None	None	None	CHO	None	CHEMBL213	Beta-1 adrenergic receptor	Homo sapiens	SINGLE PROTEIN	CHEMBL1133315	1	Scientific Literature	Bioorg. Med. Chem. Lett.	2000	CHEMBL3308072
CHEMBL70230		0	551.71	1	4.68	11	CCCCOc1ccc(S(=O)(=O)N2CCC(NC[C@H](O)COc3cccc4[nH]c5ccccc5c34)CC2)cc1	Intrinsic activity	'='	0.04										False	CHEMBL654950	Intrinsic activity against cloned human beta1-AR was measured as fractions of the maximal response	B	BAO_0000357	single protein format	None	None	None	None	None	CHEMBL213	Beta-1 adrenergic receptor	Homo sapiens	SINGLE PROTEIN	CHEMBL1145724	1	Scientific Literature	Bioorg. Med. Chem. Lett.	2003	None
CHEMBL75604		0	628.79	3	6.70	9	CCCCCCNC(=O)Nc1ccc(S(=O)(=O)Nc2ccc(-c3ccc(CC4NCCc5cc(O)c(O)cc54)cc3)cc2)cc1	EC50	'='	1800.0	nM	5.75			UO_0000065					False	CHEMBL651569	Compound was evaluated for its inhibitory activity against human beta-1 adrenergic receptor (AR)	F	BAO_0000019	assay format	None	None	None	None	None	CHEMBL213	Beta-1 adrenergic receptor	Homo sapiens	SINGLE PROTEIN	CHEMBL1132774	1	Scientific Literature	Bioorg. Med. Chem. Lett.	2000	None
CHEMBL1258023		0	490.63	0	4.37	11	COc1ccccc1OCC(O)CNC1CCN(c2ncnc3scc(-c4ccccc4)c23)CC1	Intrinsic activity	'='	1.0										False	CHEMBL1261317	Intrinsic activity at human recombinant adrenergic beta-1 receptor expressed in CHO cells assessed as cyclic AMP formation by HTRF assay relative to isoproterenol	B	BAO_0000219	cell-based format	Homo sapiens	None	None	CHO	None	CHEMBL213	Beta-1 adrenergic receptor	Homo sapiens	SINGLE PROTEIN	CHEMBL1255209	1	Scientific Literature	Bioorg. Med. Chem. Lett.	2010	CHEMBL3308072
CHEMBL1258371		0	490.63	0	3.85	17	OCc1cccc(OCC(O)CNC2CCN(c3ncnc4scc(-c5ccccc5)c34)CC2)c1	Efficacy	'='	0.15	%				UO_0000187					False	CHEMBL1261260	Agonist activity at human recombinant adrenergic beta-1 receptor expressed in CHO cells assessed as cyclic AMP formation response equal to 25% of maximum response achieved with 100 uM of isoproterenol by HTRF assay	F	BAO_0000219	cell-based format	Homo sapiens	None	None	CHO	None	CHEMBL213	Beta-1 adrenergic receptor	Homo sapiens	SINGLE PROTEIN	CHEMBL1255209	1	Scientific Literature	Bioorg. Med. Chem. Lett.	2010	CHEMBL3308072
CHEMBL1083994		0	500.64	2	5.02	4	Cc1ccc(C(C)C)c(OCC(O)CN2CCC(CN3C(=O)c4cccc5cccc(c45)C3=O)CC2)c1	IC50	'='	377.0	nM	6.42			UO_0000065					False	CHEMBL1120622	Antagonist activity at human adrenergic beta-1 receptor expressed in CHOK1 cells assessed as inhibition of cAMP accumulation by HTRF assay	F	BAO_0000219	cell-based format	Homo sapiens	None	None	CHO-K1	None	CHEMBL213	Beta-1 adrenergic receptor	Homo sapiens	SINGLE PROTEIN	CHEMBL1155476	1	Scientific Literature	Bioorg. Med. Chem. Lett.	2010	CHEMBL3307512
CHEMBL1083669		0	304.43	0	1.84	36	C=CCc1ccccc1OCC(O)CNC1CCN(C)CC1	Ki	'='	260.0	nM	6.58			UO_0000065	21.63	0.41	4.75	14.72	False	CHEMBL1120617	Displacement of [125I]cyanopindolol from human adrenergic beta-1 receptor expressed in CHOK1 cells	B	BAO_0000219	cell-based format	Homo sapiens	None	None	CHO-K1	None	CHEMBL213	Beta-1 adrenergic receptor	Homo sapiens	SINGLE PROTEIN	CHEMBL1155476	1	Scientific Literature	Bioorg. Med. Chem. Lett.	2010	CHEMBL3307512
CHEMBL41948		0	399.81	0	3.11	9	C[C@H](Cc1ccc(OCP(=O)(O)O)cc1)NC[C@H](O)c1cccc(Cl)c1	Ki	'>'	100000.0	nM				UO_0000065					False	CHEMBL651835	Ability to bind to human Beta-1 adrenergic receptor using membranes of stably transfected CHO cells	B	BAO_0000219	cell-based format	Homo sapiens	None	None	CHO	None	CHEMBL213	Beta-1 adrenergic receptor	Homo sapiens	SINGLE PROTEIN	CHEMBL1151506	1	Scientific Literature	Bioorg. Med. Chem. Lett.	1997	CHEMBL3308072
CHEMBL1084527		0	483.57	0	4.07	19	O=C1c2cccc3cccc(c23)C(=O)N1CC1CCN(CC(O)COc2ccc3[nH]ccc3c2)CC1	Ki	'='	4530.0	nM	5.34			UO_0000065	11.05	0.20	1.27	6.22	False	CHEMBL1120617	Displacement of [125I]cyanopindolol from human adrenergic beta-1 receptor expressed in CHOK1 cells	B	BAO_0000219	cell-based format	Homo sapiens	None	None	CHO-K1	None	CHEMBL213	Beta-1 adrenergic receptor	Homo sapiens	SINGLE PROTEIN	CHEMBL1155476	1	Scientific Literature	Bioorg. Med. Chem. Lett.	2010	CHEMBL3307512
CHEMBL1085013		0	472.59	0	4.46	26	CC(C)c1ccccc1OCC(O)CN1CCC(N2C(=O)c3cccc4cccc(c34)C2=O)CC1	Ki	'='	240.0	nM	6.62			UO_0000065	14.01	0.26	2.16	9.45	False	CHEMBL1120617	Displacement of [125I]cyanopindolol from human adrenergic beta-1 receptor expressed in CHOK1 cells	B	BAO_0000219	cell-based format	Homo sapiens	None	None	CHO-K1	None	CHEMBL213	Beta-1 adrenergic receptor	Homo sapiens	SINGLE PROTEIN	CHEMBL1155476	1	Scientific Literature	Bioorg. Med. Chem. Lett.	2010	CHEMBL3307512
CHEMBL1083366		0	514.62	1	4.32	28	C=CCc1ccccc1OCC(O)CN1CCC(CN2C(=O)c3cccc4cc(OC)cc(c34)C2=O)CC1	Ki	'='	300.0	nM	6.52			UO_0000065	12.68	0.23	2.20	8.22	False	CHEMBL1120617	Displacement of [125I]cyanopindolol from human adrenergic beta-1 receptor expressed in CHOK1 cells	B	BAO_0000219	cell-based format	Homo sapiens	None	None	CHO-K1	None	CHEMBL213	Beta-1 adrenergic receptor	Homo sapiens	SINGLE PROTEIN	CHEMBL1155476	1	Scientific Literature	Bioorg. Med. Chem. Lett.	2010	CHEMBL3307512
CHEMBL446806		0	625.62	1	3.60	9e	CS(=O)(=O)NC(=O)c1ccc(-c2ccc(CCNC[C@H](O)c3cnccc3N)cc2)cc1OC1CCCCC1.Cl.Cl	EC50	'='	140.0	nM	6.85			UO_0000065					False	CHEMBL1007085	Agonist activity at human recombinant beta-1 adrenergic receptor expressed in CHO cells assessed as cAMP accumulation by enzyme immunoassay	F	BAO_0000219	cell-based format	Homo sapiens	None	None	CHO	None	CHEMBL213	Beta-1 adrenergic receptor	Homo sapiens	SINGLE PROTEIN	CHEMBL1138480	1	Scientific Literature	J. Med. Chem.	2009	CHEMBL3308072
CHEMBL445481		0	610.60	1	4.02	7e	CS(=O)(=O)NC(=O)c1ccc(-c2ccc(CCNC[C@H](O)c3cccnc3)cc2)cc1OC1CCCCC1.Cl.Cl	EC50	'='	800.0	nM	6.10			UO_0000065					False	CHEMBL1007085	Agonist activity at human recombinant beta-1 adrenergic receptor expressed in CHO cells assessed as cAMP accumulation by enzyme immunoassay	F	BAO_0000219	cell-based format	Homo sapiens	None	None	CHO	None	CHEMBL213	Beta-1 adrenergic receptor	Homo sapiens	SINGLE PROTEIN	CHEMBL1138480	1	Scientific Literature	J. Med. Chem.	2009	CHEMBL3308072
CHEMBL568060		0	389.27	0	4.50	10h	CC(C)(Cc1cc(F)cc(F)c1)NCC(O)c1cc(Cl)c(N)c(Cl)c1	EC50	'='	645.0	nM	6.19			UO_0000065					False	CHEMBL1044763	Agonist activity at human adrenergic beta 1 expressed in CHO-K1 cells assessed as intracellular cAMP accumulation	F	BAO_0000219	cell-based format	Homo sapiens	None	None	CHO-K1	None	CHEMBL213	Beta-1 adrenergic receptor	Homo sapiens	SINGLE PROTEIN	CHEMBL1154673	1	Scientific Literature	Bioorg. Med. Chem. Lett.	2009	CHEMBL3307512
CHEMBL165012		0	207.23	0	1.00	table II	O=[N+]([O-])c1ccc(N2CCNCC2)cc1	IC50	'='	13000.0	nM	4.89			UO_0000065	23.58	0.44	3.89	8.37	False	CHEMBL654268	Binding affinity for Beta-1 adrenergic receptor by displacing [3H]dihydroalprenolol, in partially purified membrane fractions from canine ventricular muscle in the presence of 1 uM zinterol	B	BAO_0000249	cell membrane format	Canis lupus familiaris	None	None	None	None	CHEMBL213	Beta-1 adrenergic receptor	Homo sapiens	SINGLE PROTEIN	CHEMBL1125380	1	Scientific Literature	J. Med. Chem.	1992	None
CHEMBL434200	TERTATOLOL	4	295.45	0	2.85	15	CC(C)(C)NCC(O)COc1cccc2c1SCCC2	Selectivity						Active						False	CHEMBL651264	Selectivity for beta-1 receptor	B	BAO_0000357	single protein format	None	None	None	None	None	CHEMBL213	Beta-1 adrenergic receptor	Homo sapiens	SINGLE PROTEIN	CHEMBL1123997	1	Scientific Literature	J. Med. Chem.	1988	None
CHEMBL154419		0	362.86	0	3.09	7a	C[C@H](CNc1ccc(CC(=O)O)cc1)NC[C@H](O)c1cccc(Cl)c1	Emax	'='	24.0	%				UO_0000187					False	CHEMBL887289	Agonist activity at human beta-1 adrenergic receptor expressed in CHO cells assessed as cAMP accumulation relative to R-(-)-isoproterenol	F	BAO_0000219	cell-based format	Homo sapiens	None	None	CHO	None	CHEMBL213	Beta-1 adrenergic receptor	Homo sapiens	SINGLE PROTEIN	CHEMBL1140647	1	Scientific Literature	Bioorg. Med. Chem. Lett.	2007	CHEMBL3308072
CHEMBL245873		0	430.96	0	4.89	48	C[C@H](CNc1cccc(-c2sccc2C(=O)O)c1)NC[C@H](O)c1cccc(Cl)c1	EC50	'='	1258.93	nM	5.90			UO_0000065					False	CHEMBL887286	Agonist activity at human beta-1 adrenergic receptor expressed in CHO cells assessed as cAMP accumulation	F	BAO_0000219	cell-based format	Homo sapiens	None	None	CHO	None	CHEMBL213	Beta-1 adrenergic receptor	Homo sapiens	SINGLE PROTEIN	CHEMBL1140647	1	Scientific Literature	Bioorg. Med. Chem. Lett.	2007	CHEMBL3308072
CHEMBL393469		0	415.88	0	3.82	38	C[C@H](CNc1cccc(-c2nc(C(=O)O)co2)c1)NC[C@H](O)c1cccc(Cl)c1	EC50	'='	158.49	nM	6.80			UO_0000065					False	CHEMBL887286	Agonist activity at human beta-1 adrenergic receptor expressed in CHO cells assessed as cAMP accumulation	F	BAO_0000219	cell-based format	Homo sapiens	None	None	CHO	None	CHEMBL213	Beta-1 adrenergic receptor	Homo sapiens	SINGLE PROTEIN	CHEMBL1140647	1	Scientific Literature	Bioorg. Med. Chem. Lett.	2007	CHEMBL3308072
CHEMBL247519		0	415.88	0	3.82	43	C[C@H](CNc1ccc(-c2ocnc2C(=O)O)cc1)NC[C@H](O)c1cccc(Cl)c1	Emax	'='	24.0	%				UO_0000187					False	CHEMBL887289	Agonist activity at human beta-1 adrenergic receptor expressed in CHO cells assessed as cAMP accumulation relative to R-(-)-isoproterenol	F	BAO_0000219	cell-based format	Homo sapiens	None	None	CHO	None	CHEMBL213	Beta-1 adrenergic receptor	Homo sapiens	SINGLE PROTEIN	CHEMBL1140647	1	Scientific Literature	Bioorg. Med. Chem. Lett.	2007	CHEMBL3308072
CHEMBL399329		0	500.62	1	3.26	15f	COc1ccc([C@@H](Cc2ccccc2)NC[C@@H](O)Cc2ccc(O)c(NS(C)(=O)=O)c2)cc1OC	Ki	'='	2600.0	nM	5.58			UO_0000065	11.16	0.22	2.33	4.77	False	CHEMBL888304	Displacement of [125I]iodocyanopindolol from human cloned adrenergic beta-1 receptor expressed in CHO cells	B	BAO_0000219	cell-based format	Homo sapiens	None	None	CHO	None	CHEMBL213	Beta-1 adrenergic receptor	Homo sapiens	SINGLE PROTEIN	CHEMBL1140016	1	Scientific Literature	Bioorg. Med. Chem. Lett.	2007	CHEMBL3308072
CHEMBL447786		0	549.09	1	4.30	16e	COc1ccc([C@H](CCc2ccccc2Cl)NC[C@H](O)Cc2ccc(O)c(NS(C)(=O)=O)c2)cc1OC	Ki	'='	270.0	nM	6.57			UO_0000065	11.96	0.24	2.27	5.61	False	CHEMBL888304	Displacement of [125I]iodocyanopindolol from human cloned adrenergic beta-1 receptor expressed in CHO cells	B	BAO_0000219	cell-based format	Homo sapiens	None	None	CHO	None	CHEMBL213	Beta-1 adrenergic receptor	Homo sapiens	SINGLE PROTEIN	CHEMBL1140016	1	Scientific Literature	Bioorg. Med. Chem. Lett.	2007	CHEMBL3308072
CHEMBL298612		0	311.38	0	1.57	(S)-5	Cn1cc(C(=O)C(=O)N[C@@H]2CN3CCC2CC3)c2ccccc21	Ki	'<'	100000.0	nM				UO_0000065					False	CHEMBL651266	Binding affinity against Beta-1 adrenergic receptor	B	BAO_0000357	single protein format	None	None	None	None	None	CHEMBL213	Beta-1 adrenergic receptor	Homo sapiens	SINGLE PROTEIN	CHEMBL1128795	1	Scientific Literature	Bioorg. Med. Chem. Lett.	1995	None
CHEMBL188315		0	513.69	2	5.07	48	CC(C)Oc1cccc2c(C[C@@H](C)NC[C@H](O)c3cccc(NS(=O)(=O)c4cccs4)c3)c[nH]c12	Activity	'='	30.0	%				UO_0000187					False	CHEMBL837440	Agonistic activity at Beta-1 adrenergic receptor at 1000 nM concentration	F	BAO_0000019	assay format	Homo sapiens	None	None	None	None	CHEMBL213	Beta-1 adrenergic receptor	Homo sapiens	SINGLE PROTEIN	CHEMBL1138712	1	Scientific Literature	Bioorg. Med. Chem. Lett.	2004	None
CHEMBL251392		0	341.44	0	2.91	16a	O[C@@H](CNCCOc1ccc(-c2cscn2)cc1)c1cccnc1	Intrinsic activity	'='	2.0	%				UO_0000187					False	CHEMBL924391	Intrinsic activity at human adrenergic beta-1 receptor expressed in CHO cells assessed as cAMP production at 30 uM relative to isoproterenol	B	BAO_0000219	cell-based format	Homo sapiens	None	None	CHO	None	CHEMBL213	Beta-1 adrenergic receptor	Homo sapiens	SINGLE PROTEIN	CHEMBL1139766	1	Scientific Literature	Bioorg. Med. Chem. Lett.	2007	CHEMBL3308072
CHEMBL1221587		0	330.41	0	2.16	16	O=c1[nH]c2c(O)ccc([C@@H](O)CNCCc3ccccc3)c2s1	Ki	'='	3.8	nM	8.42			UO_0000065	25.48	0.50	6.26	9.87	False	CHEMBL1227593	Displacement of [3H]CGP12177 from human beta-1 adrenoceptor	B	BAO_0000357	single protein format	Homo sapiens	None	None	None	None	CHEMBL213	Beta-1 adrenergic receptor	Homo sapiens	SINGLE PROTEIN	CHEMBL1221245	1	Scientific Literature	Bioorg. Med. Chem. Lett.	2010	None
CHEMBL1221635		0	356.45	0	3.00	21	O=c1[nH]c2c(O)ccc([C@@H](O)CN[C@H]3CCCc4ccccc43)c2s1	Ki	'='	58.2	nM	7.24			UO_0000065	20.30	0.40	4.24	8.48	False	CHEMBL1227593	Displacement of [3H]CGP12177 from human beta-1 adrenoceptor	B	BAO_0000357	single protein format	Homo sapiens	None	None	None	None	CHEMBL213	Beta-1 adrenergic receptor	Homo sapiens	SINGLE PROTEIN	CHEMBL1221245	1	Scientific Literature	Bioorg. Med. Chem. Lett.	2010	None
CHEMBL1221681		0	400.50	0	3.06	27	O=c1[nH]c2c(O)ccc([C@@H](O)CN[C@H]3CCC[C@@H]3OCc3ccccc3)c2s1	Ki	'='	107.0	nM	6.97			UO_0000065	17.40	0.34	3.91	7.37	False	CHEMBL1227593	Displacement of [3H]CGP12177 from human beta-1 adrenoceptor	B	BAO_0000357	single protein format	Homo sapiens	None	None	None	None	CHEMBL213	Beta-1 adrenergic receptor	Homo sapiens	SINGLE PROTEIN	CHEMBL1221245	1	Scientific Literature	Bioorg. Med. Chem. Lett.	2010	None
CHEMBL1221801		0	390.55	0	4.06	35	O=c1[nH]c2c(O)ccc([C@@H](O)CNC3CCCCC3C3CCCCC3)c2s1	Ki	'='	662.0	nM	6.18			UO_0000065	15.82	0.31	2.12	7.24	False	CHEMBL1227593	Displacement of [3H]CGP12177 from human beta-1 adrenoceptor	B	BAO_0000357	single protein format	Homo sapiens	None	None	None	None	CHEMBL213	Beta-1 adrenergic receptor	Homo sapiens	SINGLE PROTEIN	CHEMBL1221245	1	Scientific Literature	Bioorg. Med. Chem. Lett.	2010	None
CHEMBL1221861		0	396.92	0	3.36	40	O=c1[nH]c2c(O)ccc([C@@H](O)CNCCSc3ccc(Cl)cc3)c2s1	Ki	'='	1.7	nM	8.77			UO_0000065	22.09	0.48	5.41	10.27	False	CHEMBL1227593	Displacement of [3H]CGP12177 from human beta-1 adrenoceptor	B	BAO_0000357	single protein format	Homo sapiens	None	None	None	None	CHEMBL213	Beta-1 adrenergic receptor	Homo sapiens	SINGLE PROTEIN	CHEMBL1221245	1	Scientific Literature	Bioorg. Med. Chem. Lett.	2010	None
CHEMBL422876		0	516.06	1	3.77	47	C[C@H](CNc1ccc(CCS(=O)(=O)NC(=O)c2ccccc2)cc1)NC[C@H](O)c1cccc(Cl)c1	Emax	'='	27.0	%				UO_0000187					False	CHEMBL654936	concentration-response expressed as a percent of the maximal response to R-(-) isoproterenol (ISO).Emax is the fitted maximal value of the concentration	F	BAO_0000019	assay format	None	None	None	None	None	CHEMBL213	Beta-1 adrenergic receptor	Homo sapiens	SINGLE PROTEIN	CHEMBL1135599	1	Scientific Literature	J. Med. Chem.	2002	None
CHEMBL312546		0	577.75	1	4.59	6a	CCCCCCn1c(C)cn(-c2ccc(S(=O)(=O)Nc3ccc(CCNC[C@H](O)c4cccnc4)cc3)cc2)c1=O	IC50	'='	2000.0	nM	5.70			UO_0000065	9.86	0.19	1.11	4.82	False	CHEMBL654207	Binding affinity towards Beta-1 adrenergic receptor in CHO cells expressing the cloned human receptor using 125I]iodocyanopindolol	B	BAO_0000219	cell-based format	None	None	None	CHO	None	CHEMBL213	Beta-1 adrenergic receptor	Homo sapiens	SINGLE PROTEIN	CHEMBL1132063	1	Scientific Literature	Bioorg. Med. Chem. Lett.	1999	CHEMBL3308072
CHEMBL153558		0	376.88	0	3.48	35	C[C@H](CNc1ccc(CCC(=O)O)cc1)NC[C@H](O)c1cccc(Cl)c1	EC50	'='	251.19	nM	6.60			UO_0000065					True	CHEMBL654941	Ability to cause cAMP accumulation in CHO cells expressing human beta-1 AR expressed as the negative logarithm of the molar drug concentration	F	BAO_0000219	cell-based format	None	None	None	CHO	None	CHEMBL213	Beta-1 adrenergic receptor	Homo sapiens	SINGLE PROTEIN	CHEMBL1135599	1	Scientific Literature	J. Med. Chem.	2002	CHEMBL3308072
CHEMBL198949		0	429.92	0	4.18	A1B1	CC(=O)Nc1cc(Cl)ccc1/C=C/C(=O)N1CCN(Cc2ccc(F)cc2)C[C@H]1C	IC50	'>'	1000.0	nM				UO_0000065					False	CHEMBL869393	Inhibition of human adrenergic beta-1 receptor	B	BAO_0000357	single protein format	Homo sapiens	None	None	None	None	CHEMBL213	Beta-1 adrenergic receptor	Homo sapiens	SINGLE PROTEIN	CHEMBL1141202	1	Scientific Literature	Bioorg. Med. Chem. Lett.	2005	None
CHEMBL1094208	1-(2,3-DICHLOROPHENYL)-2,2,2-TRIFLUORO-1-(1-(4-FLUOROPHENYL)-1H-INDAZOL-5-YL)ETHANOL (ENANTIOMERIC MIX)	0	455.24	1	6.27	28, (+)-Enantiomer	OC(c1ccc2c(cnn2-c2ccc(F)cc2)c1)(c1cccc(Cl)c1Cl)C(F)(F)F	Inhibition	'<'	50.0	%				UO_0000187					False	CHEMBL1117352	Inhibition of adrenergic beta-1 receptor at 1 uM	B	BAO_0000357	single protein format	None	None	None	None	None	CHEMBL213	Beta-1 adrenergic receptor	Homo sapiens	SINGLE PROTEIN	CHEMBL1157802	1	Scientific Literature	Bioorg. Med. Chem. Lett.	2010	None
CHEMBL1160714	PRENALTEROL	0	225.29	0	1.13	1	CC(C)NC[C@H](O)COc1ccc(O)cc1	Inotropic effect	'='	34.0										False	CHEMBL651256	Positive inotropic effects by direct or indirect beta-1 adrenergic receptor activation.	B	BAO_0000357	single protein format	None	None	None	None	None	CHEMBL213	Beta-1 adrenergic receptor	Homo sapiens	SINGLE PROTEIN	CHEMBL1123575	1	Scientific Literature	J. Med. Chem.	1987	None
CHEMBL75604		0	628.79	3	6.70	9	CCCCCCNC(=O)Nc1ccc(S(=O)(=O)Nc2ccc(-c3ccc(CC4NCCc5cc(O)c(O)cc54)cc3)cc2)cc1	IC50	'='	3000.0	nM	5.52			UO_0000065					False	CHEMBL646903	Compound was evaluated for its inhibitory activity against CHO cells expressing the cloned human beta-1 adrenergic receptor (AR) in the presence of [125I]iodocyanopindolol	F	BAO_0000219	cell-based format	None	None	None	CHO	None	CHEMBL213	Beta-1 adrenergic receptor	Homo sapiens	SINGLE PROTEIN	CHEMBL1132774	1	Scientific Literature	Bioorg. Med. Chem. Lett.	2000	CHEMBL3308072
CHEMBL72168		0	382.91	0	3.46	3b	C[C@H](Cc1ncc(CCCC(=O)O)s1)NCC(O)c1cccc(Cl)c1	Ki	'='	6400.0	nM	5.19			UO_0000065	13.56	0.28	1.73	6.30	False	CHEMBL651836	Compound was tested for its binding affinity against Beta-1 adrenergic receptor in CHO cell membrane using [125I]iodocyanopindolol as the radioligand.	B	BAO_0000219	cell-based format	None	None	None	CHO	None	CHEMBL213	Beta-1 adrenergic receptor	Homo sapiens	SINGLE PROTEIN	CHEMBL1129171	1	Scientific Literature	Bioorg. Med. Chem. Lett.	1996	CHEMBL3308072
CHEMBL271576		0	395.89	0	4.57	9	O=C(O)c1ccc(-c2ccc(CCNC[C@H](O)c3cccc(Cl)c3)cc2)cc1	EC50	'='	280.0	nM	6.55			UO_0000065					True	CHEMBL974620	Agonist activity at human cloned beta-1 adrenergic receptor expressed in CHO cells assessed as cAMP accumulation	F	BAO_0000219	cell-based format	Homo sapiens	None	None	CHO	None	CHEMBL213	Beta-1 adrenergic receptor	Homo sapiens	SINGLE PROTEIN	CHEMBL1155947	1	Scientific Literature	J. Med. Chem.	2008	CHEMBL3308072
CHEMBL467502		0	519.05	1	4.34	14d	O=C(Cc1nccn1Cc1ccc(Cl)cc1)Nc1ccc(CCNC[C@H](O)COc2ccccc2)cc1	EC50	'='	270.0	nM	6.57			UO_0000065					False	CHEMBL972490	Agonist activity at human beta-1 adrenergic receptor expressed in CHO cells assessed as cAMP accumulation	F	BAO_0000219	cell-based format	Homo sapiens	None	None	CHO	None	CHEMBL213	Beta-1 adrenergic receptor	Homo sapiens	SINGLE PROTEIN	CHEMBL1138625	1	Scientific Literature	Bioorg. Med. Chem.	2009	CHEMBL3308072
CHEMBL466088		0	498.63	0	4.07	27a, diastereomer I	CC(Cc1ccc(NC(=O)Cc2nccn2Cc2ccccc2)cc1)NC[C@H](O)COc1ccccc1	EC50	'='	62.0	nM	7.21			UO_0000065					False	CHEMBL972490	Agonist activity at human beta-1 adrenergic receptor expressed in CHO cells assessed as cAMP accumulation	F	BAO_0000219	cell-based format	Homo sapiens	None	None	CHO	None	CHEMBL213	Beta-1 adrenergic receptor	Homo sapiens	SINGLE PROTEIN	CHEMBL1138625	1	Scientific Literature	Bioorg. Med. Chem.	2009	CHEMBL3308072
CHEMBL467116		0	498.63	0	3.71	21b	CN(C(=O)Cc1nccn1Cc1ccccc1)c1ccc(CCNC[C@H](O)COc2ccccc2)cc1	EC50	'='	280.0	nM	6.55			UO_0000065					False	CHEMBL972490	Agonist activity at human beta-1 adrenergic receptor expressed in CHO cells assessed as cAMP accumulation	F	BAO_0000219	cell-based format	Homo sapiens	None	None	CHO	None	CHEMBL213	Beta-1 adrenergic receptor	Homo sapiens	SINGLE PROTEIN	CHEMBL1138625	1	Scientific Literature	Bioorg. Med. Chem.	2009	CHEMBL3308072
CHEMBL467083		0	484.60	0	3.68	21a	O=C(Cc1nccn1Cc1ccccc1)Nc1ccc(CCNC[C@H](O)COc2ccccc2)cc1	Intrinsic activity	'='	0.77										False	CHEMBL972491	Intrinsic activity at human beta-1 adrenergic receptor expressed in CHO cells assessed as cAMP accumulation	F	BAO_0000219	cell-based format	Homo sapiens	None	None	CHO	None	CHEMBL213	Beta-1 adrenergic receptor	Homo sapiens	SINGLE PROTEIN	CHEMBL1138625	1	Scientific Literature	Bioorg. Med. Chem.	2009	CHEMBL3308072
CHEMBL467502		0	519.05	1	4.34	14d	O=C(Cc1nccn1Cc1ccc(Cl)cc1)Nc1ccc(CCNC[C@H](O)COc2ccccc2)cc1	Intrinsic activity	'='	0.53										False	CHEMBL972491	Intrinsic activity at human beta-1 adrenergic receptor expressed in CHO cells assessed as cAMP accumulation	F	BAO_0000219	cell-based format	Homo sapiens	None	None	CHO	None	CHEMBL213	Beta-1 adrenergic receptor	Homo sapiens	SINGLE PROTEIN	CHEMBL1138625	1	Scientific Literature	Bioorg. Med. Chem.	2009	CHEMBL3308072
CHEMBL163579		0	592.77	1	4.46	7b	CCCCCCCCn1cnn(-c2ccc(S(=O)(=O)Nc3ccc(CCNC[C@H](O)c4cccnc4)cc3)cc2)c1=O	IC50	'='	850.0	nM	6.07			UO_0000065	10.24	0.20	1.61	4.63	False	CHEMBL654207	Binding affinity towards Beta-1 adrenergic receptor in CHO cells expressing the cloned human receptor using 125I]iodocyanopindolol	B	BAO_0000219	cell-based format	None	None	None	CHO	None	CHEMBL213	Beta-1 adrenergic receptor	Homo sapiens	SINGLE PROTEIN	CHEMBL1132063	1	Scientific Literature	Bioorg. Med. Chem. Lett.	1999	CHEMBL3308072
CHEMBL75753	XAMOTEROL	4	339.39	0	-0.24	8	O=C(NCCNCC(O)COc1ccc(O)cc1)N1CCOCC1	Inotropic effect	'='	42.0										False	CHEMBL651256	Positive inotropic effects by direct or indirect beta-1 adrenergic receptor activation.	B	BAO_0000357	single protein format	None	None	None	None	None	CHEMBL213	Beta-1 adrenergic receptor	Homo sapiens	SINGLE PROTEIN	CHEMBL1123575	1	Scientific Literature	J. Med. Chem.	1987	None
CHEMBL317809		0	622.67	1	3.56	33	O=C(NCc1cc(F)ccc1F)Nc1ccc(S(=O)(=O)N2CCC(CNC[C@H](O)COc3ccc(O)c(F)c3)CC2)cc1	EC50	'='	525.0	nM	6.28			UO_0000065					False	CHEMBL651575	In vitro agonist activity measured by increase in cAMP levels in chinese hamster ovary cells (CHO) cells expressing human Beta-1 adrenergic receptor	F	BAO_0000219	cell-based format	None	None	None	CHO	None	CHEMBL213	Beta-1 adrenergic receptor	Homo sapiens	SINGLE PROTEIN	CHEMBL1134913	1	Scientific Literature	Bioorg. Med. Chem. Lett.	2002	CHEMBL3308072
CHEMBL299175	TRETOQUINOL	0	345.40	0	2.55	TMQ	COc1cc(CC2NCCc3cc(O)c(O)cc32)cc(OC)c1OC	Ki	'='	323.59	nM	6.49			UO_0000065	18.79	0.35	3.94	8.09	False	CHEMBL647364	Binding Affinity against human Beta-1 adrenergic receptor expressed in Chinese hamster ovary(CHO) cells was measured by using [125I]ICYP radioligand	B	BAO_0000219	cell-based format	None	None	None	None	None	CHEMBL213	Beta-1 adrenergic receptor	Homo sapiens	SINGLE PROTEIN	CHEMBL1132639	1	Scientific Literature	J. Med. Chem.	1999	None
CHEMBL434284		0	567.71	1	3.42	1h	COCCCCN1CCN(c2ccc(S(=O)(=O)Nc3ccc(CCNC[C@H](O)c4cccnc4)cc3)cc2)C1=O	IC50	'='	50000.0	nM	4.30			UO_0000065	7.58	0.15	0.88	3.47	False	CHEMBL654208	Binding affinity towards human Beta-1 adrenergic receptor expressed in CHO cells, using 125I]iodocyanopindolol	B	BAO_0000219	cell-based format	None	None	None	CHO	None	CHEMBL213	Beta-1 adrenergic receptor	Homo sapiens	SINGLE PROTEIN	CHEMBL1132064	1	Scientific Literature	Bioorg. Med. Chem. Lett.	1999	CHEMBL3308072
CHEMBL38538		0	399.90	0	2.82	7	C[C@H](Cc1ccc(OCS(=O)(=O)O)cc1)NC[C@H](O)c1cccc(Cl)c1	Ki	'='	7600.0	nM	5.12			UO_0000065	12.80	0.27	2.30	5.34	False	CHEMBL651835	Ability to bind to human Beta-1 adrenergic receptor using membranes of stably transfected CHO cells	B	BAO_0000219	cell-based format	Homo sapiens	None	None	CHO	None	CHEMBL213	Beta-1 adrenergic receptor	Homo sapiens	SINGLE PROTEIN	CHEMBL1151506	1	Scientific Literature	Bioorg. Med. Chem. Lett.	1997	CHEMBL3308072
CHEMBL2205814		0	339.44	0	2.01	32	COc1ccc(CCN2C3C4C5CC6C7C5C3C7C2(O)C64)cc1OC	Inhibition	'<'	50.0	%				UO_0000187					False	CHEMBL2215109	Binding affinity to beta1 adrenergic receptor at 10 uM	B	BAO_0000357	single protein format	None	None	None	None	None	CHEMBL213	Beta-1 adrenergic receptor	Homo sapiens	SINGLE PROTEIN	CHEMBL2203059	1	Scientific Literature	Bioorg. Med. Chem. Lett.	2012	None
CHEMBL22317	L-766892	0	591.78	1	4.96	1o	O=C1N(CCCC2CCCC2)CCN1c1ccc(S(=O)(=O)Nc2ccc(CCNC[C@H](O)c3cccnc3)cc2)cc1	IC50	'='	2400.0	nM	5.62			UO_0000065	9.50	0.18	0.66	4.89	False	CHEMBL654208	Binding affinity towards human Beta-1 adrenergic receptor expressed in CHO cells, using 125I]iodocyanopindolol	B	BAO_0000219	cell-based format	None	None	None	CHO	None	CHEMBL213	Beta-1 adrenergic receptor	Homo sapiens	SINGLE PROTEIN	CHEMBL1132064	1	Scientific Literature	Bioorg. Med. Chem. Lett.	1999	CHEMBL3308072
CHEMBL422876		0	516.06	1	3.77	47	C[C@H](CNc1ccc(CCS(=O)(=O)NC(=O)c2ccccc2)cc1)NC[C@H](O)c1cccc(Cl)c1	EC50	'='	794.33	nM	6.10			UO_0000065					False	CHEMBL654937	Concentration that causes 50% inhibition of human beta 1 adrenergic receptor (AR), expressed in CHO cells.	F	BAO_0000219	cell-based format	None	None	None	CHO	None	CHEMBL213	Beta-1 adrenergic receptor	Homo sapiens	SINGLE PROTEIN	CHEMBL1135599	1	Scientific Literature	J. Med. Chem.	2002	CHEMBL3308072
CHEMBL308295		0	470.65	1	5.03	6	CCCN(CCCCCCN1CCC[C@@H]1Cc1ccc(O)c(O)c1)CCc1ccc(O)c(O)c1	Log Ki						Not Active						False	CHEMBL857769	Compound was tested for its binding affinity against Beta-1 adrenergic receptor; IA is Inactive	B	BAO_0000357	single protein format	None	None	None	None	None	CHEMBL213	Beta-1 adrenergic receptor	Homo sapiens	SINGLE PROTEIN	CHEMBL1159170	1	Scientific Literature	Bioorg. Med. Chem. Lett.	1995	None
CHEMBL1203988		0	464.08	0	3.88	18a	Cl.O[C@@H](CNCCc1ccc(NC(=S)NC2CCCCC2)cc1)COc1ccccc1	EC50	'='	50.0	nM	7.30			UO_0000065					False	CHEMBL1051557	Agonist activity at human cloned adrenergic beta-1 receptor expressed in CHO cells assessed as [125I]cAMP accumulation after 2 days by radioimmunoassay relative to isoproterenol	F	BAO_0000219	cell-based format	Homo sapiens	None	None	CHO	None	CHEMBL213	Beta-1 adrenergic receptor	Homo sapiens	SINGLE PROTEIN	CHEMBL1152419	1	Scientific Literature	Bioorg. Med. Chem.	2009	CHEMBL3308072
CHEMBL1203992		0	442.94	0	3.87	12b	Cl.O=C(Nc1ccc(CCNC[C@H](O)COc2ccccc2)cc1)Oc1ccccc1	EC50	'>'	100000.0	nM				UO_0000065					False	CHEMBL1051556	Agonist activity at human cloned adrenergic beta-1 receptor expressed in CHO cells assessed as [125I]cAMP accumulation after 2 days by radioimmunoassay	F	BAO_0000219	cell-based format	Homo sapiens	None	None	CHO	None	CHEMBL213	Beta-1 adrenergic receptor	Homo sapiens	SINGLE PROTEIN	CHEMBL1152419	1	Scientific Literature	Bioorg. Med. Chem.	2009	CHEMBL3308072
CHEMBL1203990		0	503.02	0	3.98	18i	Cl.O=[N+]([O-])c1ccc(NC(=S)Nc2ccc(CCNC[C@H](O)COc3ccccc3)cc2)cc1	EC50	'>'	100000.0	nM				UO_0000065					False	CHEMBL1051556	Agonist activity at human cloned adrenergic beta-1 receptor expressed in CHO cells assessed as [125I]cAMP accumulation after 2 days by radioimmunoassay	F	BAO_0000219	cell-based format	Homo sapiens	None	None	CHO	None	CHEMBL213	Beta-1 adrenergic receptor	Homo sapiens	SINGLE PROTEIN	CHEMBL1152419	1	Scientific Literature	Bioorg. Med. Chem.	2009	CHEMBL3308072
CHEMBL1204001		0	476.02	0	4.21	18m	Cl.O[C@@H](CNCCc1ccc(NC(=S)Nc2ccc(F)cc2)cc1)COc1ccccc1	EC50	'>'	100000.0	nM				UO_0000065					False	CHEMBL1051556	Agonist activity at human cloned adrenergic beta-1 receptor expressed in CHO cells assessed as [125I]cAMP accumulation after 2 days by radioimmunoassay	F	BAO_0000219	cell-based format	Homo sapiens	None	None	CHO	None	CHEMBL213	Beta-1 adrenergic receptor	Homo sapiens	SINGLE PROTEIN	CHEMBL1152419	1	Scientific Literature	Bioorg. Med. Chem.	2009	CHEMBL3308072
CHEMBL1204006		0	472.05	0	3.75	18b	Cl.O[C@@H](CNCCc1ccc(NC(=S)NCc2ccccc2)cc1)COc1ccccc1	EC50	'='	40.0	nM	7.40			UO_0000065					False	CHEMBL1051557	Agonist activity at human cloned adrenergic beta-1 receptor expressed in CHO cells assessed as [125I]cAMP accumulation after 2 days by radioimmunoassay relative to isoproterenol	F	BAO_0000219	cell-based format	Homo sapiens	None	None	CHO	None	CHEMBL213	Beta-1 adrenergic receptor	Homo sapiens	SINGLE PROTEIN	CHEMBL1152419	1	Scientific Literature	Bioorg. Med. Chem.	2009	CHEMBL3308072
CHEMBL1203988		0	464.08	0	3.88	18a	Cl.O[C@@H](CNCCc1ccc(NC(=S)NC2CCCCC2)cc1)COc1ccccc1	EC50	'>'	100000.0	nM				UO_0000065					False	CHEMBL1051556	Agonist activity at human cloned adrenergic beta-1 receptor expressed in CHO cells assessed as [125I]cAMP accumulation after 2 days by radioimmunoassay	F	BAO_0000219	cell-based format	Homo sapiens	None	None	CHO	None	CHEMBL213	Beta-1 adrenergic receptor	Homo sapiens	SINGLE PROTEIN	CHEMBL1152419	1	Scientific Literature	Bioorg. Med. Chem.	2009	CHEMBL3308072
CHEMBL1203998		0	536.92	1	4.83	18n	Cl.O[C@@H](CNCCc1ccc(NC(=S)Nc2ccc(Br)cc2)cc1)COc1ccccc1	EC50	'>'	100000.0	nM				UO_0000065					False	CHEMBL1051556	Agonist activity at human cloned adrenergic beta-1 receptor expressed in CHO cells assessed as [125I]cAMP accumulation after 2 days by radioimmunoassay	F	BAO_0000219	cell-based format	Homo sapiens	None	None	CHO	None	CHEMBL213	Beta-1 adrenergic receptor	Homo sapiens	SINGLE PROTEIN	CHEMBL1152419	1	Scientific Literature	Bioorg. Med. Chem.	2009	CHEMBL3308072
CHEMBL308126		0	568.70	2	4.87	12	CCCCCCNC(=O)Nc1ccc(S(=O)(=O)Nc2ccc(OCC3NCCc4cc(O)c(O)cc43)cc2)cc1	IC50	'='	1000.0	nM	6.00			UO_0000065	10.55	0.20	1.13	4.03	False	CHEMBL649970	Compound was evaluated for its inhibitory activity against CHO cells expressing the cloned human Beta-1 adrenergic receptor in the presence of [125I]iodocyanopindolol	B	BAO_0000219	cell-based format	None	None	None	CHO	None	CHEMBL213	Beta-1 adrenergic receptor	Homo sapiens	SINGLE PROTEIN	CHEMBL1132774	1	Scientific Literature	Bioorg. Med. Chem. Lett.	2000	CHEMBL3308072
CHEMBL56594		0	415.56	0	4.48	6b	CCCCCCN(C)C(=O)N1CCc2cc(S(=O)(=O)Nc3ccccc3)ccc21	IC50	'='	10000.0	nM	5.00			UO_0000065	12.03	0.24	0.52	7.17	False	CHEMBL883288	In vitro binding affinity towards cloned human beta-1 adrenergic receptor using [125I]iodocyanopindolol as radioligand to stimulate increase in cAMP in CHO cells	B	BAO_0000219	cell-based format	None	None	None	CHO	None	CHEMBL213	Beta-1 adrenergic receptor	Homo sapiens	SINGLE PROTEIN	CHEMBL1131776	1	Scientific Literature	Bioorg. Med. Chem. Lett.	1999	CHEMBL3308072
CHEMBL39577		0	534.68	2	5.14	5b	CCCCCc1ncc(-c2ccc(S(=O)(=O)Nc3ccc(CCNC[C@H](O)c4cccnc4)cc3)cc2)o1	IC50	'='	200.0	nM	6.70			UO_0000065	12.53	0.24	1.56	5.71	False	CHEMBL652504	In vitro binding affinity at beta-1 adrenergic receptors in the presence of [125I]iodocyanopindolol.	B	BAO_0000357	single protein format	None	None	None	None	None	CHEMBL213	Beta-1 adrenergic receptor	Homo sapiens	SINGLE PROTEIN	CHEMBL1133227	1	Scientific Literature	Bioorg. Med. Chem. Lett.	2000	None
CHEMBL204827		0	424.93	0	4.75	40	Cc1ccc(C(=O)O)cc1-c1cccc(NCCNC[C@H](O)c2cccc(Cl)c2)c1	EC50	'='	794.33	nM	6.10			UO_0000065					False	CHEMBL862149	Activity at human beta-1 adrenergic receptor expressed in CHO cells by stimulation of cAMP production	F	BAO_0000219	cell-based format	Homo sapiens	None	None	CHO	None	CHEMBL213	Beta-1 adrenergic receptor	Homo sapiens	SINGLE PROTEIN	CHEMBL1147662	1	Scientific Literature	J. Med. Chem.	2006	CHEMBL3308072
CHEMBL208352		0	424.93	0	4.53	39	COC(=O)c1cccc(-c2cccc(NCCNC[C@H](O)c3cccc(Cl)c3)c2)c1	EC50	'='	1258.93	nM	5.90			UO_0000065					False	CHEMBL862149	Activity at human beta-1 adrenergic receptor expressed in CHO cells by stimulation of cAMP production	F	BAO_0000219	cell-based format	Homo sapiens	None	None	CHO	None	CHEMBL213	Beta-1 adrenergic receptor	Homo sapiens	SINGLE PROTEIN	CHEMBL1147662	1	Scientific Literature	J. Med. Chem.	2006	CHEMBL3308072
CHEMBL207943		0	411.89	0	3.84	44	O=C(O)c1ccncc1-c1cccc(NCCNC[C@H](O)c2cccc(Cl)c2)c1	EC50	'='	10000.0	nM	5.00			UO_0000065					False	CHEMBL862149	Activity at human beta-1 adrenergic receptor expressed in CHO cells by stimulation of cAMP production	F	BAO_0000219	cell-based format	Homo sapiens	None	None	CHO	None	CHEMBL213	Beta-1 adrenergic receptor	Homo sapiens	SINGLE PROTEIN	CHEMBL1147662	1	Scientific Literature	J. Med. Chem.	2006	CHEMBL3308072
CHEMBL424866		0	411.89	0	3.84	43	O=C(O)c1cccc(-c2cccc(NCCNC[C@H](O)c3cccc(Cl)c3)c2)n1	EC50	'='	5011.87	nM	5.30			UO_0000065					False	CHEMBL862149	Activity at human beta-1 adrenergic receptor expressed in CHO cells by stimulation of cAMP production	F	BAO_0000219	cell-based format	Homo sapiens	None	None	CHO	None	CHEMBL213	Beta-1 adrenergic receptor	Homo sapiens	SINGLE PROTEIN	CHEMBL1147662	1	Scientific Literature	J. Med. Chem.	2006	CHEMBL3308072
CHEMBL205389		0	411.89	0	3.84	42	O=C(O)c1cncc(-c2cccc(NCCNC[C@H](O)c3cccc(Cl)c3)c2)c1	EC50	'='	3162.28	nM	5.50			UO_0000065					False	CHEMBL862149	Activity at human beta-1 adrenergic receptor expressed in CHO cells by stimulation of cAMP production	F	BAO_0000219	cell-based format	Homo sapiens	None	None	CHO	None	CHEMBL213	Beta-1 adrenergic receptor	Homo sapiens	SINGLE PROTEIN	CHEMBL1147662	1	Scientific Literature	J. Med. Chem.	2006	CHEMBL3308072
CHEMBL208328		0	425.92	0	4.22	41	C[C@H](CNc1cccc(-c2ncccc2C(=O)O)c1)NC[C@H](O)c1cccc(Cl)c1	EC50	'='	794.33	nM	6.10			UO_0000065					False	CHEMBL862149	Activity at human beta-1 adrenergic receptor expressed in CHO cells by stimulation of cAMP production	F	BAO_0000219	cell-based format	Homo sapiens	None	None	CHO	None	CHEMBL213	Beta-1 adrenergic receptor	Homo sapiens	SINGLE PROTEIN	CHEMBL1147662	1	Scientific Literature	J. Med. Chem.	2006	CHEMBL3308072
CHEMBL288418		0	478.57	0	3.71	5a	Cc1ncc(-c2ccc(S(=O)(=O)Nc3ccc(CCNC[C@H](O)c4cccnc4)cc3)cc2)o1	IC50	'='	7000.0	nM	5.16			UO_0000065	10.77	0.21	1.44	4.39	False	CHEMBL652504	In vitro binding affinity at beta-1 adrenergic receptors in the presence of [125I]iodocyanopindolol.	B	BAO_0000357	single protein format	None	None	None	None	None	CHEMBL213	Beta-1 adrenergic receptor	Homo sapiens	SINGLE PROTEIN	CHEMBL1133227	1	Scientific Literature	Bioorg. Med. Chem. Lett.	2000	None
CHEMBL63760		0	608.65	2	5.01	7e	O=S(=O)(Nc1ccc(CCNC[C@H](O)c2cccnc2)cc1)c1ccc(-n2ncc(-c3ccc(C(F)(F)F)cc3)n2)cc1	IC50	'='	21000.0	nM	4.68			UO_0000065	7.69	0.15	-0.33	3.83	False	CHEMBL654206	Binding affinity for cloned human Beta-1 adrenergic receptor expressed in CHO cells, tested in the presence of I-iodocyanopindolol.	B	BAO_0000219	cell-based format	None	None	None	CHO	None	CHEMBL213	Beta-1 adrenergic receptor	Homo sapiens	SINGLE PROTEIN	CHEMBL1133315	1	Scientific Literature	Bioorg. Med. Chem. Lett.	2000	CHEMBL3308072
CHEMBL124929		0	636.87	2	7.17	5a	CCCCCCCCc1csc(N2CCc3ccc(N/C(=N/c4ccc(CCNC[C@H](O)c5cccnc5)cc4)NC#N)cc32)n1	IC50						Not Determined						False	CHEMBL654212	Binding affinity towards human Beta-1 adrenergic receptor; ND= not determined	B	BAO_0000357	single protein format	None	None	None	None	None	CHEMBL213	Beta-1 adrenergic receptor	Homo sapiens	SINGLE PROTEIN	CHEMBL1134823	1	Scientific Literature	Bioorg. Med. Chem. Lett.	2001	None
CHEMBL106512		0	633.86	2	4.28	29r	CCCCCCCCNC(=O)N1CCC(Nc2ccc(CCNC[C@H](O)COc3ccc(O)c(NS(C)(=O)=O)c3)cc2)CC1	EC50						Not Determined						False	CHEMBL654504	In vitro agonistic activity assessed by measurement of cAMP accumulation level in CHO cells expressing human beta1-AR receptor; Not determined	F	BAO_0000219	cell-based format	None	None	None	CHO	None	CHEMBL213	Beta-1 adrenergic receptor	Homo sapiens	SINGLE PROTEIN	CHEMBL1133871	1	Scientific Literature	Bioorg. Med. Chem. Lett.	2001	CHEMBL3308072
CHEMBL13132		0	591.69	1	4.51	15	O=C(Nc1ccc(S(=O)(=O)Nc2ccc(CCNC[C@H](O)COc3ccc(O)cc3)cc2)cc1)OCc1ccccc1	IC50	'='	190.0	nM	6.72			UO_0000065	11.36	0.22	2.21	4.60	False	CHEMBL649967	In vitro affinity at Beta-1 adrenergic receptor in the presence of [125I]iodocyanopindolol.	B	BAO_0000357	single protein format	None	None	None	None	None	CHEMBL213	Beta-1 adrenergic receptor	Homo sapiens	SINGLE PROTEIN	CHEMBL1131408	1	Scientific Literature	Bioorg. Med. Chem. Lett.	1998	None
CHEMBL545322		0	273.80	0	1.73	3	COCc1ccc(CC(O)CNC(C)C)cc1.Cl	KB	'='	5.83	uM kg-1		Non standard unit for type							False	CHEMBL658278	Antagonistic effect of compound against beta-1-adrenergic receptor given as effect on heart rate in cat	F	BAO_0000221	tissue-based format	Felis catus	CHEMBL3638187	Heart	None	None	CHEMBL213	Beta-1 adrenergic receptor	Homo sapiens	SINGLE PROTEIN	CHEMBL1121816	1	Scientific Literature	J. Med. Chem.	1981	None
CHEMBL125168		0	526.38	1	3.72	3b	N#CN/C(=N\c1cccc(I)c1)Nc1ccc(CCNC[C@H](O)c2cccnc2)cc1	IC50	'='	230.0	nM	6.64			UO_0000065	12.61	0.29	2.92	6.30	False	CHEMBL654211	Binding affinity for human Beta-1 adrenergic receptor using [125I]iodocyanopindolol as radioligand in CHO cells	B	BAO_0000219	cell-based format	None	None	None	CHO	None	CHEMBL213	Beta-1 adrenergic receptor	Homo sapiens	SINGLE PROTEIN	CHEMBL1134823	1	Scientific Literature	Bioorg. Med. Chem. Lett.	2001	CHEMBL3308072
CHEMBL521611		0	429.88	0	4.84	7c	O=C(O)c1cc(Oc2cccc(CCNC[C@H](O)c3cccc(Cl)c3)c2)ccc1F	EC50	'='	140.0	nM	6.85			UO_0000065					False	CHEMBL981734	Agonist activity at human cloned adrenergic beta-1 receptor expressed in CHO cells assessed as cAMP accumulation	F	BAO_0000219	cell-based format	Homo sapiens	None	None	CHO	None	CHEMBL213	Beta-1 adrenergic receptor	Homo sapiens	SINGLE PROTEIN	CHEMBL1144172	1	Scientific Literature	Bioorg. Med. Chem. Lett.	2008	CHEMBL3308072
CHEMBL289689		0	590.65	2	5.27	6f	O=S(=O)(Nc1ccc(CCNC[C@H](O)c2cccnc2)cc1)c1ccc(-c2coc(Cc3ccc(F)c(F)c3)n2)cc1	IC50	'='	2400.0	nM	5.62			UO_0000065	9.51	0.18	0.35	4.79	False	CHEMBL652504	In vitro binding affinity at beta-1 adrenergic receptors in the presence of [125I]iodocyanopindolol.	B	BAO_0000357	single protein format	None	None	None	None	None	CHEMBL213	Beta-1 adrenergic receptor	Homo sapiens	SINGLE PROTEIN	CHEMBL1133227	1	Scientific Literature	Bioorg. Med. Chem. Lett.	2000	None
CHEMBL75753	XAMOTEROL	4	339.39	0	-0.24	Xamoterol	O=C(NCCNCC(O)COc1ccc(O)cc1)N1CCOCC1	Activity	'='	47.6	%				UO_0000187					False	CHEMBL2351581	Partial agonist activity at human beta1 adrenoceptor expressed in CHOK1 cells assessed as induction of [3H]cAMP accumulation measured after 5 hrs relative to isoprenaline	F	BAO_0000219	cell-based format	Homo sapiens	None	None	CHO-K1	None	CHEMBL213	Beta-1 adrenergic receptor	Homo sapiens	SINGLE PROTEIN	CHEMBL2346523	1	Scientific Literature	J. Med. Chem.	2013	CHEMBL3307512
CHEMBL323258		0	538.73	1	4.52	29k	O=C(NCCCC1CCCC1)N1CCC(Nc2ccc(CCNC[C@H](O)COc3ccc(O)cc3)cc2)CC1	EC50	'='	187.0	nM	6.73			UO_0000065					False	CHEMBL654502	In vitro agonistic activity assessed by measurement of cAMP accumulation level in CHO cells expressing human beta1-AR receptor	F	BAO_0000219	cell-based format	None	None	None	CHO	None	CHEMBL213	Beta-1 adrenergic receptor	Homo sapiens	SINGLE PROTEIN	CHEMBL1133871	1	Scientific Literature	Bioorg. Med. Chem. Lett.	2001	CHEMBL3308072
CHEMBL13238		0	408.52	0	2.11	26	CC(C)S(=O)(=O)Nc1ccc(CCNC[C@H](O)COc2ccc(O)cc2)cc1	IC50	'='	100.0	nM	7.00			UO_0000065	17.14	0.34	4.89	6.49	False	CHEMBL649973	Tested for binding affinity against cloned human beta-1 adrenergic receptor from CHO cells using [125I]iodocyanopindolol as the radioligand	B	BAO_0000219	cell-based format	None	None	None	CHO	None	CHEMBL213	Beta-1 adrenergic receptor	Homo sapiens	SINGLE PROTEIN	CHEMBL1130810	1	Scientific Literature	Bioorg. Med. Chem. Lett.	1998	CHEMBL3308072
CHEMBL338115		0	214.27	0	2.54	4	COc1ccc2[nH]c3c(c2c1)CCN=C3C	Ki						Not Determined						False	CHEMBL649670	Binding affinity towards Beta-1A adrenergic receptor; ND=Not determined	B	BAO_0000357	single protein format	None	None	None	None	None	CHEMBL213	Beta-1 adrenergic receptor	Homo sapiens	SINGLE PROTEIN	CHEMBL1144986	1	Scientific Literature	Bioorg. Med. Chem. Lett.	2003	None
CHEMBL338976		0	592.69	2	5.82	2c	O=S(=O)(Nc1ccc(CCNC[C@H](O)c2cccnc2)cc1)c1ccc(-c2nc(-c3ccc(F)cc3F)cs2)cc1	IC50	'='	2500.0	nM	5.60			UO_0000065	9.45	0.19	-0.22	5.38	False	CHEMBL649965	Binding affinity was evaluated on chinese hamster ovary (CHO) cells expressing the cloned human beta-1 adrenergic receptor in the presence of [125I]- iodocyanopindolol.	B	BAO_0000219	cell-based format	None	None	None	CHO	None	CHEMBL213	Beta-1 adrenergic receptor	Homo sapiens	SINGLE PROTEIN	CHEMBL1133690	1	Scientific Literature	J. Med. Chem.	2000	CHEMBL3308072
CHEMBL1752	DYPHYLLINE	4	254.25	0	-2.21	DYPHYLLINE	Cn1c(=O)c2c(ncn2CC(O)CO)n(C)c1=O	IC50						Not Active (inhibition < 50% @ 10 uM and thus dose-reponse curve not measured)						False	CHEMBL1909091	DRUGMATRIX: Adrenergic beta1 radioligand binding (ligand: [125I] Cyanopindolol)	B	BAO_0000249	cell membrane format	None	None	None	CHO-K1	Membrane	CHEMBL213	Beta-1 adrenergic receptor	Homo sapiens	SINGLE PROTEIN	CHEMBL1909046	15	DrugMatrix			CHEMBL3307512
CHEMBL2220427	ERYTHROMYCIN PROPIONATE	4	790.00	2	2.75	ERYTHROMYCIN PROPIONATE	CCC(=O)O[C@H]1[C@H](O[C@@H]2[C@@H](C)[C@H](O[C@H]3C[C@@](C)(OC)[C@@H](O)[C@H](C)O3)[C@@H](C)C(=O)O[C@H](CC)[C@@](C)(O)[C@H](O)[C@@H](C)C(=O)[C@H](C)C[C@@]2(C)O)O[C@H](C)C[C@@H]1N(C)C	IC50						Not Active (inhibition < 50% @ 10 uM and thus dose-reponse curve not measured)						False	CHEMBL1909091	DRUGMATRIX: Adrenergic beta1 radioligand binding (ligand: [125I] Cyanopindolol)	B	BAO_0000249	cell membrane format	None	None	None	CHO-K1	Membrane	CHEMBL213	Beta-1 adrenergic receptor	Homo sapiens	SINGLE PROTEIN	CHEMBL1909046	15	DrugMatrix			CHEMBL3307512
CHEMBL295416	PIRINIXIC ACID	0	323.81	0	3.67	PIRINIXIC ACID	Cc1cccc(Nc2cc(Cl)nc(SCC(=O)O)n2)c1C	Ki						Not Active (inhibition < 50% @ 10 uM and thus dose-reponse curve not measured)						False	CHEMBL1909091	DRUGMATRIX: Adrenergic beta1 radioligand binding (ligand: [125I] Cyanopindolol)	B	BAO_0000249	cell membrane format	None	None	None	CHO-K1	Membrane	CHEMBL213	Beta-1 adrenergic receptor	Homo sapiens	SINGLE PROTEIN	CHEMBL1909046	15	DrugMatrix			CHEMBL3307512
CHEMBL334255	CETYLPYRIDINIUM BROMIDE	0	384.45	1	6.46	CETYLPYRIDINIUM BROMIDE	CCCCCCCCCCCCCCCC[n+]1ccccc1.[Br-]	Ki						Not Active (inhibition < 50% @ 10 uM and thus dose-reponse curve not measured)						False	CHEMBL1909091	DRUGMATRIX: Adrenergic beta1 radioligand binding (ligand: [125I] Cyanopindolol)	B	BAO_0000249	cell membrane format	None	None	None	CHO-K1	Membrane	CHEMBL213	Beta-1 adrenergic receptor	Homo sapiens	SINGLE PROTEIN	CHEMBL1909046	15	DrugMatrix			CHEMBL3307512
CHEMBL1754	DOXAPRAM	4	378.52	0	3.17	DOXAPRAM	CCN1CC(CCN2CCOCC2)C(c2ccccc2)(c2ccccc2)C1=O	Ki						Not Active (inhibition < 50% @ 10 uM and thus dose-reponse curve not measured)						False	CHEMBL1909091	DRUGMATRIX: Adrenergic beta1 radioligand binding (ligand: [125I] Cyanopindolol)	B	BAO_0000249	cell membrane format	None	None	None	CHO-K1	Membrane	CHEMBL213	Beta-1 adrenergic receptor	Homo sapiens	SINGLE PROTEIN	CHEMBL1909046	15	DrugMatrix			CHEMBL3307512
CHEMBL36715	PIRACETAM	4	142.16	0	-0.91	SID90341798	NC(=O)CN1CCCC1=O	Ki						Not Active (inhibition < 50% @ 10 uM and thus dose-reponse curve not measured)						False	CHEMBL1909091	DRUGMATRIX: Adrenergic beta1 radioligand binding (ligand: [125I] Cyanopindolol)	B	BAO_0000249	cell membrane format	None	None	None	CHO-K1	Membrane	CHEMBL213	Beta-1 adrenergic receptor	Homo sapiens	SINGLE PROTEIN	CHEMBL1909046	15	DrugMatrix			CHEMBL3307512
CHEMBL531	PERGOLIDE	4	314.50	0	4.27	PERGOLIDE	CCCN1C[C@H](CSC)C[C@@H]2c3cccc4[nH]cc(c34)C[C@H]21	IC50						Not Active (inhibition < 50% @ 10 uM and thus dose-reponse curve not measured)						False	CHEMBL1909091	DRUGMATRIX: Adrenergic beta1 radioligand binding (ligand: [125I] Cyanopindolol)	B	BAO_0000249	cell membrane format	None	None	None	CHO-K1	Membrane	CHEMBL213	Beta-1 adrenergic receptor	Homo sapiens	SINGLE PROTEIN	CHEMBL1909046	15	DrugMatrix			CHEMBL3307512
CHEMBL510100		0	449.55	0	4.80	10l	CC(C)Oc1cc(-c2ccc(CCN[C@@H](C)[C@H](O)c3ccc(O)cc3)cc2)ccc1C(=O)O	EC50	'='	500.0	nM	6.30			UO_0000065					False	CHEMBL947243	Agonist activity at human recombinant beta-1 adrenergic receptor expressed in CHO cells assessed as cAMP accumulation by enzyme immuno assay	F	BAO_0000219	cell-based format	Homo sapiens	None	None	CHO	None	CHEMBL213	Beta-1 adrenergic receptor	Homo sapiens	SINGLE PROTEIN	CHEMBL1157533	1	Scientific Literature	J. Med. Chem.	2008	CHEMBL3308072
CHEMBL1108	DROPERIDOL	4	379.44	0	3.68	DROPERIDOL	O=C(CCCN1CC=C(n2c(=O)[nH]c3ccccc32)CC1)c1ccc(F)cc1	Ki						Not Active (inhibition < 50% @ 10 uM and thus dose-reponse curve not measured)						False	CHEMBL1909091	DRUGMATRIX: Adrenergic beta1 radioligand binding (ligand: [125I] Cyanopindolol)	B	BAO_0000249	cell membrane format	None	None	None	CHO-K1	Membrane	CHEMBL213	Beta-1 adrenergic receptor	Homo sapiens	SINGLE PROTEIN	CHEMBL1909046	15	DrugMatrix			CHEMBL3307512
CHEMBL119399		0	482.58	0	2.09	4s	COCCc1ccc(OCC(O)CNCCC(=O)Nc2ccc(C3=NNC(=O)CC3C)cc2)cc1	ID50	'='	2.0	umol.kg-1									False	CHEMBL659871	Beta-1-adrenoceptor antagonsim of compound expressed as inhibition of isoprenaline-induced tachycardia in the ganglion-blocked anesthetized cat	F	BAO_0000019	assay format	Felis catus	None	None	None	None	CHEMBL213	Beta-1 adrenergic receptor	Homo sapiens	SINGLE PROTEIN	CHEMBL1124244	1	Scientific Literature	J. Med. Chem.	1988	None
CHEMBL1203153		0	539.05	1	1.31	4n	CC1CC(=O)NN=C1c1ccc(NC(=O)CCNCC(O)COc2ccccc2S(C)(=O)=O)cc1.Cl	ID50	'='	4.0	umol.kg-1									False	CHEMBL659871	Beta-1-adrenoceptor antagonsim of compound expressed as inhibition of isoprenaline-induced tachycardia in the ganglion-blocked anesthetized cat	F	BAO_0000019	assay format	Felis catus	None	None	None	None	CHEMBL213	Beta-1 adrenergic receptor	Homo sapiens	SINGLE PROTEIN	CHEMBL1124244	1	Scientific Literature	J. Med. Chem.	1988	None
CHEMBL27	PROPRANOLOL	4	259.35	0	2.58	Propranolol	CC(C)NCC(O)COc1cccc2ccccc12	ID50	'='	0.08	umol.kg-1									False	CHEMBL659871	Beta-1-adrenoceptor antagonsim of compound expressed as inhibition of isoprenaline-induced tachycardia in the ganglion-blocked anesthetized cat	F	BAO_0000019	assay format	Felis catus	None	None	None	None	CHEMBL213	Beta-1 adrenergic receptor	Homo sapiens	SINGLE PROTEIN	CHEMBL1124244	1	Scientific Literature	J. Med. Chem.	1988	None
CHEMBL115407		0	509.61	1	1.74	4o	CC1CC(=O)NN=C1c1ccc(NC(=O)CCNCC(O)COc2ccccc2N2CCOCC2)cc1	ID50	'='	0.5	umol.kg-1									False	CHEMBL659871	Beta-1-adrenoceptor antagonsim of compound expressed as inhibition of isoprenaline-induced tachycardia in the ganglion-blocked anesthetized cat	F	BAO_0000019	assay format	Felis catus	None	None	None	None	CHEMBL213	Beta-1 adrenergic receptor	Homo sapiens	SINGLE PROTEIN	CHEMBL1124244	1	Scientific Literature	J. Med. Chem.	1988	None
CHEMBL456971		0	401.51	0	4.54	12c	Cc1ccc([C@@H](O)CN[C@H]2CCc3ccc(-c4ccc(C(=O)O)cc4)cc3C2)cc1	EC50	'>'	1000.0	nM				UO_0000065					False	CHEMBL974620	Agonist activity at human cloned beta-1 adrenergic receptor expressed in CHO cells assessed as cAMP accumulation	F	BAO_0000219	cell-based format	Homo sapiens	None	None	CHO	None	CHEMBL213	Beta-1 adrenergic receptor	Homo sapiens	SINGLE PROTEIN	CHEMBL1155947	1	Scientific Literature	J. Med. Chem.	2008	CHEMBL3308072
CHEMBL307647		0	527.17	1	3.37	10	COc1c(I)cc(CC2NCCc3nc(N)sc32)cc1I	Ki	'='	724.44	nM	6.14			UO_0000065	11.65	0.40	2.77	10.20	False	CHEMBL647364	Binding Affinity against human Beta-1 adrenergic receptor expressed in Chinese hamster ovary(CHO) cells was measured by using [125I]ICYP radioligand	B	BAO_0000219	cell-based format	None	None	None	None	None	CHEMBL213	Beta-1 adrenergic receptor	Homo sapiens	SINGLE PROTEIN	CHEMBL1132639	1	Scientific Literature	J. Med. Chem.	1999	None
CHEMBL307647		0	527.17	1	3.37	10	COc1c(I)cc(CC2NCCc3nc(N)sc32)cc1I	pKact						Not Active						False	CHEMBL647363	Drug concentration which produces cAMP response equal to 50% of its maximal response against human beta-1-adrenoceptor in chinese hamster ovary cells was determined; Not active	F	BAO_0000219	cell-based format	None	None	None	ovary	None	CHEMBL213	Beta-1 adrenergic receptor	Homo sapiens	SINGLE PROTEIN	CHEMBL1132639	1	Scientific Literature	J. Med. Chem.	1999	None
CHEMBL155072		0	304.82	0	3.46	39	C[C@H](CNc1ccccc1)NC[C@H](O)c1cccc(Cl)c1	EC50	'='	5.012	nM	8.30			UO_0000065					False	CHEMBL654941	Ability to cause cAMP accumulation in CHO cells expressing human beta-1 AR expressed as the negative logarithm of the molar drug concentration	F	BAO_0000219	cell-based format	None	None	None	CHO	None	CHEMBL213	Beta-1 adrenergic receptor	Homo sapiens	SINGLE PROTEIN	CHEMBL1135599	1	Scientific Literature	J. Med. Chem.	2002	CHEMBL3308072
CHEMBL606208		0	412.53	0	3.66	rac-4f	CC(C)(Cc1ccc(C(C)(C)C)cc1)NCC(O)c1cc(O)cc2c1OCC(=O)N2	Intrinsic activity	'='	14.0	%				UO_0000187					False	CHEMBL1071507	Intrinsic activity at human recombinant adrenergic beta-1 receptor expressed in CHO cells assessed as cAMP accumulation relative to isoprenaline	F	BAO_0000219	cell-based format	Homo sapiens	None	None	CHO	None	CHEMBL213	Beta-1 adrenergic receptor	Homo sapiens	SINGLE PROTEIN	CHEMBL1156887	1	Scientific Literature	Bioorg. Med. Chem. Lett.	2010	CHEMBL3308072
CHEMBL601430		0	424.42	0	3.39	rac-4i	CC(C)(Cc1ccc(C(F)(F)F)cc1)NCC(O)c1cc(O)cc2c1OCC(=O)N2	EC50	'='	711.5	nM	6.15			UO_0000065					False	CHEMBL1071506	Agonist activity at human recombinant adrenergic beta-1 receptor expressed in CHO cells assessed as cAMP accumulation	F	BAO_0000219	cell-based format	Homo sapiens	None	None	CHO	None	CHEMBL213	Beta-1 adrenergic receptor	Homo sapiens	SINGLE PROTEIN	CHEMBL1156887	1	Scientific Literature	Bioorg. Med. Chem. Lett.	2010	CHEMBL3308072
CHEMBL600401		0	374.41	0	2.51	rac-4l	CC(C)(Cc1ccc(F)cc1)NCC(O)c1cc(O)cc2c1OCC(=O)N2	Intrinsic activity	'='	18.0	%				UO_0000187					False	CHEMBL1071507	Intrinsic activity at human recombinant adrenergic beta-1 receptor expressed in CHO cells assessed as cAMP accumulation relative to isoprenaline	F	BAO_0000219	cell-based format	Homo sapiens	None	None	CHO	None	CHEMBL213	Beta-1 adrenergic receptor	Homo sapiens	SINGLE PROTEIN	CHEMBL1156887	1	Scientific Literature	Bioorg. Med. Chem. Lett.	2010	CHEMBL3308072
CHEMBL601036		0	370.45	0	2.68	rac-4b	Cc1ccccc1CC(C)(C)NCC(O)c1cc(O)cc2c1OCC(=O)N2	EC50	'='	4.5	nM	8.35			UO_0000065					False	CHEMBL1071506	Agonist activity at human recombinant adrenergic beta-1 receptor expressed in CHO cells assessed as cAMP accumulation	F	BAO_0000219	cell-based format	Homo sapiens	None	None	CHO	None	CHEMBL213	Beta-1 adrenergic receptor	Homo sapiens	SINGLE PROTEIN	CHEMBL1156887	1	Scientific Literature	Bioorg. Med. Chem. Lett.	2010	CHEMBL3308072
CHEMBL245875		0	416.93	0	4.50	50	O=C(O)c1ccsc1-c1cccc(NCCNC[C@H](O)c2cccc(Cl)c2)c1	EC50	'='	3981.07	nM	5.40			UO_0000065					False	CHEMBL887286	Agonist activity at human beta-1 adrenergic receptor expressed in CHO cells assessed as cAMP accumulation	F	BAO_0000219	cell-based format	Homo sapiens	None	None	CHO	None	CHEMBL213	Beta-1 adrenergic receptor	Homo sapiens	SINGLE PROTEIN	CHEMBL1140647	1	Scientific Literature	Bioorg. Med. Chem. Lett.	2007	CHEMBL3308072
CHEMBL184407		0	549.70	1	3.62	54	C[C@H](Cc1c[nH]c2c(OS(C)(=O)=O)cccc12)NC[C@H](O)c1cccc(NS(=O)(=O)c2cccs2)c1	Ki	'='	66.0	nM	7.18			UO_0000065	13.06	0.27	3.56	5.22	False	CHEMBL840063	Binding inhibition constant was determined by inhibition of [125I]-iodocyanopindolol binding to Beta-1 adrenergic receptor	B	BAO_0000357	single protein format	Homo sapiens	None	None	None	None	CHEMBL213	Beta-1 adrenergic receptor	Homo sapiens	SINGLE PROTEIN	CHEMBL1137066	1	Scientific Literature	Bioorg. Med. Chem. Lett.	2004	None
CHEMBL189081		0	612.76	1	4.45	59	C[C@H](Cc1c[nH]c2c(OS(=O)(=O)c3cccnc3)cccc12)NC[C@H](O)c1cccc(NS(=O)(=O)c2cccs2)c1	EC50	'='	22.0	nM	7.66			UO_0000065					False	CHEMBL833517	Agonistic activity was determined by measuring cAMP accumulation in CHO cells expressing cloned human Beta-1 adrenergic receptor	F	BAO_0000219	cell-based format	Homo sapiens	None	None	CHO	None	CHEMBL213	Beta-1 adrenergic receptor	Homo sapiens	SINGLE PROTEIN	CHEMBL1138712	1	Scientific Literature	Bioorg. Med. Chem. Lett.	2004	CHEMBL3308072
CHEMBL188663		0	465.60	0	2.20	11a	CCS(=O)(=O)Nc1cccc([C@@H](O)CNCCc2c[nH]c3c(S(C)(=O)=O)cccc23)c1	Activity	'='	3.0	%				UO_0000187					False	CHEMBL826950	Agonistic activity at human Beta-1 adrenergic receptor at 1000 nM concentration	F	BAO_0000019	assay format	Homo sapiens	None	None	None	None	CHEMBL213	Beta-1 adrenergic receptor	Homo sapiens	SINGLE PROTEIN	CHEMBL1137066	1	Scientific Literature	Bioorg. Med. Chem. Lett.	2004	None
CHEMBL186135		0	647.88	2	6.35	56	CCCCCCCCS(=O)(=O)Oc1cccc2c(C[C@@H](C)NC[C@H](O)c3cccc(NS(=O)(=O)c4cccs4)c3)c[nH]c12	IA	'='	49.0	%				UO_0000187					False	CHEMBL834083	Intrinsic activity expressed as percentage of maximal stimulation with isoproterenol of Beta-1 adrenergic receptor	F	BAO_0000019	assay format	Homo sapiens	None	None	None	None	CHEMBL213	Beta-1 adrenergic receptor	Homo sapiens	SINGLE PROTEIN	CHEMBL1138712	1	Scientific Literature	Bioorg. Med. Chem. Lett.	2004	None
CHEMBL188178		0	598.57	1	4.06	11d	CS(=O)(=O)c1cccc2c(CCNC[C@H](O)c3cccc(NS(=O)(=O)c4ccc(Br)s4)c3)c[nH]c12	Activity	'='	6.0	%				UO_0000187					False	CHEMBL826950	Agonistic activity at human Beta-1 adrenergic receptor at 1000 nM concentration	F	BAO_0000019	assay format	Homo sapiens	None	None	None	None	CHEMBL213	Beta-1 adrenergic receptor	Homo sapiens	SINGLE PROTEIN	CHEMBL1137066	1	Scientific Literature	Bioorg. Med. Chem. Lett.	2004	None
CHEMBL1807869		0	482.07	0	3.53	21	O=c1[nH]c2c(O)ccc([C@@H](O)CNCCCSCCNCCc3cccc(Cl)c3)c2s1	EC50	'='	100.0	nM	7.00			UO_0000065					False	CHEMBL1810631	Agonist activity at adrenergic beta1 receptor	F	BAO_0000019	assay format	None	None	None	None	None	CHEMBL213	Beta-1 adrenergic receptor	Homo sapiens	SINGLE PROTEIN	CHEMBL1806408	1	Scientific Literature	Bioorg. Med. Chem. Lett.	2011	None
CHEMBL1807827		0	482.07	0	3.53	15	O=c1[nH]c2c(O)ccc([C@@H](O)CNCCSCCCNCCc3cccc(Cl)c3)c2s1	EC50	'='	100.0	nM	7.00			UO_0000065					False	CHEMBL1810631	Agonist activity at adrenergic beta1 receptor	F	BAO_0000019	assay format	None	None	None	None	None	CHEMBL213	Beta-1 adrenergic receptor	Homo sapiens	SINGLE PROTEIN	CHEMBL1806408	1	Scientific Literature	Bioorg. Med. Chem. Lett.	2011	None
CHEMBL1807830		0	498.07	0	2.54	18	O=c1[nH]c2c(O)ccc([C@@H](O)CNCC[S+]([O-])CCCNCCc3cccc(Cl)c3)c2s1	IC50	'='	158.49	nM	6.80			UO_0000065	13.65	0.29	4.26	5.94	False	CHEMBL1810625	Binding affinity to adrenergic beta1 receptor	B	BAO_0000357	single protein format	None	None	None	None	None	CHEMBL213	Beta-1 adrenergic receptor	Homo sapiens	SINGLE PROTEIN	CHEMBL1806408	1	Scientific Literature	Bioorg. Med. Chem. Lett.	2011	None
CHEMBL1807822		0	482.60	0	3.74	10	O=c1[nH]c2c(O)ccc([C@@H](O)CNCCCOCCOCCc3cccc4ccccc34)c2s1	IC50	'='	3.162	nM	8.50			UO_0000065	17.61	0.34	4.76	8.19	False	CHEMBL1810625	Binding affinity to adrenergic beta1 receptor	B	BAO_0000357	single protein format	None	None	None	None	None	CHEMBL213	Beta-1 adrenergic receptor	Homo sapiens	SINGLE PROTEIN	CHEMBL1806408	1	Scientific Literature	Bioorg. Med. Chem. Lett.	2011	None
CHEMBL1807820		0	498.67	0	4.45	8	O=c1[nH]c2c(O)ccc([C@@H](O)CNCCCSCCOCCc3cccc4ccccc34)c2s1	IC50	'='	7.943	nM	8.10			UO_0000065	16.24	0.33	3.65	8.56	False	CHEMBL1810625	Binding affinity to adrenergic beta1 receptor	B	BAO_0000357	single protein format	None	None	None	None	None	CHEMBL213	Beta-1 adrenergic receptor	Homo sapiens	SINGLE PROTEIN	CHEMBL1806408	1	Scientific Literature	Bioorg. Med. Chem. Lett.	2011	None
CHEMBL1807818		0	448.61	0	3.30	6	O=c1[nH]c2c(O)ccc([C@@H](O)CNCCCSCCOCCc3ccccc3)c2s1	IC50	'='	7.943	nM	8.10			UO_0000065	18.06	0.37	4.80	8.56	False	CHEMBL1810625	Binding affinity to adrenergic beta1 receptor	B	BAO_0000357	single protein format	None	None	None	None	None	CHEMBL213	Beta-1 adrenergic receptor	Homo sapiens	SINGLE PROTEIN	CHEMBL1806408	1	Scientific Literature	Bioorg. Med. Chem. Lett.	2011	None
CHEMBL13278		0	492.60	0	3.92	37	O=S(=O)(Nc1ccc(CCNC[C@H](O)COc2ccc(O)cc2)cc1)c1ccc2ccccc2c1	IC50	'='	9000.0	nM	5.05			UO_0000065	10.24	0.20	1.13	4.68	False	CHEMBL652502	Tested for binding affinity against cloned human beta-1 adrenergic receptor from CHO cells using [125I]iodocyanopindolol as the radioligand.	B	BAO_0000219	cell-based format	None	None	None	CHO	None	CHEMBL213	Beta-1 adrenergic receptor	Homo sapiens	SINGLE PROTEIN	CHEMBL1130810	1	Scientific Literature	Bioorg. Med. Chem. Lett.	1998	CHEMBL3308072
CHEMBL471	SOTALOL	4	272.37	0	1.09	4	CC(C)NCC(O)c1ccc(NS(C)(=O)=O)cc1	Selectivity						Active						False	CHEMBL651262	Selectivity for beta-1 adrenergic receptor	B	BAO_0000357	single protein format	None	None	None	None	None	CHEMBL213	Beta-1 adrenergic receptor	Homo sapiens	SINGLE PROTEIN	CHEMBL1123997	1	Scientific Literature	J. Med. Chem.	1988	None
CHEMBL63963		0	572.67	1	4.06	12a	O=S(=O)(Nc1ccc(CCNC[C@H](O)c2cccnc2)cc1)c1ccc(-n2ncc(Cc3cccc(F)c3)n2)cc1	IC50	'='	3000.0	nM	5.52			UO_0000065	9.64	0.18	1.46	4.53	False	CHEMBL654206	Binding affinity for cloned human Beta-1 adrenergic receptor expressed in CHO cells, tested in the presence of I-iodocyanopindolol.	B	BAO_0000219	cell-based format	None	None	None	CHO	None	CHEMBL213	Beta-1 adrenergic receptor	Homo sapiens	SINGLE PROTEIN	CHEMBL1133315	1	Scientific Literature	Bioorg. Med. Chem. Lett.	2000	CHEMBL3308072
CHEMBL1085009		0	400.52	0	2.41	32	C=CCc1ccccc1OCC(O)CN1CCC(CN2C(=O)CCCC2=O)CC1	Ki	'='	440.0	nM	6.36			UO_0000065	15.87	0.30	3.95	9.07	False	CHEMBL1120617	Displacement of [125I]cyanopindolol from human adrenergic beta-1 receptor expressed in CHOK1 cells	B	BAO_0000219	cell-based format	Homo sapiens	None	None	CHO-K1	None	CHEMBL213	Beta-1 adrenergic receptor	Homo sapiens	SINGLE PROTEIN	CHEMBL1155476	1	Scientific Literature	Bioorg. Med. Chem. Lett.	2010	CHEMBL3307512
CHEMBL1082501		0	415.54	0	4.41	43	OC(COc1cccc2[nH]c3ccccc3c12)CN1CCC(Cc2cccnc2)CC1	Ki	'='	1.0	nM	9.00			UO_0000065	21.66	0.40	4.59	14.66	False	CHEMBL1120617	Displacement of [125I]cyanopindolol from human adrenergic beta-1 receptor expressed in CHOK1 cells	B	BAO_0000219	cell-based format	Homo sapiens	None	None	CHO-K1	None	CHEMBL213	Beta-1 adrenergic receptor	Homo sapiens	SINGLE PROTEIN	CHEMBL1155476	1	Scientific Literature	Bioorg. Med. Chem. Lett.	2010	CHEMBL3307512
CHEMBL71948		0	539.65	1	3.52	13	COc1ccc(S(=O)(=O)N2CCC(NC[C@H](O)COc3cccc4[nH]c5ccccc5c34)CC2)cc1OC	EC50	'>'	100000.0	nM				UO_0000065					False	CHEMBL654948	Agonistic activity against cloned human beta1-AR (beta-1-adrenergic receptor) in CHO cells	F	BAO_0000219	cell-based format	None	None	None	CHO	None	CHEMBL213	Beta-1 adrenergic receptor	Homo sapiens	SINGLE PROTEIN	CHEMBL1145724	1	Scientific Literature	Bioorg. Med. Chem. Lett.	2003	CHEMBL3308072
CHEMBL398515		0	339.46	0	3.38	9a	Cc1nc(-c2ccc(CCNC[C@H](O)c3cccnc3)cc2)cs1	Intrinsic activity	'='	6.0	%				UO_0000187					False	CHEMBL924391	Intrinsic activity at human adrenergic beta-1 receptor expressed in CHO cells assessed as cAMP production at 30 uM relative to isoproterenol	B	BAO_0000219	cell-based format	Homo sapiens	None	None	CHO	None	CHEMBL213	Beta-1 adrenergic receptor	Homo sapiens	SINGLE PROTEIN	CHEMBL1139766	1	Scientific Literature	Bioorg. Med. Chem. Lett.	2007	CHEMBL3308072
CHEMBL250146		0	418.52	0	3.97	16g	O[C@@H](CNCCOc1ccc(-c2csc(-c3cccnc3)n2)cc1)c1cccnc1	Intrinsic activity	'='	10.0	%				UO_0000187					False	CHEMBL924391	Intrinsic activity at human adrenergic beta-1 receptor expressed in CHO cells assessed as cAMP production at 30 uM relative to isoproterenol	B	BAO_0000219	cell-based format	Homo sapiens	None	None	CHO	None	CHEMBL213	Beta-1 adrenergic receptor	Homo sapiens	SINGLE PROTEIN	CHEMBL1139766	1	Scientific Literature	Bioorg. Med. Chem. Lett.	2007	CHEMBL3308072
CHEMBL1078576		0	427.51	0	3.59	58	O=C(Nc1ccc(CCNC[C@H](O)c2cccnc2)cc1)c1cccc(-c2ncc[nH]2)c1	IC50	'='	4100.0	nM	5.39			UO_0000065	12.60	0.23	1.80	5.23	False	CHEMBL1105984	Displacement of [125I]cyanopindolol from human beta 1 adrenergic receptor expressed in CHO cells at 10 uM after 3 to 4 hrs by scintillation counter	B	BAO_0000219	cell-based format	Homo sapiens	None	None	CHO	None	CHEMBL213	Beta-1 adrenergic receptor	Homo sapiens	SINGLE PROTEIN	CHEMBL1155428	1	Scientific Literature	Bioorg. Med. Chem. Lett.	2010	CHEMBL3308072
CHEMBL25823		0	328.84	0	4.08	8b	C[C@@H](Cc1c[nH]c2ccccc12)NC[C@H](O)c1cccc(Cl)c1	EC50	'='	9.4	nM	8.03			UO_0000065					False	CHEMBL651563	Agonistic activity against human Beta-1 adrenergic receptor by measuring cAMP accumulation in CHO cells expressing beta3-AR	F	BAO_0000219	cell-based format	None	None	None	CHO	None	CHEMBL213	Beta-1 adrenergic receptor	Homo sapiens	SINGLE PROTEIN	CHEMBL1136684	1	Scientific Literature	Bioorg. Med. Chem. Lett.	2003	CHEMBL3308072
CHEMBL13467		0	612.79	3	5.25	24	CCCCCCCCNC(=O)Nc1ccc(S(=O)(=O)Nc2ccc(CCNC[C@H](O)COc3ccc(O)cc3)cc2)cc1	IC50	'='	150.0	nM	6.82			UO_0000065	11.14	0.22	1.57	4.58	False	CHEMBL649967	In vitro affinity at Beta-1 adrenergic receptor in the presence of [125I]iodocyanopindolol.	B	BAO_0000357	single protein format	None	None	None	None	None	CHEMBL213	Beta-1 adrenergic receptor	Homo sapiens	SINGLE PROTEIN	CHEMBL1131408	1	Scientific Literature	Bioorg. Med. Chem. Lett.	1998	None
CHEMBL268289		0	569.72	1	4.67	11	CCCCCCC(=O)Nc1ccc(S(=O)(=O)Nc2ccc(CCNC[C@H](O)COc3ccc(O)cc3)cc2)cc1	IC50	'='	340.0	nM	6.47			UO_0000065	11.35	0.22	1.80	4.72	False	CHEMBL649967	In vitro affinity at Beta-1 adrenergic receptor in the presence of [125I]iodocyanopindolol.	B	BAO_0000357	single protein format	None	None	None	None	None	CHEMBL213	Beta-1 adrenergic receptor	Homo sapiens	SINGLE PROTEIN	CHEMBL1131408	1	Scientific Literature	Bioorg. Med. Chem. Lett.	1998	None
CHEMBL488051		0	419.52	0	4.70	10f	CCOc1cc(-c2ccc(C[C@@H](C)NC[C@H](O)c3ccccc3)cc2)ccc1C(=O)O	EC50	'='	62.0	nM	7.21			UO_0000065					False	CHEMBL947243	Agonist activity at human recombinant beta-1 adrenergic receptor expressed in CHO cells assessed as cAMP accumulation by enzyme immuno assay	F	BAO_0000219	cell-based format	Homo sapiens	None	None	CHO	None	CHEMBL213	Beta-1 adrenergic receptor	Homo sapiens	SINGLE PROTEIN	CHEMBL1157533	1	Scientific Literature	J. Med. Chem.	2008	CHEMBL3308072
CHEMBL274143		0	598.77	1	4.49	29	CCCCCCNC(=O)N(C)c1ccc(S(=O)(=O)Nc2ccc(CCNC[C@H](O)COc3ccc(O)cc3)cc2)cc1	IC50	'='	740.0	nM	6.13			UO_0000065	10.24	0.20	1.64	4.37	False	CHEMBL649967	In vitro affinity at Beta-1 adrenergic receptor in the presence of [125I]iodocyanopindolol.	B	BAO_0000357	single protein format	None	None	None	None	None	CHEMBL213	Beta-1 adrenergic receptor	Homo sapiens	SINGLE PROTEIN	CHEMBL1131408	1	Scientific Literature	Bioorg. Med. Chem. Lett.	1998	None
CHEMBL346262		0	235.28	0	2.17	10	CC(C)NCC(O)c1cc2ccc(O)cc2o1	KA	'='	1.65	uM kg-1									False	CHEMBL658277	Tested for agonistic effect on heart rate against beta-1 adrenergic receptor in cat	F	BAO_0000221	tissue-based format	Felis catus	CHEMBL3638187	Heart	None	None	CHEMBL213	Beta-1 adrenergic receptor	Homo sapiens	SINGLE PROTEIN	CHEMBL1121448	1	Scientific Literature	J. Med. Chem.	1980	None
CHEMBL305153		0	324.42	0	3.19	28 (IPS 339)	CC(C)(C)NC[C@H](O)CON=C1c2ccccc2-c2ccccc21	Selectivity						Not Active						False	CHEMBL651263	Selectivity towards beta-1 receptor; Non selective towards beta-1 adrenergic receptor	B	BAO_0000357	single protein format	None	None	None	None	None	CHEMBL213	Beta-1 adrenergic receptor	Homo sapiens	SINGLE PROTEIN	CHEMBL1123997	1	Scientific Literature	J. Med. Chem.	1988	None
CHEMBL438	SULFAMERAZINE	4	264.31	0	1.17	SULFAMERAZINE	Cc1ccnc(NS(=O)(=O)c2ccc(N)cc2)n1	Ki						Not Active (inhibition < 50% @ 10 uM and thus dose-reponse curve not measured)						False	CHEMBL1909091	DRUGMATRIX: Adrenergic beta1 radioligand binding (ligand: [125I] Cyanopindolol)	B	BAO_0000249	cell membrane format	None	None	None	CHO-K1	Membrane	CHEMBL213	Beta-1 adrenergic receptor	Homo sapiens	SINGLE PROTEIN	CHEMBL1909046	15	DrugMatrix			CHEMBL3307512
CHEMBL186236		0	683.83	2	5.23	61	CCOC(=O)c1ccc(S(=O)(=O)Oc2cccc3c(C[C@@H](C)NC[C@H](O)c4cccc(NS(=O)(=O)c5cccs5)c4)c[nH]c23)cc1	IA	'='	59.0	%				UO_0000187					False	CHEMBL834083	Intrinsic activity expressed as percentage of maximal stimulation with isoproterenol of Beta-1 adrenergic receptor	F	BAO_0000019	assay format	Homo sapiens	None	None	None	None	CHEMBL213	Beta-1 adrenergic receptor	Homo sapiens	SINGLE PROTEIN	CHEMBL1138712	1	Scientific Literature	Bioorg. Med. Chem. Lett.	2004	None
CHEMBL187317		0	591.78	1	4.79	55	CCCCS(=O)(=O)Oc1cccc2c(C[C@@H](C)NC[C@H](O)c3cccc(NS(=O)(=O)c4cccs4)c3)c[nH]c12	IA	'='	48.0	%				UO_0000187					False	CHEMBL834083	Intrinsic activity expressed as percentage of maximal stimulation with isoproterenol of Beta-1 adrenergic receptor	F	BAO_0000019	assay format	Homo sapiens	None	None	None	None	CHEMBL213	Beta-1 adrenergic receptor	Homo sapiens	SINGLE PROTEIN	CHEMBL1138712	1	Scientific Literature	Bioorg. Med. Chem. Lett.	2004	None
CHEMBL189518		0	455.61	0	4.20	8d	Cc1cccc2c(CCNC[C@H](O)c3cccc(NS(=O)(=O)c4cccs4)c3)c[nH]c12	Activity	'='	3.0	%				UO_0000187					False	CHEMBL826950	Agonistic activity at human Beta-1 adrenergic receptor at 1000 nM concentration	F	BAO_0000019	assay format	Homo sapiens	None	None	None	None	CHEMBL213	Beta-1 adrenergic receptor	Homo sapiens	SINGLE PROTEIN	CHEMBL1137066	1	Scientific Literature	Bioorg. Med. Chem. Lett.	2004	None
CHEMBL543633		0	520.53	0	1.63	17h	CN1CCN(S(=O)(=O)Nc2ccc(CC(C)(C)NC[C@H](O)c3cccnc3)cc2)CC1.Cl.Cl	IA	'='	7.0										False	CHEMBL650174	Intrinsic activity (IA) at human Beta-1 adrenergic receptor (at 30 uM, represented by the percentage of the maximal response attained by isoproterenol)	F	BAO_0000019	assay format	None	None	None	None	None	CHEMBL213	Beta-1 adrenergic receptor	Homo sapiens	SINGLE PROTEIN	CHEMBL1146653	1	Scientific Literature	Bioorg. Med. Chem. Lett.	2004	None
CHEMBL600007		0	400.48	0	2.77	rac-4q	CCOc1ccc(CC(C)(C)NCC(O)c2cc(O)cc3c2OCC(=O)N3)cc1	EC50	'='	200.0	nM	6.70			UO_0000065					False	CHEMBL1071506	Agonist activity at human recombinant adrenergic beta-1 receptor expressed in CHO cells assessed as cAMP accumulation	F	BAO_0000219	cell-based format	Homo sapiens	None	None	CHO	None	CHEMBL213	Beta-1 adrenergic receptor	Homo sapiens	SINGLE PROTEIN	CHEMBL1156887	1	Scientific Literature	Bioorg. Med. Chem. Lett.	2010	CHEMBL3308072
CHEMBL592879		0	356.42	0	2.37	rac-4a	CC(C)(Cc1ccccc1)NCC(O)c1cc(O)cc2c1OCC(=O)N2	EC50	'='	35.0	nM	7.46			UO_0000065					False	CHEMBL1071506	Agonist activity at human recombinant adrenergic beta-1 receptor expressed in CHO cells assessed as cAMP accumulation	F	BAO_0000219	cell-based format	Homo sapiens	None	None	CHO	None	CHEMBL213	Beta-1 adrenergic receptor	Homo sapiens	SINGLE PROTEIN	CHEMBL1156887	1	Scientific Literature	Bioorg. Med. Chem. Lett.	2010	CHEMBL3308072
CHEMBL602257		0	370.45	0	2.68	rac-4c	Cc1cccc(CC(C)(C)NCC(O)c2cc(O)cc3c2OCC(=O)N3)c1	Intrinsic activity	'='	8.0	%				UO_0000187					False	CHEMBL1071507	Intrinsic activity at human recombinant adrenergic beta-1 receptor expressed in CHO cells assessed as cAMP accumulation relative to isoprenaline	F	BAO_0000219	cell-based format	Homo sapiens	None	None	CHO	None	CHEMBL213	Beta-1 adrenergic receptor	Homo sapiens	SINGLE PROTEIN	CHEMBL1156887	1	Scientific Literature	Bioorg. Med. Chem. Lett.	2010	CHEMBL3308072
CHEMBL603274		0	390.87	0	3.02	rac-4m	CC(C)(Cc1ccc(Cl)cc1)NCC(O)c1cc(O)cc2c1OCC(=O)N2	EC50	'='	171.0	nM	6.77			UO_0000065					False	CHEMBL1071506	Agonist activity at human recombinant adrenergic beta-1 receptor expressed in CHO cells assessed as cAMP accumulation	F	BAO_0000219	cell-based format	Homo sapiens	None	None	CHO	None	CHEMBL213	Beta-1 adrenergic receptor	Homo sapiens	SINGLE PROTEIN	CHEMBL1156887	1	Scientific Literature	Bioorg. Med. Chem. Lett.	2010	CHEMBL3308072
CHEMBL264819		0	528.66	1	2.82	11g	CS(=O)(=O)c1cccc2c(CCNC[C@H](O)c3cccc(NS(=O)(=O)c4ccccc4N)c3)c[nH]c12	Activity	'='	7.0	%				UO_0000187					False	CHEMBL826950	Agonistic activity at human Beta-1 adrenergic receptor at 1000 nM concentration	F	BAO_0000019	assay format	Homo sapiens	None	None	None	None	CHEMBL213	Beta-1 adrenergic receptor	Homo sapiens	SINGLE PROTEIN	CHEMBL1137066	1	Scientific Literature	Bioorg. Med. Chem. Lett.	2004	None
CHEMBL1083996		0	486.61	0	4.71	16	CC(C)c1ccccc1OCC(O)CN1CCC(CN2C(=O)c3cccc4cccc(c34)C2=O)CC1	Ki	'='	250.0	nM	6.60			UO_0000065	13.57	0.25	1.89	9.42	False	CHEMBL1120617	Displacement of [125I]cyanopindolol from human adrenergic beta-1 receptor expressed in CHOK1 cells	B	BAO_0000219	cell-based format	Homo sapiens	None	None	CHO-K1	None	CHEMBL213	Beta-1 adrenergic receptor	Homo sapiens	SINGLE PROTEIN	CHEMBL1155476	1	Scientific Literature	Bioorg. Med. Chem. Lett.	2010	CHEMBL3307512
CHEMBL1084274		0	514.62	1	4.32	17	C=CCc1ccc(OCC(O)CN2CCC(CN3C(=O)c4cccc5cccc(c45)C3=O)CC2)c(OC)c1	Ki	'='	1360.0	nM	5.87			UO_0000065	11.40	0.21	1.55	7.40	False	CHEMBL1120617	Displacement of [125I]cyanopindolol from human adrenergic beta-1 receptor expressed in CHOK1 cells	B	BAO_0000219	cell-based format	Homo sapiens	None	None	CHO-K1	None	CHEMBL213	Beta-1 adrenergic receptor	Homo sapiens	SINGLE PROTEIN	CHEMBL1155476	1	Scientific Literature	Bioorg. Med. Chem. Lett.	2010	CHEMBL3307512
CHEMBL1094209		0	421.78	1	5.01	24, (-)-Enantiomer	OC(c1ccnc(Cl)c1)(c1ccc2c(cnn2-c2ccc(F)cc2)c1)C(F)(F)F	Inhibition	'<'	50.0	%				UO_0000187					False	CHEMBL1117352	Inhibition of adrenergic beta-1 receptor at 1 uM	B	BAO_0000357	single protein format	None	None	None	None	None	CHEMBL213	Beta-1 adrenergic receptor	Homo sapiens	SINGLE PROTEIN	CHEMBL1157802	1	Scientific Literature	Bioorg. Med. Chem. Lett.	2010	None
CHEMBL762	OXYMETAZOLINE	4	260.38	0	2.85	OXYMETAZOLINE	Cc1cc(C(C)(C)C)c(O)c(C)c1CC1=NCCN1	Ki						Not Active (inhibition < 50% @ 10 uM and thus dose-reponse curve not measured)						False	CHEMBL1909091	DRUGMATRIX: Adrenergic beta1 radioligand binding (ligand: [125I] Cyanopindolol)	B	BAO_0000249	cell membrane format	None	None	None	CHO-K1	Membrane	CHEMBL213	Beta-1 adrenergic receptor	Homo sapiens	SINGLE PROTEIN	CHEMBL1909046	15	DrugMatrix			CHEMBL3307512
CHEMBL266195	ALPRENOLOL	0	249.35	0	2.15	6	C=CCc1ccccc1OCC(O)CNC(C)C	Selectivity						Active						False	CHEMBL651264	Selectivity for beta-1 receptor	B	BAO_0000357	single protein format	None	None	None	None	None	CHEMBL213	Beta-1 adrenergic receptor	Homo sapiens	SINGLE PROTEIN	CHEMBL1123997	1	Scientific Literature	J. Med. Chem.	1988	None
CHEMBL434	ISOPROTERENOL	4	211.26	0	1.13	ISO	CC(C)NCC(O)c1ccc(O)c(O)c1	EC50	'='	12.0	nM	7.92			UO_0000065					False	CHEMBL1033546	Agonist activity at human cloned adrenergic beta-1 receptor expressed in CHO cells assessed as increase in cAMP production after 2 days by radioimmunoassay	F	BAO_0000219	cell-based format	Homo sapiens	None	None	CHO	None	CHEMBL213	Beta-1 adrenergic receptor	Homo sapiens	SINGLE PROTEIN	CHEMBL1158395	1	Scientific Literature	Eur. J. Med. Chem.	2009	CHEMBL3308072
CHEMBL539226		0	426.54	0	3.21	2q	O=C(Cc1cccs1)Nc1ccc(CCNC[C@H](O)COc2ccc(O)cc2)cc1	EC50	'='	550.0	nM	6.26			UO_0000065					False	CHEMBL1033546	Agonist activity at human cloned adrenergic beta-1 receptor expressed in CHO cells assessed as increase in cAMP production after 2 days by radioimmunoassay	F	BAO_0000219	cell-based format	Homo sapiens	None	None	CHO	None	CHEMBL213	Beta-1 adrenergic receptor	Homo sapiens	SINGLE PROTEIN	CHEMBL1158395	1	Scientific Literature	Eur. J. Med. Chem.	2009	CHEMBL3308072
CHEMBL563810		0	454.95	0	3.80	2m	O=C(Cc1ccc(Cl)cc1)Nc1ccc(CCNC[C@H](O)COc2ccc(O)cc2)cc1	Intrinsic activity	'='	0.47										False	CHEMBL1033549	Intrinsic activity at human cloned adrenergic beta-1 receptor expressed in CHO cells assessed as increase in cAMP production after 2 days by radioimmunoassay relative to isoproterenol	B	BAO_0000219	cell-based format	Homo sapiens	None	None	CHO	None	CHEMBL213	Beta-1 adrenergic receptor	Homo sapiens	SINGLE PROTEIN	CHEMBL1158395	1	Scientific Literature	Eur. J. Med. Chem.	2009	CHEMBL3308072
CHEMBL2335160		0	190.29	0	1.71	15	Cc1ccc(N2CCNCC2)cc1C	Ki	'='	741.31	nM	6.13			UO_0000065	32.21	0.60	4.42	40.14	False	CHEMBL2345299	Displacement of [3H]dihydroalprenolol from human wild type beta1 adrenergic receptor expressed in HEK293 cell membranes after 90 mins by liquid scintillation counting analysis	B	BAO_0000219	cell-based format	Homo sapiens	None	None	HEK293	None	CHEMBL213	Beta-1 adrenergic receptor	Homo sapiens	SINGLE PROTEIN	CHEMBL2331162	1	Scientific Literature	J. Med. Chem.	2013	CHEMBL3307715
CHEMBL552497		0	422.49	0	1.94	2v	O=C(Cc1cnccn1)Nc1ccc(CCNC[C@H](O)COc2ccc(O)cc2)cc1	EC50	'='	3100.0	nM	5.51			UO_0000065					False	CHEMBL1033546	Agonist activity at human cloned adrenergic beta-1 receptor expressed in CHO cells assessed as increase in cAMP production after 2 days by radioimmunoassay	F	BAO_0000219	cell-based format	Homo sapiens	None	None	CHO	None	CHEMBL213	Beta-1 adrenergic receptor	Homo sapiens	SINGLE PROTEIN	CHEMBL1158395	1	Scientific Literature	Eur. J. Med. Chem.	2009	CHEMBL3308072
CHEMBL643	PROMETHAZINE	4	284.43	0	4.24	PROMETHAZINE	CC(CN1c2ccccc2Sc2ccccc21)N(C)C	Ki						Not Active (inhibition < 50% @ 10 uM and thus dose-reponse curve not measured)						False	CHEMBL1909091	DRUGMATRIX: Adrenergic beta1 radioligand binding (ligand: [125I] Cyanopindolol)	B	BAO_0000249	cell membrane format	None	None	None	CHO-K1	Membrane	CHEMBL213	Beta-1 adrenergic receptor	Homo sapiens	SINGLE PROTEIN	CHEMBL1909046	15	DrugMatrix			CHEMBL3307512
CHEMBL322973		0	536.65	1	3.89	29l	O=C(NCc1ccc(F)cc1)N1CCC(Nc2ccc(CCNC[C@H](O)COc3ccc(O)cc3)cc2)CC1	EC50	'='	109.0	nM	6.96			UO_0000065					False	CHEMBL654502	In vitro agonistic activity assessed by measurement of cAMP accumulation level in CHO cells expressing human beta1-AR receptor	F	BAO_0000219	cell-based format	None	None	None	CHO	None	CHEMBL213	Beta-1 adrenergic receptor	Homo sapiens	SINGLE PROTEIN	CHEMBL1133871	1	Scientific Literature	Bioorg. Med. Chem. Lett.	2001	CHEMBL3308072
CHEMBL204449		0	342.40	0	4.57	Nicotinamide derivative, 2	C[C@@H](NC(=O)c1cccnc1Oc1ccc(F)cc1)c1cccs1	Activity	'='	12.0	%				UO_0000187					False	CHEMBL867143	Binding affinity to adrenergic beta-1 receptor at 10 uM	B	BAO_0000357	single protein format	Homo sapiens	None	None	None	None	CHEMBL213	Beta-1 adrenergic receptor	Homo sapiens	SINGLE PROTEIN	CHEMBL1138125	1	Scientific Literature	Bioorg. Med. Chem. Lett.	2006	None
CHEMBL542928		0	495.47	0	1.62	17g	COCCNS(=O)(=O)Nc1ccc(CC(C)(C)NC[C@H](O)c2cccnc2)cc1.Cl.Cl	IA	'='	28.0										False	CHEMBL650174	Intrinsic activity (IA) at human Beta-1 adrenergic receptor (at 30 uM, represented by the percentage of the maximal response attained by isoproterenol)	F	BAO_0000019	assay format	None	None	None	None	None	CHEMBL213	Beta-1 adrenergic receptor	Homo sapiens	SINGLE PROTEIN	CHEMBL1146653	1	Scientific Literature	Bioorg. Med. Chem. Lett.	2004	None
CHEMBL119654		0	440.50	0	1.52	4d	COc1ccccc1OCC(O)CNCC(=O)Nc1ccc(C2=NNC(=O)CC2C)cc1	ID50	'='	2.6	umol.kg-1									False	CHEMBL659871	Beta-1-adrenoceptor antagonsim of compound expressed as inhibition of isoprenaline-induced tachycardia in the ganglion-blocked anesthetized cat	F	BAO_0000019	assay format	Felis catus	None	None	None	None	CHEMBL213	Beta-1 adrenergic receptor	Homo sapiens	SINGLE PROTEIN	CHEMBL1124244	1	Scientific Literature	J. Med. Chem.	1988	None
CHEMBL415039		0	623.66	2	5.41	5l	O=S(=O)(Nc1ccc(CCNC[C@H](O)c2cccnc2)cc1)c1ccc(-c2noc(Cc3ccc(C(F)(F)F)cc3)n2)cc1	IC50	'='	2000.0	nM	5.70			UO_0000065	9.14	0.18	0.29	4.38	False	CHEMBL654210	Binding affinity to recombinant human beta-1 adrenergic receptor expressed in CHO cells in the presence of [125I]iodocyanopindolol	B	BAO_0000219	cell-based format	None	None	None	CHO	None	CHEMBL213	Beta-1 adrenergic receptor	Homo sapiens	SINGLE PROTEIN	CHEMBL1133209	1	Scientific Literature	Bioorg. Med. Chem. Lett.	2000	CHEMBL3308072
CHEMBL625	THIABENDAZOLE	4	201.25	0	2.69	THIABENDAZOLE	c1ccc2[nH]c(-c3cscn3)nc2c1	IC50						Not Active (inhibition < 50% @ 10 uM and thus dose-reponse curve not measured)						False	CHEMBL1909091	DRUGMATRIX: Adrenergic beta1 radioligand binding (ligand: [125I] Cyanopindolol)	B	BAO_0000249	cell membrane format	None	None	None	CHO-K1	Membrane	CHEMBL213	Beta-1 adrenergic receptor	Homo sapiens	SINGLE PROTEIN	CHEMBL1909046	15	DrugMatrix			CHEMBL3307512
CHEMBL1236282	THIAMPHENICOL	1	356.23	0	0.40	THIAMPHENICOL	CS(=O)(=O)c1ccc([C@@H](O)[C@@H](CO)NC(=O)C(Cl)Cl)cc1	IC50						Not Active (inhibition < 50% @ 10 uM and thus dose-reponse curve not measured)						False	CHEMBL1909091	DRUGMATRIX: Adrenergic beta1 radioligand binding (ligand: [125I] Cyanopindolol)	B	BAO_0000249	cell membrane format	None	None	None	CHO-K1	Membrane	CHEMBL213	Beta-1 adrenergic receptor	Homo sapiens	SINGLE PROTEIN	CHEMBL1909046	15	DrugMatrix			CHEMBL3307512
CHEMBL333157		0	424.50	0	1.82	4b	Cc1ccccc1OCC(O)CNCC(=O)Nc1ccc(C2=NNC(=O)CC2C)cc1	ID50	'>'	5.0	umol.kg-1									False	CHEMBL659871	Beta-1-adrenoceptor antagonsim of compound expressed as inhibition of isoprenaline-induced tachycardia in the ganglion-blocked anesthetized cat	F	BAO_0000019	assay format	Felis catus	None	None	None	None	CHEMBL213	Beta-1 adrenergic receptor	Homo sapiens	SINGLE PROTEIN	CHEMBL1124244	1	Scientific Literature	J. Med. Chem.	1988	None
CHEMBL56767		0	457.67	1	6.61	15c	CCCCCCCCc1csc(N(C)c2ccc(S(=O)(=O)Nc3ccccc3)cc2)n1	IC50	'='	1500.0	nM	5.82			UO_0000065	12.73	0.26	-0.79	9.35	False	CHEMBL883288	In vitro binding affinity towards cloned human beta-1 adrenergic receptor using [125I]iodocyanopindolol as radioligand to stimulate increase in cAMP in CHO cells	B	BAO_0000219	cell-based format	None	None	None	CHO	None	CHEMBL213	Beta-1 adrenergic receptor	Homo sapiens	SINGLE PROTEIN	CHEMBL1131776	1	Scientific Literature	Bioorg. Med. Chem. Lett.	1999	CHEMBL3308072
CHEMBL323113		0	567.76	2	5.23	5n	CCCCCCCCNC(=O)Nc1ccc(S(=O)(=O)Nc2ccc(CCNC[C@H](O)c3cccnc3)cc2)cc1	IC50	'='	970.0	nM	6.01			UO_0000065	10.59	0.21	0.78	4.54	False	CHEMBL649966	Beta-1 adrenergic receptor binding affinity in CHO cells expressing cloned human receptor in the presence of 125 I-iodocyanopindolol	B	BAO_0000219	cell-based format	None	None	None	CHO	None	CHEMBL213	Beta-1 adrenergic receptor	Homo sapiens	SINGLE PROTEIN	CHEMBL1131399	1	Scientific Literature	Bioorg. Med. Chem. Lett.	1998	CHEMBL3308072
CHEMBL1089	PHENELZINE	4	136.20	0	0.69	PHENELZINE	NNCCc1ccccc1	Ki						Not Active (inhibition < 50% @ 10 uM and thus dose-reponse curve not measured)						False	CHEMBL1909091	DRUGMATRIX: Adrenergic beta1 radioligand binding (ligand: [125I] Cyanopindolol)	B	BAO_0000249	cell membrane format	None	None	None	CHO-K1	Membrane	CHEMBL213	Beta-1 adrenergic receptor	Homo sapiens	SINGLE PROTEIN	CHEMBL1909046	15	DrugMatrix			CHEMBL3307512
CHEMBL1140	NIACINAMIDE	4	122.13	0	0.18	NIACINAMIDE	NC(=O)c1cccnc1	Ki						Not Active (inhibition < 50% @ 10 uM and thus dose-reponse curve not measured)						False	CHEMBL1909091	DRUGMATRIX: Adrenergic beta1 radioligand binding (ligand: [125I] Cyanopindolol)	B	BAO_0000249	cell membrane format	None	None	None	CHO-K1	Membrane	CHEMBL213	Beta-1 adrenergic receptor	Homo sapiens	SINGLE PROTEIN	CHEMBL1909046	15	DrugMatrix			CHEMBL3307512
CHEMBL75880	PERHEXILINE	4	277.50	1	5.30	PERHEXILINE	C1CCC(C(CC2CCCCN2)C2CCCCC2)CC1	IC50						Not Active (inhibition < 50% @ 10 uM and thus dose-reponse curve not measured)						False	CHEMBL1909091	DRUGMATRIX: Adrenergic beta1 radioligand binding (ligand: [125I] Cyanopindolol)	B	BAO_0000249	cell membrane format	None	None	None	CHO-K1	Membrane	CHEMBL213	Beta-1 adrenergic receptor	Homo sapiens	SINGLE PROTEIN	CHEMBL1909046	15	DrugMatrix			CHEMBL3307512
CHEMBL308197		0	523.66	1	3.90	38	CCCCOc1ccc(S(=O)(=O)N2CC(NC[C@H](O)COc3cccc4[nH]c5ccccc5c34)C2)cc1	EC50						Not Determined						False	CHEMBL654949	Agonistic activity against cloned human beta1-AR (beta-1-adrenergic receptor) in CHO cells; not tested	F	BAO_0000219	cell-based format	None	None	None	CHO	None	CHEMBL213	Beta-1 adrenergic receptor	Homo sapiens	SINGLE PROTEIN	CHEMBL1145724	1	Scientific Literature	Bioorg. Med. Chem. Lett.	2003	CHEMBL3308072
CHEMBL649	NADOLOL	4	309.41	0	0.63	13	CC(C)(C)NCC(O)COc1cccc2c1C[C@H](O)[C@H](O)C2	Selectivity						Active						False	CHEMBL651264	Selectivity for beta-1 receptor	B	BAO_0000357	single protein format	None	None	None	None	None	CHEMBL213	Beta-1 adrenergic receptor	Homo sapiens	SINGLE PROTEIN	CHEMBL1123997	1	Scientific Literature	J. Med. Chem.	1988	None
CHEMBL302614		0	283.37	0	1.45	19 (H 87/07)	COCCOc1ccc(OC[C@@H](O)CNC(C)C)cc1	Selectivity						Active						False	CHEMBL651262	Selectivity for beta-1 adrenergic receptor	B	BAO_0000357	single protein format	None	None	None	None	None	CHEMBL213	Beta-1 adrenergic receptor	Homo sapiens	SINGLE PROTEIN	CHEMBL1123997	1	Scientific Literature	J. Med. Chem.	1988	None
CHEMBL1400945	PREGNENOLONE CARBONITRILE	0	341.50	0	4.26	PREGNENOLONE-16ALPHA-CARBONITRILE	CC(=O)[C@H]1[C@H](C#N)C[C@H]2[C@@H]3CC=C4C[C@@H](O)CC[C@]4(C)[C@H]3CC[C@@]21C	IC50						Not Active (inhibition < 50% @ 10 uM and thus dose-reponse curve not measured)						False	CHEMBL1909091	DRUGMATRIX: Adrenergic beta1 radioligand binding (ligand: [125I] Cyanopindolol)	B	BAO_0000249	cell membrane format	None	None	None	CHO-K1	Membrane	CHEMBL213	Beta-1 adrenergic receptor	Homo sapiens	SINGLE PROTEIN	CHEMBL1909046	15	DrugMatrix			CHEMBL3307512
CHEMBL1262	OXICONAZOLE	4	429.13	1	6.12	OXICONAZOLE	Clc1ccc(CO/N=C(\Cn2ccnc2)c2ccc(Cl)cc2Cl)c(Cl)c1	Ki						Not Active (inhibition < 50% @ 10 uM and thus dose-reponse curve not measured)						False	CHEMBL1909091	DRUGMATRIX: Adrenergic beta1 radioligand binding (ligand: [125I] Cyanopindolol)	B	BAO_0000249	cell membrane format	None	None	None	CHO-K1	Membrane	CHEMBL213	Beta-1 adrenergic receptor	Homo sapiens	SINGLE PROTEIN	CHEMBL1909046	15	DrugMatrix			CHEMBL3307512
CHEMBL57908		0	596.73	2	6.28	5i	O=S(=O)(Nc1ccc(CCNC[C@H](O)c2cccnc2)cc1)c1ccc(-c2nc(-c3cc4ccccc4o3)cs2)cc1	IC50	'='	90000.0	nM	4.05			UO_0000065	6.78	0.13	-2.23	3.45	False	CHEMBL649969	Binding affinity (measured using [125I]iodocyanopindolol) against human Beta-1 adrenergic receptor expressed in CHO cells	B	BAO_0000219	cell-based format	None	None	None	CHO	None	CHEMBL213	Beta-1 adrenergic receptor	Homo sapiens	SINGLE PROTEIN	CHEMBL1133294	1	Scientific Literature	Bioorg. Med. Chem. Lett.	2000	CHEMBL3308072
CHEMBL285242		0	577.71	1	4.30	20	O=S(=O)(Nc1ccc(CCNC[C@H](O)c2cccnc2)cc1)c1ccc(-c2noc(CCOC3CCCC3)n2)cc1	IC50	'='	8333.0	nM	5.08			UO_0000065	8.79	0.17	0.78	3.64	False	CHEMBL654209	Binding affinity towards cloned human Beta-1 adrenergic receptor prepared from CHO cells in the presence of [125I]iodocyanopindolol	B	BAO_0000219	cell-based format	None	None	None	CHO	None	CHEMBL213	Beta-1 adrenergic receptor	Homo sapiens	SINGLE PROTEIN	CHEMBL1133131	1	Scientific Literature	Bioorg. Med. Chem. Lett.	2000	CHEMBL3308072
CHEMBL63138		0	576.63	1	4.27	7c	O=S(=O)(Nc1ccc(CCNC[C@H](O)c2cccnc2)cc1)c1ccc(-n2ncc(-c3ccc(F)c(F)c3)n2)cc1	IC50	'='	2600.0	nM	5.58			UO_0000065	9.69	0.19	1.32	4.58	False	CHEMBL654206	Binding affinity for cloned human Beta-1 adrenergic receptor expressed in CHO cells, tested in the presence of I-iodocyanopindolol.	B	BAO_0000219	cell-based format	None	None	None	CHO	None	CHEMBL213	Beta-1 adrenergic receptor	Homo sapiens	SINGLE PROTEIN	CHEMBL1133315	1	Scientific Literature	Bioorg. Med. Chem. Lett.	2000	CHEMBL3308072
CHEMBL32418		0	639.70	3	5.21	6h	O=S(=O)(Nc1ccc(CCNC[C@H](O)c2cccnc2)cc1)c1ccc(-c2noc(COc3ccc(C4N=NN=N4)cc3)n2)cc1	IC50	'='	9000.0	nM	5.05			UO_0000065	7.89	0.15	-0.16	2.67	False	CHEMBL654210	Binding affinity to recombinant human beta-1 adrenergic receptor expressed in CHO cells in the presence of [125I]iodocyanopindolol	B	BAO_0000219	cell-based format	None	None	None	CHO	None	CHEMBL213	Beta-1 adrenergic receptor	Homo sapiens	SINGLE PROTEIN	CHEMBL1133209	1	Scientific Literature	Bioorg. Med. Chem. Lett.	2000	CHEMBL3308072
CHEMBL469912	PUROMYCIN	0	471.52	1	-0.79	PUROMYCIN	COc1ccc(C[C@H](N)C(=O)N[C@@H]2[C@@H](CO)O[C@@H](n3cnc4c(N(C)C)ncnc43)[C@@H]2O)cc1	IC50						Not Active (inhibition < 50% @ 10 uM and thus dose-reponse curve not measured)						False	CHEMBL1909091	DRUGMATRIX: Adrenergic beta1 radioligand binding (ligand: [125I] Cyanopindolol)	B	BAO_0000249	cell membrane format	None	None	None	CHO-K1	Membrane	CHEMBL213	Beta-1 adrenergic receptor	Homo sapiens	SINGLE PROTEIN	CHEMBL1909046	15	DrugMatrix			CHEMBL3307512
CHEMBL321957		0	540.69	1	4.88	5q	CCCCCCOC(=O)Nc1ccc(S(=O)(=O)Nc2ccc(CCNC[C@H](O)c3cccnc3)cc2)cc1	IC50	'='	2000.0	nM	5.70			UO_0000065	10.54	0.20	0.82	4.40	False	CHEMBL649966	Beta-1 adrenergic receptor binding affinity in CHO cells expressing cloned human receptor in the presence of 125 I-iodocyanopindolol	B	BAO_0000219	cell-based format	None	None	None	CHO	None	CHEMBL213	Beta-1 adrenergic receptor	Homo sapiens	SINGLE PROTEIN	CHEMBL1131399	1	Scientific Literature	Bioorg. Med. Chem. Lett.	1998	CHEMBL3308072
CHEMBL63842		0	521.44	1	2.80	25	Nc1ccc(OC[C@@H](O)CNCCc2ccc(NS(=O)(=O)c3ccc(Br)cc3)cc2)cn1	IC50	'='	5300.0	nM	5.28			UO_0000065	10.12	0.23	2.48	4.17	False	CHEMBL649968	Evaluated for its agonist activity and the binding affinity against human Beta-1 adrenergic receptor in membranes from chinese hamster ovary cell	B	BAO_0000219	cell-based format	None	None	None	ovary	None	CHEMBL213	Beta-1 adrenergic receptor	Homo sapiens	SINGLE PROTEIN	CHEMBL1131392	1	Scientific Literature	Bioorg. Med. Chem. Lett.	1998	None
CHEMBL104	CLOTRIMAZOLE	4	344.85	1	5.38	CLOTRIMAZOLE	Clc1ccccc1C(c1ccccc1)(c1ccccc1)n1ccnc1	IC50	'='	11279.0	nM	4.95			UO_0000065	14.35	0.27	-0.43	27.77	False	CHEMBL1909091	DRUGMATRIX: Adrenergic beta1 radioligand binding (ligand: [125I] Cyanopindolol)	B	BAO_0000249	cell membrane format	None	None	None	CHO-K1	Membrane	CHEMBL213	Beta-1 adrenergic receptor	Homo sapiens	SINGLE PROTEIN	CHEMBL1909046	15	DrugMatrix			CHEMBL3307512
CHEMBL683	CLOFIBRIC ACID	0	214.65	0	2.58	CLOFIBRIC ACID	CC(C)(Oc1ccc(Cl)cc1)C(=O)O	Ki						Not Active (inhibition < 50% @ 10 uM and thus dose-reponse curve not measured)						False	CHEMBL1909091	DRUGMATRIX: Adrenergic beta1 radioligand binding (ligand: [125I] Cyanopindolol)	B	BAO_0000249	cell membrane format	None	None	None	CHO-K1	Membrane	CHEMBL213	Beta-1 adrenergic receptor	Homo sapiens	SINGLE PROTEIN	CHEMBL1909046	15	DrugMatrix			CHEMBL3307512
CHEMBL44618	CHLOROFORM	4	119.38	0	1.99	CHLOROFORM	ClC(Cl)Cl	IC50						Not Active (inhibition < 50% @ 10 uM and thus dose-reponse curve not measured)						False	CHEMBL1909091	DRUGMATRIX: Adrenergic beta1 radioligand binding (ligand: [125I] Cyanopindolol)	B	BAO_0000249	cell membrane format	None	None	None	CHO-K1	Membrane	CHEMBL213	Beta-1 adrenergic receptor	Homo sapiens	SINGLE PROTEIN	CHEMBL1909046	15	DrugMatrix			CHEMBL3307512
CHEMBL7002	CIGLITAZONE	0	333.45	0	3.93	CIGLITAZONE	CC1(COc2ccc(CC3SC(=O)NC3=O)cc2)CCCCC1	Ki						Not Active (inhibition < 50% @ 10 uM and thus dose-reponse curve not measured)						False	CHEMBL1909091	DRUGMATRIX: Adrenergic beta1 radioligand binding (ligand: [125I] Cyanopindolol)	B	BAO_0000249	cell membrane format	None	None	None	CHO-K1	Membrane	CHEMBL213	Beta-1 adrenergic receptor	Homo sapiens	SINGLE PROTEIN	CHEMBL1909046	15	DrugMatrix			CHEMBL3307512
CHEMBL101521		0	578.64	2	0.96	31	CS(=O)(=O)Nc1cc([C@@H](O)CNCC2CCN(c3ccc(C(=O)N[C@@H](CC(=O)O)C(=O)O)cc3)CC2)ccc1O	Intrinsic activity	'='	0.64										False	CHEMBL650206	Human Beta-1 adrenergic receptor intrinsic activity (IA) as maximal response relative to isoproterenol at 10 mM	F	BAO_0000019	assay format	Homo sapiens	None	None	None	None	CHEMBL213	Beta-1 adrenergic receptor	Homo sapiens	SINGLE PROTEIN	CHEMBL1135848	1	Scientific Literature	Bioorg. Med. Chem. Lett.	2002	None
CHEMBL1466	DICUMAROL	4	336.30	0	2.90	DICUMAROL	O=c1oc2ccccc2c(O)c1Cc1c(O)c2ccccc2oc1=O	Ki						Not Active (inhibition < 50% @ 10 uM and thus dose-reponse curve not measured)						False	CHEMBL1909091	DRUGMATRIX: Adrenergic beta1 radioligand binding (ligand: [125I] Cyanopindolol)	B	BAO_0000249	cell membrane format	None	None	None	CHO-K1	Membrane	CHEMBL213	Beta-1 adrenergic receptor	Homo sapiens	SINGLE PROTEIN	CHEMBL1909046	15	DrugMatrix			CHEMBL3307512
CHEMBL306233		0	536.61	1	3.35	18	O=S(=O)(c1ccc2oc3ccccc3c2c1)N1CCC(NC[C@H](O)COc2cccc3[nH]c(O)nc23)CC1	Intrinsic activity						Not Determined						False	CHEMBL654951	Intrinsic activity against cloned human beta1-AR was measured as fractions of the maximal response; not tested	B	BAO_0000357	single protein format	None	None	None	None	None	CHEMBL213	Beta-1 adrenergic receptor	Homo sapiens	SINGLE PROTEIN	CHEMBL1145724	1	Scientific Literature	Bioorg. Med. Chem. Lett.	2003	None
CHEMBL476	DACARBAZINE	4	182.19	0	0.07	DACARBAZINE	CN(C)/N=N/c1[nH]cnc1C(N)=O	IC50						Not Active (inhibition < 50% @ 10 uM and thus dose-reponse curve not measured)						False	CHEMBL1909091	DRUGMATRIX: Adrenergic beta1 radioligand binding (ligand: [125I] Cyanopindolol)	B	BAO_0000249	cell membrane format	None	None	None	CHO-K1	Membrane	CHEMBL213	Beta-1 adrenergic receptor	Homo sapiens	SINGLE PROTEIN	CHEMBL1909046	15	DrugMatrix			CHEMBL3307512
CHEMBL1476898	CADMIUM ACETATE	0	230.50	None	None	CADMIUM ACETATE		IC50						Not Active (inhibition < 50% @ 10 uM and thus dose-reponse curve not measured)						False	CHEMBL1909091	DRUGMATRIX: Adrenergic beta1 radioligand binding (ligand: [125I] Cyanopindolol)	B	BAO_0000249	cell membrane format	None	None	None	CHO-K1	Membrane	CHEMBL213	Beta-1 adrenergic receptor	Homo sapiens	SINGLE PROTEIN	CHEMBL1909046	15	DrugMatrix			CHEMBL3307512
CHEMBL1351	CARBOPLATIN	4	371.25	None	None	CARBOPLATIN		Ki						Not Active (inhibition < 50% @ 10 uM and thus dose-reponse curve not measured)						False	CHEMBL1909091	DRUGMATRIX: Adrenergic beta1 radioligand binding (ligand: [125I] Cyanopindolol)	B	BAO_0000249	cell membrane format	None	None	None	CHO-K1	Membrane	CHEMBL213	Beta-1 adrenergic receptor	Homo sapiens	SINGLE PROTEIN	CHEMBL1909046	15	DrugMatrix			CHEMBL3307512
CHEMBL645	BISOPROLOL	4	325.45	0	2.37	23	CC(C)NCC(O)COc1ccc(COCCOC(C)C)cc1	Selectivity						Active						False	CHEMBL651264	Selectivity for beta-1 receptor	B	BAO_0000357	single protein format	None	None	None	None	None	CHEMBL213	Beta-1 adrenergic receptor	Homo sapiens	SINGLE PROTEIN	CHEMBL1123997	1	Scientific Literature	J. Med. Chem.	1988	None
CHEMBL114	SAQUINAVIR	4	670.86	1	3.09	SAQUINAVIR	CC(C)(C)NC(=O)[C@@H]1C[C@@H]2CCCC[C@@H]2CN1C[C@@H](O)[C@H](Cc1ccccc1)NC(=O)[C@H](CC(N)=O)NC(=O)c1ccc2ccccc2n1	Ki						Not Active (inhibition < 50% @ 10 uM and thus dose-reponse curve not measured)						False	CHEMBL1909091	DRUGMATRIX: Adrenergic beta1 radioligand binding (ligand: [125I] Cyanopindolol)	B	BAO_0000249	cell membrane format	None	None	None	CHO-K1	Membrane	CHEMBL213	Beta-1 adrenergic receptor	Homo sapiens	SINGLE PROTEIN	CHEMBL1909046	15	DrugMatrix			CHEMBL3307512
CHEMBL154111	SALSALATE	4	258.23	0	2.31	SALSALATE	O=C(Oc1ccccc1C(=O)O)c1ccccc1O	Ki						Not Active (inhibition < 50% @ 10 uM and thus dose-reponse curve not measured)						False	CHEMBL1909091	DRUGMATRIX: Adrenergic beta1 radioligand binding (ligand: [125I] Cyanopindolol)	B	BAO_0000249	cell membrane format	None	None	None	CHO-K1	Membrane	CHEMBL213	Beta-1 adrenergic receptor	Homo sapiens	SINGLE PROTEIN	CHEMBL1909046	15	DrugMatrix			CHEMBL3307512
CHEMBL444633	RIFABUTIN	4	847.02	2	4.62	RIFABUTIN	CO[C@H]1/C=C/O[C@@]2(C)Oc3c(C)c(O)c4c(c3C2=O)C2=NC3(CCN(CC(C)C)CC3)NC2=C(NC(=O)/C(C)=C\C=C\[C@H](C)[C@H](O)[C@@H](C)[C@@H](O)[C@@H](C)[C@H](OC(C)=O)[C@@H]1C)C4=O	Ki						Not Active (inhibition < 50% @ 10 uM and thus dose-reponse curve not measured)						False	CHEMBL1909091	DRUGMATRIX: Adrenergic beta1 radioligand binding (ligand: [125I] Cyanopindolol)	B	BAO_0000249	cell membrane format	None	None	None	CHO-K1	Membrane	CHEMBL213	Beta-1 adrenergic receptor	Homo sapiens	SINGLE PROTEIN	CHEMBL1909046	15	DrugMatrix			CHEMBL3307512
CHEMBL895	NALBUPHINE	4	357.45	0	1.71	NALBUPHINE	Oc1ccc2c3c1O[C@H]1[C@@H](O)CC[C@@]4(O)[C@@H](C2)N(CC2CCC2)CC[C@]314	IC50						Not Active (inhibition < 50% @ 10 uM and thus dose-reponse curve not measured)						False	CHEMBL1909091	DRUGMATRIX: Adrenergic beta1 radioligand binding (ligand: [125I] Cyanopindolol)	B	BAO_0000249	cell membrane format	None	None	None	CHO-K1	Membrane	CHEMBL213	Beta-1 adrenergic receptor	Homo sapiens	SINGLE PROTEIN	CHEMBL1909046	15	DrugMatrix			CHEMBL3307512
CHEMBL129	ZIDOVUDINE	4	267.25	0	-0.20	ZIDOVUDINE	Cc1cn([C@H]2C[C@H](N=[N+]=[N-])[C@@H](CO)O2)c(=O)[nH]c1=O	IC50						Not Active (inhibition < 50% @ 10 uM and thus dose-reponse curve not measured)						False	CHEMBL1909091	DRUGMATRIX: Adrenergic beta1 radioligand binding (ligand: [125I] Cyanopindolol)	B	BAO_0000249	cell membrane format	None	None	None	CHO-K1	Membrane	CHEMBL213	Beta-1 adrenergic receptor	Homo sapiens	SINGLE PROTEIN	CHEMBL1909046	15	DrugMatrix			CHEMBL3307512
CHEMBL18701	RO-201724	0	278.35	0	2.10	Ro-201724	CCCCOc1cc(CC2CNC(=O)N2)ccc1OC	IC50						Not Active (inhibition < 50% @ 10 uM and thus dose-reponse curve not measured)						False	CHEMBL1909091	DRUGMATRIX: Adrenergic beta1 radioligand binding (ligand: [125I] Cyanopindolol)	B	BAO_0000249	cell membrane format	None	None	None	CHO-K1	Membrane	CHEMBL213	Beta-1 adrenergic receptor	Homo sapiens	SINGLE PROTEIN	CHEMBL1909046	15	DrugMatrix			CHEMBL3307512
CHEMBL744	RILUZOLE	4	234.20	0	2.78	RILUZOLE	Nc1nc2ccc(OC(F)(F)F)cc2s1	IC50						Not Active (inhibition < 50% @ 10 uM and thus dose-reponse curve not measured)						False	CHEMBL1909091	DRUGMATRIX: Adrenergic beta1 radioligand binding (ligand: [125I] Cyanopindolol)	B	BAO_0000249	cell membrane format	None	None	None	CHO-K1	Membrane	CHEMBL213	Beta-1 adrenergic receptor	Homo sapiens	SINGLE PROTEIN	CHEMBL1909046	15	DrugMatrix			CHEMBL3307512
CHEMBL115769		0	334.35	0	3.97	RWJ-68354	COc1cc(N)[nH]c2nc(-c3ccc(F)cc3)c(-c3ccncc3)c1-2	IC50						Not Active (inhibition < 50% @ 10 uM and thus dose-reponse curve not measured)						False	CHEMBL1909091	DRUGMATRIX: Adrenergic beta1 radioligand binding (ligand: [125I] Cyanopindolol)	B	BAO_0000249	cell membrane format	None	None	None	CHO-K1	Membrane	CHEMBL213	Beta-1 adrenergic receptor	Homo sapiens	SINGLE PROTEIN	CHEMBL1909046	15	DrugMatrix			CHEMBL3307512
CHEMBL350590		0	591.78	1	4.96	1r	O=C1N(CCC2CCCCC2)CCN1c1ccc(S(=O)(=O)Nc2ccc(CCNC[C@H](O)c3cccnc3)cc2)cc1	IC50	'='	4000.0	nM	5.40			UO_0000065	9.12	0.18	0.44	4.70	False	CHEMBL654208	Binding affinity towards human Beta-1 adrenergic receptor expressed in CHO cells, using 125I]iodocyanopindolol	B	BAO_0000219	cell-based format	None	None	None	CHO	None	CHEMBL213	Beta-1 adrenergic receptor	Homo sapiens	SINGLE PROTEIN	CHEMBL1132064	1	Scientific Literature	Bioorg. Med. Chem. Lett.	1999	CHEMBL3308072
CHEMBL554963		0	535.54	0	2.49	17j	C[C@H]1CN(S(=O)(=O)Nc2ccc(CC(C)(C)NC[C@H](O)c3cccnc3)cc2)C[C@@H](C)O1.Cl.Cl	IA	'='	10.0										False	CHEMBL650174	Intrinsic activity (IA) at human Beta-1 adrenergic receptor (at 30 uM, represented by the percentage of the maximal response attained by isoproterenol)	F	BAO_0000019	assay format	None	None	None	None	None	CHEMBL213	Beta-1 adrenergic receptor	Homo sapiens	SINGLE PROTEIN	CHEMBL1146653	1	Scientific Literature	Bioorg. Med. Chem. Lett.	2004	None
CHEMBL182689		0	443.57	0	3.36	16a	C=CCNc1cccc([C@@H](O)CN[C@H](C)Cc2c[nH]c3c(OS(C)(=O)=O)cccc23)c1	EC50						Not Determined						False	CHEMBL834244	Agonistic activity was assessed by measuring cAMP accumulation in CHO cells expressing human beta-1 adrenergic receptor; Not determined	F	BAO_0000219	cell-based format	Homo sapiens	None	None	CHO	None	CHEMBL213	Beta-1 adrenergic receptor	Homo sapiens	SINGLE PROTEIN	CHEMBL1144318	1	Scientific Literature	Bioorg. Med. Chem. Lett.	2005	CHEMBL3308072
CHEMBL416	METHOXSALEN	4	216.19	0	2.55	METHOXSALEN	COc1c2occc2cc2ccc(=O)oc12	IC50						Not Active (inhibition < 50% @ 10 uM and thus dose-reponse curve not measured)						False	CHEMBL1909091	DRUGMATRIX: Adrenergic beta1 radioligand binding (ligand: [125I] Cyanopindolol)	B	BAO_0000249	cell membrane format	None	None	None	CHO-K1	Membrane	CHEMBL213	Beta-1 adrenergic receptor	Homo sapiens	SINGLE PROTEIN	CHEMBL1909046	15	DrugMatrix			CHEMBL3307512
CHEMBL1221512		0	559.80	1	1.75	L-744832	CC[C@H](C)[C@@H](CO[C@@H](Cc1ccccc1)C(=O)N[C@@H](CCS(C)(=O)=O)C(=O)OC(C)C)NC[C@@H](N)CS	IC50						Not Active (inhibition < 50% @ 10 uM and thus dose-reponse curve not measured)						False	CHEMBL1909091	DRUGMATRIX: Adrenergic beta1 radioligand binding (ligand: [125I] Cyanopindolol)	B	BAO_0000249	cell membrane format	None	None	None	CHO-K1	Membrane	CHEMBL213	Beta-1 adrenergic receptor	Homo sapiens	SINGLE PROTEIN	CHEMBL1909046	15	DrugMatrix			CHEMBL3307512
CHEMBL293577		0	607.76	2	6.09	5k	O=S(=O)(Nc1ccc(CCNC[C@H](O)c2cccnc2)cc1)c1ccc(-c2nc(-c3cnc4ccccc4c3)cs2)cc1	IC50	'='	19000.0	nM	4.72			UO_0000065	7.77	0.15	-1.37	4.03	False	CHEMBL649969	Binding affinity (measured using [125I]iodocyanopindolol) against human Beta-1 adrenergic receptor expressed in CHO cells	B	BAO_0000219	cell-based format	None	None	None	CHO	None	CHEMBL213	Beta-1 adrenergic receptor	Homo sapiens	SINGLE PROTEIN	CHEMBL1133294	1	Scientific Literature	Bioorg. Med. Chem. Lett.	2000	CHEMBL3308072
CHEMBL127	MEROPENEM	4	383.47	0	-0.31	MEROPENEM	C[C@@H](O)[C@H]1C(=O)N2C(C(=O)O)=C(S[C@@H]3CN[C@H](C(=O)N(C)C)C3)[C@H](C)[C@H]12	IC50						Not Active (inhibition < 50% @ 10 uM and thus dose-reponse curve not measured)						False	CHEMBL1909091	DRUGMATRIX: Adrenergic beta1 radioligand binding (ligand: [125I] Cyanopindolol)	B	BAO_0000249	cell membrane format	None	None	None	CHO-K1	Membrane	CHEMBL213	Beta-1 adrenergic receptor	Homo sapiens	SINGLE PROTEIN	CHEMBL1909046	15	DrugMatrix			CHEMBL3307512
CHEMBL748	PRALIDOXIME CHLORIDE	4	172.61	0	0.32	PRALIDOXIME CHLORIDE	C[n+]1ccccc1/C=N/O.[Cl-]	Ki						Not Active (inhibition < 50% @ 10 uM and thus dose-reponse curve not measured)						False	CHEMBL1909091	DRUGMATRIX: Adrenergic beta1 radioligand binding (ligand: [125I] Cyanopindolol)	B	BAO_0000249	cell membrane format	None	None	None	CHO-K1	Membrane	CHEMBL213	Beta-1 adrenergic receptor	Homo sapiens	SINGLE PROTEIN	CHEMBL1909046	15	DrugMatrix			CHEMBL3307512
CHEMBL286126		0	578.64	2	1.10	26g	CS(=O)(=O)Nc1cc([C@@H](O)CNC2CCN(c3ccc(C(=O)N[C@@H](CCC(=O)O)C(=O)O)cc3)CC2)ccc1O	EC50						Not Determined						False	CHEMBL822476	In vitro activity to increase cAMP levels in Chinese hamster ovary (CHO) cells expressing the cloned human beta 3 Adrenergic receptor; Not determined	B	BAO_0000219	cell-based format	None	None	None	CHO	None	CHEMBL213	Beta-1 adrenergic receptor	Homo sapiens	SINGLE PROTEIN	CHEMBL1134412	1	Scientific Literature	J. Med. Chem.	2001	CHEMBL3308072
CHEMBL1203097		0	422.91	0	2.25	15	CC(C)(CCc1ccc2c(c1)OCO2)NCC(O)c1ccc(O)c(C(N)=O)c1.Cl	DR10	'='	2.1	mg kg-1				UO_0000308					False	CHEMBL668029	In vivo sympatholytic activity (isoproterenol-induced chronotropy) at beta 1-adrenergic receptor in anesthetized dog, iv	F	BAO_0000218	organism-based format	Canis lupus familiaris	None	None	None	None	CHEMBL213	Beta-1 adrenergic receptor	Homo sapiens	SINGLE PROTEIN	CHEMBL1121801	1	Scientific Literature	J. Med. Chem.	1981	None
CHEMBL633	AMIODARONE	4	645.32	2	6.94	AMIODARONE	CCCCc1oc2ccccc2c1C(=O)c1cc(I)c(OCCN(CC)CC)c(I)c1	Ki	'='	25202.0	nM	4.60			UO_0000065	7.13	0.20	-2.34	10.77	False	CHEMBL1909091	DRUGMATRIX: Adrenergic beta1 radioligand binding (ligand: [125I] Cyanopindolol)	B	BAO_0000249	cell membrane format	None	None	None	CHO-K1	Membrane	CHEMBL213	Beta-1 adrenergic receptor	Homo sapiens	SINGLE PROTEIN	CHEMBL1909046	15	DrugMatrix			CHEMBL3307512
CHEMBL2105617	AJMALINE	3	326.44	0	1.55	AJMALINE	CCC1C2CC3C4N(C)c5ccccc5C45CC(C2[C@H]5O)N3C1O	IC50						Not Active (inhibition < 50% @ 10 uM and thus dose-reponse curve not measured)						False	CHEMBL1909091	DRUGMATRIX: Adrenergic beta1 radioligand binding (ligand: [125I] Cyanopindolol)	B	BAO_0000249	cell membrane format	None	None	None	CHO-K1	Membrane	CHEMBL213	Beta-1 adrenergic receptor	Homo sapiens	SINGLE PROTEIN	CHEMBL1909046	15	DrugMatrix			CHEMBL3307512
CHEMBL555445		0	275.78	0	1.43	6	COc1ccc(OCC(O)CNC(C)C)cc1.Cl	KA	'='	0.119	uM kg-1									False	CHEMBL658276	Agonistic effect of compound against beta-1-adrenergic receptor given as geometric mean (KA) of effect on heart rate	F	BAO_0000221	tissue-based format	Felis catus	CHEMBL3638187	Heart	None	None	CHEMBL213	Beta-1 adrenergic receptor	Homo sapiens	SINGLE PROTEIN	CHEMBL1121816	1	Scientific Literature	J. Med. Chem.	1981	None
CHEMBL1110	ALOSETRON	4	294.36	0	2.41	ALOSETRON	Cc1[nH]cnc1CN1CCc2c(c3ccccc3n2C)C1=O	IC50						Not Active (inhibition < 50% @ 10 uM and thus dose-reponse curve not measured)						False	CHEMBL1909091	DRUGMATRIX: Adrenergic beta1 radioligand binding (ligand: [125I] Cyanopindolol)	B	BAO_0000249	cell membrane format	None	None	None	CHO-K1	Membrane	CHEMBL213	Beta-1 adrenergic receptor	Homo sapiens	SINGLE PROTEIN	CHEMBL1909046	15	DrugMatrix			CHEMBL3307512
CHEMBL351596		0	593.79	2	5.21	1g	CCCCC(C)(C)CN1CCN(c2ccc(S(=O)(=O)Nc3ccc(CCNC[C@H](O)c4cccnc4)cc3)cc2)C1=O	IC50	'='	8500.0	nM	5.07			UO_0000065	8.54	0.16	-0.14	4.41	False	CHEMBL654208	Binding affinity towards human Beta-1 adrenergic receptor expressed in CHO cells, using 125I]iodocyanopindolol	B	BAO_0000219	cell-based format	None	None	None	CHO	None	CHEMBL213	Beta-1 adrenergic receptor	Homo sapiens	SINGLE PROTEIN	CHEMBL1132064	1	Scientific Literature	Bioorg. Med. Chem. Lett.	1999	CHEMBL3308072
CHEMBL153479	AMBROXOL	3	378.11	0	3.19	AMBROXOL	Nc1c(Br)cc(Br)cc1CN[C@H]1CC[C@H](O)CC1	IC50						Not Active (inhibition < 50% @ 10 uM and thus dose-reponse curve not measured)						False	CHEMBL1909091	DRUGMATRIX: Adrenergic beta1 radioligand binding (ligand: [125I] Cyanopindolol)	B	BAO_0000249	cell membrane format	None	None	None	CHO-K1	Membrane	CHEMBL213	Beta-1 adrenergic receptor	Homo sapiens	SINGLE PROTEIN	CHEMBL1909046	15	DrugMatrix			CHEMBL3307512
CHEMBL1455	ALTRETAMINE	4	210.28	0	0.07	ALTRETAMINE	CN(C)c1nc(N(C)C)nc(N(C)C)n1	IC50						Not Active (inhibition < 50% @ 10 uM and thus dose-reponse curve not measured)						False	CHEMBL1909091	DRUGMATRIX: Adrenergic beta1 radioligand binding (ligand: [125I] Cyanopindolol)	B	BAO_0000249	cell membrane format	None	None	None	CHO-K1	Membrane	CHEMBL213	Beta-1 adrenergic receptor	Homo sapiens	SINGLE PROTEIN	CHEMBL1909046	15	DrugMatrix			CHEMBL3307512
CHEMBL393648		0	288.39	0	2.83	13a	O[C@@H](CNC1CCCCC1)COc1cccc2[nH]ccc12	Ki	'='	2.37	nM	8.62			UO_0000065	29.91	0.56	5.80	15.06	False	CHEMBL899646	Binding affinity at human adrenergic beta-1 receptor	B	BAO_0000357	single protein format	Homo sapiens	None	None	None	None	CHEMBL213	Beta-1 adrenergic receptor	Homo sapiens	SINGLE PROTEIN	CHEMBL1137462	1	Scientific Literature	Bioorg. Med. Chem. Lett.	2007	None
CHEMBL156455	1,1-DICHLOROETHENE	0	96.94	0	1.94	1,1-DICHLOROETHENE	C=C(Cl)Cl	IC50						Not Active (inhibition < 50% @ 10 uM and thus dose-reponse curve not measured)						False	CHEMBL1909091	DRUGMATRIX: Adrenergic beta1 radioligand binding (ligand: [125I] Cyanopindolol)	B	BAO_0000249	cell membrane format	None	None	None	CHO-K1	Membrane	CHEMBL213	Beta-1 adrenergic receptor	Homo sapiens	SINGLE PROTEIN	CHEMBL1909046	15	DrugMatrix			CHEMBL3307512
CHEMBL29141		0	240.28	0	0.96	1	CNCC(O)c1ccc(O)c2nc(O)sc12	Kd	'='	120.0	nM	6.92			UO_0000065	28.80	0.59	5.96	8.08	False	CHEMBL651833	Compound was tested for its binding affinity to human Beta-1 adrenergic receptor by using the radioligand [3H]CGP-12177	B	BAO_0000357	single protein format	None	None	None	None	None	CHEMBL213	Beta-1 adrenergic receptor	Homo sapiens	SINGLE PROTEIN	CHEMBL1131706	1	Scientific Literature	Bioorg. Med. Chem. Lett.	1999	None
CHEMBL63357		0	588.66	1	4.14	7d	COc1ccc(-c2cnn(-c3ccc(S(=O)(=O)Nc4ccc(CCNC[C@H](O)c5cccnc5)cc4)cc3)n2)cc1F	IC50	'='	5600.0	nM	5.25			UO_0000065	8.92	0.17	1.11	4.00	False	CHEMBL654206	Binding affinity for cloned human Beta-1 adrenergic receptor expressed in CHO cells, tested in the presence of I-iodocyanopindolol.	B	BAO_0000219	cell-based format	None	None	None	CHO	None	CHEMBL213	Beta-1 adrenergic receptor	Homo sapiens	SINGLE PROTEIN	CHEMBL1133315	1	Scientific Literature	Bioorg. Med. Chem. Lett.	2000	CHEMBL3308072
CHEMBL1902627	CLORPRENALINE	0	213.71	0	2.37	CLORPRENALINE	CC(C)NCC(O)c1ccccc1Cl	IC50	'='	2592.0	nM	5.59			UO_0000065	26.14	0.54	3.22	17.32	False	CHEMBL1909091	DRUGMATRIX: Adrenergic beta1 radioligand binding (ligand: [125I] Cyanopindolol)	B	BAO_0000249	cell membrane format	None	None	None	CHO-K1	Membrane	CHEMBL213	Beta-1 adrenergic receptor	Homo sapiens	SINGLE PROTEIN	CHEMBL1909046	15	DrugMatrix			CHEMBL3307512
CHEMBL657	DIPHENHYDRAMINE	4	255.36	0	3.35	DIPHENHYDRAMINE	CN(C)CCOC(c1ccccc1)c1ccccc1	IC50						Not Active (inhibition < 50% @ 10 uM and thus dose-reponse curve not measured)						False	CHEMBL1909091	DRUGMATRIX: Adrenergic beta1 radioligand binding (ligand: [125I] Cyanopindolol)	B	BAO_0000249	cell membrane format	None	None	None	CHO-K1	Membrane	CHEMBL213	Beta-1 adrenergic receptor	Homo sapiens	SINGLE PROTEIN	CHEMBL1909046	15	DrugMatrix			CHEMBL3307512
CHEMBL30	CIMETIDINE	4	252.35	0	0.60	CIMETIDINE	CN/C(=N/CCSCc1nc[nH]c1C)NC#N	IC50						Not Active (inhibition < 50% @ 10 uM and thus dose-reponse curve not measured)						False	CHEMBL1909091	DRUGMATRIX: Adrenergic beta1 radioligand binding (ligand: [125I] Cyanopindolol)	B	BAO_0000249	cell membrane format	None	None	None	CHO-K1	Membrane	CHEMBL213	Beta-1 adrenergic receptor	Homo sapiens	SINGLE PROTEIN	CHEMBL1909046	15	DrugMatrix			CHEMBL3307512
CHEMBL270299	BAY-11-7085	0	249.34	0	2.80	BAY-117085	CC(C)(C)c1ccc(S(=O)(=O)/C=C/C#N)cc1	Ki						Not Active (inhibition < 50% @ 10 uM and thus dose-reponse curve not measured)						False	CHEMBL1909091	DRUGMATRIX: Adrenergic beta1 radioligand binding (ligand: [125I] Cyanopindolol)	B	BAO_0000249	cell membrane format	None	None	None	CHO-K1	Membrane	CHEMBL213	Beta-1 adrenergic receptor	Homo sapiens	SINGLE PROTEIN	CHEMBL1909046	15	DrugMatrix			CHEMBL3307512
CHEMBL442	ERGOTAMINE	4	581.67	1	1.99	ERGOTAMINE	CN1C[C@H](C(=O)N[C@]2(C)O[C@@]3(O)[C@@H]4CCCN4C(=O)[C@H](Cc4ccccc4)N3C2=O)C=C2c3cccc4[nH]cc(c34)C[C@H]21	Ki	'='	2392.0	nM	5.62			UO_0000065	9.66	0.18	3.63	4.76	False	CHEMBL1909091	DRUGMATRIX: Adrenergic beta1 radioligand binding (ligand: [125I] Cyanopindolol)	B	BAO_0000249	cell membrane format	None	None	None	CHO-K1	Membrane	CHEMBL213	Beta-1 adrenergic receptor	Homo sapiens	SINGLE PROTEIN	CHEMBL1909046	15	DrugMatrix			CHEMBL3307512
CHEMBL226349		0	397.31	0	3.87	9a	CCCCOc1ccc(C[C@@H](C)NC[C@H](O)c2cc(Br)no2)cc1	Ki	'='	66.7	nM	7.18			UO_0000065	18.06	0.41	3.31	10.63	False	CHEMBL920282	Displacement of [125I]CYP from human adrenergic beta 1 receptor transfected in CHO cells in presence of 100 uM GTP	B	BAO_0000219	cell-based format	Homo sapiens	None	None	CHO	None	CHEMBL213	Beta-1 adrenergic receptor	Homo sapiens	SINGLE PROTEIN	CHEMBL1142923	1	Scientific Literature	Bioorg. Med. Chem.	2007	CHEMBL3308072
CHEMBL175	DEXIBUPROFEN	4	206.28	0	3.07	DEXIBUPROFEN	CC(C)Cc1ccc([C@H](C)C(=O)O)cc1	IC50						Not Active (inhibition < 50% @ 10 uM and thus dose-reponse curve not measured)						False	CHEMBL1909091	DRUGMATRIX: Adrenergic beta1 radioligand binding (ligand: [125I] Cyanopindolol)	B	BAO_0000249	cell membrane format	None	None	None	CHO-K1	Membrane	CHEMBL213	Beta-1 adrenergic receptor	Homo sapiens	SINGLE PROTEIN	CHEMBL1909046	15	DrugMatrix			CHEMBL3307512
CHEMBL289248		0	666.76	1	3.58	5r	CS(=O)(=O)NC(c1ccc(F)cc1)c1nc(-c2ccc(S(=O)(=O)Nc3ccc(CCNC[C@H](O)c4cccnc4)cc3)cc2)no1	IC50	'='	7000.0	nM	5.16			UO_0000065	7.73	0.15	1.57	2.92	False	CHEMBL654210	Binding affinity to recombinant human beta-1 adrenergic receptor expressed in CHO cells in the presence of [125I]iodocyanopindolol	B	BAO_0000219	cell-based format	None	None	None	CHO	None	CHEMBL213	Beta-1 adrenergic receptor	Homo sapiens	SINGLE PROTEIN	CHEMBL1133209	1	Scientific Literature	Bioorg. Med. Chem. Lett.	2000	CHEMBL3308072
CHEMBL49080	CLENBUTEROL	4	277.20	0	3.00	CLENBUTEROL	CC(C)(C)NCC(O)c1cc(Cl)c(N)c(Cl)c1	Ki	'='	69.0	nM	7.16			UO_0000065	25.83	0.58	4.16	12.29	False	CHEMBL1909091	DRUGMATRIX: Adrenergic beta1 radioligand binding (ligand: [125I] Cyanopindolol)	B	BAO_0000249	cell membrane format	None	None	None	CHO-K1	Membrane	CHEMBL213	Beta-1 adrenergic receptor	Homo sapiens	SINGLE PROTEIN	CHEMBL1909046	15	DrugMatrix			CHEMBL3307512
CHEMBL327519		0	659.85	2	4.19	36	CCCCCCCCNC(=O)Nc1ccc(S(=O)(=O)N2CCC(CNC[C@H](O)COc3ccc(O)c4c3CCC(=O)N4)CC2)cc1	EC50	'='	390.0	nM	6.41			UO_0000065					False	CHEMBL651575	In vitro agonist activity measured by increase in cAMP levels in chinese hamster ovary cells (CHO) cells expressing human Beta-1 adrenergic receptor	F	BAO_0000219	cell-based format	None	None	None	CHO	None	CHEMBL213	Beta-1 adrenergic receptor	Homo sapiens	SINGLE PROTEIN	CHEMBL1134913	1	Scientific Literature	Bioorg. Med. Chem. Lett.	2002	CHEMBL3308072
CHEMBL101485		0	560.72	1	3.28	28	O=C(Nc1ccc(S(=O)(=O)N2CCC(CNC[C@H](O)COc3ccc(O)cc3)CC2)cc1)NC1CCCCC1	EC50	'='	1015.0	nM	5.99			UO_0000065					False	CHEMBL651575	In vitro agonist activity measured by increase in cAMP levels in chinese hamster ovary cells (CHO) cells expressing human Beta-1 adrenergic receptor	F	BAO_0000219	cell-based format	None	None	None	CHO	None	CHEMBL213	Beta-1 adrenergic receptor	Homo sapiens	SINGLE PROTEIN	CHEMBL1134913	1	Scientific Literature	Bioorg. Med. Chem. Lett.	2002	CHEMBL3308072
CHEMBL430594		0	588.73	2	5.60	5o	O=S(=O)(Nc1ccc(CCNC[C@H](O)c2cccnc2)cc1)c1ccc(-c2nc(Cc3ccc(F)cc3)cs2)cc1	IC50	'='	3000.0	nM	5.52			UO_0000065	9.38	0.18	-0.08	5.30	False	CHEMBL649969	Binding affinity (measured using [125I]iodocyanopindolol) against human Beta-1 adrenergic receptor expressed in CHO cells	B	BAO_0000219	cell-based format	None	None	None	CHO	None	CHEMBL213	Beta-1 adrenergic receptor	Homo sapiens	SINGLE PROTEIN	CHEMBL1133294	1	Scientific Literature	Bioorg. Med. Chem. Lett.	2000	CHEMBL3308072
CHEMBL111201		0	624.71	2	6.56	3, L-796568	O=S(=O)(Nc1ccc(CCNC[C@H](O)c2cccnc2)cc1)c1ccc(-c2nc(-c3ccc(C(F)(F)F)cc3)cs2)cc1	Intrinsic activity	'='	1.0	%				UO_0000187					False	CHEMBL924391	Intrinsic activity at human adrenergic beta-1 receptor expressed in CHO cells assessed as cAMP production at 30 uM relative to isoproterenol	B	BAO_0000219	cell-based format	Homo sapiens	None	None	CHO	None	CHEMBL213	Beta-1 adrenergic receptor	Homo sapiens	SINGLE PROTEIN	CHEMBL1139766	1	Scientific Literature	Bioorg. Med. Chem. Lett.	2007	CHEMBL3308072
CHEMBL250144		0	417.53	0	4.57	16f	O[C@@H](CNCCOc1ccc(-c2csc(-c3ccccc3)n2)cc1)c1cccnc1	Intrinsic activity	'='	14.0	%				UO_0000187					False	CHEMBL924391	Intrinsic activity at human adrenergic beta-1 receptor expressed in CHO cells assessed as cAMP production at 30 uM relative to isoproterenol	B	BAO_0000219	cell-based format	Homo sapiens	None	None	CHO	None	CHEMBL213	Beta-1 adrenergic receptor	Homo sapiens	SINGLE PROTEIN	CHEMBL1139766	1	Scientific Literature	Bioorg. Med. Chem. Lett.	2007	CHEMBL3308072
CHEMBL308860		0	644.79	3	6.53	10	CCCCCCNC(=O)Nc1ccc(S(=O)(=O)Nc2cccc(-c3ccc(OCC4NCCc5cc(O)c(O)cc54)cc3)c2)cc1	Activation						Not Determined						False	CHEMBL651561	Compound was evaluated for its inhibitory activity against human beta-1 adrenergic receptor (AR); not determined	F	BAO_0000019	assay format	None	None	None	None	None	CHEMBL213	Beta-1 adrenergic receptor	Homo sapiens	SINGLE PROTEIN	CHEMBL1132774	1	Scientific Literature	Bioorg. Med. Chem. Lett.	2000	None
CHEMBL76210		0	229.24	0	1.81	14	CC(=O)Nc1ccc(-c2cnc(O)cn2)cc1	Inotropic effect						Not Determined						False	CHEMBL651257	Inotropic effect by direct or indirect activation of beta-1 adrenergic receptor; ND is no data	F	BAO_0000019	assay format	None	None	None	None	None	CHEMBL213	Beta-1 adrenergic receptor	Homo sapiens	SINGLE PROTEIN	CHEMBL1123575	1	Scientific Literature	J. Med. Chem.	1987	None
CHEMBL166330		0	204.27	0	1.30	table II	CC(=O)c1ccc(N2CCNCC2)cc1	IC50	'>'	100000.0	nM				UO_0000065					False	CHEMBL654268	Binding affinity for Beta-1 adrenergic receptor by displacing [3H]dihydroalprenolol, in partially purified membrane fractions from canine ventricular muscle in the presence of 1 uM zinterol	B	BAO_0000249	cell membrane format	Canis lupus familiaris	None	None	None	None	CHEMBL213	Beta-1 adrenergic receptor	Homo sapiens	SINGLE PROTEIN	CHEMBL1125380	1	Scientific Literature	J. Med. Chem.	1992	None
CHEMBL196	ASCORBIC ACID	4	176.12	0	-1.41	ASCORBIC ACID	O=C1O[C@H]([C@@H](O)CO)C(O)=C1O	Ki						Not Active (inhibition < 50% @ 10 uM and thus dose-reponse curve not measured)						False	CHEMBL1909091	DRUGMATRIX: Adrenergic beta1 radioligand binding (ligand: [125I] Cyanopindolol)	B	BAO_0000249	cell membrane format	None	None	None	CHO-K1	Membrane	CHEMBL213	Beta-1 adrenergic receptor	Homo sapiens	SINGLE PROTEIN	CHEMBL1909046	15	DrugMatrix			CHEMBL3307512
CHEMBL138989		0	335.45	0	3.05	RR-2b	C[C@@H]1C[C@@H](C)N1C(=O)[C@@H]1C=C2c3cccc4[nH]cc(c34)CC2N(C)C1	Ki						No data						False	CHEMBL875428	Binding affinity towards Beta-1 adrenergic receptor; Not determined	B	BAO_0000357	single protein format	None	None	None	None	None	CHEMBL213	Beta-1 adrenergic receptor	Homo sapiens	SINGLE PROTEIN	CHEMBL1135791	1	Scientific Literature	J. Med. Chem.	2002	None
CHEMBL32599		0	596.71	2	2.48	26f	CS(=O)(=O)Nc1cc([C@@H](O)CNC2CCN(c3ccc(C(=O)N[C@@H](Cc4ccccc4)C(=O)O)cc3)CC2)ccc1O	Ki	'>'	100000.0	nM				UO_0000065					False	CHEMBL822478	Inhibition of I-iodocyanopindolol binding to human beta 1 adrenergic receptors	B	BAO_0000357	single protein format	Homo sapiens	None	None	None	None	CHEMBL213	Beta-1 adrenergic receptor	Homo sapiens	SINGLE PROTEIN	CHEMBL1134412	1	Scientific Literature	J. Med. Chem.	2001	None
CHEMBL68408		0	584.74	2	3.74	22	CCCCCCNC(=O)Nc1ccc(S(=O)(=O)Nc2ccc(CCNC[C@H](O)COc3ccc(N)nc3)cc2)cc1	IC50	'='	900.0	nM	6.05			UO_0000065	10.34	0.20	2.31	3.61	False	CHEMBL649968	Evaluated for its agonist activity and the binding affinity against human Beta-1 adrenergic receptor in membranes from chinese hamster ovary cell	B	BAO_0000219	cell-based format	None	None	None	ovary	None	CHEMBL213	Beta-1 adrenergic receptor	Homo sapiens	SINGLE PROTEIN	CHEMBL1131392	1	Scientific Literature	Bioorg. Med. Chem. Lett.	1998	None
CHEMBL519240		0	327.43	0	1.71	4, A-987306	Nc1nc2c(c(N3CCNCC3)n1)CCC1=C2[C@@H]2CCCC[C@@H]2O1	Inhibition	'='	10.0	%				UO_0000187					False	CHEMBL951461	Inhibition of human adrenergic beta-1 receptor at 10 uM	B	BAO_0000357	single protein format	Homo sapiens	None	None	None	None	CHEMBL213	Beta-1 adrenergic receptor	Homo sapiens	SINGLE PROTEIN	CHEMBL1140203	1	Scientific Literature	J. Med. Chem.	2008	None
CHEMBL285713		0	548.71	2	5.53	5c	CCCCCCc1ncc(-c2ccc(S(=O)(=O)Nc3ccc(CCNC[C@H](O)c4cccnc4)cc3)cc2)o1	IC50	'='	6000.0	nM	5.22			UO_0000065	9.52	0.18	-0.31	4.45	False	CHEMBL652504	In vitro binding affinity at beta-1 adrenergic receptors in the presence of [125I]iodocyanopindolol.	B	BAO_0000357	single protein format	None	None	None	None	None	CHEMBL213	Beta-1 adrenergic receptor	Homo sapiens	SINGLE PROTEIN	CHEMBL1133227	1	Scientific Literature	Bioorg. Med. Chem. Lett.	2000	None
CHEMBL124584		0	437.48	0	3.69	7c	O=[N+]([O-])/C=C(\Nc1ccc(CCNC[C@H](O)c2cccnc2)cc1)Nc1cccc(F)c1	IC50	'='	3000.0	nM	5.52			UO_0000065	12.62	0.24	1.83	4.92	False	CHEMBL654211	Binding affinity for human Beta-1 adrenergic receptor using [125I]iodocyanopindolol as radioligand in CHO cells	B	BAO_0000219	cell-based format	None	None	None	CHO	None	CHEMBL213	Beta-1 adrenergic receptor	Homo sapiens	SINGLE PROTEIN	CHEMBL1134823	1	Scientific Literature	Bioorg. Med. Chem. Lett.	2001	CHEMBL3308072
CHEMBL510139	CITRININ	0	250.25	0	1.72	CITRININ	CC1=C2C(=CO[C@H](C)[C@H]2C)C(O)=C(C(=O)O)C1=O	IC50						Not Active (inhibition < 50% @ 10 uM and thus dose-reponse curve not measured)						False	CHEMBL1909091	DRUGMATRIX: Adrenergic beta1 radioligand binding (ligand: [125I] Cyanopindolol)	B	BAO_0000249	cell membrane format	None	None	None	CHO-K1	Membrane	CHEMBL213	Beta-1 adrenergic receptor	Homo sapiens	SINGLE PROTEIN	CHEMBL1909046	15	DrugMatrix			CHEMBL3307512
CHEMBL1258940		0	517.66	1	3.72	26	CNC(=O)c1cccc(OCC(O)CNC2CCN(c3ncnc4scc(-c5ccccc5)c34)CC2)c1	Ki	'='	1427.0	nM	5.85			UO_0000065	11.29	0.22	2.13	5.87	False	CHEMBL1261322	Displacement of [125I]-cyanopindolol from human adrenergic beta-1 receptor expressed in CHO cells	B	BAO_0000219	cell-based format	Homo sapiens	None	None	CHO	None	CHEMBL213	Beta-1 adrenergic receptor	Homo sapiens	SINGLE PROTEIN	CHEMBL1255209	1	Scientific Literature	Bioorg. Med. Chem. Lett.	2010	CHEMBL3308072
CHEMBL1258599		0	384.51	0	2.69	52	OC(CNC1CCN(c2ncnc3ccsc23)CC1)COc1ccccc1	Ki	'='	30.0	nM	7.52			UO_0000065	19.56	0.38	4.83	10.67	False	CHEMBL1261322	Displacement of [125I]-cyanopindolol from human adrenergic beta-1 receptor expressed in CHO cells	B	BAO_0000219	cell-based format	Homo sapiens	None	None	CHO	None	CHEMBL213	Beta-1 adrenergic receptor	Homo sapiens	SINGLE PROTEIN	CHEMBL1255209	1	Scientific Literature	Bioorg. Med. Chem. Lett.	2010	CHEMBL3308072
CHEMBL1258143		0	512.66	1	3.62	42	OCc1cc(OCC(O)CNC2CCN(c3ncnc4scc(-c5cccs5)c34)CC2)ccc1O	Ki	'='	1049.0	nM	5.98			UO_0000065	11.66	0.23	2.36	5.39	False	CHEMBL1261322	Displacement of [125I]-cyanopindolol from human adrenergic beta-1 receptor expressed in CHO cells	B	BAO_0000219	cell-based format	Homo sapiens	None	None	CHO	None	CHEMBL213	Beta-1 adrenergic receptor	Homo sapiens	SINGLE PROTEIN	CHEMBL1255209	1	Scientific Literature	Bioorg. Med. Chem. Lett.	2010	CHEMBL3308072
CHEMBL1257798		0	520.61	1	3.76	37	O=C(O)c1cc(OCC(O)CNC2CCN(c3ncnc4scc(-c5ccccc5)c34)CC2)ccc1O	Ki	'='	6710.0	nM	5.17			UO_0000065	9.94	0.19	1.41	4.04	False	CHEMBL1261322	Displacement of [125I]-cyanopindolol from human adrenergic beta-1 receptor expressed in CHO cells	B	BAO_0000219	cell-based format	Homo sapiens	None	None	CHO	None	CHEMBL213	Beta-1 adrenergic receptor	Homo sapiens	SINGLE PROTEIN	CHEMBL1255209	1	Scientific Literature	Bioorg. Med. Chem. Lett.	2010	CHEMBL3308072
CHEMBL1144	PRAVASTATIN	4	424.53	0	2.44	PRAVASTATIN	CC[C@H](C)C(=O)O[C@H]1C[C@H](O)C=C2C=C[C@H](C)[C@H](CC[C@@H](O)C[C@@H](O)CC(=O)O)[C@H]21	IC50						Not Active (inhibition < 50% @ 10 uM and thus dose-reponse curve not measured)						False	CHEMBL1909091	DRUGMATRIX: Adrenergic beta1 radioligand binding (ligand: [125I] Cyanopindolol)	B	BAO_0000249	cell membrane format	None	None	None	CHO-K1	Membrane	CHEMBL213	Beta-1 adrenergic receptor	Homo sapiens	SINGLE PROTEIN	CHEMBL1909046	15	DrugMatrix			CHEMBL3307512
CHEMBL349505		0	605.67	1	4.03	2c	O=c1n(Cc2ccc(F)c(F)c2)ccn1-c1ccc(S(=O)(=O)Nc2ccc(CCNC[C@H](O)c3cccnc3)cc2)cc1	IC50	'='	27000.0	nM	4.57			UO_0000065	7.54	0.15	0.54	3.86	False	CHEMBL654208	Binding affinity towards human Beta-1 adrenergic receptor expressed in CHO cells, using 125I]iodocyanopindolol	B	BAO_0000219	cell-based format	None	None	None	CHO	None	CHEMBL213	Beta-1 adrenergic receptor	Homo sapiens	SINGLE PROTEIN	CHEMBL1132064	1	Scientific Literature	Bioorg. Med. Chem. Lett.	1999	CHEMBL3308072
CHEMBL260018		0	329.40	0	2.40	alpha-(S), beta-(S)-1e	C[C@H](Oc1ccc(CCNC[C@@H](O)c2ccccc2)cc1)C(=O)O	Inhibition	'='	14.0	%				UO_0000187					False	CHEMBL936723	Displacement of [3H]dihydroalprenolol from human adrenergic beta-1 receptor expressed in CHO cells at 10 uM	B	BAO_0000219	cell-based format	Homo sapiens	None	None	CHO	None	CHEMBL213	Beta-1 adrenergic receptor	Homo sapiens	SINGLE PROTEIN	CHEMBL1144675	1	Scientific Literature	Bioorg. Med. Chem.	2008	CHEMBL3308072
CHEMBL259858		0	329.40	0	2.40	alpha, beta-rac-1d	CC(Oc1ccc(CCNCC(O)c2ccccc2)cc1)C(=O)O	Inhibition	'='	37.0	%				UO_0000187					False	CHEMBL936723	Displacement of [3H]dihydroalprenolol from human adrenergic beta-1 receptor expressed in CHO cells at 10 uM	B	BAO_0000219	cell-based format	Homo sapiens	None	None	CHO	None	CHEMBL213	Beta-1 adrenergic receptor	Homo sapiens	SINGLE PROTEIN	CHEMBL1144675	1	Scientific Literature	Bioorg. Med. Chem.	2008	CHEMBL3308072
CHEMBL58355	PIROXIMONE	0	217.23	0	0.89	17	CCc1[nH]c(=O)[nH]c1C(=O)c1ccncc1	Inotropic effect	'='	71.0										False	CHEMBL651258	Compound was tested for its inotropic effect by activation of beta-1 adrenergic receptor directly or indirectly; activity values are 70,71	B	BAO_0000357	single protein format	None	None	None	None	None	CHEMBL213	Beta-1 adrenergic receptor	Homo sapiens	SINGLE PROTEIN	CHEMBL1123575	1	Scientific Literature	J. Med. Chem.	1987	None
CHEMBL1203113		0	450.96	0	2.90	8	CC(C)NC(=O)c1cc(C(O)CNC(C)CCc2ccc3c(c2)OCO3)ccc1O.Cl	DR10	'='	22.52	mg kg-1				UO_0000308					False	CHEMBL668029	In vivo sympatholytic activity (isoproterenol-induced chronotropy) at beta 1-adrenergic receptor in anesthetized dog, iv	F	BAO_0000218	organism-based format	Canis lupus familiaris	None	None	None	None	CHEMBL213	Beta-1 adrenergic receptor	Homo sapiens	SINGLE PROTEIN	CHEMBL1121801	1	Scientific Literature	J. Med. Chem.	1981	None
CHEMBL74860		0	628.79	3	6.70	7	CCCCCCNC(=O)Nc1ccc(S(=O)(=O)Nc2ccc(-c3cccc(CC4NCCc5cc(O)c(O)cc54)c3)cc2)cc1	IC50	'='	100000.0	nM	4.00			UO_0000065					False	CHEMBL646903	Compound was evaluated for its inhibitory activity against CHO cells expressing the cloned human beta-1 adrenergic receptor (AR) in the presence of [125I]iodocyanopindolol	F	BAO_0000219	cell-based format	None	None	None	CHO	None	CHEMBL213	Beta-1 adrenergic receptor	Homo sapiens	SINGLE PROTEIN	CHEMBL1132774	1	Scientific Literature	Bioorg. Med. Chem. Lett.	2000	CHEMBL3308072
CHEMBL595449		0	350.47	0	4.00	5b	CN(C)Cc1nc(-c2ccc(C(C)(C)C)cc2)n(-c2cccc(O)c2)n1	IC50	'>'	10000.0	nM				UO_0000065					False	CHEMBL1050440	Inhibition of beta-1 adrenergic receptor	B	BAO_0000357	single protein format	None	None	None	None	None	CHEMBL213	Beta-1 adrenergic receptor	Homo sapiens	SINGLE PROTEIN	CHEMBL1152515	1	Scientific Literature	Bioorg. Med. Chem.	2009	None
CHEMBL419085		0	392.52	0	2.90	4c	C[C@H](Cc1ncc(CCCCC(=O)O)s1)NC[C@H](O)COc1ccccc1	Ki	'='	440.0	nM	6.36			UO_0000065	16.19	0.32	3.46	6.93	False	CHEMBL651836	Compound was tested for its binding affinity against Beta-1 adrenergic receptor in CHO cell membrane using [125I]iodocyanopindolol as the radioligand.	B	BAO_0000219	cell-based format	None	None	None	CHO	None	CHEMBL213	Beta-1 adrenergic receptor	Homo sapiens	SINGLE PROTEIN	CHEMBL1129171	1	Scientific Literature	Bioorg. Med. Chem. Lett.	1996	CHEMBL3308072
CHEMBL530556		0	446.59	0	4.22	22	COc1ccc(CCNCC(O)COc2ccc3c(c2)CCCN3Cc2ccccc2)cc1	EC50	'='	7282.0	nM	5.14			UO_0000065					False	CHEMBL938630	Agonist activity at adrenergic beta-1 receptor	F	BAO_0000019	assay format	None	None	None	None	None	CHEMBL213	Beta-1 adrenergic receptor	Homo sapiens	SINGLE PROTEIN	CHEMBL1140856	1	Scientific Literature	Bioorg. Med. Chem.	2009	None
CHEMBL284782		0	363.84	0	3.06	BRL-37344	C[C@H](Cc1ccc(OCC(=O)O)cc1)NC[C@H](O)c1cccc(Cl)c1	Ki	'='	11300.0	nM	4.95			UO_0000065	13.60	0.27	1.89	6.28	False	CHEMBL651836	Compound was tested for its binding affinity against Beta-1 adrenergic receptor in CHO cell membrane using [125I]iodocyanopindolol as the radioligand.	B	BAO_0000219	cell-based format	None	None	None	CHO	None	CHEMBL213	Beta-1 adrenergic receptor	Homo sapiens	SINGLE PROTEIN	CHEMBL1129171	1	Scientific Literature	Bioorg. Med. Chem. Lett.	1996	CHEMBL3308072
CHEMBL348501		0	516.06	1	3.82	43	Cc1ccc(S(=O)(=O)NC(=O)Cc2ccc(NC[C@@H](C)NC[C@H](O)c3cccc(Cl)c3)cc2)cc1	EC50	'='	630.96	nM	6.20			UO_0000065					False	CHEMBL654941	Ability to cause cAMP accumulation in CHO cells expressing human beta-1 AR expressed as the negative logarithm of the molar drug concentration	F	BAO_0000219	cell-based format	None	None	None	CHO	None	CHEMBL213	Beta-1 adrenergic receptor	Homo sapiens	SINGLE PROTEIN	CHEMBL1135599	1	Scientific Literature	J. Med. Chem.	2002	CHEMBL3308072
CHEMBL348501		0	516.06	1	3.82	43	Cc1ccc(S(=O)(=O)NC(=O)Cc2ccc(NC[C@@H](C)NC[C@H](O)c3cccc(Cl)c3)cc2)cc1	IC50	'='	1995.26	nM	5.70			UO_0000065	11.05	0.22	1.88	5.30	False	CHEMBL647214	Receptor binding assay(Beta-1 adrenergic receptor) carried out with membranes prepared from human recombinant Sf9 cells expressing the cloned human receptor in the presence of [125I]iodocyanopindolol	B	BAO_0000219	cell-based format	None	None	None	Sf9	None	CHEMBL213	Beta-1 adrenergic receptor	Homo sapiens	SINGLE PROTEIN	CHEMBL1135599	1	Scientific Literature	J. Med. Chem.	2002	CHEMBL3308860
CHEMBL411234		0	411.89	0	4.70	2a	O=C(O)c1ccc(Oc2ccc(CCNC[C@H](O)c3cccc(Cl)c3)cc2)cc1	EC50	'>'	100.0	nM				UO_0000065					True	CHEMBL981734	Agonist activity at human cloned adrenergic beta-1 receptor expressed in CHO cells assessed as cAMP accumulation	F	BAO_0000219	cell-based format	Homo sapiens	None	None	CHO	None	CHEMBL213	Beta-1 adrenergic receptor	Homo sapiens	SINGLE PROTEIN	CHEMBL1144172	1	Scientific Literature	Bioorg. Med. Chem. Lett.	2008	CHEMBL3308072
CHEMBL552434		0	459.55	0	3.79	2e	O=C(CC1C=Nc2ccccc21)Nc1ccc(CCNC[C@H](O)COc2ccc(O)cc2)cc1	Intrinsic activity	'='	0.28										False	CHEMBL1033549	Intrinsic activity at human cloned adrenergic beta-1 receptor expressed in CHO cells assessed as increase in cAMP production after 2 days by radioimmunoassay relative to isoproterenol	B	BAO_0000219	cell-based format	Homo sapiens	None	None	CHO	None	CHEMBL213	Beta-1 adrenergic receptor	Homo sapiens	SINGLE PROTEIN	CHEMBL1158395	1	Scientific Literature	Eur. J. Med. Chem.	2009	CHEMBL3308072
CHEMBL551892		0	426.54	0	3.21	2r	O=C(Cc1ccsc1)Nc1ccc(CCNC[C@H](O)COc2ccc(O)cc2)cc1	Intrinsic activity	'='	0.37										False	CHEMBL1033549	Intrinsic activity at human cloned adrenergic beta-1 receptor expressed in CHO cells assessed as increase in cAMP production after 2 days by radioimmunoassay relative to isoproterenol	B	BAO_0000219	cell-based format	Homo sapiens	None	None	CHO	None	CHEMBL213	Beta-1 adrenergic receptor	Homo sapiens	SINGLE PROTEIN	CHEMBL1158395	1	Scientific Literature	Eur. J. Med. Chem.	2009	CHEMBL3308072
CHEMBL104061		0	497.62	0	3.28	5l	CCCNC(=O)Nc1ccc(S(=O)(=O)Nc2ccc(CCNC[C@H](O)c3cccnc3)cc2)cc1	IC50	'='	2000.0	nM	5.70			UO_0000065	11.45	0.22	2.42	4.30	False	CHEMBL649966	Beta-1 adrenergic receptor binding affinity in CHO cells expressing cloned human receptor in the presence of 125 I-iodocyanopindolol	B	BAO_0000219	cell-based format	None	None	None	CHO	None	CHEMBL213	Beta-1 adrenergic receptor	Homo sapiens	SINGLE PROTEIN	CHEMBL1131399	1	Scientific Literature	Bioorg. Med. Chem. Lett.	1998	CHEMBL3308072
CHEMBL499	TIMOLOL	4	316.43	0	0.50	31	CC(C)(C)NC[C@H](O)COc1nsnc1N1CCOCC1	Selectivity						Active						False	CHEMBL651262	Selectivity for beta-1 adrenergic receptor	B	BAO_0000357	single protein format	None	None	None	None	None	CHEMBL213	Beta-1 adrenergic receptor	Homo sapiens	SINGLE PROTEIN	CHEMBL1123997	1	Scientific Literature	J. Med. Chem.	1988	None
CHEMBL552089		0	471.56	0	3.69	2s	O=C(Cc1ccc2ccccc2n1)Nc1ccc(CCNC[C@H](O)COc2ccc(O)cc2)cc1	EC50	'='	1700.0	nM	5.77			UO_0000065					False	CHEMBL1033546	Agonist activity at human cloned adrenergic beta-1 receptor expressed in CHO cells assessed as increase in cAMP production after 2 days by radioimmunoassay	F	BAO_0000219	cell-based format	Homo sapiens	None	None	CHO	None	CHEMBL213	Beta-1 adrenergic receptor	Homo sapiens	SINGLE PROTEIN	CHEMBL1158395	1	Scientific Literature	Eur. J. Med. Chem.	2009	CHEMBL3308072
CHEMBL1258023		0	490.63	0	4.37	11	COc1ccccc1OCC(O)CNC1CCN(c2ncnc3scc(-c4ccccc4)c23)CC1	Efficacy	'='	1.5	%				UO_0000187					False	CHEMBL1261260	Agonist activity at human recombinant adrenergic beta-1 receptor expressed in CHO cells assessed as cyclic AMP formation response equal to 25% of maximum response achieved with 100 uM of isoproterenol by HTRF assay	F	BAO_0000219	cell-based format	Homo sapiens	None	None	CHO	None	CHEMBL213	Beta-1 adrenergic receptor	Homo sapiens	SINGLE PROTEIN	CHEMBL1255209	1	Scientific Literature	Bioorg. Med. Chem. Lett.	2010	CHEMBL3308072
CHEMBL1258259		0	490.63	0	4.37	44	Cc1c(-c2ccccc2)sc2ncnc(N3CCC(NCC(O)COc4ccc(O)cc4)CC3)c12	Ki	'='	560.0	nM	6.25			UO_0000065	12.74	0.24	1.88	6.89	False	CHEMBL1261322	Displacement of [125I]-cyanopindolol from human adrenergic beta-1 receptor expressed in CHO cells	B	BAO_0000219	cell-based format	Homo sapiens	None	None	CHO	None	CHEMBL213	Beta-1 adrenergic receptor	Homo sapiens	SINGLE PROTEIN	CHEMBL1255209	1	Scientific Literature	Bioorg. Med. Chem. Lett.	2010	CHEMBL3308072
CHEMBL1258598		0	430.53	0	1.89	51	OCc1cc(OCC(O)CNC2CCN(c3ncnc4sccc34)CC2)ccc1O	Ki	'='	4980.0	nM	5.30			UO_0000065	12.32	0.24	3.41	4.78	False	CHEMBL1261322	Displacement of [125I]-cyanopindolol from human adrenergic beta-1 receptor expressed in CHO cells	B	BAO_0000219	cell-based format	Homo sapiens	None	None	CHO	None	CHEMBL213	Beta-1 adrenergic receptor	Homo sapiens	SINGLE PROTEIN	CHEMBL1255209	1	Scientific Literature	Bioorg. Med. Chem. Lett.	2010	CHEMBL3308072
CHEMBL1258373		0	414.53	0	2.70	47	Cc1csc2ncnc(N3CCC(NCC(O)COc4ccc(O)cc4)CC3)c12	Ki	'='	3507.0	nM	5.46			UO_0000065	13.16	0.26	2.76	6.01	False	CHEMBL1261322	Displacement of [125I]-cyanopindolol from human adrenergic beta-1 receptor expressed in CHO cells	B	BAO_0000219	cell-based format	Homo sapiens	None	None	CHO	None	CHEMBL213	Beta-1 adrenergic receptor	Homo sapiens	SINGLE PROTEIN	CHEMBL1255209	1	Scientific Literature	Bioorg. Med. Chem. Lett.	2010	CHEMBL3308072
CHEMBL1257916		0	494.59	0	4.20	39	Oc1ccc(OCC(O)CNC2CCN(c3ncnc4scc(-c5ccc(F)cc5)c34)CC2)cc1	Ki	'='	600.0	nM	6.22			UO_0000065	12.58	0.24	2.02	6.86	False	CHEMBL1261322	Displacement of [125I]-cyanopindolol from human adrenergic beta-1 receptor expressed in CHO cells	B	BAO_0000219	cell-based format	Homo sapiens	None	None	CHO	None	CHEMBL213	Beta-1 adrenergic receptor	Homo sapiens	SINGLE PROTEIN	CHEMBL1255209	1	Scientific Literature	Bioorg. Med. Chem. Lett.	2010	CHEMBL3308072
CHEMBL1257554		0	506.63	1	3.55	32	OCc1cc(O)ccc1OCC(O)CNC1CCN(c2ncnc3scc(-c4ccccc4)c23)CC1	Ki	'='	1480.0	nM	5.83			UO_0000065	11.51	0.22	2.28	5.25	False	CHEMBL1261322	Displacement of [125I]-cyanopindolol from human adrenergic beta-1 receptor expressed in CHO cells	B	BAO_0000219	cell-based format	Homo sapiens	None	None	CHO	None	CHEMBL213	Beta-1 adrenergic receptor	Homo sapiens	SINGLE PROTEIN	CHEMBL1255209	1	Scientific Literature	Bioorg. Med. Chem. Lett.	2010	CHEMBL3308072
CHEMBL1086077		0	446.52	0	4.79	46	O=C(c1ccc(F)cc1)C1CCN(CC(O)COc2cccc3[nH]c4ccccc4c23)CC1	EC50	'='	310.0	nM	6.51			UO_0000065					False	CHEMBL1120620	Agonist activity at human adrenergic beta-1 receptor expressed in CHOK1 cells assessed as cAMP accumulation by HTRF assay	F	BAO_0000219	cell-based format	Homo sapiens	None	None	CHO-K1	None	CHEMBL213	Beta-1 adrenergic receptor	Homo sapiens	SINGLE PROTEIN	CHEMBL1155476	1	Scientific Literature	Bioorg. Med. Chem. Lett.	2010	CHEMBL3307512
CHEMBL395609		0	410.56	0	3.76	14	COc1ccc([C@@H]2CN(C)Cc3cc(OCCCN4CCOC[C@@H]4C)ccc32)cc1	Activity						Not Active						False	CHEMBL885438	Binding affinity at adrenergic beta-1 receptor at 1 uM	B	BAO_0000357	single protein format	None	None	None	None	None	CHEMBL213	Beta-1 adrenergic receptor	Homo sapiens	SINGLE PROTEIN	CHEMBL1138430	1	Scientific Literature	Bioorg. Med. Chem. Lett.	2007	None
CHEMBL124597		0	734.81	2	7.99	11	N#CN/C(=N\c1ccc2c(c1)CCN2c1nc(-c2ccc(OC(F)(F)F)cc2)cs1)Nc1ccc2cc(CCNC[C@H](O)c3cccnc3)ccc2c1	IC50	'='	2300.0	nM	5.64			UO_0000065	7.67	0.15	-2.35	4.31	False	CHEMBL654211	Binding affinity for human Beta-1 adrenergic receptor using [125I]iodocyanopindolol as radioligand in CHO cells	B	BAO_0000219	cell-based format	None	None	None	CHO	None	CHEMBL213	Beta-1 adrenergic receptor	Homo sapiens	SINGLE PROTEIN	CHEMBL1134823	1	Scientific Literature	Bioorg. Med. Chem. Lett.	2001	CHEMBL3308072
CHEMBL431678		0	684.75	2	6.83	4b	N#CN/C(=N\c1ccc2c(c1)CCN2c1nc(-c2ccc(OC(F)(F)F)cc2)cs1)Nc1ccc(CCNC[C@H](O)c2cccnc2)cc1	Activation	'='	51.0	%				UO_0000187					False	CHEMBL647369	Percent of maximal stimulation was determined as adenylate cyclase activation using isoproterenol as standard at a concentration of 10000 nM	F	BAO_0000019	assay format	Homo sapiens	None	None	None	None	CHEMBL213	Beta-1 adrenergic receptor	Homo sapiens	SINGLE PROTEIN	CHEMBL1134823	1	Scientific Literature	Bioorg. Med. Chem. Lett.	2001	None
CHEMBL1632174		0	427.55	0	3.51	30	O=C(O)CCCCCN1CCC(CNC(=O)c2c3n(c4ccccc24)CCCO3)CC1	Ki	'>'	10000.0	nM				UO_0000065					False	CHEMBL1640617	Binding affinity to beta1 adrenergic receptor	B	BAO_0000357	single protein format	None	None	None	None	None	CHEMBL213	Beta-1 adrenergic receptor	Homo sapiens	SINGLE PROTEIN	CHEMBL1629440	1	Scientific Literature	Bioorg. Med. Chem.	2010	None
CHEMBL338794		0	624.71	2	6.56	2f	O=S(=O)(Nc1ccc(CCNC[C@H](O)c2cccnc2)cc1)c1ccc(-c2nc(-c3cccc(C(F)(F)F)c3)cs2)cc1	IC50	'='	1800.0	nM	5.75			UO_0000065	9.20	0.18	-0.82	5.51	False	CHEMBL649965	Binding affinity was evaluated on chinese hamster ovary (CHO) cells expressing the cloned human beta-1 adrenergic receptor in the presence of [125I]- iodocyanopindolol.	B	BAO_0000219	cell-based format	None	None	None	CHO	None	CHEMBL213	Beta-1 adrenergic receptor	Homo sapiens	SINGLE PROTEIN	CHEMBL1133690	1	Scientific Literature	J. Med. Chem.	2000	CHEMBL3308072
CHEMBL347582		0	516.06	1	3.82	44	Cc1ccc(S(=O)(=O)NC(=O)Cc2cccc(NC[C@@H](C)NC[C@H](O)c3cccc(Cl)c3)c2)cc1	Emax	'='	8.0	%				UO_0000187					True	CHEMBL654936	concentration-response expressed as a percent of the maximal response to R-(-) isoproterenol (ISO).Emax is the fitted maximal value of the concentration	F	BAO_0000019	assay format	None	None	None	None	None	CHEMBL213	Beta-1 adrenergic receptor	Homo sapiens	SINGLE PROTEIN	CHEMBL1135599	1	Scientific Literature	J. Med. Chem.	2002	None
CHEMBL153916		0	411.95	0	2.51	38	C[C@H](CNc1ccc(CNS(C)(=O)=O)cc1)NC[C@H](O)c1cccc(Cl)c1	EC50	'='	5.012	nM	8.30			UO_0000065					False	CHEMBL654941	Ability to cause cAMP accumulation in CHO cells expressing human beta-1 AR expressed as the negative logarithm of the molar drug concentration	F	BAO_0000219	cell-based format	None	None	None	CHO	None	CHEMBL213	Beta-1 adrenergic receptor	Homo sapiens	SINGLE PROTEIN	CHEMBL1135599	1	Scientific Literature	J. Med. Chem.	2002	CHEMBL3308072
CHEMBL153916		0	411.95	0	2.51	38	C[C@H](CNc1ccc(CNS(C)(=O)=O)cc1)NC[C@H](O)c1cccc(Cl)c1	Emax	'='	11.0	%				UO_0000187					False	CHEMBL654940	concentration-response expressed as a percent of the maximal response to R-(-) isoproterenol (ISO).Emax is the fitted maximal value of the concentration	F	BAO_0000019	assay format	None	None	None	None	None	CHEMBL213	Beta-1 adrenergic receptor	Homo sapiens	SINGLE PROTEIN	CHEMBL1135599	1	Scientific Literature	J. Med. Chem.	2002	None
CHEMBL1256786	FORMOTEROL	4	344.41	0	2.22	3	COc1ccc(CC(C)NCC(O)c2ccc(O)c(NC=O)c2)cc1	EC50	'='	39.81	nM	7.40			UO_0000065					True	CHEMBL1018857	Agonist activity at human cloned beta-1 adrenergic receptor expressed in CHO cells assessed as induction of intracellular cAMP accumulation by beta-galactosidase based whole cell assay	F	BAO_0000219	cell-based format	Homo sapiens	None	None	CHO	None	CHEMBL213	Beta-1 adrenergic receptor	Homo sapiens	SINGLE PROTEIN	CHEMBL1153418	1	Scientific Literature	J. Med. Chem.	2009	CHEMBL3308072
CHEMBL317003		0	656.78	1	3.06	27	CS(=O)(=O)Nc1cc([C@@H](O)CNCC2CCN(S(=O)(=O)c3ccc(-n4cc(CC(=O)O)c5ccccc54)cc3)CC2)ccc1O	EC50	'='	30.0	nM	7.52			UO_0000065					False	CHEMBL651565	Beta-1 adrenergic receptor agonist activity as increased cAMP levels in CHO cells expressing human Beta-1-adrenoceptor	F	BAO_0000219	cell-based format	Homo sapiens	None	None	CHO	None	CHEMBL213	Beta-1 adrenergic receptor	Homo sapiens	SINGLE PROTEIN	CHEMBL1135848	1	Scientific Literature	Bioorg. Med. Chem. Lett.	2002	CHEMBL3308072
CHEMBL317003		0	656.78	1	3.06	27	CS(=O)(=O)Nc1cc([C@@H](O)CNCC2CCN(S(=O)(=O)c3ccc(-n4cc(CC(=O)O)c5ccccc54)cc3)CC2)ccc1O	Intrinsic activity	'='	0.86										False	CHEMBL650206	Human Beta-1 adrenergic receptor intrinsic activity (IA) as maximal response relative to isoproterenol at 10 mM	F	BAO_0000019	assay format	Homo sapiens	None	None	None	None	CHEMBL213	Beta-1 adrenergic receptor	Homo sapiens	SINGLE PROTEIN	CHEMBL1135848	1	Scientific Literature	Bioorg. Med. Chem. Lett.	2002	None
CHEMBL317003		0	656.78	1	3.06	27	CS(=O)(=O)Nc1cc([C@@H](O)CNCC2CCN(S(=O)(=O)c3ccc(-n4cc(CC(=O)O)c5ccccc54)cc3)CC2)ccc1O	Ki	'='	240.0	nM	6.62			UO_0000065	10.08	0.20	3.56	3.71	False	CHEMBL651260	Binding affinity of compound against Beta-1 adrenergic receptor was determined	B	BAO_0000357	single protein format	None	None	None	None	None	CHEMBL213	Beta-1 adrenergic receptor	Homo sapiens	SINGLE PROTEIN	CHEMBL1135848	1	Scientific Literature	Bioorg. Med. Chem. Lett.	2002	None
CHEMBL452861	(-)-PROPANOLOL	2	259.35	0	2.58	S-(-)-propanolol	CC(C)NC[C@H](O)COc1cccc2ccccc12	EC50	'='	1.8	nM	8.74			UO_0000065	33.72	0.63	6.16	21.08	False	CHEMBL972063	Displacement of [125I]cyanopindolol from human recombinant adrenergic beta-1 receptor expressed in Rex16 cells	B	BAO_0000219	cell-based format	Homo sapiens	None	None	Rex16	None	CHEMBL213	Beta-1 adrenergic receptor	Homo sapiens	SINGLE PROTEIN	CHEMBL1157299	1	Scientific Literature	J. Nat. Prod.	2006	None
CHEMBL101630		0	576.72	2	2.53	33	CC(C)C[C@H](NC(=O)c1ccc(N2CCC(CNC[C@H](O)c3ccc(O)c(NS(C)(=O)=O)c3)CC2)cc1)C(=O)O	Intrinsic activity	'='	0.68										False	CHEMBL650206	Human Beta-1 adrenergic receptor intrinsic activity (IA) as maximal response relative to isoproterenol at 10 mM	F	BAO_0000019	assay format	Homo sapiens	None	None	None	None	CHEMBL213	Beta-1 adrenergic receptor	Homo sapiens	SINGLE PROTEIN	CHEMBL1135848	1	Scientific Literature	Bioorg. Med. Chem. Lett.	2002	None
CHEMBL127451		0	462.51	0	2.65	7d	NC(=O)c1cccc(N/C(=C/[N+](=O)[O-])Nc2ccc(CCNC[C@H](O)c3cccnc3)cc2)c1	IC50	'='	790.0	nM	6.10			UO_0000065	13.19	0.25	3.45	3.93	False	CHEMBL654211	Binding affinity for human Beta-1 adrenergic receptor using [125I]iodocyanopindolol as radioligand in CHO cells	B	BAO_0000219	cell-based format	None	None	None	CHO	None	CHEMBL213	Beta-1 adrenergic receptor	Homo sapiens	SINGLE PROTEIN	CHEMBL1134823	1	Scientific Literature	Bioorg. Med. Chem. Lett.	2001	CHEMBL3308072
CHEMBL267545		0	521.43	1	3.53	39	O=S(=O)(Nc1ccc(CCNC[C@H](O)COc2ccc(O)cc2)cc1)c1ccc(Br)cc1	EC50	'='	340.0	nM	6.47			UO_0000065					False	CHEMBL651571	Compound was tested for agonist activity against cloned human beta-1 adrenergic receptor	F	BAO_0000019	assay format	None	None	None	None	None	CHEMBL213	Beta-1 adrenergic receptor	Homo sapiens	SINGLE PROTEIN	CHEMBL1130810	1	Scientific Literature	Bioorg. Med. Chem. Lett.	1998	None
CHEMBL125246		0	488.38	0	4.85	7b	O=[N+]([O-])/C=C(\Nc1ccc(CCNC[C@H](O)c2cccnc2)cc1)Nc1cc(Cl)cc(Cl)c1	IC50	'='	3800.0	nM	5.42			UO_0000065	11.10	0.22	0.57	4.82	False	CHEMBL654211	Binding affinity for human Beta-1 adrenergic receptor using [125I]iodocyanopindolol as radioligand in CHO cells	B	BAO_0000219	cell-based format	None	None	None	CHO	None	CHEMBL213	Beta-1 adrenergic receptor	Homo sapiens	SINGLE PROTEIN	CHEMBL1134823	1	Scientific Literature	Bioorg. Med. Chem. Lett.	2001	CHEMBL3308072
CHEMBL12813		0	476.98	0	3.42	32	O=S(=O)(Nc1ccc(CCNC[C@H](O)COc2ccc(O)cc2)cc1)c1cccc(Cl)c1	IC50	'='	1000.0	nM	6.00			UO_0000065	12.58	0.26	2.58	5.56	False	CHEMBL652502	Tested for binding affinity against cloned human beta-1 adrenergic receptor from CHO cells using [125I]iodocyanopindolol as the radioligand.	B	BAO_0000219	cell-based format	None	None	None	CHO	None	CHEMBL213	Beta-1 adrenergic receptor	Homo sapiens	SINGLE PROTEIN	CHEMBL1130810	1	Scientific Literature	Bioorg. Med. Chem. Lett.	1998	CHEMBL3308072
CHEMBL410702		0	469.55	0	4.70	7f	O=[N+]([O-])/C=C(\Nc1ccc(CCNC[C@H](O)c2cccnc2)cc1)Nc1ccc2ccccc2c1	IC50	'='	820.0	nM	6.09			UO_0000065	12.96	0.24	1.39	5.42	False	CHEMBL654211	Binding affinity for human Beta-1 adrenergic receptor using [125I]iodocyanopindolol as radioligand in CHO cells	B	BAO_0000219	cell-based format	None	None	None	CHO	None	CHEMBL213	Beta-1 adrenergic receptor	Homo sapiens	SINGLE PROTEIN	CHEMBL1134823	1	Scientific Literature	Bioorg. Med. Chem. Lett.	2001	CHEMBL3308072
CHEMBL566973		0	400.43	0	2.07	6m	CC(C)(Cc1cccc(C(=O)O)c1)NCC(O)c1ccc(O)c2c1OCC(=O)N2	Intrinsic activity	'='	51.0	%				UO_0000187					False	CHEMBL1044764	Agonist activity at human adrenergic beta 1 expressed in CHO-K1 cells assessed as intracellular cAMP accumulation relative to isoprenaline	F	BAO_0000219	cell-based format	Homo sapiens	None	None	CHO-K1	None	CHEMBL213	Beta-1 adrenergic receptor	Homo sapiens	SINGLE PROTEIN	CHEMBL1154673	1	Scientific Literature	Bioorg. Med. Chem. Lett.	2009	CHEMBL3307512
CHEMBL568531		0	440.42	0	3.27	6k	CC(C)(Cc1ccc(OC(F)(F)F)cc1)NCC(O)c1ccc(O)c2c1OCC(=O)N2	Intrinsic activity	'='	124.0	%				UO_0000187					False	CHEMBL1044764	Agonist activity at human adrenergic beta 1 expressed in CHO-K1 cells assessed as intracellular cAMP accumulation relative to isoprenaline	F	BAO_0000219	cell-based format	Homo sapiens	None	None	CHO-K1	None	CHEMBL213	Beta-1 adrenergic receptor	Homo sapiens	SINGLE PROTEIN	CHEMBL1154673	1	Scientific Literature	Bioorg. Med. Chem. Lett.	2009	CHEMBL3307512
CHEMBL52407		0	454.60	1	5.47	7c	CCCCCCCCc1nc(N2CCc3cc(S(=O)(=O)Nc4ccccc4)ccc32)no1	IC50	'='	580.0	nM	6.24			UO_0000065	13.72	0.27	0.77	7.06	False	CHEMBL883288	In vitro binding affinity towards cloned human beta-1 adrenergic receptor using [125I]iodocyanopindolol as radioligand to stimulate increase in cAMP in CHO cells	B	BAO_0000219	cell-based format	None	None	None	CHO	None	CHEMBL213	Beta-1 adrenergic receptor	Homo sapiens	SINGLE PROTEIN	CHEMBL1131776	1	Scientific Literature	Bioorg. Med. Chem. Lett.	1999	CHEMBL3308072
CHEMBL101606		0	593.68	1	1.37	29	CS(=O)(=O)Nc1cc([C@@H](O)CNCC2CCN(S(=O)(=O)c3ccc(-n4cc(C(=O)O)cn4)cc3)CC2)ccc1O	EC50	'='	1000.0	nM	6.00			UO_0000065					False	CHEMBL651565	Beta-1 adrenergic receptor agonist activity as increased cAMP levels in CHO cells expressing human Beta-1-adrenoceptor	F	BAO_0000219	cell-based format	Homo sapiens	None	None	CHO	None	CHEMBL213	Beta-1 adrenergic receptor	Homo sapiens	SINGLE PROTEIN	CHEMBL1135848	1	Scientific Literature	Bioorg. Med. Chem. Lett.	2002	CHEMBL3308072
CHEMBL67015		0	569.73	1	4.16	12	CCCCCCNC(=O)Nc1ccc(S(=O)(=O)Nc2ccc(CCNC[C@H](O)COc3cccnc3)cc2)cc1	IC50	'='	600.0	nM	6.22			UO_0000065	10.92	0.21	2.06	4.39	False	CHEMBL649968	Evaluated for its agonist activity and the binding affinity against human Beta-1 adrenergic receptor in membranes from chinese hamster ovary cell	B	BAO_0000219	cell-based format	None	None	None	ovary	None	CHEMBL213	Beta-1 adrenergic receptor	Homo sapiens	SINGLE PROTEIN	CHEMBL1131392	1	Scientific Literature	Bioorg. Med. Chem. Lett.	1998	None
CHEMBL33224		0	589.65	1	4.02	5h	O=S(=O)(Nc1ccc(CCNC[C@H](O)c2cccnc2)cc1)c1ccc(-c2noc(C(O)c3ccc(F)cc3)n2)cc1	IC50	'='	65000.0	nM	4.19			UO_0000065	7.10	0.14	0.17	2.78	False	CHEMBL654210	Binding affinity to recombinant human beta-1 adrenergic receptor expressed in CHO cells in the presence of [125I]iodocyanopindolol	B	BAO_0000219	cell-based format	None	None	None	CHO	None	CHEMBL213	Beta-1 adrenergic receptor	Homo sapiens	SINGLE PROTEIN	CHEMBL1133209	1	Scientific Literature	Bioorg. Med. Chem. Lett.	2000	CHEMBL3308072
CHEMBL2164389		0	455.44	0	4.04	16A, enantiomer 1	O=C(NCc1ccc(OC(F)(F)F)cc1)C1c2ccccc2C(=O)N1CCc1ccccn1	Inhibition						Not Active						False	CHEMBL2168248	Inhibition of adrenergic beta1 receptor at 10 uM by radioligand binding assay	B	BAO_0000357	single protein format	None	None	None	None	None	CHEMBL213	Beta-1 adrenergic receptor	Homo sapiens	SINGLE PROTEIN	CHEMBL2163233	1	Scientific Literature	J. Med. Chem.	2012	None
CHEMBL1221540		0	310.42	0	2.35	11	CCC(CC)CNC[C@H](O)c1ccc(O)c2[nH]c(=O)sc12	Ki	'='	169.0	nM	6.77			UO_0000065	21.82	0.44	4.42	7.93	False	CHEMBL1227593	Displacement of [3H]CGP12177 from human beta-1 adrenoceptor	B	BAO_0000357	single protein format	Homo sapiens	None	None	None	None	CHEMBL213	Beta-1 adrenergic receptor	Homo sapiens	SINGLE PROTEIN	CHEMBL1221245	1	Scientific Literature	Bioorg. Med. Chem. Lett.	2010	None
CHEMBL3298986		0	502.62	2	3.96	29, TD-4306	CC(C)(N)COc1ccc(Nc2ccc(CCNC[C@H](O)c3ccc(O)c4[nH]c(=O)ccc34)cc2)cc1	EC50	'='	6.31	nM	8.20			UO_0000065					False	CHEMBL3369037	Agonist activity at human beta1 adrenergic receptor expressed in cells by cAMP accumulation assay	F	BAO_0000219	cell-based format	Homo sapiens	None	None	None	None	CHEMBL213	Beta-1 adrenergic receptor	Homo sapiens	SINGLE PROTEIN	CHEMBL3297645	1	Scientific Literature	Bioorg. Med. Chem. Lett.	2014	None
CHEMBL289592		0	523.01	1	1.07	2b	NS(=O)(=O)c1cc(C(=O)N2CCN(CC(O)COc3cccc4c3CCC(=O)N4)CC2)ccc1Cl	Ki						Not Active						False	CHEMBL820727	Inhibition of [3H]dihydroalprenolol binding to beta 1 adrenoceptor from turkey erythrocyte membranes.	B	BAO_0000019	assay format	Meleagris gallopavo	None	None	None	None	CHEMBL213	Beta-1 adrenergic receptor	Homo sapiens	SINGLE PROTEIN	CHEMBL1126665	1	Scientific Literature	J. Med. Chem.	1993	None
CHEMBL40297		0	449.96	0	2.58	3e	NS(=O)(=O)c1cc(NCCNCC(O)COc2cccc3ccccc23)ccc1Cl	Ki	'='	15.0	nM	7.82			UO_0000065	17.39	0.36	5.24	6.88	False	CHEMBL820727	Inhibition of [3H]dihydroalprenolol binding to beta 1 adrenoceptor from turkey erythrocyte membranes.	B	BAO_0000019	assay format	Meleagris gallopavo	None	None	None	None	CHEMBL213	Beta-1 adrenergic receptor	Homo sapiens	SINGLE PROTEIN	CHEMBL1126665	1	Scientific Literature	J. Med. Chem.	1993	None
CHEMBL99219		0	667.76	2	3.09	17c	CS(=O)(=O)Nc1cc([C@@H](O)CNCC2CCN(S(=O)(=O)c3ccc(NC(=O)NCc4cc(F)ccc4F)cc3)CC2)ccc1O	Intrinsic activity	'='	0.49										False	CHEMBL650206	Human Beta-1 adrenergic receptor intrinsic activity (IA) as maximal response relative to isoproterenol at 10 mM	F	BAO_0000019	assay format	Homo sapiens	None	None	None	None	CHEMBL213	Beta-1 adrenergic receptor	Homo sapiens	SINGLE PROTEIN	CHEMBL1135848	1	Scientific Literature	Bioorg. Med. Chem. Lett.	2002	None
CHEMBL519240		0	327.43	0	1.71	4, A-987306	Nc1nc2c(c(N3CCNCC3)n1)CCC1=C2[C@@H]2CCCC[C@@H]2O1	Activity	'='	89.7	%				UO_0000187					False	CHEMBL950483	Binding affinity to human adrenergic beta-1 receptor at 10 uM relative to control	B	BAO_0000357	single protein format	Homo sapiens	None	None	None	None	CHEMBL213	Beta-1 adrenergic receptor	Homo sapiens	SINGLE PROTEIN	CHEMBL1140203	1	Scientific Literature	J. Med. Chem.	2008	None
CHEMBL40609		0	513.04	1	1.59	1f	NS(=O)(=O)c1cc(N2CCN(CC(O)COc3cccc4c3SCC(=O)N4)CC2)ccc1Cl	Ki	'='	140.0	nM	6.85			UO_0000065	13.36	0.28	5.26	5.47	False	CHEMBL820727	Inhibition of [3H]dihydroalprenolol binding to beta 1 adrenoceptor from turkey erythrocyte membranes.	B	BAO_0000019	assay format	Meleagris gallopavo	None	None	None	None	CHEMBL213	Beta-1 adrenergic receptor	Homo sapiens	SINGLE PROTEIN	CHEMBL1126665	1	Scientific Literature	J. Med. Chem.	1993	None
CHEMBL561348		0	454.95	0	3.80	2l	O=C(Cc1cccc(Cl)c1)Nc1ccc(CCNC[C@H](O)COc2ccc(O)cc2)cc1	Intrinsic activity	'='	0.55										False	CHEMBL1033549	Intrinsic activity at human cloned adrenergic beta-1 receptor expressed in CHO cells assessed as increase in cAMP production after 2 days by radioimmunoassay relative to isoproterenol	B	BAO_0000219	cell-based format	Homo sapiens	None	None	CHO	None	CHEMBL213	Beta-1 adrenergic receptor	Homo sapiens	SINGLE PROTEIN	CHEMBL1158395	1	Scientific Literature	Eur. J. Med. Chem.	2009	CHEMBL3308072
CHEMBL552089		0	471.56	0	3.69	2s	O=C(Cc1ccc2ccccc2n1)Nc1ccc(CCNC[C@H](O)COc2ccc(O)cc2)cc1	Intrinsic activity	'='	0.29										False	CHEMBL1033549	Intrinsic activity at human cloned adrenergic beta-1 receptor expressed in CHO cells assessed as increase in cAMP production after 2 days by radioimmunoassay relative to isoproterenol	B	BAO_0000219	cell-based format	Homo sapiens	None	None	CHO	None	CHEMBL213	Beta-1 adrenergic receptor	Homo sapiens	SINGLE PROTEIN	CHEMBL1158395	1	Scientific Literature	Eur. J. Med. Chem.	2009	CHEMBL3308072
CHEMBL562153		0	471.56	0	3.69	2t	O=C(Cc1cc2ccccc2cn1)Nc1ccc(CCNC[C@H](O)COc2ccc(O)cc2)cc1	Intrinsic activity	'='	0.36										False	CHEMBL1033549	Intrinsic activity at human cloned adrenergic beta-1 receptor expressed in CHO cells assessed as increase in cAMP production after 2 days by radioimmunoassay relative to isoproterenol	B	BAO_0000219	cell-based format	Homo sapiens	None	None	CHO	None	CHEMBL213	Beta-1 adrenergic receptor	Homo sapiens	SINGLE PROTEIN	CHEMBL1158395	1	Scientific Literature	Eur. J. Med. Chem.	2009	CHEMBL3308072
CHEMBL550746		0	420.51	0	3.15	2a	O=C(Cc1ccccc1)Nc1ccc(CCNC[C@H](O)COc2ccc(O)cc2)cc1	Intrinsic activity	'='	0.5										False	CHEMBL1033549	Intrinsic activity at human cloned adrenergic beta-1 receptor expressed in CHO cells assessed as increase in cAMP production after 2 days by radioimmunoassay relative to isoproterenol	B	BAO_0000219	cell-based format	Homo sapiens	None	None	CHO	None	CHEMBL213	Beta-1 adrenergic receptor	Homo sapiens	SINGLE PROTEIN	CHEMBL1158395	1	Scientific Literature	Eur. J. Med. Chem.	2009	CHEMBL3308072
CHEMBL551832		0	436.51	0	2.64	2i	O=C(Nc1ccc(CCNC[C@H](O)COc2ccc(O)cc2)cc1)C(O)c1ccccc1	Intrinsic activity	'='	1.12										False	CHEMBL1033549	Intrinsic activity at human cloned adrenergic beta-1 receptor expressed in CHO cells assessed as increase in cAMP production after 2 days by radioimmunoassay relative to isoproterenol	B	BAO_0000219	cell-based format	Homo sapiens	None	None	CHO	None	CHEMBL213	Beta-1 adrenergic receptor	Homo sapiens	SINGLE PROTEIN	CHEMBL1158395	1	Scientific Literature	Eur. J. Med. Chem.	2009	CHEMBL3308072
CHEMBL561291		0	470.57	0	4.30	2d	O=C(Cc1ccc2ccccc2c1)Nc1ccc(CCNC[C@H](O)COc2ccc(O)cc2)cc1	Intrinsic activity	'='	0.4										False	CHEMBL1033549	Intrinsic activity at human cloned adrenergic beta-1 receptor expressed in CHO cells assessed as increase in cAMP production after 2 days by radioimmunoassay relative to isoproterenol	B	BAO_0000219	cell-based format	Homo sapiens	None	None	CHO	None	CHEMBL213	Beta-1 adrenergic receptor	Homo sapiens	SINGLE PROTEIN	CHEMBL1158395	1	Scientific Literature	Eur. J. Med. Chem.	2009	CHEMBL3308072
CHEMBL561693		0	421.50	0	2.54	2h	O=C(Cc1ccncc1)Nc1ccc(CCNC[C@H](O)COc2ccc(O)cc2)cc1	Intrinsic activity	'='	0.38										False	CHEMBL1033549	Intrinsic activity at human cloned adrenergic beta-1 receptor expressed in CHO cells assessed as increase in cAMP production after 2 days by radioimmunoassay relative to isoproterenol	B	BAO_0000219	cell-based format	Homo sapiens	None	None	CHO	None	CHEMBL213	Beta-1 adrenergic receptor	Homo sapiens	SINGLE PROTEIN	CHEMBL1158395	1	Scientific Literature	Eur. J. Med. Chem.	2009	CHEMBL3308072
CHEMBL182689		0	443.57	0	3.36	16a	C=CCNc1cccc([C@@H](O)CN[C@H](C)Cc2c[nH]c3c(OS(C)(=O)=O)cccc23)c1	IA50	'='	49.0	%				UO_0000187					False	CHEMBL833752	Intrinsic activity against human beta-1 adrenergic receptor IA) as a percentage of maximal stimulation with isoproterenol	F	BAO_0000019	assay format	Homo sapiens	None	None	None	None	CHEMBL213	Beta-1 adrenergic receptor	Homo sapiens	SINGLE PROTEIN	CHEMBL1144318	1	Scientific Literature	Bioorg. Med. Chem. Lett.	2005	None
CHEMBL181603		0	471.62	0	4.14	16c	CC/C=C/CNc1cccc([C@@H](O)CN[C@H](C)Cc2c[nH]c3c(OS(C)(=O)=O)cccc23)c1	EC50						Not Determined						False	CHEMBL834244	Agonistic activity was assessed by measuring cAMP accumulation in CHO cells expressing human beta-1 adrenergic receptor; Not determined	F	BAO_0000219	cell-based format	Homo sapiens	None	None	CHO	None	CHEMBL213	Beta-1 adrenergic receptor	Homo sapiens	SINGLE PROTEIN	CHEMBL1144318	1	Scientific Literature	Bioorg. Med. Chem. Lett.	2005	CHEMBL3308072
CHEMBL561291		0	470.57	0	4.30	2d	O=C(Cc1ccc2ccccc2c1)Nc1ccc(CCNC[C@H](O)COc2ccc(O)cc2)cc1	EC50	'='	150.0	nM	6.82			UO_0000065					False	CHEMBL1033546	Agonist activity at human cloned adrenergic beta-1 receptor expressed in CHO cells assessed as increase in cAMP production after 2 days by radioimmunoassay	F	BAO_0000219	cell-based format	Homo sapiens	None	None	CHO	None	CHEMBL213	Beta-1 adrenergic receptor	Homo sapiens	SINGLE PROTEIN	CHEMBL1158395	1	Scientific Literature	Eur. J. Med. Chem.	2009	CHEMBL3308072
CHEMBL251176		0	532.64	1	4.02	6h	CC(C)C1C(=O)Nc2cccc(OC[C@@H](O)CNC(C)(C)Cc3ccc(Oc4ccc(C(N)=O)cn4)cc3)c21	EC50	'>'	10000.0	nM				UO_0000065					False	CHEMBL924513	Agonist activity at human beta-1 adrenergic receptor expressed in CHO cells assessed as cAMP level	F	BAO_0000219	cell-based format	Homo sapiens	None	None	CHO	None	CHEMBL213	Beta-1 adrenergic receptor	Homo sapiens	SINGLE PROTEIN	CHEMBL1140547	1	Scientific Literature	Bioorg. Med. Chem. Lett.	2007	CHEMBL3308072
CHEMBL248751		0	558.68	1	4.48	12c	CC(C)(Cc1ccc(Oc2ccc(C(N)=O)cn2)cc1)NC[C@H](O)COc1cccc2c1C1(CCCCC1)C(=O)N2	Emax	'<'	10.0	%				UO_0000187					False	CHEMBL924514	Agonist activity at human beta-1 adrenergic receptor expressed in CHO cells assessed as cAMP level relative to isoproterenol	F	BAO_0000219	cell-based format	Homo sapiens	None	None	CHO	None	CHEMBL213	Beta-1 adrenergic receptor	Homo sapiens	SINGLE PROTEIN	CHEMBL1140547	1	Scientific Literature	Bioorg. Med. Chem. Lett.	2007	CHEMBL3308072
CHEMBL401335		0	580.69	1	4.60	6d	CC(C)(Cc1ccc(Oc2ccc(C(N)=O)cn2)cc1)NC[C@H](O)COc1cccc2c1C(Cc1ccccc1)C(=O)N2	Emax	'<'	10.0	%				UO_0000187					False	CHEMBL924514	Agonist activity at human beta-1 adrenergic receptor expressed in CHO cells assessed as cAMP level relative to isoproterenol	F	BAO_0000219	cell-based format	Homo sapiens	None	None	CHO	None	CHEMBL213	Beta-1 adrenergic receptor	Homo sapiens	SINGLE PROTEIN	CHEMBL1140547	1	Scientific Literature	Bioorg. Med. Chem. Lett.	2007	CHEMBL3308072
CHEMBL284788		0	477.58	0	2.07	17	CS(=O)(=O)Nc1cc([C@@H](O)CNC2CCN(c3ccc(CCC(=O)O)cc3)CC2)ccc1O	EC50	'='	9800.0	nM	5.01			UO_0000065					False	CHEMBL822475	Increased cAMP levels of Chinese hamster ovary (CHO) cells expressing human beta 1 Adrenergic receptor	F	BAO_0000219	cell-based format	Homo sapiens	None	None	CHO	None	CHEMBL213	Beta-1 adrenergic receptor	Homo sapiens	SINGLE PROTEIN	CHEMBL1134412	1	Scientific Literature	J. Med. Chem.	2001	CHEMBL3308072
CHEMBL1214857		0	474.61	0	4.02	13y	CC(C)NC(=O)C1CCN(c2nc(-c3ccnc(NC4CCOCC4)c3)cc3cnccc23)CC1	Activity	'>'	10000.0	nM				UO_0000065					False	CHEMBL1219852	Inhibition of beta-1 adrenoceptor ( assessed as residual activity at 1 uM )	B	BAO_0000357	single protein format	None	None	None	None	None	CHEMBL213	Beta-1 adrenergic receptor	Homo sapiens	SINGLE PROTEIN	CHEMBL1212910	1	Scientific Literature	J. Med. Chem.	2010	None
CHEMBL272584		0	453.97	1	5.36	10a	CC(C)Oc1cc(-c2ccc(CCNC[C@H](O)c3cccc(Cl)c3)cc2)ccc1C(=O)O	EC50	'='	720.0	nM	6.14			UO_0000065					True	CHEMBL951072	Agonist activity at human beta-1 adrenergic receptor expressed in CHO cells assessed as cAMP accumulation by EIA	F	BAO_0000219	cell-based format	Homo sapiens	None	None	CHO	None	CHEMBL213	Beta-1 adrenergic receptor	Homo sapiens	SINGLE PROTEIN	CHEMBL1142325	1	Scientific Literature	J. Med. Chem.	2008	CHEMBL3308072
CHEMBL434	ISOPROTERENOL	4	211.26	0	1.13	ISP	CC(C)NCC(O)c1ccc(O)c(O)c1	EC50	'='	0.084	nM	10.08			UO_0000065					False	CHEMBL951072	Agonist activity at human beta-1 adrenergic receptor expressed in CHO cells assessed as cAMP accumulation by EIA	F	BAO_0000219	cell-based format	Homo sapiens	None	None	CHO	None	CHEMBL213	Beta-1 adrenergic receptor	Homo sapiens	SINGLE PROTEIN	CHEMBL1142325	1	Scientific Literature	J. Med. Chem.	2008	CHEMBL3308072
CHEMBL271945		0	419.52	0	4.70	10e	CC(C)Oc1cc(-c2ccc(CCNC[C@H](O)c3ccccc3)cc2)ccc1C(=O)O	EC50	'>'	1000.0	nM				UO_0000065					True	CHEMBL951072	Agonist activity at human beta-1 adrenergic receptor expressed in CHO cells assessed as cAMP accumulation by EIA	F	BAO_0000219	cell-based format	Homo sapiens	None	None	CHO	None	CHEMBL213	Beta-1 adrenergic receptor	Homo sapiens	SINGLE PROTEIN	CHEMBL1142325	1	Scientific Literature	J. Med. Chem.	2008	CHEMBL3308072
CHEMBL408958		0	453.92	0	3.90	8f	O=C(O)COc1ccc(C(=O)c2ccc(CCNC[C@H](O)c3cccc(Cl)c3)cc2)cc1	EC50	'>'	100.0	nM				UO_0000065					False	CHEMBL951072	Agonist activity at human beta-1 adrenergic receptor expressed in CHO cells assessed as cAMP accumulation by EIA	F	BAO_0000219	cell-based format	Homo sapiens	None	None	CHO	None	CHEMBL213	Beta-1 adrenergic receptor	Homo sapiens	SINGLE PROTEIN	CHEMBL1142325	1	Scientific Literature	J. Med. Chem.	2008	CHEMBL3308072
CHEMBL551892		0	426.54	0	3.21	2r	O=C(Cc1ccsc1)Nc1ccc(CCNC[C@H](O)COc2ccc(O)cc2)cc1	EC50	'='	490.0	nM	6.31			UO_0000065					False	CHEMBL1033546	Agonist activity at human cloned adrenergic beta-1 receptor expressed in CHO cells assessed as increase in cAMP production after 2 days by radioimmunoassay	F	BAO_0000219	cell-based format	Homo sapiens	None	None	CHO	None	CHEMBL213	Beta-1 adrenergic receptor	Homo sapiens	SINGLE PROTEIN	CHEMBL1158395	1	Scientific Literature	Eur. J. Med. Chem.	2009	CHEMBL3308072
CHEMBL551350		0	450.54	0	3.15	2p	COc1ccc(CC(=O)Nc2ccc(CCNC[C@H](O)COc3ccc(O)cc3)cc2)cc1	EC50	'='	280.0	nM	6.55			UO_0000065					False	CHEMBL1033546	Agonist activity at human cloned adrenergic beta-1 receptor expressed in CHO cells assessed as increase in cAMP production after 2 days by radioimmunoassay	F	BAO_0000219	cell-based format	Homo sapiens	None	None	CHO	None	CHEMBL213	Beta-1 adrenergic receptor	Homo sapiens	SINGLE PROTEIN	CHEMBL1158395	1	Scientific Literature	Eur. J. Med. Chem.	2009	CHEMBL3308072
CHEMBL566353		0	381.35	0	4.78	10d	CCc1ccc(CC(C)(C)NCC(O)c2cc(Cl)c(N)c(Cl)c2)cc1	Intrinsic activity	'='	9.0	%				UO_0000187					False	CHEMBL1044764	Agonist activity at human adrenergic beta 1 expressed in CHO-K1 cells assessed as intracellular cAMP accumulation relative to isoprenaline	F	BAO_0000219	cell-based format	Homo sapiens	None	None	CHO-K1	None	CHEMBL213	Beta-1 adrenergic receptor	Homo sapiens	SINGLE PROTEIN	CHEMBL1154673	1	Scientific Literature	Bioorg. Med. Chem. Lett.	2009	CHEMBL3307512
CHEMBL577289		0	400.43	0	2.07	6l	CC(C)(Cc1ccc(C(=O)O)cc1)NCC(O)c1ccc(O)c2c1OCC(=O)N2	EC50	'='	33.0	nM	7.48			UO_0000065					False	CHEMBL1044763	Agonist activity at human adrenergic beta 1 expressed in CHO-K1 cells assessed as intracellular cAMP accumulation	F	BAO_0000219	cell-based format	Homo sapiens	None	None	CHO-K1	None	CHEMBL213	Beta-1 adrenergic receptor	Homo sapiens	SINGLE PROTEIN	CHEMBL1154673	1	Scientific Literature	Bioorg. Med. Chem. Lett.	2009	CHEMBL3307512
CHEMBL566973		0	400.43	0	2.07	6m	CC(C)(Cc1cccc(C(=O)O)c1)NCC(O)c1ccc(O)c2c1OCC(=O)N2	EC50	'='	253.0	nM	6.60			UO_0000065					False	CHEMBL1044763	Agonist activity at human adrenergic beta 1 expressed in CHO-K1 cells assessed as intracellular cAMP accumulation	F	BAO_0000219	cell-based format	Homo sapiens	None	None	CHO-K1	None	CHEMBL213	Beta-1 adrenergic receptor	Homo sapiens	SINGLE PROTEIN	CHEMBL1154673	1	Scientific Literature	Bioorg. Med. Chem. Lett.	2009	CHEMBL3307512
CHEMBL566992		0	343.47	0	3.09	8d	CCc1ccc(CC(C)(C)NCC(O)c2ccc(O)c(CO)c2)cc1	EC50	'>'	10000.0	nM				UO_0000065					False	CHEMBL1044763	Agonist activity at human adrenergic beta 1 expressed in CHO-K1 cells assessed as intracellular cAMP accumulation	F	BAO_0000219	cell-based format	Homo sapiens	None	None	CHO-K1	None	CHEMBL213	Beta-1 adrenergic receptor	Homo sapiens	SINGLE PROTEIN	CHEMBL1154673	1	Scientific Literature	Bioorg. Med. Chem. Lett.	2009	CHEMBL3307512
CHEMBL1084137		0	458.59	0	4.25	20	O=C(Cc1nc(-c2ccccc2)cs1)Nc1ccc(CCNC[C@H](O)c2cccnc2)cc1	IC50	'='	1100.0	nM	5.96			UO_0000065	12.99	0.25	1.71	6.84	False	CHEMBL1105984	Displacement of [125I]cyanopindolol from human beta 1 adrenergic receptor expressed in CHO cells at 10 uM after 3 to 4 hrs by scintillation counter	B	BAO_0000219	cell-based format	Homo sapiens	None	None	CHO	None	CHEMBL213	Beta-1 adrenergic receptor	Homo sapiens	SINGLE PROTEIN	CHEMBL1155428	1	Scientific Literature	Bioorg. Med. Chem. Lett.	2010	CHEMBL3308072
CHEMBL1084138		0	442.52	0	2.91	21	O=C(Cc1nnc(-c2ccccc2)[nH]1)Nc1ccc(CCNC[C@H](O)c2cccnc2)cc1	IC50	'>'	10000.0	nM				UO_0000065					False	CHEMBL1105984	Displacement of [125I]cyanopindolol from human beta 1 adrenergic receptor expressed in CHO cells at 10 uM after 3 to 4 hrs by scintillation counter	B	BAO_0000219	cell-based format	Homo sapiens	None	None	CHO	None	CHEMBL213	Beta-1 adrenergic receptor	Homo sapiens	SINGLE PROTEIN	CHEMBL1155428	1	Scientific Literature	Bioorg. Med. Chem. Lett.	2010	CHEMBL3308072
CHEMBL1084144		0	443.51	0	2.30	25	O=C(Cn1c(=O)ncc2ccccc21)Nc1ccc(CCNC[C@H](O)c2cccnc2)cc1	IC50	'='	3000.0	nM	5.52			UO_0000065	12.45	0.23	3.22	5.06	False	CHEMBL1105984	Displacement of [125I]cyanopindolol from human beta 1 adrenergic receptor expressed in CHO cells at 10 uM after 3 to 4 hrs by scintillation counter	B	BAO_0000219	cell-based format	Homo sapiens	None	None	CHO	None	CHEMBL213	Beta-1 adrenergic receptor	Homo sapiens	SINGLE PROTEIN	CHEMBL1155428	1	Scientific Literature	Bioorg. Med. Chem. Lett.	2010	CHEMBL3308072
CHEMBL65774		0	453.54	0	2.79	25 ((S)-51)	COc1ccc(CCNC[C@H](O)COc2ccc(Cc3nc(C(C)=O)c[nH]3)cc2)cc1OC	Selectivity						Active						False	CHEMBL651264	Selectivity for beta-1 receptor	B	BAO_0000357	single protein format	None	None	None	None	None	CHEMBL213	Beta-1 adrenergic receptor	Homo sapiens	SINGLE PROTEIN	CHEMBL1123997	1	Scientific Literature	J. Med. Chem.	1988	None
CHEMBL127656		0	636.87	2	7.17	6a	CCCCCCCCc1csc(N2CCc3c(N/C(=N/c4ccc(CCNC[C@H](O)c5cccnc5)cc4)NC#N)cccc32)n1	IC50	'='	1200.0	nM	5.92			UO_0000065	9.30	0.18	-1.25	4.87	False	CHEMBL654211	Binding affinity for human Beta-1 adrenergic receptor using [125I]iodocyanopindolol as radioligand in CHO cells	B	BAO_0000219	cell-based format	None	None	None	CHO	None	CHEMBL213	Beta-1 adrenergic receptor	Homo sapiens	SINGLE PROTEIN	CHEMBL1134823	1	Scientific Literature	Bioorg. Med. Chem. Lett.	2001	CHEMBL3308072
CHEMBL520313		0	554.71	0	2.75	29a. AcOH	CC(=O)O.NS(=O)(=O)c1ccccc1CCCCOCCCCCCNC[C@H](O)c1ccc(O)c(CO)c1	EC50	'='	251.19	nM	6.60			UO_0000065					False	CHEMBL1018857	Agonist activity at human cloned beta-1 adrenergic receptor expressed in CHO cells assessed as induction of intracellular cAMP accumulation by beta-galactosidase based whole cell assay	F	BAO_0000219	cell-based format	Homo sapiens	None	None	CHO	None	CHEMBL213	Beta-1 adrenergic receptor	Homo sapiens	SINGLE PROTEIN	CHEMBL1153418	1	Scientific Literature	J. Med. Chem.	2009	CHEMBL3308072
CHEMBL689	MANNITOL	4	182.17	1	-3.59	MANNITOL	OC[C@@H](O)[C@@H](O)[C@H](O)[C@H](O)CO	Ki						Not Active (inhibition < 50% @ 10 uM and thus dose-reponse curve not measured)						False	CHEMBL1909091	DRUGMATRIX: Adrenergic beta1 radioligand binding (ligand: [125I] Cyanopindolol)	B	BAO_0000249	cell membrane format	None	None	None	CHO-K1	Membrane	CHEMBL213	Beta-1 adrenergic receptor	Homo sapiens	SINGLE PROTEIN	CHEMBL1909046	15	DrugMatrix			CHEMBL3307512
CHEMBL585	TRIAMTERENE	4	253.27	0	0.83	TRIAMTERENE	Nc1nc(N)c2nc(-c3ccccc3)c(N)nc2n1	IC50						Not Active (inhibition < 50% @ 10 uM and thus dose-reponse curve not measured)						False	CHEMBL1909091	DRUGMATRIX: Adrenergic beta1 radioligand binding (ligand: [125I] Cyanopindolol)	B	BAO_0000249	cell membrane format	None	None	None	CHO-K1	Membrane	CHEMBL213	Beta-1 adrenergic receptor	Homo sapiens	SINGLE PROTEIN	CHEMBL1909046	15	DrugMatrix			CHEMBL3307512
CHEMBL262777	VANCOMYCIN	4	1449.27	None	None	VANCOMYCIN	CN[C@H](CC(C)C)C(=O)N[C@H]1C(=O)N[C@@H](CC(N)=O)C(=O)N[C@H]2C(=O)N[C@H]3C(=O)N[C@H](C(=O)N[C@H](C(=O)O)c4cc(O)cc(O)c4-c4cc3ccc4O)[C@H](O)c3ccc(c(Cl)c3)Oc3cc2cc(c3O[C@@H]2O[C@H](CO)[C@@H](O)[C@H](O)[C@H]2O[C@H]2C[C@](C)(N)[C@H](O)[C@H](C)O2)Oc2ccc(cc2Cl)[C@H]1O	Ki						Not Active (inhibition < 50% @ 10 uM and thus dose-reponse curve not measured)						False	CHEMBL1909091	DRUGMATRIX: Adrenergic beta1 radioligand binding (ligand: [125I] Cyanopindolol)	B	BAO_0000249	cell membrane format	None	None	None	CHO-K1	Membrane	CHEMBL213	Beta-1 adrenergic receptor	Homo sapiens	SINGLE PROTEIN	CHEMBL1909046	15	DrugMatrix			CHEMBL3307512
CHEMBL109	VALPROIC ACID	4	144.21	0	2.29	VALPROIC ACID	CCCC(CCC)C(=O)O	Ki						Not Active (inhibition < 50% @ 10 uM and thus dose-reponse curve not measured)						False	CHEMBL1909091	DRUGMATRIX: Adrenergic beta1 radioligand binding (ligand: [125I] Cyanopindolol)	B	BAO_0000249	cell membrane format	None	None	None	CHO-K1	Membrane	CHEMBL213	Beta-1 adrenergic receptor	Homo sapiens	SINGLE PROTEIN	CHEMBL1909046	15	DrugMatrix			CHEMBL3307512
CHEMBL26393		0	328.84	0	4.08	8a	C[C@H](Cc1c[nH]c2ccccc12)NC[C@H](O)c1cccc(Cl)c1	Intrinsic activity	'='	65.0	%				UO_0000187					False	CHEMBL652507	Agonistic activity against human Beta-1 adrenergic receptor by measuring cAMP accumulation in CHO cells expressing beta3-AR	F	BAO_0000219	cell-based format	None	None	None	CHO	None	CHEMBL213	Beta-1 adrenergic receptor	Homo sapiens	SINGLE PROTEIN	CHEMBL1136684	1	Scientific Literature	Bioorg. Med. Chem. Lett.	2003	CHEMBL3308072
CHEMBL205224		0	424.93	0	4.83	37	C[C@H](CNc1cccc(-c2cccc(C(=O)O)c2)c1)NC[C@H](O)c1cccc(Cl)c1	EC50	'='	6.31	nM	8.20			UO_0000065					False	CHEMBL862149	Activity at human beta-1 adrenergic receptor expressed in CHO cells by stimulation of cAMP production	F	BAO_0000219	cell-based format	Homo sapiens	None	None	CHO	None	CHEMBL213	Beta-1 adrenergic receptor	Homo sapiens	SINGLE PROTEIN	CHEMBL1147662	1	Scientific Literature	J. Med. Chem.	2006	CHEMBL3308072
CHEMBL207943		0	411.89	0	3.84	44	O=C(O)c1ccncc1-c1cccc(NCCNC[C@H](O)c2cccc(Cl)c2)c1	Emax	'='	9.3	%				UO_0000187					False	CHEMBL863074	Activity against human beta-1 adrenergic receptor expressed in CHO cells by stimulation of cAMP production relative to R-(-)-isoproterenol	F	BAO_0000219	cell-based format	Homo sapiens	None	None	CHO	None	CHEMBL213	Beta-1 adrenergic receptor	Homo sapiens	SINGLE PROTEIN	CHEMBL1147662	1	Scientific Literature	J. Med. Chem.	2006	CHEMBL3308072
CHEMBL204827		0	424.93	0	4.75	40	Cc1ccc(C(=O)O)cc1-c1cccc(NCCNC[C@H](O)c2cccc(Cl)c2)c1	Emax	'='	13.0	%				UO_0000187					False	CHEMBL863074	Activity against human beta-1 adrenergic receptor expressed in CHO cells by stimulation of cAMP production relative to R-(-)-isoproterenol	F	BAO_0000219	cell-based format	Homo sapiens	None	None	CHO	None	CHEMBL213	Beta-1 adrenergic receptor	Homo sapiens	SINGLE PROTEIN	CHEMBL1147662	1	Scientific Literature	J. Med. Chem.	2006	CHEMBL3308072
CHEMBL1203542		0	683.49	1	4.64	16	COc1c(I)cc(CC2NCCc3cc(O)c(I)cc32)cc1I.Cl	Activity						No data						False	CHEMBL695128	Intrinsic activity against BETA1-AR expressed in CHO cells by using cAMP-RIA assay;ND means not determined	F	BAO_0000219	cell-based format	None	None	None	CHO	None	CHEMBL213	Beta-1 adrenergic receptor	Homo sapiens	SINGLE PROTEIN	CHEMBL1133701	1	Scientific Literature	J. Med. Chem.	2000	CHEMBL3308072
CHEMBL8154		0	376.48	0	2.94	4n	CC(=O)c1cc(NC(=O)c2cccs2)ccc1OCC(O)CNC(C)C	ID50	'='	0.45	mg.kg-1				UO_0000308					False	CHEMBL655706	Compound was tested for beta-1 adrenergic receptor blocking activity in dogs	B	BAO_0000357	single protein format	Canis lupus familiaris	None	None	None	None	CHEMBL213	Beta-1 adrenergic receptor	Homo sapiens	SINGLE PROTEIN	CHEMBL1123539	1	Scientific Literature	J. Med. Chem.	1986	None
CHEMBL540078		0	273.80	0	1.99	4	COc1ccc(CCC(O)CNC(C)C)cc1.Cl	Intrinsic activity	'='	4.5	%				UO_0000187					False	CHEMBL654763	Intrinsic activity of compound against beta-1-adrenergic receptor given as percent of maximal heart rate by iv injection of supramaximal doses of isoprenaline (IPR)	F	BAO_0000218	organism-based format	Felis catus	CHEMBL3638187	Heart	None	None	CHEMBL213	Beta-1 adrenergic receptor	Homo sapiens	SINGLE PROTEIN	CHEMBL1121816	1	Scientific Literature	J. Med. Chem.	1981	None
CHEMBL290053		0	608.64	2	6.09	6c	O=S(=O)(Nc1ccc(CCNC[C@H](O)c2cccnc2)cc1)c1ccc(-c2coc(-c3ccc(C(F)(F)F)cc3)n2)cc1	IC50	'='	2100.0	nM	5.68			UO_0000065	9.33	0.18	-0.41	4.84	False	CHEMBL652504	In vitro binding affinity at beta-1 adrenergic receptors in the presence of [125I]iodocyanopindolol.	B	BAO_0000357	single protein format	None	None	None	None	None	CHEMBL213	Beta-1 adrenergic receptor	Homo sapiens	SINGLE PROTEIN	CHEMBL1133227	1	Scientific Literature	Bioorg. Med. Chem. Lett.	2000	None
CHEMBL521179	SR-3677	0	408.46	0	2.80	5, SR-3677	CN(C)CCOc1cc(-c2cn[nH]c2)ccc1NC(=O)C1COc2ccccc2O1	Inhibition	'='	43.0	%				UO_0000187					False	CHEMBL1031389	Inhibition of human adrenergic beta-1 receptor at 3 uM	B	BAO_0000357	single protein format	Homo sapiens	None	None	None	None	CHEMBL213	Beta-1 adrenergic receptor	Homo sapiens	SINGLE PROTEIN	CHEMBL1142492	1	Scientific Literature	J. Med. Chem.	2008	None
CHEMBL471	SOTALOL	4	272.37	0	1.09	sotalol	CC(C)NCC(O)c1ccc(NS(C)(=O)=O)cc1	IC50	'='	8900.0	nM	5.05			UO_0000065	18.54	0.38	3.96	6.44	False	CHEMBL650688	Tested for Beta-1 adrenergic receptor selectivity in canine cardiac tissue in anesthetized dogs	B	BAO_0000357	single protein format	Canis lupus familiaris	None	None	None	None	CHEMBL213	Beta-1 adrenergic receptor	Homo sapiens	SINGLE PROTEIN	CHEMBL1125127	1	Scientific Literature	J. Med. Chem.	1990	None
CHEMBL202434		0	318.81	0	2.20	12h	O=C(NC[C@@H]1CCN2CCC[C@@H]12)c1cc(Cl)cn2ccnc12	IC50	'>'	10000.0	nM				UO_0000065					False	CHEMBL858808	Binding affinity to adrenergic beta-1 receptor	B	BAO_0000357	single protein format	Homo sapiens	None	None	None	None	CHEMBL213	Beta-1 adrenergic receptor	Homo sapiens	SINGLE PROTEIN	CHEMBL1149398	1	Scientific Literature	J. Med. Chem.	2006	None
CHEMBL1788270		0	324.42	0	3.19	(R)-1a	CC(C)(C)NC[C@@H](O)CON=C1c2ccccc2-c2ccccc21	IC50	'='	43.3	nM	7.36			UO_0000065	22.70	0.42	4.17	13.67	False	CHEMBL650687	Compound was tested for inhibition of [3H]dihydroalprenolol radioligand binding to Beta-1 adrenergic receptor in dog heart.	B	BAO_0000357	single protein format	Canis lupus familiaris	None	None	None	None	CHEMBL213	Beta-1 adrenergic receptor	Homo sapiens	SINGLE PROTEIN	CHEMBL1122110	1	Scientific Literature	J. Med. Chem.	1982	None
CHEMBL101485		0	560.72	1	3.28	28	O=C(Nc1ccc(S(=O)(=O)N2CCC(CNC[C@H](O)COc3ccc(O)cc3)CC2)cc1)NC1CCCCC1	Intrinsic activity	'='	0.29										False	CHEMBL650207	Intrinsic activity (IA) for Beta-1 adrenergic receptor agonism was determined as the maximal response with respect to the maximal response of isoproterenol at 10 mM.	F	BAO_0000019	assay format	None	None	None	None	None	CHEMBL213	Beta-1 adrenergic receptor	Homo sapiens	SINGLE PROTEIN	CHEMBL1134913	1	Scientific Literature	Bioorg. Med. Chem. Lett.	2002	None
CHEMBL83753		0	591.78	2	5.06	2b	CCCCCCCCn1ccn(-c2ccc(S(=O)(=O)Nc3ccc(CCNC[C@H](O)c4cccnc4)cc3)cc2)c1=O	IC50	'='	5500.0	nM	5.26			UO_0000065	8.89	0.17	0.20	4.45	False	CHEMBL654208	Binding affinity towards human Beta-1 adrenergic receptor expressed in CHO cells, using 125I]iodocyanopindolol	B	BAO_0000219	cell-based format	None	None	None	CHO	None	CHEMBL213	Beta-1 adrenergic receptor	Homo sapiens	SINGLE PROTEIN	CHEMBL1132064	1	Scientific Literature	Bioorg. Med. Chem. Lett.	1999	CHEMBL3308072
CHEMBL1258257		0	478.59	0	4.50	14	OC(CNC1CCN(c2ncnc3scc(-c4ccccc4)c23)CC1)COc1ccccc1F	EC50	'='	600.0	nM	6.22			UO_0000065					False	CHEMBL1261318	Agonist activity at human recombinant adrenergic beta-1 receptor expressed in CHO cells assessed as cyclic AMP formation by HTRF assay	F	BAO_0000219	cell-based format	Homo sapiens	None	None	CHO	None	CHEMBL213	Beta-1 adrenergic receptor	Homo sapiens	SINGLE PROTEIN	CHEMBL1255209	1	Scientific Literature	Bioorg. Med. Chem. Lett.	2010	CHEMBL3308072
CHEMBL1257555		0	506.63	1	3.55	33	OCc1cc(OCC(O)CNC2CCN(c3ncnc4scc(-c5ccccc5)c34)CC2)ccc1O	Intrinsic activity	'='	1.1										False	CHEMBL1261317	Intrinsic activity at human recombinant adrenergic beta-1 receptor expressed in CHO cells assessed as cyclic AMP formation by HTRF assay relative to isoproterenol	B	BAO_0000219	cell-based format	Homo sapiens	None	None	CHO	None	CHEMBL213	Beta-1 adrenergic receptor	Homo sapiens	SINGLE PROTEIN	CHEMBL1255209	1	Scientific Literature	Bioorg. Med. Chem. Lett.	2010	CHEMBL3308072
CHEMBL287567		0	655.66	2	5.28	6f	O=S(=O)(Nc1ccc(CCNC[C@H](O)c2cccnc2)cc1)c1ccc(-c2noc(COc3ccc(OC(F)(F)F)cc3)n2)cc1	IC50	'='	1000.0	nM	6.00			UO_0000065	9.15	0.18	0.72	4.03	False	CHEMBL654210	Binding affinity to recombinant human beta-1 adrenergic receptor expressed in CHO cells in the presence of [125I]iodocyanopindolol	B	BAO_0000219	cell-based format	None	None	None	CHO	None	CHEMBL213	Beta-1 adrenergic receptor	Homo sapiens	SINGLE PROTEIN	CHEMBL1133209	1	Scientific Literature	Bioorg. Med. Chem. Lett.	2000	CHEMBL3308072
CHEMBL1258722		0	394.52	0	4.21	9	CCCOc1ccc(-c2nn3c(C)cc(C)nc3c2CC(=O)N(CC)CC)cc1	Inhibition	'<'	50.0	%				UO_0000187					False	CHEMBL1259314	Inhibition of beta-1 adrenergic receptor at 10 uM	B	BAO_0000357	single protein format	None	None	None	None	None	CHEMBL213	Beta-1 adrenergic receptor	Homo sapiens	SINGLE PROTEIN	CHEMBL1255512	1	Scientific Literature	Bioorg. Med. Chem. Lett.	2010	None
CHEMBL1258614		0	380.49	0	3.82	7	CCOc1ccc(-c2nn3c(C)cc(C)nc3c2CC(=O)N(CC)CC)cc1	Inhibition	'<'	50.0	%				UO_0000187					False	CHEMBL1259314	Inhibition of beta-1 adrenergic receptor at 10 uM	B	BAO_0000357	single protein format	None	None	None	None	None	CHEMBL213	Beta-1 adrenergic receptor	Homo sapiens	SINGLE PROTEIN	CHEMBL1255512	1	Scientific Literature	Bioorg. Med. Chem. Lett.	2010	None
CHEMBL163587		0	418.52	0	1.27	7c	COc1cccc(N2CCNC(CNC(=O)c3ccc(NS(C)(=O)=O)cc3)C2)c1	IC50	'='	1700.0	nM	5.77			UO_0000065	13.79	0.27	4.50	5.78	False	CHEMBL654268	Binding affinity for Beta-1 adrenergic receptor by displacing [3H]dihydroalprenolol, in partially purified membrane fractions from canine ventricular muscle in the presence of 1 uM zinterol	B	BAO_0000249	cell membrane format	Canis lupus familiaris	None	None	None	None	CHEMBL213	Beta-1 adrenergic receptor	Homo sapiens	SINGLE PROTEIN	CHEMBL1125380	1	Scientific Literature	J. Med. Chem.	1992	None
CHEMBL503209		0	468.94	0	4.41	11o	COc1ccc(Oc2ccc3c(c2)C[C@@H](NC[C@H](O)c2ccc(Cl)nc2)CC3)cc1C(=O)O	EC50	'>'	1000.0	nM				UO_0000065					False	CHEMBL974620	Agonist activity at human cloned beta-1 adrenergic receptor expressed in CHO cells assessed as cAMP accumulation	F	BAO_0000219	cell-based format	Homo sapiens	None	None	CHO	None	CHEMBL213	Beta-1 adrenergic receptor	Homo sapiens	SINGLE PROTEIN	CHEMBL1155947	1	Scientific Literature	J. Med. Chem.	2008	CHEMBL3308072
CHEMBL498703		0	438.91	0	4.41	10g	O=C(O)c1ccc(Oc2ccc3c(c2)C[C@@H](NC[C@H](O)c2cccc(Cl)c2)CC3)nc1	EC50	'='	70.0	nM	7.16			UO_0000065					False	CHEMBL974620	Agonist activity at human cloned beta-1 adrenergic receptor expressed in CHO cells assessed as cAMP accumulation	F	BAO_0000219	cell-based format	Homo sapiens	None	None	CHO	None	CHEMBL213	Beta-1 adrenergic receptor	Homo sapiens	SINGLE PROTEIN	CHEMBL1155947	1	Scientific Literature	J. Med. Chem.	2008	CHEMBL3308072
CHEMBL291516		0	595.75	2	6.02	5j	O=S(=O)(Nc1ccc(CCNC[C@H](O)c2cccnc2)cc1)c1ccc(-c2nc(-c3c[nH]c4ccccc34)cs2)cc1	IC50	'='	30000.0	nM	4.52			UO_0000065	7.59	0.15	-1.50	3.77	False	CHEMBL649969	Binding affinity (measured using [125I]iodocyanopindolol) against human Beta-1 adrenergic receptor expressed in CHO cells	B	BAO_0000219	cell-based format	None	None	None	CHO	None	CHEMBL213	Beta-1 adrenergic receptor	Homo sapiens	SINGLE PROTEIN	CHEMBL1133294	1	Scientific Literature	Bioorg. Med. Chem. Lett.	2000	CHEMBL3308072
CHEMBL292598		0	607.76	2	6.09	5l	O=S(=O)(Nc1ccc(CCNC[C@H](O)c2cccnc2)cc1)c1ccc(-c2nc(-c3ccc4ncccc4c3)cs2)cc1	IC50	'='	6000.0	nM	5.22			UO_0000065	8.59	0.17	-0.87	4.46	False	CHEMBL649969	Binding affinity (measured using [125I]iodocyanopindolol) against human Beta-1 adrenergic receptor expressed in CHO cells	B	BAO_0000219	cell-based format	None	None	None	CHO	None	CHEMBL213	Beta-1 adrenergic receptor	Homo sapiens	SINGLE PROTEIN	CHEMBL1133294	1	Scientific Literature	Bioorg. Med. Chem. Lett.	2000	CHEMBL3308072
CHEMBL248548		0	500.62	1	3.26	15e	COc1ccc([C@@H](Cc2ccccc2)NC[C@H](O)Cc2ccc(O)c(NS(C)(=O)=O)c2)cc1OC	Ki	'>'	10000.0	nM				UO_0000065					False	CHEMBL888304	Displacement of [125I]iodocyanopindolol from human cloned adrenergic beta-1 receptor expressed in CHO cells	B	BAO_0000219	cell-based format	Homo sapiens	None	None	CHO	None	CHEMBL213	Beta-1 adrenergic receptor	Homo sapiens	SINGLE PROTEIN	CHEMBL1140016	1	Scientific Literature	Bioorg. Med. Chem. Lett.	2007	CHEMBL3308072
CHEMBL251764		0	549.09	1	4.30	16g	COc1ccc([C@H](CCc2ccc(Cl)cc2)NC[C@H](O)Cc2ccc(O)c(NS(C)(=O)=O)c2)cc1OC	Ki	'='	1050.0	nM	5.98			UO_0000065	10.89	0.22	1.68	5.10	False	CHEMBL888304	Displacement of [125I]iodocyanopindolol from human cloned adrenergic beta-1 receptor expressed in CHO cells	B	BAO_0000219	cell-based format	Homo sapiens	None	None	CHO	None	CHEMBL213	Beta-1 adrenergic receptor	Homo sapiens	SINGLE PROTEIN	CHEMBL1140016	1	Scientific Literature	Bioorg. Med. Chem. Lett.	2007	CHEMBL3308072
CHEMBL398241		0	549.09	1	4.30	16f	COc1ccc([C@H](CCc2cccc(Cl)c2)NC[C@H](O)Cc2ccc(O)c(NS(C)(=O)=O)c2)cc1OC	Ki	'='	420.0	nM	6.38			UO_0000065	11.61	0.24	2.08	5.44	False	CHEMBL888304	Displacement of [125I]iodocyanopindolol from human cloned adrenergic beta-1 receptor expressed in CHO cells	B	BAO_0000219	cell-based format	Homo sapiens	None	None	CHO	None	CHEMBL213	Beta-1 adrenergic receptor	Homo sapiens	SINGLE PROTEIN	CHEMBL1140016	1	Scientific Literature	Bioorg. Med. Chem. Lett.	2007	CHEMBL3308072
CHEMBL2164371		0	434.41	0	3.58	26B, enantiomer 2	O=C(NCc1ccc(OC(F)(F)F)cc1)C1c2ccccc2C(=O)N1C1CCOCC1	Inhibition						Not Active						False	CHEMBL2168248	Inhibition of adrenergic beta1 receptor at 10 uM by radioligand binding assay	B	BAO_0000357	single protein format	None	None	None	None	None	CHEMBL213	Beta-1 adrenergic receptor	Homo sapiens	SINGLE PROTEIN	CHEMBL2163233	1	Scientific Literature	J. Med. Chem.	2012	None
CHEMBL13341	NIMETAZEPAM	0	295.30	0	2.41	NIMETAZEPAM	CN1C(=O)CN=C(c2ccccc2)c2cc([N+](=O)[O-])ccc21	Ki						Not Active (inhibition < 50% @ 10 uM and thus dose-reponse curve not measured)						False	CHEMBL1909091	DRUGMATRIX: Adrenergic beta1 radioligand binding (ligand: [125I] Cyanopindolol)	B	BAO_0000249	cell membrane format	None	None	None	CHO-K1	Membrane	CHEMBL213	Beta-1 adrenergic receptor	Homo sapiens	SINGLE PROTEIN	CHEMBL1909046	15	DrugMatrix			CHEMBL3307512
CHEMBL1258486		0	384.51	0	2.69	49	OC(CNC1CCN(c2ncnc3sccc23)CC1)COc1ccccc1	Efficacy	'='	2.2	%				UO_0000187					False	CHEMBL1261260	Agonist activity at human recombinant adrenergic beta-1 receptor expressed in CHO cells assessed as cyclic AMP formation response equal to 25% of maximum response achieved with 100 uM of isoproterenol by HTRF assay	F	BAO_0000219	cell-based format	Homo sapiens	None	None	CHO	None	CHEMBL213	Beta-1 adrenergic receptor	Homo sapiens	SINGLE PROTEIN	CHEMBL1255209	1	Scientific Literature	Bioorg. Med. Chem. Lett.	2010	CHEMBL3308072
CHEMBL1258707		0	430.53	0	1.89	54	OCc1cc(OCC(O)CNC2CCN(c3ncnc4ccsc34)CC2)ccc1O	Ki	'='	3970.0	nM	5.40			UO_0000065	12.55	0.25	3.51	4.87	False	CHEMBL1261322	Displacement of [125I]-cyanopindolol from human adrenergic beta-1 receptor expressed in CHO cells	B	BAO_0000219	cell-based format	Homo sapiens	None	None	CHO	None	CHEMBL213	Beta-1 adrenergic receptor	Homo sapiens	SINGLE PROTEIN	CHEMBL1255209	1	Scientific Literature	Bioorg. Med. Chem. Lett.	2010	CHEMBL3308072
CHEMBL1258486		0	384.51	0	2.69	49	OC(CNC1CCN(c2ncnc3sccc23)CC1)COc1ccccc1	Ki	'='	72.0	nM	7.14			UO_0000065	18.58	0.36	4.45	10.13	False	CHEMBL1261322	Displacement of [125I]-cyanopindolol from human adrenergic beta-1 receptor expressed in CHO cells	B	BAO_0000219	cell-based format	Homo sapiens	None	None	CHO	None	CHEMBL213	Beta-1 adrenergic receptor	Homo sapiens	SINGLE PROTEIN	CHEMBL1255209	1	Scientific Literature	Bioorg. Med. Chem. Lett.	2010	CHEMBL3308072
CHEMBL1258372		0	398.53	0	3.00	46	Cc1csc2ncnc(N3CCC(NCC(O)COc4ccccc4)CC3)c12	Ki	'='	450.0	nM	6.35			UO_0000065	15.93	0.31	3.35	9.00	False	CHEMBL1261322	Displacement of [125I]-cyanopindolol from human adrenergic beta-1 receptor expressed in CHO cells	B	BAO_0000219	cell-based format	Homo sapiens	None	None	CHO	None	CHEMBL213	Beta-1 adrenergic receptor	Homo sapiens	SINGLE PROTEIN	CHEMBL1255209	1	Scientific Literature	Bioorg. Med. Chem. Lett.	2010	CHEMBL3308072
CHEMBL286574		0	448.55	0	1.15	23	CS(=O)(=O)Nc1cc([C@@H](O)CNC2CCN(c3ccc(C(N)=O)cc3)CC2)ccc1O	EC50	'='	1200.0	nM	5.92			UO_0000065					False	CHEMBL822475	Increased cAMP levels of Chinese hamster ovary (CHO) cells expressing human beta 1 Adrenergic receptor	F	BAO_0000219	cell-based format	Homo sapiens	None	None	CHO	None	CHEMBL213	Beta-1 adrenergic receptor	Homo sapiens	SINGLE PROTEIN	CHEMBL1134412	1	Scientific Literature	J. Med. Chem.	2001	CHEMBL3308072
CHEMBL1257915		0	478.59	0	4.50	38	OC(CNC1CCN(c2ncnc3scc(-c4ccc(F)cc4)c23)CC1)COc1ccccc1	Ki	'='	114.0	nM	6.94			UO_0000065	14.51	0.28	2.44	9.85	False	CHEMBL1261322	Displacement of [125I]-cyanopindolol from human adrenergic beta-1 receptor expressed in CHO cells	B	BAO_0000219	cell-based format	Homo sapiens	None	None	CHO	None	CHEMBL213	Beta-1 adrenergic receptor	Homo sapiens	SINGLE PROTEIN	CHEMBL1255209	1	Scientific Literature	Bioorg. Med. Chem. Lett.	2010	CHEMBL3308072
CHEMBL1257676		0	504.66	1	4.62	35	CCc1cc(O)ccc1OCC(O)CNC1CCN(c2ncnc3scc(-c4ccccc4)c23)CC1	Ki	'='	236.0	nM	6.63			UO_0000065	13.13	0.25	2.01	7.30	False	CHEMBL1261322	Displacement of [125I]-cyanopindolol from human adrenergic beta-1 receptor expressed in CHO cells	B	BAO_0000219	cell-based format	Homo sapiens	None	None	CHO	None	CHEMBL213	Beta-1 adrenergic receptor	Homo sapiens	SINGLE PROTEIN	CHEMBL1255209	1	Scientific Literature	Bioorg. Med. Chem. Lett.	2010	CHEMBL3308072
CHEMBL1258824		0	518.64	1	3.85	24	NC(=O)Nc1cccc(OCC(O)CNC2CCN(c3ncnc4scc(-c5ccccc5)c34)CC2)c1	Ki	'='	2560.0	nM	5.59			UO_0000065	10.78	0.21	1.74	4.45	False	CHEMBL1261322	Displacement of [125I]-cyanopindolol from human adrenergic beta-1 receptor expressed in CHO cells	B	BAO_0000219	cell-based format	Homo sapiens	None	None	CHO	None	CHEMBL213	Beta-1 adrenergic receptor	Homo sapiens	SINGLE PROTEIN	CHEMBL1255209	1	Scientific Literature	Bioorg. Med. Chem. Lett.	2010	CHEMBL3308072
CHEMBL53359		0	464.64	1	5.87	9c	CCCCCCCCc1ccnc(N2CCc3cc(S(=O)(=O)Nc4ccccc4)ccc32)n1	IC50	'='	1000.0	nM	6.00			UO_0000065	12.91	0.25	0.13	7.98	False	CHEMBL883288	In vitro binding affinity towards cloned human beta-1 adrenergic receptor using [125I]iodocyanopindolol as radioligand to stimulate increase in cAMP in CHO cells	B	BAO_0000219	cell-based format	None	None	None	CHO	None	CHEMBL213	Beta-1 adrenergic receptor	Homo sapiens	SINGLE PROTEIN	CHEMBL1131776	1	Scientific Literature	Bioorg. Med. Chem. Lett.	1999	CHEMBL3308072
CHEMBL56768		0	426.54	0	4.69	7b	CCCCCCc1nc(N2CCc3cc(S(=O)(=O)Nc4ccccc4)ccc32)no1	IC50	'='	600.0	nM	6.22			UO_0000065	14.59	0.28	1.53	7.04	False	CHEMBL883288	In vitro binding affinity towards cloned human beta-1 adrenergic receptor using [125I]iodocyanopindolol as radioligand to stimulate increase in cAMP in CHO cells	B	BAO_0000219	cell-based format	None	None	None	CHO	None	CHEMBL213	Beta-1 adrenergic receptor	Homo sapiens	SINGLE PROTEIN	CHEMBL1131776	1	Scientific Literature	Bioorg. Med. Chem. Lett.	1999	CHEMBL3308072
CHEMBL433454		0	371.49	0	3.95	8a	Cc1csc(N2CCc3cc(S(=O)(=O)Nc4ccccc4)ccc32)n1	IC50	'='	4000.0	nM	5.40			UO_0000065	14.53	0.29	1.45	8.66	False	CHEMBL883288	In vitro binding affinity towards cloned human beta-1 adrenergic receptor using [125I]iodocyanopindolol as radioligand to stimulate increase in cAMP in CHO cells	B	BAO_0000219	cell-based format	None	None	None	CHO	None	CHEMBL213	Beta-1 adrenergic receptor	Homo sapiens	SINGLE PROTEIN	CHEMBL1131776	1	Scientific Literature	Bioorg. Med. Chem. Lett.	1999	CHEMBL3308072
CHEMBL137	METRONIDAZOLE	4	171.16	0	0.09	METRONIDAZOLE	Cc1ncc([N+](=O)[O-])n1CCO	Ki						Not Active (inhibition < 50% @ 10 uM and thus dose-reponse curve not measured)						False	CHEMBL1909091	DRUGMATRIX: Adrenergic beta1 radioligand binding (ligand: [125I] Cyanopindolol)	B	BAO_0000249	cell membrane format	None	None	None	CHO-K1	Membrane	CHEMBL213	Beta-1 adrenergic receptor	Homo sapiens	SINGLE PROTEIN	CHEMBL1909046	15	DrugMatrix			CHEMBL3307512
CHEMBL395110	MEPAZINE	4	310.47	0	4.63	MEPAZINE	CN1CCCC(CN2c3ccccc3Sc3ccccc32)C1	IC50						Not Active (inhibition < 50% @ 10 uM and thus dose-reponse curve not measured)						False	CHEMBL1909091	DRUGMATRIX: Adrenergic beta1 radioligand binding (ligand: [125I] Cyanopindolol)	B	BAO_0000249	cell membrane format	None	None	None	CHO-K1	Membrane	CHEMBL213	Beta-1 adrenergic receptor	Homo sapiens	SINGLE PROTEIN	CHEMBL1909046	15	DrugMatrix			CHEMBL3307512
CHEMBL1078575		0	477.57	0	4.74	55	O=C(Nc1ccc(CCNC[C@H](O)c2cccnc2)cc1)c1ccccc1-c1nc2ccccc2[nH]1	IC50	'='	1700.0	nM	5.77			UO_0000065	12.08	0.22	1.03	5.61	False	CHEMBL1105984	Displacement of [125I]cyanopindolol from human beta 1 adrenergic receptor expressed in CHO cells at 10 uM after 3 to 4 hrs by scintillation counter	B	BAO_0000219	cell-based format	Homo sapiens	None	None	CHO	None	CHEMBL213	Beta-1 adrenergic receptor	Homo sapiens	SINGLE PROTEIN	CHEMBL1155428	1	Scientific Literature	Bioorg. Med. Chem. Lett.	2010	CHEMBL3308072
CHEMBL12998	L-755507	0	584.74	2	4.47	L-755507	CCCCCCNC(=O)Nc1ccc(S(=O)(=O)Nc2ccc(CCNC[C@H](O)COc3ccc(O)cc3)cc2)cc1	Ki	'='	570.0	nM	6.24			UO_0000065	10.68	0.21	1.77	4.19	False	CHEMBL822478	Inhibition of I-iodocyanopindolol binding to human beta 1 adrenergic receptors	B	BAO_0000357	single protein format	Homo sapiens	None	None	None	None	CHEMBL213	Beta-1 adrenergic receptor	Homo sapiens	SINGLE PROTEIN	CHEMBL1134412	1	Scientific Literature	J. Med. Chem.	2001	None
CHEMBL38	TRETINOIN	4	300.44	1	5.60	TRETINOIN	CC1=C(/C=C/C(C)=C/C=C/C(C)=C/C(=O)O)C(C)(C)CCC1	Ki						Not Active (inhibition < 50% @ 10 uM and thus dose-reponse curve not measured)						False	CHEMBL1909091	DRUGMATRIX: Adrenergic beta1 radioligand binding (ligand: [125I] Cyanopindolol)	B	BAO_0000249	cell membrane format	None	None	None	CHO-K1	Membrane	CHEMBL213	Beta-1 adrenergic receptor	Homo sapiens	SINGLE PROTEIN	CHEMBL1909046	15	DrugMatrix			CHEMBL3307512
CHEMBL1214999		0	380.50	0	2.40	12a	NC(=O)c1cc(-c2ccnc(NC3CCCCC3)c2)nc(N2CCNCC2)c1	IC50	'='	8300.0	nM	5.08			UO_0000065	13.35	0.25	2.68	5.28	False	CHEMBL1219893	Inhibition of beta-1 adrenoceptor	B	BAO_0000357	single protein format	None	None	None	None	None	CHEMBL213	Beta-1 adrenergic receptor	Homo sapiens	SINGLE PROTEIN	CHEMBL1212911	1	Scientific Literature	J. Med. Chem.	2010	None
CHEMBL1091816		0	411.53	0	2.73	41	CC(C(=O)Nc1ccc(CCNC[C@H](O)c2cccnc2)cc1)c1csc(N)n1	IC50	'>'	20000.0	nM				UO_0000065					False	CHEMBL1105984	Displacement of [125I]cyanopindolol from human beta 1 adrenergic receptor expressed in CHO cells at 10 uM after 3 to 4 hrs by scintillation counter	B	BAO_0000219	cell-based format	Homo sapiens	None	None	CHO	None	CHEMBL213	Beta-1 adrenergic receptor	Homo sapiens	SINGLE PROTEIN	CHEMBL1155428	1	Scientific Literature	Bioorg. Med. Chem. Lett.	2010	CHEMBL3308072
CHEMBL238520		0	467.52	0	4.49	34	Cc1ccc2c(OCCN3CCC(Cc4cc5c(cc4F)OCC(=O)N5)CC3)cc(F)cc2n1	Ki	'='	794.33	nM	6.10			UO_0000065	13.05	0.25	1.61	9.58	False	CHEMBL885600	Binding affinity at adrenergic beta 1 receptor	B	BAO_0000357	single protein format	None	None	None	None	None	CHEMBL213	Beta-1 adrenergic receptor	Homo sapiens	SINGLE PROTEIN	CHEMBL1139046	1	Scientific Literature	Bioorg. Med. Chem. Lett.	2007	None
CHEMBL1221542		0	336.46	0	2.89	13	C[C@H](NC[C@H](O)c1ccc(O)c2[nH]c(=O)sc12)C1CCCCC1	Ki	'='	39.3	nM	7.41			UO_0000065	22.01	0.44	4.52	8.68	False	CHEMBL1227593	Displacement of [3H]CGP12177 from human beta-1 adrenoceptor	B	BAO_0000357	single protein format	Homo sapiens	None	None	None	None	CHEMBL213	Beta-1 adrenergic receptor	Homo sapiens	SINGLE PROTEIN	CHEMBL1221245	1	Scientific Literature	Bioorg. Med. Chem. Lett.	2010	None
CHEMBL516056		0	568.73	1	3.02	29d.AcOH	CC(=O)O.CNS(=O)(=O)c1cccc(CCCCOCCCCCCNC[C@H](O)c2ccc(O)c(CO)c2)c1	EC50	'='	501.19	nM	6.30			UO_0000065					False	CHEMBL1018857	Agonist activity at human cloned beta-1 adrenergic receptor expressed in CHO cells assessed as induction of intracellular cAMP accumulation by beta-galactosidase based whole cell assay	F	BAO_0000219	cell-based format	Homo sapiens	None	None	CHO	None	CHEMBL213	Beta-1 adrenergic receptor	Homo sapiens	SINGLE PROTEIN	CHEMBL1153418	1	Scientific Literature	J. Med. Chem.	2009	CHEMBL3308072
CHEMBL514032		0	596.79	1	3.79	29f.AcOH	CC(=O)O.CC(C)NS(=O)(=O)c1cccc(CCCCOCCCCCCNC[C@H](O)c2ccc(O)c(CO)c2)c1	EC50	'='	1000.0	nM	6.00			UO_0000065					False	CHEMBL1018857	Agonist activity at human cloned beta-1 adrenergic receptor expressed in CHO cells assessed as induction of intracellular cAMP accumulation by beta-galactosidase based whole cell assay	F	BAO_0000219	cell-based format	Homo sapiens	None	None	CHO	None	CHEMBL213	Beta-1 adrenergic receptor	Homo sapiens	SINGLE PROTEIN	CHEMBL1153418	1	Scientific Literature	J. Med. Chem.	2009	CHEMBL3308072
CHEMBL1258260		0	520.66	1	3.86	45	Cc1c(-c2ccccc2)sc2ncnc(N3CCC(NCC(O)COc4ccc(O)c(CO)c4)CC3)c12	Ki	'='	2810.0	nM	5.55			UO_0000065	10.66	0.20	1.69	5.00	False	CHEMBL1261322	Displacement of [125I]-cyanopindolol from human adrenergic beta-1 receptor expressed in CHO cells	B	BAO_0000219	cell-based format	Homo sapiens	None	None	CHO	None	CHEMBL213	Beta-1 adrenergic receptor	Homo sapiens	SINGLE PROTEIN	CHEMBL1255209	1	Scientific Literature	Bioorg. Med. Chem. Lett.	2010	CHEMBL3308072
CHEMBL1258258		0	478.59	0	4.50	15	OC(CNC1CCN(c2ncnc3scc(-c4ccccc4)c23)CC1)COc1cccc(F)c1	Ki	'='	293.0	nM	6.53			UO_0000065	13.65	0.26	2.03	9.27	False	CHEMBL1261322	Displacement of [125I]-cyanopindolol from human adrenergic beta-1 receptor expressed in CHO cells	B	BAO_0000219	cell-based format	Homo sapiens	None	None	CHO	None	CHEMBL213	Beta-1 adrenergic receptor	Homo sapiens	SINGLE PROTEIN	CHEMBL1255209	1	Scientific Literature	Bioorg. Med. Chem. Lett.	2010	CHEMBL3308072
CHEMBL1258373		0	414.53	0	2.70	47	Cc1csc2ncnc(N3CCC(NCC(O)COc4ccc(O)cc4)CC3)c12	Intrinsic activity	'='	1.0										False	CHEMBL1261317	Intrinsic activity at human recombinant adrenergic beta-1 receptor expressed in CHO cells assessed as cyclic AMP formation by HTRF assay relative to isoproterenol	B	BAO_0000219	cell-based format	Homo sapiens	None	None	CHO	None	CHEMBL213	Beta-1 adrenergic receptor	Homo sapiens	SINGLE PROTEIN	CHEMBL1255209	1	Scientific Literature	Bioorg. Med. Chem. Lett.	2010	CHEMBL3308072
CHEMBL3218957		0	438.48	0	-0.07	12	O=C(NCCN(C[C@H](O)c1ccc(O)c(O)c1)C(=O)N1CCOCC1)N1CCOCC1	Inhibition						Not Active						False	CHEMBL3222287	Displacement of [3H]-iodocyanopindolol from beta1-adrenergic receptor in REC (unknown origin) at 0.01 to 10000 nM	B	BAO_0000357	single protein format	Homo sapiens	None	None	None	None	CHEMBL213	Beta-1 adrenergic receptor	Homo sapiens	SINGLE PROTEIN	CHEMBL3217654	1	Scientific Literature	MedChemComm	2011	None
CHEMBL58241		0	640.87	2	7.66	5r	CCCCCCc1ccc(-c2csc(-c3ccc(S(=O)(=O)Nc4ccc(CCNC[C@H](O)c5cccnc5)cc4)cc3)n2)cc1	IC50	'='	52000.0	nM	4.28			UO_0000065	6.68	0.13	-3.38	4.11	False	CHEMBL649969	Binding affinity (measured using [125I]iodocyanopindolol) against human Beta-1 adrenergic receptor expressed in CHO cells	B	BAO_0000219	cell-based format	None	None	None	CHO	None	CHEMBL213	Beta-1 adrenergic receptor	Homo sapiens	SINGLE PROTEIN	CHEMBL1133294	1	Scientific Literature	Bioorg. Med. Chem. Lett.	2000	CHEMBL3308072
CHEMBL434	ISOPROTERENOL	4	211.26	0	1.13	ISP	CC(C)NCC(O)c1ccc(O)c(O)c1	EC50	'='	0.084	nM	10.08			UO_0000065					True	CHEMBL981734	Agonist activity at human cloned adrenergic beta-1 receptor expressed in CHO cells assessed as cAMP accumulation	F	BAO_0000219	cell-based format	Homo sapiens	None	None	CHO	None	CHEMBL213	Beta-1 adrenergic receptor	Homo sapiens	SINGLE PROTEIN	CHEMBL1144172	1	Scientific Literature	Bioorg. Med. Chem. Lett.	2008	CHEMBL3308072
CHEMBL31354	WAY-100,635	0	422.57	0	3.83	1, WAY-100635	COc1ccccc1N1CCN(CCN(C(=O)C2CCCCC2)c2ccccn2)CC1	Inhibition	'>'	50.0	%				UO_0000187					False	CHEMBL1776955	Inhibition of adrenergic beta1 receptor at 10 uM	B	BAO_0000357	single protein format	None	None	None	None	None	CHEMBL213	Beta-1 adrenergic receptor	Homo sapiens	SINGLE PROTEIN	CHEMBL1772973	1	Scientific Literature	J. Med. Chem.	2011	None
CHEMBL76721		0	375.47	0	4.34	9	OC(CNCCC1c2ccccc2Oc2ccccc21)COc1ccccc1	Inotropic effect	'='	44.0										False	CHEMBL651256	Positive inotropic effects by direct or indirect beta-1 adrenergic receptor activation.	B	BAO_0000357	single protein format	None	None	None	None	None	CHEMBL213	Beta-1 adrenergic receptor	Homo sapiens	SINGLE PROTEIN	CHEMBL1123575	1	Scientific Literature	J. Med. Chem.	1987	None
CHEMBL1221543		0	338.47	0	3.13	14	CC(C)(C)CC(C)(C)NC[C@H](O)c1ccc(O)c2[nH]c(=O)sc12	Ki	'='	9.2	nM	8.04			UO_0000065	23.74	0.48	4.91	9.42	False	CHEMBL1227593	Displacement of [3H]CGP12177 from human beta-1 adrenoceptor	B	BAO_0000357	single protein format	Homo sapiens	None	None	None	None	CHEMBL213	Beta-1 adrenergic receptor	Homo sapiens	SINGLE PROTEIN	CHEMBL1221245	1	Scientific Literature	Bioorg. Med. Chem. Lett.	2010	None
CHEMBL316649		0	395.55	0	3.77	17	CCCN1CCC(CNC[C@H](O)COc2cccc3[nH]c4ccccc4c23)CC1	EC50						Not Determined						False	CHEMBL650172	Intrinsic activity (IA) for Beta-1 adrenergic receptor agonism was determined as the maximal response with respect to the maximal response of isoproterenol at 10 mM.; NT is not tested	F	BAO_0000019	assay format	None	None	None	None	None	CHEMBL213	Beta-1 adrenergic receptor	Homo sapiens	SINGLE PROTEIN	CHEMBL1134913	1	Scientific Literature	Bioorg. Med. Chem. Lett.	2002	None
CHEMBL325425		0	649.70	1	4.72	39	CCOP(=O)(Cc1ccc(NC(=O)[C@@](C)(NC[C@H](O)c2ccc(O)c(NS(C)(=O)=O)c2)c2ccc(OC)cc2)cc1)OCC	EC50	'='	2400.0			Non standard unit for type							False	CHEMBL651573	Effective concentration required for inhibitory activity towards human beta-1 adrenergic receptor	B	BAO_0000357	single protein format	None	None	None	None	None	CHEMBL213	Beta-1 adrenergic receptor	Homo sapiens	SINGLE PROTEIN	CHEMBL1148418	1	Scientific Literature	Bioorg. Med. Chem. Lett.	2004	None
CHEMBL408957		0	457.98	0	4.82	8e	O=C(O)COc1ccc(Sc2ccc(CCNC[C@H](O)c3cccc(Cl)c3)cc2)cc1	EC50	'>'	100.0	nM				UO_0000065					False	CHEMBL951072	Agonist activity at human beta-1 adrenergic receptor expressed in CHO cells assessed as cAMP accumulation by EIA	F	BAO_0000219	cell-based format	Homo sapiens	None	None	CHO	None	CHEMBL213	Beta-1 adrenergic receptor	Homo sapiens	SINGLE PROTEIN	CHEMBL1142325	1	Scientific Literature	J. Med. Chem.	2008	CHEMBL3308072
CHEMBL415308		0	420.53	0	2.84	4j	CCOC(=O)c1cc(NC(=O)Cc2ccsc2)ccc1OCC(O)CNC(C)C	ID50	'='	0.02	mg.kg-1				UO_0000308					False	CHEMBL655706	Compound was tested for beta-1 adrenergic receptor blocking activity in dogs	B	BAO_0000357	single protein format	Canis lupus familiaris	None	None	None	None	CHEMBL213	Beta-1 adrenergic receptor	Homo sapiens	SINGLE PROTEIN	CHEMBL1123539	1	Scientific Literature	J. Med. Chem.	1986	None
CHEMBL2024094		0	262.35	0	1.96	19a	COCC[C@H]1C[C@@H]1c1cncc(OC[C@@H]2CCN2)c1	Inhibition	'='	48.3	%				UO_0000187					False	CHEMBL2026374	Displacement of [125I]Iodopindolol from beta1 adrenergic receptor at 10 uM	B	BAO_0000357	single protein format	None	None	None	None	None	CHEMBL213	Beta-1 adrenergic receptor	Homo sapiens	SINGLE PROTEIN	CHEMBL2021777	1	Scientific Literature	J. Med. Chem.	2012	None
CHEMBL292947		0	469.61	0	3.58	19	CC(C)c1ccc(S(=O)(=O)Nc2ccc(CCNC[C@H](O)COc3cccnc3)cc2)cc1	IC50	'='	1000.0	nM	6.00			UO_0000065	12.78	0.25	2.42	5.97	False	CHEMBL649968	Evaluated for its agonist activity and the binding affinity against human Beta-1 adrenergic receptor in membranes from chinese hamster ovary cell	B	BAO_0000219	cell-based format	None	None	None	ovary	None	CHEMBL213	Beta-1 adrenergic receptor	Homo sapiens	SINGLE PROTEIN	CHEMBL1131392	1	Scientific Literature	Bioorg. Med. Chem. Lett.	1998	None
CHEMBL409533		0	433.55	0	4.95	10f	CC(C)COc1cc(-c2ccc(CCNC[C@H](O)c3ccccc3)cc2)ccc1C(=O)O	EC50	'>'	1000.0	nM				UO_0000065					False	CHEMBL951072	Agonist activity at human beta-1 adrenergic receptor expressed in CHO cells assessed as cAMP accumulation by EIA	F	BAO_0000219	cell-based format	Homo sapiens	None	None	CHO	None	CHEMBL213	Beta-1 adrenergic receptor	Homo sapiens	SINGLE PROTEIN	CHEMBL1142325	1	Scientific Literature	J. Med. Chem.	2008	CHEMBL3308072
CHEMBL322862		0	492.54	0	3.97	25, BMS-196085	CS(=O)(=O)Nc1cc([C@@H](O)CN[C@H](Cc2ccccc2)c2ccc(OC(F)F)cc2)ccc1O	Intrinsic activity	'='	63.0	%				UO_0000187					False	CHEMBL876525	Tested for Intrinsic activity (IA) against adenylate cyclase in CHO cells transfected with human beta-1 adrenoceptor	F	BAO_0000219	cell-based format	None	None	None	CHO	None	CHEMBL213	Beta-1 adrenergic receptor	Homo sapiens	SINGLE PROTEIN	CHEMBL1133858	1	Scientific Literature	Bioorg. Med. Chem. Lett.	2001	CHEMBL3308072
CHEMBL155092		0	348.83	0	3.16	36	C[C@H](CNc1ccc(C(=O)O)cc1)NC[C@H](O)c1cccc(Cl)c1	Emax	'='	17.0	%				UO_0000187					False	CHEMBL654940	concentration-response expressed as a percent of the maximal response to R-(-) isoproterenol (ISO).Emax is the fitted maximal value of the concentration	F	BAO_0000019	assay format	None	None	None	None	None	CHEMBL213	Beta-1 adrenergic receptor	Homo sapiens	SINGLE PROTEIN	CHEMBL1135599	1	Scientific Literature	J. Med. Chem.	2002	None
CHEMBL154951		0	505.14	1	4.33	8	COc1c(I)cc(CC2NCCc3ccccc32)cc1I	MA						Partial agonist						False	CHEMBL700443	Agonistic potency against BETA1-AR expressed in CHO cells by using CRE-LUC assay;MA means minimal activity	F	BAO_0000219	cell-based format	None	None	None	CHO	None	CHEMBL213	Beta-1 adrenergic receptor	Homo sapiens	SINGLE PROTEIN	CHEMBL1133701	1	Scientific Literature	J. Med. Chem.	2000	CHEMBL3308072
CHEMBL75753	XAMOTEROL	4	339.39	0	-0.24	Xamoterol	O=C(NCCNCC(O)COc1ccc(O)cc1)N1CCOCC1	Kd	'='	17.78	nM	7.75			UO_0000065					False	CHEMBL2351585	Antagonist activity at human beta1 adrenoceptor expressed in CHOK1 cells assessed as inhibition of cimaterol-induced [3H]cAMP accumulation incubated for 15 mins prior to cimaterol induction measured after 5 hrs	F	BAO_0000219	cell-based format	Homo sapiens	None	None	CHO-K1	None	CHEMBL213	Beta-1 adrenergic receptor	Homo sapiens	SINGLE PROTEIN	CHEMBL2346523	1	Scientific Literature	J. Med. Chem.	2013	CHEMBL3307512
CHEMBL2348205		0	536.47	1	3.94	37p	O=C(NCCNCC(O)COc1ccc(OCCOC2CCCC2)cc1)Nc1ccc(Br)cc1	Kd	'='	16.98	nM	7.77			UO_0000065	14.48	0.31	3.83	7.69	False	CHEMBL2351861	Displacement of [3H]-CGP12177 from human beta1 adrenoceptor expressed in CHOK1 cells after 2 hrs by scintillation counting analysis	B	BAO_0000219	cell-based format	Homo sapiens	None	None	CHO-K1	None	CHEMBL213	Beta-1 adrenergic receptor	Homo sapiens	SINGLE PROTEIN	CHEMBL2346523	1	Scientific Literature	J. Med. Chem.	2013	CHEMBL3307512
CHEMBL361505		0	485.63	0	4.29	46	COc1cccc2c(C[C@@H](C)NC[C@H](O)c3cccc(NS(=O)(=O)c4cccs4)c3)c[nH]c12	IA	'='	36.0	%				UO_0000187					False	CHEMBL834083	Intrinsic activity expressed as percentage of maximal stimulation with isoproterenol of Beta-1 adrenergic receptor	F	BAO_0000019	assay format	Homo sapiens	None	None	None	None	CHEMBL213	Beta-1 adrenergic receptor	Homo sapiens	SINGLE PROTEIN	CHEMBL1138712	1	Scientific Literature	Bioorg. Med. Chem. Lett.	2004	None
CHEMBL1263	SALMETEROL	4	415.57	0	4.11	salmeterol	OCc1cc(C(O)CNCCCCCCOCCCCc2ccccc2)ccc1O	Ki	'='	2300.0	nM	5.64			UO_0000065	13.57	0.26	1.53	6.88	False	CHEMBL1804517	Displacement of [125I]-CYP from human beta1-adrenergic receptor expressed in COS-7 cells by gamma counting	B	BAO_0000219	cell-based format	Homo sapiens	None	None	COS-7	None	CHEMBL213	Beta-1 adrenergic receptor	Homo sapiens	SINGLE PROTEIN	CHEMBL1800026	1	Scientific Literature	Bioorg. Med. Chem.	2010	CHEMBL3307648
CHEMBL1800935		0	413.60	1	5.26	page732, R3C2	OCc1cc(C(O)CNCCCCCCCCCCCc2ccccc2)ccc1O	Ki	'='	2300.0	nM	5.64			UO_0000065	13.63	0.26	0.38	7.75	False	CHEMBL1804517	Displacement of [125I]-CYP from human beta1-adrenergic receptor expressed in COS-7 cells by gamma counting	B	BAO_0000219	cell-based format	Homo sapiens	None	None	COS-7	None	CHEMBL213	Beta-1 adrenergic receptor	Homo sapiens	SINGLE PROTEIN	CHEMBL1800026	1	Scientific Literature	Bioorg. Med. Chem.	2010	CHEMBL3307648
CHEMBL1807871		0	516.52	1	4.18	23	O=c1[nH]c2c(O)ccc([C@@H](O)CNCCCSCCNCCc3cccc(Cl)c3Cl)c2s1	EC50	'='	63.1	nM	7.20			UO_0000065					False	CHEMBL1810631	Agonist activity at adrenergic beta1 receptor	F	BAO_0000019	assay format	None	None	None	None	None	CHEMBL213	Beta-1 adrenergic receptor	Homo sapiens	SINGLE PROTEIN	CHEMBL1806408	1	Scientific Literature	Bioorg. Med. Chem. Lett.	2011	None
CHEMBL1807832		0	466.00	0	2.81	20	O=c1[nH]c2c(O)ccc([C@@H](O)CNCCOCCCNCCc3cccc(Cl)c3)c2s1	EC50	'='	31.62	nM	7.50			UO_0000065					False	CHEMBL1810631	Agonist activity at adrenergic beta1 receptor	F	BAO_0000019	assay format	None	None	None	None	None	CHEMBL213	Beta-1 adrenergic receptor	Homo sapiens	SINGLE PROTEIN	CHEMBL1806408	1	Scientific Literature	Bioorg. Med. Chem. Lett.	2011	None
CHEMBL1807819		0	462.64	0	3.69	7	O=c1[nH]c2c(O)ccc([C@@H](O)CNCCCSCCCOCCc3ccccc3)c2s1	EC50	'='	3.981	nM	8.40			UO_0000065					False	CHEMBL1810631	Agonist activity at adrenergic beta1 receptor	F	BAO_0000019	assay format	None	None	None	None	None	CHEMBL213	Beta-1 adrenergic receptor	Homo sapiens	SINGLE PROTEIN	CHEMBL1806408	1	Scientific Literature	Bioorg. Med. Chem. Lett.	2011	None
CHEMBL418600		0	562.69	1	2.66	33b	CCCCN(C(=O)CC(=O)O)c1ccc(N2CCC(NC[C@H](O)c3ccc(O)c(NS(C)(=O)=O)c3)CC2)cc1	EC50	'='	40.0	nM	7.40			UO_0000065					False	CHEMBL822475	Increased cAMP levels of Chinese hamster ovary (CHO) cells expressing human beta 1 Adrenergic receptor	F	BAO_0000219	cell-based format	Homo sapiens	None	None	CHO	None	CHEMBL213	Beta-1 adrenergic receptor	Homo sapiens	SINGLE PROTEIN	CHEMBL1134412	1	Scientific Literature	J. Med. Chem.	2001	CHEMBL3308072
CHEMBL64760		0	484.62	0	3.16	29	CC(C)c1ccc(S(=O)(=O)Nc2ccc(CCNC[C@H](O)COc3ccc(N)nc3)cc2)cc1	IC50	'='	1800.0	nM	5.75			UO_0000065	11.85	0.23	2.58	4.54	False	CHEMBL649968	Evaluated for its agonist activity and the binding affinity against human Beta-1 adrenergic receptor in membranes from chinese hamster ovary cell	B	BAO_0000219	cell-based format	None	None	None	ovary	None	CHEMBL213	Beta-1 adrenergic receptor	Homo sapiens	SINGLE PROTEIN	CHEMBL1131392	1	Scientific Literature	Bioorg. Med. Chem. Lett.	1998	None
CHEMBL294042	L-749372	0	553.42	1	3.06	8	O=S(=O)(Nc1ccc(CCNC[C@H](O)COc2cccnc2)cc1)c1ccc(I)cc1	IC50	'='	1000.0	nM	6.00			UO_0000065	10.84	0.26	2.94	5.97	False	CHEMBL649968	Evaluated for its agonist activity and the binding affinity against human Beta-1 adrenergic receptor in membranes from chinese hamster ovary cell	B	BAO_0000219	cell-based format	None	None	None	ovary	None	CHEMBL213	Beta-1 adrenergic receptor	Homo sapiens	SINGLE PROTEIN	CHEMBL1131392	1	Scientific Literature	Bioorg. Med. Chem. Lett.	1998	None
CHEMBL1444	LETROZOLE	4	285.31	0	2.66	LETROZOLE	N#Cc1ccc(C(c2ccc(C#N)cc2)n2cncn2)cc1	IC50						Not Active (inhibition < 50% @ 10 uM and thus dose-reponse curve not measured)						False	CHEMBL1909091	DRUGMATRIX: Adrenergic beta1 radioligand binding (ligand: [125I] Cyanopindolol)	B	BAO_0000249	cell membrane format	None	None	None	CHO-K1	Membrane	CHEMBL213	Beta-1 adrenergic receptor	Homo sapiens	SINGLE PROTEIN	CHEMBL1909046	15	DrugMatrix			CHEMBL3307512
CHEMBL267044	LEVOSULPIRIDE	2	341.43	0	0.56	LEVOSULPIRIDE	CCN1CCC[C@H]1CNC(=O)c1cc(S(N)(=O)=O)ccc1OC	Ki						Not Active (inhibition < 50% @ 10 uM and thus dose-reponse curve not measured)						False	CHEMBL1909091	DRUGMATRIX: Adrenergic beta1 radioligand binding (ligand: [125I] Cyanopindolol)	B	BAO_0000249	cell membrane format	None	None	None	CHO-K1	Membrane	CHEMBL213	Beta-1 adrenergic receptor	Homo sapiens	SINGLE PROTEIN	CHEMBL1909046	15	DrugMatrix			CHEMBL3307512
CHEMBL1201024	METHSCOPOLAMINE BROMIDE	0	398.30	0	1.06	METHSCOPOLAMINE BROMIDE	C[N+]1(C)[C@H]2C[C@H](OC(=O)[C@H](CO)c3ccccc3)C[C@H]1[C@H]1O[C@@H]21.[Br-]	Ki						Not Active (inhibition < 50% @ 10 uM and thus dose-reponse curve not measured)						False	CHEMBL1909091	DRUGMATRIX: Adrenergic beta1 radioligand binding (ligand: [125I] Cyanopindolol)	B	BAO_0000249	cell membrane format	None	None	None	CHO-K1	Membrane	CHEMBL213	Beta-1 adrenergic receptor	Homo sapiens	SINGLE PROTEIN	CHEMBL1909046	15	DrugMatrix			CHEMBL3307512
CHEMBL54126	NEOSTIGMINE BROMIDE	4	303.20	0	1.94	NEOSTIGMINE BROMIDE	CN(C)C(=O)Oc1cccc([N+](C)(C)C)c1.[Br-]	Ki						Not Active (inhibition < 50% @ 10 uM and thus dose-reponse curve not measured)						False	CHEMBL1909091	DRUGMATRIX: Adrenergic beta1 radioligand binding (ligand: [125I] Cyanopindolol)	B	BAO_0000249	cell membrane format	None	None	None	CHO-K1	Membrane	CHEMBL213	Beta-1 adrenergic receptor	Homo sapiens	SINGLE PROTEIN	CHEMBL1909046	15	DrugMatrix			CHEMBL3307512
CHEMBL364713	NOSCAPINE	4	413.43	0	2.88	NOSCAPINE	COc1ccc2c(c1OC)C(=O)O[C@@H]2[C@H]1c2c(cc3c(c2OC)OCO3)CCN1C	Ki						Not Active (inhibition < 50% @ 10 uM and thus dose-reponse curve not measured)						False	CHEMBL1909091	DRUGMATRIX: Adrenergic beta1 radioligand binding (ligand: [125I] Cyanopindolol)	B	BAO_0000249	cell membrane format	None	None	None	CHO-K1	Membrane	CHEMBL213	Beta-1 adrenergic receptor	Homo sapiens	SINGLE PROTEIN	CHEMBL1909046	15	DrugMatrix			CHEMBL3307512
CHEMBL1909071		0	None	None	None	NOVARTIS P-38 INHIBITOR		Ki						Not Active (inhibition < 50% @ 10 uM and thus dose-reponse curve not measured)						False	CHEMBL1909091	DRUGMATRIX: Adrenergic beta1 radioligand binding (ligand: [125I] Cyanopindolol)	B	BAO_0000249	cell membrane format	None	None	None	CHO-K1	Membrane	CHEMBL213	Beta-1 adrenergic receptor	Homo sapiens	SINGLE PROTEIN	CHEMBL1909046	15	DrugMatrix			CHEMBL3307512
CHEMBL1909073	PIPERILATE ETHOBROMIDE	0	448.40	0	3.49	PIPERILATE ETHOBROMIDE	CC[N+]1(CCOC(=O)C(O)(c2ccccc2)c2ccccc2)CCCCC1.[Br-]	Ki						Not Active (inhibition < 50% @ 10 uM and thus dose-reponse curve not measured)						False	CHEMBL1909091	DRUGMATRIX: Adrenergic beta1 radioligand binding (ligand: [125I] Cyanopindolol)	B	BAO_0000249	cell membrane format	None	None	None	CHO-K1	Membrane	CHEMBL213	Beta-1 adrenergic receptor	Homo sapiens	SINGLE PROTEIN	CHEMBL1909046	15	DrugMatrix			CHEMBL3307512
CHEMBL1909064	LIPOPOLYSACCHARIDE E. COLI O55:B5	0	None	None	None	LIPOPOLYSACCHARIDE E. COLI O55:B5		IC50						Not Active (inhibition < 50% @ 10 uM and thus dose-reponse curve not measured)						False	CHEMBL1909091	DRUGMATRIX: Adrenergic beta1 radioligand binding (ligand: [125I] Cyanopindolol)	B	BAO_0000249	cell membrane format	None	None	None	CHO-K1	Membrane	CHEMBL213	Beta-1 adrenergic receptor	Homo sapiens	SINGLE PROTEIN	CHEMBL1909046	15	DrugMatrix			CHEMBL3307512
CHEMBL742	KETAMINE	4	237.73	0	2.90	KETAMINE	CNC1(c2ccccc2Cl)CCCCC1=O	IC50						Not Active (inhibition < 50% @ 10 uM and thus dose-reponse curve not measured)						False	CHEMBL1909091	DRUGMATRIX: Adrenergic beta1 radioligand binding (ligand: [125I] Cyanopindolol)	B	BAO_0000249	cell membrane format	None	None	None	CHO-K1	Membrane	CHEMBL213	Beta-1 adrenergic receptor	Homo sapiens	SINGLE PROTEIN	CHEMBL1909046	15	DrugMatrix			CHEMBL3307512
CHEMBL828	PHENOTHIAZINE	0	199.28	0	3.89	PHENOTHIAZINE	c1ccc2c(c1)Nc1ccccc1S2	IC50						Not Active (inhibition < 50% @ 10 uM and thus dose-reponse curve not measured)						False	CHEMBL1909091	DRUGMATRIX: Adrenergic beta1 radioligand binding (ligand: [125I] Cyanopindolol)	B	BAO_0000249	cell membrane format	None	None	None	CHO-K1	Membrane	CHEMBL213	Beta-1 adrenergic receptor	Homo sapiens	SINGLE PROTEIN	CHEMBL1909046	15	DrugMatrix			CHEMBL3307512
CHEMBL434	ISOPROTERENOL	4	211.26	0	1.13	Isoprenaline	CC(C)NCC(O)c1ccc(O)c(O)c1	EC50	'='	7.943	nM	8.10			UO_0000065					True	CHEMBL1816606	Agonist activity at human adrenergic beta1 receptor expressed in CHO cells assessed as cAMP accumulation	F	BAO_0000219	cell-based format	Homo sapiens	None	None	CHO	None	CHEMBL213	Beta-1 adrenergic receptor	Homo sapiens	SINGLE PROTEIN	CHEMBL1811800	1	Scientific Literature	Bioorg. Med. Chem.	2011	CHEMBL3308072
CHEMBL585382		0	592.14	2	1.91	20	CC(C)(Cc1ccc(NC(=O)CCCNC(=O)C[N+](C)(C)C)cc1)NCC(O)c1cc(O)cc2c1OCC(=O)N2.[Cl-]	Intrinsic activity	'='	12.0	%				UO_0000187					False	CHEMBL1044608	Agonist activity at human beta-1 adrenoceptor expressed in CHOK1 cell assessed as increase of intracellular cAMP level relative to isoprenaline	F	BAO_0000219	cell-based format	Homo sapiens	None	None	CHO-K1	None	CHEMBL213	Beta-1 adrenergic receptor	Homo sapiens	SINGLE PROTEIN	CHEMBL1155335	1	Scientific Literature	Bioorg. Med. Chem. Lett.	2009	CHEMBL3307512
CHEMBL1258371		0	490.63	0	3.85	17	OCc1cccc(OCC(O)CNC2CCN(c3ncnc4scc(-c5ccccc5)c34)CC2)c1	EC50	'='	70.0	nM	7.16			UO_0000065					False	CHEMBL1261318	Agonist activity at human recombinant adrenergic beta-1 receptor expressed in CHO cells assessed as cyclic AMP formation by HTRF assay	F	BAO_0000219	cell-based format	Homo sapiens	None	None	CHO	None	CHEMBL213	Beta-1 adrenergic receptor	Homo sapiens	SINGLE PROTEIN	CHEMBL1255209	1	Scientific Literature	Bioorg. Med. Chem. Lett.	2010	CHEMBL3308072
CHEMBL1258373		0	414.53	0	2.70	47	Cc1csc2ncnc(N3CCC(NCC(O)COc4ccc(O)cc4)CC3)c12	Efficacy	'='	0.61	%				UO_0000187					False	CHEMBL1261260	Agonist activity at human recombinant adrenergic beta-1 receptor expressed in CHO cells assessed as cyclic AMP formation response equal to 25% of maximum response achieved with 100 uM of isoproterenol by HTRF assay	F	BAO_0000219	cell-based format	Homo sapiens	None	None	CHO	None	CHEMBL213	Beta-1 adrenergic receptor	Homo sapiens	SINGLE PROTEIN	CHEMBL1255209	1	Scientific Literature	Bioorg. Med. Chem. Lett.	2010	CHEMBL3308072
CHEMBL1747	TOBRAMYCIN	4	467.52	2	-6.30	TOBRAMYCIN	NC[C@H]1O[C@H](O[C@@H]2[C@@H](N)C[C@@H](N)[C@H](O[C@H]3O[C@H](CO)[C@@H](O)[C@H](N)[C@H]3O)[C@H]2O)[C@H](N)C[C@@H]1O	IC50						Not Active (inhibition < 50% @ 10 uM and thus dose-reponse curve not measured)						False	CHEMBL1909091	DRUGMATRIX: Adrenergic beta1 radioligand binding (ligand: [125I] Cyanopindolol)	B	BAO_0000249	cell membrane format	None	None	None	CHO-K1	Membrane	CHEMBL213	Beta-1 adrenergic receptor	Homo sapiens	SINGLE PROTEIN	CHEMBL1909046	15	DrugMatrix			CHEMBL3307512
CHEMBL269732	TACROLIMUS	4	804.03	2	4.64	TACROLIMUS	C=CC[C@@H]1/C=C(\C)C[C@H](C)C[C@H](OC)[C@H]2O[C@@](O)(C(=O)C(=O)N3CCCC[C@H]3C(=O)O[C@H](/C(C)=C/[C@@H]3CC[C@@H](O)[C@H](OC)C3)[C@H](C)[C@@H](O)CC1=O)[C@H](C)C[C@@H]2OC	IC50						Not Active (inhibition < 50% @ 10 uM and thus dose-reponse curve not measured)						False	CHEMBL1909091	DRUGMATRIX: Adrenergic beta1 radioligand binding (ligand: [125I] Cyanopindolol)	B	BAO_0000249	cell membrane format	None	None	None	CHO-K1	Membrane	CHEMBL213	Beta-1 adrenergic receptor	Homo sapiens	SINGLE PROTEIN	CHEMBL1909046	15	DrugMatrix			CHEMBL3307512
CHEMBL456972		0	412.49	0	4.10	12d	N#Cc1ccc([C@@H](O)CN[C@H]2CCc3ccc(-c4ccc(C(=O)O)cc4)cc3C2)cc1	EC50	'>'	1000.0	nM				UO_0000065					False	CHEMBL974620	Agonist activity at human cloned beta-1 adrenergic receptor expressed in CHO cells assessed as cAMP accumulation	F	BAO_0000219	cell-based format	Homo sapiens	None	None	CHO	None	CHEMBL213	Beta-1 adrenergic receptor	Homo sapiens	SINGLE PROTEIN	CHEMBL1155947	1	Scientific Literature	J. Med. Chem.	2008	CHEMBL3308072
CHEMBL466515		0	405.50	0	2.83	5c	O=C(Cc1ccccn1)Nc1ccc(CCNC[C@H](O)COc2ccccc2)cc1	EC50	'='	120000.0	nM		Outside typical range		UO_0000065					False	CHEMBL972490	Agonist activity at human beta-1 adrenergic receptor expressed in CHO cells assessed as cAMP accumulation	F	BAO_0000219	cell-based format	Homo sapiens	None	None	CHO	None	CHEMBL213	Beta-1 adrenergic receptor	Homo sapiens	SINGLE PROTEIN	CHEMBL1138625	1	Scientific Literature	Bioorg. Med. Chem.	2009	CHEMBL3308072
CHEMBL466713		0	406.49	0	2.23	5a	O=C(Cc1ccccn1)Nc1ccc(CCNC[C@H](O)COc2cccnc2)cc1	EC50	'='	180.0	nM	6.75			UO_0000065					False	CHEMBL972490	Agonist activity at human beta-1 adrenergic receptor expressed in CHO cells assessed as cAMP accumulation	F	BAO_0000219	cell-based format	Homo sapiens	None	None	CHO	None	CHEMBL213	Beta-1 adrenergic receptor	Homo sapiens	SINGLE PROTEIN	CHEMBL1138625	1	Scientific Literature	Bioorg. Med. Chem.	2009	CHEMBL3308072
CHEMBL466726		0	439.94	0	3.49	14a	O=C(Cc1cccc(Cl)n1)Nc1ccc(CCNC[C@H](O)COc2ccccc2)cc1	EC50	'='	43.0	nM	7.37			UO_0000065					False	CHEMBL972490	Agonist activity at human beta-1 adrenergic receptor expressed in CHO cells assessed as cAMP accumulation	F	BAO_0000219	cell-based format	Homo sapiens	None	None	CHO	None	CHEMBL213	Beta-1 adrenergic receptor	Homo sapiens	SINGLE PROTEIN	CHEMBL1138625	1	Scientific Literature	Bioorg. Med. Chem.	2009	CHEMBL3308072
CHEMBL467102		0	563.50	1	4.45	14e	O=C(Cc1nccn1Cc1ccc(Br)cc1)Nc1ccc(CCNC[C@H](O)COc2ccccc2)cc1	EC50	'='	190.0	nM	6.72			UO_0000065					False	CHEMBL972490	Agonist activity at human beta-1 adrenergic receptor expressed in CHO cells assessed as cAMP accumulation	F	BAO_0000219	cell-based format	Homo sapiens	None	None	CHO	None	CHEMBL213	Beta-1 adrenergic receptor	Homo sapiens	SINGLE PROTEIN	CHEMBL1138625	1	Scientific Literature	Bioorg. Med. Chem.	2009	CHEMBL3308072
CHEMBL467301		0	484.60	0	3.68	14g	O=C(Cc1cn(Cc2ccccc2)cn1)Nc1ccc(CCNC[C@H](O)COc2ccccc2)cc1	Intrinsic activity	'='	0.46										False	CHEMBL972491	Intrinsic activity at human beta-1 adrenergic receptor expressed in CHO cells assessed as cAMP accumulation	F	BAO_0000219	cell-based format	Homo sapiens	None	None	CHO	None	CHEMBL213	Beta-1 adrenergic receptor	Homo sapiens	SINGLE PROTEIN	CHEMBL1138625	1	Scientific Literature	Bioorg. Med. Chem.	2009	CHEMBL3308072
CHEMBL467103		0	534.66	1	4.84	14f	O=C(Cc1nccn1Cc1ccc2ccccc2c1)Nc1ccc(CCNC[C@H](O)COc2ccccc2)cc1	Intrinsic activity	'='	0.54										False	CHEMBL972491	Intrinsic activity at human beta-1 adrenergic receptor expressed in CHO cells assessed as cAMP accumulation	F	BAO_0000219	cell-based format	Homo sapiens	None	None	CHO	None	CHEMBL213	Beta-1 adrenergic receptor	Homo sapiens	SINGLE PROTEIN	CHEMBL1138625	1	Scientific Literature	Bioorg. Med. Chem.	2009	CHEMBL3308072
CHEMBL1203994		0	503.02	0	3.98	18g	Cl.O=[N+]([O-])c1ccccc1NC(=S)Nc1ccc(CCNC[C@H](O)COc2ccccc2)cc1	EC50	'>'	100000.0	nM				UO_0000065					False	CHEMBL1051556	Agonist activity at human cloned adrenergic beta-1 receptor expressed in CHO cells assessed as [125I]cAMP accumulation after 2 days by radioimmunoassay	F	BAO_0000219	cell-based format	Homo sapiens	None	None	CHO	None	CHEMBL213	Beta-1 adrenergic receptor	Homo sapiens	SINGLE PROTEIN	CHEMBL1152419	1	Scientific Literature	Bioorg. Med. Chem.	2009	CHEMBL3308072
CHEMBL1203987		0	486.08	0	3.79	18c	Cl.O[C@@H](CNCCc1ccc(NC(=S)NCCc2ccccc2)cc1)COc1ccccc1	EC50	'='	30.0	nM	7.52			UO_0000065					False	CHEMBL1051557	Agonist activity at human cloned adrenergic beta-1 receptor expressed in CHO cells assessed as [125I]cAMP accumulation after 2 days by radioimmunoassay relative to isoproterenol	F	BAO_0000219	cell-based format	Homo sapiens	None	None	CHO	None	CHEMBL213	Beta-1 adrenergic receptor	Homo sapiens	SINGLE PROTEIN	CHEMBL1152419	1	Scientific Literature	Bioorg. Med. Chem.	2009	CHEMBL3308072
CHEMBL1203995		0	488.05	0	4.08	18j	COc1ccccc1NC(=S)Nc1ccc(CCNC[C@H](O)COc2ccccc2)cc1.Cl	EC50	'='	130.0	nM	6.89			UO_0000065					False	CHEMBL1051557	Agonist activity at human cloned adrenergic beta-1 receptor expressed in CHO cells assessed as [125I]cAMP accumulation after 2 days by radioimmunoassay relative to isoproterenol	F	BAO_0000219	cell-based format	Homo sapiens	None	None	CHO	None	CHEMBL213	Beta-1 adrenergic receptor	Homo sapiens	SINGLE PROTEIN	CHEMBL1152419	1	Scientific Literature	Bioorg. Med. Chem.	2009	CHEMBL3308072
CHEMBL1203996		0	488.05	0	4.08	18k	COc1cccc(NC(=S)Nc2ccc(CCNC[C@H](O)COc3ccccc3)cc2)c1.Cl	EC50	'='	70.0	nM	7.16			UO_0000065					False	CHEMBL1051557	Agonist activity at human cloned adrenergic beta-1 receptor expressed in CHO cells assessed as [125I]cAMP accumulation after 2 days by radioimmunoassay relative to isoproterenol	F	BAO_0000219	cell-based format	Homo sapiens	None	None	CHO	None	CHEMBL213	Beta-1 adrenergic receptor	Homo sapiens	SINGLE PROTEIN	CHEMBL1152419	1	Scientific Literature	Bioorg. Med. Chem.	2009	CHEMBL3308072
CHEMBL1204007		0	488.05	0	4.08	18l	COc1ccc(NC(=S)Nc2ccc(CCNC[C@H](O)COc3ccccc3)cc2)cc1.Cl	EC50	'='	70.0	nM	7.16			UO_0000065					False	CHEMBL1051557	Agonist activity at human cloned adrenergic beta-1 receptor expressed in CHO cells assessed as [125I]cAMP accumulation after 2 days by radioimmunoassay relative to isoproterenol	F	BAO_0000219	cell-based format	Homo sapiens	None	None	CHO	None	CHEMBL213	Beta-1 adrenergic receptor	Homo sapiens	SINGLE PROTEIN	CHEMBL1152419	1	Scientific Literature	Bioorg. Med. Chem.	2009	CHEMBL3308072
CHEMBL1204001		0	476.02	0	4.21	18m	Cl.O[C@@H](CNCCc1ccc(NC(=S)Nc2ccc(F)cc2)cc1)COc1ccccc1	EC50	'='	90.0	nM	7.05			UO_0000065					False	CHEMBL1051557	Agonist activity at human cloned adrenergic beta-1 receptor expressed in CHO cells assessed as [125I]cAMP accumulation after 2 days by radioimmunoassay relative to isoproterenol	F	BAO_0000219	cell-based format	Homo sapiens	None	None	CHO	None	CHEMBL213	Beta-1 adrenergic receptor	Homo sapiens	SINGLE PROTEIN	CHEMBL1152419	1	Scientific Literature	Bioorg. Med. Chem.	2009	CHEMBL3308072
CHEMBL1203999		0	516.06	0	3.85	18p	COC(=O)c1ccc(NC(=S)Nc2ccc(CCNC[C@H](O)COc3ccccc3)cc2)cc1.Cl	EC50	'='	60.0	nM	7.22			UO_0000065					False	CHEMBL1051557	Agonist activity at human cloned adrenergic beta-1 receptor expressed in CHO cells assessed as [125I]cAMP accumulation after 2 days by radioimmunoassay relative to isoproterenol	F	BAO_0000219	cell-based format	Homo sapiens	None	None	CHO	None	CHEMBL213	Beta-1 adrenergic receptor	Homo sapiens	SINGLE PROTEIN	CHEMBL1152419	1	Scientific Literature	Bioorg. Med. Chem.	2009	CHEMBL3308072
CHEMBL1256786	FORMOTEROL	4	344.41	0	2.22	2	COc1ccc(CC(C)NCC(O)c2ccc(O)c(NC=O)c2)cc1	Intrinsic activity	'='	122.0	%				UO_0000187					True	CHEMBL1044608	Agonist activity at human beta-1 adrenoceptor expressed in CHOK1 cell assessed as increase of intracellular cAMP level relative to isoprenaline	F	BAO_0000219	cell-based format	Homo sapiens	None	None	CHO-K1	None	CHEMBL213	Beta-1 adrenergic receptor	Homo sapiens	SINGLE PROTEIN	CHEMBL1155335	1	Scientific Literature	Bioorg. Med. Chem. Lett.	2009	CHEMBL3307512
CHEMBL570834		0	596.73	2	1.45	16	CN1CCN(CC(=O)NCCCC(=O)Nc2ccc(CC(C)(C)NCC(O)c3ccc(O)c4c3OCC(=O)N4)cc2)CC1	EC50	'='	5.7	nM	8.24			UO_0000065					False	CHEMBL1044605	Agonist activity at human beta-1 adrenoceptor expressed in CHOK1 cell assessed as increase of intracellular cAMP level	F	BAO_0000219	cell-based format	Homo sapiens	None	None	CHO-K1	None	CHEMBL213	Beta-1 adrenergic receptor	Homo sapiens	SINGLE PROTEIN	CHEMBL1155335	1	Scientific Literature	Bioorg. Med. Chem. Lett.	2009	CHEMBL3307512
CHEMBL34139	GENACONAZOLE	0	331.34	0	0.88	GENACONAZOLE (RR(+) ISOMER)	C[C@H]([C@](O)(Cn1cncn1)c1ccc(F)cc1F)S(C)(=O)=O	Ki						Not Active (inhibition < 50% @ 10 uM and thus dose-reponse curve not measured)						False	CHEMBL1909091	DRUGMATRIX: Adrenergic beta1 radioligand binding (ligand: [125I] Cyanopindolol)	B	BAO_0000249	cell membrane format	None	None	None	CHO-K1	Membrane	CHEMBL213	Beta-1 adrenergic receptor	Homo sapiens	SINGLE PROTEIN	CHEMBL1909046	15	DrugMatrix			CHEMBL3307512
CHEMBL1618305	NALOXONAZINE	0	650.78	1	3.28	NALOXONAZINE	C=CCN1CC[C@]23c4c5ccc(O)c4O[C@H]2/C(=N/N=C2\CC[C@@]4(O)[C@H]6Cc7ccc(O)c8c7[C@@]4(CCN6CC=C)[C@H]2O8)CC[C@@]3(O)[C@H]1C5	IC50						Not Active (inhibition < 50% @ 10 uM and thus dose-reponse curve not measured)						False	CHEMBL1909091	DRUGMATRIX: Adrenergic beta1 radioligand binding (ligand: [125I] Cyanopindolol)	B	BAO_0000249	cell membrane format	None	None	None	CHO-K1	Membrane	CHEMBL213	Beta-1 adrenergic receptor	Homo sapiens	SINGLE PROTEIN	CHEMBL1909046	15	DrugMatrix			CHEMBL3307512
CHEMBL1191	SULFAMETHIZOLE	4	270.34	0	1.23	SULFAMETHIZOLE	Cc1nnc(NS(=O)(=O)c2ccc(N)cc2)s1	Ki						Not Active (inhibition < 50% @ 10 uM and thus dose-reponse curve not measured)						False	CHEMBL1909091	DRUGMATRIX: Adrenergic beta1 radioligand binding (ligand: [125I] Cyanopindolol)	B	BAO_0000249	cell membrane format	None	None	None	CHO-K1	Membrane	CHEMBL213	Beta-1 adrenergic receptor	Homo sapiens	SINGLE PROTEIN	CHEMBL1909046	15	DrugMatrix			CHEMBL3307512
CHEMBL1747	TOBRAMYCIN	4	467.52	2	-6.30	TOBRAMYCIN	NC[C@H]1O[C@H](O[C@@H]2[C@@H](N)C[C@@H](N)[C@H](O[C@H]3O[C@H](CO)[C@@H](O)[C@H](N)[C@H]3O)[C@H]2O)[C@H](N)C[C@@H]1O	Ki						Not Active (inhibition < 50% @ 10 uM and thus dose-reponse curve not measured)						False	CHEMBL1909091	DRUGMATRIX: Adrenergic beta1 radioligand binding (ligand: [125I] Cyanopindolol)	B	BAO_0000249	cell membrane format	None	None	None	CHO-K1	Membrane	CHEMBL213	Beta-1 adrenergic receptor	Homo sapiens	SINGLE PROTEIN	CHEMBL1909046	15	DrugMatrix			CHEMBL3307512
CHEMBL727	THIOGUANINE	4	167.20	0	0.60	THIOGUANINE	Nc1nc2[nH]cnc2c(=S)[nH]1	Ki						Not Active (inhibition < 50% @ 10 uM and thus dose-reponse curve not measured)						False	CHEMBL1909091	DRUGMATRIX: Adrenergic beta1 radioligand binding (ligand: [125I] Cyanopindolol)	B	BAO_0000249	cell membrane format	None	None	None	CHO-K1	Membrane	CHEMBL213	Beta-1 adrenergic receptor	Homo sapiens	SINGLE PROTEIN	CHEMBL1909046	15	DrugMatrix			CHEMBL3307512
CHEMBL434	ISOPROTERENOL	4	211.26	0	1.13	ISOPRENALINE	CC(C)NCC(O)c1ccc(O)c(O)c1	IC50	'='	333.0	nM	6.48			UO_0000065	30.66	0.59	5.35	8.91	False	CHEMBL1909091	DRUGMATRIX: Adrenergic beta1 radioligand binding (ligand: [125I] Cyanopindolol)	B	BAO_0000249	cell membrane format	None	None	None	CHO-K1	Membrane	CHEMBL213	Beta-1 adrenergic receptor	Homo sapiens	SINGLE PROTEIN	CHEMBL1909046	15	DrugMatrix			CHEMBL3307512
CHEMBL1447	LINCOMYCIN	4	406.55	0	-0.86	LINCOMYCIN	CCC[C@@H]1C[C@@H](C(=O)N[C@H]([C@@H](C)O)[C@H]2O[C@H](SC)[C@H](O)[C@@H](O)[C@H]2O)N(C)C1	Ki						Not Active (inhibition < 50% @ 10 uM and thus dose-reponse curve not measured)						False	CHEMBL1909091	DRUGMATRIX: Adrenergic beta1 radioligand binding (ligand: [125I] Cyanopindolol)	B	BAO_0000249	cell membrane format	None	None	None	CHO-K1	Membrane	CHEMBL213	Beta-1 adrenergic receptor	Homo sapiens	SINGLE PROTEIN	CHEMBL1909046	15	DrugMatrix			CHEMBL3307512
CHEMBL238071	VINDESINE	4	753.94	1	2.73	VINDESINE	CC[C@]1(O)C[C@@H]2CN(CCc3c([nH]c4ccccc34)[C@@](C(=O)OC)(c3cc4c(cc3OC)N(C)[C@H]3[C@@](O)(C(N)=O)[C@H](O)[C@]5(CC)C=CCN6CC[C@]43[C@@H]65)C2)C1	Ki						Not Active (inhibition < 50% @ 10 uM and thus dose-reponse curve not measured)						False	CHEMBL1909091	DRUGMATRIX: Adrenergic beta1 radioligand binding (ligand: [125I] Cyanopindolol)	B	BAO_0000249	cell membrane format	None	None	None	CHO-K1	Membrane	CHEMBL213	Beta-1 adrenergic receptor	Homo sapiens	SINGLE PROTEIN	CHEMBL1909046	15	DrugMatrix			CHEMBL3307512
CHEMBL1684583		0	649.76	2	7.69	35, cis	O=S(=O)(Nc1ccc(C[C@@H]2CC[C@H]([C@H](O)c3ccccc3)N2)cc1)c1ccc(-c2nc(-c3ccc(C(F)(F)F)cc3)cs2)cc1	IC50	'='	2189.0	nM	5.66			UO_0000065					False	CHEMBL1687004	Agonist activity at human beta1 adrenergic receptor	F	BAO_0000019	assay format	Homo sapiens	None	None	None	None	CHEMBL213	Beta-1 adrenergic receptor	Homo sapiens	SINGLE PROTEIN	CHEMBL1681775	1	Scientific Literature	Bioorg. Med. Chem. Lett.	2011	None
CHEMBL120238		0	684.75	2	6.83	6b	N#CN/C(=N\c1cccc2c1CCN2c1nc(-c2ccc(OC(F)(F)F)cc2)cs1)Nc1ccc(CCNC[C@H](O)c2cccnc2)cc1	Activation	'='	6.0	%				UO_0000187					False	CHEMBL654938	Percent of maximal stimulation was determined as adenylate cyclase activation using isoproterenol as standard at a concentration of 10000 nM	F	BAO_0000019	assay format	Homo sapiens	None	None	None	None	CHEMBL213	Beta-1 adrenergic receptor	Homo sapiens	SINGLE PROTEIN	CHEMBL1134823	1	Scientific Literature	Bioorg. Med. Chem. Lett.	2001	None
CHEMBL267044	LEVOSULPIRIDE	2	341.43	0	0.56	LEVOSULPIRIDE	CCN1CCC[C@H]1CNC(=O)c1cc(S(N)(=O)=O)ccc1OC	IC50						Not Active (inhibition < 50% @ 10 uM and thus dose-reponse curve not measured)						False	CHEMBL1909091	DRUGMATRIX: Adrenergic beta1 radioligand binding (ligand: [125I] Cyanopindolol)	B	BAO_0000249	cell membrane format	None	None	None	CHO-K1	Membrane	CHEMBL213	Beta-1 adrenergic receptor	Homo sapiens	SINGLE PROTEIN	CHEMBL1909046	15	DrugMatrix			CHEMBL3307512
CHEMBL1200693	MANGANESE CHLORIDE	4	125.84	None	None	MANGANESE (II) CHLORIDE		IC50						Not Active (inhibition < 50% @ 10 uM and thus dose-reponse curve not measured)						False	CHEMBL1909091	DRUGMATRIX: Adrenergic beta1 radioligand binding (ligand: [125I] Cyanopindolol)	B	BAO_0000249	cell membrane format	None	None	None	CHO-K1	Membrane	CHEMBL213	Beta-1 adrenergic receptor	Homo sapiens	SINGLE PROTEIN	CHEMBL1909046	15	DrugMatrix			CHEMBL3307512
CHEMBL54440	MEVASTATIN	0	390.52	0	3.95	MEVASTATIN	CC[C@H](C)C(=O)O[C@H]1CCC=C2C=C[C@H](C)[C@H](CC[C@@H]3C[C@@H](O)CC(=O)O3)[C@H]21	Ki						Not Active (inhibition < 50% @ 10 uM and thus dose-reponse curve not measured)						False	CHEMBL1909091	DRUGMATRIX: Adrenergic beta1 radioligand binding (ligand: [125I] Cyanopindolol)	B	BAO_0000249	cell membrane format	None	None	None	CHO-K1	Membrane	CHEMBL213	Beta-1 adrenergic receptor	Homo sapiens	SINGLE PROTEIN	CHEMBL1909046	15	DrugMatrix			CHEMBL3307512
CHEMBL717	MEDROXYPROGESTERONE ACETATE	4	386.53	0	4.66	MEDROXYPROGESTERONE ACETATE	CC(=O)O[C@]1(C(C)=O)CC[C@H]2[C@@H]3C[C@H](C)C4=CC(=O)CC[C@]4(C)[C@H]3CC[C@@]21C	Ki						Not Active (inhibition < 50% @ 10 uM and thus dose-reponse curve not measured)						False	CHEMBL1909091	DRUGMATRIX: Adrenergic beta1 radioligand binding (ligand: [125I] Cyanopindolol)	B	BAO_0000249	cell membrane format	None	None	None	CHO-K1	Membrane	CHEMBL213	Beta-1 adrenergic receptor	Homo sapiens	SINGLE PROTEIN	CHEMBL1909046	15	DrugMatrix			CHEMBL3307512
CHEMBL1566956	TROXIPIDE	0	294.35	0	1.19	TROXIPIDE	COc1cc(C(=O)NC2CCCNC2)cc(OC)c1OC	Ki						Not Active (inhibition < 50% @ 10 uM and thus dose-reponse curve not measured)						False	CHEMBL1909091	DRUGMATRIX: Adrenergic beta1 radioligand binding (ligand: [125I] Cyanopindolol)	B	BAO_0000249	cell membrane format	None	None	None	CHO-K1	Membrane	CHEMBL213	Beta-1 adrenergic receptor	Homo sapiens	SINGLE PROTEIN	CHEMBL1909046	15	DrugMatrix			CHEMBL3307512
CHEMBL635	PREDNISONE	4	358.43	0	1.77	PREDNISONE	C[C@]12CC(=O)[C@H]3[C@@H](CCC4=CC(=O)C=C[C@@]43C)[C@@H]1CC[C@]2(O)C(=O)CO	IC50						Not Active (inhibition < 50% @ 10 uM and thus dose-reponse curve not measured)						False	CHEMBL1909091	DRUGMATRIX: Adrenergic beta1 radioligand binding (ligand: [125I] Cyanopindolol)	B	BAO_0000249	cell membrane format	None	None	None	CHO-K1	Membrane	CHEMBL213	Beta-1 adrenergic receptor	Homo sapiens	SINGLE PROTEIN	CHEMBL1909046	15	DrugMatrix			CHEMBL3307512
CHEMBL569	PROCAINE	4	236.31	0	1.77	PROCAINE	CCN(CC)CCOC(=O)c1ccc(N)cc1	IC50						Not Active (inhibition < 50% @ 10 uM and thus dose-reponse curve not measured)						False	CHEMBL1909091	DRUGMATRIX: Adrenergic beta1 radioligand binding (ligand: [125I] Cyanopindolol)	B	BAO_0000249	cell membrane format	None	None	None	CHO-K1	Membrane	CHEMBL213	Beta-1 adrenergic receptor	Homo sapiens	SINGLE PROTEIN	CHEMBL1909046	15	DrugMatrix			CHEMBL3307512
CHEMBL305153		0	324.42	0	3.19	(S)-1a	CC(C)(C)NC[C@H](O)CON=C1c2ccccc2-c2ccccc21	IC50	'='	29.4	nM	7.53			UO_0000065	23.22	0.43	4.34	13.99	False	CHEMBL650687	Compound was tested for inhibition of [3H]dihydroalprenolol radioligand binding to Beta-1 adrenergic receptor in dog heart.	B	BAO_0000357	single protein format	Canis lupus familiaris	None	None	None	None	CHEMBL213	Beta-1 adrenergic receptor	Homo sapiens	SINGLE PROTEIN	CHEMBL1122110	1	Scientific Literature	J. Med. Chem.	1982	None
CHEMBL101630		0	576.72	2	2.53	33	CC(C)C[C@H](NC(=O)c1ccc(N2CCC(CNC[C@H](O)c3ccc(O)c(NS(C)(=O)=O)c3)CC2)cc1)C(=O)O	EC50	'='	1860.0	nM	5.73			UO_0000065					False	CHEMBL651565	Beta-1 adrenergic receptor agonist activity as increased cAMP levels in CHO cells expressing human Beta-1-adrenoceptor	F	BAO_0000219	cell-based format	Homo sapiens	None	None	CHO	None	CHEMBL213	Beta-1 adrenergic receptor	Homo sapiens	SINGLE PROTEIN	CHEMBL1135848	1	Scientific Literature	Bioorg. Med. Chem. Lett.	2002	CHEMBL3308072
CHEMBL1760	TERBUTALINE	4	225.29	0	1.52	TERBUTALINE	CC(C)(C)NCC(O)c1cc(O)cc(O)c1	Ki						Not Active (inhibition < 50% @ 10 uM and thus dose-reponse curve not measured)						False	CHEMBL1909091	DRUGMATRIX: Adrenergic beta1 radioligand binding (ligand: [125I] Cyanopindolol)	B	BAO_0000249	cell membrane format	None	None	None	CHO-K1	Membrane	CHEMBL213	Beta-1 adrenergic receptor	Homo sapiens	SINGLE PROTEIN	CHEMBL1909046	15	DrugMatrix			CHEMBL3307512
CHEMBL430390		0	431.95	0	4.29	39	C[C@H](CNc1ccc(-c2nc(C(=O)O)cs2)cc1)NC[C@H](O)c1cccc(Cl)c1	EC50	'='	19.95	nM	7.70			UO_0000065					False	CHEMBL887286	Agonist activity at human beta-1 adrenergic receptor expressed in CHO cells assessed as cAMP accumulation	F	BAO_0000219	cell-based format	Homo sapiens	None	None	CHO	None	CHEMBL213	Beta-1 adrenergic receptor	Homo sapiens	SINGLE PROTEIN	CHEMBL1140647	1	Scientific Literature	Bioorg. Med. Chem. Lett.	2007	CHEMBL3308072
CHEMBL246908		0	415.88	0	3.82	37	C[C@H](CNc1ccc(-c2nc(C(=O)O)co2)cc1)NC[C@H](O)c1cccc(Cl)c1	EC50	'='	12.59	nM	7.90			UO_0000065					False	CHEMBL887286	Agonist activity at human beta-1 adrenergic receptor expressed in CHO cells assessed as cAMP accumulation	F	BAO_0000219	cell-based format	Homo sapiens	None	None	CHO	None	CHEMBL213	Beta-1 adrenergic receptor	Homo sapiens	SINGLE PROTEIN	CHEMBL1140647	1	Scientific Literature	Bioorg. Med. Chem. Lett.	2007	CHEMBL3308072
CHEMBL1200528	CHROMIC CHLORIDE	4	158.36	None	None	CHROMIUM(III) CHLORIDE		IC50						Not Active (inhibition < 50% @ 10 uM and thus dose-reponse curve not measured)						False	CHEMBL1909091	DRUGMATRIX: Adrenergic beta1 radioligand binding (ligand: [125I] Cyanopindolol)	B	BAO_0000249	cell membrane format	None	None	None	CHO-K1	Membrane	CHEMBL213	Beta-1 adrenergic receptor	Homo sapiens	SINGLE PROTEIN	CHEMBL1909046	15	DrugMatrix			CHEMBL3307512
CHEMBL1741	CLARITHROMYCIN	4	747.96	2	2.44	CLARITHROMYCIN	CC[C@H]1OC(=O)[C@H](C)[C@@H](O[C@H]2C[C@@](C)(OC)[C@@H](O)[C@H](C)O2)[C@H](C)[C@@H](O[C@@H]2O[C@H](C)C[C@H](N(C)C)[C@H]2O)[C@](C)(OC)C[C@@H](C)C(=O)[C@H](C)[C@@H](O)[C@]1(C)O	Ki						Not Active (inhibition < 50% @ 10 uM and thus dose-reponse curve not measured)						False	CHEMBL1909091	DRUGMATRIX: Adrenergic beta1 radioligand binding (ligand: [125I] Cyanopindolol)	B	BAO_0000249	cell membrane format	None	None	None	CHO-K1	Membrane	CHEMBL213	Beta-1 adrenergic receptor	Homo sapiens	SINGLE PROTEIN	CHEMBL1909046	15	DrugMatrix			CHEMBL3307512
CHEMBL568272		0	372.42	0	2.07	1	CC(C)(Cc1ccc(O)cc1)NCC(O)c1ccc(O)c2c1OCC(=O)N2	Intrinsic activity	'='	154.0	%				UO_0000187					False	CHEMBL1044764	Agonist activity at human adrenergic beta 1 expressed in CHO-K1 cells assessed as intracellular cAMP accumulation relative to isoprenaline	F	BAO_0000219	cell-based format	Homo sapiens	None	None	CHO-K1	None	CHEMBL213	Beta-1 adrenergic receptor	Homo sapiens	SINGLE PROTEIN	CHEMBL1154673	1	Scientific Literature	Bioorg. Med. Chem. Lett.	2009	CHEMBL3307512
CHEMBL576848		0	398.50	0	3.49	6e	CC(C)c1ccc(CC(C)(C)NCC(O)c2ccc(O)c3c2OCC(=O)N3)cc1	EC50	'='	6.7	nM	8.17			UO_0000065					False	CHEMBL1044763	Agonist activity at human adrenergic beta 1 expressed in CHO-K1 cells assessed as intracellular cAMP accumulation	F	BAO_0000219	cell-based format	Homo sapiens	None	None	CHO-K1	None	CHEMBL213	Beta-1 adrenergic receptor	Homo sapiens	SINGLE PROTEIN	CHEMBL1154673	1	Scientific Literature	Bioorg. Med. Chem. Lett.	2009	CHEMBL3307512
CHEMBL567863		0	356.42	0	2.37	6a	CC(C)(Cc1ccccc1)NCC(O)c1ccc(O)c2c1OCC(=O)N2	EC50	'='	0.8	nM	9.10			UO_0000065					False	CHEMBL1044763	Agonist activity at human adrenergic beta 1 expressed in CHO-K1 cells assessed as intracellular cAMP accumulation	F	BAO_0000219	cell-based format	Homo sapiens	None	None	CHO-K1	None	CHEMBL213	Beta-1 adrenergic receptor	Homo sapiens	SINGLE PROTEIN	CHEMBL1154673	1	Scientific Literature	Bioorg. Med. Chem. Lett.	2009	CHEMBL3307512
CHEMBL513	CARMUSTINE	4	214.05	0	1.16	CARMUSTINE	O=NN(CCCl)C(=O)NCCCl	IC50						Not Active (inhibition < 50% @ 10 uM and thus dose-reponse curve not measured)						False	CHEMBL1909091	DRUGMATRIX: Adrenergic beta1 radioligand binding (ligand: [125I] Cyanopindolol)	B	BAO_0000249	cell membrane format	None	None	None	CHO-K1	Membrane	CHEMBL213	Beta-1 adrenergic receptor	Homo sapiens	SINGLE PROTEIN	CHEMBL1909046	15	DrugMatrix			CHEMBL3307512
CHEMBL566352		0	383.41	0	3.55	8j	CC(C)(Cc1cccc(C(F)(F)F)c1)NCC(O)c1ccc(O)c(CO)c1	EC50	'='	1869.0	nM	5.73			UO_0000065					False	CHEMBL1044763	Agonist activity at human adrenergic beta 1 expressed in CHO-K1 cells assessed as intracellular cAMP accumulation	F	BAO_0000219	cell-based format	Homo sapiens	None	None	CHO-K1	None	CHEMBL213	Beta-1 adrenergic receptor	Homo sapiens	SINGLE PROTEIN	CHEMBL1154673	1	Scientific Literature	Bioorg. Med. Chem. Lett.	2009	CHEMBL3307512
CHEMBL1741	CLARITHROMYCIN	4	747.96	2	2.44	CLARITHROMYCIN	CC[C@H]1OC(=O)[C@H](C)[C@@H](O[C@H]2C[C@@](C)(OC)[C@@H](O)[C@H](C)O2)[C@H](C)[C@@H](O[C@@H]2O[C@H](C)C[C@H](N(C)C)[C@H]2O)[C@](C)(OC)C[C@@H](C)C(=O)[C@H](C)[C@@H](O)[C@]1(C)O	IC50						Not Active (inhibition < 50% @ 10 uM and thus dose-reponse curve not measured)						False	CHEMBL1909091	DRUGMATRIX: Adrenergic beta1 radioligand binding (ligand: [125I] Cyanopindolol)	B	BAO_0000249	cell membrane format	None	None	None	CHO-K1	Membrane	CHEMBL213	Beta-1 adrenergic receptor	Homo sapiens	SINGLE PROTEIN	CHEMBL1909046	15	DrugMatrix			CHEMBL3307512
CHEMBL1203540		0	809.39	2	5.25	17	COc1c(I)cc(CC2NCCc3c2cc(I)c(O)c3I)cc1I.Cl	Agonist potency						No data						False	CHEMBL700444	Agonistic potency against BETA1-AR expressed in CHO cells by using cAMP-RIA assay;ND means not determined	F	BAO_0000219	cell-based format	None	None	None	CHO	None	CHEMBL213	Beta-1 adrenergic receptor	Homo sapiens	SINGLE PROTEIN	CHEMBL1133701	1	Scientific Literature	J. Med. Chem.	2000	CHEMBL3308072
CHEMBL515914	AZARIBINE	4	371.30	1	-1.74	AZARIBINE	CC(=O)OC[C@H]1O[C@@H](n2ncc(=O)[nH]c2=O)[C@H](OC(C)=O)[C@@H]1OC(C)=O	IC50						Not Active (inhibition < 50% @ 10 uM and thus dose-reponse curve not measured)						False	CHEMBL1909091	DRUGMATRIX: Adrenergic beta1 radioligand binding (ligand: [125I] Cyanopindolol)	B	BAO_0000249	cell membrane format	None	None	None	CHO-K1	Membrane	CHEMBL213	Beta-1 adrenergic receptor	Homo sapiens	SINGLE PROTEIN	CHEMBL1909046	15	DrugMatrix			CHEMBL3307512
CHEMBL8093		0	434.56	0	3.70	3f	CCCOC(=O)c1cc(NC(=O)c2cccs2)ccc1OCC(O)CNC(C)(C)C	ID50	'='	0.27	mg.kg-1				UO_0000308					False	CHEMBL655706	Compound was tested for beta-1 adrenergic receptor blocking activity in dogs	B	BAO_0000357	single protein format	Canis lupus familiaris	None	None	None	None	CHEMBL213	Beta-1 adrenergic receptor	Homo sapiens	SINGLE PROTEIN	CHEMBL1123539	1	Scientific Literature	J. Med. Chem.	1986	None
CHEMBL8171		0	406.50	0	2.91	3c	COC(=O)c1cc(NC(=O)c2cccs2)ccc1OCC(O)CNC(C)(C)C	ID50	'='	0.042	mg.kg-1				UO_0000308					False	CHEMBL655706	Compound was tested for beta-1 adrenergic receptor blocking activity in dogs	B	BAO_0000357	single protein format	Canis lupus familiaris	None	None	None	None	CHEMBL213	Beta-1 adrenergic receptor	Homo sapiens	SINGLE PROTEIN	CHEMBL1123539	1	Scientific Literature	J. Med. Chem.	1986	None
CHEMBL346262		0	235.28	0	2.17	10	CC(C)NCC(O)c1cc2ccc(O)cc2o1	KB	'='	4.8	uM kg-1		Non standard unit for type							False	CHEMBL662537	Tested for antagonistic effect on heart rate against beta-1 adrenergic receptor in cat	F	BAO_0000221	tissue-based format	Felis catus	CHEMBL3638187	Heart	None	None	CHEMBL213	Beta-1 adrenergic receptor	Homo sapiens	SINGLE PROTEIN	CHEMBL1121448	1	Scientific Literature	J. Med. Chem.	1980	None
CHEMBL433042		0	575.74	2	5.31	17	O=S(=O)(Nc1ccc(CCNC[C@H](O)c2cccnc2)cc1)c1ccc(-c2noc(CCCC3CCCC3)n2)cc1	IC50	'='	5500.0	nM	5.26			UO_0000065	9.14	0.18	-0.05	4.04	False	CHEMBL654209	Binding affinity towards cloned human Beta-1 adrenergic receptor prepared from CHO cells in the presence of [125I]iodocyanopindolol	B	BAO_0000219	cell-based format	None	None	None	CHO	None	CHEMBL213	Beta-1 adrenergic receptor	Homo sapiens	SINGLE PROTEIN	CHEMBL1133131	1	Scientific Literature	Bioorg. Med. Chem. Lett.	2000	CHEMBL3308072
CHEMBL253376	BROMHEXINE	4	376.14	0	4.56	BROMHEXINE	CN(Cc1cc(Br)cc(Br)c1N)C1CCCCC1	Ki						Not Active (inhibition < 50% @ 10 uM and thus dose-reponse curve not measured)						False	CHEMBL1909091	DRUGMATRIX: Adrenergic beta1 radioligand binding (ligand: [125I] Cyanopindolol)	B	BAO_0000249	cell membrane format	None	None	None	CHO-K1	Membrane	CHEMBL213	Beta-1 adrenergic receptor	Homo sapiens	SINGLE PROTEIN	CHEMBL1909046	15	DrugMatrix			CHEMBL3307512
CHEMBL567597	ARTEMISININ	4	282.34	0	2.39	ARTEMISININ	C[C@@H]1CC[C@H]2[C@@H](C)C(=O)O[C@@H]3O[C@]4(C)CC[C@@H]1[C@]32OO4	Ki						Not Active (inhibition < 50% @ 10 uM and thus dose-reponse curve not measured)						False	CHEMBL1909091	DRUGMATRIX: Adrenergic beta1 radioligand binding (ligand: [125I] Cyanopindolol)	B	BAO_0000249	cell membrane format	None	None	None	CHO-K1	Membrane	CHEMBL213	Beta-1 adrenergic receptor	Homo sapiens	SINGLE PROTEIN	CHEMBL1909046	15	DrugMatrix			CHEMBL3307512
CHEMBL25	ASPIRIN	4	180.16	0	1.31	ASPIRIN	CC(=O)Oc1ccccc1C(=O)O	Ki						Not Active (inhibition < 50% @ 10 uM and thus dose-reponse curve not measured)						False	CHEMBL1909091	DRUGMATRIX: Adrenergic beta1 radioligand binding (ligand: [125I] Cyanopindolol)	B	BAO_0000249	cell membrane format	None	None	None	CHO-K1	Membrane	CHEMBL213	Beta-1 adrenergic receptor	Homo sapiens	SINGLE PROTEIN	CHEMBL1909046	15	DrugMatrix			CHEMBL3307512
CHEMBL308351		0	537.13	1	3.75	diiodo-TMQ	COc1c(I)cc(CC2NCCc3cc(O)c(O)cc32)cc1I	pK	'='	8.11										False	CHEMBL877529	Agonistic potency against BETA1-AR expressed in CHO cells by using cAMP-RIA assay	F	BAO_0000219	cell-based format	None	None	None	CHO	None	CHEMBL213	Beta-1 adrenergic receptor	Homo sapiens	SINGLE PROTEIN	CHEMBL1133701	1	Scientific Literature	J. Med. Chem.	2000	CHEMBL3308072
CHEMBL154583		0	690.07	1	4.80	20	COc1c(I)cc(CC2NCCc3c2ccc(O)c3Br)cc1I.O=C(O)C(=O)O	Activity						No data						False	CHEMBL695128	Intrinsic activity against BETA1-AR expressed in CHO cells by using cAMP-RIA assay;ND means not determined	F	BAO_0000219	cell-based format	None	None	None	CHO	None	CHEMBL213	Beta-1 adrenergic receptor	Homo sapiens	SINGLE PROTEIN	CHEMBL1133701	1	Scientific Literature	J. Med. Chem.	2000	CHEMBL3308072
CHEMBL564201	6-AZAURIDINE	0	245.19	0	-3.46	AZAURIDINE	O=c1cnn([C@@H]2O[C@H](CO)[C@@H](O)[C@H]2O)c(=O)[nH]1	Ki						Not Active (inhibition < 50% @ 10 uM and thus dose-reponse curve not measured)						False	CHEMBL1909091	DRUGMATRIX: Adrenergic beta1 radioligand binding (ligand: [125I] Cyanopindolol)	B	BAO_0000249	cell membrane format	None	None	None	CHO-K1	Membrane	CHEMBL213	Beta-1 adrenergic receptor	Homo sapiens	SINGLE PROTEIN	CHEMBL1909046	15	DrugMatrix			CHEMBL3307512
CHEMBL135	ESTRADIOL	4	272.39	0	3.61	BETA-ESTRADIOL	C[C@]12CC[C@@H]3c4ccc(O)cc4CC[C@H]3[C@@H]1CC[C@@H]2O	IC50						Not Active (inhibition < 50% @ 10 uM and thus dose-reponse curve not measured)						False	CHEMBL1909091	DRUGMATRIX: Adrenergic beta1 radioligand binding (ligand: [125I] Cyanopindolol)	B	BAO_0000249	cell membrane format	None	None	None	CHO-K1	Membrane	CHEMBL213	Beta-1 adrenergic receptor	Homo sapiens	SINGLE PROTEIN	CHEMBL1909046	15	DrugMatrix			CHEMBL3307512
CHEMBL508102	CARBIMAZOLE	4	186.24	0	1.56	CARBIMAZOLE	CCOC(=O)n1ccn(C)c1=S	Ki						Not Active (inhibition < 50% @ 10 uM and thus dose-reponse curve not measured)						False	CHEMBL1909091	DRUGMATRIX: Adrenergic beta1 radioligand binding (ligand: [125I] Cyanopindolol)	B	BAO_0000249	cell membrane format	None	None	None	CHO-K1	Membrane	CHEMBL213	Beta-1 adrenergic receptor	Homo sapiens	SINGLE PROTEIN	CHEMBL1909046	15	DrugMatrix			CHEMBL3307512
[truncated: 3,956 more rows]
