# Supplementary material for: PyRMD Studio: A Unified Suite for Next-Generation, AI-Powered Virtual Screening
Source: J Chem Inf Model. 2026 May 19;66(11):6197–203. doi: 10.1021/acs.jcim.6c00648 (PMC13250901; doi:10.1021/acs.jcim.6c00648)
Supplement: Supplementary file 1 [file ci6c00648_si_001.zip › DATA/adrb2_chembl.csv]

Molecule ChEMBL ID	Molecule Name	Molecule Max Phase	Molecular Weight	#RO5 Violations	AlogP	Compound Key	Smiles	Standard Type	Standard Relation	Standard Value	Standard Units	pChEMBL Value	Data Validity Comment	Comment	Uo Units	Ligand Efficiency BEI	Ligand Efficiency LE	Ligand Efficiency LLE	Ligand Efficiency SEI	Potential Duplicate	Assay ChEMBL ID	Assay Description	Assay Type	BAO Format ID	BAO Label	Assay Organism	Assay Tissue ChEMBL ID	Assay Tissue Name	Assay Cell Type	Assay Subcellular Fraction	Target ChEMBL ID	Target Name	Target Organism	Target Type	Document ChEMBL ID	Source ID	Source Description	Document Journal	Document Year	Cell ChEMBL ID
CHEMBL71501		0	548.71	1	3.28	15	CCCCCCNC(=O)Nc1ccc(S(=O)(=O)N2CCC(NC[C@H](O)COc3ccc(O)cc3)CC2)cc1	EC50						Not Determined						False	CHEMBL655673	Agonistic activity against cloned human beta1-AR (beta-2-adrenergic receptor) in CHO cells; not tested	F	BAO_0000219	cell-based format	None	None	None	CHO	None	CHEMBL210	Beta-2 adrenergic receptor	Homo sapiens	SINGLE PROTEIN	CHEMBL1145724	1	Scientific Literature	Bioorg. Med. Chem. Lett.	2003	CHEMBL3308072
CHEMBL319409		0	635.83	2	5.45	21	CCCCCCNC(=O)Nc1ccc(S(=O)(=O)N2CCC(CNC[C@H](O)COc3cccc4[nH]c5ccccc5c34)CC2)cc1	EC50	'>'	1000.0	nM				UO_0000065					False	CHEMBL647099	In vitro agonist activity measured by increase in cAMP levels in chinese hamster ovary cells (CHO) cells expressing human Beta-2 adrenergic receptor	F	BAO_0000219	cell-based format	None	None	None	CHO	None	CHEMBL210	Beta-2 adrenergic receptor	Homo sapiens	SINGLE PROTEIN	CHEMBL1134913	1	Scientific Literature	Bioorg. Med. Chem. Lett.	2002	CHEMBL3308072
CHEMBL307647		0	527.17	1	3.37	10	COc1c(I)cc(CC2NCCc3nc(N)sc32)cc1I	Intrinsic activity	'<'	5.0										False	CHEMBL652415	Intrinsic activity expressed as the percentage of maximal analogue response relative to the maximal response(100%) of isoproterenol against human beta-2-adrenoceptor using cAMP-RIA assay	F	BAO_0000019	assay format	None	None	None	None	None	CHEMBL210	Beta-2 adrenergic receptor	Homo sapiens	SINGLE PROTEIN	CHEMBL1132639	1	Scientific Literature	J. Med. Chem.	1999	None
CHEMBL1095778		0	420.55	0	3.93	1d	CCCc1cc2c(cc1CCC)CC(NC[C@H](O)c1ccc(O)c3[nH]c(=O)ccc13)C2	Ki	'='	119.0	nM	6.92			UO_0000065	16.47	0.31	2.99	8.11	False	CHEMBL1115584	Displacement of [125I]cyanopindolol from human recombinant beta2 adrenergic receptor expressed in CHO cells by filtration assay	B	BAO_0000219	cell-based format	Homo sapiens	None	None	CHO	None	CHEMBL210	Beta-2 adrenergic receptor	Homo sapiens	SINGLE PROTEIN	CHEMBL1157120	1	Scientific Literature	J. Med. Chem.	2010	CHEMBL3308072
CHEMBL2335165		0	227.31	0	1.95	B	Cc1cc(N2CCNCC2)c2ccccc2n1	Activity						Not Active						False	CHEMBL2445011	Agonist activity at human beta2 adrenoceptor containing C-terminus of V2 vasopressin receptor expressed in HEK293 cells assessed as stimulation of beta arrestin recruitment after 15 to 18 hrs by luciferase reporter gene assay	B	BAO_0000219	cell-based format	Homo sapiens	None	None	HEK293	None	CHEMBL210	Beta-2 adrenergic receptor	Homo sapiens	SINGLE PROTEIN	CHEMBL2440021	1	Scientific Literature	ACS Med. Chem. Lett.	2013	CHEMBL3307715
CHEMBL1094323		0	336.39	0	2.02	1a	O=c1ccc2c([C@@H](O)CNC3Cc4ccccc4C3)ccc(O)c2[nH]1	EC50	'='	5.0	nM	8.30			UO_0000065					False	CHEMBL1115585	Agonist activity at human beta2 adrenergic receptor assessed as increase in cAMP level by whole cell assay	F	BAO_0000019	assay format	Homo sapiens	None	None	None	None	CHEMBL210	Beta-2 adrenergic receptor	Homo sapiens	SINGLE PROTEIN	CHEMBL1157120	1	Scientific Literature	J. Med. Chem.	2010	None
CHEMBL302893		0	624.64	1	4.89	7f	O=S(=O)(Nc1ccc(CCNC[C@H](O)c2cccnc2)cc1)c1ccc(-n2ncc(-c3ccc(OC(F)(F)F)cc3)n2)cc1	IC50	'='	1600.0	nM	5.80			UO_0000065	9.28	0.18	0.91	4.42	False	CHEMBL647105	Binding affinity for clone human Beta-2 adrenergic receptor from CHO cell membranes in the presence of I-iodocyanopindolol	B	BAO_0000219	cell-based format	None	None	None	CHO	None	CHEMBL210	Beta-2 adrenergic receptor	Homo sapiens	SINGLE PROTEIN	CHEMBL1133315	1	Scientific Literature	Bioorg. Med. Chem. Lett.	2000	CHEMBL3308072
CHEMBL71278		0	478.61	0	2.75	10	CCCCOc1ccc(S(=O)(=O)N2CCC(NC[C@H](O)COc3ccc(O)cc3)CC2)cc1	EC50						Not Determined						False	CHEMBL655673	Agonistic activity against cloned human beta1-AR (beta-2-adrenergic receptor) in CHO cells; not tested	F	BAO_0000219	cell-based format	None	None	None	CHO	None	CHEMBL210	Beta-2 adrenergic receptor	Homo sapiens	SINGLE PROTEIN	CHEMBL1145724	1	Scientific Literature	Bioorg. Med. Chem. Lett.	2003	CHEMBL3308072
CHEMBL71192		0	504.59	1	1.46	20	O=S(=O)(c1cccc2nsnc12)N1CCC(NC[C@H](O)COc2cccc3[nH]c(O)nc23)CC1	Intrinsic activity						Not Determined						False	CHEMBL653321	Intrinsic activity against cloned human beta2-AR was measured as fractions of the maximal response; not tested	B	BAO_0000357	single protein format	None	None	None	None	None	CHEMBL210	Beta-2 adrenergic receptor	Homo sapiens	SINGLE PROTEIN	CHEMBL1145724	1	Scientific Literature	Bioorg. Med. Chem. Lett.	2003	None
CHEMBL271945		0	419.52	0	4.70	2b	CC(C)Oc1cc(-c2ccc(CCNC[C@H](O)c3ccccc3)cc2)ccc1C(=O)O	EC50	'>'	1000.0	nM				UO_0000065					False	CHEMBL1007086	Agonist activity at human recombinant beta2 adrenergic receptor expressed in CHO cells assessed as cAMP accumulation by enzyme immunoassay	F	BAO_0000219	cell-based format	Homo sapiens	None	None	CHO	None	CHEMBL210	Beta-2 adrenergic receptor	Homo sapiens	SINGLE PROTEIN	CHEMBL1138480	1	Scientific Literature	J. Med. Chem.	2009	CHEMBL3308072
CHEMBL273006		0	453.54	1	5.71	2f	O=C(O)c1ccc(-c2ccc(CCNC[C@H](O)c3ccccc3)cc2)cc1Oc1ccccc1	EC50						Not Determined						False	CHEMBL1007086	Agonist activity at human recombinant beta2 adrenergic receptor expressed in CHO cells assessed as cAMP accumulation by enzyme immunoassay	F	BAO_0000219	cell-based format	Homo sapiens	None	None	CHO	None	CHEMBL210	Beta-2 adrenergic receptor	Homo sapiens	SINGLE PROTEIN	CHEMBL1138480	1	Scientific Literature	J. Med. Chem.	2009	CHEMBL3308072
CHEMBL244946		0	537.74	2	5.63	35	Cc1ccc2c(-c3nnc(SCCCN4CCc5ccc(-c6cc(C)nn6C)cc5CC4)n3C)cccc2n1	Inhibition	'='	20.0	%				UO_0000187					False	CHEMBL895454	Inhibition of human adrenergic beta-2 receptor at 1 uM	B	BAO_0000357	single protein format	Homo sapiens	None	None	None	None	CHEMBL210	Beta-2 adrenergic receptor	Homo sapiens	SINGLE PROTEIN	CHEMBL1148818	1	Scientific Literature	J. Med. Chem.	2007	None
CHEMBL1629810		0	1745.77	None	None	2-HYDROXYPROPYL-BETA-CYCLODEXTRIN	CC(O)COC[C@@H]1O[C@H]2O[C@H]3[C@H](COCC(C)O)O[C@@H](O[C@H]4[C@H](COCC(C)O)O[C@@H](O[C@H]5[C@H](COCC(C)O)O[C@@H](O[C@H]6[C@H](COCC(C)O)OC[C@@H](O[C@H]7[C@H](COCC(C)O)O[C@@H](O[C@H]8[C@H](COCC(C)O)O[C@@H](O[C@H]9[C@H](COCC(C)O)O[C@@H](O[C@@H]1[C@@H](O)[C@@H]2O)[C@@H](O)[C@@H]9O)[C@@H](O)[C@@H]8O)[C@@H](O)[C@@H]7O)[C@@H]6O)[C@@H](O)[C@@H]5O)[C@@H](O)[C@@H]4O)[C@@H](O)[C@@H]3O	IC50						Not Active (inhibition < 50% @ 10 uM and thus dose-reponse curve not measured)						False	CHEMBL1909092	DRUGMATRIX: Adrenergic beta2 radioligand binding (ligand: [3H] CGP-12177)	B	BAO_0000249	cell membrane format	None	None	None	CHO	Membrane	CHEMBL210	Beta-2 adrenergic receptor	Homo sapiens	SINGLE PROTEIN	CHEMBL1909046	15	DrugMatrix			CHEMBL3308072
CHEMBL12856	INAMRINONE	4	187.20	0	1.02	AMRINONE	Nc1cc(-c2ccncc2)c[nH]c1=O	Ki						Not Active (inhibition < 50% @ 10 uM and thus dose-reponse curve not measured)						False	CHEMBL1909092	DRUGMATRIX: Adrenergic beta2 radioligand binding (ligand: [3H] CGP-12177)	B	BAO_0000249	cell membrane format	None	None	None	CHO	Membrane	CHEMBL210	Beta-2 adrenergic receptor	Homo sapiens	SINGLE PROTEIN	CHEMBL1909046	15	DrugMatrix			CHEMBL3308072
CHEMBL63963		0	572.67	1	4.06	12a	O=S(=O)(Nc1ccc(CCNC[C@H](O)c2cccnc2)cc1)c1ccc(-n2ncc(Cc3cccc(F)c3)n2)cc1	IC50	'='	380.0	nM	6.42			UO_0000065	11.21	0.21	2.36	5.26	False	CHEMBL647105	Binding affinity for clone human Beta-2 adrenergic receptor from CHO cell membranes in the presence of I-iodocyanopindolol	B	BAO_0000219	cell-based format	None	None	None	CHO	None	CHEMBL210	Beta-2 adrenergic receptor	Homo sapiens	SINGLE PROTEIN	CHEMBL1133315	1	Scientific Literature	Bioorg. Med. Chem. Lett.	2000	CHEMBL3308072
CHEMBL1094487		0	392.50	0	3.15	1g	CCc1ccc(CC)c2c1CC(NC[C@H](O)c1ccc(O)c3[nH]c(=O)ccc13)C2	Ki	'='	692.0	nM	6.16			UO_0000065	15.69	0.29	3.01	7.22	False	CHEMBL1115584	Displacement of [125I]cyanopindolol from human recombinant beta2 adrenergic receptor expressed in CHO cells by filtration assay	B	BAO_0000219	cell-based format	Homo sapiens	None	None	CHO	None	CHEMBL210	Beta-2 adrenergic receptor	Homo sapiens	SINGLE PROTEIN	CHEMBL1157120	1	Scientific Literature	J. Med. Chem.	2010	CHEMBL3308072
CHEMBL1094486		0	396.44	0	2.04	1f	COc1cc2c(cc1OC)CC(NC[C@H](O)c1ccc(O)c3[nH]c(=O)ccc13)C2	Ki	'='	342.0	nM	6.47			UO_0000065	16.31	0.30	4.43	6.23	False	CHEMBL1115584	Displacement of [125I]cyanopindolol from human recombinant beta2 adrenergic receptor expressed in CHO cells by filtration assay	B	BAO_0000219	cell-based format	Homo sapiens	None	None	CHO	None	CHEMBL210	Beta-2 adrenergic receptor	Homo sapiens	SINGLE PROTEIN	CHEMBL1157120	1	Scientific Literature	J. Med. Chem.	2010	CHEMBL3308072
CHEMBL1095778		0	420.55	0	3.93	1d	CCCc1cc2c(cc1CCC)CC(NC[C@H](O)c1ccc(O)c3[nH]c(=O)ccc13)C2	EC50	'='	14.0	nM	7.85			UO_0000065					False	CHEMBL1115585	Agonist activity at human beta2 adrenergic receptor assessed as increase in cAMP level by whole cell assay	F	BAO_0000019	assay format	Homo sapiens	None	None	None	None	CHEMBL210	Beta-2 adrenergic receptor	Homo sapiens	SINGLE PROTEIN	CHEMBL1157120	1	Scientific Literature	J. Med. Chem.	2010	None
CHEMBL1794855		0	422.43	0	2.41	3d	CCN(C)C1CCCc2ccncc21.O=C(O)/C=C\C(=O)O.O=C(O)/C=C\C(=O)O	Ki	'>'	10000.0	nM				UO_0000065					False	CHEMBL652418	Affinity towards human beta-2 adrenergic receptor	B	BAO_0000357	single protein format	Homo sapiens	None	None	None	None	CHEMBL210	Beta-2 adrenergic receptor	Homo sapiens	SINGLE PROTEIN	CHEMBL1146789	1	Scientific Literature	Bioorg. Med. Chem. Lett.	2004	None
CHEMBL702	PIPERACILLIN	4	517.56	1	-0.24	PIPERACILLIN	CCN1CCN(C(=O)N[C@@H](C(=O)N[C@@H]2C(=O)N3[C@@H](C(=O)O)C(C)(C)S[C@H]23)c2ccccc2)C(=O)C1=O	IC50						Not Active (inhibition < 50% @ 10 uM and thus dose-reponse curve not measured)						False	CHEMBL1909092	DRUGMATRIX: Adrenergic beta2 radioligand binding (ligand: [3H] CGP-12177)	B	BAO_0000249	cell membrane format	None	None	None	CHO	Membrane	CHEMBL210	Beta-2 adrenergic receptor	Homo sapiens	SINGLE PROTEIN	CHEMBL1909046	15	DrugMatrix			CHEMBL3308072
CHEMBL180700		0	381.43	0	2.94	46	O=C1COc2ccc(OCCNCCCOc3cccc4[nH]ccc34)cc2N1	Ki	'='	1000.0	nM	6.00			UO_0000065	15.73	0.29	3.06	7.09	True	CHEMBL872147	Negative logarithm causing 50% receptor occupancy against beta-2 adrenergic receptor	B	BAO_0000357	single protein format	Homo sapiens	None	None	None	None	CHEMBL210	Beta-2 adrenergic receptor	Homo sapiens	SINGLE PROTEIN	CHEMBL1140446	1	Scientific Literature	J. Med. Chem.	2005	None
CHEMBL563	FLURBIPROFEN	4	244.26	0	3.68	FLURBIPROFEN	CC(C(=O)O)c1ccc(-c2ccccc2)c(F)c1	IC50						Not Active (inhibition < 50% @ 10 uM and thus dose-reponse curve not measured)						False	CHEMBL1909092	DRUGMATRIX: Adrenergic beta2 radioligand binding (ligand: [3H] CGP-12177)	B	BAO_0000249	cell membrane format	None	None	None	CHO	Membrane	CHEMBL210	Beta-2 adrenergic receptor	Homo sapiens	SINGLE PROTEIN	CHEMBL1909046	15	DrugMatrix			CHEMBL3308072
CHEMBL551272		0	526.66	1	3.79	16	CC(C)Oc1cc(-c2ccc(CCN[C@@H](C)[C@H](O)c3ccc(O)cc3)cc2)ccc1C(=O)NS(C)(=O)=O	EC50	'>'	10000.0	nM				UO_0000065					False	CHEMBL1054907	Agonist activity at human recombinant adrenergic beta2 receptor expressed in CHO cells assessed as stimulation of cAMP level after 1 hr by enzyme immunoassay	F	BAO_0000219	cell-based format	Homo sapiens	None	None	CHO	None	CHEMBL210	Beta-2 adrenergic receptor	Homo sapiens	SINGLE PROTEIN	CHEMBL1153472	1	Scientific Literature	Bioorg. Med. Chem. Lett.	2009	CHEMBL3308072
CHEMBL157210		0	439.97	0	2.08	41	C[C@H](CNc1ccc(CC(=O)NS(C)(=O)=O)cc1)NC[C@H](O)c1cccc(Cl)c1	EC50	'='	19.95	nM	7.70			UO_0000065					False	CHEMBL655820	Ability to cause cAMP accumulation in CHO cells expressing human beta-2 AR expressed as the negative logarithm of the molar drug concentration	F	BAO_0000219	cell-based format	None	None	None	CHO	None	CHEMBL210	Beta-2 adrenergic receptor	Homo sapiens	SINGLE PROTEIN	CHEMBL1135599	1	Scientific Literature	J. Med. Chem.	2002	CHEMBL3308072
CHEMBL104127		0	335.43	0	1.32	5a	CS(=O)(=O)Nc1ccc(CCNC[C@H](O)c2cccnc2)cc1	IC50	'='	10000.0	nM	5.00			UO_0000065	14.91	0.30	3.68	5.48	False	CHEMBL647873	Beta-2 adrenergic receptor binding affinity in CHO cells expressing cloned human receptor in the presence of 125 I-iodocyanopindolol	B	BAO_0000219	cell-based format	None	None	None	CHO	None	CHEMBL210	Beta-2 adrenergic receptor	Homo sapiens	SINGLE PROTEIN	CHEMBL1131399	1	Scientific Literature	Bioorg. Med. Chem. Lett.	1998	CHEMBL3308072
CHEMBL12719		0	345.44	0	2.75	4	COc1ccc(CC[C@@H](C)NC[C@@H](O)COc2ccc(O)cc2)cc1	EC50	'='	30.0	nM	7.52			UO_0000065					False	CHEMBL650244	Compound was tested for agonist activity against cloned human beta-2 adrenergic receptor	F	BAO_0000019	assay format	None	None	None	None	None	CHEMBL210	Beta-2 adrenergic receptor	Homo sapiens	SINGLE PROTEIN	CHEMBL1130810	1	Scientific Literature	Bioorg. Med. Chem. Lett.	1998	None
CHEMBL549560		0	448.48	0	3.65	18	COc1ccc(OC)c(-c2nnc3ccc(-c4ccc(OC)c(O[C@@H]5CCOC5)c4)nn23)c1	Inhibition						Active						False	CHEMBL1025313	Inhibition of beta2 adrenergic receptor expressed in HEK293 cells co-transfected with PKA fragments Reg-F[1] and cat-F[2]-fused renilla luciferase assessed as effect on receptor regulated increase in cAMP accumulation at 10 uM after 30 mins by protein-fragment complementation assay	F	BAO_0000219	cell-based format	None	None	None	HEK293	None	CHEMBL210	Beta-2 adrenergic receptor	Homo sapiens	SINGLE PROTEIN	CHEMBL1151934	1	Scientific Literature	Bioorg. Med. Chem. Lett.	2009	CHEMBL3307715
CHEMBL467117		0	526.68	1	4.49	17	CCCN(C(=O)Cc1nccn1Cc1ccccc1)c1ccc(CCNC[C@H](O)COc2ccccc2)cc1	Intrinsic activity	'='	0.0										False	CHEMBL972493	Intrinsic activity at human beta2 adrenergic receptor expressed in CHO cells assessed as cAMP accumulation	F	BAO_0000219	cell-based format	Homo sapiens	None	None	CHO	None	CHEMBL210	Beta-2 adrenergic receptor	Homo sapiens	SINGLE PROTEIN	CHEMBL1138625	1	Scientific Literature	Bioorg. Med. Chem.	2009	CHEMBL3308072
CHEMBL466925		0	433.55	0	3.45	8b	Cc1cc(C)nc(CC(=O)Nc2ccc(CCNC[C@H](O)COc3ccccc3)cc2)c1	EC50	'>'	100000.0	nM				UO_0000065					False	CHEMBL972492	Agonist activity at human beta2 adrenergic receptor expressed in CHO cells assessed as cAMP accumulation	F	BAO_0000219	cell-based format	Homo sapiens	None	None	CHO	None	CHEMBL210	Beta-2 adrenergic receptor	Homo sapiens	SINGLE PROTEIN	CHEMBL1138625	1	Scientific Literature	Bioorg. Med. Chem.	2009	CHEMBL3308072
CHEMBL32800	FENOTEROL	4	303.36	0	2.06	15 ; (+/-)-fenoterol	CC(Cc1ccc(O)cc1)NCC(O)c1cc(O)cc(O)c1	-Delta G	'='	8.28										False	CHEMBL819728	Change in Gibb's free energy at Low affinity beta-2-adrenoceptor in the Chang living cells	B	BAO_0000219	cell-based format	None	None	None	None	None	CHEMBL210	Beta-2 adrenergic receptor	Homo sapiens	SINGLE PROTEIN	CHEMBL1124120	1	Scientific Literature	J. Med. Chem.	1988	None
CHEMBL250553		0	572.58	1	4.44	15k	CS(=O)(=O)Nc1cc(C[C@H](O)CN[C@H](Cc2ccccc2)c2ccc(OC(F)F)c(OC(F)F)c2)ccc1O	Ki	'='	102.0	nM	6.99			UO_0000065	12.21	0.24	2.55	5.97	False	CHEMBL888309	Displacement of [125I]iodocyanopindolol from human cloned adrenergic beta-2 receptor expressed in CHO cells	B	BAO_0000219	cell-based format	Homo sapiens	None	None	CHO	None	CHEMBL210	Beta-2 adrenergic receptor	Homo sapiens	SINGLE PROTEIN	CHEMBL1140016	1	Scientific Literature	Bioorg. Med. Chem. Lett.	2007	CHEMBL3308072
CHEMBL398241		0	549.09	1	4.30	16f	COc1ccc([C@H](CCc2cccc(Cl)c2)NC[C@H](O)Cc2ccc(O)c(NS(C)(=O)=O)c2)cc1OC	Ki	'='	26.0	nM	7.58			UO_0000065	13.81	0.28	3.29	6.48	False	CHEMBL888309	Displacement of [125I]iodocyanopindolol from human cloned adrenergic beta-2 receptor expressed in CHO cells	B	BAO_0000219	cell-based format	Homo sapiens	None	None	CHO	None	CHEMBL210	Beta-2 adrenergic receptor	Homo sapiens	SINGLE PROTEIN	CHEMBL1140016	1	Scientific Literature	Bioorg. Med. Chem. Lett.	2007	CHEMBL3308072
CHEMBL251347		0	484.62	0	3.64	16b	COc1ccc([C@H](CCc2ccccc2)NC[C@H](O)Cc2ccc(O)c(NS(C)(=O)=O)c2)cc1	Ki	'='	280.0	nM	6.55			UO_0000065	13.52	0.26	2.91	6.07	False	CHEMBL888309	Displacement of [125I]iodocyanopindolol from human cloned adrenergic beta-2 receptor expressed in CHO cells	B	BAO_0000219	cell-based format	Homo sapiens	None	None	CHO	None	CHEMBL210	Beta-2 adrenergic receptor	Homo sapiens	SINGLE PROTEIN	CHEMBL1140016	1	Scientific Literature	Bioorg. Med. Chem. Lett.	2007	CHEMBL3308072
CHEMBL437402		0	468.64	0	3.91	4	C[C@H](Cc1cccc(CC(=O)NC2CCCCCCC2)c1)NC[C@H](O)c1ccc(O)c(CO)c1	Activity	'='	200.0	pM				UO_0000066					False	CHEMBL947937	Agonist activity at human recombinant adrenergic beta2 receptor expressed in CHO cells assessed as elevation in cAMP levels	F	BAO_0000219	cell-based format	Homo sapiens	None	None	CHO	None	CHEMBL210	Beta-2 adrenergic receptor	Homo sapiens	SINGLE PROTEIN	CHEMBL1142368	1	Scientific Literature	Bioorg. Med. Chem. Lett.	2008	CHEMBL3308072
CHEMBL266195	ALPRENOLOL	0	249.35	0	2.15	6	C=CCc1ccccc1OCC(O)CNC(C)C	Selectivity						Active						False	CHEMBL650886	Selectivity for beta-2 adrenergic receptor	B	BAO_0000357	single protein format	None	None	None	None	None	CHEMBL210	Beta-2 adrenergic receptor	Homo sapiens	SINGLE PROTEIN	CHEMBL1123997	1	Scientific Literature	J. Med. Chem.	1988	None
CHEMBL514094		0	452.94	0	4.59	11e	Nc1cc(Oc2ccc3c(c2)C[C@@H](NC[C@H](O)c2cccc(Cl)c2)CC3)cc(C(=O)O)c1	EC50						Not Determined						False	CHEMBL974622	Agonist activity at human beta2 adrenergic receptor expressed in CHO cells assessed as cAMP accumulation	F	BAO_0000219	cell-based format	Homo sapiens	None	None	CHO	None	CHEMBL210	Beta-2 adrenergic receptor	Homo sapiens	SINGLE PROTEIN	CHEMBL1155947	1	Scientific Literature	J. Med. Chem.	2008	CHEMBL3308072
CHEMBL714	ALBUTEROL	4	239.31	0	1.31	salbutamol	CC(C)(C)NCC(O)c1ccc(O)c(CO)c1	Efficacy	'='	45.0	%				UO_0000187					False	CHEMBL1115586	Agonist activity at human beta2 adrenergic receptor assessed as increase in cAMP level by whole cell assay relative to formoterol	F	BAO_0000019	assay format	Homo sapiens	None	None	None	None	CHEMBL210	Beta-2 adrenergic receptor	Homo sapiens	SINGLE PROTEIN	CHEMBL1157120	1	Scientific Literature	J. Med. Chem.	2010	None
CHEMBL1084654		0	512.04	0	3.95	13j.AcOH	CC(=O)O.OCc1cc([C@@H](O)CNCCCCCCOCCOCc2ccc(Cl)cc2)ccc1O	EC50	'='	2.512	nM	8.60			UO_0000065					False	CHEMBL1119458	Agonist activity at human recombinant beta2 adrenergic receptor expressed in CHO cells assessed as induction of intracellular cAMP accumulation after 30 to 45 mins	F	BAO_0000219	cell-based format	Homo sapiens	None	None	CHO	None	CHEMBL210	Beta-2 adrenergic receptor	Homo sapiens	SINGLE PROTEIN	CHEMBL1155518	1	Scientific Literature	J. Med. Chem.	2010	CHEMBL3308072
CHEMBL1084655		0	496.63	0	1.95	13k	NS(=O)(=O)c1ccc(COCCOCCCCCCNC[C@H](O)c2ccc(O)c(CO)c2)cc1	EC50	'='	1.995	nM	8.70			UO_0000065					False	CHEMBL1119458	Agonist activity at human recombinant beta2 adrenergic receptor expressed in CHO cells assessed as induction of intracellular cAMP accumulation after 30 to 45 mins	F	BAO_0000219	cell-based format	Homo sapiens	None	None	CHO	None	CHEMBL210	Beta-2 adrenergic receptor	Homo sapiens	SINGLE PROTEIN	CHEMBL1155518	1	Scientific Literature	J. Med. Chem.	2010	CHEMBL3308072
CHEMBL434	ISOPROTERENOL	4	211.26	0	1.13	isoprenaline	CC(C)NCC(O)c1ccc(O)c(O)c1	EC50	'='	39.81	nM	7.40			UO_0000065					True	CHEMBL1119458	Agonist activity at human recombinant beta2 adrenergic receptor expressed in CHO cells assessed as induction of intracellular cAMP accumulation after 30 to 45 mins	F	BAO_0000219	cell-based format	Homo sapiens	None	None	CHO	None	CHEMBL210	Beta-2 adrenergic receptor	Homo sapiens	SINGLE PROTEIN	CHEMBL1155518	1	Scientific Literature	J. Med. Chem.	2010	CHEMBL3308072
CHEMBL410400		0	364.45	0	4.10	3	CCCNC(=O)c1[nH]c2cc(C)c(C(=O)O)cc2c1CCc1ccccc1	Activity						Not Active						False	CHEMBL944927	Binding affinity to GST tagged human beta 2 adrenergic receptor PDZ1 domain upto 300 uM	B	BAO_0000357	single protein format	Homo sapiens	None	None	None	None	CHEMBL210	Beta-2 adrenergic receptor	Homo sapiens	SINGLE PROTEIN	CHEMBL1141464	1	Scientific Literature	Bioorg. Med. Chem. Lett.	2008	None
CHEMBL72060		0	368.89	0	3.07	3a	C[C@H](Cc1ncc(CCC(=O)O)s1)NCC(O)c1cccc(Cl)c1	Ki	'='	11400.0	nM	4.94			UO_0000065	13.40	0.28	1.87	6.00	False	CHEMBL652422	Compound was tested for its binding affinity against beta2 adrenergic receptor in CHO cell membrane using [125I]iodocyanopindolol as the radioligand.	B	BAO_0000219	cell-based format	None	None	None	CHO	None	CHEMBL210	Beta-2 adrenergic receptor	Homo sapiens	SINGLE PROTEIN	CHEMBL1129171	1	Scientific Literature	Bioorg. Med. Chem. Lett.	1996	CHEMBL3308072
CHEMBL1263	SALMETEROL	4	415.57	0	4.11	Salmeterol	OCc1cc(C(O)CNCCCCCCOCCCCc2ccccc2)ccc1O	Activity	'='	70.0	pM				UO_0000066					False	CHEMBL947937	Agonist activity at human recombinant adrenergic beta2 receptor expressed in CHO cells assessed as elevation in cAMP levels	F	BAO_0000219	cell-based format	Homo sapiens	None	None	CHO	None	CHEMBL210	Beta-2 adrenergic receptor	Homo sapiens	SINGLE PROTEIN	CHEMBL1142368	1	Scientific Literature	Bioorg. Med. Chem. Lett.	2008	CHEMBL3308072
CHEMBL402501		0	492.66	0	3.77	7	C[C@H](Cc1cccc(CC(=O)NC23CC4CC(CC(C4)C2)C3)c1)NC[C@H](O)c1ccc(O)c(CO)c1	Activity	'='	60.0	pM				UO_0000066					False	CHEMBL947937	Agonist activity at human recombinant adrenergic beta2 receptor expressed in CHO cells assessed as elevation in cAMP levels	F	BAO_0000219	cell-based format	Homo sapiens	None	None	CHO	None	CHEMBL210	Beta-2 adrenergic receptor	Homo sapiens	SINGLE PROTEIN	CHEMBL1142368	1	Scientific Literature	Bioorg. Med. Chem. Lett.	2008	CHEMBL3308072
CHEMBL250579		0	670.81	2	6.00	6g	CC(C)(Cc1ccc(Oc2ccc(C(N)=O)cn2)cc1)NC[C@H](O)COc1cccc2c1C(Cc1ccccc1)(Cc1ccccc1)C(=O)N2	Emax	'<'	10.0	%				UO_0000187					False	CHEMBL924512	Agonist activity at human beta2 adrenergic receptor expressed in CHO cells assessed as cAMP level relative to isoproterenol	F	BAO_0000219	cell-based format	Homo sapiens	None	None	CHO	None	CHEMBL210	Beta-2 adrenergic receptor	Homo sapiens	SINGLE PROTEIN	CHEMBL1140547	1	Scientific Literature	Bioorg. Med. Chem. Lett.	2007	CHEMBL3308072
CHEMBL404626		0	504.59	1	3.38	6b	CC1C(=O)Nc2cccc(OC[C@@H](O)CNC(C)(C)Cc3ccc(Oc4ccc(C(N)=O)cn4)cc3)c21	Emax	'<'	10.0	%				UO_0000187					False	CHEMBL924512	Agonist activity at human beta2 adrenergic receptor expressed in CHO cells assessed as cAMP level relative to isoproterenol	F	BAO_0000219	cell-based format	Homo sapiens	None	None	CHO	None	CHEMBL210	Beta-2 adrenergic receptor	Homo sapiens	SINGLE PROTEIN	CHEMBL1140547	1	Scientific Literature	Bioorg. Med. Chem. Lett.	2007	CHEMBL3308072
CHEMBL74860		0	628.79	3	6.70	7	CCCCCCNC(=O)Nc1ccc(S(=O)(=O)Nc2ccc(-c3cccc(CC4NCCc5cc(O)c(O)cc54)c3)cc2)cc1	EC50	'>'	1000.0	nM				UO_0000065					False	CHEMBL650243	Compound was evaluated for its inhibitory activity against human beta-2 adrenergic receptor (AR)	F	BAO_0000019	assay format	None	None	None	None	None	CHEMBL210	Beta-2 adrenergic receptor	Homo sapiens	SINGLE PROTEIN	CHEMBL1132774	1	Scientific Literature	Bioorg. Med. Chem. Lett.	2000	None
CHEMBL286437		0	605.72	2	5.54	5d	O=S(=O)(Nc1ccc(CCNC[C@H](O)c2cccnc2)cc1)c1ccc(-c2noc(Cc3ccc4ccccc4c3)n2)cc1	IC50	'='	1500.0	nM	5.82			UO_0000065	9.61	0.18	0.28	4.47	False	CHEMBL647110	Binding affinity to recombinant human beta-2 adrenergic receptor prepared from CHO cells in the presence of [125I]iodocyanopindolol	B	BAO_0000219	cell-based format	None	None	None	CHO	None	CHEMBL210	Beta-2 adrenergic receptor	Homo sapiens	SINGLE PROTEIN	CHEMBL1133209	1	Scientific Literature	Bioorg. Med. Chem. Lett.	2000	CHEMBL3308072
CHEMBL124929		0	636.87	2	7.17	5a	CCCCCCCCc1csc(N2CCc3ccc(N/C(=N/c4ccc(CCNC[C@H](O)c5cccnc5)cc4)NC#N)cc32)n1	IC50						Not Determined						False	CHEMBL647112	Binding affinity towards human Beta-2 adrenergic receptor; ND= not determined	B	BAO_0000357	single protein format	None	None	None	None	None	CHEMBL210	Beta-2 adrenergic receptor	Homo sapiens	SINGLE PROTEIN	CHEMBL1134823	1	Scientific Literature	Bioorg. Med. Chem. Lett.	2001	None
CHEMBL124929		0	636.87	2	7.17	5a	CCCCCCCCc1csc(N2CCc3ccc(N/C(=N/c4ccc(CCNC[C@H](O)c5cccnc5)cc4)NC#N)cc32)n1	IC50	'='	66.0	nM	7.18			UO_0000065	11.27	0.21	0.01	5.91	False	CHEMBL647111	Binding affinity to the human beta-2 adrenergic receptor assayed using [125I]iodocyanopindolol as radioligand in CHO cells	B	BAO_0000219	cell-based format	None	None	None	CHO	None	CHEMBL210	Beta-2 adrenergic receptor	Homo sapiens	SINGLE PROTEIN	CHEMBL1134823	1	Scientific Literature	Bioorg. Med. Chem. Lett.	2001	CHEMBL3308072
CHEMBL22375		0	591.74	1	3.46	9c	O=c1n(CCCC2CCCC2)nnn1-c1ccc(S(=O)(=O)Nc2ccc(CCNC[C@H](O)c3cccnc3)cc2)cc1	EC50	'='	1800.0	nM	5.75			UO_0000065					False	CHEMBL650239	Agonistic activity against the cloned human Beta-2 adrenergic receptor was measured by its by its ability to stimulate adenylyl cyclase	F	BAO_0000019	assay format	None	None	None	None	None	CHEMBL210	Beta-2 adrenergic receptor	Homo sapiens	SINGLE PROTEIN	CHEMBL1132038	1	Scientific Literature	Bioorg. Med. Chem. Lett.	1999	None
CHEMBL294849		0	607.80	1	4.72	5d	CC(=O)NCCCCCc1csc(-c2ccc(S(=O)(=O)Nc3ccc(CCNC[C@H](O)c4cccnc4)cc3)cc2)n1	IC50	'='	16000.0	nM	4.80			UO_0000065	7.89	0.16	0.08	3.60	False	CHEMBL647875	Binding affinity against human Beta-2 adrenergic receptor expressed in CHO cells using [125I]iodocyanopindolol	B	BAO_0000219	cell-based format	None	None	None	CHO	None	CHEMBL210	Beta-2 adrenergic receptor	Homo sapiens	SINGLE PROTEIN	CHEMBL1133294	1	Scientific Literature	Bioorg. Med. Chem. Lett.	2000	CHEMBL3308072
CHEMBL293994		0	592.69	2	5.82	5q	O=S(=O)(Nc1ccc(CCNC[C@H](O)c2cccnc2)cc1)c1ccc(-c2nc(-c3ccc(F)c(F)c3)cs2)cc1	IC50	'='	1700.0	nM	5.77			UO_0000065	9.73	0.19	-0.05	5.54	True	CHEMBL647875	Binding affinity against human Beta-2 adrenergic receptor expressed in CHO cells using [125I]iodocyanopindolol	B	BAO_0000219	cell-based format	None	None	None	CHO	None	CHEMBL210	Beta-2 adrenergic receptor	Homo sapiens	SINGLE PROTEIN	CHEMBL1133294	1	Scientific Literature	Bioorg. Med. Chem. Lett.	2000	CHEMBL3308072
CHEMBL12686		0	472.56	0	2.77	35	COc1ccc(S(=O)(=O)Nc2ccc(CCNC[C@H](O)COc3ccc(O)cc3)cc2)cc1	Max stimulation	'='	9.0	%				UO_0000187					False	CHEMBL652425	Agonist activity against cloned human beta-2 adrenergic receptor as percent activation of adenyl cyclase activity at a concentration of 1000 nM	F	BAO_0000019	assay format	None	None	None	None	None	CHEMBL210	Beta-2 adrenergic receptor	Homo sapiens	SINGLE PROTEIN	CHEMBL1130810	1	Scientific Literature	Bioorg. Med. Chem. Lett.	1998	None
CHEMBL1094715		0	365.44	0	1.78	33	O=C(Cn1cccn1)Nc1ccc(CCNC[C@H](O)c2cccnc2)cc1	IC50	'>'	20000.0	nM				UO_0000065					False	CHEMBL1105983	Displacement of [125I]cyanopindolol from human beta 2 adrenergic receptor expressed in CHO cells at 10 uM after 3 to 4 hrs by scintillation counter	B	BAO_0000219	cell-based format	Homo sapiens	None	None	CHO	None	CHEMBL210	Beta-2 adrenergic receptor	Homo sapiens	SINGLE PROTEIN	CHEMBL1155428	1	Scientific Literature	Bioorg. Med. Chem. Lett.	2010	CHEMBL3308072
CHEMBL457847		0	451.95	0	4.89	12k	COc1cc(-c2ccc3c(c2)C[C@@H](NC[C@H](O)c2ccc(Cl)cc2)CC3)ccc1C(=O)O	EC50						Not Determined						False	CHEMBL974622	Agonist activity at human beta2 adrenergic receptor expressed in CHO cells assessed as cAMP accumulation	F	BAO_0000219	cell-based format	Homo sapiens	None	None	CHO	None	CHEMBL210	Beta-2 adrenergic receptor	Homo sapiens	SINGLE PROTEIN	CHEMBL1155947	1	Scientific Literature	J. Med. Chem.	2008	CHEMBL3308072
CHEMBL500	PINDOLOL	4	248.33	0	1.91	pindolol	CC(C)NCC(O)COc1cccc2[nH]ccc12	Ki	'='	0.4	nM	9.40			UO_0000065	37.84	0.71	7.49	16.41	False	CHEMBL899656	Binding affinity at human adrenergic beta2 receptor	B	BAO_0000357	single protein format	Homo sapiens	None	None	None	None	CHEMBL210	Beta-2 adrenergic receptor	Homo sapiens	SINGLE PROTEIN	CHEMBL1137462	1	Scientific Literature	Bioorg. Med. Chem. Lett.	2007	None
CHEMBL393648		0	288.39	0	2.83	13a	O[C@@H](CNC1CCCCC1)COc1cccc2[nH]ccc12	Ki	'='	3.75	nM	8.43			UO_0000065	29.22	0.55	5.60	14.71	False	CHEMBL899656	Binding affinity at human adrenergic beta2 receptor	B	BAO_0000357	single protein format	Homo sapiens	None	None	None	None	CHEMBL210	Beta-2 adrenergic receptor	Homo sapiens	SINGLE PROTEIN	CHEMBL1137462	1	Scientific Literature	Bioorg. Med. Chem. Lett.	2007	None
CHEMBL679	EPINEPHRINE	4	183.21	0	0.35	12, (-)-epinephrine	CNC[C@H](O)c1ccc(O)c(O)c1	-Delta G	'='	6.92										False	CHEMBL819728	Change in Gibb's free energy at Low affinity beta-2-adrenoceptor in the Chang living cells	B	BAO_0000219	cell-based format	None	None	None	None	None	CHEMBL210	Beta-2 adrenergic receptor	Homo sapiens	SINGLE PROTEIN	CHEMBL1124120	1	Scientific Literature	J. Med. Chem.	1988	None
CHEMBL317003		0	656.78	1	3.06	27	CS(=O)(=O)Nc1cc([C@@H](O)CNCC2CCN(S(=O)(=O)c3ccc(-n4cc(CC(=O)O)c5ccccc54)cc3)CC2)ccc1O	Intrinsic activity	'='	0.81										False	CHEMBL648551	Human Beta-2 adrenergic receptor intrinsic activity (IA) as maximal response relative to isoproterenol at 10 mM	F	BAO_0000019	assay format	Homo sapiens	None	None	None	None	CHEMBL210	Beta-2 adrenergic receptor	Homo sapiens	SINGLE PROTEIN	CHEMBL1135848	1	Scientific Literature	Bioorg. Med. Chem. Lett.	2002	None
CHEMBL431048		0	697.78	2	2.79	35	CS(=O)(=O)Nc1cc(OC[C@@H](O)CNCC2CCN(S(=O)(=O)c3ccc(NC(=O)NCc4cc(F)ccc4F)cc3)CC2)ccc1O	IC50	'='	268.0	nM	6.57			UO_0000065					False	CHEMBL650892	Compound was tested for the antagonistic activity against Beta-2 adrenergic receptor	F	BAO_0000019	assay format	None	None	None	None	None	CHEMBL210	Beta-2 adrenergic receptor	Homo sapiens	SINGLE PROTEIN	CHEMBL1134913	1	Scientific Literature	Bioorg. Med. Chem. Lett.	2002	None
CHEMBL188196		0	529.64	1	3.75	51	C[C@H](Cc1c[nH]c2c(OCC(=O)O)cccc12)NC[C@H](O)c1cccc(NS(=O)(=O)c2cccs2)c1	Ki	'='	160.0	nM	6.80			UO_0000065	12.83	0.26	3.05	4.83	False	CHEMBL839158	Binding inhibition constant was determined by inhibition of [125I]iodocyanopindolol binding to Beta-2 adrenergic receptor	B	BAO_0000357	single protein format	Homo sapiens	None	None	None	None	CHEMBL210	Beta-2 adrenergic receptor	Homo sapiens	SINGLE PROTEIN	CHEMBL1138712	1	Scientific Literature	Bioorg. Med. Chem. Lett.	2004	None
CHEMBL188196		0	529.64	1	3.75	51	C[C@H](Cc1c[nH]c2c(OCC(=O)O)cccc12)NC[C@H](O)c1cccc(NS(=O)(=O)c2cccs2)c1	EC50	'='	19.0	nM	7.72			UO_0000065					False	CHEMBL833519	Agonistic activity was determined by measuring cAMP accumulation in CHO cells expressing cloned human Beta-2 adrenergic receptor	F	BAO_0000219	cell-based format	Homo sapiens	None	None	CHO	None	CHEMBL210	Beta-2 adrenergic receptor	Homo sapiens	SINGLE PROTEIN	CHEMBL1138712	1	Scientific Literature	Bioorg. Med. Chem. Lett.	2004	CHEMBL3308072
CHEMBL189518		0	455.61	0	4.20	8d	Cc1cccc2c(CCNC[C@H](O)c3cccc(NS(=O)(=O)c4cccs4)c3)c[nH]c12	Activity	'='	9.0	%				UO_0000187					False	CHEMBL826951	Agonistic activity at human Beta-2 adrenergic receptor at 1000 nM concentration	F	BAO_0000019	assay format	Homo sapiens	None	None	None	None	CHEMBL210	Beta-2 adrenergic receptor	Homo sapiens	SINGLE PROTEIN	CHEMBL1137066	1	Scientific Literature	Bioorg. Med. Chem. Lett.	2004	None
CHEMBL67416		0	472.57	0	2.05	27	COc1ccc(S(=O)(=O)Nc2ccc(CCNC[C@H](O)COc3ccc(N)nc3)cc2)cc1	IC50	'='	620.0	nM	6.21			UO_0000065	13.14	0.26	4.16	4.57	False	CHEMBL647874	Evaluated for its agonist activity and the binding affinity against human Beta-2 adrenergic receptor in membranes from chinese hamster ovary cell	B	BAO_0000219	cell-based format	None	None	None	ovary	None	CHEMBL210	Beta-2 adrenergic receptor	Homo sapiens	SINGLE PROTEIN	CHEMBL1131392	1	Scientific Literature	Bioorg. Med. Chem. Lett.	1998	None
CHEMBL229388		0	287.36	0	2.35	(R,S)-3	C[C@@H](Cc1ccccc1)NC[C@H](O)c1cc(O)cc(O)c1	Ki	'='	7940.0	nM	5.10			UO_0000065	17.75	0.33	2.75	7.01	False	CHEMBL905129	Displacement of [3H]CGP12177 from human beta-2 adrenergic receptor expressed in HEK293 cells	B	BAO_0000219	cell-based format	Homo sapiens	None	None	HEK293	None	CHEMBL210	Beta-2 adrenergic receptor	Homo sapiens	SINGLE PROTEIN	CHEMBL1143696	1	Scientific Literature	J. Med. Chem.	2007	CHEMBL3307715
CHEMBL228992		0	317.39	0	2.36	(R,R)-2	COc1ccc(C[C@@H](C)NC[C@H](O)c2cc(O)cc(O)c2)cc1	Ki	'='	478.63	nM	6.32			UO_0000065	19.91	0.38	3.96	7.71	False	CHEMBL905129	Displacement of [3H]CGP12177 from human beta-2 adrenergic receptor expressed in HEK293 cells	B	BAO_0000219	cell-based format	Homo sapiens	None	None	HEK293	None	CHEMBL210	Beta-2 adrenergic receptor	Homo sapiens	SINGLE PROTEIN	CHEMBL1143696	1	Scientific Literature	J. Med. Chem.	2007	CHEMBL3307715
CHEMBL64201		0	568.44	1	2.64	9	Nc1ccc(OC[C@@H](O)CNCCc2ccc(NS(=O)(=O)c3ccc(I)cc3)cc2)cn1	IC50	'='	28.0	nM	7.55			UO_0000065	13.29	0.32	4.91	5.97	False	CHEMBL647874	Evaluated for its agonist activity and the binding affinity against human Beta-2 adrenergic receptor in membranes from chinese hamster ovary cell	B	BAO_0000219	cell-based format	None	None	None	ovary	None	CHEMBL210	Beta-2 adrenergic receptor	Homo sapiens	SINGLE PROTEIN	CHEMBL1131392	1	Scientific Literature	Bioorg. Med. Chem. Lett.	1998	None
CHEMBL284782		0	363.84	0	3.06	BRL-37344	C[C@H](Cc1ccc(OCC(=O)O)cc1)NC[C@H](O)c1cccc(Cl)c1	EC50	'='	290.0	nM	6.54			UO_0000065					True	CHEMBL883250	Agonistic activity against human Beta-2 adrenergic receptor by measuring cAMP accumulation in CHO cells expressing beta3-AR	F	BAO_0000219	cell-based format	None	None	None	CHO	None	CHEMBL210	Beta-2 adrenergic receptor	Homo sapiens	SINGLE PROTEIN	CHEMBL1136684	1	Scientific Literature	Bioorg. Med. Chem. Lett.	2003	CHEMBL3308072
CHEMBL433252		0	461.63	1	6.09	10f	O=S(=O)(Nc1ccccc1)c1ccc2c(c1)CCN2c1cccc(CCCC2CCCC2)n1	IC50	'='	450.0	nM	6.35			UO_0000065	13.75	0.26	0.26	10.19	False	CHEMBL647882	In vitro binding affinity towards cloned human beta-2 adrenergic receptor using [125I]iodocyanopindolol as radioligand to stimulate increase in cAMP in CHO cells	B	BAO_0000219	cell-based format	None	None	None	CHO	None	CHEMBL210	Beta-2 adrenergic receptor	Homo sapiens	SINGLE PROTEIN	CHEMBL1131776	1	Scientific Literature	Bioorg. Med. Chem. Lett.	1999	CHEMBL3308072
CHEMBL229401		0	337.42	0	3.51	(R,R)-5	C[C@H](Cc1cccc2ccccc12)NC[C@H](O)c1cc(O)cc(O)c1	Ki	'='	240.0	nM	6.62			UO_0000065	19.62	0.36	3.11	9.10	False	CHEMBL905129	Displacement of [3H]CGP12177 from human beta-2 adrenergic receptor expressed in HEK293 cells	B	BAO_0000219	cell-based format	Homo sapiens	None	None	HEK293	None	CHEMBL210	Beta-2 adrenergic receptor	Homo sapiens	SINGLE PROTEIN	CHEMBL1143696	1	Scientific Literature	J. Med. Chem.	2007	CHEMBL3307715
CHEMBL229476		0	303.36	0	2.06	(R,S)-1	C[C@@H](Cc1ccc(O)cc1)NC[C@H](O)c1cc(O)cc(O)c1	Ki	'='	3690.0	nM	5.43			UO_0000065	17.91	0.34	3.37	5.85	False	CHEMBL905129	Displacement of [3H]CGP12177 from human beta-2 adrenergic receptor expressed in HEK293 cells	B	BAO_0000219	cell-based format	Homo sapiens	None	None	HEK293	None	CHEMBL210	Beta-2 adrenergic receptor	Homo sapiens	SINGLE PROTEIN	CHEMBL1143696	1	Scientific Literature	J. Med. Chem.	2007	CHEMBL3307715
CHEMBL104061		0	497.62	0	3.28	5l	CCCNC(=O)Nc1ccc(S(=O)(=O)Nc2ccc(CCNC[C@H](O)c3cccnc3)cc2)cc1	IC50	'='	8000.0	nM	5.10			UO_0000065	10.24	0.20	1.82	3.85	False	CHEMBL647873	Beta-2 adrenergic receptor binding affinity in CHO cells expressing cloned human receptor in the presence of 125 I-iodocyanopindolol	B	BAO_0000219	cell-based format	None	None	None	CHO	None	CHEMBL210	Beta-2 adrenergic receptor	Homo sapiens	SINGLE PROTEIN	CHEMBL1131399	1	Scientific Literature	Bioorg. Med. Chem. Lett.	1998	CHEMBL3308072
CHEMBL360133		0	455.58	0	3.20	16g	CC#CCNc1cccc([C@@H](O)CN[C@H](C)Cc2c[nH]c3c(OS(C)(=O)=O)cccc23)c1	EC50	'='	18.0	nM	7.75			UO_0000065					False	CHEMBL834425	Agonistic activity was assessed by measuring cAMP accumulation in CHO cells expressing human beta-2 adrenergic receptor	F	BAO_0000219	cell-based format	Homo sapiens	None	None	CHO	None	CHEMBL210	Beta-2 adrenergic receptor	Homo sapiens	SINGLE PROTEIN	CHEMBL1144318	1	Scientific Literature	Bioorg. Med. Chem. Lett.	2005	CHEMBL3308072
CHEMBL35282		0	548.66	2	1.89	26d	CC(C)[C@H](NC(=O)c1ccc(N2CCC(NC[C@H](O)c3ccc(O)c(NS(C)(=O)=O)c3)CC2)cc1)C(=O)O	Ki	'='	3600.0	nM	5.44			UO_0000065	9.92	0.20	3.55	3.23	False	CHEMBL822409	Inhibition of I-iodocyanopindolol binding to human beta 2 adrenergic receptors	B	BAO_0000357	single protein format	Homo sapiens	None	None	None	None	CHEMBL210	Beta-2 adrenergic receptor	Homo sapiens	SINGLE PROTEIN	CHEMBL1134412	1	Scientific Literature	J. Med. Chem.	2001	None
CHEMBL181300		0	441.55	0	2.81	16f	C#CCNc1cccc([C@@H](O)CN[C@H](C)Cc2c[nH]c3c(OS(C)(=O)=O)cccc23)c1	EC50	'='	9.6	nM	8.02			UO_0000065					False	CHEMBL834425	Agonistic activity was assessed by measuring cAMP accumulation in CHO cells expressing human beta-2 adrenergic receptor	F	BAO_0000219	cell-based format	Homo sapiens	None	None	CHO	None	CHEMBL210	Beta-2 adrenergic receptor	Homo sapiens	SINGLE PROTEIN	CHEMBL1144318	1	Scientific Literature	Bioorg. Med. Chem. Lett.	2005	CHEMBL3308072
CHEMBL266195	ALPRENOLOL	0	249.35	0	2.15	28, (+)-Alprenolol	C=CCc1ccccc1OCC(O)CNC(C)C	-Delta G	'='	9.64										False	CHEMBL819728	Change in Gibb's free energy at Low affinity beta-2-adrenoceptor in the Chang living cells	B	BAO_0000219	cell-based format	None	None	None	None	None	CHEMBL210	Beta-2 adrenergic receptor	Homo sapiens	SINGLE PROTEIN	CHEMBL1124120	1	Scientific Literature	J. Med. Chem.	1988	None
CHEMBL70230		0	551.71	1	4.68	11	CCCCOc1ccc(S(=O)(=O)N2CCC(NC[C@H](O)COc3cccc4[nH]c5ccccc5c34)CC2)cc1	Intrinsic activity	'='	0.07										False	CHEMBL655674	Intrinsic activity against cloned human beta2-AR was measured as fractions of the maximal response	B	BAO_0000357	single protein format	None	None	None	None	None	CHEMBL210	Beta-2 adrenergic receptor	Homo sapiens	SINGLE PROTEIN	CHEMBL1145724	1	Scientific Literature	Bioorg. Med. Chem. Lett.	2003	None
CHEMBL304090		0	470.60	0	2.60	28	CCc1ccc(S(=O)(=O)Nc2ccc(CCNC[C@H](O)COc3ccc(N)nc3)cc2)cc1	IC50	'='	110.0	nM	6.96			UO_0000065	14.79	0.29	4.36	5.50	False	CHEMBL647874	Evaluated for its agonist activity and the binding affinity against human Beta-2 adrenergic receptor in membranes from chinese hamster ovary cell	B	BAO_0000219	cell-based format	None	None	None	ovary	None	CHEMBL210	Beta-2 adrenergic receptor	Homo sapiens	SINGLE PROTEIN	CHEMBL1131392	1	Scientific Literature	Bioorg. Med. Chem. Lett.	1998	None
CHEMBL418600		0	562.69	1	2.66	33b	CCCCN(C(=O)CC(=O)O)c1ccc(N2CCC(NC[C@H](O)c3ccc(O)c(NS(C)(=O)=O)c3)CC2)cc1	EC50	'='	60.0	nM	7.22			UO_0000065					False	CHEMBL821784	Increased cAMP levels of Chinese hamster ovary (CHO) cells expressing human beta 2 adrenergic receptors	F	BAO_0000219	cell-based format	Homo sapiens	None	None	CHO	None	CHEMBL210	Beta-2 adrenergic receptor	Homo sapiens	SINGLE PROTEIN	CHEMBL1134412	1	Scientific Literature	J. Med. Chem.	2001	CHEMBL3308072
CHEMBL313631		0	175.24	0	0.97	8	CN1CCN=C1Cc1cccnc1	Ki	'>'	10000.0	nM				UO_0000065					False	CHEMBL652496	The binding affinity towards the Beta-2 adrenergic receptor; No affinity	B	BAO_0000357	single protein format	None	None	None	None	None	CHEMBL210	Beta-2 adrenergic receptor	Homo sapiens	SINGLE PROTEIN	CHEMBL1135627	1	Scientific Literature	J. Med. Chem.	2002	None
CHEMBL284965		0	549.70	1	4.78	12	CC(C)CCCc1nc(-c2ccc(S(=O)(=O)Nc3ccc(CCNC[C@H](O)c4cccnc4)cc3)cc2)no1	IC50	'='	1000.0	nM	6.00			UO_0000065	10.92	0.21	1.22	4.61	False	CHEMBL647108	Binding affinity towards Beta-2 adrenergic receptor prepared from CHO cells expressing the cloned human receptor in the presence of [125I]iodocyanopindolol	B	BAO_0000219	cell-based format	None	None	None	CHO	None	CHEMBL210	Beta-2 adrenergic receptor	Homo sapiens	SINGLE PROTEIN	CHEMBL1133131	1	Scientific Literature	Bioorg. Med. Chem. Lett.	2000	CHEMBL3308072
CHEMBL248547		0	516.60	1	3.31	16	CC(C)(Cc1ccc(Oc2ccc(C(N)=O)cn2)cc1)NC[C@H](O)COc1cccc2c1C1(CC1)C(=O)N2	EC50	'='	35.2	nM	7.45			UO_0000065					False	CHEMBL924511	Agonist activity at human beta-2 adrenergic receptor expressed in CHO cells assessed as cAMP level	F	BAO_0000219	cell-based format	Homo sapiens	None	None	CHO	None	CHEMBL210	Beta-2 adrenergic receptor	Homo sapiens	SINGLE PROTEIN	CHEMBL1140547	1	Scientific Literature	Bioorg. Med. Chem. Lett.	2007	CHEMBL3308072
CHEMBL418411		0	551.67	1	3.50	16	CC(O)CCCc1nc(-c2ccc(S(=O)(=O)Nc3ccc(CCNC[C@H](O)c4cccnc4)cc3)cc2)no1	IC50	'='	44000.0	nM	4.36			UO_0000065	7.90	0.15	0.86	2.90	False	CHEMBL647108	Binding affinity towards Beta-2 adrenergic receptor prepared from CHO cells expressing the cloned human receptor in the presence of [125I]iodocyanopindolol	B	BAO_0000219	cell-based format	None	None	None	CHO	None	CHEMBL210	Beta-2 adrenergic receptor	Homo sapiens	SINGLE PROTEIN	CHEMBL1133131	1	Scientific Literature	Bioorg. Med. Chem. Lett.	2000	CHEMBL3308072
CHEMBL137781		0	335.45	0	3.05	Cis-2a	C[C@H]1C[C@@H](C)N1C(=O)[C@@H]1C=C2c3cccc4[nH]cc(c34)CC2N(C)C1	Ki	'='	4610.0	nM	5.34			UO_0000065	15.91	0.29	2.29	13.56	False	CHEMBL652494	Binding affinity against Beta-2 adrenergic receptor	B	BAO_0000357	single protein format	None	None	None	None	None	CHEMBL210	Beta-2 adrenergic receptor	Homo sapiens	SINGLE PROTEIN	CHEMBL1135791	1	Scientific Literature	J. Med. Chem.	2002	None
CHEMBL1159711		0	278.18	0	3.12	9 /(+/-)-VUF-8303	CC(C)(C)NCC(O)c1cc(Cl)c(O)c(Cl)c1	-Delta G	'='	11.08										False	CHEMBL819728	Change in Gibb's free energy at Low affinity beta-2-adrenoceptor in the Chang living cells	B	BAO_0000219	cell-based format	None	None	None	None	None	CHEMBL210	Beta-2 adrenergic receptor	Homo sapiens	SINGLE PROTEIN	CHEMBL1124120	1	Scientific Literature	J. Med. Chem.	1988	None
CHEMBL111319		0	397.93	0	2.42	5a	CN(C)S(=O)(=O)Nc1ccc(CCNC[C@H](O)c2cccc(Cl)c2)cc1	IA	'='	6.0										False	CHEMBL647103	Intrinsic activity (IA) human Beta-2 adrenergic receptor (at 30 uM, represent by the percentage of the maximal response attained by isoproterenol)	F	BAO_0000019	assay format	None	None	None	None	None	CHEMBL210	Beta-2 adrenergic receptor	Homo sapiens	SINGLE PROTEIN	CHEMBL1146653	1	Scientific Literature	Bioorg. Med. Chem. Lett.	2004	None
CHEMBL417613		0	442.54	0	2.77	20	O=S(=O)(Nc1ccc(CCNC[C@H](O)COc2ccc(O)cc2)cc1)c1ccccc1	IC50	'='	190.0	nM	6.72			UO_0000065	15.19	0.30	3.95	6.23	False	CHEMBL647879	Binding affinity against cloned human beta-2 adrenergic receptor from CHO cells using [125I]iodocyanopindolol as the radioligand	B	BAO_0000219	cell-based format	None	None	None	CHO	None	CHEMBL210	Beta-2 adrenergic receptor	Homo sapiens	SINGLE PROTEIN	CHEMBL1130810	1	Scientific Literature	Bioorg. Med. Chem. Lett.	1998	CHEMBL3308072
CHEMBL6995	PRACTOLOL	4	266.34	0	1.38	18	CC(=O)Nc1ccc(OCC(O)CNC(C)C)cc1	Selectivity						Not Active						False	CHEMBL650885	Selectivity towards beta-2 adrenergic receptor; Nonselective towards beta-2 adrenergic receptor	B	BAO_0000357	single protein format	None	None	None	None	None	CHEMBL210	Beta-2 adrenergic receptor	Homo sapiens	SINGLE PROTEIN	CHEMBL1123997	1	Scientific Literature	J. Med. Chem.	1988	None
CHEMBL439745		0	300.36	0	1.51	19	CCN(CC)CCn1c(=O)[nH]c2c([nH]c3ccccc32)c1=O	Ki						Not Determined						False	CHEMBL652420	Binding affinity towards beta-2 adrenergic receptor in human peripheral mononuclear leukocyte membranes using [125I]pindolol; ND-Not determined	B	BAO_0000019	assay format	Homo sapiens	None	None	None	None	CHEMBL210	Beta-2 adrenergic receptor	Homo sapiens	SINGLE PROTEIN	CHEMBL1125821	1	Scientific Literature	J. Med. Chem.	1991	None
CHEMBL430361		0	480.59	1	3.01	17	C[C@H](Cc1ccc2[nH]c(C(=O)NCc3nccs3)cc2c1)NC[C@H](O)c1ccc(O)c(CO)c1	EC50	'='	0.031	nM	10.51			UO_0000065					False	CHEMBL900403	Agonist activity at human recombinant adrenergic beta-2 receptor expressed in CHO cells assessed as elevation in cAMP levels	F	BAO_0000219	cell-based format	Homo sapiens	None	None	CHO	None	CHEMBL210	Beta-2 adrenergic receptor	Homo sapiens	SINGLE PROTEIN	CHEMBL1137546	1	Scientific Literature	Bioorg. Med. Chem. Lett.	2007	CHEMBL3308072
CHEMBL391006		0	474.56	1	2.95	16	C[C@H](Cc1ccc2[nH]c(C(=O)NCc3ccccn3)cc2c1)NC[C@H](O)c1ccc(O)c(CO)c1	EC50	'='	0.038	nM	10.42			UO_0000065					False	CHEMBL900403	Agonist activity at human recombinant adrenergic beta-2 receptor expressed in CHO cells assessed as elevation in cAMP levels	F	BAO_0000219	cell-based format	Homo sapiens	None	None	CHO	None	CHEMBL210	Beta-2 adrenergic receptor	Homo sapiens	SINGLE PROTEIN	CHEMBL1137546	1	Scientific Literature	Bioorg. Med. Chem. Lett.	2007	CHEMBL3308072
CHEMBL394339		0	489.57	1	3.26	14	C[C@H](Cc1ccc2[nH]c(C(=O)NCc3ccc(O)cc3)cc2c1)NC[C@H](O)c1ccc(O)c(CO)c1	EC50	'='	0.164	nM	9.79			UO_0000065					False	CHEMBL900403	Agonist activity at human recombinant adrenergic beta-2 receptor expressed in CHO cells assessed as elevation in cAMP levels	F	BAO_0000219	cell-based format	Homo sapiens	None	None	CHO	None	CHEMBL210	Beta-2 adrenergic receptor	Homo sapiens	SINGLE PROTEIN	CHEMBL1137546	1	Scientific Literature	Bioorg. Med. Chem. Lett.	2007	CHEMBL3308072
CHEMBL236039		0	503.60	2	3.56	11	COc1ccccc1CNC(=O)c1cc2cc(C[C@@H](C)NC[C@H](O)c3ccc(O)c(CO)c3)ccc2[nH]1	EC50	'='	0.02	nM	10.70			UO_0000065					False	CHEMBL900403	Agonist activity at human recombinant adrenergic beta-2 receptor expressed in CHO cells assessed as elevation in cAMP levels	F	BAO_0000219	cell-based format	Homo sapiens	None	None	CHO	None	CHEMBL210	Beta-2 adrenergic receptor	Homo sapiens	SINGLE PROTEIN	CHEMBL1137546	1	Scientific Literature	Bioorg. Med. Chem. Lett.	2007	CHEMBL3308072
CHEMBL1807053		0	399.41	0	4.97	59, NGD 98-2	CCC(CC)Nc1nc(C)c(-c2ccc(OC(F)(F)F)cc2OC)nc1OC	Inhibition	'>'	16.0	%				UO_0000187					False	CHEMBL1809604	Inhibition of adrenergic beta 2 receptor at 4 uM	B	BAO_0000357	single protein format	None	None	None	None	None	CHEMBL210	Beta-2 adrenergic receptor	Homo sapiens	SINGLE PROTEIN	CHEMBL1806459	1	Scientific Literature	J. Med. Chem.	2011	None
CHEMBL289316		0	608.64	2	5.41	5m	O=S(=O)(Nc1ccc(CCNC[C@H](O)c2cccnc2)cc1)c1ccc(-c2cnc(Cc3cc(F)c(F)c(F)c3)o2)cc1	IC50	'='	940.0	nM	6.03			UO_0000065	9.90	0.19	0.62	5.14	False	CHEMBL647881	In vitro binding affinity at beta-2 adrenergic receptors in the presence of [125I]iodocyanopindolol.	B	BAO_0000357	single protein format	None	None	None	None	None	CHEMBL210	Beta-2 adrenergic receptor	Homo sapiens	SINGLE PROTEIN	CHEMBL1133227	1	Scientific Literature	Bioorg. Med. Chem. Lett.	2000	None
CHEMBL1423257		0	257.32	0	2.21	SID26664844	O=C(NC(=S)Nc1ccccn1)c1ccccc1	Potency		31622.8	nM			inconclusive	UO_0000065					False	CHEMBL1738166	PUBCHEM_BIOASSAY: qHTS assay of beta-arrestin-biased ligands of beta2-adrenergic receptor. (Class of assay: confirmatory) [Related pubchem assays (depositor defined):AID485366, AID485386, AID504448, AID504454, AID504459]	F	BAO_0000019	assay format	Homo sapiens	None	None	None	None	CHEMBL210	Beta-2 adrenergic receptor	Homo sapiens	SINGLE PROTEIN	CHEMBL1201862	7	PubChem BioAssays			None
CHEMBL1980050		0	392.51	0	2.27	SID24781965	COc1cccc(/C=N/NC(=S)Nc2cccc(S(=O)(=O)N(C)C)c2)c1	Potency		17782.8	nM			Active	UO_0000065					False	CHEMBL1738166	PUBCHEM_BIOASSAY: qHTS assay of beta-arrestin-biased ligands of beta2-adrenergic receptor. (Class of assay: confirmatory) [Related pubchem assays (depositor defined):AID485366, AID485386, AID504448, AID504454, AID504459]	F	BAO_0000019	assay format	Homo sapiens	None	None	None	None	CHEMBL210	Beta-2 adrenergic receptor	Homo sapiens	SINGLE PROTEIN	CHEMBL1201862	7	PubChem BioAssays			None
CHEMBL1611845		0	288.35	0	4.05	SID22413049	CC1=NN(c2ccccc2)C(=O)/C1=C/C=C/c1ccccc1	Potency		9200.0	nM			inconclusive	UO_0000065					False	CHEMBL1738166	PUBCHEM_BIOASSAY: qHTS assay of beta-arrestin-biased ligands of beta2-adrenergic receptor. (Class of assay: confirmatory) [Related pubchem assays (depositor defined):AID485366, AID485386, AID504448, AID504454, AID504459]	F	BAO_0000019	assay format	Homo sapiens	None	None	None	None	CHEMBL210	Beta-2 adrenergic receptor	Homo sapiens	SINGLE PROTEIN	CHEMBL1201862	7	PubChem BioAssays			None
CHEMBL1588911		0	388.53	0	4.17	SID49722603	CC1=C(C(=O)Nc2cccc(C(=O)NC3CCCC(C)C3C)c2)SCCO1	Potency		28183.8	nM			inconclusive	UO_0000065					False	CHEMBL1738166	PUBCHEM_BIOASSAY: qHTS assay of beta-arrestin-biased ligands of beta2-adrenergic receptor. (Class of assay: confirmatory) [Related pubchem assays (depositor defined):AID485366, AID485386, AID504448, AID504454, AID504459]	F	BAO_0000019	assay format	Homo sapiens	None	None	None	None	CHEMBL210	Beta-2 adrenergic receptor	Homo sapiens	SINGLE PROTEIN	CHEMBL1201862	7	PubChem BioAssays			None
CHEMBL1424881		0	259.74	0	3.94	SID24780104	Cc1ccc(C(=O)CNc2ccc(Cl)cc2)cc1	Potency		707.9	nM			inconclusive	UO_0000065					False	CHEMBL1738166	PUBCHEM_BIOASSAY: qHTS assay of beta-arrestin-biased ligands of beta2-adrenergic receptor. (Class of assay: confirmatory) [Related pubchem assays (depositor defined):AID485366, AID485386, AID504448, AID504454, AID504459]	F	BAO_0000019	assay format	Homo sapiens	None	None	None	None	CHEMBL210	Beta-2 adrenergic receptor	Homo sapiens	SINGLE PROTEIN	CHEMBL1201862	7	PubChem BioAssays			None
CHEMBL71948		0	539.65	1	3.52	13	COc1ccc(S(=O)(=O)N2CCC(NC[C@H](O)COc3cccc4[nH]c5ccccc5c34)CC2)cc1OC	EC50	'>'	100000.0	nM				UO_0000065					False	CHEMBL655672	Agonistic activity against cloned human beta1-AR (beta-2-adrenergic receptor) in CHO cells	F	BAO_0000219	cell-based format	None	None	None	CHO	None	CHEMBL210	Beta-2 adrenergic receptor	Homo sapiens	SINGLE PROTEIN	CHEMBL1145724	1	Scientific Literature	Bioorg. Med. Chem. Lett.	2003	CHEMBL3308072
CHEMBL776	METAPROTERENOL	4	211.26	0	1.13	14, (+/-)-orciprenaline	CC(C)NCC(O)c1cc(O)cc(O)c1	-Delta G	'='	7.19										False	CHEMBL819728	Change in Gibb's free energy at Low affinity beta-2-adrenoceptor in the Chang living cells	B	BAO_0000219	cell-based format	None	None	None	None	None	CHEMBL210	Beta-2 adrenergic receptor	Homo sapiens	SINGLE PROTEIN	CHEMBL1124120	1	Scientific Literature	J. Med. Chem.	1988	None
CHEMBL1601069		0	482.39	0	2.57	SID49728679	CCn1c(CNC(=O)c2ccccc2Br)nnc1SCC(=O)Nc1nncs1	Potency		14125.4	nM			inconclusive	UO_0000065					False	CHEMBL1738166	PUBCHEM_BIOASSAY: qHTS assay of beta-arrestin-biased ligands of beta2-adrenergic receptor. (Class of assay: confirmatory) [Related pubchem assays (depositor defined):AID485366, AID485386, AID504448, AID504454, AID504459]	F	BAO_0000019	assay format	Homo sapiens	None	None	None	None	CHEMBL210	Beta-2 adrenergic receptor	Homo sapiens	SINGLE PROTEIN	CHEMBL1201862	7	PubChem BioAssays			None
CHEMBL1595015		0	319.28	0	2.94	SID17406747	O=C1c2cccc3c([N+](=O)[O-])ccc(c23)C(=O)N1c1ccccn1	Potency		2511.9	nM			inconclusive	UO_0000065					False	CHEMBL1738166	PUBCHEM_BIOASSAY: qHTS assay of beta-arrestin-biased ligands of beta2-adrenergic receptor. (Class of assay: confirmatory) [Related pubchem assays (depositor defined):AID485366, AID485386, AID504448, AID504454, AID504459]	F	BAO_0000019	assay format	Homo sapiens	None	None	None	None	CHEMBL210	Beta-2 adrenergic receptor	Homo sapiens	SINGLE PROTEIN	CHEMBL1201862	7	PubChem BioAssays			None
CHEMBL1342289		0	379.44	0	3.31	SID14737807	O=C(NCc1ccco1)c1cccn2c(=O)c3c4c(sc3nc12)CCCC4	Potency		31622.8	nM			inconclusive	UO_0000065					False	CHEMBL1738166	PUBCHEM_BIOASSAY: qHTS assay of beta-arrestin-biased ligands of beta2-adrenergic receptor. (Class of assay: confirmatory) [Related pubchem assays (depositor defined):AID485366, AID485386, AID504448, AID504454, AID504459]	F	BAO_0000019	assay format	Homo sapiens	None	None	None	None	CHEMBL210	Beta-2 adrenergic receptor	Homo sapiens	SINGLE PROTEIN	CHEMBL1201862	7	PubChem BioAssays			None
CHEMBL1405668		0	413.95	0	3.51	SID14734892	CC(C)CN1C(=S)SC(C)(C)C1n1oc(=O)n(-c2ccc(Cl)cc2)c1=O	Potency		651.3	nM			inconclusive	UO_0000065					False	CHEMBL1738166	PUBCHEM_BIOASSAY: qHTS assay of beta-arrestin-biased ligands of beta2-adrenergic receptor. (Class of assay: confirmatory) [Related pubchem assays (depositor defined):AID485366, AID485386, AID504448, AID504454, AID504459]	F	BAO_0000019	assay format	Homo sapiens	None	None	None	None	CHEMBL210	Beta-2 adrenergic receptor	Homo sapiens	SINGLE PROTEIN	CHEMBL1201862	7	PubChem BioAssays			None
CHEMBL1382132		0	268.26	0	1.99	SID22403153	CCNc1cc(S(=O)(=O)C(F)(F)F)ccc1N	Potency		5804.8	nM			inconclusive	UO_0000065					False	CHEMBL1738166	PUBCHEM_BIOASSAY: qHTS assay of beta-arrestin-biased ligands of beta2-adrenergic receptor. (Class of assay: confirmatory) [Related pubchem assays (depositor defined):AID485366, AID485386, AID504448, AID504454, AID504459]	F	BAO_0000019	assay format	Homo sapiens	None	None	None	None	CHEMBL210	Beta-2 adrenergic receptor	Homo sapiens	SINGLE PROTEIN	CHEMBL1201862	7	PubChem BioAssays			None
CHEMBL1529815		0	302.41	0	2.28	SID24796910	CCN=C(S)N=C(N)Nc1nc(C)c2cc(C)ccc2n1	Potency		12589.3	nM			inconclusive	UO_0000065					False	CHEMBL1738166	PUBCHEM_BIOASSAY: qHTS assay of beta-arrestin-biased ligands of beta2-adrenergic receptor. (Class of assay: confirmatory) [Related pubchem assays (depositor defined):AID485366, AID485386, AID504448, AID504454, AID504459]	F	BAO_0000019	assay format	Homo sapiens	None	None	None	None	CHEMBL210	Beta-2 adrenergic receptor	Homo sapiens	SINGLE PROTEIN	CHEMBL1201862	7	PubChem BioAssays			None
CHEMBL1478083		0	462.46	0	4.84	SID17506810	Cc1ccc(NC(=O)CCC(=O)OCC(=O)c2ccc(Oc3ccc([N+](=O)[O-])cc3)cc2)cc1	Potency		3162.3	nM			inconclusive	UO_0000065					False	CHEMBL1738166	PUBCHEM_BIOASSAY: qHTS assay of beta-arrestin-biased ligands of beta2-adrenergic receptor. (Class of assay: confirmatory) [Related pubchem assays (depositor defined):AID485366, AID485386, AID504448, AID504454, AID504459]	F	BAO_0000019	assay format	Homo sapiens	None	None	None	None	CHEMBL210	Beta-2 adrenergic receptor	Homo sapiens	SINGLE PROTEIN	CHEMBL1201862	7	PubChem BioAssays			None
CHEMBL1980813		0	336.42	0	3.92	SID17503728	Oc1ccccc1/C=N/Nc1ccnc(SCc2ccccc2)n1	Potency		631.0	nM			inconclusive	UO_0000065					False	CHEMBL1738166	PUBCHEM_BIOASSAY: qHTS assay of beta-arrestin-biased ligands of beta2-adrenergic receptor. (Class of assay: confirmatory) [Related pubchem assays (depositor defined):AID485366, AID485386, AID504448, AID504454, AID504459]	F	BAO_0000019	assay format	Homo sapiens	None	None	None	None	CHEMBL210	Beta-2 adrenergic receptor	Homo sapiens	SINGLE PROTEIN	CHEMBL1201862	7	PubChem BioAssays			None
CHEMBL1978764		0	289.45	0	3.61	SID24835233	C/C(=N\NC(=S)NCc1ccccc1)C1CCCCC1	Potency		28183.8	nM			inconclusive	UO_0000065					False	CHEMBL1738166	PUBCHEM_BIOASSAY: qHTS assay of beta-arrestin-biased ligands of beta2-adrenergic receptor. (Class of assay: confirmatory) [Related pubchem assays (depositor defined):AID485366, AID485386, AID504448, AID504454, AID504459]	F	BAO_0000019	assay format	Homo sapiens	None	None	None	None	CHEMBL210	Beta-2 adrenergic receptor	Homo sapiens	SINGLE PROTEIN	CHEMBL1201862	7	PubChem BioAssays			None
CHEMBL1441367		0	350.33	0	3.25	SID22400627	O=C(/C=C/c1ccc2c(c1)OCO2)Nc1c(C(=O)O)[nH]c2ccccc12	Potency		16360.1	nM			inconclusive	UO_0000065					False	CHEMBL1738166	PUBCHEM_BIOASSAY: qHTS assay of beta-arrestin-biased ligands of beta2-adrenergic receptor. (Class of assay: confirmatory) [Related pubchem assays (depositor defined):AID485366, AID485386, AID504448, AID504454, AID504459]	F	BAO_0000019	assay format	Homo sapiens	None	None	None	None	CHEMBL210	Beta-2 adrenergic receptor	Homo sapiens	SINGLE PROTEIN	CHEMBL1201862	7	PubChem BioAssays			None
CHEMBL1403442		0	371.42	0	3.86	SID24807929	O=C(O)C(=O)O.c1ccc(CCNc2nc(-c3ccccn3)cs2)cc1	Potency		14125.4	nM			inconclusive	UO_0000065					False	CHEMBL1738166	PUBCHEM_BIOASSAY: qHTS assay of beta-arrestin-biased ligands of beta2-adrenergic receptor. (Class of assay: confirmatory) [Related pubchem assays (depositor defined):AID485366, AID485386, AID504448, AID504454, AID504459]	F	BAO_0000019	assay format	Homo sapiens	None	None	None	None	CHEMBL210	Beta-2 adrenergic receptor	Homo sapiens	SINGLE PROTEIN	CHEMBL1201862	7	PubChem BioAssays			None
CHEMBL2005434		0	387.44	0	3.05	SID26726373	NC(=S)N/N=C1\CC(c2ccc3c(c2)OCCCO3)Oc2ccc(F)cc21	Potency		5623.4	nM			inconclusive	UO_0000065					False	CHEMBL1738166	PUBCHEM_BIOASSAY: qHTS assay of beta-arrestin-biased ligands of beta2-adrenergic receptor. (Class of assay: confirmatory) [Related pubchem assays (depositor defined):AID485366, AID485386, AID504448, AID504454, AID504459]	F	BAO_0000019	assay format	Homo sapiens	None	None	None	None	CHEMBL210	Beta-2 adrenergic receptor	Homo sapiens	SINGLE PROTEIN	CHEMBL1201862	7	PubChem BioAssays			None
CHEMBL602718		0	336.39	0	3.56	SID14722953	CCC(=O)NC(c1ccccc1OC)c1ccc2cccnc2c1O	Potency		18356.4	nM			inconclusive	UO_0000065					False	CHEMBL1738166	PUBCHEM_BIOASSAY: qHTS assay of beta-arrestin-biased ligands of beta2-adrenergic receptor. (Class of assay: confirmatory) [Related pubchem assays (depositor defined):AID485366, AID485386, AID504448, AID504454, AID504459]	F	BAO_0000019	assay format	Homo sapiens	None	None	None	None	CHEMBL210	Beta-2 adrenergic receptor	Homo sapiens	SINGLE PROTEIN	CHEMBL1201862	7	PubChem BioAssays			None
CHEMBL1430445		0	269.30	0	2.53	SID24819969	CN(C)/C=C/C(=O)c1ccc(Oc2ncccn2)cc1	Potency		12589.3	nM			inconclusive	UO_0000065					False	CHEMBL1738166	PUBCHEM_BIOASSAY: qHTS assay of beta-arrestin-biased ligands of beta2-adrenergic receptor. (Class of assay: confirmatory) [Related pubchem assays (depositor defined):AID485366, AID485386, AID504448, AID504454, AID504459]	F	BAO_0000019	assay format	Homo sapiens	None	None	None	None	CHEMBL210	Beta-2 adrenergic receptor	Homo sapiens	SINGLE PROTEIN	CHEMBL1201862	7	PubChem BioAssays			None
CHEMBL1433293		0	478.47	0	0.32	SID89856127	CCC/N=C1\N(CC)C[C@@H]2[C@@H]3C(=O)N(C)C(=O)[C@@H]3[C@](CC)(C(=O)OC)N12.O=C(O)C(F)(F)F	Potency		25929.0	nM			inconclusive	UO_0000065					False	CHEMBL1738166	PUBCHEM_BIOASSAY: qHTS assay of beta-arrestin-biased ligands of beta2-adrenergic receptor. (Class of assay: confirmatory) [Related pubchem assays (depositor defined):AID485366, AID485386, AID504448, AID504454, AID504459]	F	BAO_0000019	assay format	Homo sapiens	None	None	None	None	CHEMBL210	Beta-2 adrenergic receptor	Homo sapiens	SINGLE PROTEIN	CHEMBL1201862	7	PubChem BioAssays			None
CHEMBL1503122		0	404.47	0	3.49	SID24783824	CCOC(=O)C1=C(C)NC(=O)NC1c1ccc(N2CCC(c3ccccc3)=N2)cc1	Potency		631.0	nM			inconclusive	UO_0000065					False	CHEMBL1738166	PUBCHEM_BIOASSAY: qHTS assay of beta-arrestin-biased ligands of beta2-adrenergic receptor. (Class of assay: confirmatory) [Related pubchem assays (depositor defined):AID485366, AID485386, AID504448, AID504454, AID504459]	F	BAO_0000019	assay format	Homo sapiens	None	None	None	None	CHEMBL210	Beta-2 adrenergic receptor	Homo sapiens	SINGLE PROTEIN	CHEMBL1201862	7	PubChem BioAssays			None
CHEMBL1350408		0	171.23	0	0.53	SID26658370	NN=C(S)NCc1ccco1	Potency		35481.3	nM			inconclusive	UO_0000065					False	CHEMBL1738166	PUBCHEM_BIOASSAY: qHTS assay of beta-arrestin-biased ligands of beta2-adrenergic receptor. (Class of assay: confirmatory) [Related pubchem assays (depositor defined):AID485366, AID485386, AID504448, AID504454, AID504459]	F	BAO_0000019	assay format	Homo sapiens	None	None	None	None	CHEMBL210	Beta-2 adrenergic receptor	Homo sapiens	SINGLE PROTEIN	CHEMBL1201862	7	PubChem BioAssays			None
CHEMBL1999515		0	331.17	0	2.63	SID26662102	O=C(N/N=C/C(Br)=C/c1ccccc1)c1cnccn1	Potency		17782.8	nM			inconclusive	UO_0000065					False	CHEMBL1738166	PUBCHEM_BIOASSAY: qHTS assay of beta-arrestin-biased ligands of beta2-adrenergic receptor. (Class of assay: confirmatory) [Related pubchem assays (depositor defined):AID485366, AID485386, AID504448, AID504454, AID504459]	F	BAO_0000019	assay format	Homo sapiens	None	None	None	None	CHEMBL210	Beta-2 adrenergic receptor	Homo sapiens	SINGLE PROTEIN	CHEMBL1201862	7	PubChem BioAssays			None
CHEMBL1715543		0	357.41	0	3.46	SID26729851	CCOC(=O)C1CCN(C(=O)Nc2c(-c3ccccc3)noc2C)CC1	Potency		22387.2	nM			inconclusive	UO_0000065					False	CHEMBL1738166	PUBCHEM_BIOASSAY: qHTS assay of beta-arrestin-biased ligands of beta2-adrenergic receptor. (Class of assay: confirmatory) [Related pubchem assays (depositor defined):AID485366, AID485386, AID504448, AID504454, AID504459]	F	BAO_0000019	assay format	Homo sapiens	None	None	None	None	CHEMBL210	Beta-2 adrenergic receptor	Homo sapiens	SINGLE PROTEIN	CHEMBL1201862	7	PubChem BioAssays			None
CHEMBL1388630		0	410.58	0	4.69	SID49720698	CSc1cccc(CN2CCC(Oc3cccc(C(=O)N4CCCC4)c3)CC2)c1	Potency		11220.2	nM			inconclusive	UO_0000065					False	CHEMBL1738166	PUBCHEM_BIOASSAY: qHTS assay of beta-arrestin-biased ligands of beta2-adrenergic receptor. (Class of assay: confirmatory) [Related pubchem assays (depositor defined):AID485366, AID485386, AID504448, AID504454, AID504459]	F	BAO_0000019	assay format	Homo sapiens	None	None	None	None	CHEMBL210	Beta-2 adrenergic receptor	Homo sapiens	SINGLE PROTEIN	CHEMBL1201862	7	PubChem BioAssays			None
CHEMBL1372421		0	317.44	0	3.09	SID7972131	Cc1cc(C)n(-c2nc(NC(C)(C)C)nc(NC(C)(C)C)n2)n1	Potency		19952.6	nM			inconclusive	UO_0000065					False	CHEMBL1738166	PUBCHEM_BIOASSAY: qHTS assay of beta-arrestin-biased ligands of beta2-adrenergic receptor. (Class of assay: confirmatory) [Related pubchem assays (depositor defined):AID485366, AID485386, AID504448, AID504454, AID504459]	F	BAO_0000019	assay format	Homo sapiens	None	None	None	None	CHEMBL210	Beta-2 adrenergic receptor	Homo sapiens	SINGLE PROTEIN	CHEMBL1201862	7	PubChem BioAssays			None
CHEMBL1998853		0	269.35	0	1.66	SID24828365	COCCNC(=S)N/N=C(\C)c1ccccc1F	Potency		17782.8	nM			inconclusive	UO_0000065					False	CHEMBL1738166	PUBCHEM_BIOASSAY: qHTS assay of beta-arrestin-biased ligands of beta2-adrenergic receptor. (Class of assay: confirmatory) [Related pubchem assays (depositor defined):AID485366, AID485386, AID504448, AID504454, AID504459]	F	BAO_0000019	assay format	Homo sapiens	None	None	None	None	CHEMBL210	Beta-2 adrenergic receptor	Homo sapiens	SINGLE PROTEIN	CHEMBL1201862	7	PubChem BioAssays			None
CHEMBL1998715		0	276.19	0	2.81	SID24833205	CNC(=S)N/N=C(\C)c1ccc(Cl)c(Cl)c1	Potency		31622.8	nM			inconclusive	UO_0000065					False	CHEMBL1738166	PUBCHEM_BIOASSAY: qHTS assay of beta-arrestin-biased ligands of beta2-adrenergic receptor. (Class of assay: confirmatory) [Related pubchem assays (depositor defined):AID485366, AID485386, AID504448, AID504454, AID504459]	F	BAO_0000019	assay format	Homo sapiens	None	None	None	None	CHEMBL210	Beta-2 adrenergic receptor	Homo sapiens	SINGLE PROTEIN	CHEMBL1201862	7	PubChem BioAssays			None
CHEMBL1347042		0	349.36	0	4.24	SID4255547	O=C1c2ccccc2C(=O)N1CCC(c1ccc(F)cc1)c1ccco1	Potency		29092.9	nM			inconclusive	UO_0000065					False	CHEMBL1738166	PUBCHEM_BIOASSAY: qHTS assay of beta-arrestin-biased ligands of beta2-adrenergic receptor. (Class of assay: confirmatory) [Related pubchem assays (depositor defined):AID485366, AID485386, AID504448, AID504454, AID504459]	F	BAO_0000019	assay format	Homo sapiens	None	None	None	None	CHEMBL210	Beta-2 adrenergic receptor	Homo sapiens	SINGLE PROTEIN	CHEMBL1201862	7	PubChem BioAssays			None
CHEMBL1508433		0	265.27	0	3.45	SID24802608	O=C(/C=C\c1ccco1)Oc1cccc2cccnc12	Potency		31622.8	nM			inconclusive	UO_0000065					False	CHEMBL1738166	PUBCHEM_BIOASSAY: qHTS assay of beta-arrestin-biased ligands of beta2-adrenergic receptor. (Class of assay: confirmatory) [Related pubchem assays (depositor defined):AID485366, AID485386, AID504448, AID504454, AID504459]	F	BAO_0000019	assay format	Homo sapiens	None	None	None	None	CHEMBL210	Beta-2 adrenergic receptor	Homo sapiens	SINGLE PROTEIN	CHEMBL1201862	7	PubChem BioAssays			None
CHEMBL1531438		0	228.25	0	3.41	SID22416113	CCc1cc(=O)oc2cc3occ(C)c3cc12	Potency		23109.3	nM			inconclusive	UO_0000065					False	CHEMBL1738166	PUBCHEM_BIOASSAY: qHTS assay of beta-arrestin-biased ligands of beta2-adrenergic receptor. (Class of assay: confirmatory) [Related pubchem assays (depositor defined):AID485366, AID485386, AID504448, AID504454, AID504459]	F	BAO_0000019	assay format	Homo sapiens	None	None	None	None	CHEMBL210	Beta-2 adrenergic receptor	Homo sapiens	SINGLE PROTEIN	CHEMBL1201862	7	PubChem BioAssays			None
CHEMBL99599		0	638.85	1	4.18	17d	CCCCCCCCC(=O)Nc1ccc(S(=O)(=O)N2CCC(CNC[C@H](O)c3ccc(O)c(NS(C)(=O)=O)c3)CC2)cc1	EC50	'='	30.0	nM	7.52			UO_0000065					False	CHEMBL650242	Beta-2 adrenergic receptor agonist activity as increased cAMP levels in CHO cells expressing human Beta-2-adrenoceptor	F	BAO_0000219	cell-based format	Homo sapiens	None	None	CHO	None	CHEMBL210	Beta-2 adrenergic receptor	Homo sapiens	SINGLE PROTEIN	CHEMBL1135848	1	Scientific Literature	Bioorg. Med. Chem. Lett.	2002	CHEMBL3308072
CHEMBL1482718		0	344.42	0	1.08	SID26665338	CCN(CC)CCN/C=C1\C(=O)NC(=O)N(Cc2ccccc2)C1=O	Potency		631.0	nM			inconclusive	UO_0000065					False	CHEMBL1738166	PUBCHEM_BIOASSAY: qHTS assay of beta-arrestin-biased ligands of beta2-adrenergic receptor. (Class of assay: confirmatory) [Related pubchem assays (depositor defined):AID485366, AID485386, AID504448, AID504454, AID504459]	F	BAO_0000019	assay format	Homo sapiens	None	None	None	None	CHEMBL210	Beta-2 adrenergic receptor	Homo sapiens	SINGLE PROTEIN	CHEMBL1201862	7	PubChem BioAssays			None
CHEMBL1381966		0	478.61	0	2.12	SID17516215	CC(NC(=O)COC(=O)CCc1ccc(S(=O)(=O)N2CCOCC2)cc1)C1CC2CCC1C2	Potency		580.5	nM			inconclusive	UO_0000065					False	CHEMBL1738166	PUBCHEM_BIOASSAY: qHTS assay of beta-arrestin-biased ligands of beta2-adrenergic receptor. (Class of assay: confirmatory) [Related pubchem assays (depositor defined):AID485366, AID485386, AID504448, AID504454, AID504459]	F	BAO_0000019	assay format	Homo sapiens	None	None	None	None	CHEMBL210	Beta-2 adrenergic receptor	Homo sapiens	SINGLE PROTEIN	CHEMBL1201862	7	PubChem BioAssays			None
CHEMBL1303895		0	296.37	0	4.07	SID49823484	CCOc1ccccc1NC(=O)N1CCCc2ccccc21	Potency		631.0	nM			inconclusive	UO_0000065					False	CHEMBL1738166	PUBCHEM_BIOASSAY: qHTS assay of beta-arrestin-biased ligands of beta2-adrenergic receptor. (Class of assay: confirmatory) [Related pubchem assays (depositor defined):AID485366, AID485386, AID504448, AID504454, AID504459]	F	BAO_0000019	assay format	Homo sapiens	None	None	None	None	CHEMBL210	Beta-2 adrenergic receptor	Homo sapiens	SINGLE PROTEIN	CHEMBL1201862	7	PubChem BioAssays			None
CHEMBL1484216		0	451.52	0	4.05	SID7964778	CCOC(=O)c1ccccc1NC1c2ccccc2C(=O)N1C1CCN(C(=O)OCC)CC1	Potency		23109.3	nM			inconclusive	UO_0000065					False	CHEMBL1738166	PUBCHEM_BIOASSAY: qHTS assay of beta-arrestin-biased ligands of beta2-adrenergic receptor. (Class of assay: confirmatory) [Related pubchem assays (depositor defined):AID485366, AID485386, AID504448, AID504454, AID504459]	F	BAO_0000019	assay format	Homo sapiens	None	None	None	None	CHEMBL210	Beta-2 adrenergic receptor	Homo sapiens	SINGLE PROTEIN	CHEMBL1201862	7	PubChem BioAssays			None
CHEMBL1453108		0	368.46	0	4.52	SID17433012	CCSc1nc2ccccc2n1C(=O)/C=C/c1ccc(OC)c(OC)c1	Potency		1835.6	nM			inconclusive	UO_0000065					False	CHEMBL1738166	PUBCHEM_BIOASSAY: qHTS assay of beta-arrestin-biased ligands of beta2-adrenergic receptor. (Class of assay: confirmatory) [Related pubchem assays (depositor defined):AID485366, AID485386, AID504448, AID504454, AID504459]	F	BAO_0000019	assay format	Homo sapiens	None	None	None	None	CHEMBL210	Beta-2 adrenergic receptor	Homo sapiens	SINGLE PROTEIN	CHEMBL1201862	7	PubChem BioAssays			None
CHEMBL1373486		0	483.38	0	2.66	SID4246651	COc1ccc(OC)c(C(=O)CN2CCN(S(=O)(=O)c3ccc(Br)cc3)CC2)c1	Potency		29092.9	nM			inconclusive	UO_0000065					False	CHEMBL1738166	PUBCHEM_BIOASSAY: qHTS assay of beta-arrestin-biased ligands of beta2-adrenergic receptor. (Class of assay: confirmatory) [Related pubchem assays (depositor defined):AID485366, AID485386, AID504448, AID504454, AID504459]	F	BAO_0000019	assay format	Homo sapiens	None	None	None	None	CHEMBL210	Beta-2 adrenergic receptor	Homo sapiens	SINGLE PROTEIN	CHEMBL1201862	7	PubChem BioAssays			None
CHEMBL1486594		0	344.41	0	2.68	SID17508746	COc1cc(/C=C(\C#N)C(=O)NCC2CCCO2)ccc1OC(C)C	Potency		29092.9	nM			inconclusive	UO_0000065					False	CHEMBL1738166	PUBCHEM_BIOASSAY: qHTS assay of beta-arrestin-biased ligands of beta2-adrenergic receptor. (Class of assay: confirmatory) [Related pubchem assays (depositor defined):AID485366, AID485386, AID504448, AID504454, AID504459]	F	BAO_0000019	assay format	Homo sapiens	None	None	None	None	CHEMBL210	Beta-2 adrenergic receptor	Homo sapiens	SINGLE PROTEIN	CHEMBL1201862	7	PubChem BioAssays			None
CHEMBL1537473		0	246.36	0	3.08	SID14724743	Cc1c(NC(=O)OC(C)C)sc(=S)n1C	Potency		580.5	nM			inconclusive	UO_0000065					False	CHEMBL1738166	PUBCHEM_BIOASSAY: qHTS assay of beta-arrestin-biased ligands of beta2-adrenergic receptor. (Class of assay: confirmatory) [Related pubchem assays (depositor defined):AID485366, AID485386, AID504448, AID504454, AID504459]	F	BAO_0000019	assay format	Homo sapiens	None	None	None	None	CHEMBL210	Beta-2 adrenergic receptor	Homo sapiens	SINGLE PROTEIN	CHEMBL1201862	7	PubChem BioAssays			None
CHEMBL1605552		0	271.36	0	3.58	SID14726201	CCn1c(NC(=O)C2CCCCC2)nc2ccccc21	Potency		6513.1	nM			inconclusive	UO_0000065					False	CHEMBL1738166	PUBCHEM_BIOASSAY: qHTS assay of beta-arrestin-biased ligands of beta2-adrenergic receptor. (Class of assay: confirmatory) [Related pubchem assays (depositor defined):AID485366, AID485386, AID504448, AID504454, AID504459]	F	BAO_0000019	assay format	Homo sapiens	None	None	None	None	CHEMBL210	Beta-2 adrenergic receptor	Homo sapiens	SINGLE PROTEIN	CHEMBL1201862	7	PubChem BioAssays			None
CHEMBL2001887		0	292.41	0	1.34	SID17515942	CNC(=S)N/N=C(\C)c1ccc(N2CCOCC2)cc1	Potency		29092.9	nM			inconclusive	UO_0000065					False	CHEMBL1738166	PUBCHEM_BIOASSAY: qHTS assay of beta-arrestin-biased ligands of beta2-adrenergic receptor. (Class of assay: confirmatory) [Related pubchem assays (depositor defined):AID485366, AID485386, AID504448, AID504454, AID504459]	F	BAO_0000019	assay format	Homo sapiens	None	None	None	None	CHEMBL210	Beta-2 adrenergic receptor	Homo sapiens	SINGLE PROTEIN	CHEMBL1201862	7	PubChem BioAssays			None
CHEMBL1716421		0	330.37	0	2.00	SID49716924	Cc1cc(NC(=O)CSc2nnnn2-c2ccccc2C)no1	Potency		15848.9	nM			inconclusive	UO_0000065					False	CHEMBL1738166	PUBCHEM_BIOASSAY: qHTS assay of beta-arrestin-biased ligands of beta2-adrenergic receptor. (Class of assay: confirmatory) [Related pubchem assays (depositor defined):AID485366, AID485386, AID504448, AID504454, AID504459]	F	BAO_0000019	assay format	Homo sapiens	None	None	None	None	CHEMBL210	Beta-2 adrenergic receptor	Homo sapiens	SINGLE PROTEIN	CHEMBL1201862	7	PubChem BioAssays			None
CHEMBL1568952		0	209.25	0	2.85	SID49643847	O=C1c2ccccc2CN1c1ccccc1	Potency		35481.3	nM			inconclusive	UO_0000065					False	CHEMBL1738166	PUBCHEM_BIOASSAY: qHTS assay of beta-arrestin-biased ligands of beta2-adrenergic receptor. (Class of assay: confirmatory) [Related pubchem assays (depositor defined):AID485366, AID485386, AID504448, AID504454, AID504459]	F	BAO_0000019	assay format	Homo sapiens	None	None	None	None	CHEMBL210	Beta-2 adrenergic receptor	Homo sapiens	SINGLE PROTEIN	CHEMBL1201862	7	PubChem BioAssays			None
CHEMBL1596427		0	362.45	1	5.21	SID17510488	CCC1=Nc2cc(C(=O)NCc3ccco3)ccc2Sc2ccccc21	Potency		20596.2	nM			inconclusive	UO_0000065					False	CHEMBL1738166	PUBCHEM_BIOASSAY: qHTS assay of beta-arrestin-biased ligands of beta2-adrenergic receptor. (Class of assay: confirmatory) [Related pubchem assays (depositor defined):AID485366, AID485386, AID504448, AID504454, AID504459]	F	BAO_0000019	assay format	Homo sapiens	None	None	None	None	CHEMBL210	Beta-2 adrenergic receptor	Homo sapiens	SINGLE PROTEIN	CHEMBL1201862	7	PubChem BioAssays			None
CHEMBL2003973		0	324.17	0	3.13	SID4244978	CC(=O)CC1OC(O)=C(Br)/C1=N/Cc1ccccc1	Potency		2818.4	nM			inconclusive	UO_0000065					False	CHEMBL1738166	PUBCHEM_BIOASSAY: qHTS assay of beta-arrestin-biased ligands of beta2-adrenergic receptor. (Class of assay: confirmatory) [Related pubchem assays (depositor defined):AID485366, AID485386, AID504448, AID504454, AID504459]	F	BAO_0000019	assay format	Homo sapiens	None	None	None	None	CHEMBL210	Beta-2 adrenergic receptor	Homo sapiens	SINGLE PROTEIN	CHEMBL1201862	7	PubChem BioAssays			None
CHEMBL1981008		0	241.29	0	3.28	SID7975156	CC(/N=C/c1cccc(O)c1O)c1ccccc1	Potency		5804.8	nM			inconclusive	UO_0000065					False	CHEMBL1738166	PUBCHEM_BIOASSAY: qHTS assay of beta-arrestin-biased ligands of beta2-adrenergic receptor. (Class of assay: confirmatory) [Related pubchem assays (depositor defined):AID485366, AID485386, AID504448, AID504454, AID504459]	F	BAO_0000019	assay format	Homo sapiens	None	None	None	None	CHEMBL210	Beta-2 adrenergic receptor	Homo sapiens	SINGLE PROTEIN	CHEMBL1201862	7	PubChem BioAssays			None
CHEMBL1018	DIENESTROL	4	266.34	0	4.60	SID855694	C/C=C(C(=C/C)/c1ccc(O)cc1)\c1ccc(O)cc1	Potency		1458.1	nM			Active	UO_0000065					False	CHEMBL1738166	PUBCHEM_BIOASSAY: qHTS assay of beta-arrestin-biased ligands of beta2-adrenergic receptor. (Class of assay: confirmatory) [Related pubchem assays (depositor defined):AID485366, AID485386, AID504448, AID504454, AID504459]	F	BAO_0000019	assay format	Homo sapiens	None	None	None	None	CHEMBL210	Beta-2 adrenergic receptor	Homo sapiens	SINGLE PROTEIN	CHEMBL1201862	7	PubChem BioAssays			None
CHEMBL1313060		0	321.29	0	2.24	SID26665390	CC1=CC2=NC(=O)/C(=C/c3coc4ccccc4c3=O)C(=N)N2O1	Potency		35481.3	nM			inconclusive	UO_0000065					False	CHEMBL1738166	PUBCHEM_BIOASSAY: qHTS assay of beta-arrestin-biased ligands of beta2-adrenergic receptor. (Class of assay: confirmatory) [Related pubchem assays (depositor defined):AID485366, AID485386, AID504448, AID504454, AID504459]	F	BAO_0000019	assay format	Homo sapiens	None	None	None	None	CHEMBL210	Beta-2 adrenergic receptor	Homo sapiens	SINGLE PROTEIN	CHEMBL1201862	7	PubChem BioAssays			None
CHEMBL1730042		0	486.57	0	4.93	SID85148560	COC(=O)C1=C(c2ccc(OC)c(OC)c2)C[C@@H]2CC[C@H]1N2C(=O)NCc1cccc2ccccc12	Potency		23109.3	nM			inconclusive	UO_0000065					False	CHEMBL1738166	PUBCHEM_BIOASSAY: qHTS assay of beta-arrestin-biased ligands of beta2-adrenergic receptor. (Class of assay: confirmatory) [Related pubchem assays (depositor defined):AID485366, AID485386, AID504448, AID504454, AID504459]	F	BAO_0000019	assay format	Homo sapiens	None	None	None	None	CHEMBL210	Beta-2 adrenergic receptor	Homo sapiens	SINGLE PROTEIN	CHEMBL1201862	7	PubChem BioAssays			None
CHEMBL1492455		0	328.37	0	3.86	SID22401803	NC(=S)N=Nc1c(O)n(Cc2ccc(F)cc2)c2ccccc12	Potency		9200.0	nM			Active	UO_0000065					False	CHEMBL1738166	PUBCHEM_BIOASSAY: qHTS assay of beta-arrestin-biased ligands of beta2-adrenergic receptor. (Class of assay: confirmatory) [Related pubchem assays (depositor defined):AID485366, AID485386, AID504448, AID504454, AID504459]	F	BAO_0000019	assay format	Homo sapiens	None	None	None	None	CHEMBL210	Beta-2 adrenergic receptor	Homo sapiens	SINGLE PROTEIN	CHEMBL1201862	7	PubChem BioAssays			None
CHEMBL277613		0	638.67	1	4.93	15b	O=S(=O)(Nc1ccc(CCNC[C@H](O)c2cccnc2)cc1)c1ccc(-n2ncc(COc3ccc(C(F)(F)F)cc3)n2)cc1	IC50	'='	730.0	nM	6.14			UO_0000065	9.61	0.19	1.21	4.68	False	CHEMBL647105	Binding affinity for clone human Beta-2 adrenergic receptor from CHO cell membranes in the presence of I-iodocyanopindolol	B	BAO_0000219	cell-based format	None	None	None	CHO	None	CHEMBL210	Beta-2 adrenergic receptor	Homo sapiens	SINGLE PROTEIN	CHEMBL1133315	1	Scientific Literature	Bioorg. Med. Chem. Lett.	2000	CHEMBL3308072
CHEMBL1599897		0	218.28	0	2.70	SID4256249	Cc1cc(C(=O)Nc2ccccn2)cs1	Potency		5804.8	nM			inconclusive	UO_0000065					False	CHEMBL1738166	PUBCHEM_BIOASSAY: qHTS assay of beta-arrestin-biased ligands of beta2-adrenergic receptor. (Class of assay: confirmatory) [Related pubchem assays (depositor defined):AID485366, AID485386, AID504448, AID504454, AID504459]	F	BAO_0000019	assay format	Homo sapiens	None	None	None	None	CHEMBL210	Beta-2 adrenergic receptor	Homo sapiens	SINGLE PROTEIN	CHEMBL1201862	7	PubChem BioAssays			None
CHEMBL1978373		0	328.40	0	3.61	SID24807838	C/C(=N/NC(=S)Nc1cccc(C)c1)c1cccc([N+](=O)[O-])c1	Potency		5623.4	nM			inconclusive	UO_0000065					False	CHEMBL1738166	PUBCHEM_BIOASSAY: qHTS assay of beta-arrestin-biased ligands of beta2-adrenergic receptor. (Class of assay: confirmatory) [Related pubchem assays (depositor defined):AID485366, AID485386, AID504448, AID504454, AID504459]	F	BAO_0000019	assay format	Homo sapiens	None	None	None	None	CHEMBL210	Beta-2 adrenergic receptor	Homo sapiens	SINGLE PROTEIN	CHEMBL1201862	7	PubChem BioAssays			None
CHEMBL1374822		0	422.48	0	4.48	SID26732081	COc1ccc(C2CC(O)(c3ccccc3)Oc3cc(OC)c(OC)c(OC)c32)cc1	Potency		35481.3	nM			inconclusive	UO_0000065					False	CHEMBL1738166	PUBCHEM_BIOASSAY: qHTS assay of beta-arrestin-biased ligands of beta2-adrenergic receptor. (Class of assay: confirmatory) [Related pubchem assays (depositor defined):AID485366, AID485386, AID504448, AID504454, AID504459]	F	BAO_0000019	assay format	Homo sapiens	None	None	None	None	CHEMBL210	Beta-2 adrenergic receptor	Homo sapiens	SINGLE PROTEIN	CHEMBL1201862	7	PubChem BioAssays			None
CHEMBL1200833	DIPIVEFRIN HYDROCHLORIDE	4	387.90	0	2.84	SID56463529	CNCC(O)c1ccc(OC(=O)C(C)(C)C)c(OC(=O)C(C)(C)C)c1.Cl	Potency		1458.1	nM			inconclusive	UO_0000065					False	CHEMBL1738166	PUBCHEM_BIOASSAY: qHTS assay of beta-arrestin-biased ligands of beta2-adrenergic receptor. (Class of assay: confirmatory) [Related pubchem assays (depositor defined):AID485366, AID485386, AID504448, AID504454, AID504459]	F	BAO_0000019	assay format	Homo sapiens	None	None	None	None	CHEMBL210	Beta-2 adrenergic receptor	Homo sapiens	SINGLE PROTEIN	CHEMBL1201862	7	PubChem BioAssays			None
CHEMBL338794		0	624.71	2	6.56	2f	O=S(=O)(Nc1ccc(CCNC[C@H](O)c2cccnc2)cc1)c1ccc(-c2nc(-c3cccc(C(F)(F)F)c3)cs2)cc1	IC50	'='	980.0	nM	6.01			UO_0000065	9.62	0.19	-0.55	5.77	False	CHEMBL647872	Binding affinity was evaluated on chinese hamster ovary (CHO) cells expressing the cloned human beta-2 adrenergic receptor in the presence of [125I]- iodocyanopindolol.	B	BAO_0000219	cell-based format	None	None	None	CHO	None	CHEMBL210	Beta-2 adrenergic receptor	Homo sapiens	SINGLE PROTEIN	CHEMBL1133690	1	Scientific Literature	J. Med. Chem.	2000	CHEMBL3308072
CHEMBL68766		0	611.79	2	2.94	17	CCCCCCNC(=O)Nc1ccc(S(=O)(=O)N2CCC(NC[C@H](O)c3ccc(O)c(NS(C)(=O)=O)c3)CC2)cc1	EC50	'='	920.0	nM	6.04			UO_0000065					False	CHEMBL655672	Agonistic activity against cloned human beta1-AR (beta-2-adrenergic receptor) in CHO cells	F	BAO_0000219	cell-based format	None	None	None	CHO	None	CHEMBL210	Beta-2 adrenergic receptor	Homo sapiens	SINGLE PROTEIN	CHEMBL1145724	1	Scientific Literature	Bioorg. Med. Chem. Lett.	2003	CHEMBL3308072
CHEMBL302803		0	420.53	0	2.27	37	CCCCOc1ccc(S(=O)(=O)N2CC(NC[C@H](O)c3ccc(O)cc3)C2)cc1	EC50	'='	920.0	nM	6.04			UO_0000065					False	CHEMBL655672	Agonistic activity against cloned human beta1-AR (beta-2-adrenergic receptor) in CHO cells	F	BAO_0000219	cell-based format	None	None	None	CHO	None	CHEMBL210	Beta-2 adrenergic receptor	Homo sapiens	SINGLE PROTEIN	CHEMBL1145724	1	Scientific Literature	Bioorg. Med. Chem. Lett.	2003	CHEMBL3308072
CHEMBL302803		0	420.53	0	2.27	37	CCCCOc1ccc(S(=O)(=O)N2CC(NC[C@H](O)c3ccc(O)cc3)C2)cc1	Intrinsic activity	'='	0.39										False	CHEMBL655674	Intrinsic activity against cloned human beta2-AR was measured as fractions of the maximal response	B	BAO_0000357	single protein format	None	None	None	None	None	CHEMBL210	Beta-2 adrenergic receptor	Homo sapiens	SINGLE PROTEIN	CHEMBL1145724	1	Scientific Literature	Bioorg. Med. Chem. Lett.	2003	None
CHEMBL350131		0	612.73	1	3.04	21d	O=C1NC(=O)C(Cc2ccc(N3CCC(NC[C@H](O)Oc4ccc(O)c(NS(=O)(=O)c5ccccc5)c4)CC3)cc2)S1	EC50						Not Determined						False	CHEMBL818911	Agonistic activity was assessed by measurement of cAMP accumulation levels in CHO cells expressing human beta-2-adrenergic receptor; Not tested	F	BAO_0000219	cell-based format	None	None	None	CHO	None	CHEMBL210	Beta-2 adrenergic receptor	Homo sapiens	SINGLE PROTEIN	CHEMBL1134230	1	Scientific Literature	Bioorg. Med. Chem. Lett.	2001	CHEMBL3308072
CHEMBL347582		0	516.06	1	3.82	3b	Cc1ccc(S(=O)(=O)NC(=O)Cc2cccc(NC[C@@H](C)NC[C@H](O)c3cccc(Cl)c3)c2)cc1	Emax	'='	16.0	%				UO_0000187					False	CHEMBL863073	Activity against human beta-2 adrenergic receptor expressed in CHO cells by stimulation of cAMP production relative to R-(-)-isoproterenol	F	BAO_0000219	cell-based format	Homo sapiens	None	None	CHO	None	CHEMBL210	Beta-2 adrenergic receptor	Homo sapiens	SINGLE PROTEIN	CHEMBL1147662	1	Scientific Literature	J. Med. Chem.	2006	CHEMBL3308072
CHEMBL63825		0	654.67	1	4.81	15c	O=S(=O)(Nc1ccc(CCNC[C@H](O)c2cccnc2)cc1)c1ccc(-n2ncc(COc3ccc(OC(F)(F)F)cc3)n2)cc1	IC50	'='	620.0	nM	6.21			UO_0000065	9.48	0.18	1.40	4.42	False	CHEMBL647105	Binding affinity for clone human Beta-2 adrenergic receptor from CHO cell membranes in the presence of I-iodocyanopindolol	B	BAO_0000219	cell-based format	None	None	None	CHO	None	CHEMBL210	Beta-2 adrenergic receptor	Homo sapiens	SINGLE PROTEIN	CHEMBL1133315	1	Scientific Literature	Bioorg. Med. Chem. Lett.	2000	CHEMBL3308072
CHEMBL1517	OXYTETRACYCLINE	4	460.44	1	-1.24	OXYTETRACYCLINE	CN(C)[C@@H]1C(O)=C(C(N)=O)C(=O)[C@@]2(O)C(O)=C3C(=O)c4c(O)cccc4[C@@](C)(O)[C@H]3[C@H](O)[C@@H]12	Ki						Not Active (inhibition < 50% @ 10 uM and thus dose-reponse curve not measured)						False	CHEMBL1909092	DRUGMATRIX: Adrenergic beta2 radioligand binding (ligand: [3H] CGP-12177)	B	BAO_0000249	cell membrane format	None	None	None	CHO	Membrane	CHEMBL210	Beta-2 adrenergic receptor	Homo sapiens	SINGLE PROTEIN	CHEMBL1909046	15	DrugMatrix			CHEMBL3308072
CHEMBL399785		0	369.49	0	3.47	16d	CCc1nc(-c2ccc(OCCNC[C@H](O)c3cccnc3)cc2)cs1	Intrinsic activity	'='	19.0	%				UO_0000187					False	CHEMBL924392	Intrinsic activity at human adrenergic beta-2 receptor expressed in CHO cells assessed as cAMP production at 30 uM relative to isoproterenol	B	BAO_0000219	cell-based format	Homo sapiens	None	None	CHO	None	CHEMBL210	Beta-2 adrenergic receptor	Homo sapiens	SINGLE PROTEIN	CHEMBL1139766	1	Scientific Literature	Bioorg. Med. Chem. Lett.	2007	CHEMBL3308072
CHEMBL251599		0	355.46	0	3.22	16b	Cc1nc(-c2ccc(OCCNC[C@H](O)c3cccnc3)cc2)cs1	Ki	'='	120.0	nM	6.92			UO_0000065	19.47	0.38	3.70	10.29	False	CHEMBL924393	Displacement of [125I]iodocyanopindolol from human adrenergic beta-2 receptor expressed in CHO cells	B	BAO_0000219	cell-based format	Homo sapiens	None	None	CHO	None	CHEMBL210	Beta-2 adrenergic receptor	Homo sapiens	SINGLE PROTEIN	CHEMBL1139766	1	Scientific Literature	Bioorg. Med. Chem. Lett.	2007	CHEMBL3308072
CHEMBL1455	ALTRETAMINE	4	210.28	0	0.07	ALTRETAMINE	CN(C)c1nc(N(C)C)nc(N(C)C)n1	Ki						Not Active (inhibition < 50% @ 10 uM and thus dose-reponse curve not measured)						False	CHEMBL1909092	DRUGMATRIX: Adrenergic beta2 radioligand binding (ligand: [3H] CGP-12177)	B	BAO_0000249	cell membrane format	None	None	None	CHO	Membrane	CHEMBL210	Beta-2 adrenergic receptor	Homo sapiens	SINGLE PROTEIN	CHEMBL1909046	15	DrugMatrix			CHEMBL3308072
CHEMBL433042		0	575.74	2	5.31	17	O=S(=O)(Nc1ccc(CCNC[C@H](O)c2cccnc2)cc1)c1ccc(-c2noc(CCCC3CCCC3)n2)cc1	IC50	'='	962.0	nM	6.02			UO_0000065	10.45	0.20	0.71	4.62	False	CHEMBL647108	Binding affinity towards Beta-2 adrenergic receptor prepared from CHO cells expressing the cloned human receptor in the presence of [125I]iodocyanopindolol	B	BAO_0000219	cell-based format	None	None	None	CHO	None	CHEMBL210	Beta-2 adrenergic receptor	Homo sapiens	SINGLE PROTEIN	CHEMBL1133131	1	Scientific Literature	Bioorg. Med. Chem. Lett.	2000	CHEMBL3308072
CHEMBL1940682		0	420.51	1	0.81	5a	OCc1cc(C(O)CNCCCCNCC(O)c2ccc(O)c(CO)c2)ccc1O	IC50	'='	10000.0	nM	5.00			UO_0000065	11.89	0.23	4.19	3.44	False	CHEMBL1943767	Displacement of [3H]dihydroalprenolol from beta2-adrenoceptor after 90 mins by liquid scintillation counting	B	BAO_0000357	single protein format	None	None	None	None	None	CHEMBL210	Beta-2 adrenergic receptor	Homo sapiens	SINGLE PROTEIN	CHEMBL1938358	1	Scientific Literature	Bioorg. Med. Chem. Lett.	2012	None
CHEMBL1940814		0	376.50	0	3.70	7	OC(CNCCc1ccc(NCC(O)c2ccccc2)cc1)c1ccccc1	IC50	'='	251.19	nM	6.60			UO_0000065	17.53	0.32	2.90	10.23	False	CHEMBL1943767	Displacement of [3H]dihydroalprenolol from beta2-adrenoceptor after 90 mins by liquid scintillation counting	B	BAO_0000357	single protein format	None	None	None	None	None	CHEMBL210	Beta-2 adrenergic receptor	Homo sapiens	SINGLE PROTEIN	CHEMBL1938358	1	Scientific Literature	Bioorg. Med. Chem. Lett.	2012	None
CHEMBL1263	SALMETEROL	4	415.57	0	4.11	1	OCc1cc(C(O)CNCCCCCCOCCCCc2ccccc2)ccc1O	EC50	'='	0.3162	nM	9.50			UO_0000065					True	CHEMBL1943768	Agonist activity at recombinant human beta2-adrenoceptor expressed in whole cells assessed as cAMP accumulation by homogeneous radioimmunoassay	F	BAO_0000219	cell-based format	Homo sapiens	None	None	None	None	CHEMBL210	Beta-2 adrenergic receptor	Homo sapiens	SINGLE PROTEIN	CHEMBL1938358	1	Scientific Literature	Bioorg. Med. Chem. Lett.	2012	None
CHEMBL1940819		0	434.54	1	2.82	13	OCc1cc(C(O)CNC2Cc3ccc(NCC(O)c4ccccc4)cc3C2)ccc1O	EC50	'='	5.012	nM	8.30			UO_0000065					False	CHEMBL1943768	Agonist activity at recombinant human beta2-adrenoceptor expressed in whole cells assessed as cAMP accumulation by homogeneous radioimmunoassay	F	BAO_0000219	cell-based format	Homo sapiens	None	None	None	None	CHEMBL210	Beta-2 adrenergic receptor	Homo sapiens	SINGLE PROTEIN	CHEMBL1938358	1	Scientific Literature	Bioorg. Med. Chem. Lett.	2012	None
CHEMBL1940827		0	492.66	1	4.48	15h	CC(C)CCc1ccc(C(O)CNc2ccc(CCNCC(O)c3ccc(O)c(CO)c3)cc2)cc1	EC50	'='	63.1	nM	7.20			UO_0000065					False	CHEMBL1943768	Agonist activity at recombinant human beta2-adrenoceptor expressed in whole cells assessed as cAMP accumulation by homogeneous radioimmunoassay	F	BAO_0000219	cell-based format	Homo sapiens	None	None	None	None	CHEMBL210	Beta-2 adrenergic receptor	Homo sapiens	SINGLE PROTEIN	CHEMBL1938358	1	Scientific Literature	Bioorg. Med. Chem. Lett.	2012	None
CHEMBL1940833		0	459.55	1	3.24	23	O=c1ccc2c([C@@H](O)CNCCc3ccc(NC[C@H](O)c4ccccc4)cc3)ccc(O)c2[nH]1	EC50	'='	1.259	nM	8.90			UO_0000065					False	CHEMBL1943770	Agonist activity at beta2-adrenoceptor endogenously expressed in human BEAS-2B cells assessed as cAMP accumulation by homogeneous radioimmunoassay	F	BAO_0000219	cell-based format	Homo sapiens	None	None	None	None	CHEMBL210	Beta-2 adrenergic receptor	Homo sapiens	SINGLE PROTEIN	CHEMBL1938358	1	Scientific Literature	Bioorg. Med. Chem. Lett.	2012	None
CHEMBL1940831		0	422.53	1	2.90	21-(R,S)	OCc1cc([C@@H](O)CNCCc2ccc(NC[C@@H](O)c3ccccc3)cc2)ccc1O	Intrinsic activity	'='	87.0	%				UO_0000187					False	CHEMBL1943771	Intrinsic activity at beta2-adrenoceptor endogenously expressed in human BEAS-2B cells assessed as cAMP accumulation by homogeneous radioimmunoassay	F	BAO_0000219	cell-based format	Homo sapiens	None	None	None	None	CHEMBL210	Beta-2 adrenergic receptor	Homo sapiens	SINGLE PROTEIN	CHEMBL1938358	1	Scientific Literature	Bioorg. Med. Chem. Lett.	2012	None
CHEMBL1940832	MILVETEROL	2	435.52	1	2.97	22	O=CNc1cc([C@@H](O)CNCCc2ccc(NC[C@H](O)c3ccccc3)cc2)ccc1O	Intrinsic activity	'='	87.0	%				UO_0000187					True	CHEMBL1943771	Intrinsic activity at beta2-adrenoceptor endogenously expressed in human BEAS-2B cells assessed as cAMP accumulation by homogeneous radioimmunoassay	F	BAO_0000219	cell-based format	Homo sapiens	None	None	None	None	CHEMBL210	Beta-2 adrenergic receptor	Homo sapiens	SINGLE PROTEIN	CHEMBL1938358	1	Scientific Literature	Bioorg. Med. Chem. Lett.	2012	None
CHEMBL1940834		0	460.41	0	4.59	26	Nc1c(Cl)cc([C@@H](O)CNCCc2ccc(NC[C@H](O)c3ccccc3)cc2)cc1Cl	Intrinsic activity						Not Determined						False	CHEMBL1943771	Intrinsic activity at beta2-adrenoceptor endogenously expressed in human BEAS-2B cells assessed as cAMP accumulation by homogeneous radioimmunoassay	F	BAO_0000219	cell-based format	Homo sapiens	None	None	None	None	CHEMBL210	Beta-2 adrenergic receptor	Homo sapiens	SINGLE PROTEIN	CHEMBL1938358	1	Scientific Literature	Bioorg. Med. Chem. Lett.	2012	None
CHEMBL127516	BUTAMBEN	4	193.25	0	2.23	BUTAMBEN	CCCCOC(=O)c1ccc(N)cc1	IC50						Not Active (inhibition < 50% @ 10 uM and thus dose-reponse curve not measured)						False	CHEMBL1909092	DRUGMATRIX: Adrenergic beta2 radioligand binding (ligand: [3H] CGP-12177)	B	BAO_0000249	cell membrane format	None	None	None	CHO	Membrane	CHEMBL210	Beta-2 adrenergic receptor	Homo sapiens	SINGLE PROTEIN	CHEMBL1909046	15	DrugMatrix			CHEMBL3308072
CHEMBL127516	BUTAMBEN	4	193.25	0	2.23	BUTAMBEN	CCCCOC(=O)c1ccc(N)cc1	Ki						Not Active (inhibition < 50% @ 10 uM and thus dose-reponse curve not measured)						False	CHEMBL1909092	DRUGMATRIX: Adrenergic beta2 radioligand binding (ligand: [3H] CGP-12177)	B	BAO_0000249	cell membrane format	None	None	None	CHO	Membrane	CHEMBL210	Beta-2 adrenergic receptor	Homo sapiens	SINGLE PROTEIN	CHEMBL1909046	15	DrugMatrix			CHEMBL3308072
CHEMBL282618		0	678.87	2	7.35	1	NCCCCCOC[C@H]1O[C@@H](OCCc2c[nH]c3ccccc23)[C@H](OCc2ccccc2)[C@@H](OCc2ccccc2)[C@@H]1OCc1ccccc1	IC50	'='	3000.0	nM	5.52			UO_0000065	8.14	0.15	-1.83	5.68	False	CHEMBL647109	Binding affinity towards cloned human Beta-2 adrenergic receptor	B	BAO_0000357	single protein format	None	None	None	None	None	CHEMBL210	Beta-2 adrenergic receptor	Homo sapiens	SINGLE PROTEIN	CHEMBL1129787	1	Scientific Literature	J. Med. Chem.	1996	None
CHEMBL270299	BAY-11-7085	0	249.34	0	2.80	BAY-117085	CC(C)(C)c1ccc(S(=O)(=O)/C=C/C#N)cc1	Ki						Not Active (inhibition < 50% @ 10 uM and thus dose-reponse curve not measured)						False	CHEMBL1909092	DRUGMATRIX: Adrenergic beta2 radioligand binding (ligand: [3H] CGP-12177)	B	BAO_0000249	cell membrane format	None	None	None	CHO	Membrane	CHEMBL210	Beta-2 adrenergic receptor	Homo sapiens	SINGLE PROTEIN	CHEMBL1909046	15	DrugMatrix			CHEMBL3308072
CHEMBL1203543		0	683.49	1	4.64	15	COc1c(I)cc(CC2NCCc3c2ccc(O)c3I)cc1I.Cl	pK	'='	6.77										False	CHEMBL693117	Agonistic potency against BETA2-AR expressed in CHO cells by using cAMP-RIA assay	F	BAO_0000219	cell-based format	None	None	None	CHO	None	CHEMBL210	Beta-2 adrenergic receptor	Homo sapiens	SINGLE PROTEIN	CHEMBL1133701	1	Scientific Literature	J. Med. Chem.	2000	CHEMBL3308072
CHEMBL308860		0	644.79	3	6.53	10	CCCCCCNC(=O)Nc1ccc(S(=O)(=O)Nc2cccc(-c3ccc(OCC4NCCc5cc(O)c(O)cc54)cc3)c2)cc1	Activation						Not Determined						False	CHEMBL647906	Compound was evaluated for its inhibitory activity against human beta-2 adrenergic receptor (AR); not determined	F	BAO_0000019	assay format	None	None	None	None	None	CHEMBL210	Beta-2 adrenergic receptor	Homo sapiens	SINGLE PROTEIN	CHEMBL1132774	1	Scientific Literature	Bioorg. Med. Chem. Lett.	2000	None
CHEMBL556022		0	477.46	0	2.09	10d	Cl.Cl.O=S(=O)(Nc1ccc(CCNC[C@H](O)c2cccnc2)cc1)N1CCCCC1	IA	'='	6.0										False	CHEMBL647103	Intrinsic activity (IA) human Beta-2 adrenergic receptor (at 30 uM, represent by the percentage of the maximal response attained by isoproterenol)	F	BAO_0000019	assay format	None	None	None	None	None	CHEMBL210	Beta-2 adrenergic receptor	Homo sapiens	SINGLE PROTEIN	CHEMBL1146653	1	Scientific Literature	Bioorg. Med. Chem. Lett.	2004	None
CHEMBL3099658		0	303.36	0	1.97	(S)-67	COc1ccc(CCNC[C@@H](O)c2cc(O)cc(O)c2)cc1	Activity	'='	131.0	%				UO_0000187					False	CHEMBL3100635	Agonist activity at human beta2 adrenergic receptor expressed in HEK293 cells assessed as stimulation of cAMP accumulation relative to isoproterenol	F	BAO_0000219	cell-based format	Homo sapiens	None	None	HEK293	None	CHEMBL210	Beta-2 adrenergic receptor	Homo sapiens	SINGLE PROTEIN	CHEMBL3097992	1	Scientific Literature	Bioorg. Med. Chem.	2014	CHEMBL3307715
CHEMBL33438		0	549.65	1	3.71	13	CCC(=O)CCc1nc(-c2ccc(S(=O)(=O)Nc3ccc(CCNC[C@H](O)c4cccnc4)cc3)cc2)no1	IC50	'='	12000.0	nM	4.92			UO_0000065	8.95	0.17	1.21	3.34	False	CHEMBL647108	Binding affinity towards Beta-2 adrenergic receptor prepared from CHO cells expressing the cloned human receptor in the presence of [125I]iodocyanopindolol	B	BAO_0000219	cell-based format	None	None	None	CHO	None	CHEMBL210	Beta-2 adrenergic receptor	Homo sapiens	SINGLE PROTEIN	CHEMBL1133131	1	Scientific Literature	Bioorg. Med. Chem. Lett.	2000	CHEMBL3308072
CHEMBL106746		0	469.57	0	2.50	5k	CNC(=O)Nc1ccc(S(=O)(=O)Nc2ccc(CCNC[C@H](O)c3cccnc3)cc2)cc1	IC50	'='	8000.0	nM	5.10			UO_0000065	10.85	0.21	2.60	3.85	False	CHEMBL647873	Beta-2 adrenergic receptor binding affinity in CHO cells expressing cloned human receptor in the presence of 125 I-iodocyanopindolol	B	BAO_0000219	cell-based format	None	None	None	CHO	None	CHEMBL210	Beta-2 adrenergic receptor	Homo sapiens	SINGLE PROTEIN	CHEMBL1131399	1	Scientific Literature	Bioorg. Med. Chem. Lett.	1998	CHEMBL3308072
CHEMBL49080	CLENBUTEROL	4	277.20	0	3.00	7 ; (+/-)-clenbutarol	CC(C)(C)NCC(O)c1cc(Cl)c(N)c(Cl)c1	-Delta G	'='	9.37										False	CHEMBL819728	Change in Gibb's free energy at Low affinity beta-2-adrenoceptor in the Chang living cells	B	BAO_0000219	cell-based format	None	None	None	None	None	CHEMBL210	Beta-2 adrenergic receptor	Homo sapiens	SINGLE PROTEIN	CHEMBL1124120	1	Scientific Literature	J. Med. Chem.	1988	None
CHEMBL188178		0	598.57	1	4.06	11d	CS(=O)(=O)c1cccc2c(CCNC[C@H](O)c3cccc(NS(=O)(=O)c4ccc(Br)s4)c3)c[nH]c12	Activity	'='	17.0	%				UO_0000187					False	CHEMBL826951	Agonistic activity at human Beta-2 adrenergic receptor at 1000 nM concentration	F	BAO_0000019	assay format	Homo sapiens	None	None	None	None	CHEMBL210	Beta-2 adrenergic receptor	Homo sapiens	SINGLE PROTEIN	CHEMBL1137066	1	Scientific Literature	Bioorg. Med. Chem. Lett.	2004	None
CHEMBL527	PIROXICAM	4	331.35	0	1.58	PIROXICAM	CN1C(C(=O)Nc2ccccn2)=C(O)c2ccccc2S1(=O)=O	Ki						Not Active (inhibition < 50% @ 10 uM and thus dose-reponse curve not measured)						False	CHEMBL1909092	DRUGMATRIX: Adrenergic beta2 radioligand binding (ligand: [3H] CGP-12177)	B	BAO_0000249	cell membrane format	None	None	None	CHO	Membrane	CHEMBL210	Beta-2 adrenergic receptor	Homo sapiens	SINGLE PROTEIN	CHEMBL1909046	15	DrugMatrix			CHEMBL3308072
CHEMBL799	CILOSTAZOL	4	369.47	0	3.46	CILOSTAZOL	O=C1CCc2cc(OCCCCc3nnnn3C3CCCCC3)ccc2N1	Ki						Not Active (inhibition < 50% @ 10 uM and thus dose-reponse curve not measured)						False	CHEMBL1909092	DRUGMATRIX: Adrenergic beta2 radioligand binding (ligand: [3H] CGP-12177)	B	BAO_0000249	cell membrane format	None	None	None	CHO	Membrane	CHEMBL210	Beta-2 adrenergic receptor	Homo sapiens	SINGLE PROTEIN	CHEMBL1909046	15	DrugMatrix			CHEMBL3308072
CHEMBL614	PYRAZINAMIDE	4	123.11	0	-0.42	PYRAZINAMIDE	NC(=O)c1cnccn1	Ki						Not Active (inhibition < 50% @ 10 uM and thus dose-reponse curve not measured)						False	CHEMBL1909092	DRUGMATRIX: Adrenergic beta2 radioligand binding (ligand: [3H] CGP-12177)	B	BAO_0000249	cell membrane format	None	None	None	CHO	Membrane	CHEMBL210	Beta-2 adrenergic receptor	Homo sapiens	SINGLE PROTEIN	CHEMBL1909046	15	DrugMatrix			CHEMBL3308072
CHEMBL67672		0	460.53	0	2.18	23	Nc1ccc(OC[C@@H](O)CNCCc2ccc(NS(=O)(=O)c3ccc(F)cc3)cc2)cn1	IC50	'='	1000.0	nM	6.00			UO_0000065	13.03	0.26	3.82	4.74	False	CHEMBL647874	Evaluated for its agonist activity and the binding affinity against human Beta-2 adrenergic receptor in membranes from chinese hamster ovary cell	B	BAO_0000219	cell-based format	None	None	None	ovary	None	CHEMBL210	Beta-2 adrenergic receptor	Homo sapiens	SINGLE PROTEIN	CHEMBL1131392	1	Scientific Literature	Bioorg. Med. Chem. Lett.	1998	None
CHEMBL34431	CILOSTAMIDE	0	342.44	0	3.89	CILOSTAMIDE	CN(C(=O)CCCOc1ccc2nc(O)ccc2c1)C1CCCCC1	Ki						Not Active (inhibition < 50% @ 10 uM and thus dose-reponse curve not measured)						False	CHEMBL1909092	DRUGMATRIX: Adrenergic beta2 radioligand binding (ligand: [3H] CGP-12177)	B	BAO_0000249	cell membrane format	None	None	None	CHO	Membrane	CHEMBL210	Beta-2 adrenergic receptor	Homo sapiens	SINGLE PROTEIN	CHEMBL1909046	15	DrugMatrix			CHEMBL3308072
CHEMBL557269		0	450.54	0	3.15	2n	COc1ccccc1CC(=O)Nc1ccc(CCNC[C@H](O)COc2ccc(O)cc2)cc1	EC50	'>'	100000.0	nM				UO_0000065					False	CHEMBL1033545	Agonist activity at human cloned adrenergic beta2 receptor expressed in CHO cells assessed as increase in cAMP production after 2 days by radioimmunoassay	F	BAO_0000219	cell-based format	Homo sapiens	None	None	CHO	None	CHEMBL210	Beta-2 adrenergic receptor	Homo sapiens	SINGLE PROTEIN	CHEMBL1158395	1	Scientific Literature	Eur. J. Med. Chem.	2009	CHEMBL3308072
CHEMBL105968		0	476.40	0	3.51	5i	O=S(=O)(Nc1ccc(CCNC[C@H](O)c2cccnc2)cc1)c1ccc(Br)cc1	IC50	'='	5000.0	nM	5.30			UO_0000065	11.13	0.25	1.79	5.80	False	CHEMBL647873	Beta-2 adrenergic receptor binding affinity in CHO cells expressing cloned human receptor in the presence of 125 I-iodocyanopindolol	B	BAO_0000219	cell-based format	None	None	None	CHO	None	CHEMBL210	Beta-2 adrenergic receptor	Homo sapiens	SINGLE PROTEIN	CHEMBL1131399	1	Scientific Literature	Bioorg. Med. Chem. Lett.	1998	CHEMBL3308072
CHEMBL111201		0	624.71	2	6.56	2e	O=S(=O)(Nc1ccc(CCNC[C@H](O)c2cccnc2)cc1)c1ccc(-c2nc(-c3ccc(C(F)(F)F)cc3)cs2)cc1	ACT	'='	25.0	%				UO_0000187					False	CHEMBL819633	Agonistic efficacy at human beta 2 adrenergic receptor was assessed from adenylyl cyclase activation given as % of the maximum stimulation with isoproterenol at 10 uM	F	BAO_0000019	assay format	None	None	None	None	None	CHEMBL210	Beta-2 adrenergic receptor	Homo sapiens	SINGLE PROTEIN	CHEMBL1133690	1	Scientific Literature	J. Med. Chem.	2000	None
CHEMBL52473		0	419.49	0	2.00	12	COc1ccc(N2CCN(CCn3c(=O)[nH]c4c([nH]c5ccccc54)c3=O)CC2)cc1	Ki	'>'	100000.0	nM				UO_0000065					False	CHEMBL652419	Binding affinity towards Beta-2 adrenergic receptor in human peripheral mononuclear leukocyte membranes using [125I]pindolol	B	BAO_0000019	assay format	Homo sapiens	None	None	None	None	CHEMBL210	Beta-2 adrenergic receptor	Homo sapiens	SINGLE PROTEIN	CHEMBL1125821	1	Scientific Literature	J. Med. Chem.	1991	None
CHEMBL347616		0	502.04	1	3.51	42	C[C@H](CNc1ccc(CC(=O)NS(=O)(=O)c2ccccc2)cc1)NC[C@H](O)c1cccc(Cl)c1	EC50	'='	31.62	nM	7.50			UO_0000065					False	CHEMBL655820	Ability to cause cAMP accumulation in CHO cells expressing human beta-2 AR expressed as the negative logarithm of the molar drug concentration	F	BAO_0000219	cell-based format	None	None	None	CHO	None	CHEMBL210	Beta-2 adrenergic receptor	Homo sapiens	SINGLE PROTEIN	CHEMBL1135599	1	Scientific Literature	J. Med. Chem.	2002	CHEMBL3308072
CHEMBL563872		0	426.54	0	3.06	2	O=S(=O)(Nc1ccc(CCNC[C@H](O)COc2ccccc2)cc1)c1ccccc1	EC50	'>'	100000.0	nM				UO_0000065					False	CHEMBL1051554	Agonist activity at human cloned adrenergic beta2 receptor expressed in CHO cells assessed as [125I]cAMP accumulation after 2 days by radioimmunoassay	F	BAO_0000219	cell-based format	Homo sapiens	None	None	CHO	None	CHEMBL210	Beta-2 adrenergic receptor	Homo sapiens	SINGLE PROTEIN	CHEMBL1152419	1	Scientific Literature	Bioorg. Med. Chem.	2009	CHEMBL3308072
CHEMBL1203992		0	442.94	0	3.87	12b	Cl.O=C(Nc1ccc(CCNC[C@H](O)COc2ccccc2)cc1)Oc1ccccc1	EC50	'>'	100000.0	nM				UO_0000065					False	CHEMBL1051554	Agonist activity at human cloned adrenergic beta2 receptor expressed in CHO cells assessed as [125I]cAMP accumulation after 2 days by radioimmunoassay	F	BAO_0000219	cell-based format	Homo sapiens	None	None	CHO	None	CHEMBL210	Beta-2 adrenergic receptor	Homo sapiens	SINGLE PROTEIN	CHEMBL1152419	1	Scientific Literature	Bioorg. Med. Chem.	2009	CHEMBL3308072
CHEMBL1204003		0	463.00	0	3.06	4	Cl.O=S(=O)(Nc1ccccc1)c1ccc(CCNC[C@@H](O)COc2ccccc2)cc1	EC50	'='	50.0	nM	7.30			UO_0000065					False	CHEMBL1051555	Agonist activity at human cloned adrenergic beta2 receptor expressed in CHO cells assessed as [125I]cAMP accumulation after 2 days by radioimmunoassay relative to isoproterenol	F	BAO_0000219	cell-based format	Homo sapiens	None	None	CHO	None	CHEMBL210	Beta-2 adrenergic receptor	Homo sapiens	SINGLE PROTEIN	CHEMBL1152419	1	Scientific Literature	Bioorg. Med. Chem.	2009	CHEMBL3308072
CHEMBL1204004		0	398.93	0	4.00	9	Cl.O[C@@H](CNCCc1ccc(Nc2ccccc2)cc1)COc1ccccc1	EC50	'='	0.0	nM		Outside typical range		UO_0000065					False	CHEMBL1051555	Agonist activity at human cloned adrenergic beta2 receptor expressed in CHO cells assessed as [125I]cAMP accumulation after 2 days by radioimmunoassay relative to isoproterenol	F	BAO_0000219	cell-based format	Homo sapiens	None	None	CHO	None	CHEMBL210	Beta-2 adrenergic receptor	Homo sapiens	SINGLE PROTEIN	CHEMBL1152419	1	Scientific Literature	Bioorg. Med. Chem.	2009	CHEMBL3308072
CHEMBL1204006		0	472.05	0	3.75	18b	Cl.O[C@@H](CNCCc1ccc(NC(=S)NCc2ccccc2)cc1)COc1ccccc1	EC50	'='	30.0	nM	7.52			UO_0000065					False	CHEMBL1051555	Agonist activity at human cloned adrenergic beta2 receptor expressed in CHO cells assessed as [125I]cAMP accumulation after 2 days by radioimmunoassay relative to isoproterenol	F	BAO_0000219	cell-based format	Homo sapiens	None	None	CHO	None	CHEMBL210	Beta-2 adrenergic receptor	Homo sapiens	SINGLE PROTEIN	CHEMBL1152419	1	Scientific Literature	Bioorg. Med. Chem.	2009	CHEMBL3308072
CHEMBL2448072		0	492.47	0	4.72	18f	Cl.O[C@@H](CNCCc1ccc(NC(=S)Nc2ccc(Cl)cc2)cc1)COc1ccccc1	EC50	'='	30.0	nM	7.52			UO_0000065					False	CHEMBL1051555	Agonist activity at human cloned adrenergic beta2 receptor expressed in CHO cells assessed as [125I]cAMP accumulation after 2 days by radioimmunoassay relative to isoproterenol	F	BAO_0000219	cell-based format	Homo sapiens	None	None	CHO	None	CHEMBL210	Beta-2 adrenergic receptor	Homo sapiens	SINGLE PROTEIN	CHEMBL1152419	1	Scientific Literature	Bioorg. Med. Chem.	2009	CHEMBL3308072
CHEMBL1800934		0	367.45	0	3.51	(R,S')-54	COc1ccc(C[C@H](C)NC[C@H](O)c2cc(O)cc(O)c2)c2ccccc12	Ki	'='	12.71	nM	7.90			UO_0000065	21.49	0.40	4.39	9.63	False	CHEMBL3100637	Displacement of [3H]-(R,R')-methoxyfenoterol from human beta2 adrenergic receptor expressed in HEK cells by liquid scintillation counting analysis	B	BAO_0000219	cell-based format	Homo sapiens	None	None	HEK293	None	CHEMBL210	Beta-2 adrenergic receptor	Homo sapiens	SINGLE PROTEIN	CHEMBL3097992	1	Scientific Literature	Bioorg. Med. Chem.	2014	CHEMBL3307715
CHEMBL1083669		0	304.43	0	1.84	36	C=CCc1ccccc1OCC(O)CNC1CCN(C)CC1	Ki	'='	2.4	nM	8.62			UO_0000065	28.31	0.54	6.78	19.27	False	CHEMBL1120618	Displacement of [125I]cyanopindolol from human adrenergic beta2 receptor expressed in CHOK1 cells	B	BAO_0000219	cell-based format	Homo sapiens	None	None	CHO-K1	None	CHEMBL210	Beta-2 adrenergic receptor	Homo sapiens	SINGLE PROTEIN	CHEMBL1155476	1	Scientific Literature	Bioorg. Med. Chem. Lett.	2010	CHEMBL3307512
CHEMBL3099664		0	345.44	0	3.14	(R,S')-66	CCC[C@@H](Cc1ccc(OC)cc1)NC[C@H](O)c1cc(O)cc(O)c1	Activity	'='	197.0	%				UO_0000187					False	CHEMBL3100635	Agonist activity at human beta2 adrenergic receptor expressed in HEK293 cells assessed as stimulation of cAMP accumulation relative to isoproterenol	F	BAO_0000219	cell-based format	Homo sapiens	None	None	HEK293	None	CHEMBL210	Beta-2 adrenergic receptor	Homo sapiens	SINGLE PROTEIN	CHEMBL3097992	1	Scientific Literature	Bioorg. Med. Chem.	2014	CHEMBL3307715
CHEMBL367561		0	607.74	2	2.33	22b	CN(C)C(=N)NC1=NC(=O)/C(=C/c2ccc(N3CCC(NC[C@H](O)COc4ccc(O)c5c4CCC(=O)N5)CC3)cc2)S1	IA	'='	0.0										False	CHEMBL646908	Beta-2 adrenergic receptor agonistic activity as cAMP accumulation in CHO cells	F	BAO_0000219	cell-based format	Homo sapiens	None	None	CHO	None	CHEMBL210	Beta-2 adrenergic receptor	Homo sapiens	SINGLE PROTEIN	CHEMBL1134721	1	Scientific Literature	Bioorg. Med. Chem. Lett.	2001	CHEMBL3308072
CHEMBL521406		0	418.54	0	4.51	3j	CC(C)Cc1cc(-c2ccc(CCNC[C@H](O)c3cccnc3)cc2)ccc1C(=O)O	EC50						Not Determined						False	CHEMBL1007086	Agonist activity at human recombinant beta2 adrenergic receptor expressed in CHO cells assessed as cAMP accumulation by enzyme immunoassay	F	BAO_0000219	cell-based format	Homo sapiens	None	None	CHO	None	CHEMBL210	Beta-2 adrenergic receptor	Homo sapiens	SINGLE PROTEIN	CHEMBL1138480	1	Scientific Literature	J. Med. Chem.	2009	CHEMBL3308072
CHEMBL1089734		0	437.54	0	4.87	46	O=C(Nc1ccc(CCNC[C@H](O)c2cccnc2)cc1)c1ccc(-c2ccccc2)cc1	IC50	'='	60.0	nM	7.22			UO_0000065	16.51	0.30	2.35	9.73	False	CHEMBL1105983	Displacement of [125I]cyanopindolol from human beta 2 adrenergic receptor expressed in CHO cells at 10 uM after 3 to 4 hrs by scintillation counter	B	BAO_0000219	cell-based format	Homo sapiens	None	None	CHO	None	CHEMBL210	Beta-2 adrenergic receptor	Homo sapiens	SINGLE PROTEIN	CHEMBL1155428	1	Scientific Literature	Bioorg. Med. Chem. Lett.	2010	CHEMBL3308072
CHEMBL434763		0	533.63	1	3.38	18c	CCCn1c(=O)[nH]c2cccc(OC[C@@H](O)CNC(C)(C)Cc3ccc(Oc4ccc(C(N)=O)cn4)cc3)c21	Emax	'<'	10.0	%				UO_0000187					False	CHEMBL907250	Agonist activity at human beta-2 adrenergic receptor expressed in CHO cells assessed as cAMP levels relative to isoproterenol	F	BAO_0000219	cell-based format	Homo sapiens	None	None	CHO	None	CHEMBL210	Beta-2 adrenergic receptor	Homo sapiens	SINGLE PROTEIN	CHEMBL1139684	1	Scientific Literature	Bioorg. Med. Chem. Lett.	2006	CHEMBL3308072
CHEMBL3099664		0	345.44	0	3.14	(R,S')-66	CCC[C@@H](Cc1ccc(OC)cc1)NC[C@H](O)c1cc(O)cc(O)c1	Ki	'='	4742.42	nM	5.32			UO_0000065	15.41	0.29	2.18	6.50	False	CHEMBL3100637	Displacement of [3H]-(R,R')-methoxyfenoterol from human beta2 adrenergic receptor expressed in HEK cells by liquid scintillation counting analysis	B	BAO_0000219	cell-based format	Homo sapiens	None	None	HEK293	None	CHEMBL210	Beta-2 adrenergic receptor	Homo sapiens	SINGLE PROTEIN	CHEMBL3097992	1	Scientific Literature	Bioorg. Med. Chem.	2014	CHEMBL3307715
CHEMBL1159714		0	237.34	0	2.04	30 /(+/-)-Ko 707	Cc1cc(C)cc(OCC(O)CNC(C)C)c1	-Delta G	'='	10.36										False	CHEMBL819728	Change in Gibb's free energy at Low affinity beta-2-adrenoceptor in the Chang living cells	B	BAO_0000219	cell-based format	None	None	None	None	None	CHEMBL210	Beta-2 adrenergic receptor	Homo sapiens	SINGLE PROTEIN	CHEMBL1124120	1	Scientific Literature	J. Med. Chem.	1988	None
CHEMBL434763		0	533.63	1	3.38	18c	CCCn1c(=O)[nH]c2cccc(OC[C@@H](O)CNC(C)(C)Cc3ccc(Oc4ccc(C(N)=O)cn4)cc3)c21	EC50	'>'	10000.0	nM				UO_0000065					False	CHEMBL907249	Agonist activity at human beta-2 adrenergic receptor expressed in CHO cells assessed as cAMP levels	F	BAO_0000219	cell-based format	Homo sapiens	None	None	CHO	None	CHEMBL210	Beta-2 adrenergic receptor	Homo sapiens	SINGLE PROTEIN	CHEMBL1139684	1	Scientific Literature	Bioorg. Med. Chem. Lett.	2006	CHEMBL3308072
CHEMBL165513		0	579.77	1	4.96	1e	CCCCCCCN1CCN(c2ccc(S(=O)(=O)Nc3ccc(CCNC[C@H](O)c4cccnc4)cc3)cc2)C1=O	IC50	'='	1000.0	nM	6.00			UO_0000065	10.35	0.20	1.04	5.22	False	CHEMBL647107	Binding affinity towards human Beta-2 adrenergic receptor expressed in CHO cells, using [125I]iodocyanopindolol	B	BAO_0000219	cell-based format	None	None	None	CHO	None	CHEMBL210	Beta-2 adrenergic receptor	Homo sapiens	SINGLE PROTEIN	CHEMBL1132064	1	Scientific Literature	Bioorg. Med. Chem. Lett.	1999	CHEMBL3308072
CHEMBL349845		0	252.31	0	0.91	6 ; (+/-)-AH 3474	CC(C)(C)NCC(O)c1ccc(O)c(C(N)=O)c1	-Delta G	'='	11.21										False	CHEMBL819727	Change in Gibb's free energy at High affinity beta2- adrenoceptor in Chang living cells.	B	BAO_0000219	cell-based format	None	None	None	None	None	CHEMBL210	Beta-2 adrenergic receptor	Homo sapiens	SINGLE PROTEIN	CHEMBL1124120	1	Scientific Literature	J. Med. Chem.	1988	None
CHEMBL221188		0	559.67	1	3.77	18e	CC(C)(Cc1ccc(Oc2ccc(C(N)=O)cn2)cc1)NC[C@H](O)COc1cccc2[nH]c(=O)n(CCC3CC3)c12	EC50	'>'	10000.0	nM				UO_0000065					False	CHEMBL907249	Agonist activity at human beta-2 adrenergic receptor expressed in CHO cells assessed as cAMP levels	F	BAO_0000219	cell-based format	Homo sapiens	None	None	CHO	None	CHEMBL210	Beta-2 adrenergic receptor	Homo sapiens	SINGLE PROTEIN	CHEMBL1139684	1	Scientific Literature	Bioorg. Med. Chem. Lett.	2006	CHEMBL3308072
CHEMBL503209		0	468.94	0	4.41	11o	COc1ccc(Oc2ccc3c(c2)C[C@@H](NC[C@H](O)c2ccc(Cl)nc2)CC3)cc1C(=O)O	EC50	'>'	1000.0	nM				UO_0000065					False	CHEMBL974622	Agonist activity at human beta2 adrenergic receptor expressed in CHO cells assessed as cAMP accumulation	F	BAO_0000219	cell-based format	Homo sapiens	None	None	CHO	None	CHEMBL210	Beta-2 adrenergic receptor	Homo sapiens	SINGLE PROTEIN	CHEMBL1155947	1	Scientific Literature	J. Med. Chem.	2008	CHEMBL3308072
CHEMBL271576		0	395.89	0	4.57	9	O=C(O)c1ccc(-c2ccc(CCNC[C@H](O)c3cccc(Cl)c3)cc2)cc1	EC50	'>'	1000.0	nM				UO_0000065					False	CHEMBL974622	Agonist activity at human beta2 adrenergic receptor expressed in CHO cells assessed as cAMP accumulation	F	BAO_0000219	cell-based format	Homo sapiens	None	None	CHO	None	CHEMBL210	Beta-2 adrenergic receptor	Homo sapiens	SINGLE PROTEIN	CHEMBL1155947	1	Scientific Literature	J. Med. Chem.	2008	CHEMBL3308072
CHEMBL497453		0	451.95	0	4.65	10k	O=C(O)COc1ccc(-c2ccc3c(c2)C[C@@H](NC[C@H](O)c2cccc(Cl)c2)CC3)cc1	EC50	'>'	1000.0	nM				UO_0000065					False	CHEMBL974622	Agonist activity at human beta2 adrenergic receptor expressed in CHO cells assessed as cAMP accumulation	F	BAO_0000219	cell-based format	Homo sapiens	None	None	CHO	None	CHEMBL210	Beta-2 adrenergic receptor	Homo sapiens	SINGLE PROTEIN	CHEMBL1155947	1	Scientific Literature	J. Med. Chem.	2008	CHEMBL3308072
CHEMBL1095305		0	568.62	2	0.71	1c glucuronide	CCc1cc2c(cc1CC)CC(NC[C@H](O)c1ccc(O[C@@H]3O[C@H](C(=O)O)[C@@H](O)[C@H](O)[C@H]3O)c3[nH]c(=O)ccc13)C2	Ki	'>'	10000.0	nM				UO_0000065					False	CHEMBL1115584	Displacement of [125I]cyanopindolol from human recombinant beta2 adrenergic receptor expressed in CHO cells by filtration assay	B	BAO_0000219	cell-based format	Homo sapiens	None	None	CHO	None	CHEMBL210	Beta-2 adrenergic receptor	Homo sapiens	SINGLE PROTEIN	CHEMBL1157120	1	Scientific Literature	J. Med. Chem.	2010	CHEMBL3308072
CHEMBL498302		0	421.92	0	4.89	10m	O=C(O)c1ccc(-c2ccc3c(c2)C[C@@H](NC[C@H](O)c2cccc(Cl)c2)CC3)cc1	EC50	'>'	1000.0	nM				UO_0000065					False	CHEMBL974622	Agonist activity at human beta2 adrenergic receptor expressed in CHO cells assessed as cAMP accumulation	F	BAO_0000219	cell-based format	Homo sapiens	None	None	CHO	None	CHEMBL210	Beta-2 adrenergic receptor	Homo sapiens	SINGLE PROTEIN	CHEMBL1155947	1	Scientific Literature	J. Med. Chem.	2008	CHEMBL3308072
CHEMBL421871		0	421.49	0	4.22	22	COc1cc(-c2ccc(CC3NCCc4cc(O)c(O)cc43)cc2)cc(OC)c1OC	Activation	'='	85.0	%				UO_0000187					False	CHEMBL647905	Compound was evaluated for its adenylyl cyclase activation at human beta-2 adrenergic receptor (AR)	F	BAO_0000019	assay format	None	None	None	None	None	CHEMBL210	Beta-2 adrenergic receptor	Homo sapiens	SINGLE PROTEIN	CHEMBL1132774	1	Scientific Literature	Bioorg. Med. Chem. Lett.	2000	None
CHEMBL565686		0	432.52	0	4.03	6g	CC(C)(Cc1ccc(-c2ccccc2)cc1)NCC(O)c1ccc(O)c2c1OCC(=O)N2	Intrinsic activity	'='	117.0	%				UO_0000187					False	CHEMBL1044766	Agonist activity at human adrenergic beta 2 expressed in CHO-K1 cells assessed as intracellular cAMP accumulation relative to isoprenaline	F	BAO_0000219	cell-based format	Homo sapiens	None	None	CHO-K1	None	CHEMBL210	Beta-2 adrenergic receptor	Homo sapiens	SINGLE PROTEIN	CHEMBL1154673	1	Scientific Literature	Bioorg. Med. Chem. Lett.	2009	CHEMBL3307512
CHEMBL577289		0	400.43	0	2.07	6l	CC(C)(Cc1ccc(C(=O)O)cc1)NCC(O)c1ccc(O)c2c1OCC(=O)N2	EC50	'='	2.8	nM	8.55			UO_0000065					False	CHEMBL1044765	Agonist activity at human adrenergic beta 2 expressed in CHO-K1 cells assessed as intracellular cAMP accumulation	F	BAO_0000219	cell-based format	Homo sapiens	None	None	CHO-K1	None	CHEMBL210	Beta-2 adrenergic receptor	Homo sapiens	SINGLE PROTEIN	CHEMBL1154673	1	Scientific Literature	Bioorg. Med. Chem. Lett.	2009	CHEMBL3307512
CHEMBL214021		0	424.43	0	3.06	1	O=C(NC1CCN(Cc2ccc3c(c2)OCO3)CC1)c1cc(=O)c2ccc(F)cc2o1	Inhibition	'='	21.0	%				UO_0000187					False	CHEMBL854868	Inhibition of adrenergic beta 2 receptor at 10uM	B	BAO_0000357	single protein format	None	None	None	None	None	CHEMBL210	Beta-2 adrenergic receptor	Homo sapiens	SINGLE PROTEIN	CHEMBL1137588	1	Scientific Literature	Bioorg. Med. Chem. Lett.	2007	None
CHEMBL101485		0	560.72	1	3.28	28	O=C(Nc1ccc(S(=O)(=O)N2CCC(CNC[C@H](O)COc3ccc(O)cc3)CC2)cc1)NC1CCCCC1	Intrinsic activity	'='	0.0										False	CHEMBL652256	Intrinsic activity (IA) for Beta-2 adrenergic receptor agonism was determined as the maximal response with respect to the maximal response of isoproterenol at 10 mM.	F	BAO_0000019	assay format	None	None	None	None	None	CHEMBL210	Beta-2 adrenergic receptor	Homo sapiens	SINGLE PROTEIN	CHEMBL1134913	1	Scientific Literature	Bioorg. Med. Chem. Lett.	2002	None
CHEMBL1204002		0	583.92	1	4.67	18o	Cl.O[C@@H](CNCCc1ccc(NC(=S)Nc2ccc(I)cc2)cc1)COc1ccccc1	EC50	'>'	100000.0	nM				UO_0000065					False	CHEMBL1051554	Agonist activity at human cloned adrenergic beta2 receptor expressed in CHO cells assessed as [125I]cAMP accumulation after 2 days by radioimmunoassay	F	BAO_0000219	cell-based format	Homo sapiens	None	None	CHO	None	CHEMBL210	Beta-2 adrenergic receptor	Homo sapiens	SINGLE PROTEIN	CHEMBL1152419	1	Scientific Literature	Bioorg. Med. Chem.	2009	CHEMBL3308072
CHEMBL1203997		0	426.94	0	3.51	12a	Cl.O=C(Nc1ccc(CCNC[C@H](O)COc2ccccc2)cc1)c1ccccc1	EC50	'='	0.0	nM		Outside typical range		UO_0000065					False	CHEMBL1051555	Agonist activity at human cloned adrenergic beta2 receptor expressed in CHO cells assessed as [125I]cAMP accumulation after 2 days by radioimmunoassay relative to isoproterenol	F	BAO_0000219	cell-based format	Homo sapiens	None	None	CHO	None	CHEMBL210	Beta-2 adrenergic receptor	Homo sapiens	SINGLE PROTEIN	CHEMBL1152419	1	Scientific Literature	Bioorg. Med. Chem.	2009	CHEMBL3308072
CHEMBL362293		0	493.63	0	4.37	3g	C[C@H](Cc1c[nH]c2c(OS(C)(=O)=O)cccc12)NC[C@H](O)c1cccc(NCc2ccccc2)c1	EC50	'='	16.0	nM	7.80			UO_0000065					False	CHEMBL834425	Agonistic activity was assessed by measuring cAMP accumulation in CHO cells expressing human beta-2 adrenergic receptor	F	BAO_0000219	cell-based format	Homo sapiens	None	None	CHO	None	CHEMBL210	Beta-2 adrenergic receptor	Homo sapiens	SINGLE PROTEIN	CHEMBL1144318	1	Scientific Literature	Bioorg. Med. Chem. Lett.	2005	CHEMBL3308072
CHEMBL1203999		0	516.06	0	3.85	18p	COC(=O)c1ccc(NC(=S)Nc2ccc(CCNC[C@H](O)COc3ccccc3)cc2)cc1.Cl	EC50	'='	10.0	nM	8.00			UO_0000065					False	CHEMBL1051555	Agonist activity at human cloned adrenergic beta2 receptor expressed in CHO cells assessed as [125I]cAMP accumulation after 2 days by radioimmunoassay relative to isoproterenol	F	BAO_0000219	cell-based format	Homo sapiens	None	None	CHO	None	CHEMBL210	Beta-2 adrenergic receptor	Homo sapiens	SINGLE PROTEIN	CHEMBL1152419	1	Scientific Literature	Bioorg. Med. Chem.	2009	CHEMBL3308072
CHEMBL1256786	FORMOTEROL	4	344.41	0	2.22	Formoterol 1	COc1ccc(CC(C)NCC(O)c2ccc(O)c(NC=O)c2)cc1	Ki	'='	2.6	nM	8.59			UO_0000065	24.93	0.47	6.37	9.45	True	CHEMBL876356	Binding affinity for human beta-2 adrenergic receptor	B	BAO_0000357	single protein format	Homo sapiens	None	None	None	None	CHEMBL210	Beta-2 adrenergic receptor	Homo sapiens	SINGLE PROTEIN	CHEMBL1137837	1	Scientific Literature	Bioorg. Med. Chem. Lett.	2004	None
CHEMBL185262		0	392.46	0	3.62	12a	O=CNc1cc([C@@H](O)CNCCc2ccc(Oc3ccccc3)cc2)ccc1O	Ki	'='	35.4	nM	7.45			UO_0000065	18.99	0.35	3.83	8.20	False	CHEMBL876356	Binding affinity for human beta-2 adrenergic receptor	B	BAO_0000357	single protein format	Homo sapiens	None	None	None	None	CHEMBL210	Beta-2 adrenergic receptor	Homo sapiens	SINGLE PROTEIN	CHEMBL1137837	1	Scientific Literature	Bioorg. Med. Chem. Lett.	2004	None
CHEMBL363329		0	434.54	0	3.84	12c	O=CNc1cc([C@@H](O)CNCCc2ccc(OCCCc3ccccc3)cc2)ccc1O	Ki	'='	5.9	nM	8.23			UO_0000065	18.94	0.35	4.39	9.06	False	CHEMBL876356	Binding affinity for human beta-2 adrenergic receptor	B	BAO_0000357	single protein format	Homo sapiens	None	None	None	None	CHEMBL210	Beta-2 adrenergic receptor	Homo sapiens	SINGLE PROTEIN	CHEMBL1137837	1	Scientific Literature	Bioorg. Med. Chem. Lett.	2004	None
CHEMBL377028		0	424.93	0	4.83	36	C[C@H](CNc1cccc(-c2ccccc2C(=O)O)c1)NC[C@H](O)c1cccc(Cl)c1	EC50	'='	1000.0	nM	6.00			UO_0000065					False	CHEMBL862146	Activity at human beta-2 adrenergic receptor expressed in CHO cells by stimulation of cAMP production	F	BAO_0000219	cell-based format	Homo sapiens	None	None	CHO	None	CHEMBL210	Beta-2 adrenergic receptor	Homo sapiens	SINGLE PROTEIN	CHEMBL1147662	1	Scientific Literature	J. Med. Chem.	2006	CHEMBL3308072
CHEMBL347582		0	516.06	1	3.82	3b	Cc1ccc(S(=O)(=O)NC(=O)Cc2cccc(NC[C@@H](C)NC[C@H](O)c3cccc(Cl)c3)c2)cc1	EC50	'<'	1000.0	nM				UO_0000065					False	CHEMBL862146	Activity at human beta-2 adrenergic receptor expressed in CHO cells by stimulation of cAMP production	F	BAO_0000219	cell-based format	Homo sapiens	None	None	CHO	None	CHEMBL210	Beta-2 adrenergic receptor	Homo sapiens	SINGLE PROTEIN	CHEMBL1147662	1	Scientific Literature	J. Med. Chem.	2006	CHEMBL3308072
CHEMBL187209		0	611.77	2	5.05	58	C[C@H](Cc1c[nH]c2c(OS(=O)(=O)c3ccccc3)cccc12)NC[C@H](O)c1cccc(NS(=O)(=O)c2cccs2)c1	IA	'='	91.0	%				UO_0000187					False	CHEMBL834878	Intrinsic activity expressed as percentage of maximal stimulation with isoproterenol of Beta-2 adrenergic receptor	F	BAO_0000019	assay format	Homo sapiens	None	None	None	None	CHEMBL210	Beta-2 adrenergic receptor	Homo sapiens	SINGLE PROTEIN	CHEMBL1138712	1	Scientific Literature	Bioorg. Med. Chem. Lett.	2004	None
CHEMBL566352		0	383.41	0	3.55	8j	CC(C)(Cc1cccc(C(F)(F)F)c1)NCC(O)c1ccc(O)c(CO)c1	EC50	'='	131.0	nM	6.88			UO_0000065					False	CHEMBL1044765	Agonist activity at human adrenergic beta 2 expressed in CHO-K1 cells assessed as intracellular cAMP accumulation	F	BAO_0000219	cell-based format	Homo sapiens	None	None	CHO-K1	None	CHEMBL210	Beta-2 adrenergic receptor	Homo sapiens	SINGLE PROTEIN	CHEMBL1154673	1	Scientific Literature	Bioorg. Med. Chem. Lett.	2009	CHEMBL3307512
CHEMBL442225		0	542.68	1	3.21	11m	C[C@H](Cc1c[nH]c2c(S(C)(=O)=O)cccc12)NC[C@H](O)c1cccc(NS(=O)(=O)c2cccc(N)c2)c1	EC50	'='	13.0	nM	7.89			UO_0000065					False	CHEMBL834426	Agonistic activity was determined by measuring cAMP accumulation in CHO cells expressing cloned human Beta-2 adrenergic receptor	F	BAO_0000219	cell-based format	Homo sapiens	None	None	CHO	None	CHEMBL210	Beta-2 adrenergic receptor	Homo sapiens	SINGLE PROTEIN	CHEMBL1137066	1	Scientific Literature	Bioorg. Med. Chem. Lett.	2004	CHEMBL3308072
CHEMBL120278		0	633.00	1	4.34	21b	Oc1cc2c(cc1O)C(Cc1cc(I)c(I)c(I)c1)NCC2	Ki	'='	1.514	nM	8.82			UO_0000065	13.93	0.55	4.48	16.80	False	CHEMBL650854	Binding affinity for human Beta-2 adrenergic receptor expressed in CHO cells by radioligand competition binding assays using [125I]iodocyanopindolol (ICYP)	B	BAO_0000219	cell-based format	Homo sapiens	None	None	CHO	None	CHEMBL210	Beta-2 adrenergic receptor	Homo sapiens	SINGLE PROTEIN	CHEMBL1129641	1	Scientific Literature	J. Med. Chem.	1996	CHEMBL3308072
CHEMBL1094487		0	392.50	0	3.15	1g	CCc1ccc(CC)c2c1CC(NC[C@H](O)c1ccc(O)c3[nH]c(=O)ccc13)C2	Efficacy	'='	51.0	%				UO_0000187					False	CHEMBL1115586	Agonist activity at human beta2 adrenergic receptor assessed as increase in cAMP level by whole cell assay relative to formoterol	F	BAO_0000019	assay format	Homo sapiens	None	None	None	None	CHEMBL210	Beta-2 adrenergic receptor	Homo sapiens	SINGLE PROTEIN	CHEMBL1157120	1	Scientific Literature	J. Med. Chem.	2010	None
CHEMBL1095778		0	420.55	0	3.93	1d	CCCc1cc2c(cc1CCC)CC(NC[C@H](O)c1ccc(O)c3[nH]c(=O)ccc13)C2	Efficacy	'='	74.0	%				UO_0000187					False	CHEMBL1115586	Agonist activity at human beta2 adrenergic receptor assessed as increase in cAMP level by whole cell assay relative to formoterol	F	BAO_0000019	assay format	Homo sapiens	None	None	None	None	CHEMBL210	Beta-2 adrenergic receptor	Homo sapiens	SINGLE PROTEIN	CHEMBL1157120	1	Scientific Literature	J. Med. Chem.	2010	None
CHEMBL59270		0	584.77	2	5.66	5e	O=S(=O)(Nc1ccc(CCNC[C@H](O)c2cccnc2)cc1)c1ccc(-c2nc(CCc3ccccc3)cs2)cc1	IC50	'='	910.0	nM	6.04			UO_0000065	10.33	0.20	0.38	5.80	False	CHEMBL647875	Binding affinity against human Beta-2 adrenergic receptor expressed in CHO cells using [125I]iodocyanopindolol	B	BAO_0000219	cell-based format	None	None	None	CHO	None	CHEMBL210	Beta-2 adrenergic receptor	Homo sapiens	SINGLE PROTEIN	CHEMBL1133294	1	Scientific Literature	Bioorg. Med. Chem. Lett.	2000	CHEMBL3308072
CHEMBL285881		0	562.69	2	2.28	26e	CC(C)C[C@H](NC(=O)c1ccc(N2CCC(NC[C@H](O)c3ccc(O)c(NS(C)(=O)=O)c3)CC2)cc1)C(=O)O	Ki	'='	3400.0	nM	5.47			UO_0000065	9.72	0.19	3.19	3.25	False	CHEMBL822409	Inhibition of I-iodocyanopindolol binding to human beta 2 adrenergic receptors	B	BAO_0000357	single protein format	Homo sapiens	None	None	None	None	CHEMBL210	Beta-2 adrenergic receptor	Homo sapiens	SINGLE PROTEIN	CHEMBL1134412	1	Scientific Literature	J. Med. Chem.	2001	None
CHEMBL349651		0	589.76	1	4.67	2e	O=c1n(CCCC2CCCC2)ccn1-c1ccc(S(=O)(=O)Nc2ccc(CCNC[C@H](O)c3cccnc3)cc2)cc1	IC50	'='	760.0	nM	6.12			UO_0000065	10.38	0.20	1.45	5.17	False	CHEMBL647107	Binding affinity towards human Beta-2 adrenergic receptor expressed in CHO cells, using [125I]iodocyanopindolol	B	BAO_0000219	cell-based format	None	None	None	CHO	None	CHEMBL210	Beta-2 adrenergic receptor	Homo sapiens	SINGLE PROTEIN	CHEMBL1132064	1	Scientific Literature	Bioorg. Med. Chem. Lett.	1999	CHEMBL3308072
CHEMBL1086535		0	433.55	0	3.01	13m	OCc1cc([C@@H](O)CNCCCCCCOCCOCc2ccc(O)cc2)ccc1O	EC50	'='	7.943	nM	8.10			UO_0000065					False	CHEMBL1119458	Agonist activity at human recombinant beta2 adrenergic receptor expressed in CHO cells assessed as induction of intracellular cAMP accumulation after 30 to 45 mins	F	BAO_0000219	cell-based format	Homo sapiens	None	None	CHO	None	CHEMBL210	Beta-2 adrenergic receptor	Homo sapiens	SINGLE PROTEIN	CHEMBL1155518	1	Scientific Literature	J. Med. Chem.	2010	CHEMBL3308072
CHEMBL1086536		0	493.60	0	3.01	13n.AcOH	CC(=O)O.OCc1cc([C@@H](O)CNCCCCCCOCCOCc2cccc(O)c2)ccc1O	EC50	'='	0.7943	nM	9.10			UO_0000065					False	CHEMBL1119458	Agonist activity at human recombinant beta2 adrenergic receptor expressed in CHO cells assessed as induction of intracellular cAMP accumulation after 30 to 45 mins	F	BAO_0000219	cell-based format	Homo sapiens	None	None	CHO	None	CHEMBL210	Beta-2 adrenergic receptor	Homo sapiens	SINGLE PROTEIN	CHEMBL1155518	1	Scientific Literature	J. Med. Chem.	2010	CHEMBL3308072
CHEMBL101674		0	689.81	2	2.31	30	CS(=O)(=O)Nc1cc([C@@H](O)CNCC2CCN(S(=O)(=O)c3ccc(NC(=O)N[C@@H](Cc4ccccc4)C(=O)O)cc3)CC2)ccc1O	Intrinsic activity	'='	0.77										False	CHEMBL648551	Human Beta-2 adrenergic receptor intrinsic activity (IA) as maximal response relative to isoproterenol at 10 mM	F	BAO_0000019	assay format	Homo sapiens	None	None	None	None	CHEMBL210	Beta-2 adrenergic receptor	Homo sapiens	SINGLE PROTEIN	CHEMBL1135848	1	Scientific Literature	Bioorg. Med. Chem. Lett.	2002	None
CHEMBL276659		0	406.48	0	3.22	18	O=C(Nc1ccc(CCNC[C@H](O)COc2ccc(O)cc2)cc1)c1ccccc1	IC50	'='	230.0	nM	6.64			UO_0000065	16.33	0.30	3.42	7.31	False	CHEMBL647879	Binding affinity against cloned human beta-2 adrenergic receptor from CHO cells using [125I]iodocyanopindolol as the radioligand	B	BAO_0000219	cell-based format	None	None	None	CHO	None	CHEMBL210	Beta-2 adrenergic receptor	Homo sapiens	SINGLE PROTEIN	CHEMBL1130810	1	Scientific Literature	Bioorg. Med. Chem. Lett.	1998	CHEMBL3308072
CHEMBL66908		0	558.64	1	4.13	7a	O=S(=O)(Nc1ccc(CCNC[C@H](O)c2cccnc2)cc1)c1ccc(-n2ncc(-c3cccc(F)c3)n2)cc1	IC50	'='	8800.0	nM	5.06			UO_0000065	9.05	0.17	0.93	4.14	False	CHEMBL647105	Binding affinity for clone human Beta-2 adrenergic receptor from CHO cell membranes in the presence of I-iodocyanopindolol	B	BAO_0000219	cell-based format	None	None	None	CHO	None	CHEMBL210	Beta-2 adrenergic receptor	Homo sapiens	SINGLE PROTEIN	CHEMBL1133315	1	Scientific Literature	Bioorg. Med. Chem. Lett.	2000	CHEMBL3308072
CHEMBL423491		0	588.73	2	3.15	16	CCCCCCNC(=O)Nc1ccc(S(=O)(=O)N2CCC(NC[C@H](O)COc3cccc4[nH]c(O)nc34)CC2)cc1	EC50						Not Determined						False	CHEMBL655673	Agonistic activity against cloned human beta1-AR (beta-2-adrenergic receptor) in CHO cells; not tested	F	BAO_0000219	cell-based format	None	None	None	CHO	None	CHEMBL210	Beta-2 adrenergic receptor	Homo sapiens	SINGLE PROTEIN	CHEMBL1145724	1	Scientific Literature	Bioorg. Med. Chem. Lett.	2003	CHEMBL3308072
CHEMBL73557		0	527.67	1	2.03	26	CCCCOc1ccc(S(=O)(=O)N2CCC(NC[C@H](O)c3ccc(O)c(NS(C)(=O)=O)c3)C2)cc1	EC50						Not Determined						False	CHEMBL655673	Agonistic activity against cloned human beta1-AR (beta-2-adrenergic receptor) in CHO cells; not tested	F	BAO_0000219	cell-based format	None	None	None	CHO	None	CHEMBL210	Beta-2 adrenergic receptor	Homo sapiens	SINGLE PROTEIN	CHEMBL1145724	1	Scientific Literature	Bioorg. Med. Chem. Lett.	2003	CHEMBL3308072
CHEMBL423491		0	588.73	2	3.15	16	CCCCCCNC(=O)Nc1ccc(S(=O)(=O)N2CCC(NC[C@H](O)COc3cccc4[nH]c(O)nc34)CC2)cc1	Intrinsic activity						Not Determined						False	CHEMBL653321	Intrinsic activity against cloned human beta2-AR was measured as fractions of the maximal response; not tested	B	BAO_0000357	single protein format	None	None	None	None	None	CHEMBL210	Beta-2 adrenergic receptor	Homo sapiens	SINGLE PROTEIN	CHEMBL1145724	1	Scientific Literature	Bioorg. Med. Chem. Lett.	2003	None
CHEMBL65855		0	537.68	1	4.29	27	CCCCOc1ccc(S(=O)(=O)N2CCC(NC[C@H](O)COc3cccc4[nH]c5ccccc5c34)C2)cc1	EC50						Not Determined						False	CHEMBL655673	Agonistic activity against cloned human beta1-AR (beta-2-adrenergic receptor) in CHO cells; not tested	F	BAO_0000219	cell-based format	None	None	None	CHO	None	CHEMBL210	Beta-2 adrenergic receptor	Homo sapiens	SINGLE PROTEIN	CHEMBL1145724	1	Scientific Literature	Bioorg. Med. Chem. Lett.	2003	CHEMBL3308072
CHEMBL229401		0	337.42	0	3.51	(R,R)-5	C[C@H](Cc1cccc2ccccc12)NC[C@H](O)c1cc(O)cc(O)c1	Ki	'='	239.88	nM	6.62			UO_0000065	19.62	0.36	3.11	9.10	False	CHEMBL905129	Displacement of [3H]CGP12177 from human beta-2 adrenergic receptor expressed in HEK293 cells	B	BAO_0000219	cell-based format	Homo sapiens	None	None	HEK293	None	CHEMBL210	Beta-2 adrenergic receptor	Homo sapiens	SINGLE PROTEIN	CHEMBL1143696	1	Scientific Literature	J. Med. Chem.	2007	CHEMBL3307715
CHEMBL229443		0	302.37	0	1.93	(S,R)-4	C[C@H](Cc1ccc(N)cc1)NC[C@@H](O)c1cc(O)cc(O)c1	Ki	'='	30902.95	nM	4.51			UO_0000065	14.92	0.28	2.58	4.57	False	CHEMBL905129	Displacement of [3H]CGP12177 from human beta-2 adrenergic receptor expressed in HEK293 cells	B	BAO_0000219	cell-based format	Homo sapiens	None	None	HEK293	None	CHEMBL210	Beta-2 adrenergic receptor	Homo sapiens	SINGLE PROTEIN	CHEMBL1143696	1	Scientific Literature	J. Med. Chem.	2007	CHEMBL3307715
CHEMBL229390		0	287.36	0	2.35	(S,S)-3	C[C@@H](Cc1ccccc1)NC[C@@H](O)c1cc(O)cc(O)c1	Ki	'='	28600.0	nM	4.54			UO_0000065	15.81	0.30	2.19	6.25	False	CHEMBL905129	Displacement of [3H]CGP12177 from human beta-2 adrenergic receptor expressed in HEK293 cells	B	BAO_0000219	cell-based format	Homo sapiens	None	None	HEK293	None	CHEMBL210	Beta-2 adrenergic receptor	Homo sapiens	SINGLE PROTEIN	CHEMBL1143696	1	Scientific Literature	J. Med. Chem.	2007	CHEMBL3307715
CHEMBL229390		0	287.36	0	2.35	(S,S)-3	C[C@@H](Cc1ccccc1)NC[C@@H](O)c1cc(O)cc(O)c1	Ki	'='	28840.32	nM	4.54			UO_0000065	15.80	0.30	2.19	6.24	False	CHEMBL905129	Displacement of [3H]CGP12177 from human beta-2 adrenergic receptor expressed in HEK293 cells	B	BAO_0000219	cell-based format	Homo sapiens	None	None	HEK293	None	CHEMBL210	Beta-2 adrenergic receptor	Homo sapiens	SINGLE PROTEIN	CHEMBL1143696	1	Scientific Literature	J. Med. Chem.	2007	CHEMBL3307715
CHEMBL304346		0	559.67	1	3.14	19	CS(=O)(=O)Nc1cc([C@@H](O)CNC2CCN(S(=O)(=O)c3ccc4oc5ccccc5c4c3)CC2)ccc1O	EC50						Not Determined						False	CHEMBL655673	Agonistic activity against cloned human beta1-AR (beta-2-adrenergic receptor) in CHO cells; not tested	F	BAO_0000219	cell-based format	None	None	None	CHO	None	CHEMBL210	Beta-2 adrenergic receptor	Homo sapiens	SINGLE PROTEIN	CHEMBL1145724	1	Scientific Literature	Bioorg. Med. Chem. Lett.	2003	CHEMBL3308072
CHEMBL1204003		0	463.00	0	3.06	4	Cl.O=S(=O)(Nc1ccccc1)c1ccc(CCNC[C@@H](O)COc2ccccc2)cc1	EC50	'>'	100000.0	nM				UO_0000065					False	CHEMBL1051554	Agonist activity at human cloned adrenergic beta2 receptor expressed in CHO cells assessed as [125I]cAMP accumulation after 2 days by radioimmunoassay	F	BAO_0000219	cell-based format	Homo sapiens	None	None	CHO	None	CHEMBL210	Beta-2 adrenergic receptor	Homo sapiens	SINGLE PROTEIN	CHEMBL1152419	1	Scientific Literature	Bioorg. Med. Chem.	2009	CHEMBL3308072
CHEMBL2448075		0	492.47	0	4.72	18d	Cl.O[C@@H](CNCCc1ccc(NC(=S)Nc2ccccc2Cl)cc1)COc1ccccc1	EC50	'>'	100000.0	nM				UO_0000065					False	CHEMBL1051554	Agonist activity at human cloned adrenergic beta2 receptor expressed in CHO cells assessed as [125I]cAMP accumulation after 2 days by radioimmunoassay	F	BAO_0000219	cell-based format	Homo sapiens	None	None	CHO	None	CHEMBL210	Beta-2 adrenergic receptor	Homo sapiens	SINGLE PROTEIN	CHEMBL1152419	1	Scientific Literature	Bioorg. Med. Chem.	2009	CHEMBL3308072
CHEMBL1203989		0	503.02	0	3.98	18h	Cl.O=[N+]([O-])c1cccc(NC(=S)Nc2ccc(CCNC[C@H](O)COc3ccccc3)cc2)c1	EC50	'>'	100000.0	nM				UO_0000065					False	CHEMBL1051554	Agonist activity at human cloned adrenergic beta2 receptor expressed in CHO cells assessed as [125I]cAMP accumulation after 2 days by radioimmunoassay	F	BAO_0000219	cell-based format	Homo sapiens	None	None	CHO	None	CHEMBL210	Beta-2 adrenergic receptor	Homo sapiens	SINGLE PROTEIN	CHEMBL1152419	1	Scientific Literature	Bioorg. Med. Chem.	2009	CHEMBL3308072
CHEMBL417613		0	442.54	0	2.77	1	O=S(=O)(Nc1ccc(CCNC[C@H](O)COc2ccc(O)cc2)cc1)c1ccccc1	EC50	'>'	100000.0	nM				UO_0000065					False	CHEMBL1033545	Agonist activity at human cloned adrenergic beta2 receptor expressed in CHO cells assessed as increase in cAMP production after 2 days by radioimmunoassay	F	BAO_0000219	cell-based format	Homo sapiens	None	None	CHO	None	CHEMBL210	Beta-2 adrenergic receptor	Homo sapiens	SINGLE PROTEIN	CHEMBL1158395	1	Scientific Literature	Eur. J. Med. Chem.	2009	CHEMBL3308072
CHEMBL236040		0	519.67	2	4.27	12	CSc1ccccc1CNC(=O)c1cc2cc(C[C@@H](C)NC[C@H](O)c3ccc(O)c(CO)c3)ccc2[nH]1	EC50	'='	0.038	nM	10.42			UO_0000065					False	CHEMBL900403	Agonist activity at human recombinant adrenergic beta-2 receptor expressed in CHO cells assessed as elevation in cAMP levels	F	BAO_0000219	cell-based format	Homo sapiens	None	None	CHO	None	CHEMBL210	Beta-2 adrenergic receptor	Homo sapiens	SINGLE PROTEIN	CHEMBL1137546	1	Scientific Literature	Bioorg. Med. Chem. Lett.	2007	CHEMBL3308072
CHEMBL561818		0	421.50	0	2.54	2g	O=C(Cc1cccnc1)Nc1ccc(CCNC[C@H](O)COc2ccc(O)cc2)cc1	Intrinsic activity	'='	0.0										False	CHEMBL1033548	Intrinsic activity at human cloned adrenergic beta2 receptor expressed in CHO cells assessed as increase in cAMP production after 2 days by radioimmunoassay relative to isoproterenol	B	BAO_0000219	cell-based format	Homo sapiens	None	None	CHO	None	CHEMBL210	Beta-2 adrenergic receptor	Homo sapiens	SINGLE PROTEIN	CHEMBL1158395	1	Scientific Literature	Eur. J. Med. Chem.	2009	CHEMBL3308072
CHEMBL562153		0	471.56	0	3.69	2t	O=C(Cc1cc2ccccc2cn1)Nc1ccc(CCNC[C@H](O)COc2ccc(O)cc2)cc1	Intrinsic activity	'='	0.02										False	CHEMBL1033548	Intrinsic activity at human cloned adrenergic beta2 receptor expressed in CHO cells assessed as increase in cAMP production after 2 days by radioimmunoassay relative to isoproterenol	B	BAO_0000219	cell-based format	Homo sapiens	None	None	CHO	None	CHEMBL210	Beta-2 adrenergic receptor	Homo sapiens	SINGLE PROTEIN	CHEMBL1158395	1	Scientific Literature	Eur. J. Med. Chem.	2009	CHEMBL3308072
CHEMBL552497		0	422.49	0	1.94	2v	O=C(Cc1cnccn1)Nc1ccc(CCNC[C@H](O)COc2ccc(O)cc2)cc1	Intrinsic activity	'='	0.01										False	CHEMBL1033548	Intrinsic activity at human cloned adrenergic beta2 receptor expressed in CHO cells assessed as increase in cAMP production after 2 days by radioimmunoassay relative to isoproterenol	B	BAO_0000219	cell-based format	Homo sapiens	None	None	CHO	None	CHEMBL210	Beta-2 adrenergic receptor	Homo sapiens	SINGLE PROTEIN	CHEMBL1158395	1	Scientific Literature	Eur. J. Med. Chem.	2009	CHEMBL3308072
CHEMBL12998	L-755507	0	584.74	2	4.47	2, (L-755507)	CCCCCCNC(=O)Nc1ccc(S(=O)(=O)Nc2ccc(CCNC[C@H](O)COc3ccc(O)cc3)cc2)cc1	IC50	'='	3000.0	nM	5.52			UO_0000065	9.45	0.18	1.05	3.71	False	CHEMBL647873	Beta-2 adrenergic receptor binding affinity in CHO cells expressing cloned human receptor in the presence of 125 I-iodocyanopindolol	B	BAO_0000219	cell-based format	None	None	None	CHO	None	CHEMBL210	Beta-2 adrenergic receptor	Homo sapiens	SINGLE PROTEIN	CHEMBL1131399	1	Scientific Literature	Bioorg. Med. Chem. Lett.	1998	CHEMBL3308072
CHEMBL73917		0	335.43	0	2.18	9	COc1cc(CC2NCCc3nc(N)sc32)cc(OC)c1OC	Ki	'='	616.6	nM	6.21			UO_0000065	18.51	0.37	4.03	7.90	False	CHEMBL875069	Binding Affinity against human beta-2 adrenergic receptor expressed in Chinese hamster ovary(CHO) cells was measured by using [125I]ICYP radioligand	B	BAO_0000219	cell-based format	None	None	None	None	None	CHEMBL210	Beta-2 adrenergic receptor	Homo sapiens	SINGLE PROTEIN	CHEMBL1132639	1	Scientific Literature	J. Med. Chem.	1999	None
CHEMBL55426		0	314.35	0	0.50	23	O=c1[nH]c2c([nH]c3ccccc32)c(=O)n1CCN1CCOCC1	Ki						Not Determined						False	CHEMBL652420	Binding affinity towards beta-2 adrenergic receptor in human peripheral mononuclear leukocyte membranes using [125I]pindolol; ND-Not determined	B	BAO_0000019	assay format	Homo sapiens	None	None	None	None	CHEMBL210	Beta-2 adrenergic receptor	Homo sapiens	SINGLE PROTEIN	CHEMBL1125821	1	Scientific Literature	J. Med. Chem.	1991	None
CHEMBL185836		0	455.61	0	4.28	2	C[C@H](Cc1c[nH]c2ccccc12)NC[C@H](O)c1cccc(NS(=O)(=O)c2cccs2)c1	Ki	'='	51.0	nM	7.29			UO_0000065	16.01	0.32	3.01	7.74	False	CHEMBL839158	Binding inhibition constant was determined by inhibition of [125I]iodocyanopindolol binding to Beta-2 adrenergic receptor	B	BAO_0000357	single protein format	Homo sapiens	None	None	None	None	CHEMBL210	Beta-2 adrenergic receptor	Homo sapiens	SINGLE PROTEIN	CHEMBL1138712	1	Scientific Literature	Bioorg. Med. Chem. Lett.	2004	None
CHEMBL3819587		0	550.64	1	3.86	7	COc1cc([C@@H](CC(=O)O)c2ccc(C)c(CN3C[C@@H](C)Oc4ccccc4S3(=O)=O)c2)cc2nnn(C)c12	Activity						Not Active						False	CHEMBL3819829	Agonist activity at beta2 adrenoreceptor (unknown origin)	B	BAO_0000357	single protein format	Homo sapiens	None	None	None	None	CHEMBL210	Beta-2 adrenergic receptor	Homo sapiens	SINGLE PROTEIN	CHEMBL3817762	1	Scientific Literature	J. Med. Chem.	2016	None
CHEMBL52407		0	454.60	1	5.47	7c	CCCCCCCCc1nc(N2CCc3cc(S(=O)(=O)Nc4ccccc4)ccc32)no1	IC50	'='	100.0	nM	7.00			UO_0000065	15.40	0.30	1.53	7.92	False	CHEMBL647882	In vitro binding affinity towards cloned human beta-2 adrenergic receptor using [125I]iodocyanopindolol as radioligand to stimulate increase in cAMP in CHO cells	B	BAO_0000219	cell-based format	None	None	None	CHO	None	CHEMBL210	Beta-2 adrenergic receptor	Homo sapiens	SINGLE PROTEIN	CHEMBL1131776	1	Scientific Literature	Bioorg. Med. Chem. Lett.	1999	CHEMBL3308072
CHEMBL183921		0	411.46	0	2.30	1b	CC(COc1ccc2c(c1)NC(=O)CO2)NCC(O)COc1cccc2[nH]ccc12	Ki	'='	2.512	nM	8.60			UO_0000065	20.90	0.39	6.30	8.20	False	CHEMBL852184	Binding affinity for human beta-2 adrenergic receptor by displacing [125I]iodocyanopindolol expressed in hamster CHO cells	B	BAO_0000219	cell-based format	Homo sapiens	None	None	CHO	None	CHEMBL210	Beta-2 adrenergic receptor	Homo sapiens	SINGLE PROTEIN	CHEMBL1144296	1	Scientific Literature	Bioorg. Med. Chem. Lett.	2005	CHEMBL3308072
CHEMBL225775		0	397.31	0	3.87	9b	CCCCOc1ccc(C[C@@H](C)NC[C@@H](O)c2cc(Br)no2)cc1	Ki	'='	458.0	nM	6.34			UO_0000065	15.96	0.36	2.47	9.39	False	CHEMBL920283	Displacement of [125I]CYP from human adrenergic beta 2 receptor transfected in CHO cells in presence of 100 uM GTP	B	BAO_0000219	cell-based format	Homo sapiens	None	None	CHO	None	CHEMBL210	Beta-2 adrenergic receptor	Homo sapiens	SINGLE PROTEIN	CHEMBL1142923	1	Scientific Literature	Bioorg. Med. Chem.	2007	CHEMBL3308072
CHEMBL225775		0	397.31	0	3.87	9b	CCCCOc1ccc(C[C@@H](C)NC[C@@H](O)c2cc(Br)no2)cc1	Efficacy	'='	75.0	%				UO_0000187					False	CHEMBL920286	Efficacy at human adrenergic beta 2 receptor transfected in CHO cells assessed as stimulation of adenylyl cyclase at 100 uM relative to isoproterenol	F	BAO_0000219	cell-based format	Homo sapiens	None	None	CHO	None	CHEMBL210	Beta-2 adrenergic receptor	Homo sapiens	SINGLE PROTEIN	CHEMBL1142923	1	Scientific Literature	Bioorg. Med. Chem.	2007	CHEMBL3308072
CHEMBL338216		0	610.68	2	5.96	2d	O=S(=O)(Nc1ccc(CCNC[C@H](O)c2cccnc2)cc1)c1ccc(-c2nc(-c3cc(F)c(F)c(F)c3)cs2)cc1	IC50	'='	5000.0	nM	5.30			UO_0000065	8.68	0.17	-0.66	5.09	False	CHEMBL647872	Binding affinity was evaluated on chinese hamster ovary (CHO) cells expressing the cloned human beta-2 adrenergic receptor in the presence of [125I]- iodocyanopindolol.	B	BAO_0000219	cell-based format	None	None	None	CHO	None	CHEMBL210	Beta-2 adrenergic receptor	Homo sapiens	SINGLE PROTEIN	CHEMBL1133690	1	Scientific Literature	J. Med. Chem.	2000	CHEMBL3308072
CHEMBL79675		0	591.66	1	4.33	1m	O=C1N(CCCC(F)(F)F)CCN1c1ccc(S(=O)(=O)Nc2ccc(CCNC[C@H](O)c3cccnc3)cc2)cc1	IC50	'='	6500.0	nM	5.19			UO_0000065	8.77	0.17	0.86	4.52	False	CHEMBL647107	Binding affinity towards human Beta-2 adrenergic receptor expressed in CHO cells, using [125I]iodocyanopindolol	B	BAO_0000219	cell-based format	None	None	None	CHO	None	CHEMBL210	Beta-2 adrenergic receptor	Homo sapiens	SINGLE PROTEIN	CHEMBL1132064	1	Scientific Literature	Bioorg. Med. Chem. Lett.	1999	CHEMBL3308072
CHEMBL68766		0	611.79	2	2.94	17	CCCCCCNC(=O)Nc1ccc(S(=O)(=O)N2CCC(NC[C@H](O)c3ccc(O)c(NS(C)(=O)=O)c3)CC2)cc1	Intrinsic activity	'='	0.26										False	CHEMBL655674	Intrinsic activity against cloned human beta2-AR was measured as fractions of the maximal response	B	BAO_0000357	single protein format	None	None	None	None	None	CHEMBL210	Beta-2 adrenergic receptor	Homo sapiens	SINGLE PROTEIN	CHEMBL1145724	1	Scientific Literature	Bioorg. Med. Chem. Lett.	2003	None
CHEMBL279260	RAFABEGRON	2	402.88	0	3.54	30a - AJ-9677	C[C@H](Cc1c[nH]c2c(OCC(=O)O)cccc12)NC[C@H](O)c1cccc(Cl)c1	EC50	'='	13.0	nM	7.89			UO_0000065					False	CHEMBL883250	Agonistic activity against human Beta-2 adrenergic receptor by measuring cAMP accumulation in CHO cells expressing beta3-AR	F	BAO_0000219	cell-based format	None	None	None	CHO	None	CHEMBL210	Beta-2 adrenergic receptor	Homo sapiens	SINGLE PROTEIN	CHEMBL1136684	1	Scientific Literature	Bioorg. Med. Chem. Lett.	2003	CHEMBL3308072
CHEMBL12769		0	493.59	0	3.31	38	O=S(=O)(Nc1ccc(CCNC[C@H](O)COc2ccc(O)cc2)cc1)c1cnc2ccccc2c1	Max stimulation	'='	0.0	%				UO_0000187					False	CHEMBL652425	Agonist activity against cloned human beta-2 adrenergic receptor as percent activation of adenyl cyclase activity at a concentration of 1000 nM	F	BAO_0000019	assay format	None	None	None	None	None	CHEMBL210	Beta-2 adrenergic receptor	Homo sapiens	SINGLE PROTEIN	CHEMBL1130810	1	Scientific Literature	Bioorg. Med. Chem. Lett.	1998	None
CHEMBL3323671		0	358.46	0	2.78	35	Cc1ccc(CCNC[C@H](O)c2ccc(O)c3[nH]c(=O)sc23)cc1C	Ki	'='	32.0	nM	7.50			UO_0000065	20.91	0.41	4.71	8.78	False	CHEMBL3378137	Displacement of [125I]iodo-(+/-)-cyanopindolol from human adrenergic beta2 receptor expressed in CHO cells after 3 hrs by radio-ligand binding assay	B	BAO_0000219	cell-based format	Homo sapiens	None	None	CHO	None	CHEMBL210	Beta-2 adrenergic receptor	Homo sapiens	SINGLE PROTEIN	CHEMBL3352631	1	Scientific Literature	Bioorg. Med. Chem. Lett.	2014	CHEMBL3308072
CHEMBL99219		0	667.76	2	3.09	17c	CS(=O)(=O)Nc1cc([C@@H](O)CNCC2CCN(S(=O)(=O)c3ccc(NC(=O)NCc4cc(F)ccc4F)cc3)CC2)ccc1O	Intrinsic activity	'='	0.73										False	CHEMBL648551	Human Beta-2 adrenergic receptor intrinsic activity (IA) as maximal response relative to isoproterenol at 10 mM	F	BAO_0000019	assay format	Homo sapiens	None	None	None	None	CHEMBL210	Beta-2 adrenergic receptor	Homo sapiens	SINGLE PROTEIN	CHEMBL1135848	1	Scientific Literature	Bioorg. Med. Chem. Lett.	2002	None
CHEMBL374867		0	573.69	1	4.16	18f	CC(C)(Cc1ccc(Oc2ccc(C(N)=O)cn2)cc1)NC[C@H](O)COc1cccc2[nH]c(=O)n(CCC3CCC3)c12	Emax	'<'	10.0	%				UO_0000187					False	CHEMBL907250	Agonist activity at human beta-2 adrenergic receptor expressed in CHO cells assessed as cAMP levels relative to isoproterenol	F	BAO_0000219	cell-based format	Homo sapiens	None	None	CHO	None	CHEMBL210	Beta-2 adrenergic receptor	Homo sapiens	SINGLE PROTEIN	CHEMBL1139684	1	Scientific Literature	Bioorg. Med. Chem. Lett.	2006	CHEMBL3308072
CHEMBL229391		0	302.37	0	1.93	(R,R)-4	C[C@H](Cc1ccc(N)cc1)NC[C@H](O)c1cc(O)cc(O)c1	Ki	'='	1860.0	nM	5.73			UO_0000065	18.95	0.36	3.80	5.80	False	CHEMBL905129	Displacement of [3H]CGP12177 from human beta-2 adrenergic receptor expressed in HEK293 cells	B	BAO_0000219	cell-based format	Homo sapiens	None	None	HEK293	None	CHEMBL210	Beta-2 adrenergic receptor	Homo sapiens	SINGLE PROTEIN	CHEMBL1143696	1	Scientific Literature	J. Med. Chem.	2007	CHEMBL3307715
CHEMBL331744		0	640.71	2	6.44	2h	O=S(=O)(Nc1ccc(CCNC[C@H](O)c2cccnc2)cc1)c1ccc(-c2nc(-c3ccc(OC(F)(F)F)cc3)cs2)cc1	EC50	'='	1400.0	nM	5.85			UO_0000065					False	CHEMBL821232	In vitro functional efficacy in stimulating increase in cAMP in chinese hamster ovary (CHO) cells expressing the cloned human beta-2 receptor.	F	BAO_0000219	cell-based format	None	None	None	CHO	None	CHEMBL210	Beta-2 adrenergic receptor	Homo sapiens	SINGLE PROTEIN	CHEMBL1133690	1	Scientific Literature	J. Med. Chem.	2000	CHEMBL3308072
CHEMBL173039		0	270.33	0	2.11	9	Nc1ccc(CC2NCCc3cc(O)c(O)cc32)cc1	Selectivity ratio	'='	0.0292										False	CHEMBL848979	Selectivity ratio of compound measured as Potency ratio of Platelet aggregation to that of potency ratio of beta-2 receptor	F	BAO_0000019	assay format	None	None	None	None	None	CHEMBL210	Beta-2 adrenergic receptor	Homo sapiens	SINGLE PROTEIN	CHEMBL1130381	1	Scientific Literature	J. Med. Chem.	1997	None
CHEMBL434	ISOPROTERENOL	4	211.26	0	1.13	ISO	CC(C)NCC(O)c1ccc(O)c(O)c1	Kd	'='	50.0	nM	7.30			UO_0000065	34.56	0.66	6.17	10.04	False	CHEMBL1058735	Binding affinity to human adrenergic beta2 receptor	B	BAO_0000357	single protein format	Homo sapiens	None	None	None	None	CHEMBL210	Beta-2 adrenergic receptor	Homo sapiens	SINGLE PROTEIN	CHEMBL1152888	1	Scientific Literature	Eur. J. Med. Chem.	2009	None
CHEMBL40966		0	441.89	0	4.54	10	CC(C)OP(=O)(O)COc1ccc(C[C@@H](C)NC[C@H](O)c2cccc(Cl)c2)cc1	Ki	'='	42600.0	nM	4.37			UO_0000065	9.89	0.21	-0.17	4.97	False	CHEMBL652421	Ability to bind to human Beta-2 adrenergic receptor using membranes of stably transfected CHO cells	B	BAO_0000219	cell-based format	Homo sapiens	None	None	CHO	None	CHEMBL210	Beta-2 adrenergic receptor	Homo sapiens	SINGLE PROTEIN	CHEMBL1151506	1	Scientific Literature	Bioorg. Med. Chem. Lett.	1997	CHEMBL3308072
CHEMBL22386	L-764646	0	563.72	1	4.28	2a	CCCCCCn1ccn(-c2ccc(S(=O)(=O)Nc3ccc(CCNC[C@H](O)c4cccnc4)cc3)cc2)c1=O	IC50	'='	12000.0	nM	4.92			UO_0000065	8.73	0.17	0.64	4.16	False	CHEMBL647107	Binding affinity towards human Beta-2 adrenergic receptor expressed in CHO cells, using [125I]iodocyanopindolol	B	BAO_0000219	cell-based format	None	None	None	CHO	None	CHEMBL210	Beta-2 adrenergic receptor	Homo sapiens	SINGLE PROTEIN	CHEMBL1132064	1	Scientific Literature	Bioorg. Med. Chem. Lett.	1999	CHEMBL3308072
CHEMBL3686863		0	383.45	0	2.92	4f	Cc1ccc(N2CCC(O)CC2)nc1C(=O)Nc1c(C)cc(C(=O)O)cc1C	Inhibition	'='	-2.0	%				UO_0000187					False	CHEMBL3795712	Inhibition of human adrenergic beta2 receptor at 10 uM	B	BAO_0000357	single protein format	Homo sapiens	None	None	None	None	CHEMBL210	Beta-2 adrenergic receptor	Homo sapiens	SINGLE PROTEIN	CHEMBL3792364	1	Scientific Literature	Bioorg. Med. Chem. Lett.	2016	None
CHEMBL434	ISOPROTERENOL	4	211.26	0	1.13	19	CC(C)NCC(O)c1ccc(O)c(O)c1	Inhibition						Active						False	CHEMBL1036330	Inhibition of beta2 adrenergic receptor expressed in HEK293 cells co-transfected with PKA fragments Reg-F[1] and cat-F[2]-fused renilla luciferase assessed as effect on receptor regulated PKA activation at 1 uM after 30 mins by protein-fragment complementation assay	B	BAO_0000219	cell-based format	None	None	None	HEK293	None	CHEMBL210	Beta-2 adrenergic receptor	Homo sapiens	SINGLE PROTEIN	CHEMBL1151934	1	Scientific Literature	Bioorg. Med. Chem. Lett.	2009	CHEMBL3307715
CHEMBL154419		0	362.86	0	3.09	7a	C[C@H](CNc1ccc(CC(=O)O)cc1)NC[C@H](O)c1cccc(Cl)c1	EC50	'='	50.12	nM	7.30			UO_0000065					False	CHEMBL887285	Agonist activity at human beta-2 adrenergic receptor expressed in CHO cells assessed as cAMP accumulation	F	BAO_0000219	cell-based format	Homo sapiens	None	None	CHO	None	CHEMBL210	Beta-2 adrenergic receptor	Homo sapiens	SINGLE PROTEIN	CHEMBL1140647	1	Scientific Literature	Bioorg. Med. Chem. Lett.	2007	CHEMBL3308072
CHEMBL247520		0	414.89	0	4.42	45	C[C@H](CNc1ccc(-c2occc2C(=O)O)cc1)NC[C@H](O)c1cccc(Cl)c1	EC50	'='	79.43	nM	7.10			UO_0000065					False	CHEMBL887285	Agonist activity at human beta-2 adrenergic receptor expressed in CHO cells assessed as cAMP accumulation	F	BAO_0000219	cell-based format	Homo sapiens	None	None	CHO	None	CHEMBL210	Beta-2 adrenergic receptor	Homo sapiens	SINGLE PROTEIN	CHEMBL1140647	1	Scientific Literature	Bioorg. Med. Chem. Lett.	2007	CHEMBL3308072
CHEMBL153558		0	376.88	0	3.48	7b	C[C@H](CNc1ccc(CCC(=O)O)cc1)NC[C@H](O)c1cccc(Cl)c1	Emax	'='	22.0	%				UO_0000187					False	CHEMBL887288	Agonist activity at human beta-2 adrenergic receptor expressed in CHO cells assessed as cAMP accumulation relative to R-(-)-isoproterenol	F	BAO_0000219	cell-based format	Homo sapiens	None	None	CHO	None	CHEMBL210	Beta-2 adrenergic receptor	Homo sapiens	SINGLE PROTEIN	CHEMBL1140647	1	Scientific Literature	Bioorg. Med. Chem. Lett.	2007	CHEMBL3308072
CHEMBL347400		0	552.12	1	3.31	46	C[C@H](CNc1cccc(CCS(=O)(=O)NS(=O)(=O)c2ccccc2)c1)NC[C@H](O)c1cccc(Cl)c1	EC50	'='	1000.0	nM	6.00			UO_0000065					False	CHEMBL654954	Activity against human beta 2 adrenergic receptor (AR), expressed in CHO cells	F	BAO_0000219	cell-based format	None	None	None	CHO	None	CHEMBL210	Beta-2 adrenergic receptor	Homo sapiens	SINGLE PROTEIN	CHEMBL1135599	1	Scientific Literature	J. Med. Chem.	2002	CHEMBL3308072
CHEMBL347400		0	552.12	1	3.31	46	C[C@H](CNc1cccc(CCS(=O)(=O)NS(=O)(=O)c2ccccc2)c1)NC[C@H](O)c1cccc(Cl)c1	Emax	'='	31.0	%				UO_0000187					False	CHEMBL654952	concentration-response expressed as a percent of the maximal response to R-(-) isoprenaline (ISO)	F	BAO_0000019	assay format	None	None	None	None	None	CHEMBL210	Beta-2 adrenergic receptor	Homo sapiens	SINGLE PROTEIN	CHEMBL1135599	1	Scientific Literature	J. Med. Chem.	2002	None
CHEMBL458923		0	495.02	1	5.83	11h	CCCNc1cc(Oc2ccc3c(c2)C[C@@H](NC[C@H](O)c2cccc(Cl)c2)CC3)cc(C(=O)O)c1	EC50						Not Determined						False	CHEMBL974622	Agonist activity at human beta2 adrenergic receptor expressed in CHO cells assessed as cAMP accumulation	F	BAO_0000219	cell-based format	Homo sapiens	None	None	CHO	None	CHEMBL210	Beta-2 adrenergic receptor	Homo sapiens	SINGLE PROTEIN	CHEMBL1155947	1	Scientific Literature	J. Med. Chem.	2008	CHEMBL3308072
CHEMBL12686		0	472.56	0	2.77	35	COc1ccc(S(=O)(=O)Nc2ccc(CCNC[C@H](O)COc3ccc(O)cc3)cc2)cc1	IC50	'='	190.0	nM	6.72			UO_0000065	14.22	0.28	3.95	5.74	False	CHEMBL647879	Binding affinity against cloned human beta-2 adrenergic receptor from CHO cells using [125I]iodocyanopindolol as the radioligand	B	BAO_0000219	cell-based format	None	None	None	CHO	None	CHEMBL210	Beta-2 adrenergic receptor	Homo sapiens	SINGLE PROTEIN	CHEMBL1130810	1	Scientific Literature	Bioorg. Med. Chem. Lett.	1998	CHEMBL3308072
CHEMBL497963		0	453.61	0	4.25	18	Cc1ccc2c(OCCN3CCC(Cc4cccc(NS(C)(=O)=O)c4)CC3)cccc2n1	Ki	'='	501.19	nM	6.30			UO_0000065	13.89	0.27	2.05	8.81	False	CHEMBL954063	Displacement of radioligand from human cloned adrenergic beta2 receptor	B	BAO_0000357	single protein format	Homo sapiens	None	None	None	None	CHEMBL210	Beta-2 adrenergic receptor	Homo sapiens	SINGLE PROTEIN	CHEMBL1150291	1	Scientific Literature	J. Med. Chem.	2008	None
CHEMBL226348		0	427.30	0	2.63	8b	CCOC(=O)COc1ccc(C[C@@H](C)NC[C@@H](O)c2cc(Br)no2)cc1	Ki	'='	81.4	nM	7.09			UO_0000065	16.59	0.37	4.46	7.56	False	CHEMBL920283	Displacement of [125I]CYP from human adrenergic beta 2 receptor transfected in CHO cells in presence of 100 uM GTP	B	BAO_0000219	cell-based format	Homo sapiens	None	None	CHO	None	CHEMBL210	Beta-2 adrenergic receptor	Homo sapiens	SINGLE PROTEIN	CHEMBL1142923	1	Scientific Literature	Bioorg. Med. Chem.	2007	CHEMBL3308072
CHEMBL387852		0	427.30	0	2.63	8a	CCOC(=O)COc1ccc(C[C@@H](C)NC[C@H](O)c2cc(Br)no2)cc1	Ki	'='	2.82	nM	8.55			UO_0000065	20.01	0.45	5.92	9.11	False	CHEMBL920283	Displacement of [125I]CYP from human adrenergic beta 2 receptor transfected in CHO cells in presence of 100 uM GTP	B	BAO_0000219	cell-based format	Homo sapiens	None	None	CHO	None	CHEMBL210	Beta-2 adrenergic receptor	Homo sapiens	SINGLE PROTEIN	CHEMBL1142923	1	Scientific Literature	Bioorg. Med. Chem.	2007	CHEMBL3308072
CHEMBL226293		0	399.24	0	2.15	7b	C[C@H](Cc1ccc(OCC(=O)O)cc1)NC[C@@H](O)c1cc(Br)no1	Ki	'='	501.0	nM	6.30			UO_0000065	15.78	0.36	4.15	6.01	False	CHEMBL920283	Displacement of [125I]CYP from human adrenergic beta 2 receptor transfected in CHO cells in presence of 100 uM GTP	B	BAO_0000219	cell-based format	Homo sapiens	None	None	CHO	None	CHEMBL210	Beta-2 adrenergic receptor	Homo sapiens	SINGLE PROTEIN	CHEMBL1142923	1	Scientific Literature	Bioorg. Med. Chem.	2007	CHEMBL3308072
CHEMBL1084648		0	546.49	0	4.61	13g.AcOH	CC(=O)O.OCc1cc([C@@H](O)CNCCCCCCOCCOCc2cc(Cl)ccc2Cl)ccc1O	EC50	'='	0.3981	nM	9.40			UO_0000065					False	CHEMBL1119458	Agonist activity at human recombinant beta2 adrenergic receptor expressed in CHO cells assessed as induction of intracellular cAMP accumulation after 30 to 45 mins	F	BAO_0000219	cell-based format	Homo sapiens	None	None	CHO	None	CHEMBL210	Beta-2 adrenergic receptor	Homo sapiens	SINGLE PROTEIN	CHEMBL1155518	1	Scientific Literature	J. Med. Chem.	2010	CHEMBL3308072
CHEMBL1083884		0	387.47	0	1.08	22.AcOH	CC(=O)O.OCCOCCCCCCNC[C@H](O)c1ccc(O)c(CO)c1	EC50	'='	2511.89	nM	5.60			UO_0000065					False	CHEMBL1119458	Agonist activity at human recombinant beta2 adrenergic receptor expressed in CHO cells assessed as induction of intracellular cAMP accumulation after 30 to 45 mins	F	BAO_0000219	cell-based format	Homo sapiens	None	None	CHO	None	CHEMBL210	Beta-2 adrenergic receptor	Homo sapiens	SINGLE PROTEIN	CHEMBL1155518	1	Scientific Literature	J. Med. Chem.	2010	CHEMBL3308072
CHEMBL1085638		0	535.64	1	2.79	13d.AcOH	CC(=O)O.NC(=O)Nc1cccc(COCCOCCCCCCNC[C@H](O)c2ccc(O)c(CO)c2)c1	Intrinsic activity	'='	0.52										False	CHEMBL1119459	Agonist activity at human recombinant beta2 adrenergic receptor expressed in CHO cells assessed as induction of intracellular cAMP accumulation at 10 mM after 30 to 45 mins relative to isoprenaline	F	BAO_0000219	cell-based format	Homo sapiens	None	None	CHO	None	CHEMBL210	Beta-2 adrenergic receptor	Homo sapiens	SINGLE PROTEIN	CHEMBL1155518	1	Scientific Literature	J. Med. Chem.	2010	CHEMBL3308072
CHEMBL1085399		0	570.71	1	2.67	13e.AcOH	CC(=O)O.CS(=O)(=O)Nc1cccc(COCCOCCCCCCNC[C@H](O)c2ccc(O)c(CO)c2)c1	Intrinsic activity	'='	0.52										False	CHEMBL1119459	Agonist activity at human recombinant beta2 adrenergic receptor expressed in CHO cells assessed as induction of intracellular cAMP accumulation at 10 mM after 30 to 45 mins relative to isoprenaline	F	BAO_0000219	cell-based format	Homo sapiens	None	None	CHO	None	CHEMBL210	Beta-2 adrenergic receptor	Homo sapiens	SINGLE PROTEIN	CHEMBL1155518	1	Scientific Literature	J. Med. Chem.	2010	CHEMBL3308072
CHEMBL539226		0	426.54	0	3.21	2q	O=C(Cc1cccs1)Nc1ccc(CCNC[C@H](O)COc2ccc(O)cc2)cc1	Intrinsic activity	'='	0.0										False	CHEMBL1033548	Intrinsic activity at human cloned adrenergic beta2 receptor expressed in CHO cells assessed as increase in cAMP production after 2 days by radioimmunoassay relative to isoproterenol	B	BAO_0000219	cell-based format	Homo sapiens	None	None	CHO	None	CHEMBL210	Beta-2 adrenergic receptor	Homo sapiens	SINGLE PROTEIN	CHEMBL1158395	1	Scientific Literature	Eur. J. Med. Chem.	2009	CHEMBL3308072
CHEMBL120278		0	633.00	1	4.34	21b	Oc1cc2c(cc1O)C(Cc1cc(I)c(I)c(I)c1)NCC2	PR	'='	29.0										False	CHEMBL844750	Binding affinity for human beta-2 Adrenoceptor (AR) expressed in CHO cells by radioligand competition binding assays using [125I]-iodocyanopindolol (ICYP); PR = potency ratio relative to TMQ	B	BAO_0000219	cell-based format	Homo sapiens	None	None	CHO	None	CHEMBL210	Beta-2 adrenergic receptor	Homo sapiens	SINGLE PROTEIN	CHEMBL1129641	1	Scientific Literature	J. Med. Chem.	1996	CHEMBL3308072
CHEMBL556202		0	519.54	0	3.30	17d	CC(C)(Cc1ccc(NS(=O)(=O)NC2CCCCC2)cc1)NC[C@H](O)c1cccnc1.Cl.Cl	IA	'='	19.0										False	CHEMBL647103	Intrinsic activity (IA) human Beta-2 adrenergic receptor (at 30 uM, represent by the percentage of the maximal response attained by isoproterenol)	F	BAO_0000019	assay format	None	None	None	None	None	CHEMBL210	Beta-2 adrenergic receptor	Homo sapiens	SINGLE PROTEIN	CHEMBL1146653	1	Scientific Literature	Bioorg. Med. Chem. Lett.	2004	None
CHEMBL1094785	CARMOTEROL	2	368.43	0	2.50	carmoterol	COc1ccc(C[C@@H](C)NC[C@H](O)c2ccc(O)c3[nH]c(=O)ccc23)cc1	Efficacy	'='	95.0	%				UO_0000187					False	CHEMBL1115586	Agonist activity at human beta2 adrenergic receptor assessed as increase in cAMP level by whole cell assay relative to formoterol	F	BAO_0000019	assay format	Homo sapiens	None	None	None	None	CHEMBL210	Beta-2 adrenergic receptor	Homo sapiens	SINGLE PROTEIN	CHEMBL1157120	1	Scientific Literature	J. Med. Chem.	2010	None
CHEMBL1094785	CARMOTEROL	2	368.43	0	2.50	carmoterol	COc1ccc(C[C@@H](C)NC[C@H](O)c2ccc(O)c3[nH]c(=O)ccc23)cc1	EC50	'='	0.76	nM	9.12			UO_0000065					False	CHEMBL1115585	Agonist activity at human beta2 adrenergic receptor assessed as increase in cAMP level by whole cell assay	F	BAO_0000019	assay format	Homo sapiens	None	None	None	None	CHEMBL210	Beta-2 adrenergic receptor	Homo sapiens	SINGLE PROTEIN	CHEMBL1157120	1	Scientific Literature	J. Med. Chem.	2010	None
CHEMBL714	ALBUTEROL	4	239.31	0	1.31	salbutamol	CC(C)(C)NCC(O)c1ccc(O)c(CO)c1	EC50	'='	68.0	nM	7.17			UO_0000065					False	CHEMBL1115585	Agonist activity at human beta2 adrenergic receptor assessed as increase in cAMP level by whole cell assay	F	BAO_0000019	assay format	Homo sapiens	None	None	None	None	CHEMBL210	Beta-2 adrenergic receptor	Homo sapiens	SINGLE PROTEIN	CHEMBL1157120	1	Scientific Literature	J. Med. Chem.	2010	None
CHEMBL1094483		0	364.45	0	2.64	1b	Cc1cc2c(cc1C)CC(NC[C@H](O)c1ccc(O)c3[nH]c(=O)ccc13)C2	EC50	'='	39.0	nM	7.41			UO_0000065					False	CHEMBL1115585	Agonist activity at human beta2 adrenergic receptor assessed as increase in cAMP level by whole cell assay	F	BAO_0000019	assay format	Homo sapiens	None	None	None	None	CHEMBL210	Beta-2 adrenergic receptor	Homo sapiens	SINGLE PROTEIN	CHEMBL1157120	1	Scientific Literature	J. Med. Chem.	2010	None
CHEMBL1085014		0	500.60	1	4.02	27	C=CCc1ccccc1OCC(O)CN1CCC(CN2C(=O)c3cccc4cc(O)cc(c34)C2=O)CC1	Ki	'='	135.0	nM	6.87			UO_0000065	13.72	0.25	2.85	7.61	False	CHEMBL1120618	Displacement of [125I]cyanopindolol from human adrenergic beta2 receptor expressed in CHOK1 cells	B	BAO_0000219	cell-based format	Homo sapiens	None	None	CHO-K1	None	CHEMBL210	Beta-2 adrenergic receptor	Homo sapiens	SINGLE PROTEIN	CHEMBL1155476	1	Scientific Literature	Bioorg. Med. Chem. Lett.	2010	CHEMBL3307512
CHEMBL1096467		0	429.35	0	4.97	26, (-)-Enantiomer	N#Cc1cc(C(O)(c2ccc3c(cnn3-c3ccc(F)cc3)c2)C(F)(F)F)ccc1F	Inhibition	'<'	50.0	%				UO_0000187					False	CHEMBL1117358	Inhibition of adrenergic beta2 receptor at 1 uM	B	BAO_0000357	single protein format	None	None	None	None	None	CHEMBL210	Beta-2 adrenergic receptor	Homo sapiens	SINGLE PROTEIN	CHEMBL1157802	1	Scientific Literature	Bioorg. Med. Chem. Lett.	2010	None
CHEMBL1083368		0	483.57	0	4.07	20	O=C1c2cccc3cccc(c23)C(=O)N1CC1CCN(CC(O)COc2cccc3[nH]ccc23)CC1	Ki	'='	120.0	nM	6.92			UO_0000065	14.31	0.26	2.85	8.06	False	CHEMBL1120618	Displacement of [125I]cyanopindolol from human adrenergic beta2 receptor expressed in CHOK1 cells	B	BAO_0000219	cell-based format	Homo sapiens	None	None	CHO-K1	None	CHEMBL210	Beta-2 adrenergic receptor	Homo sapiens	SINGLE PROTEIN	CHEMBL1155476	1	Scientific Literature	Bioorg. Med. Chem. Lett.	2010	CHEMBL3307512
CHEMBL1083667		0	277.36	0	1.49	34	C=CCc1ccccc1OCC(O)CN1CCOCC1	Ki	'='	7.0	nM	8.15			UO_0000065	29.40	0.56	6.66	19.45	False	CHEMBL1120618	Displacement of [125I]cyanopindolol from human adrenergic beta2 receptor expressed in CHOK1 cells	B	BAO_0000219	cell-based format	Homo sapiens	None	None	CHO-K1	None	CHEMBL210	Beta-2 adrenergic receptor	Homo sapiens	SINGLE PROTEIN	CHEMBL1155476	1	Scientific Literature	Bioorg. Med. Chem. Lett.	2010	CHEMBL3307512
CHEMBL545742		0	437.39	0	1.17	10a	CN(C)S(=O)(=O)Nc1ccc(CCNC[C@H](O)c2cccnc2)cc1.Cl.Cl	IA	'='	11.0										False	CHEMBL647103	Intrinsic activity (IA) human Beta-2 adrenergic receptor (at 30 uM, represent by the percentage of the maximal response attained by isoproterenol)	F	BAO_0000019	assay format	None	None	None	None	None	CHEMBL210	Beta-2 adrenergic receptor	Homo sapiens	SINGLE PROTEIN	CHEMBL1146653	1	Scientific Literature	Bioorg. Med. Chem. Lett.	2004	None
CHEMBL1084647	VILANTEROL ACETATE	0	546.49	0	4.61	13f.AcOH	CC(=O)O.OCc1cc([C@@H](O)CNCCCCCCOCCOCc2c(Cl)cccc2Cl)ccc1O	Intrinsic activity	'='	0.69										True	CHEMBL1119459	Agonist activity at human recombinant beta2 adrenergic receptor expressed in CHO cells assessed as induction of intracellular cAMP accumulation at 10 mM after 30 to 45 mins relative to isoprenaline	F	BAO_0000219	cell-based format	Homo sapiens	None	None	CHO	None	CHEMBL210	Beta-2 adrenergic receptor	Homo sapiens	SINGLE PROTEIN	CHEMBL1155518	1	Scientific Literature	J. Med. Chem.	2010	CHEMBL3308072
CHEMBL1090425		0	397.50	0	2.17	17	Nc1nc(CC(=O)Nc2ccc(CCNC[C@H](O)c3cccnc3)cc2)cs1	IC50	'='	8700.0	nM	5.06			UO_0000065	12.73	0.25	2.89	4.47	False	CHEMBL1105983	Displacement of [125I]cyanopindolol from human beta 2 adrenergic receptor expressed in CHO cells at 10 uM after 3 to 4 hrs by scintillation counter	B	BAO_0000219	cell-based format	Homo sapiens	None	None	CHO	None	CHEMBL210	Beta-2 adrenergic receptor	Homo sapiens	SINGLE PROTEIN	CHEMBL1155428	1	Scientific Literature	Bioorg. Med. Chem. Lett.	2010	CHEMBL3308072
CHEMBL1084144		0	443.51	0	2.30	25	O=C(Cn1c(=O)ncc2ccccc21)Nc1ccc(CCNC[C@H](O)c2cccnc2)cc1	IC50	'>'	10000.0	nM				UO_0000065					False	CHEMBL1105983	Displacement of [125I]cyanopindolol from human beta 2 adrenergic receptor expressed in CHO cells at 10 uM after 3 to 4 hrs by scintillation counter	B	BAO_0000219	cell-based format	Homo sapiens	None	None	CHO	None	CHEMBL210	Beta-2 adrenergic receptor	Homo sapiens	SINGLE PROTEIN	CHEMBL1155428	1	Scientific Literature	Bioorg. Med. Chem. Lett.	2010	CHEMBL3308072
CHEMBL1095042		0	379.46	0	2.09	34	Cc1ccn(CC(=O)Nc2ccc(CCNC[C@H](O)c3cccnc3)cc2)n1	IC50	'>'	20000.0	nM				UO_0000065					False	CHEMBL1105983	Displacement of [125I]cyanopindolol from human beta 2 adrenergic receptor expressed in CHO cells at 10 uM after 3 to 4 hrs by scintillation counter	B	BAO_0000219	cell-based format	Homo sapiens	None	None	CHO	None	CHEMBL210	Beta-2 adrenergic receptor	Homo sapiens	SINGLE PROTEIN	CHEMBL1155428	1	Scientific Literature	Bioorg. Med. Chem. Lett.	2010	CHEMBL3308072
CHEMBL109288		0	411.96	0	2.45	6	CN(C)S(=O)(=O)N(C)c1ccc(CCNC[C@H](O)c2cccc(Cl)c2)cc1	IA	'='	1.0										False	CHEMBL647103	Intrinsic activity (IA) human Beta-2 adrenergic receptor (at 30 uM, represent by the percentage of the maximal response attained by isoproterenol)	F	BAO_0000019	assay format	None	None	None	None	None	CHEMBL210	Beta-2 adrenergic receptor	Homo sapiens	SINGLE PROTEIN	CHEMBL1146653	1	Scientific Literature	Bioorg. Med. Chem. Lett.	2004	None
CHEMBL13106		0	543.64	1	3.72	16	CC(C)OC(=O)Nc1ccc(S(=O)(=O)Nc2ccc(CCNC[C@H](O)COc3ccc(O)cc3)cc2)cc1	IC50	'='	210.0	nM	6.68			UO_0000065	12.28	0.24	2.96	4.57	False	CHEMBL647878	In vitro affinity at Beta-2 adrenergic receptor in the presence of [125I]iodocyanopindolol.	B	BAO_0000357	single protein format	None	None	None	None	None	CHEMBL210	Beta-2 adrenergic receptor	Homo sapiens	SINGLE PROTEIN	CHEMBL1131408	1	Scientific Literature	Bioorg. Med. Chem. Lett.	1998	None
CHEMBL188196		0	529.64	1	3.75	51	C[C@H](Cc1c[nH]c2c(OCC(=O)O)cccc12)NC[C@H](O)c1cccc(NS(=O)(=O)c2cccs2)c1	IA	'='	51.0	%				UO_0000187					False	CHEMBL834878	Intrinsic activity expressed as percentage of maximal stimulation with isoproterenol of Beta-2 adrenergic receptor	F	BAO_0000019	assay format	Homo sapiens	None	None	None	None	CHEMBL210	Beta-2 adrenergic receptor	Homo sapiens	SINGLE PROTEIN	CHEMBL1138712	1	Scientific Literature	Bioorg. Med. Chem. Lett.	2004	None
CHEMBL308126		0	568.70	2	4.87	12	CCCCCCNC(=O)Nc1ccc(S(=O)(=O)Nc2ccc(OCC3NCCc4cc(O)c(O)cc43)cc2)cc1	Activation						Not Determined						False	CHEMBL647906	Compound was evaluated for its inhibitory activity against human beta-2 adrenergic receptor (AR); not determined	F	BAO_0000019	assay format	None	None	None	None	None	CHEMBL210	Beta-2 adrenergic receptor	Homo sapiens	SINGLE PROTEIN	CHEMBL1132774	1	Scientific Literature	Bioorg. Med. Chem. Lett.	2000	None
CHEMBL305380	BUPRANOLOL	0	271.79	0	2.78	12	Cc1ccc(Cl)c(OCC(O)CNC(C)(C)C)c1	Selectivity						Active						False	CHEMBL650886	Selectivity for beta-2 adrenergic receptor	B	BAO_0000357	single protein format	None	None	None	None	None	CHEMBL210	Beta-2 adrenergic receptor	Homo sapiens	SINGLE PROTEIN	CHEMBL1123997	1	Scientific Literature	J. Med. Chem.	1988	None
CHEMBL304298		0	572.67	1	4.06	12b	O=S(=O)(Nc1ccc(CCNC[C@H](O)c2cccnc2)cc1)c1ccc(-n2ncc(Cc3ccc(F)cc3)n2)cc1	IC50	'='	780.0	nM	6.11			UO_0000065	10.67	0.20	2.05	5.01	False	CHEMBL647105	Binding affinity for clone human Beta-2 adrenergic receptor from CHO cell membranes in the presence of I-iodocyanopindolol	B	BAO_0000219	cell-based format	None	None	None	CHO	None	CHEMBL210	Beta-2 adrenergic receptor	Homo sapiens	SINGLE PROTEIN	CHEMBL1133315	1	Scientific Literature	Bioorg. Med. Chem. Lett.	2000	CHEMBL3308072
CHEMBL1258143		0	512.66	1	3.62	42	OCc1cc(OCC(O)CNC2CCN(c3ncnc4scc(-c5cccs5)c34)CC2)ccc1O	Ki	'='	20.0	nM	7.70			UO_0000065	15.02	0.30	4.08	6.94	False	CHEMBL1261323	Displacement of [125I]-cyanopindolol from human adrenergic beta2 receptor expressed in CHO cells	B	BAO_0000219	cell-based format	Homo sapiens	None	None	CHO	None	CHEMBL210	Beta-2 adrenergic receptor	Homo sapiens	SINGLE PROTEIN	CHEMBL1255209	1	Scientific Literature	Bioorg. Med. Chem. Lett.	2010	CHEMBL3308072
CHEMBL1258025		0	466.63	0	4.42	40	OC(CNC1CCN(c2ncnc3scc(-c4cccs4)c23)CC1)COc1ccccc1	Ki	'='	4.0	nM	8.40			UO_0000065	18.00	0.36	3.98	11.91	False	CHEMBL1261323	Displacement of [125I]-cyanopindolol from human adrenergic beta2 receptor expressed in CHO cells	B	BAO_0000219	cell-based format	Homo sapiens	None	None	CHO	None	CHEMBL210	Beta-2 adrenergic receptor	Homo sapiens	SINGLE PROTEIN	CHEMBL1255209	1	Scientific Literature	Bioorg. Med. Chem. Lett.	2010	CHEMBL3308072
CHEMBL1257797		0	504.66	1	4.62	36	CCc1cc(OCC(O)CNC2CCN(c3ncnc4scc(-c5ccccc5)c34)CC2)ccc1O	Ki	'='	11.0	nM	7.96			UO_0000065	15.77	0.30	3.34	8.77	False	CHEMBL1261323	Displacement of [125I]-cyanopindolol from human adrenergic beta2 receptor expressed in CHO cells	B	BAO_0000219	cell-based format	Homo sapiens	None	None	CHO	None	CHEMBL210	Beta-2 adrenergic receptor	Homo sapiens	SINGLE PROTEIN	CHEMBL1255209	1	Scientific Literature	Bioorg. Med. Chem. Lett.	2010	CHEMBL3308072
CHEMBL1257675		0	520.66	1	4.21	34	COCc1cc(OCC(O)CNC2CCN(c3ncnc4scc(-c5ccccc5)c34)CC2)ccc1O	Ki	'='	4.9	nM	8.31			UO_0000065	15.96	0.31	4.10	8.31	False	CHEMBL1261323	Displacement of [125I]-cyanopindolol from human adrenergic beta2 receptor expressed in CHO cells	B	BAO_0000219	cell-based format	Homo sapiens	None	None	CHO	None	CHEMBL210	Beta-2 adrenergic receptor	Homo sapiens	SINGLE PROTEIN	CHEMBL1255209	1	Scientific Literature	Bioorg. Med. Chem. Lett.	2010	CHEMBL3308072
CHEMBL1257554		0	506.63	1	3.55	32	OCc1cc(O)ccc1OCC(O)CNC1CCN(c2ncnc3scc(-c4ccccc4)c23)CC1	Ki	'='	25.0	nM	7.60			UO_0000065	15.01	0.29	4.05	6.85	False	CHEMBL1261323	Displacement of [125I]-cyanopindolol from human adrenergic beta2 receptor expressed in CHO cells	B	BAO_0000219	cell-based format	Homo sapiens	None	None	CHO	None	CHEMBL210	Beta-2 adrenergic receptor	Homo sapiens	SINGLE PROTEIN	CHEMBL1255209	1	Scientific Literature	Bioorg. Med. Chem. Lett.	2010	CHEMBL3308072
CHEMBL1258023		0	490.63	0	4.37	11	COc1ccccc1OCC(O)CNC1CCN(c2ncnc3scc(-c4ccccc4)c23)CC1	Ki	'='	11.0	nM	7.96			UO_0000065	16.22	0.31	3.59	9.98	False	CHEMBL1261323	Displacement of [125I]-cyanopindolol from human adrenergic beta2 receptor expressed in CHO cells	B	BAO_0000219	cell-based format	Homo sapiens	None	None	CHO	None	CHEMBL210	Beta-2 adrenergic receptor	Homo sapiens	SINGLE PROTEIN	CHEMBL1255209	1	Scientific Literature	Bioorg. Med. Chem. Lett.	2010	CHEMBL3308072
CHEMBL491726		0	512.63	1	2.67	9b	CC(C)Oc1cc(-c2ccc(CCNC[C@H](O)c3cnccc3N)cc2)ccc1C(=O)NS(C)(=O)=O	EC50						Not Determined						False	CHEMBL1007086	Agonist activity at human recombinant beta2 adrenergic receptor expressed in CHO cells assessed as cAMP accumulation by enzyme immunoassay	F	BAO_0000219	cell-based format	Homo sapiens	None	None	CHO	None	CHEMBL210	Beta-2 adrenergic receptor	Homo sapiens	SINGLE PROTEIN	CHEMBL1138480	1	Scientific Literature	J. Med. Chem.	2009	CHEMBL3308072
CHEMBL270964		0	418.54	0	4.74	10n	CC(C)Nc1cc(-c2ccc(CCNC[C@H](O)c3ccccc3)cc2)ccc1C(=O)O	EC50						Not Determined						False	CHEMBL951210	Agonist activity at human beta2 adrenergic receptor expressed in CHO cells assessed as cAMP accumulation by EIA	F	BAO_0000219	cell-based format	Homo sapiens	None	None	CHO	None	CHEMBL210	Beta-2 adrenergic receptor	Homo sapiens	SINGLE PROTEIN	CHEMBL1142325	1	Scientific Literature	J. Med. Chem.	2008	CHEMBL3308072
CHEMBL492401		0	584.57	1	3.28	8b	CC(C)Oc1cc(-c2ccc(CCNC[C@H](O)c3ccc(N)cc3)cc2)ccc1C(=O)NS(C)(=O)=O.Cl.Cl	EC50						Not Determined						False	CHEMBL1007086	Agonist activity at human recombinant beta2 adrenergic receptor expressed in CHO cells assessed as cAMP accumulation by enzyme immunoassay	F	BAO_0000219	cell-based format	Homo sapiens	None	None	CHO	None	CHEMBL210	Beta-2 adrenergic receptor	Homo sapiens	SINGLE PROTEIN	CHEMBL1138480	1	Scientific Literature	J. Med. Chem.	2009	CHEMBL3308072
CHEMBL469610		0	570.54	0	3.09	7b	CC(C)Oc1cc(-c2ccc(CCNC[C@H](O)c3cccnc3)cc2)ccc1C(=O)NS(C)(=O)=O.Cl.Cl	EC50						Not Determined						False	CHEMBL1007086	Agonist activity at human recombinant beta2 adrenergic receptor expressed in CHO cells assessed as cAMP accumulation by enzyme immunoassay	F	BAO_0000219	cell-based format	Homo sapiens	None	None	CHO	None	CHEMBL210	Beta-2 adrenergic receptor	Homo sapiens	SINGLE PROTEIN	CHEMBL1138480	1	Scientific Literature	J. Med. Chem.	2009	CHEMBL3308072
CHEMBL452134		0	624.63	1	4.20	8e	CS(=O)(=O)NC(=O)c1ccc(-c2ccc(CCNC[C@H](O)c3ccc(N)cc3)cc2)cc1OC1CCCCC1.Cl.Cl	EC50						Not Determined						False	CHEMBL1007086	Agonist activity at human recombinant beta2 adrenergic receptor expressed in CHO cells assessed as cAMP accumulation by enzyme immunoassay	F	BAO_0000219	cell-based format	Homo sapiens	None	None	CHO	None	CHEMBL210	Beta-2 adrenergic receptor	Homo sapiens	SINGLE PROTEIN	CHEMBL1138480	1	Scientific Literature	J. Med. Chem.	2009	CHEMBL3308072
CHEMBL285520		0	622.67	2	6.01	6g	O=S(=O)(Nc1ccc(CCNC[C@H](O)c2cccnc2)cc1)c1ccc(-c2coc(Cc3ccc(C(F)(F)F)cc3)n2)cc1	IC50	'='	310.0	nM	6.51			UO_0000065	10.45	0.20	0.50	5.55	False	CHEMBL647881	In vitro binding affinity at beta-2 adrenergic receptors in the presence of [125I]iodocyanopindolol.	B	BAO_0000357	single protein format	None	None	None	None	None	CHEMBL210	Beta-2 adrenergic receptor	Homo sapiens	SINGLE PROTEIN	CHEMBL1133227	1	Scientific Literature	Bioorg. Med. Chem. Lett.	2000	None
CHEMBL539799		0	491.49	0	2.34	10e	CC1CCN(S(=O)(=O)Nc2ccc(CCNC[C@H](O)c3cccnc3)cc2)CC1.Cl.Cl	IA	'='	8.0										False	CHEMBL647103	Intrinsic activity (IA) human Beta-2 adrenergic receptor (at 30 uM, represent by the percentage of the maximal response attained by isoproterenol)	F	BAO_0000019	assay format	None	None	None	None	None	CHEMBL210	Beta-2 adrenergic receptor	Homo sapiens	SINGLE PROTEIN	CHEMBL1146653	1	Scientific Literature	Bioorg. Med. Chem. Lett.	2004	None
CHEMBL82296		0	565.74	1	4.57	1d	CCCCCCN1CCN(c2ccc(S(=O)(=O)Nc3ccc(CCNC[C@H](O)c4cccnc4)cc3)cc2)C1=O	IC50	'='	2300.0	nM	5.64			UO_0000065	9.97	0.19	1.07	4.91	True	CHEMBL647107	Binding affinity towards human Beta-2 adrenergic receptor expressed in CHO cells, using [125I]iodocyanopindolol	B	BAO_0000219	cell-based format	None	None	None	CHO	None	CHEMBL210	Beta-2 adrenergic receptor	Homo sapiens	SINGLE PROTEIN	CHEMBL1132064	1	Scientific Literature	Bioorg. Med. Chem. Lett.	1999	CHEMBL3308072
CHEMBL9841		0	196.68	0	1.75	25	Clc1ccccc1N1CCNCC1	Ki						Not Determined						False	CHEMBL652420	Binding affinity towards beta-2 adrenergic receptor in human peripheral mononuclear leukocyte membranes using [125I]pindolol; ND-Not determined	B	BAO_0000019	assay format	Homo sapiens	None	None	None	None	CHEMBL210	Beta-2 adrenergic receptor	Homo sapiens	SINGLE PROTEIN	CHEMBL1125821	1	Scientific Literature	J. Med. Chem.	1991	None
CHEMBL79363		0	605.80	2	5.37	6b	CCCCCCCCn1c(C)cn(-c2ccc(S(=O)(=O)Nc3ccc(CCNC[C@H](O)c4cccnc4)cc3)cc2)c1=O	IC50	'='	7000.0	nM	5.16			UO_0000065	8.51	0.16	-0.22	4.36	False	CHEMBL647106	Binding affinity towards Beta-2 adrenergic receptor in CHO cells expressing the cloned human receptor using 125I]iodocyanopindolol	B	BAO_0000219	cell-based format	None	None	None	CHO	None	CHEMBL210	Beta-2 adrenergic receptor	Homo sapiens	SINGLE PROTEIN	CHEMBL1132063	1	Scientific Literature	Bioorg. Med. Chem. Lett.	1999	CHEMBL3308072
CHEMBL434	ISOPROTERENOL	4	211.26	0	1.13	ISO	CC(C)NCC(O)c1ccc(O)c(O)c1	Ki	'='	676.08	nM	6.17			UO_0000065	29.21	0.56	5.04	8.48	False	CHEMBL875069	Binding Affinity against human beta-2 adrenergic receptor expressed in Chinese hamster ovary(CHO) cells was measured by using [125I]ICYP radioligand	B	BAO_0000219	cell-based format	None	None	None	None	None	CHEMBL210	Beta-2 adrenergic receptor	Homo sapiens	SINGLE PROTEIN	CHEMBL1132639	1	Scientific Literature	J. Med. Chem.	1999	None
CHEMBL221188		0	559.67	1	3.77	18e	CC(C)(Cc1ccc(Oc2ccc(C(N)=O)cn2)cc1)NC[C@H](O)COc1cccc2[nH]c(=O)n(CCC3CC3)c12	Emax	'<'	10.0	%				UO_0000187					False	CHEMBL907250	Agonist activity at human beta-2 adrenergic receptor expressed in CHO cells assessed as cAMP levels relative to isoproterenol	F	BAO_0000219	cell-based format	Homo sapiens	None	None	CHO	None	CHEMBL210	Beta-2 adrenergic receptor	Homo sapiens	SINGLE PROTEIN	CHEMBL1139684	1	Scientific Literature	Bioorg. Med. Chem. Lett.	2006	CHEMBL3308072
CHEMBL462780		0	404.47	0	3.75	11m	O=C(O)c1cccc(Oc2ccc3c(c2)C[C@@H](NC[C@H](O)c2cccnc2)CC3)c1	EC50						Not Determined						False	CHEMBL974622	Agonist activity at human beta2 adrenergic receptor expressed in CHO cells assessed as cAMP accumulation	F	BAO_0000219	cell-based format	Homo sapiens	None	None	CHO	None	CHEMBL210	Beta-2 adrenergic receptor	Homo sapiens	SINGLE PROTEIN	CHEMBL1155947	1	Scientific Literature	J. Med. Chem.	2008	CHEMBL3308072
CHEMBL12945		0	511.43	1	4.07	36	O=S(=O)(Nc1ccc(CCNC[C@H](O)COc2ccc(O)cc2)cc1)c1ccc(Cl)c(Cl)c1	IC50	'='	3000.0	nM	5.52			UO_0000065	10.80	0.23	1.45	5.12	False	CHEMBL647879	Binding affinity against cloned human beta-2 adrenergic receptor from CHO cells using [125I]iodocyanopindolol as the radioligand	B	BAO_0000219	cell-based format	None	None	None	CHO	None	CHEMBL210	Beta-2 adrenergic receptor	Homo sapiens	SINGLE PROTEIN	CHEMBL1130810	1	Scientific Literature	Bioorg. Med. Chem. Lett.	1998	CHEMBL3308072
CHEMBL301231		0	633.88	2	6.80	1	CCCCCCCCc1csc(N2CCc3cc(S(=O)(=O)Nc4ccc(CCNC[C@H](O)c5cccnc5)cc4)ccc32)n1	IC50	'='	1300.0	nM	5.89			UO_0000065	9.29	0.18	-0.91	5.48	False	CHEMBL647111	Binding affinity to the human beta-2 adrenergic receptor assayed using [125I]iodocyanopindolol as radioligand in CHO cells	B	BAO_0000219	cell-based format	None	None	None	CHO	None	CHEMBL210	Beta-2 adrenergic receptor	Homo sapiens	SINGLE PROTEIN	CHEMBL1134823	1	Scientific Literature	Bioorg. Med. Chem. Lett.	2001	CHEMBL3308072
CHEMBL408145		0	413.88	0	4.71	9f	O=C(O)c1ccc(-c2ccc(CCNC[C@H](O)c3cccc(Cl)c3)cc2)c(F)c1	EC50						Not Determined						False	CHEMBL951210	Agonist activity at human beta2 adrenergic receptor expressed in CHO cells assessed as cAMP accumulation by EIA	F	BAO_0000219	cell-based format	Homo sapiens	None	None	CHO	None	CHEMBL210	Beta-2 adrenergic receptor	Homo sapiens	SINGLE PROTEIN	CHEMBL1142325	1	Scientific Literature	J. Med. Chem.	2008	CHEMBL3308072
CHEMBL271945		0	419.52	0	4.70	10e	CC(C)Oc1cc(-c2ccc(CCNC[C@H](O)c3ccccc3)cc2)ccc1C(=O)O	EC50	'>'	1000.0	nM				UO_0000065					True	CHEMBL951210	Agonist activity at human beta2 adrenergic receptor expressed in CHO cells assessed as cAMP accumulation by EIA	F	BAO_0000219	cell-based format	Homo sapiens	None	None	CHO	None	CHEMBL210	Beta-2 adrenergic receptor	Homo sapiens	SINGLE PROTEIN	CHEMBL1142325	1	Scientific Literature	J. Med. Chem.	2008	CHEMBL3308072
CHEMBL272583		0	467.99	1	5.61	10b	CC(C)COc1cc(-c2ccc(CCNC[C@H](O)c3cccc(Cl)c3)cc2)ccc1C(=O)O	EC50						Not Determined						False	CHEMBL951210	Agonist activity at human beta2 adrenergic receptor expressed in CHO cells assessed as cAMP accumulation by EIA	F	BAO_0000219	cell-based format	Homo sapiens	None	None	CHO	None	CHEMBL210	Beta-2 adrenergic receptor	Homo sapiens	SINGLE PROTEIN	CHEMBL1142325	1	Scientific Literature	J. Med. Chem.	2008	CHEMBL3308072
CHEMBL269816		0	449.55	0	4.33	10j	CCOCCOc1cc(-c2ccc(CCNC[C@H](O)c3ccccc3)cc2)ccc1C(=O)O	EC50						Not Determined						False	CHEMBL951210	Agonist activity at human beta2 adrenergic receptor expressed in CHO cells assessed as cAMP accumulation by EIA	F	BAO_0000219	cell-based format	Homo sapiens	None	None	CHO	None	CHEMBL210	Beta-2 adrenergic receptor	Homo sapiens	SINGLE PROTEIN	CHEMBL1142325	1	Scientific Literature	J. Med. Chem.	2008	CHEMBL3308072
CHEMBL332010		0	443.51	0	2.22	3e	N#CN/C(=N\c1ccc(CCNC[C@H](O)c2cccnc2)cc1)Nc1cccc(C(N)=O)c1	IC50	'='	400.0	nM	6.40			UO_0000065	14.43	0.26	4.18	4.31	False	CHEMBL647111	Binding affinity to the human beta-2 adrenergic receptor assayed using [125I]iodocyanopindolol as radioligand in CHO cells	B	BAO_0000219	cell-based format	None	None	None	CHO	None	CHEMBL210	Beta-2 adrenergic receptor	Homo sapiens	SINGLE PROTEIN	CHEMBL1134823	1	Scientific Literature	Bioorg. Med. Chem. Lett.	2001	CHEMBL3308072
CHEMBL237709		0	561.68	1	4.06	8	CCn1c(C(=O)NCc2c(OC)cccc2OC)cc2cc(C[C@@H](C)NC[C@H](O)c3ccc(O)c(CO)c3)ccc21	EC50	'='	2.55	nM	8.59			UO_0000065					False	CHEMBL900403	Agonist activity at human recombinant adrenergic beta-2 receptor expressed in CHO cells assessed as elevation in cAMP levels	F	BAO_0000219	cell-based format	Homo sapiens	None	None	CHO	None	CHEMBL210	Beta-2 adrenergic receptor	Homo sapiens	SINGLE PROTEIN	CHEMBL1137546	1	Scientific Literature	Bioorg. Med. Chem. Lett.	2007	CHEMBL3308072
CHEMBL428027		0	547.65	1	3.58	7	COc1cccc(OC)c1CNC(=O)c1cc2cc(C[C@@H](C)NC[C@H](O)c3ccc(O)c(CO)c3)ccc2n1C	EC50	'='	0.706	nM	9.15			UO_0000065					False	CHEMBL900403	Agonist activity at human recombinant adrenergic beta-2 receptor expressed in CHO cells assessed as elevation in cAMP levels	F	BAO_0000219	cell-based format	Homo sapiens	None	None	CHO	None	CHEMBL210	Beta-2 adrenergic receptor	Homo sapiens	SINGLE PROTEIN	CHEMBL1137546	1	Scientific Literature	Bioorg. Med. Chem. Lett.	2007	CHEMBL3308072
CHEMBL301707		0	419.49	0	2.00	10	COc1ccccc1N1CCN(CCn2c(=O)[nH]c3c([nH]c4ccccc43)c2=O)CC1	Ki	'>'	100000.0	nM				UO_0000065					False	CHEMBL652419	Binding affinity towards Beta-2 adrenergic receptor in human peripheral mononuclear leukocyte membranes using [125I]pindolol	B	BAO_0000019	assay format	Homo sapiens	None	None	None	None	CHEMBL210	Beta-2 adrenergic receptor	Homo sapiens	SINGLE PROTEIN	CHEMBL1125821	1	Scientific Literature	J. Med. Chem.	1991	None
CHEMBL513389	ICI-118551	0	277.41	0	2.61	(rac)-5, ICI-118551	Cc1ccc(OCC(O)C(C)NC(C)C)c2c1CCC2	IC50	'='	3.0	nM	8.52			UO_0000065	30.72	0.58	5.91	20.54	False	CHEMBL1010734	Displacement of [3H]CGP1217 from human recombinant adrenergic beta2 receptor transfected in insect Sf9 cells by scintillation counting	B	BAO_0000219	cell-based format	Homo sapiens	None	None	Sf9	None	CHEMBL210	Beta-2 adrenergic receptor	Homo sapiens	SINGLE PROTEIN	CHEMBL1152790	1	Scientific Literature	J. Med. Chem.	2009	CHEMBL3308860
CHEMBL467082		0	470.57	0	3.63	14c	O=C(Cc1nccn1-c1ccccc1)Nc1ccc(CCNC[C@H](O)COc2ccccc2)cc1	EC50	'>'	100000.0	nM				UO_0000065					False	CHEMBL972492	Agonist activity at human beta2 adrenergic receptor expressed in CHO cells assessed as cAMP accumulation	F	BAO_0000219	cell-based format	Homo sapiens	None	None	CHO	None	CHEMBL210	Beta-2 adrenergic receptor	Homo sapiens	SINGLE PROTEIN	CHEMBL1138625	1	Scientific Literature	Bioorg. Med. Chem.	2009	CHEMBL3308072
CHEMBL13102		0	344.41	0	1.92	17	CC(=O)Nc1ccc(CCNC[C@H](O)COc2ccc(O)cc2)cc1	IC50	'='	11.0	nM	7.96			UO_0000065	23.11	0.43	6.04	8.76	False	CHEMBL647879	Binding affinity against cloned human beta-2 adrenergic receptor from CHO cells using [125I]iodocyanopindolol as the radioligand	B	BAO_0000219	cell-based format	None	None	None	CHO	None	CHEMBL210	Beta-2 adrenergic receptor	Homo sapiens	SINGLE PROTEIN	CHEMBL1130810	1	Scientific Literature	Bioorg. Med. Chem. Lett.	1998	CHEMBL3308072
CHEMBL467301		0	484.60	0	3.68	14g	O=C(Cc1cn(Cc2ccccc2)cn1)Nc1ccc(CCNC[C@H](O)COc2ccccc2)cc1	Intrinsic activity	'='	0.02										False	CHEMBL972493	Intrinsic activity at human beta2 adrenergic receptor expressed in CHO cells assessed as cAMP accumulation	F	BAO_0000219	cell-based format	Homo sapiens	None	None	CHO	None	CHEMBL210	Beta-2 adrenergic receptor	Homo sapiens	SINGLE PROTEIN	CHEMBL1138625	1	Scientific Literature	Bioorg. Med. Chem.	2009	CHEMBL3308072
CHEMBL79806		0	564.71	1	3.68	7a	CCCCCCn1cnn(-c2ccc(S(=O)(=O)Nc3ccc(CCNC[C@H](O)c4cccnc4)cc3)cc2)c1=O	IC50	'='	4500.0	nM	5.35			UO_0000065	9.47	0.18	1.67	4.08	False	CHEMBL647106	Binding affinity towards Beta-2 adrenergic receptor in CHO cells expressing the cloned human receptor using 125I]iodocyanopindolol	B	BAO_0000219	cell-based format	None	None	None	CHO	None	CHEMBL210	Beta-2 adrenergic receptor	Homo sapiens	SINGLE PROTEIN	CHEMBL1132063	1	Scientific Literature	Bioorg. Med. Chem. Lett.	1999	CHEMBL3308072
CHEMBL12813		0	476.98	0	3.42	32	O=S(=O)(Nc1ccc(CCNC[C@H](O)COc2ccc(O)cc2)cc1)c1cccc(Cl)c1	Max stimulation	'='	26.0	%				UO_0000187					False	CHEMBL652425	Agonist activity against cloned human beta-2 adrenergic receptor as percent activation of adenyl cyclase activity at a concentration of 1000 nM	F	BAO_0000019	assay format	None	None	None	None	None	CHEMBL210	Beta-2 adrenergic receptor	Homo sapiens	SINGLE PROTEIN	CHEMBL1130810	1	Scientific Literature	Bioorg. Med. Chem. Lett.	1998	None
CHEMBL1160723	LEVISOPRENALINE	0	211.26	0	1.13	10, (-)-isoproterenol	CC(C)NC[C@H](O)c1ccc(O)c(O)c1	-Delta G	'='	8.44										False	CHEMBL819728	Change in Gibb's free energy at Low affinity beta-2-adrenoceptor in the Chang living cells	B	BAO_0000219	cell-based format	None	None	None	None	None	CHEMBL210	Beta-2 adrenergic receptor	Homo sapiens	SINGLE PROTEIN	CHEMBL1124120	1	Scientific Literature	J. Med. Chem.	1988	None
CHEMBL83753		0	591.78	2	5.06	5b	CCCCCCCCn1ccn(-c2ccc(S(=O)(=O)Nc3ccc(CCNC[C@H](O)c4cccnc4)cc3)cc2)c1=O	IC50	'='	330.0	nM	6.48			UO_0000065	10.95	0.21	1.42	5.48	False	CHEMBL647106	Binding affinity towards Beta-2 adrenergic receptor in CHO cells expressing the cloned human receptor using 125I]iodocyanopindolol	B	BAO_0000219	cell-based format	None	None	None	CHO	None	CHEMBL210	Beta-2 adrenergic receptor	Homo sapiens	SINGLE PROTEIN	CHEMBL1132063	1	Scientific Literature	Bioorg. Med. Chem. Lett.	1999	CHEMBL3308072
CHEMBL498303		0	435.95	1	5.28	10n	O=C(O)c1ccc(-c2ccc3c(c2)C[C@@H](NC[C@H](O)c2cccc(Cl)c2)CCC3)cc1	EC50						Not Determined						False	CHEMBL974622	Agonist activity at human beta2 adrenergic receptor expressed in CHO cells assessed as cAMP accumulation	F	BAO_0000219	cell-based format	Homo sapiens	None	None	CHO	None	CHEMBL210	Beta-2 adrenergic receptor	Homo sapiens	SINGLE PROTEIN	CHEMBL1155947	1	Scientific Literature	J. Med. Chem.	2008	CHEMBL3308072
CHEMBL525358		0	467.95	0	4.78	10b	O=C(O)COc1ccc(Oc2ccc3c(c2)C[C@@H](NC[C@H](O)c2cccc(Cl)c2)CC3)cc1	EC50						Not Determined						False	CHEMBL974622	Agonist activity at human beta2 adrenergic receptor expressed in CHO cells assessed as cAMP accumulation	F	BAO_0000219	cell-based format	Homo sapiens	None	None	CHO	None	CHEMBL210	Beta-2 adrenergic receptor	Homo sapiens	SINGLE PROTEIN	CHEMBL1155947	1	Scientific Literature	J. Med. Chem.	2008	CHEMBL3308072
CHEMBL434	ISOPROTERENOL	4	211.26	0	1.13	ISP	CC(C)NCC(O)c1ccc(O)c(O)c1	EC50	'='	2.0	nM	8.70			UO_0000065					True	CHEMBL974622	Agonist activity at human beta2 adrenergic receptor expressed in CHO cells assessed as cAMP accumulation	F	BAO_0000219	cell-based format	Homo sapiens	None	None	CHO	None	CHEMBL210	Beta-2 adrenergic receptor	Homo sapiens	SINGLE PROTEIN	CHEMBL1155947	1	Scientific Literature	J. Med. Chem.	2008	CHEMBL3308072
CHEMBL54885		0	331.40	0	2.19	5a	CNC(=O)N1CCc2cc(S(=O)(=O)Nc3ccccc3)ccc21	IC50	'='	7300.0	nM	5.14			UO_0000065	15.50	0.31	2.95	6.54	False	CHEMBL647882	In vitro binding affinity towards cloned human beta-2 adrenergic receptor using [125I]iodocyanopindolol as radioligand to stimulate increase in cAMP in CHO cells	B	BAO_0000219	cell-based format	None	None	None	CHO	None	CHEMBL210	Beta-2 adrenergic receptor	Homo sapiens	SINGLE PROTEIN	CHEMBL1131776	1	Scientific Literature	Bioorg. Med. Chem. Lett.	1999	CHEMBL3308072
CHEMBL73917		0	335.43	0	2.18	9	COc1cc(CC2NCCc3nc(N)sc32)cc(OC)c1OC	pKact						Not Active						False	CHEMBL650852	Drug concentration which produces cAMP response equal to 50% of its maximal response against human beta-2-adrenoceptor in chinese hamster ovary cells was determined; Not active	F	BAO_0000219	cell-based format	None	None	None	ovary	None	CHEMBL210	Beta-2 adrenergic receptor	Homo sapiens	SINGLE PROTEIN	CHEMBL1132639	1	Scientific Literature	J. Med. Chem.	1999	None
CHEMBL282039		0	328.84	0	4.08	8d	C[C@@H](Cc1c[nH]c2ccccc12)NC[C@@H](O)c1cccc(Cl)c1	Intrinsic activity						Not Determined						False	CHEMBL648550	Agonistic activity against human Beta-2 adrenergic receptor by measuring cAMP accumulation in CHO cells expressing beta3-AR; Not calculated	F	BAO_0000219	cell-based format	None	None	None	CHO	None	CHEMBL210	Beta-2 adrenergic receptor	Homo sapiens	SINGLE PROTEIN	CHEMBL1136684	1	Scientific Literature	Bioorg. Med. Chem. Lett.	2003	CHEMBL3308072
CHEMBL72935		0	569.21	1	3.75	11	COc1c(I)cc(CC2NCCc3nc(NC(C)=O)sc32)cc1I	pKact						Not Active						False	CHEMBL650852	Drug concentration which produces cAMP response equal to 50% of its maximal response against human beta-2-adrenoceptor in chinese hamster ovary cells was determined; Not active	F	BAO_0000219	cell-based format	None	None	None	ovary	None	CHEMBL210	Beta-2 adrenergic receptor	Homo sapiens	SINGLE PROTEIN	CHEMBL1132639	1	Scientific Literature	J. Med. Chem.	1999	None
CHEMBL285499		0	609.63	1	4.81	5a	O=S(=O)(Nc1ccc(CCNC[C@H](O)c2cccnc2)cc1)c1ccc(-c2noc(Cc3cc(F)c(F)c(F)c3)n2)cc1	IC50	'='	720.0	nM	6.14			UO_0000065	10.08	0.20	1.33	4.72	False	CHEMBL647110	Binding affinity to recombinant human beta-2 adrenergic receptor prepared from CHO cells in the presence of [125I]iodocyanopindolol	B	BAO_0000219	cell-based format	None	None	None	CHO	None	CHEMBL210	Beta-2 adrenergic receptor	Homo sapiens	SINGLE PROTEIN	CHEMBL1133209	1	Scientific Literature	Bioorg. Med. Chem. Lett.	2000	CHEMBL3308072
CHEMBL49080	CLENBUTEROL	4	277.20	0	3.00	7 ; (+/-)-clenbutarol	CC(C)(C)NCC(O)c1cc(Cl)c(N)c(Cl)c1	-Delta G	'='	11.35										False	CHEMBL819727	Change in Gibb's free energy at High affinity beta2- adrenoceptor in Chang living cells.	B	BAO_0000219	cell-based format	None	None	None	None	None	CHEMBL210	Beta-2 adrenergic receptor	Homo sapiens	SINGLE PROTEIN	CHEMBL1124120	1	Scientific Literature	J. Med. Chem.	1988	None
CHEMBL555764		0	465.45	0	1.94	17a	CN(C)S(=O)(=O)Nc1ccc(CC(C)(C)NC[C@H](O)c2cccnc2)cc1.Cl.Cl	IA	'='	7.0										False	CHEMBL647103	Intrinsic activity (IA) human Beta-2 adrenergic receptor (at 30 uM, represent by the percentage of the maximal response attained by isoproterenol)	F	BAO_0000019	assay format	None	None	None	None	None	CHEMBL210	Beta-2 adrenergic receptor	Homo sapiens	SINGLE PROTEIN	CHEMBL1146653	1	Scientific Literature	Bioorg. Med. Chem. Lett.	2004	None
CHEMBL1083996		0	486.61	0	4.71	16	CC(C)c1ccccc1OCC(O)CN1CCC(CN2C(=O)c3cccc4cccc(c34)C2=O)CC1	Ki	'='	230.0	nM	6.64			UO_0000065	13.64	0.25	1.93	9.47	False	CHEMBL1120618	Displacement of [125I]cyanopindolol from human adrenergic beta2 receptor expressed in CHOK1 cells	B	BAO_0000219	cell-based format	Homo sapiens	None	None	CHO-K1	None	CHEMBL210	Beta-2 adrenergic receptor	Homo sapiens	SINGLE PROTEIN	CHEMBL1155476	1	Scientific Literature	Bioorg. Med. Chem. Lett.	2010	CHEMBL3307512
CHEMBL111201		0	624.71	2	6.56	2e	O=S(=O)(Nc1ccc(CCNC[C@H](O)c2cccnc2)cc1)c1ccc(-c2nc(-c3ccc(C(F)(F)F)cc3)cs2)cc1	IC50	'='	2300.0	nM	5.64			UO_0000065	9.03	0.18	-0.92	5.41	True	CHEMBL647872	Binding affinity was evaluated on chinese hamster ovary (CHO) cells expressing the cloned human beta-2 adrenergic receptor in the presence of [125I]- iodocyanopindolol.	B	BAO_0000219	cell-based format	None	None	None	CHO	None	CHEMBL210	Beta-2 adrenergic receptor	Homo sapiens	SINGLE PROTEIN	CHEMBL1133690	1	Scientific Literature	J. Med. Chem.	2000	CHEMBL3308072
CHEMBL154370		0	466.03	0	4.63	48	Cc1ccc(CNC(=O)Cc2ccc(NC[C@@H](C)NC[C@H](O)c3cccc(Cl)c3)cc2)cc1	EC50	'='	1.0	nM	9.00			UO_0000065					False	CHEMBL655820	Ability to cause cAMP accumulation in CHO cells expressing human beta-2 AR expressed as the negative logarithm of the molar drug concentration	F	BAO_0000219	cell-based format	None	None	None	CHO	None	CHEMBL210	Beta-2 adrenergic receptor	Homo sapiens	SINGLE PROTEIN	CHEMBL1135599	1	Scientific Literature	J. Med. Chem.	2002	CHEMBL3308072
CHEMBL154370		0	466.03	0	4.63	48	Cc1ccc(CNC(=O)Cc2ccc(NC[C@@H](C)NC[C@H](O)c3cccc(Cl)c3)cc2)cc1	Emax	'='	40.0	%				UO_0000187					False	CHEMBL656090	concentration-response expressed as a percent of the maximal response to R-(-) isoproterenol (ISO).Emax is the fitted maximal value of the concentration	F	BAO_0000019	assay format	None	None	None	None	None	CHEMBL210	Beta-2 adrenergic receptor	Homo sapiens	SINGLE PROTEIN	CHEMBL1135599	1	Scientific Literature	J. Med. Chem.	2002	None
CHEMBL1082828		0	458.56	0	4.66	45	COc1ccc(C(=O)C2CCN(CC(O)COc3cccc4[nH]c5ccccc5c34)CC2)cc1	Ki	'='	0.2	nM	9.70			UO_0000065	21.15	0.39	5.04	12.97	False	CHEMBL1120618	Displacement of [125I]cyanopindolol from human adrenergic beta2 receptor expressed in CHOK1 cells	B	BAO_0000219	cell-based format	Homo sapiens	None	None	CHO-K1	None	CHEMBL210	Beta-2 adrenergic receptor	Homo sapiens	SINGLE PROTEIN	CHEMBL1155476	1	Scientific Literature	Bioorg. Med. Chem. Lett.	2010	CHEMBL3307512
CHEMBL420746	CGP-12177	0	279.34	0	0.98	37, (+)-CGP-12177	CC(C)(C)NCC(O)COc1cccc2[nH]c(=O)[nH]c12	-Delta G	'='	13.47										False	CHEMBL819728	Change in Gibb's free energy at Low affinity beta-2-adrenoceptor in the Chang living cells	B	BAO_0000219	cell-based format	None	None	None	None	None	CHEMBL210	Beta-2 adrenergic receptor	Homo sapiens	SINGLE PROTEIN	CHEMBL1124120	1	Scientific Literature	J. Med. Chem.	1988	None
CHEMBL498519		0	437.92	1	5.01	10d	O=C(O)c1ccc(Oc2ccc3c(c2)C[C@@H](NC[C@H](O)c2cccc(Cl)c2)CC3)cc1	EC50						Not Determined						False	CHEMBL974622	Agonist activity at human beta2 adrenergic receptor expressed in CHO cells assessed as cAMP accumulation	F	BAO_0000219	cell-based format	Homo sapiens	None	None	CHO	None	CHEMBL210	Beta-2 adrenergic receptor	Homo sapiens	SINGLE PROTEIN	CHEMBL1155947	1	Scientific Literature	J. Med. Chem.	2008	CHEMBL3308072
CHEMBL526472		0	427.95	0	4.95	10p	O=C(O)c1ccc(-c2ccc3c(c2)C[C@@H](NC[C@H](O)c2cccc(Cl)c2)CC3)s1	EC50						Not Determined						False	CHEMBL974622	Agonist activity at human beta2 adrenergic receptor expressed in CHO cells assessed as cAMP accumulation	F	BAO_0000219	cell-based format	Homo sapiens	None	None	CHO	None	CHEMBL210	Beta-2 adrenergic receptor	Homo sapiens	SINGLE PROTEIN	CHEMBL1155947	1	Scientific Literature	J. Med. Chem.	2008	CHEMBL3308072
CHEMBL13238		0	408.52	0	2.11	26	CC(C)S(=O)(=O)Nc1ccc(CCNC[C@H](O)COc2ccc(O)cc2)cc1	IC50	'='	58.0	nM	7.24			UO_0000065	17.71	0.35	5.13	6.71	False	CHEMBL647879	Binding affinity against cloned human beta-2 adrenergic receptor from CHO cells using [125I]iodocyanopindolol as the radioligand	B	BAO_0000219	cell-based format	None	None	None	CHO	None	CHEMBL210	Beta-2 adrenergic receptor	Homo sapiens	SINGLE PROTEIN	CHEMBL1130810	1	Scientific Literature	Bioorg. Med. Chem. Lett.	1998	CHEMBL3308072
CHEMBL33224		0	589.65	1	4.02	5h	O=S(=O)(Nc1ccc(CCNC[C@H](O)c2cccnc2)cc1)c1ccc(-c2noc(C(O)c3ccc(F)cc3)n2)cc1	IC50	'='	2500.0	nM	5.60			UO_0000065	9.50	0.18	1.58	3.72	False	CHEMBL647110	Binding affinity to recombinant human beta-2 adrenergic receptor prepared from CHO cells in the presence of [125I]iodocyanopindolol	B	BAO_0000219	cell-based format	None	None	None	CHO	None	CHEMBL210	Beta-2 adrenergic receptor	Homo sapiens	SINGLE PROTEIN	CHEMBL1133209	1	Scientific Literature	Bioorg. Med. Chem. Lett.	2000	CHEMBL3308072
CHEMBL1729	CISAPRIDE	4	465.95	0	3.36	1	COc1cc(N)c(Cl)cc1C(=O)NC1CCN(CCCOc2ccc(F)cc2)CC1OC	IC50	'>'	10000.0	nM				UO_0000065					False	CHEMBL858809	Binding affinity to adrenergic beta-2 receptor	B	BAO_0000357	single protein format	Homo sapiens	None	None	None	None	CHEMBL210	Beta-2 adrenergic receptor	Homo sapiens	SINGLE PROTEIN	CHEMBL1149398	1	Scientific Literature	J. Med. Chem.	2006	None
CHEMBL274361		0	345.44	0	2.75	3	COc1ccc(CC[C@@H](C)NC[C@H](O)COc2ccc(O)cc2)cc1	EC50	'='	5.0	nM	8.30			UO_0000065					False	CHEMBL650244	Compound was tested for agonist activity against cloned human beta-2 adrenergic receptor	F	BAO_0000019	assay format	None	None	None	None	None	CHEMBL210	Beta-2 adrenergic receptor	Homo sapiens	SINGLE PROTEIN	CHEMBL1130810	1	Scientific Literature	Bioorg. Med. Chem. Lett.	1998	None
CHEMBL68408		0	584.74	2	3.74	22	CCCCCCNC(=O)Nc1ccc(S(=O)(=O)Nc2ccc(CCNC[C@H](O)COc3ccc(N)nc3)cc2)cc1	IC50	'='	640.0	nM	6.19			UO_0000065	10.59	0.21	2.45	3.69	False	CHEMBL647874	Evaluated for its agonist activity and the binding affinity against human Beta-2 adrenergic receptor in membranes from chinese hamster ovary cell	B	BAO_0000219	cell-based format	None	None	None	ovary	None	CHEMBL210	Beta-2 adrenergic receptor	Homo sapiens	SINGLE PROTEIN	CHEMBL1131392	1	Scientific Literature	Bioorg. Med. Chem. Lett.	1998	None
CHEMBL109378	DETERENOL	0	195.26	0	1.42	19 ; (+/-)-N-isopropylnorsynephrine	CC(C)NCC(O)c1ccc(O)cc1	-Delta G	'='	8.07										False	CHEMBL819728	Change in Gibb's free energy at Low affinity beta-2-adrenoceptor in the Chang living cells	B	BAO_0000219	cell-based format	None	None	None	None	None	CHEMBL210	Beta-2 adrenergic receptor	Homo sapiens	SINGLE PROTEIN	CHEMBL1124120	1	Scientific Literature	J. Med. Chem.	1988	None
CHEMBL1159723		0	251.37	0	2.38	29 ; (-)-dihydroalprenolol	CCCc1ccccc1OCC(O)CNC(C)C	-Delta G	'='	12.91										False	CHEMBL819728	Change in Gibb's free energy at Low affinity beta-2-adrenoceptor in the Chang living cells	B	BAO_0000219	cell-based format	None	None	None	None	None	CHEMBL210	Beta-2 adrenergic receptor	Homo sapiens	SINGLE PROTEIN	CHEMBL1124120	1	Scientific Literature	J. Med. Chem.	1988	None
CHEMBL68685		0	476.56	0	1.46	9	COc1ccc(S(=O)(=O)N2CCC(NC[C@H](O)COc3cccc4[nH]c(O)nc34)CC2)cc1	Intrinsic activity	'='	0.03										False	CHEMBL655674	Intrinsic activity against cloned human beta2-AR was measured as fractions of the maximal response	B	BAO_0000357	single protein format	None	None	None	None	None	CHEMBL210	Beta-2 adrenergic receptor	Homo sapiens	SINGLE PROTEIN	CHEMBL1145724	1	Scientific Literature	Bioorg. Med. Chem. Lett.	2003	None
CHEMBL302597		0	513.64	1	1.64	32	CCCCOc1ccc(S(=O)(=O)N2CC(NC[C@H](O)c3ccc(O)c(NS(C)(=O)=O)c3)C2)cc1	EC50						Not Determined						False	CHEMBL655673	Agonistic activity against cloned human beta1-AR (beta-2-adrenergic receptor) in CHO cells; not tested	F	BAO_0000219	cell-based format	None	None	None	CHO	None	CHEMBL210	Beta-2 adrenergic receptor	Homo sapiens	SINGLE PROTEIN	CHEMBL1145724	1	Scientific Literature	Bioorg. Med. Chem. Lett.	2003	CHEMBL3308072
CHEMBL348501		0	516.06	1	3.82	43	Cc1ccc(S(=O)(=O)NC(=O)Cc2ccc(NC[C@@H](C)NC[C@H](O)c3cccc(Cl)c3)cc2)cc1	IC50	'='	5011.87	nM	5.30			UO_0000065	10.27	0.21	1.48	4.93	False	CHEMBL652427	Receptor binding assay(Beta-2 adrenergic receptor) carried out with membranes prepared from human recombinant Sf9 cells expressing the cloned human receptor in the presence of [125I]iodocyanopindolol	B	BAO_0000219	cell-based format	None	None	None	Sf9	None	CHEMBL210	Beta-2 adrenergic receptor	Homo sapiens	SINGLE PROTEIN	CHEMBL1135599	1	Scientific Literature	J. Med. Chem.	2002	CHEMBL3308860
CHEMBL56594		0	415.56	0	4.48	6b	CCCCCCN(C)C(=O)N1CCc2cc(S(=O)(=O)Nc3ccccc3)ccc21	IC50	'='	6500.0	nM	5.19			UO_0000065	12.48	0.24	0.71	7.44	False	CHEMBL647882	In vitro binding affinity towards cloned human beta-2 adrenergic receptor using [125I]iodocyanopindolol as radioligand to stimulate increase in cAMP in CHO cells	B	BAO_0000219	cell-based format	None	None	None	CHO	None	CHEMBL210	Beta-2 adrenergic receptor	Homo sapiens	SINGLE PROTEIN	CHEMBL1131776	1	Scientific Literature	Bioorg. Med. Chem. Lett.	1999	CHEMBL3308072
CHEMBL466467		0	511.62	1	4.41	14b	O=C(Cc1cccc(OCc2ccccc2)n1)Nc1ccc(CCNC[C@H](O)COc2ccccc2)cc1	EC50	'>'	100000.0	nM				UO_0000065					False	CHEMBL972492	Agonist activity at human beta2 adrenergic receptor expressed in CHO cells assessed as cAMP accumulation	F	BAO_0000219	cell-based format	Homo sapiens	None	None	CHO	None	CHEMBL210	Beta-2 adrenergic receptor	Homo sapiens	SINGLE PROTEIN	CHEMBL1138625	1	Scientific Literature	Bioorg. Med. Chem.	2009	CHEMBL3308072
CHEMBL467083		0	484.60	0	3.68	21a	O=C(Cc1nccn1Cc1ccccc1)Nc1ccc(CCNC[C@H](O)COc2ccccc2)cc1	EC50	'>'	100000.0	nM				UO_0000065					False	CHEMBL972492	Agonist activity at human beta2 adrenergic receptor expressed in CHO cells assessed as cAMP accumulation	F	BAO_0000219	cell-based format	Homo sapiens	None	None	CHO	None	CHEMBL210	Beta-2 adrenergic receptor	Homo sapiens	SINGLE PROTEIN	CHEMBL1138625	1	Scientific Literature	Bioorg. Med. Chem.	2009	CHEMBL3308072
CHEMBL466088		0	498.63	0	4.07	27b, diastereomer II	CC(Cc1ccc(NC(=O)Cc2nccn2Cc2ccccc2)cc1)NC[C@H](O)COc1ccccc1	EC50	'>'	100000.0	nM				UO_0000065					False	CHEMBL972492	Agonist activity at human beta2 adrenergic receptor expressed in CHO cells assessed as cAMP accumulation	F	BAO_0000219	cell-based format	Homo sapiens	None	None	CHO	None	CHEMBL210	Beta-2 adrenergic receptor	Homo sapiens	SINGLE PROTEIN	CHEMBL1138625	1	Scientific Literature	Bioorg. Med. Chem.	2009	CHEMBL3308072
CHEMBL466515		0	405.50	0	2.83	5c	O=C(Cc1ccccn1)Nc1ccc(CCNC[C@H](O)COc2ccccc2)cc1	Intrinsic activity	'='	0.01										False	CHEMBL972493	Intrinsic activity at human beta2 adrenergic receptor expressed in CHO cells assessed as cAMP accumulation	F	BAO_0000219	cell-based format	Homo sapiens	None	None	CHO	None	CHEMBL210	Beta-2 adrenergic receptor	Homo sapiens	SINGLE PROTEIN	CHEMBL1138625	1	Scientific Literature	Bioorg. Med. Chem.	2009	CHEMBL3308072
CHEMBL466704		0	444.54	0	3.32	5e	O=C(Cc1ccccn1)Nc1ccc(CCNC[C@H](O)COc2cccc3[nH]ccc23)cc1	Intrinsic activity	'='	0.02										False	CHEMBL972493	Intrinsic activity at human beta2 adrenergic receptor expressed in CHO cells assessed as cAMP accumulation	F	BAO_0000219	cell-based format	Homo sapiens	None	None	CHO	None	CHEMBL210	Beta-2 adrenergic receptor	Homo sapiens	SINGLE PROTEIN	CHEMBL1138625	1	Scientific Literature	Bioorg. Med. Chem.	2009	CHEMBL3308072
CHEMBL466726		0	439.94	0	3.49	14a	O=C(Cc1cccc(Cl)n1)Nc1ccc(CCNC[C@H](O)COc2ccccc2)cc1	Intrinsic activity	'='	0.02										False	CHEMBL972493	Intrinsic activity at human beta2 adrenergic receptor expressed in CHO cells assessed as cAMP accumulation	F	BAO_0000219	cell-based format	Homo sapiens	None	None	CHO	None	CHEMBL210	Beta-2 adrenergic receptor	Homo sapiens	SINGLE PROTEIN	CHEMBL1138625	1	Scientific Literature	Bioorg. Med. Chem.	2009	CHEMBL3308072
CHEMBL516056		0	568.73	1	3.02	29d.AcOH	CC(=O)O.CNS(=O)(=O)c1cccc(CCCCOCCCCCCNC[C@H](O)c2ccc(O)c(CO)c2)c1	EC50	'='	0.631	nM	9.20			UO_0000065					False	CHEMBL1019681	Agonist activity at human cloned beta2 adrenergic receptor expressed in CHO cells assessed as induction of intracellular cAMP accumulation by beta-galactosidase based whole cell assay	F	BAO_0000219	cell-based format	Homo sapiens	None	None	CHO	None	CHEMBL210	Beta-2 adrenergic receptor	Homo sapiens	SINGLE PROTEIN	CHEMBL1153418	1	Scientific Literature	J. Med. Chem.	2009	CHEMBL3308072
CHEMBL475237		0	508.68	1	2.90	29j	NS(=O)(=O)Cc1cccc(CCCCOCCCCCCNC[C@H](O)c2ccc(O)c(CO)c2)c1	EC50	'='	1.585	nM	8.80			UO_0000065					False	CHEMBL1019681	Agonist activity at human cloned beta2 adrenergic receptor expressed in CHO cells assessed as induction of intracellular cAMP accumulation by beta-galactosidase based whole cell assay	F	BAO_0000219	cell-based format	Homo sapiens	None	None	CHO	None	CHEMBL210	Beta-2 adrenergic receptor	Homo sapiens	SINGLE PROTEIN	CHEMBL1153418	1	Scientific Literature	J. Med. Chem.	2009	CHEMBL3308072
CHEMBL1256786	FORMOTEROL	4	344.41	0	2.22	formoterol, L-diastereomeric mixture	COc1ccc(CC(C)NCC(O)c2ccc(O)c(NC=O)c2)cc1	EC50	'='	0.5012	nM	9.30			UO_0000065					True	CHEMBL1019681	Agonist activity at human cloned beta2 adrenergic receptor expressed in CHO cells assessed as induction of intracellular cAMP accumulation by beta-galactosidase based whole cell assay	F	BAO_0000219	cell-based format	Homo sapiens	None	None	CHO	None	CHEMBL210	Beta-2 adrenergic receptor	Homo sapiens	SINGLE PROTEIN	CHEMBL1153418	1	Scientific Literature	J. Med. Chem.	2009	CHEMBL3308072
CHEMBL100589		0	709.84	1	4.21	17e	CC(C)N(Cc1cc(F)ccc1F)C(=O)Nc1ccc(S(=O)(=O)N2CCC(CNC[C@H](O)c3ccc(O)c(NS(C)(=O)=O)c3)CC2)cc1	EC50	'='	12.0	nM	7.92			UO_0000065					False	CHEMBL650242	Beta-2 adrenergic receptor agonist activity as increased cAMP levels in CHO cells expressing human Beta-2-adrenoceptor	F	BAO_0000219	cell-based format	Homo sapiens	None	None	CHO	None	CHEMBL210	Beta-2 adrenergic receptor	Homo sapiens	SINGLE PROTEIN	CHEMBL1135848	1	Scientific Literature	Bioorg. Med. Chem. Lett.	2002	CHEMBL3308072
CHEMBL543592		0	410.37	0	2.13	25	COc1cc(CCNCCc2cnc(N)s2)cc(OC)c1OC.Cl.Cl	pKact						Not Active						False	CHEMBL650852	Drug concentration which produces cAMP response equal to 50% of its maximal response against human beta-2-adrenoceptor in chinese hamster ovary cells was determined; Not active	F	BAO_0000219	cell-based format	None	None	None	ovary	None	CHEMBL210	Beta-2 adrenergic receptor	Homo sapiens	SINGLE PROTEIN	CHEMBL1132639	1	Scientific Literature	J. Med. Chem.	1999	None
CHEMBL279931		0	328.84	0	4.08	8c	C[C@H](Cc1c[nH]c2ccccc12)NC[C@@H](O)c1cccc(Cl)c1	Intrinsic activity	'='	23.0	%				UO_0000187					False	CHEMBL647883	Agonistic activity against human Beta-2 adrenergic receptor by measuring cAMP accumulation in CHO cells expressing beta3-AR	F	BAO_0000219	cell-based format	None	None	None	CHO	None	CHEMBL210	Beta-2 adrenergic receptor	Homo sapiens	SINGLE PROTEIN	CHEMBL1136684	1	Scientific Literature	Bioorg. Med. Chem. Lett.	2003	CHEMBL3308072
CHEMBL127349	NIFENALOL	0	224.26	0	1.63	21, (+/-)-INPEA	CC(C)NCC(O)c1ccc([N+](=O)[O-])cc1	-Delta G	'='	8.23										False	CHEMBL819728	Change in Gibb's free energy at Low affinity beta-2-adrenoceptor in the Chang living cells	B	BAO_0000219	cell-based format	None	None	None	None	None	CHEMBL210	Beta-2 adrenergic receptor	Homo sapiens	SINGLE PROTEIN	CHEMBL1124120	1	Scientific Literature	J. Med. Chem.	1988	None
CHEMBL345304		0	375.90	0	3.10	37	CC(=O)NCc1ccc(NC[C@@H](C)NC[C@H](O)c2cccc(Cl)c2)cc1	EC50	'='	3.162	nM	8.50			UO_0000065					False	CHEMBL655820	Ability to cause cAMP accumulation in CHO cells expressing human beta-2 AR expressed as the negative logarithm of the molar drug concentration	F	BAO_0000219	cell-based format	None	None	None	CHO	None	CHEMBL210	Beta-2 adrenergic receptor	Homo sapiens	SINGLE PROTEIN	CHEMBL1135599	1	Scientific Literature	J. Med. Chem.	2002	CHEMBL3308072
CHEMBL12674		0	470.59	0	2.95	29	O=S(=O)(CCc1ccccc1)Nc1ccc(CCNC[C@H](O)COc2ccc(O)cc2)cc1	IC50	'='	120.0	nM	6.92			UO_0000065	14.71	0.29	3.97	6.41	False	CHEMBL647879	Binding affinity against cloned human beta-2 adrenergic receptor from CHO cells using [125I]iodocyanopindolol as the radioligand	B	BAO_0000219	cell-based format	None	None	None	CHO	None	CHEMBL210	Beta-2 adrenergic receptor	Homo sapiens	SINGLE PROTEIN	CHEMBL1130810	1	Scientific Literature	Bioorg. Med. Chem. Lett.	1998	CHEMBL3308072
CHEMBL276480		0	408.52	0	2.12	24	CCCS(=O)(=O)Nc1ccc(CCNC[C@H](O)COc2ccc(O)cc2)cc1	Max stimulation	'='	4.0	%				UO_0000187					False	CHEMBL652426	Compound was tested for agonist activity against cloned human beta-2 adrenergic receptor at a concentration of 1000 nM	F	BAO_0000019	assay format	None	None	None	None	None	CHEMBL210	Beta-2 adrenergic receptor	Homo sapiens	SINGLE PROTEIN	CHEMBL1130810	1	Scientific Literature	Bioorg. Med. Chem. Lett.	1998	None
CHEMBL470856		0	549.16	1	4.41	6o	CC(C)Sc1cc(-c2ccc(CCNC[C@H](O)c3ccccc3)cc2)ccc1C(=O)NS(C)(=O)=O.Cl	EC50	'>'	10000.0	nM				UO_0000065					False	CHEMBL1007086	Agonist activity at human recombinant beta2 adrenergic receptor expressed in CHO cells assessed as cAMP accumulation by enzyme immunoassay	F	BAO_0000219	cell-based format	Homo sapiens	None	None	CHO	None	CHEMBL210	Beta-2 adrenergic receptor	Homo sapiens	SINGLE PROTEIN	CHEMBL1138480	1	Scientific Literature	J. Med. Chem.	2009	CHEMBL3308072
CHEMBL332964		0	438.27	0	3.09	26a	CC(=O)Nc1ccc(CC2NCCc3cc(O)c(O)cc32)cc1I	PR	'='	5.6										False	CHEMBL844750	Binding affinity for human beta-2 Adrenoceptor (AR) expressed in CHO cells by radioligand competition binding assays using [125I]-iodocyanopindolol (ICYP); PR = potency ratio relative to TMQ	B	BAO_0000219	cell-based format	Homo sapiens	None	None	CHO	None	CHEMBL210	Beta-2 adrenergic receptor	Homo sapiens	SINGLE PROTEIN	CHEMBL1129641	1	Scientific Literature	J. Med. Chem.	1996	CHEMBL3308072
CHEMBL12911		0	529.62	1	3.33	14	CCOC(=O)Nc1ccc(S(=O)(=O)Nc2ccc(CCNC[C@H](O)COc3ccc(O)cc3)cc2)cc1	IC50	'='	400.0	nM	6.40			UO_0000065	12.08	0.24	3.07	4.38	False	CHEMBL647878	In vitro affinity at Beta-2 adrenergic receptor in the presence of [125I]iodocyanopindolol.	B	BAO_0000357	single protein format	None	None	None	None	None	CHEMBL210	Beta-2 adrenergic receptor	Homo sapiens	SINGLE PROTEIN	CHEMBL1131408	1	Scientific Literature	Bioorg. Med. Chem. Lett.	1998	None
CHEMBL839	CARTEOLOL	4	292.38	0	1.70	8	CC(C)(C)NCC(O)COc1cccc2c1CCC(=O)N2	Selectivity						Active						False	CHEMBL650886	Selectivity for beta-2 adrenergic receptor	B	BAO_0000357	single protein format	None	None	None	None	None	CHEMBL210	Beta-2 adrenergic receptor	Homo sapiens	SINGLE PROTEIN	CHEMBL1123997	1	Scientific Literature	J. Med. Chem.	1988	None
CHEMBL32418		0	639.70	3	5.21	6h	O=S(=O)(Nc1ccc(CCNC[C@H](O)c2cccnc2)cc1)c1ccc(-c2noc(COc3ccc(C4N=NN=N4)cc3)n2)cc1	IC50	'='	8000.0	nM	5.10			UO_0000065	7.97	0.15	-0.11	2.70	False	CHEMBL647110	Binding affinity to recombinant human beta-2 adrenergic receptor prepared from CHO cells in the presence of [125I]iodocyanopindolol	B	BAO_0000219	cell-based format	None	None	None	CHO	None	CHEMBL210	Beta-2 adrenergic receptor	Homo sapiens	SINGLE PROTEIN	CHEMBL1133209	1	Scientific Literature	Bioorg. Med. Chem. Lett.	2000	CHEMBL3308072
CHEMBL471	SOTALOL	4	272.37	0	1.09	4	CC(C)NCC(O)c1ccc(NS(C)(=O)=O)cc1	Selectivity						Active						False	CHEMBL650886	Selectivity for beta-2 adrenergic receptor	B	BAO_0000357	single protein format	None	None	None	None	None	CHEMBL210	Beta-2 adrenergic receptor	Homo sapiens	SINGLE PROTEIN	CHEMBL1123997	1	Scientific Literature	J. Med. Chem.	1988	None
CHEMBL470584		0	261.32	0	1.13	(+)-1	CC(C)N[C@H]1CCn2c(=O)[nH]c3cccc(c32)[C@@H]1O	Activity	'='	3.0	%				UO_0000187					False	CHEMBL1010735	Displacement of [3H]CGP1217 from human recombinant adrenergic beta2 receptor transfected in insect Sf9 cells at 10 uM by scintillation counting	B	BAO_0000219	cell-based format	Homo sapiens	None	None	Sf9	None	CHEMBL210	Beta-2 adrenergic receptor	Homo sapiens	SINGLE PROTEIN	CHEMBL1152790	1	Scientific Literature	J. Med. Chem.	2009	CHEMBL3308860
CHEMBL308126		0	568.70	2	4.87	12	CCCCCCNC(=O)Nc1ccc(S(=O)(=O)Nc2ccc(OCC3NCCc4cc(O)c(O)cc43)cc2)cc1	IC50	'='	300.0	nM	6.52			UO_0000065	11.47	0.22	1.65	4.38	False	CHEMBL647877	Inhibitory activity against CHO cells expressing human Beta-2 adrenergic receptor with [125I]-iodocyanopindolol	B	BAO_0000219	cell-based format	Homo sapiens	None	None	CHO	None	CHEMBL210	Beta-2 adrenergic receptor	Homo sapiens	SINGLE PROTEIN	CHEMBL1132774	1	Scientific Literature	Bioorg. Med. Chem. Lett.	2000	CHEMBL3308072
CHEMBL293577		0	607.76	2	6.09	5k	O=S(=O)(Nc1ccc(CCNC[C@H](O)c2cccnc2)cc1)c1ccc(-c2nc(-c3cnc4ccccc4c3)cs2)cc1	IC50	'='	47000.0	nM	4.33			UO_0000065	7.12	0.14	-1.76	3.70	False	CHEMBL647875	Binding affinity against human Beta-2 adrenergic receptor expressed in CHO cells using [125I]iodocyanopindolol	B	BAO_0000219	cell-based format	None	None	None	CHO	None	CHEMBL210	Beta-2 adrenergic receptor	Homo sapiens	SINGLE PROTEIN	CHEMBL1133294	1	Scientific Literature	Bioorg. Med. Chem. Lett.	2000	CHEMBL3308072
CHEMBL1346173		0	352.46	0	4.04	SID14730619	CC(=O)Nc1ccc(-c2nnc(SCc3ccc(C)cc3)n2C)cc1	EC50	'='	3600.0	nM	5.44		active	UO_0000065					False	CHEMBL1794581	PUBCHEM_BIOASSAY: Dose response for HTS for Beta-2AR agonists via FAP method from CP1. (Class of assay: confirmatory) [Related pubchem assays (depositor defined):AID485366, AID492947, AID504448]	F	BAO_0000019	assay format	None	None	None	None	None	CHEMBL210	Beta-2 adrenergic receptor	Homo sapiens	SINGLE PROTEIN	CHEMBL1201862	7	PubChem BioAssays			None
CHEMBL544336		0	581.61	1	4.26	17c	CC(C)(Cc1ccc(NS(=O)(=O)N2CCC(c3ccccc3)CC2)cc1)NC[C@H](O)c1cccnc1.Cl.Cl	IA	'='	9.0										False	CHEMBL647103	Intrinsic activity (IA) human Beta-2 adrenergic receptor (at 30 uM, represent by the percentage of the maximal response attained by isoproterenol)	F	BAO_0000019	assay format	None	None	None	None	None	CHEMBL210	Beta-2 adrenergic receptor	Homo sapiens	SINGLE PROTEIN	CHEMBL1146653	1	Scientific Literature	Bioorg. Med. Chem. Lett.	2004	None
CHEMBL1263	SALMETEROL	4	415.57	0	4.11	2	OCc1cc(C(O)CNCCCCCCOCCCCc2ccccc2)ccc1O	Ki	'='	2.4	nM	8.62			UO_0000065	20.74	0.39	4.51	10.52	False	CHEMBL1686737	Displacement of [3H]-dihydroalprenolol from human beta2-adrenoceptor expressed in HEK cells after 4 hrs	B	BAO_0000219	cell-based format	Homo sapiens	None	None	HEK293	None	CHEMBL210	Beta-2 adrenergic receptor	Homo sapiens	SINGLE PROTEIN	CHEMBL1681687	1	Scientific Literature	Bioorg. Med. Chem. Lett.	2011	CHEMBL3307715
CHEMBL1527861		0	394.50	1	5.43	SID49715886	CCCCOc1cccc(C(=O)Nc2ccc(NC(=O)c3cccs3)cc2)c1	EC50	'='	256.0	nM	6.59		active	UO_0000065					False	CHEMBL1794581	PUBCHEM_BIOASSAY: Dose response for HTS for Beta-2AR agonists via FAP method from CP1. (Class of assay: confirmatory) [Related pubchem assays (depositor defined):AID485366, AID492947, AID504448]	F	BAO_0000019	assay format	None	None	None	None	None	CHEMBL210	Beta-2 adrenergic receptor	Homo sapiens	SINGLE PROTEIN	CHEMBL1201862	7	PubChem BioAssays			None
CHEMBL1420188		0	407.41	0	3.21	SID49819181	Cc1ccc(OCc2cc(C(=O)NCc3cnn(-c4cccc(F)c4)c3)no2)cn1	EC50	'='	195.0	nM	6.71		active	UO_0000065					False	CHEMBL1794581	PUBCHEM_BIOASSAY: Dose response for HTS for Beta-2AR agonists via FAP method from CP1. (Class of assay: confirmatory) [Related pubchem assays (depositor defined):AID485366, AID492947, AID504448]	F	BAO_0000019	assay format	None	None	None	None	None	CHEMBL210	Beta-2 adrenergic receptor	Homo sapiens	SINGLE PROTEIN	CHEMBL1201862	7	PubChem BioAssays			None
CHEMBL39596		0	378.86	0	2.48	5	C[C@H](Cc1ccc(OCC(=O)NO)cc1)NC[C@H](O)c1cccc(Cl)c1	Ki	'='	112.0	nM	6.95			UO_0000065	18.35	0.37	4.47	7.65	False	CHEMBL652421	Ability to bind to human Beta-2 adrenergic receptor using membranes of stably transfected CHO cells	B	BAO_0000219	cell-based format	Homo sapiens	None	None	CHO	None	CHEMBL210	Beta-2 adrenergic receptor	Homo sapiens	SINGLE PROTEIN	CHEMBL1151506	1	Scientific Literature	Bioorg. Med. Chem. Lett.	1997	CHEMBL3308072
CHEMBL1082500		0	444.58	1	5.02	42	COc1ccc(CC2CCN(CC(O)COc3cccc4[nH]c5ccccc5c34)CC2)cc1	Ki	'='	0.2	nM	9.70			UO_0000065	21.82	0.40	4.68	16.80	False	CHEMBL1120618	Displacement of [125I]cyanopindolol from human adrenergic beta2 receptor expressed in CHOK1 cells	B	BAO_0000219	cell-based format	Homo sapiens	None	None	CHO-K1	None	CHEMBL210	Beta-2 adrenergic receptor	Homo sapiens	SINGLE PROTEIN	CHEMBL1155476	1	Scientific Literature	Bioorg. Med. Chem. Lett.	2010	CHEMBL3307512
CHEMBL274807		0	448.59	0	3.04	27	O=S(=O)(Nc1ccc(CCNC[C@H](O)COc2ccc(O)cc2)cc1)C1CCCCC1	IC50	'='	3000.0	nM	5.52			UO_0000065	12.31	0.24	2.48	5.12	False	CHEMBL647879	Binding affinity against cloned human beta-2 adrenergic receptor from CHO cells using [125I]iodocyanopindolol as the radioligand	B	BAO_0000219	cell-based format	None	None	None	CHO	None	CHEMBL210	Beta-2 adrenergic receptor	Homo sapiens	SINGLE PROTEIN	CHEMBL1130810	1	Scientific Literature	Bioorg. Med. Chem. Lett.	1998	CHEMBL3308072
CHEMBL1084526		0	530.67	1	4.89	18	COc1ccc(OCC(O)CN2CCC(CN3C(=O)c4cccc5cccc(c45)C3=O)CC2)c(C(C)(C)C)c1	Ki	'='	300.0	nM	6.52			UO_0000065	12.29	0.23	1.63	8.22	False	CHEMBL1120618	Displacement of [125I]cyanopindolol from human adrenergic beta2 receptor expressed in CHOK1 cells	B	BAO_0000219	cell-based format	Homo sapiens	None	None	CHO-K1	None	CHEMBL210	Beta-2 adrenergic receptor	Homo sapiens	SINGLE PROTEIN	CHEMBL1155476	1	Scientific Literature	Bioorg. Med. Chem. Lett.	2010	CHEMBL3307512
CHEMBL1319376		0	453.36	0	1.81	SID4260968	CN(CC(=O)N1CCN(c2ccccn2)CC1)S(=O)(=O)c1ccc(Br)cc1	EC50	'='	82.8	nM	7.08		active	UO_0000065					False	CHEMBL1794581	PUBCHEM_BIOASSAY: Dose response for HTS for Beta-2AR agonists via FAP method from CP1. (Class of assay: confirmatory) [Related pubchem assays (depositor defined):AID485366, AID492947, AID504448]	F	BAO_0000019	assay format	None	None	None	None	None	CHEMBL210	Beta-2 adrenergic receptor	Homo sapiens	SINGLE PROTEIN	CHEMBL1201862	7	PubChem BioAssays			None
CHEMBL1456621		0	373.41	0	4.52	SID87340473	Cc1ccc(OCC(=O)Nc2ccc(-c3nc4ncccc4o3)cc2)c(C)c1	EC50	'='	316.0	nM	6.50		active	UO_0000065					False	CHEMBL1794581	PUBCHEM_BIOASSAY: Dose response for HTS for Beta-2AR agonists via FAP method from CP1. (Class of assay: confirmatory) [Related pubchem assays (depositor defined):AID485366, AID492947, AID504448]	F	BAO_0000019	assay format	None	None	None	None	None	CHEMBL210	Beta-2 adrenergic receptor	Homo sapiens	SINGLE PROTEIN	CHEMBL1201862	7	PubChem BioAssays			None
CHEMBL1465886		0	319.72	0	3.35	SID26730512	COc1cc2c(cc1Cl)C(=O)C(F)(c1ccccc1)C(=O)N2	EC50		7030.0	nM			inactive	UO_0000065					False	CHEMBL1794581	PUBCHEM_BIOASSAY: Dose response for HTS for Beta-2AR agonists via FAP method from CP1. (Class of assay: confirmatory) [Related pubchem assays (depositor defined):AID485366, AID492947, AID504448]	F	BAO_0000019	assay format	None	None	None	None	None	CHEMBL210	Beta-2 adrenergic receptor	Homo sapiens	SINGLE PROTEIN	CHEMBL1201862	7	PubChem BioAssays			None
CHEMBL22318		0	593.75	1	3.85	9b	CCCCCCCCn1nnn(-c2ccc(S(=O)(=O)Nc3ccc(CCNC[C@H](O)c4cccnc4)cc3)cc2)c1=O	IC50	'='	570.0	nM	6.24			UO_0000065	10.52	0.20	2.39	4.34	False	CHEMBL876752	Inhibitory activity against cloned human Beta-2 adrenergic receptor in the presence of [125I]iodocyanopindolol in CHO cells by receptor binding assay	B	BAO_0000219	cell-based format	None	None	None	CHO	None	CHEMBL210	Beta-2 adrenergic receptor	Homo sapiens	SINGLE PROTEIN	CHEMBL1132038	1	Scientific Literature	Bioorg. Med. Chem. Lett.	1999	CHEMBL3308072
CHEMBL446806		0	625.62	1	3.60	9e	CS(=O)(=O)NC(=O)c1ccc(-c2ccc(CCNC[C@H](O)c3cnccc3N)cc2)cc1OC1CCCCC1.Cl.Cl	EC50	'='	290.0	nM	6.54			UO_0000065					False	CHEMBL1007086	Agonist activity at human recombinant beta2 adrenergic receptor expressed in CHO cells assessed as cAMP accumulation by enzyme immunoassay	F	BAO_0000219	cell-based format	Homo sapiens	None	None	CHO	None	CHEMBL210	Beta-2 adrenergic receptor	Homo sapiens	SINGLE PROTEIN	CHEMBL1138480	1	Scientific Literature	J. Med. Chem.	2009	CHEMBL3308072
CHEMBL523149		0	498.61	0	2.28	9q	CCOc1cc(-c2ccc(CCNC[C@H](O)c3cnccc3N)cc2)ccc1C(=O)NS(C)(=O)=O	EC50						Not Determined						False	CHEMBL1007086	Agonist activity at human recombinant beta2 adrenergic receptor expressed in CHO cells assessed as cAMP accumulation by enzyme immunoassay	F	BAO_0000219	cell-based format	Homo sapiens	None	None	CHO	None	CHEMBL210	Beta-2 adrenergic receptor	Homo sapiens	SINGLE PROTEIN	CHEMBL1138480	1	Scientific Literature	J. Med. Chem.	2009	CHEMBL3308072
CHEMBL522708		0	479.65	0	4.42	21	Cc1ccc2c(OCCN3CCC(Cc4cccc(N5CCCS5(=O)=O)c4)CC3)cccc2n1	Ki	'='	1584.89	nM	5.80			UO_0000065	12.09	0.23	1.38	9.24	False	CHEMBL954063	Displacement of radioligand from human cloned adrenergic beta2 receptor	B	BAO_0000357	single protein format	Homo sapiens	None	None	None	None	CHEMBL210	Beta-2 adrenergic receptor	Homo sapiens	SINGLE PROTEIN	CHEMBL1150291	1	Scientific Literature	J. Med. Chem.	2008	None
CHEMBL63760		0	608.65	2	5.01	7e	O=S(=O)(Nc1ccc(CCNC[C@H](O)c2cccnc2)cc1)c1ccc(-n2ncc(-c3ccc(C(F)(F)F)cc3)n2)cc1	IC50	'='	21000.0	nM	4.68			UO_0000065	7.69	0.15	-0.33	3.83	False	CHEMBL647105	Binding affinity for clone human Beta-2 adrenergic receptor from CHO cell membranes in the presence of I-iodocyanopindolol	B	BAO_0000219	cell-based format	None	None	None	CHO	None	CHEMBL210	Beta-2 adrenergic receptor	Homo sapiens	SINGLE PROTEIN	CHEMBL1133315	1	Scientific Literature	Bioorg. Med. Chem. Lett.	2000	CHEMBL3308072
CHEMBL459730		0	463.95	0	3.72	(-)-12a	N#Cc1ccc(S(=O)(=O)/N=C(\N)N2C[C@H](c3ccccc3)C(c3ccc(Cl)cc3)=N2)cc1	Inhibition	'<'	50.0	%				UO_0000187					False	CHEMBL967006	Displacement of [3H]dihydroalprenolol from human cloned adrenergic beta2 receptor	B	BAO_0000357	single protein format	Homo sapiens	None	None	None	None	CHEMBL210	Beta-2 adrenergic receptor	Homo sapiens	SINGLE PROTEIN	CHEMBL1140076	1	Scientific Literature	J. Med. Chem.	2008	None
CHEMBL245875		0	416.93	0	4.50	50	O=C(O)c1ccsc1-c1cccc(NCCNC[C@H](O)c2cccc(Cl)c2)c1	EC50	'='	5011.87	nM	5.30			UO_0000065					False	CHEMBL887285	Agonist activity at human beta-2 adrenergic receptor expressed in CHO cells assessed as cAMP accumulation	F	BAO_0000219	cell-based format	Homo sapiens	None	None	CHO	None	CHEMBL210	Beta-2 adrenergic receptor	Homo sapiens	SINGLE PROTEIN	CHEMBL1140647	1	Scientific Literature	Bioorg. Med. Chem. Lett.	2007	CHEMBL3308072
CHEMBL395834		0	430.96	0	4.89	47	C[C@H](CNc1ccc(-c2sccc2C(=O)O)cc1)NC[C@H](O)c1cccc(Cl)c1	EC50	'='	630.96	nM	6.20			UO_0000065					False	CHEMBL887285	Agonist activity at human beta-2 adrenergic receptor expressed in CHO cells assessed as cAMP accumulation	F	BAO_0000219	cell-based format	Homo sapiens	None	None	CHO	None	CHEMBL210	Beta-2 adrenergic receptor	Homo sapiens	SINGLE PROTEIN	CHEMBL1140647	1	Scientific Literature	Bioorg. Med. Chem. Lett.	2007	CHEMBL3308072
CHEMBL393470		0	431.95	0	4.29	42	C[C@H](CNc1cccc(-c2csc(C(=O)O)n2)c1)NC[C@H](O)c1cccc(Cl)c1	EC50	'='	100.0	nM	7.00			UO_0000065					False	CHEMBL887285	Agonist activity at human beta-2 adrenergic receptor expressed in CHO cells assessed as cAMP accumulation	F	BAO_0000219	cell-based format	Homo sapiens	None	None	CHO	None	CHEMBL210	Beta-2 adrenergic receptor	Homo sapiens	SINGLE PROTEIN	CHEMBL1140647	1	Scientific Literature	Bioorg. Med. Chem. Lett.	2007	CHEMBL3308072
CHEMBL247518		0	431.95	0	4.29	41	C[C@H](CNc1ccc(-c2csc(C(=O)O)n2)cc1)NC[C@H](O)c1cccc(Cl)c1	EC50	'='	50.12	nM	7.30			UO_0000065					False	CHEMBL887285	Agonist activity at human beta-2 adrenergic receptor expressed in CHO cells assessed as cAMP accumulation	F	BAO_0000219	cell-based format	Homo sapiens	None	None	CHO	None	CHEMBL210	Beta-2 adrenergic receptor	Homo sapiens	SINGLE PROTEIN	CHEMBL1140647	1	Scientific Literature	Bioorg. Med. Chem. Lett.	2007	CHEMBL3308072
CHEMBL246908		0	415.88	0	3.82	37	C[C@H](CNc1ccc(-c2nc(C(=O)O)co2)cc1)NC[C@H](O)c1cccc(Cl)c1	EC50	'='	100.0	nM	7.00			UO_0000065					False	CHEMBL887285	Agonist activity at human beta-2 adrenergic receptor expressed in CHO cells assessed as cAMP accumulation	F	BAO_0000219	cell-based format	Homo sapiens	None	None	CHO	None	CHEMBL210	Beta-2 adrenergic receptor	Homo sapiens	SINGLE PROTEIN	CHEMBL1140647	1	Scientific Literature	Bioorg. Med. Chem. Lett.	2007	CHEMBL3308072
CHEMBL440961		0	500.62	1	3.26	15h	COc1ccc([C@H](Cc2ccccc2)NC[C@H](O)Cc2ccc(O)c(NS(C)(=O)=O)c2)cc1OC	Ki	'='	820.0	nM	6.09			UO_0000065	12.16	0.24	2.83	5.20	False	CHEMBL888309	Displacement of [125I]iodocyanopindolol from human cloned adrenergic beta-2 receptor expressed in CHO cells	B	BAO_0000219	cell-based format	Homo sapiens	None	None	CHO	None	CHEMBL210	Beta-2 adrenergic receptor	Homo sapiens	SINGLE PROTEIN	CHEMBL1140016	1	Scientific Literature	Bioorg. Med. Chem. Lett.	2007	CHEMBL3308072
CHEMBL398557		0	500.62	1	3.26	15g	COc1ccc([C@H](Cc2ccccc2)NC[C@@H](O)Cc2ccc(O)c(NS(C)(=O)=O)c2)cc1OC	Ki	'='	24.0	nM	7.62			UO_0000065	15.22	0.30	4.36	6.51	False	CHEMBL888309	Displacement of [125I]iodocyanopindolol from human cloned adrenergic beta-2 receptor expressed in CHO cells	B	BAO_0000219	cell-based format	Homo sapiens	None	None	CHO	None	CHEMBL210	Beta-2 adrenergic receptor	Homo sapiens	SINGLE PROTEIN	CHEMBL1140016	1	Scientific Literature	Bioorg. Med. Chem. Lett.	2007	CHEMBL3308072
CHEMBL418234		0	572.66	2	5.13	6e	O=S(=O)(Nc1ccc(CCNC[C@H](O)c2cccnc2)cc1)c1ccc(-c2coc(Cc3ccc(F)cc3)n2)cc1	IC50	'='	3300.0	nM	5.48			UO_0000065	9.57	0.18	0.35	4.67	False	CHEMBL647881	In vitro binding affinity at beta-2 adrenergic receptors in the presence of [125I]iodocyanopindolol.	B	BAO_0000357	single protein format	None	None	None	None	None	CHEMBL210	Beta-2 adrenergic receptor	Homo sapiens	SINGLE PROTEIN	CHEMBL1133227	1	Scientific Literature	Bioorg. Med. Chem. Lett.	2000	None
CHEMBL362136		0	514.67	1	3.62	53	C[C@H](Cc1c[nH]c2c(OCCN)cccc12)NC[C@H](O)c1cccc(NS(=O)(=O)c2cccs2)c1	EC50						Not Determined						False	CHEMBL837396	Agonistic activity was determined by measuring cAMP accumulation in CHO cells expressing cloned human Beta-2 adrenergic receptor; ND = not determined	F	BAO_0000219	cell-based format	Homo sapiens	None	None	CHO	None	CHEMBL210	Beta-2 adrenergic receptor	Homo sapiens	SINGLE PROTEIN	CHEMBL1138712	1	Scientific Literature	Bioorg. Med. Chem. Lett.	2004	CHEMBL3308072
CHEMBL251600		0	409.43	0	3.93	16c	O[C@@H](CNCCOc1ccc(-c2csc(C(F)(F)F)n2)cc1)c1cccnc1	Intrinsic activity	'='	9.0	%				UO_0000187					False	CHEMBL924392	Intrinsic activity at human adrenergic beta-2 receptor expressed in CHO cells assessed as cAMP production at 30 uM relative to isoproterenol	B	BAO_0000219	cell-based format	Homo sapiens	None	None	CHO	None	CHEMBL210	Beta-2 adrenergic receptor	Homo sapiens	SINGLE PROTEIN	CHEMBL1139766	1	Scientific Literature	Bioorg. Med. Chem. Lett.	2007	CHEMBL3308072
CHEMBL29141		0	240.28	0	0.96	S1319	CNCC(O)c1ccc(O)c2nc(O)sc12	Ki	'='	5.0	nM	8.30			UO_0000065	34.55	0.71	7.34	9.70	False	CHEMBL1227592	Displacement of [3H]CGP12177 from human beta2 adrenoceptor	B	BAO_0000357	single protein format	Homo sapiens	None	None	None	None	CHEMBL210	Beta-2 adrenergic receptor	Homo sapiens	SINGLE PROTEIN	CHEMBL1221245	1	Scientific Literature	Bioorg. Med. Chem. Lett.	2010	None
CHEMBL1221680		0	400.50	0	3.06	26	O=c1[nH]c2c(O)ccc([C@@H](O)CN[C@@H]3CCC[C@H]3OCc3ccccc3)c2s1	Ki	'='	0.5	nM	9.30			UO_0000065	23.22	0.45	6.24	9.83	False	CHEMBL1227592	Displacement of [3H]CGP12177 from human beta2 adrenoceptor	B	BAO_0000357	single protein format	Homo sapiens	None	None	None	None	CHEMBL210	Beta-2 adrenergic receptor	Homo sapiens	SINGLE PROTEIN	CHEMBL1221245	1	Scientific Literature	Bioorg. Med. Chem. Lett.	2010	None
CHEMBL1221682		0	362.50	0	3.28	28	O=c1[nH]c2c(O)ccc([C@@H](O)CN[C@@H]3CCC[C@@H]3C3CCCC3)c2s1	Ki	'='	0.6	nM	9.22			UO_0000065	25.44	0.50	5.94	10.80	False	CHEMBL1227592	Displacement of [3H]CGP12177 from human beta2 adrenoceptor	B	BAO_0000357	single protein format	Homo sapiens	None	None	None	None	CHEMBL210	Beta-2 adrenergic receptor	Homo sapiens	SINGLE PROTEIN	CHEMBL1221245	1	Scientific Literature	Bioorg. Med. Chem. Lett.	2010	None
CHEMBL63421		0	439.51	0	2.87	20 (S-38)	COc1ccc(CCNC[C@H](O)COc2ccc(-c3nc(C(C)=O)c[nH]3)cc2)cc1OC	Selectivity						Not Active						False	CHEMBL650887	Selectivity towards beta-2 adrenergic receptor;Not selective towards beta-2 adrenergic receptor	B	BAO_0000357	single protein format	None	None	None	None	None	CHEMBL210	Beta-2 adrenergic receptor	Homo sapiens	SINGLE PROTEIN	CHEMBL1123997	1	Scientific Literature	J. Med. Chem.	1988	None
CHEMBL333417		0	624.71	2	6.56	2g	O=S(=O)(Nc1ccc(CCNC[C@H](O)c2cccnc2)cc1)c1ccc(-c2nc(-c3ccccc3C(F)(F)F)cs2)cc1	IC50	'='	1800.0	nM	5.75			UO_0000065	9.20	0.18	-0.82	5.51	False	CHEMBL647872	Binding affinity was evaluated on chinese hamster ovary (CHO) cells expressing the cloned human beta-2 adrenergic receptor in the presence of [125I]- iodocyanopindolol.	B	BAO_0000219	cell-based format	None	None	None	CHO	None	CHEMBL210	Beta-2 adrenergic receptor	Homo sapiens	SINGLE PROTEIN	CHEMBL1133690	1	Scientific Literature	J. Med. Chem.	2000	CHEMBL3308072
CHEMBL154906		0	517.05	1	3.65	45	C[C@H](CNc1cccc(CNC(=O)NS(=O)(=O)c2ccccc2)c1)NC[C@H](O)c1cccc(Cl)c1	EC50	'='	251.19	nM	6.60			UO_0000065					False	CHEMBL858099	Concentration that causes 50% inhibition of human beta 2 adrenergic receptor (AR), expressed in CHO cells.	F	BAO_0000219	cell-based format	None	None	None	CHO	None	CHEMBL210	Beta-2 adrenergic receptor	Homo sapiens	SINGLE PROTEIN	CHEMBL1135599	1	Scientific Literature	J. Med. Chem.	2002	CHEMBL3308072
CHEMBL308351		0	537.13	1	3.75	6	COc1c(I)cc(CC2NCCc3cc(O)c(O)cc32)cc1I	Selectivity ratio	'='	24.0										False	CHEMBL848979	Selectivity ratio of compound measured as Potency ratio of Platelet aggregation to that of potency ratio of beta-2 receptor	F	BAO_0000019	assay format	None	None	None	None	None	CHEMBL210	Beta-2 adrenergic receptor	Homo sapiens	SINGLE PROTEIN	CHEMBL1130381	1	Scientific Literature	J. Med. Chem.	1997	None
CHEMBL1242923		0	407.51	0	2.63	17	O=C(Cc1ccccc1)NC1CCN(CCCN2C(=O)COc3ccccc32)CC1	Ki	'>='	1000.0	nM				UO_0000065					False	CHEMBL1248883	Binding affinity to adrenergic beta2 receptor by radioligand displacement assay	B	BAO_0000357	single protein format	None	None	None	None	None	CHEMBL210	Beta-2 adrenergic receptor	Homo sapiens	SINGLE PROTEIN	CHEMBL1240489	1	Scientific Literature	J. Med. Chem.	2010	None
CHEMBL2441620		0	232.11	0	1.80	E	Clc1cncc(Cl)c1N1CCNCC1	Kic	'='	15.0	uM				UO_0000064					False	CHEMBL2445016	Displacement of [125I]-Cyanopindolol from human beta2 adrenoceptor expressed in HEK293 cells after 90 mins by gamma counting analysis	B	BAO_0000219	cell-based format	Homo sapiens	None	None	HEK293	None	CHEMBL210	Beta-2 adrenergic receptor	Homo sapiens	SINGLE PROTEIN	CHEMBL2440021	1	Scientific Literature	ACS Med. Chem. Lett.	2013	CHEMBL3307715
CHEMBL2441620		0	232.11	0	1.80	E	Clc1cncc(Cl)c1N1CCNCC1	Kd	'='	3500.0	nM	5.46			UO_0000065	23.51	0.53	3.66	19.37	False	CHEMBL2445023	Binding affinity to N-terminal FLAG-tagged C-terminal His-10-tagged human beta2 adrenoceptor expressed in insect Sf9 cells by surface plasmon resonance analysis	B	BAO_0000219	cell-based format	Homo sapiens	None	None	Sf9	None	CHEMBL210	Beta-2 adrenergic receptor	Homo sapiens	SINGLE PROTEIN	CHEMBL2440021	1	Scientific Literature	ACS Med. Chem. Lett.	2013	CHEMBL3308860
CHEMBL1221587		0	330.41	0	2.16	16	O=c1[nH]c2c(O)ccc([C@@H](O)CNCCc3ccccc3)c2s1	Ki	'='	1.8	nM	8.74			UO_0000065	26.47	0.52	6.58	10.25	False	CHEMBL1227592	Displacement of [3H]CGP12177 from human beta2 adrenoceptor	B	BAO_0000357	single protein format	Homo sapiens	None	None	None	None	CHEMBL210	Beta-2 adrenergic receptor	Homo sapiens	SINGLE PROTEIN	CHEMBL1221245	1	Scientific Literature	Bioorg. Med. Chem. Lett.	2010	None
CHEMBL1221590		0	358.46	0	2.94	19	CC(C)(Cc1ccccc1)NC[C@H](O)c1ccc(O)c2[nH]c(=O)sc12	Ki	'='	0.4	nM	9.40			UO_0000065	26.22	0.51	6.46	11.01	False	CHEMBL1227592	Displacement of [3H]CGP12177 from human beta2 adrenoceptor	B	BAO_0000357	single protein format	Homo sapiens	None	None	None	None	CHEMBL210	Beta-2 adrenergic receptor	Homo sapiens	SINGLE PROTEIN	CHEMBL1221245	1	Scientific Literature	Bioorg. Med. Chem. Lett.	2010	None
CHEMBL1221804		0	373.48	0	2.44	38	CN(CCCNC[C@H](O)c1ccc(O)c2[nH]c(=O)sc12)c1ccccc1	Ki	'='	0.3	nM	9.52			UO_0000065	25.50	0.50	7.08	10.75	False	CHEMBL1227592	Displacement of [3H]CGP12177 from human beta2 adrenoceptor	B	BAO_0000357	single protein format	Homo sapiens	None	None	None	None	CHEMBL210	Beta-2 adrenergic receptor	Homo sapiens	SINGLE PROTEIN	CHEMBL1221245	1	Scientific Literature	Bioorg. Med. Chem. Lett.	2010	None
CHEMBL1363	ARFORMOTEROL	4	344.41	0	2.22	(R,R)-Formoterol	COc1ccc(C[C@@H](C)NC[C@H](O)c2ccc(O)c(NC=O)c2)cc1	EC50	'='	0.3162	nM	9.50			UO_0000065					False	CHEMBL3100396	Agonist activity at beta2-adrenergic receptor (unknown origin)	F	BAO_0000357	single protein format	Homo sapiens	None	None	None	None	CHEMBL210	Beta-2 adrenergic receptor	Homo sapiens	SINGLE PROTEIN	CHEMBL3098108	1	Scientific Literature	Bioorg. Med. Chem. Lett.	2014	None
CHEMBL422876		0	516.06	1	3.77	47	C[C@H](CNc1ccc(CCS(=O)(=O)NC(=O)c2ccccc2)cc1)NC[C@H](O)c1cccc(Cl)c1	Emax	'='	52.0	%				UO_0000187					False	CHEMBL654953	concentration-response expressed as a percent of the maximal response to R-(-) isoproterenol (ISO).Emax is the fitted maximal value of the concentration	F	BAO_0000019	assay format	None	None	None	None	None	CHEMBL210	Beta-2 adrenergic receptor	Homo sapiens	SINGLE PROTEIN	CHEMBL1135599	1	Scientific Literature	J. Med. Chem.	2002	None
CHEMBL1221680		0	400.50	0	3.06	26	O=c1[nH]c2c(O)ccc([C@@H](O)CN[C@@H]3CCC[C@H]3OCc3ccccc3)c2s1	Activity	'='	140.0	%				UO_0000187					False	CHEMBL1227595	Intrinsic activity at beta 2 in human A431 cells adrenoceptor assessed as cAMP accumulation	F	BAO_0000219	cell-based format	Homo sapiens	None	None	A-431	None	CHEMBL210	Beta-2 adrenergic receptor	Homo sapiens	SINGLE PROTEIN	CHEMBL1221245	1	Scientific Literature	Bioorg. Med. Chem. Lett.	2010	CHEMBL3307523
CHEMBL472105		0	512.63	1	4.08	9d	CC(C)Oc1cc(-c2ccc(CCNC[C@H](O)c3cccc(NS(C)(=O)=O)c3)cc2)ccc1C(=O)O	EC50						Not Determined						False	CHEMBL947245	Agonist activity at human recombinant beta2 adrenergic receptor expressed in CHO cells assessed as cAMP accumulation by enzyme immuno assay	F	BAO_0000219	cell-based format	Homo sapiens	None	None	CHO	None	CHEMBL210	Beta-2 adrenergic receptor	Homo sapiens	SINGLE PROTEIN	CHEMBL1157533	1	Scientific Literature	J. Med. Chem.	2008	CHEMBL3308072
CHEMBL1094514		0	418.37	1	5.41	27, (-)-Enantiomer	Cc1cc(C(O)(c2ccc3c(cnn3-c3ccc(F)cc3)c2)C(F)(F)F)ccc1F	Inhibition	'<'	50.0	%				UO_0000187					False	CHEMBL1117358	Inhibition of adrenergic beta2 receptor at 1 uM	B	BAO_0000357	single protein format	None	None	None	None	None	CHEMBL210	Beta-2 adrenergic receptor	Homo sapiens	SINGLE PROTEIN	CHEMBL1157802	1	Scientific Literature	Bioorg. Med. Chem. Lett.	2010	None
CHEMBL1094323		0	336.39	0	2.02	1a	O=c1ccc2c([C@@H](O)CNC3Cc4ccccc4C3)ccc(O)c2[nH]1	Ki	'='	218.0	nM	6.66			UO_0000065	19.80	0.36	4.64	7.80	False	CHEMBL1115584	Displacement of [125I]cyanopindolol from human recombinant beta2 adrenergic receptor expressed in CHO cells by filtration assay	B	BAO_0000219	cell-based format	Homo sapiens	None	None	CHO	None	CHEMBL210	Beta-2 adrenergic receptor	Homo sapiens	SINGLE PROTEIN	CHEMBL1157120	1	Scientific Literature	J. Med. Chem.	2010	CHEMBL3308072
CHEMBL32800	FENOTEROL	4	303.36	0	2.06	15 ; (+/-)-fenoterol	CC(Cc1ccc(O)cc1)NCC(O)c1cc(O)cc(O)c1	-Delta G	'='	11.66										False	CHEMBL819727	Change in Gibb's free energy at High affinity beta2- adrenoceptor in Chang living cells.	B	BAO_0000219	cell-based format	None	None	None	None	None	CHEMBL210	Beta-2 adrenergic receptor	Homo sapiens	SINGLE PROTEIN	CHEMBL1124120	1	Scientific Literature	J. Med. Chem.	1988	None
CHEMBL299175	TRETOQUINOL	0	345.40	0	2.55	TMQ	COc1cc(CC2NCCc3cc(O)c(O)cc32)cc(OC)c1OC	Ki	'='	43.65	nM	7.36			UO_0000065	21.31	0.40	4.81	9.18	False	CHEMBL875069	Binding Affinity against human beta-2 adrenergic receptor expressed in Chinese hamster ovary(CHO) cells was measured by using [125I]ICYP radioligand	B	BAO_0000219	cell-based format	None	None	None	None	None	CHEMBL210	Beta-2 adrenergic receptor	Homo sapiens	SINGLE PROTEIN	CHEMBL1132639	1	Scientific Literature	J. Med. Chem.	1999	None
CHEMBL605993		0	460.48	0	2.22	(R,R)-3.fumarate	COc1ccc(C[C@@H](C)NC[C@H](O)c2ccc(O)c(NC=O)c2)cc1.O=C(O)/C=C/C(=O)O	EC50	'='	0.5012	nM	9.30			UO_0000065					True	CHEMBL1119458	Agonist activity at human recombinant beta2 adrenergic receptor expressed in CHO cells assessed as induction of intracellular cAMP accumulation after 30 to 45 mins	F	BAO_0000219	cell-based format	Homo sapiens	None	None	CHO	None	CHEMBL210	Beta-2 adrenergic receptor	Homo sapiens	SINGLE PROTEIN	CHEMBL1155518	1	Scientific Literature	J. Med. Chem.	2010	CHEMBL3308072
CHEMBL2205825		0	295.38	0	1.96	17	COc1ccc(CN2C3C4C5CC6C7C5C3C7C2(O)C64)cc1	Inhibition	'<'	50.0	%				UO_0000187					False	CHEMBL2215110	Binding affinity to beta2 adrenergic receptor at 10 uM	B	BAO_0000357	single protein format	None	None	None	None	None	CHEMBL210	Beta-2 adrenergic receptor	Homo sapiens	SINGLE PROTEIN	CHEMBL2203059	1	Scientific Literature	Bioorg. Med. Chem. Lett.	2012	None
CHEMBL1095779		0	448.61	0	4.71	1e	CCCCc1cc2c(cc1CCCC)CC(NC[C@H](O)c1ccc(O)c3[nH]c(=O)ccc13)C2	EC50	'='	25.0	nM	7.60			UO_0000065					False	CHEMBL1115585	Agonist activity at human beta2 adrenergic receptor assessed as increase in cAMP level by whole cell assay	F	BAO_0000019	assay format	Homo sapiens	None	None	None	None	CHEMBL210	Beta-2 adrenergic receptor	Homo sapiens	SINGLE PROTEIN	CHEMBL1157120	1	Scientific Literature	J. Med. Chem.	2010	None
CHEMBL511552		0	498.61	0	2.21	5b	CS(=O)(=O)Nc1ccc(OC[C@@H](O)CNCCc2ccc(NC(=O)Cc3ccccn3)cc2)cc1	EC50	'>'	100000.0	nM				UO_0000065					False	CHEMBL972492	Agonist activity at human beta2 adrenergic receptor expressed in CHO cells assessed as cAMP accumulation	F	BAO_0000219	cell-based format	Homo sapiens	None	None	CHO	None	CHEMBL210	Beta-2 adrenergic receptor	Homo sapiens	SINGLE PROTEIN	CHEMBL1138625	1	Scientific Literature	Bioorg. Med. Chem.	2009	CHEMBL3308072
CHEMBL466704		0	444.54	0	3.32	5e	O=C(Cc1ccccn1)Nc1ccc(CCNC[C@H](O)COc2cccc3[nH]ccc23)cc1	EC50	'>'	100000.0	nM				UO_0000065					False	CHEMBL972492	Agonist activity at human beta2 adrenergic receptor expressed in CHO cells assessed as cAMP accumulation	F	BAO_0000219	cell-based format	Homo sapiens	None	None	CHO	None	CHEMBL210	Beta-2 adrenergic receptor	Homo sapiens	SINGLE PROTEIN	CHEMBL1138625	1	Scientific Literature	Bioorg. Med. Chem.	2009	CHEMBL3308072
CHEMBL466924		0	419.53	0	3.14	8a	Cc1cccnc1CC(=O)Nc1ccc(CCNC[C@H](O)COc2ccccc2)cc1	EC50	'>'	100000.0	nM				UO_0000065					False	CHEMBL972492	Agonist activity at human beta2 adrenergic receptor expressed in CHO cells assessed as cAMP accumulation	F	BAO_0000219	cell-based format	Homo sapiens	None	None	CHO	None	CHEMBL210	Beta-2 adrenergic receptor	Homo sapiens	SINGLE PROTEIN	CHEMBL1138625	1	Scientific Literature	Bioorg. Med. Chem.	2009	CHEMBL3308072
CHEMBL466726		0	439.94	0	3.49	14a	O=C(Cc1cccc(Cl)n1)Nc1ccc(CCNC[C@H](O)COc2ccccc2)cc1	EC50	'>'	100000.0	nM				UO_0000065					False	CHEMBL972492	Agonist activity at human beta2 adrenergic receptor expressed in CHO cells assessed as cAMP accumulation	F	BAO_0000219	cell-based format	Homo sapiens	None	None	CHO	None	CHEMBL210	Beta-2 adrenergic receptor	Homo sapiens	SINGLE PROTEIN	CHEMBL1138625	1	Scientific Literature	Bioorg. Med. Chem.	2009	CHEMBL3308072
CHEMBL467102		0	563.50	1	4.45	14e	O=C(Cc1nccn1Cc1ccc(Br)cc1)Nc1ccc(CCNC[C@H](O)COc2ccccc2)cc1	EC50	'>'	100000.0	nM				UO_0000065					False	CHEMBL972492	Agonist activity at human beta2 adrenergic receptor expressed in CHO cells assessed as cAMP accumulation	F	BAO_0000219	cell-based format	Homo sapiens	None	None	CHO	None	CHEMBL210	Beta-2 adrenergic receptor	Homo sapiens	SINGLE PROTEIN	CHEMBL1138625	1	Scientific Literature	Bioorg. Med. Chem.	2009	CHEMBL3308072
CHEMBL714	ALBUTEROL	4	239.31	0	1.31	salbutamol	CC(C)(C)NCC(O)c1ccc(O)c(CO)c1	Ki	'='	1828.0	nM	5.74			UO_0000065	23.98	0.46	4.43	7.89	False	CHEMBL1115584	Displacement of [125I]cyanopindolol from human recombinant beta2 adrenergic receptor expressed in CHO cells by filtration assay	B	BAO_0000219	cell-based format	Homo sapiens	None	None	CHO	None	CHEMBL210	Beta-2 adrenergic receptor	Homo sapiens	SINGLE PROTEIN	CHEMBL1157120	1	Scientific Literature	J. Med. Chem.	2010	CHEMBL3308072
CHEMBL1083994		0	500.64	2	5.02	4	Cc1ccc(C(C)C)c(OCC(O)CN2CCC(CN3C(=O)c4cccc5cccc(c45)C3=O)CC2)c1	Ki	'='	80.0	nM	7.10			UO_0000065	14.18	0.26	2.08	10.13	False	CHEMBL1120618	Displacement of [125I]cyanopindolol from human adrenergic beta2 receptor expressed in CHOK1 cells	B	BAO_0000219	cell-based format	Homo sapiens	None	None	CHO-K1	None	CHEMBL210	Beta-2 adrenergic receptor	Homo sapiens	SINGLE PROTEIN	CHEMBL1155476	1	Scientific Literature	Bioorg. Med. Chem. Lett.	2010	CHEMBL3307512
CHEMBL1263	SALMETEROL	4	415.57	0	4.11	2	OCc1cc(C(O)CNCCCCCCOCCCCc2ccccc2)ccc1O	Ki	'='	1.5	nM	8.82			UO_0000065	21.23	0.40	4.71	10.77	False	CHEMBL1804516	Displacement of [125I]-CYP from human beta2-adrenergic receptor expressed in COS-7 cells by gamma counting	B	BAO_0000219	cell-based format	Homo sapiens	None	None	COS-7	None	CHEMBL210	Beta-2 adrenergic receptor	Homo sapiens	SINGLE PROTEIN	CHEMBL1800026	1	Scientific Literature	Bioorg. Med. Chem.	2010	CHEMBL3307648
CHEMBL299175	TRETOQUINOL	0	345.40	0	2.55	TMQ	COc1cc(CC2NCCc3cc(O)c(O)cc32)cc(OC)c1OC	pKact	'='	8.33										False	CHEMBL652430	Drug concentration which produces cAMP response equal to 50% of its maximal response against human beta-2-adrenoceptor in chinese hamster ovary cells was determined	F	BAO_0000219	cell-based format	None	None	None	ovary	None	CHEMBL210	Beta-2 adrenergic receptor	Homo sapiens	SINGLE PROTEIN	CHEMBL1132639	1	Scientific Literature	J. Med. Chem.	1999	None
CHEMBL1800936		0	317.39	0	2.45	(R,R)-52	CC[C@H](Cc1ccc(O)cc1)NC[C@H](O)c1cc(O)cc(O)c1	EC50	'='	2.8	nM	8.55			UO_0000065					False	CHEMBL1804511	Agonist activity at human beta2 adrenergic receptor expressed in HEK 293 cells assessed as stimulation of cAMP accumulation by protein kinase binding assay	F	BAO_0000219	cell-based format	Homo sapiens	None	None	HEK293	None	CHEMBL210	Beta-2 adrenergic receptor	Homo sapiens	SINGLE PROTEIN	CHEMBL1800026	1	Scientific Literature	Bioorg. Med. Chem.	2010	CHEMBL3307715
CHEMBL308868		0	628.79	3	6.70	6	CCCCCCNC(=O)Nc1ccc(S(=O)(=O)Nc2cccc(-c3cccc(CC4NCCc5cc(O)c(O)cc54)c3)c2)cc1	EC50	'='	2700.0	nM	5.57			UO_0000065					False	CHEMBL650243	Compound was evaluated for its inhibitory activity against human beta-2 adrenergic receptor (AR)	F	BAO_0000019	assay format	None	None	None	None	None	CHEMBL210	Beta-2 adrenergic receptor	Homo sapiens	SINGLE PROTEIN	CHEMBL1132774	1	Scientific Literature	Bioorg. Med. Chem. Lett.	2000	None
CHEMBL2206397		0	214.31	0	3.13	6d, Ro-4992479	CCc1cccc(CC)c1Cc1ncc[nH]1	Inhibition	'='	6.0	%				UO_0000187					False	CHEMBL2215983	Inhibition of human beta 2 adrenergic receptor at 10 uM by CEREP assay	B	BAO_0000357	single protein format	Homo sapiens	None	None	None	None	CHEMBL210	Beta-2 adrenergic receptor	Homo sapiens	SINGLE PROTEIN	CHEMBL2203234	1	Scientific Literature	Bioorg. Med. Chem. Lett.	2012	None
CHEMBL434284		0	567.71	1	3.42	1h	COCCCCN1CCN(c2ccc(S(=O)(=O)Nc3ccc(CCNC[C@H](O)c4cccnc4)cc3)cc2)C1=O	IC50	'='	50000.0	nM	4.30			UO_0000065	7.58	0.15	0.88	3.47	False	CHEMBL647107	Binding affinity towards human Beta-2 adrenergic receptor expressed in CHO cells, using [125I]iodocyanopindolol	B	BAO_0000219	cell-based format	None	None	None	CHO	None	CHEMBL210	Beta-2 adrenergic receptor	Homo sapiens	SINGLE PROTEIN	CHEMBL1132064	1	Scientific Literature	Bioorg. Med. Chem. Lett.	1999	CHEMBL3308072
CHEMBL350931		0	607.68	1	4.47	1l	O=C1N(Cc2ccc(F)c(F)c2)CCN1c1ccc(S(=O)(=O)Nc2ccc(CCNC[C@H](O)c3cccnc3)cc2)cc1	IC50	'='	3500.0	nM	5.46			UO_0000065	8.98	0.17	0.99	4.75	False	CHEMBL647107	Binding affinity towards human Beta-2 adrenergic receptor expressed in CHO cells, using [125I]iodocyanopindolol	B	BAO_0000219	cell-based format	None	None	None	CHO	None	CHEMBL210	Beta-2 adrenergic receptor	Homo sapiens	SINGLE PROTEIN	CHEMBL1132064	1	Scientific Literature	Bioorg. Med. Chem. Lett.	1999	CHEMBL3308072
CHEMBL104076		0	560.68	1	4.54	5r	O=C(Nc1ccc(S(=O)(=O)Nc2ccc(CCNC[C@H](O)c3cccnc3)cc2)cc1)OCCc1ccccc1	IC50	'='	820.0	nM	6.09			UO_0000065	10.86	0.21	1.55	4.69	False	CHEMBL647873	Beta-2 adrenergic receptor binding affinity in CHO cells expressing cloned human receptor in the presence of 125 I-iodocyanopindolol	B	BAO_0000219	cell-based format	None	None	None	CHO	None	CHEMBL210	Beta-2 adrenergic receptor	Homo sapiens	SINGLE PROTEIN	CHEMBL1131399	1	Scientific Literature	Bioorg. Med. Chem. Lett.	1998	CHEMBL3308072
CHEMBL323113		0	567.76	2	5.23	5n	CCCCCCCCNC(=O)Nc1ccc(S(=O)(=O)Nc2ccc(CCNC[C@H](O)c3cccnc3)cc2)cc1	IC50	'='	410.0	nM	6.39			UO_0000065	11.25	0.22	1.16	4.82	False	CHEMBL647873	Beta-2 adrenergic receptor binding affinity in CHO cells expressing cloned human receptor in the presence of 125 I-iodocyanopindolol	B	BAO_0000219	cell-based format	None	None	None	CHO	None	CHEMBL210	Beta-2 adrenergic receptor	Homo sapiens	SINGLE PROTEIN	CHEMBL1131399	1	Scientific Literature	Bioorg. Med. Chem. Lett.	1998	CHEMBL3308072
CHEMBL351596		0	593.79	2	5.21	1g	CCCCC(C)(C)CN1CCN(c2ccc(S(=O)(=O)Nc3ccc(CCNC[C@H](O)c4cccnc4)cc3)cc2)C1=O	IC50	'='	5000.0	nM	5.30			UO_0000065	8.93	0.17	0.09	4.61	False	CHEMBL647107	Binding affinity towards human Beta-2 adrenergic receptor expressed in CHO cells, using [125I]iodocyanopindolol	B	BAO_0000219	cell-based format	None	None	None	CHO	None	CHEMBL210	Beta-2 adrenergic receptor	Homo sapiens	SINGLE PROTEIN	CHEMBL1132064	1	Scientific Literature	Bioorg. Med. Chem. Lett.	1999	CHEMBL3308072
CHEMBL1203994		0	503.02	0	3.98	18g	Cl.O=[N+]([O-])c1ccccc1NC(=S)Nc1ccc(CCNC[C@H](O)COc2ccccc2)cc1	EC50	'='	20.0	nM	7.70			UO_0000065					False	CHEMBL1051555	Agonist activity at human cloned adrenergic beta2 receptor expressed in CHO cells assessed as [125I]cAMP accumulation after 2 days by radioimmunoassay relative to isoproterenol	F	BAO_0000219	cell-based format	Homo sapiens	None	None	CHO	None	CHEMBL210	Beta-2 adrenergic receptor	Homo sapiens	SINGLE PROTEIN	CHEMBL1152419	1	Scientific Literature	Bioorg. Med. Chem.	2009	CHEMBL3308072
CHEMBL1203998		0	536.92	1	4.83	18n	Cl.O[C@@H](CNCCc1ccc(NC(=S)Nc2ccc(Br)cc2)cc1)COc1ccccc1	EC50	'='	20.0	nM	7.70			UO_0000065					False	CHEMBL1051555	Agonist activity at human cloned adrenergic beta2 receptor expressed in CHO cells assessed as [125I]cAMP accumulation after 2 days by radioimmunoassay relative to isoproterenol	F	BAO_0000219	cell-based format	Homo sapiens	None	None	CHO	None	CHEMBL210	Beta-2 adrenergic receptor	Homo sapiens	SINGLE PROTEIN	CHEMBL1152419	1	Scientific Literature	Bioorg. Med. Chem.	2009	CHEMBL3308072
CHEMBL1203989		0	503.02	0	3.98	18h	Cl.O=[N+]([O-])c1cccc(NC(=S)Nc2ccc(CCNC[C@H](O)COc3ccccc3)cc2)c1	EC50	'='	30.0	nM	7.52			UO_0000065					False	CHEMBL1051555	Agonist activity at human cloned adrenergic beta2 receptor expressed in CHO cells assessed as [125I]cAMP accumulation after 2 days by radioimmunoassay relative to isoproterenol	F	BAO_0000219	cell-based format	Homo sapiens	None	None	CHO	None	CHEMBL210	Beta-2 adrenergic receptor	Homo sapiens	SINGLE PROTEIN	CHEMBL1152419	1	Scientific Literature	Bioorg. Med. Chem.	2009	CHEMBL3308072
CHEMBL208427	SOLABEGRON	2	410.90	0	4.44	38	O=C(O)c1cccc(-c2cccc(NCCNC[C@H](O)c3cccc(Cl)c3)c2)c1	EC50	'='	1258.93	nM	5.90			UO_0000065					False	CHEMBL862146	Activity at human beta-2 adrenergic receptor expressed in CHO cells by stimulation of cAMP production	F	BAO_0000219	cell-based format	Homo sapiens	None	None	CHO	None	CHEMBL210	Beta-2 adrenergic receptor	Homo sapiens	SINGLE PROTEIN	CHEMBL1147662	1	Scientific Literature	J. Med. Chem.	2006	CHEMBL3308072
CHEMBL206002		0	468.94	0	4.53	34	C[C@H](CNc1cccc(-c2ccc(C(=O)O)cc2C(=O)O)c1)NC[C@H](O)c1cccc(Cl)c1	EC50	'<'	10000.0	nM				UO_0000065					False	CHEMBL862146	Activity at human beta-2 adrenergic receptor expressed in CHO cells by stimulation of cAMP production	F	BAO_0000219	cell-based format	Homo sapiens	None	None	CHO	None	CHEMBL210	Beta-2 adrenergic receptor	Homo sapiens	SINGLE PROTEIN	CHEMBL1147662	1	Scientific Literature	J. Med. Chem.	2006	CHEMBL3308072
CHEMBL152535		0	385.82	0	3.06	1	C[C@H](Cc1ccc(OCC(=O)[O-])cc1)NC[C@H](O)c1cccc(Cl)c1.[Na+]	EC50	'='	50.12	nM	7.30			UO_0000065					False	CHEMBL862146	Activity at human beta-2 adrenergic receptor expressed in CHO cells by stimulation of cAMP production	F	BAO_0000219	cell-based format	Homo sapiens	None	None	CHO	None	CHEMBL210	Beta-2 adrenergic receptor	Homo sapiens	SINGLE PROTEIN	CHEMBL1147662	1	Scientific Literature	J. Med. Chem.	2006	CHEMBL3308072
CHEMBL424866		0	411.89	0	3.84	43	O=C(O)c1cccc(-c2cccc(NCCNC[C@H](O)c3cccc(Cl)c3)c2)n1	EC50	'='	10000.0	nM	5.00			UO_0000065					False	CHEMBL862146	Activity at human beta-2 adrenergic receptor expressed in CHO cells by stimulation of cAMP production	F	BAO_0000219	cell-based format	Homo sapiens	None	None	CHO	None	CHEMBL210	Beta-2 adrenergic receptor	Homo sapiens	SINGLE PROTEIN	CHEMBL1147662	1	Scientific Literature	J. Med. Chem.	2006	CHEMBL3308072
CHEMBL287947		0	574.75	2	5.92	5g	O=S(=O)(Nc1ccc(CCNC[C@H](O)c2cccnc2)cc1)c1ccc(-c2cnc(CCCC3CCCC3)o2)cc1	IC50	'='	320.0	nM	6.50			UO_0000065	11.30	0.22	0.57	5.53	False	CHEMBL647881	In vitro binding affinity at beta-2 adrenergic receptors in the presence of [125I]iodocyanopindolol.	B	BAO_0000357	single protein format	None	None	None	None	None	CHEMBL210	Beta-2 adrenergic receptor	Homo sapiens	SINGLE PROTEIN	CHEMBL1133227	1	Scientific Literature	Bioorg. Med. Chem. Lett.	2000	None
CHEMBL417250		0	561.66	1	4.02	12	O=C(Nc1ccc(S(=O)(=O)Nc2ccc(CCNC[C@H](O)COc3ccc(O)cc3)cc2)cc1)c1ccccc1	IC50	'='	110.0	nM	6.96			UO_0000065	12.39	0.24	2.94	5.08	False	CHEMBL647878	In vitro affinity at Beta-2 adrenergic receptor in the presence of [125I]iodocyanopindolol.	B	BAO_0000357	single protein format	None	None	None	None	None	CHEMBL210	Beta-2 adrenergic receptor	Homo sapiens	SINGLE PROTEIN	CHEMBL1131408	1	Scientific Literature	Bioorg. Med. Chem. Lett.	1998	None
CHEMBL13238		0	408.52	0	2.11	26	CC(C)S(=O)(=O)Nc1ccc(CCNC[C@H](O)COc2ccc(O)cc2)cc1	Max stimulation	'='	0.0	%				UO_0000187					False	CHEMBL652425	Agonist activity against cloned human beta-2 adrenergic receptor as percent activation of adenyl cyclase activity at a concentration of 1000 nM	F	BAO_0000019	assay format	None	None	None	None	None	CHEMBL210	Beta-2 adrenergic receptor	Homo sapiens	SINGLE PROTEIN	CHEMBL1130810	1	Scientific Literature	Bioorg. Med. Chem. Lett.	1998	None
CHEMBL13034		0	302.37	0	1.55	16	Nc1ccc(CCNC[C@H](O)COc2ccc(O)cc2)cc1	IC50	'='	500.0	nM	6.30			UO_0000065	20.84	0.39	4.75	7.18	False	CHEMBL647879	Binding affinity against cloned human beta-2 adrenergic receptor from CHO cells using [125I]iodocyanopindolol as the radioligand	B	BAO_0000219	cell-based format	None	None	None	CHO	None	CHEMBL210	Beta-2 adrenergic receptor	Homo sapiens	SINGLE PROTEIN	CHEMBL1130810	1	Scientific Literature	Bioorg. Med. Chem. Lett.	1998	CHEMBL3308072
CHEMBL312364		0	608.76	1	3.75	11b	CCCCCCCCn1c(=O)[nH]n(-c2ccc(S(=O)(=O)Nc3ccc(CCNC[C@H](O)c4cccnc4)cc3)cc2)c1=O	IC50	'='	3000.0	nM	5.52			UO_0000065	9.07	0.18	1.77	3.65	False	CHEMBL647106	Binding affinity towards Beta-2 adrenergic receptor in CHO cells expressing the cloned human receptor using 125I]iodocyanopindolol	B	BAO_0000219	cell-based format	None	None	None	CHO	None	CHEMBL210	Beta-2 adrenergic receptor	Homo sapiens	SINGLE PROTEIN	CHEMBL1132063	1	Scientific Literature	Bioorg. Med. Chem. Lett.	1999	CHEMBL3308072
CHEMBL125168		0	526.38	1	3.72	3b	N#CN/C(=N\c1cccc(I)c1)Nc1ccc(CCNC[C@H](O)c2cccnc2)cc1	IC50	'='	67.0	nM	7.17			UO_0000065	13.63	0.32	3.45	6.81	False	CHEMBL647111	Binding affinity to the human beta-2 adrenergic receptor assayed using [125I]iodocyanopindolol as radioligand in CHO cells	B	BAO_0000219	cell-based format	None	None	None	CHO	None	CHEMBL210	Beta-2 adrenergic receptor	Homo sapiens	SINGLE PROTEIN	CHEMBL1134823	1	Scientific Literature	Bioorg. Med. Chem. Lett.	2001	CHEMBL3308072
CHEMBL120238		0	684.75	2	6.83	6b	N#CN/C(=N\c1cccc2c1CCN2c1nc(-c2ccc(OC(F)(F)F)cc2)cs1)Nc1ccc(CCNC[C@H](O)c2cccnc2)cc1	Activation	'='	20.0	%				UO_0000187					False	CHEMBL656087	Percent of maximal stimulation was determined as adenylate cyclase activation using isoproterenol as standard at a concentration of 10000 nM	F	BAO_0000019	assay format	Homo sapiens	None	None	None	None	CHEMBL210	Beta-2 adrenergic receptor	Homo sapiens	SINGLE PROTEIN	CHEMBL1134823	1	Scientific Literature	Bioorg. Med. Chem. Lett.	2001	None
CHEMBL1683936		0	603.80	2	6.62	19	O=C(Nc1ccccc1-c1ccccc1)OC1CCN(CCCCCCCCCNC[C@H](O)c2ccc(O)c(CO)c2)CC1	Ki	'='	61.0	nM	7.21			UO_0000065	11.95	0.22	0.59	6.31	False	CHEMBL1686737	Displacement of [3H]-dihydroalprenolol from human beta2-adrenoceptor expressed in HEK cells after 4 hrs	B	BAO_0000219	cell-based format	Homo sapiens	None	None	HEK293	None	CHEMBL210	Beta-2 adrenergic receptor	Homo sapiens	SINGLE PROTEIN	CHEMBL1681687	1	Scientific Literature	Bioorg. Med. Chem. Lett.	2011	CHEMBL3307715
CHEMBL295234		0	184.24	0	2.53	6	CC1=NCCc2c1[nH]c1ccccc21	Ki						Not Determined						False	CHEMBL652500	Binding affinity towards Beta-2A adrenergic receptor; ND=No data	B	BAO_0000357	single protein format	None	None	None	None	None	CHEMBL210	Beta-2 adrenergic receptor	Homo sapiens	SINGLE PROTEIN	CHEMBL1144986	1	Scientific Literature	Bioorg. Med. Chem. Lett.	2003	None
CHEMBL165015		0	551.71	1	4.18	1c	CCCCCN1CCN(c2ccc(S(=O)(=O)Nc3ccc(CCNC[C@H](O)c4cccnc4)cc3)cc2)C1=O	IC50	'='	5000.0	nM	5.30			UO_0000065	9.61	0.19	1.12	4.61	False	CHEMBL647107	Binding affinity towards human Beta-2 adrenergic receptor expressed in CHO cells, using [125I]iodocyanopindolol	B	BAO_0000219	cell-based format	None	None	None	CHO	None	CHEMBL210	Beta-2 adrenergic receptor	Homo sapiens	SINGLE PROTEIN	CHEMBL1132064	1	Scientific Literature	Bioorg. Med. Chem. Lett.	1999	CHEMBL3308072
CHEMBL1325250		0	418.93	0	4.16	SID131465597	Cc1ccccc1N1CCN(c2ncnc3c2cnn3Cc2ccc(Cl)cc2)CC1	EC50	'='	1140.0	nM	5.94		active	UO_0000065					False	CHEMBL1964068	PubChem BioAssay. Dose response for HTS for Beta-2AR agonists via FAP method from Powderset3. (Class of assay: confirmatory)	F	BAO_0000019	assay format	None	None	None	None	None	CHEMBL210	Beta-2 adrenergic receptor	Homo sapiens	SINGLE PROTEIN	CHEMBL1201862	7	PubChem BioAssays			None
CHEMBL1570111		0	465.95	0	1.86	SID131465614	Cn1c(N2CCN(c3ccccn3)CC2)nc2c1c(=O)n(Cc1ccc(Cl)cc1)c(=O)n2C	EC50	'='	7.4	nM	8.13		active	UO_0000065					False	CHEMBL1964068	PubChem BioAssay. Dose response for HTS for Beta-2AR agonists via FAP method from Powderset3. (Class of assay: confirmatory)	F	BAO_0000019	assay format	None	None	None	None	None	CHEMBL210	Beta-2 adrenergic receptor	Homo sapiens	SINGLE PROTEIN	CHEMBL1201862	7	PubChem BioAssays			None
CHEMBL1375364		0	430.55	0	3.45	SID131465600	CN(Cc1ccccc1)S(=O)(=O)c1ccc(NS(=O)(=O)Cc2ccccc2)cc1	EC50	'='	60.9	nM	7.21		active	UO_0000065					False	CHEMBL1964068	PubChem BioAssay. Dose response for HTS for Beta-2AR agonists via FAP method from Powderset3. (Class of assay: confirmatory)	F	BAO_0000019	assay format	None	None	None	None	None	CHEMBL210	Beta-2 adrenergic receptor	Homo sapiens	SINGLE PROTEIN	CHEMBL1201862	7	PubChem BioAssays			None
CHEMBL1373386		0	491.44	0	4.24	SID131465588	C=CCn1c(CCNC(=O)c2cccs2)nnc1SCC(=O)c1ccc(Br)cc1	EC50	'='	5.48	nM	8.26		active	UO_0000065					False	CHEMBL1964068	PubChem BioAssay. Dose response for HTS for Beta-2AR agonists via FAP method from Powderset3. (Class of assay: confirmatory)	F	BAO_0000019	assay format	None	None	None	None	None	CHEMBL210	Beta-2 adrenergic receptor	Homo sapiens	SINGLE PROTEIN	CHEMBL1201862	7	PubChem BioAssays			None
CHEMBL2335706	MARISTACHONE A	0	226.27	0	1.91	2, Maristachone A	COCc1c(C(C)O)cc(O)c(C)c1OC	Inhibition						Not Active						False	CHEMBL2342323	Displacement of [125I]iodopindolol from beta2 receptor (unknown origin) at 10 uM	B	BAO_0000357	single protein format	Homo sapiens	None	None	None	None	CHEMBL210	Beta-2 adrenergic receptor	Homo sapiens	SINGLE PROTEIN	CHEMBL2331098	1	Scientific Literature	J. Nat. Prod.	2013	None
CHEMBL1909056	COBALT(II) ACETYLACETONATE	0	257.15	None	None	COBALT(II) ACETYLACETONATE		IC50						Not Active (inhibition < 50% @ 10 uM and thus dose-reponse curve not measured)						False	CHEMBL1909092	DRUGMATRIX: Adrenergic beta2 radioligand binding (ligand: [3H] CGP-12177)	B	BAO_0000249	cell membrane format	None	None	None	CHO	Membrane	CHEMBL210	Beta-2 adrenergic receptor	Homo sapiens	SINGLE PROTEIN	CHEMBL1909046	15	DrugMatrix			CHEMBL3308072
CHEMBL188315		0	513.69	2	5.07	48	CC(C)Oc1cccc2c(C[C@@H](C)NC[C@H](O)c3cccc(NS(=O)(=O)c4cccs4)c3)c[nH]c12	IA	'='	77.0	%				UO_0000187					False	CHEMBL834878	Intrinsic activity expressed as percentage of maximal stimulation with isoproterenol of Beta-2 adrenergic receptor	F	BAO_0000019	assay format	Homo sapiens	None	None	None	None	CHEMBL210	Beta-2 adrenergic receptor	Homo sapiens	SINGLE PROTEIN	CHEMBL1138712	1	Scientific Literature	Bioorg. Med. Chem. Lett.	2004	None
CHEMBL241694	ETHISTERONE	3	312.45	0	3.88	ETHISTERONE	C#C[C@]1(O)CC[C@H]2[C@@H]3CCC4=CC(=O)CC[C@]4(C)[C@H]3CC[C@@]21C	Ki						Not Active (inhibition < 50% @ 10 uM and thus dose-reponse curve not measured)						False	CHEMBL1909092	DRUGMATRIX: Adrenergic beta2 radioligand binding (ligand: [3H] CGP-12177)	B	BAO_0000249	cell membrane format	None	None	None	CHO	Membrane	CHEMBL210	Beta-2 adrenergic receptor	Homo sapiens	SINGLE PROTEIN	CHEMBL1909046	15	DrugMatrix			CHEMBL3308072
CHEMBL1729	CISAPRIDE	4	465.95	0	3.36	CISAPRIDE	COc1cc(N)c(Cl)cc1C(=O)NC1CCN(CCCOc2ccc(F)cc2)CC1OC	IC50						Not Active (inhibition < 50% @ 10 uM and thus dose-reponse curve not measured)						False	CHEMBL1909092	DRUGMATRIX: Adrenergic beta2 radioligand binding (ligand: [3H] CGP-12177)	B	BAO_0000249	cell membrane format	None	None	None	CHO	Membrane	CHEMBL210	Beta-2 adrenergic receptor	Homo sapiens	SINGLE PROTEIN	CHEMBL1909046	15	DrugMatrix			CHEMBL3308072
CHEMBL111201		0	624.71	2	6.56	2	O=S(=O)(Nc1ccc(CCNC[C@H](O)c2cccnc2)cc1)c1ccc(-c2nc(-c3ccc(C(F)(F)F)cc3)cs2)cc1	IA	'='	1.0										False	CHEMBL647103	Intrinsic activity (IA) human Beta-2 adrenergic receptor (at 30 uM, represent by the percentage of the maximal response attained by isoproterenol)	F	BAO_0000019	assay format	None	None	None	None	None	CHEMBL210	Beta-2 adrenergic receptor	Homo sapiens	SINGLE PROTEIN	CHEMBL1146653	1	Scientific Literature	Bioorg. Med. Chem. Lett.	2004	None
CHEMBL1089	PHENELZINE	4	136.20	0	0.69	PHENELZINE	NNCCc1ccccc1	IC50						Not Active (inhibition < 50% @ 10 uM and thus dose-reponse curve not measured)						False	CHEMBL1909092	DRUGMATRIX: Adrenergic beta2 radioligand binding (ligand: [3H] CGP-12177)	B	BAO_0000249	cell membrane format	None	None	None	CHO	Membrane	CHEMBL210	Beta-2 adrenergic receptor	Homo sapiens	SINGLE PROTEIN	CHEMBL1909046	15	DrugMatrix			CHEMBL3308072
CHEMBL1159719		0	210.28	0	1.01	16 ; (+/-)-Du 21117	CC(C)NCC(O)c1ccc(O)c(N)c1	-Delta G	'='	9.13										False	CHEMBL819727	Change in Gibb's free energy at High affinity beta2- adrenoceptor in Chang living cells.	B	BAO_0000219	cell-based format	None	None	None	None	None	CHEMBL210	Beta-2 adrenergic receptor	Homo sapiens	SINGLE PROTEIN	CHEMBL1124120	1	Scientific Literature	J. Med. Chem.	1988	None
CHEMBL469685		0	434.54	0	4.29	9e	CC(C)Oc1cc(-c2ccc(CCNC[C@H](O)c3cccc(N)c3)cc2)ccc1C(=O)O	EC50						Not Determined						False	CHEMBL947245	Agonist activity at human recombinant beta2 adrenergic receptor expressed in CHO cells assessed as cAMP accumulation by enzyme immuno assay	F	BAO_0000219	cell-based format	Homo sapiens	None	None	CHO	None	CHEMBL210	Beta-2 adrenergic receptor	Homo sapiens	SINGLE PROTEIN	CHEMBL1157533	1	Scientific Literature	J. Med. Chem.	2008	CHEMBL3308072
CHEMBL507506		0	434.54	0	4.49	10r	CCCOc1cc(-c2ccc(C[C@@H](C)NC[C@H](O)c3cccnc3)cc2)ccc1C(=O)O	EC50	'>'	1000.0	nM				UO_0000065					False	CHEMBL947245	Agonist activity at human recombinant beta2 adrenergic receptor expressed in CHO cells assessed as cAMP accumulation by enzyme immuno assay	F	BAO_0000219	cell-based format	Homo sapiens	None	None	CHO	None	CHEMBL210	Beta-2 adrenergic receptor	Homo sapiens	SINGLE PROTEIN	CHEMBL1157533	1	Scientific Literature	J. Med. Chem.	2008	CHEMBL3308072
CHEMBL7002	CIGLITAZONE	0	333.45	0	3.93	CIGLITAZONE	CC1(COc2ccc(CC3SC(=O)NC3=O)cc2)CCCCC1	IC50						Not Active (inhibition < 50% @ 10 uM and thus dose-reponse curve not measured)						False	CHEMBL1909092	DRUGMATRIX: Adrenergic beta2 radioligand binding (ligand: [3H] CGP-12177)	B	BAO_0000249	cell membrane format	None	None	None	CHO	Membrane	CHEMBL210	Beta-2 adrenergic receptor	Homo sapiens	SINGLE PROTEIN	CHEMBL1909046	15	DrugMatrix			CHEMBL3308072
CHEMBL543162		0	505.51	0	2.87	10c	CN(C1CCCCC1)S(=O)(=O)Nc1ccc(CCNC[C@H](O)c2cccnc2)cc1.Cl.Cl	IA	'='	16.0										False	CHEMBL647103	Intrinsic activity (IA) human Beta-2 adrenergic receptor (at 30 uM, represent by the percentage of the maximal response attained by isoproterenol)	F	BAO_0000019	assay format	None	None	None	None	None	CHEMBL210	Beta-2 adrenergic receptor	Homo sapiens	SINGLE PROTEIN	CHEMBL1146653	1	Scientific Literature	Bioorg. Med. Chem. Lett.	2004	None
CHEMBL299175	TRETOQUINOL	0	345.40	0	2.55	1	COc1cc(CC2NCCc3cc(O)c(O)cc32)cc(OC)c1OC	Ki	'='	43.65	nM	7.36			UO_0000065	21.31	0.40	4.81	9.18	True	CHEMBL650854	Binding affinity for human Beta-2 adrenergic receptor expressed in CHO cells by radioligand competition binding assays using [125I]iodocyanopindolol (ICYP)	B	BAO_0000219	cell-based format	Homo sapiens	None	None	CHO	None	CHEMBL210	Beta-2 adrenergic receptor	Homo sapiens	SINGLE PROTEIN	CHEMBL1129641	1	Scientific Literature	J. Med. Chem.	1996	CHEMBL3308072
CHEMBL2441619		0	295.31	0	2.97	A	Cc1ccc2nc(C(F)(F)F)cc(N3CCNCC3)c2c1	Kd	'='	39.0	nM	7.41			UO_0000065	25.09	0.48	4.44	26.31	False	CHEMBL2445017	Binding affinity to N-terminal FLAG-tagged C-terminal His-10-tagged human beta2 adrenoceptor expressed in insect Sf9 cells by surface plasmon resonance analysis in presence of maltose neopentyl glycol	B	BAO_0000219	cell-based format	Homo sapiens	None	None	Sf9	None	CHEMBL210	Beta-2 adrenergic receptor	Homo sapiens	SINGLE PROTEIN	CHEMBL2440021	1	Scientific Literature	ACS Med. Chem. Lett.	2013	CHEMBL3308860
CHEMBL2441619		0	295.31	0	2.97	A	Cc1ccc2nc(C(F)(F)F)cc(N3CCNCC3)c2c1	Activity						Active						False	CHEMBL2445018	Binding affinity to N-terminal FLAG-tagged C-terminal His-10-tagged human beta2 adrenoceptor expressed in insect Sf9 cells by surface plasmon resonance analysis in presence of dodecyl maltoside	B	BAO_0000219	cell-based format	Homo sapiens	None	None	Sf9	None	CHEMBL210	Beta-2 adrenergic receptor	Homo sapiens	SINGLE PROTEIN	CHEMBL2440021	1	Scientific Literature	ACS Med. Chem. Lett.	2013	CHEMBL3308860
CHEMBL307647		0	527.17	1	3.37	10	COc1c(I)cc(CC2NCCc3nc(N)sc32)cc1I	Ki	'='	426.58	nM	6.37			UO_0000065	12.08	0.41	3.00	10.59	False	CHEMBL650853	Binding Affinity against human Beta-2 adrenergic receptor expressed in Chinese hamster ovary(CHO) cells was measured by using [125I]ICYP radioligand	B	BAO_0000219	cell-based format	None	None	None	None	None	CHEMBL210	Beta-2 adrenergic receptor	Homo sapiens	SINGLE PROTEIN	CHEMBL1132639	1	Scientific Literature	J. Med. Chem.	1999	None
CHEMBL120238		0	684.75	2	6.83	6b	N#CN/C(=N\c1cccc2c1CCN2c1nc(-c2ccc(OC(F)(F)F)cc2)cs1)Nc1ccc(CCNC[C@H](O)c2cccnc2)cc1	IC50	'>'	10000.0	nM				UO_0000065					False	CHEMBL647111	Binding affinity to the human beta-2 adrenergic receptor assayed using [125I]iodocyanopindolol as radioligand in CHO cells	B	BAO_0000219	cell-based format	None	None	None	CHO	None	CHEMBL210	Beta-2 adrenergic receptor	Homo sapiens	SINGLE PROTEIN	CHEMBL1134823	1	Scientific Literature	Bioorg. Med. Chem. Lett.	2001	CHEMBL3308072
CHEMBL467116		0	498.63	0	3.71	21b	CN(C(=O)Cc1nccn1Cc1ccccc1)c1ccc(CCNC[C@H](O)COc2ccccc2)cc1	EC50	'>'	100000.0	nM				UO_0000065					False	CHEMBL972492	Agonist activity at human beta2 adrenergic receptor expressed in CHO cells assessed as cAMP accumulation	F	BAO_0000219	cell-based format	Homo sapiens	None	None	CHO	None	CHEMBL210	Beta-2 adrenergic receptor	Homo sapiens	SINGLE PROTEIN	CHEMBL1138625	1	Scientific Literature	Bioorg. Med. Chem.	2009	CHEMBL3308072
CHEMBL466705		0	421.50	0	2.54	1	O=C(Cc1ccccn1)Nc1ccc(CCNC[C@H](O)COc2ccc(O)cc2)cc1	Intrinsic activity	'='	0.0										False	CHEMBL972493	Intrinsic activity at human beta2 adrenergic receptor expressed in CHO cells assessed as cAMP accumulation	F	BAO_0000219	cell-based format	Homo sapiens	None	None	CHO	None	CHEMBL210	Beta-2 adrenergic receptor	Homo sapiens	SINGLE PROTEIN	CHEMBL1138625	1	Scientific Literature	Bioorg. Med. Chem.	2009	CHEMBL3308072
CHEMBL466088		0	498.63	0	4.07	27a, diastereomer I	CC(Cc1ccc(NC(=O)Cc2nccn2Cc2ccccc2)cc1)NC[C@H](O)COc1ccccc1	Intrinsic activity	'='	0.09										False	CHEMBL972493	Intrinsic activity at human beta2 adrenergic receptor expressed in CHO cells assessed as cAMP accumulation	F	BAO_0000219	cell-based format	Homo sapiens	None	None	CHO	None	CHEMBL210	Beta-2 adrenergic receptor	Homo sapiens	SINGLE PROTEIN	CHEMBL1138625	1	Scientific Literature	Bioorg. Med. Chem.	2009	CHEMBL3308072
CHEMBL600617		0	424.42	0	3.39	rac-4o	CC(C)(Cc1ccccc1C(F)(F)F)NCC(O)c1cc(O)cc2c1OCC(=O)N2	EC50	'='	1.4	nM	8.85			UO_0000065					False	CHEMBL1071508	Agonist activity at human recombinant adrenergic beta2 receptor expressed in CHO cells assessed as cAMP accumulation	F	BAO_0000219	cell-based format	Homo sapiens	None	None	CHO	None	CHEMBL210	Beta-2 adrenergic receptor	Homo sapiens	SINGLE PROTEIN	CHEMBL1156887	1	Scientific Literature	Bioorg. Med. Chem. Lett.	2010	CHEMBL3308072
CHEMBL602257		0	370.45	0	2.68	rac-4c	Cc1cccc(CC(C)(C)NCC(O)c2cc(O)cc3c2OCC(=O)N3)c1	EC50	'='	4.1	nM	8.39			UO_0000065					False	CHEMBL1071508	Agonist activity at human recombinant adrenergic beta2 receptor expressed in CHO cells assessed as cAMP accumulation	F	BAO_0000219	cell-based format	Homo sapiens	None	None	CHO	None	CHEMBL210	Beta-2 adrenergic receptor	Homo sapiens	SINGLE PROTEIN	CHEMBL1156887	1	Scientific Literature	Bioorg. Med. Chem. Lett.	2010	CHEMBL3308072
CHEMBL601858		0	432.52	0	4.03	rac-4g	CC(C)(Cc1ccc(-c2ccccc2)cc1)NCC(O)c1cc(O)cc2c1OCC(=O)N2	Intrinsic activity	'='	52.0	%				UO_0000187					False	CHEMBL1071509	Intrinsic activity at human recombinant adrenergic beta2 receptor expressed in CHO cells assessed as cAMP accumulation relative to isoprenaline	F	BAO_0000219	cell-based format	Homo sapiens	None	None	CHO	None	CHEMBL210	Beta-2 adrenergic receptor	Homo sapiens	SINGLE PROTEIN	CHEMBL1156887	1	Scientific Literature	Bioorg. Med. Chem. Lett.	2010	CHEMBL3308072
CHEMBL602257		0	370.45	0	2.68	rac-4c	Cc1cccc(CC(C)(C)NCC(O)c2cc(O)cc3c2OCC(=O)N3)c1	Intrinsic activity	'='	48.0	%				UO_0000187					False	CHEMBL1071509	Intrinsic activity at human recombinant adrenergic beta2 receptor expressed in CHO cells assessed as cAMP accumulation relative to isoprenaline	F	BAO_0000219	cell-based format	Homo sapiens	None	None	CHO	None	CHEMBL210	Beta-2 adrenergic receptor	Homo sapiens	SINGLE PROTEIN	CHEMBL1156887	1	Scientific Literature	Bioorg. Med. Chem. Lett.	2010	CHEMBL3308072
CHEMBL604333		0	424.42	0	3.39	rac-4j	CC(C)(Cc1cccc(C(F)(F)F)c1)NCC(O)c1cc(O)cc2c1OCC(=O)N2	EC50	'='	3.4	nM	8.47			UO_0000065					False	CHEMBL1071508	Agonist activity at human recombinant adrenergic beta2 receptor expressed in CHO cells assessed as cAMP accumulation	F	BAO_0000219	cell-based format	Homo sapiens	None	None	CHO	None	CHEMBL210	Beta-2 adrenergic receptor	Homo sapiens	SINGLE PROTEIN	CHEMBL1156887	1	Scientific Literature	Bioorg. Med. Chem. Lett.	2010	CHEMBL3308072
CHEMBL1437	NOREPINEPHRINE	4	169.18	0	0.09	NE	NC[C@H](O)c1ccc(O)c(O)c1	Ki	'='	378000.0	nM		Outside typical range		UO_0000065					False	CHEMBL1043297	Displacement of [3H]prazosin from human adrenergic beta2 receptor N293L mutant expressed in CHO cell membrane	B	BAO_0000219	cell-based format	Homo sapiens	None	None	CHO	None	CHEMBL210	Beta-2 adrenergic receptor	Homo sapiens	SINGLE PROTEIN	CHEMBL1152685	1	Scientific Literature	Bioorg. Med. Chem.	2009	CHEMBL3308072
CHEMBL1437	NOREPINEPHRINE	4	169.18	0	0.09	NE	NC[C@H](O)c1ccc(O)c(O)c1	Ratio Ki	'='	1.9										False	CHEMBL1043302	Displacement of [3H]prazosin from human adrenergic beta2 receptor T164I mutant expressed in CHO cell membrane relative to wild type	B	BAO_0000219	cell-based format	Homo sapiens	None	None	CHO	None	CHEMBL210	Beta-2 adrenergic receptor	Homo sapiens	SINGLE PROTEIN	CHEMBL1152685	1	Scientific Literature	Bioorg. Med. Chem.	2009	CHEMBL3308072
CHEMBL604333		0	424.42	0	3.39	rac-4j	CC(C)(Cc1cccc(C(F)(F)F)c1)NCC(O)c1cc(O)cc2c1OCC(=O)N2	Intrinsic activity	'='	44.0	%				UO_0000187					False	CHEMBL1071509	Intrinsic activity at human recombinant adrenergic beta2 receptor expressed in CHO cells assessed as cAMP accumulation relative to isoprenaline	F	BAO_0000219	cell-based format	Homo sapiens	None	None	CHO	None	CHEMBL210	Beta-2 adrenergic receptor	Homo sapiens	SINGLE PROTEIN	CHEMBL1156887	1	Scientific Literature	Bioorg. Med. Chem. Lett.	2010	CHEMBL3308072
CHEMBL1437	NOREPINEPHRINE	4	169.18	0	0.09	NE	NC[C@H](O)c1ccc(O)c(O)c1	Ratio Ki	'='	18.4										False	CHEMBL1043305	Displacement of [3H]prazosin from human adrenergic beta2 receptor N293A mutant expressed in CHO cell membrane relative to wild type	B	BAO_0000219	cell-based format	Homo sapiens	None	None	CHO	None	CHEMBL210	Beta-2 adrenergic receptor	Homo sapiens	SINGLE PROTEIN	CHEMBL1152685	1	Scientific Literature	Bioorg. Med. Chem.	2009	CHEMBL3308072
CHEMBL40317		0	187.17	0	0.23	2FNE	NC[C@H](O)c1cc(O)c(O)cc1F	Ki	'='	15800.0	nM	4.80			UO_0000065	25.65	0.50	4.57	5.54	False	CHEMBL1043293	Displacement of [3H]prazosin from human adrenergic beta2 receptor expressed in CHO cell membrane	B	BAO_0000219	cell-based format	Homo sapiens	None	None	CHO	None	CHEMBL210	Beta-2 adrenergic receptor	Homo sapiens	SINGLE PROTEIN	CHEMBL1152685	1	Scientific Literature	Bioorg. Med. Chem.	2009	CHEMBL3308072
CHEMBL40317		0	187.17	0	0.23	2FNE	NC[C@H](O)c1cc(O)c(O)cc1F	Ratio Ki	'='	2.4										False	CHEMBL1043302	Displacement of [3H]prazosin from human adrenergic beta2 receptor T164I mutant expressed in CHO cell membrane relative to wild type	B	BAO_0000219	cell-based format	Homo sapiens	None	None	CHO	None	CHEMBL210	Beta-2 adrenergic receptor	Homo sapiens	SINGLE PROTEIN	CHEMBL1152685	1	Scientific Literature	Bioorg. Med. Chem.	2009	CHEMBL3308072
CHEMBL295072		0	187.17	0	0.23	6FNE	NC[C@H](O)c1ccc(O)c(O)c1F	Ki	'>'	2000000.0	nM		Outside typical range		UO_0000065					False	CHEMBL1043294	Displacement of [3H]prazosin from human adrenergic beta2 receptor V117C mutant expressed in CHO cell membrane	B	BAO_0000219	cell-based format	Homo sapiens	None	None	CHO	None	CHEMBL210	Beta-2 adrenergic receptor	Homo sapiens	SINGLE PROTEIN	CHEMBL1152685	1	Scientific Literature	Bioorg. Med. Chem.	2009	CHEMBL3308072
CHEMBL245673		0	414.89	0	4.42	46	C[C@H](CNc1cccc(-c2occc2C(=O)O)c1)NC[C@H](O)c1cccc(Cl)c1	EC50	'='	125.89	nM	6.90			UO_0000065					False	CHEMBL887285	Agonist activity at human beta-2 adrenergic receptor expressed in CHO cells assessed as cAMP accumulation	F	BAO_0000219	cell-based format	Homo sapiens	None	None	CHO	None	CHEMBL210	Beta-2 adrenergic receptor	Homo sapiens	SINGLE PROTEIN	CHEMBL1140647	1	Scientific Literature	Bioorg. Med. Chem. Lett.	2007	CHEMBL3308072
CHEMBL393469		0	415.88	0	3.82	38	C[C@H](CNc1cccc(-c2nc(C(=O)O)co2)c1)NC[C@H](O)c1cccc(Cl)c1	EC50	'='	125.89	nM	6.90			UO_0000065					False	CHEMBL887285	Agonist activity at human beta-2 adrenergic receptor expressed in CHO cells assessed as cAMP accumulation	F	BAO_0000219	cell-based format	Homo sapiens	None	None	CHO	None	CHEMBL210	Beta-2 adrenergic receptor	Homo sapiens	SINGLE PROTEIN	CHEMBL1140647	1	Scientific Literature	Bioorg. Med. Chem. Lett.	2007	CHEMBL3308072
CHEMBL247518		0	431.95	0	4.29	41	C[C@H](CNc1ccc(-c2csc(C(=O)O)n2)cc1)NC[C@H](O)c1cccc(Cl)c1	Emax	'='	63.0	%				UO_0000187					False	CHEMBL887288	Agonist activity at human beta-2 adrenergic receptor expressed in CHO cells assessed as cAMP accumulation relative to R-(-)-isoproterenol	F	BAO_0000219	cell-based format	Homo sapiens	None	None	CHO	None	CHEMBL210	Beta-2 adrenergic receptor	Homo sapiens	SINGLE PROTEIN	CHEMBL1140647	1	Scientific Literature	Bioorg. Med. Chem. Lett.	2007	CHEMBL3308072
CHEMBL251580		0	470.59	0	3.25	15c	COc1ccc([C@@H](Cc2ccccc2)NC[C@H](O)Cc2ccc(O)c(NS(C)(=O)=O)c2)cc1	Ki	'='	3100.0	nM	5.51			UO_0000065	11.71	0.23	2.26	5.11	False	CHEMBL888309	Displacement of [125I]iodocyanopindolol from human cloned adrenergic beta-2 receptor expressed in CHO cells	B	BAO_0000219	cell-based format	Homo sapiens	None	None	CHO	None	CHEMBL210	Beta-2 adrenergic receptor	Homo sapiens	SINGLE PROTEIN	CHEMBL1140016	1	Scientific Literature	Bioorg. Med. Chem. Lett.	2007	CHEMBL3308072
CHEMBL2088201		0	406.53	0	3.54	25	CCc1cc2c(cc1CC)CC(C)(NC[C@H](O)c1ccc(O)c3[nH]c(=O)ccc13)C2	Ratio EC50	'='	7.3										False	CHEMBL2089596	Ratio of indacaterol EC50 to compound EC50 for beta2-adrenoceptor in human bronchial smooth-muscle cell by cAMP assay	B	BAO_0000357	single protein format	Homo sapiens	None	None	None	None	CHEMBL210	Beta-2 adrenergic receptor	Homo sapiens	SINGLE PROTEIN	CHEMBL2086302	1	Scientific Literature	Bioorg. Med. Chem. Lett.	2012	None
CHEMBL1159719		0	210.28	0	1.01	16 ; (+/-)-Du 21117	CC(C)NCC(O)c1ccc(O)c(N)c1	-Delta G	'='	7.17										False	CHEMBL819728	Change in Gibb's free energy at Low affinity beta-2-adrenoceptor in the Chang living cells	B	BAO_0000219	cell-based format	None	None	None	None	None	CHEMBL210	Beta-2 adrenergic receptor	Homo sapiens	SINGLE PROTEIN	CHEMBL1124120	1	Scientific Literature	J. Med. Chem.	1988	None
CHEMBL1263	SALMETEROL	4	415.57	0	4.11	2, Salmeterol	OCc1cc(C(O)CNCCCCCCOCCCCc2ccccc2)ccc1O	Ki	'='	1.0	nM	9.00			UO_0000065	21.66	0.41	4.89	10.98	False	CHEMBL876356	Binding affinity for human beta-2 adrenergic receptor	B	BAO_0000357	single protein format	Homo sapiens	None	None	None	None	CHEMBL210	Beta-2 adrenergic receptor	Homo sapiens	SINGLE PROTEIN	CHEMBL1137837	1	Scientific Literature	Bioorg. Med. Chem. Lett.	2004	None
CHEMBL363260		0	420.51	0	3.45	12b	O=CNc1cc([C@@H](O)CNCCc2ccc(OCCc3ccccc3)cc2)ccc1O	Ki	'='	7.8	nM	8.11			UO_0000065	19.28	0.36	4.66	8.93	False	CHEMBL876356	Binding affinity for human beta-2 adrenergic receptor	B	BAO_0000357	single protein format	Homo sapiens	None	None	None	None	CHEMBL210	Beta-2 adrenergic receptor	Homo sapiens	SINGLE PROTEIN	CHEMBL1137837	1	Scientific Literature	Bioorg. Med. Chem. Lett.	2004	None
CHEMBL185052		0	448.56	0	4.23	12d	O=CNc1cc([C@@H](O)CNCCc2ccc(OCCCCc3ccccc3)cc2)ccc1O	Ki	'='	9.2	nM	8.04			UO_0000065	17.92	0.33	3.81	8.85	False	CHEMBL876356	Binding affinity for human beta-2 adrenergic receptor	B	BAO_0000357	single protein format	Homo sapiens	None	None	None	None	CHEMBL210	Beta-2 adrenergic receptor	Homo sapiens	SINGLE PROTEIN	CHEMBL1137837	1	Scientific Literature	Bioorg. Med. Chem. Lett.	2004	None
CHEMBL183948		0	450.54	0	3.67	12g	O=CNc1cc([C@@H](O)CNCCc2cccc(OCCCOc3ccccc3)c2)ccc1O	Ki	'='	3.3	nM	8.48			UO_0000065	18.83	0.35	4.81	8.48	False	CHEMBL876356	Binding affinity for human beta-2 adrenergic receptor	B	BAO_0000357	single protein format	Homo sapiens	None	None	None	None	CHEMBL210	Beta-2 adrenergic receptor	Homo sapiens	SINGLE PROTEIN	CHEMBL1137837	1	Scientific Literature	Bioorg. Med. Chem. Lett.	2004	None
CHEMBL1159725		0	277.37	0	1.23	35 ; (+/-)-pindolol-NH2	CC(C)(N)CNCC(O)COc1cccc2[nH]ccc12	-Delta G	'='	10.1										False	CHEMBL819728	Change in Gibb's free energy at Low affinity beta-2-adrenoceptor in the Chang living cells	B	BAO_0000219	cell-based format	None	None	None	None	None	CHEMBL210	Beta-2 adrenergic receptor	Homo sapiens	SINGLE PROTEIN	CHEMBL1124120	1	Scientific Literature	J. Med. Chem.	1988	None
CHEMBL99599		0	638.85	1	4.18	17d	CCCCCCCCC(=O)Nc1ccc(S(=O)(=O)N2CCC(CNC[C@H](O)c3ccc(O)c(NS(C)(=O)=O)c3)CC2)cc1	Ki	'='	140.0	nM	6.85			UO_0000065	10.73	0.22	2.67	4.15	False	CHEMBL650884	Binding affinity of compound against Beta-2 adrenergic receptor was determined	B	BAO_0000357	single protein format	None	None	None	None	None	CHEMBL210	Beta-2 adrenergic receptor	Homo sapiens	SINGLE PROTEIN	CHEMBL1135848	1	Scientific Literature	Bioorg. Med. Chem. Lett.	2002	None
CHEMBL186676		0	561.73	2	5.86	49	C[C@H](Cc1c[nH]c2c(OCc3ccccc3)cccc12)NC[C@H](O)c1cccc(NS(=O)(=O)c2cccs2)c1	EC50	'='	6.6	nM	8.18			UO_0000065					False	CHEMBL833519	Agonistic activity was determined by measuring cAMP accumulation in CHO cells expressing cloned human Beta-2 adrenergic receptor	F	BAO_0000219	cell-based format	Homo sapiens	None	None	CHO	None	CHEMBL210	Beta-2 adrenergic receptor	Homo sapiens	SINGLE PROTEIN	CHEMBL1138712	1	Scientific Literature	Bioorg. Med. Chem. Lett.	2004	CHEMBL3308072
CHEMBL1807830		0	498.07	0	2.54	18	O=c1[nH]c2c(O)ccc([C@@H](O)CNCC[S+]([O-])CCCNCCc3cccc(Cl)c3)c2s1	Intrinsic activity	'='	0.8										False	CHEMBL1810623	Intrinsic activity at human adrenergic beta2 receptor expressed in H292 cells assessed as stimulation of cAMP accumulation after 60 mins relative to formoterol	F	BAO_0000219	cell-based format	Homo sapiens	None	None	H292	None	CHEMBL210	Beta-2 adrenergic receptor	Homo sapiens	SINGLE PROTEIN	CHEMBL1806408	1	Scientific Literature	Bioorg. Med. Chem. Lett.	2011	None
CHEMBL1083053		0	501.63	1	3.62	24	CC(C)c1ccccc1OCC(O)CN1CCN(CCN2C(=O)c3cccc4cccc(c34)C2=O)CC1	Ki	'='	70.0	nM	7.16			UO_0000065	14.26	0.26	3.53	9.76	False	CHEMBL1120618	Displacement of [125I]cyanopindolol from human adrenergic beta2 receptor expressed in CHOK1 cells	B	BAO_0000219	cell-based format	Homo sapiens	None	None	CHO-K1	None	CHEMBL210	Beta-2 adrenergic receptor	Homo sapiens	SINGLE PROTEIN	CHEMBL1155476	1	Scientific Literature	Bioorg. Med. Chem. Lett.	2010	CHEMBL3307512
CHEMBL1085638		0	535.64	1	2.79	13d.AcOH	CC(=O)O.NC(=O)Nc1cccc(COCCOCCCCCCNC[C@H](O)c2ccc(O)c(CO)c2)c1	EC50	'='	1.585	nM	8.80			UO_0000065					False	CHEMBL1119458	Agonist activity at human recombinant beta2 adrenergic receptor expressed in CHO cells assessed as induction of intracellular cAMP accumulation after 30 to 45 mins	F	BAO_0000219	cell-based format	Homo sapiens	None	None	CHO	None	CHEMBL210	Beta-2 adrenergic receptor	Homo sapiens	SINGLE PROTEIN	CHEMBL1155518	1	Scientific Literature	J. Med. Chem.	2010	CHEMBL3308072
CHEMBL605993		0	460.48	0	2.22	(R,R)-3.fumarate	COc1ccc(C[C@@H](C)NC[C@H](O)c2ccc(O)c(NC=O)c2)cc1.O=C(O)/C=C/C(=O)O	Intrinsic activity	'='	0.97										True	CHEMBL1119459	Agonist activity at human recombinant beta2 adrenergic receptor expressed in CHO cells assessed as induction of intracellular cAMP accumulation at 10 mM after 30 to 45 mins relative to isoprenaline	F	BAO_0000219	cell-based format	Homo sapiens	None	None	CHO	None	CHEMBL210	Beta-2 adrenergic receptor	Homo sapiens	SINGLE PROTEIN	CHEMBL1155518	1	Scientific Literature	J. Med. Chem.	2010	CHEMBL3308072
CHEMBL250559		0	369.42	0	2.59	23	COCc1nc(-c2ccc(OCCNC[C@H](O)c3cccnc3)cc2)co1	Intrinsic activity	'='	13.0	%				UO_0000187					False	CHEMBL924392	Intrinsic activity at human adrenergic beta-2 receptor expressed in CHO cells assessed as cAMP production at 30 uM relative to isoproterenol	B	BAO_0000219	cell-based format	Homo sapiens	None	None	CHO	None	CHEMBL210	Beta-2 adrenergic receptor	Homo sapiens	SINGLE PROTEIN	CHEMBL1139766	1	Scientific Literature	Bioorg. Med. Chem. Lett.	2007	CHEMBL3308072
CHEMBL250760		0	445.52	0	4.16	24	O[C@@H](CNCCOc1ccc(-c2coc(COCc3ccccc3)n2)cc1)c1cccnc1	Ki						Not Determined						False	CHEMBL924393	Displacement of [125I]iodocyanopindolol from human adrenergic beta-2 receptor expressed in CHO cells	B	BAO_0000219	cell-based format	Homo sapiens	None	None	CHO	None	CHEMBL210	Beta-2 adrenergic receptor	Homo sapiens	SINGLE PROTEIN	CHEMBL1139766	1	Scientific Literature	Bioorg. Med. Chem. Lett.	2007	CHEMBL3308072
CHEMBL218375		0	495.60	0	4.30	15	CCOC(=O)N1CCC(NS(=O)(=O)c2ccc(NC(=O)c3ccccc3C)c3ccccc23)CC1	Inhibition	'='	21.5	%				UO_0000187					False	CHEMBL855784	Inhibition of human recombinant adrenergic beta 2 receptor at 10 uM	B	BAO_0000357	single protein format	Homo sapiens	None	None	None	None	CHEMBL210	Beta-2 adrenergic receptor	Homo sapiens	SINGLE PROTEIN	CHEMBL1141406	1	Scientific Literature	J. Med. Chem.	2007	None
CHEMBL236514		0	340.47	0	3.47	13b	O[C@@H](CNC12CC3CC(CC(C3)C1)C2)COc1cccc2[nH]ccc12	Ki	'='	6.63	nM	8.18			UO_0000065	24.02	0.45	4.71	14.28	False	CHEMBL899656	Binding affinity at human adrenergic beta2 receptor	B	BAO_0000357	single protein format	Homo sapiens	None	None	None	None	CHEMBL210	Beta-2 adrenergic receptor	Homo sapiens	SINGLE PROTEIN	CHEMBL1137462	1	Scientific Literature	Bioorg. Med. Chem. Lett.	2007	None
CHEMBL276257		0	568.43	1	3.37	40	O=S(=O)(Nc1ccc(CCNC[C@H](O)COc2ccc(O)cc2)cc1)c1ccc(I)cc1	IC50	'='	120.0	nM	6.92			UO_0000065	12.18	0.30	3.55	6.41	False	CHEMBL647879	Binding affinity against cloned human beta-2 adrenergic receptor from CHO cells using [125I]iodocyanopindolol as the radioligand	B	BAO_0000219	cell-based format	None	None	None	CHO	None	CHEMBL210	Beta-2 adrenergic receptor	Homo sapiens	SINGLE PROTEIN	CHEMBL1130810	1	Scientific Literature	Bioorg. Med. Chem. Lett.	1998	CHEMBL3308072
CHEMBL1458022		0	289.55	0	3.50	SID22413135	Cc1ccc(-n2c(Cl)c(Cl)nc(Cl)c2=O)cc1	Potency		580.5	nM			inconclusive	UO_0000065					False	CHEMBL1738166	PUBCHEM_BIOASSAY: qHTS assay of beta-arrestin-biased ligands of beta2-adrenergic receptor. (Class of assay: confirmatory) [Related pubchem assays (depositor defined):AID485366, AID485386, AID504448, AID504454, AID504459]	F	BAO_0000019	assay format	Homo sapiens	None	None	None	None	CHEMBL210	Beta-2 adrenergic receptor	Homo sapiens	SINGLE PROTEIN	CHEMBL1201862	7	PubChem BioAssays			None
CHEMBL3213555		0	250.69	0	2.61	SID26727329	CN(C)/C=N/c1nonc1-c1ccc(Cl)cc1	Potency		25118.9	nM			inconclusive	UO_0000065					False	CHEMBL1738166	PUBCHEM_BIOASSAY: qHTS assay of beta-arrestin-biased ligands of beta2-adrenergic receptor. (Class of assay: confirmatory) [Related pubchem assays (depositor defined):AID485366, AID485386, AID504448, AID504454, AID504459]	F	BAO_0000019	assay format	Homo sapiens	None	None	None	None	CHEMBL210	Beta-2 adrenergic receptor	Homo sapiens	SINGLE PROTEIN	CHEMBL1201862	7	PubChem BioAssays			None
CHEMBL1457556		0	280.76	1	5.03	SID47202663	Clc1ccccc1C1Nc2cccc3cccc(c23)N1	Potency		5011.9	nM			inconclusive	UO_0000065					False	CHEMBL1738166	PUBCHEM_BIOASSAY: qHTS assay of beta-arrestin-biased ligands of beta2-adrenergic receptor. (Class of assay: confirmatory) [Related pubchem assays (depositor defined):AID485366, AID485386, AID504448, AID504454, AID504459]	F	BAO_0000019	assay format	Homo sapiens	None	None	None	None	CHEMBL210	Beta-2 adrenergic receptor	Homo sapiens	SINGLE PROTEIN	CHEMBL1201862	7	PubChem BioAssays			None
CHEMBL1371580		0	315.16	1	5.20	SID17505950	N#C/C(=C\c1c(Cl)cccc1Cl)c1nc2ccccc2o1	Potency		23109.3	nM			Active	UO_0000065					False	CHEMBL1738166	PUBCHEM_BIOASSAY: qHTS assay of beta-arrestin-biased ligands of beta2-adrenergic receptor. (Class of assay: confirmatory) [Related pubchem assays (depositor defined):AID485366, AID485386, AID504448, AID504454, AID504459]	F	BAO_0000019	assay format	Homo sapiens	None	None	None	None	CHEMBL210	Beta-2 adrenergic receptor	Homo sapiens	SINGLE PROTEIN	CHEMBL1201862	7	PubChem BioAssays			None
CHEMBL268289		0	569.72	1	4.67	11	CCCCCCC(=O)Nc1ccc(S(=O)(=O)Nc2ccc(CCNC[C@H](O)COc3ccc(O)cc3)cc2)cc1	IC50	'='	230.0	nM	6.64			UO_0000065	11.65	0.23	1.97	4.85	False	CHEMBL647878	In vitro affinity at Beta-2 adrenergic receptor in the presence of [125I]iodocyanopindolol.	B	BAO_0000357	single protein format	None	None	None	None	None	CHEMBL210	Beta-2 adrenergic receptor	Homo sapiens	SINGLE PROTEIN	CHEMBL1131408	1	Scientific Literature	Bioorg. Med. Chem. Lett.	1998	None
CHEMBL1466558		0	435.52	0	4.87	SID24798296	CCc1cc2c(=O)c(-c3ccc4c(c3)OCCO4)coc2c(CN2CCCCC2C)c1O	Potency		35481.3	nM			inconclusive	UO_0000065					False	CHEMBL1738166	PUBCHEM_BIOASSAY: qHTS assay of beta-arrestin-biased ligands of beta2-adrenergic receptor. (Class of assay: confirmatory) [Related pubchem assays (depositor defined):AID485366, AID485386, AID504448, AID504454, AID504459]	F	BAO_0000019	assay format	Homo sapiens	None	None	None	None	CHEMBL210	Beta-2 adrenergic receptor	Homo sapiens	SINGLE PROTEIN	CHEMBL1201862	7	PubChem BioAssays			None
CHEMBL1499214		0	326.40	0	4.63	SID17409250	N#CC1=C(N)OC2=C(CC/C2=C\c2ccccc2)C1c1ccccc1	Potency		3981.1	nM			inconclusive	UO_0000065					False	CHEMBL1738166	PUBCHEM_BIOASSAY: qHTS assay of beta-arrestin-biased ligands of beta2-adrenergic receptor. (Class of assay: confirmatory) [Related pubchem assays (depositor defined):AID485366, AID485386, AID504448, AID504454, AID504459]	F	BAO_0000019	assay format	Homo sapiens	None	None	None	None	CHEMBL210	Beta-2 adrenergic receptor	Homo sapiens	SINGLE PROTEIN	CHEMBL1201862	7	PubChem BioAssays			None
CHEMBL1970739		0	306.34	0	4.04	SID47198216	Cc1cc(-c2ccccc2)nc(N/N=C/c2ccccc2F)n1	Potency		28183.8	nM			inconclusive	UO_0000065					False	CHEMBL1738166	PUBCHEM_BIOASSAY: qHTS assay of beta-arrestin-biased ligands of beta2-adrenergic receptor. (Class of assay: confirmatory) [Related pubchem assays (depositor defined):AID485366, AID485386, AID504448, AID504454, AID504459]	F	BAO_0000019	assay format	Homo sapiens	None	None	None	None	CHEMBL210	Beta-2 adrenergic receptor	Homo sapiens	SINGLE PROTEIN	CHEMBL1201862	7	PubChem BioAssays			None
CHEMBL3197964		0	340.26	0	1.98	SID24805596	C/C(CS(=O)(=O)c1ccc(Cl)c(Cl)c1)=N/NC(N)=S	Potency		35481.3	nM			inconclusive	UO_0000065					False	CHEMBL1738166	PUBCHEM_BIOASSAY: qHTS assay of beta-arrestin-biased ligands of beta2-adrenergic receptor. (Class of assay: confirmatory) [Related pubchem assays (depositor defined):AID485366, AID485386, AID504448, AID504454, AID504459]	F	BAO_0000019	assay format	Homo sapiens	None	None	None	None	CHEMBL210	Beta-2 adrenergic receptor	Homo sapiens	SINGLE PROTEIN	CHEMBL1201862	7	PubChem BioAssays			None
CHEMBL1564541		0	413.48	0	4.20	SID17511425	Cc1ccc(C(=O)N/C(=C\c2ccco2)C(=O)NCCc2c[nH]c3ccccc23)cc1	Potency		29092.9	nM			inconclusive	UO_0000065					False	CHEMBL1738166	PUBCHEM_BIOASSAY: qHTS assay of beta-arrestin-biased ligands of beta2-adrenergic receptor. (Class of assay: confirmatory) [Related pubchem assays (depositor defined):AID485366, AID485386, AID504448, AID504454, AID504459]	F	BAO_0000019	assay format	Homo sapiens	None	None	None	None	CHEMBL210	Beta-2 adrenergic receptor	Homo sapiens	SINGLE PROTEIN	CHEMBL1201862	7	PubChem BioAssays			None
CHEMBL1610173		0	288.33	0	3.62	SID22402411	Cc1ccc(NC(=O)/C=C/c2ccc([N+](=O)[O-])s2)cc1	Potency		6513.1	nM			inconclusive	UO_0000065					False	CHEMBL1738166	PUBCHEM_BIOASSAY: qHTS assay of beta-arrestin-biased ligands of beta2-adrenergic receptor. (Class of assay: confirmatory) [Related pubchem assays (depositor defined):AID485366, AID485386, AID504448, AID504454, AID504459]	F	BAO_0000019	assay format	Homo sapiens	None	None	None	None	CHEMBL210	Beta-2 adrenergic receptor	Homo sapiens	SINGLE PROTEIN	CHEMBL1201862	7	PubChem BioAssays			None
CHEMBL161950		0	426.54	0	2.27	22b	O=C1NC(=O)C(Cc2ccc(N3CCC(NC[C@H](O)c4cccnc4)CC3)cc2)S1	Intrinsic activity						Not Determined						False	CHEMBL818913	Intrinsic activity to stimulate increase in cAMP level in CHO cells expressing the cloned human beta-2-adrenergic receptor; Not tested	F	BAO_0000219	cell-based format	None	None	None	CHO	None	CHEMBL210	Beta-2 adrenergic receptor	Homo sapiens	SINGLE PROTEIN	CHEMBL1134230	1	Scientific Literature	Bioorg. Med. Chem. Lett.	2001	CHEMBL3308072
CHEMBL1402501		0	404.51	0	3.81	SID22407785	CCN(CC)c1ccc(/C=C(\C(=O)N2CCOCC2)c2nc3ccccc3[nH]2)cc1	Potency		651.3	nM			inconclusive	UO_0000065					False	CHEMBL1738166	PUBCHEM_BIOASSAY: qHTS assay of beta-arrestin-biased ligands of beta2-adrenergic receptor. (Class of assay: confirmatory) [Related pubchem assays (depositor defined):AID485366, AID485386, AID504448, AID504454, AID504459]	F	BAO_0000019	assay format	Homo sapiens	None	None	None	None	CHEMBL210	Beta-2 adrenergic receptor	Homo sapiens	SINGLE PROTEIN	CHEMBL1201862	7	PubChem BioAssays			None
CHEMBL1968080		0	351.27	0	3.02	SID24806855	Cc1cc(/C=N/NC(N)=S)c(C)n1-c1ccc(Br)cc1	Potency		31622.8	nM			inconclusive	UO_0000065					False	CHEMBL1738166	PUBCHEM_BIOASSAY: qHTS assay of beta-arrestin-biased ligands of beta2-adrenergic receptor. (Class of assay: confirmatory) [Related pubchem assays (depositor defined):AID485366, AID485386, AID504448, AID504454, AID504459]	F	BAO_0000019	assay format	Homo sapiens	None	None	None	None	CHEMBL210	Beta-2 adrenergic receptor	Homo sapiens	SINGLE PROTEIN	CHEMBL1201862	7	PubChem BioAssays			None
CHEMBL274143		0	598.77	1	4.49	29	CCCCCCNC(=O)N(C)c1ccc(S(=O)(=O)Nc2ccc(CCNC[C@H](O)COc3ccc(O)cc3)cc2)cc1	IC50	'='	290.0	nM	6.54			UO_0000065	10.92	0.21	2.05	4.66	False	CHEMBL647878	In vitro affinity at Beta-2 adrenergic receptor in the presence of [125I]iodocyanopindolol.	B	BAO_0000357	single protein format	None	None	None	None	None	CHEMBL210	Beta-2 adrenergic receptor	Homo sapiens	SINGLE PROTEIN	CHEMBL1131408	1	Scientific Literature	Bioorg. Med. Chem. Lett.	1998	None
CHEMBL1322093		0	399.52	0	4.73	SID49641533	CCN(CC)CCC(=O)N1c2ccccc2Sc2ccc(NC(=O)OC)cc21	Potency		35481.3	nM			inconclusive	UO_0000065					False	CHEMBL1738166	PUBCHEM_BIOASSAY: qHTS assay of beta-arrestin-biased ligands of beta2-adrenergic receptor. (Class of assay: confirmatory) [Related pubchem assays (depositor defined):AID485366, AID485386, AID504448, AID504454, AID504459]	F	BAO_0000019	assay format	Homo sapiens	None	None	None	None	CHEMBL210	Beta-2 adrenergic receptor	Homo sapiens	SINGLE PROTEIN	CHEMBL1201862	7	PubChem BioAssays			None
CHEMBL1454910	NITROXOLINE	0	190.16	0	1.85	SID11532939	O=[N+]([O-])c1ccc(O)c2ncccc12	Potency		2818.4	nM			inconclusive	UO_0000065					False	CHEMBL1738166	PUBCHEM_BIOASSAY: qHTS assay of beta-arrestin-biased ligands of beta2-adrenergic receptor. (Class of assay: confirmatory) [Related pubchem assays (depositor defined):AID485366, AID485386, AID504448, AID504454, AID504459]	F	BAO_0000019	assay format	Homo sapiens	None	None	None	None	CHEMBL210	Beta-2 adrenergic receptor	Homo sapiens	SINGLE PROTEIN	CHEMBL1201862	7	PubChem BioAssays			None
CHEMBL1442638		0	452.46	0	0.01	SID22405475	COc1c2c(cc3oc(C)cc(=O)c13)OC(C(C)(C)OC1OC(CO)C(O)C(O)C1O)C2	Potency		651.3	nM			inconclusive	UO_0000065					False	CHEMBL1738166	PUBCHEM_BIOASSAY: qHTS assay of beta-arrestin-biased ligands of beta2-adrenergic receptor. (Class of assay: confirmatory) [Related pubchem assays (depositor defined):AID485366, AID485386, AID504448, AID504454, AID504459]	F	BAO_0000019	assay format	Homo sapiens	None	None	None	None	CHEMBL210	Beta-2 adrenergic receptor	Homo sapiens	SINGLE PROTEIN	CHEMBL1201862	7	PubChem BioAssays			None
CHEMBL1415867		0	327.88	0	3.41	SID24808214	COc1ccc(CCNCc2ccc(C)s2)cc1OC.Cl	Potency		10000.0	nM			inconclusive	UO_0000065					False	CHEMBL1738166	PUBCHEM_BIOASSAY: qHTS assay of beta-arrestin-biased ligands of beta2-adrenergic receptor. (Class of assay: confirmatory) [Related pubchem assays (depositor defined):AID485366, AID485386, AID504448, AID504454, AID504459]	F	BAO_0000019	assay format	Homo sapiens	None	None	None	None	CHEMBL210	Beta-2 adrenergic receptor	Homo sapiens	SINGLE PROTEIN	CHEMBL1201862	7	PubChem BioAssays			None
CHEMBL1346128		0	307.37	0	4.31	SID49675156	Cc1ccc(C)c(NC(S)=NNc2ccc(F)cc2F)c1	Potency		11220.2	nM			inconclusive	UO_0000065					False	CHEMBL1738166	PUBCHEM_BIOASSAY: qHTS assay of beta-arrestin-biased ligands of beta2-adrenergic receptor. (Class of assay: confirmatory) [Related pubchem assays (depositor defined):AID485366, AID485386, AID504448, AID504454, AID504459]	F	BAO_0000019	assay format	Homo sapiens	None	None	None	None	CHEMBL210	Beta-2 adrenergic receptor	Homo sapiens	SINGLE PROTEIN	CHEMBL1201862	7	PubChem BioAssays			None
CHEMBL428064		0	282.32	0	3.02	SID857745	O=S1(=O)Nc2c(ccc3cccnc23)-c2ccccc21	Potency		5623.4	nM			inconclusive	UO_0000065					False	CHEMBL1738166	PUBCHEM_BIOASSAY: qHTS assay of beta-arrestin-biased ligands of beta2-adrenergic receptor. (Class of assay: confirmatory) [Related pubchem assays (depositor defined):AID485366, AID485386, AID504448, AID504454, AID504459]	F	BAO_0000019	assay format	Homo sapiens	None	None	None	None	CHEMBL210	Beta-2 adrenergic receptor	Homo sapiens	SINGLE PROTEIN	CHEMBL1201862	7	PubChem BioAssays			None
CHEMBL1527636		0	322.32	0	2.81	SID17432656	Cc1ccc(N2C(=O)NC(=O)/C(=C/C=C/c3ccco3)C2=O)cc1	Potency		29092.9	nM			inconclusive	UO_0000065					False	CHEMBL1738166	PUBCHEM_BIOASSAY: qHTS assay of beta-arrestin-biased ligands of beta2-adrenergic receptor. (Class of assay: confirmatory) [Related pubchem assays (depositor defined):AID485366, AID485386, AID504448, AID504454, AID504459]	F	BAO_0000019	assay format	Homo sapiens	None	None	None	None	CHEMBL210	Beta-2 adrenergic receptor	Homo sapiens	SINGLE PROTEIN	CHEMBL1201862	7	PubChem BioAssays			None
CHEMBL1332009		0	315.20	1	5.68	SID49643980	Clc1cccc(C2Nc3cccc4cccc(c34)N2)c1Cl	Potency		2818.4	nM			Active	UO_0000065					False	CHEMBL1738166	PUBCHEM_BIOASSAY: qHTS assay of beta-arrestin-biased ligands of beta2-adrenergic receptor. (Class of assay: confirmatory) [Related pubchem assays (depositor defined):AID485366, AID485386, AID504448, AID504454, AID504459]	F	BAO_0000019	assay format	Homo sapiens	None	None	None	None	CHEMBL210	Beta-2 adrenergic receptor	Homo sapiens	SINGLE PROTEIN	CHEMBL1201862	7	PubChem BioAssays			None
CHEMBL1996589		0	269.32	0	2.34	SID24837600	C=C(C)CNC(=S)N/N=C/c1c(F)cccc1F	Potency		22387.2	nM			inconclusive	UO_0000065					False	CHEMBL1738166	PUBCHEM_BIOASSAY: qHTS assay of beta-arrestin-biased ligands of beta2-adrenergic receptor. (Class of assay: confirmatory) [Related pubchem assays (depositor defined):AID485366, AID485386, AID504448, AID504454, AID504459]	F	BAO_0000019	assay format	Homo sapiens	None	None	None	None	CHEMBL210	Beta-2 adrenergic receptor	Homo sapiens	SINGLE PROTEIN	CHEMBL1201862	7	PubChem BioAssays			None
CHEMBL1338178		0	394.47	0	3.31	SID22412294	COc1ccc(N2CCN(CCOc3ccc4c(C)cc(=O)oc4c3)CC2)cc1	Potency		32642.7	nM			inconclusive	UO_0000065					False	CHEMBL1738166	PUBCHEM_BIOASSAY: qHTS assay of beta-arrestin-biased ligands of beta2-adrenergic receptor. (Class of assay: confirmatory) [Related pubchem assays (depositor defined):AID485366, AID485386, AID504448, AID504454, AID504459]	F	BAO_0000019	assay format	Homo sapiens	None	None	None	None	CHEMBL210	Beta-2 adrenergic receptor	Homo sapiens	SINGLE PROTEIN	CHEMBL1201862	7	PubChem BioAssays			None
CHEMBL1520646		0	272.35	0	1.88	SID49734792	N#CC[C@H](Cc1ccccc1)N1CC[C@@H](O)CCC1=O	Potency		5011.9	nM			inconclusive	UO_0000065					False	CHEMBL1738166	PUBCHEM_BIOASSAY: qHTS assay of beta-arrestin-biased ligands of beta2-adrenergic receptor. (Class of assay: confirmatory) [Related pubchem assays (depositor defined):AID485366, AID485386, AID504448, AID504454, AID504459]	F	BAO_0000019	assay format	Homo sapiens	None	None	None	None	CHEMBL210	Beta-2 adrenergic receptor	Homo sapiens	SINGLE PROTEIN	CHEMBL1201862	7	PubChem BioAssays			None
CHEMBL1519291		0	353.45	0	3.13	SID17413074	COc1ccc(CN(CCC#N)C(=S)NC(=O)c2ccccc2)cc1	Potency		35481.3	nM			inconclusive	UO_0000065					False	CHEMBL1738166	PUBCHEM_BIOASSAY: qHTS assay of beta-arrestin-biased ligands of beta2-adrenergic receptor. (Class of assay: confirmatory) [Related pubchem assays (depositor defined):AID485366, AID485386, AID504448, AID504454, AID504459]	F	BAO_0000019	assay format	Homo sapiens	None	None	None	None	CHEMBL210	Beta-2 adrenergic receptor	Homo sapiens	SINGLE PROTEIN	CHEMBL1201862	7	PubChem BioAssays			None
CHEMBL1321947		0	376.91	0	4.94	SID14727629	CC1(C)CC(C)(c2ccc(O)cc2O)N(c2cccc(Cl)c2)C(S)=N1	Potency		8199.5	nM			inconclusive	UO_0000065					False	CHEMBL1738166	PUBCHEM_BIOASSAY: qHTS assay of beta-arrestin-biased ligands of beta2-adrenergic receptor. (Class of assay: confirmatory) [Related pubchem assays (depositor defined):AID485366, AID485386, AID504448, AID504454, AID504459]	F	BAO_0000019	assay format	Homo sapiens	None	None	None	None	CHEMBL210	Beta-2 adrenergic receptor	Homo sapiens	SINGLE PROTEIN	CHEMBL1201862	7	PubChem BioAssays			None
CHEMBL1347052		0	481.57	0	3.73	SID4250173	Cc1noc(/C=C/c2ccco2)c1S(=O)(=O)N1CCC(C(=O)N2CCc3ccccc3C2)CC1	Potency		35481.3	nM			inconclusive	UO_0000065					False	CHEMBL1738166	PUBCHEM_BIOASSAY: qHTS assay of beta-arrestin-biased ligands of beta2-adrenergic receptor. (Class of assay: confirmatory) [Related pubchem assays (depositor defined):AID485366, AID485386, AID504448, AID504454, AID504459]	F	BAO_0000019	assay format	Homo sapiens	None	None	None	None	CHEMBL210	Beta-2 adrenergic receptor	Homo sapiens	SINGLE PROTEIN	CHEMBL1201862	7	PubChem BioAssays			None
CHEMBL305153		0	324.42	0	3.19	28 (IPS 339)	CC(C)(C)NC[C@H](O)CON=C1c2ccccc2-c2ccccc21	Selectivity						Active						False	CHEMBL650888	Selectivity towards beta-2 adrenergic receptor; Selective towards beta-2 adrenergic receptor	B	BAO_0000357	single protein format	None	None	None	None	None	CHEMBL210	Beta-2 adrenergic receptor	Homo sapiens	SINGLE PROTEIN	CHEMBL1123997	1	Scientific Literature	J. Med. Chem.	1988	None
CHEMBL832	SULFINPYRAZONE	4	404.49	0	3.80	SULFINPYRAZONE	O=C1C(CC[S+]([O-])c2ccccc2)C(=O)N(c2ccccc2)N1c1ccccc1	Ki						Not Active (inhibition < 50% @ 10 uM and thus dose-reponse curve not measured)						False	CHEMBL1909092	DRUGMATRIX: Adrenergic beta2 radioligand binding (ligand: [3H] CGP-12177)	B	BAO_0000249	cell membrane format	None	None	None	CHO	Membrane	CHEMBL210	Beta-2 adrenergic receptor	Homo sapiens	SINGLE PROTEIN	CHEMBL1909046	15	DrugMatrix			CHEMBL3308072
CHEMBL1990425		0	376.32	0	3.88	SID24827470	C/C(=N\NC(=S)NCCc1ccccc1)c1cccc(Br)c1	Potency		22387.2	nM			inconclusive	UO_0000065					False	CHEMBL1738166	PUBCHEM_BIOASSAY: qHTS assay of beta-arrestin-biased ligands of beta2-adrenergic receptor. (Class of assay: confirmatory) [Related pubchem assays (depositor defined):AID485366, AID485386, AID504448, AID504454, AID504459]	F	BAO_0000019	assay format	Homo sapiens	None	None	None	None	CHEMBL210	Beta-2 adrenergic receptor	Homo sapiens	SINGLE PROTEIN	CHEMBL1201862	7	PubChem BioAssays			None
CHEMBL1539819		0	297.35	0	2.27	SID4245963	CCCC(=O)N(c1ccc(F)cc1)C1C=CS(=O)(=O)C1	Potency		5623.4	nM			inconclusive	UO_0000065					False	CHEMBL1738166	PUBCHEM_BIOASSAY: qHTS assay of beta-arrestin-biased ligands of beta2-adrenergic receptor. (Class of assay: confirmatory) [Related pubchem assays (depositor defined):AID485366, AID485386, AID504448, AID504454, AID504459]	F	BAO_0000019	assay format	Homo sapiens	None	None	None	None	CHEMBL210	Beta-2 adrenergic receptor	Homo sapiens	SINGLE PROTEIN	CHEMBL1201862	7	PubChem BioAssays			None
CHEMBL1728327		0	312.39	0	1.08	SID47202741	COc1ccc(N(CC(=O)N2CCCC2)S(C)(=O)=O)cc1	Potency		14125.4	nM			inconclusive	UO_0000065					False	CHEMBL1738166	PUBCHEM_BIOASSAY: qHTS assay of beta-arrestin-biased ligands of beta2-adrenergic receptor. (Class of assay: confirmatory) [Related pubchem assays (depositor defined):AID485366, AID485386, AID504448, AID504454, AID504459]	F	BAO_0000019	assay format	Homo sapiens	None	None	None	None	CHEMBL210	Beta-2 adrenergic receptor	Homo sapiens	SINGLE PROTEIN	CHEMBL1201862	7	PubChem BioAssays			None
CHEMBL1318997		0	401.44	0	1.72	SID56323063	Cc1ccccc1NC(=O)C(C)OC(=O)CNS(=O)(=O)c1ccc(C#N)cc1	Potency		580.5	nM			inconclusive	UO_0000065					False	CHEMBL1738166	PUBCHEM_BIOASSAY: qHTS assay of beta-arrestin-biased ligands of beta2-adrenergic receptor. (Class of assay: confirmatory) [Related pubchem assays (depositor defined):AID485366, AID485386, AID504448, AID504454, AID504459]	F	BAO_0000019	assay format	Homo sapiens	None	None	None	None	CHEMBL210	Beta-2 adrenergic receptor	Homo sapiens	SINGLE PROTEIN	CHEMBL1201862	7	PubChem BioAssays			None
CHEMBL1319211		0	230.29	0	1.19	SID26665149	CCOCCc1c(O)nc(SC)nc1O	Potency		22387.2	nM			inconclusive	UO_0000065					False	CHEMBL1738166	PUBCHEM_BIOASSAY: qHTS assay of beta-arrestin-biased ligands of beta2-adrenergic receptor. (Class of assay: confirmatory) [Related pubchem assays (depositor defined):AID485366, AID485386, AID504448, AID504454, AID504459]	F	BAO_0000019	assay format	Homo sapiens	None	None	None	None	CHEMBL210	Beta-2 adrenergic receptor	Homo sapiens	SINGLE PROTEIN	CHEMBL1201862	7	PubChem BioAssays			None
CHEMBL3208696		0	308.34	0	3.09	SID22407840	COc1ccc(/C=N/Nc2nncc3ccccc23)c(OC)c1	Potency		2059.6	nM			inconclusive	UO_0000065					False	CHEMBL1738166	PUBCHEM_BIOASSAY: qHTS assay of beta-arrestin-biased ligands of beta2-adrenergic receptor. (Class of assay: confirmatory) [Related pubchem assays (depositor defined):AID485366, AID485386, AID504448, AID504454, AID504459]	F	BAO_0000019	assay format	Homo sapiens	None	None	None	None	CHEMBL210	Beta-2 adrenergic receptor	Homo sapiens	SINGLE PROTEIN	CHEMBL1201862	7	PubChem BioAssays			None
CHEMBL1723327		0	444.92	1	5.04	SID56462867	C[C@@]12C(=O)Nc3cc(Cl)ccc3C(=O)N1[C@H]1c3ccccc3OC[C@@H]1[C@@H]2c1ccccc1	Potency		1835.6	nM			inconclusive	UO_0000065					False	CHEMBL1738166	PUBCHEM_BIOASSAY: qHTS assay of beta-arrestin-biased ligands of beta2-adrenergic receptor. (Class of assay: confirmatory) [Related pubchem assays (depositor defined):AID485366, AID485386, AID504448, AID504454, AID504459]	F	BAO_0000019	assay format	Homo sapiens	None	None	None	None	CHEMBL210	Beta-2 adrenergic receptor	Homo sapiens	SINGLE PROTEIN	CHEMBL1201862	7	PubChem BioAssays			None
CHEMBL1970958		0	247.78	0	2.22	SID17516529	CNC(=S)N/N=C(\C)c1ccc(Cl)s1	Potency		18356.4	nM			Active	UO_0000065					False	CHEMBL1738166	PUBCHEM_BIOASSAY: qHTS assay of beta-arrestin-biased ligands of beta2-adrenergic receptor. (Class of assay: confirmatory) [Related pubchem assays (depositor defined):AID485366, AID485386, AID504448, AID504454, AID504459]	F	BAO_0000019	assay format	Homo sapiens	None	None	None	None	CHEMBL210	Beta-2 adrenergic receptor	Homo sapiens	SINGLE PROTEIN	CHEMBL1201862	7	PubChem BioAssays			None
CHEMBL1908355	TENIDAP	0	320.76	0	3.25	TENIDAP	NC(=O)N1C(=O)/C(=C(\O)c2cccs2)c2cc(Cl)ccc21	IC50						Not Active (inhibition < 50% @ 10 uM and thus dose-reponse curve not measured)						False	CHEMBL1909092	DRUGMATRIX: Adrenergic beta2 radioligand binding (ligand: [3H] CGP-12177)	B	BAO_0000249	cell membrane format	None	None	None	CHO	Membrane	CHEMBL210	Beta-2 adrenergic receptor	Homo sapiens	SINGLE PROTEIN	CHEMBL1909046	15	DrugMatrix			CHEMBL3308072
CHEMBL744	RILUZOLE	4	234.20	0	2.78	riluzole	Nc1nc2ccc(OC(F)(F)F)cc2s1	IC50						Not Active (inhibition < 50% @ 10 uM and thus dose-reponse curve not measured)						False	CHEMBL1909092	DRUGMATRIX: Adrenergic beta2 radioligand binding (ligand: [3H] CGP-12177)	B	BAO_0000249	cell membrane format	None	None	None	CHO	Membrane	CHEMBL210	Beta-2 adrenergic receptor	Homo sapiens	SINGLE PROTEIN	CHEMBL1909046	15	DrugMatrix			CHEMBL3308072
CHEMBL512366		0	422.94	1	5.58	SID17432198	S=C(Nc1ccccc1)Nc1nc2ccccc2n1CCOc1ccc(Cl)cc1	Potency		23109.3	nM			inconclusive	UO_0000065					False	CHEMBL1738166	PUBCHEM_BIOASSAY: qHTS assay of beta-arrestin-biased ligands of beta2-adrenergic receptor. (Class of assay: confirmatory) [Related pubchem assays (depositor defined):AID485366, AID485386, AID504448, AID504454, AID504459]	F	BAO_0000019	assay format	Homo sapiens	None	None	None	None	CHEMBL210	Beta-2 adrenergic receptor	Homo sapiens	SINGLE PROTEIN	CHEMBL1201862	7	PubChem BioAssays			None
CHEMBL1493410		0	237.37	0	3.00	SID26730707	Cc1ccc(NC(S)=NNC(C)(C)C)cc1	Potency		8912.5	nM			Active	UO_0000065					False	CHEMBL1738166	PUBCHEM_BIOASSAY: qHTS assay of beta-arrestin-biased ligands of beta2-adrenergic receptor. (Class of assay: confirmatory) [Related pubchem assays (depositor defined):AID485366, AID485386, AID504448, AID504454, AID504459]	F	BAO_0000019	assay format	Homo sapiens	None	None	None	None	CHEMBL210	Beta-2 adrenergic receptor	Homo sapiens	SINGLE PROTEIN	CHEMBL1201862	7	PubChem BioAssays			None
CHEMBL386281		0	448.45	0	3.43	19	O=C(NC1CCN(Cc2ccc3ccc(=O)oc3c2)CC1)c1cc(=O)c2ccc(F)cc2o1	Inhibition	'='	16.0	%				UO_0000187					False	CHEMBL854868	Inhibition of adrenergic beta 2 receptor at 10uM	B	BAO_0000357	single protein format	None	None	None	None	None	CHEMBL210	Beta-2 adrenergic receptor	Homo sapiens	SINGLE PROTEIN	CHEMBL1137588	1	Scientific Literature	Bioorg. Med. Chem. Lett.	2007	None
CHEMBL457839		0	455.48	1	5.25	12e	O=C(O)c1ccc(-c2ccc3c(c2)C[C@@H](NC[C@H](O)c2ccc(C(F)(F)F)cc2)CC3)cc1	EC50	'>'	1000.0	nM				UO_0000065					False	CHEMBL974622	Agonist activity at human beta2 adrenergic receptor expressed in CHO cells assessed as cAMP accumulation	F	BAO_0000219	cell-based format	Homo sapiens	None	None	CHO	None	CHEMBL210	Beta-2 adrenergic receptor	Homo sapiens	SINGLE PROTEIN	CHEMBL1155947	1	Scientific Literature	J. Med. Chem.	2008	CHEMBL3308072
CHEMBL1986921		0	430.26	0	2.68	SID17504698	O=C(CNC(=O)c1ccc2c(c1)OCO2)N/N=C(Br)/C=C/c1ccccc1	Potency		29092.9	nM			inconclusive	UO_0000065					False	CHEMBL1738166	PUBCHEM_BIOASSAY: qHTS assay of beta-arrestin-biased ligands of beta2-adrenergic receptor. (Class of assay: confirmatory) [Related pubchem assays (depositor defined):AID485366, AID485386, AID504448, AID504454, AID504459]	F	BAO_0000019	assay format	Homo sapiens	None	None	None	None	CHEMBL210	Beta-2 adrenergic receptor	Homo sapiens	SINGLE PROTEIN	CHEMBL1201862	7	PubChem BioAssays			None
CHEMBL1599190		0	258.70	0	3.01	SID26664294	CCCCOC(=O)c1cc(Cl)c(O)c(OC)c1	Potency		6309.6	nM			inconclusive	UO_0000065					False	CHEMBL1738166	PUBCHEM_BIOASSAY: qHTS assay of beta-arrestin-biased ligands of beta2-adrenergic receptor. (Class of assay: confirmatory) [Related pubchem assays (depositor defined):AID485366, AID485386, AID504448, AID504454, AID504459]	F	BAO_0000019	assay format	Homo sapiens	None	None	None	None	CHEMBL210	Beta-2 adrenergic receptor	Homo sapiens	SINGLE PROTEIN	CHEMBL1201862	7	PubChem BioAssays			None
CHEMBL1344603		0	306.31	0	1.51	SID49665579	CC1=NN(C(N)=S)C(=O)C1N=Nc1ccc([N+](=O)[O-])cc1	Potency		7079.5	nM			Active	UO_0000065					False	CHEMBL1738166	PUBCHEM_BIOASSAY: qHTS assay of beta-arrestin-biased ligands of beta2-adrenergic receptor. (Class of assay: confirmatory) [Related pubchem assays (depositor defined):AID485366, AID485386, AID504448, AID504454, AID504459]	F	BAO_0000019	assay format	Homo sapiens	None	None	None	None	CHEMBL210	Beta-2 adrenergic receptor	Homo sapiens	SINGLE PROTEIN	CHEMBL1201862	7	PubChem BioAssays			None
CHEMBL1365332		0	339.35	0	3.24	SID864565	COc1cccc(Oc2cnc(N)nc2-c2ccc(OC)cc2O)c1	Potency		6513.1	nM			inconclusive	UO_0000065					False	CHEMBL1738166	PUBCHEM_BIOASSAY: qHTS assay of beta-arrestin-biased ligands of beta2-adrenergic receptor. (Class of assay: confirmatory) [Related pubchem assays (depositor defined):AID485366, AID485386, AID504448, AID504454, AID504459]	F	BAO_0000019	assay format	Homo sapiens	None	None	None	None	CHEMBL210	Beta-2 adrenergic receptor	Homo sapiens	SINGLE PROTEIN	CHEMBL1201862	7	PubChem BioAssays			None
CHEMBL1269084		0	259.29	0	2.24	SID17401668	NC(=O)c1sc2nc(-c3ccco3)ccc2c1N	Potency		22387.2	nM			inconclusive	UO_0000065					False	CHEMBL1738166	PUBCHEM_BIOASSAY: qHTS assay of beta-arrestin-biased ligands of beta2-adrenergic receptor. (Class of assay: confirmatory) [Related pubchem assays (depositor defined):AID485366, AID485386, AID504448, AID504454, AID504459]	F	BAO_0000019	assay format	Homo sapiens	None	None	None	None	CHEMBL210	Beta-2 adrenergic receptor	Homo sapiens	SINGLE PROTEIN	CHEMBL1201862	7	PubChem BioAssays			None
CHEMBL1356388		0	588.58	0	2.30	SID89856140	CC[C@]1(C(=O)OC)[C@H]2C(=O)N(Cc3ccccc3)C(=O)[C@H]2[C@H]2CN(C)/C(=N\Cc3ccccc3)N21.O=C(O)C(F)(F)F	Potency		29092.9	nM			inconclusive	UO_0000065					False	CHEMBL1738166	PUBCHEM_BIOASSAY: qHTS assay of beta-arrestin-biased ligands of beta2-adrenergic receptor. (Class of assay: confirmatory) [Related pubchem assays (depositor defined):AID485366, AID485386, AID504448, AID504454, AID504459]	F	BAO_0000019	assay format	Homo sapiens	None	None	None	None	CHEMBL210	Beta-2 adrenergic receptor	Homo sapiens	SINGLE PROTEIN	CHEMBL1201862	7	PubChem BioAssays			None
CHEMBL1444103		0	219.26	0	3.02	SID17507447	CC(=O)/C=C/n1c(=S)oc2ccccc21	Potency		6513.1	nM			inconclusive	UO_0000065					False	CHEMBL1738166	PUBCHEM_BIOASSAY: qHTS assay of beta-arrestin-biased ligands of beta2-adrenergic receptor. (Class of assay: confirmatory) [Related pubchem assays (depositor defined):AID485366, AID485386, AID504448, AID504454, AID504459]	F	BAO_0000019	assay format	Homo sapiens	None	None	None	None	CHEMBL210	Beta-2 adrenergic receptor	Homo sapiens	SINGLE PROTEIN	CHEMBL1201862	7	PubChem BioAssays			None
CHEMBL1581930		0	485.44	0	2.44	SID22410948	C=CCN(c1cccc(C(F)(F)F)c1)S(=O)(=O)c1cccc(C(=O)OCC(=O)NC(N)=O)c1	Potency		651.3	nM			inconclusive	UO_0000065					False	CHEMBL1738166	PUBCHEM_BIOASSAY: qHTS assay of beta-arrestin-biased ligands of beta2-adrenergic receptor. (Class of assay: confirmatory) [Related pubchem assays (depositor defined):AID485366, AID485386, AID504448, AID504454, AID504459]	F	BAO_0000019	assay format	Homo sapiens	None	None	None	None	CHEMBL210	Beta-2 adrenergic receptor	Homo sapiens	SINGLE PROTEIN	CHEMBL1201862	7	PubChem BioAssays			None
CHEMBL1517753		0	279.30	0	1.74	SID49665373	CC1=NN(C(N)=S)C(=O)C1N=Nc1ccc(F)cc1	Potency		2511.9	nM			Active	UO_0000065					False	CHEMBL1738166	PUBCHEM_BIOASSAY: qHTS assay of beta-arrestin-biased ligands of beta2-adrenergic receptor. (Class of assay: confirmatory) [Related pubchem assays (depositor defined):AID485366, AID485386, AID504448, AID504454, AID504459]	F	BAO_0000019	assay format	Homo sapiens	None	None	None	None	CHEMBL210	Beta-2 adrenergic receptor	Homo sapiens	SINGLE PROTEIN	CHEMBL1201862	7	PubChem BioAssays			None
CHEMBL1558210		0	313.31	0	4.83	SID14724311	O=C1c2ccccc2-c2onc3ccc(Oc4ccccc4)c1c23	Potency		6513.1	nM			inconclusive	UO_0000065					False	CHEMBL1738166	PUBCHEM_BIOASSAY: qHTS assay of beta-arrestin-biased ligands of beta2-adrenergic receptor. (Class of assay: confirmatory) [Related pubchem assays (depositor defined):AID485366, AID485386, AID504448, AID504454, AID504459]	F	BAO_0000019	assay format	Homo sapiens	None	None	None	None	CHEMBL210	Beta-2 adrenergic receptor	Homo sapiens	SINGLE PROTEIN	CHEMBL1201862	7	PubChem BioAssays			None
CHEMBL1571343		0	328.44	0	3.42	SID22405714	Cc1ccc(SCC(=O)NC(=O)NCc2ccccc2)c(C)c1	Potency		25929.0	nM			inconclusive	UO_0000065					False	CHEMBL1738166	PUBCHEM_BIOASSAY: qHTS assay of beta-arrestin-biased ligands of beta2-adrenergic receptor. (Class of assay: confirmatory) [Related pubchem assays (depositor defined):AID485366, AID485386, AID504448, AID504454, AID504459]	F	BAO_0000019	assay format	Homo sapiens	None	None	None	None	CHEMBL210	Beta-2 adrenergic receptor	Homo sapiens	SINGLE PROTEIN	CHEMBL1201862	7	PubChem BioAssays			None
CHEMBL1457369		0	234.32	0	2.22	SID49821214	Cc1cccc(NC(=S)NC(=O)C2CC2)c1	Potency		35481.3	nM			inconclusive	UO_0000065					False	CHEMBL1738166	PUBCHEM_BIOASSAY: qHTS assay of beta-arrestin-biased ligands of beta2-adrenergic receptor. (Class of assay: confirmatory) [Related pubchem assays (depositor defined):AID485366, AID485386, AID504448, AID504454, AID504459]	F	BAO_0000019	assay format	Homo sapiens	None	None	None	None	CHEMBL210	Beta-2 adrenergic receptor	Homo sapiens	SINGLE PROTEIN	CHEMBL1201862	7	PubChem BioAssays			None
CHEMBL1500683		0	376.50	0	4.30	SID22404316	O=[N+]([O-])c1ccc(OCC(O)CN(C2CCCCC2)C2CCCCC2)cc1	Potency		20596.2	nM			inconclusive	UO_0000065					False	CHEMBL1738166	PUBCHEM_BIOASSAY: qHTS assay of beta-arrestin-biased ligands of beta2-adrenergic receptor. (Class of assay: confirmatory) [Related pubchem assays (depositor defined):AID485366, AID485386, AID504448, AID504454, AID504459]	F	BAO_0000019	assay format	Homo sapiens	None	None	None	None	CHEMBL210	Beta-2 adrenergic receptor	Homo sapiens	SINGLE PROTEIN	CHEMBL1201862	7	PubChem BioAssays			None
CHEMBL1489005		0	416.53	1	6.21	SID22401148	COc1ccc(C=C(c2nc3ccccc3s2)c2nc3ccccc3s2)cc1O	Potency		16360.1	nM			inconclusive	UO_0000065					False	CHEMBL1738166	PUBCHEM_BIOASSAY: qHTS assay of beta-arrestin-biased ligands of beta2-adrenergic receptor. (Class of assay: confirmatory) [Related pubchem assays (depositor defined):AID485366, AID485386, AID504448, AID504454, AID504459]	F	BAO_0000019	assay format	Homo sapiens	None	None	None	None	CHEMBL210	Beta-2 adrenergic receptor	Homo sapiens	SINGLE PROTEIN	CHEMBL1201862	7	PubChem BioAssays			None
CHEMBL1965444		0	245.31	0	2.11	SID24816626	NC(=S)N/N=C/c1ccc(-c2ccccc2)o1	Potency		35481.3	nM			inconclusive	UO_0000065					False	CHEMBL1738166	PUBCHEM_BIOASSAY: qHTS assay of beta-arrestin-biased ligands of beta2-adrenergic receptor. (Class of assay: confirmatory) [Related pubchem assays (depositor defined):AID485366, AID485386, AID504448, AID504454, AID504459]	F	BAO_0000019	assay format	Homo sapiens	None	None	None	None	CHEMBL210	Beta-2 adrenergic receptor	Homo sapiens	SINGLE PROTEIN	CHEMBL1201862	7	PubChem BioAssays			None
CHEMBL1338868		0	344.44	0	3.47	SID24831620	CC(C)C(C)NC(=O)CSc1nnc(-c2c[nH]c3ccccc23)o1	Potency		6309.6	nM			inconclusive	UO_0000065					False	CHEMBL1738166	PUBCHEM_BIOASSAY: qHTS assay of beta-arrestin-biased ligands of beta2-adrenergic receptor. (Class of assay: confirmatory) [Related pubchem assays (depositor defined):AID485366, AID485386, AID504448, AID504454, AID504459]	F	BAO_0000019	assay format	Homo sapiens	None	None	None	None	CHEMBL210	Beta-2 adrenergic receptor	Homo sapiens	SINGLE PROTEIN	CHEMBL1201862	7	PubChem BioAssays			None
CHEMBL1965860		0	366.32	0	4.42	SID49672768	C/C(=N\NC(=S)NCCc1ccccc1)c1ccc(Cl)cc1Cl	Potency		6309.6	nM			inconclusive	UO_0000065					False	CHEMBL1738166	PUBCHEM_BIOASSAY: qHTS assay of beta-arrestin-biased ligands of beta2-adrenergic receptor. (Class of assay: confirmatory) [Related pubchem assays (depositor defined):AID485366, AID485386, AID504448, AID504454, AID504459]	F	BAO_0000019	assay format	Homo sapiens	None	None	None	None	CHEMBL210	Beta-2 adrenergic receptor	Homo sapiens	SINGLE PROTEIN	CHEMBL1201862	7	PubChem BioAssays			None
CHEMBL1470284		0	346.37	0	2.77	SID24837552	COc1ccc(-c2nnc(SCC(=O)Nc3cc(C)on3)o2)cc1	Potency		35481.3	nM			inconclusive	UO_0000065					False	CHEMBL1738166	PUBCHEM_BIOASSAY: qHTS assay of beta-arrestin-biased ligands of beta2-adrenergic receptor. (Class of assay: confirmatory) [Related pubchem assays (depositor defined):AID485366, AID485386, AID504448, AID504454, AID504459]	F	BAO_0000019	assay format	Homo sapiens	None	None	None	None	CHEMBL210	Beta-2 adrenergic receptor	Homo sapiens	SINGLE PROTEIN	CHEMBL1201862	7	PubChem BioAssays			None
CHEMBL1555876		0	278.74	0	3.18	SID85736367	CCC(=O)NC(C)c1cc(Cl)c2cccnc2c1O	Potency		29092.9	nM			inconclusive	UO_0000065					False	CHEMBL1738166	PUBCHEM_BIOASSAY: qHTS assay of beta-arrestin-biased ligands of beta2-adrenergic receptor. (Class of assay: confirmatory) [Related pubchem assays (depositor defined):AID485366, AID485386, AID504448, AID504454, AID504459]	F	BAO_0000019	assay format	Homo sapiens	None	None	None	None	CHEMBL210	Beta-2 adrenergic receptor	Homo sapiens	SINGLE PROTEIN	CHEMBL1201862	7	PubChem BioAssays			None
CHEMBL1518036		0	364.83	0	4.52	SID17433496	O=C(NCc1ccc(Cl)cc1)c1cccc(NC(=O)c2ccccc2)c1	Potency		29092.9	nM			inconclusive	UO_0000065					False	CHEMBL1738166	PUBCHEM_BIOASSAY: qHTS assay of beta-arrestin-biased ligands of beta2-adrenergic receptor. (Class of assay: confirmatory) [Related pubchem assays (depositor defined):AID485366, AID485386, AID504448, AID504454, AID504459]	F	BAO_0000019	assay format	Homo sapiens	None	None	None	None	CHEMBL210	Beta-2 adrenergic receptor	Homo sapiens	SINGLE PROTEIN	CHEMBL1201862	7	PubChem BioAssays			None
CHEMBL1495849		0	266.35	0	2.30	SID3711096	CCSc1nnc(NC(=O)c2ccccn2)s1	Potency		29092.9	nM			inconclusive	UO_0000065					False	CHEMBL1738166	PUBCHEM_BIOASSAY: qHTS assay of beta-arrestin-biased ligands of beta2-adrenergic receptor. (Class of assay: confirmatory) [Related pubchem assays (depositor defined):AID485366, AID485386, AID504448, AID504454, AID504459]	F	BAO_0000019	assay format	Homo sapiens	None	None	None	None	CHEMBL210	Beta-2 adrenergic receptor	Homo sapiens	SINGLE PROTEIN	CHEMBL1201862	7	PubChem BioAssays			None
CHEMBL1580181		0	267.76	0	2.87	SID47198253	C=CCNc1nc(Cl)nc(NC2CCCCC2)n1	Potency		35481.3	nM			inconclusive	UO_0000065					False	CHEMBL1738166	PUBCHEM_BIOASSAY: qHTS assay of beta-arrestin-biased ligands of beta2-adrenergic receptor. (Class of assay: confirmatory) [Related pubchem assays (depositor defined):AID485366, AID485386, AID504448, AID504454, AID504459]	F	BAO_0000019	assay format	Homo sapiens	None	None	None	None	CHEMBL210	Beta-2 adrenergic receptor	Homo sapiens	SINGLE PROTEIN	CHEMBL1201862	7	PubChem BioAssays			None
CHEMBL3195857		0	279.41	0	3.11	SID24828894	C/C(=N\NC(=S)NC1CCCCC1)c1ccc(C)o1	Potency		3548.1	nM			inconclusive	UO_0000065					False	CHEMBL1738166	PUBCHEM_BIOASSAY: qHTS assay of beta-arrestin-biased ligands of beta2-adrenergic receptor. (Class of assay: confirmatory) [Related pubchem assays (depositor defined):AID485366, AID485386, AID504448, AID504454, AID504459]	F	BAO_0000019	assay format	Homo sapiens	None	None	None	None	CHEMBL210	Beta-2 adrenergic receptor	Homo sapiens	SINGLE PROTEIN	CHEMBL1201862	7	PubChem BioAssays			None
CHEMBL1702242		0	333.39	0	2.30	SID85200251	CC1CCN(C(=O)c2ccc(N3CCOCC3)c([N+](=O)[O-])c2)CC1	Potency		6513.1	nM			inconclusive	UO_0000065					False	CHEMBL1738166	PUBCHEM_BIOASSAY: qHTS assay of beta-arrestin-biased ligands of beta2-adrenergic receptor. (Class of assay: confirmatory) [Related pubchem assays (depositor defined):AID485366, AID485386, AID504448, AID504454, AID504459]	F	BAO_0000019	assay format	Homo sapiens	None	None	None	None	CHEMBL210	Beta-2 adrenergic receptor	Homo sapiens	SINGLE PROTEIN	CHEMBL1201862	7	PubChem BioAssays			None
CHEMBL1336013		0	315.38	0	4.80	SID26666250	O=C(Nc1cccc2ccccc12)N1N=CCC1c1ccccc1	Potency		19952.6	nM			inconclusive	UO_0000065					False	CHEMBL1738166	PUBCHEM_BIOASSAY: qHTS assay of beta-arrestin-biased ligands of beta2-adrenergic receptor. (Class of assay: confirmatory) [Related pubchem assays (depositor defined):AID485366, AID485386, AID504448, AID504454, AID504459]	F	BAO_0000019	assay format	Homo sapiens	None	None	None	None	CHEMBL210	Beta-2 adrenergic receptor	Homo sapiens	SINGLE PROTEIN	CHEMBL1201862	7	PubChem BioAssays			None
CHEMBL1596446		0	303.36	0	4.44	SID14728347	COc1ccc(N2COC3c4cccc5cccc(c45)C32)cc1	Potency		8199.5	nM			inconclusive	UO_0000065					False	CHEMBL1738166	PUBCHEM_BIOASSAY: qHTS assay of beta-arrestin-biased ligands of beta2-adrenergic receptor. (Class of assay: confirmatory) [Related pubchem assays (depositor defined):AID485366, AID485386, AID504448, AID504454, AID504459]	F	BAO_0000019	assay format	Homo sapiens	None	None	None	None	CHEMBL210	Beta-2 adrenergic receptor	Homo sapiens	SINGLE PROTEIN	CHEMBL1201862	7	PubChem BioAssays			None
CHEMBL1469995		0	285.41	0	3.37	SID17413368	CCN(CC)C(=S)SCC(=O)c1ccc(F)cc1	Potency		15848.9	nM			inconclusive	UO_0000065					False	CHEMBL1738166	PUBCHEM_BIOASSAY: qHTS assay of beta-arrestin-biased ligands of beta2-adrenergic receptor. (Class of assay: confirmatory) [Related pubchem assays (depositor defined):AID485366, AID485386, AID504448, AID504454, AID504459]	F	BAO_0000019	assay format	Homo sapiens	None	None	None	None	CHEMBL210	Beta-2 adrenergic receptor	Homo sapiens	SINGLE PROTEIN	CHEMBL1201862	7	PubChem BioAssays			None
CHEMBL1339303		0	274.77	0	4.83	SID14732516	O=C(/C=C/Sc1ccccc1)c1ccc(Cl)cc1	Potency		25929.0	nM			inconclusive	UO_0000065					False	CHEMBL1738166	PUBCHEM_BIOASSAY: qHTS assay of beta-arrestin-biased ligands of beta2-adrenergic receptor. (Class of assay: confirmatory) [Related pubchem assays (depositor defined):AID485366, AID485386, AID504448, AID504454, AID504459]	F	BAO_0000019	assay format	Homo sapiens	None	None	None	None	CHEMBL210	Beta-2 adrenergic receptor	Homo sapiens	SINGLE PROTEIN	CHEMBL1201862	7	PubChem BioAssays			None
CHEMBL3190810		0	333.43	0	2.42	SID49641645	CCOc1ccc(/C=N/NC(=O)CN2CCCCC2)cc1OCC	Potency		35481.3	nM			inconclusive	UO_0000065					False	CHEMBL1738166	PUBCHEM_BIOASSAY: qHTS assay of beta-arrestin-biased ligands of beta2-adrenergic receptor. (Class of assay: confirmatory) [Related pubchem assays (depositor defined):AID485366, AID485386, AID504448, AID504454, AID504459]	F	BAO_0000019	assay format	Homo sapiens	None	None	None	None	CHEMBL210	Beta-2 adrenergic receptor	Homo sapiens	SINGLE PROTEIN	CHEMBL1201862	7	PubChem BioAssays			None
CHEMBL1379213		0	407.47	0	3.96	SID22403035	Cc1noc(C)c1COc1cccc(C(=O)Nc2ccccc2N2CCOCC2)c1	Potency		7307.8	nM			inconclusive	UO_0000065					False	CHEMBL1738166	PUBCHEM_BIOASSAY: qHTS assay of beta-arrestin-biased ligands of beta2-adrenergic receptor. (Class of assay: confirmatory) [Related pubchem assays (depositor defined):AID485366, AID485386, AID504448, AID504454, AID504459]	F	BAO_0000019	assay format	Homo sapiens	None	None	None	None	CHEMBL210	Beta-2 adrenergic receptor	Homo sapiens	SINGLE PROTEIN	CHEMBL1201862	7	PubChem BioAssays			None
CHEMBL1987427		0	410.27	0	4.80	SID22414173	Cc1onc(-c2ccccc2)c1C(=O)N/N=C/C(Br)=C/c1ccccc1	Potency		29092.9	nM			inconclusive	UO_0000065					False	CHEMBL1738166	PUBCHEM_BIOASSAY: qHTS assay of beta-arrestin-biased ligands of beta2-adrenergic receptor. (Class of assay: confirmatory) [Related pubchem assays (depositor defined):AID485366, AID485386, AID504448, AID504454, AID504459]	F	BAO_0000019	assay format	Homo sapiens	None	None	None	None	CHEMBL210	Beta-2 adrenergic receptor	Homo sapiens	SINGLE PROTEIN	CHEMBL1201862	7	PubChem BioAssays			None
CHEMBL1470062		0	187.12	0	-1.83	SID26671213	O=C1NC2NC(=O)N([N+](=O)[O-])C2N1	Potency		631.0	nM			inconclusive	UO_0000065					False	CHEMBL1738166	PUBCHEM_BIOASSAY: qHTS assay of beta-arrestin-biased ligands of beta2-adrenergic receptor. (Class of assay: confirmatory) [Related pubchem assays (depositor defined):AID485366, AID485386, AID504448, AID504454, AID504459]	F	BAO_0000019	assay format	Homo sapiens	None	None	None	None	CHEMBL210	Beta-2 adrenergic receptor	Homo sapiens	SINGLE PROTEIN	CHEMBL1201862	7	PubChem BioAssays			None
CHEMBL3197531		0	325.43	0	2.31	SID22408584	COc1cc(/C(C)=N/NC(=S)NC(C)C)cc(OC)c1OC	Potency		29092.9	nM			inconclusive	UO_0000065					False	CHEMBL1738166	PUBCHEM_BIOASSAY: qHTS assay of beta-arrestin-biased ligands of beta2-adrenergic receptor. (Class of assay: confirmatory) [Related pubchem assays (depositor defined):AID485366, AID485386, AID504448, AID504454, AID504459]	F	BAO_0000019	assay format	Homo sapiens	None	None	None	None	CHEMBL210	Beta-2 adrenergic receptor	Homo sapiens	SINGLE PROTEIN	CHEMBL1201862	7	PubChem BioAssays			None
CHEMBL411	DIETHYLSTILBESTROL	4	268.36	0	4.83	DIETHYLSTILBESTROL	CC/C(=C(/CC)c1ccc(O)cc1)c1ccc(O)cc1	Ki						Not Active (inhibition < 50% @ 10 uM and thus dose-reponse curve not measured)						False	CHEMBL1909092	DRUGMATRIX: Adrenergic beta2 radioligand binding (ligand: [3H] CGP-12177)	B	BAO_0000249	cell membrane format	None	None	None	CHO	Membrane	CHEMBL210	Beta-2 adrenergic receptor	Homo sapiens	SINGLE PROTEIN	CHEMBL1909046	15	DrugMatrix			CHEMBL3308072
CHEMBL600400		0	440.42	0	3.27	rac-4k	CC(C)(Cc1ccc(OC(F)(F)F)cc1)NCC(O)c1cc(O)cc2c1OCC(=O)N2	Intrinsic activity	'='	50.0	%				UO_0000187					False	CHEMBL1071509	Intrinsic activity at human recombinant adrenergic beta2 receptor expressed in CHO cells assessed as cAMP accumulation relative to isoprenaline	F	BAO_0000219	cell-based format	Homo sapiens	None	None	CHO	None	CHEMBL210	Beta-2 adrenergic receptor	Homo sapiens	SINGLE PROTEIN	CHEMBL1156887	1	Scientific Literature	Bioorg. Med. Chem. Lett.	2010	CHEMBL3308072
CHEMBL1530652		0	237.25	0	1.36	SID22408665	CC(C)NC(=O)COC(=O)/C=C/c1ccco1	Potency		580.5	nM			inconclusive	UO_0000065					False	CHEMBL1738166	PUBCHEM_BIOASSAY: qHTS assay of beta-arrestin-biased ligands of beta2-adrenergic receptor. (Class of assay: confirmatory) [Related pubchem assays (depositor defined):AID485366, AID485386, AID504448, AID504454, AID504459]	F	BAO_0000019	assay format	Homo sapiens	None	None	None	None	CHEMBL210	Beta-2 adrenergic receptor	Homo sapiens	SINGLE PROTEIN	CHEMBL1201862	7	PubChem BioAssays			None
CHEMBL1437	NOREPINEPHRINE	4	169.18	0	0.09	NE	NC[C@H](O)c1ccc(O)c(O)c1	Ki	'='	191000.0	nM		Outside typical range		UO_0000065					False	CHEMBL1043295	Displacement of [3H]prazosin from human adrenergic beta2 receptor T164I mutant expressed in CHO cell membrane	B	BAO_0000219	cell-based format	Homo sapiens	None	None	CHO	None	CHEMBL210	Beta-2 adrenergic receptor	Homo sapiens	SINGLE PROTEIN	CHEMBL1152685	1	Scientific Literature	Bioorg. Med. Chem.	2009	CHEMBL3308072
CHEMBL1437	NOREPINEPHRINE	4	169.18	0	0.09	NE	NC[C@H](O)c1ccc(O)c(O)c1	Ratio Ki	'='	1.4										False	CHEMBL1043303	Displacement of [3H]prazosin from human adrenergic beta2 receptor D192G, F193V mutant expressed in CHO cell membrane relative to wild type	B	BAO_0000219	cell-based format	Homo sapiens	None	None	CHO	None	CHEMBL210	Beta-2 adrenergic receptor	Homo sapiens	SINGLE PROTEIN	CHEMBL1152685	1	Scientific Literature	Bioorg. Med. Chem.	2009	CHEMBL3308072
CHEMBL3209245		0	337.42	0	2.99	SID24811344	C/C(CCc1ccccc1)=N/NC(=O)C(=O)NC(C)c1ccccc1	Potency		35481.3	nM			inconclusive	UO_0000065					False	CHEMBL1738166	PUBCHEM_BIOASSAY: qHTS assay of beta-arrestin-biased ligands of beta2-adrenergic receptor. (Class of assay: confirmatory) [Related pubchem assays (depositor defined):AID485366, AID485386, AID504448, AID504454, AID504459]	F	BAO_0000019	assay format	Homo sapiens	None	None	None	None	CHEMBL210	Beta-2 adrenergic receptor	Homo sapiens	SINGLE PROTEIN	CHEMBL1201862	7	PubChem BioAssays			None
CHEMBL1361889		0	304.35	0	4.89	SID22416210	C(=C/c1ccco1)\C1=NN(c2ccccc2)C(c2ccco2)C1	Potency		29092.9	nM			inconclusive	UO_0000065					False	CHEMBL1738166	PUBCHEM_BIOASSAY: qHTS assay of beta-arrestin-biased ligands of beta2-adrenergic receptor. (Class of assay: confirmatory) [Related pubchem assays (depositor defined):AID485366, AID485386, AID504448, AID504454, AID504459]	F	BAO_0000019	assay format	Homo sapiens	None	None	None	None	CHEMBL210	Beta-2 adrenergic receptor	Homo sapiens	SINGLE PROTEIN	CHEMBL1201862	7	PubChem BioAssays			None
CHEMBL1409419		0	415.81	0	2.95	SID56324546	Cc1nnnn1/C(=C\c1ccccc1)C(=O)OCC(=O)Nc1ccc(Cl)cc1F	Potency		29092.9	nM			inconclusive	UO_0000065					False	CHEMBL1738166	PUBCHEM_BIOASSAY: qHTS assay of beta-arrestin-biased ligands of beta2-adrenergic receptor. (Class of assay: confirmatory) [Related pubchem assays (depositor defined):AID485366, AID485386, AID504448, AID504454, AID504459]	F	BAO_0000019	assay format	Homo sapiens	None	None	None	None	CHEMBL210	Beta-2 adrenergic receptor	Homo sapiens	SINGLE PROTEIN	CHEMBL1201862	7	PubChem BioAssays			None
CHEMBL1525505		0	439.00	0	3.66	SID17509476	COC(CN(C(=O)CCl)C(C(=O)NC1CCCC(C)C1C)c1ccc(C)cc1)OC	Potency		32642.7	nM			inconclusive	UO_0000065					False	CHEMBL1738166	PUBCHEM_BIOASSAY: qHTS assay of beta-arrestin-biased ligands of beta2-adrenergic receptor. (Class of assay: confirmatory) [Related pubchem assays (depositor defined):AID485366, AID485386, AID504448, AID504454, AID504459]	F	BAO_0000019	assay format	Homo sapiens	None	None	None	None	CHEMBL210	Beta-2 adrenergic receptor	Homo sapiens	SINGLE PROTEIN	CHEMBL1201862	7	PubChem BioAssays			None
CHEMBL1352867		0	332.43	0	3.92	SID24836832	CCn1c(O)c(N=NC(S)=NCC2CCCO2)c2ccccc21	Potency		5011.9	nM			inconclusive	UO_0000065					False	CHEMBL1738166	PUBCHEM_BIOASSAY: qHTS assay of beta-arrestin-biased ligands of beta2-adrenergic receptor. (Class of assay: confirmatory) [Related pubchem assays (depositor defined):AID485366, AID485386, AID504448, AID504454, AID504459]	F	BAO_0000019	assay format	Homo sapiens	None	None	None	None	CHEMBL210	Beta-2 adrenergic receptor	Homo sapiens	SINGLE PROTEIN	CHEMBL1201862	7	PubChem BioAssays			None
CHEMBL1415170		0	340.81	0	3.63	SID26728433	Cc1onc(-c2c(F)cccc2Cl)c1C(=O)N1CCSCC1	Potency		100.0	nM			inconclusive	UO_0000065					False	CHEMBL1738166	PUBCHEM_BIOASSAY: qHTS assay of beta-arrestin-biased ligands of beta2-adrenergic receptor. (Class of assay: confirmatory) [Related pubchem assays (depositor defined):AID485366, AID485386, AID504448, AID504454, AID504459]	F	BAO_0000019	assay format	Homo sapiens	None	None	None	None	CHEMBL210	Beta-2 adrenergic receptor	Homo sapiens	SINGLE PROTEIN	CHEMBL1201862	7	PubChem BioAssays			None
CHEMBL1375592		0	324.20	0	3.06	SID24829830	O=C(CSc1cccc[n+]1[O-])c1ccccc1Br	Potency		3162.3	nM			inconclusive	UO_0000065					False	CHEMBL1738166	PUBCHEM_BIOASSAY: qHTS assay of beta-arrestin-biased ligands of beta2-adrenergic receptor. (Class of assay: confirmatory) [Related pubchem assays (depositor defined):AID485366, AID485386, AID504448, AID504454, AID504459]	F	BAO_0000019	assay format	Homo sapiens	None	None	None	None	CHEMBL210	Beta-2 adrenergic receptor	Homo sapiens	SINGLE PROTEIN	CHEMBL1201862	7	PubChem BioAssays			None
CHEMBL3208579		0	213.33	0	1.57	SID16952607	CCNC(=S)N/N=C/c1cccs1	Potency		29092.9	nM			inconclusive	UO_0000065					False	CHEMBL1738166	PUBCHEM_BIOASSAY: qHTS assay of beta-arrestin-biased ligands of beta2-adrenergic receptor. (Class of assay: confirmatory) [Related pubchem assays (depositor defined):AID485366, AID485386, AID504448, AID504454, AID504459]	F	BAO_0000019	assay format	Homo sapiens	None	None	None	None	CHEMBL210	Beta-2 adrenergic receptor	Homo sapiens	SINGLE PROTEIN	CHEMBL1201862	7	PubChem BioAssays			None
CHEMBL1611047		0	301.41	0	3.53	SID47197405	COc1ccc(C(=O)NCCSc2ccccc2C)cc1	Potency		3162.3	nM			inconclusive	UO_0000065					False	CHEMBL1738166	PUBCHEM_BIOASSAY: qHTS assay of beta-arrestin-biased ligands of beta2-adrenergic receptor. (Class of assay: confirmatory) [Related pubchem assays (depositor defined):AID485366, AID485386, AID504448, AID504454, AID504459]	F	BAO_0000019	assay format	Homo sapiens	None	None	None	None	CHEMBL210	Beta-2 adrenergic receptor	Homo sapiens	SINGLE PROTEIN	CHEMBL1201862	7	PubChem BioAssays			None
CHEMBL1530513		0	364.88	0	4.03	SID22405792	CCc1cc2c(SCC(=O)Nc3ccc(Cl)cn3)ncnc2s1	Potency		29092.9	nM			inconclusive	UO_0000065					False	CHEMBL1738166	PUBCHEM_BIOASSAY: qHTS assay of beta-arrestin-biased ligands of beta2-adrenergic receptor. (Class of assay: confirmatory) [Related pubchem assays (depositor defined):AID485366, AID485386, AID504448, AID504454, AID504459]	F	BAO_0000019	assay format	Homo sapiens	None	None	None	None	CHEMBL210	Beta-2 adrenergic receptor	Homo sapiens	SINGLE PROTEIN	CHEMBL1201862	7	PubChem BioAssays			None
CHEMBL1408621		0	332.41	0	2.71	SID24795467	O=C(CS(=O)(=O)c1ccccc1)Nc1nc2ccccc2s1	Potency		35481.3	nM			inconclusive	UO_0000065					False	CHEMBL1738166	PUBCHEM_BIOASSAY: qHTS assay of beta-arrestin-biased ligands of beta2-adrenergic receptor. (Class of assay: confirmatory) [Related pubchem assays (depositor defined):AID485366, AID485386, AID504448, AID504454, AID504459]	F	BAO_0000019	assay format	Homo sapiens	None	None	None	None	CHEMBL210	Beta-2 adrenergic receptor	Homo sapiens	SINGLE PROTEIN	CHEMBL1201862	7	PubChem BioAssays			None
CHEMBL1564403		0	314.39	0	2.72	SID850072	CCOC(=O)C1CCN(Cc2ccc(O)c3ncccc23)CC1	Potency		35481.3	nM			inconclusive	UO_0000065					False	CHEMBL1738166	PUBCHEM_BIOASSAY: qHTS assay of beta-arrestin-biased ligands of beta2-adrenergic receptor. (Class of assay: confirmatory) [Related pubchem assays (depositor defined):AID485366, AID485386, AID504448, AID504454, AID504459]	F	BAO_0000019	assay format	Homo sapiens	None	None	None	None	CHEMBL210	Beta-2 adrenergic receptor	Homo sapiens	SINGLE PROTEIN	CHEMBL1201862	7	PubChem BioAssays			None
CHEMBL1487849		0	400.84	0	4.08	SID24828272	O=C(Oc1c(CN2CCOCC2)cc(Cl)c2cccnc12)c1ccccc1F	Potency		5623.4	nM			Active	UO_0000065					False	CHEMBL1738166	PUBCHEM_BIOASSAY: qHTS assay of beta-arrestin-biased ligands of beta2-adrenergic receptor. (Class of assay: confirmatory) [Related pubchem assays (depositor defined):AID485366, AID485386, AID504448, AID504454, AID504459]	F	BAO_0000019	assay format	Homo sapiens	None	None	None	None	CHEMBL210	Beta-2 adrenergic receptor	Homo sapiens	SINGLE PROTEIN	CHEMBL1201862	7	PubChem BioAssays			None
CHEMBL1510254		0	258.37	0	3.96	SID22407670	Cc1ccc(-c2csc3ncnc(S)c23)cc1	Potency		4610.9	nM			inconclusive	UO_0000065					False	CHEMBL1738166	PUBCHEM_BIOASSAY: qHTS assay of beta-arrestin-biased ligands of beta2-adrenergic receptor. (Class of assay: confirmatory) [Related pubchem assays (depositor defined):AID485366, AID485386, AID504448, AID504454, AID504459]	F	BAO_0000019	assay format	Homo sapiens	None	None	None	None	CHEMBL210	Beta-2 adrenergic receptor	Homo sapiens	SINGLE PROTEIN	CHEMBL1201862	7	PubChem BioAssays			None
CHEMBL3207345		0	339.27	0	2.93	SID49825570	C/C(=N\NC(=O)c1ccco1)c1ccc(NC(=O)C(F)(F)F)cc1	Potency		22387.2	nM			inconclusive	UO_0000065					False	CHEMBL1738166	PUBCHEM_BIOASSAY: qHTS assay of beta-arrestin-biased ligands of beta2-adrenergic receptor. (Class of assay: confirmatory) [Related pubchem assays (depositor defined):AID485366, AID485386, AID504448, AID504454, AID504459]	F	BAO_0000019	assay format	Homo sapiens	None	None	None	None	CHEMBL210	Beta-2 adrenergic receptor	Homo sapiens	SINGLE PROTEIN	CHEMBL1201862	7	PubChem BioAssays			None
CHEMBL1722720		0	328.19	0	1.28	SID17513745	C[N+](C)(C)CCCCCC(=O)C=NO.[I-]	Potency		651.3	nM			inconclusive	UO_0000065					False	CHEMBL1738166	PUBCHEM_BIOASSAY: qHTS assay of beta-arrestin-biased ligands of beta2-adrenergic receptor. (Class of assay: confirmatory) [Related pubchem assays (depositor defined):AID485366, AID485386, AID504448, AID504454, AID504459]	F	BAO_0000019	assay format	Homo sapiens	None	None	None	None	CHEMBL210	Beta-2 adrenergic receptor	Homo sapiens	SINGLE PROTEIN	CHEMBL1201862	7	PubChem BioAssays			None
CHEMBL1299881		0	464.50	0	2.54	SID17509858	O=C(Cn1c(=O)c2sccc2n(Cc2cccc([N+](=O)[O-])c2)c1=O)NCCc1ccccc1	Potency		2059.6	nM			inconclusive	UO_0000065					False	CHEMBL1738166	PUBCHEM_BIOASSAY: qHTS assay of beta-arrestin-biased ligands of beta2-adrenergic receptor. (Class of assay: confirmatory) [Related pubchem assays (depositor defined):AID485366, AID485386, AID504448, AID504454, AID504459]	F	BAO_0000019	assay format	Homo sapiens	None	None	None	None	CHEMBL210	Beta-2 adrenergic receptor	Homo sapiens	SINGLE PROTEIN	CHEMBL1201862	7	PubChem BioAssays			None
CHEMBL1599440		0	295.37	0	3.10	SID17401506	Cc1ccc(C2=CC(c3cccs3)n3nnnc3N2)cc1	Potency		11220.2	nM			inconclusive	UO_0000065					False	CHEMBL1738166	PUBCHEM_BIOASSAY: qHTS assay of beta-arrestin-biased ligands of beta2-adrenergic receptor. (Class of assay: confirmatory) [Related pubchem assays (depositor defined):AID485366, AID485386, AID504448, AID504454, AID504459]	F	BAO_0000019	assay format	Homo sapiens	None	None	None	None	CHEMBL210	Beta-2 adrenergic receptor	Homo sapiens	SINGLE PROTEIN	CHEMBL1201862	7	PubChem BioAssays			None
CHEMBL1453997		0	237.26	0	1.58	SID49828699	Fc1ccccc1N=C(S)Nn1cnnc1	Potency		28183.8	nM			inconclusive	UO_0000065					False	CHEMBL1738166	PUBCHEM_BIOASSAY: qHTS assay of beta-arrestin-biased ligands of beta2-adrenergic receptor. (Class of assay: confirmatory) [Related pubchem assays (depositor defined):AID485366, AID485386, AID504448, AID504454, AID504459]	F	BAO_0000019	assay format	Homo sapiens	None	None	None	None	CHEMBL210	Beta-2 adrenergic receptor	Homo sapiens	SINGLE PROTEIN	CHEMBL1201862	7	PubChem BioAssays			None
CHEMBL1732482		0	432.27	0	3.93	SID57260567	Cc1noc(C)c1C(=O)N(CC(=O)Nc1ccccc1Br)Cc1ccco1	Potency		651.3	nM			inconclusive	UO_0000065					False	CHEMBL1738166	PUBCHEM_BIOASSAY: qHTS assay of beta-arrestin-biased ligands of beta2-adrenergic receptor. (Class of assay: confirmatory) [Related pubchem assays (depositor defined):AID485366, AID485386, AID504448, AID504454, AID504459]	F	BAO_0000019	assay format	Homo sapiens	None	None	None	None	CHEMBL210	Beta-2 adrenergic receptor	Homo sapiens	SINGLE PROTEIN	CHEMBL1201862	7	PubChem BioAssays			None
CHEMBL1604701		0	291.33	0	0.71	SID3712259	Cn1cccc1C(=O)NC(=O)CSc1cccc[n+]1[O-]	Potency		31622.8	nM			inconclusive	UO_0000065					False	CHEMBL1738166	PUBCHEM_BIOASSAY: qHTS assay of beta-arrestin-biased ligands of beta2-adrenergic receptor. (Class of assay: confirmatory) [Related pubchem assays (depositor defined):AID485366, AID485386, AID504448, AID504454, AID504459]	F	BAO_0000019	assay format	Homo sapiens	None	None	None	None	CHEMBL210	Beta-2 adrenergic receptor	Homo sapiens	SINGLE PROTEIN	CHEMBL1201862	7	PubChem BioAssays			None
CHEMBL1587493		0	566.70	2	5.38	SID26659688	CCCCCC(=O)Nc1cccc(C2=NOC3(C2)C[C@@H](C(N)=O)N(C(=O)CC(c2ccccc2)c2ccccc2)C3)c1	Potency		12589.3	nM			inconclusive	UO_0000065					False	CHEMBL1738166	PUBCHEM_BIOASSAY: qHTS assay of beta-arrestin-biased ligands of beta2-adrenergic receptor. (Class of assay: confirmatory) [Related pubchem assays (depositor defined):AID485366, AID485386, AID504448, AID504454, AID504459]	F	BAO_0000019	assay format	Homo sapiens	None	None	None	None	CHEMBL210	Beta-2 adrenergic receptor	Homo sapiens	SINGLE PROTEIN	CHEMBL1201862	7	PubChem BioAssays			None
CHEMBL1371370		0	319.45	0	3.41	SID17406925	Cc1ccc(C(S)=NCS(=O)(=O)c2ccc(C)cc2)cc1	Potency		25118.9	nM			inconclusive	UO_0000065					False	CHEMBL1738166	PUBCHEM_BIOASSAY: qHTS assay of beta-arrestin-biased ligands of beta2-adrenergic receptor. (Class of assay: confirmatory) [Related pubchem assays (depositor defined):AID485366, AID485386, AID504448, AID504454, AID504459]	F	BAO_0000019	assay format	Homo sapiens	None	None	None	None	CHEMBL210	Beta-2 adrenergic receptor	Homo sapiens	SINGLE PROTEIN	CHEMBL1201862	7	PubChem BioAssays			None
CHEMBL1506255		0	371.41	0	3.58	SID49737591	COc1ccc(C(=O)C2CCCN(C(=O)c3ccc(F)cc3)C2)cc1OC	Potency		631.0	nM			inconclusive	UO_0000065					False	CHEMBL1738166	PUBCHEM_BIOASSAY: qHTS assay of beta-arrestin-biased ligands of beta2-adrenergic receptor. (Class of assay: confirmatory) [Related pubchem assays (depositor defined):AID485366, AID485386, AID504448, AID504454, AID504459]	F	BAO_0000019	assay format	Homo sapiens	None	None	None	None	CHEMBL210	Beta-2 adrenergic receptor	Homo sapiens	SINGLE PROTEIN	CHEMBL1201862	7	PubChem BioAssays			None
CHEMBL1974091		0	239.28	0	1.15	SID26727117	NC(=S)N/N=C1\CCOc2ccc(F)cc21	Potency		35481.3	nM			inconclusive	UO_0000065					False	CHEMBL1738166	PUBCHEM_BIOASSAY: qHTS assay of beta-arrestin-biased ligands of beta2-adrenergic receptor. (Class of assay: confirmatory) [Related pubchem assays (depositor defined):AID485366, AID485386, AID504448, AID504454, AID504459]	F	BAO_0000019	assay format	Homo sapiens	None	None	None	None	CHEMBL210	Beta-2 adrenergic receptor	Homo sapiens	SINGLE PROTEIN	CHEMBL1201862	7	PubChem BioAssays			None
CHEMBL229620		0	273.33	0	1.96	(R)-7	Oc1cc(O)cc([C@@H](O)CNCCc2ccccc2)c1	Ki	'='	10471.29	nM	4.98			UO_0000065	18.22	0.34	3.02	6.85	False	CHEMBL905129	Displacement of [3H]CGP12177 from human beta-2 adrenergic receptor expressed in HEK293 cells	B	BAO_0000219	cell-based format	Homo sapiens	None	None	HEK293	None	CHEMBL210	Beta-2 adrenergic receptor	Homo sapiens	SINGLE PROTEIN	CHEMBL1143696	1	Scientific Literature	J. Med. Chem.	2007	CHEMBL3307715
CHEMBL389519		0	337.42	0	3.51	(S,S)-5	C[C@@H](Cc1cccc2ccccc12)NC[C@@H](O)c1cc(O)cc(O)c1	Ki	'='	2511.89	nM	5.60			UO_0000065	16.60	0.31	2.09	7.70	False	CHEMBL905129	Displacement of [3H]CGP12177 from human beta-2 adrenergic receptor expressed in HEK293 cells	B	BAO_0000219	cell-based format	Homo sapiens	None	None	HEK293	None	CHEMBL210	Beta-2 adrenergic receptor	Homo sapiens	SINGLE PROTEIN	CHEMBL1143696	1	Scientific Literature	J. Med. Chem.	2007	CHEMBL3307715
CHEMBL388177		0	337.42	0	3.51	(S,R)-5	C[C@H](Cc1cccc2ccccc12)NC[C@@H](O)c1cc(O)cc(O)c1	Ki	'='	1780.0	nM	5.75			UO_0000065	17.04	0.31	2.24	7.91	False	CHEMBL905129	Displacement of [3H]CGP12177 from human beta-2 adrenergic receptor expressed in HEK293 cells	B	BAO_0000219	cell-based format	Homo sapiens	None	None	HEK293	None	CHEMBL210	Beta-2 adrenergic receptor	Homo sapiens	SINGLE PROTEIN	CHEMBL1143696	1	Scientific Literature	J. Med. Chem.	2007	CHEMBL3307715
CHEMBL229443		0	302.37	0	1.93	(S,R)-4	C[C@H](Cc1ccc(N)cc1)NC[C@@H](O)c1cc(O)cc(O)c1	Ki	'='	30800.0	nM	4.51			UO_0000065	14.92	0.28	2.58	4.57	False	CHEMBL905129	Displacement of [3H]CGP12177 from human beta-2 adrenergic receptor expressed in HEK293 cells	B	BAO_0000219	cell-based format	Homo sapiens	None	None	HEK293	None	CHEMBL210	Beta-2 adrenergic receptor	Homo sapiens	SINGLE PROTEIN	CHEMBL1143696	1	Scientific Literature	J. Med. Chem.	2007	CHEMBL3307715
CHEMBL228996		0	317.39	0	2.36	(R,S)-2	COc1ccc(C[C@H](C)NC[C@H](O)c2cc(O)cc(O)c2)cc1	Ki	'='	1930.0	nM	5.71			UO_0000065	18.00	0.34	3.35	6.97	True	CHEMBL905129	Displacement of [3H]CGP12177 from human beta-2 adrenergic receptor expressed in HEK293 cells	B	BAO_0000219	cell-based format	Homo sapiens	None	None	HEK293	None	CHEMBL210	Beta-2 adrenergic receptor	Homo sapiens	SINGLE PROTEIN	CHEMBL1143696	1	Scientific Literature	J. Med. Chem.	2007	CHEMBL3307715
CHEMBL228996		0	317.39	0	2.36	(R,S)-2	COc1ccc(C[C@H](C)NC[C@H](O)c2cc(O)cc(O)c2)cc1	Ki	'='	1949.84	nM	5.71			UO_0000065	17.99	0.34	3.35	6.97	False	CHEMBL905129	Displacement of [3H]CGP12177 from human beta-2 adrenergic receptor expressed in HEK293 cells	B	BAO_0000219	cell-based format	Homo sapiens	None	None	HEK293	None	CHEMBL210	Beta-2 adrenergic receptor	Homo sapiens	SINGLE PROTEIN	CHEMBL1143696	1	Scientific Literature	J. Med. Chem.	2007	CHEMBL3307715
CHEMBL389390		0	303.36	0	2.06	(S,S)-1	C[C@@H](Cc1ccc(O)cc1)NC[C@@H](O)c1cc(O)cc(O)c1	Ki	'='	27800.0	nM	4.56			UO_0000065	15.02	0.28	2.50	4.90	False	CHEMBL905129	Displacement of [3H]CGP12177 from human beta-2 adrenergic receptor expressed in HEK293 cells	B	BAO_0000219	cell-based format	Homo sapiens	None	None	HEK293	None	CHEMBL210	Beta-2 adrenergic receptor	Homo sapiens	SINGLE PROTEIN	CHEMBL1143696	1	Scientific Literature	J. Med. Chem.	2007	CHEMBL3307715
CHEMBL229477		0	303.36	0	2.06	(S,R)-1	C[C@H](Cc1ccc(O)cc1)NC[C@@H](O)c1cc(O)cc(O)c1	Ki	'='	10232.93	nM	4.99			UO_0000065	16.45	0.31	2.93	5.37	False	CHEMBL905129	Displacement of [3H]CGP12177 from human beta-2 adrenergic receptor expressed in HEK293 cells	B	BAO_0000219	cell-based format	Homo sapiens	None	None	HEK293	None	CHEMBL210	Beta-2 adrenergic receptor	Homo sapiens	SINGLE PROTEIN	CHEMBL1143696	1	Scientific Literature	J. Med. Chem.	2007	CHEMBL3307715
CHEMBL3633184		0	412.53	0	3.51	1	CCOC(=O)N1[C@H]2CC[C@@H]1C[C@@H](CN1CC[C@@H](N3Cc4ccccc4NC3=O)C1)C2	Inhibition	'='	0.18	%				UO_0000187					False	CHEMBL3635389	Antagonist activity at adrenergic beta2 receptor (unknown origin) expressed in CHO cells assessed as calcium mobilization at 3 uM	B	BAO_0000219	cell-based format	Homo sapiens	None	None	CHO	None	CHEMBL210	Beta-2 adrenergic receptor	Homo sapiens	SINGLE PROTEIN	CHEMBL3632469	1	Scientific Literature	Bioorg. Med. Chem. Lett.	2015	CHEMBL3308072
CHEMBL2068576		0	283.13	None	None	BR-AEA, R-BRAEA	CC(C)(C)NC[C@H](O)c1ccc2c(c1)C[OH+][B-](O)(O)O2	Ratio Ki	'='	7.76										False	CHEMBL1937033	Ratio of compound Ki to isoproterenol Ki for recombinant human beta2 adrenoceptor expressed in HEK293T cells	B	BAO_0000219	cell-based format	Homo sapiens	None	None	HEK-293T	None	CHEMBL210	Beta-2 adrenergic receptor	Homo sapiens	SINGLE PROTEIN	CHEMBL1933019	1	Scientific Literature	Bioorg. Med. Chem.	2012	CHEMBL3706569
CHEMBL30816	DICHLOROISOPROTERENOL	0	248.15	0	3.02	3	CC(C)NCC(O)c1ccc(Cl)c(Cl)c1	Selectivity						Active						False	CHEMBL650886	Selectivity for beta-2 adrenergic receptor	B	BAO_0000357	single protein format	None	None	None	None	None	CHEMBL210	Beta-2 adrenergic receptor	Homo sapiens	SINGLE PROTEIN	CHEMBL1123997	1	Scientific Literature	J. Med. Chem.	1988	None
CHEMBL1082827		0	428.53	0	4.66	44	O=C(c1ccccc1)C1CCN(CC(O)COc2cccc3[nH]c4ccccc4c23)CC1	Ki	'='	0.2	nM	9.70			UO_0000065	22.63	0.41	5.04	14.79	False	CHEMBL1120618	Displacement of [125I]cyanopindolol from human adrenergic beta2 receptor expressed in CHOK1 cells	B	BAO_0000219	cell-based format	Homo sapiens	None	None	CHO-K1	None	CHEMBL210	Beta-2 adrenergic receptor	Homo sapiens	SINGLE PROTEIN	CHEMBL1155476	1	Scientific Literature	Bioorg. Med. Chem. Lett.	2010	CHEMBL3307512
CHEMBL229388		0	287.36	0	2.35	(R,S)-3	C[C@@H](Cc1ccccc1)NC[C@H](O)c1cc(O)cc(O)c1	Ki	'='	7943.28	nM	5.10			UO_0000065	17.75	0.33	2.75	7.01	False	CHEMBL905129	Displacement of [3H]CGP12177 from human beta-2 adrenergic receptor expressed in HEK293 cells	B	BAO_0000219	cell-based format	Homo sapiens	None	None	HEK293	None	CHEMBL210	Beta-2 adrenergic receptor	Homo sapiens	SINGLE PROTEIN	CHEMBL1143696	1	Scientific Literature	J. Med. Chem.	2007	CHEMBL3307715
CHEMBL228417		0	317.39	0	2.36	(S,S)-2	COc1ccc(C[C@H](C)NC[C@@H](O)c2cc(O)cc(O)c2)cc1	Ki	'='	15900.0	nM	4.80			UO_0000065	15.12	0.28	2.44	5.86	False	CHEMBL905129	Displacement of [3H]CGP12177 from human beta-2 adrenergic receptor expressed in HEK293 cells	B	BAO_0000219	cell-based format	Homo sapiens	None	None	HEK293	None	CHEMBL210	Beta-2 adrenergic receptor	Homo sapiens	SINGLE PROTEIN	CHEMBL1143696	1	Scientific Literature	J. Med. Chem.	2007	CHEMBL3307715
CHEMBL228998		0	317.39	0	2.36	(S,R)-2	COc1ccc(C[C@@H](C)NC[C@@H](O)c2cc(O)cc(O)c2)cc1	Ki	'='	5270.0	nM	5.28			UO_0000065	16.63	0.31	2.92	6.44	False	CHEMBL905129	Displacement of [3H]CGP12177 from human beta-2 adrenergic receptor expressed in HEK293 cells	B	BAO_0000219	cell-based format	Homo sapiens	None	None	HEK293	None	CHEMBL210	Beta-2 adrenergic receptor	Homo sapiens	SINGLE PROTEIN	CHEMBL1143696	1	Scientific Literature	J. Med. Chem.	2007	CHEMBL3307715
CHEMBL1084655		0	496.63	0	1.95	13k	NS(=O)(=O)c1ccc(COCCOCCCCCCNC[C@H](O)c2ccc(O)c(CO)c2)cc1	Intrinsic activity	'='	0.6										False	CHEMBL1119459	Agonist activity at human recombinant beta2 adrenergic receptor expressed in CHO cells assessed as induction of intracellular cAMP accumulation at 10 mM after 30 to 45 mins relative to isoprenaline	F	BAO_0000219	cell-based format	Homo sapiens	None	None	CHO	None	CHEMBL210	Beta-2 adrenergic receptor	Homo sapiens	SINGLE PROTEIN	CHEMBL1155518	1	Scientific Literature	J. Med. Chem.	2010	CHEMBL3308072
CHEMBL856	PRIMIDONE	4	218.26	0	0.54	PRIMIDONE	CCC1(c2ccccc2)C(=O)NCNC1=O	IC50						Not Active (inhibition < 50% @ 10 uM and thus dose-reponse curve not measured)						False	CHEMBL1909092	DRUGMATRIX: Adrenergic beta2 radioligand binding (ligand: [3H] CGP-12177)	B	BAO_0000249	cell membrane format	None	None	None	CHO	Membrane	CHEMBL210	Beta-2 adrenergic receptor	Homo sapiens	SINGLE PROTEIN	CHEMBL1909046	15	DrugMatrix			CHEMBL3308072
CHEMBL387825		0	287.36	0	2.35	(S,R)-3	C[C@H](Cc1ccccc1)NC[C@@H](O)c1cc(O)cc(O)c1	Ki	'='	23100.0	nM	4.64			UO_0000065	16.13	0.30	2.29	6.38	False	CHEMBL905129	Displacement of [3H]CGP12177 from human beta-2 adrenergic receptor expressed in HEK293 cells	B	BAO_0000219	cell-based format	Homo sapiens	None	None	HEK293	None	CHEMBL210	Beta-2 adrenergic receptor	Homo sapiens	SINGLE PROTEIN	CHEMBL1143696	1	Scientific Literature	J. Med. Chem.	2007	CHEMBL3307715
CHEMBL1572	NETILMICIN	4	475.59	2	-3.20	NETILMICIN	CCN[C@@H]1C[C@H](N)[C@@H](O[C@H]2OC(CN)=CC[C@H]2N)[C@H](O)[C@H]1O[C@H]1OC[C@](C)(O)[C@H](NC)[C@H]1O	IC50						Not Active (inhibition < 50% @ 10 uM and thus dose-reponse curve not measured)						False	CHEMBL1909092	DRUGMATRIX: Adrenergic beta2 radioligand binding (ligand: [3H] CGP-12177)	B	BAO_0000249	cell membrane format	None	None	None	CHO	Membrane	CHEMBL210	Beta-2 adrenergic receptor	Homo sapiens	SINGLE PROTEIN	CHEMBL1909046	15	DrugMatrix			CHEMBL3308072
CHEMBL561211		0	450.54	0	3.15	2o	COc1cccc(CC(=O)Nc2ccc(CCNC[C@H](O)COc3ccc(O)cc3)cc2)c1	Intrinsic activity	'='	0.01										False	CHEMBL1033548	Intrinsic activity at human cloned adrenergic beta2 receptor expressed in CHO cells assessed as increase in cAMP production after 2 days by radioimmunoassay relative to isoproterenol	B	BAO_0000219	cell-based format	Homo sapiens	None	None	CHO	None	CHEMBL210	Beta-2 adrenergic receptor	Homo sapiens	SINGLE PROTEIN	CHEMBL1158395	1	Scientific Literature	Eur. J. Med. Chem.	2009	CHEMBL3308072
CHEMBL434	ISOPROTERENOL	4	211.26	0	1.13	ISO	CC(C)NCC(O)c1ccc(O)c(O)c1	Intrinsic activity	'='	1.0										True	CHEMBL1033548	Intrinsic activity at human cloned adrenergic beta2 receptor expressed in CHO cells assessed as increase in cAMP production after 2 days by radioimmunoassay relative to isoproterenol	B	BAO_0000219	cell-based format	Homo sapiens	None	None	CHO	None	CHEMBL210	Beta-2 adrenergic receptor	Homo sapiens	SINGLE PROTEIN	CHEMBL1158395	1	Scientific Literature	Eur. J. Med. Chem.	2009	CHEMBL3308072
CHEMBL562154		0	422.49	0	1.94	2u	O=C(Cc1ncccn1)Nc1ccc(CCNC[C@H](O)COc2ccc(O)cc2)cc1	EC50	'>'	100000.0	nM				UO_0000065					False	CHEMBL1033545	Agonist activity at human cloned adrenergic beta2 receptor expressed in CHO cells assessed as increase in cAMP production after 2 days by radioimmunoassay	F	BAO_0000219	cell-based format	Homo sapiens	None	None	CHO	None	CHEMBL210	Beta-2 adrenergic receptor	Homo sapiens	SINGLE PROTEIN	CHEMBL1158395	1	Scientific Literature	Eur. J. Med. Chem.	2009	CHEMBL3308072
CHEMBL1598554		0	336.35	0	3.04	SID85268664	COc1ccccc1NC(=O)COC(=O)c1ccc2ccccc2n1	Potency		25929.0	nM			inconclusive	UO_0000065					False	CHEMBL1738166	PUBCHEM_BIOASSAY: qHTS assay of beta-arrestin-biased ligands of beta2-adrenergic receptor. (Class of assay: confirmatory) [Related pubchem assays (depositor defined):AID485366, AID485386, AID504448, AID504454, AID504459]	F	BAO_0000019	assay format	Homo sapiens	None	None	None	None	CHEMBL210	Beta-2 adrenergic receptor	Homo sapiens	SINGLE PROTEIN	CHEMBL1201862	7	PubChem BioAssays			None
CHEMBL1976754		0	358.42	0	2.99	SID17401749	CCOc1ccc(CNC(=S)N/N=C\c2ccc([N+](=O)[O-])cc2)cc1	Potency		20596.2	nM			inconclusive	UO_0000065					False	CHEMBL1738166	PUBCHEM_BIOASSAY: qHTS assay of beta-arrestin-biased ligands of beta2-adrenergic receptor. (Class of assay: confirmatory) [Related pubchem assays (depositor defined):AID485366, AID485386, AID504448, AID504454, AID504459]	F	BAO_0000019	assay format	Homo sapiens	None	None	None	None	CHEMBL210	Beta-2 adrenergic receptor	Homo sapiens	SINGLE PROTEIN	CHEMBL1201862	7	PubChem BioAssays			None
CHEMBL1378291		0	337.49	1	5.14	SID47196231	CC(c1ccccc1)n1c(S)nnc1-c1ccc(C(C)(C)C)cc1	Potency		28183.8	nM			inconclusive	UO_0000065					False	CHEMBL1738166	PUBCHEM_BIOASSAY: qHTS assay of beta-arrestin-biased ligands of beta2-adrenergic receptor. (Class of assay: confirmatory) [Related pubchem assays (depositor defined):AID485366, AID485386, AID504448, AID504454, AID504459]	F	BAO_0000019	assay format	Homo sapiens	None	None	None	None	CHEMBL210	Beta-2 adrenergic receptor	Homo sapiens	SINGLE PROTEIN	CHEMBL1201862	7	PubChem BioAssays			None
CHEMBL1333565		0	289.39	0	2.31	SID852502	Cc1cc(C)n(-c2nc(NC(C)C)nc(NC(C)C)n2)n1	Potency		12589.3	nM			Active	UO_0000065					False	CHEMBL1738166	PUBCHEM_BIOASSAY: qHTS assay of beta-arrestin-biased ligands of beta2-adrenergic receptor. (Class of assay: confirmatory) [Related pubchem assays (depositor defined):AID485366, AID485386, AID504448, AID504454, AID504459]	F	BAO_0000019	assay format	Homo sapiens	None	None	None	None	CHEMBL210	Beta-2 adrenergic receptor	Homo sapiens	SINGLE PROTEIN	CHEMBL1201862	7	PubChem BioAssays			None
CHEMBL17201		0	234.30	0	3.98	SID17505680	O=C(/C=C/c1ccccc1)/C=C/c1ccccc1	Potency		6513.1	nM			inconclusive	UO_0000065					False	CHEMBL1738166	PUBCHEM_BIOASSAY: qHTS assay of beta-arrestin-biased ligands of beta2-adrenergic receptor. (Class of assay: confirmatory) [Related pubchem assays (depositor defined):AID485366, AID485386, AID504448, AID504454, AID504459]	F	BAO_0000019	assay format	Homo sapiens	None	None	None	None	CHEMBL210	Beta-2 adrenergic receptor	Homo sapiens	SINGLE PROTEIN	CHEMBL1201862	7	PubChem BioAssays			None
CHEMBL1526067		0	269.22	0	3.20	SID49679273	O=[N+]([O-])c1cc([N+](=O)[O-])c2cc3ccccc3nc2c1	Potency		11220.2	nM			inconclusive	UO_0000065					False	CHEMBL1738166	PUBCHEM_BIOASSAY: qHTS assay of beta-arrestin-biased ligands of beta2-adrenergic receptor. (Class of assay: confirmatory) [Related pubchem assays (depositor defined):AID485366, AID485386, AID504448, AID504454, AID504459]	F	BAO_0000019	assay format	Homo sapiens	None	None	None	None	CHEMBL210	Beta-2 adrenergic receptor	Homo sapiens	SINGLE PROTEIN	CHEMBL1201862	7	PubChem BioAssays			None
CHEMBL3196777		0	334.88	0	3.57	SID24834884	CCNC(=S)N/N=C/c1cc(C)n(-c2ccc(Cl)cc2)c1C	Potency		35481.3	nM			inconclusive	UO_0000065					False	CHEMBL1738166	PUBCHEM_BIOASSAY: qHTS assay of beta-arrestin-biased ligands of beta2-adrenergic receptor. (Class of assay: confirmatory) [Related pubchem assays (depositor defined):AID485366, AID485386, AID504448, AID504454, AID504459]	F	BAO_0000019	assay format	Homo sapiens	None	None	None	None	CHEMBL210	Beta-2 adrenergic receptor	Homo sapiens	SINGLE PROTEIN	CHEMBL1201862	7	PubChem BioAssays			None
CHEMBL1731726		0	429.59	0	2.61	SID85199584	Cc1ccc(S(=O)(=O)N2CCN(C(C)C(=O)NCC(C)c3ccccc3)CC2)cc1	Potency		29092.9	nM			inconclusive	UO_0000065					False	CHEMBL1738166	PUBCHEM_BIOASSAY: qHTS assay of beta-arrestin-biased ligands of beta2-adrenergic receptor. (Class of assay: confirmatory) [Related pubchem assays (depositor defined):AID485366, AID485386, AID504448, AID504454, AID504459]	F	BAO_0000019	assay format	Homo sapiens	None	None	None	None	CHEMBL210	Beta-2 adrenergic receptor	Homo sapiens	SINGLE PROTEIN	CHEMBL1201862	7	PubChem BioAssays			None
CHEMBL3199577		0	251.35	0	1.90	SID24825306	CCNC(=S)N/N=C(\C)c1cccc(OC)c1	Potency		11220.2	nM			inconclusive	UO_0000065					False	CHEMBL1738166	PUBCHEM_BIOASSAY: qHTS assay of beta-arrestin-biased ligands of beta2-adrenergic receptor. (Class of assay: confirmatory) [Related pubchem assays (depositor defined):AID485366, AID485386, AID504448, AID504454, AID504459]	F	BAO_0000019	assay format	Homo sapiens	None	None	None	None	CHEMBL210	Beta-2 adrenergic receptor	Homo sapiens	SINGLE PROTEIN	CHEMBL1201862	7	PubChem BioAssays			None
CHEMBL1580946		0	293.37	0	1.92	SID26725702	CCOc1ccc2nc(N3C(=O)CNC3=S)sc2c1	Potency		3981.1	nM			Active	UO_0000065					False	CHEMBL1738166	PUBCHEM_BIOASSAY: qHTS assay of beta-arrestin-biased ligands of beta2-adrenergic receptor. (Class of assay: confirmatory) [Related pubchem assays (depositor defined):AID485366, AID485386, AID504448, AID504454, AID504459]	F	BAO_0000019	assay format	Homo sapiens	None	None	None	None	CHEMBL210	Beta-2 adrenergic receptor	Homo sapiens	SINGLE PROTEIN	CHEMBL1201862	7	PubChem BioAssays			None
CHEMBL1469151		0	373.20	0	3.17	SID26665318	O=c1[nH]c2c(cnn2-c2ccc(Cl)cc2)c(=O)n1-c1cccc(Cl)c1	Potency		5623.4	nM			inconclusive	UO_0000065					False	CHEMBL1738166	PUBCHEM_BIOASSAY: qHTS assay of beta-arrestin-biased ligands of beta2-adrenergic receptor. (Class of assay: confirmatory) [Related pubchem assays (depositor defined):AID485366, AID485386, AID504448, AID504454, AID504459]	F	BAO_0000019	assay format	Homo sapiens	None	None	None	None	CHEMBL210	Beta-2 adrenergic receptor	Homo sapiens	SINGLE PROTEIN	CHEMBL1201862	7	PubChem BioAssays			None
CHEMBL1485518		0	504.57	1	3.34	SID22401218	Cc1ccccc1Nc1nc(N)nc(COC(=O)c2cccc(S(=O)(=O)NCc3ccccc3)c2)n1	Potency		29092.9	nM			inconclusive	UO_0000065					False	CHEMBL1738166	PUBCHEM_BIOASSAY: qHTS assay of beta-arrestin-biased ligands of beta2-adrenergic receptor. (Class of assay: confirmatory) [Related pubchem assays (depositor defined):AID485366, AID485386, AID504448, AID504454, AID504459]	F	BAO_0000019	assay format	Homo sapiens	None	None	None	None	CHEMBL210	Beta-2 adrenergic receptor	Homo sapiens	SINGLE PROTEIN	CHEMBL1201862	7	PubChem BioAssays			None
CHEMBL251392		0	341.44	0	2.91	16a	O[C@@H](CNCCOc1ccc(-c2cscn2)cc1)c1cccnc1	Intrinsic activity	'='	4.0	%				UO_0000187					False	CHEMBL924392	Intrinsic activity at human adrenergic beta-2 receptor expressed in CHO cells assessed as cAMP production at 30 uM relative to isoproterenol	B	BAO_0000219	cell-based format	Homo sapiens	None	None	CHO	None	CHEMBL210	Beta-2 adrenergic receptor	Homo sapiens	SINGLE PROTEIN	CHEMBL1139766	1	Scientific Literature	Bioorg. Med. Chem. Lett.	2007	CHEMBL3308072
CHEMBL399522		0	418.52	0	3.97	16h	O[C@@H](CNCCOc1ccc(-c2csc(-c3ccncc3)n2)cc1)c1cccnc1	Ki						Not Determined						False	CHEMBL924393	Displacement of [125I]iodocyanopindolol from human adrenergic beta-2 receptor expressed in CHO cells	B	BAO_0000219	cell-based format	Homo sapiens	None	None	CHO	None	CHEMBL210	Beta-2 adrenergic receptor	Homo sapiens	SINGLE PROTEIN	CHEMBL1139766	1	Scientific Literature	Bioorg. Med. Chem. Lett.	2007	CHEMBL3308072
CHEMBL250559		0	369.42	0	2.59	23	COCc1nc(-c2ccc(OCCNC[C@H](O)c3cccnc3)cc2)co1	Ki						Not Determined						False	CHEMBL924393	Displacement of [125I]iodocyanopindolol from human adrenergic beta-2 receptor expressed in CHO cells	B	BAO_0000219	cell-based format	Homo sapiens	None	None	CHO	None	CHEMBL210	Beta-2 adrenergic receptor	Homo sapiens	SINGLE PROTEIN	CHEMBL1139766	1	Scientific Literature	Bioorg. Med. Chem. Lett.	2007	CHEMBL3308072
CHEMBL249534		0	339.40	0	2.75	20	Cc1nc(-c2ccc(OCCNC[C@H](O)c3cccnc3)cc2)co1	Ki	'='	21.0	nM	7.68			UO_0000065	22.62	0.42	4.93	9.55	False	CHEMBL924393	Displacement of [125I]iodocyanopindolol from human adrenergic beta-2 receptor expressed in CHO cells	B	BAO_0000219	cell-based format	Homo sapiens	None	None	CHO	None	CHEMBL210	Beta-2 adrenergic receptor	Homo sapiens	SINGLE PROTEIN	CHEMBL1139766	1	Scientific Literature	Bioorg. Med. Chem. Lett.	2007	CHEMBL3308072
CHEMBL287567		0	655.66	2	5.28	6f	O=S(=O)(Nc1ccc(CCNC[C@H](O)c2cccnc2)cc1)c1ccc(-c2noc(COc3ccc(OC(F)(F)F)cc3)n2)cc1	IC50	'='	5000.0	nM	5.30			UO_0000065	8.09	0.16	0.02	3.56	False	CHEMBL647110	Binding affinity to recombinant human beta-2 adrenergic receptor prepared from CHO cells in the presence of [125I]iodocyanopindolol	B	BAO_0000219	cell-based format	None	None	None	CHO	None	CHEMBL210	Beta-2 adrenergic receptor	Homo sapiens	SINGLE PROTEIN	CHEMBL1133209	1	Scientific Literature	Bioorg. Med. Chem. Lett.	2000	CHEMBL3308072
CHEMBL1684581		0	649.76	2	7.69	33, diastereomeric mixture	O=S(=O)(Nc1ccc(CC2CC[C@@H]([C@H](O)c3ccccc3)N2)cc1)c1ccc(-c2nc(-c3ccc(C(F)(F)F)cc3)cs2)cc1	IC50	'='	3530.0	nM	5.45			UO_0000065					False	CHEMBL1687005	Agonist activity at human beta2 adrenergic receptor	F	BAO_0000019	assay format	Homo sapiens	None	None	None	None	CHEMBL210	Beta-2 adrenergic receptor	Homo sapiens	SINGLE PROTEIN	CHEMBL1681775	1	Scientific Literature	Bioorg. Med. Chem. Lett.	2011	None
CHEMBL301202		0	345.42	0	2.53	6a	CN(C)C(=O)N1CCc2cc(S(=O)(=O)Nc3ccccc3)ccc21	IC50	'='	7000.0	nM	5.16			UO_0000065	14.92	0.29	2.62	7.39	False	CHEMBL647882	In vitro binding affinity towards cloned human beta-2 adrenergic receptor using [125I]iodocyanopindolol as radioligand to stimulate increase in cAMP in CHO cells	B	BAO_0000219	cell-based format	None	None	None	CHO	None	CHEMBL210	Beta-2 adrenergic receptor	Homo sapiens	SINGLE PROTEIN	CHEMBL1131776	1	Scientific Literature	Bioorg. Med. Chem. Lett.	1999	CHEMBL3308072
CHEMBL199824		0	422.52	0	1.71	10	Cn1c(=O)cnn(CCCCN2CCN(c3cccc4ccc(O[11CH3])cc34)CC2)c1=O	Ki	'='	60.6	nM	7.22			UO_0000065	17.04	0.32	5.51	9.94	False	CHEMBL868770	Binding affinity to adrenergic beta-2 receptor	B	BAO_0000357	single protein format	Homo sapiens	None	None	None	None	CHEMBL210	Beta-2 adrenergic receptor	Homo sapiens	SINGLE PROTEIN	CHEMBL1148600	1	Scientific Literature	J. Med. Chem.	2006	None
CHEMBL865	VALDECOXIB	4	314.37	0	2.96	VALDECOXIB	Cc1onc(-c2ccccc2)c1-c1ccc(S(N)(=O)=O)cc1	IC50						Not Active (inhibition < 50% @ 10 uM and thus dose-reponse curve not measured)						False	CHEMBL1909092	DRUGMATRIX: Adrenergic beta2 radioligand binding (ligand: [3H] CGP-12177)	B	BAO_0000249	cell membrane format	None	None	None	CHO	Membrane	CHEMBL210	Beta-2 adrenergic receptor	Homo sapiens	SINGLE PROTEIN	CHEMBL1909046	15	DrugMatrix			CHEMBL3308072
CHEMBL404	TAZOBACTAM	4	300.30	0	-1.52	TAZOBACTAM	C[C@]1(Cn2ccnn2)[C@H](C(=O)O)N2C(=O)C[C@H]2S1(=O)=O	Ki						Not Active (inhibition < 50% @ 10 uM and thus dose-reponse curve not measured)						False	CHEMBL1909092	DRUGMATRIX: Adrenergic beta2 radioligand binding (ligand: [3H] CGP-12177)	B	BAO_0000249	cell membrane format	None	None	None	CHO	Membrane	CHEMBL210	Beta-2 adrenergic receptor	Homo sapiens	SINGLE PROTEIN	CHEMBL1909046	15	DrugMatrix			CHEMBL3308072
CHEMBL1020	TOLMETIN	4	257.29	0	2.19	TOLMETIN	Cc1ccc(C(=O)c2ccc(CC(=O)O)n2C)cc1	Ki						Not Active (inhibition < 50% @ 10 uM and thus dose-reponse curve not measured)						False	CHEMBL1909092	DRUGMATRIX: Adrenergic beta2 radioligand binding (ligand: [3H] CGP-12177)	B	BAO_0000249	cell membrane format	None	None	None	CHO	Membrane	CHEMBL210	Beta-2 adrenergic receptor	Homo sapiens	SINGLE PROTEIN	CHEMBL1909046	15	DrugMatrix			CHEMBL3308072
CHEMBL1236282	THIAMPHENICOL	1	356.23	0	0.40	THIAMPHENICOL	CS(=O)(=O)c1ccc([C@@H](O)[C@@H](CO)NC(=O)C(Cl)Cl)cc1	IC50						Not Active (inhibition < 50% @ 10 uM and thus dose-reponse curve not measured)						False	CHEMBL1909092	DRUGMATRIX: Adrenergic beta2 radioligand binding (ligand: [3H] CGP-12177)	B	BAO_0000249	cell membrane format	None	None	None	CHO	Membrane	CHEMBL210	Beta-2 adrenergic receptor	Homo sapiens	SINGLE PROTEIN	CHEMBL1909046	15	DrugMatrix			CHEMBL3308072
CHEMBL850	SPARFLOXACIN	4	392.41	0	2.08	SPARFLOXACIN	C[C@H]1CN(c2c(F)c(N)c3c(=O)c(C(=O)O)cn(C4CC4)c3c2F)C[C@@H](C)N1	IC50						Not Active (inhibition < 50% @ 10 uM and thus dose-reponse curve not measured)						False	CHEMBL1909092	DRUGMATRIX: Adrenergic beta2 radioligand binding (ligand: [3H] CGP-12177)	B	BAO_0000249	cell membrane format	None	None	None	CHO	Membrane	CHEMBL210	Beta-2 adrenergic receptor	Homo sapiens	SINGLE PROTEIN	CHEMBL1909046	15	DrugMatrix			CHEMBL3308072
CHEMBL499	TIMOLOL	4	316.43	0	0.50	31	CC(C)(C)NC[C@H](O)COc1nsnc1N1CCOCC1	Selectivity						Not Active						False	CHEMBL650885	Selectivity towards beta-2 adrenergic receptor; Nonselective towards beta-2 adrenergic receptor	B	BAO_0000357	single protein format	None	None	None	None	None	CHEMBL210	Beta-2 adrenergic receptor	Homo sapiens	SINGLE PROTEIN	CHEMBL1123997	1	Scientific Literature	J. Med. Chem.	1988	None
CHEMBL144870		0	598.77	2	4.86	23	CCCCCCCNC(=O)Nc1ccc(S(=O)(=O)Nc2ccc(CCNC[C@H](O)COc3ccc(O)cc3)cc2)cc1	IC50	'='	200.0	nM	6.70			UO_0000065	11.19	0.22	1.84	4.50	False	CHEMBL647878	In vitro affinity at Beta-2 adrenergic receptor in the presence of [125I]iodocyanopindolol.	B	BAO_0000357	single protein format	None	None	None	None	None	CHEMBL210	Beta-2 adrenergic receptor	Homo sapiens	SINGLE PROTEIN	CHEMBL1131408	1	Scientific Literature	Bioorg. Med. Chem. Lett.	1998	None
CHEMBL115	INDINAVIR	4	613.80	1	2.87	INDINAVIR	CC(C)(C)NC(=O)[C@@H]1CN(Cc2cccnc2)CCN1C[C@@H](O)C[C@@H](Cc1ccccc1)C(=O)N[C@H]1c2ccccc2C[C@H]1O	Ki						Not Active (inhibition < 50% @ 10 uM and thus dose-reponse curve not measured)						False	CHEMBL1909092	DRUGMATRIX: Adrenergic beta2 radioligand binding (ligand: [3H] CGP-12177)	B	BAO_0000249	cell membrane format	None	None	None	CHO	Membrane	CHEMBL210	Beta-2 adrenergic receptor	Homo sapiens	SINGLE PROTEIN	CHEMBL1909046	15	DrugMatrix			CHEMBL3308072
CHEMBL13	METOPROLOL	4	267.37	0	1.61	24	COCCc1ccc(OCC(O)CNC(C)C)cc1	Selectivity						Not Active						False	CHEMBL650885	Selectivity towards beta-2 adrenergic receptor; Nonselective towards beta-2 adrenergic receptor	B	BAO_0000357	single protein format	None	None	None	None	None	CHEMBL210	Beta-2 adrenergic receptor	Homo sapiens	SINGLE PROTEIN	CHEMBL1123997	1	Scientific Literature	J. Med. Chem.	1988	None
CHEMBL308197		0	523.66	1	3.90	38	CCCCOc1ccc(S(=O)(=O)N2CC(NC[C@H](O)COc3cccc4[nH]c5ccccc5c34)C2)cc1	Intrinsic activity						Not Determined						False	CHEMBL653321	Intrinsic activity against cloned human beta2-AR was measured as fractions of the maximal response; not tested	B	BAO_0000357	single protein format	None	None	None	None	None	CHEMBL210	Beta-2 adrenergic receptor	Homo sapiens	SINGLE PROTEIN	CHEMBL1145724	1	Scientific Literature	Bioorg. Med. Chem. Lett.	2003	None
CHEMBL27810	CELIPROLOL	4	379.50	0	2.89	17	CCN(CC)C(=O)Nc1ccc(OCC(O)CNC(C)(C)C)c(C(C)=O)c1	Selectivity						Not Active						False	CHEMBL650887	Selectivity towards beta-2 adrenergic receptor;Not selective towards beta-2 adrenergic receptor	B	BAO_0000357	single protein format	None	None	None	None	None	CHEMBL210	Beta-2 adrenergic receptor	Homo sapiens	SINGLE PROTEIN	CHEMBL1123997	1	Scientific Literature	J. Med. Chem.	1988	None
CHEMBL2068576		0	283.13	None	None	BR-AEA, R-BRAEA	CC(C)(C)NC[C@H](O)c1ccc2c(c1)C[OH+][B-](O)(O)O2	Ki	'='	3890.0	nM	5.41			UO_0000065	19.11	None	None	None	False	CHEMBL1937030	Displacement of [3H]-DHA from recombinant human beta2 adrenoceptor expressed in HEK293T cells	B	BAO_0000219	cell-based format	Homo sapiens	None	None	HEK-293T	None	CHEMBL210	Beta-2 adrenergic receptor	Homo sapiens	SINGLE PROTEIN	CHEMBL1933019	1	Scientific Literature	Bioorg. Med. Chem.	2012	CHEMBL3706569
CHEMBL1002	LEVOSALBUTAMOL	4	239.31	0	1.31	salbutamol, albuterol	CC(C)(C)NC[C@H](O)c1ccc(O)c(CO)c1	EC50	'='	145.0	nM	6.84			UO_0000065					False	CHEMBL1937031	Agonist activity at recombinant human beta2 adrenoceptor expressed in HEK293T cells assessed as increase in IBMX-induced cAMP accumulation using [3H]-cAMP after 30 mins by liquid scintillation counting	F	BAO_0000219	cell-based format	Homo sapiens	None	None	HEK-293T	None	CHEMBL210	Beta-2 adrenergic receptor	Homo sapiens	SINGLE PROTEIN	CHEMBL1933019	1	Scientific Literature	Bioorg. Med. Chem.	2012	CHEMBL3706569
CHEMBL2068577		0	343.23	None	None	Boronterol, R-Boronterol	CC(C)(C)NC[C@H](O)c1ccc2c(c1)C[OH+][B-](O)(c1ccccc1)O2	Inhibition						Dose-dependent effect						False	CHEMBL1937030	Displacement of [3H]-DHA from recombinant human beta2 adrenoceptor expressed in HEK293T cells	B	BAO_0000219	cell-based format	Homo sapiens	None	None	HEK-293T	None	CHEMBL210	Beta-2 adrenergic receptor	Homo sapiens	SINGLE PROTEIN	CHEMBL1933019	1	Scientific Literature	Bioorg. Med. Chem.	2012	CHEMBL3706569
CHEMBL975	MESNA	4	164.18	0	-0.20	MESNA	O=S(=O)([O-])CCS.[Na+]	IC50						Not Active (inhibition < 50% @ 10 uM and thus dose-reponse curve not measured)						False	CHEMBL1909092	DRUGMATRIX: Adrenergic beta2 radioligand binding (ligand: [3H] CGP-12177)	B	BAO_0000249	cell membrane format	None	None	None	CHO	Membrane	CHEMBL210	Beta-2 adrenergic receptor	Homo sapiens	SINGLE PROTEIN	CHEMBL1909046	15	DrugMatrix			CHEMBL3308072
CHEMBL1503	OMEPRAZOLE	4	345.42	0	2.90	OMEPRAZOLE	COc1ccc2[nH]c([S+]([O-])Cc3ncc(C)c(OC)c3C)nc2c1	Ki						Not Active (inhibition < 50% @ 10 uM and thus dose-reponse curve not measured)						False	CHEMBL1909092	DRUGMATRIX: Adrenergic beta2 radioligand binding (ligand: [3H] CGP-12177)	B	BAO_0000249	cell membrane format	None	None	None	CHO	Membrane	CHEMBL210	Beta-2 adrenergic receptor	Homo sapiens	SINGLE PROTEIN	CHEMBL1909046	15	DrugMatrix			CHEMBL3308072
CHEMBL32521		0	562.69	1	2.38	29	CCCCN(CC(=O)O)C(=O)c1ccc(N2CCC(NC[C@H](O)c3ccc(O)c(NS(C)(=O)=O)c3)CC2)cc1	EC50	'='	10500.0	nM	4.98			UO_0000065					False	CHEMBL821784	Increased cAMP levels of Chinese hamster ovary (CHO) cells expressing human beta 2 adrenergic receptors	F	BAO_0000219	cell-based format	Homo sapiens	None	None	CHO	None	CHEMBL210	Beta-2 adrenergic receptor	Homo sapiens	SINGLE PROTEIN	CHEMBL1134412	1	Scientific Literature	J. Med. Chem.	2001	CHEMBL3308072
CHEMBL71348		0	436.53	0	1.58	7	COc1ccc(S(=O)(=O)N2CCC(NC[C@H](O)COc3ccc(O)cc3)CC2)cc1	Intrinsic activity	'='	0.09										False	CHEMBL655674	Intrinsic activity against cloned human beta2-AR was measured as fractions of the maximal response	B	BAO_0000357	single protein format	None	None	None	None	None	CHEMBL210	Beta-2 adrenergic receptor	Homo sapiens	SINGLE PROTEIN	CHEMBL1145724	1	Scientific Literature	Bioorg. Med. Chem. Lett.	2003	None
CHEMBL714	ALBUTEROL	4	239.31	0	1.31	5, (+/-)-salbutamol	CC(C)(C)NCC(O)c1ccc(O)c(CO)c1	-Delta G	'='	8.51										False	CHEMBL819728	Change in Gibb's free energy at Low affinity beta-2-adrenoceptor in the Chang living cells	B	BAO_0000219	cell-based format	None	None	None	None	None	CHEMBL210	Beta-2 adrenergic receptor	Homo sapiens	SINGLE PROTEIN	CHEMBL1124120	1	Scientific Literature	J. Med. Chem.	1988	None
CHEMBL13341	NIMETAZEPAM	0	295.30	0	2.41	NIMETAZEPAM	CN1C(=O)CN=C(c2ccccc2)c2cc([N+](=O)[O-])ccc21	Ki						Not Active (inhibition < 50% @ 10 uM and thus dose-reponse curve not measured)						False	CHEMBL1909092	DRUGMATRIX: Adrenergic beta2 radioligand binding (ligand: [3H] CGP-12177)	B	BAO_0000249	cell membrane format	None	None	None	CHO	Membrane	CHEMBL210	Beta-2 adrenergic receptor	Homo sapiens	SINGLE PROTEIN	CHEMBL1909046	15	DrugMatrix			CHEMBL3308072
CHEMBL327122	METATEROL	0	195.26	0	1.42	23, (+/-)-N-isopropylnorphenylephrine	CC(C)NCC(O)c1cccc(O)c1	-Delta G	'='	7.05										False	CHEMBL819728	Change in Gibb's free energy at Low affinity beta-2-adrenoceptor in the Chang living cells	B	BAO_0000219	cell-based format	None	None	None	None	None	CHEMBL210	Beta-2 adrenergic receptor	Homo sapiens	SINGLE PROTEIN	CHEMBL1124120	1	Scientific Literature	J. Med. Chem.	1988	None
CHEMBL67096	TOLIPROLOL	0	223.32	0	1.73	31, (+/-)-Ko 592	Cc1cccc(OCC(O)CNC(C)C)c1	-Delta G	'='	11.41										False	CHEMBL819728	Change in Gibb's free energy at Low affinity beta-2-adrenoceptor in the Chang living cells	B	BAO_0000219	cell-based format	None	None	None	None	None	CHEMBL210	Beta-2 adrenergic receptor	Homo sapiens	SINGLE PROTEIN	CHEMBL1124120	1	Scientific Literature	J. Med. Chem.	1988	None
CHEMBL891	CLOXACILLIN	4	435.89	0	2.55	CLOXACILLIN	Cc1onc(-c2ccccc2Cl)c1C(=O)N[C@@H]1C(=O)N2[C@@H](C(=O)O)C(C)(C)S[C@H]12	IC50						Not Active (inhibition < 50% @ 10 uM and thus dose-reponse curve not measured)						False	CHEMBL1909092	DRUGMATRIX: Adrenergic beta2 radioligand binding (ligand: [3H] CGP-12177)	B	BAO_0000249	cell membrane format	None	None	None	CHO	Membrane	CHEMBL210	Beta-2 adrenergic receptor	Homo sapiens	SINGLE PROTEIN	CHEMBL1909046	15	DrugMatrix			CHEMBL3308072
CHEMBL54720		0	348.48	0	3.87	13a	c1ccc(CN2CCN(c3nc4ccsc4n4cccc34)CC2)cc1	Inhibition	'='	19.0	%				UO_0000187					False	CHEMBL650895	Inhibitory activity against Beta-2 adrenergic receptor using [3H]CGP-12177 at 10e5 (M)	B	BAO_0000357	single protein format	None	None	None	None	None	CHEMBL210	Beta-2 adrenergic receptor	Homo sapiens	SINGLE PROTEIN	CHEMBL1129317	1	Scientific Literature	J. Med. Chem.	1996	None
CHEMBL23	DILTIAZEM	4	414.53	0	3.37	DILTIAZEM	COc1ccc([C@@H]2Sc3ccccc3N(CCN(C)C)C(=O)[C@@H]2OC(C)=O)cc1	Ki						Not Active (inhibition < 50% @ 10 uM and thus dose-reponse curve not measured)						False	CHEMBL1909092	DRUGMATRIX: Adrenergic beta2 radioligand binding (ligand: [3H] CGP-12177)	B	BAO_0000249	cell membrane format	None	None	None	CHO	Membrane	CHEMBL210	Beta-2 adrenergic receptor	Homo sapiens	SINGLE PROTEIN	CHEMBL1909046	15	DrugMatrix			CHEMBL3308072
CHEMBL1760	TERBUTALINE	4	225.29	0	1.52	2, (+/-)-terbutaline	CC(C)(C)NCC(O)c1cc(O)cc(O)c1	-Delta G	'='	6.98										False	CHEMBL819728	Change in Gibb's free energy at Low affinity beta-2-adrenoceptor in the Chang living cells	B	BAO_0000219	cell-based format	None	None	None	None	None	CHEMBL210	Beta-2 adrenergic receptor	Homo sapiens	SINGLE PROTEIN	CHEMBL1124120	1	Scientific Literature	J. Med. Chem.	1988	None
CHEMBL68685		0	476.56	0	1.46	9	COc1ccc(S(=O)(=O)N2CCC(NC[C@H](O)COc3cccc4[nH]c(O)nc34)CC2)cc1	EC50	'>'	100000.0	nM				UO_0000065					False	CHEMBL655672	Agonistic activity against cloned human beta1-AR (beta-2-adrenergic receptor) in CHO cells	F	BAO_0000219	cell-based format	None	None	None	CHO	None	CHEMBL210	Beta-2 adrenergic receptor	Homo sapiens	SINGLE PROTEIN	CHEMBL1145724	1	Scientific Literature	Bioorg. Med. Chem. Lett.	2003	CHEMBL3308072
CHEMBL330596		0	676.91	2	4.75	17b	CCCCCCCCNC(=O)Nc1ccc(S(=O)(=O)N2CCC(CNC[C@H](O)c3cc(NS(C)(=O)=O)c4[nH]ccc4c3)CC2)cc1	EC50						Not Determined						False	CHEMBL650241	Beta-2 adrenergic receptor agonist activity was determined by a measurement of increased cAMP levels in CHO cells expressing human Beta-2 adrenergic receptor; NT is Not tested	F	BAO_0000219	cell-based format	None	None	None	CHO	None	CHEMBL210	Beta-2 adrenergic receptor	Homo sapiens	SINGLE PROTEIN	CHEMBL1135848	1	Scientific Literature	Bioorg. Med. Chem. Lett.	2002	CHEMBL3308072
CHEMBL65774		0	453.54	0	2.79	25 ((S)-51)	COc1ccc(CCNC[C@H](O)COc2ccc(Cc3nc(C(C)=O)c[nH]3)cc2)cc1OC	Selectivity						Not Active						False	CHEMBL650887	Selectivity towards beta-2 adrenergic receptor;Not selective towards beta-2 adrenergic receptor	B	BAO_0000357	single protein format	None	None	None	None	None	CHEMBL210	Beta-2 adrenergic receptor	Homo sapiens	SINGLE PROTEIN	CHEMBL1123997	1	Scientific Literature	J. Med. Chem.	1988	None
CHEMBL27	PROPRANOLOL	4	259.35	0	2.58	Propranolol	CC(C)NCC(O)COc1cccc2ccccc12	Selectivity						Active						False	CHEMBL650886	Selectivity for beta-2 adrenergic receptor	B	BAO_0000357	single protein format	None	None	None	None	None	CHEMBL210	Beta-2 adrenergic receptor	Homo sapiens	SINGLE PROTEIN	CHEMBL1123997	1	Scientific Literature	J. Med. Chem.	1988	None
CHEMBL388570		0	303.36	0	2.06	(R,R)-1	C[C@H](Cc1ccc(O)cc1)NC[C@H](O)c1cc(O)cc(O)c1	Ki	'='	346.74	nM	6.46			UO_0000065	21.29	0.40	4.40	6.95	False	CHEMBL905129	Displacement of [3H]CGP12177 from human beta-2 adrenergic receptor expressed in HEK293 cells	B	BAO_0000219	cell-based format	Homo sapiens	None	None	HEK293	None	CHEMBL210	Beta-2 adrenergic receptor	Homo sapiens	SINGLE PROTEIN	CHEMBL1143696	1	Scientific Literature	J. Med. Chem.	2007	CHEMBL3307715
CHEMBL389734		0	253.34	0	2.30	(S,S)-6	CCCC[C@H](C)NC[C@@H](O)c1cc(O)cc(O)c1	Ki	'='	56420.0	nM	4.25			UO_0000065	16.77	0.32	1.95	5.84	False	CHEMBL905129	Displacement of [3H]CGP12177 from human beta-2 adrenergic receptor expressed in HEK293 cells	B	BAO_0000219	cell-based format	Homo sapiens	None	None	HEK293	None	CHEMBL210	Beta-2 adrenergic receptor	Homo sapiens	SINGLE PROTEIN	CHEMBL1143696	1	Scientific Literature	J. Med. Chem.	2007	CHEMBL3307715
CHEMBL425658		0	253.34	0	2.30	(R,R)-6	CCCC[C@@H](C)NC[C@H](O)c1cc(O)cc(O)c1	Ki	'='	9280.0	nM	5.03			UO_0000065	19.86	0.38	2.73	6.92	False	CHEMBL905129	Displacement of [3H]CGP12177 from human beta-2 adrenergic receptor expressed in HEK293 cells	B	BAO_0000219	cell-based format	Homo sapiens	None	None	HEK293	None	CHEMBL210	Beta-2 adrenergic receptor	Homo sapiens	SINGLE PROTEIN	CHEMBL1143696	1	Scientific Literature	J. Med. Chem.	2007	CHEMBL3307715
CHEMBL229442		0	302.37	0	1.93	(R,S)-4	C[C@@H](Cc1ccc(N)cc1)NC[C@H](O)c1cc(O)cc(O)c1	Ki	'='	6040.0	nM	5.22			UO_0000065	17.26	0.32	3.29	5.29	False	CHEMBL905129	Displacement of [3H]CGP12177 from human beta-2 adrenergic receptor expressed in HEK293 cells	B	BAO_0000219	cell-based format	Homo sapiens	None	None	HEK293	None	CHEMBL210	Beta-2 adrenergic receptor	Homo sapiens	SINGLE PROTEIN	CHEMBL1143696	1	Scientific Literature	J. Med. Chem.	2007	CHEMBL3307715
CHEMBL55528		0	433.51	0	2.39	11	COc1ccccc1N1CCN(CCCn2c(=O)[nH]c3c([nH]c4ccccc43)c2=O)CC1	Ki	'='	1181.0	nM	5.93			UO_0000065	13.67	0.25	3.54	6.86	False	CHEMBL652419	Binding affinity towards Beta-2 adrenergic receptor in human peripheral mononuclear leukocyte membranes using [125I]pindolol	B	BAO_0000019	assay format	Homo sapiens	None	None	None	None	CHEMBL210	Beta-2 adrenergic receptor	Homo sapiens	SINGLE PROTEIN	CHEMBL1125821	1	Scientific Literature	J. Med. Chem.	1991	None
CHEMBL134342	THIOCTIC ACID	4	206.33	0	2.79	THIOCTIC ACID	O=C(O)CCCC[C@@H]1CCSS1	Ki						Not Active (inhibition < 50% @ 10 uM and thus dose-reponse curve not measured)						False	CHEMBL1909092	DRUGMATRIX: Adrenergic beta2 radioligand binding (ligand: [3H] CGP-12177)	B	BAO_0000249	cell membrane format	None	None	None	CHO	Membrane	CHEMBL210	Beta-2 adrenergic receptor	Homo sapiens	SINGLE PROTEIN	CHEMBL1909046	15	DrugMatrix			CHEMBL3308072
CHEMBL154111	SALSALATE	4	258.23	0	2.31	SALSALATE	O=C(Oc1ccccc1C(=O)O)c1ccccc1O	Ki						Not Active (inhibition < 50% @ 10 uM and thus dose-reponse curve not measured)						False	CHEMBL1909092	DRUGMATRIX: Adrenergic beta2 radioligand binding (ligand: [3H] CGP-12177)	B	BAO_0000249	cell membrane format	None	None	None	CHO	Membrane	CHEMBL210	Beta-2 adrenergic receptor	Homo sapiens	SINGLE PROTEIN	CHEMBL1909046	15	DrugMatrix			CHEMBL3308072
CHEMBL850	SPARFLOXACIN	4	392.41	0	2.08	SPARFLOXACIN	C[C@H]1CN(c2c(F)c(N)c3c(=O)c(C(=O)O)cn(C4CC4)c3c2F)C[C@@H](C)N1	Ki						Not Active (inhibition < 50% @ 10 uM and thus dose-reponse curve not measured)						False	CHEMBL1909092	DRUGMATRIX: Adrenergic beta2 radioligand binding (ligand: [3H] CGP-12177)	B	BAO_0000249	cell membrane format	None	None	None	CHO	Membrane	CHEMBL210	Beta-2 adrenergic receptor	Homo sapiens	SINGLE PROTEIN	CHEMBL1909046	15	DrugMatrix			CHEMBL3308072
CHEMBL1219	RABEPRAZOLE	4	359.45	0	2.99	RABEPRAZOLE	COCCCOc1ccnc(C[S+]([O-])c2nc3ccccc3[nH]2)c1C	IC50						Not Active (inhibition < 50% @ 10 uM and thus dose-reponse curve not measured)						False	CHEMBL1909092	DRUGMATRIX: Adrenergic beta2 radioligand binding (ligand: [3H] CGP-12177)	B	BAO_0000249	cell membrane format	None	None	None	CHO	Membrane	CHEMBL210	Beta-2 adrenergic receptor	Homo sapiens	SINGLE PROTEIN	CHEMBL1909046	15	DrugMatrix			CHEMBL3308072
CHEMBL895	NALBUPHINE	4	357.45	0	1.71	NALBUPHINE	Oc1ccc2c3c1O[C@H]1[C@@H](O)CC[C@@]4(O)[C@@H](C2)N(CC2CCC2)CC[C@]314	IC50						Not Active (inhibition < 50% @ 10 uM and thus dose-reponse curve not measured)						False	CHEMBL1909092	DRUGMATRIX: Adrenergic beta2 radioligand binding (ligand: [3H] CGP-12177)	B	BAO_0000249	cell membrane format	None	None	None	CHO	Membrane	CHEMBL210	Beta-2 adrenergic receptor	Homo sapiens	SINGLE PROTEIN	CHEMBL1909046	15	DrugMatrix			CHEMBL3308072
CHEMBL286818		0	358.87	0	4.08	23b	COc1cccc2c(C[C@H](C)NC[C@H](O)c3cccc(Cl)c3)c[nH]c12	EC50						Not Determined						False	CHEMBL647908	Agonistic activity against human Beta-2 adrenergic receptor by measuring cAMP accumulation in CHO cells expressing beta3-AR; Not calculated	F	BAO_0000219	cell-based format	None	None	None	CHO	None	CHEMBL210	Beta-2 adrenergic receptor	Homo sapiens	SINGLE PROTEIN	CHEMBL1136684	1	Scientific Literature	Bioorg. Med. Chem. Lett.	2003	CHEMBL3308072
CHEMBL29292	UBENIMEX	2	308.38	0	0.53	UBENIMEX	CC(C)C[C@H](NC(=O)[C@@H](O)[C@H](N)Cc1ccccc1)C(=O)O	Ki						Not Active (inhibition < 50% @ 10 uM and thus dose-reponse curve not measured)						False	CHEMBL1909092	DRUGMATRIX: Adrenergic beta2 radioligand binding (ligand: [3H] CGP-12177)	B	BAO_0000249	cell membrane format	None	None	None	CHO	Membrane	CHEMBL210	Beta-2 adrenergic receptor	Homo sapiens	SINGLE PROTEIN	CHEMBL1909046	15	DrugMatrix			CHEMBL3308072
CHEMBL1200629	VECURONIUM BROMIDE	4	637.74	2	5.97	VECURONIUM BROMIDE	CC(=O)O[C@H]1C[C@@H]2CC[C@@H]3[C@H](CC[C@@]4(C)[C@H]3C[C@H]([N+]3(C)CCCCC3)[C@@H]4OC(C)=O)[C@@]2(C)C[C@@H]1N1CCCCC1.[Br-]	IC50						Not Active (inhibition < 50% @ 10 uM and thus dose-reponse curve not measured)						False	CHEMBL1909092	DRUGMATRIX: Adrenergic beta2 radioligand binding (ligand: [3H] CGP-12177)	B	BAO_0000249	cell membrane format	None	None	None	CHO	Membrane	CHEMBL210	Beta-2 adrenergic receptor	Homo sapiens	SINGLE PROTEIN	CHEMBL1909046	15	DrugMatrix			CHEMBL3308072
CHEMBL95	TACRINE	4	198.27	0	2.70	TACRINE	Nc1c2c(nc3ccccc13)CCCC2	IC50						Not Active (inhibition < 50% @ 10 uM and thus dose-reponse curve not measured)						False	CHEMBL1909092	DRUGMATRIX: Adrenergic beta2 radioligand binding (ligand: [3H] CGP-12177)	B	BAO_0000249	cell membrane format	None	None	None	CHO	Membrane	CHEMBL210	Beta-2 adrenergic receptor	Homo sapiens	SINGLE PROTEIN	CHEMBL1909046	15	DrugMatrix			CHEMBL3308072
CHEMBL286139		0	521.64	1	4.14	7	CCCCc1nc(-c2ccc(S(=O)(=O)Nc3ccc(CCNC[C@H](O)c4cccnc4)cc3)cc2)no1	IC50	'='	6500.0	nM	5.19			UO_0000065	9.94	0.19	1.05	3.98	False	CHEMBL647108	Binding affinity towards Beta-2 adrenergic receptor prepared from CHO cells expressing the cloned human receptor in the presence of [125I]iodocyanopindolol	B	BAO_0000219	cell-based format	None	None	None	CHO	None	CHEMBL210	Beta-2 adrenergic receptor	Homo sapiens	SINGLE PROTEIN	CHEMBL1133131	1	Scientific Literature	Bioorg. Med. Chem. Lett.	2000	CHEMBL3308072
CHEMBL162043		0	634.20	2	5.28	1k	O=C1N(CCCc2ccc(Cl)cc2)CCN1c1ccc(S(=O)(=O)Nc2ccc(CCNC[C@H](O)c3cccnc3)cc2)cc1	IC50	'='	2000.0	nM	5.70			UO_0000065	8.99	0.18	0.42	4.96	False	CHEMBL647107	Binding affinity towards human Beta-2 adrenergic receptor expressed in CHO cells, using [125I]iodocyanopindolol	B	BAO_0000219	cell-based format	None	None	None	CHO	None	CHEMBL210	Beta-2 adrenergic receptor	Homo sapiens	SINGLE PROTEIN	CHEMBL1132064	1	Scientific Literature	Bioorg. Med. Chem. Lett.	1999	CHEMBL3308072
CHEMBL181603		0	471.62	0	4.14	16c	CC/C=C/CNc1cccc([C@@H](O)CN[C@H](C)Cc2c[nH]c3c(OS(C)(=O)=O)cccc23)c1	IA50	'='	49.0	%				UO_0000187					False	CHEMBL833753	Intrinsic activity against human beta-2 adrenergic receptor IA) as a percentage of maximal stimulation with isoproterenol	F	BAO_0000019	assay format	Homo sapiens	None	None	None	None	CHEMBL210	Beta-2 adrenergic receptor	Homo sapiens	SINGLE PROTEIN	CHEMBL1144318	1	Scientific Literature	Bioorg. Med. Chem. Lett.	2005	None
CHEMBL12498		0	436.57	0	2.90	25	CCCCCS(=O)(=O)Nc1ccc(CCNC[C@H](O)COc2ccc(O)cc2)cc1	Max stimulation	'='	0.0	%				UO_0000187					False	CHEMBL652425	Agonist activity against cloned human beta-2 adrenergic receptor as percent activation of adenyl cyclase activity at a concentration of 1000 nM	F	BAO_0000019	assay format	None	None	None	None	None	CHEMBL210	Beta-2 adrenergic receptor	Homo sapiens	SINGLE PROTEIN	CHEMBL1130810	1	Scientific Literature	Bioorg. Med. Chem. Lett.	1998	None
CHEMBL975	MESNA	4	164.18	0	-0.20	MESNA	O=S(=O)([O-])CCS.[Na+]	Ki						Not Active (inhibition < 50% @ 10 uM and thus dose-reponse curve not measured)						False	CHEMBL1909092	DRUGMATRIX: Adrenergic beta2 radioligand binding (ligand: [3H] CGP-12177)	B	BAO_0000249	cell membrane format	None	None	None	CHO	Membrane	CHEMBL210	Beta-2 adrenergic receptor	Homo sapiens	SINGLE PROTEIN	CHEMBL1909046	15	DrugMatrix			CHEMBL3308072
CHEMBL1630579	MYRTECAINE	0	265.44	0	3.73	MYRTECAINE	CCN(CC)CCOCCC1=CCC2CC1C2(C)C	IC50						Not Active (inhibition < 50% @ 10 uM and thus dose-reponse curve not measured)						False	CHEMBL1909092	DRUGMATRIX: Adrenergic beta2 radioligand binding (ligand: [3H] CGP-12177)	B	BAO_0000249	cell membrane format	None	None	None	CHO	Membrane	CHEMBL210	Beta-2 adrenergic receptor	Homo sapiens	SINGLE PROTEIN	CHEMBL1909046	15	DrugMatrix			CHEMBL3308072
CHEMBL184618	FRAMYCETIN	3	614.65	3	-8.90	NEOMYCIN	NC[C@@H]1O[C@H](O[C@@H]2[C@@H](CO)O[C@@H](O[C@@H]3[C@@H](O)[C@H](N)C[C@H](N)[C@H]3O[C@H]3O[C@H](CN)[C@@H](O)[C@H](O)[C@H]3N)[C@@H]2O)[C@H](N)[C@@H](O)[C@@H]1O	IC50						Not Active (inhibition < 50% @ 10 uM and thus dose-reponse curve not measured)						False	CHEMBL1909092	DRUGMATRIX: Adrenergic beta2 radioligand binding (ligand: [3H] CGP-12177)	B	BAO_0000249	cell membrane format	None	None	None	CHO	Membrane	CHEMBL210	Beta-2 adrenergic receptor	Homo sapiens	SINGLE PROTEIN	CHEMBL1909046	15	DrugMatrix			CHEMBL3308072
CHEMBL46	ONDANSETRON	4	293.37	0	3.13	ONDANSETRON	Cc1nccn1CC1CCc2c(c3ccccc3n2C)C1=O	Ki						Not Active (inhibition < 50% @ 10 uM and thus dose-reponse curve not measured)						False	CHEMBL1909092	DRUGMATRIX: Adrenergic beta2 radioligand binding (ligand: [3H] CGP-12177)	B	BAO_0000249	cell membrane format	None	None	None	CHO	Membrane	CHEMBL210	Beta-2 adrenergic receptor	Homo sapiens	SINGLE PROTEIN	CHEMBL1909046	15	DrugMatrix			CHEMBL3308072
CHEMBL547	ISOTRETINOIN	4	300.44	1	5.60	ISOTRETINOIN	CC1=C(/C=C/C(C)=C/C=C/C(C)=C\C(=O)O)C(C)(C)CCC1	Ki						Not Active (inhibition < 50% @ 10 uM and thus dose-reponse curve not measured)						False	CHEMBL1909092	DRUGMATRIX: Adrenergic beta2 radioligand binding (ligand: [3H] CGP-12177)	B	BAO_0000249	cell membrane format	None	None	None	CHO	Membrane	CHEMBL210	Beta-2 adrenergic receptor	Homo sapiens	SINGLE PROTEIN	CHEMBL1909046	15	DrugMatrix			CHEMBL3308072
CHEMBL19236	MOXONIDINE	4	241.68	0	0.82	MOXONIDINE	COc1nc(C)nc(Cl)c1NC1=NCCN1	IC50						Not Active (inhibition < 50% @ 10 uM and thus dose-reponse curve not measured)						False	CHEMBL1909092	DRUGMATRIX: Adrenergic beta2 radioligand binding (ligand: [3H] CGP-12177)	B	BAO_0000249	cell membrane format	None	None	None	CHO	Membrane	CHEMBL210	Beta-2 adrenergic receptor	Homo sapiens	SINGLE PROTEIN	CHEMBL1909046	15	DrugMatrix			CHEMBL3308072
CHEMBL1201237	LEVOBUNOLOL	4	291.39	0	2.33	LEVOBUNOLOL	CC(C)(C)NC[C@H](O)COc1cccc2c1CCCC2=O	IC50	'='	0.793	nM	9.10			UO_0000065	31.23	0.59	6.77	15.54	False	CHEMBL1909092	DRUGMATRIX: Adrenergic beta2 radioligand binding (ligand: [3H] CGP-12177)	B	BAO_0000249	cell membrane format	None	None	None	CHO	Membrane	CHEMBL210	Beta-2 adrenergic receptor	Homo sapiens	SINGLE PROTEIN	CHEMBL1909046	15	DrugMatrix			CHEMBL3308072
CHEMBL122757		0	507.11	1	3.74	21a	Oc1cc2c(cc1O)C(Cc1cc(I)cc(I)c1)NCC2	PR	'='	150.0										False	CHEMBL844750	Binding affinity for human beta-2 Adrenoceptor (AR) expressed in CHO cells by radioligand competition binding assays using [125I]-iodocyanopindolol (ICYP); PR = potency ratio relative to TMQ	B	BAO_0000219	cell-based format	Homo sapiens	None	None	CHO	None	CHEMBL210	Beta-2 adrenergic receptor	Homo sapiens	SINGLE PROTEIN	CHEMBL1129641	1	Scientific Literature	J. Med. Chem.	1996	CHEMBL3308072
CHEMBL63357		0	588.66	1	4.14	7d	COc1ccc(-c2cnn(-c3ccc(S(=O)(=O)Nc4ccc(CCNC[C@H](O)c5cccnc5)cc4)cc3)n2)cc1F	IC50	'='	2500.0	nM	5.60			UO_0000065	9.52	0.18	1.46	4.27	False	CHEMBL647105	Binding affinity for clone human Beta-2 adrenergic receptor from CHO cell membranes in the presence of I-iodocyanopindolol	B	BAO_0000219	cell-based format	None	None	None	CHO	None	CHEMBL210	Beta-2 adrenergic receptor	Homo sapiens	SINGLE PROTEIN	CHEMBL1133315	1	Scientific Literature	Bioorg. Med. Chem. Lett.	2000	CHEMBL3308072
CHEMBL2030633		0	221.30	0	2.30	34	COc1ccc(CN2CCCC2)cc1OC	Ki						Not Determined						False	CHEMBL2033363	Inhibition of beta2 adrenergic receptor	B	BAO_0000357	single protein format	None	None	None	None	None	CHEMBL210	Beta-2 adrenergic receptor	Homo sapiens	SINGLE PROTEIN	CHEMBL2029272	1	Scientific Literature	Bioorg. Med. Chem. Lett.	2012	None
CHEMBL154906		0	517.05	1	3.65	45	C[C@H](CNc1cccc(CNC(=O)NS(=O)(=O)c2ccccc2)c1)NC[C@H](O)c1cccc(Cl)c1	Emax	'='	23.0	%				UO_0000187					False	CHEMBL654953	concentration-response expressed as a percent of the maximal response to R-(-) isoproterenol (ISO).Emax is the fitted maximal value of the concentration	F	BAO_0000019	assay format	None	None	None	None	None	CHEMBL210	Beta-2 adrenergic receptor	Homo sapiens	SINGLE PROTEIN	CHEMBL1135599	1	Scientific Literature	J. Med. Chem.	2002	None
CHEMBL155072		0	304.82	0	3.46	39	C[C@H](CNc1ccccc1)NC[C@H](O)c1cccc(Cl)c1	EC50	'='	10.0	nM	8.00			UO_0000065					False	CHEMBL655820	Ability to cause cAMP accumulation in CHO cells expressing human beta-2 AR expressed as the negative logarithm of the molar drug concentration	F	BAO_0000219	cell-based format	None	None	None	CHO	None	CHEMBL210	Beta-2 adrenergic receptor	Homo sapiens	SINGLE PROTEIN	CHEMBL1135599	1	Scientific Literature	J. Med. Chem.	2002	CHEMBL3308072
CHEMBL3211442		0	255.32	0	1.54	SID14730571	CCCCCC1CC(/C(C)=N/NC(N)=O)OC1=O	Potency		35481.3	nM			inconclusive	UO_0000065					False	CHEMBL1738166	PUBCHEM_BIOASSAY: qHTS assay of beta-arrestin-biased ligands of beta2-adrenergic receptor. (Class of assay: confirmatory) [Related pubchem assays (depositor defined):AID485366, AID485386, AID504448, AID504454, AID504459]	F	BAO_0000019	assay format	Homo sapiens	None	None	None	None	CHEMBL210	Beta-2 adrenergic receptor	Homo sapiens	SINGLE PROTEIN	CHEMBL1201862	7	PubChem BioAssays			None
CHEMBL1323330		0	452.51	0	2.77	SID17504821	CCOc1cc(C(=S)N2CCOCC2)ccc1OS(=O)(=O)c1ccccc1[N+](=O)[O-]	Potency		1158.2	nM			Active	UO_0000065					False	CHEMBL1738166	PUBCHEM_BIOASSAY: qHTS assay of beta-arrestin-biased ligands of beta2-adrenergic receptor. (Class of assay: confirmatory) [Related pubchem assays (depositor defined):AID485366, AID485386, AID504448, AID504454, AID504459]	F	BAO_0000019	assay format	Homo sapiens	None	None	None	None	CHEMBL210	Beta-2 adrenergic receptor	Homo sapiens	SINGLE PROTEIN	CHEMBL1201862	7	PubChem BioAssays			None
CHEMBL1576055		0	291.42	0	4.10	SID24829010	COc1cccc(NC(S)=NN=C2CCCCCC2)c1	Potency		22387.2	nM			inconclusive	UO_0000065					False	CHEMBL1738166	PUBCHEM_BIOASSAY: qHTS assay of beta-arrestin-biased ligands of beta2-adrenergic receptor. (Class of assay: confirmatory) [Related pubchem assays (depositor defined):AID485366, AID485386, AID504448, AID504454, AID504459]	F	BAO_0000019	assay format	Homo sapiens	None	None	None	None	CHEMBL210	Beta-2 adrenergic receptor	Homo sapiens	SINGLE PROTEIN	CHEMBL1201862	7	PubChem BioAssays			None
CHEMBL1976317		0	390.30	1	5.65	SID17510870	CC(=O)/C(=N\Nc1ccc(Cl)cc1Cl)Sc1cccc2cccnc12	Potency		6513.1	nM			inconclusive	UO_0000065					False	CHEMBL1738166	PUBCHEM_BIOASSAY: qHTS assay of beta-arrestin-biased ligands of beta2-adrenergic receptor. (Class of assay: confirmatory) [Related pubchem assays (depositor defined):AID485366, AID485386, AID504448, AID504454, AID504459]	F	BAO_0000019	assay format	Homo sapiens	None	None	None	None	CHEMBL210	Beta-2 adrenergic receptor	Homo sapiens	SINGLE PROTEIN	CHEMBL1201862	7	PubChem BioAssays			None
CHEMBL1501376		0	287.70	0	3.92	SID14737268	CC1=NOC(=O)/C1=C/c1ccc(-c2ccc(Cl)cc2)o1	Potency		20596.2	nM			inconclusive	UO_0000065					False	CHEMBL1738166	PUBCHEM_BIOASSAY: qHTS assay of beta-arrestin-biased ligands of beta2-adrenergic receptor. (Class of assay: confirmatory) [Related pubchem assays (depositor defined):AID485366, AID485386, AID504448, AID504454, AID504459]	F	BAO_0000019	assay format	Homo sapiens	None	None	None	None	CHEMBL210	Beta-2 adrenergic receptor	Homo sapiens	SINGLE PROTEIN	CHEMBL1201862	7	PubChem BioAssays			None
CHEMBL1499747		0	408.53	0	4.15	SID860999	Cc1cc(C)n(-c2nc(-n3nc(C)cc3C)c3c4c(sc3n2)COC(C)(C)C4)n1	Potency		28183.8	nM			inconclusive	UO_0000065					False	CHEMBL1738166	PUBCHEM_BIOASSAY: qHTS assay of beta-arrestin-biased ligands of beta2-adrenergic receptor. (Class of assay: confirmatory) [Related pubchem assays (depositor defined):AID485366, AID485386, AID504448, AID504454, AID504459]	F	BAO_0000019	assay format	Homo sapiens	None	None	None	None	CHEMBL210	Beta-2 adrenergic receptor	Homo sapiens	SINGLE PROTEIN	CHEMBL1201862	7	PubChem BioAssays			None
CHEMBL1438717		0	452.51	1	5.40	SID17432016	CC(=O)Nc1cccc(C(=O)/C=C/c2ccc(/C=C/C(=O)c3cccc(NC(C)=O)c3)cc2)c1	Potency		6513.1	nM			inconclusive	UO_0000065					False	CHEMBL1738166	PUBCHEM_BIOASSAY: qHTS assay of beta-arrestin-biased ligands of beta2-adrenergic receptor. (Class of assay: confirmatory) [Related pubchem assays (depositor defined):AID485366, AID485386, AID504448, AID504454, AID504459]	F	BAO_0000019	assay format	Homo sapiens	None	None	None	None	CHEMBL210	Beta-2 adrenergic receptor	Homo sapiens	SINGLE PROTEIN	CHEMBL1201862	7	PubChem BioAssays			None
CHEMBL3207660		0	303.46	0	3.18	SID22413039	C/C(=N\NC(=S)NCCc1ccccc1)c1cccs1	Potency		580.5	nM			inconclusive	UO_0000065					False	CHEMBL1738166	PUBCHEM_BIOASSAY: qHTS assay of beta-arrestin-biased ligands of beta2-adrenergic receptor. (Class of assay: confirmatory) [Related pubchem assays (depositor defined):AID485366, AID485386, AID504448, AID504454, AID504459]	F	BAO_0000019	assay format	Homo sapiens	None	None	None	None	CHEMBL210	Beta-2 adrenergic receptor	Homo sapiens	SINGLE PROTEIN	CHEMBL1201862	7	PubChem BioAssays			None
CHEMBL2000670		0	303.36	0	4.72	SID24790088	Oc1ccc(/N=C/c2ccc(OCc3ccccc3)cc2)cc1	Potency		14125.4	nM			inconclusive	UO_0000065					False	CHEMBL1738166	PUBCHEM_BIOASSAY: qHTS assay of beta-arrestin-biased ligands of beta2-adrenergic receptor. (Class of assay: confirmatory) [Related pubchem assays (depositor defined):AID485366, AID485386, AID504448, AID504454, AID504459]	F	BAO_0000019	assay format	Homo sapiens	None	None	None	None	CHEMBL210	Beta-2 adrenergic receptor	Homo sapiens	SINGLE PROTEIN	CHEMBL1201862	7	PubChem BioAssays			None
CHEMBL1255663	RACEPINEPHRINE HYDROCHLORIDE	0	219.67	0	0.35	SID56320671	CNCC(O)c1ccc(O)c(O)c1.Cl	Potency		29092.9	nM			inconclusive	UO_0000065					False	CHEMBL1738166	PUBCHEM_BIOASSAY: qHTS assay of beta-arrestin-biased ligands of beta2-adrenergic receptor. (Class of assay: confirmatory) [Related pubchem assays (depositor defined):AID485366, AID485386, AID504448, AID504454, AID504459]	F	BAO_0000019	assay format	Homo sapiens	None	None	None	None	CHEMBL210	Beta-2 adrenergic receptor	Homo sapiens	SINGLE PROTEIN	CHEMBL1201862	7	PubChem BioAssays			None
CHEMBL2000655		0	367.39	0	2.18	SID49680097	NC(=S)N/N=C/c1ccccc1OC(=O)c1cc2ccccc2oc1=O	Potency		12589.3	nM			Active	UO_0000065					False	CHEMBL1738166	PUBCHEM_BIOASSAY: qHTS assay of beta-arrestin-biased ligands of beta2-adrenergic receptor. (Class of assay: confirmatory) [Related pubchem assays (depositor defined):AID485366, AID485386, AID504448, AID504454, AID504459]	F	BAO_0000019	assay format	Homo sapiens	None	None	None	None	CHEMBL210	Beta-2 adrenergic receptor	Homo sapiens	SINGLE PROTEIN	CHEMBL1201862	7	PubChem BioAssays			None
CHEMBL1303726		0	404.78	0	4.81	SID24794582	COc1cc(CNC2CCCC2)c(Br)cc1OC1CCCC1.Cl	Potency		35481.3	nM			inconclusive	UO_0000065					False	CHEMBL1738166	PUBCHEM_BIOASSAY: qHTS assay of beta-arrestin-biased ligands of beta2-adrenergic receptor. (Class of assay: confirmatory) [Related pubchem assays (depositor defined):AID485366, AID485386, AID504448, AID504454, AID504459]	F	BAO_0000019	assay format	Homo sapiens	None	None	None	None	CHEMBL210	Beta-2 adrenergic receptor	Homo sapiens	SINGLE PROTEIN	CHEMBL1201862	7	PubChem BioAssays			None
CHEMBL1584448		0	312.37	0	2.52	SID863426	CN(Cc1ccccc1)C(=O)N[C@@H](Cc1ccccc1)C(=O)O	Potency		28183.8	nM			inconclusive	UO_0000065					False	CHEMBL1738166	PUBCHEM_BIOASSAY: qHTS assay of beta-arrestin-biased ligands of beta2-adrenergic receptor. (Class of assay: confirmatory) [Related pubchem assays (depositor defined):AID485366, AID485386, AID504448, AID504454, AID504459]	F	BAO_0000019	assay format	Homo sapiens	None	None	None	None	CHEMBL210	Beta-2 adrenergic receptor	Homo sapiens	SINGLE PROTEIN	CHEMBL1201862	7	PubChem BioAssays			None
CHEMBL302614		0	283.37	0	1.45	19 (H 87/07)	COCCOc1ccc(OC[C@@H](O)CNC(C)C)cc1	Selectivity						Not Active						False	CHEMBL650885	Selectivity towards beta-2 adrenergic receptor; Nonselective towards beta-2 adrenergic receptor	B	BAO_0000357	single protein format	None	None	None	None	None	CHEMBL210	Beta-2 adrenergic receptor	Homo sapiens	SINGLE PROTEIN	CHEMBL1123997	1	Scientific Literature	J. Med. Chem.	1988	None
CHEMBL3213413		0	303.48	0	3.85	SID16953591	CC1C/C(=N\NC(=S)NCc2ccccc2)CC(C)(C)C1	Potency		29092.9	nM			inconclusive	UO_0000065					False	CHEMBL1738166	PUBCHEM_BIOASSAY: qHTS assay of beta-arrestin-biased ligands of beta2-adrenergic receptor. (Class of assay: confirmatory) [Related pubchem assays (depositor defined):AID485366, AID485386, AID504448, AID504454, AID504459]	F	BAO_0000019	assay format	Homo sapiens	None	None	None	None	CHEMBL210	Beta-2 adrenergic receptor	Homo sapiens	SINGLE PROTEIN	CHEMBL1201862	7	PubChem BioAssays			None
CHEMBL1560593		0	382.42	0	0.64	SID4250715	Cc1ccc(Cn2nnc3c(=O)n(CC(=O)NCC4CCCO4)cnc32)cc1	Potency		25118.9	nM			inconclusive	UO_0000065					False	CHEMBL1738166	PUBCHEM_BIOASSAY: qHTS assay of beta-arrestin-biased ligands of beta2-adrenergic receptor. (Class of assay: confirmatory) [Related pubchem assays (depositor defined):AID485366, AID485386, AID504448, AID504454, AID504459]	F	BAO_0000019	assay format	Homo sapiens	None	None	None	None	CHEMBL210	Beta-2 adrenergic receptor	Homo sapiens	SINGLE PROTEIN	CHEMBL1201862	7	PubChem BioAssays			None
CHEMBL1583801		0	313.43	0	3.97	SID24826607	O=C(CC1CC2CCC1C2)Nc1nc(-c2ccccn2)cs1	Potency		10000.0	nM			inconclusive	UO_0000065					False	CHEMBL1738166	PUBCHEM_BIOASSAY: qHTS assay of beta-arrestin-biased ligands of beta2-adrenergic receptor. (Class of assay: confirmatory) [Related pubchem assays (depositor defined):AID485366, AID485386, AID504448, AID504454, AID504459]	F	BAO_0000019	assay format	Homo sapiens	None	None	None	None	CHEMBL210	Beta-2 adrenergic receptor	Homo sapiens	SINGLE PROTEIN	CHEMBL1201862	7	PubChem BioAssays			None
CHEMBL1466649		0	290.27	0	2.93	SID47199116	O=C(CC(=O)Nc1cccc(F)c1)Nc1cccc(F)c1	Potency		35481.3	nM			inconclusive	UO_0000065					False	CHEMBL1738166	PUBCHEM_BIOASSAY: qHTS assay of beta-arrestin-biased ligands of beta2-adrenergic receptor. (Class of assay: confirmatory) [Related pubchem assays (depositor defined):AID485366, AID485386, AID504448, AID504454, AID504459]	F	BAO_0000019	assay format	Homo sapiens	None	None	None	None	CHEMBL210	Beta-2 adrenergic receptor	Homo sapiens	SINGLE PROTEIN	CHEMBL1201862	7	PubChem BioAssays			None
CHEMBL1309311		0	434.52	0	4.25	SID4247029	COc1ccc(CNc2nc(SCC(=O)NCc3ccco3)nc3ccccc23)cc1	Potency		23109.3	nM			inconclusive	UO_0000065					False	CHEMBL1738166	PUBCHEM_BIOASSAY: qHTS assay of beta-arrestin-biased ligands of beta2-adrenergic receptor. (Class of assay: confirmatory) [Related pubchem assays (depositor defined):AID485366, AID485386, AID504448, AID504454, AID504459]	F	BAO_0000019	assay format	Homo sapiens	None	None	None	None	CHEMBL210	Beta-2 adrenergic receptor	Homo sapiens	SINGLE PROTEIN	CHEMBL1201862	7	PubChem BioAssays			None
CHEMBL1467	ALLOPURINOL	4	136.11	0	-0.40	ALLOPURINOL	O=c1ncnc2[nH][nH]cc1-2	IC50						Not Active (inhibition < 50% @ 10 uM and thus dose-reponse curve not measured)						False	CHEMBL1909092	DRUGMATRIX: Adrenergic beta2 radioligand binding (ligand: [3H] CGP-12177)	B	BAO_0000249	cell membrane format	None	None	None	CHO	Membrane	CHEMBL210	Beta-2 adrenergic receptor	Homo sapiens	SINGLE PROTEIN	CHEMBL1909046	15	DrugMatrix			CHEMBL3308072
CHEMBL1467	ALLOPURINOL	4	136.11	0	-0.40	ALLOPURINOL	O=c1ncnc2[nH][nH]cc1-2	Ki						Not Active (inhibition < 50% @ 10 uM and thus dose-reponse curve not measured)						False	CHEMBL1909092	DRUGMATRIX: Adrenergic beta2 radioligand binding (ligand: [3H] CGP-12177)	B	BAO_0000249	cell membrane format	None	None	None	CHO	Membrane	CHEMBL210	Beta-2 adrenergic receptor	Homo sapiens	SINGLE PROTEIN	CHEMBL1909046	15	DrugMatrix			CHEMBL3308072
CHEMBL1140	NIACINAMIDE	4	122.13	0	0.18	NIACINAMIDE	NC(=O)c1cccnc1	Ki						Not Active (inhibition < 50% @ 10 uM and thus dose-reponse curve not measured)						False	CHEMBL1909092	DRUGMATRIX: Adrenergic beta2 radioligand binding (ligand: [3H] CGP-12177)	B	BAO_0000249	cell membrane format	None	None	None	CHO	Membrane	CHEMBL210	Beta-2 adrenergic receptor	Homo sapiens	SINGLE PROTEIN	CHEMBL1909046	15	DrugMatrix			CHEMBL3308072
CHEMBL29141		0	240.28	0	0.96	1	CNCC(O)c1ccc(O)c2nc(O)sc12	Kd	'='	51.0	nM	7.29			UO_0000065	30.35	0.62	6.33	8.52	False	CHEMBL652417	Compound was tested for its binding affinity to human Beta-2 adrenergic receptor by using the radioligand [3H]CGP-12177	B	BAO_0000357	single protein format	None	None	None	None	None	CHEMBL210	Beta-2 adrenergic receptor	Homo sapiens	SINGLE PROTEIN	CHEMBL1131706	1	Scientific Literature	Bioorg. Med. Chem. Lett.	1999	None
CHEMBL1609295		0	414.55	1	6.05	SID17506909	C=C(C)c1cccc(C(C)(C)NC(=O)NC(c2ccccc2)c2ccc(OC)cc2)c1	Potency		12589.3	nM			inconclusive	UO_0000065					False	CHEMBL1738166	PUBCHEM_BIOASSAY: qHTS assay of beta-arrestin-biased ligands of beta2-adrenergic receptor. (Class of assay: confirmatory) [Related pubchem assays (depositor defined):AID485366, AID485386, AID504448, AID504454, AID504459]	F	BAO_0000019	assay format	Homo sapiens	None	None	None	None	CHEMBL210	Beta-2 adrenergic receptor	Homo sapiens	SINGLE PROTEIN	CHEMBL1201862	7	PubChem BioAssays			None
CHEMBL240773	QUINPIROLE	0	219.33	0	2.00	Quinpirole	CCCN1CCC[C@@H]2Cc3[nH]ncc3C[C@H]21	EC50						Not Determined						False	CHEMBL3801484	Agonist activity at human beta2 receptor expressed in HEK293 cells cotransfected with Gqs5 protein assessed as [3H]IP3 accumulation after 120 mins by scintillation counting assay in presence of myo-[3H]-inositol	B	BAO_0000219	cell-based format	Homo sapiens	None	None	HEK293	None	CHEMBL210	Beta-2 adrenergic receptor	Homo sapiens	SINGLE PROTEIN	CHEMBL3797035	1	Scientific Literature	Bioorg. Med. Chem.	2016	CHEMBL3307715
CHEMBL3800468		0	488.58	0	4.12	(S)-1	COc1cc(CCNC[C@@H](O)c2ccc(O)c3[nH]c(=O)ccc23)ccc1OCCCc1ccccc1	Emax	'='	57.0	%				UO_0000187					False	CHEMBL3801485	Agonist activity at human beta2 receptor expressed in HEK293 cells cotransfected with Gqs5 protein assessed as [3H]IP3 accumulation after 120 mins by scintillation counting assay in presence of myo-[3H]-inositol relative to isoprenaline	B	BAO_0000219	cell-based format	Homo sapiens	None	None	HEK293	None	CHEMBL210	Beta-2 adrenergic receptor	Homo sapiens	SINGLE PROTEIN	CHEMBL3797035	1	Scientific Literature	Bioorg. Med. Chem.	2016	CHEMBL3307715
CHEMBL3797876		0	319.36	0	1.81	(R)-4	COc1ccccc1OCCNC[C@H](O)c1ccc(O)c(O)c1	Emax	'='	92.0	%				UO_0000187					False	CHEMBL3801485	Agonist activity at human beta2 receptor expressed in HEK293 cells cotransfected with Gqs5 protein assessed as [3H]IP3 accumulation after 120 mins by scintillation counting assay in presence of myo-[3H]-inositol relative to isoprenaline	B	BAO_0000219	cell-based format	Homo sapiens	None	None	HEK293	None	CHEMBL210	Beta-2 adrenergic receptor	Homo sapiens	SINGLE PROTEIN	CHEMBL3797035	1	Scientific Literature	Bioorg. Med. Chem.	2016	CHEMBL3307715
CHEMBL3800468		0	488.58	0	4.12	(S)-1	COc1cc(CCNC[C@@H](O)c2ccc(O)c3[nH]c(=O)ccc23)ccc1OCCCc1ccccc1	EC50	'='	510.0	nM	6.29			UO_0000065	12.88	0.24	2.17	6.06	False	CHEMBL3801488	Agonist activity at PK-tagged beta2 receptor (unknown origin) transfected in HEK293 cells after 90 mins by beta-arrestin assay	B	BAO_0000219	cell-based format	Homo sapiens	None	None	HEK293	None	CHEMBL210	Beta-2 adrenergic receptor	Homo sapiens	SINGLE PROTEIN	CHEMBL3797035	1	Scientific Literature	Bioorg. Med. Chem.	2016	CHEMBL3307715
CHEMBL3800468		0	488.58	0	4.12	(S)-1	COc1cc(CCNC[C@@H](O)c2ccc(O)c3[nH]c(=O)ccc23)ccc1OCCCc1ccccc1	Emax	'='	39.0	%				UO_0000187					False	CHEMBL3801489	Agonist activity at PK-tagged beta2 receptor (unknown origin) transfected in HEK293 cells after 90 mins by beta-arrestin assay relative to isoprenaline	B	BAO_0000219	cell-based format	Homo sapiens	None	None	HEK293	None	CHEMBL210	Beta-2 adrenergic receptor	Homo sapiens	SINGLE PROTEIN	CHEMBL3797035	1	Scientific Literature	Bioorg. Med. Chem.	2016	CHEMBL3307715
CHEMBL3799455		0	472.59	0	4.63	desOH-1	COc1cc(CCNCCc2ccc(O)c3[nH]c(=O)ccc23)ccc1OCCCc1ccccc1	Emax	'<'	5.0	%				UO_0000187					False	CHEMBL3801489	Agonist activity at PK-tagged beta2 receptor (unknown origin) transfected in HEK293 cells after 90 mins by beta-arrestin assay relative to isoprenaline	B	BAO_0000219	cell-based format	Homo sapiens	None	None	HEK293	None	CHEMBL210	Beta-2 adrenergic receptor	Homo sapiens	SINGLE PROTEIN	CHEMBL3797035	1	Scientific Literature	Bioorg. Med. Chem.	2016	CHEMBL3307715
CHEMBL3798748		0	492.57	0	3.61	(R)-3	COc1cc(CCNC[C@H](O)c2ccc(O)c3c2OCC(=O)N3)ccc1OCCCc1ccccc1	Emax	'='	51.0	%				UO_0000187					False	CHEMBL3801489	Agonist activity at PK-tagged beta2 receptor (unknown origin) transfected in HEK293 cells after 90 mins by beta-arrestin assay relative to isoprenaline	B	BAO_0000219	cell-based format	Homo sapiens	None	None	HEK293	None	CHEMBL210	Beta-2 adrenergic receptor	Homo sapiens	SINGLE PROTEIN	CHEMBL3797035	1	Scientific Literature	Bioorg. Med. Chem.	2016	CHEMBL3307715
CHEMBL3800341		0	476.57	0	4.12	desOH-3	COc1cc(CCNCCc2ccc(O)c3c2OCC(=O)N3)ccc1OCCCc1ccccc1	Emax	'<'	5.0	%				UO_0000187					False	CHEMBL3801489	Agonist activity at PK-tagged beta2 receptor (unknown origin) transfected in HEK293 cells after 90 mins by beta-arrestin assay relative to isoprenaline	B	BAO_0000219	cell-based format	Homo sapiens	None	None	HEK293	None	CHEMBL210	Beta-2 adrenergic receptor	Homo sapiens	SINGLE PROTEIN	CHEMBL3797035	1	Scientific Literature	Bioorg. Med. Chem.	2016	CHEMBL3307715
CHEMBL1221637		0	380.47	0	3.83	23	C[C@@H](NC[C@H](O)c1ccc(O)c2[nH]c(=O)sc12)c1ccc2ccccc2c1	Ki	'='	2.7	nM	8.57			UO_0000065	22.52	0.43	4.74	10.04	False	CHEMBL1227592	Displacement of [3H]CGP12177 from human beta2 adrenoceptor	B	BAO_0000357	single protein format	Homo sapiens	None	None	None	None	CHEMBL210	Beta-2 adrenergic receptor	Homo sapiens	SINGLE PROTEIN	CHEMBL1221245	1	Scientific Literature	Bioorg. Med. Chem. Lett.	2010	None
CHEMBL440576		0	549.74	2	5.09	12	CC(C)(C)Cc1ccc(S(=O)(=O)N2CCC(NC[C@H](O)COc3cccc4[nH]c5ccccc5c34)CC2)cc1	Intrinsic activity						Not Determined						False	CHEMBL653321	Intrinsic activity against cloned human beta2-AR was measured as fractions of the maximal response; not tested	B	BAO_0000357	single protein format	None	None	None	None	None	CHEMBL210	Beta-2 adrenergic receptor	Homo sapiens	SINGLE PROTEIN	CHEMBL1145724	1	Scientific Literature	Bioorg. Med. Chem. Lett.	2003	None
CHEMBL13079		0	456.56	0	2.91	28	O=S(=O)(Cc1ccccc1)Nc1ccc(CCNC[C@H](O)COc2ccc(O)cc2)cc1	Max stimulation	'='	2.0	%				UO_0000187					False	CHEMBL652425	Agonist activity against cloned human beta-2 adrenergic receptor as percent activation of adenyl cyclase activity at a concentration of 1000 nM	F	BAO_0000019	assay format	None	None	None	None	None	CHEMBL210	Beta-2 adrenergic receptor	Homo sapiens	SINGLE PROTEIN	CHEMBL1130810	1	Scientific Literature	Bioorg. Med. Chem. Lett.	1998	None
[truncated: 6,911 more rows]
