# Supplementary material for: PyRMD Studio: A Unified Suite for Next-Generation, AI-Powered Virtual Screening
Source: J Chem Inf Model. 2026 May 19;66(11):6197–203. doi: 10.1021/acs.jcim.6c00648 (PMC13250901; doi:10.1021/acs.jcim.6c00648)
Supplement: Supplementary file 1 [file ci6c00648_si_001.zip › DATA/akt1_chembl.csv]

Molecule ChEMBL ID	Molecule Name	Molecule Max Phase	Molecular Weight	#RO5 Violations	AlogP	Compound Key	Smiles	Standard Type	Standard Relation	Standard Value	Standard Units	pChEMBL Value	Data Validity Comment	Comment	Uo Units	Ligand Efficiency BEI	Ligand Efficiency LE	Ligand Efficiency LLE	Ligand Efficiency SEI	Potential Duplicate	Assay ChEMBL ID	Assay Description	Assay Type	BAO Format ID	BAO Label	Assay Organism	Assay Tissue ChEMBL ID	Assay Tissue Name	Assay Cell Type	Assay Subcellular Fraction	Target ChEMBL ID	Target Name	Target Organism	Target Type	Document ChEMBL ID	Source ID	Source Description	Document Journal	Document Year	Cell ChEMBL ID
CHEMBL520971		0	441.54	0	4.31	CER-0263971	Cc1cccc(N(C)c2cc(Nc3cccc(C(=O)NCCCn4ccnc4)c3)ncn2)c1	Inhibition	'='	0.0	%				UO_0000187					False	CHEMBL953394	Inhibition of AKT1/PKBalpha at 10 uM by HTRF assay relative to control	B	BAO_0000357	single protein format	None	None	None	None	None	CHEMBL4282	Serine/threonine-protein kinase AKT	Homo sapiens	SINGLE PROTEIN	CHEMBL1150387	1	Scientific Literature	J. Med. Chem.	2008	None
CHEMBL521478		0	444.54	0	3.60	CER-0263654	CC(=O)N1CCN(C(=O)c2cccc(Nc3cc(N(C)c4cccc(C)c4)ncn3)c2)CC1	Inhibition	'='	0.0	%				UO_0000187					False	CHEMBL953394	Inhibition of AKT1/PKBalpha at 10 uM by HTRF assay relative to control	B	BAO_0000357	single protein format	None	None	None	None	None	CHEMBL4282	Serine/threonine-protein kinase AKT	Homo sapiens	SINGLE PROTEIN	CHEMBL1150387	1	Scientific Literature	J. Med. Chem.	2008	None
CHEMBL508754		0	622.78	2	5.72	11	C[C@H]1CN(c2ncc3cc(-c4ccccc4)c(-c4ccc(CN5CCC(c6nnc(-c7ccccn7)[nH]6)CC5)cc4)nc3n2)CCN1	IC50	'='	75.0	nM	7.12			UO_0000065	11.44	0.21	1.40	6.38	False	CHEMBL951579	Inhibition of Akt1 phosphorylation in human by C33a cells by IPKA assay	B	BAO_0000219	cell-based format	None	None	None	C33a	None	CHEMBL4282	Serine/threonine-protein kinase AKT	Homo sapiens	SINGLE PROTEIN	CHEMBL1157492	1	Scientific Literature	Bioorg. Med. Chem. Lett.	2008	None
CHEMBL448826		0	637.79	2	6.53	7	C[C@H]1CN(c2ncc3cc(-c4ccccc4)c(-c4ccc(CN5CCC(c6nnc(-c7ccccn7)[nH]6)CC5)cc4)nc3n2)C[C@@H](C)O1	IC50	'='	42.0	nM	7.38			UO_0000065	11.57	0.21	0.85	6.78	False	CHEMBL951579	Inhibition of Akt1 phosphorylation in human by C33a cells by IPKA assay	B	BAO_0000219	cell-based format	None	None	None	C33a	None	CHEMBL4282	Serine/threonine-protein kinase AKT	Homo sapiens	SINGLE PROTEIN	CHEMBL1157492	1	Scientific Literature	Bioorg. Med. Chem. Lett.	2008	None
CHEMBL447328		0	563.67	2	6.17	13	c1ccc(-c2cc3c(ccn4cnnc34)nc2-c2ccc(CN3CCC(c4n[nH]c(-c5ccccn5)n4)CC3)cc2)cc1	IC50	'='	4.0	nM	8.40			UO_0000065	14.90	0.27	2.23	8.33	True	CHEMBL939831	Inhibition of human cloned Akt1 expressed in Drosophila S2 cells by HTRF assay	B	BAO_0000219	cell-based format	Homo sapiens	None	None	S2	None	CHEMBL4282	Serine/threonine-protein kinase AKT	Homo sapiens	SINGLE PROTEIN	CHEMBL1141029	1	Scientific Literature	Bioorg. Med. Chem. Lett.	2009	CHEMBL3308861
CHEMBL469357		0	439.54	0	4.78	24	NCC(NC(=O)c1cc(-c2cccnc2)c(-c2ccnc3[nH]ccc23)s1)c1ccccc1	IC50	'='	63.0	nM	7.20			UO_0000065	16.38	0.31	2.42	7.45	False	CHEMBL959242	Inhibition of AKT1	B	BAO_0000357	single protein format	None	None	None	None	None	CHEMBL4282	Serine/threonine-protein kinase AKT	Homo sapiens	SINGLE PROTEIN	CHEMBL1153968	1	Scientific Literature	Bioorg. Med. Chem. Lett.	2009	None
CHEMBL520788		0	523.38	2	5.37	46	NC[C@H](Cc1ccccc1C(F)(F)F)NC(=O)c1cc(Br)c(-c2ccnc3[nH]ccc23)s1	IC50	'='	3.0	nM	8.52			UO_0000065	16.28	0.36	3.15	10.17	False	CHEMBL959242	Inhibition of AKT1	B	BAO_0000357	single protein format	None	None	None	None	None	CHEMBL4282	Serine/threonine-protein kinase AKT	Homo sapiens	SINGLE PROTEIN	CHEMBL1153968	1	Scientific Literature	Bioorg. Med. Chem. Lett.	2009	None
CHEMBL3113138		0	370.88	1	6.60	12e	Clc1ccc(C(Nc2ccccc2)c2ccc(-c3ccncc3)cc2)cc1	Inhibition	'='	26.0	%				UO_0000187					False	CHEMBL3118848	Inhibition of Akt1 (unknown origin) using ATP/eNOS as substrate at 10 uM preincubated for 5 mins followed by substrate addition measured after 30 mins by fluorescence polarization assay	B	BAO_0000357	single protein format	Homo sapiens	None	None	None	None	CHEMBL4282	Serine/threonine-protein kinase AKT	Homo sapiens	SINGLE PROTEIN	CHEMBL3112393	1	Scientific Literature	Eur. J. Med. Chem.	2014	None
CHEMBL3113140		0	391.91	1	5.01	17a	CC(C)CNC(c1ccc(Cl)cc1)c1ccc(-c2ncnc3[nH]cnc23)cc1	IC50	'='	740.0	nM	6.13			UO_0000065	15.64	0.30	1.12	9.22	False	CHEMBL3118849	Inhibition of Akt1 (unknown origin) using ATP/eNOS as substrate preincubated for 5 mins followed by substrate addition measured after 30 mins by fluorescence polarization assay	B	BAO_0000357	single protein format	Homo sapiens	None	None	None	None	CHEMBL4282	Serine/threonine-protein kinase AKT	Homo sapiens	SINGLE PROTEIN	CHEMBL3112393	1	Scientific Literature	Eur. J. Med. Chem.	2014	None
CHEMBL1097085		0	332.38	0	4.48	19b	Nc1cc(F)ccc1Nc1ccc2c(c1)Cc1ccccc1C(=O)C2	Inhibition						Not Active						False	CHEMBL1108232	Inhibition of AKT1 at 10 uM	B	BAO_0000357	single protein format	None	None	None	None	None	CHEMBL4282	Serine/threonine-protein kinase AKT	Homo sapiens	SINGLE PROTEIN	CHEMBL1157789	1	Scientific Literature	Bioorg. Med. Chem. Lett.	2010	None
CHEMBL252055		0	453.58	0	4.53	12d	CSc1ncc2cc(-c3ccccc3)c(-c3ccc(CNCCc4nc[nH]n4)cc3)nc2n1	IC50	'='	139.0	nM	6.86			UO_0000065	15.12	0.28	2.33	7.43	False	CHEMBL928491	Inhibition of Akt1	B	BAO_0000357	single protein format	None	None	None	None	None	CHEMBL4282	Serine/threonine-protein kinase AKT	Homo sapiens	SINGLE PROTEIN	CHEMBL1141509	1	Scientific Literature	Bioorg. Med. Chem. Lett.	2008	None
CHEMBL252653		0	540.69	1	4.28	13c	CSc1ncc2cc(-c3ccccc3)c(-c3ccc(CN4CCC(C(=O)NCCC(N)=O)CC4)cc3)nc2n1	IC50	'='	91.0	nM	7.04			UO_0000065	13.02	0.25	2.76	6.17	False	CHEMBL928491	Inhibition of Akt1	B	BAO_0000357	single protein format	None	None	None	None	None	CHEMBL4282	Serine/threonine-protein kinase AKT	Homo sapiens	SINGLE PROTEIN	CHEMBL1141509	1	Scientific Literature	Bioorg. Med. Chem. Lett.	2008	None
CHEMBL254099		0	570.73	2	6.64	13i	CSc1ncc2cc(-c3ccccc3)c(-c3ccc(CN4CCC(c5nnc(-c6ccccn6)[nH]5)CC4)cc3)nc2n1	IC50	'='	9.3	nM	8.03			UO_0000065	14.07	0.26	1.39	8.33	False	CHEMBL928489	Inhibition of human Akt1 in human C33A cells by immunoprecipitation kinase assay	B	BAO_0000219	cell-based format	Homo sapiens	None	None	C-33-A	None	CHEMBL4282	Serine/threonine-protein kinase AKT	Homo sapiens	SINGLE PROTEIN	CHEMBL1141509	1	Scientific Literature	Bioorg. Med. Chem. Lett.	2008	CHEMBL3308230
CHEMBL404554		0	569.74	2	7.25	13h	CSc1ncc2cc(-c3ccccc3)c(-c3ccc(CN4CCC(c5cc(-c6ccncc6)[nH]n5)CC4)cc3)nc2n1	IC50	'='	85.0	nM	7.07			UO_0000065	12.41	0.23	-0.18	8.47	False	CHEMBL928489	Inhibition of human Akt1 in human C33A cells by immunoprecipitation kinase assay	B	BAO_0000219	cell-based format	Homo sapiens	None	None	C-33-A	None	CHEMBL4282	Serine/threonine-protein kinase AKT	Homo sapiens	SINGLE PROTEIN	CHEMBL1141509	1	Scientific Literature	Bioorg. Med. Chem. Lett.	2008	CHEMBL3308230
CHEMBL253457		0	529.62	2	6.34	1	Nc1ncnc2nc(-c3ccc(CN4CCC(c5nc6ccc(F)cc6[nH]5)CC4)cc3)c(-c3ccccc3)cc12	IC50	'='	277.0	nM	6.56			UO_0000065	12.38	0.22	0.22	6.79	True	CHEMBL928489	Inhibition of human Akt1 in human C33A cells by immunoprecipitation kinase assay	B	BAO_0000219	cell-based format	Homo sapiens	None	None	C-33-A	None	CHEMBL4282	Serine/threonine-protein kinase AKT	Homo sapiens	SINGLE PROTEIN	CHEMBL1141509	1	Scientific Literature	Bioorg. Med. Chem. Lett.	2008	CHEMBL3308230
CHEMBL2368953		0	578.78	1	3.87	1	CCCCCCCCCCCCCCCCCCOC[C@H](COC(=O)O[C@H]1[C@@H](O)[C@@H](O)[C@H](O)[C@H](CO)[C@H]1O)OC	Ratio	'='	5.0										False	CHEMBL766863	Inhibition of protein kinase B (Akt) PH domain	B	BAO_0000357	single protein format	None	None	None	None	None	CHEMBL4282	Serine/threonine-protein kinase AKT	Homo sapiens	SINGLE PROTEIN	CHEMBL1134371	1	Scientific Literature	J. Med. Chem.	2001	None
CHEMBL1096442		0	284.36	0	4.68	25	O=C1Cc2ccccc2Cc2cc(-c3ccccc3)ccc21	Inhibition						Not Active						False	CHEMBL1108232	Inhibition of AKT1 at 10 uM	B	BAO_0000357	single protein format	None	None	None	None	None	CHEMBL4282	Serine/threonine-protein kinase AKT	Homo sapiens	SINGLE PROTEIN	CHEMBL1157789	1	Scientific Literature	Bioorg. Med. Chem. Lett.	2010	None
CHEMBL1788116		0	600.50	0	3.94	59	N#C/C(=C1/Nc2ccccc2S1)c1ccnc(NCCc2cccnc2)n1.O=C(O)C(F)(F)F.O=C(O)C(F)(F)F	IC50	'>'	10000.0	nM				UO_0000065					False	CHEMBL828489	Inhibition of AKT kinase	B	BAO_0000357	single protein format	None	None	None	None	None	CHEMBL4282	Serine/threonine-protein kinase AKT	Homo sapiens	SINGLE PROTEIN	CHEMBL1140315	1	Scientific Literature	J. Med. Chem.	2005	None
CHEMBL316065		0	383.43	0	2.76	21	COC[C@H](C)Nc1nccc(-c2c(-c3ccc(F)cc3)c(=O)n3n2CCC3)n1	Activity	'='	89.0	%				UO_0000187					False	CHEMBL760351	Inhibition of Protein kinase B alpha (Akt) at 1 uM	B	BAO_0000357	single protein format	None	None	None	None	None	CHEMBL4282	Serine/threonine-protein kinase AKT	Homo sapiens	SINGLE PROTEIN	CHEMBL1149171	1	Scientific Literature	J. Med. Chem.	2004	None
CHEMBL318892		0	428.52	1	5.16	SB-236687	CN1CCC(n2cnc(-c3ccc(F)cc3)c2-c2ccnc(Nc3ccccc3)n2)CC1	Inhibition	'='	0.23	%				UO_0000187					False	CHEMBL1961874	GSK_PKIS: AKT1 mean inhibition at 0.1 uM [Nanosyn]	B	BAO_0000357	single protein format	None	None	None	None	None	CHEMBL4282	Serine/threonine-protein kinase AKT	Homo sapiens	SINGLE PROTEIN	CHEMBL1961873	16	GSK Published Kinase Inhibitor Set			None
CHEMBL1173384	N-((3-AMINO-1-(5-METHYL-7H-PYRROLO[2,3-D]PYRIMIDIN-4-YL)PYRROLIDIN-3-YL)METHYL)FORMAMIDE (RACEMIC)	0	274.33	0	-0.08	19a, enantiomer-1	Cc1c[nH]c2ncnc(N3CCC(N)(CNC=O)C3)c12	IC50	'='	3500.0			Non standard unit for type							False	CHEMBL1176552	Inhibition of AKT1 after 90 mins by IMAP assay	B	BAO_0000357	single protein format	None	None	None	None	None	CHEMBL4282	Serine/threonine-protein kinase AKT	Homo sapiens	SINGLE PROTEIN	CHEMBL1177702	1	Scientific Literature	J. Med. Chem.	2010	None
CHEMBL1173306		0	307.40	0	2.63	14	Cc1c[nH]c2ncnc(N3CC[C@@H](NCc4ccccc4)C3)c12	IC50	'='	2400.0	nM	5.62			UO_0000065	18.28	0.33	2.99	9.89	False	CHEMBL1176552	Inhibition of AKT1 after 90 mins by IMAP assay	B	BAO_0000357	single protein format	None	None	None	None	None	CHEMBL4282	Serine/threonine-protein kinase AKT	Homo sapiens	SINGLE PROTEIN	CHEMBL1177702	1	Scientific Literature	J. Med. Chem.	2010	None
CHEMBL361391		0	469.59	1	6.47	7f	N#Cc1cnc(-c2ccc(CN3CCC(n4cnc5ccccc54)CC3)cc2)c(-c2ccccc2)c1	IC50	'='	4397.0	nM	5.36			UO_0000065	11.41	0.20	-1.11	9.28	False	CHEMBL832702	Inhibitory concentration against Akt1 kinase	B	BAO_0000357	single protein format	Homo sapiens	None	None	None	None	CHEMBL4282	Serine/threonine-protein kinase AKT	Homo sapiens	SINGLE PROTEIN	CHEMBL1141976	1	Scientific Literature	Bioorg. Med. Chem. Lett.	2005	None
CHEMBL378977		0	603.69	2	4.50	9n	O=S1(=O)Nc2ccc(N[C@H](COc3cncc(-c4ccc5c(c4)NS(=O)(=O)N5)c3)Cc3c[nH]c4ccccc34)cc2N1	IC50	'='	15600.0	nM	4.81			UO_0000065	7.96	0.16	0.31	2.89	False	CHEMBL866644	Inhibition of AKT1 in presence of 5 uM ATP	B	BAO_0000357	single protein format	Homo sapiens	None	None	None	None	CHEMBL4282	Serine/threonine-protein kinase AKT	Homo sapiens	SINGLE PROTEIN	CHEMBL1138086	1	Scientific Literature	Bioorg. Med. Chem. Lett.	2006	None
CHEMBL1090008		0	919.17	3	-2.15	YTG 9a	CCC[C@H](NC(=O)[C@H](CCCNC(=N)N)NC(=O)[C@@H]1CCCN1C(=O)[C@@H](N)CCCNC(=N)N)C(=O)N[C@@H](Cc1ccc(O)cc1)C(=O)N[C@H](CS)C(=O)N[C@@H](CCC(C)C)C(N)=O	Inhibition	'='	95.0	%				UO_0000187					False	CHEMBL1113528	Inhibition of PKB at 50 uM by radioactive kinase assay relative to control	B	BAO_0000357	single protein format	None	None	None	None	None	CHEMBL4282	Serine/threonine-protein kinase AKT	Homo sapiens	SINGLE PROTEIN	CHEMBL1156226	1	Scientific Literature	Bioorg. Med. Chem.	2010	None
CHEMBL1090005		0	902.12	3	-3.26	YTG 6a	CC(C)CC[C@H](NC(=O)[C@H](CN)NC(=O)[C@H](Cc1ccc(O)cc1)NC(=O)[C@@H](NC(=O)[C@H](CCCNC(=N)N)NC(=O)[C@@H]1CCCN1C(=O)[C@@H](N)CCCNC(=N)N)C(C)C)C(N)=O	Inhibition						Not Determined						False	CHEMBL1113528	Inhibition of PKB at 50 uM by radioactive kinase assay relative to control	B	BAO_0000357	single protein format	None	None	None	None	None	CHEMBL4282	Serine/threonine-protein kinase AKT	Homo sapiens	SINGLE PROTEIN	CHEMBL1156226	1	Scientific Literature	Bioorg. Med. Chem.	2010	None
CHEMBL1089999		0	902.12	3	-3.16	Peptoid 3a	CCC[C@H](NC(=O)CN(CCCNC(=N)N)C(=O)[C@@H]1CCCN1C(=O)[C@@H](N)CCCNC(=N)N)C(=O)N[C@@H](Cc1ccc(O)cc1)C(=O)N[C@@H](CN)C(=O)N[C@@H](CCC(C)C)C(N)=O	Inhibition						Not Determined						False	CHEMBL1113526	Inhibition of PKB at 5 uM by radioactive kinase assay relative to control	B	BAO_0000357	single protein format	None	None	None	None	None	CHEMBL4282	Serine/threonine-protein kinase AKT	Homo sapiens	SINGLE PROTEIN	CHEMBL1156226	1	Scientific Literature	Bioorg. Med. Chem.	2010	None
CHEMBL1089657		0	902.12	3	-3.24	Peptoid 1a	CCC[C@H](NC(=O)[C@H](CCCNC(=N)N)NC(=O)[C@@H]1CCCN1C(=O)CNCCCNC(=N)N)C(=O)N[C@@H](Cc1ccc(O)cc1)C(=O)N[C@@H](CN)C(=O)N[C@@H](CCC(C)C)C(N)=O	Inhibition	'='	32.0	%				UO_0000187					False	CHEMBL1113526	Inhibition of PKB at 5 uM by radioactive kinase assay relative to control	B	BAO_0000357	single protein format	None	None	None	None	None	CHEMBL4282	Serine/threonine-protein kinase AKT	Homo sapiens	SINGLE PROTEIN	CHEMBL1156226	1	Scientific Literature	Bioorg. Med. Chem.	2010	None
CHEMBL1089991		0	1100.34	None	None	YTG 2c	CCC[C@H](NC(=O)[C@H](CCCNC(=N)N)NC(=O)[C@@H]1CCCN1C(=O)[C@H](CCCNC(=N)N)NC(=O)[C@H](CCCNC(=N)N)NC(C)=O)C(=O)N[C@@H](Cc1ccc(O)cc1)C(=O)N[C@@H](CN)C(=O)N[C@@H](CCC(C)C)C(N)=O	Inhibition	'='	83.0	%				UO_0000187					False	CHEMBL1113526	Inhibition of PKB at 5 uM by radioactive kinase assay relative to control	B	BAO_0000357	single protein format	None	None	None	None	None	CHEMBL4282	Serine/threonine-protein kinase AKT	Homo sapiens	SINGLE PROTEIN	CHEMBL1156226	1	Scientific Literature	Bioorg. Med. Chem.	2010	None
CHEMBL1089658		0	944.15	3	-2.99	Peptoid 7c	CCC[C@H](NC(=O)[C@H](CCCNC(=N)N)NC(=O)[C@@H]1CCCN1C(=O)[C@H](CCCNC(=N)N)NC(C)=O)C(=O)N[C@@H](Cc1ccc(O)cc1)C(=O)N[C@@H](CN)C(=O)N(CC(N)=O)CC(C)CC	Inhibition						Not Determined						False	CHEMBL1113526	Inhibition of PKB at 5 uM by radioactive kinase assay relative to control	B	BAO_0000357	single protein format	None	None	None	None	None	CHEMBL4282	Serine/threonine-protein kinase AKT	Homo sapiens	SINGLE PROTEIN	CHEMBL1156226	1	Scientific Literature	Bioorg. Med. Chem.	2010	None
CHEMBL515560		0	406.45	0	3.38	12w	COc1ccc(/C=N/Nc2[nH]nc(C)c2C(=O)Nc2cccc(NC(C)=O)c2)cc1	Inhibition	'='	13.0	%				UO_0000187					False	CHEMBL1006298	Inhibition of AKT1 at 1 uM relative to control	B	BAO_0000357	single protein format	None	None	None	None	None	CHEMBL4282	Serine/threonine-protein kinase AKT	Homo sapiens	SINGLE PROTEIN	CHEMBL1140919	1	Scientific Literature	J. Med. Chem.	2009	None
CHEMBL263510		0	414.53	1	5.10	11b	Cc1n[nH]c2ccc(-c3cncc(OC[C@@H](N)Cc4csc5ccccc45)c3)cc12	Ki	'='	6.6	nM	8.18			UO_0000065	19.73	0.37	3.08	10.65	False	CHEMBL864940	Inhibition of Akt1 in presence of 10 uM ATP	B	BAO_0000357	single protein format	Homo sapiens	None	None	None	None	CHEMBL4282	Serine/threonine-protein kinase AKT	Homo sapiens	SINGLE PROTEIN	CHEMBL1137422	1	Scientific Literature	Bioorg. Med. Chem. Lett.	2006	None
CHEMBL210954		0	520.63	2	6.08	11n	CC(C)(Cc1ccco1)C1C(=O)Nc2ccc(-c3cncc(OC[C@@H](N)Cc4c[nH]c5ccccc45)c3)cc21	IC50	'='	0.17	nM	9.77			UO_0000065	18.76	0.34	3.69	9.20	False	CHEMBL866644	Inhibition of AKT1 in presence of 5 uM ATP	B	BAO_0000357	single protein format	Homo sapiens	None	None	None	None	CHEMBL4282	Serine/threonine-protein kinase AKT	Homo sapiens	SINGLE PROTEIN	CHEMBL1138086	1	Scientific Literature	Bioorg. Med. Chem. Lett.	2006	None
CHEMBL211084		0	372.47	0	4.27	11k	Cc1n[nH]c2ccc(-c3cncc(OCC[C@@H](N)Cc4ccccc4)c3)cc12	Ki	'='	289.0	nM	6.54			UO_0000065	17.56	0.32	2.27	8.51	False	CHEMBL864940	Inhibition of Akt1 in presence of 10 uM ATP	B	BAO_0000357	single protein format	Homo sapiens	None	None	None	None	CHEMBL4282	Serine/threonine-protein kinase AKT	Homo sapiens	SINGLE PROTEIN	CHEMBL1137422	1	Scientific Literature	Bioorg. Med. Chem. Lett.	2006	None
CHEMBL212259		0	364.49	0	4.61	11i	Cc1n[nH]c2ccc(-c3cncc(OC[C@@H](N)CC4CCCCC4)c3)cc12	Ki	'='	368.0	nM	6.43			UO_0000065	17.65	0.33	1.82	8.38	False	CHEMBL864940	Inhibition of Akt1 in presence of 10 uM ATP	B	BAO_0000357	single protein format	Homo sapiens	None	None	None	None	CHEMBL4282	Serine/threonine-protein kinase AKT	Homo sapiens	SINGLE PROTEIN	CHEMBL1137422	1	Scientific Literature	Bioorg. Med. Chem. Lett.	2006	None
CHEMBL1090002		0	916.14	3	-2.77	N-Me 3a	CCC[C@H](NC(=O)[C@H](CCCNC(=N)N)N(C)C(=O)[C@@H]1CCCN1C(=O)[C@@H](N)CCCNC(=N)N)C(=O)N[C@@H](Cc1ccc(O)cc1)C(=O)N[C@@H](CN)C(=O)N[C@@H](CCC(C)C)C(N)=O	Inhibition	'='	92.0	%				UO_0000187					False	CHEMBL1113525	Inhibition of PKB at 100 uM by radioactive kinase assay relative to control	B	BAO_0000357	single protein format	None	None	None	None	None	CHEMBL4282	Serine/threonine-protein kinase AKT	Homo sapiens	SINGLE PROTEIN	CHEMBL1156226	1	Scientific Literature	Bioorg. Med. Chem.	2010	None
CHEMBL1089999		0	902.12	3	-3.16	Peptoid 3a	CCC[C@H](NC(=O)CN(CCCNC(=N)N)C(=O)[C@@H]1CCCN1C(=O)[C@@H](N)CCCNC(=N)N)C(=O)N[C@@H](Cc1ccc(O)cc1)C(=O)N[C@@H](CN)C(=O)N[C@@H](CCC(C)C)C(N)=O	Inhibition	'='	30.0	%				UO_0000187					False	CHEMBL1113525	Inhibition of PKB at 100 uM by radioactive kinase assay relative to control	B	BAO_0000357	single protein format	None	None	None	None	None	CHEMBL4282	Serine/threonine-protein kinase AKT	Homo sapiens	SINGLE PROTEIN	CHEMBL1156226	1	Scientific Literature	Bioorg. Med. Chem.	2010	None
CHEMBL1089672		0	916.14	3	-2.77	N-Me 5a	CCC[C@H](NC(=O)[C@H](CCCNC(=N)N)NC(=O)[C@@H]1CCCN1C(=O)[C@@H](N)CCCNC(=N)N)C(=O)N(C)[C@@H](Cc1ccc(O)cc1)C(=O)N[C@@H](CN)C(=O)N[C@@H](CCC(C)C)C(N)=O	Inhibition	'='	88.0	%				UO_0000187					False	CHEMBL1113525	Inhibition of PKB at 100 uM by radioactive kinase assay relative to control	B	BAO_0000357	single protein format	None	None	None	None	None	CHEMBL4282	Serine/threonine-protein kinase AKT	Homo sapiens	SINGLE PROTEIN	CHEMBL1156226	1	Scientific Literature	Bioorg. Med. Chem.	2010	None
CHEMBL252857		0	553.67	2	5.96	14d	CNc1ncc2cc(-c3ccccc3)c(-c3ccc(CN4CCC(c5nnc(-c6ccccn6)[nH]5)CC4)cc3)nc2n1	IC50	'='	20.3	nM	7.69			UO_0000065	13.89	0.25	1.73	7.10	False	CHEMBL928489	Inhibition of human Akt1 in human C33A cells by immunoprecipitation kinase assay	B	BAO_0000219	cell-based format	Homo sapiens	None	None	C-33-A	None	CHEMBL4282	Serine/threonine-protein kinase AKT	Homo sapiens	SINGLE PROTEIN	CHEMBL1141509	1	Scientific Literature	Bioorg. Med. Chem. Lett.	2008	CHEMBL3308230
CHEMBL253458		0	528.62	1	4.50	2	Nc1ncnc2nc(-c3ccc(CN4CCC(n5ncc6c(N)ncnc65)CC4)cc3)c(-c3ccccc3)cc12	IC50	'='	295.0	nM	6.53			UO_0000065	12.35	0.22	2.03	4.75	True	CHEMBL928489	Inhibition of human Akt1 in human C33A cells by immunoprecipitation kinase assay	B	BAO_0000219	cell-based format	Homo sapiens	None	None	C-33-A	None	CHEMBL4282	Serine/threonine-protein kinase AKT	Homo sapiens	SINGLE PROTEIN	CHEMBL1141509	1	Scientific Literature	Bioorg. Med. Chem. Lett.	2008	CHEMBL3308230
CHEMBL597793		0	371.87	0	3.13	19	NC1(COCc2ccc(Cl)cc2)CCN(c2ncnc3[nH]ccc23)CC1	IC50						Not Determined						False	CHEMBL1074386	Inhibition of PKB in human PC3M cells assessed as GSK3-beta phosphorylation by ELISA	F	BAO_0000219	cell-based format	Homo sapiens	None	None	PC3M	None	CHEMBL4282	Serine/threonine-protein kinase AKT	Homo sapiens	SINGLE PROTEIN	CHEMBL1157584	1	Scientific Literature	J. Med. Chem.	2010	None
CHEMBL247798		0	476.47	0	3.87	42	CCNC(=O)Nc1ccc(CNc2ncsc2C(=O)Nc2ccc3c(c2)OC(F)(F)O3)cn1	IC50	'='	81.0	nM	7.09			UO_0000065	14.88	0.29	3.22	5.61	False	CHEMBL922918	Inhibition of pAkt	B	BAO_0000357	single protein format	None	None	None	None	None	CHEMBL4282	Serine/threonine-protein kinase AKT	Homo sapiens	SINGLE PROTEIN	CHEMBL1140657	1	Scientific Literature	Bioorg. Med. Chem. Lett.	2007	None
CHEMBL1097956		0	419.49	0	3.56	9d	CC[C@H](N)COc1cncc(-c2cc3c(cnc4cc(OC)c(OC)cc43)c(N)n2)c1	IC50	'='	422.0	nM	6.38			UO_0000065	15.20	0.28	2.81	5.38	False	CHEMBL1103721	Inhibition of AKT	B	BAO_0000357	single protein format	None	None	None	None	None	CHEMBL4282	Serine/threonine-protein kinase AKT	Homo sapiens	SINGLE PROTEIN	CHEMBL1157027	1	Scientific Literature	Eur. J. Med. Chem.	2010	None
CHEMBL3216643		0	580.44	1	2.87	1	COc1ccc(O)c(C(=O)c2ccc(C(=O)O[C@@H]3CCCNCC3NC(=O)c3ccncc3)cc2)c1F.Cl.Cl	IC50	'='	5.0	nM	8.30			UO_0000065	16.36	0.31	5.43	6.54	False	CHEMBL766409	Inhibition of Protein kinase B alpha	B	BAO_0000357	single protein format	None	None	None	None	None	CHEMBL4282	Serine/threonine-protein kinase AKT	Homo sapiens	SINGLE PROTEIN	CHEMBL1149095	1	Scientific Literature	J. Med. Chem.	2004	None
CHEMBL477989	SB590885	0	453.55	0	4.87	1, SB-590885	CN(C)CCOc1ccc(-c2nc(-c3ccncc3)c(-c3ccc4c(c3)CC/C4=N\O)[nH]2)cc1	Inhibition	'='	8.0	%				UO_0000187					False	CHEMBL984696	Inhibition of human PKBalpha expressed in insect Sf9 cells at 10 uM	B	BAO_0000219	cell-based format	Homo sapiens	None	None	Sf9	None	CHEMBL4282	Serine/threonine-protein kinase AKT	Homo sapiens	SINGLE PROTEIN	CHEMBL1155855	1	Scientific Literature	Bioorg. Med. Chem. Lett.	2008	CHEMBL3308860
CHEMBL207338		0	357.46	0	3.92	16	Cc1n[nH]c2ccc(-c3cncc(NC[C@@H](N)Cc4ccccc4)c3)cc12	Ki	'='	8.3	nM	8.08			UO_0000065	22.61	0.41	4.16	10.15	False	CHEMBL864940	Inhibition of Akt1 in presence of 10 uM ATP	B	BAO_0000357	single protein format	Homo sapiens	None	None	None	None	CHEMBL4282	Serine/threonine-protein kinase AKT	Homo sapiens	SINGLE PROTEIN	CHEMBL1137422	1	Scientific Literature	Bioorg. Med. Chem. Lett.	2006	None
CHEMBL1097088		0	332.38	0	4.48	20b	Nc1cc(F)ccc1Nc1ccc2c(c1)CC(=O)c1ccccc1C2	Inhibition						Not Active						False	CHEMBL1108232	Inhibition of AKT1 at 10 uM	B	BAO_0000357	single protein format	None	None	None	None	None	CHEMBL4282	Serine/threonine-protein kinase AKT	Homo sapiens	SINGLE PROTEIN	CHEMBL1157789	1	Scientific Literature	Bioorg. Med. Chem. Lett.	2010	None
CHEMBL258844		0	551.65	2	6.32	1	O=c1[nH]c2ccccc2n1C1CCN(Cc2ccc(-c3nc4cc5[nH]cnc5cc4nc3-c3ccccc3)cc2)CC1	IC50	'='	305.0	nM	6.52			UO_0000065	11.81	0.21	0.20	6.82	False	CHEMBL948035	Inhibition of Akt1 by cell-based IPKA assay	B	BAO_0000219	cell-based format	None	None	None	None	None	CHEMBL4282	Serine/threonine-protein kinase AKT	Homo sapiens	SINGLE PROTEIN	CHEMBL1143241	1	Scientific Literature	Bioorg. Med. Chem. Lett.	2008	None
CHEMBL1170262		0	395.85	0	1.82	35	N#Cc1c[nH]c2ncnc(N3CC[C@](N)(CNC(=O)c4ccc(Cl)cc4)C3)c12	IC50	'='	17.5	nM	7.76			UO_0000065	19.60	0.38	5.94	6.27	False	CHEMBL1176552	Inhibition of AKT1 after 90 mins by IMAP assay	B	BAO_0000357	single protein format	None	None	None	None	None	CHEMBL4282	Serine/threonine-protein kinase AKT	Homo sapiens	SINGLE PROTEIN	CHEMBL1177702	1	Scientific Literature	J. Med. Chem.	2010	None
CHEMBL1173305		0	245.33	0	1.45	13	CCN[C@@H]1CCN(c2ncnc3[nH]cc(C)c23)C1	IC50	'='	1900.0	nM	5.72			UO_0000065	23.32	0.43	4.27	10.07	False	CHEMBL1176552	Inhibition of AKT1 after 90 mins by IMAP assay	B	BAO_0000357	single protein format	None	None	None	None	None	CHEMBL4282	Serine/threonine-protein kinase AKT	Homo sapiens	SINGLE PROTEIN	CHEMBL1177702	1	Scientific Literature	J. Med. Chem.	2010	None
CHEMBL233827		0	378.31	0	2.46	51	O=C(Nc1ccc(OC(F)(F)F)cc1)c1nnnn1CCc1ccncc1	Activity	'>'	30.0	%				UO_0000187					False	CHEMBL897520	Inhibition of PKB/Akt at 10 uM	B	BAO_0000357	single protein format	None	None	None	None	None	CHEMBL4282	Serine/threonine-protein kinase AKT	Homo sapiens	SINGLE PROTEIN	CHEMBL1148870	1	Scientific Literature	Bioorg. Med. Chem. Lett.	2007	None
CHEMBL234201		0	375.86	1	5.18	39	O=C(Nc1ccc(Cl)cc1)c1cc2ccccc2n1CCc1ccncc1	Activity	'>'	30.0	%				UO_0000187					False	CHEMBL897520	Inhibition of PKB/Akt at 10 uM	B	BAO_0000357	single protein format	None	None	None	None	None	CHEMBL4282	Serine/threonine-protein kinase AKT	Homo sapiens	SINGLE PROTEIN	CHEMBL1148870	1	Scientific Literature	Bioorg. Med. Chem. Lett.	2007	None
CHEMBL233821		0	332.37	0	2.65	29	O=C(Nc1ccc2[nH]ncc2c1)c1ccnn1CCc1ccncc1	Activity	'>'	30.0	%				UO_0000187					False	CHEMBL897520	Inhibition of PKB/Akt at 10 uM	B	BAO_0000357	single protein format	None	None	None	None	None	CHEMBL4282	Serine/threonine-protein kinase AKT	Homo sapiens	SINGLE PROTEIN	CHEMBL1148870	1	Scientific Literature	Bioorg. Med. Chem. Lett.	2007	None
CHEMBL1170446		0	398.90	0	2.51	38	CCc1c[nH]c2ncnc(N3CC[C@](N)(CNC(=O)c4ccc(Cl)cc4)C3)c12	IC50	'='	920.0	nM	6.04			UO_0000065	15.13	0.29	3.53	6.04	False	CHEMBL1176555	Inhibition of AKT1-mediated GSK3alpha phosphorylation in human U87 cells after 1 hr by ELISA	B	BAO_0000219	cell-based format	Homo sapiens	None	None	U87	None	CHEMBL4282	Serine/threonine-protein kinase AKT	Homo sapiens	SINGLE PROTEIN	CHEMBL1177702	1	Scientific Literature	J. Med. Chem.	2010	CHEMBL3989361
CHEMBL191003	JNJ-7706621	0	394.36	0	1.22	JNJ-7706621	Nc1nc(Nc2ccc(S(N)(=O)=O)cc2)nn1C(=O)c1c(F)cccc1F	Kd	'>'	10000.0	nM				UO_0000065					False	CHEMBL1051279	Binding constant for AKT1 kinase domain	B	BAO_0000357	single protein format	Homo sapiens	None	None	None	None	CHEMBL4282	Serine/threonine-protein kinase AKT	Homo sapiens	SINGLE PROTEIN	CHEMBL1150977	1	Scientific Literature	Nat. Biotechnol.	2008	None
CHEMBL1173272		0	237.69	0	1.15	4	N[C@@H]1CCN(c2ncnc3[nH]cc(Cl)c23)C1	IC50	'='	68.0	nM	7.17			UO_0000065	30.15	0.61	6.02	10.12	False	CHEMBL1176552	Inhibition of AKT1 after 90 mins by IMAP assay	B	BAO_0000357	single protein format	None	None	None	None	None	CHEMBL4282	Serine/threonine-protein kinase AKT	Homo sapiens	SINGLE PROTEIN	CHEMBL1177702	1	Scientific Literature	J. Med. Chem.	2010	None
CHEMBL1088240		0	526.47	2	5.82	20	COc1cc(Nc2c(C#N)cnc3cc(/C=C/CCN4CCN(C)CC4)c(OC)cc23)c(Cl)cc1Cl	IC50	'>'	10000.0	nM				UO_0000065					False	CHEMBL1117424	Inhibition of AKT	B	BAO_0000357	single protein format	None	None	None	None	None	CHEMBL4282	Serine/threonine-protein kinase AKT	Homo sapiens	SINGLE PROTEIN	CHEMBL1157919	1	Scientific Literature	Bioorg. Med. Chem. Lett.	2010	None
CHEMBL481545		0	424.48	0	3.35	41	CN(C)CCOc1cc(-c2cn[nH]c2)ccc1NC(=O)C1COc2ccc(F)cc2C1	IC50	'>'	20000.0	nM				UO_0000065					False	CHEMBL942700	Inhibition of AKT1	B	BAO_0000357	single protein format	None	None	None	None	None	CHEMBL4282	Serine/threonine-protein kinase AKT	Homo sapiens	SINGLE PROTEIN	CHEMBL1141010	1	Scientific Literature	Bioorg. Med. Chem. Lett.	2008	None
CHEMBL482336		0	436.51	0	3.22	38	COc1ccc2c(c1)CC(C(=O)Nc1ccc(-c3cn[nH]c3)cc1OCCN(C)C)CO2	IC50	'>'	20000.0	nM				UO_0000065					False	CHEMBL942700	Inhibition of AKT1	B	BAO_0000357	single protein format	None	None	None	None	None	CHEMBL4282	Serine/threonine-protein kinase AKT	Homo sapiens	SINGLE PROTEIN	CHEMBL1141010	1	Scientific Literature	Bioorg. Med. Chem. Lett.	2008	None
CHEMBL252259		0	466.61	1	5.46	12g	CSc1ncc2cc(-c3ccccc3)c(-c3ccc(CNCCCn4ccnc4)cc3)nc2n1	IC50	'='	137.0	nM	6.86			UO_0000065	14.71	0.28	1.40	10.02	False	CHEMBL928491	Inhibition of Akt1	B	BAO_0000357	single protein format	None	None	None	None	None	CHEMBL4282	Serine/threonine-protein kinase AKT	Homo sapiens	SINGLE PROTEIN	CHEMBL1141509	1	Scientific Literature	Bioorg. Med. Chem. Lett.	2008	None
CHEMBL253457		0	529.62	2	6.34	1	Nc1ncnc2nc(-c3ccc(CN4CCC(c5nc6ccc(F)cc6[nH]5)CC4)cc3)c(-c3ccccc3)cc12	IC50	'='	18.0	nM	7.75			UO_0000065	14.62	0.26	1.40	8.02	True	CHEMBL928491	Inhibition of Akt1	B	BAO_0000357	single protein format	None	None	None	None	None	CHEMBL4282	Serine/threonine-protein kinase AKT	Homo sapiens	SINGLE PROTEIN	CHEMBL1141509	1	Scientific Literature	Bioorg. Med. Chem. Lett.	2008	None
CHEMBL208961		0	408.51	1	5.04	10aa	Cc1cc(-c2cncc(OC[C@@H](N)Cc3c[nH]c4ccccc34)c2)cc2ccncc12	IC50	'='	995.0	nM	6.00			UO_0000065	14.69	0.26	0.96	7.81	False	CHEMBL861320	Inhibition of Akt1 at 5 uM ATP	B	BAO_0000357	single protein format	Homo sapiens	None	None	None	None	CHEMBL4282	Serine/threonine-protein kinase AKT	Homo sapiens	SINGLE PROTEIN	CHEMBL1147830	1	Scientific Literature	Bioorg. Med. Chem. Lett.	2006	None
CHEMBL259270		0	357.21	0	3.74	3	O=C(Nc1n[nH]c2nc(-c3ccccc3)c(Br)cc12)C1CC1	Inhibition	'='	0.0	%				UO_0000187					False	CHEMBL760348	Inhibition of PKBa at 10 uM	B	BAO_0000357	single protein format	Homo sapiens	None	None	None	None	CHEMBL4282	Serine/threonine-protein kinase AKT	Homo sapiens	SINGLE PROTEIN	CHEMBL1136207	1	Scientific Literature	Bioorg. Med. Chem. Lett.	2003	None
CHEMBL207496		0	395.47	0	4.12	12	N[C@H](COc1cncc2nc(-c3ccncc3)ccc12)Cc1c[nH]c2ccccc12	IC50	'='	190.0	nM	6.72			UO_0000065	17.00	0.31	2.60	7.49	True	CHEMBL862611	Inhibition of Akt1 at 10 uM ATP	B	BAO_0000357	single protein format	Homo sapiens	None	None	None	None	CHEMBL4282	Serine/threonine-protein kinase AKT	Homo sapiens	SINGLE PROTEIN	CHEMBL1146102	1	Scientific Literature	Bioorg. Med. Chem. Lett.	2006	None
CHEMBL205781		0	436.52	0	4.43	9x	NC(=O)c1cccc2c(-c3cncc(OC[C@@H](N)Cc4c[nH]c5ccccc45)c3)cccc12	IC50	'='	2170.0	nM	5.66			UO_0000065	12.97	0.23	1.23	5.29	True	CHEMBL862611	Inhibition of Akt1 at 10 uM ATP	B	BAO_0000357	single protein format	Homo sapiens	None	None	None	None	CHEMBL4282	Serine/threonine-protein kinase AKT	Homo sapiens	SINGLE PROTEIN	CHEMBL1146102	1	Scientific Literature	Bioorg. Med. Chem. Lett.	2006	None
CHEMBL206602		0	422.51	0	2.83	9j	N[C@H](COc1cncc(-c2ccc(S(N)(=O)=O)cc2)c1)Cc1c[nH]c2ccccc12	Inhibition	'='	12.0	%				UO_0000187					False	CHEMBL862612	Inhibition of Akt1 at 50 uM	B	BAO_0000357	single protein format	Homo sapiens	None	None	None	None	CHEMBL4282	Serine/threonine-protein kinase AKT	Homo sapiens	SINGLE PROTEIN	CHEMBL1146102	1	Scientific Literature	Bioorg. Med. Chem. Lett.	2006	None
CHEMBL388978	STAUROSPORINE	0	466.54	0	4.35	Staurosporine	CN[C@@H]1C[C@H]2O[C@@](C)([C@@H]1OC)n1c3ccccc3c3c4c(c5c6ccccc6n2c5c31)C(=O)NC4	IC50	'='	1.5	nM	8.82			UO_0000065	18.91	0.34	4.47	12.71	False	CHEMBL862611	Inhibition of Akt1 at 10 uM ATP	B	BAO_0000357	single protein format	Homo sapiens	None	None	None	None	CHEMBL4282	Serine/threonine-protein kinase AKT	Homo sapiens	SINGLE PROTEIN	CHEMBL1146102	1	Scientific Literature	Bioorg. Med. Chem. Lett.	2006	None
CHEMBL1076565		0	418.45	0	4.08	25	N[C@H](CNc1nnc(-c2ccc3[nH]ncc3c2)s1)Cc1cccc(C(F)(F)F)c1	IC50	'='	25.0	nM	7.60			UO_0000065	18.17	0.36	3.52	8.22	False	CHEMBL1104218	Inhibition of AKT1 after 10 mins by [gamma33]ATP assay	B	BAO_0000357	single protein format	None	None	None	None	None	CHEMBL4282	Serine/threonine-protein kinase AKT	Homo sapiens	SINGLE PROTEIN	CHEMBL1154933	1	Scientific Literature	Bioorg. Med. Chem. Lett.	2010	None
CHEMBL1081451		0	384.90	0	3.72	27	N[C@H](CNc1nnc(-c2ccc3[nH]ncc3c2)s1)Cc1ccc(Cl)cc1	IC50	'='	24.0	nM	7.62			UO_0000065	19.80	0.40	3.90	8.24	False	CHEMBL1104218	Inhibition of AKT1 after 10 mins by [gamma33]ATP assay	B	BAO_0000357	single protein format	None	None	None	None	None	CHEMBL4282	Serine/threonine-protein kinase AKT	Homo sapiens	SINGLE PROTEIN	CHEMBL1154933	1	Scientific Literature	Bioorg. Med. Chem. Lett.	2010	None
CHEMBL86755		0	210.24	0	2.51	1	O=C1Nc2ccccc2/C1=C/c1ccc[nH]1	IC50	'='	2300.0	nM	5.64			UO_0000065	26.82	0.48	3.13	12.56	False	CHEMBL896554	Inhibition of cAKT	B	BAO_0000357	single protein format	None	None	None	None	None	CHEMBL4282	Serine/threonine-protein kinase AKT	Homo sapiens	SINGLE PROTEIN	CHEMBL1149536	1	Scientific Literature	Bioorg. Med. Chem. Lett.	2007	None
CHEMBL202787		0	399.50	0	4.12	10f	CNc1cc(/C=C/c2cncc(OC[C@@H](N)Cc3c[nH]c4ccccc34)c2)ccn1	IC50	'='	176.0	nM	6.75			UO_0000065	16.91	0.31	2.63	7.60	True	CHEMBL867719	Inhibition of Akt1 using 10 uM ATP	B	BAO_0000357	single protein format	Homo sapiens	None	None	None	None	CHEMBL4282	Serine/threonine-protein kinase AKT	Homo sapiens	SINGLE PROTEIN	CHEMBL1146058	1	Scientific Literature	Bioorg. Med. Chem. Lett.	2006	None
CHEMBL260620		0	288.74	0	2.23	2c	Nc1nc(N)c2c(n1)NCCC(c1ccc(Cl)cc1)=N2	IC50	'>'	100000.0	nM				UO_0000065					False	CHEMBL928166	Inhibition of Akt1	B	BAO_0000357	single protein format	None	None	None	None	None	CHEMBL4282	Serine/threonine-protein kinase AKT	Homo sapiens	SINGLE PROTEIN	CHEMBL1144750	1	Scientific Literature	Bioorg. Med. Chem. Lett.	2008	None
CHEMBL1171647		0	400.43	0	2.14	42	CCc1c[nH]c2ncnc(N3CC[C@](N)(CNC(=O)c4ccc(F)cc4F)C3)c12	IC50	'='	0.5	nM	9.30			UO_0000065	23.23	0.44	7.16	9.31	False	CHEMBL1176552	Inhibition of AKT1 after 90 mins by IMAP assay	B	BAO_0000357	single protein format	None	None	None	None	None	CHEMBL4282	Serine/threonine-protein kinase AKT	Homo sapiens	SINGLE PROTEIN	CHEMBL1177702	1	Scientific Literature	J. Med. Chem.	2010	None
CHEMBL1171673		0	368.42	0	1.74	30	Cc1c[nH]c2ncnc(N3CCC(N)(CNC(=O)c4ccc(F)cc4)C3)c12	IC50	'='	7.4	nM	8.13			UO_0000065	22.07	0.41	6.39	8.14	False	CHEMBL1176552	Inhibition of AKT1 after 90 mins by IMAP assay	B	BAO_0000357	single protein format	None	None	None	None	None	CHEMBL4282	Serine/threonine-protein kinase AKT	Homo sapiens	SINGLE PROTEIN	CHEMBL1177702	1	Scientific Literature	J. Med. Chem.	2010	None
CHEMBL260397		0	511.63	2	6.86	5	Oc1nc2ccccc2n1C1CCN(Cc2ccc(-c3nc4ccccc4nc3-c3ccccc3)cc2)CC1	IC50	'='	290.0	nM	6.54			UO_0000065	12.78	0.23	-0.32	9.75	True	CHEMBL832603	Inhibitory concentration against human Protein kinase B, alpha	B	BAO_0000357	single protein format	Homo sapiens	None	None	None	None	CHEMBL4282	Serine/threonine-protein kinase AKT	Homo sapiens	SINGLE PROTEIN	CHEMBL1141888	1	Scientific Literature	Bioorg. Med. Chem. Lett.	2005	None
CHEMBL379218		0	358.45	0	3.88	7	Cc1n[nH]c2ccc(-c3cncc(OC[C@@H](N)Cc4ccccc4)c3)cc12	IC50	'='	14.0	nM	7.85			UO_0000065	21.91	0.40	3.97	10.22	False	CHEMBL889241	Inhibition of human Akt1	B	BAO_0000357	single protein format	Homo sapiens	None	None	None	None	CHEMBL4282	Serine/threonine-protein kinase AKT	Homo sapiens	SINGLE PROTEIN	CHEMBL1145373	1	Scientific Literature	J. Med. Chem.	2007	None
CHEMBL226529		0	442.44	0	4.78	13ak	Cc1n[nH]c2ccc(-c3cncc(OC[C@@H](N)Cc4ccccc4OC(F)(F)F)c3)cc12	IC50	'='	15.3	nM	7.82			UO_0000065	17.66	0.33	3.04	9.08	False	CHEMBL889241	Inhibition of human Akt1	B	BAO_0000357	single protein format	Homo sapiens	None	None	None	None	CHEMBL4282	Serine/threonine-protein kinase AKT	Homo sapiens	SINGLE PROTEIN	CHEMBL1145373	1	Scientific Literature	J. Med. Chem.	2007	None
CHEMBL229917		0	410.88	0	4.67	13o	Cc1n[nH]c2ccc(-c3cncc(OC[C@@H](N)Cc4ccc(Cl)c(F)c4)c3)cc12	IC50	'='	3.6	nM	8.44			UO_0000065	20.55	0.40	3.77	10.99	False	CHEMBL889241	Inhibition of human Akt1	B	BAO_0000357	single protein format	Homo sapiens	None	None	None	None	CHEMBL4282	Serine/threonine-protein kinase AKT	Homo sapiens	SINGLE PROTEIN	CHEMBL1145373	1	Scientific Literature	J. Med. Chem.	2007	None
CHEMBL229855		0	437.34	0	4.64	13l	Cc1n[nH]c2ccc(-c3cncc(OC[C@@H](N)Cc4ccc(Br)cc4)c3)cc12	IC50	'='	5.0	nM	8.30			UO_0000065	18.98	0.40	3.66	10.81	False	CHEMBL889241	Inhibition of human Akt1	B	BAO_0000357	single protein format	Homo sapiens	None	None	None	None	CHEMBL4282	Serine/threonine-protein kinase AKT	Homo sapiens	SINGLE PROTEIN	CHEMBL1145373	1	Scientific Literature	J. Med. Chem.	2007	None
CHEMBL390372		0	437.34	0	4.64	13k	Cc1n[nH]c2ccc(-c3cncc(OC[C@@H](N)Cc4cccc(Br)c4)c3)cc12	IC50	'='	2.1	nM	8.68			UO_0000065	19.84	0.42	4.04	11.30	False	CHEMBL889241	Inhibition of human Akt1	B	BAO_0000357	single protein format	Homo sapiens	None	None	None	None	CHEMBL4282	Serine/threonine-protein kinase AKT	Homo sapiens	SINGLE PROTEIN	CHEMBL1145373	1	Scientific Literature	J. Med. Chem.	2007	None
CHEMBL229800		0	392.89	0	4.54	13i	Cc1n[nH]c2ccc(-c3cncc(OC[C@@H](N)Cc4ccc(Cl)cc4)c3)cc12	IC50	'='	11.0	nM	7.96			UO_0000065	20.26	0.39	3.42	10.36	False	CHEMBL889241	Inhibition of human Akt1	B	BAO_0000357	single protein format	Homo sapiens	None	None	None	None	CHEMBL4282	Serine/threonine-protein kinase AKT	Homo sapiens	SINGLE PROTEIN	CHEMBL1145373	1	Scientific Literature	J. Med. Chem.	2007	None
CHEMBL229798		0	412.42	0	4.30	13e	Cc1n[nH]c2ccc(-c3cncc(OC[C@@H](N)Cc4ccc(F)c(F)c4F)c3)cc12	IC50	'='	12.0	nM	7.92			UO_0000065	19.21	0.36	3.62	10.31	False	CHEMBL889241	Inhibition of human Akt1	B	BAO_0000357	single protein format	Homo sapiens	None	None	None	None	CHEMBL4282	Serine/threonine-protein kinase AKT	Homo sapiens	SINGLE PROTEIN	CHEMBL1145373	1	Scientific Literature	J. Med. Chem.	2007	None
CHEMBL572629		0	491.60	0	4.89	14b	Cc1nc(-c2ccccc2)c(-c2ccc(CN3CCC(n4c(=O)[nH]c5ccccc54)CC3)cc2)[nH]c1=O	IC50	'='	1003.0	nM	6.00			UO_0000065	12.20	0.22	1.11	6.91	True	CHEMBL832603	Inhibitory concentration against human Protein kinase B, alpha	B	BAO_0000357	single protein format	Homo sapiens	None	None	None	None	CHEMBL4282	Serine/threonine-protein kinase AKT	Homo sapiens	SINGLE PROTEIN	CHEMBL1141888	1	Scientific Literature	Bioorg. Med. Chem. Lett.	2005	None
CHEMBL1173273		0	217.28	0	0.80	5	Cc1c[nH]c2ncnc(N3CC[C@@H](N)C3)c12	Inhibition	'='	98.0	%				UO_0000187					False	CHEMBL1176556	Inhibition of AKT1 at 1 M after 90 mins by IMAP assay	B	BAO_0000357	single protein format	None	None	None	None	None	CHEMBL4282	Serine/threonine-protein kinase AKT	Homo sapiens	SINGLE PROTEIN	CHEMBL1177702	1	Scientific Literature	J. Med. Chem.	2010	None
CHEMBL234202		0	326.79	0	3.43	41	O=C(Nc1ccc(Cl)cc1)c1nccn1CCc1ccncc1	Activity	'>'	30.0	%				UO_0000187					False	CHEMBL897520	Inhibition of PKB/Akt at 10 uM	B	BAO_0000357	single protein format	None	None	None	None	None	CHEMBL4282	Serine/threonine-protein kinase AKT	Homo sapiens	SINGLE PROTEIN	CHEMBL1148870	1	Scientific Literature	Bioorg. Med. Chem. Lett.	2007	None
CHEMBL194009		0	200.24	0	2.24	5	Nc1ncccc1OCc1ccccc1	Inhibition	'='	29.0	%				UO_0000187					False	CHEMBL1819981	Inhibition of AKT1 expressed in Escherichia coli or baculovirus-infected insect cells using gamma-[33P]ATP at 400 uM by scintillation proximity assay	B	BAO_0000219	cell-based format	None	None	None	None	None	CHEMBL4282	Serine/threonine-protein kinase AKT	Homo sapiens	SINGLE PROTEIN	CHEMBL1817560	1	Scientific Literature	J. Med. Chem.	2011	None
CHEMBL1807446		0	425.49	0	4.21	24	Cc1ccc(C(=O)NC2CC2)cc1Nc1ncnn2cc(C(=O)c3ccccc3)c(C)c12	IC50	'>'	25000.0	nM				UO_0000065					False	CHEMBL1811572	Inhibition of Akt	B	BAO_0000357	single protein format	None	None	None	None	None	CHEMBL4282	Serine/threonine-protein kinase AKT	Homo sapiens	SINGLE PROTEIN	CHEMBL1806462	1	Scientific Literature	Bioorg. Med. Chem. Lett.	2011	None
CHEMBL410235		0	401.47	0	2.54	13f	CS(=O)(=O)N1CCC2(CC1)CN(c1ncnc3[nH]ccc13)c1ccc(F)cc12	IC50	'='	3190.0	nM	5.50			UO_0000065	13.69	0.27	2.96	6.69	False	CHEMBL936668	Inhibition of AKT1	B	BAO_0000357	single protein format	None	None	None	None	None	CHEMBL4282	Serine/threonine-protein kinase AKT	Homo sapiens	SINGLE PROTEIN	CHEMBL1143084	1	Scientific Literature	Bioorg. Med. Chem. Lett.	2008	None
CHEMBL521479		0	402.50	0	3.29	CER-0264064	CN(CCc1ccccn1)C(=O)[C@@H]1CCCN1c1nccc(Nc2ccccc2)n1	Inhibition	'='	1.0	%				UO_0000187					False	CHEMBL953394	Inhibition of AKT1/PKBalpha at 10 uM by HTRF assay relative to control	B	BAO_0000357	single protein format	None	None	None	None	None	CHEMBL4282	Serine/threonine-protein kinase AKT	Homo sapiens	SINGLE PROTEIN	CHEMBL1150387	1	Scientific Literature	J. Med. Chem.	2008	None
CHEMBL484324		0	437.55	0	4.95	CER-0262468	Cc1cccc(Nc2ncnc3c2CN(C(=O)c2ccc(N(C)C)c4ccccc24)CC3)c1	Inhibition	'='	0.0	%				UO_0000187					False	CHEMBL953394	Inhibition of AKT1/PKBalpha at 10 uM by HTRF assay relative to control	B	BAO_0000357	single protein format	None	None	None	None	None	CHEMBL4282	Serine/threonine-protein kinase AKT	Homo sapiens	SINGLE PROTEIN	CHEMBL1150387	1	Scientific Literature	J. Med. Chem.	2008	None
CHEMBL519311		0	419.57	0	0.82	CER-0263216	CN(C)CC(C)(C)CNC(=O)C1CCN(c2cc(N3CCOCC3)nc(N)n2)CC1	Inhibition	'='	0.0	%				UO_0000187					False	CHEMBL953394	Inhibition of AKT1/PKBalpha at 10 uM by HTRF assay relative to control	B	BAO_0000357	single protein format	None	None	None	None	None	CHEMBL4282	Serine/threonine-protein kinase AKT	Homo sapiens	SINGLE PROTEIN	CHEMBL1150387	1	Scientific Literature	J. Med. Chem.	2008	None
CHEMBL519310		0	400.44	0	1.20	CER-0263083	COC(=O)C(CO)NC(=O)[C@@H]1CCCN1c1nccc(Oc2cccc(C)c2)n1	Inhibition	'='	0.0	%				UO_0000187					False	CHEMBL953394	Inhibition of AKT1/PKBalpha at 10 uM by HTRF assay relative to control	B	BAO_0000357	single protein format	None	None	None	None	None	CHEMBL4282	Serine/threonine-protein kinase AKT	Homo sapiens	SINGLE PROTEIN	CHEMBL1150387	1	Scientific Literature	J. Med. Chem.	2008	None
CHEMBL482910		0	402.52	0	1.49	CER-0262839	Nc1nc(N2CCOCC2)cc(N2CCC(C(=O)NCc3cccs3)CC2)n1	Inhibition	'='	0.0	%				UO_0000187					False	CHEMBL953394	Inhibition of AKT1/PKBalpha at 10 uM by HTRF assay relative to control	B	BAO_0000357	single protein format	None	None	None	None	None	CHEMBL4282	Serine/threonine-protein kinase AKT	Homo sapiens	SINGLE PROTEIN	CHEMBL1150387	1	Scientific Literature	J. Med. Chem.	2008	None
CHEMBL260990		0	311.74	0	3.14	5c	Clc1c[nH]c2ncnc(Nc3ccccc3-c3nnc[nH]3)c12	IC50	'='	318.0	nM	6.50			UO_0000065	20.84	0.40	3.36	6.83	False	CHEMBL936668	Inhibition of AKT1	B	BAO_0000357	single protein format	None	None	None	None	None	CHEMBL4282	Serine/threonine-protein kinase AKT	Homo sapiens	SINGLE PROTEIN	CHEMBL1143084	1	Scientific Literature	Bioorg. Med. Chem. Lett.	2008	None
CHEMBL426037		0	243.25	0	1.60	26	Nc1ncnc2c1ncn2Cc1ccc(F)cc1	Inhibition	'='	0.0	%				UO_0000187					False	CHEMBL830592	Inhibition of human Protein kinase B alpha at 30 uM	B	BAO_0000357	single protein format	Homo sapiens	None	None	None	None	CHEMBL4282	Serine/threonine-protein kinase AKT	Homo sapiens	SINGLE PROTEIN	CHEMBL1141882	1	Scientific Literature	J. Med. Chem.	2005	None
CHEMBL211827		0	395.47	0	4.12	10b	N[C@H](COc1cncc(-c2ccc3cnccc3c2)c1)Cc1n[nH]c2ccccc12	Ki	'='	6.8	nM	8.17			UO_0000065	20.65	0.37	4.05	9.10	False	CHEMBL864940	Inhibition of Akt1 in presence of 10 uM ATP	B	BAO_0000357	single protein format	Homo sapiens	None	None	None	None	CHEMBL4282	Serine/threonine-protein kinase AKT	Homo sapiens	SINGLE PROTEIN	CHEMBL1137422	1	Scientific Literature	Bioorg. Med. Chem. Lett.	2006	None
CHEMBL208612		0	359.43	0	3.28	11h	Cc1n[nH]c2ccc(-c3cncc(OC[C@@H](N)Cc4ccncc4)c3)cc12	Ki	'='	3282.0	nM	5.48			UO_0000065	15.26	0.28	2.20	6.11	False	CHEMBL864940	Inhibition of Akt1 in presence of 10 uM ATP	B	BAO_0000357	single protein format	Homo sapiens	None	None	None	None	CHEMBL4282	Serine/threonine-protein kinase AKT	Homo sapiens	SINGLE PROTEIN	CHEMBL1137422	1	Scientific Literature	Bioorg. Med. Chem. Lett.	2006	None
CHEMBL207373		0	341.41	0	4.38	10i	N[C@H](COc1cncc(-c2ccc3cnccc3c2)c1)c1ccccc1	Ki	'='	465.0	nM	6.33			UO_0000065	18.55	0.33	1.95	10.38	False	CHEMBL864940	Inhibition of Akt1 in presence of 10 uM ATP	B	BAO_0000357	single protein format	Homo sapiens	None	None	None	None	CHEMBL4282	Serine/threonine-protein kinase AKT	Homo sapiens	SINGLE PROTEIN	CHEMBL1137422	1	Scientific Literature	Bioorg. Med. Chem. Lett.	2006	None
CHEMBL248954		0	311.29	0	3.31	2n	O=C1Cc2cnn(-c3ccc(F)cc3F)c2-c2ccccc2N1	Inhibition	'<='	40.0	%				UO_0000187					False	CHEMBL886304	Inhibition of AKT1 at 10 uM	B	BAO_0000357	single protein format	None	None	None	None	None	CHEMBL4282	Serine/threonine-protein kinase AKT	Homo sapiens	SINGLE PROTEIN	CHEMBL1139946	1	Scientific Literature	Eur. J. Med. Chem.	2007	None
CHEMBL400113		0	354.21	0	3.80	2m	O=C1Cc2cnn(-c3ccccc3Br)c2-c2ccccc2N1	Inhibition	'<='	40.0	%				UO_0000187					False	CHEMBL886304	Inhibition of AKT1 at 10 uM	B	BAO_0000357	single protein format	None	None	None	None	None	CHEMBL4282	Serine/threonine-protein kinase AKT	Homo sapiens	SINGLE PROTEIN	CHEMBL1139946	1	Scientific Literature	Eur. J. Med. Chem.	2007	None
CHEMBL252457		0	469.61	0	4.78	13a	CSc1ncc2cc(-c3ccccc3)c(-c3ccc(CN4CCC(C(N)=O)CC4)cc3)nc2n1	IC50	'='	29.0	nM	7.54			UO_0000065	16.05	0.30	2.76	8.87	False	CHEMBL928491	Inhibition of Akt1	B	BAO_0000357	single protein format	None	None	None	None	None	CHEMBL4282	Serine/threonine-protein kinase AKT	Homo sapiens	SINGLE PROTEIN	CHEMBL1141509	1	Scientific Literature	Bioorg. Med. Chem. Lett.	2008	None
CHEMBL375142		0	291.67	0	2.49	5b	O=C1C(Nc2cccc(F)c2)=C(Cl)C(=O)c2[nH]ncc21	IC50	'='	11800.0	nM	4.93			UO_0000065					True	CHEMBL908452	Inhibition of Akt1 activity assessed as decrease in GSK3 phosphorylation	F	BAO_0000019	assay format	Homo sapiens	None	None	None	None	CHEMBL4282	Serine/threonine-protein kinase AKT	Homo sapiens	SINGLE PROTEIN	CHEMBL1145295	1	Scientific Literature	Bioorg. Med. Chem. Lett.	2006	None
CHEMBL395080		0	549.63	2	5.27	46c	COc1cc(-c2ccc3c(c2)Nc2ccc(CC(=O)Nc4ccc(N5CCOCC5)cc4)cc2NC3=O)ccc1N	IC50	'='	880.0	nM	6.06			UO_0000065	11.02	0.20	0.79	5.13	False	CHEMBL894158	Inhibition of recombinant Akt1 by radiometric assay	B	BAO_0000357	single protein format	Homo sapiens	None	None	None	None	CHEMBL4282	Serine/threonine-protein kinase AKT	Homo sapiens	SINGLE PROTEIN	CHEMBL1148724	1	Scientific Literature	J. Med. Chem.	2007	None
CHEMBL2177834		0	553.63	2	5.62	12h	CC(=O)Nc1cccc(-c2ccc3nc(-c4cccnc4N)n(-c4ccc(CNC(=O)c5ccccc5)cc4)c3n2)c1	IC50	'='	15.0	nM	7.82			UO_0000065	14.13	0.25	2.20	6.12	False	CHEMBL2186223	Inhibition of Akt1 (1 to 480) expressed in Sf9 cells using biotin-GRPRTSSFAEG as substrate after 20 mins by Alpha-screen assay	B	BAO_0000219	cell-based format	None	None	None	Sf9	None	CHEMBL4282	Serine/threonine-protein kinase AKT	Homo sapiens	SINGLE PROTEIN	CHEMBL2176970	1	Scientific Literature	J. Med. Chem.	2012	CHEMBL3308860
CHEMBL259084	MLN-8054	1	476.87	1	5.87	MLN-8054	O=C(O)c1ccc(Nc2ncc3c(n2)-c2ccc(Cl)cc2C(c2c(F)cccc2F)=NC3)cc1	Kd	'>'	10000.0	nM				UO_0000065					False	CHEMBL1908691	Binding constant for AKT1 kinase domain	B	BAO_0000357	single protein format	None	None	None	None	None	CHEMBL4282	Serine/threonine-protein kinase AKT	Homo sapiens	SINGLE PROTEIN	CHEMBL1908390	1	Scientific Literature	Nat. Biotechnol.	2011	None
CHEMBL1940183		0	397.48	0	4.57	5	Cc1cccc(-c2cc(C(=O)Nc3ccc(N)cc3)n(-c3ccc(N)cc3)n2)c1C	Ratio	'='	2.2										False	CHEMBL1943539	Inhibition of AKT phosphorylation in human SNU449 cells at 25 uM after 72 hrs by Western blotting relative to beta-actin	B	BAO_0000219	cell-based format	Homo sapiens	None	None	SNU-449	None	CHEMBL4282	Serine/threonine-protein kinase AKT	Homo sapiens	SINGLE PROTEIN	CHEMBL1938375	1	Scientific Literature	Eur. J. Med. Chem.	2012	CHEMBL3308480
CHEMBL1940183		0	397.48	0	4.57	5	Cc1cccc(-c2cc(C(=O)Nc3ccc(N)cc3)n(-c3ccc(N)cc3)n2)c1C	Ratio	'='	0.93										False	CHEMBL1943631	Inhibition of AKT in human SNU449 cells assessed as phosphorylated GSK3-beta level at 50 uM after 72 hrs by Western blotting relative to beta-actin	B	BAO_0000219	cell-based format	Homo sapiens	None	None	SNU-449	None	CHEMBL4282	Serine/threonine-protein kinase AKT	Homo sapiens	SINGLE PROTEIN	CHEMBL1938375	1	Scientific Literature	Eur. J. Med. Chem.	2012	CHEMBL3308480
CHEMBL14112	SB-210313	0	366.44	0	3.47	SB-210313	Fc1ccc(-c2ncn(CCCN3CCOCC3)c2-c2ccncc2)cc1	Inhibition	'='	-0.27	%				UO_0000187					False	CHEMBL1961875	GSK_PKIS: AKT1 mean inhibition at 1 uM [Nanosyn]	B	BAO_0000357	single protein format	None	None	None	None	None	CHEMBL4282	Serine/threonine-protein kinase AKT	Homo sapiens	SINGLE PROTEIN	CHEMBL1961873	16	GSK Published Kinase Inhibitor Set			None
CHEMBL103115	GW831091X	0	348.36	0	2.31	GW831091X	NS(=O)(=O)c1ccc(Nc2cc(-c3ccc(O)c(F)c3)n[nH]2)cc1	Inhibition	'='	-2.1	%				UO_0000187					False	CHEMBL1961875	GSK_PKIS: AKT1 mean inhibition at 1 uM [Nanosyn]	B	BAO_0000357	single protein format	None	None	None	None	None	CHEMBL4282	Serine/threonine-protein kinase AKT	Homo sapiens	SINGLE PROTEIN	CHEMBL1961873	16	GSK Published Kinase Inhibitor Set			None
CHEMBL1909412		0	413.31	0	4.62	SB-476429-A	Cl.NCc1ccc(-c2nc(-c3ccc(Cl)c(O)c3)c(-c3ccncc3)[nH]2)cc1	Inhibition	'='	0.06	%				UO_0000187					False	CHEMBL1961874	GSK_PKIS: AKT1 mean inhibition at 0.1 uM [Nanosyn]	B	BAO_0000357	single protein format	None	None	None	None	None	CHEMBL4282	Serine/threonine-protein kinase AKT	Homo sapiens	SINGLE PROTEIN	CHEMBL1961873	16	GSK Published Kinase Inhibitor Set			None
CHEMBL391103		0	425.41	1	5.43	40	O=C(Nc1ccc(OC(F)(F)F)cc1)c1cc2ccccc2n1CCc1ccncc1	Activity	'>'	30.0	%				UO_0000187					False	CHEMBL897520	Inhibition of PKB/Akt at 10 uM	B	BAO_0000357	single protein format	None	None	None	None	None	CHEMBL4282	Serine/threonine-protein kinase AKT	Homo sapiens	SINGLE PROTEIN	CHEMBL1148870	1	Scientific Literature	Bioorg. Med. Chem. Lett.	2007	None
CHEMBL233149		0	349.39	0	1.73	1	N=C1NC(=O)/C(=C/c2ccc(-c3ccc(S(N)(=O)=O)cc3)o2)S1	Inhibition	'='	54.0	%				UO_0000187					False	CHEMBL896715	Inhibition of AKT at 10 uM	B	BAO_0000357	single protein format	None	None	None	None	None	CHEMBL4282	Serine/threonine-protein kinase AKT	Homo sapiens	SINGLE PROTEIN	CHEMBL1149560	1	Scientific Literature	Bioorg. Med. Chem. Lett.	2007	None
CHEMBL1940184		0	440.51	0	4.16	7	Cc1cccc(NC(=O)c2cc(C(=O)Nc3ccc(N)cc3)n(-c3ccc(N)cc3)n2)c1C	Ratio	'='	0.64										False	CHEMBL1943628	Inhibition of AKT in human SNU449 cells assessed as phosphorylated RpS6 level at 50 uM after 48 hrs by Western blotting relative to beta-actin	B	BAO_0000219	cell-based format	Homo sapiens	None	None	SNU-449	None	CHEMBL4282	Serine/threonine-protein kinase AKT	Homo sapiens	SINGLE PROTEIN	CHEMBL1938375	1	Scientific Literature	Eur. J. Med. Chem.	2012	CHEMBL3308480
CHEMBL2177818		0	420.48	0	4.25	7	Nc1ncccc1-c1nc2cccnc2n1-c1ccc(CC(=O)Nc2ccccc2)cc1	IC50	'>'	10000.0	nM				UO_0000065					False	CHEMBL2186217	Inhibition of Akt1 in human A2780 cells assessed as phosphorylation PRAS40 at T246 after 2 hrs by Western Blot analysis	B	BAO_0000219	cell-based format	Homo sapiens	None	None	A2780	None	CHEMBL4282	Serine/threonine-protein kinase AKT	Homo sapiens	SINGLE PROTEIN	CHEMBL2176970	1	Scientific Literature	J. Med. Chem.	2012	CHEMBL3308421
CHEMBL2177825		0	499.37	0	4.76	8e	Nc1ncccc1-c1nc2cc(Br)cnc2n1-c1ccc(CNC(=O)c2ccccc2)cc1	IC50	'>'	10000.0	nM				UO_0000065					False	CHEMBL2186216	Inhibition of Akt 1 in human AN3CA cells assessed as phosphorylation of Akt at T308 after 2 hrs by Western Blot analysis	B	BAO_0000219	cell-based format	Homo sapiens	None	None	AN3-CA	None	CHEMBL4282	Serine/threonine-protein kinase AKT	Homo sapiens	SINGLE PROTEIN	CHEMBL2176970	1	Scientific Literature	J. Med. Chem.	2012	CHEMBL3308708
CHEMBL2177819		0	420.48	0	3.99	8a	Nc1ncccc1-c1nc2cccnc2n1-c1ccc(CNC(=O)c2ccccc2)cc1	IC50	'>'	10000.0	nM				UO_0000065					False	CHEMBL2186216	Inhibition of Akt 1 in human AN3CA cells assessed as phosphorylation of Akt at T308 after 2 hrs by Western Blot analysis	B	BAO_0000219	cell-based format	Homo sapiens	None	None	AN3-CA	None	CHEMBL4282	Serine/threonine-protein kinase AKT	Homo sapiens	SINGLE PROTEIN	CHEMBL2176970	1	Scientific Literature	J. Med. Chem.	2012	CHEMBL3308708
CHEMBL2177845		0	422.33	1	5.12	3g	CC(C)(C)c1ccc(-n2c(-c3cccnc3N)nc3cc(Br)cnc32)cc1	IC50	'>'	300000.0	nM		Outside typical range		UO_0000065					False	CHEMBL2186223	Inhibition of Akt1 (1 to 480) expressed in Sf9 cells using biotin-GRPRTSSFAEG as substrate after 20 mins by Alpha-screen assay	B	BAO_0000219	cell-based format	None	None	None	Sf9	None	CHEMBL4282	Serine/threonine-protein kinase AKT	Homo sapiens	SINGLE PROTEIN	CHEMBL2176970	1	Scientific Literature	J. Med. Chem.	2012	CHEMBL3308860
CHEMBL1823650		0	520.46	2	6.69	23	COc1ccc(-c2cc3cnccc3cc2C(=O)NC(c2ccc(Cl)c(Cl)c2)C2CCNCC2)cc1	IC50	'='	6850.0	nM	5.16			UO_0000065	9.92	0.20	-1.53	8.16	False	CHEMBL1825378	Inhibition of AKT1	B	BAO_0000357	single protein format	None	None	None	None	None	CHEMBL4282	Serine/threonine-protein kinase AKT	Homo sapiens	SINGLE PROTEIN	CHEMBL1821694	1	Scientific Literature	Bioorg. Med. Chem. Lett.	2011	None
CHEMBL1822053		0	419.89	0	4.95	9	O=S(=O)(Nc1cc(-c2ccc3ncsc3c2)cnc1Cl)c1ccc(F)cc1	IC50	'='	769.0	nM	6.11			UO_0000065	14.56	0.31	1.16	8.50	False	CHEMBL1828261	Inhibition of PI3K-mediated Akt phosphorylation at Ser 473 in human U87MG cells after 2 hrs by alphascreen assay	B	BAO_0000219	cell-based format	Homo sapiens	None	None	U-87 MG	None	CHEMBL4282	Serine/threonine-protein kinase AKT	Homo sapiens	SINGLE PROTEIN	CHEMBL1821651	1	Scientific Literature	J. Med. Chem.	2011	CHEMBL3307575
CHEMBL1822212		0	403.82	0	4.48	20	O=S(=O)(Nc1cc(-c2ccc3ncoc3c2)cnc1Cl)c1ccc(F)cc1	IC50	'>'	12000.0	nM				UO_0000065					False	CHEMBL1828261	Inhibition of PI3K-mediated Akt phosphorylation at Ser 473 in human U87MG cells after 2 hrs by alphascreen assay	B	BAO_0000219	cell-based format	Homo sapiens	None	None	U-87 MG	None	CHEMBL4282	Serine/threonine-protein kinase AKT	Homo sapiens	SINGLE PROTEIN	CHEMBL1821651	1	Scientific Literature	J. Med. Chem.	2011	CHEMBL3307575
CHEMBL3120211		0	1082.21	None	None	13e	O=C(CCC(=O)ON1C(=O)CCC1=O)NCCNC(=O)COC(=O)NCCOCCOCCOCCOCCOCCOCCNC(=O)C1CCN(C2CCN(Cc3c(O)ccc4oc(-c5ccccc5)cc34)CC2)CC1	Activity						Not Active						False	CHEMBL3124155	Binding affinity to Akt in human SQ20B cells after 10 to 12 hrs by pull down assay	B	BAO_0000219	cell-based format	Homo sapiens	None	None	SQ20B	None	CHEMBL4282	Serine/threonine-protein kinase AKT	Homo sapiens	SINGLE PROTEIN	CHEMBL3120078	1	Scientific Literature	Eur. J. Med. Chem.	2014	CHEMBL3307460
CHEMBL3099613		0	176.21	0	2.07	5	COC/C=C/C(=O)c1ccccc1	IC50	'='	50000.0	nM	4.30			UO_0000065	24.41	0.45	2.23	16.35	False	CHEMBL3100280	Inhibition of recombinant AKT1 (unknown origin) using serine/threonine 06 peptide as substrate after 1 hr by FRET based Z'-LYTE assay	B	BAO_0000357	single protein format	Homo sapiens	None	None	None	None	CHEMBL4282	Serine/threonine-protein kinase AKT	Homo sapiens	SINGLE PROTEIN	CHEMBL3098129	1	Scientific Literature	Bioorg. Med. Chem. Lett.	2014	None
CHEMBL203056		0	381.83	0	3.87	5	Cn1cnc(NCc2ccncc2)c1-c1nnc(Nc2ccc(Cl)cc2)o1	Activity	'<'	30.0	%				UO_0000187					False	CHEMBL866555	Protective index against PKB/Akt at 10 uM by HTRF method	B	BAO_0000357	single protein format	Homo sapiens	None	None	None	None	CHEMBL4282	Serine/threonine-protein kinase AKT	Homo sapiens	SINGLE PROTEIN	CHEMBL1139649	1	Scientific Literature	Bioorg. Med. Chem. Lett.	2006	None
CHEMBL2325738		0	428.92	0	2.15	61	NC1(C(=O)NC(CCO)c2ccc(Cl)cc2)CCN(c2ncnc3[nH]ccc23)CC1	IC50	'='	4.0	nM	8.40			UO_0000065	19.58	0.38	6.25	6.99	False	CHEMBL2330886	Inhibition of recombinant Akt1 (unknown origin) using 5-FAM-labeled peptide as substrate after 1 hr by caliper off-chip incubation mobility shift assay	B	BAO_0000357	single protein format	Homo sapiens	None	None	None	None	CHEMBL4282	Serine/threonine-protein kinase AKT	Homo sapiens	SINGLE PROTEIN	CHEMBL2321772	1	Scientific Literature	J. Med. Chem.	2013	None
CHEMBL2325730		0	427.90	0	1.25	53	NC(=O)C(NC(=O)C1(N)CCN(c2ncnc3[nH]ccc23)CC1)c1ccc(Cl)cc1	IC50	'='	30.0	nM	7.52			UO_0000065	17.58	0.34	6.27	5.26	False	CHEMBL2330886	Inhibition of recombinant Akt1 (unknown origin) using 5-FAM-labeled peptide as substrate after 1 hr by caliper off-chip incubation mobility shift assay	B	BAO_0000357	single protein format	Homo sapiens	None	None	None	None	CHEMBL4282	Serine/threonine-protein kinase AKT	Homo sapiens	SINGLE PROTEIN	CHEMBL2321772	1	Scientific Literature	J. Med. Chem.	2013	None
CHEMBL2325983		0	424.94	0	3.18	36	NC1(C(=O)NC(c2ccc(Cl)cc2)C2CC2)CCN(c2ncnc3[nH]ccc23)CC1	IC50	'='	5.0	nM	8.30			UO_0000065	19.53	0.38	5.12	8.31	False	CHEMBL2330886	Inhibition of recombinant Akt1 (unknown origin) using 5-FAM-labeled peptide as substrate after 1 hr by caliper off-chip incubation mobility shift assay	B	BAO_0000357	single protein format	Homo sapiens	None	None	None	None	CHEMBL4282	Serine/threonine-protein kinase AKT	Homo sapiens	SINGLE PROTEIN	CHEMBL2321772	1	Scientific Literature	J. Med. Chem.	2013	None
CHEMBL2325743		0	398.90	0	2.79	34	C[C@H](NC(=O)C1(N)CCN(c2ncnc3[nH]ccc23)CC1)c1ccc(Cl)cc1	IC50	'='	4.0	nM	8.40			UO_0000065	21.05	0.41	5.61	8.40	False	CHEMBL2330886	Inhibition of recombinant Akt1 (unknown origin) using 5-FAM-labeled peptide as substrate after 1 hr by caliper off-chip incubation mobility shift assay	B	BAO_0000357	single protein format	Homo sapiens	None	None	None	None	CHEMBL4282	Serine/threonine-protein kinase AKT	Homo sapiens	SINGLE PROTEIN	CHEMBL2321772	1	Scientific Literature	J. Med. Chem.	2013	None
CHEMBL407733		0	522.66	2	7.13	7b	c1ccc(-c2cc3cccnc3nc2-c2ccc(CN3CCC(c4cc(-c5cccnc5)[nH]n4)CC3)cc2)cc1	IC50	'='	250.0	nM	6.60			UO_0000065	12.63	0.23	-0.53	9.35	False	CHEMBL937417	Inhibition of Akt1	B	BAO_0000357	single protein format	None	None	None	None	None	CHEMBL4282	Serine/threonine-protein kinase AKT	Homo sapiens	SINGLE PROTEIN	CHEMBL1143097	1	Scientific Literature	Bioorg. Med. Chem. Lett.	2008	None
CHEMBL556684		0	300.27	0	1.90	1	COc1cc(O)c2c(c1)C(=O)c1cc(C)c(O)c(O)c1C2=O	IC50	'>'	10.0	ug.mL-1				UO_0000274					False	CHEMBL1026218	Inhibition of recombinant AKT1	B	BAO_0000357	single protein format	None	None	None	None	None	CHEMBL4282	Serine/threonine-protein kinase AKT	Homo sapiens	SINGLE PROTEIN	CHEMBL1151842	1	Scientific Literature	J. Nat. Prod.	2009	None
CHEMBL203127		0	422.51	0	2.83	9k	N[C@H](COc1cncc(-c2cccc(S(N)(=O)=O)c2)c1)Cc1c[nH]c2ccccc12	Inhibition	'='	0.0	%				UO_0000187					False	CHEMBL862612	Inhibition of Akt1 at 50 uM	B	BAO_0000357	single protein format	Homo sapiens	None	None	None	None	CHEMBL4282	Serine/threonine-protein kinase AKT	Homo sapiens	SINGLE PROTEIN	CHEMBL1146102	1	Scientific Literature	Bioorg. Med. Chem. Lett.	2006	None
CHEMBL206610		0	385.47	0	3.46	9h	N=C(N)c1ccc(-c2cncc(OC[C@@H](N)Cc3c[nH]c4ccccc34)c2)cc1	Inhibition	'='	41.0	%				UO_0000187					False	CHEMBL862612	Inhibition of Akt1 at 50 uM	B	BAO_0000357	single protein format	Homo sapiens	None	None	None	None	CHEMBL4282	Serine/threonine-protein kinase AKT	Homo sapiens	SINGLE PROTEIN	CHEMBL1146102	1	Scientific Literature	Bioorg. Med. Chem. Lett.	2006	None
CHEMBL205419		0	334.42	0	3.04	5a	N[C@H](COc1cncc(NCc2ccncc2)c1)Cc1ccccc1	Inhibition	'='	26.0	%				UO_0000187					False	CHEMBL862612	Inhibition of Akt1 at 50 uM	B	BAO_0000357	single protein format	Homo sapiens	None	None	None	None	CHEMBL4282	Serine/threonine-protein kinase AKT	Homo sapiens	SINGLE PROTEIN	CHEMBL1146102	1	Scientific Literature	Bioorg. Med. Chem. Lett.	2006	None
CHEMBL383541		0	370.46	0	4.08	1b	N[C@H](COc1cncc(/C=C/c2ccncc2)c1)Cc1c[nH]c2ccccc12	EC50	'='	10000.0	nM	5.00			UO_0000065					False	CHEMBL868840	Activity against GSK3 phosphorylation in FL5.12-Akt1 cells	F	BAO_0000219	cell-based format	None	None	None	None	None	CHEMBL4282	Serine/threonine-protein kinase AKT	Homo sapiens	SINGLE PROTEIN	CHEMBL1146102	1	Scientific Literature	Bioorg. Med. Chem. Lett.	2006	None
CHEMBL202904		0	381.83	0	3.87	7	Cn1cnc(NCc2ccccn2)c1-c1nnc(Nc2ccc(Cl)cc2)o1	Activity	'<'	30.0	%				UO_0000187					False	CHEMBL866555	Protective index against PKB/Akt at 10 uM by HTRF method	B	BAO_0000357	single protein format	Homo sapiens	None	None	None	None	CHEMBL4282	Serine/threonine-protein kinase AKT	Homo sapiens	SINGLE PROTEIN	CHEMBL1139649	1	Scientific Literature	Bioorg. Med. Chem. Lett.	2006	None
CHEMBL178349		0	510.64	2	7.46	6	Oc1nc2ccccc2n1C1CCN(Cc2ccc(-c3cc4ccccc4nc3-c3ccccc3)cc2)CC1	IC50	'='	3136.0	nM	5.50			UO_0000065	10.78	0.19	-1.96	10.16	False	CHEMBL832702	Inhibitory concentration against Akt1 kinase	B	BAO_0000357	single protein format	Homo sapiens	None	None	None	None	CHEMBL4282	Serine/threonine-protein kinase AKT	Homo sapiens	SINGLE PROTEIN	CHEMBL1141976	1	Scientific Literature	Bioorg. Med. Chem. Lett.	2005	None
CHEMBL191410		0	366.47	1	5.25	19	c1csc(-c2nc3cc4c(cc3nc2-c2cccs2)OCCCO4)c1	Inhibition	'='	-13.0	%		Outside typical range		UO_0000187					False	CHEMBL835568	In vitro percent inhibition of Protein kinase B, alpha at 10 uM concentration of compound dissolved in 100% DMSO using 5''-[gamma-33P]-triphosphate	B	BAO_0000357	single protein format	None	None	None	None	None	CHEMBL4282	Serine/threonine-protein kinase AKT	Homo sapiens	SINGLE PROTEIN	CHEMBL1140238	1	Scientific Literature	Bioorg. Med. Chem. Lett.	2005	None
CHEMBL175828		0	360.32	0	3.81	3	O=C(O)c1cc(-c2ccc(C=C3C(=O)c4ccccc4C3=O)o2)ccc1O	Ki	'='	20800.0	nM	4.68			UO_0000065	12.99	0.24	0.87	4.47	False	CHEMBL829821	Inhibition constant for protein kinase B alpha (Akt1) in fluorescent enzymatic assay	B	BAO_0000357	single protein format	None	None	None	None	None	CHEMBL4282	Serine/threonine-protein kinase AKT	Homo sapiens	SINGLE PROTEIN	CHEMBL1143561	1	Scientific Literature	J. Med. Chem.	2005	None
CHEMBL514869		0	410.54	0	3.38	18	CC1(C)CNC(=O)c2sc(N3CCOC[C@@H]3Cc3c[nH]c4ccccc34)nc2C1	Activity						Not Active						False	CHEMBL989192	Inhibition of AKT	B	BAO_0000357	single protein format	None	None	None	None	None	CHEMBL4282	Serine/threonine-protein kinase AKT	Homo sapiens	SINGLE PROTEIN	CHEMBL1155863	1	Scientific Literature	Bioorg. Med. Chem. Lett.	2008	None
CHEMBL366201		0	488.59	1	6.27	6c	O=C(O)CCc1ccc(-c2nc3cc4ccccc4cc3nc2-c2ccc(CCC(=O)O)s2)s1	Inhibition	'='	0.0	%				UO_0000187					False	CHEMBL835568	In vitro percent inhibition of Protein kinase B, alpha at 10 uM concentration of compound dissolved in 100% DMSO using 5''-[gamma-33P]-triphosphate	B	BAO_0000357	single protein format	None	None	None	None	None	CHEMBL4282	Serine/threonine-protein kinase AKT	Homo sapiens	SINGLE PROTEIN	CHEMBL1140238	1	Scientific Literature	Bioorg. Med. Chem. Lett.	2005	None
CHEMBL192909		0	460.54	1	5.49	6b	O=C(O)Cc1csc(-c2nc3cc4ccccc4cc3nc2-c2cc(CC(=O)O)cs2)c1	Inhibition	'='	17.0	%				UO_0000187					False	CHEMBL835568	In vitro percent inhibition of Protein kinase B, alpha at 10 uM concentration of compound dissolved in 100% DMSO using 5''-[gamma-33P]-triphosphate	B	BAO_0000357	single protein format	None	None	None	None	None	CHEMBL4282	Serine/threonine-protein kinase AKT	Homo sapiens	SINGLE PROTEIN	CHEMBL1140238	1	Scientific Literature	Bioorg. Med. Chem. Lett.	2005	None
CHEMBL248760		0	309.76	0	3.69	2k	O=C1Cc2cnn(-c3cccc(Cl)c3)c2-c2ccccc2N1	Inhibition	'<='	40.0	%				UO_0000187					False	CHEMBL886304	Inhibition of AKT1 at 10 uM	B	BAO_0000357	single protein format	None	None	None	None	None	CHEMBL4282	Serine/threonine-protein kinase AKT	Homo sapiens	SINGLE PROTEIN	CHEMBL1139946	1	Scientific Literature	Eur. J. Med. Chem.	2007	None
CHEMBL519693		0	383.47	0	2.68	17	NS(=O)(=O)c1ccc(-c2cc3ccncc3cc2OC2CCNCC2)cc1	IC50	'='	5011.87	nM	5.30			UO_0000065	13.82	0.27	2.62	5.62	False	CHEMBL985019	Inhibition of Akt1	B	BAO_0000357	single protein format	None	None	None	None	None	CHEMBL4282	Serine/threonine-protein kinase AKT	Homo sapiens	SINGLE PROTEIN	CHEMBL1138455	1	Scientific Literature	J. Med. Chem.	2009	None
CHEMBL396530		0	613.76	2	3.08	26	CC(C)[C@H](NC(=O)c1ccc(NC(=O)CCCCNC(=N)N)cc1)C(=O)N[C@@H](Cc1ccccc1)C(=O)NCc1ccccc1	IC50	'='	193000.0	nM		Outside typical range		UO_0000065					False	CHEMBL903578	Inhibition of Akt after 1 hr by fluorescence polarization assay	B	BAO_0000357	single protein format	Homo sapiens	None	None	None	None	CHEMBL4282	Serine/threonine-protein kinase AKT	Homo sapiens	SINGLE PROTEIN	CHEMBL1139137	1	Scientific Literature	Bioorg. Med. Chem. Lett.	2007	None
CHEMBL391793		0	664.85	2	2.57	25	CCCCCCNC(=O)[C@H](Cc1ccccc1)NC(=O)[C@@H](NC(=O)c1ccc(NC(=O)[C@H](CCCNC(=N)N)NC(C)=O)cc1)C(C)C	IC50	'='	163000.0	nM		Outside typical range		UO_0000065					False	CHEMBL903578	Inhibition of Akt after 1 hr by fluorescence polarization assay	B	BAO_0000357	single protein format	Homo sapiens	None	None	None	None	CHEMBL4282	Serine/threonine-protein kinase AKT	Homo sapiens	SINGLE PROTEIN	CHEMBL1139137	1	Scientific Literature	Bioorg. Med. Chem. Lett.	2007	None
CHEMBL396643		0	896.06	2	0.80	18	CC(=O)NCC(=O)N[C@@H](C)C(=O)N1CCC[C@H]1C(=O)N[C@@H](CCCNC(=N)N)C(=O)Nc1ccc(C(=O)N[C@H](C(=O)N[C@@H](Cc2ccccc2)C(=O)NCc2ccccc2)C(C)C)cc1	IC50	'='	41000.0	nM	4.39			UO_0000065	4.90	0.09	3.59	1.53	False	CHEMBL903578	Inhibition of Akt after 1 hr by fluorescence polarization assay	B	BAO_0000357	single protein format	Homo sapiens	None	None	None	None	CHEMBL4282	Serine/threonine-protein kinase AKT	Homo sapiens	SINGLE PROTEIN	CHEMBL1139137	1	Scientific Literature	Bioorg. Med. Chem. Lett.	2007	None
CHEMBL246330		0	1002.24	None	None	17	CC(=O)NCC(=O)N[C@@H](CCCNC(=N)N)C(=O)N1CCC[C@H]1C(=O)N[C@@H](CCCNC(=N)N)C(=O)Nc1ccc(C(=O)N[C@H](C(=O)N[C@@H](Cc2ccccc2)C(=O)NCCN2CCCCC2)C(C)C)cc1	IC50	'>'	500000.0	nM		Outside typical range		UO_0000065					False	CHEMBL903578	Inhibition of Akt after 1 hr by fluorescence polarization assay	B	BAO_0000357	single protein format	Homo sapiens	None	None	None	None	CHEMBL4282	Serine/threonine-protein kinase AKT	Homo sapiens	SINGLE PROTEIN	CHEMBL1139137	1	Scientific Literature	Bioorg. Med. Chem. Lett.	2007	None
CHEMBL395678		0	1082.28	None	None	16	CC(=O)NCC(=O)N[C@@H](CCCNC(=N)N)C(=O)N1CCC[C@H]1C(=O)N[C@@H](CCCNC(=N)N)C(=O)Nc1ccc(C(=O)N[C@H](C(=O)N[C@@H](Cc2ccccc2)C(=O)NCCCOc2cccc(NC(C)=O)c2)C(C)C)cc1	IC50	'='	322000.0	nM		Outside typical range		UO_0000065					False	CHEMBL903578	Inhibition of Akt after 1 hr by fluorescence polarization assay	B	BAO_0000357	single protein format	Homo sapiens	None	None	None	None	CHEMBL4282	Serine/threonine-protein kinase AKT	Homo sapiens	SINGLE PROTEIN	CHEMBL1139137	1	Scientific Literature	Bioorg. Med. Chem. Lett.	2007	None
CHEMBL397075		0	1051.31	None	None	15	CCCCCc1ccc(CNC(=O)[C@H](Cc2ccccc2)NC(=O)[C@@H](NC(=O)c2ccc(NC(=O)[C@H](CCCNC(=N)N)NC(=O)[C@@H]3CCCN3C(=O)[C@H](CCCNC(=N)N)NC(=O)CNC(C)=O)cc2)C(C)C)cc1	IC50	'='	96000.0	nM	4.02			UO_0000065	3.82	None	None	None	False	CHEMBL903578	Inhibition of Akt after 1 hr by fluorescence polarization assay	B	BAO_0000357	single protein format	Homo sapiens	None	None	None	None	CHEMBL4282	Serine/threonine-protein kinase AKT	Homo sapiens	SINGLE PROTEIN	CHEMBL1139137	1	Scientific Literature	Bioorg. Med. Chem. Lett.	2007	None
CHEMBL245565		0	981.17	2	0.05	10	CC(=O)NCC(=O)N[C@@H](CCCNC(=N)N)C(=O)N1CCC[C@H]1C(=O)N[C@@H](CCCNC(=N)N)C(=O)Nc1ccc(C(=O)N[C@H](C(=O)N[C@@H](Cc2ccccc2)C(=O)NCc2ccccc2)C(C)C)cc1	IC50	'='	28000.0	nM	4.55			UO_0000065	4.64	0.09	4.50	1.31	False	CHEMBL903578	Inhibition of Akt after 1 hr by fluorescence polarization assay	B	BAO_0000357	single protein format	Homo sapiens	None	None	None	None	CHEMBL4282	Serine/threonine-protein kinase AKT	Homo sapiens	SINGLE PROTEIN	CHEMBL1139137	1	Scientific Literature	Bioorg. Med. Chem. Lett.	2007	None
CHEMBL391820		0	1023.16	None	None	2	CC(=O)NCC(=O)N[C@@H](CCCNC(=N)N)C(=O)N1CCC[C@H]1C(=O)N[C@@H](CCCNC(=N)N)C(=O)N[C@H](C(=O)N[C@H](C(=O)N[C@@H](Cc1ccccc1)C(=O)N[C@@H](Cc1ccccc1)C(=O)O)[C@@H](C)O)[C@@H](C)O	IC50	'>'	500000.0	nM		Outside typical range		UO_0000065					False	CHEMBL903578	Inhibition of Akt after 1 hr by fluorescence polarization assay	B	BAO_0000357	single protein format	Homo sapiens	None	None	None	None	CHEMBL4282	Serine/threonine-protein kinase AKT	Homo sapiens	SINGLE PROTEIN	CHEMBL1139137	1	Scientific Literature	Bioorg. Med. Chem. Lett.	2007	None
CHEMBL245987		0	528.66	2	2.47	32b	CC(C)[C@H](NC(=O)c1ccc(CNC(=N)N)cc1)C(=O)N[C@@H](Cc1ccccc1)C(=O)NCc1ccccc1	IC50	'>'	500000.0	nM		Outside typical range		UO_0000065					False	CHEMBL903578	Inhibition of Akt after 1 hr by fluorescence polarization assay	B	BAO_0000357	single protein format	Homo sapiens	None	None	None	None	CHEMBL4282	Serine/threonine-protein kinase AKT	Homo sapiens	SINGLE PROTEIN	CHEMBL1139137	1	Scientific Literature	Bioorg. Med. Chem. Lett.	2007	None
CHEMBL450013		0	360.41	0	2.32	4a	CCOC(=O)c1cnn(CC(O)c2ccccc2)c1NC(=O)NC(C)C	Activity						Not Active						False	CHEMBL889672	Binding affinity to Akt1	B	BAO_0000357	single protein format	Homo sapiens	None	None	None	None	CHEMBL4282	Serine/threonine-protein kinase AKT	Homo sapiens	SINGLE PROTEIN	CHEMBL1146234	1	Scientific Literature	J. Med. Chem.	2007	None
CHEMBL393645		0	514.63	2	2.79	32a	CC(C)[C@H](NC(=O)c1ccc(NC(=N)N)cc1)C(=O)N[C@@H](Cc1ccccc1)C(=O)NCc1ccccc1	IC50	'='	77000.0	nM	4.11			UO_0000065	7.99	0.15	1.32	2.76	False	CHEMBL903578	Inhibition of Akt after 1 hr by fluorescence polarization assay	B	BAO_0000357	single protein format	Homo sapiens	None	None	None	None	CHEMBL4282	Serine/threonine-protein kinase AKT	Homo sapiens	SINGLE PROTEIN	CHEMBL1139137	1	Scientific Literature	Bioorg. Med. Chem. Lett.	2007	None
CHEMBL391132		0	726.92	2	3.39	36b	CC(C)[C@H](NC(=O)c1ccc(N(CC(=O)NC(C)(C)C)C(=O)CCCCNC(=N)N)cc1)C(=O)N[C@@H](Cc1ccccc1)C(=O)NCc1ccccc1	IC50	'='	58000.0	nM	4.24			UO_0000065	5.83	0.11	0.85	2.13	False	CHEMBL903578	Inhibition of Akt after 1 hr by fluorescence polarization assay	B	BAO_0000357	single protein format	Homo sapiens	None	None	None	None	CHEMBL4282	Serine/threonine-protein kinase AKT	Homo sapiens	SINGLE PROTEIN	CHEMBL1139137	1	Scientific Literature	Bioorg. Med. Chem. Lett.	2007	None
CHEMBL1081104		0	412.42	0	4.89	15	N[C@H](CNc1cc(-c2ccc3cnccc3c2)no1)Cc1ccc(C(F)(F)F)cc1	IC50						Not Determined						False	CHEMBL1102924	Inhibition of human AKT1 in human U87MG cells assessed as PRAS40 phosphorylation after 1 hr by ELISA	B	BAO_0000219	cell-based format	Homo sapiens	None	None	U-87 MG	None	CHEMBL4282	Serine/threonine-protein kinase AKT	Homo sapiens	SINGLE PROTEIN	CHEMBL1154944	1	Scientific Literature	Bioorg. Med. Chem. Lett.	2010	CHEMBL3307575
CHEMBL1081118		0	412.42	0	4.81	22	N[C@H](CCc1nc(-c2ccc3cnccc3c2)no1)Cc1ccc(C(F)(F)F)cc1	IC50	'='	1600.0	nM	5.80			UO_0000065	14.05	0.26	0.99	7.45	False	CHEMBL1102921	Inhibition of AKT1 after 10 mins by [gamma33]ATP assay	B	BAO_0000357	single protein format	None	None	None	None	None	CHEMBL4282	Serine/threonine-protein kinase AKT	Homo sapiens	SINGLE PROTEIN	CHEMBL1154944	1	Scientific Literature	Bioorg. Med. Chem. Lett.	2010	None
CHEMBL1079627		0	446.50	0	4.28	32	Cn1nc(N)c2ccc(-c3cnc(NC[C@@H](N)Cc4ccc(C(F)(F)F)cc4)s3)cc21	IC50	'='	2406.0	nM	5.62			UO_0000065	12.58	0.25	1.34	5.93	False	CHEMBL1102921	Inhibition of AKT1 after 10 mins by [gamma33]ATP assay	B	BAO_0000357	single protein format	None	None	None	None	None	CHEMBL4282	Serine/threonine-protein kinase AKT	Homo sapiens	SINGLE PROTEIN	CHEMBL1154944	1	Scientific Literature	Bioorg. Med. Chem. Lett.	2010	None
CHEMBL1082016		0	447.49	0	3.99	39	Cn1c(=O)[nH]c2ccc(-c3cnc(NC[C@@H](N)Cc4ccc(C(F)(F)F)cc4)s3)cc21	IC50	'='	15.4	nM	7.81			UO_0000065	17.46	0.34	3.82	8.80	False	CHEMBL1102921	Inhibition of AKT1 after 10 mins by [gamma33]ATP assay	B	BAO_0000357	single protein format	None	None	None	None	None	CHEMBL4282	Serine/threonine-protein kinase AKT	Homo sapiens	SINGLE PROTEIN	CHEMBL1154944	1	Scientific Literature	Bioorg. Med. Chem. Lett.	2010	None
CHEMBL375985		0	317.73	0	2.75	5f	CCOc1ccc(NC2=C(Cl)C(=O)c3[nH]ncc3C2=O)cc1	IC50	'='	4900.0	nM	5.31			UO_0000065					True	CHEMBL908452	Inhibition of Akt1 activity assessed as decrease in GSK3 phosphorylation	F	BAO_0000019	assay format	Homo sapiens	None	None	None	None	CHEMBL4282	Serine/threonine-protein kinase AKT	Homo sapiens	SINGLE PROTEIN	CHEMBL1145295	1	Scientific Literature	Bioorg. Med. Chem. Lett.	2006	None
CHEMBL1082876		0	516.91	2	5.05	7a	C[C@H](O)CNc1nccc(-n2ccnc2-c2cccc(NC(=O)c3ccc(Cl)c(C(F)(F)F)c3)c2)n1	Inhibition	'='	5.1	%				UO_0000187					False	CHEMBL1101911	Inhibition of AKT1 at 10 uM	B	BAO_0000357	single protein format	None	None	None	None	None	CHEMBL4282	Serine/threonine-protein kinase AKT	Homo sapiens	SINGLE PROTEIN	CHEMBL1155370	1	Scientific Literature	Bioorg. Med. Chem. Lett.	2010	None
CHEMBL425904		0	374.83	0	2.97	2d	CC(CN(C)C)Oc1ccc(Cl)cc1NC(=O)Nc1cnc(C#N)cn1	IC50	'>'	50000.0	nM				UO_0000065					False	CHEMBL829440	Inhibition of Protein kinase B, alpha (Akt1)	B	BAO_0000357	single protein format	None	None	None	None	None	CHEMBL4282	Serine/threonine-protein kinase AKT	Homo sapiens	SINGLE PROTEIN	CHEMBL1143624	1	Scientific Literature	J. Med. Chem.	2005	None
CHEMBL597754		0	530.66	1	0.41	59	CNC(=O)c1nn(C)c2c1CCc1cnc(NC3CCN(C(=O)C4CCN(S(C)(=O)=O)CC4)CC3)nc1-2	IC50	'>'	10000.0	nM				UO_0000065					False	CHEMBL1072190	Inhibition of AKT1	B	BAO_0000357	single protein format	None	None	None	None	None	CHEMBL4282	Serine/threonine-protein kinase AKT	Homo sapiens	SINGLE PROTEIN	CHEMBL1157561	1	Scientific Literature	J. Med. Chem.	2010	None
CHEMBL554993	ALTERPORRIOL G/H	0	618.55	3	1.09	4/5, atropisomers	COc1cc2c(c(O)c1-c1c(OC)cc(O)c3c1C(=O)C1=C(C3=O)[C@H](O)[C@@H](O)[C@@](C)(O)[C@@H]1O)C(=O)c1cc(O)c(C)cc1C2=O	IC50	'>'	10.0	ug.mL-1				UO_0000274					False	CHEMBL1026218	Inhibition of recombinant AKT1	B	BAO_0000357	single protein format	None	None	None	None	None	CHEMBL4282	Serine/threonine-protein kinase AKT	Homo sapiens	SINGLE PROTEIN	CHEMBL1151842	1	Scientific Literature	J. Nat. Prod.	2009	None
CHEMBL461140		0	401.47	0	3.42	17	CN(C)CCOc1ccc(/C=C/c2cc(-c3cc4c(=O)[nH]cnc4[nH]3)ccn2)cc1	IC50	'>'	10000.0	nM				UO_0000065					False	CHEMBL956581	Inhibition of PKB	B	BAO_0000357	single protein format	None	None	None	None	None	CHEMBL4282	Serine/threonine-protein kinase AKT	Homo sapiens	SINGLE PROTEIN	CHEMBL1152141	1	Scientific Literature	Bioorg. Med. Chem. Lett.	2008	None
CHEMBL201511	MALEIMIDE	0	378.38	0	2.76	1	COc1cc(C2=C(c3c[nH]c4ccccc34)C(=O)NC2=O)cc(OC)c1OC	IC50	'>'	100000.0	nM				UO_0000065					False	CHEMBL912727	Inhibition of human AKT1	B	BAO_0000357	single protein format	Homo sapiens	None	None	None	None	CHEMBL4282	Serine/threonine-protein kinase AKT	Homo sapiens	SINGLE PROTEIN	CHEMBL1137241	1	Scientific Literature	J. Med. Chem.	2006	None
CHEMBL213423		0	358.32	0	4.59	21	CC(C)c1nnc2ccc(-c3ocnc3-c3cc(F)c(F)cc3F)cn12	IC50	'>'	10000.0	nM				UO_0000065					False	CHEMBL869145	Inhibition of PKBalpha	B	BAO_0000357	single protein format	Homo sapiens	None	None	None	None	CHEMBL4282	Serine/threonine-protein kinase AKT	Homo sapiens	SINGLE PROTEIN	CHEMBL1145312	1	Scientific Literature	Bioorg. Med. Chem. Lett.	2006	None
CHEMBL206732		0	409.49	0	4.89	11a	N[C@H](CNc1cncc(Oc2cccc3cnccc23)c1)Cc1c[nH]c2ccccc12	IC50	'='	210.0	nM	6.68			UO_0000065	16.31	0.29	1.79	7.52	True	CHEMBL862611	Inhibition of Akt1 at 10 uM ATP	B	BAO_0000357	single protein format	Homo sapiens	None	None	None	None	CHEMBL4282	Serine/threonine-protein kinase AKT	Homo sapiens	SINGLE PROTEIN	CHEMBL1146102	1	Scientific Literature	Bioorg. Med. Chem. Lett.	2006	None
CHEMBL202972		0	436.52	0	4.71	9u	N[C@H](COc1cncc(-c2cccc(Nc3ncccn3)c2)c1)Cc1c[nH]c2ccccc12	IC50	'='	3670.0	nM	5.43			UO_0000065	12.45	0.22	0.73	5.34	True	CHEMBL862611	Inhibition of Akt1 at 10 uM ATP	B	BAO_0000357	single protein format	Homo sapiens	None	None	None	None	CHEMBL4282	Serine/threonine-protein kinase AKT	Homo sapiens	SINGLE PROTEIN	CHEMBL1146102	1	Scientific Literature	Bioorg. Med. Chem. Lett.	2006	None
CHEMBL208406		0	451.53	0	4.29	9s	Nc1nccc(Nc2ccc(-c3cncc(OC[C@@H](N)Cc4c[nH]c5ccccc45)c3)cc2)n1	IC50	'='	2710.0	nM	5.57			UO_0000065	12.33	0.22	1.28	4.36	False	CHEMBL862611	Inhibition of Akt1 at 10 uM ATP	B	BAO_0000357	single protein format	Homo sapiens	None	None	None	None	CHEMBL4282	Serine/threonine-protein kinase AKT	Homo sapiens	SINGLE PROTEIN	CHEMBL1146102	1	Scientific Literature	Bioorg. Med. Chem. Lett.	2006	None
CHEMBL378589		0	478.56	1	5.22	9r	N[C@H](COc1cncc(-c2ccc(NC(=O)Nc3ccccc3)nc2)c1)Cc1c[nH]c2ccccc12	IC50	'='	1120.0	nM	5.95			UO_0000065	12.43	0.23	0.73	5.05	False	CHEMBL862611	Inhibition of Akt1 at 10 uM ATP	B	BAO_0000357	single protein format	Homo sapiens	None	None	None	None	CHEMBL4282	Serine/threonine-protein kinase AKT	Homo sapiens	SINGLE PROTEIN	CHEMBL1146102	1	Scientific Literature	Bioorg. Med. Chem. Lett.	2006	None
CHEMBL206746		0	400.48	0	3.21	9l	NC(=O)Cc1cccc(-c2cncc(OC[C@@H](N)Cc3c[nH]c4ccccc34)c2)c1	IC50	'='	1390.0	nM	5.86			UO_0000065	14.62	0.27	2.65	5.47	True	CHEMBL862611	Inhibition of Akt1 at 10 uM ATP	B	BAO_0000357	single protein format	Homo sapiens	None	None	None	None	CHEMBL4282	Serine/threonine-protein kinase AKT	Homo sapiens	SINGLE PROTEIN	CHEMBL1146102	1	Scientific Literature	Bioorg. Med. Chem. Lett.	2006	None
CHEMBL427388		0	368.44	0	4.05	9b	N#Cc1ccc(-c2cncc(OC[C@@H](N)Cc3c[nH]c4ccccc34)c2)cc1	IC50	'='	1830.0	nM	5.74			UO_0000065	15.57	0.28	1.69	6.54	False	CHEMBL862611	Inhibition of Akt1 at 10 uM ATP	B	BAO_0000357	single protein format	Homo sapiens	None	None	None	None	CHEMBL4282	Serine/threonine-protein kinase AKT	Homo sapiens	SINGLE PROTEIN	CHEMBL1146102	1	Scientific Literature	Bioorg. Med. Chem. Lett.	2006	None
CHEMBL206208		0	368.44	0	3.31	2a	N[C@H](COc1cncc(C#Cc2ccncc2)c1)Cc1c[nH]c2ccccc12	IC50	'='	210.0	nM	6.68			UO_0000065	18.12	0.33	3.37	8.69	False	CHEMBL862611	Inhibition of Akt1 at 10 uM ATP	B	BAO_0000357	single protein format	Homo sapiens	None	None	None	None	CHEMBL4282	Serine/threonine-protein kinase AKT	Homo sapiens	SINGLE PROTEIN	CHEMBL1146102	1	Scientific Literature	Bioorg. Med. Chem. Lett.	2006	None
CHEMBL259163		0	319.41	0	3.04	13h	Cc1c[nH]c2ncnc(N3CC4(CCNCC4)c4ccccc43)c12	IC50	'='	4.8	nM	8.32			UO_0000065	26.04	0.47	5.28	14.64	False	CHEMBL936668	Inhibition of AKT1	B	BAO_0000357	single protein format	None	None	None	None	None	CHEMBL4282	Serine/threonine-protein kinase AKT	Homo sapiens	SINGLE PROTEIN	CHEMBL1143084	1	Scientific Literature	Bioorg. Med. Chem. Lett.	2008	None
CHEMBL449964		0	339.83	0	3.38	13b	Clc1ccc2c(c1)C1(CCNCC1)CN2c1ncnc2[nH]ccc12	IC50	'='	4.8	nM	8.32			UO_0000065	24.48	0.47	4.94	14.64	False	CHEMBL936668	Inhibition of AKT1	B	BAO_0000357	single protein format	None	None	None	None	None	CHEMBL4282	Serine/threonine-protein kinase AKT	Homo sapiens	SINGLE PROTEIN	CHEMBL1143084	1	Scientific Literature	Bioorg. Med. Chem. Lett.	2008	None
CHEMBL428963		0	291.32	0	2.80	5d	Cc1nnc(-c2ccccc2Nc2ncnc3[nH]ccc23)[nH]1	IC50	'='	151.0	nM	6.82			UO_0000065	23.41	0.42	4.02	7.17	False	CHEMBL936668	Inhibition of AKT1	B	BAO_0000357	single protein format	None	None	None	None	None	CHEMBL4282	Serine/threonine-protein kinase AKT	Homo sapiens	SINGLE PROTEIN	CHEMBL1143084	1	Scientific Literature	Bioorg. Med. Chem. Lett.	2008	None
CHEMBL409880		0	291.32	0	2.80	5b	Cc1c[nH]c2ncnc(Nc3ccccc3-c3nnc[nH]3)c12	IC50	'='	425.0	nM	6.37			UO_0000065	21.87	0.40	3.57	6.69	False	CHEMBL936668	Inhibition of AKT1	B	BAO_0000357	single protein format	None	None	None	None	None	CHEMBL4282	Serine/threonine-protein kinase AKT	Homo sapiens	SINGLE PROTEIN	CHEMBL1143084	1	Scientific Literature	Bioorg. Med. Chem. Lett.	2008	None
CHEMBL411515		0	339.83	0	3.38	13g	Clc1c[nH]c2ncnc(N3CC4(CCNCC4)c4ccccc43)c12	IC50	'='	64.0	nM	7.19			UO_0000065	21.17	0.41	3.81	12.66	False	CHEMBL936669	Inhibition of AKT1 in human U87 cells after 2 hrs by ELISA	B	BAO_0000219	cell-based format	Homo sapiens	None	None	U87	None	CHEMBL4282	Serine/threonine-protein kinase AKT	Homo sapiens	SINGLE PROTEIN	CHEMBL1143084	1	Scientific Literature	Bioorg. Med. Chem. Lett.	2008	CHEMBL3989361
CHEMBL410235		0	401.47	0	2.54	13f	CS(=O)(=O)N1CCC2(CC1)CN(c1ncnc3[nH]ccc13)c1ccc(F)cc12	IC50						Not Determined						False	CHEMBL936669	Inhibition of AKT1 in human U87 cells after 2 hrs by ELISA	B	BAO_0000219	cell-based format	Homo sapiens	None	None	U87	None	CHEMBL4282	Serine/threonine-protein kinase AKT	Homo sapiens	SINGLE PROTEIN	CHEMBL1143084	1	Scientific Literature	Bioorg. Med. Chem. Lett.	2008	CHEMBL3989361
CHEMBL449964		0	339.83	0	3.38	13b	Clc1ccc2c(c1)C1(CCNCC1)CN2c1ncnc2[nH]ccc12	IC50	'='	51.0	nM	7.29			UO_0000065	21.46	0.41	3.91	12.83	False	CHEMBL936669	Inhibition of AKT1 in human U87 cells after 2 hrs by ELISA	B	BAO_0000219	cell-based format	Homo sapiens	None	None	U87	None	CHEMBL4282	Serine/threonine-protein kinase AKT	Homo sapiens	SINGLE PROTEIN	CHEMBL1143084	1	Scientific Literature	Bioorg. Med. Chem. Lett.	2008	CHEMBL3989361
CHEMBL388809		0	412.42	0	4.30	13f	Cc1n[nH]c2ccc(-c3cncc(OC[C@@H](N)Cc4c(F)cc(F)cc4F)c3)cc12	IC50	'='	31.0	nM	7.51			UO_0000065	18.21	0.34	3.21	9.77	False	CHEMBL889241	Inhibition of human Akt1	B	BAO_0000357	single protein format	Homo sapiens	None	None	None	None	CHEMBL4282	Serine/threonine-protein kinase AKT	Homo sapiens	SINGLE PROTEIN	CHEMBL1145373	1	Scientific Literature	J. Med. Chem.	2007	None
CHEMBL388311		0	436.52	0	4.52	35	N[C@H](COc1cncc(-c2ccc3c(c2)/C(=C/c2ccc[nH]2)C(=O)N3)c1)Cc1ccccc1	IC50	'='	16.0	nM	7.80			UO_0000065	17.86	0.32	3.28	8.38	False	CHEMBL889241	Inhibition of human Akt1	B	BAO_0000357	single protein format	Homo sapiens	None	None	None	None	CHEMBL4282	Serine/threonine-protein kinase AKT	Homo sapiens	SINGLE PROTEIN	CHEMBL1145373	1	Scientific Literature	J. Med. Chem.	2007	None
CHEMBL272265		0	385.43	0	4.43	2	N#CCc1ccc(-n2cnc3cnc4ccc(C#Cc5cccnc5)cc4c32)cc1	IC50	'='	94.0	nM	7.03			UO_0000065	18.23	0.32	2.60	10.43	False	CHEMBL947151	Inhibition of phosphorylation of T308-PKB in human U87MG cells by ELISA	B	BAO_0000219	cell-based format	Homo sapiens	None	None	U-87 MG	None	CHEMBL4282	Serine/threonine-protein kinase AKT	Homo sapiens	SINGLE PROTEIN	CHEMBL1142269	1	Scientific Literature	Bioorg. Med. Chem. Lett.	2008	CHEMBL3307575
CHEMBL211018		0	405.50	1	5.40	10d	N[C@H](COc1cncc(-c2ccc3cnccc3c2)c1)Cc1ccc2ccccc2c1	Ki	'='	3.5	nM	8.46			UO_0000065	20.85	0.37	3.06	13.86	False	CHEMBL864940	Inhibition of Akt1 in presence of 10 uM ATP	B	BAO_0000357	single protein format	Homo sapiens	None	None	None	None	CHEMBL4282	Serine/threonine-protein kinase AKT	Homo sapiens	SINGLE PROTEIN	CHEMBL1137422	1	Scientific Literature	Bioorg. Med. Chem. Lett.	2006	None
CHEMBL208606		0	408.51	0	4.74	10a	Cn1cc(C[C@H](N)COc2cncc(-c3ccc4cnccc4c3)c2)c2ccccc21	Ki	'='	54.6	nM	7.26			UO_0000065	17.78	0.32	2.52	11.01	False	CHEMBL864940	Inhibition of Akt1 in presence of 10 uM ATP	B	BAO_0000357	single protein format	Homo sapiens	None	None	None	None	CHEMBL4282	Serine/threonine-protein kinase AKT	Homo sapiens	SINGLE PROTEIN	CHEMBL1137422	1	Scientific Literature	Bioorg. Med. Chem. Lett.	2006	None
CHEMBL383264		0	394.48	0	4.73	2	N[C@H](COc1cncc(-c2ccc3cnccc3c2)c1)Cc1c[nH]c2ccccc12	Ki	'='	2.0	nM	8.70			UO_0000065	22.05	0.40	3.97	11.32	False	CHEMBL864940	Inhibition of Akt1 in presence of 10 uM ATP	B	BAO_0000357	single protein format	Homo sapiens	None	None	None	None	CHEMBL4282	Serine/threonine-protein kinase AKT	Homo sapiens	SINGLE PROTEIN	CHEMBL1137422	1	Scientific Literature	Bioorg. Med. Chem. Lett.	2006	None
CHEMBL179242		0	281.31	0	1.68	401	O=c1cc(N2CCOCC2)nc2c3ccccc3ccn12	Activity						Active						False	CHEMBL941473	Inhibition of Akt S473D mutant transfected in african green monkey COS7 cells assessed as insulin-induced Ser473 phosphorylation by Western blot	B	BAO_0000219	cell-based format	Homo sapiens	None	None	COS-7	None	CHEMBL4282	Serine/threonine-protein kinase AKT	Homo sapiens	SINGLE PROTEIN	CHEMBL1156476	1	Scientific Literature	J. Biol. Chem.	2007	CHEMBL3307648
CHEMBL469781		0	376.49	0	4.03	21	Cc1cc(C(=O)NC(CN)c2ccccc2)sc1-c1ccnc2[nH]ccc12	IC50	'='	8.0	nM	8.10			UO_0000065	21.51	0.41	4.07	9.66	False	CHEMBL959242	Inhibition of AKT1	B	BAO_0000357	single protein format	None	None	None	None	None	CHEMBL4282	Serine/threonine-protein kinase AKT	Homo sapiens	SINGLE PROTEIN	CHEMBL1153968	1	Scientific Literature	Bioorg. Med. Chem. Lett.	2009	None
CHEMBL470409		0	365.26	0	2.74	26	NCCNC(=O)c1cc(Br)c(-c2ccnc3[nH]ccc23)s1	IC50	'='	158.0	nM	6.80			UO_0000065	18.62	0.44	4.06	8.12	False	CHEMBL959242	Inhibition of AKT1	B	BAO_0000357	single protein format	None	None	None	None	None	CHEMBL4282	Serine/threonine-protein kinase AKT	Homo sapiens	SINGLE PROTEIN	CHEMBL1153968	1	Scientific Literature	Bioorg. Med. Chem. Lett.	2009	None
CHEMBL205820		0	255.32	0	2.37	2b	NCCCOc1cncc(/C=C/c2ccncc2)c1	IC50	'='	14710.0	nM	4.83			UO_0000065	18.93	0.35	2.46	7.92	False	CHEMBL867719	Inhibition of Akt1 using 10 uM ATP	B	BAO_0000357	single protein format	Homo sapiens	None	None	None	None	CHEMBL4282	Serine/threonine-protein kinase AKT	Homo sapiens	SINGLE PROTEIN	CHEMBL1146058	1	Scientific Literature	Bioorg. Med. Chem. Lett.	2006	None
CHEMBL383541		0	370.46	0	4.08	2q	N[C@H](COc1cncc(/C=C/c2ccncc2)c1)Cc1c[nH]c2ccccc12	EC50	'='	10000.0	nM	5.00			UO_0000065					True	CHEMBL869544	Activity against GSK3 in FL5.12-Akt1 cells	F	BAO_0000219	cell-based format	None	None	None	None	None	CHEMBL4282	Serine/threonine-protein kinase AKT	Homo sapiens	SINGLE PROTEIN	CHEMBL1146058	1	Scientific Literature	Bioorg. Med. Chem. Lett.	2006	None
CHEMBL388978	STAUROSPORINE	0	466.54	0	4.35	1 (Staurosporin)	CN[C@@H]1C[C@H]2O[C@@](C)([C@@H]1OC)n1c3ccccc3c3c4c(c5c6ccccc6n2c5c31)C(=O)NC4	IC50	'='	290.0	nM	6.54			UO_0000065					True	CHEMBL869547	Antiproliferative activity against FL5.12-Akt1 cells by MTT assay	F	BAO_0000219	cell-based format	None	None	None	None	None	CHEMBL4282	Serine/threonine-protein kinase AKT	Homo sapiens	SINGLE PROTEIN	CHEMBL1146058	1	Scientific Literature	Bioorg. Med. Chem. Lett.	2006	None
CHEMBL3701726		0	467.54	1	5.46	BDBM126566	NC1(c2ccc(-c3nc4n(c3-c3ccccc3)COc3c(F)cccc3-4)cc2)CC(O)(C2CC2)C1	IC50	'='	2.3	nM	8.64		256469	UO_0000065	18.48	0.34	3.18	11.78	False	CHEMBL3705737	Kinase Inhibition Assay: Preparation of AKT1 and AKT2 and measurement of in vitro inhibitory activity of the above-mentioned compounds against AKT1 and AKT2 kinase activity were carried out with reference to the method disclosed in Biochem. J. Vol. 385, pp 399-408 (2005). In the preparation of AKT1 and AKT2, human AKT1 and AKT2 to which a middle T antigen tag was added were expressed in Sf 9 inse…	B	BAO_0000219	cell-based format	Homo sapiens	None	None	None	None	CHEMBL4282	Serine/threonine-protein kinase AKT	Homo sapiens	SINGLE PROTEIN	CHEMBL3639231	37	BindingDB Database		2014	None
CHEMBL360333		0	459.58	1	6.10	7b	N#Cc1cnc(-c2ccc(CNCc3ccc(-c4csnn4)cc3)cc2)c(-c2ccccc2)c1	IC50	'='	1288.0	nM	5.89			UO_0000065	12.82	0.24	-0.21	7.91	False	CHEMBL832702	Inhibitory concentration against Akt1 kinase	B	BAO_0000357	single protein format	Homo sapiens	None	None	None	None	CHEMBL4282	Serine/threonine-protein kinase AKT	Homo sapiens	SINGLE PROTEIN	CHEMBL1141976	1	Scientific Literature	Bioorg. Med. Chem. Lett.	2005	None
CHEMBL383126		0	437.51	0	4.81	31	Cn1cnc(NCc2ccncc2)c1-c1nnc(Nc2ccc(Cc3ccccc3)cc2)o1	Activity	'<'	30.0	%				UO_0000187					False	CHEMBL866555	Protective index against PKB/Akt at 10 uM by HTRF method	B	BAO_0000357	single protein format	Homo sapiens	None	None	None	None	CHEMBL4282	Serine/threonine-protein kinase AKT	Homo sapiens	SINGLE PROTEIN	CHEMBL1139649	1	Scientific Literature	Bioorg. Med. Chem. Lett.	2006	None
CHEMBL497615		0	506.61	2	6.39	3e	Cc1cccc(-n2nc(C(C)(C)C)cc2NC(=O)Nc2cccc(Nc3ncnc4ccc(N)cc34)c2)c1	Activity	'='	100.0	%				UO_0000187					False	CHEMBL999784	Binding affinity to human AKT1 at 5 uM	B	BAO_0000357	single protein format	Homo sapiens	None	None	None	None	CHEMBL4282	Serine/threonine-protein kinase AKT	Homo sapiens	SINGLE PROTEIN	CHEMBL1136966	1	Scientific Literature	J. Med. Chem.	2009	None
CHEMBL255835		0	538.66	2	6.11	13d	Nc1ncnc2nc(-c3ccc(CN4CCC(c5cc(-c6ccncc6)[nH]n5)CC4)cc3)c(-c3ccccc3)cc12	IC50	'='	463.0	nM	6.33			UO_0000065	11.76	0.21	0.22	5.78	False	CHEMBL951088	Inhibition of Akt1 phosphorylation in human C33a cells	B	BAO_0000219	cell-based format	Homo sapiens	None	None	C33a	None	CHEMBL4282	Serine/threonine-protein kinase AKT	Homo sapiens	SINGLE PROTEIN	CHEMBL1142344	1	Scientific Literature	Bioorg. Med. Chem. Lett.	2008	None
CHEMBL606964		0	449.49	0	4.23	Ro-4396686	COc1ccc(N2Cc3cnc(Nc4ccc(F)cc4)nc3N([C@@H]3CC[C@@H](O)C3)C2=O)cc1	IC50	'>'	125000.0	nM		Outside typical range		UO_0000065					False	CHEMBL864436	Inhibitory activity against AKT	B	BAO_0000357	single protein format	Homo sapiens	None	None	None	None	CHEMBL4282	Serine/threonine-protein kinase AKT	Homo sapiens	SINGLE PROTEIN	CHEMBL1146929	1	Scientific Literature	Bioorg. Med. Chem. Lett.	2006	None
CHEMBL253457		0	529.62	2	6.34	13c	Nc1ncnc2nc(-c3ccc(CN4CCC(c5nc6ccc(F)cc6[nH]5)CC4)cc3)c(-c3ccccc3)cc12	IC50	'='	18.0	nM	7.75			UO_0000065	14.62	0.26	1.40	8.02	False	CHEMBL951085	Inhibition of human recombinant Akt1	B	BAO_0000357	single protein format	Homo sapiens	None	None	None	None	CHEMBL4282	Serine/threonine-protein kinase AKT	Homo sapiens	SINGLE PROTEIN	CHEMBL1142344	1	Scientific Literature	Bioorg. Med. Chem. Lett.	2008	None
CHEMBL401999		0	542.65	2	5.00	12b	Nc1nc(N)c2cc(-c3ccccc3)c(-c3ccc(CN4CCC(n5c(=O)[nH]c6ccccc65)CC4)cc3)nc2n1	IC50	'='	107.0	nM	6.97			UO_0000065	12.85	0.23	1.97	5.29	False	CHEMBL951085	Inhibition of human recombinant Akt1	B	BAO_0000357	single protein format	Homo sapiens	None	None	None	None	CHEMBL4282	Serine/threonine-protein kinase AKT	Homo sapiens	SINGLE PROTEIN	CHEMBL1142344	1	Scientific Literature	Bioorg. Med. Chem. Lett.	2008	None
CHEMBL258844		0	551.65	2	6.32	16h	O=c1[nH]c2ccccc2n1C1CCN(Cc2ccc(-c3nc4cc5[nH]cnc5cc4nc3-c3ccccc3)cc2)CC1	IC50	'='	58.0	nM	7.24			UO_0000065	13.12	0.24	0.92	7.58	True	CHEMBL832603	Inhibitory concentration against human Protein kinase B, alpha	B	BAO_0000357	single protein format	Homo sapiens	None	None	None	None	CHEMBL4282	Serine/threonine-protein kinase AKT	Homo sapiens	SINGLE PROTEIN	CHEMBL1141888	1	Scientific Literature	Bioorg. Med. Chem. Lett.	2005	None
CHEMBL1631902		0	220.24	0	1.75	20	C(#Cc1n[nH]c2ncccc12)c1ccncc1	Inhibition						Not Active						False	CHEMBL1633345	Inhibition of AKT1 by biochemical assay	B	BAO_0000357	single protein format	None	None	None	None	None	CHEMBL4282	Serine/threonine-protein kinase AKT	Homo sapiens	SINGLE PROTEIN	CHEMBL1629532	1	Scientific Literature	J. Med. Chem.	2010	None
CHEMBL369532		0	526.65	2	6.09	8g	Cc1nc2ccccc2n1C1CCN(Cc2ccc(-c3ncc(-c4nn[nH]n4)cc3-c3ccccc3)cc2)CC1	IC50	'='	6915.0	nM	5.16			UO_0000065	9.80	0.18	-0.93	5.84	False	CHEMBL832702	Inhibitory concentration against Akt1 kinase	B	BAO_0000357	single protein format	Homo sapiens	None	None	None	None	CHEMBL4282	Serine/threonine-protein kinase AKT	Homo sapiens	SINGLE PROTEIN	CHEMBL1141976	1	Scientific Literature	Bioorg. Med. Chem. Lett.	2005	None
CHEMBL1096988		0	299.37	0	4.76	20c	O=C1Cc2cc(Nc3ccccc3)ccc2Cc2ccccc21	Inhibition						Not Active						False	CHEMBL1108232	Inhibition of AKT1 at 10 uM	B	BAO_0000357	single protein format	None	None	None	None	None	CHEMBL4282	Serine/threonine-protein kinase AKT	Homo sapiens	SINGLE PROTEIN	CHEMBL1157789	1	Scientific Literature	Bioorg. Med. Chem. Lett.	2010	None
CHEMBL227271		0	442.44	0	4.78	13al	Cc1n[nH]c2ccc(-c3cncc(OC[C@@H](N)Cc4cccc(OC(F)(F)F)c4)c3)cc12	IC50	'='	3.3	nM	8.48			UO_0000065	19.17	0.36	3.70	9.86	False	CHEMBL889241	Inhibition of human Akt1	B	BAO_0000357	single protein format	Homo sapiens	None	None	None	None	CHEMBL4282	Serine/threonine-protein kinase AKT	Homo sapiens	SINGLE PROTEIN	CHEMBL1145373	1	Scientific Literature	J. Med. Chem.	2007	None
CHEMBL226625		0	426.44	0	4.90	13ac	Cc1n[nH]c2ccc(-c3cncc(OC[C@@H](N)Cc4cccc(C(F)(F)F)c4)c3)cc12	IC50	'='	1.2	nM	8.92			UO_0000065	20.92	0.39	4.02	11.61	False	CHEMBL889241	Inhibition of human Akt1	B	BAO_0000357	single protein format	Homo sapiens	None	None	None	None	CHEMBL4282	Serine/threonine-protein kinase AKT	Homo sapiens	SINGLE PROTEIN	CHEMBL1145373	1	Scientific Literature	J. Med. Chem.	2007	None
CHEMBL227051		0	400.53	0	4.81	13aa	Cc1cc(C)c(C[C@H](N)COc2cncc(-c3ccc4[nH]nc(C)c4c3)c2)c(C)c1	IC50	'='	39.0	nM	7.41			UO_0000065	18.50	0.34	2.60	9.64	False	CHEMBL889241	Inhibition of human Akt1	B	BAO_0000357	single protein format	Homo sapiens	None	None	None	None	CHEMBL4282	Serine/threonine-protein kinase AKT	Homo sapiens	SINGLE PROTEIN	CHEMBL1145373	1	Scientific Literature	J. Med. Chem.	2007	None
CHEMBL229854		0	437.34	0	4.64	13j	Cc1n[nH]c2ccc(-c3cncc(OC[C@@H](N)Cc4ccccc4Br)c3)cc12	IC50	'='	23.0	nM	7.64			UO_0000065	17.47	0.37	3.00	9.94	False	CHEMBL889241	Inhibition of human Akt1	B	BAO_0000357	single protein format	Homo sapiens	None	None	None	None	CHEMBL4282	Serine/threonine-protein kinase AKT	Homo sapiens	SINGLE PROTEIN	CHEMBL1145373	1	Scientific Literature	J. Med. Chem.	2007	None
CHEMBL438483		0	394.43	0	4.16	13b	Cc1n[nH]c2ccc(-c3cncc(OC[C@@H](N)Cc4cccc(F)c4F)c3)cc12	IC50	'='	8.5	nM	8.07			UO_0000065	20.46	0.38	3.91	10.51	False	CHEMBL889241	Inhibition of human Akt1	B	BAO_0000357	single protein format	Homo sapiens	None	None	None	None	CHEMBL4282	Serine/threonine-protein kinase AKT	Homo sapiens	SINGLE PROTEIN	CHEMBL1145373	1	Scientific Literature	J. Med. Chem.	2007	None
CHEMBL3314186		0	698.56	2	7.43	BKM-570	CC1(C)CC(NC(=O)[C@H](Cc2ccc(OCc3c(Cl)cccc3Cl)cc2)NC(=O)/C=C/c2c(F)c(F)c(F)c(F)c2F)CC(C)(C)N1	Inhibition						Active						False	CHEMBL3362001	Inhibition of AKT1 phosphorylation in human HEK293 cells overexpressing CHI3L1 gene at 10 uM after 24 hrs by Western blot analysis	B	BAO_0000219	cell-based format	Homo sapiens	None	None	HEK293	None	CHEMBL4282	Serine/threonine-protein kinase AKT	Homo sapiens	SINGLE PROTEIN	CHEMBL3351641	1	Scientific Literature	Bioorg. Med. Chem.	2014	CHEMBL3307715
CHEMBL415220		0	487.60	0	3.59	13ar	Cc1n[nH]c2ccc(-c3cncc(OC[C@@H](N)Cc4cccc(OCCN5CCOCC5)c4)c3)cc12	IC50	'='	751.0	nM	6.12			UO_0000065	12.56	0.23	2.53	6.22	False	CHEMBL889241	Inhibition of human Akt1	B	BAO_0000357	single protein format	Homo sapiens	None	None	None	None	CHEMBL4282	Serine/threonine-protein kinase AKT	Homo sapiens	SINGLE PROTEIN	CHEMBL1145373	1	Scientific Literature	J. Med. Chem.	2007	None
CHEMBL199996		0	315.36	0	2.68	13h	Cc1n[nH]c2sc(C(N)=O)c(NC(=O)Nc3ccccc3)c12	IC50	'='	9000.0	nM	5.05			UO_0000065	16.00	0.31	2.37	4.47	False	CHEMBL864555	Inhibitory activity against Akt1	B	BAO_0000357	single protein format	Homo sapiens	None	None	None	None	CHEMBL4282	Serine/threonine-protein kinase AKT	Homo sapiens	SINGLE PROTEIN	CHEMBL1148538	1	Scientific Literature	Bioorg. Med. Chem. Lett.	2006	None
CHEMBL226745		0	471.61	0	4.26	13at	Cc1n[nH]c2ccc(-c3cncc(OC[C@@H](N)Cc4cccc(OCC5CCNCC5)c4)c3)cc12	IC50	'='	6.8	nM	8.17			UO_0000065	17.32	0.32	3.91	8.33	False	CHEMBL889241	Inhibition of human Akt1	B	BAO_0000357	single protein format	Homo sapiens	None	None	None	None	CHEMBL4282	Serine/threonine-protein kinase AKT	Homo sapiens	SINGLE PROTEIN	CHEMBL1145373	1	Scientific Literature	J. Med. Chem.	2007	None
CHEMBL402199		0	527.63	2	5.42	12c	Nc1ncnc2nc(-c3ccc(CN4CCC(n5c(=O)[nH]c6ccccc65)CC4)cc3)c(-c3ccccc3)cc12	IC50	'='	1834.0	nM	5.74			UO_0000065	10.87	0.20	0.32	5.43	False	CHEMBL951088	Inhibition of Akt1 phosphorylation in human C33a cells	B	BAO_0000219	cell-based format	Homo sapiens	None	None	C33a	None	CHEMBL4282	Serine/threonine-protein kinase AKT	Homo sapiens	SINGLE PROTEIN	CHEMBL1142344	1	Scientific Literature	Bioorg. Med. Chem. Lett.	2008	None
CHEMBL226797		0	485.63	0	4.60	13av	Cc1n[nH]c2ccc(-c3cncc(OC[C@@H](N)Cc4cccc(OCC5CCN(C)CC5)c4)c3)cc12	IC50	'='	78.0	nM	7.11			UO_0000065	14.64	0.27	2.51	7.96	False	CHEMBL889241	Inhibition of human Akt1	B	BAO_0000357	single protein format	Homo sapiens	None	None	None	None	CHEMBL4282	Serine/threonine-protein kinase AKT	Homo sapiens	SINGLE PROTEIN	CHEMBL1145373	1	Scientific Literature	J. Med. Chem.	2007	None
CHEMBL226627		0	444.43	1	5.04	13af	Cc1n[nH]c2ccc(-c3cncc(OC[C@@H](N)Cc4ccc(F)c(C(F)(F)F)c4)c3)cc12	IC50	'='	1.8	nM	8.74			UO_0000065	19.68	0.37	3.70	11.38	False	CHEMBL889241	Inhibition of human Akt1	B	BAO_0000357	single protein format	Homo sapiens	None	None	None	None	CHEMBL4282	Serine/threonine-protein kinase AKT	Homo sapiens	SINGLE PROTEIN	CHEMBL1145373	1	Scientific Literature	J. Med. Chem.	2007	None
CHEMBL1171532		0	251.25	0	1.51	22	c1n[nH]cc1-c1cnc2ncc(-c3cn[nH]c3)n2c1	Inhibition	'='	-6.0	%				UO_0000187					False	CHEMBL1174001	Inhibition of AKT1 at 10 uM by mobility shift assay	B	BAO_0000357	single protein format	None	None	None	None	None	CHEMBL4282	Serine/threonine-protein kinase AKT	Homo sapiens	SINGLE PROTEIN	CHEMBL1177828	1	Scientific Literature	Bioorg. Med. Chem. Lett.	2010	None
CHEMBL376570		0	359.43	0	3.28	9i	Cc1n[nH]c2cnc(-c3cncc(OC[C@@H](N)Cc4ccccc4)c3)cc12	IC50	'='	25.0	nM	7.60			UO_0000065	21.15	0.38	4.32	8.47	False	CHEMBL903964	Inhibition of Akt1	B	BAO_0000357	single protein format	Homo sapiens	None	None	None	None	CHEMBL4282	Serine/threonine-protein kinase AKT	Homo sapiens	SINGLE PROTEIN	CHEMBL1142911	1	Scientific Literature	Bioorg. Med. Chem.	2007	None
CHEMBL232800		0	326.79	0	3.43	9	O=C(Nc1ccc(Cl)cc1)c1ccnn1CCc1ccccn1	Activity	'>'	30.0	%				UO_0000187					False	CHEMBL897520	Inhibition of PKB/Akt at 10 uM	B	BAO_0000357	single protein format	None	None	None	None	None	CHEMBL4282	Serine/threonine-protein kinase AKT	Homo sapiens	SINGLE PROTEIN	CHEMBL1148870	1	Scientific Literature	Bioorg. Med. Chem. Lett.	2007	None
CHEMBL226332		0	379.85	0	3.62	9j	N[C@H](COc1cncc(-c2cc3c(Cl)n[nH]c3cn2)c1)Cc1ccccc1	IC50	'='	59.0	nM	7.23			UO_0000065	19.03	0.37	3.61	8.06	True	CHEMBL903964	Inhibition of Akt1	B	BAO_0000357	single protein format	Homo sapiens	None	None	None	None	CHEMBL4282	Serine/threonine-protein kinase AKT	Homo sapiens	SINGLE PROTEIN	CHEMBL1142911	1	Scientific Literature	Bioorg. Med. Chem.	2007	None
CHEMBL226331		0	345.41	0	2.97	9h	N[C@H](COc1cncc(-c2cc3cn[nH]c3cn2)c1)Cc1ccccc1	IC50	'='	223.0	nM	6.65			UO_0000065	19.26	0.35	3.68	7.41	False	CHEMBL903964	Inhibition of Akt1	B	BAO_0000357	single protein format	Homo sapiens	None	None	None	None	CHEMBL4282	Serine/threonine-protein kinase AKT	Homo sapiens	SINGLE PROTEIN	CHEMBL1142911	1	Scientific Literature	Bioorg. Med. Chem.	2007	None
CHEMBL270021		0	534.01	1	4.56	18	O=C1NC(=O)c2c1c(-c1ccccc1Cl)cc1c2c2cc(O)c(OCCCN3CCCC3)cc2n1CCO	Inhibition	'='	28.0	%				UO_0000187					False	CHEMBL948236	Inhibition of PKBalpha at 10 uM	B	BAO_0000357	single protein format	None	None	None	None	None	CHEMBL4282	Serine/threonine-protein kinase AKT	Homo sapiens	SINGLE PROTEIN	CHEMBL1143190	1	Scientific Literature	Bioorg. Med. Chem. Lett.	2008	None
CHEMBL255212		0	485.59	1	5.77	7a	N#Cc1cnc(-c2ccc(CN3CCC(n4c(=O)[nH]c5ccccc54)CC3)cc2)c(-c2ccccc2)c1	IC50	'='	762.0	nM	6.12			UO_0000065	12.60	0.23	0.35	7.87	False	CHEMBL832702	Inhibitory concentration against Akt1 kinase	B	BAO_0000357	single protein format	Homo sapiens	None	None	None	None	CHEMBL4282	Serine/threonine-protein kinase AKT	Homo sapiens	SINGLE PROTEIN	CHEMBL1141976	1	Scientific Literature	Bioorg. Med. Chem. Lett.	2005	None
CHEMBL1987813		0	292.24	0	-0.74	4	O=C1C2=C(C(=O)c3c(O)ccc(O)c31)[C@@H](O)[C@@H](O)[C@@H](O)C2	Activity	'='	100.0	%				UO_0000187					False	CHEMBL3812222	Inhibition of human Akt1 expressed in bacterial system assessed as enzyme activity at 10 uM by KINOMEScan assay	B	BAO_0000019	assay format	Homo sapiens	None	None	None	None	CHEMBL4282	Serine/threonine-protein kinase AKT	Homo sapiens	SINGLE PROTEIN	CHEMBL3808372	1	Scientific Literature	Bioorg. Med. Chem. Lett.	2016	None
CHEMBL381785		0	400.48	0	4.14	92	CC(=O)Nc1ccc(-c2cncc(OC[C@@H](N)Cc3c[nH]c4ccccc34)c2)cc1	IC50	'='	227.0	nM	6.64			UO_0000065	16.59	0.30	2.50	7.14	False	CHEMBL1049250	Inhibition of Akt	B	BAO_0000357	single protein format	None	None	None	None	None	CHEMBL4282	Serine/threonine-protein kinase AKT	Homo sapiens	SINGLE PROTEIN	CHEMBL1154070	1	Scientific Literature	Eur. J. Med. Chem.	2009	None
CHEMBL381829		0	345.45	0	3.99	6	N[C@@H](CCc1ccccc1)COc1cncc(/C=C/c2ccncc2)c1	IC50	'='	8020.0	nM	5.10			UO_0000065	14.75	0.27	1.11	8.35	False	CHEMBL1049250	Inhibition of Akt	B	BAO_0000357	single protein format	None	None	None	None	None	CHEMBL4282	Serine/threonine-protein kinase AKT	Homo sapiens	SINGLE PROTEIN	CHEMBL1154070	1	Scientific Literature	Eur. J. Med. Chem.	2009	None
CHEMBL381075		0	385.47	0	3.66	18	Nc1cc(/C=C/c2cncc(OC[C@@H](N)Cc3c[nH]c4ccccc34)c2)ccn1	IC50	'='	121.0	nM	6.92			UO_0000065	17.94	0.33	3.26	6.73	False	CHEMBL1049250	Inhibition of Akt	B	BAO_0000357	single protein format	None	None	None	None	None	CHEMBL4282	Serine/threonine-protein kinase AKT	Homo sapiens	SINGLE PROTEIN	CHEMBL1154070	1	Scientific Literature	Eur. J. Med. Chem.	2009	None
CHEMBL379209		0	419.49	0	4.60	30	N#Cc1ncc(OC[C@@H](N)Cc2c[nH]c3ccccc23)cc1-c1ccc2cnccc2c1	IC50	'='	4.6	nM	8.34			UO_0000065	19.87	0.36	3.74	8.29	False	CHEMBL1049250	Inhibition of Akt	B	BAO_0000357	single protein format	None	None	None	None	None	CHEMBL4282	Serine/threonine-protein kinase AKT	Homo sapiens	SINGLE PROTEIN	CHEMBL1154070	1	Scientific Literature	Eur. J. Med. Chem.	2009	None
CHEMBL378843		0	460.54	1	5.99	32	N[C@H](COc1cnc(-c2ccco2)c(-c2ccc3cnccc3c2)c1)Cc1c[nH]c2ccccc12	IC50	'='	1.5	nM	8.82			UO_0000065	19.16	0.34	2.83	9.81	False	CHEMBL1049250	Inhibition of Akt	B	BAO_0000357	single protein format	None	None	None	None	None	CHEMBL4282	Serine/threonine-protein kinase AKT	Homo sapiens	SINGLE PROTEIN	CHEMBL1154070	1	Scientific Literature	Eur. J. Med. Chem.	2009	None
CHEMBL210390		0	409.49	0	4.31	39	Nc1cc2cc(-c3cncc(OC[C@@H](N)Cc4c[nH]c5ccccc45)c3)ccc2cn1	IC50	'='	3.4	nM	8.47			UO_0000065	20.68	0.37	4.16	8.23	False	CHEMBL1049250	Inhibition of Akt	B	BAO_0000357	single protein format	None	None	None	None	None	CHEMBL4282	Serine/threonine-protein kinase AKT	Homo sapiens	SINGLE PROTEIN	CHEMBL1154070	1	Scientific Literature	Eur. J. Med. Chem.	2009	None
CHEMBL374805		0	383.46	0	4.06	50	N[C@H](COc1cncc(-c2ccc3[nH]ncc3c2)c1)Cc1c[nH]c2ccccc12	IC50	'='	1.5	nM	8.82			UO_0000065	23.01	0.42	4.76	9.53	False	CHEMBL1049250	Inhibition of Akt	B	BAO_0000357	single protein format	None	None	None	None	None	CHEMBL4282	Serine/threonine-protein kinase AKT	Homo sapiens	SINGLE PROTEIN	CHEMBL1154070	1	Scientific Literature	Eur. J. Med. Chem.	2009	None
CHEMBL388729		0	398.47	0	3.64	65	Nc1cc2[nH]ncc2cc1-c1cncc(OC[C@@H](N)Cc2c[nH]c3ccccc23)c1	IC50	'='	51.0	nM	7.29			UO_0000065	18.30	0.33	3.65	6.15	False	CHEMBL1049250	Inhibition of Akt	B	BAO_0000357	single protein format	None	None	None	None	None	CHEMBL4282	Serine/threonine-protein kinase AKT	Homo sapiens	SINGLE PROTEIN	CHEMBL1154070	1	Scientific Literature	Eur. J. Med. Chem.	2009	None
CHEMBL226332		0	379.85	0	3.62	68	N[C@H](COc1cncc(-c2cc3c(Cl)n[nH]c3cn2)c1)Cc1ccccc1	IC50	'='	59.0	nM	7.23			UO_0000065	19.03	0.37	3.61	8.06	False	CHEMBL1049250	Inhibition of Akt	B	BAO_0000357	single protein format	None	None	None	None	None	CHEMBL4282	Serine/threonine-protein kinase AKT	Homo sapiens	SINGLE PROTEIN	CHEMBL1154070	1	Scientific Literature	Eur. J. Med. Chem.	2009	None
CHEMBL576372		0	472.59	0	3.66	77	Cc1n[nH]c2cnc(-c3cncc(OC[C@@H](N)Cc4cccc(OCC5CCNCC5)c4)c3)cc12	IC50	'='	6.8	nM	8.17			UO_0000065	17.28	0.32	4.51	7.36	False	CHEMBL1049250	Inhibition of Akt	B	BAO_0000357	single protein format	None	None	None	None	None	CHEMBL4282	Serine/threonine-protein kinase AKT	Homo sapiens	SINGLE PROTEIN	CHEMBL1154070	1	Scientific Literature	Eur. J. Med. Chem.	2009	None
CHEMBL205514		0	344.42	0	3.16	26	N[C@@H](Cc1ccccc1)C(=O)Nc1cncc(/C=C/c2ccncc2)c1	IC50	'='	3200.0	nM	5.50			UO_0000065	15.95	0.29	2.33	6.79	False	CHEMBL1049250	Inhibition of Akt	B	BAO_0000357	single protein format	None	None	None	None	None	CHEMBL4282	Serine/threonine-protein kinase AKT	Homo sapiens	SINGLE PROTEIN	CHEMBL1154070	1	Scientific Literature	Eur. J. Med. Chem.	2009	None
CHEMBL572670		0	448.53	1	5.05	61	N[C@H](COc1cncc(-c2ccc3[nH]nc(-c4ccc[nH]4)c3c2)c1)Cc1c[nH]c2ccccc12	IC50	'='	1.2	nM	8.92			UO_0000065	19.89	0.36	3.87	8.23	False	CHEMBL1049250	Inhibition of Akt	B	BAO_0000357	single protein format	None	None	None	None	None	CHEMBL4282	Serine/threonine-protein kinase AKT	Homo sapiens	SINGLE PROTEIN	CHEMBL1154070	1	Scientific Literature	Eur. J. Med. Chem.	2009	None
CHEMBL225788		0	428.45	0	3.96	64	N[C@H](COc1cncc(-c2cc3cn[nH]c3cc2[N+](=O)[O-])c1)Cc1c[nH]c2ccccc12	IC50	'='	953.0	nM	6.02			UO_0000065	14.05	0.26	2.06	4.44	False	CHEMBL1049250	Inhibition of Akt	B	BAO_0000357	single protein format	None	None	None	None	None	CHEMBL4282	Serine/threonine-protein kinase AKT	Homo sapiens	SINGLE PROTEIN	CHEMBL1154070	1	Scientific Literature	Eur. J. Med. Chem.	2009	None
CHEMBL205781		0	436.52	0	4.43	95	NC(=O)c1cccc2c(-c3cncc(OC[C@@H](N)Cc4c[nH]c5ccccc45)c3)cccc12	IC50	'='	2170.0	nM	5.66			UO_0000065	12.97	0.23	1.23	5.29	False	CHEMBL1049250	Inhibition of Akt	B	BAO_0000357	single protein format	None	None	None	None	None	CHEMBL4282	Serine/threonine-protein kinase AKT	Homo sapiens	SINGLE PROTEIN	CHEMBL1154070	1	Scientific Literature	Eur. J. Med. Chem.	2009	None
CHEMBL388311		0	436.52	0	4.52	109	N[C@H](COc1cncc(-c2ccc3c(c2)/C(=C/c2ccc[nH]2)C(=O)N3)c1)Cc1ccccc1	IC50	'='	0.6	nM	9.22			UO_0000065	21.13	0.38	4.70	9.91	False	CHEMBL1049250	Inhibition of Akt	B	BAO_0000357	single protein format	None	None	None	None	None	CHEMBL4282	Serine/threonine-protein kinase AKT	Homo sapiens	SINGLE PROTEIN	CHEMBL1154070	1	Scientific Literature	Eur. J. Med. Chem.	2009	None
CHEMBL3137336	UPROSERTIB	2	429.25	0	3.56	Example 224	Cn1ncc(Cl)c1-c1cc(C(=O)N[C@H](CN)Cc2ccc(F)c(F)c2)oc1Cl	IC50	'='	1.995	nM	8.70			UO_0000065	20.27	0.42	5.14	10.11	False	CHEMBL3880964	Inhibition of full length human AKT1 expressed in Sf9 cells assessed as reduction in substrate phosphorylation using biotin-ahx-ARKRERAYSFGHHA-amide substrate and [gamma-33P]ATP incubated for 40 mins by top count microplate scintillation counting method	B	BAO_0000219	cell-based format	Homo sapiens	None	None	Sf9	None	CHEMBL4282	Serine/threonine-protein kinase AKT	Homo sapiens	SINGLE PROTEIN	CHEMBL3880416	38	Patent Bioactivity Data		2011	CHEMBL3308860
CHEMBL244141		0	332.32	0	3.08	15	Cc1ccc2[nH]c3c4c(O)ccc(O)c4c4c(c3c2c1)C(=O)NC4=O	Inhibition	'='	87.0	%				UO_0000187					False	CHEMBL895139	Inhibition of PKBalpha at 1 uM	B	BAO_0000357	single protein format	None	None	None	None	None	CHEMBL4282	Serine/threonine-protein kinase AKT	Homo sapiens	SINGLE PROTEIN	CHEMBL1148789	1	Scientific Literature	J. Med. Chem.	2007	None
CHEMBL190313		0	425.88	1	6.03	2	O=C(/C=C/c1nc2ccccc2[nH]1)c1c(O)nc2ccc(Cl)cc2c1-c1ccccc1	Ki	'='	3900.0	nM	5.41			UO_0000065	12.70	0.24	-0.62	6.86	False	CHEMBL829821	Inhibition constant for protein kinase B alpha (Akt1) in fluorescent enzymatic assay	B	BAO_0000357	single protein format	None	None	None	None	None	CHEMBL4282	Serine/threonine-protein kinase AKT	Homo sapiens	SINGLE PROTEIN	CHEMBL1143561	1	Scientific Literature	J. Med. Chem.	2005	None
CHEMBL521851	PICTILISIB	2	513.65	1	2.15	17, GDC-0941	CS(=O)(=O)N1CCN(Cc2cc3nc(-c4cccc5[nH]ncc45)nc(N4CCOCC4)c3s2)CC1	IC50	'='	46.0	nM	7.34			UO_0000065	14.28	0.29	5.19	6.82	False	CHEMBL980865	Inhibition of Akt Ser 473 phosphorylation in PTEN-null human U87MG cells	B	BAO_0000219	cell-based format	Homo sapiens	None	None	U-87 MG	None	CHEMBL4282	Serine/threonine-protein kinase AKT	Homo sapiens	SINGLE PROTEIN	CHEMBL1140078	1	Scientific Literature	J. Med. Chem.	2008	CHEMBL3307575
CHEMBL510515		0	339.38	0	2.98	1	O=C(Nc1nc(-c2ccncc2)cs1)C1COc2ccccc2O1	IC50	'>'	20000.0	nM				UO_0000065					False	CHEMBL1030560	Inhibition of AKT1 after 55 mins	B	BAO_0000357	single protein format	None	None	None	None	None	CHEMBL4282	Serine/threonine-protein kinase AKT	Homo sapiens	SINGLE PROTEIN	CHEMBL1142492	1	Scientific Literature	J. Med. Chem.	2008	None
CHEMBL408995	TALAROFLAVONE	0	276.24	0	0.66	9	COc1cc(O)c2c(c1)C1(OC2=O)C(C)=CC(=O)C1O	IC50	'>'	10.0	ug.mL-1				UO_0000274					False	CHEMBL966174	Inhibition of recombinant AKT1	B	BAO_0000357	single protein format	None	None	None	None	None	CHEMBL4282	Serine/threonine-protein kinase AKT	Homo sapiens	SINGLE PROTEIN	CHEMBL1157406	1	Scientific Literature	J. Nat. Prod.	2008	None
CHEMBL3746973		0	463.49	1	5.13	41	Cn1c(=O)c(Oc2ccc(F)cc2F)cc2cnc(Nc3ccc(N4CCCCC4)cc3)nc21	Inhibition	'='	9.0	%				UO_0000187					False	CHEMBL3751441	Inhibition of AKT1 (unknown origin) at 10 uM	B	BAO_0000357	single protein format	Homo sapiens	None	None	None	None	CHEMBL4282	Serine/threonine-protein kinase AKT	Homo sapiens	SINGLE PROTEIN	CHEMBL3745672	1	Scientific Literature	Bioorg. Med. Chem. Lett.	2016	None
CHEMBL193232		0	396.45	0	4.31	20	O=C(O)C1COc2cc3nc(-c4cccs4)c(-c4cccs4)nc3cc2O1	Inhibition	'='	4.0	%				UO_0000187					False	CHEMBL835568	In vitro percent inhibition of Protein kinase B, alpha at 10 uM concentration of compound dissolved in 100% DMSO using 5''-[gamma-33P]-triphosphate	B	BAO_0000357	single protein format	None	None	None	None	None	CHEMBL4282	Serine/threonine-protein kinase AKT	Homo sapiens	SINGLE PROTEIN	CHEMBL1140238	1	Scientific Literature	Bioorg. Med. Chem. Lett.	2005	None
CHEMBL97771		0	373.41	1	5.18	Src-I1	COc1cc2ncnc(Nc3ccc(Oc4ccccc4)cc3)c2cc1OC	Activity	'='	80.0	%				UO_0000187					False	CHEMBL1061172	Percentage PKBalpha activity remaining in the presence of 1uM inhibitor	B	BAO_0000357	single protein format	Homo sapiens	None	None	None	None	CHEMBL4282	Serine/threonine-protein kinase AKT	Homo sapiens	SINGLE PROTEIN	CHEMBL1150976	1	Scientific Literature	Biochem. J.	2007	None
CHEMBL226849		0	437.50	0	4.78	36	N[C@H](COc1cncc(-c2ccc3c(c2)/C(=C\c2ccco2)C(=O)N3)c1)Cc1ccccc1	IC50	'='	1.4	nM	8.85			UO_0000065	20.24	0.37	4.07	9.80	False	CHEMBL889241	Inhibition of human Akt1	B	BAO_0000357	single protein format	Homo sapiens	None	None	None	None	CHEMBL4282	Serine/threonine-protein kinase AKT	Homo sapiens	SINGLE PROTEIN	CHEMBL1145373	1	Scientific Literature	J. Med. Chem.	2007	None
CHEMBL3309998		0	378.39	0	1.58	12b	Nc1nc2c3ccc(NCCO)cc3nc(Cc3ccc4c(c3)OCO4)n2n1	IC50	'>'	10000.0	nM				UO_0000065					False	CHEMBL3381058	Inhibition of AKT1 (unknown origin)	B	BAO_0000357	single protein format	Homo sapiens	None	None	None	None	CHEMBL4282	Serine/threonine-protein kinase AKT	Homo sapiens	SINGLE PROTEIN	CHEMBL3352169	1	Scientific Literature	Bioorg. Med. Chem.	2014	None
CHEMBL242237		0	321.34	0	2.77	2b	NC(=O)c1ccccc1Nc1ccnc(Nc2cccc(O)c2)n1	IC50	'='	15000.0	nM	4.82			UO_0000065	15.01	0.27	2.05	4.26	False	CHEMBL905889	Inhibition at AKT1	B	BAO_0000357	single protein format	Homo sapiens	None	None	None	None	CHEMBL4282	Serine/threonine-protein kinase AKT	Homo sapiens	SINGLE PROTEIN	CHEMBL1143787	1	Scientific Literature	Bioorg. Med. Chem. Lett.	2007	None
CHEMBL375716		0	444.43	1	5.04	13ag	Cc1n[nH]c2ccc(-c3cncc(OC[C@@H](N)Cc4cc(F)cc(C(F)(F)F)c4)c3)cc12	IC50	'='	13.3	nM	7.88			UO_0000065	17.72	0.34	2.84	10.25	False	CHEMBL889241	Inhibition of human Akt1	B	BAO_0000357	single protein format	Homo sapiens	None	None	None	None	CHEMBL4282	Serine/threonine-protein kinase AKT	Homo sapiens	SINGLE PROTEIN	CHEMBL1145373	1	Scientific Literature	J. Med. Chem.	2007	None
CHEMBL427426		0	390.46	0	4.33	13x	Cc1cc(C[C@H](N)COc2cncc(-c3ccc4[nH]nc(C)c4c3)c2)ccc1F	IC50	'='	11.0	nM	7.96			UO_0000065	20.38	0.37	3.63	10.36	False	CHEMBL889241	Inhibition of human Akt1	B	BAO_0000357	single protein format	Homo sapiens	None	None	None	None	CHEMBL4282	Serine/threonine-protein kinase AKT	Homo sapiens	SINGLE PROTEIN	CHEMBL1145373	1	Scientific Literature	J. Med. Chem.	2007	None
CHEMBL375919		0	410.88	0	4.67	13n	Cc1n[nH]c2ccc(-c3cncc(OC[C@@H](N)Cc4ccc(F)c(Cl)c4)c3)cc12	IC50	'='	3.1	nM	8.51			UO_0000065	20.71	0.40	3.84	11.08	False	CHEMBL889241	Inhibition of human Akt1	B	BAO_0000357	single protein format	Homo sapiens	None	None	None	None	CHEMBL4282	Serine/threonine-protein kinase AKT	Homo sapiens	SINGLE PROTEIN	CHEMBL1145373	1	Scientific Literature	J. Med. Chem.	2007	None
CHEMBL205463		0	426.28	0	3.98	28	Cn1cnc(NCc2ccncc2)c1-c1nnc(Nc2ccc(Br)cc2)o1	Activity	'<'	30.0	%				UO_0000187					False	CHEMBL866555	Protective index against PKB/Akt at 10 uM by HTRF method	B	BAO_0000357	single protein format	Homo sapiens	None	None	None	None	CHEMBL4282	Serine/threonine-protein kinase AKT	Homo sapiens	SINGLE PROTEIN	CHEMBL1139649	1	Scientific Literature	Bioorg. Med. Chem. Lett.	2006	None
CHEMBL383255		0	431.38	0	4.12	16	Cn1cnc(NCc2ccncc2)c1-c1nnc(Nc2ccc(OC(F)(F)F)cc2)o1	Activity	'<'	30.0	%				UO_0000187					False	CHEMBL866555	Protective index against PKB/Akt at 10 uM by HTRF method	B	BAO_0000357	single protein format	Homo sapiens	None	None	None	None	CHEMBL4282	Serine/threonine-protein kinase AKT	Homo sapiens	SINGLE PROTEIN	CHEMBL1139649	1	Scientific Literature	Bioorg. Med. Chem. Lett.	2006	None
CHEMBL390066		0	144.18	0	2.08	Figure 1, B	c1ccc(-c2cn[nH]c2)cc1	IC50	'='	135000.0	nM	3.87			UO_0000065	26.84	0.48	1.79	13.49	False	CHEMBL958718	Inhibition of protein kinase B	B	BAO_0000357	single protein format	None	None	None	None	None	CHEMBL4282	Serine/threonine-protein kinase AKT	Homo sapiens	SINGLE PROTEIN	CHEMBL1157388	1	Scientific Literature	J. Med. Chem.	2008	None
CHEMBL206538		0	431.38	0	4.12	18	Cn1cnc(NCc2ccncc2)c1-c1nnc(Nc2cccc(OC(F)(F)F)c2)o1	Activity	'<'	30.0	%				UO_0000187					False	CHEMBL866555	Protective index against PKB/Akt at 10 uM by HTRF method	B	BAO_0000357	single protein format	Homo sapiens	None	None	None	None	CHEMBL4282	Serine/threonine-protein kinase AKT	Homo sapiens	SINGLE PROTEIN	CHEMBL1139649	1	Scientific Literature	Bioorg. Med. Chem. Lett.	2006	None
CHEMBL3747351		0	421.28	0	4.02	25	Cn1c(=O)c(Oc2c(Cl)cccc2Cl)cc2cnc(NC3CCOCC3)nc21	Inhibition	'='	3.0	%				UO_0000187					False	CHEMBL3751441	Inhibition of AKT1 (unknown origin) at 10 uM	B	BAO_0000357	single protein format	Homo sapiens	None	None	None	None	CHEMBL4282	Serine/threonine-protein kinase AKT	Homo sapiens	SINGLE PROTEIN	CHEMBL3745672	1	Scientific Literature	Bioorg. Med. Chem. Lett.	2016	None
CHEMBL377603		0	519.65	2	5.81	11f	CC(C)(Cc1ccc[nH]1)C1C(=O)Nc2ccc(-c3cncc(OC[C@@H](N)Cc4c[nH]c5ccccc45)c3)cc21	IC50	'='	1.5	nM	8.82			UO_0000065	16.98	0.31	3.01	8.11	False	CHEMBL866644	Inhibition of AKT1 in presence of 5 uM ATP	B	BAO_0000357	single protein format	Homo sapiens	None	None	None	None	CHEMBL4282	Serine/threonine-protein kinase AKT	Homo sapiens	SINGLE PROTEIN	CHEMBL1138086	1	Scientific Literature	Bioorg. Med. Chem. Lett.	2006	None
CHEMBL1421	DASATINIB	4	488.02	0	3.31	Dasatinib	Cc1nc(Nc2ncc(C(=O)Nc3c(C)cccc3Cl)s2)cc(N2CCN(CCO)CC2)n1	Kd	'>'	10000.0	nM				UO_0000065					True	CHEMBL1051279	Binding constant for AKT1 kinase domain	B	BAO_0000357	single protein format	Homo sapiens	None	None	None	None	CHEMBL4282	Serine/threonine-protein kinase AKT	Homo sapiens	SINGLE PROTEIN	CHEMBL1150977	1	Scientific Literature	Nat. Biotechnol.	2008	None
CHEMBL124660	TANDUTINIB	2	562.72	2	5.03	MLN-518	COc1cc2c(N3CCN(C(=O)Nc4ccc(OC(C)C)cc4)CC3)ncnc2cc1OCCCN1CCCCC1	Kd	'>'	10000.0	nM				UO_0000065					True	CHEMBL1051279	Binding constant for AKT1 kinase domain	B	BAO_0000357	single protein format	Homo sapiens	None	None	None	None	CHEMBL4282	Serine/threonine-protein kinase AKT	Homo sapiens	SINGLE PROTEIN	CHEMBL1150977	1	Scientific Literature	Nat. Biotechnol.	2008	None
CHEMBL3613624		0	493.61	0	3.42	27	Cc1[nH]c2ncnc(N3CCC(CN(C)C)(C(=O)Nc4cccc(OC(=O)N(C)C)c4)CC3)c2c1C	IC50	'>'	1000.0	nM				UO_0000065					False	CHEMBL3615480	Inhibition of AKT1 (unknown origin) by radiometric assay	B	BAO_0000357	single protein format	Homo sapiens	None	None	None	None	CHEMBL4282	Serine/threonine-protein kinase AKT	Homo sapiens	SINGLE PROTEIN	CHEMBL3611979	1	Scientific Literature	Bioorg. Med. Chem. Lett.	2015	None
CHEMBL92361		0	292.29	0	2.56	CGP-029482	O=C(O)Cc1c2ccccc2n2c1[nH]c(=O)c1ccccc12	Activity	'='	84.0	%				UO_0000187					False	CHEMBL1061152	Percent residual PKBalpha activity in the presence of 10uM inhibitor	B	BAO_0000357	single protein format	None	None	None	None	None	CHEMBL4282	Serine/threonine-protein kinase AKT	Homo sapiens	SINGLE PROTEIN	CHEMBL1150975	1	Scientific Literature	Biochem. J.	2003	None
CHEMBL376569		0	398.47	0	3.76	9g	Cc1n[nH]c2cnc(-c3cncc(OC[C@@H](N)Cc4c[nH]c5ccccc45)c3)cc12	IC50	'='	0.34	nM	9.47			UO_0000065	23.76	0.43	5.71	8.97	True	CHEMBL903964	Inhibition of Akt1	B	BAO_0000357	single protein format	Homo sapiens	None	None	None	None	CHEMBL4282	Serine/threonine-protein kinase AKT	Homo sapiens	SINGLE PROTEIN	CHEMBL1142911	1	Scientific Literature	Bioorg. Med. Chem.	2007	None
CHEMBL388729		0	398.47	0	3.64	9d	Nc1cc2[nH]ncc2cc1-c1cncc(OC[C@@H](N)Cc2c[nH]c3ccccc23)c1	IC50	'='	51.0	nM	7.29			UO_0000065	18.30	0.33	3.65	6.15	True	CHEMBL903964	Inhibition of Akt1	B	BAO_0000357	single protein format	Homo sapiens	None	None	None	None	CHEMBL4282	Serine/threonine-protein kinase AKT	Homo sapiens	SINGLE PROTEIN	CHEMBL1142911	1	Scientific Literature	Bioorg. Med. Chem.	2007	None
CHEMBL374808		0	451.45	1	5.07	3	N[C@H](COc1cncc(-c2ccc3[nH]nc(C(F)(F)F)c3c2)c1)Cc1c[nH]c2ccccc12	IC50	'='	1.8	nM	8.74			UO_0000065	19.37	0.36	3.67	9.44	True	CHEMBL903964	Inhibition of Akt1	B	BAO_0000357	single protein format	Homo sapiens	None	None	None	None	CHEMBL4282	Serine/threonine-protein kinase AKT	Homo sapiens	SINGLE PROTEIN	CHEMBL1142911	1	Scientific Literature	Bioorg. Med. Chem.	2007	None
CHEMBL179217		0	210.24	0	2.03	39	Cn1cnc2c(-c3ccccc3)ncnc21	Inhibition	'='	15.0	%				UO_0000187					False	CHEMBL830592	Inhibition of human Protein kinase B alpha at 30 uM	B	BAO_0000357	single protein format	Homo sapiens	None	None	None	None	CHEMBL4282	Serine/threonine-protein kinase AKT	Homo sapiens	SINGLE PROTEIN	CHEMBL1141882	1	Scientific Literature	J. Med. Chem.	2005	None
CHEMBL234010		0	340.81	0	3.73	35	Cc1cc(C(=O)Nc2ccc(Cl)cc2)n(CCc2ccncc2)n1	Activity	'>'	30.0	%				UO_0000187					False	CHEMBL897520	Inhibition of PKB/Akt at 10 uM	B	BAO_0000357	single protein format	None	None	None	None	None	CHEMBL4282	Serine/threonine-protein kinase AKT	Homo sapiens	SINGLE PROTEIN	CHEMBL1148870	1	Scientific Literature	Bioorg. Med. Chem. Lett.	2007	None
CHEMBL451523		0	617.77	2	6.06	17	COc1c(NC(=O)Nc2ccc(-c3ccc(CN4CCOCC4)nc3)c3ccccc23)cc(C(C)(C)C)cc1NS(C)(=O)=O	IC50	'='	6400.0	nM	5.19			UO_0000065	8.41	0.16	-0.87	4.26	False	CHEMBL984183	Inhibition of PKBalpha/Akt1	B	BAO_0000357	single protein format	None	None	None	None	None	CHEMBL4282	Serine/threonine-protein kinase AKT	Homo sapiens	SINGLE PROTEIN	CHEMBL1138470	1	Scientific Literature	Bioorg. Med. Chem. Lett.	2009	None
CHEMBL375485		0	411.47	0	4.23	25b	N[C@H](COc1cncc(-c2cc3c(-c4ccco4)n[nH]c3cn2)c1)Cc1ccccc1	IC50	'='	6.1	nM	8.21			UO_0000065	19.96	0.36	3.98	7.99	True	CHEMBL903964	Inhibition of Akt1	B	BAO_0000357	single protein format	Homo sapiens	None	None	None	None	CHEMBL4282	Serine/threonine-protein kinase AKT	Homo sapiens	SINGLE PROTEIN	CHEMBL1142911	1	Scientific Literature	Bioorg. Med. Chem.	2007	None
CHEMBL1085511		0	499.62	0	4.60	4c	CC(C)COC(=O)Nc1ccc(-c2cnc3c(-c4ccc(N5CCN(C)CC5)cc4)cnn3c2N)cc1	IC50	'>'	10000.0	nM				UO_0000065					False	CHEMBL1120251	Inhibition of PKBalpha	B	BAO_0000357	single protein format	None	None	None	None	None	CHEMBL4282	Serine/threonine-protein kinase AKT	Homo sapiens	SINGLE PROTEIN	CHEMBL1158604	1	Scientific Literature	Bioorg. Med. Chem. Lett.	2010	None
CHEMBL445464		0	577.70	2	6.48	14	Cc1nnc2c3cc(-c4ccccc4)c(-c4ccc(CN5CCC(c6n[nH]c(-c7ccccn7)n6)CC5)cc4)nc3ccn12	IC50	'='	24.6	nM	7.61			UO_0000065	13.17	0.24	1.13	7.55	False	CHEMBL939833	Inhibition of Akt1 by cell based assay	B	BAO_0000219	cell-based format	None	None	None	None	None	CHEMBL4282	Serine/threonine-protein kinase AKT	Homo sapiens	SINGLE PROTEIN	CHEMBL1141029	1	Scientific Literature	Bioorg. Med. Chem. Lett.	2009	None
CHEMBL502854		0	595.74	2	6.46	11	Sc1nnc2c3cc(-c4ccccc4)c(-c4ccc(CN5CCC(c6n[nH]c(-c7ccccn7)n6)CC5)cc4)nc3ccn12	IC50	'='	10.0	nM	8.00			UO_0000065	13.43	0.25	1.54	7.94	False	CHEMBL939831	Inhibition of human cloned Akt1 expressed in Drosophila S2 cells by HTRF assay	B	BAO_0000219	cell-based format	Homo sapiens	None	None	S2	None	CHEMBL4282	Serine/threonine-protein kinase AKT	Homo sapiens	SINGLE PROTEIN	CHEMBL1141029	1	Scientific Literature	Bioorg. Med. Chem. Lett.	2009	CHEMBL3308861
CHEMBL442718		0	607.77	2	6.91	4	c1ccc(-c2cc3cnc(N4CCCCC4)nc3nc2-c2ccc(CN3CCC(c4nnc(-c5ccccn5)[nH]4)CC3)cc2)cc1	IC50	'='	36.0	nM	7.44			UO_0000065	12.25	0.22	0.53	7.47	False	CHEMBL951579	Inhibition of Akt1 phosphorylation in human by C33a cells by IPKA assay	B	BAO_0000219	cell-based format	None	None	None	C33a	None	CHEMBL4282	Serine/threonine-protein kinase AKT	Homo sapiens	SINGLE PROTEIN	CHEMBL1157492	1	Scientific Literature	Bioorg. Med. Chem. Lett.	2008	None
CHEMBL50	QUERCETIN	3	302.24	0	1.99	3	O=c1c(O)c(-c2ccc(O)c(O)c2)oc2cc(O)cc(O)c12	Inhibition	'='	99.0	%				UO_0000187					False	CHEMBL1249532	Inhibition of human PKBalpha expressed in SF9 cells at 20 uM	B	BAO_0000219	cell-based format	Homo sapiens	None	None	Sf9	None	CHEMBL4282	Serine/threonine-protein kinase AKT	Homo sapiens	SINGLE PROTEIN	CHEMBL1240295	1	Scientific Literature	Biochem. J.	2000	CHEMBL3308860
CHEMBL494060		0	519.61	2	2.82	14a	CCn1c(-c2nonc2N)nc2c(C#CC(C)(C)O)ncc(OCCCNCCc3ccc(OC)cc3)c21	IC50	'='	5.0	nM	8.30			UO_0000065	15.98	0.30	5.48	5.67	False	CHEMBL1028090	Inhibition of human AKT1	B	BAO_0000357	single protein format	Homo sapiens	None	None	None	None	CHEMBL4282	Serine/threonine-protein kinase AKT	Homo sapiens	SINGLE PROTEIN	CHEMBL1140130	1	Scientific Literature	J. Med. Chem.	2008	None
CHEMBL494088		0	411.47	0	1.19	3e	CCn1c(-c2nonc2N)nc2c(C#CC(C)(C)O)ncc(OCC3CCNC3)c21	IC50	'='	8.0	nM	8.10			UO_0000065	19.68	0.37	6.91	5.90	False	CHEMBL1028090	Inhibition of human AKT1	B	BAO_0000357	single protein format	Homo sapiens	None	None	None	None	CHEMBL4282	Serine/threonine-protein kinase AKT	Homo sapiens	SINGLE PROTEIN	CHEMBL1140130	1	Scientific Literature	J. Med. Chem.	2008	None
CHEMBL493250		0	379.42	0	2.48	10	CCn1c(-c2nonc2N)nc2c(-c3ccccc3)ncc(OCCCN)c21	IC50	'='	331.0	nM	6.48			UO_0000065	17.08	0.32	4.00	4.95	False	CHEMBL1028090	Inhibition of human AKT1	B	BAO_0000357	single protein format	Homo sapiens	None	None	None	None	CHEMBL4282	Serine/threonine-protein kinase AKT	Homo sapiens	SINGLE PROTEIN	CHEMBL1140130	1	Scientific Literature	J. Med. Chem.	2008	None
CHEMBL1241462		0	228.30	0	1.94	29, ETP-45835	c1cc(-c2cc(C3CCNCC3)n[nH]2)ccn1	Inhibition	'='	0.0	%				UO_0000187					False	CHEMBL1246546	Inhibition of AKT1 at 5 uM	B	BAO_0000357	single protein format	None	None	None	None	None	CHEMBL4282	Serine/threonine-protein kinase AKT	Homo sapiens	SINGLE PROTEIN	CHEMBL1240515	1	Scientific Literature	J. Med. Chem.	2010	None
CHEMBL247619		0	509.42	1	3.39	40	CNC(=O)Nc1ccc(CNc2c(C(=O)Nc3ccc4c(c3)OC(F)(F)C(F)(F)O4)cnn2C)cn1	IC50	'='	41.0	nM	7.39			UO_0000065	14.50	0.28	4.00	5.62	False	CHEMBL922918	Inhibition of pAkt	B	BAO_0000357	single protein format	None	None	None	None	None	CHEMBL4282	Serine/threonine-protein kinase AKT	Homo sapiens	SINGLE PROTEIN	CHEMBL1140657	1	Scientific Literature	Bioorg. Med. Chem. Lett.	2007	None
CHEMBL535	SUNITINIB	4	398.48	0	3.33	Sunitinib	CCN(CC)CCNC(=O)c1c(C)[nH]c(/C=C2\C(=O)Nc3ccc(F)cc32)c1C	Kd	'>'	10000.0	nM				UO_0000065					True	CHEMBL1051279	Binding constant for AKT1 kinase domain	B	BAO_0000357	single protein format	Homo sapiens	None	None	None	None	CHEMBL4282	Serine/threonine-protein kinase AKT	Homo sapiens	SINGLE PROTEIN	CHEMBL1150977	1	Scientific Literature	Nat. Biotechnol.	2008	None
CHEMBL567173		0	206.25	0	3.80	5	c1ccc2c(c1)[nH]c1c3cc[nH]c3ccc21	Activity	'='	110.0	%				UO_0000187					False	CHEMBL1056852	Inhibition of PKBalpha assessed as residual enzyme activity at 10 uM relative to untreated control	B	BAO_0000357	single protein format	None	None	None	None	None	CHEMBL4282	Serine/threonine-protein kinase AKT	Homo sapiens	SINGLE PROTEIN	CHEMBL1154186	1	Scientific Literature	J. Med. Chem.	2009	None
CHEMBL521949		0	449.87	1	5.71	13	O=C(Nc1ccccc1Cl)c1ccc(Nc2nc(Nc3ccc(O)cc3)ncc2F)cc1	Activity	'='	96.0	%				UO_0000187					False	CHEMBL969688	Inhibition of human PKBalpha at 1 uM assessed as residual enzyme activity	B	BAO_0000357	single protein format	Homo sapiens	None	None	None	None	CHEMBL4282	Serine/threonine-protein kinase AKT	Homo sapiens	SINGLE PROTEIN	CHEMBL1138512	1	Scientific Literature	J. Med. Chem.	2009	None
CHEMBL1164265		0	470.96	0	4.26	5h	CN1CCN(c2ccc(-c3cnc4c(c3)N(Cc3c(F)ccc(F)c3Cl)CCN4)cn2)CC1	Inhibition	'<'	50.0	%				UO_0000187					False	CHEMBL1168781	Inhibition of AKT1 at 1 uM	B	BAO_0000357	single protein format	None	None	None	None	None	CHEMBL4282	Serine/threonine-protein kinase AKT	Homo sapiens	SINGLE PROTEIN	CHEMBL1165965	1	Scientific Literature	Bioorg. Med. Chem.	2010	None
CHEMBL193261		0	408.42	0	4.65	1	CC1=C(C#N)c2nc(N)c(C#N)c(C)c2/C1=C/c1ccc(-c2cccc(C(=O)O)c2)o1	IC50	'='	60200.0	nM	4.22			UO_0000065	10.33	0.19	-0.43	3.08	False	CHEMBL1108601	Inhibition of Akt1	B	BAO_0000357	single protein format	None	None	None	None	None	CHEMBL4282	Serine/threonine-protein kinase AKT	Homo sapiens	SINGLE PROTEIN	CHEMBL1154821	1	Scientific Literature	Eur. J. Med. Chem.	2010	None
CHEMBL1078665		0	477.35	0	4.89	19	Cc1cc(OCc2ccc(F)cc2F)c(Br)c(=O)n1Cc1ccc(CN(C)C)cc1	Inhibition	'<'	50.0	%				UO_0000187					False	CHEMBL1102594	Inhibition of AKT1 at 10 uM	B	BAO_0000357	single protein format	None	None	None	None	None	CHEMBL4282	Serine/threonine-protein kinase AKT	Homo sapiens	SINGLE PROTEIN	CHEMBL1154277	1	Scientific Literature	Bioorg. Med. Chem. Lett.	2009	None
CHEMBL272292		0	555.64	2	6.14	2a	O=C(O)c1ccc2nc(-c3ccc(CN4CCC(n5c(=O)[nH]c6ccccc65)CC4)cc3)c(-c3ccccc3)nc2c1	IC50	'='	240.0	nM	6.62			UO_0000065	11.91	0.22	0.48	6.36	True	CHEMBL948032	Inhibition of Akt1	B	BAO_0000357	single protein format	None	None	None	None	None	CHEMBL4282	Serine/threonine-protein kinase AKT	Homo sapiens	SINGLE PROTEIN	CHEMBL1143241	1	Scientific Literature	Bioorg. Med. Chem. Lett.	2008	None
CHEMBL248758		0	344.20	0	4.34	2h	O=C1Cc2cnn(-c3cc(Cl)cc(Cl)c3)c2-c2ccccc2N1	Inhibition	'<='	40.0	%				UO_0000187					False	CHEMBL886304	Inhibition of AKT1 at 10 uM	B	BAO_0000357	single protein format	None	None	None	None	None	CHEMBL4282	Serine/threonine-protein kinase AKT	Homo sapiens	SINGLE PROTEIN	CHEMBL1139946	1	Scientific Literature	Eur. J. Med. Chem.	2007	None
CHEMBL247797		0	479.49	0	4.04	41	CNC(=O)Nc1ccc(CNc2c(C(=O)Nc3ccc(SC(F)(F)F)cc3)cnn2C)cn1	IC50	'='	15.0	nM	7.82			UO_0000065	16.32	0.32	3.78	6.93	False	CHEMBL922918	Inhibition of pAkt	B	BAO_0000357	single protein format	None	None	None	None	None	CHEMBL4282	Serine/threonine-protein kinase AKT	Homo sapiens	SINGLE PROTEIN	CHEMBL1140657	1	Scientific Literature	Bioorg. Med. Chem. Lett.	2007	None
CHEMBL1234815		0	275.31	0	2.77	S2	Cn1nc(-c2ccc3ccccc3c2)c2c(N)ncnc21	Inhibition	'='	10.0	%				UO_0000187					False	CHEMBL1243988	Inhibition of AKT1 at 1 uM after 60 mins by FRET assay in presence of 10 uM ATP	B	BAO_0000357	single protein format	None	None	None	None	None	CHEMBL4282	Serine/threonine-protein kinase AKT	Homo sapiens	SINGLE PROTEIN	CHEMBL1240340	1	Scientific Literature	Nat. Chem. Biol.	2008	None
CHEMBL1081295		0	443.50	0	4.94	27	Nc1cc2cc(-c3cnc(NC[C@@H](N)Cc4ccc(C(F)(F)F)cc4)s3)ccc2cn1	IC50	'='	11.6	nM	7.94			UO_0000065	17.89	0.35	3.00	8.83	False	CHEMBL1102921	Inhibition of AKT1 after 10 mins by [gamma33]ATP assay	B	BAO_0000357	single protein format	None	None	None	None	None	CHEMBL4282	Serine/threonine-protein kinase AKT	Homo sapiens	SINGLE PROTEIN	CHEMBL1154944	1	Scientific Literature	Bioorg. Med. Chem. Lett.	2010	None
CHEMBL442919		0	636.76	2	5.25	17	OCCNCc1nnc2c3cc(-c4ccccc4)c(-c4ccc(CN5CCC(c6n[nH]c(-c7ccccn7)n6)CC5)cc4)nc3ccn12	IC50	'='	41.8	nM	7.38			UO_0000065	11.59	0.21	2.13	5.55	False	CHEMBL939833	Inhibition of Akt1 by cell based assay	B	BAO_0000219	cell-based format	None	None	None	None	None	CHEMBL4282	Serine/threonine-protein kinase AKT	Homo sapiens	SINGLE PROTEIN	CHEMBL1141029	1	Scientific Literature	Bioorg. Med. Chem. Lett.	2009	None
CHEMBL389745		0	577.69	2	6.01	46d	COc1cc(-c2ccc3c(c2)Nc2ccc(C(C)(C)C(=O)Nc4ccc(N5CCOCC5)cc4)cc2NC3=O)ccc1N	IC50	'>'	10000.0	nM				UO_0000065					False	CHEMBL894158	Inhibition of recombinant Akt1 by radiometric assay	B	BAO_0000357	single protein format	Homo sapiens	None	None	None	None	CHEMBL4282	Serine/threonine-protein kinase AKT	Homo sapiens	SINGLE PROTEIN	CHEMBL1148724	1	Scientific Literature	J. Med. Chem.	2007	None
CHEMBL438431		0	599.56	2	7.79	11c	CC(C)(Cc1ccc(Cl)cc1Cl)C1C(=O)Nc2ccc(-c3cncc(OC[C@@H](N)Cc4c[nH]c5ccccc45)c3)cc21	IC50	'='	352.0	nM	6.45			UO_0000065	10.76	0.21	-1.34	6.94	False	CHEMBL866644	Inhibition of AKT1 in presence of 5 uM ATP	B	BAO_0000357	single protein format	Homo sapiens	None	None	None	None	CHEMBL4282	Serine/threonine-protein kinase AKT	Homo sapiens	SINGLE PROTEIN	CHEMBL1138086	1	Scientific Literature	Bioorg. Med. Chem. Lett.	2006	None
CHEMBL263664		0	341.85	0	3.15	2, CCT128930	NC1(Cc2ccc(Cl)cc2)CCN(c2ncnc3[nH]ccc23)CC1	Inhibition	'>'	80.0	%				UO_0000187					False	CHEMBL1074362	Inhibition of PKB at 1 uM	B	BAO_0000357	single protein format	None	None	None	None	None	CHEMBL4282	Serine/threonine-protein kinase AKT	Homo sapiens	SINGLE PROTEIN	CHEMBL1157584	1	Scientific Literature	J. Med. Chem.	2010	None
CHEMBL573326		0	464.53	0	4.86	124	N[C@H](COc1cncc(-c2ccc3c(c2)C(c2ccco2)C(=O)N3)c1)Cc1c[nH]c2ccccc12	IC50	'='	0.17	nM	9.77			UO_0000065	21.03	0.38	4.91	9.20	False	CHEMBL1049250	Inhibition of Akt	B	BAO_0000357	single protein format	None	None	None	None	None	CHEMBL4282	Serine/threonine-protein kinase AKT	Homo sapiens	SINGLE PROTEIN	CHEMBL1154070	1	Scientific Literature	Eur. J. Med. Chem.	2009	None
CHEMBL576348		0	463.54	0	4.59	119	N[C@H](COc1cncc(-c2ccc3c(c2)C(c2ccc[nH]2)C(=O)N3)c1)Cc1c[nH]c2ccccc12	IC50	'='	1.5	nM	8.82			UO_0000065	19.04	0.34	4.23	8.11	False	CHEMBL1049250	Inhibition of Akt	B	BAO_0000357	single protein format	None	None	None	None	None	CHEMBL4282	Serine/threonine-protein kinase AKT	Homo sapiens	SINGLE PROTEIN	CHEMBL1154070	1	Scientific Literature	Eur. J. Med. Chem.	2009	None
CHEMBL258844		0	551.65	2	6.32	14	O=c1[nH]c2ccccc2n1C1CCN(Cc2ccc(-c3nc4cc5[nH]cnc5cc4nc3-c3ccccc3)cc2)CC1	IC50	'='	58.0	nM	7.24			UO_0000065	13.12	0.24	0.92	7.58	True	CHEMBL1111477	Inhibition of Akt1	B	BAO_0000357	single protein format	None	None	None	None	None	CHEMBL4282	Serine/threonine-protein kinase AKT	Homo sapiens	SINGLE PROTEIN	CHEMBL1155389	1	Scientific Literature	J. Med. Chem.	2010	None
CHEMBL233828		0	350.43	0	2.86	52	CC(C)(C)c1ccc(NC(=O)c2nnnn2CCc2ccncc2)cc1	Activity	'>'	30.0	%				UO_0000187					False	CHEMBL897520	Inhibition of PKB/Akt at 10 uM	B	BAO_0000357	single protein format	None	None	None	None	None	CHEMBL4282	Serine/threonine-protein kinase AKT	Homo sapiens	SINGLE PROTEIN	CHEMBL1148870	1	Scientific Literature	Bioorg. Med. Chem. Lett.	2007	None
CHEMBL474000		0	362.34	0	2.52	(+/-)-syn-11j	O=C1C[C@H]2O[C@@H](c3cccc(O)c3)C3=C(C(=O)c4ccccc4C3=O)[C@H]2O1	IC50	'='	350.0	nM	6.46			UO_0000065	17.82	0.33	3.94	7.18	False	CHEMBL1018804	Inhibition of AKT	B	BAO_0000357	single protein format	None	None	None	None	None	CHEMBL4282	Serine/threonine-protein kinase AKT	Homo sapiens	SINGLE PROTEIN	CHEMBL1153413	1	Scientific Literature	J. Med. Chem.	2009	None
CHEMBL498051		0	456.37	0	3.75	41	NC[C@H](Cc1ccncc1)NC(=O)c1cc(Br)c(-c2ccnc3[nH]ccc23)s1	Ki	'='	2.0	nM	8.70			UO_0000065	19.06	0.42	4.95	9.00	False	CHEMBL959242	Inhibition of AKT1	B	BAO_0000357	single protein format	None	None	None	None	None	CHEMBL4282	Serine/threonine-protein kinase AKT	Homo sapiens	SINGLE PROTEIN	CHEMBL1153968	1	Scientific Literature	Bioorg. Med. Chem. Lett.	2009	None
CHEMBL2216825	LACTOQUINOMYCIN	0	457.48	0	1.31	1, lactoquinomycin	C[C@H]1O[C@@H]2CC(=O)O[C@@H]2C2=C1C(=O)c1c(ccc([C@H]3C[C@@H](N(C)C)[C@H](O)[C@@H](C)O3)c1O)C2=O	Inhibition	'='	92.0	%				UO_0000187					False	CHEMBL1018811	Inhibition of AKT1 at 1 uM	B	BAO_0000357	single protein format	None	None	None	None	None	CHEMBL4282	Serine/threonine-protein kinase AKT	Homo sapiens	SINGLE PROTEIN	CHEMBL1153413	1	Scientific Literature	J. Med. Chem.	2009	None
CHEMBL473844		0	420.46	0	3.69	(+/-)-anti-9c	CCOC(=O)C[C@@H]1CC2=C(C(=O)c3ccccc3C2=O)[C@@H](COCc2ccccc2)O1	Activity						Not Active						False	CHEMBL1018809	Inhibition of AKT at < 10 uM	B	BAO_0000357	single protein format	None	None	None	None	None	CHEMBL4282	Serine/threonine-protein kinase AKT	Homo sapiens	SINGLE PROTEIN	CHEMBL1153413	1	Scientific Literature	J. Med. Chem.	2009	None
CHEMBL379156		0	305.29	0	3.12	26	O=C1NC(=O)/C(=C/c2ccc(-c3ccc(F)cc3O)o2)S1	Activity	'='	97.0	%				UO_0000187					False	CHEMBL854407	Residual activity at human PKBalpha at 10 uM in presence of 10 uM ATP relative to control	B	BAO_0000357	single protein format	Homo sapiens	None	None	None	None	CHEMBL4282	Serine/threonine-protein kinase AKT	Homo sapiens	SINGLE PROTEIN	CHEMBL1138050	1	Scientific Literature	J. Med. Chem.	2006	None
CHEMBL215205		0	218.22	0	1.70	31b, (CAN508)	Nc1n[nH]c(N)c1/N=N/c1ccc(O)cc1	Inhibition	'='	100.0	%				UO_0000187					False	CHEMBL911813	Activity of PKBalpha at 10 uM	B	BAO_0000357	single protein format	Homo sapiens	None	None	None	None	CHEMBL4282	Serine/threonine-protein kinase AKT	Homo sapiens	SINGLE PROTEIN	CHEMBL1137343	1	Scientific Literature	J. Med. Chem.	2006	None
CHEMBL258844		0	551.65	2	6.32	2	O=c1[nH]c2ccccc2n1C1CCN(Cc2ccc(-c3nc4cc5[nH]cnc5cc4nc3-c3ccccc3)cc2)CC1	IC50	'='	58.0	nM	7.24			UO_0000065	13.12	0.24	0.92	7.58	True	CHEMBL832702	Inhibitory concentration against Akt1 kinase	B	BAO_0000357	single protein format	Homo sapiens	None	None	None	None	CHEMBL4282	Serine/threonine-protein kinase AKT	Homo sapiens	SINGLE PROTEIN	CHEMBL1141976	1	Scientific Literature	Bioorg. Med. Chem. Lett.	2005	None
CHEMBL177784		0	310.38	0	2.25	56	Cn1c(C#CCCO)nc2c(Sc3ccccc3)ncnc21	Inhibition	'='	33.0	%				UO_0000187					False	CHEMBL830592	Inhibition of human Protein kinase B alpha at 30 uM	B	BAO_0000357	single protein format	Homo sapiens	None	None	None	None	CHEMBL4282	Serine/threonine-protein kinase AKT	Homo sapiens	SINGLE PROTEIN	CHEMBL1141882	1	Scientific Literature	J. Med. Chem.	2005	None
CHEMBL1096672		0	299.37	0	4.76	16d	O=C1Cc2ccccc2Cc2cc(Nc3ccccc3)ccc21	Inhibition						Not Active						False	CHEMBL1108232	Inhibition of AKT1 at 10 uM	B	BAO_0000357	single protein format	None	None	None	None	None	CHEMBL4282	Serine/threonine-protein kinase AKT	Homo sapiens	SINGLE PROTEIN	CHEMBL1157789	1	Scientific Literature	Bioorg. Med. Chem. Lett.	2010	None
CHEMBL1163567		0	545.01	2	6.10	5l	COC1CCN(C(=O)c2ccc(-c3cnc4c(c3)N(Cc3cc(Cl)ccc3C(F)(F)F)CCN4)cc2)CC1	Inhibition	'<'	50.0	%				UO_0000187					False	CHEMBL1168781	Inhibition of AKT1 at 1 uM	B	BAO_0000357	single protein format	None	None	None	None	None	CHEMBL4282	Serine/threonine-protein kinase AKT	Homo sapiens	SINGLE PROTEIN	CHEMBL1165965	1	Scientific Literature	Bioorg. Med. Chem.	2010	None
CHEMBL279185		0	1330.54	None	None	5	N=C(N)NCCC[C@@H](NC(=O)[C@@H](CCCNC(=N)N)NC(=O)[C@@H](CCCNC(=N)N)NC(=O)[C@@H](CCCNC(=N)N)NC(=O)[C@@H](CCCNC(=N)N)NC(=O)[C@@H](CCCNC(=N)N)NC(=O)CCCCCNC(=O)[C@H]1O[C@@H](n2cnc3c(N)ncnc32)[C@H](O)[C@@H]1O)C(N)=O	Activity	'='	2.0	%				UO_0000187					False	CHEMBL873780	Percent residual activity, relative to control, of PKB alpha (no ph) at 1 uM concentration of inhibitor in presence of 5 uM ATP	B	BAO_0000357	single protein format	Homo sapiens	None	None	None	None	CHEMBL4282	Serine/threonine-protein kinase AKT	Homo sapiens	SINGLE PROTEIN	CHEMBL1137240	1	Scientific Literature	J. Med. Chem.	2006	None
CHEMBL1682017		0	369.84	0	3.92	47	O=C(Cc1cccc2cnccc12)Nc1scc(Cl)c1-c1ncn[nH]1	Inhibition	'='	4.0	%				UO_0000187					False	CHEMBL1686774	Inhibition of AKT1 at 10 uM	B	BAO_0000357	single protein format	None	None	None	None	None	CHEMBL4282	Serine/threonine-protein kinase AKT	Homo sapiens	SINGLE PROTEIN	CHEMBL1681717	1	Scientific Literature	Bioorg. Med. Chem. Lett.	2011	None
CHEMBL340776		0	487.52	0	2.02	28	O=C1NC(=O)C2=C1c1cn(c3ncccc13)CCOCCOCCOCCn1cc2c2cccnc21	Activity	'='	97.0	%				UO_0000187					False	CHEMBL766410	Inhibition of human Protein kinase B alpha at 10 uM	B	BAO_0000357	single protein format	Homo sapiens	None	None	None	None	CHEMBL4282	Serine/threonine-protein kinase AKT	Homo sapiens	SINGLE PROTEIN	CHEMBL1145082	1	Scientific Literature	J. Med. Chem.	2003	None
CHEMBL594755		0	455.52	0	3.82	26a	Cc1occc1-c1nc(N)c(OC[C@@H](N)Cc2ccccc2)cc1-c1cnc2[nH]nc(C)c2n1	IC50	'='	6.0	nM	8.22			UO_0000065	18.05	0.33	4.40	5.80	False	CHEMBL1072610	Inhibition of human AKT1	B	BAO_0000357	single protein format	Homo sapiens	None	None	None	None	CHEMBL4282	Serine/threonine-protein kinase AKT	Homo sapiens	SINGLE PROTEIN	CHEMBL1153244	1	Scientific Literature	Bioorg. Med. Chem. Lett.	2010	None
CHEMBL593573		0	469.55	0	4.36	26b	CCNc1nc(-c2ccoc2)c(-c2cnc3[nH]nc(C)c3n2)cc1OC[C@@H](N)Cc1ccccc1	IC50	'='	500.0	nM	6.30			UO_0000065	13.42	0.25	1.94	4.93	False	CHEMBL1072610	Inhibition of human AKT1	B	BAO_0000357	single protein format	Homo sapiens	None	None	None	None	CHEMBL4282	Serine/threonine-protein kinase AKT	Homo sapiens	SINGLE PROTEIN	CHEMBL1153244	1	Scientific Literature	Bioorg. Med. Chem. Lett.	2010	None
CHEMBL1272171		0	474.54	0	4.68	64	CC(C)c1n[nH]c(C(F)(F)F)c1-c1ccnc(Nc2ccc(N3CCC(N(C)C)CC3)cn2)n1	IC50	'>'	10000.0	nM				UO_0000065					False	CHEMBL1273652	Inhibition of PKBalpha	B	BAO_0000357	single protein format	None	None	None	None	None	CHEMBL4282	Serine/threonine-protein kinase AKT	Homo sapiens	SINGLE PROTEIN	CHEMBL1269009	1	Scientific Literature	J. Med. Chem.	2010	None
CHEMBL398606		0	414.51	1	5.40	10a	CC(C)NCc1ccc(Nc2cc(-c3ccc(-c4ccc(O)cc4O)cc3)[nH]n2)cc1	Inhibition	'='	7.0	%				UO_0000187					False	CHEMBL898062	Inhibition of AKT1 at 1 uM	B	BAO_0000357	single protein format	None	None	None	None	None	CHEMBL4282	Serine/threonine-protein kinase AKT	Homo sapiens	SINGLE PROTEIN	CHEMBL1137531	1	Scientific Literature	J. Med. Chem.	2007	None
CHEMBL1099290		0	369.43	0	1.27	18	CCn1c(-c2nonc2N)nc2c(C#CC(C)(C)O)nc(CN(C)C)cc21	IC50	'='	2.0	nM	8.70			UO_0000065	23.55	0.44	7.43	7.30	False	CHEMBL1109952	Inhibition of AKT	B	BAO_0000357	single protein format	None	None	None	None	None	CHEMBL4282	Serine/threonine-protein kinase AKT	Homo sapiens	SINGLE PROTEIN	CHEMBL1157000	1	Scientific Literature	Bioorg. Med. Chem. Lett.	2009	None
CHEMBL1096291		0	371.40	0	0.54	20	CCn1c(-c2nonc2N)nc2c(C#CC(C)(C)O)nc(OCCN)cc21	IC50	'='	5.0	nM	8.30			UO_0000065	22.35	0.42	7.76	5.49	False	CHEMBL1109952	Inhibition of AKT	B	BAO_0000357	single protein format	None	None	None	None	None	CHEMBL4282	Serine/threonine-protein kinase AKT	Homo sapiens	SINGLE PROTEIN	CHEMBL1157000	1	Scientific Literature	Bioorg. Med. Chem. Lett.	2009	None
CHEMBL2216825	LACTOQUINOMYCIN	0	457.48	0	1.31	1, lactoquinomycin	C[C@H]1O[C@@H]2CC(=O)O[C@@H]2C2=C1C(=O)c1c(ccc([C@H]3C[C@@H](N(C)C)[C@H](O)[C@@H](C)O3)c1O)C2=O	IC50	'='	149.0	nM	6.83			UO_0000065	14.92	0.28	5.52	5.57	True	CHEMBL1018804	Inhibition of AKT	B	BAO_0000357	single protein format	None	None	None	None	None	CHEMBL4282	Serine/threonine-protein kinase AKT	Homo sapiens	SINGLE PROTEIN	CHEMBL1153413	1	Scientific Literature	J. Med. Chem.	2009	None
CHEMBL258867	EUPALININ A	0	420.46	0	1.76	Eupalinin A	C=C1C(=O)O[C@@H]2/C=C(/C)[C@@H](OC(C)=O)C[C@H]3O[C@]3(C)C[C@@H](OC(=O)/C(=C/C)CO)[C@@H]12	Activity						Active						False	CHEMBL937115	Increase in Akt phosphorylation in human HL60 cells at 4 uM after 48 hrs	B	BAO_0000219	cell-based format	Homo sapiens	None	None	HL-60	None	CHEMBL4282	Serine/threonine-protein kinase AKT	Homo sapiens	SINGLE PROTEIN	CHEMBL1143940	1	Scientific Literature	Bioorg. Med. Chem.	2008	CHEMBL3307654
CHEMBL248759		0	309.76	0	3.69	2j	O=C1Cc2cnn(-c3ccccc3Cl)c2-c2ccccc2N1	Inhibition	'<='	40.0	%				UO_0000187					False	CHEMBL886304	Inhibition of AKT1 at 10 uM	B	BAO_0000357	single protein format	None	None	None	None	None	CHEMBL4282	Serine/threonine-protein kinase AKT	Homo sapiens	SINGLE PROTEIN	CHEMBL1139946	1	Scientific Literature	Eur. J. Med. Chem.	2007	None
CHEMBL175868		0	364.50	0	4.90	49	CSc1ccc(-c2nc3c(Sc4ccccc4)ncnc3n2C)cc1	Inhibition	'='	5.0	%				UO_0000187					False	CHEMBL830592	Inhibition of human Protein kinase B alpha at 30 uM	B	BAO_0000357	single protein format	Homo sapiens	None	None	None	None	CHEMBL4282	Serine/threonine-protein kinase AKT	Homo sapiens	SINGLE PROTEIN	CHEMBL1141882	1	Scientific Literature	J. Med. Chem.	2005	None
CHEMBL366984		0	212.21	0	2.15	3	c1ccc(Oc2ncnc3[nH]cnc23)cc1	Inhibition	'='	0.0	%				UO_0000187					False	CHEMBL830592	Inhibition of human Protein kinase B alpha at 30 uM	B	BAO_0000357	single protein format	Homo sapiens	None	None	None	None	CHEMBL4282	Serine/threonine-protein kinase AKT	Homo sapiens	SINGLE PROTEIN	CHEMBL1141882	1	Scientific Literature	J. Med. Chem.	2005	None
CHEMBL177289		0	321.20	0	3.28	55	Cn1c(Br)nc2c(Sc3ccccc3)ncnc21	Inhibition	'='	1.0	%				UO_0000187					False	CHEMBL830592	Inhibition of human Protein kinase B alpha at 30 uM	B	BAO_0000357	single protein format	Homo sapiens	None	None	None	None	CHEMBL4282	Serine/threonine-protein kinase AKT	Homo sapiens	SINGLE PROTEIN	CHEMBL1141882	1	Scientific Literature	J. Med. Chem.	2005	None
CHEMBL454859		0	650.83	2	6.45	16	CN(C)C1CCN(c2ncc3cc(-c4ccccc4)c(-c4ccc(CN5CCC(c6nnc(-c7ccccn7)[nH]6)CC5)cc4)nc3n2)CC1	IC50	'='	10.0	nM	8.00			UO_0000065	12.29	0.22	1.55	7.78	False	CHEMBL951577	Inhibition of Akt1 phosphorylation by HTRF assay	B	BAO_0000357	single protein format	None	None	None	None	None	CHEMBL4282	Serine/threonine-protein kinase AKT	Homo sapiens	SINGLE PROTEIN	CHEMBL1157492	1	Scientific Literature	Bioorg. Med. Chem. Lett.	2008	None
CHEMBL463054	MACROSPORIN	0	284.27	0	2.19	2	COc1cc(O)c2c(c1)C(=O)c1cc(C)c(O)cc1C2=O	IC50	'>'	10.0	ug.mL-1				UO_0000274					False	CHEMBL1026218	Inhibition of recombinant AKT1	B	BAO_0000357	single protein format	None	None	None	None	None	CHEMBL4282	Serine/threonine-protein kinase AKT	Homo sapiens	SINGLE PROTEIN	CHEMBL1151842	1	Scientific Literature	J. Nat. Prod.	2009	None
CHEMBL446134		0	541.66	2	5.26	1	O=C1NCCc2nc(-c3ccc(CN4CCC(c5nnc(-c6ccccn6)[nH]5)CC4)cc3)c(-c3ccccc3)cc21	IC50	'='	3.5	nM	8.46			UO_0000065	15.61	0.28	3.20	8.48	False	CHEMBL947431	Inhibition of Akt1	B	BAO_0000357	single protein format	None	None	None	None	None	CHEMBL4282	Serine/threonine-protein kinase AKT	Homo sapiens	SINGLE PROTEIN	CHEMBL1157525	1	Scientific Literature	Bioorg. Med. Chem. Lett.	2008	None
CHEMBL499554		0	679.88	2	5.60	39	CN(C)CCN1CCN(c2ccc3nc(-c4ccccc4)c(-c4ccc(CN5CCC(c6nnc(-c7ccccn7)[nH]6)CC5)cc4)nc3n2)CC1	IC50	'='	10.0	nM	8.00			UO_0000065	11.77	0.21	2.40	7.54	False	CHEMBL947433	Inhibition of Akt1 by cellular assay	B	BAO_0000357	single protein format	None	None	None	None	None	CHEMBL4282	Serine/threonine-protein kinase AKT	Homo sapiens	SINGLE PROTEIN	CHEMBL1157525	1	Scientific Literature	Bioorg. Med. Chem. Lett.	2008	None
CHEMBL115220		0	291.35	0	3.62	41	O=C(Cc1ccc2ccccc2c1)Nc1cc(C2CC2)n[nH]1	IC50	'>'	10000.0	nM				UO_0000065					False	CHEMBL766866	Inhibition of Protein kinase B (Akt-1)	B	BAO_0000357	single protein format	None	None	None	None	None	CHEMBL4282	Serine/threonine-protein kinase AKT	Homo sapiens	SINGLE PROTEIN	CHEMBL1148336	1	Scientific Literature	J. Med. Chem.	2004	None
CHEMBL91829	RUBOXISTAURIN	3	468.56	0	3.51	LY-333531	CN(C)C[C@@H]1CCn2cc(c3ccccc32)C2=C(C(=O)NC2=O)c2cn(c3ccccc23)CCO1	Activity	'='	90.0	%				UO_0000187					False	CHEMBL1051305	Percentage PKBalpha activity remaining in the presence of 0.1uM inhibitor	B	BAO_0000357	single protein format	Homo sapiens	None	None	None	None	CHEMBL4282	Serine/threonine-protein kinase AKT	Homo sapiens	SINGLE PROTEIN	CHEMBL1150976	1	Scientific Literature	Biochem. J.	2007	None
CHEMBL50894	ALSTERPAULLONE	0	293.28	0	3.24	Alsterpaullone	O=C1Cc2c([nH]c3ccc([N+](=O)[O-])cc23)-c2ccccc2N1	Activity	'='	88.0	%				UO_0000187					False	CHEMBL1061172	Percentage PKBalpha activity remaining in the presence of 1uM inhibitor	B	BAO_0000357	single protein format	Homo sapiens	None	None	None	None	CHEMBL4282	Serine/threonine-protein kinase AKT	Homo sapiens	SINGLE PROTEIN	CHEMBL1150976	1	Scientific Literature	Biochem. J.	2007	None
CHEMBL573339	PI-103	0	348.36	0	2.98	PI-103	Oc1cccc(-c2nc(N3CCOCC3)c3oc4ncccc4c3n2)c1	Activity	'='	75.0	%				UO_0000187					False	CHEMBL1061172	Percentage PKBalpha activity remaining in the presence of 1uM inhibitor	B	BAO_0000357	single protein format	Homo sapiens	None	None	None	None	CHEMBL4282	Serine/threonine-protein kinase AKT	Homo sapiens	SINGLE PROTEIN	CHEMBL1150976	1	Scientific Literature	Biochem. J.	2007	None
CHEMBL191384		0	372.46	0	3.94	AS-601245	N#C/C(=C1/Nc2ccccc2S1)c1ccnc(NCCc2cccnc2)n1	Activity	'='	78.0	%				UO_0000187					False	CHEMBL1061172	Percentage PKBalpha activity remaining in the presence of 1uM inhibitor	B	BAO_0000357	single protein format	Homo sapiens	None	None	None	None	CHEMBL4282	Serine/threonine-protein kinase AKT	Homo sapiens	SINGLE PROTEIN	CHEMBL1150976	1	Scientific Literature	Biochem. J.	2007	None
CHEMBL1230607	PHA-793887	1	361.49	0	2.31	31	CC(C)CC(=O)Nc1n[nH]c2c1CN(C(=O)C1CCN(C)CC1)C2(C)C	IC50	'>'	10000.0	nM				UO_0000065					False	CHEMBL1074428	Inhibition of AKT1	B	BAO_0000357	single protein format	None	None	None	None	None	CHEMBL4282	Serine/threonine-protein kinase AKT	Homo sapiens	SINGLE PROTEIN	CHEMBL1157586	1	Scientific Literature	Bioorg. Med. Chem.	2010	None
CHEMBL1095278		0	391.43	0	2.78	9a	COc1cc2ncc3c(N)nc(-c4cncc(OCCN)c4)cc3c2cc1OC	IC50	'='	402.0	nM	6.40			UO_0000065	16.34	0.30	3.62	5.40	False	CHEMBL1103721	Inhibition of AKT	B	BAO_0000357	single protein format	None	None	None	None	None	CHEMBL4282	Serine/threonine-protein kinase AKT	Homo sapiens	SINGLE PROTEIN	CHEMBL1157027	1	Scientific Literature	Eur. J. Med. Chem.	2010	None
CHEMBL1098316		0	355.40	0	0.93	17	CCn1c(-c2nonc2N)nc2c(C#CC(C)(C)O)nc(CNC)cc21	IC50	'='	3.0	nM	8.52			UO_0000065	23.98	0.45	7.59	6.66	False	CHEMBL1109952	Inhibition of AKT	B	BAO_0000357	single protein format	None	None	None	None	None	CHEMBL4282	Serine/threonine-protein kinase AKT	Homo sapiens	SINGLE PROTEIN	CHEMBL1157000	1	Scientific Literature	Bioorg. Med. Chem. Lett.	2009	None
CHEMBL489058		0	558.15	2	6.43	5m	CCN1CCN(CC/C=C/c2ccc3c(Nc4ccc(Sc5nccn5C)c(Cl)c4)c(C#N)cnc3c2)CC1	IC50	'>'	30000.0	nM				UO_0000065					False	CHEMBL991663	Inhibition of AKT in presence of 20 uM ATP	B	BAO_0000357	single protein format	None	None	None	None	None	CHEMBL4282	Serine/threonine-protein kinase AKT	Homo sapiens	SINGLE PROTEIN	CHEMBL1142456	1	Scientific Literature	Bioorg. Med. Chem.	2008	None
CHEMBL199951		0	263.37	0	3.00	8d	Cc1n[nH]c2sc(C(=O)NC3CCCCC3)cc12	IC50	'>'	20000.0	nM				UO_0000065					False	CHEMBL864555	Inhibitory activity against Akt1	B	BAO_0000357	single protein format	Homo sapiens	None	None	None	None	CHEMBL4282	Serine/threonine-protein kinase AKT	Homo sapiens	SINGLE PROTEIN	CHEMBL1148538	1	Scientific Literature	Bioorg. Med. Chem. Lett.	2006	None
CHEMBL198022		0	181.22	0	1.03	8a	Cc1n[nH]c2sc(C(N)=O)cc12	IC50	'>'	20000.0	nM				UO_0000065					False	CHEMBL864555	Inhibitory activity against Akt1	B	BAO_0000357	single protein format	Homo sapiens	None	None	None	None	CHEMBL4282	Serine/threonine-protein kinase AKT	Homo sapiens	SINGLE PROTEIN	CHEMBL1148538	1	Scientific Literature	Bioorg. Med. Chem. Lett.	2006	None
CHEMBL271887		0	570.73	2	6.68	10a	Nc1nnc(-c2cnc(-c3ccc(CN4CCC(c5cc(-c6ccncc6)[nH]n5)CC4)cc3)c(-c3ccccc3)c2)s1	Activity	'='	407.0	nM				UO_0000065					False	CHEMBL950115	Inhibition of Akt1 in human C33a cells	B	BAO_0000219	cell-based format	Homo sapiens	None	None	C33a	None	CHEMBL4282	Serine/threonine-protein kinase AKT	Homo sapiens	SINGLE PROTEIN	CHEMBL1142279	1	Scientific Literature	Bioorg. Med. Chem. Lett.	2008	None
CHEMBL200499		0	333.42	0	4.22	9c	O=C(NCc1ccccc1)c1cc2c(-c3ccccc3)[nH]nc2s1	IC50	'='	15000.0	nM	4.82			UO_0000065	14.47	0.27	0.60	8.35	False	CHEMBL864555	Inhibitory activity against Akt1	B	BAO_0000357	single protein format	Homo sapiens	None	None	None	None	CHEMBL4282	Serine/threonine-protein kinase AKT	Homo sapiens	SINGLE PROTEIN	CHEMBL1148538	1	Scientific Literature	Bioorg. Med. Chem. Lett.	2006	None
CHEMBL271506		0	544.69	2	6.10	13b	Nc1ncnc2c1cnn2C1CCN(Cc2ccc(-c3ncc(-c4nccs4)cc3-c3ccccc3)cc2)CC1	Activity	'='	1650.0	nM				UO_0000065					False	CHEMBL950115	Inhibition of Akt1 in human C33a cells	B	BAO_0000219	cell-based format	Homo sapiens	None	None	C33a	None	CHEMBL4282	Serine/threonine-protein kinase AKT	Homo sapiens	SINGLE PROTEIN	CHEMBL1142279	1	Scientific Literature	Bioorg. Med. Chem. Lett.	2008	None
CHEMBL402096		0	571.71	2	6.08	10c	Nc1nnc(-c2cnc(-c3ccc(CN4CCC(c5n[nH]c(-c6ccccn6)n5)CC4)cc3)c(-c3ccccc3)c2)s1	Activity	'='	516.0	nM				UO_0000065					False	CHEMBL950115	Inhibition of Akt1 in human C33a cells	B	BAO_0000219	cell-based format	Homo sapiens	None	None	C33a	None	CHEMBL4282	Serine/threonine-protein kinase AKT	Homo sapiens	SINGLE PROTEIN	CHEMBL1142279	1	Scientific Literature	Bioorg. Med. Chem. Lett.	2008	None
CHEMBL1641799		0	358.42	0	4.26	18	CC(C)(C)c1cc(C(=O)O)c(NC(=O)Nc2ccc3[nH]ncc3c2)s1	Inhibition	'='	0.0	%				UO_0000187					False	CHEMBL1646798	Inhibition of AKT1 at 1 uM	B	BAO_0000357	single protein format	None	None	None	None	None	CHEMBL4282	Serine/threonine-protein kinase AKT	Homo sapiens	SINGLE PROTEIN	CHEMBL1641460	1	Scientific Literature	Bioorg. Med. Chem. Lett.	2011	None
CHEMBL575824		0	400.44	0	3.61	105	N[C@H](COc1cncc(-c2ccc3[nH]c(=O)oc3c2)c1)Cc1c[nH]c2ccccc12	IC50	'='	4.3	nM	8.37			UO_0000065	20.89	0.38	4.76	7.61	False	CHEMBL1049250	Inhibition of Akt	B	BAO_0000357	single protein format	None	None	None	None	None	CHEMBL4282	Serine/threonine-protein kinase AKT	Homo sapiens	SINGLE PROTEIN	CHEMBL1154070	1	Scientific Literature	Eur. J. Med. Chem.	2009	None
CHEMBL206236		0	361.45	0	3.57	7	N[C@@H](COCc1ccccc1)COc1cncc(/C=C/c2ccncc2)c1	IC50	'='	4040.0	nM	5.39			UO_0000065	14.92	0.27	1.82	7.68	False	CHEMBL1049250	Inhibition of Akt	B	BAO_0000357	single protein format	None	None	None	None	None	CHEMBL4282	Serine/threonine-protein kinase AKT	Homo sapiens	SINGLE PROTEIN	CHEMBL1154070	1	Scientific Literature	Eur. J. Med. Chem.	2009	None
CHEMBL206328		0	436.35	1	5.09	13	Brc1ccc(/C=C/CNCCOc2cncc(/C=C/c3ccncc3)c2)cc1	IC50	'='	32250.0	nM	4.49			UO_0000065	10.29	0.22	-0.60	9.55	False	CHEMBL1049250	Inhibition of Akt	B	BAO_0000357	single protein format	None	None	None	None	None	CHEMBL4282	Serine/threonine-protein kinase AKT	Homo sapiens	SINGLE PROTEIN	CHEMBL1154070	1	Scientific Literature	Eur. J. Med. Chem.	2009	None
CHEMBL574290		0	370.46	0	4.22	15	Cn1cc(C(CN)Oc2cncc(/C=C/c3ccncc3)c2)c2ccccc21	IC50	'='	760.0	nM	6.12			UO_0000065	16.52	0.30	1.90	9.28	False	CHEMBL1049250	Inhibition of Akt	B	BAO_0000357	single protein format	None	None	None	None	None	CHEMBL4282	Serine/threonine-protein kinase AKT	Homo sapiens	SINGLE PROTEIN	CHEMBL1154070	1	Scientific Literature	Eur. J. Med. Chem.	2009	None
CHEMBL578418		0	468.56	0	3.89	62	N[C@H](COc1cncc(-c2ccc3[nH]nc(N4CCOCC4)c3c2)c1)Cc1c[nH]c2ccccc12	IC50	'='	18.0	nM	7.75			UO_0000065	16.53	0.30	3.85	7.37	False	CHEMBL1049250	Inhibition of Akt	B	BAO_0000357	single protein format	None	None	None	None	None	CHEMBL4282	Serine/threonine-protein kinase AKT	Homo sapiens	SINGLE PROTEIN	CHEMBL1154070	1	Scientific Literature	Eur. J. Med. Chem.	2009	None
CHEMBL574774		0	411.47	0	3.87	63	N[C@H](COc1cncc(-c2ccc3[nH]nc(C=O)c3c2)c1)Cc1c[nH]c2ccccc12	IC50	'='	1848.0	nM	5.73			UO_0000065	13.93	0.25	1.86	5.23	False	CHEMBL1049250	Inhibition of Akt	B	BAO_0000357	single protein format	None	None	None	None	None	CHEMBL4282	Serine/threonine-protein kinase AKT	Homo sapiens	SINGLE PROTEIN	CHEMBL1154070	1	Scientific Literature	Eur. J. Med. Chem.	2009	None
CHEMBL255212		0	485.59	1	5.77	1	N#Cc1cnc(-c2ccc(CN3CCC(n4c(=O)[nH]c5ccccc54)CC3)cc2)c(-c2ccccc2)c1	Activity	'='	762.0	nM				UO_0000065					False	CHEMBL950112	Inhibition of human recombinant Akt1	B	BAO_0000357	single protein format	Homo sapiens	None	None	None	None	CHEMBL4282	Serine/threonine-protein kinase AKT	Homo sapiens	SINGLE PROTEIN	CHEMBL1142279	1	Scientific Literature	Bioorg. Med. Chem. Lett.	2008	None
CHEMBL401921		0	528.62	1	4.76	13e	Nc1ncnc2c1cnn2C1CCN(Cc2ccc(-c3ncc(-c4nc[nH]n4)cc3-c3ccccc3)cc2)CC1	Activity	'='	182.0	nM				UO_0000065					False	CHEMBL950112	Inhibition of human recombinant Akt1	B	BAO_0000357	single protein format	Homo sapiens	None	None	None	None	CHEMBL4282	Serine/threonine-protein kinase AKT	Homo sapiens	SINGLE PROTEIN	CHEMBL1142279	1	Scientific Literature	Bioorg. Med. Chem. Lett.	2008	None
CHEMBL430217		0	529.61	2	5.02	13d	Nc1ncnc2c1cnn2C1CCN(Cc2ccc(-c3ncc(-c4ncon4)cc3-c3ccccc3)cc2)CC1	Activity	'='	180.0	nM				UO_0000065					False	CHEMBL950112	Inhibition of human recombinant Akt1	B	BAO_0000357	single protein format	Homo sapiens	None	None	None	None	CHEMBL4282	Serine/threonine-protein kinase AKT	Homo sapiens	SINGLE PROTEIN	CHEMBL1142279	1	Scientific Literature	Bioorg. Med. Chem. Lett.	2008	None
CHEMBL271887		0	570.73	2	6.68	10a	Nc1nnc(-c2cnc(-c3ccc(CN4CCC(c5cc(-c6ccncc6)[nH]n5)CC4)cc3)c(-c3ccccc3)c2)s1	Activity	'='	123.0	nM				UO_0000065					False	CHEMBL950112	Inhibition of human recombinant Akt1	B	BAO_0000357	single protein format	Homo sapiens	None	None	None	None	CHEMBL4282	Serine/threonine-protein kinase AKT	Homo sapiens	SINGLE PROTEIN	CHEMBL1142279	1	Scientific Literature	Bioorg. Med. Chem. Lett.	2008	None
CHEMBL270847		0	528.62	2	5.08	2	O=c1[nH]c2ccccc2n1C1CCN(Cc2ccc(-c3ncc(-c4nnn[nH]4)cc3-c3ccccc3)cc2)CC1	Activity	'='	273.0	nM				UO_0000065					False	CHEMBL950112	Inhibition of human recombinant Akt1	B	BAO_0000357	single protein format	Homo sapiens	None	None	None	None	CHEMBL4282	Serine/threonine-protein kinase AKT	Homo sapiens	SINGLE PROTEIN	CHEMBL1142279	1	Scientific Literature	Bioorg. Med. Chem. Lett.	2008	None
CHEMBL1270230		0	279.30	0	1.82	18	NC(=O)c1cc(-c2ccnc(N)n2)[nH]c1-c1ccccc1	IC50	'>'	10000.0	nM				UO_0000065					False	CHEMBL1275208	Inhibition of AKT1	B	BAO_0000357	single protein format	None	None	None	None	None	CHEMBL4282	Serine/threonine-protein kinase AKT	Homo sapiens	SINGLE PROTEIN	CHEMBL1268909	1	Scientific Literature	J. Med. Chem.	2010	None
CHEMBL505758		0	610.77	2	5.89	14	CN(C)CCNc1ncc2cc(-c3ccccc3)c(-c3ccc(CN4CCC(c5nnc(-c6ccccn6)[nH]5)CC4)cc3)nc2n1	IC50	'='	208.0	nM	6.68			UO_0000065	10.94	0.20	0.79	5.99	False	CHEMBL951579	Inhibition of Akt1 phosphorylation in human by C33a cells by IPKA assay	B	BAO_0000219	cell-based format	None	None	None	C33a	None	CHEMBL4282	Serine/threonine-protein kinase AKT	Homo sapiens	SINGLE PROTEIN	CHEMBL1157492	1	Scientific Literature	Bioorg. Med. Chem. Lett.	2008	None
CHEMBL583042		0	500.36	2	5.43	11e	Cc1cnc(Nc2ccc(F)cc2Cl)nc1-c1c[nH]c(C(=O)N[C@H](CO)c2cccc(Cl)c2)c1	Inhibition	'='	0.0	%				UO_0000187					False	CHEMBL1040494	Inhibition of AKT1 at 1 uM	B	BAO_0000357	single protein format	None	None	None	None	None	CHEMBL4282	Serine/threonine-protein kinase AKT	Homo sapiens	SINGLE PROTEIN	CHEMBL1154622	1	Scientific Literature	J. Med. Chem.	2009	None
CHEMBL375985		0	317.73	0	2.75	145	CCOc1ccc(NC2=C(Cl)C(=O)c3[nH]ncc3C2=O)cc1	IC50	'='	4900.0	nM	5.31			UO_0000065	16.71	0.33	2.56	6.32	False	CHEMBL1049250	Inhibition of Akt	B	BAO_0000357	single protein format	None	None	None	None	None	CHEMBL4282	Serine/threonine-protein kinase AKT	Homo sapiens	SINGLE PROTEIN	CHEMBL1154070	1	Scientific Literature	Eur. J. Med. Chem.	2009	None
CHEMBL374701		0	352.57	0	3.11	147	O=C1C(Nc2cccc(Br)c2)=C(Cl)C(=O)c2[nH]ncc21	IC50	'='	13900.0	nM	4.86			UO_0000065	13.78	0.33	1.75	6.49	False	CHEMBL1049250	Inhibition of Akt	B	BAO_0000357	single protein format	None	None	None	None	None	CHEMBL4282	Serine/threonine-protein kinase AKT	Homo sapiens	SINGLE PROTEIN	CHEMBL1154070	1	Scientific Literature	Eur. J. Med. Chem.	2009	None
CHEMBL508307		0	602.07	2	5.24	9	CC(=O)N1CCN(C(=O)Cc2ccc(Nc3ncc(F)c(Nc4ccc(C(=O)Nc5ccccc5Cl)cc4)n3)cc2)CC1	Inhibition	'='	11.0	%				UO_0000187					False	CHEMBL970560	Inhibition of PKBalpha at 1 uM	B	BAO_0000357	single protein format	None	None	None	None	None	CHEMBL4282	Serine/threonine-protein kinase AKT	Homo sapiens	SINGLE PROTEIN	CHEMBL1138512	1	Scientific Literature	J. Med. Chem.	2009	None
CHEMBL1171994		0	368.42	0	1.74	32	Cc1c[nH]c2ncnc(N3CC[C@](N)(CNC(=O)c4ccc(F)cc4)C3)c12	IC50	'='	3.0	nM	8.52			UO_0000065	23.13	0.43	6.78	8.53	False	CHEMBL1176552	Inhibition of AKT1 after 90 mins by IMAP assay	B	BAO_0000357	single protein format	None	None	None	None	None	CHEMBL4282	Serine/threonine-protein kinase AKT	Homo sapiens	SINGLE PROTEIN	CHEMBL1177702	1	Scientific Literature	J. Med. Chem.	2010	None
CHEMBL1173384	N-((3-AMINO-1-(5-METHYL-7H-PYRROLO[2,3-D]PYRIMIDIN-4-YL)PYRROLIDIN-3-YL)METHYL)FORMAMIDE (RACEMIC)	0	274.33	0	-0.08	19b, enantiomer-2	Cc1c[nH]c2ncnc(N3CCC(N)(CNC=O)C3)c12	IC50	'='	56.0	nM	7.25			UO_0000065	26.43	0.50	7.33	7.26	False	CHEMBL1176552	Inhibition of AKT1 after 90 mins by IMAP assay	B	BAO_0000357	single protein format	None	None	None	None	None	CHEMBL4282	Serine/threonine-protein kinase AKT	Homo sapiens	SINGLE PROTEIN	CHEMBL1177702	1	Scientific Literature	J. Med. Chem.	2010	None
CHEMBL1171839		0	316.41	0	0.95	rac-23	Cc1c[nH]c2ncnc(N3CCC(N)(CNC(=O)C(C)C)C3)c12	Ratio	'='	50.0										False	CHEMBL1176552	Inhibition of AKT1 after 90 mins by IMAP assay	B	BAO_0000357	single protein format	None	None	None	None	None	CHEMBL4282	Serine/threonine-protein kinase AKT	Homo sapiens	SINGLE PROTEIN	CHEMBL1177702	1	Scientific Literature	J. Med. Chem.	2010	None
CHEMBL1254942		0	346.81	0	3.91	11	CC(=O)Oc1ccccc1Cc1cc(CCCl)ccc1OC(C)=O	Inhibition						Active						False	CHEMBL1252347	Inhibition of PKB activation in mouse overnight starved NIH3T3 cells assessed as phosphorylated Akt at Ser473 level at 50 ug/ml after 1 hr followed by treated with 1 ug/mL of insulin for 15 mins by Western blotting	B	BAO_0000219	cell-based format	Mus musculus	None	None	NIH3T3	None	CHEMBL4282	Serine/threonine-protein kinase AKT	Homo sapiens	SINGLE PROTEIN	CHEMBL1250440	1	Scientific Literature	Bioorg. Med. Chem.	2010	CHEMBL3307716
CHEMBL1254943		0	284.31	0	3.13	12	CC(=O)Oc1ccccc1Cc1ccccc1OC(C)=O	Inhibition						Not Active						False	CHEMBL1252347	Inhibition of PKB activation in mouse overnight starved NIH3T3 cells assessed as phosphorylated Akt at Ser473 level at 50 ug/ml after 1 hr followed by treated with 1 ug/mL of insulin for 15 mins by Western blotting	B	BAO_0000219	cell-based format	Mus musculus	None	None	NIH3T3	None	CHEMBL4282	Serine/threonine-protein kinase AKT	Homo sapiens	SINGLE PROTEIN	CHEMBL1250440	1	Scientific Literature	Bioorg. Med. Chem.	2010	CHEMBL3307716
CHEMBL252456		0	505.65	2	6.03	2	CSc1ncc2cc(-c3ccccc3)c(-c3ccc(CNCCC(=O)c4ccccc4N)cc3)nc2n1	IC50	'='	15.0	nM	7.82			UO_0000065	15.47	0.29	1.79	8.34	True	CHEMBL951577	Inhibition of Akt1 phosphorylation by HTRF assay	B	BAO_0000357	single protein format	None	None	None	None	None	CHEMBL4282	Serine/threonine-protein kinase AKT	Homo sapiens	SINGLE PROTEIN	CHEMBL1157492	1	Scientific Literature	Bioorg. Med. Chem. Lett.	2008	None
CHEMBL446829		0	668.85	2	9.01	21bh	N=C(N)NCCNc1ccc(C(=O)Nc2ccc(N(Cc3ccc4ccccc4c3)Cc3ccc4ccccc4c3)cc2)cc1-c1ccccc1	IC50	'='	23000.0	nM	4.64			UO_0000065	6.93	0.12	-4.37	4.36	False	CHEMBL1034080	Inhibition of Akt1 by fluorescence polarization assay	B	BAO_0000357	single protein format	None	None	None	None	None	CHEMBL4282	Serine/threonine-protein kinase AKT	Homo sapiens	SINGLE PROTEIN	CHEMBL1152730	1	Scientific Literature	Bioorg. Med. Chem.	2009	None
CHEMBL447960		0	702.95	2	10.11	21cg	CC(C)c1ccc(CN(Cc2ccc(C(C)C)cc2)c2ccc(NC(=O)c3ccc(NCCNC(=N)N)c(-c4ccc5ccccc5c4)c3)cc2)cc1	IC50	'='	38000.0	nM	4.42			UO_0000065	6.29	0.11	-5.69	4.16	False	CHEMBL1034080	Inhibition of Akt1 by fluorescence polarization assay	B	BAO_0000357	single protein format	None	None	None	None	None	CHEMBL4282	Serine/threonine-protein kinase AKT	Homo sapiens	SINGLE PROTEIN	CHEMBL1152730	1	Scientific Literature	Bioorg. Med. Chem.	2009	None
CHEMBL1255592		0	409.92	0	2.81	24	Cc1ccc2c(N3CCN(C(=O)[C@H](N)Cc4ccc(Cl)cc4)CC3)ncnc2c1	IC50	'='	3203.0	nM	5.49			UO_0000065	13.40	0.26	2.68	7.29	False	CHEMBL1259574	Inhibition of AKT1 by IMAP assay	B	BAO_0000357	single protein format	None	None	None	None	None	CHEMBL4282	Serine/threonine-protein kinase AKT	Homo sapiens	SINGLE PROTEIN	CHEMBL1255571	1	Scientific Literature	Bioorg. Med. Chem. Lett.	2010	None
CHEMBL449678		0	618.75	2	6.45	21bi	N#Cc1ccc(CN(Cc2ccc(C#N)cc2)c2ccc(NC(=O)c3ccc(NCCNC(=N)N)c(-c4ccccc4)c3)cc2)cc1	IC50	'='	19000.0	nM	4.72			UO_0000065	7.63	0.14	-1.73	3.07	False	CHEMBL1034080	Inhibition of Akt1 by fluorescence polarization assay	B	BAO_0000357	single protein format	None	None	None	None	None	CHEMBL4282	Serine/threonine-protein kinase AKT	Homo sapiens	SINGLE PROTEIN	CHEMBL1152730	1	Scientific Literature	Bioorg. Med. Chem.	2009	None
CHEMBL551847		0	365.43	0	3.69	21	COc1ccc2c(CN3CCC(O)CC3)cc3cc4c(cc3c2c1)OCO4	Activity						Active						False	CHEMBL1062151	Inhibition of Akt phosphorylation in human A549 cells after 48 hrs by Western blot analysis	F	BAO_0000219	cell-based format	Homo sapiens	None	None	A549	None	CHEMBL4282	Serine/threonine-protein kinase AKT	Homo sapiens	SINGLE PROTEIN	CHEMBL1151965	1	Scientific Literature	J. Med. Chem.	2009	CHEMBL3307651
CHEMBL563209		0	379.46	0	3.93	23	COc1ccc2c(CN3CCC[C@H](CO)C3)cc3cc4c(cc3c2c1)OCO4	Activity						Active						False	CHEMBL1062152	Inhibition of Akt phosphorylation in human CL1-0 cells after 48 hrs by Western blot analysis	F	BAO_0000219	cell-based format	Homo sapiens	None	None	CL1-0	None	CHEMBL4282	Serine/threonine-protein kinase AKT	Homo sapiens	SINGLE PROTEIN	CHEMBL1151965	1	Scientific Literature	J. Med. Chem.	2009	None
CHEMBL3331446		0	486.93	0	2.57	25	CCOC(=O)C1=C(C)N=c2s/c(=C\c3cc(O)c(O)c(O)c3)c(=O)n2C1c1ccc(Cl)cc1	Activity	'='	50.0	%				UO_0000187					False	CHEMBL3367699	Inhibition of human PKBalpha assessed as residual activity at 10 uM by KinaseProfiler assay	B	BAO_0000357	single protein format	Homo sapiens	None	None	None	None	CHEMBL4282	Serine/threonine-protein kinase AKT	Homo sapiens	SINGLE PROTEIN	CHEMBL3351625	1	Scientific Literature	Bioorg. Med. Chem.	2014	None
CHEMBL523332		0	328.36	0	2.88	(+/-)-9m	CCOC(=O)C[C@@H]1CC2=C(C(=O)c3ccccc3C2=O)C(C)(C)O1	Activity						Not Active						False	CHEMBL1018809	Inhibition of AKT at < 10 uM	B	BAO_0000357	single protein format	None	None	None	None	None	CHEMBL4282	Serine/threonine-protein kinase AKT	Homo sapiens	SINGLE PROTEIN	CHEMBL1153413	1	Scientific Literature	J. Med. Chem.	2009	None
CHEMBL474425		0	406.49	0	3.21	23	CN(C)CCOc1cc(-c2cn[nH]c2)ccc1NC(=O)C1COc2ccccc2C1	IC50	'>'	20000.0	nM				UO_0000065					False	CHEMBL942700	Inhibition of AKT1	B	BAO_0000357	single protein format	None	None	None	None	None	CHEMBL4282	Serine/threonine-protein kinase AKT	Homo sapiens	SINGLE PROTEIN	CHEMBL1141010	1	Scientific Literature	Bioorg. Med. Chem. Lett.	2008	None
CHEMBL453745		0	668.85	2	9.01	21bf	N=C(N)NCCNc1ccc(C(=O)Nc2ccc(N(Cc3cccc4ccccc34)Cc3cccc4ccccc34)cc2)cc1-c1ccccc1	IC50	'='	43000.0	nM	4.37			UO_0000065	6.53	0.12	-4.64	4.11	False	CHEMBL1034080	Inhibition of Akt1 by fluorescence polarization assay	B	BAO_0000357	single protein format	None	None	None	None	None	CHEMBL4282	Serine/threonine-protein kinase AKT	Homo sapiens	SINGLE PROTEIN	CHEMBL1152730	1	Scientific Literature	Bioorg. Med. Chem.	2009	None
CHEMBL365978		0	408.42	0	4.65	4	CC1=C(C#N)c2nc(N)c(C#N)c(C)c2/C1=C/c1ccc(-c2ccc(C(=O)O)cc2)o1	IC50	'='	126000.0	nM		Outside typical range		UO_0000065					True	CHEMBL828149	Inhibition of protein kinase B alpha (Akt1) in fluorescent enzymatic assay	B	BAO_0000357	single protein format	None	None	None	None	None	CHEMBL4282	Serine/threonine-protein kinase AKT	Homo sapiens	SINGLE PROTEIN	CHEMBL1143561	1	Scientific Literature	J. Med. Chem.	2005	None
CHEMBL447328		0	563.67	2	6.17	13	c1ccc(-c2cc3c(ccn4cnnc34)nc2-c2ccc(CN3CCC(c4n[nH]c(-c5ccccn5)n4)CC3)cc2)cc1	IC50	'='	5.0	nM	8.30			UO_0000065	14.73	0.26	2.13	8.24	False	CHEMBL939833	Inhibition of Akt1 by cell based assay	B	BAO_0000219	cell-based format	None	None	None	None	None	CHEMBL4282	Serine/threonine-protein kinase AKT	Homo sapiens	SINGLE PROTEIN	CHEMBL1141029	1	Scientific Literature	Bioorg. Med. Chem. Lett.	2009	None
CHEMBL605410		0	519.57	1	4.18	25b	Cc1occc1-c1nc(N)c(OC[C@@H](N)Cc2c(C#N)[nH]c3ccccc23)cc1-c1cnc2[nH]nc(C)c2n1	IC50	'='	1.0	nM	9.00			UO_0000065	17.32	0.32	4.82	4.96	False	CHEMBL1072610	Inhibition of human AKT1	B	BAO_0000357	single protein format	Homo sapiens	None	None	None	None	CHEMBL4282	Serine/threonine-protein kinase AKT	Homo sapiens	SINGLE PROTEIN	CHEMBL1153244	1	Scientific Literature	Bioorg. Med. Chem. Lett.	2010	None
CHEMBL1202518		0	579.46	1	2.45	4	COc1ccc(O)c(C(=O)c2ccc(C(=O)N[C@@H]3CCCNCC3NC(=O)c3ccncc3)cc2)c1F.Cl.Cl	IC50	'='	4.0	nM	8.40			UO_0000065	16.58	0.31	5.95	6.48	False	CHEMBL766409	Inhibition of Protein kinase B alpha	B	BAO_0000357	single protein format	None	None	None	None	None	CHEMBL4282	Serine/threonine-protein kinase AKT	Homo sapiens	SINGLE PROTEIN	CHEMBL1149095	1	Scientific Literature	J. Med. Chem.	2004	None
CHEMBL595708		0	424.50	1	5.14	9i	Cc1n[nH]c2ccc(-c3cc(OC[C@@H](N)Cc4ccccc4)cnc3-c3ccco3)cc12	IC50	'='	790.0	nM	6.10			UO_0000065	14.38	0.26	0.96	6.78	False	CHEMBL1071953	Inhibition of truncated AKT1	B	BAO_0000357	single protein format	None	None	None	None	None	CHEMBL4282	Serine/threonine-protein kinase AKT	Homo sapiens	SINGLE PROTEIN	CHEMBL1153241	1	Scientific Literature	Bioorg. Med. Chem. Lett.	2010	None
CHEMBL1171534		0	251.25	0	1.51	24	c1cc(-c2cnc3ncc(-c4cn[nH]c4)cn23)n[nH]1	Inhibition	'='	-6.0	%				UO_0000187					False	CHEMBL1174001	Inhibition of AKT1 at 10 uM by mobility shift assay	B	BAO_0000357	single protein format	None	None	None	None	None	CHEMBL4282	Serine/threonine-protein kinase AKT	Homo sapiens	SINGLE PROTEIN	CHEMBL1177828	1	Scientific Literature	Bioorg. Med. Chem. Lett.	2010	None
CHEMBL379300	A-443654	0	397.48	0	4.36	A-443654	Cc1n[nH]c2ccc(-c3cncc(OC[C@@H](N)Cc4c[nH]c5ccccc45)c3)cc12	IC50						Not Determined						False	CHEMBL1252172	Inhibition of myristoylated AKT1 M227G mutant expressed in HEK293T cells by in vitro immunoprecipitation kinase assay	B	BAO_0000219	cell-based format	Homo sapiens	None	None	HEK-293T	None	CHEMBL4282	Serine/threonine-protein kinase AKT	Homo sapiens	SINGLE PROTEIN	CHEMBL1250448	1	Scientific Literature	Nat. Chem. Biol.	2009	CHEMBL3706569
CHEMBL525893		0	395.42	0	3.99	25	Cc1ccn(-c2ccc(-c3ncco3)cc2)c(=O)c1-c1ccc2nc(N)ncc2c1	Inhibition	'>'	50.0	%				UO_0000187					False	CHEMBL964659	Inhibition of AKT1 at 1 uM relative to control	B	BAO_0000357	single protein format	None	None	None	None	None	CHEMBL4282	Serine/threonine-protein kinase AKT	Homo sapiens	SINGLE PROTEIN	CHEMBL1150317	1	Scientific Literature	J. Med. Chem.	2008	None
CHEMBL307152		0	494.60	0	4.68	14m	Cn1ccc2ccc3c4[nH]c5c(CCCN[C@H]6CC[C@H](O)CC6)cccc5c4c4c(c3c21)C(=O)NC4=O	IC50	'='	5480.0	nM	5.26			UO_0000065	10.64	0.19	0.58	5.31	False	CHEMBL766860	Inhibition of Protein kinase B, Akt-1	B	BAO_0000357	single protein format	None	None	None	None	None	CHEMBL4282	Serine/threonine-protein kinase AKT	Homo sapiens	SINGLE PROTEIN	CHEMBL1136094	1	Scientific Literature	Bioorg. Med. Chem. Lett.	2003	None
CHEMBL1336	SORAFENIB	4	464.83	1	5.55	sorafenib	CNC(=O)c1cc(Oc2ccc(NC(=O)Nc3ccc(Cl)c(C(F)(F)F)c3)cc2)ccn1	Inhibition						Not Active						False	CHEMBL1244184	Inhibition of Akt in human U87 cells at 0.04 to 10 uM by Western blot analysis	B	BAO_0000219	cell-based format	Homo sapiens	None	None	U87	None	CHEMBL4282	Serine/threonine-protein kinase AKT	Homo sapiens	SINGLE PROTEIN	CHEMBL1240340	1	Scientific Literature	Nat. Chem. Biol.	2008	CHEMBL3989361
CHEMBL1336	SORAFENIB	4	464.83	1	5.55	sorafenib	CNC(=O)c1cc(Oc2ccc(NC(=O)Nc3ccc(Cl)c(C(F)(F)F)c3)cc2)ccn1	Inhibition						Not Active						False	CHEMBL1244186	Inhibition of Akt in human LN229 cells at 0.04 to 10 uM by Western blot analysis	B	BAO_0000219	cell-based format	Homo sapiens	None	None	LN229	None	CHEMBL4282	Serine/threonine-protein kinase AKT	Homo sapiens	SINGLE PROTEIN	CHEMBL1240340	1	Scientific Literature	Nat. Chem. Biol.	2008	None
CHEMBL408732		0	308.34	0	2.98	SB-711237	COc1ccc(-c2ccc3c(NC(=O)C4CC4)n[nH]c3n2)cc1	Inhibition	'='	0.55	%				UO_0000187					False	CHEMBL1961875	GSK_PKIS: AKT1 mean inhibition at 1 uM [Nanosyn]	B	BAO_0000357	single protein format	None	None	None	None	None	CHEMBL4282	Serine/threonine-protein kinase AKT	Homo sapiens	SINGLE PROTEIN	CHEMBL1961873	16	GSK Published Kinase Inhibitor Set			None
CHEMBL1221986	WITHAFERIN A	0	470.61	0	3.35	1, WA	CC1=C(CO)C(=O)O[C@H]([C@@H](C)[C@H]2CC[C@H]3[C@@H]4C[C@H]5O[C@]56[C@@H](O)C=CC(=O)[C@]6(C)[C@H]4CC[C@@]32C)C1	Inhibition						Active						False	CHEMBL1228516	Inhibition of Akt in human JHU011 cells assessed as decrease in total protein level at 0.1 to 5 uM after 24 hrs by Western blot analysis	B	BAO_0000219	cell-based format	Homo sapiens	None	None	JHU011	None	CHEMBL4282	Serine/threonine-protein kinase AKT	Homo sapiens	SINGLE PROTEIN	CHEMBL1221390	1	Scientific Literature	J. Nat. Prod.	2010	None
CHEMBL218088	GW435821X	0	268.32	0	2.67	GW435821X	Cc1cc(O)cc(C)c1/C=C/c1cncc(C(N)=O)c1	Inhibition	'='	1.41	%				UO_0000187					False	CHEMBL1961875	GSK_PKIS: AKT1 mean inhibition at 1 uM [Nanosyn]	B	BAO_0000357	single protein format	None	None	None	None	None	CHEMBL4282	Serine/threonine-protein kinase AKT	Homo sapiens	SINGLE PROTEIN	CHEMBL1961873	16	GSK Published Kinase Inhibitor Set			None
CHEMBL1909409	GSK-238583A	0	653.68	1	4.58	GSK238583A	O=C(O)C(F)(F)F.O=C(O[C@H]1CN[C@H](C#Cc2cc3ncnc(Nc4ccc(Cc5ccccc5)cc4)c3s2)C1)N1CCOCC1	Inhibition	'='	1.54	%				UO_0000187					False	CHEMBL1961875	GSK_PKIS: AKT1 mean inhibition at 1 uM [Nanosyn]	B	BAO_0000357	single protein format	None	None	None	None	None	CHEMBL4282	Serine/threonine-protein kinase AKT	Homo sapiens	SINGLE PROTEIN	CHEMBL1961873	16	GSK Published Kinase Inhibitor Set			None
CHEMBL476124	CYCLAPOLIN 9	0	307.21	0	1.56	cyclapolin 9	NC(=O)c1sc2c([N+](=O)[O-])cc(C(F)(F)F)cc2[n+]1[O-]	IC50	'>'	100000.0	nM				UO_0000065					False	CHEMBL1228778	Inhibition of Akt	B	BAO_0000357	single protein format	None	None	None	None	None	CHEMBL4282	Serine/threonine-protein kinase AKT	Homo sapiens	SINGLE PROTEIN	CHEMBL1221191	1	Scientific Literature	Nat. Chem. Biol.	2006	None
CHEMBL2325894		0	338.37	0	0.94	3p	C[C@@H](NC(=O)c1c[nH]c2ncc(C3CC3)nc12)C(=O)N1CC(C#N)C1	Inhibition	'='	-9.0	%				UO_0000187					False	CHEMBL2329567	Inhibition of AKT1 (unknown origin) at 10 uM	B	BAO_0000357	single protein format	Homo sapiens	None	None	None	None	CHEMBL4282	Serine/threonine-protein kinase AKT	Homo sapiens	SINGLE PROTEIN	CHEMBL2321829	1	Scientific Literature	J. Med. Chem.	2013	None
CHEMBL1242366		0	481.55	1	5.28	UCN1	CC[C@H]1C[C@H]2O[C@@](C)([C@@H]1OC)n1c3ccccc3c3c4c(c5c6ccccc6n2c5c31)C(=O)N[C@@H]4O	Inhibition	'='	31.0	%				UO_0000187					False	CHEMBL1249580	Inhibition of human PKBalpha expressed in SF9 cells at 1 uM	B	BAO_0000219	cell-based format	Homo sapiens	None	None	Sf9	None	CHEMBL4282	Serine/threonine-protein kinase AKT	Homo sapiens	SINGLE PROTEIN	CHEMBL1240295	1	Scientific Literature	Biochem. J.	2000	CHEMBL3308860
CHEMBL1230790		0	269.31	0	2.36	S1	CC(C)n1nc(-c2cccc(O)c2)c2c(N)ncnc21	Inhibition	'='	13.0	%				UO_0000187					False	CHEMBL1243988	Inhibition of AKT1 at 1 uM after 60 mins by FRET assay in presence of 10 uM ATP	B	BAO_0000357	single protein format	None	None	None	None	None	CHEMBL4282	Serine/threonine-protein kinase AKT	Homo sapiens	SINGLE PROTEIN	CHEMBL1240340	1	Scientific Literature	Nat. Chem. Biol.	2008	None
CHEMBL2443138		0	452.51	0	3.44	30	CN1CCC(NC(=O)c2cc(-c3c(O)cc(O)cc3Oc3ccc(N(C)C)cc3)on2)CC1	IC50	'>'	10.0	nM				UO_0000065					False	CHEMBL2444020	Inhibition of AKT1 (unknown origin)	B	BAO_0000357	single protein format	Homo sapiens	None	None	None	None	CHEMBL4282	Serine/threonine-protein kinase AKT	Homo sapiens	SINGLE PROTEIN	CHEMBL2439976	1	Scientific Literature	Bioorg. Med. Chem.	2013	None
CHEMBL2443044		0	454.44	0	3.28	18, NMS-E973	CN1CCC(NC(=O)c2cc(-c3c(O)cc(O)cc3Oc3ccc([N+](=O)[O-])cc3)on2)CC1	IC50	'>'	10.0	nM				UO_0000065					False	CHEMBL2444020	Inhibition of AKT1 (unknown origin)	B	BAO_0000357	single protein format	Homo sapiens	None	None	None	None	CHEMBL4282	Serine/threonine-protein kinase AKT	Homo sapiens	SINGLE PROTEIN	CHEMBL2439976	1	Scientific Literature	Bioorg. Med. Chem.	2013	None
CHEMBL377193		0	292.29	0	3.29	Flt_3_Inhibitor_II	O=C(c1cc2cc(O)ccc2[nH]1)c1cc2cc(O)ccc2[nH]1	Residual Activity	'='	102.0	%				UO_0000187					False	CHEMBL2219392	Millipore: Percentage of residual kinase activity of AKT1 at 1uM relative to control. Control inhibitor: Staurosporine at 10.0uM. Buffer: 8 mM MOPS pH 7.0, 0.2 mM EDTA	B	BAO_0000357	single protein format	Homo sapiens	None	None	None	None	CHEMBL4282	Serine/threonine-protein kinase AKT	Homo sapiens	SINGLE PROTEIN	CHEMBL2218924	1	Scientific Literature	Biochem. J.	2013	None
CHEMBL483847		0	374.32	0	3.88	GNF_2	NC(=O)c1cccc(-c2cc(Nc3ccc(OC(F)(F)F)cc3)ncn2)c1	Residual Activity	'='	107.0	%				UO_0000187					False	CHEMBL2219392	Millipore: Percentage of residual kinase activity of AKT1 at 1uM relative to control. Control inhibitor: Staurosporine at 10.0uM. Buffer: 8 mM MOPS pH 7.0, 0.2 mM EDTA	B	BAO_0000357	single protein format	Homo sapiens	None	None	None	None	CHEMBL4282	Serine/threonine-protein kinase AKT	Homo sapiens	SINGLE PROTEIN	CHEMBL2218924	1	Scientific Literature	Biochem. J.	2013	None
CHEMBL1171842		0	350.43	0	1.60	27	Cc1c[nH]c2ncnc(N3CCC(N)(CNC(=O)c4ccccc4)C3)c12	IC50	'='	62.0	nM	7.21			UO_0000065	20.57	0.38	5.61	7.21	False	CHEMBL1176552	Inhibition of AKT1 after 90 mins by IMAP assay	B	BAO_0000357	single protein format	None	None	None	None	None	CHEMBL4282	Serine/threonine-protein kinase AKT	Homo sapiens	SINGLE PROTEIN	CHEMBL1177702	1	Scientific Literature	J. Med. Chem.	2010	None
CHEMBL576982	QUIZARTINIB	3	560.68	2	5.86	AC220	CC(C)(C)c1cc(NC(=O)Nc2ccc(-c3cn4c(n3)sc3cc(OCCN5CCOCC5)ccc34)cc2)no1	Kd	'>'	10000.0	nM				UO_0000065					True	CHEMBL1244719	Binding affinity to AKT1	B	BAO_0000357	single protein format	None	None	None	None	None	CHEMBL4282	Serine/threonine-protein kinase AKT	Homo sapiens	SINGLE PROTEIN	CHEMBL1240346	1	Scientific Literature	Blood	2009	None
CHEMBL482967	CYC-116	1	368.47	0	3.07	18, CYC-116	Cc1nc(N)sc1-c1ccnc(Nc2ccc(N3CCOCC3)cc2)n1	Ki	'>'	10000.0	nM				UO_0000065					False	CHEMBL1119890	Inhibition of AKT	B	BAO_0000357	single protein format	None	None	None	None	None	CHEMBL4282	Serine/threonine-protein kinase AKT	Homo sapiens	SINGLE PROTEIN	CHEMBL1155519	1	Scientific Literature	J. Med. Chem.	2010	None
CHEMBL382070		0	306.37	0	2.35	13d	Cc1n[nH]c2sc(C(N)=O)c(NC(=O)c3cccs3)c12	IC50	'='	17000.0	nM	4.77			UO_0000065	15.57	0.33	2.42	4.73	False	CHEMBL864555	Inhibitory activity against Akt1	B	BAO_0000357	single protein format	Homo sapiens	None	None	None	None	CHEMBL4282	Serine/threonine-protein kinase AKT	Homo sapiens	SINGLE PROTEIN	CHEMBL1148538	1	Scientific Literature	Bioorg. Med. Chem. Lett.	2006	None
CHEMBL199759		0	330.37	0	2.05	13c	Cc1n[nH]c2sc(C(N)=O)c(NC(=O)COc3ccccc3)c12	IC50	'>'	100000.0	nM				UO_0000065					False	CHEMBL864555	Inhibitory activity against Akt1	B	BAO_0000357	single protein format	Homo sapiens	None	None	None	None	CHEMBL4282	Serine/threonine-protein kinase AKT	Homo sapiens	SINGLE PROTEIN	CHEMBL1148538	1	Scientific Literature	Bioorg. Med. Chem. Lett.	2006	None
CHEMBL199528		0	313.43	0	4.16	9a	CCCCN(C)C(=O)c1cc2c(-c3ccccc3)[nH]nc2s1	IC50	'>'	20000.0	nM				UO_0000065					False	CHEMBL864555	Inhibitory activity against Akt1	B	BAO_0000357	single protein format	Homo sapiens	None	None	None	None	CHEMBL4282	Serine/threonine-protein kinase AKT	Homo sapiens	SINGLE PROTEIN	CHEMBL1148538	1	Scientific Literature	Bioorg. Med. Chem. Lett.	2006	None
CHEMBL3818018		0	584.77	1	2.86	3a	CCCCCCCCCCCCCCCCCC(=O)OCC(CO)O[C@@H]1O[C@H](CS(=O)(=O)O)[C@@H](O)[C@H](O)[C@H]1O	Inhibition	'='	86.0	%				UO_0000187					False	CHEMBL3821460	Inhibition of human Akt1 PH domain using AKTide-2T as substrate at 100 uM by ELISA	B	BAO_0000357	single protein format	Homo sapiens	None	None	None	None	CHEMBL4282	Serine/threonine-protein kinase AKT	Homo sapiens	SINGLE PROTEIN	CHEMBL3817785	1	Scientific Literature	Bioorg. Med. Chem.	2016	None
CHEMBL3819502		0	394.53	0	0.06	7	CCCCCCCCO[C@@H]1O[C@H](CS(=O)(=O)[O-])[C@@H](O)[C@H](O)[C@H]1O.[K+]	Inhibition	'='	14.0	%				UO_0000187					False	CHEMBL3821460	Inhibition of human Akt1 PH domain using AKTide-2T as substrate at 100 uM by ELISA	B	BAO_0000357	single protein format	Homo sapiens	None	None	None	None	CHEMBL4282	Serine/threonine-protein kinase AKT	Homo sapiens	SINGLE PROTEIN	CHEMBL3817785	1	Scientific Literature	Bioorg. Med. Chem.	2016	None
CHEMBL2177368		0	514.07	1	3.12	46	C[C@@H]1C[C@@H](O)c2ncnc(N3CCN(C(=O)[C@H](CNCC4CCOCC4)c4ccc(Cl)cc4)CC3)c21	IC50	'='	3.0	nM	8.52			UO_0000065	16.58	0.32	5.40	9.38	False	CHEMBL2187635	Competitive inhibition of wild-type full-length amino-terminal polyhistidine-tagged human Akt1 expressed in recombinant baculovirus system using fluorescence labeled substrate after 60 mins by fluorescence polarization assay in presence of ATP	B	BAO_0000019	assay format	Homo sapiens	None	None	None	None	CHEMBL4282	Serine/threonine-protein kinase AKT	Homo sapiens	SINGLE PROTEIN	CHEMBL2177010	1	Scientific Literature	J. Med. Chem.	2012	None
CHEMBL2177365		0	472.03	0	3.44	42	CC(C)N(C)C[C@@H](C(=O)N1CCN(c2ncnc3c2[C@H](C)C[C@H]3O)CC1)c1ccc(Cl)cc1	IC50	'='	18.0	nM	7.75			UO_0000065	16.41	0.32	4.30	10.64	False	CHEMBL2187635	Competitive inhibition of wild-type full-length amino-terminal polyhistidine-tagged human Akt1 expressed in recombinant baculovirus system using fluorescence labeled substrate after 60 mins by fluorescence polarization assay in presence of ATP	B	BAO_0000019	assay format	Homo sapiens	None	None	None	None	CHEMBL4282	Serine/threonine-protein kinase AKT	Homo sapiens	SINGLE PROTEIN	CHEMBL2177010	1	Scientific Literature	J. Med. Chem.	2012	None
CHEMBL2177363		0	502.03	1	3.54	40	C[C@@H]1C[C@@H](O)c2ncnc(N3CCN(C(=O)[C@H](CN4CCC(F)CC4)c4ccc(Cl)cc4)CC3)c21	IC50	'='	6.0	nM	8.22			UO_0000065	16.38	0.32	4.68	11.29	False	CHEMBL2187635	Competitive inhibition of wild-type full-length amino-terminal polyhistidine-tagged human Akt1 expressed in recombinant baculovirus system using fluorescence labeled substrate after 60 mins by fluorescence polarization assay in presence of ATP	B	BAO_0000019	assay format	Homo sapiens	None	None	None	None	CHEMBL4282	Serine/threonine-protein kinase AKT	Homo sapiens	SINGLE PROTEIN	CHEMBL2177010	1	Scientific Literature	J. Med. Chem.	2012	None
CHEMBL407002		0	281.32	0	2.76	22	CCCC(=O)Nc1n[nH]c2ncc(-c3cccnc3)cc12	Inhibition	'='	2.0	%				UO_0000187					False	CHEMBL766411	Inhibition of PKBalpha in presence of 10 uM ATP	B	BAO_0000357	single protein format	Homo sapiens	None	None	None	None	CHEMBL4282	Serine/threonine-protein kinase AKT	Homo sapiens	SINGLE PROTEIN	CHEMBL1136433	1	Scientific Literature	Bioorg. Med. Chem. Lett.	2003	None
CHEMBL3628537		0	321.41	0	4.50	2b	COc1ccc(Nc2ncc3c(n2)-c2ccccc2SC3)cc1	Inhibition	'='	1.4	%				UO_0000187					False	CHEMBL3630456	Inhibition of human Akt1 at 10 uM by kinase inhibition assay	B	BAO_0000357	single protein format	Homo sapiens	None	None	None	None	CHEMBL4282	Serine/threonine-protein kinase AKT	Homo sapiens	SINGLE PROTEIN	CHEMBL3627617	1	Scientific Literature	Eur. J. Med. Chem.	2015	None
CHEMBL481789		0	306.39	0	4.42	1d	COc1ccc2c(c1)SCc1cnc(-c3ccccc3)nc1-2	Inhibition	'='	-4.0	%				UO_0000187					False	CHEMBL3630456	Inhibition of human Akt1 at 10 uM by kinase inhibition assay	B	BAO_0000357	single protein format	Homo sapiens	None	None	None	None	CHEMBL4282	Serine/threonine-protein kinase AKT	Homo sapiens	SINGLE PROTEIN	CHEMBL3627617	1	Scientific Literature	Eur. J. Med. Chem.	2015	None
CHEMBL2177371		0	449.48	0	2.43	49	C[C@@H]1C[C@@H](O)c2ncnc(N3CCN(C(=O)[C@H](CN)c4ccc(C(F)(F)F)cc4)CC3)c21	IC50	'='	12.0	nM	7.92			UO_0000065	17.62	0.34	5.49	8.29	False	CHEMBL2187635	Competitive inhibition of wild-type full-length amino-terminal polyhistidine-tagged human Akt1 expressed in recombinant baculovirus system using fluorescence labeled substrate after 60 mins by fluorescence polarization assay in presence of ATP	B	BAO_0000019	assay format	Homo sapiens	None	None	None	None	CHEMBL4282	Serine/threonine-protein kinase AKT	Homo sapiens	SINGLE PROTEIN	CHEMBL2177010	1	Scientific Literature	J. Med. Chem.	2012	None
CHEMBL2177379		0	455.99	0	2.86	43	C[C@@H]1C[C@@H](O)c2ncnc(N3CCN(C(=O)[C@@H](c4ccc(Cl)cc4)[C@@H]4CCCN4)CC3)c21	IC50	'='	3.0	nM	8.52			UO_0000065	18.69	0.36	5.66	10.45	False	CHEMBL2187635	Competitive inhibition of wild-type full-length amino-terminal polyhistidine-tagged human Akt1 expressed in recombinant baculovirus system using fluorescence labeled substrate after 60 mins by fluorescence polarization assay in presence of ATP	B	BAO_0000019	assay format	Homo sapiens	None	None	None	None	CHEMBL4282	Serine/threonine-protein kinase AKT	Homo sapiens	SINGLE PROTEIN	CHEMBL2177010	1	Scientific Literature	J. Med. Chem.	2012	None
CHEMBL2177376		0	497.95	0	3.25	37	C[C@@H]1C[C@@H](O)c2ncnc(N3CCN(C(=O)[C@H](CNCC(F)(F)F)c4ccc(Cl)cc4)CC3)c21	IC50	'='	902.0	nM	6.04			UO_0000065	12.14	0.24	2.79	7.41	False	CHEMBL2187635	Competitive inhibition of wild-type full-length amino-terminal polyhistidine-tagged human Akt1 expressed in recombinant baculovirus system using fluorescence labeled substrate after 60 mins by fluorescence polarization assay in presence of ATP	B	BAO_0000019	assay format	Homo sapiens	None	None	None	None	CHEMBL4282	Serine/threonine-protein kinase AKT	Homo sapiens	SINGLE PROTEIN	CHEMBL2177010	1	Scientific Literature	J. Med. Chem.	2012	None
CHEMBL2177381		0	460.00	0	4.08	30	CC(C)NC[C@@H](C(=O)N1CCN(c2ncnc3c2[C@H](C)C[C@H]3F)CC1)c1ccc(Cl)cc1	IC50	'='	4.0	nM	8.40			UO_0000065	18.26	0.36	4.32	13.69	False	CHEMBL2187635	Competitive inhibition of wild-type full-length amino-terminal polyhistidine-tagged human Akt1 expressed in recombinant baculovirus system using fluorescence labeled substrate after 60 mins by fluorescence polarization assay in presence of ATP	B	BAO_0000019	assay format	Homo sapiens	None	None	None	None	CHEMBL4282	Serine/threonine-protein kinase AKT	Homo sapiens	SINGLE PROTEIN	CHEMBL2177010	1	Scientific Literature	J. Med. Chem.	2012	None
CHEMBL2177385		0	442.01	0	3.61	3	CC(C)NC[C@@H](C(=O)N1CCN(c2ncnc3c2[C@H](C)CC3)CC1)c1ccc(Cl)cc1	IC50	'='	6.0	nM	8.22			UO_0000065	18.60	0.36	4.61	13.40	False	CHEMBL2187635	Competitive inhibition of wild-type full-length amino-terminal polyhistidine-tagged human Akt1 expressed in recombinant baculovirus system using fluorescence labeled substrate after 60 mins by fluorescence polarization assay in presence of ATP	B	BAO_0000019	assay format	Homo sapiens	None	None	None	None	CHEMBL4282	Serine/threonine-protein kinase AKT	Homo sapiens	SINGLE PROTEIN	CHEMBL2177010	1	Scientific Literature	J. Med. Chem.	2012	None
CHEMBL554497		0	449.50	0	2.60	39	O=S(=O)(c1cccc2nonc12)n1ccc2ncc(-c3cnn(C4CCNCC4)c3)cc21	Activity	'='	88.0	%				UO_0000187					False	CHEMBL1053161	Inhibition of AKT assessed as residual activity at 20 uM	B	BAO_0000357	single protein format	None	None	None	None	None	CHEMBL4282	Serine/threonine-protein kinase AKT	Homo sapiens	SINGLE PROTEIN	CHEMBL1152913	1	Scientific Literature	Bioorg. Med. Chem. Lett.	2009	None
CHEMBL598842		0	401.86	0	0.91	41	NC1(C(=O)NCc2ccc(Cl)cc2)CCN(c2ncnc3[nH]c(=O)[nH]c23)CC1	IC50						Not Determined						False	CHEMBL1074386	Inhibition of PKB in human PC3M cells assessed as GSK3-beta phosphorylation by ELISA	F	BAO_0000219	cell-based format	Homo sapiens	None	None	PC3M	None	CHEMBL4282	Serine/threonine-protein kinase AKT	Homo sapiens	SINGLE PROTEIN	CHEMBL1157584	1	Scientific Literature	J. Med. Chem.	2010	None
CHEMBL1096770		0	314.39	0	4.34	17a	Nc1ccccc1Nc1ccc2c(c1)C(=O)Cc1ccccc1C2	Inhibition						Not Active						False	CHEMBL1108232	Inhibition of AKT1 at 10 uM	B	BAO_0000357	single protein format	None	None	None	None	None	CHEMBL4282	Serine/threonine-protein kinase AKT	Homo sapiens	SINGLE PROTEIN	CHEMBL1157789	1	Scientific Literature	Bioorg. Med. Chem. Lett.	2010	None
CHEMBL1098462		0	335.34	0	4.51	24b	Nc1cc(F)ccc1Nc1ccc2c(c1)Oc1ccccc1NC2=O	Inhibition						Not Active						False	CHEMBL1108232	Inhibition of AKT1 at 10 uM	B	BAO_0000357	single protein format	None	None	None	None	None	CHEMBL4282	Serine/threonine-protein kinase AKT	Homo sapiens	SINGLE PROTEIN	CHEMBL1157789	1	Scientific Literature	Bioorg. Med. Chem. Lett.	2010	None
CHEMBL1800399		0	1045.26	None	None	40	CCC[C@@H]1NC(=O)[C@H](CCCNC(=N)N)NC(=O)CN(C(=O)[C@@H](N)CCCNC(=N)N)CCNC(=O)NCCCN(CC(N)=O)C(=O)[C@H](CCC(C)C)NC(=O)[C@H](CN)NC(=O)[C@H](Cc2ccc(O)cc2)NC1=O	Inhibition	'='	98.0	%				UO_0000187					False	CHEMBL1804367	Inhibition of Akt using RPRTSSF peptide and [gamma32]ATP at 5 uM by cell-free radioactive assay relative to control	B	BAO_0000357	single protein format	None	None	None	None	None	CHEMBL4282	Serine/threonine-protein kinase AKT	Homo sapiens	SINGLE PROTEIN	CHEMBL1799953	1	Scientific Literature	J. Med. Chem.	2011	None
CHEMBL388978	STAUROSPORINE	0	466.54	0	4.35	staurosporine	CN[C@@H]1C[C@H]2O[C@@](C)([C@@H]1OC)n1c3ccccc3c3c4c(c5c6ccccc6n2c5c31)C(=O)NC4	IC50	'='	12.0	nM	7.92			UO_0000065	16.98	0.31	3.57	11.41	True	CHEMBL3630466	Inhibition of human Akt1 by kinase inhibition assay	B	BAO_0000357	single protein format	Homo sapiens	None	None	None	None	CHEMBL4282	Serine/threonine-protein kinase AKT	Homo sapiens	SINGLE PROTEIN	CHEMBL3627617	1	Scientific Literature	Eur. J. Med. Chem.	2015	None
CHEMBL1800145		0	902.12	3	-3.12	2	CCC[C@H](NC(=O)[C@H](CCCNC(=N)N)NC(=O)[C@H]1CCCN1C(=O)[C@@H](N)CCCNC(=N)N)C(=O)N[C@@H](Cc1ccc(O)cc1)C(=O)N[C@@H](CN)C(=O)N[C@@H](CCC(C)C)C(N)=O	IC50						Not Determined						False	CHEMBL1804368	Inhibition of Akt using RPRTSSF peptide and [gamma32]ATP by cell-free radioactive assay	B	BAO_0000357	single protein format	None	None	None	None	None	CHEMBL4282	Serine/threonine-protein kinase AKT	Homo sapiens	SINGLE PROTEIN	CHEMBL1799953	1	Scientific Literature	J. Med. Chem.	2011	None
CHEMBL565061		0	454.41	0	4.84	1	CCOC(=O)c1cnn2c(-c3cccc(NC(=O)c4cccc(C(F)(F)F)c4)c3)ccnc12	IC50	'>'	10000.0	nM				UO_0000065					False	CHEMBL1035535	Inhibition of AKT	B	BAO_0000357	single protein format	None	None	None	None	None	CHEMBL4282	Serine/threonine-protein kinase AKT	Homo sapiens	SINGLE PROTEIN	CHEMBL1151868	1	Scientific Literature	Bioorg. Med. Chem. Lett.	2009	None
CHEMBL429703		0	521.67	2	7.73	7e	c1ccc(-c2cc(C3CCN(Cc4ccc(-c5nc6ncccc6cc5-c5ccccc5)cc4)CC3)n[nH]2)cc1	IC50	'='	470.0	nM	6.33			UO_0000065	12.13	0.22	-1.40	10.97	False	CHEMBL937417	Inhibition of Akt1	B	BAO_0000357	single protein format	None	None	None	None	None	CHEMBL4282	Serine/threonine-protein kinase AKT	Homo sapiens	SINGLE PROTEIN	CHEMBL1143097	1	Scientific Literature	Bioorg. Med. Chem. Lett.	2008	None
CHEMBL939	GEFITINIB	4	446.91	0	4.28	Gefitinib	COc1cc2ncnc(Nc3ccc(F)c(Cl)c3)c2cc1OCCCN1CCOCC1	Kd	'>'	10000.0	nM				UO_0000065					True	CHEMBL1051279	Binding constant for AKT1 kinase domain	B	BAO_0000357	single protein format	Homo sapiens	None	None	None	None	CHEMBL4282	Serine/threonine-protein kinase AKT	Homo sapiens	SINGLE PROTEIN	CHEMBL1150977	1	Scientific Literature	Nat. Biotechnol.	2008	None
CHEMBL272267		0	516.99	1	4.07	24	Cn1c2cc(C(=O)NCCN3CCCC3)c(O)cc2c2c3c(c(-c4ccccc4Cl)cc21)C(=O)NC3=O	Inhibition	'='	16.0	%				UO_0000187					False	CHEMBL948236	Inhibition of PKBalpha at 10 uM	B	BAO_0000357	single protein format	None	None	None	None	None	CHEMBL4282	Serine/threonine-protein kinase AKT	Homo sapiens	SINGLE PROTEIN	CHEMBL1143190	1	Scientific Literature	Bioorg. Med. Chem. Lett.	2008	None
CHEMBL1170263		0	384.87	0	2.26	36	Cc1c[nH]c2ncnc(N3CC[C@](N)(CNC(=O)c4ccc(Cl)cc4)C3)c12	IC50	'='	11.4	nM	7.94			UO_0000065	20.64	0.40	5.68	7.95	False	CHEMBL1176552	Inhibition of AKT1 after 90 mins by IMAP assay	B	BAO_0000357	single protein format	None	None	None	None	None	CHEMBL4282	Serine/threonine-protein kinase AKT	Homo sapiens	SINGLE PROTEIN	CHEMBL1177702	1	Scientific Literature	J. Med. Chem.	2010	None
CHEMBL1171993		0	379.40	0	1.31	31	N#Cc1c[nH]c2ncnc(N3CC[C@](N)(CNC(=O)c4ccc(F)cc4)C3)c12	IC50	'='	7.8	nM	8.11			UO_0000065	21.37	0.40	6.80	6.55	False	CHEMBL1176552	Inhibition of AKT1 after 90 mins by IMAP assay	B	BAO_0000357	single protein format	None	None	None	None	None	CHEMBL4282	Serine/threonine-protein kinase AKT	Homo sapiens	SINGLE PROTEIN	CHEMBL1177702	1	Scientific Literature	J. Med. Chem.	2010	None
CHEMBL1173697		0	357.44	0	1.82	11	Cc1c[nH]c2ncnc(N3CC[C@@H](NS(=O)(=O)c4ccccc4)C3)c12	IC50	'='	600.0	nM	6.22			UO_0000065	17.41	0.34	4.40	6.84	False	CHEMBL1176552	Inhibition of AKT1 after 90 mins by IMAP assay	B	BAO_0000357	single protein format	None	None	None	None	None	CHEMBL4282	Serine/threonine-protein kinase AKT	Homo sapiens	SINGLE PROTEIN	CHEMBL1177702	1	Scientific Literature	J. Med. Chem.	2010	None
CHEMBL1080569		0	429.47	0	4.75	30	N[C@H](CNc1nnc(-c2ccc3cnccc3c2)s1)Cc1ccc(C(F)(F)F)cc1	IC50	'='	247.0	nM	6.61			UO_0000065	15.38	0.30	1.86	8.61	False	CHEMBL1104223	Inhibition of human AKT1 in human U87MG cells assessed as PRAS40 phosphorylation after 1 hr by ELISA	B	BAO_0000219	cell-based format	Homo sapiens	None	None	U-87 MG	None	CHEMBL4282	Serine/threonine-protein kinase AKT	Homo sapiens	SINGLE PROTEIN	CHEMBL1154933	1	Scientific Literature	Bioorg. Med. Chem. Lett.	2010	CHEMBL3307575
CHEMBL262341		0	539.64	2	5.24	17	O=C1N=CC=C2N=C(c3ccc(CN4CCC(c5n[nH]c(-c6ccccn6)n5)CC4)cc3)C(c3ccccc3)=CC12	IC50	'='	16.0	nM	7.80			UO_0000065	14.45	0.26	2.56	7.84	False	CHEMBL937419	Inhibition of Akt1 by cell-based assay	B	BAO_0000219	cell-based format	None	None	None	None	None	CHEMBL4282	Serine/threonine-protein kinase AKT	Homo sapiens	SINGLE PROTEIN	CHEMBL1143097	1	Scientific Literature	Bioorg. Med. Chem. Lett.	2008	None
CHEMBL508541		0	433.90	0	4.31	37	CNCCCn1c2ccc(O)cc2c2c3c(c(-c4ccccc4Cl)cc21)C(=O)NC3=O	Inhibition	'='	2.0	%				UO_0000187					False	CHEMBL996948	Inhibition of PKBalpha at 10 uM	B	BAO_0000357	single protein format	None	None	None	None	None	CHEMBL4282	Serine/threonine-protein kinase AKT	Homo sapiens	SINGLE PROTEIN	CHEMBL1156685	1	Scientific Literature	Eur. J. Med. Chem.	2008	None
CHEMBL255835		0	538.66	2	6.11	13d	Nc1ncnc2nc(-c3ccc(CN4CCC(c5cc(-c6ccncc6)[nH]n5)CC4)cc3)c(-c3ccccc3)cc12	IC50	'='	21.0	nM	7.68			UO_0000065	14.25	0.26	1.57	7.01	False	CHEMBL951085	Inhibition of human recombinant Akt1	B	BAO_0000357	single protein format	Homo sapiens	None	None	None	None	CHEMBL4282	Serine/threonine-protein kinase AKT	Homo sapiens	SINGLE PROTEIN	CHEMBL1142344	1	Scientific Literature	Bioorg. Med. Chem. Lett.	2008	None
CHEMBL379975		0	362.77	0	4.23	7	O=C1NC(=O)c2c1c(-c1ccccc1Cl)cc1[nH]c3ccc(O)cc3c21	Inhibition	'='	26.0	%				UO_0000187					False	CHEMBL996948	Inhibition of PKBalpha at 10 uM	B	BAO_0000357	single protein format	None	None	None	None	None	CHEMBL4282	Serine/threonine-protein kinase AKT	Homo sapiens	SINGLE PROTEIN	CHEMBL1156685	1	Scientific Literature	Eur. J. Med. Chem.	2008	None
CHEMBL1077739		0	444.88	0	3.71	32	O=C(Nc1ccccc1Cl)c1cnc2ccc(C3CCNCC3)cn12.O=C(O)C(=O)O	Inhibition	'='	-1.0	%				UO_0000187					False	CHEMBL1111286	Inhibition of AKT1 at 5 uM	B	BAO_0000357	single protein format	None	None	None	None	None	CHEMBL4282	Serine/threonine-protein kinase AKT	Homo sapiens	SINGLE PROTEIN	CHEMBL1154316	1	Scientific Literature	Bioorg. Med. Chem. Lett.	2009	None
CHEMBL460940		0	511.94	1	3.17	62	CS(=O)(=O)NC(=O)CCn1c2ccc(O)cc2c2c3c(c(-c4ccccc4Cl)cc21)C(=O)NC3=O	Inhibition	'='	63.0	%				UO_0000187					False	CHEMBL996948	Inhibition of PKBalpha at 10 uM	B	BAO_0000357	single protein format	None	None	None	None	None	CHEMBL4282	Serine/threonine-protein kinase AKT	Homo sapiens	SINGLE PROTEIN	CHEMBL1156685	1	Scientific Literature	Eur. J. Med. Chem.	2008	None
CHEMBL608533	MIDOSTAURIN	4	570.65	2	5.91	PKC-412	CO[C@@H]1[C@H](N(C)C(=O)c2ccccc2)C[C@H]2O[C@]1(C)n1c3ccccc3c3c4c(c5c6ccccc6n2c5c31)C(=O)NC4	Kd	'='	950.0	nM	6.02			UO_0000065	10.55	0.19	0.11	7.75	True	CHEMBL1244719	Binding affinity to AKT1	B	BAO_0000357	single protein format	None	None	None	None	None	CHEMBL4282	Serine/threonine-protein kinase AKT	Homo sapiens	SINGLE PROTEIN	CHEMBL1240346	1	Scientific Literature	Blood	2009	None
CHEMBL84558		0	263.32	0	2.80	16a	CCCOc1ccc(/C=C2\SC(=O)NC2=O)cc1	Inhibition	'='	6.0	%				UO_0000187					False	CHEMBL1012666	Inhibition of AKT1 at 5 uM	B	BAO_0000357	single protein format	None	None	None	None	None	CHEMBL4282	Serine/threonine-protein kinase AKT	Homo sapiens	SINGLE PROTEIN	CHEMBL1139352	1	Scientific Literature	J. Med. Chem.	2009	None
CHEMBL1977148		0	500.58	2	5.05	SID103904318	COc1ccc(NC(=O)Nc2ccc(-c3csc4c(-c5cnn(CCO)c5)cnc(N)c34)cc2)cc1	Ki	'>'	7943.28	nM			inactive	UO_0000065					False	CHEMBL1963809	PUBCHEM_BIOASSAY: Navigating the Kinome. (Class of assay: other) Panel member name: AKT1	F	BAO_0000019	assay format	None	None	None	None	None	CHEMBL4282	Serine/threonine-protein kinase AKT	Homo sapiens	SINGLE PROTEIN	CHEMBL1201862	7	PubChem BioAssays			None
CHEMBL574262		0	412.49	0	4.23	110	CC1C(=O)Nc2ccc(-c3cncc(OC[C@@H](N)Cc4c[nH]c5ccccc45)c3)cc21	IC50	'='	4.0	nM	8.40			UO_0000065	20.36	0.37	4.17	9.03	False	CHEMBL1049250	Inhibition of Akt	B	BAO_0000357	single protein format	None	None	None	None	None	CHEMBL4282	Serine/threonine-protein kinase AKT	Homo sapiens	SINGLE PROTEIN	CHEMBL1154070	1	Scientific Literature	Eur. J. Med. Chem.	2009	None
CHEMBL92082		0	415.47	0	4.49	2	C[C@H](Nc1nccc(-c2c(-c3ccc(F)cc3)c(=O)n3n2CCC3)n1)c1ccccc1	Activity	'='	98.0	%				UO_0000187					False	CHEMBL768269	Inhibition of Protein kinase B alpha (Akt) at 1 uM	B	BAO_0000357	single protein format	None	None	None	None	None	CHEMBL4282	Serine/threonine-protein kinase AKT	Homo sapiens	SINGLE PROTEIN	CHEMBL1149171	1	Scientific Literature	J. Med. Chem.	2004	None
CHEMBL383527		0	394.48	0	4.31	27	N[C@@H](Cc1cccc2ccccc12)C(=O)Nc1cncc(/C=C/c2ccncc2)c1	IC50	'='	668.0	nM	6.17			UO_0000065	15.65	0.28	1.87	7.63	False	CHEMBL1049250	Inhibition of Akt	B	BAO_0000357	single protein format	None	None	None	None	None	CHEMBL4282	Serine/threonine-protein kinase AKT	Homo sapiens	SINGLE PROTEIN	CHEMBL1154070	1	Scientific Literature	Eur. J. Med. Chem.	2009	None
CHEMBL375485		0	411.47	0	4.23	70	N[C@H](COc1cncc(-c2cc3c(-c4ccco4)n[nH]c3cn2)c1)Cc1ccccc1	IC50	'='	6.1	nM	8.21			UO_0000065	19.96	0.36	3.98	7.99	False	CHEMBL1049250	Inhibition of Akt	B	BAO_0000357	single protein format	None	None	None	None	None	CHEMBL4282	Serine/threonine-protein kinase AKT	Homo sapiens	SINGLE PROTEIN	CHEMBL1154070	1	Scientific Literature	Eur. J. Med. Chem.	2009	None
CHEMBL376570		0	359.43	0	3.28	71	Cc1n[nH]c2cnc(-c3cncc(OC[C@@H](N)Cc4ccccc4)c3)cc12	IC50	'='	14.0	nM	7.85			UO_0000065	21.85	0.40	4.57	8.75	False	CHEMBL1049250	Inhibition of Akt	B	BAO_0000357	single protein format	None	None	None	None	None	CHEMBL4282	Serine/threonine-protein kinase AKT	Homo sapiens	SINGLE PROTEIN	CHEMBL1154070	1	Scientific Literature	Eur. J. Med. Chem.	2009	None
CHEMBL507936		0	369.43	0	4.83	SID103904369	Cc1cccc(NC(=O)Nc2ccc(-c3ccc4nccnc4c3N)cc2)c1	Ki	'>'	7943.28	nM			inactive	UO_0000065					False	CHEMBL1963809	PUBCHEM_BIOASSAY: Navigating the Kinome. (Class of assay: other) Panel member name: AKT1	F	BAO_0000019	assay format	None	None	None	None	None	CHEMBL4282	Serine/threonine-protein kinase AKT	Homo sapiens	SINGLE PROTEIN	CHEMBL1201862	7	PubChem BioAssays			None
CHEMBL451964		0	319.29	0	3.38	SID103905360	FC(F)(F)c1ccc(-c2nnc3ccc(NC4CC4)nn23)cc1	Ki	'>'	7943.28	nM			inactive	UO_0000065					False	CHEMBL1963809	PUBCHEM_BIOASSAY: Navigating the Kinome. (Class of assay: other) Panel member name: AKT1	F	BAO_0000019	assay format	None	None	None	None	None	CHEMBL4282	Serine/threonine-protein kinase AKT	Homo sapiens	SINGLE PROTEIN	CHEMBL1201862	7	PubChem BioAssays			None
CHEMBL3806085		0	498.21	0	4.76	26a	Cn1nccc1-c1oc(C(=O)NC2(c3ccc(Cl)c(Cl)c3)CCNCC2)cc1Br	Inhibition	'='	49.4	%				UO_0000187					False	CHEMBL3807472	Inhibition of Akt1 (unknown origin) expressed in Escherichia coli at 1 ug/ml using peptide substrate after 1 hr by HTRF assay	B	BAO_0000019	assay format	Homo sapiens	None	None	None	None	CHEMBL4282	Serine/threonine-protein kinase AKT	Homo sapiens	SINGLE PROTEIN	CHEMBL3804794	1	Scientific Literature	Eur. J. Med. Chem.	2016	None
CHEMBL1813781		0	245.33	0	1.85	41	Cc1cc2c(c(N)nn2C)c(N2CCCCC2)n1	Inhibition	'='	6.0	%				UO_0000187					False	CHEMBL1815739	Inhibition of AKT1 at 30 uM by microfluidic mobility shift assay	B	BAO_0000357	single protein format	None	None	None	None	None	CHEMBL4282	Serine/threonine-protein kinase AKT	Homo sapiens	SINGLE PROTEIN	CHEMBL1811853	1	Scientific Literature	Bioorg. Med. Chem.	2011	None
CHEMBL1813792		0	332.36	0	2.97	52	COc1ccccc1-c1cc2nn(-c3ccccc3)c(N)c2c(=O)[nH]1	Inhibition	'='	15.0	%				UO_0000187					False	CHEMBL1815739	Inhibition of AKT1 at 30 uM by microfluidic mobility shift assay	B	BAO_0000357	single protein format	None	None	None	None	None	CHEMBL4282	Serine/threonine-protein kinase AKT	Homo sapiens	SINGLE PROTEIN	CHEMBL1811853	1	Scientific Literature	Bioorg. Med. Chem.	2011	None
CHEMBL1813796		0	303.33	0	2.36	56	Nc1c2c(=O)[nH]c(-c3ccccc3)cc2nn1-c1ccccn1	Inhibition	'='	10.0	%				UO_0000187					False	CHEMBL1815739	Inhibition of AKT1 at 30 uM by microfluidic mobility shift assay	B	BAO_0000357	single protein format	None	None	None	None	None	CHEMBL4282	Serine/threonine-protein kinase AKT	Homo sapiens	SINGLE PROTEIN	CHEMBL1811853	1	Scientific Literature	Bioorg. Med. Chem.	2011	None
CHEMBL1813798		0	316.36	0	3.27	58	Cc1[nH]c(=O)c2c(N)n(-c3ccccc3)nc2c1-c1ccccc1	Inhibition	'='	-8.0	%				UO_0000187					False	CHEMBL1815739	Inhibition of AKT1 at 30 uM by microfluidic mobility shift assay	B	BAO_0000357	single protein format	None	None	None	None	None	CHEMBL4282	Serine/threonine-protein kinase AKT	Homo sapiens	SINGLE PROTEIN	CHEMBL1811853	1	Scientific Literature	Bioorg. Med. Chem.	2011	None
CHEMBL1813801		0	162.20	0	0.86	61	Cc1cc2c(cn1)c(N)nn2C	Inhibition	'='	0.0	%				UO_0000187					False	CHEMBL1815739	Inhibition of AKT1 at 30 uM by microfluidic mobility shift assay	B	BAO_0000357	single protein format	None	None	None	None	None	CHEMBL4282	Serine/threonine-protein kinase AKT	Homo sapiens	SINGLE PROTEIN	CHEMBL1811853	1	Scientific Literature	Bioorg. Med. Chem.	2011	None
CHEMBL2016889		0	569.60	2	5.24	8	Cc1c(NCCN2CCCC2)cc(CCC(C)(C)C)cc1N1CCN(c2ncnc3[nH]nc(Br)c23)CC1	IC50	'='	1982.0	nM	5.70			UO_0000065	10.01	0.21	0.46	7.48	False	CHEMBL2020675	Inhibition of AKT1-mediated GSK3beta phosphorylation in human PC3 cells after 3 hrs by chemiluminescence assay	B	BAO_0000219	cell-based format	Homo sapiens	None	None	PC-3	None	CHEMBL4282	Serine/threonine-protein kinase AKT	Homo sapiens	SINGLE PROTEIN	CHEMBL2016487	1	Scientific Literature	Bioorg. Med. Chem. Lett.	2012	CHEMBL3307570
CHEMBL2177822		0	358.41	0	2.70	8d	CC(=O)NCc1ccc(-n2c(-c3cccnc3N)nc3cccnc32)cc1	Delta Tm	'='	2.3	degrees C				UO_0000027					False	CHEMBL2183047	Binding affinity to Akt1 (1 to 480) expressed in Sf9 cells assessed as change in melting temperature at 30 uM	B	BAO_0000219	cell-based format	None	None	None	Sf9	None	CHEMBL4282	Serine/threonine-protein kinase AKT	Homo sapiens	SINGLE PROTEIN	CHEMBL2176970	1	Scientific Literature	J. Med. Chem.	2012	CHEMBL3308860
CHEMBL510540		0	720.92	2	10.04	21bd	N=C(N)NCCNc1ccc(C(=O)Nc2ccc(N(Cc3ccc(-c4ccccc4)cc3)Cc3ccc(-c4ccccc4)cc3)cc2)cc1-c1ccccc1	IC50	'='	84000.0	nM	4.08			UO_0000065	5.65	0.10	-5.96	3.84	False	CHEMBL1034080	Inhibition of Akt1 by fluorescence polarization assay	B	BAO_0000357	single protein format	None	None	None	None	None	CHEMBL4282	Serine/threonine-protein kinase AKT	Homo sapiens	SINGLE PROTEIN	CHEMBL1152730	1	Scientific Literature	Bioorg. Med. Chem.	2009	None
CHEMBL451291		0	593.74	2	6.58	22da	N#Cc1ccc(-c2cc(C(=O)Nc3ccc(N(Cc4ccccc4)Cc4ccccc4)cc3)ccc2NCCNC(=N)N)cc1	IC50	'='	78000.0	nM	4.11			UO_0000065	6.92	0.12	-2.47	3.16	False	CHEMBL1034080	Inhibition of Akt1 by fluorescence polarization assay	B	BAO_0000357	single protein format	None	None	None	None	None	CHEMBL4282	Serine/threonine-protein kinase AKT	Homo sapiens	SINGLE PROTEIN	CHEMBL1152730	1	Scientific Literature	Bioorg. Med. Chem.	2009	None
CHEMBL471217		0	674.76	2	3.22	15b	CC(=O)N[C@@H](CCCNC(=N)N)C(=O)Nc1ccc(C(=O)Nc2ccc3c(c2)c(=O)n(Cc2ccccc2)c(=O)n3Cc2ccccc2)cc1	IC50	'='	232000.0	nM		Outside typical range		UO_0000065					False	CHEMBL1034080	Inhibition of Akt1 by fluorescence polarization assay	B	BAO_0000357	single protein format	None	None	None	None	None	CHEMBL4282	Serine/threonine-protein kinase AKT	Homo sapiens	SINGLE PROTEIN	CHEMBL1152730	1	Scientific Literature	Bioorg. Med. Chem.	2009	None
CHEMBL512135		0	441.35	0	4.48	rac-8	NCC(NC(=O)c1cc(Br)c(-c2ccnc3[nH]ccc23)s1)c1ccccc1	Ki	'='	20.0	nM	7.70			UO_0000065	17.44	0.39	3.22	9.19	False	CHEMBL959242	Inhibition of AKT1	B	BAO_0000357	single protein format	None	None	None	None	None	CHEMBL4282	Serine/threonine-protein kinase AKT	Homo sapiens	SINGLE PROTEIN	CHEMBL1153968	1	Scientific Literature	Bioorg. Med. Chem. Lett.	2009	None
CHEMBL469590		0	455.38	0	4.35	rac-32	NCC(Cc1ccccc1)NC(=O)c1cc(Br)c(-c2ccnc3[nH]ccc23)s1	Ki	'='	0.04	nM	10.40			UO_0000065	22.83	0.51	6.05	12.41	False	CHEMBL959242	Inhibition of AKT1	B	BAO_0000357	single protein format	None	None	None	None	None	CHEMBL4282	Serine/threonine-protein kinase AKT	Homo sapiens	SINGLE PROTEIN	CHEMBL1153968	1	Scientific Literature	Bioorg. Med. Chem. Lett.	2009	None
CHEMBL520788		0	523.38	2	5.37	46	NC[C@H](Cc1ccccc1C(F)(F)F)NC(=O)c1cc(Br)c(-c2ccnc3[nH]ccc23)s1	Ki	'='	0.05	nM	10.30			UO_0000065	19.68	0.44	4.93	12.29	False	CHEMBL959242	Inhibition of AKT1	B	BAO_0000357	single protein format	None	None	None	None	None	CHEMBL4282	Serine/threonine-protein kinase AKT	Homo sapiens	SINGLE PROTEIN	CHEMBL1153968	1	Scientific Literature	Bioorg. Med. Chem. Lett.	2009	None
CHEMBL104264		0	446.37	0	3.58	H-89	O=S(=O)(NCCNC/C=C/c1ccc(Br)cc1)c1cccc2cnccc12	Ki	'='	4500.0	nM	5.35			UO_0000065	11.98	0.27	1.77	7.52	False	CHEMBL829821	Inhibition constant for protein kinase B alpha (Akt1) in fluorescent enzymatic assay	B	BAO_0000357	single protein format	None	None	None	None	None	CHEMBL4282	Serine/threonine-protein kinase AKT	Homo sapiens	SINGLE PROTEIN	CHEMBL1143561	1	Scientific Literature	J. Med. Chem.	2005	None
CHEMBL2178597		0	523.58	1	4.00	51	C[C@@H]1C[C@@H](O)c2ncnc(N3CCN(C(=O)[C@H](CNC(C)(C)C)c4ccc(C(F)(F)F)c(F)c4)CC3)c21	IC50	'='	92.0	nM	7.04			UO_0000065	13.44	0.26	3.04	8.62	False	CHEMBL2188026	Inhibition of Akt1 in human LNCAP cells assessed as phosphorylation of PRAS40 at Thr246 after 1.5 hrs	B	BAO_0000219	cell-based format	Homo sapiens	None	None	LNCaP	None	CHEMBL4282	Serine/threonine-protein kinase AKT	Homo sapiens	SINGLE PROTEIN	CHEMBL2177010	1	Scientific Literature	J. Med. Chem.	2012	CHEMBL3307965
CHEMBL2177828		0	571.62	2	6.01	12b	CC(=O)Nc1cccc(-c2ccc3nc(-c4cccnc4N)n(-c4ccc(CC(=O)Nc5cccc(F)c5)cc4)c3n2)c1	IC50	'='	15.0	nM	7.82			UO_0000065	13.69	0.25	1.81	6.12	False	CHEMBL2186215	Inhibition of Akt 1 in human A2780 cells assessed as phosphorylation of Akt at T308 after 2 hrs by Western Blot analysis	B	BAO_0000219	cell-based format	Homo sapiens	None	None	A2780	None	CHEMBL4282	Serine/threonine-protein kinase AKT	Homo sapiens	SINGLE PROTEIN	CHEMBL2176970	1	Scientific Literature	J. Med. Chem.	2012	CHEMBL3308421
CHEMBL2177828		0	571.62	2	6.01	12b	CC(=O)Nc1cccc(-c2ccc3nc(-c4cccnc4N)n(-c4ccc(CC(=O)Nc5cccc(F)c5)cc4)c3n2)c1	IC50	'='	17.0	nM	7.77			UO_0000065	13.59	0.25	1.76	6.08	False	CHEMBL2186223	Inhibition of Akt1 (1 to 480) expressed in Sf9 cells using biotin-GRPRTSSFAEG as substrate after 20 mins by Alpha-screen assay	B	BAO_0000219	cell-based format	None	None	None	Sf9	None	CHEMBL4282	Serine/threonine-protein kinase AKT	Homo sapiens	SINGLE PROTEIN	CHEMBL2176970	1	Scientific Literature	J. Med. Chem.	2012	CHEMBL3308860
CHEMBL2177827		0	553.63	2	5.87	12a	CC(=O)Nc1cccc(-c2ccc3nc(-c4cccnc4N)n(-c4ccc(CC(=O)Nc5ccccc5)cc4)c3n2)c1	IC50	'='	16.0	nM	7.80			UO_0000065	14.08	0.25	1.93	6.10	False	CHEMBL2186223	Inhibition of Akt1 (1 to 480) expressed in Sf9 cells using biotin-GRPRTSSFAEG as substrate after 20 mins by Alpha-screen assay	B	BAO_0000219	cell-based format	None	None	None	Sf9	None	CHEMBL4282	Serine/threonine-protein kinase AKT	Homo sapiens	SINGLE PROTEIN	CHEMBL2176970	1	Scientific Literature	J. Med. Chem.	2012	CHEMBL3308860
CHEMBL2177831		0	497.56	1	5.06	12e	Nc1ncccc1-c1nc2cc(-c3cccnc3)cnc2n1-c1ccc(CNC(=O)c2ccccc2)cc1	IC50	'='	8.0	nM	8.10			UO_0000065	16.27	0.29	3.04	7.25	False	CHEMBL2186223	Inhibition of Akt1 (1 to 480) expressed in Sf9 cells using biotin-GRPRTSSFAEG as substrate after 20 mins by Alpha-screen assay	B	BAO_0000219	cell-based format	None	None	None	Sf9	None	CHEMBL4282	Serine/threonine-protein kinase AKT	Homo sapiens	SINGLE PROTEIN	CHEMBL2176970	1	Scientific Literature	J. Med. Chem.	2012	CHEMBL3308860
CHEMBL2177836		0	571.62	2	5.76	12j	CC(=O)Nc1cccc(-c2ccc3nc(-c4cccnc4N)n(-c4ccc(CNC(=O)c5cccc(F)c5)cc4)c3n2)c1	IC50	'='	5.0	nM	8.30			UO_0000065	14.52	0.26	2.54	6.49	False	CHEMBL2186223	Inhibition of Akt1 (1 to 480) expressed in Sf9 cells using biotin-GRPRTSSFAEG as substrate after 20 mins by Alpha-screen assay	B	BAO_0000219	cell-based format	None	None	None	Sf9	None	CHEMBL4282	Serine/threonine-protein kinase AKT	Homo sapiens	SINGLE PROTEIN	CHEMBL2176970	1	Scientific Literature	J. Med. Chem.	2012	CHEMBL3308860
CHEMBL2420910		0	258.33	0	1.08	13	c1nc(N2CCC3(CCCN3)CC2)c2nc[nH]c2n1	Inhibition	'='	91.0	%				UO_0000187					False	CHEMBL2424338	Inhibition of AKT1 (unknown origin) at 30 uM by microfluidic mobility shift assay relative to control	B	BAO_0000357	single protein format	Homo sapiens	None	None	None	None	CHEMBL4282	Serine/threonine-protein kinase AKT	Homo sapiens	SINGLE PROTEIN	CHEMBL2417369	1	Scientific Literature	Bioorg. Med. Chem.	2013	None
CHEMBL2420917		0	345.47	0	2.53	20	O=S(=O)(c1cccc2cnccc12)N1CCC2(CCCCN2)CC1	Inhibition	'='	27.0	%				UO_0000187					False	CHEMBL2424338	Inhibition of AKT1 (unknown origin) at 30 uM by microfluidic mobility shift assay relative to control	B	BAO_0000357	single protein format	Homo sapiens	None	None	None	None	CHEMBL4282	Serine/threonine-protein kinase AKT	Homo sapiens	SINGLE PROTEIN	CHEMBL2417369	1	Scientific Literature	Bioorg. Med. Chem.	2013	None
CHEMBL1974702		0	330.59	0	4.13	SID103905310	Cc1nc2c(sc3c(Br)ccc(Cl)c32)c(=O)o1	Ki	'>'	7943.28	nM			inactive	UO_0000065					False	CHEMBL1963809	PUBCHEM_BIOASSAY: Navigating the Kinome. (Class of assay: other) Panel member name: AKT1	F	BAO_0000019	assay format	None	None	None	None	None	CHEMBL4282	Serine/threonine-protein kinase AKT	Homo sapiens	SINGLE PROTEIN	CHEMBL1201862	7	PubChem BioAssays			None
CHEMBL474432		0	478.45	1	5.40	SID103905428	COc1cc2ncn(-c3cc(OCc4ccccc4C(F)(F)F)c(C(=O)O)s3)c2cc1OC	Ki	'>'	7943.28	nM			inactive	UO_0000065					False	CHEMBL1963809	PUBCHEM_BIOASSAY: Navigating the Kinome. (Class of assay: other) Panel member name: AKT1	F	BAO_0000019	assay format	None	None	None	None	None	CHEMBL4282	Serine/threonine-protein kinase AKT	Homo sapiens	SINGLE PROTEIN	CHEMBL1201862	7	PubChem BioAssays			None
CHEMBL1979554		0	387.23	0	3.82	SID103904662	O=c1c(NCc2ccc(Cl)cc2Cl)c(Nc2ccc3[nH]ncc3c2)c1=O	Ki	'>'	7943.28	nM			inactive	UO_0000065					False	CHEMBL1963809	PUBCHEM_BIOASSAY: Navigating the Kinome. (Class of assay: other) Panel member name: AKT1	F	BAO_0000019	assay format	None	None	None	None	None	CHEMBL4282	Serine/threonine-protein kinase AKT	Homo sapiens	SINGLE PROTEIN	CHEMBL1201862	7	PubChem BioAssays			None
CHEMBL1996817		0	267.33	0	3.80	SID103904502	CCCCOc1ncnc2[nH]cc(-c3ccccc3)c12	Ki	'>'	7943.28	nM			inactive	UO_0000065					False	CHEMBL1963809	PUBCHEM_BIOASSAY: Navigating the Kinome. (Class of assay: other) Panel member name: AKT1	F	BAO_0000019	assay format	None	None	None	None	None	CHEMBL4282	Serine/threonine-protein kinase AKT	Homo sapiens	SINGLE PROTEIN	CHEMBL1201862	7	PubChem BioAssays			None
CHEMBL41783		0	360.37	0	2.58	SID103905385	CN(C)CCCC(=O)Nc1n[nH]c2nnc(-c3cccc(F)c3F)cc12	Ki	'>'	7943.28	nM			inactive	UO_0000065					False	CHEMBL1963809	PUBCHEM_BIOASSAY: Navigating the Kinome. (Class of assay: other) Panel member name: AKT1	F	BAO_0000019	assay format	None	None	None	None	None	CHEMBL4282	Serine/threonine-protein kinase AKT	Homo sapiens	SINGLE PROTEIN	CHEMBL1201862	7	PubChem BioAssays			None
CHEMBL2004438		0	423.40	1	5.54	SID103904371	Nc1c(-c2ccc(NC(=O)Nc3cccc(C(F)(F)F)c3)cc2)ccc2nccnc12	Ki	'>'	7943.28	nM			inactive	UO_0000065					False	CHEMBL1963809	PUBCHEM_BIOASSAY: Navigating the Kinome. (Class of assay: other) Panel member name: AKT1	F	BAO_0000019	assay format	None	None	None	None	None	CHEMBL4282	Serine/threonine-protein kinase AKT	Homo sapiens	SINGLE PROTEIN	CHEMBL1201862	7	PubChem BioAssays			None
CHEMBL1982466		0	454.56	1	5.90	SID103904290	Cc1ccc(NC(=O)Nc2ccc(-c3csc4c(-c5cnn(C)c5)cnc(N)c34)cc2)cc1	Ki	'>'	7943.28	nM			inactive	UO_0000065					False	CHEMBL1963809	PUBCHEM_BIOASSAY: Navigating the Kinome. (Class of assay: other) Panel member name: AKT1	F	BAO_0000019	assay format	None	None	None	None	None	CHEMBL4282	Serine/threonine-protein kinase AKT	Homo sapiens	SINGLE PROTEIN	CHEMBL1201862	7	PubChem BioAssays			None
CHEMBL2002726		0	358.45	0	3.88	SID103904468	Cc1n[nH]c2ccc(-c3cncc(OCC(N)Cc4ccccc4)c3)cc12	Ki	'='	39.81	nM	7.40		active	UO_0000065					False	CHEMBL1963809	PUBCHEM_BIOASSAY: Navigating the Kinome. (Class of assay: other) Panel member name: AKT1	F	BAO_0000019	assay format	None	None	None	None	None	CHEMBL4282	Serine/threonine-protein kinase AKT	Homo sapiens	SINGLE PROTEIN	CHEMBL1201862	7	PubChem BioAssays			None
CHEMBL1970083		0	523.52	2	7.41	SID103904279	Nc1ncc(-c2ccncc2)c2scc(-c3ccc(NC(=O)Nc4cc(C(F)(F)F)ccc4F)cc3)c12	Ki	'>'	7943.28	nM			inactive	UO_0000065					False	CHEMBL1963809	PUBCHEM_BIOASSAY: Navigating the Kinome. (Class of assay: other) Panel member name: AKT1	F	BAO_0000019	assay format	None	None	None	None	None	CHEMBL4282	Serine/threonine-protein kinase AKT	Homo sapiens	SINGLE PROTEIN	CHEMBL1201862	7	PubChem BioAssays			None
CHEMBL1682546		0	306.39	0	4.30	SID103904545	c1ccc(CNc2nc(-c3ccc4[nH]ncc4c3)cs2)cc1	Ki	'>'	7943.28	nM			inactive	UO_0000065					False	CHEMBL1963809	PUBCHEM_BIOASSAY: Navigating the Kinome. (Class of assay: other) Panel member name: AKT1	F	BAO_0000019	assay format	None	None	None	None	None	CHEMBL4282	Serine/threonine-protein kinase AKT	Homo sapiens	SINGLE PROTEIN	CHEMBL1201862	7	PubChem BioAssays			None
CHEMBL1971245		0	428.50	0	2.39	SID103904422	CN1CCN(c2cccc(Nc3nccc(-c4c(C(N)=O)nc5ccccn45)n3)c2)CC1	Ki	'>'	7943.28	nM			inactive	UO_0000065					False	CHEMBL1963809	PUBCHEM_BIOASSAY: Navigating the Kinome. (Class of assay: other) Panel member name: AKT1	F	BAO_0000019	assay format	None	None	None	None	None	CHEMBL4282	Serine/threonine-protein kinase AKT	Homo sapiens	SINGLE PROTEIN	CHEMBL1201862	7	PubChem BioAssays			None
CHEMBL1980715	LAUROGUADINE	0	376.55	1	4.60	SID103905683	CCCCCCCCCCCCOc1ccc(NC(=N)N)cc1NC(=N)N	Ki	'='	3981.07	nM	5.40		active	UO_0000065					False	CHEMBL1963809	PUBCHEM_BIOASSAY: Navigating the Kinome. (Class of assay: other) Panel member name: AKT1	F	BAO_0000019	assay format	None	None	None	None	None	CHEMBL4282	Serine/threonine-protein kinase AKT	Homo sapiens	SINGLE PROTEIN	CHEMBL1201862	7	PubChem BioAssays			None
CHEMBL2003638		0	412.43	0	4.26	SID103904514	O=C(Nc1n[nH]c2ccc(-c3cn(Cc4ccccc4)nn3)cc12)c1cccc(F)c1	Ki	'='	1584.89	nM	5.80		active	UO_0000065					False	CHEMBL1963809	PUBCHEM_BIOASSAY: Navigating the Kinome. (Class of assay: other) Panel member name: AKT1	F	BAO_0000019	assay format	None	None	None	None	None	CHEMBL4282	Serine/threonine-protein kinase AKT	Homo sapiens	SINGLE PROTEIN	CHEMBL1201862	7	PubChem BioAssays			None
CHEMBL119385	NEFLAMAPIMOD	2	436.27	1	5.49	SID103905630	O=c1ncn2nc(Sc3ccc(F)cc3F)ccc2c1-c1c(Cl)cccc1Cl	Ki	'>'	7943.28	nM			inactive	UO_0000065					False	CHEMBL1963809	PUBCHEM_BIOASSAY: Navigating the Kinome. (Class of assay: other) Panel member name: AKT1	F	BAO_0000019	assay format	None	None	None	None	None	CHEMBL4282	Serine/threonine-protein kinase AKT	Homo sapiens	SINGLE PROTEIN	CHEMBL1201862	7	PubChem BioAssays			None
CHEMBL1975647		0	283.27	0	2.81	SID103904887	O=C(Nc1cnccn1)Nc1ccnc2c(F)cccc12	Ki	'>'	7943.28	nM			inactive	UO_0000065					False	CHEMBL1963809	PUBCHEM_BIOASSAY: Navigating the Kinome. (Class of assay: other) Panel member name: AKT1	F	BAO_0000019	assay format	None	None	None	None	None	CHEMBL4282	Serine/threonine-protein kinase AKT	Homo sapiens	SINGLE PROTEIN	CHEMBL1201862	7	PubChem BioAssays			None
CHEMBL1968380		0	521.67	1	3.56	SID103904638	CCC1C(=O)N(C)c2cnc(Nc3ccc(C(=O)NC4CCN(C)CC4)cc3OC)nc2N1C1CCCC1	Ki	'>'	7943.28	nM			inactive	UO_0000065					False	CHEMBL1963809	PUBCHEM_BIOASSAY: Navigating the Kinome. (Class of assay: other) Panel member name: AKT1	F	BAO_0000019	assay format	None	None	None	None	None	CHEMBL4282	Serine/threonine-protein kinase AKT	Homo sapiens	SINGLE PROTEIN	CHEMBL1201862	7	PubChem BioAssays			None
CHEMBL1991138		0	453.59	1	5.15	SID103905464	Nc1nccn2c(C3CC(CN4CCCC4)C3)nc(-c3cccc(OCc4ccccc4)c3)c12	Ki	'>'	7943.28	nM			inactive	UO_0000065					False	CHEMBL1963809	PUBCHEM_BIOASSAY: Navigating the Kinome. (Class of assay: other) Panel member name: AKT1	F	BAO_0000019	assay format	None	None	None	None	None	CHEMBL4282	Serine/threonine-protein kinase AKT	Homo sapiens	SINGLE PROTEIN	CHEMBL1201862	7	PubChem BioAssays			None
CHEMBL1969755		0	350.39	0	3.22	SID103904580	O=C(NC(CO)Cc1ccccc1)c1ccc(-c2ccncc2)cc1F	Ki	'>'	7943.28	nM			inactive	UO_0000065					False	CHEMBL1963809	PUBCHEM_BIOASSAY: Navigating the Kinome. (Class of assay: other) Panel member name: AKT1	F	BAO_0000019	assay format	None	None	None	None	None	CHEMBL4282	Serine/threonine-protein kinase AKT	Homo sapiens	SINGLE PROTEIN	CHEMBL1201862	7	PubChem BioAssays			None
CHEMBL1979516		0	449.51	1	5.08	SID103904336	CCNC(=O)c1cnc(N)c2c(-c3ccc(NC(=O)Nc4cccc(F)c4)cc3)csc12	Ki	'>'	7943.28	nM			inactive	UO_0000065					False	CHEMBL1963809	PUBCHEM_BIOASSAY: Navigating the Kinome. (Class of assay: other) Panel member name: AKT1	F	BAO_0000019	assay format	None	None	None	None	None	CHEMBL4282	Serine/threonine-protein kinase AKT	Homo sapiens	SINGLE PROTEIN	CHEMBL1201862	7	PubChem BioAssays			None
CHEMBL1994526		0	247.34	0	2.17	SID103904954	CC(N)C1CCC(C(=O)Nc2ccncc2)CC1	Ki	'>'	7943.28	nM			inactive	UO_0000065					False	CHEMBL1963809	PUBCHEM_BIOASSAY: Navigating the Kinome. (Class of assay: other) Panel member name: AKT1	F	BAO_0000019	assay format	None	None	None	None	None	CHEMBL4282	Serine/threonine-protein kinase AKT	Homo sapiens	SINGLE PROTEIN	CHEMBL1201862	7	PubChem BioAssays			None
CHEMBL1980297	ILORASERTIB	2	488.55	1	5.18	SID103904272	Nc1ncc(-c2cnn(CCO)c2)c2scc(-c3ccc(NC(=O)Nc4cccc(F)c4)cc3)c12	Ki	'>'	7943.28	nM			inactive	UO_0000065					False	CHEMBL1963809	PUBCHEM_BIOASSAY: Navigating the Kinome. (Class of assay: other) Panel member name: AKT1	F	BAO_0000019	assay format	None	None	None	None	None	CHEMBL4282	Serine/threonine-protein kinase AKT	Homo sapiens	SINGLE PROTEIN	CHEMBL1201862	7	PubChem BioAssays			None
CHEMBL1997822		0	433.56	1	5.41	SID103904321	Cc1cc2cc(-c3csc4c(-c5cccc(S(C)(=O)=O)c5)cnc(N)c34)ccc2[nH]1	Ki	'>'	7943.28	nM			inactive	UO_0000065					False	CHEMBL1963809	PUBCHEM_BIOASSAY: Navigating the Kinome. (Class of assay: other) Panel member name: AKT1	F	BAO_0000019	assay format	None	None	None	None	None	CHEMBL4282	Serine/threonine-protein kinase AKT	Homo sapiens	SINGLE PROTEIN	CHEMBL1201862	7	PubChem BioAssays			None
CHEMBL2420897		0	288.36	0	0.44	35	OC1CCNC2(CCN(c3ncnc4[nH]cnc34)CC2)C1	Inhibition	'='	94.0	%				UO_0000187					False	CHEMBL2424338	Inhibition of AKT1 (unknown origin) at 30 uM by microfluidic mobility shift assay relative to control	B	BAO_0000357	single protein format	Homo sapiens	None	None	None	None	CHEMBL4282	Serine/threonine-protein kinase AKT	Homo sapiens	SINGLE PROTEIN	CHEMBL2417369	1	Scientific Literature	Bioorg. Med. Chem.	2013	None
CHEMBL2420908		0	308.39	0	1.89	11	NC1(Cc2ccccc2)CCN(c2ncnc3[nH]cnc23)CC1	Inhibition	'='	93.0	%				UO_0000187					False	CHEMBL2424338	Inhibition of AKT1 (unknown origin) at 30 uM by microfluidic mobility shift assay relative to control	B	BAO_0000357	single protein format	Homo sapiens	None	None	None	None	CHEMBL4282	Serine/threonine-protein kinase AKT	Homo sapiens	SINGLE PROTEIN	CHEMBL2417369	1	Scientific Literature	Bioorg. Med. Chem.	2013	None
CHEMBL219557		0	552.46	2	6.18	10, SKI-758	COc1cc(Nc2c(C#N)cnc3cc(-c4coc(CN5CCN(C)CC5)c4)c(OC)cc23)c(Cl)cc1Cl	IC50	'>'	1000.0	nM				UO_0000065					False	CHEMBL911091	Inhibition of AKT	B	BAO_0000357	single protein format	Homo sapiens	None	None	None	None	CHEMBL4282	Serine/threonine-protein kinase AKT	Homo sapiens	SINGLE PROTEIN	CHEMBL1138859	1	Scientific Literature	J. Med. Chem.	2006	None
CHEMBL1254209		0	389.26	0	2.45	7, DG2	COc1ccccc1N1CCN(c2ncnc3[nH]nc(Br)c23)CC1	Inhibition	'='	16.0	%				UO_0000187					False	CHEMBL1251629	Inhibition of AKT1 at 1 uM in presence of 10 uM ATP by Select Screen kinase assay relative to untreated control	B	BAO_0000357	single protein format	None	None	None	None	None	CHEMBL4282	Serine/threonine-protein kinase AKT	Homo sapiens	SINGLE PROTEIN	CHEMBL1250448	1	Scientific Literature	Nat. Chem. Biol.	2009	None
CHEMBL521000		0	396.54	0	2.89	CER-0263745	CN(C)CC(C)(C)CNC(=O)[C@@H]1CCCN1c1nccc(Nc2ccccc2)n1	Inhibition	'='	0.0	%				UO_0000187					False	CHEMBL953394	Inhibition of AKT1/PKBalpha at 10 uM by HTRF assay relative to control	B	BAO_0000357	single protein format	None	None	None	None	None	CHEMBL4282	Serine/threonine-protein kinase AKT	Homo sapiens	SINGLE PROTEIN	CHEMBL1150387	1	Scientific Literature	J. Med. Chem.	2008	None
CHEMBL519349		0	381.48	0	2.83	CER-0263740	COC[C@@H]1CCCN1C(=O)[C@@H]1CCCN1c1nccc(Nc2ccccc2)n1	Inhibition	'='	0.0	%				UO_0000187					False	CHEMBL953394	Inhibition of AKT1/PKBalpha at 10 uM by HTRF assay relative to control	B	BAO_0000357	single protein format	None	None	None	None	None	CHEMBL4282	Serine/threonine-protein kinase AKT	Homo sapiens	SINGLE PROTEIN	CHEMBL1150387	1	Scientific Literature	J. Med. Chem.	2008	None
CHEMBL597211		0	363.51	0	3.80	10	CC(C)(C)c1ccc(CC2(N)CCN(c3ncnc4[nH]ccc34)CC2)cc1	GI50						Not Determined						False	CHEMBL1074388	Inhibition of PKB in human U87MG cells assessed as GSK3-beta phosphorylation by ELISA	F	BAO_0000219	cell-based format	Homo sapiens	None	None	U-87 MG	None	CHEMBL4282	Serine/threonine-protein kinase AKT	Homo sapiens	SINGLE PROTEIN	CHEMBL1157584	1	Scientific Literature	J. Med. Chem.	2010	CHEMBL3307575
CHEMBL1088613		0	382.47	0	3.51	12	Cc1n[nH]c2ccc(-c3nnc(NC[C@@H](N)Cc4ccccc4F)s3)cc12	IC50	'='	198.0	nM	6.70			UO_0000065	17.53	0.34	3.19	7.25	False	CHEMBL1104218	Inhibition of AKT1 after 10 mins by [gamma33]ATP assay	B	BAO_0000357	single protein format	None	None	None	None	None	CHEMBL4282	Serine/threonine-protein kinase AKT	Homo sapiens	SINGLE PROTEIN	CHEMBL1154933	1	Scientific Literature	Bioorg. Med. Chem. Lett.	2010	None
CHEMBL1794064	GSK-561866B	0	470.41	0	0.12	13	CCn1c(-c2nonc2N)nc2c(C#CCN)ncc(OCCCN)c21.O=C(O)C(F)(F)F	IC50						Not Determined						False	CHEMBL1028096	Inhibition of AKT-mediated GSK3-beta phosphorylation in human BT474 cells	B	BAO_0000219	cell-based format	Homo sapiens	None	None	BT-474	None	CHEMBL4282	Serine/threonine-protein kinase AKT	Homo sapiens	SINGLE PROTEIN	CHEMBL1140130	1	Scientific Literature	J. Med. Chem.	2008	CHEMBL3307636
CHEMBL494088		0	411.47	0	1.19	3e	CCn1c(-c2nonc2N)nc2c(C#CC(C)(C)O)ncc(OCC3CCNC3)c21	IC50	'='	1010.0	nM	6.00			UO_0000065	14.57	0.27	4.81	4.37	False	CHEMBL1028096	Inhibition of AKT-mediated GSK3-beta phosphorylation in human BT474 cells	B	BAO_0000219	cell-based format	Homo sapiens	None	None	BT-474	None	CHEMBL4282	Serine/threonine-protein kinase AKT	Homo sapiens	SINGLE PROTEIN	CHEMBL1140130	1	Scientific Literature	J. Med. Chem.	2008	CHEMBL3307636
CHEMBL599849		0	419.32	0	2.88	28	NC1(C(=O)NCc2ccc(Cl)cc2Cl)CCN(c2ncnc3[nH]ccc23)CC1	IC50	'='	3.8	nM	8.42			UO_0000065					False	CHEMBL1074386	Inhibition of PKB in human PC3M cells assessed as GSK3-beta phosphorylation by ELISA	F	BAO_0000219	cell-based format	Homo sapiens	None	None	PC3M	None	CHEMBL4282	Serine/threonine-protein kinase AKT	Homo sapiens	SINGLE PROTEIN	CHEMBL1157584	1	Scientific Literature	J. Med. Chem.	2010	None
CHEMBL202893		0	398.51	0	4.68	2v	CN(C)[C@H](COc1cncc(/C=C/c2ccncc2)c1)Cc1c[nH]c2ccccc12	IC50	'='	1100.0	nM	5.96			UO_0000065	14.95	0.27	1.28	11.03	True	CHEMBL867719	Inhibition of Akt1 using 10 uM ATP	B	BAO_0000357	single protein format	Homo sapiens	None	None	None	None	CHEMBL4282	Serine/threonine-protein kinase AKT	Homo sapiens	SINGLE PROTEIN	CHEMBL1146058	1	Scientific Literature	Bioorg. Med. Chem. Lett.	2006	None
CHEMBL381328		0	381.48	0	4.75	2o	N[C@H](COc1cncc(/C=C/c2ccncc2)c1)Cc1ccc2ccccc2c1	IC50	'='	146.0	nM	6.84			UO_0000065	17.92	0.32	2.09	11.20	False	CHEMBL867719	Inhibition of Akt1 using 10 uM ATP	B	BAO_0000357	single protein format	Homo sapiens	None	None	None	None	CHEMBL4282	Serine/threonine-protein kinase AKT	Homo sapiens	SINGLE PROTEIN	CHEMBL1146058	1	Scientific Literature	Bioorg. Med. Chem. Lett.	2006	None
CHEMBL205410		0	356.43	0	3.47	2m	N#Cc1cccc(C[C@H](N)COc2cncc(/C=C/c3ccncc3)c2)c1	IC50	'='	320.0	nM	6.50			UO_0000065	18.22	0.33	3.02	7.66	True	CHEMBL867719	Inhibition of Akt1 using 10 uM ATP	B	BAO_0000357	single protein format	Homo sapiens	None	None	None	None	CHEMBL4282	Serine/threonine-protein kinase AKT	Homo sapiens	SINGLE PROTEIN	CHEMBL1146058	1	Scientific Literature	Bioorg. Med. Chem. Lett.	2006	None
CHEMBL182101		0	542.65	2	5.09	19	Cn1nnnc1-c1cnc(-c2ccc(CN3CCC(n4c(=O)[nH]c5ccccc54)CC3)cc2)c(-c2ccccc2)c1	IC50	'='	1772.0	nM	5.75			UO_0000065	10.60	0.19	0.66	5.90	False	CHEMBL832702	Inhibitory concentration against Akt1 kinase	B	BAO_0000357	single protein format	Homo sapiens	None	None	None	None	CHEMBL4282	Serine/threonine-protein kinase AKT	Homo sapiens	SINGLE PROTEIN	CHEMBL1141976	1	Scientific Literature	Bioorg. Med. Chem. Lett.	2005	None
CHEMBL368010		0	487.58	1	6.68	7c	N#Cc1cnc(-c2ccc(CN3CCC(c4nc5cc(F)ccc5[nH]4)CC3)cc2)c(-c2ccccc2)c1	IC50	'='	865.0	nM	6.06			UO_0000065	12.43	0.22	-0.62	8.84	False	CHEMBL832702	Inhibitory concentration against Akt1 kinase	B	BAO_0000357	single protein format	Homo sapiens	None	None	None	None	CHEMBL4282	Serine/threonine-protein kinase AKT	Homo sapiens	SINGLE PROTEIN	CHEMBL1141976	1	Scientific Literature	Bioorg. Med. Chem. Lett.	2005	None
CHEMBL425155		0	502.61	2	5.40	8b	c1ccc(-c2cc(-c3nn[nH]n3)cnc2-c2ccc(CNCc3ccc(-c4csnn4)cc3)cc2)cc1	IC50	'='	177.0	nM	6.75			UO_0000065	13.43	0.25	1.35	6.42	False	CHEMBL832702	Inhibitory concentration against Akt1 kinase	B	BAO_0000357	single protein format	Homo sapiens	None	None	None	None	CHEMBL4282	Serine/threonine-protein kinase AKT	Homo sapiens	SINGLE PROTEIN	CHEMBL1141976	1	Scientific Literature	Bioorg. Med. Chem. Lett.	2005	None
CHEMBL492251		0	370.41	0	4.86	4p	COc1ccc(-c2cncc(C#N)c2Nc2ccc3[nH]ccc3c2)cc1OC	IC50	'>'	10000.0	nM				UO_0000065					False	CHEMBL1034885	Inhibition of Akt	B	BAO_0000357	single protein format	None	None	None	None	None	CHEMBL4282	Serine/threonine-protein kinase AKT	Homo sapiens	SINGLE PROTEIN	CHEMBL1140097	1	Scientific Literature	J. Med. Chem.	2008	None
CHEMBL445180		0	369.39	0	2.07	11b	CCn1c(-c2nonc2N)nc2c(-c3ccoc3)ncc(OCCCN)c21	IC50	'>'	30000.0	nM				UO_0000065					False	CHEMBL1028096	Inhibition of AKT-mediated GSK3-beta phosphorylation in human BT474 cells	B	BAO_0000219	cell-based format	Homo sapiens	None	None	BT-474	None	CHEMBL4282	Serine/threonine-protein kinase AKT	Homo sapiens	SINGLE PROTEIN	CHEMBL1140130	1	Scientific Literature	J. Med. Chem.	2008	CHEMBL3307636
CHEMBL493874		0	385.43	0	0.93	12b	CCn1c(-c2nonc2N)nc2c(C#CC(C)(C)O)ncc(OCCCN)c21	IC50	'='	1050.0	nM	5.98			UO_0000065	15.51	0.29	5.05	3.96	False	CHEMBL1028096	Inhibition of AKT-mediated GSK3-beta phosphorylation in human BT474 cells	B	BAO_0000219	cell-based format	Homo sapiens	None	None	BT-474	None	CHEMBL4282	Serine/threonine-protein kinase AKT	Homo sapiens	SINGLE PROTEIN	CHEMBL1140130	1	Scientific Literature	J. Med. Chem.	2008	CHEMBL3307636
CHEMBL553	ERLOTINIB	4	393.44	0	3.41	Erlotinib	C#Cc1cccc(Nc2ncnc3cc(OCCOC)c(OCCOC)cc23)c1	Kd	'>'	10000.0	nM				UO_0000065					True	CHEMBL1051279	Binding constant for AKT1 kinase domain	B	BAO_0000357	single protein format	Homo sapiens	None	None	None	None	CHEMBL4282	Serine/threonine-protein kinase AKT	Homo sapiens	SINGLE PROTEIN	CHEMBL1150977	1	Scientific Literature	Nat. Biotechnol.	2008	None
CHEMBL10	SB-203580	0	377.44	0	4.68	SB-203580	C[S+]([O-])c1ccc(-c2nc(-c3ccc(F)cc3)c(-c3ccncc3)[nH]2)cc1	Kd	'>'	10000.0	nM				UO_0000065					True	CHEMBL1051279	Binding constant for AKT1 kinase domain	B	BAO_0000357	single protein format	Homo sapiens	None	None	None	None	CHEMBL4282	Serine/threonine-protein kinase AKT	Homo sapiens	SINGLE PROTEIN	CHEMBL1150977	1	Scientific Literature	Nat. Biotechnol.	2008	None
CHEMBL572878	TOZASERTIB	2	464.60	0	3.50	VX-680/MK-0457	Cc1cc(Nc2cc(N3CCN(C)CC3)nc(Sc3ccc(NC(=O)C4CC4)cc3)n2)n[nH]1	Kd	'>'	10000.0	nM				UO_0000065					True	CHEMBL1051279	Binding constant for AKT1 kinase domain	B	BAO_0000357	single protein format	Homo sapiens	None	None	None	None	CHEMBL4282	Serine/threonine-protein kinase AKT	Homo sapiens	SINGLE PROTEIN	CHEMBL1150977	1	Scientific Literature	Nat. Biotechnol.	2008	None
CHEMBL379218		0	358.45	0	3.88	A674563	Cc1n[nH]c2ccc(-c3cncc(OC[C@@H](N)Cc4ccccc4)c3)cc12	Delta Tm	'='	1.3	degrees C				UO_0000027					False	CHEMBL2183046	Binding affinity to Akt1 (144 to 480) expressed in Sf9 cells assessed as change in melting temperature at 15 uM	B	BAO_0000219	cell-based format	None	None	None	Sf9	None	CHEMBL4282	Serine/threonine-protein kinase AKT	Homo sapiens	SINGLE PROTEIN	CHEMBL2176970	1	Scientific Literature	J. Med. Chem.	2012	CHEMBL3308860
CHEMBL1098461		0	317.35	0	4.37	24a	Nc1ccccc1Nc1ccc2c(c1)Oc1ccccc1NC2=O	Inhibition						Not Active						False	CHEMBL1108232	Inhibition of AKT1 at 10 uM	B	BAO_0000357	single protein format	None	None	None	None	None	CHEMBL4282	Serine/threonine-protein kinase AKT	Homo sapiens	SINGLE PROTEIN	CHEMBL1157789	1	Scientific Literature	Bioorg. Med. Chem. Lett.	2010	None
CHEMBL248558		0	305.34	0	3.04	2e	COc1ccc(-n2ncc3c2-c2ccccc2NC(=O)C3)cc1	Inhibition	'<='	40.0	%				UO_0000187					False	CHEMBL886304	Inhibition of AKT1 at 10 uM	B	BAO_0000357	single protein format	None	None	None	None	None	CHEMBL4282	Serine/threonine-protein kinase AKT	Homo sapiens	SINGLE PROTEIN	CHEMBL1139946	1	Scientific Literature	Eur. J. Med. Chem.	2007	None
CHEMBL1094637		0	447.54	0	4.20	9g	COc1cc2ncc3c(N)nc(-c4cncc(OC[C@H](N)CC(C)C)c4)cc3c2cc1OC	IC50	'='	1395.0	nM	5.86			UO_0000065	13.08	0.24	1.66	4.95	False	CHEMBL1103721	Inhibition of AKT	B	BAO_0000357	single protein format	None	None	None	None	None	CHEMBL4282	Serine/threonine-protein kinase AKT	Homo sapiens	SINGLE PROTEIN	CHEMBL1157027	1	Scientific Literature	Eur. J. Med. Chem.	2010	None
CHEMBL1081974		0	429.47	0	4.75	29	N[C@H](CNc1ncc(-c2ccc3nnccc3c2)s1)Cc1ccc(C(F)(F)F)cc1	IC50	'='	141.0	nM	6.85			UO_0000065	15.95	0.31	2.10	8.93	False	CHEMBL1102921	Inhibition of AKT1 after 10 mins by [gamma33]ATP assay	B	BAO_0000357	single protein format	None	None	None	None	None	CHEMBL4282	Serine/threonine-protein kinase AKT	Homo sapiens	SINGLE PROTEIN	CHEMBL1154944	1	Scientific Literature	Bioorg. Med. Chem. Lett.	2010	None
CHEMBL1079626		0	431.49	0	4.70	31	Cn1ncc2ccc(-c3cnc(NC[C@@H](N)Cc4ccc(C(F)(F)F)cc4)s3)cc21	IC50						Not Determined						False	CHEMBL1102924	Inhibition of human AKT1 in human U87MG cells assessed as PRAS40 phosphorylation after 1 hr by ELISA	B	BAO_0000219	cell-based format	Homo sapiens	None	None	U-87 MG	None	CHEMBL4282	Serine/threonine-protein kinase AKT	Homo sapiens	SINGLE PROTEIN	CHEMBL1154944	1	Scientific Literature	Bioorg. Med. Chem. Lett.	2010	CHEMBL3307575
CHEMBL1082016		0	447.49	0	3.99	39	Cn1c(=O)[nH]c2ccc(-c3cnc(NC[C@@H](N)Cc4ccc(C(F)(F)F)cc4)s3)cc21	IC50	'='	630.0	nM	6.20			UO_0000065	13.86	0.27	2.21	6.99	False	CHEMBL1102924	Inhibition of human AKT1 in human U87MG cells assessed as PRAS40 phosphorylation after 1 hr by ELISA	B	BAO_0000219	cell-based format	Homo sapiens	None	None	U-87 MG	None	CHEMBL4282	Serine/threonine-protein kinase AKT	Homo sapiens	SINGLE PROTEIN	CHEMBL1154944	1	Scientific Literature	Bioorg. Med. Chem. Lett.	2010	CHEMBL3307575
CHEMBL1081028		0	420.46	0	3.91	42	NC(=O)c1ccc(-c2cnc(NC[C@@H](N)Cc3ccc(C(F)(F)F)cc3)s2)cc1	IC50	'>'	3000.0	nM				UO_0000065					False	CHEMBL1102921	Inhibition of AKT1 after 10 mins by [gamma33]ATP assay	B	BAO_0000357	single protein format	None	None	None	None	None	CHEMBL4282	Serine/threonine-protein kinase AKT	Homo sapiens	SINGLE PROTEIN	CHEMBL1154944	1	Scientific Literature	Bioorg. Med. Chem. Lett.	2010	None
CHEMBL206924		0	422.53	1	5.29	10r	CCc1cc2cc(-c3cncc(OC[C@@H](N)Cc4c[nH]c5ccccc45)c3)ccc2cn1	IC50	'='	144.0	nM	6.84			UO_0000065	16.19	0.29	1.55	8.91	False	CHEMBL861320	Inhibition of Akt1 at 5 uM ATP	B	BAO_0000357	single protein format	Homo sapiens	None	None	None	None	CHEMBL4282	Serine/threonine-protein kinase AKT	Homo sapiens	SINGLE PROTEIN	CHEMBL1147830	1	Scientific Literature	Bioorg. Med. Chem. Lett.	2006	None
CHEMBL208962		0	409.49	0	4.31	10n	Nc1nccc2cc(-c3cncc(OC[C@@H](N)Cc4c[nH]c5ccccc45)c3)ccc12	IC50	'='	160.0	nM	6.80			UO_0000065	16.60	0.30	2.49	6.61	False	CHEMBL861320	Inhibition of Akt1 at 5 uM ATP	B	BAO_0000357	single protein format	Homo sapiens	None	None	None	None	CHEMBL4282	Serine/threonine-protein kinase AKT	Homo sapiens	SINGLE PROTEIN	CHEMBL1147830	1	Scientific Literature	Bioorg. Med. Chem. Lett.	2006	None
CHEMBL207545		0	494.60	1	6.13	10f	N[C@H](COc1cnc(C#Cc2ccccc2)c(-c2ccc3cnccc3c2)c1)Cc1c[nH]c2ccccc12	IC50	'='	1240.0	nM	5.91			UO_0000065	11.94	0.21	-0.22	7.69	False	CHEMBL861320	Inhibition of Akt1 at 5 uM ATP	B	BAO_0000357	single protein format	Homo sapiens	None	None	None	None	CHEMBL4282	Serine/threonine-protein kinase AKT	Homo sapiens	SINGLE PROTEIN	CHEMBL1147830	1	Scientific Literature	Bioorg. Med. Chem. Lett.	2006	None
CHEMBL376118		0	427.34	1	5.19	13r	Cc1n[nH]c2ccc(-c3cncc(OC[C@@H](N)Cc4cc(Cl)cc(Cl)c4)c3)cc12	IC50	'='	20.7	nM	7.68			UO_0000065	17.98	0.36	2.49	10.00	False	CHEMBL889241	Inhibition of human Akt1	B	BAO_0000357	single protein format	Homo sapiens	None	None	None	None	CHEMBL4282	Serine/threonine-protein kinase AKT	Homo sapiens	SINGLE PROTEIN	CHEMBL1145373	1	Scientific Literature	J. Med. Chem.	2007	None
CHEMBL103080		0	370.43	0	2.95	SB-742864	CS(=O)(=O)Nc1cccc(-c2ccc3c(NC(=O)C4CC4)n[nH]c3c2)c1	Inhibition	'='	-0.39	%				UO_0000187					False	CHEMBL1961875	GSK_PKIS: AKT1 mean inhibition at 1 uM [Nanosyn]	B	BAO_0000357	single protein format	None	None	None	None	None	CHEMBL4282	Serine/threonine-protein kinase AKT	Homo sapiens	SINGLE PROTEIN	CHEMBL1961873	16	GSK Published Kinase Inhibitor Set			None
CHEMBL1813615		0	247.30	0	0.38	21	Nc1n[nH]c2cc(CC3CCNCC3)[nH]c(=O)c12	Inhibition	'='	13.0	%				UO_0000187					False	CHEMBL1815739	Inhibition of AKT1 at 30 uM by microfluidic mobility shift assay	B	BAO_0000357	single protein format	None	None	None	None	None	CHEMBL4282	Serine/threonine-protein kinase AKT	Homo sapiens	SINGLE PROTEIN	CHEMBL1811853	1	Scientific Literature	Bioorg. Med. Chem.	2011	None
CHEMBL1813778		0	256.29	0	-0.06	38	Cc1cc2c(c(NS(C)(=O)=O)nn2C)c(=O)[nH]1	Inhibition	'='	1.0	%				UO_0000187					False	CHEMBL1815739	Inhibition of AKT1 at 30 uM by microfluidic mobility shift assay	B	BAO_0000357	single protein format	None	None	None	None	None	CHEMBL4282	Serine/threonine-protein kinase AKT	Homo sapiens	SINGLE PROTEIN	CHEMBL1811853	1	Scientific Literature	Bioorg. Med. Chem.	2011	None
CHEMBL1813784		0	247.30	0	0.43	44	Cc1cc2c(c(N)nn2C)c(N2CC[C@H](O)C2)n1	Inhibition	'='	7.0	%				UO_0000187					False	CHEMBL1815739	Inhibition of AKT1 at 30 uM by microfluidic mobility shift assay	B	BAO_0000357	single protein format	None	None	None	None	None	CHEMBL4282	Serine/threonine-protein kinase AKT	Homo sapiens	SINGLE PROTEIN	CHEMBL1811853	1	Scientific Literature	Bioorg. Med. Chem.	2011	None
CHEMBL1813797		0	307.40	0	3.30	57	Cc1cc2nn(-c3ccccc3)c(N)c2c(N2CCCCC2)n1	Inhibition	'='	1.0	%				UO_0000187					False	CHEMBL1815739	Inhibition of AKT1 at 30 uM by microfluidic mobility shift assay	B	BAO_0000357	single protein format	None	None	None	None	None	CHEMBL4282	Serine/threonine-protein kinase AKT	Homo sapiens	SINGLE PROTEIN	CHEMBL1811853	1	Scientific Literature	Bioorg. Med. Chem.	2011	None
CHEMBL1813802		0	286.34	0	3.67	62	Nc1c2cnc(-c3ccccc3)cc2nn1-c1ccccc1	Inhibition	'='	-1.0	%				UO_0000187					False	CHEMBL1815739	Inhibition of AKT1 at 30 uM by microfluidic mobility shift assay	B	BAO_0000357	single protein format	None	None	None	None	None	CHEMBL4282	Serine/threonine-protein kinase AKT	Homo sapiens	SINGLE PROTEIN	CHEMBL1811853	1	Scientific Literature	Bioorg. Med. Chem.	2011	None
CHEMBL1823630		0	433.46	0	3.70	2	N[C@H](CNc1nnc(-c2ccc3c(c2)CC(=O)N3)s1)Cc1ccc(C(F)(F)F)cc1	IC50	'='	20.0	nM	7.70			UO_0000065	17.76	0.35	4.00	8.28	False	CHEMBL1825378	Inhibition of AKT1	B	BAO_0000357	single protein format	None	None	None	None	None	CHEMBL4282	Serine/threonine-protein kinase AKT	Homo sapiens	SINGLE PROTEIN	CHEMBL1821694	1	Scientific Literature	Bioorg. Med. Chem. Lett.	2011	None
CHEMBL1823644		0	415.32	0	4.41	16	O=C(NC(c1cnc(Cl)c(Cl)c1)C1CCNCC1)c1ccc2cnccc2c1	IC50	'='	140.0	nM	6.85			UO_0000065	16.50	0.33	2.44	10.24	False	CHEMBL1825378	Inhibition of AKT1	B	BAO_0000357	single protein format	None	None	None	None	None	CHEMBL4282	Serine/threonine-protein kinase AKT	Homo sapiens	SINGLE PROTEIN	CHEMBL1821694	1	Scientific Literature	Bioorg. Med. Chem. Lett.	2011	None
CHEMBL1823648		0	415.32	0	4.41	21, enantiomer	O=C(NC(c1ccc(Cl)c(Cl)c1)C1CCNCC1)c1ccc2cnncc2c1	IC50	'='	330.0	nM	6.48			UO_0000065	15.61	0.32	2.07	9.69	False	CHEMBL1825378	Inhibition of AKT1	B	BAO_0000357	single protein format	None	None	None	None	None	CHEMBL4282	Serine/threonine-protein kinase AKT	Homo sapiens	SINGLE PROTEIN	CHEMBL1821694	1	Scientific Literature	Bioorg. Med. Chem. Lett.	2011	None
CHEMBL1823661		0	504.46	2	6.92	34	O=C(N[C@@H](c1ccc(Cl)c(Cl)c1)C1CCN(Cc2ccccc2)CC1)c1ccc2cnccc2c1	IC50	'='	240.0	nM	6.62			UO_0000065	13.12	0.26	-0.30	14.64	False	CHEMBL1825378	Inhibition of AKT1	B	BAO_0000357	single protein format	None	None	None	None	None	CHEMBL4282	Serine/threonine-protein kinase AKT	Homo sapiens	SINGLE PROTEIN	CHEMBL1821694	1	Scientific Literature	Bioorg. Med. Chem. Lett.	2011	None
CHEMBL507059		0	1107.33	None	None	6	CC(=O)NCC(=O)N[C@@H](CCCNC(=N)N)C(=O)N1CCC[C@H]1C(=O)N[C@@H](CCCNC(=N)N)C(=O)Nc1ccc(C(=O)N[C@H](C(=O)N[C@@H](Cc2ccccc2)C(=O)NCc2ccccc2)C(C)C)c(-c2cccc3ccccc23)c1	IC50	'='	78000.0	nM	4.11			UO_0000065	3.71	None	None	None	False	CHEMBL1034080	Inhibition of Akt1 by fluorescence polarization assay	B	BAO_0000357	single protein format	None	None	None	None	None	CHEMBL4282	Serine/threonine-protein kinase AKT	Homo sapiens	SINGLE PROTEIN	CHEMBL1152730	1	Scientific Literature	Bioorg. Med. Chem.	2009	None
CHEMBL471216		0	502.62	2	5.46	36a	N=C(N)NCC(=O)Nc1ccc(-c2cc3cc(N(Cc4ccccc4)Cc4ccccc4)ccc3[nH]2)cc1	IC50	'='	126000.0	nM		Outside typical range		UO_0000065					False	CHEMBL1034080	Inhibition of Akt1 by fluorescence polarization assay	B	BAO_0000357	single protein format	None	None	None	None	None	CHEMBL4282	Serine/threonine-protein kinase AKT	Homo sapiens	SINGLE PROTEIN	CHEMBL1152730	1	Scientific Literature	Bioorg. Med. Chem.	2009	None
CHEMBL1909349	GSK-1007102B	0	561.52	0	2.28	GSK1007102B	CCn1c(-c2nonc2N)nc2c(C#CC(C)(C)O)nc(O[C@@H](CN)c3ccccc3)cc21.O=C(O)C(F)(F)F	Inhibition	'='	93.67	%				UO_0000187					False	CHEMBL1961874	GSK_PKIS: AKT1 mean inhibition at 0.1 uM [Nanosyn]	B	BAO_0000357	single protein format	None	None	None	None	None	CHEMBL4282	Serine/threonine-protein kinase AKT	Homo sapiens	SINGLE PROTEIN	CHEMBL1961873	16	GSK Published Kinase Inhibitor Set			None
CHEMBL1076553		0	382.47	0	3.51	15	Cc1n[nH]c2ccc(-c3nnc(NC[C@@H](N)Cc4cccc(F)c4)s3)cc12	IC50	'='	38.0	nM	7.42			UO_0000065	19.40	0.38	3.91	8.02	False	CHEMBL1104218	Inhibition of AKT1 after 10 mins by [gamma33]ATP assay	B	BAO_0000357	single protein format	None	None	None	None	None	CHEMBL4282	Serine/threonine-protein kinase AKT	Homo sapiens	SINGLE PROTEIN	CHEMBL1154933	1	Scientific Literature	Bioorg. Med. Chem. Lett.	2010	None
CHEMBL362588		0	494.56	0	3.28	8	O=C1NC(=O)C(c2cnc3ccccn23)=C1c1cn2c3c(cccc13)CN(C(=O)N1CCCCC1)CC2	IC50	'>'	20000.0	nM				UO_0000065					False	CHEMBL828500	Inhibition of human Akt1	B	BAO_0000357	single protein format	Homo sapiens	None	None	None	None	CHEMBL4282	Serine/threonine-protein kinase AKT	Homo sapiens	SINGLE PROTEIN	CHEMBL1138659	1	Scientific Literature	J. Med. Chem.	2004	None
CHEMBL383541		0	370.46	0	4.08	2q	N[C@H](COc1cncc(/C=C/c2ccncc2)c1)Cc1c[nH]c2ccccc12	IC50	'='	3000.0	nM	5.52			UO_0000065					True	CHEMBL869547	Antiproliferative activity against FL5.12-Akt1 cells by MTT assay	F	BAO_0000219	cell-based format	None	None	None	None	None	CHEMBL4282	Serine/threonine-protein kinase AKT	Homo sapiens	SINGLE PROTEIN	CHEMBL1146058	1	Scientific Literature	Bioorg. Med. Chem. Lett.	2006	None
CHEMBL2325992		0	455.99	0	2.72	45	CN(C)CCC(NC(=O)C1(N)CCN(c2ncnc3[nH]ccc23)CC1)c1ccc(Cl)cc1	IC50	'='	2.0	nM	8.70			UO_0000065	19.08	0.37	5.98	8.43	False	CHEMBL2330886	Inhibition of recombinant Akt1 (unknown origin) using 5-FAM-labeled peptide as substrate after 1 hr by caliper off-chip incubation mobility shift assay	B	BAO_0000357	single protein format	Homo sapiens	None	None	None	None	CHEMBL4282	Serine/threonine-protein kinase AKT	Homo sapiens	SINGLE PROTEIN	CHEMBL2321772	1	Scientific Literature	J. Med. Chem.	2013	None
CHEMBL2325733		0	477.98	0	1.05	56	NC1(C(=O)NC(CS(N)(=O)=O)c2ccc(Cl)cc2)CCN(c2ncnc3[nH]ccc23)CC1	IC50	'='	12.0	nM	7.92			UO_0000065	16.57	0.34	6.87	4.95	False	CHEMBL2330886	Inhibition of recombinant Akt1 (unknown origin) using 5-FAM-labeled peptide as substrate after 1 hr by caliper off-chip incubation mobility shift assay	B	BAO_0000357	single protein format	Homo sapiens	None	None	None	None	CHEMBL4282	Serine/threonine-protein kinase AKT	Homo sapiens	SINGLE PROTEIN	CHEMBL2321772	1	Scientific Literature	J. Med. Chem.	2013	None
CHEMBL2325729		0	496.06	0	3.64	52	NC1(C(=O)N[C@@H](CCN2CCCCC2)c2ccc(Cl)cc2)CCN(c2ncnc3[nH]ccc23)CC1	IC50	'='	4.0	nM	8.40			UO_0000065	16.93	0.33	4.76	8.14	False	CHEMBL2330886	Inhibition of recombinant Akt1 (unknown origin) using 5-FAM-labeled peptide as substrate after 1 hr by caliper off-chip incubation mobility shift assay	B	BAO_0000357	single protein format	Homo sapiens	None	None	None	None	CHEMBL4282	Serine/threonine-protein kinase AKT	Homo sapiens	SINGLE PROTEIN	CHEMBL2321772	1	Scientific Literature	J. Med. Chem.	2013	None
CHEMBL206708		0	485.59	1	6.02	10j	N[C@H](COc1cncc(/C=C/c2ccnc(-n3ccc4ccccc43)c2)c1)Cc1c[nH]c2ccccc12	IC50	'='	3340.0	nM	5.48			UO_0000065	11.28	0.20	-0.54	6.70	True	CHEMBL867719	Inhibition of Akt1 using 10 uM ATP	B	BAO_0000357	single protein format	Homo sapiens	None	None	None	None	CHEMBL4282	Serine/threonine-protein kinase AKT	Homo sapiens	SINGLE PROTEIN	CHEMBL1146058	1	Scientific Literature	Bioorg. Med. Chem. Lett.	2006	None
CHEMBL1909362	GW830900A	0	534.09	0	3.22	GW830900A	CN(C)CCNC(=O)Nc1ccc(N(C)c2ccnc(Nc3ccc(CS(C)(=O)=O)cc3)n2)cc1.Cl	Inhibition	'='	0.77	%				UO_0000187					False	CHEMBL1961875	GSK_PKIS: AKT1 mean inhibition at 1 uM [Nanosyn]	B	BAO_0000357	single protein format	None	None	None	None	None	CHEMBL4282	Serine/threonine-protein kinase AKT	Homo sapiens	SINGLE PROTEIN	CHEMBL1961873	16	GSK Published Kinase Inhibitor Set			None
CHEMBL204012		0	384.48	0	4.09	2u	Cn1cc(C[C@H](N)COc2cncc(/C=C/c3ccncc3)c2)c2ccccc21	IC50	'='	500.0	nM	6.30			UO_0000065	16.39	0.30	2.21	9.55	True	CHEMBL867719	Inhibition of Akt1 using 10 uM ATP	B	BAO_0000357	single protein format	Homo sapiens	None	None	None	None	CHEMBL4282	Serine/threonine-protein kinase AKT	Homo sapiens	SINGLE PROTEIN	CHEMBL1146058	1	Scientific Literature	Bioorg. Med. Chem. Lett.	2006	None
CHEMBL1079175	MK-2206	2	407.48	0	4.24	17	NC1(c2ccc(-c3nc4ccn5c(=O)[nH]nc5c4cc3-c3ccccc3)cc2)CCC1	IC50	'='	8.0	nM	8.10			UO_0000065	19.87	0.36	3.86	9.09	False	CHEMBL1111477	Inhibition of Akt1	B	BAO_0000357	single protein format	None	None	None	None	None	CHEMBL4282	Serine/threonine-protein kinase AKT	Homo sapiens	SINGLE PROTEIN	CHEMBL1155389	1	Scientific Literature	J. Med. Chem.	2010	None
CHEMBL531804	GW301888X	0	395.47	0	4.30	GW301888X	CN(C)c1cc2c(Nc3ccc4nc(Cc5ccccc5)[nH]c4c3)ncnc2cn1	Inhibition	'='	0.52	%				UO_0000187					False	CHEMBL1961875	GSK_PKIS: AKT1 mean inhibition at 1 uM [Nanosyn]	B	BAO_0000357	single protein format	None	None	None	None	None	CHEMBL4282	Serine/threonine-protein kinase AKT	Homo sapiens	SINGLE PROTEIN	CHEMBL1961873	16	GSK Published Kinase Inhibitor Set			None
CHEMBL483748	GSK-953913A	0	390.46	0	4.13	GSK953913A	NS(=O)(=O)c1ccc(-c2cc3ccncc3cc2OCc2ccccc2)cc1	Inhibition	'='	0.83	%				UO_0000187					False	CHEMBL1961875	GSK_PKIS: AKT1 mean inhibition at 1 uM [Nanosyn]	B	BAO_0000357	single protein format	None	None	None	None	None	CHEMBL4282	Serine/threonine-protein kinase AKT	Homo sapiens	SINGLE PROTEIN	CHEMBL1961873	16	GSK Published Kinase Inhibitor Set			None
CHEMBL378165		0	431.89	1	5.03	12	Cn1cnc(NCc2cccc3ncccc23)c1-c1nnc(Nc2ccc(Cl)cc2)o1	Activity	'<'	30.0	%				UO_0000187					False	CHEMBL866555	Protective index against PKB/Akt at 10 uM by HTRF method	B	BAO_0000357	single protein format	Homo sapiens	None	None	None	None	CHEMBL4282	Serine/threonine-protein kinase AKT	Homo sapiens	SINGLE PROTEIN	CHEMBL1139649	1	Scientific Literature	Bioorg. Med. Chem. Lett.	2006	None
CHEMBL188048		0	216.20	0	0.60	SB-736290	Cn1c(-c2nonc2N)nc2cnccc21	Inhibition	'='	0.27	%				UO_0000187					False	CHEMBL1961874	GSK_PKIS: AKT1 mean inhibition at 0.1 uM [Nanosyn]	B	BAO_0000357	single protein format	None	None	None	None	None	CHEMBL4282	Serine/threonine-protein kinase AKT	Homo sapiens	SINGLE PROTEIN	CHEMBL1961873	16	GSK Published Kinase Inhibitor Set			None
CHEMBL189231		0	284.32	0	2.57	SB-734117	Nc1nonc1-c1nc2cnccc2n1C1CCCCC1	Inhibition	'='	37.35	%				UO_0000187					False	CHEMBL1961875	GSK_PKIS: AKT1 mean inhibition at 1 uM [Nanosyn]	B	BAO_0000357	single protein format	None	None	None	None	None	CHEMBL4282	Serine/threonine-protein kinase AKT	Homo sapiens	SINGLE PROTEIN	CHEMBL1961873	16	GSK Published Kinase Inhibitor Set			None
CHEMBL227322		0	444.43	1	5.04	13ah	Cc1n[nH]c2ccc(-c3cncc(OC[C@@H](N)Cc4cc(C(F)(F)F)ccc4F)c3)cc12	IC50	'='	1.2	nM	8.92			UO_0000065	20.07	0.38	3.88	11.61	False	CHEMBL889241	Inhibition of human Akt1	B	BAO_0000357	single protein format	Homo sapiens	None	None	None	None	CHEMBL4282	Serine/threonine-protein kinase AKT	Homo sapiens	SINGLE PROTEIN	CHEMBL1145373	1	Scientific Literature	J. Med. Chem.	2007	None
CHEMBL495902	GW820759X	0	291.35	0	3.43	GW820759X	Cc1ccc(C(=O)NC2CC2)cc1-c1ccc2[nH]ncc2c1	Inhibition	'='	-2.21	%				UO_0000187					False	CHEMBL1961874	GSK_PKIS: AKT1 mean inhibition at 0.1 uM [Nanosyn]	B	BAO_0000357	single protein format	None	None	None	None	None	CHEMBL4282	Serine/threonine-protein kinase AKT	Homo sapiens	SINGLE PROTEIN	CHEMBL1961873	16	GSK Published Kinase Inhibitor Set			None
CHEMBL210928		0	443.91	0	2.32	35	CCOc1nc(NC(=O)Cc2cc(OC)c(S(C)(=O)=O)cc2OC)cc(N)c1Cl	Ki	'>'	8200.0	nM				UO_0000065					False	CHEMBL860186	Inhibition of AKT1	B	BAO_0000357	single protein format	Homo sapiens	None	None	None	None	CHEMBL4282	Serine/threonine-protein kinase AKT	Homo sapiens	SINGLE PROTEIN	CHEMBL1148638	1	Scientific Literature	J. Med. Chem.	2006	None
CHEMBL210544		0	470.58	1	6.39	10u	N[C@H](COc1cncc(-c2ccc3cnc(-c4ccccc4)cc3c2)c1)Cc1c[nH]c2ccccc12	IC50	'='	305.0	nM	6.52			UO_0000065	13.85	0.25	0.13	8.48	True	CHEMBL861320	Inhibition of Akt1 at 5 uM ATP	B	BAO_0000357	single protein format	Homo sapiens	None	None	None	None	CHEMBL4282	Serine/threonine-protein kinase AKT	Homo sapiens	SINGLE PROTEIN	CHEMBL1147830	1	Scientific Literature	Bioorg. Med. Chem. Lett.	2006	None
CHEMBL1684543		0	435.58	1	6.10	11k	Cc1ccc2cc(-c3n[nH]c4ccc(NC5CCN(Cc6ccccc6)CC5)cc34)[nH]c2c1	Inhibition	'='	96.0	%				UO_0000187					False	CHEMBL1685854	Inhibition of PKBalpha at 0.1 uM	B	BAO_0000357	single protein format	None	None	None	None	None	CHEMBL4282	Serine/threonine-protein kinase AKT	Homo sapiens	SINGLE PROTEIN	CHEMBL1681705	1	Scientific Literature	Bioorg. Med. Chem. Lett.	2011	None
CHEMBL426840		0	384.21	0	2.63	23	CONC(=O)c1cn(C)c(=O)c(C)c1Nc1ccc(Br)cc1F	Inhibition	'='	12.0	%				UO_0000187					False	CHEMBL869961	Inhibition of PKBa at 10 uM	B	BAO_0000357	single protein format	Homo sapiens	None	None	None	None	CHEMBL4282	Serine/threonine-protein kinase AKT	Homo sapiens	SINGLE PROTEIN	CHEMBL1147738	1	Scientific Literature	J. Med. Chem.	2006	None
CHEMBL1794067	GSK-978744A	0	487.97	0	3.71	GSK978744A	C[C@@H](Oc1cc(-n2cnc3ccc(OC[C@@H](O)CO)cc32)sc1C(N)=O)c1ccccc1Cl	Inhibition	'='	-0.9	%				UO_0000187					False	CHEMBL1961875	GSK_PKIS: AKT1 mean inhibition at 1 uM [Nanosyn]	B	BAO_0000357	single protein format	None	None	None	None	None	CHEMBL4282	Serine/threonine-protein kinase AKT	Homo sapiens	SINGLE PROTEIN	CHEMBL1961873	16	GSK Published Kinase Inhibitor Set			None
CHEMBL206118		0	420.86	0	4.36	10	Cn1cnc(NCc2ccc3[nH]ncc3c2)c1-c1nnc(Nc2ccc(Cl)cc2)o1	Activity	'<'	30.0	%				UO_0000187					False	CHEMBL866555	Protective index against PKB/Akt at 10 uM by HTRF method	B	BAO_0000357	single protein format	Homo sapiens	None	None	None	None	CHEMBL4282	Serine/threonine-protein kinase AKT	Homo sapiens	SINGLE PROTEIN	CHEMBL1139649	1	Scientific Literature	Bioorg. Med. Chem. Lett.	2006	None
CHEMBL34241	ROTTLERIN	0	516.55	2	5.40	Rottlerin	CC(=O)c1c(O)c(C)c(O)c(Cc2c(O)c3c(c(C(=O)/C=C/c4ccccc4)c2O)OC(C)(C)C=C3)c1O	Inhibition	'='	27.0	%				UO_0000187					False	CHEMBL1249532	Inhibition of human PKBalpha expressed in SF9 cells at 20 uM	B	BAO_0000219	cell-based format	Homo sapiens	None	None	Sf9	None	CHEMBL4282	Serine/threonine-protein kinase AKT	Homo sapiens	SINGLE PROTEIN	CHEMBL1240295	1	Scientific Literature	Biochem. J.	2000	CHEMBL3308860
CHEMBL1957502		0	377.41	0	1.47	25b	CNC(=O)c1cn2cc(-c3cccc4[nH]ncc34)nc(N3CCOCC3)c2n1	Inhibition	'='	50.0	%				UO_0000187					False	CHEMBL1959600	Inhibition of AKT1 at 5 to 10 uM	B	BAO_0000357	single protein format	None	None	None	None	None	CHEMBL4282	Serine/threonine-protein kinase AKT	Homo sapiens	SINGLE PROTEIN	CHEMBL1955823	1	Scientific Literature	Bioorg. Med. Chem. Lett.	2012	None
CHEMBL1785002		0	472.52	0	3.89	SB-264865	NC(=O)Cc1ccccc1Oc1nccc(-c2c(-c3ccc(F)cc3)ncn2C2CCNCC2)n1	Inhibition	'='	0.12	%				UO_0000187					False	CHEMBL1961875	GSK_PKIS: AKT1 mean inhibition at 1 uM [Nanosyn]	B	BAO_0000357	single protein format	None	None	None	None	None	CHEMBL4282	Serine/threonine-protein kinase AKT	Homo sapiens	SINGLE PROTEIN	CHEMBL1961873	16	GSK Published Kinase Inhibitor Set			None
CHEMBL409892	GW305178X	0	367.39	0	1.65	GW305178X	NS(=O)(=O)c1ccc(N/N=C2\C(=O)Nc3ccc4ncccc4c32)cc1	Inhibition	'='	0.85	%				UO_0000187					False	CHEMBL1961874	GSK_PKIS: AKT1 mean inhibition at 0.1 uM [Nanosyn]	B	BAO_0000357	single protein format	None	None	None	None	None	CHEMBL4282	Serine/threonine-protein kinase AKT	Homo sapiens	SINGLE PROTEIN	CHEMBL1961873	16	GSK Published Kinase Inhibitor Set			None
CHEMBL188794	GW829115X	0	496.88	1	6.28	GW829115X	COc1ccc(-c2nn3ncccc3c2-c2ccnc(Nc3ccc(Cl)c(C(F)(F)F)c3)n2)cc1	Inhibition	'='	0.26	%				UO_0000187					False	CHEMBL1961874	GSK_PKIS: AKT1 mean inhibition at 0.1 uM [Nanosyn]	B	BAO_0000357	single protein format	None	None	None	None	None	CHEMBL4282	Serine/threonine-protein kinase AKT	Homo sapiens	SINGLE PROTEIN	CHEMBL1961873	16	GSK Published Kinase Inhibitor Set			None
CHEMBL103104	GW831090X	0	330.37	0	2.17	GW831090X	NS(=O)(=O)c1ccc(Nc2cc(-c3cccc(O)c3)n[nH]2)cc1	Inhibition	'='	0.58	%				UO_0000187					False	CHEMBL1961875	GSK_PKIS: AKT1 mean inhibition at 1 uM [Nanosyn]	B	BAO_0000357	single protein format	None	None	None	None	None	CHEMBL4282	Serine/threonine-protein kinase AKT	Homo sapiens	SINGLE PROTEIN	CHEMBL1961873	16	GSK Published Kinase Inhibitor Set			None
CHEMBL441702	GSK-270822A	0	396.45	0	4.23	GSK270822A	CC1=C(C(=O)Nc2ccc3[nH]ncc3c2)C(c2ccc3ccccc3c2)CC(=O)N1	Inhibition	'='	0.52	%				UO_0000187					False	CHEMBL1961874	GSK_PKIS: AKT1 mean inhibition at 0.1 uM [Nanosyn]	B	BAO_0000357	single protein format	None	None	None	None	None	CHEMBL4282	Serine/threonine-protein kinase AKT	Homo sapiens	SINGLE PROTEIN	CHEMBL1961873	16	GSK Published Kinase Inhibitor Set			None
CHEMBL261440		0	313.31	0	3.86	SB-735465	O=C(Nc1n[nH]c2cc(-c3cc(F)ccc3F)ccc12)C1CC1	Inhibition	'='	0.77	%				UO_0000187					False	CHEMBL1961874	GSK_PKIS: AKT1 mean inhibition at 0.1 uM [Nanosyn]	B	BAO_0000357	single protein format	None	None	None	None	None	CHEMBL4282	Serine/threonine-protein kinase AKT	Homo sapiens	SINGLE PROTEIN	CHEMBL1961873	16	GSK Published Kinase Inhibitor Set			None
CHEMBL1933576		0	475.48	0	2.98	13	CN1CCN(c2ccc(OC(F)(F)F)c(Nc3nccc(-c4cc(C(N)=O)cn4C)n3)c2)CC1	IC50	'>'	10000.0	nM				UO_0000065					False	CHEMBL1936504	Inhibition of AKT1	B	BAO_0000357	single protein format	None	None	None	None	None	CHEMBL4282	Serine/threonine-protein kinase AKT	Homo sapiens	SINGLE PROTEIN	CHEMBL1933058	1	Scientific Literature	Bioorg. Med. Chem. Lett.	2012	None
CHEMBL374805		0	383.46	0	4.06	1	N[C@H](COc1cncc(-c2ccc3[nH]ncc3c2)c1)Cc1c[nH]c2ccccc12	IC50	'='	1.5	nM	8.82			UO_0000065	23.01	0.42	4.76	9.53	True	CHEMBL903964	Inhibition of Akt1	B	BAO_0000357	single protein format	Homo sapiens	None	None	None	None	CHEMBL4282	Serine/threonine-protein kinase AKT	Homo sapiens	SINGLE PROTEIN	CHEMBL1142911	1	Scientific Literature	Bioorg. Med. Chem.	2007	None
CHEMBL233829		0	396.76	0	3.24	53	O=C(Nc1ccc(C(F)(F)F)c(Cl)c1)c1nnnn1CCc1ccncc1	Activity	'>'	30.0	%				UO_0000187					False	CHEMBL897520	Inhibition of PKB/Akt at 10 uM	B	BAO_0000357	single protein format	None	None	None	None	None	CHEMBL4282	Serine/threonine-protein kinase AKT	Homo sapiens	SINGLE PROTEIN	CHEMBL1148870	1	Scientific Literature	Bioorg. Med. Chem. Lett.	2007	None
CHEMBL234012		0	426.40	0	4.82	47	O=C(Nc1ccc(OC(F)(F)F)cc1)c1nc2ccccc2n1CCc1ccncc1	Activity	'>'	30.0	%				UO_0000187					False	CHEMBL897520	Inhibition of PKB/Akt at 10 uM	B	BAO_0000357	single protein format	None	None	None	None	None	CHEMBL4282	Serine/threonine-protein kinase AKT	Homo sapiens	SINGLE PROTEIN	CHEMBL1148870	1	Scientific Literature	Bioorg. Med. Chem. Lett.	2007	None
CHEMBL392331		0	390.37	0	3.98	36	Cc1cc(C(=O)Nc2ccc(OC(F)(F)F)cc2)n(CCc2ccncc2)n1	Activity	'>'	30.0	%				UO_0000187					False	CHEMBL897520	Inhibition of PKB/Akt at 10 uM	B	BAO_0000357	single protein format	None	None	None	None	None	CHEMBL4282	Serine/threonine-protein kinase AKT	Homo sapiens	SINGLE PROTEIN	CHEMBL1148870	1	Scientific Literature	Bioorg. Med. Chem. Lett.	2007	None
CHEMBL2035028		0	351.45	1	5.30	14	NC1(c2ccc(-c3ncc4ncccc4c3-c3ccccc3)cc2)CCC1	IC50	'='	188.0	nM	6.73			UO_0000065	19.14	0.34	1.43	12.98	False	CHEMBL2039955	Inhibition of AKT1	B	BAO_0000357	single protein format	None	None	None	None	None	CHEMBL4282	Serine/threonine-protein kinase AKT	Homo sapiens	SINGLE PROTEIN	CHEMBL2034885	1	Scientific Literature	J. Med. Chem.	2012	None
CHEMBL229314		0	376.44	0	4.02	13a	Cc1n[nH]c2ccc(-c3cncc(OC[C@@H](N)Cc4cccc(F)c4)c3)cc12	IC50	'='	8.4	nM	8.08			UO_0000065	21.45	0.39	4.06	10.51	False	CHEMBL889241	Inhibition of human Akt1	B	BAO_0000357	single protein format	Homo sapiens	None	None	None	None	CHEMBL4282	Serine/threonine-protein kinase AKT	Homo sapiens	SINGLE PROTEIN	CHEMBL1145373	1	Scientific Literature	J. Med. Chem.	2007	None
CHEMBL1915457		0	338.36	0	4.09	77	CC(C)=CCc1cc2c(=O)cc(-c3ccc(O)cc3O)oc2cc1O	IC50						Not Active						False	CHEMBL1918853	Inhibition of GST-tagged PKB/Akt1 incubated for 5 mins before eNOS substrate and ATP addition measured after 30 mins by kinase assay	B	BAO_0000357	single protein format	None	None	None	None	None	CHEMBL4282	Serine/threonine-protein kinase AKT	Homo sapiens	SINGLE PROTEIN	CHEMBL1914446	1	Scientific Literature	Eur. J. Med. Chem.	2011	None
CHEMBL1915458		0	354.36	0	3.79	78	CC(C)=CCc1c(O)cc2oc(-c3ccc(O)cc3O)cc(=O)c2c1O	IC50	'='	54480.0	nM	4.26			UO_0000065	12.03	0.22	0.47	3.84	False	CHEMBL1918853	Inhibition of GST-tagged PKB/Akt1 incubated for 5 mins before eNOS substrate and ATP addition measured after 30 mins by kinase assay	B	BAO_0000357	single protein format	None	None	None	None	None	CHEMBL4282	Serine/threonine-protein kinase AKT	Homo sapiens	SINGLE PROTEIN	CHEMBL1914446	1	Scientific Literature	Eur. J. Med. Chem.	2011	None
CHEMBL227324		0	442.44	0	4.78	13am	Cc1n[nH]c2ccc(-c3cncc(OC[C@@H](N)Cc4ccc(OC(F)(F)F)cc4)c3)cc12	IC50	'='	20.3	nM	7.69			UO_0000065	17.39	0.33	2.91	8.94	False	CHEMBL889241	Inhibition of human Akt1	B	BAO_0000357	single protein format	Homo sapiens	None	None	None	None	CHEMBL4282	Serine/threonine-protein kinase AKT	Homo sapiens	SINGLE PROTEIN	CHEMBL1145373	1	Scientific Literature	J. Med. Chem.	2007	None
CHEMBL229748		0	394.43	0	4.16	13d	Cc1n[nH]c2ccc(-c3cncc(OC[C@@H](N)Cc4c(F)cccc4F)c3)cc12	IC50	'='	65.5	nM	7.18			UO_0000065	18.21	0.34	3.02	9.35	False	CHEMBL889241	Inhibition of human Akt1	B	BAO_0000357	single protein format	Homo sapiens	None	None	None	None	CHEMBL4282	Serine/threonine-protein kinase AKT	Homo sapiens	SINGLE PROTEIN	CHEMBL1145373	1	Scientific Literature	J. Med. Chem.	2007	None
CHEMBL2036871		0	321.34	0	1.19	7	Cn1c(=O)c2ccc(-c3nc4ccccc4n3C)nc2n(C)c1=O	Inhibition						Not Active						False	CHEMBL2038037	Inhibition of recombinant AKT1 using GSK3 as substrate assessed as inhibition of [33P]Phosphate incorporation into substrate at <10 uM after 80 mins by scintillation counting	B	BAO_0000357	single protein format	None	None	None	None	None	CHEMBL4282	Serine/threonine-protein kinase AKT	Homo sapiens	SINGLE PROTEIN	CHEMBL2034932	1	Scientific Literature	Eur. J. Med. Chem.	2012	None
CHEMBL226836		0	408.46	0	3.12	4d	CCOC(=O)c1cnn(CC(O)c2ccccc2)c1NC(=O)NCc1ccccc1	Activity						Not Active						False	CHEMBL889672	Binding affinity to Akt1	B	BAO_0000357	single protein format	Homo sapiens	None	None	None	None	CHEMBL4282	Serine/threonine-protein kinase AKT	Homo sapiens	SINGLE PROTEIN	CHEMBL1146234	1	Scientific Literature	J. Med. Chem.	2007	None
CHEMBL3805228		0	488.20	1	5.30	25e	Cn1ncc(Cl)c1-c1cc(C(=O)NC2(c3ccc(Cl)c(Cl)c3)CCNCC2)oc1Cl	IC50	'='	61.0	nM	7.21			UO_0000065	14.78	0.33	1.91	10.01	False	CHEMBL3807471	Inhibition of Akt1 (unknown origin) expressed in Escherichia coli using peptide substrate after 1 hr by HTRF assay	B	BAO_0000019	assay format	Homo sapiens	None	None	None	None	CHEMBL4282	Serine/threonine-protein kinase AKT	Homo sapiens	SINGLE PROTEIN	CHEMBL3804794	1	Scientific Literature	Eur. J. Med. Chem.	2016	None
CHEMBL231257		0	992.06	3	-6.36	7	C[C@@H](O)[C@H](NC(=O)[C@H](CCCNC(=N)N)NC(=O)[C@@H]1CCCN1C(=O)[C@H](CCCNC(=N)N)NC(=O)CNC(=O)O)C(=O)N[C@H](C(=O)N[C@@H](CC(N)=O)C(=O)N[C@@H](Cc1ccccc1)C(=O)O)[C@@H](C)O	IC50	'='	229000.0	nM		Outside typical range		UO_0000065					False	CHEMBL903578	Inhibition of Akt after 1 hr by fluorescence polarization assay	B	BAO_0000357	single protein format	Homo sapiens	None	None	None	None	CHEMBL4282	Serine/threonine-protein kinase AKT	Homo sapiens	SINGLE PROTEIN	CHEMBL1139137	1	Scientific Literature	Bioorg. Med. Chem. Lett.	2007	None
CHEMBL248369		0	542.68	2	2.51	32c	CC(C)[C@H](NC(=O)c1ccc(CCNC(=N)N)cc1)C(=O)N[C@@H](Cc1ccccc1)C(=O)NCc1ccccc1	IC50	'='	120000.0	nM		Outside typical range		UO_0000065					False	CHEMBL903578	Inhibition of Akt after 1 hr by fluorescence polarization assay	B	BAO_0000357	single protein format	Homo sapiens	None	None	None	None	CHEMBL4282	Serine/threonine-protein kinase AKT	Homo sapiens	SINGLE PROTEIN	CHEMBL1139137	1	Scientific Literature	Bioorg. Med. Chem. Lett.	2007	None
CHEMBL1909385	GW458787A	0	565.10	2	5.35	GW458787A	CS(=O)(=O)CCNCc1ccc(-c2ccc3ncnc(Nc4ccc(OCc5ccccc5)cc4)c3c2)o1.Cl	Inhibition	'='	0.62	%				UO_0000187					False	CHEMBL1961875	GSK_PKIS: AKT1 mean inhibition at 1 uM [Nanosyn]	B	BAO_0000357	single protein format	None	None	None	None	None	CHEMBL4282	Serine/threonine-protein kinase AKT	Homo sapiens	SINGLE PROTEIN	CHEMBL1961873	16	GSK Published Kinase Inhibitor Set			None
CHEMBL1090143		0	476.48	1	6.69	11b	O=C(Nc1cccc(-c2ncnc3sc(-c4ccncc4)cc23)c1)c1cccc(C(F)(F)F)c1	IC50	'>'	10000.0	nM				UO_0000065					False	CHEMBL1117089	Inhibition of AKT	B	BAO_0000357	single protein format	None	None	None	None	None	CHEMBL4282	Serine/threonine-protein kinase AKT	Homo sapiens	SINGLE PROTEIN	CHEMBL1156181	1	Scientific Literature	Bioorg. Med. Chem. Lett.	2010	None
CHEMBL456252	GSK-2110236A	0	520.62	1	3.45	GSK2110236A	COc1cc2c(cc1Nc1nc(Nc3ccsc3C(N)=O)c3cc[nH]c3n1)N(C(=O)CN(C)C)CCC2	Inhibition	'='	-0.06	%				UO_0000187					False	CHEMBL1961875	GSK_PKIS: AKT1 mean inhibition at 1 uM [Nanosyn]	B	BAO_0000357	single protein format	None	None	None	None	None	CHEMBL4282	Serine/threonine-protein kinase AKT	Homo sapiens	SINGLE PROTEIN	CHEMBL1961873	16	GSK Published Kinase Inhibitor Set			None
CHEMBL3764684		0	267.25	0	-1.67	PI-4	N=C(N/C(=N/O)c1nonc1N)N1CCCN=C1N	Inhibition	'='	92.0	%				UO_0000187					False	CHEMBL3767264	Antagonist activity at human AKT1-PH domain (1 to 121 residues) assessed as reduction of AKT1-PH interaction with PC/PE/PS/PI(3,4,5)P3 at 50 uM after 30 mins by competitive SPR analysis relative to control	B	BAO_0000357	single protein format	Homo sapiens	None	None	None	None	CHEMBL4282	Serine/threonine-protein kinase AKT	Homo sapiens	SINGLE PROTEIN	CHEMBL3763051	1	Scientific Literature	MedChemComm	2015	None
CHEMBL3764886		0	227.19	1	-2.20	PI-1	N=C(N)NC(=N)N/C(=N/O)c1nonc1N	Inhibition						Active						False	CHEMBL3767424	Antagonist activity at GST-tagged human AKT1-PH domain (1 to 121 residues) assessed as reduction in PC/PE/PS/PI(3,4,5)P3/AKT1-PH interaction at 50 uM by liposome pull-down assay	B	BAO_0000357	single protein format	Homo sapiens	None	None	None	None	CHEMBL4282	Serine/threonine-protein kinase AKT	Homo sapiens	SINGLE PROTEIN	CHEMBL3763051	1	Scientific Literature	MedChemComm	2015	None
CHEMBL1081312		0	319.37	0	3.07	PP121	Nc1ncnc2c1c(-c1cnc3[nH]ccc3c1)nn2C1CCCC1	Inhibition						Active						False	CHEMBL1244184	Inhibition of Akt in human U87 cells at 0.04 to 10 uM by Western blot analysis	B	BAO_0000219	cell-based format	Homo sapiens	None	None	U87	None	CHEMBL4282	Serine/threonine-protein kinase AKT	Homo sapiens	SINGLE PROTEIN	CHEMBL1240340	1	Scientific Literature	Nat. Chem. Biol.	2008	CHEMBL3989361
CHEMBL3806131		0	418.93	0	3.95	24b	Cn1ncc(Cl)c1-c1csc(C(=O)NC2(c3ccc(F)cc3)CCNCC2)c1	IC50	'='	320.0	nM	6.50			UO_0000065	15.50	0.32	2.54	11.02	False	CHEMBL3807471	Inhibition of Akt1 (unknown origin) expressed in Escherichia coli using peptide substrate after 1 hr by HTRF assay	B	BAO_0000019	assay format	Homo sapiens	None	None	None	None	CHEMBL4282	Serine/threonine-protein kinase AKT	Homo sapiens	SINGLE PROTEIN	CHEMBL3804794	1	Scientific Literature	Eur. J. Med. Chem.	2016	None
CHEMBL1631889		0	218.26	0	2.96	7	C(#Cc1n[nH]c2ccccc12)c1ccccc1	Inhibition						Not Active						False	CHEMBL1633345	Inhibition of AKT1 by biochemical assay	B	BAO_0000357	single protein format	None	None	None	None	None	CHEMBL4282	Serine/threonine-protein kinase AKT	Homo sapiens	SINGLE PROTEIN	CHEMBL1629532	1	Scientific Literature	J. Med. Chem.	2010	None
CHEMBL233823		0	394.78	0	4.45	32	O=C(Nc1ccc(C(F)(F)F)c(Cl)c1)c1ccnn1CCc1ccncc1	Activity	'>'	30.0	%				UO_0000187					False	CHEMBL897520	Inhibition of PKB/Akt at 10 uM	B	BAO_0000357	single protein format	None	None	None	None	None	CHEMBL4282	Serine/threonine-protein kinase AKT	Homo sapiens	SINGLE PROTEIN	CHEMBL1148870	1	Scientific Literature	Bioorg. Med. Chem. Lett.	2007	None
CHEMBL236206		0	376.34	0	3.67	21	O=C(Nc1cccc(OC(F)(F)F)c1)c1ccnn1CCc1ccncc1	Activity	'>'	30.0	%				UO_0000187					False	CHEMBL897520	Inhibition of PKB/Akt at 10 uM	B	BAO_0000357	single protein format	None	None	None	None	None	CHEMBL4282	Serine/threonine-protein kinase AKT	Homo sapiens	SINGLE PROTEIN	CHEMBL1148870	1	Scientific Literature	Bioorg. Med. Chem. Lett.	2007	None
CHEMBL392935		0	320.40	0	3.34	19	CCc1ccc(NC(=O)c2ccnn2CCc2ccncc2)cc1	Activity	'>'	30.0	%				UO_0000187					False	CHEMBL897520	Inhibition of PKB/Akt at 10 uM	B	BAO_0000357	single protein format	None	None	None	None	None	CHEMBL4282	Serine/threonine-protein kinase AKT	Homo sapiens	SINGLE PROTEIN	CHEMBL1148870	1	Scientific Literature	Bioorg. Med. Chem. Lett.	2007	None
CHEMBL392934		0	360.34	0	3.79	18	O=C(Nc1ccc(C(F)(F)F)cc1)c1ccnn1CCc1ccncc1	Activity	'>'	30.0	%				UO_0000187					False	CHEMBL897520	Inhibition of PKB/Akt at 10 uM	B	BAO_0000357	single protein format	None	None	None	None	None	CHEMBL4282	Serine/threonine-protein kinase AKT	Homo sapiens	SINGLE PROTEIN	CHEMBL1148870	1	Scientific Literature	Bioorg. Med. Chem. Lett.	2007	None
CHEMBL397323		0	326.79	0	3.43	11	O=C(Nc1ccc(Cl)cc1)c1ccnn1CCc1ccncc1	Activity	'>'	30.0	%				UO_0000187					False	CHEMBL897520	Inhibition of PKB/Akt at 10 uM	B	BAO_0000357	single protein format	None	None	None	None	None	CHEMBL4282	Serine/threonine-protein kinase AKT	Homo sapiens	SINGLE PROTEIN	CHEMBL1148870	1	Scientific Literature	Bioorg. Med. Chem. Lett.	2007	None
CHEMBL247250		0	462.44	0	3.48	43	CNC(=O)Nc1ccc(CNc2ncsc2C(=O)Nc2ccc3c(c2)OC(F)(F)O3)cn1	IC50	'='	24.0	nM	7.62			UO_0000065	16.48	0.33	4.14	6.02	False	CHEMBL922918	Inhibition of pAkt	B	BAO_0000357	single protein format	None	None	None	None	None	CHEMBL4282	Serine/threonine-protein kinase AKT	Homo sapiens	SINGLE PROTEIN	CHEMBL1140657	1	Scientific Literature	Bioorg. Med. Chem. Lett.	2007	None
CHEMBL598013		0	341.85	0	3.15	42	NC1(Cc2ccc(Cl)cc2)CCN(c2ccnc3[nH]ncc23)CC1	GI50	'='	2.7	nM				UO_0000065					False	CHEMBL1074388	Inhibition of PKB in human U87MG cells assessed as GSK3-beta phosphorylation by ELISA	F	BAO_0000219	cell-based format	Homo sapiens	None	None	U-87 MG	None	CHEMBL4282	Serine/threonine-protein kinase AKT	Homo sapiens	SINGLE PROTEIN	CHEMBL1157584	1	Scientific Literature	J. Med. Chem.	2010	CHEMBL3307575
CHEMBL1909372	GW700494A	0	622.07	2	6.21	GW700494A	CN1CCN(CCCNc2nc3ccc(Oc4ccc(NC(=O)Nc5cc(C(F)(F)F)ccc5F)cc4)cc3[nH]2)CC1.Cl	Inhibition	'='	-3.71	%				UO_0000187					False	CHEMBL1961874	GSK_PKIS: AKT1 mean inhibition at 0.1 uM [Nanosyn]	B	BAO_0000357	single protein format	None	None	None	None	None	CHEMBL4282	Serine/threonine-protein kinase AKT	Homo sapiens	SINGLE PROTEIN	CHEMBL1961873	16	GSK Published Kinase Inhibitor Set			None
CHEMBL385426	GW450241X	0	294.40	0	3.74	GW450241X	CCc1cccc(CC)c1/C=C/c1cncc(C(=O)NC)c1	Inhibition	'='	0.7	%				UO_0000187					False	CHEMBL1961874	GSK_PKIS: AKT1 mean inhibition at 0.1 uM [Nanosyn]	B	BAO_0000357	single protein format	None	None	None	None	None	CHEMBL4282	Serine/threonine-protein kinase AKT	Homo sapiens	SINGLE PROTEIN	CHEMBL1961873	16	GSK Published Kinase Inhibitor Set			None
CHEMBL306865	GW784752X	0	345.37	0	2.67	GW784752X	COc1cccc(-n2ncc3c(N/N=C/c4ccncc4)ncnc32)c1	Inhibition	'='	-0.78	%				UO_0000187					False	CHEMBL1961875	GSK_PKIS: AKT1 mean inhibition at 1 uM [Nanosyn]	B	BAO_0000357	single protein format	None	None	None	None	None	CHEMBL4282	Serine/threonine-protein kinase AKT	Homo sapiens	SINGLE PROTEIN	CHEMBL1961873	16	GSK Published Kinase Inhibitor Set			None
CHEMBL347580		0	320.35	0	2.13	SB-361058	COc1ccc(C2=C(N3CCc4ccccc43)C(=O)NC2=O)cc1	Inhibition	'='	0.6	%				UO_0000187					False	CHEMBL1961874	GSK_PKIS: AKT1 mean inhibition at 0.1 uM [Nanosyn]	B	BAO_0000357	single protein format	None	None	None	None	None	CHEMBL4282	Serine/threonine-protein kinase AKT	Homo sapiens	SINGLE PROTEIN	CHEMBL1961873	16	GSK Published Kinase Inhibitor Set			None
CHEMBL226836		0	408.46	0	3.12	4d	CCOC(=O)c1cnn(CC(O)c2ccccc2)c1NC(=O)NCc1ccccc1	Activity						Not Active						False	CHEMBL889653	Inhibition of IL8-induced Akt phosphorylation in human neutrophils at 0.01 uM	B	BAO_0000357	single protein format	Homo sapiens	None	None	None	None	CHEMBL4282	Serine/threonine-protein kinase AKT	Homo sapiens	SINGLE PROTEIN	CHEMBL1146234	1	Scientific Literature	J. Med. Chem.	2007	None
CHEMBL504805		0	396.37	0	4.36	16	Cc1ccn(-c2cccc(C(F)(F)F)c2)c(=O)c1-c1ccc2nc(N)ncc2c1	Inhibition	'>'	50.0	%				UO_0000187					False	CHEMBL958257	Inhibition of PKBalpha at 1 uM relative to control	B	BAO_0000357	single protein format	None	None	None	None	None	CHEMBL4282	Serine/threonine-protein kinase AKT	Homo sapiens	SINGLE PROTEIN	CHEMBL1150317	1	Scientific Literature	J. Med. Chem.	2008	None
CHEMBL368715		0	244.69	0	2.53	22	Clc1ncnc2ncn(Cc3ccccc3)c12	Inhibition	'='	0.0	%				UO_0000187					False	CHEMBL830592	Inhibition of human Protein kinase B alpha at 30 uM	B	BAO_0000357	single protein format	Homo sapiens	None	None	None	None	CHEMBL4282	Serine/threonine-protein kinase AKT	Homo sapiens	SINGLE PROTEIN	CHEMBL1141882	1	Scientific Literature	J. Med. Chem.	2005	None
CHEMBL369181		0	262.68	0	2.67	23	Fc1ccc(Cn2cnc3c(Cl)ncnc32)cc1	Inhibition	'='	0.0	%				UO_0000187					False	CHEMBL830592	Inhibition of human Protein kinase B alpha at 30 uM	B	BAO_0000357	single protein format	Homo sapiens	None	None	None	None	CHEMBL4282	Serine/threonine-protein kinase AKT	Homo sapiens	SINGLE PROTEIN	CHEMBL1141882	1	Scientific Literature	J. Med. Chem.	2005	None
CHEMBL7944		0	244.69	0	2.53	21	Clc1ncnc2c1ncn2Cc1ccccc1	Inhibition	'='	0.0	%				UO_0000187					False	CHEMBL830592	Inhibition of human Protein kinase B alpha at 30 uM	B	BAO_0000357	single protein format	Homo sapiens	None	None	None	None	CHEMBL4282	Serine/threonine-protein kinase AKT	Homo sapiens	SINGLE PROTEIN	CHEMBL1141882	1	Scientific Literature	J. Med. Chem.	2005	None
CHEMBL179515		0	229.24	0	1.43	20	Fc1ccc(C[n+]2c[nH]c3ncncc32)cc1	Inhibition	'='	8.0	%				UO_0000187					False	CHEMBL830592	Inhibition of human Protein kinase B alpha at 30 uM	B	BAO_0000357	single protein format	Homo sapiens	None	None	None	None	CHEMBL4282	Serine/threonine-protein kinase AKT	Homo sapiens	SINGLE PROTEIN	CHEMBL1141882	1	Scientific Literature	J. Med. Chem.	2005	None
CHEMBL595685		0	450.54	1	5.25	9d	Cc1n[nH]c2ccc(-c3cc(OC[C@@H](N)Cc4ccccc4)cnc3-c3ccc(O)cc3)cc12	IC50	'='	500.0	nM	6.30			UO_0000065	13.99	0.25	1.05	6.49	False	CHEMBL1071952	Inhibition of full length AKT1	B	BAO_0000357	single protein format	None	None	None	None	None	CHEMBL4282	Serine/threonine-protein kinase AKT	Homo sapiens	SINGLE PROTEIN	CHEMBL1153241	1	Scientific Literature	Bioorg. Med. Chem. Lett.	2010	None
CHEMBL605732		0	434.54	1	5.55	9a	Cc1n[nH]c2ccc(-c3cc(OC[C@@H](N)Cc4ccccc4)cnc3-c3ccccc3)cc12	IC50	'='	50.0	nM	7.30			UO_0000065	16.80	0.30	1.75	9.50	False	CHEMBL1071952	Inhibition of full length AKT1	B	BAO_0000357	single protein format	None	None	None	None	None	CHEMBL4282	Serine/threonine-protein kinase AKT	Homo sapiens	SINGLE PROTEIN	CHEMBL1153241	1	Scientific Literature	Bioorg. Med. Chem. Lett.	2010	None
CHEMBL593813		0	529.00	1	4.96	25a	Cc1occc1-c1nc(N)c(OC[C@@H](N)Cc2c(Cl)[nH]c3ccccc23)cc1-c1cnc2[nH]nc(C)c2n1	IC50	'='	1.0	nM	9.00			UO_0000065	17.01	0.32	4.04	5.71	False	CHEMBL1072610	Inhibition of human AKT1	B	BAO_0000357	single protein format	Homo sapiens	None	None	None	None	CHEMBL4282	Serine/threonine-protein kinase AKT	Homo sapiens	SINGLE PROTEIN	CHEMBL1153244	1	Scientific Literature	Bioorg. Med. Chem. Lett.	2010	None
CHEMBL1170238		0	321.38	0	2.28	9	Cc1c[nH]c2ncnc(N3CC[C@@H](NC(=O)c4ccccc4)C3)c12	IC50	'='	700.0	nM	6.16			UO_0000065	19.15	0.35	3.87	8.33	False	CHEMBL1176552	Inhibition of AKT1 after 90 mins by IMAP assay	B	BAO_0000357	single protein format	None	None	None	None	None	CHEMBL4282	Serine/threonine-protein kinase AKT	Homo sapiens	SINGLE PROTEIN	CHEMBL1177702	1	Scientific Literature	J. Med. Chem.	2010	None
CHEMBL525203		0	484.56	0	4.52	2, BIBF 1000	COC(=O)c1ccc2c(c1)NC(=O)/C2=C(\Nc1ccc(CN(C)C(=O)N(C)C)cc1)c1ccccc1	Activity						Not Active						False	CHEMBL1020730	Inhibition of human PKBalpha at 10 umol/L	B	BAO_0000357	single protein format	Homo sapiens	None	None	None	None	CHEMBL4282	Serine/threonine-protein kinase AKT	Homo sapiens	SINGLE PROTEIN	CHEMBL1137777	1	Scientific Literature	J. Med. Chem.	2009	None
CHEMBL520515		0	253.26	0	1.29	3	Nc1ncnc2c1ncn2CC(=O)c1ccccc1	Inhibition						Not Active						False	CHEMBL949868	Inhibition of AKT1 up to 100 uM	B	BAO_0000357	single protein format	None	None	None	None	None	CHEMBL4282	Serine/threonine-protein kinase AKT	Homo sapiens	SINGLE PROTEIN	CHEMBL1137681	1	Scientific Literature	Eur. J. Med. Chem.	2009	None
CHEMBL255360		0	528.62	1	4.50	13a	Nc1ncnc2nc(-c3ccc(CN4CCC(n5cnc6c(N)ncnc65)CC4)cc3)c(-c3ccccc3)cc12	IC50	'='	129.0	nM	6.89			UO_0000065	13.03	0.24	2.39	5.01	False	CHEMBL951085	Inhibition of human recombinant Akt1	B	BAO_0000357	single protein format	Homo sapiens	None	None	None	None	CHEMBL4282	Serine/threonine-protein kinase AKT	Homo sapiens	SINGLE PROTEIN	CHEMBL1142344	1	Scientific Literature	Bioorg. Med. Chem. Lett.	2008	None
CHEMBL401622		0	529.65	2	5.36	10b	Cn1nc(N)c2cc(-c3ccccc3)c(-c3ccc(CN4CCC(n5c(=O)[nH]c6ccccc65)CC4)cc3)nc21	IC50	'='	121.0	nM	6.92			UO_0000065	13.06	0.24	1.56	7.08	False	CHEMBL951085	Inhibition of human recombinant Akt1	B	BAO_0000357	single protein format	Homo sapiens	None	None	None	None	CHEMBL4282	Serine/threonine-protein kinase AKT	Homo sapiens	SINGLE PROTEIN	CHEMBL1142344	1	Scientific Literature	Bioorg. Med. Chem. Lett.	2008	None
CHEMBL253457		0	529.62	2	6.34	13c	Nc1ncnc2nc(-c3ccc(CN4CCC(c5nc6ccc(F)cc6[nH]5)CC4)cc3)c(-c3ccccc3)cc12	IC50	'='	277.0	nM	6.56			UO_0000065	12.38	0.22	0.22	6.79	False	CHEMBL951088	Inhibition of Akt1 phosphorylation in human C33a cells	B	BAO_0000219	cell-based format	Homo sapiens	None	None	C33a	None	CHEMBL4282	Serine/threonine-protein kinase AKT	Homo sapiens	SINGLE PROTEIN	CHEMBL1142344	1	Scientific Literature	Bioorg. Med. Chem. Lett.	2008	None
CHEMBL452598		0	391.41	0	3.47	32	COc1ccc2c(c1)CC(c1nc3c(F)cc(-c4ccnc(N)n4)cc3[nH]1)CO2	IC50	'='	5000.0	nM	5.30			UO_0000065	13.54	0.25	1.83	5.36	False	CHEMBL1009214	Inhibition of Akt1	B	BAO_0000357	single protein format	None	None	None	None	None	CHEMBL4282	Serine/threonine-protein kinase AKT	Homo sapiens	SINGLE PROTEIN	CHEMBL1152196	1	Scientific Literature	Bioorg. Med. Chem. Lett.	2008	None
CHEMBL271506		0	544.69	2	6.10	13b	Nc1ncnc2c1cnn2C1CCN(Cc2ccc(-c3ncc(-c4nccs4)cc3-c3ccccc3)cc2)CC1	Activity	'='	264.0	nM				UO_0000065					False	CHEMBL950112	Inhibition of human recombinant Akt1	B	BAO_0000357	single protein format	Homo sapiens	None	None	None	None	CHEMBL4282	Serine/threonine-protein kinase AKT	Homo sapiens	SINGLE PROTEIN	CHEMBL1142279	1	Scientific Literature	Bioorg. Med. Chem. Lett.	2008	None
CHEMBL511337		0	296.31	0	3.06	16	NC(=O)c1ccc(Nc2cc(-c3ccc(F)cc3)[nH]n2)cc1	Activity						Not Evaluated						False	CHEMBL988961	Binding affinity to human AKT1 at 10 uM relative to control	B	BAO_0000357	single protein format	Homo sapiens	None	None	None	None	CHEMBL4282	Serine/threonine-protein kinase AKT	Homo sapiens	SINGLE PROTEIN	CHEMBL1151712	1	Scientific Literature	J. Med. Chem.	2008	None
CHEMBL1163510		0	447.84	1	5.55	5j	O=C(O)c1ccc(-c2cnc3c(c2)N(Cc2cc(Cl)ccc2C(F)(F)F)CCN3)cc1	Inhibition	'<'	50.0	%				UO_0000187					False	CHEMBL1168781	Inhibition of AKT1 at 1 uM	B	BAO_0000357	single protein format	None	None	None	None	None	CHEMBL4282	Serine/threonine-protein kinase AKT	Homo sapiens	SINGLE PROTEIN	CHEMBL1165965	1	Scientific Literature	Bioorg. Med. Chem.	2010	None
CHEMBL1080891		0	398.92	0	4.03	13	Cc1n[nH]c2ccc(-c3nnc(NC[C@@H](N)Cc4ccccc4Cl)s3)cc12	IC50	'='	47.0	nM	7.33			UO_0000065	18.37	0.37	3.30	7.92	False	CHEMBL1104218	Inhibition of AKT1 after 10 mins by [gamma33]ATP assay	B	BAO_0000357	single protein format	None	None	None	None	None	CHEMBL4282	Serine/threonine-protein kinase AKT	Homo sapiens	SINGLE PROTEIN	CHEMBL1154933	1	Scientific Literature	Bioorg. Med. Chem. Lett.	2010	None
CHEMBL1081029		0	432.47	0	4.05	43	N[C@H](CNc1ncc(-c2ccc3c(c2)CNC3=O)s1)Cc1ccc(C(F)(F)F)cc1	IC50	'='	95.0	nM	7.02			UO_0000065	16.24	0.32	2.97	8.77	False	CHEMBL1102921	Inhibition of AKT1 after 10 mins by [gamma33]ATP assay	B	BAO_0000357	single protein format	None	None	None	None	None	CHEMBL4282	Serine/threonine-protein kinase AKT	Homo sapiens	SINGLE PROTEIN	CHEMBL1154944	1	Scientific Literature	Bioorg. Med. Chem. Lett.	2010	None
CHEMBL1080569		0	429.47	0	4.75	1	N[C@H](CNc1nnc(-c2ccc3cnccc3c2)s1)Cc1ccc(C(F)(F)F)cc1	IC50	'='	250.0	nM	6.60			UO_0000065	15.37	0.30	1.85	8.61	True	CHEMBL1102924	Inhibition of human AKT1 in human U87MG cells assessed as PRAS40 phosphorylation after 1 hr by ELISA	B	BAO_0000219	cell-based format	Homo sapiens	None	None	U-87 MG	None	CHEMBL4282	Serine/threonine-protein kinase AKT	Homo sapiens	SINGLE PROTEIN	CHEMBL1154944	1	Scientific Literature	Bioorg. Med. Chem. Lett.	2010	CHEMBL3307575
CHEMBL2177373		0	415.93	0	2.06	34	C[C@@H]1C[C@@H](O)c2ncnc(N3CCN(C(=O)[C@H](CN)c4ccc(Cl)cc4)CC3)c21	IC50	'='	24.0	nM	7.62			UO_0000065	18.32	0.36	5.56	7.97	False	CHEMBL2187635	Competitive inhibition of wild-type full-length amino-terminal polyhistidine-tagged human Akt1 expressed in recombinant baculovirus system using fluorescence labeled substrate after 60 mins by fluorescence polarization assay in presence of ATP	B	BAO_0000019	assay format	Homo sapiens	None	None	None	None	CHEMBL4282	Serine/threonine-protein kinase AKT	Homo sapiens	SINGLE PROTEIN	CHEMBL2177010	1	Scientific Literature	J. Med. Chem.	2012	None
CHEMBL2177374		0	470.02	0	3.10	35	C[C@@H]1C[C@@H](O)c2ncnc(N3CCN(C(=O)[C@H](CNCC4CC4)c4ccc(Cl)cc4)CC3)c21	IC50	'='	179.0	nM	6.75			UO_0000065	14.36	0.28	3.65	8.27	False	CHEMBL2188026	Inhibition of Akt1 in human LNCAP cells assessed as phosphorylation of PRAS40 at Thr246 after 1.5 hrs	B	BAO_0000219	cell-based format	Homo sapiens	None	None	LNCaP	None	CHEMBL4282	Serine/threonine-protein kinase AKT	Homo sapiens	SINGLE PROTEIN	CHEMBL2177010	1	Scientific Literature	J. Med. Chem.	2012	CHEMBL3307965
CHEMBL2177821		0	434.50	0	3.92	8c	Nc1ncccc1-c1nc2cccnc2n1-c1ccc(CNC(=O)Cc2ccccc2)cc1	Delta Tm	'='	4.7	degrees C				UO_0000027					False	CHEMBL2183047	Binding affinity to Akt1 (1 to 480) expressed in Sf9 cells assessed as change in melting temperature at 30 uM	B	BAO_0000219	cell-based format	None	None	None	Sf9	None	CHEMBL4282	Serine/threonine-protein kinase AKT	Homo sapiens	SINGLE PROTEIN	CHEMBL2176970	1	Scientific Literature	J. Med. Chem.	2012	CHEMBL3308860
CHEMBL595459		0	493.57	0	4.91	14d	Cc1occc1-c1nc(N)c(OC[C@@H](N)Cc2c[nH]c3ccccc23)cc1-c1cc2c(C)n[nH]c2cn1	IC50	'='	1.0	nM	9.00			UO_0000065	18.23	0.33	4.09	6.22	False	CHEMBL1072610	Inhibition of human AKT1	B	BAO_0000357	single protein format	Homo sapiens	None	None	None	None	CHEMBL4282	Serine/threonine-protein kinase AKT	Homo sapiens	SINGLE PROTEIN	CHEMBL1153244	1	Scientific Literature	Bioorg. Med. Chem. Lett.	2010	None
CHEMBL2177390	IPATASERTIB	3	458.01	0	3.10	28, GDC-0068	CC(C)NC[C@@H](C(=O)N1CCN(c2ncnc3c2[C@H](C)C[C@H]3O)CC1)c1ccc(Cl)cc1	Inhibition						Active						False	CHEMBL2187628	Inhibition of Akt1-mediated PRAS40 phosphorylation in human BT474M1 cells	B	BAO_0000219	cell-based format	Homo sapiens	None	None	BT474M1	None	CHEMBL4282	Serine/threonine-protein kinase AKT	Homo sapiens	SINGLE PROTEIN	CHEMBL2177010	1	Scientific Literature	J. Med. Chem.	2012	None
CHEMBL2177371		0	449.48	0	2.43	49	C[C@@H]1C[C@@H](O)c2ncnc(N3CCN(C(=O)[C@H](CN)c4ccc(C(F)(F)F)cc4)CC3)c21	IC50	'='	603.0	nM	6.22			UO_0000065	13.84	0.27	3.79	6.51	False	CHEMBL2188026	Inhibition of Akt1 in human LNCAP cells assessed as phosphorylation of PRAS40 at Thr246 after 1.5 hrs	B	BAO_0000219	cell-based format	Homo sapiens	None	None	LNCaP	None	CHEMBL4282	Serine/threonine-protein kinase AKT	Homo sapiens	SINGLE PROTEIN	CHEMBL2177010	1	Scientific Literature	J. Med. Chem.	2012	CHEMBL3307965
CHEMBL2177832		0	497.56	1	5.06	12f	Nc1ncccc1-c1nc2ccc(-c3cccnc3)nc2n1-c1ccc(CNC(=O)c2ccccc2)cc1	IC50	'='	67.0	nM	7.17			UO_0000065	14.42	0.26	2.11	6.43	False	CHEMBL2186215	Inhibition of Akt 1 in human A2780 cells assessed as phosphorylation of Akt at T308 after 2 hrs by Western Blot analysis	B	BAO_0000219	cell-based format	Homo sapiens	None	None	A2780	None	CHEMBL4282	Serine/threonine-protein kinase AKT	Homo sapiens	SINGLE PROTEIN	CHEMBL2176970	1	Scientific Literature	J. Med. Chem.	2012	CHEMBL3308421
CHEMBL2177833		0	515.55	2	5.20	12g	Nc1ncccc1-c1nc2cc(-c3cccnc3)cnc2n1-c1ccc(CNC(=O)c2cccc(F)c2)cc1	IC50	'='	46.0	nM	7.34			UO_0000065	14.23	0.26	2.14	6.57	False	CHEMBL2186214	Inhibition of Akt1 in human AN3CA cells assessed as phosphorylation of Akt at S473 after 2 hrs by Western Blot analysis	B	BAO_0000219	cell-based format	Homo sapiens	None	None	AN3-CA	None	CHEMBL4282	Serine/threonine-protein kinase AKT	Homo sapiens	SINGLE PROTEIN	CHEMBL2176970	1	Scientific Literature	J. Med. Chem.	2012	CHEMBL3308708
CHEMBL403356		0	525.71	2	5.89	13e	CSc1ncc2cc(-c3ccccc3)c(-c3ccc(CN4CCC(c5nnc(N)s5)CC4)cc3)nc2n1	IC50	'='	79.0	nM	7.10			UO_0000065	13.51	0.26	1.21	7.58	False	CHEMBL928489	Inhibition of human Akt1 in human C33A cells by immunoprecipitation kinase assay	B	BAO_0000219	cell-based format	Homo sapiens	None	None	C-33-A	None	CHEMBL4282	Serine/threonine-protein kinase AKT	Homo sapiens	SINGLE PROTEIN	CHEMBL1141509	1	Scientific Literature	Bioorg. Med. Chem. Lett.	2008	CHEMBL3308230
CHEMBL592445	GEDATOLISIB	2	615.74	1	3.02	26, PKI-587	CN(C)C1CCN(C(=O)c2ccc(NC(=O)Nc3ccc(-c4nc(N5CCOCC5)nc(N5CCOCC5)n4)cc3)cc2)CC1	Activity						Active						False	CHEMBL1065078	Inhibition of Akt S473 phosphorylation in human MDA-MB-361 cells xenografted mouse model upto 36 hrs	B	BAO_0000219	cell-based format	Homo sapiens	None	None	MDA-MB-361	None	CHEMBL4282	Serine/threonine-protein kinase AKT	Homo sapiens	SINGLE PROTEIN	CHEMBL1157610	1	Scientific Literature	J. Med. Chem.	2010	CHEMBL3308405
CHEMBL245933		0	1064.26	None	None	8	CC(=O)NCC(=O)N[C@@H](CCCNC(=N)N)C(=O)N1CCC[C@H]1C(=O)N[C@@H](CCCNC(=N)N)C(=O)N[C@H](C(=O)N[C@H](C(=O)N[C@H](C(=O)N[C@@H](Cc1ccccc1)C(=O)NCc1ccccc1)C(C)C)[C@@H](C)O)[C@@H](C)O	IC50	'='	239000.0	nM		Outside typical range		UO_0000065					False	CHEMBL903578	Inhibition of Akt after 1 hr by fluorescence polarization assay	B	BAO_0000357	single protein format	Homo sapiens	None	None	None	None	CHEMBL4282	Serine/threonine-protein kinase AKT	Homo sapiens	SINGLE PROTEIN	CHEMBL1139137	1	Scientific Literature	Bioorg. Med. Chem. Lett.	2007	None
CHEMBL394715		0	1013.13	None	None	3	CC(=O)NCC(=O)N[C@@H](CCCNC(=N)N)C(=O)N1CCC[C@H]1C(=O)N[C@@H](CCCNC(=N)N)C(=O)N[C@H](C(=O)N[C@H](C(=O)N[C@@H](Cc1cnc[nH]1)C(=O)N[C@@H](Cc1ccccc1)C(=O)O)[C@@H](C)O)[C@@H](C)O	IC50	'>'	500000.0	nM		Outside typical range		UO_0000065					False	CHEMBL903578	Inhibition of Akt after 1 hr by fluorescence polarization assay	B	BAO_0000357	single protein format	Homo sapiens	None	None	None	None	CHEMBL4282	Serine/threonine-protein kinase AKT	Homo sapiens	SINGLE PROTEIN	CHEMBL1139137	1	Scientific Literature	Bioorg. Med. Chem. Lett.	2007	None
CHEMBL599849		0	419.32	0	2.88	28	NC1(C(=O)NCc2ccc(Cl)cc2Cl)CCN(c2ncnc3[nH]ccc23)CC1	IC50						Not Determined						False	CHEMBL1074388	Inhibition of PKB in human U87MG cells assessed as GSK3-beta phosphorylation by ELISA	F	BAO_0000219	cell-based format	Homo sapiens	None	None	U-87 MG	None	CHEMBL4282	Serine/threonine-protein kinase AKT	Homo sapiens	SINGLE PROTEIN	CHEMBL1157584	1	Scientific Literature	J. Med. Chem.	2010	CHEMBL3307575
CHEMBL514989		0	361.35	0	2.40	(+/-)-syn-11l	Nc1ccc([C@@H]2O[C@@H]3CC(=O)O[C@@H]3C3=C2C(=O)c2ccccc2C3=O)cc1	IC50	'='	850.0	nM	6.07			UO_0000065	16.80	0.31	3.67	6.34	False	CHEMBL1018804	Inhibition of AKT	B	BAO_0000357	single protein format	None	None	None	None	None	CHEMBL4282	Serine/threonine-protein kinase AKT	Homo sapiens	SINGLE PROTEIN	CHEMBL1153413	1	Scientific Literature	J. Med. Chem.	2009	None
CHEMBL180422		0	243.25	0	1.60	27	Nc1ncnc2ncn(Cc3ccc(F)cc3)c12	Inhibition	'='	0.0	%				UO_0000187					False	CHEMBL830592	Inhibition of human Protein kinase B alpha at 30 uM	B	BAO_0000357	single protein format	Homo sapiens	None	None	None	None	CHEMBL4282	Serine/threonine-protein kinase AKT	Homo sapiens	SINGLE PROTEIN	CHEMBL1141882	1	Scientific Literature	J. Med. Chem.	2005	None
CHEMBL492510		0	391.42	0	3.43	(+/-)-syn-9l	CCOC(=O)C[C@@H]1CC2=C(C(=O)c3ccccc3C2=O)[C@H](c2ccc(N)cc2)O1	Activity						Not Active						False	CHEMBL1018809	Inhibition of AKT at < 10 uM	B	BAO_0000357	single protein format	None	None	None	None	None	CHEMBL4282	Serine/threonine-protein kinase AKT	Homo sapiens	SINGLE PROTEIN	CHEMBL1153413	1	Scientific Literature	J. Med. Chem.	2009	None
CHEMBL103667	DORAMAPIMOD	2	527.67	2	5.99	BIRB-796	Cc1ccc(-n2nc(C(C)(C)C)cc2NC(=O)Nc2ccc(OCCN3CCOCC3)c3ccccc23)cc1	Inhibition	'='	0.0	%				UO_0000187					False	CHEMBL1013131	Inhibition of human PKBalpha at 10 uM	B	BAO_0000357	single protein format	Homo sapiens	None	None	None	None	CHEMBL4282	Serine/threonine-protein kinase AKT	Homo sapiens	SINGLE PROTEIN	CHEMBL1155084	1	Scientific Literature	J. Med. Chem.	2008	None
CHEMBL1170448		0	386.41	0	1.88	40	Cc1c[nH]c2ncnc(N3CC[C@](N)(CNC(=O)c4ccc(F)cc4F)C3)c12	IC50	'='	310.0	nM	6.51			UO_0000065	16.84	0.32	4.63	6.51	False	CHEMBL1176555	Inhibition of AKT1-mediated GSK3alpha phosphorylation in human U87 cells after 1 hr by ELISA	B	BAO_0000219	cell-based format	Homo sapiens	None	None	U87	None	CHEMBL4282	Serine/threonine-protein kinase AKT	Homo sapiens	SINGLE PROTEIN	CHEMBL1177702	1	Scientific Literature	J. Med. Chem.	2010	CHEMBL3989361
CHEMBL1170261		0	382.44	0	2.00	34	CCc1c[nH]c2ncnc(N3CC[C@](N)(CNC(=O)c4ccc(F)cc4)C3)c12	IC50	'='	650.0	nM	6.19			UO_0000065	16.18	0.30	4.19	6.19	False	CHEMBL1176555	Inhibition of AKT1-mediated GSK3alpha phosphorylation in human U87 cells after 1 hr by ELISA	B	BAO_0000219	cell-based format	Homo sapiens	None	None	U87	None	CHEMBL4282	Serine/threonine-protein kinase AKT	Homo sapiens	SINGLE PROTEIN	CHEMBL1177702	1	Scientific Literature	J. Med. Chem.	2010	CHEMBL3989361
CHEMBL165	RESVERATROL	3	228.25	0	2.97	SID50104223	Oc1ccc(/C=C/c2cc(O)cc(O)c2)cc1	Activity						Active						False	CHEMBL948618	Reversal of induction of Akt inactivation in human MDA-MB-231 cells transfected with constitutively activated Akt mutant	B	BAO_0000219	cell-based format	Homo sapiens	None	None	MDA-MB-231	None	CHEMBL4282	Serine/threonine-protein kinase AKT	Homo sapiens	SINGLE PROTEIN	CHEMBL1156469	1	Scientific Literature	J. Biol. Chem.	2007	CHEMBL3307960
CHEMBL210337		0	424.50	0	4.74	10m	COc1nccc2cc(-c3cncc(OC[C@@H](N)Cc4c[nH]c5ccccc45)c3)ccc12	IC50	'='	39500.0	nM	4.40			UO_0000065	10.37	0.19	-0.34	5.12	False	CHEMBL861320	Inhibition of Akt1 at 5 uM ATP	B	BAO_0000357	single protein format	Homo sapiens	None	None	None	None	CHEMBL4282	Serine/threonine-protein kinase AKT	Homo sapiens	SINGLE PROTEIN	CHEMBL1147830	1	Scientific Literature	Bioorg. Med. Chem. Lett.	2006	None
CHEMBL379209		0	419.49	0	4.60	10b	N#Cc1ncc(OC[C@@H](N)Cc2c[nH]c3ccccc23)cc1-c1ccc2cnccc2c1	IC50	'='	4.6	nM	8.34			UO_0000065	19.87	0.36	3.74	8.29	True	CHEMBL861320	Inhibition of Akt1 at 5 uM ATP	B	BAO_0000357	single protein format	Homo sapiens	None	None	None	None	CHEMBL4282	Serine/threonine-protein kinase AKT	Homo sapiens	SINGLE PROTEIN	CHEMBL1147830	1	Scientific Literature	Bioorg. Med. Chem. Lett.	2006	None
CHEMBL2177390	IPATASERTIB	3	458.01	0	3.10	28, GDC-0068	CC(C)NC[C@@H](C(=O)N1CCN(c2ncnc3c2[C@H](C)C[C@H]3O)CC1)c1ccc(Cl)cc1	Inhibition						Active						False	CHEMBL2187629	Inhibition of Akt1-mediated PRAS40 phosphorylation in human MCF7 cells overexpressing Her2	B	BAO_0000219	cell-based format	Homo sapiens	None	None	MCF7	None	CHEMBL4282	Serine/threonine-protein kinase AKT	Homo sapiens	SINGLE PROTEIN	CHEMBL2177010	1	Scientific Literature	J. Med. Chem.	2012	CHEMBL3308403
CHEMBL2177389		0	458.01	0	2.58	27	CC(C)NC[C@@H](C(=O)N1CCN(c2ncnc3c2[C@H](CO)CC3)CC1)c1ccc(Cl)cc1	IC50	'='	846.0	nM	6.07			UO_0000065	13.26	0.26	3.49	7.44	False	CHEMBL2188026	Inhibition of Akt1 in human LNCAP cells assessed as phosphorylation of PRAS40 at Thr246 after 1.5 hrs	B	BAO_0000219	cell-based format	Homo sapiens	None	None	LNCaP	None	CHEMBL4282	Serine/threonine-protein kinase AKT	Homo sapiens	SINGLE PROTEIN	CHEMBL2177010	1	Scientific Literature	J. Med. Chem.	2012	CHEMBL3307965
CHEMBL210032		0	252.28	0	2.16	24	CC(=O)Nc1cc(N)c(C#N)c(-c2ccccc2)n1	Ki	'>'	8200.0	nM				UO_0000065					False	CHEMBL860186	Inhibition of AKT1	B	BAO_0000357	single protein format	Homo sapiens	None	None	None	None	CHEMBL4282	Serine/threonine-protein kinase AKT	Homo sapiens	SINGLE PROTEIN	CHEMBL1148638	1	Scientific Literature	J. Med. Chem.	2006	None
CHEMBL206819		0	394.48	0	4.73	10a	N[C@H](COc1cnc2ccc(-c3ccncc3)cc2c1)Cc1c[nH]c2ccccc12	IC50	'='	300.0	nM	6.52			UO_0000065	16.54	0.30	1.79	8.49	True	CHEMBL862611	Inhibition of Akt1 at 10 uM ATP	B	BAO_0000357	single protein format	Homo sapiens	None	None	None	None	CHEMBL4282	Serine/threonine-protein kinase AKT	Homo sapiens	SINGLE PROTEIN	CHEMBL1146102	1	Scientific Literature	Bioorg. Med. Chem. Lett.	2006	None
CHEMBL383702		0	436.54	0	3.55	9p	CS(=O)(=O)Nc1ccc(-c2cncc(OC[C@@H](N)Cc3c[nH]c4ccccc34)c2)cc1	IC50	'='	33010.0	nM	4.48			UO_0000065	10.27	0.20	0.93	4.07	False	CHEMBL862611	Inhibition of Akt1 at 10 uM ATP	B	BAO_0000357	single protein format	Homo sapiens	None	None	None	None	CHEMBL4282	Serine/threonine-protein kinase AKT	Homo sapiens	SINGLE PROTEIN	CHEMBL1146102	1	Scientific Literature	Bioorg. Med. Chem. Lett.	2006	None
CHEMBL205530		0	388.43	0	4.09	9d	N[C@H](COc1cncc(-c2ccc([N+](=O)[O-])cc2)c1)Cc1c[nH]c2ccccc12	Inhibition	'='	13.0	%				UO_0000187					False	CHEMBL862612	Inhibition of Akt1 at 50 uM	B	BAO_0000357	single protein format	Homo sapiens	None	None	None	None	CHEMBL4282	Serine/threonine-protein kinase AKT	Homo sapiens	SINGLE PROTEIN	CHEMBL1146102	1	Scientific Literature	Bioorg. Med. Chem. Lett.	2006	None
CHEMBL2177829		0	497.56	1	5.31	12c	Nc1ncccc1-c1nc2ccc(-c3cccnc3)nc2n1-c1ccc(CC(=O)Nc2ccccc2)cc1	Delta Tm	'='	10.8	degrees C				UO_0000027					False	CHEMBL2183047	Binding affinity to Akt1 (1 to 480) expressed in Sf9 cells assessed as change in melting temperature at 30 uM	B	BAO_0000219	cell-based format	None	None	None	Sf9	None	CHEMBL4282	Serine/threonine-protein kinase AKT	Homo sapiens	SINGLE PROTEIN	CHEMBL2176970	1	Scientific Literature	J. Med. Chem.	2012	CHEMBL3308860
CHEMBL576386		0	475.55	0	4.66	117	N[C@H](COc1cncc(-c2ccc3c(c2)C(c2cccnc2)C(=O)N3)c1)Cc1c[nH]c2ccccc12	IC50	'='	10.4	nM	7.98			UO_0000065	16.79	0.30	3.32	7.54	False	CHEMBL1049250	Inhibition of Akt	B	BAO_0000357	single protein format	None	None	None	None	None	CHEMBL4282	Serine/threonine-protein kinase AKT	Homo sapiens	SINGLE PROTEIN	CHEMBL1154070	1	Scientific Literature	Eur. J. Med. Chem.	2009	None
CHEMBL1632380		0	474.07	0	3.94	29	CC(C)NCC(Cc1ccc(Cl)cc1)C(=O)N1CCN(c2ncnc3c2[C@H](C)SC3)CC1	IC50	'='	3.0	nM	8.52			UO_0000065	17.98	0.36	4.58	13.89	False	CHEMBL1632819	Inhibition of Akt1	B	BAO_0000357	single protein format	None	None	None	None	None	CHEMBL4282	Serine/threonine-protein kinase AKT	Homo sapiens	SINGLE PROTEIN	CHEMBL1629708	1	Scientific Literature	Bioorg. Med. Chem. Lett.	2010	None
CHEMBL1632376		0	401.51	0	2.14	24	C[C@@H]1SCc2ncnc(N3CCN(C(=O)[C@H](N)Cc4ccc(F)cc4)CC3)c21	IC50	'='	1592.0	nM	5.80			UO_0000065	14.44	0.28	3.66	7.69	False	CHEMBL1632821	Inhibition of Akt in human LNCaP cell assessed as inhibition of PRAS40 phosphorylation	B	BAO_0000219	cell-based format	None	None	None	LNCaP	None	CHEMBL4282	Serine/threonine-protein kinase AKT	Homo sapiens	SINGLE PROTEIN	CHEMBL1629708	1	Scientific Literature	Bioorg. Med. Chem. Lett.	2010	CHEMBL3307965
CHEMBL203483		0	478.62	1	6.23	10c	N[C@H](COc1cncc(/C=C/c2ccnc(Sc3ccccc3)c2)c1)Cc1c[nH]c2ccccc12	IC50	'='	6350.0	nM	5.20			UO_0000065	10.86	0.20	-1.03	6.77	False	CHEMBL867719	Inhibition of Akt1 using 10 uM ATP	B	BAO_0000357	single protein format	Homo sapiens	None	None	None	None	CHEMBL4282	Serine/threonine-protein kinase AKT	Homo sapiens	SINGLE PROTEIN	CHEMBL1146058	1	Scientific Literature	Bioorg. Med. Chem. Lett.	2006	None
CHEMBL1170750		0	261.29	0	2.79	12	c1ccc(-c2cnc3cnc(-c4cc[nH]n4)cn23)cc1	Inhibition	'='	-4.0	%				UO_0000187					False	CHEMBL1174001	Inhibition of AKT1 at 10 uM by mobility shift assay	B	BAO_0000357	single protein format	None	None	None	None	None	CHEMBL4282	Serine/threonine-protein kinase AKT	Homo sapiens	SINGLE PROTEIN	CHEMBL1177828	1	Scientific Literature	Bioorg. Med. Chem. Lett.	2010	None
CHEMBL575384		0	438.53	0	4.92	113	CC(C)=C1C(=O)Nc2ccc(-c3cncc(OC[C@@H](N)Cc4c[nH]c5ccccc45)c3)cc21	IC50	'='	80.0	nM	7.10			UO_0000065	16.18	0.29	2.18	7.63	False	CHEMBL1049250	Inhibition of Akt	B	BAO_0000357	single protein format	None	None	None	None	None	CHEMBL4282	Serine/threonine-protein kinase AKT	Homo sapiens	SINGLE PROTEIN	CHEMBL1154070	1	Scientific Literature	Eur. J. Med. Chem.	2009	None
CHEMBL1632382		0	453.66	0	3.60	31	Cc1ccc(CC(CNC(C)C)C(=O)N2CCN(c3ncnc4c3[C@H](C)SC4)CC2)cc1	IC50	'='	3.0	nM	8.52			UO_0000065	18.79	0.36	4.92	13.89	False	CHEMBL1632819	Inhibition of Akt1	B	BAO_0000357	single protein format	None	None	None	None	None	CHEMBL4282	Serine/threonine-protein kinase AKT	Homo sapiens	SINGLE PROTEIN	CHEMBL1629708	1	Scientific Literature	Bioorg. Med. Chem. Lett.	2010	None
CHEMBL499413		0	794.13	2	11.44	13	CC1(C)CC[C@]2(CCCCC(=O)N[C@@H](Cc3ccccc3)C(=O)O)CC[C@]3(C)C(=CC[C@@H]4[C@@]5(C)CC[C@H](OCc6ccc(C(=O)O)cc6)C(C)(C)[C@@H]5CC[C@]43C)[C@@H]2C1	Activity						Active						False	CHEMBL963018	Increase in human Akt phosphorylation expressed in CHO cells	B	BAO_0000219	cell-based format	Homo sapiens	None	None	CHO	None	CHEMBL4282	Serine/threonine-protein kinase AKT	Homo sapiens	SINGLE PROTEIN	CHEMBL1151785	1	Scientific Literature	Bioorg. Med. Chem.	2008	CHEMBL3308072
CHEMBL478649		0	348.45	0	3.69	10	Cc1ccc(C(=O)NC2CC2)cc1-c1ccc(C(=O)NCC2CC2)cc1	Activity						Not Evaluated						False	CHEMBL988961	Binding affinity to human AKT1 at 10 uM relative to control	B	BAO_0000357	single protein format	Homo sapiens	None	None	None	None	CHEMBL4282	Serine/threonine-protein kinase AKT	Homo sapiens	SINGLE PROTEIN	CHEMBL1151712	1	Scientific Literature	J. Med. Chem.	2008	None
CHEMBL3414678		0	264.36	0	4.01	12	CC(C)CCCC1(C)CCc2cc(O)cc(O)c2O1	Kd	'='	1180.0	nM	5.93			UO_0000065	22.42	0.43	1.92	11.93	False	CHEMBL3419779	Binding affinity to GST-tagged PH domain of AKT (unknown origin) by surface Plasmon resonance spectroscopy	B	BAO_0000357	single protein format	Homo sapiens	None	None	None	None	CHEMBL4282	Serine/threonine-protein kinase AKT	Homo sapiens	SINGLE PROTEIN	CHEMBL3414473	1	Scientific Literature	J. Med. Chem.	2015	None
CHEMBL260417		0	373.21	0	3.44	4	O=C(Nc1n[nH]c2nc(-c3ccc(O)cc3)c(Br)cc12)C1CC1	Inhibition	'='	17.0	%				UO_0000187					False	CHEMBL760347	Inhibition of PKBa at 10 uM	B	BAO_0000357	single protein format	Homo sapiens	None	None	None	None	CHEMBL4282	Serine/threonine-protein kinase AKT	Homo sapiens	SINGLE PROTEIN	CHEMBL1136207	1	Scientific Literature	Bioorg. Med. Chem. Lett.	2003	None
CHEMBL446779		0	675.84	2	5.92	16	CN1CCN(Cc2nnc3c4cc(-c5ccccc5)c(-c5ccc(CN6CCC(c7n[nH]c(-c8ccccn8)n7)CC6)cc5)nc4ccn23)CC1	IC50	'='	62.5	nM	7.20			UO_0000065	10.66	0.19	1.28	6.72	False	CHEMBL939833	Inhibition of Akt1 by cell based assay	B	BAO_0000219	cell-based format	None	None	None	None	None	CHEMBL4282	Serine/threonine-protein kinase AKT	Homo sapiens	SINGLE PROTEIN	CHEMBL1141029	1	Scientific Literature	Bioorg. Med. Chem. Lett.	2009	None
CHEMBL508861		0	612.14	2	6.91	15	ClCc1nnc2c3cc(-c4ccccc4)c(-c4ccc(CN5CCC(c6n[nH]c(-c7ccccn7)n6)CC5)cc4)nc3ccn12	IC50	'='	113.5	nM	6.95			UO_0000065	11.35	0.21	0.04	6.89	False	CHEMBL939833	Inhibition of Akt1 by cell based assay	B	BAO_0000219	cell-based format	None	None	None	None	None	CHEMBL4282	Serine/threonine-protein kinase AKT	Homo sapiens	SINGLE PROTEIN	CHEMBL1141029	1	Scientific Literature	Bioorg. Med. Chem. Lett.	2009	None
CHEMBL509747		0	621.71	2	5.66	12	NC(=O)Nc1nnc2c3cc(-c4ccccc4)c(-c4ccc(CN5CCC(c6n[nH]c(-c7ccccn7)n6)CC5)cc4)nc3ccn12	IC50	'='	265.5	nM	6.58			UO_0000065	10.58	0.19	0.92	4.22	False	CHEMBL939833	Inhibition of Akt1 by cell based assay	B	BAO_0000219	cell-based format	None	None	None	None	None	CHEMBL4282	Serine/threonine-protein kinase AKT	Homo sapiens	SINGLE PROTEIN	CHEMBL1141029	1	Scientific Literature	Bioorg. Med. Chem. Lett.	2009	None
CHEMBL446779		0	675.84	2	5.92	16	CN1CCN(Cc2nnc3c4cc(-c5ccccc5)c(-c5ccc(CN6CCC(c7n[nH]c(-c8ccccn8)n7)CC6)cc5)nc4ccn23)CC1	IC50	'='	9.9	nM	8.00			UO_0000065	11.84	0.21	2.08	7.46	False	CHEMBL939831	Inhibition of human cloned Akt1 expressed in Drosophila S2 cells by HTRF assay	B	BAO_0000219	cell-based format	Homo sapiens	None	None	S2	None	CHEMBL4282	Serine/threonine-protein kinase AKT	Homo sapiens	SINGLE PROTEIN	CHEMBL1141029	1	Scientific Literature	Bioorg. Med. Chem. Lett.	2009	CHEMBL3308861
CHEMBL508861		0	612.14	2	6.91	15	ClCc1nnc2c3cc(-c4ccccc4)c(-c4ccc(CN5CCC(c6n[nH]c(-c7ccccn7)n6)CC5)cc4)nc3ccn12	IC50	'='	26.7	nM	7.57			UO_0000065	12.37	0.23	0.66	7.51	False	CHEMBL939831	Inhibition of human cloned Akt1 expressed in Drosophila S2 cells by HTRF assay	B	BAO_0000219	cell-based format	Homo sapiens	None	None	S2	None	CHEMBL4282	Serine/threonine-protein kinase AKT	Homo sapiens	SINGLE PROTEIN	CHEMBL1141029	1	Scientific Literature	Bioorg. Med. Chem. Lett.	2009	CHEMBL3308861
CHEMBL499555		0	578.68	2	5.75	9	Nc1nnc2c3cc(-c4ccccc4)c(-c4ccc(CN5CCC(c6n[nH]c(-c7ccccn7)n6)CC5)cc4)nc3ccn12	IC50	'='	2.8	nM	8.55			UO_0000065	14.78	0.27	2.80	6.75	False	CHEMBL939831	Inhibition of human cloned Akt1 expressed in Drosophila S2 cells by HTRF assay	B	BAO_0000219	cell-based format	Homo sapiens	None	None	S2	None	CHEMBL4282	Serine/threonine-protein kinase AKT	Homo sapiens	SINGLE PROTEIN	CHEMBL1141029	1	Scientific Literature	Bioorg. Med. Chem. Lett.	2009	CHEMBL3308861
CHEMBL383264		0	394.48	0	4.73	3	N[C@H](COc1cncc(-c2ccc3cnccc3c2)c1)Cc1c[nH]c2ccccc12	IC50	'='	1500.0	nM	5.82			UO_0000065					True	CHEMBL861331	Inhibition of GSK3 phosphorylation	F	BAO_0000019	assay format	None	None	None	None	None	CHEMBL4282	Serine/threonine-protein kinase AKT	Homo sapiens	SINGLE PROTEIN	CHEMBL1147830	1	Scientific Literature	Bioorg. Med. Chem. Lett.	2006	None
CHEMBL383264		0	394.48	0	4.73	3	N[C@H](COc1cncc(-c2ccc3cnccc3c2)c1)Cc1c[nH]c2ccccc12	IC50	'='	420.0	nM	6.38			UO_0000065					True	CHEMBL861319	Antiproliferative activity against mouse FL5.12 cells overexpressing Akt1 by MTT assay	F	BAO_0000219	cell-based format	Mus musculus	None	None	None	None	CHEMBL4282	Serine/threonine-protein kinase AKT	Homo sapiens	SINGLE PROTEIN	CHEMBL1147830	1	Scientific Literature	Bioorg. Med. Chem. Lett.	2006	None
CHEMBL205871		0	381.48	0	4.75	2n	N[C@H](COc1cncc(/C=C/c2ccncc2)c1)Cc1cccc2ccccc12	IC50	'='	324.0	nM	6.49			UO_0000065	17.01	0.31	1.74	10.63	True	CHEMBL867719	Inhibition of Akt1 using 10 uM ATP	B	BAO_0000357	single protein format	Homo sapiens	None	None	None	None	CHEMBL4282	Serine/threonine-protein kinase AKT	Homo sapiens	SINGLE PROTEIN	CHEMBL1146058	1	Scientific Literature	Bioorg. Med. Chem. Lett.	2006	None
CHEMBL388978	STAUROSPORINE	0	466.54	0	4.35	Staurosporine	CN[C@@H]1C[C@H]2O[C@@](C)([C@@H]1OC)n1c3ccccc3c3c4c(c5c6ccccc6n2c5c31)C(=O)NC4	IC50	'='	1.5	nM	8.82			UO_0000065	18.91	0.34	4.47	12.71	True	CHEMBL867719	Inhibition of Akt1 using 10 uM ATP	B	BAO_0000357	single protein format	Homo sapiens	None	None	None	None	CHEMBL4282	Serine/threonine-protein kinase AKT	Homo sapiens	SINGLE PROTEIN	CHEMBL1146058	1	Scientific Literature	Bioorg. Med. Chem. Lett.	2006	None
CHEMBL381610		0	475.60	1	5.69	10i	N[C@H](COc1cncc(/C=C/c2ccnc(NCc3ccccc3)c2)c1)Cc1c[nH]c2ccccc12	IC50	'='	147.0	nM	6.83			UO_0000065	14.37	0.26	1.14	7.69	True	CHEMBL867719	Inhibition of Akt1 using 10 uM ATP	B	BAO_0000357	single protein format	Homo sapiens	None	None	None	None	CHEMBL4282	Serine/threonine-protein kinase AKT	Homo sapiens	SINGLE PROTEIN	CHEMBL1146058	1	Scientific Literature	Bioorg. Med. Chem. Lett.	2006	None
CHEMBL204059		0	283.38	0	3.01	2c	CC(C)[C@H](N)COc1cncc(/C=C/c2ccncc2)c1	IC50	'='	19320.0	nM	4.71			UO_0000065	16.63	0.31	1.70	7.72	True	CHEMBL867719	Inhibition of Akt1 using 10 uM ATP	B	BAO_0000357	single protein format	Homo sapiens	None	None	None	None	CHEMBL4282	Serine/threonine-protein kinase AKT	Homo sapiens	SINGLE PROTEIN	CHEMBL1146058	1	Scientific Literature	Bioorg. Med. Chem. Lett.	2006	None
CHEMBL521002		0	417.52	0	2.77	CER-0262779	Nc1nc(Nc2ccccc2)cc(N2CCC(C(=O)NCCc3ccccn3)CC2)n1	Inhibition	'='	0.0	%				UO_0000187					False	CHEMBL953394	Inhibition of AKT1/PKBalpha at 10 uM by HTRF assay relative to control	B	BAO_0000357	single protein format	None	None	None	None	None	CHEMBL4282	Serine/threonine-protein kinase AKT	Homo sapiens	SINGLE PROTEIN	CHEMBL1150387	1	Scientific Literature	J. Med. Chem.	2008	None
CHEMBL524898		0	440.55	0	3.93	CER-0262452	Cc1cccc(N(C)c2cc(N3CCN(C(=O)Cc4c[nH]c5ccccc45)CC3)ncn2)c1	Inhibition	'='	0.0	%				UO_0000187					False	CHEMBL953394	Inhibition of AKT1/PKBalpha at 10 uM by HTRF assay relative to control	B	BAO_0000357	single protein format	None	None	None	None	None	CHEMBL4282	Serine/threonine-protein kinase AKT	Homo sapiens	SINGLE PROTEIN	CHEMBL1150387	1	Scientific Literature	J. Med. Chem.	2008	None
CHEMBL221959	TOFACITINIB	4	312.38	0	1.54	CP-690550	C[C@@H]1CCN(C(=O)CC#N)C[C@@H]1N(C)c1ncnc2[nH]ccc12	IC50	'>'	10000.0	nM				UO_0000065					False	CHEMBL1015224	Inhibition of PKBa	B	BAO_0000357	single protein format	None	None	None	None	None	CHEMBL4282	Serine/threonine-protein kinase AKT	Homo sapiens	SINGLE PROTEIN	CHEMBL1152817	1	Scientific Literature	Science	2003	None
CHEMBL408564		0	347.17	0	3.33	34	O=C(Nc1n[nH]c2nc(-c3ccco3)c(Br)cc12)C1CC1	Inhibition	'='	1.0	%				UO_0000187					False	CHEMBL760348	Inhibition of PKBa at 10 uM	B	BAO_0000357	single protein format	Homo sapiens	None	None	None	None	CHEMBL4282	Serine/threonine-protein kinase AKT	Homo sapiens	SINGLE PROTEIN	CHEMBL1136207	1	Scientific Literature	Bioorg. Med. Chem. Lett.	2003	None
CHEMBL1258780		0	424.94	0	2.71	48	N[C@H](Cc1ccc(Cl)cc1)C(=O)N1CCN(c2ncnc3[nH]cc(C4CC4)c23)CC1	IC50	'='	2.0	nM	8.70			UO_0000065	20.47	0.40	5.99	9.54	False	CHEMBL1259574	Inhibition of AKT1 by IMAP assay	B	BAO_0000357	single protein format	None	None	None	None	None	CHEMBL4282	Serine/threonine-protein kinase AKT	Homo sapiens	SINGLE PROTEIN	CHEMBL1255571	1	Scientific Literature	Bioorg. Med. Chem. Lett.	2010	None
CHEMBL1258330		0	395.89	0	2.50	4	N[C@H](Cc1ccc(Cl)cc1)C(=O)N1CCN(c2ncnc3ccccc23)CC1	IC50	'='	20.0	nM	7.70			UO_0000065	19.45	0.38	5.20	10.22	False	CHEMBL1259574	Inhibition of AKT1 by IMAP assay	B	BAO_0000357	single protein format	None	None	None	None	None	CHEMBL4282	Serine/threonine-protein kinase AKT	Homo sapiens	SINGLE PROTEIN	CHEMBL1255571	1	Scientific Literature	Bioorg. Med. Chem. Lett.	2010	None
CHEMBL1257985		0	471.99	0	4.17	34	N[C@H](Cc1ccc(Cl)cc1)C(=O)N1CCN(c2ncnc3ccc(-c4ccccc4)cc23)CC1	IC50	'='	809.0	nM	6.09			UO_0000065	12.91	0.24	1.92	8.09	False	CHEMBL1259574	Inhibition of AKT1 by IMAP assay	B	BAO_0000357	single protein format	None	None	None	None	None	CHEMBL4282	Serine/threonine-protein kinase AKT	Homo sapiens	SINGLE PROTEIN	CHEMBL1255571	1	Scientific Literature	Bioorg. Med. Chem. Lett.	2010	None
CHEMBL1257402		0	384.87	0	2.00	56	NC[C@@H](C(=O)N1CCN(c2ncnc3[nH]ccc23)CC1)c1ccc(Cl)cc1	IC50	'='	2.0	nM	8.70			UO_0000065	22.60	0.44	6.70	9.54	False	CHEMBL1259574	Inhibition of AKT1 by IMAP assay	B	BAO_0000357	single protein format	None	None	None	None	None	CHEMBL4282	Serine/threonine-protein kinase AKT	Homo sapiens	SINGLE PROTEIN	CHEMBL1255571	1	Scientific Literature	Bioorg. Med. Chem. Lett.	2010	None
CHEMBL373367		0	354.46	1	5.10	15	COc1cc2nc(-c3cccs3)c(-c3cccs3)nc2cc1OC	Inhibition	'='	-6.0	%				UO_0000187					False	CHEMBL835568	In vitro percent inhibition of Protein kinase B, alpha at 10 uM concentration of compound dissolved in 100% DMSO using 5''-[gamma-33P]-triphosphate	B	BAO_0000357	single protein format	None	None	None	None	None	CHEMBL4282	Serine/threonine-protein kinase AKT	Homo sapiens	SINGLE PROTEIN	CHEMBL1140238	1	Scientific Literature	Bioorg. Med. Chem. Lett.	2005	None
CHEMBL484706		0	367.45	0	2.03	CER-0263779	O=C(C1CCN(c2nccc(Nc3ccccc3)n2)CC1)N1CC[C@@H](O)C1	Inhibition	'='	0.0	%				UO_0000187					False	CHEMBL953394	Inhibition of AKT1/PKBalpha at 10 uM by HTRF assay relative to control	B	BAO_0000357	single protein format	None	None	None	None	None	CHEMBL4282	Serine/threonine-protein kinase AKT	Homo sapiens	SINGLE PROTEIN	CHEMBL1150387	1	Scientific Literature	J. Med. Chem.	2008	None
CHEMBL521642		0	425.49	0	1.58	3h	CCn1c(-c2nonc2N)nc2c(C#CC(C)(C)O)ncc(OC[C@@H]3CCCNC3)c21	IC50	'='	400.0	nM	6.40			UO_0000065	15.04	0.28	4.82	4.67	False	CHEMBL1028096	Inhibition of AKT-mediated GSK3-beta phosphorylation in human BT474 cells	B	BAO_0000219	cell-based format	Homo sapiens	None	None	BT-474	None	CHEMBL4282	Serine/threonine-protein kinase AKT	Homo sapiens	SINGLE PROTEIN	CHEMBL1140130	1	Scientific Literature	J. Med. Chem.	2008	CHEMBL3307636
CHEMBL524195		0	444.26	0	4.01	8	CCOC(=O)c1cn(-c2c(F)c(F)c(C#N)c(F)c2F)c2c(F)c(F)c(F)cc2c1=O	Activity						Not Evaluated						False	CHEMBL1019177	Inhibition of AKT-mTOR pathway in human HeLa cells assessed as S6-S240/244 phosphorylation	B	BAO_0000219	cell-based format	Homo sapiens	None	None	HeLa	None	CHEMBL4282	Serine/threonine-protein kinase AKT	Homo sapiens	SINGLE PROTEIN	CHEMBL1155075	1	Scientific Literature	J. Med. Chem.	2008	CHEMBL3308376
CHEMBL507058	ALTERLACTONE	0	288.26	0	2.15	8	COc1cc(O)c2c(c1)-c1cc(O)c(O)cc1COC2=O	IC50	'>'	10.0	ug.mL-1				UO_0000274					False	CHEMBL966174	Inhibition of recombinant AKT1	B	BAO_0000357	single protein format	None	None	None	None	None	CHEMBL4282	Serine/threonine-protein kinase AKT	Homo sapiens	SINGLE PROTEIN	CHEMBL1157406	1	Scientific Literature	J. Nat. Prod.	2008	None
CHEMBL1794066	GSK-619487A	0	525.49	0	1.34	3f	CCn1c(-c2nonc2N)nc2c(C#CC(C)(C)O)ncc(OC3CCNCC3)c21.O=C(O)C(F)(F)F	IC50	'='	560.0	nM	6.25			UO_0000065	15.19	0.28	4.91	4.56	False	CHEMBL1028096	Inhibition of AKT-mediated GSK3-beta phosphorylation in human BT474 cells	B	BAO_0000219	cell-based format	Homo sapiens	None	None	BT-474	None	CHEMBL4282	Serine/threonine-protein kinase AKT	Homo sapiens	SINGLE PROTEIN	CHEMBL1140130	1	Scientific Literature	J. Med. Chem.	2008	CHEMBL3307636
CHEMBL524195		0	444.26	0	4.01	8	CCOC(=O)c1cn(-c2c(F)c(F)c(C#N)c(F)c2F)c2c(F)c(F)c(F)cc2c1=O	Activity						Not Active						False	CHEMBL1019233	Inhibition of AKT-mTOR pathway in human U266 cells assessed as S6-S240/244 phosphorylation by Western blot	B	BAO_0000219	cell-based format	Homo sapiens	None	None	U-266	None	CHEMBL4282	Serine/threonine-protein kinase AKT	Homo sapiens	SINGLE PROTEIN	CHEMBL1155075	1	Scientific Literature	J. Med. Chem.	2008	CHEMBL3308535
CHEMBL483531	ALTENUSIN	0	290.27	0	2.49	6	COc1cc(O)c(C(=O)O)c(-c2cc(O)c(O)cc2C)c1	IC50	'>'	10.0	ug.mL-1				UO_0000274					False	CHEMBL966174	Inhibition of recombinant AKT1	B	BAO_0000357	single protein format	None	None	None	None	None	CHEMBL4282	Serine/threonine-protein kinase AKT	Homo sapiens	SINGLE PROTEIN	CHEMBL1157406	1	Scientific Literature	J. Nat. Prod.	2008	None
CHEMBL1632383		0	475.61	0	3.57	33	CC(C)NCC(Cc1ccc(F)c(F)c1)C(=O)N1CCN(c2ncnc3c2[C@H](C)SC3)CC1	IC50	'='	759.0	nM	6.12			UO_0000065	12.87	0.25	2.55	9.97	False	CHEMBL1632821	Inhibition of Akt in human LNCaP cell assessed as inhibition of PRAS40 phosphorylation	B	BAO_0000219	cell-based format	None	None	None	LNCaP	None	CHEMBL4282	Serine/threonine-protein kinase AKT	Homo sapiens	SINGLE PROTEIN	CHEMBL1629708	1	Scientific Literature	Bioorg. Med. Chem. Lett.	2010	CHEMBL3307965
CHEMBL521179	SR-3677	0	408.46	0	2.80	5, SR-3677	CN(C)CCOc1cc(-c2cn[nH]c2)ccc1NC(=O)C1COc2ccccc2O1	Inhibition	'<'	10.0	%				UO_0000187					False	CHEMBL1032245	Inhibition of AKT1 at 3 uM	B	BAO_0000357	single protein format	None	None	None	None	None	CHEMBL4282	Serine/threonine-protein kinase AKT	Homo sapiens	SINGLE PROTEIN	CHEMBL1142492	1	Scientific Literature	J. Med. Chem.	2008	None
CHEMBL1721885	SU-014813	2	442.49	0	1.69	SU-14813	Cc1[nH]c(/C=C2\C(=O)Nc3ccc(F)cc32)c(C)c1C(=O)NC[C@H](O)CN1CCOCC1	Kd	'>'	10000.0	nM				UO_0000065					True	CHEMBL1051279	Binding constant for AKT1 kinase domain	B	BAO_0000357	single protein format	Homo sapiens	None	None	None	None	CHEMBL4282	Serine/threonine-protein kinase AKT	Homo sapiens	SINGLE PROTEIN	CHEMBL1150977	1	Scientific Literature	Nat. Biotechnol.	2008	None
CHEMBL119385	NEFLAMAPIMOD	2	436.27	1	5.49	VX-745	O=c1ncn2nc(Sc3ccc(F)cc3F)ccc2c1-c1c(Cl)cccc1Cl	Kd	'>'	10000.0	nM				UO_0000065					True	CHEMBL1051279	Binding constant for AKT1 kinase domain	B	BAO_0000357	single protein format	Homo sapiens	None	None	None	None	CHEMBL4282	Serine/threonine-protein kinase AKT	Homo sapiens	SINGLE PROTEIN	CHEMBL1150977	1	Scientific Literature	Nat. Biotechnol.	2008	None
CHEMBL564829	MILCICLIB	2	460.59	0	2.57	28, PHA-848125	CNC(=O)c1nn(C)c2c1C(C)(C)Cc1cnc(Nc3ccc(N4CCN(C)CC4)cc3)nc1-2	IC50	'>'	10000.0	nM				UO_0000065					False	CHEMBL1058614	Inhibition of AKT1	B	BAO_0000357	single protein format	None	None	None	None	None	CHEMBL4282	Serine/threonine-protein kinase AKT	Homo sapiens	SINGLE PROTEIN	CHEMBL1151962	1	Scientific Literature	J. Med. Chem.	2009	None
CHEMBL1644642		0	476.58	1	5.44	38	O=c1n(Cc2ccncc2)nc(-c2ccnc(NC3CCCCC3)c2)n1-c1ccc2ccccc2c1	Inhibition	'='	-2.0	%				UO_0000187					False	CHEMBL1646685	Inhibition of AKT1 at 10 uM after 60 mins by TR-FRET assay	B	BAO_0000357	single protein format	None	None	None	None	None	CHEMBL4282	Serine/threonine-protein kinase AKT	Homo sapiens	SINGLE PROTEIN	CHEMBL1641539	1	Scientific Literature	Bioorg. Med. Chem. Lett.	2011	None
CHEMBL579246		0	398.47	0	3.67	112	N[C@H](COc1cncc(-c2ccc3c(c2)CC(=O)N3)c1)Cc1c[nH]c2ccccc12	IC50	'='	3.2	nM	8.49			UO_0000065	21.32	0.39	4.82	9.13	False	CHEMBL1049250	Inhibition of Akt	B	BAO_0000357	single protein format	None	None	None	None	None	CHEMBL4282	Serine/threonine-protein kinase AKT	Homo sapiens	SINGLE PROTEIN	CHEMBL1154070	1	Scientific Literature	Eur. J. Med. Chem.	2009	None
CHEMBL273160		0	555.64	2	6.14	130	O=C(O)c1ccc2nc(-c3ccccc3)c(-c3ccc(CN4CCC(n5c(=O)[nH]c6ccccc65)CC4)cc3)nc2c1	IC50	'='	166.0	nM	6.78			UO_0000065	12.20	0.22	0.64	6.51	False	CHEMBL1049250	Inhibition of Akt	B	BAO_0000357	single protein format	None	None	None	None	None	CHEMBL4282	Serine/threonine-protein kinase AKT	Homo sapiens	SINGLE PROTEIN	CHEMBL1154070	1	Scientific Literature	Eur. J. Med. Chem.	2009	None
CHEMBL572400		0	359.62	0	4.34	148	O=C1C(Sc2cccc(Cl)c2Cl)=C(Cl)C(=O)c2[nH]ncc21	IC50	'='	12300.0	nM	4.91			UO_0000065	13.65	0.32	0.57	7.82	False	CHEMBL1049250	Inhibition of Akt	B	BAO_0000357	single protein format	None	None	None	None	None	CHEMBL4282	Serine/threonine-protein kinase AKT	Homo sapiens	SINGLE PROTEIN	CHEMBL1154070	1	Scientific Literature	Eur. J. Med. Chem.	2009	None
CHEMBL1909368	GW683134A	0	575.91	2	7.00	GW683134A	Cl.O=C(Nc1ccc(Oc2ccc3[nH]c(NC(=O)c4ccco4)nc3c2)cc1)Nc1cc(C(F)(F)F)ccc1F	Inhibition	'='	-0.4	%				UO_0000187					False	CHEMBL1961875	GSK_PKIS: AKT1 mean inhibition at 1 uM [Nanosyn]	B	BAO_0000357	single protein format	None	None	None	None	None	CHEMBL4282	Serine/threonine-protein kinase AKT	Homo sapiens	SINGLE PROTEIN	CHEMBL1961873	16	GSK Published Kinase Inhibitor Set			None
CHEMBL566515		0	417.43	0	2.35	66	COc1ccccc1-n1c(-c2cc(O)ccc2C)cn2c3c(=O)[nH]c(=O)n(C)c3nc12	Activity	'='	98.0	%				UO_0000187					False	CHEMBL1057678	Inhibition of PKBalpha assessed as remaining enzyme activity at 1 uM relative to DMSO	B	BAO_0000357	single protein format	None	None	None	None	None	CHEMBL4282	Serine/threonine-protein kinase AKT	Homo sapiens	SINGLE PROTEIN	CHEMBL1154183	1	Scientific Literature	J. Med. Chem.	2009	None
CHEMBL30432	GW282974X	0	395.47	0	4.23	GW282974X	CN(C)c1cc2c(Nc3ccc4c(cnn4Cc4ccccc4)c3)ncnc2cn1	Inhibition	'='	0.51	%				UO_0000187					False	CHEMBL1961874	GSK_PKIS: AKT1 mean inhibition at 0.1 uM [Nanosyn]	B	BAO_0000357	single protein format	None	None	None	None	None	CHEMBL4282	Serine/threonine-protein kinase AKT	Homo sapiens	SINGLE PROTEIN	CHEMBL1961873	16	GSK Published Kinase Inhibitor Set			None
CHEMBL1760774		0	514.70	1	2.18	27g	Cc1ccc(S(=O)(=O)NC[C@@H](O)CN2CCC[C@@]3(CCN(c4ncnc(N)c4C4CC4)C3)C2)c(C)c1	IC50	'='	18000.0	nM	4.75			UO_0000065	9.22	0.18	2.56	3.81	False	CHEMBL1763791	Inhibition of AKT1-mediated PRAS40 phosphorylation in human LNCaP cells	B	BAO_0000219	cell-based format	Homo sapiens	None	None	LNCaP	None	CHEMBL4282	Serine/threonine-protein kinase AKT	Homo sapiens	SINGLE PROTEIN	CHEMBL1759869	1	Scientific Literature	Bioorg. Med. Chem. Lett.	2011	CHEMBL3307965
CHEMBL501256		0	254.25	0	0.69	6	Nc1ncnc2c1ncn2CC(=O)c1cccnc1	Inhibition						Not Active						False	CHEMBL949868	Inhibition of AKT1 up to 100 uM	B	BAO_0000357	single protein format	None	None	None	None	None	CHEMBL4282	Serine/threonine-protein kinase AKT	Homo sapiens	SINGLE PROTEIN	CHEMBL1137681	1	Scientific Literature	Eur. J. Med. Chem.	2009	None
CHEMBL521469		0	452.56	1	5.01	CER-0263965	Cc1cccc(N(C)c2cc(Nc3cccc(C(=O)N(C)CCc4ccccn4)c3)ncn2)c1	Inhibition	'='	2.0	%				UO_0000187					False	CHEMBL953394	Inhibition of AKT1/PKBalpha at 10 uM by HTRF assay relative to control	B	BAO_0000357	single protein format	None	None	None	None	None	CHEMBL4282	Serine/threonine-protein kinase AKT	Homo sapiens	SINGLE PROTEIN	CHEMBL1150387	1	Scientific Literature	J. Med. Chem.	2008	None
CHEMBL499606		0	455.61	1	6.09	CER-0263948	Cc1cccc(N(C)c2cc(Nc3cccc(C(=O)N4CCCC5CCCCC54)c3)ncn2)c1	Inhibition	'='	6.0	%				UO_0000187					False	CHEMBL953394	Inhibition of AKT1/PKBalpha at 10 uM by HTRF assay relative to control	B	BAO_0000357	single protein format	None	None	None	None	None	CHEMBL4282	Serine/threonine-protein kinase AKT	Homo sapiens	SINGLE PROTEIN	CHEMBL1150387	1	Scientific Literature	J. Med. Chem.	2008	None
CHEMBL183906		0	273.24	0	3.03	4a	O=C1NC(=O)/C(=C/c2cccc(C(F)(F)F)c2)S1	Inhibition	'='	-9.0	%				UO_0000187					False	CHEMBL1012666	Inhibition of AKT1 at 5 uM	B	BAO_0000357	single protein format	None	None	None	None	None	CHEMBL4282	Serine/threonine-protein kinase AKT	Homo sapiens	SINGLE PROTEIN	CHEMBL1139352	1	Scientific Literature	J. Med. Chem.	2009	None
CHEMBL483271		0	268.28	0	1.72	8	COc1ncnc2ncn(CC(=O)c3ccccc3)c12	Inhibition						Not Active						False	CHEMBL949868	Inhibition of AKT1 up to 100 uM	B	BAO_0000357	single protein format	None	None	None	None	None	CHEMBL4282	Serine/threonine-protein kinase AKT	Homo sapiens	SINGLE PROTEIN	CHEMBL1137681	1	Scientific Literature	Eur. J. Med. Chem.	2009	None
CHEMBL569880		0	531.95	1	4.45	19d	C=CC(=O)N1CCC[C@H]1C(=O)Nc1cc2c(Nc3ccc(F)c(Cl)c3F)ncnc2cc1OCCOC	IC50	'>'	10000.0	nM				UO_0000065					False	CHEMBL1044077	Inhibition of Akt1	B	BAO_0000357	single protein format	None	None	None	None	None	CHEMBL4282	Serine/threonine-protein kinase AKT	Homo sapiens	SINGLE PROTEIN	CHEMBL1154692	1	Scientific Literature	J. Med. Chem.	2009	None
CHEMBL483710		0	490.08	1	5.23	CER-0264438	Clc1ccc2sc(CN3CCN(c4ncnc5c4CN(Cc4ccccc4)CC5)CC3)cc2c1	Inhibition	'='	2.0	%				UO_0000187					False	CHEMBL953394	Inhibition of AKT1/PKBalpha at 10 uM by HTRF assay relative to control	B	BAO_0000357	single protein format	None	None	None	None	None	CHEMBL4282	Serine/threonine-protein kinase AKT	Homo sapiens	SINGLE PROTEIN	CHEMBL1150387	1	Scientific Literature	J. Med. Chem.	2008	None
CHEMBL482721		0	393.45	0	3.14	CER-0263106	Cc1cccc(Oc2ccnc(N3CCN(C(=O)c4c(C)noc4C)CC3)n2)c1	Inhibition	'='	1.0	%				UO_0000187					False	CHEMBL953394	Inhibition of AKT1/PKBalpha at 10 uM by HTRF assay relative to control	B	BAO_0000357	single protein format	None	None	None	None	None	CHEMBL4282	Serine/threonine-protein kinase AKT	Homo sapiens	SINGLE PROTEIN	CHEMBL1150387	1	Scientific Literature	J. Med. Chem.	2008	None
CHEMBL574737	UCN-01	2	482.54	0	3.84	UCN-01	CN[C@@H]1C[C@H]2O[C@@](C)([C@@H]1OC)n1c3ccccc3c3c4c(c5c6ccccc6n2c5c31)C(=O)N[C@H]4O	Activity	'='	79.0	%				UO_0000187					False	CHEMBL1061913	Percentage PKBalpha activity remaining in the presence of 0.01uM inhibitor	B	BAO_0000357	single protein format	Homo sapiens	None	None	None	None	CHEMBL4282	Serine/threonine-protein kinase AKT	Homo sapiens	SINGLE PROTEIN	CHEMBL1150976	1	Scientific Literature	Biochem. J.	2007	None
CHEMBL577784	BX-795	0	591.48	1	4.75	BX-795	O=C(NCCCNc1nc(Nc2cccc(NC(=O)N3CCCC3)c2)ncc1I)c1cccs1	Activity	'='	90.0	%				UO_0000187					False	CHEMBL1051305	Percentage PKBalpha activity remaining in the presence of 0.1uM inhibitor	B	BAO_0000357	single protein format	Homo sapiens	None	None	None	None	CHEMBL4282	Serine/threonine-protein kinase AKT	Homo sapiens	SINGLE PROTEIN	CHEMBL1150976	1	Scientific Literature	Biochem. J.	2007	None
CHEMBL379300	A-443654	0	397.48	0	4.36	A-443654	Cc1n[nH]c2ccc(-c3cncc(OC[C@@H](N)Cc4c[nH]c5ccccc45)c3)cc12	Activity	'='	3.0	%			Antagonist	UO_0000187					False	CHEMBL1051305	Percentage PKBalpha activity remaining in the presence of 0.1uM inhibitor	B	BAO_0000357	single protein format	Homo sapiens	None	None	None	None	CHEMBL4282	Serine/threonine-protein kinase AKT	Homo sapiens	SINGLE PROTEIN	CHEMBL1150976	1	Scientific Literature	Biochem. J.	2007	None
CHEMBL322970		0	359.73	0	2.43	SB-415286	O=C1NC(=O)C(c2ccccc2[N+](=O)[O-])=C1Nc1ccc(O)c(Cl)c1	Activity	'='	92.0	%				UO_0000187					False	CHEMBL1061171	Percentage PKBalpha activity remaining in the presence of 10uM inhibitor	B	BAO_0000357	single protein format	Homo sapiens	None	None	None	None	CHEMBL4282	Serine/threonine-protein kinase AKT	Homo sapiens	SINGLE PROTEIN	CHEMBL1150976	1	Scientific Literature	Biochem. J.	2007	None
CHEMBL34704		0	380.50	0	3.12	U-0126	N#CC(=C(/N)Sc1ccccc1N)/C(C#N)=C(\N)Sc1ccccc1N	Activity	'='	76.0	%				UO_0000187					False	CHEMBL1061171	Percentage PKBalpha activity remaining in the presence of 10uM inhibitor	B	BAO_0000357	single protein format	Homo sapiens	None	None	None	None	CHEMBL4282	Serine/threonine-protein kinase AKT	Homo sapiens	SINGLE PROTEIN	CHEMBL1150976	1	Scientific Literature	Biochem. J.	2007	None
CHEMBL576349	IC261	0	311.34	0	3.21	IC261	COc1cc(OC)c(C=C2C(=O)Nc3ccccc32)c(OC)c1	Activity	'='	94.0	%				UO_0000187					True	CHEMBL1061914	Percentage PKBalpha activity remaining in the presence of 25uM inhibitor	B	BAO_0000357	single protein format	Homo sapiens	None	None	None	None	CHEMBL4282	Serine/threonine-protein kinase AKT	Homo sapiens	SINGLE PROTEIN	CHEMBL1150976	1	Scientific Literature	Biochem. J.	2007	None
CHEMBL515414		0	342.37	0	2.52	FMK	Cc1ccc(-c2c(C(=O)CF)n(CCCO)c3ncnc(N)c23)cc1	Activity	'='	82.0	%				UO_0000187					False	CHEMBL1051332	Percentage PKBalpha activity remaining in the presence of 3uM inhibitor	B	BAO_0000357	single protein format	Homo sapiens	None	None	None	None	CHEMBL4282	Serine/threonine-protein kinase AKT	Homo sapiens	SINGLE PROTEIN	CHEMBL1150976	1	Scientific Literature	Biochem. J.	2007	None
CHEMBL513019		0	469.41	1	5.26	31	NCCCC(NC(=O)c1cc(Br)c(-c2ccnc3[nH]ccc23)s1)c1ccccc1	IC50	'='	20.0	nM	7.70			UO_0000065	16.40	0.36	2.44	9.19	False	CHEMBL959242	Inhibition of AKT1	B	BAO_0000357	single protein format	None	None	None	None	None	CHEMBL4282	Serine/threonine-protein kinase AKT	Homo sapiens	SINGLE PROTEIN	CHEMBL1153968	1	Scientific Literature	Bioorg. Med. Chem. Lett.	2009	None
CHEMBL470598		0	461.43	1	5.08	40	NC[C@H](CC1CCCCC1)NC(=O)c1cc(Br)c(-c2ccnc3[nH]ccc23)s1	Ki	'='	0.79	nM	9.10			UO_0000065	19.73	0.44	4.02	10.86	False	CHEMBL959242	Inhibition of AKT1	B	BAO_0000357	single protein format	None	None	None	None	None	CHEMBL4282	Serine/threonine-protein kinase AKT	Homo sapiens	SINGLE PROTEIN	CHEMBL1153968	1	Scientific Literature	Bioorg. Med. Chem. Lett.	2009	None
CHEMBL1631896		0	210.28	0	3.10	14	C(#CC1CCCC1)c1n[nH]c2ccccc12	Inhibition						Not Active						False	CHEMBL1633345	Inhibition of AKT1 by biochemical assay	B	BAO_0000357	single protein format	None	None	None	None	None	CHEMBL4282	Serine/threonine-protein kinase AKT	Homo sapiens	SINGLE PROTEIN	CHEMBL1629532	1	Scientific Literature	J. Med. Chem.	2010	None
CHEMBL523586		0	473.37	0	4.49	44	NC[C@H](Cc1cccc(F)c1)NC(=O)c1cc(Br)c(-c2ccnc3[nH]ccc23)s1	IC50	'='	1.0	nM	9.00			UO_0000065	19.01	0.42	4.51	10.74	False	CHEMBL959242	Inhibition of AKT1	B	BAO_0000357	single protein format	None	None	None	None	None	CHEMBL4282	Serine/threonine-protein kinase AKT	Homo sapiens	SINGLE PROTEIN	CHEMBL1153968	1	Scientific Literature	Bioorg. Med. Chem. Lett.	2009	None
CHEMBL517507	GW782912X	0	362.47	0	4.08	GW782912X	Cc1ccc(C(=O)NC2CCC2)cc1-c1ccc(C(=O)NCC2CC2)cc1	Inhibition	'='	-0.14	%				UO_0000187					False	CHEMBL1961875	GSK_PKIS: AKT1 mean inhibition at 1 uM [Nanosyn]	B	BAO_0000357	single protein format	None	None	None	None	None	CHEMBL4282	Serine/threonine-protein kinase AKT	Homo sapiens	SINGLE PROTEIN	CHEMBL1961873	16	GSK Published Kinase Inhibitor Set			None
CHEMBL13972		0	440.48	0	4.73	SB-242721	N#Cc1ccc(Oc2nccc(-c3c(-c4ccc(F)cc4)ncn3C3CCNCC3)n2)cc1	Inhibition	'='	0.41	%				UO_0000187					False	CHEMBL1961875	GSK_PKIS: AKT1 mean inhibition at 1 uM [Nanosyn]	B	BAO_0000357	single protein format	None	None	None	None	None	CHEMBL4282	Serine/threonine-protein kinase AKT	Homo sapiens	SINGLE PROTEIN	CHEMBL1961873	16	GSK Published Kinase Inhibitor Set			None
CHEMBL1483261		0	343.45	0	4.92	SID22402981	c1ccc(-c2csc3ncnc(N4CCc5ccccc5C4)c23)cc1	Inhibition	'='	5.32	%				UO_0000187					False	CHEMBL2404111	Inhibition of AKT1 (unknown origin) at 10 uM by Z'-LYTE kinase assay	B	BAO_0000357	single protein format	Homo sapiens	None	None	None	None	CHEMBL4282	Serine/threonine-protein kinase AKT	Homo sapiens	SINGLE PROTEIN	CHEMBL2401630	1	Scientific Literature	Eur. J. Med. Chem.	2013	None
CHEMBL2177842		0	410.28	0	3.89	3d	COc1ccccc1Cn1c(-c2cccnc2N)nc2cc(Br)cnc21	deltaTm						Not Active						False	CHEMBL2183047	Binding affinity to Akt1 (1 to 480) expressed in Sf9 cells assessed as change in melting temperature at 30 uM	B	BAO_0000219	cell-based format	None	None	None	Sf9	None	CHEMBL4282	Serine/threonine-protein kinase AKT	Homo sapiens	SINGLE PROTEIN	CHEMBL2176970	1	Scientific Literature	J. Med. Chem.	2012	CHEMBL3308860
CHEMBL2177381		0	460.00	0	4.08	30	CC(C)NC[C@@H](C(=O)N1CCN(c2ncnc3c2[C@H](C)C[C@H]3F)CC1)c1ccc(Cl)cc1	IC50	'='	152.0	nM	6.82			UO_0000065	14.82	0.29	2.74	11.11	False	CHEMBL2188026	Inhibition of Akt1 in human LNCAP cells assessed as phosphorylation of PRAS40 at Thr246 after 1.5 hrs	B	BAO_0000219	cell-based format	Homo sapiens	None	None	LNCaP	None	CHEMBL4282	Serine/threonine-protein kinase AKT	Homo sapiens	SINGLE PROTEIN	CHEMBL2177010	1	Scientific Literature	J. Med. Chem.	2012	CHEMBL3307965
CHEMBL2177831		0	497.56	1	5.06	12e	Nc1ncccc1-c1nc2cc(-c3cccnc3)cnc2n1-c1ccc(CNC(=O)c2ccccc2)cc1	IC50	'='	62.0	nM	7.21			UO_0000065	14.49	0.26	2.15	6.46	False	CHEMBL2186215	Inhibition of Akt 1 in human A2780 cells assessed as phosphorylation of Akt at T308 after 2 hrs by Western Blot analysis	B	BAO_0000219	cell-based format	Homo sapiens	None	None	A2780	None	CHEMBL4282	Serine/threonine-protein kinase AKT	Homo sapiens	SINGLE PROTEIN	CHEMBL2176970	1	Scientific Literature	J. Med. Chem.	2012	CHEMBL3308421
CHEMBL2177366		0	500.04	1	2.87	44	C[C@@H]1C[C@@H](O)c2ncnc(N3CCN(C(=O)[C@H](CNC4CCOCC4)c4ccc(Cl)cc4)CC3)c21	IC50	'='	184.0	nM	6.74			UO_0000065	13.47	0.26	3.87	7.42	False	CHEMBL2188026	Inhibition of Akt1 in human LNCAP cells assessed as phosphorylation of PRAS40 at Thr246 after 1.5 hrs	B	BAO_0000219	cell-based format	Homo sapiens	None	None	LNCaP	None	CHEMBL4282	Serine/threonine-protein kinase AKT	Homo sapiens	SINGLE PROTEIN	CHEMBL2177010	1	Scientific Literature	J. Med. Chem.	2012	CHEMBL3307965
CHEMBL2177831		0	497.56	1	5.06	12e	Nc1ncccc1-c1nc2cc(-c3cccnc3)cnc2n1-c1ccc(CNC(=O)c2ccccc2)cc1	IC50	'='	100.0	nM	7.00			UO_0000065	14.07	0.25	1.94	6.27	False	CHEMBL2186213	Inhibition of Akt1 in human A2780 cells assessed as phosphorylation of Akt at S473 after 2 hrs by Western Blot analysis	B	BAO_0000219	cell-based format	Homo sapiens	None	None	A2780	None	CHEMBL4282	Serine/threonine-protein kinase AKT	Homo sapiens	SINGLE PROTEIN	CHEMBL2176970	1	Scientific Literature	J. Med. Chem.	2012	CHEMBL3308421
CHEMBL2177825		0	499.37	0	4.76	8e	Nc1ncccc1-c1nc2cc(Br)cnc2n1-c1ccc(CNC(=O)c2ccccc2)cc1	IC50	'='	27.0	nM	7.57			UO_0000065	15.16	0.31	2.81	7.67	False	CHEMBL2186223	Inhibition of Akt1 (1 to 480) expressed in Sf9 cells using biotin-GRPRTSSFAEG as substrate after 20 mins by Alpha-screen assay	B	BAO_0000219	cell-based format	None	None	None	Sf9	None	CHEMBL4282	Serine/threonine-protein kinase AKT	Homo sapiens	SINGLE PROTEIN	CHEMBL2176970	1	Scientific Literature	J. Med. Chem.	2012	CHEMBL3308860
CHEMBL2005886		0	479.97	0	3.86	SID103905488	Cc1cc(N2CCOCC2)cc2[nH]c(-c3c(NCC(O)c4cccc(Cl)c4)cc[nH]c3=O)nc12	Ki	'>'	7943.28	nM			inactive	UO_0000065					False	CHEMBL1963809	PUBCHEM_BIOASSAY: Navigating the Kinome. (Class of assay: other) Panel member name: AKT1	F	BAO_0000019	assay format	None	None	None	None	None	CHEMBL4282	Serine/threonine-protein kinase AKT	Homo sapiens	SINGLE PROTEIN	CHEMBL1201862	7	PubChem BioAssays			None
CHEMBL519697		0	415.50	0	4.24	SID103905077	CN(C(=O)C1CCCCC1)c1ccc2c(c1)nc(NC(=O)c1ccc(C#N)cc1)n2C	Ki	'>'	7943.28	nM			inactive	UO_0000065					False	CHEMBL1963809	PUBCHEM_BIOASSAY: Navigating the Kinome. (Class of assay: other) Panel member name: AKT1	F	BAO_0000019	assay format	None	None	None	None	None	CHEMBL4282	Serine/threonine-protein kinase AKT	Homo sapiens	SINGLE PROTEIN	CHEMBL1201862	7	PubChem BioAssays			None
CHEMBL402846		0	390.42	0	4.31	SID103904342	Cc1ccc(F)c(NC(=O)Nc2ccc(-c3cncc4c3c(N)nn4C)cc2)c1	Ki	'>'	7943.28	nM			inactive	UO_0000065					False	CHEMBL1963809	PUBCHEM_BIOASSAY: Navigating the Kinome. (Class of assay: other) Panel member name: AKT1	F	BAO_0000019	assay format	None	None	None	None	None	CHEMBL4282	Serine/threonine-protein kinase AKT	Homo sapiens	SINGLE PROTEIN	CHEMBL1201862	7	PubChem BioAssays			None
CHEMBL428861		0	533.68	2	6.92	13e	CCC(C)c1nc(-c2ccc(CN3CCC(n4c(O)nc5ccccc54)CC3)cc2)c(-c2ccccc2)nc1O	IC50	'='	17000.0	nM	4.77			UO_0000065	8.94	0.16	-2.15	5.46	False	CHEMBL832603	Inhibitory concentration against human Protein kinase B, alpha	B	BAO_0000357	single protein format	Homo sapiens	None	None	None	None	CHEMBL4282	Serine/threonine-protein kinase AKT	Homo sapiens	SINGLE PROTEIN	CHEMBL1141888	1	Scientific Literature	Bioorg. Med. Chem. Lett.	2005	None
CHEMBL1794068	GSK-326090A	0	558.63	2	6.07	GSK326090A	C[C@@H](Oc1cc(-n2cnc3ccc(OCC4CCN(C)CC4)cc32)sc1C(N)=O)c1ccccc1C(F)(F)F	Inhibition	'='	-0.94	%				UO_0000187					False	CHEMBL1961874	GSK_PKIS: AKT1 mean inhibition at 0.1 uM [Nanosyn]	B	BAO_0000357	single protein format	None	None	None	None	None	CHEMBL4282	Serine/threonine-protein kinase AKT	Homo sapiens	SINGLE PROTEIN	CHEMBL1961873	16	GSK Published Kinase Inhibitor Set			None
CHEMBL1258913		0	544.68	1	4.28	38	O=C(Nc1n[nH]c2cc(C(=O)N[C@H](CN3CCCC3)c3ccccc3)sc12)c1ccc(N2CCOCC2)cc1	IC50	'>'	10000.0	nM				UO_0000065					False	CHEMBL1260179	Inhibition of AKT1	B	BAO_0000357	single protein format	None	None	None	None	None	CHEMBL4282	Serine/threonine-protein kinase AKT	Homo sapiens	SINGLE PROTEIN	CHEMBL1255180	1	Scientific Literature	Bioorg. Med. Chem.	2010	None
CHEMBL1257510		0	409.92	0	2.81	26	Cc1cccc2ncnc(N3CCN(C(=O)[C@H](N)Cc4ccc(Cl)cc4)CC3)c12	IC50	'='	100.0	nM	7.00			UO_0000065	17.08	0.33	4.19	9.29	False	CHEMBL1259574	Inhibition of AKT1 by IMAP assay	B	BAO_0000357	single protein format	None	None	None	None	None	CHEMBL4282	Serine/threonine-protein kinase AKT	Homo sapiens	SINGLE PROTEIN	CHEMBL1255571	1	Scientific Literature	Bioorg. Med. Chem. Lett.	2010	None
CHEMBL1257403		0	398.90	0	2.08	57	NC[C@@H](Cc1ccc(Cl)cc1)C(=O)N1CCN(c2ncnc3[nH]ccc23)CC1	IC50	'='	63.0	nM	7.20			UO_0000065	18.05	0.35	5.12	7.90	False	CHEMBL1259574	Inhibition of AKT1 by IMAP assay	B	BAO_0000357	single protein format	None	None	None	None	None	CHEMBL4282	Serine/threonine-protein kinase AKT	Homo sapiens	SINGLE PROTEIN	CHEMBL1255571	1	Scientific Literature	Bioorg. Med. Chem. Lett.	2010	None
CHEMBL484967		0	333.44	0	3.49	20	NCc1ccc(-c2cc3ccncc3cc2OC2CCNCC2)cc1	IC50	'>'	10000.0	nM				UO_0000065					False	CHEMBL985019	Inhibition of Akt1	B	BAO_0000357	single protein format	None	None	None	None	None	CHEMBL4282	Serine/threonine-protein kinase AKT	Homo sapiens	SINGLE PROTEIN	CHEMBL1138455	1	Scientific Literature	J. Med. Chem.	2009	None
CHEMBL1271447		0	549.70	2	5.64	8j	O=S(=O)(Nc1nc(NCCc2ccccc2)nc2c1CN(Cc1ccccc1)CC2)c1ccc2ccccc2c1	IC50	'='	8500.0	nM	5.07			UO_0000065	9.22	0.17	-0.57	5.81	False	CHEMBL1274490	Inhibition of AKT1	B	BAO_0000357	single protein format	None	None	None	None	None	CHEMBL4282	Serine/threonine-protein kinase AKT	Homo sapiens	SINGLE PROTEIN	CHEMBL1268914	1	Scientific Literature	Bioorg. Med. Chem. Lett.	2010	None
CHEMBL176553	GW631581B	0	296.33	0	4.10	GW631581B	COc1cc(Nc2ncc(-c3ccccc3)o2)cc(OC)c1	Inhibition	'='	1.33	%				UO_0000187					False	CHEMBL1961875	GSK_PKIS: AKT1 mean inhibition at 1 uM [Nanosyn]	B	BAO_0000357	single protein format	None	None	None	None	None	CHEMBL4282	Serine/threonine-protein kinase AKT	Homo sapiens	SINGLE PROTEIN	CHEMBL1961873	16	GSK Published Kinase Inhibitor Set			None
CHEMBL511765	GSK-2213727A	0	506.54	1	3.50	GSK2213727A	COc1cc(C)c(NC(=O)CN(C)C)cc1Nc1nc(Nc2cccc(F)c2C(N)=O)c2cc[nH]c2n1	Inhibition	'='	0.96	%				UO_0000187					False	CHEMBL1961875	GSK_PKIS: AKT1 mean inhibition at 1 uM [Nanosyn]	B	BAO_0000357	single protein format	None	None	None	None	None	CHEMBL4282	Serine/threonine-protein kinase AKT	Homo sapiens	SINGLE PROTEIN	CHEMBL1961873	16	GSK Published Kinase Inhibitor Set			None
CHEMBL160333		0	349.17	0	3.18	SB-409514	O=C1NC(=O)C(c2cccc(Cl)c2)=C1Nc1ccc(O)c(Cl)c1	Inhibition	'='	0.39	%				UO_0000187					False	CHEMBL1961874	GSK_PKIS: AKT1 mean inhibition at 0.1 uM [Nanosyn]	B	BAO_0000357	single protein format	None	None	None	None	None	CHEMBL4282	Serine/threonine-protein kinase AKT	Homo sapiens	SINGLE PROTEIN	CHEMBL1961873	16	GSK Published Kinase Inhibitor Set			None
CHEMBL258696		0	653.83	2	6.52	7	CCN(CC)CCNC(=O)c1ccc2nc(-c3ccccc3)c(-c3ccc(CN4CCC(n5c(=O)[nH]c6ccccc65)CC4)cc3)nc2c1	IC50	'='	138.0	nM	6.86			UO_0000065	10.49	0.19	0.34	6.92	True	CHEMBL948032	Inhibition of Akt1	B	BAO_0000357	single protein format	None	None	None	None	None	CHEMBL4282	Serine/threonine-protein kinase AKT	Homo sapiens	SINGLE PROTEIN	CHEMBL1143241	1	Scientific Literature	Bioorg. Med. Chem. Lett.	2008	None
CHEMBL156987		0	377.18	0	3.17	SB-409513	O=C1NC(=O)C(c2cccc(Cl)c2)=C1Nc1ccc(Cl)c(C(=O)O)c1	Inhibition	'='	1.15	%				UO_0000187					False	CHEMBL1961875	GSK_PKIS: AKT1 mean inhibition at 1 uM [Nanosyn]	B	BAO_0000357	single protein format	None	None	None	None	None	CHEMBL4282	Serine/threonine-protein kinase AKT	Homo sapiens	SINGLE PROTEIN	CHEMBL1961873	16	GSK Published Kinase Inhibitor Set			None
CHEMBL270444		0	653.83	2	6.52	6	CCN(CC)CCNC(=O)c1ccc2nc(-c3ccc(CN4CCC(n5c(=O)[nH]c6ccccc65)CC4)cc3)c(-c3ccccc3)nc2c1	IC50	'='	368.0	nM	6.43			UO_0000065	9.84	0.18	-0.09	6.49	False	CHEMBL948035	Inhibition of Akt1 by cell-based IPKA assay	B	BAO_0000219	cell-based format	None	None	None	None	None	CHEMBL4282	Serine/threonine-protein kinase AKT	Homo sapiens	SINGLE PROTEIN	CHEMBL1143241	1	Scientific Literature	Bioorg. Med. Chem. Lett.	2008	None
CHEMBL1254115		0	407.26	0	3.36	3-IB-PP1	CC(C)(C)n1nc(Cc2cccc(I)c2)c2c(N)ncnc21	Activity						Active						False	CHEMBL1252188	Induction of myristoylated AKT1 M227G mutant Thr308 hyperphosphorylation expressed in HEK293T cells at 10 uM after 30 mins by immunoblotting	B	BAO_0000219	cell-based format	Homo sapiens	None	None	HEK-293T	None	CHEMBL4282	Serine/threonine-protein kinase AKT	Homo sapiens	SINGLE PROTEIN	CHEMBL1250448	1	Scientific Literature	Nat. Chem. Biol.	2009	CHEMBL3706569
CHEMBL1254114		0	439.56	1	5.32	PrIDZ, PrINZ, PrIZD	CCCc1cc(-c2cncc(OC[C@@H](N)Cc3c[nH]c4ccccc34)c2)cc2c(C)n[nH]c12	Activity						Not Active						False	CHEMBL1252998	Induction of myristoylated AKT1 M227G mutant Thr308 hyperphosphorylation expressed in HEK293T cells at 2.5 uM after 30 mins pretreated with pan-PI3K inhibitor PIK90 for 10 mins before compound addition by immunoblotting	B	BAO_0000219	cell-based format	Homo sapiens	None	None	HEK-293T	None	CHEMBL4282	Serine/threonine-protein kinase AKT	Homo sapiens	SINGLE PROTEIN	CHEMBL1250448	1	Scientific Literature	Nat. Chem. Biol.	2009	CHEMBL3706569
CHEMBL1254114		0	439.56	1	5.32	PrIDZ, PrINZ, PrIZD	CCCc1cc(-c2cncc(OC[C@@H](N)Cc3c[nH]c4ccccc34)c2)cc2c(C)n[nH]c12	Activity						Active						False	CHEMBL1251557	Induction of myristoylated AKT1 M227G Ser473 hyperphosphorylation expressed in MCF7 cells at 2.5 uM after 30 mins by immunoblotting	B	BAO_0000219	cell-based format	Homo sapiens	None	None	MCF7	None	CHEMBL4282	Serine/threonine-protein kinase AKT	Homo sapiens	SINGLE PROTEIN	CHEMBL1250448	1	Scientific Literature	Nat. Chem. Biol.	2009	CHEMBL3308403
CHEMBL379300	A-443654	0	397.48	0	4.36	A-443654	Cc1n[nH]c2ccc(-c3cncc(OC[C@@H](N)Cc4c[nH]c5ccccc45)c3)cc12	Inhibition	'='	100.0	%				UO_0000187					False	CHEMBL1251629	Inhibition of AKT1 at 1 uM in presence of 10 uM ATP by Select Screen kinase assay relative to untreated control	B	BAO_0000357	single protein format	None	None	None	None	None	CHEMBL4282	Serine/threonine-protein kinase AKT	Homo sapiens	SINGLE PROTEIN	CHEMBL1250448	1	Scientific Literature	Nat. Chem. Biol.	2009	None
CHEMBL258844		0	551.65	2	6.32	9, AKT	O=c1[nH]c2ccccc2n1C1CCN(Cc2ccc(-c3nc4cc5[nH]cnc5cc4nc3-c3ccccc3)cc2)CC1	Activity						Not Active						False	CHEMBL1243834	Inhibition of Akt-mediated antiapoptotic activity in human SKBR3 cells assessed as induction of cell growth arrest at 50 uM after 24 hrs by propidium iodide staining-based flow cytometry	B	BAO_0000219	cell-based format	Homo sapiens	None	None	SK-BR-3	None	CHEMBL4282	Serine/threonine-protein kinase AKT	Homo sapiens	SINGLE PROTEIN	CHEMBL1240328	1	Scientific Literature	Nat. Chem. Biol.	2007	CHEMBL3308062
CHEMBL38380	FASUDIL	3	291.38	0	1.22	HA-1077	O=S(=O)(c1cccc2cnccc12)N1CCCNCC1	Inhibition	'='	88.0	%				UO_0000187					False	CHEMBL1249532	Inhibition of human PKBalpha expressed in SF9 cells at 20 uM	B	BAO_0000219	cell-based format	Homo sapiens	None	None	Sf9	None	CHEMBL4282	Serine/threonine-protein kinase AKT	Homo sapiens	SINGLE PROTEIN	CHEMBL1240295	1	Scientific Literature	Biochem. J.	2000	CHEMBL3308860
CHEMBL223367		0	431.88	0	3.51	22	N#Cc1ncc2nc1OCCCCCOc1cc(CCCO)c(Cl)cc1NC(=O)N2	Ki	'='	3150.0	nM	5.50			UO_0000065	12.74	0.25	1.99	4.25	False	CHEMBL913835	Inhibition of Akt1	B	BAO_0000357	single protein format	Homo sapiens	None	None	None	None	CHEMBL4282	Serine/threonine-protein kinase AKT	Homo sapiens	SINGLE PROTEIN	CHEMBL1142994	1	Scientific Literature	J. Med. Chem.	2007	None
CHEMBL1258332		0	383.88	0	2.21	41	N[C@H](Cc1ccc(Cl)cc1)C(=O)N1CCN(c2cnc3ccccn23)CC1	IC50	'='	8122.0	nM	5.09			UO_0000065	13.26	0.26	2.88	7.61	False	CHEMBL1259574	Inhibition of AKT1 by IMAP assay	B	BAO_0000357	single protein format	None	None	None	None	None	CHEMBL4282	Serine/threonine-protein kinase AKT	Homo sapiens	SINGLE PROTEIN	CHEMBL1255571	1	Scientific Literature	Bioorg. Med. Chem. Lett.	2010	None
CHEMBL1258664		0	398.90	0	2.14	46	Cc1c[nH]c2ncnc(N3CCN(C(=O)[C@H](N)Cc4ccc(Cl)cc4)CC3)c12	IC50	'='	1.0	nM	9.00			UO_0000065	22.56	0.44	6.86	9.87	False	CHEMBL1259574	Inhibition of AKT1 by IMAP assay	B	BAO_0000357	single protein format	None	None	None	None	None	CHEMBL4282	Serine/threonine-protein kinase AKT	Homo sapiens	SINGLE PROTEIN	CHEMBL1255571	1	Scientific Literature	Bioorg. Med. Chem. Lett.	2010	None
CHEMBL177820	TETRABROMOBENZOTRIAZOLE	0	434.71	0	4.01	TBB	Brc1c(Br)c(Br)c2[nH]nnc2c1Br	Inhibition	'='	91.0	%				UO_0000187					False	CHEMBL920462	Inhibition of PKBalpha at 10 uM relative to control	B	BAO_0000357	single protein format	Homo sapiens	None	None	None	None	CHEMBL4282	Serine/threonine-protein kinase AKT	Homo sapiens	SINGLE PROTEIN	CHEMBL1149250	1	Scientific Literature	J. Med. Chem.	2004	None
CHEMBL245659		0	670.82	2	2.19	24	CC(=O)N[C@@H](CCCNC(=N)N)C(=O)Nc1ccc(C(=O)N[C@H](C(=O)N[C@@H](Cc2ccccc2)C(=O)NCc2ccccc2)C(C)C)cc1	IC50	'='	119000.0	nM		Outside typical range		UO_0000065					False	CHEMBL903578	Inhibition of Akt after 1 hr by fluorescence polarization assay	B	BAO_0000357	single protein format	Homo sapiens	None	None	None	None	CHEMBL4282	Serine/threonine-protein kinase AKT	Homo sapiens	SINGLE PROTEIN	CHEMBL1139137	1	Scientific Literature	Bioorg. Med. Chem. Lett.	2007	None
CHEMBL399410		0	453.57	1	5.72	SB-437013	COc1ccc2cc(-c3c(-c4ccncc4)nc(-c4ccc([S+](C)[O-])cc4)n3C)ccc2c1	Inhibition	'='	1.0	%				UO_0000187					False	CHEMBL1961874	GSK_PKIS: AKT1 mean inhibition at 0.1 uM [Nanosyn]	B	BAO_0000357	single protein format	None	None	None	None	None	CHEMBL4282	Serine/threonine-protein kinase AKT	Homo sapiens	SINGLE PROTEIN	CHEMBL1961873	16	GSK Published Kinase Inhibitor Set			None
CHEMBL506077		0	579.67	2	5.88	10	Oc1nnc2c3cc(-c4ccccc4)c(-c4ccc(CN5CCC(c6n[nH]c(-c7ccccn7)n6)CC5)cc4)nc3ccn12	IC50	'='	27.0	nM	7.57			UO_0000065	13.06	0.23	1.69	6.25	False	CHEMBL939833	Inhibition of Akt1 by cell based assay	B	BAO_0000219	cell-based format	None	None	None	None	None	CHEMBL4282	Serine/threonine-protein kinase AKT	Homo sapiens	SINGLE PROTEIN	CHEMBL1141029	1	Scientific Literature	Bioorg. Med. Chem. Lett.	2009	None
CHEMBL1969537		0	320.43	0	2.70	SID103905585	S=c1[nH]nc2n1-c1n[nH]c(=S)n1-c1sc3c(c1-2)CCC3	Ki	'='	1995.26	nM	5.70		active	UO_0000065					False	CHEMBL1963809	PUBCHEM_BIOASSAY: Navigating the Kinome. (Class of assay: other) Panel member name: AKT1	F	BAO_0000019	assay format	None	None	None	None	None	CHEMBL4282	Serine/threonine-protein kinase AKT	Homo sapiens	SINGLE PROTEIN	CHEMBL1201862	7	PubChem BioAssays			None
CHEMBL462011		0	504.97	1	3.77	55	CN(C)CCNC(=O)CCn1c2ccc(O)cc2c2c3c(c(-c4ccccc4Cl)cc21)C(=O)NC3=O	Inhibition	'='	15.0	%				UO_0000187					False	CHEMBL996948	Inhibition of PKBalpha at 10 uM	B	BAO_0000357	single protein format	None	None	None	None	None	CHEMBL4282	Serine/threonine-protein kinase AKT	Homo sapiens	SINGLE PROTEIN	CHEMBL1156685	1	Scientific Literature	Eur. J. Med. Chem.	2008	None
CHEMBL455192		0	399.45	0	3.66	36	CNCCCn1c2ccc(O)cc2c2c3c(c(-c4ccccc4)cc21)C(=O)NC3=O	Inhibition	'='	12.0	%				UO_0000187					False	CHEMBL996948	Inhibition of PKBalpha at 10 uM	B	BAO_0000357	single protein format	None	None	None	None	None	CHEMBL4282	Serine/threonine-protein kinase AKT	Homo sapiens	SINGLE PROTEIN	CHEMBL1156685	1	Scientific Literature	Eur. J. Med. Chem.	2008	None
CHEMBL1972584		0	591.72	1	4.47	SID103904787	CC(=O)N1CCN(C2CCC(n3nc(-c4ccc(NC(=O)c5cc6ccccc6n5C)cc4)c4c(N)ncnc43)CC2)CC1	Ki	'>'	7943.28	nM			inactive	UO_0000065					False	CHEMBL1963809	PUBCHEM_BIOASSAY: Navigating the Kinome. (Class of assay: other) Panel member name: AKT1	F	BAO_0000019	assay format	None	None	None	None	None	CHEMBL4282	Serine/threonine-protein kinase AKT	Homo sapiens	SINGLE PROTEIN	CHEMBL1201862	7	PubChem BioAssays			None
CHEMBL1997623		0	411.39	1	5.47	SID103904367	Nc1n[nH]c2cc(-c3ccc(NC(=O)Nc4cccc(C(F)(F)F)c4)cc3)ccc12	Ki	'>'	7943.28	nM			inactive	UO_0000065					False	CHEMBL1963809	PUBCHEM_BIOASSAY: Navigating the Kinome. (Class of assay: other) Panel member name: AKT1	F	BAO_0000019	assay format	None	None	None	None	None	CHEMBL4282	Serine/threonine-protein kinase AKT	Homo sapiens	SINGLE PROTEIN	CHEMBL1201862	7	PubChem BioAssays			None
CHEMBL1981079		0	331.74	0	2.61	SID103904988	NC(=O)c1cc(-c2ccnc(N)n2)[nH]c1-c1ccc(Cl)cc1F	Ki	'>'	7943.28	nM			inactive	UO_0000065					False	CHEMBL1963809	PUBCHEM_BIOASSAY: Navigating the Kinome. (Class of assay: other) Panel member name: AKT1	F	BAO_0000019	assay format	None	None	None	None	None	CHEMBL4282	Serine/threonine-protein kinase AKT	Homo sapiens	SINGLE PROTEIN	CHEMBL1201862	7	PubChem BioAssays			None
CHEMBL1985406		0	315.32	0	4.25	SID103905036	CCCC(=O)Nc1n[nH]c2ccc(-c3cccc(F)c3F)cc12	Ki	'>'	7943.28	nM			inactive	UO_0000065					False	CHEMBL1963809	PUBCHEM_BIOASSAY: Navigating the Kinome. (Class of assay: other) Panel member name: AKT1	F	BAO_0000019	assay format	None	None	None	None	None	CHEMBL4282	Serine/threonine-protein kinase AKT	Homo sapiens	SINGLE PROTEIN	CHEMBL1201862	7	PubChem BioAssays			None
CHEMBL1632381		0	486.09	0	4.04	30	C[C@@H]1SCc2ncnc(N3CCN(C(=O)C(Cc4ccc(Cl)cc4)CN4CCCC4)CC3)c21	IC50	'='	3.0	nM	8.52			UO_0000065	17.53	0.35	4.48	16.21	False	CHEMBL1632819	Inhibition of Akt1	B	BAO_0000357	single protein format	None	None	None	None	None	CHEMBL4282	Serine/threonine-protein kinase AKT	Homo sapiens	SINGLE PROTEIN	CHEMBL1629708	1	Scientific Literature	Bioorg. Med. Chem. Lett.	2010	None
CHEMBL1632386		0	490.05	0	3.97	36	C[C@@H]1SCc2ncnc(N3CCN(C(=O)C(Cc4ccc(Cl)c(F)c4)CC4(N)CC4)CC3)c21	IC50	'='	3.0	nM	8.52			UO_0000065	17.39	0.35	4.55	11.31	False	CHEMBL1632819	Inhibition of Akt1	B	BAO_0000357	single protein format	None	None	None	None	None	CHEMBL4282	Serine/threonine-protein kinase AKT	Homo sapiens	SINGLE PROTEIN	CHEMBL1629708	1	Scientific Literature	Bioorg. Med. Chem. Lett.	2010	None
CHEMBL512135		0	441.35	0	4.48	rac-8	NCC(NC(=O)c1cc(Br)c(-c2ccnc3[nH]ccc23)s1)c1ccccc1	IC50	'='	8.0	nM	8.10			UO_0000065	18.35	0.41	3.62	9.66	False	CHEMBL959242	Inhibition of AKT1	B	BAO_0000357	single protein format	None	None	None	None	None	CHEMBL4282	Serine/threonine-protein kinase AKT	Homo sapiens	SINGLE PROTEIN	CHEMBL1153968	1	Scientific Literature	Bioorg. Med. Chem. Lett.	2009	None
CHEMBL469802		0	455.38	0	4.87	30	NCCC(NC(=O)c1cc(Br)c(-c2ccnc3[nH]ccc23)s1)c1ccccc1	IC50	'='	8.0	nM	8.10			UO_0000065	17.78	0.39	3.23	9.66	False	CHEMBL959242	Inhibition of AKT1	B	BAO_0000357	single protein format	None	None	None	None	None	CHEMBL4282	Serine/threonine-protein kinase AKT	Homo sapiens	SINGLE PROTEIN	CHEMBL1153968	1	Scientific Literature	Bioorg. Med. Chem. Lett.	2009	None
CHEMBL475840		0	298.29	0	1.86	(+/-)-11m	CC1(C)O[C@@H]2CC(=O)O[C@@H]2C2=C1C(=O)c1ccccc1C2=O	IC50	'='	1440.0	nM	5.84			UO_0000065	19.58	0.36	3.98	8.38	False	CHEMBL1018804	Inhibition of AKT	B	BAO_0000357	single protein format	None	None	None	None	None	CHEMBL4282	Serine/threonine-protein kinase AKT	Homo sapiens	SINGLE PROTEIN	CHEMBL1153413	1	Scientific Literature	J. Med. Chem.	2009	None
CHEMBL522996		0	284.27	0	1.47	(+)-anti-11g	C[C@H]1O[C@@H]2CC(=O)O[C@@H]2C2=C1C(=O)c1ccccc1C2=O	IC50	'='	150.0	nM	6.82			UO_0000065	24.01	0.44	5.35	9.79	True	CHEMBL1018804	Inhibition of AKT	B	BAO_0000357	single protein format	None	None	None	None	None	CHEMBL4282	Serine/threonine-protein kinase AKT	Homo sapiens	SINGLE PROTEIN	CHEMBL1153413	1	Scientific Literature	J. Med. Chem.	2009	None
CHEMBL475400		0	270.24	0	1.08	(+)-11a	O=C1C[C@H]2OCC3=C(C(=O)c4ccccc4C3=O)[C@H]2O1	IC50	'='	44.0	nM	7.36			UO_0000065	27.22	0.50	6.28	10.56	True	CHEMBL1018804	Inhibition of AKT	B	BAO_0000357	single protein format	None	None	None	None	None	CHEMBL4282	Serine/threonine-protein kinase AKT	Homo sapiens	SINGLE PROTEIN	CHEMBL1153413	1	Scientific Literature	J. Med. Chem.	2009	None
CHEMBL941	IMATINIB	4	493.62	0	4.59	SID103905596	Cc1ccc(NC(=O)c2ccc(CN3CCN(C)CC3)cc2)cc1Nc1nccc(-c2cccnc2)n1	Ki	'>'	7943.28	nM			inactive	UO_0000065					False	CHEMBL1963809	PUBCHEM_BIOASSAY: Navigating the Kinome. (Class of assay: other) Panel member name: AKT1	F	BAO_0000019	assay format	None	None	None	None	None	CHEMBL4282	Serine/threonine-protein kinase AKT	Homo sapiens	SINGLE PROTEIN	CHEMBL1201862	7	PubChem BioAssays			None
CHEMBL1988537		0	368.85	1	5.19	SID103905590	COc1ccc(C(=O)N2c3ccccc3Sc3c(Cl)cncc32)cc1	Ki	'>'	7943.28	nM			inactive	UO_0000065					False	CHEMBL1963809	PUBCHEM_BIOASSAY: Navigating the Kinome. (Class of assay: other) Panel member name: AKT1	F	BAO_0000019	assay format	None	None	None	None	None	CHEMBL4282	Serine/threonine-protein kinase AKT	Homo sapiens	SINGLE PROTEIN	CHEMBL1201862	7	PubChem BioAssays			None
CHEMBL1975900		0	348.19	0	3.34	SID103905263	O=c1c(NCc2ccc(Cl)c(Cl)c2)c(Nc2ccncc2)c1=O	Ki	'='	794.33	nM	6.10		active	UO_0000065					False	CHEMBL1963809	PUBCHEM_BIOASSAY: Navigating the Kinome. (Class of assay: other) Panel member name: AKT1	F	BAO_0000019	assay format	None	None	None	None	None	CHEMBL4282	Serine/threonine-protein kinase AKT	Homo sapiens	SINGLE PROTEIN	CHEMBL1201862	7	PubChem BioAssays			None
CHEMBL1997025		0	338.39	0	2.93	SID103904685	NC(=O)c1cccc2[nH]c(-c3ccc(C4CCCNC4)cc3F)nc12	Ki	'>'	7943.28	nM			inactive	UO_0000065					False	CHEMBL1963809	PUBCHEM_BIOASSAY: Navigating the Kinome. (Class of assay: other) Panel member name: AKT1	F	BAO_0000019	assay format	None	None	None	None	None	CHEMBL4282	Serine/threonine-protein kinase AKT	Homo sapiens	SINGLE PROTEIN	CHEMBL1201862	7	PubChem BioAssays			None
CHEMBL1968406		0	415.52	1	5.25	SID103904361	CCc1cccc(NC(=O)Nc2ccc3c(c2)CCc2sc4ncnc(N)c4c2-3)c1	Ki	'>'	7943.28	nM			inactive	UO_0000065					False	CHEMBL1963809	PUBCHEM_BIOASSAY: Navigating the Kinome. (Class of assay: other) Panel member name: AKT1	F	BAO_0000019	assay format	None	None	None	None	None	CHEMBL4282	Serine/threonine-protein kinase AKT	Homo sapiens	SINGLE PROTEIN	CHEMBL1201862	7	PubChem BioAssays			None
CHEMBL1682558		0	391.45	0	3.56	SID103904550	Fc1ccc(-c2ncn(CCN3CCOCC3)c2-c2ccc3[nH]ncc3c2)cc1	Ki	'>'	7943.28	nM			inactive	UO_0000065					False	CHEMBL1963809	PUBCHEM_BIOASSAY: Navigating the Kinome. (Class of assay: other) Panel member name: AKT1	F	BAO_0000019	assay format	None	None	None	None	None	CHEMBL4282	Serine/threonine-protein kinase AKT	Homo sapiens	SINGLE PROTEIN	CHEMBL1201862	7	PubChem BioAssays			None
CHEMBL444165	DEOXYFRENOLICIN	0	330.34	0	2.50	5, deoxyfrenolicin	CCC[C@H]1O[C@H](CC(=O)O)CC2=C1C(=O)c1c(O)cccc1C2=O	Activity						Not Active						False	CHEMBL1019647	Inhibition of AKT at > 20 uM	B	BAO_0000357	single protein format	None	None	None	None	None	CHEMBL4282	Serine/threonine-protein kinase AKT	Homo sapiens	SINGLE PROTEIN	CHEMBL1153413	1	Scientific Literature	J. Med. Chem.	2009	None
CHEMBL1909369	GW693917A	0	556.93	2	7.07	GW693917A	COC(=O)Nc1nc2ccc(Oc3ccc(NC(=O)Nc4cc(C(F)(F)F)ccc4F)cc3)cc2s1.Cl	Inhibition	'='	-0.66	%				UO_0000187					False	CHEMBL1961875	GSK_PKIS: AKT1 mean inhibition at 1 uM [Nanosyn]	B	BAO_0000357	single protein format	None	None	None	None	None	CHEMBL4282	Serine/threonine-protein kinase AKT	Homo sapiens	SINGLE PROTEIN	CHEMBL1961873	16	GSK Published Kinase Inhibitor Set			None
CHEMBL185238	GW786460X	0	287.33	0	3.39	GW786460X	Cc1cccc(-c2n[nH]cc2-c2ccc3ncccc3n2)n1	Inhibition	'='	-0.73	%				UO_0000187					False	CHEMBL1961874	GSK_PKIS: AKT1 mean inhibition at 0.1 uM [Nanosyn]	B	BAO_0000357	single protein format	None	None	None	None	None	CHEMBL4282	Serine/threonine-protein kinase AKT	Homo sapiens	SINGLE PROTEIN	CHEMBL1961873	16	GSK Published Kinase Inhibitor Set			None
CHEMBL1221986	WITHAFERIN A	0	470.61	0	3.35	1	CC1=C(CO)C(=O)O[C@H]([C@@H](C)[C@H]2CC[C@H]3[C@@H]4C[C@H]5O[C@]56[C@@H](O)C=CC(=O)[C@]6(C)[C@H]4CC[C@@]32C)C1	Inhibition						Active						False	CHEMBL1228514	Inhibition of Akt in human JMAR cells assessed as decrease in total protein level at 0.1 to 5 uM after 24 hrs by Western blot analysis	B	BAO_0000219	cell-based format	Homo sapiens	None	None	JMAR	None	CHEMBL4282	Serine/threonine-protein kinase AKT	Homo sapiens	SINGLE PROTEIN	CHEMBL1221390	1	Scientific Literature	J. Nat. Prod.	2010	None
CHEMBL1087281		0	364.48	0	3.37	1	Cc1n[nH]c2ccc(-c3nnc(NC[C@@H](N)Cc4ccccc4)s3)cc12	IC50	'='	76.0	nM	7.12			UO_0000065	19.53	0.37	3.75	7.70	False	CHEMBL1104218	Inhibition of AKT1 after 10 mins by [gamma33]ATP assay	B	BAO_0000357	single protein format	None	None	None	None	None	CHEMBL4282	Serine/threonine-protein kinase AKT	Homo sapiens	SINGLE PROTEIN	CHEMBL1154933	1	Scientific Literature	Bioorg. Med. Chem. Lett.	2010	None
CHEMBL1088612		0	364.48	0	3.37	R-1	Cc1n[nH]c2ccc(-c3nnc(NC[C@H](N)Cc4ccccc4)s3)cc12	IC50	'>'	2200.0	nM				UO_0000065					False	CHEMBL1104218	Inhibition of AKT1 after 10 mins by [gamma33]ATP assay	B	BAO_0000357	single protein format	None	None	None	None	None	CHEMBL4282	Serine/threonine-protein kinase AKT	Homo sapiens	SINGLE PROTEIN	CHEMBL1154933	1	Scientific Literature	Bioorg. Med. Chem. Lett.	2010	None
CHEMBL1080892		0	432.48	0	4.39	14	Cc1n[nH]c2ccc(-c3nnc(NC[C@@H](N)Cc4ccccc4C(F)(F)F)s3)cc12	IC50	'='	491.0	nM	6.31			UO_0000065	14.59	0.29	1.92	6.82	False	CHEMBL1104218	Inhibition of AKT1 after 10 mins by [gamma33]ATP assay	B	BAO_0000357	single protein format	None	None	None	None	None	CHEMBL4282	Serine/threonine-protein kinase AKT	Homo sapiens	SINGLE PROTEIN	CHEMBL1154933	1	Scientific Literature	Bioorg. Med. Chem. Lett.	2010	None
CHEMBL1082017		0	446.50	0	4.70	40	N[C@H](CNc1ncc(-c2ccc3c(c2)CCC(=O)N3)s1)Cc1ccc(C(F)(F)F)cc1	IC50	'='	3315.0	nM	5.48			UO_0000065	12.27	0.24	0.78	6.85	False	CHEMBL1102921	Inhibition of AKT1 after 10 mins by [gamma33]ATP assay	B	BAO_0000357	single protein format	None	None	None	None	None	CHEMBL4282	Serine/threonine-protein kinase AKT	Homo sapiens	SINGLE PROTEIN	CHEMBL1154944	1	Scientific Literature	Bioorg. Med. Chem. Lett.	2010	None
CHEMBL397521		0	1312.57	None	None	ARC-659-1b	N=C(N)NCCC[C@H](NC(=O)[C@H](CCCNC(=N)N)NC(=O)[C@H](CCCNC(=N)N)NC(=O)[C@H](CCCNC(=N)N)NC(=O)[C@H](CCCNC(=N)N)NC(=O)[C@H](CCCNC(=N)N)NC(=O)CCCCCNC(=O)[C@@H]1C[C@@H](O)[C@H](n2cnc3c(N)ncnc32)C1)C(N)=O	Activity	'='	25.0	%				UO_0000187					False	CHEMBL899261	Inhibition of PKBalpha assessed as residual activity at 0.01 uM	B	BAO_0000357	single protein format	None	None	None	None	None	CHEMBL4282	Serine/threonine-protein kinase AKT	Homo sapiens	SINGLE PROTEIN	CHEMBL1149703	1	Scientific Literature	Bioorg. Med. Chem. Lett.	2007	None
CHEMBL1272116		0	440.98	0	4.31	63	CC(C)c1n[nH]c(Cl)c1-c1ccnc(Nc2ccc(N3CCC(N(C)C)CC3)cn2)n1	IC50	'>'	10000.0	nM				UO_0000065					False	CHEMBL1273652	Inhibition of PKBalpha	B	BAO_0000357	single protein format	None	None	None	None	None	CHEMBL4282	Serine/threonine-protein kinase AKT	Homo sapiens	SINGLE PROTEIN	CHEMBL1269009	1	Scientific Literature	J. Med. Chem.	2010	None
CHEMBL1800252		0	876.08	3	-3.60	7	CCC[C@H](NC(=O)[C@H](CCCNC(=N)N)NC(=O)[C@@H](C)NC(=O)[C@@H](N)CCCNC(=N)N)C(=O)N[C@@H](Cc1ccc(O)cc1)C(=O)N[C@@H](CN)C(=O)N[C@@H](CCC(C)C)C(N)=O	IC50						Not Determined						False	CHEMBL1804368	Inhibition of Akt using RPRTSSF peptide and [gamma32]ATP by cell-free radioactive assay	B	BAO_0000357	single protein format	None	None	None	None	None	CHEMBL4282	Serine/threonine-protein kinase AKT	Homo sapiens	SINGLE PROTEIN	CHEMBL1799953	1	Scientific Literature	J. Med. Chem.	2011	None
CHEMBL1800397		0	1059.29	None	None	38	CCC[C@@H]1NC(=O)[C@H](CCCNC(=N)N)NC(=O)CN(C(=O)[C@@H](N)CCCNC(=N)N)CCCCNC(=O)NCCN(CC(N)=O)C(=O)[C@H](CCC(C)C)NC(=O)[C@H](CN)NC(=O)[C@H](Cc2ccc(O)cc2)NC1=O	IC50						Not Determined						False	CHEMBL1804368	Inhibition of Akt using RPRTSSF peptide and [gamma32]ATP by cell-free radioactive assay	B	BAO_0000357	single protein format	None	None	None	None	None	CHEMBL4282	Serine/threonine-protein kinase AKT	Homo sapiens	SINGLE PROTEIN	CHEMBL1799953	1	Scientific Literature	J. Med. Chem.	2011	None
CHEMBL1800701		0	931.15	3	-2.41	59	CCC[C@@H]1NC(=O)[C@H](CCCNC(=N)N)NC(=O)CNCCCCCCNC(=O)NCCN(CC(N)=O)C(=O)[C@H](CCC(C)C)NC(=O)[C@H](CN)NC(=O)[C@H](Cc2ccc(O)cc2)NC1=O	IC50						Not Determined						False	CHEMBL1804368	Inhibition of Akt using RPRTSSF peptide and [gamma32]ATP by cell-free radioactive assay	B	BAO_0000357	single protein format	None	None	None	None	None	CHEMBL4282	Serine/threonine-protein kinase AKT	Homo sapiens	SINGLE PROTEIN	CHEMBL1799953	1	Scientific Literature	J. Med. Chem.	2011	None
CHEMBL450772		0	657.80	2	5.15	8	O=S1(=O)CCN(c2ncc3cc(-c4ccccc4)c(-c4ccc(CN5CCC(c6nnc(-c7ccccn7)[nH]6)CC5)cc4)nc3n2)CC1	Activity						Not Active						False	CHEMBL951579	Inhibition of Akt1 phosphorylation in human by C33a cells by IPKA assay	B	BAO_0000219	cell-based format	None	None	None	C33a	None	CHEMBL4282	Serine/threonine-protein kinase AKT	Homo sapiens	SINGLE PROTEIN	CHEMBL1157492	1	Scientific Literature	Bioorg. Med. Chem. Lett.	2008	None
CHEMBL451961		0	629.72	2	6.76	3	FC1(F)CCN(c2ncc3cc(-c4ccccc4)c(-c4ccc(CN5CCC(c6nnc(-c7ccccn7)[nH]6)CC5)cc4)nc3n2)C1	IC50	'='	75.0	nM	7.12			UO_0000065	11.31	0.21	0.36	7.15	False	CHEMBL951579	Inhibition of Akt1 phosphorylation in human by C33a cells by IPKA assay	B	BAO_0000219	cell-based format	None	None	None	C33a	None	CHEMBL4282	Serine/threonine-protein kinase AKT	Homo sapiens	SINGLE PROTEIN	CHEMBL1157492	1	Scientific Literature	Bioorg. Med. Chem. Lett.	2008	None
CHEMBL1800149		0	876.08	3	-3.60	6	CCC[C@H](NC(=O)[C@H](CCCNC(=N)N)NC(=O)[C@H](C)NC(=O)[C@@H](N)CCCNC(=N)N)C(=O)N[C@@H](Cc1ccc(O)cc1)C(=O)N[C@@H](CN)C(=O)N[C@@H](CCC(C)C)C(N)=O	Inhibition	'='	81.0	%				UO_0000187					False	CHEMBL1804367	Inhibition of Akt using RPRTSSF peptide and [gamma32]ATP at 5 uM by cell-free radioactive assay relative to control	B	BAO_0000357	single protein format	None	None	None	None	None	CHEMBL4282	Serine/threonine-protein kinase AKT	Homo sapiens	SINGLE PROTEIN	CHEMBL1799953	1	Scientific Literature	J. Med. Chem.	2011	None
CHEMBL1800262		0	933.17	3	-3.49	16	CCC[C@H](NC(=O)[C@H](CCCNC(=N)N)NC(=O)[C@H](CCCCN)NC(=O)[C@@H](N)CCCNC(=N)N)C(=O)N[C@@H](Cc1ccc(O)cc1)C(=O)N[C@@H](CN)C(=O)N[C@@H](CCC(C)C)C(N)=O	Inhibition	'='	92.0	%				UO_0000187					False	CHEMBL1804367	Inhibition of Akt using RPRTSSF peptide and [gamma32]ATP at 5 uM by cell-free radioactive assay relative to control	B	BAO_0000357	single protein format	None	None	None	None	None	CHEMBL4282	Serine/threonine-protein kinase AKT	Homo sapiens	SINGLE PROTEIN	CHEMBL1799953	1	Scientific Literature	J. Med. Chem.	2011	None
CHEMBL1800571		0	1143.45	None	None	51	CCC[C@@H]1NC(=O)[C@H](CCCNC(=N)N)NC(=O)CN(C(=O)[C@@H](N)CCCNC(=N)N)CCCCCCNC(=O)NCCCCCCN(CC(N)=O)C(=O)[C@H](CCC(C)C)NC(=O)[C@H](CN)NC(=O)[C@H](Cc2ccc(O)cc2)NC1=O	Inhibition	'='	39.0	%				UO_0000187					False	CHEMBL1804367	Inhibition of Akt using RPRTSSF peptide and [gamma32]ATP at 5 uM by cell-free radioactive assay relative to control	B	BAO_0000357	single protein format	None	None	None	None	None	CHEMBL4282	Serine/threonine-protein kinase AKT	Homo sapiens	SINGLE PROTEIN	CHEMBL1799953	1	Scientific Literature	J. Med. Chem.	2011	None
CHEMBL1800469		0	1154.43	None	None	65	CCC[C@@H]1NC(=O)[C@H](CCCNC(=N)N)NC(=O)[C@@H]2CCCN2C(=O)[C@H](CCCNC(=N)N)NC(=O)CCCC(=O)NCCCCCCN(CC(N)=O)C(=O)[C@H](CCC(C)C)NC(=O)[C@H](CN)NC(=O)[C@H](Cc2ccc(O)cc2)NC1=O	Inhibition	'='	32.0	%				UO_0000187					False	CHEMBL1804367	Inhibition of Akt using RPRTSSF peptide and [gamma32]ATP at 5 uM by cell-free radioactive assay relative to control	B	BAO_0000357	single protein format	None	None	None	None	None	CHEMBL4282	Serine/threonine-protein kinase AKT	Homo sapiens	SINGLE PROTEIN	CHEMBL1799953	1	Scientific Literature	J. Med. Chem.	2011	None
CHEMBL1800471		0	1182.48	None	None	67	CCC[C@@H]1NC(=O)[C@H](CCCNC(=N)N)NC(=O)[C@@H]2CCCN2C(=O)[C@H](CCCNC(=N)N)NC(=O)CCCCCC(=O)NCCCCCCN(CC(N)=O)C(=O)[C@H](CCC(C)C)NC(=O)[C@H](CN)NC(=O)[C@H](Cc2ccc(O)cc2)NC1=O	Inhibition	'='	30.0	%				UO_0000187					False	CHEMBL1804367	Inhibition of Akt using RPRTSSF peptide and [gamma32]ATP at 5 uM by cell-free radioactive assay relative to control	B	BAO_0000357	single protein format	None	None	None	None	None	CHEMBL4282	Serine/threonine-protein kinase AKT	Homo sapiens	SINGLE PROTEIN	CHEMBL1799953	1	Scientific Literature	J. Med. Chem.	2011	None
CHEMBL1800266		0	1033.29	None	None	22	CCC[C@H](NC(=O)[C@H](CCCNC(=N)N)NC(=O)CN(CCCCN)C(=O)[C@@H](N)CCCNC(=N)N)C(=O)N[C@@H](Cc1ccc(O)cc1)C(=O)N[C@@H](CN)C(=O)N[C@@H](CCC(C)C)C(=O)N(CCN)CC(N)=O	IC50	'='	220.0	nM	6.66			UO_0000065	6.44	None	None	None	False	CHEMBL1804368	Inhibition of Akt using RPRTSSF peptide and [gamma32]ATP by cell-free radioactive assay	B	BAO_0000357	single protein format	None	None	None	None	None	CHEMBL4282	Serine/threonine-protein kinase AKT	Homo sapiens	SINGLE PROTEIN	CHEMBL1799953	1	Scientific Literature	J. Med. Chem.	2011	None
CHEMBL1800700		0	903.10	3	-3.19	58	CCC[C@@H]1NC(=O)[C@H](CCCNC(=N)N)NC(=O)CNCCCCNC(=O)NCCN(CC(N)=O)C(=O)[C@H](CCC(C)C)NC(=O)[C@H](CN)NC(=O)[C@H](Cc2ccc(O)cc2)NC1=O	IC50						Not Determined						False	CHEMBL1804368	Inhibition of Akt using RPRTSSF peptide and [gamma32]ATP by cell-free radioactive assay	B	BAO_0000357	single protein format	None	None	None	None	None	CHEMBL4282	Serine/threonine-protein kinase AKT	Homo sapiens	SINGLE PROTEIN	CHEMBL1799953	1	Scientific Literature	J. Med. Chem.	2011	None
CHEMBL1257177		0	382.42	0	1.62	2j	COc1ccc(-c2nc3c(C)nc(N)nc3n([C@H]3CC[C@H](O)CC3)c2=O)cn1	IC50	'='	14.3	nM	7.84			UO_0000065	20.51	0.38	6.22	6.08	False	CHEMBL1260134	Inhibition of AKT in human BT20 cells assessed as inhibition of S473 phosphorylation	B	BAO_0000219	cell-based format	Homo sapiens	None	None	BT-20	None	CHEMBL4282	Serine/threonine-protein kinase AKT	Homo sapiens	SINGLE PROTEIN	CHEMBL1255178	1	Scientific Literature	Bioorg. Med. Chem. Lett.	2010	CHEMBL3307766
CHEMBL2021429		0	489.00	0	1.41	33	CNS(=O)(=O)c1ccc2ncnc(N3CCN(C(=O)[C@H](N)Cc4ccc(Cl)cc4)CC3)c2c1	IC50	'='	174.0	nM	6.76			UO_0000065	13.82	0.28	5.35	5.56	False	CHEMBL1259574	Inhibition of AKT1 by IMAP assay	B	BAO_0000357	single protein format	None	None	None	None	None	CHEMBL4282	Serine/threonine-protein kinase AKT	Homo sapiens	SINGLE PROTEIN	CHEMBL1255571	1	Scientific Literature	Bioorg. Med. Chem. Lett.	2010	None
CHEMBL1257513		0	406.53	0	2.55	59	CC(C)c1ccc(C[C@@H](CN)C(=O)N2CCN(c3ncnc4[nH]ccc34)CC2)cc1	IC50	'='	604.0	nM	6.22			UO_0000065	15.30	0.28	3.67	6.82	False	CHEMBL1259574	Inhibition of AKT1 by IMAP assay	B	BAO_0000357	single protein format	None	None	None	None	None	CHEMBL4282	Serine/threonine-protein kinase AKT	Homo sapiens	SINGLE PROTEIN	CHEMBL1255571	1	Scientific Literature	Bioorg. Med. Chem. Lett.	2010	None
CHEMBL1940251		0	488.53	0	3.14	24	CC(C)n1cc(C(=O)c2cncc(N[C@@H]3CCN(C=O)[C@@H]3c3ccc(F)cc3)n2)c2c(N)ncnc21	Ki	'='	170.0	nM	6.77			UO_0000065	13.86	0.26	3.63	5.13	False	CHEMBL1942065	Inhibition of His-tagged AKT1 using 5FAM-GRPRTSSFAEGCONH2 as substrate by fluorescence based assay	B	BAO_0000357	single protein format	None	None	None	None	None	CHEMBL4282	Serine/threonine-protein kinase AKT	Homo sapiens	SINGLE PROTEIN	CHEMBL1938337	1	Scientific Literature	J. Med. Chem.	2011	None
CHEMBL1258444		0	383.88	0	2.43	43	N[C@H](Cc1ccc(Cl)cc1)C(=O)N1CCN(c2ccnc3cc[nH]c23)CC1	IC50	'='	2048.0	nM	5.69			UO_0000065	14.82	0.29	3.26	7.27	False	CHEMBL1259574	Inhibition of AKT1 by IMAP assay	B	BAO_0000357	single protein format	None	None	None	None	None	CHEMBL4282	Serine/threonine-protein kinase AKT	Homo sapiens	SINGLE PROTEIN	CHEMBL1255571	1	Scientific Literature	Bioorg. Med. Chem. Lett.	2010	None
CHEMBL1258552		0	384.87	0	1.83	44	N[C@H](Cc1ccc(Cl)cc1)C(=O)N1CCN(c2ncnc3[nH]ccc23)CC1	IC50	'='	5.0	nM	8.30			UO_0000065	21.57	0.42	6.47	9.11	False	CHEMBL1259574	Inhibition of AKT1 by IMAP assay	B	BAO_0000357	single protein format	None	None	None	None	None	CHEMBL4282	Serine/threonine-protein kinase AKT	Homo sapiens	SINGLE PROTEIN	CHEMBL1255571	1	Scientific Literature	Bioorg. Med. Chem. Lett.	2010	None
CHEMBL156987		0	377.18	0	3.17	SB-409513	O=C1NC(=O)C(c2cccc(Cl)c2)=C1Nc1ccc(Cl)c(C(=O)O)c1	Inhibition	'='	0.08	%				UO_0000187					False	CHEMBL1961874	GSK_PKIS: AKT1 mean inhibition at 0.1 uM [Nanosyn]	B	BAO_0000357	single protein format	None	None	None	None	None	CHEMBL4282	Serine/threonine-protein kinase AKT	Homo sapiens	SINGLE PROTEIN	CHEMBL1961873	16	GSK Published Kinase Inhibitor Set			None
CHEMBL3143723		0	583.69	2	5.88	14d	O=c1[nH]c(-c2ccc(CN3CCC(n4c(=O)[nH]c5ccccc54)CC3)cc2)c(-c2ccccc2)nc1Cc1ccc(O)cc1	IC50	'>'	50000.0	nM				UO_0000065					False	CHEMBL832603	Inhibitory concentration against human Protein kinase B, alpha	B	BAO_0000357	single protein format	Homo sapiens	None	None	None	None	CHEMBL4282	Serine/threonine-protein kinase AKT	Homo sapiens	SINGLE PROTEIN	CHEMBL1141888	1	Scientific Literature	Bioorg. Med. Chem. Lett.	2005	None
CHEMBL3408389		0	538.03	2	6.60	18i	CCOC(=O)c1nn(-c2ccc(Cl)cc2)/c(=N/c2nc(-c3ccccc3)cc(-c3ccccc3)c2C#N)s1	Inhibition	'='	31.0	%				UO_0000187					False	CHEMBL3412788	Inhibition of AKT1 (unknown origin) assessed as inhibition of peptide phosphorylation at 30 uM by based microfluidic mobility shift assay	B	BAO_0000357	single protein format	Homo sapiens	None	None	None	None	CHEMBL4282	Serine/threonine-protein kinase AKT	Homo sapiens	SINGLE PROTEIN	CHEMBL3407353	1	Scientific Literature	Eur. J. Med. Chem.	2015	None
CHEMBL206544	GW682841X	0	340.43	1	5.32	GW682841X	CC(C)c1ccc(-c2cc(-c3c[nH]nc3-c3ccccn3)ccn2)cc1	Inhibition	'='	0.07	%				UO_0000187					False	CHEMBL1961875	GSK_PKIS: AKT1 mean inhibition at 1 uM [Nanosyn]	B	BAO_0000357	single protein format	None	None	None	None	None	CHEMBL4282	Serine/threonine-protein kinase AKT	Homo sapiens	SINGLE PROTEIN	CHEMBL1961873	16	GSK Published Kinase Inhibitor Set			None
CHEMBL1909397	GW279320X	0	364.81	0	2.06	GW279320X	Cc1cc(Cl)cc2c1NC(=O)C2=NNc1ccc(S(N)(=O)=O)cc1	Inhibition	'='	0.38	%				UO_0000187					False	CHEMBL1961874	GSK_PKIS: AKT1 mean inhibition at 0.1 uM [Nanosyn]	B	BAO_0000357	single protein format	None	None	None	None	None	CHEMBL4282	Serine/threonine-protein kinase AKT	Homo sapiens	SINGLE PROTEIN	CHEMBL1961873	16	GSK Published Kinase Inhibitor Set			None
CHEMBL1773735		0	476.94	0	4.91	80	CC(=O)Nc1nc2ccc(-c3cnc(Cl)c(NS(=O)(=O)c4ccccc4F)c3)cc2s1	IC50	'='	9.0	nM	8.05			UO_0000065	16.87	0.35	3.14	7.96	False	CHEMBL1775878	Inhibition of AKT phosphorylation at S473 in human U-87MG cells at 5 mM after 2 hrs	B	BAO_0000219	cell-based format	Homo sapiens	None	None	U-87MG	None	CHEMBL4282	Serine/threonine-protein kinase AKT	Homo sapiens	SINGLE PROTEIN	CHEMBL1773016	1	Scientific Literature	J. Med. Chem.	2011	None
CHEMBL400310		0	320.31	0	2.94	2o	O=C1Cc2cnn(-c3ccc([N+](=O)[O-])cc3)c2-c2ccccc2N1	Inhibition	'<='	40.0	%				UO_0000187					False	CHEMBL886304	Inhibition of AKT1 at 10 uM	B	BAO_0000357	single protein format	None	None	None	None	None	CHEMBL4282	Serine/threonine-protein kinase AKT	Homo sapiens	SINGLE PROTEIN	CHEMBL1139946	1	Scientific Literature	Eur. J. Med. Chem.	2007	None
CHEMBL248557		0	309.76	0	3.69	2c	O=C1Cc2cnn(-c3ccc(Cl)cc3)c2-c2ccccc2N1	Inhibition	'<='	40.0	%				UO_0000187					False	CHEMBL886304	Inhibition of AKT1 at 10 uM	B	BAO_0000357	single protein format	None	None	None	None	None	CHEMBL4282	Serine/threonine-protein kinase AKT	Homo sapiens	SINGLE PROTEIN	CHEMBL1139946	1	Scientific Literature	Eur. J. Med. Chem.	2007	None
CHEMBL258844		0	551.65	2	6.32	9, AKT	O=c1[nH]c2ccccc2n1C1CCN(Cc2ccc(-c3nc4cc5[nH]cnc5cc4nc3-c3ccccc3)cc2)CC1	Activity						Not Active						False	CHEMBL1243835	Inhibition of Akt-mediated antiapoptotic activity in human MCF7 cells assessed as induction of cell growth arrest at 50 uM after 24 hrs by propidium iodide staining-based flow cytometry	B	BAO_0000219	cell-based format	Homo sapiens	None	None	MCF7	None	CHEMBL4282	Serine/threonine-protein kinase AKT	Homo sapiens	SINGLE PROTEIN	CHEMBL1240328	1	Scientific Literature	Nat. Chem. Biol.	2007	CHEMBL3308403
CHEMBL499555		0	578.68	2	5.75	9	Nc1nnc2c3cc(-c4ccccc4)c(-c4ccc(CN5CCC(c6n[nH]c(-c7ccccn7)n6)CC5)cc4)nc3ccn12	IC50	'='	18.1	nM	7.74			UO_0000065	13.38	0.24	1.99	6.11	False	CHEMBL939833	Inhibition of Akt1 by cell based assay	B	BAO_0000219	cell-based format	None	None	None	None	None	CHEMBL4282	Serine/threonine-protein kinase AKT	Homo sapiens	SINGLE PROTEIN	CHEMBL1141029	1	Scientific Literature	Bioorg. Med. Chem. Lett.	2009	None
CHEMBL252857		0	553.67	2	5.96	1	CNc1ncc2cc(-c3ccccc3)c(-c3ccc(CN4CCC(c5nnc(-c6ccccn6)[nH]5)CC4)cc3)nc2n1	IC50	'='	20.0	nM	7.70			UO_0000065	13.91	0.25	1.74	7.10	True	CHEMBL951579	Inhibition of Akt1 phosphorylation in human by C33a cells by IPKA assay	B	BAO_0000219	cell-based format	None	None	None	C33a	None	CHEMBL4282	Serine/threonine-protein kinase AKT	Homo sapiens	SINGLE PROTEIN	CHEMBL1157492	1	Scientific Literature	Bioorg. Med. Chem. Lett.	2008	None
CHEMBL448926		0	590.70	2	6.10	17	c1ccc(-c2cc3cnc(-n4ccnc4)nc3nc2-c2ccc(CN3CCC(c4nnc(-c5ccccn5)[nH]4)CC3)cc2)cc1	IC50	'='	5.0	nM	8.30			UO_0000065	14.05	0.25	2.20	7.27	False	CHEMBL951577	Inhibition of Akt1 phosphorylation by HTRF assay	B	BAO_0000357	single protein format	None	None	None	None	None	CHEMBL4282	Serine/threonine-protein kinase AKT	Homo sapiens	SINGLE PROTEIN	CHEMBL1157492	1	Scientific Literature	Bioorg. Med. Chem. Lett.	2008	None
CHEMBL504251		0	622.78	2	5.67	12	CN1CCN(c2ncc3cc(-c4ccccc4)c(-c4ccc(CN5CCC(c6nnc(-c7ccccn7)[nH]6)CC5)cc4)nc3n2)CC1	IC50	'='	9.0	nM	8.05			UO_0000065	12.92	0.23	2.38	7.82	False	CHEMBL951577	Inhibition of Akt1 phosphorylation by HTRF assay	B	BAO_0000357	single protein format	None	None	None	None	None	CHEMBL4282	Serine/threonine-protein kinase AKT	Homo sapiens	SINGLE PROTEIN	CHEMBL1157492	1	Scientific Literature	Bioorg. Med. Chem. Lett.	2008	None
CHEMBL448196		0	621.79	2	6.28	38	CN1CCN(c2cc3cc(-c4ccccc4)c(-c4ccc(CN5CCC(c6nnc(-c7ccccn7)[nH]6)CC5)cc4)nc3cn2)CC1	IC50	'='	924.0	nM	6.03			UO_0000065	9.70	0.18	-0.25	6.71	False	CHEMBL951579	Inhibition of Akt1 phosphorylation in human by C33a cells by IPKA assay	B	BAO_0000219	cell-based format	None	None	None	C33a	None	CHEMBL4282	Serine/threonine-protein kinase AKT	Homo sapiens	SINGLE PROTEIN	CHEMBL1157492	1	Scientific Literature	Bioorg. Med. Chem. Lett.	2008	None
CHEMBL504251		0	622.78	2	5.67	12	CN1CCN(c2ncc3cc(-c4ccccc4)c(-c4ccc(CN5CCC(c6nnc(-c7ccccn7)[nH]6)CC5)cc4)nc3n2)CC1	IC50	'='	36.0	nM	7.44			UO_0000065	11.95	0.22	1.77	7.24	False	CHEMBL951579	Inhibition of Akt1 phosphorylation in human by C33a cells by IPKA assay	B	BAO_0000219	cell-based format	None	None	None	C33a	None	CHEMBL4282	Serine/threonine-protein kinase AKT	Homo sapiens	SINGLE PROTEIN	CHEMBL1157492	1	Scientific Literature	Bioorg. Med. Chem. Lett.	2008	None
CHEMBL1773574		0	455.52	0	3.52	37	COc1ccc(S(=O)(=O)Nc2nccc(-c3ccc4nc(NC(C)=O)sc4c3)n2)cc1	IC50	'='	2500.0	nM	5.60			UO_0000065	12.30	0.25	2.08	4.55	False	CHEMBL1775878	Inhibition of AKT phosphorylation at S473 in human U-87MG cells at 5 mM after 2 hrs	B	BAO_0000219	cell-based format	Homo sapiens	None	None	U-87MG	None	CHEMBL4282	Serine/threonine-protein kinase AKT	Homo sapiens	SINGLE PROTEIN	CHEMBL1773016	1	Scientific Literature	J. Med. Chem.	2011	None
CHEMBL1773736		0	476.94	0	4.91	81	CC(=O)Nc1nc2ccc(-c3cnc(Cl)c(NS(=O)(=O)c4cccc(F)c4)c3)cc2s1	IC50	'='	13.0	nM	7.89			UO_0000065	16.53	0.35	2.98	7.80	False	CHEMBL1775878	Inhibition of AKT phosphorylation at S473 in human U-87MG cells at 5 mM after 2 hrs	B	BAO_0000219	cell-based format	Homo sapiens	None	None	U-87MG	None	CHEMBL4282	Serine/threonine-protein kinase AKT	Homo sapiens	SINGLE PROTEIN	CHEMBL1773016	1	Scientific Literature	J. Med. Chem.	2011	None
CHEMBL105442	CI-1040	2	478.66	1	5.04	PD-184352	O=C(NOCC1CC1)c1ccc(F)c(F)c1Nc1ccc(I)cc1Cl	Activity						Not Active						False	CHEMBL1212303	Inhibition of AKT phosphorylation in human U937 cells assessed as p-AKT level by Western blotting	B	BAO_0000219	cell-based format	Homo sapiens	None	None	U-937	None	CHEMBL4282	Serine/threonine-protein kinase AKT	Homo sapiens	SINGLE PROTEIN	CHEMBL1208704	1	Scientific Literature	Bioorg. Med. Chem. Lett.	2010	CHEMBL3308006
CHEMBL1169623		0	406.82	0	2.23	41	N[C@]1(CNC(=O)c2ccc(F)cc2F)CCN(c2ncnc3[nH]cc(Cl)c23)C1	IC50	'='	1.1	nM	8.96			UO_0000065	22.02	0.44	6.73	8.96	False	CHEMBL1176552	Inhibition of AKT1 after 90 mins by IMAP assay	B	BAO_0000357	single protein format	None	None	None	None	None	CHEMBL4282	Serine/threonine-protein kinase AKT	Homo sapiens	SINGLE PROTEIN	CHEMBL1177702	1	Scientific Literature	J. Med. Chem.	2010	None
CHEMBL1170448		0	386.41	0	1.88	40	Cc1c[nH]c2ncnc(N3CC[C@](N)(CNC(=O)c4ccc(F)cc4F)C3)c12	IC50	'='	1.0	nM	9.00			UO_0000065	23.29	0.44	7.12	9.01	False	CHEMBL1176552	Inhibition of AKT1 after 90 mins by IMAP assay	B	BAO_0000357	single protein format	None	None	None	None	None	CHEMBL4282	Serine/threonine-protein kinase AKT	Homo sapiens	SINGLE PROTEIN	CHEMBL1177702	1	Scientific Literature	J. Med. Chem.	2010	None
CHEMBL1173384	N-((3-AMINO-1-(5-METHYL-7H-PYRROLO[2,3-D]PYRIMIDIN-4-YL)PYRROLIDIN-3-YL)METHYL)FORMAMIDE (RACEMIC)	0	274.33	0	-0.08	rac-19	Cc1c[nH]c2ncnc(N3CCC(N)(CNC=O)C3)c12	IC50	'='	160.0	nM	6.80			UO_0000065	24.77	0.46	6.88	6.80	False	CHEMBL1176552	Inhibition of AKT1 after 90 mins by IMAP assay	B	BAO_0000357	single protein format	None	None	None	None	None	CHEMBL4282	Serine/threonine-protein kinase AKT	Homo sapiens	SINGLE PROTEIN	CHEMBL1177702	1	Scientific Literature	J. Med. Chem.	2010	None
CHEMBL594310		0	464.53	1	5.02	18a	Cc1n[nH]c2ccc(-c3cc(OC[C@@H](N)Cc4c[nH]c5ncccc45)cnc3-c3ccoc3)cc12	IC50	'='	8.0	nM	8.10			UO_0000065	17.43	0.32	3.08	6.82	False	CHEMBL1071952	Inhibition of full length AKT1	B	BAO_0000357	single protein format	None	None	None	None	None	CHEMBL4282	Serine/threonine-protein kinase AKT	Homo sapiens	SINGLE PROTEIN	CHEMBL1153241	1	Scientific Literature	Bioorg. Med. Chem. Lett.	2010	None
CHEMBL594749		0	423.52	0	4.88	9m	Cc1n[nH]c2ccc(-c3cc(OC[C@@H](N)Cc4ccccc4)cnc3-c3ccc[nH]3)cc12	IC50	'='	15.0	nM	7.82			UO_0000065	18.47	0.33	2.94	8.45	False	CHEMBL1071952	Inhibition of full length AKT1	B	BAO_0000357	single protein format	None	None	None	None	None	CHEMBL4282	Serine/threonine-protein kinase AKT	Homo sapiens	SINGLE PROTEIN	CHEMBL1153241	1	Scientific Literature	Bioorg. Med. Chem. Lett.	2010	None
CHEMBL596379		0	486.52	1	5.53	9g	Cc1n[nH]c2ccc(-c3cc(OC[C@@H](N)Cc4ccccc4)cnc3-c3cc(F)cc(F)c3O)cc12	IC50	'='	63.0	nM	7.20			UO_0000065	14.80	0.27	1.67	7.42	False	CHEMBL1071952	Inhibition of full length AKT1	B	BAO_0000357	single protein format	None	None	None	None	None	CHEMBL4282	Serine/threonine-protein kinase AKT	Homo sapiens	SINGLE PROTEIN	CHEMBL1153241	1	Scientific Literature	Bioorg. Med. Chem. Lett.	2010	None
CHEMBL1165499		0	436.51	0	3.61	5d	CN1CCN(c2ccc(-c3cnc4c(c3)N(Cc3cc(F)ccc3F)CCN4)cn2)CC1	Inhibition	'<'	50.0	%				UO_0000187					False	CHEMBL1168781	Inhibition of AKT1 at 1 uM	B	BAO_0000357	single protein format	None	None	None	None	None	CHEMBL4282	Serine/threonine-protein kinase AKT	Homo sapiens	SINGLE PROTEIN	CHEMBL1165965	1	Scientific Literature	Bioorg. Med. Chem.	2010	None
CHEMBL520144		0	288.25	0	2.38	5	COc1cc(O)c2c(=O)oc3c(O)c(O)cc(C)c3c2c1	IC50	'='	5.3	ug.mL-1				UO_0000274					False	CHEMBL966174	Inhibition of recombinant AKT1	B	BAO_0000357	single protein format	None	None	None	None	None	CHEMBL4282	Serine/threonine-protein kinase AKT	Homo sapiens	SINGLE PROTEIN	CHEMBL1157406	1	Scientific Literature	J. Nat. Prod.	2008	None
CHEMBL1964290		0	307.36	0	2.44	SID103905598	Cc1cccc(-c2[nH]c(-c3ccnc(N)n3)cc2C(N)=O)c1C	Ki	'>'	7943.28	nM			inactive	UO_0000065					False	CHEMBL1963809	PUBCHEM_BIOASSAY: Navigating the Kinome. (Class of assay: other) Panel member name: AKT1	F	BAO_0000019	assay format	None	None	None	None	None	CHEMBL4282	Serine/threonine-protein kinase AKT	Homo sapiens	SINGLE PROTEIN	CHEMBL1201862	7	PubChem BioAssays			None
CHEMBL1682345		0	275.31	0	2.87	SID103904508	c1ccc(Cn2cc(-c3ccc4[nH]ncc4c3)nn2)cc1	Ki	'='	794.33	nM	6.10		active	UO_0000065					False	CHEMBL1963809	PUBCHEM_BIOASSAY: Navigating the Kinome. (Class of assay: other) Panel member name: AKT1	F	BAO_0000019	assay format	None	None	None	None	None	CHEMBL4282	Serine/threonine-protein kinase AKT	Homo sapiens	SINGLE PROTEIN	CHEMBL1201862	7	PubChem BioAssays			None
CHEMBL1979718		0	345.41	0	3.68	SID103905662	Cc1c(C)n(Cc2ccccc2)c2ccc(C(=O)Nc3nc[nH]n3)cc12	Ki	'='	1258.93	nM	5.90		active	UO_0000065					False	CHEMBL1963809	PUBCHEM_BIOASSAY: Navigating the Kinome. (Class of assay: other) Panel member name: AKT1	F	BAO_0000019	assay format	None	None	None	None	None	CHEMBL4282	Serine/threonine-protein kinase AKT	Homo sapiens	SINGLE PROTEIN	CHEMBL1201862	7	PubChem BioAssays			None
CHEMBL2001957		0	490.46	0	4.36	SID103904765	CC(C)(CO)CNc1nccc(-c2c(-c3ccc(F)cc3)nc3c(OCC(F)(F)F)nccn23)n1	Ki	'>'	7943.28	nM			inactive	UO_0000065					False	CHEMBL1963809	PUBCHEM_BIOASSAY: Navigating the Kinome. (Class of assay: other) Panel member name: AKT1	F	BAO_0000019	assay format	None	None	None	None	None	CHEMBL4282	Serine/threonine-protein kinase AKT	Homo sapiens	SINGLE PROTEIN	CHEMBL1201862	7	PubChem BioAssays			None
CHEMBL2003524		0	286.29	0	1.70	SID103905551	CCc1nc2c(c3cc(OC)c(OC)cc13)C(=O)NC2=O	Ki	'>'	7943.28	nM			inactive	UO_0000065					False	CHEMBL1963809	PUBCHEM_BIOASSAY: Navigating the Kinome. (Class of assay: other) Panel member name: AKT1	F	BAO_0000019	assay format	None	None	None	None	None	CHEMBL4282	Serine/threonine-protein kinase AKT	Homo sapiens	SINGLE PROTEIN	CHEMBL1201862	7	PubChem BioAssays			None
CHEMBL553	ERLOTINIB	4	393.44	0	3.41	SID103905339	C#Cc1cccc(Nc2ncnc3cc(OCCOC)c(OCCOC)cc23)c1	Ki	'>'	7943.28	nM			inactive	UO_0000065					False	CHEMBL1963809	PUBCHEM_BIOASSAY: Navigating the Kinome. (Class of assay: other) Panel member name: AKT1	F	BAO_0000019	assay format	None	None	None	None	None	CHEMBL4282	Serine/threonine-protein kinase AKT	Homo sapiens	SINGLE PROTEIN	CHEMBL1201862	7	PubChem BioAssays			None
CHEMBL1982711		0	271.71	0	2.98	SID103904191	NC(=O)c1ccc(-c2c[nH]c3nccc(Cl)c23)cc1	Ki	'='	5011.87	nM	5.30		active	UO_0000065					False	CHEMBL1963809	PUBCHEM_BIOASSAY: Navigating the Kinome. (Class of assay: other) Panel member name: AKT1	F	BAO_0000019	assay format	None	None	None	None	None	CHEMBL4282	Serine/threonine-protein kinase AKT	Homo sapiens	SINGLE PROTEIN	CHEMBL1201862	7	PubChem BioAssays			None
CHEMBL1682341		0	275.31	0	2.73	SID103904526	c1ccc(Cc2cn(-c3ccc4[nH]ncc4c3)nn2)cc1	Ki	'>'	7943.28	nM			inactive	UO_0000065					False	CHEMBL1963809	PUBCHEM_BIOASSAY: Navigating the Kinome. (Class of assay: other) Panel member name: AKT1	F	BAO_0000019	assay format	None	None	None	None	None	CHEMBL4282	Serine/threonine-protein kinase AKT	Homo sapiens	SINGLE PROTEIN	CHEMBL1201862	7	PubChem BioAssays			None
CHEMBL1173350		0	291.79	0	2.19	7	Clc1c[nH]c2ncnc(N3CCC4(CCNCC4)C3)c12	IC50	'='	4.0	nM	8.40			UO_0000065	28.78	0.57	6.21	14.77	False	CHEMBL1176552	Inhibition of AKT1 after 90 mins by IMAP assay	B	BAO_0000357	single protein format	None	None	None	None	None	CHEMBL4282	Serine/threonine-protein kinase AKT	Homo sapiens	SINGLE PROTEIN	CHEMBL1177702	1	Scientific Literature	J. Med. Chem.	2010	None
CHEMBL258837		0	330.40	0	2.60	2	N#Cc1c[nH]c2ncnc(N3CC4(CCNCC4)c4ccccc43)c12	IC50	'='	2.0	nM	8.70			UO_0000065	26.33	0.48	6.10	10.79	False	CHEMBL1176552	Inhibition of AKT1 after 90 mins by IMAP assay	B	BAO_0000357	single protein format	None	None	None	None	None	CHEMBL4282	Serine/threonine-protein kinase AKT	Homo sapiens	SINGLE PROTEIN	CHEMBL1177702	1	Scientific Literature	J. Med. Chem.	2010	None
CHEMBL2021603		0	217.28	0	0.80	3	Cc1c[nH]c2ncnc(N3CC[C@H](N)C3)c12	IC50	'='	240.0	nM	6.62			UO_0000065	30.47	0.57	5.82	9.35	False	CHEMBL1176552	Inhibition of AKT1 after 90 mins by IMAP assay	B	BAO_0000357	single protein format	None	None	None	None	None	CHEMBL4282	Serine/threonine-protein kinase AKT	Homo sapiens	SINGLE PROTEIN	CHEMBL1177702	1	Scientific Literature	J. Med. Chem.	2010	None
CHEMBL375486		0	424.51	0	3.97	25c	Cn1cccc1-c1n[nH]c2cnc(-c3cncc(OC[C@@H](N)Cc4ccccc4)c3)cc12	IC50	'='	228.0	nM	6.64			UO_0000065	15.65	0.28	2.67	7.02	False	CHEMBL903964	Inhibition of Akt1	B	BAO_0000357	single protein format	Homo sapiens	None	None	None	None	CHEMBL4282	Serine/threonine-protein kinase AKT	Homo sapiens	SINGLE PROTEIN	CHEMBL1142911	1	Scientific Literature	Bioorg. Med. Chem.	2007	None
CHEMBL225789		0	432.92	0	4.29	9e	Nc1cc2[nH]nc(Cl)c2cc1-c1cncc(OC[C@@H](N)Cc2c[nH]c3ccccc23)c1	IC50	'='	7.1	nM	8.15			UO_0000065	18.82	0.36	3.86	6.87	True	CHEMBL903964	Inhibition of Akt1	B	BAO_0000357	single protein format	Homo sapiens	None	None	None	None	CHEMBL4282	Serine/threonine-protein kinase AKT	Homo sapiens	SINGLE PROTEIN	CHEMBL1142911	1	Scientific Literature	Bioorg. Med. Chem.	2007	None
CHEMBL1779202		0	425.53	0	4.49	27	CC1(C)c2cc(C3CCN(C4COC4)CC3)ccc2C(=O)c2c1[nH]c1cc(C#N)ccc21	IC50	'>'	50000.0	nM				UO_0000065					True	CHEMBL1781778	Inhibition of AKT1 assessed as FI-H1-peptide phosphorylation by fluorescence polarization assay	B	BAO_0000357	single protein format	None	None	None	None	None	CHEMBL4282	Serine/threonine-protein kinase AKT	Homo sapiens	SINGLE PROTEIN	CHEMBL1777813	1	Scientific Literature	Bioorg. Med. Chem. Lett.	2011	None
CHEMBL210237		0	569.71	2	6.96	11j	CC(C)(Cc1c[nH]c2ccccc12)C1C(=O)Nc2ccc(-c3cncc(OC[C@@H](N)Cc4c[nH]c5ccccc45)c3)cc21	IC50	'='	153.0	nM	6.82			UO_0000065	11.96	0.22	-0.14	6.26	False	CHEMBL866644	Inhibition of AKT1 in presence of 5 uM ATP	B	BAO_0000357	single protein format	Homo sapiens	None	None	None	None	CHEMBL4282	Serine/threonine-protein kinase AKT	Homo sapiens	SINGLE PROTEIN	CHEMBL1138086	1	Scientific Literature	Bioorg. Med. Chem. Lett.	2006	None
CHEMBL210940		0	519.65	2	5.81	11i	CC(C)(Cc1cc[nH]c1)C1C(=O)Nc2ccc(-c3cncc(OC[C@@H](N)Cc4c[nH]c5ccccc45)c3)cc21	IC50	'='	1.2	nM	8.92			UO_0000065	17.17	0.31	3.11	8.20	False	CHEMBL866644	Inhibition of AKT1 in presence of 5 uM ATP	B	BAO_0000357	single protein format	Homo sapiens	None	None	None	None	CHEMBL4282	Serine/threonine-protein kinase AKT	Homo sapiens	SINGLE PROTEIN	CHEMBL1138086	1	Scientific Literature	Bioorg. Med. Chem. Lett.	2006	None
CHEMBL1773581		0	439.52	0	3.82	44	CC(=O)Nc1nc2ccc(-c3ccnc(NS(=O)(=O)c4ccc(C)cc4)n3)cc2s1	IC50	'='	1260.0	nM	5.90			UO_0000065	13.42	0.27	2.08	5.18	False	CHEMBL1775878	Inhibition of AKT phosphorylation at S473 in human U-87MG cells at 5 mM after 2 hrs	B	BAO_0000219	cell-based format	Homo sapiens	None	None	U-87MG	None	CHEMBL4282	Serine/threonine-protein kinase AKT	Homo sapiens	SINGLE PROTEIN	CHEMBL1773016	1	Scientific Literature	J. Med. Chem.	2011	None
CHEMBL1773604		0	488.98	0	4.78	70	COc1ccc(S(=O)(=O)Nc2cc(-c3ccc4nc(NC(C)=O)sc4c3)cnc2Cl)cc1	IC50	'='	5.0	nM	8.30			UO_0000065	16.98	0.35	3.52	7.53	False	CHEMBL1775878	Inhibition of AKT phosphorylation at S473 in human U-87MG cells at 5 mM after 2 hrs	B	BAO_0000219	cell-based format	Homo sapiens	None	None	U-87MG	None	CHEMBL4282	Serine/threonine-protein kinase AKT	Homo sapiens	SINGLE PROTEIN	CHEMBL1773016	1	Scientific Literature	J. Med. Chem.	2011	None
CHEMBL213618		0	436.37	0	3.85	2aa	CNc1nccc(-c2ccc(C(=O)N[C@H](CN)Cc3ccc(Cl)cc3Cl)s2)n1	IC50	'='	6.0	nM	8.22			UO_0000065	18.84	0.40	4.37	8.85	False	CHEMBL868045	Inhibition of AKT1	B	BAO_0000357	single protein format	Homo sapiens	None	None	None	None	CHEMBL4282	Serine/threonine-protein kinase AKT	Homo sapiens	SINGLE PROTEIN	CHEMBL1146851	1	Scientific Literature	Bioorg. Med. Chem. Lett.	2006	None
CHEMBL426140		0	534.66	2	6.38	11o	Cc1ccc(CC(C)(C)C2C(=O)Nc3ccc(-c4cncc(OC[C@@H](N)Cc5c[nH]c6ccccc56)c4)cc32)o1	IC50	'='	0.7	nM	9.15			UO_0000065	17.12	0.31	2.77	8.62	False	CHEMBL866644	Inhibition of AKT1 in presence of 5 uM ATP	B	BAO_0000357	single protein format	Homo sapiens	None	None	None	None	CHEMBL4282	Serine/threonine-protein kinase AKT	Homo sapiens	SINGLE PROTEIN	CHEMBL1138086	1	Scientific Literature	Bioorg. Med. Chem. Lett.	2006	None
CHEMBL212067		0	601.56	2	6.42	9t	O=C1Nc2ccc(N[C@H](COc3cncc(-c4ccc5c(c4)C(F)(F)C(=O)N5)c3)Cc3c[nH]c4ccccc34)cc2C1(F)F	IC50	'='	1.5	nM	8.82			UO_0000065	14.67	0.27	2.40	8.16	False	CHEMBL866644	Inhibition of AKT1 in presence of 5 uM ATP	B	BAO_0000357	single protein format	Homo sapiens	None	None	None	None	CHEMBL4282	Serine/threonine-protein kinase AKT	Homo sapiens	SINGLE PROTEIN	CHEMBL1138086	1	Scientific Literature	Bioorg. Med. Chem. Lett.	2006	None
CHEMBL378627		0	448.50	0	1.92	18b	COc1cc(S(C)(=O)=O)c(OC)cc1CC(=O)Nc1cc(N)c(C#N)c(OC(C)C)n1	Ki	'>'	8200.0	nM				UO_0000065					False	CHEMBL860186	Inhibition of AKT1	B	BAO_0000357	single protein format	Homo sapiens	None	None	None	None	CHEMBL4282	Serine/threonine-protein kinase AKT	Homo sapiens	SINGLE PROTEIN	CHEMBL1148638	1	Scientific Literature	J. Med. Chem.	2006	None
CHEMBL2016888		0	597.48	1	4.34	7	Cc1c(NCCN2CCCC2)cc(COCC(F)(F)F)cc1N1CCN(c2ncnc3[nH]nc(Br)c23)CC1	IC50	'='	730.0	nM	6.14			UO_0000065	10.27	0.22	1.80	7.18	False	CHEMBL2020675	Inhibition of AKT1-mediated GSK3beta phosphorylation in human PC3 cells after 3 hrs by chemiluminescence assay	B	BAO_0000219	cell-based format	Homo sapiens	None	None	PC-3	None	CHEMBL4282	Serine/threonine-protein kinase AKT	Homo sapiens	SINGLE PROTEIN	CHEMBL2016487	1	Scientific Literature	Bioorg. Med. Chem. Lett.	2012	CHEMBL3307570
CHEMBL1090007		0	847.98	3	-6.68	YTG 7a	C[C@H](O)[C@H](NC(=O)[C@H](CCCNC(=N)N)NC(=O)[C@@H]1CCCN1C(=O)[C@@H](N)CCCNC(=N)N)C(=O)N[C@@H](CO)C(=O)N[C@@H](CN)C(=O)N[C@@H](Cc1ccccc1)C(N)=O	Inhibition						Not Determined						False	CHEMBL1113528	Inhibition of PKB at 50 uM by radioactive kinase assay relative to control	B	BAO_0000357	single protein format	None	None	None	None	None	CHEMBL4282	Serine/threonine-protein kinase AKT	Homo sapiens	SINGLE PROTEIN	CHEMBL1156226	1	Scientific Literature	Bioorg. Med. Chem.	2010	None
CHEMBL1089990		0	1058.30	None	None	YTG 2a	CCC[C@H](NC(=O)[C@H](CCCNC(=N)N)NC(=O)[C@@H]1CCCN1C(=O)[C@H](CCCNC(=N)N)NC(=O)[C@@H](N)CCCNC(=N)N)C(=O)N[C@@H](Cc1ccc(O)cc1)C(=O)N[C@@H](CN)C(=O)N[C@@H](CCC(C)C)C(N)=O	Inhibition	'='	96.0	%				UO_0000187					False	CHEMBL1113527	Inhibition of PKB at 20 uM by radioactive kinase assay relative to control	B	BAO_0000357	single protein format	None	None	None	None	None	CHEMBL4282	Serine/threonine-protein kinase AKT	Homo sapiens	SINGLE PROTEIN	CHEMBL1156226	1	Scientific Literature	Bioorg. Med. Chem.	2010	None
CHEMBL402199		0	527.63	2	5.42	12c	Nc1ncnc2nc(-c3ccc(CN4CCC(n5c(=O)[nH]c6ccccc65)CC4)cc3)c(-c3ccccc3)cc12	IC50	'='	81.0	nM	7.09			UO_0000065	13.44	0.24	1.67	6.71	False	CHEMBL951085	Inhibition of human recombinant Akt1	B	BAO_0000357	single protein format	Homo sapiens	None	None	None	None	CHEMBL4282	Serine/threonine-protein kinase AKT	Homo sapiens	SINGLE PROTEIN	CHEMBL1142344	1	Scientific Literature	Bioorg. Med. Chem. Lett.	2008	None
CHEMBL255772		0	514.63	2	5.81	9b	CNc1nc(-c2ccc(CN3CCC(n4c(=O)[nH]c5ccccc54)CC3)cc2)c(-c2ccccc2)cc1C#N	IC50	'='	2249.0	nM	5.65			UO_0000065	10.97	0.20	-0.16	6.29	False	CHEMBL951085	Inhibition of human recombinant Akt1	B	BAO_0000357	single protein format	Homo sapiens	None	None	None	None	CHEMBL4282	Serine/threonine-protein kinase AKT	Homo sapiens	SINGLE PROTEIN	CHEMBL1142344	1	Scientific Literature	Bioorg. Med. Chem. Lett.	2008	None
CHEMBL1089666		0	944.15	3	-2.99	Peptoid 4c	CCCN(CC(=O)N[C@@H](Cc1ccc(O)cc1)C(=O)N[C@@H](CN)C(=O)N[C@@H](CCC(C)C)C(N)=O)C(=O)[C@H](CCCNC(=N)N)NC(=O)[C@@H]1CCCN1C(=O)[C@H](CCCNC(=N)N)NC(C)=O	Inhibition	'='	0.0	%				UO_0000187					False	CHEMBL1113525	Inhibition of PKB at 100 uM by radioactive kinase assay relative to control	B	BAO_0000357	single protein format	None	None	None	None	None	CHEMBL4282	Serine/threonine-protein kinase AKT	Homo sapiens	SINGLE PROTEIN	CHEMBL1156226	1	Scientific Literature	Bioorg. Med. Chem.	2010	None
CHEMBL1089997		0	1030.29	None	None	YTG 5a	CCC[C@H](NC(=O)[C@H](CCCNC(=N)N)NC(=O)[C@@H]1CCCN1C(=O)[C@H](CCCNC(=N)N)NC(=O)[C@H](N)CCCCN)C(=O)N[C@@H](Cc1ccc(O)cc1)C(=O)N[C@@H](CN)C(=O)N[C@@H](CCC(C)C)C(N)=O	Inhibition						Not Determined						False	CHEMBL1113526	Inhibition of PKB at 5 uM by radioactive kinase assay relative to control	B	BAO_0000357	single protein format	None	None	None	None	None	CHEMBL4282	Serine/threonine-protein kinase AKT	Homo sapiens	SINGLE PROTEIN	CHEMBL1156226	1	Scientific Literature	Bioorg. Med. Chem.	2010	None
CHEMBL1089993		0	1059.29	None	None	YTG 3b	CCC[C@H](NC(=O)[C@H](CCCNC(=N)N)NC(=O)[C@@H]1CCCN1C(=O)[C@H](CCCNC(=N)N)NC(=O)[C@H](N)CCCNC(=N)N)C(=O)N[C@@H](Cc1ccc(O)cc1)C(=O)N[C@@H](CN)C(=O)N[C@@H](CCC(C)C)C(=O)O	Inhibition						Not Determined						False	CHEMBL1113526	Inhibition of PKB at 5 uM by radioactive kinase assay relative to control	B	BAO_0000357	single protein format	None	None	None	None	None	CHEMBL4282	Serine/threonine-protein kinase AKT	Homo sapiens	SINGLE PROTEIN	CHEMBL1156226	1	Scientific Literature	Bioorg. Med. Chem.	2010	None
CHEMBL1089992		0	1058.30	None	None	YTG 3a	CCC[C@H](NC(=O)[C@H](CCCNC(=N)N)NC(=O)[C@@H]1CCCN1C(=O)[C@H](CCCNC(=N)N)NC(=O)[C@H](N)CCCNC(=N)N)C(=O)N[C@@H](Cc1ccc(O)cc1)C(=O)N[C@@H](CN)C(=O)N[C@@H](CCC(C)C)C(N)=O	Inhibition						Not Determined						False	CHEMBL1113526	Inhibition of PKB at 5 uM by radioactive kinase assay relative to control	B	BAO_0000357	single protein format	None	None	None	None	None	CHEMBL4282	Serine/threonine-protein kinase AKT	Homo sapiens	SINGLE PROTEIN	CHEMBL1156226	1	Scientific Literature	Bioorg. Med. Chem.	2010	None
CHEMBL1089659		0	916.14	3	-2.77	N-Me 7a	CCC[C@H](NC(=O)[C@H](CCCNC(=N)N)NC(=O)[C@@H]1CCCN1C(=O)[C@@H](N)CCCNC(=N)N)C(=O)N[C@@H](Cc1ccc(O)cc1)C(=O)N[C@@H](CN)C(=O)N(C)[C@@H](CCC(C)C)C(N)=O	Inhibition	'='	5.0	%				UO_0000187					False	CHEMBL1113526	Inhibition of PKB at 5 uM by radioactive kinase assay relative to control	B	BAO_0000357	single protein format	None	None	None	None	None	CHEMBL4282	Serine/threonine-protein kinase AKT	Homo sapiens	SINGLE PROTEIN	CHEMBL1156226	1	Scientific Literature	Bioorg. Med. Chem.	2010	None
CHEMBL1089656		0	958.18	3	-2.60	N-Me 5c	CCC[C@H](NC(=O)[C@H](CCCNC(=N)N)NC(=O)[C@@H]1CCCN1C(=O)[C@H](CCCNC(=N)N)NC(C)=O)C(=O)N(C)[C@@H](Cc1ccc(O)cc1)C(=O)N[C@@H](CN)C(=O)N[C@@H](CCC(C)C)C(N)=O	Inhibition						Not Determined						False	CHEMBL1113526	Inhibition of PKB at 5 uM by radioactive kinase assay relative to control	B	BAO_0000357	single protein format	None	None	None	None	None	CHEMBL4282	Serine/threonine-protein kinase AKT	Homo sapiens	SINGLE PROTEIN	CHEMBL1156226	1	Scientific Literature	Bioorg. Med. Chem.	2010	None
CHEMBL1089669		0	945.14	3	-2.04	Peptoid 5d	CCC[C@H](NC(=O)[C@H](CCCNC(=N)N)NC(=O)[C@@H]1CCCN1C(=O)[C@H](CCCNC(=N)N)NC(C)=O)C(=O)N(CC(=O)N[C@@H](CN)C(=O)N[C@@H](CCC(C)C)C(=O)O)Cc1ccc(O)cc1	Inhibition	'='	28.0	%				UO_0000187					False	CHEMBL1113525	Inhibition of PKB at 100 uM by radioactive kinase assay relative to control	B	BAO_0000357	single protein format	None	None	None	None	None	CHEMBL4282	Serine/threonine-protein kinase AKT	Homo sapiens	SINGLE PROTEIN	CHEMBL1156226	1	Scientific Literature	Bioorg. Med. Chem.	2010	None
CHEMBL1089663		0	944.15	3	-2.94	YTG 1c	CCC[C@H](NC(=O)[C@H](CCCNC(=N)N)NC(=O)[C@@H]1CCCN1C(=O)[C@H](CCCNC(=N)N)NC(C)=O)C(=O)N[C@@H](Cc1ccc(O)cc1)C(=O)N[C@@H](CN)C(=O)N[C@@H](CCC(C)C)C(N)=O	Inhibition	'='	92.0	%				UO_0000187					False	CHEMBL1113525	Inhibition of PKB at 100 uM by radioactive kinase assay relative to control	B	BAO_0000357	single protein format	None	None	None	None	None	CHEMBL4282	Serine/threonine-protein kinase AKT	Homo sapiens	SINGLE PROTEIN	CHEMBL1156226	1	Scientific Literature	Bioorg. Med. Chem.	2010	None
CHEMBL1089995		0	1072.33	None	None	YTG 4c	CCC[C@H](NC(=O)[C@H](CCCNC(=N)N)NC(=O)[C@@H]1CCCN1C(=O)[C@H](CCCNC(=N)N)NC(=O)[C@H](CCCCN)NC(C)=O)C(=O)N[C@@H](Cc1ccc(O)cc1)C(=O)N[C@@H](CN)C(=O)N[C@@H](CCC(C)C)C(N)=O	Inhibition	'='	61.0	%				UO_0000187					False	CHEMBL1113526	Inhibition of PKB at 5 uM by radioactive kinase assay relative to control	B	BAO_0000357	single protein format	None	None	None	None	None	CHEMBL4282	Serine/threonine-protein kinase AKT	Homo sapiens	SINGLE PROTEIN	CHEMBL1156226	1	Scientific Literature	Bioorg. Med. Chem.	2010	None
CHEMBL524195		0	444.26	0	4.01	8	CCOC(=O)c1cn(-c2c(F)c(F)c(C#N)c(F)c2F)c2c(F)c(F)c(F)cc2c1=O	Activity						Not Evaluated						False	CHEMBL1019179	Inhibition of AKT-mTOR pathway in human DU145 cells assessed as p70S6 kinase T389 phosphorylation	B	BAO_0000219	cell-based format	Homo sapiens	None	None	DU-145	None	CHEMBL4282	Serine/threonine-protein kinase AKT	Homo sapiens	SINGLE PROTEIN	CHEMBL1155075	1	Scientific Literature	J. Med. Chem.	2008	CHEMBL3308034
CHEMBL1089661		0	902.12	3	-3.12	PTR6154	CCC[C@H](NC(=O)[C@H](CCCNC(=N)N)NC(=O)[C@@H]1CCCN1C(=O)[C@@H](N)CCCNC(=N)N)C(=O)N[C@@H](Cc1ccc(O)cc1)C(=O)N[C@@H](CN)C(=O)N[C@@H](CCC(C)C)C(N)=O	IC50	'='	940.0	nM	6.03			UO_0000065	6.68	0.13	9.15	1.49	True	CHEMBL1113529	Inhibition of PKB by radioactive kinase assay	B	BAO_0000357	single protein format	None	None	None	None	None	CHEMBL4282	Serine/threonine-protein kinase AKT	Homo sapiens	SINGLE PROTEIN	CHEMBL1156226	1	Scientific Literature	Bioorg. Med. Chem.	2010	None
CHEMBL1090006		0	903.10	3	-2.66	YTG 6b	CC(C)CC[C@H](NC(=O)[C@H](CN)NC(=O)[C@H](Cc1ccc(O)cc1)NC(=O)[C@@H](NC(=O)[C@H](CCCNC(=N)N)NC(=O)[C@@H]1CCCN1C(=O)[C@@H](N)CCCNC(=N)N)C(C)C)C(=O)O	Inhibition						Not Determined						False	CHEMBL1113528	Inhibition of PKB at 50 uM by radioactive kinase assay relative to control	B	BAO_0000357	single protein format	None	None	None	None	None	CHEMBL4282	Serine/threonine-protein kinase AKT	Homo sapiens	SINGLE PROTEIN	CHEMBL1156226	1	Scientific Literature	Bioorg. Med. Chem.	2010	None
CHEMBL1090008		0	919.17	3	-2.15	YTG 9a	CCC[C@H](NC(=O)[C@H](CCCNC(=N)N)NC(=O)[C@@H]1CCCN1C(=O)[C@@H](N)CCCNC(=N)N)C(=O)N[C@@H](Cc1ccc(O)cc1)C(=O)N[C@H](CS)C(=O)N[C@@H](CCC(C)C)C(N)=O	Inhibition	'='	95.0	%				UO_0000187					False	CHEMBL1113526	Inhibition of PKB at 5 uM by radioactive kinase assay relative to control	B	BAO_0000357	single protein format	None	None	None	None	None	CHEMBL4282	Serine/threonine-protein kinase AKT	Homo sapiens	SINGLE PROTEIN	CHEMBL1156226	1	Scientific Literature	Bioorg. Med. Chem.	2010	None
CHEMBL367018		0	414.49	0	3.72	54	Cn1c(-c2ccc(S(C)(=O)=O)cc2)nc2c(Sc3ccc(F)cc3)ncnc21	Inhibition	'='	4.0	%				UO_0000187					False	CHEMBL830592	Inhibition of human Protein kinase B alpha at 30 uM	B	BAO_0000357	single protein format	Homo sapiens	None	None	None	None	CHEMBL4282	Serine/threonine-protein kinase AKT	Homo sapiens	SINGLE PROTEIN	CHEMBL1141882	1	Scientific Literature	J. Med. Chem.	2005	None
CHEMBL226744		0	488.44	0	4.84	13aq	Cc1n[nH]c2ccc(-c3cncc(OC[C@@H](N)Cc4ccc5c(c4)OC(F)(F)C(F)(F)O5)c3)cc12	IC50	'='	13.0	nM	7.89			UO_0000065	16.15	0.31	3.05	8.28	False	CHEMBL889241	Inhibition of human Akt1	B	BAO_0000357	single protein format	Homo sapiens	None	None	None	None	CHEMBL4282	Serine/threonine-protein kinase AKT	Homo sapiens	SINGLE PROTEIN	CHEMBL1145373	1	Scientific Literature	J. Med. Chem.	2007	None
CHEMBL227326		0	438.43	0	4.20	13ap	Cc1n[nH]c2ccc(-c3cncc(OC[C@@H](N)Cc4cccc5c4OC(F)(F)O5)c3)cc12	IC50	'='	14.0	nM	7.85			UO_0000065	17.91	0.34	3.65	8.24	False	CHEMBL889241	Inhibition of human Akt1	B	BAO_0000357	single protein format	Homo sapiens	None	None	None	None	CHEMBL4282	Serine/threonine-protein kinase AKT	Homo sapiens	SINGLE PROTEIN	CHEMBL1145373	1	Scientific Literature	J. Med. Chem.	2007	None
CHEMBL226850		0	413.40	0	3.99	37a	N[C@H](COc1cncc(-c2cc3cn[nH]c3cn2)c1)Cc1cccc(C(F)(F)F)c1	IC50	'='	7.2	nM	8.14			UO_0000065	19.70	0.37	4.15	9.08	False	CHEMBL889241	Inhibition of human Akt1	B	BAO_0000357	single protein format	Homo sapiens	None	None	None	None	CHEMBL4282	Serine/threonine-protein kinase AKT	Homo sapiens	SINGLE PROTEIN	CHEMBL1145373	1	Scientific Literature	J. Med. Chem.	2007	None
CHEMBL388312		0	447.85	0	4.64	37b	N[C@H](COc1cncc(-c2cc3c(Cl)n[nH]c3cn2)c1)Cc1cccc(C(F)(F)F)c1	IC50	'='	2.9	nM	8.54			UO_0000065	19.06	0.38	3.90	9.52	False	CHEMBL889241	Inhibition of human Akt1	B	BAO_0000357	single protein format	Homo sapiens	None	None	None	None	CHEMBL4282	Serine/threonine-protein kinase AKT	Homo sapiens	SINGLE PROTEIN	CHEMBL1145373	1	Scientific Literature	J. Med. Chem.	2007	None
CHEMBL508754		0	622.78	2	5.72	11	C[C@H]1CN(c2ncc3cc(-c4ccccc4)c(-c4ccc(CN5CCC(c6nnc(-c7ccccn7)[nH]6)CC5)cc4)nc3n2)CCN1	IC50	'='	17.0	nM	7.77			UO_0000065	12.48	0.23	2.05	6.96	False	CHEMBL951577	Inhibition of Akt1 phosphorylation by HTRF assay	B	BAO_0000357	single protein format	None	None	None	None	None	CHEMBL4282	Serine/threonine-protein kinase AKT	Homo sapiens	SINGLE PROTEIN	CHEMBL1157492	1	Scientific Literature	Bioorg. Med. Chem. Lett.	2008	None
CHEMBL255212		0	485.59	1	5.77	1	N#Cc1cnc(-c2ccc(CN3CCC(n4c(=O)[nH]c5ccccc54)CC3)cc2)c(-c2ccccc2)c1	Activity	'>'	50000.0	nM				UO_0000065					False	CHEMBL950115	Inhibition of Akt1 in human C33a cells	B	BAO_0000219	cell-based format	Homo sapiens	None	None	C33a	None	CHEMBL4282	Serine/threonine-protein kinase AKT	Homo sapiens	SINGLE PROTEIN	CHEMBL1142279	1	Scientific Literature	Bioorg. Med. Chem. Lett.	2008	None
CHEMBL406858		0	538.66	2	6.04	13a	Nc1ncnc2c1cnn2C1CCN(Cc2ccc(-c3ncc(-c4ccccn4)cc3-c3ccccc3)cc2)CC1	Activity	'='	1629.0	nM				UO_0000065					False	CHEMBL950112	Inhibition of human recombinant Akt1	B	BAO_0000357	single protein format	Homo sapiens	None	None	None	None	CHEMBL4282	Serine/threonine-protein kinase AKT	Homo sapiens	SINGLE PROTEIN	CHEMBL1142279	1	Scientific Literature	Bioorg. Med. Chem. Lett.	2008	None
CHEMBL271637		0	506.64	2	5.46	10h	Nc1nnc(-c2cnc(-c3ccc(CNCCC(=O)c4ccccc4N)cc3)c(-c3ccccc3)c2)s1	Activity	'='	114.0	nM				UO_0000065					False	CHEMBL950112	Inhibition of human recombinant Akt1	B	BAO_0000357	single protein format	Homo sapiens	None	None	None	None	CHEMBL4282	Serine/threonine-protein kinase AKT	Homo sapiens	SINGLE PROTEIN	CHEMBL1142279	1	Scientific Literature	Bioorg. Med. Chem. Lett.	2008	None
CHEMBL256212		0	539.65	2	5.43	13c	Nc1ncnc2c1cnn2C1CCN(Cc2ccc(-c3ncc(-c4ncccn4)cc3-c3ccccc3)cc2)CC1	Activity	'='	1954.0	nM				UO_0000065					False	CHEMBL950115	Inhibition of Akt1 in human C33a cells	B	BAO_0000219	cell-based format	Homo sapiens	None	None	C33a	None	CHEMBL4282	Serine/threonine-protein kinase AKT	Homo sapiens	SINGLE PROTEIN	CHEMBL1142279	1	Scientific Literature	Bioorg. Med. Chem. Lett.	2008	None
CHEMBL271637		0	506.64	2	5.46	10h	Nc1nnc(-c2cnc(-c3ccc(CNCCC(=O)c4ccccc4N)cc3)c(-c3ccccc3)c2)s1	Activity	'='	618.0	nM				UO_0000065					False	CHEMBL950115	Inhibition of Akt1 in human C33a cells	B	BAO_0000219	cell-based format	Homo sapiens	None	None	C33a	None	CHEMBL4282	Serine/threonine-protein kinase AKT	Homo sapiens	SINGLE PROTEIN	CHEMBL1142279	1	Scientific Literature	Bioorg. Med. Chem. Lett.	2008	None
CHEMBL271496		0	570.73	2	6.68	10b	Nc1nnc(-c2cnc(-c3ccc(CN4CCC(c5cc(-c6ccccn6)[nH]n5)CC4)cc3)c(-c3ccccc3)c2)s1	Activity	'='	734.0	nM				UO_0000065					False	CHEMBL950115	Inhibition of Akt1 in human C33a cells	B	BAO_0000219	cell-based format	Homo sapiens	None	None	C33a	None	CHEMBL4282	Serine/threonine-protein kinase AKT	Homo sapiens	SINGLE PROTEIN	CHEMBL1142279	1	Scientific Literature	Bioorg. Med. Chem. Lett.	2008	None
CHEMBL554497		0	449.50	0	2.60	39	O=S(=O)(c1cccc2nonc12)n1ccc2ncc(-c3cnn(C4CCNCC4)c3)cc21	Inhibition						Active						False	CHEMBL1053158	Inhibition of AKT phosphorylation in human MKN45 cells after 1 hr by Western blot analysis	B	BAO_0000219	cell-based format	Homo sapiens	None	None	MKN-45	None	CHEMBL4282	Serine/threonine-protein kinase AKT	Homo sapiens	SINGLE PROTEIN	CHEMBL1152913	1	Scientific Literature	Bioorg. Med. Chem. Lett.	2009	CHEMBL3307603
CHEMBL175622		0	260.30	0	2.65	12	Cn1cnc2c(Sc3ccc(F)cc3)ncnc21	Inhibition	'='	0.0	%				UO_0000187					False	CHEMBL830592	Inhibition of human Protein kinase B alpha at 30 uM	B	BAO_0000357	single protein format	Homo sapiens	None	None	None	None	CHEMBL4282	Serine/threonine-protein kinase AKT	Homo sapiens	SINGLE PROTEIN	CHEMBL1141882	1	Scientific Literature	J. Med. Chem.	2005	None
CHEMBL1650551		0	454.93	0	3.47	25	Cl.[2H]C([2H])(c1cc(Nc2nc(C)cn3c(-c4cn[nH]c4)cnc23)sn1)N1CCC(F)(F)C1	IC50	'>'	100.0	nM				UO_0000065					False	CHEMBL1656200	Inhibition of AKT1	B	BAO_0000357	single protein format	None	None	None	None	None	CHEMBL4282	Serine/threonine-protein kinase AKT	Homo sapiens	SINGLE PROTEIN	CHEMBL1649074	1	Scientific Literature	J. Med. Chem.	2011	None
CHEMBL529177		0	238.29	0	2.70	7	Cc1c(N)ccc2[nH]c(-c3ccc(N)cc3)nc12	Inhibition	'='	-2.5	%				UO_0000187					False	CHEMBL1777657	Inhibition of AKT1 at 10 uM	B	BAO_0000357	single protein format	None	None	None	None	None	CHEMBL4282	Serine/threonine-protein kinase AKT	Homo sapiens	SINGLE PROTEIN	CHEMBL1773035	1	Scientific Literature	J. Med. Chem.	2011	None
CHEMBL520980		0	458.53	0	3.57	CER-0264165	COc1cccc(Nc2cc(Nc3cccc(C(=O)NCCCn4ccnc4)c3)nc(N)n2)c1	Inhibition	'='	1.0	%				UO_0000187					False	CHEMBL953394	Inhibition of AKT1/PKBalpha at 10 uM by HTRF assay relative to control	B	BAO_0000357	single protein format	None	None	None	None	None	CHEMBL4282	Serine/threonine-protein kinase AKT	Homo sapiens	SINGLE PROTEIN	CHEMBL1150387	1	Scientific Literature	J. Med. Chem.	2008	None
CHEMBL482488		0	446.54	0	3.56	CER-0263252	O=C(COc1ccccc1)N1CCN(c2nccc(Nc3ccc4ncsc4c3)n2)CC1	Inhibition	'='	1.0	%				UO_0000187					False	CHEMBL953394	Inhibition of AKT1/PKBalpha at 10 uM by HTRF assay relative to control	B	BAO_0000357	single protein format	None	None	None	None	None	CHEMBL4282	Serine/threonine-protein kinase AKT	Homo sapiens	SINGLE PROTEIN	CHEMBL1150387	1	Scientific Literature	J. Med. Chem.	2008	None
CHEMBL498112		0	497.41	1	6.00	21u	O=C(Nc1cc(C(F)(F)F)ccc1F)Nc1ccc(Oc2ccnc3[nH]c(=O)[nH]c23)c2ccccc12	Residual_activity	'='	100.0	%				UO_0000187					False	CHEMBL1000630	Inhibition of PKBalpha at 1 uM relative to control	B	BAO_0000357	single protein format	None	None	None	None	None	CHEMBL4282	Serine/threonine-protein kinase AKT	Homo sapiens	SINGLE PROTEIN	CHEMBL1136991	1	Scientific Literature	J. Med. Chem.	2009	None
CHEMBL1940252		0	502.55	1	3.53	25	CC(=O)N1CC[C@@H](Nc2cncc(C(=O)c3cn(C(C)C)c4ncnc(N)c34)n2)[C@H]1c1ccc(F)cc1	Inhibition	'='	57.0	%				UO_0000187					False	CHEMBL1942178	Inhibition of AKT1 at 1 uM	B	BAO_0000357	single protein format	None	None	None	None	None	CHEMBL4282	Serine/threonine-protein kinase AKT	Homo sapiens	SINGLE PROTEIN	CHEMBL1938337	1	Scientific Literature	J. Med. Chem.	2011	None
CHEMBL1940253		0	484.56	0	3.39	26	CC(=O)N1CC[C@@H](Nc2cncc(C(=O)c3cn(C(C)C)c4ncnc(N)c34)n2)[C@H]1c1ccccc1	Inhibition	'='	15.0	%				UO_0000187					False	CHEMBL1942178	Inhibition of AKT1 at 1 uM	B	BAO_0000357	single protein format	None	None	None	None	None	CHEMBL4282	Serine/threonine-protein kinase AKT	Homo sapiens	SINGLE PROTEIN	CHEMBL1938337	1	Scientific Literature	J. Med. Chem.	2011	None
CHEMBL1080569		0	429.47	0	4.75	1	N[C@H](CNc1nnc(-c2ccc3cnccc3c2)s1)Cc1ccc(C(F)(F)F)cc1	IC50	'='	3.2	nM	8.49			UO_0000065	19.78	0.39	3.74	11.07	False	CHEMBL1102921	Inhibition of AKT1 after 10 mins by [gamma33]ATP assay	B	BAO_0000357	single protein format	None	None	None	None	None	CHEMBL4282	Serine/threonine-protein kinase AKT	Homo sapiens	SINGLE PROTEIN	CHEMBL1154944	1	Scientific Literature	Bioorg. Med. Chem. Lett.	2010	None
CHEMBL1079626		0	431.49	0	4.70	31	Cn1ncc2ccc(-c3cnc(NC[C@@H](N)Cc4ccc(C(F)(F)F)cc4)s3)cc21	IC50	'='	895.0	nM	6.05			UO_0000065	14.02	0.28	1.35	8.80	False	CHEMBL1102921	Inhibition of AKT1 after 10 mins by [gamma33]ATP assay	B	BAO_0000357	single protein format	None	None	None	None	None	CHEMBL4282	Serine/threonine-protein kinase AKT	Homo sapiens	SINGLE PROTEIN	CHEMBL1154944	1	Scientific Literature	Bioorg. Med. Chem. Lett.	2010	None
CHEMBL1081831		0	432.47	0	4.31	36	N[C@H](CNc1ncc(-c2ccc3c(c2)CC(=O)N3)s1)Cc1ccc(C(F)(F)F)cc1	IC50	'='	18.3	nM	7.74			UO_0000065	17.89	0.35	3.43	9.67	False	CHEMBL1102921	Inhibition of AKT1 after 10 mins by [gamma33]ATP assay	B	BAO_0000357	single protein format	None	None	None	None	None	CHEMBL4282	Serine/threonine-protein kinase AKT	Homo sapiens	SINGLE PROTEIN	CHEMBL1154944	1	Scientific Literature	Bioorg. Med. Chem. Lett.	2010	None
CHEMBL259380		0	254.30	0	1.58	2a	Nc1nc(N)c2c(n1)NCCC(c1ccccc1)=N2	IC50	'>'	100000.0	nM				UO_0000065					False	CHEMBL928166	Inhibition of Akt1	B	BAO_0000357	single protein format	None	None	None	None	None	CHEMBL4282	Serine/threonine-protein kinase AKT	Homo sapiens	SINGLE PROTEIN	CHEMBL1144750	1	Scientific Literature	Bioorg. Med. Chem. Lett.	2008	None
CHEMBL405233		0	253.31	0	2.30	1c	Cc1ccc(C2=Nc3c(N)ncnc3NCC2)cc1	IC50	'>'	100000.0	nM				UO_0000065					False	CHEMBL928166	Inhibition of Akt1	B	BAO_0000357	single protein format	None	None	None	None	None	CHEMBL4282	Serine/threonine-protein kinase AKT	Homo sapiens	SINGLE PROTEIN	CHEMBL1144750	1	Scientific Literature	Bioorg. Med. Chem. Lett.	2008	None
CHEMBL1987007		0	340.45	0	3.12	SID103904998	CN1CCC(NC(=O)c2cc3c(-c4ccccc4)n[nH]c3s2)CC1	Ki	'>'	7943.28	nM			inactive	UO_0000065					False	CHEMBL1963809	PUBCHEM_BIOASSAY: Navigating the Kinome. (Class of assay: other) Panel member name: AKT1	F	BAO_0000019	assay format	None	None	None	None	None	CHEMBL4282	Serine/threonine-protein kinase AKT	Homo sapiens	SINGLE PROTEIN	CHEMBL1201862	7	PubChem BioAssays			None
CHEMBL1979176		0	362.31	0	4.30	SID103904896	COc1ccc2c(NC(=O)Nc3cc(C(F)(F)F)ccn3)ccnc2c1	Ki	'>'	7943.28	nM			inactive	UO_0000065					False	CHEMBL1963809	PUBCHEM_BIOASSAY: Navigating the Kinome. (Class of assay: other) Panel member name: AKT1	F	BAO_0000019	assay format	None	None	None	None	None	CHEMBL4282	Serine/threonine-protein kinase AKT	Homo sapiens	SINGLE PROTEIN	CHEMBL1201862	7	PubChem BioAssays			None
CHEMBL1974328		0	340.43	0	2.31	SID103904806	Cc1cccc(Nc2nc(NC3CCCCC3N)cnc2C(N)=O)c1	Ki	'>'	7943.28	nM			inactive	UO_0000065					False	CHEMBL1963809	PUBCHEM_BIOASSAY: Navigating the Kinome. (Class of assay: other) Panel member name: AKT1	F	BAO_0000019	assay format	None	None	None	None	None	CHEMBL4282	Serine/threonine-protein kinase AKT	Homo sapiens	SINGLE PROTEIN	CHEMBL1201862	7	PubChem BioAssays			None
CHEMBL2001920		0	341.21	0	2.26	SID103905481	O=C1NC(=S)SC1=C1C(=O)Nc2ccc(Br)cc21	Ki	'>'	7943.28	nM			inactive	UO_0000065					False	CHEMBL1963809	PUBCHEM_BIOASSAY: Navigating the Kinome. (Class of assay: other) Panel member name: AKT1	F	BAO_0000019	assay format	None	None	None	None	None	CHEMBL4282	Serine/threonine-protein kinase AKT	Homo sapiens	SINGLE PROTEIN	CHEMBL1201862	7	PubChem BioAssays			None
CHEMBL1969372		0	364.38	0	3.05	SID103904758	COCCNc1nccc(-c2c(-c3ccc(F)cc3)nc3cnccn23)n1	Ki	'>'	7943.28	nM			inactive	UO_0000065					False	CHEMBL1963809	PUBCHEM_BIOASSAY: Navigating the Kinome. (Class of assay: other) Panel member name: AKT1	F	BAO_0000019	assay format	None	None	None	None	None	CHEMBL4282	Serine/threonine-protein kinase AKT	Homo sapiens	SINGLE PROTEIN	CHEMBL1201862	7	PubChem BioAssays			None
CHEMBL1997349		0	476.32	1	5.49	SID103905298	CC1=NN(c2ccc(Cl)c(Cl)c2)C(=O)C1=Cc1c(C)c(C#N)c2nc3ccccc3n2c1O	Ki	'='	3981.07	nM	5.40		active	UO_0000065					False	CHEMBL1963809	PUBCHEM_BIOASSAY: Navigating the Kinome. (Class of assay: other) Panel member name: AKT1	F	BAO_0000019	assay format	None	None	None	None	None	CHEMBL4282	Serine/threonine-protein kinase AKT	Homo sapiens	SINGLE PROTEIN	CHEMBL1201862	7	PubChem BioAssays			None
CHEMBL1971801		0	212.21	0	1.79	SID103904714	O=C1Nc2ccccc2Nc2nnccc21	Ki	'>'	7943.28	nM			inactive	UO_0000065					False	CHEMBL1963809	PUBCHEM_BIOASSAY: Navigating the Kinome. (Class of assay: other) Panel member name: AKT1	F	BAO_0000019	assay format	None	None	None	None	None	CHEMBL4282	Serine/threonine-protein kinase AKT	Homo sapiens	SINGLE PROTEIN	CHEMBL1201862	7	PubChem BioAssays			None
CHEMBL1990912		0	265.32	0	2.70	SID103904736	OCCNc1cc2cc(-c3cccnc3)ccc2cn1	Ki	'>'	7943.28	nM			inactive	UO_0000065					False	CHEMBL1963809	PUBCHEM_BIOASSAY: Navigating the Kinome. (Class of assay: other) Panel member name: AKT1	F	BAO_0000019	assay format	None	None	None	None	None	CHEMBL4282	Serine/threonine-protein kinase AKT	Homo sapiens	SINGLE PROTEIN	CHEMBL1201862	7	PubChem BioAssays			None
CHEMBL2006493		0	282.22	0	3.33	SID103905619	O=C1CCCc2oc3cc(C(F)(F)F)ccc3c(=O)c21	Ki	'>'	7943.28	nM			inactive	UO_0000065					False	CHEMBL1963809	PUBCHEM_BIOASSAY: Navigating the Kinome. (Class of assay: other) Panel member name: AKT1	F	BAO_0000019	assay format	None	None	None	None	None	CHEMBL4282	Serine/threonine-protein kinase AKT	Homo sapiens	SINGLE PROTEIN	CHEMBL1201862	7	PubChem BioAssays			None
CHEMBL437747		0	513.52	2	6.94	SID103905437	CCCn1c(C2CCNCC2)nc(-c2ccc(Cl)c(Cl)c2)c1-c1ccnc(NC2CCCCC2)n1	Ki	'>'	7943.28	nM			inactive	UO_0000065					False	CHEMBL1963809	PUBCHEM_BIOASSAY: Navigating the Kinome. (Class of assay: other) Panel member name: AKT1	F	BAO_0000019	assay format	None	None	None	None	None	CHEMBL4282	Serine/threonine-protein kinase AKT	Homo sapiens	SINGLE PROTEIN	CHEMBL1201862	7	PubChem BioAssays			None
CHEMBL1971694		0	282.34	0	3.30	SID103904461	CCCCNc1n[s+]([O-])nc1Nc1ccc(F)cc1	Ki	'>'	7943.28	nM			inactive	UO_0000065					False	CHEMBL1963809	PUBCHEM_BIOASSAY: Navigating the Kinome. (Class of assay: other) Panel member name: AKT1	F	BAO_0000019	assay format	None	None	None	None	None	CHEMBL4282	Serine/threonine-protein kinase AKT	Homo sapiens	SINGLE PROTEIN	CHEMBL1201862	7	PubChem BioAssays			None
CHEMBL2003286		0	251.26	0	1.72	SID103905210	COc1cc(C=C2SC(=O)NC2=O)ccc1O	Ki	'>'	7943.28	nM			inactive	UO_0000065					False	CHEMBL1963809	PUBCHEM_BIOASSAY: Navigating the Kinome. (Class of assay: other) Panel member name: AKT1	F	BAO_0000019	assay format	None	None	None	None	None	CHEMBL4282	Serine/threonine-protein kinase AKT	Homo sapiens	SINGLE PROTEIN	CHEMBL1201862	7	PubChem BioAssays			None
CHEMBL1979318		0	378.17	0	2.54	SID103905101	Cc1n[nH]c2c1C(c1ccccc1I)C(C#N)=C(N)O2	Ki	'>'	7943.28	nM			inactive	UO_0000065					False	CHEMBL1963809	PUBCHEM_BIOASSAY: Navigating the Kinome. (Class of assay: other) Panel member name: AKT1	F	BAO_0000019	assay format	None	None	None	None	None	CHEMBL4282	Serine/threonine-protein kinase AKT	Homo sapiens	SINGLE PROTEIN	CHEMBL1201862	7	PubChem BioAssays			None
CHEMBL1253585		0	266.15	None	None	2, Glc-NAc-selenazoline	CC1=N[C@H]2[C@H](O[C@H](CO)[C@@H](O)[C@@H]2O)[Se]1	Activity						Active						False	CHEMBL1251512	Activation of AKT	B	BAO_0000357	single protein format	None	None	None	None	None	CHEMBL4282	Serine/threonine-protein kinase AKT	Homo sapiens	SINGLE PROTEIN	CHEMBL1250539	1	Scientific Literature	Bioorg. Med. Chem.	2010	None
CHEMBL1254183		0	589.45	None	None	13, 3-selena-1-dethiacephem	C[C@@H](O[Si](C)(C)C(C)(C)C)[C@H]1C(=O)N2/C(=N/Cc3ccccc3)[Se]/C(=C/I)C[C@H]12	Activity						Not Active						False	CHEMBL1251274	Effect on c-Akt phosphorylation in in human LNCAP cells	B	BAO_0000219	cell-based format	Homo sapiens	None	None	LNCaP	None	CHEMBL4282	Serine/threonine-protein kinase AKT	Homo sapiens	SINGLE PROTEIN	CHEMBL1250530	1	Scientific Literature	Bioorg. Med. Chem.	2010	CHEMBL3307965
[truncated: 7,414 more rows]
