# Supplementary material for: PyRMD Studio: A Unified Suite for Next-Generation, AI-Powered Virtual Screening
Source: J Chem Inf Model. 2026 May 19;66(11):6197–203. doi: 10.1021/acs.jcim.6c00648 (PMC13250901; doi:10.1021/acs.jcim.6c00648)
Supplement: Supplementary file 1 [file ci6c00648_si_001.zip › DATA/akt2_chembl.csv]

Molecule ChEMBL ID	Molecule Name	Molecule Max Phase	Molecular Weight	#RO5 Violations	AlogP	Compound Key	Smiles	Standard Type	Standard Relation	Standard Value	Standard Units	pChEMBL Value	Data Validity Comment	Comment	Uo Units	Ligand Efficiency BEI	Ligand Efficiency LE	Ligand Efficiency LLE	Ligand Efficiency SEI	Potential Duplicate	Assay ChEMBL ID	Assay Description	Assay Type	BAO Format ID	BAO Label	Assay Organism	Assay Tissue ChEMBL ID	Assay Tissue Name	Assay Cell Type	Assay Subcellular Fraction	Target ChEMBL ID	Target Name	Target Organism	Target Type	Document ChEMBL ID	Source ID	Source Description	Document Journal	Document Year	Cell ChEMBL ID
CHEMBL450545		0	636.81	2	6.11	9	C[C@H]1CN(c2ncc3cc(-c4ccccc4)c(-c4ccc(CN5CCC(c6nnc(-c7ccccn7)[nH]6)CC5)cc4)nc3n2)C[C@@H](C)N1	IC50	'='	77.0	nM	7.11			UO_0000065	11.17	0.20	1.00	6.37	False	CHEMBL951578	Inhibition of Akt2 phosphorylation by HTRF assay	B	BAO_0000357	single protein format	None	None	None	None	None	CHEMBL2431	Serine/threonine-protein kinase AKT2	Homo sapiens	SINGLE PROTEIN	CHEMBL1157492	1	Scientific Literature	Bioorg. Med. Chem. Lett.	2008	None
CHEMBL252056		0	469.64	1	5.87	12e	CSc1ncc2cc(-c3ccccc3)c(-c3ccc(CNCCc4nccs4)cc3)nc2n1	IC50	'='	1381.0	nM	5.86			UO_0000065	12.48	0.24	-0.01	9.21	False	CHEMBL928490	Inhibition of Akt2	B	BAO_0000357	single protein format	None	None	None	None	None	CHEMBL2431	Serine/threonine-protein kinase AKT2	Homo sapiens	SINGLE PROTEIN	CHEMBL1141509	1	Scientific Literature	Bioorg. Med. Chem. Lett.	2008	None
CHEMBL252055		0	453.58	0	4.53	12d	CSc1ncc2cc(-c3ccccc3)c(-c3ccc(CNCCc4nc[nH]n4)cc3)nc2n1	IC50	'='	1709.0	nM	5.77			UO_0000065	12.71	0.24	1.24	6.25	False	CHEMBL928490	Inhibition of Akt2	B	BAO_0000357	single protein format	None	None	None	None	None	CHEMBL2431	Serine/threonine-protein kinase AKT2	Homo sapiens	SINGLE PROTEIN	CHEMBL1141509	1	Scientific Literature	Bioorg. Med. Chem. Lett.	2008	None
CHEMBL252857		0	553.67	2	5.96	14d	CNc1ncc2cc(-c3ccccc3)c(-c3ccc(CN4CCC(c5nnc(-c6ccccn6)[nH]5)CC4)cc3)nc2n1	IC50	'='	94.4	nM	7.03			UO_0000065	12.69	0.23	1.07	6.48	False	CHEMBL928490	Inhibition of Akt2	B	BAO_0000357	single protein format	None	None	None	None	None	CHEMBL2431	Serine/threonine-protein kinase AKT2	Homo sapiens	SINGLE PROTEIN	CHEMBL1141509	1	Scientific Literature	Bioorg. Med. Chem. Lett.	2008	None
CHEMBL404347		0	554.66	2	5.93	14a	COc1ncc2cc(-c3ccccc3)c(-c3ccc(CN4CCC(c5nnc(-c6ccccn6)[nH]5)CC4)cc3)nc2n1	IC50	'='	107.2	nM	6.97			UO_0000065	12.57	0.23	1.04	6.60	False	CHEMBL928490	Inhibition of Akt2	B	BAO_0000357	single protein format	None	None	None	None	None	CHEMBL2431	Serine/threonine-protein kinase AKT2	Homo sapiens	SINGLE PROTEIN	CHEMBL1141509	1	Scientific Literature	Bioorg. Med. Chem. Lett.	2008	None
CHEMBL404554		0	569.74	2	7.25	13h	CSc1ncc2cc(-c3ccccc3)c(-c3ccc(CN4CCC(c5cc(-c6ccncc6)[nH]n5)CC4)cc3)nc2n1	IC50	'='	635.0	nM	6.20			UO_0000065	10.88	0.20	-1.05	7.42	False	CHEMBL928488	Inhibition of Akt2 in human C33A cells by immunoprecipitation kinase assay	B	BAO_0000219	cell-based format	Homo sapiens	None	None	C-33-A	None	CHEMBL2431	Serine/threonine-protein kinase AKT2	Homo sapiens	SINGLE PROTEIN	CHEMBL1141509	1	Scientific Literature	Bioorg. Med. Chem. Lett.	2008	CHEMBL3308230
CHEMBL253458		0	528.62	1	4.50	2	Nc1ncnc2nc(-c3ccc(CN4CCC(n5ncc6c(N)ncnc65)CC4)cc3)c(-c3ccccc3)cc12	IC50	'='	99.0	nM	7.00			UO_0000065	13.25	0.24	2.50	5.09	True	CHEMBL928490	Inhibition of Akt2	B	BAO_0000357	single protein format	None	None	None	None	None	CHEMBL2431	Serine/threonine-protein kinase AKT2	Homo sapiens	SINGLE PROTEIN	CHEMBL1141509	1	Scientific Literature	Bioorg. Med. Chem. Lett.	2008	None
CHEMBL253693		0	559.70	2	5.64	11	CSc1ncc2cc(-c3ccccc3)c(-c3ccc(CN4CCC(n5ncc6c(N)ncnc65)CC4)cc3)nc2n1	IC50	'='	828.0	nM	6.08			UO_0000065	10.87	0.20	0.44	5.45	False	CHEMBL928488	Inhibition of Akt2 in human C33A cells by immunoprecipitation kinase assay	B	BAO_0000219	cell-based format	Homo sapiens	None	None	C-33-A	None	CHEMBL2431	Serine/threonine-protein kinase AKT2	Homo sapiens	SINGLE PROTEIN	CHEMBL1141509	1	Scientific Literature	Bioorg. Med. Chem. Lett.	2008	CHEMBL3308230
CHEMBL1096291		0	371.40	0	0.54	20	CCn1c(-c2nonc2N)nc2c(C#CC(C)(C)O)nc(OCCN)cc21	IC50	'='	40.0	nM	7.40			UO_0000065	19.92	0.37	6.86	4.90	False	CHEMBL1109953	Inhibition of AKT2	B	BAO_0000357	single protein format	None	None	None	None	None	CHEMBL2431	Serine/threonine-protein kinase AKT2	Homo sapiens	SINGLE PROTEIN	CHEMBL1157000	1	Scientific Literature	Bioorg. Med. Chem. Lett.	2009	None
CHEMBL288441	BOSUTINIB	4	530.46	2	5.19	SKI-606	COc1cc(Nc2c(C#N)cnc3cc(OCCCN4CCN(C)CC4)c(OC)cc23)c(Cl)cc1Cl	Kd	'>'	10000.0	nM				UO_0000065					False	CHEMBL1908536	Binding constant for AKT2 kinase domain	B	BAO_0000357	single protein format	None	None	None	None	None	CHEMBL2431	Serine/threonine-protein kinase AKT2	Homo sapiens	SINGLE PROTEIN	CHEMBL1908390	1	Scientific Literature	Nat. Biotechnol.	2011	None
CHEMBL446779		0	675.84	2	5.92	16	CN1CCN(Cc2nnc3c4cc(-c5ccccc5)c(-c5ccc(CN6CCC(c7n[nH]c(-c8ccccn8)n7)CC6)cc5)nc4ccn23)CC1	IC50	'='	55.1	nM	7.26			UO_0000065	10.74	0.19	1.34	6.77	False	CHEMBL939832	Inhibition of human cloned Akt2 expressed in Drosophila S2 cells by HTRF assay	B	BAO_0000219	cell-based format	Homo sapiens	None	None	S2	None	CHEMBL2431	Serine/threonine-protein kinase AKT2	Homo sapiens	SINGLE PROTEIN	CHEMBL1141029	1	Scientific Literature	Bioorg. Med. Chem. Lett.	2009	CHEMBL3308861
CHEMBL499555		0	578.68	2	5.75	9	Nc1nnc2c3cc(-c4ccccc4)c(-c4ccc(CN5CCC(c6n[nH]c(-c7ccccn7)n6)CC5)cc4)nc3ccn12	IC50	'='	9.4	nM	8.03			UO_0000065	13.87	0.25	2.28	6.33	False	CHEMBL939832	Inhibition of human cloned Akt2 expressed in Drosophila S2 cells by HTRF assay	B	BAO_0000219	cell-based format	Homo sapiens	None	None	S2	None	CHEMBL2431	Serine/threonine-protein kinase AKT2	Homo sapiens	SINGLE PROTEIN	CHEMBL1141029	1	Scientific Literature	Bioorg. Med. Chem. Lett.	2009	CHEMBL3308861
CHEMBL442919		0	636.76	2	5.25	17	OCCNCc1nnc2c3cc(-c4ccccc4)c(-c4ccc(CN5CCC(c6n[nH]c(-c7ccccn7)n6)CC5)cc4)nc3ccn12	IC50	'='	251.4	nM	6.60			UO_0000065	10.36	0.19	1.35	4.96	False	CHEMBL939834	Inhibition of Akt2 by cell based assay	B	BAO_0000219	cell-based format	None	None	None	None	None	CHEMBL2431	Serine/threonine-protein kinase AKT2	Homo sapiens	SINGLE PROTEIN	CHEMBL1141029	1	Scientific Literature	Bioorg. Med. Chem. Lett.	2009	None
CHEMBL506077		0	579.67	2	5.88	10	Oc1nnc2c3cc(-c4ccccc4)c(-c4ccc(CN5CCC(c6n[nH]c(-c7ccccn7)n6)CC5)cc4)nc3ccn12	IC50	'='	167.7	nM	6.78			UO_0000065	11.69	0.21	0.90	5.60	False	CHEMBL939834	Inhibition of Akt2 by cell based assay	B	BAO_0000219	cell-based format	None	None	None	None	None	CHEMBL2431	Serine/threonine-protein kinase AKT2	Homo sapiens	SINGLE PROTEIN	CHEMBL1141029	1	Scientific Literature	Bioorg. Med. Chem. Lett.	2009	None
CHEMBL428462		0	337.85	0	4.40	1	Clc1ccc(C2(c3ccc(-c4cn[nH]c4)cc3)CCNCC2)cc1	Activity						Not Active						False	CHEMBL1061589	Inhibition of AKT2 at 25 uM by FRET based assay	B	BAO_0000357	single protein format	None	None	None	None	None	CHEMBL2431	Serine/threonine-protein kinase AKT2	Homo sapiens	SINGLE PROTEIN	CHEMBL1153468	1	Scientific Literature	Bioorg. Med. Chem. Lett.	2009	None
CHEMBL252654		0	540.69	1	4.30	13d	CSc1ncc2cc(-c3ccccc3)c(-c3ccc(CN4CCC(NC(=O)CNC(C)=O)CC4)cc3)nc2n1	IC50						Not Determined						False	CHEMBL928488	Inhibition of Akt2 in human C33A cells by immunoprecipitation kinase assay	B	BAO_0000219	cell-based format	Homo sapiens	None	None	C-33-A	None	CHEMBL2431	Serine/threonine-protein kinase AKT2	Homo sapiens	SINGLE PROTEIN	CHEMBL1141509	1	Scientific Literature	Bioorg. Med. Chem. Lett.	2008	CHEMBL3308230
CHEMBL252654		0	540.69	1	4.30	13d	CSc1ncc2cc(-c3ccccc3)c(-c3ccc(CN4CCC(NC(=O)CNC(C)=O)CC4)cc3)nc2n1	IC50	'='	5127.0	nM	5.29			UO_0000065	9.78	0.19	0.99	5.28	False	CHEMBL928490	Inhibition of Akt2	B	BAO_0000357	single protein format	None	None	None	None	None	CHEMBL2431	Serine/threonine-protein kinase AKT2	Homo sapiens	SINGLE PROTEIN	CHEMBL1141509	1	Scientific Literature	Bioorg. Med. Chem. Lett.	2008	None
CHEMBL590335		0	333.35	0	2.83	51	NC(=O)c1ccc(-c2cc(-c3cccc4c3OCO4)cnc2N)cc1	Inhibition	'='	-2.0	%				UO_0000187					False	CHEMBL1069049	Inhibition of AKT2 at 1 uM by microfluidic substrate phosphorylation assay	B	BAO_0000357	single protein format	None	None	None	None	None	CHEMBL2431	Serine/threonine-protein kinase AKT2	Homo sapiens	SINGLE PROTEIN	CHEMBL1158506	1	Scientific Literature	Bioorg. Med. Chem.	2010	None
CHEMBL494089	GSK-690693	1	425.49	0	1.58	GSK-690693	CCn1c(-c2nonc2N)nc2c(C#CC(C)(C)O)ncc(OC[C@H]3CCCNC3)c21	IC50	'='	13.0	nM	7.89			UO_0000065	18.53	0.35	6.31	5.75	False	CHEMBL1109953	Inhibition of AKT2	B	BAO_0000357	single protein format	None	None	None	None	None	CHEMBL2431	Serine/threonine-protein kinase AKT2	Homo sapiens	SINGLE PROTEIN	CHEMBL1157000	1	Scientific Literature	Bioorg. Med. Chem. Lett.	2009	None
CHEMBL428462		0	337.85	0	4.40	9	Clc1ccc(C2(c3ccc(-c4cn[nH]c4)cc3)CCNCC2)cc1	IC50	'='	18000.0	nM	4.75			UO_0000065	14.04	0.27	0.34	11.65	False	CHEMBL919345	Inhibition of PKBbeta by radiometric filter binding assay	B	BAO_0000357	single protein format	Homo sapiens	None	None	None	None	CHEMBL2431	Serine/threonine-protein kinase AKT2	Homo sapiens	SINGLE PROTEIN	CHEMBL1139877	1	Scientific Literature	J. Med. Chem.	2007	None
CHEMBL227727		0	239.28	0	1.52	10	NCCc1ccc(-c2ncnc3[nH]cnc23)cc1	IC50	'='	9500.0	nM	5.02			UO_0000065	20.99	0.38	3.50	6.24	False	CHEMBL919346	Inhibition of PKBbeta by radiometric filter binding assay	B	BAO_0000357	single protein format	Homo sapiens	None	None	None	None	CHEMBL2431	Serine/threonine-protein kinase AKT2	Homo sapiens	SINGLE PROTEIN	CHEMBL1139878	1	Scientific Literature	J. Med. Chem.	2007	None
CHEMBL252054		0	452.59	1	5.14	12c	CSc1ncc2cc(-c3ccccc3)c(-c3ccc(CNCCc4c[nH]cn4)cc3)nc2n1	IC50	'='	1242.0	nM	5.91			UO_0000065	13.05	0.24	0.77	7.44	False	CHEMBL928490	Inhibition of Akt2	B	BAO_0000357	single protein format	None	None	None	None	None	CHEMBL2431	Serine/threonine-protein kinase AKT2	Homo sapiens	SINGLE PROTEIN	CHEMBL1141509	1	Scientific Literature	Bioorg. Med. Chem. Lett.	2008	None
CHEMBL404556		0	567.66	2	5.02	14c	NC(=O)c1ncc2cc(-c3ccccc3)c(-c3ccc(CN4CCC(c5nnc(-c6ccccn6)[nH]5)CC4)cc3)nc2n1	IC50	'='	3706.0	nM	5.43			UO_0000065	9.57	0.17	0.41	3.89	False	CHEMBL928488	Inhibition of Akt2 in human C33A cells by immunoprecipitation kinase assay	B	BAO_0000219	cell-based format	Homo sapiens	None	None	C-33-A	None	CHEMBL2431	Serine/threonine-protein kinase AKT2	Homo sapiens	SINGLE PROTEIN	CHEMBL1141509	1	Scientific Literature	Bioorg. Med. Chem. Lett.	2008	CHEMBL3308230
CHEMBL404555		0	549.64	2	5.79	14b	N#Cc1ncc2cc(-c3ccccc3)c(-c3ccc(CN4CCC(c5nnc(-c6ccccn6)[nH]5)CC4)cc3)nc2n1	IC50	'='	586.0	nM	6.23			UO_0000065	11.34	0.20	0.44	5.19	False	CHEMBL928488	Inhibition of Akt2 in human C33A cells by immunoprecipitation kinase assay	B	BAO_0000219	cell-based format	Homo sapiens	None	None	C-33-A	None	CHEMBL2431	Serine/threonine-protein kinase AKT2	Homo sapiens	SINGLE PROTEIN	CHEMBL1141509	1	Scientific Literature	Bioorg. Med. Chem. Lett.	2008	CHEMBL3308230
CHEMBL404347		0	554.66	2	5.93	14a	COc1ncc2cc(-c3ccccc3)c(-c3ccc(CN4CCC(c5nnc(-c6ccccn6)[nH]5)CC4)cc3)nc2n1	IC50	'='	2295.0	nM	5.64			UO_0000065	10.17	0.18	-0.29	5.34	False	CHEMBL928488	Inhibition of Akt2 in human C33A cells by immunoprecipitation kinase assay	B	BAO_0000219	cell-based format	Homo sapiens	None	None	C-33-A	None	CHEMBL2431	Serine/threonine-protein kinase AKT2	Homo sapiens	SINGLE PROTEIN	CHEMBL1141509	1	Scientific Literature	Bioorg. Med. Chem. Lett.	2008	CHEMBL3308230
CHEMBL1088391		0	273.69	0	3.97	6,BSc3921	O=C1Nc2ccc(Cl)cc2/C1=C\c1ccccc1F	Inhibition						Not Active						False	CHEMBL1112897	Inhibition of AKT2	B	BAO_0000357	single protein format	None	None	None	None	None	CHEMBL2431	Serine/threonine-protein kinase AKT2	Homo sapiens	SINGLE PROTEIN	CHEMBL1157898	1	Scientific Literature	Bioorg. Med. Chem. Lett.	2010	None
CHEMBL404555		0	549.64	2	5.79	14b	N#Cc1ncc2cc(-c3ccccc3)c(-c3ccc(CN4CCC(c5nnc(-c6ccccn6)[nH]5)CC4)cc3)nc2n1	IC50	'='	59.0	nM	7.23			UO_0000065	13.15	0.24	1.44	6.02	False	CHEMBL928490	Inhibition of Akt2	B	BAO_0000357	single protein format	None	None	None	None	None	CHEMBL2431	Serine/threonine-protein kinase AKT2	Homo sapiens	SINGLE PROTEIN	CHEMBL1141509	1	Scientific Literature	Bioorg. Med. Chem. Lett.	2008	None
CHEMBL1171533		0	265.28	0	1.52	23	Cn1cc(-c2cnc3ncc(-c4cn[nH]c4)cn23)cn1	Inhibition	'='	0.0	%				UO_0000187					False	CHEMBL1173998	Inhibition of AKT2 at 10 uM by mobility shift assay	B	BAO_0000357	single protein format	None	None	None	None	None	CHEMBL2431	Serine/threonine-protein kinase AKT2	Homo sapiens	SINGLE PROTEIN	CHEMBL1177828	1	Scientific Literature	Bioorg. Med. Chem. Lett.	2010	None
CHEMBL388978	STAUROSPORINE	0	466.54	0	4.35	Staurosporine	CN[C@@H]1C[C@H]2O[C@@](C)([C@@H]1OC)n1c3ccccc3c3c4c(c5c6ccccc6n2c5c31)C(=O)NC4	IC50	'='	6.5	nM	8.19			UO_0000065	17.55	0.32	3.84	11.79	True	CHEMBL869529	Inhibition of Akt2 using 10 uM ATP	B	BAO_0000357	single protein format	Homo sapiens	None	None	None	None	CHEMBL2431	Serine/threonine-protein kinase AKT2	Homo sapiens	SINGLE PROTEIN	CHEMBL1146058	1	Scientific Literature	Bioorg. Med. Chem. Lett.	2006	None
CHEMBL228810		0	436.52	0	2.35	18	C/C(=C1/C(=O)Nc2ccc(NC(N)=O)cc21)c1cc(CNC(=O)C2CCN(C)CC2)c[nH]1	IC50	'='	4.0	nM	8.40			UO_0000065	19.24	0.36	6.05	6.35	False	CHEMBL889499	Inhibition of AKT2	B	BAO_0000357	single protein format	Homo sapiens	None	None	None	None	CHEMBL2431	Serine/threonine-protein kinase AKT2	Homo sapiens	SINGLE PROTEIN	CHEMBL1145394	1	Scientific Literature	Bioorg. Med. Chem. Lett.	2007	None
CHEMBL362455		0	339.44	1	5.16	1	CC(C)(N)c1ccc(-c2nc3ccccc3nc2-c2ccccc2)cc1	IC50	'='	23000.0	nM	4.64			UO_0000065	13.66	0.24	-0.52	8.95	True	CHEMBL876978	Inhibitory concentration against human Protein kinase B, Akt2	B	BAO_0000357	single protein format	Homo sapiens	None	None	None	None	CHEMBL2431	Serine/threonine-protein kinase AKT2	Homo sapiens	SINGLE PROTEIN	CHEMBL1141888	1	Scientific Literature	Bioorg. Med. Chem. Lett.	2005	None
CHEMBL228867		0	450.54	0	2.88	22	C/C(=C1/C(=O)Nc2ccc(NC(N)=O)cc21)c1cc(CNC(=O)CCN2CCCCC2)c[nH]1	IC50	'='	3.0	nM	8.52			UO_0000065	18.92	0.35	5.64	6.44	False	CHEMBL889499	Inhibition of AKT2	B	BAO_0000357	single protein format	Homo sapiens	None	None	None	None	CHEMBL2431	Serine/threonine-protein kinase AKT2	Homo sapiens	SINGLE PROTEIN	CHEMBL1145394	1	Scientific Literature	Bioorg. Med. Chem. Lett.	2007	None
CHEMBL228804		0	458.52	0	2.96	7d	CN(C)CCNC(=O)c1cccc(-c2c[nH]c(/C=C3\C(=O)Nc4ccc(NC(N)=O)cc43)c2)c1	IC50	'='	4.0	nM	8.40			UO_0000065	18.32	0.34	5.44	6.35	False	CHEMBL889499	Inhibition of AKT2	B	BAO_0000357	single protein format	Homo sapiens	None	None	None	None	CHEMBL2431	Serine/threonine-protein kinase AKT2	Homo sapiens	SINGLE PROTEIN	CHEMBL1145394	1	Scientific Literature	Bioorg. Med. Chem. Lett.	2007	None
CHEMBL227924		0	297.79	0	3.82	8a	NC[C@@H](c1ccc(Cl)cc1)c1ccc(-c2cn[nH]c2)cc1	IC50	'='	34000.0	nM	4.47			UO_0000065	15.01	0.29	0.65	8.17	False	CHEMBL919345	Inhibition of PKBbeta by radiometric filter binding assay	B	BAO_0000357	single protein format	Homo sapiens	None	None	None	None	CHEMBL2431	Serine/threonine-protein kinase AKT2	Homo sapiens	SINGLE PROTEIN	CHEMBL1139877	1	Scientific Literature	J. Med. Chem.	2007	None
CHEMBL1782186		0	427.46	0	4.92	18	CCOc1cccc2cc(C(=O)N3N=C(c4cccnc4)CC3c3ccccc3O)oc12	IC50	'>'	10000.0	nM				UO_0000065					False	CHEMBL1786949	Inhibition of AKT2	B	BAO_0000357	single protein format	None	None	None	None	None	CHEMBL2431	Serine/threonine-protein kinase AKT2	Homo sapiens	SINGLE PROTEIN	CHEMBL1781905	1	Scientific Literature	Bioorg. Med. Chem. Lett.	2010	None
CHEMBL252455		0	485.64	0	4.85	12k	CSc1ncc2cc(-c3ccccc3)c(-c3ccc(CNCCc4nnc(N)s4)cc3)nc2n1	IC50	'='	529.0	nM	6.28			UO_0000065	12.92	0.25	1.43	6.12	False	CHEMBL928490	Inhibition of Akt2	B	BAO_0000357	single protein format	None	None	None	None	None	CHEMBL2431	Serine/threonine-protein kinase AKT2	Homo sapiens	SINGLE PROTEIN	CHEMBL1141509	1	Scientific Literature	Bioorg. Med. Chem. Lett.	2008	None
CHEMBL404554		0	569.74	2	7.25	13h	CSc1ncc2cc(-c3ccccc3)c(-c3ccc(CN4CCC(c5cc(-c6ccncc6)[nH]n5)CC4)cc3)nc2n1	IC50	'='	57.0	nM	7.24			UO_0000065	12.71	0.24	-0.01	8.68	False	CHEMBL928490	Inhibition of Akt2	B	BAO_0000357	single protein format	None	None	None	None	None	CHEMBL2431	Serine/threonine-protein kinase AKT2	Homo sapiens	SINGLE PROTEIN	CHEMBL1141509	1	Scientific Literature	Bioorg. Med. Chem. Lett.	2008	None
CHEMBL252652		0	512.68	2	5.36	13b	CCNC(=O)NC1CCN(Cc2ccc(-c3nc4nc(SC)ncc4cc3-c3ccccc3)cc2)CC1	IC50	'='	1909.0	nM	5.72			UO_0000065	11.16	0.21	0.36	6.89	False	CHEMBL928490	Inhibition of Akt2	B	BAO_0000357	single protein format	None	None	None	None	None	CHEMBL2431	Serine/threonine-protein kinase AKT2	Homo sapiens	SINGLE PROTEIN	CHEMBL1141509	1	Scientific Literature	Bioorg. Med. Chem. Lett.	2008	None
CHEMBL252457		0	469.61	0	4.78	13a	CSc1ncc2cc(-c3ccccc3)c(-c3ccc(CN4CCC(C(N)=O)CC4)cc3)nc2n1	IC50	'='	9259.0	nM	5.03			UO_0000065	10.72	0.20	0.25	5.92	False	CHEMBL928488	Inhibition of Akt2 in human C33A cells by immunoprecipitation kinase assay	B	BAO_0000219	cell-based format	Homo sapiens	None	None	C-33-A	None	CHEMBL2431	Serine/threonine-protein kinase AKT2	Homo sapiens	SINGLE PROTEIN	CHEMBL1141509	1	Scientific Literature	Bioorg. Med. Chem. Lett.	2008	CHEMBL3308230
CHEMBL253458		0	528.62	1	4.50	2	Nc1ncnc2nc(-c3ccc(CN4CCC(n5ncc6c(N)ncnc65)CC4)cc3)c(-c3ccccc3)cc12	IC50	'='	468.0	nM	6.33			UO_0000065	11.97	0.22	1.83	4.60	True	CHEMBL928488	Inhibition of Akt2 in human C33A cells by immunoprecipitation kinase assay	B	BAO_0000219	cell-based format	Homo sapiens	None	None	C-33-A	None	CHEMBL2431	Serine/threonine-protein kinase AKT2	Homo sapiens	SINGLE PROTEIN	CHEMBL1141509	1	Scientific Literature	Bioorg. Med. Chem. Lett.	2008	CHEMBL3308230
CHEMBL374611		0	401.43	0	3.62	7k	CC(=O)Nc1cccc(-c2c[nH]c(/C=C3\C(=O)Nc4ccc(NC(N)=O)cc43)c2)c1	IC50	'='	8.0	nM	8.10			UO_0000065	20.17	0.37	4.48	6.27	False	CHEMBL889499	Inhibition of AKT2	B	BAO_0000357	single protein format	Homo sapiens	None	None	None	None	CHEMBL2431	Serine/threonine-protein kinase AKT2	Homo sapiens	SINGLE PROTEIN	CHEMBL1145394	1	Scientific Literature	Bioorg. Med. Chem. Lett.	2007	None
CHEMBL223393		0	297.79	0	3.82	8	NCC(c1ccc(Cl)cc1)c1ccc(-c2cn[nH]c2)cc1	IC50	'='	31000.0	nM	4.51			UO_0000065	15.14	0.29	0.69	8.24	False	CHEMBL919345	Inhibition of PKBbeta by radiometric filter binding assay	B	BAO_0000357	single protein format	Homo sapiens	None	None	None	None	CHEMBL2431	Serine/threonine-protein kinase AKT2	Homo sapiens	SINGLE PROTEIN	CHEMBL1139877	1	Scientific Literature	J. Med. Chem.	2007	None
CHEMBL228114		0	158.20	0	2.39	1	Cc1n[nH]cc1-c1ccccc1	IC50	'='	80000.0	nM	4.10			UO_0000065	25.90	0.47	1.71	14.28	False	CHEMBL919345	Inhibition of PKBbeta by radiometric filter binding assay	B	BAO_0000357	single protein format	Homo sapiens	None	None	None	None	CHEMBL2431	Serine/threonine-protein kinase AKT2	Homo sapiens	SINGLE PROTEIN	CHEMBL1139877	1	Scientific Literature	J. Med. Chem.	2007	None
CHEMBL1908394	GSK-461364	1	543.62	2	5.09	GSK-461364A	C[C@@H](Oc1cc(-n2cnc3ccc(CN4CCN(C)CC4)cc32)sc1C(N)=O)c1ccccc1C(F)(F)F	Kd	'>'	10000.0	nM				UO_0000065					False	CHEMBL1908536	Binding constant for AKT2 kinase domain	B	BAO_0000357	single protein format	None	None	None	None	None	CHEMBL2431	Serine/threonine-protein kinase AKT2	Homo sapiens	SINGLE PROTEIN	CHEMBL1908390	1	Scientific Literature	Nat. Biotechnol.	2011	None
CHEMBL1909369	GW693917A	0	556.93	2	7.07	GW693917A	COC(=O)Nc1nc2ccc(Oc3ccc(NC(=O)Nc4cc(C(F)(F)F)ccc4F)cc3)cc2s1.Cl	Inhibition	'='	-0.14	%				UO_0000187					False	CHEMBL1961876	GSK_PKIS: AKT2 mean inhibition at 0.1 uM [Nanosyn]	B	BAO_0000357	single protein format	None	None	None	None	None	CHEMBL2431	Serine/threonine-protein kinase AKT2	Homo sapiens	SINGLE PROTEIN	CHEMBL1961873	16	GSK Published Kinase Inhibitor Set			None
CHEMBL103115	GW831091X	0	348.36	0	2.31	GW831091X	NS(=O)(=O)c1ccc(Nc2cc(-c3ccc(O)c(F)c3)n[nH]2)cc1	Inhibition	'='	-1.69	%				UO_0000187					False	CHEMBL1961877	GSK_PKIS: AKT2 mean inhibition at 1 uM [Nanosyn]	B	BAO_0000357	single protein format	None	None	None	None	None	CHEMBL2431	Serine/threonine-protein kinase AKT2	Homo sapiens	SINGLE PROTEIN	CHEMBL1961873	16	GSK Published Kinase Inhibitor Set			None
CHEMBL208637		0	220.23	0	0.89	6a	CCOc1nc(NC(C)=O)cc(N)c1C#N	Ki	'>'	8400.0	nM				UO_0000065					False	CHEMBL860187	Inhibition of AKT2	B	BAO_0000357	single protein format	Homo sapiens	None	None	None	None	CHEMBL2431	Serine/threonine-protein kinase AKT2	Homo sapiens	SINGLE PROTEIN	CHEMBL1148638	1	Scientific Literature	J. Med. Chem.	2006	None
CHEMBL409892	GW305178X	0	367.39	0	1.65	GW305178X	NS(=O)(=O)c1ccc(N/N=C2\C(=O)Nc3ccc4ncccc4c32)cc1	Inhibition	'='	1.6	%				UO_0000187					False	CHEMBL1961876	GSK_PKIS: AKT2 mean inhibition at 0.1 uM [Nanosyn]	B	BAO_0000357	single protein format	None	None	None	None	None	CHEMBL2431	Serine/threonine-protein kinase AKT2	Homo sapiens	SINGLE PROTEIN	CHEMBL1961873	16	GSK Published Kinase Inhibitor Set			None
CHEMBL2325986		0	364.45	0	2.13	39	CC(NC(=O)C1(N)CCN(c2ncnc3[nH]ccc23)CC1)c1ccccc1	IC50	'='	709.0	nM	6.15			UO_0000065	16.87	0.31	4.02	6.15	False	CHEMBL2330885	Inhibition of recombinant Akt2 (unknown origin) using 5-FAM-labeled peptide as substrate after 1 hr by caliper off-chip incubation mobility shift assay	B	BAO_0000357	single protein format	Homo sapiens	None	None	None	None	CHEMBL2431	Serine/threonine-protein kinase AKT2	Homo sapiens	SINGLE PROTEIN	CHEMBL2321772	1	Scientific Literature	J. Med. Chem.	2013	None
CHEMBL389176		0	301.35	0	3.07	13	NC(c1ccccc1)c1ccc(-c2ncnc3[nH]cnc23)cc1	IC50	'='	400.0	nM	6.40			UO_0000065	21.23	0.38	3.33	7.95	False	CHEMBL919346	Inhibition of PKBbeta by radiometric filter binding assay	B	BAO_0000357	single protein format	Homo sapiens	None	None	None	None	CHEMBL2431	Serine/threonine-protein kinase AKT2	Homo sapiens	SINGLE PROTEIN	CHEMBL1139878	1	Scientific Literature	J. Med. Chem.	2007	None
CHEMBL228133		0	389.89	0	4.34	20	Clc1ccc(C2(c3ccc(-c4ncnc5[nH]cnc45)cc3)CCNCC2)cc1	IC50	'='	20.0	nM	7.70			UO_0000065	19.75	0.38	3.36	11.58	True	CHEMBL919346	Inhibition of PKBbeta by radiometric filter binding assay	B	BAO_0000357	single protein format	Homo sapiens	None	None	None	None	CHEMBL2431	Serine/threonine-protein kinase AKT2	Homo sapiens	SINGLE PROTEIN	CHEMBL1139878	1	Scientific Literature	J. Med. Chem.	2007	None
CHEMBL361391		0	469.59	1	6.47	7f	N#Cc1cnc(-c2ccc(CN3CCC(n4cnc5ccccc54)CC3)cc2)c(-c2ccccc2)c1	IC50	'>'	50000.0	nM				UO_0000065					False	CHEMBL832703	Inhibitory concentration against Akt3 kinase	B	BAO_0000357	single protein format	Homo sapiens	None	None	None	None	CHEMBL2431	Serine/threonine-protein kinase AKT2	Homo sapiens	SINGLE PROTEIN	CHEMBL1141976	1	Scientific Literature	Bioorg. Med. Chem. Lett.	2005	None
CHEMBL260397		0	511.63	2	6.86	5	Oc1nc2ccccc2n1C1CCN(Cc2ccc(-c3nc4ccccc4nc3-c3ccccc3)cc2)CC1	IC50	'='	2090.0	nM	5.68			UO_0000065	11.10	0.20	-1.18	8.47	False	CHEMBL876978	Inhibitory concentration against human Protein kinase B, Akt2	B	BAO_0000357	single protein format	Homo sapiens	None	None	None	None	CHEMBL2431	Serine/threonine-protein kinase AKT2	Homo sapiens	SINGLE PROTEIN	CHEMBL1141888	1	Scientific Literature	Bioorg. Med. Chem. Lett.	2005	None
CHEMBL228699		0	368.39	0	2.63	2d	Cc1[nH]c(/C=C2\C(=O)Nc3ccc(NC(N)=O)cc32)c(C)c1CCC(=O)O	IC50	'='	57.0	nM	7.24			UO_0000065	19.66	0.37	4.61	5.28	False	CHEMBL889499	Inhibition of AKT2	B	BAO_0000357	single protein format	Homo sapiens	None	None	None	None	CHEMBL2431	Serine/threonine-protein kinase AKT2	Homo sapiens	SINGLE PROTEIN	CHEMBL1145394	1	Scientific Literature	Bioorg. Med. Chem. Lett.	2007	None
CHEMBL245030		0	430.46	1	5.32	37, SR-13668	CCOC(=O)c1ccc2[nH]c3c(OC)c4[nH]c5ccc(C(=O)OCC)cc5c4cc3c2c1	Activity						Not Active						False	CHEMBL890528	Inhibition of Akt2	B	BAO_0000357	single protein format	Homo sapiens	None	None	None	None	CHEMBL2431	Serine/threonine-protein kinase AKT2	Homo sapiens	SINGLE PROTEIN	CHEMBL1146215	1	Scientific Literature	J. Med. Chem.	2007	None
CHEMBL584980		0	206.25	0	3.80	7	c1ccc2c(c1)[nH]c1c2ccc2cc[nH]c21	Activity	'='	107.0	%				UO_0000187					False	CHEMBL1056853	Inhibition of PKBbeta assessed as residual enzyme activity at 10 uM relative to untreated control	B	BAO_0000357	single protein format	None	None	None	None	None	CHEMBL2431	Serine/threonine-protein kinase AKT2	Homo sapiens	SINGLE PROTEIN	CHEMBL1154186	1	Scientific Literature	J. Med. Chem.	2009	None
CHEMBL228545		0	358.40	0	3.97	7i	Cc1cccc(-c2c[nH]c(/C=C3\C(=O)Nc4ccc(NC(N)=O)cc43)c2)c1	IC50	'='	37.0	nM	7.43			UO_0000065	20.74	0.38	3.46	7.43	False	CHEMBL889499	Inhibition of AKT2	B	BAO_0000357	single protein format	Homo sapiens	None	None	None	None	CHEMBL2431	Serine/threonine-protein kinase AKT2	Homo sapiens	SINGLE PROTEIN	CHEMBL1145394	1	Scientific Literature	Bioorg. Med. Chem. Lett.	2007	None
CHEMBL368010		0	487.58	1	6.68	7c	N#Cc1cnc(-c2ccc(CN3CCC(c4nc5cc(F)ccc5[nH]4)CC3)cc2)c(-c2ccccc2)c1	IC50	'>'	50000.0	nM				UO_0000065					False	CHEMBL832703	Inhibitory concentration against Akt3 kinase	B	BAO_0000357	single protein format	Homo sapiens	None	None	None	None	CHEMBL2431	Serine/threonine-protein kinase AKT2	Homo sapiens	SINGLE PROTEIN	CHEMBL1141976	1	Scientific Literature	Bioorg. Med. Chem. Lett.	2005	None
CHEMBL402579		0	525.66	2	6.44	13b	Cc1nc2ccccc2n1C1CCN(Cc2ccc(-c3nc4ncnc(N)c4cc3-c3ccccc3)cc2)CC1	IC50	'='	281.0	nM	6.55			UO_0000065	12.46	0.22	0.11	7.64	False	CHEMBL951086	Inhibition of human recombinant Akt2	B	BAO_0000357	single protein format	Homo sapiens	None	None	None	None	CHEMBL2431	Serine/threonine-protein kinase AKT2	Homo sapiens	SINGLE PROTEIN	CHEMBL1142344	1	Scientific Literature	Bioorg. Med. Chem. Lett.	2008	None
CHEMBL255360		0	528.62	1	4.50	13a	Nc1ncnc2nc(-c3ccc(CN4CCC(n5cnc6c(N)ncnc65)CC4)cc3)c(-c3ccccc3)cc12	IC50	'='	696.0	nM	6.16			UO_0000065	11.65	0.21	1.66	4.48	False	CHEMBL951086	Inhibition of human recombinant Akt2	B	BAO_0000357	single protein format	Homo sapiens	None	None	None	None	CHEMBL2431	Serine/threonine-protein kinase AKT2	Homo sapiens	SINGLE PROTEIN	CHEMBL1142344	1	Scientific Literature	Bioorg. Med. Chem. Lett.	2008	None
CHEMBL181419		0	593.70	2	6.05	16e	Cn1nnc(-c2ccc3nc(-c4ccc(CN5CCC(n6c(O)nc7ccccc76)CC5)cc4)c(-c4ccccc4)nc3c2)n1	IC50	'='	1877.0	nM	5.73			UO_0000065	9.65	0.17	-0.32	5.17	False	CHEMBL876978	Inhibitory concentration against human Protein kinase B, Akt2	B	BAO_0000357	single protein format	Homo sapiens	None	None	None	None	CHEMBL2431	Serine/threonine-protein kinase AKT2	Homo sapiens	SINGLE PROTEIN	CHEMBL1141888	1	Scientific Literature	Bioorg. Med. Chem. Lett.	2005	None
CHEMBL1098938		0	461.53	0	2.15	28	CCn1c(-c2nonc2N)nc2c(C#CC(C)(C)O)nc(OC[C@H](N)Cc3ccccc3)cc21	Ki	'='	2.0	nM	8.70			UO_0000065	18.85	0.35	6.55	5.76	False	CHEMBL1109953	Inhibition of AKT2	B	BAO_0000357	single protein format	None	None	None	None	None	CHEMBL2431	Serine/threonine-protein kinase AKT2	Homo sapiens	SINGLE PROTEIN	CHEMBL1157000	1	Scientific Literature	Bioorg. Med. Chem. Lett.	2009	None
CHEMBL1096292		0	385.43	0	0.93	21	CCn1c(-c2nonc2N)nc2c(C#CC(C)(C)O)nc(OCCCN)cc21	Ki	'='	646.0	nM	6.19			UO_0000065	16.06	0.30	5.26	4.10	False	CHEMBL1109953	Inhibition of AKT2	B	BAO_0000357	single protein format	None	None	None	None	None	CHEMBL2431	Serine/threonine-protein kinase AKT2	Homo sapiens	SINGLE PROTEIN	CHEMBL1157000	1	Scientific Literature	Bioorg. Med. Chem. Lett.	2009	None
CHEMBL1095624		0	355.40	0	0.71	15	CCn1c(-c2nonc2N)nc2c(C#CC(C)(C)O)nc(CCN)cc21	IC50	'='	25.0	nM	7.60			UO_0000065	21.39	0.40	6.89	5.36	False	CHEMBL1109953	Inhibition of AKT2	B	BAO_0000357	single protein format	None	None	None	None	None	CHEMBL2431	Serine/threonine-protein kinase AKT2	Homo sapiens	SINGLE PROTEIN	CHEMBL1157000	1	Scientific Literature	Bioorg. Med. Chem. Lett.	2009	None
CHEMBL1096634	GSK-943949A	0	447.50	0	2.28	26	CCn1c(-c2nonc2N)nc2c(C#CC(C)(C)O)nc(OC[C@H](N)c3ccccc3)cc21	IC50	'='	20.0	nM	7.70			UO_0000065	17.20	0.32	5.42	5.09	False	CHEMBL1109953	Inhibition of AKT2	B	BAO_0000357	single protein format	None	None	None	None	None	CHEMBL2431	Serine/threonine-protein kinase AKT2	Homo sapiens	SINGLE PROTEIN	CHEMBL1157000	1	Scientific Literature	Bioorg. Med. Chem. Lett.	2009	None
CHEMBL178872		0	512.62	2	5.85	8e	c1ccc(-c2cc(-c3nn[nH]n3)cnc2-c2ccc(CN3CCC(c4nc5ccccc5[nH]4)CC3)cc2)cc1	IC50	'>'	50000.0	nM				UO_0000065					False	CHEMBL832703	Inhibitory concentration against Akt3 kinase	B	BAO_0000357	single protein format	Homo sapiens	None	None	None	None	CHEMBL2431	Serine/threonine-protein kinase AKT2	Homo sapiens	SINGLE PROTEIN	CHEMBL1141976	1	Scientific Literature	Bioorg. Med. Chem. Lett.	2005	None
CHEMBL402199		0	527.63	2	5.42	12c	Nc1ncnc2nc(-c3ccc(CN4CCC(n5c(=O)[nH]c6ccccc65)CC4)cc3)c(-c3ccccc3)cc12	IC50	'='	259.0	nM	6.59			UO_0000065	12.48	0.22	1.17	6.23	False	CHEMBL951086	Inhibition of human recombinant Akt2	B	BAO_0000357	single protein format	Homo sapiens	None	None	None	None	CHEMBL2431	Serine/threonine-protein kinase AKT2	Homo sapiens	SINGLE PROTEIN	CHEMBL1142344	1	Scientific Literature	Bioorg. Med. Chem. Lett.	2008	None
CHEMBL255348		0	609.74	2	5.79	10d	Nc1nn(CCc2c[nH]cn2)c2nc(-c3ccc(CN4CCC(n5c(=O)[nH]c6ccccc65)CC4)cc3)c(-c3ccccc3)cc12	IC50	'='	839.0	nM	6.08			UO_0000065	9.97	0.18	0.29	4.81	False	CHEMBL951086	Inhibition of human recombinant Akt2	B	BAO_0000357	single protein format	Homo sapiens	None	None	None	None	CHEMBL2431	Serine/threonine-protein kinase AKT2	Homo sapiens	SINGLE PROTEIN	CHEMBL1142344	1	Scientific Literature	Bioorg. Med. Chem. Lett.	2008	None
CHEMBL429576		0	500.61	2	5.35	9a	N#Cc1cc(-c2ccccc2)c(-c2ccc(CN3CCC(n4c(=O)[nH]c5ccccc54)CC3)cc2)nc1N	IC50	'='	2062.0	nM	5.69			UO_0000065	11.36	0.20	0.34	5.48	False	CHEMBL951086	Inhibition of human recombinant Akt2	B	BAO_0000357	single protein format	Homo sapiens	None	None	None	None	CHEMBL2431	Serine/threonine-protein kinase AKT2	Homo sapiens	SINGLE PROTEIN	CHEMBL1142344	1	Scientific Literature	Bioorg. Med. Chem. Lett.	2008	None
CHEMBL3427177		0	322.41	0	3.03	9	COc1ccc2nc(C3=N[C@@H](C(=O)O)C(C)(C)S3)sc2c1	Activity	'='	62.0	%				UO_0000187					False	CHEMBL3427820	Inhibition of PKBbeta (unknown origin) assessed as remaining activity at 100 uM by radioactive filter binding assay in presence of [33P]-ATP relative to control	B	BAO_0000357	single protein format	Homo sapiens	None	None	None	None	CHEMBL2431	Serine/threonine-protein kinase AKT2	Homo sapiens	SINGLE PROTEIN	CHEMBL3425453	1	Scientific Literature	Eur. J. Med. Chem.	2015	None
CHEMBL360333		0	459.58	1	6.10	7b	N#Cc1cnc(-c2ccc(CNCc3ccc(-c4csnn4)cc3)cc2)c(-c2ccccc2)c1	IC50	'>'	50000.0	nM				UO_0000065					False	CHEMBL832703	Inhibitory concentration against Akt3 kinase	B	BAO_0000357	single protein format	Homo sapiens	None	None	None	None	CHEMBL2431	Serine/threonine-protein kinase AKT2	Homo sapiens	SINGLE PROTEIN	CHEMBL1141976	1	Scientific Literature	Bioorg. Med. Chem. Lett.	2005	None
CHEMBL228042		0	349.83	0	3.98	18	CNC(c1ccc(Cl)cc1)c1ccc(-c2ncnc3[nH]cnc23)cc1	IC50	'='	10.0	nM	8.00			UO_0000065	22.87	0.44	4.02	12.03	False	CHEMBL919346	Inhibition of PKBbeta by radiometric filter binding assay	B	BAO_0000357	single protein format	Homo sapiens	None	None	None	None	CHEMBL2431	Serine/threonine-protein kinase AKT2	Homo sapiens	SINGLE PROTEIN	CHEMBL1139878	1	Scientific Literature	J. Med. Chem.	2007	None
CHEMBL226712		0	335.80	0	3.72	16	NC(c1ccc(Cl)cc1)c1ccc(-c2ncnc3[nH]cnc23)cc1	IC50	'='	9.0	nM	8.05			UO_0000065	23.96	0.46	4.33	10.00	False	CHEMBL919346	Inhibition of PKBbeta by radiometric filter binding assay	B	BAO_0000357	single protein format	Homo sapiens	None	None	None	None	CHEMBL2431	Serine/threonine-protein kinase AKT2	Homo sapiens	SINGLE PROTEIN	CHEMBL1139878	1	Scientific Literature	J. Med. Chem.	2007	None
CHEMBL389685		0	118.14	0	1.56	2	c1cnc2[nH]ccc2c1	IC50	'>'	100000.0	nM				UO_0000065					True	CHEMBL919346	Inhibition of PKBbeta by radiometric filter binding assay	B	BAO_0000357	single protein format	Homo sapiens	None	None	None	None	CHEMBL2431	Serine/threonine-protein kinase AKT2	Homo sapiens	SINGLE PROTEIN	CHEMBL1139878	1	Scientific Literature	J. Med. Chem.	2007	None
CHEMBL258844		0	551.65	2	6.32	1	O=c1[nH]c2ccccc2n1C1CCN(Cc2ccc(-c3nc4cc5[nH]cnc5cc4nc3-c3ccccc3)cc2)CC1	IC50	'='	210.0	nM	6.68			UO_0000065	12.11	0.22	0.36	6.99	True	CHEMBL948033	Inhibition of Akt2	B	BAO_0000357	single protein format	None	None	None	None	None	CHEMBL2431	Serine/threonine-protein kinase AKT2	Homo sapiens	SINGLE PROTEIN	CHEMBL1143241	1	Scientific Literature	Bioorg. Med. Chem. Lett.	2008	None
CHEMBL178445		0	512.62	2	5.78	8f	c1ccc(-c2cc(-c3nn[nH]n3)cnc2-c2ccc(CN3CCC(n4cnc5ccccc54)CC3)cc2)cc1	IC50	'>'	50000.0	nM				UO_0000065					False	CHEMBL832703	Inhibitory concentration against Akt3 kinase	B	BAO_0000357	single protein format	Homo sapiens	None	None	None	None	CHEMBL2431	Serine/threonine-protein kinase AKT2	Homo sapiens	SINGLE PROTEIN	CHEMBL1141976	1	Scientific Literature	Bioorg. Med. Chem. Lett.	2005	None
CHEMBL91829	RUBOXISTAURIN	3	468.56	0	3.51	LY-333531	CN(C)C[C@@H]1CCn2cc(c3ccccc32)C2=C(C(=O)NC2=O)c2cn(c3ccccc23)CCO1	Kd	'>'	10000.0	nM				UO_0000065					False	CHEMBL1062832	Binding constant for AKT2 kinase domain	B	BAO_0000357	single protein format	Homo sapiens	None	None	None	None	CHEMBL2431	Serine/threonine-protein kinase AKT2	Homo sapiens	SINGLE PROTEIN	CHEMBL1150977	1	Scientific Literature	Nat. Biotechnol.	2008	None
CHEMBL191003	JNJ-7706621	0	394.36	0	1.22	JNJ-7706621	Nc1nc(Nc2ccc(S(N)(=O)=O)cc2)nn1C(=O)c1c(F)cccc1F	Kd	'>'	10000.0	nM				UO_0000065					False	CHEMBL1062832	Binding constant for AKT2 kinase domain	B	BAO_0000357	single protein format	Homo sapiens	None	None	None	None	CHEMBL2431	Serine/threonine-protein kinase AKT2	Homo sapiens	SINGLE PROTEIN	CHEMBL1150977	1	Scientific Literature	Nat. Biotechnol.	2008	None
CHEMBL119385	NEFLAMAPIMOD	2	436.27	1	5.49	VX-745	O=c1ncn2nc(Sc3ccc(F)cc3F)ccc2c1-c1c(Cl)cccc1Cl	Kd	'>'	10000.0	nM				UO_0000065					True	CHEMBL1062832	Binding constant for AKT2 kinase domain	B	BAO_0000357	single protein format	Homo sapiens	None	None	None	None	CHEMBL2431	Serine/threonine-protein kinase AKT2	Homo sapiens	SINGLE PROTEIN	CHEMBL1150977	1	Scientific Literature	Nat. Biotechnol.	2008	None
CHEMBL442919		0	636.76	2	5.25	17	OCCNCc1nnc2c3cc(-c4ccccc4)c(-c4ccc(CN5CCC(c6n[nH]c(-c7ccccn7)n6)CC5)cc4)nc3ccn12	IC50	'='	77.9	nM	7.11			UO_0000065	11.16	0.20	1.86	5.34	False	CHEMBL939832	Inhibition of human cloned Akt2 expressed in Drosophila S2 cells by HTRF assay	B	BAO_0000219	cell-based format	Homo sapiens	None	None	S2	None	CHEMBL2431	Serine/threonine-protein kinase AKT2	Homo sapiens	SINGLE PROTEIN	CHEMBL1141029	1	Scientific Literature	Bioorg. Med. Chem. Lett.	2009	CHEMBL3308861
CHEMBL506077		0	579.67	2	5.88	10	Oc1nnc2c3cc(-c4ccccc4)c(-c4ccc(CN5CCC(c6n[nH]c(-c7ccccn7)n6)CC5)cc4)nc3ccn12	IC50	'='	6.7	nM	8.17			UO_0000065	14.10	0.25	2.29	6.75	False	CHEMBL939832	Inhibition of human cloned Akt2 expressed in Drosophila S2 cells by HTRF assay	B	BAO_0000219	cell-based format	Homo sapiens	None	None	S2	None	CHEMBL2431	Serine/threonine-protein kinase AKT2	Homo sapiens	SINGLE PROTEIN	CHEMBL1141029	1	Scientific Literature	Bioorg. Med. Chem. Lett.	2009	CHEMBL3308861
CHEMBL574236		0	401.43	0	2.65	54	COc1ccccc1-n1c(-c2ccccc2C)cn2c3c(=O)[nH]c(=O)n(C)c3nc12	Activity	'='	104.0	%				UO_0000187					False	CHEMBL1049415	Inhibition of PKBbeta assessed as remaining enzyme activity at 3 uM relative to DMSO	B	BAO_0000357	single protein format	None	None	None	None	None	CHEMBL2431	Serine/threonine-protein kinase AKT2	Homo sapiens	SINGLE PROTEIN	CHEMBL1154183	1	Scientific Literature	J. Med. Chem.	2009	None
CHEMBL1421	DASATINIB	4	488.02	0	3.31	Dasatinib	Cc1nc(Nc2ncc(C(=O)Nc3c(C)cccc3Cl)s2)cc(N2CCN(CCO)CC2)n1	Kd	'>'	10000.0	nM				UO_0000065					True	CHEMBL1062832	Binding constant for AKT2 kinase domain	B	BAO_0000357	single protein format	Homo sapiens	None	None	None	None	CHEMBL2431	Serine/threonine-protein kinase AKT2	Homo sapiens	SINGLE PROTEIN	CHEMBL1150977	1	Scientific Literature	Nat. Biotechnol.	2008	None
CHEMBL258696		0	653.83	2	6.52	7	CCN(CC)CCNC(=O)c1ccc2nc(-c3ccccc3)c(-c3ccc(CN4CCC(n5c(=O)[nH]c6ccccc65)CC4)cc3)nc2c1	IC50	'='	276.0	nM	6.56			UO_0000065	10.03	0.18	0.04	6.62	False	CHEMBL948036	Inhibition of Akt2 by cell-based IPKA assay	B	BAO_0000219	cell-based format	None	None	None	None	None	CHEMBL2431	Serine/threonine-protein kinase AKT2	Homo sapiens	SINGLE PROTEIN	CHEMBL1143241	1	Scientific Literature	Bioorg. Med. Chem. Lett.	2008	None
CHEMBL597803		0	398.90	0	2.57	33	CN(Cc1ccc(Cl)cc1)C(=O)C1(N)CCN(c2ncnc3[nH]ccc23)CC1	IC50	'='	25.0	nM	7.60			UO_0000065	19.06	0.37	5.03	8.34	False	CHEMBL1072809	Inhibition of PKBbeta by radiometric filter binding assay	B	BAO_0000357	single protein format	None	None	None	None	None	CHEMBL2431	Serine/threonine-protein kinase AKT2	Homo sapiens	SINGLE PROTEIN	CHEMBL1157584	1	Scientific Literature	J. Med. Chem.	2010	None
CHEMBL508794		0	577.70	2	6.29	18	Nc1nnc2c3cc(-c4ccccc4)c(-c4ccc(CN5CCC(n6cnc(-c7ccccn7)c6)CC5)cc4)nc3ccn12	IC50	'='	2.8	nM	8.55			UO_0000065	14.80	0.27	2.26	8.30	False	CHEMBL939832	Inhibition of human cloned Akt2 expressed in Drosophila S2 cells by HTRF assay	B	BAO_0000219	cell-based format	Homo sapiens	None	None	S2	None	CHEMBL2431	Serine/threonine-protein kinase AKT2	Homo sapiens	SINGLE PROTEIN	CHEMBL1141029	1	Scientific Literature	Bioorg. Med. Chem. Lett.	2009	CHEMBL3308861
CHEMBL521179	SR-3677	0	408.46	0	2.80	5, SR-3677	CN(C)CCOc1cc(-c2cn[nH]c2)ccc1NC(=O)C1COc2ccccc2O1	Inhibition	'<'	10.0	%				UO_0000187					False	CHEMBL1032246	Inhibition of AKT2 at 3 uM	B	BAO_0000357	single protein format	None	None	None	None	None	CHEMBL2431	Serine/threonine-protein kinase AKT2	Homo sapiens	SINGLE PROTEIN	CHEMBL1142492	1	Scientific Literature	J. Med. Chem.	2008	None
CHEMBL474619		0	454.53	0	4.24	1	COc1cc(O)ccc1-c1ccc2c(-c3nc4c(N5CCN(C)CC5)cccc4[nH]3)n[nH]c2c1	Inhibition	'<'	50.0	%				UO_0000187					False	CHEMBL942624	Inhibition of PKB beta at 10 uM	B	BAO_0000357	single protein format	None	None	None	None	None	CHEMBL2431	Serine/threonine-protein kinase AKT2	Homo sapiens	SINGLE PROTEIN	CHEMBL1143269	1	Scientific Literature	Bioorg. Med. Chem. Lett.	2009	None
CHEMBL377383		0	383.86	0	2.05	12	CCOc1nc(C(=O)NCc2ccc(S(C)(=O)=O)cc2)cc(N)c1Cl	Ki	'>'	8400.0	nM				UO_0000065					False	CHEMBL865386	Inhibition of AKT2	B	BAO_0000357	single protein format	Homo sapiens	None	None	None	None	CHEMBL2431	Serine/threonine-protein kinase AKT2	Homo sapiens	SINGLE PROTEIN	CHEMBL1138045	1	Scientific Literature	J. Med. Chem.	2006	None
CHEMBL182101		0	542.65	2	5.09	15	Cn1nnnc1-c1cnc(-c2ccc(CN3CCC(n4c(=O)[nH]c5ccccc54)CC3)cc2)c(-c2ccccc2)c1	IC50	'='	157.0	nM	6.80			UO_0000065	12.54	0.23	1.71	6.98	False	CHEMBL1111478	Inhibition of Akt2	B	BAO_0000357	single protein format	None	None	None	None	None	CHEMBL2431	Serine/threonine-protein kinase AKT2	Homo sapiens	SINGLE PROTEIN	CHEMBL1155389	1	Scientific Literature	J. Med. Chem.	2010	None
CHEMBL593374		0	492.58	1	5.51	14a	Cc1occc1-c1nc(N)c(OC[C@@H](N)Cc2c[nH]c3ccccc23)cc1-c1ccc2[nH]nc(C)c2c1	IC50	'='	15.0	nM	7.82			UO_0000065	15.88	0.29	2.31	5.94	False	CHEMBL1072611	Inhibition of human AKT2	B	BAO_0000357	single protein format	Homo sapiens	None	None	None	None	CHEMBL2431	Serine/threonine-protein kinase AKT2	Homo sapiens	SINGLE PROTEIN	CHEMBL1153244	1	Scientific Literature	Bioorg. Med. Chem. Lett.	2010	None
CHEMBL593375		0	493.57	0	4.91	14b	Cc1occc1-c1nc(N)c(OC[C@@H](N)Cc2c[nH]c3ccccc23)cc1-c1cnc2[nH]nc(C)c2c1	IC50	'='	15.0	nM	7.82			UO_0000065	15.85	0.29	2.91	5.41	False	CHEMBL1072611	Inhibition of human AKT2	B	BAO_0000357	single protein format	Homo sapiens	None	None	None	None	CHEMBL2431	Serine/threonine-protein kinase AKT2	Homo sapiens	SINGLE PROTEIN	CHEMBL1153244	1	Scientific Literature	Bioorg. Med. Chem. Lett.	2010	None
CHEMBL595944		0	494.56	0	4.30	14c	Cc1occc1-c1nc(N)c(OC[C@@H](N)Cc2c[nH]c3ccccc23)cc1-c1cnc2[nH]nc(C)c2n1	IC50	'='	19.0	nM	7.72			UO_0000065	15.61	0.29	3.42	4.90	False	CHEMBL1072611	Inhibition of human AKT2	B	BAO_0000357	single protein format	Homo sapiens	None	None	None	None	CHEMBL2431	Serine/threonine-protein kinase AKT2	Homo sapiens	SINGLE PROTEIN	CHEMBL1153244	1	Scientific Literature	Bioorg. Med. Chem. Lett.	2010	None
CHEMBL606467		0	490.53	0	4.29	15	Cc1n[nH]c2ncc(-c3cc(OC[C@@H](N)Cc4c[nH]c5ccccc45)c(C#N)nc3-c3ccoc3)nc12	IC50	'='	250.0	nM	6.60			UO_0000065	13.46	0.24	2.31	4.25	False	CHEMBL1072611	Inhibition of human AKT2	B	BAO_0000357	single protein format	Homo sapiens	None	None	None	None	CHEMBL2431	Serine/threonine-protein kinase AKT2	Homo sapiens	SINGLE PROTEIN	CHEMBL1153244	1	Scientific Literature	Bioorg. Med. Chem. Lett.	2010	None
CHEMBL1099296		0	447.50	0	2.28	31	CCn1c(-c2nonc2N)nc2c(C#CC(C)(C)O)nc(O[C@H](CN)c3ccccc3)cc21	Ki	'='	17.0	nM	7.77			UO_0000065	17.36	0.32	5.49	5.14	False	CHEMBL1109953	Inhibition of AKT2	B	BAO_0000357	single protein format	None	None	None	None	None	CHEMBL2431	Serine/threonine-protein kinase AKT2	Homo sapiens	SINGLE PROTEIN	CHEMBL1157000	1	Scientific Literature	Bioorg. Med. Chem. Lett.	2009	None
CHEMBL1098241		0	341.38	0	0.66	14	CCn1c(-c2nonc2N)nc2c(C#CC(C)(C)O)nc(CN)cc21	IC50	'='	63.0	nM	7.20			UO_0000065	21.09	0.39	6.54	5.07	False	CHEMBL1109953	Inhibition of AKT2	B	BAO_0000357	single protein format	None	None	None	None	None	CHEMBL2431	Serine/threonine-protein kinase AKT2	Homo sapiens	SINGLE PROTEIN	CHEMBL1157000	1	Scientific Literature	Bioorg. Med. Chem. Lett.	2009	None
CHEMBL1099297		0	461.53	0	2.67	32	CCn1c(-c2nonc2N)nc2c(C#CC(C)(C)O)nc(O[C@@H](CCN)c3ccccc3)cc21	IC50	'='	16.0	nM	7.80			UO_0000065	16.89	0.31	5.13	5.16	False	CHEMBL1109953	Inhibition of AKT2	B	BAO_0000357	single protein format	None	None	None	None	None	CHEMBL2431	Serine/threonine-protein kinase AKT2	Homo sapiens	SINGLE PROTEIN	CHEMBL1157000	1	Scientific Literature	Bioorg. Med. Chem. Lett.	2009	None
CHEMBL603197		0	465.52	0	4.41	2d	Cc1n[nH]c2cnc(-c3cc(OC[C@@H](N)Cc4c[nH]c5ccccc45)cnc3-c3ccoc3)nc12	IC50	'='	31.0	nM	7.51			UO_0000065	16.13	0.29	3.10	5.71	False	CHEMBL1069942	Inhibition of AKT2	B	BAO_0000357	single protein format	None	None	None	None	None	CHEMBL2431	Serine/threonine-protein kinase AKT2	Homo sapiens	SINGLE PROTEIN	CHEMBL1153227	1	Scientific Literature	Bioorg. Med. Chem. Lett.	2010	None
CHEMBL396327		0	555.68	2	5.74	10b	O=C1NC(=O)C2=C1c1cn(c3ccccc13)CCCc1ccc(c(N3CCCC3)n1)CCCn1cc2c2ccccc21	Inhibition	'='	102.0	%				UO_0000187					False	CHEMBL887003	Inhibition of human PKBbeta at 1 uM relative to control	B	BAO_0000357	single protein format	Homo sapiens	None	None	None	None	CHEMBL2431	Serine/threonine-protein kinase AKT2	Homo sapiens	SINGLE PROTEIN	CHEMBL1139192	1	Scientific Literature	Bioorg. Med. Chem. Lett.	2007	None
CHEMBL397771		0	555.68	2	5.74	9b	O=C1NC(=O)C2=C1c1cn(c3ccccc13)CCCc1cc(nc(N3CCCC3)c1)CCCn1cc2c2ccccc21	Inhibition	'='	104.0	%				UO_0000187					False	CHEMBL887003	Inhibition of human PKBbeta at 1 uM relative to control	B	BAO_0000357	single protein format	Homo sapiens	None	None	None	None	CHEMBL2431	Serine/threonine-protein kinase AKT2	Homo sapiens	SINGLE PROTEIN	CHEMBL1139192	1	Scientific Literature	Bioorg. Med. Chem. Lett.	2007	None
CHEMBL448991		0	677.86	2	5.35	25	CN1CC(N2CCN(c3ncc4cc(-c5ccccc5)c(-c5ccc(CN6CCC(c7nnc(-c8ccccn8)[nH]7)CC6)cc5)nc4n3)CC2)C1	IC50	'='	27.0	nM	7.57			UO_0000065	11.17	0.20	2.22	7.13	False	CHEMBL951580	Inhibition of Akt2 phosphorylation in human by C33a cells by IPKA assay	B	BAO_0000219	cell-based format	None	None	None	C33a	None	CHEMBL2431	Serine/threonine-protein kinase AKT2	Homo sapiens	SINGLE PROTEIN	CHEMBL1157492	1	Scientific Literature	Bioorg. Med. Chem. Lett.	2008	None
CHEMBL443661		0	679.88	2	5.60	2	CN(C)CCN1CCN(c2ncc3cc(-c4ccccc4)c(-c4ccc(CN5CCC(c6nnc(-c7ccccn7)[nH]6)CC5)cc4)nc3n2)CC1	IC50	'='	4.0	nM	8.40			UO_0000065	12.35	0.22	2.80	7.92	True	CHEMBL947432	Inhibition of Akt2	B	BAO_0000357	single protein format	None	None	None	None	None	CHEMBL2431	Serine/threonine-protein kinase AKT2	Homo sapiens	SINGLE PROTEIN	CHEMBL1157525	1	Scientific Literature	Bioorg. Med. Chem. Lett.	2008	None
CHEMBL261034		0	342.83	0	2.92	15	NC(c1ccc(Cl)cc1)C1CCN(c2ncnc3[nH]cnc23)CC1	IC50	'='	71.0	nM	7.15			UO_0000065	20.85	0.41	4.23	8.54	False	CHEMBL932635	Inhibition of PKBbeta recombinant by radiometric filter binding assay	B	BAO_0000357	single protein format	None	None	None	None	None	CHEMBL2431	Serine/threonine-protein kinase AKT2	Homo sapiens	SINGLE PROTEIN	CHEMBL1144694	1	Scientific Literature	J. Med. Chem.	2008	None
CHEMBL1098943		0	385.43	0	0.80	23	CCn1c(-c2nonc2N)nc2c(C#CC(C)(C)O)nc(OCCNC)cc21	IC50	'='	79.0	nM	7.10			UO_0000065	18.43	0.35	6.30	5.18	False	CHEMBL1109953	Inhibition of AKT2	B	BAO_0000357	single protein format	None	None	None	None	None	CHEMBL2431	Serine/threonine-protein kinase AKT2	Homo sapiens	SINGLE PROTEIN	CHEMBL1157000	1	Scientific Literature	Bioorg. Med. Chem. Lett.	2009	None
CHEMBL255382		0	571.71	2	6.01	10e	Nc1nnc(-c2cnc(-c3ccc(CN4CCC(n5cc(-c6cnccn6)cn5)CC4)cc3)c(-c3ccccc3)c2)s1	Activity	'='	51.0	nM				UO_0000065					False	CHEMBL950113	Inhibition of human recombinant Akt2	B	BAO_0000357	single protein format	Homo sapiens	None	None	None	None	CHEMBL2431	Serine/threonine-protein kinase AKT2	Homo sapiens	SINGLE PROTEIN	CHEMBL1142279	1	Scientific Literature	Bioorg. Med. Chem. Lett.	2008	None
CHEMBL401921		0	528.62	1	4.76	13e	Nc1ncnc2c1cnn2C1CCN(Cc2ccc(-c3ncc(-c4nc[nH]n4)cc3-c3ccccc3)cc2)CC1	Activity	'='	101.0	nM				UO_0000065					False	CHEMBL950113	Inhibition of human recombinant Akt2	B	BAO_0000357	single protein format	Homo sapiens	None	None	None	None	CHEMBL2431	Serine/threonine-protein kinase AKT2	Homo sapiens	SINGLE PROTEIN	CHEMBL1142279	1	Scientific Literature	Bioorg. Med. Chem. Lett.	2008	None
CHEMBL513728		0	455.38	0	4.35	38	NC[C@@H](Cc1ccccc1)NC(=O)c1cc(Br)c(-c2ccnc3[nH]ccc23)s1	Ki	'='	800.0	nM	6.10			UO_0000065	13.39	0.30	1.75	7.28	False	CHEMBL959245	Inhibition of AKT2	B	BAO_0000357	single protein format	None	None	None	None	None	CHEMBL2431	Serine/threonine-protein kinase AKT2	Homo sapiens	SINGLE PROTEIN	CHEMBL1153968	1	Scientific Literature	Bioorg. Med. Chem. Lett.	2009	None
CHEMBL1254115		0	407.26	0	3.36	3-IB-PP1	CC(C)(C)n1nc(Cc2cccc(I)c2)c2c(N)ncnc21	IC50	'>'	10000.0	nM				UO_0000065					False	CHEMBL1252173	Inhibition of myristoylated wild type AKT2 expressed in HEK293T cells by in vitro immunoprecipitation kinase assay	B	BAO_0000219	cell-based format	None	None	None	HEK-293T	None	CHEMBL2431	Serine/threonine-protein kinase AKT2	Homo sapiens	SINGLE PROTEIN	CHEMBL1250448	1	Scientific Literature	Nat. Chem. Biol.	2009	CHEMBL3706569
CHEMBL1241578		0	348.20	0	3.12	PP487	CC(C)n1nc(-c2ccc(Br)c(O)c2)c2c(N)ncnc21	Inhibition	'='	1.0	%				UO_0000187					False	CHEMBL1243989	Inhibition of AKT2 at 1 uM after 60 mins by FRET assay in presence of 10 uM ATP	B	BAO_0000357	single protein format	None	None	None	None	None	CHEMBL2431	Serine/threonine-protein kinase AKT2	Homo sapiens	SINGLE PROTEIN	CHEMBL1240340	1	Scientific Literature	Nat. Chem. Biol.	2008	None
CHEMBL260397		0	511.63	2	6.86	1	Oc1nc2ccccc2n1C1CCN(Cc2ccc(-c3nc4ccccc4nc3-c3ccccc3)cc2)CC1	IC50	'>'	50000.0	nM				UO_0000065					False	CHEMBL832703	Inhibitory concentration against Akt3 kinase	B	BAO_0000357	single protein format	Homo sapiens	None	None	None	None	CHEMBL2431	Serine/threonine-protein kinase AKT2	Homo sapiens	SINGLE PROTEIN	CHEMBL1141976	1	Scientific Literature	Bioorg. Med. Chem. Lett.	2005	None
CHEMBL595143		0	541.68	2	5.72	24	COc1cc2c(Oc3ccc(-c4nc5ccccc5s4)cc3)ncnc2cc1OCCCN1CCN(C)CC1	Residual activity	'='	175.0	%				UO_0000187					False	CHEMBL1046509	Residual activity of AKT2 at 10 uM by microplate scintillation counting	B	BAO_0000357	single protein format	None	None	None	None	None	CHEMBL2431	Serine/threonine-protein kinase AKT2	Homo sapiens	SINGLE PROTEIN	CHEMBL1152560	1	Scientific Literature	Bioorg. Med. Chem.	2009	None
CHEMBL509747		0	621.71	2	5.66	12	NC(=O)Nc1nnc2c3cc(-c4ccccc4)c(-c4ccc(CN5CCC(c6n[nH]c(-c7ccccn7)n6)CC5)cc4)nc3ccn12	IC50	'='	1213.0	nM	5.92			UO_0000065	9.52	0.17	0.26	3.79	False	CHEMBL939834	Inhibition of Akt2 by cell based assay	B	BAO_0000219	cell-based format	None	None	None	None	None	CHEMBL2431	Serine/threonine-protein kinase AKT2	Homo sapiens	SINGLE PROTEIN	CHEMBL1141029	1	Scientific Literature	Bioorg. Med. Chem. Lett.	2009	None
CHEMBL502854		0	595.74	2	6.46	11	Sc1nnc2c3cc(-c4ccccc4)c(-c4ccc(CN5CCC(c6n[nH]c(-c7ccccn7)n6)CC5)cc4)nc3ccn12	IC50	'='	10.4	nM	7.98			UO_0000065	13.40	0.25	1.52	7.92	False	CHEMBL939832	Inhibition of human cloned Akt2 expressed in Drosophila S2 cells by HTRF assay	B	BAO_0000219	cell-based format	Homo sapiens	None	None	S2	None	CHEMBL2431	Serine/threonine-protein kinase AKT2	Homo sapiens	SINGLE PROTEIN	CHEMBL1141029	1	Scientific Literature	Bioorg. Med. Chem. Lett.	2009	CHEMBL3308861
CHEMBL593813		0	529.00	1	4.96	25a	Cc1occc1-c1nc(N)c(OC[C@@H](N)Cc2c(Cl)[nH]c3ccccc23)cc1-c1cnc2[nH]nc(C)c2n1	IC50	'='	12.0	nM	7.92			UO_0000065	14.97	0.28	2.96	5.03	False	CHEMBL1072611	Inhibition of human AKT2	B	BAO_0000357	single protein format	Homo sapiens	None	None	None	None	CHEMBL2431	Serine/threonine-protein kinase AKT2	Homo sapiens	SINGLE PROTEIN	CHEMBL1153244	1	Scientific Literature	Bioorg. Med. Chem. Lett.	2010	None
CHEMBL366266		0	411.47	0	3.41	PKC_beta_inhibitor	O=C1NC(=O)C(c2cn(CCCn3ccnc3)c3ccccc23)=C1Nc1ccccc1	Residual Activity	'='	76.0	%				UO_0000187					False	CHEMBL2219395	Millipore: Percentage of residual kinase activity of AKT2 at 10uM relative to control. Control inhibitor: Staurosporine at 10.0uM. Buffer: 8 mM MOPS pH 7.0, 0.2 mM EDTA	B	BAO_0000357	single protein format	Homo sapiens	None	None	None	None	CHEMBL2431	Serine/threonine-protein kinase AKT2	Homo sapiens	SINGLE PROTEIN	CHEMBL2218924	1	Scientific Literature	Biochem. J.	2013	None
CHEMBL261849	GW632580X	0	366.42	0	2.83	GW2580	COc1ccc(COc2ccc(Cc3cnc(N)nc3N)cc2OC)cc1	Residual Activity	'='	96.0	%				UO_0000187					False	CHEMBL2219395	Millipore: Percentage of residual kinase activity of AKT2 at 10uM relative to control. Control inhibitor: Staurosporine at 10.0uM. Buffer: 8 mM MOPS pH 7.0, 0.2 mM EDTA	B	BAO_0000357	single protein format	Homo sapiens	None	None	None	None	CHEMBL2431	Serine/threonine-protein kinase AKT2	Homo sapiens	SINGLE PROTEIN	CHEMBL2218924	1	Scientific Literature	Biochem. J.	2013	None
CHEMBL2218932		0	340.59	0	4.85	PKR_Inhibitor_Negative_Control	O=C1Nc2ccc(Cl)cc2/C1=C/c1cc(Cl)c(O)c(Cl)c1	Residual Activity	'='	84.0	%				UO_0000187					False	CHEMBL2219395	Millipore: Percentage of residual kinase activity of AKT2 at 10uM relative to control. Control inhibitor: Staurosporine at 10.0uM. Buffer: 8 mM MOPS pH 7.0, 0.2 mM EDTA	B	BAO_0000357	single protein format	Homo sapiens	None	None	None	None	CHEMBL2431	Serine/threonine-protein kinase AKT2	Homo sapiens	SINGLE PROTEIN	CHEMBL2218924	1	Scientific Literature	Biochem. J.	2013	None
CHEMBL478980		0	283.33	0	2.46	DNA_PK_Inhibitor_V	O=C(c1ccccc1)c1ccc(N2CCOCC2)cc1O	Residual Activity	'='	81.0	%				UO_0000187					False	CHEMBL2219395	Millipore: Percentage of residual kinase activity of AKT2 at 10uM relative to control. Control inhibitor: Staurosporine at 10.0uM. Buffer: 8 mM MOPS pH 7.0, 0.2 mM EDTA	B	BAO_0000357	single protein format	Homo sapiens	None	None	None	None	CHEMBL2431	Serine/threonine-protein kinase AKT2	Homo sapiens	SINGLE PROTEIN	CHEMBL2218924	1	Scientific Literature	Biochem. J.	2013	None
CHEMBL205798	GW703087X	0	486.93	1	5.95	GW703087X	CC(=O)Nc1cccc(C#Cc2cncnc2Nc2ccc(OCc3cccc(F)c3)c(Cl)c2)c1	Inhibition	'='	1.24	%				UO_0000187					False	CHEMBL1961877	GSK_PKIS: AKT2 mean inhibition at 1 uM [Nanosyn]	B	BAO_0000357	single protein format	None	None	None	None	None	CHEMBL2431	Serine/threonine-protein kinase AKT2	Homo sapiens	SINGLE PROTEIN	CHEMBL1961873	16	GSK Published Kinase Inhibitor Set			None
CHEMBL95502		0	394.50	0	4.21	SB-221466	CC1(C)CC(n2cnc(-c3ccc(F)cc3)c2-c2ccnc(N)n2)CC(C)(C)N1	Inhibition	'='	-0.58	%				UO_0000187					False	CHEMBL1961876	GSK_PKIS: AKT2 mean inhibition at 0.1 uM [Nanosyn]	B	BAO_0000357	single protein format	None	None	None	None	None	CHEMBL2431	Serine/threonine-protein kinase AKT2	Homo sapiens	SINGLE PROTEIN	CHEMBL1961873	16	GSK Published Kinase Inhibitor Set			None
CHEMBL477583	GW743024X	0	374.44	0	4.65	GW743024X	Cc1ccc(NC(=O)c2ccoc2)cc1-c1ccc(C(=O)NCC2CC2)cc1	Inhibition	'='	1.23	%				UO_0000187					False	CHEMBL1961877	GSK_PKIS: AKT2 mean inhibition at 1 uM [Nanosyn]	B	BAO_0000357	single protein format	None	None	None	None	None	CHEMBL2431	Serine/threonine-protein kinase AKT2	Homo sapiens	SINGLE PROTEIN	CHEMBL1961873	16	GSK Published Kinase Inhibitor Set			None
CHEMBL191336		0	356.82	0	3.12	20	OCCCNc1cc(-c2ncnc(Nc3cccc(Cl)c3)n2)ccn1	IC50	'>'	10000.0	nM				UO_0000065					False	CHEMBL828495	Inhibition of PKB beta	B	BAO_0000357	single protein format	None	None	None	None	None	CHEMBL2431	Serine/threonine-protein kinase AKT2	Homo sapiens	SINGLE PROTEIN	CHEMBL1145155	1	Scientific Literature	J. Med. Chem.	2005	None
CHEMBL2325901		0	244.30	0	1.97	3a	CC(C)NC(=O)c1c[nH]c2ncc(C3CC3)nc12	Inhibition	'='	9.0	%				UO_0000187					False	CHEMBL2329566	Inhibition of AKT2 (unknown origin) at 10 uM	B	BAO_0000357	single protein format	Homo sapiens	None	None	None	None	CHEMBL2431	Serine/threonine-protein kinase AKT2	Homo sapiens	SINGLE PROTEIN	CHEMBL2321829	1	Scientific Literature	J. Med. Chem.	2013	None
CHEMBL535	SUNITINIB	4	398.48	0	3.33	Sunitinib	CCN(CC)CCNC(=O)c1c(C)[nH]c(/C=C2\C(=O)Nc3ccc(F)cc32)c1C	Kd	'='	2700.0	nM	5.57			UO_0000065	13.97	0.26	2.24	7.21	True	CHEMBL1244720	Binding affinity to AKT2	B	BAO_0000357	single protein format	None	None	None	None	None	CHEMBL2431	Serine/threonine-protein kinase AKT2	Homo sapiens	SINGLE PROTEIN	CHEMBL1240346	1	Scientific Literature	Blood	2009	None
CHEMBL1233881		0	325.37	0	2.82	PP494	COc1ccc(-c2nn(C3CCC3)c3ncnc(N)c23)cc1OC	Inhibition	'='	1.0	%				UO_0000187					False	CHEMBL1243989	Inhibition of AKT2 at 1 uM after 60 mins by FRET assay in presence of 10 uM ATP	B	BAO_0000357	single protein format	None	None	None	None	None	CHEMBL2431	Serine/threonine-protein kinase AKT2	Homo sapiens	SINGLE PROTEIN	CHEMBL1240340	1	Scientific Literature	Nat. Chem. Biol.	2008	None
CHEMBL271496		0	570.73	2	6.68	10b	Nc1nnc(-c2cnc(-c3ccc(CN4CCC(c5cc(-c6ccccn6)[nH]n5)CC4)cc3)c(-c3ccccc3)c2)s1	Activity	'='	28.0	nM				UO_0000065					False	CHEMBL950113	Inhibition of human recombinant Akt2	B	BAO_0000357	single protein format	Homo sapiens	None	None	None	None	CHEMBL2431	Serine/threonine-protein kinase AKT2	Homo sapiens	SINGLE PROTEIN	CHEMBL1142279	1	Scientific Literature	Bioorg. Med. Chem. Lett.	2008	None
CHEMBL271887		0	570.73	2	6.68	10a	Nc1nnc(-c2cnc(-c3ccc(CN4CCC(c5cc(-c6ccncc6)[nH]n5)CC4)cc3)c(-c3ccccc3)c2)s1	Activity	'='	38.0	nM				UO_0000065					False	CHEMBL950113	Inhibition of human recombinant Akt2	B	BAO_0000357	single protein format	Homo sapiens	None	None	None	None	CHEMBL2431	Serine/threonine-protein kinase AKT2	Homo sapiens	SINGLE PROTEIN	CHEMBL1142279	1	Scientific Literature	Bioorg. Med. Chem. Lett.	2008	None
CHEMBL406858		0	538.66	2	6.04	13a	Nc1ncnc2c1cnn2C1CCN(Cc2ccc(-c3ncc(-c4ccccn4)cc3-c3ccccc3)cc2)CC1	Activity	'='	8110.0	nM				UO_0000065					False	CHEMBL950116	Inhibition of Akt2 in human C33a cells	B	BAO_0000219	cell-based format	Homo sapiens	None	None	C33a	None	CHEMBL2431	Serine/threonine-protein kinase AKT2	Homo sapiens	SINGLE PROTEIN	CHEMBL1142279	1	Scientific Literature	Bioorg. Med. Chem. Lett.	2008	None
CHEMBL101683		0	337.81	0	4.60	VEGF_Receptor_Tyrosine_Kinase_Inhibitor_II	O=C(Nc1ccc(Cl)cc1)c1ccccc1NCc1ccncc1	Residual Activity	'='	107.0	%				UO_0000187					False	CHEMBL2219395	Millipore: Percentage of residual kinase activity of AKT2 at 10uM relative to control. Control inhibitor: Staurosporine at 10.0uM. Buffer: 8 mM MOPS pH 7.0, 0.2 mM EDTA	B	BAO_0000357	single protein format	Homo sapiens	None	None	None	None	CHEMBL2431	Serine/threonine-protein kinase AKT2	Homo sapiens	SINGLE PROTEIN	CHEMBL2218924	1	Scientific Literature	Biochem. J.	2013	None
CHEMBL446966		0	569.67	2	5.83	12	COc1ccc(-c2nnc(C3CCN(Cc4ccc(-c5nc6cc[nH]c(=O)c6cc5-c5ccccc5)cc4)CC3)[nH]2)cn1	IC50	'='	16.0	nM	7.80			UO_0000065	13.68	0.25	1.97	6.92	False	CHEMBL947432	Inhibition of Akt2	B	BAO_0000357	single protein format	None	None	None	None	None	CHEMBL2431	Serine/threonine-protein kinase AKT2	Homo sapiens	SINGLE PROTEIN	CHEMBL1157525	1	Scientific Literature	Bioorg. Med. Chem. Lett.	2008	None
CHEMBL2177378		0	488.03	0	2.46	39	C[C@@H]1C[C@@H](O)c2ncnc(N3CCN(C(=O)[C@H](CNC(C)(C)CO)c4ccc(Cl)cc4)CC3)c21	IC50	'='	4.0	nM	8.40			UO_0000065	17.21	0.34	5.94	8.25	False	CHEMBL2188025	Competitive inhibition of wild-type full-length amino-terminal polyhistidine-tagged human Akt2 expressed in recombinant baculovirus system using fluorescence labeled substrate after 60 mins by fluorescence polarization assay in presence of ATP	B	BAO_0000019	assay format	Homo sapiens	None	None	None	None	CHEMBL2431	Serine/threonine-protein kinase AKT2	Homo sapiens	SINGLE PROTEIN	CHEMBL2177010	1	Scientific Literature	J. Med. Chem.	2012	None
CHEMBL2177375		0	461.97	0	2.66	36	C[C@@H]1C[C@@H](O)c2ncnc(N3CCN(C(=O)[C@H](CNCCF)c4ccc(Cl)cc4)CC3)c21	IC50	'='	33.0	nM	7.48			UO_0000065	16.19	0.32	4.82	9.17	False	CHEMBL2188025	Competitive inhibition of wild-type full-length amino-terminal polyhistidine-tagged human Akt2 expressed in recombinant baculovirus system using fluorescence labeled substrate after 60 mins by fluorescence polarization assay in presence of ATP	B	BAO_0000019	assay format	Homo sapiens	None	None	None	None	CHEMBL2431	Serine/threonine-protein kinase AKT2	Homo sapiens	SINGLE PROTEIN	CHEMBL2177010	1	Scientific Literature	J. Med. Chem.	2012	None
CHEMBL3701718		0	441.51	1	5.07	BDBM126558	CC1(O)CC(N)(c2ccc(-c3nc4n(c3-c3ccccc3)COc3cccc(F)c3-4)cc2)C1	IC50	'='	0.5	nM	9.30		256525	UO_0000065	21.07	0.38	4.23	12.69	False	CHEMBL3708023	Kinase Inhibition Assay: Preparation of AKT1 and AKT2 and measurement of in vitro inhibitory activity of the above-mentioned compounds against AKT1 and AKT2 kinase activity were carried out with reference to the method disclosed in Biochem. J. Vol. 385, pp 399-408 (2005). In the preparation of AKT1 and AKT2, human AKT1 and AKT2 to which a middle T antigen tag was added were expressed in Sf 9 inse…	B	BAO_0000219	cell-based format	Homo sapiens	None	None	None	None	CHEMBL2431	Serine/threonine-protein kinase AKT2	Homo sapiens	SINGLE PROTEIN	CHEMBL3639231	37	BindingDB Database		2014	None
CHEMBL2204495		0	399.43	1	5.11	1, GSK2578215A	O=C(Nc1cccnc1)c1cc(-c2ccnc(F)c2)ccc1OCc1ccccc1	Activity	'='	95.0	%				UO_0000187					False	CHEMBL2209470	Inhibition of PKBb assessed as residual activity at 1 uM	B	BAO_0000357	single protein format	None	None	None	None	None	CHEMBL2431	Serine/threonine-protein kinase AKT2	Homo sapiens	SINGLE PROTEIN	CHEMBL2203081	1	Scientific Literature	Bioorg. Med. Chem. Lett.	2012	None
CHEMBL2177364		0	498.07	0	4.03	41	C[C@@H]1C[C@@H](O)c2ncnc(N3CCN(C(=O)[C@H](CNC4CCCCC4)c4ccc(Cl)cc4)CC3)c21	IC50	'='	18.0	nM	7.75			UO_0000065	15.55	0.30	3.71	9.49	False	CHEMBL2188025	Competitive inhibition of wild-type full-length amino-terminal polyhistidine-tagged human Akt2 expressed in recombinant baculovirus system using fluorescence labeled substrate after 60 mins by fluorescence polarization assay in presence of ATP	B	BAO_0000019	assay format	Homo sapiens	None	None	None	None	CHEMBL2431	Serine/threonine-protein kinase AKT2	Homo sapiens	SINGLE PROTEIN	CHEMBL2177010	1	Scientific Literature	J. Med. Chem.	2012	None
CHEMBL2177363		0	502.03	1	3.54	40	C[C@@H]1C[C@@H](O)c2ncnc(N3CCN(C(=O)[C@H](CN4CCC(F)CC4)c4ccc(Cl)cc4)CC3)c21	IC50	'='	11.0	nM	7.96			UO_0000065	15.85	0.31	4.42	10.93	False	CHEMBL2188025	Competitive inhibition of wild-type full-length amino-terminal polyhistidine-tagged human Akt2 expressed in recombinant baculovirus system using fluorescence labeled substrate after 60 mins by fluorescence polarization assay in presence of ATP	B	BAO_0000019	assay format	Homo sapiens	None	None	None	None	CHEMBL2431	Serine/threonine-protein kinase AKT2	Homo sapiens	SINGLE PROTEIN	CHEMBL2177010	1	Scientific Literature	J. Med. Chem.	2012	None
CHEMBL2177381		0	460.00	0	4.08	30	CC(C)NC[C@@H](C(=O)N1CCN(c2ncnc3c2[C@H](C)C[C@H]3F)CC1)c1ccc(Cl)cc1	IC50	'='	14.0	nM	7.85			UO_0000065	17.07	0.34	3.77	12.80	False	CHEMBL2188025	Competitive inhibition of wild-type full-length amino-terminal polyhistidine-tagged human Akt2 expressed in recombinant baculovirus system using fluorescence labeled substrate after 60 mins by fluorescence polarization assay in presence of ATP	B	BAO_0000019	assay format	Homo sapiens	None	None	None	None	CHEMBL2431	Serine/threonine-protein kinase AKT2	Homo sapiens	SINGLE PROTEIN	CHEMBL2177010	1	Scientific Literature	J. Med. Chem.	2012	None
CHEMBL228224		0	201.27	0	1.89	3	Cc1n[nH]cc1-c1ccc(CCN)cc1	IC50	'='	5200.0	nM	5.28			UO_0000065	26.25	0.48	3.39	9.66	False	CHEMBL919345	Inhibition of PKBbeta by radiometric filter binding assay	B	BAO_0000357	single protein format	Homo sapiens	None	None	None	None	CHEMBL2431	Serine/threonine-protein kinase AKT2	Homo sapiens	SINGLE PROTEIN	CHEMBL1139877	1	Scientific Literature	J. Med. Chem.	2007	None
CHEMBL259968		0	523.64	2	6.52	14	c1ccc(-c2cc3ccncc3nc2-c2ccc(CN3CCC(c4n[nH]c(-c5ccccn5)n4)CC3)cc2)cc1	IC50	'='	981.0	nM	6.01			UO_0000065	11.47	0.21	-0.51	7.20	False	CHEMBL937420	Inhibition of Akt2 by cell-based assay	B	BAO_0000219	cell-based format	None	None	None	None	None	CHEMBL2431	Serine/threonine-protein kinase AKT2	Homo sapiens	SINGLE PROTEIN	CHEMBL1143097	1	Scientific Literature	Bioorg. Med. Chem. Lett.	2008	None
CHEMBL407733		0	522.66	2	7.13	7b	c1ccc(-c2cc3cccnc3nc2-c2ccc(CN3CCC(c4cc(-c5cccnc5)[nH]n4)CC3)cc2)cc1	IC50						Not Determined						False	CHEMBL937420	Inhibition of Akt2 by cell-based assay	B	BAO_0000219	cell-based format	None	None	None	None	None	CHEMBL2431	Serine/threonine-protein kinase AKT2	Homo sapiens	SINGLE PROTEIN	CHEMBL1143097	1	Scientific Literature	Bioorg. Med. Chem. Lett.	2008	None
CHEMBL258696		0	653.83	2	6.52	2	CCN(CC)CCNC(=O)c1ccc2nc(-c3ccccc3)c(-c3ccc(CN4CCC(n5c(=O)[nH]c6ccccc65)CC4)cc3)nc2c1	IC50	'='	730.0	nM	6.14			UO_0000065	9.39	0.17	-0.38	6.19	False	CHEMBL937420	Inhibition of Akt2 by cell-based assay	B	BAO_0000219	cell-based format	None	None	None	None	None	CHEMBL2431	Serine/threonine-protein kinase AKT2	Homo sapiens	SINGLE PROTEIN	CHEMBL1143097	1	Scientific Literature	Bioorg. Med. Chem. Lett.	2008	None
CHEMBL259753		0	523.64	2	6.52	16	c1ccc(-c2cc3ncccc3nc2-c2ccc(CN3CCC(c4n[nH]c(-c5ccccn5)n4)CC3)cc2)cc1	IC50	'='	1476.0	nM	5.83			UO_0000065	11.14	0.20	-0.69	6.98	False	CHEMBL937420	Inhibition of Akt2 by cell-based assay	B	BAO_0000219	cell-based format	None	None	None	None	None	CHEMBL2431	Serine/threonine-protein kinase AKT2	Homo sapiens	SINGLE PROTEIN	CHEMBL1143097	1	Scientific Literature	Bioorg. Med. Chem. Lett.	2008	None
CHEMBL223360	LINIFANIB	3	375.41	0	4.90	ABT-869	Cc1ccc(F)c(NC(=O)Nc2ccc(-c3cccc4[nH]nc(N)c34)cc2)c1	Kd	'>'	10000.0	nM				UO_0000065					True	CHEMBL1062832	Binding constant for AKT2 kinase domain	B	BAO_0000357	single protein format	Homo sapiens	None	None	None	None	CHEMBL2431	Serine/threonine-protein kinase AKT2	Homo sapiens	SINGLE PROTEIN	CHEMBL1150977	1	Scientific Literature	Nat. Biotechnol.	2008	None
CHEMBL428690	ALVOCIDIB	3	401.85	0	3.30	Flavopiridol	CN1CC[C@H](c2c(O)cc(O)c3c(=O)cc(-c4ccccc4Cl)oc23)[C@H](O)C1	Kd	'>'	10000.0	nM				UO_0000065					True	CHEMBL1062832	Binding constant for AKT2 kinase domain	B	BAO_0000357	single protein format	Homo sapiens	None	None	None	None	CHEMBL2431	Serine/threonine-protein kinase AKT2	Homo sapiens	SINGLE PROTEIN	CHEMBL1150977	1	Scientific Literature	Nat. Biotechnol.	2008	None
CHEMBL939	GEFITINIB	4	446.91	0	4.28	Gefitinib	COc1cc2ncnc(Nc3ccc(F)c(Cl)c3)c2cc1OCCCN1CCOCC1	Kd	'>'	10000.0	nM				UO_0000065					True	CHEMBL1062832	Binding constant for AKT2 kinase domain	B	BAO_0000357	single protein format	Homo sapiens	None	None	None	None	CHEMBL2431	Serine/threonine-protein kinase AKT2	Homo sapiens	SINGLE PROTEIN	CHEMBL1150977	1	Scientific Literature	Nat. Biotechnol.	2008	None
CHEMBL390066		0	144.18	0	2.08	5	c1ccc(-c2cn[nH]c2)cc1	IC50	'='	135000.0	nM	3.87			UO_0000065	26.84	0.48	1.79	13.49	False	CHEMBL919345	Inhibition of PKBbeta by radiometric filter binding assay	B	BAO_0000357	single protein format	Homo sapiens	None	None	None	None	CHEMBL2431	Serine/threonine-protein kinase AKT2	Homo sapiens	SINGLE PROTEIN	CHEMBL1139877	1	Scientific Literature	J. Med. Chem.	2007	None
CHEMBL1170747		0	290.33	0	2.25	32g	NCc1ccc(-c2cn3c(-c4cn[nH]c4)cnc3cn2)cc1	Inhibition	'='	5.0	%				UO_0000187					False	CHEMBL1173998	Inhibition of AKT2 at 10 uM by mobility shift assay	B	BAO_0000357	single protein format	None	None	None	None	None	CHEMBL2431	Serine/threonine-protein kinase AKT2	Homo sapiens	SINGLE PROTEIN	CHEMBL1177828	1	Scientific Literature	Bioorg. Med. Chem. Lett.	2010	None
CHEMBL1096290	GSK-1000163A	0	395.47	0	1.80	19	CCn1c(-c2nonc2N)nc2c(C#CC(C)(C)O)nc(CN3CCCC3)cc21	IC50	'='	200.0	nM	6.70			UO_0000065	16.94	0.32	4.90	5.62	False	CHEMBL1109953	Inhibition of AKT2	B	BAO_0000357	single protein format	None	None	None	None	None	CHEMBL2431	Serine/threonine-protein kinase AKT2	Homo sapiens	SINGLE PROTEIN	CHEMBL1157000	1	Scientific Literature	Bioorg. Med. Chem. Lett.	2009	None
CHEMBL2177361		0	521.56	1	3.61	53	C[C@@H]1C[C@@H](O)c2ncnc(N3CCN(C(=O)[C@H](CNCC4CC4)c4ccc(C(F)(F)F)c(F)c4)CC3)c21	IC50	'='	3.0	nM	8.52			UO_0000065	16.34	0.31	4.91	10.45	False	CHEMBL2188025	Competitive inhibition of wild-type full-length amino-terminal polyhistidine-tagged human Akt2 expressed in recombinant baculovirus system using fluorescence labeled substrate after 60 mins by fluorescence polarization assay in presence of ATP	B	BAO_0000019	assay format	Homo sapiens	None	None	None	None	CHEMBL2431	Serine/threonine-protein kinase AKT2	Homo sapiens	SINGLE PROTEIN	CHEMBL2177010	1	Scientific Literature	J. Med. Chem.	2012	None
CHEMBL259968		0	523.64	2	6.52	14	c1ccc(-c2cc3ccncc3nc2-c2ccc(CN3CCC(c4n[nH]c(-c5ccccn5)n4)CC3)cc2)cc1	IC50	'='	160.0	nM	6.80			UO_0000065	12.98	0.23	0.28	8.14	False	CHEMBL937418	Inhibition of Akt2	B	BAO_0000357	single protein format	None	None	None	None	None	CHEMBL2431	Serine/threonine-protein kinase AKT2	Homo sapiens	SINGLE PROTEIN	CHEMBL1143097	1	Scientific Literature	Bioorg. Med. Chem. Lett.	2008	None
CHEMBL259967		0	523.64	2	6.52	15	c1ccc(-c2cc3cnccc3nc2-c2ccc(CN3CCC(c4n[nH]c(-c5ccccn5)n4)CC3)cc2)cc1	IC50	'='	2679.0	nM	5.57			UO_0000065	10.64	0.19	-0.95	6.67	False	CHEMBL937420	Inhibition of Akt2 by cell-based assay	B	BAO_0000219	cell-based format	None	None	None	None	None	CHEMBL2431	Serine/threonine-protein kinase AKT2	Homo sapiens	SINGLE PROTEIN	CHEMBL1143097	1	Scientific Literature	Bioorg. Med. Chem. Lett.	2008	None
CHEMBL2348862		0	383.45	0	1.95	10b, CC214-2	CC(C)(O)c1ccc(-c2cnc3c(n2)N(CC2CCOCC2)CC(=O)N3)cn1	Activity	'='	90.0	%				UO_0000187					False	CHEMBL2350869	Inhibition of PKBbeta (unknown origin) assessed as remaining activity at 10 uM relative to control	B	BAO_0000357	single protein format	Homo sapiens	None	None	None	None	CHEMBL2431	Serine/threonine-protein kinase AKT2	Homo sapiens	SINGLE PROTEIN	CHEMBL2346597	1	Scientific Literature	Bioorg. Med. Chem. Lett.	2013	None
CHEMBL214253		0	328.33	0	3.58	8, PD-407824	O=C1NC(=O)c2c1c(-c1ccccc1)cc1[nH]c3ccc(O)cc3c21	Inhibition						Not Active						False	CHEMBL2091232	Inhibition of AKT2 at 10 uM by luciferase assay	B	BAO_0000357	single protein format	None	None	None	None	None	CHEMBL2431	Serine/threonine-protein kinase AKT2	Homo sapiens	SINGLE PROTEIN	CHEMBL2086354	1	Scientific Literature	J. Med. Chem.	2012	None
CHEMBL1813607		0	227.23	0	0.90	13	Nc1n[nH]c2cc(-c3ccccn3)[nH]c(=O)c12	Inhibition	'='	8.0	%				UO_0000187					False	CHEMBL1815736	Inhibition of AKT2 at 30 uM by microfluidic mobility shift assay	B	BAO_0000357	single protein format	None	None	None	None	None	CHEMBL2431	Serine/threonine-protein kinase AKT2	Homo sapiens	SINGLE PROTEIN	CHEMBL1811853	1	Scientific Literature	Bioorg. Med. Chem.	2011	None
CHEMBL1813610		0	256.26	0	1.51	16	COc1ccc(-c2cc3[nH]nc(N)c3c(=O)[nH]2)cc1	Inhibition	'='	11.0	%				UO_0000187					False	CHEMBL1815736	Inhibition of AKT2 at 30 uM by microfluidic mobility shift assay	B	BAO_0000357	single protein format	None	None	None	None	None	CHEMBL2431	Serine/threonine-protein kinase AKT2	Homo sapiens	SINGLE PROTEIN	CHEMBL1811853	1	Scientific Literature	Bioorg. Med. Chem.	2011	None
CHEMBL1813624		0	270.29	0	1.52	30	COc1cccc(-c2cc3c(c(N)nn3C)c(=O)[nH]2)c1	Inhibition	'='	1.0	%				UO_0000187					False	CHEMBL1815736	Inhibition of AKT2 at 30 uM by microfluidic mobility shift assay	B	BAO_0000357	single protein format	None	None	None	None	None	CHEMBL2431	Serine/threonine-protein kinase AKT2	Homo sapiens	SINGLE PROTEIN	CHEMBL1811853	1	Scientific Literature	Bioorg. Med. Chem.	2011	None
CHEMBL1813625		0	338.42	0	1.26	31	CN1CCN(c2ccc(-c3cc4c(c(N)nn4C)c(=O)[nH]3)cc2)CC1	Inhibition	'='	-1.0	%				UO_0000187					False	CHEMBL1815736	Inhibition of AKT2 at 30 uM by microfluidic mobility shift assay	B	BAO_0000357	single protein format	None	None	None	None	None	CHEMBL2431	Serine/threonine-protein kinase AKT2	Homo sapiens	SINGLE PROTEIN	CHEMBL1811853	1	Scientific Literature	Bioorg. Med. Chem.	2011	None
CHEMBL1813782		0	247.30	0	0.70	42	Cc1cc2c(c(N)nn2C)c(N2CCOCC2)n1	Inhibition	'='	12.0	%				UO_0000187					False	CHEMBL1815736	Inhibition of AKT2 at 30 uM by microfluidic mobility shift assay	B	BAO_0000357	single protein format	None	None	None	None	None	CHEMBL2431	Serine/threonine-protein kinase AKT2	Homo sapiens	SINGLE PROTEIN	CHEMBL1811853	1	Scientific Literature	Bioorg. Med. Chem.	2011	None
CHEMBL1813784		0	247.30	0	0.43	44	Cc1cc2c(c(N)nn2C)c(N2CC[C@H](O)C2)n1	Inhibition	'='	4.0	%				UO_0000187					False	CHEMBL1815736	Inhibition of AKT2 at 30 uM by microfluidic mobility shift assay	B	BAO_0000357	single protein format	None	None	None	None	None	CHEMBL2431	Serine/threonine-protein kinase AKT2	Homo sapiens	SINGLE PROTEIN	CHEMBL1811853	1	Scientific Literature	Bioorg. Med. Chem.	2011	None
CHEMBL1813788		0	240.27	0	1.60	48	Cc1cc2nn(-c3ccccc3)c(N)c2c(=O)[nH]1	Inhibition	'='	1.0	%				UO_0000187					False	CHEMBL1815736	Inhibition of AKT2 at 30 uM by microfluidic mobility shift assay	B	BAO_0000357	single protein format	None	None	None	None	None	CHEMBL2431	Serine/threonine-protein kinase AKT2	Homo sapiens	SINGLE PROTEIN	CHEMBL1811853	1	Scientific Literature	Bioorg. Med. Chem.	2011	None
CHEMBL1813806		0	252.28	0	1.88	66	Cc1cc2nc(-c3ccccc3)nc(N)c2c(=O)[nH]1	Inhibition	'='	2.0	%				UO_0000187					False	CHEMBL1815736	Inhibition of AKT2 at 30 uM by microfluidic mobility shift assay	B	BAO_0000357	single protein format	None	None	None	None	None	CHEMBL2431	Serine/threonine-protein kinase AKT2	Homo sapiens	SINGLE PROTEIN	CHEMBL1811853	1	Scientific Literature	Bioorg. Med. Chem.	2011	None
CHEMBL104264		0	446.37	0	3.58	H-89	O=S(=O)(NCCNC/C=C/c1ccc(Br)cc1)c1cccc2cnccc12	Inhibition	'='	85.0	%				UO_0000187					False	CHEMBL2424336	Inhibition of AKT2 (unknown origin) at 30 uM by microfluidic mobility shift assay relative to control	B	BAO_0000357	single protein format	Homo sapiens	None	None	None	None	CHEMBL2431	Serine/threonine-protein kinase AKT2	Homo sapiens	SINGLE PROTEIN	CHEMBL2417369	1	Scientific Literature	Bioorg. Med. Chem.	2013	None
CHEMBL2420909		0	272.36	0	1.47	12	c1nc(N2CCC3(CCCCN3)CC2)c2nc[nH]c2n1	Inhibition	'='	57.0	%				UO_0000187					False	CHEMBL2424336	Inhibition of AKT2 (unknown origin) at 30 uM by microfluidic mobility shift assay relative to control	B	BAO_0000357	single protein format	Homo sapiens	None	None	None	None	CHEMBL2431	Serine/threonine-protein kinase AKT2	Homo sapiens	SINGLE PROTEIN	CHEMBL2417369	1	Scientific Literature	Bioorg. Med. Chem.	2013	None
CHEMBL2420903		0	330.39	0	0.86	51	COC(=O)C1CCC2(CCN(c3ncnc4[nH]cnc34)CC2)NC1	Inhibition	'='	19.0	%				UO_0000187					False	CHEMBL2424336	Inhibition of AKT2 (unknown origin) at 30 uM by microfluidic mobility shift assay relative to control	B	BAO_0000357	single protein format	Homo sapiens	None	None	None	None	CHEMBL2431	Serine/threonine-protein kinase AKT2	Homo sapiens	SINGLE PROTEIN	CHEMBL2417369	1	Scientific Literature	Bioorg. Med. Chem.	2013	None
CHEMBL2420915		0	258.33	0	1.08	18	c1nc(N2CCCC23CCNCC3)c2nc[nH]c2n1	Inhibition	'='	0.0	%				UO_0000187					False	CHEMBL2424336	Inhibition of AKT2 (unknown origin) at 30 uM by microfluidic mobility shift assay relative to control	B	BAO_0000357	single protein format	Homo sapiens	None	None	None	None	CHEMBL2431	Serine/threonine-protein kinase AKT2	Homo sapiens	SINGLE PROTEIN	CHEMBL2417369	1	Scientific Literature	Bioorg. Med. Chem.	2013	None
CHEMBL590957		0	393.28	0	2.49	39	NC1(Cc2ccc(Cl)cc2Cl)CCN(c2ncnc3[nH]c(=O)[nH]c23)CC1	IC50	'='	52.0	nM	7.28			UO_0000065	18.52	0.38	4.79	7.02	False	CHEMBL1072809	Inhibition of PKBbeta by radiometric filter binding assay	B	BAO_0000357	single protein format	None	None	None	None	None	CHEMBL2431	Serine/threonine-protein kinase AKT2	Homo sapiens	SINGLE PROTEIN	CHEMBL1157584	1	Scientific Literature	J. Med. Chem.	2010	None
CHEMBL605212		0	359.84	0	3.29	16	NC1(Cc2ccc(F)cc2Cl)CCN(c2ncnc3[nH]ccc23)CC1	IC50	'='	90.0	nM	7.05			UO_0000065	19.58	0.38	3.76	9.95	False	CHEMBL1072809	Inhibition of PKBbeta by radiometric filter binding assay	B	BAO_0000357	single protein format	None	None	None	None	None	CHEMBL2431	Serine/threonine-protein kinase AKT2	Homo sapiens	SINGLE PROTEIN	CHEMBL1157584	1	Scientific Literature	J. Med. Chem.	2010	None
CHEMBL596990		0	376.46	0	1.84	34	NC1(C(=O)N2CCc3ccccc3C2)CCN(c2ncnc3[nH]ccc23)CC1	IC50	'='	250.0	nM	6.60			UO_0000065	17.54	0.32	4.76	7.24	False	CHEMBL1072809	Inhibition of PKBbeta by radiometric filter binding assay	B	BAO_0000357	single protein format	None	None	None	None	None	CHEMBL2431	Serine/threonine-protein kinase AKT2	Homo sapiens	SINGLE PROTEIN	CHEMBL1157584	1	Scientific Literature	J. Med. Chem.	2010	None
CHEMBL369094		0	469.59	1	6.54	7e	N#Cc1cnc(-c2ccc(CN3CCC(c4nc5ccccc5[nH]4)CC3)cc2)c(-c2ccccc2)c1	IC50	'>'	50000.0	nM				UO_0000065					False	CHEMBL832703	Inhibitory concentration against Akt3 kinase	B	BAO_0000357	single protein format	Homo sapiens	None	None	None	None	CHEMBL2431	Serine/threonine-protein kinase AKT2	Homo sapiens	SINGLE PROTEIN	CHEMBL1141976	1	Scientific Literature	Bioorg. Med. Chem. Lett.	2005	None
CHEMBL3824119		0	530.49	1	2.76	8	O=C(CNC(=O)c1cccn(Cc2ccc(F)c(F)c2)c1=O)Nc1ccc2c(c1)/C(=C/c1cnc[nH]1)C(=O)N2	Inhibition	'='	-4.0	%				UO_0000187					False	CHEMBL3826118	Inhibition of His-tagged full-length human AKT2 expressed in baculovirus system at 100 nM by Z-lyte assay	B	BAO_0000019	assay format	Homo sapiens	None	None	None	None	CHEMBL2431	Serine/threonine-protein kinase AKT2	Homo sapiens	SINGLE PROTEIN	CHEMBL3822377	1	Scientific Literature	Eur. J. Med. Chem.	2016	None
CHEMBL521823		0	343.39	0	1.46	7	CCn1c(-c2nonc2N)nc2cncc(OCC3CCNCC3)c21	IC50	'='	204.0	nM	6.69			UO_0000065	19.48	0.37	5.23	5.72	False	CHEMBL1028093	Inhibition of human AKT2	B	BAO_0000357	single protein format	Homo sapiens	None	None	None	None	CHEMBL2431	Serine/threonine-protein kinase AKT2	Homo sapiens	SINGLE PROTEIN	CHEMBL1140130	1	Scientific Literature	J. Med. Chem.	2008	None
CHEMBL608533	MIDOSTAURIN	4	570.65	2	5.91	PKC-412	CO[C@@H]1[C@H](N(C)C(=O)c2ccccc2)C[C@H]2O[C@]1(C)n1c3ccccc3c3c4c(c5c6ccccc6n2c5c31)C(=O)NC4	Kd	'='	780.0	nM	6.11			UO_0000065	10.70	0.19	0.20	7.86	True	CHEMBL1062832	Binding constant for AKT2 kinase domain	B	BAO_0000357	single protein format	Homo sapiens	None	None	None	None	CHEMBL2431	Serine/threonine-protein kinase AKT2	Homo sapiens	SINGLE PROTEIN	CHEMBL1150977	1	Scientific Literature	Nat. Biotechnol.	2008	None
CHEMBL101253	VATALANIB	3	346.82	1	5.01	PTK-787	Clc1ccc(Nc2nnc(Cc3ccncc3)c3ccccc23)cc1	Kd	'>'	10000.0	nM				UO_0000065					True	CHEMBL1062832	Binding constant for AKT2 kinase domain	B	BAO_0000357	single protein format	Homo sapiens	None	None	None	None	CHEMBL2431	Serine/threonine-protein kinase AKT2	Homo sapiens	SINGLE PROTEIN	CHEMBL1150977	1	Scientific Literature	Nat. Biotechnol.	2008	None
CHEMBL278041	SB-202190	0	331.35	0	4.65	SB-202190	Oc1ccc(-c2nc(-c3ccc(F)cc3)c(-c3ccncc3)[nH]2)cc1	Kd	'>'	10000.0	nM				UO_0000065					False	CHEMBL1062832	Binding constant for AKT2 kinase domain	B	BAO_0000357	single protein format	Homo sapiens	None	None	None	None	CHEMBL2431	Serine/threonine-protein kinase AKT2	Homo sapiens	SINGLE PROTEIN	CHEMBL1150977	1	Scientific Literature	Nat. Biotechnol.	2008	None
CHEMBL1721885	SU-014813	2	442.49	0	1.69	SU-14813	Cc1[nH]c(/C=C2\C(=O)Nc3ccc(F)cc32)c(C)c1C(=O)NC[C@H](O)CN1CCOCC1	Kd	'>'	10000.0	nM				UO_0000065					True	CHEMBL1062832	Binding constant for AKT2 kinase domain	B	BAO_0000357	single protein format	Homo sapiens	None	None	None	None	CHEMBL2431	Serine/threonine-protein kinase AKT2	Homo sapiens	SINGLE PROTEIN	CHEMBL1150977	1	Scientific Literature	Nat. Biotechnol.	2008	None
CHEMBL378963		0	428.92	1	5.38	10a	N[C@H](COc1cnc(Cl)c(-c2ccc3cnccc3c2)c1)Cc1c[nH]c2ccccc12	IC50	'='	5.0	nM	8.30			UO_0000065	19.35	0.37	2.92	10.81	False	CHEMBL861321	Inhibition of Akt2 at 5 uM ATP	B	BAO_0000357	single protein format	Homo sapiens	None	None	None	None	CHEMBL2431	Serine/threonine-protein kinase AKT2	Homo sapiens	SINGLE PROTEIN	CHEMBL1147830	1	Scientific Literature	Bioorg. Med. Chem. Lett.	2006	None
CHEMBL202891	GW679410X	0	328.38	0	4.21	GW679410X	COc1ccc(-c2cc(-c3c[nH]nc3-c3ccccn3)ccn2)cc1	Inhibition	'='	2.54	%				UO_0000187					False	CHEMBL1961876	GSK_PKIS: AKT2 mean inhibition at 0.1 uM [Nanosyn]	B	BAO_0000357	single protein format	None	None	None	None	None	CHEMBL2431	Serine/threonine-protein kinase AKT2	Homo sapiens	SINGLE PROTEIN	CHEMBL1961873	16	GSK Published Kinase Inhibitor Set			None
CHEMBL1909349	GSK-1007102B	0	561.52	0	2.28	GSK1007102B	CCn1c(-c2nonc2N)nc2c(C#CC(C)(C)O)nc(O[C@@H](CN)c3ccccc3)cc21.O=C(O)C(F)(F)F	Inhibition	'='	94.2	%				UO_0000187					False	CHEMBL1961876	GSK_PKIS: AKT2 mean inhibition at 0.1 uM [Nanosyn]	B	BAO_0000357	single protein format	None	None	None	None	None	CHEMBL2431	Serine/threonine-protein kinase AKT2	Homo sapiens	SINGLE PROTEIN	CHEMBL1961873	16	GSK Published Kinase Inhibitor Set			None
CHEMBL261129		0	430.31	0	3.37	SB-732881	CN1CCC(C(=O)Nc2n[nH]c3nc(-c4ccc(O)cc4)c(Br)cc23)CC1	Inhibition	'='	-1.57	%				UO_0000187					False	CHEMBL1961877	GSK_PKIS: AKT2 mean inhibition at 1 uM [Nanosyn]	B	BAO_0000357	single protein format	None	None	None	None	None	CHEMBL2431	Serine/threonine-protein kinase AKT2	Homo sapiens	SINGLE PROTEIN	CHEMBL1961873	16	GSK Published Kinase Inhibitor Set			None
CHEMBL375509		0	239.28	0	1.74	7	CNCc1cccc(-c2ncnc3[nH]cnc23)c1	IC50	'='	1600.0	nM	5.80			UO_0000065	24.22	0.44	4.06	8.72	False	CHEMBL919346	Inhibition of PKBbeta by radiometric filter binding assay	B	BAO_0000357	single protein format	Homo sapiens	None	None	None	None	CHEMBL2431	Serine/threonine-protein kinase AKT2	Homo sapiens	SINGLE PROTEIN	CHEMBL1139878	1	Scientific Literature	J. Med. Chem.	2007	None
CHEMBL388183		0	354.37	0	2.32	2c	Cc1c(CCC(=O)O)c[nH]c1/C=C1\C(=O)Nc2ccc(NC(N)=O)cc21	IC50	'='	39.0	nM	7.41			UO_0000065	20.91	0.39	5.09	5.40	False	CHEMBL889499	Inhibition of AKT2	B	BAO_0000357	single protein format	Homo sapiens	None	None	None	None	CHEMBL2431	Serine/threonine-protein kinase AKT2	Homo sapiens	SINGLE PROTEIN	CHEMBL1145394	1	Scientific Literature	Bioorg. Med. Chem. Lett.	2007	None
CHEMBL2325741	CAPIVASERTIB	3	428.92	0	2.15	64, AZD5363	NC1(C(=O)N[C@@H](CCO)c2ccc(Cl)cc2)CCN(c2ncnc3[nH]ccc23)CC1	IC50	'='	8.0	nM	8.10			UO_0000065	18.88	0.37	5.95	6.74	False	CHEMBL2330885	Inhibition of recombinant Akt2 (unknown origin) using 5-FAM-labeled peptide as substrate after 1 hr by caliper off-chip incubation mobility shift assay	B	BAO_0000357	single protein format	Homo sapiens	None	None	None	None	CHEMBL2431	Serine/threonine-protein kinase AKT2	Homo sapiens	SINGLE PROTEIN	CHEMBL2321772	1	Scientific Literature	J. Med. Chem.	2013	None
CHEMBL2325737		0	414.90	0	1.76	60	NC1(C(=O)NC(CO)c2ccc(Cl)cc2)CCN(c2ncnc3[nH]ccc23)CC1	IC50	'='	46.0	nM	7.34			UO_0000065	17.68	0.35	5.58	6.11	False	CHEMBL2330885	Inhibition of recombinant Akt2 (unknown origin) using 5-FAM-labeled peptide as substrate after 1 hr by caliper off-chip incubation mobility shift assay	B	BAO_0000357	single protein format	Homo sapiens	None	None	None	None	CHEMBL2431	Serine/threonine-protein kinase AKT2	Homo sapiens	SINGLE PROTEIN	CHEMBL2321772	1	Scientific Literature	J. Med. Chem.	2013	None
CHEMBL2325987		0	382.44	0	2.27	40	CC(NC(=O)C1(N)CCN(c2ncnc3[nH]ccc23)CC1)c1ccc(F)cc1	IC50	'='	344.0	nM	6.46			UO_0000065	16.90	0.32	4.19	6.47	False	CHEMBL2330885	Inhibition of recombinant Akt2 (unknown origin) using 5-FAM-labeled peptide as substrate after 1 hr by caliper off-chip incubation mobility shift assay	B	BAO_0000357	single protein format	Homo sapiens	None	None	None	None	CHEMBL2431	Serine/threonine-protein kinase AKT2	Homo sapiens	SINGLE PROTEIN	CHEMBL2321772	1	Scientific Literature	J. Med. Chem.	2013	None
CHEMBL2325985		0	475.00	0	4.01	38	NC1(C(=O)NC(Cc2ccccc2)c2ccc(Cl)cc2)CCN(c2ncnc3[nH]ccc23)CC1	IC50	'='	190.0	nM	6.72			UO_0000065	14.15	0.27	2.71	6.73	False	CHEMBL2330885	Inhibition of recombinant Akt2 (unknown origin) using 5-FAM-labeled peptide as substrate after 1 hr by caliper off-chip incubation mobility shift assay	B	BAO_0000357	single protein format	Homo sapiens	None	None	None	None	CHEMBL2431	Serine/threonine-protein kinase AKT2	Homo sapiens	SINGLE PROTEIN	CHEMBL2321772	1	Scientific Literature	J. Med. Chem.	2013	None
CHEMBL2325982		0	412.93	0	3.18	35	CCC(NC(=O)C1(N)CCN(c2ncnc3[nH]ccc23)CC1)c1ccc(Cl)cc1	IC50	'='	23.0	nM	7.64			UO_0000065	18.50	0.36	4.46	7.64	False	CHEMBL2330885	Inhibition of recombinant Akt2 (unknown origin) using 5-FAM-labeled peptide as substrate after 1 hr by caliper off-chip incubation mobility shift assay	B	BAO_0000357	single protein format	Homo sapiens	None	None	None	None	CHEMBL2431	Serine/threonine-protein kinase AKT2	Homo sapiens	SINGLE PROTEIN	CHEMBL2321772	1	Scientific Literature	J. Med. Chem.	2013	None
CHEMBL524901	GW683109X	0	339.40	0	1.32	GW683109X	c1cnn2ncc(-c3ccnc(NCCCN4CCOCC4)n3)c2c1	Inhibition	'='	1.85	%				UO_0000187					False	CHEMBL1961877	GSK_PKIS: AKT2 mean inhibition at 1 uM [Nanosyn]	B	BAO_0000357	single protein format	None	None	None	None	None	CHEMBL2431	Serine/threonine-protein kinase AKT2	Homo sapiens	SINGLE PROTEIN	CHEMBL1961873	16	GSK Published Kinase Inhibitor Set			None
CHEMBL261849	GW632580X	0	366.42	0	2.83	GW632580X	COc1ccc(COc2ccc(Cc3cnc(N)nc3N)cc2OC)cc1	Inhibition	'='	-0.17	%				UO_0000187					False	CHEMBL1961877	GSK_PKIS: AKT2 mean inhibition at 1 uM [Nanosyn]	B	BAO_0000357	single protein format	None	None	None	None	None	CHEMBL2431	Serine/threonine-protein kinase AKT2	Homo sapiens	SINGLE PROTEIN	CHEMBL1961873	16	GSK Published Kinase Inhibitor Set			None
CHEMBL231623	GSK-620503A	0	307.33	0	3.24	GSK620503A	NC(=O)c1cc(-c2ccc(F)cc2)cc(-c2ccncc2)c1N	Inhibition	'='	2.01	%				UO_0000187					False	CHEMBL1961877	GSK_PKIS: AKT2 mean inhibition at 1 uM [Nanosyn]	B	BAO_0000357	single protein format	None	None	None	None	None	CHEMBL2431	Serine/threonine-protein kinase AKT2	Homo sapiens	SINGLE PROTEIN	CHEMBL1961873	16	GSK Published Kinase Inhibitor Set			None
CHEMBL103104	GW831090X	0	330.37	0	2.17	GW831090X	NS(=O)(=O)c1ccc(Nc2cc(-c3cccc(O)c3)n[nH]2)cc1	Inhibition	'='	3.28	%				UO_0000187					False	CHEMBL1961877	GSK_PKIS: AKT2 mean inhibition at 1 uM [Nanosyn]	B	BAO_0000357	single protein format	None	None	None	None	None	CHEMBL2431	Serine/threonine-protein kinase AKT2	Homo sapiens	SINGLE PROTEIN	CHEMBL1961873	16	GSK Published Kinase Inhibitor Set			None
CHEMBL261849	GW632580X	0	366.42	0	2.83	GW632580X	COc1ccc(COc2ccc(Cc3cnc(N)nc3N)cc2OC)cc1	Inhibition	'='	0.33	%				UO_0000187					False	CHEMBL1961876	GSK_PKIS: AKT2 mean inhibition at 0.1 uM [Nanosyn]	B	BAO_0000357	single protein format	None	None	None	None	None	CHEMBL2431	Serine/threonine-protein kinase AKT2	Homo sapiens	SINGLE PROTEIN	CHEMBL1961873	16	GSK Published Kinase Inhibitor Set			None
CHEMBL397521		0	1312.57	None	None	ARC-659-1b	N=C(N)NCCC[C@H](NC(=O)[C@H](CCCNC(=N)N)NC(=O)[C@H](CCCNC(=N)N)NC(=O)[C@H](CCCNC(=N)N)NC(=O)[C@H](CCCNC(=N)N)NC(=O)[C@H](CCCNC(=N)N)NC(=O)CCCCCNC(=O)[C@@H]1C[C@@H](O)[C@H](n2cnc3c(N)ncnc32)C1)C(N)=O	Activity	'='	74.0	%				UO_0000187					False	CHEMBL899236	Inhibition of PKBbeta assessed as residual activity at 0.01 uM	B	BAO_0000357	single protein format	None	None	None	None	None	CHEMBL2431	Serine/threonine-protein kinase AKT2	Homo sapiens	SINGLE PROTEIN	CHEMBL1149703	1	Scientific Literature	Bioorg. Med. Chem. Lett.	2007	None
CHEMBL1909342		0	395.44	0	1.77	SB-657836-AAA	N#Cc1c(NC(=O)CN2CCOCC2)sc2c1CCCC2.O=C(O)C(=O)O	Inhibition	'='	1.56	%				UO_0000187					False	CHEMBL1961876	GSK_PKIS: AKT2 mean inhibition at 0.1 uM [Nanosyn]	B	BAO_0000357	single protein format	None	None	None	None	None	CHEMBL2431	Serine/threonine-protein kinase AKT2	Homo sapiens	SINGLE PROTEIN	CHEMBL1961873	16	GSK Published Kinase Inhibitor Set			None
CHEMBL1794052	GW405841X	0	453.09	0	4.20	GW405841X	COC(=O)c1ccc2c(c1)C(=Cc1cc(Br)c(O)c(Br)c1)C(=O)N2	Inhibition	'='	0.67	%				UO_0000187					False	CHEMBL1961876	GSK_PKIS: AKT2 mean inhibition at 0.1 uM [Nanosyn]	B	BAO_0000357	single protein format	None	None	None	None	None	CHEMBL2431	Serine/threonine-protein kinase AKT2	Homo sapiens	SINGLE PROTEIN	CHEMBL1961873	16	GSK Published Kinase Inhibitor Set			None
CHEMBL270054	GW280670X	0	350.79	0	1.76	GW280670X	NS(=O)(=O)c1ccc(N/N=C2\C(=O)Nc3ccc(Cl)cc32)cc1	Inhibition	'='	2.43	%				UO_0000187					False	CHEMBL1961877	GSK_PKIS: AKT2 mean inhibition at 1 uM [Nanosyn]	B	BAO_0000357	single protein format	None	None	None	None	None	CHEMBL2431	Serine/threonine-protein kinase AKT2	Homo sapiens	SINGLE PROTEIN	CHEMBL1961873	16	GSK Published Kinase Inhibitor Set			None
CHEMBL1684543		0	435.58	1	6.10	11k	Cc1ccc2cc(-c3n[nH]c4ccc(NC5CCN(Cc6ccccc6)CC5)cc34)[nH]c2c1	Inhibition	'='	103.0	%				UO_0000187					False	CHEMBL1685855	Inhibition of PKBbeta at 0.1 uM	B	BAO_0000357	single protein format	None	None	None	None	None	CHEMBL2431	Serine/threonine-protein kinase AKT2	Homo sapiens	SINGLE PROTEIN	CHEMBL1681705	1	Scientific Literature	Bioorg. Med. Chem. Lett.	2011	None
CHEMBL241517	GW856804X	0	433.92	0	4.65	GW856804X	Nc1ncc(-c2cccc(S(N)(=O)=O)c2)c2scc(-c3ccc(F)c(Cl)c3)c12	Inhibition	'='	0.29	%				UO_0000187					False	CHEMBL1961876	GSK_PKIS: AKT2 mean inhibition at 0.1 uM [Nanosyn]	B	BAO_0000357	single protein format	None	None	None	None	None	CHEMBL2431	Serine/threonine-protein kinase AKT2	Homo sapiens	SINGLE PROTEIN	CHEMBL1961873	16	GSK Published Kinase Inhibitor Set			None
CHEMBL1885746	GW561436X	0	370.39	0	4.04	GW561436X	N#Cc1ccc2c(-c3ccnc(NC4CC4)n3)c(-c3ccc(F)cc3)nn2c1	Inhibition	'='	0.14	%				UO_0000187					False	CHEMBL1961876	GSK_PKIS: AKT2 mean inhibition at 0.1 uM [Nanosyn]	B	BAO_0000357	single protein format	None	None	None	None	None	CHEMBL2431	Serine/threonine-protein kinase AKT2	Homo sapiens	SINGLE PROTEIN	CHEMBL1961873	16	GSK Published Kinase Inhibitor Set			None
CHEMBL1909387	GW567808A	0	633.09	2	6.37	GW567808A	CS(=O)(=O)CCNCc1ccc(-c2ccc3ncnc(Nc4ccc(OCc5cccc(C(F)(F)F)c5)cc4)c3c2)o1.Cl	Inhibition	'='	1.64	%				UO_0000187					False	CHEMBL1961877	GSK_PKIS: AKT2 mean inhibition at 1 uM [Nanosyn]	B	BAO_0000357	single protein format	None	None	None	None	None	CHEMBL2431	Serine/threonine-protein kinase AKT2	Homo sapiens	SINGLE PROTEIN	CHEMBL1961873	16	GSK Published Kinase Inhibitor Set			None
CHEMBL241517	GW856804X	0	433.92	0	4.65	GW856804X	Nc1ncc(-c2cccc(S(N)(=O)=O)c2)c2scc(-c3ccc(F)c(Cl)c3)c12	Inhibition	'='	2.33	%				UO_0000187					False	CHEMBL1961877	GSK_PKIS: AKT2 mean inhibition at 1 uM [Nanosyn]	B	BAO_0000357	single protein format	None	None	None	None	None	CHEMBL2431	Serine/threonine-protein kinase AKT2	Homo sapiens	SINGLE PROTEIN	CHEMBL1961873	16	GSK Published Kinase Inhibitor Set			None
CHEMBL189231		0	284.32	0	2.57	SB-734117	Nc1nonc1-c1nc2cnccc2n1C1CCCCC1	Inhibition	'='	22.41	%				UO_0000187					False	CHEMBL1961877	GSK_PKIS: AKT2 mean inhibition at 1 uM [Nanosyn]	B	BAO_0000357	single protein format	None	None	None	None	None	CHEMBL2431	Serine/threonine-protein kinase AKT2	Homo sapiens	SINGLE PROTEIN	CHEMBL1961873	16	GSK Published Kinase Inhibitor Set			None
CHEMBL408564		0	347.17	0	3.33	SB-739452	O=C(Nc1n[nH]c2nc(-c3ccco3)c(Br)cc12)C1CC1	Inhibition	'='	2.15	%				UO_0000187					False	CHEMBL1961877	GSK_PKIS: AKT2 mean inhibition at 1 uM [Nanosyn]	B	BAO_0000357	single protein format	None	None	None	None	None	CHEMBL2431	Serine/threonine-protein kinase AKT2	Homo sapiens	SINGLE PROTEIN	CHEMBL1961873	16	GSK Published Kinase Inhibitor Set			None
CHEMBL188794	GW829115X	0	496.88	1	6.28	GW829115X	COc1ccc(-c2nn3ncccc3c2-c2ccnc(Nc3ccc(Cl)c(C(F)(F)F)c3)n2)cc1	Inhibition	'='	1.16	%				UO_0000187					False	CHEMBL1961876	GSK_PKIS: AKT2 mean inhibition at 0.1 uM [Nanosyn]	B	BAO_0000357	single protein format	None	None	None	None	None	CHEMBL2431	Serine/threonine-protein kinase AKT2	Homo sapiens	SINGLE PROTEIN	CHEMBL1961873	16	GSK Published Kinase Inhibitor Set			None
CHEMBL1516890	GW441756X	0	275.31	0	3.07	GW441756X	Cn1cc(C=C2C(=O)Nc3cccnc32)c2ccccc21	Inhibition	'='	1.6	%				UO_0000187					False	CHEMBL1961877	GSK_PKIS: AKT2 mean inhibition at 1 uM [Nanosyn]	B	BAO_0000357	single protein format	None	None	None	None	None	CHEMBL2431	Serine/threonine-protein kinase AKT2	Homo sapiens	SINGLE PROTEIN	CHEMBL1961873	16	GSK Published Kinase Inhibitor Set			None
CHEMBL1785002		0	472.52	0	3.89	SB-264865	NC(=O)Cc1ccccc1Oc1nccc(-c2c(-c3ccc(F)cc3)ncn2C2CCNCC2)n1	Inhibition	'='	0.29	%				UO_0000187					False	CHEMBL1961877	GSK_PKIS: AKT2 mean inhibition at 1 uM [Nanosyn]	B	BAO_0000357	single protein format	None	None	None	None	None	CHEMBL2431	Serine/threonine-protein kinase AKT2	Homo sapiens	SINGLE PROTEIN	CHEMBL1961873	16	GSK Published Kinase Inhibitor Set			None
CHEMBL480382	GSK-312948A	0	415.50	0	3.84	GSK312948A	COc1cc2ncn(-c3cc(OCc4cccs4)c(C(N)=O)s3)c2cc1OC	Inhibition	'='	-2.73	%				UO_0000187					False	CHEMBL1961877	GSK_PKIS: AKT2 mean inhibition at 1 uM [Nanosyn]	B	BAO_0000357	single protein format	None	None	None	None	None	CHEMBL2431	Serine/threonine-protein kinase AKT2	Homo sapiens	SINGLE PROTEIN	CHEMBL1961873	16	GSK Published Kinase Inhibitor Set			None
CHEMBL185962		0	242.24	0	1.40	SB-736302	Nc1nonc1-c1nc2cnccc2n1C1CC1	Inhibition	'='	-2.31	%				UO_0000187					False	CHEMBL1961876	GSK_PKIS: AKT2 mean inhibition at 0.1 uM [Nanosyn]	B	BAO_0000357	single protein format	None	None	None	None	None	CHEMBL2431	Serine/threonine-protein kinase AKT2	Homo sapiens	SINGLE PROTEIN	CHEMBL1961873	16	GSK Published Kinase Inhibitor Set			None
CHEMBL1909374	GW709042A	0	585.95	2	7.41	GW709042A	Cl.O=C(Nc1ccc(Oc2ccc3[nH]c(NC(=O)c4ccccc4)nc3c2)cc1)Nc1cc(C(F)(F)F)ccc1F	Inhibition	'='	1.18	%				UO_0000187					False	CHEMBL1961877	GSK_PKIS: AKT2 mean inhibition at 1 uM [Nanosyn]	B	BAO_0000357	single protein format	None	None	None	None	None	CHEMBL2431	Serine/threonine-protein kinase AKT2	Homo sapiens	SINGLE PROTEIN	CHEMBL1961873	16	GSK Published Kinase Inhibitor Set			None
CHEMBL257113	GW734508X	0	333.39	0	3.85	GW734508X	Cc1nnc(-c2cccc(-c3ccc(C(=O)NCC4CC4)cc3)c2)o1	Inhibition	'='	1.84	%				UO_0000187					False	CHEMBL1961877	GSK_PKIS: AKT2 mean inhibition at 1 uM [Nanosyn]	B	BAO_0000357	single protein format	None	None	None	None	None	CHEMBL2431	Serine/threonine-protein kinase AKT2	Homo sapiens	SINGLE PROTEIN	CHEMBL1961873	16	GSK Published Kinase Inhibitor Set			None
CHEMBL160876		0	377.18	0	3.17	SB-360741	O=C1NC(=O)C(c2ccc(Cl)cc2)=C1Nc1ccc(Cl)c(C(=O)O)c1	Inhibition	'='	-1.58	%				UO_0000187					False	CHEMBL1961877	GSK_PKIS: AKT2 mean inhibition at 1 uM [Nanosyn]	B	BAO_0000357	single protein format	None	None	None	None	None	CHEMBL2431	Serine/threonine-protein kinase AKT2	Homo sapiens	SINGLE PROTEIN	CHEMBL1961873	16	GSK Published Kinase Inhibitor Set			None
CHEMBL3701739		0	467.57	1	5.33	BDBM126580	CCOc1cccc2c1-c1nc(-c3ccc(C4(N)CC(C)(O)C4)cc3)c(-c3ccccc3)n1CO2	IC50	'='	1.8	nM	8.74		256547	UO_0000065	18.70	0.34	3.41	10.60	False	CHEMBL3708023	Kinase Inhibition Assay: Preparation of AKT1 and AKT2 and measurement of in vitro inhibitory activity of the above-mentioned compounds against AKT1 and AKT2 kinase activity were carried out with reference to the method disclosed in Biochem. J. Vol. 385, pp 399-408 (2005). In the preparation of AKT1 and AKT2, human AKT1 and AKT2 to which a middle T antigen tag was added were expressed in Sf 9 inse…	B	BAO_0000219	cell-based format	Homo sapiens	None	None	None	None	CHEMBL2431	Serine/threonine-protein kinase AKT2	Homo sapiens	SINGLE PROTEIN	CHEMBL3639231	37	BindingDB Database		2014	None
CHEMBL520037	GW837331X	0	459.43	0	4.89	GW837331X	COc1cc(Nc2ncc3c(C)nc(-c4cccc(C(F)(F)F)c4)n3n2)cc(OC)c1OC	Inhibition	'='	1.52	%				UO_0000187					False	CHEMBL1961877	GSK_PKIS: AKT2 mean inhibition at 1 uM [Nanosyn]	B	BAO_0000357	single protein format	None	None	None	None	None	CHEMBL2431	Serine/threonine-protein kinase AKT2	Homo sapiens	SINGLE PROTEIN	CHEMBL1961873	16	GSK Published Kinase Inhibitor Set			None
CHEMBL475761	GW784684X	0	564.09	2	6.81	GW784684X	CN1CCN(Cc2ccc(-c3cc4ncnc(Nc5ccc(OCc6cccc(F)c6)c(Cl)c5)c4s3)o2)CC1	Inhibition	'='	1.77	%				UO_0000187					False	CHEMBL1961876	GSK_PKIS: AKT2 mean inhibition at 0.1 uM [Nanosyn]	B	BAO_0000357	single protein format	None	None	None	None	None	CHEMBL2431	Serine/threonine-protein kinase AKT2	Homo sapiens	SINGLE PROTEIN	CHEMBL1961873	16	GSK Published Kinase Inhibitor Set			None
CHEMBL318728	GW549390X	0	236.27	0	4.09	GW549390X	c1ccc(Nc2ncc(-c3ccccc3)o2)cc1	Inhibition	'='	2.99	%				UO_0000187					False	CHEMBL1961877	GSK_PKIS: AKT2 mean inhibition at 1 uM [Nanosyn]	B	BAO_0000357	single protein format	None	None	None	None	None	CHEMBL2431	Serine/threonine-protein kinase AKT2	Homo sapiens	SINGLE PROTEIN	CHEMBL1961873	16	GSK Published Kinase Inhibitor Set			None
CHEMBL223460		0	466.91	0	2.96	18d	CS(=O)(=O)Nc1cc2c(cc1Cl)NC(=O)Nc1cnc(C#N)c(n1)OCCCCCO2	Ki	'>'	10000.0	nM				UO_0000065					False	CHEMBL913836	Inhibition of Akt2	B	BAO_0000357	single protein format	Homo sapiens	None	None	None	None	CHEMBL2431	Serine/threonine-protein kinase AKT2	Homo sapiens	SINGLE PROTEIN	CHEMBL1142994	1	Scientific Literature	J. Med. Chem.	2007	None
CHEMBL228652		0	373.42	0	3.12	7l	NCc1cccc(-c2c[nH]c(/C=C3\C(=O)Nc4ccc(NC(N)=O)cc43)c2)c1	IC50	'='	3.0	nM	8.52			UO_0000065	22.82	0.42	5.40	6.76	False	CHEMBL889499	Inhibition of AKT2	B	BAO_0000357	single protein format	Homo sapiens	None	None	None	None	CHEMBL2431	Serine/threonine-protein kinase AKT2	Homo sapiens	SINGLE PROTEIN	CHEMBL1145394	1	Scientific Literature	Bioorg. Med. Chem. Lett.	2007	None
CHEMBL228547		0	387.40	0	2.76	7j	NC(=O)Nc1ccc2c(c1)/C(=C/c1cc(-c3cccc(C(N)=O)c3)c[nH]1)C(=O)N2	IC50	'='	5.0	nM	8.30			UO_0000065	21.43	0.39	5.54	5.80	False	CHEMBL889499	Inhibition of AKT2	B	BAO_0000357	single protein format	Homo sapiens	None	None	None	None	CHEMBL2431	Serine/threonine-protein kinase AKT2	Homo sapiens	SINGLE PROTEIN	CHEMBL1145394	1	Scientific Literature	Bioorg. Med. Chem. Lett.	2007	None
CHEMBL228750		0	416.44	0	2.37	3f	NC(=O)Nc1ccc2c(c1)/C(=C/c1cc(C(=O)NCCc3ccncc3)c[nH]1)C(=O)N2	IC50	'='	17.0	nM	7.77			UO_0000065	18.66	0.34	5.40	5.47	False	CHEMBL889499	Inhibition of AKT2	B	BAO_0000357	single protein format	Homo sapiens	None	None	None	None	CHEMBL2431	Serine/threonine-protein kinase AKT2	Homo sapiens	SINGLE PROTEIN	CHEMBL1145394	1	Scientific Literature	Bioorg. Med. Chem. Lett.	2007	None
CHEMBL228749		0	405.42	1	1.69	3e	NC(=O)Nc1ccc2c(c1)/C(=C/c1cc(C(=O)NCCc3cnc[nH]3)c[nH]1)C(=O)N2	IC50	'='	14.0	nM	7.85			UO_0000065	19.37	0.36	6.16	4.98	False	CHEMBL889499	Inhibition of AKT2	B	BAO_0000357	single protein format	Homo sapiens	None	None	None	None	CHEMBL2431	Serine/threonine-protein kinase AKT2	Homo sapiens	SINGLE PROTEIN	CHEMBL1145394	1	Scientific Literature	Bioorg. Med. Chem. Lett.	2007	None
CHEMBL228701		0	422.49	0	2.21	3b	NC(=O)Nc1ccc2c(c1)/C(=C/c1cc(C(=O)NCCN3CCCCC3)c[nH]1)C(=O)N2	IC50	'='	11.0	nM	7.96			UO_0000065	18.84	0.35	5.75	6.01	False	CHEMBL889499	Inhibition of AKT2	B	BAO_0000357	single protein format	Homo sapiens	None	None	None	None	CHEMBL2431	Serine/threonine-protein kinase AKT2	Homo sapiens	SINGLE PROTEIN	CHEMBL1145394	1	Scientific Literature	Bioorg. Med. Chem. Lett.	2007	None
CHEMBL597600		0	402.86	0	2.36	32	NC1(C(=O)NCc2ccc(Cl)cc2F)CCN(c2ncnc3[nH]ccc23)CC1	IC50	'='	4.0	nM	8.40			UO_0000065	20.85	0.41	6.04	8.40	False	CHEMBL1072809	Inhibition of PKBbeta by radiometric filter binding assay	B	BAO_0000357	single protein format	None	None	None	None	None	CHEMBL2431	Serine/threonine-protein kinase AKT2	Homo sapiens	SINGLE PROTEIN	CHEMBL1157584	1	Scientific Literature	J. Med. Chem.	2010	None
CHEMBL597211		0	363.51	0	3.80	10	CC(C)(C)c1ccc(CC2(N)CCN(c3ncnc4[nH]ccc34)CC2)cc1	IC50	'='	27.0	nM	7.57			UO_0000065	20.82	0.38	3.77	10.69	False	CHEMBL1072809	Inhibition of PKBbeta by radiometric filter binding assay	B	BAO_0000357	single protein format	None	None	None	None	None	CHEMBL2431	Serine/threonine-protein kinase AKT2	Homo sapiens	SINGLE PROTEIN	CHEMBL1157584	1	Scientific Literature	J. Med. Chem.	2010	None
CHEMBL598438		0	341.85	0	3.15	3	NC1(Cc2cccc(Cl)c2)CCN(c2ncnc3[nH]ccc23)CC1	IC50	'='	46.0	nM	7.34			UO_0000065	21.46	0.42	4.19	10.36	False	CHEMBL1072809	Inhibition of PKBbeta by radiometric filter binding assay	B	BAO_0000357	single protein format	None	None	None	None	None	CHEMBL2431	Serine/threonine-protein kinase AKT2	Homo sapiens	SINGLE PROTEIN	CHEMBL1157584	1	Scientific Literature	J. Med. Chem.	2010	None
CHEMBL1170126		0	300.32	0	3.27	31g	c1ccc2c(-c3cnc4cnc(-c5cn[nH]c5)cn34)c[nH]c2c1	Inhibition	'='	14.0	%				UO_0000187					False	CHEMBL1173998	Inhibition of AKT2 at 10 uM by mobility shift assay	B	BAO_0000357	single protein format	None	None	None	None	None	CHEMBL2431	Serine/threonine-protein kinase AKT2	Homo sapiens	SINGLE PROTEIN	CHEMBL1177828	1	Scientific Literature	Bioorg. Med. Chem. Lett.	2010	None
CHEMBL518968	GSK-1030061A	0	491.49	1	5.06	GSK1030061A	CNC(=O)c1sc(-n2cnc3cc(OC)c(OC)cc32)cc1OCc1ccccc1C(F)(F)F	Inhibition	'='	0.84	%				UO_0000187					False	CHEMBL1961876	GSK_PKIS: AKT2 mean inhibition at 0.1 uM [Nanosyn]	B	BAO_0000357	single protein format	None	None	None	None	None	CHEMBL2431	Serine/threonine-protein kinase AKT2	Homo sapiens	SINGLE PROTEIN	CHEMBL1961873	16	GSK Published Kinase Inhibitor Set			None
CHEMBL1909364	GW589961A	0	488.33	1	5.83	GW589961A	COC(=O)Nc1nc2ccc(Oc3ccc(NC(=O)Nc4cccc(Cl)c4)cc3)cc2[nH]1.Cl	Inhibition	'='	-0.4	%				UO_0000187					False	CHEMBL1961876	GSK_PKIS: AKT2 mean inhibition at 0.1 uM [Nanosyn]	B	BAO_0000357	single protein format	None	None	None	None	None	CHEMBL2431	Serine/threonine-protein kinase AKT2	Homo sapiens	SINGLE PROTEIN	CHEMBL1961873	16	GSK Published Kinase Inhibitor Set			None
CHEMBL506153	GW876790X	0	330.35	0	0.03	GW876790X	CCn1c(-c2nonc2N)nc2cncc(C(=O)NCCNC)c21	Inhibition	'='	10.54	%				UO_0000187					False	CHEMBL1961877	GSK_PKIS: AKT2 mean inhibition at 1 uM [Nanosyn]	B	BAO_0000357	single protein format	None	None	None	None	None	CHEMBL2431	Serine/threonine-protein kinase AKT2	Homo sapiens	SINGLE PROTEIN	CHEMBL1961873	16	GSK Published Kinase Inhibitor Set			None
CHEMBL1909361	GW830365A	0	576.12	1	2.99	GW830365A	CN(c1ccc(NC(=O)NCCN2CCOCC2)cc1)c1ccnc(Nc2ccc(CS(C)(=O)=O)cc2)n1.Cl	Inhibition	'='	0.78	%				UO_0000187					False	CHEMBL1961876	GSK_PKIS: AKT2 mean inhibition at 0.1 uM [Nanosyn]	B	BAO_0000357	single protein format	None	None	None	None	None	CHEMBL2431	Serine/threonine-protein kinase AKT2	Homo sapiens	SINGLE PROTEIN	CHEMBL1961873	16	GSK Published Kinase Inhibitor Set			None
CHEMBL1088901		0	428.33	0	4.42	3f	CN(C)CCCC(=O)Nc1ccc2ncnc(Nc3cccc(Br)c3)c2c1	Activity	'='	80.0	%				UO_0000187					False	CHEMBL1116009	Inhibition of PKBbeta at 10 uM assessed as residual activity by [33P]ATP radioactive filter binding assay relative to control	B	BAO_0000357	single protein format	None	None	None	None	None	CHEMBL2431	Serine/threonine-protein kinase AKT2	Homo sapiens	SINGLE PROTEIN	CHEMBL1156950	1	Scientific Literature	J. Med. Chem.	2010	None
CHEMBL275666		0	483.47	1	5.88	SB-253226	Fc1ccc(-c2ncn(C3CCNCC3)c2-c2ccnc(Oc3cccc(C(F)(F)F)c3)n2)cc1	Inhibition	'='	2.55	%				UO_0000187					False	CHEMBL1961876	GSK_PKIS: AKT2 mean inhibition at 0.1 uM [Nanosyn]	B	BAO_0000357	single protein format	None	None	None	None	None	CHEMBL2431	Serine/threonine-protein kinase AKT2	Homo sapiens	SINGLE PROTEIN	CHEMBL1961873	16	GSK Published Kinase Inhibitor Set			None
CHEMBL1162963		0	515.62	1	4.81	3	CN(C)c1nc2ccc1CCCn1cc(c3ccccc31)C1=C(C(=O)NC1=O)c1cn(c3ccccc13)CC2	Inhibition	'='	86.0	%				UO_0000187					False	CHEMBL887003	Inhibition of human PKBbeta at 1 uM relative to control	B	BAO_0000357	single protein format	Homo sapiens	None	None	None	None	CHEMBL2431	Serine/threonine-protein kinase AKT2	Homo sapiens	SINGLE PROTEIN	CHEMBL1139192	1	Scientific Literature	Bioorg. Med. Chem. Lett.	2007	None
CHEMBL598841		0	380.50	0	2.48	40	CC(C)(C)c1ccc(CC2(N)CCN(c3ncnc4[nH]c(=O)[nH]c34)CC2)cc1	IC50	'='	70.0	nM	7.16			UO_0000065	18.80	0.35	4.67	6.90	False	CHEMBL1072809	Inhibition of PKBbeta by radiometric filter binding assay	B	BAO_0000357	single protein format	None	None	None	None	None	CHEMBL2431	Serine/threonine-protein kinase AKT2	Homo sapiens	SINGLE PROTEIN	CHEMBL1157584	1	Scientific Literature	J. Med. Chem.	2010	None
CHEMBL605326		0	390.49	0	2.62	35	NC1(C(=O)N2CCCC2c2ccccc2)CCN(c2ncnc3[nH]ccc23)CC1	IC50	'='	680.0	nM	6.17			UO_0000065	15.79	0.29	3.55	6.77	False	CHEMBL1072809	Inhibition of PKBbeta by radiometric filter binding assay	B	BAO_0000357	single protein format	None	None	None	None	None	CHEMBL2431	Serine/threonine-protein kinase AKT2	Homo sapiens	SINGLE PROTEIN	CHEMBL1157584	1	Scientific Literature	J. Med. Chem.	2010	None
CHEMBL259999		0	342.83	0	2.55	24	NC1(Cc2ccc(Cl)cc2)CCN(c2ncnc3[nH]cnc23)CC1	IC50	'='	25.0	nM	7.60			UO_0000065	22.17	0.43	5.05	9.08	False	CHEMBL932635	Inhibition of PKBbeta recombinant by radiometric filter binding assay	B	BAO_0000357	single protein format	None	None	None	None	None	CHEMBL2431	Serine/threonine-protein kinase AKT2	Homo sapiens	SINGLE PROTEIN	CHEMBL1144694	1	Scientific Literature	J. Med. Chem.	2008	None
CHEMBL259998		0	327.82	0	3.07	23	NC1(c2ccc(Cl)cc2)CCN(c2ncnc3[nH]ccc23)CC1	IC50	'='	7.0	nM	8.15			UO_0000065	24.88	0.48	5.08	11.51	False	CHEMBL932635	Inhibition of PKBbeta recombinant by radiometric filter binding assay	B	BAO_0000357	single protein format	None	None	None	None	None	CHEMBL2431	Serine/threonine-protein kinase AKT2	Homo sapiens	SINGLE PROTEIN	CHEMBL1144694	1	Scientific Literature	J. Med. Chem.	2008	None
CHEMBL260000		0	355.87	0	3.40	21	NCC1(Cc2ccc(Cl)cc2)CCN(c2ncnc3[nH]ccc23)CC1	IC50	'='	5.0	nM	8.30			UO_0000065	23.33	0.45	4.90	11.72	False	CHEMBL932635	Inhibition of PKBbeta recombinant by radiometric filter binding assay	B	BAO_0000357	single protein format	None	None	None	None	None	CHEMBL2431	Serine/threonine-protein kinase AKT2	Homo sapiens	SINGLE PROTEIN	CHEMBL1144694	1	Scientific Literature	J. Med. Chem.	2008	None
CHEMBL260463		0	340.86	0	3.71	19	NCC1(c2ccc(Cl)cc2)CCN(c2ccnc3[nH]ccc23)CC1	IC50	'='	25.0	nM	7.60			UO_0000065	22.30	0.43	3.89	13.12	False	CHEMBL932635	Inhibition of PKBbeta recombinant by radiometric filter binding assay	B	BAO_0000357	single protein format	None	None	None	None	None	CHEMBL2431	Serine/threonine-protein kinase AKT2	Homo sapiens	SINGLE PROTEIN	CHEMBL1144694	1	Scientific Literature	J. Med. Chem.	2008	None
CHEMBL1794057	GW284408X	0	292.30	0	2.26	GW284408X	O=C1Nc2ccccc2/C1=C/Nc1ccc2[nH]c(=O)[nH]c2c1	Inhibition	'='	1.75	%				UO_0000187					False	CHEMBL1961876	GSK_PKIS: AKT2 mean inhibition at 0.1 uM [Nanosyn]	B	BAO_0000357	single protein format	None	None	None	None	None	CHEMBL2431	Serine/threonine-protein kinase AKT2	Homo sapiens	SINGLE PROTEIN	CHEMBL1961873	16	GSK Published Kinase Inhibitor Set			None
CHEMBL207247	GW807930X	0	500.96	2	5.63	GW807930X	CC(=O)NCc1cccc(C#Cc2cncnc2Nc2ccc(OCc3cccc(F)c3)c(Cl)c2)c1	Inhibition	'='	-0.39	%				UO_0000187					False	CHEMBL1961876	GSK_PKIS: AKT2 mean inhibition at 0.1 uM [Nanosyn]	B	BAO_0000357	single protein format	None	None	None	None	None	CHEMBL2431	Serine/threonine-protein kinase AKT2	Homo sapiens	SINGLE PROTEIN	CHEMBL1961873	16	GSK Published Kinase Inhibitor Set			None
CHEMBL330422		0	396.47	0	2.82	SB-226879	CN1CCC(n2cnc(-c3ccc(F)cc3)c2-c2ccnc(NCCO)n2)CC1	Inhibition	'='	1.3	%				UO_0000187					False	CHEMBL1961876	GSK_PKIS: AKT2 mean inhibition at 0.1 uM [Nanosyn]	B	BAO_0000357	single protein format	None	None	None	None	None	CHEMBL2431	Serine/threonine-protein kinase AKT2	Homo sapiens	SINGLE PROTEIN	CHEMBL1961873	16	GSK Published Kinase Inhibitor Set			None
CHEMBL1909384		0	378.82	0	0.26	SB-772077-B	CCn1c(-c2nonc2N)nc2cncc(C(=O)N3CC[C@H](N)C3)c21.Cl	Inhibition	'='	3.72	%				UO_0000187					False	CHEMBL1961876	GSK_PKIS: AKT2 mean inhibition at 0.1 uM [Nanosyn]	B	BAO_0000357	single protein format	None	None	None	None	None	CHEMBL2431	Serine/threonine-protein kinase AKT2	Homo sapiens	SINGLE PROTEIN	CHEMBL1961873	16	GSK Published Kinase Inhibitor Set			None
CHEMBL1789963	GW406108X	0	400.22	1	5.02	GW406108X	O=C1Nc2ccc(C(=O)c3ccco3)cc2C1=Cc1cc(Cl)c(O)c(Cl)c1	Inhibition	'='	1.49	%				UO_0000187					False	CHEMBL1961876	GSK_PKIS: AKT2 mean inhibition at 0.1 uM [Nanosyn]	B	BAO_0000357	single protein format	None	None	None	None	None	CHEMBL2431	Serine/threonine-protein kinase AKT2	Homo sapiens	SINGLE PROTEIN	CHEMBL1961873	16	GSK Published Kinase Inhibitor Set			None
CHEMBL185962		0	242.24	0	1.40	SB-736302	Nc1nonc1-c1nc2cnccc2n1C1CC1	Inhibition	'='	2.53	%				UO_0000187					False	CHEMBL1961876	GSK_PKIS: AKT2 mean inhibition at 0.1 uM [Nanosyn]	B	BAO_0000357	single protein format	None	None	None	None	None	CHEMBL2431	Serine/threonine-protein kinase AKT2	Homo sapiens	SINGLE PROTEIN	CHEMBL1961873	16	GSK Published Kinase Inhibitor Set			None
CHEMBL525893		0	395.42	0	3.99	25	Cc1ccn(-c2ccc(-c3ncco3)cc2)c(=O)c1-c1ccc2nc(N)ncc2c1	Inhibition	'>'	50.0	%				UO_0000187					False	CHEMBL964655	Inhibition of AKT2 at 1 uM relative to control	B	BAO_0000357	single protein format	None	None	None	None	None	CHEMBL2431	Serine/threonine-protein kinase AKT2	Homo sapiens	SINGLE PROTEIN	CHEMBL1150317	1	Scientific Literature	J. Med. Chem.	2008	None
CHEMBL595545		0	2030.37	None	None	4	CO[C@@H]1[C@H](N(C)C(=O)CCC(=O)NCCC(=O)NCCC(=O)NCCC(=O)NCCC(=O)NCCC(=O)NCCC(=O)NCCC(=O)N[C@H]2CSSC[C@@H](C(=O)NCC(N)=O)NC(=O)CNC(=O)[C@H](Cc3ccccc3)NC(=O)[C@H](C(C)C)NC(=O)[C@H](CCCNC(=N)N)NC(=O)[C@H](Cc3ccccc3)NC(=O)[C@H](C(C)C)NC2=O)C[C@H]2O[C@]1(C)n1c3ccccc3c3c4c(c5c6ccccc6n2c5c31)C(=O)NC4	Activity	'='	100.0	%				UO_0000187					False	CHEMBL1048632	Binding affinity to human AKT2 at 200 nM by cell-based competition binding assay relative to control in presence of DTT	B	BAO_0000219	cell-based format	Homo sapiens	None	None	None	None	CHEMBL2431	Serine/threonine-protein kinase AKT2	Homo sapiens	SINGLE PROTEIN	CHEMBL1152541	1	Scientific Literature	Bioorg. Med. Chem.	2009	None
CHEMBL595546		0	778.87	1	2.38	1a	CO[C@@H]1[C@H](N(C)C(=O)CCC(=O)NCCC(=O)NCCC(=O)NCCC(N)=O)C[C@H]2O[C@]1(C)n1c3ccccc3c3c4c(c5c6ccccc6n2c5c31)C(=O)NC4	Activity	'='	37.0	%				UO_0000187					False	CHEMBL1045160	Binding affinity to human AKT2 at 500 nM by cell-based competition binding assay relative to control in presence of DTT	B	BAO_0000219	cell-based format	Homo sapiens	None	None	None	None	CHEMBL2431	Serine/threonine-protein kinase AKT2	Homo sapiens	SINGLE PROTEIN	CHEMBL1152541	1	Scientific Literature	Bioorg. Med. Chem.	2009	None
CHEMBL253457		0	529.62	2	6.34	13c	Nc1ncnc2nc(-c3ccc(CN4CCC(c5nc6ccc(F)cc6[nH]5)CC4)cc3)c(-c3ccccc3)cc12	IC50	'='	239.0	nM	6.62			UO_0000065	12.50	0.23	0.28	6.85	False	CHEMBL951086	Inhibition of human recombinant Akt2	B	BAO_0000357	single protein format	Homo sapiens	None	None	None	None	CHEMBL2431	Serine/threonine-protein kinase AKT2	Homo sapiens	SINGLE PROTEIN	CHEMBL1142344	1	Scientific Literature	Bioorg. Med. Chem. Lett.	2008	None
CHEMBL270388		0	520.04	2	6.42	8	N#Cc1cc(-c2ccccc2)c(-c2ccc(CN3CCC(n4c(=O)[nH]c5ccccc54)CC3)cc2)nc1Cl	IC50	'='	7356.0	nM	5.13			UO_0000065	9.87	0.18	-1.29	6.61	False	CHEMBL951086	Inhibition of human recombinant Akt2	B	BAO_0000357	single protein format	Homo sapiens	None	None	None	None	CHEMBL2431	Serine/threonine-protein kinase AKT2	Homo sapiens	SINGLE PROTEIN	CHEMBL1142344	1	Scientific Literature	Bioorg. Med. Chem. Lett.	2008	None
CHEMBL253458		0	528.62	1	4.50	13e	Nc1ncnc2nc(-c3ccc(CN4CCC(n5ncc6c(N)ncnc65)CC4)cc3)c(-c3ccccc3)cc12	IC50	'='	468.0	nM	6.33			UO_0000065	11.97	0.22	1.83	4.60	False	CHEMBL951089	Inhibition of Akt2 phosphorylation in human C33a cells	B	BAO_0000219	cell-based format	Homo sapiens	None	None	C33a	None	CHEMBL2431	Serine/threonine-protein kinase AKT2	Homo sapiens	SINGLE PROTEIN	CHEMBL1142344	1	Scientific Literature	Bioorg. Med. Chem. Lett.	2008	None
CHEMBL14249	ADENOSINE TRIPHOSPHATE	2	507.18	3	-1.63	ATP	Nc1ncnc2c1ncn2[C@@H]1O[C@H](COP(=O)(O)OP(=O)(O)OP(=O)(O)O)[C@@H](O)[C@H]1O	Km	'='	254000.0	nM				UO_0000065					False	CHEMBL1273368	Binding affinity to Akt2	B	BAO_0000357	single protein format	None	None	None	None	None	CHEMBL2431	Serine/threonine-protein kinase AKT2	Homo sapiens	SINGLE PROTEIN	CHEMBL1268867	1	Scientific Literature	J. Med. Chem.	2010	None
CHEMBL430217		0	529.61	2	5.02	13d	Nc1ncnc2c1cnn2C1CCN(Cc2ccc(-c3ncc(-c4ncon4)cc3-c3ccccc3)cc2)CC1	Activity	'='	121.0	nM				UO_0000065					False	CHEMBL950113	Inhibition of human recombinant Akt2	B	BAO_0000357	single protein format	Homo sapiens	None	None	None	None	CHEMBL2431	Serine/threonine-protein kinase AKT2	Homo sapiens	SINGLE PROTEIN	CHEMBL1142279	1	Scientific Literature	Bioorg. Med. Chem. Lett.	2008	None
CHEMBL270847		0	528.62	2	5.08	2	O=c1[nH]c2ccccc2n1C1CCN(Cc2ccc(-c3ncc(-c4nnn[nH]4)cc3-c3ccccc3)cc2)CC1	Activity	'='	150.0	nM				UO_0000065					False	CHEMBL950113	Inhibition of human recombinant Akt2	B	BAO_0000357	single protein format	Homo sapiens	None	None	None	None	CHEMBL2431	Serine/threonine-protein kinase AKT2	Homo sapiens	SINGLE PROTEIN	CHEMBL1142279	1	Scientific Literature	Bioorg. Med. Chem. Lett.	2008	None
CHEMBL271637		0	506.64	2	5.46	10h	Nc1nnc(-c2cnc(-c3ccc(CNCCC(=O)c4ccccc4N)cc3)c(-c3ccccc3)c2)s1	Activity	'='	472.0	nM				UO_0000065					False	CHEMBL950116	Inhibition of Akt2 in human C33a cells	B	BAO_0000219	cell-based format	Homo sapiens	None	None	C33a	None	CHEMBL2431	Serine/threonine-protein kinase AKT2	Homo sapiens	SINGLE PROTEIN	CHEMBL1142279	1	Scientific Literature	Bioorg. Med. Chem. Lett.	2008	None
CHEMBL573108		0	547.46	1	3.04	BX-320	CC(C)(C(N)=O)C(=O)NCCCNc1nc(Nc2cccc(NC(=O)N3CCCC3)c2)ncc1Br	Activity	'='	80.0	%				UO_0000187					False	CHEMBL1062855	Percentage PKBbeta activity remaining in the presence of 10uM inhibitor	B	BAO_0000357	single protein format	Homo sapiens	None	None	None	None	CHEMBL2431	Serine/threonine-protein kinase AKT2	Homo sapiens	SINGLE PROTEIN	CHEMBL1150976	1	Scientific Literature	Biochem. J.	2007	None
CHEMBL1336	SORAFENIB	4	464.83	1	5.55	Sorafenib	CNC(=O)c1cc(Oc2ccc(NC(=O)Nc3ccc(Cl)c(C(F)(F)F)c3)cc2)ccn1	Activity	'='	83.0	%				UO_0000187					False	CHEMBL1062855	Percentage PKBbeta activity remaining in the presence of 10uM inhibitor	B	BAO_0000357	single protein format	Homo sapiens	None	None	None	None	CHEMBL2431	Serine/threonine-protein kinase AKT2	Homo sapiens	SINGLE PROTEIN	CHEMBL1150976	1	Scientific Literature	Biochem. J.	2007	None
CHEMBL478629	DORSOMORPHIN	0	399.50	0	4.32	C	c1cc(-c2cnn3cc(-c4ccc(OCCN5CCCCC5)cc4)cnc23)ccn1	Activity	'='	65.0	%				UO_0000187					False	CHEMBL1061917	Percentage PKBbeta activity remaining in the presence of 1uM inhibitor	B	BAO_0000357	single protein format	Homo sapiens	None	None	None	None	CHEMBL2431	Serine/threonine-protein kinase AKT2	Homo sapiens	SINGLE PROTEIN	CHEMBL1150976	1	Scientific Literature	Biochem. J.	2007	None
CHEMBL1164265		0	470.96	0	4.26	5h	CN1CCN(c2ccc(-c3cnc4c(c3)N(Cc3c(F)ccc(F)c3Cl)CCN4)cn2)CC1	Inhibition	'<'	50.0	%				UO_0000187					False	CHEMBL1168782	Inhibition of AKT2 at 1 uM	B	BAO_0000357	single protein format	None	None	None	None	None	CHEMBL2431	Serine/threonine-protein kinase AKT2	Homo sapiens	SINGLE PROTEIN	CHEMBL1165965	1	Scientific Literature	Bioorg. Med. Chem.	2010	None
CHEMBL1163510		0	447.84	1	5.55	5j	O=C(O)c1ccc(-c2cnc3c(c2)N(Cc2cc(Cl)ccc2C(F)(F)F)CCN3)cc1	Inhibition	'<'	50.0	%				UO_0000187					False	CHEMBL1168782	Inhibition of AKT2 at 1 uM	B	BAO_0000357	single protein format	None	None	None	None	None	CHEMBL2431	Serine/threonine-protein kinase AKT2	Homo sapiens	SINGLE PROTEIN	CHEMBL1165965	1	Scientific Literature	Bioorg. Med. Chem.	2010	None
CHEMBL1170139		0	545.61	2	5.68	12	CCN1CCN(Cc2ccc(NC(=O)c3ccc(C)c(C#Cc4cnc5[nH]ccc5c4)c3)cc2C(F)(F)F)CC1	Inhibition	'='	4.6	%				UO_0000187					False	CHEMBL1174064	Inhibition of AKT2 at 10 uM	B	BAO_0000357	single protein format	None	None	None	None	None	CHEMBL2431	Serine/threonine-protein kinase AKT2	Homo sapiens	SINGLE PROTEIN	CHEMBL1177794	1	Scientific Literature	Bioorg. Med. Chem. Lett.	2010	None
CHEMBL1171523		0	506.57	2	5.20	3	CCN1CCN(Cc2ccc(NC(=O)c3ccc(C)c(C#Cc4cccnc4)c3)cc2C(F)(F)F)CC1	Inhibition	'='	30.0	%				UO_0000187					False	CHEMBL1174064	Inhibition of AKT2 at 10 uM	B	BAO_0000357	single protein format	None	None	None	None	None	CHEMBL2431	Serine/threonine-protein kinase AKT2	Homo sapiens	SINGLE PROTEIN	CHEMBL1177794	1	Scientific Literature	Bioorg. Med. Chem. Lett.	2010	None
CHEMBL403356		0	525.71	2	5.89	13e	CSc1ncc2cc(-c3ccccc3)c(-c3ccc(CN4CCC(c5nnc(N)s5)CC4)cc3)nc2n1	IC50	'='	267.0	nM	6.57			UO_0000065	12.50	0.24	0.68	7.01	False	CHEMBL928490	Inhibition of Akt2	B	BAO_0000357	single protein format	None	None	None	None	None	CHEMBL2431	Serine/threonine-protein kinase AKT2	Homo sapiens	SINGLE PROTEIN	CHEMBL1141509	1	Scientific Literature	Bioorg. Med. Chem. Lett.	2008	None
CHEMBL404556		0	567.66	2	5.02	14c	NC(=O)c1ncc2cc(-c3ccccc3)c(-c3ccc(CN4CCC(c5nnc(-c6ccccn6)[nH]5)CC4)cc3)nc2n1	IC50	'='	35.0	nM	7.46			UO_0000065	13.13	0.24	2.44	5.35	False	CHEMBL928490	Inhibition of Akt2	B	BAO_0000357	single protein format	None	None	None	None	None	CHEMBL2431	Serine/threonine-protein kinase AKT2	Homo sapiens	SINGLE PROTEIN	CHEMBL1141509	1	Scientific Literature	Bioorg. Med. Chem. Lett.	2008	None
CHEMBL254099		0	570.73	2	6.64	13i	CSc1ncc2cc(-c3ccccc3)c(-c3ccc(CN4CCC(c5nnc(-c6ccccn6)[nH]5)CC4)cc3)nc2n1	IC50	'='	589.0	nM	6.23			UO_0000065	10.92	0.20	-0.41	6.46	False	CHEMBL928488	Inhibition of Akt2 in human C33A cells by immunoprecipitation kinase assay	B	BAO_0000219	cell-based format	Homo sapiens	None	None	C-33-A	None	CHEMBL2431	Serine/threonine-protein kinase AKT2	Homo sapiens	SINGLE PROTEIN	CHEMBL1141509	1	Scientific Literature	Bioorg. Med. Chem. Lett.	2008	CHEMBL3308230
CHEMBL252456		0	505.65	2	6.03	12l	CSc1ncc2cc(-c3ccccc3)c(-c3ccc(CNCCC(=O)c4ccccc4N)cc3)nc2n1	IC50	'='	90.0	nM	7.05			UO_0000065	13.93	0.26	1.02	7.51	False	CHEMBL928490	Inhibition of Akt2	B	BAO_0000357	single protein format	None	None	None	None	None	CHEMBL2431	Serine/threonine-protein kinase AKT2	Homo sapiens	SINGLE PROTEIN	CHEMBL1141509	1	Scientific Literature	Bioorg. Med. Chem. Lett.	2008	None
CHEMBL3427178		0	322.41	0	3.03	10	COc1ccc2nc(C3=N[C@H](C(=O)O)C(C)(C)S3)sc2c1	Activity	'='	14.0	%				UO_0000187					False	CHEMBL3427820	Inhibition of PKBbeta (unknown origin) assessed as remaining activity at 100 uM by radioactive filter binding assay in presence of [33P]-ATP relative to control	B	BAO_0000357	single protein format	Homo sapiens	None	None	None	None	CHEMBL2431	Serine/threonine-protein kinase AKT2	Homo sapiens	SINGLE PROTEIN	CHEMBL3425453	1	Scientific Literature	Eur. J. Med. Chem.	2015	None
CHEMBL1802727		0	365.39	0	1.94	Indirubin_E804	O=C1Nc2ccccc2/C1=C1/Nc2ccccc2/C1=N\OCCC(O)CO	Residual Activity	'='	89.0	%				UO_0000187					False	CHEMBL2219394	Millipore: Percentage of residual kinase activity of AKT2 at 1uM relative to control. Control inhibitor: Staurosporine at 10.0uM. Buffer: 8 mM MOPS pH 7.0, 0.2 mM EDTA	B	BAO_0000357	single protein format	Homo sapiens	None	None	None	None	CHEMBL2431	Serine/threonine-protein kinase AKT2	Homo sapiens	SINGLE PROTEIN	CHEMBL2218924	1	Scientific Literature	Biochem. J.	2013	None
CHEMBL2218925		0	343.22	0	4.15	VEGF_Receptor_2_Kinase_Inhibitor_II	O=C1Nc2ccc(Br)cc2/C1=C\c1cc2c([nH]1)CCCC2	Residual Activity	'='	112.0	%				UO_0000187					False	CHEMBL2219394	Millipore: Percentage of residual kinase activity of AKT2 at 1uM relative to control. Control inhibitor: Staurosporine at 10.0uM. Buffer: 8 mM MOPS pH 7.0, 0.2 mM EDTA	B	BAO_0000357	single protein format	Homo sapiens	None	None	None	None	CHEMBL2431	Serine/threonine-protein kinase AKT2	Homo sapiens	SINGLE PROTEIN	CHEMBL2218924	1	Scientific Literature	Biochem. J.	2013	None
CHEMBL479533	HERBIMYCIN	0	574.67	1	2.71	Herbimycin_A	CO[C@H]1/C=C/C=C(\C)C(=O)NC2=CC(=O)C=C(C2=O)[C@H](OC)[C@@H](C)C[C@H](OC)[C@H](OC)[C@@H](C)/C=C(\C)[C@@H]1OC(N)=O	Residual Activity	'='	96.0	%				UO_0000187					False	CHEMBL2219394	Millipore: Percentage of residual kinase activity of AKT2 at 1uM relative to control. Control inhibitor: Staurosporine at 10.0uM. Buffer: 8 mM MOPS pH 7.0, 0.2 mM EDTA	B	BAO_0000357	single protein format	Homo sapiens	None	None	None	None	CHEMBL2431	Serine/threonine-protein kinase AKT2	Homo sapiens	SINGLE PROTEIN	CHEMBL2218924	1	Scientific Literature	Biochem. J.	2013	None
CHEMBL2218935		0	365.50	1	5.03	Flt_3_Inhibitor_III	c1ccc(-c2cnc(Nc3ccc(OCCN4CCCC4)cc3)s2)cc1	Residual Activity	'='	91.0	%				UO_0000187					False	CHEMBL2219394	Millipore: Percentage of residual kinase activity of AKT2 at 1uM relative to control. Control inhibitor: Staurosporine at 10.0uM. Buffer: 8 mM MOPS pH 7.0, 0.2 mM EDTA	B	BAO_0000357	single protein format	Homo sapiens	None	None	None	None	CHEMBL2431	Serine/threonine-protein kinase AKT2	Homo sapiens	SINGLE PROTEIN	CHEMBL2218924	1	Scientific Literature	Biochem. J.	2013	None
CHEMBL266487	RO-316233	0	327.34	0	3.22	BIM4	O=C1NC(=O)C(c2c[nH]c3ccccc23)=C1c1c[nH]c2ccccc12	Residual Activity	'='	77.0	%				UO_0000187					False	CHEMBL2219395	Millipore: Percentage of residual kinase activity of AKT2 at 10uM relative to control. Control inhibitor: Staurosporine at 10.0uM. Buffer: 8 mM MOPS pH 7.0, 0.2 mM EDTA	B	BAO_0000357	single protein format	Homo sapiens	None	None	None	None	CHEMBL2431	Serine/threonine-protein kinase AKT2	Homo sapiens	SINGLE PROTEIN	CHEMBL2218924	1	Scientific Literature	Biochem. J.	2013	None
CHEMBL10	SB-203580	0	377.44	0	4.68	SB-203580	C[S+]([O-])c1ccc(-c2nc(-c3ccc(F)cc3)c(-c3ccncc3)[nH]2)cc1	Residual Activity	'='	107.0	%				UO_0000187					False	CHEMBL2219394	Millipore: Percentage of residual kinase activity of AKT2 at 1uM relative to control. Control inhibitor: Staurosporine at 10.0uM. Buffer: 8 mM MOPS pH 7.0, 0.2 mM EDTA	B	BAO_0000357	single protein format	Homo sapiens	None	None	None	None	CHEMBL2431	Serine/threonine-protein kinase AKT2	Homo sapiens	SINGLE PROTEIN	CHEMBL2218924	1	Scientific Literature	Biochem. J.	2013	None
CHEMBL2218926		0	305.17	0	3.88	Tyrphostin AG-1024	CC(C)(C)c1cc(C=C(C#N)C#N)cc(Br)c1O	Residual Activity	'='	147.0	%				UO_0000187					False	CHEMBL2219394	Millipore: Percentage of residual kinase activity of AKT2 at 1uM relative to control. Control inhibitor: Staurosporine at 10.0uM. Buffer: 8 mM MOPS pH 7.0, 0.2 mM EDTA	B	BAO_0000357	single protein format	Homo sapiens	None	None	None	None	CHEMBL2431	Serine/threonine-protein kinase AKT2	Homo sapiens	SINGLE PROTEIN	CHEMBL2218924	1	Scientific Literature	Biochem. J.	2013	None
CHEMBL471901		0	340.31	0	1.71	Syk_Inhibitor_II	NCCNc1ncc(C(N)=O)c(Nc2cccc(C(F)(F)F)c2)n1	Residual Activity	'='	101.0	%				UO_0000187					False	CHEMBL2219394	Millipore: Percentage of residual kinase activity of AKT2 at 1uM relative to control. Control inhibitor: Staurosporine at 10.0uM. Buffer: 8 mM MOPS pH 7.0, 0.2 mM EDTA	B	BAO_0000357	single protein format	Homo sapiens	None	None	None	None	CHEMBL2431	Serine/threonine-protein kinase AKT2	Homo sapiens	SINGLE PROTEIN	CHEMBL2218924	1	Scientific Literature	Biochem. J.	2013	None
CHEMBL35820		0	388.26	0	4.93	56	CCOc1cc2ncnc(Nc3cccc(Br)c3)c2cc1OCC	Residual Activity	'='	125.0	%				UO_0000187					False	CHEMBL2219394	Millipore: Percentage of residual kinase activity of AKT2 at 1uM relative to control. Control inhibitor: Staurosporine at 10.0uM. Buffer: 8 mM MOPS pH 7.0, 0.2 mM EDTA	B	BAO_0000357	single protein format	Homo sapiens	None	None	None	None	CHEMBL2431	Serine/threonine-protein kinase AKT2	Homo sapiens	SINGLE PROTEIN	CHEMBL2218924	1	Scientific Literature	Biochem. J.	2013	None
CHEMBL261720		0	425.45	0	1.77	Cdk1_2_Inhibitor_III	Nc1nc(Nc2ccc(S(N)(=O)=O)cc2)nn1C(=S)Nc1c(F)cccc1F	Residual Activity	'='	94.0	%				UO_0000187					False	CHEMBL2219394	Millipore: Percentage of residual kinase activity of AKT2 at 1uM relative to control. Control inhibitor: Staurosporine at 10.0uM. Buffer: 8 mM MOPS pH 7.0, 0.2 mM EDTA	B	BAO_0000357	single protein format	Homo sapiens	None	None	None	None	CHEMBL2431	Serine/threonine-protein kinase AKT2	Homo sapiens	SINGLE PROTEIN	CHEMBL2218924	1	Scientific Literature	Biochem. J.	2013	None
CHEMBL259389	QUINOXALINE1	0	185.19	0	1.09	Cdk1_5_Inhibitor	Nc1n[nH]c2nc3ccccc3nc12	Residual Activity	'='	108.0	%				UO_0000187					False	CHEMBL2219394	Millipore: Percentage of residual kinase activity of AKT2 at 1uM relative to control. Control inhibitor: Staurosporine at 10.0uM. Buffer: 8 mM MOPS pH 7.0, 0.2 mM EDTA	B	BAO_0000357	single protein format	Homo sapiens	None	None	None	None	CHEMBL2431	Serine/threonine-protein kinase AKT2	Homo sapiens	SINGLE PROTEIN	CHEMBL2218924	1	Scientific Literature	Biochem. J.	2013	None
CHEMBL76589		0	236.23	0	1.56	Tyrphostin AG-112	N#CC(C#N)=C(N)/C(C#N)=C/c1ccc(O)cc1	Residual Activity	'='	118.0	%				UO_0000187					False	CHEMBL2219394	Millipore: Percentage of residual kinase activity of AKT2 at 1uM relative to control. Control inhibitor: Staurosporine at 10.0uM. Buffer: 8 mM MOPS pH 7.0, 0.2 mM EDTA	B	BAO_0000357	single protein format	Homo sapiens	None	None	None	None	CHEMBL2431	Serine/threonine-protein kinase AKT2	Homo sapiens	SINGLE PROTEIN	CHEMBL2218924	1	Scientific Literature	Biochem. J.	2013	None
CHEMBL200381		0	404.84	1	5.04	Tpl2_Kinase_Inhibitor	N#Cc1cnc2cnc(NCc3cccnc3)cc2c1Nc1ccc(F)c(Cl)c1	Residual Activity	'='	28.0	%				UO_0000187					False	CHEMBL2219394	Millipore: Percentage of residual kinase activity of AKT2 at 1uM relative to control. Control inhibitor: Staurosporine at 10.0uM. Buffer: 8 mM MOPS pH 7.0, 0.2 mM EDTA	B	BAO_0000357	single protein format	Homo sapiens	None	None	None	None	CHEMBL2431	Serine/threonine-protein kinase AKT2	Homo sapiens	SINGLE PROTEIN	CHEMBL2218924	1	Scientific Literature	Biochem. J.	2013	None
CHEMBL64758		0	404.22	0	4.60	Cdk4_Inhibitor	O=C1NC(=O)c2c1c1c3ccccc3[nH]c1c1[nH]c3cc(Br)ccc3c21	Residual Activity	'='	102.0	%				UO_0000187					False	CHEMBL2219394	Millipore: Percentage of residual kinase activity of AKT2 at 1uM relative to control. Control inhibitor: Staurosporine at 10.0uM. Buffer: 8 mM MOPS pH 7.0, 0.2 mM EDTA	B	BAO_0000357	single protein format	Homo sapiens	None	None	None	None	CHEMBL2431	Serine/threonine-protein kinase AKT2	Homo sapiens	SINGLE PROTEIN	CHEMBL2218924	1	Scientific Literature	Biochem. J.	2013	None
CHEMBL53753		0	330.19	0	3.57	PD-158780	CNc1cc2c(Nc3cccc(Br)c3)ncnc2cn1	Residual Activity	'='	114.0	%				UO_0000187					False	CHEMBL2219395	Millipore: Percentage of residual kinase activity of AKT2 at 10uM relative to control. Control inhibitor: Staurosporine at 10.0uM. Buffer: 8 mM MOPS pH 7.0, 0.2 mM EDTA	B	BAO_0000357	single protein format	Homo sapiens	None	None	None	None	CHEMBL2431	Serine/threonine-protein kinase AKT2	Homo sapiens	SINGLE PROTEIN	CHEMBL2218924	1	Scientific Literature	Biochem. J.	2013	None
CHEMBL210246		0	412.47	0	4.87	10o	N[C@H](COc1cncc(-c2ccc3cnc(F)cc3c2)c1)Cc1c[nH]c2ccccc12	IC50						Not Determined						False	CHEMBL861321	Inhibition of Akt2 at 5 uM ATP	B	BAO_0000357	single protein format	Homo sapiens	None	None	None	None	CHEMBL2431	Serine/threonine-protein kinase AKT2	Homo sapiens	SINGLE PROTEIN	CHEMBL1147830	1	Scientific Literature	Bioorg. Med. Chem. Lett.	2006	None
CHEMBL383541		0	370.46	0	4.08	1b	N[C@H](COc1cncc(/C=C/c2ccncc2)c1)Cc1c[nH]c2ccccc12	IC50	'='	257.0	nM	6.59			UO_0000065	17.79	0.32	2.51	8.58	False	CHEMBL862613	Inhibition of Akt2 at 10 uM ATP	B	BAO_0000357	single protein format	Homo sapiens	None	None	None	None	CHEMBL2431	Serine/threonine-protein kinase AKT2	Homo sapiens	SINGLE PROTEIN	CHEMBL1146102	1	Scientific Literature	Bioorg. Med. Chem. Lett.	2006	None
CHEMBL97771		0	373.41	1	5.18	Src-I1	COc1cc2ncnc(Nc3ccc(Oc4ccccc4)cc3)c2cc1OC	Activity	'='	86.0	%				UO_0000187					False	CHEMBL1061917	Percentage PKBbeta activity remaining in the presence of 1uM inhibitor	B	BAO_0000357	single protein format	Homo sapiens	None	None	None	None	CHEMBL2431	Serine/threonine-protein kinase AKT2	Homo sapiens	SINGLE PROTEIN	CHEMBL1150976	1	Scientific Literature	Biochem. J.	2007	None
CHEMBL572878	TOZASERTIB	2	464.60	0	3.50	VX-680/MK-0457	Cc1cc(Nc2cc(N3CCN(C)CC3)nc(Sc3ccc(NC(=O)C4CC4)cc3)n2)n[nH]1	Activity	'='	102.0	%				UO_0000187					False	CHEMBL1061917	Percentage PKBbeta activity remaining in the presence of 1uM inhibitor	B	BAO_0000357	single protein format	Homo sapiens	None	None	None	None	CHEMBL2431	Serine/threonine-protein kinase AKT2	Homo sapiens	SINGLE PROTEIN	CHEMBL1150976	1	Scientific Literature	Biochem. J.	2007	None
CHEMBL302449	GO-6976	0	378.44	0	4.60	GO-6976	Cn1c2ccccc2c2c3c(c4c5ccccc5n(CCC#N)c4c21)CNC3=O	Activity	'='	81.0	%				UO_0000187					False	CHEMBL1061182	Percentage PKBbeta activity remaining in the presence of 0.1uM inhibitor	B	BAO_0000357	single protein format	Homo sapiens	None	None	None	None	CHEMBL2431	Serine/threonine-protein kinase AKT2	Homo sapiens	SINGLE PROTEIN	CHEMBL1150976	1	Scientific Literature	Biochem. J.	2007	None
CHEMBL573108		0	547.46	1	3.04	BX-320	CC(C)(C(N)=O)C(=O)NCCCNc1nc(Nc2cccc(NC(=O)N3CCCC3)c2)ncc1Br	Activity	'='	104.0	%				UO_0000187					False	CHEMBL1061917	Percentage PKBbeta activity remaining in the presence of 1uM inhibitor	B	BAO_0000357	single protein format	Homo sapiens	None	None	None	None	CHEMBL2431	Serine/threonine-protein kinase AKT2	Homo sapiens	SINGLE PROTEIN	CHEMBL1150976	1	Scientific Literature	Biochem. J.	2007	None
CHEMBL515466		0	440.59	1	6.35	18	Cc1ccc(C(=O)Nc2cccc(C(C)(C)C)c2)cc1-c1ccc(C(=O)NCC2CC2)cc1	Activity						Not Evaluated						False	CHEMBL988962	Binding affinity to human AKT2 at 10 uM relative to control	B	BAO_0000357	single protein format	Homo sapiens	None	None	None	None	CHEMBL2431	Serine/threonine-protein kinase AKT2	Homo sapiens	SINGLE PROTEIN	CHEMBL1151712	1	Scientific Literature	J. Med. Chem.	2008	None
CHEMBL526901		0	277.33	0	3.65	15	CC(=O)c1c(-c2ccncc2)[nH]c(-c2ccncc2)c1C	Activity						Not Evaluated						False	CHEMBL988962	Binding affinity to human AKT2 at 10 uM relative to control	B	BAO_0000357	single protein format	Homo sapiens	None	None	None	None	CHEMBL2431	Serine/threonine-protein kinase AKT2	Homo sapiens	SINGLE PROTEIN	CHEMBL1151712	1	Scientific Literature	J. Med. Chem.	2008	None
CHEMBL576982	QUIZARTINIB	3	560.68	2	5.86	AC220	CC(C)(C)c1cc(NC(=O)Nc2ccc(-c3cn4c(n3)sc3cc(OCCN5CCOCC5)ccc34)cc2)no1	Kd	'>'	10000.0	nM				UO_0000065					True	CHEMBL1244720	Binding affinity to AKT2	B	BAO_0000357	single protein format	None	None	None	None	None	CHEMBL2431	Serine/threonine-protein kinase AKT2	Homo sapiens	SINGLE PROTEIN	CHEMBL1240346	1	Scientific Literature	Blood	2009	None
CHEMBL1684525		0	420.50	0	3.86	9k	Cc1ccc2cc(-c3n[nH]c4ccc(NS(=O)(=O)c5ncn(C)c5C)cc34)[nH]c2c1	Inhibition	'='	102.0	%				UO_0000187					False	CHEMBL1685855	Inhibition of PKBbeta at 0.1 uM	B	BAO_0000357	single protein format	None	None	None	None	None	CHEMBL2431	Serine/threonine-protein kinase AKT2	Homo sapiens	SINGLE PROTEIN	CHEMBL1681705	1	Scientific Literature	Bioorg. Med. Chem. Lett.	2011	None
CHEMBL447328		0	563.67	2	6.17	13	c1ccc(-c2cc3c(ccn4cnnc34)nc2-c2ccc(CN3CCC(c4n[nH]c(-c5ccccn5)n4)CC3)cc2)cc1	IC50	'='	10.0	nM	8.00			UO_0000065	14.19	0.25	1.83	7.94	True	CHEMBL939832	Inhibition of human cloned Akt2 expressed in Drosophila S2 cells by HTRF assay	B	BAO_0000219	cell-based format	Homo sapiens	None	None	S2	None	CHEMBL2431	Serine/threonine-protein kinase AKT2	Homo sapiens	SINGLE PROTEIN	CHEMBL1141029	1	Scientific Literature	Bioorg. Med. Chem. Lett.	2009	CHEMBL3308861
CHEMBL1258778		0	395.89	0	2.50	11	N[C@H](Cc1cccc(Cl)c1)C(=O)N1CCN(c2ncnc3ccccc23)CC1	IC50	'='	5586.0	nM	5.25			UO_0000065	13.27	0.26	2.75	6.97	False	CHEMBL1259575	Inhibition of AKT2 by IMAP assay	B	BAO_0000357	single protein format	None	None	None	None	None	CHEMBL2431	Serine/threonine-protein kinase AKT2	Homo sapiens	SINGLE PROTEIN	CHEMBL1255571	1	Scientific Literature	Bioorg. Med. Chem. Lett.	2010	None
CHEMBL1257163		0	429.45	0	2.87	16	N[C@H](Cc1ccc(C(F)(F)F)cc1)C(=O)N1CCN(c2ncnc3ccccc23)CC1	IC50	'='	707.0	nM	6.15			UO_0000065	14.32	0.27	3.28	8.16	False	CHEMBL1259575	Inhibition of AKT2 by IMAP assay	B	BAO_0000357	single protein format	None	None	None	None	None	CHEMBL2431	Serine/threonine-protein kinase AKT2	Homo sapiens	SINGLE PROTEIN	CHEMBL1255571	1	Scientific Literature	Bioorg. Med. Chem. Lett.	2010	None
CHEMBL607707	PELITINIB	2	467.93	1	5.10	EKB-569	CCOc1cc2ncc(C#N)c(Nc3ccc(F)c(Cl)c3)c2cc1NC(=O)/C=C/CN(C)C	Kd	'>'	10000.0	nM				UO_0000065					False	CHEMBL1062832	Binding constant for AKT2 kinase domain	B	BAO_0000357	single protein format	Homo sapiens	None	None	None	None	CHEMBL2431	Serine/threonine-protein kinase AKT2	Homo sapiens	SINGLE PROTEIN	CHEMBL1150977	1	Scientific Literature	Nat. Biotechnol.	2008	None
CHEMBL261849	GW632580X	0	366.42	0	2.83	GW-2580	COc1ccc(COc2ccc(Cc3cnc(N)nc3N)cc2OC)cc1	Kd	'>'	10000.0	nM				UO_0000065					True	CHEMBL1062832	Binding constant for AKT2 kinase domain	B	BAO_0000357	single protein format	Homo sapiens	None	None	None	None	CHEMBL2431	Serine/threonine-protein kinase AKT2	Homo sapiens	SINGLE PROTEIN	CHEMBL1150977	1	Scientific Literature	Nat. Biotechnol.	2008	None
CHEMBL572878	TOZASERTIB	2	464.60	0	3.50	8	Cc1cc(Nc2cc(N3CCN(C)CC3)nc(Sc3ccc(NC(=O)C4CC4)cc3)n2)n[nH]1	Activity						Not Evaluated						False	CHEMBL988962	Binding affinity to human AKT2 at 10 uM relative to control	B	BAO_0000357	single protein format	Homo sapiens	None	None	None	None	CHEMBL2431	Serine/threonine-protein kinase AKT2	Homo sapiens	SINGLE PROTEIN	CHEMBL1151712	1	Scientific Literature	J. Med. Chem.	2008	None
CHEMBL522892	DOVITINIB	3	392.44	0	2.54	CHIR-258/TKI-258	CN1CCN(c2ccc3nc(-c4c(N)c5c(F)cccc5[nH]c4=O)[nH]c3c2)CC1	Kd	'>'	10000.0	nM				UO_0000065					True	CHEMBL1062832	Binding constant for AKT2 kinase domain	B	BAO_0000357	single protein format	Homo sapiens	None	None	None	None	CHEMBL2431	Serine/threonine-protein kinase AKT2	Homo sapiens	SINGLE PROTEIN	CHEMBL1150977	1	Scientific Literature	Nat. Biotechnol.	2008	None
CHEMBL104264		0	446.37	0	3.58	H89	O=S(=O)(NCCNC/C=C/c1ccc(Br)cc1)c1cccc2cnccc12	Inhibition	'='	84.0	%				UO_0000187					False	CHEMBL1173998	Inhibition of AKT2 at 10 uM by mobility shift assay	B	BAO_0000357	single protein format	None	None	None	None	None	CHEMBL2431	Serine/threonine-protein kinase AKT2	Homo sapiens	SINGLE PROTEIN	CHEMBL1177828	1	Scientific Literature	Bioorg. Med. Chem. Lett.	2010	None
CHEMBL23327	PURVALANOLA	0	388.90	0	4.23	Purvalanol	CC(C)[C@H](CO)Nc1nc(Nc2cccc(Cl)c2)c2ncn(C(C)C)c2n1	Activity	'='	92.0	%				UO_0000187					False	CHEMBL1061182	Percentage PKBbeta activity remaining in the presence of 0.1uM inhibitor	B	BAO_0000357	single protein format	Homo sapiens	None	None	None	None	CHEMBL2431	Serine/threonine-protein kinase AKT2	Homo sapiens	SINGLE PROTEIN	CHEMBL1150976	1	Scientific Literature	Biochem. J.	2007	None
CHEMBL1909347		0	546.38	0	3.37	SB-732881-H	CN1CCC(C(=O)Nc2n[nH]c3nc(-c4ccc(O)cc4)c(Br)cc23)CC1.O=C(O)/C=C\C(=O)O	Inhibition	'='	1.31	%				UO_0000187					False	CHEMBL1961877	GSK_PKIS: AKT2 mean inhibition at 1 uM [Nanosyn]	B	BAO_0000357	single protein format	None	None	None	None	None	CHEMBL2431	Serine/threonine-protein kinase AKT2	Homo sapiens	SINGLE PROTEIN	CHEMBL1961873	16	GSK Published Kinase Inhibitor Set			None
CHEMBL1794052	GW405841X	0	453.09	0	4.20	GW405841X	COC(=O)c1ccc2c(c1)C(=Cc1cc(Br)c(O)c(Br)c1)C(=O)N2	Inhibition	'='	1.05	%				UO_0000187					False	CHEMBL1961877	GSK_PKIS: AKT2 mean inhibition at 1 uM [Nanosyn]	B	BAO_0000357	single protein format	None	None	None	None	None	CHEMBL2431	Serine/threonine-protein kinase AKT2	Homo sapiens	SINGLE PROTEIN	CHEMBL1961873	16	GSK Published Kinase Inhibitor Set			None
CHEMBL529066	GW574783B	0	599.54	2	6.00	GW574783B	CS(=O)(=O)CCNCc1ccc(-c2ccc3ncnc(Nc4ccc(OCc5ccccc5)c(Cl)c4)c3c2)o1.Cl	Inhibition	'='	0.32	%				UO_0000187					False	CHEMBL1961877	GSK_PKIS: AKT2 mean inhibition at 1 uM [Nanosyn]	B	BAO_0000357	single protein format	None	None	None	None	None	CHEMBL2431	Serine/threonine-protein kinase AKT2	Homo sapiens	SINGLE PROTEIN	CHEMBL1961873	16	GSK Published Kinase Inhibitor Set			None
CHEMBL218970	GW445017X	0	272.74	0	3.27	GW445017X	CNC(=O)c1cncc(/C=C/c2ccccc2Cl)c1	Inhibition	'='	0.07	%				UO_0000187					False	CHEMBL1961877	GSK_PKIS: AKT2 mean inhibition at 1 uM [Nanosyn]	B	BAO_0000357	single protein format	None	None	None	None	None	CHEMBL2431	Serine/threonine-protein kinase AKT2	Homo sapiens	SINGLE PROTEIN	CHEMBL1961873	16	GSK Published Kinase Inhibitor Set			None
CHEMBL574737	UCN-01	2	482.54	0	3.84	UCN-01	CN[C@@H]1C[C@H]2O[C@@](C)([C@@H]1OC)n1c3ccccc3c3c4c(c5c6ccccc6n2c5c31)C(=O)N[C@H]4O	Activity	'='	77.0	%				UO_0000187					False	CHEMBL1061915	Percentage PKBbeta activity remaining in the presence of 0.01uM inhibitor	B	BAO_0000357	single protein format	Homo sapiens	None	None	None	None	CHEMBL2431	Serine/threonine-protein kinase AKT2	Homo sapiens	SINGLE PROTEIN	CHEMBL1150976	1	Scientific Literature	Biochem. J.	2007	None
CHEMBL105442	CI-1040	2	478.66	1	5.04	PD-184352	O=C(NOCC1CC1)c1ccc(F)c(F)c1Nc1ccc(I)cc1Cl	Activity	'='	80.0	%				UO_0000187					False	CHEMBL1062855	Percentage PKBbeta activity remaining in the presence of 10uM inhibitor	B	BAO_0000357	single protein format	Homo sapiens	None	None	None	None	CHEMBL2431	Serine/threonine-protein kinase AKT2	Homo sapiens	SINGLE PROTEIN	CHEMBL1150976	1	Scientific Literature	Biochem. J.	2007	None
CHEMBL148333		0	265.34	0	0.73	H-8	CNCCNS(=O)(=O)c1cccc2cnccc12	Activity	'='	64.0	%				UO_0000187					False	CHEMBL1062855	Percentage PKBbeta activity remaining in the presence of 10uM inhibitor	B	BAO_0000357	single protein format	Homo sapiens	None	None	None	None	CHEMBL2431	Serine/threonine-protein kinase AKT2	Homo sapiens	SINGLE PROTEIN	CHEMBL1150976	1	Scientific Literature	Biochem. J.	2007	None
CHEMBL10	SB-203580	0	377.44	0	4.68	SB-203580	C[S+]([O-])c1ccc(-c2nc(-c3ccc(F)cc3)c(-c3ccncc3)[nH]2)cc1	Activity	'='	90.0	%				UO_0000187					False	CHEMBL1061917	Percentage PKBbeta activity remaining in the presence of 1uM inhibitor	B	BAO_0000357	single protein format	Homo sapiens	None	None	None	None	CHEMBL2431	Serine/threonine-protein kinase AKT2	Homo sapiens	SINGLE PROTEIN	CHEMBL1150976	1	Scientific Literature	Biochem. J.	2007	None
CHEMBL191384		0	372.46	0	3.94	AS-601245	N#C/C(=C1/Nc2ccccc2S1)c1ccnc(NCCc2cccnc2)n1	Activity	'='	95.0	%				UO_0000187					False	CHEMBL1061917	Percentage PKBbeta activity remaining in the presence of 1uM inhibitor	B	BAO_0000357	single protein format	Homo sapiens	None	None	None	None	CHEMBL2431	Serine/threonine-protein kinase AKT2	Homo sapiens	SINGLE PROTEIN	CHEMBL1150976	1	Scientific Literature	Biochem. J.	2007	None
CHEMBL80713		0	400.48	0	1.82	Cdk2_Inhibitor_III	COc1ccc(CNc2nc(N(CCO)CCO)nc3c2ncn3C(C)C)cc1	Residual Activity	'='	97.0	%				UO_0000187					False	CHEMBL2219394	Millipore: Percentage of residual kinase activity of AKT2 at 1uM relative to control. Control inhibitor: Staurosporine at 10.0uM. Buffer: 8 mM MOPS pH 7.0, 0.2 mM EDTA	B	BAO_0000357	single protein format	Homo sapiens	None	None	None	None	CHEMBL2431	Serine/threonine-protein kinase AKT2	Homo sapiens	SINGLE PROTEIN	CHEMBL2218924	1	Scientific Literature	Biochem. J.	2013	None
CHEMBL124660	TANDUTINIB	2	562.72	2	5.03	MLN-518	COc1cc2c(N3CCN(C(=O)Nc4ccc(OC(C)C)cc4)CC3)ncnc2cc1OCCCN1CCCCC1	Kd	'>'	10000.0	nM				UO_0000065					True	CHEMBL1244720	Binding affinity to AKT2	B	BAO_0000357	single protein format	None	None	None	None	None	CHEMBL2431	Serine/threonine-protein kinase AKT2	Homo sapiens	SINGLE PROTEIN	CHEMBL1240346	1	Scientific Literature	Blood	2009	None
CHEMBL268885	GSK-711701A	0	416.89	0	3.43	GSK711701A	COc1c(C(N)=O)cc(-c2ccc(Cl)cc2)cc1-c1ccc(S(N)(=O)=O)cc1	Inhibition	'='	1.74	%				UO_0000187					False	CHEMBL1961877	GSK_PKIS: AKT2 mean inhibition at 1 uM [Nanosyn]	B	BAO_0000357	single protein format	None	None	None	None	None	CHEMBL2431	Serine/threonine-protein kinase AKT2	Homo sapiens	SINGLE PROTEIN	CHEMBL1961873	16	GSK Published Kinase Inhibitor Set			None
CHEMBL278041	SB-202190	0	331.35	0	4.65	SB-202190	Oc1ccc(-c2nc(-c3ccc(F)cc3)c(-c3ccncc3)[nH]2)cc1	Activity	'='	91.0	%				UO_0000187					False	CHEMBL1061917	Percentage PKBbeta activity remaining in the presence of 1uM inhibitor	B	BAO_0000357	single protein format	Homo sapiens	None	None	None	None	CHEMBL2431	Serine/threonine-protein kinase AKT2	Homo sapiens	SINGLE PROTEIN	CHEMBL1150976	1	Scientific Literature	Biochem. J.	2007	None
CHEMBL428496	WORTMANNIN	0	428.44	0	2.54	Wortmannin	COC[C@H]1OC(=O)c2coc3c2[C@@]1(C)C1=C(C3=O)[C@@H]2CCC(=O)[C@@]2(C)C[C@H]1OC(C)=O	Activity	'='	90.0	%				UO_0000187					False	CHEMBL1061917	Percentage PKBbeta activity remaining in the presence of 1uM inhibitor	B	BAO_0000357	single protein format	Homo sapiens	None	None	None	None	CHEMBL2431	Serine/threonine-protein kinase AKT2	Homo sapiens	SINGLE PROTEIN	CHEMBL1150976	1	Scientific Literature	Biochem. J.	2007	None
CHEMBL507361	PD-0325901	2	482.20	0	2.47	PD-0325901	O=C(NOC[C@H](O)CO)c1ccc(F)c(F)c1Nc1ccc(I)cc1F	Activity	'='	116.0	%				UO_0000187					False	CHEMBL1062855	Percentage PKBbeta activity remaining in the presence of 10uM inhibitor	B	BAO_0000357	single protein format	Homo sapiens	None	None	None	None	CHEMBL2431	Serine/threonine-protein kinase AKT2	Homo sapiens	SINGLE PROTEIN	CHEMBL1150976	1	Scientific Literature	Biochem. J.	2007	None
CHEMBL38380	FASUDIL	3	291.38	0	1.22	HA-1077	O=S(=O)(c1cccc2cnccc12)N1CCCNCC1	Activity	'='	75.0	%				UO_0000187					False	CHEMBL1062855	Percentage PKBbeta activity remaining in the presence of 10uM inhibitor	B	BAO_0000357	single protein format	Homo sapiens	None	None	None	None	CHEMBL2431	Serine/threonine-protein kinase AKT2	Homo sapiens	SINGLE PROTEIN	CHEMBL1150976	1	Scientific Literature	Biochem. J.	2007	None
CHEMBL573339	PI-103	0	348.36	0	2.98	PI-103	Oc1cccc(-c2nc(N3CCOCC3)c3oc4ncccc4c3n2)c1	Activity	'='	77.0	%				UO_0000187					False	CHEMBL1061917	Percentage PKBbeta activity remaining in the presence of 1uM inhibitor	B	BAO_0000357	single protein format	Homo sapiens	None	None	None	None	CHEMBL2431	Serine/threonine-protein kinase AKT2	Homo sapiens	SINGLE PROTEIN	CHEMBL1150976	1	Scientific Literature	Biochem. J.	2007	None
CHEMBL406845		0	301.78	0	3.48	PP2	CC(C)(C)n1nc(-c2ccc(Cl)cc2)c2c(N)ncnc21	Activity	'='	90.0	%				UO_0000187					False	CHEMBL1061917	Percentage PKBbeta activity remaining in the presence of 1uM inhibitor	B	BAO_0000357	single protein format	Homo sapiens	None	None	None	None	CHEMBL2431	Serine/threonine-protein kinase AKT2	Homo sapiens	SINGLE PROTEIN	CHEMBL1150976	1	Scientific Literature	Biochem. J.	2007	None
CHEMBL34241	ROTTLERIN	0	516.55	2	5.40	Rottlerin	CC(=O)c1c(O)c(C)c(O)c(Cc2c(O)c3c(c(C(=O)/C=C/c4ccccc4)c2O)OC(C)(C)C=C3)c1O	Activity	'='	92.0	%				UO_0000187					False	CHEMBL1062855	Percentage PKBbeta activity remaining in the presence of 10uM inhibitor	B	BAO_0000357	single protein format	Homo sapiens	None	None	None	None	CHEMBL2431	Serine/threonine-protein kinase AKT2	Homo sapiens	SINGLE PROTEIN	CHEMBL1150976	1	Scientific Literature	Biochem. J.	2007	None
CHEMBL186526		0	389.46	0	4.27	ZM-336372	Cc1ccc(NC(=O)c2cccc(N(C)C)c2)cc1NC(=O)c1ccc(O)cc1	Activity	'='	63.0	%				UO_0000187					False	CHEMBL1062855	Percentage PKBbeta activity remaining in the presence of 10uM inhibitor	B	BAO_0000357	single protein format	Homo sapiens	None	None	None	None	CHEMBL2431	Serine/threonine-protein kinase AKT2	Homo sapiens	SINGLE PROTEIN	CHEMBL1150976	1	Scientific Literature	Biochem. J.	2007	None
CHEMBL1794051		0	522.96	1	4.81	GW-5074	Oc1c(Br)cc(C=C2c3cc(I)ccc3NC2O)cc1Br	Activity	'='	82.0	%				UO_0000187					False	CHEMBL1061917	Percentage PKBbeta activity remaining in the presence of 1uM inhibitor	B	BAO_0000357	single protein format	Homo sapiens	None	None	None	None	CHEMBL2431	Serine/threonine-protein kinase AKT2	Homo sapiens	SINGLE PROTEIN	CHEMBL1150976	1	Scientific Literature	Biochem. J.	2007	None
CHEMBL503980		0	622.78	2	5.72	10	C[C@@H]1CN(c2ncc3cc(-c4ccccc4)c(-c4ccc(CN5CCC(c6nnc(-c7ccccn7)[nH]6)CC5)cc4)nc3n2)CCN1	IC50	'='	44.0	nM	7.36			UO_0000065	11.81	0.21	1.64	6.59	False	CHEMBL951580	Inhibition of Akt2 phosphorylation in human by C33a cells by IPKA assay	B	BAO_0000219	cell-based format	None	None	None	C33a	None	CHEMBL2431	Serine/threonine-protein kinase AKT2	Homo sapiens	SINGLE PROTEIN	CHEMBL1157492	1	Scientific Literature	Bioorg. Med. Chem. Lett.	2008	None
CHEMBL488654		0	609.74	2	5.76	5	c1ccc(-c2cc3cnc(N4CCOCC4)nc3nc2-c2ccc(CN3CCC(c4nnc(-c5ccccn5)[nH]4)CC3)cc2)cc1	IC50	'='	243.0	nM	6.61			UO_0000065	10.85	0.20	0.85	6.08	False	CHEMBL951580	Inhibition of Akt2 phosphorylation in human by C33a cells by IPKA assay	B	BAO_0000219	cell-based format	None	None	None	C33a	None	CHEMBL2431	Serine/threonine-protein kinase AKT2	Homo sapiens	SINGLE PROTEIN	CHEMBL1157492	1	Scientific Literature	Bioorg. Med. Chem. Lett.	2008	None
CHEMBL2177389		0	458.01	0	2.58	27	CC(C)NC[C@@H](C(=O)N1CCN(c2ncnc3c2[C@H](CO)CC3)CC1)c1ccc(Cl)cc1	IC50	'='	356.0	nM	6.45			UO_0000065	14.08	0.28	3.87	7.90	False	CHEMBL2188025	Competitive inhibition of wild-type full-length amino-terminal polyhistidine-tagged human Akt2 expressed in recombinant baculovirus system using fluorescence labeled substrate after 60 mins by fluorescence polarization assay in presence of ATP	B	BAO_0000019	assay format	Homo sapiens	None	None	None	None	CHEMBL2431	Serine/threonine-protein kinase AKT2	Homo sapiens	SINGLE PROTEIN	CHEMBL2177010	1	Scientific Literature	J. Med. Chem.	2012	None
CHEMBL2177369		0	470.02	0	3.25	47	C[C@@H]1C[C@@H](O)c2ncnc(N3CCN(C(=O)[C@@H](c4ccc(Cl)cc4)[C@@H]4CCCCN4)CC3)c21	IC50	'='	22.0	nM	7.66			UO_0000065	16.29	0.32	4.41	9.39	False	CHEMBL2188025	Competitive inhibition of wild-type full-length amino-terminal polyhistidine-tagged human Akt2 expressed in recombinant baculovirus system using fluorescence labeled substrate after 60 mins by fluorescence polarization assay in presence of ATP	B	BAO_0000019	assay format	Homo sapiens	None	None	None	None	CHEMBL2431	Serine/threonine-protein kinase AKT2	Homo sapiens	SINGLE PROTEIN	CHEMBL2177010	1	Scientific Literature	J. Med. Chem.	2012	None
CHEMBL1336	SORAFENIB	4	464.83	1	5.55	Sorafenib	CNC(=O)c1cc(Oc2ccc(NC(=O)Nc3ccc(Cl)c(C(F)(F)F)c3)cc2)ccn1	Kd	'>'	10000.0	nM				UO_0000065					True	CHEMBL1244720	Binding affinity to AKT2	B	BAO_0000357	single protein format	None	None	None	None	None	CHEMBL2431	Serine/threonine-protein kinase AKT2	Homo sapiens	SINGLE PROTEIN	CHEMBL1240346	1	Scientific Literature	Blood	2009	None
CHEMBL1794061	GW627834A	0	297.74	0	3.96	GW627834A	Cl.N#Cc1cccc(Nc2ncc(-c3ccccc3)o2)c1	Inhibition	'='	0.15	%				UO_0000187					False	CHEMBL1961876	GSK_PKIS: AKT2 mean inhibition at 0.1 uM [Nanosyn]	B	BAO_0000357	single protein format	None	None	None	None	None	CHEMBL2431	Serine/threonine-protein kinase AKT2	Homo sapiens	SINGLE PROTEIN	CHEMBL1961873	16	GSK Published Kinase Inhibitor Set			None
CHEMBL1258442		0	379.44	0	1.99	6	N[C@H](Cc1ccc(F)cc1)C(=O)N1CCN(c2ncnc3ccccc23)CC1	IC50	'='	1288.0	nM	5.89			UO_0000065	15.52	0.29	3.90	7.82	False	CHEMBL1259575	Inhibition of AKT2 by IMAP assay	B	BAO_0000357	single protein format	None	None	None	None	None	CHEMBL2431	Serine/threonine-protein kinase AKT2	Homo sapiens	SINGLE PROTEIN	CHEMBL1255571	1	Scientific Literature	Bioorg. Med. Chem. Lett.	2010	None
CHEMBL1258662		0	440.35	0	2.61	9	N[C@H](Cc1ccc(Br)cc1)C(=O)N1CCN(c2ncnc3ccccc23)CC1	IC50	'='	279.0	nM	6.55			UO_0000065	14.88	0.32	3.94	8.70	False	CHEMBL1259575	Inhibition of AKT2 by IMAP assay	B	BAO_0000357	single protein format	None	None	None	None	None	CHEMBL2431	Serine/threonine-protein kinase AKT2	Homo sapiens	SINGLE PROTEIN	CHEMBL1255571	1	Scientific Literature	Bioorg. Med. Chem. Lett.	2010	None
CHEMBL1909370	GW694234A	0	532.78	1	5.94	GW694234A	COC(=O)Nc1nc2cc(Oc3ccc(NC(=O)Nc4cccc(Br)c4)cc3)ccc2[nH]1.Cl	Inhibition	'='	1.35	%				UO_0000187					False	CHEMBL1961876	GSK_PKIS: AKT2 mean inhibition at 0.1 uM [Nanosyn]	B	BAO_0000357	single protein format	None	None	None	None	None	CHEMBL2431	Serine/threonine-protein kinase AKT2	Homo sapiens	SINGLE PROTEIN	CHEMBL1961873	16	GSK Published Kinase Inhibitor Set			None
CHEMBL220244	GW427984X	0	296.37	0	3.28	GW427984X	Cc1cc(O)cc(C)c1/C=C/c1cncc(C(=O)N(C)C)c1	Inhibition	'='	0.78	%				UO_0000187					False	CHEMBL1961877	GSK_PKIS: AKT2 mean inhibition at 1 uM [Nanosyn]	B	BAO_0000357	single protein format	None	None	None	None	None	CHEMBL2431	Serine/threonine-protein kinase AKT2	Homo sapiens	SINGLE PROTEIN	CHEMBL1961873	16	GSK Published Kinase Inhibitor Set			None
CHEMBL258696		0	653.83	2	6.52	7	CCN(CC)CCNC(=O)c1ccc2nc(-c3ccccc3)c(-c3ccc(CN4CCC(n5c(=O)[nH]c6ccccc65)CC4)cc3)nc2c1	IC50	'='	212.0	nM	6.67			UO_0000065	10.21	0.19	0.15	6.73	True	CHEMBL948033	Inhibition of Akt2	B	BAO_0000357	single protein format	None	None	None	None	None	CHEMBL2431	Serine/threonine-protein kinase AKT2	Homo sapiens	SINGLE PROTEIN	CHEMBL1143241	1	Scientific Literature	Bioorg. Med. Chem. Lett.	2008	None
CHEMBL577784	BX-795	0	591.48	1	4.75	SID137275888	O=C(NCCCNc1nc(Nc2cccc(NC(=O)N3CCCC3)c2)ncc1I)c1cccs1	Inhibition	'='	9.0	%				UO_0000187					False	CHEMBL1251630	Inhibition of AKT2 at 1 uM in presence of 10 uM ATP by Select Screen kinase assay relative to untreated control	B	BAO_0000357	single protein format	None	None	None	None	None	CHEMBL2431	Serine/threonine-protein kinase AKT2	Homo sapiens	SINGLE PROTEIN	CHEMBL1250448	1	Scientific Literature	Nat. Chem. Biol.	2009	None
CHEMBL1258329		0	361.45	0	1.85	2	N[C@H](Cc1ccccc1)C(=O)N1CCN(c2ncnc3ccccc23)CC1	IC50	'='	8362.0	nM	5.08			UO_0000065	14.05	0.26	3.23	6.74	False	CHEMBL1259575	Inhibition of AKT2 by IMAP assay	B	BAO_0000357	single protein format	None	None	None	None	None	CHEMBL2431	Serine/threonine-protein kinase AKT2	Homo sapiens	SINGLE PROTEIN	CHEMBL1255571	1	Scientific Literature	Bioorg. Med. Chem. Lett.	2010	None
CHEMBL1257280		0	397.43	0	2.13	18	N[C@H](Cc1cc(F)cc(F)c1)C(=O)N1CCN(c2ncnc3ccccc23)CC1	IC50	'='	5027.0	nM	5.30			UO_0000065	13.33	0.25	3.17	7.03	False	CHEMBL1259575	Inhibition of AKT2 by IMAP assay	B	BAO_0000357	single protein format	None	None	None	None	None	CHEMBL2431	Serine/threonine-protein kinase AKT2	Homo sapiens	SINGLE PROTEIN	CHEMBL1255571	1	Scientific Literature	Bioorg. Med. Chem. Lett.	2010	None
CHEMBL263664		0	341.85	0	3.15	25	NC1(Cc2ccc(Cl)cc2)CCN(c2ncnc3[nH]ccc23)CC1	IC50	'='	6.0	nM	8.22			UO_0000065	24.05	0.47	5.07	11.61	True	CHEMBL932635	Inhibition of PKBbeta recombinant by radiometric filter binding assay	B	BAO_0000357	single protein format	None	None	None	None	None	CHEMBL2431	Serine/threonine-protein kinase AKT2	Homo sapiens	SINGLE PROTEIN	CHEMBL1144694	1	Scientific Literature	J. Med. Chem.	2008	None
CHEMBL406863		0	341.85	0	3.11	18	NCC1(c2ccc(Cl)cc2)CCN(c2ncnc3[nH]ccc23)CC1	IC50	'='	8.0	nM	8.10			UO_0000065	23.69	0.46	4.99	11.43	False	CHEMBL932635	Inhibition of PKBbeta recombinant by radiometric filter binding assay	B	BAO_0000357	single protein format	None	None	None	None	None	CHEMBL2431	Serine/threonine-protein kinase AKT2	Homo sapiens	SINGLE PROTEIN	CHEMBL1144694	1	Scientific Literature	J. Med. Chem.	2008	None
CHEMBL450772		0	657.80	2	5.15	8	O=S1(=O)CCN(c2ncc3cc(-c4ccccc4)c(-c4ccc(CN5CCC(c6nnc(-c7ccccn7)[nH]6)CC5)cc4)nc3n2)CC1	IC50	'='	297.0	nM	6.53			UO_0000065	9.92	0.19	1.38	4.88	False	CHEMBL951578	Inhibition of Akt2 phosphorylation by HTRF assay	B	BAO_0000357	single protein format	None	None	None	None	None	CHEMBL2431	Serine/threonine-protein kinase AKT2	Homo sapiens	SINGLE PROTEIN	CHEMBL1157492	1	Scientific Literature	Bioorg. Med. Chem. Lett.	2008	None
CHEMBL502426		0	686.85	2	5.00	19	CS(=O)(=O)N1CCN(c2ncc3cc(-c4ccccc4)c(-c4ccc(CN5CCC(c6nnc(-c7ccccn7)[nH]6)CC5)cc4)nc3n2)CC1	IC50	'='	196.0	nM	6.71			UO_0000065	9.77	0.18	1.71	4.90	False	CHEMBL951580	Inhibition of Akt2 phosphorylation in human by C33a cells by IPKA assay	B	BAO_0000219	cell-based format	None	None	None	C33a	None	CHEMBL2431	Serine/threonine-protein kinase AKT2	Homo sapiens	SINGLE PROTEIN	CHEMBL1157492	1	Scientific Literature	Bioorg. Med. Chem. Lett.	2008	None
CHEMBL1956068	GW296115X	0	385.38	0	3.86	GW296115X	COc1ccc2[nH]c3c4[nH]c5ccc(OC)cc5c4c4c(c3c2c1)C(=O)NC4=O	Inhibition	'='	2.54	%				UO_0000187					False	CHEMBL1961877	GSK_PKIS: AKT2 mean inhibition at 1 uM [Nanosyn]	B	BAO_0000357	single protein format	None	None	None	None	None	CHEMBL2431	Serine/threonine-protein kinase AKT2	Homo sapiens	SINGLE PROTEIN	CHEMBL1961873	16	GSK Published Kinase Inhibitor Set			None
CHEMBL405021		0	277.33	0	3.58	SB-732941	O=C(Nc1n[nH]c2cc(-c3ccccc3)ccc12)C1CC1	Inhibition	'='	1.2	%				UO_0000187					False	CHEMBL1961876	GSK_PKIS: AKT2 mean inhibition at 0.1 uM [Nanosyn]	B	BAO_0000357	single protein format	None	None	None	None	None	CHEMBL2431	Serine/threonine-protein kinase AKT2	Homo sapiens	SINGLE PROTEIN	CHEMBL1961873	16	GSK Published Kinase Inhibitor Set			None
CHEMBL427159	GW827396X	0	430.42	0	4.88	GW827396X	COc1ccc(-c2nn3ncccc3c2-c2ccnc(Nc3ccc(F)c(F)c3)n2)cc1	Inhibition	'='	1.56	%				UO_0000187					False	CHEMBL1961876	GSK_PKIS: AKT2 mean inhibition at 0.1 uM [Nanosyn]	B	BAO_0000357	single protein format	None	None	None	None	None	CHEMBL2431	Serine/threonine-protein kinase AKT2	Homo sapiens	SINGLE PROTEIN	CHEMBL1961873	16	GSK Published Kinase Inhibitor Set			None
CHEMBL185238	GW786460X	0	287.33	0	3.39	GW786460X	Cc1cccc(-c2n[nH]cc2-c2ccc3ncccc3n2)n1	Inhibition	'='	0.56	%				UO_0000187					False	CHEMBL1961876	GSK_PKIS: AKT2 mean inhibition at 0.1 uM [Nanosyn]	B	BAO_0000357	single protein format	None	None	None	None	None	CHEMBL2431	Serine/threonine-protein kinase AKT2	Homo sapiens	SINGLE PROTEIN	CHEMBL1961873	16	GSK Published Kinase Inhibitor Set			None
CHEMBL1230790		0	269.31	0	2.36	S1	CC(C)n1nc(-c2cccc(O)c2)c2c(N)ncnc21	Inhibition	'='	13.0	%				UO_0000187					False	CHEMBL1243989	Inhibition of AKT2 at 1 uM after 60 mins by FRET assay in presence of 10 uM ATP	B	BAO_0000357	single protein format	None	None	None	None	None	CHEMBL2431	Serine/threonine-protein kinase AKT2	Homo sapiens	SINGLE PROTEIN	CHEMBL1240340	1	Scientific Literature	Nat. Chem. Biol.	2008	None
CHEMBL603469	LESTAURTINIB	3	439.47	0	3.47	CEP-701	C[C@]12O[C@H](C[C@]1(O)CO)n1c3ccccc3c3c4c(c5c6ccccc6n2c5c31)CNC4=O	Kd	'='	2100.0	nM	5.68			UO_0000065	12.92	0.23	2.21	6.40	True	CHEMBL1244720	Binding affinity to AKT2	B	BAO_0000357	single protein format	None	None	None	None	None	CHEMBL2431	Serine/threonine-protein kinase AKT2	Homo sapiens	SINGLE PROTEIN	CHEMBL1240346	1	Scientific Literature	Blood	2009	None
CHEMBL409503		0	356.86	0	2.79	20	NCC1(Cc2ccc(Cl)cc2)CCN(c2ncnc3[nH]cnc23)CC1	IC50	'='	3.0	nM	8.52			UO_0000065	23.88	0.47	5.73	10.18	False	CHEMBL932635	Inhibition of PKBbeta recombinant by radiometric filter binding assay	B	BAO_0000357	single protein format	None	None	None	None	None	CHEMBL2431	Serine/threonine-protein kinase AKT2	Homo sapiens	SINGLE PROTEIN	CHEMBL1144694	1	Scientific Literature	J. Med. Chem.	2008	None
CHEMBL1909412		0	413.31	0	4.62	SB-476429-A	Cl.NCc1ccc(-c2nc(-c3ccc(Cl)c(O)c3)c(-c3ccncc3)[nH]2)cc1	Inhibition	'='	-1.18	%				UO_0000187					False	CHEMBL1961876	GSK_PKIS: AKT2 mean inhibition at 0.1 uM [Nanosyn]	B	BAO_0000357	single protein format	None	None	None	None	None	CHEMBL2431	Serine/threonine-protein kinase AKT2	Homo sapiens	SINGLE PROTEIN	CHEMBL1961873	16	GSK Published Kinase Inhibitor Set			None
CHEMBL1909407		0	374.85	0	2.65	SB-220025-R	Cl.Nc1nccc(-c2c(-c3ccc(F)cc3)ncn2C2CCNCC2)n1	Inhibition	'='	-2.04	%				UO_0000187					False	CHEMBL1961877	GSK_PKIS: AKT2 mean inhibition at 1 uM [Nanosyn]	B	BAO_0000357	single protein format	None	None	None	None	None	CHEMBL2431	Serine/threonine-protein kinase AKT2	Homo sapiens	SINGLE PROTEIN	CHEMBL1961873	16	GSK Published Kinase Inhibitor Set			None
CHEMBL1909367	GW680908A	0	587.94	2	5.38	GW680908A	COC(=O)Nc1nc2ccc(S(=O)(=O)c3ccc(NC(=O)Nc4cc(C(F)(F)F)ccc4F)cc3)cc2[nH]1.Cl	Inhibition	'='	1.74	%				UO_0000187					False	CHEMBL1961877	GSK_PKIS: AKT2 mean inhibition at 1 uM [Nanosyn]	B	BAO_0000357	single protein format	None	None	None	None	None	CHEMBL2431	Serine/threonine-protein kinase AKT2	Homo sapiens	SINGLE PROTEIN	CHEMBL1961873	16	GSK Published Kinase Inhibitor Set			None
CHEMBL1909349	GSK-1007102B	0	561.52	0	2.28	GSK1007102B	CCn1c(-c2nonc2N)nc2c(C#CC(C)(C)O)nc(O[C@@H](CN)c3ccccc3)cc21.O=C(O)C(F)(F)F	Inhibition	'='	96.15	%				UO_0000187					False	CHEMBL1961877	GSK_PKIS: AKT2 mean inhibition at 1 uM [Nanosyn]	B	BAO_0000357	single protein format	None	None	None	None	None	CHEMBL2431	Serine/threonine-protein kinase AKT2	Homo sapiens	SINGLE PROTEIN	CHEMBL1961873	16	GSK Published Kinase Inhibitor Set			None
CHEMBL3408389		0	538.03	2	6.60	18i	CCOC(=O)c1nn(-c2ccc(Cl)cc2)/c(=N/c2nc(-c3ccccc3)cc(-c3ccccc3)c2C#N)s1	Inhibition	'='	43.0	%				UO_0000187					False	CHEMBL3412789	Inhibition of AKT2 (unknown origin) assessed as inhibition of peptide phosphorylation at 30 uM by based microfluidic mobility shift assay	B	BAO_0000357	single protein format	Homo sapiens	None	None	None	None	CHEMBL2431	Serine/threonine-protein kinase AKT2	Homo sapiens	SINGLE PROTEIN	CHEMBL3407353	1	Scientific Literature	Eur. J. Med. Chem.	2015	None
CHEMBL3408395		0	678.80	2	8.35	28c	CCOC(=O)C1=NN(c2ccccc2)/C(=C2/S/C(=N\c3nc(-c4ccccc4)cc(-c4ccccc4)c3C#N)N(c3ccccc3)C2=O)S1	Inhibition	'='	4.0	%				UO_0000187					False	CHEMBL3412789	Inhibition of AKT2 (unknown origin) assessed as inhibition of peptide phosphorylation at 30 uM by based microfluidic mobility shift assay	B	BAO_0000357	single protein format	Homo sapiens	None	None	None	None	CHEMBL2431	Serine/threonine-protein kinase AKT2	Homo sapiens	SINGLE PROTEIN	CHEMBL3407353	1	Scientific Literature	Eur. J. Med. Chem.	2015	None
CHEMBL517507	GW782912X	0	362.47	0	4.08	GW782912X	Cc1ccc(C(=O)NC2CCC2)cc1-c1ccc(C(=O)NCC2CC2)cc1	Inhibition	'='	1.6	%				UO_0000187					False	CHEMBL1961877	GSK_PKIS: AKT2 mean inhibition at 1 uM [Nanosyn]	B	BAO_0000357	single protein format	None	None	None	None	None	CHEMBL2431	Serine/threonine-protein kinase AKT2	Homo sapiens	SINGLE PROTEIN	CHEMBL1961873	16	GSK Published Kinase Inhibitor Set			None
CHEMBL1909371	GW694590A	0	453.89	1	5.18	GW694590A	COC(=O)Nc1nc2cc(Oc3ccc(NC(=O)Nc4ccccc4)cc3)ccc2[nH]1.Cl	Inhibition	'='	1.16	%				UO_0000187					False	CHEMBL1961877	GSK_PKIS: AKT2 mean inhibition at 1 uM [Nanosyn]	B	BAO_0000357	single protein format	None	None	None	None	None	CHEMBL2431	Serine/threonine-protein kinase AKT2	Homo sapiens	SINGLE PROTEIN	CHEMBL1961873	16	GSK Published Kinase Inhibitor Set			None
CHEMBL271843	GW275944X	0	330.37	0	1.41	GW275944X	Cc1ccc2c(c1)/C(=N/Nc1ccc(S(N)(=O)=O)cc1)C(=O)N2	Inhibition	'='	-0.04	%				UO_0000187					False	CHEMBL1961877	GSK_PKIS: AKT2 mean inhibition at 1 uM [Nanosyn]	B	BAO_0000357	single protein format	None	None	None	None	None	CHEMBL2431	Serine/threonine-protein kinase AKT2	Homo sapiens	SINGLE PROTEIN	CHEMBL1961873	16	GSK Published Kinase Inhibitor Set			None
CHEMBL178468		0	533.68	2	6.61	4	CC(C)Cc1nc(-c2ccccc2)c(-c2ccc(CN3CCC(n4c(O)nc5ccccc54)CC3)cc2)nc1O	IC50	'>'	20000.0	nM				UO_0000065					False	CHEMBL832703	Inhibitory concentration against Akt3 kinase	B	BAO_0000357	single protein format	Homo sapiens	None	None	None	None	CHEMBL2431	Serine/threonine-protein kinase AKT2	Homo sapiens	SINGLE PROTEIN	CHEMBL1141976	1	Scientific Literature	Bioorg. Med. Chem. Lett.	2005	None
CHEMBL445464		0	577.70	2	6.48	14	Cc1nnc2c3cc(-c4ccccc4)c(-c4ccc(CN5CCC(c6n[nH]c(-c7ccccn7)n6)CC5)cc4)nc3ccn12	IC50	'='	14.6	nM	7.84			UO_0000065	13.56	0.24	1.36	7.78	False	CHEMBL939832	Inhibition of human cloned Akt2 expressed in Drosophila S2 cells by HTRF assay	B	BAO_0000219	cell-based format	Homo sapiens	None	None	S2	None	CHEMBL2431	Serine/threonine-protein kinase AKT2	Homo sapiens	SINGLE PROTEIN	CHEMBL1141029	1	Scientific Literature	Bioorg. Med. Chem. Lett.	2009	CHEMBL3308861
CHEMBL502426		0	686.85	2	5.00	19	CS(=O)(=O)N1CCN(c2ncc3cc(-c4ccccc4)c(-c4ccc(CN5CCC(c6nnc(-c7ccccn7)[nH]6)CC5)cc4)nc3n2)CC1	IC50	'='	23.0	nM	7.64			UO_0000065	11.12	0.21	2.64	5.58	False	CHEMBL951578	Inhibition of Akt2 phosphorylation by HTRF assay	B	BAO_0000357	single protein format	None	None	None	None	None	CHEMBL2431	Serine/threonine-protein kinase AKT2	Homo sapiens	SINGLE PROTEIN	CHEMBL1157492	1	Scientific Literature	Bioorg. Med. Chem. Lett.	2008	None
CHEMBL448926		0	590.70	2	6.10	17	c1ccc(-c2cc3cnc(-n4ccnc4)nc3nc2-c2ccc(CN3CCC(c4nnc(-c5ccccn5)[nH]4)CC3)cc2)cc1	IC50	'='	73.0	nM	7.14			UO_0000065	12.08	0.22	1.04	6.25	False	CHEMBL951578	Inhibition of Akt2 phosphorylation by HTRF assay	B	BAO_0000357	single protein format	None	None	None	None	None	CHEMBL2431	Serine/threonine-protein kinase AKT2	Homo sapiens	SINGLE PROTEIN	CHEMBL1157492	1	Scientific Literature	Bioorg. Med. Chem. Lett.	2008	None
CHEMBL447348		0	679.83	2	5.72	20	CN(C)C(=O)N1CCN(c2ncc3cc(-c4ccccc4)c(-c4ccc(CN5CCC(c6nnc(-c7ccccn7)[nH]6)CC5)cc4)nc3n2)CC1	IC50	'='	177.0	nM	6.75			UO_0000065	9.93	0.18	1.03	5.48	False	CHEMBL951580	Inhibition of Akt2 phosphorylation in human by C33a cells by IPKA assay	B	BAO_0000219	cell-based format	None	None	None	C33a	None	CHEMBL2431	Serine/threonine-protein kinase AKT2	Homo sapiens	SINGLE PROTEIN	CHEMBL1157492	1	Scientific Literature	Bioorg. Med. Chem. Lett.	2008	None
CHEMBL508754		0	622.78	2	5.72	11	C[C@H]1CN(c2ncc3cc(-c4ccccc4)c(-c4ccc(CN5CCC(c6nnc(-c7ccccn7)[nH]6)CC5)cc4)nc3n2)CCN1	IC50	'='	47.0	nM	7.33			UO_0000065	11.77	0.21	1.61	6.56	False	CHEMBL951578	Inhibition of Akt2 phosphorylation by HTRF assay	B	BAO_0000357	single protein format	None	None	None	None	None	CHEMBL2431	Serine/threonine-protein kinase AKT2	Homo sapiens	SINGLE PROTEIN	CHEMBL1157492	1	Scientific Literature	Bioorg. Med. Chem. Lett.	2008	None
CHEMBL270815		0	543.63	2	5.13	12a	Nc1nc(O)nc2nc(-c3ccc(CN4CCC(n5c(=O)[nH]c6ccccc65)CC4)cc3)c(-c3ccccc3)cc12	IC50	'='	577.0	nM	6.24			UO_0000065	11.48	0.21	1.11	4.95	False	CHEMBL951086	Inhibition of human recombinant Akt2	B	BAO_0000357	single protein format	Homo sapiens	None	None	None	None	CHEMBL2431	Serine/threonine-protein kinase AKT2	Homo sapiens	SINGLE PROTEIN	CHEMBL1142344	1	Scientific Literature	Bioorg. Med. Chem. Lett.	2008	None
CHEMBL258844		0	551.65	2	6.32	2	O=c1[nH]c2ccccc2n1C1CCN(Cc2ccc(-c3nc4cc5[nH]cnc5cc4nc3-c3ccccc3)cc2)CC1	IC50	'='	210.0	nM	6.68			UO_0000065	12.11	0.22	0.36	6.99	True	CHEMBL951086	Inhibition of human recombinant Akt2	B	BAO_0000357	single protein format	Homo sapiens	None	None	None	None	CHEMBL2431	Serine/threonine-protein kinase AKT2	Homo sapiens	SINGLE PROTEIN	CHEMBL1142344	1	Scientific Literature	Bioorg. Med. Chem. Lett.	2008	None
CHEMBL253457		0	529.62	2	6.34	13c	Nc1ncnc2nc(-c3ccc(CN4CCC(c5nc6ccc(F)cc6[nH]5)CC4)cc3)c(-c3ccccc3)cc12	IC50	'='	1811.0	nM	5.74			UO_0000065	10.84	0.20	-0.60	5.94	False	CHEMBL951089	Inhibition of Akt2 phosphorylation in human C33a cells	B	BAO_0000219	cell-based format	Homo sapiens	None	None	C33a	None	CHEMBL2431	Serine/threonine-protein kinase AKT2	Homo sapiens	SINGLE PROTEIN	CHEMBL1142344	1	Scientific Literature	Bioorg. Med. Chem. Lett.	2008	None
CHEMBL228439		0	360.37	0	3.37	7f	NC(=O)Nc1ccc2c(c1)/C(=C/c1cc(-c3cccc(O)c3)c[nH]1)C(=O)N2	IC50	'='	6.0	nM	8.22			UO_0000065	22.82	0.42	4.85	6.84	False	CHEMBL889499	Inhibition of AKT2	B	BAO_0000357	single protein format	Homo sapiens	None	None	None	None	CHEMBL2431	Serine/threonine-protein kinase AKT2	Homo sapiens	SINGLE PROTEIN	CHEMBL1145394	1	Scientific Literature	Bioorg. Med. Chem. Lett.	2007	None
CHEMBL442229		0	268.28	0	2.00	BX-201	NC(=O)Nc1ccc2c(c1)/C(=C/c1ccc[nH]1)C(=O)N2	IC50	'='	20.0	nM	7.70			UO_0000065	28.70	0.53	5.70	7.70	False	CHEMBL889499	Inhibition of AKT2	B	BAO_0000357	single protein format	Homo sapiens	None	None	None	None	CHEMBL2431	Serine/threonine-protein kinase AKT2	Homo sapiens	SINGLE PROTEIN	CHEMBL1145394	1	Scientific Literature	Bioorg. Med. Chem. Lett.	2007	None
CHEMBL496073		0	467.53	1	6.14	21x	CC(C)(C)c1cccc(NC(=O)Nc2ccc(Oc3ccnc4[nH]c(=O)[nH]c34)c3ccccc23)c1	Residual_activity	'='	75.0	%				UO_0000187					False	CHEMBL1000631	Inhibition of PKBbeta at 1 uM relative to control	B	BAO_0000357	single protein format	None	None	None	None	None	CHEMBL2431	Serine/threonine-protein kinase AKT2	Homo sapiens	SINGLE PROTEIN	CHEMBL1136991	1	Scientific Literature	J. Med. Chem.	2009	None
CHEMBL252456		0	505.65	2	6.03	2	CSc1ncc2cc(-c3ccccc3)c(-c3ccc(CNCCC(=O)c4ccccc4N)cc3)nc2n1	IC50	'='	90.0	nM	7.05			UO_0000065	13.93	0.26	1.02	7.51	True	CHEMBL951578	Inhibition of Akt2 phosphorylation by HTRF assay	B	BAO_0000357	single protein format	None	None	None	None	None	CHEMBL2431	Serine/threonine-protein kinase AKT2	Homo sapiens	SINGLE PROTEIN	CHEMBL1157492	1	Scientific Literature	Bioorg. Med. Chem. Lett.	2008	None
CHEMBL406858		0	538.66	2	6.04	13a	Nc1ncnc2c1cnn2C1CCN(Cc2ccc(-c3ncc(-c4ccccn4)cc3-c3ccccc3)cc2)CC1	Activity	'='	370.0	nM				UO_0000065					False	CHEMBL950113	Inhibition of human recombinant Akt2	B	BAO_0000357	single protein format	Homo sapiens	None	None	None	None	CHEMBL2431	Serine/threonine-protein kinase AKT2	Homo sapiens	SINGLE PROTEIN	CHEMBL1142279	1	Scientific Literature	Bioorg. Med. Chem. Lett.	2008	None
CHEMBL402096		0	571.71	2	6.08	10c	Nc1nnc(-c2cnc(-c3ccc(CN4CCC(c5n[nH]c(-c6ccccn6)n5)CC4)cc3)c(-c3ccccc3)c2)s1	Activity	'='	22.0	nM				UO_0000065					False	CHEMBL950113	Inhibition of human recombinant Akt2	B	BAO_0000357	single protein format	Homo sapiens	None	None	None	None	CHEMBL2431	Serine/threonine-protein kinase AKT2	Homo sapiens	SINGLE PROTEIN	CHEMBL1142279	1	Scientific Literature	Bioorg. Med. Chem. Lett.	2008	None
CHEMBL404164		0	529.61	1	4.15	3	Nc1ncnc2c1ncn2C1CCN(Cc2ccc(-c3ncc(-c4nnn[nH]4)cc3-c3ccccc3)cc2)CC1	Activity	'='	105.0	nM				UO_0000065					False	CHEMBL950113	Inhibition of human recombinant Akt2	B	BAO_0000357	single protein format	Homo sapiens	None	None	None	None	CHEMBL2431	Serine/threonine-protein kinase AKT2	Homo sapiens	SINGLE PROTEIN	CHEMBL1142279	1	Scientific Literature	Bioorg. Med. Chem. Lett.	2008	None
CHEMBL402534		0	570.73	2	6.61	10d	Nc1nnc(-c2cnc(-c3ccc(CN4CCC(n5cc(-c6ccccn6)cn5)CC4)cc3)c(-c3ccccc3)c2)s1	Activity	'='	1349.0	nM				UO_0000065					False	CHEMBL950116	Inhibition of Akt2 in human C33a cells	B	BAO_0000219	cell-based format	Homo sapiens	None	None	C33a	None	CHEMBL2431	Serine/threonine-protein kinase AKT2	Homo sapiens	SINGLE PROTEIN	CHEMBL1142279	1	Scientific Literature	Bioorg. Med. Chem. Lett.	2008	None
CHEMBL270847		0	528.62	2	5.08	2	O=c1[nH]c2ccccc2n1C1CCN(Cc2ccc(-c3ncc(-c4nnn[nH]4)cc3-c3ccccc3)cc2)CC1	Activity	'>'	50000.0	nM				UO_0000065					False	CHEMBL950116	Inhibition of Akt2 in human C33a cells	B	BAO_0000219	cell-based format	Homo sapiens	None	None	C33a	None	CHEMBL2431	Serine/threonine-protein kinase AKT2	Homo sapiens	SINGLE PROTEIN	CHEMBL1142279	1	Scientific Literature	Bioorg. Med. Chem. Lett.	2008	None
CHEMBL255212		0	485.59	1	5.77	1	N#Cc1cnc(-c2ccc(CN3CCC(n4c(=O)[nH]c5ccccc54)CC3)cc2)c(-c2ccccc2)c1	Activity	'='	3139.0	nM				UO_0000065					False	CHEMBL950113	Inhibition of human recombinant Akt2	B	BAO_0000357	single protein format	Homo sapiens	None	None	None	None	CHEMBL2431	Serine/threonine-protein kinase AKT2	Homo sapiens	SINGLE PROTEIN	CHEMBL1142279	1	Scientific Literature	Bioorg. Med. Chem. Lett.	2008	None
CHEMBL1996780		0	400.43	0	4.24	SID103905358	CCOC(=O)c1cn(-c2ccc(O)cc2C)c2cc(-c3ccncc3)ccc2c1=O	Ki	'>'	7943.28	nM			inactive	UO_0000065					False	CHEMBL1963739	PUBCHEM_BIOASSAY: Navigating the Kinome. (Class of assay: other) Panel member name: AKT2	F	BAO_0000019	assay format	None	None	None	None	None	CHEMBL2431	Serine/threonine-protein kinase AKT2	Homo sapiens	SINGLE PROTEIN	CHEMBL1201862	7	PubChem BioAssays			None
CHEMBL1375640		0	332.82	0	3.72	SID103905409	Cc1nc(COc2ccccc2Cl)sc1-c1ccnc(N)n1	Ki	'>'	7943.28	nM			inactive	UO_0000065					False	CHEMBL1963739	PUBCHEM_BIOASSAY: Navigating the Kinome. (Class of assay: other) Panel member name: AKT2	F	BAO_0000019	assay format	None	None	None	None	None	CHEMBL2431	Serine/threonine-protein kinase AKT2	Homo sapiens	SINGLE PROTEIN	CHEMBL1201862	7	PubChem BioAssays			None
CHEMBL1997822		0	433.56	1	5.41	SID103904321	Cc1cc2cc(-c3csc4c(-c5cccc(S(C)(=O)=O)c5)cnc(N)c34)ccc2[nH]1	Ki	'>'	7943.28	nM			inactive	UO_0000065					False	CHEMBL1963739	PUBCHEM_BIOASSAY: Navigating the Kinome. (Class of assay: other) Panel member name: AKT2	F	BAO_0000019	assay format	None	None	None	None	None	CHEMBL2431	Serine/threonine-protein kinase AKT2	Homo sapiens	SINGLE PROTEIN	CHEMBL1201862	7	PubChem BioAssays			None
CHEMBL1980715	LAUROGUADINE	0	376.55	1	4.60	SID103905683	CCCCCCCCCCCCOc1ccc(NC(=N)N)cc1NC(=N)N	Ki	'='	6309.57	nM	5.20		active	UO_0000065					False	CHEMBL1963739	PUBCHEM_BIOASSAY: Navigating the Kinome. (Class of assay: other) Panel member name: AKT2	F	BAO_0000019	assay format	None	None	None	None	None	CHEMBL2431	Serine/threonine-protein kinase AKT2	Homo sapiens	SINGLE PROTEIN	CHEMBL1201862	7	PubChem BioAssays			None
CHEMBL14762	SELICICLIB	2	354.46	0	3.20	Roscovitine	CC[C@H](CO)Nc1nc(NCc2ccccc2)c2ncn(C(C)C)c2n1	Kd	'>'	10000.0	nM				UO_0000065					False	CHEMBL1062832	Binding constant for AKT2 kinase domain	B	BAO_0000357	single protein format	Homo sapiens	None	None	None	None	CHEMBL2431	Serine/threonine-protein kinase AKT2	Homo sapiens	SINGLE PROTEIN	CHEMBL1150977	1	Scientific Literature	Nat. Biotechnol.	2008	None
CHEMBL388978	STAUROSPORINE	0	466.54	0	4.35	Staurosporine	CN[C@@H]1C[C@H]2O[C@@](C)([C@@H]1OC)n1c3ccccc3c3c4c(c5c6ccccc6n2c5c31)C(=O)NC4	Kd	'='	44.0	nM	7.36			UO_0000065	15.77	0.29	3.01	10.59	True	CHEMBL1062832	Binding constant for AKT2 kinase domain	B	BAO_0000357	single protein format	Homo sapiens	None	None	None	None	CHEMBL2431	Serine/threonine-protein kinase AKT2	Homo sapiens	SINGLE PROTEIN	CHEMBL1150977	1	Scientific Literature	Nat. Biotechnol.	2008	None
CHEMBL572878	TOZASERTIB	2	464.60	0	3.50	VX-680/MK-0457	Cc1cc(Nc2cc(N3CCN(C)CC3)nc(Sc3ccc(NC(=O)C4CC4)cc3)n2)n[nH]1	Kd	'>'	10000.0	nM				UO_0000065					True	CHEMBL1062832	Binding constant for AKT2 kinase domain	B	BAO_0000357	single protein format	Homo sapiens	None	None	None	None	CHEMBL2431	Serine/threonine-protein kinase AKT2	Homo sapiens	SINGLE PROTEIN	CHEMBL1150977	1	Scientific Literature	Nat. Biotechnol.	2008	None
CHEMBL359482		0	301.35	0	4.07	GSK_3_inhibitor_XIII	Cc1cc(Nc2nc(-c3ccccc3)nc3ccccc23)n[nH]1	Residual Activity	'='	103.0	%				UO_0000187					False	CHEMBL2219395	Millipore: Percentage of residual kinase activity of AKT2 at 10uM relative to control. Control inhibitor: Staurosporine at 10.0uM. Buffer: 8 mM MOPS pH 7.0, 0.2 mM EDTA	B	BAO_0000357	single protein format	Homo sapiens	None	None	None	None	CHEMBL2431	Serine/threonine-protein kinase AKT2	Homo sapiens	SINGLE PROTEIN	CHEMBL2218924	1	Scientific Literature	Biochem. J.	2013	None
CHEMBL605003		0	371.46	0	2.64	SU6656	CN(C)S(=O)(=O)c1ccc2c(c1)/C(=C/c1cc3c([nH]1)CCCC3)C(=O)N2	Residual Activity	'='	92.0	%				UO_0000187					False	CHEMBL2219395	Millipore: Percentage of residual kinase activity of AKT2 at 10uM relative to control. Control inhibitor: Staurosporine at 10.0uM. Buffer: 8 mM MOPS pH 7.0, 0.2 mM EDTA	B	BAO_0000357	single protein format	Homo sapiens	None	None	None	None	CHEMBL2431	Serine/threonine-protein kinase AKT2	Homo sapiens	SINGLE PROTEIN	CHEMBL2218924	1	Scientific Literature	Biochem. J.	2013	None
CHEMBL260138	ALSTERPAULLONE 2	0	346.35	0	3.69	Alsterpaullone_2	N#CCCc1ccc2c(c1)-c1[nH]c3ccc([N+](=O)[O-])cc3c1CC(=O)N2	Residual Activity	'='	90.0	%				UO_0000187					False	CHEMBL2219395	Millipore: Percentage of residual kinase activity of AKT2 at 10uM relative to control. Control inhibitor: Staurosporine at 10.0uM. Buffer: 8 mM MOPS pH 7.0, 0.2 mM EDTA	B	BAO_0000357	single protein format	Homo sapiens	None	None	None	None	CHEMBL2431	Serine/threonine-protein kinase AKT2	Homo sapiens	SINGLE PROTEIN	CHEMBL2218924	1	Scientific Literature	Biochem. J.	2013	None
CHEMBL409450	6BIO	0	356.18	0	3.42	Indirubin_6bromo_oxime	O=C1Nc2cc(Br)ccc2/C1=C1/Nc2ccccc2/C1=N\O	Residual Activity	'='	112.0	%				UO_0000187					False	CHEMBL2219395	Millipore: Percentage of residual kinase activity of AKT2 at 10uM relative to control. Control inhibitor: Staurosporine at 10.0uM. Buffer: 8 mM MOPS pH 7.0, 0.2 mM EDTA	B	BAO_0000357	single protein format	Homo sapiens	None	None	None	None	CHEMBL2431	Serine/threonine-protein kinase AKT2	Homo sapiens	SINGLE PROTEIN	CHEMBL2218924	1	Scientific Literature	Biochem. J.	2013	None
CHEMBL1182777		0	314.30	0	3.29	STO_609	O=C(O)c1ccc2c3c1cccc3c(=O)n1c3ccccc3nc21	Residual Activity	'='	89.0	%				UO_0000187					False	CHEMBL2219395	Millipore: Percentage of residual kinase activity of AKT2 at 10uM relative to control. Control inhibitor: Staurosporine at 10.0uM. Buffer: 8 mM MOPS pH 7.0, 0.2 mM EDTA	B	BAO_0000357	single protein format	Homo sapiens	None	None	None	None	CHEMBL2431	Serine/threonine-protein kinase AKT2	Homo sapiens	SINGLE PROTEIN	CHEMBL2218924	1	Scientific Literature	Biochem. J.	2013	None
CHEMBL200381		0	404.84	1	5.04	Tpl2_Kinase_Inhibitor	N#Cc1cnc2cnc(NCc3cccnc3)cc2c1Nc1ccc(F)c(Cl)c1	Residual Activity	'='	15.0	%				UO_0000187					False	CHEMBL2219395	Millipore: Percentage of residual kinase activity of AKT2 at 10uM relative to control. Control inhibitor: Staurosporine at 10.0uM. Buffer: 8 mM MOPS pH 7.0, 0.2 mM EDTA	B	BAO_0000357	single protein format	Homo sapiens	None	None	None	None	CHEMBL2431	Serine/threonine-protein kinase AKT2	Homo sapiens	SINGLE PROTEIN	CHEMBL2218924	1	Scientific Literature	Biochem. J.	2013	None
CHEMBL275473	GW572401X	0	401.49	0	4.12	GW572401X	CCN(CC)S(=O)(=O)c1ccc(OC)c(Nc2ncc(-c3ccccc3)o2)c1	Inhibition	'='	0.18	%				UO_0000187					False	CHEMBL1961877	GSK_PKIS: AKT2 mean inhibition at 1 uM [Nanosyn]	B	BAO_0000357	single protein format	None	None	None	None	None	CHEMBL2431	Serine/threonine-protein kinase AKT2	Homo sapiens	SINGLE PROTEIN	CHEMBL1961873	16	GSK Published Kinase Inhibitor Set			None
CHEMBL1909360	GW830263A	0	665.22	1	4.56	GW830263A	CN1CCN(C(=O)c2ccc(NC(=O)Nc3ccc(N(C)c4ccnc(Nc5ccc(CS(C)(=O)=O)cc5)n4)cc3)cc2)CC1.Cl	Inhibition	'='	1.06	%				UO_0000187					False	CHEMBL1961877	GSK_PKIS: AKT2 mean inhibition at 1 uM [Nanosyn]	B	BAO_0000357	single protein format	None	None	None	None	None	CHEMBL2431	Serine/threonine-protein kinase AKT2	Homo sapiens	SINGLE PROTEIN	CHEMBL1961873	16	GSK Published Kinase Inhibitor Set			None
CHEMBL576349	IC261	0	311.34	0	3.21	1,BSC-3930,IC261	COc1cc(OC)c(C=C2C(=O)Nc3ccccc32)c(OC)c1	Inhibition						Not Active						False	CHEMBL1112897	Inhibition of AKT2	B	BAO_0000357	single protein format	None	None	None	None	None	CHEMBL2431	Serine/threonine-protein kinase AKT2	Homo sapiens	SINGLE PROTEIN	CHEMBL1157898	1	Scientific Literature	Bioorg. Med. Chem. Lett.	2010	None
CHEMBL1096626	GSK-938890A	0	447.50	0	2.28	27	CCn1c(-c2nonc2N)nc2c(C#CC(C)(C)O)nc(OC[C@@H](N)c3ccccc3)cc21	IC50	'='	20.0	nM	7.70			UO_0000065	17.20	0.32	5.42	5.09	False	CHEMBL1109953	Inhibition of AKT2	B	BAO_0000357	single protein format	None	None	None	None	None	CHEMBL2431	Serine/threonine-protein kinase AKT2	Homo sapiens	SINGLE PROTEIN	CHEMBL1157000	1	Scientific Literature	Bioorg. Med. Chem. Lett.	2009	None
CHEMBL1088392		0	300.70	0	3.74	7,BSc3923	O=C1Nc2ccc(Cl)cc2/C1=C\c1ccccc1[N+](=O)[O-]	Inhibition						Not Active						False	CHEMBL1112897	Inhibition of AKT2	B	BAO_0000357	single protein format	None	None	None	None	None	CHEMBL2431	Serine/threonine-protein kinase AKT2	Homo sapiens	SINGLE PROTEIN	CHEMBL1157898	1	Scientific Literature	Bioorg. Med. Chem. Lett.	2010	None
CHEMBL104264		0	446.37	0	3.58	H-89	O=S(=O)(NCCNC/C=C/c1ccc(Br)cc1)c1cccc2cnccc12	IC50	'='	590.0	nM	6.23			UO_0000065	13.96	0.32	2.65	8.76	False	CHEMBL1072809	Inhibition of PKBbeta by radiometric filter binding assay	B	BAO_0000357	single protein format	None	None	None	None	None	CHEMBL2431	Serine/threonine-protein kinase AKT2	Homo sapiens	SINGLE PROTEIN	CHEMBL1157584	1	Scientific Literature	J. Med. Chem.	2010	None
CHEMBL1909354	GW459057A	0	390.88	0	4.11	GW459057A	Cc1cc(-c2ccccn2)cc(C)c1/C=C/c1cncc(-c2nn[nH]n2)c1.Cl	Inhibition	'='	1.57	%				UO_0000187					False	CHEMBL1961877	GSK_PKIS: AKT2 mean inhibition at 1 uM [Nanosyn]	B	BAO_0000357	single protein format	None	None	None	None	None	CHEMBL2431	Serine/threonine-protein kinase AKT2	Homo sapiens	SINGLE PROTEIN	CHEMBL1961873	16	GSK Published Kinase Inhibitor Set			None
CHEMBL417804		0	445.50	0	4.87	SB-251527	COc1ccccc1Oc1nccc(-c2c(-c3ccc(F)cc3)ncn2C2CCNCC2)n1	Inhibition	'='	1.54	%				UO_0000187					False	CHEMBL1961877	GSK_PKIS: AKT2 mean inhibition at 1 uM [Nanosyn]	B	BAO_0000357	single protein format	None	None	None	None	None	CHEMBL2431	Serine/threonine-protein kinase AKT2	Homo sapiens	SINGLE PROTEIN	CHEMBL1961873	16	GSK Published Kinase Inhibitor Set			None
CHEMBL265193		0	232.29	0	0.53	9	NCC1CCN(c2ncnc3[nH]ncc23)CC1	IC50	'='	920.0	nM	6.04			UO_0000065	25.99	0.48	5.51	7.21	False	CHEMBL932635	Inhibition of PKBbeta recombinant by radiometric filter binding assay	B	BAO_0000357	single protein format	None	None	None	None	None	CHEMBL2431	Serine/threonine-protein kinase AKT2	Homo sapiens	SINGLE PROTEIN	CHEMBL1144694	1	Scientific Literature	J. Med. Chem.	2008	None
CHEMBL1789961	GW513184X	0	360.38	0	2.98	GW513184X	COc1cc(C=NNc2ncnc3c2cnn3-c2ccccc2)ccc1O	Inhibition	'='	2.4	%				UO_0000187					False	CHEMBL1961876	GSK_PKIS: AKT2 mean inhibition at 0.1 uM [Nanosyn]	B	BAO_0000357	single protein format	None	None	None	None	None	CHEMBL2431	Serine/threonine-protein kinase AKT2	Homo sapiens	SINGLE PROTEIN	CHEMBL1961873	16	GSK Published Kinase Inhibitor Set			None
CHEMBL1909395	GW633459A	0	679.60	2	7.57	GW633459A	Cl.O=S(=O)(CCNCc1ccc(-c2ccc3ncnc(Nc4ccc(OCc5cccc(F)c5)c(Cl)c4)c3c2)o1)c1ccccc1	Inhibition	'='	2.21	%				UO_0000187					False	CHEMBL1961876	GSK_PKIS: AKT2 mean inhibition at 0.1 uM [Nanosyn]	B	BAO_0000357	single protein format	None	None	None	None	None	CHEMBL2431	Serine/threonine-protein kinase AKT2	Homo sapiens	SINGLE PROTEIN	CHEMBL1961873	16	GSK Published Kinase Inhibitor Set			None
CHEMBL2003638		0	412.43	0	4.26	SID103904514	O=C(Nc1n[nH]c2ccc(-c3cn(Cc4ccccc4)nn3)cc12)c1cccc(F)c1	Ki	'='	3981.07	nM	5.40		active	UO_0000065					False	CHEMBL1963739	PUBCHEM_BIOASSAY: Navigating the Kinome. (Class of assay: other) Panel member name: AKT2	F	BAO_0000019	assay format	None	None	None	None	None	CHEMBL2431	Serine/threonine-protein kinase AKT2	Homo sapiens	SINGLE PROTEIN	CHEMBL1201862	7	PubChem BioAssays			None
CHEMBL1972849		0	410.38	0	3.25	SID103905069	CC(C)(CO)c1nnc2ccc(-c3c(-c4ccc(F)cc4F)nc4occn34)nn12	Ki	'>'	7943.28	nM			inactive	UO_0000065					False	CHEMBL1963739	PUBCHEM_BIOASSAY: Navigating the Kinome. (Class of assay: other) Panel member name: AKT2	F	BAO_0000019	assay format	None	None	None	None	None	CHEMBL2431	Serine/threonine-protein kinase AKT2	Homo sapiens	SINGLE PROTEIN	CHEMBL1201862	7	PubChem BioAssays			None
CHEMBL1993661		0	479.95	0	3.55	SID103904591	CNS(=O)(=O)c1ccccc1Nc1nc(Nc2cc(OC)c(OC)c(OC)c2)ncc1Cl	Ki	'>'	7943.28	nM			inactive	UO_0000065					False	CHEMBL1963739	PUBCHEM_BIOASSAY: Navigating the Kinome. (Class of assay: other) Panel member name: AKT2	F	BAO_0000019	assay format	None	None	None	None	None	CHEMBL2431	Serine/threonine-protein kinase AKT2	Homo sapiens	SINGLE PROTEIN	CHEMBL1201862	7	PubChem BioAssays			None
CHEMBL1236107	SGX-523	1	359.42	0	3.22	SGX-523	Cn1cc(-c2ccc3nnc(Sc4ccc5ncccc5c4)n3n2)cn1	Kd	'>'	10000.0	nM				UO_0000065					False	CHEMBL1908536	Binding constant for AKT2 kinase domain	B	BAO_0000357	single protein format	None	None	None	None	None	CHEMBL2431	Serine/threonine-protein kinase AKT2	Homo sapiens	SINGLE PROTEIN	CHEMBL1908390	1	Scientific Literature	Nat. Biotechnol.	2011	None
CHEMBL124660	TANDUTINIB	2	562.72	2	5.03	MLN-518	COc1cc2c(N3CCN(C(=O)Nc4ccc(OC(C)C)cc4)CC3)ncnc2cc1OCCCN1CCCCC1	Kd	'>'	10000.0	nM				UO_0000065					False	CHEMBL1908536	Binding constant for AKT2 kinase domain	B	BAO_0000357	single protein format	None	None	None	None	None	CHEMBL2431	Serine/threonine-protein kinase AKT2	Homo sapiens	SINGLE PROTEIN	CHEMBL1908390	1	Scientific Literature	Nat. Biotechnol.	2011	None
CHEMBL270444		0	653.83	2	6.52	6	CCN(CC)CCNC(=O)c1ccc2nc(-c3ccc(CN4CCC(n5c(=O)[nH]c6ccccc65)CC4)cc3)c(-c3ccccc3)nc2c1	IC50	'='	359.0	nM	6.45			UO_0000065	9.86	0.18	-0.08	6.50	False	CHEMBL948033	Inhibition of Akt2	B	BAO_0000357	single protein format	None	None	None	None	None	CHEMBL2431	Serine/threonine-protein kinase AKT2	Homo sapiens	SINGLE PROTEIN	CHEMBL1143241	1	Scientific Literature	Bioorg. Med. Chem. Lett.	2008	None
CHEMBL575754		0	234.26	0	3.61	8	O=Cc1c[nH]c2ccc3c4ccccc4[nH]c3c12	Activity	'='	107.0	%				UO_0000187					False	CHEMBL1056853	Inhibition of PKBbeta assessed as residual enzyme activity at 10 uM relative to untreated control	B	BAO_0000357	single protein format	None	None	None	None	None	CHEMBL2431	Serine/threonine-protein kinase AKT2	Homo sapiens	SINGLE PROTEIN	CHEMBL1154186	1	Scientific Literature	J. Med. Chem.	2009	None
CHEMBL259084	MLN-8054	1	476.87	1	5.87	SID103904597	O=C(O)c1ccc(Nc2ncc3c(n2)-c2ccc(Cl)cc2C(c2c(F)cccc2F)=NC3)cc1	Ki	'>'	7943.28	nM			inactive	UO_0000065					False	CHEMBL1963739	PUBCHEM_BIOASSAY: Navigating the Kinome. (Class of assay: other) Panel member name: AKT2	F	BAO_0000019	assay format	None	None	None	None	None	CHEMBL2431	Serine/threonine-protein kinase AKT2	Homo sapiens	SINGLE PROTEIN	CHEMBL1201862	7	PubChem BioAssays			None
CHEMBL1996931		0	366.85	0	3.74	SID103904574	O=C(NC(CO)Cc1ccc(Cl)cc1)c1ccc(-c2ccncc2)cc1	Ki	'>'	7943.28	nM			inactive	UO_0000065					False	CHEMBL1963739	PUBCHEM_BIOASSAY: Navigating the Kinome. (Class of assay: other) Panel member name: AKT2	F	BAO_0000019	assay format	None	None	None	None	None	CHEMBL2431	Serine/threonine-protein kinase AKT2	Homo sapiens	SINGLE PROTEIN	CHEMBL1201862	7	PubChem BioAssays			None
CHEMBL388978	STAUROSPORINE	0	466.54	0	4.35	staurosporin	CN[C@@H]1C[C@H]2O[C@@](C)([C@@H]1OC)n1c3ccccc3c3c4c(c5c6ccccc6n2c5c31)C(=O)NC4	IC50	'='	9.0	nM	8.05			UO_0000065	17.25	0.31	3.70	11.58	False	CHEMBL868046	Inhibition of AKT2	B	BAO_0000357	single protein format	Homo sapiens	None	None	None	None	CHEMBL2431	Serine/threonine-protein kinase AKT2	Homo sapiens	SINGLE PROTEIN	CHEMBL1146851	1	Scientific Literature	Bioorg. Med. Chem. Lett.	2006	None
CHEMBL1967878	CENISERTIB	1	451.55	0	2.51	SID103904402	Cc1cc(Nc2ncc(F)c(NC3C4C=CC(C4)C3C(N)=O)n2)ccc1N1CCN(C)CC1	Ki	'>'	7943.28	nM			inactive	UO_0000065					False	CHEMBL1963739	PUBCHEM_BIOASSAY: Navigating the Kinome. (Class of assay: other) Panel member name: AKT2	F	BAO_0000019	assay format	None	None	None	None	None	CHEMBL2431	Serine/threonine-protein kinase AKT2	Homo sapiens	SINGLE PROTEIN	CHEMBL1201862	7	PubChem BioAssays			None
CHEMBL1990212		0	381.82	0	4.21	SID103904923	COc1cc(OC)c(Nc2ccc3nnc(-c4ccccc4)n3n2)cc1Cl	Ki	'>'	7943.28	nM			inactive	UO_0000065					False	CHEMBL1963739	PUBCHEM_BIOASSAY: Navigating the Kinome. (Class of assay: other) Panel member name: AKT2	F	BAO_0000019	assay format	None	None	None	None	None	CHEMBL2431	Serine/threonine-protein kinase AKT2	Homo sapiens	SINGLE PROTEIN	CHEMBL1201862	7	PubChem BioAssays			None
CHEMBL1990254		0	317.39	0	3.18	SID103904554	NCC(NC(=O)c1ccc(-c2ccncc2)cc1)c1ccccc1	Ki	'='	251.19	nM	6.60		active	UO_0000065					False	CHEMBL1963739	PUBCHEM_BIOASSAY: Navigating the Kinome. (Class of assay: other) Panel member name: AKT2	F	BAO_0000019	assay format	None	None	None	None	None	CHEMBL2431	Serine/threonine-protein kinase AKT2	Homo sapiens	SINGLE PROTEIN	CHEMBL1201862	7	PubChem BioAssays			None
CHEMBL1682341		0	275.31	0	2.73	SID103904526	c1ccc(Cc2cn(-c3ccc4[nH]ncc4c3)nn2)cc1	Ki	'>'	7943.28	nM			inactive	UO_0000065					False	CHEMBL1963739	PUBCHEM_BIOASSAY: Navigating the Kinome. (Class of assay: other) Panel member name: AKT2	F	BAO_0000019	assay format	None	None	None	None	None	CHEMBL2431	Serine/threonine-protein kinase AKT2	Homo sapiens	SINGLE PROTEIN	CHEMBL1201862	7	PubChem BioAssays			None
CHEMBL2004290		0	528.64	2	5.83	SID103904291	COc1ccc(NC(=O)Nc2ccc(-c3csc4c(-c5cnn(CC(C)(C)O)c5)cnc(N)c34)cc2)cc1	Ki	'>'	7943.28	nM			inactive	UO_0000065					False	CHEMBL1963739	PUBCHEM_BIOASSAY: Navigating the Kinome. (Class of assay: other) Panel member name: AKT2	F	BAO_0000019	assay format	None	None	None	None	None	CHEMBL2431	Serine/threonine-protein kinase AKT2	Homo sapiens	SINGLE PROTEIN	CHEMBL1201862	7	PubChem BioAssays			None
CHEMBL1988075		0	469.55	1	6.70	SID103904287	Cc1ccc(-c2cnc(N)c3c(-c4ccc(NC(=O)Nc5cccc(F)c5)cc4)csc23)cn1	Ki	'>'	7943.28	nM			inactive	UO_0000065					False	CHEMBL1963739	PUBCHEM_BIOASSAY: Navigating the Kinome. (Class of assay: other) Panel member name: AKT2	F	BAO_0000019	assay format	None	None	None	None	None	CHEMBL2431	Serine/threonine-protein kinase AKT2	Homo sapiens	SINGLE PROTEIN	CHEMBL1201862	7	PubChem BioAssays			None
CHEMBL394790		0	394.89	1	5.84	SID103904359	Nc1nccc2scc(-c3ccc(NC(=O)Nc4cccc(Cl)c4)cc3)c12	Ki	'>'	7943.28	nM			inactive	UO_0000065					False	CHEMBL1963739	PUBCHEM_BIOASSAY: Navigating the Kinome. (Class of assay: other) Panel member name: AKT2	F	BAO_0000019	assay format	None	None	None	None	None	CHEMBL2431	Serine/threonine-protein kinase AKT2	Homo sapiens	SINGLE PROTEIN	CHEMBL1201862	7	PubChem BioAssays			None
CHEMBL1972584		0	591.72	1	4.47	SID103904788	CC(=O)N1CCN(C2CCC(n3nc(-c4ccc(NC(=O)c5cc6ccccc6n5C)cc4)c4c(N)ncnc43)CC2)CC1	Ki	'>'	7943.28	nM			inactive	UO_0000065					False	CHEMBL1963739	PUBCHEM_BIOASSAY: Navigating the Kinome. (Class of assay: other) Panel member name: AKT2	F	BAO_0000019	assay format	None	None	None	None	None	CHEMBL2431	Serine/threonine-protein kinase AKT2	Homo sapiens	SINGLE PROTEIN	CHEMBL1201862	7	PubChem BioAssays			None
CHEMBL1998121		0	363.25	0	3.94	SID103904657	NCCC(C(=O)Nc1ccc2[nH]ncc2c1)c1ccc(Cl)c(Cl)c1	Ki	'='	19.95	nM	7.70		active	UO_0000065					False	CHEMBL1963739	PUBCHEM_BIOASSAY: Navigating the Kinome. (Class of assay: other) Panel member name: AKT2	F	BAO_0000019	assay format	None	None	None	None	None	CHEMBL2431	Serine/threonine-protein kinase AKT2	Homo sapiens	SINGLE PROTEIN	CHEMBL1201862	7	PubChem BioAssays			None
CHEMBL41783		0	360.37	0	2.58	SID103905385	CN(C)CCCC(=O)Nc1n[nH]c2nnc(-c3cccc(F)c3F)cc12	Ki	'>'	7943.28	nM			inactive	UO_0000065					False	CHEMBL1963739	PUBCHEM_BIOASSAY: Navigating the Kinome. (Class of assay: other) Panel member name: AKT2	F	BAO_0000019	assay format	None	None	None	None	None	CHEMBL2431	Serine/threonine-protein kinase AKT2	Homo sapiens	SINGLE PROTEIN	CHEMBL1201862	7	PubChem BioAssays			None
CHEMBL1986943		0	343.82	0	3.39	SID103904193	OC1CCC(Nc2nc(Cl)cc(-c3c[nH]c4ncccc34)n2)CC1	Ki	'='	5011.87	nM	5.30		active	UO_0000065					False	CHEMBL1963739	PUBCHEM_BIOASSAY: Navigating the Kinome. (Class of assay: other) Panel member name: AKT2	F	BAO_0000019	assay format	None	None	None	None	None	CHEMBL2431	Serine/threonine-protein kinase AKT2	Homo sapiens	SINGLE PROTEIN	CHEMBL1201862	7	PubChem BioAssays			None
CHEMBL1969042		0	359.39	0	4.60	SID103905578	Oc1ccc(Nc2[nH]nc(-c3ccc(O)cc3)c2-c2ccc(O)cc2)cc1	Ki	'>'	7943.28	nM			inactive	UO_0000065					False	CHEMBL1963739	PUBCHEM_BIOASSAY: Navigating the Kinome. (Class of assay: other) Panel member name: AKT2	F	BAO_0000019	assay format	None	None	None	None	None	CHEMBL2431	Serine/threonine-protein kinase AKT2	Homo sapiens	SINGLE PROTEIN	CHEMBL1201862	7	PubChem BioAssays			None
CHEMBL1997846		0	327.82	0	4.42	SID103904204	Clc1cc(NC2CCCCC2)nc(-c2c[nH]c3ncccc23)n1	Ki	'='	5011.87	nM	5.30		active	UO_0000065					False	CHEMBL1963739	PUBCHEM_BIOASSAY: Navigating the Kinome. (Class of assay: other) Panel member name: AKT2	F	BAO_0000019	assay format	None	None	None	None	None	CHEMBL2431	Serine/threonine-protein kinase AKT2	Homo sapiens	SINGLE PROTEIN	CHEMBL1201862	7	PubChem BioAssays			None
CHEMBL1991728		0	746.89	2	1.02	SID103905366	CC(=NNC(=N)N)c1cc(NC(=O)NCCCCCCNC(=O)Nc2cc(C(C)=NNC(=N)N)cc(C(C)=NNC(=N)N)c2)cc(C(C)=NNC(=N)N)c1	Ki	'='	794.33	nM	6.10		active	UO_0000065					False	CHEMBL1963739	PUBCHEM_BIOASSAY: Navigating the Kinome. (Class of assay: other) Panel member name: AKT2	F	BAO_0000019	assay format	None	None	None	None	None	CHEMBL2431	Serine/threonine-protein kinase AKT2	Homo sapiens	SINGLE PROTEIN	CHEMBL1201862	7	PubChem BioAssays			None
CHEMBL1972489		0	271.71	0	3.47	SID103904665	O=C(Nc1ccc2cn[nH]c2c1)c1ccc(Cl)cc1	Ki	'>'	7943.28	nM			inactive	UO_0000065					False	CHEMBL1963739	PUBCHEM_BIOASSAY: Navigating the Kinome. (Class of assay: other) Panel member name: AKT2	F	BAO_0000019	assay format	None	None	None	None	None	CHEMBL2431	Serine/threonine-protein kinase AKT2	Homo sapiens	SINGLE PROTEIN	CHEMBL1201862	7	PubChem BioAssays			None
CHEMBL1986328		0	348.36	0	4.24	SID103905269	CN(C)C(=O)Nc1ccc2nc(-c3ccco3)c(-c3ccco3)nc2c1	Ki	'='	3981.07	nM	5.40		active	UO_0000065					False	CHEMBL1963739	PUBCHEM_BIOASSAY: Navigating the Kinome. (Class of assay: other) Panel member name: AKT2	F	BAO_0000019	assay format	None	None	None	None	None	CHEMBL2431	Serine/threonine-protein kinase AKT2	Homo sapiens	SINGLE PROTEIN	CHEMBL1201862	7	PubChem BioAssays			None
CHEMBL1090356		0	587.71	2	6.28	SID103904417	O=C(Cc1ccccc1)Nc1cccc(-c2nc3sccn3c2-c2ccnc(Nc3ccc(N4CCOCC4)cc3)n2)c1	Ki	'>'	7943.28	nM			inactive	UO_0000065					False	CHEMBL1963739	PUBCHEM_BIOASSAY: Navigating the Kinome. (Class of assay: other) Panel member name: AKT2	F	BAO_0000019	assay format	None	None	None	None	None	CHEMBL2431	Serine/threonine-protein kinase AKT2	Homo sapiens	SINGLE PROTEIN	CHEMBL1201862	7	PubChem BioAssays			None
CHEMBL1999112		0	409.42	0	1.09	SID103905318	CCOC(=O)C1=c2sc(=Cc3ccco3)c(=O)n2C(N)=C(C#N)C1c1ccco1	Ki	'>'	7943.28	nM			inactive	UO_0000065					False	CHEMBL1963739	PUBCHEM_BIOASSAY: Navigating the Kinome. (Class of assay: other) Panel member name: AKT2	F	BAO_0000019	assay format	None	None	None	None	None	CHEMBL2431	Serine/threonine-protein kinase AKT2	Homo sapiens	SINGLE PROTEIN	CHEMBL1201862	7	PubChem BioAssays			None
CHEMBL1997340		0	312.33	0	1.81	SID103904524	O=C(c1cc(-c2ccc3[nH]ncc3c2)on1)N1CCCC(O)C1	Ki	'>'	7943.28	nM			inactive	UO_0000065					False	CHEMBL1963739	PUBCHEM_BIOASSAY: Navigating the Kinome. (Class of assay: other) Panel member name: AKT2	F	BAO_0000019	assay format	None	None	None	None	None	CHEMBL2431	Serine/threonine-protein kinase AKT2	Homo sapiens	SINGLE PROTEIN	CHEMBL1201862	7	PubChem BioAssays			None
CHEMBL2004447		0	312.35	0	3.06	SID103905103	CC(C)(C)c1n[nH]c2c1C(c1ccccc1F)C(C#N)=C(N)O2	Ki	'>'	7943.28	nM			inactive	UO_0000065					False	CHEMBL1963739	PUBCHEM_BIOASSAY: Navigating the Kinome. (Class of assay: other) Panel member name: AKT2	F	BAO_0000019	assay format	None	None	None	None	None	CHEMBL2431	Serine/threonine-protein kinase AKT2	Homo sapiens	SINGLE PROTEIN	CHEMBL1201862	7	PubChem BioAssays			None
CHEMBL1987359		0	355.44	0	2.23	SID103905554	CCCCNc1ccc2c3c(cccc13)C(=O)N(CCNCCO)C2=O	Ki	'>'	7943.28	nM			inactive	UO_0000065					False	CHEMBL1963739	PUBCHEM_BIOASSAY: Navigating the Kinome. (Class of assay: other) Panel member name: AKT2	F	BAO_0000019	assay format	None	None	None	None	None	CHEMBL2431	Serine/threonine-protein kinase AKT2	Homo sapiens	SINGLE PROTEIN	CHEMBL1201862	7	PubChem BioAssays			None
CHEMBL2000354		0	326.38	0	3.29	SID103905208	COc1ccc(C=C2SC(=Nc3ccccc3)NC2=O)cc1O	Ki	'>'	7943.28	nM			inactive	UO_0000065					False	CHEMBL1963739	PUBCHEM_BIOASSAY: Navigating the Kinome. (Class of assay: other) Panel member name: AKT2	F	BAO_0000019	assay format	None	None	None	None	None	CHEMBL2431	Serine/threonine-protein kinase AKT2	Homo sapiens	SINGLE PROTEIN	CHEMBL1201862	7	PubChem BioAssays			None
CHEMBL1964444		0	346.31	0	4.60	SID103904873	Cc1ccc2nccc(NC(=O)Nc3cccc(C(F)(F)F)n3)c2c1	Ki	'>'	7943.28	nM			inactive	UO_0000065					False	CHEMBL1963739	PUBCHEM_BIOASSAY: Navigating the Kinome. (Class of assay: other) Panel member name: AKT2	F	BAO_0000019	assay format	None	None	None	None	None	CHEMBL2431	Serine/threonine-protein kinase AKT2	Homo sapiens	SINGLE PROTEIN	CHEMBL1201862	7	PubChem BioAssays			None
CHEMBL1084546	PF-00562271	1	507.50	1	3.14	SID103905684	CN(c1ncccc1CNc1nc(Nc2ccc3c(c2)CC(=O)N3)ncc1C(F)(F)F)S(C)(=O)=O	Ki	'>'	7943.28	nM			inactive	UO_0000065					False	CHEMBL1963739	PUBCHEM_BIOASSAY: Navigating the Kinome. (Class of assay: other) Panel member name: AKT2	F	BAO_0000019	assay format	None	None	None	None	None	CHEMBL2431	Serine/threonine-protein kinase AKT2	Homo sapiens	SINGLE PROTEIN	CHEMBL1201862	7	PubChem BioAssays			None
CHEMBL535331		0	275.31	0	3.49	SID103905375	C(=NNc1nc2ccccc2[nH]1)c1c[nH]c2ccccc12	Ki	'>'	7943.28	nM			inactive	UO_0000065					False	CHEMBL1963739	PUBCHEM_BIOASSAY: Navigating the Kinome. (Class of assay: other) Panel member name: AKT2	F	BAO_0000019	assay format	None	None	None	None	None	CHEMBL2431	Serine/threonine-protein kinase AKT2	Homo sapiens	SINGLE PROTEIN	CHEMBL1201862	7	PubChem BioAssays			None
CHEMBL1985095		0	439.50	0	3.92	SID103904962	NC(=O)Cn1cc(-c2cc(-c3cc4ccccc4s3)c3[nH]ncc3c2)c2nc(N)ncc21	Ki	'='	2511.89	nM	5.60		active	UO_0000065					False	CHEMBL1963739	PUBCHEM_BIOASSAY: Navigating the Kinome. (Class of assay: other) Panel member name: AKT2	F	BAO_0000019	assay format	None	None	None	None	None	CHEMBL2431	Serine/threonine-protein kinase AKT2	Homo sapiens	SINGLE PROTEIN	CHEMBL1201862	7	PubChem BioAssays			None
CHEMBL228700		0	382.42	0	1.29	3a	CN(C)CCNC(=O)c1c[nH]c(/C=C2\C(=O)Nc3ccc(NC(N)=O)cc32)c1	IC50	'='	27.0	nM	7.57			UO_0000065	19.79	0.37	6.28	5.72	False	CHEMBL889499	Inhibition of AKT2	B	BAO_0000357	single protein format	Homo sapiens	None	None	None	None	CHEMBL2431	Serine/threonine-protein kinase AKT2	Homo sapiens	SINGLE PROTEIN	CHEMBL1145394	1	Scientific Literature	Bioorg. Med. Chem. Lett.	2007	None
CHEMBL1081678		0	438.23	0	3.05	12r	Cc1cc(OCc2ccc(F)cc2F)c(Br)c(=O)n1-c1cnc(CO)cn1	Inhibition	'<'	50.0	%				UO_0000187					False	CHEMBL1102595	Inhibition of AKT2 at 10 uM	B	BAO_0000357	single protein format	None	None	None	None	None	CHEMBL2431	Serine/threonine-protein kinase AKT2	Homo sapiens	SINGLE PROTEIN	CHEMBL1154277	1	Scientific Literature	Bioorg. Med. Chem. Lett.	2009	None
CHEMBL255863	NILOTINIB	4	529.53	2	6.36	Nilotinib	Cc1cn(-c2cc(NC(=O)c3ccc(C)c(Nc4nccc(-c5cccnc5)n4)c3)cc(C(F)(F)F)c2)cn1	Kd	'>'	10000.0	nM				UO_0000065					False	CHEMBL1908536	Binding constant for AKT2 kinase domain	B	BAO_0000357	single protein format	None	None	None	None	None	CHEMBL2431	Serine/threonine-protein kinase AKT2	Homo sapiens	SINGLE PROTEIN	CHEMBL1908390	1	Scientific Literature	Nat. Biotechnol.	2011	None
CHEMBL38688	DIPHENYLAMINE	0	169.23	0	3.43	17	c1ccc(Nc2ccccc2)cc1	Inhibition	'='	9.0	%				UO_0000187					False	CHEMBL1819982	Inhibition of AKT2 expressed in Escherichia coli or baculovirus-infected insect cells using gamma-[33P]ATP at 400 uM by scintillation proximity assay	B	BAO_0000219	cell-based format	None	None	None	None	None	CHEMBL2431	Serine/threonine-protein kinase AKT2	Homo sapiens	SINGLE PROTEIN	CHEMBL1817560	1	Scientific Literature	J. Med. Chem.	2011	None
CHEMBL1761076		0	553.08	1	2.93	14, 1:1diastereomeric mixture	CCOCCN(C[C@@H](O)CN1CCCC2(CC(=O)c3cc(O)ccc3O2)C1)S(=O)(=O)c1ccc(Cl)cc1	Inhibition						Active						False	CHEMBL1764867	Inhibition of AKT2 by IMAP assay	B	BAO_0000357	single protein format	None	None	None	None	None	CHEMBL2431	Serine/threonine-protein kinase AKT2	Homo sapiens	SINGLE PROTEIN	CHEMBL1759945	1	Scientific Literature	Bioorg. Med. Chem. Lett.	2011	None
CHEMBL1099281		0	385.43	0	0.93	25	CCn1c(-c2nonc2N)nc2c(C#CC(C)(C)O)nc(OC[C@H](C)N)cc21	IC50	'='	63.0	nM	7.20			UO_0000065	18.68	0.35	6.27	4.76	False	CHEMBL1109953	Inhibition of AKT2	B	BAO_0000357	single protein format	None	None	None	None	None	CHEMBL2431	Serine/threonine-protein kinase AKT2	Homo sapiens	SINGLE PROTEIN	CHEMBL1157000	1	Scientific Literature	Bioorg. Med. Chem. Lett.	2009	None
CHEMBL1099296		0	447.50	0	2.28	31	CCn1c(-c2nonc2N)nc2c(C#CC(C)(C)O)nc(O[C@H](CN)c3ccccc3)cc21	IC50	'='	25.0	nM	7.60			UO_0000065	16.99	0.31	5.32	5.03	False	CHEMBL1109953	Inhibition of AKT2	B	BAO_0000357	single protein format	None	None	None	None	None	CHEMBL2431	Serine/threonine-protein kinase AKT2	Homo sapiens	SINGLE PROTEIN	CHEMBL1157000	1	Scientific Literature	Bioorg. Med. Chem. Lett.	2009	None
CHEMBL581096	GW440139A	0	363.85	1	5.05	GW440139A	Cc1ccc(O)cc1Nc1ccnc2cc(-c3ccccn3)ccc12.Cl	Inhibition	'='	2.45	%				UO_0000187					False	CHEMBL1961877	GSK_PKIS: AKT2 mean inhibition at 1 uM [Nanosyn]	B	BAO_0000357	single protein format	None	None	None	None	None	CHEMBL2431	Serine/threonine-protein kinase AKT2	Homo sapiens	SINGLE PROTEIN	CHEMBL1961873	16	GSK Published Kinase Inhibitor Set			None
CHEMBL189148	GW829055X	0	398.86	1	5.25	GW829055X	Clc1ccc(-c2nn3ncccc3c2-c2ccnc(Nc3ccccc3)n2)cc1	Inhibition	'='	1.15	%				UO_0000187					False	CHEMBL1961877	GSK_PKIS: AKT2 mean inhibition at 1 uM [Nanosyn]	B	BAO_0000357	single protein format	None	None	None	None	None	CHEMBL2431	Serine/threonine-protein kinase AKT2	Homo sapiens	SINGLE PROTEIN	CHEMBL1961873	16	GSK Published Kinase Inhibitor Set			None
CHEMBL218720	GSK-466314A	0	428.41	0	4.41	GSK466314A	CC1=C(C(=O)Nc2ccc3[nH]nc(C)c3c2)C(c2ccc(C(F)(F)F)cc2)CC(=O)N1	Inhibition	'='	0.84	%				UO_0000187					False	CHEMBL1961876	GSK_PKIS: AKT2 mean inhibition at 0.1 uM [Nanosyn]	B	BAO_0000357	single protein format	None	None	None	None	None	CHEMBL2431	Serine/threonine-protein kinase AKT2	Homo sapiens	SINGLE PROTEIN	CHEMBL1961873	16	GSK Published Kinase Inhibitor Set			None
CHEMBL237570		0	467.59	1	6.02	SB-630812	COc1ccc2cc(-c3c(-c4ccncc4)nc(-c4ccc([S+](C)[O-])cc4C)n3C)ccc2c1	Inhibition	'='	-0.29	%				UO_0000187					False	CHEMBL1961877	GSK_PKIS: AKT2 mean inhibition at 1 uM [Nanosyn]	B	BAO_0000357	single protein format	None	None	None	None	None	CHEMBL2431	Serine/threonine-protein kinase AKT2	Homo sapiens	SINGLE PROTEIN	CHEMBL1961873	16	GSK Published Kinase Inhibitor Set			None
CHEMBL596991		0	340.86	0	3.76	36	NC1(Cc2ccc(Cl)cc2)CCN(c2ccnc3[nH]ccc23)CC1	IC50	'='	5.5	nM	8.26			UO_0000065	24.23	0.47	4.50	14.26	False	CHEMBL1072809	Inhibition of PKBbeta by radiometric filter binding assay	B	BAO_0000357	single protein format	None	None	None	None	None	CHEMBL2431	Serine/threonine-protein kinase AKT2	Homo sapiens	SINGLE PROTEIN	CHEMBL1157584	1	Scientific Literature	J. Med. Chem.	2010	None
CHEMBL604910		0	384.87	0	2.23	22	NC1(C(=O)NCc2cccc(Cl)c2)CCN(c2ncnc3[nH]ccc23)CC1	IC50	'='	7.0	nM	8.15			UO_0000065	21.19	0.41	5.92	8.16	False	CHEMBL1072809	Inhibition of PKBbeta by radiometric filter binding assay	B	BAO_0000357	single protein format	None	None	None	None	None	CHEMBL2431	Serine/threonine-protein kinase AKT2	Homo sapiens	SINGLE PROTEIN	CHEMBL1157584	1	Scientific Literature	J. Med. Chem.	2010	None
CHEMBL604507		0	402.86	0	2.36	31	NC1(C(=O)NCc2ccc(F)cc2Cl)CCN(c2ncnc3[nH]ccc23)CC1	IC50	'='	8.0	nM	8.10			UO_0000065	20.10	0.39	5.74	8.10	False	CHEMBL1072809	Inhibition of PKBbeta by radiometric filter binding assay	B	BAO_0000357	single protein format	None	None	None	None	None	CHEMBL2431	Serine/threonine-protein kinase AKT2	Homo sapiens	SINGLE PROTEIN	CHEMBL1157584	1	Scientific Literature	J. Med. Chem.	2010	None
CHEMBL599847		0	418.42	0	2.59	25	NC1(C(=O)NCc2ccc(C(F)(F)F)cc2)CCN(c2ncnc3[nH]ccc23)CC1	IC50	'='	11.0	nM	7.96			UO_0000065	19.02	0.36	5.37	7.96	False	CHEMBL1072809	Inhibition of PKBbeta by radiometric filter binding assay	B	BAO_0000357	single protein format	None	None	None	None	None	CHEMBL2431	Serine/threonine-protein kinase AKT2	Homo sapiens	SINGLE PROTEIN	CHEMBL1157584	1	Scientific Literature	J. Med. Chem.	2010	None
CHEMBL1650061		0	171.20	0	2.22	2	c1ccc(Nc2ncccn2)cc1	Inhibition	'='	16.0	%				UO_0000187					False	CHEMBL1819982	Inhibition of AKT2 expressed in Escherichia coli or baculovirus-infected insect cells using gamma-[33P]ATP at 400 uM by scintillation proximity assay	B	BAO_0000219	cell-based format	None	None	None	None	None	CHEMBL2431	Serine/threonine-protein kinase AKT2	Homo sapiens	SINGLE PROTEIN	CHEMBL1817560	1	Scientific Literature	J. Med. Chem.	2011	None
CHEMBL1243326		0	515.55	2	6.87	8b	CNc1nccc(-c2cccnc2Oc2ccc(Nc3nnc(-c4ccc(F)cc4)c4ccccc34)cc2)n1	IC50	'>'	25000.0	nM				UO_0000065					False	CHEMBL1247990	Inhibition of PKBbeta by HTRF assay	B	BAO_0000357	single protein format	None	None	None	None	None	CHEMBL2431	Serine/threonine-protein kinase AKT2	Homo sapiens	SINGLE PROTEIN	CHEMBL1240487	1	Scientific Literature	J. Med. Chem.	2010	None
CHEMBL191705	GW621431X	0	400.46	0	4.09	GW621431X	CCS(=O)(=O)c1ccc(OC)c(Nc2ncc(-c3cccc(C(C)=O)c3)o2)c1	Inhibition	'='	2.41	%				UO_0000187					False	CHEMBL1961877	GSK_PKIS: AKT2 mean inhibition at 1 uM [Nanosyn]	B	BAO_0000357	single protein format	None	None	None	None	None	CHEMBL2431	Serine/threonine-protein kinase AKT2	Homo sapiens	SINGLE PROTEIN	CHEMBL1961873	16	GSK Published Kinase Inhibitor Set			None
CHEMBL1794065	GSK-554170A	0	539.52	0	1.58	GSK554170A	CCn1c(-c2nonc2N)nc2c(C#CC(C)(C)O)ncc(OCC3CCNCC3)c21.O=C(O)C(F)(F)F	Inhibition	'='	89.35	%				UO_0000187					False	CHEMBL1961877	GSK_PKIS: AKT2 mean inhibition at 1 uM [Nanosyn]	B	BAO_0000357	single protein format	None	None	None	None	None	CHEMBL2431	Serine/threonine-protein kinase AKT2	Homo sapiens	SINGLE PROTEIN	CHEMBL1961873	16	GSK Published Kinase Inhibitor Set			None
CHEMBL237347	GW559768X	0	328.39	0	3.40	GW559768X	Cc1ccc(O)cc1Nc1ccnc2ccc(S(C)(=O)=O)cc12	Inhibition	'='	1.9	%				UO_0000187					False	CHEMBL1961877	GSK_PKIS: AKT2 mean inhibition at 1 uM [Nanosyn]	B	BAO_0000357	single protein format	None	None	None	None	None	CHEMBL2431	Serine/threonine-protein kinase AKT2	Homo sapiens	SINGLE PROTEIN	CHEMBL1961873	16	GSK Published Kinase Inhibitor Set			None
CHEMBL215814	GW576484X	0	614.62	2	6.50	GW576484X	CS(=O)(=O)CCNCc1ccc(-c2ccc3ncnc(Nc4ccc(OCc5cccc(F)c5)c(C(F)(F)F)c4)c3c2)o1	Inhibition	'='	2.87	%				UO_0000187					False	CHEMBL1961876	GSK_PKIS: AKT2 mean inhibition at 0.1 uM [Nanosyn]	B	BAO_0000357	single protein format	None	None	None	None	None	CHEMBL2431	Serine/threonine-protein kinase AKT2	Homo sapiens	SINGLE PROTEIN	CHEMBL1961873	16	GSK Published Kinase Inhibitor Set			None
CHEMBL1909414		0	508.02	0	4.87	SB-590885-AAD	CN(C)CCOc1ccc(-c2nc(-c3ccncc3)c(-c3ccc4c(c3)CC/C4=N\O)[nH]2)cc1.Cl.O	Inhibition	'='	1.02	%				UO_0000187					False	CHEMBL1961876	GSK_PKIS: AKT2 mean inhibition at 0.1 uM [Nanosyn]	B	BAO_0000357	single protein format	None	None	None	None	None	CHEMBL2431	Serine/threonine-protein kinase AKT2	Homo sapiens	SINGLE PROTEIN	CHEMBL1961873	16	GSK Published Kinase Inhibitor Set			None
CHEMBL456252	GSK-2110236A	0	520.62	1	3.45	GSK2110236A	COc1cc2c(cc1Nc1nc(Nc3ccsc3C(N)=O)c3cc[nH]c3n1)N(C(=O)CN(C)C)CCC2	Inhibition	'='	0.91	%				UO_0000187					False	CHEMBL1961877	GSK_PKIS: AKT2 mean inhibition at 1 uM [Nanosyn]	B	BAO_0000357	single protein format	None	None	None	None	None	CHEMBL2431	Serine/threonine-protein kinase AKT2	Homo sapiens	SINGLE PROTEIN	CHEMBL1961873	16	GSK Published Kinase Inhibitor Set			None
CHEMBL189148	GW829055X	0	398.86	1	5.25	GW829055X	Clc1ccc(-c2nn3ncccc3c2-c2ccnc(Nc3ccccc3)n2)cc1	Inhibition	'='	0.64	%				UO_0000187					False	CHEMBL1961876	GSK_PKIS: AKT2 mean inhibition at 0.1 uM [Nanosyn]	B	BAO_0000357	single protein format	None	None	None	None	None	CHEMBL2431	Serine/threonine-protein kinase AKT2	Homo sapiens	SINGLE PROTEIN	CHEMBL1961873	16	GSK Published Kinase Inhibitor Set			None
CHEMBL502835	NINTEDANIB	4	539.64	1	3.62	BIBF-1120	COC(=O)c1ccc2c(c1)NC(=O)/C2=C(\Nc1ccc(N(C)C(=O)CN2CCN(C)CC2)cc1)c1ccccc1	Kd	'>'	10000.0	nM				UO_0000065					False	CHEMBL1908536	Binding constant for AKT2 kinase domain	B	BAO_0000357	single protein format	None	None	None	None	None	CHEMBL2431	Serine/threonine-protein kinase AKT2	Homo sapiens	SINGLE PROTEIN	CHEMBL1908390	1	Scientific Literature	Nat. Biotechnol.	2011	None
CHEMBL475599	GSK-300014A	0	603.17	2	6.67	GSK300014A	CS(=O)(=O)CCNCc1cc(-c2cc3c(Nc4ccc(OCc5cccc(F)c5)c(Cl)c4)ncnc3s2)cs1	Inhibition	'='	0.7	%				UO_0000187					False	CHEMBL1961876	GSK_PKIS: AKT2 mean inhibition at 0.1 uM [Nanosyn]	B	BAO_0000357	single protein format	None	None	None	None	None	CHEMBL2431	Serine/threonine-protein kinase AKT2	Homo sapiens	SINGLE PROTEIN	CHEMBL1961873	16	GSK Published Kinase Inhibitor Set			None
CHEMBL476351	GW775608X	0	470.57	0	4.29	GW775608X	Cc1ccc(NC(=O)c2ccnc(N3CCOCC3)c2)cc1-c1ccc(C(=O)NCC2CC2)cc1	Inhibition	'='	0.66	%				UO_0000187					False	CHEMBL1961877	GSK_PKIS: AKT2 mean inhibition at 1 uM [Nanosyn]	B	BAO_0000357	single protein format	None	None	None	None	None	CHEMBL2431	Serine/threonine-protein kinase AKT2	Homo sapiens	SINGLE PROTEIN	CHEMBL1961873	16	GSK Published Kinase Inhibitor Set			None
CHEMBL1909377		0	341.80	0	3.29	SB-400868-A	Cl.c1ccc(-c2nc3n(c2-c2ccc4c(c2)OCO4)CCC3)nc1	Inhibition	'='	0.83	%				UO_0000187					False	CHEMBL1961877	GSK_PKIS: AKT2 mean inhibition at 1 uM [Nanosyn]	B	BAO_0000357	single protein format	None	None	None	None	None	CHEMBL2431	Serine/threonine-protein kinase AKT2	Homo sapiens	SINGLE PROTEIN	CHEMBL1961873	16	GSK Published Kinase Inhibitor Set			None
CHEMBL156263		0	294.31	0	2.17	SB-376719	COc1ccccc1C1=C(Nc2ccccc2)C(=O)NC1=O	Inhibition	'='	2.59	%				UO_0000187					False	CHEMBL1961876	GSK_PKIS: AKT2 mean inhibition at 0.1 uM [Nanosyn]	B	BAO_0000357	single protein format	None	None	None	None	None	CHEMBL2431	Serine/threonine-protein kinase AKT2	Homo sapiens	SINGLE PROTEIN	CHEMBL1961873	16	GSK Published Kinase Inhibitor Set			None
CHEMBL514162	GW852849X	0	443.91	0	4.44	GW852849X	COc1cc2ncn(-c3cc(OCc4ccccc4Cl)c(C(N)=O)s3)c2cc1OC	Inhibition	'='	-0.21	%				UO_0000187					False	CHEMBL1961876	GSK_PKIS: AKT2 mean inhibition at 0.1 uM [Nanosyn]	B	BAO_0000357	single protein format	None	None	None	None	None	CHEMBL2431	Serine/threonine-protein kinase AKT2	Homo sapiens	SINGLE PROTEIN	CHEMBL1961873	16	GSK Published Kinase Inhibitor Set			None
CHEMBL330422		0	396.47	0	2.82	SB-226879	CN1CCC(n2cnc(-c3ccc(F)cc3)c2-c2ccnc(NCCO)n2)CC1	Inhibition	'='	1.3	%				UO_0000187					False	CHEMBL1961877	GSK_PKIS: AKT2 mean inhibition at 1 uM [Nanosyn]	B	BAO_0000357	single protein format	None	None	None	None	None	CHEMBL2431	Serine/threonine-protein kinase AKT2	Homo sapiens	SINGLE PROTEIN	CHEMBL1961873	16	GSK Published Kinase Inhibitor Set			None
CHEMBL63728	GW644007X	0	326.36	0	2.57	GW644007X	COc1cc(/C=N/Nc2ncnc3c2cnn3C(C)C)ccc1O	Inhibition	'='	0.47	%				UO_0000187					False	CHEMBL1961876	GSK_PKIS: AKT2 mean inhibition at 0.1 uM [Nanosyn]	B	BAO_0000357	single protein format	None	None	None	None	None	CHEMBL2431	Serine/threonine-protein kinase AKT2	Homo sapiens	SINGLE PROTEIN	CHEMBL1961873	16	GSK Published Kinase Inhibitor Set			None
CHEMBL3672054		0	598.06	2	6.26	BDBM145923	Cc1nc2nc(-c3ccc(CN4CCC(c5n[nH]c(-c6cc(Cl)ccn6)n5)CC4)cc3)c(-c3ccc(F)cc3F)cn2n1	IC50	'='	97.0	nM	7.01		282864	UO_0000065	11.73	0.22	0.75	6.96	False	CHEMBL3705789	TR-FRET Assay: Akt2 inhibitory activity of compounds of the present invention was quantified employing the Akt2 TR-FRET assay as described in the following paragraphs.His-tagged human recombinant kinase full-length Akt2 expressed in insect cells and activated by PDK1 was purchased form Invitrogen (part number PV 3975). As substrate for the kinase reaction the biotinylated peptide biotin-Ahx- KKLN…	B	BAO_0000219	cell-based format	Homo sapiens	None	None	None	None	CHEMBL2431	Serine/threonine-protein kinase AKT2	Homo sapiens	SINGLE PROTEIN	CHEMBL3638971	37	BindingDB Database		2015	None
CHEMBL3672020		0	524.63	2	5.89	BDBM145882	Cc1nc2nc(-c3ccc(CN4CCC(c5nc6ccc(C#N)cc6[nH]5)CC4)cc3)c(-c3ccccc3)cn2n1	IC50	'='	1010.0	nM	6.00		282829	UO_0000065	11.43	0.20	0.11	6.07	False	CHEMBL3705789	TR-FRET Assay: Akt2 inhibitory activity of compounds of the present invention was quantified employing the Akt2 TR-FRET assay as described in the following paragraphs.His-tagged human recombinant kinase full-length Akt2 expressed in insect cells and activated by PDK1 was purchased form Invitrogen (part number PV 3975). As substrate for the kinase reaction the biotinylated peptide biotin-Ahx- KKLN…	B	BAO_0000219	cell-based format	Homo sapiens	None	None	None	None	CHEMBL2431	Serine/threonine-protein kinase AKT2	Homo sapiens	SINGLE PROTEIN	CHEMBL3638971	37	BindingDB Database		2015	None
CHEMBL516312		0	339.36	0	3.75	2	N#Cc1ccc(-c2cnc3[nH]cc(NC(=O)c4cccnc4)c3c2)cc1	Activity						Not Evaluated						False	CHEMBL988962	Binding affinity to human AKT2 at 10 uM relative to control	B	BAO_0000357	single protein format	Homo sapiens	None	None	None	None	CHEMBL2431	Serine/threonine-protein kinase AKT2	Homo sapiens	SINGLE PROTEIN	CHEMBL1151712	1	Scientific Literature	J. Med. Chem.	2008	None
CHEMBL3672026		0	512.62	2	5.46	BDBM145888	Cc1cccc(-c2nc(C3CN(Cc4ccc(-c5nc6ncc(C)n6cc5-c5ccccc5)cc4)C3)n[nH]2)n1	IC50	'='	18.0	nM	7.75		282835	UO_0000065	15.11	0.27	2.28	8.81	False	CHEMBL3705789	TR-FRET Assay: Akt2 inhibitory activity of compounds of the present invention was quantified employing the Akt2 TR-FRET assay as described in the following paragraphs.His-tagged human recombinant kinase full-length Akt2 expressed in insect cells and activated by PDK1 was purchased form Invitrogen (part number PV 3975). As substrate for the kinase reaction the biotinylated peptide biotin-Ahx- KKLN…	B	BAO_0000219	cell-based format	Homo sapiens	None	None	None	None	CHEMBL2431	Serine/threonine-protein kinase AKT2	Homo sapiens	SINGLE PROTEIN	CHEMBL3638971	37	BindingDB Database		2015	None
CHEMBL3672027		0	577.49	2	5.91	BDBM145889	Cc1nc2nc(-c3ccc(CN4CC(c5n[nH]c(-c6ccccn6)n5)C4)cc3)c(-c3ccccc3)cn2c1Br	IC50	'='	4.0	nM	8.40		282836	UO_0000065	14.54	0.29	2.49	9.56	False	CHEMBL3705789	TR-FRET Assay: Akt2 inhibitory activity of compounds of the present invention was quantified employing the Akt2 TR-FRET assay as described in the following paragraphs.His-tagged human recombinant kinase full-length Akt2 expressed in insect cells and activated by PDK1 was purchased form Invitrogen (part number PV 3975). As substrate for the kinase reaction the biotinylated peptide biotin-Ahx- KKLN…	B	BAO_0000219	cell-based format	Homo sapiens	None	None	None	None	CHEMBL2431	Serine/threonine-protein kinase AKT2	Homo sapiens	SINGLE PROTEIN	CHEMBL3638971	37	BindingDB Database		2015	None
CHEMBL3672029		0	578.58	1	4.91	BDBM145891	COC(=O)c1cnn2cc(-c3c(F)cccc3F)c(-c3ccc(CN4CC(c5n[nH]c(-c6ccccn6)n5)C4)cc3)nc12	IC50	'='	761.0	nM	6.12		282838	UO_0000065	10.58	0.19	1.21	5.36	False	CHEMBL3705789	TR-FRET Assay: Akt2 inhibitory activity of compounds of the present invention was quantified employing the Akt2 TR-FRET assay as described in the following paragraphs.His-tagged human recombinant kinase full-length Akt2 expressed in insect cells and activated by PDK1 was purchased form Invitrogen (part number PV 3975). As substrate for the kinase reaction the biotinylated peptide biotin-Ahx- KKLN…	B	BAO_0000219	cell-based format	Homo sapiens	None	None	None	None	CHEMBL2431	Serine/threonine-protein kinase AKT2	Homo sapiens	SINGLE PROTEIN	CHEMBL3638971	37	BindingDB Database		2015	None
CHEMBL3672033		0	578.58	1	4.91	BDBM145895	COC(=O)c1cnn2cc(-c3ccc(F)cc3F)c(-c3ccc(CN4CC(c5n[nH]c(-c6ccccn6)n5)C4)cc3)nc12	IC50	'='	214.0	nM	6.67		282842	UO_0000065	11.53	0.21	1.76	5.84	False	CHEMBL3705789	TR-FRET Assay: Akt2 inhibitory activity of compounds of the present invention was quantified employing the Akt2 TR-FRET assay as described in the following paragraphs.His-tagged human recombinant kinase full-length Akt2 expressed in insect cells and activated by PDK1 was purchased form Invitrogen (part number PV 3975). As substrate for the kinase reaction the biotinylated peptide biotin-Ahx- KKLN…	B	BAO_0000219	cell-based format	Homo sapiens	None	None	None	None	CHEMBL2431	Serine/threonine-protein kinase AKT2	Homo sapiens	SINGLE PROTEIN	CHEMBL3638971	37	BindingDB Database		2015	None
CHEMBL3672035		0	514.61	2	6.53	BDBM145897	Fc1ccc(-c2cn3ccnc3nc2-c2ccc(CN3CCC(c4cnc5ccccc5n4)CC3)cc2)cc1	IC50	'='	2290.0	nM	5.64		282844	UO_0000065	10.96	0.20	-0.89	9.53	False	CHEMBL3705789	TR-FRET Assay: Akt2 inhibitory activity of compounds of the present invention was quantified employing the Akt2 TR-FRET assay as described in the following paragraphs.His-tagged human recombinant kinase full-length Akt2 expressed in insect cells and activated by PDK1 was purchased form Invitrogen (part number PV 3975). As substrate for the kinase reaction the biotinylated peptide biotin-Ahx- KKLN…	B	BAO_0000219	cell-based format	Homo sapiens	None	None	None	None	CHEMBL2431	Serine/threonine-protein kinase AKT2	Homo sapiens	SINGLE PROTEIN	CHEMBL3638971	37	BindingDB Database		2015	None
CHEMBL3672036		0	549.59	2	5.13	BDBM145898	Cc1cccc(-c2nc(C3CN(Cc4ccc(-c5nc6nc(C)nn6cc5-c5ccc(F)cc5F)cc4)C3)n[nH]2)n1	IC50	'='	42.0	nM	7.38		282845	UO_0000065	13.42	0.25	2.25	7.32	False	CHEMBL3705789	TR-FRET Assay: Akt2 inhibitory activity of compounds of the present invention was quantified employing the Akt2 TR-FRET assay as described in the following paragraphs.His-tagged human recombinant kinase full-length Akt2 expressed in insect cells and activated by PDK1 was purchased form Invitrogen (part number PV 3975). As substrate for the kinase reaction the biotinylated peptide biotin-Ahx- KKLN…	B	BAO_0000219	cell-based format	Homo sapiens	None	None	None	None	CHEMBL2431	Serine/threonine-protein kinase AKT2	Homo sapiens	SINGLE PROTEIN	CHEMBL3638971	37	BindingDB Database		2015	None
CHEMBL3672050		0	620.66	2	6.00	BDBM145919	COC(=O)c1cnn2cc(-c3c(F)cccc3F)c(-c3ccc(CN4CCC(c5n[nH]c(-c6cccc(C)n6)n5)CC4)cc3)nc12	IC50	'='	82.0	nM	7.09		282860	UO_0000065	11.42	0.21	1.09	6.21	False	CHEMBL3705789	TR-FRET Assay: Akt2 inhibitory activity of compounds of the present invention was quantified employing the Akt2 TR-FRET assay as described in the following paragraphs.His-tagged human recombinant kinase full-length Akt2 expressed in insect cells and activated by PDK1 was purchased form Invitrogen (part number PV 3975). As substrate for the kinase reaction the biotinylated peptide biotin-Ahx- KKLN…	B	BAO_0000219	cell-based format	Homo sapiens	None	None	None	None	CHEMBL2431	Serine/threonine-protein kinase AKT2	Homo sapiens	SINGLE PROTEIN	CHEMBL3638971	37	BindingDB Database		2015	None
CHEMBL3672056		0	564.60	1	5.00	BDBM145925	Cc1nc2nc(-c3ccc(CN4CCC(c5n[nH]c(-c6cnccn6)n5)CC4)cc3)c(-c3ccc(F)cc3F)cn2n1	IC50	'='	1100.0	nM	5.96		282866	UO_0000065	10.55	0.19	0.96	5.24	False	CHEMBL3705789	TR-FRET Assay: Akt2 inhibitory activity of compounds of the present invention was quantified employing the Akt2 TR-FRET assay as described in the following paragraphs.His-tagged human recombinant kinase full-length Akt2 expressed in insect cells and activated by PDK1 was purchased form Invitrogen (part number PV 3975). As substrate for the kinase reaction the biotinylated peptide biotin-Ahx- KKLN…	B	BAO_0000219	cell-based format	Homo sapiens	None	None	None	None	CHEMBL2431	Serine/threonine-protein kinase AKT2	Homo sapiens	SINGLE PROTEIN	CHEMBL3638971	37	BindingDB Database		2015	None
CHEMBL3672094		0	550.57	1	4.61	BDBM145965	OCc1cnn2cc(-c3c(F)cccc3F)c(-c3ccc(CN4CC(c5n[nH]c(-c6ccccn6)n5)C4)cc3)nc12	IC50	'='	801.0	nM	6.10		282883	UO_0000065	11.07	0.20	1.49	5.64	False	CHEMBL3705789	TR-FRET Assay: Akt2 inhibitory activity of compounds of the present invention was quantified employing the Akt2 TR-FRET assay as described in the following paragraphs.His-tagged human recombinant kinase full-length Akt2 expressed in insect cells and activated by PDK1 was purchased form Invitrogen (part number PV 3975). As substrate for the kinase reaction the biotinylated peptide biotin-Ahx- KKLN…	B	BAO_0000219	cell-based format	Homo sapiens	None	None	None	None	CHEMBL2431	Serine/threonine-protein kinase AKT2	Homo sapiens	SINGLE PROTEIN	CHEMBL3638971	37	BindingDB Database		2015	None
CHEMBL3672084		0	531.65	1	4.96	BDBM145954	CSc1nc2nc(-c3ccc(CN4CC(c5n[nH]c(-c6ccccn6)n5)C4)cc3)c(-c3ccccc3)cn2n1	IC50	'='	100.0	nM	7.00		282896	UO_0000065	13.17	0.25	2.04	6.95	False	CHEMBL3705789	TR-FRET Assay: Akt2 inhibitory activity of compounds of the present invention was quantified employing the Akt2 TR-FRET assay as described in the following paragraphs.His-tagged human recombinant kinase full-length Akt2 expressed in insect cells and activated by PDK1 was purchased form Invitrogen (part number PV 3975). As substrate for the kinase reaction the biotinylated peptide biotin-Ahx- KKLN…	B	BAO_0000219	cell-based format	Homo sapiens	None	None	None	None	CHEMBL2431	Serine/threonine-protein kinase AKT2	Homo sapiens	SINGLE PROTEIN	CHEMBL3638971	37	BindingDB Database		2015	None
CHEMBL3672010		0	485.60	1	5.71	BDBM145869	c1ccc(-c2cn3ccnc3nc2-c2ccc(CN3CCC(c4nc5cccnc5[nH]4)CC3)cc2)cc1	IC50	'='	607.0	nM	6.22		282819	UO_0000065	12.80	0.23	0.51	8.29	False	CHEMBL3705789	TR-FRET Assay: Akt2 inhibitory activity of compounds of the present invention was quantified employing the Akt2 TR-FRET assay as described in the following paragraphs.His-tagged human recombinant kinase full-length Akt2 expressed in insect cells and activated by PDK1 was purchased form Invitrogen (part number PV 3975). As substrate for the kinase reaction the biotinylated peptide biotin-Ahx- KKLN…	B	BAO_0000219	cell-based format	Homo sapiens	None	None	None	None	CHEMBL2431	Serine/threonine-protein kinase AKT2	Homo sapiens	SINGLE PROTEIN	CHEMBL3638971	37	BindingDB Database		2015	None
CHEMBL3672061		0	530.61	2	5.76	BDBM145930	Fc1ccc(-c2cn3ccnc3nc2-c2ccc(CN3CCC(c4n[nH]c(-c5ccccn5)n4)CC3)cc2)cc1	IC50	'='	32.0	nM	7.50		282871	UO_0000065	14.12	0.26	1.73	8.53	False	CHEMBL3705789	TR-FRET Assay: Akt2 inhibitory activity of compounds of the present invention was quantified employing the Akt2 TR-FRET assay as described in the following paragraphs.His-tagged human recombinant kinase full-length Akt2 expressed in insect cells and activated by PDK1 was purchased form Invitrogen (part number PV 3975). As substrate for the kinase reaction the biotinylated peptide biotin-Ahx- KKLN…	B	BAO_0000219	cell-based format	Homo sapiens	None	None	None	None	CHEMBL2431	Serine/threonine-protein kinase AKT2	Homo sapiens	SINGLE PROTEIN	CHEMBL3638971	37	BindingDB Database		2015	None
CHEMBL3672080		0	591.68	2	5.34	BDBM145949	CNc1c(-c2ccccc2)c(-c2ccc(CN3CC(c4n[nH]c(-c5ccccn5)n4)C3)cc2)nc2nc(-c3ccccn3)nn12	IC50	'='	145.0	nM	6.84		282891	UO_0000065	11.56	0.21	1.50	5.44	False	CHEMBL3705789	TR-FRET Assay: Akt2 inhibitory activity of compounds of the present invention was quantified employing the Akt2 TR-FRET assay as described in the following paragraphs.His-tagged human recombinant kinase full-length Akt2 expressed in insect cells and activated by PDK1 was purchased form Invitrogen (part number PV 3975). As substrate for the kinase reaction the biotinylated peptide biotin-Ahx- KKLN…	B	BAO_0000219	cell-based format	Homo sapiens	None	None	None	None	CHEMBL2431	Serine/threonine-protein kinase AKT2	Homo sapiens	SINGLE PROTEIN	CHEMBL3638971	37	BindingDB Database		2015	None
CHEMBL3672086		0	560.69	2	5.13	BDBM145956	CSc1nc2nc(-c3ccc(CN4CCC(c5n[nH]c(-c6ncccn6)n5)CC4)cc3)c(-c3ccccc3)cn2n1	IC50	'='	222.0	nM	6.65		282898	UO_0000065	11.87	0.22	1.52	5.85	False	CHEMBL3705789	TR-FRET Assay: Akt2 inhibitory activity of compounds of the present invention was quantified employing the Akt2 TR-FRET assay as described in the following paragraphs.His-tagged human recombinant kinase full-length Akt2 expressed in insect cells and activated by PDK1 was purchased form Invitrogen (part number PV 3975). As substrate for the kinase reaction the biotinylated peptide biotin-Ahx- KKLN…	B	BAO_0000219	cell-based format	Homo sapiens	None	None	None	None	CHEMBL2431	Serine/threonine-protein kinase AKT2	Homo sapiens	SINGLE PROTEIN	CHEMBL3638971	37	BindingDB Database		2015	None
CHEMBL306865	GW784752X	0	345.37	0	2.67	GW784752X	COc1cccc(-n2ncc3c(N/N=C/c4ccncc4)ncnc32)c1	Inhibition	'='	1.42	%				UO_0000187					False	CHEMBL1961876	GSK_PKIS: AKT2 mean inhibition at 0.1 uM [Nanosyn]	B	BAO_0000357	single protein format	None	None	None	None	None	CHEMBL2431	Serine/threonine-protein kinase AKT2	Homo sapiens	SINGLE PROTEIN	CHEMBL1961873	16	GSK Published Kinase Inhibitor Set			None
CHEMBL189353	GW809897X	0	571.49	2	6.48	GW809897X	CN(c1ccc(NC(=O)Nc2c(Cl)cccc2Cl)cc1)c1ccnc(Nc2cccc(CS(C)(=O)=O)c2)n1	Inhibition	'='	2.1	%				UO_0000187					False	CHEMBL1961877	GSK_PKIS: AKT2 mean inhibition at 1 uM [Nanosyn]	B	BAO_0000357	single protein format	None	None	None	None	None	CHEMBL2431	Serine/threonine-protein kinase AKT2	Homo sapiens	SINGLE PROTEIN	CHEMBL1961873	16	GSK Published Kinase Inhibitor Set			None
CHEMBL359963	GW805758X	0	330.40	0	4.05	GW805758X	CC(C)c1ccc(Nc2nccc(-c3cnn4ncccc34)n2)cc1	Inhibition	'='	1.13	%				UO_0000187					False	CHEMBL1961877	GSK_PKIS: AKT2 mean inhibition at 1 uM [Nanosyn]	B	BAO_0000357	single protein format	None	None	None	None	None	CHEMBL2431	Serine/threonine-protein kinase AKT2	Homo sapiens	SINGLE PROTEIN	CHEMBL1961873	16	GSK Published Kinase Inhibitor Set			None
CHEMBL1761086		0	534.69	1	3.69	27	CCOCCN(C[C@@H](O)CN1CCCC2(CCc3cc(F)ccc3O2)C1)S(=O)(=O)c1c(C)cccc1C	Inhibition						Active						False	CHEMBL1764867	Inhibition of AKT2 by IMAP assay	B	BAO_0000357	single protein format	None	None	None	None	None	CHEMBL2431	Serine/threonine-protein kinase AKT2	Homo sapiens	SINGLE PROTEIN	CHEMBL1759945	1	Scientific Literature	Bioorg. Med. Chem. Lett.	2011	None
CHEMBL378627		0	448.50	0	1.92	18b	COc1cc(S(C)(=O)=O)c(OC)cc1CC(=O)Nc1cc(N)c(C#N)c(OC(C)C)n1	Ki	'>'	8400.0	nM				UO_0000065					False	CHEMBL860187	Inhibition of AKT2	B	BAO_0000357	single protein format	Homo sapiens	None	None	None	None	CHEMBL2431	Serine/threonine-protein kinase AKT2	Homo sapiens	SINGLE PROTEIN	CHEMBL1148638	1	Scientific Literature	J. Med. Chem.	2006	None
CHEMBL188381	GW806742X	0	573.56	2	5.18	GW806742X	CN(c1ccc(NC(=O)Nc2ccc(OC(F)(F)F)cc2)cc1)c1ccnc(Nc2cccc(S(N)(=O)=O)c2)n1	Inhibition	'='	0.51	%				UO_0000187					False	CHEMBL1961876	GSK_PKIS: AKT2 mean inhibition at 0.1 uM [Nanosyn]	B	BAO_0000357	single protein format	None	None	None	None	None	CHEMBL2431	Serine/threonine-protein kinase AKT2	Homo sapiens	SINGLE PROTEIN	CHEMBL1961873	16	GSK Published Kinase Inhibitor Set			None
CHEMBL3143721		0	533.68	2	6.10	14e	CCC(C)c1nc(-c2ccccc2)c(-c2ccc(CN3CCC(n4c(=O)[nH]c5ccccc54)CC3)cc2)[nH]c1=O	IC50	'='	4517.0	nM	5.34			UO_0000065	10.02	0.18	-0.75	6.16	False	CHEMBL876978	Inhibitory concentration against human Protein kinase B, Akt2	B	BAO_0000357	single protein format	Homo sapiens	None	None	None	None	CHEMBL2431	Serine/threonine-protein kinase AKT2	Homo sapiens	SINGLE PROTEIN	CHEMBL1141888	1	Scientific Literature	Bioorg. Med. Chem. Lett.	2005	None
CHEMBL2420906		0	343.44	0	0.78	58	CN(C)C(=O)C1CCC2(CCN(c3ncnc4[nH]cnc34)CC2)NC1	Inhibition	'='	27.0	%				UO_0000187					False	CHEMBL2424336	Inhibition of AKT2 (unknown origin) at 30 uM by microfluidic mobility shift assay relative to control	B	BAO_0000357	single protein format	Homo sapiens	None	None	None	None	CHEMBL2431	Serine/threonine-protein kinase AKT2	Homo sapiens	SINGLE PROTEIN	CHEMBL2417369	1	Scientific Literature	Bioorg. Med. Chem.	2013	None
CHEMBL2420905		0	329.41	0	0.44	57	CNC(=O)C1CCC2(CCN(c3ncnc4[nH]cnc34)CC2)NC1	Inhibition	'='	41.0	%				UO_0000187					False	CHEMBL2424336	Inhibition of AKT2 (unknown origin) at 30 uM by microfluidic mobility shift assay relative to control	B	BAO_0000357	single protein format	Homo sapiens	None	None	None	None	CHEMBL2431	Serine/threonine-protein kinase AKT2	Homo sapiens	SINGLE PROTEIN	CHEMBL2417369	1	Scientific Literature	Bioorg. Med. Chem.	2013	None
CHEMBL178397		0	491.60	0	4.89	3	Cc1nc(-c2ccc(CN3CCC(n4c(=O)[nH]c5ccccc54)CC3)cc2)c(-c2ccccc2)[nH]c1=O	IC50	'>'	20000.0	nM				UO_0000065					False	CHEMBL832703	Inhibitory concentration against Akt3 kinase	B	BAO_0000357	single protein format	Homo sapiens	None	None	None	None	CHEMBL2431	Serine/threonine-protein kinase AKT2	Homo sapiens	SINGLE PROTEIN	CHEMBL1141976	1	Scientific Literature	Bioorg. Med. Chem. Lett.	2005	None
CHEMBL425338		0	483.62	1	6.78	7g	Cc1nc2ccccc2n1C1CCN(Cc2ccc(-c3ncc(C#N)cc3-c3ccccc3)cc2)CC1	IC50	'>'	50000.0	nM				UO_0000065					False	CHEMBL832703	Inhibitory concentration against Akt3 kinase	B	BAO_0000357	single protein format	Homo sapiens	None	None	None	None	CHEMBL2431	Serine/threonine-protein kinase AKT2	Homo sapiens	SINGLE PROTEIN	CHEMBL1141976	1	Scientific Literature	Bioorg. Med. Chem. Lett.	2005	None
CHEMBL513330	GW781673X	0	336.79	0	3.45	GW781673X	Clc1ccc(CNc2nccc(-c3cnn4ncccc34)n2)cc1	Inhibition	'='	0.17	%				UO_0000187					False	CHEMBL1961876	GSK_PKIS: AKT2 mean inhibition at 0.1 uM [Nanosyn]	B	BAO_0000357	single protein format	None	None	None	None	None	CHEMBL2431	Serine/threonine-protein kinase AKT2	Homo sapiens	SINGLE PROTEIN	CHEMBL1961873	16	GSK Published Kinase Inhibitor Set			None
CHEMBL1099298		0	461.53	0	2.67	33	CCn1c(-c2nonc2N)nc2c(C#CC(C)(C)O)nc(O[C@H](CCN)c3ccccc3)cc21	Ki	'='	105.0	nM	6.98			UO_0000065	15.12	0.28	4.31	4.62	False	CHEMBL1109953	Inhibition of AKT2	B	BAO_0000357	single protein format	None	None	None	None	None	CHEMBL2431	Serine/threonine-protein kinase AKT2	Homo sapiens	SINGLE PROTEIN	CHEMBL1157000	1	Scientific Literature	Bioorg. Med. Chem. Lett.	2009	None
CHEMBL576349	IC261	0	311.34	0	3.21	IC261	COc1cc(OC)c(C=C2C(=O)Nc3ccccc32)c(OC)c1	Activity	'='	90.0	%				UO_0000187					True	CHEMBL1051301	Percentage PKBbeta activity remaining in the presence of 25uM inhibitor	B	BAO_0000357	single protein format	Homo sapiens	None	None	None	None	CHEMBL2431	Serine/threonine-protein kinase AKT2	Homo sapiens	SINGLE PROTEIN	CHEMBL1150976	1	Scientific Literature	Biochem. J.	2007	None
CHEMBL1077604	ROHITUKINE	0	305.33	0	1.29	1	Cc1cc(=O)c2c(O)cc(O)c([C@H]3CCN(C)C[C@H]3O)c2o1	Activity	'='	80.0	%				UO_0000187					False	CHEMBL3830963	Inhibition of human PKBbeta assessed as remaining enzyme activity at 50 uM after 30 mins by 33P-ATP filter-binding assay	B	BAO_0000357	single protein format	Homo sapiens	None	None	None	None	CHEMBL2431	Serine/threonine-protein kinase AKT2	Homo sapiens	SINGLE PROTEIN	CHEMBL3826966	1	Scientific Literature	Bioorg. Med. Chem. Lett.	2016	None
CHEMBL599849		0	419.32	0	2.88	28	NC1(C(=O)NCc2ccc(Cl)cc2Cl)CCN(c2ncnc3[nH]ccc23)CC1	IC50	'='	4.9	nM	8.31			UO_0000065	19.82	0.41	5.43	8.32	False	CHEMBL1072809	Inhibition of PKBbeta by radiometric filter binding assay	B	BAO_0000357	single protein format	None	None	None	None	None	CHEMBL2431	Serine/threonine-protein kinase AKT2	Homo sapiens	SINGLE PROTEIN	CHEMBL1157584	1	Scientific Literature	J. Med. Chem.	2010	None
CHEMBL1909366	GW659386A	0	539.87	2	6.34	GW659386A	COC(=O)Nc1nc2cc(Oc3cccc(NC(=O)Nc4cc(C(F)(F)F)ccc4F)c3)ccc2[nH]1.Cl	Inhibition	'='	-0.62	%				UO_0000187					False	CHEMBL1961877	GSK_PKIS: AKT2 mean inhibition at 1 uM [Nanosyn]	B	BAO_0000357	single protein format	None	None	None	None	None	CHEMBL2431	Serine/threonine-protein kinase AKT2	Homo sapiens	SINGLE PROTEIN	CHEMBL1961873	16	GSK Published Kinase Inhibitor Set			None
CHEMBL1909391	GW576924A	0	579.10	2	5.92	GW576924A	Cl.[O-][S+]1CCN(Cc2ccc(-c3ccc4ncnc(Nc5ccc(OCc6ccccc6)c(F)c5)c4c3)o2)CC1	Inhibition	'='	0.9	%				UO_0000187					False	CHEMBL1961877	GSK_PKIS: AKT2 mean inhibition at 1 uM [Nanosyn]	B	BAO_0000357	single protein format	None	None	None	None	None	CHEMBL2431	Serine/threonine-protein kinase AKT2	Homo sapiens	SINGLE PROTEIN	CHEMBL1961873	16	GSK Published Kinase Inhibitor Set			None
CHEMBL401921		0	528.62	1	4.76	13e	Nc1ncnc2c1cnn2C1CCN(Cc2ccc(-c3ncc(-c4nc[nH]n4)cc3-c3ccccc3)cc2)CC1	Activity	'='	666.0	nM				UO_0000065					False	CHEMBL950116	Inhibition of Akt2 in human C33a cells	B	BAO_0000219	cell-based format	Homo sapiens	None	None	C33a	None	CHEMBL2431	Serine/threonine-protein kinase AKT2	Homo sapiens	SINGLE PROTEIN	CHEMBL1142279	1	Scientific Literature	Bioorg. Med. Chem. Lett.	2008	None
CHEMBL595459		0	493.57	0	4.91	14d	Cc1occc1-c1nc(N)c(OC[C@@H](N)Cc2c[nH]c3ccccc23)cc1-c1cc2c(C)n[nH]c2cn1	IC50	'='	13.0	nM	7.89			UO_0000065	15.98	0.29	2.98	5.45	False	CHEMBL1072611	Inhibition of human AKT2	B	BAO_0000357	single protein format	Homo sapiens	None	None	None	None	CHEMBL2431	Serine/threonine-protein kinase AKT2	Homo sapiens	SINGLE PROTEIN	CHEMBL1153244	1	Scientific Literature	Bioorg. Med. Chem. Lett.	2010	None
CHEMBL440084	SB-431542	0	384.40	0	3.63	SB-431542	NC(=O)c1ccc(-c2nc(-c3ccccn3)c(-c3ccc4c(c3)OCO4)[nH]2)cc1	Kd	'>'	10000.0	nM				UO_0000065					False	CHEMBL1062832	Binding constant for AKT2 kinase domain	B	BAO_0000357	single protein format	Homo sapiens	None	None	None	None	CHEMBL2431	Serine/threonine-protein kinase AKT2	Homo sapiens	SINGLE PROTEIN	CHEMBL1150977	1	Scientific Literature	Nat. Biotechnol.	2008	None
CHEMBL1909392	GW580496A	0	643.99	2	6.11	GW580496A	CS(=O)(=O)CCNCc1ccc(-c2ccc3ncnc(Nc4ccc(OCc5ccccc5)c(Br)c4)c3c2)o1.Cl	Inhibition	'='	-3.3	%				UO_0000187					False	CHEMBL1961876	GSK_PKIS: AKT2 mean inhibition at 0.1 uM [Nanosyn]	B	BAO_0000357	single protein format	None	None	None	None	None	CHEMBL2431	Serine/threonine-protein kinase AKT2	Homo sapiens	SINGLE PROTEIN	CHEMBL1961873	16	GSK Published Kinase Inhibitor Set			None
CHEMBL259967		0	523.64	2	6.52	15	c1ccc(-c2cc3cnccc3nc2-c2ccc(CN3CCC(c4n[nH]c(-c5ccccn5)n4)CC3)cc2)cc1	IC50	'='	210.0	nM	6.68			UO_0000065	12.75	0.23	0.16	8.00	False	CHEMBL937418	Inhibition of Akt2	B	BAO_0000357	single protein format	None	None	None	None	None	CHEMBL2431	Serine/threonine-protein kinase AKT2	Homo sapiens	SINGLE PROTEIN	CHEMBL1143097	1	Scientific Literature	Bioorg. Med. Chem. Lett.	2008	None
CHEMBL447328		0	563.67	2	6.17	16	c1ccc(-c2cc3c(ccn4cnnc34)nc2-c2ccc(CN3CCC(c4n[nH]c(-c5ccccn5)n4)CC3)cc2)cc1	IC50	'='	10.0	nM	8.00			UO_0000065	14.19	0.25	1.83	7.94	False	CHEMBL1111478	Inhibition of Akt2	B	BAO_0000357	single protein format	None	None	None	None	None	CHEMBL2431	Serine/threonine-protein kinase AKT2	Homo sapiens	SINGLE PROTEIN	CHEMBL1155389	1	Scientific Literature	J. Med. Chem.	2010	None
CHEMBL228648		0	312.29	0	1.70	2a	NC(=O)Nc1ccc2c(c1)/C(=C/c1cc(C(=O)O)c[nH]1)C(=O)N2	IC50	'='	9.0	nM	8.05			UO_0000065	25.76	0.48	6.35	5.86	False	CHEMBL889499	Inhibition of AKT2	B	BAO_0000357	single protein format	Homo sapiens	None	None	None	None	CHEMBL2431	Serine/threonine-protein kinase AKT2	Homo sapiens	SINGLE PROTEIN	CHEMBL1145394	1	Scientific Literature	Bioorg. Med. Chem. Lett.	2007	None
CHEMBL483321	CP-724714	2	469.55	0	4.95	CP-724714	COCC(=O)NC/C=C/c1ccc2ncnc(Nc3ccc(Oc4ccc(C)nc4)c(C)c3)c2c1	Kd	'>'	10000.0	nM				UO_0000065					False	CHEMBL1062832	Binding constant for AKT2 kinase domain	B	BAO_0000357	single protein format	Homo sapiens	None	None	None	None	CHEMBL2431	Serine/threonine-protein kinase AKT2	Homo sapiens	SINGLE PROTEIN	CHEMBL1150977	1	Scientific Literature	Nat. Biotechnol.	2008	None
CHEMBL502113		0	668.81	1	4.33	19	O=c1ccc(-c2nnc(C3CCN(Cc4ccc(-c5nc6nc(N7CCN(CCO)CC7)ncc6cc5-c5ccccc5)cc4)CC3)[nH]2)c[nH]1	IC50	'='	284.0	nM	6.55			UO_0000065	9.79	0.18	2.22	4.58	False	CHEMBL947434	Inhibition of Akt2 by cellular assay	B	BAO_0000357	single protein format	None	None	None	None	None	CHEMBL2431	Serine/threonine-protein kinase AKT2	Homo sapiens	SINGLE PROTEIN	CHEMBL1157525	1	Scientific Literature	Bioorg. Med. Chem. Lett.	2008	None
CHEMBL488428		0	555.64	2	5.11	9	O=c1ccc(-c2nnc(C3CCN(Cc4ccc(-c5nc6cc[nH]c(=O)c6cc5-c5ccccc5)cc4)CC3)[nH]2)c[nH]1	IC50	'='	284.0	nM	6.55			UO_0000065	11.78	0.21	1.44	5.30	False	CHEMBL947434	Inhibition of Akt2 by cellular assay	B	BAO_0000357	single protein format	None	None	None	None	None	CHEMBL2431	Serine/threonine-protein kinase AKT2	Homo sapiens	SINGLE PROTEIN	CHEMBL1157525	1	Scientific Literature	Bioorg. Med. Chem. Lett.	2008	None
CHEMBL447114		0	540.63	2	5.21	8	O=c1[nH]ccc2nc(-c3ccc(CN4CCC(c5nnc(-c6ncccn6)[nH]5)CC4)cc3)c(-c3ccccc3)cc12	IC50	'='	69.0	nM	7.16			UO_0000065	13.25	0.24	1.95	6.16	False	CHEMBL947434	Inhibition of Akt2 by cellular assay	B	BAO_0000357	single protein format	None	None	None	None	None	CHEMBL2431	Serine/threonine-protein kinase AKT2	Homo sapiens	SINGLE PROTEIN	CHEMBL1157525	1	Scientific Literature	Bioorg. Med. Chem. Lett.	2008	None
CHEMBL443661		0	679.88	2	5.60	2	CN(C)CCN1CCN(c2ncc3cc(-c4ccccc4)c(-c4ccc(CN5CCC(c6nnc(-c7ccccn7)[nH]6)CC5)cc4)nc3n2)CC1	IC50	'='	39.0	nM	7.41			UO_0000065	10.90	0.20	1.81	6.98	False	CHEMBL947434	Inhibition of Akt2 by cellular assay	B	BAO_0000357	single protein format	None	None	None	None	None	CHEMBL2431	Serine/threonine-protein kinase AKT2	Homo sapiens	SINGLE PROTEIN	CHEMBL1157525	1	Scientific Literature	Bioorg. Med. Chem. Lett.	2008	None
CHEMBL186213	GW827105X	0	462.44	1	5.62	GW827105X	COc1ccc(-c2nn3ncccc3c2-c2ccnc(Nc3cccc(C(F)(F)F)c3)n2)cc1	Inhibition	'='	1.84	%				UO_0000187					False	CHEMBL1961877	GSK_PKIS: AKT2 mean inhibition at 1 uM [Nanosyn]	B	BAO_0000357	single protein format	None	None	None	None	None	CHEMBL2431	Serine/threonine-protein kinase AKT2	Homo sapiens	SINGLE PROTEIN	CHEMBL1961873	16	GSK Published Kinase Inhibitor Set			None
CHEMBL384073	GSK-180736A	0	365.37	0	2.97	GSK180736A	CC1=C(C(=O)Nc2ccc3[nH]ncc3c2)C(c2ccc(F)cc2)NC(=O)N1	Inhibition	'='	0.33	%				UO_0000187					False	CHEMBL1961876	GSK_PKIS: AKT2 mean inhibition at 0.1 uM [Nanosyn]	B	BAO_0000357	single protein format	None	None	None	None	None	CHEMBL2431	Serine/threonine-protein kinase AKT2	Homo sapiens	SINGLE PROTEIN	CHEMBL1961873	16	GSK Published Kinase Inhibitor Set			None
CHEMBL271091		0	579.67	2	5.62	2c	O=c1[nH]c2ccccc2n1C1CCN(Cc2ccc(-c3nc4ccc(-c5nn[nH]n5)cc4nc3-c3ccccc3)cc2)CC1	IC50	'='	65.0	nM	7.19			UO_0000065	12.40	0.22	1.57	5.93	False	CHEMBL948033	Inhibition of Akt2	B	BAO_0000357	single protein format	None	None	None	None	None	CHEMBL2431	Serine/threonine-protein kinase AKT2	Homo sapiens	SINGLE PROTEIN	CHEMBL1143241	1	Scientific Literature	Bioorg. Med. Chem. Lett.	2008	None
CHEMBL270444		0	653.83	2	6.52	6	CCN(CC)CCNC(=O)c1ccc2nc(-c3ccc(CN4CCC(n5c(=O)[nH]c6ccccc65)CC4)cc3)c(-c3ccccc3)nc2c1	IC50	'='	617.0	nM	6.21			UO_0000065	9.50	0.17	-0.31	6.26	False	CHEMBL948036	Inhibition of Akt2 by cell-based IPKA assay	B	BAO_0000219	cell-based format	None	None	None	None	None	CHEMBL2431	Serine/threonine-protein kinase AKT2	Homo sapiens	SINGLE PROTEIN	CHEMBL1143241	1	Scientific Literature	Bioorg. Med. Chem. Lett.	2008	None
CHEMBL476351	GW775608X	0	470.57	0	4.29	GW775608X	Cc1ccc(NC(=O)c2ccnc(N3CCOCC3)c2)cc1-c1ccc(C(=O)NCC2CC2)cc1	Inhibition	'='	0.2	%				UO_0000187					False	CHEMBL1961876	GSK_PKIS: AKT2 mean inhibition at 0.1 uM [Nanosyn]	B	BAO_0000357	single protein format	None	None	None	None	None	CHEMBL2431	Serine/threonine-protein kinase AKT2	Homo sapiens	SINGLE PROTEIN	CHEMBL1961873	16	GSK Published Kinase Inhibitor Set			None
CHEMBL252261		0	529.67	2	6.20	12j	CSc1ncc2cc(-c3ccccc3)c(-c3ccc(CNCCc4n[nH]c(-c5ccccc5)n4)cc3)nc2n1	IC50	'='	494.0	nM	6.31			UO_0000065	11.91	0.22	0.11	6.83	False	CHEMBL928490	Inhibition of Akt2	B	BAO_0000357	single protein format	None	None	None	None	None	CHEMBL2431	Serine/threonine-protein kinase AKT2	Homo sapiens	SINGLE PROTEIN	CHEMBL1141509	1	Scientific Literature	Bioorg. Med. Chem. Lett.	2008	None
CHEMBL1909415	GW693881A	0	487.39	1	6.80	GW693881A	Cl.Fc1cccc(COc2ccc(Nc3ncnc4cc(-c5ccc[nH]5)sc34)cc2Cl)c1	Inhibition	'='	-2.34	%				UO_0000187					False	CHEMBL1961876	GSK_PKIS: AKT2 mean inhibition at 0.1 uM [Nanosyn]	B	BAO_0000357	single protein format	None	None	None	None	None	CHEMBL2431	Serine/threonine-protein kinase AKT2	Homo sapiens	SINGLE PROTEIN	CHEMBL1961873	16	GSK Published Kinase Inhibitor Set			None
CHEMBL156379		0	387.74	0	2.43	6c	O=C1NC(=O)C(c2cccc([N+](=O)[O-])c2)=C1Nc1ccc(Cl)c(C(=O)O)c1	Inhibition	'='	0.0	%				UO_0000187					False	CHEMBL768272	Inhibition of Protein kinase B,beta at 10 uM	B	BAO_0000357	single protein format	Homo sapiens	None	None	None	None	CHEMBL2431	Serine/threonine-protein kinase AKT2	Homo sapiens	SINGLE PROTEIN	CHEMBL1134212	1	Scientific Literature	Bioorg. Med. Chem. Lett.	2001	None
CHEMBL595373		0	512.64	2	6.57	25	COc1cc2c(Oc3ccc(-c4nc5ccccc5s4)cc3)ncnc2cc1OCCCN1CCCC1	Residual activity	'='	102.0	%				UO_0000187					False	CHEMBL1066603	Residual activity of AKT2 at 0.1 uM by microplate scintillation counting	B	BAO_0000357	single protein format	None	None	None	None	None	CHEMBL2431	Serine/threonine-protein kinase AKT2	Homo sapiens	SINGLE PROTEIN	CHEMBL1152560	1	Scientific Literature	Bioorg. Med. Chem.	2009	None
CHEMBL252457		0	469.61	0	4.78	13a	CSc1ncc2cc(-c3ccccc3)c(-c3ccc(CN4CCC(C(N)=O)CC4)cc3)nc2n1	IC50	'='	928.0	nM	6.03			UO_0000065	12.85	0.24	1.25	7.10	False	CHEMBL928490	Inhibition of Akt2	B	BAO_0000357	single protein format	None	None	None	None	None	CHEMBL2431	Serine/threonine-protein kinase AKT2	Homo sapiens	SINGLE PROTEIN	CHEMBL1141509	1	Scientific Literature	Bioorg. Med. Chem. Lett.	2008	None
CHEMBL252652		0	512.68	2	5.36	13b	CCNC(=O)NC1CCN(Cc2ccc(-c3nc4nc(SC)ncc4cc3-c3ccccc3)cc2)CC1	IC50	'='	5296.0	nM	5.28			UO_0000065	10.29	0.19	-0.08	6.35	False	CHEMBL928488	Inhibition of Akt2 in human C33A cells by immunoprecipitation kinase assay	B	BAO_0000219	cell-based format	Homo sapiens	None	None	C-33-A	None	CHEMBL2431	Serine/threonine-protein kinase AKT2	Homo sapiens	SINGLE PROTEIN	CHEMBL1141509	1	Scientific Literature	Bioorg. Med. Chem. Lett.	2008	CHEMBL3308230
CHEMBL596290		0	465.52	0	4.41	1a	Cc1n[nH]c2ncc(-c3cc(OC[C@@H](N)Cc4c[nH]c5ccccc45)cnc3-c3ccoc3)nc12	IC50	'='	39.0	nM	7.41			UO_0000065	15.92	0.29	3.00	5.63	False	CHEMBL1069942	Inhibition of AKT2	B	BAO_0000357	single protein format	None	None	None	None	None	CHEMBL2431	Serine/threonine-protein kinase AKT2	Homo sapiens	SINGLE PROTEIN	CHEMBL1153227	1	Scientific Literature	Bioorg. Med. Chem. Lett.	2010	None
CHEMBL513728		0	455.38	0	4.35	38	NC[C@@H](Cc1ccccc1)NC(=O)c1cc(Br)c(-c2ccnc3[nH]ccc23)s1	IC50	'='	500.0	nM	6.30			UO_0000065	13.84	0.31	1.95	7.52	False	CHEMBL959245	Inhibition of AKT2	B	BAO_0000357	single protein format	None	None	None	None	None	CHEMBL2431	Serine/threonine-protein kinase AKT2	Homo sapiens	SINGLE PROTEIN	CHEMBL1153968	1	Scientific Literature	Bioorg. Med. Chem. Lett.	2009	None
CHEMBL470598		0	461.43	1	5.08	40	NC[C@H](CC1CCCCC1)NC(=O)c1cc(Br)c(-c2ccnc3[nH]ccc23)s1	IC50	'='	25.0	nM	7.60			UO_0000065	16.48	0.37	2.52	9.07	False	CHEMBL959245	Inhibition of AKT2	B	BAO_0000357	single protein format	None	None	None	None	None	CHEMBL2431	Serine/threonine-protein kinase AKT2	Homo sapiens	SINGLE PROTEIN	CHEMBL1153968	1	Scientific Literature	Bioorg. Med. Chem. Lett.	2009	None
CHEMBL84558		0	263.32	0	2.80	16a	CCCOc1ccc(/C=C2\SC(=O)NC2=O)cc1	Inhibition	'='	-1.0	%				UO_0000187					False	CHEMBL1012667	Inhibition of AKT2 at 5 uM	B	BAO_0000357	single protein format	None	None	None	None	None	CHEMBL2431	Serine/threonine-protein kinase AKT2	Homo sapiens	SINGLE PROTEIN	CHEMBL1139352	1	Scientific Literature	J. Med. Chem.	2009	None
CHEMBL1761068		0	555.65	1	3.05	2	Cc1noc(C)c1S(=O)(=O)N(Cc1ccccc1)CC(O)CN1CCCC2(CC(=O)c3cc(O)ccc3O2)C1	Inhibition						Active						False	CHEMBL1764867	Inhibition of AKT2 by IMAP assay	B	BAO_0000357	single protein format	None	None	None	None	None	CHEMBL2431	Serine/threonine-protein kinase AKT2	Homo sapiens	SINGLE PROTEIN	CHEMBL1759945	1	Scientific Literature	Bioorg. Med. Chem. Lett.	2011	None
CHEMBL595143		0	541.68	2	5.72	24	COc1cc2c(Oc3ccc(-c4nc5ccccc5s4)cc3)ncnc2cc1OCCCN1CCN(C)CC1	Residual activity	'='	97.0	%				UO_0000187					False	CHEMBL1066603	Residual activity of AKT2 at 0.1 uM by microplate scintillation counting	B	BAO_0000357	single protein format	None	None	None	None	None	CHEMBL2431	Serine/threonine-protein kinase AKT2	Homo sapiens	SINGLE PROTEIN	CHEMBL1152560	1	Scientific Literature	Bioorg. Med. Chem.	2009	None
CHEMBL1097974		0	369.43	0	1.10	16	CCn1c(-c2nonc2N)nc2c(C#CC(C)(C)O)nc(CCCN)cc21	IC50	'='	40.0	nM	7.40			UO_0000065	20.03	0.37	6.30	5.21	False	CHEMBL1109953	Inhibition of AKT2	B	BAO_0000357	single protein format	None	None	None	None	None	CHEMBL2431	Serine/threonine-protein kinase AKT2	Homo sapiens	SINGLE PROTEIN	CHEMBL1157000	1	Scientific Literature	Bioorg. Med. Chem. Lett.	2009	None
CHEMBL1098316		0	355.40	0	0.93	17	CCn1c(-c2nonc2N)nc2c(C#CC(C)(C)O)nc(CNC)cc21	IC50	'='	16.0	nM	7.80			UO_0000065	21.94	0.41	6.87	6.09	False	CHEMBL1109953	Inhibition of AKT2	B	BAO_0000357	single protein format	None	None	None	None	None	CHEMBL2431	Serine/threonine-protein kinase AKT2	Homo sapiens	SINGLE PROTEIN	CHEMBL1157000	1	Scientific Literature	Bioorg. Med. Chem. Lett.	2009	None
CHEMBL362155	GW827102X	0	490.45	1	5.39	GW827102X	FC(F)(F)c1cccc(-c2nn3ncccc3c2-c2ccnc(Nc3ccc4c(c3)OCCO4)n2)c1	Inhibition	'='	1.12	%				UO_0000187					False	CHEMBL1961877	GSK_PKIS: AKT2 mean inhibition at 1 uM [Nanosyn]	B	BAO_0000357	single protein format	None	None	None	None	None	CHEMBL2431	Serine/threonine-protein kinase AKT2	Homo sapiens	SINGLE PROTEIN	CHEMBL1961873	16	GSK Published Kinase Inhibitor Set			None
CHEMBL3261517		0	361.81	0	2.61	77	COc1ccc(-c2nc(-c3ccnc(N)n3)sc2C(N)=O)c(Cl)c1	Inhibition	'='	100.0	%				UO_0000187					False	CHEMBL3268842	Inhibition of AKT2 (unknown origin) at 1 uM relative to control	B	BAO_0000357	single protein format	Homo sapiens	None	None	None	None	CHEMBL2431	Serine/threonine-protein kinase AKT2	Homo sapiens	SINGLE PROTEIN	CHEMBL3259739	1	Scientific Literature	Eur. J. Med. Chem.	2014	None
CHEMBL1086669		0	299.71	0	3.56	9,BSc3928	O=C1Nc2ccc(Cl)cc2/C1=C\c1ccc2c(c1)OCO2	Inhibition						Not Active						False	CHEMBL1112897	Inhibition of AKT2	B	BAO_0000357	single protein format	None	None	None	None	None	CHEMBL2431	Serine/threonine-protein kinase AKT2	Homo sapiens	SINGLE PROTEIN	CHEMBL1157898	1	Scientific Literature	Bioorg. Med. Chem. Lett.	2010	None
CHEMBL524998		0	485.41	0	4.36	42	COc1ccc(C[C@@H](CN)NC(=O)c2cc(Br)c(-c3ccnc4[nH]ccc34)s2)cc1	Ki	'='	40.0	nM	7.40			UO_0000065	15.24	0.34	3.04	7.95	False	CHEMBL959245	Inhibition of AKT2	B	BAO_0000357	single protein format	None	None	None	None	None	CHEMBL2431	Serine/threonine-protein kinase AKT2	Homo sapiens	SINGLE PROTEIN	CHEMBL1153968	1	Scientific Literature	Bioorg. Med. Chem. Lett.	2009	None
CHEMBL482536		0	523.38	2	5.37	47	NC[C@H](Cc1cccc(C(F)(F)F)c1)NC(=O)c1cc(Br)c(-c2ccnc3[nH]ccc23)s1	Ki	'='	4.0	nM	8.40			UO_0000065	16.05	0.36	3.03	10.02	False	CHEMBL959245	Inhibition of AKT2	B	BAO_0000357	single protein format	None	None	None	None	None	CHEMBL2431	Serine/threonine-protein kinase AKT2	Homo sapiens	SINGLE PROTEIN	CHEMBL1153968	1	Scientific Literature	Bioorg. Med. Chem. Lett.	2009	None
CHEMBL520788		0	523.38	2	5.37	46	NC[C@H](Cc1ccccc1C(F)(F)F)NC(=O)c1cc(Br)c(-c2ccnc3[nH]ccc23)s1	Ki	'='	4.0	nM	8.40			UO_0000065	16.05	0.36	3.03	10.02	False	CHEMBL959245	Inhibition of AKT2	B	BAO_0000357	single protein format	None	None	None	None	None	CHEMBL2431	Serine/threonine-protein kinase AKT2	Homo sapiens	SINGLE PROTEIN	CHEMBL1153968	1	Scientific Literature	Bioorg. Med. Chem. Lett.	2009	None
CHEMBL156987		0	377.18	0	3.17	SB-409513	O=C1NC(=O)C(c2cccc(Cl)c2)=C1Nc1ccc(Cl)c(C(=O)O)c1	Inhibition	'='	0.7	%				UO_0000187					False	CHEMBL1961877	GSK_PKIS: AKT2 mean inhibition at 1 uM [Nanosyn]	B	BAO_0000357	single protein format	None	None	None	None	None	CHEMBL2431	Serine/threonine-protein kinase AKT2	Homo sapiens	SINGLE PROTEIN	CHEMBL1961873	16	GSK Published Kinase Inhibitor Set			None
CHEMBL30432	GW282974X	0	395.47	0	4.23	GW282974X	CN(C)c1cc2c(Nc3ccc4c(cnn4Cc4ccccc4)c3)ncnc2cn1	Inhibition	'='	2.07	%				UO_0000187					False	CHEMBL1961876	GSK_PKIS: AKT2 mean inhibition at 0.1 uM [Nanosyn]	B	BAO_0000357	single protein format	None	None	None	None	None	CHEMBL2431	Serine/threonine-protein kinase AKT2	Homo sapiens	SINGLE PROTEIN	CHEMBL1961873	16	GSK Published Kinase Inhibitor Set			None
CHEMBL258844		0	551.65	2	6.32	16h	O=c1[nH]c2ccccc2n1C1CCN(Cc2ccc(-c3nc4cc5[nH]cnc5cc4nc3-c3ccccc3)cc2)CC1	IC50	'='	210.0	nM	6.68			UO_0000065	12.11	0.22	0.36	6.99	True	CHEMBL876978	Inhibitory concentration against human Protein kinase B, Akt2	B	BAO_0000357	single protein format	Homo sapiens	None	None	None	None	CHEMBL2431	Serine/threonine-protein kinase AKT2	Homo sapiens	SINGLE PROTEIN	CHEMBL1141888	1	Scientific Literature	Bioorg. Med. Chem. Lett.	2005	None
CHEMBL428861		0	533.68	2	6.92	13e	CCC(C)c1nc(-c2ccc(CN3CCC(n4c(O)nc5ccccc54)CC3)cc2)c(-c2ccccc2)nc1O	IC50	'>'	50000.0	nM				UO_0000065					False	CHEMBL876978	Inhibitory concentration against human Protein kinase B, Akt2	B	BAO_0000357	single protein format	Homo sapiens	None	None	None	None	CHEMBL2431	Serine/threonine-protein kinase AKT2	Homo sapiens	SINGLE PROTEIN	CHEMBL1141888	1	Scientific Literature	Bioorg. Med. Chem. Lett.	2005	None
CHEMBL181730		0	530.61	2	5.99	8c	Fc1ccc2[nH]c(C3CCN(Cc4ccc(-c5ncc(-c6nn[nH]n6)cc5-c5ccccc5)cc4)CC3)nc2c1	IC50	'>'	50000.0	nM				UO_0000065					False	CHEMBL832703	Inhibitory concentration against Akt3 kinase	B	BAO_0000357	single protein format	Homo sapiens	None	None	None	None	CHEMBL2431	Serine/threonine-protein kinase AKT2	Homo sapiens	SINGLE PROTEIN	CHEMBL1141976	1	Scientific Literature	Bioorg. Med. Chem. Lett.	2005	None
CHEMBL509032	TAE-684	0	614.22	2	5.02	TAE684	COc1cc(N2CCC(N3CCN(C)CC3)CC2)ccc1Nc1ncc(Cl)c(Nc2ccccc2S(=O)(=O)C(C)C)n1	Activity	'='	82.0	%				UO_0000187					False	CHEMBL2016320	Inhibition of PKBbeta assessed as residual activity at 1 uM relative to control	B	BAO_0000357	single protein format	None	None	None	None	None	CHEMBL2431	Serine/threonine-protein kinase AKT2	Homo sapiens	SINGLE PROTEIN	CHEMBL2010643	1	Scientific Literature	Bioorg. Med. Chem. Lett.	2012	None
CHEMBL109981		0	476.53	0	3.53	14	COc1ccccc1C1=C(c2cn(CCCNC(=O)OC(C)(C)C)c3ncccc23)C(=O)NC1=O	Activity	'='	99.0	%				UO_0000187					False	CHEMBL760350	Inhibition of PKBbeta	B	BAO_0000357	single protein format	Homo sapiens	None	None	None	None	CHEMBL2431	Serine/threonine-protein kinase AKT2	Homo sapiens	SINGLE PROTEIN	CHEMBL1146654	1	Scientific Literature	Bioorg. Med. Chem. Lett.	2004	None
CHEMBL379300	A-443654	0	397.48	0	4.36	A-443654	Cc1n[nH]c2ccc(-c3cncc(OC[C@@H](N)Cc4c[nH]c5ccccc45)c3)cc12	Inhibition	'='	94.0	%				UO_0000187					False	CHEMBL1251630	Inhibition of AKT2 at 1 uM in presence of 10 uM ATP by Select Screen kinase assay relative to untreated control	B	BAO_0000357	single protein format	None	None	None	None	None	CHEMBL2431	Serine/threonine-protein kinase AKT2	Homo sapiens	SINGLE PROTEIN	CHEMBL1250448	1	Scientific Literature	Nat. Chem. Biol.	2009	None
CHEMBL228812		0	368.40	1	0.96	20	C/C(=C1/C(=O)Nc2ccc(NC(N)=O)cc21)c1cc(CNC(=O)CN)c[nH]1	IC50	'='	5.0	nM	8.30			UO_0000065	22.53	0.42	7.34	5.35	False	CHEMBL889499	Inhibition of AKT2	B	BAO_0000357	single protein format	Homo sapiens	None	None	None	None	CHEMBL2431	Serine/threonine-protein kinase AKT2	Homo sapiens	SINGLE PROTEIN	CHEMBL1145394	1	Scientific Literature	Bioorg. Med. Chem. Lett.	2007	None
CHEMBL228705		0	311.35	0	1.85	13	C/C(=C1/C(=O)Nc2ccc(NC(N)=O)cc21)c1cc(CN)c[nH]1	IC50	'='	10.0	nM	8.00			UO_0000065	25.69	0.48	6.15	6.35	False	CHEMBL889499	Inhibition of AKT2	B	BAO_0000357	single protein format	Homo sapiens	None	None	None	None	CHEMBL2431	Serine/threonine-protein kinase AKT2	Homo sapiens	SINGLE PROTEIN	CHEMBL1145394	1	Scientific Literature	Bioorg. Med. Chem. Lett.	2007	None
CHEMBL228803		0	388.38	0	3.36	7c	NC(=O)Nc1ccc2c(c1)/C(=C/c1cc(-c3cccc(C(=O)O)c3)c[nH]1)C(=O)N2	IC50	'='	45.0	nM	7.35			UO_0000065	18.92	0.35	3.99	5.35	False	CHEMBL889499	Inhibition of AKT2	B	BAO_0000357	single protein format	Homo sapiens	None	None	None	None	CHEMBL2431	Serine/threonine-protein kinase AKT2	Homo sapiens	SINGLE PROTEIN	CHEMBL1145394	1	Scientific Literature	Bioorg. Med. Chem. Lett.	2007	None
CHEMBL493911		0	329.36	0	1.21	20	CCn1c(-c2nonc2N)nc2cncc(OC3CCNCC3)c21	IC50	'='	1000.0	nM	6.00			UO_0000065	18.22	0.34	4.79	5.13	False	CHEMBL1111478	Inhibition of Akt2	B	BAO_0000357	single protein format	None	None	None	None	None	CHEMBL2431	Serine/threonine-protein kinase AKT2	Homo sapiens	SINGLE PROTEIN	CHEMBL1155389	1	Scientific Literature	J. Med. Chem.	2010	None
CHEMBL215803		0	403.44	0	2.91	14	C[C@@H]1C[C@H]2CN1CCn1nc3c(cccc3c1O)-c1nc3c(cccc3nc1O)O2	IC50	'>'	1000.0	nM				UO_0000065					False	CHEMBL910934	Inhibition of PKBbeta	B	BAO_0000357	single protein format	Homo sapiens	None	None	None	None	CHEMBL2431	Serine/threonine-protein kinase AKT2	Homo sapiens	SINGLE PROTEIN	CHEMBL1149510	1	Scientific Literature	Bioorg. Med. Chem. Lett.	2006	None
CHEMBL1098939		0	461.53	0	2.15	29	CCn1c(-c2nonc2N)nc2c(C#CC(C)(C)O)nc(OC[C@@H](N)Cc3ccccc3)cc21	IC50	'='	20.0	nM	7.70			UO_0000065	16.68	0.31	5.55	5.09	False	CHEMBL1109953	Inhibition of AKT2	B	BAO_0000357	single protein format	None	None	None	None	None	CHEMBL2431	Serine/threonine-protein kinase AKT2	Homo sapiens	SINGLE PROTEIN	CHEMBL1157000	1	Scientific Literature	Bioorg. Med. Chem. Lett.	2009	None
CHEMBL577784	BX-795	0	591.48	1	4.75	BX-795	O=C(NCCCNc1nc(Nc2cccc(NC(=O)N3CCCC3)c2)ncc1I)c1cccs1	Activity	'='	97.0	%				UO_0000187					False	CHEMBL1061182	Percentage PKBbeta activity remaining in the presence of 0.1uM inhibitor	B	BAO_0000357	single protein format	Homo sapiens	None	None	None	None	CHEMBL2431	Serine/threonine-protein kinase AKT2	Homo sapiens	SINGLE PROTEIN	CHEMBL1150976	1	Scientific Literature	Biochem. J.	2007	None
CHEMBL249697	BMS-345541	0	255.32	0	1.87	BMS-345541	Cc1ccc2nc(NCCN)c3ncc(C)n3c2c1	Activity	'='	93.0	%				UO_0000187					False	CHEMBL1062855	Percentage PKBbeta activity remaining in the presence of 10uM inhibitor	B	BAO_0000357	single protein format	Homo sapiens	None	None	None	None	CHEMBL2431	Serine/threonine-protein kinase AKT2	Homo sapiens	SINGLE PROTEIN	CHEMBL1150976	1	Scientific Literature	Biochem. J.	2007	None
CHEMBL258844		0	551.65	2	6.32	Akt-I-1,2	O=c1[nH]c2ccccc2n1C1CCN(Cc2ccc(-c3nc4cc5[nH]cnc5cc4nc3-c3ccccc3)cc2)CC1	Activity	'='	87.0	%				UO_0000187					False	CHEMBL1062855	Percentage PKBbeta activity remaining in the presence of 10uM inhibitor	B	BAO_0000357	single protein format	Homo sapiens	None	None	None	None	CHEMBL2431	Serine/threonine-protein kinase AKT2	Homo sapiens	SINGLE PROTEIN	CHEMBL1150976	1	Scientific Literature	Biochem. J.	2007	None
CHEMBL129177	HARMALOL	0	200.24	0	2.24	Harmalol	CC1=NCCc2c1[nH]c1cc(O)ccc21	Activity	'='	81.0	%				UO_0000187					False	CHEMBL1061917	Percentage PKBbeta activity remaining in the presence of 1uM inhibitor	B	BAO_0000357	single protein format	Homo sapiens	None	None	None	None	CHEMBL2431	Serine/threonine-protein kinase AKT2	Homo sapiens	SINGLE PROTEIN	CHEMBL1150976	1	Scientific Literature	Biochem. J.	2007	None
CHEMBL148333		0	265.34	0	0.73	H-8	CNCCNS(=O)(=O)c1cccc2cnccc12	Activity	'='	21.0	%			Antagonist	UO_0000187					False	CHEMBL1061917	Percentage PKBbeta activity remaining in the presence of 1uM inhibitor	B	BAO_0000357	single protein format	Homo sapiens	None	None	None	None	CHEMBL2431	Serine/threonine-protein kinase AKT2	Homo sapiens	SINGLE PROTEIN	CHEMBL1150976	1	Scientific Literature	Biochem. J.	2007	None
CHEMBL523859		0	475.55	0	2.54	3d	CCn1c(-c2nonc2N)nc2c(C#CC(C)(C)O)ncc(OCC[C@@H](N)Cc3ccccc3)c21	IC50	'='	4.0	nM	8.40			UO_0000065	17.66	0.33	5.86	5.56	False	CHEMBL1028093	Inhibition of human AKT2	B	BAO_0000357	single protein format	Homo sapiens	None	None	None	None	CHEMBL2431	Serine/threonine-protein kinase AKT2	Homo sapiens	SINGLE PROTEIN	CHEMBL1140130	1	Scientific Literature	J. Med. Chem.	2008	None
CHEMBL444136		0	540.63	2	5.21	11	O=c1[nH]ccc2nc(-c3ccc(CN4CCC(c5nnc(-c6cnccn6)[nH]5)CC4)cc3)c(-c3ccccc3)cc12	IC50	'='	21.0	nM	7.68			UO_0000065	14.20	0.26	2.47	6.60	False	CHEMBL947432	Inhibition of Akt2	B	BAO_0000357	single protein format	None	None	None	None	None	CHEMBL2431	Serine/threonine-protein kinase AKT2	Homo sapiens	SINGLE PROTEIN	CHEMBL1157525	1	Scientific Literature	Bioorg. Med. Chem. Lett.	2008	None
CHEMBL446134		0	541.66	2	5.26	1	O=C1NCCc2nc(-c3ccc(CN4CCC(c5nnc(-c6ccccn6)[nH]5)CC4)cc3)c(-c3ccccc3)cc21	IC50	'='	224.0	nM	6.65			UO_0000065	12.28	0.22	1.39	6.67	False	CHEMBL947434	Inhibition of Akt2 by cellular assay	B	BAO_0000357	single protein format	None	None	None	None	None	CHEMBL2431	Serine/threonine-protein kinase AKT2	Homo sapiens	SINGLE PROTEIN	CHEMBL1157525	1	Scientific Literature	Bioorg. Med. Chem. Lett.	2008	None
CHEMBL1419458		0	375.35	0	1.06	SID103905465	Nc1nonc1-n1nnc(C(=O)NN=Cc2ccncc2)c1-c1ccccc1	Ki	'>'	7943.28	nM			inactive	UO_0000065					False	CHEMBL1963739	PUBCHEM_BIOASSAY: Navigating the Kinome. (Class of assay: other) Panel member name: AKT2	F	BAO_0000019	assay format	None	None	None	None	None	CHEMBL2431	Serine/threonine-protein kinase AKT2	Homo sapiens	SINGLE PROTEIN	CHEMBL1201862	7	PubChem BioAssays			None
CHEMBL2004438		0	423.40	1	5.54	SID103904371	Nc1c(-c2ccc(NC(=O)Nc3cccc(C(F)(F)F)c3)cc2)ccc2nccnc12	Ki	'>'	7943.28	nM			inactive	UO_0000065					False	CHEMBL1963739	PUBCHEM_BIOASSAY: Navigating the Kinome. (Class of assay: other) Panel member name: AKT2	F	BAO_0000019	assay format	None	None	None	None	None	CHEMBL2431	Serine/threonine-protein kinase AKT2	Homo sapiens	SINGLE PROTEIN	CHEMBL1201862	7	PubChem BioAssays			None
CHEMBL65884	GW817396X	0	362.37	0	3.41	GW817396X	COc1cccc(-n2ncc3c(N/N=C/c4ccc(F)cc4)ncnc32)c1	Inhibition	'='	1.56	%				UO_0000187					False	CHEMBL1961877	GSK_PKIS: AKT2 mean inhibition at 1 uM [Nanosyn]	B	BAO_0000357	single protein format	None	None	None	None	None	CHEMBL2431	Serine/threonine-protein kinase AKT2	Homo sapiens	SINGLE PROTEIN	CHEMBL1961873	16	GSK Published Kinase Inhibitor Set			None
CHEMBL450071	GSK-1392956A	0	592.68	2	3.21	GSK1392956A	COc1cc(N2CCN(C(C)C)CC2)ccc1Nc1nc(Nc2ccc(F)cc2C(=O)NC[C@@H](O)CO)c2cc[nH]c2n1	Inhibition	'='	-1.3	%				UO_0000187					False	CHEMBL1961877	GSK_PKIS: AKT2 mean inhibition at 1 uM [Nanosyn]	B	BAO_0000357	single protein format	None	None	None	None	None	CHEMBL2431	Serine/threonine-protein kinase AKT2	Homo sapiens	SINGLE PROTEIN	CHEMBL1961873	16	GSK Published Kinase Inhibitor Set			None
CHEMBL402108	GW708893X	0	417.90	1	5.60	GW708893X	Cc1nnc(-c2ccc(C)c(-c3ccc(C(=O)NCc4ccc(Cl)cc4)cc3)c2)o1	Inhibition	'='	-2.39	%				UO_0000187					False	CHEMBL1961877	GSK_PKIS: AKT2 mean inhibition at 1 uM [Nanosyn]	B	BAO_0000357	single protein format	None	None	None	None	None	CHEMBL2431	Serine/threonine-protein kinase AKT2	Homo sapiens	SINGLE PROTEIN	CHEMBL1961873	16	GSK Published Kinase Inhibitor Set			None
CHEMBL188784	GW828529X	0	468.39	1	5.89	GW828529X	Fc1ccc(Nc2nccc(-c3c(-c4ccc(C(F)(F)F)cc4)nn4ncccc34)n2)cc1F	Inhibition	'='	1.4	%				UO_0000187					False	CHEMBL1961877	GSK_PKIS: AKT2 mean inhibition at 1 uM [Nanosyn]	B	BAO_0000357	single protein format	None	None	None	None	None	CHEMBL2431	Serine/threonine-protein kinase AKT2	Homo sapiens	SINGLE PROTEIN	CHEMBL1961873	16	GSK Published Kinase Inhibitor Set			None
CHEMBL373598		0	447.88	0	3.35	16a	N#Cc1ncc2nc1OCCCCCOc1cc(OCCCO)c(Cl)cc1NC(=O)N2	Ki	'='	1120.0	nM	5.95			UO_0000065	13.29	0.26	2.60	4.29	False	CHEMBL913836	Inhibition of Akt2	B	BAO_0000357	single protein format	Homo sapiens	None	None	None	None	CHEMBL2431	Serine/threonine-protein kinase AKT2	Homo sapiens	SINGLE PROTEIN	CHEMBL1142994	1	Scientific Literature	J. Med. Chem.	2007	None
CHEMBL175321		0	263.30	0	3.20	GR-105659X	O=C1Nc2ccccc2/C1=C1\CCc2cc(O)ccc21	Inhibition	'='	4.03	%				UO_0000187					False	CHEMBL1961877	GSK_PKIS: AKT2 mean inhibition at 1 uM [Nanosyn]	B	BAO_0000357	single protein format	None	None	None	None	None	CHEMBL2431	Serine/threonine-protein kinase AKT2	Homo sapiens	SINGLE PROTEIN	CHEMBL1961873	16	GSK Published Kinase Inhibitor Set			None
CHEMBL185962		0	242.24	0	1.40	SB-736302	Nc1nonc1-c1nc2cnccc2n1C1CC1	Inhibition	'='	2.15	%				UO_0000187					False	CHEMBL1961877	GSK_PKIS: AKT2 mean inhibition at 1 uM [Nanosyn]	B	BAO_0000357	single protein format	None	None	None	None	None	CHEMBL2431	Serine/threonine-protein kinase AKT2	Homo sapiens	SINGLE PROTEIN	CHEMBL1961873	16	GSK Published Kinase Inhibitor Set			None
CHEMBL518953	GSK-1023156A	0	428.31	0	4.53	GSK1023156A	NC(=O)c1sc(-n2cnc3ccccc32)cc1OCc1ccccc1Br	Inhibition	'='	3.59	%				UO_0000187					False	CHEMBL1961877	GSK_PKIS: AKT2 mean inhibition at 1 uM [Nanosyn]	B	BAO_0000357	single protein format	None	None	None	None	None	CHEMBL2431	Serine/threonine-protein kinase AKT2	Homo sapiens	SINGLE PROTEIN	CHEMBL1961873	16	GSK Published Kinase Inhibitor Set			None
CHEMBL1794070	GSK-579289A	0	511.05	2	5.45	GSK579289A	C[C@@H](Oc1cc(-n2cnc3ccc(OC4CCN(C)CC4)cc32)sc1C(N)=O)c1ccccc1Cl	Inhibition	'='	-2.31	%				UO_0000187					False	CHEMBL1961877	GSK_PKIS: AKT2 mean inhibition at 1 uM [Nanosyn]	B	BAO_0000357	single protein format	None	None	None	None	None	CHEMBL2431	Serine/threonine-protein kinase AKT2	Homo sapiens	SINGLE PROTEIN	CHEMBL1961873	16	GSK Published Kinase Inhibitor Set			None
CHEMBL205798	GW703087X	0	486.93	1	5.95	GW703087X	CC(=O)Nc1cccc(C#Cc2cncnc2Nc2ccc(OCc3cccc(F)c3)c(Cl)c2)c1	Inhibition	'='	1.58	%				UO_0000187					False	CHEMBL1961876	GSK_PKIS: AKT2 mean inhibition at 0.1 uM [Nanosyn]	B	BAO_0000357	single protein format	None	None	None	None	None	CHEMBL2431	Serine/threonine-protein kinase AKT2	Homo sapiens	SINGLE PROTEIN	CHEMBL1961873	16	GSK Published Kinase Inhibitor Set			None
CHEMBL3699771		0	448.53	0	4.50	BDBM149600	NC(=O)c1cc(-c2ccn[nH]2)cn2c(-c3ccccc3)c(-c3ccc(C4(N)CCC4)cc3)nc12	IC50	'='	119.0	nM	6.92		288226	UO_0000065	15.44	0.28	2.42	6.02	False	CHEMBL3705585	TR-FRET Assay: For the assay 50 nl of a 100 fold concentrated solution of the test compound in DMSO was pipetted into a black low volume 384 well microtiter plate (Greiner Bio-One, Frickenhausen, Germany), 2 ul of a solution of Akt2 in assay buffer [50 mM TRIS/HCl pH 7.5, 5 mM MgCl2, 1 mM dithiothreitol, 0.02% (v/v) Triton X-100 (Sigma)] were added and the mixture was incubated for 15 min at 22 C…	B	BAO_0000357	single protein format	Homo sapiens	None	None	None	None	CHEMBL2431	Serine/threonine-protein kinase AKT2	Homo sapiens	SINGLE PROTEIN	CHEMBL3638633	37	BindingDB Database		2015	None
CHEMBL1170749		0	291.31	0	2.28	32i	OCc1ccc(-c2cn3c(-c4cn[nH]c4)cnc3cn2)cc1	Inhibition	'='	-8.0	%				UO_0000187					False	CHEMBL1173998	Inhibition of AKT2 at 10 uM by mobility shift assay	B	BAO_0000357	single protein format	None	None	None	None	None	CHEMBL2431	Serine/threonine-protein kinase AKT2	Homo sapiens	SINGLE PROTEIN	CHEMBL1177828	1	Scientific Literature	Bioorg. Med. Chem. Lett.	2010	None
CHEMBL1164180		0	502.97	1	5.00	5e	CN1CCN(c2ccc(-c3cnc4c(c3)N(Cc3cc(Cl)ccc3C(F)(F)F)CCN4)cn2)CC1	Inhibition	'<'	50.0	%				UO_0000187					False	CHEMBL1168782	Inhibition of AKT2 at 1 uM	B	BAO_0000357	single protein format	None	None	None	None	None	CHEMBL2431	Serine/threonine-protein kinase AKT2	Homo sapiens	SINGLE PROTEIN	CHEMBL1165965	1	Scientific Literature	Bioorg. Med. Chem.	2010	None
CHEMBL388739		0	416.44	0	2.71	16	C/C(=C1/C(=O)Nc2ccc(NC(N)=O)cc21)c1cc(CNC(=O)c2cccnc2)c[nH]1	IC50	'='	10.0	nM	8.00			UO_0000065	19.21	0.35	5.29	5.63	False	CHEMBL889499	Inhibition of AKT2	B	BAO_0000357	single protein format	Homo sapiens	None	None	None	None	CHEMBL2431	Serine/threonine-protein kinase AKT2	Homo sapiens	SINGLE PROTEIN	CHEMBL1145394	1	Scientific Literature	Bioorg. Med. Chem. Lett.	2007	None
CHEMBL228649		0	326.31	0	2.00	2b	Cc1c(C(=O)O)c[nH]c1/C=C1\C(=O)Nc2ccc(NC(N)=O)cc21	IC50	'='	9.0	nM	8.05			UO_0000065	24.66	0.46	6.05	5.86	False	CHEMBL889499	Inhibition of AKT2	B	BAO_0000357	single protein format	Homo sapiens	None	None	None	None	CHEMBL2431	Serine/threonine-protein kinase AKT2	Homo sapiens	SINGLE PROTEIN	CHEMBL1145394	1	Scientific Literature	Bioorg. Med. Chem. Lett.	2007	None
CHEMBL296586	KENPAULLONE	0	327.18	0	4.09	Kenpaullone	O=C1Cc2c([nH]c3ccc(Br)cc23)-c2ccccc2N1	Activity	'='	90.0	%				UO_0000187					False	CHEMBL1061917	Percentage PKBbeta activity remaining in the presence of 1uM inhibitor	B	BAO_0000357	single protein format	Homo sapiens	None	None	None	None	CHEMBL2431	Serine/threonine-protein kinase AKT2	Homo sapiens	SINGLE PROTEIN	CHEMBL1150976	1	Scientific Literature	Biochem. J.	2007	None
CHEMBL572878	TOZASERTIB	2	464.60	0	3.50	VX-680/MK-0457	Cc1cc(Nc2cc(N3CCN(C)CC3)nc(Sc3ccc(NC(=O)C4CC4)cc3)n2)n[nH]1	Kd	'>'	10000.0	nM				UO_0000065					False	CHEMBL1908536	Binding constant for AKT2 kinase domain	B	BAO_0000357	single protein format	None	None	None	None	None	CHEMBL2431	Serine/threonine-protein kinase AKT2	Homo sapiens	SINGLE PROTEIN	CHEMBL1908390	1	Scientific Literature	Nat. Biotechnol.	2011	None
CHEMBL1241674		0	308.35	0	2.84	PP-242	CC(C)n1nc(-c2cc3cc(O)ccc3[nH]2)c2c(N)ncnc21	Kd	'>'	10000.0	nM				UO_0000065					False	CHEMBL1908536	Binding constant for AKT2 kinase domain	B	BAO_0000357	single protein format	None	None	None	None	None	CHEMBL2431	Serine/threonine-protein kinase AKT2	Homo sapiens	SINGLE PROTEIN	CHEMBL1908390	1	Scientific Literature	Nat. Biotechnol.	2011	None
CHEMBL531804	GW301888X	0	395.47	0	4.30	GW301888X	CN(C)c1cc2c(Nc3ccc4nc(Cc5ccccc5)[nH]c4c3)ncnc2cn1	Inhibition	'='	2.71	%				UO_0000187					False	CHEMBL1961877	GSK_PKIS: AKT2 mean inhibition at 1 uM [Nanosyn]	B	BAO_0000357	single protein format	None	None	None	None	None	CHEMBL2431	Serine/threonine-protein kinase AKT2	Homo sapiens	SINGLE PROTEIN	CHEMBL1961873	16	GSK Published Kinase Inhibitor Set			None
CHEMBL1909394	GW621823A	0	659.61	2	7.26	GW621823A	CCCN(CCS(C)(=O)=O)Cc1ccc(-c2ccc3ncnc(Nc4ccc(OCc5cccc(F)c5)c(Cl)c4)c3c2)o1.Cl	Inhibition	'='	1.03	%				UO_0000187					False	CHEMBL1961876	GSK_PKIS: AKT2 mean inhibition at 0.1 uM [Nanosyn]	B	BAO_0000357	single protein format	None	None	None	None	None	CHEMBL2431	Serine/threonine-protein kinase AKT2	Homo sapiens	SINGLE PROTEIN	CHEMBL1961873	16	GSK Published Kinase Inhibitor Set			None
CHEMBL202891	GW679410X	0	328.38	0	4.21	GW679410X	COc1ccc(-c2cc(-c3c[nH]nc3-c3ccccn3)ccn2)cc1	Inhibition	'='	1.95	%				UO_0000187					False	CHEMBL1961877	GSK_PKIS: AKT2 mean inhibition at 1 uM [Nanosyn]	B	BAO_0000357	single protein format	None	None	None	None	None	CHEMBL2431	Serine/threonine-protein kinase AKT2	Homo sapiens	SINGLE PROTEIN	CHEMBL1961873	16	GSK Published Kinase Inhibitor Set			None
CHEMBL590109		0	425.52	0	4.40	31a	NCCn1cc(-c2cc(-c3cc4ccccc4s3)c3[nH]ncc3c2)c2nc(N)ncc21	IC50	'='	4200.0	nM	5.38			UO_0000065	12.64	0.24	0.98	4.83	False	CHEMBL1072691	Inhibition of AKT2	B	BAO_0000357	single protein format	None	None	None	None	None	CHEMBL2431	Serine/threonine-protein kinase AKT2	Homo sapiens	SINGLE PROTEIN	CHEMBL1153138	1	Scientific Literature	Bioorg. Med. Chem. Lett.	2010	None
CHEMBL1077739		0	444.88	0	3.71	32	O=C(Nc1ccccc1Cl)c1cnc2ccc(C3CCNCC3)cn12.O=C(O)C(=O)O	Inhibition	'='	-1.0	%				UO_0000187					False	CHEMBL1111287	Inhibition of AKT2 at 5 uM	B	BAO_0000357	single protein format	None	None	None	None	None	CHEMBL2431	Serine/threonine-protein kinase AKT2	Homo sapiens	SINGLE PROTEIN	CHEMBL1154316	1	Scientific Literature	Bioorg. Med. Chem. Lett.	2009	None
CHEMBL206544	GW682841X	0	340.43	1	5.32	GW682841X	CC(C)c1ccc(-c2cc(-c3c[nH]nc3-c3ccccn3)ccn2)cc1	Inhibition	'='	0.06	%				UO_0000187					False	CHEMBL1961877	GSK_PKIS: AKT2 mean inhibition at 1 uM [Nanosyn]	B	BAO_0000357	single protein format	None	None	None	None	None	CHEMBL2431	Serine/threonine-protein kinase AKT2	Homo sapiens	SINGLE PROTEIN	CHEMBL1961873	16	GSK Published Kinase Inhibitor Set			None
CHEMBL275798		0	415.47	0	4.86	SB-239272	Fc1ccc(-c2ncn(C3CCNCC3)c2-c2ccnc(Oc3ccccc3)n2)cc1	Inhibition	'='	-2.98	%				UO_0000187					False	CHEMBL1961876	GSK_PKIS: AKT2 mean inhibition at 0.1 uM [Nanosyn]	B	BAO_0000357	single protein format	None	None	None	None	None	CHEMBL2431	Serine/threonine-protein kinase AKT2	Homo sapiens	SINGLE PROTEIN	CHEMBL1961873	16	GSK Published Kinase Inhibitor Set			None
CHEMBL505848		0	680.86	2	5.00	21	CN(C)CCN1CCN(c2ncc3cc(-c4ccccc4)c(-c4ccc(CN5CCC(c6nnc(-c7ncccn7)[nH]6)CC5)cc4)nc3n2)CC1	IC50	'='	130.0	nM	6.89			UO_0000065	10.11	0.18	1.89	5.79	False	CHEMBL947434	Inhibition of Akt2 by cellular assay	B	BAO_0000357	single protein format	None	None	None	None	None	CHEMBL2431	Serine/threonine-protein kinase AKT2	Homo sapiens	SINGLE PROTEIN	CHEMBL1157525	1	Scientific Literature	Bioorg. Med. Chem. Lett.	2008	None
CHEMBL503652		0	695.88	1	4.90	23	CN(C)CCN1CCN(c2ncc3cc(-c4ccccc4)c(-c4ccc(CN5CCC(c6nnc(-c7ccc(=O)[nH]c7)[nH]6)CC5)cc4)nc3n2)CC1	IC50	'='	98.0	nM	7.01			UO_0000065	10.07	0.18	2.11	5.56	False	CHEMBL947434	Inhibition of Akt2 by cellular assay	B	BAO_0000357	single protein format	None	None	None	None	None	CHEMBL2431	Serine/threonine-protein kinase AKT2	Homo sapiens	SINGLE PROTEIN	CHEMBL1157525	1	Scientific Literature	Bioorg. Med. Chem. Lett.	2008	None
CHEMBL2005899		0	315.37	0	2.21	SID103905650	CC(=O)N(c1ccncc1)c1c(NC(C)C(C)(C)C)c(=O)c1=O	Ki	'>'	7943.28	nM			inactive	UO_0000065					False	CHEMBL1963739	PUBCHEM_BIOASSAY: Navigating the Kinome. (Class of assay: other) Panel member name: AKT2	F	BAO_0000019	assay format	None	None	None	None	None	CHEMBL2431	Serine/threonine-protein kinase AKT2	Homo sapiens	SINGLE PROTEIN	CHEMBL1201862	7	PubChem BioAssays			None
CHEMBL1972183		0	296.41	0	3.34	SID103905404	CN1CCCC1COc1cncc(CCc2ccccc2)c1	Ki	'>'	7943.28	nM			inactive	UO_0000065					False	CHEMBL1963739	PUBCHEM_BIOASSAY: Navigating the Kinome. (Class of assay: other) Panel member name: AKT2	F	BAO_0000019	assay format	None	None	None	None	None	CHEMBL2431	Serine/threonine-protein kinase AKT2	Homo sapiens	SINGLE PROTEIN	CHEMBL1201862	7	PubChem BioAssays			None
CHEMBL451401		0	161.16	0	0.66	SID103904656	NC(=O)c1cccc2cn[nH]c12	Ki	'>'	79432.82	nM			inactive	UO_0000065					False	CHEMBL1963739	PUBCHEM_BIOASSAY: Navigating the Kinome. (Class of assay: other) Panel member name: AKT2	F	BAO_0000019	assay format	None	None	None	None	None	CHEMBL2431	Serine/threonine-protein kinase AKT2	Homo sapiens	SINGLE PROTEIN	CHEMBL1201862	7	PubChem BioAssays			None
CHEMBL1979252		0	347.30	0	3.05	SID103905144	O=c1c(NCc2cccc(C(F)(F)F)c2)c(Nc2ccncc2)c1=O	Ki	'='	2511.89	nM	5.60		active	UO_0000065					False	CHEMBL1963739	PUBCHEM_BIOASSAY: Navigating the Kinome. (Class of assay: other) Panel member name: AKT2	F	BAO_0000019	assay format	None	None	None	None	None	CHEMBL2431	Serine/threonine-protein kinase AKT2	Homo sapiens	SINGLE PROTEIN	CHEMBL1201862	7	PubChem BioAssays			None
CHEMBL1242373		0	401.50	0	4.99	SID103904348	Cc1cccc(NC(=O)Nc2ccc3c(c2)CCc2sc4ncnc(N)c4c2-3)c1	Ki	'>'	7943.28	nM			inactive	UO_0000065					False	CHEMBL1963739	PUBCHEM_BIOASSAY: Navigating the Kinome. (Class of assay: other) Panel member name: AKT2	F	BAO_0000019	assay format	None	None	None	None	None	CHEMBL2431	Serine/threonine-protein kinase AKT2	Homo sapiens	SINGLE PROTEIN	CHEMBL1201862	7	PubChem BioAssays			None
CHEMBL1974157		0	294.31	0	2.32	SID103905108	N#CC(=Cc1ccc(O)c(O)c1)C(=O)NCc1ccccc1	Ki	'>'	7943.28	nM			inactive	UO_0000065					False	CHEMBL1963739	PUBCHEM_BIOASSAY: Navigating the Kinome. (Class of assay: other) Panel member name: AKT2	F	BAO_0000019	assay format	None	None	None	None	None	CHEMBL2431	Serine/threonine-protein kinase AKT2	Homo sapiens	SINGLE PROTEIN	CHEMBL1201862	7	PubChem BioAssays			None
CHEMBL208637		0	220.23	0	0.89	SID103905194	CCOc1nc(NC(C)=O)cc(N)c1C#N	Ki	'>'	7943.28	nM			inactive	UO_0000065					False	CHEMBL1963739	PUBCHEM_BIOASSAY: Navigating the Kinome. (Class of assay: other) Panel member name: AKT2	F	BAO_0000019	assay format	None	None	None	None	None	CHEMBL2431	Serine/threonine-protein kinase AKT2	Homo sapiens	SINGLE PROTEIN	CHEMBL1201862	7	PubChem BioAssays			None
CHEMBL1968245		0	404.90	0	4.73	SID103904753	NC(COc1cc(C=Cc2ccncc2)cnc1Cl)Cc1c[nH]c2ccccc12	Ki	'='	794.33	nM	6.10		active	UO_0000065					False	CHEMBL1963739	PUBCHEM_BIOASSAY: Navigating the Kinome. (Class of assay: other) Panel member name: AKT2	F	BAO_0000019	assay format	None	None	None	None	None	CHEMBL2431	Serine/threonine-protein kinase AKT2	Homo sapiens	SINGLE PROTEIN	CHEMBL1201862	7	PubChem BioAssays			None
CHEMBL1995740		0	377.36	0	4.29	SID103904713	COc1cc(-c2ccc3c(c2)Nc2ccc([N+](=O)[O-])cc2NC3=O)ccc1O	Ki	'='	2511.89	nM	5.60		active	UO_0000065					False	CHEMBL1963739	PUBCHEM_BIOASSAY: Navigating the Kinome. (Class of assay: other) Panel member name: AKT2	F	BAO_0000019	assay format	None	None	None	None	None	CHEMBL2431	Serine/threonine-protein kinase AKT2	Homo sapiens	SINGLE PROTEIN	CHEMBL1201862	7	PubChem BioAssays			None
CHEMBL1996390		0	255.30	0	3.66	SID103905050	O=C(O)c1cc2c(-c3ccccc3)cncc2s1	Ki	'>'	7943.28	nM			inactive	UO_0000065					False	CHEMBL1963739	PUBCHEM_BIOASSAY: Navigating the Kinome. (Class of assay: other) Panel member name: AKT2	F	BAO_0000019	assay format	None	None	None	None	None	CHEMBL2431	Serine/threonine-protein kinase AKT2	Homo sapiens	SINGLE PROTEIN	CHEMBL1201862	7	PubChem BioAssays			None
CHEMBL234085		0	312.38	0	1.54	SID103905419	CC1CCN(C(=O)CC#N)CC1N(C)c1ncnc2[nH]ccc12	Ki	'>'	7943.28	nM			inactive	UO_0000065					False	CHEMBL1963739	PUBCHEM_BIOASSAY: Navigating the Kinome. (Class of assay: other) Panel member name: AKT2	F	BAO_0000019	assay format	None	None	None	None	None	CHEMBL2431	Serine/threonine-protein kinase AKT2	Homo sapiens	SINGLE PROTEIN	CHEMBL1201862	7	PubChem BioAssays			None
CHEMBL379835		0	325.76	0	3.54	SID103905221	Cc1nn(-c2ccccc2)c2c1c(=O)c1cc(Cl)ccc1n2O	Ki	'>'	7943.28	nM			inactive	UO_0000065					False	CHEMBL1963739	PUBCHEM_BIOASSAY: Navigating the Kinome. (Class of assay: other) Panel member name: AKT2	F	BAO_0000019	assay format	None	None	None	None	None	CHEMBL2431	Serine/threonine-protein kinase AKT2	Homo sapiens	SINGLE PROTEIN	CHEMBL1201862	7	PubChem BioAssays			None
CHEMBL514582		0	410.46	0	1.45	4	NC(=O)c1ccc(-c2cc(C(N)=O)c(N)c(-c3ccc(S(N)(=O)=O)cc3)c2)cc1	Activity						Not Evaluated						False	CHEMBL988962	Binding affinity to human AKT2 at 10 uM relative to control	B	BAO_0000357	single protein format	Homo sapiens	None	None	None	None	CHEMBL2431	Serine/threonine-protein kinase AKT2	Homo sapiens	SINGLE PROTEIN	CHEMBL1151712	1	Scientific Literature	J. Med. Chem.	2008	None
CHEMBL428462		0	337.85	0	4.40	1	Clc1ccc(C2(c3ccc(-c4cn[nH]c4)cc3)CCNCC2)cc1	Activity						Not Active						False	CHEMBL1061588	Inhibition of AKT2 at 50 uM by FRET based assay	B	BAO_0000357	single protein format	None	None	None	None	None	CHEMBL2431	Serine/threonine-protein kinase AKT2	Homo sapiens	SINGLE PROTEIN	CHEMBL1153468	1	Scientific Literature	Bioorg. Med. Chem. Lett.	2009	None
CHEMBL253457		0	529.62	2	6.34	1	Nc1ncnc2nc(-c3ccc(CN4CCC(c5nc6ccc(F)cc6[nH]5)CC4)cc3)c(-c3ccccc3)cc12	IC50	'='	239.0	nM	6.62			UO_0000065	12.50	0.23	0.28	6.85	True	CHEMBL928490	Inhibition of Akt2	B	BAO_0000357	single protein format	None	None	None	None	None	CHEMBL2431	Serine/threonine-protein kinase AKT2	Homo sapiens	SINGLE PROTEIN	CHEMBL1141509	1	Scientific Literature	Bioorg. Med. Chem. Lett.	2008	None
CHEMBL253457		0	529.62	2	6.34	1	Nc1ncnc2nc(-c3ccc(CN4CCC(c5nc6ccc(F)cc6[nH]5)CC4)cc3)c(-c3ccccc3)cc12	IC50	'='	1811.0	nM	5.74			UO_0000065	10.84	0.20	-0.60	5.94	True	CHEMBL928488	Inhibition of Akt2 in human C33A cells by immunoprecipitation kinase assay	B	BAO_0000219	cell-based format	Homo sapiens	None	None	C-33-A	None	CHEMBL2431	Serine/threonine-protein kinase AKT2	Homo sapiens	SINGLE PROTEIN	CHEMBL1141509	1	Scientific Literature	Bioorg. Med. Chem. Lett.	2008	CHEMBL3308230
CHEMBL508754		0	622.78	2	5.72	11	C[C@H]1CN(c2ncc3cc(-c4ccccc4)c(-c4ccc(CN5CCC(c6nnc(-c7ccccn7)[nH]6)CC5)cc4)nc3n2)CCN1	IC50	'='	125.0	nM	6.90			UO_0000065	11.08	0.20	1.18	6.18	False	CHEMBL951580	Inhibition of Akt2 phosphorylation in human by C33a cells by IPKA assay	B	BAO_0000219	cell-based format	None	None	None	C33a	None	CHEMBL2431	Serine/threonine-protein kinase AKT2	Homo sapiens	SINGLE PROTEIN	CHEMBL1157492	1	Scientific Literature	Bioorg. Med. Chem. Lett.	2008	None
CHEMBL450545		0	636.81	2	6.11	9	C[C@H]1CN(c2ncc3cc(-c4ccccc4)c(-c4ccc(CN5CCC(c6nnc(-c7ccccn7)[nH]6)CC5)cc4)nc3n2)C[C@@H](C)N1	IC50	'='	101.0	nM	7.00			UO_0000065	10.99	0.20	0.89	6.27	False	CHEMBL951580	Inhibition of Akt2 phosphorylation in human by C33a cells by IPKA assay	B	BAO_0000219	cell-based format	None	None	None	C33a	None	CHEMBL2431	Serine/threonine-protein kinase AKT2	Homo sapiens	SINGLE PROTEIN	CHEMBL1157492	1	Scientific Literature	Bioorg. Med. Chem. Lett.	2008	None
CHEMBL2206921		0	470.35	0	2.49	3j	Cc1nc(N)nc(-c2cc(Cl)cnc2Nc2cnc(Cl)c(NS(=O)(=O)N(C)C)c2)n1	Activity	'<'	50.0	%				UO_0000187					False	CHEMBL2211614	Binding affinity to AKT2 at 1 uM	B	BAO_0000357	single protein format	None	None	None	None	None	CHEMBL2431	Serine/threonine-protein kinase AKT2	Homo sapiens	SINGLE PROTEIN	CHEMBL2203208	1	Scientific Literature	Bioorg. Med. Chem. Lett.	2012	None
CHEMBL3699751		0	375.42	1	5.28	BDBM149577	NC1(c2ccc(-c3nc4c(F)cc(F)cn4c3-c3ccccc3)cc2)CCC1	IC50	'='	73.0	nM	7.14		288208	UO_0000065	19.01	0.35	1.86	16.47	False	CHEMBL3705585	TR-FRET Assay: For the assay 50 nl of a 100 fold concentrated solution of the test compound in DMSO was pipetted into a black low volume 384 well microtiter plate (Greiner Bio-One, Frickenhausen, Germany), 2 ul of a solution of Akt2 in assay buffer [50 mM TRIS/HCl pH 7.5, 5 mM MgCl2, 1 mM dithiothreitol, 0.02% (v/v) Triton X-100 (Sigma)] were added and the mixture was incubated for 15 min at 22 C…	B	BAO_0000357	single protein format	Homo sapiens	None	None	None	None	CHEMBL2431	Serine/threonine-protein kinase AKT2	Homo sapiens	SINGLE PROTEIN	CHEMBL3638633	37	BindingDB Database		2015	None
CHEMBL7917	TYRPHOSTIN AG-1478	0	315.76	0	4.04	Tyrphostin AG-1478	COc1cc2ncnc(Nc3cccc(Cl)c3)c2cc1OC	Residual Activity	'='	128.0	%				UO_0000187					False	CHEMBL2219394	Millipore: Percentage of residual kinase activity of AKT2 at 1uM relative to control. Control inhibitor: Staurosporine at 10.0uM. Buffer: 8 mM MOPS pH 7.0, 0.2 mM EDTA	B	BAO_0000357	single protein format	Homo sapiens	None	None	None	None	CHEMBL2431	Serine/threonine-protein kinase AKT2	Homo sapiens	SINGLE PROTEIN	CHEMBL2218924	1	Scientific Literature	Biochem. J.	2013	None
CHEMBL1231533		0	285.23	0	2.33	AS-604850	O=C1NC(=O)/C(=C/c2ccc3c(c2)OC(F)(F)O3)S1	Residual Activity	'='	89.0	%				UO_0000187					False	CHEMBL2219394	Millipore: Percentage of residual kinase activity of AKT2 at 1uM relative to control. Control inhibitor: Staurosporine at 10.0uM. Buffer: 8 mM MOPS pH 7.0, 0.2 mM EDTA	B	BAO_0000357	single protein format	Homo sapiens	None	None	None	None	CHEMBL2431	Serine/threonine-protein kinase AKT2	Homo sapiens	SINGLE PROTEIN	CHEMBL2218924	1	Scientific Literature	Biochem. J.	2013	None
CHEMBL559147	Y-27632	0	247.34	0	2.17	Y-27632	C[C@@H](N)[C@H]1CC[C@H](C(=O)Nc2ccncc2)CC1	Residual Activity	'='	93.0	%				UO_0000187					False	CHEMBL2219394	Millipore: Percentage of residual kinase activity of AKT2 at 1uM relative to control. Control inhibitor: Staurosporine at 10.0uM. Buffer: 8 mM MOPS pH 7.0, 0.2 mM EDTA	B	BAO_0000357	single protein format	Homo sapiens	None	None	None	None	CHEMBL2431	Serine/threonine-protein kinase AKT2	Homo sapiens	SINGLE PROTEIN	CHEMBL2218924	1	Scientific Literature	Biochem. J.	2013	None
CHEMBL1090360		0	587.71	2	6.28	26	O=C(Cc1ccccc1)Nc1cccc(-c2nc3sccn3c2-c2ccnc(Nc3cccc(N4CCOCC4)c3)n2)c1	IC50	'>'	1000.0	nM				UO_0000065					False	CHEMBL1108838	Inhibition of AKT2	B	BAO_0000357	single protein format	None	None	None	None	None	CHEMBL2431	Serine/threonine-protein kinase AKT2	Homo sapiens	SINGLE PROTEIN	CHEMBL1156213	1	Scientific Literature	Bioorg. Med. Chem. Lett.	2010	None
CHEMBL452823		0	622.78	2	5.67	33	CN1CCN(c2ccc3nc(-c4ccc(CN5CCC(c6nnc(-c7ccccn7)[nH]6)CC5)cc4)c(-c4ccccc4)nc3n2)CC1	IC50	'='	827.0	nM	6.08			UO_0000065	9.77	0.18	0.41	5.91	False	CHEMBL947434	Inhibition of Akt2 by cellular assay	B	BAO_0000357	single protein format	None	None	None	None	None	CHEMBL2431	Serine/threonine-protein kinase AKT2	Homo sapiens	SINGLE PROTEIN	CHEMBL1157525	1	Scientific Literature	Bioorg. Med. Chem. Lett.	2008	None
CHEMBL455071		0	695.88	1	4.84	24	CN(C)CCN1CCN(c2ncc3cc(-c4ccccc4)c(-c4ccc(CN5CCC(c6nnc(-c7cc[n+]([O-])cc7)[nH]6)CC5)cc4)nc3n2)CC1	IC50	'='	68.0	nM	7.17			UO_0000065	10.30	0.19	2.33	5.97	False	CHEMBL947434	Inhibition of Akt2 by cellular assay	B	BAO_0000357	single protein format	None	None	None	None	None	CHEMBL2431	Serine/threonine-protein kinase AKT2	Homo sapiens	SINGLE PROTEIN	CHEMBL1157525	1	Scientific Literature	Bioorg. Med. Chem. Lett.	2008	None
CHEMBL228755		0	353.38	0	2.02	14	CC(=O)NCc1c[nH]c(/C(C)=C2\C(=O)Nc3ccc(NC(N)=O)cc32)c1	IC50	'='	8.0	nM	8.10			UO_0000065	22.91	0.43	6.08	6.27	False	CHEMBL889499	Inhibition of AKT2	B	BAO_0000357	single protein format	Homo sapiens	None	None	None	None	CHEMBL2431	Serine/threonine-protein kinase AKT2	Homo sapiens	SINGLE PROTEIN	CHEMBL1145394	1	Scientific Literature	Bioorg. Med. Chem. Lett.	2007	None
CHEMBL375236		0	345.36	0	3.06	7b	NC(=O)Nc1ccc2c(c1)/C(=C/c1cc(-c3cccnc3)c[nH]1)C(=O)N2	IC50	'='	8.0	nM	8.10			UO_0000065	23.44	0.43	5.04	7.17	False	CHEMBL889499	Inhibition of AKT2	B	BAO_0000357	single protein format	Homo sapiens	None	None	None	None	CHEMBL2431	Serine/threonine-protein kinase AKT2	Homo sapiens	SINGLE PROTEIN	CHEMBL1145394	1	Scientific Literature	Bioorg. Med. Chem. Lett.	2007	None
CHEMBL403355		0	467.60	0	4.84	12i	CSc1ncc2cc(-c3ccccc3)c(-c3ccc(CNCCc4n[nH]c(C)n4)cc3)nc2n1	IC50	'='	1792.0	nM	5.75			UO_0000065	12.29	0.23	0.91	6.23	False	CHEMBL928490	Inhibition of Akt2	B	BAO_0000357	single protein format	None	None	None	None	None	CHEMBL2431	Serine/threonine-protein kinase AKT2	Homo sapiens	SINGLE PROTEIN	CHEMBL1141509	1	Scientific Literature	Bioorg. Med. Chem. Lett.	2008	None
CHEMBL403354		0	463.61	1	5.81	12f	CSc1ncc2cc(-c3ccccc3)c(-c3ccc(CNCCc4cccnc4)cc3)nc2n1	IC50	'='	1160.0	nM	5.94			UO_0000065	12.80	0.24	0.13	9.33	False	CHEMBL928490	Inhibition of Akt2	B	BAO_0000357	single protein format	None	None	None	None	None	CHEMBL2431	Serine/threonine-protein kinase AKT2	Homo sapiens	SINGLE PROTEIN	CHEMBL1141509	1	Scientific Literature	Bioorg. Med. Chem. Lett.	2008	None
CHEMBL252857		0	553.67	2	5.96	14d	CNc1ncc2cc(-c3ccccc3)c(-c3ccc(CN4CCC(c5nnc(-c6ccccn6)[nH]5)CC4)cc3)nc2n1	IC50	'='	899.0	nM	6.05			UO_0000065	10.92	0.20	0.09	5.58	False	CHEMBL928488	Inhibition of Akt2 in human C33A cells by immunoprecipitation kinase assay	B	BAO_0000219	cell-based format	Homo sapiens	None	None	C-33-A	None	CHEMBL2431	Serine/threonine-protein kinase AKT2	Homo sapiens	SINGLE PROTEIN	CHEMBL1141509	1	Scientific Literature	Bioorg. Med. Chem. Lett.	2008	CHEMBL3308230
CHEMBL3545308	ROCILETINIB	3	555.56	1	4.78	Rociletinib	C=CC(=O)Nc1cccc(Nc2nc(Nc3ccc(N4CCN(C(C)=O)CC4)cc3OC)ncc2C(F)(F)F)c1	Kd apparent	'>'	30000.0	nM			Inactive	UO_0000065					False	CHEMBL3991624	Kinobeads (epsilon), multiple immobilized ATP-competitive broad spectrum kinase inhibitors, used to assess residual binding of ~300 proteins simultaneously from cell lysate in the presence of a compound. Quantitative readout performed by mass spectrometry.	B	BAO_0000220	subcellular format	Homo sapiens	None	None	K-562, COLO 205, SK-N-BE(2) and MV-4-11	Cell lysate	CHEMBL2431	Serine/threonine-protein kinase AKT2	Homo sapiens	SINGLE PROTEIN	CHEMBL3991601	48	Kuster lab chemical proteomics drug profiling	Science	2017	None
CHEMBL1944698	ZOTIRACICLIB	1	372.47	0	4.66	SB-1317	CN1C/C=C/CCOc2cccc(c2)-c2ccnc(n2)Nc2cccc(c2)C1	Kd apparent	'>'	30000.0	nM			Inactive	UO_0000065					False	CHEMBL3991624	Kinobeads (epsilon), multiple immobilized ATP-competitive broad spectrum kinase inhibitors, used to assess residual binding of ~300 proteins simultaneously from cell lysate in the presence of a compound. Quantitative readout performed by mass spectrometry.	B	BAO_0000220	subcellular format	Homo sapiens	None	None	K-562, COLO 205, SK-N-BE(2) and MV-4-11	Cell lysate	CHEMBL2431	Serine/threonine-protein kinase AKT2	Homo sapiens	SINGLE PROTEIN	CHEMBL3991601	48	Kuster lab chemical proteomics drug profiling	Science	2017	None
CHEMBL2029988	CEP-32496	1	517.46	2	5.91	CEP-32496	COc1cc2ncnc(Oc3cccc(NC(=O)Nc4cc(C(C)(C)C(F)(F)F)on4)c3)c2cc1OC	Kd apparent	'>'	30000.0	nM			Inactive	UO_0000065					False	CHEMBL3991624	Kinobeads (epsilon), multiple immobilized ATP-competitive broad spectrum kinase inhibitors, used to assess residual binding of ~300 proteins simultaneously from cell lysate in the presence of a compound. Quantitative readout performed by mass spectrometry.	B	BAO_0000220	subcellular format	Homo sapiens	None	None	K-562, COLO 205, SK-N-BE(2) and MV-4-11	Cell lysate	CHEMBL2431	Serine/threonine-protein kinase AKT2	Homo sapiens	SINGLE PROTEIN	CHEMBL3991601	48	Kuster lab chemical proteomics drug profiling	Science	2017	None
CHEMBL3699669		0	354.46	0	4.71	BDBM149494	Cc1cnc2nc(-c3ccc(C4(N)CCC4)cc3)c(-c3ccccc3)n2c1	IC50	'='	293.0	nM	6.53		288126	UO_0000065	18.43	0.33	1.82	11.62	False	CHEMBL3705585	TR-FRET Assay: For the assay 50 nl of a 100 fold concentrated solution of the test compound in DMSO was pipetted into a black low volume 384 well microtiter plate (Greiner Bio-One, Frickenhausen, Germany), 2 ul of a solution of Akt2 in assay buffer [50 mM TRIS/HCl pH 7.5, 5 mM MgCl2, 1 mM dithiothreitol, 0.02% (v/v) Triton X-100 (Sigma)] were added and the mixture was incubated for 15 min at 22 C…	B	BAO_0000357	single protein format	Homo sapiens	None	None	None	None	CHEMBL2431	Serine/threonine-protein kinase AKT2	Homo sapiens	SINGLE PROTEIN	CHEMBL3638633	37	BindingDB Database		2015	None
CHEMBL3699674		0	405.51	1	5.19	BDBM149499	NC1(c2ccc(-c3nc4cc(-n5cccn5)ccn4c3-c3ccccc3)cc2)CCC1	IC50	'='	13.0	nM	7.89		288131	UO_0000065	19.45	0.35	2.70	12.90	False	CHEMBL3705585	TR-FRET Assay: For the assay 50 nl of a 100 fold concentrated solution of the test compound in DMSO was pipetted into a black low volume 384 well microtiter plate (Greiner Bio-One, Frickenhausen, Germany), 2 ul of a solution of Akt2 in assay buffer [50 mM TRIS/HCl pH 7.5, 5 mM MgCl2, 1 mM dithiothreitol, 0.02% (v/v) Triton X-100 (Sigma)] were added and the mixture was incubated for 15 min at 22 C…	B	BAO_0000357	single protein format	Homo sapiens	None	None	None	None	CHEMBL2431	Serine/threonine-protein kinase AKT2	Homo sapiens	SINGLE PROTEIN	CHEMBL3638633	37	BindingDB Database		2015	None
CHEMBL3699677		0	411.51	0	4.76	BDBM149502	CNC(=O)Nc1ccn2c(-c3ccccc3)c(-c3ccc(C4(N)CCC4)cc3)nc2c1	IC50	'='	146.0	nM	6.84		288134	UO_0000065	16.61	0.30	2.08	8.09	False	CHEMBL3705585	TR-FRET Assay: For the assay 50 nl of a 100 fold concentrated solution of the test compound in DMSO was pipetted into a black low volume 384 well microtiter plate (Greiner Bio-One, Frickenhausen, Germany), 2 ul of a solution of Akt2 in assay buffer [50 mM TRIS/HCl pH 7.5, 5 mM MgCl2, 1 mM dithiothreitol, 0.02% (v/v) Triton X-100 (Sigma)] were added and the mixture was incubated for 15 min at 22 C…	B	BAO_0000357	single protein format	Homo sapiens	None	None	None	None	CHEMBL2431	Serine/threonine-protein kinase AKT2	Homo sapiens	SINGLE PROTEIN	CHEMBL3638633	37	BindingDB Database		2015	None
CHEMBL3699678		0	433.52	0	4.55	BDBM149503	NC1(c2ccc(-c3nc4nc(-n5ccccc5=O)ccn4c3-c3ccccc3)cc2)CCC1	IC50	'='	402.0	nM	6.40		288135	UO_0000065	14.75	0.26	1.85	8.18	False	CHEMBL3705585	TR-FRET Assay: For the assay 50 nl of a 100 fold concentrated solution of the test compound in DMSO was pipetted into a black low volume 384 well microtiter plate (Greiner Bio-One, Frickenhausen, Germany), 2 ul of a solution of Akt2 in assay buffer [50 mM TRIS/HCl pH 7.5, 5 mM MgCl2, 1 mM dithiothreitol, 0.02% (v/v) Triton X-100 (Sigma)] were added and the mixture was incubated for 15 min at 22 C…	B	BAO_0000357	single protein format	Homo sapiens	None	None	None	None	CHEMBL2431	Serine/threonine-protein kinase AKT2	Homo sapiens	SINGLE PROTEIN	CHEMBL3638633	37	BindingDB Database		2015	None
CHEMBL3699686		0	364.45	0	4.88	BDBM149511	N#Cc1ccn2c(-c3ccccc3)c(-c3ccc(C4(N)CCC4)cc3)nc2c1	IC50	'='	52.0	nM	7.28		288143	UO_0000065	19.99	0.36	2.40	10.85	False	CHEMBL3705585	TR-FRET Assay: For the assay 50 nl of a 100 fold concentrated solution of the test compound in DMSO was pipetted into a black low volume 384 well microtiter plate (Greiner Bio-One, Frickenhausen, Germany), 2 ul of a solution of Akt2 in assay buffer [50 mM TRIS/HCl pH 7.5, 5 mM MgCl2, 1 mM dithiothreitol, 0.02% (v/v) Triton X-100 (Sigma)] were added and the mixture was incubated for 15 min at 22 C…	B	BAO_0000357	single protein format	Homo sapiens	None	None	None	None	CHEMBL2431	Serine/threonine-protein kinase AKT2	Homo sapiens	SINGLE PROTEIN	CHEMBL3638633	37	BindingDB Database		2015	None
CHEMBL3699689		0	396.49	0	4.37	BDBM149514	CNC(=O)c1ccc2nc(-c3ccc(C4(N)CCC4)cc3)c(-c3ccccc3)n2c1	IC50	'='	116.0	nM	6.94		288146	UO_0000065	17.49	0.32	2.57	9.58	False	CHEMBL3705585	TR-FRET Assay: For the assay 50 nl of a 100 fold concentrated solution of the test compound in DMSO was pipetted into a black low volume 384 well microtiter plate (Greiner Bio-One, Frickenhausen, Germany), 2 ul of a solution of Akt2 in assay buffer [50 mM TRIS/HCl pH 7.5, 5 mM MgCl2, 1 mM dithiothreitol, 0.02% (v/v) Triton X-100 (Sigma)] were added and the mixture was incubated for 15 min at 22 C…	B	BAO_0000357	single protein format	Homo sapiens	None	None	None	None	CHEMBL2431	Serine/threonine-protein kinase AKT2	Homo sapiens	SINGLE PROTEIN	CHEMBL3638633	37	BindingDB Database		2015	None
CHEMBL3699694		0	369.47	0	4.50	BDBM149519	NC1(c2ccc(-c3nc4c(CO)cccn4c3-c3ccccc3)cc2)CCC1	IC50	'='	263.0	nM	6.58		288151	UO_0000065	17.81	0.32	2.08	10.35	False	CHEMBL3705585	TR-FRET Assay: For the assay 50 nl of a 100 fold concentrated solution of the test compound in DMSO was pipetted into a black low volume 384 well microtiter plate (Greiner Bio-One, Frickenhausen, Germany), 2 ul of a solution of Akt2 in assay buffer [50 mM TRIS/HCl pH 7.5, 5 mM MgCl2, 1 mM dithiothreitol, 0.02% (v/v) Triton X-100 (Sigma)] were added and the mixture was incubated for 15 min at 22 C…	B	BAO_0000357	single protein format	Homo sapiens	None	None	None	None	CHEMBL2431	Serine/threonine-protein kinase AKT2	Homo sapiens	SINGLE PROTEIN	CHEMBL3638633	37	BindingDB Database		2015	None
CHEMBL3699700		0	405.51	1	5.40	BDBM149525	NC1(c2ccc(-c3nc4cc(-c5cn[nH]c5)ccn4c3-c3ccccc3)cc2)CCC1	IC50	'='	22.0	nM	7.66		288156	UO_0000065	18.88	0.34	2.26	10.64	False	CHEMBL3705585	TR-FRET Assay: For the assay 50 nl of a 100 fold concentrated solution of the test compound in DMSO was pipetted into a black low volume 384 well microtiter plate (Greiner Bio-One, Frickenhausen, Germany), 2 ul of a solution of Akt2 in assay buffer [50 mM TRIS/HCl pH 7.5, 5 mM MgCl2, 1 mM dithiothreitol, 0.02% (v/v) Triton X-100 (Sigma)] were added and the mixture was incubated for 15 min at 22 C…	B	BAO_0000357	single protein format	Homo sapiens	None	None	None	None	CHEMBL2431	Serine/threonine-protein kinase AKT2	Homo sapiens	SINGLE PROTEIN	CHEMBL3638633	37	BindingDB Database		2015	None
CHEMBL3699723		0	379.51	1	5.88	BDBM149549	NC1(c2ccc(-c3nc4c(C5CC5)cccn4c3-c3ccccc3)cc2)CCC1	IC50	'='	253.0	nM	6.60		288180	UO_0000065	17.38	0.31	0.72	15.23	False	CHEMBL3705585	TR-FRET Assay: For the assay 50 nl of a 100 fold concentrated solution of the test compound in DMSO was pipetted into a black low volume 384 well microtiter plate (Greiner Bio-One, Frickenhausen, Germany), 2 ul of a solution of Akt2 in assay buffer [50 mM TRIS/HCl pH 7.5, 5 mM MgCl2, 1 mM dithiothreitol, 0.02% (v/v) Triton X-100 (Sigma)] were added and the mixture was incubated for 15 min at 22 C…	B	BAO_0000357	single protein format	Homo sapiens	None	None	None	None	CHEMBL2431	Serine/threonine-protein kinase AKT2	Homo sapiens	SINGLE PROTEIN	CHEMBL3638633	37	BindingDB Database		2015	None
CHEMBL3699732		0	440.55	0	4.38	BDBM149558	COCCNC(=O)c1ccc2nc(-c3ccc(C4(N)CCC4)cc3)c(-c3ccccc3)n2c1	IC50	'='	515.0	nM	6.29		288189	UO_0000065	14.27	0.26	1.91	7.70	False	CHEMBL3705585	TR-FRET Assay: For the assay 50 nl of a 100 fold concentrated solution of the test compound in DMSO was pipetted into a black low volume 384 well microtiter plate (Greiner Bio-One, Frickenhausen, Germany), 2 ul of a solution of Akt2 in assay buffer [50 mM TRIS/HCl pH 7.5, 5 mM MgCl2, 1 mM dithiothreitol, 0.02% (v/v) Triton X-100 (Sigma)] were added and the mixture was incubated for 15 min at 22 C…	B	BAO_0000357	single protein format	Homo sapiens	None	None	None	None	CHEMBL2431	Serine/threonine-protein kinase AKT2	Homo sapiens	SINGLE PROTEIN	CHEMBL3638633	37	BindingDB Database		2015	None
CHEMBL3703150		0	432.55	0	4.38	BDBM149657	CS(=O)(=O)Nc1ccc2nc(-c3ccc(C4(N)CCC4)cc3)c(-c3ccccc3)n2c1	IC50	'='	313.0	nM	6.50		288284	UO_0000065	15.04	0.29	2.12	7.27	False	CHEMBL3705585	TR-FRET Assay: For the assay 50 nl of a 100 fold concentrated solution of the test compound in DMSO was pipetted into a black low volume 384 well microtiter plate (Greiner Bio-One, Frickenhausen, Germany), 2 ul of a solution of Akt2 in assay buffer [50 mM TRIS/HCl pH 7.5, 5 mM MgCl2, 1 mM dithiothreitol, 0.02% (v/v) Triton X-100 (Sigma)] were added and the mixture was incubated for 15 min at 22 C…	B	BAO_0000357	single protein format	Homo sapiens	None	None	None	None	CHEMBL2431	Serine/threonine-protein kinase AKT2	Homo sapiens	SINGLE PROTEIN	CHEMBL3638633	37	BindingDB Database		2015	None
CHEMBL3703164		0	394.48	1	5.26	BDBM149671	[C-]#[N+]COc1ccn2c(-c3ccccc3)c(-c3ccc(C4(N)CCC4)cc3)nc2c1	IC50	'='	135.0	nM	6.87		288297	UO_0000065	17.41	0.31	1.61	12.07	False	CHEMBL3705585	TR-FRET Assay: For the assay 50 nl of a 100 fold concentrated solution of the test compound in DMSO was pipetted into a black low volume 384 well microtiter plate (Greiner Bio-One, Frickenhausen, Germany), 2 ul of a solution of Akt2 in assay buffer [50 mM TRIS/HCl pH 7.5, 5 mM MgCl2, 1 mM dithiothreitol, 0.02% (v/v) Triton X-100 (Sigma)] were added and the mixture was incubated for 15 min at 22 C…	B	BAO_0000357	single protein format	Homo sapiens	None	None	None	None	CHEMBL2431	Serine/threonine-protein kinase AKT2	Homo sapiens	SINGLE PROTEIN	CHEMBL3638633	37	BindingDB Database		2015	None
CHEMBL3699773		0	410.52	0	4.72	BDBM149602	Cc1c(C(N)=O)cn2c(-c3ccccc3)c(-c3ccc(C4(N)CCC4)cc3)nc2c1C	IC50	'='	91.0	nM	7.04		288228	UO_0000065	17.15	0.31	2.32	8.15	False	CHEMBL3705585	TR-FRET Assay: For the assay 50 nl of a 100 fold concentrated solution of the test compound in DMSO was pipetted into a black low volume 384 well microtiter plate (Greiner Bio-One, Frickenhausen, Germany), 2 ul of a solution of Akt2 in assay buffer [50 mM TRIS/HCl pH 7.5, 5 mM MgCl2, 1 mM dithiothreitol, 0.02% (v/v) Triton X-100 (Sigma)] were added and the mixture was incubated for 15 min at 22 C…	B	BAO_0000357	single protein format	Homo sapiens	None	None	None	None	CHEMBL2431	Serine/threonine-protein kinase AKT2	Homo sapiens	SINGLE PROTEIN	CHEMBL3638633	37	BindingDB Database		2015	None
CHEMBL3703126		0	419.53	1	5.41	BDBM149632	Cn1cc(-c2ccc3nc(-c4ccc(C5(N)CCC5)cc4)c(-c4ccccc4)n3c2)cn1	IC50	'='	210.0	nM	6.68		288259	UO_0000065	15.92	0.29	1.27	10.92	False	CHEMBL3705585	TR-FRET Assay: For the assay 50 nl of a 100 fold concentrated solution of the test compound in DMSO was pipetted into a black low volume 384 well microtiter plate (Greiner Bio-One, Frickenhausen, Germany), 2 ul of a solution of Akt2 in assay buffer [50 mM TRIS/HCl pH 7.5, 5 mM MgCl2, 1 mM dithiothreitol, 0.02% (v/v) Triton X-100 (Sigma)] were added and the mixture was incubated for 15 min at 22 C…	B	BAO_0000357	single protein format	Homo sapiens	None	None	None	None	CHEMBL2431	Serine/threonine-protein kinase AKT2	Homo sapiens	SINGLE PROTEIN	CHEMBL3638633	37	BindingDB Database		2015	None
CHEMBL3703147		0	396.49	0	4.96	BDBM149654	CC(=O)Nc1ccc2nc(-c3ccc(C4(N)CCC4)cc3)c(-c3ccccc3)n2c1	IC50	'='	92.0	nM	7.04		288281	UO_0000065	17.75	0.32	2.08	9.72	False	CHEMBL3705585	TR-FRET Assay: For the assay 50 nl of a 100 fold concentrated solution of the test compound in DMSO was pipetted into a black low volume 384 well microtiter plate (Greiner Bio-One, Frickenhausen, Germany), 2 ul of a solution of Akt2 in assay buffer [50 mM TRIS/HCl pH 7.5, 5 mM MgCl2, 1 mM dithiothreitol, 0.02% (v/v) Triton X-100 (Sigma)] were added and the mixture was incubated for 15 min at 22 C…	B	BAO_0000357	single protein format	Homo sapiens	None	None	None	None	CHEMBL2431	Serine/threonine-protein kinase AKT2	Homo sapiens	SINGLE PROTEIN	CHEMBL3638633	37	BindingDB Database		2015	None
CHEMBL3703161		0	427.50	0	4.56	BDBM149668	COC(=O)COc1ccn2c(-c3ccccc3)c(-c3ccc(C4(N)CCC4)cc3)nc2c1	IC50	'='	82.0	nM	7.09		288294	UO_0000065	16.58	0.30	2.53	8.99	False	CHEMBL3705585	TR-FRET Assay: For the assay 50 nl of a 100 fold concentrated solution of the test compound in DMSO was pipetted into a black low volume 384 well microtiter plate (Greiner Bio-One, Frickenhausen, Germany), 2 ul of a solution of Akt2 in assay buffer [50 mM TRIS/HCl pH 7.5, 5 mM MgCl2, 1 mM dithiothreitol, 0.02% (v/v) Triton X-100 (Sigma)] were added and the mixture was incubated for 15 min at 22 C…	B	BAO_0000357	single protein format	Homo sapiens	None	None	None	None	CHEMBL2431	Serine/threonine-protein kinase AKT2	Homo sapiens	SINGLE PROTEIN	CHEMBL3638633	37	BindingDB Database		2015	None
CHEMBL3699770		0	448.53	0	4.50	BDBM149599	NC(=O)c1cc(-c2cn[nH]c2)cn2c(-c3ccccc3)c(-c3ccc(C4(N)CCC4)cc3)nc12	IC50	'='	50.0	nM	7.30		288225	UO_0000065	16.28	0.29	2.80	6.34	False	CHEMBL3705585	TR-FRET Assay: For the assay 50 nl of a 100 fold concentrated solution of the test compound in DMSO was pipetted into a black low volume 384 well microtiter plate (Greiner Bio-One, Frickenhausen, Germany), 2 ul of a solution of Akt2 in assay buffer [50 mM TRIS/HCl pH 7.5, 5 mM MgCl2, 1 mM dithiothreitol, 0.02% (v/v) Triton X-100 (Sigma)] were added and the mixture was incubated for 15 min at 22 C…	B	BAO_0000357	single protein format	Homo sapiens	None	None	None	None	CHEMBL2431	Serine/threonine-protein kinase AKT2	Homo sapiens	SINGLE PROTEIN	CHEMBL3638633	37	BindingDB Database		2015	None
CHEMBL3628627		0	684.77	3	5.33	4	CS(=O)(=O)c1cccc(Nc2nccc(-c3sc(N4CCOCC4)nc3-c3cccc(NS(=O)(=O)c4c(F)cccc4F)c3)n2)c1	Inhibition	'='	21.57	%				UO_0000187					False	CHEMBL3631610	Inhibition of AKT2 (unknown origin) at 10 uM after 120 mins P33 radiolabeled kinase activity assay	B	BAO_0000357	single protein format	Homo sapiens	None	None	None	None	CHEMBL2431	Serine/threonine-protein kinase AKT2	Homo sapiens	SINGLE PROTEIN	CHEMBL3627608	1	Scientific Literature	Bioorg. Med. Chem.	2015	None
CHEMBL1998551		0	396.40	0	3.11	SID103905445	CC(C)(O)c1nnc2ccc(-c3c(-c4ccc(F)cc4F)nc4n3CCC4)nn12	Ki	'>'	7943.28	nM			inactive	UO_0000065					False	CHEMBL1963739	PUBCHEM_BIOASSAY: Navigating the Kinome. (Class of assay: other) Panel member name: AKT2	F	BAO_0000019	assay format	None	None	None	None	None	CHEMBL2431	Serine/threonine-protein kinase AKT2	Homo sapiens	SINGLE PROTEIN	CHEMBL1201862	7	PubChem BioAssays			None
CHEMBL1984206		0	297.32	0	1.26	SID103905186	CCOc1nc(C(=O)NCc2ccncc2)cc(N)c1C#N	Ki	'>'	7943.28	nM			inactive	UO_0000065					False	CHEMBL1963739	PUBCHEM_BIOASSAY: Navigating the Kinome. (Class of assay: other) Panel member name: AKT2	F	BAO_0000019	assay format	None	None	None	None	None	CHEMBL2431	Serine/threonine-protein kinase AKT2	Homo sapiens	SINGLE PROTEIN	CHEMBL1201862	7	PubChem BioAssays			None
CHEMBL1976420		0	281.36	0	3.41	SID103905182	CCc1c(-c2ccc(C(C)(C)O)cc2)[nH]c2nccnc12	Ki	'>'	7943.28	nM			inactive	UO_0000065					False	CHEMBL1963739	PUBCHEM_BIOASSAY: Navigating the Kinome. (Class of assay: other) Panel member name: AKT2	F	BAO_0000019	assay format	None	None	None	None	None	CHEMBL2431	Serine/threonine-protein kinase AKT2	Homo sapiens	SINGLE PROTEIN	CHEMBL1201862	7	PubChem BioAssays			None
CHEMBL207995		0	331.72	0	2.47	SID103904885	COc1cc(C=O)c(Cl)cc1NC(=O)Nc1cnc(C#N)cn1	Ki	'>'	7943.28	nM			inactive	UO_0000065					False	CHEMBL1963739	PUBCHEM_BIOASSAY: Navigating the Kinome. (Class of assay: other) Panel member name: AKT2	F	BAO_0000019	assay format	None	None	None	None	None	CHEMBL2431	Serine/threonine-protein kinase AKT2	Homo sapiens	SINGLE PROTEIN	CHEMBL1201862	7	PubChem BioAssays			None
CHEMBL1972937		0	310.38	0	3.59	SID103904703	COc1cccc(C=C2SC(=Nc3ccccc3)NC2=O)c1	Ki	'>'	7943.28	nM			inactive	UO_0000065					False	CHEMBL1963739	PUBCHEM_BIOASSAY: Navigating the Kinome. (Class of assay: other) Panel member name: AKT2	F	BAO_0000019	assay format	None	None	None	None	None	CHEMBL2431	Serine/threonine-protein kinase AKT2	Homo sapiens	SINGLE PROTEIN	CHEMBL1201862	7	PubChem BioAssays			None
CHEMBL1682540		0	235.25	0	2.27	SID103904528	c1cnc2nc(-c3ccc4[nH]ncc4c3)cn2c1	Ki	'>'	7943.28	nM			inactive	UO_0000065					False	CHEMBL1963739	PUBCHEM_BIOASSAY: Navigating the Kinome. (Class of assay: other) Panel member name: AKT2	F	BAO_0000019	assay format	None	None	None	None	None	CHEMBL2431	Serine/threonine-protein kinase AKT2	Homo sapiens	SINGLE PROTEIN	CHEMBL1201862	7	PubChem BioAssays			None
CHEMBL2003657		0	455.54	0	4.39	SID103905061	CC(C)S(=O)(=O)n1c(N)nc2ccc(-c3c(-c4ccc(F)cc4)nc4sccn34)cc21	Ki	'>'	7943.28	nM			inactive	UO_0000065					False	CHEMBL1963739	PUBCHEM_BIOASSAY: Navigating the Kinome. (Class of assay: other) Panel member name: AKT2	F	BAO_0000019	assay format	None	None	None	None	None	CHEMBL2431	Serine/threonine-protein kinase AKT2	Homo sapiens	SINGLE PROTEIN	CHEMBL1201862	7	PubChem BioAssays			None
CHEMBL572878	TOZASERTIB	2	464.60	0	3.50	SID103905648	Cc1cc(Nc2cc(N3CCN(C)CC3)nc(Sc3ccc(NC(=O)C4CC4)cc3)n2)n[nH]1	Ki	'>'	7943.28	nM			inactive	UO_0000065					False	CHEMBL1963739	PUBCHEM_BIOASSAY: Navigating the Kinome. (Class of assay: other) Panel member name: AKT2	F	BAO_0000019	assay format	None	None	None	None	None	CHEMBL2431	Serine/threonine-protein kinase AKT2	Homo sapiens	SINGLE PROTEIN	CHEMBL1201862	7	PubChem BioAssays			None
CHEMBL2003420		0	384.48	0	2.34	SID103904793	O=C(NCCCCCCNC(=O)NCc1cccnc1)NCc1cccnc1	Ki	'>'	7943.28	nM			inactive	UO_0000065					False	CHEMBL1963739	PUBCHEM_BIOASSAY: Navigating the Kinome. (Class of assay: other) Panel member name: AKT2	F	BAO_0000019	assay format	None	None	None	None	None	CHEMBL2431	Serine/threonine-protein kinase AKT2	Homo sapiens	SINGLE PROTEIN	CHEMBL1201862	7	PubChem BioAssays			None
CHEMBL3701759		0	453.54	0	4.43	BDBM126601	CC1(O)CC(N)(c2ccc(-c3nc4n(c3-c3ccccc3)COc3cc(CO)ccc3-4)cc2)C1	IC50	'='	2.7	nM	8.57		256568	UO_0000065	18.89	0.34	4.14	9.16	False	CHEMBL3708023	Kinase Inhibition Assay: Preparation of AKT1 and AKT2 and measurement of in vitro inhibitory activity of the above-mentioned compounds against AKT1 and AKT2 kinase activity were carried out with reference to the method disclosed in Biochem. J. Vol. 385, pp 399-408 (2005). In the preparation of AKT1 and AKT2, human AKT1 and AKT2 to which a middle T antigen tag was added were expressed in Sf 9 inse…	B	BAO_0000219	cell-based format	Homo sapiens	None	None	None	None	CHEMBL2431	Serine/threonine-protein kinase AKT2	Homo sapiens	SINGLE PROTEIN	CHEMBL3639231	37	BindingDB Database		2014	None
CHEMBL2001520		0	545.46	2	7.28	SID103905381	Cc1ccc2c(Nc3cc(OCc4ccccc4Br)ccc3Sc3ccc(O)cc3)ncnc2n1	Ki	'='	1995.26	nM	5.70		active	UO_0000065					False	CHEMBL1963739	PUBCHEM_BIOASSAY: Navigating the Kinome. (Class of assay: other) Panel member name: AKT2	F	BAO_0000019	assay format	None	None	None	None	None	CHEMBL2431	Serine/threonine-protein kinase AKT2	Homo sapiens	SINGLE PROTEIN	CHEMBL1201862	7	PubChem BioAssays			None
CHEMBL1970203		0	432.51	0	4.79	SID103904353	Cc1cc(C)cc(NC(=O)Nc2ccc(NC(=O)c3csc4ncnc(N)c34)cc2)c1	Ki	'>'	7943.28	nM			inactive	UO_0000065					False	CHEMBL1963739	PUBCHEM_BIOASSAY: Navigating the Kinome. (Class of assay: other) Panel member name: AKT2	F	BAO_0000019	assay format	None	None	None	None	None	CHEMBL2431	Serine/threonine-protein kinase AKT2	Homo sapiens	SINGLE PROTEIN	CHEMBL1201862	7	PubChem BioAssays			None
CHEMBL226471		0	307.33	0	3.17	SID103904965	O=C1NCCc2[nH]c(-c3ccnc(-c4ccccc4F)c3)cc21	Ki	'>'	7943.28	nM			inactive	UO_0000065					False	CHEMBL1963739	PUBCHEM_BIOASSAY: Navigating the Kinome. (Class of assay: other) Panel member name: AKT2	F	BAO_0000019	assay format	None	None	None	None	None	CHEMBL2431	Serine/threonine-protein kinase AKT2	Homo sapiens	SINGLE PROTEIN	CHEMBL1201862	7	PubChem BioAssays			None
CHEMBL1996111		0	346.39	0	2.57	SID103904518	CN(C)C(=O)c1c(-c2ccc3[nH]ncc3c2)nnn1Cc1ccccc1	Ki	'>'	7943.28	nM			inactive	UO_0000065					False	CHEMBL1963739	PUBCHEM_BIOASSAY: Navigating the Kinome. (Class of assay: other) Panel member name: AKT2	F	BAO_0000019	assay format	None	None	None	None	None	CHEMBL2431	Serine/threonine-protein kinase AKT2	Homo sapiens	SINGLE PROTEIN	CHEMBL1201862	7	PubChem BioAssays			None
CHEMBL2177826		0	488.60	1	5.65	9	Nc1ncccc1-c1nc2cc(C3CCCC3)cnc2n1-c1ccc(CNC(=O)c2ccccc2)cc1	Delta Tm	'='	3.3	degrees C				UO_0000027					False	CHEMBL2186221	Binding affinity to Akt2 (1 to 481) expressed in Sf9 cells assessed as change in melting temperature at 15 uM	B	BAO_0000219	cell-based format	None	None	None	Sf9	None	CHEMBL2431	Serine/threonine-protein kinase AKT2	Homo sapiens	SINGLE PROTEIN	CHEMBL2176970	1	Scientific Literature	J. Med. Chem.	2012	CHEMBL3308860
CHEMBL2177830		0	496.57	1	5.66	12d	Nc1ncccc1-c1nc2cc(-c3ccccc3)cnc2n1-c1ccc(CNC(=O)c2ccccc2)cc1	IC50	'='	51000.0	nM	4.29			UO_0000065	8.64	0.15	-1.37	4.35	False	CHEMBL2186224	Inhibition of Akt2 (1 to 481) expressed in Sf9 cells using biotin-GRPRTSSFAEG as substrate after 20 mins by Alpha-screen assay	B	BAO_0000219	cell-based format	None	None	None	Sf9	None	CHEMBL2431	Serine/threonine-protein kinase AKT2	Homo sapiens	SINGLE PROTEIN	CHEMBL2176970	1	Scientific Literature	J. Med. Chem.	2012	CHEMBL3308860
CHEMBL1789941	RUXOLITINIB	4	306.37	0	3.47	INCB18424	N#CC[C@H](C1CCCC1)n1cc(-c2ncnc3[nH]ccc23)cn1	Kd	'>'	10000.0	nM				UO_0000065					False	CHEMBL1908536	Binding constant for AKT2 kinase domain	B	BAO_0000357	single protein format	None	None	None	None	None	CHEMBL2431	Serine/threonine-protein kinase AKT2	Homo sapiens	SINGLE PROTEIN	CHEMBL1908390	1	Scientific Literature	Nat. Biotechnol.	2011	None
CHEMBL2177366		0	500.04	1	2.87	44	C[C@@H]1C[C@@H](O)c2ncnc(N3CCN(C(=O)[C@H](CNC4CCOCC4)c4ccc(Cl)cc4)CC3)c21	IC50	'='	15.0	nM	7.82			UO_0000065	15.65	0.31	4.95	8.61	False	CHEMBL2188025	Competitive inhibition of wild-type full-length amino-terminal polyhistidine-tagged human Akt2 expressed in recombinant baculovirus system using fluorescence labeled substrate after 60 mins by fluorescence polarization assay in presence of ATP	B	BAO_0000019	assay format	Homo sapiens	None	None	None	None	CHEMBL2431	Serine/threonine-protein kinase AKT2	Homo sapiens	SINGLE PROTEIN	CHEMBL2177010	1	Scientific Literature	J. Med. Chem.	2012	None
CHEMBL2177376		0	497.95	0	3.25	37	C[C@@H]1C[C@@H](O)c2ncnc(N3CCN(C(=O)[C@H](CNCC(F)(F)F)c4ccc(Cl)cc4)CC3)c21	IC50	'='	2005.0	nM	5.70			UO_0000065	11.44	0.23	2.45	6.98	False	CHEMBL2188025	Competitive inhibition of wild-type full-length amino-terminal polyhistidine-tagged human Akt2 expressed in recombinant baculovirus system using fluorescence labeled substrate after 60 mins by fluorescence polarization assay in presence of ATP	B	BAO_0000019	assay format	Homo sapiens	None	None	None	None	CHEMBL2431	Serine/threonine-protein kinase AKT2	Homo sapiens	SINGLE PROTEIN	CHEMBL2177010	1	Scientific Literature	J. Med. Chem.	2012	None
CHEMBL485745	GW434756X	0	289.31	0	4.20	GW434756X	Fc1ccc(-c2nn3ccccc3c2-c2ccncc2)cc1	Inhibition	'='	1.43	%				UO_0000187					False	CHEMBL1961877	GSK_PKIS: AKT2 mean inhibition at 1 uM [Nanosyn]	B	BAO_0000357	single protein format	None	None	None	None	None	CHEMBL2431	Serine/threonine-protein kinase AKT2	Homo sapiens	SINGLE PROTEIN	CHEMBL1961873	16	GSK Published Kinase Inhibitor Set			None
CHEMBL1909382	GW759710A	0	359.79	0	3.20	GW759710A	Cl.NC(=O)c1cccc(Nc2nccc(Nc3cccc(F)c3)n2)c1	Inhibition	'='	0.22	%				UO_0000187					False	CHEMBL1961876	GSK_PKIS: AKT2 mean inhibition at 0.1 uM [Nanosyn]	B	BAO_0000357	single protein format	None	None	None	None	None	CHEMBL2431	Serine/threonine-protein kinase AKT2	Homo sapiens	SINGLE PROTEIN	CHEMBL1961873	16	GSK Published Kinase Inhibitor Set			None
CHEMBL331237	TRICIRIBINE	0	320.31	0	-1.49	API_2	Cn1nc(N)c2cn([C@@H]3O[C@H](CO)[C@@H](O)[C@H]3O)c3ncnc1c23	Residual Activity	'='	130.0	%				UO_0000187					False	CHEMBL2219394	Millipore: Percentage of residual kinase activity of AKT2 at 1uM relative to control. Control inhibitor: Staurosporine at 10.0uM. Buffer: 8 mM MOPS pH 7.0, 0.2 mM EDTA	B	BAO_0000357	single protein format	Homo sapiens	None	None	None	None	CHEMBL2431	Serine/threonine-protein kinase AKT2	Homo sapiens	SINGLE PROTEIN	CHEMBL2218924	1	Scientific Literature	Biochem. J.	2013	None
CHEMBL599894		0	224.18	0	0.13	PDK1_Akt_Flt_Dual_Pathway_Inhibitor	O=C1c2ccccc2-c2nc3nnnn3nc21	Residual Activity	'='	133.0	%				UO_0000187					False	CHEMBL2219394	Millipore: Percentage of residual kinase activity of AKT2 at 1uM relative to control. Control inhibitor: Staurosporine at 10.0uM. Buffer: 8 mM MOPS pH 7.0, 0.2 mM EDTA	B	BAO_0000357	single protein format	Homo sapiens	None	None	None	None	CHEMBL2431	Serine/threonine-protein kinase AKT2	Homo sapiens	SINGLE PROTEIN	CHEMBL2218924	1	Scientific Literature	Biochem. J.	2013	None
CHEMBL573339	PI-103	0	348.36	0	2.98	PI_103	Oc1cccc(-c2nc(N3CCOCC3)c3oc4ncccc4c3n2)c1	Residual Activity	'='	130.0	%				UO_0000187					False	CHEMBL2219394	Millipore: Percentage of residual kinase activity of AKT2 at 1uM relative to control. Control inhibitor: Staurosporine at 10.0uM. Buffer: 8 mM MOPS pH 7.0, 0.2 mM EDTA	B	BAO_0000357	single protein format	Homo sapiens	None	None	None	None	CHEMBL2431	Serine/threonine-protein kinase AKT2	Homo sapiens	SINGLE PROTEIN	CHEMBL2218924	1	Scientific Literature	Biochem. J.	2013	None
CHEMBL2218940		0	335.35	0	4.23	SL327	N#C/C(=C(\N)Sc1ccc(N)cc1)c1ccccc1C(F)(F)F	Residual Activity	'='	96.0	%				UO_0000187					False	CHEMBL2219394	Millipore: Percentage of residual kinase activity of AKT2 at 1uM relative to control. Control inhibitor: Staurosporine at 10.0uM. Buffer: 8 mM MOPS pH 7.0, 0.2 mM EDTA	B	BAO_0000357	single protein format	Homo sapiens	None	None	None	None	CHEMBL2431	Serine/threonine-protein kinase AKT2	Homo sapiens	SINGLE PROTEIN	CHEMBL2218924	1	Scientific Literature	Biochem. J.	2013	None
CHEMBL104264		0	446.37	0	3.58	H89	O=S(=O)(NCCNC/C=C/c1ccc(Br)cc1)c1cccc2cnccc12	Residual Activity	'='	86.0	%				UO_0000187					False	CHEMBL2219394	Millipore: Percentage of residual kinase activity of AKT2 at 1uM relative to control. Control inhibitor: Staurosporine at 10.0uM. Buffer: 8 mM MOPS pH 7.0, 0.2 mM EDTA	B	BAO_0000357	single protein format	Homo sapiens	None	None	None	None	CHEMBL2431	Serine/threonine-protein kinase AKT2	Homo sapiens	SINGLE PROTEIN	CHEMBL2218924	1	Scientific Literature	Biochem. J.	2013	None
CHEMBL2218941		0	398.22	0	3.51	Indirubin_6bromo_aceto	CC(=O)O/N=C1C(=C2\C(=O)Nc3cc(Br)ccc32)\Nc2ccccc2\1	Residual Activity	'='	91.0	%				UO_0000187					False	CHEMBL2219394	Millipore: Percentage of residual kinase activity of AKT2 at 1uM relative to control. Control inhibitor: Staurosporine at 10.0uM. Buffer: 8 mM MOPS pH 7.0, 0.2 mM EDTA	B	BAO_0000357	single protein format	Homo sapiens	None	None	None	None	CHEMBL2431	Serine/threonine-protein kinase AKT2	Homo sapiens	SINGLE PROTEIN	CHEMBL2218924	1	Scientific Literature	Biochem. J.	2013	None
CHEMBL1186409		0	487.65	1	7.32	AG_G_60025	CC[n+]1c(/C=C/N(C)c2ccccc2)n(-c2ccccc2)c2ccc(-c3nc4ccccc4s3)cc21	Residual Activity	'='	82.0	%				UO_0000187					False	CHEMBL2219395	Millipore: Percentage of residual kinase activity of AKT2 at 10uM relative to control. Control inhibitor: Staurosporine at 10.0uM. Buffer: 8 mM MOPS pH 7.0, 0.2 mM EDTA	B	BAO_0000357	single protein format	Homo sapiens	None	None	None	None	CHEMBL2431	Serine/threonine-protein kinase AKT2	Homo sapiens	SINGLE PROTEIN	CHEMBL2218924	1	Scientific Literature	Biochem. J.	2013	None
CHEMBL35820		0	388.26	0	4.93	56	CCOc1cc2ncnc(Nc3cccc(Br)c3)c2cc1OCC	Residual Activity	'='	97.0	%				UO_0000187					False	CHEMBL2219395	Millipore: Percentage of residual kinase activity of AKT2 at 10uM relative to control. Control inhibitor: Staurosporine at 10.0uM. Buffer: 8 mM MOPS pH 7.0, 0.2 mM EDTA	B	BAO_0000357	single protein format	Homo sapiens	None	None	None	None	CHEMBL2431	Serine/threonine-protein kinase AKT2	Homo sapiens	SINGLE PROTEIN	CHEMBL2218924	1	Scientific Literature	Biochem. J.	2013	None
CHEMBL380071		0	194.24	0	3.23	Rockout	c1ccc2c(-c3ccncc3)c[nH]c2c1	Residual Activity	'='	89.0	%				UO_0000187					False	CHEMBL2219395	Millipore: Percentage of residual kinase activity of AKT2 at 10uM relative to control. Control inhibitor: Staurosporine at 10.0uM. Buffer: 8 mM MOPS pH 7.0, 0.2 mM EDTA	B	BAO_0000357	single protein format	Homo sapiens	None	None	None	None	CHEMBL2431	Serine/threonine-protein kinase AKT2	Homo sapiens	SINGLE PROTEIN	CHEMBL2218924	1	Scientific Literature	Biochem. J.	2013	None
CHEMBL47940		0	370.46	1	5.59	Lck_Inhibitor	Nc1ncnc2c1c(-c1ccc(Oc3ccccc3)cc1)cn2C1CCCC1	Residual Activity	'='	91.0	%				UO_0000187					False	CHEMBL2219395	Millipore: Percentage of residual kinase activity of AKT2 at 10uM relative to control. Control inhibitor: Staurosporine at 10.0uM. Buffer: 8 mM MOPS pH 7.0, 0.2 mM EDTA	B	BAO_0000357	single protein format	Homo sapiens	None	None	None	None	CHEMBL2431	Serine/threonine-protein kinase AKT2	Homo sapiens	SINGLE PROTEIN	CHEMBL2218924	1	Scientific Literature	Biochem. J.	2013	None
CHEMBL2218931		0	376.48	0	1.11	Glycyl_H_1152	Cc1cncc2cccc(S(=O)(=O)N3CCCN(C(=O)CN)C[C@H]3C)c12	Residual Activity	'='	80.0	%				UO_0000187					False	CHEMBL2219395	Millipore: Percentage of residual kinase activity of AKT2 at 10uM relative to control. Control inhibitor: Staurosporine at 10.0uM. Buffer: 8 mM MOPS pH 7.0, 0.2 mM EDTA	B	BAO_0000357	single protein format	Homo sapiens	None	None	None	None	CHEMBL2431	Serine/threonine-protein kinase AKT2	Homo sapiens	SINGLE PROTEIN	CHEMBL2218924	1	Scientific Literature	Biochem. J.	2013	None
CHEMBL406375		0	234.26	0	3.98	GTP_14564	c1ccc(-c2n[nH]c3c2oc2ccccc23)cc1	Residual Activity	'='	110.0	%				UO_0000187					False	CHEMBL2219395	Millipore: Percentage of residual kinase activity of AKT2 at 10uM relative to control. Control inhibitor: Staurosporine at 10.0uM. Buffer: 8 mM MOPS pH 7.0, 0.2 mM EDTA	B	BAO_0000357	single protein format	Homo sapiens	None	None	None	None	CHEMBL2431	Serine/threonine-protein kinase AKT2	Homo sapiens	SINGLE PROTEIN	CHEMBL2218924	1	Scientific Literature	Biochem. J.	2013	None
CHEMBL1363184		0	306.37	0	2.87	LY-303511	O=c1cc(N2CCNCC2)oc2c(-c3ccccc3)cccc12	Residual Activity	'='	77.0	%				UO_0000187					False	CHEMBL2219395	Millipore: Percentage of residual kinase activity of AKT2 at 10uM relative to control. Control inhibitor: Staurosporine at 10.0uM. Buffer: 8 mM MOPS pH 7.0, 0.2 mM EDTA	B	BAO_0000357	single protein format	Homo sapiens	None	None	None	None	CHEMBL2431	Serine/threonine-protein kinase AKT2	Homo sapiens	SINGLE PROTEIN	CHEMBL2218924	1	Scientific Literature	Biochem. J.	2013	None
CHEMBL1789961	GW513184X	0	360.38	0	2.98	GW513184X	COc1cc(C=NNc2ncnc3c2cnn3-c2ccccc2)ccc1O	Inhibition	'='	-2.91	%				UO_0000187					False	CHEMBL1961877	GSK_PKIS: AKT2 mean inhibition at 1 uM [Nanosyn]	B	BAO_0000357	single protein format	None	None	None	None	None	CHEMBL2431	Serine/threonine-protein kinase AKT2	Homo sapiens	SINGLE PROTEIN	CHEMBL1961873	16	GSK Published Kinase Inhibitor Set			None
CHEMBL374453	GSK-299115A	0	415.28	0	4.39	GSK299115A	CC1=C(C(=O)Nc2ccc3[nH]ncc3c2)C(c2ccc(Cl)c(Cl)c2)CC(=O)N1	Inhibition	'='	1.63	%				UO_0000187					False	CHEMBL1961877	GSK_PKIS: AKT2 mean inhibition at 1 uM [Nanosyn]	B	BAO_0000357	single protein format	None	None	None	None	None	CHEMBL2431	Serine/threonine-protein kinase AKT2	Homo sapiens	SINGLE PROTEIN	CHEMBL1961873	16	GSK Published Kinase Inhibitor Set			None
CHEMBL13972		0	440.48	0	4.73	SB-242721	N#Cc1ccc(Oc2nccc(-c3c(-c4ccc(F)cc4)ncn3C3CCNCC3)n2)cc1	Inhibition	'='	0.99	%				UO_0000187					False	CHEMBL1961876	GSK_PKIS: AKT2 mean inhibition at 0.1 uM [Nanosyn]	B	BAO_0000357	single protein format	None	None	None	None	None	CHEMBL2431	Serine/threonine-protein kinase AKT2	Homo sapiens	SINGLE PROTEIN	CHEMBL1961873	16	GSK Published Kinase Inhibitor Set			None
CHEMBL13972		0	440.48	0	4.73	SB-242721	N#Cc1ccc(Oc2nccc(-c3c(-c4ccc(F)cc4)ncn3C3CCNCC3)n2)cc1	Inhibition	'='	3.57	%				UO_0000187					False	CHEMBL1961877	GSK_PKIS: AKT2 mean inhibition at 1 uM [Nanosyn]	B	BAO_0000357	single protein format	None	None	None	None	None	CHEMBL2431	Serine/threonine-protein kinase AKT2	Homo sapiens	SINGLE PROTEIN	CHEMBL1961873	16	GSK Published Kinase Inhibitor Set			None
CHEMBL1909357	GW410563A	0	347.80	0	3.40	GW410563A	COc1cc2ncnc(Nc3ccc(C)c(O)c3)c2cc1OC.Cl	Inhibition	'='	1.99	%				UO_0000187					False	CHEMBL1961876	GSK_PKIS: AKT2 mean inhibition at 0.1 uM [Nanosyn]	B	BAO_0000357	single protein format	None	None	None	None	None	CHEMBL2431	Serine/threonine-protein kinase AKT2	Homo sapiens	SINGLE PROTEIN	CHEMBL1961873	16	GSK Published Kinase Inhibitor Set			None
CHEMBL188268		0	307.32	0	1.51	SB-750140	NCc1ccc(-n2c(-c3nonc3N)nc3cnccc32)cc1	Inhibition	'='	3.5	%				UO_0000187					False	CHEMBL1961876	GSK_PKIS: AKT2 mean inhibition at 0.1 uM [Nanosyn]	B	BAO_0000357	single protein format	None	None	None	None	None	CHEMBL2431	Serine/threonine-protein kinase AKT2	Homo sapiens	SINGLE PROTEIN	CHEMBL1961873	16	GSK Published Kinase Inhibitor Set			None
CHEMBL520037	GW837331X	0	459.43	0	4.89	GW837331X	COc1cc(Nc2ncc3c(C)nc(-c4cccc(C(F)(F)F)c4)n3n2)cc(OC)c1OC	Inhibition	'='	1.62	%				UO_0000187					False	CHEMBL1961876	GSK_PKIS: AKT2 mean inhibition at 0.1 uM [Nanosyn]	B	BAO_0000357	single protein format	None	None	None	None	None	CHEMBL2431	Serine/threonine-protein kinase AKT2	Homo sapiens	SINGLE PROTEIN	CHEMBL1961873	16	GSK Published Kinase Inhibitor Set			None
CHEMBL271594	GW300653X	0	358.42	0	2.23	GW300653X	CC(C)c1ccc2c(c1)NC(=O)/C2=N/Nc1ccc(S(N)(=O)=O)cc1	Inhibition	'='	0.73	%				UO_0000187					False	CHEMBL1961877	GSK_PKIS: AKT2 mean inhibition at 1 uM [Nanosyn]	B	BAO_0000357	single protein format	None	None	None	None	None	CHEMBL2431	Serine/threonine-protein kinase AKT2	Homo sapiens	SINGLE PROTEIN	CHEMBL1961873	16	GSK Published Kinase Inhibitor Set			None
CHEMBL522502		0	356.43	0	4.66	NF_kB_Activation_Inhibitor	Nc1ccc2ncnc(NCCc3ccc(Oc4ccccc4)cc3)c2c1	Residual Activity	'='	86.0	%				UO_0000187					False	CHEMBL2219394	Millipore: Percentage of residual kinase activity of AKT2 at 1uM relative to control. Control inhibitor: Staurosporine at 10.0uM. Buffer: 8 mM MOPS pH 7.0, 0.2 mM EDTA	B	BAO_0000357	single protein format	Homo sapiens	None	None	None	None	CHEMBL2431	Serine/threonine-protein kinase AKT2	Homo sapiens	SINGLE PROTEIN	CHEMBL2218924	1	Scientific Literature	Biochem. J.	2013	None
CHEMBL413	SIROLIMUS	4	914.19	3	6.18	Rapamycin	CO[C@H]1C[C@@H]2CC[C@@H](C)[C@@](O)(O2)C(=O)C(=O)N2CCCC[C@H]2C(=O)O[C@H]([C@H](C)C[C@@H]2CC[C@@H](O)[C@H](OC)C2)CC(=O)[C@H](C)/C=C(\C)[C@@H](O)[C@@H](OC)C(=O)[C@H](C)C[C@H](C)/C=C/C=C/C=C/1C	Residual Activity	'='	107.0	%				UO_0000187					False	CHEMBL2219395	Millipore: Percentage of residual kinase activity of AKT2 at 10uM relative to control. Control inhibitor: Staurosporine at 10.0uM. Buffer: 8 mM MOPS pH 7.0, 0.2 mM EDTA	B	BAO_0000357	single protein format	Homo sapiens	None	None	None	None	CHEMBL2431	Serine/threonine-protein kinase AKT2	Homo sapiens	SINGLE PROTEIN	CHEMBL2218924	1	Scientific Literature	Biochem. J.	2013	None
CHEMBL573339	PI-103	0	348.36	0	2.98	PI_103	Oc1cccc(-c2nc(N3CCOCC3)c3oc4ncccc4c3n2)c1	Residual Activity	'='	90.0	%				UO_0000187					False	CHEMBL2219395	Millipore: Percentage of residual kinase activity of AKT2 at 10uM relative to control. Control inhibitor: Staurosporine at 10.0uM. Buffer: 8 mM MOPS pH 7.0, 0.2 mM EDTA	B	BAO_0000357	single protein format	Homo sapiens	None	None	None	None	CHEMBL2431	Serine/threonine-protein kinase AKT2	Homo sapiens	SINGLE PROTEIN	CHEMBL2218924	1	Scientific Literature	Biochem. J.	2013	None
CHEMBL76589		0	236.23	0	1.56	Tyrphostin AG-112	N#CC(C#N)=C(N)/C(C#N)=C/c1ccc(O)cc1	Residual Activity	'='	93.0	%				UO_0000187					False	CHEMBL2219395	Millipore: Percentage of residual kinase activity of AKT2 at 10uM relative to control. Control inhibitor: Staurosporine at 10.0uM. Buffer: 8 mM MOPS pH 7.0, 0.2 mM EDTA	B	BAO_0000357	single protein format	Homo sapiens	None	None	None	None	CHEMBL2431	Serine/threonine-protein kinase AKT2	Homo sapiens	SINGLE PROTEIN	CHEMBL2218924	1	Scientific Literature	Biochem. J.	2013	None
CHEMBL120077		0	325.34	0	3.88	JNJ-10198409	COc1cc2c(cc1OC)-c1n[nH]c(Nc3cccc(F)c3)c1C2	Residual Activity	'='	96.0	%				UO_0000187					False	CHEMBL2219394	Millipore: Percentage of residual kinase activity of AKT2 at 1uM relative to control. Control inhibitor: Staurosporine at 10.0uM. Buffer: 8 mM MOPS pH 7.0, 0.2 mM EDTA	B	BAO_0000357	single protein format	Homo sapiens	None	None	None	None	CHEMBL2431	Serine/threonine-protein kinase AKT2	Homo sapiens	SINGLE PROTEIN	CHEMBL2218924	1	Scientific Literature	Biochem. J.	2013	None
CHEMBL1909368	GW683134A	0	575.91	2	7.00	GW683134A	Cl.O=C(Nc1ccc(Oc2ccc3[nH]c(NC(=O)c4ccco4)nc3c2)cc1)Nc1cc(C(F)(F)F)ccc1F	Inhibition	'='	-3.05	%				UO_0000187					False	CHEMBL1961876	GSK_PKIS: AKT2 mean inhibition at 0.1 uM [Nanosyn]	B	BAO_0000357	single protein format	None	None	None	None	None	CHEMBL2431	Serine/threonine-protein kinase AKT2	Homo sapiens	SINGLE PROTEIN	CHEMBL1961873	16	GSK Published Kinase Inhibitor Set			None
CHEMBL463931	GSK-2163632A	0	548.67	1	4.19	GSK2163632A	COc1cc2c(cc1Nc1nc(Nc3ccsc3C(N)=O)c3cc[nH]c3n1)N(C(=O)CN(C)C)CCC2(C)C	Inhibition	'='	2.14	%				UO_0000187					False	CHEMBL1961877	GSK_PKIS: AKT2 mean inhibition at 1 uM [Nanosyn]	B	BAO_0000357	single protein format	None	None	None	None	None	CHEMBL2431	Serine/threonine-protein kinase AKT2	Homo sapiens	SINGLE PROTEIN	CHEMBL1961873	16	GSK Published Kinase Inhibitor Set			None
CHEMBL1909397	GW279320X	0	364.81	0	2.06	GW279320X	Cc1cc(Cl)cc2c1NC(=O)C2=NNc1ccc(S(N)(=O)=O)cc1	Inhibition	'='	0.6	%				UO_0000187					False	CHEMBL1961876	GSK_PKIS: AKT2 mean inhibition at 0.1 uM [Nanosyn]	B	BAO_0000357	single protein format	None	None	None	None	None	CHEMBL2431	Serine/threonine-protein kinase AKT2	Homo sapiens	SINGLE PROTEIN	CHEMBL1961873	16	GSK Published Kinase Inhibitor Set			None
CHEMBL1096290	GSK-1000163A	0	395.47	0	1.80	GSK1000163A	CCn1c(-c2nonc2N)nc2c(C#CC(C)(C)O)nc(CN3CCCC3)cc21	Inhibition	'='	10.01	%				UO_0000187					False	CHEMBL1961876	GSK_PKIS: AKT2 mean inhibition at 0.1 uM [Nanosyn]	B	BAO_0000357	single protein format	None	None	None	None	None	CHEMBL2431	Serine/threonine-protein kinase AKT2	Homo sapiens	SINGLE PROTEIN	CHEMBL1961873	16	GSK Published Kinase Inhibitor Set			None
CHEMBL1725279	SP-600125	0	220.23	0	4.43	SP600125	Oc1c2ccccc2c2c3c(cccc13)N=N2	Residual Activity	'='	105.0	%				UO_0000187					False	CHEMBL2219395	Millipore: Percentage of residual kinase activity of AKT2 at 10uM relative to control. Control inhibitor: Staurosporine at 10.0uM. Buffer: 8 mM MOPS pH 7.0, 0.2 mM EDTA	B	BAO_0000357	single protein format	Homo sapiens	None	None	None	None	CHEMBL2431	Serine/threonine-protein kinase AKT2	Homo sapiens	SINGLE PROTEIN	CHEMBL2218924	1	Scientific Literature	Biochem. J.	2013	None
CHEMBL404939		0	289.67	0	1.67	MEK_Inhibitor_II	O=C1C(Cl)=C(N2C(=O)CCC2=O)C(=O)c2ccccc21	Residual Activity	'='	94.0	%				UO_0000187					False	CHEMBL2219395	Millipore: Percentage of residual kinase activity of AKT2 at 10uM relative to control. Control inhibitor: Staurosporine at 10.0uM. Buffer: 8 mM MOPS pH 7.0, 0.2 mM EDTA	B	BAO_0000357	single protein format	Homo sapiens	None	None	None	None	CHEMBL2431	Serine/threonine-protein kinase AKT2	Homo sapiens	SINGLE PROTEIN	CHEMBL2218924	1	Scientific Literature	Biochem. J.	2013	None
CHEMBL257167		0	279.30	0	2.14	TPCA_1	NC(=O)Nc1sc(-c2ccc(F)cc2)cc1C(N)=O	Residual Activity	'='	84.0	%				UO_0000187					False	CHEMBL2219395	Millipore: Percentage of residual kinase activity of AKT2 at 10uM relative to control. Control inhibitor: Staurosporine at 10.0uM. Buffer: 8 mM MOPS pH 7.0, 0.2 mM EDTA	B	BAO_0000357	single protein format	Homo sapiens	None	None	None	None	CHEMBL2431	Serine/threonine-protein kinase AKT2	Homo sapiens	SINGLE PROTEIN	CHEMBL2218924	1	Scientific Literature	Biochem. J.	2013	None
CHEMBL104264		0	446.37	0	3.58	H89	O=S(=O)(NCCNC/C=C/c1ccc(Br)cc1)c1cccc2cnccc12	Residual Activity	'='	36.0	%				UO_0000187					False	CHEMBL2219395	Millipore: Percentage of residual kinase activity of AKT2 at 10uM relative to control. Control inhibitor: Staurosporine at 10.0uM. Buffer: 8 mM MOPS pH 7.0, 0.2 mM EDTA	B	BAO_0000357	single protein format	Homo sapiens	None	None	None	None	CHEMBL2431	Serine/threonine-protein kinase AKT2	Homo sapiens	SINGLE PROTEIN	CHEMBL2218924	1	Scientific Literature	Biochem. J.	2013	None
CHEMBL458415	GSK-2186269A	0	483.58	0	3.86	GSK2186269A	COc1cc2c(cc1Nc1nc(N3CCc4ccccc43)c3cc[nH]c3n1)N(C(=O)CN(C)C)CC2	Inhibition	'='	0.6	%				UO_0000187					False	CHEMBL1961876	GSK_PKIS: AKT2 mean inhibition at 0.1 uM [Nanosyn]	B	BAO_0000357	single protein format	None	None	None	None	None	CHEMBL2431	Serine/threonine-protein kinase AKT2	Homo sapiens	SINGLE PROTEIN	CHEMBL1961873	16	GSK Published Kinase Inhibitor Set			None
CHEMBL1813608		0	227.23	0	0.90	14	Nc1n[nH]c2cc(-c3ccncc3)[nH]c(=O)c12	Inhibition	'='	4.0	%				UO_0000187					False	CHEMBL1815736	Inhibition of AKT2 at 30 uM by microfluidic mobility shift assay	B	BAO_0000357	single protein format	None	None	None	None	None	CHEMBL2431	Serine/threonine-protein kinase AKT2	Homo sapiens	SINGLE PROTEIN	CHEMBL1811853	1	Scientific Literature	Bioorg. Med. Chem.	2011	None
CHEMBL1813777		0	282.30	0	1.89	37	CC(=O)Nc1nn(C)c2cc(-c3ccccc3)[nH]c(=O)c12	Inhibition	'='	40.0	%				UO_0000187					False	CHEMBL1815736	Inhibition of AKT2 at 30 uM by microfluidic mobility shift assay	B	BAO_0000357	single protein format	None	None	None	None	None	CHEMBL2431	Serine/threonine-protein kinase AKT2	Homo sapiens	SINGLE PROTEIN	CHEMBL1811853	1	Scientific Literature	Bioorg. Med. Chem.	2011	None
CHEMBL1813796		0	303.33	0	2.36	56	Nc1c2c(=O)[nH]c(-c3ccccc3)cc2nn1-c1ccccn1	Inhibition	'='	0.0	%				UO_0000187					False	CHEMBL1815736	Inhibition of AKT2 at 30 uM by microfluidic mobility shift assay	B	BAO_0000357	single protein format	None	None	None	None	None	CHEMBL2431	Serine/threonine-protein kinase AKT2	Homo sapiens	SINGLE PROTEIN	CHEMBL1811853	1	Scientific Literature	Bioorg. Med. Chem.	2011	None
CHEMBL1813799		0	279.30	0	2.00	59	Cn1nc2c3c(nc(-c4ccccc4)cc31)NCC(=O)N2	Inhibition	'='	1.0	%				UO_0000187					False	CHEMBL1815736	Inhibition of AKT2 at 30 uM by microfluidic mobility shift assay	B	BAO_0000357	single protein format	None	None	None	None	None	CHEMBL2431	Serine/threonine-protein kinase AKT2	Homo sapiens	SINGLE PROTEIN	CHEMBL1811853	1	Scientific Literature	Bioorg. Med. Chem.	2011	None
CHEMBL1813804		0	149.15	0	0.56	64	Cc1cc2[nH]ncc2c(=O)[nH]1	Inhibition	'='	1.0	%				UO_0000187					False	CHEMBL1815736	Inhibition of AKT2 at 30 uM by microfluidic mobility shift assay	B	BAO_0000357	single protein format	None	None	None	None	None	CHEMBL2431	Serine/threonine-protein kinase AKT2	Homo sapiens	SINGLE PROTEIN	CHEMBL1811853	1	Scientific Literature	Bioorg. Med. Chem.	2011	None
CHEMBL337642		0	531.57	1	2.03	29	O=C1NC(=O)C2=C1c1cn(c3ncccc13)CCOCCOCCOCCOCCn1cc2c2cccnc21	Activity	'='	97.0	%				UO_0000187					False	CHEMBL768271	Inhibition of Protein kinase B beta at 10 uM	B	BAO_0000357	single protein format	Homo sapiens	None	None	None	None	CHEMBL2431	Serine/threonine-protein kinase AKT2	Homo sapiens	SINGLE PROTEIN	CHEMBL1145082	1	Scientific Literature	J. Med. Chem.	2003	None
CHEMBL427058	GSK-466317A	0	448.83	0	4.75	GSK466317A	CC1=C(C(=O)Nc2cc(Cl)c3[nH]ncc3c2)C(c2ccc(C(F)(F)F)cc2)CC(=O)N1	Inhibition	'='	3.66	%				UO_0000187					False	CHEMBL1961877	GSK_PKIS: AKT2 mean inhibition at 1 uM [Nanosyn]	B	BAO_0000357	single protein format	None	None	None	None	None	CHEMBL2431	Serine/threonine-protein kinase AKT2	Homo sapiens	SINGLE PROTEIN	CHEMBL1961873	16	GSK Published Kinase Inhibitor Set			None
CHEMBL1081312		0	319.37	0	3.07	PP121	Nc1ncnc2c1c(-c1cnc3[nH]ccc3c1)nn2C1CCCC1	Inhibition	'='	3.0	%				UO_0000187					False	CHEMBL1243989	Inhibition of AKT2 at 1 uM after 60 mins by FRET assay in presence of 10 uM ATP	B	BAO_0000357	single protein format	None	None	None	None	None	CHEMBL2431	Serine/threonine-protein kinase AKT2	Homo sapiens	SINGLE PROTEIN	CHEMBL1240340	1	Scientific Literature	Nat. Chem. Biol.	2008	None
CHEMBL160333		0	349.17	0	3.18	SB-409514	O=C1NC(=O)C(c2cccc(Cl)c2)=C1Nc1ccc(O)c(Cl)c1	Inhibition	'='	-0.16	%				UO_0000187					False	CHEMBL1961877	GSK_PKIS: AKT2 mean inhibition at 1 uM [Nanosyn]	B	BAO_0000357	single protein format	None	None	None	None	None	CHEMBL2431	Serine/threonine-protein kinase AKT2	Homo sapiens	SINGLE PROTEIN	CHEMBL1961873	16	GSK Published Kinase Inhibitor Set			None
CHEMBL185962		0	242.24	0	1.40	SB-736302	Nc1nonc1-c1nc2cnccc2n1C1CC1	Inhibition	'='	5.04	%				UO_0000187					False	CHEMBL1961877	GSK_PKIS: AKT2 mean inhibition at 1 uM [Nanosyn]	B	BAO_0000357	single protein format	None	None	None	None	None	CHEMBL2431	Serine/threonine-protein kinase AKT2	Homo sapiens	SINGLE PROTEIN	CHEMBL1961873	16	GSK Published Kinase Inhibitor Set			None
CHEMBL374742		0	303.41	0	3.75	7	c1ccc(C2(c3ccc(-c4cn[nH]c4)cc3)CCNCC2)cc1	IC50	'='	200.0	nM	6.70			UO_0000065	22.08	0.40	2.95	16.46	False	CHEMBL919345	Inhibition of PKBbeta by radiometric filter binding assay	B	BAO_0000357	single protein format	Homo sapiens	None	None	None	None	CHEMBL2431	Serine/threonine-protein kinase AKT2	Homo sapiens	SINGLE PROTEIN	CHEMBL1139877	1	Scientific Literature	J. Med. Chem.	2007	None
CHEMBL1909374	GW709042A	0	585.95	2	7.41	GW709042A	Cl.O=C(Nc1ccc(Oc2ccc3[nH]c(NC(=O)c4ccccc4)nc3c2)cc1)Nc1cc(C(F)(F)F)ccc1F	Inhibition	'='	1.71	%				UO_0000187					False	CHEMBL1961876	GSK_PKIS: AKT2 mean inhibition at 0.1 uM [Nanosyn]	B	BAO_0000357	single protein format	None	None	None	None	None	CHEMBL2431	Serine/threonine-protein kinase AKT2	Homo sapiens	SINGLE PROTEIN	CHEMBL1961873	16	GSK Published Kinase Inhibitor Set			None
CHEMBL365248	GW810372X	0	402.34	0	3.84	GW810372X	COc1ccc2c(-c3ccnc(Nc4cccc(OC(F)(F)F)c4)n3)cnn2n1	Inhibition	'='	2.41	%				UO_0000187					False	CHEMBL1961876	GSK_PKIS: AKT2 mean inhibition at 0.1 uM [Nanosyn]	B	BAO_0000357	single protein format	None	None	None	None	None	CHEMBL2431	Serine/threonine-protein kinase AKT2	Homo sapiens	SINGLE PROTEIN	CHEMBL1961873	16	GSK Published Kinase Inhibitor Set			None
CHEMBL191105		0	287.33	0	1.02	SB-751399	CN(C)CCCn1c(-c2nonc2N)nc2cnccc21	Inhibition	'='	1.85	%				UO_0000187					False	CHEMBL1961876	GSK_PKIS: AKT2 mean inhibition at 0.1 uM [Nanosyn]	B	BAO_0000357	single protein format	None	None	None	None	None	CHEMBL2431	Serine/threonine-protein kinase AKT2	Homo sapiens	SINGLE PROTEIN	CHEMBL1961873	16	GSK Published Kinase Inhibitor Set			None
CHEMBL3427174		0	294.36	0	2.25	6	COc1ccc2nc(C3=N[C@H](C(=O)O)CS3)sc2c1	Activity	'='	29.0	%				UO_0000187					False	CHEMBL3427820	Inhibition of PKBbeta (unknown origin) assessed as remaining activity at 100 uM by radioactive filter binding assay in presence of [33P]-ATP relative to control	B	BAO_0000357	single protein format	Homo sapiens	None	None	None	None	CHEMBL2431	Serine/threonine-protein kinase AKT2	Homo sapiens	SINGLE PROTEIN	CHEMBL3425453	1	Scientific Literature	Eur. J. Med. Chem.	2015	None
CHEMBL255212		0	485.59	1	5.77	1	N#Cc1cnc(-c2ccc(CN3CCC(n4c(=O)[nH]c5ccccc54)CC3)cc2)c(-c2ccccc2)c1	Activity	'>'	50000.0	nM				UO_0000065					False	CHEMBL950116	Inhibition of Akt2 in human C33a cells	B	BAO_0000219	cell-based format	Homo sapiens	None	None	C33a	None	CHEMBL2431	Serine/threonine-protein kinase AKT2	Homo sapiens	SINGLE PROTEIN	CHEMBL1142279	1	Scientific Literature	Bioorg. Med. Chem. Lett.	2008	None
CHEMBL447558		0	667.82	2	4.62	38	Nc1ccc(-c2nnc(C3CCN(Cc4ccc(-c5nc6nc(N7CCN(CCO)CC7)ccc6nc5-c5ccccc5)cc4)CC3)[nH]2)cn1	IC50	'='	230.0	nM	6.64			UO_0000065	9.94	0.18	2.02	4.45	False	CHEMBL947434	Inhibition of Akt2 by cellular assay	B	BAO_0000357	single protein format	None	None	None	None	None	CHEMBL2431	Serine/threonine-protein kinase AKT2	Homo sapiens	SINGLE PROTEIN	CHEMBL1157525	1	Scientific Literature	Bioorg. Med. Chem. Lett.	2008	None
CHEMBL501612		0	653.79	2	4.43	37	OCCN1CCN(c2ccc3nc(-c4ccccc4)c(-c4ccc(CN5CCC(c6nnc(-c7ncccn7)[nH]6)CC5)cc4)nc3n2)CC1	IC50	'='	190.0	nM	6.72			UO_0000065	10.28	0.19	2.29	4.94	False	CHEMBL947434	Inhibition of Akt2 by cellular assay	B	BAO_0000357	single protein format	None	None	None	None	None	CHEMBL2431	Serine/threonine-protein kinase AKT2	Homo sapiens	SINGLE PROTEIN	CHEMBL1157525	1	Scientific Literature	Bioorg. Med. Chem. Lett.	2008	None
CHEMBL508098		0	623.77	2	5.07	34	CN1CCN(c2ccc3nc(-c4ccccc4)c(-c4ccc(CN5CCC(c6nnc(-c7ncccn7)[nH]6)CC5)cc4)nc3n2)CC1	IC50	'='	192.0	nM	6.72			UO_0000065	10.77	0.20	1.65	5.80	False	CHEMBL947434	Inhibition of Akt2 by cellular assay	B	BAO_0000357	single protein format	None	None	None	None	None	CHEMBL2431	Serine/threonine-protein kinase AKT2	Homo sapiens	SINGLE PROTEIN	CHEMBL1157525	1	Scientific Literature	Bioorg. Med. Chem. Lett.	2008	None
CHEMBL258696		0	653.83	2	6.52	2	CCN(CC)CCNC(=O)c1ccc2nc(-c3ccccc3)c(-c3ccc(CN4CCC(n5c(=O)[nH]c6ccccc65)CC4)cc3)nc2c1	IC50	'='	212.0	nM	6.67			UO_0000065	10.21	0.19	0.15	6.73	False	CHEMBL937418	Inhibition of Akt2	B	BAO_0000357	single protein format	None	None	None	None	None	CHEMBL2431	Serine/threonine-protein kinase AKT2	Homo sapiens	SINGLE PROTEIN	CHEMBL1143097	1	Scientific Literature	Bioorg. Med. Chem. Lett.	2008	None
CHEMBL3215582		0	588.33	1	6.41	1	Cc1ccc2c(Nc3ccc(Cl)cc3)nccc2c1Nc1ncccc1-c1ncnc2[nH]cnc12.Cl.Cl.Cl	Activity	'='	88.0	%				UO_0000187					False	CHEMBL1057568	Inhibition of AKT2 assessed as enzyme activity at 1 uM relative to untreated control	B	BAO_0000357	single protein format	None	None	None	None	None	CHEMBL2431	Serine/threonine-protein kinase AKT2	Homo sapiens	SINGLE PROTEIN	CHEMBL1155237	1	Scientific Literature	J. Med. Chem.	2009	None
CHEMBL599171		0	320.37	0	0.85	64	NCCNC(=O)c1cc(-c2scc3c2OCCO3)cnc1N	Inhibition	'='	1.0	%				UO_0000187					False	CHEMBL1069049	Inhibition of AKT2 at 1 uM by microfluidic substrate phosphorylation assay	B	BAO_0000357	single protein format	None	None	None	None	None	CHEMBL2431	Serine/threonine-protein kinase AKT2	Homo sapiens	SINGLE PROTEIN	CHEMBL1158506	1	Scientific Literature	Bioorg. Med. Chem.	2010	None
CHEMBL1991678		0	424.46	0	3.87	SID103904779	Cc1nccn2c(-c3ccnc(NCC(C)(C)CO)n3)c(-c3ccc(F)cc3F)nc12	Ki	'>'	7943.28	nM			inactive	UO_0000065					False	CHEMBL1963739	PUBCHEM_BIOASSAY: Navigating the Kinome. (Class of assay: other) Panel member name: AKT2	F	BAO_0000019	assay format	None	None	None	None	None	CHEMBL2431	Serine/threonine-protein kinase AKT2	Homo sapiens	SINGLE PROTEIN	CHEMBL1201862	7	PubChem BioAssays			None
CHEMBL2001239		0	438.80	0	3.40	SID103905496	Nc1ncnc(Nc2cc(CNC(=O)C(F)(F)F)c(O)c(-c3ccc(Cl)cc3)c2)n1	Ki	'='	3981.07	nM	5.40		active	UO_0000065					False	CHEMBL1963739	PUBCHEM_BIOASSAY: Navigating the Kinome. (Class of assay: other) Panel member name: AKT2	F	BAO_0000019	assay format	None	None	None	None	None	CHEMBL2431	Serine/threonine-protein kinase AKT2	Homo sapiens	SINGLE PROTEIN	CHEMBL1201862	7	PubChem BioAssays			None
CHEMBL260092		0	441.42	0	4.66	SID103904742	Nc1ncnc2c1N=C(c1ccc(NC(=O)Nc3cccc(C(F)(F)F)c3)cc1)CCN2	Ki	'>'	7943.28	nM			inactive	UO_0000065					False	CHEMBL1963739	PUBCHEM_BIOASSAY: Navigating the Kinome. (Class of assay: other) Panel member name: AKT2	F	BAO_0000019	assay format	None	None	None	None	None	CHEMBL2431	Serine/threonine-protein kinase AKT2	Homo sapiens	SINGLE PROTEIN	CHEMBL1201862	7	PubChem BioAssays			None
CHEMBL1991725		0	479.58	0	4.45	SID103904474	CN(C)CC(=O)NC(COc1cncc(-c2ccc3cnccc3c2)c1)Cc1c[nH]c2ccccc12	Ki	'='	6309.57	nM	5.20		active	UO_0000065					False	CHEMBL1963739	PUBCHEM_BIOASSAY: Navigating the Kinome. (Class of assay: other) Panel member name: AKT2	F	BAO_0000019	assay format	None	None	None	None	None	CHEMBL2431	Serine/threonine-protein kinase AKT2	Homo sapiens	SINGLE PROTEIN	CHEMBL1201862	7	PubChem BioAssays			None
CHEMBL1995391		0	190.25	0	1.97	SID103905139	CC(C)Nc1n[nH]c2ccc(N)cc12	Ki	'>'	19952.62	nM			inactive	UO_0000065					False	CHEMBL1963739	PUBCHEM_BIOASSAY: Navigating the Kinome. (Class of assay: other) Panel member name: AKT2	F	BAO_0000019	assay format	None	None	None	None	None	CHEMBL2431	Serine/threonine-protein kinase AKT2	Homo sapiens	SINGLE PROTEIN	CHEMBL1201862	7	PubChem BioAssays			None
CHEMBL1965589		0	408.41	0	3.38	SID103904761	Cc1nccn2c(-c3ccnc(NCC4(O)CC4)n3)c(-c3ccc(F)cc3F)nc12	Ki	'>'	7943.28	nM			inactive	UO_0000065					False	CHEMBL1963739	PUBCHEM_BIOASSAY: Navigating the Kinome. (Class of assay: other) Panel member name: AKT2	F	BAO_0000019	assay format	None	None	None	None	None	CHEMBL2431	Serine/threonine-protein kinase AKT2	Homo sapiens	SINGLE PROTEIN	CHEMBL1201862	7	PubChem BioAssays			None
CHEMBL1985566		0	560.65	2	6.20	SID103904722	COc1cc(-c2ccc3c(c2)Nc2ccc(CCOc4ccc(N5CCOCC5)cc4)cc2NC3=O)ccc1CC#N	Ki	'>'	7943.28	nM			inactive	UO_0000065					False	CHEMBL1963739	PUBCHEM_BIOASSAY: Navigating the Kinome. (Class of assay: other) Panel member name: AKT2	F	BAO_0000019	assay format	None	None	None	None	None	CHEMBL2431	Serine/threonine-protein kinase AKT2	Homo sapiens	SINGLE PROTEIN	CHEMBL1201862	7	PubChem BioAssays			None
CHEMBL1979554		0	387.23	0	3.82	SID103904662	O=c1c(NCc2ccc(Cl)cc2Cl)c(Nc2ccc3[nH]ncc3c2)c1=O	Ki	'>'	7943.28	nM			inactive	UO_0000065					False	CHEMBL1963739	PUBCHEM_BIOASSAY: Navigating the Kinome. (Class of assay: other) Panel member name: AKT2	F	BAO_0000019	assay format	None	None	None	None	None	CHEMBL2431	Serine/threonine-protein kinase AKT2	Homo sapiens	SINGLE PROTEIN	CHEMBL1201862	7	PubChem BioAssays			None
CHEMBL1995832		0	440.45	0	3.57	SID103904767	COc1nccn2c(-c3ccnc(NCC(C)(C)CO)n3)c(-c3ccc(F)cc3F)nc12	Ki	'>'	7943.28	nM			inactive	UO_0000065					False	CHEMBL1963739	PUBCHEM_BIOASSAY: Navigating the Kinome. (Class of assay: other) Panel member name: AKT2	F	BAO_0000019	assay format	None	None	None	None	None	CHEMBL2431	Serine/threonine-protein kinase AKT2	Homo sapiens	SINGLE PROTEIN	CHEMBL1201862	7	PubChem BioAssays			None
CHEMBL1987009		0	363.44	0	4.23	SID103904702	COc1cccc(CNC(=O)c2cc3c(-c4ccccc4)n[nH]c3s2)c1	Ki	'>'	7943.28	nM			inactive	UO_0000065					False	CHEMBL1963739	PUBCHEM_BIOASSAY: Navigating the Kinome. (Class of assay: other) Panel member name: AKT2	F	BAO_0000019	assay format	None	None	None	None	None	CHEMBL2431	Serine/threonine-protein kinase AKT2	Homo sapiens	SINGLE PROTEIN	CHEMBL1201862	7	PubChem BioAssays			None
CHEMBL336961	AZAKENPAULLONE	0	328.17	0	3.49	SID103905441	O=C1Cc2c([nH]c3ccc(Br)cc23)-c2ncccc2N1	Ki	'>'	7943.28	nM			inactive	UO_0000065					False	CHEMBL1963739	PUBCHEM_BIOASSAY: Navigating the Kinome. (Class of assay: other) Panel member name: AKT2	F	BAO_0000019	assay format	None	None	None	None	None	CHEMBL2431	Serine/threonine-protein kinase AKT2	Homo sapiens	SINGLE PROTEIN	CHEMBL1201862	7	PubChem BioAssays			None
CHEMBL2005631		0	449.51	0	5.00	SID103904310	CNC(=O)c1cnc(N)c2c(-c3ccc(NC(=O)Nc4cc(C)ccc4F)cc3)csc12	Ki	'>'	7943.28	nM			inactive	UO_0000065					False	CHEMBL1963739	PUBCHEM_BIOASSAY: Navigating the Kinome. (Class of assay: other) Panel member name: AKT2	F	BAO_0000019	assay format	None	None	None	None	None	CHEMBL2431	Serine/threonine-protein kinase AKT2	Homo sapiens	SINGLE PROTEIN	CHEMBL1201862	7	PubChem BioAssays			None
CHEMBL1994074		0	273.13	0	3.99	SID103904963	Brc1ccc2[nH]nc(-c3ccccc3)c2c1	Ki	'>'	7943.28	nM			inactive	UO_0000065					False	CHEMBL1963739	PUBCHEM_BIOASSAY: Navigating the Kinome. (Class of assay: other) Panel member name: AKT2	F	BAO_0000019	assay format	None	None	None	None	None	CHEMBL2431	Serine/threonine-protein kinase AKT2	Homo sapiens	SINGLE PROTEIN	CHEMBL1201862	7	PubChem BioAssays			None
CHEMBL1983534		0	317.42	0	4.97	SID103904564	c1ccc(CNc2nc3ccc(-c4ccncc4)cc3s2)cc1	Ki	'>'	7943.28	nM			inactive	UO_0000065					False	CHEMBL1963739	PUBCHEM_BIOASSAY: Navigating the Kinome. (Class of assay: other) Panel member name: AKT2	F	BAO_0000019	assay format	None	None	None	None	None	CHEMBL2431	Serine/threonine-protein kinase AKT2	Homo sapiens	SINGLE PROTEIN	CHEMBL1201862	7	PubChem BioAssays			None
CHEMBL565612	SOTRASTAURIN	2	438.49	0	2.43	SID103905056	CN1CCN(c2nc(C3=C(c4c[nH]c5ccccc45)C(=O)NC3=O)c3ccccc3n2)CC1	Ki	'='	3162.28	nM	5.50		active	UO_0000065					False	CHEMBL1963739	PUBCHEM_BIOASSAY: Navigating the Kinome. (Class of assay: other) Panel member name: AKT2	F	BAO_0000019	assay format	None	None	None	None	None	CHEMBL2431	Serine/threonine-protein kinase AKT2	Homo sapiens	SINGLE PROTEIN	CHEMBL1201862	7	PubChem BioAssays			None
CHEMBL422897		0	401.85	0	3.30	SID103905277	CN1CCC(c2c(O)cc(O)c3c(=O)cc(-c4ccccc4Cl)oc23)C(O)C1	Ki	'>'	7943.28	nM			inactive	UO_0000065					False	CHEMBL1963739	PUBCHEM_BIOASSAY: Navigating the Kinome. (Class of assay: other) Panel member name: AKT2	F	BAO_0000019	assay format	None	None	None	None	None	CHEMBL2431	Serine/threonine-protein kinase AKT2	Homo sapiens	SINGLE PROTEIN	CHEMBL1201862	7	PubChem BioAssays			None
CHEMBL1981107		0	150.18	0	0.94	SID103905376	Cn1ncc2c1CCCC2=O	Ki	'>'	19952.62	nM			inactive	UO_0000065					False	CHEMBL1963739	PUBCHEM_BIOASSAY: Navigating the Kinome. (Class of assay: other) Panel member name: AKT2	F	BAO_0000019	assay format	None	None	None	None	None	CHEMBL2431	Serine/threonine-protein kinase AKT2	Homo sapiens	SINGLE PROTEIN	CHEMBL1201862	7	PubChem BioAssays			None
CHEMBL1190711		0	390.40	0	2.65	SID103905231	COc1ccc(-c2cc3nccn3c(Nc3ncccc3C(N)=O)n2)cc1OC	Ki	'>'	7943.28	nM			inactive	UO_0000065					False	CHEMBL1963739	PUBCHEM_BIOASSAY: Navigating the Kinome. (Class of assay: other) Panel member name: AKT2	F	BAO_0000019	assay format	None	None	None	None	None	CHEMBL2431	Serine/threonine-protein kinase AKT2	Homo sapiens	SINGLE PROTEIN	CHEMBL1201862	7	PubChem BioAssays			None
CHEMBL573339	PI-103	0	348.36	0	2.98	SID103905507	Oc1cccc(-c2nc(N3CCOCC3)c3oc4ncccc4c3n2)c1	Ki	'>'	7943.28	nM			inactive	UO_0000065					False	CHEMBL1963739	PUBCHEM_BIOASSAY: Navigating the Kinome. (Class of assay: other) Panel member name: AKT2	F	BAO_0000019	assay format	None	None	None	None	None	CHEMBL2431	Serine/threonine-protein kinase AKT2	Homo sapiens	SINGLE PROTEIN	CHEMBL1201862	7	PubChem BioAssays			None
CHEMBL1973348		0	497.00	1	5.65	SID103904501	Nc1ccc(-c2cncc(OCC(N)Cc3c[nH]c4ccccc34)c2)cc1C(=O)c1cccc(Cl)c1	Ki	'>'	7943.28	nM			inactive	UO_0000065					False	CHEMBL1963739	PUBCHEM_BIOASSAY: Navigating the Kinome. (Class of assay: other) Panel member name: AKT2	F	BAO_0000019	assay format	None	None	None	None	None	CHEMBL2431	Serine/threonine-protein kinase AKT2	Homo sapiens	SINGLE PROTEIN	CHEMBL1201862	7	PubChem BioAssays			None
CHEMBL1997534		0	405.52	1	5.41	SID103904738	COc1cccc(C(C)NC(=O)c2cc(C)c(-c3ccc4[nH]nc(C)c4c3)s2)c1	Ki	'>'	7943.28	nM			inactive	UO_0000065					False	CHEMBL1963739	PUBCHEM_BIOASSAY: Navigating the Kinome. (Class of assay: other) Panel member name: AKT2	F	BAO_0000019	assay format	None	None	None	None	None	CHEMBL2431	Serine/threonine-protein kinase AKT2	Homo sapiens	SINGLE PROTEIN	CHEMBL1201862	7	PubChem BioAssays			None
CHEMBL1971801		0	212.21	0	1.79	SID103904714	O=C1Nc2ccccc2Nc2nnccc21	Ki	'>'	7943.28	nM			inactive	UO_0000065					False	CHEMBL1963739	PUBCHEM_BIOASSAY: Navigating the Kinome. (Class of assay: other) Panel member name: AKT2	F	BAO_0000019	assay format	None	None	None	None	None	CHEMBL2431	Serine/threonine-protein kinase AKT2	Homo sapiens	SINGLE PROTEIN	CHEMBL1201862	7	PubChem BioAssays			None
CHEMBL1996543		0	361.42	0	4.32	SID103904467	NC(COc1cncc(-c2ccc(F)cc2)c1)Cc1c[nH]c2ccccc12	Ki	'='	7943.28	nM	5.10		active	UO_0000065					False	CHEMBL1963739	PUBCHEM_BIOASSAY: Navigating the Kinome. (Class of assay: other) Panel member name: AKT2	F	BAO_0000019	assay format	None	None	None	None	None	CHEMBL2431	Serine/threonine-protein kinase AKT2	Homo sapiens	SINGLE PROTEIN	CHEMBL1201862	7	PubChem BioAssays			None
CHEMBL1969879		0	303.37	0	0.62	SID103905420	CC1CCN(C(=O)CO)CC1N(C)c1ncnc2[nH]ccc12	Ki	'>'	7943.28	nM			inactive	UO_0000065					False	CHEMBL1963739	PUBCHEM_BIOASSAY: Navigating the Kinome. (Class of assay: other) Panel member name: AKT2	F	BAO_0000019	assay format	None	None	None	None	None	CHEMBL2431	Serine/threonine-protein kinase AKT2	Homo sapiens	SINGLE PROTEIN	CHEMBL1201862	7	PubChem BioAssays			None
CHEMBL2006631		0	393.47	0	3.91	SID103904717	CN(C)S(=O)(=O)c1ccccc1-c1ccc2c(c1)Nc1ccccc1NC2=O	Ki	'>'	7943.28	nM			inactive	UO_0000065					False	CHEMBL1963739	PUBCHEM_BIOASSAY: Navigating the Kinome. (Class of assay: other) Panel member name: AKT2	F	BAO_0000019	assay format	None	None	None	None	None	CHEMBL2431	Serine/threonine-protein kinase AKT2	Homo sapiens	SINGLE PROTEIN	CHEMBL1201862	7	PubChem BioAssays			None
CHEMBL402846		0	390.42	0	4.31	SID103904338	Cc1ccc(F)c(NC(=O)Nc2ccc(-c3cncc4c3c(N)nn4C)cc2)c1	Ki	'>'	7943.28	nM			inactive	UO_0000065					False	CHEMBL1963739	PUBCHEM_BIOASSAY: Navigating the Kinome. (Class of assay: other) Panel member name: AKT2	F	BAO_0000019	assay format	None	None	None	None	None	CHEMBL2431	Serine/threonine-protein kinase AKT2	Homo sapiens	SINGLE PROTEIN	CHEMBL1201862	7	PubChem BioAssays			None
CHEMBL1975138		0	395.46	0	3.08	SID103904449	O=C(NNC(=S)Nc1ccc(F)cc1)C(O)(c1ccccc1)c1ccccc1	Ki	'='	1000.0	nM	6.00		active	UO_0000065					False	CHEMBL1963739	PUBCHEM_BIOASSAY: Navigating the Kinome. (Class of assay: other) Panel member name: AKT2	F	BAO_0000019	assay format	None	None	None	None	None	CHEMBL2431	Serine/threonine-protein kinase AKT2	Homo sapiens	SINGLE PROTEIN	CHEMBL1201862	7	PubChem BioAssays			None
CHEMBL1975121		0	332.40	0	4.25	SID103904565	COc1cccc(C(C)NC(=O)c2ccc(-c3ccncc3)cc2)c1	Ki	'>'	7943.28	nM			inactive	UO_0000065					False	CHEMBL1963739	PUBCHEM_BIOASSAY: Navigating the Kinome. (Class of assay: other) Panel member name: AKT2	F	BAO_0000019	assay format	None	None	None	None	None	CHEMBL2431	Serine/threonine-protein kinase AKT2	Homo sapiens	SINGLE PROTEIN	CHEMBL1201862	7	PubChem BioAssays			None
CHEMBL1970217		0	346.43	0	4.56	SID103904557	COc1cccc(C(C)NC(=O)c2ccc(-c3ccncc3C)cc2)c1	Ki	'='	1258.93	nM	5.90		active	UO_0000065					False	CHEMBL1963739	PUBCHEM_BIOASSAY: Navigating the Kinome. (Class of assay: other) Panel member name: AKT2	F	BAO_0000019	assay format	None	None	None	None	None	CHEMBL2431	Serine/threonine-protein kinase AKT2	Homo sapiens	SINGLE PROTEIN	CHEMBL1201862	7	PubChem BioAssays			None
CHEMBL2004871		0	297.33	0	3.13	SID103905252	OCCCn1cnc(-c2ccc(F)cc2)c1-c1ccncc1	Ki	'>'	7943.28	nM			inactive	UO_0000065					False	CHEMBL1963739	PUBCHEM_BIOASSAY: Navigating the Kinome. (Class of assay: other) Panel member name: AKT2	F	BAO_0000019	assay format	None	None	None	None	None	CHEMBL2431	Serine/threonine-protein kinase AKT2	Homo sapiens	SINGLE PROTEIN	CHEMBL1201862	7	PubChem BioAssays			None
CHEMBL1976328		0	388.50	1	5.81	SID103904381	Cc1cc(C)cc(NC(=O)Nc2ccc(-c3cccc4snc(N)c34)cc2)c1	Ki	'>'	7943.28	nM			inactive	UO_0000065					False	CHEMBL1963739	PUBCHEM_BIOASSAY: Navigating the Kinome. (Class of assay: other) Panel member name: AKT2	F	BAO_0000019	assay format	None	None	None	None	None	CHEMBL2431	Serine/threonine-protein kinase AKT2	Homo sapiens	SINGLE PROTEIN	CHEMBL1201862	7	PubChem BioAssays			None
CHEMBL225519		0	213.24	0	1.36	SID103905167	O=C1NCCc2[nH]c(-c3ccncc3)cc21	Ki	'>'	7943.28	nM			inactive	UO_0000065					False	CHEMBL1963739	PUBCHEM_BIOASSAY: Navigating the Kinome. (Class of assay: other) Panel member name: AKT2	F	BAO_0000019	assay format	None	None	None	None	None	CHEMBL2431	Serine/threonine-protein kinase AKT2	Homo sapiens	SINGLE PROTEIN	CHEMBL1201862	7	PubChem BioAssays			None
CHEMBL522892	DOVITINIB	3	392.44	0	2.54	SID103904684	CN1CCN(c2ccc3nc(-c4c(N)c5c(F)cccc5[nH]c4=O)[nH]c3c2)CC1	Ki	'>'	7943.28	nM			inactive	UO_0000065					False	CHEMBL1963739	PUBCHEM_BIOASSAY: Navigating the Kinome. (Class of assay: other) Panel member name: AKT2	F	BAO_0000019	assay format	None	None	None	None	None	CHEMBL2431	Serine/threonine-protein kinase AKT2	Homo sapiens	SINGLE PROTEIN	CHEMBL1201862	7	PubChem BioAssays			None
CHEMBL1090360		0	587.71	2	6.28	SID103904420	O=C(Cc1ccccc1)Nc1cccc(-c2nc3sccn3c2-c2ccnc(Nc3cccc(N4CCOCC4)c3)n2)c1	Ki	'>'	7943.28	nM			inactive	UO_0000065					False	CHEMBL1963739	PUBCHEM_BIOASSAY: Navigating the Kinome. (Class of assay: other) Panel member name: AKT2	F	BAO_0000019	assay format	None	None	None	None	None	CHEMBL2431	Serine/threonine-protein kinase AKT2	Homo sapiens	SINGLE PROTEIN	CHEMBL1201862	7	PubChem BioAssays			None
CHEMBL1965507		0	418.48	0	4.48	SID103904355	Cc1cccc(NC(=O)Nc2ccc(NC(=O)c3csc4ncnc(N)c34)cc2)c1	Ki	'>'	7943.28	nM			inactive	UO_0000065					False	CHEMBL1963739	PUBCHEM_BIOASSAY: Navigating the Kinome. (Class of assay: other) Panel member name: AKT2	F	BAO_0000019	assay format	None	None	None	None	None	CHEMBL2431	Serine/threonine-protein kinase AKT2	Homo sapiens	SINGLE PROTEIN	CHEMBL1201862	7	PubChem BioAssays			None
CHEMBL1992740		0	429.48	0	2.65	SID103905384	CCN1CCN(CCCC(=O)Nc2n[nH]c3nnc(-c4cccc(F)c4F)cc23)CC1	Ki	'>'	7943.28	nM			inactive	UO_0000065					False	CHEMBL1963739	PUBCHEM_BIOASSAY: Navigating the Kinome. (Class of assay: other) Panel member name: AKT2	F	BAO_0000019	assay format	None	None	None	None	None	CHEMBL2431	Serine/threonine-protein kinase AKT2	Homo sapiens	SINGLE PROTEIN	CHEMBL1201862	7	PubChem BioAssays			None
CHEMBL1967531		0	361.43	0	4.58	SID103904284	Nc1ncnc2scc(-c3ccc(NC(=O)Nc4ccccc4)cc3)c12	Ki	'>'	7943.28	nM			inactive	UO_0000065					False	CHEMBL1963739	PUBCHEM_BIOASSAY: Navigating the Kinome. (Class of assay: other) Panel member name: AKT2	F	BAO_0000019	assay format	None	None	None	None	None	CHEMBL2431	Serine/threonine-protein kinase AKT2	Homo sapiens	SINGLE PROTEIN	CHEMBL1201862	7	PubChem BioAssays			None
CHEMBL1970806		0	323.38	0	2.57	SID103904982	O=c1[nH]c2sc3c(c2c2nc(-c4cccnc4)nn12)CCCC3	Ki	'>'	7943.28	nM			inactive	UO_0000065					False	CHEMBL1963739	PUBCHEM_BIOASSAY: Navigating the Kinome. (Class of assay: other) Panel member name: AKT2	F	BAO_0000019	assay format	None	None	None	None	None	CHEMBL2431	Serine/threonine-protein kinase AKT2	Homo sapiens	SINGLE PROTEIN	CHEMBL1201862	7	PubChem BioAssays			None
CHEMBL1973711		0	287.66	0	1.98	SID103905594	N#Cc1c(O)[nH]c(=O)c2c(=N)oc3ccc(Cl)cc3c12	Ki	'='	3162.28	nM	5.50		active	UO_0000065					False	CHEMBL1963739	PUBCHEM_BIOASSAY: Navigating the Kinome. (Class of assay: other) Panel member name: AKT2	F	BAO_0000019	assay format	None	None	None	None	None	CHEMBL2431	Serine/threonine-protein kinase AKT2	Homo sapiens	SINGLE PROTEIN	CHEMBL1201862	7	PubChem BioAssays			None
CHEMBL1980144		0	418.48	0	4.48	SID103904705	Cc1ccccc1NC(=O)Nc1ccc(NC(=O)c2csc3ncnc(N)c23)cc1	Ki	'='	1995.26	nM	5.70		active	UO_0000065					False	CHEMBL1963739	PUBCHEM_BIOASSAY: Navigating the Kinome. (Class of assay: other) Panel member name: AKT2	F	BAO_0000019	assay format	None	None	None	None	None	CHEMBL2431	Serine/threonine-protein kinase AKT2	Homo sapiens	SINGLE PROTEIN	CHEMBL1201862	7	PubChem BioAssays			None
CHEMBL1997617		0	482.63	1	5.20	SID103904991	CN1CCN(C2CCC(n3cc(-c4ccc(Oc5ccccc5)cc4)c4c(N)ncnc43)CC2)CC1	Ki	'='	3162.28	nM	5.50		active	UO_0000065					False	CHEMBL1963739	PUBCHEM_BIOASSAY: Navigating the Kinome. (Class of assay: other) Panel member name: AKT2	F	BAO_0000019	assay format	None	None	None	None	None	CHEMBL2431	Serine/threonine-protein kinase AKT2	Homo sapiens	SINGLE PROTEIN	CHEMBL1201862	7	PubChem BioAssays			None
CHEMBL1984038		0	545.62	2	5.73	SID103904721	COc1cc(-c2ccc3c(c2)NC(=O)c2ccc(-c4ccccc4NS(C)(=O)=O)cc2N3)cc(OC)c1OC	Ki	'>'	7943.28	nM			inactive	UO_0000065					False	CHEMBL1963739	PUBCHEM_BIOASSAY: Navigating the Kinome. (Class of assay: other) Panel member name: AKT2	F	BAO_0000019	assay format	None	None	None	None	None	CHEMBL2431	Serine/threonine-protein kinase AKT2	Homo sapiens	SINGLE PROTEIN	CHEMBL1201862	7	PubChem BioAssays			None
CHEMBL4066592		0	349.35	0	3.77	38	COC(=O)Nc1noc2cc(-c3c(-c4ccccn4)n[nH]c3C)ccc12	Inhibition	'='	4.0	%				UO_0000187					False	CHEMBL4057620	Inhibition of AKT2 (unknown origin) at 0.078 uM relative to control	B	BAO_0000357	single protein format	Homo sapiens	None	None	None	None	CHEMBL2431	Serine/threonine-protein kinase AKT2	Homo sapiens	SINGLE PROTEIN	CHEMBL4052759	1	Scientific Literature	Bioorg Med Chem Lett	2017	None
CHEMBL2338333		0	291.35	0	2.46	5, UBS109	CN1C/C(=C\c2ccccn2)C(=O)/C(=C/c2ccccn2)C1	IC50	'='	1900.0	nM	5.72			UO_0000065	19.64	0.36	3.26	12.41	False	CHEMBL2344121	Inhibition of recombinant AKT2 (unknown origin) by FRET-based Z'-LYTE assay	B	BAO_0000357	single protein format	Homo sapiens	None	None	None	None	CHEMBL2431	Serine/threonine-protein kinase AKT2	Homo sapiens	SINGLE PROTEIN	CHEMBL2331439	1	Scientific Literature	J. Med. Chem.	2013	None
CHEMBL379849		0	311.33	0	3.60	3, EF24	O=C1/C(=C/c2ccccc2F)CNC/C1=C\c1ccccc1F	IC50	'='	720.0	nM	6.14			UO_0000065	19.73	0.36	2.54	21.11	False	CHEMBL2344121	Inhibition of recombinant AKT2 (unknown origin) by FRET-based Z'-LYTE assay	B	BAO_0000357	single protein format	Homo sapiens	None	None	None	None	CHEMBL2431	Serine/threonine-protein kinase AKT2	Homo sapiens	SINGLE PROTEIN	CHEMBL2331439	1	Scientific Literature	J. Med. Chem.	2013	None
CHEMBL2177819		0	420.48	0	3.99	8a	Nc1ncccc1-c1nc2cccnc2n1-c1ccc(CNC(=O)c2ccccc2)cc1	Delta Tm	'='	1.3	degrees C				UO_0000027					False	CHEMBL2186221	Binding affinity to Akt2 (1 to 481) expressed in Sf9 cells assessed as change in melting temperature at 15 uM	B	BAO_0000219	cell-based format	None	None	None	Sf9	None	CHEMBL2431	Serine/threonine-protein kinase AKT2	Homo sapiens	SINGLE PROTEIN	CHEMBL2176970	1	Scientific Literature	J. Med. Chem.	2012	CHEMBL3308860
CHEMBL65063		0	211.23	0	1.40	PP3	Nc1ncnc2c1cnn2-c1ccccc1	Residual Activity	'='	139.0	%				UO_0000187					False	CHEMBL2219394	Millipore: Percentage of residual kinase activity of AKT2 at 1uM relative to control. Control inhibitor: Staurosporine at 10.0uM. Buffer: 8 mM MOPS pH 7.0, 0.2 mM EDTA	B	BAO_0000357	single protein format	Homo sapiens	None	None	None	None	CHEMBL2431	Serine/threonine-protein kinase AKT2	Homo sapiens	SINGLE PROTEIN	CHEMBL2218924	1	Scientific Literature	Biochem. J.	2013	None
CHEMBL21156		0	309.34	0	3.99	JAK_Inhibitor_I	CC(C)(C)c1nc2c3ccc(F)cc3c3c(=O)[nH]ccc3c2[nH]1	Residual Activity	'='	146.0	%				UO_0000187					False	CHEMBL2219394	Millipore: Percentage of residual kinase activity of AKT2 at 1uM relative to control. Control inhibitor: Staurosporine at 10.0uM. Buffer: 8 mM MOPS pH 7.0, 0.2 mM EDTA	B	BAO_0000357	single protein format	Homo sapiens	None	None	None	None	CHEMBL2431	Serine/threonine-protein kinase AKT2	Homo sapiens	SINGLE PROTEIN	CHEMBL2218924	1	Scientific Literature	Biochem. J.	2013	None
CHEMBL475761	GW784684X	0	564.09	2	6.81	GW784684X	CN1CCN(Cc2ccc(-c3cc4ncnc(Nc5ccc(OCc6cccc(F)c6)c(Cl)c5)c4s3)o2)CC1	Inhibition	'='	3.25	%				UO_0000187					False	CHEMBL1961876	GSK_PKIS: AKT2 mean inhibition at 0.1 uM [Nanosyn]	B	BAO_0000357	single protein format	None	None	None	None	None	CHEMBL2431	Serine/threonine-protein kinase AKT2	Homo sapiens	SINGLE PROTEIN	CHEMBL1961873	16	GSK Published Kinase Inhibitor Set			None
CHEMBL103098		0	356.41	0	2.23	SB-738482	NS(=O)(=O)c1ccc(-c2ccc3c(NC(=O)C4CC4)n[nH]c3c2)cc1	Inhibition	'='	1.38	%				UO_0000187					False	CHEMBL1961876	GSK_PKIS: AKT2 mean inhibition at 0.1 uM [Nanosyn]	B	BAO_0000357	single protein format	None	None	None	None	None	CHEMBL2431	Serine/threonine-protein kinase AKT2	Homo sapiens	SINGLE PROTEIN	CHEMBL1961873	16	GSK Published Kinase Inhibitor Set			None
CHEMBL1813604		0	164.17	0	0.14	10	Cc1cc2[nH]nc(N)c2c(=O)[nH]1	Inhibition	'='	8.0	%				UO_0000187					False	CHEMBL1815736	Inhibition of AKT2 at 30 uM by microfluidic mobility shift assay	B	BAO_0000357	single protein format	None	None	None	None	None	CHEMBL2431	Serine/threonine-protein kinase AKT2	Homo sapiens	SINGLE PROTEIN	CHEMBL1811853	1	Scientific Literature	Bioorg. Med. Chem.	2011	None
CHEMBL1813781		0	245.33	0	1.85	41	Cc1cc2c(c(N)nn2C)c(N2CCCCC2)n1	Inhibition	'='	0.0	%				UO_0000187					False	CHEMBL1815736	Inhibition of AKT2 at 30 uM by microfluidic mobility shift assay	B	BAO_0000357	single protein format	None	None	None	None	None	CHEMBL2431	Serine/threonine-protein kinase AKT2	Homo sapiens	SINGLE PROTEIN	CHEMBL1811853	1	Scientific Literature	Bioorg. Med. Chem.	2011	None
CHEMBL3298678		0	449.91	0	2.66	38	O=C(N[C@H](CO)c1ccc(Cl)c(F)c1)N1CCc2cnc(NC3CCOCC3)nc2C1	Inhibition	'='	5.6	%				UO_0000187					False	CHEMBL3361855	Inhibition of AKT2 (unknown origin) at 100 nM	B	BAO_0000357	single protein format	Homo sapiens	None	None	None	None	CHEMBL2431	Serine/threonine-protein kinase AKT2	Homo sapiens	SINGLE PROTEIN	CHEMBL3297705	1	Scientific Literature	Bioorg. Med. Chem. Lett.	2014	None
CHEMBL3672078		0	569.72	2	6.28	BDBM145947	Cc1cccc(-c2nc(C3CN(Cc4ccc(-c5nc6nc(C)cn6c(NC(C)C)c5-c5ccccc5)cc4)C3)n[nH]2)n1	IC50	'='	36.0	nM	7.44		282889	UO_0000065	13.07	0.24	1.16	7.45	False	CHEMBL3705789	TR-FRET Assay: Akt2 inhibitory activity of compounds of the present invention was quantified employing the Akt2 TR-FRET assay as described in the following paragraphs.His-tagged human recombinant kinase full-length Akt2 expressed in insect cells and activated by PDK1 was purchased form Invitrogen (part number PV 3975). As substrate for the kinase reaction the biotinylated peptide biotin-Ahx- KKLN…	B	BAO_0000219	cell-based format	Homo sapiens	None	None	None	None	CHEMBL2431	Serine/threonine-protein kinase AKT2	Homo sapiens	SINGLE PROTEIN	CHEMBL3638971	37	BindingDB Database		2015	None
CHEMBL3672081		0	619.74	2	6.12	BDBM145950	CC(C)Nc1c(-c2ccccc2)c(-c2ccc(CN3CC(c4n[nH]c(-c5ccccn5)n4)C3)cc2)nc2nc(-c3ccccn3)nn12	IC50	'='	88.0	nM	7.06		282892	UO_0000065	11.38	0.21	0.94	5.61	False	CHEMBL3705789	TR-FRET Assay: Akt2 inhibitory activity of compounds of the present invention was quantified employing the Akt2 TR-FRET assay as described in the following paragraphs.His-tagged human recombinant kinase full-length Akt2 expressed in insect cells and activated by PDK1 was purchased form Invitrogen (part number PV 3975). As substrate for the kinase reaction the biotinylated peptide biotin-Ahx- KKLN…	B	BAO_0000219	cell-based format	Homo sapiens	None	None	None	None	CHEMBL2431	Serine/threonine-protein kinase AKT2	Homo sapiens	SINGLE PROTEIN	CHEMBL3638971	37	BindingDB Database		2015	None
CHEMBL2035019		0	340.43	0	4.40	BDBM50384861	NC1(c2ccc(-c3nn4ccnc4cc3-c3ccccc3)cc2)CCC1	IC50	'='	1439.0	nM	5.84		290728	UO_0000065	17.16	0.31	1.44	10.39	False	CHEMBL3706238	TR-FRET assay: Akt2 inhibitory activity of compounds of the present invention was quantified employing the Akt2 TR-FRET assay as described in the following paragraphs.His-tagged human recombinant kinase full-length Akt2 expressed in insect cells and activated by PDK1 was purchased form Invitrogen (part number PV 3975). As substrate for the kinase reaction the biotinylated peptide biotin-Ahx-KKLNR…	B	BAO_0000219	cell-based format	Homo sapiens	None	None	None	None	CHEMBL2431	Serine/threonine-protein kinase AKT2	Homo sapiens	SINGLE PROTEIN	CHEMBL3639173	37	BindingDB Database		2015	None
CHEMBL3672484		0	434.52	1	6.21	BDBM151096	NC1(c2ccc(-c3nn4c(-c5ccc(F)cc5)cnc4cc3-c3ccccc3)cc2)CCC1	IC50	'='	81.0	nM	7.09		290735	UO_0000065	16.32	0.29	0.88	12.62	False	CHEMBL3706238	TR-FRET assay: Akt2 inhibitory activity of compounds of the present invention was quantified employing the Akt2 TR-FRET assay as described in the following paragraphs.His-tagged human recombinant kinase full-length Akt2 expressed in insect cells and activated by PDK1 was purchased form Invitrogen (part number PV 3975). As substrate for the kinase reaction the biotinylated peptide biotin-Ahx-KKLNR…	B	BAO_0000219	cell-based format	Homo sapiens	None	None	None	None	CHEMBL2431	Serine/threonine-protein kinase AKT2	Homo sapiens	SINGLE PROTEIN	CHEMBL3639173	37	BindingDB Database		2015	None
CHEMBL1909362	GW830900A	0	534.09	0	3.22	GW830900A	CN(C)CCNC(=O)Nc1ccc(N(C)c2ccnc(Nc3ccc(CS(C)(=O)=O)cc3)n2)cc1.Cl	Inhibition	'='	0.96	%				UO_0000187					False	CHEMBL1961877	GSK_PKIS: AKT2 mean inhibition at 1 uM [Nanosyn]	B	BAO_0000357	single protein format	None	None	None	None	None	CHEMBL2431	Serine/threonine-protein kinase AKT2	Homo sapiens	SINGLE PROTEIN	CHEMBL1961873	16	GSK Published Kinase Inhibitor Set			None
CHEMBL2402081		0	432.46	0	3.10	37	CC[C@@H]1C(=O)N(C)c2cnc(-n3ccnc3-c3ccc(F)cc3)nc2N1c1ccn(C)n1	Inhibition	'='	4.0	%				UO_0000187					False	CHEMBL2406108	Inhibition of AKT2 (unknown origin) at 10 uM relative to control	B	BAO_0000357	single protein format	Homo sapiens	None	None	None	None	CHEMBL2431	Serine/threonine-protein kinase AKT2	Homo sapiens	SINGLE PROTEIN	CHEMBL2401733	1	Scientific Literature	Bioorg. Med. Chem. Lett.	2013	None
CHEMBL258844		0	551.65	2	6.32	2	O=c1[nH]c2ccccc2n1C1CCN(Cc2ccc(-c3nc4cc5[nH]cnc5cc4nc3-c3ccccc3)cc2)CC1	IC50	'>'	2200.0	nM				UO_0000065					False	CHEMBL832703	Inhibitory concentration against Akt3 kinase	B	BAO_0000357	single protein format	Homo sapiens	None	None	None	None	CHEMBL2431	Serine/threonine-protein kinase AKT2	Homo sapiens	SINGLE PROTEIN	CHEMBL1141976	1	Scientific Literature	Bioorg. Med. Chem. Lett.	2005	None
CHEMBL2325743		0	398.90	0	2.79	34	C[C@H](NC(=O)C1(N)CCN(c2ncnc3[nH]ccc23)CC1)c1ccc(Cl)cc1	IC50	'='	20.0	nM	7.70			UO_0000065	19.30	0.38	4.91	7.70	False	CHEMBL2330885	Inhibition of recombinant Akt2 (unknown origin) using 5-FAM-labeled peptide as substrate after 1 hr by caliper off-chip incubation mobility shift assay	B	BAO_0000357	single protein format	Homo sapiens	None	None	None	None	CHEMBL2431	Serine/threonine-protein kinase AKT2	Homo sapiens	SINGLE PROTEIN	CHEMBL2321772	1	Scientific Literature	J. Med. Chem.	2013	None
CHEMBL362455		0	339.44	1	5.16	1	CC(C)(N)c1ccc(-c2nc3ccccc3nc2-c2ccccc2)cc1	IC50	'='	23000.0	nM	4.64			UO_0000065	13.66	0.24	-0.52	8.95	True	CHEMBL951086	Inhibition of human recombinant Akt2	B	BAO_0000357	single protein format	Homo sapiens	None	None	None	None	CHEMBL2431	Serine/threonine-protein kinase AKT2	Homo sapiens	SINGLE PROTEIN	CHEMBL1142344	1	Scientific Literature	Bioorg. Med. Chem. Lett.	2008	None
CHEMBL402199		0	527.63	2	5.42	12c	Nc1ncnc2nc(-c3ccc(CN4CCC(n5c(=O)[nH]c6ccccc65)CC4)cc3)c(-c3ccccc3)cc12	IC50	'='	5084.0	nM	5.29			UO_0000065	10.03	0.18	-0.13	5.01	False	CHEMBL951089	Inhibition of Akt2 phosphorylation in human C33a cells	B	BAO_0000219	cell-based format	Homo sapiens	None	None	C33a	None	CHEMBL2431	Serine/threonine-protein kinase AKT2	Homo sapiens	SINGLE PROTEIN	CHEMBL1142344	1	Scientific Literature	Bioorg. Med. Chem. Lett.	2008	None
CHEMBL604483		0	559.67	2	5.86	23	COc1cc2c(Oc3ccc(-c4nc5ccccc5s4)cc3F)ncnc2cc1OCCCN1CCN(C)CC1	Residual activity	'='	167.0	%				UO_0000187					False	CHEMBL1046509	Residual activity of AKT2 at 10 uM by microplate scintillation counting	B	BAO_0000357	single protein format	None	None	None	None	None	CHEMBL2431	Serine/threonine-protein kinase AKT2	Homo sapiens	SINGLE PROTEIN	CHEMBL1152560	1	Scientific Literature	Bioorg. Med. Chem.	2009	None
CHEMBL610226		0	262.34	0	1.08	62	NCCNC(=O)c1cc(-c2ccsc2)cnc1N	Inhibition	'='	0.0	%				UO_0000187					False	CHEMBL1069049	Inhibition of AKT2 at 1 uM by microfluidic substrate phosphorylation assay	B	BAO_0000357	single protein format	None	None	None	None	None	CHEMBL2431	Serine/threonine-protein kinase AKT2	Homo sapiens	SINGLE PROTEIN	CHEMBL1158506	1	Scientific Literature	Bioorg. Med. Chem.	2010	None
CHEMBL553	ERLOTINIB	4	393.44	0	3.41	Erlotinib	C#Cc1cccc(Nc2ncnc3cc(OCCOC)c(OCCOC)cc23)c1	Kd	'>'	10000.0	nM				UO_0000065					True	CHEMBL1062832	Binding constant for AKT2 kinase domain	B	BAO_0000357	single protein format	Homo sapiens	None	None	None	None	CHEMBL2431	Serine/threonine-protein kinase AKT2	Homo sapiens	SINGLE PROTEIN	CHEMBL1150977	1	Scientific Literature	Nat. Biotechnol.	2008	None
CHEMBL607196		0	380.45	0	4.53	6	O=C1Nc2ccccc2/C1=C1\C(=O)N(CCCc2ccccc2)c2ccccc21	Inhibition	'='	35.0	%				UO_0000187					False	CHEMBL1068651	Inhibition of AKT2 at 10 uM	B	BAO_0000357	single protein format	None	None	None	None	None	CHEMBL2431	Serine/threonine-protein kinase AKT2	Homo sapiens	SINGLE PROTEIN	CHEMBL1152632	1	Scientific Literature	Bioorg. Med. Chem.	2009	None
CHEMBL1721885	SU-014813	2	442.49	0	1.69	SU-14813	Cc1[nH]c(/C=C2\C(=O)Nc3ccc(F)cc32)c(C)c1C(=O)NC[C@H](O)CN1CCOCC1	Kd	'>'	10000.0	nM				UO_0000065					False	CHEMBL1908536	Binding constant for AKT2 kinase domain	B	BAO_0000357	single protein format	None	None	None	None	None	CHEMBL2431	Serine/threonine-protein kinase AKT2	Homo sapiens	SINGLE PROTEIN	CHEMBL1908390	1	Scientific Literature	Nat. Biotechnol.	2011	None
CHEMBL1236782		0	442.49	0	2.93	46	COc1cc2nc(-c3cc(F)ccc3O)nc(N[C@@H]3CNC[C@H]3C(C)(C)O)c2cc1OC	Inhibition	'='	-6.0	%				UO_0000187					False	CHEMBL1663979	Inhibition of PKBbeta at 1 uM	B	BAO_0000357	single protein format	None	None	None	None	None	CHEMBL2431	Serine/threonine-protein kinase AKT2	Homo sapiens	SINGLE PROTEIN	CHEMBL1649416	1	Scientific Literature	J. Med. Chem.	2011	None
CHEMBL3672011		0	509.62	2	6.19	BDBM145871	N#Cc1ccc2nc(C3CCN(Cc4ccc(-c5nc6nccn6cc5-c5ccccc5)cc4)CC3)[nH]c2c1	IC50	'='	426.0	nM	6.37		282820	UO_0000065	12.50	0.22	0.18	7.42	False	CHEMBL3705789	TR-FRET Assay: Akt2 inhibitory activity of compounds of the present invention was quantified employing the Akt2 TR-FRET assay as described in the following paragraphs.His-tagged human recombinant kinase full-length Akt2 expressed in insect cells and activated by PDK1 was purchased form Invitrogen (part number PV 3975). As substrate for the kinase reaction the biotinylated peptide biotin-Ahx- KKLN…	B	BAO_0000219	cell-based format	Homo sapiens	None	None	None	None	CHEMBL2431	Serine/threonine-protein kinase AKT2	Homo sapiens	SINGLE PROTEIN	CHEMBL3638971	37	BindingDB Database		2015	None
CHEMBL3672034		0	502.56	1	4.98	BDBM145896	Fc1ccc(-c2cn3ccnc3nc2-c2ccc(CN3CC(c4n[nH]c(-c5ccccn5)n4)C3)cc2)cc1	IC50	'='	253.0	nM	6.60		282843	UO_0000065	13.13	0.24	1.62	7.51	False	CHEMBL3705789	TR-FRET Assay: Akt2 inhibitory activity of compounds of the present invention was quantified employing the Akt2 TR-FRET assay as described in the following paragraphs.His-tagged human recombinant kinase full-length Akt2 expressed in insect cells and activated by PDK1 was purchased form Invitrogen (part number PV 3975). As substrate for the kinase reaction the biotinylated peptide biotin-Ahx- KKLN…	B	BAO_0000219	cell-based format	Homo sapiens	None	None	None	None	CHEMBL2431	Serine/threonine-protein kinase AKT2	Homo sapiens	SINGLE PROTEIN	CHEMBL3638971	37	BindingDB Database		2015	None
CHEMBL1091787		0	284.70	0	3.08	9	O=C1OC(c2ccc(Cl)cc2)=N/C1=C\c1cccnc1	Inhibition	'='	17.0	%				UO_0000187					False	CHEMBL1113460	Inhibition of AKT2 at 10 uM	B	BAO_0000357	single protein format	None	None	None	None	None	CHEMBL2431	Serine/threonine-protein kinase AKT2	Homo sapiens	SINGLE PROTEIN	CHEMBL1156313	1	Scientific Literature	Bioorg. Med. Chem.	2010	None
CHEMBL188247	GW832467X	0	504.47	2	5.70	GW832467X	Cc1ccc2c(-c3ccnc(Nc4ccc5c(c4)OCCO5)n3)c(-c3ccc(C(F)(F)F)cc3)nn2n1	Inhibition	'='	1.5	%				UO_0000187					False	CHEMBL1961876	GSK_PKIS: AKT2 mean inhibition at 0.1 uM [Nanosyn]	B	BAO_0000357	single protein format	None	None	None	None	None	CHEMBL2431	Serine/threonine-protein kinase AKT2	Homo sapiens	SINGLE PROTEIN	CHEMBL1961873	16	GSK Published Kinase Inhibitor Set			None
CHEMBL230592	GSK-635416A	0	453.54	0	3.89	GSK635416A	CNC(=O)c1cc(-c2ccc(F)cc2)cc(-c2ccc(S(=O)(=O)N3CCCC3)cc2)c1N	Inhibition	'='	1.37	%				UO_0000187					False	CHEMBL1961877	GSK_PKIS: AKT2 mean inhibition at 1 uM [Nanosyn]	B	BAO_0000357	single protein format	None	None	None	None	None	CHEMBL2431	Serine/threonine-protein kinase AKT2	Homo sapiens	SINGLE PROTEIN	CHEMBL1961873	16	GSK Published Kinase Inhibitor Set			None
CHEMBL600852		0	443.51	0	3.01	50	NC(=O)c1ccc(NC(=O)NCc2cccc(C(=O)Nc3ccc4c(c3)CNCC4)c2)cc1	Inhibition	'>'	50.0	%				UO_0000187					False	CHEMBL1065780	Inhibition of PKBbeta at 3 uM relative to control	B	BAO_0000357	single protein format	None	None	None	None	None	CHEMBL2431	Serine/threonine-protein kinase AKT2	Homo sapiens	SINGLE PROTEIN	CHEMBL1157712	1	Scientific Literature	J. Med. Chem.	2010	None
CHEMBL475761	GW784684X	0	564.09	2	6.81	GW784684X	CN1CCN(Cc2ccc(-c3cc4ncnc(Nc5ccc(OCc6cccc(F)c6)c(Cl)c5)c4s3)o2)CC1	Inhibition	'='	4.18	%				UO_0000187					False	CHEMBL1961877	GSK_PKIS: AKT2 mean inhibition at 1 uM [Nanosyn]	B	BAO_0000357	single protein format	None	None	None	None	None	CHEMBL2431	Serine/threonine-protein kinase AKT2	Homo sapiens	SINGLE PROTEIN	CHEMBL1961873	16	GSK Published Kinase Inhibitor Set			None
CHEMBL477979	GW785974X	0	350.46	0	3.94	GW785974X	Cc1ccc(C(=O)NC(C)C)cc1-c1ccc(C(=O)NCC2CC2)cc1	Inhibition	'='	-3.0	%				UO_0000187					False	CHEMBL1961877	GSK_PKIS: AKT2 mean inhibition at 1 uM [Nanosyn]	B	BAO_0000357	single protein format	None	None	None	None	None	CHEMBL2431	Serine/threonine-protein kinase AKT2	Homo sapiens	SINGLE PROTEIN	CHEMBL1961873	16	GSK Published Kinase Inhibitor Set			None
CHEMBL178397		0	491.60	0	4.89	13b	Cc1nc(-c2ccc(CN3CCC(n4c(=O)[nH]c5ccccc54)CC3)cc2)c(-c2ccccc2)[nH]c1=O	IC50	'='	24000.0	nM	4.62			UO_0000065	9.40	0.17	-0.27	5.32	False	CHEMBL876978	Inhibitory concentration against human Protein kinase B, Akt2	B	BAO_0000357	single protein format	Homo sapiens	None	None	None	None	CHEMBL2431	Serine/threonine-protein kinase AKT2	Homo sapiens	SINGLE PROTEIN	CHEMBL1141888	1	Scientific Literature	Bioorg. Med. Chem. Lett.	2005	None
CHEMBL3143722		0	567.69	2	6.17	14c	O=c1[nH]c(-c2ccc(CN3CCC(n4c(=O)[nH]c5ccccc54)CC3)cc2)c(-c2ccccc2)nc1Cc1ccccc1	IC50	'='	1755.0	nM	5.76			UO_0000065	10.14	0.18	-0.41	6.63	False	CHEMBL876978	Inhibitory concentration against human Protein kinase B, Akt2	B	BAO_0000357	single protein format	Homo sapiens	None	None	None	None	CHEMBL2431	Serine/threonine-protein kinase AKT2	Homo sapiens	SINGLE PROTEIN	CHEMBL1141888	1	Scientific Literature	Bioorg. Med. Chem. Lett.	2005	None
CHEMBL517171	GSK-1713088A	0	568.05	2	5.60	GSK1713088A	CCCN1CCC(Oc2cc(Nc3nc(Nc4cccc(F)c4C(N)=O)c4cc[nH]c4n3)c(OC)cc2Cl)CC1	Inhibition	'='	1.14	%				UO_0000187					False	CHEMBL1961876	GSK_PKIS: AKT2 mean inhibition at 0.1 uM [Nanosyn]	B	BAO_0000357	single protein format	None	None	None	None	None	CHEMBL2431	Serine/threonine-protein kinase AKT2	Homo sapiens	SINGLE PROTEIN	CHEMBL1961873	16	GSK Published Kinase Inhibitor Set			None
CHEMBL66292	PYRAZOLOPYRIMIDINE 2	0	422.47	0	2.67	GW811168X	COc1cccc(-n2ncc3c(N/N=C/c4ccc(S(C)(=O)=O)cc4)ncnc32)c1	Inhibition	'='	-2.73	%				UO_0000187					False	CHEMBL1961877	GSK_PKIS: AKT2 mean inhibition at 1 uM [Nanosyn]	B	BAO_0000357	single protein format	None	None	None	None	None	CHEMBL2431	Serine/threonine-protein kinase AKT2	Homo sapiens	SINGLE PROTEIN	CHEMBL1961873	16	GSK Published Kinase Inhibitor Set			None
CHEMBL373751	GSK-319347A	0	469.54	0	3.96	1	COc1cc2ncn(-c3cc(OCc4ccccc4S(C)(=O)=O)c(C#N)s3)c2cc1OC	Inhibition	'='	1.33	%				UO_0000187					False	CHEMBL1961877	GSK_PKIS: AKT2 mean inhibition at 1 uM [Nanosyn]	B	BAO_0000357	single protein format	None	None	None	None	None	CHEMBL2431	Serine/threonine-protein kinase AKT2	Homo sapiens	SINGLE PROTEIN	CHEMBL1961873	16	GSK Published Kinase Inhibitor Set			None
CHEMBL427058	GSK-466317A	0	448.83	0	4.75	GSK466317A	CC1=C(C(=O)Nc2cc(Cl)c3[nH]ncc3c2)C(c2ccc(C(F)(F)F)cc2)CC(=O)N1	Inhibition	'='	1.33	%				UO_0000187					False	CHEMBL1961876	GSK_PKIS: AKT2 mean inhibition at 0.1 uM [Nanosyn]	B	BAO_0000357	single protein format	None	None	None	None	None	CHEMBL2431	Serine/threonine-protein kinase AKT2	Homo sapiens	SINGLE PROTEIN	CHEMBL1961873	16	GSK Published Kinase Inhibitor Set			None
CHEMBL1909363	GSK-269962B	0	607.07	2	3.84	GSK269962B	CCn1c(-c2nonc2N)nc2cnc(Oc3cccc(NC(=O)c4ccc(OCCN5CCOCC5)cc4)c3)cc21.Cl	Inhibition	'='	7.74	%				UO_0000187					False	CHEMBL1961877	GSK_PKIS: AKT2 mean inhibition at 1 uM [Nanosyn]	B	BAO_0000357	single protein format	None	None	None	None	None	CHEMBL2431	Serine/threonine-protein kinase AKT2	Homo sapiens	SINGLE PROTEIN	CHEMBL1961873	16	GSK Published Kinase Inhibitor Set			None
CHEMBL1163565		0	530.98	1	4.92	5o	CC(=O)N1CCN(c2cc(-c3cnc4c(c3)N(Cc3cc(Cl)ccc3C(F)(F)F)CCN4)ccn2)CC1	Inhibition	'<'	50.0	%				UO_0000187					False	CHEMBL1168782	Inhibition of AKT2 at 1 uM	B	BAO_0000357	single protein format	None	None	None	None	None	CHEMBL2431	Serine/threonine-protein kinase AKT2	Homo sapiens	SINGLE PROTEIN	CHEMBL1165965	1	Scientific Literature	Bioorg. Med. Chem.	2010	None
CHEMBL1163518		0	514.98	2	6.48	5k	O=C(c1ccc(-c2cnc3c(c2)N(Cc2cc(Cl)ccc2C(F)(F)F)CCN3)cc1)N1CCCCC1	Inhibition	'<'	50.0	%				UO_0000187					False	CHEMBL1168782	Inhibition of AKT2 at 1 uM	B	BAO_0000357	single protein format	None	None	None	None	None	CHEMBL2431	Serine/threonine-protein kinase AKT2	Homo sapiens	SINGLE PROTEIN	CHEMBL1165965	1	Scientific Literature	Bioorg. Med. Chem.	2010	None
CHEMBL270847		0	528.62	2	5.08	8a	O=c1[nH]c2ccccc2n1C1CCN(Cc2ccc(-c3ncc(-c4nnn[nH]4)cc3-c3ccccc3)cc2)CC1	IC50	'>'	50000.0	nM				UO_0000065					False	CHEMBL832703	Inhibitory concentration against Akt3 kinase	B	BAO_0000357	single protein format	Homo sapiens	None	None	None	None	CHEMBL2431	Serine/threonine-protein kinase AKT2	Homo sapiens	SINGLE PROTEIN	CHEMBL1141976	1	Scientific Literature	Bioorg. Med. Chem. Lett.	2005	None
CHEMBL418348		0	493.56	0	4.27	SB-254169	CS(=O)(=O)c1ccc(Oc2nccc(-c3c(-c4ccc(F)cc4)ncn3C3CCNCC3)n2)cc1	Inhibition	'='	2.26	%				UO_0000187					False	CHEMBL1961877	GSK_PKIS: AKT2 mean inhibition at 1 uM [Nanosyn]	B	BAO_0000357	single protein format	None	None	None	None	None	CHEMBL2431	Serine/threonine-protein kinase AKT2	Homo sapiens	SINGLE PROTEIN	CHEMBL1961873	16	GSK Published Kinase Inhibitor Set			None
CHEMBL593490		0	463.54	1	5.62	1	Cc1[nH]nc2ccc(-c3cc(OC[C@@H](N)Cc4c[nH]c5ccccc45)cnc3-c3ccoc3)cc12	IC50	'='	12.0	nM	7.92			UO_0000065	17.09	0.31	2.30	7.49	False	CHEMBL1069942	Inhibition of AKT2	B	BAO_0000357	single protein format	None	None	None	None	None	CHEMBL2431	Serine/threonine-protein kinase AKT2	Homo sapiens	SINGLE PROTEIN	CHEMBL1153227	1	Scientific Literature	Bioorg. Med. Chem. Lett.	2010	None
CHEMBL1091766		0	343.18	0	3.50	13	Cc1cc(C2=N/C(=C\c3cccnc3)C(=O)O2)ccc1Br	Inhibition	'='	28.0	%				UO_0000187					False	CHEMBL1113460	Inhibition of AKT2 at 10 uM	B	BAO_0000357	single protein format	None	None	None	None	None	CHEMBL2431	Serine/threonine-protein kinase AKT2	Homo sapiens	SINGLE PROTEIN	CHEMBL1156313	1	Scientific Literature	Bioorg. Med. Chem.	2010	None
CHEMBL477979	GW785974X	0	350.46	0	3.94	GW785974X	Cc1ccc(C(=O)NC(C)C)cc1-c1ccc(C(=O)NCC2CC2)cc1	Inhibition	'='	-4.74	%				UO_0000187					False	CHEMBL1961876	GSK_PKIS: AKT2 mean inhibition at 0.1 uM [Nanosyn]	B	BAO_0000357	single protein format	None	None	None	None	None	CHEMBL2431	Serine/threonine-protein kinase AKT2	Homo sapiens	SINGLE PROTEIN	CHEMBL1961873	16	GSK Published Kinase Inhibitor Set			None
CHEMBL579387		0	250.26	0	2.43	1	O=C1OC(c2ccccc2)=N/C1=C\c1cccnc1	Inhibition	'='	13.0	%				UO_0000187					False	CHEMBL1113460	Inhibition of AKT2 at 10 uM	B	BAO_0000357	single protein format	None	None	None	None	None	CHEMBL2431	Serine/threonine-protein kinase AKT2	Homo sapiens	SINGLE PROTEIN	CHEMBL1156313	1	Scientific Literature	Bioorg. Med. Chem.	2010	None
CHEMBL14014		0	433.46	1	5.00	SB-251505	Fc1ccc(-c2ncn(C3CCNCC3)c2-c2ccnc(Oc3cccc(F)c3)n2)cc1	Inhibition	'='	2.49	%				UO_0000187					False	CHEMBL1961877	GSK_PKIS: AKT2 mean inhibition at 1 uM [Nanosyn]	B	BAO_0000357	single protein format	None	None	None	None	None	CHEMBL2431	Serine/threonine-protein kinase AKT2	Homo sapiens	SINGLE PROTEIN	CHEMBL1961873	16	GSK Published Kinase Inhibitor Set			None
CHEMBL188268		0	307.32	0	1.51	SB-750140	NCc1ccc(-n2c(-c3nonc3N)nc3cnccc32)cc1	Inhibition	'='	15.12	%				UO_0000187					False	CHEMBL1961877	GSK_PKIS: AKT2 mean inhibition at 1 uM [Nanosyn]	B	BAO_0000357	single protein format	None	None	None	None	None	CHEMBL2431	Serine/threonine-protein kinase AKT2	Homo sapiens	SINGLE PROTEIN	CHEMBL1961873	16	GSK Published Kinase Inhibitor Set			None
CHEMBL1909356	GW569530A	0	650.15	2	6.23	GW569530A	CS(=O)(=O)CCNCc1nc(-c2ccc3ncnc(Nc4ccc(OCc5cccc(C(F)(F)F)c5)cc4)c3c2)cs1.Cl	Inhibition	'='	0.39	%				UO_0000187					False	CHEMBL1961877	GSK_PKIS: AKT2 mean inhibition at 1 uM [Nanosyn]	B	BAO_0000357	single protein format	None	None	None	None	None	CHEMBL2431	Serine/threonine-protein kinase AKT2	Homo sapiens	SINGLE PROTEIN	CHEMBL1961873	16	GSK Published Kinase Inhibitor Set			None
CHEMBL207544		0	418.50	0	4.71	10e	C#Cc1ncc(OC[C@@H](N)Cc2c[nH]c3ccccc23)cc1-c1ccc2cnccc2c1	IC50	'='	5.0	nM	8.30			UO_0000065	19.84	0.35	3.59	10.81	False	CHEMBL861321	Inhibition of Akt2 at 5 uM ATP	B	BAO_0000357	single protein format	Homo sapiens	None	None	None	None	CHEMBL2431	Serine/threonine-protein kinase AKT2	Homo sapiens	SINGLE PROTEIN	CHEMBL1147830	1	Scientific Literature	Bioorg. Med. Chem. Lett.	2006	None
CHEMBL577792		0	477.57	0	4.58	14a	O=c1cnc(-c2ccccc2)c(-c2ccc(CN3CCC(n4c(=O)[nH]c5ccccc54)CC3)cc2)[nH]1	IC50	'>'	50000.0	nM				UO_0000065					False	CHEMBL876978	Inhibitory concentration against human Protein kinase B, Akt2	B	BAO_0000357	single protein format	Homo sapiens	None	None	None	None	CHEMBL2431	Serine/threonine-protein kinase AKT2	Homo sapiens	SINGLE PROTEIN	CHEMBL1141888	1	Scientific Literature	Bioorg. Med. Chem. Lett.	2005	None
CHEMBL3357634		0	447.87	0	4.53	1a(Z)	COc1cc2ncnc(Nc3ccc(F)c(Cl)c3)c2cc1NC(=O)/C(F)=C/CN(C)C	IC50	'>'	10000.0	nM				UO_0000065					False	CHEMBL3385204	Inhibition of wild type AKT2 (unknown origin) incubated for 5 mins by HTRF assay	B	BAO_0000357	single protein format	Homo sapiens	None	None	None	None	CHEMBL2431	Serine/threonine-protein kinase AKT2	Homo sapiens	SINGLE PROTEIN	CHEMBL3351667	1	Scientific Literature	J. Med. Chem.	2014	None
CHEMBL272292		0	555.64	2	6.14	16a	O=C(O)c1ccc2nc(-c3ccc(CN4CCC(n5c(=O)[nH]c6ccccc65)CC4)cc3)c(-c3ccccc3)nc2c1	IC50	'='	281.0	nM	6.55			UO_0000065	11.79	0.21	0.41	6.29	True	CHEMBL876978	Inhibitory concentration against human Protein kinase B, Akt2	B	BAO_0000357	single protein format	Homo sapiens	None	None	None	None	CHEMBL2431	Serine/threonine-protein kinase AKT2	Homo sapiens	SINGLE PROTEIN	CHEMBL1141888	1	Scientific Literature	Bioorg. Med. Chem. Lett.	2005	None
CHEMBL180231		0	551.65	2	6.32	16g	O=c1[nH]c2ccccc2n1C1CCN(Cc2ccc(-c3nc4cc5cn[nH]c5cc4nc3-c3ccccc3)cc2)CC1	IC50	'='	300.0	nM	6.52			UO_0000065	11.82	0.21	0.20	6.83	False	CHEMBL876978	Inhibitory concentration against human Protein kinase B, Akt2	B	BAO_0000357	single protein format	Homo sapiens	None	None	None	None	CHEMBL2431	Serine/threonine-protein kinase AKT2	Homo sapiens	SINGLE PROTEIN	CHEMBL1141888	1	Scientific Literature	Bioorg. Med. Chem. Lett.	2005	None
CHEMBL258844		0	551.65	2	6.32	1	O=c1[nH]c2ccccc2n1C1CCN(Cc2ccc(-c3nc4cc5[nH]cnc5cc4nc3-c3ccccc3)cc2)CC1	IC50	'='	2100.0	nM	5.68			UO_0000065	10.29	0.18	-0.64	5.95	False	CHEMBL948036	Inhibition of Akt2 by cell-based IPKA assay	B	BAO_0000219	cell-based format	None	None	None	None	None	CHEMBL2431	Serine/threonine-protein kinase AKT2	Homo sapiens	SINGLE PROTEIN	CHEMBL1143241	1	Scientific Literature	Bioorg. Med. Chem. Lett.	2008	None
CHEMBL210618		0	356.38	0	2.13	6o	CCOc1nc(NC(=O)Cc2cc(OC)ccc2OC)cc(N)c1C#N	Ki	'>'	8400.0	nM				UO_0000065					False	CHEMBL860187	Inhibition of AKT2	B	BAO_0000357	single protein format	Homo sapiens	None	None	None	None	CHEMBL2431	Serine/threonine-protein kinase AKT2	Homo sapiens	SINGLE PROTEIN	CHEMBL1148638	1	Scientific Literature	J. Med. Chem.	2006	None
CHEMBL210032		0	252.28	0	2.16	24	CC(=O)Nc1cc(N)c(C#N)c(-c2ccccc2)n1	Ki	'>'	8400.0	nM				UO_0000065					False	CHEMBL860187	Inhibition of AKT2	B	BAO_0000357	single protein format	Homo sapiens	None	None	None	None	CHEMBL2431	Serine/threonine-protein kinase AKT2	Homo sapiens	SINGLE PROTEIN	CHEMBL1148638	1	Scientific Literature	J. Med. Chem.	2006	None
CHEMBL448926		0	590.70	2	6.10	17	c1ccc(-c2cc3cnc(-n4ccnc4)nc3nc2-c2ccc(CN3CCC(c4nnc(-c5ccccn5)[nH]4)CC3)cc2)cc1	IC50	'='	684.0	nM	6.17			UO_0000065	10.44	0.19	0.06	5.40	False	CHEMBL951580	Inhibition of Akt2 phosphorylation in human by C33a cells by IPKA assay	B	BAO_0000219	cell-based format	None	None	None	C33a	None	CHEMBL2431	Serine/threonine-protein kinase AKT2	Homo sapiens	SINGLE PROTEIN	CHEMBL1157492	1	Scientific Literature	Bioorg. Med. Chem. Lett.	2008	None
CHEMBL494662		0	356.39	0	0.57	8	CCn1c(-c2nonc2N)nc2cncc(C(=O)NC3CCNCC3)c21	IC50	'='	2570.0	nM	5.59			UO_0000065	15.69	0.29	5.02	4.09	False	CHEMBL1028093	Inhibition of human AKT2	B	BAO_0000357	single protein format	Homo sapiens	None	None	None	None	CHEMBL2431	Serine/threonine-protein kinase AKT2	Homo sapiens	SINGLE PROTEIN	CHEMBL1140130	1	Scientific Literature	J. Med. Chem.	2008	None
CHEMBL523695		0	342.36	0	0.26	4	CCn1c(-c2nonc2N)nc2cncc(C(=O)N3CC[C@@H](N)C3)c21	IC50	'='	2340.0	nM	5.63			UO_0000065	16.45	0.31	5.37	3.97	False	CHEMBL1028093	Inhibition of human AKT2	B	BAO_0000357	single protein format	Homo sapiens	None	None	None	None	CHEMBL2431	Serine/threonine-protein kinase AKT2	Homo sapiens	SINGLE PROTEIN	CHEMBL1140130	1	Scientific Literature	J. Med. Chem.	2008	None
CHEMBL478649		0	348.45	0	3.69	10	Cc1ccc(C(=O)NC2CC2)cc1-c1ccc(C(=O)NCC2CC2)cc1	Activity						Not Evaluated						False	CHEMBL988962	Binding affinity to human AKT2 at 10 uM relative to control	B	BAO_0000357	single protein format	Homo sapiens	None	None	None	None	CHEMBL2431	Serine/threonine-protein kinase AKT2	Homo sapiens	SINGLE PROTEIN	CHEMBL1151712	1	Scientific Literature	J. Med. Chem.	2008	None
CHEMBL13045	CHELERYTHRINE	0	348.38	0	3.72	Chelerythrine	COc1ccc2c(c[n+](C)c3c4cc5c(cc4ccc23)OCO5)c1OC	Residual Activity	'='	90.0	%				UO_0000187					False	CHEMBL2219394	Millipore: Percentage of residual kinase activity of AKT2 at 1uM relative to control. Control inhibitor: Staurosporine at 10.0uM. Buffer: 8 mM MOPS pH 7.0, 0.2 mM EDTA	B	BAO_0000357	single protein format	Homo sapiens	None	None	None	None	CHEMBL2431	Serine/threonine-protein kinase AKT2	Homo sapiens	SINGLE PROTEIN	CHEMBL2218924	1	Scientific Literature	Biochem. J.	2013	None
CHEMBL266325		0	346.39	0	4.59	D65476	CCCC(=O)Oc1ccc2[nH]c(C(=O)c3cc4ccccc4[nH]3)cc2c1	Residual Activity	'='	136.0	%				UO_0000187					False	CHEMBL2219394	Millipore: Percentage of residual kinase activity of AKT2 at 1uM relative to control. Control inhibitor: Staurosporine at 10.0uM. Buffer: 8 mM MOPS pH 7.0, 0.2 mM EDTA	B	BAO_0000357	single protein format	Homo sapiens	None	None	None	None	CHEMBL2431	Serine/threonine-protein kinase AKT2	Homo sapiens	SINGLE PROTEIN	CHEMBL2218924	1	Scientific Literature	Biochem. J.	2013	None
CHEMBL261849	GW632580X	0	366.42	0	2.83	GW2580	COc1ccc(COc2ccc(Cc3cnc(N)nc3N)cc2OC)cc1	Residual Activity	'='	88.0	%				UO_0000187					False	CHEMBL2219394	Millipore: Percentage of residual kinase activity of AKT2 at 1uM relative to control. Control inhibitor: Staurosporine at 10.0uM. Buffer: 8 mM MOPS pH 7.0, 0.2 mM EDTA	B	BAO_0000357	single protein format	Homo sapiens	None	None	None	None	CHEMBL2431	Serine/threonine-protein kinase AKT2	Homo sapiens	SINGLE PROTEIN	CHEMBL2218924	1	Scientific Literature	Biochem. J.	2013	None
CHEMBL2218932		0	340.59	0	4.85	PKR_Inhibitor_Negative_Control	O=C1Nc2ccc(Cl)cc2/C1=C/c1cc(Cl)c(O)c(Cl)c1	Residual Activity	'='	117.0	%				UO_0000187					False	CHEMBL2219394	Millipore: Percentage of residual kinase activity of AKT2 at 1uM relative to control. Control inhibitor: Staurosporine at 10.0uM. Buffer: 8 mM MOPS pH 7.0, 0.2 mM EDTA	B	BAO_0000357	single protein format	Homo sapiens	None	None	None	None	CHEMBL2431	Serine/threonine-protein kinase AKT2	Homo sapiens	SINGLE PROTEIN	CHEMBL2218924	1	Scientific Literature	Biochem. J.	2013	None
CHEMBL478980		0	283.33	0	2.46	DNA_PK_Inhibitor_V	O=C(c1ccccc1)c1ccc(N2CCOCC2)cc1O	Residual Activity	'='	104.0	%				UO_0000187					False	CHEMBL2219394	Millipore: Percentage of residual kinase activity of AKT2 at 1uM relative to control. Control inhibitor: Staurosporine at 10.0uM. Buffer: 8 mM MOPS pH 7.0, 0.2 mM EDTA	B	BAO_0000357	single protein format	Homo sapiens	None	None	None	None	CHEMBL2431	Serine/threonine-protein kinase AKT2	Homo sapiens	SINGLE PROTEIN	CHEMBL2218924	1	Scientific Literature	Biochem. J.	2013	None
CHEMBL383899	ANILINOPYRIMIDINE1	0	413.40	1	5.33	Aurora_Kinase_Inhibitor_III	O=C(Nc1cccc(Nc2nccc(Nc3cccc(C(F)(F)F)c3)n2)c1)C1CC1	Residual Activity	'='	97.0	%				UO_0000187					False	CHEMBL2219394	Millipore: Percentage of residual kinase activity of AKT2 at 1uM relative to control. Control inhibitor: Staurosporine at 10.0uM. Buffer: 8 mM MOPS pH 7.0, 0.2 mM EDTA	B	BAO_0000357	single protein format	Homo sapiens	None	None	None	None	CHEMBL2431	Serine/threonine-protein kinase AKT2	Homo sapiens	SINGLE PROTEIN	CHEMBL2218924	1	Scientific Literature	Biochem. J.	2013	None
CHEMBL602937	FASCAPLYSIN	0	271.30	0	3.14	Fascaplysin	O=C1c2ccccc2-[n+]2ccc3c([nH]c4ccccc43)c21	Residual Activity	'='	94.0	%				UO_0000187					False	CHEMBL2219394	Millipore: Percentage of residual kinase activity of AKT2 at 1uM relative to control. Control inhibitor: Staurosporine at 10.0uM. Buffer: 8 mM MOPS pH 7.0, 0.2 mM EDTA	B	BAO_0000357	single protein format	Homo sapiens	None	None	None	None	CHEMBL2431	Serine/threonine-protein kinase AKT2	Homo sapiens	SINGLE PROTEIN	CHEMBL2218924	1	Scientific Literature	Biochem. J.	2013	None
CHEMBL233001	GW620972X	0	332.43	0	4.90	JNK_Inhibitor_IX	N#Cc1c(NC(=O)c2cccc3ccccc23)sc2c1CCCC2	Residual Activity	'='	91.0	%				UO_0000187					False	CHEMBL2219394	Millipore: Percentage of residual kinase activity of AKT2 at 1uM relative to control. Control inhibitor: Staurosporine at 10.0uM. Buffer: 8 mM MOPS pH 7.0, 0.2 mM EDTA	B	BAO_0000357	single protein format	Homo sapiens	None	None	None	None	CHEMBL2431	Serine/threonine-protein kinase AKT2	Homo sapiens	SINGLE PROTEIN	CHEMBL2218924	1	Scientific Literature	Biochem. J.	2013	None
CHEMBL1650131		0	430.51	0	3.16	49	CC(C)(O)[C@@H]1CNC[C@H]1Nc1nc(-c2cc(-c3cc[nH]n3)ccc2O)nc2ccccc12	Inhibition	'='	75.0	%				UO_0000187					False	CHEMBL1663979	Inhibition of PKBbeta at 1 uM	B	BAO_0000357	single protein format	None	None	None	None	None	CHEMBL2431	Serine/threonine-protein kinase AKT2	Homo sapiens	SINGLE PROTEIN	CHEMBL1649416	1	Scientific Literature	J. Med. Chem.	2011	None
CHEMBL2177382		0	460.00	0	4.08	31	CC(C)NC[C@@H](C(=O)N1CCN(c2ncnc3c2[C@H](C)C[C@@H]3F)CC1)c1ccc(Cl)cc1	IC50	'='	35.0	nM	7.46			UO_0000065	16.21	0.32	3.38	12.15	False	CHEMBL2188025	Competitive inhibition of wild-type full-length amino-terminal polyhistidine-tagged human Akt2 expressed in recombinant baculovirus system using fluorescence labeled substrate after 60 mins by fluorescence polarization assay in presence of ATP	B	BAO_0000019	assay format	Homo sapiens	None	None	None	None	CHEMBL2431	Serine/threonine-protein kinase AKT2	Homo sapiens	SINGLE PROTEIN	CHEMBL2177010	1	Scientific Literature	J. Med. Chem.	2012	None
CHEMBL2177386		0	456.03	0	3.78	25	CC(C)NC[C@@H](C(=O)N1CCN(c2ncnc3c2C(C)(C)CC3)CC1)c1ccc(Cl)cc1	IC50	'>'	2000.0	nM				UO_0000065					False	CHEMBL2188025	Competitive inhibition of wild-type full-length amino-terminal polyhistidine-tagged human Akt2 expressed in recombinant baculovirus system using fluorescence labeled substrate after 60 mins by fluorescence polarization assay in presence of ATP	B	BAO_0000019	assay format	Homo sapiens	None	None	None	None	CHEMBL2431	Serine/threonine-protein kinase AKT2	Homo sapiens	SINGLE PROTEIN	CHEMBL2177010	1	Scientific Literature	J. Med. Chem.	2012	None
CHEMBL378627		0	448.50	0	1.92	SID103905196	COc1cc(S(C)(=O)=O)c(OC)cc1CC(=O)Nc1cc(N)c(C#N)c(OC(C)C)n1	Ki	'>'	7943.28	nM			inactive	UO_0000065					False	CHEMBL1963739	PUBCHEM_BIOASSAY: Navigating the Kinome. (Class of assay: other) Panel member name: AKT2	F	BAO_0000019	assay format	None	None	None	None	None	CHEMBL2431	Serine/threonine-protein kinase AKT2	Homo sapiens	SINGLE PROTEIN	CHEMBL1201862	7	PubChem BioAssays			None
CHEMBL1996979		0	349.34	0	4.76	SID103904196	O=C(Nc1cnc2[nH]cc(-c3ccccc3)c2c1)c1c(F)cccc1F	Ki	'='	7943.28	nM	5.10		active	UO_0000065					False	CHEMBL1963739	PUBCHEM_BIOASSAY: Navigating the Kinome. (Class of assay: other) Panel member name: AKT2	F	BAO_0000019	assay format	None	None	None	None	None	CHEMBL2431	Serine/threonine-protein kinase AKT2	Homo sapiens	SINGLE PROTEIN	CHEMBL1201862	7	PubChem BioAssays			None
CHEMBL1986869		0	367.46	0	3.96	SID103905569	Cc1csc(NC(=O)c2sc3nc(-c4ccncc4)ccc3c2N)n1	Ki	'>'	7943.28	nM			inactive	UO_0000065					False	CHEMBL1963739	PUBCHEM_BIOASSAY: Navigating the Kinome. (Class of assay: other) Panel member name: AKT2	F	BAO_0000019	assay format	None	None	None	None	None	CHEMBL2431	Serine/threonine-protein kinase AKT2	Homo sapiens	SINGLE PROTEIN	CHEMBL1201862	7	PubChem BioAssays			None
CHEMBL1967094		0	367.86	0	4.87	SID103904999	O=C(NCc1ccc(Cl)cc1)c1cc2c(-c3ccccc3)n[nH]c2s1	Ki	'>'	7943.28	nM			inactive	UO_0000065					False	CHEMBL1963739	PUBCHEM_BIOASSAY: Navigating the Kinome. (Class of assay: other) Panel member name: AKT2	F	BAO_0000019	assay format	None	None	None	None	None	CHEMBL2431	Serine/threonine-protein kinase AKT2	Homo sapiens	SINGLE PROTEIN	CHEMBL1201862	7	PubChem BioAssays			None
CHEMBL1977814		0	319.79	0	2.93	SID103905544	Cc1nn(C)c2c1c(=O)c1cc(Cl)ccc1n2OCC(C)C	Ki	'>'	7943.28	nM			inactive	UO_0000065					False	CHEMBL1963739	PUBCHEM_BIOASSAY: Navigating the Kinome. (Class of assay: other) Panel member name: AKT2	F	BAO_0000019	assay format	None	None	None	None	None	CHEMBL2431	Serine/threonine-protein kinase AKT2	Homo sapiens	SINGLE PROTEIN	CHEMBL1201862	7	PubChem BioAssays			None
CHEMBL1971149		0	438.44	0	3.96	SID103904775	Cc1nccn2c(-c3ccnc(NCC(C)(C)C(=O)O)n3)c(-c3ccc(F)cc3F)nc12	Ki	'>'	7943.28	nM			inactive	UO_0000065					False	CHEMBL1963739	PUBCHEM_BIOASSAY: Navigating the Kinome. (Class of assay: other) Panel member name: AKT2	F	BAO_0000019	assay format	None	None	None	None	None	CHEMBL2431	Serine/threonine-protein kinase AKT2	Homo sapiens	SINGLE PROTEIN	CHEMBL1201862	7	PubChem BioAssays			None
CHEMBL398951		0	415.50	0	3.41	SID103904813	N#Cc1ccc(-c2n[nH]c3c2Cc2ccc(OCCCCN4CCOCC4)cc2-3)cn1	Ki	'>'	7943.28	nM			inactive	UO_0000065					False	CHEMBL1963739	PUBCHEM_BIOASSAY: Navigating the Kinome. (Class of assay: other) Panel member name: AKT2	F	BAO_0000019	assay format	None	None	None	None	None	CHEMBL2431	Serine/threonine-protein kinase AKT2	Homo sapiens	SINGLE PROTEIN	CHEMBL1201862	7	PubChem BioAssays			None
CHEMBL407733		0	522.66	2	7.13	7b	c1ccc(-c2cc3cccnc3nc2-c2ccc(CN3CCC(c4cc(-c5cccnc5)[nH]n4)CC3)cc2)cc1	IC50	'='	900.0	nM	6.05			UO_0000065	11.57	0.21	-1.08	8.56	False	CHEMBL937418	Inhibition of Akt2	B	BAO_0000357	single protein format	None	None	None	None	None	CHEMBL2431	Serine/threonine-protein kinase AKT2	Homo sapiens	SINGLE PROTEIN	CHEMBL1143097	1	Scientific Literature	Bioorg. Med. Chem. Lett.	2008	None
CHEMBL261542		0	522.66	2	7.13	4	c1ccc(-c2nc3ccccc3nc2-c2ccc(CN3CCC(c4cc(-c5ccncc5)[nH]n4)CC3)cc2)cc1	IC50	'='	1075.0	nM	5.97			UO_0000065	11.42	0.20	-1.16	8.46	False	CHEMBL937418	Inhibition of Akt2	B	BAO_0000357	single protein format	None	None	None	None	None	CHEMBL2431	Serine/threonine-protein kinase AKT2	Homo sapiens	SINGLE PROTEIN	CHEMBL1143097	1	Scientific Literature	Bioorg. Med. Chem. Lett.	2008	None
CHEMBL213505		0	414.35	0	4.53	SID103904357	Nc1ncnc2onc(-c3ccc(NC(=O)Nc4cccc(C(F)(F)F)c4)cc3)c12	Ki	'>'	7943.28	nM			inactive	UO_0000065					False	CHEMBL1963739	PUBCHEM_BIOASSAY: Navigating the Kinome. (Class of assay: other) Panel member name: AKT2	F	BAO_0000019	assay format	None	None	None	None	None	CHEMBL2431	Serine/threonine-protein kinase AKT2	Homo sapiens	SINGLE PROTEIN	CHEMBL1201862	7	PubChem BioAssays			None
CHEMBL244378		0	346.35	0	3.54	SID103904604	O=C(O)c1ccccc1Nc1ccnc(Nc2ccc3cn[nH]c3c2)n1	Ki	'>'	7943.28	nM			inactive	UO_0000065					False	CHEMBL1963739	PUBCHEM_BIOASSAY: Navigating the Kinome. (Class of assay: other) Panel member name: AKT2	F	BAO_0000019	assay format	None	None	None	None	None	CHEMBL2431	Serine/threonine-protein kinase AKT2	Homo sapiens	SINGLE PROTEIN	CHEMBL1201862	7	PubChem BioAssays			None
CHEMBL1969372		0	364.38	0	3.05	SID103904758	COCCNc1nccc(-c2c(-c3ccc(F)cc3)nc3cnccn23)n1	Ki	'>'	7943.28	nM			inactive	UO_0000065					False	CHEMBL1963739	PUBCHEM_BIOASSAY: Navigating the Kinome. (Class of assay: other) Panel member name: AKT2	F	BAO_0000019	assay format	None	None	None	None	None	CHEMBL2431	Serine/threonine-protein kinase AKT2	Homo sapiens	SINGLE PROTEIN	CHEMBL1201862	7	PubChem BioAssays			None
CHEMBL2000114		0	238.32	0	1.47	SID103904504	CSc1c[nH]c2ncnc(NCCCO)c12	Ki	'>'	7943.28	nM			inactive	UO_0000065					False	CHEMBL1963739	PUBCHEM_BIOASSAY: Navigating the Kinome. (Class of assay: other) Panel member name: AKT2	F	BAO_0000019	assay format	None	None	None	None	None	CHEMBL2431	Serine/threonine-protein kinase AKT2	Homo sapiens	SINGLE PROTEIN	CHEMBL1201862	7	PubChem BioAssays			None
CHEMBL1995592		0	367.80	0	2.77	SID103905641	Cc1cc(O)ccc1-n1c2cc(Cl)ccc2c(=O)c2c(N)nc(N)nc21	Ki	'>'	7943.28	nM			inactive	UO_0000065					False	CHEMBL1963739	PUBCHEM_BIOASSAY: Navigating the Kinome. (Class of assay: other) Panel member name: AKT2	F	BAO_0000019	assay format	None	None	None	None	None	CHEMBL2431	Serine/threonine-protein kinase AKT2	Homo sapiens	SINGLE PROTEIN	CHEMBL1201862	7	PubChem BioAssays			None
CHEMBL178737		0	496.53	0	2.12	SID103905565	O=C1NC(=O)C(c2cnc3ccccn23)=C1c1cn2c3c(cccc13)CN(C(=O)N1CCOCC1)CC2	Ki	'>'	7943.28	nM			inactive	UO_0000065					False	CHEMBL1963739	PUBCHEM_BIOASSAY: Navigating the Kinome. (Class of assay: other) Panel member name: AKT2	F	BAO_0000019	assay format	None	None	None	None	None	CHEMBL2431	Serine/threonine-protein kinase AKT2	Homo sapiens	SINGLE PROTEIN	CHEMBL1201862	7	PubChem BioAssays			None
CHEMBL1984500		0	212.05	0	1.69	SID103904577	O=C1NCc2c(Br)cccc21	Ki	'>'	79432.82	nM			inactive	UO_0000065					False	CHEMBL1963739	PUBCHEM_BIOASSAY: Navigating the Kinome. (Class of assay: other) Panel member name: AKT2	F	BAO_0000019	assay format	None	None	None	None	None	CHEMBL2431	Serine/threonine-protein kinase AKT2	Homo sapiens	SINGLE PROTEIN	CHEMBL1201862	7	PubChem BioAssays			None
CHEMBL560813		0	333.31	0	2.84	SID103904886	N#Cc1cnc(NC(=O)Nc2ccc3cc(C(=O)O)ccc3c2)cn1	Ki	'>'	7943.28	nM			inactive	UO_0000065					False	CHEMBL1963739	PUBCHEM_BIOASSAY: Navigating the Kinome. (Class of assay: other) Panel member name: AKT2	F	BAO_0000019	assay format	None	None	None	None	None	CHEMBL2431	Serine/threonine-protein kinase AKT2	Homo sapiens	SINGLE PROTEIN	CHEMBL1201862	7	PubChem BioAssays			None
CHEMBL326282		0	392.67	1	5.81	SID103905352	O=C1CC(c2ccc(Cl)cc2Cl)Cc2nc3cc(Cl)ccc3c(O)c21	Ki	'>'	7943.28	nM			inactive	UO_0000065					False	CHEMBL1963739	PUBCHEM_BIOASSAY: Navigating the Kinome. (Class of assay: other) Panel member name: AKT2	F	BAO_0000019	assay format	None	None	None	None	None	CHEMBL2431	Serine/threonine-protein kinase AKT2	Homo sapiens	SINGLE PROTEIN	CHEMBL1201862	7	PubChem BioAssays			None
CHEMBL1995448		0	245.29	0	1.14	SID103904733	NCCOc1cccc(Nc2ccnc(N)n2)c1	Ki	'>'	7943.28	nM			inactive	UO_0000065					False	CHEMBL1963739	PUBCHEM_BIOASSAY: Navigating the Kinome. (Class of assay: other) Panel member name: AKT2	F	BAO_0000019	assay format	None	None	None	None	None	CHEMBL2431	Serine/threonine-protein kinase AKT2	Homo sapiens	SINGLE PROTEIN	CHEMBL1201862	7	PubChem BioAssays			None
CHEMBL482767	SNS-314	1	430.95	0	4.52	SID124950687	O=C(Nc1cccc(Cl)c1)Nc1ncc(CCN=c2[nH]cnc3ccsc23)s1	Ki	'>'	7943.28	nM			inactive	UO_0000065					False	CHEMBL1963739	PUBCHEM_BIOASSAY: Navigating the Kinome. (Class of assay: other) Panel member name: AKT2	F	BAO_0000019	assay format	None	None	None	None	None	CHEMBL2431	Serine/threonine-protein kinase AKT2	Homo sapiens	SINGLE PROTEIN	CHEMBL1201862	7	PubChem BioAssays			None
CHEMBL1975534		0	363.16	0	-0.70	SID103905378	NCC(O)C(O)Cn1cc(I)c2c(N)ncnc21	Ki	'>'	7943.28	nM			inactive	UO_0000065					False	CHEMBL1963739	PUBCHEM_BIOASSAY: Navigating the Kinome. (Class of assay: other) Panel member name: AKT2	F	BAO_0000019	assay format	None	None	None	None	None	CHEMBL2431	Serine/threonine-protein kinase AKT2	Homo sapiens	SINGLE PROTEIN	CHEMBL1201862	7	PubChem BioAssays			None
CHEMBL1969561		0	374.45	0	3.35	SID103904515	CC(C)N(C)C(=O)c1c(-c2ccc3[nH]ncc3c2)nnn1Cc1ccccc1	Ki	'>'	7943.28	nM			inactive	UO_0000065					False	CHEMBL1963739	PUBCHEM_BIOASSAY: Navigating the Kinome. (Class of assay: other) Panel member name: AKT2	F	BAO_0000019	assay format	None	None	None	None	None	CHEMBL2431	Serine/threonine-protein kinase AKT2	Homo sapiens	SINGLE PROTEIN	CHEMBL1201862	7	PubChem BioAssays			None
CHEMBL1975121		0	332.40	0	4.25	SID103904565	COc1cccc(C(C)NC(=O)c2ccc(-c3ccncc3)cc2)c1	Ki	'='	2511.89	nM	5.60		active	UO_0000065					False	CHEMBL1963739	PUBCHEM_BIOASSAY: Navigating the Kinome. (Class of assay: other) Panel member name: AKT2	F	BAO_0000019	assay format	None	None	None	None	None	CHEMBL2431	Serine/threonine-protein kinase AKT2	Homo sapiens	SINGLE PROTEIN	CHEMBL1201862	7	PubChem BioAssays			None
CHEMBL363648	TAK-715	2	399.52	1	6.00	SID103905024	CCc1nc(-c2cccc(C)c2)c(-c2ccnc(NC(=O)c3ccccc3)c2)s1	Ki	'>'	7943.28	nM			inactive	UO_0000065					False	CHEMBL1963739	PUBCHEM_BIOASSAY: Navigating the Kinome. (Class of assay: other) Panel member name: AKT2	F	BAO_0000019	assay format	None	None	None	None	None	CHEMBL2431	Serine/threonine-protein kinase AKT2	Homo sapiens	SINGLE PROTEIN	CHEMBL1201862	7	PubChem BioAssays			None
CHEMBL1991143		0	339.78	0	3.85	SID103905392	Cc1ccc(-n2nc(C)c3c(=O)c4cc(Cl)ccc4n(O)c32)cc1	Ki	'>'	7943.28	nM			inactive	UO_0000065					False	CHEMBL1963739	PUBCHEM_BIOASSAY: Navigating the Kinome. (Class of assay: other) Panel member name: AKT2	F	BAO_0000019	assay format	None	None	None	None	None	CHEMBL2431	Serine/threonine-protein kinase AKT2	Homo sapiens	SINGLE PROTEIN	CHEMBL1201862	7	PubChem BioAssays			None
CHEMBL2006778		0	380.45	0	4.23	SID103905094	CNC(=O)C=Cc1cnc(N)c2c(-c3cc(F)c4[nH]c(C)cc4c3)csc12	Ki	'>'	7943.28	nM			inactive	UO_0000065					False	CHEMBL1963739	PUBCHEM_BIOASSAY: Navigating the Kinome. (Class of assay: other) Panel member name: AKT2	F	BAO_0000019	assay format	None	None	None	None	None	CHEMBL2431	Serine/threonine-protein kinase AKT2	Homo sapiens	SINGLE PROTEIN	CHEMBL1201862	7	PubChem BioAssays			None
CHEMBL1993722		0	405.39	0	4.29	SID103904859	Nc1n[nH]c2cccc(-c3ccc(NC(=O)Nc4cc(C(=O)O)ccc4F)cc3)c12	Ki	'>'	7943.28	nM			inactive	UO_0000065					False	CHEMBL1963739	PUBCHEM_BIOASSAY: Navigating the Kinome. (Class of assay: other) Panel member name: AKT2	F	BAO_0000019	assay format	None	None	None	None	None	CHEMBL2431	Serine/threonine-protein kinase AKT2	Homo sapiens	SINGLE PROTEIN	CHEMBL1201862	7	PubChem BioAssays			None
CHEMBL1964290		0	307.36	0	2.44	SID103905598	Cc1cccc(-c2[nH]c(-c3ccnc(N)n3)cc2C(N)=O)c1C	Ki	'>'	7943.28	nM			inactive	UO_0000065					False	CHEMBL1963739	PUBCHEM_BIOASSAY: Navigating the Kinome. (Class of assay: other) Panel member name: AKT2	F	BAO_0000019	assay format	None	None	None	None	None	CHEMBL2431	Serine/threonine-protein kinase AKT2	Homo sapiens	SINGLE PROTEIN	CHEMBL1201862	7	PubChem BioAssays			None
CHEMBL481491		0	417.41	0	4.78	SID103905430	NC(=O)c1sc(-n2cnc3ccccc32)cc1OCc1ccccc1C(F)(F)F	Ki	'>'	7943.28	nM			inactive	UO_0000065					False	CHEMBL1963739	PUBCHEM_BIOASSAY: Navigating the Kinome. (Class of assay: other) Panel member name: AKT2	F	BAO_0000019	assay format	None	None	None	None	None	CHEMBL2431	Serine/threonine-protein kinase AKT2	Homo sapiens	SINGLE PROTEIN	CHEMBL1201862	7	PubChem BioAssays			None
CHEMBL2001957		0	490.46	0	4.36	SID103904765	CC(C)(CO)CNc1nccc(-c2c(-c3ccc(F)cc3)nc3c(OCC(F)(F)F)nccn23)n1	Ki	'>'	7943.28	nM			inactive	UO_0000065					False	CHEMBL1963739	PUBCHEM_BIOASSAY: Navigating the Kinome. (Class of assay: other) Panel member name: AKT2	F	BAO_0000019	assay format	None	None	None	None	None	CHEMBL2431	Serine/threonine-protein kinase AKT2	Homo sapiens	SINGLE PROTEIN	CHEMBL1201862	7	PubChem BioAssays			None
CHEMBL1990912		0	265.32	0	2.70	SID103904736	OCCNc1cc2cc(-c3cccnc3)ccc2cn1	Ki	'='	7943.28	nM	5.10		active	UO_0000065					False	CHEMBL1963739	PUBCHEM_BIOASSAY: Navigating the Kinome. (Class of assay: other) Panel member name: AKT2	F	BAO_0000019	assay format	None	None	None	None	None	CHEMBL2431	Serine/threonine-protein kinase AKT2	Homo sapiens	SINGLE PROTEIN	CHEMBL1201862	7	PubChem BioAssays			None
CHEMBL1989423		0	156.19	0	1.98	SID103905447	c1ccc2c(c1)Cc1c[nH]nc1-2	Ki	'>'	79432.82	nM			inactive	UO_0000065					False	CHEMBL1963739	PUBCHEM_BIOASSAY: Navigating the Kinome. (Class of assay: other) Panel member name: AKT2	F	BAO_0000019	assay format	None	None	None	None	None	CHEMBL2431	Serine/threonine-protein kinase AKT2	Homo sapiens	SINGLE PROTEIN	CHEMBL1201862	7	PubChem BioAssays			None
CHEMBL491473	CEDIRANIB	3	450.51	1	5.22	SID103905340	COc1cc2c(Oc3ccc4[nH]c(C)cc4c3F)ncnc2cc1OCCCN1CCCC1	Ki	'>'	7943.28	nM			inactive	UO_0000065					False	CHEMBL1963739	PUBCHEM_BIOASSAY: Navigating the Kinome. (Class of assay: other) Panel member name: AKT2	F	BAO_0000019	assay format	None	None	None	None	None	CHEMBL2431	Serine/threonine-protein kinase AKT2	Homo sapiens	SINGLE PROTEIN	CHEMBL1201862	7	PubChem BioAssays			None
CHEMBL1977041		0	416.44	0	3.72	SID103904316	COC(=O)c1c(-c2ccc(NC(=O)Nc3ccccc3)cc2)c2c(N)ncnn2c1C	Ki	'>'	7943.28	nM			inactive	UO_0000065					False	CHEMBL1963739	PUBCHEM_BIOASSAY: Navigating the Kinome. (Class of assay: other) Panel member name: AKT2	F	BAO_0000019	assay format	None	None	None	None	None	CHEMBL2431	Serine/threonine-protein kinase AKT2	Homo sapiens	SINGLE PROTEIN	CHEMBL1201862	7	PubChem BioAssays			None
CHEMBL1997759		0	344.37	0	3.66	SID103904675	COc1cccc(NC(=O)c2cnn3c(-c4ccccc4)ccnc23)c1	Ki	'>'	7943.28	nM			inactive	UO_0000065					False	CHEMBL1963739	PUBCHEM_BIOASSAY: Navigating the Kinome. (Class of assay: other) Panel member name: AKT2	F	BAO_0000019	assay format	None	None	None	None	None	CHEMBL2431	Serine/threonine-protein kinase AKT2	Homo sapiens	SINGLE PROTEIN	CHEMBL1201862	7	PubChem BioAssays			None
CHEMBL1958401		0	270.34	0	2.58	SID103904798	O=c1cc(-c2ccncc2)nc(NC2CCCCC2)[nH]1	Ki	'>'	7943.28	nM			inactive	UO_0000065					False	CHEMBL1963739	PUBCHEM_BIOASSAY: Navigating the Kinome. (Class of assay: other) Panel member name: AKT2	F	BAO_0000019	assay format	None	None	None	None	None	CHEMBL2431	Serine/threonine-protein kinase AKT2	Homo sapiens	SINGLE PROTEIN	CHEMBL1201862	7	PubChem BioAssays			None
CHEMBL1890036		0	378.35	0	1.65	SID103905369	CC(=NNC(=O)c1nnn(-c2nonc2N)c1-c1ccccc1)c1ccco1	Ki	'>'	7943.28	nM			inactive	UO_0000065					False	CHEMBL1963739	PUBCHEM_BIOASSAY: Navigating the Kinome. (Class of assay: other) Panel member name: AKT2	F	BAO_0000019	assay format	None	None	None	None	None	CHEMBL2431	Serine/threonine-protein kinase AKT2	Homo sapiens	SINGLE PROTEIN	CHEMBL1201862	7	PubChem BioAssays			None
CHEMBL1984700		0	454.48	0	4.10	SID103904772	CC(C)Oc1nccn2c(-c3ccnc(NCC(C)(C)O)n3)c(-c3ccc(F)cc3F)nc12	Ki	'>'	7943.28	nM			inactive	UO_0000065					False	CHEMBL1963739	PUBCHEM_BIOASSAY: Navigating the Kinome. (Class of assay: other) Panel member name: AKT2	F	BAO_0000019	assay format	None	None	None	None	None	CHEMBL2431	Serine/threonine-protein kinase AKT2	Homo sapiens	SINGLE PROTEIN	CHEMBL1201862	7	PubChem BioAssays			None
CHEMBL1976134		0	234.26	0	3.11	SID103905212	c1cc2cc(-c3ccc4cn[nH]c4c3)cnc2[nH]1	Ki	'>'	7943.28	nM			inactive	UO_0000065					False	CHEMBL1963739	PUBCHEM_BIOASSAY: Navigating the Kinome. (Class of assay: other) Panel member name: AKT2	F	BAO_0000019	assay format	None	None	None	None	None	CHEMBL2431	Serine/threonine-protein kinase AKT2	Homo sapiens	SINGLE PROTEIN	CHEMBL1201862	7	PubChem BioAssays			None
CHEMBL1982866		0	314.78	0	3.31	SID103905540	COCCn1cc(-c2ccncn2)c(-c2ccc(Cl)cc2)n1	Ki	'>'	7943.28	nM			inactive	UO_0000065					False	CHEMBL1963739	PUBCHEM_BIOASSAY: Navigating the Kinome. (Class of assay: other) Panel member name: AKT2	F	BAO_0000019	assay format	None	None	None	None	None	CHEMBL2431	Serine/threonine-protein kinase AKT2	Homo sapiens	SINGLE PROTEIN	CHEMBL1201862	7	PubChem BioAssays			None
CHEMBL590109		0	425.52	0	4.40	SID103904961	NCCn1cc(-c2cc(-c3cc4ccccc4s3)c3[nH]ncc3c2)c2nc(N)ncc21	Ki	'='	3162.28	nM	5.50		active	UO_0000065					False	CHEMBL1963739	PUBCHEM_BIOASSAY: Navigating the Kinome. (Class of assay: other) Panel member name: AKT2	F	BAO_0000019	assay format	None	None	None	None	None	CHEMBL2431	Serine/threonine-protein kinase AKT2	Homo sapiens	SINGLE PROTEIN	CHEMBL1201862	7	PubChem BioAssays			None
CHEMBL387971		0	476.60	0	3.11	SID103904812	COCCOCC#Cc1cc(-c2n[nH]c3c2C(=O)c2cc(CN4CCN(C)CC4)ccc2-3)cs1	Ki	'>'	7943.28	nM			inactive	UO_0000065					False	CHEMBL1963739	PUBCHEM_BIOASSAY: Navigating the Kinome. (Class of assay: other) Panel member name: AKT2	F	BAO_0000019	assay format	None	None	None	None	None	CHEMBL2431	Serine/threonine-protein kinase AKT2	Homo sapiens	SINGLE PROTEIN	CHEMBL1201862	7	PubChem BioAssays			None
CHEMBL1969588		0	334.81	0	4.89	SID103904192	Clc1cc(-c2c[nH]c3ncccc23)cc(NCc2ccccc2)n1	Ki	'>'	7943.28	nM			inactive	UO_0000065					False	CHEMBL1963739	PUBCHEM_BIOASSAY: Navigating the Kinome. (Class of assay: other) Panel member name: AKT2	F	BAO_0000019	assay format	None	None	None	None	None	CHEMBL2431	Serine/threonine-protein kinase AKT2	Homo sapiens	SINGLE PROTEIN	CHEMBL1201862	7	PubChem BioAssays			None
CHEMBL2000433		0	265.32	0	2.60	SID103905303	CCNNc1cc(C)c(C#N)c2nc3ccccc3n12	Ki	'>'	7943.28	nM			inactive	UO_0000065					False	CHEMBL1963739	PUBCHEM_BIOASSAY: Navigating the Kinome. (Class of assay: other) Panel member name: AKT2	F	BAO_0000019	assay format	None	None	None	None	None	CHEMBL2431	Serine/threonine-protein kinase AKT2	Homo sapiens	SINGLE PROTEIN	CHEMBL1201862	7	PubChem BioAssays			None
CHEMBL1972820		0	283.24	0	1.89	SID103905128	O=C(O)c1ccc(N2C(=O)c3ccccc3C2=O)cc1O	Ki	'>'	7943.28	nM			inactive	UO_0000065					False	CHEMBL1963739	PUBCHEM_BIOASSAY: Navigating the Kinome. (Class of assay: other) Panel member name: AKT2	F	BAO_0000019	assay format	None	None	None	None	None	CHEMBL2431	Serine/threonine-protein kinase AKT2	Homo sapiens	SINGLE PROTEIN	CHEMBL1201862	7	PubChem BioAssays			None
CHEMBL1975357		0	365.48	1	5.79	SID103905644	CC(C)(C)OC(=O)n1cc(-c2cncn2C2CCCCC2)c2ccccc21	Ki	'>'	7943.28	nM			inactive	UO_0000065					False	CHEMBL1963739	PUBCHEM_BIOASSAY: Navigating the Kinome. (Class of assay: other) Panel member name: AKT2	F	BAO_0000019	assay format	None	None	None	None	None	CHEMBL2431	Serine/threonine-protein kinase AKT2	Homo sapiens	SINGLE PROTEIN	CHEMBL1201862	7	PubChem BioAssays			None
CHEMBL598207		0	386.41	0	1.85	30	NC1(C(=O)NCc2ccc(F)cc2F)CCN(c2ncnc3[nH]ccc23)CC1	IC50	'='	11.0	nM	7.96			UO_0000065	20.60	0.39	6.11	7.96	False	CHEMBL1072809	Inhibition of PKBbeta by radiometric filter binding assay	B	BAO_0000357	single protein format	None	None	None	None	None	CHEMBL2431	Serine/threonine-protein kinase AKT2	Homo sapiens	SINGLE PROTEIN	CHEMBL1157584	1	Scientific Literature	J. Med. Chem.	2010	None
[truncated: 3,013 more rows]
