# Supplementary material for: PyRMD Studio: A Unified Suite for Next-Generation, AI-Powered Virtual Screening
Source: J Chem Inf Model. 2026 May 19;66(11):6197–203. doi: 10.1021/acs.jcim.6c00648 (PMC13250901; doi:10.1021/acs.jcim.6c00648)
Supplement: Supplementary file 1 [file ci6c00648_si_001.zip › DATA/aldr_chembl.csv]

Molecule ChEMBL ID	Molecule Name	Molecule Max Phase	Molecular Weight	#RO5 Violations	AlogP	Compound Key	Smiles	Standard Type	Standard Relation	Standard Value	Standard Units	pChEMBL Value	Data Validity Comment	Comment	Uo Units	Ligand Efficiency BEI	Ligand Efficiency LE	Ligand Efficiency LLE	Ligand Efficiency SEI	Potential Duplicate	Assay ChEMBL ID	Assay Description	Assay Type	BAO Format ID	BAO Label	Assay Organism	Assay Tissue ChEMBL ID	Assay Tissue Name	Assay Cell Type	Assay Subcellular Fraction	Target ChEMBL ID	Target Name	Target Organism	Target Type	Document ChEMBL ID	Source ID	Source Description	Document Journal	Document Year	Cell ChEMBL ID
CHEMBL2310844		0	264.26	0	1.33	123	CN1C(=O)N(C)[C@@]2(CCOc3ccc(F)cc32)C1=O	IC50	'>'	100000.0	nM				UO_0000065					False	CHEMBL643095	In vitro inhibitory activity towards partially purified human placenta aldose reductase	B	BAO_0000019	assay format	None	None	None	None	None	CHEMBL1900	Aldose reductase	Homo sapiens	SINGLE PROTEIN	CHEMBL1124229	1	Scientific Literature	J. Med. Chem.	1988	None
CHEMBL414405		0	427.49	0	4.35	286	O=C(O)Cc1nn(Cc2ccc(-c3nc4ccccc4s3)cc2)c(=O)c2ccccc12	IC50	'>'	100000.0	nM				UO_0000065					False	CHEMBL641353	Inhibition of aldose reductase (aldo-keto reductase, AKR1B1) isolated from human placenta.	B	BAO_0000019	assay format	None	None	None	None	None	CHEMBL1900	Aldose reductase	Homo sapiens	SINGLE PROTEIN	CHEMBL1125712	1	Scientific Literature	J. Med. Chem.	1991	None
CHEMBL19744		0	303.73	0	0.13	26	CNS(=O)(=O)c1ccc(Cl)cc1C1NC(=O)NC1=O	IC50	'='	130.0	nM	6.89			UO_0000065	22.67	0.49	6.76	6.60	False	CHEMBL764859	Inhibition of human placental aldose reductase (HPAR) activity with glyceraldehyde as substrate	B	BAO_0000019	assay format	None	None	None	None	None	CHEMBL1900	Aldose reductase	Homo sapiens	SINGLE PROTEIN	CHEMBL1124482	1	Scientific Literature	J. Med. Chem.	1989	None
CHEMBL7679	PONALRESTAT	0	391.20	0	2.97	2	O=C(O)Cc1nn(Cc2ccc(Br)cc2F)c(=O)c2ccccc12	IC50	'='	66.5	nM	7.18			UO_0000065	18.35	0.41	4.21	9.94	False	CHEMBL644883	Inhibitory Activity against Human recombinant Aldose Reductase (wild type)	B	BAO_0000357	single protein format	None	None	None	None	None	CHEMBL1900	Aldose reductase	Homo sapiens	SINGLE PROTEIN	CHEMBL1133160	1	Scientific Literature	J. Med. Chem.	2000	None
CHEMBL19392		0	421.91	0	2.52	35	O=C1NC(=O)C(c2cc(Cl)ccc2S(=O)(=O)NCCCCc2ccccc2)N1	IC50	'='	5630.0	nM	5.25			UO_0000065	12.44	0.26	2.73	5.03	False	CHEMBL764859	Inhibition of human placental aldose reductase (HPAR) activity with glyceraldehyde as substrate	B	BAO_0000019	assay format	None	None	None	None	None	CHEMBL1900	Aldose reductase	Homo sapiens	SINGLE PROTEIN	CHEMBL1124482	1	Scientific Literature	J. Med. Chem.	1989	None
CHEMBL19064		0	345.81	0	1.30	29	CCCCNS(=O)(=O)c1ccc(Cl)cc1C1NC(=O)NC1=O	IC50	'='	700.0	nM	6.16			UO_0000065	17.80	0.38	4.85	5.90	False	CHEMBL641352	Compound was evaluated for inhibition of human placental aldose reductase (HPAR) activity with glyceraldehyde as substrate	B	BAO_0000019	assay format	None	None	None	None	None	CHEMBL1900	Aldose reductase	Homo sapiens	SINGLE PROTEIN	CHEMBL1124482	1	Scientific Literature	J. Med. Chem.	1989	None
CHEMBL277427		0	323.16	0	1.28	39	CS(=O)(=O)c1c(Cl)cc(Cl)cc1C1NC(=O)NC1=O	IC50	'='	610.0	nM	6.21			UO_0000065	19.23	0.45	4.93	6.73	False	CHEMBL764859	Inhibition of human placental aldose reductase (HPAR) activity with glyceraldehyde as substrate	B	BAO_0000019	assay format	None	None	None	None	None	CHEMBL1900	Aldose reductase	Homo sapiens	SINGLE PROTEIN	CHEMBL1124482	1	Scientific Literature	J. Med. Chem.	1989	None
CHEMBL372193		0	352.80	0	3.54	19s	CC(C)c1c(S(=O)(=O)c2ccc(O)nn2)oc2ccc(Cl)cc12	IC50	'='	92.0	nM	7.04			UO_0000065	19.94	0.42	3.50	7.54	False	CHEMBL880577	In vitro inhibitroy concentration against Aldose reductase incubated at 24 degree C for 15 minutes in pH 7.0	B	BAO_0000357	single protein format	Homo sapiens	None	None	None	None	CHEMBL1900	Aldose reductase	Homo sapiens	SINGLE PROTEIN	CHEMBL1141107	1	Scientific Literature	J. Med. Chem.	2005	None
CHEMBL193566		0	390.34	0	3.98	48	O=C(O)Cn1cc(C(=O)c2nc3c(F)c(F)cc(F)c3s2)c2ccccc21	IC50	'='	1600.0	nM	5.80			UO_0000065	14.85	0.29	1.82	8.03	False	CHEMBL832655	In vitro inhibition of recombinant human aldose reductase expressed in Escherichia coli	B	BAO_0000019	assay format	Homo sapiens	None	None	None	None	CHEMBL1900	Aldose reductase	Homo sapiens	SINGLE PROTEIN	CHEMBL1144413	1	Scientific Literature	J. Med. Chem.	2005	None
CHEMBL436	TOLRESTAT	4	357.35	0	3.56	Tolrestat	COc1ccc2c(C(=S)N(C)CC(=O)O)cccc2c1C(F)(F)F	IC50	'='	13.0	nM	7.89			UO_0000065	22.07	0.45	4.33	15.85	False	CHEMBL832655	In vitro inhibition of recombinant human aldose reductase expressed in Escherichia coli	B	BAO_0000019	assay format	Homo sapiens	None	None	None	None	CHEMBL1900	Aldose reductase	Homo sapiens	SINGLE PROTEIN	CHEMBL1144413	1	Scientific Literature	J. Med. Chem.	2005	None
CHEMBL20116		0	396.38	0	2.59	265	O=C(O)Cc1nn(Cc2nc3ccccc3s2)c(=O)c2cc([N+](=O)[O-])ccc12	IC50	'='	33.0	nM	7.48			UO_0000065	18.87	0.36	4.89	5.83	False	CHEMBL641353	Inhibition of aldose reductase (aldo-keto reductase, AKR1B1) isolated from human placenta.	B	BAO_0000019	assay format	None	None	None	None	None	CHEMBL1900	Aldose reductase	Homo sapiens	SINGLE PROTEIN	CHEMBL1125712	1	Scientific Literature	J. Med. Chem.	1991	None
CHEMBL279274		0	272.71	0	0.96	14	C[S+]([O-])c1ccc(Cl)cc1C1NC(=O)NC1=O	IC50	'='	250.0	nM	6.60			UO_0000065	24.21	0.53	5.64	8.77	False	CHEMBL641352	Compound was evaluated for inhibition of human placental aldose reductase (HPAR) activity with glyceraldehyde as substrate	B	BAO_0000019	assay format	None	None	None	None	None	CHEMBL1900	Aldose reductase	Homo sapiens	SINGLE PROTEIN	CHEMBL1124482	1	Scientific Literature	J. Med. Chem.	1989	None
CHEMBL19711		0	407.88	0	2.13	34	O=C1NC(=O)C(c2cc(Cl)ccc2S(=O)(=O)NCCCc2ccccc2)N1	IC50	'='	100.0	nM	7.00			UO_0000065	17.16	0.35	4.87	6.71	False	CHEMBL764859	Inhibition of human placental aldose reductase (HPAR) activity with glyceraldehyde as substrate	B	BAO_0000019	assay format	None	None	None	None	None	CHEMBL1900	Aldose reductase	Homo sapiens	SINGLE PROTEIN	CHEMBL1124482	1	Scientific Literature	J. Med. Chem.	1989	None
CHEMBL491366	CHRYSOSPLENOL D	0	360.32	0	2.60	quercetagetin 3,6,7-trimethyl ether	COc1cc2oc(-c3ccc(O)c(O)c3)c(OC)c(=O)c2c(O)c1OC	Inhibition	'='	63.0	%				UO_0000187					False	CHEMBL1036013	Inhibition of aldose reductase at 1 uM	B	BAO_0000357	single protein format	None	None	None	None	None	CHEMBL1900	Aldose reductase	Homo sapiens	SINGLE PROTEIN	CHEMBL1151623	1	Scientific Literature	J. Nat. Prod.	1984	None
CHEMBL269550		0	261.28	0	1.40	1	CCOC(=O)C1=C(O)C(=O)N(Cc2ccccc2)C1	IC50	'='	260.0	nM	6.58			UO_0000065	25.20	0.47	5.19	9.85	False	CHEMBL643099	In vitro inhibition of human placental aldose reductase.	B	BAO_0000019	assay format	None	None	None	None	None	CHEMBL1900	Aldose reductase	Homo sapiens	SINGLE PROTEIN	CHEMBL1125615	1	Scientific Literature	J. Med. Chem.	1991	None
CHEMBL7749		0	275.30	0	1.79	22	CCCOC(=O)C1=C(O)C(=O)N(Cc2ccccc2)C1	IC50	'='	1900.0	nM	5.72			UO_0000065	20.78	0.39	3.93	8.56	False	CHEMBL643099	In vitro inhibition of human placental aldose reductase.	B	BAO_0000019	assay format	None	None	None	None	None	CHEMBL1900	Aldose reductase	Homo sapiens	SINGLE PROTEIN	CHEMBL1125615	1	Scientific Literature	J. Med. Chem.	1991	None
CHEMBL142110		0	337.34	0	1.66	180	O=C(O)Cc1nn(CC(=O)Nc2ccccc2)c(=O)c2ccccc12	IC50	'='	4900.0	nM	5.31			UO_0000065	15.74	0.29	3.65	5.24	False	CHEMBL641358	In vitro inhibitory activity against aldose reductase isolated from human placenta	B	BAO_0000019	assay format	None	None	None	None	None	CHEMBL1900	Aldose reductase	Homo sapiens	SINGLE PROTEIN	CHEMBL1126147	1	Scientific Literature	J. Med. Chem.	1992	None
CHEMBL171315		0	448.38	2	0.49	8	CC1OC(O)C(O)C(O)C1Oc1c(-c2ccc(O)c(O)c2)oc2cc(O)cc(O)c2c1=O	IC50	'='	16000.0	nM	4.80			UO_0000065	10.70	0.20	4.31	2.52	False	CHEMBL643103	Inhibitory activity against human placental aldose reductase in Orange A column at at time 2	B	BAO_0000019	assay format	None	None	None	None	None	CHEMBL1900	Aldose reductase	Homo sapiens	SINGLE PROTEIN	CHEMBL1122895	1	Scientific Literature	J. Med. Chem.	1985	None
CHEMBL20161		0	379.44	0	3.30	255	Cc1cc(C)c2sc(Cn3nc(CC(=O)O)c4ccccc4c3=O)nc2c1	IC50	'='	5.9	nM	8.23			UO_0000065	21.69	0.42	4.93	9.67	False	CHEMBL641353	Inhibition of aldose reductase (aldo-keto reductase, AKR1B1) isolated from human placenta.	B	BAO_0000019	assay format	None	None	None	None	None	CHEMBL1900	Aldose reductase	Homo sapiens	SINGLE PROTEIN	CHEMBL1125712	1	Scientific Literature	J. Med. Chem.	1991	None
CHEMBL168614		0	256.22	0	1.25	17	O=C(O)c1ccc2nc3cc(O)ccc3c(=O)n2c1	IC50	'='	7300.0	nM	5.14			UO_0000065	20.05	0.37	3.89	5.59	False	CHEMBL643105	Inhibitory activity against human placental aldose reductase in Orange A column at day 8	B	BAO_0000019	assay format	None	None	None	None	None	CHEMBL1900	Aldose reductase	Homo sapiens	SINGLE PROTEIN	CHEMBL1122895	1	Scientific Literature	J. Med. Chem.	1985	None
CHEMBL342524		0	371.78	0	2.32	186	O=C(O)Cc1nn(CC(=O)Nc2ccc(Cl)cc2)c(=O)c2ccccc12	IC50	'='	440.0	nM	6.36			UO_0000065	17.10	0.33	4.04	6.28	False	CHEMBL641358	In vitro inhibitory activity against aldose reductase isolated from human placenta	B	BAO_0000019	assay format	None	None	None	None	None	CHEMBL1900	Aldose reductase	Homo sapiens	SINGLE PROTEIN	CHEMBL1126147	1	Scientific Literature	J. Med. Chem.	1992	None
CHEMBL241570		0	306.30	0	1.36	19k	COc1ccc2oc(S(=O)(=O)c3ccc(=O)[nH]n3)cc2c1	IC50	'='	230.0	nM	6.64			UO_0000065	21.67	0.43	5.28	6.49	True	CHEMBL880577	In vitro inhibitroy concentration against Aldose reductase incubated at 24 degree C for 15 minutes in pH 7.0	B	BAO_0000357	single protein format	Homo sapiens	None	None	None	None	CHEMBL1900	Aldose reductase	Homo sapiens	SINGLE PROTEIN	CHEMBL1141107	1	Scientific Literature	J. Med. Chem.	2005	None
CHEMBL1169756		0	417.42	0	4.04	C3	COc1ccc(OC)c(/N=c2\oc3cc(O)ccc3cc2C(=O)Nc2ccccn2)c1	IC50	'='	36.0	nM	7.44			UO_0000065	17.83	0.33	3.40	7.01	False	CHEMBL1174254	Inhibition of N-terminal 6His-tagged human aldose reductase expressed in Escherichia coli BL21(DE3) mediated NADPH linked pyridine-3-aldehyde reduction	B	BAO_0000019	assay format	Homo sapiens	None	None	None	None	CHEMBL1900	Aldose reductase	Homo sapiens	SINGLE PROTEIN	CHEMBL1177841	1	Scientific Literature	Bioorg. Med. Chem.	2010	None
CHEMBL436	TOLRESTAT	4	357.35	0	3.56	Tolrestat	COc1ccc2c(C(=S)N(C)CC(=O)O)cccc2c1C(F)(F)F	IC50	'='	10.0	nM	8.00			UO_0000065	22.39	0.46	4.44	16.07	True	CHEMBL1174254	Inhibition of N-terminal 6His-tagged human aldose reductase expressed in Escherichia coli BL21(DE3) mediated NADPH linked pyridine-3-aldehyde reduction	B	BAO_0000019	assay format	Homo sapiens	None	None	None	None	CHEMBL1900	Aldose reductase	Homo sapiens	SINGLE PROTEIN	CHEMBL1177841	1	Scientific Literature	Bioorg. Med. Chem.	2010	None
CHEMBL266497	SORBINIL	3	236.20	0	0.64	sorbinil	O=C1NC(=O)[C@@]2(CCOc3ccc(F)cc32)N1	IC50	'='	140.0	nM	6.85			UO_0000065	29.02	0.55	6.21	10.16	True	CHEMBL821472	In vitro inhibitory activity against human recombinant Aldose reductase in streptozotocin diabetic rat at 50 mg/kg	B	BAO_0000218	organism-based format	None	None	None	None	None	CHEMBL1900	Aldose reductase	Homo sapiens	SINGLE PROTEIN	CHEMBL1145005	1	Scientific Literature	J. Med. Chem.	2003	None
CHEMBL19759		0	381.41	0	2.69	270	COc1ccc2c(=O)n(Cc3nc4ccccc4s3)nc(CC(=O)O)c2c1	IC50	'='	28.0	nM	7.55			UO_0000065	19.80	0.38	4.86	8.01	False	CHEMBL641353	Inhibition of aldose reductase (aldo-keto reductase, AKR1B1) isolated from human placenta.	B	BAO_0000019	assay format	None	None	None	None	None	CHEMBL1900	Aldose reductase	Homo sapiens	SINGLE PROTEIN	CHEMBL1125712	1	Scientific Literature	J. Med. Chem.	1991	None
CHEMBL282263		0	420.28	0	3.99	245	O=C(O)Cc1nn(Cc2nc3c(Cl)ccc(Cl)c3s2)c(=O)c2ccccc12	IC50	'='	20.0	nM	7.70			UO_0000065	18.32	0.39	3.71	9.05	False	CHEMBL641353	Inhibition of aldose reductase (aldo-keto reductase, AKR1B1) isolated from human placenta.	B	BAO_0000019	assay format	None	None	None	None	None	CHEMBL1900	Aldose reductase	Homo sapiens	SINGLE PROTEIN	CHEMBL1125712	1	Scientific Literature	J. Med. Chem.	1991	None
CHEMBL240725		0	324.75	0	2.31	19m	Cc1c(S(=O)(=O)c2ccc(=O)[nH]n2)oc2ccc(Cl)cc12	IC50	'='	1.0	nM	9.00			UO_0000065	27.71	0.59	6.69	9.67	True	CHEMBL880577	In vitro inhibitroy concentration against Aldose reductase incubated at 24 degree C for 15 minutes in pH 7.0	B	BAO_0000357	single protein format	Homo sapiens	None	None	None	None	CHEMBL1900	Aldose reductase	Homo sapiens	SINGLE PROTEIN	CHEMBL1141107	1	Scientific Literature	J. Med. Chem.	2005	None
CHEMBL303362		0	315.12	0	1.46	48	CN1C(=O)Nc2cc(Cl)c(Cl)cc2C12NC(=O)NC2=O	IC50	'='	74.0	nM	7.13			UO_0000065	22.63	0.49	5.67	7.88	False	CHEMBL642956	Tested in vitro for inhibitory activity against partially purified aldose reductase from male rabbit lens	B	BAO_0000357	single protein format	Oryctolagus cuniculus	None	None	None	None	CHEMBL1900	Aldose reductase	Homo sapiens	SINGLE PROTEIN	CHEMBL1126066	1	Scientific Literature	J. Med. Chem.	1992	None
CHEMBL66192		0	302.33	0	1.21	19b	CC(C)CN1C(=O)N(C)C2(NC(=O)NC2=O)c2ccccc21	IC50	'='	390.0	nM	6.41			UO_0000065	21.20	0.40	5.20	7.84	False	CHEMBL642956	Tested in vitro for inhibitory activity against partially purified aldose reductase from male rabbit lens	B	BAO_0000357	single protein format	Oryctolagus cuniculus	None	None	None	None	CHEMBL1900	Aldose reductase	Homo sapiens	SINGLE PROTEIN	CHEMBL1126066	1	Scientific Literature	J. Med. Chem.	1992	None
CHEMBL20693		0	419.38	0	3.70	273	O=C(O)Cc1nn(Cc2nc3ccccc3s2)c(=O)c2cc(C(F)(F)F)ccc12	IC50	'='	12.0	nM	7.92			UO_0000065	18.89	0.37	4.22	9.31	False	CHEMBL641353	Inhibition of aldose reductase (aldo-keto reductase, AKR1B1) isolated from human placenta.	B	BAO_0000019	assay format	None	None	None	None	None	CHEMBL1900	Aldose reductase	Homo sapiens	SINGLE PROTEIN	CHEMBL1125712	1	Scientific Literature	J. Med. Chem.	1991	None
CHEMBL66646		0	274.28	0	0.84	10	CN1C(=O)N(C)C2(C1=O)c1ccccc1NC(=O)N2C	IC50	'>'	100000.0	nM				UO_0000065					False	CHEMBL642956	Tested in vitro for inhibitory activity against partially purified aldose reductase from male rabbit lens	B	BAO_0000357	single protein format	Oryctolagus cuniculus	None	None	None	None	CHEMBL1900	Aldose reductase	Homo sapiens	SINGLE PROTEIN	CHEMBL1126066	1	Scientific Literature	J. Med. Chem.	1992	None
CHEMBL65472		0	247.21	0	-0.60	21	NN1C(=O)Nc2ccccc2C12NC(=O)NC2=O	IC50	'='	4000.0	nM	5.40			UO_0000065	21.84	0.41	6.00	4.63	False	CHEMBL642956	Tested in vitro for inhibitory activity against partially purified aldose reductase from male rabbit lens	B	BAO_0000357	single protein format	Oryctolagus cuniculus	None	None	None	None	CHEMBL1900	Aldose reductase	Homo sapiens	SINGLE PROTEIN	CHEMBL1126066	1	Scientific Literature	J. Med. Chem.	1992	None
CHEMBL75245	TIOPINAC	0	284.34	0	3.15	1h	O=C(O)Cc1ccc2c(c1)SCc1ccccc1C2=O	Inhibition	'='	97.0	%				UO_0000187					False	CHEMBL642959	In vitro inhibition of rabbit lens aldose reductase at 10e-4 M.	B	BAO_0000357	single protein format	Oryctolagus cuniculus	None	None	None	None	CHEMBL1900	Aldose reductase	Homo sapiens	SINGLE PROTEIN	CHEMBL1123366	1	Scientific Literature	J. Med. Chem.	1986	None
CHEMBL440790		0	356.71	0	1.64	38	CS(=O)(=O)c1c(C2NC(=O)NC2=O)cc(Cl)cc1C(F)(F)F	IC50	'='	580.0	nM	6.24			UO_0000065	17.48	0.39	4.60	6.75	False	CHEMBL764859	Inhibition of human placental aldose reductase (HPAR) activity with glyceraldehyde as substrate	B	BAO_0000019	assay format	None	None	None	None	None	CHEMBL1900	Aldose reductase	Homo sapiens	SINGLE PROTEIN	CHEMBL1124482	1	Scientific Literature	J. Med. Chem.	1989	None
CHEMBL323390		0	680.80	2	8.99	4g	Cc1cc2c(C(C)C)c(O)c(O)c(C#N)c2c(OC(=O)C(C)(C)C)c1-c1c(C)cc2c(C(C)C)c(O)c(O)c(C#N)c2c1OC(=O)C(C)(C)C	Ki	'='	2500.0	nM	5.60			UO_0000065	8.23	0.15	-3.39	3.09	False	CHEMBL643119	The compound was tested for inhibitory activity against Aldose reductase from human placenta	B	BAO_0000019	assay format	None	None	None	None	None	CHEMBL1900	Aldose reductase	Homo sapiens	SINGLE PROTEIN	CHEMBL1125799	1	Scientific Literature	J. Med. Chem.	1991	None
CHEMBL19427		0	344.82	0	2.18	21	CCCCCS(=O)(=O)c1ccc(Cl)cc1C1NC(=O)NC1=O	IC50	'='	50.0	nM	7.30			UO_0000065	21.17	0.45	5.12	7.91	False	CHEMBL764859	Inhibition of human placental aldose reductase (HPAR) activity with glyceraldehyde as substrate	B	BAO_0000019	assay format	None	None	None	None	None	CHEMBL1900	Aldose reductase	Homo sapiens	SINGLE PROTEIN	CHEMBL1124482	1	Scientific Literature	J. Med. Chem.	1989	None
CHEMBL69689		0	270.71	0	2.48	19	Cc1cc2c(cc1Cl)[C@](O)(CC(=O)O)C[C@@H](C)O2	IC50	'='	240.0	nM	6.62			UO_0000065	24.45	0.50	4.14	9.92	False	CHEMBL643098	Inhibitory activity against human placental aldose reductase	B	BAO_0000019	assay format	None	None	None	None	None	CHEMBL1900	Aldose reductase	Homo sapiens	SINGLE PROTEIN	CHEMBL1126072	1	Scientific Literature	J. Med. Chem.	1992	None
CHEMBL66637		0	325.67	0	0.72	51	CN1C(=O)Nc2cc(Cl)c([N+](=O)[O-])cc2C12NC(=O)NC2=O	IC50	'='	120.0	nM	6.92			UO_0000065	21.25	0.43	6.20	5.18	False	CHEMBL642956	Tested in vitro for inhibitory activity against partially purified aldose reductase from male rabbit lens	B	BAO_0000357	single protein format	Oryctolagus cuniculus	None	None	None	None	CHEMBL1900	Aldose reductase	Homo sapiens	SINGLE PROTEIN	CHEMBL1126066	1	Scientific Literature	J. Med. Chem.	1992	None
CHEMBL240721		0	428.36	0	3.85	20	O=C(O)COc1cc(F)ccc1C(=O)NCc1nc2cc(C(F)(F)F)ccc2s1	IC50	'='	29.0	nM	7.54			UO_0000065	17.60	0.35	3.69	8.52	False	CHEMBL924228	Inhibition of aldose reductase	B	BAO_0000357	single protein format	None	None	None	None	None	CHEMBL1900	Aldose reductase	Homo sapiens	SINGLE PROTEIN	CHEMBL1140501	1	Scientific Literature	Bioorg. Med. Chem.	2007	None
CHEMBL66636		0	260.25	0	0.18	19a	CN1C(=O)N(C)C2(NC(=O)NC2=O)c2ccccc21	IC50	'='	800.0	nM	6.10			UO_0000065	23.43	0.44	5.92	7.46	False	CHEMBL642956	Tested in vitro for inhibitory activity against partially purified aldose reductase from male rabbit lens	B	BAO_0000357	single protein format	Oryctolagus cuniculus	None	None	None	None	CHEMBL1900	Aldose reductase	Homo sapiens	SINGLE PROTEIN	CHEMBL1126066	1	Scientific Literature	J. Med. Chem.	1992	None
CHEMBL10552		0	477.39	0	2.92	6	O=C1CC2(C(=O)N1)C(=O)N(Cc1nc3cc(C(F)(F)F)ccc3s1)C(=O)c1ccc(F)cc12	IC50	'='	144.1	nM	6.84			UO_0000065	14.33	0.28	3.92	7.09	False	CHEMBL644883	Inhibitory Activity against Human recombinant Aldose Reductase (wild type)	B	BAO_0000357	single protein format	None	None	None	None	None	CHEMBL1900	Aldose reductase	Homo sapiens	SINGLE PROTEIN	CHEMBL1133160	1	Scientific Literature	J. Med. Chem.	2000	None
CHEMBL63055	ALRESTATIN	0	255.23	0	1.52	3	O=C(O)CN1C(=O)c2cccc3cccc(c23)C1=O	IC50	'='	34000.0	nM	4.47			UO_0000065	17.51	0.32	2.95	5.98	False	CHEMBL643108	Inhibitory activity against human placental aldose reductase in Sepharose 4B column at day 7	B	BAO_0000019	assay format	None	None	None	None	None	CHEMBL1900	Aldose reductase	Homo sapiens	SINGLE PROTEIN	CHEMBL1122895	1	Scientific Literature	J. Med. Chem.	1985	None
CHEMBL63055	ALRESTATIN	0	255.23	0	1.52	3	O=C(O)CN1C(=O)c2cccc3cccc(c23)C1=O	IC50	'='	140000.0	nM		Outside typical range		UO_0000065					False	CHEMBL643106	Inhibitory activity against human placental aldose reductase in Orange A column at time 2	B	BAO_0000019	assay format	None	None	None	None	None	CHEMBL1900	Aldose reductase	Homo sapiens	SINGLE PROTEIN	CHEMBL1122895	1	Scientific Literature	J. Med. Chem.	1985	None
CHEMBL65418		0	262.23	0	-0.14	37	CN1C(=O)Nc2ccc(O)cc2C12NC(=O)NC2=O	IC50	'>'	100000.0	nM				UO_0000065					False	CHEMBL642956	Tested in vitro for inhibitory activity against partially purified aldose reductase from male rabbit lens	B	BAO_0000357	single protein format	Oryctolagus cuniculus	None	None	None	None	CHEMBL1900	Aldose reductase	Homo sapiens	SINGLE PROTEIN	CHEMBL1126066	1	Scientific Literature	J. Med. Chem.	1992	None
CHEMBL241367		0	373.30	0	2.00	24	N#Cc1cc(C(=O)NCc2cccc([N+](=O)[O-])c2)c(OCC(=O)O)cc1F	IC50	'='	7.0	nM	8.15			UO_0000065	21.85	0.41	6.15	5.72	False	CHEMBL924228	Inhibition of aldose reductase	B	BAO_0000357	single protein format	None	None	None	None	None	CHEMBL1900	Aldose reductase	Homo sapiens	SINGLE PROTEIN	CHEMBL1140501	1	Scientific Literature	Bioorg. Med. Chem.	2007	None
CHEMBL303952		0	291.13	0	2.83	10	C[C@@H]1C[C@@](O)(CC(=O)O)c2cc(Cl)cc(Cl)c2O1	IC50	'='	1000.0	nM	6.00			UO_0000065	20.61	0.46	3.17	8.99	False	CHEMBL643098	Inhibitory activity against human placental aldose reductase	B	BAO_0000019	assay format	None	None	None	None	None	CHEMBL1900	Aldose reductase	Homo sapiens	SINGLE PROTEIN	CHEMBL1126072	1	Scientific Literature	J. Med. Chem.	1992	None
CHEMBL63401		0	392.37	0	1.77	39	CN1C(=O)Nc2ccc(OC(=O)/C=C/c3ccccc3)cc2C12NC(=O)NC2=O	IC50	'='	6200.0	nM	5.21			UO_0000065	13.27	0.25	3.44	4.46	False	CHEMBL642956	Tested in vitro for inhibitory activity against partially purified aldose reductase from male rabbit lens	B	BAO_0000357	single protein format	Oryctolagus cuniculus	None	None	None	None	CHEMBL1900	Aldose reductase	Homo sapiens	SINGLE PROTEIN	CHEMBL1126066	1	Scientific Literature	J. Med. Chem.	1992	None
CHEMBL148503		0	596.69	2	6.70	2	Oc1c(Br)cc(Br)cc1Oc1c(Br)cc(Br)c(Br)c1O	Inhibition	'='	25.0	%				UO_0000187					False	CHEMBL643114	In vitro inhibition of recombinant human aldose reductase (ALR2)	B	BAO_0000357	single protein format	Homo sapiens	None	None	None	None	CHEMBL1900	Aldose reductase	Homo sapiens	SINGLE PROTEIN	CHEMBL1144884	1	Scientific Literature	J. Med. Chem.	2003	None
CHEMBL304782		0	256.69	0	2.17	28	C[C@@H]1C[C@@](O)(CC(=O)O)c2cccc(Cl)c2O1	IC50	'='	5700.0	nM	5.24			UO_0000065	20.43	0.42	3.07	7.86	False	CHEMBL643098	Inhibitory activity against human placental aldose reductase	B	BAO_0000019	assay format	None	None	None	None	None	CHEMBL1900	Aldose reductase	Homo sapiens	SINGLE PROTEIN	CHEMBL1126072	1	Scientific Literature	J. Med. Chem.	1992	None
CHEMBL18865		0	316.77	0	1.40	23	CC(C)S(=O)(=O)c1ccc(Cl)cc1C1NC(=O)NC1=O	IC50	'='	380.0	nM	6.42			UO_0000065	20.27	0.44	5.02	6.95	False	CHEMBL764859	Inhibition of human placental aldose reductase (HPAR) activity with glyceraldehyde as substrate	B	BAO_0000019	assay format	None	None	None	None	None	CHEMBL1900	Aldose reductase	Homo sapiens	SINGLE PROTEIN	CHEMBL1124482	1	Scientific Literature	J. Med. Chem.	1989	None
CHEMBL432929		0	282.30	0	2.35	1d	O=C(O)Cc1ccc2c(c1)CCc1cccc(O)c1C2=O	IC50	'='	280000.0	nM		Outside typical range		UO_0000065					False	CHEMBL642955	In vitro inhibition of rabbit lens aldose reductase.	B	BAO_0000357	single protein format	Oryctolagus cuniculus	None	None	None	None	CHEMBL1900	Aldose reductase	Homo sapiens	SINGLE PROTEIN	CHEMBL1123366	1	Scientific Literature	J. Med. Chem.	1986	None
CHEMBL148864		0	612.69	2	6.41	27	Oc1c(Br)cc(Oc2cc(Br)c(Br)c(Br)c2O)c(O)c1Br	IC50	'='	4400.0	nM	5.36			UO_0000065	8.74	0.35	-1.05	7.66	False	CHEMBL641360	In vitro inhibitory activity against recombinant human aldose reductase (ALR2) was determined	B	BAO_0000357	single protein format	None	None	None	None	None	CHEMBL1900	Aldose reductase	Homo sapiens	SINGLE PROTEIN	CHEMBL1144884	1	Scientific Literature	J. Med. Chem.	2003	None
CHEMBL199028		0	250.28	0	1.16	15	O=S(=O)(Cc1ccccc1)c1ccc(O)nn1	IC50	'='	600.0	nM	6.22			UO_0000065	24.86	0.50	5.06	7.76	False	CHEMBL880577	In vitro inhibitroy concentration against Aldose reductase incubated at 24 degree C for 15 minutes in pH 7.0	B	BAO_0000357	single protein format	Homo sapiens	None	None	None	None	CHEMBL1900	Aldose reductase	Homo sapiens	SINGLE PROTEIN	CHEMBL1141107	1	Scientific Literature	J. Med. Chem.	2005	None
CHEMBL197544		0	318.28	0	2.17	15c	O=S(=O)(Cc1ccccc1C(F)(F)F)c1ccc(O)nn1	IC50	'='	500.0	nM	6.30			UO_0000065	19.80	0.41	4.13	7.86	False	CHEMBL880577	In vitro inhibitroy concentration against Aldose reductase incubated at 24 degree C for 15 minutes in pH 7.0	B	BAO_0000357	single protein format	Homo sapiens	None	None	None	None	CHEMBL1900	Aldose reductase	Homo sapiens	SINGLE PROTEIN	CHEMBL1141107	1	Scientific Literature	J. Med. Chem.	2005	None
CHEMBL197628		0	347.17	0	2.06	15h	O=S(=O)(Cc1ccc(Br)cc1F)c1ccc(O)nn1	IC50	'='	667.0	nM	6.18			UO_0000065	17.79	0.44	4.12	7.71	False	CHEMBL880577	In vitro inhibitroy concentration against Aldose reductase incubated at 24 degree C for 15 minutes in pH 7.0	B	BAO_0000357	single protein format	Homo sapiens	None	None	None	None	CHEMBL1900	Aldose reductase	Homo sapiens	SINGLE PROTEIN	CHEMBL1141107	1	Scientific Literature	J. Med. Chem.	2005	None
CHEMBL446704		0	336.27	0	2.31	15k	O=S(=O)(Cc1cccc(C(F)(F)F)c1F)c1ccc(O)nn1	IC50	'='	44.0	nM	7.36			UO_0000065	21.88	0.46	5.05	9.18	False	CHEMBL880577	In vitro inhibitroy concentration against Aldose reductase incubated at 24 degree C for 15 minutes in pH 7.0	B	BAO_0000357	single protein format	Homo sapiens	None	None	None	None	CHEMBL1900	Aldose reductase	Homo sapiens	SINGLE PROTEIN	CHEMBL1141107	1	Scientific Literature	J. Med. Chem.	2005	None
CHEMBL199240		0	293.28	0	1.64	19e	O=S(=O)(c1ccc(O)nn1)c1cc2ccc(F)cc2[nH]1	IC50	'='	1400.0	nM	5.85			UO_0000065	19.96	0.40	4.21	6.10	False	CHEMBL880577	In vitro inhibitroy concentration against Aldose reductase incubated at 24 degree C for 15 minutes in pH 7.0	B	BAO_0000357	single protein format	Homo sapiens	None	None	None	None	CHEMBL1900	Aldose reductase	Homo sapiens	SINGLE PROTEIN	CHEMBL1141107	1	Scientific Literature	J. Med. Chem.	2005	None
CHEMBL197878		0	352.37	0	3.43	19t	O=S(=O)(c1ccc(O)nn1)c1oc2ccccc2c1-c1ccccc1	IC50	'='	23.0	nM	7.64			UO_0000065	21.68	0.42	4.21	8.19	False	CHEMBL880577	In vitro inhibitroy concentration against Aldose reductase incubated at 24 degree C for 15 minutes in pH 7.0	B	BAO_0000357	single protein format	Homo sapiens	None	None	None	None	CHEMBL1900	Aldose reductase	Homo sapiens	SINGLE PROTEIN	CHEMBL1141107	1	Scientific Literature	J. Med. Chem.	2005	None
CHEMBL202580		0	445.37	0	4.09	5o	O=C1/C(=C/c2ccc(Cl)c(Cl)c2)SC(=S)N1NS(=O)(=O)c1ccccc1	Activity						Not Active						False	CHEMBL859599	Inhibition of aldose reductase	B	BAO_0000357	single protein format	Homo sapiens	None	None	None	None	CHEMBL1900	Aldose reductase	Homo sapiens	SINGLE PROTEIN	CHEMBL1149391	1	Scientific Literature	J. Med. Chem.	2006	None
CHEMBL1940400		0	328.36	0	3.30	10c	COc1cc(O)ccc1/C=C/C(=O)OCCCc1cccc(O)c1	IC50	'='	4900.0	nM	5.31			UO_0000065	16.17	0.30	2.01	6.99	False	CHEMBL1942330	Inhibition of human recombinant N-terminus His6-tagged AKR1B1 expressed in Escherichia coli BL21 DE3 assessed as pyridine-3-aldehyde reduction by spectrometric analysis	B	BAO_0000019	assay format	Homo sapiens	None	None	None	None	CHEMBL1900	Aldose reductase	Homo sapiens	SINGLE PROTEIN	CHEMBL1938354	1	Scientific Literature	Eur. J. Med. Chem.	2012	None
CHEMBL1940398		0	312.37	0	3.59	10a	COc1cc(O)ccc1/C=C/C(=O)OCCCc1ccccc1	IC50	'='	11000.0	nM	4.96			UO_0000065	15.87	0.29	1.37	8.89	False	CHEMBL1942330	Inhibition of human recombinant N-terminus His6-tagged AKR1B1 expressed in Escherichia coli BL21 DE3 assessed as pyridine-3-aldehyde reduction by spectrometric analysis	B	BAO_0000019	assay format	Homo sapiens	None	None	None	None	CHEMBL1900	Aldose reductase	Homo sapiens	SINGLE PROTEIN	CHEMBL1938354	1	Scientific Literature	Eur. J. Med. Chem.	2012	None
CHEMBL168453		0	248.63	0	1.63	Table 1 Row 1	O=c1c(Cl)c(-c2nn[nH]n2)oc2ccccc12	IC50	'='	4100.0	nM	5.39			UO_0000065	21.67	0.43	3.76	6.36	False	CHEMBL643101	Inhibitory activity against human placental aldose reductase in 30 -70% (NH4)2SO4.	B	BAO_0000019	assay format	None	None	None	None	None	CHEMBL1900	Aldose reductase	Homo sapiens	SINGLE PROTEIN	CHEMBL1122895	1	Scientific Literature	J. Med. Chem.	1985	None
CHEMBL491174	PRUNETIN	0	284.27	0	2.88	Prunetin	COc1cc(O)c2c(=O)c(-c3ccc(O)cc3)coc2c1	Inhibition	'='	58.4	%				UO_0000187					False	CHEMBL1942675	Inhibition of human recombinant aldose reductase using D-glyceraldehyde as substrate at 15 uM preincubated for 10 mins before substrate addition measured for every 10 secs for 50 mins by spectrophotometry	B	BAO_0000357	single protein format	Homo sapiens	None	None	None	None	CHEMBL1900	Aldose reductase	Homo sapiens	SINGLE PROTEIN	CHEMBL1938238	1	Scientific Literature	Bioorg. Med. Chem.	2012	None
CHEMBL187266	TANSHINONE IIA	0	294.35	0	4.25	Tanshinone IIA	Cc1coc2c1C(=O)C(=O)c1c-2ccc2c1CCCC2(C)C	Inhibition	'='	27.0	%				UO_0000187					False	CHEMBL1942680	Inhibition of human recombinant aldose reductase using D-glyceraldehyde as substrate at 2.5 uM preincubated for 10 mins before substrate addition measured for every 10 secs for 50 mins by spectrophotometry	B	BAO_0000357	single protein format	Homo sapiens	None	None	None	None	CHEMBL1900	Aldose reductase	Homo sapiens	SINGLE PROTEIN	CHEMBL1938238	1	Scientific Literature	Bioorg. Med. Chem.	2012	None
CHEMBL284616	CHLOROGENIC ACID	2	354.31	1	-0.65	3-Caffeoylquinic acid	O=C(/C=C/c1ccc(O)c(O)c1)O[C@@H]1C[C@](O)(C(=O)O)C[C@@H](O)[C@H]1O	IC50	'='	1800.0	nM	5.75			UO_0000065	16.21	0.31	6.39	3.49	False	CHEMBL1942674	Inhibition of human recombinant aldose reductase using D-glyceraldehyde as substrate preincubated for 10 mins before substrate addition measured for every 10 secs for 50 mins by spectrophotometry	B	BAO_0000357	single protein format	Homo sapiens	None	None	None	None	CHEMBL1900	Aldose reductase	Homo sapiens	SINGLE PROTEIN	CHEMBL1938238	1	Scientific Literature	Bioorg. Med. Chem.	2012	None
CHEMBL273910	MINALRESTAT	0	449.21	0	2.19	14, minalrestat	O=C1CC2(C(=O)N1)C(=O)N(Cc1ccc(Br)cc1F)C(=O)c1ccc(F)cc12	IC50	'='	73.0	nM	7.14			UO_0000065	15.89	0.35	4.95	8.54	False	CHEMBL924228	Inhibition of aldose reductase	B	BAO_0000357	single protein format	None	None	None	None	None	CHEMBL1900	Aldose reductase	Homo sapiens	SINGLE PROTEIN	CHEMBL1140501	1	Scientific Literature	Bioorg. Med. Chem.	2007	None
CHEMBL344057		0	405.33	0	2.68	185	O=C(O)Cc1nn(CC(=O)Nc2cccc(C(F)(F)F)c2)c(=O)c2ccccc12	IC50	'='	19.0	nM	7.72			UO_0000065	19.05	0.36	5.04	7.62	False	CHEMBL641358	In vitro inhibitory activity against aldose reductase isolated from human placenta	B	BAO_0000019	assay format	None	None	None	None	None	CHEMBL1900	Aldose reductase	Homo sapiens	SINGLE PROTEIN	CHEMBL1126147	1	Scientific Literature	J. Med. Chem.	1992	None
CHEMBL84446	FIDARESTAT	0	279.23	0	-0.50	Fidarestat	NC(=O)[C@@H]1C[C@]2(NC(=O)NC2=O)c2cc(F)ccc2O1	K	'='	6500000.0	l mol-1		Non standard unit for type							False	CHEMBL872250	Binding constant against Leu300Pro mutant of aldose reductase at 37.8 uM	B	BAO_0000357	single protein format	Homo sapiens	None	None	None	None	CHEMBL1900	Aldose reductase	Homo sapiens	SINGLE PROTEIN	CHEMBL1143655	1	Scientific Literature	J. Med. Chem.	2005	None
CHEMBL20740		0	419.38	0	3.70	27	O=C(O)Cc1nn(Cc2nc3ccc(C(F)(F)F)cc3s2)c(=O)c2ccccc12	IC50	'='	3.1	nM	8.51			UO_0000065	20.29	0.40	4.81	10.00	False	CHEMBL924228	Inhibition of aldose reductase	B	BAO_0000357	single protein format	None	None	None	None	None	CHEMBL1900	Aldose reductase	Homo sapiens	SINGLE PROTEIN	CHEMBL1140501	1	Scientific Literature	Bioorg. Med. Chem.	2007	None
CHEMBL77692		0	296.32	0	2.91	1i	CC(C(=O)O)c1cc(O)c2c(c1)CCc1ccccc1C2=O	Inhibition	'='	78.0	%				UO_0000187					False	CHEMBL642961	In vitro inhibition of rabbit lens aldose reductase at 10e-5 M.	B	BAO_0000357	single protein format	Oryctolagus cuniculus	None	None	None	None	CHEMBL1900	Aldose reductase	Homo sapiens	SINGLE PROTEIN	CHEMBL1123366	1	Scientific Literature	J. Med. Chem.	1986	None
CHEMBL65731		0	336.22	0	-0.03	57	CN1C(=O)Nc2c([N+](=O)[O-])cc([N+](=O)[O-])cc2C12NC(=O)NC2=O	IC50	'='	260.0	nM	6.58			UO_0000065	19.59	0.37	6.62	3.72	False	CHEMBL642956	Tested in vitro for inhibitory activity against partially purified aldose reductase from male rabbit lens	B	BAO_0000357	single protein format	Oryctolagus cuniculus	None	None	None	None	CHEMBL1900	Aldose reductase	Homo sapiens	SINGLE PROTEIN	CHEMBL1126066	1	Scientific Literature	J. Med. Chem.	1992	None
CHEMBL142790		0	404.21	0	3.52	125	O=C(O)Cc1nn(Cc2nc3cc(Cl)cc(Cl)c3o2)c(=O)c2ccccc12	IC50	'='	32.0	nM	7.50			UO_0000065	18.54	0.38	3.97	7.63	False	CHEMBL641358	In vitro inhibitory activity against aldose reductase isolated from human placenta	B	BAO_0000019	assay format	None	None	None	None	None	CHEMBL1900	Aldose reductase	Homo sapiens	SINGLE PROTEIN	CHEMBL1126147	1	Scientific Literature	J. Med. Chem.	1992	None
CHEMBL418008		0	365.41	0	2.99	226	Cc1ccc2nc(Cn3nc(CC(=O)O)c4ccccc4c3=O)sc2c1	IC50	'='	320.0	nM	6.50			UO_0000065	17.77	0.34	3.50	7.63	False	CHEMBL641353	Inhibition of aldose reductase (aldo-keto reductase, AKR1B1) isolated from human placenta.	B	BAO_0000019	assay format	None	None	None	None	None	CHEMBL1900	Aldose reductase	Homo sapiens	SINGLE PROTEIN	CHEMBL1125712	1	Scientific Literature	J. Med. Chem.	1991	None
CHEMBL424	SALICYLIC ACID	4	138.12	0	1.09	salicylic acid	O=C(O)c1ccccc1O	IC50	'>'	1000000.0	nM		Outside typical range		UO_0000065					False	CHEMBL642955	In vitro inhibition of rabbit lens aldose reductase.	B	BAO_0000357	single protein format	Oryctolagus cuniculus	None	None	None	None	CHEMBL1900	Aldose reductase	Homo sapiens	SINGLE PROTEIN	CHEMBL1123366	1	Scientific Literature	J. Med. Chem.	1986	None
CHEMBL266497	SORBINIL	3	236.20	0	0.64	Sorbinil	O=C1NC(=O)[C@@]2(CCOc3ccc(F)cc32)N1	IC50	'='	2000.0	nM	5.70			UO_0000065	24.13	0.46	5.06	8.45	True	CHEMBL831109	Inhibitory concentration against human ALR2	B	BAO_0000357	single protein format	Homo sapiens	None	None	None	None	CHEMBL1900	Aldose reductase	Homo sapiens	SINGLE PROTEIN	CHEMBL1141161	1	Scientific Literature	J. Med. Chem.	2005	None
CHEMBL142599		0	484.23	0	3.44	188	O=C(O)Cc1nn(CC(=O)Nc2cc(C(F)(F)F)ccc2Br)c(=O)c2ccccc12	IC50	'='	28.0	nM	7.55			UO_0000065	15.60	0.34	4.11	7.46	False	CHEMBL641358	In vitro inhibitory activity against aldose reductase isolated from human placenta	B	BAO_0000019	assay format	None	None	None	None	None	CHEMBL1900	Aldose reductase	Homo sapiens	SINGLE PROTEIN	CHEMBL1126147	1	Scientific Literature	J. Med. Chem.	1992	None
CHEMBL20884		0	435.38	0	3.41	240	O=C(O)Cc1nn(Cc2nc3cc(C(F)(F)F)c(O)cc3s2)c(=O)c2ccccc12	IC50	'='	120.0	nM	6.92			UO_0000065	15.90	0.32	3.51	6.57	False	CHEMBL641353	Inhibition of aldose reductase (aldo-keto reductase, AKR1B1) isolated from human placenta.	B	BAO_0000019	assay format	None	None	None	None	None	CHEMBL1900	Aldose reductase	Homo sapiens	SINGLE PROTEIN	CHEMBL1125712	1	Scientific Literature	J. Med. Chem.	1991	None
CHEMBL282017		0	365.41	0	3.24	282	CC(c1nc2ccccc2s1)n1nc(CC(=O)O)c2ccccc2c1=O	IC50	'='	43.0	nM	7.37			UO_0000065	20.16	0.39	4.13	8.66	False	CHEMBL641353	Inhibition of aldose reductase (aldo-keto reductase, AKR1B1) isolated from human placenta.	B	BAO_0000019	assay format	None	None	None	None	None	CHEMBL1900	Aldose reductase	Homo sapiens	SINGLE PROTEIN	CHEMBL1125712	1	Scientific Literature	J. Med. Chem.	1991	None
CHEMBL148842		0	703.64	2	8.07	4	COc1c(Br)cc(Br)cc1Oc1c(Br)c(Br)c(Br)c(Br)c1OC	Inhibition	'='	0.0	%				UO_0000187					False	CHEMBL643114	In vitro inhibition of recombinant human aldose reductase (ALR2)	B	BAO_0000357	single protein format	Homo sapiens	None	None	None	None	CHEMBL1900	Aldose reductase	Homo sapiens	SINGLE PROTEIN	CHEMBL1144884	1	Scientific Literature	J. Med. Chem.	2003	None
CHEMBL304257		0	318.29	0	0.33	40	CCOC(=O)c1ccc2c(c1)C1(NC(=O)NC1=O)N(C)C(=O)N2	IC50	'='	240.0	nM	6.62			UO_0000065	20.80	0.39	6.29	5.67	False	CHEMBL642956	Tested in vitro for inhibitory activity against partially purified aldose reductase from male rabbit lens	B	BAO_0000357	single protein format	Oryctolagus cuniculus	None	None	None	None	CHEMBL1900	Aldose reductase	Homo sapiens	SINGLE PROTEIN	CHEMBL1126066	1	Scientific Literature	J. Med. Chem.	1992	None
CHEMBL20024		0	369.38	0	2.82	208	O=C(O)Cc1nn(Cc2nc3c(F)cccc3s2)c(=O)c2ccccc12	IC50	'='	2.0	nM	8.70			UO_0000065	23.55	0.46	5.88	10.22	False	CHEMBL641353	Inhibition of aldose reductase (aldo-keto reductase, AKR1B1) isolated from human placenta.	B	BAO_0000019	assay format	None	None	None	None	None	CHEMBL1900	Aldose reductase	Homo sapiens	SINGLE PROTEIN	CHEMBL1125712	1	Scientific Literature	J. Med. Chem.	1991	None
CHEMBL7183		0	295.72	0	2.06	25	CCOC(=O)C1=C(O)C(=O)N(Cc2ccc(Cl)cc2)C1	IC50	'='	310.0	nM	6.51			UO_0000065	22.01	0.44	4.45	9.74	False	CHEMBL643099	In vitro inhibition of human placental aldose reductase.	B	BAO_0000019	assay format	None	None	None	None	None	CHEMBL1900	Aldose reductase	Homo sapiens	SINGLE PROTEIN	CHEMBL1125615	1	Scientific Literature	J. Med. Chem.	1991	None
CHEMBL422920		0	208.17	0	0.55	12	O=C(O)C1=CC(=O)C2C=CC(O)=CC2O1	IC50	'='	4700.0	nM	5.33			UO_0000065	25.59	0.49	4.78	6.36	False	CHEMBL643107	Inhibitory activity against human placental aldose reductase in Sepharose 4B column at day 1	B	BAO_0000019	assay format	None	None	None	None	None	CHEMBL1900	Aldose reductase	Homo sapiens	SINGLE PROTEIN	CHEMBL1122895	1	Scientific Literature	J. Med. Chem.	1985	None
CHEMBL435634		0	702.65	2	8.02	32	COc1c(Nc2cc(Br)c(Br)c(Br)c2OC)cc(Br)c(Br)c1Br	Inhibition	'='	0.0	%				UO_0000187					False	CHEMBL643114	In vitro inhibition of recombinant human aldose reductase (ALR2)	B	BAO_0000357	single protein format	Homo sapiens	None	None	None	None	CHEMBL1900	Aldose reductase	Homo sapiens	SINGLE PROTEIN	CHEMBL1144884	1	Scientific Literature	J. Med. Chem.	2003	None
CHEMBL168614		0	256.22	0	1.25	17	O=C(O)c1ccc2nc3cc(O)ccc3c(=O)n2c1	IC50	'='	4500.0	nM	5.35			UO_0000065	20.87	0.38	4.10	5.82	False	CHEMBL643101	Inhibitory activity against human placental aldose reductase in 30 -70% (NH4)2SO4.	B	BAO_0000019	assay format	None	None	None	None	None	CHEMBL1900	Aldose reductase	Homo sapiens	SINGLE PROTEIN	CHEMBL1122895	1	Scientific Literature	J. Med. Chem.	1985	None
CHEMBL171315		0	448.38	2	0.49	8	CC1OC(O)C(O)C(O)C1Oc1c(-c2ccc(O)c(O)c2)oc2cc(O)cc(O)c2c1=O	IC50	'='	9000.0	nM	5.05			UO_0000065	11.25	0.22	4.56	2.65	False	CHEMBL643105	Inhibitory activity against human placental aldose reductase in Orange A column at day 8	B	BAO_0000019	assay format	None	None	None	None	None	CHEMBL1900	Aldose reductase	Homo sapiens	SINGLE PROTEIN	CHEMBL1122895	1	Scientific Literature	J. Med. Chem.	1985	None
CHEMBL82749		0	234.21	0	1.68	7-Hydroxy-4-oxo-4H-chromene-2-carboxylic acid ethyl ester	CCOC(=O)c1cc(=O)c2ccc(O)cc2o1	IC50	'='	5000.0	nM	5.30			UO_0000065	22.63	0.43	3.62	6.91	False	CHEMBL884119	Inhibitory activity against human placental aldose reductase (HPAR)	B	BAO_0000019	assay format	None	None	None	None	None	CHEMBL1900	Aldose reductase	Homo sapiens	SINGLE PROTEIN	CHEMBL1122895	1	Scientific Literature	J. Med. Chem.	1985	None
CHEMBL441254		0	265.24	0	1.53	34	C[C@@H]1C[C@@](O)(CC(=O)O)c2cc(C#N)c(F)cc2O1	IC50	'='	130.0	nM	6.89			UO_0000065	25.96	0.49	5.36	7.60	False	CHEMBL643098	Inhibitory activity against human placental aldose reductase	B	BAO_0000019	assay format	None	None	None	None	None	CHEMBL1900	Aldose reductase	Homo sapiens	SINGLE PROTEIN	CHEMBL1126072	1	Scientific Literature	J. Med. Chem.	1992	None
CHEMBL363040		0	279.23	0	-0.50	2R,4R	NC(=O)[C@H]1C[C@@]2(NC(=O)NC2=O)c2cc(F)ccc2O1	IC50	'='	40000.0	nM	4.40			UO_0000065	15.75	0.30	4.90	3.98	False	CHEMBL829140	Binding affinity for human Aldose reductase 2 expressed in Escherichia coli	B	BAO_0000019	assay format	Homo sapiens	None	None	None	None	CHEMBL1900	Aldose reductase	Homo sapiens	SINGLE PROTEIN	CHEMBL1138737	1	Scientific Literature	J. Med. Chem.	2004	None
CHEMBL20796		0	385.83	0	3.34	261	O=C(O)Cc1nn(Cc2nc3ccccc3s2)c(=O)c2cc(Cl)ccc12	IC50	'='	15.0	nM	7.82			UO_0000065	20.28	0.41	4.48	9.20	False	CHEMBL641353	Inhibition of aldose reductase (aldo-keto reductase, AKR1B1) isolated from human placenta.	B	BAO_0000019	assay format	None	None	None	None	None	CHEMBL1900	Aldose reductase	Homo sapiens	SINGLE PROTEIN	CHEMBL1125712	1	Scientific Literature	J. Med. Chem.	1991	None
CHEMBL10372	ZOPOLRESTAT	0	419.38	0	3.70	zopolrestat	O=C(O)Cc1nn(Cc2nc3cc(C(F)(F)F)ccc3s2)c(=O)c2ccccc12	IC50	'='	1.9	nM	8.72			UO_0000065	20.80	0.41	5.02	10.25	False	CHEMBL764860	Compound was tested for the inhibition of the human placental aldose reductase using the substrate as glyceraldehyde.	B	BAO_0000019	assay format	None	None	None	None	None	CHEMBL1900	Aldose reductase	Homo sapiens	SINGLE PROTEIN	CHEMBL1125712	1	Scientific Literature	J. Med. Chem.	1991	None
CHEMBL7013		0	297.31	0	2.56	40	CCOC(=O)C1=C(O)C(=O)N(c2cccc3ccccc23)C1	Inhibition	'='	36.0	%				UO_0000187					False	CHEMBL643117	Inhibitory activity measured in vitro against human placental aldose reductase at a concentration of 10e-5 M	B	BAO_0000019	assay format	None	None	None	None	None	CHEMBL1900	Aldose reductase	Homo sapiens	SINGLE PROTEIN	CHEMBL1125615	1	Scientific Literature	J. Med. Chem.	1991	None
CHEMBL266497	SORBINIL	3	236.20	0	0.64	sorbinil	O=C1NC(=O)[C@@]2(CCOc3ccc(F)cc32)N1	IC50	'='	170.0	nM	6.77			UO_0000065					False	CHEMBL641357	In vitro inhibitory activity against Aldose reductase isolated from human placenta	F	BAO_0000019	assay format	None	None	None	None	None	CHEMBL1900	Aldose reductase	Homo sapiens	SINGLE PROTEIN	CHEMBL1125164	1	Scientific Literature	J. Med. Chem.	1990	None
CHEMBL69675		0	335.58	0	2.94	12	C[C@@H]1C[C@@](O)(CC(=O)O)c2cc(Br)cc(Cl)c2O1	IC50	'='	5160.0	nM	5.29			UO_0000065	15.76	0.40	2.35	7.92	False	CHEMBL643098	Inhibitory activity against human placental aldose reductase	B	BAO_0000019	assay format	None	None	None	None	None	CHEMBL1900	Aldose reductase	Homo sapiens	SINGLE PROTEIN	CHEMBL1126072	1	Scientific Literature	J. Med. Chem.	1992	None
CHEMBL266773		0	262.26	0	0.80	32	CCOC(=O)C1=C(O)C(=O)N(Cc2ccncc2)C1	IC50	'='	200.0	nM	6.70			UO_0000065	25.54	0.48	5.90	8.40	False	CHEMBL643099	In vitro inhibition of human placental aldose reductase.	B	BAO_0000019	assay format	None	None	None	None	None	CHEMBL1900	Aldose reductase	Homo sapiens	SINGLE PROTEIN	CHEMBL1125615	1	Scientific Literature	J. Med. Chem.	1991	None
CHEMBL3349372		0	548.59	3	6.37	2	Cc1cc2c(C(C)C)c(O)c(O)c(/C=N/O)c2c(O)c1-c1c(C)cc2c(C(C)C)c(O)c(O)c(/C=N/O)c2c1O	Ki	'='	7800.0	nM	5.11			UO_0000065	9.31	0.17	-1.26	2.74	False	CHEMBL643119	The compound was tested for inhibitory activity against Aldose reductase from human placenta	B	BAO_0000019	assay format	None	None	None	None	None	CHEMBL1900	Aldose reductase	Homo sapiens	SINGLE PROTEIN	CHEMBL1125799	1	Scientific Literature	J. Med. Chem.	1991	None
CHEMBL139666		0	355.33	0	1.80	183	O=C(O)Cc1nn(CC(=O)Nc2cccc(F)c2)c(=O)c2ccccc12	IC50	'='	22.0	nM	7.66			UO_0000065	21.55	0.40	5.86	7.56	False	CHEMBL641358	In vitro inhibitory activity against aldose reductase isolated from human placenta	B	BAO_0000019	assay format	None	None	None	None	None	CHEMBL1900	Aldose reductase	Homo sapiens	SINGLE PROTEIN	CHEMBL1126147	1	Scientific Literature	J. Med. Chem.	1992	None
CHEMBL142934		0	348.36	0	1.96	137	Cn1c(Cn2nc(CC(=O)O)c3ccccc3c2=O)nc2ccccc21	IC50	'='	4200.0	nM	5.38			UO_0000065	15.43	0.28	3.42	5.97	False	CHEMBL641358	In vitro inhibitory activity against aldose reductase isolated from human placenta	B	BAO_0000019	assay format	None	None	None	None	None	CHEMBL1900	Aldose reductase	Homo sapiens	SINGLE PROTEIN	CHEMBL1126147	1	Scientific Literature	J. Med. Chem.	1992	None
CHEMBL69277		0	222.24	0	1.52	1	C[C@@H]1C[C@@](O)(CC(=O)O)c2ccccc2O1	IC50	'='	14800.0	nM	4.83			UO_0000065	21.73	0.41	3.31	7.23	False	CHEMBL643098	Inhibitory activity against human placental aldose reductase	B	BAO_0000019	assay format	None	None	None	None	None	CHEMBL1900	Aldose reductase	Homo sapiens	SINGLE PROTEIN	CHEMBL1126072	1	Scientific Literature	J. Med. Chem.	1992	None
CHEMBL240725		0	324.75	0	2.31	28	Cc1c(S(=O)(=O)c2ccc(=O)[nH]n2)oc2ccc(Cl)cc12	IC50	'='	1.0	nM	9.00			UO_0000065	27.71	0.59	6.69	9.67	False	CHEMBL924228	Inhibition of aldose reductase	B	BAO_0000357	single protein format	None	None	None	None	None	CHEMBL1900	Aldose reductase	Homo sapiens	SINGLE PROTEIN	CHEMBL1140501	1	Scientific Literature	Bioorg. Med. Chem.	2007	None
CHEMBL241577		0	364.74	0	2.64	25	O=C(O)COc1cc(Cl)ccc1C(=O)NCc1cccc([N+](=O)[O-])c1	IC50	'='	6.0	nM	8.22			UO_0000065	22.54	0.45	5.58	6.92	False	CHEMBL924228	Inhibition of aldose reductase	B	BAO_0000357	single protein format	None	None	None	None	None	CHEMBL1900	Aldose reductase	Homo sapiens	SINGLE PROTEIN	CHEMBL1140501	1	Scientific Literature	Bioorg. Med. Chem.	2007	None
CHEMBL344526		0	368.78	0	2.37	163	O=C(O)Cc1nn(Cc2cn3ccc(Cl)cc3n2)c(=O)c2ccccc12	IC50	'='	37.0	nM	7.43			UO_0000065	20.15	0.39	5.06	8.30	False	CHEMBL641358	In vitro inhibitory activity against aldose reductase isolated from human placenta	B	BAO_0000019	assay format	None	None	None	None	None	CHEMBL1900	Aldose reductase	Homo sapiens	SINGLE PROTEIN	CHEMBL1126147	1	Scientific Literature	J. Med. Chem.	1992	None
CHEMBL75630		0	294.31	0	3.25	2d	CC(C(=O)O)c1cc(O)c2c(=O)c3ccccc3ccc2c1	IC50	'='	2700.0	nM	5.57			UO_0000065	18.92	0.35	2.32	7.46	False	CHEMBL642955	In vitro inhibition of rabbit lens aldose reductase.	B	BAO_0000357	single protein format	Oryctolagus cuniculus	None	None	None	None	CHEMBL1900	Aldose reductase	Homo sapiens	SINGLE PROTEIN	CHEMBL1123366	1	Scientific Literature	J. Med. Chem.	1986	None
CHEMBL74025		0	266.30	0	2.64	1a	O=C(O)Cc1ccc2c(c1)CCc1ccccc1C2=O	Inhibition	'='	41.0	%				UO_0000187					False	CHEMBL642962	In vitro inhibition of rabbit lens aldose reductase at 10e-6 M.	B	BAO_0000357	single protein format	Oryctolagus cuniculus	None	None	None	None	CHEMBL1900	Aldose reductase	Homo sapiens	SINGLE PROTEIN	CHEMBL1123366	1	Scientific Literature	J. Med. Chem.	1986	None
CHEMBL74025		0	266.30	0	2.64	1a	O=C(O)Cc1ccc2c(c1)CCc1ccccc1C2=O	Inhibition	'='	92.0	%				UO_0000187					False	CHEMBL642959	In vitro inhibition of rabbit lens aldose reductase at 10e-4 M.	B	BAO_0000357	single protein format	Oryctolagus cuniculus	None	None	None	None	CHEMBL1900	Aldose reductase	Homo sapiens	SINGLE PROTEIN	CHEMBL1123366	1	Scientific Literature	J. Med. Chem.	1986	None
CHEMBL266497	SORBINIL	3	236.20	0	0.64	Sorbinil	O=C1NC(=O)[C@@]2(CCOc3ccc(F)cc32)N1	Inhibition	'='	80.0	%				UO_0000187					False	CHEMBL642962	In vitro inhibition of rabbit lens aldose reductase at 10e-6 M.	B	BAO_0000357	single protein format	Oryctolagus cuniculus	None	None	None	None	CHEMBL1900	Aldose reductase	Homo sapiens	SINGLE PROTEIN	CHEMBL1123366	1	Scientific Literature	J. Med. Chem.	1986	None
CHEMBL571	KETOPROFEN	4	254.29	0	3.11	ketoprofen	CC(C(=O)O)c1cccc(C(=O)c2ccccc2)c1	Inhibition	'='	15.0	%				UO_0000187					False	CHEMBL642961	In vitro inhibition of rabbit lens aldose reductase at 10e-5 M.	B	BAO_0000357	single protein format	Oryctolagus cuniculus	None	None	None	None	CHEMBL1900	Aldose reductase	Homo sapiens	SINGLE PROTEIN	CHEMBL1123366	1	Scientific Literature	J. Med. Chem.	1986	None
CHEMBL71594		0	291.13	0	2.83	27	C[C@@H]1C[C@@](O)(CC(=O)O)c2c(Cl)ccc(Cl)c2O1	IC50	'='	13100.0	nM	4.88			UO_0000065	16.77	0.37	2.05	7.31	False	CHEMBL643098	Inhibitory activity against human placental aldose reductase	B	BAO_0000019	assay format	None	None	None	None	None	CHEMBL1900	Aldose reductase	Homo sapiens	SINGLE PROTEIN	CHEMBL1126072	1	Scientific Literature	J. Med. Chem.	1992	None
CHEMBL304945		0	301.14	0	2.28	6	C[C@@H]1C[C@@](O)(CC(=O)O)c2cc(Br)ccc2O1	IC50	'='	1670.0	nM	5.78			UO_0000065	19.18	0.46	3.50	8.65	False	CHEMBL643098	Inhibitory activity against human placental aldose reductase	B	BAO_0000019	assay format	None	None	None	None	None	CHEMBL1900	Aldose reductase	Homo sapiens	SINGLE PROTEIN	CHEMBL1126072	1	Scientific Literature	J. Med. Chem.	1992	None
CHEMBL304797		0	302.30	0	3.01	47	O=C(O)C[C@]1(O)C[C@@H](c2ccccc2)Oc2ccc(F)cc21	IC50	'='	2670.0	nM	5.57			UO_0000065	18.44	0.35	2.56	8.35	False	CHEMBL643098	Inhibitory activity against human placental aldose reductase	B	BAO_0000019	assay format	None	None	None	None	None	CHEMBL1900	Aldose reductase	Homo sapiens	SINGLE PROTEIN	CHEMBL1126072	1	Scientific Literature	J. Med. Chem.	1992	None
CHEMBL470376		0	486.44	0	3.58	10	O=C(COc1cc(O)c2c(=O)cc(-c3ccccc3)oc2c1)OCc1c(-c2ccccc2)no[n+]1[O-]	IC50	'='	750.0	nM	6.12			UO_0000065	12.59	0.23	2.54	4.41	False	CHEMBL1670631	Inhibition of aldose reductase by spectrophotometric analysis	B	BAO_0000357	single protein format	None	None	None	None	None	CHEMBL1900	Aldose reductase	Homo sapiens	SINGLE PROTEIN	CHEMBL1667841	1	Scientific Literature	Bioorg. Med. Chem. Lett.	2011	None
CHEMBL283996		0	369.38	0	2.82	213	O=C(O)Cc1nn(Cc2nc3cc(F)ccc3s2)c(=O)c2ccccc12	IC50	'='	6.9	nM	8.16			UO_0000065	22.09	0.43	5.34	9.59	False	CHEMBL641353	Inhibition of aldose reductase (aldo-keto reductase, AKR1B1) isolated from human placenta.	B	BAO_0000019	assay format	None	None	None	None	None	CHEMBL1900	Aldose reductase	Homo sapiens	SINGLE PROTEIN	CHEMBL1125712	1	Scientific Literature	J. Med. Chem.	1991	None
CHEMBL307121		0	274.68	0	2.31	32	C[C@@H]1C[C@@](O)(CC(=O)O)c2cc(Cl)c(F)cc2O1	IC50	'='	410.0	nM	6.39			UO_0000065	23.25	0.48	4.08	9.57	False	CHEMBL641355	Compound was tested in vitro for its inhibitory activity against human placental aldose reductase	B	BAO_0000019	assay format	None	None	None	None	None	CHEMBL1900	Aldose reductase	Homo sapiens	SINGLE PROTEIN	CHEMBL1126072	1	Scientific Literature	J. Med. Chem.	1992	None
CHEMBL66326		0	270.71	0	2.48	11	Cc1cc(Cl)cc2c1O[C@H](C)C[C@@]2(O)CC(=O)O	IC50	'='	1180.0	nM	5.93			UO_0000065	21.90	0.45	3.45	8.88	False	CHEMBL643098	Inhibitory activity against human placental aldose reductase	B	BAO_0000019	assay format	None	None	None	None	None	CHEMBL1900	Aldose reductase	Homo sapiens	SINGLE PROTEIN	CHEMBL1126072	1	Scientific Literature	J. Med. Chem.	1992	None
CHEMBL6	INDOMETHACIN	4	357.79	0	3.93	Indomethacin	COc1ccc2c(c1)c(CC(=O)O)c(C)n2C(=O)c1ccc(Cl)cc1	Inhibition	'='	100.0	%				UO_0000187					False	CHEMBL642959	In vitro inhibition of rabbit lens aldose reductase at 10e-4 M.	B	BAO_0000357	single protein format	Oryctolagus cuniculus	None	None	None	None	CHEMBL1900	Aldose reductase	Homo sapiens	SINGLE PROTEIN	CHEMBL1123366	1	Scientific Literature	J. Med. Chem.	1986	None
CHEMBL424250		0	512.56	3	6.78	5	Cc1cc2c(C(C)C)c(O)c(O)c3c2c(c1-c1c(C)cc2c(C(C)C)c(O)c(O)c4c2c1OC4=N)OC3=N	Ki	'='	9300.0	nM	5.03			UO_0000065	9.82	0.18	-1.75	3.42	False	CHEMBL643119	The compound was tested for inhibitory activity against Aldose reductase from human placenta	B	BAO_0000019	assay format	None	None	None	None	None	CHEMBL1900	Aldose reductase	Homo sapiens	SINGLE PROTEIN	CHEMBL1125799	1	Scientific Literature	J. Med. Chem.	1991	None
CHEMBL1744091		0	511.63	0	2.52	54	C1CCC(NC2CCCCC2)CC1.O=C(O)C[C@]1(O)C[C@@H](C(=O)c2ccccc2)Oc2ccc(F)cc21	IC50	'='	1390.0	nM	5.86			UO_0000065	17.73	0.33	3.34	6.99	False	CHEMBL643098	Inhibitory activity against human placental aldose reductase	B	BAO_0000019	assay format	None	None	None	None	None	CHEMBL1900	Aldose reductase	Homo sapiens	SINGLE PROTEIN	CHEMBL1126072	1	Scientific Literature	J. Med. Chem.	1992	None
CHEMBL372861		0	304.25	0	2.03	8v	O=S(=O)(c1ccc(C(F)(F)F)cc1)c1ccc(O)nn1	IC50	'='	360.0	nM	6.44			UO_0000065	21.18	0.44	4.41	8.04	False	CHEMBL880577	In vitro inhibitroy concentration against Aldose reductase incubated at 24 degree C for 15 minutes in pH 7.0	B	BAO_0000357	single protein format	Homo sapiens	None	None	None	None	CHEMBL1900	Aldose reductase	Homo sapiens	SINGLE PROTEIN	CHEMBL1141107	1	Scientific Literature	J. Med. Chem.	2005	None
CHEMBL73415		0	292.34	0	2.23	19w	O=S(=O)(c1ccc(O)nn1)c1cc2ccccc2s1	IC50	'='	180.0	nM	6.75			UO_0000065	23.07	0.48	4.51	8.42	False	CHEMBL880577	In vitro inhibitroy concentration against Aldose reductase incubated at 24 degree C for 15 minutes in pH 7.0	B	BAO_0000357	single protein format	Homo sapiens	None	None	None	None	CHEMBL1900	Aldose reductase	Homo sapiens	SINGLE PROTEIN	CHEMBL1141107	1	Scientific Literature	J. Med. Chem.	2005	None
CHEMBL335376		0	441.24	0	2.88	145	O=C(O)Cc1nn(Cc2nc(-c3ccc(Br)cc3)no2)c(=O)c2ccccc12	IC50	'='	4600.0	nM	5.34			UO_0000065	12.10	0.26	2.46	4.80	False	CHEMBL641358	In vitro inhibitory activity against aldose reductase isolated from human placenta	B	BAO_0000019	assay format	None	None	None	None	None	CHEMBL1900	Aldose reductase	Homo sapiens	SINGLE PROTEIN	CHEMBL1126147	1	Scientific Literature	J. Med. Chem.	1992	None
CHEMBL20009		0	399.86	0	3.90	284	CC(c1nc2cc(Cl)ccc2s1)n1nc(CC(=O)O)c2ccccc2c1=O	IC50	'='	26.0	nM	7.58			UO_0000065	18.97	0.38	3.69	8.92	False	CHEMBL641353	Inhibition of aldose reductase (aldo-keto reductase, AKR1B1) isolated from human placenta.	B	BAO_0000019	assay format	None	None	None	None	None	CHEMBL1900	Aldose reductase	Homo sapiens	SINGLE PROTEIN	CHEMBL1125712	1	Scientific Literature	J. Med. Chem.	1991	None
CHEMBL283984		0	381.41	0	2.69	228	COc1ccc2nc(Cn3nc(CC(=O)O)c4ccccc4c3=O)sc2c1	IC50	'='	4200.0	nM	5.38			UO_0000065	14.10	0.27	2.69	5.70	False	CHEMBL641353	Inhibition of aldose reductase (aldo-keto reductase, AKR1B1) isolated from human placenta.	B	BAO_0000019	assay format	None	None	None	None	None	CHEMBL1900	Aldose reductase	Homo sapiens	SINGLE PROTEIN	CHEMBL1125712	1	Scientific Literature	J. Med. Chem.	1991	None
CHEMBL69818		0	254.26	0	1.91	49	C[C@H]1Oc2ccc(F)cc2[C@](O)(CC(=O)O)[C@@H]1C	IC50	'='	29400.0	nM	4.53			UO_0000065	17.82	0.34	2.62	6.79	False	CHEMBL643098	Inhibitory activity against human placental aldose reductase	B	BAO_0000019	assay format	None	None	None	None	None	CHEMBL1900	Aldose reductase	Homo sapiens	SINGLE PROTEIN	CHEMBL1126072	1	Scientific Literature	J. Med. Chem.	1992	None
CHEMBL70014		0	291.13	0	2.83	59	C[C@@H]1C[C@@](O)(CC(=O)O)c2cc(Cl)c(Cl)cc2O1	IC50	'='	5620.0	nM	5.25			UO_0000065	18.03	0.40	2.42	7.86	False	CHEMBL641351	ARI(aldose reductase inhibitor) enantiospecificity against human placental aldose reductase.	B	BAO_0000019	assay format	None	None	None	None	None	CHEMBL1900	Aldose reductase	Homo sapiens	SINGLE PROTEIN	CHEMBL1126072	1	Scientific Literature	J. Med. Chem.	1992	None
CHEMBL266497	SORBINIL	3	236.20	0	0.64	sorbinil	O=C1NC(=O)[C@@]2(CCOc3ccc(F)cc32)N1	IC50	'='	67.0	nM	7.17			UO_0000065	30.37	0.58	6.53	10.64	False	CHEMBL642955	In vitro inhibition of rabbit lens aldose reductase.	B	BAO_0000357	single protein format	Oryctolagus cuniculus	None	None	None	None	CHEMBL1900	Aldose reductase	Homo sapiens	SINGLE PROTEIN	CHEMBL1123366	1	Scientific Literature	J. Med. Chem.	1986	None
CHEMBL266497	SORBINIL	3	236.20	0	0.64	Sorbinil	O=C1NC(=O)[C@@]2(CCOc3ccc(F)cc32)N1	IC50	'='	249.0	nM	6.60			UO_0000065	27.96	0.53	5.96	9.79	False	CHEMBL1103716	Inhibition of aldose reductase	B	BAO_0000357	single protein format	None	None	None	None	None	CHEMBL1900	Aldose reductase	Homo sapiens	SINGLE PROTEIN	CHEMBL1157025	1	Scientific Literature	Eur. J. Med. Chem.	2010	None
CHEMBL571	KETOPROFEN	4	254.29	0	3.11	ketoprofen	CC(C(=O)O)c1cccc(C(=O)c2ccccc2)c1	Inhibition	'='	0.0	%				UO_0000187					False	CHEMBL642962	In vitro inhibition of rabbit lens aldose reductase at 10e-6 M.	B	BAO_0000357	single protein format	Oryctolagus cuniculus	None	None	None	None	CHEMBL1900	Aldose reductase	Homo sapiens	SINGLE PROTEIN	CHEMBL1123366	1	Scientific Literature	J. Med. Chem.	1986	None
CHEMBL189464	(S,R)-FIDARESTAT	0	279.23	0	-0.50	2S,4R	NC(=O)[C@@H]1C[C@@]2(NC(=O)NC2=O)c2cc(F)ccc2O1	IC50	'='	11000.0	nM	4.96			UO_0000065	17.76	0.34	5.46	4.49	False	CHEMBL829140	Binding affinity for human Aldose reductase 2 expressed in Escherichia coli	B	BAO_0000019	assay format	Homo sapiens	None	None	None	None	CHEMBL1900	Aldose reductase	Homo sapiens	SINGLE PROTEIN	CHEMBL1138737	1	Scientific Literature	J. Med. Chem.	2004	None
CHEMBL10372	ZOPOLRESTAT	0	419.38	0	3.70	Zopolrestat	O=C(O)Cc1nn(Cc2nc3cc(C(F)(F)F)ccc3s2)c(=O)c2ccccc12	IC50	'='	4.0	nM	8.40			UO_0000065	20.02	0.40	4.70	9.87	False	CHEMBL880577	In vitro inhibitroy concentration against Aldose reductase incubated at 24 degree C for 15 minutes in pH 7.0	B	BAO_0000357	single protein format	Homo sapiens	None	None	None	None	CHEMBL1900	Aldose reductase	Homo sapiens	SINGLE PROTEIN	CHEMBL1141107	1	Scientific Literature	J. Med. Chem.	2005	None
CHEMBL149159		0	596.69	2	6.70	9	Oc1cc(Br)c(Br)c(Br)c1Oc1cc(Br)cc(Br)c1O	Inhibition	'='	0.0	%				UO_0000187					False	CHEMBL643114	In vitro inhibition of recombinant human aldose reductase (ALR2)	B	BAO_0000357	single protein format	Homo sapiens	None	None	None	None	CHEMBL1900	Aldose reductase	Homo sapiens	SINGLE PROTEIN	CHEMBL1144884	1	Scientific Literature	J. Med. Chem.	2003	None
CHEMBL193155		0	390.39	0	4.54	49	O=C(O)Cn1cc(CCc2nc3c(F)c(F)cc(F)c3s2)c2ccccc21	IC50	'='	8.0	nM	8.10			UO_0000065	20.74	0.41	3.56	14.69	False	CHEMBL832655	In vitro inhibition of recombinant human aldose reductase expressed in Escherichia coli	B	BAO_0000019	assay format	Homo sapiens	None	None	None	None	CHEMBL1900	Aldose reductase	Homo sapiens	SINGLE PROTEIN	CHEMBL1144413	1	Scientific Literature	J. Med. Chem.	2005	None
CHEMBL143633		0	371.78	0	2.32	184	O=C(O)Cc1nn(CC(=O)Nc2cccc(Cl)c2)c(=O)c2ccccc12	IC50	'='	13.0	nM	7.89			UO_0000065	21.21	0.41	5.57	7.79	False	CHEMBL641358	In vitro inhibitory activity against aldose reductase isolated from human placenta	B	BAO_0000019	assay format	None	None	None	None	None	CHEMBL1900	Aldose reductase	Homo sapiens	SINGLE PROTEIN	CHEMBL1126147	1	Scientific Literature	J. Med. Chem.	1992	None
CHEMBL77283		0	280.28	0	2.69	2c	O=C(O)Cc1cc(O)c2c(=O)c3ccccc3ccc2c1	Inhibition	'='	96.0	%				UO_0000187					False	CHEMBL642959	In vitro inhibition of rabbit lens aldose reductase at 10e-4 M.	B	BAO_0000357	single protein format	Oryctolagus cuniculus	None	None	None	None	CHEMBL1900	Aldose reductase	Homo sapiens	SINGLE PROTEIN	CHEMBL1123366	1	Scientific Literature	J. Med. Chem.	1986	None
CHEMBL538917		0	282.29	0	2.35	1e	O=C(O)Cc1ccc2c(c1)CCc1ccc(O)cc1C2=O	Inhibition	'='	54.0	%				UO_0000187					False	CHEMBL642962	In vitro inhibition of rabbit lens aldose reductase at 10e-6 M.	B	BAO_0000357	single protein format	Oryctolagus cuniculus	None	None	None	None	CHEMBL1900	Aldose reductase	Homo sapiens	SINGLE PROTEIN	CHEMBL1123366	1	Scientific Literature	J. Med. Chem.	1986	None
CHEMBL261703		0	450.31	1	1.58	3	O=C(/C=C/c1cc(O)c(O)cc1[N+](=O)[O-])O[C@H](Cc1cc(O)c(O)cc1[N+](=O)[O-])C(=O)O	IC50	'='	741.0	nM	6.13			UO_0000065	13.61	0.26	4.55	2.66	False	CHEMBL1103716	Inhibition of aldose reductase	B	BAO_0000357	single protein format	None	None	None	None	None	CHEMBL1900	Aldose reductase	Homo sapiens	SINGLE PROTEIN	CHEMBL1157025	1	Scientific Literature	Eur. J. Med. Chem.	2010	None
CHEMBL312109	OXEPINAC	0	268.27	0	2.44	1g	O=C(O)Cc1ccc2c(c1)OCc1ccccc1C2=O	Inhibition	'='	97.0	%				UO_0000187					False	CHEMBL642959	In vitro inhibition of rabbit lens aldose reductase at 10e-4 M.	B	BAO_0000357	single protein format	Oryctolagus cuniculus	None	None	None	None	CHEMBL1900	Aldose reductase	Homo sapiens	SINGLE PROTEIN	CHEMBL1123366	1	Scientific Literature	J. Med. Chem.	1986	None
CHEMBL312109	OXEPINAC	0	268.27	0	2.44	1g	O=C(O)Cc1ccc2c(c1)OCc1ccccc1C2=O	Inhibition	'='	70.0	%				UO_0000187					False	CHEMBL642962	In vitro inhibition of rabbit lens aldose reductase at 10e-6 M.	B	BAO_0000357	single protein format	Oryctolagus cuniculus	None	None	None	None	CHEMBL1900	Aldose reductase	Homo sapiens	SINGLE PROTEIN	CHEMBL1123366	1	Scientific Literature	J. Med. Chem.	1986	None
CHEMBL70014		0	291.13	0	2.83	58	C[C@@H]1C[C@@](O)(CC(=O)O)c2cc(Cl)c(Cl)cc2O1	IC50	'='	50.9	nM	7.29			UO_0000065	25.05	0.55	4.46	10.92	False	CHEMBL643098	Inhibitory activity against human placental aldose reductase	B	BAO_0000019	assay format	None	None	None	None	None	CHEMBL1900	Aldose reductase	Homo sapiens	SINGLE PROTEIN	CHEMBL1126072	1	Scientific Literature	J. Med. Chem.	1992	None
CHEMBL266497	SORBINIL	3	236.20	0	0.64	Sorbinil	O=C1NC(=O)[C@@]2(CCOc3ccc(F)cc32)N1	IC50	'='	2000.0	nM	5.70			UO_0000065	24.13	0.46	5.06	8.45	True	CHEMBL643110	Tested for in vitro inhibition activity against human Aldose reductase (human AR)	B	BAO_0000357	single protein format	None	None	None	None	None	CHEMBL1900	Aldose reductase	Homo sapiens	SINGLE PROTEIN	CHEMBL1133756	1	Scientific Literature	J. Med. Chem.	2000	None
CHEMBL191570		0	469.28	1	5.71	20	O=C(O)Cn1cc(Cc2nc3cc(C(F)(F)F)ccc3s2)c2ccc(Br)cc21	IC50	'='	52.0	nM	7.28			UO_0000065	15.52	0.36	1.57	13.21	False	CHEMBL832655	In vitro inhibition of recombinant human aldose reductase expressed in Escherichia coli	B	BAO_0000019	assay format	Homo sapiens	None	None	None	None	CHEMBL1900	Aldose reductase	Homo sapiens	SINGLE PROTEIN	CHEMBL1144413	1	Scientific Literature	J. Med. Chem.	2005	None
CHEMBL279666		0	430.28	0	3.44	263	O=C(O)Cc1nn(Cc2nc3ccccc3s2)c(=O)c2cc(Br)ccc12	IC50	'='	690.0	nM	6.16			UO_0000065	14.32	0.32	2.72	7.24	False	CHEMBL641353	Inhibition of aldose reductase (aldo-keto reductase, AKR1B1) isolated from human placenta.	B	BAO_0000019	assay format	None	None	None	None	None	CHEMBL1900	Aldose reductase	Homo sapiens	SINGLE PROTEIN	CHEMBL1125712	1	Scientific Literature	J. Med. Chem.	1991	None
CHEMBL291842		0	260.25	0	0.46	41	Cc1ccc2c(c1)C1(NC(=O)NC1=O)N(C)C(=O)N2	IC50	'='	800.0	nM	6.10			UO_0000065	23.43	0.44	5.64	6.73	False	CHEMBL642956	Tested in vitro for inhibitory activity against partially purified aldose reductase from male rabbit lens	B	BAO_0000357	single protein format	Oryctolagus cuniculus	None	None	None	None	CHEMBL1900	Aldose reductase	Homo sapiens	SINGLE PROTEIN	CHEMBL1126066	1	Scientific Literature	J. Med. Chem.	1992	None
CHEMBL72278		0	275.29	0	1.50	20	O=S(=O)(c1ccc(O)nn1)c1cc2ccccc2[nH]1	IC50	'='	5000.0	nM	5.30			UO_0000065	19.26	0.38	3.80	5.53	False	CHEMBL821471	Inhibition of human recombinant Aldose reductase in streptozotocin diabetic rat	B	BAO_0000357	single protein format	Homo sapiens	None	None	None	None	CHEMBL1900	Aldose reductase	Homo sapiens	SINGLE PROTEIN	CHEMBL1145005	1	Scientific Literature	J. Med. Chem.	2003	None
CHEMBL69183		0	369.32	0	2.55	74	O=C(O)Cc1ccc(=O)n(Cc2nc3cc(C(F)(F)F)ccc3s2)n1	IC50	'='	340.0	nM	6.47			UO_0000065	17.51	0.35	3.92	7.60	False	CHEMBL643096	Inhibitory activity against aldose reductase isolated from human placenta	B	BAO_0000019	assay format	None	None	None	None	None	CHEMBL1900	Aldose reductase	Homo sapiens	SINGLE PROTEIN	CHEMBL1126296	1	Scientific Literature	J. Med. Chem.	1992	None
CHEMBL6828		0	262.26	0	0.80	31	CCOC(=O)C1=C(O)C(=O)N(Cc2ccccn2)C1	IC50	'='	440.0	nM	6.36			UO_0000065	24.24	0.46	5.56	7.97	False	CHEMBL643099	In vitro inhibition of human placental aldose reductase.	B	BAO_0000019	assay format	None	None	None	None	None	CHEMBL1900	Aldose reductase	Homo sapiens	SINGLE PROTEIN	CHEMBL1125615	1	Scientific Literature	J. Med. Chem.	1991	None
CHEMBL73491		0	288.69	0	1.81	12	O=S(=O)(c1ccc(O)nn1)c1ccc(F)cc1Cl	IC50	'='	280.0	nM	6.55			UO_0000065	22.70	0.50	4.74	8.18	True	CHEMBL821471	Inhibition of human recombinant Aldose reductase in streptozotocin diabetic rat	B	BAO_0000357	single protein format	Homo sapiens	None	None	None	None	CHEMBL1900	Aldose reductase	Homo sapiens	SINGLE PROTEIN	CHEMBL1145005	1	Scientific Literature	J. Med. Chem.	2003	None
CHEMBL281620		0	329.31	0	2.02	7	O=C1NC(=O)C2(CN(Cc3ccc(F)cc3)c3ccc(F)cc32)N1	IC50	'='	140.0	nM	6.85			UO_0000065	20.81	0.39	4.83	11.16	False	CHEMBL641353	Inhibition of aldose reductase (aldo-keto reductase, AKR1B1) isolated from human placenta.	B	BAO_0000019	assay format	None	None	None	None	None	CHEMBL1900	Aldose reductase	Homo sapiens	SINGLE PROTEIN	CHEMBL1125712	1	Scientific Literature	J. Med. Chem.	1991	None
CHEMBL20756		0	401.45	0	3.83	235	O=C(O)Cc1nn(Cc2nc3c(ccc4ccccc43)s2)c(=O)c2ccccc12	IC50	'='	510.0	nM	6.29			UO_0000065	15.67	0.30	2.46	7.40	False	CHEMBL641353	Inhibition of aldose reductase (aldo-keto reductase, AKR1B1) isolated from human placenta.	B	BAO_0000019	assay format	None	None	None	None	None	CHEMBL1900	Aldose reductase	Homo sapiens	SINGLE PROTEIN	CHEMBL1125712	1	Scientific Literature	J. Med. Chem.	1991	None
CHEMBL151845		0	545.85	2	6.55	13	COc1cc(Br)c(Br)cc1Oc1cc(Br)c(Br)cc1OC	Inhibition	'='	0.0	%				UO_0000187					False	CHEMBL643114	In vitro inhibition of recombinant human aldose reductase (ALR2)	B	BAO_0000357	single protein format	Homo sapiens	None	None	None	None	CHEMBL1900	Aldose reductase	Homo sapiens	SINGLE PROTEIN	CHEMBL1144884	1	Scientific Literature	J. Med. Chem.	2003	None
CHEMBL604661		0	175.14	0	-1.26	4b	[N-]=[N+]=NC[C@H]1OC(O)[C@H](O)[C@H]1O	k cat	'='				Potential missing data							False	CHEMBL876569	The catalytic constant(kcat) for the NADH-catalyzed by aldose reductase from candida tenuis	B	BAO_0000357	single protein format	Candida tenuis	None	None	None	None	CHEMBL1900	Aldose reductase	Homo sapiens	SINGLE PROTEIN	CHEMBL1131752	1	Scientific Literature	Bioorg. Med. Chem. Lett.	1999	None
CHEMBL306710		0	278.31	0	3.54	2b	CC(C(=O)O)c1ccc2c(=O)c3ccccc3ccc2c1	Inhibition	'='	28.0	%				UO_0000187					False	CHEMBL642962	In vitro inhibition of rabbit lens aldose reductase at 10e-6 M.	B	BAO_0000357	single protein format	Oryctolagus cuniculus	None	None	None	None	CHEMBL1900	Aldose reductase	Homo sapiens	SINGLE PROTEIN	CHEMBL1123366	1	Scientific Literature	J. Med. Chem.	1986	None
CHEMBL279275		0	435.89	0	4.49	276	O=C(O)Cc1nn(Cc2nc3c(ccc4ccccc43)s2)c(=O)c2ccc(Cl)cc12	IC50	'='	300.0	nM	6.52			UO_0000065	14.96	0.30	2.03	7.67	False	CHEMBL641353	Inhibition of aldose reductase (aldo-keto reductase, AKR1B1) isolated from human placenta.	B	BAO_0000019	assay format	None	None	None	None	None	CHEMBL1900	Aldose reductase	Homo sapiens	SINGLE PROTEIN	CHEMBL1125712	1	Scientific Literature	J. Med. Chem.	1991	None
CHEMBL10372	ZOPOLRESTAT	0	419.38	0	3.70	1	O=C(O)Cc1nn(Cc2nc3cc(C(F)(F)F)ccc3s2)c(=O)c2ccccc12	Ki	'='	19.0	nM	7.72			UO_0000065	18.41	0.36	4.02	9.08	False	CHEMBL765524	Compound was tested for the rate of reduction of glyceraldehyde by human placental aldose reductase.	B	BAO_0000019	assay format	None	None	None	None	None	CHEMBL1900	Aldose reductase	Homo sapiens	SINGLE PROTEIN	CHEMBL1125712	1	Scientific Literature	J. Med. Chem.	1991	None
CHEMBL168453		0	248.63	0	1.63	Table 1 Row 1	O=c1c(Cl)c(-c2nn[nH]n2)oc2ccccc12	IC50	'='	200000.0	nM		Outside typical range		UO_0000065					False	CHEMBL643105	Inhibitory activity against human placental aldose reductase in Orange A column at day 8	B	BAO_0000019	assay format	None	None	None	None	None	CHEMBL1900	Aldose reductase	Homo sapiens	SINGLE PROTEIN	CHEMBL1122895	1	Scientific Literature	J. Med. Chem.	1985	None
CHEMBL20441		0	367.39	0	2.39	211	O=C(O)Cc1nn(Cc2nc3c(O)cccc3s2)c(=O)c2ccccc12	IC50	'='	100.0	nM	7.00			UO_0000065	19.05	0.37	4.61	6.65	False	CHEMBL641353	Inhibition of aldose reductase (aldo-keto reductase, AKR1B1) isolated from human placenta.	B	BAO_0000019	assay format	None	None	None	None	None	CHEMBL1900	Aldose reductase	Homo sapiens	SINGLE PROTEIN	CHEMBL1125712	1	Scientific Literature	J. Med. Chem.	1991	None
CHEMBL281407		0	383.45	0	3.38	281	O=C(O)Cc1nn(CSc2nc3ccccc3s2)c(=O)c2ccccc12	IC50	'='	81.0	nM	7.09			UO_0000065	18.49	0.37	3.71	8.34	False	CHEMBL641353	Inhibition of aldose reductase (aldo-keto reductase, AKR1B1) isolated from human placenta.	B	BAO_0000019	assay format	None	None	None	None	None	CHEMBL1900	Aldose reductase	Homo sapiens	SINGLE PROTEIN	CHEMBL1125712	1	Scientific Literature	J. Med. Chem.	1991	None
CHEMBL20197		0	385.83	0	3.34	214	O=C(O)Cc1nn(Cc2nc3cc(Cl)ccc3s2)c(=O)c2ccccc12	IC50	'='	7.1	nM	8.15			UO_0000065	21.12	0.43	4.81	9.58	False	CHEMBL641353	Inhibition of aldose reductase (aldo-keto reductase, AKR1B1) isolated from human placenta.	B	BAO_0000019	assay format	None	None	None	None	None	CHEMBL1900	Aldose reductase	Homo sapiens	SINGLE PROTEIN	CHEMBL1125712	1	Scientific Literature	J. Med. Chem.	1991	None
CHEMBL20685		0	384.85	0	3.00	8	O=C1NC(=O)C2(CN(Cc3nc4ccccc4s3)c3ccc(Cl)cc32)N1	IC50	'='	37.0	nM	7.43			UO_0000065	19.31	0.39	4.43	10.00	False	CHEMBL641353	Inhibition of aldose reductase (aldo-keto reductase, AKR1B1) isolated from human placenta.	B	BAO_0000019	assay format	None	None	None	None	None	CHEMBL1900	Aldose reductase	Homo sapiens	SINGLE PROTEIN	CHEMBL1125712	1	Scientific Literature	J. Med. Chem.	1991	None
CHEMBL109986		0	602.72	2	8.20	15	COc1c(OC)c(C=O)c2c(OC)c(-c3c(C)cc4c(C(C)C)c(OC)c(OC)c(C=O)c4c3OC)c(C)cc2c1C(C)C	Ki	'='	56000.0	nM	4.25			UO_0000065	7.05	0.13	-3.95	4.75	False	CHEMBL643119	The compound was tested for inhibitory activity against Aldose reductase from human placenta	B	BAO_0000019	assay format	None	None	None	None	None	CHEMBL1900	Aldose reductase	Homo sapiens	SINGLE PROTEIN	CHEMBL1125799	1	Scientific Literature	J. Med. Chem.	1991	None
CHEMBL341864		0	441.24	0	2.88	141	O=C(O)Cc1nn(Cc2nc(-c3ccccc3Br)no2)c(=O)c2ccccc12	IC50	'='	6.5	nM	8.19			UO_0000065	18.55	0.40	5.31	7.37	False	CHEMBL641358	In vitro inhibitory activity against aldose reductase isolated from human placenta	B	BAO_0000019	assay format	None	None	None	None	None	CHEMBL1900	Aldose reductase	Homo sapiens	SINGLE PROTEIN	CHEMBL1126147	1	Scientific Literature	J. Med. Chem.	1992	None
CHEMBL140980		0	361.36	0	2.73	155	O=C(O)Cc1nn(Cc2nc(-c3ccccc3)co2)c(=O)c2ccccc12	IC50	'='	3200.0	nM	5.50			UO_0000065	15.21	0.28	2.76	5.59	False	CHEMBL641358	In vitro inhibitory activity against aldose reductase isolated from human placenta	B	BAO_0000019	assay format	None	None	None	None	None	CHEMBL1900	Aldose reductase	Homo sapiens	SINGLE PROTEIN	CHEMBL1126147	1	Scientific Literature	J. Med. Chem.	1992	None
CHEMBL357435		0	377.43	0	3.20	162	O=C(O)Cc1nn(Cc2cc(-c3ccccc3)ns2)c(=O)c2ccccc12	IC50	'='	670.0	nM	6.17			UO_0000065	16.36	0.31	2.97	7.26	False	CHEMBL641358	In vitro inhibitory activity against aldose reductase isolated from human placenta	B	BAO_0000019	assay format	None	None	None	None	None	CHEMBL1900	Aldose reductase	Homo sapiens	SINGLE PROTEIN	CHEMBL1126147	1	Scientific Literature	J. Med. Chem.	1992	None
CHEMBL75244		0	282.29	0	2.35	1f	O=C(O)Cc1ccc2c(c1)CCc1cc(O)ccc1C2=O	IC50	'='	100000.0	nM	4.00			UO_0000065	14.17	0.26	1.65	5.36	False	CHEMBL642955	In vitro inhibition of rabbit lens aldose reductase.	B	BAO_0000357	single protein format	Oryctolagus cuniculus	None	None	None	None	CHEMBL1900	Aldose reductase	Homo sapiens	SINGLE PROTEIN	CHEMBL1123366	1	Scientific Literature	J. Med. Chem.	1986	None
CHEMBL431108		0	449.41	0	3.71	256	COc1cc(C(F)(F)F)c2sc(Cn3nc(CC(=O)O)c4ccccc4c3=O)nc2c1	IC50	'='	660.0	nM	6.18			UO_0000065	13.75	0.27	2.47	6.55	False	CHEMBL641353	Inhibition of aldose reductase (aldo-keto reductase, AKR1B1) isolated from human placenta.	B	BAO_0000019	assay format	None	None	None	None	None	CHEMBL1900	Aldose reductase	Homo sapiens	SINGLE PROTEIN	CHEMBL1125712	1	Scientific Literature	J. Med. Chem.	1991	None
CHEMBL7304		0	251.24	0	1.00	33	CCOC(=O)C1=C(O)C(=O)N(Cc2ccco2)C1	IC50	'='	3300.0	nM	5.48			UO_0000065	21.82	0.42	4.48	6.85	False	CHEMBL643099	In vitro inhibition of human placental aldose reductase.	B	BAO_0000019	assay format	None	None	None	None	None	CHEMBL1900	Aldose reductase	Homo sapiens	SINGLE PROTEIN	CHEMBL1125615	1	Scientific Literature	J. Med. Chem.	1991	None
CHEMBL358887		0	759.66	2	7.90	5	CC(=O)Oc1c(Br)cc(Br)cc1Oc1c(Br)c(Br)c(Br)c(Br)c1OC(C)=O	Inhibition	'='	0.0	%				UO_0000187					False	CHEMBL643114	In vitro inhibition of recombinant human aldose reductase (ALR2)	B	BAO_0000357	single protein format	Homo sapiens	None	None	None	None	CHEMBL1900	Aldose reductase	Homo sapiens	SINGLE PROTEIN	CHEMBL1144884	1	Scientific Literature	J. Med. Chem.	2003	None
CHEMBL143241		0	414.78	0	2.91	148	O=C(O)Cc1nn(Cc2nc(-c3c(F)cccc3Cl)no2)c(=O)c2ccccc12	IC50	'='	240.0	nM	6.62			UO_0000065	15.96	0.31	3.71	5.96	False	CHEMBL641358	In vitro inhibitory activity against aldose reductase isolated from human placenta	B	BAO_0000019	assay format	None	None	None	None	None	CHEMBL1900	Aldose reductase	Homo sapiens	SINGLE PROTEIN	CHEMBL1126147	1	Scientific Literature	J. Med. Chem.	1992	None
CHEMBL143863		0	389.31	0	1.65	191	O=C(O)Cc1nn(CC(=O)Nc2cc(F)cc(F)c2O)c(=O)c2ccccc12	IC50	'='	170.0	nM	6.77			UO_0000065	17.39	0.33	5.12	5.57	False	CHEMBL641358	In vitro inhibitory activity against aldose reductase isolated from human placenta	B	BAO_0000019	assay format	None	None	None	None	None	CHEMBL1900	Aldose reductase	Homo sapiens	SINGLE PROTEIN	CHEMBL1126147	1	Scientific Literature	J. Med. Chem.	1992	None
CHEMBL342974		0	421.33	0	2.39	190	O=C(O)Cc1nn(CC(=O)Nc2cc(C(F)(F)F)ccc2O)c(=O)c2ccccc12	IC50	'='	200.0	nM	6.70			UO_0000065	15.90	0.30	4.31	5.51	False	CHEMBL641358	In vitro inhibitory activity against aldose reductase isolated from human placenta	B	BAO_0000019	assay format	None	None	None	None	None	CHEMBL1900	Aldose reductase	Homo sapiens	SINGLE PROTEIN	CHEMBL1126147	1	Scientific Literature	J. Med. Chem.	1992	None
CHEMBL74436		0	282.30	0	2.35	1b	O=C(O)Cc1ccc2c(c1O)CCc1ccccc1C2=O	IC50	'='	5000.0	nM	5.30			UO_0000065	18.78	0.34	2.95	7.11	False	CHEMBL642955	In vitro inhibition of rabbit lens aldose reductase.	B	BAO_0000357	single protein format	Oryctolagus cuniculus	None	None	None	None	CHEMBL1900	Aldose reductase	Homo sapiens	SINGLE PROTEIN	CHEMBL1123366	1	Scientific Literature	J. Med. Chem.	1986	None
CHEMBL7415		0	330.17	0	2.71	26	CCOC(=O)C1=C(O)C(=O)N(Cc2ccc(Cl)c(Cl)c2)C1	IC50	'='	240.0	nM	6.62			UO_0000065	20.05	0.43	3.91	9.90	False	CHEMBL643099	In vitro inhibition of human placental aldose reductase.	B	BAO_0000019	assay format	None	None	None	None	None	CHEMBL1900	Aldose reductase	Homo sapiens	SINGLE PROTEIN	CHEMBL1125615	1	Scientific Literature	J. Med. Chem.	1991	None
CHEMBL422920		0	208.17	0	0.55	12	O=C(O)C1=CC(=O)C2C=CC(O)=CC2O1	IC50	'='	3900.0	nM	5.41			UO_0000065	25.98	0.49	4.86	6.45	False	CHEMBL643108	Inhibitory activity against human placental aldose reductase in Sepharose 4B column at day 7	B	BAO_0000019	assay format	None	None	None	None	None	CHEMBL1900	Aldose reductase	Homo sapiens	SINGLE PROTEIN	CHEMBL1122895	1	Scientific Literature	J. Med. Chem.	1985	None
CHEMBL65181		0	295.69	0	0.39	56	CN1C(=O)Nc2c(N)cc(Cl)cc2C12NC(=O)NC2=O	IC50	'='	130.0	nM	6.89			UO_0000065	23.29	0.47	6.50	5.91	False	CHEMBL642956	Tested in vitro for inhibitory activity against partially purified aldose reductase from male rabbit lens	B	BAO_0000357	single protein format	Oryctolagus cuniculus	None	None	None	None	CHEMBL1900	Aldose reductase	Homo sapiens	SINGLE PROTEIN	CHEMBL1126066	1	Scientific Literature	J. Med. Chem.	1992	None
CHEMBL266497	SORBINIL	3	236.20	0	0.64	Sorbinil	O=C1NC(=O)[C@@]2(CCOc3ccc(F)cc32)N1	IC50	'='	140.0	nM	6.85			UO_0000065	29.02	0.55	6.21	10.16	False	CHEMBL880577	In vitro inhibitroy concentration against Aldose reductase incubated at 24 degree C for 15 minutes in pH 7.0	B	BAO_0000357	single protein format	Homo sapiens	None	None	None	None	CHEMBL1900	Aldose reductase	Homo sapiens	SINGLE PROTEIN	CHEMBL1141107	1	Scientific Literature	J. Med. Chem.	2005	None
CHEMBL370123		0	358.30	0	3.09	19p	Cc1c(S(=O)(=O)c2ccc(O)nn2)oc2ccc(C(F)(F)F)cc12	IC50	'='	5.0	nM	8.30			UO_0000065	23.17	0.47	5.21	8.90	False	CHEMBL880577	In vitro inhibitroy concentration against Aldose reductase incubated at 24 degree C for 15 minutes in pH 7.0	B	BAO_0000357	single protein format	Homo sapiens	None	None	None	None	CHEMBL1900	Aldose reductase	Homo sapiens	SINGLE PROTEIN	CHEMBL1141107	1	Scientific Literature	J. Med. Chem.	2005	None
CHEMBL192927		0	390.39	0	4.65	40	Cc1ccc2c(Cc3nc4c(F)c(F)cc(F)c4s3)cn(CC(=O)O)c2c1	IC50	'='	10.0	nM	8.00			UO_0000065	20.49	0.40	3.35	14.51	False	CHEMBL832655	In vitro inhibition of recombinant human aldose reductase expressed in Escherichia coli	B	BAO_0000019	assay format	Homo sapiens	None	None	None	None	CHEMBL1900	Aldose reductase	Homo sapiens	SINGLE PROTEIN	CHEMBL1144413	1	Scientific Literature	J. Med. Chem.	2005	None
CHEMBL190931		0	406.39	0	4.35	41	COc1ccc2c(Cc3nc4c(F)c(F)cc(F)c4s3)cn(CC(=O)O)c2c1	IC50	'='	5.0	nM	8.30			UO_0000065	20.43	0.40	3.95	12.90	False	CHEMBL832655	In vitro inhibition of recombinant human aldose reductase expressed in Escherichia coli	B	BAO_0000019	assay format	Homo sapiens	None	None	None	None	CHEMBL1900	Aldose reductase	Homo sapiens	SINGLE PROTEIN	CHEMBL1144413	1	Scientific Literature	J. Med. Chem.	2005	None
CHEMBL20207		0	385.83	0	3.34	230	O=C(O)Cc1nn(Cc2nc3cccc(Cl)c3s2)c(=O)c2ccccc12	IC50	'='	1.0	nM	9.00			UO_0000065	23.33	0.47	5.66	10.58	False	CHEMBL641353	Inhibition of aldose reductase (aldo-keto reductase, AKR1B1) isolated from human placenta.	B	BAO_0000019	assay format	None	None	None	None	None	CHEMBL1900	Aldose reductase	Homo sapiens	SINGLE PROTEIN	CHEMBL1125712	1	Scientific Literature	J. Med. Chem.	1991	None
CHEMBL20925		0	420.28	0	3.99	238	O=C(O)Cc1nn(Cc2nc3cc(Cl)c(Cl)cc3s2)c(=O)c2ccccc12	IC50	'='	420.0	nM	6.38			UO_0000065	15.17	0.32	2.39	7.50	False	CHEMBL641353	Inhibition of aldose reductase (aldo-keto reductase, AKR1B1) isolated from human placenta.	B	BAO_0000019	assay format	None	None	None	None	None	CHEMBL1900	Aldose reductase	Homo sapiens	SINGLE PROTEIN	CHEMBL1125712	1	Scientific Literature	J. Med. Chem.	1991	None
CHEMBL140012		0	387.85	0	3.34	194	O=C(O)Cc1nn(C/C(S)=N/c2cccc(Cl)c2)c(=O)c2ccccc12	IC50	'='	50.0	nM	7.30			UO_0000065	18.82	0.38	3.96	8.64	False	CHEMBL641358	In vitro inhibitory activity against aldose reductase isolated from human placenta	B	BAO_0000019	assay format	None	None	None	None	None	CHEMBL1900	Aldose reductase	Homo sapiens	SINGLE PROTEIN	CHEMBL1126147	1	Scientific Literature	J. Med. Chem.	1992	None
CHEMBL1780236		0	405.40	0	4.30	15	CCc1ccc2c(Cc3nc4c(F)c(F)cc(F)c4s3)cn(CC(=O)O)c2n1	IC50	'>'	100000.0	nM				UO_0000065					False	CHEMBL1781265	Inhibition of human recombinant aldose reductase 1 after 10 mins by spectrophotometry analysis	B	BAO_0000357	single protein format	Homo sapiens	None	None	None	None	CHEMBL1900	Aldose reductase	Homo sapiens	SINGLE PROTEIN	CHEMBL1777666	1	Scientific Literature	Bioorg. Med. Chem. Lett.	2009	None
CHEMBL356545		0	392.37	0	2.13	144	COc1ccccc1-c1noc(Cn2nc(CC(=O)O)c3ccccc3c2=O)n1	IC50	'='	470.0	nM	6.33			UO_0000065	16.13	0.30	4.20	5.26	False	CHEMBL641358	In vitro inhibitory activity against aldose reductase isolated from human placenta	B	BAO_0000019	assay format	None	None	None	None	None	CHEMBL1900	Aldose reductase	Homo sapiens	SINGLE PROTEIN	CHEMBL1126147	1	Scientific Literature	J. Med. Chem.	1992	None
CHEMBL170853		0	298.21	0	0.50	15	CCOC(=O)C(=O)Nc1cc([N+](=O)[O-])cc(C(=O)O)c1O	IC50	'='	4500.0	nM	5.35			UO_0000065	17.93	0.35	4.85	3.43	False	CHEMBL643107	Inhibitory activity against human placental aldose reductase in Sepharose 4B column at day 1	B	BAO_0000019	assay format	None	None	None	None	None	CHEMBL1900	Aldose reductase	Homo sapiens	SINGLE PROTEIN	CHEMBL1122895	1	Scientific Literature	J. Med. Chem.	1985	None
CHEMBL140042		0	361.36	0	2.73	156	O=C(O)Cc1nn(Cc2ncc(-c3ccccc3)o2)c(=O)c2ccccc12	IC50	'='	660.0	nM	6.18			UO_0000065	17.10	0.31	3.45	6.29	False	CHEMBL641358	In vitro inhibitory activity against aldose reductase isolated from human placenta	B	BAO_0000019	assay format	None	None	None	None	None	CHEMBL1900	Aldose reductase	Homo sapiens	SINGLE PROTEIN	CHEMBL1126147	1	Scientific Literature	J. Med. Chem.	1992	None
CHEMBL372136		0	370.36	0	3.57	19u	O=S(=O)(c1ccc(O)nn1)c1oc2ccccc2c1-c1ccc(F)cc1	IC50	'='	49.0	nM	7.31			UO_0000065	19.74	0.38	3.74	7.84	False	CHEMBL880577	In vitro inhibitroy concentration against Aldose reductase incubated at 24 degree C for 15 minutes in pH 7.0	B	BAO_0000357	single protein format	Homo sapiens	None	None	None	None	CHEMBL1900	Aldose reductase	Homo sapiens	SINGLE PROTEIN	CHEMBL1141107	1	Scientific Literature	J. Med. Chem.	2005	None
CHEMBL198119		0	254.24	0	1.15	8f	O=S(=O)(c1ccc(O)nn1)c1ccccc1F	IC50	'='	540.0	nM	6.27			UO_0000065	24.65	0.50	5.12	7.82	False	CHEMBL880577	In vitro inhibitroy concentration against Aldose reductase incubated at 24 degree C for 15 minutes in pH 7.0	B	BAO_0000357	single protein format	Homo sapiens	None	None	None	None	CHEMBL1900	Aldose reductase	Homo sapiens	SINGLE PROTEIN	CHEMBL1141107	1	Scientific Literature	J. Med. Chem.	2005	None
CHEMBL74436		0	282.30	0	2.35	1b	O=C(O)Cc1ccc2c(c1O)CCc1ccccc1C2=O	Inhibition	'='	95.0	%				UO_0000187					False	CHEMBL642961	In vitro inhibition of rabbit lens aldose reductase at 10e-5 M.	B	BAO_0000357	single protein format	Oryctolagus cuniculus	None	None	None	None	CHEMBL1900	Aldose reductase	Homo sapiens	SINGLE PROTEIN	CHEMBL1123366	1	Scientific Literature	J. Med. Chem.	1986	None
CHEMBL67751		0	266.27	0	2.05	42	O=C(O)C[C@@]1(O)c2cc(F)ccc2O[C@@H]2CCC[C@@H]21	IC50	'='	1920.0	nM	5.72			UO_0000065	21.47	0.41	3.67	8.56	False	CHEMBL643098	Inhibitory activity against human placental aldose reductase	B	BAO_0000019	assay format	None	None	None	None	None	CHEMBL1900	Aldose reductase	Homo sapiens	SINGLE PROTEIN	CHEMBL1126072	1	Scientific Literature	J. Med. Chem.	1992	None
CHEMBL303218		0	274.68	0	2.31	61	C[C@@H]1C[C@@](O)(CC(=O)O)c2cc(F)c(Cl)cc2O1	Inhibition	'='	59.0	%				UO_0000187					False	CHEMBL643111	ARI(aldose reductase inhibitor) enantiospecificity against human placental aldose reductase. at 1*10e-5	B	BAO_0000019	assay format	None	None	None	None	None	CHEMBL1900	Aldose reductase	Homo sapiens	SINGLE PROTEIN	CHEMBL1126072	1	Scientific Literature	J. Med. Chem.	1992	None
CHEMBL311679		0	264.28	0	2.48	3	O=C1Cc2ccc3c(c2O1)CCc1ccccc1C3=O	Inhibition	'='	94.0	%				UO_0000187					False	CHEMBL642961	In vitro inhibition of rabbit lens aldose reductase at 10e-5 M.	B	BAO_0000357	single protein format	Oryctolagus cuniculus	None	None	None	None	CHEMBL1900	Aldose reductase	Homo sapiens	SINGLE PROTEIN	CHEMBL1123366	1	Scientific Literature	J. Med. Chem.	1986	None
CHEMBL307121		0	274.68	0	2.31	32	C[C@@H]1C[C@@](O)(CC(=O)O)c2cc(Cl)c(F)cc2O1	IC50	'='	390.0	nM	6.41			UO_0000065	23.33	0.49	4.10	9.60	False	CHEMBL643098	Inhibitory activity against human placental aldose reductase	B	BAO_0000019	assay format	None	None	None	None	None	CHEMBL1900	Aldose reductase	Homo sapiens	SINGLE PROTEIN	CHEMBL1126072	1	Scientific Literature	J. Med. Chem.	1992	None
CHEMBL192182		0	452.46	1	6.01	37	O=C(O)Cn1cc(Cc2nc3c(F)c(F)cc(F)c3s2)c2cc(-c3ccccc3)ccc21	IC50	'='	53.0	nM	7.28			UO_0000065	16.08	0.31	1.27	13.20	False	CHEMBL832655	In vitro inhibition of recombinant human aldose reductase expressed in Escherichia coli	B	BAO_0000019	assay format	Homo sapiens	None	None	None	None	CHEMBL1900	Aldose reductase	Homo sapiens	SINGLE PROTEIN	CHEMBL1144413	1	Scientific Literature	J. Med. Chem.	2005	None
CHEMBL364235		0	390.39	0	4.65	28	Cc1c(Cc2nc3c(F)c(F)cc(F)c3s2)c2ccccc2n1CC(=O)O	IC50	'='	8.0	nM	8.10			UO_0000065	20.74	0.41	3.45	14.69	False	CHEMBL832655	In vitro inhibition of recombinant human aldose reductase expressed in Escherichia coli	B	BAO_0000019	assay format	Homo sapiens	None	None	None	None	CHEMBL1900	Aldose reductase	Homo sapiens	SINGLE PROTEIN	CHEMBL1144413	1	Scientific Literature	J. Med. Chem.	2005	None
CHEMBL189801		0	410.80	0	5.00	45	O=C(O)Cn1cc(Cc2nc3c(F)c(F)cc(F)c3s2)c2cccc(Cl)c21	IC50	'='	9.0	nM	8.05			UO_0000065	19.59	0.41	3.05	14.60	False	CHEMBL832655	In vitro inhibition of recombinant human aldose reductase expressed in Escherichia coli	B	BAO_0000019	assay format	Homo sapiens	None	None	None	None	CHEMBL1900	Aldose reductase	Homo sapiens	SINGLE PROTEIN	CHEMBL1144413	1	Scientific Literature	J. Med. Chem.	2005	None
CHEMBL275868		0	393.85	0	1.74	33	O=C1NC(=O)C(c2cc(Cl)ccc2S(=O)(=O)NCCc2ccccc2)N1	IC50	'='	1260.0	nM	5.90			UO_0000065	14.98	0.31	4.16	5.65	False	CHEMBL764859	Inhibition of human placental aldose reductase (HPAR) activity with glyceraldehyde as substrate	B	BAO_0000019	assay format	None	None	None	None	None	CHEMBL1900	Aldose reductase	Homo sapiens	SINGLE PROTEIN	CHEMBL1124482	1	Scientific Literature	J. Med. Chem.	1989	None
CHEMBL303218		0	274.68	0	2.31	23	C[C@@H]1C[C@@](O)(CC(=O)O)c2cc(F)c(Cl)cc2O1	IC50	'='	60.0	nM	7.22			UO_0000065	26.29	0.55	4.91	10.82	False	CHEMBL643098	Inhibitory activity against human placental aldose reductase	B	BAO_0000019	assay format	None	None	None	None	None	CHEMBL1900	Aldose reductase	Homo sapiens	SINGLE PROTEIN	CHEMBL1126072	1	Scientific Literature	J. Med. Chem.	1992	None
CHEMBL68963		0	319.13	0	2.42	36	C[C@@H]1C[C@@](O)(CC(=O)O)c2cc(F)c(Br)cc2O1	IC50	'='	90.0	nM	7.05			UO_0000065	22.08	0.53	4.63	10.55	False	CHEMBL643098	Inhibitory activity against human placental aldose reductase	B	BAO_0000019	assay format	None	None	None	None	None	CHEMBL1900	Aldose reductase	Homo sapiens	SINGLE PROTEIN	CHEMBL1126072	1	Scientific Literature	J. Med. Chem.	1992	None
CHEMBL306591		0	254.26	0	2.05	43	CC[C@@H]1C[C@@](O)(CC(=O)O)c2cc(F)ccc2O1	IC50	'='	620.0	nM	6.21			UO_0000065	24.41	0.47	4.16	9.30	False	CHEMBL643098	Inhibitory activity against human placental aldose reductase	B	BAO_0000019	assay format	None	None	None	None	None	CHEMBL1900	Aldose reductase	Homo sapiens	SINGLE PROTEIN	CHEMBL1126072	1	Scientific Literature	J. Med. Chem.	1992	None
CHEMBL56123		0	267.67	0	0.94	17	C[C@H]1C[C@@]2(NC(=O)NC2=O)c2cc(Cl)cnc2O1	IC50	'='	3090.0	nM	5.51			UO_0000065	20.59	0.42	4.57	6.86	False	CHEMBL641356	In vitro inhibitory activity against Aldose reductase isolated from human placenta	B	BAO_0000019	assay format	None	None	None	None	None	CHEMBL1900	Aldose reductase	Homo sapiens	SINGLE PROTEIN	CHEMBL1125164	1	Scientific Literature	J. Med. Chem.	1990	None
CHEMBL3936476		0	274.28	0	1.38	1d	COc1ccc(/C=C2\N=C(C)N(CC(=O)O)C2=O)cc1	IC50	'='	510.0	nM	6.29			UO_0000065	22.94	0.43	4.91	7.94	False	CHEMBL3878417	Inhibition of recombinant human ALR2 assessed as reduction in NADPH oxidation measured for 5 mins in presence of D,L-glyceraldehyde by spectrophotometric method	B	BAO_0000357	single protein format	Homo sapiens	None	None	None	None	CHEMBL1900	Aldose reductase	Homo sapiens	SINGLE PROTEIN	CHEMBL3877286	1	Scientific Literature	Eur J Med Chem	2017	None
CHEMBL3908530		0	262.24	0	1.51	1e	CC1=N/C(=C\c2ccc(F)cc2)C(=O)N1CC(=O)O	IC50	'='	650.0	nM	6.19			UO_0000065	23.59	0.44	4.68	8.84	False	CHEMBL3878417	Inhibition of recombinant human ALR2 assessed as reduction in NADPH oxidation measured for 5 mins in presence of D,L-glyceraldehyde by spectrophotometric method	B	BAO_0000357	single protein format	Homo sapiens	None	None	None	None	CHEMBL1900	Aldose reductase	Homo sapiens	SINGLE PROTEIN	CHEMBL3877286	1	Scientific Literature	Eur J Med Chem	2017	None
CHEMBL3942794		0	278.69	0	2.03	1f	CC1=N/C(=C\c2ccc(Cl)cc2)C(=O)N1CC(=O)O	IC50	'='	270.0	nM	6.57			UO_0000065	23.57	0.47	4.54	9.39	False	CHEMBL3878417	Inhibition of recombinant human ALR2 assessed as reduction in NADPH oxidation measured for 5 mins in presence of D,L-glyceraldehyde by spectrophotometric method	B	BAO_0000357	single protein format	Homo sapiens	None	None	None	None	CHEMBL1900	Aldose reductase	Homo sapiens	SINGLE PROTEIN	CHEMBL3877286	1	Scientific Literature	Eur J Med Chem	2017	None
CHEMBL3964987		0	294.31	0	2.53	1h	CC1=N/C(=C\c2ccc3ccccc3c2)C(=O)N1CC(=O)O	IC50	'='	100.0	nM	7.00			UO_0000065	23.78	0.43	4.47	10.00	False	CHEMBL3878417	Inhibition of recombinant human ALR2 assessed as reduction in NADPH oxidation measured for 5 mins in presence of D,L-glyceraldehyde by spectrophotometric method	B	BAO_0000357	single protein format	Homo sapiens	None	None	None	None	CHEMBL1900	Aldose reductase	Homo sapiens	SINGLE PROTEIN	CHEMBL3877286	1	Scientific Literature	Eur J Med Chem	2017	None
CHEMBL19495		0	302.74	0	1.01	19	CCS(=O)(=O)c1ccc(Cl)cc1C1NC(=O)NC1=O	IC50	'='	180.0	nM	6.75			UO_0000065	22.28	0.48	5.73	7.30	False	CHEMBL764859	Inhibition of human placental aldose reductase (HPAR) activity with glyceraldehyde as substrate	B	BAO_0000019	assay format	None	None	None	None	None	CHEMBL1900	Aldose reductase	Homo sapiens	SINGLE PROTEIN	CHEMBL1124482	1	Scientific Literature	J. Med. Chem.	1989	None
CHEMBL3922733		0	260.25	0	1.08	1a	CC1=N/C(=C\c2ccc(O)cc2)C(=O)N1CC(=O)O	IC50	'='	360.0	nM	6.44			UO_0000065	24.76	0.46	5.36	7.14	False	CHEMBL3878417	Inhibition of recombinant human ALR2 assessed as reduction in NADPH oxidation measured for 5 mins in presence of D,L-glyceraldehyde by spectrophotometric method	B	BAO_0000357	single protein format	Homo sapiens	None	None	None	None	CHEMBL1900	Aldose reductase	Homo sapiens	SINGLE PROTEIN	CHEMBL3877286	1	Scientific Literature	Eur J Med Chem	2017	None
CHEMBL75244		0	282.29	0	2.35	1f	O=C(O)Cc1ccc2c(c1)CCc1cc(O)ccc1C2=O	Inhibition	'='	49.0	%				UO_0000187					False	CHEMBL642962	In vitro inhibition of rabbit lens aldose reductase at 10e-6 M.	B	BAO_0000357	single protein format	Oryctolagus cuniculus	None	None	None	None	CHEMBL1900	Aldose reductase	Homo sapiens	SINGLE PROTEIN	CHEMBL1123366	1	Scientific Literature	J. Med. Chem.	1986	None
CHEMBL75245	TIOPINAC	0	284.34	0	3.15	1h	O=C(O)Cc1ccc2c(c1)SCc1ccccc1C2=O	Inhibition	'='	59.0	%				UO_0000187					False	CHEMBL642962	In vitro inhibition of rabbit lens aldose reductase at 10e-6 M.	B	BAO_0000357	single protein format	Oryctolagus cuniculus	None	None	None	None	CHEMBL1900	Aldose reductase	Homo sapiens	SINGLE PROTEIN	CHEMBL1123366	1	Scientific Literature	J. Med. Chem.	1986	None
CHEMBL193307		0	390.39	0	4.90	51	CC(C(=O)O)n1cc(Cc2nc3c(F)c(F)cc(F)c3s2)c2ccccc21	IC50	'='	163.0	nM	6.79			UO_0000065	17.39	0.34	1.89	12.31	False	CHEMBL832655	In vitro inhibition of recombinant human aldose reductase expressed in Escherichia coli	B	BAO_0000019	assay format	Homo sapiens	None	None	None	None	CHEMBL1900	Aldose reductase	Homo sapiens	SINGLE PROTEIN	CHEMBL1144413	1	Scientific Literature	J. Med. Chem.	2005	None
CHEMBL484037	CENTAUREIN	0	522.46	3	0.08	centaurein	COc1ccc(-c2oc3cc(O[C@@H]4O[C@H](CO)[C@@H](O)[C@H](O)[C@H]4O)c(OC)c(O)c3c(=O)c2OC)cc1O	Inhibition	'='	72.0	%				UO_0000187					False	CHEMBL1036011	Inhibition of aldose reductase at 0.01 uM	B	BAO_0000357	single protein format	None	None	None	None	None	CHEMBL1900	Aldose reductase	Homo sapiens	SINGLE PROTEIN	CHEMBL1151623	1	Scientific Literature	J. Nat. Prod.	1984	None
CHEMBL491366	CHRYSOSPLENOL D	0	360.32	0	2.60	quercetagetin 3,6,7-trimethyl ether	COc1cc2oc(-c3ccc(O)c(O)c3)c(OC)c(=O)c2c(O)c1OC	Inhibition	'='	26.0	%				UO_0000187					False	CHEMBL1036014	Inhibition of aldose reductase at 10 uM	B	BAO_0000357	single protein format	None	None	None	None	None	CHEMBL1900	Aldose reductase	Homo sapiens	SINGLE PROTEIN	CHEMBL1151623	1	Scientific Literature	J. Nat. Prod.	1984	None
CHEMBL10413	ZENARESTAT	0	441.64	0	2.85	Zenarestat	O=C(O)Cn1c(=O)n(Cc2ccc(Br)cc2F)c(=O)c2ccc(Cl)cc21	IC50	'='	8.0	nM	8.10			UO_0000065	18.33	0.43	5.25	9.96	False	CHEMBL832655	In vitro inhibition of recombinant human aldose reductase expressed in Escherichia coli	B	BAO_0000019	assay format	Homo sapiens	None	None	None	None	CHEMBL1900	Aldose reductase	Homo sapiens	SINGLE PROTEIN	CHEMBL1144413	1	Scientific Literature	J. Med. Chem.	2005	None
CHEMBL487417	VITEXIN	0	432.38	1	0.09	Vitexin	O=c1cc(-c2ccc(O)cc2)oc2c([C@@H]3O[C@H](CO)[C@@H](O)[C@H](O)[C@H]3O)c(O)cc(O)c12	IC50	'='	566660.0	nM		Outside typical range		UO_0000065					False	CHEMBL1942674	Inhibition of human recombinant aldose reductase using D-glyceraldehyde as substrate preincubated for 10 mins before substrate addition measured for every 10 secs for 50 mins by spectrophotometry	B	BAO_0000357	single protein format	Homo sapiens	None	None	None	None	CHEMBL1900	Aldose reductase	Homo sapiens	SINGLE PROTEIN	CHEMBL1938238	1	Scientific Literature	Bioorg. Med. Chem.	2012	None
CHEMBL432929		0	282.30	0	2.35	1d	O=C(O)Cc1ccc2c(c1)CCc1cccc(O)c1C2=O	Inhibition						Not Determined						False	CHEMBL642960	Compound was evaluated for its ability to inhibit the aldose reductase activity, at a concentration of (10e-4) M; Not tested	B	BAO_0000357	single protein format	Oryctolagus cuniculus	None	None	None	None	CHEMBL1900	Aldose reductase	Homo sapiens	SINGLE PROTEIN	CHEMBL1123366	1	Scientific Literature	J. Med. Chem.	1986	None
CHEMBL266497	SORBINIL	3	236.20	0	0.64	17	O=C1NC(=O)[C@@]2(CCOc3ccc(F)cc32)N1	IC50	'='	700.0	nM	6.16			UO_0000065	26.06	0.49	5.51	9.13	False	CHEMBL643101	Inhibitory activity against human placental aldose reductase in 30 -70% (NH4)2SO4.	B	BAO_0000019	assay format	None	None	None	None	None	CHEMBL1900	Aldose reductase	Homo sapiens	SINGLE PROTEIN	CHEMBL1122895	1	Scientific Literature	J. Med. Chem.	1985	None
CHEMBL197712		0	305.14	0	2.32	8n	O=S(=O)(c1ccc(O)nn1)c1c(Cl)cccc1Cl	IC50	'='	50.0	nM	7.30			UO_0000065	23.93	0.55	4.98	9.11	False	CHEMBL880577	In vitro inhibitroy concentration against Aldose reductase incubated at 24 degree C for 15 minutes in pH 7.0	B	BAO_0000357	single protein format	Homo sapiens	None	None	None	None	CHEMBL1900	Aldose reductase	Homo sapiens	SINGLE PROTEIN	CHEMBL1141107	1	Scientific Literature	J. Med. Chem.	2005	None
CHEMBL74579		0	315.15	0	1.78	7	O=S(=O)(c1ccc(O)nn1)c1ccccc1Br	IC50	'='	210.0	nM	6.68			UO_0000065	21.19	0.54	4.90	8.33	True	CHEMBL821471	Inhibition of human recombinant Aldose reductase in streptozotocin diabetic rat	B	BAO_0000357	single protein format	Homo sapiens	None	None	None	None	CHEMBL1900	Aldose reductase	Homo sapiens	SINGLE PROTEIN	CHEMBL1145005	1	Scientific Literature	J. Med. Chem.	2003	None
CHEMBL84446	FIDARESTAT	0	279.23	0	-0.50	Fidarestat	NC(=O)[C@@H]1C[C@]2(NC(=O)NC2=O)c2cc(F)ccc2O1	K	'='	153000000.0	l mol-1		Non standard unit for type							False	CHEMBL880345	Binding constant against wild-type human aldose reductase at 18.9 uM	B	BAO_0000357	single protein format	Homo sapiens	None	None	None	None	CHEMBL1900	Aldose reductase	Homo sapiens	SINGLE PROTEIN	CHEMBL1143655	1	Scientific Literature	J. Med. Chem.	2005	None
CHEMBL266497	SORBINIL	3	236.20	0	0.64	Sorbinil	O=C1NC(=O)[C@@]2(CCOc3ccc(F)cc32)N1	K	'='	6100000.0	l mol-1		Non standard unit for type							False	CHEMBL872250	Binding constant against Leu300Pro mutant of aldose reductase at 37.8 uM	B	BAO_0000357	single protein format	Homo sapiens	None	None	None	None	CHEMBL1900	Aldose reductase	Homo sapiens	SINGLE PROTEIN	CHEMBL1143655	1	Scientific Literature	J. Med. Chem.	2005	None
CHEMBL197924		0	270.70	0	1.67	8d	O=S(=O)(c1cccc(Cl)c1)c1ccc(O)nn1	IC50	'='	240.0	nM	6.62			UO_0000065	24.45	0.53	4.95	8.26	False	CHEMBL880577	In vitro inhibitroy concentration against Aldose reductase incubated at 24 degree C for 15 minutes in pH 7.0	B	BAO_0000357	single protein format	Homo sapiens	None	None	None	None	CHEMBL1900	Aldose reductase	Homo sapiens	SINGLE PROTEIN	CHEMBL1141107	1	Scientific Literature	J. Med. Chem.	2005	None
CHEMBL1940397		0	314.34	0	2.91	9d	COc1cc(O)ccc1/C=C/C(=O)OCCc1ccc(O)cc1	IC50	'='	3200.0	nM	5.50			UO_0000065	17.48	0.33	2.58	7.23	False	CHEMBL1942330	Inhibition of human recombinant N-terminus His6-tagged AKR1B1 expressed in Escherichia coli BL21 DE3 assessed as pyridine-3-aldehyde reduction by spectrometric analysis	B	BAO_0000019	assay format	Homo sapiens	None	None	None	None	CHEMBL1900	Aldose reductase	Homo sapiens	SINGLE PROTEIN	CHEMBL1938354	1	Scientific Literature	Eur. J. Med. Chem.	2012	None
CHEMBL74183		0	305.14	0	2.32	8l	O=S(=O)(c1ccc(O)nn1)c1ccc(Cl)cc1Cl	IC50	'='	190.0	nM	6.72			UO_0000065	22.03	0.51	4.40	8.39	False	CHEMBL880577	In vitro inhibitroy concentration against Aldose reductase incubated at 24 degree C for 15 minutes in pH 7.0	B	BAO_0000357	single protein format	Homo sapiens	None	None	None	None	CHEMBL1900	Aldose reductase	Homo sapiens	SINGLE PROTEIN	CHEMBL1141107	1	Scientific Literature	J. Med. Chem.	2005	None
CHEMBL72699		0	270.70	0	1.67	6	O=S(=O)(c1ccc(O)nn1)c1ccccc1Cl	IC50	'='	170.0	nM	6.77			UO_0000065	25.01	0.54	5.10	8.45	True	CHEMBL821471	Inhibition of human recombinant Aldose reductase in streptozotocin diabetic rat	B	BAO_0000357	single protein format	Homo sapiens	None	None	None	None	CHEMBL1900	Aldose reductase	Homo sapiens	SINGLE PROTEIN	CHEMBL1145005	1	Scientific Literature	J. Med. Chem.	2003	None
CHEMBL73395		0	305.16	0	3.22	57	CC1(C)C[C@@](O)(CC(=O)O)c2c(ccc(Cl)c2Cl)O1	IC50	'='	14800.0	nM	4.83			UO_0000065	15.83	0.35	1.61	7.23	False	CHEMBL643098	Inhibitory activity against human placental aldose reductase	B	BAO_0000019	assay format	None	None	None	None	None	CHEMBL1900	Aldose reductase	Homo sapiens	SINGLE PROTEIN	CHEMBL1126072	1	Scientific Literature	J. Med. Chem.	1992	None
CHEMBL303070		0	308.30	0	1.73	27	O=C1NC(=O)C2(N1)c1ccccc1NC(=O)N2c1ccccc1	IC50	'>'	100000.0	nM				UO_0000065					False	CHEMBL642956	Tested in vitro for inhibitory activity against partially purified aldose reductase from male rabbit lens	B	BAO_0000357	single protein format	Oryctolagus cuniculus	None	None	None	None	CHEMBL1900	Aldose reductase	Homo sapiens	SINGLE PROTEIN	CHEMBL1126066	1	Scientific Literature	J. Med. Chem.	1992	None
CHEMBL303416		0	248.20	0	-0.08	22	O=C1NC(=O)C2(N1)c1ccccc1NC(=O)N2O	IC50	'>'	100000.0	nM				UO_0000065					False	CHEMBL642956	Tested in vitro for inhibitory activity against partially purified aldose reductase from male rabbit lens	B	BAO_0000357	single protein format	Oryctolagus cuniculus	None	None	None	None	CHEMBL1900	Aldose reductase	Homo sapiens	SINGLE PROTEIN	CHEMBL1126066	1	Scientific Literature	J. Med. Chem.	1992	None
CHEMBL168453		0	248.63	0	1.63	Table 1 Row 1	O=c1c(Cl)c(-c2nn[nH]n2)oc2ccccc12	IC50	'='	280000.0	nM		Outside typical range		UO_0000065					False	CHEMBL643104	Inhibitory activity against human placental aldose reductase in Orange A column at day 2	B	BAO_0000019	assay format	None	None	None	None	None	CHEMBL1900	Aldose reductase	Homo sapiens	SINGLE PROTEIN	CHEMBL1122895	1	Scientific Literature	J. Med. Chem.	1985	None
CHEMBL110849		0	540.62	2	7.11	11	COc1c(-c2c(C)cc3c(C(C)C)c(O)c(O)c(C#N)c3c2OC)c(C)cc2c(C(C)C)c(O)c(O)c(C#N)c12	Ki	'='	2800.0	nM	5.55			UO_0000065	10.27	0.19	-1.56	3.78	False	CHEMBL643119	The compound was tested for inhibitory activity against Aldose reductase from human placenta	B	BAO_0000019	assay format	None	None	None	None	None	CHEMBL1900	Aldose reductase	Homo sapiens	SINGLE PROTEIN	CHEMBL1125799	1	Scientific Literature	J. Med. Chem.	1991	None
CHEMBL19838		0	365.41	0	2.99	267	Cc1cccc2c(CC(=O)O)nn(Cc3nc4ccccc4s3)c(=O)c12	IC50	'='	420.0	nM	6.38			UO_0000065	17.45	0.33	3.39	7.50	False	CHEMBL641353	Inhibition of aldose reductase (aldo-keto reductase, AKR1B1) isolated from human placenta.	B	BAO_0000019	assay format	None	None	None	None	None	CHEMBL1900	Aldose reductase	Homo sapiens	SINGLE PROTEIN	CHEMBL1125712	1	Scientific Literature	J. Med. Chem.	1991	None
CHEMBL63812		0	260.25	0	0.46	30	Cc1cccc2c1C1(NC(=O)NC1=O)N(C)C(=O)N2	IC50	'='	400.0	nM	6.40			UO_0000065	24.58	0.46	5.94	7.07	False	CHEMBL642956	Tested in vitro for inhibitory activity against partially purified aldose reductase from male rabbit lens	B	BAO_0000357	single protein format	Oryctolagus cuniculus	None	None	None	None	CHEMBL1900	Aldose reductase	Homo sapiens	SINGLE PROTEIN	CHEMBL1126066	1	Scientific Literature	J. Med. Chem.	1992	None
CHEMBL334830	RANIRESTAT	3	420.19	0	1.31	22	O=C1C[C@@]2(C(=O)N1)C(=O)N(Cc1ccc(Br)cc1F)C(=O)c1cccn12	IC50	'='	15.0	nM	7.82			UO_0000065	18.62	0.41	6.51	8.84	False	CHEMBL924228	Inhibition of aldose reductase	B	BAO_0000357	single protein format	None	None	None	None	None	CHEMBL1900	Aldose reductase	Homo sapiens	SINGLE PROTEIN	CHEMBL1140501	1	Scientific Literature	Bioorg. Med. Chem.	2007	None
CHEMBL65869		0	288.31	0	1.33	25	CCCCN1C(=O)Nc2ccccc2C12NC(=O)NC2=O	IC50	'>'	100000.0	nM				UO_0000065					False	CHEMBL642956	Tested in vitro for inhibitory activity against partially purified aldose reductase from male rabbit lens	B	BAO_0000357	single protein format	Oryctolagus cuniculus	None	None	None	None	CHEMBL1900	Aldose reductase	Homo sapiens	SINGLE PROTEIN	CHEMBL1126066	1	Scientific Literature	J. Med. Chem.	1992	None
CHEMBL302055		0	280.30	0	2.44	51	O=C(O)C[C@@]1(O)c2cc(F)ccc2O[C@@H]2CCCC[C@@H]21	IC50	'='	11000.0	nM	4.96			UO_0000065	17.69	0.34	2.52	7.43	False	CHEMBL643098	Inhibitory activity against human placental aldose reductase	B	BAO_0000019	assay format	None	None	None	None	None	CHEMBL1900	Aldose reductase	Homo sapiens	SINGLE PROTEIN	CHEMBL1126072	1	Scientific Literature	J. Med. Chem.	1992	None
CHEMBL65870		0	246.23	0	0.16	8	CN1C(=O)Nc2ccccc2C12NC(=O)NC2=O	IC50	'='	280.0	nM	6.55			UO_0000065	26.61	0.50	6.39	7.24	False	CHEMBL642956	Tested in vitro for inhibitory activity against partially purified aldose reductase from male rabbit lens	B	BAO_0000357	single protein format	Oryctolagus cuniculus	None	None	None	None	CHEMBL1900	Aldose reductase	Homo sapiens	SINGLE PROTEIN	CHEMBL1126066	1	Scientific Literature	J. Med. Chem.	1992	None
CHEMBL292723		0	280.67	0	0.81	67	CN1C(=O)Nc2ccc(Cl)cc2[C@@]12NC(=O)NC2=O	IC50	'='	22.0	nM	7.66			UO_0000065	27.28	0.55	6.85	8.46	False	CHEMBL642956	Tested in vitro for inhibitory activity against partially purified aldose reductase from male rabbit lens	B	BAO_0000357	single protein format	Oryctolagus cuniculus	None	None	None	None	CHEMBL1900	Aldose reductase	Homo sapiens	SINGLE PROTEIN	CHEMBL1126066	1	Scientific Literature	J. Med. Chem.	1992	None
CHEMBL168614		0	256.22	0	1.25	17	O=C(O)c1ccc2nc3cc(O)ccc3c(=O)n2c1	IC50	'='	5000.0	nM	5.30			UO_0000065	20.69	0.38	4.05	5.77	False	CHEMBL643107	Inhibitory activity against human placental aldose reductase in Sepharose 4B column at day 1	B	BAO_0000019	assay format	None	None	None	None	None	CHEMBL1900	Aldose reductase	Homo sapiens	SINGLE PROTEIN	CHEMBL1122895	1	Scientific Literature	J. Med. Chem.	1985	None
CHEMBL168614		0	256.22	0	1.25	17	O=C(O)c1ccc2nc3cc(O)ccc3c(=O)n2c1	IC50	'='	7200.0	nM	5.14			UO_0000065	20.07	0.37	3.89	5.60	False	CHEMBL643108	Inhibitory activity against human placental aldose reductase in Sepharose 4B column at day 7	B	BAO_0000019	assay format	None	None	None	None	None	CHEMBL1900	Aldose reductase	Homo sapiens	SINGLE PROTEIN	CHEMBL1122895	1	Scientific Literature	J. Med. Chem.	1985	None
CHEMBL171055		0	206.15	0	1.20	8	O=C(O)c1cc(=O)c2ccc(O)cc2o1	IC50	'='	1800.0	nM	5.75			UO_0000065	27.87	0.52	4.54	6.55	False	CHEMBL643100	Inhibitory activity against human placental aldose reductase (HPAR).	B	BAO_0000019	assay format	None	None	None	None	None	CHEMBL1900	Aldose reductase	Homo sapiens	SINGLE PROTEIN	CHEMBL1122895	1	Scientific Literature	J. Med. Chem.	1985	None
CHEMBL7679	PONALRESTAT	0	391.20	0	2.97	15	O=C(O)Cc1nn(Cc2ccc(Br)cc2F)c(=O)c2ccccc12	IC50	'='	56.5	nM	7.25			UO_0000065	18.53	0.41	4.28	10.04	False	CHEMBL924228	Inhibition of aldose reductase	B	BAO_0000357	single protein format	None	None	None	None	None	CHEMBL1900	Aldose reductase	Homo sapiens	SINGLE PROTEIN	CHEMBL1140501	1	Scientific Literature	Bioorg. Med. Chem.	2007	None
CHEMBL21091		0	351.39	0	2.68	207	O=C(O)Cc1nn(Cc2nc3ccccc3s2)c(=O)c2ccccc12	IC50	'='	19.0	nM	7.72			UO_0000065	21.97	0.42	5.04	9.08	True	CHEMBL641353	Inhibition of aldose reductase (aldo-keto reductase, AKR1B1) isolated from human placenta.	B	BAO_0000019	assay format	None	None	None	None	None	CHEMBL1900	Aldose reductase	Homo sapiens	SINGLE PROTEIN	CHEMBL1125712	1	Scientific Literature	J. Med. Chem.	1991	None
CHEMBL73491		0	288.69	0	1.81	8s	O=S(=O)(c1ccc(O)nn1)c1ccc(F)cc1Cl	IC50	'='	280.0	nM	6.55			UO_0000065	22.70	0.50	4.74	8.18	False	CHEMBL880577	In vitro inhibitroy concentration against Aldose reductase incubated at 24 degree C for 15 minutes in pH 7.0	B	BAO_0000357	single protein format	Homo sapiens	None	None	None	None	CHEMBL1900	Aldose reductase	Homo sapiens	SINGLE PROTEIN	CHEMBL1141107	1	Scientific Literature	J. Med. Chem.	2005	None
CHEMBL73330		0	293.33	0	1.62	19z	O=S(=O)(c1ccc(O)nn1)c1nc2ccccc2s1	IC50	'='	450.0	nM	6.35			UO_0000065	21.64	0.46	4.73	6.82	False	CHEMBL880577	In vitro inhibitroy concentration against Aldose reductase incubated at 24 degree C for 15 minutes in pH 7.0	B	BAO_0000357	single protein format	Homo sapiens	None	None	None	None	CHEMBL1900	Aldose reductase	Homo sapiens	SINGLE PROTEIN	CHEMBL1141107	1	Scientific Literature	J. Med. Chem.	2005	None
CHEMBL20015		0	385.83	0	3.34	209	O=C(O)Cc1nn(Cc2nc3c(Cl)cccc3s2)c(=O)c2ccccc12	IC50	'='	3.5	nM	8.46			UO_0000065	21.92	0.44	5.12	9.94	False	CHEMBL641353	Inhibition of aldose reductase (aldo-keto reductase, AKR1B1) isolated from human placenta.	B	BAO_0000019	assay format	None	None	None	None	None	CHEMBL1900	Aldose reductase	Homo sapiens	SINGLE PROTEIN	CHEMBL1125712	1	Scientific Literature	J. Med. Chem.	1991	None
CHEMBL20220		0	419.38	0	3.70	232	O=C(O)Cc1nn(Cc2nc3cccc(C(F)(F)F)c3s2)c(=O)c2ccccc12	IC50	'='	10.0	nM	8.00			UO_0000065	19.08	0.38	4.30	9.40	False	CHEMBL641353	Inhibition of aldose reductase (aldo-keto reductase, AKR1B1) isolated from human placenta.	B	BAO_0000019	assay format	None	None	None	None	None	CHEMBL1900	Aldose reductase	Homo sapiens	SINGLE PROTEIN	CHEMBL1125712	1	Scientific Literature	J. Med. Chem.	1991	None
CHEMBL414496		0	614.68	2	6.84	30	Oc1c(Oc2cc(Br)c(Br)c(Br)c2O)cc(F)c(Br)c1Br	IC50	'='	3200.0	nM	5.50			UO_0000065	8.94	0.36	-1.35	11.06	False	CHEMBL641360	In vitro inhibitory activity against recombinant human aldose reductase (ALR2) was determined	B	BAO_0000357	single protein format	None	None	None	None	None	CHEMBL1900	Aldose reductase	Homo sapiens	SINGLE PROTEIN	CHEMBL1144884	1	Scientific Literature	J. Med. Chem.	2003	None
CHEMBL23567		0	377.37	0	1.26	14	CN(CCO)S(=O)(=O)c1ccc2oc3ccc(C(=O)O)cc3c(=O)c2c1	Inhibition						Active						False	CHEMBL643115	In vitro inhibitory activity towards human placental aldose reductase; Active	B	BAO_0000019	assay format	None	None	None	None	None	CHEMBL1900	Aldose reductase	Homo sapiens	SINGLE PROTEIN	CHEMBL1121566	1	Scientific Literature	J. Med. Chem.	1980	None
CHEMBL422647		0	376.37	0	2.43	142	Cc1ccccc1-c1noc(Cn2nc(CC(=O)O)c3ccccc3c2=O)n1	IC50	'='	6.4	nM	8.19			UO_0000065	21.77	0.40	5.76	7.37	False	CHEMBL641358	In vitro inhibitory activity against aldose reductase isolated from human placenta	B	BAO_0000019	assay format	None	None	None	None	None	CHEMBL1900	Aldose reductase	Homo sapiens	SINGLE PROTEIN	CHEMBL1126147	1	Scientific Literature	J. Med. Chem.	1992	None
CHEMBL282689		0	387.37	0	2.96	244	O=C(O)Cc1nn(Cc2nc3c(F)ccc(F)c3s2)c(=O)c2ccccc12	IC50	'='	5.0	nM	8.30			UO_0000065	21.43	0.42	5.34	9.76	False	CHEMBL641353	Inhibition of aldose reductase (aldo-keto reductase, AKR1B1) isolated from human placenta.	B	BAO_0000019	assay format	None	None	None	None	None	CHEMBL1900	Aldose reductase	Homo sapiens	SINGLE PROTEIN	CHEMBL1125712	1	Scientific Literature	J. Med. Chem.	1991	None
CHEMBL63640		0	300.20	0	0.57	59	CN1C(=O)Nc2c(cc(F)c(F)c2F)C12NC(=O)NC2=O	IC50	'='	140.0	nM	6.85			UO_0000065	22.83	0.45	6.28	7.57	False	CHEMBL642956	Tested in vitro for inhibitory activity against partially purified aldose reductase from male rabbit lens	B	BAO_0000357	single protein format	Oryctolagus cuniculus	None	None	None	None	CHEMBL1900	Aldose reductase	Homo sapiens	SINGLE PROTEIN	CHEMBL1126066	1	Scientific Literature	J. Med. Chem.	1992	None
CHEMBL325738		0	574.67	2	7.59	14	COc1c(OC)c(C=O)c2c(O)c(-c3c(C)cc4c(C(C)C)c(OC)c(OC)c(C=O)c4c3O)c(C)cc2c1C(C)C	Ki	'='	9700.0	nM	5.01			UO_0000065	8.72	0.16	-2.58	4.50	False	CHEMBL643119	The compound was tested for inhibitory activity against Aldose reductase from human placenta	B	BAO_0000019	assay format	None	None	None	None	None	CHEMBL1900	Aldose reductase	Homo sapiens	SINGLE PROTEIN	CHEMBL1125799	1	Scientific Literature	J. Med. Chem.	1991	None
CHEMBL424	SALICYLIC ACID	4	138.12	0	1.09	salicylic acid	O=C(O)c1ccccc1O	Inhibition	'='	0.0	%				UO_0000187					False	CHEMBL642959	In vitro inhibition of rabbit lens aldose reductase at 10e-4 M.	B	BAO_0000357	single protein format	Oryctolagus cuniculus	None	None	None	None	CHEMBL1900	Aldose reductase	Homo sapiens	SINGLE PROTEIN	CHEMBL1123366	1	Scientific Literature	J. Med. Chem.	1986	None
CHEMBL436	TOLRESTAT	4	357.35	0	3.56	Tolrestat	COc1ccc2c(C(=S)N(C)CC(=O)O)cccc2c1C(F)(F)F	IC50	'='	400.0	nM	6.40			UO_0000065	17.90	0.36	2.84	12.86	False	CHEMBL641360	In vitro inhibitory activity against recombinant human aldose reductase (ALR2) was determined	B	BAO_0000357	single protein format	None	None	None	None	None	CHEMBL1900	Aldose reductase	Homo sapiens	SINGLE PROTEIN	CHEMBL1144884	1	Scientific Literature	J. Med. Chem.	2003	None
CHEMBL267879		0	253.30	0	1.54	42	CCOC(=O)C1=C(O)C(=O)N(C2CCCCC2)C1	Inhibition	'='	22.0	%				UO_0000187					False	CHEMBL643117	Inhibitory activity measured in vitro against human placental aldose reductase at a concentration of 10e-5 M	B	BAO_0000019	assay format	None	None	None	None	None	CHEMBL1900	Aldose reductase	Homo sapiens	SINGLE PROTEIN	CHEMBL1125615	1	Scientific Literature	J. Med. Chem.	1991	None
CHEMBL50	QUERCETIN	3	302.24	0	1.99	Quercetin	O=c1c(O)c(-c2ccc(O)c(O)c2)oc2cc(O)cc(O)c12	IC50	'='	1.05	ug.mL-1				UO_0000274					False	CHEMBL1020264	Inhibition of human muscle recombinant aldose reductase by spectrophotometry	B	BAO_0000357	single protein format	Homo sapiens	CHEMBL3638254	Muscle tissue	None	None	CHEMBL1900	Aldose reductase	Homo sapiens	SINGLE PROTEIN	CHEMBL1158746	1	Scientific Literature	J. Nat. Prod.	2005	None
CHEMBL463334		0	656.74	2	6.04	1	Oc1cc(Br)c(COCc2c(Br)c(O)c(O)c(Br)c2Br)c(Br)c1O	IC50	'='	0.11	ug.mL-1				UO_0000274					False	CHEMBL1020264	Inhibition of human muscle recombinant aldose reductase by spectrophotometry	B	BAO_0000357	single protein format	Homo sapiens	CHEMBL3638254	Muscle tissue	None	None	CHEMBL1900	Aldose reductase	Homo sapiens	SINGLE PROTEIN	CHEMBL1158746	1	Scientific Literature	J. Nat. Prod.	2005	None
CHEMBL414208		0	291.30	0	1.41	28	CCOC(=O)C1=C(O)C(=O)N(Cc2ccc(OC)cc2)C1	IC50	'='	410.0	nM	6.39			UO_0000065	21.93	0.42	4.98	8.40	False	CHEMBL643099	In vitro inhibition of human placental aldose reductase.	B	BAO_0000019	assay format	None	None	None	None	None	CHEMBL1900	Aldose reductase	Homo sapiens	SINGLE PROTEIN	CHEMBL1125615	1	Scientific Literature	J. Med. Chem.	1991	None
CHEMBL1645380		0	355.37	0	3.60	1a	O=C(O)CN1C(=O)S/C(=C\c2cccc(Oc3ccccc3)c2)C1=O	IC50	'='	130.0	nM	6.89			UO_0000065	19.38	0.38	3.29	8.21	False	CHEMBL1646531	Inhibition of aldose reductase	B	BAO_0000357	single protein format	None	None	None	None	None	CHEMBL1900	Aldose reductase	Homo sapiens	SINGLE PROTEIN	CHEMBL1641564	1	Scientific Literature	Bioorg. Med. Chem. Lett.	2011	None
CHEMBL2260156		0	279.27	0	1.51	10	O=C(O)CN1C(=O)S/C(=C/c2cccc(O)c2)C1=O	IC50	'='	4168.69	nM	5.38			UO_0000065	19.26	0.39	3.87	5.67	False	CHEMBL3056339	Inhibition of aldose reductase (unknown origin)	B	BAO_0000357	single protein format	Homo sapiens	None	None	None	None	CHEMBL1900	Aldose reductase	Homo sapiens	SINGLE PROTEIN	CHEMBL3045790	1	Scientific Literature	Med Chem Res	2008	None
CHEMBL10413	ZENARESTAT	0	441.64	0	2.85	3	O=C(O)Cn1c(=O)n(Cc2ccc(Br)cc2F)c(=O)c2ccc(Cl)cc21	IC50	'='	42.4	nM	7.37			UO_0000065	16.69	0.39	4.52	9.07	False	CHEMBL644883	Inhibitory Activity against Human recombinant Aldose Reductase (wild type)	B	BAO_0000357	single protein format	None	None	None	None	None	CHEMBL1900	Aldose reductase	Homo sapiens	SINGLE PROTEIN	CHEMBL1133160	1	Scientific Literature	J. Med. Chem.	2000	None
CHEMBL82242	QUERCITRIN	0	448.38	2	0.49	quercitrin	C[C@@H]1O[C@@H](Oc2c(-c3ccc(O)c(O)c3)oc3cc(O)cc(O)c3c2=O)[C@H](O)[C@H](O)[C@H]1O	Inhibition	'='	100.0	%				UO_0000187					False	CHEMBL1036011	Inhibition of aldose reductase at 0.01 uM	B	BAO_0000357	single protein format	None	None	None	None	None	CHEMBL1900	Aldose reductase	Homo sapiens	SINGLE PROTEIN	CHEMBL1151623	1	Scientific Literature	J. Nat. Prod.	1984	None
CHEMBL485677		0	346.29	0	2.30	quercetin 3,7-dimethyl ether	COc1cc2oc(-c3ccc(O)c(O)c3)c(OC)c(=O)c2c(O)c1O	Inhibition	'='	97.0	%				UO_0000187					False	CHEMBL1036012	Inhibition of aldose reductase at 0.1 uM	B	BAO_0000357	single protein format	None	None	None	None	None	CHEMBL1900	Aldose reductase	Homo sapiens	SINGLE PROTEIN	CHEMBL1151623	1	Scientific Literature	J. Nat. Prod.	1984	None
CHEMBL485677		0	346.29	0	2.30	quercetin 3,7-dimethyl ether	COc1cc2oc(-c3ccc(O)c(O)c3)c(OC)c(=O)c2c(O)c1O	Inhibition	'='	16.0	%				UO_0000187					False	CHEMBL1036014	Inhibition of aldose reductase at 10 uM	B	BAO_0000357	single protein format	None	None	None	None	None	CHEMBL1900	Aldose reductase	Homo sapiens	SINGLE PROTEIN	CHEMBL1151623	1	Scientific Literature	J. Nat. Prod.	1984	None
CHEMBL308882		0	283.28	0	1.25	16	C[C@@H]1C[C@@](O)(CC(=O)O)C2=C(C=CCC2(C)[N+](=O)[O-])O1	IC50	'='	1630.0	nM	5.79			UO_0000065	20.43	0.40	4.54	5.27	False	CHEMBL643098	Inhibitory activity against human placental aldose reductase	B	BAO_0000019	assay format	None	None	None	None	None	CHEMBL1900	Aldose reductase	Homo sapiens	SINGLE PROTEIN	CHEMBL1126072	1	Scientific Literature	J. Med. Chem.	1992	None
CHEMBL66006		0	395.23	0	2.70	81	O=C(O)Cc1nn(Cc2ccc(Br)cc2F)c(=O)c2c1CCCC2	IC50	'='	32.0	nM	7.50			UO_0000065	18.96	0.43	4.79	10.38	False	CHEMBL643096	Inhibitory activity against aldose reductase isolated from human placenta	B	BAO_0000019	assay format	None	None	None	None	None	CHEMBL1900	Aldose reductase	Homo sapiens	SINGLE PROTEIN	CHEMBL1126296	1	Scientific Literature	J. Med. Chem.	1992	None
CHEMBL71701		0	240.23	0	1.66	4	C[C@@H]1C[C@@](O)(CC(=O)O)c2cc(F)ccc2O1	IC50	'='	310.0	nM	6.51			UO_0000065	27.09	0.52	4.85	9.75	False	CHEMBL641355	Compound was tested in vitro for its inhibitory activity against human placental aldose reductase	B	BAO_0000019	assay format	None	None	None	None	None	CHEMBL1900	Aldose reductase	Homo sapiens	SINGLE PROTEIN	CHEMBL1126072	1	Scientific Literature	J. Med. Chem.	1992	None
CHEMBL66685		0	261.24	0	-0.26	35	CN1C(=O)Nc2ccc(N)cc2C12NC(=O)NC2=O	IC50	'>'	100000.0	nM				UO_0000065					False	CHEMBL642956	Tested in vitro for inhibitory activity against partially purified aldose reductase from male rabbit lens	B	BAO_0000357	single protein format	Oryctolagus cuniculus	None	None	None	None	CHEMBL1900	Aldose reductase	Homo sapiens	SINGLE PROTEIN	CHEMBL1126066	1	Scientific Literature	J. Med. Chem.	1992	None
CHEMBL1020	TOLMETIN	4	257.29	0	2.19	Tolmetin	Cc1ccc(C(=O)c2ccc(CC(=O)O)n2C)cc1	IC50	'='	2390.0	nM	5.62			UO_0000065	21.85	0.40	3.43	9.48	False	CHEMBL3075342	Inhibition of Homo sapiens (human) aldose reductase	B	BAO_0000357	single protein format	Homo sapiens	None	None	None	None	CHEMBL1900	Aldose reductase	Homo sapiens	SINGLE PROTEIN	CHEMBL3046187	1	Scientific Literature	Med Chem Res	2013	None
CHEMBL170853		0	298.21	0	0.50	15	CCOC(=O)C(=O)Nc1cc([N+](=O)[O-])cc(C(=O)O)c1O	IC50	'='	7300.0	nM	5.14			UO_0000065	17.23	0.33	4.64	3.29	False	CHEMBL643101	Inhibitory activity against human placental aldose reductase in 30 -70% (NH4)2SO4.	B	BAO_0000019	assay format	None	None	None	None	None	CHEMBL1900	Aldose reductase	Homo sapiens	SINGLE PROTEIN	CHEMBL1122895	1	Scientific Literature	J. Med. Chem.	1985	None
CHEMBL266497	SORBINIL	3	236.20	0	0.64	2	O=C1NC(=O)[C@@]2(CCOc3ccc(F)cc32)N1	IC50	'='	7200.0	nM	5.14			UO_0000065	21.77	0.41	4.50	7.63	False	CHEMBL643108	Inhibitory activity against human placental aldose reductase in Sepharose 4B column at day 7	B	BAO_0000019	assay format	None	None	None	None	None	CHEMBL1900	Aldose reductase	Homo sapiens	SINGLE PROTEIN	CHEMBL1122895	1	Scientific Literature	J. Med. Chem.	1985	None
CHEMBL358713		0	775.66	2	7.14	8	O=C(O)COc1c(Br)cc(Br)cc1Oc1c(Br)c(Br)c(Br)c(Br)c1CC(=O)O	IC50	'='	25000.0	nM	4.60			UO_0000065	5.93	0.22	-2.54	4.95	False	CHEMBL641360	In vitro inhibitory activity against recombinant human aldose reductase (ALR2) was determined	B	BAO_0000357	single protein format	None	None	None	None	None	CHEMBL1900	Aldose reductase	Homo sapiens	SINGLE PROTEIN	CHEMBL1144884	1	Scientific Literature	J. Med. Chem.	2003	None
CHEMBL342786		0	333.35	0	2.55	136	O=C(O)Cc1nn(Cc2cc3ccccc3[nH]2)c(=O)c2ccccc12	IC50	'='	870.0	nM	6.06			UO_0000065	18.18	0.33	3.51	6.89	False	CHEMBL641358	In vitro inhibitory activity against aldose reductase isolated from human placenta	B	BAO_0000019	assay format	None	None	None	None	None	CHEMBL1900	Aldose reductase	Homo sapiens	SINGLE PROTEIN	CHEMBL1126147	1	Scientific Literature	J. Med. Chem.	1992	None
CHEMBL143387		0	395.42	0	3.33	159	O=C(O)Cc1nn(Cc2csc(-c3ccccc3F)n2)c(=O)c2ccccc12	IC50	'='	460.0	nM	6.34			UO_0000065	16.03	0.31	3.01	7.45	False	CHEMBL641358	In vitro inhibitory activity against aldose reductase isolated from human placenta	B	BAO_0000019	assay format	None	None	None	None	None	CHEMBL1900	Aldose reductase	Homo sapiens	SINGLE PROTEIN	CHEMBL1126147	1	Scientific Literature	J. Med. Chem.	1992	None
CHEMBL77601		0	264.28	0	2.98	2a	O=C(O)Cc1ccc2c(=O)c3ccccc3ccc2c1	Inhibition	'='	100.0	%				UO_0000187					False	CHEMBL642959	In vitro inhibition of rabbit lens aldose reductase at 10e-4 M.	B	BAO_0000357	single protein format	Oryctolagus cuniculus	None	None	None	None	CHEMBL1900	Aldose reductase	Homo sapiens	SINGLE PROTEIN	CHEMBL1123366	1	Scientific Literature	J. Med. Chem.	1986	None
CHEMBL69938		0	362.81	0	3.75	39	C[C@@H]1C[C@@](O)(CC(=O)O)c2cc(Cl)c(OCc3ccccc3)cc2O1	IC50	'='	60.0	nM	7.22			UO_0000065	19.91	0.39	3.47	9.50	False	CHEMBL643098	Inhibitory activity against human placental aldose reductase	B	BAO_0000019	assay format	None	None	None	None	None	CHEMBL1900	Aldose reductase	Homo sapiens	SINGLE PROTEIN	CHEMBL1126072	1	Scientific Literature	J. Med. Chem.	1992	None
CHEMBL567641		0	192.17	0	0.47	4-Phenyl-3-methanol-furoxan	[O-][n+]1onc(-c2ccccc2)c1CO	IC50	'>='	10000.0	nM				UO_0000065					False	CHEMBL1670631	Inhibition of aldose reductase by spectrophotometric analysis	B	BAO_0000357	single protein format	None	None	None	None	None	CHEMBL1900	Aldose reductase	Homo sapiens	SINGLE PROTEIN	CHEMBL1667841	1	Scientific Literature	Bioorg. Med. Chem. Lett.	2011	None
CHEMBL117	CHRYSIN	0	254.24	0	2.87	Chrysin	O=c1cc(-c2ccccc2)oc2cc(O)cc(O)c12	IC50	'='	7780.0	nM	5.11			UO_0000065	20.10	0.37	2.24	7.23	False	CHEMBL1670631	Inhibition of aldose reductase by spectrophotometric analysis	B	BAO_0000357	single protein format	None	None	None	None	None	CHEMBL1900	Aldose reductase	Homo sapiens	SINGLE PROTEIN	CHEMBL1667841	1	Scientific Literature	Bioorg. Med. Chem. Lett.	2011	None
CHEMBL6246	ELLAGIC ACID	2	302.19	0	1.31	Ellagic acid	O=c1oc2c(O)c(O)cc3c(=O)oc4c(O)c(O)cc1c4c23	IC50	'='	200.0	nM	6.70			UO_0000065	22.17	0.42	5.39	4.74	False	CHEMBL1942674	Inhibition of human recombinant aldose reductase using D-glyceraldehyde as substrate preincubated for 10 mins before substrate addition measured for every 10 secs for 50 mins by spectrophotometry	B	BAO_0000357	single protein format	Homo sapiens	None	None	None	None	CHEMBL1900	Aldose reductase	Homo sapiens	SINGLE PROTEIN	CHEMBL1938238	1	Scientific Literature	Bioorg. Med. Chem.	2012	None
CHEMBL284616	CHLOROGENIC ACID	2	354.31	1	-0.65	3-Caffeoylquinic acid	O=C(/C=C/c1ccc(O)c(O)c1)O[C@@H]1C[C@](O)(C(=O)O)C[C@@H](O)[C@H]1O	IC50	'='	300.0	nM	6.52			UO_0000065	18.41	0.36	7.17	3.96	False	CHEMBL1942330	Inhibition of human recombinant N-terminus His6-tagged AKR1B1 expressed in Escherichia coli BL21 DE3 assessed as pyridine-3-aldehyde reduction by spectrometric analysis	B	BAO_0000019	assay format	Homo sapiens	None	None	None	None	CHEMBL1900	Aldose reductase	Homo sapiens	SINGLE PROTEIN	CHEMBL1938354	1	Scientific Literature	Eur. J. Med. Chem.	2012	None
CHEMBL416370		0	430.28	0	3.44	264	O=C(O)Cc1nn(Cc2nc3ccccc3s2)c(=O)c2ccc(Br)cc12	IC50	'='	12.0	nM	7.92			UO_0000065	18.41	0.42	4.48	9.31	False	CHEMBL641353	Inhibition of aldose reductase (aldo-keto reductase, AKR1B1) isolated from human placenta.	B	BAO_0000019	assay format	None	None	None	None	None	CHEMBL1900	Aldose reductase	Homo sapiens	SINGLE PROTEIN	CHEMBL1125712	1	Scientific Literature	J. Med. Chem.	1991	None
CHEMBL20637		0	387.37	0	2.96	246	O=C(O)Cc1nn(Cc2nc3cc(F)cc(F)c3s2)c(=O)c2ccccc12	IC50	'='	6.3	nM	8.20			UO_0000065	21.17	0.41	5.24	9.64	False	CHEMBL641353	Inhibition of aldose reductase (aldo-keto reductase, AKR1B1) isolated from human placenta.	B	BAO_0000019	assay format	None	None	None	None	None	CHEMBL1900	Aldose reductase	Homo sapiens	SINGLE PROTEIN	CHEMBL1125712	1	Scientific Literature	J. Med. Chem.	1991	None
CHEMBL21101		0	433.41	0	3.89	280	O=C(O)Cc1nn(CCc2nc3cc(C(F)(F)F)ccc3s2)c(=O)c2ccccc12	IC50	'='	460.0	nM	6.34			UO_0000065	14.62	0.29	2.45	7.45	False	CHEMBL641353	Inhibition of aldose reductase (aldo-keto reductase, AKR1B1) isolated from human placenta.	B	BAO_0000019	assay format	None	None	None	None	None	CHEMBL1900	Aldose reductase	Homo sapiens	SINGLE PROTEIN	CHEMBL1125712	1	Scientific Literature	J. Med. Chem.	1991	None
CHEMBL21038		0	430.28	0	3.44	231	O=C(O)Cc1nn(Cc2nc3cccc(Br)c3s2)c(=O)c2ccccc12	IC50	'='	15.0	nM	7.82			UO_0000065	18.18	0.41	4.38	9.20	False	CHEMBL641353	Inhibition of aldose reductase (aldo-keto reductase, AKR1B1) isolated from human placenta.	B	BAO_0000019	assay format	None	None	None	None	None	CHEMBL1900	Aldose reductase	Homo sapiens	SINGLE PROTEIN	CHEMBL1125712	1	Scientific Literature	J. Med. Chem.	1991	None
CHEMBL20440		0	369.38	0	2.82	260	O=C(O)Cc1nn(Cc2nc3ccccc3s2)c(=O)c2c(F)cccc12	IC50	'='	30.0	nM	7.52			UO_0000065	20.37	0.40	4.70	8.84	False	CHEMBL641353	Inhibition of aldose reductase (aldo-keto reductase, AKR1B1) isolated from human placenta.	B	BAO_0000019	assay format	None	None	None	None	None	CHEMBL1900	Aldose reductase	Homo sapiens	SINGLE PROTEIN	CHEMBL1125712	1	Scientific Literature	J. Med. Chem.	1991	None
CHEMBL20740		0	419.38	0	3.70	225	O=C(O)Cc1nn(Cc2nc3ccc(C(F)(F)F)cc3s2)c(=O)c2ccccc12	IC50	'='	70.0	nM	7.16			UO_0000065	17.06	0.34	3.45	8.41	False	CHEMBL641353	Inhibition of aldose reductase (aldo-keto reductase, AKR1B1) isolated from human placenta.	B	BAO_0000019	assay format	None	None	None	None	None	CHEMBL1900	Aldose reductase	Homo sapiens	SINGLE PROTEIN	CHEMBL1125712	1	Scientific Literature	J. Med. Chem.	1991	None
CHEMBL599763	ISOLIQUIRITIN	0	418.40	1	0.17	Isoliquiritin	O=C(/C=C/c1ccc(O[C@@H]2O[C@H](CO)[C@@H](O)[C@H](O)[C@H]2O)cc1)c1ccc(O)cc1O	IC50	'='	720.0	nM	6.14			UO_0000065	14.68	0.28	5.97	3.91	False	CHEMBL1942674	Inhibition of human recombinant aldose reductase using D-glyceraldehyde as substrate preincubated for 10 mins before substrate addition measured for every 10 secs for 50 mins by spectrophotometry	B	BAO_0000357	single protein format	Homo sapiens	None	None	None	None	CHEMBL1900	Aldose reductase	Homo sapiens	SINGLE PROTEIN	CHEMBL1938238	1	Scientific Literature	Bioorg. Med. Chem.	2012	None
CHEMBL9352	NARINGENIN	0	272.26	0	2.51	Naringenin	O=C1C[C@@H](c2ccc(O)cc2)Oc2cc(O)cc(O)c21	IC50	'='	28870.0	nM	4.54			UO_0000065	16.67	0.31	2.03	5.22	False	CHEMBL1942674	Inhibition of human recombinant aldose reductase using D-glyceraldehyde as substrate preincubated for 10 mins before substrate addition measured for every 10 secs for 50 mins by spectrophotometry	B	BAO_0000357	single protein format	Homo sapiens	None	None	None	None	CHEMBL1900	Aldose reductase	Homo sapiens	SINGLE PROTEIN	CHEMBL1938238	1	Scientific Literature	Bioorg. Med. Chem.	2012	None
CHEMBL129795	ISOLIQUIRITIGENIN	0	256.26	0	2.70	Isoliquiritigenin	O=C(/C=C/c1ccc(O)cc1)c1ccc(O)cc1O	IC50	'='	320.0	nM	6.50			UO_0000065	25.34	0.47	3.79	8.35	False	CHEMBL1942674	Inhibition of human recombinant aldose reductase using D-glyceraldehyde as substrate preincubated for 10 mins before substrate addition measured for every 10 secs for 50 mins by spectrophotometry	B	BAO_0000357	single protein format	Homo sapiens	None	None	None	None	CHEMBL1900	Aldose reductase	Homo sapiens	SINGLE PROTEIN	CHEMBL1938238	1	Scientific Literature	Bioorg. Med. Chem.	2012	None
CHEMBL63377		0	274.28	0	0.93	24	CC(C)N1C(=O)Nc2ccccc2C12NC(=O)NC2=O	IC50	'>'	100000.0	nM				UO_0000065					False	CHEMBL642956	Tested in vitro for inhibitory activity against partially purified aldose reductase from male rabbit lens	B	BAO_0000357	single protein format	Oryctolagus cuniculus	None	None	None	None	CHEMBL1900	Aldose reductase	Homo sapiens	SINGLE PROTEIN	CHEMBL1126066	1	Scientific Literature	J. Med. Chem.	1992	None
CHEMBL10372	ZOPOLRESTAT	0	419.38	0	3.70	1	O=C(O)Cc1nn(Cc2nc3cc(C(F)(F)F)ccc3s2)c(=O)c2ccccc12	IC50	'='	36.4	nM	7.44			UO_0000065	17.74	0.35	3.74	8.74	False	CHEMBL644883	Inhibitory Activity against Human recombinant Aldose Reductase (wild type)	B	BAO_0000357	single protein format	None	None	None	None	None	CHEMBL1900	Aldose reductase	Homo sapiens	SINGLE PROTEIN	CHEMBL1133160	1	Scientific Literature	J. Med. Chem.	2000	None
CHEMBL2111988		0	396.79	0	2.78	150	O=C(O)Cc1nn(Cc2noc(-c3ccccc3Cl)n2)c(=O)c2ccccc12	IC50	'='	28.0	nM	7.55			UO_0000065	19.03	0.37	4.77	6.80	False	CHEMBL641358	In vitro inhibitory activity against aldose reductase isolated from human placenta	B	BAO_0000019	assay format	None	None	None	None	None	CHEMBL1900	Aldose reductase	Homo sapiens	SINGLE PROTEIN	CHEMBL1126147	1	Scientific Literature	J. Med. Chem.	1992	None
CHEMBL187266	TANSHINONE IIA	0	294.35	0	4.25	Tanshinone IIA	Cc1coc2c1C(=O)C(=O)c1c-2ccc2c1CCCC2(C)C	Inhibition	'='	44.8	%				UO_0000187					False	CHEMBL1942678	Inhibition of human recombinant aldose reductase using D-glyceraldehyde as substrate at 7.5 uM preincubated for 10 mins before substrate addition measured for every 10 secs for 50 mins by spectrophotometry	B	BAO_0000357	single protein format	Homo sapiens	None	None	None	None	CHEMBL1900	Aldose reductase	Homo sapiens	SINGLE PROTEIN	CHEMBL1938238	1	Scientific Literature	Bioorg. Med. Chem.	2012	None
CHEMBL3355096		0	622.88	2	4.32	GinsenosideK	CC(C)=CCC[C@](C)(O[C@@H]1O[C@H](CO)[C@@H](O)[C@H](O)[C@H]1O)[C@H]1CC[C@]2(C)[C@@H]1[C@H](O)C[C@@H]1[C@@]3(C)CC[C@H](O)C(C)(C)[C@@H]3CC[C@]12C	IC50	'>'	200000.0	nM		Outside typical range		UO_0000065					False	CHEMBL3362499	Inhibition of human recombinant aldose reductase using DL-glyceraldehyde, HRAR and beta-NADPH incubated for 10 mins by spectrophotometry	B	BAO_0000357	single protein format	Homo sapiens	None	None	None	None	CHEMBL1900	Aldose reductase	Homo sapiens	SINGLE PROTEIN	CHEMBL3352229	1	Scientific Literature	Bioorg. Med. Chem. Lett.	2014	None
CHEMBL443492		0	316.77	0	1.40	20	CCCS(=O)(=O)c1ccc(Cl)cc1C1NC(=O)NC1=O	IC50	'='	250.0	nM	6.60			UO_0000065	20.84	0.45	5.20	7.15	False	CHEMBL764859	Inhibition of human placental aldose reductase (HPAR) activity with glyceraldehyde as substrate	B	BAO_0000019	assay format	None	None	None	None	None	CHEMBL1900	Aldose reductase	Homo sapiens	SINGLE PROTEIN	CHEMBL1124482	1	Scientific Literature	J. Med. Chem.	1989	None
CHEMBL187266	TANSHINONE IIA	0	294.35	0	4.25	Tanshinone IIA	Cc1coc2c1C(=O)C(=O)c1c-2ccc2c1CCCC2(C)C	Inhibition	'='	57.7	%				UO_0000187					False	CHEMBL1942675	Inhibition of human recombinant aldose reductase using D-glyceraldehyde as substrate at 15 uM preincubated for 10 mins before substrate addition measured for every 10 secs for 50 mins by spectrophotometry	B	BAO_0000357	single protein format	Homo sapiens	None	None	None	None	CHEMBL1900	Aldose reductase	Homo sapiens	SINGLE PROTEIN	CHEMBL1938238	1	Scientific Literature	Bioorg. Med. Chem.	2012	None
CHEMBL429059		0	331.78	0	0.91	28	CCCNS(=O)(=O)c1ccc(Cl)cc1C1NC(=O)NC1=O	IC50	'='	580.0	nM	6.24			UO_0000065	18.80	0.41	5.33	5.98	False	CHEMBL764859	Inhibition of human placental aldose reductase (HPAR) activity with glyceraldehyde as substrate	B	BAO_0000019	assay format	None	None	None	None	None	CHEMBL1900	Aldose reductase	Homo sapiens	SINGLE PROTEIN	CHEMBL1124482	1	Scientific Literature	J. Med. Chem.	1989	None
CHEMBL278565		0	240.65	0	1.23	2a	COc1ccc(Cl)cc1C1NC(=O)NC1=O	IC50	'='	3870.0	nM	5.41			UO_0000065	22.49	0.46	4.18	8.03	False	CHEMBL764859	Inhibition of human placental aldose reductase (HPAR) activity with glyceraldehyde as substrate	B	BAO_0000019	assay format	None	None	None	None	None	CHEMBL1900	Aldose reductase	Homo sapiens	SINGLE PROTEIN	CHEMBL1124482	1	Scientific Literature	J. Med. Chem.	1989	None
CHEMBL1944859		0	336.42	0	3.46	7q	O=C(O)Cn1c2c(c3ccccc31)CCN(c1ccccc1)C2=S	IC50	'='	31000.0	nM	4.51			UO_0000065	13.40	0.26	1.05	9.92	False	CHEMBL1948100	Inhibition of human recombinant AKR1B1 expressed in Escherichia coli BL21 cells using pyridine-3-aldehyde as substrate by spectrophotometry	B	BAO_0000219	cell-based format	Homo sapiens	None	None	BL21	None	CHEMBL1900	Aldose reductase	Homo sapiens	SINGLE PROTEIN	CHEMBL1944621	1	Scientific Literature	Bioorg. Med. Chem.	2012	None
CHEMBL1944858		0	386.42	0	3.74	7o	O=C(O)Cn1c2c(c3c(F)cc(F)cc31)CCN(Cc1ccccc1)C2=S	IC50	'='	1300.0	nM	5.89			UO_0000065	15.23	0.30	2.15	12.94	False	CHEMBL1948100	Inhibition of human recombinant AKR1B1 expressed in Escherichia coli BL21 cells using pyridine-3-aldehyde as substrate by spectrophotometry	B	BAO_0000219	cell-based format	Homo sapiens	None	None	BL21	None	CHEMBL1900	Aldose reductase	Homo sapiens	SINGLE PROTEIN	CHEMBL1944621	1	Scientific Literature	Bioorg. Med. Chem.	2012	None
CHEMBL1944862		0	394.45	0	3.16	7t	O=C(O)Cn1c2c(c3cc(C(=O)O)ccc31)CCN(Cc1ccccc1)C2=S	IC50	'='	170.0	nM	6.77			UO_0000065	17.16	0.33	3.61	8.18	False	CHEMBL1948100	Inhibition of human recombinant AKR1B1 expressed in Escherichia coli BL21 cells using pyridine-3-aldehyde as substrate by spectrophotometry	B	BAO_0000219	cell-based format	Homo sapiens	None	None	BL21	None	CHEMBL1900	Aldose reductase	Homo sapiens	SINGLE PROTEIN	CHEMBL1944621	1	Scientific Literature	Bioorg. Med. Chem.	2012	None
CHEMBL319244	CAFFEIC ACID PHENETHYL ESTER	0	284.31	0	2.90	CAPE	O=C(/C=C/c1ccc(O)c(O)c1)OCCc1ccccc1	IC50	'='	570.0	nM	6.24			UO_0000065	21.96	0.41	3.34	9.35	False	CHEMBL1942330	Inhibition of human recombinant N-terminus His6-tagged AKR1B1 expressed in Escherichia coli BL21 DE3 assessed as pyridine-3-aldehyde reduction by spectrometric analysis	B	BAO_0000019	assay format	Homo sapiens	None	None	None	None	CHEMBL1900	Aldose reductase	Homo sapiens	SINGLE PROTEIN	CHEMBL1938354	1	Scientific Literature	Eur. J. Med. Chem.	2012	None
CHEMBL1944861		0	366.44	0	3.17	7s	O=C(O)Cn1c2c(c3cc(O)ccc31)CCN(Cc1ccccc1)C2=S	IC50	'='	200.0	nM	6.70			UO_0000065	18.28	0.35	3.53	10.20	False	CHEMBL1948100	Inhibition of human recombinant AKR1B1 expressed in Escherichia coli BL21 cells using pyridine-3-aldehyde as substrate by spectrophotometry	B	BAO_0000219	cell-based format	Homo sapiens	None	None	BL21	None	CHEMBL1900	Aldose reductase	Homo sapiens	SINGLE PROTEIN	CHEMBL1944621	1	Scientific Literature	Bioorg. Med. Chem.	2012	None
CHEMBL305064		0	388.36	0	2.35	73	O=C(O)Cc1nn(Cc2nc3cc(F)cc(F)c3s2)c(=O)c2cccnc12	IC50	'='	26.0	nM	7.58			UO_0000065	19.53	0.38	5.24	7.74	False	CHEMBL643096	Inhibitory activity against aldose reductase isolated from human placenta	B	BAO_0000019	assay format	None	None	None	None	None	CHEMBL1900	Aldose reductase	Homo sapiens	SINGLE PROTEIN	CHEMBL1126296	1	Scientific Literature	J. Med. Chem.	1992	None
CHEMBL142647		0	395.40	0	3.19	133	O=C(O)Cc1nn(Cc2cc3cc([N+](=O)[O-])ccc3s2)c(=O)c2ccccc12	IC50	'='	2200.0	nM	5.66			UO_0000065	14.31	0.28	2.47	4.91	False	CHEMBL641358	In vitro inhibitory activity against aldose reductase isolated from human placenta	B	BAO_0000019	assay format	None	None	None	None	None	CHEMBL1900	Aldose reductase	Homo sapiens	SINGLE PROTEIN	CHEMBL1126147	1	Scientific Literature	J. Med. Chem.	1992	None
CHEMBL170853		0	298.21	0	0.50	15	CCOC(=O)C(=O)Nc1cc([N+](=O)[O-])cc(C(=O)O)c1O	IC50	'='	3200.0	nM	5.50			UO_0000065	18.43	0.36	4.99	3.52	False	CHEMBL643104	Inhibitory activity against human placental aldose reductase in Orange A column at day 2	B	BAO_0000019	assay format	None	None	None	None	None	CHEMBL1900	Aldose reductase	Homo sapiens	SINGLE PROTEIN	CHEMBL1122895	1	Scientific Literature	J. Med. Chem.	1985	None
CHEMBL3899044		0	326.23	0	4.06	BDBM220123	O=C(O)c1ccccc1Nc1cc(C(F)(F)F)ccc1[N+](=O)[O-]	IC50	'='	50000.0	nM	4.30		384867	UO_0000065	13.18	0.26	0.24	4.65	False	CHEMBL3888226	Discontinuous Radiometric Assay: Compounds may be evaluated as selective reversible inhibitors of AKR1C3 by screening them against homogeneous recombinant AKR1C1-AKR1C4 expressed in E. coli. In each case, a discontinuous radiometric assay may be used to monitor the inhibition of progesterone reduction (20-ketosteroid reduction) catalyzed by AKR1C1, the inhibition of Δ4-AD reduction (17-ketosteroi…	B	BAO_0000019	assay format	None	None	None	None	None	CHEMBL1900	Aldose reductase	Homo sapiens	SINGLE PROTEIN	CHEMBL3886196	37	BindingDB Database		2016	None
CHEMBL1169757		0	431.45	0	4.34	C4	COc1ccc(/N=c2\oc3cc(O)ccc3cc2C(=O)Nc2cccc(C)n2)cc1OC	IC50	'='	34.0	nM	7.47			UO_0000065	17.31	0.32	3.13	7.03	False	CHEMBL1174254	Inhibition of N-terminal 6His-tagged human aldose reductase expressed in Escherichia coli BL21(DE3) mediated NADPH linked pyridine-3-aldehyde reduction	B	BAO_0000019	assay format	Homo sapiens	None	None	None	None	CHEMBL1900	Aldose reductase	Homo sapiens	SINGLE PROTEIN	CHEMBL1177841	1	Scientific Literature	Bioorg. Med. Chem.	2010	None
CHEMBL170853		0	298.21	0	0.50	15	CCOC(=O)C(=O)Nc1cc([N+](=O)[O-])cc(C(=O)O)c1O	IC50	'='	4000.0	nM	5.40			UO_0000065	18.10	0.35	4.90	3.46	False	CHEMBL643105	Inhibitory activity against human placental aldose reductase in Orange A column at day 8	B	BAO_0000019	assay format	None	None	None	None	None	CHEMBL1900	Aldose reductase	Homo sapiens	SINGLE PROTEIN	CHEMBL1122895	1	Scientific Literature	J. Med. Chem.	1985	None
CHEMBL422920		0	208.17	0	0.55	12	O=C(O)C1=CC(=O)C2C=CC(O)=CC2O1	IC50	'='	1800.0	nM	5.75			UO_0000065	27.60	0.52	5.19	6.85	False	CHEMBL643101	Inhibitory activity against human placental aldose reductase in 30 -70% (NH4)2SO4.	B	BAO_0000019	assay format	None	None	None	None	None	CHEMBL1900	Aldose reductase	Homo sapiens	SINGLE PROTEIN	CHEMBL1122895	1	Scientific Literature	J. Med. Chem.	1985	None
CHEMBL20575		0	420.28	0	3.99	243	O=C(O)Cc1nn(Cc2nc3c(Cl)cc(Cl)cc3s2)c(=O)c2ccccc12	IC50	'='	170.0	nM	6.77			UO_0000065	16.11	0.34	2.78	7.96	False	CHEMBL641353	Inhibition of aldose reductase (aldo-keto reductase, AKR1B1) isolated from human placenta.	B	BAO_0000019	assay format	None	None	None	None	None	CHEMBL1900	Aldose reductase	Homo sapiens	SINGLE PROTEIN	CHEMBL1125712	1	Scientific Literature	J. Med. Chem.	1991	None
CHEMBL63702		0	304.26	0	-0.05	28	CN1C(=O)Nc2ccccc2C12NC(=O)N(CC(=O)O)C2=O	IC50	'>'	100000.0	nM				UO_0000065					False	CHEMBL642956	Tested in vitro for inhibitory activity against partially purified aldose reductase from male rabbit lens	B	BAO_0000357	single protein format	Oryctolagus cuniculus	None	None	None	None	CHEMBL1900	Aldose reductase	Homo sapiens	SINGLE PROTEIN	CHEMBL1126066	1	Scientific Literature	J. Med. Chem.	1992	None
CHEMBL148553		0	626.72	2	6.71	20	COc1c(Br)c(Br)c(Br)c(Br)c1Oc1cc(O)cc(Br)c1O	Inhibition	'='	0.0	%				UO_0000187					False	CHEMBL643114	In vitro inhibition of recombinant human aldose reductase (ALR2)	B	BAO_0000357	single protein format	Homo sapiens	None	None	None	None	CHEMBL1900	Aldose reductase	Homo sapiens	SINGLE PROTEIN	CHEMBL1144884	1	Scientific Literature	J. Med. Chem.	2003	None
CHEMBL74183		0	305.14	0	2.32	11	O=S(=O)(c1ccc(O)nn1)c1ccc(Cl)cc1Cl	IC50	'='	190.0	nM	6.72			UO_0000065	22.03	0.51	4.40	8.39	True	CHEMBL821471	Inhibition of human recombinant Aldose reductase in streptozotocin diabetic rat	B	BAO_0000357	single protein format	Homo sapiens	None	None	None	None	CHEMBL1900	Aldose reductase	Homo sapiens	SINGLE PROTEIN	CHEMBL1145005	1	Scientific Literature	J. Med. Chem.	2003	None
CHEMBL347108		0	360.00	0	4.42	11	Oc1ccc(Br)cc1Oc1cc(Br)ccc1O	Inhibition	'='	32.0	%				UO_0000187					False	CHEMBL643114	In vitro inhibition of recombinant human aldose reductase (ALR2)	B	BAO_0000357	single protein format	Homo sapiens	None	None	None	None	CHEMBL1900	Aldose reductase	Homo sapiens	SINGLE PROTEIN	CHEMBL1144884	1	Scientific Literature	J. Med. Chem.	2003	None
CHEMBL84446	FIDARESTAT	0	279.23	0	-0.50	Fideristat (2S4S)	NC(=O)[C@@H]1C[C@]2(NC(=O)NC2=O)c2cc(F)ccc2O1	IC50	'='	30.0	nM	7.52			UO_0000065	26.94	0.51	8.02	6.81	False	CHEMBL829140	Binding affinity for human Aldose reductase 2 expressed in Escherichia coli	B	BAO_0000019	assay format	Homo sapiens	None	None	None	None	CHEMBL1900	Aldose reductase	Homo sapiens	SINGLE PROTEIN	CHEMBL1138737	1	Scientific Literature	J. Med. Chem.	2004	None
CHEMBL84060	(R,S)-FIDARESTAT	0	279.23	0	-0.50	2R,4S	NC(=O)[C@H]1C[C@]2(NC(=O)NC2=O)c2cc(F)ccc2O1	IC50	'='	570.0	nM	6.24			UO_0000065	22.36	0.43	6.74	5.65	True	CHEMBL829140	Binding affinity for human Aldose reductase 2 expressed in Escherichia coli	B	BAO_0000019	assay format	Homo sapiens	None	None	None	None	CHEMBL1900	Aldose reductase	Homo sapiens	SINGLE PROTEIN	CHEMBL1138737	1	Scientific Literature	J. Med. Chem.	2004	None
CHEMBL193254		0	394.35	0	4.48	32	O=C(O)Cn1cc(Cc2nc3c(F)c(F)cc(F)c3s2)c2cc(F)ccc21	IC50	'='	11.0	nM	7.96			UO_0000065	20.18	0.40	3.48	14.44	False	CHEMBL832655	In vitro inhibition of recombinant human aldose reductase expressed in Escherichia coli	B	BAO_0000019	assay format	Homo sapiens	None	None	None	None	CHEMBL1900	Aldose reductase	Homo sapiens	SINGLE PROTEIN	CHEMBL1144413	1	Scientific Literature	J. Med. Chem.	2005	None
CHEMBL19701		0	437.37	0	3.84	252	O=C(O)Cc1nn(Cc2nc3cc(C(F)(F)F)cc(F)c3s2)c(=O)c2ccccc12	IC50	'='	17.0	nM	7.77			UO_0000065	17.76	0.35	3.93	9.13	False	CHEMBL641353	Inhibition of aldose reductase (aldo-keto reductase, AKR1B1) isolated from human placenta.	B	BAO_0000019	assay format	None	None	None	None	None	CHEMBL1900	Aldose reductase	Homo sapiens	SINGLE PROTEIN	CHEMBL1125712	1	Scientific Literature	J. Med. Chem.	1991	None
CHEMBL278583		0	453.83	0	4.35	251	O=C(O)Cc1nn(Cc2nc3cc(Cl)cc(C(F)(F)F)c3s2)c(=O)c2ccccc12	IC50	'='	620.0	nM	6.21			UO_0000065	13.68	0.28	1.86	7.30	False	CHEMBL641353	Inhibition of aldose reductase (aldo-keto reductase, AKR1B1) isolated from human placenta.	B	BAO_0000019	assay format	None	None	None	None	None	CHEMBL1900	Aldose reductase	Homo sapiens	SINGLE PROTEIN	CHEMBL1125712	1	Scientific Literature	J. Med. Chem.	1991	None
CHEMBL421111		0	306.75	0	3.33	26	C[C@@H]1C[C@@](O)(CC(=O)O)c2cc(Cl)c3ccccc3c2O1	IC50	'='	400.0	nM	6.40			UO_0000065	20.86	0.42	3.07	9.58	False	CHEMBL643098	Inhibitory activity against human placental aldose reductase	B	BAO_0000019	assay format	None	None	None	None	None	CHEMBL1900	Aldose reductase	Homo sapiens	SINGLE PROTEIN	CHEMBL1126072	1	Scientific Literature	J. Med. Chem.	1992	None
CHEMBL306429		0	256.69	0	2.17	15	C[C@@H]1C[C@@](O)(CC(=O)O)c2c(Cl)cccc2O1	IC50	'='	43500.0	nM	4.36			UO_0000065	16.99	0.35	2.19	6.53	False	CHEMBL643098	Inhibitory activity against human placental aldose reductase	B	BAO_0000019	assay format	None	None	None	None	None	CHEMBL1900	Aldose reductase	Homo sapiens	SINGLE PROTEIN	CHEMBL1126072	1	Scientific Literature	J. Med. Chem.	1992	None
CHEMBL65316		0	291.22	0	0.06	45	CN1C(=O)Nc2cc([N+](=O)[O-])ccc2C12NC(=O)NC2=O	IC50	'='	480.0	nM	6.32			UO_0000065	21.70	0.41	6.26	4.73	False	CHEMBL642956	Tested in vitro for inhibitory activity against partially purified aldose reductase from male rabbit lens	B	BAO_0000357	single protein format	Oryctolagus cuniculus	None	None	None	None	CHEMBL1900	Aldose reductase	Homo sapiens	SINGLE PROTEIN	CHEMBL1126066	1	Scientific Literature	J. Med. Chem.	1992	None
CHEMBL63780		0	264.22	0	0.30	66	CN1C(=O)Nc2ccc(F)cc2[C@]12NC(=O)NC2=O	IC50	'='	4500.0	nM	5.35			UO_0000065	20.24	0.38	5.05	5.91	False	CHEMBL642956	Tested in vitro for inhibitory activity against partially purified aldose reductase from male rabbit lens	B	BAO_0000357	single protein format	Oryctolagus cuniculus	None	None	None	None	CHEMBL1900	Aldose reductase	Homo sapiens	SINGLE PROTEIN	CHEMBL1126066	1	Scientific Literature	J. Med. Chem.	1992	None
CHEMBL141135		0	384.84	0	3.94	131	O=C(O)Cc1nn(Cc2cc3cc(Cl)ccc3s2)c(=O)c2ccccc12	IC50	'='	250.0	nM	6.60			UO_0000065	17.16	0.35	2.66	9.15	False	CHEMBL641358	In vitro inhibitory activity against aldose reductase isolated from human placenta	B	BAO_0000019	assay format	None	None	None	None	None	CHEMBL1900	Aldose reductase	Homo sapiens	SINGLE PROTEIN	CHEMBL1126147	1	Scientific Literature	J. Med. Chem.	1992	None
CHEMBL143098		0	398.32	0	2.40	146	O=C(O)Cc1nn(Cc2nc(-c3cccc(F)c3F)no2)c(=O)c2ccccc12	IC50	'='	19.0	nM	7.72			UO_0000065	19.38	0.36	5.32	6.95	False	CHEMBL641358	In vitro inhibitory activity against aldose reductase isolated from human placenta	B	BAO_0000019	assay format	None	None	None	None	None	CHEMBL1900	Aldose reductase	Homo sapiens	SINGLE PROTEIN	CHEMBL1126147	1	Scientific Literature	J. Med. Chem.	1992	None
CHEMBL357074		0	371.78	0	2.32	181	O=C(O)Cc1nn(CC(=O)Nc2ccccc2Cl)c(=O)c2ccccc12	IC50	'='	430.0	nM	6.37			UO_0000065	17.12	0.33	4.05	6.29	False	CHEMBL641358	In vitro inhibitory activity against aldose reductase isolated from human placenta	B	BAO_0000019	assay format	None	None	None	None	None	CHEMBL1900	Aldose reductase	Homo sapiens	SINGLE PROTEIN	CHEMBL1126147	1	Scientific Literature	J. Med. Chem.	1992	None
CHEMBL311679		0	264.28	0	2.48	3	O=C1Cc2ccc3c(c2O1)CCc1ccccc1C3=O	Inhibition	'='	57.0	%				UO_0000187					False	CHEMBL642962	In vitro inhibition of rabbit lens aldose reductase at 10e-6 M.	B	BAO_0000357	single protein format	Oryctolagus cuniculus	None	None	None	None	CHEMBL1900	Aldose reductase	Homo sapiens	SINGLE PROTEIN	CHEMBL1123366	1	Scientific Literature	J. Med. Chem.	1986	None
CHEMBL240722		0	310.72	0	2.00	19i	O=c1ccc(S(=O)(=O)c2cc3cc(Cl)ccc3o2)n[nH]1	IC50	'='	25.0	nM	7.60			UO_0000065	24.47	0.52	5.60	8.17	True	CHEMBL880577	In vitro inhibitroy concentration against Aldose reductase incubated at 24 degree C for 15 minutes in pH 7.0	B	BAO_0000357	single protein format	Homo sapiens	None	None	None	None	CHEMBL1900	Aldose reductase	Homo sapiens	SINGLE PROTEIN	CHEMBL1141107	1	Scientific Literature	J. Med. Chem.	2005	None
CHEMBL198096		0	308.29	0	2.21	19o	Cc1c(S(=O)(=O)c2ccc(O)nn2)oc2ccc(F)cc12	IC50	'='	3.0	nM	8.52			UO_0000065	27.65	0.55	6.31	9.14	False	CHEMBL880577	In vitro inhibitroy concentration against Aldose reductase incubated at 24 degree C for 15 minutes in pH 7.0	B	BAO_0000357	single protein format	Homo sapiens	None	None	None	None	CHEMBL1900	Aldose reductase	Homo sapiens	SINGLE PROTEIN	CHEMBL1141107	1	Scientific Literature	J. Med. Chem.	2005	None
CHEMBL283364		0	420.28	0	3.99	234	O=C(O)Cc1nn(Cc2nc3c(Cl)c(Cl)ccc3s2)c(=O)c2ccccc12	IC50	'='	100.0	nM	7.00			UO_0000065	16.66	0.35	3.01	8.23	False	CHEMBL641353	Inhibition of aldose reductase (aldo-keto reductase, AKR1B1) isolated from human placenta.	B	BAO_0000019	assay format	None	None	None	None	None	CHEMBL1900	Aldose reductase	Homo sapiens	SINGLE PROTEIN	CHEMBL1125712	1	Scientific Literature	J. Med. Chem.	1991	None
CHEMBL277935		0	427.49	0	4.35	285	O=C(O)Cc1nn(Cc2cccc(-c3nc4ccccc4s3)c2)c(=O)c2ccccc12	IC50	'='	5700.0	nM	5.24			UO_0000065	12.27	0.23	0.89	6.16	False	CHEMBL641353	Inhibition of aldose reductase (aldo-keto reductase, AKR1B1) isolated from human placenta.	B	BAO_0000019	assay format	None	None	None	None	None	CHEMBL1900	Aldose reductase	Homo sapiens	SINGLE PROTEIN	CHEMBL1125712	1	Scientific Literature	J. Med. Chem.	1991	None
CHEMBL283151		0	433.41	0	4.26	283	CC(c1nc2cc(C(F)(F)F)ccc2s1)n1nc(CC(=O)O)c2ccccc2c1=O	IC50	'='	37.0	nM	7.43			UO_0000065	17.15	0.34	3.17	8.74	False	CHEMBL641353	Inhibition of aldose reductase (aldo-keto reductase, AKR1B1) isolated from human placenta.	B	BAO_0000019	assay format	None	None	None	None	None	CHEMBL1900	Aldose reductase	Homo sapiens	SINGLE PROTEIN	CHEMBL1125712	1	Scientific Literature	J. Med. Chem.	1991	None
CHEMBL74814		0	236.25	0	1.01	1	O=S(=O)(c1ccccc1)c1ccc(O)nn1	IC50	'='	600.0	nM	6.22			UO_0000065	26.34	0.53	5.21	7.76	True	CHEMBL821471	Inhibition of human recombinant Aldose reductase in streptozotocin diabetic rat	B	BAO_0000357	single protein format	Homo sapiens	None	None	None	None	CHEMBL1900	Aldose reductase	Homo sapiens	SINGLE PROTEIN	CHEMBL1145005	1	Scientific Literature	J. Med. Chem.	2003	None
CHEMBL193030		0	455.25	1	5.11	46	O=C(O)Cn1cc(Cc2nc3c(F)c(F)cc(F)c3s2)c2cccc(Br)c21	IC50	'='	14.0	nM	7.85			UO_0000065	17.25	0.40	2.74	14.25	False	CHEMBL832655	In vitro inhibition of recombinant human aldose reductase expressed in Escherichia coli	B	BAO_0000019	assay format	Homo sapiens	None	None	None	None	CHEMBL1900	Aldose reductase	Homo sapiens	SINGLE PROTEIN	CHEMBL1144413	1	Scientific Literature	J. Med. Chem.	2005	None
CHEMBL228478		0	360.83	0	3.69	4	Cc1c(Br)c(O)c(O)c(Br)c1Br	IC50	'='	1.15	ug.mL-1				UO_0000274					False	CHEMBL1020264	Inhibition of human muscle recombinant aldose reductase by spectrophotometry	B	BAO_0000357	single protein format	Homo sapiens	CHEMBL3638254	Muscle tissue	None	None	CHEMBL1900	Aldose reductase	Homo sapiens	SINGLE PROTEIN	CHEMBL1158746	1	Scientific Literature	J. Nat. Prod.	2005	None
CHEMBL292963		0	449.21	0	2.19	5	O=C1C[C@@]2(C(=O)N1)C(=O)N(Cc1ccc(Br)cc1F)C(=O)c1ccc(F)cc12	IC50	'='	72.6	nM	7.14			UO_0000065	15.89	0.35	4.95	8.54	False	CHEMBL644883	Inhibitory Activity against Human recombinant Aldose Reductase (wild type)	B	BAO_0000357	single protein format	None	None	None	None	None	CHEMBL1900	Aldose reductase	Homo sapiens	SINGLE PROTEIN	CHEMBL1133160	1	Scientific Literature	J. Med. Chem.	2000	None
CHEMBL113834		0	570.64	2	7.62	7	COc1c(OC)c2c3c(c(-c4c(C)cc5c(C(C)C)c(OC)c(OC)c6c5c4OC6=O)c(C)cc3c1C(C)C)OC2=O	Ki	'='	48000.0	nM	4.32			UO_0000065	7.57	0.14	-3.30	4.82	False	CHEMBL821473	The compound was tested for inhibitory activity against aldose reductase from human placenta	B	BAO_0000019	assay format	None	None	None	None	None	CHEMBL1900	Aldose reductase	Homo sapiens	SINGLE PROTEIN	CHEMBL1125799	1	Scientific Literature	J. Med. Chem.	1991	None
CHEMBL372815		0	309.73	0	2.15	19c	O=S(=O)(c1ccc(O)nn1)c1cc2ccc(Cl)cc2[nH]1	IC50	'='	645.0	nM	6.19			UO_0000065	19.99	0.42	4.04	6.45	False	CHEMBL880577	In vitro inhibitroy concentration against Aldose reductase incubated at 24 degree C for 15 minutes in pH 7.0	B	BAO_0000357	single protein format	Homo sapiens	None	None	None	None	CHEMBL1900	Aldose reductase	Homo sapiens	SINGLE PROTEIN	CHEMBL1141107	1	Scientific Literature	J. Med. Chem.	2005	None
CHEMBL440567		0	338.77	0	2.98	19r	CCc1c(S(=O)(=O)c2ccc(O)nn2)oc2ccc(Cl)cc12	IC50	'='	6.0	nM	8.22			UO_0000065	24.27	0.51	5.24	8.81	False	CHEMBL880577	In vitro inhibitroy concentration against Aldose reductase incubated at 24 degree C for 15 minutes in pH 7.0	B	BAO_0000357	single protein format	Homo sapiens	None	None	None	None	CHEMBL1900	Aldose reductase	Homo sapiens	SINGLE PROTEIN	CHEMBL1141107	1	Scientific Literature	J. Med. Chem.	2005	None
CHEMBL66879	COUMARIC ACID	0	164.16	0	1.49	p-Coumaric acid	O=C(O)/C=C/c1ccc(O)cc1	IC50	'='	162.31	ug.mL-1		Outside typical range		UO_0000274					False	CHEMBL984565	Inhibition of cataracted human eye lens aldose reductase	B	BAO_0000357	single protein format	Homo sapiens	None	None	None	None	CHEMBL1900	Aldose reductase	Homo sapiens	SINGLE PROTEIN	CHEMBL1151698	1	Scientific Literature	Bioorg. Med. Chem.	2008	None
CHEMBL37537	PROTOCATECHUIC ACID	0	154.12	0	0.80	Protocatechuic acid	O=C(O)c1ccc(O)c(O)c1	IC50	'='	42.7	ug.mL-1				UO_0000274					False	CHEMBL984565	Inhibition of cataracted human eye lens aldose reductase	B	BAO_0000357	single protein format	Homo sapiens	None	None	None	None	CHEMBL1900	Aldose reductase	Homo sapiens	SINGLE PROTEIN	CHEMBL1151698	1	Scientific Literature	Bioorg. Med. Chem.	2008	None
CHEMBL304302		0	335.58	0	2.94	35	C[C@@H]1C[C@@](O)(CC(=O)O)c2cc(Cl)c(Br)cc2O1	IC50	'='	70.0	nM	7.16			UO_0000065	21.32	0.54	4.21	10.72	False	CHEMBL643098	Inhibitory activity against human placental aldose reductase	B	BAO_0000019	assay format	None	None	None	None	None	CHEMBL1900	Aldose reductase	Homo sapiens	SINGLE PROTEIN	CHEMBL1126072	1	Scientific Literature	J. Med. Chem.	1992	None
CHEMBL69280		0	236.27	0	1.83	2	Cc1ccc2c(c1)[C@](O)(CC(=O)O)C[C@@H](C)O2	IC50	'='	11300.0	nM	4.95			UO_0000065	20.94	0.40	3.12	7.41	False	CHEMBL643098	Inhibitory activity against human placental aldose reductase	B	BAO_0000019	assay format	None	None	None	None	None	CHEMBL1900	Aldose reductase	Homo sapiens	SINGLE PROTEIN	CHEMBL1126072	1	Scientific Literature	J. Med. Chem.	1992	None
CHEMBL436	TOLRESTAT	4	357.35	0	3.56	totrestat	COc1ccc2c(C(=S)N(C)CC(=O)O)cccc2c1C(F)(F)F	IC50	'='	23.9	nM	7.62			UO_0000065	21.33	0.43	4.06	15.31	False	CHEMBL645284	Compound was evaluated In vitro for inhibition of aldose reductase activity by 50% in dog RBC	B	BAO_0000357	single protein format	Canis lupus familiaris	None	None	None	None	CHEMBL1900	Aldose reductase	Homo sapiens	SINGLE PROTEIN	CHEMBL1127561	1	Scientific Literature	J. Med. Chem.	1994	None
CHEMBL395347		0	416.24	0	3.66	19	O=C(O)COc1cc(F)ccc1C(=S)NCc1ccc(Br)cc1F	IC50	'='	30.0	nM	7.52			UO_0000065	18.07	0.43	3.86	12.85	True	CHEMBL924228	Inhibition of aldose reductase	B	BAO_0000357	single protein format	None	None	None	None	None	CHEMBL1900	Aldose reductase	Homo sapiens	SINGLE PROTEIN	CHEMBL1140501	1	Scientific Literature	Bioorg. Med. Chem.	2007	None
CHEMBL335776		0	420.19	0	1.31	9	O=C1C[C@]2(C(=O)N1)C(=O)N(Cc1ccc(Br)cc1F)C(=O)c1cccn12	IC50	'='	190.0	nM	6.72			UO_0000065	16.00	0.35	5.41	7.60	False	CHEMBL924228	Inhibition of aldose reductase	B	BAO_0000357	single protein format	None	None	None	None	None	CHEMBL1900	Aldose reductase	Homo sapiens	SINGLE PROTEIN	CHEMBL1140501	1	Scientific Literature	Bioorg. Med. Chem.	2007	None
CHEMBL240871		0	309.73	0	1.74	6	O=c1ccc(S(=O)(=O)c2cc3cc(Cl)ccc3[nH]2)n[nH]1	IC50	'='	1100.0	nM	5.96			UO_0000065	19.24	0.41	4.22	6.23	False	CHEMBL924228	Inhibition of aldose reductase	B	BAO_0000357	single protein format	None	None	None	None	None	CHEMBL1900	Aldose reductase	Homo sapiens	SINGLE PROTEIN	CHEMBL1140501	1	Scientific Literature	Bioorg. Med. Chem.	2007	None
CHEMBL71701		0	240.23	0	1.66	4	C[C@@H]1C[C@@](O)(CC(=O)O)c2cc(F)ccc2O1	IC50	'='	200.0	nM	6.70			UO_0000065	27.89	0.54	5.04	10.03	False	CHEMBL643098	Inhibitory activity against human placental aldose reductase	B	BAO_0000019	assay format	None	None	None	None	None	CHEMBL1900	Aldose reductase	Homo sapiens	SINGLE PROTEIN	CHEMBL1126072	1	Scientific Literature	J. Med. Chem.	1992	None
CHEMBL604623		0	152.12	0	-1.61	4c	OC1O[C@H](CF)[C@H](O)[C@H]1O	Km	'='	650000.0	nM				UO_0000065					False	CHEMBL857275	Kinetic constant(Km) for the NADH-catalyzed by aldose reductase from candida tenuis	B	BAO_0000357	single protein format	Candida tenuis	None	None	None	None	CHEMBL1900	Aldose reductase	Homo sapiens	SINGLE PROTEIN	CHEMBL1131752	1	Scientific Literature	Bioorg. Med. Chem. Lett.	1999	None
CHEMBL74785		0	266.28	0	1.02	8	COc1ccc(S(=O)(=O)c2ccc(O)nn2)cc1	IC50	'='	2000.0	nM	5.70			UO_0000065	21.40	0.43	4.68	6.38	True	CHEMBL821471	Inhibition of human recombinant Aldose reductase in streptozotocin diabetic rat	B	BAO_0000357	single protein format	Homo sapiens	None	None	None	None	CHEMBL1900	Aldose reductase	Homo sapiens	SINGLE PROTEIN	CHEMBL1145005	1	Scientific Literature	J. Med. Chem.	2003	None
CHEMBL1946959		0	350.44	0	3.46	7b	O=C(O)Cn1c2c(c3ccccc31)CCN(Cc1ccccc1)C2=S	IC50	'='	220.0	nM	6.66			UO_0000065	19.00	0.36	3.20	14.64	False	CHEMBL1948100	Inhibition of human recombinant AKR1B1 expressed in Escherichia coli BL21 cells using pyridine-3-aldehyde as substrate by spectrophotometry	B	BAO_0000219	cell-based format	Homo sapiens	None	None	BL21	None	CHEMBL1900	Aldose reductase	Homo sapiens	SINGLE PROTEIN	CHEMBL1944621	1	Scientific Literature	Bioorg. Med. Chem.	2012	None
CHEMBL1946966		0	384.89	0	4.11	7i	O=C(O)Cn1c2c(c3ccc(Cl)cc31)CCN(Cc1ccccc1)C2=S	IC50	'='	240.0	nM	6.62			UO_0000065	17.20	0.35	2.51	14.56	False	CHEMBL1948100	Inhibition of human recombinant AKR1B1 expressed in Escherichia coli BL21 cells using pyridine-3-aldehyde as substrate by spectrophotometry	B	BAO_0000219	cell-based format	Homo sapiens	None	None	BL21	None	CHEMBL1900	Aldose reductase	Homo sapiens	SINGLE PROTEIN	CHEMBL1944621	1	Scientific Literature	Bioorg. Med. Chem.	2012	None
CHEMBL1944852		0	447.33	0	4.36	7j	O=C(O)Cn1c2c(c3ccccc31)CCN(Cc1ccc(Br)cc1F)C2=S	IC50	'='	4200.0	nM	5.38			UO_0000065	12.02	0.27	1.02	11.82	False	CHEMBL1948100	Inhibition of human recombinant AKR1B1 expressed in Escherichia coli BL21 cells using pyridine-3-aldehyde as substrate by spectrophotometry	B	BAO_0000219	cell-based format	Homo sapiens	None	None	BL21	None	CHEMBL1900	Aldose reductase	Homo sapiens	SINGLE PROTEIN	CHEMBL1944621	1	Scientific Literature	Bioorg. Med. Chem.	2012	None
CHEMBL1944853		0	384.89	0	4.11	7k	O=C(O)Cn1c2c(c3cc(Cl)ccc31)CCN(Cc1ccccc1)C2=S	IC50	'='	350.0	nM	6.46			UO_0000065	16.77	0.34	2.35	14.20	False	CHEMBL1948100	Inhibition of human recombinant AKR1B1 expressed in Escherichia coli BL21 cells using pyridine-3-aldehyde as substrate by spectrophotometry	B	BAO_0000219	cell-based format	Homo sapiens	None	None	BL21	None	CHEMBL1900	Aldose reductase	Homo sapiens	SINGLE PROTEIN	CHEMBL1944621	1	Scientific Literature	Bioorg. Med. Chem.	2012	None
CHEMBL484037	CENTAUREIN	0	522.46	3	0.08	centaurein	COc1ccc(-c2oc3cc(O[C@@H]4O[C@H](CO)[C@@H](O)[C@H](O)[C@H]4O)c(OC)c(O)c3c(=O)c2OC)cc1O	Inhibition	'='	0.0	%				UO_0000187					False	CHEMBL1036013	Inhibition of aldose reductase at 1 uM	B	BAO_0000357	single protein format	None	None	None	None	None	CHEMBL1900	Aldose reductase	Homo sapiens	SINGLE PROTEIN	CHEMBL1151623	1	Scientific Literature	J. Nat. Prod.	1984	None
CHEMBL165509	PENDULETIN	0	344.32	0	2.90	penduletin	COc1cc2oc(-c3ccc(O)cc3)c(OC)c(=O)c2c(O)c1OC	Inhibition	'='	0.0	%				UO_0000187					False	CHEMBL1036014	Inhibition of aldose reductase at 10 uM	B	BAO_0000357	single protein format	None	None	None	None	None	CHEMBL1900	Aldose reductase	Homo sapiens	SINGLE PROTEIN	CHEMBL1151623	1	Scientific Literature	J. Nat. Prod.	1984	None
CHEMBL63866		0	280.67	0	0.81	29	CN1C(=O)Nc2cccc(Cl)c2C12NC(=O)NC2=O	IC50	'='	860.0	nM	6.07			UO_0000065	21.61	0.44	5.26	6.70	False	CHEMBL642956	Tested in vitro for inhibitory activity against partially purified aldose reductase from male rabbit lens	B	BAO_0000357	single protein format	Oryctolagus cuniculus	None	None	None	None	CHEMBL1900	Aldose reductase	Homo sapiens	SINGLE PROTEIN	CHEMBL1126066	1	Scientific Literature	J. Med. Chem.	1992	None
CHEMBL339586		0	197.19	0	1.72	1,3-dioxo-1H-benz[de]isoquinoline	O=C1NC(=O)c2cccc3cccc1c23	Inhibition	'='	44.0	%				UO_0000187					False	CHEMBL1036013	Inhibition of aldose reductase at 1 uM	B	BAO_0000357	single protein format	None	None	None	None	None	CHEMBL1900	Aldose reductase	Homo sapiens	SINGLE PROTEIN	CHEMBL1151623	1	Scientific Literature	J. Nat. Prod.	1984	None
CHEMBL63855		0	232.20	0	-0.19	20	O=C1NC(=O)C2(N1)NC(=O)Nc1ccccc12	IC50	'='	1400.0	nM	5.85			UO_0000065	25.21	0.47	6.04	5.89	False	CHEMBL642956	Tested in vitro for inhibitory activity against partially purified aldose reductase from male rabbit lens	B	BAO_0000357	single protein format	Oryctolagus cuniculus	None	None	None	None	CHEMBL1900	Aldose reductase	Homo sapiens	SINGLE PROTEIN	CHEMBL1126066	1	Scientific Literature	J. Med. Chem.	1992	None
CHEMBL294612		0	267.67	0	0.94	15	C[C@H]1C[C@]2(NC(=O)NC2=O)c2cc(Cl)cnc2O1	IC50	'='	890.0	nM	6.05			UO_0000065	22.60	0.46	5.11	7.53	False	CHEMBL641356	In vitro inhibitory activity against Aldose reductase isolated from human placenta	B	BAO_0000019	assay format	None	None	None	None	None	CHEMBL1900	Aldose reductase	Homo sapiens	SINGLE PROTEIN	CHEMBL1125164	1	Scientific Literature	J. Med. Chem.	1990	None
CHEMBL69907		0	341.75	0	3.51	68	O=C(O)Cc1nn(Cc2nc3ccccc3o2)c2ccc(Cl)cc12	IC50	'='	100.0	nM	7.00			UO_0000065	20.48	0.40	3.49	8.63	False	CHEMBL643096	Inhibitory activity against aldose reductase isolated from human placenta	B	BAO_0000019	assay format	None	None	None	None	None	CHEMBL1900	Aldose reductase	Homo sapiens	SINGLE PROTEIN	CHEMBL1126296	1	Scientific Literature	J. Med. Chem.	1992	None
CHEMBL65701		0	280.67	0	0.81	68	CN1C(=O)Nc2ccc(Cl)cc2[C@]12NC(=O)NC2=O	IC50	'='	770.0	nM	6.11			UO_0000065	21.78	0.44	5.30	6.75	False	CHEMBL642956	Tested in vitro for inhibitory activity against partially purified aldose reductase from male rabbit lens	B	BAO_0000357	single protein format	Oryctolagus cuniculus	None	None	None	None	CHEMBL1900	Aldose reductase	Homo sapiens	SINGLE PROTEIN	CHEMBL1126066	1	Scientific Literature	J. Med. Chem.	1992	None
CHEMBL69371		0	392.18	0	2.37	69	O=C(O)Cc1nn(Cc2ccc(Br)cc2F)c(=O)c2ncccc12	IC50	'='	760.0	nM	6.12			UO_0000065	15.60	0.35	3.75	7.19	False	CHEMBL643096	Inhibitory activity against aldose reductase isolated from human placenta	B	BAO_0000019	assay format	None	None	None	None	None	CHEMBL1900	Aldose reductase	Homo sapiens	SINGLE PROTEIN	CHEMBL1126296	1	Scientific Literature	J. Med. Chem.	1992	None
CHEMBL67591		0	357.82	0	3.97	63	O=C(O)Cc1nn(Cc2nc3ccccc3s2)c2ccc(Cl)cc12	IC50	'='	58.0	nM	7.24			UO_0000065	20.22	0.41	3.27	10.64	False	CHEMBL643096	Inhibitory activity against aldose reductase isolated from human placenta	B	BAO_0000019	assay format	None	None	None	None	None	CHEMBL1900	Aldose reductase	Homo sapiens	SINGLE PROTEIN	CHEMBL1126296	1	Scientific Literature	J. Med. Chem.	1992	None
CHEMBL239440		0	345.16	0	2.66	13	O=c1ccc(S(=O)(=O)c2cc3cc(Cl)cc(Cl)c3o2)n[nH]1	IC50	'='	87.0	nM	7.06			UO_0000065	20.46	0.46	4.40	7.59	False	CHEMBL924228	Inhibition of aldose reductase	B	BAO_0000357	single protein format	None	None	None	None	None	CHEMBL1900	Aldose reductase	Homo sapiens	SINGLE PROTEIN	CHEMBL1140501	1	Scientific Literature	Bioorg. Med. Chem.	2007	None
CHEMBL277520		0	288.71	0	0.62	4	CS(=O)(=O)c1ccc(Cl)cc1C1NC(=O)NC1=O	IC50	'='	50.0	nM	7.30			UO_0000065	25.29	0.55	6.68	7.91	False	CHEMBL641352	Compound was evaluated for inhibition of human placental aldose reductase (HPAR) activity with glyceraldehyde as substrate	B	BAO_0000019	assay format	None	None	None	None	None	CHEMBL1900	Aldose reductase	Homo sapiens	SINGLE PROTEIN	CHEMBL1124482	1	Scientific Literature	J. Med. Chem.	1989	None
CHEMBL21091		0	351.39	0	2.68	1b	O=C(O)Cc1nn(Cc2nc3ccccc3s2)c(=O)c2ccccc12	IC50	'='	19.0	nM	7.72			UO_0000065	21.97	0.42	5.04	9.08	False	CHEMBL643096	Inhibitory activity against aldose reductase isolated from human placenta	B	BAO_0000019	assay format	None	None	None	None	None	CHEMBL1900	Aldose reductase	Homo sapiens	SINGLE PROTEIN	CHEMBL1126296	1	Scientific Literature	J. Med. Chem.	1992	None
CHEMBL56424		0	283.67	0	0.18	25	C[C@@H]1C[C@]2(NC(=O)NC2=O)c2cc(Cl)c[n+]([O-])c2O1	IC50	'='	950.0	nM	6.02			UO_0000065	21.23	0.43	5.84	6.38	False	CHEMBL641356	In vitro inhibitory activity against Aldose reductase isolated from human placenta	B	BAO_0000019	assay format	None	None	None	None	None	CHEMBL1900	Aldose reductase	Homo sapiens	SINGLE PROTEIN	CHEMBL1125164	1	Scientific Literature	J. Med. Chem.	1990	None
CHEMBL81379	RETINAL	0	284.44	1	5.72	all-trans-retinaldehyde	CC1=C(/C=C/C(C)=C/C=C/C(C)=C/C=O)C(C)(C)CCC1	Kcat/Km	'='	320.0	/mM/min									False	CHEMBL921550	Ratio of Kcat to Km for human AKR1B1	B	BAO_0000357	single protein format	Homo sapiens	None	None	None	None	CHEMBL1900	Aldose reductase	Homo sapiens	SINGLE PROTEIN	CHEMBL1142227	1	Scientific Literature	Proc. Natl. Acad. Sci. U.S.A.	2007	None
CHEMBL81379	RETINAL	0	284.44	1	5.72	all-trans-retinaldehyde	CC1=C(/C=C/C(C)=C/C=C/C(C)=C/C=O)C(C)(C)CCC1	Kcat	'='	0.35	/min									False	CHEMBL921549	Activity of human AKR1B1 by BSA/HPLC method	B	BAO_0000357	single protein format	Homo sapiens	None	None	None	None	CHEMBL1900	Aldose reductase	Homo sapiens	SINGLE PROTEIN	CHEMBL1142227	1	Scientific Literature	Proc. Natl. Acad. Sci. U.S.A.	2007	None
CHEMBL81379	RETINAL	0	284.44	1	5.72	all-trans-retinaldehyde	CC1=C(/C=C/C(C)=C/C=C/C(C)=C/C=O)C(C)(C)CCC1	Kcat	'='	0.37	/min									False	CHEMBL921560	Activity of human AKR1B1 by Tween 80 / spectrophotometer method	B	BAO_0000357	single protein format	Homo sapiens	None	None	None	None	CHEMBL1900	Aldose reductase	Homo sapiens	SINGLE PROTEIN	CHEMBL1142227	1	Scientific Literature	Proc. Natl. Acad. Sci. U.S.A.	2007	None
CHEMBL502135	XYLOSE	4	150.13	0	-2.58	D-xylose	OC1OC[C@@H](O)[C@H](O)[C@H]1O	k cat/Km	'='	189.0	M-1 s-1									False	CHEMBL844641	Ratio of catalytic constant (kcat)/Kinetic constant(Km)	B	BAO_0000357	single protein format	None	None	None	None	None	CHEMBL1900	Aldose reductase	Homo sapiens	SINGLE PROTEIN	CHEMBL1131752	1	Scientific Literature	Bioorg. Med. Chem. Lett.	1999	None
CHEMBL303731		0	240.23	0	1.66	30	C[C@@H]1C[C@@](O)(CC(=O)O)c2ccc(F)cc2O1	IC50	'='	5420.0	nM	5.27			UO_0000065	21.92	0.42	3.61	7.89	False	CHEMBL643098	Inhibitory activity against human placental aldose reductase	B	BAO_0000019	assay format	None	None	None	None	None	CHEMBL1900	Aldose reductase	Homo sapiens	SINGLE PROTEIN	CHEMBL1126072	1	Scientific Literature	J. Med. Chem.	1992	None
CHEMBL363387	LIDORESTAT	2	376.36	0	4.34	26	O=C(O)Cn1cc(Cc2nc3c(F)c(F)cc(F)c3s2)c2ccccc21	IC50	'='	5.0	nM	8.30			UO_0000065	22.06	0.44	3.96	15.06	False	CHEMBL924228	Inhibition of aldose reductase	B	BAO_0000357	single protein format	None	None	None	None	None	CHEMBL1900	Aldose reductase	Homo sapiens	SINGLE PROTEIN	CHEMBL1140501	1	Scientific Literature	Bioorg. Med. Chem.	2007	None
CHEMBL240720		0	444.82	0	4.36	18	O=C(O)COc1cc(Cl)ccc1C(=O)NCc1nc2cc(C(F)(F)F)ccc2s1	IC50	'='	35.0	nM	7.46			UO_0000065	16.76	0.35	3.10	8.42	False	CHEMBL924228	Inhibition of aldose reductase	B	BAO_0000357	single protein format	None	None	None	None	None	CHEMBL1900	Aldose reductase	Homo sapiens	SINGLE PROTEIN	CHEMBL1140501	1	Scientific Literature	Bioorg. Med. Chem.	2007	None
CHEMBL10413	ZENARESTAT	0	441.64	0	2.85	16	O=C(O)Cn1c(=O)n(Cc2ccc(Br)cc2F)c(=O)c2ccc(Cl)cc21	IC50	'='	44.0	nM	7.36			UO_0000065	16.66	0.39	4.51	9.05	False	CHEMBL924228	Inhibition of aldose reductase	B	BAO_0000357	single protein format	None	None	None	None	None	CHEMBL1900	Aldose reductase	Homo sapiens	SINGLE PROTEIN	CHEMBL1140501	1	Scientific Literature	Bioorg. Med. Chem.	2007	None
CHEMBL79978		0	250.23	0	0.99	121	CN1C(=O)N[C@]2(CCOc3ccc(F)cc32)C1=O	IC50	'>'	100000.0	nM				UO_0000065					False	CHEMBL643095	In vitro inhibitory activity towards partially purified human placenta aldose reductase	B	BAO_0000019	assay format	None	None	None	None	None	CHEMBL1900	Aldose reductase	Homo sapiens	SINGLE PROTEIN	CHEMBL1124229	1	Scientific Literature	J. Med. Chem.	1988	None
CHEMBL19532		0	359.84	0	1.69	30	CCCCCNS(=O)(=O)c1ccc(Cl)cc1C1NC(=O)NC1=O	IC50	'='	190.0	nM	6.72			UO_0000065	18.68	0.40	5.03	6.44	False	CHEMBL764859	Inhibition of human placental aldose reductase (HPAR) activity with glyceraldehyde as substrate	B	BAO_0000019	assay format	None	None	None	None	None	CHEMBL1900	Aldose reductase	Homo sapiens	SINGLE PROTEIN	CHEMBL1124482	1	Scientific Literature	J. Med. Chem.	1989	None
CHEMBL274727		0	383.79	0	2.16	31	O=C1NC(=O)C(c2cc(Cl)ccc2S(=O)(=O)Nc2ccc(F)cc2)N1	IC50	'='	230.0	nM	6.64			UO_0000065	17.30	0.36	4.48	6.36	False	CHEMBL764859	Inhibition of human placental aldose reductase (HPAR) activity with glyceraldehyde as substrate	B	BAO_0000019	assay format	None	None	None	None	None	CHEMBL1900	Aldose reductase	Homo sapiens	SINGLE PROTEIN	CHEMBL1124482	1	Scientific Literature	J. Med. Chem.	1989	None
CHEMBL1645381		0	355.37	0	3.60	1b	O=C(O)CN1C(=O)S/C(=C\c2ccc(Oc3ccccc3)cc2)C1=O	IC50	'='	820.0	nM	6.09			UO_0000065	17.13	0.33	2.49	7.25	False	CHEMBL1646531	Inhibition of aldose reductase	B	BAO_0000357	single protein format	None	None	None	None	None	CHEMBL1900	Aldose reductase	Homo sapiens	SINGLE PROTEIN	CHEMBL1641564	1	Scientific Literature	Bioorg. Med. Chem. Lett.	2011	None
CHEMBL1645382		0	369.40	0	3.39	1d	O=C(O)CN1C(=O)S/C(=C\c2ccc(OCc3ccccc3)cc2)C1=O	IC50	'='	280.0	nM	6.55			UO_0000065	17.74	0.34	3.16	7.81	False	CHEMBL1646531	Inhibition of aldose reductase	B	BAO_0000357	single protein format	None	None	None	None	None	CHEMBL1900	Aldose reductase	Homo sapiens	SINGLE PROTEIN	CHEMBL1641564	1	Scientific Literature	Bioorg. Med. Chem. Lett.	2011	None
CHEMBL1645385		0	297.33	0	4.01	2b	O=C1N=C(O)S/C1=C\c1ccc(Oc2ccccc2)cc1	Inhibition	'='	41.0	%				UO_0000187					False	CHEMBL1646532	Inhibition of aldose reductase at 37 uM	B	BAO_0000357	single protein format	None	None	None	None	None	CHEMBL1900	Aldose reductase	Homo sapiens	SINGLE PROTEIN	CHEMBL1641564	1	Scientific Literature	Bioorg. Med. Chem. Lett.	2011	None
CHEMBL1348329		0	255.30	0	3.16	2f	O=C1NC(=O)/C(=C/c2cccc3ccccc23)S1	IC50	'='	10700.0	nM	4.97			UO_0000065	19.47	0.38	1.81	10.77	False	CHEMBL1646531	Inhibition of aldose reductase	B	BAO_0000357	single protein format	None	None	None	None	None	CHEMBL1900	Aldose reductase	Homo sapiens	SINGLE PROTEIN	CHEMBL1641564	1	Scientific Literature	Bioorg. Med. Chem. Lett.	2011	None
CHEMBL72368		0	250.28	0	1.32	9	Cc1ccc(S(=O)(=O)c2ccc(O)nn2)cc1	IC50	'='	1900.0	nM	5.72			UO_0000065	22.86	0.46	4.40	7.14	True	CHEMBL821471	Inhibition of human recombinant Aldose reductase in streptozotocin diabetic rat	B	BAO_0000357	single protein format	Homo sapiens	None	None	None	None	CHEMBL1900	Aldose reductase	Homo sapiens	SINGLE PROTEIN	CHEMBL1145005	1	Scientific Literature	J. Med. Chem.	2003	None
CHEMBL19885		0	272.26	0	0.11	36	CS(=O)(=O)c1ccc(F)cc1C1NC(=O)NC1=O	IC50	'='	610.0	nM	6.21			UO_0000065	22.83	0.47	6.10	6.73	False	CHEMBL764859	Inhibition of human placental aldose reductase (HPAR) activity with glyceraldehyde as substrate	B	BAO_0000019	assay format	None	None	None	None	None	CHEMBL1900	Aldose reductase	Homo sapiens	SINGLE PROTEIN	CHEMBL1124482	1	Scientific Literature	J. Med. Chem.	1989	None
CHEMBL293579		0	233.23	0	0.29	23	C[C@@H]1C[C@]2(NC(=O)NC2=O)c2cccnc2O1	IC50	'='	7220.0	nM	5.14			UO_0000065	22.04	0.41	4.85	6.40	False	CHEMBL641356	In vitro inhibitory activity against Aldose reductase isolated from human placenta	B	BAO_0000019	assay format	None	None	None	None	None	CHEMBL1900	Aldose reductase	Homo sapiens	SINGLE PROTEIN	CHEMBL1125164	1	Scientific Literature	J. Med. Chem.	1990	None
CHEMBL1944855		0	380.47	0	3.47	7m	COc1ccc2c(c1)c1c(n2CC(=O)O)C(=S)N(Cc2ccccc2)CC1	Kis	'='	79.0	nM				UO_0000065					False	CHEMBL1948104	Noncompetitive inhibition of human recombinant AKR1B1 using pyridine-3-aldehyde as substrate by Lineweaver-Burk plot analysis	B	BAO_0000357	single protein format	Homo sapiens	None	None	None	None	CHEMBL1900	Aldose reductase	Homo sapiens	SINGLE PROTEIN	CHEMBL1944621	1	Scientific Literature	Bioorg. Med. Chem.	2012	None
CHEMBL280168		0	419.38	0	3.70	210	O=C(O)Cc1nn(Cc2nc3c(C(F)(F)F)cccc3s2)c(=O)c2ccccc12	IC50	'='	25.0	nM	7.60			UO_0000065	18.13	0.36	3.90	8.94	False	CHEMBL641353	Inhibition of aldose reductase (aldo-keto reductase, AKR1B1) isolated from human placenta.	B	BAO_0000019	assay format	None	None	None	None	None	CHEMBL1900	Aldose reductase	Homo sapiens	SINGLE PROTEIN	CHEMBL1125712	1	Scientific Literature	J. Med. Chem.	1991	None
CHEMBL67922		0	441.26	0	4.13	84	O=C(O)Cc1nn(Cc2ccc(Br)cc2F)c(=O)c2cc3ccccc3cc12	IC50	'='	420.0	nM	6.38			UO_0000065	14.45	0.31	2.25	8.83	False	CHEMBL643096	Inhibitory activity against aldose reductase isolated from human placenta	B	BAO_0000019	assay format	None	None	None	None	None	CHEMBL1900	Aldose reductase	Homo sapiens	SINGLE PROTEIN	CHEMBL1126296	1	Scientific Literature	J. Med. Chem.	1992	None
CHEMBL19187		0	379.82	0	1.70	32	O=C1NC(=O)C(c2cc(Cl)ccc2S(=O)(=O)NCc2ccccc2)N1	IC50	'='	30.0	nM	7.52			UO_0000065	19.81	0.41	5.82	7.21	False	CHEMBL764859	Inhibition of human placental aldose reductase (HPAR) activity with glyceraldehyde as substrate	B	BAO_0000019	assay format	None	None	None	None	None	CHEMBL1900	Aldose reductase	Homo sapiens	SINGLE PROTEIN	CHEMBL1124482	1	Scientific Literature	J. Med. Chem.	1989	None
CHEMBL20004		0	430.28	0	3.44	224	O=C(O)Cc1nn(Cc2nc3ccc(Br)cc3s2)c(=O)c2ccccc12	IC50	'='	26.0	nM	7.58			UO_0000065	17.63	0.40	4.15	8.92	False	CHEMBL641353	Inhibition of aldose reductase (aldo-keto reductase, AKR1B1) isolated from human placenta.	B	BAO_0000019	assay format	None	None	None	None	None	CHEMBL1900	Aldose reductase	Homo sapiens	SINGLE PROTEIN	CHEMBL1125712	1	Scientific Literature	J. Med. Chem.	1991	None
CHEMBL1044	PHENYLACETIC ACID	0	136.15	0	1.31	1	O=C(O)Cc1ccccc1	IC50	'='	96000.0	nM	4.02			UO_0000065	29.51	0.55	2.71	10.77	False	CHEMBL924228	Inhibition of aldose reductase	B	BAO_0000357	single protein format	None	None	None	None	None	CHEMBL1900	Aldose reductase	Homo sapiens	SINGLE PROTEIN	CHEMBL1140501	1	Scientific Literature	Bioorg. Med. Chem.	2007	None
CHEMBL241777		0	276.27	0	1.35	11	O=c1ccc(S(=O)(=O)c2cc3ccccc3o2)n[nH]1	IC50	'='	150.0	nM	6.82			UO_0000065	24.70	0.49	5.47	7.34	False	CHEMBL924228	Inhibition of aldose reductase	B	BAO_0000357	single protein format	None	None	None	None	None	CHEMBL1900	Aldose reductase	Homo sapiens	SINGLE PROTEIN	CHEMBL1140501	1	Scientific Literature	Bioorg. Med. Chem.	2007	None
CHEMBL230006	ENOXOLONE	2	470.69	1	6.41	6	CC1(C)[C@@H](O)CC[C@@]2(C)[C@H]1CC[C@]1(C)[C@@H]2C(=O)C=C2[C@@H]3C[C@@](C)(C(=O)O)CC[C@]3(C)CC[C@]21C	IC50	'='	280000.0	nM		Outside typical range		UO_0000065					False	CHEMBL2168781	Inhibition of reductase activity of N-terminal 6His-tagged human recombinant AKR1B1 expressed in Escherichia coli BL21(DE3) assessed as assessed as pyridine-3-aldehyde reduction	B	BAO_0000019	assay format	Homo sapiens	None	None	None	None	CHEMBL1900	Aldose reductase	Homo sapiens	SINGLE PROTEIN	CHEMBL2163317	1	Scientific Literature	J. Nat. Prod.	2011	None
CHEMBL399598		0	414.34	0	3.25	23	O=C(O)COc1cc(F)ccc1C(=O)NCc1nc2c(F)c(F)cc(F)c2s1	IC50	'='	11.0	nM	7.96			UO_0000065	19.21	0.39	4.71	8.99	False	CHEMBL924228	Inhibition of aldose reductase	B	BAO_0000357	single protein format	None	None	None	None	None	CHEMBL1900	Aldose reductase	Homo sapiens	SINGLE PROTEIN	CHEMBL1140501	1	Scientific Literature	Bioorg. Med. Chem.	2007	None
CHEMBL241570		0	306.30	0	1.36	8	COc1ccc2oc(S(=O)(=O)c3ccc(=O)[nH]n3)cc2c1	IC50	'='	230.0	nM	6.64			UO_0000065	21.67	0.43	5.28	6.49	False	CHEMBL924228	Inhibition of aldose reductase	B	BAO_0000357	single protein format	None	None	None	None	None	CHEMBL1900	Aldose reductase	Homo sapiens	SINGLE PROTEIN	CHEMBL1140501	1	Scientific Literature	Bioorg. Med. Chem.	2007	None
CHEMBL266497	SORBINIL	3	236.20	0	0.64	Sorbinil	O=C1NC(=O)[C@@]2(CCOc3ccc(F)cc32)N1	IC50	'='	550.0	nM	6.26			UO_0000065	26.50	0.50	5.62	9.28	False	CHEMBL1174254	Inhibition of N-terminal 6His-tagged human aldose reductase expressed in Escherichia coli BL21(DE3) mediated NADPH linked pyridine-3-aldehyde reduction	B	BAO_0000019	assay format	Homo sapiens	None	None	None	None	CHEMBL1900	Aldose reductase	Homo sapiens	SINGLE PROTEIN	CHEMBL1177841	1	Scientific Literature	Bioorg. Med. Chem.	2010	None
CHEMBL1172665		0	387.40	0	4.03	C1	COc1ccc(/N=c2\oc3cc(O)ccc3cc2C(=O)Nc2ccccn2)cc1	IC50	'='	11.0	nM	7.96			UO_0000065	20.54	0.37	3.93	8.21	True	CHEMBL1174254	Inhibition of N-terminal 6His-tagged human aldose reductase expressed in Escherichia coli BL21(DE3) mediated NADPH linked pyridine-3-aldehyde reduction	B	BAO_0000019	assay format	Homo sapiens	None	None	None	None	CHEMBL1900	Aldose reductase	Homo sapiens	SINGLE PROTEIN	CHEMBL1177841	1	Scientific Literature	Bioorg. Med. Chem.	2010	None
CHEMBL306710		0	278.31	0	3.54	2b	CC(C(=O)O)c1ccc2c(=O)c3ccccc3ccc2c1	Inhibition	'='	90.0	%				UO_0000187					False	CHEMBL642959	In vitro inhibition of rabbit lens aldose reductase at 10e-4 M.	B	BAO_0000357	single protein format	Oryctolagus cuniculus	None	None	None	None	CHEMBL1900	Aldose reductase	Homo sapiens	SINGLE PROTEIN	CHEMBL1123366	1	Scientific Literature	J. Med. Chem.	1986	None
CHEMBL306710		0	278.31	0	3.54	2b	CC(C(=O)O)c1ccc2c(=O)c3ccccc3ccc2c1	Inhibition	'='	74.0	%				UO_0000187					False	CHEMBL642961	In vitro inhibition of rabbit lens aldose reductase at 10e-5 M.	B	BAO_0000357	single protein format	Oryctolagus cuniculus	None	None	None	None	CHEMBL1900	Aldose reductase	Homo sapiens	SINGLE PROTEIN	CHEMBL1123366	1	Scientific Literature	J. Med. Chem.	1986	None
CHEMBL7224		0	335.36	0	2.97	35	CCOC(=O)C1=C(O)C(=O)N(C2c3ccccc3-c3ccccc32)C1	IC50	'='	300.0	nM	6.52			UO_0000065	19.45	0.36	3.55	9.76	False	CHEMBL643099	In vitro inhibition of human placental aldose reductase.	B	BAO_0000019	assay format	None	None	None	None	None	CHEMBL1900	Aldose reductase	Homo sapiens	SINGLE PROTEIN	CHEMBL1125615	1	Scientific Literature	J. Med. Chem.	1991	None
CHEMBL10372	ZOPOLRESTAT	0	419.38	0	3.70	152	O=C(O)Cc1nn(Cc2nc3cc(C(F)(F)F)ccc3s2)c(=O)c2ccccc12	IC50	'='	3.1	nM	8.51			UO_0000065	20.29	0.40	4.81	10.00	False	CHEMBL4132037	Inhibition of human placental aldose reductase using glyceraldehyde as substrate in presence of NADPH	B	BAO_0000019	assay format	Homo sapiens	None	None	None	None	CHEMBL1900	Aldose reductase	Homo sapiens	SINGLE PROTEIN	CHEMBL4130365	1	Scientific Literature	Eur J Med Chem	2017	None
CHEMBL10372	ZOPOLRESTAT	0	419.38	0	3.70	zopolrestat	O=C(O)Cc1nn(Cc2nc3cc(C(F)(F)F)ccc3s2)c(=O)c2ccccc12	IC50	'='	4.0	nM	8.40			UO_0000065	20.02	0.40	4.70	9.87	True	CHEMBL821471	Inhibition of human recombinant Aldose reductase in streptozotocin diabetic rat	B	BAO_0000357	single protein format	Homo sapiens	None	None	None	None	CHEMBL1900	Aldose reductase	Homo sapiens	SINGLE PROTEIN	CHEMBL1145005	1	Scientific Literature	J. Med. Chem.	2003	None
CHEMBL2440420		0	387.39	0	4.03	5q	COc1ccc(/N=c2\oc3cccc(O)c3cc2C(=O)Nc2ccccn2)cc1	IC50	'>'	10000.0	nM				UO_0000065					False	CHEMBL2444356	Inhibition of human recombinant N-terminal His6-tagged AKR1B1 expressed in Escherichia coli by fluorescence assay in presence of NADPH	B	BAO_0000019	assay format	Homo sapiens	None	None	None	None	CHEMBL1900	Aldose reductase	Homo sapiens	SINGLE PROTEIN	CHEMBL2440043	1	Scientific Literature	Bioorg. Med. Chem.	2013	None
CHEMBL2440424		0	371.40	0	4.33	5c	Cc1ccc(/N=c2\oc3cc(O)ccc3cc2C(=O)Nc2ccccn2)cc1	IC50	'='	26.0	nM	7.58			UO_0000065	20.42	0.37	3.26	8.65	False	CHEMBL2444356	Inhibition of human recombinant N-terminal His6-tagged AKR1B1 expressed in Escherichia coli by fluorescence assay in presence of NADPH	B	BAO_0000019	assay format	Homo sapiens	None	None	None	None	CHEMBL1900	Aldose reductase	Homo sapiens	SINGLE PROTEIN	CHEMBL2440043	1	Scientific Literature	Bioorg. Med. Chem.	2013	None
CHEMBL1172665		0	387.40	0	4.03	1	COc1ccc(/N=c2\oc3cc(O)ccc3cc2C(=O)Nc2ccccn2)cc1	IC50	'='	11.0	nM	7.96			UO_0000065	20.54	0.37	3.93	8.21	False	CHEMBL2444356	Inhibition of human recombinant N-terminal His6-tagged AKR1B1 expressed in Escherichia coli by fluorescence assay in presence of NADPH	B	BAO_0000019	assay format	Homo sapiens	None	None	None	None	CHEMBL1900	Aldose reductase	Homo sapiens	SINGLE PROTEIN	CHEMBL2440043	1	Scientific Literature	Bioorg. Med. Chem.	2013	None
CHEMBL2440411		0	352.39	0	3.52	5h	COc1ccc(/N=c2\oc3cc(O)ccc3cc2C(=O)NC(C)C)cc1	IC50	'='	6.7	nM	8.17			UO_0000065	23.20	0.43	4.65	9.72	False	CHEMBL2444356	Inhibition of human recombinant N-terminal His6-tagged AKR1B1 expressed in Escherichia coli by fluorescence assay in presence of NADPH	B	BAO_0000019	assay format	Homo sapiens	None	None	None	None	CHEMBL1900	Aldose reductase	Homo sapiens	SINGLE PROTEIN	CHEMBL2440043	1	Scientific Literature	Bioorg. Med. Chem.	2013	None
CHEMBL371162		0	410.80	0	5.00	39	O=C(O)Cn1cc(Cc2nc3c(F)c(F)cc(F)c3s2)c2ccc(Cl)cc21	IC50	'='	8.0	nM	8.10			UO_0000065	19.71	0.41	3.10	14.69	False	CHEMBL832655	In vitro inhibition of recombinant human aldose reductase expressed in Escherichia coli	B	BAO_0000019	assay format	Homo sapiens	None	None	None	None	CHEMBL1900	Aldose reductase	Homo sapiens	SINGLE PROTEIN	CHEMBL1144413	1	Scientific Literature	J. Med. Chem.	2005	None
CHEMBL2440421		0	371.40	0	4.32	5r	COc1ccc(/N=c2\oc3ccccc3cc2C(=O)Nc2ccccn2)cc1	IC50	'>'	10000.0	nM				UO_0000065					False	CHEMBL2444356	Inhibition of human recombinant N-terminal His6-tagged AKR1B1 expressed in Escherichia coli by fluorescence assay in presence of NADPH	B	BAO_0000019	assay format	Homo sapiens	None	None	None	None	CHEMBL1900	Aldose reductase	Homo sapiens	SINGLE PROTEIN	CHEMBL2440043	1	Scientific Literature	Bioorg. Med. Chem.	2013	None
CHEMBL2440419		0	387.40	0	4.03	5p	COc1ccc(/N=c2\oc3ccc(O)cc3cc2C(=O)Nc2ccccn2)cc1	IC50	'>'	10000.0	nM				UO_0000065					False	CHEMBL2444356	Inhibition of human recombinant N-terminal His6-tagged AKR1B1 expressed in Escherichia coli by fluorescence assay in presence of NADPH	B	BAO_0000019	assay format	Homo sapiens	None	None	None	None	CHEMBL1900	Aldose reductase	Homo sapiens	SINGLE PROTEIN	CHEMBL2440043	1	Scientific Literature	Bioorg. Med. Chem.	2013	None
CHEMBL2440423		0	401.38	0	3.72	5b	O=C(O)c1ccc(/N=c2\oc3cc(O)ccc3cc2C(=O)Nc2ccccn2)cc1	IC50	'='	19.0	nM	7.72			UO_0000065	19.24	0.35	4.00	6.18	False	CHEMBL2444356	Inhibition of human recombinant N-terminal His6-tagged AKR1B1 expressed in Escherichia coli by fluorescence assay in presence of NADPH	B	BAO_0000019	assay format	Homo sapiens	None	None	None	None	CHEMBL1900	Aldose reductase	Homo sapiens	SINGLE PROTEIN	CHEMBL2440043	1	Scientific Literature	Bioorg. Med. Chem.	2013	None
CHEMBL1673027		0	299.28	0	3.69	211	O=C(c1ccccc1)c1ccn(-c2cc(F)c(O)c(F)c2)c1	IC50	'='	390.0	nM	6.41			UO_0000065	21.41	0.40	2.72	15.18	False	CHEMBL2208623	Inhibition of aldose reductase	B	BAO_0000357	single protein format	None	None	None	None	None	CHEMBL1900	Aldose reductase	Homo sapiens	SINGLE PROTEIN	CHEMBL2203023	1	Scientific Literature	J. Med. Chem.	2011	None
CHEMBL69350		0	397.38	0	3.16	78	Cc1c(CC(=O)O)nn(Cc2nc3cc(C(F)(F)F)ccc3s2)c(=O)c1C	IC50	'='	16.0	nM	7.80			UO_0000065	19.62	0.39	4.64	9.16	False	CHEMBL643096	Inhibitory activity against aldose reductase isolated from human placenta	B	BAO_0000019	assay format	None	None	None	None	None	CHEMBL1900	Aldose reductase	Homo sapiens	SINGLE PROTEIN	CHEMBL1126296	1	Scientific Literature	J. Med. Chem.	1992	None
CHEMBL296126		0	184.14	0	-1.27	12d	OC1OC(C(F)CF)C(O)C1O	k cat/Km	'='	15286.0	M-1 s-1									False	CHEMBL844641	Ratio of catalytic constant (kcat)/Kinetic constant(Km)	B	BAO_0000357	single protein format	None	None	None	None	None	CHEMBL1900	Aldose reductase	Homo sapiens	SINGLE PROTEIN	CHEMBL1131752	1	Scientific Literature	Bioorg. Med. Chem. Lett.	1999	None
CHEMBL604612		0	148.16	0	-1.16	12a	CC[C@H]1OC(O)[C@H](O)[C@H]1O	k cat/Km	'='	38868.0	M-1 s-1									False	CHEMBL844641	Ratio of catalytic constant (kcat)/Kinetic constant(Km)	B	BAO_0000357	single protein format	None	None	None	None	None	CHEMBL1900	Aldose reductase	Homo sapiens	SINGLE PROTEIN	CHEMBL1131752	1	Scientific Literature	Bioorg. Med. Chem. Lett.	1999	None
CHEMBL291854		0	280.67	0	0.81	42	CN1C(=O)Nc2cc(Cl)ccc2C12NC(=O)NC2=O	IC50	'='	94.0	nM	7.03			UO_0000065	25.04	0.51	6.22	7.76	False	CHEMBL642956	Tested in vitro for inhibitory activity against partially purified aldose reductase from male rabbit lens	B	BAO_0000357	single protein format	Oryctolagus cuniculus	None	None	None	None	CHEMBL1900	Aldose reductase	Homo sapiens	SINGLE PROTEIN	CHEMBL1126066	1	Scientific Literature	J. Med. Chem.	1992	None
CHEMBL1645386		0	281.34	0	3.68	2e	O=C1NC(=O)/C(=C/c2ccc(-c3ccccc3)cc2)S1	Inhibition	'='	20.0	%				UO_0000187					False	CHEMBL1646698	Inhibition of aldose reductase at 50 uM	B	BAO_0000357	single protein format	None	None	None	None	None	CHEMBL1900	Aldose reductase	Homo sapiens	SINGLE PROTEIN	CHEMBL1641564	1	Scientific Literature	Bioorg. Med. Chem. Lett.	2011	None
CHEMBL27246	CINNAMIC ACID	0	148.16	0	1.78	Trans-cinnamic acid	O=C(O)/C=C/c1ccccc1	IC50	'='	68.1	ug.mL-1		Outside typical range		UO_0000274					False	CHEMBL984565	Inhibition of cataracted human eye lens aldose reductase	B	BAO_0000357	single protein format	Homo sapiens	None	None	None	None	CHEMBL1900	Aldose reductase	Homo sapiens	SINGLE PROTEIN	CHEMBL1151698	1	Scientific Literature	Bioorg. Med. Chem.	2008	None
CHEMBL1414	SYRINGIC ACID	0	198.17	0	1.11	Syringic acid	COc1cc(C(=O)O)cc(OC)c1O	IC50	'='	172.1	ug.mL-1		Outside typical range		UO_0000274					False	CHEMBL984565	Inhibition of cataracted human eye lens aldose reductase	B	BAO_0000357	single protein format	Homo sapiens	None	None	None	None	CHEMBL1900	Aldose reductase	Homo sapiens	SINGLE PROTEIN	CHEMBL1151698	1	Scientific Literature	Bioorg. Med. Chem.	2008	None
CHEMBL70014		0	291.13	0	2.83	58	C[C@@H]1C[C@@](O)(CC(=O)O)c2cc(Cl)c(Cl)cc2O1	IC50	'='	180.0	nM	6.75			UO_0000065	23.17	0.51	3.91	10.10	False	CHEMBL643098	Inhibitory activity against human placental aldose reductase	B	BAO_0000019	assay format	None	None	None	None	None	CHEMBL1900	Aldose reductase	Homo sapiens	SINGLE PROTEIN	CHEMBL1126072	1	Scientific Literature	J. Med. Chem.	1992	None
CHEMBL65967		0	291.13	0	2.83	29	C[C@@H]1C[C@@](O)(CC(=O)O)c2ccc(Cl)c(Cl)c2O1	IC50	'='	780.0	nM	6.11			UO_0000065	20.98	0.46	3.28	9.15	False	CHEMBL643098	Inhibitory activity against human placental aldose reductase	B	BAO_0000019	assay format	None	None	None	None	None	CHEMBL1900	Aldose reductase	Homo sapiens	SINGLE PROTEIN	CHEMBL1126072	1	Scientific Literature	J. Med. Chem.	1992	None
CHEMBL414676		0	305.16	0	3.22	56	CC1(C)C[C@@](O)(CC(=O)O)c2cc(Cl)c(Cl)cc2O1	IC50	'='	1860.0	nM	5.73			UO_0000065	18.78	0.41	2.51	8.58	False	CHEMBL643098	Inhibitory activity against human placental aldose reductase	B	BAO_0000019	assay format	None	None	None	None	None	CHEMBL1900	Aldose reductase	Homo sapiens	SINGLE PROTEIN	CHEMBL1126072	1	Scientific Literature	J. Med. Chem.	1992	None
CHEMBL23588	FLUFENAMIC ACID	4	281.23	0	4.15	21	O=C(O)c1ccccc1Nc1cccc(C(F)(F)F)c1	IC50	'='	41000.0	nM	4.39			UO_0000065	15.60	0.30	0.24	8.89	False	CHEMBL3421435	Inhibition of human AR by fluorescence assay	B	BAO_0000357	single protein format	Homo sapiens	None	None	None	None	CHEMBL1900	Aldose reductase	Homo sapiens	SINGLE PROTEIN	CHEMBL3414556	1	Scientific Literature	J. Med. Chem.	2015	None
CHEMBL6944		0	267.31	0	1.47	29	CCOC(=O)C1=C(O)C(=O)N(Cc2cccs2)C1	IC50	'='	380.0	nM	6.42			UO_0000065	24.02	0.49	4.95	9.61	False	CHEMBL643099	In vitro inhibition of human placental aldose reductase.	B	BAO_0000019	assay format	None	None	None	None	None	CHEMBL1900	Aldose reductase	Homo sapiens	SINGLE PROTEIN	CHEMBL1125615	1	Scientific Literature	J. Med. Chem.	1991	None
CHEMBL278832		0	367.39	0	2.39	227	O=C(O)Cc1nn(Cc2nc3ccc(O)cc3s2)c(=O)c2ccccc12	IC50	'='	1000.0	nM	6.00			UO_0000065	16.33	0.32	3.61	5.70	False	CHEMBL641353	Inhibition of aldose reductase (aldo-keto reductase, AKR1B1) isolated from human placenta.	B	BAO_0000019	assay format	None	None	None	None	None	CHEMBL1900	Aldose reductase	Homo sapiens	SINGLE PROTEIN	CHEMBL1125712	1	Scientific Literature	J. Med. Chem.	1991	None
CHEMBL19781		0	383.26	0	3.18	17	O=C1NC(=O)C(c2cc(Cl)ccc2[S+]([O-])Cc2ccc(Cl)cc2)N1	IC50	'='	470.0	nM	6.33			UO_0000065	16.51	0.36	3.15	8.41	False	CHEMBL764859	Inhibition of human placental aldose reductase (HPAR) activity with glyceraldehyde as substrate	B	BAO_0000019	assay format	None	None	None	None	None	CHEMBL1900	Aldose reductase	Homo sapiens	SINGLE PROTEIN	CHEMBL1124482	1	Scientific Literature	J. Med. Chem.	1989	None
CHEMBL171315		0	448.38	2	0.49	8	CC1OC(O)C(O)C(O)C1Oc1c(-c2ccc(O)c(O)c2)oc2cc(O)cc(O)c2c1=O	IC50	'='	14000.0	nM	4.85			UO_0000065	10.83	0.21	4.36	2.55	False	CHEMBL643109	Inhibitory activity against human placental aldose reductase in Sepharose 4B column at time 1	B	BAO_0000019	assay format	None	None	None	None	None	CHEMBL1900	Aldose reductase	Homo sapiens	SINGLE PROTEIN	CHEMBL1122895	1	Scientific Literature	J. Med. Chem.	1985	None
CHEMBL166825		0	296.28	0	2.86	Table 4 Bzl	O=C(OCc1ccccc1)c1cc(=O)c2ccc(O)cc2o1	IC50	'='	3200.0	nM	5.50			UO_0000065	18.55	0.34	2.63	7.16	False	CHEMBL884119	Inhibitory activity against human placental aldose reductase (HPAR)	B	BAO_0000019	assay format	None	None	None	None	None	CHEMBL1900	Aldose reductase	Homo sapiens	SINGLE PROTEIN	CHEMBL1122895	1	Scientific Literature	J. Med. Chem.	1985	None
CHEMBL342339		0	350.40	0	3.29	128	O=C(O)Cc1nn(Cc2cc3ccccc3s2)c(=O)c2ccccc12	IC50	'='	120.0	nM	6.92			UO_0000065	19.75	0.38	3.63	9.59	True	CHEMBL641358	In vitro inhibitory activity against aldose reductase isolated from human placenta	B	BAO_0000019	assay format	None	None	None	None	None	CHEMBL1900	Aldose reductase	Homo sapiens	SINGLE PROTEIN	CHEMBL1126147	1	Scientific Literature	J. Med. Chem.	1992	None
CHEMBL68635		0	226.20	0	1.27	40	O=C(O)C[C@]1(O)CCOc2ccc(F)cc21	IC50	'='	600.0	nM	6.22			UO_0000065	27.51	0.53	4.95	9.32	False	CHEMBL643098	Inhibitory activity against human placental aldose reductase	B	BAO_0000019	assay format	None	None	None	None	None	CHEMBL1900	Aldose reductase	Homo sapiens	SINGLE PROTEIN	CHEMBL1126072	1	Scientific Literature	J. Med. Chem.	1992	None
CHEMBL324976		0	648.71	2	8.05	4f	C/C=C/C(=O)Oc1c(-c2c(C)cc3c(C(C)C)c(O)c(O)c(C#N)c3c2OC(=O)/C=C/C)c(C)cc2c(C(C)C)c(O)c(O)c(C#N)c12	Ki	'='	1300.0	nM	5.89			UO_0000065	9.07	0.17	-2.16	3.25	False	CHEMBL643119	The compound was tested for inhibitory activity against Aldose reductase from human placenta	B	BAO_0000019	assay format	None	None	None	None	None	CHEMBL1900	Aldose reductase	Homo sapiens	SINGLE PROTEIN	CHEMBL1125799	1	Scientific Literature	J. Med. Chem.	1991	None
CHEMBL52792		0	652.74	2	8.50	4c	CCCC(=O)Oc1c(-c2c(C)cc3c(C(C)C)c(O)c(O)c(C#N)c3c2OC(=O)CCC)c(C)cc2c(C(C)C)c(O)c(O)c(C#N)c12	Ki	'='	5300.0	nM	5.28			UO_0000065	8.08	0.15	-3.22	2.91	False	CHEMBL821473	The compound was tested for inhibitory activity against aldose reductase from human placenta	B	BAO_0000019	assay format	None	None	None	None	None	CHEMBL1900	Aldose reductase	Homo sapiens	SINGLE PROTEIN	CHEMBL1125799	1	Scientific Literature	J. Med. Chem.	1991	None
CHEMBL278522		0	396.38	0	2.59	266	O=C(O)Cc1nn(Cc2nc3ccccc3s2)c(=O)c2ccc([N+](=O)[O-])cc12	IC50	'='	46.0	nM	7.34			UO_0000065	18.51	0.36	4.75	5.72	False	CHEMBL641353	Inhibition of aldose reductase (aldo-keto reductase, AKR1B1) isolated from human placenta.	B	BAO_0000019	assay format	None	None	None	None	None	CHEMBL1900	Aldose reductase	Homo sapiens	SINGLE PROTEIN	CHEMBL1125712	1	Scientific Literature	J. Med. Chem.	1991	None
CHEMBL143551		0	368.78	0	3.47	135	O=C(O)Cc1nn(Cc2cc3cc(Cl)ccc3o2)c(=O)c2ccccc12	IC50	'='	150.0	nM	6.82			UO_0000065	18.50	0.36	3.35	8.00	False	CHEMBL641358	In vitro inhibitory activity against aldose reductase isolated from human placenta	B	BAO_0000019	assay format	None	None	None	None	None	CHEMBL1900	Aldose reductase	Homo sapiens	SINGLE PROTEIN	CHEMBL1126147	1	Scientific Literature	J. Med. Chem.	1992	None
CHEMBL326383		0	708.85	2	10.06	4e	CCCCCC(=O)Oc1c(-c2c(C)cc3c(C(C)C)c(O)c(O)c(C#N)c3c2OC(=O)CCCCC)c(C)cc2c(C(C)C)c(O)c(O)c(C#N)c12	Ki	'='	3100.0	nM	5.51			UO_0000065	7.77	0.14	-4.55	3.04	False	CHEMBL821473	The compound was tested for inhibitory activity against aldose reductase from human placenta	B	BAO_0000019	assay format	None	None	None	None	None	CHEMBL1900	Aldose reductase	Homo sapiens	SINGLE PROTEIN	CHEMBL1125799	1	Scientific Literature	J. Med. Chem.	1991	None
CHEMBL2260158		0	279.27	0	1.51	13	O=C(O)CN1C(=O)S/C(=C/c2ccc(O)cc2)C1=O	IC50	'='	489.78	nM	6.31			UO_0000065	22.59	0.45	4.80	6.65	False	CHEMBL3056339	Inhibition of aldose reductase (unknown origin)	B	BAO_0000357	single protein format	Homo sapiens	None	None	None	None	CHEMBL1900	Aldose reductase	Homo sapiens	SINGLE PROTEIN	CHEMBL3045790	1	Scientific Literature	Med Chem Res	2008	None
CHEMBL63654		0	322.32	0	1.73	26	O=C1NC(=O)C2(N1)c1ccccc1NC(=O)N2Cc1ccccc1	IC50	'>'	100000.0	nM				UO_0000065					False	CHEMBL642956	Tested in vitro for inhibitory activity against partially purified aldose reductase from male rabbit lens	B	BAO_0000357	single protein format	Oryctolagus cuniculus	None	None	None	None	CHEMBL1900	Aldose reductase	Homo sapiens	SINGLE PROTEIN	CHEMBL1126066	1	Scientific Literature	J. Med. Chem.	1992	None
CHEMBL71820		0	258.22	0	1.80	33	C[C@@H]1C[C@@](O)(CC(=O)O)c2cc(F)c(F)cc2O1	IC50	'='	350.0	nM	6.46			UO_0000065	25.00	0.49	4.66	9.67	False	CHEMBL641355	Compound was tested in vitro for its inhibitory activity against human placental aldose reductase	B	BAO_0000019	assay format	None	None	None	None	None	CHEMBL1900	Aldose reductase	Homo sapiens	SINGLE PROTEIN	CHEMBL1126072	1	Scientific Literature	J. Med. Chem.	1992	None
CHEMBL418007		0	397.48	0	3.40	220	CSc1ccc2sc(Cn3nc(CC(=O)O)c4ccccc4c3=O)nc2c1	IC50	'='	60.0	nM	7.22			UO_0000065	18.17	0.37	3.82	8.49	False	CHEMBL641353	Inhibition of aldose reductase (aldo-keto reductase, AKR1B1) isolated from human placenta.	B	BAO_0000019	assay format	None	None	None	None	None	CHEMBL1900	Aldose reductase	Homo sapiens	SINGLE PROTEIN	CHEMBL1125712	1	Scientific Literature	J. Med. Chem.	1991	None
CHEMBL262701		0	387.44	0	2.80	6b	CN1C(C(=O)Nc2nc3ccccc3s2)=C(O)c2ccccc2S1(=O)=O	IC50	'='	5500.0	nM	5.26			UO_0000065	13.58	0.28	2.46	5.28	False	CHEMBL641353	Inhibition of aldose reductase (aldo-keto reductase, AKR1B1) isolated from human placenta.	B	BAO_0000019	assay format	None	None	None	None	None	CHEMBL1900	Aldose reductase	Homo sapiens	SINGLE PROTEIN	CHEMBL1125712	1	Scientific Literature	J. Med. Chem.	1991	None
CHEMBL142989		0	403.32	0	3.23	122	O=C(O)Cc1nn(Cc2nc3cc(C(F)(F)F)ccc3o2)c(=O)c2ccccc12	IC50	'='	31.0	nM	7.51			UO_0000065	18.62	0.35	4.28	7.64	False	CHEMBL641358	In vitro inhibitory activity against aldose reductase isolated from human placenta	B	BAO_0000019	assay format	None	None	None	None	None	CHEMBL1900	Aldose reductase	Homo sapiens	SINGLE PROTEIN	CHEMBL1126147	1	Scientific Literature	J. Med. Chem.	1992	None
CHEMBL141390		0	430.34	0	3.14	143	O=C(O)Cc1nn(Cc2nc(-c3ccccc3C(F)(F)F)no2)c(=O)c2ccccc12	IC50	'='	220.0	nM	6.66			UO_0000065	15.47	0.29	3.52	5.99	False	CHEMBL641358	In vitro inhibitory activity against aldose reductase isolated from human placenta	B	BAO_0000019	assay format	None	None	None	None	None	CHEMBL1900	Aldose reductase	Homo sapiens	SINGLE PROTEIN	CHEMBL1126147	1	Scientific Literature	J. Med. Chem.	1992	None
CHEMBL69708		0	256.69	0	2.17	5	C[C@@H]1C[C@@](O)(CC(=O)O)c2cc(Cl)ccc2O1	IC50	'='	820.0	nM	6.09			UO_0000065	23.71	0.49	3.92	9.12	False	CHEMBL643098	Inhibitory activity against human placental aldose reductase	B	BAO_0000019	assay format	None	None	None	None	None	CHEMBL1900	Aldose reductase	Homo sapiens	SINGLE PROTEIN	CHEMBL1126072	1	Scientific Literature	J. Med. Chem.	1992	None
CHEMBL143708		0	552.23	1	4.46	192	O=C(O)Cc1nn(CC(=O)Nc2cc(C(F)(F)F)cc(C(F)(F)F)c2Br)c(=O)c2ccccc12	IC50	'='	2200.0	nM	5.66			UO_0000065	10.24	0.23	1.20	5.59	False	CHEMBL641358	In vitro inhibitory activity against aldose reductase isolated from human placenta	B	BAO_0000019	assay format	None	None	None	None	None	CHEMBL1900	Aldose reductase	Homo sapiens	SINGLE PROTEIN	CHEMBL1126147	1	Scientific Literature	J. Med. Chem.	1992	None
CHEMBL198004		0	272.23	0	1.29	8q	O=S(=O)(c1ccc(O)nn1)c1cccc(F)c1F	IC50	'='	390.0	nM	6.41			UO_0000065	23.54	0.49	5.12	8.00	False	CHEMBL880577	In vitro inhibitroy concentration against Aldose reductase incubated at 24 degree C for 15 minutes in pH 7.0	B	BAO_0000357	single protein format	Homo sapiens	None	None	None	None	CHEMBL1900	Aldose reductase	Homo sapiens	SINGLE PROTEIN	CHEMBL1141107	1	Scientific Literature	J. Med. Chem.	2005	None
CHEMBL369911		0	286.31	0	2.17	8x	O=S(=O)(c1ccc2ccccc2c1)c1ccc(O)nn1	IC50	'='	360.0	nM	6.44			UO_0000065	22.51	0.44	4.27	8.04	False	CHEMBL880577	In vitro inhibitroy concentration against Aldose reductase incubated at 24 degree C for 15 minutes in pH 7.0	B	BAO_0000357	single protein format	Homo sapiens	None	None	None	None	CHEMBL1900	Aldose reductase	Homo sapiens	SINGLE PROTEIN	CHEMBL1141107	1	Scientific Literature	J. Med. Chem.	2005	None
CHEMBL371914		0	340.81	0	3.19	19y	Cc1c(S(=O)(=O)c2ccc(O)nn2)sc2ccc(Cl)cc12	IC50	'='	55.0	nM	7.26			UO_0000065	21.30	0.47	4.07	9.06	False	CHEMBL880577	In vitro inhibitroy concentration against Aldose reductase incubated at 24 degree C for 15 minutes in pH 7.0	B	BAO_0000357	single protein format	Homo sapiens	None	None	None	None	CHEMBL1900	Aldose reductase	Homo sapiens	SINGLE PROTEIN	CHEMBL1141107	1	Scientific Literature	J. Med. Chem.	2005	None
CHEMBL425922		0	254.24	0	1.15	8g	O=S(=O)(c1ccc(F)cc1)c1ccc(O)nn1	IC50	'='	474.0	nM	6.32			UO_0000065	24.88	0.51	5.17	7.89	False	CHEMBL880577	In vitro inhibitroy concentration against Aldose reductase incubated at 24 degree C for 15 minutes in pH 7.0	B	BAO_0000357	single protein format	Homo sapiens	None	None	None	None	CHEMBL1900	Aldose reductase	Homo sapiens	SINGLE PROTEIN	CHEMBL1141107	1	Scientific Literature	J. Med. Chem.	2005	None
CHEMBL72278		0	275.29	0	1.50	19a	O=S(=O)(c1ccc(O)nn1)c1cc2ccccc2[nH]1	IC50	'='	590.0	nM	6.23			UO_0000065	22.63	0.45	4.73	6.49	False	CHEMBL880577	In vitro inhibitroy concentration against Aldose reductase incubated at 24 degree C for 15 minutes in pH 7.0	B	BAO_0000357	single protein format	Homo sapiens	None	None	None	None	CHEMBL1900	Aldose reductase	Homo sapiens	SINGLE PROTEIN	CHEMBL1141107	1	Scientific Literature	J. Med. Chem.	2005	None
CHEMBL75630		0	294.31	0	3.25	2d	CC(C(=O)O)c1cc(O)c2c(=O)c3ccccc3ccc2c1	Inhibition	'='	96.0	%				UO_0000187					False	CHEMBL642959	In vitro inhibition of rabbit lens aldose reductase at 10e-4 M.	B	BAO_0000357	single protein format	Oryctolagus cuniculus	None	None	None	None	CHEMBL1900	Aldose reductase	Homo sapiens	SINGLE PROTEIN	CHEMBL1123366	1	Scientific Literature	J. Med. Chem.	1986	None
CHEMBL82242	QUERCITRIN	0	448.38	2	0.49	quercitrin	C[C@@H]1O[C@@H](Oc2c(-c3ccc(O)c(O)c3)oc3cc(O)cc(O)c3c2=O)[C@H](O)[C@H](O)[C@H]1O	Inhibition	'='	82.0	%				UO_0000187					False	CHEMBL1036013	Inhibition of aldose reductase at 1 uM	B	BAO_0000357	single protein format	None	None	None	None	None	CHEMBL1900	Aldose reductase	Homo sapiens	SINGLE PROTEIN	CHEMBL1151623	1	Scientific Literature	J. Nat. Prod.	1984	None
CHEMBL165509	PENDULETIN	0	344.32	0	2.90	2, penduletin	COc1cc2oc(-c3ccc(O)cc3)c(OC)c(=O)c2c(O)c1OC	Inhibition	'='	21.0	%				UO_0000187					False	CHEMBL1036013	Inhibition of aldose reductase at 1 uM	B	BAO_0000357	single protein format	None	None	None	None	None	CHEMBL1900	Aldose reductase	Homo sapiens	SINGLE PROTEIN	CHEMBL1151623	1	Scientific Literature	J. Nat. Prod.	1984	None
CHEMBL485677		0	346.29	0	2.30	quercetin 3,7-dimethyl ether	COc1cc2oc(-c3ccc(O)c(O)c3)c(OC)c(=O)c2c(O)c1O	Inhibition	'='	71.0	%				UO_0000187					False	CHEMBL1036013	Inhibition of aldose reductase at 1 uM	B	BAO_0000357	single protein format	None	None	None	None	None	CHEMBL1900	Aldose reductase	Homo sapiens	SINGLE PROTEIN	CHEMBL1151623	1	Scientific Literature	J. Nat. Prod.	1984	None
CHEMBL339586		0	197.19	0	1.72	1,3-dioxo-1H-benz[de]isoquinoline	O=C1NC(=O)c2cccc3cccc1c23	Inhibition	'='	100.0	%				UO_0000187					False	CHEMBL1036011	Inhibition of aldose reductase at 0.01 uM	B	BAO_0000357	single protein format	None	None	None	None	None	CHEMBL1900	Aldose reductase	Homo sapiens	SINGLE PROTEIN	CHEMBL1151623	1	Scientific Literature	J. Nat. Prod.	1984	None
CHEMBL485677		0	346.29	0	2.30	quercetin 3,7-dimethyl ether	COc1cc2oc(-c3ccc(O)c(O)c3)c(OC)c(=O)c2c(O)c1O	Inhibition	'='	100.0	%				UO_0000187					False	CHEMBL1036011	Inhibition of aldose reductase at 0.01 uM	B	BAO_0000357	single protein format	None	None	None	None	None	CHEMBL1900	Aldose reductase	Homo sapiens	SINGLE PROTEIN	CHEMBL1151623	1	Scientific Literature	J. Nat. Prod.	1984	None
CHEMBL63909		0	262.29	0	0.32	62	CN1C(=O)Nc2ccccc2C12NC(=S)NC2=O	IC50	'>'	100000.0	nM				UO_0000065					False	CHEMBL642956	Tested in vitro for inhibitory activity against partially purified aldose reductase from male rabbit lens	B	BAO_0000357	single protein format	Oryctolagus cuniculus	None	None	None	None	CHEMBL1900	Aldose reductase	Homo sapiens	SINGLE PROTEIN	CHEMBL1126066	1	Scientific Literature	J. Med. Chem.	1992	None
CHEMBL82242	QUERCITRIN	0	448.38	2	0.49	quercitrin	C[C@@H]1O[C@@H](Oc2c(-c3ccc(O)c(O)c3)oc3cc(O)cc(O)c3c2=O)[C@H](O)[C@H](O)[C@H]1O	Inhibition	'='	91.0	%				UO_0000187					False	CHEMBL1036012	Inhibition of aldose reductase at 0.1 uM	B	BAO_0000357	single protein format	None	None	None	None	None	CHEMBL1900	Aldose reductase	Homo sapiens	SINGLE PROTEIN	CHEMBL1151623	1	Scientific Literature	J. Nat. Prod.	1984	None
CHEMBL7461		0	275.30	0	1.45	38	CCOC(=O)C1=C(O)C(=O)N(CCc2ccccc2)C1	IC50	'='	2500.0	nM	5.60			UO_0000065	20.35	0.38	4.15	8.38	False	CHEMBL643099	In vitro inhibition of human placental aldose reductase.	B	BAO_0000019	assay format	None	None	None	None	None	CHEMBL1900	Aldose reductase	Homo sapiens	SINGLE PROTEIN	CHEMBL1125615	1	Scientific Literature	J. Med. Chem.	1991	None
CHEMBL266497	SORBINIL	3	236.20	0	0.64	Sorbinil	O=C1NC(=O)[C@@]2(CCOc3ccc(F)cc32)N1	IC50	'='	3600.0	nM	5.44			UO_0000065	23.05	0.44	4.80	8.07	False	CHEMBL641360	In vitro inhibitory activity against recombinant human aldose reductase (ALR2) was determined	B	BAO_0000357	single protein format	None	None	None	None	None	CHEMBL1900	Aldose reductase	Homo sapiens	SINGLE PROTEIN	CHEMBL1144884	1	Scientific Literature	J. Med. Chem.	2003	None
CHEMBL56424		0	283.67	0	0.18	25	C[C@@H]1C[C@]2(NC(=O)NC2=O)c2cc(Cl)c[n+]([O-])c2O1	IC50	'='	130.0	nM	6.89			UO_0000065	24.27	0.49	6.71	7.30	False	CHEMBL641356	In vitro inhibitory activity against Aldose reductase isolated from human placenta	B	BAO_0000019	assay format	None	None	None	None	None	CHEMBL1900	Aldose reductase	Homo sapiens	SINGLE PROTEIN	CHEMBL1125164	1	Scientific Literature	J. Med. Chem.	1990	None
CHEMBL142704		0	405.33	0	2.68	182	O=C(O)Cc1nn(CC(=O)Nc2ccccc2C(F)(F)F)c(=O)c2ccccc12	IC50	'='	5900.0	nM	5.23			UO_0000065	12.90	0.25	2.55	5.16	False	CHEMBL641358	In vitro inhibitory activity against aldose reductase isolated from human placenta	B	BAO_0000019	assay format	None	None	None	None	None	CHEMBL1900	Aldose reductase	Homo sapiens	SINGLE PROTEIN	CHEMBL1126147	1	Scientific Literature	J. Med. Chem.	1992	None
CHEMBL143117		0	345.36	0	2.62	165	O=C(O)Cc1nn(Cc2ccc3ccccc3n2)c(=O)c2ccccc12	IC50	'='	59000.0	nM	4.23			UO_0000065	12.25	0.22	1.61	4.97	False	CHEMBL641358	In vitro inhibitory activity against aldose reductase isolated from human placenta	B	BAO_0000019	assay format	None	None	None	None	None	CHEMBL1900	Aldose reductase	Homo sapiens	SINGLE PROTEIN	CHEMBL1126147	1	Scientific Literature	J. Med. Chem.	1992	None
CHEMBL292998		0	345.14	0	1.47	58	COc1c(Cl)cc2c(c1Cl)NC(=O)N(C)C21NC(=O)NC1=O	IC50	'='	72.0	nM	7.14			UO_0000065	20.69	0.44	5.67	7.16	False	CHEMBL642956	Tested in vitro for inhibitory activity against partially purified aldose reductase from male rabbit lens	B	BAO_0000357	single protein format	Oryctolagus cuniculus	None	None	None	None	CHEMBL1900	Aldose reductase	Homo sapiens	SINGLE PROTEIN	CHEMBL1126066	1	Scientific Literature	J. Med. Chem.	1992	None
CHEMBL604613		0	134.13	0	-1.55	4a	C[C@H]1OC(O)[C@H](O)[C@H]1O	k cat	'='	21.6	s-1									False	CHEMBL876569	The catalytic constant(kcat) for the NADH-catalyzed by aldose reductase from candida tenuis	B	BAO_0000357	single protein format	Candida tenuis	None	None	None	None	CHEMBL1900	Aldose reductase	Homo sapiens	SINGLE PROTEIN	CHEMBL1131752	1	Scientific Literature	Bioorg. Med. Chem. Lett.	1999	None
CHEMBL2111987		0	430.34	0	3.14	151	O=C(O)Cc1nn(Cc2noc(-c3ccccc3C(F)(F)F)n2)c(=O)c2ccccc12	IC50	'='	470.0	nM	6.33			UO_0000065	14.70	0.28	3.19	5.70	False	CHEMBL641358	In vitro inhibitory activity against aldose reductase isolated from human placenta	B	BAO_0000019	assay format	None	None	None	None	None	CHEMBL1900	Aldose reductase	Homo sapiens	SINGLE PROTEIN	CHEMBL1126147	1	Scientific Literature	J. Med. Chem.	1992	None
CHEMBL277921		0	337.36	0	2.62	287	O=C(O)Cc1nn(-c2nc3ccccc3s2)c(=O)c2ccccc12	IC50	'>'	100000.0	nM				UO_0000065					False	CHEMBL641353	Inhibition of aldose reductase (aldo-keto reductase, AKR1B1) isolated from human placenta.	B	BAO_0000019	assay format	None	None	None	None	None	CHEMBL1900	Aldose reductase	Homo sapiens	SINGLE PROTEIN	CHEMBL1125712	1	Scientific Literature	J. Med. Chem.	1991	None
CHEMBL282245		0	347.35	0	1.89	6	CN(C)S(=O)(=O)c1ccc2oc3ccc(C(=O)O)cc3c(=O)c2c1	Km	'='	30000.0	nM				UO_0000065					False	CHEMBL857273	Km towards rabbit aldose reductase	B	BAO_0000357	single protein format	Oryctolagus cuniculus	None	None	None	None	CHEMBL1900	Aldose reductase	Homo sapiens	SINGLE PROTEIN	CHEMBL1121566	1	Scientific Literature	J. Med. Chem.	1980	None
CHEMBL1222250	DEXTROSE	4	180.16	0	-3.22	D-glucose	OC[C@H]1OC(O)[C@H](O)[C@@H](O)[C@@H]1O	k cat/Km	'='	21.0	M-1 s-1									False	CHEMBL844641	Ratio of catalytic constant (kcat)/Kinetic constant(Km)	B	BAO_0000357	single protein format	None	None	None	None	None	CHEMBL1900	Aldose reductase	Homo sapiens	SINGLE PROTEIN	CHEMBL1131752	1	Scientific Literature	Bioorg. Med. Chem. Lett.	1999	None
CHEMBL7008		0	289.33	0	2.18	23	CC(C)(C)OC(=O)C1=C(O)C(=O)N(Cc2ccccc2)C1	Inhibition	'='	27.0	%				UO_0000187					False	CHEMBL643117	Inhibitory activity measured in vitro against human placental aldose reductase at a concentration of 10e-5 M	B	BAO_0000019	assay format	None	None	None	None	None	CHEMBL1900	Aldose reductase	Homo sapiens	SINGLE PROTEIN	CHEMBL1125615	1	Scientific Literature	J. Med. Chem.	1991	None
CHEMBL422824		0	429.30	0	4.05	132	O=C(O)Cc1nn(Cc2cc3cc(Br)ccc3s2)c(=O)c2ccccc12	IC50	'='	1000.0	nM	6.00			UO_0000065	13.98	0.32	1.95	8.31	False	CHEMBL641358	In vitro inhibitory activity against aldose reductase isolated from human placenta	B	BAO_0000019	assay format	None	None	None	None	None	CHEMBL1900	Aldose reductase	Homo sapiens	SINGLE PROTEIN	CHEMBL1126147	1	Scientific Literature	J. Med. Chem.	1992	None
CHEMBL193570		0	340.38	0	4.07	24	O=C(O)Cn1cc(Cc2nc3ccc(F)cc3s2)c2ccccc21	IC50	'='	1000.0	nM	6.00			UO_0000065	17.63	0.34	1.93	10.89	False	CHEMBL832655	In vitro inhibition of recombinant human aldose reductase expressed in Escherichia coli	B	BAO_0000019	assay format	Homo sapiens	None	None	None	None	CHEMBL1900	Aldose reductase	Homo sapiens	SINGLE PROTEIN	CHEMBL1144413	1	Scientific Literature	J. Med. Chem.	2005	None
CHEMBL364313		0	340.38	0	4.07	25	O=C(O)Cn1cc(Cc2nc3cccc(F)c3s2)c2ccccc21	IC50	'='	55.0	nM	7.26			UO_0000065	21.33	0.41	3.19	13.17	False	CHEMBL832655	In vitro inhibition of recombinant human aldose reductase expressed in Escherichia coli	B	BAO_0000019	assay format	Homo sapiens	None	None	None	None	CHEMBL1900	Aldose reductase	Homo sapiens	SINGLE PROTEIN	CHEMBL1144413	1	Scientific Literature	J. Med. Chem.	2005	None
CHEMBL191951		0	358.37	0	4.20	26	O=C(O)Cn1cc(Cc2nc3cc(F)c(F)cc3s2)c2ccccc21	IC50	'='	560.0	nM	6.25			UO_0000065	17.45	0.34	2.05	11.34	False	CHEMBL832655	In vitro inhibition of recombinant human aldose reductase expressed in Escherichia coli	B	BAO_0000019	assay format	Homo sapiens	None	None	None	None	CHEMBL1900	Aldose reductase	Homo sapiens	SINGLE PROTEIN	CHEMBL1144413	1	Scientific Literature	J. Med. Chem.	2005	None
CHEMBL1944856		0	392.52	0	4.58	7n	CC(C)c1ccc2c(c1)c1c(n2CC(=O)O)C(=S)N(Cc2ccccc2)CC1	IC50	'='	200.0	nM	6.70			UO_0000065	17.07	0.33	2.12	14.73	False	CHEMBL1948100	Inhibition of human recombinant AKR1B1 expressed in Escherichia coli BL21 cells using pyridine-3-aldehyde as substrate by spectrophotometry	B	BAO_0000219	cell-based format	Homo sapiens	None	None	BL21	None	CHEMBL1900	Aldose reductase	Homo sapiens	SINGLE PROTEIN	CHEMBL1944621	1	Scientific Literature	Bioorg. Med. Chem.	2012	None
CHEMBL1944860		0	400.45	0	3.78	7r	O=C(O)Cn1c2c(c3c(F)cc(F)cc31)CCN(CCc1ccccc1)C2=S	IC50	'='	1800.0	nM	5.75			UO_0000065	14.35	0.28	1.96	12.63	False	CHEMBL1948100	Inhibition of human recombinant AKR1B1 expressed in Escherichia coli BL21 cells using pyridine-3-aldehyde as substrate by spectrophotometry	B	BAO_0000219	cell-based format	Homo sapiens	None	None	BL21	None	CHEMBL1900	Aldose reductase	Homo sapiens	SINGLE PROTEIN	CHEMBL1944621	1	Scientific Literature	Bioorg. Med. Chem.	2012	None
CHEMBL23588	FLUFENAMIC ACID	4	281.23	0	4.15	flufenamic acid	O=C(O)c1ccccc1Nc1cccc(C(F)(F)F)c1	Inhibition	'='	15.0	%				UO_0000187					False	CHEMBL642961	In vitro inhibition of rabbit lens aldose reductase at 10e-5 M.	B	BAO_0000357	single protein format	Oryctolagus cuniculus	None	None	None	None	CHEMBL1900	Aldose reductase	Homo sapiens	SINGLE PROTEIN	CHEMBL1123366	1	Scientific Literature	J. Med. Chem.	1986	None
CHEMBL303218		0	274.68	0	2.31	23	C[C@@H]1C[C@@](O)(CC(=O)O)c2cc(F)c(Cl)cc2O1	IC50	'='	49.3	nM	7.31			UO_0000065	26.60	0.55	5.00	10.95	False	CHEMBL641351	ARI(aldose reductase inhibitor) enantiospecificity against human placental aldose reductase.	B	BAO_0000019	assay format	None	None	None	None	None	CHEMBL1900	Aldose reductase	Homo sapiens	SINGLE PROTEIN	CHEMBL1126072	1	Scientific Literature	J. Med. Chem.	1992	None
CHEMBL68963		0	319.13	0	2.42	36	C[C@@H]1C[C@@](O)(CC(=O)O)c2cc(F)c(Br)cc2O1	IC50	'='	120.0	nM	6.92			UO_0000065	21.69	0.53	4.50	10.37	False	CHEMBL641355	Compound was tested in vitro for its inhibitory activity against human placental aldose reductase	B	BAO_0000019	assay format	None	None	None	None	None	CHEMBL1900	Aldose reductase	Homo sapiens	SINGLE PROTEIN	CHEMBL1126072	1	Scientific Literature	J. Med. Chem.	1992	None
CHEMBL283787		0	419.38	0	3.70	274	O=C(O)Cc1nn(Cc2nc3ccccc3s2)c(=O)c2ccc(C(F)(F)F)cc12	IC50	'='	18.0	nM	7.75			UO_0000065	18.47	0.36	4.04	9.10	False	CHEMBL641353	Inhibition of aldose reductase (aldo-keto reductase, AKR1B1) isolated from human placenta.	B	BAO_0000019	assay format	None	None	None	None	None	CHEMBL1900	Aldose reductase	Homo sapiens	SINGLE PROTEIN	CHEMBL1125712	1	Scientific Literature	J. Med. Chem.	1991	None
CHEMBL70014		0	291.13	0	2.83	58	C[C@@H]1C[C@@](O)(CC(=O)O)c2cc(Cl)c(Cl)cc2O1	IC50	'='	140.0	nM	6.85			UO_0000065	23.54	0.52	4.02	10.27	False	CHEMBL641355	Compound was tested in vitro for its inhibitory activity against human placental aldose reductase	B	BAO_0000019	assay format	None	None	None	None	None	CHEMBL1900	Aldose reductase	Homo sapiens	SINGLE PROTEIN	CHEMBL1126072	1	Scientific Literature	J. Med. Chem.	1992	None
CHEMBL70014		0	291.13	0	2.83	58	C[C@@H]1C[C@@](O)(CC(=O)O)c2cc(Cl)c(Cl)cc2O1	IC50	'='	156.0	nM	6.81			UO_0000065	23.38	0.52	3.98	10.20	False	CHEMBL821470	ARI(aldose reductase inhibitor) enantiospecificity against human placental aldose reductase.	B	BAO_0000019	assay format	None	None	None	None	None	CHEMBL1900	Aldose reductase	Homo sapiens	SINGLE PROTEIN	CHEMBL1126072	1	Scientific Literature	J. Med. Chem.	1992	None
CHEMBL305986		0	256.69	0	2.17	24	C[C@@H]1C[C@@](O)(CC(=O)O)c2ccc(Cl)cc2O1	IC50	'='	3320.0	nM	5.48			UO_0000065	21.34	0.44	3.31	8.21	False	CHEMBL643098	Inhibitory activity against human placental aldose reductase	B	BAO_0000019	assay format	None	None	None	None	None	CHEMBL1900	Aldose reductase	Homo sapiens	SINGLE PROTEIN	CHEMBL1126072	1	Scientific Literature	J. Med. Chem.	1992	None
CHEMBL284018		0	365.41	0	2.99	268	Cc1ccc2c(=O)n(Cc3nc4ccccc4s3)nc(CC(=O)O)c2c1	IC50	'='	27.0	nM	7.57			UO_0000065	20.71	0.40	4.58	8.90	False	CHEMBL641353	Inhibition of aldose reductase (aldo-keto reductase, AKR1B1) isolated from human placenta.	B	BAO_0000019	assay format	None	None	None	None	None	CHEMBL1900	Aldose reductase	Homo sapiens	SINGLE PROTEIN	CHEMBL1125712	1	Scientific Literature	J. Med. Chem.	1991	None
CHEMBL371991		0	394.35	0	4.48	38	O=C(O)Cn1cc(Cc2nc3c(F)c(F)cc(F)c3s2)c2ccc(F)cc21	IC50	'='	7.0	nM	8.15			UO_0000065	20.68	0.41	3.67	14.79	False	CHEMBL832655	In vitro inhibition of recombinant human aldose reductase expressed in Escherichia coli	B	BAO_0000019	assay format	Homo sapiens	None	None	None	None	CHEMBL1900	Aldose reductase	Homo sapiens	SINGLE PROTEIN	CHEMBL1144413	1	Scientific Literature	J. Med. Chem.	2005	None
CHEMBL2079662		0	453.91	0	4.49	277	O.O=C(O)Cc1nn(Cc2nc3c(ccc4ccccc43)s2)c(=O)c2ccc(Cl)cc12	IC50	'='	350.0	nM	6.46			UO_0000065	14.81	0.29	1.97	7.59	False	CHEMBL641353	Inhibition of aldose reductase (aldo-keto reductase, AKR1B1) isolated from human placenta.	B	BAO_0000019	assay format	None	None	None	None	None	CHEMBL1900	Aldose reductase	Homo sapiens	SINGLE PROTEIN	CHEMBL1125712	1	Scientific Literature	J. Med. Chem.	1991	None
CHEMBL195065		0	452.46	1	6.01	42	O=C(O)Cn1cc(Cc2nc3c(F)c(F)cc(F)c3s2)c2ccc(-c3ccccc3)cc21	IC50	'='	25.0	nM	7.60			UO_0000065	16.80	0.32	1.59	13.79	False	CHEMBL832655	In vitro inhibition of recombinant human aldose reductase expressed in Escherichia coli	B	BAO_0000019	assay format	Homo sapiens	None	None	None	None	CHEMBL1900	Aldose reductase	Homo sapiens	SINGLE PROTEIN	CHEMBL1144413	1	Scientific Literature	J. Med. Chem.	2005	None
CHEMBL7679	PONALRESTAT	0	391.20	0	2.97	Ponalrestat	O=C(O)Cc1nn(Cc2ccc(Br)cc2F)c(=O)c2ccccc12	IC50	'='	21.0	nM	7.68			UO_0000065	19.63	0.44	4.71	10.64	False	CHEMBL641353	Inhibition of aldose reductase (aldo-keto reductase, AKR1B1) isolated from human placenta.	B	BAO_0000019	assay format	None	None	None	None	None	CHEMBL1900	Aldose reductase	Homo sapiens	SINGLE PROTEIN	CHEMBL1125712	1	Scientific Literature	J. Med. Chem.	1991	None
CHEMBL502135	XYLOSE	4	150.13	0	-2.58	D-xylose	OC1OC[C@@H](O)[C@H](O)[C@H]1O	Km	'='	87000000.0	nM				UO_0000065					False	CHEMBL857275	Kinetic constant(Km) for the NADH-catalyzed by aldose reductase from candida tenuis	B	BAO_0000357	single protein format	Candida tenuis	None	None	None	None	CHEMBL1900	Aldose reductase	Homo sapiens	SINGLE PROTEIN	CHEMBL1131752	1	Scientific Literature	Bioorg. Med. Chem. Lett.	1999	None
CHEMBL73330		0	293.33	0	1.62	19	O=S(=O)(c1ccc(O)nn1)c1nc2ccccc2s1	IC50	'='	450.0	nM	6.35			UO_0000065	21.64	0.46	4.73	6.82	True	CHEMBL821471	Inhibition of human recombinant Aldose reductase in streptozotocin diabetic rat	B	BAO_0000357	single protein format	Homo sapiens	None	None	None	None	CHEMBL1900	Aldose reductase	Homo sapiens	SINGLE PROTEIN	CHEMBL1145005	1	Scientific Literature	J. Med. Chem.	2003	None
CHEMBL266497	SORBINIL	3	236.20	0	0.64	9	O=C1NC(=O)[C@@]2(CCOc3ccc(F)cc32)N1	IC50	'='	918.6	nM	6.04			UO_0000065	25.56	0.48	5.40	8.95	False	CHEMBL644883	Inhibitory Activity against Human recombinant Aldose Reductase (wild type)	B	BAO_0000357	single protein format	None	None	None	None	None	CHEMBL1900	Aldose reductase	Homo sapiens	SINGLE PROTEIN	CHEMBL1133160	1	Scientific Literature	J. Med. Chem.	2000	None
CHEMBL604623		0	152.12	0	-1.61	4c	OC1O[C@H](CF)[C@H](O)[C@H]1O	k cat	'='	22.3	s-1									False	CHEMBL876569	The catalytic constant(kcat) for the NADH-catalyzed by aldose reductase from candida tenuis	B	BAO_0000357	single protein format	Candida tenuis	None	None	None	None	CHEMBL1900	Aldose reductase	Homo sapiens	SINGLE PROTEIN	CHEMBL1131752	1	Scientific Literature	Bioorg. Med. Chem. Lett.	1999	None
CHEMBL63055	ALRESTATIN	0	255.23	0	1.52	3	O=C(O)CN1C(=O)c2cccc3cccc(c23)C1=O	IC50	'='	22000.0	nM	4.66			UO_0000065	18.25	0.33	3.14	6.24	False	CHEMBL643109	Inhibitory activity against human placental aldose reductase in Sepharose 4B column at time 1	B	BAO_0000019	assay format	None	None	None	None	None	CHEMBL1900	Aldose reductase	Homo sapiens	SINGLE PROTEIN	CHEMBL1122895	1	Scientific Literature	J. Med. Chem.	1985	None
CHEMBL150098		0	675.58	2	7.47	1	Oc1c(Br)cc(Br)cc1Oc1c(O)c(Br)c(Br)c(Br)c1Br	IC50	'='	6400.0	nM	5.19			UO_0000065	7.69	0.34	-2.28	10.45	False	CHEMBL641359	In vitro inhibitory activity against recombinant human aldose reductase (ALR2) was determined	B	BAO_0000357	single protein format	None	None	None	None	None	CHEMBL1900	Aldose reductase	Homo sapiens	SINGLE PROTEIN	CHEMBL1144884	1	Scientific Literature	J. Med. Chem.	2003	None
CHEMBL193569		0	340.38	0	4.07	23	O=C(O)Cn1cc(Cc2nc3cc(F)ccc3s2)c2ccccc21	IC50	'='	9.0	nM	8.05			UO_0000065	23.64	0.46	3.98	14.60	False	CHEMBL832655	In vitro inhibition of recombinant human aldose reductase expressed in Escherichia coli	B	BAO_0000019	assay format	Homo sapiens	None	None	None	None	CHEMBL1900	Aldose reductase	Homo sapiens	SINGLE PROTEIN	CHEMBL1144413	1	Scientific Literature	J. Med. Chem.	2005	None
CHEMBL192534		0	358.37	0	4.20	27	O=C(O)Cn1cc(Cc2nc3c(F)cc(F)cc3s2)c2ccccc21	IC50	'='	690.0	nM	6.16			UO_0000065	17.19	0.34	1.96	11.18	False	CHEMBL832655	In vitro inhibition of recombinant human aldose reductase expressed in Escherichia coli	B	BAO_0000019	assay format	Homo sapiens	None	None	None	None	CHEMBL1900	Aldose reductase	Homo sapiens	SINGLE PROTEIN	CHEMBL1144413	1	Scientific Literature	J. Med. Chem.	2005	None
CHEMBL139666		0	355.33	0	1.80	Page 2697, Table 4, R7C4	O=C(O)Cc1nn(CC(=O)Nc2cccc(F)c2)c(=O)c2ccccc12	Activity	'='	22.0	nM				UO_0000065					False	CHEMBL977006	Inhibition of AKR1B1	B	BAO_0000357	single protein format	None	None	None	None	None	CHEMBL1900	Aldose reductase	Homo sapiens	SINGLE PROTEIN	CHEMBL1149912	1	Scientific Literature	J. Med. Chem.	2008	None
CHEMBL77601		0	264.28	0	2.98	2a	O=C(O)Cc1ccc2c(=O)c3ccccc3ccc2c1	Inhibition	'='	50.0	%				UO_0000187					False	CHEMBL642962	In vitro inhibition of rabbit lens aldose reductase at 10e-6 M.	B	BAO_0000357	single protein format	Oryctolagus cuniculus	None	None	None	None	CHEMBL1900	Aldose reductase	Homo sapiens	SINGLE PROTEIN	CHEMBL1123366	1	Scientific Literature	J. Med. Chem.	1986	None
CHEMBL373040		0	284.72	0	1.81	15a	O=S(=O)(Cc1ccccc1Cl)c1ccc(O)nn1	IC50	'='	118.0	nM	6.93			UO_0000065	24.33	0.53	5.12	8.64	False	CHEMBL880577	In vitro inhibitroy concentration against Aldose reductase incubated at 24 degree C for 15 minutes in pH 7.0	B	BAO_0000357	single protein format	Homo sapiens	None	None	None	None	CHEMBL1900	Aldose reductase	Homo sapiens	SINGLE PROTEIN	CHEMBL1141107	1	Scientific Literature	J. Med. Chem.	2005	None
CHEMBL198764		0	305.14	0	2.32	8k	O=S(=O)(c1ccc(O)nn1)c1cccc(Cl)c1Cl	IC50	'='	55.0	nM	7.26			UO_0000065	23.79	0.55	4.94	9.06	False	CHEMBL880577	In vitro inhibitroy concentration against Aldose reductase incubated at 24 degree C for 15 minutes in pH 7.0	B	BAO_0000357	single protein format	Homo sapiens	None	None	None	None	CHEMBL1900	Aldose reductase	Homo sapiens	SINGLE PROTEIN	CHEMBL1141107	1	Scientific Literature	J. Med. Chem.	2005	None
CHEMBL72752		0	312.35	0	2.68	8j	O=S(=O)(c1ccc(O)nn1)c1ccccc1-c1ccccc1	IC50	'='	2200.0	nM	5.66			UO_0000065	18.11	0.35	2.98	7.06	False	CHEMBL880577	In vitro inhibitroy concentration against Aldose reductase incubated at 24 degree C for 15 minutes in pH 7.0	B	BAO_0000357	single protein format	Homo sapiens	None	None	None	None	CHEMBL1900	Aldose reductase	Homo sapiens	SINGLE PROTEIN	CHEMBL1141107	1	Scientific Literature	J. Med. Chem.	2005	None
CHEMBL141013		0	500.30	1	4.46	196	O=C(O)Cc1nn(C/C(S)=N/c2cc(C(F)(F)F)ccc2Br)c(=O)c2ccccc12	IC50	'='	200.0	nM	6.70			UO_0000065	13.39	0.30	2.24	7.92	False	CHEMBL641358	In vitro inhibitory activity against aldose reductase isolated from human placenta	B	BAO_0000019	assay format	None	None	None	None	None	CHEMBL1900	Aldose reductase	Homo sapiens	SINGLE PROTEIN	CHEMBL1126147	1	Scientific Literature	J. Med. Chem.	1992	None
CHEMBL68091		0	268.28	0	2.30	45	CC(C)[C@@H]1C[C@@](O)(CC(=O)O)c2cc(F)ccc2O1	IC50	'='	570.0	nM	6.24			UO_0000065	23.27	0.45	3.94	9.35	False	CHEMBL643098	Inhibitory activity against human placental aldose reductase	B	BAO_0000019	assay format	None	None	None	None	None	CHEMBL1900	Aldose reductase	Homo sapiens	SINGLE PROTEIN	CHEMBL1126072	1	Scientific Literature	J. Med. Chem.	1992	None
CHEMBL571	KETOPROFEN	4	254.29	0	3.11	ketoprofen	CC(C(=O)O)c1cccc(C(=O)c2ccccc2)c1	IC50	'='	180000.0	nM		Outside typical range		UO_0000065					False	CHEMBL642955	In vitro inhibition of rabbit lens aldose reductase.	B	BAO_0000357	single protein format	Oryctolagus cuniculus	None	None	None	None	CHEMBL1900	Aldose reductase	Homo sapiens	SINGLE PROTEIN	CHEMBL1123366	1	Scientific Literature	J. Med. Chem.	1986	None
CHEMBL266497	SORBINIL	3	236.20	0	0.64	sorbinil	O=C1NC(=O)[C@@]2(CCOc3ccc(F)cc32)N1	Inhibition	'='	95.0	%				UO_0000187					False	CHEMBL642961	In vitro inhibition of rabbit lens aldose reductase at 10e-5 M.	B	BAO_0000357	single protein format	Oryctolagus cuniculus	None	None	None	None	CHEMBL1900	Aldose reductase	Homo sapiens	SINGLE PROTEIN	CHEMBL1123366	1	Scientific Literature	J. Med. Chem.	1986	None
CHEMBL433987		0	318.28	0	2.17	15d	O=S(=O)(Cc1cccc(C(F)(F)F)c1)c1ccc(O)nn1	IC50	'='	72.0	nM	7.14			UO_0000065	22.44	0.46	4.97	8.91	False	CHEMBL880577	In vitro inhibitroy concentration against Aldose reductase incubated at 24 degree C for 15 minutes in pH 7.0	B	BAO_0000357	single protein format	Homo sapiens	None	None	None	None	CHEMBL1900	Aldose reductase	Homo sapiens	SINGLE PROTEIN	CHEMBL1141107	1	Scientific Literature	J. Med. Chem.	2005	None
CHEMBL425920		0	386.82	0	4.08	19v	O=S(=O)(c1ccc(O)nn1)c1oc2ccc(Cl)cc2c1-c1ccccc1	IC50	'='	34.0	nM	7.47			UO_0000065	19.31	0.39	3.39	8.01	False	CHEMBL880577	In vitro inhibitroy concentration against Aldose reductase incubated at 24 degree C for 15 minutes in pH 7.0	B	BAO_0000357	single protein format	Homo sapiens	None	None	None	None	CHEMBL1900	Aldose reductase	Homo sapiens	SINGLE PROTEIN	CHEMBL1141107	1	Scientific Literature	J. Med. Chem.	2005	None
CHEMBL197841		0	306.37	0	2.54	19x	Cc1ccc2sc(S(=O)(=O)c3ccc(O)nn3)cc2c1	IC50	'='	160.0	nM	6.80			UO_0000065	22.18	0.46	4.26	8.48	False	CHEMBL880577	In vitro inhibitroy concentration against Aldose reductase incubated at 24 degree C for 15 minutes in pH 7.0	B	BAO_0000357	single protein format	Homo sapiens	None	None	None	None	CHEMBL1900	Aldose reductase	Homo sapiens	SINGLE PROTEIN	CHEMBL1141107	1	Scientific Literature	J. Med. Chem.	2005	None
CHEMBL345068		0	396.79	0	2.78	140	O=C(O)Cc1nn(Cc2nc(-c3ccccc3Cl)no2)c(=O)c2ccccc12	IC50	'='	23.0	nM	7.64			UO_0000065	19.25	0.37	4.86	6.87	False	CHEMBL641358	In vitro inhibitory activity against aldose reductase isolated from human placenta	B	BAO_0000019	assay format	None	None	None	None	None	CHEMBL1900	Aldose reductase	Homo sapiens	SINGLE PROTEIN	CHEMBL1126147	1	Scientific Literature	J. Med. Chem.	1992	None
CHEMBL67806		0	254.26	0	2.05	41	CC1(C)C[C@@](O)(CC(=O)O)c2cc(F)ccc2O1	IC50	'='	3460.0	nM	5.46			UO_0000065	21.48	0.41	3.41	8.18	False	CHEMBL643098	Inhibitory activity against human placental aldose reductase	B	BAO_0000019	assay format	None	None	None	None	None	CHEMBL1900	Aldose reductase	Homo sapiens	SINGLE PROTEIN	CHEMBL1126072	1	Scientific Literature	J. Med. Chem.	1992	None
CHEMBL164	MYRICETIN	0	318.24	1	1.69	myricetin	O=c1c(O)c(-c2cc(O)c(O)c(O)c2)oc2cc(O)cc(O)c12	IC50	'='	29000.0	nM	4.54			UO_0000065	14.26	0.27	2.85	2.99	False	CHEMBL936594	Inhibition of human recombinant aldose reductase	B	BAO_0000357	single protein format	Homo sapiens	None	None	None	None	CHEMBL1900	Aldose reductase	Homo sapiens	SINGLE PROTEIN	CHEMBL1143916	1	Scientific Literature	Bioorg. Med. Chem.	2008	None
CHEMBL173813		0	90.08	0	-1.46	D,L-glyceraldehyde	O=CC(O)CO	Kcat/Km	'='	660.0	/mM/min									False	CHEMBL921550	Ratio of Kcat to Km for human AKR1B1	B	BAO_0000357	single protein format	Homo sapiens	None	None	None	None	CHEMBL1900	Aldose reductase	Homo sapiens	SINGLE PROTEIN	CHEMBL1142227	1	Scientific Literature	Proc. Natl. Acad. Sci. U.S.A.	2007	None
CHEMBL257381	ISO RHODOPSIN	0	284.44	1	5.72	9-cis-retinaldehyde	CC1=C(/C=C/C(C)=C\C=C\C(C)=C\C=O)C(C)(C)CCC1	Kcat	'='	0.7	/min									False	CHEMBL921549	Activity of human AKR1B1 by BSA/HPLC method	B	BAO_0000357	single protein format	Homo sapiens	None	None	None	None	CHEMBL1900	Aldose reductase	Homo sapiens	SINGLE PROTEIN	CHEMBL1142227	1	Scientific Literature	Proc. Natl. Acad. Sci. U.S.A.	2007	None
CHEMBL81379	RETINAL	0	284.44	1	5.72	all-trans-retinaldehyde	CC1=C(/C=C/C(C)=C/C=C/C(C)=C/C=O)C(C)(C)CCC1	Km	'='	1100000.0	nM				UO_0000065					False	CHEMBL921549	Activity of human AKR1B1 by BSA/HPLC method	B	BAO_0000357	single protein format	Homo sapiens	None	None	None	None	CHEMBL1900	Aldose reductase	Homo sapiens	SINGLE PROTEIN	CHEMBL1142227	1	Scientific Literature	Proc. Natl. Acad. Sci. U.S.A.	2007	None
CHEMBL173813		0	90.08	0	-1.46	D,L-glyceraldehyde	O=CC(O)CO	IC50	'='	10.0	nM	8.00			UO_0000065	88.81	1.82	9.46	13.91	False	CHEMBL921559	Inhibition of glyceraldehyde reduction activity of human AKR1B1	B	BAO_0000357	single protein format	Homo sapiens	None	None	None	None	CHEMBL1900	Aldose reductase	Homo sapiens	SINGLE PROTEIN	CHEMBL1142227	1	Scientific Literature	Proc. Natl. Acad. Sci. U.S.A.	2007	None
CHEMBL163316	3-O-METHYLQUERCETIN	0	316.26	0	2.29	quercetin 3-methyl ether	COc1c(-c2ccc(O)c(O)c2)oc2cc(O)cc(O)c2c1=O	Inhibition	'='	78.0	%				UO_0000187					False	CHEMBL1036013	Inhibition of aldose reductase at 1 uM	B	BAO_0000357	single protein format	None	None	None	None	None	CHEMBL1900	Aldose reductase	Homo sapiens	SINGLE PROTEIN	CHEMBL1151623	1	Scientific Literature	J. Nat. Prod.	1984	None
CHEMBL308216		0	359.36	0	3.60	62	O=C(O)Cc1nn(Cc2nc3cc(F)cc(F)c3s2)c2ccccc12	IC50	'='	30.0	nM	7.52			UO_0000065	20.93	0.41	3.92	11.06	False	CHEMBL643096	Inhibitory activity against aldose reductase isolated from human placenta	B	BAO_0000019	assay format	None	None	None	None	None	CHEMBL1900	Aldose reductase	Homo sapiens	SINGLE PROTEIN	CHEMBL1126296	1	Scientific Literature	J. Med. Chem.	1992	None
CHEMBL19502		0	302.74	0	0.93	37	Cc1cc(Cl)cc(C2NC(=O)NC2=O)c1S(C)(=O)=O	IC50	'='	270.0	nM	6.57			UO_0000065	21.70	0.47	5.64	7.11	False	CHEMBL764859	Inhibition of human placental aldose reductase (HPAR) activity with glyceraldehyde as substrate	B	BAO_0000019	assay format	None	None	None	None	None	CHEMBL1900	Aldose reductase	Homo sapiens	SINGLE PROTEIN	CHEMBL1124482	1	Scientific Literature	J. Med. Chem.	1989	None
CHEMBL20380		0	399.40	0	2.83	239	COc1cc2nc(Cn3nc(CC(=O)O)c4ccccc4c3=O)sc2cc1F	IC50	'='	2300.0	nM	5.64			UO_0000065	14.12	0.28	2.81	5.98	False	CHEMBL641353	Inhibition of aldose reductase (aldo-keto reductase, AKR1B1) isolated from human placenta.	B	BAO_0000019	assay format	None	None	None	None	None	CHEMBL1900	Aldose reductase	Homo sapiens	SINGLE PROTEIN	CHEMBL1125712	1	Scientific Literature	J. Med. Chem.	1991	None
CHEMBL72699		0	270.70	0	1.67	8c	O=S(=O)(c1ccc(O)nn1)c1ccccc1Cl	IC50	'='	170.0	nM	6.77			UO_0000065	25.01	0.54	5.10	8.45	False	CHEMBL880577	In vitro inhibitroy concentration against Aldose reductase incubated at 24 degree C for 15 minutes in pH 7.0	B	BAO_0000357	single protein format	Homo sapiens	None	None	None	None	CHEMBL1900	Aldose reductase	Homo sapiens	SINGLE PROTEIN	CHEMBL1141107	1	Scientific Literature	J. Med. Chem.	2005	None
CHEMBL372641		0	319.17	0	2.46	15f	O=S(=O)(Cc1c(Cl)cccc1Cl)c1ccc(O)nn1	IC50	'='	52.0	nM	7.28			UO_0000065	22.82	0.52	4.82	9.09	False	CHEMBL880577	In vitro inhibitroy concentration against Aldose reductase incubated at 24 degree C for 15 minutes in pH 7.0	B	BAO_0000357	single protein format	Homo sapiens	None	None	None	None	CHEMBL1900	Aldose reductase	Homo sapiens	SINGLE PROTEIN	CHEMBL1141107	1	Scientific Literature	J. Med. Chem.	2005	None
CHEMBL1235556		0	377.35	0	3.74	17	O=C(O)Cn1cc(Cc2nc3c(F)c(F)cc(F)c3s2)c2cccnc21	IC50	'>'	100000.0	nM				UO_0000065					False	CHEMBL1781265	Inhibition of human recombinant aldose reductase 1 after 10 mins by spectrophotometry analysis	B	BAO_0000357	single protein format	Homo sapiens	None	None	None	None	CHEMBL1900	Aldose reductase	Homo sapiens	SINGLE PROTEIN	CHEMBL1777666	1	Scientific Literature	Bioorg. Med. Chem. Lett.	2009	None
CHEMBL140375		0	377.43	0	3.20	161	O=C(O)Cc1nn(Cc2csnc2-c2ccccc2)c(=O)c2ccccc12	IC50	'='	10000.0	nM	5.00			UO_0000065	13.25	0.25	1.80	5.88	False	CHEMBL641358	In vitro inhibitory activity against aldose reductase isolated from human placenta	B	BAO_0000019	assay format	None	None	None	None	None	CHEMBL1900	Aldose reductase	Homo sapiens	SINGLE PROTEIN	CHEMBL1126147	1	Scientific Literature	J. Med. Chem.	1992	None
CHEMBL19893		0	453.83	0	4.35	253	O=C(O)Cc1nn(Cc2nc3cc(C(F)(F)F)cc(Cl)c3s2)c(=O)c2ccccc12	IC50	'='	94.0	nM	7.03			UO_0000065	15.48	0.32	2.68	8.26	False	CHEMBL641353	Inhibition of aldose reductase (aldo-keto reductase, AKR1B1) isolated from human placenta.	B	BAO_0000019	assay format	None	None	None	None	None	CHEMBL1900	Aldose reductase	Homo sapiens	SINGLE PROTEIN	CHEMBL1125712	1	Scientific Literature	J. Med. Chem.	1991	None
CHEMBL266497	SORBINIL	3	236.20	0	0.64	Sorbinil	O=C1NC(=O)[C@@]2(CCOc3ccc(F)cc32)N1	IC50	'='	70.0	nM	7.16			UO_0000065	30.29	0.57	6.51	10.61	False	CHEMBL1072266	Inhibition of aldose reductase	B	BAO_0000357	single protein format	None	None	None	None	None	CHEMBL1900	Aldose reductase	Homo sapiens	SINGLE PROTEIN	CHEMBL1157655	1	Scientific Literature	Bioorg. Med. Chem.	2010	None
CHEMBL19746		0	224.19	0	0.71	2b	COc1ccc(F)cc1C1NC(=O)NC1=O	IC50	'='	7470.0	nM	5.13			UO_0000065	22.87	0.44	4.42	7.60	False	CHEMBL764859	Inhibition of human placental aldose reductase (HPAR) activity with glyceraldehyde as substrate	B	BAO_0000019	assay format	None	None	None	None	None	CHEMBL1900	Aldose reductase	Homo sapiens	SINGLE PROTEIN	CHEMBL1124482	1	Scientific Literature	J. Med. Chem.	1989	None
CHEMBL69591		0	370.37	0	2.22	71	O=C(O)Cc1nn(Cc2nc3cc(F)ccc3s2)c(=O)c2cccnc12	IC50	'<'	10.0	nM				UO_0000065					False	CHEMBL643096	Inhibitory activity against aldose reductase isolated from human placenta	B	BAO_0000019	assay format	None	None	None	None	None	CHEMBL1900	Aldose reductase	Homo sapiens	SINGLE PROTEIN	CHEMBL1126296	1	Scientific Literature	J. Med. Chem.	1992	None
CHEMBL604613		0	134.13	0	-1.55	4a	C[C@H]1OC(O)[C@H](O)[C@H]1O	k cat/Km	'='	23226.0	M-1 s-1									False	CHEMBL844641	Ratio of catalytic constant (kcat)/Kinetic constant(Km)	B	BAO_0000357	single protein format	None	None	None	None	None	CHEMBL1900	Aldose reductase	Homo sapiens	SINGLE PROTEIN	CHEMBL1131752	1	Scientific Literature	Bioorg. Med. Chem. Lett.	1999	None
CHEMBL604661		0	175.14	0	-1.26	4b	[N-]=[N+]=NC[C@H]1OC(O)[C@H](O)[C@H]1O	Km	'='											False	CHEMBL857275	Kinetic constant(Km) for the NADH-catalyzed by aldose reductase from candida tenuis	B	BAO_0000357	single protein format	Candida tenuis	None	None	None	None	CHEMBL1900	Aldose reductase	Homo sapiens	SINGLE PROTEIN	CHEMBL1131752	1	Scientific Literature	Bioorg. Med. Chem. Lett.	1999	None
CHEMBL75245	TIOPINAC	0	284.34	0	3.15	1h	O=C(O)Cc1ccc2c(c1)SCc1ccccc1C2=O	IC50	'='	700.0	nM	6.16			UO_0000065	21.65	0.42	3.00	11.32	False	CHEMBL642955	In vitro inhibition of rabbit lens aldose reductase.	B	BAO_0000357	single protein format	Oryctolagus cuniculus	None	None	None	None	CHEMBL1900	Aldose reductase	Homo sapiens	SINGLE PROTEIN	CHEMBL1123366	1	Scientific Literature	J. Med. Chem.	1986	None
CHEMBL66476		0	325.67	0	0.72	55	CN1C(=O)Nc2c([N+](=O)[O-])cc(Cl)cc2C12NC(=O)NC2=O	IC50	'='	46.0	nM	7.34			UO_0000065	22.53	0.46	6.62	5.49	False	CHEMBL642956	Tested in vitro for inhibitory activity against partially purified aldose reductase from male rabbit lens	B	BAO_0000357	single protein format	Oryctolagus cuniculus	None	None	None	None	CHEMBL1900	Aldose reductase	Homo sapiens	SINGLE PROTEIN	CHEMBL1126066	1	Scientific Literature	J. Med. Chem.	1992	None
CHEMBL65659		0	260.25	0	0.46	43	Cc1ccc2c(c1)NC(=O)N(C)C21NC(=O)NC1=O	IC50	'='	220.0	nM	6.66			UO_0000065	25.58	0.48	6.20	7.35	False	CHEMBL642956	Tested in vitro for inhibitory activity against partially purified aldose reductase from male rabbit lens	B	BAO_0000357	single protein format	Oryctolagus cuniculus	None	None	None	None	CHEMBL1900	Aldose reductase	Homo sapiens	SINGLE PROTEIN	CHEMBL1126066	1	Scientific Literature	J. Med. Chem.	1992	None
CHEMBL311679		0	264.28	0	2.48	3	O=C1Cc2ccc3c(c2O1)CCc1ccccc1C3=O	IC50	'='	770.0	nM	6.11			UO_0000065	23.13	0.42	3.63	14.10	False	CHEMBL642955	In vitro inhibition of rabbit lens aldose reductase.	B	BAO_0000357	single protein format	Oryctolagus cuniculus	None	None	None	None	CHEMBL1900	Aldose reductase	Homo sapiens	SINGLE PROTEIN	CHEMBL1123366	1	Scientific Literature	J. Med. Chem.	1986	None
CHEMBL75630		0	294.31	0	3.25	2d	CC(C(=O)O)c1cc(O)c2c(=O)c3ccccc3ccc2c1	Inhibition	'='	77.0	%				UO_0000187					False	CHEMBL642959	In vitro inhibition of rabbit lens aldose reductase at 10e-4 M.	B	BAO_0000357	single protein format	Oryctolagus cuniculus	None	None	None	None	CHEMBL1900	Aldose reductase	Homo sapiens	SINGLE PROTEIN	CHEMBL1123366	1	Scientific Literature	J. Med. Chem.	1986	None
CHEMBL312109	OXEPINAC	0	268.27	0	2.44	1g	O=C(O)Cc1ccc2c(c1)OCc1ccccc1C2=O	IC50	'='	330.0	nM	6.48			UO_0000065	24.16	0.44	4.04	10.19	False	CHEMBL642955	In vitro inhibition of rabbit lens aldose reductase.	B	BAO_0000357	single protein format	Oryctolagus cuniculus	None	None	None	None	CHEMBL1900	Aldose reductase	Homo sapiens	SINGLE PROTEIN	CHEMBL1123366	1	Scientific Literature	J. Med. Chem.	1986	None
CHEMBL67264		0	281.26	0	1.82	55	CC1(C)C[C@@](O)(CC(=O)O)c2cc([N+](=O)[O-])ccc2O1	IC50	'='	400.0	nM	6.40			UO_0000065	22.75	0.44	4.58	5.82	False	CHEMBL643098	Inhibitory activity against human placental aldose reductase	B	BAO_0000019	assay format	None	None	None	None	None	CHEMBL1900	Aldose reductase	Homo sapiens	SINGLE PROTEIN	CHEMBL1126072	1	Scientific Literature	J. Med. Chem.	1992	None
CHEMBL10382		0	292.68	0	0.24	11	CN1C(=O)c2ccc(Cl)cc2C2(CC(=O)NC2=O)C1=O	IC50	'='	78.2	nM	7.11			UO_0000065	24.28	0.49	6.87	8.51	False	CHEMBL644883	Inhibitory Activity against Human recombinant Aldose Reductase (wild type)	B	BAO_0000357	single protein format	None	None	None	None	None	CHEMBL1900	Aldose reductase	Homo sapiens	SINGLE PROTEIN	CHEMBL1133160	1	Scientific Literature	J. Med. Chem.	2000	None
CHEMBL292666		0	251.22	0	0.43	22	C[C@@H]1C[C@]2(NC(=O)NC2=O)c2cc(F)cnc2O1	IC50	'='	1130.0	nM	5.95			UO_0000065	23.67	0.45	5.52	7.40	False	CHEMBL641356	In vitro inhibitory activity against Aldose reductase isolated from human placenta	B	BAO_0000019	assay format	None	None	None	None	None	CHEMBL1900	Aldose reductase	Homo sapiens	SINGLE PROTEIN	CHEMBL1125164	1	Scientific Literature	J. Med. Chem.	1990	None
CHEMBL424	SALICYLIC ACID	4	138.12	0	1.09	salicylic acid	O=C(O)c1ccccc1O	Inhibition	'='	0.0	%				UO_0000187					False	CHEMBL642961	In vitro inhibition of rabbit lens aldose reductase at 10e-5 M.	B	BAO_0000357	single protein format	Oryctolagus cuniculus	None	None	None	None	CHEMBL1900	Aldose reductase	Homo sapiens	SINGLE PROTEIN	CHEMBL1123366	1	Scientific Literature	J. Med. Chem.	1986	None
CHEMBL62685		0	431.22	0	2.06	40	O=C1CC2(C(=O)N1)C(=O)N(Cc1ccc(Br)cc1F)C(=O)c1ccccc12	IC50	'='	19.4	nM	7.71			UO_0000065	17.88	0.39	5.65	9.23	False	CHEMBL645284	Compound was evaluated In vitro for inhibition of aldose reductase activity by 50% in dog RBC	B	BAO_0000357	single protein format	Canis lupus familiaris	None	None	None	None	CHEMBL1900	Aldose reductase	Homo sapiens	SINGLE PROTEIN	CHEMBL1127561	1	Scientific Literature	J. Med. Chem.	1994	None
CHEMBL304117		0	260.25	0	0.50	14	CN1C(=O)NC(=O)C12c1ccccc1NC(=O)N2C	IC50	'>'	100000.0	nM				UO_0000065					False	CHEMBL642956	Tested in vitro for inhibitory activity against partially purified aldose reductase from male rabbit lens	B	BAO_0000357	single protein format	Oryctolagus cuniculus	None	None	None	None	CHEMBL1900	Aldose reductase	Homo sapiens	SINGLE PROTEIN	CHEMBL1126066	1	Scientific Literature	J. Med. Chem.	1992	None
CHEMBL436	TOLRESTAT	4	357.35	0	3.56	Tolrestat	COc1ccc2c(C(=S)N(C)CC(=O)O)cccc2c1C(F)(F)F	IC50	'='	35.0	nM	7.46			UO_0000065	20.86	0.42	3.90	14.98	False	CHEMBL645594	Inhibitory activity against aldose reductase enzyme	B	BAO_0000357	single protein format	None	None	None	None	None	CHEMBL1900	Aldose reductase	Homo sapiens	SINGLE PROTEIN	CHEMBL1146599	1	Scientific Literature	J. Med. Chem.	2003	None
CHEMBL10350		0	424.20	0	3.47	4	O=C(O)CC1C(=O)N(Cc2ccc(Br)cc2F)C(=O)c2ccc(F)cc21	IC50	'='	226.6	nM	6.64			UO_0000065	15.66	0.35	3.17	8.90	False	CHEMBL644883	Inhibitory Activity against Human recombinant Aldose Reductase (wild type)	B	BAO_0000357	single protein format	None	None	None	None	None	CHEMBL1900	Aldose reductase	Homo sapiens	SINGLE PROTEIN	CHEMBL1133160	1	Scientific Literature	J. Med. Chem.	2000	None
CHEMBL250450	ISOQUERCETIN	2	464.38	2	-0.54	Isoquercitrin	O=c1c(O[C@@H]2O[C@H](CO)[C@@H](O)[C@H](O)[C@H]2O)c(-c2ccc(O)c(O)c2)oc2cc(O)cc(O)c12	IC50	'='	4500.0	nM	5.35			UO_0000065	11.51	0.22	5.89	2.54	False	CHEMBL1942674	Inhibition of human recombinant aldose reductase using D-glyceraldehyde as substrate preincubated for 10 mins before substrate addition measured for every 10 secs for 50 mins by spectrophotometry	B	BAO_0000357	single protein format	Homo sapiens	None	None	None	None	CHEMBL1900	Aldose reductase	Homo sapiens	SINGLE PROTEIN	CHEMBL1938238	1	Scientific Literature	Bioorg. Med. Chem.	2012	None
CHEMBL266497	SORBINIL	3	236.20	0	0.64	Sorbinil	O=C1NC(=O)[C@@]2(CCOc3ccc(F)cc32)N1	K	'='	4500000.0	l mol-1		Non standard unit for type							False	CHEMBL880345	Binding constant against wild-type human aldose reductase at 18.9 uM	B	BAO_0000357	single protein format	Homo sapiens	None	None	None	None	CHEMBL1900	Aldose reductase	Homo sapiens	SINGLE PROTEIN	CHEMBL1143655	1	Scientific Literature	J. Med. Chem.	2005	None
CHEMBL302014		0	240.23	0	1.52	48	C[C@@H]1COc2ccc(F)cc2[C@]1(O)CC(=O)O	IC50	'='	11000.0	nM	4.96			UO_0000065	20.64	0.40	3.44	7.43	False	CHEMBL643098	Inhibitory activity against human placental aldose reductase	B	BAO_0000019	assay format	None	None	None	None	None	CHEMBL1900	Aldose reductase	Homo sapiens	SINGLE PROTEIN	CHEMBL1126072	1	Scientific Literature	J. Med. Chem.	1992	None
CHEMBL306687		0	330.36	0	3.27	52	O=C(O)C[C@]1(O)C[C@@H](CCc2ccccc2)Oc2ccc(F)cc21	IC50	'='	1140.0	nM	5.94			UO_0000065	17.99	0.34	2.67	8.90	False	CHEMBL643098	Inhibitory activity against human placental aldose reductase	B	BAO_0000019	assay format	None	None	None	None	None	CHEMBL1900	Aldose reductase	Homo sapiens	SINGLE PROTEIN	CHEMBL1126072	1	Scientific Literature	J. Med. Chem.	1992	None
CHEMBL192886		0	390.39	0	4.65	47	Cc1cccc2c(Cc3nc4c(F)c(F)cc(F)c4s3)cn(CC(=O)O)c12	IC50	'='	6.0	nM	8.22			UO_0000065	21.06	0.42	3.57	14.92	False	CHEMBL832655	In vitro inhibition of recombinant human aldose reductase expressed in Escherichia coli	B	BAO_0000019	assay format	Homo sapiens	None	None	None	None	CHEMBL1900	Aldose reductase	Homo sapiens	SINGLE PROTEIN	CHEMBL1144413	1	Scientific Literature	J. Med. Chem.	2005	None
CHEMBL10372	ZOPOLRESTAT	0	419.38	0	3.70	Zopolrestat	O=C(O)Cc1nn(Cc2nc3cc(C(F)(F)F)ccc3s2)c(=O)c2ccccc12	IC50	'='	9.0	nM	8.05			UO_0000065	19.18	0.38	4.35	9.46	False	CHEMBL832655	In vitro inhibition of recombinant human aldose reductase expressed in Escherichia coli	B	BAO_0000019	assay format	Homo sapiens	None	None	None	None	CHEMBL1900	Aldose reductase	Homo sapiens	SINGLE PROTEIN	CHEMBL1144413	1	Scientific Literature	J. Med. Chem.	2005	None
CHEMBL310274		0	295.25	0	0.60	124	O=C1NC(=O)C(N2C(=O)c3cccc4cccc(c34)C2=O)N1	IC50	'='	8000.0	nM	5.10			UO_0000065	17.26	0.32	4.50	5.33	False	CHEMBL643095	In vitro inhibitory activity towards partially purified human placenta aldose reductase	B	BAO_0000019	assay format	None	None	None	None	None	CHEMBL1900	Aldose reductase	Homo sapiens	SINGLE PROTEIN	CHEMBL1124229	1	Scientific Literature	J. Med. Chem.	1988	None
CHEMBL279878		0	289.70	0	-0.13	25	NS(=O)(=O)c1ccc(Cl)cc1C1NC(=O)NC1=O	IC50	'='	150.0	nM	6.82			UO_0000065	23.56	0.52	6.95	5.77	False	CHEMBL764859	Inhibition of human placental aldose reductase (HPAR) activity with glyceraldehyde as substrate	B	BAO_0000019	assay format	None	None	None	None	None	CHEMBL1900	Aldose reductase	Homo sapiens	SINGLE PROTEIN	CHEMBL1124482	1	Scientific Literature	J. Med. Chem.	1989	None
CHEMBL1682201		0	255.27	0	3.33	4n	CC(=O)c1ccc(Nc2cccc(C(=O)O)c2)cc1	IC50	'='	38600.0	nM	4.41			UO_0000065	17.29	0.32	1.08	6.65	True	CHEMBL2045965	Inhibition of recombinant AKR1B1 assessed as NADP+ dependent reduction of DL-glyceraldehyde by fluorescence assay	B	BAO_0000357	single protein format	None	None	None	None	None	CHEMBL1900	Aldose reductase	Homo sapiens	SINGLE PROTEIN	CHEMBL2040753	1	Scientific Literature	J. Med. Chem.	2012	None
CHEMBL1645382		0	369.40	0	3.39	5	O=C(O)CN1C(=O)S/C(=C\c2ccc(OCc3ccccc3)cc2)C1=O	IC50	'='	10690.55	nM	4.97			UO_0000065	13.46	0.26	1.58	5.92	False	CHEMBL3056339	Inhibition of aldose reductase (unknown origin)	B	BAO_0000357	single protein format	Homo sapiens	None	None	None	None	CHEMBL1900	Aldose reductase	Homo sapiens	SINGLE PROTEIN	CHEMBL3045790	1	Scientific Literature	Med Chem Res	2008	None
CHEMBL114289		0	546.62	2	6.99	9	COc1c(-c2c(C)cc3c(C(C)C)c(O)c(O)c(C=O)c3c2OC)c(C)cc2c(C(C)C)c(O)c(O)c(C=O)c12	Ki	'='	310.0	nM	6.51			UO_0000065	11.91	0.22	-0.48	4.87	False	CHEMBL821473	The compound was tested for inhibitory activity against aldose reductase from human placenta	B	BAO_0000019	assay format	None	None	None	None	None	CHEMBL1900	Aldose reductase	Homo sapiens	SINGLE PROTEIN	CHEMBL1125799	1	Scientific Literature	J. Med. Chem.	1991	None
CHEMBL370444		0	344.18	0	2.80	19g	O=S(=O)(c1ccc(O)nn1)c1cc2cc(Cl)cc(Cl)c2[nH]1	IC50	'='	200.0	nM	6.70			UO_0000065	19.46	0.44	3.90	6.98	False	CHEMBL880577	In vitro inhibitroy concentration against Aldose reductase incubated at 24 degree C for 15 minutes in pH 7.0	B	BAO_0000357	single protein format	Homo sapiens	None	None	None	None	CHEMBL1900	Aldose reductase	Homo sapiens	SINGLE PROTEIN	CHEMBL1141107	1	Scientific Literature	J. Med. Chem.	2005	None
CHEMBL484037	CENTAUREIN	0	522.46	3	0.08	centaurein	COc1ccc(-c2oc3cc(O[C@@H]4O[C@H](CO)[C@@H](O)[C@H](O)[C@H]4O)c(OC)c(O)c3c(=O)c2OC)cc1O	Inhibition	'='	47.0	%				UO_0000187					False	CHEMBL1036012	Inhibition of aldose reductase at 0.1 uM	B	BAO_0000357	single protein format	None	None	None	None	None	CHEMBL1900	Aldose reductase	Homo sapiens	SINGLE PROTEIN	CHEMBL1151623	1	Scientific Literature	J. Nat. Prod.	1984	None
CHEMBL339586		0	197.19	0	1.72	1,3-dioxo-1H-benz[de]isoquinoline	O=C1NC(=O)c2cccc3cccc1c23	Inhibition	'='	92.0	%				UO_0000187					False	CHEMBL1036012	Inhibition of aldose reductase at 0.1 uM	B	BAO_0000357	single protein format	None	None	None	None	None	CHEMBL1900	Aldose reductase	Homo sapiens	SINGLE PROTEIN	CHEMBL1151623	1	Scientific Literature	J. Nat. Prod.	1984	None
CHEMBL165509	PENDULETIN	0	344.32	0	2.90	penduletin	COc1cc2oc(-c3ccc(O)cc3)c(OC)c(=O)c2c(O)c1OC	Inhibition	'='	64.0	%				UO_0000187					False	CHEMBL1036012	Inhibition of aldose reductase at 0.1 uM	B	BAO_0000357	single protein format	None	None	None	None	None	CHEMBL1900	Aldose reductase	Homo sapiens	SINGLE PROTEIN	CHEMBL1151623	1	Scientific Literature	J. Nat. Prod.	1984	None
CHEMBL1682200		0	258.23	0	3.04	4m	O=C(O)c1cccc(Nc2ccc([N+](=O)[O-])cc2)c1	Inhibition	'<'	40.0	%				UO_0000187					False	CHEMBL2045966	Inhibition of recombinant AKR1B1 assessed as NADP+ dependent reduction of DL-glyceraldehyde at 50 uM by fluorescence assay	B	BAO_0000357	single protein format	None	None	None	None	None	CHEMBL1900	Aldose reductase	Homo sapiens	SINGLE PROTEIN	CHEMBL2040753	1	Scientific Literature	J. Med. Chem.	2012	None
CHEMBL20885		0	393.47	0	3.81	229	CC(C)c1ccc2nc(Cn3nc(CC(=O)O)c4ccccc4c3=O)sc2c1	IC50	'='	3200.0	nM	5.50			UO_0000065	13.97	0.27	1.68	6.46	False	CHEMBL641353	Inhibition of aldose reductase (aldo-keto reductase, AKR1B1) isolated from human placenta.	B	BAO_0000019	assay format	None	None	None	None	None	CHEMBL1900	Aldose reductase	Homo sapiens	SINGLE PROTEIN	CHEMBL1125712	1	Scientific Literature	J. Med. Chem.	1991	None
CHEMBL70116		0	300.33	0	0.92	8	C[C@@H]1C[C@@](O)(CC(=O)O)c2cc(S(C)(=O)=O)ccc2O1	IC50	'='	8220.0	nM	5.08			UO_0000065	16.93	0.35	4.17	5.04	False	CHEMBL643098	Inhibitory activity against human placental aldose reductase	B	BAO_0000019	assay format	None	None	None	None	None	CHEMBL1900	Aldose reductase	Homo sapiens	SINGLE PROTEIN	CHEMBL1126072	1	Scientific Literature	J. Med. Chem.	1992	None
CHEMBL23588	FLUFENAMIC ACID	4	281.23	0	4.15	flufenamic acid	O=C(O)c1ccccc1Nc1cccc(C(F)(F)F)c1	Inhibition	'='	50.0	%				UO_0000187					False	CHEMBL642959	In vitro inhibition of rabbit lens aldose reductase at 10e-4 M.	B	BAO_0000357	single protein format	Oryctolagus cuniculus	None	None	None	None	CHEMBL1900	Aldose reductase	Homo sapiens	SINGLE PROTEIN	CHEMBL1123366	1	Scientific Literature	J. Med. Chem.	1986	None
CHEMBL63055	ALRESTATIN	0	255.23	0	1.52	alrestatin, AY-22284	O=C(O)CN1C(=O)c2cccc3cccc(c23)C1=O	ED50	'='	0.000001	mg.kg-1		Outside typical range		UO_0000308					False	CHEMBL648022	Ability to cause 50% reduction in sorbitol levels of sciatic nerve of streptozotocinized rats was determined	B	BAO_0000221	tissue-based format	Bos taurus	CHEMBL3638210	Sciatic nerve	None	None	CHEMBL1900	Aldose reductase	Homo sapiens	SINGLE PROTEIN	CHEMBL1124229	1	Scientific Literature	J. Med. Chem.	1988	None
CHEMBL1917428		0	391.28	1	5.36	16	Cc1c(Sc2ccc(Cl)cc2)c2c(C#N)c(Cl)ccc2n1CC(=O)O	IC50	'='	2239.0	nM	5.65			UO_0000065	14.44	0.31	0.29	8.56	False	CHEMBL1919385	Inhibition of human recombinant aldose reductase 1 after 15 mins by spectrophotometry analysis	B	BAO_0000357	single protein format	Homo sapiens	None	None	None	None	CHEMBL1900	Aldose reductase	Homo sapiens	SINGLE PROTEIN	CHEMBL1914459	1	Scientific Literature	Bioorg. Med. Chem. Lett.	2011	None
CHEMBL1914489	AZD1981	2	388.88	0	4.80	22, AZD-1981	CC(=O)Nc1cccc2c1c(Sc1ccc(Cl)cc1)c(C)n2CC(=O)O	IC50	'='	794.0	nM	6.10			UO_0000065	15.69	0.32	1.30	8.55	False	CHEMBL1919385	Inhibition of human recombinant aldose reductase 1 after 15 mins by spectrophotometry analysis	B	BAO_0000357	single protein format	Homo sapiens	None	None	None	None	CHEMBL1900	Aldose reductase	Homo sapiens	SINGLE PROTEIN	CHEMBL1914459	1	Scientific Literature	Bioorg. Med. Chem. Lett.	2011	None
CHEMBL1917441		0	345.85	1	5.15	30	Cc1ccc2c(c1)c(Sc1cccc(Cl)c1)c(C)n2CC(=O)O	IC50	'='	1778.0	nM	5.75			UO_0000065	16.63	0.34	0.60	13.62	False	CHEMBL1919385	Inhibition of human recombinant aldose reductase 1 after 15 mins by spectrophotometry analysis	B	BAO_0000357	single protein format	Homo sapiens	None	None	None	None	CHEMBL1900	Aldose reductase	Homo sapiens	SINGLE PROTEIN	CHEMBL1914459	1	Scientific Literature	Bioorg. Med. Chem. Lett.	2011	None
CHEMBL1917443		0	389.50	0	3.90	32	Cc1ccc2c(c1)c(Sc1ccc(S(C)(=O)=O)cc1)c(C)n2CC(=O)O	IC50	'='	7943.0	nM	5.10			UO_0000065	13.09	0.27	1.20	6.68	False	CHEMBL1919385	Inhibition of human recombinant aldose reductase 1 after 15 mins by spectrophotometry analysis	B	BAO_0000357	single protein format	Homo sapiens	None	None	None	None	CHEMBL1900	Aldose reductase	Homo sapiens	SINGLE PROTEIN	CHEMBL1914459	1	Scientific Literature	Bioorg. Med. Chem. Lett.	2011	None
CHEMBL2260159		0	305.31	0	2.07	14	O=C(O)/C=C/CN1C(=O)S/C(=C/c2ccc(O)cc2)C1=O	IC50	'='	1.19	nM	8.92			UO_0000065	29.23	0.58	6.85	9.40	False	CHEMBL3056339	Inhibition of aldose reductase (unknown origin)	B	BAO_0000357	single protein format	Homo sapiens	None	None	None	None	CHEMBL1900	Aldose reductase	Homo sapiens	SINGLE PROTEIN	CHEMBL3045790	1	Scientific Literature	Med Chem Res	2008	None
CHEMBL3326514		0	622.88	2	4.32	Ginsenoside 20(RS)-Rh2	CC(C)=CCCC(C)(O)[C@H]1CC[C@]2(C)[C@@H]1[C@H](O)C[C@@H]1[C@@]3(C)CC[C@H](O[C@@H]4O[C@H](CO)[C@@H](O)[C@H](O)[C@H]4O)C(C)(C)[C@@H]3CC[C@]12C	IC50	'>'	200000.0	nM		Outside typical range		UO_0000065					False	CHEMBL3362499	Inhibition of human recombinant aldose reductase using DL-glyceraldehyde, HRAR and beta-NADPH incubated for 10 mins by spectrophotometry	B	BAO_0000357	single protein format	Homo sapiens	None	None	None	None	CHEMBL1900	Aldose reductase	Homo sapiens	SINGLE PROTEIN	CHEMBL3352229	1	Scientific Literature	Bioorg. Med. Chem. Lett.	2014	None
CHEMBL139679		0	274.70	0	3.65	55	O=C(/C=C/c1ccc(Cl)cc1)c1ccc(O)cc1O	Inhibition	'='	35.0	%				UO_0000187					False	CHEMBL3411615	Inhibition of ALR2 (unknown origin)	B	BAO_0000357	single protein format	Homo sapiens	None	None	None	None	CHEMBL1900	Aldose reductase	Homo sapiens	SINGLE PROTEIN	CHEMBL3407496	1	Scientific Literature	Eur. J. Med. Chem.	2015	None
CHEMBL278991		0	420.28	0	3.99	248	O=C(O)Cc1nn(Cc2nc3cc(Cl)cc(Cl)c3s2)c(=O)c2ccccc12	IC50	'='	4.0	nM	8.40			UO_0000065	19.98	0.42	4.41	9.87	False	CHEMBL641353	Inhibition of aldose reductase (aldo-keto reductase, AKR1B1) isolated from human placenta.	B	BAO_0000019	assay format	None	None	None	None	None	CHEMBL1900	Aldose reductase	Homo sapiens	SINGLE PROTEIN	CHEMBL1125712	1	Scientific Literature	J. Med. Chem.	1991	None
CHEMBL20306		0	387.37	0	2.96	236	O=C(O)Cc1nn(Cc2nc3cc(F)c(F)cc3s2)c(=O)c2ccccc12	IC50	'='	68.0	nM	7.17			UO_0000065	18.50	0.36	4.21	8.42	False	CHEMBL641353	Inhibition of aldose reductase (aldo-keto reductase, AKR1B1) isolated from human placenta.	B	BAO_0000019	assay format	None	None	None	None	None	CHEMBL1900	Aldose reductase	Homo sapiens	SINGLE PROTEIN	CHEMBL1125712	1	Scientific Literature	J. Med. Chem.	1991	None
CHEMBL84446	FIDARESTAT	0	279.23	0	-0.50	Fidarestat	NC(=O)[C@@H]1C[C@]2(NC(=O)NC2=O)c2cc(F)ccc2O1	IC50	'='	9.0	nM	8.05			UO_0000065	28.81	0.55	8.55	7.28	True	CHEMBL831109	Inhibitory concentration against human ALR2	B	BAO_0000357	single protein format	Homo sapiens	None	None	None	None	CHEMBL1900	Aldose reductase	Homo sapiens	SINGLE PROTEIN	CHEMBL1141161	1	Scientific Literature	J. Med. Chem.	2005	None
CHEMBL371307		0	302.71	0	1.95	15i	O=S(=O)(Cc1c(F)cccc1Cl)c1ccc(O)nn1	IC50	'='	26.0	nM	7.58			UO_0000065	25.06	0.55	5.64	9.46	False	CHEMBL880577	In vitro inhibitroy concentration against Aldose reductase incubated at 24 degree C for 15 minutes in pH 7.0	B	BAO_0000357	single protein format	Homo sapiens	None	None	None	None	CHEMBL1900	Aldose reductase	Homo sapiens	SINGLE PROTEIN	CHEMBL1141107	1	Scientific Literature	J. Med. Chem.	2005	None
CHEMBL199100		0	324.75	0	2.72	19n	Cc1c(S(=O)(=O)c2ccc(O)nn2)oc2cc(Cl)ccc12	IC50	'='	190.0	nM	6.72			UO_0000065	20.70	0.44	4.00	7.20	False	CHEMBL880577	In vitro inhibitroy concentration against Aldose reductase incubated at 24 degree C for 15 minutes in pH 7.0	B	BAO_0000357	single protein format	Homo sapiens	None	None	None	None	CHEMBL1900	Aldose reductase	Homo sapiens	SINGLE PROTEIN	CHEMBL1141107	1	Scientific Literature	J. Med. Chem.	2005	None
CHEMBL198148		0	304.33	0	2.38	19q	Cc1ccc2oc(S(=O)(=O)c3ccc(O)nn3)c(C)c2c1	IC50	'='	13.0	nM	7.89			UO_0000065	25.91	0.51	5.51	8.45	False	CHEMBL880577	In vitro inhibitroy concentration against Aldose reductase incubated at 24 degree C for 15 minutes in pH 7.0	B	BAO_0000357	single protein format	Homo sapiens	None	None	None	None	CHEMBL1900	Aldose reductase	Homo sapiens	SINGLE PROTEIN	CHEMBL1141107	1	Scientific Literature	J. Med. Chem.	2005	None
CHEMBL192453		0	404.41	1	5.25	18	Cc1ccc2c(c1)c(Cc1nc3cc(C(F)(F)F)ccc3s1)cn2CC(=O)O	IC50	'='	100.0	nM	7.00			UO_0000065	17.31	0.34	1.75	12.70	False	CHEMBL832655	In vitro inhibition of recombinant human aldose reductase expressed in Escherichia coli	B	BAO_0000019	assay format	Homo sapiens	None	None	None	None	CHEMBL1900	Aldose reductase	Homo sapiens	SINGLE PROTEIN	CHEMBL1144413	1	Scientific Literature	J. Med. Chem.	2005	None
CHEMBL371122		0	424.83	1	5.60	19	O=C(O)Cn1cc(Cc2nc3cc(C(F)(F)F)ccc3s2)c2cc(Cl)ccc21	IC50	'='	130.0	nM	6.89			UO_0000065	16.21	0.34	1.29	12.49	False	CHEMBL832655	In vitro inhibition of recombinant human aldose reductase expressed in Escherichia coli	B	BAO_0000019	assay format	Homo sapiens	None	None	None	None	CHEMBL1900	Aldose reductase	Homo sapiens	SINGLE PROTEIN	CHEMBL1144413	1	Scientific Literature	J. Med. Chem.	2005	None
CHEMBL192213		0	356.83	0	4.58	21	O=C(O)Cn1cc(Cc2nc3ccc(Cl)cc3s2)c2ccccc21	IC50	'='	660.0	nM	6.18			UO_0000065	17.32	0.35	1.60	11.21	False	CHEMBL832655	In vitro inhibition of recombinant human aldose reductase expressed in Escherichia coli	B	BAO_0000019	assay format	Homo sapiens	None	None	None	None	CHEMBL1900	Aldose reductase	Homo sapiens	SINGLE PROTEIN	CHEMBL1144413	1	Scientific Literature	J. Med. Chem.	2005	None
CHEMBL363850		0	468.46	1	6.14	16	O=C(O)Cn1cc(Cc2nc3c(F)c(F)cc(F)c3s2)c2cc(Oc3ccccc3)ccc21	IC50	'='	30.0	nM	7.52			UO_0000065	16.06	0.31	1.38	11.69	False	CHEMBL832655	In vitro inhibition of recombinant human aldose reductase expressed in Escherichia coli	B	BAO_0000019	assay format	Homo sapiens	None	None	None	None	CHEMBL1900	Aldose reductase	Homo sapiens	SINGLE PROTEIN	CHEMBL1144413	1	Scientific Literature	J. Med. Chem.	2005	None
CHEMBL357460		0	368.39	0	3.43	130	O=C(O)Cc1nn(Cc2cc3cc(F)ccc3s2)c(=O)c2ccccc12	IC50	'='	150.0	nM	6.82			UO_0000065	18.52	0.36	3.39	9.45	True	CHEMBL641358	In vitro inhibitory activity against aldose reductase isolated from human placenta	B	BAO_0000019	assay format	None	None	None	None	None	CHEMBL1900	Aldose reductase	Homo sapiens	SINGLE PROTEIN	CHEMBL1126147	1	Scientific Literature	J. Med. Chem.	1992	None
CHEMBL358792		0	414.21	0	2.98	121	O=C(O)Cc1nn(Cc2nc3cc(Br)ccc3o2)c(=O)c2ccccc12	IC50	'='	27.0	nM	7.57			UO_0000065	18.27	0.40	4.59	7.71	False	CHEMBL641358	In vitro inhibitory activity against aldose reductase isolated from human placenta	B	BAO_0000019	assay format	None	None	None	None	None	CHEMBL1900	Aldose reductase	Homo sapiens	SINGLE PROTEIN	CHEMBL1126147	1	Scientific Literature	J. Med. Chem.	1992	None
CHEMBL1087180	GANODERIC ACID B	0	516.68	1	4.13	11	CC(CC(=O)C[C@@H](C)[C@H]1CC(=O)[C@@]2(C)C3=C(C(=O)C[C@]12C)[C@@]1(C)CC[C@H](O)C(C)(C)[C@@H]1C[C@@H]3O)C(=O)O	IC50	'>'	193500.0	nM		Outside typical range		UO_0000065					False	CHEMBL1924248	Inhibition of recombinant human aldose reductase using dl-glyceraldehyde as substrate after 10 mins by spectrophotometry	B	BAO_0000357	single protein format	Homo sapiens	None	None	None	None	CHEMBL1900	Aldose reductase	Homo sapiens	SINGLE PROTEIN	CHEMBL1921771	1	Scientific Literature	Bioorg. Med. Chem. Lett.	2011	None
CHEMBL1922177	GANODERIC ACID K	0	574.71	1	3.67	12	CC(=O)O[C@@H]1C(=O)C2=C([C@@H](O)C[C@H]3C(C)(C)[C@@H](O)CC[C@]23C)[C@]2(C)C(=O)C[C@H]([C@H](C)CC(=O)CC(C)C(=O)O)[C@@]12C	IC50	'>'	174200.0	nM		Outside typical range		UO_0000065					False	CHEMBL1924248	Inhibition of recombinant human aldose reductase using dl-glyceraldehyde as substrate after 10 mins by spectrophotometry	B	BAO_0000357	single protein format	Homo sapiens	None	None	None	None	CHEMBL1900	Aldose reductase	Homo sapiens	SINGLE PROTEIN	CHEMBL1921771	1	Scientific Literature	Bioorg. Med. Chem. Lett.	2011	None
CHEMBL1922182		0	532.72	1	4.01	17	COC(=O)[C@H](C)CC(=O)C[C@@H](C)[C@H]1C[C@H](O)[C@@]2(C)C3=C(C(=O)C[C@]12C)[C@@]1(C)CC[C@H](O)C(C)(C)[C@@H]1C[C@@H]3O	IC50	'>'	183900.0	nM		Outside typical range		UO_0000065					False	CHEMBL1924248	Inhibition of recombinant human aldose reductase using dl-glyceraldehyde as substrate after 10 mins by spectrophotometry	B	BAO_0000357	single protein format	Homo sapiens	None	None	None	None	CHEMBL1900	Aldose reductase	Homo sapiens	SINGLE PROTEIN	CHEMBL1921771	1	Scientific Literature	Bioorg. Med. Chem. Lett.	2011	None
CHEMBL297483		0	624.69	2	7.72	4b	CCC(=O)Oc1c(-c2c(C)cc3c(C(C)C)c(O)c(O)c(C#N)c3c2OC(=O)CC)c(C)cc2c(C(C)C)c(O)c(O)c(C#N)c12	Ki	'='	6800.0	nM	5.17			UO_0000065	8.27	0.15	-2.55	2.85	False	CHEMBL821473	The compound was tested for inhibitory activity against aldose reductase from human placenta	B	BAO_0000019	assay format	None	None	None	None	None	CHEMBL1900	Aldose reductase	Homo sapiens	SINGLE PROTEIN	CHEMBL1125799	1	Scientific Literature	J. Med. Chem.	1991	None
CHEMBL21136		0	383.39	0	2.09	258	O=C(O)Cc1nn(Cc2nc3cc(O)cc(O)c3s2)c(=O)c2ccccc12	IC50	'='	87.0	nM	7.06			UO_0000065	18.42	0.36	4.97	5.62	False	CHEMBL641353	Inhibition of aldose reductase (aldo-keto reductase, AKR1B1) isolated from human placenta.	B	BAO_0000019	assay format	None	None	None	None	None	CHEMBL1900	Aldose reductase	Homo sapiens	SINGLE PROTEIN	CHEMBL1125712	1	Scientific Literature	J. Med. Chem.	1991	None
CHEMBL171315		0	448.38	2	0.49	8	CC1OC(O)C(O)C(O)C1Oc1c(-c2ccc(O)c(O)c2)oc2cc(O)cc(O)c2c1=O	IC50	'='	16000.0	nM	4.80			UO_0000065	10.70	0.20	4.31	2.52	False	CHEMBL643108	Inhibitory activity against human placental aldose reductase in Sepharose 4B column at day 7	B	BAO_0000019	assay format	None	None	None	None	None	CHEMBL1900	Aldose reductase	Homo sapiens	SINGLE PROTEIN	CHEMBL1122895	1	Scientific Literature	J. Med. Chem.	1985	None
CHEMBL77601		0	264.28	0	2.98	2a	O=C(O)Cc1ccc2c(=O)c3ccccc3ccc2c1	Inhibition	'='	90.0	%				UO_0000187					False	CHEMBL642961	In vitro inhibition of rabbit lens aldose reductase at 10e-5 M.	B	BAO_0000357	single protein format	Oryctolagus cuniculus	None	None	None	None	CHEMBL1900	Aldose reductase	Homo sapiens	SINGLE PROTEIN	CHEMBL1123366	1	Scientific Literature	J. Med. Chem.	1986	None
CHEMBL77283		0	280.28	0	2.69	2c	O=C(O)Cc1cc(O)c2c(=O)c3ccccc3ccc2c1	Inhibition	'='	57.0	%				UO_0000187					False	CHEMBL642962	In vitro inhibition of rabbit lens aldose reductase at 10e-6 M.	B	BAO_0000357	single protein format	Oryctolagus cuniculus	None	None	None	None	CHEMBL1900	Aldose reductase	Homo sapiens	SINGLE PROTEIN	CHEMBL1123366	1	Scientific Literature	J. Med. Chem.	1986	None
CHEMBL303218		0	274.68	0	2.31	60	C[C@@H]1C[C@@](O)(CC(=O)O)c2cc(F)c(Cl)cc2O1	IC50	'='	45.5	nM	7.34			UO_0000065	26.73	0.56	5.03	11.00	False	CHEMBL641351	ARI(aldose reductase inhibitor) enantiospecificity against human placental aldose reductase.	B	BAO_0000019	assay format	None	None	None	None	None	CHEMBL1900	Aldose reductase	Homo sapiens	SINGLE PROTEIN	CHEMBL1126072	1	Scientific Literature	J. Med. Chem.	1992	None
CHEMBL71820		0	258.22	0	1.80	33	C[C@@H]1C[C@@](O)(CC(=O)O)c2cc(F)c(F)cc2O1	IC50	'='	250.0	nM	6.60			UO_0000065	25.57	0.50	4.80	9.89	False	CHEMBL643098	Inhibitory activity against human placental aldose reductase	B	BAO_0000019	assay format	None	None	None	None	None	CHEMBL1900	Aldose reductase	Homo sapiens	SINGLE PROTEIN	CHEMBL1126072	1	Scientific Literature	J. Med. Chem.	1992	None
CHEMBL304798		0	282.31	0	2.69	46	CC(C)(C)[C@@H]1C[C@@](O)(CC(=O)O)c2cc(F)ccc2O1	IC50	'='	360.0	nM	6.44			UO_0000065	22.82	0.44	3.75	9.65	False	CHEMBL643098	Inhibitory activity against human placental aldose reductase	B	BAO_0000019	assay format	None	None	None	None	None	CHEMBL1900	Aldose reductase	Homo sapiens	SINGLE PROTEIN	CHEMBL1126072	1	Scientific Literature	J. Med. Chem.	1992	None
CHEMBL112743	6,6'-METHOXYGOSSYPOL	0	546.62	2	6.99	13	COc1c(O)c(C=O)c2c(O)c(-c3c(C)cc4c(C(C)C)c(OC)c(O)c(C=O)c4c3O)c(C)cc2c1C(C)C	Ki	'='	1500.0	nM	5.82			UO_0000065	10.65	0.20	-1.17	4.36	False	CHEMBL643119	The compound was tested for inhibitory activity against Aldose reductase from human placenta	B	BAO_0000019	assay format	None	None	None	None	None	CHEMBL1900	Aldose reductase	Homo sapiens	SINGLE PROTEIN	CHEMBL1125799	1	Scientific Literature	J. Med. Chem.	1991	None
CHEMBL56337	EPALRESTAT	2	319.41	0	2.92	Epalrestat	CC(/C=C1\SC(=S)N(CC(=O)O)C1=O)=C\c1ccccc1	Inhibition	'='	55.56	%				UO_0000187					False	CHEMBL3411616	Inhibition of aldose reductase (unknown origin) at 10 ug/ml	B	BAO_0000357	single protein format	Homo sapiens	None	None	None	None	CHEMBL1900	Aldose reductase	Homo sapiens	SINGLE PROTEIN	CHEMBL3407496	1	Scientific Literature	Eur. J. Med. Chem.	2015	None
CHEMBL6936		0	247.25	0	1.41	39	CCOC(=O)C1=C(O)C(=O)N(c2ccccc2)C1	Inhibition	'='	28.0	%				UO_0000187					False	CHEMBL643117	Inhibitory activity measured in vitro against human placental aldose reductase at a concentration of 10e-5 M	B	BAO_0000019	assay format	None	None	None	None	None	CHEMBL1900	Aldose reductase	Homo sapiens	SINGLE PROTEIN	CHEMBL1125615	1	Scientific Literature	J. Med. Chem.	1991	None
CHEMBL50	QUERCETIN	3	302.24	0	1.99	SID90341524	O=c1c(O)c(-c2ccc(O)c(O)c2)oc2cc(O)cc(O)c12	IC50	'='	2900.0	nM	5.54			UO_0000065	18.32	0.34	3.55	4.22	False	CHEMBL3362499	Inhibition of human recombinant aldose reductase using DL-glyceraldehyde, HRAR and beta-NADPH incubated for 10 mins by spectrophotometry	B	BAO_0000357	single protein format	Homo sapiens	None	None	None	None	CHEMBL1900	Aldose reductase	Homo sapiens	SINGLE PROTEIN	CHEMBL3352229	1	Scientific Literature	Bioorg. Med. Chem. Lett.	2014	None
CHEMBL390320	ISOSCOPOLETIN	0	192.17	0	1.51	9	COc1cc2oc(=O)ccc2cc1O	IC50	'='	56200.0	nM	4.25			UO_0000065	22.12	0.41	2.74	7.12	False	CHEMBL1260797	Inhibition human recombinant aldose reductase 1 by spectrophotometric analysis	B	BAO_0000357	single protein format	Homo sapiens	None	None	None	None	CHEMBL1900	Aldose reductase	Homo sapiens	SINGLE PROTEIN	CHEMBL1255562	1	Scientific Literature	Bioorg. Med. Chem. Lett.	2010	None
CHEMBL374829		0	705.61	2	6.67	2	Oc1c(O)c(Br)c(Cc2c(Br)c(O)c(O)c(Br)c2Br)c(Br)c1Br	IC50	'='	0.4	ug.mL-1				UO_0000274					False	CHEMBL1020264	Inhibition of human muscle recombinant aldose reductase by spectrophotometry	B	BAO_0000357	single protein format	Homo sapiens	CHEMBL3638254	Muscle tissue	None	None	CHEMBL1900	Aldose reductase	Homo sapiens	SINGLE PROTEIN	CHEMBL1158746	1	Scientific Literature	J. Nat. Prod.	2005	None
CHEMBL1917427		0	363.84	1	5.29	15	Cc1c(F)ccc2c1c(Sc1ccc(Cl)cc1)c(C)n2CC(=O)O	IC50	'='	2239.0	nM	5.65			UO_0000065	15.53	0.32	0.36	13.38	False	CHEMBL1919385	Inhibition of human recombinant aldose reductase 1 after 15 mins by spectrophotometry analysis	B	BAO_0000357	single protein format	Homo sapiens	None	None	None	None	CHEMBL1900	Aldose reductase	Homo sapiens	SINGLE PROTEIN	CHEMBL1914459	1	Scientific Literature	Bioorg. Med. Chem. Lett.	2011	None
CHEMBL2440413		0	366.42	0	3.77	5j	COc1ccc(/N=c2\oc3cc(O)ccc3cc2C(=O)NCC(C)C)cc1	IC50	'='	28.0	nM	7.55			UO_0000065	20.61	0.38	3.78	8.99	False	CHEMBL2444356	Inhibition of human recombinant N-terminal His6-tagged AKR1B1 expressed in Escherichia coli by fluorescence assay in presence of NADPH	B	BAO_0000019	assay format	Homo sapiens	None	None	None	None	CHEMBL1900	Aldose reductase	Homo sapiens	SINGLE PROTEIN	CHEMBL2440043	1	Scientific Literature	Bioorg. Med. Chem.	2013	None
CHEMBL2260158		0	279.27	0	1.51	13	O=C(O)CN1C(=O)S/C(=C/c2ccc(O)cc2)C1=O	IC50	'='	0.49	nM	9.31			UO_0000065	33.34	0.67	7.80	9.81	False	CHEMBL3056339	Inhibition of aldose reductase (unknown origin)	B	BAO_0000357	single protein format	Homo sapiens	None	None	None	None	CHEMBL1900	Aldose reductase	Homo sapiens	SINGLE PROTEIN	CHEMBL3045790	1	Scientific Literature	Med Chem Res	2008	None
CHEMBL2260153		0	339.37	0	3.47	6	O=C(O)CN1C(=O)S/C(=C/c2ccc(-c3ccccc3)cc2)C1=O	IC50	'='	660.69	nM	6.18			UO_0000065	18.21	0.35	2.71	8.28	False	CHEMBL3056339	Inhibition of aldose reductase (unknown origin)	B	BAO_0000357	single protein format	Homo sapiens	None	None	None	None	CHEMBL1900	Aldose reductase	Homo sapiens	SINGLE PROTEIN	CHEMBL3045790	1	Scientific Literature	Med Chem Res	2008	None
CHEMBL84446	FIDARESTAT	0	279.23	0	-0.50	fidarestat	NC(=O)[C@@H]1C[C@]2(NC(=O)NC2=O)c2cc(F)ccc2O1	IC50	'='	9.0	nM	8.05			UO_0000065	28.81	0.55	8.55	7.28	False	CHEMBL936594	Inhibition of human recombinant aldose reductase	B	BAO_0000357	single protein format	Homo sapiens	None	None	None	None	CHEMBL1900	Aldose reductase	Homo sapiens	SINGLE PROTEIN	CHEMBL1143916	1	Scientific Literature	Bioorg. Med. Chem.	2008	None
CHEMBL273910	MINALRESTAT	0	449.21	0	2.19	minalrestat	O=C1CC2(C(=O)N1)C(=O)N(Cc1ccc(Br)cc1F)C(=O)c1ccc(F)cc12	IC50	'='	70.0	nM	7.16			UO_0000065	15.93	0.35	4.96	8.56	False	CHEMBL936594	Inhibition of human recombinant aldose reductase	B	BAO_0000357	single protein format	Homo sapiens	None	None	None	None	CHEMBL1900	Aldose reductase	Homo sapiens	SINGLE PROTEIN	CHEMBL1143916	1	Scientific Literature	Bioorg. Med. Chem.	2008	None
CHEMBL163316	3-O-METHYLQUERCETIN	0	316.26	0	2.29	quercetin 3-methyl ether	COc1c(-c2ccc(O)c(O)c2)oc2cc(O)cc(O)c2c1=O	Inhibition	'='	95.0	%				UO_0000187					False	CHEMBL1036012	Inhibition of aldose reductase at 0.1 uM	B	BAO_0000357	single protein format	None	None	None	None	None	CHEMBL1900	Aldose reductase	Homo sapiens	SINGLE PROTEIN	CHEMBL1151623	1	Scientific Literature	J. Nat. Prod.	1984	None
CHEMBL50	QUERCETIN	3	302.24	0	1.99	1	O=c1c(O)c(-c2ccc(O)c(O)c2)oc2cc(O)cc(O)c12	IC50	'='	2850.0	nM	5.54			UO_0000065	18.35	0.34	3.56	4.22	False	CHEMBL1670631	Inhibition of aldose reductase by spectrophotometric analysis	B	BAO_0000357	single protein format	None	None	None	None	None	CHEMBL1900	Aldose reductase	Homo sapiens	SINGLE PROTEIN	CHEMBL1667841	1	Scientific Literature	Bioorg. Med. Chem. Lett.	2011	None
CHEMBL1668046		0	592.56	2	5.16	8b	O=C(COc1cc(O)c2c(=O)cc(-c3ccccc3)oc2c1)OCc1ccc(OCc2c(-c3ccccc3)no[n+]2[O-])cc1	IC50	'='	400.0	nM	6.40			UO_0000065	10.80	0.20	1.24	4.32	False	CHEMBL1670631	Inhibition of aldose reductase by spectrophotometric analysis	B	BAO_0000357	single protein format	None	None	None	None	None	CHEMBL1900	Aldose reductase	Homo sapiens	SINGLE PROTEIN	CHEMBL1667841	1	Scientific Literature	Bioorg. Med. Chem. Lett.	2011	None
CHEMBL7541		0	247.25	0	1.01	21	COC(=O)C1=C(O)C(=O)N(Cc2ccccc2)C1	IC50	'='	2600.0	nM	5.58			UO_0000065	22.59	0.42	4.58	8.36	False	CHEMBL643099	In vitro inhibition of human placental aldose reductase.	B	BAO_0000019	assay format	None	None	None	None	None	CHEMBL1900	Aldose reductase	Homo sapiens	SINGLE PROTEIN	CHEMBL1125615	1	Scientific Literature	J. Med. Chem.	1991	None
CHEMBL10372	ZOPOLRESTAT	0	419.38	0	3.70	Zopolrestat	O=C(O)Cc1nn(Cc2nc3cc(C(F)(F)F)ccc3s2)c(=O)c2ccccc12	IC50	'='	81.0	nM	7.09			UO_0000065	16.91	0.33	3.39	8.34	False	CHEMBL764860	Compound was tested for the inhibition of the human placental aldose reductase using the substrate as glyceraldehyde.	B	BAO_0000019	assay format	None	None	None	None	None	CHEMBL1900	Aldose reductase	Homo sapiens	SINGLE PROTEIN	CHEMBL1125712	1	Scientific Literature	J. Med. Chem.	1991	None
CHEMBL71966		0	376.32	0	1.86	80	Cc1c(CC(=O)O)nn(Cc2nc(-c3cccc(F)c3F)no2)c(=O)c1C	IC50	'='	3.3	nM	8.48			UO_0000065	22.54	0.43	6.62	7.63	False	CHEMBL643096	Inhibitory activity against aldose reductase isolated from human placenta	B	BAO_0000019	assay format	None	None	None	None	None	CHEMBL1900	Aldose reductase	Homo sapiens	SINGLE PROTEIN	CHEMBL1126296	1	Scientific Literature	J. Med. Chem.	1992	None
CHEMBL148918		0	674.60	2	7.34	24	Nc1c(Oc2cc(Br)c(Br)c(Br)c2O)cc(Br)c(Br)c1Br	IC50	'='	8900.0	nM	5.05			UO_0000065	7.49	0.33	-2.29	9.10	False	CHEMBL641360	In vitro inhibitory activity against recombinant human aldose reductase (ALR2) was determined	B	BAO_0000357	single protein format	None	None	None	None	None	CHEMBL1900	Aldose reductase	Homo sapiens	SINGLE PROTEIN	CHEMBL1144884	1	Scientific Literature	J. Med. Chem.	2003	None
CHEMBL68624		0	301.68	0	2.08	14	C[C@@H]1C[C@@](O)(CC(=O)O)c2c(ccc(Cl)c2[N+](=O)[O-])O1	IC50	'='	95500.0	nM	4.02			UO_0000065	13.33	0.27	1.94	3.66	False	CHEMBL643098	Inhibitory activity against human placental aldose reductase	B	BAO_0000019	assay format	None	None	None	None	None	CHEMBL1900	Aldose reductase	Homo sapiens	SINGLE PROTEIN	CHEMBL1126072	1	Scientific Literature	J. Med. Chem.	1992	None
CHEMBL70190		0	266.25	0	1.22	25	C[C@@H]1C[C@@](O)(CC(=O)O)c2ccc(C(=O)O)cc2O1	IC50	'='	70.0	nM	7.16			UO_0000065	26.87	0.51	5.93	6.88	False	CHEMBL643098	Inhibitory activity against human placental aldose reductase	B	BAO_0000019	assay format	None	None	None	None	None	CHEMBL1900	Aldose reductase	Homo sapiens	SINGLE PROTEIN	CHEMBL1126072	1	Scientific Literature	J. Med. Chem.	1992	None
CHEMBL63974		0	294.70	0	1.12	49	Cc1cc2c(cc1Cl)C1(NC(=O)NC1=O)N(C)C(=O)N2	IC50	'='	30.0	nM	7.52			UO_0000065	25.53	0.51	6.40	8.31	False	CHEMBL642956	Tested in vitro for inhibitory activity against partially purified aldose reductase from male rabbit lens	B	BAO_0000357	single protein format	Oryctolagus cuniculus	None	None	None	None	CHEMBL1900	Aldose reductase	Homo sapiens	SINGLE PROTEIN	CHEMBL1126066	1	Scientific Literature	J. Med. Chem.	1992	None
CHEMBL374606		0	374.81	0	3.20	5	O=Cc1c(Br)c(O)c(O)c(Br)c1Br	IC50	'='	0.25	ug.mL-1				UO_0000274					False	CHEMBL1020264	Inhibition of human muscle recombinant aldose reductase by spectrophotometry	B	BAO_0000357	single protein format	Homo sapiens	CHEMBL3638254	Muscle tissue	None	None	CHEMBL1900	Aldose reductase	Homo sapiens	SINGLE PROTEIN	CHEMBL1158746	1	Scientific Literature	J. Nat. Prod.	2005	None
CHEMBL304995		0	391.40	0	2.69	83	O=C(O)Cc1nn(Cc2nc3cc(F)cc(F)c3s2)c(=O)c2c1CCCC2	IC50	'='	4.0	nM	8.40			UO_0000065	21.46	0.42	5.71	9.87	False	CHEMBL643096	Inhibitory activity against aldose reductase isolated from human placenta	B	BAO_0000019	assay format	None	None	None	None	None	CHEMBL1900	Aldose reductase	Homo sapiens	SINGLE PROTEIN	CHEMBL1126296	1	Scientific Literature	J. Med. Chem.	1992	None
CHEMBL1645382		0	369.40	0	3.39	5	O=C(O)CN1C(=O)S/C(=C\c2ccc(OCc3ccccc3)cc2)C1=O	IC50	'='	10.7	nM	7.97			UO_0000065	21.58	0.42	4.58	9.50	False	CHEMBL3056339	Inhibition of aldose reductase (unknown origin)	B	BAO_0000357	single protein format	Homo sapiens	None	None	None	None	CHEMBL1900	Aldose reductase	Homo sapiens	SINGLE PROTEIN	CHEMBL3045790	1	Scientific Literature	Med Chem Res	2008	None
CHEMBL454828		0	438.61	1	6.09	3	Cc1c(O)c(O)cc2c1C(=O)C[C@@H]1[C@@]2(C)CC[C@@]2(C)[C@@H]3C[C@@H](C)C(=O)C[C@]3(C)CC[C@]12C	IC50	'='	25.0	ug.mL-1				UO_0000274					False	CHEMBL980158	Inhibition of human recombinant aldose reductase	B	BAO_0000357	single protein format	Homo sapiens	None	None	None	None	CHEMBL1900	Aldose reductase	Homo sapiens	SINGLE PROTEIN	CHEMBL1141807	1	Scientific Literature	J. Nat. Prod.	1999	None
CHEMBL486173		0	438.61	1	5.47	2	CC1=C(O)C(=O)C=C2C1=C[C@H](O)[C@@H]1[C@@]2(C)CC[C@@]2(C)[C@@H]3C[C@@H](C)C(=O)C[C@]3(C)CC[C@]12C	IC50	'='	25.0	ug.mL-1				UO_0000274					False	CHEMBL980158	Inhibition of human recombinant aldose reductase	B	BAO_0000357	single protein format	Homo sapiens	None	None	None	None	CHEMBL1900	Aldose reductase	Homo sapiens	SINGLE PROTEIN	CHEMBL1141807	1	Scientific Literature	J. Nat. Prod.	1999	None
CHEMBL1946960		0	368.43	0	3.60	7c	O=C(O)Cn1c2c(c3cc(F)ccc31)CCN(Cc1ccccc1)C2=S	IC50	'='	230.0	nM	6.64			UO_0000065	18.02	0.35	3.04	14.60	False	CHEMBL1948100	Inhibition of human recombinant AKR1B1 expressed in Escherichia coli BL21 cells using pyridine-3-aldehyde as substrate by spectrophotometry	B	BAO_0000219	cell-based format	Homo sapiens	None	None	BL21	None	CHEMBL1900	Aldose reductase	Homo sapiens	SINGLE PROTEIN	CHEMBL1944621	1	Scientific Literature	Bioorg. Med. Chem.	2012	None
CHEMBL3410513		0	454.52	1	5.39	58	C=C(C)C(CC=C(C)C)Cc1c(O)cc(OC)c(C(=O)/C(O)=C/c2ccc(O)cc2O)c1O	Inhibition	'='	53.66	%				UO_0000187					False	CHEMBL3411616	Inhibition of aldose reductase (unknown origin) at 10 ug/ml	B	BAO_0000357	single protein format	Homo sapiens	None	None	None	None	CHEMBL1900	Aldose reductase	Homo sapiens	SINGLE PROTEIN	CHEMBL3407496	1	Scientific Literature	Eur. J. Med. Chem.	2015	None
CHEMBL50	QUERCETIN	3	302.24	0	1.99	quercetin	O=c1c(O)c(-c2ccc(O)c(O)c2)oc2cc(O)cc(O)c12	IC50	'='	2200.0	nM	5.66			UO_0000065	18.72	0.35	3.67	4.31	True	CHEMBL936594	Inhibition of human recombinant aldose reductase	B	BAO_0000357	single protein format	Homo sapiens	None	None	None	None	CHEMBL1900	Aldose reductase	Homo sapiens	SINGLE PROTEIN	CHEMBL1143916	1	Scientific Literature	Bioorg. Med. Chem.	2008	None
CHEMBL51778		0	596.64	2	6.94	4a	CC(=O)Oc1c(-c2c(C)cc3c(C(C)C)c(O)c(O)c(C#N)c3c2OC(C)=O)c(C)cc2c(C(C)C)c(O)c(O)c(C#N)c12	Ki	'='	7300.0	nM	5.14			UO_0000065	8.61	0.16	-1.80	2.84	False	CHEMBL821473	The compound was tested for inhibitory activity against aldose reductase from human placenta	B	BAO_0000019	assay format	None	None	None	None	None	CHEMBL1900	Aldose reductase	Homo sapiens	SINGLE PROTEIN	CHEMBL1125799	1	Scientific Literature	J. Med. Chem.	1991	None
CHEMBL142542		0	378.41	0	2.59	152	O=C(O)Cc1nn(Cc2nc(-c3ccccc3)ns2)c(=O)c2ccccc12	IC50	'='	2200.0	nM	5.66			UO_0000065	14.95	0.29	3.07	5.77	False	CHEMBL641358	In vitro inhibitory activity against aldose reductase isolated from human placenta	B	BAO_0000019	assay format	None	None	None	None	None	CHEMBL1900	Aldose reductase	Homo sapiens	SINGLE PROTEIN	CHEMBL1126147	1	Scientific Literature	J. Med. Chem.	1992	None
CHEMBL342887		0	412.86	0	3.24	153	O=C(O)Cc1nn(Cc2nc(-c3ccccc3Cl)ns2)c(=O)c2ccccc12	IC50	'='	1100.0	nM	5.96			UO_0000065	14.43	0.29	2.72	6.08	False	CHEMBL641358	In vitro inhibitory activity against aldose reductase isolated from human placenta	B	BAO_0000019	assay format	None	None	None	None	None	CHEMBL1900	Aldose reductase	Homo sapiens	SINGLE PROTEIN	CHEMBL1126147	1	Scientific Literature	J. Med. Chem.	1992	None
CHEMBL357206		0	363.33	0	1.52	149	O=C(O)Cc1nn(Cc2nc(-c3ccccn3)no2)c(=O)c2ccccc12	IC50	'='	156.0	nM	6.81			UO_0000065	18.73	0.34	5.29	5.49	False	CHEMBL641358	In vitro inhibitory activity against aldose reductase isolated from human placenta	B	BAO_0000019	assay format	None	None	None	None	None	CHEMBL1900	Aldose reductase	Homo sapiens	SINGLE PROTEIN	CHEMBL1126147	1	Scientific Literature	J. Med. Chem.	1992	None
CHEMBL1917584		0	406.89	0	3.70	19k	CCCS(=O)(=O)c1ccc(C)c(C#Cc2cc(Cl)ccc2OCC(=O)O)c1	IC50	'='	172.0	nM	6.76			UO_0000065					False	CHEMBL1921048	Antagonist activity at AR	F	BAO_0000019	assay format	None	None	None	None	None	CHEMBL1900	Aldose reductase	Homo sapiens	SINGLE PROTEIN	CHEMBL1914440	1	Scientific Literature	J. Med. Chem.	2011	None
CHEMBL1946962		0	465.32	0	4.50	7e	O=C(O)Cn1c2c(c3cc(F)ccc31)CCN(Cc1ccc(Br)cc1F)C2=S	IC50	'='	1700.0	nM	5.77			UO_0000065	12.40	0.28	1.27	12.69	False	CHEMBL1948100	Inhibition of human recombinant AKR1B1 expressed in Escherichia coli BL21 cells using pyridine-3-aldehyde as substrate by spectrophotometry	B	BAO_0000219	cell-based format	Homo sapiens	None	None	BL21	None	CHEMBL1900	Aldose reductase	Homo sapiens	SINGLE PROTEIN	CHEMBL1944621	1	Scientific Literature	Bioorg. Med. Chem.	2012	None
CHEMBL1946964		0	429.34	0	4.22	7g	O=C(O)Cn1c2c(c3ccccc31)CCN(Cc1ccc(Br)cc1)C2=S	IC50	'='	5900.0	nM	5.23			UO_0000065	12.18	0.27	1.01	11.50	False	CHEMBL1948100	Inhibition of human recombinant AKR1B1 expressed in Escherichia coli BL21 cells using pyridine-3-aldehyde as substrate by spectrophotometry	B	BAO_0000219	cell-based format	Homo sapiens	None	None	BL21	None	CHEMBL1900	Aldose reductase	Homo sapiens	SINGLE PROTEIN	CHEMBL1944621	1	Scientific Literature	Bioorg. Med. Chem.	2012	None
CHEMBL74785		0	266.28	0	1.02	8h	COc1ccc(S(=O)(=O)c2ccc(O)nn2)cc1	IC50	'='	2000.0	nM	5.70			UO_0000065	21.40	0.43	4.68	6.38	False	CHEMBL880577	In vitro inhibitroy concentration against Aldose reductase incubated at 24 degree C for 15 minutes in pH 7.0	B	BAO_0000357	single protein format	Homo sapiens	None	None	None	None	CHEMBL1900	Aldose reductase	Homo sapiens	SINGLE PROTEIN	CHEMBL1141107	1	Scientific Literature	J. Med. Chem.	2005	None
CHEMBL84446	FIDARESTAT	0	279.23	0	-0.50	Fidarestat	NC(=O)[C@@H]1C[C@]2(NC(=O)NC2=O)c2cc(F)ccc2O1	IC50	'='	9.0	nM	8.05			UO_0000065	28.81	0.55	8.55	7.28	True	CHEMBL643110	Tested for in vitro inhibition activity against human Aldose reductase (human AR)	B	BAO_0000357	single protein format	None	None	None	None	None	CHEMBL1900	Aldose reductase	Homo sapiens	SINGLE PROTEIN	CHEMBL1133756	1	Scientific Literature	J. Med. Chem.	2000	None
CHEMBL1922169	GANODERIC ACID DF	0	516.68	1	4.13	1	CC(CC(=O)C[C@@H](C)[C@H]1CC(=O)[C@@]2(C)C3=C([C@@H](O)C[C@]12C)[C@@]1(C)CCC(=O)C(C)(C)[C@@H]1C[C@@H]3O)C(=O)O	IC50	'='	22800.0	nM	4.64			UO_0000065	8.98	0.17	0.51	3.60	False	CHEMBL1924248	Inhibition of recombinant human aldose reductase using dl-glyceraldehyde as substrate after 10 mins by spectrophotometry	B	BAO_0000357	single protein format	Homo sapiens	None	None	None	None	CHEMBL1900	Aldose reductase	Homo sapiens	SINGLE PROTEIN	CHEMBL1921771	1	Scientific Literature	Bioorg. Med. Chem. Lett.	2011	None
CHEMBL3410512		0	472.53	1	4.59	57	C=C(C)C(CCC(C)(C)O)Cc1c(O)cc(OC)c(C(=O)/C(O)=C/c2ccc(O)cc2O)c1O	Inhibition	'='	53.66	%				UO_0000187					False	CHEMBL3411616	Inhibition of aldose reductase (unknown origin) at 10 ug/ml	B	BAO_0000357	single protein format	Homo sapiens	None	None	None	None	CHEMBL1900	Aldose reductase	Homo sapiens	SINGLE PROTEIN	CHEMBL3407496	1	Scientific Literature	Eur. J. Med. Chem.	2015	None
CHEMBL432929		0	282.30	0	2.35	1d	O=C(O)Cc1ccc2c(c1)CCc1cccc(O)c1C2=O	Inhibition	'='	78.0	%				UO_0000187					False	CHEMBL642961	In vitro inhibition of rabbit lens aldose reductase at 10e-5 M.	B	BAO_0000357	single protein format	Oryctolagus cuniculus	None	None	None	None	CHEMBL1900	Aldose reductase	Homo sapiens	SINGLE PROTEIN	CHEMBL1123366	1	Scientific Literature	J. Med. Chem.	1986	None
CHEMBL240725		0	324.75	0	2.31	38	Cc1c(S(=O)(=O)c2ccc(=O)[nH]n2)oc2ccc(Cl)cc12	IC50	'='	0.84	nM	9.08			UO_0000065	27.95	0.59	6.77	9.76	False	CHEMBL3083988	Inhibition of Homo sapiens (human) recombinant aldose reductase using D-glyceraldehyde as substrate incubated for 10 min prior to substrate addition measured for 15 min by spectrophotometric analysis	B	BAO_0000357	single protein format	Homo sapiens	None	None	None	None	CHEMBL1900	Aldose reductase	Homo sapiens	SINGLE PROTEIN	CHEMBL3045366	1	Scientific Literature	Med Chem Res	2013	None
CHEMBL1645380		0	355.37	0	3.60	3	O=C(O)CN1C(=O)S/C(=C\c2cccc(Oc3ccccc3)c2)C1=O	IC50	'='	10.7	nM	7.97			UO_0000065	22.43	0.44	4.37	9.50	False	CHEMBL3056339	Inhibition of aldose reductase (unknown origin)	B	BAO_0000357	single protein format	Homo sapiens	None	None	None	None	CHEMBL1900	Aldose reductase	Homo sapiens	SINGLE PROTEIN	CHEMBL3045790	1	Scientific Literature	Med Chem Res	2008	None
CHEMBL269277	BETULINIC ACID	1	456.71	1	7.09	7	C=C(C)[C@@H]1CC[C@]2(C(=O)O)CC[C@]3(C)[C@H](CC[C@@H]4[C@@]5(C)CC[C@H](O)C(C)(C)[C@@H]5CC[C@]43C)[C@@H]12	IC50	'='	11000.0	nM	4.96			UO_0000065	10.86	0.21	-2.13	8.62	False	CHEMBL2168781	Inhibition of reductase activity of N-terminal 6His-tagged human recombinant AKR1B1 expressed in Escherichia coli BL21(DE3) assessed as assessed as pyridine-3-aldehyde reduction	B	BAO_0000019	assay format	Homo sapiens	None	None	None	None	CHEMBL1900	Aldose reductase	Homo sapiens	SINGLE PROTEIN	CHEMBL2163317	1	Scientific Literature	J. Nat. Prod.	2011	None
CHEMBL69586		0	254.26	0	1.91	50	C[C@H]1[C@@H](C)Oc2ccc(F)cc2[C@]1(O)CC(=O)O	IC50	'='	910.0	nM	6.04			UO_0000065	23.76	0.46	4.13	9.05	False	CHEMBL643098	Inhibitory activity against human placental aldose reductase	B	BAO_0000019	assay format	None	None	None	None	None	CHEMBL1900	Aldose reductase	Homo sapiens	SINGLE PROTEIN	CHEMBL1126072	1	Scientific Literature	J. Med. Chem.	1992	None
CHEMBL84446	FIDARESTAT	0	279.23	0	-0.50	Fidarestat	NC(=O)[C@@H]1C[C@]2(NC(=O)NC2=O)c2cc(F)ccc2O1	IC50	'='	9.0	nM	8.05			UO_0000065	28.81	0.55	8.55	7.28	True	CHEMBL881392	Inhibitory concentration against human aldose reductase	B	BAO_0000357	single protein format	Homo sapiens	None	None	None	None	CHEMBL1900	Aldose reductase	Homo sapiens	SINGLE PROTEIN	CHEMBL1143655	1	Scientific Literature	J. Med. Chem.	2005	None
CHEMBL69769		0	285.23	0	1.57	31	C[C@@H]1C[C@@](O)(CC(=O)O)c2cc([N+](=O)[O-])c(F)cc2O1	IC50	'='	70.0	nM	7.16			UO_0000065	25.08	0.49	5.58	6.51	False	CHEMBL643098	Inhibitory activity against human placental aldose reductase	B	BAO_0000019	assay format	None	None	None	None	None	CHEMBL1900	Aldose reductase	Homo sapiens	SINGLE PROTEIN	CHEMBL1126072	1	Scientific Literature	J. Med. Chem.	1992	None
CHEMBL19162		0	411.44	0	2.70	257	COc1cc(OC)c2sc(Cn3nc(CC(=O)O)c4ccccc4c3=O)nc2c1	IC50	'='	700.0	nM	6.16			UO_0000065	14.96	0.29	3.45	5.94	False	CHEMBL641353	Inhibition of aldose reductase (aldo-keto reductase, AKR1B1) isolated from human placenta.	B	BAO_0000019	assay format	None	None	None	None	None	CHEMBL1900	Aldose reductase	Homo sapiens	SINGLE PROTEIN	CHEMBL1125712	1	Scientific Literature	J. Med. Chem.	1991	None
CHEMBL75244		0	282.29	0	2.35	1f	O=C(O)Cc1ccc2c(c1)CCc1cc(O)ccc1C2=O	Inhibition	'='	96.0	%				UO_0000187					False	CHEMBL642959	In vitro inhibition of rabbit lens aldose reductase at 10e-4 M.	B	BAO_0000357	single protein format	Oryctolagus cuniculus	None	None	None	None	CHEMBL1900	Aldose reductase	Homo sapiens	SINGLE PROTEIN	CHEMBL1123366	1	Scientific Literature	J. Med. Chem.	1986	None
CHEMBL56337	EPALRESTAT	2	319.41	0	2.92	Epalrestat	CC(/C=C1\SC(=S)N(CC(=O)O)C1=O)=C\c1ccccc1	IC50	'='	21.0	nM	7.68			UO_0000065	24.04	0.50	4.76	13.33	False	CHEMBL1174254	Inhibition of N-terminal 6His-tagged human aldose reductase expressed in Escherichia coli BL21(DE3) mediated NADPH linked pyridine-3-aldehyde reduction	B	BAO_0000019	assay format	Homo sapiens	None	None	None	None	CHEMBL1900	Aldose reductase	Homo sapiens	SINGLE PROTEIN	CHEMBL1177841	1	Scientific Literature	Bioorg. Med. Chem.	2010	None
CHEMBL2260154		0	313.33	0	2.96	8	O=C(O)CN1C(=O)S/C(=C/c2cccc3ccccc23)C1=O	IC50	'='	6.18	nM	8.21			UO_0000065	26.20	0.51	5.25	10.99	False	CHEMBL3056339	Inhibition of aldose reductase (unknown origin)	B	BAO_0000357	single protein format	Homo sapiens	None	None	None	None	CHEMBL1900	Aldose reductase	Homo sapiens	SINGLE PROTEIN	CHEMBL3045790	1	Scientific Literature	Med Chem Res	2008	None
CHEMBL1348329		0	255.30	0	3.16	7	O=C1NC(=O)/C(=C/c2cccc3ccccc23)S1	IC50	'='	8.96	nM	8.05			UO_0000065	31.52	0.61	4.89	17.43	False	CHEMBL3056339	Inhibition of aldose reductase (unknown origin)	B	BAO_0000357	single protein format	Homo sapiens	None	None	None	None	CHEMBL1900	Aldose reductase	Homo sapiens	SINGLE PROTEIN	CHEMBL3045790	1	Scientific Literature	Med Chem Res	2008	None
CHEMBL1940399		0	328.36	0	3.30	10b	COc1cc(O)ccc1/C=C/C(=O)OCCCc1ccccc1O	IC50	'='	6900.0	nM	5.16			UO_0000065	15.72	0.29	1.86	6.79	False	CHEMBL1942330	Inhibition of human recombinant N-terminus His6-tagged AKR1B1 expressed in Escherichia coli BL21 DE3 assessed as pyridine-3-aldehyde reduction by spectrometric analysis	B	BAO_0000019	assay format	Homo sapiens	None	None	None	None	CHEMBL1900	Aldose reductase	Homo sapiens	SINGLE PROTEIN	CHEMBL1938354	1	Scientific Literature	Eur. J. Med. Chem.	2012	None
CHEMBL1940395		0	314.34	0	2.91	9b	COc1cc(O)ccc1/C=C/C(=O)OCCc1ccccc1O	IC50	'='	9500.0	nM	5.02			UO_0000065	15.98	0.30	2.11	6.61	False	CHEMBL1942330	Inhibition of human recombinant N-terminus His6-tagged AKR1B1 expressed in Escherichia coli BL21 DE3 assessed as pyridine-3-aldehyde reduction by spectrometric analysis	B	BAO_0000019	assay format	Homo sapiens	None	None	None	None	CHEMBL1900	Aldose reductase	Homo sapiens	SINGLE PROTEIN	CHEMBL1938354	1	Scientific Literature	Eur. J. Med. Chem.	2012	None
CHEMBL1940391	ISOPROPYL 3-(4-HYDROXYPHENYL)ACRYLATE	0	206.24	0	2.36	6	CC(C)OC(=O)/C=C/c1ccc(O)cc1	IC50	'='	6100.0	nM	5.21			UO_0000065	25.28	0.47	2.85	11.21	False	CHEMBL1942330	Inhibition of human recombinant N-terminus His6-tagged AKR1B1 expressed in Escherichia coli BL21 DE3 assessed as pyridine-3-aldehyde reduction by spectrometric analysis	B	BAO_0000019	assay format	Homo sapiens	None	None	None	None	CHEMBL1900	Aldose reductase	Homo sapiens	SINGLE PROTEIN	CHEMBL1938354	1	Scientific Literature	Eur. J. Med. Chem.	2012	None
CHEMBL133714	BENZYL CAFFEATE	0	270.28	0	2.85	4	O=C(/C=C/c1ccc(O)c(O)c1)OCc1ccccc1	IC50	'='	400.0	nM	6.40			UO_0000065	23.67	0.44	3.55	9.58	False	CHEMBL1942330	Inhibition of human recombinant N-terminus His6-tagged AKR1B1 expressed in Escherichia coli BL21 DE3 assessed as pyridine-3-aldehyde reduction by spectrometric analysis	B	BAO_0000019	assay format	Homo sapiens	None	None	None	None	CHEMBL1900	Aldose reductase	Homo sapiens	SINGLE PROTEIN	CHEMBL1938354	1	Scientific Literature	Eur. J. Med. Chem.	2012	None
CHEMBL257381	ISO RHODOPSIN	0	284.44	1	5.72	9-cis-retinaldehyde	CC1=C(/C=C/C(C)=C\C=C\C(C)=C\C=O)C(C)(C)CCC1	Kcat/Km	'='	1500.0	/mM/min									False	CHEMBL921550	Ratio of Kcat to Km for human AKR1B1	B	BAO_0000357	single protein format	Homo sapiens	None	None	None	None	CHEMBL1900	Aldose reductase	Homo sapiens	SINGLE PROTEIN	CHEMBL1142227	1	Scientific Literature	Proc. Natl. Acad. Sci. U.S.A.	2007	None
CHEMBL18854		0	358.85	0	2.57	22	CCCCCCS(=O)(=O)c1ccc(Cl)cc1C1NC(=O)NC1=O	IC50	'='	230.0	nM	6.64			UO_0000065	18.50	0.39	4.07	7.19	False	CHEMBL764859	Inhibition of human placental aldose reductase (HPAR) activity with glyceraldehyde as substrate	B	BAO_0000019	assay format	None	None	None	None	None	CHEMBL1900	Aldose reductase	Homo sapiens	SINGLE PROTEIN	CHEMBL1124482	1	Scientific Literature	J. Med. Chem.	1989	None
CHEMBL307279		0	333.14	0	1.92	13	O=S(=O)(c1ccc(O)nn1)c1ccc(Br)cc1F	IC50	'='	140.0	nM	6.85			UO_0000065	20.57	0.52	4.93	8.55	True	CHEMBL821471	Inhibition of human recombinant Aldose reductase in streptozotocin diabetic rat	B	BAO_0000357	single protein format	Homo sapiens	None	None	None	None	CHEMBL1900	Aldose reductase	Homo sapiens	SINGLE PROTEIN	CHEMBL1145005	1	Scientific Literature	J. Med. Chem.	2003	None
CHEMBL7658		0	311.34	0	2.56	34	CCOC(=O)C1=C(O)C(=O)N(Cc2cccc3ccccc23)C1	IC50	'='	2300.0	nM	5.64			UO_0000065	18.11	0.33	3.08	8.44	False	CHEMBL643099	In vitro inhibition of human placental aldose reductase.	B	BAO_0000019	assay format	None	None	None	None	None	CHEMBL1900	Aldose reductase	Homo sapiens	SINGLE PROTEIN	CHEMBL1125615	1	Scientific Literature	J. Med. Chem.	1991	None
CHEMBL68705		0	425.82	0	4.99	66	O=C(O)Cc1nn(Cc2nc3cc(C(F)(F)F)ccc3s2)c2ccc(Cl)cc12	IC50	'='	35.0	nM	7.46			UO_0000065	17.51	0.36	2.47	10.96	False	CHEMBL643096	Inhibitory activity against aldose reductase isolated from human placenta	B	BAO_0000019	assay format	None	None	None	None	None	CHEMBL1900	Aldose reductase	Homo sapiens	SINGLE PROTEIN	CHEMBL1126296	1	Scientific Literature	J. Med. Chem.	1992	None
CHEMBL19316		0	413.28	0	2.89	24	O=C1NC(=O)C(c2cc(Cl)ccc2S(=O)(=O)CCc2ccc(Cl)cc2)N1	IC50	'='	220.0	nM	6.66			UO_0000065	16.11	0.35	3.77	7.21	False	CHEMBL764859	Inhibition of human placental aldose reductase (HPAR) activity with glyceraldehyde as substrate	B	BAO_0000019	assay format	None	None	None	None	None	CHEMBL1900	Aldose reductase	Homo sapiens	SINGLE PROTEIN	CHEMBL1124482	1	Scientific Literature	J. Med. Chem.	1989	None
CHEMBL69956		0	420.37	0	3.10	70	O=C(O)Cc1nn(Cc2nc3cc(C(F)(F)F)ccc3s2)c(=O)c2ncccc12	IC50	'='	2.1	nM	8.68			UO_0000065	20.64	0.41	5.58	8.86	False	CHEMBL643096	Inhibitory activity against aldose reductase isolated from human placenta	B	BAO_0000019	assay format	None	None	None	None	None	CHEMBL1900	Aldose reductase	Homo sapiens	SINGLE PROTEIN	CHEMBL1126296	1	Scientific Literature	J. Med. Chem.	1992	None
CHEMBL10372	ZOPOLRESTAT	0	419.38	0	3.70	1a	O=C(O)Cc1nn(Cc2nc3cc(C(F)(F)F)ccc3s2)c(=O)c2ccccc12	IC50	'='	4.8	nM	8.32			UO_0000065	19.84	0.39	4.62	9.78	False	CHEMBL643096	Inhibitory activity against aldose reductase isolated from human placenta	B	BAO_0000019	assay format	None	None	None	None	None	CHEMBL1900	Aldose reductase	Homo sapiens	SINGLE PROTEIN	CHEMBL1126296	1	Scientific Literature	J. Med. Chem.	1992	None
CHEMBL1944855		0	380.47	0	3.47	7m	COc1ccc2c(c1)c1c(n2CC(=O)O)C(=S)N(Cc2ccccc2)CC1	IC50	'='	150.0	nM	6.82			UO_0000065	17.94	0.35	3.35	12.48	False	CHEMBL1948100	Inhibition of human recombinant AKR1B1 expressed in Escherichia coli BL21 cells using pyridine-3-aldehyde as substrate by spectrophotometry	B	BAO_0000219	cell-based format	Homo sapiens	None	None	BL21	None	CHEMBL1900	Aldose reductase	Homo sapiens	SINGLE PROTEIN	CHEMBL1944621	1	Scientific Literature	Bioorg. Med. Chem.	2012	None
CHEMBL163316	3-O-METHYLQUERCETIN	0	316.26	0	2.29	quercetin 3-methyl ether	COc1c(-c2ccc(O)c(O)c2)oc2cc(O)cc(O)c2c1=O	Inhibition	'='	28.0	%				UO_0000187					False	CHEMBL1036014	Inhibition of aldose reductase at 10 uM	B	BAO_0000357	single protein format	None	None	None	None	None	CHEMBL1900	Aldose reductase	Homo sapiens	SINGLE PROTEIN	CHEMBL1151623	1	Scientific Literature	J. Nat. Prod.	1984	None
CHEMBL517612	AMAZOQUINONE	0	436.59	1	5.68	1, amazoquinone	CC1=C(O)C(=O)C=C2C1=CC(=O)[C@@H]1[C@@]2(C)CC[C@@]2(C)[C@@H]3C[C@@H](C)C(=O)C[C@]3(C)CC[C@]12C	IC50	'='	25.0	ug.mL-1				UO_0000274					False	CHEMBL980158	Inhibition of human recombinant aldose reductase	B	BAO_0000357	single protein format	Homo sapiens	None	None	None	None	CHEMBL1900	Aldose reductase	Homo sapiens	SINGLE PROTEIN	CHEMBL1141807	1	Scientific Literature	J. Nat. Prod.	1999	None
CHEMBL2260152		0	369.40	0	3.69	2	COC(=O)CN1C(=O)S/C(=C/c2cccc(Oc3ccccc3)c2)C1=O	IC50	'='	260.02	nM	6.58			UO_0000065	17.83	0.35	2.89	9.03	False	CHEMBL3056339	Inhibition of aldose reductase (unknown origin)	B	BAO_0000357	single protein format	Homo sapiens	None	None	None	None	CHEMBL1900	Aldose reductase	Homo sapiens	SINGLE PROTEIN	CHEMBL3045790	1	Scientific Literature	Med Chem Res	2008	None
CHEMBL10615		0	276.22	0	-0.28	10	CN1C(=O)c2ccc(F)cc2C2(CC(=O)NC2=O)C1=O	IC50	'='	73.2	nM	7.13			UO_0000065	25.83	0.49	7.42	8.54	False	CHEMBL644883	Inhibitory Activity against Human recombinant Aldose Reductase (wild type)	B	BAO_0000357	single protein format	None	None	None	None	None	CHEMBL1900	Aldose reductase	Homo sapiens	SINGLE PROTEIN	CHEMBL1133160	1	Scientific Literature	J. Med. Chem.	2000	None
CHEMBL68586		0	369.19	0	2.44	77	Cc1c(CC(=O)O)nn(Cc2ccc(Br)cc2F)c(=O)c1C	IC50	'='	290.0	nM	6.54			UO_0000065	17.71	0.41	4.10	9.06	False	CHEMBL643096	Inhibitory activity against aldose reductase isolated from human placenta	B	BAO_0000019	assay format	None	None	None	None	None	CHEMBL1900	Aldose reductase	Homo sapiens	SINGLE PROTEIN	CHEMBL1126296	1	Scientific Literature	J. Med. Chem.	1992	None
CHEMBL68580		0	423.42	0	3.43	82	O=C(O)Cc1nn(Cc2nc3cc(C(F)(F)F)ccc3s2)c(=O)c2c1CCCC2	IC50	'='	5.2	nM	8.28			UO_0000065	19.56	0.39	4.85	9.74	False	CHEMBL643096	Inhibitory activity against aldose reductase isolated from human placenta	B	BAO_0000019	assay format	None	None	None	None	None	CHEMBL1900	Aldose reductase	Homo sapiens	SINGLE PROTEIN	CHEMBL1126296	1	Scientific Literature	J. Med. Chem.	1992	None
CHEMBL1682205		0	269.34	0	4.43	4t	CC(C)(C)c1ccc(Nc2cccc(C(=O)O)c2)cc1	IC50	'>'	50000.0	nM				UO_0000065					True	CHEMBL2045965	Inhibition of recombinant AKR1B1 assessed as NADP+ dependent reduction of DL-glyceraldehyde by fluorescence assay	B	BAO_0000357	single protein format	None	None	None	None	None	CHEMBL1900	Aldose reductase	Homo sapiens	SINGLE PROTEIN	CHEMBL2040753	1	Scientific Literature	J. Med. Chem.	2012	None
CHEMBL432929		0	282.30	0	2.35	1d	O=C(O)Cc1ccc2c(c1)CCc1cccc(O)c1C2=O	Inhibition	'='	30.0	%				UO_0000187					False	CHEMBL642962	In vitro inhibition of rabbit lens aldose reductase at 10e-6 M.	B	BAO_0000357	single protein format	Oryctolagus cuniculus	None	None	None	None	CHEMBL1900	Aldose reductase	Homo sapiens	SINGLE PROTEIN	CHEMBL1123366	1	Scientific Literature	J. Med. Chem.	1986	None
CHEMBL69537		0	401.45	0	3.83	85	O=C(O)Cc1nn(Cc2nc3ccccc3s2)c(=O)c2cc3ccccc3cc12	IC50	'='	46.0	nM	7.34			UO_0000065	18.28	0.35	3.51	8.62	False	CHEMBL643096	Inhibitory activity against aldose reductase isolated from human placenta	B	BAO_0000019	assay format	None	None	None	None	None	CHEMBL1900	Aldose reductase	Homo sapiens	SINGLE PROTEIN	CHEMBL1126296	1	Scientific Literature	J. Med. Chem.	1992	None
CHEMBL419254		0	393.80	0	4.25	67	O=C(O)Cc1nn(Cc2nc3cc(F)cc(F)c3s2)c2ccc(Cl)cc12	IC50	'='	110.0	nM	6.96			UO_0000065	17.67	0.37	2.71	10.23	False	CHEMBL643096	Inhibitory activity against aldose reductase isolated from human placenta	B	BAO_0000019	assay format	None	None	None	None	None	CHEMBL1900	Aldose reductase	Homo sapiens	SINGLE PROTEIN	CHEMBL1126296	1	Scientific Literature	J. Med. Chem.	1992	None
CHEMBL266497	SORBINIL	3	236.20	0	0.64	Sorbinil	O=C1NC(=O)[C@@]2(CCOc3ccc(F)cc32)N1	IC50	'='	500.0	nM	6.30			UO_0000065	26.68	0.51	5.66	9.34	True	CHEMBL643094	In vitro inhibitory activity towards human placenta aldose reductase	B	BAO_0000019	assay format	None	None	None	None	None	CHEMBL1900	Aldose reductase	Homo sapiens	SINGLE PROTEIN	CHEMBL1124229	1	Scientific Literature	J. Med. Chem.	1988	None
CHEMBL395347		0	416.24	0	3.66	5, IDD594	O=C(O)COc1cc(F)ccc1C(=S)NCc1ccc(Br)cc1F	IC50	'='	30.0	nM	7.52			UO_0000065	18.07	0.43	3.86	12.85	False	CHEMBL3421432	Inhibition of AR (unknown origin)	B	BAO_0000357	single protein format	Homo sapiens	None	None	None	None	CHEMBL1900	Aldose reductase	Homo sapiens	SINGLE PROTEIN	CHEMBL3414556	1	Scientific Literature	J. Med. Chem.	2015	None
CHEMBL1405739		0	260.28	0	1.35	13	O=C(O)Cn1c2ccccc2c2nnc(S)nc21	IC50	'='	57.0	nM	7.24			UO_0000065	27.83	0.55	5.89	8.95	False	CHEMBL3424962	Inhibition of human recombinant AKR1B1 using D-glucuronate as substrate by spectrophotometry	B	BAO_0000357	single protein format	Homo sapiens	None	None	None	None	CHEMBL1900	Aldose reductase	Homo sapiens	SINGLE PROTEIN	CHEMBL3421614	1	Scientific Literature	J. Med. Chem.	2015	None
CHEMBL56337	EPALRESTAT	2	319.41	0	2.92	Epalrestat	CC(/C=C1\SC(=S)N(CC(=O)O)C1=O)=C\c1ccccc1	IC50	'='	10.0	nM	8.00			UO_0000065	25.05	0.52	5.08	13.89	False	CHEMBL645594	Inhibitory activity against aldose reductase enzyme	B	BAO_0000357	single protein format	None	None	None	None	None	CHEMBL1900	Aldose reductase	Homo sapiens	SINGLE PROTEIN	CHEMBL1146599	1	Scientific Literature	J. Med. Chem.	2003	None
CHEMBL67065		0	260.25	0	0.50	9	CN1C(=O)NC2(C1=O)c1ccccc1NC(=O)N2C	IC50	'>'	100000.0	nM				UO_0000065					False	CHEMBL642956	Tested in vitro for inhibitory activity against partially purified aldose reductase from male rabbit lens	B	BAO_0000357	single protein format	Oryctolagus cuniculus	None	None	None	None	CHEMBL1900	Aldose reductase	Homo sapiens	SINGLE PROTEIN	CHEMBL1126066	1	Scientific Literature	J. Med. Chem.	1992	None
CHEMBL303218		0	274.68	0	2.31	23	C[C@@H]1C[C@@](O)(CC(=O)O)c2cc(F)c(Cl)cc2O1	IC50	'='	12.0	nM	7.92			UO_0000065	28.84	0.60	5.61	11.86	False	CHEMBL641355	Compound was tested in vitro for its inhibitory activity against human placental aldose reductase	B	BAO_0000019	assay format	None	None	None	None	None	CHEMBL1900	Aldose reductase	Homo sapiens	SINGLE PROTEIN	CHEMBL1126072	1	Scientific Literature	J. Med. Chem.	1992	None
CHEMBL1668045		0	634.60	3	5.37	9a	CC(=O)Oc1cc(OCC(=O)OCc2cccc(OCc3c(-c4ccccc4)no[n+]3[O-])c2)cc2oc(-c3ccccc3)cc(=O)c12	IC50	'='	1620.0	nM	5.79			UO_0000065	9.12	0.17	0.42	3.75	False	CHEMBL1670631	Inhibition of aldose reductase by spectrophotometric analysis	B	BAO_0000357	single protein format	None	None	None	None	None	CHEMBL1900	Aldose reductase	Homo sapiens	SINGLE PROTEIN	CHEMBL1667841	1	Scientific Literature	Bioorg. Med. Chem. Lett.	2011	None
CHEMBL464094		0	456.71	1	6.61	1	C[C@H]1C(=O)CC(=O)[C@H]2[C@]3(C)CC[C@@]4(C)[C@@H]5CC(C)(C)CC[C@]5(CO)CC[C@]4(C)[C@H]3CC[C@@]21C	IC50	'='	12000.0	ug.mL-1		Outside typical range		UO_0000274					False	CHEMBL1023255	Inhibition of human recombinant aldose reductase	B	BAO_0000357	single protein format	Homo sapiens	None	None	None	None	CHEMBL1900	Aldose reductase	Homo sapiens	SINGLE PROTEIN	CHEMBL1158851	1	Scientific Literature	J. Nat. Prod.	1998	None
CHEMBL3355095		0	801.02	3	1.12	Ginsenoside 20(S)-Rg2	CC(C)=CCC[C@](C)(O)[C@H]1CC[C@@]2(C)[C@@H]1[C@@H](O)C[C@@H]1[C@@]3(C)CC[C@H](O)C(C)(C)[C@@H]3[C@@H](O[C@@H]3O[C@H](CO)[C@@H](O)[C@H](O)[C@H]3O[C@@H]3O[C@H](CO)[C@@H](O)[C@H](O)[C@H]3O)C[C@]12C	IC50	'>'	200000.0	nM		Outside typical range		UO_0000065					False	CHEMBL3362499	Inhibition of human recombinant aldose reductase using DL-glyceraldehyde, HRAR and beta-NADPH incubated for 10 mins by spectrophotometry	B	BAO_0000357	single protein format	Homo sapiens	None	None	None	None	CHEMBL1900	Aldose reductase	Homo sapiens	SINGLE PROTEIN	CHEMBL3352229	1	Scientific Literature	Bioorg. Med. Chem. Lett.	2014	None
CHEMBL1922172	GANODERIC ACID J	0	514.66	1	4.34	5	CC(CC(=O)C[C@@H](C)[C@H]1C[C@H](O)[C@@]2(C)C3=C(C(=O)C[C@]12C)[C@@]1(C)CCC(=O)C(C)(C)[C@@H]1CC3=O)C(=O)O	IC50	'>'	194400.0	nM		Outside typical range		UO_0000065					False	CHEMBL1924248	Inhibition of recombinant human aldose reductase using dl-glyceraldehyde as substrate after 10 mins by spectrophotometry	B	BAO_0000357	single protein format	Homo sapiens	None	None	None	None	CHEMBL1900	Aldose reductase	Homo sapiens	SINGLE PROTEIN	CHEMBL1921771	1	Scientific Literature	Bioorg. Med. Chem. Lett.	2011	None
CHEMBL1922176	GANOLUCIDIC ACID B	0	502.69	1	4.95	10	CC(CC(=O)C[C@@H](C)[C@H]1C[C@H](O)[C@@]2(C)C3=C(C(=O)C[C@]12C)[C@@]1(C)CC[C@H](O)C(C)(C)[C@@H]1CC3)C(=O)O	IC50	'>'	199200.0	nM		Outside typical range		UO_0000065					False	CHEMBL1924248	Inhibition of recombinant human aldose reductase using dl-glyceraldehyde as substrate after 10 mins by spectrophotometry	B	BAO_0000357	single protein format	Homo sapiens	None	None	None	None	CHEMBL1900	Aldose reductase	Homo sapiens	SINGLE PROTEIN	CHEMBL1921771	1	Scientific Literature	Bioorg. Med. Chem. Lett.	2011	None
CHEMBL49732	HERNIARIN	0	176.17	0	1.80	Herniarin	COc1ccc2ccc(=O)oc2c1	IC50	'='	131000.0	nM		Outside typical range		UO_0000065					False	CHEMBL1942674	Inhibition of human recombinant aldose reductase using D-glyceraldehyde as substrate preincubated for 10 mins before substrate addition measured for every 10 secs for 50 mins by spectrophotometry	B	BAO_0000357	single protein format	Homo sapiens	None	None	None	None	CHEMBL1900	Aldose reductase	Homo sapiens	SINGLE PROTEIN	CHEMBL1938238	1	Scientific Literature	Bioorg. Med. Chem.	2012	None
CHEMBL187266	TANSHINONE IIA	0	294.35	0	4.25	Tanshinone IIA	Cc1coc2c1C(=O)C(=O)c1c-2ccc2c1CCCC2(C)C	Inhibition	'='	32.6	%				UO_0000187					False	CHEMBL1942679	Inhibition of human recombinant aldose reductase using D-glyceraldehyde as substrate at 5 uM preincubated for 10 mins before substrate addition measured for every 10 secs for 50 mins by spectrophotometry	B	BAO_0000357	single protein format	Homo sapiens	None	None	None	None	CHEMBL1900	Aldose reductase	Homo sapiens	SINGLE PROTEIN	CHEMBL1938238	1	Scientific Literature	Bioorg. Med. Chem.	2012	None
CHEMBL187266	TANSHINONE IIA	0	294.35	0	4.25	Tanshinone IIA	Cc1coc2c1C(=O)C(=O)c1c-2ccc2c1CCCC2(C)C	Inhibition	'='	17.7	%				UO_0000187					False	CHEMBL1942681	Inhibition of human recombinant aldose reductase using D-glyceraldehyde as substrate at 1 uM preincubated for 10 mins before substrate addition measured for every 10 secs for 50 mins by spectrophotometry	B	BAO_0000357	single protein format	Homo sapiens	None	None	None	None	CHEMBL1900	Aldose reductase	Homo sapiens	SINGLE PROTEIN	CHEMBL1938238	1	Scientific Literature	Bioorg. Med. Chem.	2012	None
CHEMBL1940392		0	282.34	0	3.58	7	O=C(/C=C/c1cccc(O)c1)OCCCc1ccccc1	IC50	'='	41000.0	nM	4.39			UO_0000065	15.54	0.29	0.81	9.43	False	CHEMBL1942330	Inhibition of human recombinant N-terminus His6-tagged AKR1B1 expressed in Escherichia coli BL21 DE3 assessed as pyridine-3-aldehyde reduction by spectrometric analysis	B	BAO_0000019	assay format	Homo sapiens	None	None	None	None	CHEMBL1900	Aldose reductase	Homo sapiens	SINGLE PROTEIN	CHEMBL1938354	1	Scientific Literature	Eur. J. Med. Chem.	2012	None
CHEMBL2260160		0	220.25	0	1.59	15	Nc1cccc(/C=C2/SC(=O)NC2=O)c1	IC50	'='	6137.62	nM	5.21			UO_0000065	23.66	0.47	3.62	7.22	False	CHEMBL3056339	Inhibition of aldose reductase (unknown origin)	B	BAO_0000357	single protein format	Homo sapiens	None	None	None	None	CHEMBL1900	Aldose reductase	Homo sapiens	SINGLE PROTEIN	CHEMBL3045790	1	Scientific Literature	Med Chem Res	2008	None
CHEMBL1645381		0	355.37	0	3.60	4	O=C(O)CN1C(=O)S/C(=C\c2ccc(Oc3ccccc3)cc2)C1=O	IC50	'='	169.82	nM	6.77			UO_0000065	19.05	0.37	3.17	8.07	False	CHEMBL3056339	Inhibition of aldose reductase (unknown origin)	B	BAO_0000357	single protein format	Homo sapiens	None	None	None	None	CHEMBL1900	Aldose reductase	Homo sapiens	SINGLE PROTEIN	CHEMBL3045790	1	Scientific Literature	Med Chem Res	2008	None
CHEMBL2260152		0	369.40	0	3.69	2	COC(=O)CN1C(=O)S/C(=C/c2cccc(Oc3ccccc3)c2)C1=O	IC50	'='	0.26	nM	9.59			UO_0000065	25.95	0.50	5.90	13.15	False	CHEMBL3056339	Inhibition of aldose reductase (unknown origin)	B	BAO_0000357	single protein format	Homo sapiens	None	None	None	None	CHEMBL1900	Aldose reductase	Homo sapiens	SINGLE PROTEIN	CHEMBL3045790	1	Scientific Literature	Med Chem Res	2008	None
CHEMBL66879	COUMARIC ACID	0	164.16	0	1.49	p-Coumaric acid	O=C(O)/C=C/c1ccc(O)cc1	IC50	'='	140.0	nM	6.85			UO_0000065	41.75	0.78	5.36	11.91	False	CHEMBL3056509	Inhibition of aldose reductase (unknown origin)	B	BAO_0000357	single protein format	Homo sapiens	None	None	None	None	CHEMBL1900	Aldose reductase	Homo sapiens	SINGLE PROTEIN	CHEMBL3045846	1	Scientific Literature	Med Chem Res	2011	None
CHEMBL84446	FIDARESTAT	0	279.23	0	-0.50	Fidarestat	NC(=O)[C@@H]1C[C@]2(NC(=O)NC2=O)c2cc(F)ccc2O1	IC50	'='	35.0	nM	7.46			UO_0000065	26.70	0.51	7.96	6.75	True	CHEMBL645594	Inhibitory activity against aldose reductase enzyme	B	BAO_0000357	single protein format	None	None	None	None	None	CHEMBL1900	Aldose reductase	Homo sapiens	SINGLE PROTEIN	CHEMBL1146599	1	Scientific Literature	J. Med. Chem.	2003	None
CHEMBL1348329		0	255.30	0	3.16	7	O=C1NC(=O)/C(=C/c2cccc3ccccc23)S1	IC50	'='	8953.65	nM	5.05			UO_0000065	19.77	0.38	1.89	10.93	False	CHEMBL3056339	Inhibition of aldose reductase (unknown origin)	B	BAO_0000357	single protein format	Homo sapiens	None	None	None	None	CHEMBL1900	Aldose reductase	Homo sapiens	SINGLE PROTEIN	CHEMBL3045790	1	Scientific Literature	Med Chem Res	2008	None
CHEMBL1645384		0	297.34	0	3.80	1	O=C1NC(=O)/C(=C/c2cccc(Oc3ccccc3)c2)S1	IC50	'='	279.9	nM	6.55			UO_0000065	22.04	0.43	2.75	11.83	False	CHEMBL3056339	Inhibition of aldose reductase (unknown origin)	B	BAO_0000357	single protein format	Homo sapiens	None	None	None	None	CHEMBL1900	Aldose reductase	Homo sapiens	SINGLE PROTEIN	CHEMBL3045790	1	Scientific Literature	Med Chem Res	2008	None
CHEMBL73560		0	365.36	0	2.42	79	Cc1c(CC(=O)O)nn(Cc2nc3cc(F)cc(F)c3s2)c(=O)c1C	IC50	'='	5.0	nM	8.30			UO_0000065	22.72	0.45	5.88	9.76	False	CHEMBL643096	Inhibitory activity against aldose reductase isolated from human placenta	B	BAO_0000019	assay format	None	None	None	None	None	CHEMBL1900	Aldose reductase	Homo sapiens	SINGLE PROTEIN	CHEMBL1126296	1	Scientific Literature	J. Med. Chem.	1992	None
CHEMBL456309	ARTEPILLIN	0	300.40	0	4.51	Artepillin C	CC(C)=CCc1cc(/C=C/C(=O)O)cc(CC=C(C)C)c1O	IC50	'='	23000.0	nM	4.64			UO_0000065	15.44	0.29	0.13	8.06	False	CHEMBL1942330	Inhibition of human recombinant N-terminus His6-tagged AKR1B1 expressed in Escherichia coli BL21 DE3 assessed as pyridine-3-aldehyde reduction by spectrometric analysis	B	BAO_0000019	assay format	Homo sapiens	None	None	None	None	CHEMBL1900	Aldose reductase	Homo sapiens	SINGLE PROTEIN	CHEMBL1938354	1	Scientific Literature	Eur. J. Med. Chem.	2012	None
CHEMBL1940401		0	328.36	0	3.30	10d	COc1cc(O)ccc1/C=C/C(=O)OCCCc1ccc(O)cc1	IC50	'='	11000.0	nM	4.96			UO_0000065	15.10	0.28	1.66	6.53	False	CHEMBL1942330	Inhibition of human recombinant N-terminus His6-tagged AKR1B1 expressed in Escherichia coli BL21 DE3 assessed as pyridine-3-aldehyde reduction by spectrometric analysis	B	BAO_0000019	assay format	Homo sapiens	None	None	None	None	CHEMBL1900	Aldose reductase	Homo sapiens	SINGLE PROTEIN	CHEMBL1938354	1	Scientific Literature	Eur. J. Med. Chem.	2012	None
CHEMBL1940394		0	298.34	0	3.20	9a	COc1cc(O)ccc1/C=C/C(=O)OCCc1ccccc1	IC50	'='	7200.0	nM	5.14			UO_0000065	17.24	0.32	1.94	9.22	False	CHEMBL1942330	Inhibition of human recombinant N-terminus His6-tagged AKR1B1 expressed in Escherichia coli BL21 DE3 assessed as pyridine-3-aldehyde reduction by spectrometric analysis	B	BAO_0000019	assay format	Homo sapiens	None	None	None	None	CHEMBL1900	Aldose reductase	Homo sapiens	SINGLE PROTEIN	CHEMBL1938354	1	Scientific Literature	Eur. J. Med. Chem.	2012	None
CHEMBL1095574		0	254.28	0	3.15	5	O=C(/C=C/c1ccc(O)cc1)OCc1ccccc1	IC50	'='	2200.0	nM	5.66			UO_0000065	22.25	0.41	2.51	12.16	False	CHEMBL1942330	Inhibition of human recombinant N-terminus His6-tagged AKR1B1 expressed in Escherichia coli BL21 DE3 assessed as pyridine-3-aldehyde reduction by spectrometric analysis	B	BAO_0000019	assay format	Homo sapiens	None	None	None	None	CHEMBL1900	Aldose reductase	Homo sapiens	SINGLE PROTEIN	CHEMBL1938354	1	Scientific Literature	Eur. J. Med. Chem.	2012	None
CHEMBL306244		0	391.37	0	4.34	61	O=C(O)Cc1nn(Cc2nc3cc(C(F)(F)F)ccc3s2)c2ccccc12	IC50	'='	33.0	nM	7.48			UO_0000065	19.12	0.38	3.14	11.00	False	CHEMBL643096	Inhibitory activity against aldose reductase isolated from human placenta	B	BAO_0000019	assay format	None	None	None	None	None	CHEMBL1900	Aldose reductase	Homo sapiens	SINGLE PROTEIN	CHEMBL1126296	1	Scientific Literature	J. Med. Chem.	1992	None
CHEMBL93723		0	229.24	0	1.80	210	O=C(O)Cn1ccc(C(=O)c2ccccc2)c1	IC50	'='	2400.0	nM	5.62			UO_0000065	24.51	0.45	3.82	9.48	False	CHEMBL2208623	Inhibition of aldose reductase	B	BAO_0000357	single protein format	None	None	None	None	None	CHEMBL1900	Aldose reductase	Homo sapiens	SINGLE PROTEIN	CHEMBL2203023	1	Scientific Literature	J. Med. Chem.	2011	None
CHEMBL73505		0	375.81	0	4.11	65	O=C(O)Cc1nn(Cc2nc3cc(F)ccc3s2)c2ccc(Cl)cc12	IC50	'='	4.6	nM	8.34			UO_0000065	22.18	0.46	4.23	12.26	False	CHEMBL643096	Inhibitory activity against aldose reductase isolated from human placenta	B	BAO_0000019	assay format	None	None	None	None	None	CHEMBL1900	Aldose reductase	Homo sapiens	SINGLE PROTEIN	CHEMBL1126296	1	Scientific Literature	J. Med. Chem.	1992	None
CHEMBL1917426		0	349.81	0	4.98	14	Cc1c(Sc2ccc(Cl)cc2)c2cc(F)ccc2n1CC(=O)O	IC50	'='	3162.0	nM	5.50			UO_0000065	15.72	0.33	0.52	13.02	False	CHEMBL1919385	Inhibition of human recombinant aldose reductase 1 after 15 mins by spectrophotometry analysis	B	BAO_0000357	single protein format	Homo sapiens	None	None	None	None	CHEMBL1900	Aldose reductase	Homo sapiens	SINGLE PROTEIN	CHEMBL1914459	1	Scientific Literature	Bioorg. Med. Chem. Lett.	2011	None
CHEMBL1917444		0	341.43	0	4.50	33	COc1ccc(Sc2c(C)n(CC(=O)O)c3ccc(C)cc23)cc1	IC50	'='	282.0	nM	6.55			UO_0000065	19.18	0.37	2.05	12.73	False	CHEMBL1919385	Inhibition of human recombinant aldose reductase 1 after 15 mins by spectrophotometry analysis	B	BAO_0000357	single protein format	Homo sapiens	None	None	None	None	CHEMBL1900	Aldose reductase	Homo sapiens	SINGLE PROTEIN	CHEMBL1914459	1	Scientific Literature	Bioorg. Med. Chem. Lett.	2011	None
CHEMBL309132		0	420.37	0	3.10	72	O=C(O)Cc1nn(Cc2nc3cc(C(F)(F)F)ccc3s2)c(=O)c2cccnc12	IC50	'='	41.0	nM	7.39			UO_0000065	17.57	0.35	4.29	7.54	False	CHEMBL643096	Inhibitory activity against aldose reductase isolated from human placenta	B	BAO_0000019	assay format	None	None	None	None	None	CHEMBL1900	Aldose reductase	Homo sapiens	SINGLE PROTEIN	CHEMBL1126296	1	Scientific Literature	J. Med. Chem.	1992	None
CHEMBL19649		0	399.25	0	2.85	16	O=C1NC(=O)C(c2cc(Cl)ccc2S(=O)(=O)Cc2ccc(Cl)cc2)N1	IC50	'='	270.0	nM	6.57			UO_0000065	16.45	0.36	3.72	7.11	False	CHEMBL764859	Inhibition of human placental aldose reductase (HPAR) activity with glyceraldehyde as substrate	B	BAO_0000019	assay format	None	None	None	None	None	CHEMBL1900	Aldose reductase	Homo sapiens	SINGLE PROTEIN	CHEMBL1124482	1	Scientific Literature	J. Med. Chem.	1989	None
CHEMBL303210		0	383.35	0	2.86	76	Cc1cc(=O)n(Cc2nc3cc(C(F)(F)F)ccc3s2)nc1CC(=O)O	IC50	'='	18.0	nM	7.75			UO_0000065	20.20	0.41	4.88	9.10	False	CHEMBL643096	Inhibitory activity against aldose reductase isolated from human placenta	B	BAO_0000019	assay format	None	None	None	None	None	CHEMBL1900	Aldose reductase	Homo sapiens	SINGLE PROTEIN	CHEMBL1126296	1	Scientific Literature	J. Med. Chem.	1992	None
CHEMBL72752		0	312.35	0	2.68	10	O=S(=O)(c1ccc(O)nn1)c1ccccc1-c1ccccc1	IC50	'='	2200.0	nM	5.66			UO_0000065	18.11	0.35	2.98	7.06	True	CHEMBL821471	Inhibition of human recombinant Aldose reductase in streptozotocin diabetic rat	B	BAO_0000357	single protein format	Homo sapiens	None	None	None	None	CHEMBL1900	Aldose reductase	Homo sapiens	SINGLE PROTEIN	CHEMBL1145005	1	Scientific Literature	J. Med. Chem.	2003	None
CHEMBL2310845		0	250.23	0	0.99	122	CN1C(=O)NC(=O)[C@]12CCOc1ccc(F)cc12	IC50	'='	100000.0	nM	4.00			UO_0000065	15.99	0.30	3.01	6.82	False	CHEMBL643095	In vitro inhibitory activity towards partially purified human placenta aldose reductase	B	BAO_0000019	assay format	None	None	None	None	None	CHEMBL1900	Aldose reductase	Homo sapiens	SINGLE PROTEIN	CHEMBL1124229	1	Scientific Literature	J. Med. Chem.	1988	None
CHEMBL151952		0	675.59	2	7.47	15	Oc1c(Oc2cc(Br)c(Br)c(Br)c2O)cc(Br)c(Br)c1Br	IC50	'='	5700.0	nM	5.24			UO_0000065	7.76	0.34	-2.23	10.55	False	CHEMBL641360	In vitro inhibitory activity against recombinant human aldose reductase (ALR2) was determined	B	BAO_0000357	single protein format	None	None	None	None	None	CHEMBL1900	Aldose reductase	Homo sapiens	SINGLE PROTEIN	CHEMBL1144884	1	Scientific Literature	J. Med. Chem.	2003	None
CHEMBL1783835		0	622.88	2	4.32	Ginsenoside 20(R)-Rh2	CC(C)=CCC[C@@](C)(O)[C@H]1CC[C@]2(C)[C@@H]1[C@H](O)C[C@@H]1[C@@]3(C)CC[C@H](O[C@@H]4O[C@H](CO)[C@@H](O)[C@H](O)[C@H]4O)C(C)(C)[C@@H]3CC[C@]12C	IC50	'>'	200000.0	nM		Outside typical range		UO_0000065					False	CHEMBL3362499	Inhibition of human recombinant aldose reductase using DL-glyceraldehyde, HRAR and beta-NADPH incubated for 10 mins by spectrophotometry	B	BAO_0000357	single protein format	Homo sapiens	None	None	None	None	CHEMBL1900	Aldose reductase	Homo sapiens	SINGLE PROTEIN	CHEMBL3352229	1	Scientific Literature	Bioorg. Med. Chem. Lett.	2014	None
CHEMBL251254	HYPEROSIDE	0	464.38	2	-0.54	Hyperin	O=c1c(O[C@@H]2O[C@H](CO)[C@H](O)[C@H](O)[C@H]2O)c(-c2ccc(O)c(O)c2)oc2cc(O)cc(O)c12	IC50	'='	3000.0	nM	5.52			UO_0000065	11.89	0.23	6.06	2.62	False	CHEMBL1942674	Inhibition of human recombinant aldose reductase using D-glyceraldehyde as substrate preincubated for 10 mins before substrate addition measured for every 10 secs for 50 mins by spectrophotometry	B	BAO_0000357	single protein format	Homo sapiens	None	None	None	None	CHEMBL1900	Aldose reductase	Homo sapiens	SINGLE PROTEIN	CHEMBL1938238	1	Scientific Literature	Bioorg. Med. Chem.	2012	None
CHEMBL306222		0	363.19	0	3.61	59	O=C(O)Cc1nn(Cc2ccc(Br)cc2F)c2ccccc12	IC50	'='	6200.0	nM	5.21			UO_0000065	14.34	0.32	1.60	9.45	False	CHEMBL643096	Inhibitory activity against aldose reductase isolated from human placenta	B	BAO_0000019	assay format	None	None	None	None	None	CHEMBL1900	Aldose reductase	Homo sapiens	SINGLE PROTEIN	CHEMBL1126296	1	Scientific Literature	J. Med. Chem.	1992	None
CHEMBL1922173	METHYL GANODERENATE A	0	528.69	1	4.14	7	COC(=O)C(C)CC(=O)/C=C(\C)[C@H]1C[C@H](O)[C@@]2(C)C3=C(C(=O)C[C@]12C)[C@@]1(C)CCC(=O)C(C)(C)[C@@H]1C[C@@H]3O	IC50	'>'	183900.0	nM		Outside typical range		UO_0000065					False	CHEMBL1924248	Inhibition of recombinant human aldose reductase using dl-glyceraldehyde as substrate after 10 mins by spectrophotometry	B	BAO_0000357	single protein format	Homo sapiens	None	None	None	None	CHEMBL1900	Aldose reductase	Homo sapiens	SINGLE PROTEIN	CHEMBL1921771	1	Scientific Literature	Bioorg. Med. Chem. Lett.	2011	None
CHEMBL471282	AVICULARIN	0	434.35	2	0.10	Avicularin	O=c1c(O[C@@H]2O[C@@H](CO)[C@H](O)[C@H]2O)c(-c2ccc(O)c(O)c2)oc2cc(O)cc(O)c12	IC50	'='	19050.0	nM	4.72			UO_0000065	10.87	0.21	4.62	2.48	False	CHEMBL1942674	Inhibition of human recombinant aldose reductase using D-glyceraldehyde as substrate preincubated for 10 mins before substrate addition measured for every 10 secs for 50 mins by spectrophotometry	B	BAO_0000357	single protein format	Homo sapiens	None	None	None	None	CHEMBL1900	Aldose reductase	Homo sapiens	SINGLE PROTEIN	CHEMBL1938238	1	Scientific Literature	Bioorg. Med. Chem.	2012	None
CHEMBL465980	ONONIN	0	430.41	0	0.65	Ononin	COc1ccc(-c2coc3cc(O[C@@H]4O[C@H](CO)[C@@H](O)[C@H](O)[C@H]4O)ccc3c2=O)cc1	Inhibition	'='	52.3	%				UO_0000187					False	CHEMBL1942675	Inhibition of human recombinant aldose reductase using D-glyceraldehyde as substrate at 15 uM preincubated for 10 mins before substrate addition measured for every 10 secs for 50 mins by spectrophotometry	B	BAO_0000357	single protein format	Homo sapiens	None	None	None	None	CHEMBL1900	Aldose reductase	Homo sapiens	SINGLE PROTEIN	CHEMBL1938238	1	Scientific Literature	Bioorg. Med. Chem.	2012	None
CHEMBL240719		0	390.46	0	2.16	12	Cc1ccccc1CC(=O)Nc1cc(C)c(S(=O)(=O)NCC(=O)O)c(C)c1	IC50	'='	108.0	nM	6.97			UO_0000065	17.84	0.35	4.81	6.19	False	CHEMBL924228	Inhibition of aldose reductase	B	BAO_0000357	single protein format	None	None	None	None	None	CHEMBL1900	Aldose reductase	Homo sapiens	SINGLE PROTEIN	CHEMBL1140501	1	Scientific Literature	Bioorg. Med. Chem.	2007	None
CHEMBL20634	SUDOXICAM	0	337.38	0	1.64	6a	CN1C(C(=O)Nc2nccs2)=C(O)c2ccccc2S1(=O)=O	IC50						Not Active						False	CHEMBL641354	Compound was evaluated for its ability to inhibit the aldose reductase isolated from human placentae; Inactive at 10E-4 M	B	BAO_0000357	single protein format	None	None	None	None	None	CHEMBL1900	Aldose reductase	Homo sapiens	SINGLE PROTEIN	CHEMBL1125712	1	Scientific Literature	J. Med. Chem.	1991	None
CHEMBL282245		0	347.35	0	1.89	6	CN(C)S(=O)(=O)c1ccc2oc3ccc(C(=O)O)cc3c(=O)c2c1	Inhibition						Active						False	CHEMBL643120	In vitro inhibitory activity towards human placental aldose reductase; Active	B	BAO_0000019	assay format	None	None	None	None	None	CHEMBL1900	Aldose reductase	Homo sapiens	SINGLE PROTEIN	CHEMBL1121566	1	Scientific Literature	J. Med. Chem.	1980	None
CHEMBL282245		0	347.35	0	1.89	6	CN(C)S(=O)(=O)c1ccc2oc3ccc(C(=O)O)cc3c(=O)c2c1	Ki	'='	400.0	nM	6.40			UO_0000065	18.42	0.36	4.51	6.10	False	CHEMBL642964	Binding affinity towards rabbit aldose reductase	B	BAO_0000357	single protein format	Oryctolagus cuniculus	None	None	None	None	CHEMBL1900	Aldose reductase	Homo sapiens	SINGLE PROTEIN	CHEMBL1121566	1	Scientific Literature	J. Med. Chem.	1980	None
CHEMBL303474		0	301.68	0	2.08	20	C[C@@H]1C[C@@](O)(CC(=O)O)c2cc([N+](=O)[O-])c(Cl)cc2O1	IC50	'='	110.0	nM	6.96			UO_0000065	23.07	0.48	4.88	6.33	False	CHEMBL643098	Inhibitory activity against human placental aldose reductase	B	BAO_0000019	assay format	None	None	None	None	None	CHEMBL1900	Aldose reductase	Homo sapiens	SINGLE PROTEIN	CHEMBL1126072	1	Scientific Literature	J. Med. Chem.	1992	None
CHEMBL77692		0	296.32	0	2.91	1i	CC(C(=O)O)c1cc(O)c2c(c1)CCc1ccccc1C2=O	Inhibition	'='	96.0	%				UO_0000187					False	CHEMBL642959	In vitro inhibition of rabbit lens aldose reductase at 10e-4 M.	B	BAO_0000357	single protein format	Oryctolagus cuniculus	None	None	None	None	CHEMBL1900	Aldose reductase	Homo sapiens	SINGLE PROTEIN	CHEMBL1123366	1	Scientific Literature	J. Med. Chem.	1986	None
CHEMBL1944855		0	380.47	0	3.47	7m	COc1ccc2c(c1)c1c(n2CC(=O)O)C(=S)N(Cc2ccccc2)CC1	Kii	'='	180.0	nM				UO_0000065					False	CHEMBL1948104	Noncompetitive inhibition of human recombinant AKR1B1 using pyridine-3-aldehyde as substrate by Lineweaver-Burk plot analysis	B	BAO_0000357	single protein format	Homo sapiens	None	None	None	None	CHEMBL1900	Aldose reductase	Homo sapiens	SINGLE PROTEIN	CHEMBL1944621	1	Scientific Literature	Bioorg. Med. Chem.	2012	None
CHEMBL303779		0	264.22	0	0.30	46	CN1C(=O)Nc2c(F)cccc2C12NC(=O)NC2=O	IC50	'='	42.0	nM	7.38			UO_0000065	27.92	0.53	7.08	8.15	False	CHEMBL642956	Tested in vitro for inhibitory activity against partially purified aldose reductase from male rabbit lens	B	BAO_0000357	single protein format	Oryctolagus cuniculus	None	None	None	None	CHEMBL1900	Aldose reductase	Homo sapiens	SINGLE PROTEIN	CHEMBL1126066	1	Scientific Literature	J. Med. Chem.	1992	None
CHEMBL2041554		0	299.28	0	3.03	4w	CC(=O)c1ccc(Nc2cccc(C(=O)O)c2)c(C(=O)O)c1	IC50	'='	27700.0	nM	4.56			UO_0000065	15.23	0.28	1.53	4.39	False	CHEMBL2045965	Inhibition of recombinant AKR1B1 assessed as NADP+ dependent reduction of DL-glyceraldehyde by fluorescence assay	B	BAO_0000357	single protein format	None	None	None	None	None	CHEMBL1900	Aldose reductase	Homo sapiens	SINGLE PROTEIN	CHEMBL2040753	1	Scientific Literature	J. Med. Chem.	2012	None
CHEMBL170853		0	298.21	0	0.50	15	CCOC(=O)C(=O)Nc1cc([N+](=O)[O-])cc(C(=O)O)c1O	IC50	'='	8300.0	nM	5.08			UO_0000065	17.04	0.33	4.58	3.26	False	CHEMBL643108	Inhibitory activity against human placental aldose reductase in Sepharose 4B column at day 7	B	BAO_0000019	assay format	None	None	None	None	None	CHEMBL1900	Aldose reductase	Homo sapiens	SINGLE PROTEIN	CHEMBL1122895	1	Scientific Literature	J. Med. Chem.	1985	None
CHEMBL266497	SORBINIL	3	236.20	0	0.64	2	O=C1NC(=O)[C@@]2(CCOc3ccc(F)cc32)N1	IC50	'='	1400000.0	nM		Outside typical range		UO_0000065					False	CHEMBL643105	Inhibitory activity against human placental aldose reductase in Orange A column at day 8	B	BAO_0000019	assay format	None	None	None	None	None	CHEMBL1900	Aldose reductase	Homo sapiens	SINGLE PROTEIN	CHEMBL1122895	1	Scientific Literature	J. Med. Chem.	1985	None
CHEMBL68992		0	286.71	0	2.18	22	COc1cc2c(cc1Cl)[C@](O)(CC(=O)O)C[C@@H](C)O2	IC50	'='	190.0	nM	6.72			UO_0000065	23.44	0.48	4.54	8.84	False	CHEMBL643098	Inhibitory activity against human placental aldose reductase	B	BAO_0000019	assay format	None	None	None	None	None	CHEMBL1900	Aldose reductase	Homo sapiens	SINGLE PROTEIN	CHEMBL1126072	1	Scientific Literature	J. Med. Chem.	1992	None
CHEMBL1946958		0	370.36	0	3.20	4	O=C(O)Cn1c2c(c3cc(F)ccc31)CCN(Cc1ccc(F)cc1)C2=O	IC50	'='	48600.0	nM	4.31			UO_0000065	11.65	0.22	1.11	6.90	False	CHEMBL1948100	Inhibition of human recombinant AKR1B1 expressed in Escherichia coli BL21 cells using pyridine-3-aldehyde as substrate by spectrophotometry	B	BAO_0000219	cell-based format	Homo sapiens	None	None	BL21	None	CHEMBL1900	Aldose reductase	Homo sapiens	SINGLE PROTEIN	CHEMBL1944621	1	Scientific Literature	Bioorg. Med. Chem.	2012	None
CHEMBL1944857		0	419.33	0	4.77	7p	O=C(O)Cn1c2c(c3c(Cl)cc(Cl)cc31)CCN(Cc1ccccc1)C2=S	IC50	'='	190.0	nM	6.72			UO_0000065	16.03	0.34	1.95	14.78	False	CHEMBL1948100	Inhibition of human recombinant AKR1B1 expressed in Escherichia coli BL21 cells using pyridine-3-aldehyde as substrate by spectrophotometry	B	BAO_0000219	cell-based format	Homo sapiens	None	None	BL21	None	CHEMBL1900	Aldose reductase	Homo sapiens	SINGLE PROTEIN	CHEMBL1944621	1	Scientific Literature	Bioorg. Med. Chem.	2012	None
CHEMBL1917423		0	366.27	1	5.49	11	Cc1c(Sc2ccc(Cl)cc2)c2cccc(Cl)c2n1CC(=O)O	IC50	'='	4467.0	nM	5.35			UO_0000065	14.61	0.32	-0.14	12.67	False	CHEMBL1919385	Inhibition of human recombinant aldose reductase 1 after 15 mins by spectrophotometry analysis	B	BAO_0000357	single protein format	Homo sapiens	None	None	None	None	CHEMBL1900	Aldose reductase	Homo sapiens	SINGLE PROTEIN	CHEMBL1914459	1	Scientific Literature	Bioorg. Med. Chem. Lett.	2011	None
CHEMBL1917433		0	424.93	0	4.21	21	Cc1c(Sc2ccc(Cl)cc2)c2c(NS(C)(=O)=O)cccc2n1CC(=O)O	IC50	'='	1000.0	nM	6.00			UO_0000065	14.12	0.30	1.79	6.79	False	CHEMBL1919385	Inhibition of human recombinant aldose reductase 1 after 15 mins by spectrophotometry analysis	B	BAO_0000357	single protein format	Homo sapiens	None	None	None	None	CHEMBL1900	Aldose reductase	Homo sapiens	SINGLE PROTEIN	CHEMBL1914459	1	Scientific Literature	Bioorg. Med. Chem. Lett.	2011	None
CHEMBL63778		0	264.22	0	0.30	65	CN1C(=O)Nc2ccc(F)cc2[C@@]12NC(=O)NC2=O	IC50	'='	64.0	nM	7.19			UO_0000065	27.23	0.52	6.89	7.95	False	CHEMBL642956	Tested in vitro for inhibitory activity against partially purified aldose reductase from male rabbit lens	B	BAO_0000357	single protein format	Oryctolagus cuniculus	None	None	None	None	CHEMBL1900	Aldose reductase	Homo sapiens	SINGLE PROTEIN	CHEMBL1126066	1	Scientific Literature	J. Med. Chem.	1992	None
CHEMBL19873		0	381.41	0	2.69	219	COc1ccc2sc(Cn3nc(CC(=O)O)c4ccccc4c3=O)nc2c1	IC50	'='	230.0	nM	6.64			UO_0000065	17.40	0.34	3.95	7.04	False	CHEMBL641353	Inhibition of aldose reductase (aldo-keto reductase, AKR1B1) isolated from human placenta.	B	BAO_0000019	assay format	None	None	None	None	None	CHEMBL1900	Aldose reductase	Homo sapiens	SINGLE PROTEIN	CHEMBL1125712	1	Scientific Literature	J. Med. Chem.	1991	None
CHEMBL454320	TRICIN	0	330.29	0	2.59	Tricin	COc1cc(-c2cc(=O)c3c(O)cc(O)cc3o2)cc(OC)c1O	IC50	'='	2030.0	nM	5.69			UO_0000065	17.23	0.32	3.10	5.21	False	CHEMBL3056509	Inhibition of aldose reductase (unknown origin)	B	BAO_0000357	single protein format	Homo sapiens	None	None	None	None	CHEMBL1900	Aldose reductase	Homo sapiens	SINGLE PROTEIN	CHEMBL3045846	1	Scientific Literature	Med Chem Res	2011	None
CHEMBL307279		0	333.14	0	1.92	8t	O=S(=O)(c1ccc(O)nn1)c1ccc(Br)cc1F	IC50	'='	140.0	nM	6.85			UO_0000065	20.57	0.52	4.93	8.55	False	CHEMBL880577	In vitro inhibitroy concentration against Aldose reductase incubated at 24 degree C for 15 minutes in pH 7.0	B	BAO_0000357	single protein format	Homo sapiens	None	None	None	None	CHEMBL1900	Aldose reductase	Homo sapiens	SINGLE PROTEIN	CHEMBL1141107	1	Scientific Literature	J. Med. Chem.	2005	None
CHEMBL194582		0	286.31	0	2.17	8w	O=S(=O)(c1ccc(O)nn1)c1cccc2ccccc12	IC50	'='	150.0	nM	6.82			UO_0000065	23.83	0.47	4.65	8.51	False	CHEMBL880577	In vitro inhibitroy concentration against Aldose reductase incubated at 24 degree C for 15 minutes in pH 7.0	B	BAO_0000357	single protein format	Homo sapiens	None	None	None	None	CHEMBL1900	Aldose reductase	Homo sapiens	SINGLE PROTEIN	CHEMBL1141107	1	Scientific Literature	J. Med. Chem.	2005	None
CHEMBL194905		0	304.25	0	2.03	8u	O=S(=O)(c1cccc(C(F)(F)F)c1)c1ccc(O)nn1	IC50	'='	175.0	nM	6.76			UO_0000065	22.21	0.46	4.73	8.43	False	CHEMBL880577	In vitro inhibitroy concentration against Aldose reductase incubated at 24 degree C for 15 minutes in pH 7.0	B	BAO_0000357	single protein format	Homo sapiens	None	None	None	None	CHEMBL1900	Aldose reductase	Homo sapiens	SINGLE PROTEIN	CHEMBL1141107	1	Scientific Literature	J. Med. Chem.	2005	None
CHEMBL2042239		0	466.25	0	2.85	(S)-17a	CN1C(=O)N(Cc2cc(Cl)ccc2F)C(=O)[C@]12C(=O)N(CC(=O)O)c1ccc(Cl)cc12	IC50	'='	150.0	nM	6.82			UO_0000065	14.64	0.30	3.97	6.95	False	CHEMBL2046044	Inhibition of aldose reductase	B	BAO_0000357	single protein format	None	None	None	None	None	CHEMBL1900	Aldose reductase	Homo sapiens	SINGLE PROTEIN	CHEMBL2040789	1	Scientific Literature	ACS Med. Chem. Lett.	2011	None
CHEMBL193839		0	390.39	0	4.73	50	O=C(O)CCn1cc(Cc2nc3c(F)c(F)cc(F)c3s2)c2ccccc21	IC50	'='	17.0	nM	7.77			UO_0000065	19.90	0.39	3.04	14.10	False	CHEMBL832655	In vitro inhibition of recombinant human aldose reductase expressed in Escherichia coli	B	BAO_0000019	assay format	Homo sapiens	None	None	None	None	CHEMBL1900	Aldose reductase	Homo sapiens	SINGLE PROTEIN	CHEMBL1144413	1	Scientific Literature	J. Med. Chem.	2005	None
CHEMBL192399		0	482.48	1	5.92	36	O=C(O)Cn1cc(Cc2nc3c(F)c(F)cc(F)c3s2)c2cc(OCc3ccccc3)ccc21	IC50	'='	12.0	nM	7.92			UO_0000065	16.42	0.32	2.00	12.31	False	CHEMBL832655	In vitro inhibition of recombinant human aldose reductase expressed in Escherichia coli	B	BAO_0000019	assay format	Homo sapiens	None	None	None	None	CHEMBL1900	Aldose reductase	Homo sapiens	SINGLE PROTEIN	CHEMBL1144413	1	Scientific Literature	J. Med. Chem.	2005	None
CHEMBL192762		0	461.47	0	4.18	43	O=C(O)Cn1cc(Cc2nc3c(F)c(F)cc(F)c3s2)c2ccc(N3CCOCC3)cc21	IC50	'='	15.0	nM	7.82			UO_0000065	16.95	0.33	3.64	11.58	False	CHEMBL832655	In vitro inhibition of recombinant human aldose reductase expressed in Escherichia coli	B	BAO_0000019	assay format	Homo sapiens	None	None	None	None	CHEMBL1900	Aldose reductase	Homo sapiens	SINGLE PROTEIN	CHEMBL1144413	1	Scientific Literature	J. Med. Chem.	2005	None
CHEMBL192167		0	394.35	0	4.48	44	O=C(O)Cn1cc(Cc2nc3c(F)c(F)cc(F)c3s2)c2cccc(F)c21	IC50	'='	7.0	nM	8.15			UO_0000065	20.68	0.41	3.67	14.79	False	CHEMBL832655	In vitro inhibition of recombinant human aldose reductase expressed in Escherichia coli	B	BAO_0000019	assay format	Homo sapiens	None	None	None	None	CHEMBL1900	Aldose reductase	Homo sapiens	SINGLE PROTEIN	CHEMBL1144413	1	Scientific Literature	J. Med. Chem.	2005	None
CHEMBL192255		0	406.38	0	4.35	35	COc1ccc2c(c1)c(Cc1nc3c(F)c(F)cc(F)c3s1)cn2CC(=O)O	IC50	'='	8.0	nM	8.10			UO_0000065	19.92	0.39	3.75	12.58	False	CHEMBL832655	In vitro inhibition of recombinant human aldose reductase expressed in Escherichia coli	B	BAO_0000019	assay format	Homo sapiens	None	None	None	None	CHEMBL1900	Aldose reductase	Homo sapiens	SINGLE PROTEIN	CHEMBL1144413	1	Scientific Literature	J. Med. Chem.	2005	None
CHEMBL69104		0	252.27	0	1.53	3	COc1ccc2c(c1)[C@](O)(CC(=O)O)C[C@@H](C)O2	IC50	'='	281000.0	nM		Outside typical range		UO_0000065					False	CHEMBL643098	Inhibitory activity against human placental aldose reductase	B	BAO_0000019	assay format	None	None	None	None	None	CHEMBL1900	Aldose reductase	Homo sapiens	SINGLE PROTEIN	CHEMBL1126072	1	Scientific Literature	J. Med. Chem.	1992	None
CHEMBL312290		0	282.30	0	2.35	1c	O=C(O)Cc1cc(O)c2c(c1)CCc1ccccc1C2=O	IC50	'='	110000.0	nM		Outside typical range		UO_0000065					False	CHEMBL642955	In vitro inhibition of rabbit lens aldose reductase.	B	BAO_0000357	single protein format	Oryctolagus cuniculus	None	None	None	None	CHEMBL1900	Aldose reductase	Homo sapiens	SINGLE PROTEIN	CHEMBL1123366	1	Scientific Literature	J. Med. Chem.	1986	None
CHEMBL311679		0	264.28	0	2.48	3	O=C1Cc2ccc3c(c2O1)CCc1ccccc1C3=O	Inhibition	'='	100.0	%				UO_0000187					False	CHEMBL642959	In vitro inhibition of rabbit lens aldose reductase at 10e-4 M.	B	BAO_0000357	single protein format	Oryctolagus cuniculus	None	None	None	None	CHEMBL1900	Aldose reductase	Homo sapiens	SINGLE PROTEIN	CHEMBL1123366	1	Scientific Literature	J. Med. Chem.	1986	None
CHEMBL85496		0	235.26	0	2.02	2i	COc1ccc(/C=C2\SC(=O)NC2=O)cc1	IC50	'='	40830.0	nM	4.39			UO_0000065	18.66	0.37	2.37	7.92	False	CHEMBL1646531	Inhibition of aldose reductase	B	BAO_0000357	single protein format	None	None	None	None	None	CHEMBL1900	Aldose reductase	Homo sapiens	SINGLE PROTEIN	CHEMBL1641564	1	Scientific Literature	Bioorg. Med. Chem. Lett.	2011	None
CHEMBL87706		0	221.24	0	1.72	2j	O=C1NC(=O)/C(=C/c2ccc(O)cc2)S1	IC50	'='	8960.0	nM	5.05			UO_0000065	22.82	0.46	3.33	7.60	False	CHEMBL1646531	Inhibition of aldose reductase	B	BAO_0000357	single protein format	None	None	None	None	None	CHEMBL1900	Aldose reductase	Homo sapiens	SINGLE PROTEIN	CHEMBL1641564	1	Scientific Literature	Bioorg. Med. Chem. Lett.	2011	None
CHEMBL315736		0	311.36	0	3.79	2d	O=C1N=C(O)S/C1=C\c1ccc(OCc2ccccc2)cc1	Inhibition	'='	10.0	%				UO_0000187					False	CHEMBL1646698	Inhibition of aldose reductase at 50 uM	B	BAO_0000357	single protein format	None	None	None	None	None	CHEMBL1900	Aldose reductase	Homo sapiens	SINGLE PROTEIN	CHEMBL1641564	1	Scientific Literature	Bioorg. Med. Chem. Lett.	2011	None
CHEMBL430911		0	413.48	0	2.42	221	C[S+]([O-])c1ccc2sc(Cn3nc(CC(=O)O)c4ccccc4c3=O)nc2c1	IC50	'='	4300.0	nM	5.37			UO_0000065	12.98	0.26	2.95	5.25	False	CHEMBL641353	Inhibition of aldose reductase (aldo-keto reductase, AKR1B1) isolated from human placenta.	B	BAO_0000019	assay format	None	None	None	None	None	CHEMBL1900	Aldose reductase	Homo sapiens	SINGLE PROTEIN	CHEMBL1125712	1	Scientific Literature	J. Med. Chem.	1991	None
CHEMBL20169		0	430.28	0	3.44	215	O=C(O)Cc1nn(Cc2nc3cc(Br)ccc3s2)c(=O)c2ccccc12	IC50	'='	3.1	nM	8.51			UO_0000065	19.77	0.45	5.07	10.00	False	CHEMBL641353	Inhibition of aldose reductase (aldo-keto reductase, AKR1B1) isolated from human placenta.	B	BAO_0000019	assay format	None	None	None	None	None	CHEMBL1900	Aldose reductase	Homo sapiens	SINGLE PROTEIN	CHEMBL1125712	1	Scientific Literature	J. Med. Chem.	1991	None
CHEMBL293869		0	246.23	0	0.16	63	CN1C(=O)Nc2ccccc2[C@@]12NC(=O)NC2=O	IC50	'='	310.0	nM	6.51			UO_0000065	26.43	0.49	6.35	7.19	False	CHEMBL642956	Tested in vitro for inhibitory activity against partially purified aldose reductase from male rabbit lens	B	BAO_0000357	single protein format	Oryctolagus cuniculus	None	None	None	None	CHEMBL1900	Aldose reductase	Homo sapiens	SINGLE PROTEIN	CHEMBL1126066	1	Scientific Literature	J. Med. Chem.	1992	None
CHEMBL63527		0	325.67	0	0.72	47	CN1C(=O)Nc2ccc([N+](=O)[O-])c(Cl)c2C12NC(=O)NC2=O	IC50	'='	470.0	nM	6.33			UO_0000065	19.43	0.39	5.61	4.73	False	CHEMBL642956	Tested in vitro for inhibitory activity against partially purified aldose reductase from male rabbit lens	B	BAO_0000357	single protein format	Oryctolagus cuniculus	None	None	None	None	CHEMBL1900	Aldose reductase	Homo sapiens	SINGLE PROTEIN	CHEMBL1126066	1	Scientific Literature	J. Med. Chem.	1992	None
CHEMBL2281639		0	332.31	1	-1.84	4	OC[C@H]1O[C@@H](OCCc2cc(O)c(O)c(O)c2)[C@H](O)[C@@H](O)[C@@H]1O	Inhibition						Not Active						False	CHEMBL3111377	Inhibition of human recombinant AKR1B1 expressed in Escherichia coli using DL-glyceraldehyde as substrate after 5 mins by spectrophotometry	B	BAO_0000019	assay format	Homo sapiens	None	None	None	None	CHEMBL1900	Aldose reductase	Homo sapiens	SINGLE PROTEIN	CHEMBL3108697	1	Scientific Literature	J. Med. Chem.	2014	None
CHEMBL277928		0	393.47	0	3.81	272	CC(C)c1ccc2c(=O)n(Cc3nc4ccccc4s3)nc(CC(=O)O)c2c1	IC50	'='	110.0	nM	6.96			UO_0000065	17.69	0.34	3.15	8.18	False	CHEMBL641353	Inhibition of aldose reductase (aldo-keto reductase, AKR1B1) isolated from human placenta.	B	BAO_0000019	assay format	None	None	None	None	None	CHEMBL1900	Aldose reductase	Homo sapiens	SINGLE PROTEIN	CHEMBL1125712	1	Scientific Literature	J. Med. Chem.	1991	None
CHEMBL307305		0	291.13	0	2.83	17	C[C@@H]1C[C@@](O)(CC(=O)O)c2c(Cl)cc(Cl)cc2O1	IC50	'='	29400.0	nM	4.53			UO_0000065	15.57	0.34	1.70	6.79	False	CHEMBL643098	Inhibitory activity against human placental aldose reductase	B	BAO_0000019	assay format	None	None	None	None	None	CHEMBL1900	Aldose reductase	Homo sapiens	SINGLE PROTEIN	CHEMBL1126072	1	Scientific Literature	J. Med. Chem.	1992	None
CHEMBL363415		0	272.23	0	1.29	8r	O=S(=O)(c1ccc(O)nn1)c1ccc(F)cc1F	IC50	'='	870.0	nM	6.06			UO_0000065	22.26	0.46	4.77	7.56	False	CHEMBL880577	In vitro inhibitroy concentration against Aldose reductase incubated at 24 degree C for 15 minutes in pH 7.0	B	BAO_0000357	single protein format	Homo sapiens	None	None	None	None	CHEMBL1900	Aldose reductase	Homo sapiens	SINGLE PROTEIN	CHEMBL1141107	1	Scientific Literature	J. Med. Chem.	2005	None
CHEMBL1946965		0	429.34	0	4.22	7h	O=C(O)Cn1c2c(c3cc(Br)ccc31)CCN(Cc1ccccc1)C2=S	IC50	'='	320.0	nM	6.50			UO_0000065	15.13	0.34	2.27	14.28	False	CHEMBL1948100	Inhibition of human recombinant AKR1B1 expressed in Escherichia coli BL21 cells using pyridine-3-aldehyde as substrate by spectrophotometry	B	BAO_0000219	cell-based format	Homo sapiens	None	None	BL21	None	CHEMBL1900	Aldose reductase	Homo sapiens	SINGLE PROTEIN	CHEMBL1944621	1	Scientific Literature	Bioorg. Med. Chem.	2012	None
CHEMBL20253		0	403.82	0	3.47	237	O=C(O)Cc1nn(Cc2nc3cc(Cl)c(F)cc3s2)c(=O)c2ccccc12	IC50	'='	110.0	nM	6.96			UO_0000065	17.23	0.35	3.49	8.18	False	CHEMBL641353	Inhibition of aldose reductase (aldo-keto reductase, AKR1B1) isolated from human placenta.	B	BAO_0000019	assay format	None	None	None	None	None	CHEMBL1900	Aldose reductase	Homo sapiens	SINGLE PROTEIN	CHEMBL1125712	1	Scientific Literature	J. Med. Chem.	1991	None
CHEMBL293475		0	276.25	0	0.16	44	COc1ccc2c(c1)NC(=O)N(C)C21NC(=O)NC1=O	IC50	'='	360.0	nM	6.44			UO_0000065	23.33	0.44	6.28	6.46	False	CHEMBL642956	Tested in vitro for inhibitory activity against partially purified aldose reductase from male rabbit lens	B	BAO_0000357	single protein format	Oryctolagus cuniculus	None	None	None	None	CHEMBL1900	Aldose reductase	Homo sapiens	SINGLE PROTEIN	CHEMBL1126066	1	Scientific Literature	J. Med. Chem.	1992	None
CHEMBL3109109		0	331.28	1	-2.67	2, BGA	O=C(N[C@@H]1O[C@H](CO)[C@@H](O)[C@H](O)[C@H]1O)c1cc(O)c(O)c(O)c1	IC50	'='	9000.0	nM	5.05			UO_0000065	15.23	0.30	7.72	2.80	False	CHEMBL3111377	Inhibition of human recombinant AKR1B1 expressed in Escherichia coli using DL-glyceraldehyde as substrate after 5 mins by spectrophotometry	B	BAO_0000019	assay format	Homo sapiens	None	None	None	None	CHEMBL1900	Aldose reductase	Homo sapiens	SINGLE PROTEIN	CHEMBL3108697	1	Scientific Literature	J. Med. Chem.	2014	None
CHEMBL266497	SORBINIL	3	236.20	0	0.64	Sorbinil	O=C1NC(=O)[C@@]2(CCOc3ccc(F)cc32)N1	IC50	'='	1000.0	nM	6.00			UO_0000065	25.40	0.48	5.36	8.90	False	CHEMBL643097	Inhibitory activity against human placenta aldose reductase	B	BAO_0000019	assay format	None	None	None	None	None	CHEMBL1900	Aldose reductase	Homo sapiens	SINGLE PROTEIN	CHEMBL1123138	1	Scientific Literature	J. Med. Chem.	1985	None
CHEMBL69870		0	291.13	0	2.83	13	C[C@@H]1C[C@@](O)(CC(=O)O)c2c(ccc(Cl)c2Cl)O1	IC50	'='	1630.0	nM	5.79			UO_0000065	19.88	0.44	2.96	8.67	False	CHEMBL643098	Inhibitory activity against human placental aldose reductase	B	BAO_0000019	assay format	None	None	None	None	None	CHEMBL1900	Aldose reductase	Homo sapiens	SINGLE PROTEIN	CHEMBL1126072	1	Scientific Literature	J. Med. Chem.	1992	None
CHEMBL15770	SULINDAC	4	356.42	0	4.37	Sulindac	CC1=C(CC(=O)O)c2cc(F)ccc2/C1=C\c1ccc([S+](C)[O-])cc1	IC50	'='	374.0	nM	6.43			UO_0000065	18.03	0.35	2.06	11.82	False	CHEMBL3075342	Inhibition of Homo sapiens (human) aldose reductase	B	BAO_0000357	single protein format	Homo sapiens	None	None	None	None	CHEMBL1900	Aldose reductase	Homo sapiens	SINGLE PROTEIN	CHEMBL3046187	1	Scientific Literature	Med Chem Res	2013	None
CHEMBL364699		0	452.46	1	6.01	29	O=C(O)Cn1c(-c2ccccc2)c(Cc2nc3c(F)c(F)cc(F)c3s2)c2ccccc21	IC50	'='	100.0	nM	7.00			UO_0000065	15.47	0.30	0.99	12.70	False	CHEMBL832655	In vitro inhibition of recombinant human aldose reductase expressed in Escherichia coli	B	BAO_0000019	assay format	Homo sapiens	None	None	None	None	CHEMBL1900	Aldose reductase	Homo sapiens	SINGLE PROTEIN	CHEMBL1144413	1	Scientific Literature	J. Med. Chem.	2005	None
CHEMBL191508		0	390.39	0	4.65	34	Cc1ccc2c(c1)c(Cc1nc3c(F)c(F)cc(F)c3s1)cn2CC(=O)O	IC50	'='	8.0	nM	8.10			UO_0000065	20.74	0.41	3.45	14.69	False	CHEMBL832655	In vitro inhibition of recombinant human aldose reductase expressed in Escherichia coli	B	BAO_0000019	assay format	Homo sapiens	None	None	None	None	CHEMBL1900	Aldose reductase	Homo sapiens	SINGLE PROTEIN	CHEMBL1144413	1	Scientific Literature	J. Med. Chem.	2005	None
CHEMBL66920		0	337.31	0	1.81	75	O=C(O)Cc1ccc(=O)n(Cc2nc3cc(F)cc(F)c3s2)n1	IC50	'<'	10.0	nM				UO_0000065					False	CHEMBL643096	Inhibitory activity against aldose reductase isolated from human placenta	B	BAO_0000019	assay format	None	None	None	None	None	CHEMBL1900	Aldose reductase	Homo sapiens	SINGLE PROTEIN	CHEMBL1126296	1	Scientific Literature	J. Med. Chem.	1992	None
CHEMBL148469		0	803.71	2	7.32	7	COC(=O)COc1c(Br)cc(Br)cc1Oc1c(Br)c(Br)c(Br)c(Br)c1CC(=O)OC	Inhibition	'='	0.0	%				UO_0000187					False	CHEMBL643114	In vitro inhibition of recombinant human aldose reductase (ALR2)	B	BAO_0000357	single protein format	Homo sapiens	None	None	None	None	CHEMBL1900	Aldose reductase	Homo sapiens	SINGLE PROTEIN	CHEMBL1144884	1	Scientific Literature	J. Med. Chem.	2003	None
CHEMBL370478		0	461.47	0	4.18	15	O=C(O)Cn1cc(Cc2nc3c(F)c(F)cc(F)c3s2)c2cc(N3CCOCC3)ccc21	IC50	'='	8.0	nM	8.10			UO_0000065	17.55	0.35	3.92	11.98	False	CHEMBL832655	In vitro inhibition of recombinant human aldose reductase expressed in Escherichia coli	B	BAO_0000019	assay format	Homo sapiens	None	None	None	None	CHEMBL1900	Aldose reductase	Homo sapiens	SINGLE PROTEIN	CHEMBL1144413	1	Scientific Literature	J. Med. Chem.	2005	None
CHEMBL193277		0	410.80	0	5.00	30	O=C(O)Cn1cc(Cc2nc3c(F)c(F)cc(F)c3s2)c2c(Cl)cccc21	IC50	'='	11.0	nM	7.96			UO_0000065	19.37	0.40	2.96	14.44	False	CHEMBL832655	In vitro inhibition of recombinant human aldose reductase expressed in Escherichia coli	B	BAO_0000019	assay format	Homo sapiens	None	None	None	None	CHEMBL1900	Aldose reductase	Homo sapiens	SINGLE PROTEIN	CHEMBL1144413	1	Scientific Literature	J. Med. Chem.	2005	None
CHEMBL192263		0	410.80	0	5.00	31	O=C(O)Cn1cc(Cc2nc3c(F)c(F)cc(F)c3s2)c2cc(Cl)ccc21	IC50	'='	10.0	nM	8.00			UO_0000065	19.47	0.40	3.00	14.51	False	CHEMBL832655	In vitro inhibition of recombinant human aldose reductase expressed in Escherichia coli	B	BAO_0000019	assay format	Homo sapiens	None	None	None	None	CHEMBL1900	Aldose reductase	Homo sapiens	SINGLE PROTEIN	CHEMBL1144413	1	Scientific Literature	J. Med. Chem.	2005	None
CHEMBL363387	LIDORESTAT	2	376.36	0	4.34	1	O=C(O)Cn1cc(Cc2nc3c(F)c(F)cc(F)c3s2)c2ccccc21	IC50	'='	27000.0	nM	4.57			UO_0000065	12.14	0.24	0.23	8.29	False	CHEMBL1781265	Inhibition of human recombinant aldose reductase 1 after 10 mins by spectrophotometry analysis	B	BAO_0000357	single protein format	Homo sapiens	None	None	None	None	CHEMBL1900	Aldose reductase	Homo sapiens	SINGLE PROTEIN	CHEMBL1777666	1	Scientific Literature	Bioorg. Med. Chem. Lett.	2009	None
CHEMBL305985		0	284.74	0	2.74	38	CCc1cc2c(cc1Cl)[C@](O)(CC(=O)O)C[C@@H](C)O2	IC50	'='	100.0	nM	7.00			UO_0000065	24.58	0.50	4.26	10.49	False	CHEMBL643098	Inhibitory activity against human placental aldose reductase	B	BAO_0000019	assay format	None	None	None	None	None	CHEMBL1900	Aldose reductase	Homo sapiens	SINGLE PROTEIN	CHEMBL1126072	1	Scientific Literature	J. Med. Chem.	1992	None
CHEMBL143569		0	351.39	0	2.68	164	O=C(O)Cc1nn(Cc2snc3ccccc23)c(=O)c2ccccc12	IC50	'='	720.0	nM	6.14			UO_0000065	17.48	0.34	3.46	7.22	False	CHEMBL641358	In vitro inhibitory activity against aldose reductase isolated from human placenta	B	BAO_0000019	assay format	None	None	None	None	None	CHEMBL1900	Aldose reductase	Homo sapiens	SINGLE PROTEIN	CHEMBL1126147	1	Scientific Literature	J. Med. Chem.	1992	None
CHEMBL269089		0	275.30	0	1.97	37	CCOC(=O)C1=C(O)C(=O)N([C@H](C)c2ccccc2)C1	IC50	'='	840.0	nM	6.08			UO_0000065	22.07	0.41	4.11	9.09	False	CHEMBL643099	In vitro inhibition of human placental aldose reductase.	B	BAO_0000019	assay format	None	None	None	None	None	CHEMBL1900	Aldose reductase	Homo sapiens	SINGLE PROTEIN	CHEMBL1125615	1	Scientific Literature	J. Med. Chem.	1991	None
CHEMBL84060	(R,S)-FIDARESTAT	0	279.23	0	-0.50	7, Fidarestat(2R,4S)	NC(=O)[C@H]1C[C@]2(NC(=O)NC2=O)c2cc(F)ccc2O1	IC50	'='	570.0	nM	6.24			UO_0000065	22.36	0.43	6.74	5.65	False	CHEMBL924228	Inhibition of aldose reductase	B	BAO_0000357	single protein format	None	None	None	None	None	CHEMBL1900	Aldose reductase	Homo sapiens	SINGLE PROTEIN	CHEMBL1140501	1	Scientific Literature	Bioorg. Med. Chem.	2007	None
CHEMBL240293		0	205.04	0	2.62	3	O=C(O)Cc1c(Cl)cccc1Cl	IC50	'='	4400.0	nM	5.36			UO_0000065	26.12	0.61	2.74	14.36	False	CHEMBL924228	Inhibition of aldose reductase	B	BAO_0000357	single protein format	None	None	None	None	None	CHEMBL1900	Aldose reductase	Homo sapiens	SINGLE PROTEIN	CHEMBL1140501	1	Scientific Literature	Bioorg. Med. Chem.	2007	None
CHEMBL14184	HEXANOATE	0	116.16	0	1.65	2	CCCCCC(=O)O	IC50	'='	68200.0	nM	4.17			UO_0000065	35.87	0.71	2.52	11.17	False	CHEMBL924228	Inhibition of aldose reductase	B	BAO_0000357	single protein format	None	None	None	None	None	CHEMBL1900	Aldose reductase	Homo sapiens	SINGLE PROTEIN	CHEMBL1140501	1	Scientific Literature	Bioorg. Med. Chem.	2007	None
CHEMBL243263	6-HYDROXYCOUMARIN	0	162.14	0	1.50	4	O=c1ccc2cc(O)ccc2o1	IC50	'='	171000.0	nM		Outside typical range		UO_0000065					False	CHEMBL1260797	Inhibition human recombinant aldose reductase 1 by spectrophotometric analysis	B	BAO_0000357	single protein format	Homo sapiens	None	None	None	None	CHEMBL1900	Aldose reductase	Homo sapiens	SINGLE PROTEIN	CHEMBL1255562	1	Scientific Literature	Bioorg. Med. Chem. Lett.	2010	None
CHEMBL273910	MINALRESTAT	0	449.21	0	2.19	Minalrestat	O=C1CC2(C(=O)N1)C(=O)N(Cc1ccc(Br)cc1F)C(=O)c1ccc(F)cc12	IC50	'='	25.0	nM	7.60			UO_0000065	16.92	0.37	5.41	9.10	False	CHEMBL1174254	Inhibition of N-terminal 6His-tagged human aldose reductase expressed in Escherichia coli BL21(DE3) mediated NADPH linked pyridine-3-aldehyde reduction	B	BAO_0000019	assay format	Homo sapiens	None	None	None	None	CHEMBL1900	Aldose reductase	Homo sapiens	SINGLE PROTEIN	CHEMBL1177841	1	Scientific Literature	Bioorg. Med. Chem.	2010	None
CHEMBL491366	CHRYSOSPLENOL D	0	360.32	0	2.60	quercetagetin 3,6,7-trimethyl ether	COc1cc2oc(-c3ccc(O)c(O)c3)c(OC)c(=O)c2c(O)c1OC	Inhibition	'='	100.0	%				UO_0000187					False	CHEMBL1036011	Inhibition of aldose reductase at 0.01 uM	B	BAO_0000357	single protein format	None	None	None	None	None	CHEMBL1900	Aldose reductase	Homo sapiens	SINGLE PROTEIN	CHEMBL1151623	1	Scientific Literature	J. Nat. Prod.	1984	None
CHEMBL416001		0	403.82	0	3.47	247	O=C(O)Cc1nn(Cc2nc3cc(F)cc(Cl)c3s2)c(=O)c2ccccc12	IC50	'='	6.2	nM	8.21			UO_0000065	20.32	0.42	4.74	9.65	False	CHEMBL641353	Inhibition of aldose reductase (aldo-keto reductase, AKR1B1) isolated from human placenta.	B	BAO_0000019	assay format	None	None	None	None	None	CHEMBL1900	Aldose reductase	Homo sapiens	SINGLE PROTEIN	CHEMBL1125712	1	Scientific Literature	J. Med. Chem.	1991	None
CHEMBL10372	ZOPOLRESTAT	0	419.38	0	3.70	216	O=C(O)Cc1nn(Cc2nc3cc(C(F)(F)F)ccc3s2)c(=O)c2ccccc12	IC50	'='	3.1	nM	8.51			UO_0000065	20.29	0.40	4.81	10.00	True	CHEMBL641353	Inhibition of aldose reductase (aldo-keto reductase, AKR1B1) isolated from human placenta.	B	BAO_0000019	assay format	None	None	None	None	None	CHEMBL1900	Aldose reductase	Homo sapiens	SINGLE PROTEIN	CHEMBL1125712	1	Scientific Literature	J. Med. Chem.	1991	None
CHEMBL52639		0	680.80	2	9.28	4d	CCCCC(=O)Oc1c(-c2c(C)cc3c(C(C)C)c(O)c(O)c(C#N)c3c2OC(=O)CCCC)c(C)cc2c(C(C)C)c(O)c(O)c(C#N)c12	Ki	'='	4700.0	nM	5.33			UO_0000065	7.83	0.15	-3.95	2.94	False	CHEMBL821473	The compound was tested for inhibitory activity against aldose reductase from human placenta	B	BAO_0000019	assay format	None	None	None	None	None	CHEMBL1900	Aldose reductase	Homo sapiens	SINGLE PROTEIN	CHEMBL1125799	1	Scientific Literature	J. Med. Chem.	1991	None
CHEMBL51483	GOSSYPOL	3	518.56	3	6.38	Gossypol	Cc1cc2c(C(C)C)c(O)c(O)c(C=O)c2c(O)c1-c1c(C)cc2c(C(C)C)c(O)c(O)c(C=O)c2c1O	Ki	'='	500.0	nM	6.30			UO_0000065	12.15	0.23	-0.08	4.05	False	CHEMBL643119	The compound was tested for inhibitory activity against Aldose reductase from human placenta	B	BAO_0000019	assay format	None	None	None	None	None	CHEMBL1900	Aldose reductase	Homo sapiens	SINGLE PROTEIN	CHEMBL1125799	1	Scientific Literature	J. Med. Chem.	1991	None
CHEMBL20115		0	437.37	0	3.84	250	O=C(O)Cc1nn(Cc2nc3cc(F)cc(C(F)(F)F)c3s2)c(=O)c2ccccc12	IC50	'='	100.0	nM	7.00			UO_0000065	16.00	0.32	3.16	8.23	False	CHEMBL641353	Inhibition of aldose reductase (aldo-keto reductase, AKR1B1) isolated from human placenta.	B	BAO_0000019	assay format	None	None	None	None	None	CHEMBL1900	Aldose reductase	Homo sapiens	SINGLE PROTEIN	CHEMBL1125712	1	Scientific Literature	J. Med. Chem.	1991	None
CHEMBL110030		0	514.53	2	6.41	6	Cc1cc2c(C(C)C)c(O)c(O)c3c2c(c1-c1c(C)cc2c(C(C)C)c(O)c(O)c4c2c1OC4=O)OC3=O	Ki	'='	150.0	nM	6.82			UO_0000065	13.26	0.25	0.41	5.11	False	CHEMBL821473	The compound was tested for inhibitory activity against aldose reductase from human placenta	B	BAO_0000019	assay format	None	None	None	None	None	CHEMBL1900	Aldose reductase	Homo sapiens	SINGLE PROTEIN	CHEMBL1125799	1	Scientific Literature	J. Med. Chem.	1991	None
CHEMBL170943		0	248.23	0	2.06	Table 4 iPr	CC(C)OC(=O)c1cc(=O)c2ccc(O)cc2o1	IC50	'='	4300.0	nM	5.37			UO_0000065	21.62	0.41	3.31	6.99	False	CHEMBL884119	Inhibitory activity against human placental aldose reductase (HPAR)	B	BAO_0000019	assay format	None	None	None	None	None	CHEMBL1900	Aldose reductase	Homo sapiens	SINGLE PROTEIN	CHEMBL1122895	1	Scientific Literature	J. Med. Chem.	1985	None
CHEMBL422920		0	208.17	0	0.55	12	O=C(O)C1=CC(=O)C2C=CC(O)=CC2O1	IC50	'='	3100.0	nM	5.51			UO_0000065	26.46	0.50	4.96	6.57	False	CHEMBL643105	Inhibitory activity against human placental aldose reductase in Orange A column at day 8	B	BAO_0000019	assay format	None	None	None	None	None	CHEMBL1900	Aldose reductase	Homo sapiens	SINGLE PROTEIN	CHEMBL1122895	1	Scientific Literature	J. Med. Chem.	1985	None
CHEMBL266497	SORBINIL	3	236.20	0	0.64	2	O=C1NC(=O)[C@@]2(CCOc3ccc(F)cc32)N1	IC50	'='	4700.0	nM	5.33			UO_0000065	22.56	0.43	4.69	7.90	False	CHEMBL643109	Inhibitory activity against human placental aldose reductase in Sepharose 4B column at time 1	B	BAO_0000019	assay format	None	None	None	None	None	CHEMBL1900	Aldose reductase	Homo sapiens	SINGLE PROTEIN	CHEMBL1122895	1	Scientific Literature	J. Med. Chem.	1985	None
CHEMBL266497	SORBINIL	3	236.20	0	0.64	2	O=C1NC(=O)[C@@]2(CCOc3ccc(F)cc32)N1	IC50	'='	2200000.0	nM		Outside typical range		UO_0000065					False	CHEMBL643103	Inhibitory activity against human placental aldose reductase in Orange A column at at time 2	B	BAO_0000019	assay format	None	None	None	None	None	CHEMBL1900	Aldose reductase	Homo sapiens	SINGLE PROTEIN	CHEMBL1122895	1	Scientific Literature	J. Med. Chem.	1985	None
CHEMBL538917		0	282.29	0	2.35	1e	O=C(O)Cc1ccc2c(c1)CCc1ccc(O)cc1C2=O	IC50	'='	830.0	nM	6.08			UO_0000065	21.54	0.40	3.73	8.15	False	CHEMBL642955	In vitro inhibition of rabbit lens aldose reductase.	B	BAO_0000357	single protein format	Oryctolagus cuniculus	None	None	None	None	CHEMBL1900	Aldose reductase	Homo sapiens	SINGLE PROTEIN	CHEMBL1123366	1	Scientific Literature	J. Med. Chem.	1986	None
CHEMBL425745		0	270.70	0	1.67	8e	O=S(=O)(c1ccc(Cl)cc1)c1ccc(O)nn1	IC50	'='	380.0	nM	6.42			UO_0000065	23.72	0.52	4.75	8.01	False	CHEMBL880577	In vitro inhibitroy concentration against Aldose reductase incubated at 24 degree C for 15 minutes in pH 7.0	B	BAO_0000357	single protein format	Homo sapiens	None	None	None	None	CHEMBL1900	Aldose reductase	Homo sapiens	SINGLE PROTEIN	CHEMBL1141107	1	Scientific Literature	J. Med. Chem.	2005	None
CHEMBL1682200		0	258.23	0	3.04	4m	O=C(O)c1cccc(Nc2ccc([N+](=O)[O-])cc2)c1	IC50	'>'	50000.0	nM				UO_0000065					True	CHEMBL2045965	Inhibition of recombinant AKR1B1 assessed as NADP+ dependent reduction of DL-glyceraldehyde by fluorescence assay	B	BAO_0000357	single protein format	None	None	None	None	None	CHEMBL1900	Aldose reductase	Homo sapiens	SINGLE PROTEIN	CHEMBL2040753	1	Scientific Literature	J. Med. Chem.	2012	None
CHEMBL10372	ZOPOLRESTAT	0	419.38	0	3.70	zopolrestat	O=C(O)Cc1nn(Cc2nc3cc(C(F)(F)F)ccc3s2)c(=O)c2ccccc12	IC50	'='	27.0	nM	7.57			UO_0000065	18.05	0.36	3.87	8.90	False	CHEMBL2045965	Inhibition of recombinant AKR1B1 assessed as NADP+ dependent reduction of DL-glyceraldehyde by fluorescence assay	B	BAO_0000357	single protein format	None	None	None	None	None	CHEMBL1900	Aldose reductase	Homo sapiens	SINGLE PROTEIN	CHEMBL2040753	1	Scientific Literature	J. Med. Chem.	2012	None
CHEMBL1682204		0	292.13	0	3.89	4q	O=C(O)c1cccc(Nc2ccc(Br)cc2)c1	Inhibition	'<'	40.0	%				UO_0000187					False	CHEMBL2045966	Inhibition of recombinant AKR1B1 assessed as NADP+ dependent reduction of DL-glyceraldehyde at 50 uM by fluorescence assay	B	BAO_0000357	single protein format	None	None	None	None	None	CHEMBL1900	Aldose reductase	Homo sapiens	SINGLE PROTEIN	CHEMBL2040753	1	Scientific Literature	J. Med. Chem.	2012	None
CHEMBL23588	FLUFENAMIC ACID	4	281.23	0	4.15	flufenamic acid	O=C(O)c1ccccc1Nc1cccc(C(F)(F)F)c1	IC50	'='	100000.0	nM	4.00			UO_0000065	14.22	0.27	-0.15	8.11	False	CHEMBL642955	In vitro inhibition of rabbit lens aldose reductase.	B	BAO_0000357	single protein format	Oryctolagus cuniculus	None	None	None	None	CHEMBL1900	Aldose reductase	Homo sapiens	SINGLE PROTEIN	CHEMBL1123366	1	Scientific Literature	J. Med. Chem.	1986	None
CHEMBL70247		0	323.38	0	3.32	60	O=C(O)Cc1nn(Cc2nc3ccccc3s2)c2ccccc12	IC50	'='	680.0	nM	6.17			UO_0000065	19.07	0.37	2.85	9.07	False	CHEMBL643096	Inhibitory activity against aldose reductase isolated from human placenta	B	BAO_0000019	assay format	None	None	None	None	None	CHEMBL1900	Aldose reductase	Homo sapiens	SINGLE PROTEIN	CHEMBL1126296	1	Scientific Literature	J. Med. Chem.	1992	None
CHEMBL410917		0	390.39	0	4.95	17	O=C(O)Cn1cc(Cc2nc3cc(C(F)(F)F)ccc3s2)c2ccccc21	IC50	'='	99.0	nM	7.00			UO_0000065	17.94	0.35	2.05	12.71	False	CHEMBL832655	In vitro inhibition of recombinant human aldose reductase expressed in Escherichia coli	B	BAO_0000019	assay format	Homo sapiens	None	None	None	None	CHEMBL1900	Aldose reductase	Homo sapiens	SINGLE PROTEIN	CHEMBL1144413	1	Scientific Literature	J. Med. Chem.	2005	None
CHEMBL372902		0	340.38	0	4.07	22	O=C(O)Cn1cc(Cc2nc3c(F)cccc3s2)c2ccccc21	IC50	'='	34.0	nM	7.47			UO_0000065	21.94	0.42	3.40	13.55	False	CHEMBL832655	In vitro inhibition of recombinant human aldose reductase expressed in Escherichia coli	B	BAO_0000019	assay format	Homo sapiens	None	None	None	None	CHEMBL1900	Aldose reductase	Homo sapiens	SINGLE PROTEIN	CHEMBL1144413	1	Scientific Literature	J. Med. Chem.	2005	None
CHEMBL604612		0	148.16	0	-1.16	12a	CC[C@H]1OC(O)[C@H](O)[C@H]1O	k cat	'='	20.6	s-1									False	CHEMBL876569	The catalytic constant(kcat) for the NADH-catalyzed by aldose reductase from candida tenuis	B	BAO_0000357	single protein format	Candida tenuis	None	None	None	None	CHEMBL1900	Aldose reductase	Homo sapiens	SINGLE PROTEIN	CHEMBL1131752	1	Scientific Literature	Bioorg. Med. Chem. Lett.	1999	None
CHEMBL12208	HYMECROMONE	1	176.17	0	1.81	10	Cc1cc(=O)oc2cc(O)ccc12	IC50	'='	24500.0	nM	4.61			UO_0000065	26.17	0.48	2.80	9.14	False	CHEMBL1260797	Inhibition human recombinant aldose reductase 1 by spectrophotometric analysis	B	BAO_0000357	single protein format	Homo sapiens	None	None	None	None	CHEMBL1900	Aldose reductase	Homo sapiens	SINGLE PROTEIN	CHEMBL1255562	1	Scientific Literature	Bioorg. Med. Chem. Lett.	2010	None
CHEMBL357100		0	754.48	2	8.23	6	Oc1c(Oc2c(O)c(Br)c(Br)c(Br)c2Br)cc(Br)c(Br)c1Br	IC50	'='	5500.0	nM	5.26			UO_0000065	6.97	0.33	-2.97	10.58	False	CHEMBL641360	In vitro inhibitory activity against recombinant human aldose reductase (ALR2) was determined	B	BAO_0000357	single protein format	None	None	None	None	None	CHEMBL1900	Aldose reductase	Homo sapiens	SINGLE PROTEIN	CHEMBL1144884	1	Scientific Literature	J. Med. Chem.	2003	None
CHEMBL301141	4-HYDROXYCOUMARINS	0	162.14	0	1.50	3	O=c1cc(O)c2ccccc2o1	IC50	'>'	400000.0	nM		Outside typical range		UO_0000065					False	CHEMBL1260797	Inhibition human recombinant aldose reductase 1 by spectrophotometric analysis	B	BAO_0000357	single protein format	Homo sapiens	None	None	None	None	CHEMBL1900	Aldose reductase	Homo sapiens	SINGLE PROTEIN	CHEMBL1255562	1	Scientific Literature	Bioorg. Med. Chem. Lett.	2010	None
CHEMBL49732	HERNIARIN	0	176.17	0	1.80	6	COc1ccc2ccc(=O)oc2c1	IC50	'='	67500.0	nM	4.17			UO_0000065	23.67	0.44	2.37	10.57	False	CHEMBL1260797	Inhibition human recombinant aldose reductase 1 by spectrophotometric analysis	B	BAO_0000357	single protein format	Homo sapiens	None	None	None	None	CHEMBL1900	Aldose reductase	Homo sapiens	SINGLE PROTEIN	CHEMBL1255562	1	Scientific Literature	Bioorg. Med. Chem. Lett.	2010	None
CHEMBL71851	SCOPOLETIN	0	192.17	0	1.51	8	COc1cc2ccc(=O)oc2cc1O	IC50	'='	74400.0	nM	4.13			UO_0000065	21.48	0.40	2.62	6.92	False	CHEMBL1260797	Inhibition human recombinant aldose reductase 1 by spectrophotometric analysis	B	BAO_0000357	single protein format	Homo sapiens	None	None	None	None	CHEMBL1900	Aldose reductase	Homo sapiens	SINGLE PROTEIN	CHEMBL1255562	1	Scientific Literature	Bioorg. Med. Chem. Lett.	2010	None
CHEMBL371901		0	305.14	0	2.32	8m	O=S(=O)(c1ccc(O)nn1)c1cc(Cl)ccc1Cl	IC50	'='	73.0	nM	7.14			UO_0000065	23.39	0.54	4.82	8.90	False	CHEMBL880577	In vitro inhibitroy concentration against Aldose reductase incubated at 24 degree C for 15 minutes in pH 7.0	B	BAO_0000357	single protein format	Homo sapiens	None	None	None	None	CHEMBL1900	Aldose reductase	Homo sapiens	SINGLE PROTEIN	CHEMBL1141107	1	Scientific Literature	J. Med. Chem.	2005	None
CHEMBL75244		0	282.29	0	2.35	1f	O=C(O)Cc1ccc2c(c1)CCc1cc(O)ccc1C2=O	Inhibition	'='	89.0	%				UO_0000187					False	CHEMBL642961	In vitro inhibition of rabbit lens aldose reductase at 10e-5 M.	B	BAO_0000357	single protein format	Oryctolagus cuniculus	None	None	None	None	CHEMBL1900	Aldose reductase	Homo sapiens	SINGLE PROTEIN	CHEMBL1123366	1	Scientific Literature	J. Med. Chem.	1986	None
CHEMBL312109	OXEPINAC	0	268.27	0	2.44	1g	O=C(O)Cc1ccc2c(c1)OCc1ccccc1C2=O	Inhibition	'='	94.0	%				UO_0000187					False	CHEMBL642961	In vitro inhibition of rabbit lens aldose reductase at 10e-5 M.	B	BAO_0000357	single protein format	Oryctolagus cuniculus	None	None	None	None	CHEMBL1900	Aldose reductase	Homo sapiens	SINGLE PROTEIN	CHEMBL1123366	1	Scientific Literature	J. Med. Chem.	1986	None
CHEMBL143211		0	369.76	0	2.87	120	O=C(O)Cc1nn(Cc2nc3cc(Cl)ccc3o2)c(=O)c2ccccc12	IC50	'='	78.0	nM	7.11			UO_0000065	19.22	0.37	4.24	7.24	False	CHEMBL641358	In vitro inhibitory activity against aldose reductase isolated from human placenta	B	BAO_0000019	assay format	None	None	None	None	None	CHEMBL1900	Aldose reductase	Homo sapiens	SINGLE PROTEIN	CHEMBL1126147	1	Scientific Literature	J. Med. Chem.	1992	None
CHEMBL278584		0	256.71	0	1.94	15	CSc1ccc(Cl)cc1C1NC(=O)NC1=O	IC50	'='	620.0	nM	6.21			UO_0000065	24.18	0.53	4.27	10.67	False	CHEMBL764859	Inhibition of human placental aldose reductase (HPAR) activity with glyceraldehyde as substrate	B	BAO_0000019	assay format	None	None	None	None	None	CHEMBL1900	Aldose reductase	Homo sapiens	SINGLE PROTEIN	CHEMBL1124482	1	Scientific Literature	J. Med. Chem.	1989	None
CHEMBL65372		0	280.67	0	0.81	32	CN1C(=O)Nc2ccc(Cl)cc2C12NC(=O)NC2=O	IC50	'='	56.0	nM	7.25			UO_0000065	25.84	0.52	6.44	8.01	False	CHEMBL642956	Tested in vitro for inhibitory activity against partially purified aldose reductase from male rabbit lens	B	BAO_0000357	single protein format	Oryctolagus cuniculus	None	None	None	None	CHEMBL1900	Aldose reductase	Homo sapiens	SINGLE PROTEIN	CHEMBL1126066	1	Scientific Literature	J. Med. Chem.	1992	None
CHEMBL62906		0	276.25	0	0.16	36	COc1ccc2c(c1)C1(NC(=O)NC1=O)N(C)C(=O)N2	IC50	'='	4500.0	nM	5.35			UO_0000065	19.35	0.37	5.19	5.36	False	CHEMBL642956	Tested in vitro for inhibitory activity against partially purified aldose reductase from male rabbit lens	B	BAO_0000357	single protein format	Oryctolagus cuniculus	None	None	None	None	CHEMBL1900	Aldose reductase	Homo sapiens	SINGLE PROTEIN	CHEMBL1126066	1	Scientific Literature	J. Med. Chem.	1992	None
CHEMBL416870		0	315.12	0	1.46	54	CN1C(=O)Nc2c(Cl)cc(Cl)cc2C12NC(=O)NC2=O	IC50	'='	37.0	nM	7.43			UO_0000065	23.58	0.51	5.97	8.21	False	CHEMBL642956	Tested in vitro for inhibitory activity against partially purified aldose reductase from male rabbit lens	B	BAO_0000357	single protein format	Oryctolagus cuniculus	None	None	None	None	CHEMBL1900	Aldose reductase	Homo sapiens	SINGLE PROTEIN	CHEMBL1126066	1	Scientific Literature	J. Med. Chem.	1992	None
CHEMBL303058		0	325.12	0	0.92	33	CN1C(=O)Nc2ccc(Br)cc2C12NC(=O)NC2=O	IC50	'='	52.0	nM	7.28			UO_0000065	22.40	0.52	6.36	8.05	False	CHEMBL642956	Tested in vitro for inhibitory activity against partially purified aldose reductase from male rabbit lens	B	BAO_0000357	single protein format	Oryctolagus cuniculus	None	None	None	None	CHEMBL1900	Aldose reductase	Homo sapiens	SINGLE PROTEIN	CHEMBL1126066	1	Scientific Literature	J. Med. Chem.	1992	None
CHEMBL400074	ERYTHRODIOL	0	442.73	1	7.14	4	CC1(C)CC[C@]2(CO)CC[C@]3(C)C(=CC[C@@H]4[C@@]5(C)CC[C@H](O)C(C)(C)[C@@H]5CC[C@]43C)[C@@H]2C1	IC50	'='	84000.0	nM	4.08			UO_0000065	9.21	0.17	-3.06	10.07	False	CHEMBL2168781	Inhibition of reductase activity of N-terminal 6His-tagged human recombinant AKR1B1 expressed in Escherichia coli BL21(DE3) assessed as assessed as pyridine-3-aldehyde reduction	B	BAO_0000019	assay format	Homo sapiens	None	None	None	None	CHEMBL1900	Aldose reductase	Homo sapiens	SINGLE PROTEIN	CHEMBL2163317	1	Scientific Literature	J. Nat. Prod.	2011	None
CHEMBL1940389		0	268.31	0	3.19	2	O=C(/C=C/c1cccc(O)c1)OCCc1ccccc1	IC50	'='	73000.0	nM	4.14			UO_0000065	15.42	0.28	0.95	8.89	False	CHEMBL1942330	Inhibition of human recombinant N-terminus His6-tagged AKR1B1 expressed in Escherichia coli BL21 DE3 assessed as pyridine-3-aldehyde reduction by spectrometric analysis	B	BAO_0000019	assay format	Homo sapiens	None	None	None	None	CHEMBL1900	Aldose reductase	Homo sapiens	SINGLE PROTEIN	CHEMBL1938354	1	Scientific Literature	Eur. J. Med. Chem.	2012	None
CHEMBL140199		0	377.43	0	3.20	160	O=C(O)Cc1nn(Cc2nc(-c3ccccc3)cs2)c(=O)c2ccccc12	IC50	'='	34.0	nM	7.47			UO_0000065	19.79	0.38	4.27	8.78	False	CHEMBL641358	In vitro inhibitory activity against aldose reductase isolated from human placenta	B	BAO_0000019	assay format	None	None	None	None	None	CHEMBL1900	Aldose reductase	Homo sapiens	SINGLE PROTEIN	CHEMBL1126147	1	Scientific Literature	J. Med. Chem.	1992	None
CHEMBL63055	ALRESTATIN	0	255.23	0	1.52	3	O=C(O)CN1C(=O)c2cccc3cccc(c23)C1=O	IC50	'='	79000.0	nM	4.10			UO_0000065	16.07	0.29	2.58	5.49	False	CHEMBL643105	Inhibitory activity against human placental aldose reductase in Orange A column at day 8	B	BAO_0000019	assay format	None	None	None	None	None	CHEMBL1900	Aldose reductase	Homo sapiens	SINGLE PROTEIN	CHEMBL1122895	1	Scientific Literature	J. Med. Chem.	1985	None
CHEMBL198250		0	302.71	0	1.95	15j	O=S(=O)(Cc1cccc(Cl)c1F)c1ccc(O)nn1	IC50	'='	54.0	nM	7.27			UO_0000065	24.01	0.52	5.32	9.07	False	CHEMBL880577	In vitro inhibitroy concentration against Aldose reductase incubated at 24 degree C for 15 minutes in pH 7.0	B	BAO_0000357	single protein format	Homo sapiens	None	None	None	None	CHEMBL1900	Aldose reductase	Homo sapiens	SINGLE PROTEIN	CHEMBL1141107	1	Scientific Literature	J. Med. Chem.	2005	None
CHEMBL197678		0	309.73	0	2.15	19d	O=S(=O)(c1ccc(O)nn1)c1cc2cccc(Cl)c2[nH]1	IC50	'='	450.0	nM	6.35			UO_0000065	20.49	0.43	4.20	6.62	False	CHEMBL880577	In vitro inhibitroy concentration against Aldose reductase incubated at 24 degree C for 15 minutes in pH 7.0	B	BAO_0000357	single protein format	Homo sapiens	None	None	None	None	CHEMBL1900	Aldose reductase	Homo sapiens	SINGLE PROTEIN	CHEMBL1141107	1	Scientific Literature	J. Med. Chem.	2005	None
CHEMBL56337	EPALRESTAT	2	319.41	0	2.92	Epalrestat	CC(/C=C1\SC(=S)N(CC(=O)O)C1=O)=C\c1ccccc1	IC50	'='	0.03	ug.mL-1				UO_0000274					False	CHEMBL1020264	Inhibition of human muscle recombinant aldose reductase by spectrophotometry	B	BAO_0000357	single protein format	Homo sapiens	CHEMBL3638254	Muscle tissue	None	None	CHEMBL1900	Aldose reductase	Homo sapiens	SINGLE PROTEIN	CHEMBL1158746	1	Scientific Literature	J. Nat. Prod.	2005	None
CHEMBL74025		0	266.30	0	2.64	1a	O=C(O)Cc1ccc2c(c1)CCc1ccccc1C2=O	IC50	'='	160000.0	nM		Outside typical range		UO_0000065					False	CHEMBL642955	In vitro inhibition of rabbit lens aldose reductase.	B	BAO_0000357	single protein format	Oryctolagus cuniculus	None	None	None	None	CHEMBL1900	Aldose reductase	Homo sapiens	SINGLE PROTEIN	CHEMBL1123366	1	Scientific Literature	J. Med. Chem.	1986	None
CHEMBL10372	ZOPOLRESTAT	0	419.38	0	3.70	Zopolrestat	O=C(O)Cc1nn(Cc2nc3cc(C(F)(F)F)ccc3s2)c(=O)c2ccccc12	IC50	'='	60.0	nM	7.22			UO_0000065	17.22	0.34	3.52	8.49	False	CHEMBL1174254	Inhibition of N-terminal 6His-tagged human aldose reductase expressed in Escherichia coli BL21(DE3) mediated NADPH linked pyridine-3-aldehyde reduction	B	BAO_0000019	assay format	Homo sapiens	None	None	None	None	CHEMBL1900	Aldose reductase	Homo sapiens	SINGLE PROTEIN	CHEMBL1177841	1	Scientific Literature	Bioorg. Med. Chem.	2010	None
CHEMBL198331		0	290.30	0	2.07	19j	Cc1c(S(=O)(=O)c2ccc(O)nn2)oc2ccccc12	IC50	'='	140.0	nM	6.85			UO_0000065	23.61	0.47	4.78	7.35	False	CHEMBL880577	In vitro inhibitroy concentration against Aldose reductase incubated at 24 degree C for 15 minutes in pH 7.0	B	BAO_0000357	single protein format	Homo sapiens	None	None	None	None	CHEMBL1900	Aldose reductase	Homo sapiens	SINGLE PROTEIN	CHEMBL1141107	1	Scientific Literature	J. Med. Chem.	2005	None
CHEMBL1682203		0	247.68	0	3.78	4p	O=C(O)c1cccc(Nc2ccc(Cl)cc2)c1	IC50						Not Determined						False	CHEMBL2045965	Inhibition of recombinant AKR1B1 assessed as NADP+ dependent reduction of DL-glyceraldehyde by fluorescence assay	B	BAO_0000357	single protein format	None	None	None	None	None	CHEMBL1900	Aldose reductase	Homo sapiens	SINGLE PROTEIN	CHEMBL2040753	1	Scientific Literature	J. Med. Chem.	2012	None
CHEMBL2041556		0	288.26	0	3.05	4y	COc1ccc(Nc2cccc(C(=O)O)c2)c([N+](=O)[O-])c1	IC50	'='	42700.0	nM	4.37			UO_0000065	15.16	0.28	1.32	4.30	False	CHEMBL2045965	Inhibition of recombinant AKR1B1 assessed as NADP+ dependent reduction of DL-glyceraldehyde by fluorescence assay	B	BAO_0000357	single protein format	None	None	None	None	None	CHEMBL1900	Aldose reductase	Homo sapiens	SINGLE PROTEIN	CHEMBL2040753	1	Scientific Literature	J. Med. Chem.	2012	None
CHEMBL256122		0	300.44	0	4.69	(S)-all-trans-4-hydroxyretinaldehyde	CC1=C(/C=C/C(C)=C/C=C/C(C)=C/C=O)C(C)(C)C[C@@H](O)C1	Kcat	'='	5.8	/min									False	CHEMBL921560	Activity of human AKR1B1 by Tween 80 / spectrophotometer method	B	BAO_0000357	single protein format	Homo sapiens	None	None	None	None	CHEMBL1900	Aldose reductase	Homo sapiens	SINGLE PROTEIN	CHEMBL1142227	1	Scientific Literature	Proc. Natl. Acad. Sci. U.S.A.	2007	None
CHEMBL1940390		0	268.31	0	3.19	3	O=C(/C=C/c1ccc(O)cc1)OCCc1ccccc1	IC50	'='	2200.0	nM	5.66			UO_0000065	21.09	0.39	2.47	12.16	False	CHEMBL1942330	Inhibition of human recombinant N-terminus His6-tagged AKR1B1 expressed in Escherichia coli BL21 DE3 assessed as pyridine-3-aldehyde reduction by spectrometric analysis	B	BAO_0000019	assay format	Homo sapiens	None	None	None	None	CHEMBL1900	Aldose reductase	Homo sapiens	SINGLE PROTEIN	CHEMBL1938354	1	Scientific Literature	Eur. J. Med. Chem.	2012	None
CHEMBL1682202		0	281.23	0	4.15	4o	O=C(O)c1cccc(Nc2ccc(C(F)(F)F)cc2)c1	IC50	'>'	50000.0	nM				UO_0000065					True	CHEMBL2045965	Inhibition of recombinant AKR1B1 assessed as NADP+ dependent reduction of DL-glyceraldehyde by fluorescence assay	B	BAO_0000357	single protein format	None	None	None	None	None	CHEMBL1900	Aldose reductase	Homo sapiens	SINGLE PROTEIN	CHEMBL2040753	1	Scientific Literature	J. Med. Chem.	2012	None
CHEMBL1682204		0	292.13	0	3.89	4q	O=C(O)c1cccc(Nc2ccc(Br)cc2)c1	IC50	'>'	50000.0	nM				UO_0000065					True	CHEMBL2045965	Inhibition of recombinant AKR1B1 assessed as NADP+ dependent reduction of DL-glyceraldehyde by fluorescence assay	B	BAO_0000357	single protein format	None	None	None	None	None	CHEMBL1900	Aldose reductase	Homo sapiens	SINGLE PROTEIN	CHEMBL2040753	1	Scientific Literature	J. Med. Chem.	2012	None
CHEMBL2041555		0	326.23	0	4.06	4x	O=C(O)c1cccc(Nc2ccc(C(F)(F)F)cc2[N+](=O)[O-])c1	IC50	'='	50000.0	nM	4.30			UO_0000065	13.18	0.26	0.24	4.65	False	CHEMBL2045965	Inhibition of recombinant AKR1B1 assessed as NADP+ dependent reduction of DL-glyceraldehyde by fluorescence assay	B	BAO_0000357	single protein format	None	None	None	None	None	CHEMBL1900	Aldose reductase	Homo sapiens	SINGLE PROTEIN	CHEMBL2040753	1	Scientific Literature	J. Med. Chem.	2012	None
CHEMBL240871		0	309.73	0	1.74	19b	O=c1ccc(S(=O)(=O)c2cc3cc(Cl)ccc3[nH]2)n[nH]1	IC50	'='	1100.0	nM	5.96			UO_0000065	19.24	0.41	4.22	6.23	True	CHEMBL880577	In vitro inhibitroy concentration against Aldose reductase incubated at 24 degree C for 15 minutes in pH 7.0	B	BAO_0000357	single protein format	Homo sapiens	None	None	None	None	CHEMBL1900	Aldose reductase	Homo sapiens	SINGLE PROTEIN	CHEMBL1141107	1	Scientific Literature	J. Med. Chem.	2005	None
CHEMBL66879	COUMARIC ACID	0	164.16	0	1.49	p-coumaric acid	O=C(O)/C=C/c1ccc(O)cc1	IC50	'='	76000.0	nM	4.12			UO_0000065	25.09	0.47	2.63	7.16	False	CHEMBL1942330	Inhibition of human recombinant N-terminus His6-tagged AKR1B1 expressed in Escherichia coli BL21 DE3 assessed as pyridine-3-aldehyde reduction by spectrometric analysis	B	BAO_0000019	assay format	Homo sapiens	None	None	None	None	CHEMBL1900	Aldose reductase	Homo sapiens	SINGLE PROTEIN	CHEMBL1938354	1	Scientific Literature	Eur. J. Med. Chem.	2012	None
CHEMBL145	CAFFEIC ACID	3	180.16	0	1.20	Caffeic acid	O=C(O)/C=C/c1ccc(O)c(O)c1	IC50	'='	32000.0	nM	4.50			UO_0000065	24.95	0.47	3.29	5.78	False	CHEMBL1942330	Inhibition of human recombinant N-terminus His6-tagged AKR1B1 expressed in Escherichia coli BL21 DE3 assessed as pyridine-3-aldehyde reduction by spectrometric analysis	B	BAO_0000019	assay format	Homo sapiens	None	None	None	None	CHEMBL1900	Aldose reductase	Homo sapiens	SINGLE PROTEIN	CHEMBL1938354	1	Scientific Literature	Eur. J. Med. Chem.	2012	None
CHEMBL163316	3-O-METHYLQUERCETIN	0	316.26	0	2.29	quercetin 3-methyl ether	COc1c(-c2ccc(O)c(O)c2)oc2cc(O)cc(O)c2c1=O	Inhibition	'='	100.0	%				UO_0000187					False	CHEMBL1036011	Inhibition of aldose reductase at 0.01 uM	B	BAO_0000357	single protein format	None	None	None	None	None	CHEMBL1900	Aldose reductase	Homo sapiens	SINGLE PROTEIN	CHEMBL1151623	1	Scientific Literature	J. Nat. Prod.	1984	None
CHEMBL491366	CHRYSOSPLENOL D	0	360.32	0	2.60	quercetagetin 3,6,7-trimethyl ether	COc1cc2oc(-c3ccc(O)c(O)c3)c(OC)c(=O)c2c(O)c1OC	Inhibition	'='	88.0	%				UO_0000187					False	CHEMBL1036012	Inhibition of aldose reductase at 0.1 uM	B	BAO_0000357	single protein format	None	None	None	None	None	CHEMBL1900	Aldose reductase	Homo sapiens	SINGLE PROTEIN	CHEMBL1151623	1	Scientific Literature	J. Nat. Prod.	1984	None
CHEMBL63055	ALRESTATIN	0	255.23	0	1.52	3	O=C(O)CN1C(=O)c2cccc3cccc(c23)C1=O	IC50	'='	6500.0	nM	5.19			UO_0000065	20.32	0.37	3.67	6.95	False	CHEMBL643101	Inhibitory activity against human placental aldose reductase in 30 -70% (NH4)2SO4.	B	BAO_0000019	assay format	None	None	None	None	None	CHEMBL1900	Aldose reductase	Homo sapiens	SINGLE PROTEIN	CHEMBL1122895	1	Scientific Literature	J. Med. Chem.	1985	None
CHEMBL1682205		0	269.34	0	4.43	BDBM50337286	CC(C)(C)c1ccc(Nc2cccc(C(=O)O)c2)cc1	IC50	'>'	50000.0	nM			384865	UO_0000065					False	CHEMBL3888226	Discontinuous Radiometric Assay: Compounds may be evaluated as selective reversible inhibitors of AKR1C3 by screening them against homogeneous recombinant AKR1C1-AKR1C4 expressed in E. coli. In each case, a discontinuous radiometric assay may be used to monitor the inhibition of progesterone reduction (20-ketosteroid reduction) catalyzed by AKR1C1, the inhibition of Δ4-AD reduction (17-ketosteroi…	B	BAO_0000019	assay format	None	None	None	None	None	CHEMBL1900	Aldose reductase	Homo sapiens	SINGLE PROTEIN	CHEMBL3886196	37	BindingDB Database		2016	None
CHEMBL3945188		0	288.26	0	3.05	BDBM220124	COc1ccc([N+](=O)[O-])c(Nc2ccccc2C(=O)O)c1	IC50	'='	42700.0	nM	4.37		384868	UO_0000065	15.16	0.28	1.32	4.30	False	CHEMBL3888226	Discontinuous Radiometric Assay: Compounds may be evaluated as selective reversible inhibitors of AKR1C3 by screening them against homogeneous recombinant AKR1C1-AKR1C4 expressed in E. coli. In each case, a discontinuous radiometric assay may be used to monitor the inhibition of progesterone reduction (20-ketosteroid reduction) catalyzed by AKR1C1, the inhibition of Δ4-AD reduction (17-ketosteroi…	B	BAO_0000019	assay format	None	None	None	None	None	CHEMBL1900	Aldose reductase	Homo sapiens	SINGLE PROTEIN	CHEMBL3886196	37	BindingDB Database		2016	None
CHEMBL1922170	GANODERIC ACID C6	0	530.66	1	3.31	2	CC(CC(=O)C[C@@H](C)[C@H]1CC(=O)[C@@]2(C)C3=C(C(=O)[C@@H](O)[C@]12C)[C@@]1(C)CC[C@H](O)C(C)(C)[C@@H]1CC3=O)C(=O)O	IC50	'>'	193500.0	nM		Outside typical range		UO_0000065					False	CHEMBL1924248	Inhibition of recombinant human aldose reductase using dl-glyceraldehyde as substrate after 10 mins by spectrophotometry	B	BAO_0000357	single protein format	Homo sapiens	None	None	None	None	CHEMBL1900	Aldose reductase	Homo sapiens	SINGLE PROTEIN	CHEMBL1921771	1	Scientific Literature	Bioorg. Med. Chem. Lett.	2011	None
CHEMBL63389		0	260.25	0	0.55	23	CCN1C(=O)Nc2ccccc2C12NC(=O)NC2=O	IC50	'='	1000.0	nM	6.00			UO_0000065	23.05	0.43	5.45	6.63	False	CHEMBL642956	Tested in vitro for inhibitory activity against partially purified aldose reductase from male rabbit lens	B	BAO_0000357	single protein format	Oryctolagus cuniculus	None	None	None	None	CHEMBL1900	Aldose reductase	Homo sapiens	SINGLE PROTEIN	CHEMBL1126066	1	Scientific Literature	J. Med. Chem.	1992	None
CHEMBL65385		0	310.70	0	0.82	50	COc1cc2c(cc1Cl)C1(NC(=O)NC1=O)N(C)C(=O)N2	IC50	'='	59.0	nM	7.23			UO_0000065	23.27	0.47	6.41	7.25	False	CHEMBL642956	Tested in vitro for inhibitory activity against partially purified aldose reductase from male rabbit lens	B	BAO_0000357	single protein format	Oryctolagus cuniculus	None	None	None	None	CHEMBL1900	Aldose reductase	Homo sapiens	SINGLE PROTEIN	CHEMBL1126066	1	Scientific Literature	J. Med. Chem.	1992	None
CHEMBL143903		0	414.21	0	2.98	123	O=C(O)Cc1nn(Cc2nc3ccc(Br)cc3o2)c(=O)c2ccccc12	IC50	'='	540.0	nM	6.27			UO_0000065	15.13	0.33	3.29	6.38	False	CHEMBL641358	In vitro inhibitory activity against aldose reductase isolated from human placenta	B	BAO_0000019	assay format	None	None	None	None	None	CHEMBL1900	Aldose reductase	Homo sapiens	SINGLE PROTEIN	CHEMBL1126147	1	Scientific Literature	J. Med. Chem.	1992	None
CHEMBL187266	TANSHINONE IIA	0	294.35	0	4.25	Tanshinone IIA	Cc1coc2c1C(=O)C(=O)c1c-2ccc2c1CCCC2(C)C	Inhibition	'='	75.2	%				UO_0000187					False	CHEMBL1942676	Inhibition of human recombinant aldose reductase using D-glyceraldehyde as substrate at 20 uM preincubated for 10 mins before substrate addition measured for every 10 secs for 50 mins by spectrophotometry	B	BAO_0000357	single protein format	Homo sapiens	None	None	None	None	CHEMBL1900	Aldose reductase	Homo sapiens	SINGLE PROTEIN	CHEMBL1938238	1	Scientific Literature	Bioorg. Med. Chem.	2012	None
CHEMBL1940393		0	282.34	0	3.58	8	O=C(/C=C/c1ccc(O)cc1)OCCCc1ccccc1	IC50	'='	1100.0	nM	5.96			UO_0000065	21.10	0.39	2.38	12.81	False	CHEMBL1942330	Inhibition of human recombinant N-terminus His6-tagged AKR1B1 expressed in Escherichia coli BL21 DE3 assessed as pyridine-3-aldehyde reduction by spectrometric analysis	B	BAO_0000019	assay format	Homo sapiens	None	None	None	None	CHEMBL1900	Aldose reductase	Homo sapiens	SINGLE PROTEIN	CHEMBL1938354	1	Scientific Literature	Eur. J. Med. Chem.	2012	None
CHEMBL6	INDOMETHACIN	4	357.79	0	3.93	Indomethacin	COc1ccc2c(c1)c(CC(=O)O)c(C)n2C(=O)c1ccc(Cl)cc1	Inhibition	'='	67.0	%				UO_0000187					False	CHEMBL642961	In vitro inhibition of rabbit lens aldose reductase at 10e-5 M.	B	BAO_0000357	single protein format	Oryctolagus cuniculus	None	None	None	None	CHEMBL1900	Aldose reductase	Homo sapiens	SINGLE PROTEIN	CHEMBL1123366	1	Scientific Literature	J. Med. Chem.	1986	None
CHEMBL267651		0	275.30	0	1.97	36	CCOC(=O)C1=C(O)C(=O)N([C@@H](C)c2ccccc2)C1	IC50	'='	1200.0	nM	5.92			UO_0000065	21.51	0.40	3.95	8.86	False	CHEMBL643099	In vitro inhibition of human placental aldose reductase.	B	BAO_0000019	assay format	None	None	None	None	None	CHEMBL1900	Aldose reductase	Homo sapiens	SINGLE PROTEIN	CHEMBL1125615	1	Scientific Literature	J. Med. Chem.	1991	None
CHEMBL72368		0	250.28	0	1.32	8i	Cc1ccc(S(=O)(=O)c2ccc(O)nn2)cc1	IC50	'='	1900.0	nM	5.72			UO_0000065	22.86	0.46	4.40	7.14	False	CHEMBL880577	In vitro inhibitroy concentration against Aldose reductase incubated at 24 degree C for 15 minutes in pH 7.0	B	BAO_0000357	single protein format	Homo sapiens	None	None	None	None	CHEMBL1900	Aldose reductase	Homo sapiens	SINGLE PROTEIN	CHEMBL1141107	1	Scientific Literature	J. Med. Chem.	2005	None
CHEMBL325841		0	238.24	0	3.17	12	O=c1cc(-c2ccccc2)c2ccc(O)cc2o1	IC50	'='	2400.0	nM	5.62			UO_0000065	23.59	0.43	2.45	11.14	False	CHEMBL1260797	Inhibition human recombinant aldose reductase 1 by spectrophotometric analysis	B	BAO_0000357	single protein format	Homo sapiens	None	None	None	None	CHEMBL1900	Aldose reductase	Homo sapiens	SINGLE PROTEIN	CHEMBL1255562	1	Scientific Literature	Bioorg. Med. Chem. Lett.	2010	None
CHEMBL424	SALICYLIC ACID	4	138.12	0	1.09	38	O=C(O)c1ccccc1O	Inhibition	'='	0.0	%				UO_0000187					False	CHEMBL642962	In vitro inhibition of rabbit lens aldose reductase at 10e-6 M.	B	BAO_0000357	single protein format	Oryctolagus cuniculus	None	None	None	None	CHEMBL1900	Aldose reductase	Homo sapiens	SINGLE PROTEIN	CHEMBL1123366	1	Scientific Literature	J. Med. Chem.	1986	None
CHEMBL312290		0	282.30	0	2.35	1c	O=C(O)Cc1cc(O)c2c(c1)CCc1ccccc1C2=O	Inhibition	'='	83.0	%				UO_0000187					False	CHEMBL642961	In vitro inhibition of rabbit lens aldose reductase at 10e-5 M.	B	BAO_0000357	single protein format	Oryctolagus cuniculus	None	None	None	None	CHEMBL1900	Aldose reductase	Homo sapiens	SINGLE PROTEIN	CHEMBL1123366	1	Scientific Literature	J. Med. Chem.	1986	None
CHEMBL77601		0	264.28	0	2.98	2a	O=C(O)Cc1ccc2c(=O)c3ccccc3ccc2c1	IC50	'='	1000.0	nM	6.00			UO_0000065	22.70	0.41	3.02	11.04	False	CHEMBL642955	In vitro inhibition of rabbit lens aldose reductase.	B	BAO_0000357	single protein format	Oryctolagus cuniculus	None	None	None	None	CHEMBL1900	Aldose reductase	Homo sapiens	SINGLE PROTEIN	CHEMBL1123366	1	Scientific Literature	J. Med. Chem.	1986	None
CHEMBL50	QUERCETIN	3	302.24	0	1.99	Quercetin	O=c1c(O)c(-c2ccc(O)c(O)c2)oc2cc(O)cc(O)c12	Inhibition	'='	14.0	%				UO_0000187					False	CHEMBL643113	In vitro inhibitory activity against recombinant human aldose reductase (ALR2) was determined	B	BAO_0000357	single protein format	None	None	None	None	None	CHEMBL1900	Aldose reductase	Homo sapiens	SINGLE PROTEIN	CHEMBL1144884	1	Scientific Literature	J. Med. Chem.	2003	None
CHEMBL148496		0	612.69	2	6.41	21	Oc1cc(Br)c(O)c(Oc2c(O)c(Br)c(Br)c(Br)c2Br)c1	Inhibition	'='	38.0	%				UO_0000187					False	CHEMBL643114	In vitro inhibition of recombinant human aldose reductase (ALR2)	B	BAO_0000357	single protein format	Homo sapiens	None	None	None	None	CHEMBL1900	Aldose reductase	Homo sapiens	SINGLE PROTEIN	CHEMBL1144884	1	Scientific Literature	J. Med. Chem.	2003	None
CHEMBL187266	TANSHINONE IIA	0	294.35	0	4.25	Tanshinone IIA	Cc1coc2c1C(=O)C(=O)c1c-2ccc2c1CCCC2(C)C	IC50	'='	8690.0	nM	5.06			UO_0000065	17.19	0.31	0.81	10.70	False	CHEMBL1942674	Inhibition of human recombinant aldose reductase using D-glyceraldehyde as substrate preincubated for 10 mins before substrate addition measured for every 10 secs for 50 mins by spectrophotometry	B	BAO_0000357	single protein format	Homo sapiens	None	None	None	None	CHEMBL1900	Aldose reductase	Homo sapiens	SINGLE PROTEIN	CHEMBL1938238	1	Scientific Literature	Bioorg. Med. Chem.	2012	None
CHEMBL280361		0	449.41	0	3.71	241	COc1cc2sc(Cn3nc(CC(=O)O)c4ccccc4c3=O)nc2cc1C(F)(F)F	IC50	'='	4300.0	nM	5.37			UO_0000065	11.94	0.24	1.66	5.69	False	CHEMBL641353	Inhibition of aldose reductase (aldo-keto reductase, AKR1B1) isolated from human placenta.	B	BAO_0000019	assay format	None	None	None	None	None	CHEMBL1900	Aldose reductase	Homo sapiens	SINGLE PROTEIN	CHEMBL1125712	1	Scientific Literature	J. Med. Chem.	1991	None
CHEMBL20581		0	385.83	0	3.34	223	O=C(O)Cc1nn(Cc2nc3ccc(Cl)cc3s2)c(=O)c2ccccc12	IC50	'='	76.0	nM	7.12			UO_0000065	18.45	0.37	3.78	8.37	False	CHEMBL641353	Inhibition of aldose reductase (aldo-keto reductase, AKR1B1) isolated from human placenta.	B	BAO_0000019	assay format	None	None	None	None	None	CHEMBL1900	Aldose reductase	Homo sapiens	SINGLE PROTEIN	CHEMBL1125712	1	Scientific Literature	J. Med. Chem.	1991	None
CHEMBL171315		0	448.38	2	0.49	8	CC1OC(O)C(O)C(O)C1Oc1c(-c2ccc(O)c(O)c2)oc2cc(O)cc(O)c2c1=O	IC50	'='	7100.0	nM	5.15			UO_0000065	11.48	0.22	4.66	2.71	False	CHEMBL643101	Inhibitory activity against human placental aldose reductase in 30 -70% (NH4)2SO4.	B	BAO_0000019	assay format	None	None	None	None	None	CHEMBL1900	Aldose reductase	Homo sapiens	SINGLE PROTEIN	CHEMBL1122895	1	Scientific Literature	J. Med. Chem.	1985	None
CHEMBL308920		0	399.20	0	3.83	53	O=C(O)C[C@]1(O)C[C@@H](C(=O)c2ccc(Cl)c(Cl)c2)Oc2ccc(F)cc21	IC50	'='	7650.0	nM	5.12			UO_0000065	12.82	0.27	1.29	6.10	False	CHEMBL643098	Inhibitory activity against human placental aldose reductase	B	BAO_0000019	assay format	None	None	None	None	None	CHEMBL1900	Aldose reductase	Homo sapiens	SINGLE PROTEIN	CHEMBL1126072	1	Scientific Literature	J. Med. Chem.	1992	None
CHEMBL74579		0	315.15	0	1.78	8a	O=S(=O)(c1ccc(O)nn1)c1ccccc1Br	IC50	'='	210.0	nM	6.68			UO_0000065	21.19	0.54	4.90	8.33	False	CHEMBL880577	In vitro inhibitroy concentration against Aldose reductase incubated at 24 degree C for 15 minutes in pH 7.0	B	BAO_0000357	single protein format	Homo sapiens	None	None	None	None	CHEMBL1900	Aldose reductase	Homo sapiens	SINGLE PROTEIN	CHEMBL1141107	1	Scientific Literature	J. Med. Chem.	2005	None
CHEMBL75630		0	294.31	0	3.25	2d	CC(C(=O)O)c1cc(O)c2c(=O)c3ccccc3ccc2c1	Inhibition	'='	29.0	%				UO_0000187					False	CHEMBL642962	In vitro inhibition of rabbit lens aldose reductase at 10e-6 M.	B	BAO_0000357	single protein format	Oryctolagus cuniculus	None	None	None	None	CHEMBL1900	Aldose reductase	Homo sapiens	SINGLE PROTEIN	CHEMBL1123366	1	Scientific Literature	J. Med. Chem.	1986	None
CHEMBL71562		0	268.28	0	2.44	44	CCC[C@@H]1C[C@@](O)(CC(=O)O)c2cc(F)ccc2O1	IC50	'='	970.0	nM	6.01			UO_0000065	22.41	0.43	3.57	9.01	False	CHEMBL643098	Inhibitory activity against human placental aldose reductase	B	BAO_0000019	assay format	None	None	None	None	None	CHEMBL1900	Aldose reductase	Homo sapiens	SINGLE PROTEIN	CHEMBL1126072	1	Scientific Literature	J. Med. Chem.	1992	None
CHEMBL74436		0	282.30	0	2.35	1b	O=C(O)Cc1ccc2c(c1O)CCc1ccccc1C2=O	Inhibition	'='	84.0	%				UO_0000187					False	CHEMBL642962	In vitro inhibition of rabbit lens aldose reductase at 10e-6 M.	B	BAO_0000357	single protein format	Oryctolagus cuniculus	None	None	None	None	CHEMBL1900	Aldose reductase	Homo sapiens	SINGLE PROTEIN	CHEMBL1123366	1	Scientific Literature	J. Med. Chem.	1986	None
CHEMBL77283		0	280.28	0	2.69	2c	O=C(O)Cc1cc(O)c2c(=O)c3ccccc3ccc2c1	IC50	'='	760.0	nM	6.12			UO_0000065	21.83	0.40	3.43	8.20	False	CHEMBL642955	In vitro inhibition of rabbit lens aldose reductase.	B	BAO_0000357	single protein format	Oryctolagus cuniculus	None	None	None	None	CHEMBL1900	Aldose reductase	Homo sapiens	SINGLE PROTEIN	CHEMBL1123366	1	Scientific Literature	J. Med. Chem.	1986	None
CHEMBL77283		0	280.28	0	2.69	2c	O=C(O)Cc1cc(O)c2c(=O)c3ccccc3ccc2c1	Inhibition	'='	94.0	%				UO_0000187					False	CHEMBL642961	In vitro inhibition of rabbit lens aldose reductase at 10e-5 M.	B	BAO_0000357	single protein format	Oryctolagus cuniculus	None	None	None	None	CHEMBL1900	Aldose reductase	Homo sapiens	SINGLE PROTEIN	CHEMBL1123366	1	Scientific Literature	J. Med. Chem.	1986	None
CHEMBL150198		0	408.88	1	6.81	16	Oc1c(Oc2cc(Cl)c(Cl)c(Cl)c2O)cc(Cl)c(Cl)c1Cl	IC50	'='	3200.0	nM	5.50			UO_0000065	13.44	0.36	-1.32	11.06	False	CHEMBL641360	In vitro inhibitory activity against recombinant human aldose reductase (ALR2) was determined	B	BAO_0000357	single protein format	None	None	None	None	None	CHEMBL1900	Aldose reductase	Homo sapiens	SINGLE PROTEIN	CHEMBL1144884	1	Scientific Literature	J. Med. Chem.	2003	None
CHEMBL304302		0	335.58	0	2.94	35	C[C@@H]1C[C@@](O)(CC(=O)O)c2cc(Cl)c(Br)cc2O1	IC50	'='	50.0	nM	7.30			UO_0000065	21.76	0.55	4.36	10.94	False	CHEMBL641355	Compound was tested in vitro for its inhibitory activity against human placental aldose reductase	B	BAO_0000019	assay format	None	None	None	None	None	CHEMBL1900	Aldose reductase	Homo sapiens	SINGLE PROTEIN	CHEMBL1126072	1	Scientific Literature	J. Med. Chem.	1992	None
CHEMBL192434		0	455.25	1	5.11	33	O=C(O)Cn1cc(Cc2nc3c(F)c(F)cc(F)c3s2)c2cc(Br)ccc21	IC50	'='	13.0	nM	7.89			UO_0000065	17.32	0.40	2.78	14.31	False	CHEMBL832655	In vitro inhibition of recombinant human aldose reductase expressed in Escherichia coli	B	BAO_0000019	assay format	Homo sapiens	None	None	None	None	CHEMBL1900	Aldose reductase	Homo sapiens	SINGLE PROTEIN	CHEMBL1144413	1	Scientific Literature	J. Med. Chem.	2005	None
CHEMBL140750		0	421.40	0	3.70	195	O=C(O)Cc1nn(C/C(S)=N/c2cccc(C(F)(F)F)c2)c(=O)c2ccccc12	IC50	'='	52.0	nM	7.28			UO_0000065	17.29	0.34	3.58	8.62	False	CHEMBL641358	In vitro inhibitory activity against aldose reductase isolated from human placenta	B	BAO_0000019	assay format	None	None	None	None	None	CHEMBL1900	Aldose reductase	Homo sapiens	SINGLE PROTEIN	CHEMBL1126147	1	Scientific Literature	J. Med. Chem.	1992	None
CHEMBL1922180	GANODERIC ACID C1	0	514.66	1	4.34	15	C[C@H](CC(=O)C[C@@H](C)[C@H]1CC(=O)[C@@]2(C)C3=C(C(=O)C[C@]12C)[C@@]1(C)CCC(=O)C(C)(C)[C@@H]1C[C@@H]3O)C(=O)O	IC50	'>'	194400.0	nM		Outside typical range		UO_0000065					False	CHEMBL1924248	Inhibition of recombinant human aldose reductase using dl-glyceraldehyde as substrate after 10 mins by spectrophotometry	B	BAO_0000357	single protein format	Homo sapiens	None	None	None	None	CHEMBL1900	Aldose reductase	Homo sapiens	SINGLE PROTEIN	CHEMBL1921771	1	Scientific Literature	Bioorg. Med. Chem. Lett.	2011	None
CHEMBL6	INDOMETHACIN	4	357.79	0	3.93	Indomethacin	COc1ccc2c(c1)c(CC(=O)O)c(C)n2C(=O)c1ccc(Cl)cc1	Inhibition	'='	8.0	%				UO_0000187					False	CHEMBL642962	In vitro inhibition of rabbit lens aldose reductase at 10e-6 M.	B	BAO_0000357	single protein format	Oryctolagus cuniculus	None	None	None	None	CHEMBL1900	Aldose reductase	Homo sapiens	SINGLE PROTEIN	CHEMBL1123366	1	Scientific Literature	J. Med. Chem.	1986	None
CHEMBL358550		0	362.35	0	2.12	154	O=C(O)Cc1nn(Cc2nnc(-c3ccccc3)o2)c(=O)c2ccccc12	IC50	'='	3100.0	nM	5.51			UO_0000065	15.20	0.28	3.39	4.96	False	CHEMBL641358	In vitro inhibitory activity against aldose reductase isolated from human placenta	B	BAO_0000019	assay format	None	None	None	None	None	CHEMBL1900	Aldose reductase	Homo sapiens	SINGLE PROTEIN	CHEMBL1126147	1	Scientific Literature	J. Med. Chem.	1992	None
CHEMBL266497	SORBINIL	3	236.20	0	0.64	69	O=C1NC(=O)[C@@]2(CCOc3ccc(F)cc32)N1	IC50	'='	250.0	nM	6.60			UO_0000065	27.95	0.53	5.96	9.79	False	CHEMBL642956	Tested in vitro for inhibitory activity against partially purified aldose reductase from male rabbit lens	B	BAO_0000357	single protein format	Oryctolagus cuniculus	None	None	None	None	CHEMBL1900	Aldose reductase	Homo sapiens	SINGLE PROTEIN	CHEMBL1126066	1	Scientific Literature	J. Med. Chem.	1992	None
CHEMBL20365		0	383.40	0	3.13	242	Cc1ccc2nc(Cn3nc(CC(=O)O)c4ccccc4c3=O)sc2c1F	IC50	'='	320.0	nM	6.50			UO_0000065	16.94	0.33	3.36	7.63	False	CHEMBL641353	Inhibition of aldose reductase (aldo-keto reductase, AKR1B1) isolated from human placenta.	B	BAO_0000019	assay format	None	None	None	None	None	CHEMBL1900	Aldose reductase	Homo sapiens	SINGLE PROTEIN	CHEMBL1125712	1	Scientific Literature	J. Med. Chem.	1991	None
CHEMBL282435		0	393.47	0	3.81	271	CC(C)c1ccc2c(CC(=O)O)nn(Cc3nc4ccccc4s3)c(=O)c2c1	IC50	'='	110.0	nM	6.96			UO_0000065	17.69	0.34	3.15	8.18	False	CHEMBL641353	Inhibition of aldose reductase (aldo-keto reductase, AKR1B1) isolated from human placenta.	B	BAO_0000019	assay format	None	None	None	None	None	CHEMBL1900	Aldose reductase	Homo sapiens	SINGLE PROTEIN	CHEMBL1125712	1	Scientific Literature	J. Med. Chem.	1991	None
CHEMBL19958		0	420.28	0	3.99	275	O=C(O)Cc1nn(Cc2nc3ccccc3s2)c(=O)c2cc(Cl)c(Cl)cc12	IC50	'='	10.0	nM	8.00			UO_0000065	19.03	0.40	4.01	9.40	False	CHEMBL641353	Inhibition of aldose reductase (aldo-keto reductase, AKR1B1) isolated from human placenta.	B	BAO_0000019	assay format	None	None	None	None	None	CHEMBL1900	Aldose reductase	Homo sapiens	SINGLE PROTEIN	CHEMBL1125712	1	Scientific Literature	J. Med. Chem.	1991	None
CHEMBL304314		0	262.29	0	0.90	61	CN1C(=O)Nc2ccccc2C12SC(N)=NC2=O	IC50	'>'	100000.0	nM				UO_0000065					False	CHEMBL642956	Tested in vitro for inhibitory activity against partially purified aldose reductase from male rabbit lens	B	BAO_0000357	single protein format	Oryctolagus cuniculus	None	None	None	None	CHEMBL1900	Aldose reductase	Homo sapiens	SINGLE PROTEIN	CHEMBL1126066	1	Scientific Literature	J. Med. Chem.	1992	None
CHEMBL312290		0	282.30	0	2.35	1c	O=C(O)Cc1cc(O)c2c(c1)CCc1ccccc1C2=O	Inhibition	'='	88.0	%				UO_0000187					False	CHEMBL642959	In vitro inhibition of rabbit lens aldose reductase at 10e-4 M.	B	BAO_0000357	single protein format	Oryctolagus cuniculus	None	None	None	None	CHEMBL1900	Aldose reductase	Homo sapiens	SINGLE PROTEIN	CHEMBL1123366	1	Scientific Literature	J. Med. Chem.	1986	None
CHEMBL23588	FLUFENAMIC ACID	4	281.23	0	4.15	flufenamic acid	O=C(O)c1ccccc1Nc1cccc(C(F)(F)F)c1	Inhibition	'='	5.0	%				UO_0000187					False	CHEMBL642962	In vitro inhibition of rabbit lens aldose reductase at 10e-6 M.	B	BAO_0000357	single protein format	Oryctolagus cuniculus	None	None	None	None	CHEMBL1900	Aldose reductase	Homo sapiens	SINGLE PROTEIN	CHEMBL1123366	1	Scientific Literature	J. Med. Chem.	1986	None
CHEMBL142512		0	385.38	0	3.37	127	O=C(O)Cc1nn(Cc2nc3cc4ccccc4cc3o2)c(=O)c2ccccc12	IC50	'='	3000.0	nM	5.52			UO_0000065	14.33	0.26	2.15	5.62	False	CHEMBL641358	In vitro inhibitory activity against aldose reductase isolated from human placenta	B	BAO_0000019	assay format	None	None	None	None	None	CHEMBL1900	Aldose reductase	Homo sapiens	SINGLE PROTEIN	CHEMBL1126147	1	Scientific Literature	J. Med. Chem.	1992	None
CHEMBL288114	GALLIC ACID	2	170.12	0	0.50	Gallic acid	O=C(O)c1cc(O)c(O)c(O)c1	IC50	'='	97.3	ug.mL-1		Outside typical range		UO_0000274					False	CHEMBL984565	Inhibition of cataracted human eye lens aldose reductase	B	BAO_0000357	single protein format	Homo sapiens	None	None	None	None	CHEMBL1900	Aldose reductase	Homo sapiens	SINGLE PROTEIN	CHEMBL1151698	1	Scientific Literature	Bioorg. Med. Chem.	2008	None
CHEMBL6943		0	295.36	0	2.24	30	CC(C)(C)OC(=O)C1=C(O)C(=O)N(Cc2cccs2)C1	Inhibition	'='	9.0	%				UO_0000187					False	CHEMBL643117	Inhibitory activity measured in vitro against human placental aldose reductase at a concentration of 10e-5 M	B	BAO_0000019	assay format	None	None	None	None	None	CHEMBL1900	Aldose reductase	Homo sapiens	SINGLE PROTEIN	CHEMBL1125615	1	Scientific Literature	J. Med. Chem.	1991	None
CHEMBL117	CHRYSIN	0	254.24	0	2.87	chrysin	O=c1cc(-c2ccccc2)oc2cc(O)cc(O)c12	IC50	'='	8500.0	nM	5.07			UO_0000065	19.94	0.36	2.20	7.18	False	CHEMBL936594	Inhibition of human recombinant aldose reductase	B	BAO_0000357	single protein format	Homo sapiens	None	None	None	None	CHEMBL1900	Aldose reductase	Homo sapiens	SINGLE PROTEIN	CHEMBL1143916	1	Scientific Literature	Bioorg. Med. Chem.	2008	None
CHEMBL6	INDOMETHACIN	4	357.79	0	3.93	Indomethacin	COc1ccc2c(c1)c(CC(=O)O)c(C)n2C(=O)c1ccc(Cl)cc1	IC50	'='	6000.0	nM	5.22			UO_0000065	14.59	0.29	1.29	7.62	False	CHEMBL642955	In vitro inhibition of rabbit lens aldose reductase.	B	BAO_0000357	single protein format	Oryctolagus cuniculus	None	None	None	None	CHEMBL1900	Aldose reductase	Homo sapiens	SINGLE PROTEIN	CHEMBL1123366	1	Scientific Literature	J. Med. Chem.	1986	None
CHEMBL356789		0	473.33	0	3.70	189	O=C(O)Cc1nn(CC(=O)Nc2cc(C(F)(F)F)cc(C(F)(F)F)c2)c(=O)c2ccccc12	IC50	'='	1100.0	nM	5.96			UO_0000065	12.59	0.25	2.26	5.88	False	CHEMBL641358	In vitro inhibitory activity against aldose reductase isolated from human placenta	B	BAO_0000019	assay format	None	None	None	None	None	CHEMBL1900	Aldose reductase	Homo sapiens	SINGLE PROTEIN	CHEMBL1126147	1	Scientific Literature	J. Med. Chem.	1992	None
CHEMBL423187		0	377.43	0	3.20	158	O=C(O)Cc1nn(Cc2csc(-c3ccccc3)n2)c(=O)c2ccccc12	IC50	'='	8200.0	nM	5.09			UO_0000065	13.48	0.26	1.89	5.98	False	CHEMBL641358	In vitro inhibitory activity against aldose reductase isolated from human placenta	B	BAO_0000019	assay format	None	None	None	None	None	CHEMBL1900	Aldose reductase	Homo sapiens	SINGLE PROTEIN	CHEMBL1126147	1	Scientific Literature	J. Med. Chem.	1992	None
CHEMBL344245		0	437.45	0	4.39	157	O=C(O)Cc1nn(Cc2nc(-c3ccccc3)c(-c3ccccc3)o2)c(=O)c2ccccc12	IC50	'='	4500.0	nM	5.35			UO_0000065	12.22	0.22	0.96	5.44	False	CHEMBL641358	In vitro inhibitory activity against aldose reductase isolated from human placenta	B	BAO_0000019	assay format	None	None	None	None	None	CHEMBL1900	Aldose reductase	Homo sapiens	SINGLE PROTEIN	CHEMBL1126147	1	Scientific Literature	J. Med. Chem.	1992	None
CHEMBL20199		0	429.48	0	2.09	222	CS(=O)(=O)c1ccc2sc(Cn3nc(CC(=O)O)c4ccccc4c3=O)nc2c1	IC50	'='	1700.0	nM	5.77			UO_0000065	13.43	0.27	3.68	4.84	False	CHEMBL641353	Inhibition of aldose reductase (aldo-keto reductase, AKR1B1) isolated from human placenta.	B	BAO_0000019	assay format	None	None	None	None	None	CHEMBL1900	Aldose reductase	Homo sapiens	SINGLE PROTEIN	CHEMBL1125712	1	Scientific Literature	J. Med. Chem.	1991	None
CHEMBL19906		0	381.41	0	2.69	269	COc1ccc2c(CC(=O)O)nn(Cc3nc4ccccc4s3)c(=O)c2c1	IC50	'='	26.0	nM	7.58			UO_0000065	19.89	0.38	4.90	8.04	False	CHEMBL641353	Inhibition of aldose reductase (aldo-keto reductase, AKR1B1) isolated from human placenta.	B	BAO_0000019	assay format	None	None	None	None	None	CHEMBL1900	Aldose reductase	Homo sapiens	SINGLE PROTEIN	CHEMBL1125712	1	Scientific Literature	J. Med. Chem.	1991	None
CHEMBL168614		0	256.22	0	1.25	17	O=C(O)c1ccc2nc3cc(O)ccc3c(=O)n2c1	IC50	'='	19000.0	nM	4.72			UO_0000065	18.43	0.34	3.47	5.14	False	CHEMBL643104	Inhibitory activity against human placental aldose reductase in Orange A column at day 2	B	BAO_0000019	assay format	None	None	None	None	None	CHEMBL1900	Aldose reductase	Homo sapiens	SINGLE PROTEIN	CHEMBL1122895	1	Scientific Literature	J. Med. Chem.	1985	None
CHEMBL168453		0	248.63	0	1.63	Table 1 Row 1	O=c1c(Cl)c(-c2nn[nH]n2)oc2ccccc12	IC50	'='	38000.0	nM	4.42			UO_0000065	17.78	0.36	2.79	5.22	False	CHEMBL643107	Inhibitory activity against human placental aldose reductase in Sepharose 4B column at day 1	B	BAO_0000019	assay format	None	None	None	None	None	CHEMBL1900	Aldose reductase	Homo sapiens	SINGLE PROTEIN	CHEMBL1122895	1	Scientific Literature	J. Med. Chem.	1985	None
CHEMBL168453		0	248.63	0	1.63	Table 1 Row 1	O=c1c(Cl)c(-c2nn[nH]n2)oc2ccccc12	IC50	'='	39000.0	nM	4.41			UO_0000065	17.73	0.35	2.78	5.21	False	CHEMBL643108	Inhibitory activity against human placental aldose reductase in Sepharose 4B column at day 7	B	BAO_0000019	assay format	None	None	None	None	None	CHEMBL1900	Aldose reductase	Homo sapiens	SINGLE PROTEIN	CHEMBL1122895	1	Scientific Literature	J. Med. Chem.	1985	None
CHEMBL20005		0	385.83	0	3.34	262	O=C(O)Cc1nn(Cc2nc3ccccc3s2)c(=O)c2ccc(Cl)cc12	IC50	'='	34.0	nM	7.47			UO_0000065	19.36	0.39	4.13	8.78	False	CHEMBL641353	Inhibition of aldose reductase (aldo-keto reductase, AKR1B1) isolated from human placenta.	B	BAO_0000019	assay format	None	None	None	None	None	CHEMBL1900	Aldose reductase	Homo sapiens	SINGLE PROTEIN	CHEMBL1125712	1	Scientific Literature	J. Med. Chem.	1991	None
CHEMBL422476		0	380.33	0	2.26	139	O=C(O)Cc1nn(Cc2nc(-c3ccccc3F)no2)c(=O)c2ccccc12	IC50	'<'	10.0	nM				UO_0000065					False	CHEMBL641358	In vitro inhibitory activity against aldose reductase isolated from human placenta	B	BAO_0000019	assay format	None	None	None	None	None	CHEMBL1900	Aldose reductase	Homo sapiens	SINGLE PROTEIN	CHEMBL1126147	1	Scientific Literature	J. Med. Chem.	1992	None
CHEMBL239440		0	345.16	0	2.66	19l	O=c1ccc(S(=O)(=O)c2cc3cc(Cl)cc(Cl)c3o2)n[nH]1	IC50	'='	87.0	nM	7.06			UO_0000065	20.46	0.46	4.40	7.59	True	CHEMBL880577	In vitro inhibitroy concentration against Aldose reductase incubated at 24 degree C for 15 minutes in pH 7.0	B	BAO_0000357	single protein format	Homo sapiens	None	None	None	None	CHEMBL1900	Aldose reductase	Homo sapiens	SINGLE PROTEIN	CHEMBL1141107	1	Scientific Literature	J. Med. Chem.	2005	None
CHEMBL173813		0	90.08	0	-1.46	D,L-glyceraldehyde	O=CC(O)CO	Kcat	'='	31.0	/min									False	CHEMBL921549	Activity of human AKR1B1 by BSA/HPLC method	B	BAO_0000357	single protein format	Homo sapiens	None	None	None	None	CHEMBL1900	Aldose reductase	Homo sapiens	SINGLE PROTEIN	CHEMBL1142227	1	Scientific Literature	Proc. Natl. Acad. Sci. U.S.A.	2007	None
CHEMBL82242	QUERCITRIN	0	448.38	2	0.49	quercitrin	C[C@@H]1O[C@@H](Oc2c(-c3ccc(O)c(O)c3)oc3cc(O)cc(O)c3c2=O)[C@H](O)[C@H](O)[C@H]1O	Inhibition	'='	57.0	%				UO_0000187					False	CHEMBL1036014	Inhibition of aldose reductase at 10 uM	B	BAO_0000357	single protein format	None	None	None	None	None	CHEMBL1900	Aldose reductase	Homo sapiens	SINGLE PROTEIN	CHEMBL1151623	1	Scientific Literature	J. Nat. Prod.	1984	None
CHEMBL74814		0	236.25	0	1.01	8	O=S(=O)(c1ccccc1)c1ccc(O)nn1	IC50	'='	600.0	nM	6.22			UO_0000065	26.34	0.53	5.21	7.76	False	CHEMBL880577	In vitro inhibitroy concentration against Aldose reductase incubated at 24 degree C for 15 minutes in pH 7.0	B	BAO_0000357	single protein format	Homo sapiens	None	None	None	None	CHEMBL1900	Aldose reductase	Homo sapiens	SINGLE PROTEIN	CHEMBL1141107	1	Scientific Literature	J. Med. Chem.	2005	None
CHEMBL413566		0	315.15	0	1.78	8b	O=S(=O)(c1ccc(Br)cc1)c1ccc(O)nn1	IC50	'='	350.0	nM	6.46			UO_0000065	20.49	0.52	4.68	8.05	False	CHEMBL880577	In vitro inhibitroy concentration against Aldose reductase incubated at 24 degree C for 15 minutes in pH 7.0	B	BAO_0000357	single protein format	Homo sapiens	None	None	None	None	CHEMBL1900	Aldose reductase	Homo sapiens	SINGLE PROTEIN	CHEMBL1141107	1	Scientific Literature	J. Med. Chem.	2005	None
CHEMBL199069		0	268.27	0	1.30	15b	O=S(=O)(Cc1ccccc1F)c1ccc(O)nn1	IC50	'='	422.0	nM	6.38			UO_0000065	23.76	0.48	5.07	7.95	False	CHEMBL880577	In vitro inhibitroy concentration against Aldose reductase incubated at 24 degree C for 15 minutes in pH 7.0	B	BAO_0000357	single protein format	Homo sapiens	None	None	None	None	CHEMBL1900	Aldose reductase	Homo sapiens	SINGLE PROTEIN	CHEMBL1141107	1	Scientific Literature	J. Med. Chem.	2005	None
CHEMBL197806		0	286.26	0	1.43	15g	O=S(=O)(Cc1cccc(F)c1F)c1ccc(O)nn1	IC50	'='	257.0	nM	6.59			UO_0000065	23.02	0.47	5.16	8.22	False	CHEMBL880577	In vitro inhibitroy concentration against Aldose reductase incubated at 24 degree C for 15 minutes in pH 7.0	B	BAO_0000357	single protein format	Homo sapiens	None	None	None	None	CHEMBL1900	Aldose reductase	Homo sapiens	SINGLE PROTEIN	CHEMBL1141107	1	Scientific Literature	J. Med. Chem.	2005	None
CHEMBL571	KETOPROFEN	4	254.29	0	3.11	ketoprofen	CC(C(=O)O)c1cccc(C(=O)c2ccccc2)c1	Inhibition	'='	40.0	%				UO_0000187					False	CHEMBL642959	In vitro inhibition of rabbit lens aldose reductase at 10e-4 M.	B	BAO_0000357	single protein format	Oryctolagus cuniculus	None	None	None	None	CHEMBL1900	Aldose reductase	Homo sapiens	SINGLE PROTEIN	CHEMBL1123366	1	Scientific Literature	J. Med. Chem.	1986	None
CHEMBL538917		0	282.29	0	2.35	1e	O=C(O)Cc1ccc2c(c1)CCc1ccc(O)cc1C2=O	Inhibition	'='	96.0	%				UO_0000187					False	CHEMBL642959	In vitro inhibition of rabbit lens aldose reductase at 10e-4 M.	B	BAO_0000357	single protein format	Oryctolagus cuniculus	None	None	None	None	CHEMBL1900	Aldose reductase	Homo sapiens	SINGLE PROTEIN	CHEMBL1123366	1	Scientific Literature	J. Med. Chem.	1986	None
CHEMBL74025		0	266.30	0	2.64	1a	O=C(O)Cc1ccc2c(c1)CCc1ccccc1C2=O	Inhibition	'='	85.0	%				UO_0000187					False	CHEMBL642961	In vitro inhibition of rabbit lens aldose reductase at 10e-5 M.	B	BAO_0000357	single protein format	Oryctolagus cuniculus	None	None	None	None	CHEMBL1900	Aldose reductase	Homo sapiens	SINGLE PROTEIN	CHEMBL1123366	1	Scientific Literature	J. Med. Chem.	1986	None
CHEMBL75245	TIOPINAC	0	284.34	0	3.15	1h	O=C(O)Cc1ccc2c(c1)SCc1ccccc1C2=O	Inhibition	'='	94.0	%				UO_0000187					False	CHEMBL642961	In vitro inhibition of rabbit lens aldose reductase at 10e-5 M.	B	BAO_0000357	single protein format	Oryctolagus cuniculus	None	None	None	None	CHEMBL1900	Aldose reductase	Homo sapiens	SINGLE PROTEIN	CHEMBL1123366	1	Scientific Literature	J. Med. Chem.	1986	None
CHEMBL69646		0	264.28	0	1.72	9	CC(=O)c1ccc2c(c1)[C@](O)(CC(=O)O)C[C@@H](C)O2	IC50	'='	650.0	nM	6.19			UO_0000065	23.41	0.44	4.47	7.38	False	CHEMBL643098	Inhibitory activity against human placental aldose reductase	B	BAO_0000019	assay format	None	None	None	None	None	CHEMBL1900	Aldose reductase	Homo sapiens	SINGLE PROTEIN	CHEMBL1126072	1	Scientific Literature	J. Med. Chem.	1992	None
CHEMBL69546		0	267.24	0	1.43	7	C[C@@H]1C[C@@](O)(CC(=O)O)c2cc([N+](=O)[O-])ccc2O1	IC50	'='	80.0	nM	7.10			UO_0000065	26.56	0.51	5.67	6.46	False	CHEMBL643098	Inhibitory activity against human placental aldose reductase	B	BAO_0000019	assay format	None	None	None	None	None	CHEMBL1900	Aldose reductase	Homo sapiens	SINGLE PROTEIN	CHEMBL1126072	1	Scientific Literature	J. Med. Chem.	1992	None
CHEMBL143231		0	362.35	0	2.12	138	O=C(O)Cc1nn(Cc2nc(-c3ccccc3)no2)c(=O)c2ccccc12	IC50	'='	160.0	nM	6.80			UO_0000065	18.76	0.34	4.68	6.12	False	CHEMBL641358	In vitro inhibitory activity against aldose reductase isolated from human placenta	B	BAO_0000019	assay format	None	None	None	None	None	CHEMBL1900	Aldose reductase	Homo sapiens	SINGLE PROTEIN	CHEMBL1126147	1	Scientific Literature	J. Med. Chem.	1992	None
CHEMBL66588		0	264.22	0	0.30	31	CN1C(=O)Nc2ccc(F)cc2C12NC(=O)NC2=O	IC50	'='	100.0	nM	7.00			UO_0000065	26.49	0.50	6.70	7.73	False	CHEMBL642956	Tested in vitro for inhibitory activity against partially purified aldose reductase from male rabbit lens	B	BAO_0000357	single protein format	Oryctolagus cuniculus	None	None	None	None	CHEMBL1900	Aldose reductase	Homo sapiens	SINGLE PROTEIN	CHEMBL1126066	1	Scientific Literature	J. Med. Chem.	1992	None
CHEMBL464987		0	626.71	2	5.91	3	Oc1c(Br)cc(Cc2c(Br)c(O)c(O)c(Br)c2Br)c(Br)c1O	IC50	'='	0.4	ug.mL-1				UO_0000274					False	CHEMBL1020264	Inhibition of human muscle recombinant aldose reductase by spectrophotometry	B	BAO_0000357	single protein format	Homo sapiens	CHEMBL3638254	Muscle tissue	None	None	CHEMBL1900	Aldose reductase	Homo sapiens	SINGLE PROTEIN	CHEMBL1158746	1	Scientific Literature	J. Nat. Prod.	2005	None
CHEMBL454829		0	434.58	1	6.16	5	C[C@@H]1C[C@@H]2[C@@](C)(CC[C@]3(C)[C@]4(C)C=Cc5c(cc(O)c(O)c5C=O)C4=CC[C@@]23C)CC1=O	IC50	'='	25.0	ug.mL-1				UO_0000274					False	CHEMBL980158	Inhibition of human recombinant aldose reductase	B	BAO_0000357	single protein format	Homo sapiens	None	None	None	None	CHEMBL1900	Aldose reductase	Homo sapiens	SINGLE PROTEIN	CHEMBL1141807	1	Scientific Literature	J. Nat. Prod.	1999	None
CHEMBL436	TOLRESTAT	4	357.35	0	3.56	tolrestat	COc1ccc2c(C(=S)N(C)CC(=O)O)cccc2c1C(F)(F)F	IC50	'='	40.0	nM	7.40			UO_0000065	20.70	0.42	3.84	14.86	False	CHEMBL936594	Inhibition of human recombinant aldose reductase	B	BAO_0000357	single protein format	Homo sapiens	None	None	None	None	CHEMBL1900	Aldose reductase	Homo sapiens	SINGLE PROTEIN	CHEMBL1143916	1	Scientific Literature	Bioorg. Med. Chem.	2008	None
CHEMBL6909		0	267.32	0	1.78	41	CCOC(=O)C1=C(O)C(=O)N(CC2CCCCC2)C1	Inhibition	'='	64.0	%				UO_0000187					False	CHEMBL643117	Inhibitory activity measured in vitro against human placental aldose reductase at a concentration of 10e-5 M	B	BAO_0000019	assay format	None	None	None	None	None	CHEMBL1900	Aldose reductase	Homo sapiens	SINGLE PROTEIN	CHEMBL1125615	1	Scientific Literature	J. Med. Chem.	1991	None
CHEMBL10372	ZOPOLRESTAT	0	419.38	0	3.70	1	O=C(O)Cc1nn(Cc2nc3cc(C(F)(F)F)ccc3s2)c(=O)c2ccccc12	IC50	'='	3.1	nM	8.51			UO_0000065	20.29	0.40	4.81	10.00	True	CHEMBL641358	In vitro inhibitory activity against aldose reductase isolated from human placenta	B	BAO_0000019	assay format	None	None	None	None	None	CHEMBL1900	Aldose reductase	Homo sapiens	SINGLE PROTEIN	CHEMBL1126147	1	Scientific Literature	J. Med. Chem.	1992	None
CHEMBL538917		0	282.29	0	2.35	1e	O=C(O)Cc1ccc2c(c1)CCc1ccc(O)cc1C2=O	Inhibition	'='	91.0	%				UO_0000187					False	CHEMBL642961	In vitro inhibition of rabbit lens aldose reductase at 10e-5 M.	B	BAO_0000357	single protein format	Oryctolagus cuniculus	None	None	None	None	CHEMBL1900	Aldose reductase	Homo sapiens	SINGLE PROTEIN	CHEMBL1123366	1	Scientific Literature	J. Med. Chem.	1986	None
CHEMBL268961		0	236.20	0	0.64	Sorbinil (Enantiomer)	O=C1NC(=O)C2(CCOc3ccc(F)cc32)N1	IC50	'='	20000.0	nM	4.70			UO_0000065	19.89	0.38	4.06	6.97	False	CHEMBL643097	Inhibitory activity against human placenta aldose reductase	B	BAO_0000019	assay format	None	None	None	None	None	CHEMBL1900	Aldose reductase	Homo sapiens	SINGLE PROTEIN	CHEMBL1123138	1	Scientific Literature	J. Med. Chem.	1985	None
CHEMBL424485		0	405.33	0	2.68	187	O=C(O)Cc1nn(CC(=O)Nc2ccc(C(F)(F)F)cc2)c(=O)c2ccccc12	IC50	'='	2100.0	nM	5.68			UO_0000065	14.01	0.27	3.00	5.61	False	CHEMBL641358	In vitro inhibitory activity against aldose reductase isolated from human placenta	B	BAO_0000019	assay format	None	None	None	None	None	CHEMBL1900	Aldose reductase	Homo sapiens	SINGLE PROTEIN	CHEMBL1126147	1	Scientific Literature	J. Med. Chem.	1992	None
CHEMBL356013		0	517.79	2	5.94	14	Oc1cc(Br)c(Br)cc1Oc1cc(Br)c(Br)cc1O	Inhibition	'='	46.0	%				UO_0000187					False	CHEMBL643114	In vitro inhibition of recombinant human aldose reductase (ALR2)	B	BAO_0000357	single protein format	Homo sapiens	None	None	None	None	CHEMBL1900	Aldose reductase	Homo sapiens	SINGLE PROTEIN	CHEMBL1144884	1	Scientific Literature	J. Med. Chem.	2003	None
CHEMBL197805		0	319.17	0	2.46	15e	O=S(=O)(Cc1cccc(Cl)c1Cl)c1ccc(O)nn1	IC50	'='	35.0	nM	7.46			UO_0000065	23.36	0.54	5.00	9.30	False	CHEMBL880577	In vitro inhibitroy concentration against Aldose reductase incubated at 24 degree C for 15 minutes in pH 7.0	B	BAO_0000357	single protein format	Homo sapiens	None	None	None	None	CHEMBL1900	Aldose reductase	Homo sapiens	SINGLE PROTEIN	CHEMBL1141107	1	Scientific Literature	J. Med. Chem.	2005	None
CHEMBL422927		0	387.37	0	2.96	233	O=C(O)Cc1nn(Cc2nc3c(F)c(F)ccc3s2)c(=O)c2ccccc12	IC50	'='	10.0	nM	8.00			UO_0000065	20.65	0.40	5.04	9.40	False	CHEMBL641353	Inhibition of aldose reductase (aldo-keto reductase, AKR1B1) isolated from human placenta.	B	BAO_0000019	assay format	None	None	None	None	None	CHEMBL1900	Aldose reductase	Homo sapiens	SINGLE PROTEIN	CHEMBL1125712	1	Scientific Literature	J. Med. Chem.	1991	None
CHEMBL363387	LIDORESTAT	2	376.36	0	4.34	9 (Lidorestat)	O=C(O)Cn1cc(Cc2nc3c(F)c(F)cc(F)c3s2)c2ccccc21	IC50	'='	5.0	nM	8.30			UO_0000065	22.06	0.44	3.96	15.06	True	CHEMBL832655	In vitro inhibition of recombinant human aldose reductase expressed in Escherichia coli	B	BAO_0000019	assay format	Homo sapiens	None	None	None	None	CHEMBL1900	Aldose reductase	Homo sapiens	SINGLE PROTEIN	CHEMBL1144413	1	Scientific Literature	J. Med. Chem.	2005	None
CHEMBL6466	COUMARIN	4	146.14	0	1.79	Coumarin	O=c1ccc2ccccc2o1	IC50	'>'	500000.0	nM		Outside typical range		UO_0000065					False	CHEMBL1260797	Inhibition human recombinant aldose reductase 1 by spectrophotometric analysis	B	BAO_0000357	single protein format	Homo sapiens	None	None	None	None	CHEMBL1900	Aldose reductase	Homo sapiens	SINGLE PROTEIN	CHEMBL1255562	1	Scientific Literature	Bioorg. Med. Chem. Lett.	2010	None
CHEMBL1255817		0	236.18	0	0.83	14	O=C(O)Cc1cc(=O)oc2cc(O)c(O)cc12	IC50	'='	63300.0	nM	4.20			UO_0000065	17.78	0.34	3.37	3.89	False	CHEMBL1260797	Inhibition human recombinant aldose reductase 1 by spectrophotometric analysis	B	BAO_0000357	single protein format	Homo sapiens	None	None	None	None	CHEMBL1900	Aldose reductase	Homo sapiens	SINGLE PROTEIN	CHEMBL1255562	1	Scientific Literature	Bioorg. Med. Chem. Lett.	2010	None
CHEMBL56337	EPALRESTAT	2	319.41	0	2.92	Epalrestat	CC(/C=C1\SC(=S)N(CC(=O)O)C1=O)=C\c1ccccc1	IC50	'='	12500.0	nM	4.90			UO_0000065	15.35	0.32	1.98	8.51	False	CHEMBL1260797	Inhibition human recombinant aldose reductase 1 by spectrophotometric analysis	B	BAO_0000357	single protein format	Homo sapiens	None	None	None	None	CHEMBL1900	Aldose reductase	Homo sapiens	SINGLE PROTEIN	CHEMBL1255562	1	Scientific Literature	Bioorg. Med. Chem. Lett.	2010	None
CHEMBL10372	ZOPOLRESTAT	0	419.38	0	3.70	Zopolrestat	O=C(O)Cc1nn(Cc2nc3cc(C(F)(F)F)ccc3s2)c(=O)c2ccccc12	IC50	'='	3.1	nM	8.51			UO_0000065	20.29	0.40	4.81	10.00	True	CHEMBL645594	Inhibitory activity against aldose reductase enzyme	B	BAO_0000357	single protein format	None	None	None	None	None	CHEMBL1900	Aldose reductase	Homo sapiens	SINGLE PROTEIN	CHEMBL1146599	1	Scientific Literature	J. Med. Chem.	2003	None
CHEMBL266497	SORBINIL	3	236.20	0	0.64	115	O=C1NC(=O)[C@@]2(CCOc3ccc(F)cc32)N1	Inhibition	'='	70.0	%				UO_0000187					False	CHEMBL643116	Inhibitory activity measured against human placental aldose reductase at a concentration of 10e-6 M	B	BAO_0000019	assay format	None	None	None	None	None	CHEMBL1900	Aldose reductase	Homo sapiens	SINGLE PROTEIN	CHEMBL1125615	1	Scientific Literature	J. Med. Chem.	1991	None
CHEMBL142274		0	335.32	0	2.21	119	O=C(O)Cc1nn(Cc2nc3ccccc3o2)c(=O)c2ccccc12	IC50	'='	89.0	nM	7.05			UO_0000065	21.03	0.39	4.84	7.18	False	CHEMBL641358	In vitro inhibitory activity against aldose reductase isolated from human placenta	B	BAO_0000019	assay format	None	None	None	None	None	CHEMBL1900	Aldose reductase	Homo sapiens	SINGLE PROTEIN	CHEMBL1126147	1	Scientific Literature	J. Med. Chem.	1992	None
CHEMBL150603		0	624.74	2	7.31	3	COc1cc(Br)c(Br)c(Br)c1Oc1cc(Br)cc(Br)c1OC	Inhibition	'='	0.0	%				UO_0000187					False	CHEMBL643114	In vitro inhibition of recombinant human aldose reductase (ALR2)	B	BAO_0000357	single protein format	Homo sapiens	None	None	None	None	CHEMBL1900	Aldose reductase	Homo sapiens	SINGLE PROTEIN	CHEMBL1144884	1	Scientific Literature	J. Med. Chem.	2003	None
CHEMBL313244	4-METHYLESCULETIN	0	192.17	0	1.51	13	Cc1cc(=O)oc2cc(O)c(O)cc12	IC50	'='	64400.0	nM	4.19			UO_0000065	21.81	0.41	2.68	5.93	False	CHEMBL1260797	Inhibition human recombinant aldose reductase 1 by spectrophotometric analysis	B	BAO_0000357	single protein format	Homo sapiens	None	None	None	None	CHEMBL1900	Aldose reductase	Homo sapiens	SINGLE PROTEIN	CHEMBL1255562	1	Scientific Literature	Bioorg. Med. Chem. Lett.	2010	None
CHEMBL143579		0	427.41	0	1.69	193	COc1cc(NC(=O)Cn2nc(CC(=O)O)c3ccccc3c2=O)cc(OC)c1OC	Inhibition	'='	20.0	%				UO_0000187					False	CHEMBL643112	In vitro inhibitory activity against aldose reductase isolated from human placenta at 10e-5 M	B	BAO_0000019	assay format	None	None	None	None	None	CHEMBL1900	Aldose reductase	Homo sapiens	SINGLE PROTEIN	CHEMBL1126147	1	Scientific Literature	J. Med. Chem.	1992	None
CHEMBL143234		0	371.30	0	2.49	124	O=C(O)Cc1nn(Cc2nc3cc(F)cc(F)c3o2)c(=O)c2ccccc12	IC50	'='	3.2	nM	8.49			UO_0000065	22.88	0.43	6.00	8.65	False	CHEMBL641358	In vitro inhibitory activity against aldose reductase isolated from human placenta	B	BAO_0000019	assay format	None	None	None	None	None	CHEMBL1900	Aldose reductase	Homo sapiens	SINGLE PROTEIN	CHEMBL1126147	1	Scientific Literature	J. Med. Chem.	1992	None
CHEMBL20518		0	403.82	0	3.47	249	O=C(O)Cc1nn(Cc2nc3cc(Cl)cc(F)c3s2)c(=O)c2ccccc12	IC50	'='	5.0	nM	8.30			UO_0000065	20.56	0.42	4.83	9.76	False	CHEMBL641353	Inhibition of aldose reductase (aldo-keto reductase, AKR1B1) isolated from human placenta.	B	BAO_0000019	assay format	None	None	None	None	None	CHEMBL1900	Aldose reductase	Homo sapiens	SINGLE PROTEIN	CHEMBL1125712	1	Scientific Literature	J. Med. Chem.	1991	None
CHEMBL19373		0	381.41	0	2.69	212	COc1cccc2sc(Cn3nc(CC(=O)O)c4ccccc4c3=O)nc12	IC50	'='	100.0	nM	7.00			UO_0000065	18.35	0.35	4.31	7.42	False	CHEMBL641353	Inhibition of aldose reductase (aldo-keto reductase, AKR1B1) isolated from human placenta.	B	BAO_0000019	assay format	None	None	None	None	None	CHEMBL1900	Aldose reductase	Homo sapiens	SINGLE PROTEIN	CHEMBL1125712	1	Scientific Literature	J. Med. Chem.	1991	None
CHEMBL74436		0	282.30	0	2.35	1b	O=C(O)Cc1ccc2c(c1O)CCc1ccccc1C2=O	Inhibition	'='	95.0	%				UO_0000187					False	CHEMBL642959	In vitro inhibition of rabbit lens aldose reductase at 10e-4 M.	B	BAO_0000357	single protein format	Oryctolagus cuniculus	None	None	None	None	CHEMBL1900	Aldose reductase	Homo sapiens	SINGLE PROTEIN	CHEMBL1123366	1	Scientific Literature	J. Med. Chem.	1986	None
[truncated: 249 more rows]
