# Supplementary material for: PyRMD Studio: A Unified Suite for Next-Generation, AI-Powered Virtual Screening
Source: J Chem Inf Model. 2026 May 19;66(11):6197–203. doi: 10.1021/acs.jcim.6c00648 (PMC13250901; doi:10.1021/acs.jcim.6c00648)
Supplement: Supplementary file 1 [file ci6c00648_si_001.zip › DATA/ampc_chembl.csv]

Molecule ChEMBL ID	Molecule Name	Molecule Max Phase	Molecular Weight	#RO5 Violations	AlogP	Compound Key	Smiles	Standard Type	Standard Relation	Standard Value	Standard Units	pChEMBL Value	Data Validity Comment	Comment	Uo Units	Ligand Efficiency BEI	Ligand Efficiency LE	Ligand Efficiency LLE	Ligand Efficiency SEI	Potential Duplicate	Assay ChEMBL ID	Assay Description	Assay Type	BAO Format ID	BAO Label	Assay Organism	Assay Tissue ChEMBL ID	Assay Tissue Name	Assay Cell Type	Assay Subcellular Fraction	Target ChEMBL ID	Target Name	Target Organism	Target Type	Document ChEMBL ID	Source ID	Source Description	Document Journal	Document Year	Cell ChEMBL ID
CHEMBL1537152		0	377.42	0	2.10	SID849667	O=C(O)C(=O)O.O=C(c1cccs1)N1CCN(Cc2cccnc2)CC1	Potency	'='	1778.3	nM	5.75		Inconclusive	UO_0000065					False	CHEMBL1614530	PUBCHEM_BIOASSAY: qHTS Inhibitors of AmpC Beta-Lactamase (assay with detergent). (Class of assay: confirmatory) [Related pubchem assays: 1002 (Confirmation Concentration-Response Assay for Inhibitors of AmpC Beta-Lactamase (assay with detergent)), 585 (Promiscuous and Specific Inhibitors of AmpC Beta-Lactamase (assay without detergent) - a screen old NIH MLSMR collection), 584 (Promiscuous and Sp…	F	BAO_0000019	assay format	Escherichia coli	None	None	None	None	CHEMBL2026	Beta-lactamase AmpC	Escherichia coli K-12	SINGLE PROTEIN	CHEMBL1201862	7	PubChem BioAssays			None
CHEMBL1320589		0	310.34	0	1.58	SID3714029	O=c1c2ccccc2nnn1CSc1nnc2ccccn12	Potency	'='	631.0	nM	6.20		Inconclusive	UO_0000065					False	CHEMBL1614530	PUBCHEM_BIOASSAY: qHTS Inhibitors of AmpC Beta-Lactamase (assay with detergent). (Class of assay: confirmatory) [Related pubchem assays: 1002 (Confirmation Concentration-Response Assay for Inhibitors of AmpC Beta-Lactamase (assay with detergent)), 585 (Promiscuous and Specific Inhibitors of AmpC Beta-Lactamase (assay without detergent) - a screen old NIH MLSMR collection), 584 (Promiscuous and Sp…	F	BAO_0000019	assay format	Escherichia coli	None	None	None	None	CHEMBL2026	Beta-lactamase AmpC	Escherichia coli K-12	SINGLE PROTEIN	CHEMBL1201862	7	PubChem BioAssays			None
CHEMBL1360139		0	411.52	0	1.20	SID49720462	CN(C(=O)c1cccc(OC2CCN(S(=O)(=O)N(C)C)CC2)c1)C1CCOC1	Potency	'='	44668.4	nM	4.35		Inconclusive	UO_0000065					False	CHEMBL1614530	PUBCHEM_BIOASSAY: qHTS Inhibitors of AmpC Beta-Lactamase (assay with detergent). (Class of assay: confirmatory) [Related pubchem assays: 1002 (Confirmation Concentration-Response Assay for Inhibitors of AmpC Beta-Lactamase (assay with detergent)), 585 (Promiscuous and Specific Inhibitors of AmpC Beta-Lactamase (assay without detergent) - a screen old NIH MLSMR collection), 584 (Promiscuous and Sp…	F	BAO_0000019	assay format	Escherichia coli	None	None	None	None	CHEMBL2026	Beta-lactamase AmpC	Escherichia coli K-12	SINGLE PROTEIN	CHEMBL1201862	7	PubChem BioAssays			None
CHEMBL1594804		0	427.55	0	3.68	SID49828234	Cc1ccc(NC(=O)[C@H](Cc2ccccc2)NC(=O)[C@@H]2Cc3ccccc3CN2)c(C)c1	Potency	'='	6309.6	nM	5.20		Inconclusive	UO_0000065					False	CHEMBL1614530	PUBCHEM_BIOASSAY: qHTS Inhibitors of AmpC Beta-Lactamase (assay with detergent). (Class of assay: confirmatory) [Related pubchem assays: 1002 (Confirmation Concentration-Response Assay for Inhibitors of AmpC Beta-Lactamase (assay with detergent)), 585 (Promiscuous and Specific Inhibitors of AmpC Beta-Lactamase (assay without detergent) - a screen old NIH MLSMR collection), 584 (Promiscuous and Sp…	F	BAO_0000019	assay format	Escherichia coli	None	None	None	None	CHEMBL2026	Beta-lactamase AmpC	Escherichia coli K-12	SINGLE PROTEIN	CHEMBL1201862	7	PubChem BioAssays			None
CHEMBL1457723		0	262.33	0	2.23	SID17401113	COc1ccc(/C=C2\N=C(SC)N(C)C2=O)cc1	Potency	'='	631.0	nM	6.20		Inconclusive	UO_0000065					False	CHEMBL1614530	PUBCHEM_BIOASSAY: qHTS Inhibitors of AmpC Beta-Lactamase (assay with detergent). (Class of assay: confirmatory) [Related pubchem assays: 1002 (Confirmation Concentration-Response Assay for Inhibitors of AmpC Beta-Lactamase (assay with detergent)), 585 (Promiscuous and Specific Inhibitors of AmpC Beta-Lactamase (assay without detergent) - a screen old NIH MLSMR collection), 584 (Promiscuous and Sp…	F	BAO_0000019	assay format	Escherichia coli	None	None	None	None	CHEMBL2026	Beta-lactamase AmpC	Escherichia coli K-12	SINGLE PROTEIN	CHEMBL1201862	7	PubChem BioAssays			None
CHEMBL1536280		0	471.56	0	2.39	SID14731188	CCCNC(=O)Cn1cnc2sc(C(=O)N3CCN(c4ccc(F)cc4)CC3)c(C)c2c1=O	Potency	'='	1412.5	nM	5.85		Inconclusive	UO_0000065					False	CHEMBL1614530	PUBCHEM_BIOASSAY: qHTS Inhibitors of AmpC Beta-Lactamase (assay with detergent). (Class of assay: confirmatory) [Related pubchem assays: 1002 (Confirmation Concentration-Response Assay for Inhibitors of AmpC Beta-Lactamase (assay with detergent)), 585 (Promiscuous and Specific Inhibitors of AmpC Beta-Lactamase (assay without detergent) - a screen old NIH MLSMR collection), 584 (Promiscuous and Sp…	F	BAO_0000019	assay format	Escherichia coli	None	None	None	None	CHEMBL2026	Beta-lactamase AmpC	Escherichia coli K-12	SINGLE PROTEIN	CHEMBL1201862	7	PubChem BioAssays			None
CHEMBL1358899		0	336.42	0	0.86	SID7966729	CC(=O)Nc1ccc(S(=O)(=O)N2CCN(CCC#N)CC2)cc1	Potency	'='	100000.0	nM	4.00		Inconclusive	UO_0000065					False	CHEMBL1614530	PUBCHEM_BIOASSAY: qHTS Inhibitors of AmpC Beta-Lactamase (assay with detergent). (Class of assay: confirmatory) [Related pubchem assays: 1002 (Confirmation Concentration-Response Assay for Inhibitors of AmpC Beta-Lactamase (assay with detergent)), 585 (Promiscuous and Specific Inhibitors of AmpC Beta-Lactamase (assay without detergent) - a screen old NIH MLSMR collection), 584 (Promiscuous and Sp…	F	BAO_0000019	assay format	Escherichia coli	None	None	None	None	CHEMBL2026	Beta-lactamase AmpC	Escherichia coli K-12	SINGLE PROTEIN	CHEMBL1201862	7	PubChem BioAssays			None
CHEMBL1369047		0	259.33	0	2.46	SID24822004	CN(C)/C=C/C(=O)c1cnc(-c2ccccn2)s1	Potency	'='	39810.7	nM	4.40		Inconclusive	UO_0000065					False	CHEMBL1614530	PUBCHEM_BIOASSAY: qHTS Inhibitors of AmpC Beta-Lactamase (assay with detergent). (Class of assay: confirmatory) [Related pubchem assays: 1002 (Confirmation Concentration-Response Assay for Inhibitors of AmpC Beta-Lactamase (assay with detergent)), 585 (Promiscuous and Specific Inhibitors of AmpC Beta-Lactamase (assay without detergent) - a screen old NIH MLSMR collection), 584 (Promiscuous and Sp…	F	BAO_0000019	assay format	Escherichia coli	None	None	None	None	CHEMBL2026	Beta-lactamase AmpC	Escherichia coli K-12	SINGLE PROTEIN	CHEMBL1201862	7	PubChem BioAssays			None
CHEMBL1329088		0	457.48	1	5.69	SID24274750	COc1ccc(-c2cc(C(F)(F)F)c(C#N)c(SCC(=O)Nc3cccc(C)c3)n2)cc1	Potency	'='	79432.8	nM	4.10		Not Active	UO_0000065					False	CHEMBL1614530	PUBCHEM_BIOASSAY: qHTS Inhibitors of AmpC Beta-Lactamase (assay with detergent). (Class of assay: confirmatory) [Related pubchem assays: 1002 (Confirmation Concentration-Response Assay for Inhibitors of AmpC Beta-Lactamase (assay with detergent)), 585 (Promiscuous and Specific Inhibitors of AmpC Beta-Lactamase (assay without detergent) - a screen old NIH MLSMR collection), 584 (Promiscuous and Sp…	F	BAO_0000019	assay format	Escherichia coli	None	None	None	None	CHEMBL2026	Beta-lactamase AmpC	Escherichia coli K-12	SINGLE PROTEIN	CHEMBL1201862	7	PubChem BioAssays			None
CHEMBL1536265		0	322.43	0	2.43	SID4243461	CCCS(=O)(=O)NCCc1cc2cc(C)c(C)cc2nc1O	Potency	'='	3162.3	nM	5.50		Inconclusive	UO_0000065					False	CHEMBL1614530	PUBCHEM_BIOASSAY: qHTS Inhibitors of AmpC Beta-Lactamase (assay with detergent). (Class of assay: confirmatory) [Related pubchem assays: 1002 (Confirmation Concentration-Response Assay for Inhibitors of AmpC Beta-Lactamase (assay with detergent)), 585 (Promiscuous and Specific Inhibitors of AmpC Beta-Lactamase (assay without detergent) - a screen old NIH MLSMR collection), 584 (Promiscuous and Sp…	F	BAO_0000019	assay format	Escherichia coli	None	None	None	None	CHEMBL2026	Beta-lactamase AmpC	Escherichia coli K-12	SINGLE PROTEIN	CHEMBL1201862	7	PubChem BioAssays			None
CHEMBL128523		0	314.30	0	0.01	30	CC(C)(C)OC(=O)N1CC[C@@H]2[C@H]1C(=O)N2S(=O)(=O)[O-].[Na+]	IC50	'>'	100000.0	nM				UO_0000065					False	CHEMBL654916	Inhibitory activity against Escherichia coli TEM-3 Beta-lactamase	B	BAO_0000357	single protein format	Escherichia coli	None	None	None	None	CHEMBL2026	Beta-lactamase AmpC	Escherichia coli K-12	SINGLE PROTEIN	CHEMBL1131130	1	Scientific Literature	J. Med. Chem.	1998	None
CHEMBL277857		0	231.27	0	-0.26	4b	CC1(C)S[C@@H]2[C@@H](CO)C(=O)N2[C@H]1C(=O)O	IC50	'='	96200.0	nM	4.02			UO_0000065	17.37	0.37	4.28	5.16	False	CHEMBL804371	Beta-Lactamase inhibitory activity against represent active class C (P99) serine enzyme	B	BAO_0000357	single protein format	None	None	None	None	None	CHEMBL2026	Beta-lactamase AmpC	Escherichia coli K-12	SINGLE PROTEIN	CHEMBL1148429	1	Scientific Literature	Bioorg. Med. Chem. Lett.	2004	None
CHEMBL26275		0	265.31	0	-0.89	6d	CC1(C)[C@H](C(=O)O)N2C(=O)[C@H](S)[C@H]2S1(=O)=O	IC50	'='	1400.0	nM	5.85			UO_0000065	22.06	0.50	6.74	6.38	False	CHEMBL804371	Beta-Lactamase inhibitory activity against represent active class C (P99) serine enzyme	B	BAO_0000357	single protein format	None	None	None	None	None	CHEMBL2026	Beta-lactamase AmpC	Escherichia coli K-12	SINGLE PROTEIN	CHEMBL1148429	1	Scientific Literature	Bioorg. Med. Chem. Lett.	2004	None
CHEMBL430923		0	329.36	1	5.68	Table 2	Oc1oc(/C=N/c2ccc(Oc3ccccc3)cc2)c2ccccc12	Increase in IC50	'>'	50.0										False	CHEMBL820519	Effect of BSA on Beta-lactamase inhibition by the compound, expressed as fold increase in IC50	B	BAO_0000357	single protein format	Escherichia coli	None	None	None	None	CHEMBL2026	Beta-lactamase AmpC	Escherichia coli K-12	SINGLE PROTEIN	CHEMBL1135922	1	Scientific Literature	J. Med. Chem.	2002	None
CHEMBL1460126		0	326.38	0	3.33	SID3715273	NC(=O)c1c(NC(=O)c2cc3ccccc3o2)sc2c1CCC2	Potency	'='	50118.7	nM	4.30		Inconclusive	UO_0000065					False	CHEMBL1614530	PUBCHEM_BIOASSAY: qHTS Inhibitors of AmpC Beta-Lactamase (assay with detergent). (Class of assay: confirmatory) [Related pubchem assays: 1002 (Confirmation Concentration-Response Assay for Inhibitors of AmpC Beta-Lactamase (assay with detergent)), 585 (Promiscuous and Specific Inhibitors of AmpC Beta-Lactamase (assay without detergent) - a screen old NIH MLSMR collection), 584 (Promiscuous and Sp…	F	BAO_0000019	assay format	Escherichia coli	None	None	None	None	CHEMBL2026	Beta-lactamase AmpC	Escherichia coli K-12	SINGLE PROTEIN	CHEMBL1201862	7	PubChem BioAssays			None
CHEMBL1316861		0	437.88	0	3.49	SID49669576	COc1ccc(CCNC(=O)c2ccc3nc4cc(Cl)ccc4c(=O)n3c2)cc1OC	Potency	'='	25118.9	nM	4.60		Inconclusive	UO_0000065					False	CHEMBL1614530	PUBCHEM_BIOASSAY: qHTS Inhibitors of AmpC Beta-Lactamase (assay with detergent). (Class of assay: confirmatory) [Related pubchem assays: 1002 (Confirmation Concentration-Response Assay for Inhibitors of AmpC Beta-Lactamase (assay with detergent)), 585 (Promiscuous and Specific Inhibitors of AmpC Beta-Lactamase (assay without detergent) - a screen old NIH MLSMR collection), 584 (Promiscuous and Sp…	F	BAO_0000019	assay format	Escherichia coli	None	None	None	None	CHEMBL2026	Beta-lactamase AmpC	Escherichia coli K-12	SINGLE PROTEIN	CHEMBL1201862	7	PubChem BioAssays			None
CHEMBL3214521		0	370.43	0	1.75	SID49823428	Cc1ccc(S(=O)(=O)N/N=C\c2cn(CC(N)=O)c3ccccc23)cc1	Potency	'='	7943.3	nM	5.10		Inconclusive	UO_0000065					False	CHEMBL1614530	PUBCHEM_BIOASSAY: qHTS Inhibitors of AmpC Beta-Lactamase (assay with detergent). (Class of assay: confirmatory) [Related pubchem assays: 1002 (Confirmation Concentration-Response Assay for Inhibitors of AmpC Beta-Lactamase (assay with detergent)), 585 (Promiscuous and Specific Inhibitors of AmpC Beta-Lactamase (assay without detergent) - a screen old NIH MLSMR collection), 584 (Promiscuous and Sp…	F	BAO_0000019	assay format	Escherichia coli	None	None	None	None	CHEMBL2026	Beta-lactamase AmpC	Escherichia coli K-12	SINGLE PROTEIN	CHEMBL1201862	7	PubChem BioAssays			None
CHEMBL1329236		0	302.33	0	2.54	SID17432988	CCCC1=NN(c2ccc([N+](=O)[O-])cc2)C(=O)/C1=C\N(C)C	Potency	'='	112201.8	nM	3.95		Inconclusive	UO_0000065					False	CHEMBL1614530	PUBCHEM_BIOASSAY: qHTS Inhibitors of AmpC Beta-Lactamase (assay with detergent). (Class of assay: confirmatory) [Related pubchem assays: 1002 (Confirmation Concentration-Response Assay for Inhibitors of AmpC Beta-Lactamase (assay with detergent)), 585 (Promiscuous and Specific Inhibitors of AmpC Beta-Lactamase (assay without detergent) - a screen old NIH MLSMR collection), 584 (Promiscuous and Sp…	F	BAO_0000019	assay format	Escherichia coli	None	None	None	None	CHEMBL2026	Beta-lactamase AmpC	Escherichia coli K-12	SINGLE PROTEIN	CHEMBL1201862	7	PubChem BioAssays			None
CHEMBL1499543		0	310.40	0	1.63	SID4263978	Cc1cc(C(=O)NCc2ccc(S(N)(=O)=O)cc2)cs1	Potency	'='	10000.0	nM	5.00		Inconclusive	UO_0000065					False	CHEMBL1614530	PUBCHEM_BIOASSAY: qHTS Inhibitors of AmpC Beta-Lactamase (assay with detergent). (Class of assay: confirmatory) [Related pubchem assays: 1002 (Confirmation Concentration-Response Assay for Inhibitors of AmpC Beta-Lactamase (assay with detergent)), 585 (Promiscuous and Specific Inhibitors of AmpC Beta-Lactamase (assay without detergent) - a screen old NIH MLSMR collection), 584 (Promiscuous and Sp…	F	BAO_0000019	assay format	Escherichia coli	None	None	None	None	CHEMBL2026	Beta-lactamase AmpC	Escherichia coli K-12	SINGLE PROTEIN	CHEMBL1201862	7	PubChem BioAssays			None
CHEMBL1381672		0	375.43	0	2.01	SID14741759	COC(=O)c1[nH]c2cccc(OC)c2c1NC(=O)CN1CC(C)OC(C)C1	Potency	'='	631.0	nM	6.20		Inconclusive	UO_0000065					False	CHEMBL1614530	PUBCHEM_BIOASSAY: qHTS Inhibitors of AmpC Beta-Lactamase (assay with detergent). (Class of assay: confirmatory) [Related pubchem assays: 1002 (Confirmation Concentration-Response Assay for Inhibitors of AmpC Beta-Lactamase (assay with detergent)), 585 (Promiscuous and Specific Inhibitors of AmpC Beta-Lactamase (assay without detergent) - a screen old NIH MLSMR collection), 584 (Promiscuous and Sp…	F	BAO_0000019	assay format	Escherichia coli	None	None	None	None	CHEMBL2026	Beta-lactamase AmpC	Escherichia coli K-12	SINGLE PROTEIN	CHEMBL1201862	7	PubChem BioAssays			None
CHEMBL1299360		0	386.40	0	2.51	SID24797523	COc1ccc(OCC(O)CN(C)C(=O)/C=C/c2cccc([N+](=O)[O-])c2)cc1	Potency	'='	100000.0	nM	4.00		Inconclusive	UO_0000065					False	CHEMBL1614530	PUBCHEM_BIOASSAY: qHTS Inhibitors of AmpC Beta-Lactamase (assay with detergent). (Class of assay: confirmatory) [Related pubchem assays: 1002 (Confirmation Concentration-Response Assay for Inhibitors of AmpC Beta-Lactamase (assay with detergent)), 585 (Promiscuous and Specific Inhibitors of AmpC Beta-Lactamase (assay without detergent) - a screen old NIH MLSMR collection), 584 (Promiscuous and Sp…	F	BAO_0000019	assay format	Escherichia coli	None	None	None	None	CHEMBL2026	Beta-lactamase AmpC	Escherichia coli K-12	SINGLE PROTEIN	CHEMBL1201862	7	PubChem BioAssays			None
CHEMBL1379293		0	428.47	0	0.75	SID24816030	COCCN(CCOC)S(=O)(=O)c1ccc(C(=O)Nc2nnc(COC)o2)cc1	Potency	'='	2818.4	nM	5.55		Inconclusive	UO_0000065					False	CHEMBL1614530	PUBCHEM_BIOASSAY: qHTS Inhibitors of AmpC Beta-Lactamase (assay with detergent). (Class of assay: confirmatory) [Related pubchem assays: 1002 (Confirmation Concentration-Response Assay for Inhibitors of AmpC Beta-Lactamase (assay with detergent)), 585 (Promiscuous and Specific Inhibitors of AmpC Beta-Lactamase (assay without detergent) - a screen old NIH MLSMR collection), 584 (Promiscuous and Sp…	F	BAO_0000019	assay format	Escherichia coli	None	None	None	None	CHEMBL2026	Beta-lactamase AmpC	Escherichia coli K-12	SINGLE PROTEIN	CHEMBL1201862	7	PubChem BioAssays			None
CHEMBL1379255		0	416.49	0	3.06	SID844336	CC1Cc2ccccc2N1C(=O)Cn1nnc(-c2ccccc2NC(=O)C2CCC2)n1	Potency	'='	63095.7	nM	4.20		Inconclusive	UO_0000065					False	CHEMBL1614530	PUBCHEM_BIOASSAY: qHTS Inhibitors of AmpC Beta-Lactamase (assay with detergent). (Class of assay: confirmatory) [Related pubchem assays: 1002 (Confirmation Concentration-Response Assay for Inhibitors of AmpC Beta-Lactamase (assay with detergent)), 585 (Promiscuous and Specific Inhibitors of AmpC Beta-Lactamase (assay without detergent) - a screen old NIH MLSMR collection), 584 (Promiscuous and Sp…	F	BAO_0000019	assay format	Escherichia coli	None	None	None	None	CHEMBL2026	Beta-lactamase AmpC	Escherichia coli K-12	SINGLE PROTEIN	CHEMBL1201862	7	PubChem BioAssays			None
CHEMBL1536345		0	330.41	0	1.96	SID24794843	Cc1cc(C)nc(SCC(=O)NNC(=O)c2ccccc2C)n1	Potency	'='	631.0	nM	6.20		Inconclusive	UO_0000065					False	CHEMBL1614530	PUBCHEM_BIOASSAY: qHTS Inhibitors of AmpC Beta-Lactamase (assay with detergent). (Class of assay: confirmatory) [Related pubchem assays: 1002 (Confirmation Concentration-Response Assay for Inhibitors of AmpC Beta-Lactamase (assay with detergent)), 585 (Promiscuous and Specific Inhibitors of AmpC Beta-Lactamase (assay without detergent) - a screen old NIH MLSMR collection), 584 (Promiscuous and Sp…	F	BAO_0000019	assay format	Escherichia coli	None	None	None	None	CHEMBL2026	Beta-lactamase AmpC	Escherichia coli K-12	SINGLE PROTEIN	CHEMBL1201862	7	PubChem BioAssays			None
CHEMBL1565623		0	349.88	0	4.76	SID17509177	Cc1cc(C(=O)c2ccc(C(C)(C)C)cc2)c(NC(=O)CCl)s1	Potency	'='	3548.1	nM	5.45		Inconclusive	UO_0000065					False	CHEMBL1614530	PUBCHEM_BIOASSAY: qHTS Inhibitors of AmpC Beta-Lactamase (assay with detergent). (Class of assay: confirmatory) [Related pubchem assays: 1002 (Confirmation Concentration-Response Assay for Inhibitors of AmpC Beta-Lactamase (assay with detergent)), 585 (Promiscuous and Specific Inhibitors of AmpC Beta-Lactamase (assay without detergent) - a screen old NIH MLSMR collection), 584 (Promiscuous and Sp…	F	BAO_0000019	assay format	Escherichia coli	None	None	None	None	CHEMBL2026	Beta-lactamase AmpC	Escherichia coli K-12	SINGLE PROTEIN	CHEMBL1201862	7	PubChem BioAssays			None
CHEMBL1379282		0	351.83	0	1.60	SID49737398	O=C(CN1CCN(C(=O)C2CCCO2)CC1)Nc1ccc(Cl)cc1	Potency	'='	1258.9	nM	5.90		Inconclusive	UO_0000065					False	CHEMBL1614530	PUBCHEM_BIOASSAY: qHTS Inhibitors of AmpC Beta-Lactamase (assay with detergent). (Class of assay: confirmatory) [Related pubchem assays: 1002 (Confirmation Concentration-Response Assay for Inhibitors of AmpC Beta-Lactamase (assay with detergent)), 585 (Promiscuous and Specific Inhibitors of AmpC Beta-Lactamase (assay without detergent) - a screen old NIH MLSMR collection), 584 (Promiscuous and Sp…	F	BAO_0000019	assay format	Escherichia coli	None	None	None	None	CHEMBL2026	Beta-lactamase AmpC	Escherichia coli K-12	SINGLE PROTEIN	CHEMBL1201862	7	PubChem BioAssays			None
CHEMBL1516493		0	349.37	0	3.41	SID22404818	O=c1c2ccccc2nc(CNCc2ccco2)n1-c1ccc(F)cc1	Potency	'='	112201.8	nM	3.95		Inconclusive	UO_0000065					False	CHEMBL1614530	PUBCHEM_BIOASSAY: qHTS Inhibitors of AmpC Beta-Lactamase (assay with detergent). (Class of assay: confirmatory) [Related pubchem assays: 1002 (Confirmation Concentration-Response Assay for Inhibitors of AmpC Beta-Lactamase (assay with detergent)), 585 (Promiscuous and Specific Inhibitors of AmpC Beta-Lactamase (assay without detergent) - a screen old NIH MLSMR collection), 584 (Promiscuous and Sp…	F	BAO_0000019	assay format	Escherichia coli	None	None	None	None	CHEMBL2026	Beta-lactamase AmpC	Escherichia coli K-12	SINGLE PROTEIN	CHEMBL1201862	7	PubChem BioAssays			None
CHEMBL1604312		0	454.98	0	4.02	SID24394953	Cc1ccc(Cl)cc1NC(=O)CSc1nc2c(c(=O)[nH]1)CN(Cc1ccccc1)CC2	Potency	'='	17782.8	nM	4.75		Not Active	UO_0000065					False	CHEMBL1614530	PUBCHEM_BIOASSAY: qHTS Inhibitors of AmpC Beta-Lactamase (assay with detergent). (Class of assay: confirmatory) [Related pubchem assays: 1002 (Confirmation Concentration-Response Assay for Inhibitors of AmpC Beta-Lactamase (assay with detergent)), 585 (Promiscuous and Specific Inhibitors of AmpC Beta-Lactamase (assay without detergent) - a screen old NIH MLSMR collection), 584 (Promiscuous and Sp…	F	BAO_0000019	assay format	Escherichia coli	None	None	None	None	CHEMBL2026	Beta-lactamase AmpC	Escherichia coli K-12	SINGLE PROTEIN	CHEMBL1201862	7	PubChem BioAssays			None
CHEMBL1370028		0	254.38	0	2.98	SID24821085	CCCSc1nc2ccsc2c(=O)n1CC	Potency	'='	2818.4	nM	5.55		Inconclusive	UO_0000065					False	CHEMBL1614530	PUBCHEM_BIOASSAY: qHTS Inhibitors of AmpC Beta-Lactamase (assay with detergent). (Class of assay: confirmatory) [Related pubchem assays: 1002 (Confirmation Concentration-Response Assay for Inhibitors of AmpC Beta-Lactamase (assay with detergent)), 585 (Promiscuous and Specific Inhibitors of AmpC Beta-Lactamase (assay without detergent) - a screen old NIH MLSMR collection), 584 (Promiscuous and Sp…	F	BAO_0000019	assay format	Escherichia coli	None	None	None	None	CHEMBL2026	Beta-lactamase AmpC	Escherichia coli K-12	SINGLE PROTEIN	CHEMBL1201862	7	PubChem BioAssays			None
CHEMBL1448720		0	449.53	0	2.86	SID57257958	COc1ccc(COC(=O)C2CCN(S(=O)(=O)c3ccc(OC)c(OC)c3)CC2)cc1	Potency	'='	4466.8	nM	5.35		Inconclusive	UO_0000065					False	CHEMBL1614530	PUBCHEM_BIOASSAY: qHTS Inhibitors of AmpC Beta-Lactamase (assay with detergent). (Class of assay: confirmatory) [Related pubchem assays: 1002 (Confirmation Concentration-Response Assay for Inhibitors of AmpC Beta-Lactamase (assay with detergent)), 585 (Promiscuous and Specific Inhibitors of AmpC Beta-Lactamase (assay without detergent) - a screen old NIH MLSMR collection), 584 (Promiscuous and Sp…	F	BAO_0000019	assay format	Escherichia coli	None	None	None	None	CHEMBL2026	Beta-lactamase AmpC	Escherichia coli K-12	SINGLE PROTEIN	CHEMBL1201862	7	PubChem BioAssays			None
CHEMBL1419666		0	425.51	0	3.11	SID861353	Cc1nc(O)nc(O)c1CSc1nnc(CCCCCNC(=O)OC(C)(C)C)o1	Potency	'='	631.0	nM	6.20		Inconclusive	UO_0000065					False	CHEMBL1614530	PUBCHEM_BIOASSAY: qHTS Inhibitors of AmpC Beta-Lactamase (assay with detergent). (Class of assay: confirmatory) [Related pubchem assays: 1002 (Confirmation Concentration-Response Assay for Inhibitors of AmpC Beta-Lactamase (assay with detergent)), 585 (Promiscuous and Specific Inhibitors of AmpC Beta-Lactamase (assay without detergent) - a screen old NIH MLSMR collection), 584 (Promiscuous and Sp…	F	BAO_0000019	assay format	Escherichia coli	None	None	None	None	CHEMBL2026	Beta-lactamase AmpC	Escherichia coli K-12	SINGLE PROTEIN	CHEMBL1201862	7	PubChem BioAssays			None
CHEMBL1359496		0	264.28	0	1.54	SID4241784	COC(=O)CCC(=O)Nc1ccc(NC(C)=O)cc1	Potency	'='	100000.0	nM	4.00		Inconclusive	UO_0000065					False	CHEMBL1614530	PUBCHEM_BIOASSAY: qHTS Inhibitors of AmpC Beta-Lactamase (assay with detergent). (Class of assay: confirmatory) [Related pubchem assays: 1002 (Confirmation Concentration-Response Assay for Inhibitors of AmpC Beta-Lactamase (assay with detergent)), 585 (Promiscuous and Specific Inhibitors of AmpC Beta-Lactamase (assay without detergent) - a screen old NIH MLSMR collection), 584 (Promiscuous and Sp…	F	BAO_0000019	assay format	Escherichia coli	None	None	None	None	CHEMBL2026	Beta-lactamase AmpC	Escherichia coli K-12	SINGLE PROTEIN	CHEMBL1201862	7	PubChem BioAssays			None
CHEMBL1319016		0	436.48	0	4.75	SID24401565	Cc1ccc(N2C(=O)CSC23C(=O)N(Cc2ccccc2F)c2ccccc23)cc1F	Potency	'='	112201.8	nM	3.95		Not Active	UO_0000065					False	CHEMBL1614530	PUBCHEM_BIOASSAY: qHTS Inhibitors of AmpC Beta-Lactamase (assay with detergent). (Class of assay: confirmatory) [Related pubchem assays: 1002 (Confirmation Concentration-Response Assay for Inhibitors of AmpC Beta-Lactamase (assay with detergent)), 585 (Promiscuous and Specific Inhibitors of AmpC Beta-Lactamase (assay without detergent) - a screen old NIH MLSMR collection), 584 (Promiscuous and Sp…	F	BAO_0000019	assay format	Escherichia coli	None	None	None	None	CHEMBL2026	Beta-lactamase AmpC	Escherichia coli K-12	SINGLE PROTEIN	CHEMBL1201862	7	PubChem BioAssays			None
CHEMBL1594738		0	321.31	0	0.85	SID51087494	CC(C(=O)Nc1ccon1)N1C(=O)c2ccccc2S1(=O)=O	Potency	'='	25118.9	nM	4.60		Inconclusive	UO_0000065					False	CHEMBL1614530	PUBCHEM_BIOASSAY: qHTS Inhibitors of AmpC Beta-Lactamase (assay with detergent). (Class of assay: confirmatory) [Related pubchem assays: 1002 (Confirmation Concentration-Response Assay for Inhibitors of AmpC Beta-Lactamase (assay with detergent)), 585 (Promiscuous and Specific Inhibitors of AmpC Beta-Lactamase (assay without detergent) - a screen old NIH MLSMR collection), 584 (Promiscuous and Sp…	F	BAO_0000019	assay format	Escherichia coli	None	None	None	None	CHEMBL2026	Beta-lactamase AmpC	Escherichia coli K-12	SINGLE PROTEIN	CHEMBL1201862	7	PubChem BioAssays			None
CHEMBL1516991		0	300.36	0	2.95	SID24402806	COc1ccc(C)cc1NC(=O)N1CCCn2nc(C)cc21	Potency	'='	7943.3	nM	5.10		Not Active	UO_0000065					False	CHEMBL1614530	PUBCHEM_BIOASSAY: qHTS Inhibitors of AmpC Beta-Lactamase (assay with detergent). (Class of assay: confirmatory) [Related pubchem assays: 1002 (Confirmation Concentration-Response Assay for Inhibitors of AmpC Beta-Lactamase (assay with detergent)), 585 (Promiscuous and Specific Inhibitors of AmpC Beta-Lactamase (assay without detergent) - a screen old NIH MLSMR collection), 584 (Promiscuous and Sp…	F	BAO_0000019	assay format	Escherichia coli	None	None	None	None	CHEMBL2026	Beta-lactamase AmpC	Escherichia coli K-12	SINGLE PROTEIN	CHEMBL1201862	7	PubChem BioAssays			None
CHEMBL1516548		0	403.50	0	2.63	SID7965941	CCN(CCCNS(=O)(=O)c1ccc2c(c1)oc(=O)n2C)c1cccc(C)c1	Potency	'='	4466.8	nM	5.35		Inconclusive	UO_0000065					False	CHEMBL1614530	PUBCHEM_BIOASSAY: qHTS Inhibitors of AmpC Beta-Lactamase (assay with detergent). (Class of assay: confirmatory) [Related pubchem assays: 1002 (Confirmation Concentration-Response Assay for Inhibitors of AmpC Beta-Lactamase (assay with detergent)), 585 (Promiscuous and Specific Inhibitors of AmpC Beta-Lactamase (assay without detergent) - a screen old NIH MLSMR collection), 584 (Promiscuous and Sp…	F	BAO_0000019	assay format	Escherichia coli	None	None	None	None	CHEMBL2026	Beta-lactamase AmpC	Escherichia coli K-12	SINGLE PROTEIN	CHEMBL1201862	7	PubChem BioAssays			None
CHEMBL1370303		0	430.95	0	3.43	SID57268712	CCN(CC)S(=O)(=O)c1ccc(Cl)c(NC(=O)COC(=O)C2CCCCC2)c1	Potency	'='	562.3	nM	6.25		Inconclusive	UO_0000065					False	CHEMBL1614530	PUBCHEM_BIOASSAY: qHTS Inhibitors of AmpC Beta-Lactamase (assay with detergent). (Class of assay: confirmatory) [Related pubchem assays: 1002 (Confirmation Concentration-Response Assay for Inhibitors of AmpC Beta-Lactamase (assay with detergent)), 585 (Promiscuous and Specific Inhibitors of AmpC Beta-Lactamase (assay without detergent) - a screen old NIH MLSMR collection), 584 (Promiscuous and Sp…	F	BAO_0000019	assay format	Escherichia coli	None	None	None	None	CHEMBL2026	Beta-lactamase AmpC	Escherichia coli K-12	SINGLE PROTEIN	CHEMBL1201862	7	PubChem BioAssays			None
CHEMBL1594382		0	342.40	0	3.99	SID24802605	COc1ccc(-n2c(Cc3ccccc3)nc3ccccc3c2=O)cc1	Potency	'='	100000.0	nM	4.00		Inconclusive	UO_0000065					False	CHEMBL1614530	PUBCHEM_BIOASSAY: qHTS Inhibitors of AmpC Beta-Lactamase (assay with detergent). (Class of assay: confirmatory) [Related pubchem assays: 1002 (Confirmation Concentration-Response Assay for Inhibitors of AmpC Beta-Lactamase (assay with detergent)), 585 (Promiscuous and Specific Inhibitors of AmpC Beta-Lactamase (assay without detergent) - a screen old NIH MLSMR collection), 584 (Promiscuous and Sp…	F	BAO_0000019	assay format	Escherichia coli	None	None	None	None	CHEMBL2026	Beta-lactamase AmpC	Escherichia coli K-12	SINGLE PROTEIN	CHEMBL1201862	7	PubChem BioAssays			None
CHEMBL1567397		0	491.61	0	3.13	SID24832269	CCN(CC)S(=O)(=O)c1ccc(NC(=O)[C@@H](NC(=O)c2cc(OC)cc(OC)c2)C(C)C)cc1	Potency	'='	631.0	nM	6.20		Inconclusive	UO_0000065					False	CHEMBL1614530	PUBCHEM_BIOASSAY: qHTS Inhibitors of AmpC Beta-Lactamase (assay with detergent). (Class of assay: confirmatory) [Related pubchem assays: 1002 (Confirmation Concentration-Response Assay for Inhibitors of AmpC Beta-Lactamase (assay with detergent)), 585 (Promiscuous and Specific Inhibitors of AmpC Beta-Lactamase (assay without detergent) - a screen old NIH MLSMR collection), 584 (Promiscuous and Sp…	F	BAO_0000019	assay format	Escherichia coli	None	None	None	None	CHEMBL2026	Beta-lactamase AmpC	Escherichia coli K-12	SINGLE PROTEIN	CHEMBL1201862	7	PubChem BioAssays			None
CHEMBL1567463	CHOLINE ALFOSCERATE	3	257.22	0	-1.45	SID855725	C[N+](C)(C)CCOP(=O)([O-])OC[C@H](O)CO	Potency	'='	562.3	nM	6.25		Inconclusive	UO_0000065					False	CHEMBL1614530	PUBCHEM_BIOASSAY: qHTS Inhibitors of AmpC Beta-Lactamase (assay with detergent). (Class of assay: confirmatory) [Related pubchem assays: 1002 (Confirmation Concentration-Response Assay for Inhibitors of AmpC Beta-Lactamase (assay with detergent)), 585 (Promiscuous and Specific Inhibitors of AmpC Beta-Lactamase (assay without detergent) - a screen old NIH MLSMR collection), 584 (Promiscuous and Sp…	F	BAO_0000019	assay format	Escherichia coli	None	None	None	None	CHEMBL2026	Beta-lactamase AmpC	Escherichia coli K-12	SINGLE PROTEIN	CHEMBL1201862	7	PubChem BioAssays			None
CHEMBL1420474		0	299.37	0	1.98	SID4265091	Cc1cc(C(=O)N2CCN(CCc3ccccc3)CC2)no1	Potency	'='	44668.4	nM	4.35		Inconclusive	UO_0000065					False	CHEMBL1614530	PUBCHEM_BIOASSAY: qHTS Inhibitors of AmpC Beta-Lactamase (assay with detergent). (Class of assay: confirmatory) [Related pubchem assays: 1002 (Confirmation Concentration-Response Assay for Inhibitors of AmpC Beta-Lactamase (assay with detergent)), 585 (Promiscuous and Specific Inhibitors of AmpC Beta-Lactamase (assay without detergent) - a screen old NIH MLSMR collection), 584 (Promiscuous and Sp…	F	BAO_0000019	assay format	Escherichia coli	None	None	None	None	CHEMBL2026	Beta-lactamase AmpC	Escherichia coli K-12	SINGLE PROTEIN	CHEMBL1201862	7	PubChem BioAssays			None
CHEMBL1450494		0	330.35	0	1.28	SID4246440	Cc1cc(NC(=O)Cn2cnc3c(cnn3C(C)(C)C)c2=O)no1	Potency	'='	89125.1	nM	4.05		Inconclusive	UO_0000065					False	CHEMBL1614530	PUBCHEM_BIOASSAY: qHTS Inhibitors of AmpC Beta-Lactamase (assay with detergent). (Class of assay: confirmatory) [Related pubchem assays: 1002 (Confirmation Concentration-Response Assay for Inhibitors of AmpC Beta-Lactamase (assay with detergent)), 585 (Promiscuous and Specific Inhibitors of AmpC Beta-Lactamase (assay without detergent) - a screen old NIH MLSMR collection), 584 (Promiscuous and Sp…	F	BAO_0000019	assay format	Escherichia coli	None	None	None	None	CHEMBL2026	Beta-lactamase AmpC	Escherichia coli K-12	SINGLE PROTEIN	CHEMBL1201862	7	PubChem BioAssays			None
CHEMBL3197106		0	278.31	0	3.67	SID14722874	Oc1oc(-c2ccccc2)nc1/C=N/Cc1ccccc1	Potency	'='	39810.7	nM	4.40		Inconclusive	UO_0000065					False	CHEMBL1614530	PUBCHEM_BIOASSAY: qHTS Inhibitors of AmpC Beta-Lactamase (assay with detergent). (Class of assay: confirmatory) [Related pubchem assays: 1002 (Confirmation Concentration-Response Assay for Inhibitors of AmpC Beta-Lactamase (assay with detergent)), 585 (Promiscuous and Specific Inhibitors of AmpC Beta-Lactamase (assay without detergent) - a screen old NIH MLSMR collection), 584 (Promiscuous and Sp…	F	BAO_0000019	assay format	Escherichia coli	None	None	None	None	CHEMBL2026	Beta-lactamase AmpC	Escherichia coli K-12	SINGLE PROTEIN	CHEMBL1201862	7	PubChem BioAssays			None
CHEMBL63154		0	436.62	1	7.51	SID56463201	CCCCCCN(CCCCCC)C(=O)Cc1c(-c2ccc(F)cc2)[nH]c2ccccc12	Potency	'='	6309.6	nM	5.20		Inconclusive	UO_0000065					False	CHEMBL1614530	PUBCHEM_BIOASSAY: qHTS Inhibitors of AmpC Beta-Lactamase (assay with detergent). (Class of assay: confirmatory) [Related pubchem assays: 1002 (Confirmation Concentration-Response Assay for Inhibitors of AmpC Beta-Lactamase (assay with detergent)), 585 (Promiscuous and Specific Inhibitors of AmpC Beta-Lactamase (assay without detergent) - a screen old NIH MLSMR collection), 584 (Promiscuous and Sp…	F	BAO_0000019	assay format	Escherichia coli	None	None	None	None	CHEMBL2026	Beta-lactamase AmpC	Escherichia coli K-12	SINGLE PROTEIN	CHEMBL1201862	7	PubChem BioAssays			None
CHEMBL1450434		0	313.36	0	2.97	SID7966531	CCOc1ccc(OCC)c(Nc2cc(C)nc3ncnn23)c1	Potency	'='	354.8	nM	6.45		Inconclusive	UO_0000065					False	CHEMBL1614530	PUBCHEM_BIOASSAY: qHTS Inhibitors of AmpC Beta-Lactamase (assay with detergent). (Class of assay: confirmatory) [Related pubchem assays: 1002 (Confirmation Concentration-Response Assay for Inhibitors of AmpC Beta-Lactamase (assay with detergent)), 585 (Promiscuous and Specific Inhibitors of AmpC Beta-Lactamase (assay without detergent) - a screen old NIH MLSMR collection), 584 (Promiscuous and Sp…	F	BAO_0000019	assay format	Escherichia coli	None	None	None	None	CHEMBL2026	Beta-lactamase AmpC	Escherichia coli K-12	SINGLE PROTEIN	CHEMBL1201862	7	PubChem BioAssays			None
CHEMBL1447823		0	544.74	1	4.72	SID14746469	CC(NC(=O)CSc1nnc(-c2cccc(S(=O)(=O)N3CCCCC3)c2)o1)C12CC3CC(CC(C3)C1)C2	Potency	'='	2818.4	nM	5.55		Inconclusive	UO_0000065					False	CHEMBL1614530	PUBCHEM_BIOASSAY: qHTS Inhibitors of AmpC Beta-Lactamase (assay with detergent). (Class of assay: confirmatory) [Related pubchem assays: 1002 (Confirmation Concentration-Response Assay for Inhibitors of AmpC Beta-Lactamase (assay with detergent)), 585 (Promiscuous and Specific Inhibitors of AmpC Beta-Lactamase (assay without detergent) - a screen old NIH MLSMR collection), 584 (Promiscuous and Sp…	F	BAO_0000019	assay format	Escherichia coli	None	None	None	None	CHEMBL2026	Beta-lactamase AmpC	Escherichia coli K-12	SINGLE PROTEIN	CHEMBL1201862	7	PubChem BioAssays			None
CHEMBL177463		0	253.25	0	-0.26	18	CC1(C)S[C@@H]2[C@@H](CO)C(=O)N2[C@H]1C(=O)[O-].[Na+]	IC50	'='	220000.0	nM		Outside typical range		UO_0000065					False	CHEMBL652840	Inhibitory activity against AmpC (class C) beta-lactamase	B	BAO_0000357	single protein format	None	None	None	None	None	CHEMBL2026	Beta-lactamase AmpC	Escherichia coli K-12	SINGLE PROTEIN	CHEMBL1131671	1	Scientific Literature	Bioorg. Med. Chem. Lett.	1999	None
CHEMBL1299280		0	259.27	0	2.24	SID846382	CC(=O)Nc1nc(C)c(Oc2ccccc2)c(O)n1	Potency	'='	631.0	nM	6.20		Inconclusive	UO_0000065					False	CHEMBL1614530	PUBCHEM_BIOASSAY: qHTS Inhibitors of AmpC Beta-Lactamase (assay with detergent). (Class of assay: confirmatory) [Related pubchem assays: 1002 (Confirmation Concentration-Response Assay for Inhibitors of AmpC Beta-Lactamase (assay with detergent)), 585 (Promiscuous and Specific Inhibitors of AmpC Beta-Lactamase (assay without detergent) - a screen old NIH MLSMR collection), 584 (Promiscuous and Sp…	F	BAO_0000019	assay format	Escherichia coli	None	None	None	None	CHEMBL2026	Beta-lactamase AmpC	Escherichia coli K-12	SINGLE PROTEIN	CHEMBL1201862	7	PubChem BioAssays			None
CHEMBL85008		0	360.37	0	2.38	1f	CC[C@@H]1C(=O)N2C[C@@H]1CC(OC)=C2C(=O)OCc1ccc([N+](=O)[O-])cc1	IC50	'='	300000.0	nM		Outside typical range		UO_0000065					False	CHEMBL756856	Inhibition of hydrolysis of nitrocefin after 5 min pre-incubation with P99 beta-lactamases (class C)	B	BAO_0000357	single protein format	None	None	None	None	None	CHEMBL2026	Beta-lactamase AmpC	Escherichia coli K-12	SINGLE PROTEIN	CHEMBL1148249	1	Scientific Literature	Bioorg. Med. Chem. Lett.	2004	None
CHEMBL129651		0	369.36	0	-1.48	34	Cn1cnnc1SCC(=O)N1CC[C@@H]2[C@H]1C(=O)N2S(=O)(=O)[O-].[Na+]	IC50	'>'	100000.0	nM				UO_0000065					False	CHEMBL654916	Inhibitory activity against Escherichia coli TEM-3 Beta-lactamase	B	BAO_0000357	single protein format	Escherichia coli	None	None	None	None	CHEMBL2026	Beta-lactamase AmpC	Escherichia coli K-12	SINGLE PROTEIN	CHEMBL1131130	1	Scientific Literature	J. Med. Chem.	1998	None
CHEMBL46478		0	346.27	0	0.33	35	O=C([O-])C1=C(F)CS(=O)(=O)[C@@H]2/C(=C\c3ccccn3)C(=O)N12.[Na+]	IC50	'='	1840.0	nM	5.74			UO_0000065	17.69	0.36	5.41	5.48	False	CHEMBL809097	Inhibitory activity against class A TEM-1 beta-lactamase	B	BAO_0000357	single protein format	None	None	None	None	None	CHEMBL2026	Beta-lactamase AmpC	Escherichia coli K-12	SINGLE PROTEIN	CHEMBL1135153	1	Scientific Literature	Bioorg. Med. Chem. Lett.	2002	None
CHEMBL1454057		0	534.68	1	3.93	SID56317534	CCN(CC)C(=O)c1ccc(NC(=O)c2cccc(S(=O)(=O)N3CCN(Cc4ccccc4)CC3)c2)cc1	Potency	'='	562.3	nM	6.25		Inconclusive	UO_0000065					False	CHEMBL1614530	PUBCHEM_BIOASSAY: qHTS Inhibitors of AmpC Beta-Lactamase (assay with detergent). (Class of assay: confirmatory) [Related pubchem assays: 1002 (Confirmation Concentration-Response Assay for Inhibitors of AmpC Beta-Lactamase (assay with detergent)), 585 (Promiscuous and Specific Inhibitors of AmpC Beta-Lactamase (assay without detergent) - a screen old NIH MLSMR collection), 584 (Promiscuous and Sp…	F	BAO_0000019	assay format	Escherichia coli	None	None	None	None	CHEMBL2026	Beta-lactamase AmpC	Escherichia coli K-12	SINGLE PROTEIN	CHEMBL1201862	7	PubChem BioAssays			None
CHEMBL1502867		0	421.54	0	3.06	SID22402739	CC(=O)Nc1ccc(NC(=O)Cc2ccc(S(=O)(=O)N3CCCCC3)s2)cc1	Potency	'='	25118.9	nM	4.60		Inconclusive	UO_0000065					False	CHEMBL1614530	PUBCHEM_BIOASSAY: qHTS Inhibitors of AmpC Beta-Lactamase (assay with detergent). (Class of assay: confirmatory) [Related pubchem assays: 1002 (Confirmation Concentration-Response Assay for Inhibitors of AmpC Beta-Lactamase (assay with detergent)), 585 (Promiscuous and Specific Inhibitors of AmpC Beta-Lactamase (assay without detergent) - a screen old NIH MLSMR collection), 584 (Promiscuous and Sp…	F	BAO_0000019	assay format	Escherichia coli	None	None	None	None	CHEMBL2026	Beta-lactamase AmpC	Escherichia coli K-12	SINGLE PROTEIN	CHEMBL1201862	7	PubChem BioAssays			None
CHEMBL1402911		0	321.38	0	3.03	SID49730171	O=C(CSc1nnc(-c2cccc(F)c2)o1)NC1CCCC1	Potency	'='	22387.2	nM	4.65		Inconclusive	UO_0000065					False	CHEMBL1614530	PUBCHEM_BIOASSAY: qHTS Inhibitors of AmpC Beta-Lactamase (assay with detergent). (Class of assay: confirmatory) [Related pubchem assays: 1002 (Confirmation Concentration-Response Assay for Inhibitors of AmpC Beta-Lactamase (assay with detergent)), 585 (Promiscuous and Specific Inhibitors of AmpC Beta-Lactamase (assay without detergent) - a screen old NIH MLSMR collection), 584 (Promiscuous and Sp…	F	BAO_0000019	assay format	Escherichia coli	None	None	None	None	CHEMBL2026	Beta-lactamase AmpC	Escherichia coli K-12	SINGLE PROTEIN	CHEMBL1201862	7	PubChem BioAssays			None
CHEMBL1442711		0	264.32	0	2.08	SID14731437	CCOC(=O)c1cc2c(nc1N)CC(C)(CC)OC2	Potency	'='	79432.8	nM	4.10		Inconclusive	UO_0000065					False	CHEMBL1614530	PUBCHEM_BIOASSAY: qHTS Inhibitors of AmpC Beta-Lactamase (assay with detergent). (Class of assay: confirmatory) [Related pubchem assays: 1002 (Confirmation Concentration-Response Assay for Inhibitors of AmpC Beta-Lactamase (assay with detergent)), 585 (Promiscuous and Specific Inhibitors of AmpC Beta-Lactamase (assay without detergent) - a screen old NIH MLSMR collection), 584 (Promiscuous and Sp…	F	BAO_0000019	assay format	Escherichia coli	None	None	None	None	CHEMBL2026	Beta-lactamase AmpC	Escherichia coli K-12	SINGLE PROTEIN	CHEMBL1201862	7	PubChem BioAssays			None
CHEMBL1494021		0	389.53	0	3.32	SID848522	O=S(=O)(c1ccc(-n2cnnn2)cc1)N(C1CCCCC1)C1CCCCC1	Potency	'='	631.0	nM	6.20		Inconclusive	UO_0000065					False	CHEMBL1614530	PUBCHEM_BIOASSAY: qHTS Inhibitors of AmpC Beta-Lactamase (assay with detergent). (Class of assay: confirmatory) [Related pubchem assays: 1002 (Confirmation Concentration-Response Assay for Inhibitors of AmpC Beta-Lactamase (assay with detergent)), 585 (Promiscuous and Specific Inhibitors of AmpC Beta-Lactamase (assay without detergent) - a screen old NIH MLSMR collection), 584 (Promiscuous and Sp…	F	BAO_0000019	assay format	Escherichia coli	None	None	None	None	CHEMBL2026	Beta-lactamase AmpC	Escherichia coli K-12	SINGLE PROTEIN	CHEMBL1201862	7	PubChem BioAssays			None
CHEMBL1554443		0	537.08	1	2.91	SID56317508	CCN1CCN(c2ccc(S(=O)(=O)N3CCOCC3)cc2NC(=O)C(C)Oc2cccc(Cl)c2)CC1	Potency	'='	100000.0	nM	4.00		Inconclusive	UO_0000065					False	CHEMBL1614530	PUBCHEM_BIOASSAY: qHTS Inhibitors of AmpC Beta-Lactamase (assay with detergent). (Class of assay: confirmatory) [Related pubchem assays: 1002 (Confirmation Concentration-Response Assay for Inhibitors of AmpC Beta-Lactamase (assay with detergent)), 585 (Promiscuous and Specific Inhibitors of AmpC Beta-Lactamase (assay without detergent) - a screen old NIH MLSMR collection), 584 (Promiscuous and Sp…	F	BAO_0000019	assay format	Escherichia coli	None	None	None	None	CHEMBL2026	Beta-lactamase AmpC	Escherichia coli K-12	SINGLE PROTEIN	CHEMBL1201862	7	PubChem BioAssays			None
CHEMBL1425271		0	267.42	0	3.23	SID17403667	CCN(CC)C(=S)SCC(=O)c1ccccc1	Potency	'='	12589.3	nM	4.90		Inconclusive	UO_0000065					False	CHEMBL1614530	PUBCHEM_BIOASSAY: qHTS Inhibitors of AmpC Beta-Lactamase (assay with detergent). (Class of assay: confirmatory) [Related pubchem assays: 1002 (Confirmation Concentration-Response Assay for Inhibitors of AmpC Beta-Lactamase (assay with detergent)), 585 (Promiscuous and Specific Inhibitors of AmpC Beta-Lactamase (assay without detergent) - a screen old NIH MLSMR collection), 584 (Promiscuous and Sp…	F	BAO_0000019	assay format	Escherichia coli	None	None	None	None	CHEMBL2026	Beta-lactamase AmpC	Escherichia coli K-12	SINGLE PROTEIN	CHEMBL1201862	7	PubChem BioAssays			None
CHEMBL1442671		0	296.41	0	3.53	SID7967909	CC1CCN(C(=O)C(Cc2ccccc2)n2cccc2)CC1	Potency	'='	12589.3	nM	4.90		Inconclusive	UO_0000065					False	CHEMBL1614530	PUBCHEM_BIOASSAY: qHTS Inhibitors of AmpC Beta-Lactamase (assay with detergent). (Class of assay: confirmatory) [Related pubchem assays: 1002 (Confirmation Concentration-Response Assay for Inhibitors of AmpC Beta-Lactamase (assay with detergent)), 585 (Promiscuous and Specific Inhibitors of AmpC Beta-Lactamase (assay without detergent) - a screen old NIH MLSMR collection), 584 (Promiscuous and Sp…	F	BAO_0000019	assay format	Escherichia coli	None	None	None	None	CHEMBL2026	Beta-lactamase AmpC	Escherichia coli K-12	SINGLE PROTEIN	CHEMBL1201862	7	PubChem BioAssays			None
CHEMBL1481967		0	345.45	0	4.66	SID17512101	CCCC(=O)N1N=C(c2ccccc2)CC1c1cn(C)c2ccccc12	Potency	'='	562.3	nM	6.25		Inconclusive	UO_0000065					False	CHEMBL1614530	PUBCHEM_BIOASSAY: qHTS Inhibitors of AmpC Beta-Lactamase (assay with detergent). (Class of assay: confirmatory) [Related pubchem assays: 1002 (Confirmation Concentration-Response Assay for Inhibitors of AmpC Beta-Lactamase (assay with detergent)), 585 (Promiscuous and Specific Inhibitors of AmpC Beta-Lactamase (assay without detergent) - a screen old NIH MLSMR collection), 584 (Promiscuous and Sp…	F	BAO_0000019	assay format	Escherichia coli	None	None	None	None	CHEMBL2026	Beta-lactamase AmpC	Escherichia coli K-12	SINGLE PROTEIN	CHEMBL1201862	7	PubChem BioAssays			None
CHEMBL1581485		0	309.37	0	3.58	SID47199827	OCc1ccccc1OCCCOc1cccc2cccnc12	Potency	'='	28183.8	nM	4.55		Inconclusive	UO_0000065					False	CHEMBL1614530	PUBCHEM_BIOASSAY: qHTS Inhibitors of AmpC Beta-Lactamase (assay with detergent). (Class of assay: confirmatory) [Related pubchem assays: 1002 (Confirmation Concentration-Response Assay for Inhibitors of AmpC Beta-Lactamase (assay with detergent)), 585 (Promiscuous and Specific Inhibitors of AmpC Beta-Lactamase (assay without detergent) - a screen old NIH MLSMR collection), 584 (Promiscuous and Sp…	F	BAO_0000019	assay format	Escherichia coli	None	None	None	None	CHEMBL2026	Beta-lactamase AmpC	Escherichia coli K-12	SINGLE PROTEIN	CHEMBL1201862	7	PubChem BioAssays			None
CHEMBL1581506		0	481.62	0	3.89	SID22411576	CCN(CC)S(=O)(=O)c1ccc(N2CCOCC2)c(NC(=O)Cc2cccc3ccccc23)c1	Potency	'='	112201.8	nM	3.95		Inconclusive	UO_0000065					False	CHEMBL1614530	PUBCHEM_BIOASSAY: qHTS Inhibitors of AmpC Beta-Lactamase (assay with detergent). (Class of assay: confirmatory) [Related pubchem assays: 1002 (Confirmation Concentration-Response Assay for Inhibitors of AmpC Beta-Lactamase (assay with detergent)), 585 (Promiscuous and Specific Inhibitors of AmpC Beta-Lactamase (assay without detergent) - a screen old NIH MLSMR collection), 584 (Promiscuous and Sp…	F	BAO_0000019	assay format	Escherichia coli	None	None	None	None	CHEMBL2026	Beta-lactamase AmpC	Escherichia coli K-12	SINGLE PROTEIN	CHEMBL1201862	7	PubChem BioAssays			None
CHEMBL1610797		0	207.23	0	0.40	SID24813076	NNC(=O)CCC(=O)Nc1ccccc1	Potency	'='	631.0	nM	6.20		Inconclusive	UO_0000065					False	CHEMBL1614530	PUBCHEM_BIOASSAY: qHTS Inhibitors of AmpC Beta-Lactamase (assay with detergent). (Class of assay: confirmatory) [Related pubchem assays: 1002 (Confirmation Concentration-Response Assay for Inhibitors of AmpC Beta-Lactamase (assay with detergent)), 585 (Promiscuous and Specific Inhibitors of AmpC Beta-Lactamase (assay without detergent) - a screen old NIH MLSMR collection), 584 (Promiscuous and Sp…	F	BAO_0000019	assay format	Escherichia coli	None	None	None	None	CHEMBL2026	Beta-lactamase AmpC	Escherichia coli K-12	SINGLE PROTEIN	CHEMBL1201862	7	PubChem BioAssays			None
CHEMBL1313441		0	366.34	0	3.74	SID24785429	Cc1ncoc1C(=O)N1CCCC(C(=O)c2ccc(C(F)(F)F)cc2)C1	Potency	'='	28183.8	nM	4.55		Inconclusive	UO_0000065					False	CHEMBL1614530	PUBCHEM_BIOASSAY: qHTS Inhibitors of AmpC Beta-Lactamase (assay with detergent). (Class of assay: confirmatory) [Related pubchem assays: 1002 (Confirmation Concentration-Response Assay for Inhibitors of AmpC Beta-Lactamase (assay with detergent)), 585 (Promiscuous and Specific Inhibitors of AmpC Beta-Lactamase (assay without detergent) - a screen old NIH MLSMR collection), 584 (Promiscuous and Sp…	F	BAO_0000019	assay format	Escherichia coli	None	None	None	None	CHEMBL2026	Beta-lactamase AmpC	Escherichia coli K-12	SINGLE PROTEIN	CHEMBL1201862	7	PubChem BioAssays			None
CHEMBL1334394		0	336.46	0	2.10	SID49825504	O=C(C1CCCN(S(=O)(=O)c2ccccc2)C1)N1CCCCC1	Potency	'='	1258.9	nM	5.90		Inconclusive	UO_0000065					False	CHEMBL1614530	PUBCHEM_BIOASSAY: qHTS Inhibitors of AmpC Beta-Lactamase (assay with detergent). (Class of assay: confirmatory) [Related pubchem assays: 1002 (Confirmation Concentration-Response Assay for Inhibitors of AmpC Beta-Lactamase (assay with detergent)), 585 (Promiscuous and Specific Inhibitors of AmpC Beta-Lactamase (assay without detergent) - a screen old NIH MLSMR collection), 584 (Promiscuous and Sp…	F	BAO_0000019	assay format	Escherichia coli	None	None	None	None	CHEMBL2026	Beta-lactamase AmpC	Escherichia coli K-12	SINGLE PROTEIN	CHEMBL1201862	7	PubChem BioAssays			None
CHEMBL251785		0	382.45	0	3.33	SID29215093	COc1ccc(C2=Nn3c(nnc3-c3ccccc3OC)SC2)cc1OC	Potency	'='	631.0	nM	6.20		Inconclusive	UO_0000065					False	CHEMBL1614530	PUBCHEM_BIOASSAY: qHTS Inhibitors of AmpC Beta-Lactamase (assay with detergent). (Class of assay: confirmatory) [Related pubchem assays: 1002 (Confirmation Concentration-Response Assay for Inhibitors of AmpC Beta-Lactamase (assay with detergent)), 585 (Promiscuous and Specific Inhibitors of AmpC Beta-Lactamase (assay without detergent) - a screen old NIH MLSMR collection), 584 (Promiscuous and Sp…	F	BAO_0000019	assay format	Escherichia coli	None	None	None	None	CHEMBL2026	Beta-lactamase AmpC	Escherichia coli K-12	SINGLE PROTEIN	CHEMBL1201862	7	PubChem BioAssays			None
CHEMBL1589156		0	454.53	0	3.29	SID4245899	Cc1ccccc1NC(=O)c1ccc(F)c(S(=O)(=O)N2CCN(c3ccccn3)CC2)c1	Potency	'='	3162.3	nM	5.50		Inconclusive	UO_0000065					False	CHEMBL1614530	PUBCHEM_BIOASSAY: qHTS Inhibitors of AmpC Beta-Lactamase (assay with detergent). (Class of assay: confirmatory) [Related pubchem assays: 1002 (Confirmation Concentration-Response Assay for Inhibitors of AmpC Beta-Lactamase (assay with detergent)), 585 (Promiscuous and Specific Inhibitors of AmpC Beta-Lactamase (assay without detergent) - a screen old NIH MLSMR collection), 584 (Promiscuous and Sp…	F	BAO_0000019	assay format	Escherichia coli	None	None	None	None	CHEMBL2026	Beta-lactamase AmpC	Escherichia coli K-12	SINGLE PROTEIN	CHEMBL1201862	7	PubChem BioAssays			None
CHEMBL3214286		0	279.29	0	1.69	SID22412868	COC1C/C(=N\O)C2OC(c3ccccc3)OCC2O1	Potency	'='	1412.5	nM	5.85		Inconclusive	UO_0000065					False	CHEMBL1614530	PUBCHEM_BIOASSAY: qHTS Inhibitors of AmpC Beta-Lactamase (assay with detergent). (Class of assay: confirmatory) [Related pubchem assays: 1002 (Confirmation Concentration-Response Assay for Inhibitors of AmpC Beta-Lactamase (assay with detergent)), 585 (Promiscuous and Specific Inhibitors of AmpC Beta-Lactamase (assay without detergent) - a screen old NIH MLSMR collection), 584 (Promiscuous and Sp…	F	BAO_0000019	assay format	Escherichia coli	None	None	None	None	CHEMBL2026	Beta-lactamase AmpC	Escherichia coli K-12	SINGLE PROTEIN	CHEMBL1201862	7	PubChem BioAssays			None
CHEMBL1309144		0	455.52	0	4.43	SID862967	Cc1nc2c(c(=O)n1CCC(C)C)c1nc3ccccc3nc1n2Cc1ccc2c(c1)OCO2	Potency	'='	707.9	nM	6.15		Inconclusive	UO_0000065					False	CHEMBL1614530	PUBCHEM_BIOASSAY: qHTS Inhibitors of AmpC Beta-Lactamase (assay with detergent). (Class of assay: confirmatory) [Related pubchem assays: 1002 (Confirmation Concentration-Response Assay for Inhibitors of AmpC Beta-Lactamase (assay with detergent)), 585 (Promiscuous and Specific Inhibitors of AmpC Beta-Lactamase (assay without detergent) - a screen old NIH MLSMR collection), 584 (Promiscuous and Sp…	F	BAO_0000019	assay format	Escherichia coli	None	None	None	None	CHEMBL2026	Beta-lactamase AmpC	Escherichia coli K-12	SINGLE PROTEIN	CHEMBL1201862	7	PubChem BioAssays			None
CHEMBL1332616	ERYTHROSINE	0	835.89	2	6.08	SID57264326	O=C1OC2(c3ccccc31)c1cc(I)c(O)c(I)c1Oc1c2cc(I)c(O)c1I	Potency	'='	50118.7	nM	4.30		Active	UO_0000065					False	CHEMBL1614530	PUBCHEM_BIOASSAY: qHTS Inhibitors of AmpC Beta-Lactamase (assay with detergent). (Class of assay: confirmatory) [Related pubchem assays: 1002 (Confirmation Concentration-Response Assay for Inhibitors of AmpC Beta-Lactamase (assay with detergent)), 585 (Promiscuous and Specific Inhibitors of AmpC Beta-Lactamase (assay without detergent) - a screen old NIH MLSMR collection), 584 (Promiscuous and Sp…	F	BAO_0000019	assay format	Escherichia coli	None	None	None	None	CHEMBL2026	Beta-lactamase AmpC	Escherichia coli K-12	SINGLE PROTEIN	CHEMBL1201862	7	PubChem BioAssays			None
CHEMBL1439	TAZOBACTAM SODIUM	4	322.28	0	-1.52	tazo	C[C@]1(Cn2ccnn2)[C@H](C(=O)[O-])N2C(=O)C[C@H]2S1(=O)=O.[Na+]	MIC	'='	0.5	ug.mL-1				UO_0000274					False	CHEMBL804367	Beta-Lactamase inhibitory activity against representative class C (AmpC) serine enzyme from Escherichia coli P99 in presence of Piperacillin	B	BAO_0000357	single protein format	Escherichia coli	None	None	None	None	CHEMBL2026	Beta-lactamase AmpC	Escherichia coli K-12	SINGLE PROTEIN	CHEMBL1148429	1	Scientific Literature	Bioorg. Med. Chem. Lett.	2004	None
CHEMBL1628078		0	450.58	0	4.92	Table 6	COc1ccc2c(c1)CC[C@@H]1[C@@H]2CC[C@]2(C)[C@@H](NCCNc3ccc([N+](=O)[O-])cn3)CC[C@@H]12	Increase in IC50	'>'	50.0										False	CHEMBL819730	The effect of 10-fold increase in enzyme concentration on beta-lactamase inhibition.	B	BAO_0000357	single protein format	Escherichia coli	None	None	None	None	CHEMBL2026	Beta-lactamase AmpC	Escherichia coli K-12	SINGLE PROTEIN	CHEMBL1135922	1	Scientific Literature	J. Med. Chem.	2002	None
CHEMBL16223		0	235.29	0	3.92	r2c1	Cc1ccc2nc(-c3ccccc3)cc(O)c2c1	IC50	'>'	100000.0	nM				UO_0000065					False	CHEMBL917037	Inhibition of Escherichia coli AmpC beta lactamase using relaxed assay conditions in presence of 0.00001% Triton X-100 detergent	B	BAO_0000357	single protein format	Escherichia coli	None	None	None	None	CHEMBL2026	Beta-lactamase AmpC	Escherichia coli K-12	SINGLE PROTEIN	CHEMBL1139872	1	Scientific Literature	J. Med. Chem.	2007	None
CHEMBL313977		0	295.36	0	1.47	2b	CC(=O)N[C@H](C)C(=O)S[C@H](Cc1ccccc1)C(=O)O	IC50	'>'	1000000.0	nM		Outside typical range		UO_0000065					False	CHEMBL875554	Inhibitory activity against CCRA (Bacteroides fragilis) metallo-beta-lactamase	B	BAO_0000357	single protein format	Escherichia coli CFT073	None	None	None	None	CHEMBL2026	Beta-lactamase AmpC	Escherichia coli K-12	SINGLE PROTEIN	CHEMBL1132104	1	Scientific Literature	Bioorg. Med. Chem. Lett.	1999	None
CHEMBL333330		0	328.37	0	0.35	3m	C[C@]1(/C=C/c2cncs2)[C@H](C(=O)O)N2C(=O)C[C@H]2S1(=O)=O	IC50	'='	45000.0	nM	4.35			UO_0000065	13.24	0.28	4.00	4.15	False	CHEMBL651414	Compound was tested for inhibition of Escherichia coli AmpC, class C of Beta-lactamase	B	BAO_0000357	single protein format	Escherichia coli	None	None	None	None	CHEMBL2026	Beta-lactamase AmpC	Escherichia coli K-12	SINGLE PROTEIN	CHEMBL1129642	1	Scientific Literature	J. Med. Chem.	1996	None
CHEMBL404	TAZOBACTAM	4	300.30	0	-1.52	Tazobactam	C[C@]1(Cn2ccnn2)[C@H](C(=O)O)N2C(=O)C[C@H]2S1(=O)=O	IC50	'='	18000.0	nM	4.75			UO_0000065	15.80	0.32	6.26	3.87	False	CHEMBL651413	Compound was tested for inhibition of Beta-lactamase from Escherichia coli SN03	B	BAO_0000357	single protein format	Escherichia coli	None	None	None	None	CHEMBL2026	Beta-lactamase AmpC	Escherichia coli K-12	SINGLE PROTEIN	CHEMBL1129642	1	Scientific Literature	J. Med. Chem.	1996	None
CHEMBL124416		0	311.30	0	1.05	6a	O=C([O-])C1=CS[C@@H]2/C(=C\c3cc4n(n3)CCC4)C(=O)N12.[Na+]	IC50	'='	2.0	nM	8.70			UO_0000065	30.07	0.59	7.65	11.53	False	CHEMBL652839	In vitro inhibitory activity against Class C (Amp-C) beta-Lactamases	B	BAO_0000357	single protein format	None	None	None	None	None	CHEMBL2026	Beta-lactamase AmpC	Escherichia coli K-12	SINGLE PROTEIN	CHEMBL1149192	1	Scientific Literature	J. Med. Chem.	2004	None
CHEMBL298301		0	550.95	1	4.28	MFCD00225114	O=C1C2C(C(=O)N1Nc1ccc([N+](=O)[O-])cc1[N+](=O)[O-])[C@@]1(Cl)C(Cl)=C(Cl)[C@]2(Cl)C1(Cl)Cl	Inhibition	'='	73.0	%				UO_0000187					False	CHEMBL649992	Percentage inhibition against beta-Lactamase in the absence of detergent Triton X-100 was determined at a concentration of 10 uM	B	BAO_0000357	single protein format	Escherichia coli	None	None	None	None	CHEMBL2026	Beta-lactamase AmpC	Escherichia coli K-12	SINGLE PROTEIN	CHEMBL1144937	1	Scientific Literature	J. Med. Chem.	2003	None
CHEMBL34034		0	320.32	0	4.24	MFCD00955233	Oc1ccc(-c2csc(Nc3ccc(F)cc3F)n2)cc1O	IC50	'='	18000.0	nM	4.75			UO_0000065	14.81	0.29	0.50	7.26	False	CHEMBL877274	Inhibitory activity against Amp C beta-Lactamase	B	BAO_0000357	single protein format	Escherichia coli	None	None	None	None	CHEMBL2026	Beta-lactamase AmpC	Escherichia coli K-12	SINGLE PROTEIN	CHEMBL1144937	1	Scientific Literature	J. Med. Chem.	2003	None
CHEMBL34034		0	320.32	0	4.24	MFCD00955233	Oc1ccc(-c2csc(Nc3ccc(F)cc3F)n2)cc1O	Inhibition	'='	14.0	%				UO_0000187					False	CHEMBL651643	Percentage inhibition against beta-Lactamase in the presence of detergent 0.01% Triton X-100 was determined at a concentration of 60 uM	B	BAO_0000357	single protein format	Escherichia coli	None	None	None	None	CHEMBL2026	Beta-lactamase AmpC	Escherichia coli K-12	SINGLE PROTEIN	CHEMBL1144937	1	Scientific Literature	J. Med. Chem.	2003	None
CHEMBL157101	KETOCONAZOLE	4	531.44	1	4.21	SID11533029	CC(=O)N1CCN(c2ccc(OCC3COC(Cn4ccnc4)(c4ccc(Cl)cc4Cl)O3)cc2)CC1	IC50						Not Active						False	CHEMBL654912	Effect of pre-incubation with enzyme on the inhibition of beta-lactamase:No inhibition	B	BAO_0000357	single protein format	Escherichia coli	None	None	None	None	CHEMBL2026	Beta-lactamase AmpC	Escherichia coli K-12	SINGLE PROTEIN	CHEMBL1145124	1	Scientific Literature	J. Med. Chem.	2003	None
CHEMBL64793		0	425.71	0	-1.41	12b	C[C@]1(COC(=O)CCl)[C@H](C(=O)[O-])N2C(=O)/C(=C/C(=O)[O-])C2S1(=O)=O.[Na+].[Na+]	IC50						Not Determined						False	CHEMBL651102	Inhibitory activity against serine beta-lactamase, P99 (class C) derived from Staphylococcus aureus; NT = Not tested	B	BAO_0000357	single protein format	Staphylococcus aureus	None	None	None	None	CHEMBL2026	Beta-lactamase AmpC	Escherichia coli K-12	SINGLE PROTEIN	CHEMBL1131794	1	Scientific Literature	Bioorg. Med. Chem. Lett.	1999	None
CHEMBL175044		0	452.48	1	-1.39	6b	Cn1nnnc1SCC1=C(C(=O)O)N2C(=O)C(NC(=O)Cc3csc(N)n3)C2OC1	Relative hydrolysis rate	'='	360.0										False	CHEMBL652215	Hydrolysis rate by the beta-lactamase from Escherichia coli 6 relative to cephaloridine.	B	BAO_0000357	single protein format	Escherichia coli	None	None	None	None	CHEMBL2026	Beta-lactamase AmpC	Escherichia coli K-12	SINGLE PROTEIN	CHEMBL1121719	1	Scientific Literature	J. Med. Chem.	1981	None
CHEMBL83309		0	332.31	0	1.75	1b	COC1=C(C(=O)OCc2ccc([N+](=O)[O-])cc2)N2C[C@@H](CC2=O)C1	IC50	'='	160000.0	nM		Outside typical range		UO_0000065					False	CHEMBL756856	Inhibition of hydrolysis of nitrocefin after 5 min pre-incubation with P99 beta-lactamases (class C)	B	BAO_0000357	single protein format	None	None	None	None	None	CHEMBL2026	Beta-lactamase AmpC	Escherichia coli K-12	SINGLE PROTEIN	CHEMBL1148249	1	Scientific Literature	Bioorg. Med. Chem. Lett.	2004	None
CHEMBL34712		0	277.12	0	4.57	MFCD00093929	Oc1ccc(/N=N/c2ccc(Br)cc2)cc1	IC50	'='	5000.0	nM	5.30			UO_0000065	19.13	0.45	0.73	11.79	False	CHEMBL877274	Inhibitory activity against Amp C beta-Lactamase	B	BAO_0000357	single protein format	Escherichia coli	None	None	None	None	CHEMBL2026	Beta-lactamase AmpC	Escherichia coli K-12	SINGLE PROTEIN	CHEMBL1144937	1	Scientific Literature	J. Med. Chem.	2003	None
CHEMBL34712		0	277.12	0	4.57	MFCD00093929	Oc1ccc(/N=N/c2ccc(Br)cc2)cc1	Inhibition	'='	91.0	%				UO_0000187					False	CHEMBL649995	Percentage inhibition against beta-Lactamase in the absence of detergent Triton X-100 was determined at a concentration of 20 uM	B	BAO_0000357	single protein format	Escherichia coli	None	None	None	None	CHEMBL2026	Beta-lactamase AmpC	Escherichia coli K-12	SINGLE PROTEIN	CHEMBL1144937	1	Scientific Literature	J. Med. Chem.	2003	None
CHEMBL6678		0	328.28	0	-1.96	29	CO/N=C/[C@@]1(C)[C@H](C(=O)[O-])N2C(=O)[C@@H](CO)[C@H]2S1(=O)=O.[Na+]	IC50	'='	280.0	nM	6.55			UO_0000065	21.39	0.45	8.51	4.91	False	CHEMBL652841	Inhibitory activity against AmpC (class C) beta-lactamase	B	BAO_0000357	single protein format	None	None	None	None	None	CHEMBL2026	Beta-lactamase AmpC	Escherichia coli K-12	SINGLE PROTEIN	CHEMBL1131672	1	Scientific Literature	Bioorg. Med. Chem. Lett.	1999	None
CHEMBL1399127		0	311.35	0	4.90	SID49737243	CCc1c(C2(O)CCCCC2)[nH]c2ccc(C(F)(F)F)cc12	Potency	'='	1584.9	nM	5.80		Inconclusive	UO_0000065					False	CHEMBL1614530	PUBCHEM_BIOASSAY: qHTS Inhibitors of AmpC Beta-Lactamase (assay with detergent). (Class of assay: confirmatory) [Related pubchem assays: 1002 (Confirmation Concentration-Response Assay for Inhibitors of AmpC Beta-Lactamase (assay with detergent)), 585 (Promiscuous and Specific Inhibitors of AmpC Beta-Lactamase (assay without detergent) - a screen old NIH MLSMR collection), 584 (Promiscuous and Sp…	F	BAO_0000019	assay format	Escherichia coli	None	None	None	None	CHEMBL2026	Beta-lactamase AmpC	Escherichia coli K-12	SINGLE PROTEIN	CHEMBL1201862	7	PubChem BioAssays			None
CHEMBL1341634		0	275.29	0	-0.78	SID7976063	Cc1nc(O)nc(O)c1S(=O)(=O)N1CCOCC1	Potency	'='	56234.1	nM	4.25		Inconclusive	UO_0000065					False	CHEMBL1614530	PUBCHEM_BIOASSAY: qHTS Inhibitors of AmpC Beta-Lactamase (assay with detergent). (Class of assay: confirmatory) [Related pubchem assays: 1002 (Confirmation Concentration-Response Assay for Inhibitors of AmpC Beta-Lactamase (assay with detergent)), 585 (Promiscuous and Specific Inhibitors of AmpC Beta-Lactamase (assay without detergent) - a screen old NIH MLSMR collection), 584 (Promiscuous and Sp…	F	BAO_0000019	assay format	Escherichia coli	None	None	None	None	CHEMBL2026	Beta-lactamase AmpC	Escherichia coli K-12	SINGLE PROTEIN	CHEMBL1201862	7	PubChem BioAssays			None
CHEMBL668	PROTRIPTYLINE	4	263.38	0	4.30	Proptriptyline	CNCCCC1c2ccccc2C=Cc2ccccc21	Inhibition	'<'	5.0	%				UO_0000187					False	CHEMBL653602	Inhibition of beta-lactamase at 100 uM	B	BAO_0000357	single protein format	None	None	None	None	None	CHEMBL2026	Beta-lactamase AmpC	Escherichia coli K-12	SINGLE PROTEIN	CHEMBL1145124	1	Scientific Literature	J. Med. Chem.	2003	None
CHEMBL1371813		0	317.79	0	2.60	SID7978034	O=C(O)c1cc(S(=O)(=O)N2CCCCCC2)ccc1Cl	Potency	'='	2818.4	nM	5.55		Inconclusive	UO_0000065					False	CHEMBL1614530	PUBCHEM_BIOASSAY: qHTS Inhibitors of AmpC Beta-Lactamase (assay with detergent). (Class of assay: confirmatory) [Related pubchem assays: 1002 (Confirmation Concentration-Response Assay for Inhibitors of AmpC Beta-Lactamase (assay with detergent)), 585 (Promiscuous and Specific Inhibitors of AmpC Beta-Lactamase (assay without detergent) - a screen old NIH MLSMR collection), 584 (Promiscuous and Sp…	F	BAO_0000019	assay format	Escherichia coli	None	None	None	None	CHEMBL2026	Beta-lactamase AmpC	Escherichia coli K-12	SINGLE PROTEIN	CHEMBL1201862	7	PubChem BioAssays			None
CHEMBL1371739		0	443.88	0	3.41	SID56315798	Cc1cc(NC(=O)C(C)SCC(=O)OC(C)C(=O)Nc2ccc(F)cc2Cl)no1	Potency	'='	707.9	nM	6.15		Inconclusive	UO_0000065					False	CHEMBL1614530	PUBCHEM_BIOASSAY: qHTS Inhibitors of AmpC Beta-Lactamase (assay with detergent). (Class of assay: confirmatory) [Related pubchem assays: 1002 (Confirmation Concentration-Response Assay for Inhibitors of AmpC Beta-Lactamase (assay with detergent)), 585 (Promiscuous and Specific Inhibitors of AmpC Beta-Lactamase (assay without detergent) - a screen old NIH MLSMR collection), 584 (Promiscuous and Sp…	F	BAO_0000019	assay format	Escherichia coli	None	None	None	None	CHEMBL2026	Beta-lactamase AmpC	Escherichia coli K-12	SINGLE PROTEIN	CHEMBL1201862	7	PubChem BioAssays			None
CHEMBL859	OXYPURINOL	4	152.11	0	-1.06	SID57264357	O=c1[nH]c(=O)c2c[nH]nc2[nH]1	Potency	'='	5011.9	nM	5.30		Inconclusive	UO_0000065					False	CHEMBL1614530	PUBCHEM_BIOASSAY: qHTS Inhibitors of AmpC Beta-Lactamase (assay with detergent). (Class of assay: confirmatory) [Related pubchem assays: 1002 (Confirmation Concentration-Response Assay for Inhibitors of AmpC Beta-Lactamase (assay with detergent)), 585 (Promiscuous and Specific Inhibitors of AmpC Beta-Lactamase (assay without detergent) - a screen old NIH MLSMR collection), 584 (Promiscuous and Sp…	F	BAO_0000019	assay format	Escherichia coli	None	None	None	None	CHEMBL2026	Beta-lactamase AmpC	Escherichia coli K-12	SINGLE PROTEIN	CHEMBL1201862	7	PubChem BioAssays			None
CHEMBL315144		0	385.44	0	3.37	2e	CC(=O)N[C@H](C)C(=O)S[C@H](Cc1ccc2oc3ccccc3c2c1)C(=O)O	IC50	'>'	1000000.0	nM		Outside typical range		UO_0000065					False	CHEMBL875554	Inhibitory activity against CCRA (Bacteroides fragilis) metallo-beta-lactamase	B	BAO_0000357	single protein format	Escherichia coli CFT073	None	None	None	None	CHEMBL2026	Beta-lactamase AmpC	Escherichia coli K-12	SINGLE PROTEIN	CHEMBL1132104	1	Scientific Literature	Bioorg. Med. Chem. Lett.	1999	None
CHEMBL1379314		0	463.13	0	4.91	SID14732238	O=C(c1cc2cc(Br)cc(Br)c2oc1=O)N1CCCc2ccccc21	Potency	'='	5011.9	nM	5.30		Inconclusive	UO_0000065					False	CHEMBL1614530	PUBCHEM_BIOASSAY: qHTS Inhibitors of AmpC Beta-Lactamase (assay with detergent). (Class of assay: confirmatory) [Related pubchem assays: 1002 (Confirmation Concentration-Response Assay for Inhibitors of AmpC Beta-Lactamase (assay with detergent)), 585 (Promiscuous and Specific Inhibitors of AmpC Beta-Lactamase (assay without detergent) - a screen old NIH MLSMR collection), 584 (Promiscuous and Sp…	F	BAO_0000019	assay format	Escherichia coli	None	None	None	None	CHEMBL2026	Beta-lactamase AmpC	Escherichia coli K-12	SINGLE PROTEIN	CHEMBL1201862	7	PubChem BioAssays			None
CHEMBL1536386		0	329.34	0	2.10	SID49676686	CCCCc1nc(C(N)=O)c2nc(O)n(-c3ccccc3F)c2n1	Potency	'='	5011.9	nM	5.30		Inconclusive	UO_0000065					False	CHEMBL1614530	PUBCHEM_BIOASSAY: qHTS Inhibitors of AmpC Beta-Lactamase (assay with detergent). (Class of assay: confirmatory) [Related pubchem assays: 1002 (Confirmation Concentration-Response Assay for Inhibitors of AmpC Beta-Lactamase (assay with detergent)), 585 (Promiscuous and Specific Inhibitors of AmpC Beta-Lactamase (assay without detergent) - a screen old NIH MLSMR collection), 584 (Promiscuous and Sp…	F	BAO_0000019	assay format	Escherichia coli	None	None	None	None	CHEMBL2026	Beta-lactamase AmpC	Escherichia coli K-12	SINGLE PROTEIN	CHEMBL1201862	7	PubChem BioAssays			None
CHEMBL1457792		0	231.29	0	3.02	SID7974255	CC(=O)c1cccc(NC(=O)C2CCCC2)c1	Potency	'='	1258.9	nM	5.90		Inconclusive	UO_0000065					False	CHEMBL1614530	PUBCHEM_BIOASSAY: qHTS Inhibitors of AmpC Beta-Lactamase (assay with detergent). (Class of assay: confirmatory) [Related pubchem assays: 1002 (Confirmation Concentration-Response Assay for Inhibitors of AmpC Beta-Lactamase (assay with detergent)), 585 (Promiscuous and Specific Inhibitors of AmpC Beta-Lactamase (assay without detergent) - a screen old NIH MLSMR collection), 584 (Promiscuous and Sp…	F	BAO_0000019	assay format	Escherichia coli	None	None	None	None	CHEMBL2026	Beta-lactamase AmpC	Escherichia coli K-12	SINGLE PROTEIN	CHEMBL1201862	7	PubChem BioAssays			None
CHEMBL1575987		0	341.36	0	3.22	SID47203419	CCCC(=O)Oc1ccc(C2NC(=O)c3ccccc3O2)cc1OC	Potency	'='	39810.7	nM	4.40		Inconclusive	UO_0000065					False	CHEMBL1614530	PUBCHEM_BIOASSAY: qHTS Inhibitors of AmpC Beta-Lactamase (assay with detergent). (Class of assay: confirmatory) [Related pubchem assays: 1002 (Confirmation Concentration-Response Assay for Inhibitors of AmpC Beta-Lactamase (assay with detergent)), 585 (Promiscuous and Specific Inhibitors of AmpC Beta-Lactamase (assay without detergent) - a screen old NIH MLSMR collection), 584 (Promiscuous and Sp…	F	BAO_0000019	assay format	Escherichia coli	None	None	None	None	CHEMBL2026	Beta-lactamase AmpC	Escherichia coli K-12	SINGLE PROTEIN	CHEMBL1201862	7	PubChem BioAssays			None
CHEMBL1555965		0	488.45	1	5.93	SID24387984	CCOc1cc2sc(N3CCC(C(=O)Nc4cc(C)cc(C)c4)CC3)nc2cc1Br	Potency	'='	562.3	nM	6.25		Not Active	UO_0000065					False	CHEMBL1614530	PUBCHEM_BIOASSAY: qHTS Inhibitors of AmpC Beta-Lactamase (assay with detergent). (Class of assay: confirmatory) [Related pubchem assays: 1002 (Confirmation Concentration-Response Assay for Inhibitors of AmpC Beta-Lactamase (assay with detergent)), 585 (Promiscuous and Specific Inhibitors of AmpC Beta-Lactamase (assay without detergent) - a screen old NIH MLSMR collection), 584 (Promiscuous and Sp…	F	BAO_0000019	assay format	Escherichia coli	None	None	None	None	CHEMBL2026	Beta-lactamase AmpC	Escherichia coli K-12	SINGLE PROTEIN	CHEMBL1201862	7	PubChem BioAssays			None
CHEMBL1221	SULCONAZOLE	4	397.76	1	6.52	Sulconazole	Clc1ccc(CSC(Cn2ccnc2)c2ccc(Cl)cc2Cl)cc1	IC50	'='	13.0			Non standard unit for type							False	CHEMBL654911	Fold decrease in IC50 vs beta-lactamase on pre-incubation	B	BAO_0000357	single protein format	Escherichia coli	None	None	None	None	CHEMBL2026	Beta-lactamase AmpC	Escherichia coli K-12	SINGLE PROTEIN	CHEMBL1145124	1	Scientific Literature	J. Med. Chem.	2003	None
CHEMBL1396636		0	453.50	0	2.98	SID24385675	CCOC(=O)c1ccc(NC(=O)CC2C(=O)N(c3cccc(C)c3)C(=O)N2CCOC)cc1	Potency	'='	2238.7	nM	5.65		Not Active	UO_0000065					False	CHEMBL1614530	PUBCHEM_BIOASSAY: qHTS Inhibitors of AmpC Beta-Lactamase (assay with detergent). (Class of assay: confirmatory) [Related pubchem assays: 1002 (Confirmation Concentration-Response Assay for Inhibitors of AmpC Beta-Lactamase (assay with detergent)), 585 (Promiscuous and Specific Inhibitors of AmpC Beta-Lactamase (assay without detergent) - a screen old NIH MLSMR collection), 584 (Promiscuous and Sp…	F	BAO_0000019	assay format	Escherichia coli	None	None	None	None	CHEMBL2026	Beta-lactamase AmpC	Escherichia coli K-12	SINGLE PROTEIN	CHEMBL1201862	7	PubChem BioAssays			None
CHEMBL1409819		0	333.37	0	0.98	SID22400690	O=C(CN1C(=O)S/C(=C/c2ccncc2)C1=O)N1CCOCC1	Potency	'='	28183.8	nM	4.55		Inconclusive	UO_0000065					False	CHEMBL1614530	PUBCHEM_BIOASSAY: qHTS Inhibitors of AmpC Beta-Lactamase (assay with detergent). (Class of assay: confirmatory) [Related pubchem assays: 1002 (Confirmation Concentration-Response Assay for Inhibitors of AmpC Beta-Lactamase (assay with detergent)), 585 (Promiscuous and Specific Inhibitors of AmpC Beta-Lactamase (assay without detergent) - a screen old NIH MLSMR collection), 584 (Promiscuous and Sp…	F	BAO_0000019	assay format	Escherichia coli	None	None	None	None	CHEMBL2026	Beta-lactamase AmpC	Escherichia coli K-12	SINGLE PROTEIN	CHEMBL1201862	7	PubChem BioAssays			None
CHEMBL1340084		0	273.38	0	3.42	SID7970901	CCCCn1c(C(C)NC(=O)CC)nc2ccccc21	Potency	'='	7079.5	nM	5.15		Inconclusive	UO_0000065					False	CHEMBL1614530	PUBCHEM_BIOASSAY: qHTS Inhibitors of AmpC Beta-Lactamase (assay with detergent). (Class of assay: confirmatory) [Related pubchem assays: 1002 (Confirmation Concentration-Response Assay for Inhibitors of AmpC Beta-Lactamase (assay with detergent)), 585 (Promiscuous and Specific Inhibitors of AmpC Beta-Lactamase (assay without detergent) - a screen old NIH MLSMR collection), 584 (Promiscuous and Sp…	F	BAO_0000019	assay format	Escherichia coli	None	None	None	None	CHEMBL2026	Beta-lactamase AmpC	Escherichia coli K-12	SINGLE PROTEIN	CHEMBL1201862	7	PubChem BioAssays			None
CHEMBL406557		0	315.17	0	4.47	SID7977980	Cc1ccc(-c2noc(-c3ccccc3Br)n2)cc1	Potency	'='	89125.1	nM	4.05		Inconclusive	UO_0000065					False	CHEMBL1614530	PUBCHEM_BIOASSAY: qHTS Inhibitors of AmpC Beta-Lactamase (assay with detergent). (Class of assay: confirmatory) [Related pubchem assays: 1002 (Confirmation Concentration-Response Assay for Inhibitors of AmpC Beta-Lactamase (assay with detergent)), 585 (Promiscuous and Specific Inhibitors of AmpC Beta-Lactamase (assay without detergent) - a screen old NIH MLSMR collection), 584 (Promiscuous and Sp…	F	BAO_0000019	assay format	Escherichia coli	None	None	None	None	CHEMBL2026	Beta-lactamase AmpC	Escherichia coli K-12	SINGLE PROTEIN	CHEMBL1201862	7	PubChem BioAssays			None
CHEMBL602975		0	297.79	1	5.09	SID49644446	C/C(Cl)=C/Cc1c(C)nc2c(ccc3ccccc32)c1O	Potency	'='	631.0	nM	6.20		Inconclusive	UO_0000065					False	CHEMBL1614530	PUBCHEM_BIOASSAY: qHTS Inhibitors of AmpC Beta-Lactamase (assay with detergent). (Class of assay: confirmatory) [Related pubchem assays: 1002 (Confirmation Concentration-Response Assay for Inhibitors of AmpC Beta-Lactamase (assay with detergent)), 585 (Promiscuous and Specific Inhibitors of AmpC Beta-Lactamase (assay without detergent) - a screen old NIH MLSMR collection), 584 (Promiscuous and Sp…	F	BAO_0000019	assay format	Escherichia coli	None	None	None	None	CHEMBL2026	Beta-lactamase AmpC	Escherichia coli K-12	SINGLE PROTEIN	CHEMBL1201862	7	PubChem BioAssays			None
CHEMBL1477752		0	476.56	0	4.41	SID24406177	CCCCc1nn2c(=O)cc(COC(=O)c3ccc(NC(=O)c4ccccc4C)cc3)nc2s1	Potency	'='	100000.0	nM	4.00		Not Active	UO_0000065					False	CHEMBL1614530	PUBCHEM_BIOASSAY: qHTS Inhibitors of AmpC Beta-Lactamase (assay with detergent). (Class of assay: confirmatory) [Related pubchem assays: 1002 (Confirmation Concentration-Response Assay for Inhibitors of AmpC Beta-Lactamase (assay with detergent)), 585 (Promiscuous and Specific Inhibitors of AmpC Beta-Lactamase (assay without detergent) - a screen old NIH MLSMR collection), 584 (Promiscuous and Sp…	F	BAO_0000019	assay format	Escherichia coli	None	None	None	None	CHEMBL2026	Beta-lactamase AmpC	Escherichia coli K-12	SINGLE PROTEIN	CHEMBL1201862	7	PubChem BioAssays			None
CHEMBL1512402		0	426.56	1	5.57	SID24405772	CCc1ccc(-c2nn(CC(=O)NC3CCCCC3)c3c2cnc2ccc(C)cc23)cc1	Potency	'='	3981.1	nM	5.40		Not Active	UO_0000065					False	CHEMBL1614530	PUBCHEM_BIOASSAY: qHTS Inhibitors of AmpC Beta-Lactamase (assay with detergent). (Class of assay: confirmatory) [Related pubchem assays: 1002 (Confirmation Concentration-Response Assay for Inhibitors of AmpC Beta-Lactamase (assay with detergent)), 585 (Promiscuous and Specific Inhibitors of AmpC Beta-Lactamase (assay without detergent) - a screen old NIH MLSMR collection), 584 (Promiscuous and Sp…	F	BAO_0000019	assay format	Escherichia coli	None	None	None	None	CHEMBL2026	Beta-lactamase AmpC	Escherichia coli K-12	SINGLE PROTEIN	CHEMBL1201862	7	PubChem BioAssays			None
CHEMBL1594789		0	315.20	0	3.25	SID49644597	Cc1cc(C)n(CC(O)COc2ccc(Cl)cc2Cl)n1	Potency	'='	3981.1	nM	5.40		Inconclusive	UO_0000065					False	CHEMBL1614530	PUBCHEM_BIOASSAY: qHTS Inhibitors of AmpC Beta-Lactamase (assay with detergent). (Class of assay: confirmatory) [Related pubchem assays: 1002 (Confirmation Concentration-Response Assay for Inhibitors of AmpC Beta-Lactamase (assay with detergent)), 585 (Promiscuous and Specific Inhibitors of AmpC Beta-Lactamase (assay without detergent) - a screen old NIH MLSMR collection), 584 (Promiscuous and Sp…	F	BAO_0000019	assay format	Escherichia coli	None	None	None	None	CHEMBL2026	Beta-lactamase AmpC	Escherichia coli K-12	SINGLE PROTEIN	CHEMBL1201862	7	PubChem BioAssays			None
CHEMBL1380003		0	370.36	0	2.54	SID26725245	OC1O[C@H](c2ccc3c(c2)OCO3)[C@H]2CO[C@H](c3ccc4c(c3)OCO4)[C@@H]12	Potency	'='	19952.6	nM	4.70		Not Active	UO_0000065					False	CHEMBL1614530	PUBCHEM_BIOASSAY: qHTS Inhibitors of AmpC Beta-Lactamase (assay with detergent). (Class of assay: confirmatory) [Related pubchem assays: 1002 (Confirmation Concentration-Response Assay for Inhibitors of AmpC Beta-Lactamase (assay with detergent)), 585 (Promiscuous and Specific Inhibitors of AmpC Beta-Lactamase (assay without detergent) - a screen old NIH MLSMR collection), 584 (Promiscuous and Sp…	F	BAO_0000019	assay format	Escherichia coli	None	None	None	None	CHEMBL2026	Beta-lactamase AmpC	Escherichia coli K-12	SINGLE PROTEIN	CHEMBL1201862	7	PubChem BioAssays			None
CHEMBL1537052		0	321.40	0	1.59	SID4245404	O=C(Cn1c(=O)[nH]c2ccsc2c1=O)NC1CCCCCC1	Potency	'='	63095.7	nM	4.20		Inconclusive	UO_0000065					False	CHEMBL1614530	PUBCHEM_BIOASSAY: qHTS Inhibitors of AmpC Beta-Lactamase (assay with detergent). (Class of assay: confirmatory) [Related pubchem assays: 1002 (Confirmation Concentration-Response Assay for Inhibitors of AmpC Beta-Lactamase (assay with detergent)), 585 (Promiscuous and Specific Inhibitors of AmpC Beta-Lactamase (assay without detergent) - a screen old NIH MLSMR collection), 584 (Promiscuous and Sp…	F	BAO_0000019	assay format	Escherichia coli	None	None	None	None	CHEMBL2026	Beta-lactamase AmpC	Escherichia coli K-12	SINGLE PROTEIN	CHEMBL1201862	7	PubChem BioAssays			None
CHEMBL3211138		0	411.42	0	4.00	SID22401365	O=C(N/N=C/c1cccc([N+](=O)[O-])c1)c1cc(-c2ccc3c4c(cccc24)CC3)[nH]n1	Potency	'='	4466.8	nM	5.35		Inconclusive	UO_0000065					False	CHEMBL1614530	PUBCHEM_BIOASSAY: qHTS Inhibitors of AmpC Beta-Lactamase (assay with detergent). (Class of assay: confirmatory) [Related pubchem assays: 1002 (Confirmation Concentration-Response Assay for Inhibitors of AmpC Beta-Lactamase (assay with detergent)), 585 (Promiscuous and Specific Inhibitors of AmpC Beta-Lactamase (assay without detergent) - a screen old NIH MLSMR collection), 584 (Promiscuous and Sp…	F	BAO_0000019	assay format	Escherichia coli	None	None	None	None	CHEMBL2026	Beta-lactamase AmpC	Escherichia coli K-12	SINGLE PROTEIN	CHEMBL1201862	7	PubChem BioAssays			None
CHEMBL1517057		0	395.22	0	4.94	SID24399059	O=C(COCc1cc(-c2ccc(F)cc2)on1)Nc1cc(Cl)cc(Cl)c1	Potency	'='	44668.4	nM	4.35		Not Active	UO_0000065					False	CHEMBL1614530	PUBCHEM_BIOASSAY: qHTS Inhibitors of AmpC Beta-Lactamase (assay with detergent). (Class of assay: confirmatory) [Related pubchem assays: 1002 (Confirmation Concentration-Response Assay for Inhibitors of AmpC Beta-Lactamase (assay with detergent)), 585 (Promiscuous and Specific Inhibitors of AmpC Beta-Lactamase (assay without detergent) - a screen old NIH MLSMR collection), 584 (Promiscuous and Sp…	F	BAO_0000019	assay format	Escherichia coli	None	None	None	None	CHEMBL2026	Beta-lactamase AmpC	Escherichia coli K-12	SINGLE PROTEIN	CHEMBL1201862	7	PubChem BioAssays			None
CHEMBL1436070		0	346.43	0	4.54	SID56321730	COc1ccc(-c2cc(C(=O)N3CCCCC3)c3ccccc3n2)cc1	Potency	'='	100000.0	nM	4.00		Inconclusive	UO_0000065					False	CHEMBL1614530	PUBCHEM_BIOASSAY: qHTS Inhibitors of AmpC Beta-Lactamase (assay with detergent). (Class of assay: confirmatory) [Related pubchem assays: 1002 (Confirmation Concentration-Response Assay for Inhibitors of AmpC Beta-Lactamase (assay with detergent)), 585 (Promiscuous and Specific Inhibitors of AmpC Beta-Lactamase (assay without detergent) - a screen old NIH MLSMR collection), 584 (Promiscuous and Sp…	F	BAO_0000019	assay format	Escherichia coli	None	None	None	None	CHEMBL2026	Beta-lactamase AmpC	Escherichia coli K-12	SINGLE PROTEIN	CHEMBL1201862	7	PubChem BioAssays			None
CHEMBL1489968		0	323.78	0	4.33	SID24387766	COC(=O)c1cc2sccc2n1Cc1ccc(F)cc1Cl	Potency	'='	35481.3	nM	4.45		Not Active	UO_0000065					False	CHEMBL1614530	PUBCHEM_BIOASSAY: qHTS Inhibitors of AmpC Beta-Lactamase (assay with detergent). (Class of assay: confirmatory) [Related pubchem assays: 1002 (Confirmation Concentration-Response Assay for Inhibitors of AmpC Beta-Lactamase (assay with detergent)), 585 (Promiscuous and Specific Inhibitors of AmpC Beta-Lactamase (assay without detergent) - a screen old NIH MLSMR collection), 584 (Promiscuous and Sp…	F	BAO_0000019	assay format	Escherichia coli	None	None	None	None	CHEMBL2026	Beta-lactamase AmpC	Escherichia coli K-12	SINGLE PROTEIN	CHEMBL1201862	7	PubChem BioAssays			None
CHEMBL3208121		0	264.21	0	0.80	SID24822174	Oc1[nH]nc(C(F)(F)F)c1/C=N/N1CCOCC1	Potency	'='	2238.7	nM	5.65		Inconclusive	UO_0000065					False	CHEMBL1614530	PUBCHEM_BIOASSAY: qHTS Inhibitors of AmpC Beta-Lactamase (assay with detergent). (Class of assay: confirmatory) [Related pubchem assays: 1002 (Confirmation Concentration-Response Assay for Inhibitors of AmpC Beta-Lactamase (assay with detergent)), 585 (Promiscuous and Specific Inhibitors of AmpC Beta-Lactamase (assay without detergent) - a screen old NIH MLSMR collection), 584 (Promiscuous and Sp…	F	BAO_0000019	assay format	Escherichia coli	None	None	None	None	CHEMBL2026	Beta-lactamase AmpC	Escherichia coli K-12	SINGLE PROTEIN	CHEMBL1201862	7	PubChem BioAssays			None
CHEMBL1421196		0	316.47	0	4.46	SID24809602	CCN(CC)Cc1c(NC(=O)c2ccccc2)sc(C)c1C	Potency	'='	89125.1	nM	4.05		Inconclusive	UO_0000065					False	CHEMBL1614530	PUBCHEM_BIOASSAY: qHTS Inhibitors of AmpC Beta-Lactamase (assay with detergent). (Class of assay: confirmatory) [Related pubchem assays: 1002 (Confirmation Concentration-Response Assay for Inhibitors of AmpC Beta-Lactamase (assay with detergent)), 585 (Promiscuous and Specific Inhibitors of AmpC Beta-Lactamase (assay without detergent) - a screen old NIH MLSMR collection), 584 (Promiscuous and Sp…	F	BAO_0000019	assay format	Escherichia coli	None	None	None	None	CHEMBL2026	Beta-lactamase AmpC	Escherichia coli K-12	SINGLE PROTEIN	CHEMBL1201862	7	PubChem BioAssays			None
CHEMBL1380748		0	250.30	0	1.41	SID4261241	COCC(=O)Nc1ccccc1C(=O)NC(C)C	Potency	'='	44668.4	nM	4.35		Not Active	UO_0000065					False	CHEMBL1614530	PUBCHEM_BIOASSAY: qHTS Inhibitors of AmpC Beta-Lactamase (assay with detergent). (Class of assay: confirmatory) [Related pubchem assays: 1002 (Confirmation Concentration-Response Assay for Inhibitors of AmpC Beta-Lactamase (assay with detergent)), 585 (Promiscuous and Specific Inhibitors of AmpC Beta-Lactamase (assay without detergent) - a screen old NIH MLSMR collection), 584 (Promiscuous and Sp…	F	BAO_0000019	assay format	Escherichia coli	None	None	None	None	CHEMBL2026	Beta-lactamase AmpC	Escherichia coli K-12	SINGLE PROTEIN	CHEMBL1201862	7	PubChem BioAssays			None
CHEMBL1576646		0	364.52	0	3.84	SID47204381	C=CCN1C(=O)/C(=C2/Sc3ccc(OC)cc3N2CC)SC1=S	Potency	'='	631.0	nM	6.20		Inconclusive	UO_0000065					False	CHEMBL1614530	PUBCHEM_BIOASSAY: qHTS Inhibitors of AmpC Beta-Lactamase (assay with detergent). (Class of assay: confirmatory) [Related pubchem assays: 1002 (Confirmation Concentration-Response Assay for Inhibitors of AmpC Beta-Lactamase (assay with detergent)), 585 (Promiscuous and Specific Inhibitors of AmpC Beta-Lactamase (assay without detergent) - a screen old NIH MLSMR collection), 584 (Promiscuous and Sp…	F	BAO_0000019	assay format	Escherichia coli	None	None	None	None	CHEMBL2026	Beta-lactamase AmpC	Escherichia coli K-12	SINGLE PROTEIN	CHEMBL1201862	7	PubChem BioAssays			None
CHEMBL1576673		0	231.28	0	2.47	SID3714413	Cc1ccc(-c2nc(O)n3ccncc23)s1	Potency	'='	10000.0	nM	5.00		Inconclusive	UO_0000065					False	CHEMBL1614530	PUBCHEM_BIOASSAY: qHTS Inhibitors of AmpC Beta-Lactamase (assay with detergent). (Class of assay: confirmatory) [Related pubchem assays: 1002 (Confirmation Concentration-Response Assay for Inhibitors of AmpC Beta-Lactamase (assay with detergent)), 585 (Promiscuous and Specific Inhibitors of AmpC Beta-Lactamase (assay without detergent) - a screen old NIH MLSMR collection), 584 (Promiscuous and Sp…	F	BAO_0000019	assay format	Escherichia coli	None	None	None	None	CHEMBL2026	Beta-lactamase AmpC	Escherichia coli K-12	SINGLE PROTEIN	CHEMBL1201862	7	PubChem BioAssays			None
CHEMBL1370867		0	413.50	0	2.55	SID24391151	COc1ccc(-n2nnnc2C2CCN(S(=O)(=O)c3ccc(C)cc3)CC2)cc1	Potency	'='	8912.5	nM	5.05		Not Active	UO_0000065					False	CHEMBL1614530	PUBCHEM_BIOASSAY: qHTS Inhibitors of AmpC Beta-Lactamase (assay with detergent). (Class of assay: confirmatory) [Related pubchem assays: 1002 (Confirmation Concentration-Response Assay for Inhibitors of AmpC Beta-Lactamase (assay with detergent)), 585 (Promiscuous and Specific Inhibitors of AmpC Beta-Lactamase (assay without detergent) - a screen old NIH MLSMR collection), 584 (Promiscuous and Sp…	F	BAO_0000019	assay format	Escherichia coli	None	None	None	None	CHEMBL2026	Beta-lactamase AmpC	Escherichia coli K-12	SINGLE PROTEIN	CHEMBL1201862	7	PubChem BioAssays			None
CHEMBL1396775		0	437.52	0	3.27	SID57268091	CN(c1ccccc1)S(=O)(=O)c1cccc(NC(=O)CCNC(=O)c2ccccc2)c1	Potency	'='	631.0	nM	6.20		Inconclusive	UO_0000065					False	CHEMBL1614530	PUBCHEM_BIOASSAY: qHTS Inhibitors of AmpC Beta-Lactamase (assay with detergent). (Class of assay: confirmatory) [Related pubchem assays: 1002 (Confirmation Concentration-Response Assay for Inhibitors of AmpC Beta-Lactamase (assay with detergent)), 585 (Promiscuous and Specific Inhibitors of AmpC Beta-Lactamase (assay without detergent) - a screen old NIH MLSMR collection), 584 (Promiscuous and Sp…	F	BAO_0000019	assay format	Escherichia coli	None	None	None	None	CHEMBL2026	Beta-lactamase AmpC	Escherichia coli K-12	SINGLE PROTEIN	CHEMBL1201862	7	PubChem BioAssays			None
CHEMBL1439045		0	293.39	0	2.58	SID3713546	COc1ccc2[nH]c(SCC(=O)NC(C)(C)C)nc2c1	Potency	'='	112201.8	nM	3.95		Inconclusive	UO_0000065					False	CHEMBL1614530	PUBCHEM_BIOASSAY: qHTS Inhibitors of AmpC Beta-Lactamase (assay with detergent). (Class of assay: confirmatory) [Related pubchem assays: 1002 (Confirmation Concentration-Response Assay for Inhibitors of AmpC Beta-Lactamase (assay with detergent)), 585 (Promiscuous and Specific Inhibitors of AmpC Beta-Lactamase (assay without detergent) - a screen old NIH MLSMR collection), 584 (Promiscuous and Sp…	F	BAO_0000019	assay format	Escherichia coli	None	None	None	None	CHEMBL2026	Beta-lactamase AmpC	Escherichia coli K-12	SINGLE PROTEIN	CHEMBL1201862	7	PubChem BioAssays			None
CHEMBL1555461		0	428.56	0	3.88	SID3711768	C=CCn1c(SCc2cc(=O)n3ccsc3n2)nc2scc(C3CC3)c2c1=O	Potency	'='	50118.7	nM	4.30		Inconclusive	UO_0000065					False	CHEMBL1614530	PUBCHEM_BIOASSAY: qHTS Inhibitors of AmpC Beta-Lactamase (assay with detergent). (Class of assay: confirmatory) [Related pubchem assays: 1002 (Confirmation Concentration-Response Assay for Inhibitors of AmpC Beta-Lactamase (assay with detergent)), 585 (Promiscuous and Specific Inhibitors of AmpC Beta-Lactamase (assay without detergent) - a screen old NIH MLSMR collection), 584 (Promiscuous and Sp…	F	BAO_0000019	assay format	Escherichia coli	None	None	None	None	CHEMBL2026	Beta-lactamase AmpC	Escherichia coli K-12	SINGLE PROTEIN	CHEMBL1201862	7	PubChem BioAssays			None
CHEMBL1575167		0	189.69	0	0.79	SID843074	CNCCc1c(C)n[nH]c1C.Cl	Potency	'='	39810.7	nM	4.40		Inconclusive	UO_0000065					False	CHEMBL1614530	PUBCHEM_BIOASSAY: qHTS Inhibitors of AmpC Beta-Lactamase (assay with detergent). (Class of assay: confirmatory) [Related pubchem assays: 1002 (Confirmation Concentration-Response Assay for Inhibitors of AmpC Beta-Lactamase (assay with detergent)), 585 (Promiscuous and Specific Inhibitors of AmpC Beta-Lactamase (assay without detergent) - a screen old NIH MLSMR collection), 584 (Promiscuous and Sp…	F	BAO_0000019	assay format	Escherichia coli	None	None	None	None	CHEMBL2026	Beta-lactamase AmpC	Escherichia coli K-12	SINGLE PROTEIN	CHEMBL1201862	7	PubChem BioAssays			None
CHEMBL1357003		0	404.49	0	4.97	SID24275272	CCOc1ccc(NC(=O)Cn2cc(C(=O)c3cccs3)c3ccccc32)cc1	Potency	'='	44668.4	nM	4.35		Not Active	UO_0000065					False	CHEMBL1614530	PUBCHEM_BIOASSAY: qHTS Inhibitors of AmpC Beta-Lactamase (assay with detergent). (Class of assay: confirmatory) [Related pubchem assays: 1002 (Confirmation Concentration-Response Assay for Inhibitors of AmpC Beta-Lactamase (assay with detergent)), 585 (Promiscuous and Specific Inhibitors of AmpC Beta-Lactamase (assay without detergent) - a screen old NIH MLSMR collection), 584 (Promiscuous and Sp…	F	BAO_0000019	assay format	Escherichia coli	None	None	None	None	CHEMBL2026	Beta-lactamase AmpC	Escherichia coli K-12	SINGLE PROTEIN	CHEMBL1201862	7	PubChem BioAssays			None
CHEMBL1529253		0	338.36	0	3.48	SID24832836	Cc1cc(C)cc(OCC(=O)OCc2nnc(-c3ccccc3)o2)c1	Potency	'='	100000.0	nM	4.00		Inconclusive	UO_0000065					False	CHEMBL1614530	PUBCHEM_BIOASSAY: qHTS Inhibitors of AmpC Beta-Lactamase (assay with detergent). (Class of assay: confirmatory) [Related pubchem assays: 1002 (Confirmation Concentration-Response Assay for Inhibitors of AmpC Beta-Lactamase (assay with detergent)), 585 (Promiscuous and Specific Inhibitors of AmpC Beta-Lactamase (assay without detergent) - a screen old NIH MLSMR collection), 584 (Promiscuous and Sp…	F	BAO_0000019	assay format	Escherichia coli	None	None	None	None	CHEMBL2026	Beta-lactamase AmpC	Escherichia coli K-12	SINGLE PROTEIN	CHEMBL1201862	7	PubChem BioAssays			None
CHEMBL1557112		0	287.32	0	0.57	SID7971587	Cc1cccc(CC(=O)Nc2cc(=O)n(C)c(=O)n2C)c1	Potency	'='	2818.4	nM	5.55		Inconclusive	UO_0000065					False	CHEMBL1614530	PUBCHEM_BIOASSAY: qHTS Inhibitors of AmpC Beta-Lactamase (assay with detergent). (Class of assay: confirmatory) [Related pubchem assays: 1002 (Confirmation Concentration-Response Assay for Inhibitors of AmpC Beta-Lactamase (assay with detergent)), 585 (Promiscuous and Specific Inhibitors of AmpC Beta-Lactamase (assay without detergent) - a screen old NIH MLSMR collection), 584 (Promiscuous and Sp…	F	BAO_0000019	assay format	Escherichia coli	None	None	None	None	CHEMBL2026	Beta-lactamase AmpC	Escherichia coli K-12	SINGLE PROTEIN	CHEMBL1201862	7	PubChem BioAssays			None
CHEMBL1499351		0	352.39	0	2.50	SID49817580	COc1ccc2oc(C(=O)N3CCN(c4ncccn4)CC3)c(C)c2c1	Potency	'='	2511.9	nM	5.60		Inconclusive	UO_0000065					False	CHEMBL1614530	PUBCHEM_BIOASSAY: qHTS Inhibitors of AmpC Beta-Lactamase (assay with detergent). (Class of assay: confirmatory) [Related pubchem assays: 1002 (Confirmation Concentration-Response Assay for Inhibitors of AmpC Beta-Lactamase (assay with detergent)), 585 (Promiscuous and Specific Inhibitors of AmpC Beta-Lactamase (assay without detergent) - a screen old NIH MLSMR collection), 584 (Promiscuous and Sp…	F	BAO_0000019	assay format	Escherichia coli	None	None	None	None	CHEMBL2026	Beta-lactamase AmpC	Escherichia coli K-12	SINGLE PROTEIN	CHEMBL1201862	7	PubChem BioAssays			None
CHEMBL1301445		0	322.25	0	4.57	SID24807977	CC(C)c1nc2ccc(Br)cn2c1NC1CCCC1	Potency	'='	89125.1	nM	4.05		Inconclusive	UO_0000065					False	CHEMBL1614530	PUBCHEM_BIOASSAY: qHTS Inhibitors of AmpC Beta-Lactamase (assay with detergent). (Class of assay: confirmatory) [Related pubchem assays: 1002 (Confirmation Concentration-Response Assay for Inhibitors of AmpC Beta-Lactamase (assay with detergent)), 585 (Promiscuous and Specific Inhibitors of AmpC Beta-Lactamase (assay without detergent) - a screen old NIH MLSMR collection), 584 (Promiscuous and Sp…	F	BAO_0000019	assay format	Escherichia coli	None	None	None	None	CHEMBL2026	Beta-lactamase AmpC	Escherichia coli K-12	SINGLE PROTEIN	CHEMBL1201862	7	PubChem BioAssays			None
CHEMBL1525937		0	407.47	0	2.30	SID7973712	Cc1ccc(C(=O)C2=C(O)C(=O)N(CCN3CCOCC3)C2c2cccnc2)cc1	Potency	'='	22387.2	nM	4.65		Inconclusive	UO_0000065					False	CHEMBL1614530	PUBCHEM_BIOASSAY: qHTS Inhibitors of AmpC Beta-Lactamase (assay with detergent). (Class of assay: confirmatory) [Related pubchem assays: 1002 (Confirmation Concentration-Response Assay for Inhibitors of AmpC Beta-Lactamase (assay with detergent)), 585 (Promiscuous and Specific Inhibitors of AmpC Beta-Lactamase (assay without detergent) - a screen old NIH MLSMR collection), 584 (Promiscuous and Sp…	F	BAO_0000019	assay format	Escherichia coli	None	None	None	None	CHEMBL2026	Beta-lactamase AmpC	Escherichia coli K-12	SINGLE PROTEIN	CHEMBL1201862	7	PubChem BioAssays			None
CHEMBL1605808		0	194.22	0	0.96	SID24819763	CC(=O)c1cnc2sccn2c1=O	Potency	'='	707.9	nM	6.15		Inconclusive	UO_0000065					False	CHEMBL1614530	PUBCHEM_BIOASSAY: qHTS Inhibitors of AmpC Beta-Lactamase (assay with detergent). (Class of assay: confirmatory) [Related pubchem assays: 1002 (Confirmation Concentration-Response Assay for Inhibitors of AmpC Beta-Lactamase (assay with detergent)), 585 (Promiscuous and Specific Inhibitors of AmpC Beta-Lactamase (assay without detergent) - a screen old NIH MLSMR collection), 584 (Promiscuous and Sp…	F	BAO_0000019	assay format	Escherichia coli	None	None	None	None	CHEMBL2026	Beta-lactamase AmpC	Escherichia coli K-12	SINGLE PROTEIN	CHEMBL1201862	7	PubChem BioAssays			None
CHEMBL704	MESALAMINE	4	153.14	0	0.67	5-aminosalicylic acid	Nc1ccc(O)c(C(=O)O)c1	Inhibition	'<'	5.0	%				UO_0000187					False	CHEMBL653602	Inhibition of beta-lactamase at 100 uM	B	BAO_0000357	single protein format	None	None	None	None	None	CHEMBL2026	Beta-lactamase AmpC	Escherichia coli K-12	SINGLE PROTEIN	CHEMBL1145124	1	Scientific Literature	J. Med. Chem.	2003	None
CHEMBL1242	PHENAZOPYRIDINE	4	213.24	0	2.66	Phenazopyridine	Nc1ccc(/N=N/c2ccccc2)c(N)n1	Inhibition	'<'	5.0	%				UO_0000187					False	CHEMBL653602	Inhibition of beta-lactamase at 100 uM	B	BAO_0000357	single protein format	None	None	None	None	None	CHEMBL2026	Beta-lactamase AmpC	Escherichia coli K-12	SINGLE PROTEIN	CHEMBL1145124	1	Scientific Literature	J. Med. Chem.	2003	None
CHEMBL1509396		0	344.39	0	2.81	SID847822	COc1cc(OC)cc(C(=O)N2CCN(c3ccccc3F)CC2)c1	Potency	'='	3548.1	nM	5.45		Inconclusive	UO_0000065					False	CHEMBL1614530	PUBCHEM_BIOASSAY: qHTS Inhibitors of AmpC Beta-Lactamase (assay with detergent). (Class of assay: confirmatory) [Related pubchem assays: 1002 (Confirmation Concentration-Response Assay for Inhibitors of AmpC Beta-Lactamase (assay with detergent)), 585 (Promiscuous and Specific Inhibitors of AmpC Beta-Lactamase (assay without detergent) - a screen old NIH MLSMR collection), 584 (Promiscuous and Sp…	F	BAO_0000019	assay format	Escherichia coli	None	None	None	None	CHEMBL2026	Beta-lactamase AmpC	Escherichia coli K-12	SINGLE PROTEIN	CHEMBL1201862	7	PubChem BioAssays			None
CHEMBL1398364		0	470.53	0	3.53	SID24274795	CNC(=O)COc1ccc(NC(=O)CCn2nc(-c3ccc(C)cc3)c3ccccc3c2=O)cc1	Potency	'='	112201.8	nM	3.95		Not Active	UO_0000065					False	CHEMBL1614530	PUBCHEM_BIOASSAY: qHTS Inhibitors of AmpC Beta-Lactamase (assay with detergent). (Class of assay: confirmatory) [Related pubchem assays: 1002 (Confirmation Concentration-Response Assay for Inhibitors of AmpC Beta-Lactamase (assay with detergent)), 585 (Promiscuous and Specific Inhibitors of AmpC Beta-Lactamase (assay without detergent) - a screen old NIH MLSMR collection), 584 (Promiscuous and Sp…	F	BAO_0000019	assay format	Escherichia coli	None	None	None	None	CHEMBL2026	Beta-lactamase AmpC	Escherichia coli K-12	SINGLE PROTEIN	CHEMBL1201862	7	PubChem BioAssays			None
CHEMBL1430892		0	295.34	0	3.48	SID22403906	CCN(C(=O)/C=C/c1ccc2c(c1)OCO2)c1ccccc1	Potency	'='	794.3	nM	6.10		Inconclusive	UO_0000065					False	CHEMBL1614530	PUBCHEM_BIOASSAY: qHTS Inhibitors of AmpC Beta-Lactamase (assay with detergent). (Class of assay: confirmatory) [Related pubchem assays: 1002 (Confirmation Concentration-Response Assay for Inhibitors of AmpC Beta-Lactamase (assay with detergent)), 585 (Promiscuous and Specific Inhibitors of AmpC Beta-Lactamase (assay without detergent) - a screen old NIH MLSMR collection), 584 (Promiscuous and Sp…	F	BAO_0000019	assay format	Escherichia coli	None	None	None	None	CHEMBL2026	Beta-lactamase AmpC	Escherichia coli K-12	SINGLE PROTEIN	CHEMBL1201862	7	PubChem BioAssays			None
CHEMBL1555228		0	417.53	1	6.02	SID24394567	CCc1ccccc1NC(=O)Nc1ccc2c(c1)N(CC)C(=O)c1ccccc1S2	Potency	'='	39810.7	nM	4.40		Not Active	UO_0000065					False	CHEMBL1614530	PUBCHEM_BIOASSAY: qHTS Inhibitors of AmpC Beta-Lactamase (assay with detergent). (Class of assay: confirmatory) [Related pubchem assays: 1002 (Confirmation Concentration-Response Assay for Inhibitors of AmpC Beta-Lactamase (assay with detergent)), 585 (Promiscuous and Specific Inhibitors of AmpC Beta-Lactamase (assay without detergent) - a screen old NIH MLSMR collection), 584 (Promiscuous and Sp…	F	BAO_0000019	assay format	Escherichia coli	None	None	None	None	CHEMBL2026	Beta-lactamase AmpC	Escherichia coli K-12	SINGLE PROTEIN	CHEMBL1201862	7	PubChem BioAssays			None
CHEMBL1469950		0	381.43	0	2.56	SID842191	COCC(=O)N(CCc1ccc(OC)cc1)Cc1nc(O)c2ccccc2n1	Potency	'='	631.0	nM	6.20		Inconclusive	UO_0000065					False	CHEMBL1614530	PUBCHEM_BIOASSAY: qHTS Inhibitors of AmpC Beta-Lactamase (assay with detergent). (Class of assay: confirmatory) [Related pubchem assays: 1002 (Confirmation Concentration-Response Assay for Inhibitors of AmpC Beta-Lactamase (assay with detergent)), 585 (Promiscuous and Specific Inhibitors of AmpC Beta-Lactamase (assay without detergent) - a screen old NIH MLSMR collection), 584 (Promiscuous and Sp…	F	BAO_0000019	assay format	Escherichia coli	None	None	None	None	CHEMBL2026	Beta-lactamase AmpC	Escherichia coli K-12	SINGLE PROTEIN	CHEMBL1201862	7	PubChem BioAssays			None
CHEMBL1303086		0	295.25	0	0.61	SID7971773	Cn1c(NC(=O)c2ccc(F)c(F)c2)cc(=O)n(C)c1=O	Potency	'='	11220.2	nM	4.95		Inconclusive	UO_0000065					False	CHEMBL1614530	PUBCHEM_BIOASSAY: qHTS Inhibitors of AmpC Beta-Lactamase (assay with detergent). (Class of assay: confirmatory) [Related pubchem assays: 1002 (Confirmation Concentration-Response Assay for Inhibitors of AmpC Beta-Lactamase (assay with detergent)), 585 (Promiscuous and Specific Inhibitors of AmpC Beta-Lactamase (assay without detergent) - a screen old NIH MLSMR collection), 584 (Promiscuous and Sp…	F	BAO_0000019	assay format	Escherichia coli	None	None	None	None	CHEMBL2026	Beta-lactamase AmpC	Escherichia coli K-12	SINGLE PROTEIN	CHEMBL1201862	7	PubChem BioAssays			None
CHEMBL1321703		0	411.87	1	5.38	SID17504798	COc1ccc(Cl)cc1-c1nc(-c2ccc(NC(=O)c3cccs3)cc2)no1	Potency	'='	89125.1	nM	4.05		Inconclusive	UO_0000065					False	CHEMBL1614530	PUBCHEM_BIOASSAY: qHTS Inhibitors of AmpC Beta-Lactamase (assay with detergent). (Class of assay: confirmatory) [Related pubchem assays: 1002 (Confirmation Concentration-Response Assay for Inhibitors of AmpC Beta-Lactamase (assay with detergent)), 585 (Promiscuous and Specific Inhibitors of AmpC Beta-Lactamase (assay without detergent) - a screen old NIH MLSMR collection), 584 (Promiscuous and Sp…	F	BAO_0000019	assay format	Escherichia coli	None	None	None	None	CHEMBL2026	Beta-lactamase AmpC	Escherichia coli K-12	SINGLE PROTEIN	CHEMBL1201862	7	PubChem BioAssays			None
CHEMBL1519195		0	240.35	0	4.29	SID24806804	Cc1cc(NC2CCCCC2)nc2ccccc12	Potency	'='	100000.0	nM	4.00		Inconclusive	UO_0000065					False	CHEMBL1614530	PUBCHEM_BIOASSAY: qHTS Inhibitors of AmpC Beta-Lactamase (assay with detergent). (Class of assay: confirmatory) [Related pubchem assays: 1002 (Confirmation Concentration-Response Assay for Inhibitors of AmpC Beta-Lactamase (assay with detergent)), 585 (Promiscuous and Specific Inhibitors of AmpC Beta-Lactamase (assay without detergent) - a screen old NIH MLSMR collection), 584 (Promiscuous and Sp…	F	BAO_0000019	assay format	Escherichia coli	None	None	None	None	CHEMBL2026	Beta-lactamase AmpC	Escherichia coli K-12	SINGLE PROTEIN	CHEMBL1201862	7	PubChem BioAssays			None
CHEMBL1321734		0	348.41	1	5.13	SID17511794	c1ccc(-c2cnn3c(-c4ccccc4)c(-c4ccccc4)nc3n2)cc1	Potency	'='	56234.1	nM	4.25		Inconclusive	UO_0000065					False	CHEMBL1614530	PUBCHEM_BIOASSAY: qHTS Inhibitors of AmpC Beta-Lactamase (assay with detergent). (Class of assay: confirmatory) [Related pubchem assays: 1002 (Confirmation Concentration-Response Assay for Inhibitors of AmpC Beta-Lactamase (assay with detergent)), 585 (Promiscuous and Specific Inhibitors of AmpC Beta-Lactamase (assay without detergent) - a screen old NIH MLSMR collection), 584 (Promiscuous and Sp…	F	BAO_0000019	assay format	Escherichia coli	None	None	None	None	CHEMBL2026	Beta-lactamase AmpC	Escherichia coli K-12	SINGLE PROTEIN	CHEMBL1201862	7	PubChem BioAssays			None
CHEMBL1609260		0	410.38	0	2.73	SID49645158	CC(C)(C)N1C(=O)c2ccc(C(=O)Nc3cc(C(=O)O)cc(C(=O)O)c3)cc2C1=O	Potency	'='	89125.1	nM	4.05		Inconclusive	UO_0000065					False	CHEMBL1614530	PUBCHEM_BIOASSAY: qHTS Inhibitors of AmpC Beta-Lactamase (assay with detergent). (Class of assay: confirmatory) [Related pubchem assays: 1002 (Confirmation Concentration-Response Assay for Inhibitors of AmpC Beta-Lactamase (assay with detergent)), 585 (Promiscuous and Specific Inhibitors of AmpC Beta-Lactamase (assay without detergent) - a screen old NIH MLSMR collection), 584 (Promiscuous and Sp…	F	BAO_0000019	assay format	Escherichia coli	None	None	None	None	CHEMBL2026	Beta-lactamase AmpC	Escherichia coli K-12	SINGLE PROTEIN	CHEMBL1201862	7	PubChem BioAssays			None
CHEMBL1303109		0	419.51	0	2.68	SID852100	CC1Cc2ccccc2N1C(=O)CSc1nnc(Cn2nnc3ccccc32)n1C	Potency	'='	100000.0	nM	4.00		Inconclusive	UO_0000065					False	CHEMBL1614530	PUBCHEM_BIOASSAY: qHTS Inhibitors of AmpC Beta-Lactamase (assay with detergent). (Class of assay: confirmatory) [Related pubchem assays: 1002 (Confirmation Concentration-Response Assay for Inhibitors of AmpC Beta-Lactamase (assay with detergent)), 585 (Promiscuous and Specific Inhibitors of AmpC Beta-Lactamase (assay without detergent) - a screen old NIH MLSMR collection), 584 (Promiscuous and Sp…	F	BAO_0000019	assay format	Escherichia coli	None	None	None	None	CHEMBL2026	Beta-lactamase AmpC	Escherichia coli K-12	SINGLE PROTEIN	CHEMBL1201862	7	PubChem BioAssays			None
CHEMBL1365683		0	312.41	0	3.30	SID57263028	Cc1ccc(OCC(=O)NN=C2C3CC4CC(C3)CC2C4)cc1	Potency	'='	1258.9	nM	5.90		Inconclusive	UO_0000065					False	CHEMBL1614530	PUBCHEM_BIOASSAY: qHTS Inhibitors of AmpC Beta-Lactamase (assay with detergent). (Class of assay: confirmatory) [Related pubchem assays: 1002 (Confirmation Concentration-Response Assay for Inhibitors of AmpC Beta-Lactamase (assay with detergent)), 585 (Promiscuous and Specific Inhibitors of AmpC Beta-Lactamase (assay without detergent) - a screen old NIH MLSMR collection), 584 (Promiscuous and Sp…	F	BAO_0000019	assay format	Escherichia coli	None	None	None	None	CHEMBL2026	Beta-lactamase AmpC	Escherichia coli K-12	SINGLE PROTEIN	CHEMBL1201862	7	PubChem BioAssays			None
CHEMBL3198293		0	226.26	0	-1.11	SID858391	CCOC(=O)/C=c1\sc2n(c1=O)CCN=2	Potency	'='	631.0	nM	6.20		Inconclusive	UO_0000065					False	CHEMBL1614530	PUBCHEM_BIOASSAY: qHTS Inhibitors of AmpC Beta-Lactamase (assay with detergent). (Class of assay: confirmatory) [Related pubchem assays: 1002 (Confirmation Concentration-Response Assay for Inhibitors of AmpC Beta-Lactamase (assay with detergent)), 585 (Promiscuous and Specific Inhibitors of AmpC Beta-Lactamase (assay without detergent) - a screen old NIH MLSMR collection), 584 (Promiscuous and Sp…	F	BAO_0000019	assay format	Escherichia coli	None	None	None	None	CHEMBL2026	Beta-lactamase AmpC	Escherichia coli K-12	SINGLE PROTEIN	CHEMBL1201862	7	PubChem BioAssays			None
CHEMBL1531600		0	310.36	0	1.43	SID24395132	Cc1ccc(CNC(=O)Cn2nc(C)n3cccc3c2=O)cc1	Potency	'='	100000.0	nM	4.00		Not Active	UO_0000065					False	CHEMBL1614530	PUBCHEM_BIOASSAY: qHTS Inhibitors of AmpC Beta-Lactamase (assay with detergent). (Class of assay: confirmatory) [Related pubchem assays: 1002 (Confirmation Concentration-Response Assay for Inhibitors of AmpC Beta-Lactamase (assay with detergent)), 585 (Promiscuous and Specific Inhibitors of AmpC Beta-Lactamase (assay without detergent) - a screen old NIH MLSMR collection), 584 (Promiscuous and Sp…	F	BAO_0000019	assay format	Escherichia coli	None	None	None	None	CHEMBL2026	Beta-lactamase AmpC	Escherichia coli K-12	SINGLE PROTEIN	CHEMBL1201862	7	PubChem BioAssays			None
CHEMBL1474836		0	322.41	1	5.16	SID24272567	CCCC(=O)Nc1cccc(-c2nc3cc(C)c(C)cc3o2)c1C	Potency	'='	562.3	nM	6.25		Not Active	UO_0000065					False	CHEMBL1614530	PUBCHEM_BIOASSAY: qHTS Inhibitors of AmpC Beta-Lactamase (assay with detergent). (Class of assay: confirmatory) [Related pubchem assays: 1002 (Confirmation Concentration-Response Assay for Inhibitors of AmpC Beta-Lactamase (assay with detergent)), 585 (Promiscuous and Specific Inhibitors of AmpC Beta-Lactamase (assay without detergent) - a screen old NIH MLSMR collection), 584 (Promiscuous and Sp…	F	BAO_0000019	assay format	Escherichia coli	None	None	None	None	CHEMBL2026	Beta-lactamase AmpC	Escherichia coli K-12	SINGLE PROTEIN	CHEMBL1201862	7	PubChem BioAssays			None
CHEMBL1570563		0	305.40	0	3.42	SID14732270	COc1ccc(C)cc1NS(=O)(=O)c1cc(C)ccc1C	Potency	'='	2511.9	nM	5.60		Inconclusive	UO_0000065					False	CHEMBL1614530	PUBCHEM_BIOASSAY: qHTS Inhibitors of AmpC Beta-Lactamase (assay with detergent). (Class of assay: confirmatory) [Related pubchem assays: 1002 (Confirmation Concentration-Response Assay for Inhibitors of AmpC Beta-Lactamase (assay with detergent)), 585 (Promiscuous and Specific Inhibitors of AmpC Beta-Lactamase (assay without detergent) - a screen old NIH MLSMR collection), 584 (Promiscuous and Sp…	F	BAO_0000019	assay format	Escherichia coli	None	None	None	None	CHEMBL2026	Beta-lactamase AmpC	Escherichia coli K-12	SINGLE PROTEIN	CHEMBL1201862	7	PubChem BioAssays			None
CHEMBL1392710		0	285.36	0	1.41	SID864779	CCS(=O)(=O)N1CCc2cc(OC)c(OC)cc2C1	Potency	'='	56234.1	nM	4.25		Inconclusive	UO_0000065					False	CHEMBL1614530	PUBCHEM_BIOASSAY: qHTS Inhibitors of AmpC Beta-Lactamase (assay with detergent). (Class of assay: confirmatory) [Related pubchem assays: 1002 (Confirmation Concentration-Response Assay for Inhibitors of AmpC Beta-Lactamase (assay with detergent)), 585 (Promiscuous and Specific Inhibitors of AmpC Beta-Lactamase (assay without detergent) - a screen old NIH MLSMR collection), 584 (Promiscuous and Sp…	F	BAO_0000019	assay format	Escherichia coli	None	None	None	None	CHEMBL2026	Beta-lactamase AmpC	Escherichia coli K-12	SINGLE PROTEIN	CHEMBL1201862	7	PubChem BioAssays			None
CHEMBL1414753		0	353.42	0	3.89	SID4255285	CCOC(=O)C1CCN(C(=O)c2ccccc2Oc2ccccc2)CC1	Potency	'='	35481.3	nM	4.45		Inconclusive	UO_0000065					False	CHEMBL1614530	PUBCHEM_BIOASSAY: qHTS Inhibitors of AmpC Beta-Lactamase (assay with detergent). (Class of assay: confirmatory) [Related pubchem assays: 1002 (Confirmation Concentration-Response Assay for Inhibitors of AmpC Beta-Lactamase (assay with detergent)), 585 (Promiscuous and Specific Inhibitors of AmpC Beta-Lactamase (assay without detergent) - a screen old NIH MLSMR collection), 584 (Promiscuous and Sp…	F	BAO_0000019	assay format	Escherichia coli	None	None	None	None	CHEMBL2026	Beta-lactamase AmpC	Escherichia coli K-12	SINGLE PROTEIN	CHEMBL1201862	7	PubChem BioAssays			None
CHEMBL1424097		0	386.46	0	3.33	SID14744302	N#Cc1c(N2CCCCC2)nc(N)c2c(N)nc3c(c12)CC(c1ccccc1)O3	Potency	'='	35481.3	nM	4.45		Inconclusive	UO_0000065					False	CHEMBL1614530	PUBCHEM_BIOASSAY: qHTS Inhibitors of AmpC Beta-Lactamase (assay with detergent). (Class of assay: confirmatory) [Related pubchem assays: 1002 (Confirmation Concentration-Response Assay for Inhibitors of AmpC Beta-Lactamase (assay with detergent)), 585 (Promiscuous and Specific Inhibitors of AmpC Beta-Lactamase (assay without detergent) - a screen old NIH MLSMR collection), 584 (Promiscuous and Sp…	F	BAO_0000019	assay format	Escherichia coli	None	None	None	None	CHEMBL2026	Beta-lactamase AmpC	Escherichia coli K-12	SINGLE PROTEIN	CHEMBL1201862	7	PubChem BioAssays			None
CHEMBL1502531		0	544.77	0	4.96	SID24812021	CCN(CC)CC.COc1ccc(OC)c(-n2c(=S)[nH]c3c(sc(=S)n3-c3ccccc3C)c2=O)c1	Potency	'='	89125.1	nM	4.05		Inconclusive	UO_0000065					False	CHEMBL1614530	PUBCHEM_BIOASSAY: qHTS Inhibitors of AmpC Beta-Lactamase (assay with detergent). (Class of assay: confirmatory) [Related pubchem assays: 1002 (Confirmation Concentration-Response Assay for Inhibitors of AmpC Beta-Lactamase (assay with detergent)), 585 (Promiscuous and Specific Inhibitors of AmpC Beta-Lactamase (assay without detergent) - a screen old NIH MLSMR collection), 584 (Promiscuous and Sp…	F	BAO_0000019	assay format	Escherichia coli	None	None	None	None	CHEMBL2026	Beta-lactamase AmpC	Escherichia coli K-12	SINGLE PROTEIN	CHEMBL1201862	7	PubChem BioAssays			None
CHEMBL1520133		0	459.53	1	6.38	SID22411460	CN(c1ccccc1)c1ccc(/C=C(\CCC(=O)O)c2nc3ccccc3s2)cc1[N+](=O)[O-]	Potency	'='	112201.8	nM	3.95		Inconclusive	UO_0000065					False	CHEMBL1614530	PUBCHEM_BIOASSAY: qHTS Inhibitors of AmpC Beta-Lactamase (assay with detergent). (Class of assay: confirmatory) [Related pubchem assays: 1002 (Confirmation Concentration-Response Assay for Inhibitors of AmpC Beta-Lactamase (assay with detergent)), 585 (Promiscuous and Specific Inhibitors of AmpC Beta-Lactamase (assay without detergent) - a screen old NIH MLSMR collection), 584 (Promiscuous and Sp…	F	BAO_0000019	assay format	Escherichia coli	None	None	None	None	CHEMBL2026	Beta-lactamase AmpC	Escherichia coli K-12	SINGLE PROTEIN	CHEMBL1201862	7	PubChem BioAssays			None
CHEMBL1375278		0	335.40	0	3.42	SID24789567	O=C(CSc1nnc(-c2ccc(F)cc2)o1)NC1CCCCC1	Potency	'='	22387.2	nM	4.65		Inconclusive	UO_0000065					False	CHEMBL1614530	PUBCHEM_BIOASSAY: qHTS Inhibitors of AmpC Beta-Lactamase (assay with detergent). (Class of assay: confirmatory) [Related pubchem assays: 1002 (Confirmation Concentration-Response Assay for Inhibitors of AmpC Beta-Lactamase (assay with detergent)), 585 (Promiscuous and Specific Inhibitors of AmpC Beta-Lactamase (assay without detergent) - a screen old NIH MLSMR collection), 584 (Promiscuous and Sp…	F	BAO_0000019	assay format	Escherichia coli	None	None	None	None	CHEMBL2026	Beta-lactamase AmpC	Escherichia coli K-12	SINGLE PROTEIN	CHEMBL1201862	7	PubChem BioAssays			None
CHEMBL1232416	METHYLMALONIC ACID	0	118.09	0	-0.21	SID57260769	CC(C(=O)O)C(=O)O	Potency	'='	5623.4	nM	5.25		Inconclusive	UO_0000065					False	CHEMBL1614530	PUBCHEM_BIOASSAY: qHTS Inhibitors of AmpC Beta-Lactamase (assay with detergent). (Class of assay: confirmatory) [Related pubchem assays: 1002 (Confirmation Concentration-Response Assay for Inhibitors of AmpC Beta-Lactamase (assay with detergent)), 585 (Promiscuous and Specific Inhibitors of AmpC Beta-Lactamase (assay without detergent) - a screen old NIH MLSMR collection), 584 (Promiscuous and Sp…	F	BAO_0000019	assay format	Escherichia coli	None	None	None	None	CHEMBL2026	Beta-lactamase AmpC	Escherichia coli K-12	SINGLE PROTEIN	CHEMBL1201862	7	PubChem BioAssays			None
CHEMBL1304567		0	275.33	0	2.31	SID14720578	C=CCn1c(SCC(=O)O)nnc1-c1ccccc1	Potency	'='	1122.0	nM	5.95		Inconclusive	UO_0000065					False	CHEMBL1614530	PUBCHEM_BIOASSAY: qHTS Inhibitors of AmpC Beta-Lactamase (assay with detergent). (Class of assay: confirmatory) [Related pubchem assays: 1002 (Confirmation Concentration-Response Assay for Inhibitors of AmpC Beta-Lactamase (assay with detergent)), 585 (Promiscuous and Specific Inhibitors of AmpC Beta-Lactamase (assay without detergent) - a screen old NIH MLSMR collection), 584 (Promiscuous and Sp…	F	BAO_0000019	assay format	Escherichia coli	None	None	None	None	CHEMBL2026	Beta-lactamase AmpC	Escherichia coli K-12	SINGLE PROTEIN	CHEMBL1201862	7	PubChem BioAssays			None
CHEMBL1352886		0	321.40	0	1.42	SID863146	CCN(CC)C(=O)CSc1nc2ccccc2c(=O)n1OC	Potency	'='	11220.2	nM	4.95		Inconclusive	UO_0000065					False	CHEMBL1614530	PUBCHEM_BIOASSAY: qHTS Inhibitors of AmpC Beta-Lactamase (assay with detergent). (Class of assay: confirmatory) [Related pubchem assays: 1002 (Confirmation Concentration-Response Assay for Inhibitors of AmpC Beta-Lactamase (assay with detergent)), 585 (Promiscuous and Specific Inhibitors of AmpC Beta-Lactamase (assay without detergent) - a screen old NIH MLSMR collection), 584 (Promiscuous and Sp…	F	BAO_0000019	assay format	Escherichia coli	None	None	None	None	CHEMBL2026	Beta-lactamase AmpC	Escherichia coli K-12	SINGLE PROTEIN	CHEMBL1201862	7	PubChem BioAssays			None
CHEMBL1559816		0	309.37	0	2.38	SID56317213	Cc1cccc(NC(=O)C2CC(=O)N(Cc3ccccc3)C2)n1	Potency	'='	1412.5	nM	5.85		Inconclusive	UO_0000065					False	CHEMBL1614530	PUBCHEM_BIOASSAY: qHTS Inhibitors of AmpC Beta-Lactamase (assay with detergent). (Class of assay: confirmatory) [Related pubchem assays: 1002 (Confirmation Concentration-Response Assay for Inhibitors of AmpC Beta-Lactamase (assay with detergent)), 585 (Promiscuous and Specific Inhibitors of AmpC Beta-Lactamase (assay without detergent) - a screen old NIH MLSMR collection), 584 (Promiscuous and Sp…	F	BAO_0000019	assay format	Escherichia coli	None	None	None	None	CHEMBL2026	Beta-lactamase AmpC	Escherichia coli K-12	SINGLE PROTEIN	CHEMBL1201862	7	PubChem BioAssays			None
CHEMBL1588445		0	356.47	0	3.31	SID49818713	COc1ccccc1CCN1CCCC(CN(C)C(=O)c2ccco2)C1	Potency	'='	3162.3	nM	5.50		Inconclusive	UO_0000065					False	CHEMBL1614530	PUBCHEM_BIOASSAY: qHTS Inhibitors of AmpC Beta-Lactamase (assay with detergent). (Class of assay: confirmatory) [Related pubchem assays: 1002 (Confirmation Concentration-Response Assay for Inhibitors of AmpC Beta-Lactamase (assay with detergent)), 585 (Promiscuous and Specific Inhibitors of AmpC Beta-Lactamase (assay without detergent) - a screen old NIH MLSMR collection), 584 (Promiscuous and Sp…	F	BAO_0000019	assay format	Escherichia coli	None	None	None	None	CHEMBL2026	Beta-lactamase AmpC	Escherichia coli K-12	SINGLE PROTEIN	CHEMBL1201862	7	PubChem BioAssays			None
CHEMBL1449682		0	449.53	1	5.69	SID24273367	CCOC(=O)c1c(-c2ccccc2)oc2ccc(NS(=O)(=O)c3ccc(C)cc3C)cc12	Potency	'='	2818.4	nM	5.55		Not Active	UO_0000065					False	CHEMBL1614530	PUBCHEM_BIOASSAY: qHTS Inhibitors of AmpC Beta-Lactamase (assay with detergent). (Class of assay: confirmatory) [Related pubchem assays: 1002 (Confirmation Concentration-Response Assay for Inhibitors of AmpC Beta-Lactamase (assay with detergent)), 585 (Promiscuous and Specific Inhibitors of AmpC Beta-Lactamase (assay without detergent) - a screen old NIH MLSMR collection), 584 (Promiscuous and Sp…	F	BAO_0000019	assay format	Escherichia coli	None	None	None	None	CHEMBL2026	Beta-lactamase AmpC	Escherichia coli K-12	SINGLE PROTEIN	CHEMBL1201862	7	PubChem BioAssays			None
CHEMBL1603211		0	229.24	0	1.13	SID24839512	COc1ccc(N2C(=O)CC(C#N)=C2N)cc1	Potency	'='	1258.9	nM	5.90		Inconclusive	UO_0000065					False	CHEMBL1614530	PUBCHEM_BIOASSAY: qHTS Inhibitors of AmpC Beta-Lactamase (assay with detergent). (Class of assay: confirmatory) [Related pubchem assays: 1002 (Confirmation Concentration-Response Assay for Inhibitors of AmpC Beta-Lactamase (assay with detergent)), 585 (Promiscuous and Specific Inhibitors of AmpC Beta-Lactamase (assay without detergent) - a screen old NIH MLSMR collection), 584 (Promiscuous and Sp…	F	BAO_0000019	assay format	Escherichia coli	None	None	None	None	CHEMBL2026	Beta-lactamase AmpC	Escherichia coli K-12	SINGLE PROTEIN	CHEMBL1201862	7	PubChem BioAssays			None
CHEMBL1542222		0	523.62	1	2.16	SID24834096	Cc1cc(NS(=O)(=O)c2ccc(NC(=S)NC(=O)c3cccc(S(=O)(=O)N(C)C)c3)cc2)no1	Potency	'='	631.0	nM	6.20		Inconclusive	UO_0000065					False	CHEMBL1614530	PUBCHEM_BIOASSAY: qHTS Inhibitors of AmpC Beta-Lactamase (assay with detergent). (Class of assay: confirmatory) [Related pubchem assays: 1002 (Confirmation Concentration-Response Assay for Inhibitors of AmpC Beta-Lactamase (assay with detergent)), 585 (Promiscuous and Specific Inhibitors of AmpC Beta-Lactamase (assay without detergent) - a screen old NIH MLSMR collection), 584 (Promiscuous and Sp…	F	BAO_0000019	assay format	Escherichia coli	None	None	None	None	CHEMBL2026	Beta-lactamase AmpC	Escherichia coli K-12	SINGLE PROTEIN	CHEMBL1201862	7	PubChem BioAssays			None
CHEMBL1501650		0	174.16	0	2.14	SID22413680	O=[N+]([O-])c1cnc2ccccc2c1	Potency	'='	1412.5	nM	5.85		Inconclusive	UO_0000065					False	CHEMBL1614530	PUBCHEM_BIOASSAY: qHTS Inhibitors of AmpC Beta-Lactamase (assay with detergent). (Class of assay: confirmatory) [Related pubchem assays: 1002 (Confirmation Concentration-Response Assay for Inhibitors of AmpC Beta-Lactamase (assay with detergent)), 585 (Promiscuous and Specific Inhibitors of AmpC Beta-Lactamase (assay without detergent) - a screen old NIH MLSMR collection), 584 (Promiscuous and Sp…	F	BAO_0000019	assay format	Escherichia coli	None	None	None	None	CHEMBL2026	Beta-lactamase AmpC	Escherichia coli K-12	SINGLE PROTEIN	CHEMBL1201862	7	PubChem BioAssays			None
CHEMBL1570406		0	455.56	0	3.41	SID50125958	CCN1C(NCc2cc(OC)c(OC)c(OC)c2)=N[C@@H](c2ccccc2)[C@H](C(=O)OC)[C@H]1C	Potency	'='	7943.3	nM	5.10		Inconclusive	UO_0000065					False	CHEMBL1614530	PUBCHEM_BIOASSAY: qHTS Inhibitors of AmpC Beta-Lactamase (assay with detergent). (Class of assay: confirmatory) [Related pubchem assays: 1002 (Confirmation Concentration-Response Assay for Inhibitors of AmpC Beta-Lactamase (assay with detergent)), 585 (Promiscuous and Specific Inhibitors of AmpC Beta-Lactamase (assay without detergent) - a screen old NIH MLSMR collection), 584 (Promiscuous and Sp…	F	BAO_0000019	assay format	Escherichia coli	None	None	None	None	CHEMBL2026	Beta-lactamase AmpC	Escherichia coli K-12	SINGLE PROTEIN	CHEMBL1201862	7	PubChem BioAssays			None
CHEMBL1353648		0	379.46	0	2.64	SID49677822	CC(C)C(C)NC(=O)CN1C(=O)NC(c2ccccc2)(c2ccccc2)C1=O	Potency	'='	7943.3	nM	5.10		Not Active	UO_0000065					False	CHEMBL1614530	PUBCHEM_BIOASSAY: qHTS Inhibitors of AmpC Beta-Lactamase (assay with detergent). (Class of assay: confirmatory) [Related pubchem assays: 1002 (Confirmation Concentration-Response Assay for Inhibitors of AmpC Beta-Lactamase (assay with detergent)), 585 (Promiscuous and Specific Inhibitors of AmpC Beta-Lactamase (assay without detergent) - a screen old NIH MLSMR collection), 584 (Promiscuous and Sp…	F	BAO_0000019	assay format	Escherichia coli	None	None	None	None	CHEMBL2026	Beta-lactamase AmpC	Escherichia coli K-12	SINGLE PROTEIN	CHEMBL1201862	7	PubChem BioAssays			None
CHEMBL1354634		0	365.43	0	3.57	SID24409102	Cc1ccn2c(=O)cc(COc3ccc(NC(=O)C(C)(C)C)cc3)nc2c1	Potency	'='	631.0	nM	6.20		Not Active	UO_0000065					False	CHEMBL1614530	PUBCHEM_BIOASSAY: qHTS Inhibitors of AmpC Beta-Lactamase (assay with detergent). (Class of assay: confirmatory) [Related pubchem assays: 1002 (Confirmation Concentration-Response Assay for Inhibitors of AmpC Beta-Lactamase (assay with detergent)), 585 (Promiscuous and Specific Inhibitors of AmpC Beta-Lactamase (assay without detergent) - a screen old NIH MLSMR collection), 584 (Promiscuous and Sp…	F	BAO_0000019	assay format	Escherichia coli	None	None	None	None	CHEMBL2026	Beta-lactamase AmpC	Escherichia coli K-12	SINGLE PROTEIN	CHEMBL1201862	7	PubChem BioAssays			None
CHEMBL1353683		0	381.35	0	4.15	SID17508995	Cc1ccc(C(=O)NCCCNc2ccc(C(F)(F)F)cc2[N+](=O)[O-])cc1	Potency	'='	44668.4	nM	4.35		Inconclusive	UO_0000065					False	CHEMBL1614530	PUBCHEM_BIOASSAY: qHTS Inhibitors of AmpC Beta-Lactamase (assay with detergent). (Class of assay: confirmatory) [Related pubchem assays: 1002 (Confirmation Concentration-Response Assay for Inhibitors of AmpC Beta-Lactamase (assay with detergent)), 585 (Promiscuous and Specific Inhibitors of AmpC Beta-Lactamase (assay without detergent) - a screen old NIH MLSMR collection), 584 (Promiscuous and Sp…	F	BAO_0000019	assay format	Escherichia coli	None	None	None	None	CHEMBL2026	Beta-lactamase AmpC	Escherichia coli K-12	SINGLE PROTEIN	CHEMBL1201862	7	PubChem BioAssays			None
CHEMBL1531720		0	386.57	0	2.92	SID4251956	CC(NC(=O)c1ccc(N(C)C)cc1)C(c1cccs1)N1CCN(C)CC1	Potency	'='	89125.1	nM	4.05		Inconclusive	UO_0000065					False	CHEMBL1614530	PUBCHEM_BIOASSAY: qHTS Inhibitors of AmpC Beta-Lactamase (assay with detergent). (Class of assay: confirmatory) [Related pubchem assays: 1002 (Confirmation Concentration-Response Assay for Inhibitors of AmpC Beta-Lactamase (assay with detergent)), 585 (Promiscuous and Specific Inhibitors of AmpC Beta-Lactamase (assay without detergent) - a screen old NIH MLSMR collection), 584 (Promiscuous and Sp…	F	BAO_0000019	assay format	Escherichia coli	None	None	None	None	CHEMBL2026	Beta-lactamase AmpC	Escherichia coli K-12	SINGLE PROTEIN	CHEMBL1201862	7	PubChem BioAssays			None
CHEMBL1353696		0	379.41	0	3.70	SID17514075	CCc1ccc(/C=C2\Oc3cc(OC(=O)N4CCOCC4)ccc3C2=O)cc1	Potency	'='	22387.2	nM	4.65		Inconclusive	UO_0000065					False	CHEMBL1614530	PUBCHEM_BIOASSAY: qHTS Inhibitors of AmpC Beta-Lactamase (assay with detergent). (Class of assay: confirmatory) [Related pubchem assays: 1002 (Confirmation Concentration-Response Assay for Inhibitors of AmpC Beta-Lactamase (assay with detergent)), 585 (Promiscuous and Specific Inhibitors of AmpC Beta-Lactamase (assay without detergent) - a screen old NIH MLSMR collection), 584 (Promiscuous and Sp…	F	BAO_0000019	assay format	Escherichia coli	None	None	None	None	CHEMBL2026	Beta-lactamase AmpC	Escherichia coli K-12	SINGLE PROTEIN	CHEMBL1201862	7	PubChem BioAssays			None
CHEMBL1322138		0	253.41	0	1.60	SID17403517	CCCSC(S)=NC1CCS(=O)(=O)C1	Potency	'='	56234.1	nM	4.25		Inconclusive	UO_0000065					False	CHEMBL1614530	PUBCHEM_BIOASSAY: qHTS Inhibitors of AmpC Beta-Lactamase (assay with detergent). (Class of assay: confirmatory) [Related pubchem assays: 1002 (Confirmation Concentration-Response Assay for Inhibitors of AmpC Beta-Lactamase (assay with detergent)), 585 (Promiscuous and Specific Inhibitors of AmpC Beta-Lactamase (assay without detergent) - a screen old NIH MLSMR collection), 584 (Promiscuous and Sp…	F	BAO_0000019	assay format	Escherichia coli	None	None	None	None	CHEMBL2026	Beta-lactamase AmpC	Escherichia coli K-12	SINGLE PROTEIN	CHEMBL1201862	7	PubChem BioAssays			None
CHEMBL1402391		0	324.19	0	2.23	SID7972115	O=C(O)C1CCCN1S(=O)(=O)c1ccc(Cl)c(Cl)c1	Potency	'='	79432.8	nM	4.10		Inconclusive	UO_0000065					False	CHEMBL1614530	PUBCHEM_BIOASSAY: qHTS Inhibitors of AmpC Beta-Lactamase (assay with detergent). (Class of assay: confirmatory) [Related pubchem assays: 1002 (Confirmation Concentration-Response Assay for Inhibitors of AmpC Beta-Lactamase (assay with detergent)), 585 (Promiscuous and Specific Inhibitors of AmpC Beta-Lactamase (assay without detergent) - a screen old NIH MLSMR collection), 584 (Promiscuous and Sp…	F	BAO_0000019	assay format	Escherichia coli	None	None	None	None	CHEMBL2026	Beta-lactamase AmpC	Escherichia coli K-12	SINGLE PROTEIN	CHEMBL1201862	7	PubChem BioAssays			None
CHEMBL1417693		0	496.59	0	2.91	SID57266595	COc1ccc(OC)c(S(=O)(=O)N2CCN(C(=O)c3cc(C4CC4)nn3-c3ccccc3)CC2)c1	Potency	'='	100000.0	nM	4.00		Inconclusive	UO_0000065					False	CHEMBL1614530	PUBCHEM_BIOASSAY: qHTS Inhibitors of AmpC Beta-Lactamase (assay with detergent). (Class of assay: confirmatory) [Related pubchem assays: 1002 (Confirmation Concentration-Response Assay for Inhibitors of AmpC Beta-Lactamase (assay with detergent)), 585 (Promiscuous and Specific Inhibitors of AmpC Beta-Lactamase (assay without detergent) - a screen old NIH MLSMR collection), 584 (Promiscuous and Sp…	F	BAO_0000019	assay format	Escherichia coli	None	None	None	None	CHEMBL2026	Beta-lactamase AmpC	Escherichia coli K-12	SINGLE PROTEIN	CHEMBL1201862	7	PubChem BioAssays			None
CHEMBL1317305		0	442.54	0	2.39	SID57258531	Cc1ccc(S(=O)(=O)N2CCN(C(=O)COC(=O)/C=C/c3ccccc3)CC2)c(C)c1	Potency	'='	2818.4	nM	5.55		Inconclusive	UO_0000065					False	CHEMBL1614530	PUBCHEM_BIOASSAY: qHTS Inhibitors of AmpC Beta-Lactamase (assay with detergent). (Class of assay: confirmatory) [Related pubchem assays: 1002 (Confirmation Concentration-Response Assay for Inhibitors of AmpC Beta-Lactamase (assay with detergent)), 585 (Promiscuous and Specific Inhibitors of AmpC Beta-Lactamase (assay without detergent) - a screen old NIH MLSMR collection), 584 (Promiscuous and Sp…	F	BAO_0000019	assay format	Escherichia coli	None	None	None	None	CHEMBL2026	Beta-lactamase AmpC	Escherichia coli K-12	SINGLE PROTEIN	CHEMBL1201862	7	PubChem BioAssays			None
CHEMBL1534517		0	474.56	0	3.56	SID49821413	Cc1c(OC(C)C(=O)N2C[C@@H]3C[C@H](C2)Cn2c3cccc2=O)ccc2c3c(c(=O)oc12)CCCC3	Potency	'='	3548.1	nM	5.45		Inconclusive	UO_0000065					False	CHEMBL1614530	PUBCHEM_BIOASSAY: qHTS Inhibitors of AmpC Beta-Lactamase (assay with detergent). (Class of assay: confirmatory) [Related pubchem assays: 1002 (Confirmation Concentration-Response Assay for Inhibitors of AmpC Beta-Lactamase (assay with detergent)), 585 (Promiscuous and Specific Inhibitors of AmpC Beta-Lactamase (assay without detergent) - a screen old NIH MLSMR collection), 584 (Promiscuous and Sp…	F	BAO_0000019	assay format	Escherichia coli	None	None	None	None	CHEMBL2026	Beta-lactamase AmpC	Escherichia coli K-12	SINGLE PROTEIN	CHEMBL1201862	7	PubChem BioAssays			None
CHEMBL1313547		0	331.21	0	2.55	SID4248849	Br.COc1ccc(C2=CSC3=NCCN23)cc1F	Potency	'='	50118.7	nM	4.30		Inconclusive	UO_0000065					False	CHEMBL1614530	PUBCHEM_BIOASSAY: qHTS Inhibitors of AmpC Beta-Lactamase (assay with detergent). (Class of assay: confirmatory) [Related pubchem assays: 1002 (Confirmation Concentration-Response Assay for Inhibitors of AmpC Beta-Lactamase (assay with detergent)), 585 (Promiscuous and Specific Inhibitors of AmpC Beta-Lactamase (assay without detergent) - a screen old NIH MLSMR collection), 584 (Promiscuous and Sp…	F	BAO_0000019	assay format	Escherichia coli	None	None	None	None	CHEMBL2026	Beta-lactamase AmpC	Escherichia coli K-12	SINGLE PROTEIN	CHEMBL1201862	7	PubChem BioAssays			None
CHEMBL1589263		0	297.37	0	4.12	SID47198495	COc1cccc(CN2CC=C(c3ccc(F)cc3)CC2)c1	Potency	'='	631.0	nM	6.20		Inconclusive	UO_0000065					False	CHEMBL1614530	PUBCHEM_BIOASSAY: qHTS Inhibitors of AmpC Beta-Lactamase (assay with detergent). (Class of assay: confirmatory) [Related pubchem assays: 1002 (Confirmation Concentration-Response Assay for Inhibitors of AmpC Beta-Lactamase (assay with detergent)), 585 (Promiscuous and Specific Inhibitors of AmpC Beta-Lactamase (assay without detergent) - a screen old NIH MLSMR collection), 584 (Promiscuous and Sp…	F	BAO_0000019	assay format	Escherichia coli	None	None	None	None	CHEMBL2026	Beta-lactamase AmpC	Escherichia coli K-12	SINGLE PROTEIN	CHEMBL1201862	7	PubChem BioAssays			None
CHEMBL1394465		0	363.75	0	2.61	SID57261982	O=C(COC(=O)c1cc(Cl)ccc1O)Nc1ccc2c(c1)OCCO2	Potency	'='	1412.5	nM	5.85		Inconclusive	UO_0000065					False	CHEMBL1614530	PUBCHEM_BIOASSAY: qHTS Inhibitors of AmpC Beta-Lactamase (assay with detergent). (Class of assay: confirmatory) [Related pubchem assays: 1002 (Confirmation Concentration-Response Assay for Inhibitors of AmpC Beta-Lactamase (assay with detergent)), 585 (Promiscuous and Specific Inhibitors of AmpC Beta-Lactamase (assay without detergent) - a screen old NIH MLSMR collection), 584 (Promiscuous and Sp…	F	BAO_0000019	assay format	Escherichia coli	None	None	None	None	CHEMBL2026	Beta-lactamase AmpC	Escherichia coli K-12	SINGLE PROTEIN	CHEMBL1201862	7	PubChem BioAssays			None
CHEMBL1353629		0	409.48	0	3.44	SID22401444	COc1cc(/C=C/C(=O)OCC(=O)N2CCC(Cc3ccccc3)CC2)ccc1O	Potency	'='	28183.8	nM	4.55		Inconclusive	UO_0000065					False	CHEMBL1614530	PUBCHEM_BIOASSAY: qHTS Inhibitors of AmpC Beta-Lactamase (assay with detergent). (Class of assay: confirmatory) [Related pubchem assays: 1002 (Confirmation Concentration-Response Assay for Inhibitors of AmpC Beta-Lactamase (assay with detergent)), 585 (Promiscuous and Specific Inhibitors of AmpC Beta-Lactamase (assay without detergent) - a screen old NIH MLSMR collection), 584 (Promiscuous and Sp…	F	BAO_0000019	assay format	Escherichia coli	None	None	None	None	CHEMBL2026	Beta-lactamase AmpC	Escherichia coli K-12	SINGLE PROTEIN	CHEMBL1201862	7	PubChem BioAssays			None
CHEMBL1589265		0	383.47	0	2.25	SID22402492	O=C(c1ccccc1)N1CCN(C(=S)NCc2ccc3c(c2)OCO3)CC1	Potency	'='	562.3	nM	6.25		Inconclusive	UO_0000065					False	CHEMBL1614530	PUBCHEM_BIOASSAY: qHTS Inhibitors of AmpC Beta-Lactamase (assay with detergent). (Class of assay: confirmatory) [Related pubchem assays: 1002 (Confirmation Concentration-Response Assay for Inhibitors of AmpC Beta-Lactamase (assay with detergent)), 585 (Promiscuous and Specific Inhibitors of AmpC Beta-Lactamase (assay without detergent) - a screen old NIH MLSMR collection), 584 (Promiscuous and Sp…	F	BAO_0000019	assay format	Escherichia coli	None	None	None	None	CHEMBL2026	Beta-lactamase AmpC	Escherichia coli K-12	SINGLE PROTEIN	CHEMBL1201862	7	PubChem BioAssays			None
CHEMBL1522520		0	405.48	0	3.59	SID24405409	CCc1nn2c(=O)cc(COC(=O)C(c3ccccc3)c3ccccc3)nc2s1	Potency	'='	112201.8	nM	3.95		Not Active	UO_0000065					False	CHEMBL1614530	PUBCHEM_BIOASSAY: qHTS Inhibitors of AmpC Beta-Lactamase (assay with detergent). (Class of assay: confirmatory) [Related pubchem assays: 1002 (Confirmation Concentration-Response Assay for Inhibitors of AmpC Beta-Lactamase (assay with detergent)), 585 (Promiscuous and Specific Inhibitors of AmpC Beta-Lactamase (assay without detergent) - a screen old NIH MLSMR collection), 584 (Promiscuous and Sp…	F	BAO_0000019	assay format	Escherichia coli	None	None	None	None	CHEMBL2026	Beta-lactamase AmpC	Escherichia coli K-12	SINGLE PROTEIN	CHEMBL1201862	7	PubChem BioAssays			None
CHEMBL1612087		0	399.48	0	4.50	SID864942	COc1ccc(-n2c(SCc3ccc(C#N)cc3)nnc2-c2ccccn2)cc1	Potency	'='	1412.5	nM	5.85		Inconclusive	UO_0000065					False	CHEMBL1614530	PUBCHEM_BIOASSAY: qHTS Inhibitors of AmpC Beta-Lactamase (assay with detergent). (Class of assay: confirmatory) [Related pubchem assays: 1002 (Confirmation Concentration-Response Assay for Inhibitors of AmpC Beta-Lactamase (assay with detergent)), 585 (Promiscuous and Specific Inhibitors of AmpC Beta-Lactamase (assay without detergent) - a screen old NIH MLSMR collection), 584 (Promiscuous and Sp…	F	BAO_0000019	assay format	Escherichia coli	None	None	None	None	CHEMBL2026	Beta-lactamase AmpC	Escherichia coli K-12	SINGLE PROTEIN	CHEMBL1201862	7	PubChem BioAssays			None
CHEMBL1315949		0	358.44	0	1.65	SID57256877	NC(=O)C1CCN(C(=O)C2CCN(C(=O)Nc3ccccc3)CC2)CC1	Potency	'='	12589.3	nM	4.90		Inconclusive	UO_0000065					False	CHEMBL1614530	PUBCHEM_BIOASSAY: qHTS Inhibitors of AmpC Beta-Lactamase (assay with detergent). (Class of assay: confirmatory) [Related pubchem assays: 1002 (Confirmation Concentration-Response Assay for Inhibitors of AmpC Beta-Lactamase (assay with detergent)), 585 (Promiscuous and Specific Inhibitors of AmpC Beta-Lactamase (assay without detergent) - a screen old NIH MLSMR collection), 584 (Promiscuous and Sp…	F	BAO_0000019	assay format	Escherichia coli	None	None	None	None	CHEMBL2026	Beta-lactamase AmpC	Escherichia coli K-12	SINGLE PROTEIN	CHEMBL1201862	7	PubChem BioAssays			None
CHEMBL3211960		0	501.54	1	3.01	SID14743366	CCOCCCn1/c(=N/C(=O)c2ccc(OC)c(OC)c2)c(C#N)cc2c(=O)n3cccc(C)c3nc21	Potency	'='	2818.4	nM	5.55		Inconclusive	UO_0000065					False	CHEMBL1614530	PUBCHEM_BIOASSAY: qHTS Inhibitors of AmpC Beta-Lactamase (assay with detergent). (Class of assay: confirmatory) [Related pubchem assays: 1002 (Confirmation Concentration-Response Assay for Inhibitors of AmpC Beta-Lactamase (assay with detergent)), 585 (Promiscuous and Specific Inhibitors of AmpC Beta-Lactamase (assay without detergent) - a screen old NIH MLSMR collection), 584 (Promiscuous and Sp…	F	BAO_0000019	assay format	Escherichia coli	None	None	None	None	CHEMBL2026	Beta-lactamase AmpC	Escherichia coli K-12	SINGLE PROTEIN	CHEMBL1201862	7	PubChem BioAssays			None
CHEMBL1593442		0	457.60	0	3.61	SID24399041	COc1ccc(-c2cn3nc(N4CCCC(C(=O)NCCCOC(C)C)C4)sc3n2)cc1	Potency	'='	316.2	nM	6.50		Not Active	UO_0000065					False	CHEMBL1614530	PUBCHEM_BIOASSAY: qHTS Inhibitors of AmpC Beta-Lactamase (assay with detergent). (Class of assay: confirmatory) [Related pubchem assays: 1002 (Confirmation Concentration-Response Assay for Inhibitors of AmpC Beta-Lactamase (assay with detergent)), 585 (Promiscuous and Specific Inhibitors of AmpC Beta-Lactamase (assay without detergent) - a screen old NIH MLSMR collection), 584 (Promiscuous and Sp…	F	BAO_0000019	assay format	Escherichia coli	None	None	None	None	CHEMBL2026	Beta-lactamase AmpC	Escherichia coli K-12	SINGLE PROTEIN	CHEMBL1201862	7	PubChem BioAssays			None
CHEMBL1539924		0	359.79	0	4.33	SID47203365	O=C1N=C(Nc2ccccc2Cl)S/C1=C\c1cccc([N+](=O)[O-])c1	Potency	'='	112201.8	nM	3.95		Inconclusive	UO_0000065					False	CHEMBL1614530	PUBCHEM_BIOASSAY: qHTS Inhibitors of AmpC Beta-Lactamase (assay with detergent). (Class of assay: confirmatory) [Related pubchem assays: 1002 (Confirmation Concentration-Response Assay for Inhibitors of AmpC Beta-Lactamase (assay with detergent)), 585 (Promiscuous and Specific Inhibitors of AmpC Beta-Lactamase (assay without detergent) - a screen old NIH MLSMR collection), 584 (Promiscuous and Sp…	F	BAO_0000019	assay format	Escherichia coli	None	None	None	None	CHEMBL2026	Beta-lactamase AmpC	Escherichia coli K-12	SINGLE PROTEIN	CHEMBL1201862	7	PubChem BioAssays			None
CHEMBL1539953		0	271.32	0	2.66	SID47204199	COc1ccc(CCNC(=O)/C=C/c2ccco2)cc1	Potency	'='	50118.7	nM	4.30		Inconclusive	UO_0000065					False	CHEMBL1614530	PUBCHEM_BIOASSAY: qHTS Inhibitors of AmpC Beta-Lactamase (assay with detergent). (Class of assay: confirmatory) [Related pubchem assays: 1002 (Confirmation Concentration-Response Assay for Inhibitors of AmpC Beta-Lactamase (assay with detergent)), 585 (Promiscuous and Specific Inhibitors of AmpC Beta-Lactamase (assay without detergent) - a screen old NIH MLSMR collection), 584 (Promiscuous and Sp…	F	BAO_0000019	assay format	Escherichia coli	None	None	None	None	CHEMBL2026	Beta-lactamase AmpC	Escherichia coli K-12	SINGLE PROTEIN	CHEMBL1201862	7	PubChem BioAssays			None
CHEMBL1473478		0	431.49	0	4.26	SID49828848	COc1ccc(OC)c(-c2[nH]c(C(=O)NCC3CCCO3)cc3c4ccccc4nc2-3)c1	Potency	'='	1584.9	nM	5.80		Inconclusive	UO_0000065					False	CHEMBL1614530	PUBCHEM_BIOASSAY: qHTS Inhibitors of AmpC Beta-Lactamase (assay with detergent). (Class of assay: confirmatory) [Related pubchem assays: 1002 (Confirmation Concentration-Response Assay for Inhibitors of AmpC Beta-Lactamase (assay with detergent)), 585 (Promiscuous and Specific Inhibitors of AmpC Beta-Lactamase (assay without detergent) - a screen old NIH MLSMR collection), 584 (Promiscuous and Sp…	F	BAO_0000019	assay format	Escherichia coli	None	None	None	None	CHEMBL2026	Beta-lactamase AmpC	Escherichia coli K-12	SINGLE PROTEIN	CHEMBL1201862	7	PubChem BioAssays			None
CHEMBL1315247		0	450.49	0	2.47	SID49821414	COc1ccc2c(C)c(CC(=O)N3C[C@@H]4C[C@H](C3)Cn3c4cccc3=O)c(=O)oc2c1OC	Potency	'='	707.9	nM	6.15		Inconclusive	UO_0000065					False	CHEMBL1614530	PUBCHEM_BIOASSAY: qHTS Inhibitors of AmpC Beta-Lactamase (assay with detergent). (Class of assay: confirmatory) [Related pubchem assays: 1002 (Confirmation Concentration-Response Assay for Inhibitors of AmpC Beta-Lactamase (assay with detergent)), 585 (Promiscuous and Specific Inhibitors of AmpC Beta-Lactamase (assay without detergent) - a screen old NIH MLSMR collection), 584 (Promiscuous and Sp…	F	BAO_0000019	assay format	Escherichia coli	None	None	None	None	CHEMBL2026	Beta-lactamase AmpC	Escherichia coli K-12	SINGLE PROTEIN	CHEMBL1201862	7	PubChem BioAssays			None
CHEMBL1423206		0	346.46	0	2.36	SID853533	CCc1nnc(NC(=O)C2CCCN(c3nc(C)cc(C)n3)C2)s1	Potency	'='	11220.2	nM	4.95		Inconclusive	UO_0000065					False	CHEMBL1614530	PUBCHEM_BIOASSAY: qHTS Inhibitors of AmpC Beta-Lactamase (assay with detergent). (Class of assay: confirmatory) [Related pubchem assays: 1002 (Confirmation Concentration-Response Assay for Inhibitors of AmpC Beta-Lactamase (assay with detergent)), 585 (Promiscuous and Specific Inhibitors of AmpC Beta-Lactamase (assay without detergent) - a screen old NIH MLSMR collection), 584 (Promiscuous and Sp…	F	BAO_0000019	assay format	Escherichia coli	None	None	None	None	CHEMBL2026	Beta-lactamase AmpC	Escherichia coli K-12	SINGLE PROTEIN	CHEMBL1201862	7	PubChem BioAssays			None
CHEMBL1501593		0	304.39	0	2.78	SID14725433	O=C(Cc1cccs1)N1CCN(c2ccc(F)cc2)CC1	Potency	'='	100000.0	nM	4.00		Inconclusive	UO_0000065					False	CHEMBL1614530	PUBCHEM_BIOASSAY: qHTS Inhibitors of AmpC Beta-Lactamase (assay with detergent). (Class of assay: confirmatory) [Related pubchem assays: 1002 (Confirmation Concentration-Response Assay for Inhibitors of AmpC Beta-Lactamase (assay with detergent)), 585 (Promiscuous and Specific Inhibitors of AmpC Beta-Lactamase (assay without detergent) - a screen old NIH MLSMR collection), 584 (Promiscuous and Sp…	F	BAO_0000019	assay format	Escherichia coli	None	None	None	None	CHEMBL2026	Beta-lactamase AmpC	Escherichia coli K-12	SINGLE PROTEIN	CHEMBL1201862	7	PubChem BioAssays			None
CHEMBL1540617		0	390.42	0	1.17	SID49721015	COc1ccc(CN2CCNC(=O)C2CC(=O)N(C)Cc2ccno2)c(F)c1	Potency	'='	2511.9	nM	5.60		Inconclusive	UO_0000065					False	CHEMBL1614530	PUBCHEM_BIOASSAY: qHTS Inhibitors of AmpC Beta-Lactamase (assay with detergent). (Class of assay: confirmatory) [Related pubchem assays: 1002 (Confirmation Concentration-Response Assay for Inhibitors of AmpC Beta-Lactamase (assay with detergent)), 585 (Promiscuous and Specific Inhibitors of AmpC Beta-Lactamase (assay without detergent) - a screen old NIH MLSMR collection), 584 (Promiscuous and Sp…	F	BAO_0000019	assay format	Escherichia coli	None	None	None	None	CHEMBL2026	Beta-lactamase AmpC	Escherichia coli K-12	SINGLE PROTEIN	CHEMBL1201862	7	PubChem BioAssays			None
CHEMBL473315		0	373.41	0	4.79	SID863253	COc1ccc(-c2ccc(-c3noc(-c4ccccc4C)n3)c(OC)n2)cc1	Potency	'='	1412.5	nM	5.85		Inconclusive	UO_0000065					False	CHEMBL1614530	PUBCHEM_BIOASSAY: qHTS Inhibitors of AmpC Beta-Lactamase (assay with detergent). (Class of assay: confirmatory) [Related pubchem assays: 1002 (Confirmation Concentration-Response Assay for Inhibitors of AmpC Beta-Lactamase (assay with detergent)), 585 (Promiscuous and Specific Inhibitors of AmpC Beta-Lactamase (assay without detergent) - a screen old NIH MLSMR collection), 584 (Promiscuous and Sp…	F	BAO_0000019	assay format	Escherichia coli	None	None	None	None	CHEMBL2026	Beta-lactamase AmpC	Escherichia coli K-12	SINGLE PROTEIN	CHEMBL1201862	7	PubChem BioAssays			None
CHEMBL1513075		0	317.17	0	3.06	SID56319426	O=C(COC(=O)C1CCCC1)Nc1ncc(Cl)cc1Cl	Potency	'='	3981.1	nM	5.40		Inconclusive	UO_0000065					False	CHEMBL1614530	PUBCHEM_BIOASSAY: qHTS Inhibitors of AmpC Beta-Lactamase (assay with detergent). (Class of assay: confirmatory) [Related pubchem assays: 1002 (Confirmation Concentration-Response Assay for Inhibitors of AmpC Beta-Lactamase (assay with detergent)), 585 (Promiscuous and Specific Inhibitors of AmpC Beta-Lactamase (assay without detergent) - a screen old NIH MLSMR collection), 584 (Promiscuous and Sp…	F	BAO_0000019	assay format	Escherichia coli	None	None	None	None	CHEMBL2026	Beta-lactamase AmpC	Escherichia coli K-12	SINGLE PROTEIN	CHEMBL1201862	7	PubChem BioAssays			None
CHEMBL86754	IODOQUINOL	0	396.95	0	3.15	SID855609	Oc1c(I)cc(I)c2cccnc12	Potency	'='	3981.1	nM	5.40		Inconclusive	UO_0000065					False	CHEMBL1614530	PUBCHEM_BIOASSAY: qHTS Inhibitors of AmpC Beta-Lactamase (assay with detergent). (Class of assay: confirmatory) [Related pubchem assays: 1002 (Confirmation Concentration-Response Assay for Inhibitors of AmpC Beta-Lactamase (assay with detergent)), 585 (Promiscuous and Specific Inhibitors of AmpC Beta-Lactamase (assay without detergent) - a screen old NIH MLSMR collection), 584 (Promiscuous and Sp…	F	BAO_0000019	assay format	Escherichia coli	None	None	None	None	CHEMBL2026	Beta-lactamase AmpC	Escherichia coli K-12	SINGLE PROTEIN	CHEMBL1201862	7	PubChem BioAssays			None
CHEMBL1383675		0	425.33	0	3.84	SID14731886	CCN1CCN(C(=O)c2cc(-c3cccnc3)nc3ccc(Br)cc23)CC1	Potency	'='	631.0	nM	6.20		Inconclusive	UO_0000065					False	CHEMBL1614530	PUBCHEM_BIOASSAY: qHTS Inhibitors of AmpC Beta-Lactamase (assay with detergent). (Class of assay: confirmatory) [Related pubchem assays: 1002 (Confirmation Concentration-Response Assay for Inhibitors of AmpC Beta-Lactamase (assay with detergent)), 585 (Promiscuous and Specific Inhibitors of AmpC Beta-Lactamase (assay without detergent) - a screen old NIH MLSMR collection), 584 (Promiscuous and Sp…	F	BAO_0000019	assay format	Escherichia coli	None	None	None	None	CHEMBL2026	Beta-lactamase AmpC	Escherichia coli K-12	SINGLE PROTEIN	CHEMBL1201862	7	PubChem BioAssays			None
CHEMBL1402037		0	345.42	0	2.01	SID47204891	Cc1cc2c(cc1S(=O)(=O)N(C)c1ccccc1)n(C)c(=O)n2C	Potency	'='	631.0	nM	6.20		Inconclusive	UO_0000065					False	CHEMBL1614530	PUBCHEM_BIOASSAY: qHTS Inhibitors of AmpC Beta-Lactamase (assay with detergent). (Class of assay: confirmatory) [Related pubchem assays: 1002 (Confirmation Concentration-Response Assay for Inhibitors of AmpC Beta-Lactamase (assay with detergent)), 585 (Promiscuous and Specific Inhibitors of AmpC Beta-Lactamase (assay without detergent) - a screen old NIH MLSMR collection), 584 (Promiscuous and Sp…	F	BAO_0000019	assay format	Escherichia coli	None	None	None	None	CHEMBL2026	Beta-lactamase AmpC	Escherichia coli K-12	SINGLE PROTEIN	CHEMBL1201862	7	PubChem BioAssays			None
CHEMBL3196967		0	358.40	0	3.11	SID7966429	CCO/C(O)=C1\C(C)=Nc2nc(C)nn2C1c1ccc(OC)c(OC)c1	Potency	'='	50118.7	nM	4.30		Inconclusive	UO_0000065					False	CHEMBL1614530	PUBCHEM_BIOASSAY: qHTS Inhibitors of AmpC Beta-Lactamase (assay with detergent). (Class of assay: confirmatory) [Related pubchem assays: 1002 (Confirmation Concentration-Response Assay for Inhibitors of AmpC Beta-Lactamase (assay with detergent)), 585 (Promiscuous and Specific Inhibitors of AmpC Beta-Lactamase (assay without detergent) - a screen old NIH MLSMR collection), 584 (Promiscuous and Sp…	F	BAO_0000019	assay format	Escherichia coli	None	None	None	None	CHEMBL2026	Beta-lactamase AmpC	Escherichia coli K-12	SINGLE PROTEIN	CHEMBL1201862	7	PubChem BioAssays			None
CHEMBL1512981		0	482.93	1	6.54	SID24273884	COc1ccc(-c2oc3ncn4nc(-c5ccc(Cl)cc5)nc4c3c2-c2ccc(OC)cc2)cc1	Potency	'='	562.3	nM	6.25		Not Active	UO_0000065					False	CHEMBL1614530	PUBCHEM_BIOASSAY: qHTS Inhibitors of AmpC Beta-Lactamase (assay with detergent). (Class of assay: confirmatory) [Related pubchem assays: 1002 (Confirmation Concentration-Response Assay for Inhibitors of AmpC Beta-Lactamase (assay with detergent)), 585 (Promiscuous and Specific Inhibitors of AmpC Beta-Lactamase (assay without detergent) - a screen old NIH MLSMR collection), 584 (Promiscuous and Sp…	F	BAO_0000019	assay format	Escherichia coli	None	None	None	None	CHEMBL2026	Beta-lactamase AmpC	Escherichia coli K-12	SINGLE PROTEIN	CHEMBL1201862	7	PubChem BioAssays			None
CHEMBL1441125		0	351.49	0	3.34	SID49719742	Cc1ccc(S(=O)(=O)C(CNC(=O)C(C)C)c2cccs2)cc1	Potency	'='	8912.5	nM	5.05		Inconclusive	UO_0000065					False	CHEMBL1614530	PUBCHEM_BIOASSAY: qHTS Inhibitors of AmpC Beta-Lactamase (assay with detergent). (Class of assay: confirmatory) [Related pubchem assays: 1002 (Confirmation Concentration-Response Assay for Inhibitors of AmpC Beta-Lactamase (assay with detergent)), 585 (Promiscuous and Specific Inhibitors of AmpC Beta-Lactamase (assay without detergent) - a screen old NIH MLSMR collection), 584 (Promiscuous and Sp…	F	BAO_0000019	assay format	Escherichia coli	None	None	None	None	CHEMBL2026	Beta-lactamase AmpC	Escherichia coli K-12	SINGLE PROTEIN	CHEMBL1201862	7	PubChem BioAssays			None
CHEMBL1374486		0	364.45	0	3.80	SID17515102	COc1ccc(/C=C/C(=O)NCCn2c(C)cc3ccccc32)cc1OC	Potency	'='	125892.5	nM	3.90		Inconclusive	UO_0000065					False	CHEMBL1614530	PUBCHEM_BIOASSAY: qHTS Inhibitors of AmpC Beta-Lactamase (assay with detergent). (Class of assay: confirmatory) [Related pubchem assays: 1002 (Confirmation Concentration-Response Assay for Inhibitors of AmpC Beta-Lactamase (assay with detergent)), 585 (Promiscuous and Specific Inhibitors of AmpC Beta-Lactamase (assay without detergent) - a screen old NIH MLSMR collection), 584 (Promiscuous and Sp…	F	BAO_0000019	assay format	Escherichia coli	None	None	None	None	CHEMBL2026	Beta-lactamase AmpC	Escherichia coli K-12	SINGLE PROTEIN	CHEMBL1201862	7	PubChem BioAssays			None
CHEMBL1492460		0	409.96	1	5.37	SID24389322	O=C(NCCCc1nc2ccccc2n1Cc1ccccc1Cl)C1CCCCC1	Potency	'='	794.3	nM	6.10		Not Active	UO_0000065					False	CHEMBL1614530	PUBCHEM_BIOASSAY: qHTS Inhibitors of AmpC Beta-Lactamase (assay with detergent). (Class of assay: confirmatory) [Related pubchem assays: 1002 (Confirmation Concentration-Response Assay for Inhibitors of AmpC Beta-Lactamase (assay with detergent)), 585 (Promiscuous and Specific Inhibitors of AmpC Beta-Lactamase (assay without detergent) - a screen old NIH MLSMR collection), 584 (Promiscuous and Sp…	F	BAO_0000019	assay format	Escherichia coli	None	None	None	None	CHEMBL2026	Beta-lactamase AmpC	Escherichia coli K-12	SINGLE PROTEIN	CHEMBL1201862	7	PubChem BioAssays			None
CHEMBL1441594		0	475.59	0	1.19	SID26661021	CSCCC(NS(=O)(=O)c1ccc(F)cc1)C(=O)NCc1ccc(S(N)(=O)=O)cc1	Potency	'='	25118.9	nM	4.60		Inconclusive	UO_0000065					False	CHEMBL1614530	PUBCHEM_BIOASSAY: qHTS Inhibitors of AmpC Beta-Lactamase (assay with detergent). (Class of assay: confirmatory) [Related pubchem assays: 1002 (Confirmation Concentration-Response Assay for Inhibitors of AmpC Beta-Lactamase (assay with detergent)), 585 (Promiscuous and Specific Inhibitors of AmpC Beta-Lactamase (assay without detergent) - a screen old NIH MLSMR collection), 584 (Promiscuous and Sp…	F	BAO_0000019	assay format	Escherichia coli	None	None	None	None	CHEMBL2026	Beta-lactamase AmpC	Escherichia coli K-12	SINGLE PROTEIN	CHEMBL1201862	7	PubChem BioAssays			None
CHEMBL1435407		0	458.54	0	4.41	SID50126024	COC(=O)C1=C(C)N(Cc2ccccc2)C(NCCc2ccccn2)=N[C@H]1c1cccc(F)c1	Potency	'='	14125.4	nM	4.85		Inconclusive	UO_0000065					False	CHEMBL1614530	PUBCHEM_BIOASSAY: qHTS Inhibitors of AmpC Beta-Lactamase (assay with detergent). (Class of assay: confirmatory) [Related pubchem assays: 1002 (Confirmation Concentration-Response Assay for Inhibitors of AmpC Beta-Lactamase (assay with detergent)), 585 (Promiscuous and Specific Inhibitors of AmpC Beta-Lactamase (assay without detergent) - a screen old NIH MLSMR collection), 584 (Promiscuous and Sp…	F	BAO_0000019	assay format	Escherichia coli	None	None	None	None	CHEMBL2026	Beta-lactamase AmpC	Escherichia coli K-12	SINGLE PROTEIN	CHEMBL1201862	7	PubChem BioAssays			None
CHEMBL1351713		0	491.52	0	0.25	SID17515505	COc1ccc(CNC(=O)C(=O)NCC2OCCN2S(=O)(=O)c2ccc3c(c2)OCCO3)cc1	Potency	'='	79432.8	nM	4.10		Inconclusive	UO_0000065					False	CHEMBL1614530	PUBCHEM_BIOASSAY: qHTS Inhibitors of AmpC Beta-Lactamase (assay with detergent). (Class of assay: confirmatory) [Related pubchem assays: 1002 (Confirmation Concentration-Response Assay for Inhibitors of AmpC Beta-Lactamase (assay with detergent)), 585 (Promiscuous and Specific Inhibitors of AmpC Beta-Lactamase (assay without detergent) - a screen old NIH MLSMR collection), 584 (Promiscuous and Sp…	F	BAO_0000019	assay format	Escherichia coli	None	None	None	None	CHEMBL2026	Beta-lactamase AmpC	Escherichia coli K-12	SINGLE PROTEIN	CHEMBL1201862	7	PubChem BioAssays			None
CHEMBL1548384		0	302.37	0	3.84	SID49643496	COCc1cc(C)nc(SCc2ccc(F)cc2)c1C#N	Potency	'='	35481.3	nM	4.45		Not Active	UO_0000065					False	CHEMBL1614530	PUBCHEM_BIOASSAY: qHTS Inhibitors of AmpC Beta-Lactamase (assay with detergent). (Class of assay: confirmatory) [Related pubchem assays: 1002 (Confirmation Concentration-Response Assay for Inhibitors of AmpC Beta-Lactamase (assay with detergent)), 585 (Promiscuous and Specific Inhibitors of AmpC Beta-Lactamase (assay without detergent) - a screen old NIH MLSMR collection), 584 (Promiscuous and Sp…	F	BAO_0000019	assay format	Escherichia coli	None	None	None	None	CHEMBL2026	Beta-lactamase AmpC	Escherichia coli K-12	SINGLE PROTEIN	CHEMBL1201862	7	PubChem BioAssays			None
CHEMBL1351592		0	358.41	0	3.56	SID49825557	COc1ccc(OC)c(C(=O)N2CCCC(Nc3ccc(F)cc3)C2)c1	Potency	'='	1412.5	nM	5.85		Inconclusive	UO_0000065					False	CHEMBL1614530	PUBCHEM_BIOASSAY: qHTS Inhibitors of AmpC Beta-Lactamase (assay with detergent). (Class of assay: confirmatory) [Related pubchem assays: 1002 (Confirmation Concentration-Response Assay for Inhibitors of AmpC Beta-Lactamase (assay with detergent)), 585 (Promiscuous and Specific Inhibitors of AmpC Beta-Lactamase (assay without detergent) - a screen old NIH MLSMR collection), 584 (Promiscuous and Sp…	F	BAO_0000019	assay format	Escherichia coli	None	None	None	None	CHEMBL2026	Beta-lactamase AmpC	Escherichia coli K-12	SINGLE PROTEIN	CHEMBL1201862	7	PubChem BioAssays			None
CHEMBL1348715		0	342.40	0	1.92	SID17514239	C/C(NN1CCCCCC1)=C1/C(=O)NC(=O)N(c2ccccc2)C1=O	Potency	'='	44668.4	nM	4.35		Inconclusive	UO_0000065					False	CHEMBL1614530	PUBCHEM_BIOASSAY: qHTS Inhibitors of AmpC Beta-Lactamase (assay with detergent). (Class of assay: confirmatory) [Related pubchem assays: 1002 (Confirmation Concentration-Response Assay for Inhibitors of AmpC Beta-Lactamase (assay with detergent)), 585 (Promiscuous and Specific Inhibitors of AmpC Beta-Lactamase (assay without detergent) - a screen old NIH MLSMR collection), 584 (Promiscuous and Sp…	F	BAO_0000019	assay format	Escherichia coli	None	None	None	None	CHEMBL2026	Beta-lactamase AmpC	Escherichia coli K-12	SINGLE PROTEIN	CHEMBL1201862	7	PubChem BioAssays			None
CHEMBL1335201		0	305.41	0	1.44	SID3715366	CC(CCc1ccccc1)NC(=O)CSc1nnnn1C	Potency	'='	7943.3	nM	5.10		Inconclusive	UO_0000065					False	CHEMBL1614530	PUBCHEM_BIOASSAY: qHTS Inhibitors of AmpC Beta-Lactamase (assay with detergent). (Class of assay: confirmatory) [Related pubchem assays: 1002 (Confirmation Concentration-Response Assay for Inhibitors of AmpC Beta-Lactamase (assay with detergent)), 585 (Promiscuous and Specific Inhibitors of AmpC Beta-Lactamase (assay without detergent) - a screen old NIH MLSMR collection), 584 (Promiscuous and Sp…	F	BAO_0000019	assay format	Escherichia coli	None	None	None	None	CHEMBL2026	Beta-lactamase AmpC	Escherichia coli K-12	SINGLE PROTEIN	CHEMBL1201862	7	PubChem BioAssays			None
CHEMBL1410579		0	494.59	0	2.50	SID4255261	O=S(=O)(NCC1CCCO1)c1ccc2oc3ccc(S(=O)(=O)NCC4CCCO4)cc3c2c1	Potency	'='	707.9	nM	6.15		Inconclusive	UO_0000065					False	CHEMBL1614530	PUBCHEM_BIOASSAY: qHTS Inhibitors of AmpC Beta-Lactamase (assay with detergent). (Class of assay: confirmatory) [Related pubchem assays: 1002 (Confirmation Concentration-Response Assay for Inhibitors of AmpC Beta-Lactamase (assay with detergent)), 585 (Promiscuous and Specific Inhibitors of AmpC Beta-Lactamase (assay without detergent) - a screen old NIH MLSMR collection), 584 (Promiscuous and Sp…	F	BAO_0000019	assay format	Escherichia coli	None	None	None	None	CHEMBL2026	Beta-lactamase AmpC	Escherichia coli K-12	SINGLE PROTEIN	CHEMBL1201862	7	PubChem BioAssays			None
CHEMBL1591561		0	408.41	0	4.98	SID24275226	CCOc1ccccc1NC(=O)c1cnn2c(C(F)F)cc(-c3ccccc3)nc12	Potency	'='	1412.5	nM	5.85		Not Active	UO_0000065					False	CHEMBL1614530	PUBCHEM_BIOASSAY: qHTS Inhibitors of AmpC Beta-Lactamase (assay with detergent). (Class of assay: confirmatory) [Related pubchem assays: 1002 (Confirmation Concentration-Response Assay for Inhibitors of AmpC Beta-Lactamase (assay with detergent)), 585 (Promiscuous and Specific Inhibitors of AmpC Beta-Lactamase (assay without detergent) - a screen old NIH MLSMR collection), 584 (Promiscuous and Sp…	F	BAO_0000019	assay format	Escherichia coli	None	None	None	None	CHEMBL2026	Beta-lactamase AmpC	Escherichia coli K-12	SINGLE PROTEIN	CHEMBL1201862	7	PubChem BioAssays			None
CHEMBL1453781		0	338.36	0	3.29	SID24268849	COc1ccc(CNC(=O)c2cc(-c3ccc(OC)cc3)on2)cc1	Potency	'='	50118.7	nM	4.30		Not Active	UO_0000065					False	CHEMBL1614530	PUBCHEM_BIOASSAY: qHTS Inhibitors of AmpC Beta-Lactamase (assay with detergent). (Class of assay: confirmatory) [Related pubchem assays: 1002 (Confirmation Concentration-Response Assay for Inhibitors of AmpC Beta-Lactamase (assay with detergent)), 585 (Promiscuous and Specific Inhibitors of AmpC Beta-Lactamase (assay without detergent) - a screen old NIH MLSMR collection), 584 (Promiscuous and Sp…	F	BAO_0000019	assay format	Escherichia coli	None	None	None	None	CHEMBL2026	Beta-lactamase AmpC	Escherichia coli K-12	SINGLE PROTEIN	CHEMBL1201862	7	PubChem BioAssays			None
CHEMBL1488923		0	276.30	0	2.57	SID24830873	Cc1nn(-c2nc3ccccc3[nH]2)c(=O)c2ccccc12	Potency	'='	6309.6	nM	5.20		Inconclusive	UO_0000065					False	CHEMBL1614530	PUBCHEM_BIOASSAY: qHTS Inhibitors of AmpC Beta-Lactamase (assay with detergent). (Class of assay: confirmatory) [Related pubchem assays: 1002 (Confirmation Concentration-Response Assay for Inhibitors of AmpC Beta-Lactamase (assay with detergent)), 585 (Promiscuous and Specific Inhibitors of AmpC Beta-Lactamase (assay without detergent) - a screen old NIH MLSMR collection), 584 (Promiscuous and Sp…	F	BAO_0000019	assay format	Escherichia coli	None	None	None	None	CHEMBL2026	Beta-lactamase AmpC	Escherichia coli K-12	SINGLE PROTEIN	CHEMBL1201862	7	PubChem BioAssays			None
CHEMBL1579625		0	342.38	0	2.50	SID7965061	COCc1cc(C)nc2sc3c(=O)n(Cc4ccco4)nnc3c12	Potency	'='	35481.3	nM	4.45		Inconclusive	UO_0000065					False	CHEMBL1614530	PUBCHEM_BIOASSAY: qHTS Inhibitors of AmpC Beta-Lactamase (assay with detergent). (Class of assay: confirmatory) [Related pubchem assays: 1002 (Confirmation Concentration-Response Assay for Inhibitors of AmpC Beta-Lactamase (assay with detergent)), 585 (Promiscuous and Specific Inhibitors of AmpC Beta-Lactamase (assay without detergent) - a screen old NIH MLSMR collection), 584 (Promiscuous and Sp…	F	BAO_0000019	assay format	Escherichia coli	None	None	None	None	CHEMBL2026	Beta-lactamase AmpC	Escherichia coli K-12	SINGLE PROTEIN	CHEMBL1201862	7	PubChem BioAssays			None
CHEMBL1513178		0	304.40	0	1.06	SID49723004	CCCC(=O)Nc1nnc(S(=O)(=O)N2CCCC2)s1	Potency	'='	100000.0	nM	4.00		Inconclusive	UO_0000065					False	CHEMBL1614530	PUBCHEM_BIOASSAY: qHTS Inhibitors of AmpC Beta-Lactamase (assay with detergent). (Class of assay: confirmatory) [Related pubchem assays: 1002 (Confirmation Concentration-Response Assay for Inhibitors of AmpC Beta-Lactamase (assay with detergent)), 585 (Promiscuous and Specific Inhibitors of AmpC Beta-Lactamase (assay without detergent) - a screen old NIH MLSMR collection), 584 (Promiscuous and Sp…	F	BAO_0000019	assay format	Escherichia coli	None	None	None	None	CHEMBL2026	Beta-lactamase AmpC	Escherichia coli K-12	SINGLE PROTEIN	CHEMBL1201862	7	PubChem BioAssays			None
CHEMBL1453688		0	454.99	0	4.72	SID24276698	CC(C)(C)C1CCc2c(sc(NC(=O)Cn3nnc(-c4ccccc4Cl)n3)c2C#N)C1	Potency	'='	100000.0	nM	4.00		Inconclusive	UO_0000065					False	CHEMBL1614530	PUBCHEM_BIOASSAY: qHTS Inhibitors of AmpC Beta-Lactamase (assay with detergent). (Class of assay: confirmatory) [Related pubchem assays: 1002 (Confirmation Concentration-Response Assay for Inhibitors of AmpC Beta-Lactamase (assay with detergent)), 585 (Promiscuous and Specific Inhibitors of AmpC Beta-Lactamase (assay without detergent) - a screen old NIH MLSMR collection), 584 (Promiscuous and Sp…	F	BAO_0000019	assay format	Escherichia coli	None	None	None	None	CHEMBL2026	Beta-lactamase AmpC	Escherichia coli K-12	SINGLE PROTEIN	CHEMBL1201862	7	PubChem BioAssays			None
CHEMBL1561536		0	404.43	0	2.59	SID49733195	O=C(c1ccco1)N1CCCC(c2nc(O)c3nnn(Cc4ccccc4)c3n2)C1	Potency	'='	891.3	nM	6.05		Inconclusive	UO_0000065					False	CHEMBL1614530	PUBCHEM_BIOASSAY: qHTS Inhibitors of AmpC Beta-Lactamase (assay with detergent). (Class of assay: confirmatory) [Related pubchem assays: 1002 (Confirmation Concentration-Response Assay for Inhibitors of AmpC Beta-Lactamase (assay with detergent)), 585 (Promiscuous and Specific Inhibitors of AmpC Beta-Lactamase (assay without detergent) - a screen old NIH MLSMR collection), 584 (Promiscuous and Sp…	F	BAO_0000019	assay format	Escherichia coli	None	None	None	None	CHEMBL2026	Beta-lactamase AmpC	Escherichia coli K-12	SINGLE PROTEIN	CHEMBL1201862	7	PubChem BioAssays			None
CHEMBL1325760		0	399.45	0	2.76	SID24396367	Cn1c(=O)n(C/C=C/c2ccccc2)c(=O)c2c1nc1n2CCN1c1ccccc1	Potency	'='	100000.0	nM	4.00		Not Active	UO_0000065					False	CHEMBL1614530	PUBCHEM_BIOASSAY: qHTS Inhibitors of AmpC Beta-Lactamase (assay with detergent). (Class of assay: confirmatory) [Related pubchem assays: 1002 (Confirmation Concentration-Response Assay for Inhibitors of AmpC Beta-Lactamase (assay with detergent)), 585 (Promiscuous and Specific Inhibitors of AmpC Beta-Lactamase (assay without detergent) - a screen old NIH MLSMR collection), 584 (Promiscuous and Sp…	F	BAO_0000019	assay format	Escherichia coli	None	None	None	None	CHEMBL2026	Beta-lactamase AmpC	Escherichia coli K-12	SINGLE PROTEIN	CHEMBL1201862	7	PubChem BioAssays			None
CHEMBL1347722		0	314.41	0	3.72	SID7971262	CCC(C)Sc1nc(O)c2cnn(-c3ccc(C)cc3)c2n1	Potency	'='	3162.3	nM	5.50		Inconclusive	UO_0000065					False	CHEMBL1614530	PUBCHEM_BIOASSAY: qHTS Inhibitors of AmpC Beta-Lactamase (assay with detergent). (Class of assay: confirmatory) [Related pubchem assays: 1002 (Confirmation Concentration-Response Assay for Inhibitors of AmpC Beta-Lactamase (assay with detergent)), 585 (Promiscuous and Specific Inhibitors of AmpC Beta-Lactamase (assay without detergent) - a screen old NIH MLSMR collection), 584 (Promiscuous and Sp…	F	BAO_0000019	assay format	Escherichia coli	None	None	None	None	CHEMBL2026	Beta-lactamase AmpC	Escherichia coli K-12	SINGLE PROTEIN	CHEMBL1201862	7	PubChem BioAssays			None
CHEMBL1612136		0	418.56	0	1.99	SID14738335	O=C(NCCCN1CCCCC1)c1ccc2c(c1)NC(=O)C(N1CCOCC1)S2	Potency	'='	89125.1	nM	4.05		Inconclusive	UO_0000065					False	CHEMBL1614530	PUBCHEM_BIOASSAY: qHTS Inhibitors of AmpC Beta-Lactamase (assay with detergent). (Class of assay: confirmatory) [Related pubchem assays: 1002 (Confirmation Concentration-Response Assay for Inhibitors of AmpC Beta-Lactamase (assay with detergent)), 585 (Promiscuous and Specific Inhibitors of AmpC Beta-Lactamase (assay without detergent) - a screen old NIH MLSMR collection), 584 (Promiscuous and Sp…	F	BAO_0000019	assay format	Escherichia coli	None	None	None	None	CHEMBL2026	Beta-lactamase AmpC	Escherichia coli K-12	SINGLE PROTEIN	CHEMBL1201862	7	PubChem BioAssays			None
CHEMBL3213560		0	387.48	0	1.57	SID861393	CC(C)C(=O)N1CCN(CCNC=C2C(=O)CC(c3ccco3)CC2=O)CC1	Potency	'='	5011.9	nM	5.30		Inconclusive	UO_0000065					False	CHEMBL1614530	PUBCHEM_BIOASSAY: qHTS Inhibitors of AmpC Beta-Lactamase (assay with detergent). (Class of assay: confirmatory) [Related pubchem assays: 1002 (Confirmation Concentration-Response Assay for Inhibitors of AmpC Beta-Lactamase (assay with detergent)), 585 (Promiscuous and Specific Inhibitors of AmpC Beta-Lactamase (assay without detergent) - a screen old NIH MLSMR collection), 584 (Promiscuous and Sp…	F	BAO_0000019	assay format	Escherichia coli	None	None	None	None	CHEMBL2026	Beta-lactamase AmpC	Escherichia coli K-12	SINGLE PROTEIN	CHEMBL1201862	7	PubChem BioAssays			None
CHEMBL1315817		0	473.60	0	1.94	SID51090159	COc1ccc(CCNC(=O)C(=O)NCC2CCCN2S(=O)(=O)c2cc(C)ccc2C)cc1	Potency	'='	112201.8	nM	3.95		Inconclusive	UO_0000065					False	CHEMBL1614530	PUBCHEM_BIOASSAY: qHTS Inhibitors of AmpC Beta-Lactamase (assay with detergent). (Class of assay: confirmatory) [Related pubchem assays: 1002 (Confirmation Concentration-Response Assay for Inhibitors of AmpC Beta-Lactamase (assay with detergent)), 585 (Promiscuous and Specific Inhibitors of AmpC Beta-Lactamase (assay without detergent) - a screen old NIH MLSMR collection), 584 (Promiscuous and Sp…	F	BAO_0000019	assay format	Escherichia coli	None	None	None	None	CHEMBL2026	Beta-lactamase AmpC	Escherichia coli K-12	SINGLE PROTEIN	CHEMBL1201862	7	PubChem BioAssays			None
CHEMBL1609412		0	239.70	0	1.74	SID49823414	O=C(Cc1ccccc1Cl)N1CCOCC1	Potency	'='	3981.1	nM	5.40		Inconclusive	UO_0000065					False	CHEMBL1614530	PUBCHEM_BIOASSAY: qHTS Inhibitors of AmpC Beta-Lactamase (assay with detergent). (Class of assay: confirmatory) [Related pubchem assays: 1002 (Confirmation Concentration-Response Assay for Inhibitors of AmpC Beta-Lactamase (assay with detergent)), 585 (Promiscuous and Specific Inhibitors of AmpC Beta-Lactamase (assay without detergent) - a screen old NIH MLSMR collection), 584 (Promiscuous and Sp…	F	BAO_0000019	assay format	Escherichia coli	None	None	None	None	CHEMBL2026	Beta-lactamase AmpC	Escherichia coli K-12	SINGLE PROTEIN	CHEMBL1201862	7	PubChem BioAssays			None
CHEMBL1321513		0	461.39	0	4.50	SID14744252	COCCn1c(SCCCC(=O)c2ccc(Br)cc2)nnc1-c1ccncc1	Potency	'='	44668.4	nM	4.35		Inconclusive	UO_0000065					False	CHEMBL1614530	PUBCHEM_BIOASSAY: qHTS Inhibitors of AmpC Beta-Lactamase (assay with detergent). (Class of assay: confirmatory) [Related pubchem assays: 1002 (Confirmation Concentration-Response Assay for Inhibitors of AmpC Beta-Lactamase (assay with detergent)), 585 (Promiscuous and Specific Inhibitors of AmpC Beta-Lactamase (assay without detergent) - a screen old NIH MLSMR collection), 584 (Promiscuous and Sp…	F	BAO_0000019	assay format	Escherichia coli	None	None	None	None	CHEMBL2026	Beta-lactamase AmpC	Escherichia coli K-12	SINGLE PROTEIN	CHEMBL1201862	7	PubChem BioAssays			None
CHEMBL1422490		0	248.24	0	1.57	SID47196543	Cc1cc(OCCn2cncn2)ccc1[N+](=O)[O-]	Potency	'='	44668.4	nM	4.35		Inconclusive	UO_0000065					False	CHEMBL1614530	PUBCHEM_BIOASSAY: qHTS Inhibitors of AmpC Beta-Lactamase (assay with detergent). (Class of assay: confirmatory) [Related pubchem assays: 1002 (Confirmation Concentration-Response Assay for Inhibitors of AmpC Beta-Lactamase (assay with detergent)), 585 (Promiscuous and Specific Inhibitors of AmpC Beta-Lactamase (assay without detergent) - a screen old NIH MLSMR collection), 584 (Promiscuous and Sp…	F	BAO_0000019	assay format	Escherichia coli	None	None	None	None	CHEMBL2026	Beta-lactamase AmpC	Escherichia coli K-12	SINGLE PROTEIN	CHEMBL1201862	7	PubChem BioAssays			None
CHEMBL1530565		0	382.42	0	2.67	SID849732	CCn1c(=O)c(C(=O)NCc2ccc(OC)c(OC)c2)c(O)c2ccccc21	Potency	'='	1412.5	nM	5.85		Inconclusive	UO_0000065					False	CHEMBL1614530	PUBCHEM_BIOASSAY: qHTS Inhibitors of AmpC Beta-Lactamase (assay with detergent). (Class of assay: confirmatory) [Related pubchem assays: 1002 (Confirmation Concentration-Response Assay for Inhibitors of AmpC Beta-Lactamase (assay with detergent)), 585 (Promiscuous and Specific Inhibitors of AmpC Beta-Lactamase (assay without detergent) - a screen old NIH MLSMR collection), 584 (Promiscuous and Sp…	F	BAO_0000019	assay format	Escherichia coli	None	None	None	None	CHEMBL2026	Beta-lactamase AmpC	Escherichia coli K-12	SINGLE PROTEIN	CHEMBL1201862	7	PubChem BioAssays			None
CHEMBL1578621		0	340.42	0	3.87	SID17506427	CCOc1cccc(C(=O)Nc2cccc(C(=O)NC(C)(C)C)c2)c1	Potency	'='	89125.1	nM	4.05		Inconclusive	UO_0000065					False	CHEMBL1614530	PUBCHEM_BIOASSAY: qHTS Inhibitors of AmpC Beta-Lactamase (assay with detergent). (Class of assay: confirmatory) [Related pubchem assays: 1002 (Confirmation Concentration-Response Assay for Inhibitors of AmpC Beta-Lactamase (assay with detergent)), 585 (Promiscuous and Specific Inhibitors of AmpC Beta-Lactamase (assay without detergent) - a screen old NIH MLSMR collection), 584 (Promiscuous and Sp…	F	BAO_0000019	assay format	Escherichia coli	None	None	None	None	CHEMBL2026	Beta-lactamase AmpC	Escherichia coli K-12	SINGLE PROTEIN	CHEMBL1201862	7	PubChem BioAssays			None
CHEMBL1355288		0	448.52	0	4.64	SID24404779	CCOc1ccc(-c2c(C)nn3c(C)c(C(=O)NCc4ccc(C)o4)cnc23)cc1OCC	Potency	'='	141253.8	nM	3.85		Not Active	UO_0000065					False	CHEMBL1614530	PUBCHEM_BIOASSAY: qHTS Inhibitors of AmpC Beta-Lactamase (assay with detergent). (Class of assay: confirmatory) [Related pubchem assays: 1002 (Confirmation Concentration-Response Assay for Inhibitors of AmpC Beta-Lactamase (assay with detergent)), 585 (Promiscuous and Specific Inhibitors of AmpC Beta-Lactamase (assay without detergent) - a screen old NIH MLSMR collection), 584 (Promiscuous and Sp…	F	BAO_0000019	assay format	Escherichia coli	None	None	None	None	CHEMBL2026	Beta-lactamase AmpC	Escherichia coli K-12	SINGLE PROTEIN	CHEMBL1201862	7	PubChem BioAssays			None
CHEMBL1302841		0	464.50	0	-0.12	SID17516222	Cn1c(N)c(C(=O)COC(=O)c2cccc(S(=O)(=O)N3CCCCC3)c2)c(=O)n(C)c1=O	Potency	'='	112201.8	nM	3.95		Inconclusive	UO_0000065					False	CHEMBL1614530	PUBCHEM_BIOASSAY: qHTS Inhibitors of AmpC Beta-Lactamase (assay with detergent). (Class of assay: confirmatory) [Related pubchem assays: 1002 (Confirmation Concentration-Response Assay for Inhibitors of AmpC Beta-Lactamase (assay with detergent)), 585 (Promiscuous and Specific Inhibitors of AmpC Beta-Lactamase (assay without detergent) - a screen old NIH MLSMR collection), 584 (Promiscuous and Sp…	F	BAO_0000019	assay format	Escherichia coli	None	None	None	None	CHEMBL2026	Beta-lactamase AmpC	Escherichia coli K-12	SINGLE PROTEIN	CHEMBL1201862	7	PubChem BioAssays			None
CHEMBL1558181		0	307.69	0	2.22	SID17514884	O=C(Nc1nnc(-c2ccc(Cl)cc2)o1)C1=COCCO1	Potency	'='	89125.1	nM	4.05		Inconclusive	UO_0000065					False	CHEMBL1614530	PUBCHEM_BIOASSAY: qHTS Inhibitors of AmpC Beta-Lactamase (assay with detergent). (Class of assay: confirmatory) [Related pubchem assays: 1002 (Confirmation Concentration-Response Assay for Inhibitors of AmpC Beta-Lactamase (assay with detergent)), 585 (Promiscuous and Specific Inhibitors of AmpC Beta-Lactamase (assay without detergent) - a screen old NIH MLSMR collection), 584 (Promiscuous and Sp…	F	BAO_0000019	assay format	Escherichia coli	None	None	None	None	CHEMBL2026	Beta-lactamase AmpC	Escherichia coli K-12	SINGLE PROTEIN	CHEMBL1201862	7	PubChem BioAssays			None
CHEMBL1373458		0	451.61	0	3.40	SID22411757	Cc1ccc(CCNC(=O)C2CCC(CNc3c(N4CCC(C)CC4)c(=O)c3=O)CC2)cc1	Potency	'='	28183.8	nM	4.55		Inconclusive	UO_0000065					False	CHEMBL1614530	PUBCHEM_BIOASSAY: qHTS Inhibitors of AmpC Beta-Lactamase (assay with detergent). (Class of assay: confirmatory) [Related pubchem assays: 1002 (Confirmation Concentration-Response Assay for Inhibitors of AmpC Beta-Lactamase (assay with detergent)), 585 (Promiscuous and Specific Inhibitors of AmpC Beta-Lactamase (assay without detergent) - a screen old NIH MLSMR collection), 584 (Promiscuous and Sp…	F	BAO_0000019	assay format	Escherichia coli	None	None	None	None	CHEMBL2026	Beta-lactamase AmpC	Escherichia coli K-12	SINGLE PROTEIN	CHEMBL1201862	7	PubChem BioAssays			None
CHEMBL1440544		0	309.37	0	3.51	SID24389548	CCCOc1ccc(CN2C(=O)C(=O)c3cccc(C)c32)cc1	Potency	'='	631.0	nM	6.20		Not Active	UO_0000065					False	CHEMBL1614530	PUBCHEM_BIOASSAY: qHTS Inhibitors of AmpC Beta-Lactamase (assay with detergent). (Class of assay: confirmatory) [Related pubchem assays: 1002 (Confirmation Concentration-Response Assay for Inhibitors of AmpC Beta-Lactamase (assay with detergent)), 585 (Promiscuous and Specific Inhibitors of AmpC Beta-Lactamase (assay without detergent) - a screen old NIH MLSMR collection), 584 (Promiscuous and Sp…	F	BAO_0000019	assay format	Escherichia coli	None	None	None	None	CHEMBL2026	Beta-lactamase AmpC	Escherichia coli K-12	SINGLE PROTEIN	CHEMBL1201862	7	PubChem BioAssays			None
CHEMBL1347745		0	520.44	1	4.40	SID24782212	O=C(CCC(=O)N1CCN(S(=O)(=O)c2ccc3ccccc3c2)CC1)Nc1cc(Cl)cc(Cl)c1	Potency	'='	100000.0	nM	4.00		Inconclusive	UO_0000065					False	CHEMBL1614530	PUBCHEM_BIOASSAY: qHTS Inhibitors of AmpC Beta-Lactamase (assay with detergent). (Class of assay: confirmatory) [Related pubchem assays: 1002 (Confirmation Concentration-Response Assay for Inhibitors of AmpC Beta-Lactamase (assay with detergent)), 585 (Promiscuous and Specific Inhibitors of AmpC Beta-Lactamase (assay without detergent) - a screen old NIH MLSMR collection), 584 (Promiscuous and Sp…	F	BAO_0000019	assay format	Escherichia coli	None	None	None	None	CHEMBL2026	Beta-lactamase AmpC	Escherichia coli K-12	SINGLE PROTEIN	CHEMBL1201862	7	PubChem BioAssays			None
CHEMBL1544449		0	330.86	0	1.52	SID14729381	CCOc1c(CNCCN2CCOCC2)cccc1OC.Cl	Potency	'='	79432.8	nM	4.10		Inconclusive	UO_0000065					False	CHEMBL1614530	PUBCHEM_BIOASSAY: qHTS Inhibitors of AmpC Beta-Lactamase (assay with detergent). (Class of assay: confirmatory) [Related pubchem assays: 1002 (Confirmation Concentration-Response Assay for Inhibitors of AmpC Beta-Lactamase (assay with detergent)), 585 (Promiscuous and Specific Inhibitors of AmpC Beta-Lactamase (assay without detergent) - a screen old NIH MLSMR collection), 584 (Promiscuous and Sp…	F	BAO_0000019	assay format	Escherichia coli	None	None	None	None	CHEMBL2026	Beta-lactamase AmpC	Escherichia coli K-12	SINGLE PROTEIN	CHEMBL1201862	7	PubChem BioAssays			None
CHEMBL1551902		0	424.50	0	3.41	SID56314890	CCOc1ccc(CCNC(=O)COC(=O)Cc2c[nH]c3ccccc23)cc1OCC	Potency	'='	707.9	nM	6.15		Inconclusive	UO_0000065					False	CHEMBL1614530	PUBCHEM_BIOASSAY: qHTS Inhibitors of AmpC Beta-Lactamase (assay with detergent). (Class of assay: confirmatory) [Related pubchem assays: 1002 (Confirmation Concentration-Response Assay for Inhibitors of AmpC Beta-Lactamase (assay with detergent)), 585 (Promiscuous and Specific Inhibitors of AmpC Beta-Lactamase (assay without detergent) - a screen old NIH MLSMR collection), 584 (Promiscuous and Sp…	F	BAO_0000019	assay format	Escherichia coli	None	None	None	None	CHEMBL2026	Beta-lactamase AmpC	Escherichia coli K-12	SINGLE PROTEIN	CHEMBL1201862	7	PubChem BioAssays			None
CHEMBL1307576		0	300.16	0	0.87	SID4248946	O=C(O)CNS(=O)(=O)c1ccc(Br)s1	Potency	'='	7943.3	nM	5.10		Inconclusive	UO_0000065					False	CHEMBL1614530	PUBCHEM_BIOASSAY: qHTS Inhibitors of AmpC Beta-Lactamase (assay with detergent). (Class of assay: confirmatory) [Related pubchem assays: 1002 (Confirmation Concentration-Response Assay for Inhibitors of AmpC Beta-Lactamase (assay with detergent)), 585 (Promiscuous and Specific Inhibitors of AmpC Beta-Lactamase (assay without detergent) - a screen old NIH MLSMR collection), 584 (Promiscuous and Sp…	F	BAO_0000019	assay format	Escherichia coli	None	None	None	None	CHEMBL2026	Beta-lactamase AmpC	Escherichia coli K-12	SINGLE PROTEIN	CHEMBL1201862	7	PubChem BioAssays			None
CHEMBL1612054		0	340.38	0	2.42	SID49724630	COc1ccccc1C(=O)Nc1cccc(C(=O)N2CCOCC2)c1	Potency	'='	631.0	nM	6.20		Inconclusive	UO_0000065					False	CHEMBL1614530	PUBCHEM_BIOASSAY: qHTS Inhibitors of AmpC Beta-Lactamase (assay with detergent). (Class of assay: confirmatory) [Related pubchem assays: 1002 (Confirmation Concentration-Response Assay for Inhibitors of AmpC Beta-Lactamase (assay with detergent)), 585 (Promiscuous and Specific Inhibitors of AmpC Beta-Lactamase (assay without detergent) - a screen old NIH MLSMR collection), 584 (Promiscuous and Sp…	F	BAO_0000019	assay format	Escherichia coli	None	None	None	None	CHEMBL2026	Beta-lactamase AmpC	Escherichia coli K-12	SINGLE PROTEIN	CHEMBL1201862	7	PubChem BioAssays			None
CHEMBL1500798		0	472.16	1	6.17	SID17431569	O=C(CN(Cc1ccco1)C(=O)c1ccc(Cl)cc1)Nc1c(Cl)cc(Cl)cc1Cl	Potency	'='	112201.8	nM	3.95		Inconclusive	UO_0000065					False	CHEMBL1614530	PUBCHEM_BIOASSAY: qHTS Inhibitors of AmpC Beta-Lactamase (assay with detergent). (Class of assay: confirmatory) [Related pubchem assays: 1002 (Confirmation Concentration-Response Assay for Inhibitors of AmpC Beta-Lactamase (assay with detergent)), 585 (Promiscuous and Specific Inhibitors of AmpC Beta-Lactamase (assay without detergent) - a screen old NIH MLSMR collection), 584 (Promiscuous and Sp…	F	BAO_0000019	assay format	Escherichia coli	None	None	None	None	CHEMBL2026	Beta-lactamase AmpC	Escherichia coli K-12	SINGLE PROTEIN	CHEMBL1201862	7	PubChem BioAssays			None
CHEMBL1333506		0	420.89	0	2.15	SID49822070	O=C(COc1cc2oc(=O)c3c(c2cc1Cl)CCC3)NCCCN1CCOCC1	Potency	'='	100000.0	nM	4.00		Inconclusive	UO_0000065					False	CHEMBL1614530	PUBCHEM_BIOASSAY: qHTS Inhibitors of AmpC Beta-Lactamase (assay with detergent). (Class of assay: confirmatory) [Related pubchem assays: 1002 (Confirmation Concentration-Response Assay for Inhibitors of AmpC Beta-Lactamase (assay with detergent)), 585 (Promiscuous and Specific Inhibitors of AmpC Beta-Lactamase (assay without detergent) - a screen old NIH MLSMR collection), 584 (Promiscuous and Sp…	F	BAO_0000019	assay format	Escherichia coli	None	None	None	None	CHEMBL2026	Beta-lactamase AmpC	Escherichia coli K-12	SINGLE PROTEIN	CHEMBL1201862	7	PubChem BioAssays			None
CHEMBL1382878		0	135.17	0	1.20	SID842139	[O-][n+]1ccc(C2CC2)cc1	Potency	'='	631.0	nM	6.20		Inconclusive	UO_0000065					False	CHEMBL1614530	PUBCHEM_BIOASSAY: qHTS Inhibitors of AmpC Beta-Lactamase (assay with detergent). (Class of assay: confirmatory) [Related pubchem assays: 1002 (Confirmation Concentration-Response Assay for Inhibitors of AmpC Beta-Lactamase (assay with detergent)), 585 (Promiscuous and Specific Inhibitors of AmpC Beta-Lactamase (assay without detergent) - a screen old NIH MLSMR collection), 584 (Promiscuous and Sp…	F	BAO_0000019	assay format	Escherichia coli	None	None	None	None	CHEMBL2026	Beta-lactamase AmpC	Escherichia coli K-12	SINGLE PROTEIN	CHEMBL1201862	7	PubChem BioAssays			None
CHEMBL1596770		0	449.57	0	2.53	SID57256816	CCN(CC)S(=O)(=O)c1cc(NC(=O)C(C)N2C(=O)C3CCCCC3C2=O)ccc1C	Potency	'='	3548.1	nM	5.45		Inconclusive	UO_0000065					False	CHEMBL1614530	PUBCHEM_BIOASSAY: qHTS Inhibitors of AmpC Beta-Lactamase (assay with detergent). (Class of assay: confirmatory) [Related pubchem assays: 1002 (Confirmation Concentration-Response Assay for Inhibitors of AmpC Beta-Lactamase (assay with detergent)), 585 (Promiscuous and Specific Inhibitors of AmpC Beta-Lactamase (assay without detergent) - a screen old NIH MLSMR collection), 584 (Promiscuous and Sp…	F	BAO_0000019	assay format	Escherichia coli	None	None	None	None	CHEMBL2026	Beta-lactamase AmpC	Escherichia coli K-12	SINGLE PROTEIN	CHEMBL1201862	7	PubChem BioAssays			None
CHEMBL1308424		0	315.40	0	2.56	SID3714553	Cc1cc(O)nc(SCC(=O)N2c3ccccc3CC2C)n1	Potency	'='	631.0	nM	6.20		Inconclusive	UO_0000065					False	CHEMBL1614530	PUBCHEM_BIOASSAY: qHTS Inhibitors of AmpC Beta-Lactamase (assay with detergent). (Class of assay: confirmatory) [Related pubchem assays: 1002 (Confirmation Concentration-Response Assay for Inhibitors of AmpC Beta-Lactamase (assay with detergent)), 585 (Promiscuous and Specific Inhibitors of AmpC Beta-Lactamase (assay without detergent) - a screen old NIH MLSMR collection), 584 (Promiscuous and Sp…	F	BAO_0000019	assay format	Escherichia coli	None	None	None	None	CHEMBL2026	Beta-lactamase AmpC	Escherichia coli K-12	SINGLE PROTEIN	CHEMBL1201862	7	PubChem BioAssays			None
CHEMBL1456442		0	419.31	0	3.65	SID14740089	COc1c(S(=O)(=O)N2CCN(c3ccc(F)cc3)CC2)ccc(Cl)c1Cl	Potency	'='	631.0	nM	6.20		Inconclusive	UO_0000065					False	CHEMBL1614530	PUBCHEM_BIOASSAY: qHTS Inhibitors of AmpC Beta-Lactamase (assay with detergent). (Class of assay: confirmatory) [Related pubchem assays: 1002 (Confirmation Concentration-Response Assay for Inhibitors of AmpC Beta-Lactamase (assay with detergent)), 585 (Promiscuous and Specific Inhibitors of AmpC Beta-Lactamase (assay without detergent) - a screen old NIH MLSMR collection), 584 (Promiscuous and Sp…	F	BAO_0000019	assay format	Escherichia coli	None	None	None	None	CHEMBL2026	Beta-lactamase AmpC	Escherichia coli K-12	SINGLE PROTEIN	CHEMBL1201862	7	PubChem BioAssays			None
CHEMBL1579319		0	386.43	0	3.02	SID842162	COc1cccc(C(=O)Nc2ccc(S(=O)(=O)NCc3ccco3)cc2)c1	Potency	'='	1000.0	nM	6.00		Inconclusive	UO_0000065					False	CHEMBL1614530	PUBCHEM_BIOASSAY: qHTS Inhibitors of AmpC Beta-Lactamase (assay with detergent). (Class of assay: confirmatory) [Related pubchem assays: 1002 (Confirmation Concentration-Response Assay for Inhibitors of AmpC Beta-Lactamase (assay with detergent)), 585 (Promiscuous and Specific Inhibitors of AmpC Beta-Lactamase (assay without detergent) - a screen old NIH MLSMR collection), 584 (Promiscuous and Sp…	F	BAO_0000019	assay format	Escherichia coli	None	None	None	None	CHEMBL2026	Beta-lactamase AmpC	Escherichia coli K-12	SINGLE PROTEIN	CHEMBL1201862	7	PubChem BioAssays			None
CHEMBL1423156		0	333.82	0	3.33	SID49726156	CCN1CCN(c2ccc(NC(=O)c3ccco3)cc2Cl)CC1	Potency	'='	707.9	nM	6.15		Inconclusive	UO_0000065					False	CHEMBL1614530	PUBCHEM_BIOASSAY: qHTS Inhibitors of AmpC Beta-Lactamase (assay with detergent). (Class of assay: confirmatory) [Related pubchem assays: 1002 (Confirmation Concentration-Response Assay for Inhibitors of AmpC Beta-Lactamase (assay with detergent)), 585 (Promiscuous and Specific Inhibitors of AmpC Beta-Lactamase (assay without detergent) - a screen old NIH MLSMR collection), 584 (Promiscuous and Sp…	F	BAO_0000019	assay format	Escherichia coli	None	None	None	None	CHEMBL2026	Beta-lactamase AmpC	Escherichia coli K-12	SINGLE PROTEIN	CHEMBL1201862	7	PubChem BioAssays			None
CHEMBL1325531		0	380.44	0	3.13	SID24391271	COc1ccc(N2CCN(Cc3cc(=O)oc4ccc(OC)cc34)CC2)cc1	Potency	'='	1000.0	nM	6.00		Not Active	UO_0000065					False	CHEMBL1614530	PUBCHEM_BIOASSAY: qHTS Inhibitors of AmpC Beta-Lactamase (assay with detergent). (Class of assay: confirmatory) [Related pubchem assays: 1002 (Confirmation Concentration-Response Assay for Inhibitors of AmpC Beta-Lactamase (assay with detergent)), 585 (Promiscuous and Specific Inhibitors of AmpC Beta-Lactamase (assay without detergent) - a screen old NIH MLSMR collection), 584 (Promiscuous and Sp…	F	BAO_0000019	assay format	Escherichia coli	None	None	None	None	CHEMBL2026	Beta-lactamase AmpC	Escherichia coli K-12	SINGLE PROTEIN	CHEMBL1201862	7	PubChem BioAssays			None
CHEMBL1362107		0	288.22	0	3.11	SID24817159	O=Cc1cccc(Oc2ccc([N+](=O)[O-])cc2[N+](=O)[O-])c1	Potency	'='	4466.8	nM	5.35		Inconclusive	UO_0000065					False	CHEMBL1614530	PUBCHEM_BIOASSAY: qHTS Inhibitors of AmpC Beta-Lactamase (assay with detergent). (Class of assay: confirmatory) [Related pubchem assays: 1002 (Confirmation Concentration-Response Assay for Inhibitors of AmpC Beta-Lactamase (assay with detergent)), 585 (Promiscuous and Specific Inhibitors of AmpC Beta-Lactamase (assay without detergent) - a screen old NIH MLSMR collection), 584 (Promiscuous and Sp…	F	BAO_0000019	assay format	Escherichia coli	None	None	None	None	CHEMBL2026	Beta-lactamase AmpC	Escherichia coli K-12	SINGLE PROTEIN	CHEMBL1201862	7	PubChem BioAssays			None
CHEMBL3195084		0	281.74	0	2.57	SID22412328	CCC(=O)N/N=C(\C)CC(=O)Nc1ccc(Cl)cc1	Potency	'='	5011.9	nM	5.30		Inconclusive	UO_0000065					False	CHEMBL1614530	PUBCHEM_BIOASSAY: qHTS Inhibitors of AmpC Beta-Lactamase (assay with detergent). (Class of assay: confirmatory) [Related pubchem assays: 1002 (Confirmation Concentration-Response Assay for Inhibitors of AmpC Beta-Lactamase (assay with detergent)), 585 (Promiscuous and Specific Inhibitors of AmpC Beta-Lactamase (assay without detergent) - a screen old NIH MLSMR collection), 584 (Promiscuous and Sp…	F	BAO_0000019	assay format	Escherichia coli	None	None	None	None	CHEMBL2026	Beta-lactamase AmpC	Escherichia coli K-12	SINGLE PROTEIN	CHEMBL1201862	7	PubChem BioAssays			None
CHEMBL1558572		0	322.36	0	3.81	SID47203227	COc1ccc(C(=O)Nc2cccc3nc(C)ccc23)cc1OC	Potency	'='	4466.8	nM	5.35		Inconclusive	UO_0000065					False	CHEMBL1614530	PUBCHEM_BIOASSAY: qHTS Inhibitors of AmpC Beta-Lactamase (assay with detergent). (Class of assay: confirmatory) [Related pubchem assays: 1002 (Confirmation Concentration-Response Assay for Inhibitors of AmpC Beta-Lactamase (assay with detergent)), 585 (Promiscuous and Specific Inhibitors of AmpC Beta-Lactamase (assay without detergent) - a screen old NIH MLSMR collection), 584 (Promiscuous and Sp…	F	BAO_0000019	assay format	Escherichia coli	None	None	None	None	CHEMBL2026	Beta-lactamase AmpC	Escherichia coli K-12	SINGLE PROTEIN	CHEMBL1201862	7	PubChem BioAssays			None
CHEMBL1461950		0	399.45	0	3.17	SID7964923	O=C(Nc1cccc(F)c1)C1CCCN1S(=O)(=O)c1cccc2cccnc12	Potency	'='	631.0	nM	6.20		Inconclusive	UO_0000065					False	CHEMBL1614530	PUBCHEM_BIOASSAY: qHTS Inhibitors of AmpC Beta-Lactamase (assay with detergent). (Class of assay: confirmatory) [Related pubchem assays: 1002 (Confirmation Concentration-Response Assay for Inhibitors of AmpC Beta-Lactamase (assay with detergent)), 585 (Promiscuous and Specific Inhibitors of AmpC Beta-Lactamase (assay without detergent) - a screen old NIH MLSMR collection), 584 (Promiscuous and Sp…	F	BAO_0000019	assay format	Escherichia coli	None	None	None	None	CHEMBL2026	Beta-lactamase AmpC	Escherichia coli K-12	SINGLE PROTEIN	CHEMBL1201862	7	PubChem BioAssays			None
CHEMBL1590903		0	356.48	0	4.52	SID24275561	CCSc1nnc2c(n1)OC(c1ccc(C)s1)Nc1ccccc1-2	Potency	'='	1122.0	nM	5.95		Not Active	UO_0000065					False	CHEMBL1614530	PUBCHEM_BIOASSAY: qHTS Inhibitors of AmpC Beta-Lactamase (assay with detergent). (Class of assay: confirmatory) [Related pubchem assays: 1002 (Confirmation Concentration-Response Assay for Inhibitors of AmpC Beta-Lactamase (assay with detergent)), 585 (Promiscuous and Specific Inhibitors of AmpC Beta-Lactamase (assay without detergent) - a screen old NIH MLSMR collection), 584 (Promiscuous and Sp…	F	BAO_0000019	assay format	Escherichia coli	None	None	None	None	CHEMBL2026	Beta-lactamase AmpC	Escherichia coli K-12	SINGLE PROTEIN	CHEMBL1201862	7	PubChem BioAssays			None
CHEMBL1570431		0	384.50	0	3.06	SID24816637	O=C(c1ccc(S(=O)(=O)N2CCc3ccccc3C2)cc1)N1CCCCC1	Potency	'='	100000.0	nM	4.00		Inconclusive	UO_0000065					False	CHEMBL1614530	PUBCHEM_BIOASSAY: qHTS Inhibitors of AmpC Beta-Lactamase (assay with detergent). (Class of assay: confirmatory) [Related pubchem assays: 1002 (Confirmation Concentration-Response Assay for Inhibitors of AmpC Beta-Lactamase (assay with detergent)), 585 (Promiscuous and Specific Inhibitors of AmpC Beta-Lactamase (assay without detergent) - a screen old NIH MLSMR collection), 584 (Promiscuous and Sp…	F	BAO_0000019	assay format	Escherichia coli	None	None	None	None	CHEMBL2026	Beta-lactamase AmpC	Escherichia coli K-12	SINGLE PROTEIN	CHEMBL1201862	7	PubChem BioAssays			None
CHEMBL1383573		0	272.37	0	2.95	SID17509503	O=C(NCc1cccnc1)c1csc2c1CCCC2	Potency	'='	44668.4	nM	4.35		Inconclusive	UO_0000065					False	CHEMBL1614530	PUBCHEM_BIOASSAY: qHTS Inhibitors of AmpC Beta-Lactamase (assay with detergent). (Class of assay: confirmatory) [Related pubchem assays: 1002 (Confirmation Concentration-Response Assay for Inhibitors of AmpC Beta-Lactamase (assay with detergent)), 585 (Promiscuous and Specific Inhibitors of AmpC Beta-Lactamase (assay without detergent) - a screen old NIH MLSMR collection), 584 (Promiscuous and Sp…	F	BAO_0000019	assay format	Escherichia coli	None	None	None	None	CHEMBL2026	Beta-lactamase AmpC	Escherichia coli K-12	SINGLE PROTEIN	CHEMBL1201862	7	PubChem BioAssays			None
CHEMBL1397063		0	314.31	0	0.89	SID24385295	Cc1nc2c3ccccc3nc(NNC(=O)CCC(=O)O)n2n1	Potency	'='	100000.0	nM	4.00		Not Active	UO_0000065					False	CHEMBL1614530	PUBCHEM_BIOASSAY: qHTS Inhibitors of AmpC Beta-Lactamase (assay with detergent). (Class of assay: confirmatory) [Related pubchem assays: 1002 (Confirmation Concentration-Response Assay for Inhibitors of AmpC Beta-Lactamase (assay with detergent)), 585 (Promiscuous and Specific Inhibitors of AmpC Beta-Lactamase (assay without detergent) - a screen old NIH MLSMR collection), 584 (Promiscuous and Sp…	F	BAO_0000019	assay format	Escherichia coli	None	None	None	None	CHEMBL2026	Beta-lactamase AmpC	Escherichia coli K-12	SINGLE PROTEIN	CHEMBL1201862	7	PubChem BioAssays			None
CHEMBL1303641		0	334.38	0	3.60	SID7971429	COCCCNc1c(O)nc2cccc3c2c1-c1ccccc1C3=O	Potency	'='	6309.6	nM	5.20		Inconclusive	UO_0000065					False	CHEMBL1614530	PUBCHEM_BIOASSAY: qHTS Inhibitors of AmpC Beta-Lactamase (assay with detergent). (Class of assay: confirmatory) [Related pubchem assays: 1002 (Confirmation Concentration-Response Assay for Inhibitors of AmpC Beta-Lactamase (assay with detergent)), 585 (Promiscuous and Specific Inhibitors of AmpC Beta-Lactamase (assay without detergent) - a screen old NIH MLSMR collection), 584 (Promiscuous and Sp…	F	BAO_0000019	assay format	Escherichia coli	None	None	None	None	CHEMBL2026	Beta-lactamase AmpC	Escherichia coli K-12	SINGLE PROTEIN	CHEMBL1201862	7	PubChem BioAssays			None
CHEMBL3195399		0	330.39	0	4.13	SID17510502	COc1ccccc1/C=N/NC(=O)c1ccc(-c2ccccc2)cc1	Potency	'='	70794.6	nM	4.15		Inconclusive	UO_0000065					False	CHEMBL1614530	PUBCHEM_BIOASSAY: qHTS Inhibitors of AmpC Beta-Lactamase (assay with detergent). (Class of assay: confirmatory) [Related pubchem assays: 1002 (Confirmation Concentration-Response Assay for Inhibitors of AmpC Beta-Lactamase (assay with detergent)), 585 (Promiscuous and Specific Inhibitors of AmpC Beta-Lactamase (assay without detergent) - a screen old NIH MLSMR collection), 584 (Promiscuous and Sp…	F	BAO_0000019	assay format	Escherichia coli	None	None	None	None	CHEMBL2026	Beta-lactamase AmpC	Escherichia coli K-12	SINGLE PROTEIN	CHEMBL1201862	7	PubChem BioAssays			None
CHEMBL1531694		0	299.74	0	3.01	SID24829597	Cc1nn(CC(=O)c2ccc(Cl)s2)c(C)c1[N+](=O)[O-]	Potency	'='	5011.9	nM	5.30		Inconclusive	UO_0000065					False	CHEMBL1614530	PUBCHEM_BIOASSAY: qHTS Inhibitors of AmpC Beta-Lactamase (assay with detergent). (Class of assay: confirmatory) [Related pubchem assays: 1002 (Confirmation Concentration-Response Assay for Inhibitors of AmpC Beta-Lactamase (assay with detergent)), 585 (Promiscuous and Specific Inhibitors of AmpC Beta-Lactamase (assay without detergent) - a screen old NIH MLSMR collection), 584 (Promiscuous and Sp…	F	BAO_0000019	assay format	Escherichia coli	None	None	None	None	CHEMBL2026	Beta-lactamase AmpC	Escherichia coli K-12	SINGLE PROTEIN	CHEMBL1201862	7	PubChem BioAssays			None
CHEMBL1612746		0	249.31	0	1.99	SID4255707	CCOc1ccc(C(=O)NCC2CCCO2)cc1	Potency	'='	3162.3	nM	5.50		Inconclusive	UO_0000065					False	CHEMBL1614530	PUBCHEM_BIOASSAY: qHTS Inhibitors of AmpC Beta-Lactamase (assay with detergent). (Class of assay: confirmatory) [Related pubchem assays: 1002 (Confirmation Concentration-Response Assay for Inhibitors of AmpC Beta-Lactamase (assay with detergent)), 585 (Promiscuous and Specific Inhibitors of AmpC Beta-Lactamase (assay without detergent) - a screen old NIH MLSMR collection), 584 (Promiscuous and Sp…	F	BAO_0000019	assay format	Escherichia coli	None	None	None	None	CHEMBL2026	Beta-lactamase AmpC	Escherichia coli K-12	SINGLE PROTEIN	CHEMBL1201862	7	PubChem BioAssays			None
CHEMBL1387796		0	469.45	0	0.80	SID14739939	CCOC(=O)CC1=C(C(=O)OCC)C2(C(=O)N1CC(=O)OC)C(C#N)=C(N)Oc1ccccc12	Potency	'='	100000.0	nM	4.00		Inconclusive	UO_0000065					False	CHEMBL1614530	PUBCHEM_BIOASSAY: qHTS Inhibitors of AmpC Beta-Lactamase (assay with detergent). (Class of assay: confirmatory) [Related pubchem assays: 1002 (Confirmation Concentration-Response Assay for Inhibitors of AmpC Beta-Lactamase (assay with detergent)), 585 (Promiscuous and Specific Inhibitors of AmpC Beta-Lactamase (assay without detergent) - a screen old NIH MLSMR collection), 584 (Promiscuous and Sp…	F	BAO_0000019	assay format	Escherichia coli	None	None	None	None	CHEMBL2026	Beta-lactamase AmpC	Escherichia coli K-12	SINGLE PROTEIN	CHEMBL1201862	7	PubChem BioAssays			None
CHEMBL1435089		0	420.46	0	2.58	SID56315568	Cc1ccc(S(=O)(=O)N(C)C)cc1NC(=O)COC(=O)/C=C/c1ccc(F)cc1	Potency	'='	28183.8	nM	4.55		Inconclusive	UO_0000065					False	CHEMBL1614530	PUBCHEM_BIOASSAY: qHTS Inhibitors of AmpC Beta-Lactamase (assay with detergent). (Class of assay: confirmatory) [Related pubchem assays: 1002 (Confirmation Concentration-Response Assay for Inhibitors of AmpC Beta-Lactamase (assay with detergent)), 585 (Promiscuous and Specific Inhibitors of AmpC Beta-Lactamase (assay without detergent) - a screen old NIH MLSMR collection), 584 (Promiscuous and Sp…	F	BAO_0000019	assay format	Escherichia coli	None	None	None	None	CHEMBL2026	Beta-lactamase AmpC	Escherichia coli K-12	SINGLE PROTEIN	CHEMBL1201862	7	PubChem BioAssays			None
CHEMBL1583287		0	374.44	0	4.57	SID49824472	Cc1ccc(OCC(=O)Nc2ccc(NC(=O)c3ccccc3)c(C)c2)cc1	Potency	'='	891.3	nM	6.05		Inconclusive	UO_0000065					False	CHEMBL1614530	PUBCHEM_BIOASSAY: qHTS Inhibitors of AmpC Beta-Lactamase (assay with detergent). (Class of assay: confirmatory) [Related pubchem assays: 1002 (Confirmation Concentration-Response Assay for Inhibitors of AmpC Beta-Lactamase (assay with detergent)), 585 (Promiscuous and Specific Inhibitors of AmpC Beta-Lactamase (assay without detergent) - a screen old NIH MLSMR collection), 584 (Promiscuous and Sp…	F	BAO_0000019	assay format	Escherichia coli	None	None	None	None	CHEMBL2026	Beta-lactamase AmpC	Escherichia coli K-12	SINGLE PROTEIN	CHEMBL1201862	7	PubChem BioAssays			None
CHEMBL1534612		0	309.39	0	2.05	SID49674587	O=C(C[C@@H]1NS(=O)(=O)OC2CCCCC21)c1ccccc1	Potency	'='	100000.0	nM	4.00		Inconclusive	UO_0000065					False	CHEMBL1614530	PUBCHEM_BIOASSAY: qHTS Inhibitors of AmpC Beta-Lactamase (assay with detergent). (Class of assay: confirmatory) [Related pubchem assays: 1002 (Confirmation Concentration-Response Assay for Inhibitors of AmpC Beta-Lactamase (assay with detergent)), 585 (Promiscuous and Specific Inhibitors of AmpC Beta-Lactamase (assay without detergent) - a screen old NIH MLSMR collection), 584 (Promiscuous and Sp…	F	BAO_0000019	assay format	Escherichia coli	None	None	None	None	CHEMBL2026	Beta-lactamase AmpC	Escherichia coli K-12	SINGLE PROTEIN	CHEMBL1201862	7	PubChem BioAssays			None
CHEMBL1417043		0	299.33	0	2.64	SID3715216	Cc1cc(C(=O)OCC(=O)N2CCc3ccccc32)c(C)o1	Potency	'='	631.0	nM	6.20		Inconclusive	UO_0000065					False	CHEMBL1614530	PUBCHEM_BIOASSAY: qHTS Inhibitors of AmpC Beta-Lactamase (assay with detergent). (Class of assay: confirmatory) [Related pubchem assays: 1002 (Confirmation Concentration-Response Assay for Inhibitors of AmpC Beta-Lactamase (assay with detergent)), 585 (Promiscuous and Specific Inhibitors of AmpC Beta-Lactamase (assay without detergent) - a screen old NIH MLSMR collection), 584 (Promiscuous and Sp…	F	BAO_0000019	assay format	Escherichia coli	None	None	None	None	CHEMBL2026	Beta-lactamase AmpC	Escherichia coli K-12	SINGLE PROTEIN	CHEMBL1201862	7	PubChem BioAssays			None
CHEMBL1373355		0	302.13	0	2.92	SID26664785	O=C1Nc2ccc(Br)cc2C1=Nc1cccnc1	Potency	'='	25118.9	nM	4.60		Inconclusive	UO_0000065					False	CHEMBL1614530	PUBCHEM_BIOASSAY: qHTS Inhibitors of AmpC Beta-Lactamase (assay with detergent). (Class of assay: confirmatory) [Related pubchem assays: 1002 (Confirmation Concentration-Response Assay for Inhibitors of AmpC Beta-Lactamase (assay with detergent)), 585 (Promiscuous and Specific Inhibitors of AmpC Beta-Lactamase (assay without detergent) - a screen old NIH MLSMR collection), 584 (Promiscuous and Sp…	F	BAO_0000019	assay format	Escherichia coli	None	None	None	None	CHEMBL2026	Beta-lactamase AmpC	Escherichia coli K-12	SINGLE PROTEIN	CHEMBL1201862	7	PubChem BioAssays			None
CHEMBL1302880		0	341.28	0	2.03	SID17412661	CC(=O)NN1C(=O)c2ccc(Oc3ccc([N+](=O)[O-])cc3)cc2C1=O	Potency	'='	316.2	nM	6.50		Inconclusive	UO_0000065					False	CHEMBL1614530	PUBCHEM_BIOASSAY: qHTS Inhibitors of AmpC Beta-Lactamase (assay with detergent). (Class of assay: confirmatory) [Related pubchem assays: 1002 (Confirmation Concentration-Response Assay for Inhibitors of AmpC Beta-Lactamase (assay with detergent)), 585 (Promiscuous and Specific Inhibitors of AmpC Beta-Lactamase (assay without detergent) - a screen old NIH MLSMR collection), 584 (Promiscuous and Sp…	F	BAO_0000019	assay format	Escherichia coli	None	None	None	None	CHEMBL2026	Beta-lactamase AmpC	Escherichia coli K-12	SINGLE PROTEIN	CHEMBL1201862	7	PubChem BioAssays			None
CHEMBL1561640		0	243.22	0	0.04	SID22412659	N#Cc1cn(OCc2ccccc2)c(=O)[nH]c1=O	Potency	'='	3981.1	nM	5.40		Inconclusive	UO_0000065					False	CHEMBL1614530	PUBCHEM_BIOASSAY: qHTS Inhibitors of AmpC Beta-Lactamase (assay with detergent). (Class of assay: confirmatory) [Related pubchem assays: 1002 (Confirmation Concentration-Response Assay for Inhibitors of AmpC Beta-Lactamase (assay with detergent)), 585 (Promiscuous and Specific Inhibitors of AmpC Beta-Lactamase (assay without detergent) - a screen old NIH MLSMR collection), 584 (Promiscuous and Sp…	F	BAO_0000019	assay format	Escherichia coli	None	None	None	None	CHEMBL2026	Beta-lactamase AmpC	Escherichia coli K-12	SINGLE PROTEIN	CHEMBL1201862	7	PubChem BioAssays			None
CHEMBL1532312		0	336.36	0	2.07	SID56323169	O=C(COC(=O)Cc1ccc(F)cc1)NC(=O)NC1CCCCC1	Potency	'='	631.0	nM	6.20		Inconclusive	UO_0000065					False	CHEMBL1614530	PUBCHEM_BIOASSAY: qHTS Inhibitors of AmpC Beta-Lactamase (assay with detergent). (Class of assay: confirmatory) [Related pubchem assays: 1002 (Confirmation Concentration-Response Assay for Inhibitors of AmpC Beta-Lactamase (assay with detergent)), 585 (Promiscuous and Specific Inhibitors of AmpC Beta-Lactamase (assay without detergent) - a screen old NIH MLSMR collection), 584 (Promiscuous and Sp…	F	BAO_0000019	assay format	Escherichia coli	None	None	None	None	CHEMBL2026	Beta-lactamase AmpC	Escherichia coli K-12	SINGLE PROTEIN	CHEMBL1201862	7	PubChem BioAssays			None
CHEMBL1597894		0	370.43	0	3.27	SID4251147	CC1CC(=O)N(CC(=O)Nc2ccc3c(c2)OCO3)c2ccccc2S1	Potency	'='	562.3	nM	6.25		Inconclusive	UO_0000065					False	CHEMBL1614530	PUBCHEM_BIOASSAY: qHTS Inhibitors of AmpC Beta-Lactamase (assay with detergent). (Class of assay: confirmatory) [Related pubchem assays: 1002 (Confirmation Concentration-Response Assay for Inhibitors of AmpC Beta-Lactamase (assay with detergent)), 585 (Promiscuous and Specific Inhibitors of AmpC Beta-Lactamase (assay without detergent) - a screen old NIH MLSMR collection), 584 (Promiscuous and Sp…	F	BAO_0000019	assay format	Escherichia coli	None	None	None	None	CHEMBL2026	Beta-lactamase AmpC	Escherichia coli K-12	SINGLE PROTEIN	CHEMBL1201862	7	PubChem BioAssays			None
CHEMBL1480874		0	283.37	0	2.47	SID7968255	O=C(Cn1cc2c(n1)CCCCC2)NCc1ccccc1	Potency	'='	6309.6	nM	5.20		Inconclusive	UO_0000065					False	CHEMBL1614530	PUBCHEM_BIOASSAY: qHTS Inhibitors of AmpC Beta-Lactamase (assay with detergent). (Class of assay: confirmatory) [Related pubchem assays: 1002 (Confirmation Concentration-Response Assay for Inhibitors of AmpC Beta-Lactamase (assay with detergent)), 585 (Promiscuous and Specific Inhibitors of AmpC Beta-Lactamase (assay without detergent) - a screen old NIH MLSMR collection), 584 (Promiscuous and Sp…	F	BAO_0000019	assay format	Escherichia coli	None	None	None	None	CHEMBL2026	Beta-lactamase AmpC	Escherichia coli K-12	SINGLE PROTEIN	CHEMBL1201862	7	PubChem BioAssays			None
CHEMBL1384293		0	274.37	0	3.60	SID859570	O=C(CSc1nc2ccccc2[nH]1)c1cccs1	Potency	'='	5623.4	nM	5.25		Inconclusive	UO_0000065					False	CHEMBL1614530	PUBCHEM_BIOASSAY: qHTS Inhibitors of AmpC Beta-Lactamase (assay with detergent). (Class of assay: confirmatory) [Related pubchem assays: 1002 (Confirmation Concentration-Response Assay for Inhibitors of AmpC Beta-Lactamase (assay with detergent)), 585 (Promiscuous and Specific Inhibitors of AmpC Beta-Lactamase (assay without detergent) - a screen old NIH MLSMR collection), 584 (Promiscuous and Sp…	F	BAO_0000019	assay format	Escherichia coli	None	None	None	None	CHEMBL2026	Beta-lactamase AmpC	Escherichia coli K-12	SINGLE PROTEIN	CHEMBL1201862	7	PubChem BioAssays			None
CHEMBL1504713		0	339.44	0	3.93	SID14738554	COc1ccccc1C1NC(c2ccccc2OC)C(C)C(=O)C1C	Potency	'='	12589.3	nM	4.90		Inconclusive	UO_0000065					False	CHEMBL1614530	PUBCHEM_BIOASSAY: qHTS Inhibitors of AmpC Beta-Lactamase (assay with detergent). (Class of assay: confirmatory) [Related pubchem assays: 1002 (Confirmation Concentration-Response Assay for Inhibitors of AmpC Beta-Lactamase (assay with detergent)), 585 (Promiscuous and Specific Inhibitors of AmpC Beta-Lactamase (assay without detergent) - a screen old NIH MLSMR collection), 584 (Promiscuous and Sp…	F	BAO_0000019	assay format	Escherichia coli	None	None	None	None	CHEMBL2026	Beta-lactamase AmpC	Escherichia coli K-12	SINGLE PROTEIN	CHEMBL1201862	7	PubChem BioAssays			None
CHEMBL1453659		0	452.51	1	5.01	SID24394131	Cc1ccc(-c2noc(-c3ccccc3NC(=O)C3CC(=O)N(c4ccc(C)cc4)C3)n2)cc1	Potency	'='	31622.8	nM	4.50		Not Active	UO_0000065					False	CHEMBL1614530	PUBCHEM_BIOASSAY: qHTS Inhibitors of AmpC Beta-Lactamase (assay with detergent). (Class of assay: confirmatory) [Related pubchem assays: 1002 (Confirmation Concentration-Response Assay for Inhibitors of AmpC Beta-Lactamase (assay with detergent)), 585 (Promiscuous and Specific Inhibitors of AmpC Beta-Lactamase (assay without detergent) - a screen old NIH MLSMR collection), 584 (Promiscuous and Sp…	F	BAO_0000019	assay format	Escherichia coli	None	None	None	None	CHEMBL2026	Beta-lactamase AmpC	Escherichia coli K-12	SINGLE PROTEIN	CHEMBL1201862	7	PubChem BioAssays			None
CHEMBL1335162		0	414.53	0	4.01	SID14735556	CCN(CC)S(=O)(=O)c1ccc2oc(C(=O)NCc3ccc(C)cc3)c(C)c2c1	Potency	'='	3981.1	nM	5.40		Inconclusive	UO_0000065					False	CHEMBL1614530	PUBCHEM_BIOASSAY: qHTS Inhibitors of AmpC Beta-Lactamase (assay with detergent). (Class of assay: confirmatory) [Related pubchem assays: 1002 (Confirmation Concentration-Response Assay for Inhibitors of AmpC Beta-Lactamase (assay with detergent)), 585 (Promiscuous and Specific Inhibitors of AmpC Beta-Lactamase (assay without detergent) - a screen old NIH MLSMR collection), 584 (Promiscuous and Sp…	F	BAO_0000019	assay format	Escherichia coli	None	None	None	None	CHEMBL2026	Beta-lactamase AmpC	Escherichia coli K-12	SINGLE PROTEIN	CHEMBL1201862	7	PubChem BioAssays			None
CHEMBL1492548		0	436.58	1	5.49	SID24271224	CCCC1=Nc2cc(C(=O)N3CCC(C(=O)OCC)CC3)ccc2Sc2ccccc21	Potency	'='	1584.9	nM	5.80		Not Active	UO_0000065					False	CHEMBL1614530	PUBCHEM_BIOASSAY: qHTS Inhibitors of AmpC Beta-Lactamase (assay with detergent). (Class of assay: confirmatory) [Related pubchem assays: 1002 (Confirmation Concentration-Response Assay for Inhibitors of AmpC Beta-Lactamase (assay with detergent)), 585 (Promiscuous and Specific Inhibitors of AmpC Beta-Lactamase (assay without detergent) - a screen old NIH MLSMR collection), 584 (Promiscuous and Sp…	F	BAO_0000019	assay format	Escherichia coli	None	None	None	None	CHEMBL2026	Beta-lactamase AmpC	Escherichia coli K-12	SINGLE PROTEIN	CHEMBL1201862	7	PubChem BioAssays			None
CHEMBL1453554		0	256.26	0	1.74	SID852895	O=C(NCc1ccc2c(c1)OCO2)c1cccnc1	Potency	'='	100000.0	nM	4.00		Inconclusive	UO_0000065					False	CHEMBL1614530	PUBCHEM_BIOASSAY: qHTS Inhibitors of AmpC Beta-Lactamase (assay with detergent). (Class of assay: confirmatory) [Related pubchem assays: 1002 (Confirmation Concentration-Response Assay for Inhibitors of AmpC Beta-Lactamase (assay with detergent)), 585 (Promiscuous and Specific Inhibitors of AmpC Beta-Lactamase (assay without detergent) - a screen old NIH MLSMR collection), 584 (Promiscuous and Sp…	F	BAO_0000019	assay format	Escherichia coli	None	None	None	None	CHEMBL2026	Beta-lactamase AmpC	Escherichia coli K-12	SINGLE PROTEIN	CHEMBL1201862	7	PubChem BioAssays			None
CHEMBL1597908		0	292.79	0	3.72	SID49648942	Cc1cc(C)nc(SCC(=O)c2ccc(Cl)cc2)n1	Potency	'='	31622.8	nM	4.50		Inconclusive	UO_0000065					False	CHEMBL1614530	PUBCHEM_BIOASSAY: qHTS Inhibitors of AmpC Beta-Lactamase (assay with detergent). (Class of assay: confirmatory) [Related pubchem assays: 1002 (Confirmation Concentration-Response Assay for Inhibitors of AmpC Beta-Lactamase (assay with detergent)), 585 (Promiscuous and Specific Inhibitors of AmpC Beta-Lactamase (assay without detergent) - a screen old NIH MLSMR collection), 584 (Promiscuous and Sp…	F	BAO_0000019	assay format	Escherichia coli	None	None	None	None	CHEMBL2026	Beta-lactamase AmpC	Escherichia coli K-12	SINGLE PROTEIN	CHEMBL1201862	7	PubChem BioAssays			None
CHEMBL1404293		0	313.33	0	1.89	SID7978047	O=C(NCc1cccnc1)C1CC(=O)N(c2ccc(F)cc2)C1	Potency	'='	4466.8	nM	5.35		Inconclusive	UO_0000065					False	CHEMBL1614530	PUBCHEM_BIOASSAY: qHTS Inhibitors of AmpC Beta-Lactamase (assay with detergent). (Class of assay: confirmatory) [Related pubchem assays: 1002 (Confirmation Concentration-Response Assay for Inhibitors of AmpC Beta-Lactamase (assay with detergent)), 585 (Promiscuous and Specific Inhibitors of AmpC Beta-Lactamase (assay without detergent) - a screen old NIH MLSMR collection), 584 (Promiscuous and Sp…	F	BAO_0000019	assay format	Escherichia coli	None	None	None	None	CHEMBL2026	Beta-lactamase AmpC	Escherichia coli K-12	SINGLE PROTEIN	CHEMBL1201862	7	PubChem BioAssays			None
CHEMBL3214421		0	405.38	1	1.07	SID49819987	COc1cccc(-c2c(C(=O)N/N=C/c3ccncc3)nnn2-c2nonc2N)c1	Potency	'='	39810.7	nM	4.40		Inconclusive	UO_0000065					False	CHEMBL1614530	PUBCHEM_BIOASSAY: qHTS Inhibitors of AmpC Beta-Lactamase (assay with detergent). (Class of assay: confirmatory) [Related pubchem assays: 1002 (Confirmation Concentration-Response Assay for Inhibitors of AmpC Beta-Lactamase (assay with detergent)), 585 (Promiscuous and Specific Inhibitors of AmpC Beta-Lactamase (assay without detergent) - a screen old NIH MLSMR collection), 584 (Promiscuous and Sp…	F	BAO_0000019	assay format	Escherichia coli	None	None	None	None	CHEMBL2026	Beta-lactamase AmpC	Escherichia coli K-12	SINGLE PROTEIN	CHEMBL1201862	7	PubChem BioAssays			None
CHEMBL1482745		0	361.45	0	4.20	SID24814443	Cc1ccccc1Nc1cc(C(=O)NCC2CCCO2)c2ccccc2n1	Potency	'='	63095.7	nM	4.20		Inconclusive	UO_0000065					False	CHEMBL1614530	PUBCHEM_BIOASSAY: qHTS Inhibitors of AmpC Beta-Lactamase (assay with detergent). (Class of assay: confirmatory) [Related pubchem assays: 1002 (Confirmation Concentration-Response Assay for Inhibitors of AmpC Beta-Lactamase (assay with detergent)), 585 (Promiscuous and Specific Inhibitors of AmpC Beta-Lactamase (assay without detergent) - a screen old NIH MLSMR collection), 584 (Promiscuous and Sp…	F	BAO_0000019	assay format	Escherichia coli	None	None	None	None	CHEMBL2026	Beta-lactamase AmpC	Escherichia coli K-12	SINGLE PROTEIN	CHEMBL1201862	7	PubChem BioAssays			None
CHEMBL1404284		0	455.54	1	5.56	SID24389467	COc1ccc(OC)c(-c2csc(-c3c(N)c(C(=O)c4ccccc4)n4ccccc34)n2)c1	Potency	'='	112201.8	nM	3.95		Not Active	UO_0000065					False	CHEMBL1614530	PUBCHEM_BIOASSAY: qHTS Inhibitors of AmpC Beta-Lactamase (assay with detergent). (Class of assay: confirmatory) [Related pubchem assays: 1002 (Confirmation Concentration-Response Assay for Inhibitors of AmpC Beta-Lactamase (assay with detergent)), 585 (Promiscuous and Specific Inhibitors of AmpC Beta-Lactamase (assay without detergent) - a screen old NIH MLSMR collection), 584 (Promiscuous and Sp…	F	BAO_0000019	assay format	Escherichia coli	None	None	None	None	CHEMBL2026	Beta-lactamase AmpC	Escherichia coli K-12	SINGLE PROTEIN	CHEMBL1201862	7	PubChem BioAssays			None
CHEMBL1559216		0	495.62	0	2.12	SID4255526	Cc1ccc(N(C(C)C(=O)Nc2ccc(S(=O)(=O)N3CCOCC3)cc2)S(C)(=O)=O)cc1C	Potency	'='	25118.9	nM	4.60		Inconclusive	UO_0000065					False	CHEMBL1614530	PUBCHEM_BIOASSAY: qHTS Inhibitors of AmpC Beta-Lactamase (assay with detergent). (Class of assay: confirmatory) [Related pubchem assays: 1002 (Confirmation Concentration-Response Assay for Inhibitors of AmpC Beta-Lactamase (assay with detergent)), 585 (Promiscuous and Specific Inhibitors of AmpC Beta-Lactamase (assay without detergent) - a screen old NIH MLSMR collection), 584 (Promiscuous and Sp…	F	BAO_0000019	assay format	Escherichia coli	None	None	None	None	CHEMBL2026	Beta-lactamase AmpC	Escherichia coli K-12	SINGLE PROTEIN	CHEMBL1201862	7	PubChem BioAssays			None
CHEMBL1337020		0	416.53	0	4.74	SID24268779	CCOc1ccccc1C1C(C(=O)N2CCCCC2)=C(C)Nc2nc3ccccc3n21	Potency	'='	100000.0	nM	4.00		Not Active	UO_0000065					False	CHEMBL1614530	PUBCHEM_BIOASSAY: qHTS Inhibitors of AmpC Beta-Lactamase (assay with detergent). (Class of assay: confirmatory) [Related pubchem assays: 1002 (Confirmation Concentration-Response Assay for Inhibitors of AmpC Beta-Lactamase (assay with detergent)), 585 (Promiscuous and Specific Inhibitors of AmpC Beta-Lactamase (assay without detergent) - a screen old NIH MLSMR collection), 584 (Promiscuous and Sp…	F	BAO_0000019	assay format	Escherichia coli	None	None	None	None	CHEMBL2026	Beta-lactamase AmpC	Escherichia coli K-12	SINGLE PROTEIN	CHEMBL1201862	7	PubChem BioAssays			None
CHEMBL1573445		0	336.34	0	4.65	SID49676615	Oc1cc(C(F)(F)F)nc(SCc2cccc3ccccc23)n1	Potency	'='	5011.9	nM	5.30		Inconclusive	UO_0000065					False	CHEMBL1614530	PUBCHEM_BIOASSAY: qHTS Inhibitors of AmpC Beta-Lactamase (assay with detergent). (Class of assay: confirmatory) [Related pubchem assays: 1002 (Confirmation Concentration-Response Assay for Inhibitors of AmpC Beta-Lactamase (assay with detergent)), 585 (Promiscuous and Specific Inhibitors of AmpC Beta-Lactamase (assay without detergent) - a screen old NIH MLSMR collection), 584 (Promiscuous and Sp…	F	BAO_0000019	assay format	Escherichia coli	None	None	None	None	CHEMBL2026	Beta-lactamase AmpC	Escherichia coli K-12	SINGLE PROTEIN	CHEMBL1201862	7	PubChem BioAssays			None
CHEMBL1347790		0	274.70	0	4.23	SID24819931	O=C(O)/C=C\c1ccccc1Oc1cccc(Cl)c1	Potency	'='	1778.3	nM	5.75		Inconclusive	UO_0000065					False	CHEMBL1614530	PUBCHEM_BIOASSAY: qHTS Inhibitors of AmpC Beta-Lactamase (assay with detergent). (Class of assay: confirmatory) [Related pubchem assays: 1002 (Confirmation Concentration-Response Assay for Inhibitors of AmpC Beta-Lactamase (assay with detergent)), 585 (Promiscuous and Specific Inhibitors of AmpC Beta-Lactamase (assay without detergent) - a screen old NIH MLSMR collection), 584 (Promiscuous and Sp…	F	BAO_0000019	assay format	Escherichia coli	None	None	None	None	CHEMBL2026	Beta-lactamase AmpC	Escherichia coli K-12	SINGLE PROTEIN	CHEMBL1201862	7	PubChem BioAssays			None
CHEMBL1404748		0	180.21	0	0.79	SID856182	C=CCNc1nc(C)nc(OC)n1	Potency	'='	8912.5	nM	5.05		Inconclusive	UO_0000065					False	CHEMBL1614530	PUBCHEM_BIOASSAY: qHTS Inhibitors of AmpC Beta-Lactamase (assay with detergent). (Class of assay: confirmatory) [Related pubchem assays: 1002 (Confirmation Concentration-Response Assay for Inhibitors of AmpC Beta-Lactamase (assay with detergent)), 585 (Promiscuous and Specific Inhibitors of AmpC Beta-Lactamase (assay without detergent) - a screen old NIH MLSMR collection), 584 (Promiscuous and Sp…	F	BAO_0000019	assay format	Escherichia coli	None	None	None	None	CHEMBL2026	Beta-lactamase AmpC	Escherichia coli K-12	SINGLE PROTEIN	CHEMBL1201862	7	PubChem BioAssays			None
CHEMBL296455		0	264.33	0	3.25	Table 6	CN(C)c1ccc(/C=C2/C(=O)Nc3ccccc32)cc1	Increase in IC50	'='	3.0										False	CHEMBL819730	The effect of 10-fold increase in enzyme concentration on beta-lactamase inhibition.	B	BAO_0000357	single protein format	Escherichia coli	None	None	None	None	CHEMBL2026	Beta-lactamase AmpC	Escherichia coli K-12	SINGLE PROTEIN	CHEMBL1135922	1	Scientific Literature	J. Med. Chem.	2002	None
CHEMBL1399701		0	338.41	0	2.86	SID4257386	CCOC(=O)c1ccc(NC(=O)CN2CCc3ccccc3C2)cc1	Potency	'='	100000.0	nM	4.00		Inconclusive	UO_0000065					False	CHEMBL1614530	PUBCHEM_BIOASSAY: qHTS Inhibitors of AmpC Beta-Lactamase (assay with detergent). (Class of assay: confirmatory) [Related pubchem assays: 1002 (Confirmation Concentration-Response Assay for Inhibitors of AmpC Beta-Lactamase (assay with detergent)), 585 (Promiscuous and Specific Inhibitors of AmpC Beta-Lactamase (assay without detergent) - a screen old NIH MLSMR collection), 584 (Promiscuous and Sp…	F	BAO_0000019	assay format	Escherichia coli	None	None	None	None	CHEMBL2026	Beta-lactamase AmpC	Escherichia coli K-12	SINGLE PROTEIN	CHEMBL1201862	7	PubChem BioAssays			None
CHEMBL1449270		0	289.38	0	3.38	SID7975165	CCOC(=O)C(C(=O)Nc1ccccc1)C1CCCCC1	Potency	'='	25118.9	nM	4.60		Inconclusive	UO_0000065					False	CHEMBL1614530	PUBCHEM_BIOASSAY: qHTS Inhibitors of AmpC Beta-Lactamase (assay with detergent). (Class of assay: confirmatory) [Related pubchem assays: 1002 (Confirmation Concentration-Response Assay for Inhibitors of AmpC Beta-Lactamase (assay with detergent)), 585 (Promiscuous and Specific Inhibitors of AmpC Beta-Lactamase (assay without detergent) - a screen old NIH MLSMR collection), 584 (Promiscuous and Sp…	F	BAO_0000019	assay format	Escherichia coli	None	None	None	None	CHEMBL2026	Beta-lactamase AmpC	Escherichia coli K-12	SINGLE PROTEIN	CHEMBL1201862	7	PubChem BioAssays			None
CHEMBL1486909		0	202.22	0	0.86	SID14731887	Cc1ccc(C(=O)n2cnnc2N)cc1	Potency	'='	56234.1	nM	4.25		Inconclusive	UO_0000065					False	CHEMBL1614530	PUBCHEM_BIOASSAY: qHTS Inhibitors of AmpC Beta-Lactamase (assay with detergent). (Class of assay: confirmatory) [Related pubchem assays: 1002 (Confirmation Concentration-Response Assay for Inhibitors of AmpC Beta-Lactamase (assay with detergent)), 585 (Promiscuous and Specific Inhibitors of AmpC Beta-Lactamase (assay without detergent) - a screen old NIH MLSMR collection), 584 (Promiscuous and Sp…	F	BAO_0000019	assay format	Escherichia coli	None	None	None	None	CHEMBL2026	Beta-lactamase AmpC	Escherichia coli K-12	SINGLE PROTEIN	CHEMBL1201862	7	PubChem BioAssays			None
CHEMBL1340617		0	481.57	0	2.85	SID7967556	Cn1c(=O)oc2cc(S(=O)(=O)N3CCC(C(=O)N4CC=C(c5ccccc5)CC4)CC3)ccc21	Potency	'='	22387.2	nM	4.65		Inconclusive	UO_0000065					False	CHEMBL1614530	PUBCHEM_BIOASSAY: qHTS Inhibitors of AmpC Beta-Lactamase (assay with detergent). (Class of assay: confirmatory) [Related pubchem assays: 1002 (Confirmation Concentration-Response Assay for Inhibitors of AmpC Beta-Lactamase (assay with detergent)), 585 (Promiscuous and Specific Inhibitors of AmpC Beta-Lactamase (assay without detergent) - a screen old NIH MLSMR collection), 584 (Promiscuous and Sp…	F	BAO_0000019	assay format	Escherichia coli	None	None	None	None	CHEMBL2026	Beta-lactamase AmpC	Escherichia coli K-12	SINGLE PROTEIN	CHEMBL1201862	7	PubChem BioAssays			None
CHEMBL1458934		0	269.32	0	1.39	SID22409993	CCNC(=O)COC(=O)CCC(=O)c1cccs1	Potency	'='	2818.4	nM	5.55		Inconclusive	UO_0000065					False	CHEMBL1614530	PUBCHEM_BIOASSAY: qHTS Inhibitors of AmpC Beta-Lactamase (assay with detergent). (Class of assay: confirmatory) [Related pubchem assays: 1002 (Confirmation Concentration-Response Assay for Inhibitors of AmpC Beta-Lactamase (assay with detergent)), 585 (Promiscuous and Specific Inhibitors of AmpC Beta-Lactamase (assay without detergent) - a screen old NIH MLSMR collection), 584 (Promiscuous and Sp…	F	BAO_0000019	assay format	Escherichia coli	None	None	None	None	CHEMBL2026	Beta-lactamase AmpC	Escherichia coli K-12	SINGLE PROTEIN	CHEMBL1201862	7	PubChem BioAssays			None
CHEMBL584860		0	314.31	0	1.38	SID14737477	CCOC(=O)c1nnn(-c2nonc2N)c1-c1ccc(C)cc1	Potency	'='	89125.1	nM	4.05		Inconclusive	UO_0000065					False	CHEMBL1614530	PUBCHEM_BIOASSAY: qHTS Inhibitors of AmpC Beta-Lactamase (assay with detergent). (Class of assay: confirmatory) [Related pubchem assays: 1002 (Confirmation Concentration-Response Assay for Inhibitors of AmpC Beta-Lactamase (assay with detergent)), 585 (Promiscuous and Specific Inhibitors of AmpC Beta-Lactamase (assay without detergent) - a screen old NIH MLSMR collection), 584 (Promiscuous and Sp…	F	BAO_0000019	assay format	Escherichia coli	None	None	None	None	CHEMBL2026	Beta-lactamase AmpC	Escherichia coli K-12	SINGLE PROTEIN	CHEMBL1201862	7	PubChem BioAssays			None
CHEMBL1450281		0	275.33	0	2.52	SID17504433	Cc1ccc(NC(=O)NNC(=O)c2cccs2)cc1	Potency	'='	631.0	nM	6.20		Inconclusive	UO_0000065					False	CHEMBL1614530	PUBCHEM_BIOASSAY: qHTS Inhibitors of AmpC Beta-Lactamase (assay with detergent). (Class of assay: confirmatory) [Related pubchem assays: 1002 (Confirmation Concentration-Response Assay for Inhibitors of AmpC Beta-Lactamase (assay with detergent)), 585 (Promiscuous and Specific Inhibitors of AmpC Beta-Lactamase (assay without detergent) - a screen old NIH MLSMR collection), 584 (Promiscuous and Sp…	F	BAO_0000019	assay format	Escherichia coli	None	None	None	None	CHEMBL2026	Beta-lactamase AmpC	Escherichia coli K-12	SINGLE PROTEIN	CHEMBL1201862	7	PubChem BioAssays			None
CHEMBL1517857		0	484.58	1	5.15	SID24384265	Cc1ccc(C)c(CN2C(=O)c3ccccc3[S+]([O-])c3ccc(C(=O)NCc4ccco4)cc32)c1	Potency	'='	1258.9	nM	5.90		Not Active	UO_0000065					False	CHEMBL1614530	PUBCHEM_BIOASSAY: qHTS Inhibitors of AmpC Beta-Lactamase (assay with detergent). (Class of assay: confirmatory) [Related pubchem assays: 1002 (Confirmation Concentration-Response Assay for Inhibitors of AmpC Beta-Lactamase (assay with detergent)), 585 (Promiscuous and Specific Inhibitors of AmpC Beta-Lactamase (assay without detergent) - a screen old NIH MLSMR collection), 584 (Promiscuous and Sp…	F	BAO_0000019	assay format	Escherichia coli	None	None	None	None	CHEMBL2026	Beta-lactamase AmpC	Escherichia coli K-12	SINGLE PROTEIN	CHEMBL1201862	7	PubChem BioAssays			None
CHEMBL1400289		0	230.28	0	1.08	SID47204158	Cc1nc(NN)nc(NCc2ccccc2)n1	Potency	'='	39810.7	nM	4.40		Inconclusive	UO_0000065					False	CHEMBL1614530	PUBCHEM_BIOASSAY: qHTS Inhibitors of AmpC Beta-Lactamase (assay with detergent). (Class of assay: confirmatory) [Related pubchem assays: 1002 (Confirmation Concentration-Response Assay for Inhibitors of AmpC Beta-Lactamase (assay with detergent)), 585 (Promiscuous and Specific Inhibitors of AmpC Beta-Lactamase (assay without detergent) - a screen old NIH MLSMR collection), 584 (Promiscuous and Sp…	F	BAO_0000019	assay format	Escherichia coli	None	None	None	None	CHEMBL2026	Beta-lactamase AmpC	Escherichia coli K-12	SINGLE PROTEIN	CHEMBL1201862	7	PubChem BioAssays			None
CHEMBL1370909		0	289.68	0	3.24	SID4263746	O=C(Nc1nnc(-c2ccccc2Cl)o1)c1ccco1	Potency	'='	89125.1	nM	4.05		Inconclusive	UO_0000065					False	CHEMBL1614530	PUBCHEM_BIOASSAY: qHTS Inhibitors of AmpC Beta-Lactamase (assay with detergent). (Class of assay: confirmatory) [Related pubchem assays: 1002 (Confirmation Concentration-Response Assay for Inhibitors of AmpC Beta-Lactamase (assay with detergent)), 585 (Promiscuous and Specific Inhibitors of AmpC Beta-Lactamase (assay without detergent) - a screen old NIH MLSMR collection), 584 (Promiscuous and Sp…	F	BAO_0000019	assay format	Escherichia coli	None	None	None	None	CHEMBL2026	Beta-lactamase AmpC	Escherichia coli K-12	SINGLE PROTEIN	CHEMBL1201862	7	PubChem BioAssays			None
CHEMBL1316797		0	342.42	0	2.55	SID24268620	CCc1ccc(S(=O)(=O)c2nnn(-c3cccc(C)c3)c2N)cc1	Potency	'='	5011.9	nM	5.30		Not Active	UO_0000065					False	CHEMBL1614530	PUBCHEM_BIOASSAY: qHTS Inhibitors of AmpC Beta-Lactamase (assay with detergent). (Class of assay: confirmatory) [Related pubchem assays: 1002 (Confirmation Concentration-Response Assay for Inhibitors of AmpC Beta-Lactamase (assay with detergent)), 585 (Promiscuous and Specific Inhibitors of AmpC Beta-Lactamase (assay without detergent) - a screen old NIH MLSMR collection), 584 (Promiscuous and Sp…	F	BAO_0000019	assay format	Escherichia coli	None	None	None	None	CHEMBL2026	Beta-lactamase AmpC	Escherichia coli K-12	SINGLE PROTEIN	CHEMBL1201862	7	PubChem BioAssays			None
CHEMBL1458031		0	314.43	0	3.65	SID7971363	Cc1cc2cc(CCNC(=O)CC(C)(C)C)c(O)nc2cc1C	Potency	'='	3162.3	nM	5.50		Inconclusive	UO_0000065					False	CHEMBL1614530	PUBCHEM_BIOASSAY: qHTS Inhibitors of AmpC Beta-Lactamase (assay with detergent). (Class of assay: confirmatory) [Related pubchem assays: 1002 (Confirmation Concentration-Response Assay for Inhibitors of AmpC Beta-Lactamase (assay with detergent)), 585 (Promiscuous and Specific Inhibitors of AmpC Beta-Lactamase (assay without detergent) - a screen old NIH MLSMR collection), 584 (Promiscuous and Sp…	F	BAO_0000019	assay format	Escherichia coli	None	None	None	None	CHEMBL2026	Beta-lactamase AmpC	Escherichia coli K-12	SINGLE PROTEIN	CHEMBL1201862	7	PubChem BioAssays			None
CHEMBL1172912		0	434.50	1	6.43	SID26664594	CCn1c2ccccc2c2cc(NC(=O)c3ccccc3-c3ccccc3C(=O)O)ccc21	Potency	'='	2818.4	nM	5.55		Inconclusive	UO_0000065					False	CHEMBL1614530	PUBCHEM_BIOASSAY: qHTS Inhibitors of AmpC Beta-Lactamase (assay with detergent). (Class of assay: confirmatory) [Related pubchem assays: 1002 (Confirmation Concentration-Response Assay for Inhibitors of AmpC Beta-Lactamase (assay with detergent)), 585 (Promiscuous and Specific Inhibitors of AmpC Beta-Lactamase (assay without detergent) - a screen old NIH MLSMR collection), 584 (Promiscuous and Sp…	F	BAO_0000019	assay format	Escherichia coli	None	None	None	None	CHEMBL2026	Beta-lactamase AmpC	Escherichia coli K-12	SINGLE PROTEIN	CHEMBL1201862	7	PubChem BioAssays			None
CHEMBL1341451		0	420.58	0	4.29	SID22412171	CCc1cc(C(c2ccncc2)N2CCN(C)CC2)c(NC(=O)c2ccccc2)s1	Potency	'='	2818.4	nM	5.55		Inconclusive	UO_0000065					False	CHEMBL1614530	PUBCHEM_BIOASSAY: qHTS Inhibitors of AmpC Beta-Lactamase (assay with detergent). (Class of assay: confirmatory) [Related pubchem assays: 1002 (Confirmation Concentration-Response Assay for Inhibitors of AmpC Beta-Lactamase (assay with detergent)), 585 (Promiscuous and Specific Inhibitors of AmpC Beta-Lactamase (assay without detergent) - a screen old NIH MLSMR collection), 584 (Promiscuous and Sp…	F	BAO_0000019	assay format	Escherichia coli	None	None	None	None	CHEMBL2026	Beta-lactamase AmpC	Escherichia coli K-12	SINGLE PROTEIN	CHEMBL1201862	7	PubChem BioAssays			None
CHEMBL1538428		0	333.37	0	3.77	SID14742649	CC(C)OP(=O)(c1ccc(N(C)C)cc1)C(O)c1ccccc1	Potency	'='	3981.1	nM	5.40		Inconclusive	UO_0000065					False	CHEMBL1614530	PUBCHEM_BIOASSAY: qHTS Inhibitors of AmpC Beta-Lactamase (assay with detergent). (Class of assay: confirmatory) [Related pubchem assays: 1002 (Confirmation Concentration-Response Assay for Inhibitors of AmpC Beta-Lactamase (assay with detergent)), 585 (Promiscuous and Specific Inhibitors of AmpC Beta-Lactamase (assay without detergent) - a screen old NIH MLSMR collection), 584 (Promiscuous and Sp…	F	BAO_0000019	assay format	Escherichia coli	None	None	None	None	CHEMBL2026	Beta-lactamase AmpC	Escherichia coli K-12	SINGLE PROTEIN	CHEMBL1201862	7	PubChem BioAssays			None
CHEMBL1360437		0	368.52	0	2.66	SID4248436	CCC(C)C(NC(=O)C1CCC(C)CC1)C(=O)NC(C(=O)OC)C(C)C	Potency	'='	7079.5	nM	5.15		Inconclusive	UO_0000065					False	CHEMBL1614530	PUBCHEM_BIOASSAY: qHTS Inhibitors of AmpC Beta-Lactamase (assay with detergent). (Class of assay: confirmatory) [Related pubchem assays: 1002 (Confirmation Concentration-Response Assay for Inhibitors of AmpC Beta-Lactamase (assay with detergent)), 585 (Promiscuous and Specific Inhibitors of AmpC Beta-Lactamase (assay without detergent) - a screen old NIH MLSMR collection), 584 (Promiscuous and Sp…	F	BAO_0000019	assay format	Escherichia coli	None	None	None	None	CHEMBL2026	Beta-lactamase AmpC	Escherichia coli K-12	SINGLE PROTEIN	CHEMBL1201862	7	PubChem BioAssays			None
CHEMBL1499269		0	314.12	0	2.95	SID3716290	Cc1cc([PH](=O)O)c(C)n1-c1ccc(Br)cc1	Potency	'='	28183.8	nM	4.55		Inconclusive	UO_0000065					False	CHEMBL1614530	PUBCHEM_BIOASSAY: qHTS Inhibitors of AmpC Beta-Lactamase (assay with detergent). (Class of assay: confirmatory) [Related pubchem assays: 1002 (Confirmation Concentration-Response Assay for Inhibitors of AmpC Beta-Lactamase (assay with detergent)), 585 (Promiscuous and Specific Inhibitors of AmpC Beta-Lactamase (assay without detergent) - a screen old NIH MLSMR collection), 584 (Promiscuous and Sp…	F	BAO_0000019	assay format	Escherichia coli	None	None	None	None	CHEMBL2026	Beta-lactamase AmpC	Escherichia coli K-12	SINGLE PROTEIN	CHEMBL1201862	7	PubChem BioAssays			None
CHEMBL1538435		0	324.43	0	3.73	SID49676736	CCC(=O)Nc1ccc(-c2ccc(N3CCC(C)CC3)nn2)cc1	Potency	'='	5011.9	nM	5.30		Inconclusive	UO_0000065					False	CHEMBL1614530	PUBCHEM_BIOASSAY: qHTS Inhibitors of AmpC Beta-Lactamase (assay with detergent). (Class of assay: confirmatory) [Related pubchem assays: 1002 (Confirmation Concentration-Response Assay for Inhibitors of AmpC Beta-Lactamase (assay with detergent)), 585 (Promiscuous and Specific Inhibitors of AmpC Beta-Lactamase (assay without detergent) - a screen old NIH MLSMR collection), 584 (Promiscuous and Sp…	F	BAO_0000019	assay format	Escherichia coli	None	None	None	None	CHEMBL2026	Beta-lactamase AmpC	Escherichia coli K-12	SINGLE PROTEIN	CHEMBL1201862	7	PubChem BioAssays			None
CHEMBL1575734		0	428.28	0	0.55	SID14741857	Cn1c(NCC(O)CO)nc2c1c(=O)n(Cc1ccc(Cl)c(Cl)c1)c(=O)n2C	Potency	'='	11220.2	nM	4.95		Inconclusive	UO_0000065					False	CHEMBL1614530	PUBCHEM_BIOASSAY: qHTS Inhibitors of AmpC Beta-Lactamase (assay with detergent). (Class of assay: confirmatory) [Related pubchem assays: 1002 (Confirmation Concentration-Response Assay for Inhibitors of AmpC Beta-Lactamase (assay with detergent)), 585 (Promiscuous and Specific Inhibitors of AmpC Beta-Lactamase (assay without detergent) - a screen old NIH MLSMR collection), 584 (Promiscuous and Sp…	F	BAO_0000019	assay format	Escherichia coli	None	None	None	None	CHEMBL2026	Beta-lactamase AmpC	Escherichia coli K-12	SINGLE PROTEIN	CHEMBL1201862	7	PubChem BioAssays			None
CHEMBL1566152		0	372.90	0	3.81	SID56323109	Cc1ccc(Cl)c(OCC(=O)NC2CCN(Cc3ccccc3)CC2)c1	Potency	'='	5623.4	nM	5.25		Inconclusive	UO_0000065					False	CHEMBL1614530	PUBCHEM_BIOASSAY: qHTS Inhibitors of AmpC Beta-Lactamase (assay with detergent). (Class of assay: confirmatory) [Related pubchem assays: 1002 (Confirmation Concentration-Response Assay for Inhibitors of AmpC Beta-Lactamase (assay with detergent)), 585 (Promiscuous and Specific Inhibitors of AmpC Beta-Lactamase (assay without detergent) - a screen old NIH MLSMR collection), 584 (Promiscuous and Sp…	F	BAO_0000019	assay format	Escherichia coli	None	None	None	None	CHEMBL2026	Beta-lactamase AmpC	Escherichia coli K-12	SINGLE PROTEIN	CHEMBL1201862	7	PubChem BioAssays			None
CHEMBL1379851		0	317.35	0	2.53	SID49674834	Cc1cc(C(=O)NCC(c2ccco2)N(C)C)ccc1[N+](=O)[O-]	Potency	'='	100000.0	nM	4.00		Inconclusive	UO_0000065					False	CHEMBL1614530	PUBCHEM_BIOASSAY: qHTS Inhibitors of AmpC Beta-Lactamase (assay with detergent). (Class of assay: confirmatory) [Related pubchem assays: 1002 (Confirmation Concentration-Response Assay for Inhibitors of AmpC Beta-Lactamase (assay with detergent)), 585 (Promiscuous and Specific Inhibitors of AmpC Beta-Lactamase (assay without detergent) - a screen old NIH MLSMR collection), 584 (Promiscuous and Sp…	F	BAO_0000019	assay format	Escherichia coli	None	None	None	None	CHEMBL2026	Beta-lactamase AmpC	Escherichia coli K-12	SINGLE PROTEIN	CHEMBL1201862	7	PubChem BioAssays			None
CHEMBL1369773		0	561.00	1	3.11	SID49728778	O=S(=O)(c1ccc2c(c1)OCCO2)N1CCC(c2nc(O)c3nnn(Cc4c(F)cccc4Cl)c3n2)CC1	Potency	'='	631.0	nM	6.20		Inconclusive	UO_0000065					False	CHEMBL1614530	PUBCHEM_BIOASSAY: qHTS Inhibitors of AmpC Beta-Lactamase (assay with detergent). (Class of assay: confirmatory) [Related pubchem assays: 1002 (Confirmation Concentration-Response Assay for Inhibitors of AmpC Beta-Lactamase (assay with detergent)), 585 (Promiscuous and Specific Inhibitors of AmpC Beta-Lactamase (assay without detergent) - a screen old NIH MLSMR collection), 584 (Promiscuous and Sp…	F	BAO_0000019	assay format	Escherichia coli	None	None	None	None	CHEMBL2026	Beta-lactamase AmpC	Escherichia coli K-12	SINGLE PROTEIN	CHEMBL1201862	7	PubChem BioAssays			None
CHEMBL1409535		0	224.31	0	2.23	SID24819136	CNC(=O)c1csc(-c2cccs2)n1	Potency	'='	112201.8	nM	3.95		Inconclusive	UO_0000065					False	CHEMBL1614530	PUBCHEM_BIOASSAY: qHTS Inhibitors of AmpC Beta-Lactamase (assay with detergent). (Class of assay: confirmatory) [Related pubchem assays: 1002 (Confirmation Concentration-Response Assay for Inhibitors of AmpC Beta-Lactamase (assay with detergent)), 585 (Promiscuous and Specific Inhibitors of AmpC Beta-Lactamase (assay without detergent) - a screen old NIH MLSMR collection), 584 (Promiscuous and Sp…	F	BAO_0000019	assay format	Escherichia coli	None	None	None	None	CHEMBL2026	Beta-lactamase AmpC	Escherichia coli K-12	SINGLE PROTEIN	CHEMBL1201862	7	PubChem BioAssays			None
CHEMBL1575714		0	456.40	0	3.85	SID22410784	CN(CC(=O)Nc1ccc(S(=O)(=O)N2CCCC2)cc1)Cc1ccc(Cl)cc1Cl	Potency	'='	44668.4	nM	4.35		Inconclusive	UO_0000065					False	CHEMBL1614530	PUBCHEM_BIOASSAY: qHTS Inhibitors of AmpC Beta-Lactamase (assay with detergent). (Class of assay: confirmatory) [Related pubchem assays: 1002 (Confirmation Concentration-Response Assay for Inhibitors of AmpC Beta-Lactamase (assay with detergent)), 585 (Promiscuous and Specific Inhibitors of AmpC Beta-Lactamase (assay without detergent) - a screen old NIH MLSMR collection), 584 (Promiscuous and Sp…	F	BAO_0000019	assay format	Escherichia coli	None	None	None	None	CHEMBL2026	Beta-lactamase AmpC	Escherichia coli K-12	SINGLE PROTEIN	CHEMBL1201862	7	PubChem BioAssays			None
CHEMBL1447240		0	209.16	0	-0.01	SID17509972	O=CNNC(=O)c1cccc([N+](=O)[O-])c1	Potency	'='	3981.1	nM	5.40		Inconclusive	UO_0000065					False	CHEMBL1614530	PUBCHEM_BIOASSAY: qHTS Inhibitors of AmpC Beta-Lactamase (assay with detergent). (Class of assay: confirmatory) [Related pubchem assays: 1002 (Confirmation Concentration-Response Assay for Inhibitors of AmpC Beta-Lactamase (assay with detergent)), 585 (Promiscuous and Specific Inhibitors of AmpC Beta-Lactamase (assay without detergent) - a screen old NIH MLSMR collection), 584 (Promiscuous and Sp…	F	BAO_0000019	assay format	Escherichia coli	None	None	None	None	CHEMBL2026	Beta-lactamase AmpC	Escherichia coli K-12	SINGLE PROTEIN	CHEMBL1201862	7	PubChem BioAssays			None
CHEMBL1419404		0	347.84	0	2.95	SID842125	COc1ccc(C(=O)C(c2ccccc2)N2CCOCC2)cc1.Cl	Potency	'='	1258.9	nM	5.90		Inconclusive	UO_0000065					False	CHEMBL1614530	PUBCHEM_BIOASSAY: qHTS Inhibitors of AmpC Beta-Lactamase (assay with detergent). (Class of assay: confirmatory) [Related pubchem assays: 1002 (Confirmation Concentration-Response Assay for Inhibitors of AmpC Beta-Lactamase (assay with detergent)), 585 (Promiscuous and Specific Inhibitors of AmpC Beta-Lactamase (assay without detergent) - a screen old NIH MLSMR collection), 584 (Promiscuous and Sp…	F	BAO_0000019	assay format	Escherichia coli	None	None	None	None	CHEMBL2026	Beta-lactamase AmpC	Escherichia coli K-12	SINGLE PROTEIN	CHEMBL1201862	7	PubChem BioAssays			None
CHEMBL1458332		0	299.72	0	2.90	SID47202983	O=Cc1c(Nc2ccccc2Cl)nc2ccccn2c1=O	Potency	'='	100000.0	nM	4.00		Inconclusive	UO_0000065					False	CHEMBL1614530	PUBCHEM_BIOASSAY: qHTS Inhibitors of AmpC Beta-Lactamase (assay with detergent). (Class of assay: confirmatory) [Related pubchem assays: 1002 (Confirmation Concentration-Response Assay for Inhibitors of AmpC Beta-Lactamase (assay with detergent)), 585 (Promiscuous and Specific Inhibitors of AmpC Beta-Lactamase (assay without detergent) - a screen old NIH MLSMR collection), 584 (Promiscuous and Sp…	F	BAO_0000019	assay format	Escherichia coli	None	None	None	None	CHEMBL2026	Beta-lactamase AmpC	Escherichia coli K-12	SINGLE PROTEIN	CHEMBL1201862	7	PubChem BioAssays			None
CHEMBL1399210		0	495.00	0	4.05	SID14738861	Cc1cc(Cl)c(S(=O)(=O)Nc2ccc3c(c2)OCCO3)cc1OCC(=O)NC1CCCCC1	Potency	'='	631.0	nM	6.20		Inconclusive	UO_0000065					False	CHEMBL1614530	PUBCHEM_BIOASSAY: qHTS Inhibitors of AmpC Beta-Lactamase (assay with detergent). (Class of assay: confirmatory) [Related pubchem assays: 1002 (Confirmation Concentration-Response Assay for Inhibitors of AmpC Beta-Lactamase (assay with detergent)), 585 (Promiscuous and Specific Inhibitors of AmpC Beta-Lactamase (assay without detergent) - a screen old NIH MLSMR collection), 584 (Promiscuous and Sp…	F	BAO_0000019	assay format	Escherichia coli	None	None	None	None	CHEMBL2026	Beta-lactamase AmpC	Escherichia coli K-12	SINGLE PROTEIN	CHEMBL1201862	7	PubChem BioAssays			None
CHEMBL1419427		0	319.45	1	5.59	SID47195774	CC(C)[C@H](N[C@@H](C)c1ccccc1)c1c(O)ccc2ccccc12	Potency	'='	10000.0	nM	5.00		Inconclusive	UO_0000065					False	CHEMBL1614530	PUBCHEM_BIOASSAY: qHTS Inhibitors of AmpC Beta-Lactamase (assay with detergent). (Class of assay: confirmatory) [Related pubchem assays: 1002 (Confirmation Concentration-Response Assay for Inhibitors of AmpC Beta-Lactamase (assay with detergent)), 585 (Promiscuous and Specific Inhibitors of AmpC Beta-Lactamase (assay without detergent) - a screen old NIH MLSMR collection), 584 (Promiscuous and Sp…	F	BAO_0000019	assay format	Escherichia coli	None	None	None	None	CHEMBL2026	Beta-lactamase AmpC	Escherichia coli K-12	SINGLE PROTEIN	CHEMBL1201862	7	PubChem BioAssays			None
CHEMBL1449237		0	424.92	0	4.56	SID24268558	CCc1ccc(-n2nnc(-c3nsc(NC(=O)c4ccccc4Cl)n3)c2C)cc1	Potency	'='	14125.4	nM	4.85		Not Active	UO_0000065					False	CHEMBL1614530	PUBCHEM_BIOASSAY: qHTS Inhibitors of AmpC Beta-Lactamase (assay with detergent). (Class of assay: confirmatory) [Related pubchem assays: 1002 (Confirmation Concentration-Response Assay for Inhibitors of AmpC Beta-Lactamase (assay with detergent)), 585 (Promiscuous and Specific Inhibitors of AmpC Beta-Lactamase (assay without detergent) - a screen old NIH MLSMR collection), 584 (Promiscuous and Sp…	F	BAO_0000019	assay format	Escherichia coli	None	None	None	None	CHEMBL2026	Beta-lactamase AmpC	Escherichia coli K-12	SINGLE PROTEIN	CHEMBL1201862	7	PubChem BioAssays			None
CHEMBL1356784		0	442.29	0	3.66	SID24392276	Cn1c(=O)c2c(-c3ccc(Br)cc3)n(Cc3ccc(F)cc3)cc2n(C)c1=O	Potency	'='	79432.8	nM	4.10		Not Active	UO_0000065					False	CHEMBL1614530	PUBCHEM_BIOASSAY: qHTS Inhibitors of AmpC Beta-Lactamase (assay with detergent). (Class of assay: confirmatory) [Related pubchem assays: 1002 (Confirmation Concentration-Response Assay for Inhibitors of AmpC Beta-Lactamase (assay with detergent)), 585 (Promiscuous and Specific Inhibitors of AmpC Beta-Lactamase (assay without detergent) - a screen old NIH MLSMR collection), 584 (Promiscuous and Sp…	F	BAO_0000019	assay format	Escherichia coli	None	None	None	None	CHEMBL2026	Beta-lactamase AmpC	Escherichia coli K-12	SINGLE PROTEIN	CHEMBL1201862	7	PubChem BioAssays			None
CHEMBL1394612		0	474.56	1	5.19	SID24274907	O=S(=O)(c1ccc(F)cc1)N(CC(O)Cn1c2ccccc2c2ccccc21)c1ccccc1	Potency	'='	100000.0	nM	4.00		Not Active	UO_0000065					False	CHEMBL1614530	PUBCHEM_BIOASSAY: qHTS Inhibitors of AmpC Beta-Lactamase (assay with detergent). (Class of assay: confirmatory) [Related pubchem assays: 1002 (Confirmation Concentration-Response Assay for Inhibitors of AmpC Beta-Lactamase (assay with detergent)), 585 (Promiscuous and Specific Inhibitors of AmpC Beta-Lactamase (assay without detergent) - a screen old NIH MLSMR collection), 584 (Promiscuous and Sp…	F	BAO_0000019	assay format	Escherichia coli	None	None	None	None	CHEMBL2026	Beta-lactamase AmpC	Escherichia coli K-12	SINGLE PROTEIN	CHEMBL1201862	7	PubChem BioAssays			None
CHEMBL1537496		0	253.35	0	4.00	SID14726320	N#CCCn1c(C2CCCCC2)nc2ccccc21	Potency	'='	794.3	nM	6.10		Inconclusive	UO_0000065					False	CHEMBL1614530	PUBCHEM_BIOASSAY: qHTS Inhibitors of AmpC Beta-Lactamase (assay with detergent). (Class of assay: confirmatory) [Related pubchem assays: 1002 (Confirmation Concentration-Response Assay for Inhibitors of AmpC Beta-Lactamase (assay with detergent)), 585 (Promiscuous and Specific Inhibitors of AmpC Beta-Lactamase (assay without detergent) - a screen old NIH MLSMR collection), 584 (Promiscuous and Sp…	F	BAO_0000019	assay format	Escherichia coli	None	None	None	None	CHEMBL2026	Beta-lactamase AmpC	Escherichia coli K-12	SINGLE PROTEIN	CHEMBL1201862	7	PubChem BioAssays			None
CHEMBL1536815		0	443.48	0	2.41	SID49722500	COc1ccc(OC)c(C2=NS(=O)(=O)N(C)C(C(=O)Nc3cccc(C(C)=O)c3)=C2)c1	Potency	'='	631.0	nM	6.20		Inconclusive	UO_0000065					False	CHEMBL1614530	PUBCHEM_BIOASSAY: qHTS Inhibitors of AmpC Beta-Lactamase (assay with detergent). (Class of assay: confirmatory) [Related pubchem assays: 1002 (Confirmation Concentration-Response Assay for Inhibitors of AmpC Beta-Lactamase (assay with detergent)), 585 (Promiscuous and Specific Inhibitors of AmpC Beta-Lactamase (assay without detergent) - a screen old NIH MLSMR collection), 584 (Promiscuous and Sp…	F	BAO_0000019	assay format	Escherichia coli	None	None	None	None	CHEMBL2026	Beta-lactamase AmpC	Escherichia coli K-12	SINGLE PROTEIN	CHEMBL1201862	7	PubChem BioAssays			None
CHEMBL1567944		0	535.13	0	4.94	SID56422424	CC[C@H]1CN2CCc3cc(OC)c(OC)cc3C2C[C@@H]1C[C@H]1NCCc2cc(OC)c(OC)cc21.Cl.O	Potency	'='	5623.4	nM	5.25		Inconclusive	UO_0000065					False	CHEMBL1614530	PUBCHEM_BIOASSAY: qHTS Inhibitors of AmpC Beta-Lactamase (assay with detergent). (Class of assay: confirmatory) [Related pubchem assays: 1002 (Confirmation Concentration-Response Assay for Inhibitors of AmpC Beta-Lactamase (assay with detergent)), 585 (Promiscuous and Specific Inhibitors of AmpC Beta-Lactamase (assay without detergent) - a screen old NIH MLSMR collection), 584 (Promiscuous and Sp…	F	BAO_0000019	assay format	Escherichia coli	None	None	None	None	CHEMBL2026	Beta-lactamase AmpC	Escherichia coli K-12	SINGLE PROTEIN	CHEMBL1201862	7	PubChem BioAssays			None
CHEMBL1420831		0	386.46	0	1.98	SID7967055	CCOC(=O)C1CCCN(Cc2nc(N)nc(Nc3ccccc3OC)n2)C1	Potency	'='	2511.9	nM	5.60		Inconclusive	UO_0000065					False	CHEMBL1614530	PUBCHEM_BIOASSAY: qHTS Inhibitors of AmpC Beta-Lactamase (assay with detergent). (Class of assay: confirmatory) [Related pubchem assays: 1002 (Confirmation Concentration-Response Assay for Inhibitors of AmpC Beta-Lactamase (assay with detergent)), 585 (Promiscuous and Specific Inhibitors of AmpC Beta-Lactamase (assay without detergent) - a screen old NIH MLSMR collection), 584 (Promiscuous and Sp…	F	BAO_0000019	assay format	Escherichia coli	None	None	None	None	CHEMBL2026	Beta-lactamase AmpC	Escherichia coli K-12	SINGLE PROTEIN	CHEMBL1201862	7	PubChem BioAssays			None
CHEMBL1316664		0	503.40	1	4.47	SID49713786	NC(=O)CC(NC(=O)c1ccc(Br)cc1)c1ccc(N2CCCCCCC2)c([N+](=O)[O-])c1	Potency	'='	2511.9	nM	5.60		Inconclusive	UO_0000065					False	CHEMBL1614530	PUBCHEM_BIOASSAY: qHTS Inhibitors of AmpC Beta-Lactamase (assay with detergent). (Class of assay: confirmatory) [Related pubchem assays: 1002 (Confirmation Concentration-Response Assay for Inhibitors of AmpC Beta-Lactamase (assay with detergent)), 585 (Promiscuous and Specific Inhibitors of AmpC Beta-Lactamase (assay without detergent) - a screen old NIH MLSMR collection), 584 (Promiscuous and Sp…	F	BAO_0000019	assay format	Escherichia coli	None	None	None	None	CHEMBL2026	Beta-lactamase AmpC	Escherichia coli K-12	SINGLE PROTEIN	CHEMBL1201862	7	PubChem BioAssays			None
CHEMBL1359857		0	307.36	0	1.84	SID7969605	Nc1c(C(=O)NCc2ccccc2)nnn1Cc1ccccc1	Potency	'='	11220.2	nM	4.95		Inconclusive	UO_0000065					False	CHEMBL1614530	PUBCHEM_BIOASSAY: qHTS Inhibitors of AmpC Beta-Lactamase (assay with detergent). (Class of assay: confirmatory) [Related pubchem assays: 1002 (Confirmation Concentration-Response Assay for Inhibitors of AmpC Beta-Lactamase (assay with detergent)), 585 (Promiscuous and Specific Inhibitors of AmpC Beta-Lactamase (assay without detergent) - a screen old NIH MLSMR collection), 584 (Promiscuous and Sp…	F	BAO_0000019	assay format	Escherichia coli	None	None	None	None	CHEMBL2026	Beta-lactamase AmpC	Escherichia coli K-12	SINGLE PROTEIN	CHEMBL1201862	7	PubChem BioAssays			None
CHEMBL1458997		0	330.45	0	2.94	SID14732803	CC(NC(=O)c1ccccc1)C(c1cccs1)N1CCOCC1	Potency	'='	3548.1	nM	5.45		Inconclusive	UO_0000065					False	CHEMBL1614530	PUBCHEM_BIOASSAY: qHTS Inhibitors of AmpC Beta-Lactamase (assay with detergent). (Class of assay: confirmatory) [Related pubchem assays: 1002 (Confirmation Concentration-Response Assay for Inhibitors of AmpC Beta-Lactamase (assay with detergent)), 585 (Promiscuous and Specific Inhibitors of AmpC Beta-Lactamase (assay without detergent) - a screen old NIH MLSMR collection), 584 (Promiscuous and Sp…	F	BAO_0000019	assay format	Escherichia coli	None	None	None	None	CHEMBL2026	Beta-lactamase AmpC	Escherichia coli K-12	SINGLE PROTEIN	CHEMBL1201862	7	PubChem BioAssays			None
CHEMBL1314785		0	385.47	0	1.01	SID57265041	CN(C(=O)CN1CCCCCC1)c1c(N)n(Cc2ccccc2)c(=O)[nH]c1=O	Potency	'='	1584.9	nM	5.80		Inconclusive	UO_0000065					False	CHEMBL1614530	PUBCHEM_BIOASSAY: qHTS Inhibitors of AmpC Beta-Lactamase (assay with detergent). (Class of assay: confirmatory) [Related pubchem assays: 1002 (Confirmation Concentration-Response Assay for Inhibitors of AmpC Beta-Lactamase (assay with detergent)), 585 (Promiscuous and Specific Inhibitors of AmpC Beta-Lactamase (assay without detergent) - a screen old NIH MLSMR collection), 584 (Promiscuous and Sp…	F	BAO_0000019	assay format	Escherichia coli	None	None	None	None	CHEMBL2026	Beta-lactamase AmpC	Escherichia coli K-12	SINGLE PROTEIN	CHEMBL1201862	7	PubChem BioAssays			None
CHEMBL1420119		0	389.43	0	3.10	SID4244945	CCOC(=O)c1sc2nc(CC(=O)OC)nc(NCc3ccco3)c2c1C	Potency	'='	5011.9	nM	5.30		Inconclusive	UO_0000065					False	CHEMBL1614530	PUBCHEM_BIOASSAY: qHTS Inhibitors of AmpC Beta-Lactamase (assay with detergent). (Class of assay: confirmatory) [Related pubchem assays: 1002 (Confirmation Concentration-Response Assay for Inhibitors of AmpC Beta-Lactamase (assay with detergent)), 585 (Promiscuous and Specific Inhibitors of AmpC Beta-Lactamase (assay without detergent) - a screen old NIH MLSMR collection), 584 (Promiscuous and Sp…	F	BAO_0000019	assay format	Escherichia coli	None	None	None	None	CHEMBL2026	Beta-lactamase AmpC	Escherichia coli K-12	SINGLE PROTEIN	CHEMBL1201862	7	PubChem BioAssays			None
CHEMBL1438751		0	243.27	0	1.43	SID852264	COc1cccc2c(=O)c3c(cnn3C)n(C)c12	Potency	'='	7943.3	nM	5.10		Inconclusive	UO_0000065					False	CHEMBL1614530	PUBCHEM_BIOASSAY: qHTS Inhibitors of AmpC Beta-Lactamase (assay with detergent). (Class of assay: confirmatory) [Related pubchem assays: 1002 (Confirmation Concentration-Response Assay for Inhibitors of AmpC Beta-Lactamase (assay with detergent)), 585 (Promiscuous and Specific Inhibitors of AmpC Beta-Lactamase (assay without detergent) - a screen old NIH MLSMR collection), 584 (Promiscuous and Sp…	F	BAO_0000019	assay format	Escherichia coli	None	None	None	None	CHEMBL2026	Beta-lactamase AmpC	Escherichia coli K-12	SINGLE PROTEIN	CHEMBL1201862	7	PubChem BioAssays			None
CHEMBL1537613		0	468.55	0	3.74	SID22404180	CCOC(=O)CCC(=O)N(CCN(C(=O)CCC(=O)OCC)c1ccccc1)c1ccccc1	Potency	'='	70794.6	nM	4.15		Inconclusive	UO_0000065					False	CHEMBL1614530	PUBCHEM_BIOASSAY: qHTS Inhibitors of AmpC Beta-Lactamase (assay with detergent). (Class of assay: confirmatory) [Related pubchem assays: 1002 (Confirmation Concentration-Response Assay for Inhibitors of AmpC Beta-Lactamase (assay with detergent)), 585 (Promiscuous and Specific Inhibitors of AmpC Beta-Lactamase (assay without detergent) - a screen old NIH MLSMR collection), 584 (Promiscuous and Sp…	F	BAO_0000019	assay format	Escherichia coli	None	None	None	None	CHEMBL2026	Beta-lactamase AmpC	Escherichia coli K-12	SINGLE PROTEIN	CHEMBL1201862	7	PubChem BioAssays			None
CHEMBL1537623		0	401.88	0	3.47	SID17505145	O=C(Nc1ccc(S(=O)(=O)NCc2cccnc2)cc1)c1ccccc1Cl	Potency	'='	100000.0	nM	4.00		Inconclusive	UO_0000065					False	CHEMBL1614530	PUBCHEM_BIOASSAY: qHTS Inhibitors of AmpC Beta-Lactamase (assay with detergent). (Class of assay: confirmatory) [Related pubchem assays: 1002 (Confirmation Concentration-Response Assay for Inhibitors of AmpC Beta-Lactamase (assay with detergent)), 585 (Promiscuous and Specific Inhibitors of AmpC Beta-Lactamase (assay without detergent) - a screen old NIH MLSMR collection), 584 (Promiscuous and Sp…	F	BAO_0000019	assay format	Escherichia coli	None	None	None	None	CHEMBL2026	Beta-lactamase AmpC	Escherichia coli K-12	SINGLE PROTEIN	CHEMBL1201862	7	PubChem BioAssays			None
CHEMBL1517351		0	237.35	0	2.72	SID858307	Cc1ccc(SCc2nnc(N)s2)cc1	Potency	'='	79432.8	nM	4.10		Inconclusive	UO_0000065					False	CHEMBL1614530	PUBCHEM_BIOASSAY: qHTS Inhibitors of AmpC Beta-Lactamase (assay with detergent). (Class of assay: confirmatory) [Related pubchem assays: 1002 (Confirmation Concentration-Response Assay for Inhibitors of AmpC Beta-Lactamase (assay with detergent)), 585 (Promiscuous and Specific Inhibitors of AmpC Beta-Lactamase (assay without detergent) - a screen old NIH MLSMR collection), 584 (Promiscuous and Sp…	F	BAO_0000019	assay format	Escherichia coli	None	None	None	None	CHEMBL2026	Beta-lactamase AmpC	Escherichia coli K-12	SINGLE PROTEIN	CHEMBL1201862	7	PubChem BioAssays			None
CHEMBL1399544		0	334.87	0	4.95	SID14743805	Cc1ccc(C(=O)Nc2cc(Cl)ccc2N2CCCCC2)s1	Potency	'='	2511.9	nM	5.60		Inconclusive	UO_0000065					False	CHEMBL1614530	PUBCHEM_BIOASSAY: qHTS Inhibitors of AmpC Beta-Lactamase (assay with detergent). (Class of assay: confirmatory) [Related pubchem assays: 1002 (Confirmation Concentration-Response Assay for Inhibitors of AmpC Beta-Lactamase (assay with detergent)), 585 (Promiscuous and Specific Inhibitors of AmpC Beta-Lactamase (assay without detergent) - a screen old NIH MLSMR collection), 584 (Promiscuous and Sp…	F	BAO_0000019	assay format	Escherichia coli	None	None	None	None	CHEMBL2026	Beta-lactamase AmpC	Escherichia coli K-12	SINGLE PROTEIN	CHEMBL1201862	7	PubChem BioAssays			None
CHEMBL1319741		0	356.26	0	1.81	SID56463739	Br.CO[C@H]1CC=C2CCN3CCC4=C(CC(=O)OC4)[C@]23C1	Potency	'='	5011.9	nM	5.30		Inconclusive	UO_0000065					False	CHEMBL1614530	PUBCHEM_BIOASSAY: qHTS Inhibitors of AmpC Beta-Lactamase (assay with detergent). (Class of assay: confirmatory) [Related pubchem assays: 1002 (Confirmation Concentration-Response Assay for Inhibitors of AmpC Beta-Lactamase (assay with detergent)), 585 (Promiscuous and Specific Inhibitors of AmpC Beta-Lactamase (assay without detergent) - a screen old NIH MLSMR collection), 584 (Promiscuous and Sp…	F	BAO_0000019	assay format	Escherichia coli	None	None	None	None	CHEMBL2026	Beta-lactamase AmpC	Escherichia coli K-12	SINGLE PROTEIN	CHEMBL1201862	7	PubChem BioAssays			None
CHEMBL1576492		0	336.86	0	4.02	SID24831449	CCN(CC(=O)Nc1cc(Cl)ccc1C)C(=O)C1CCCCC1	Potency	'='	89125.1	nM	4.05		Inconclusive	UO_0000065					False	CHEMBL1614530	PUBCHEM_BIOASSAY: qHTS Inhibitors of AmpC Beta-Lactamase (assay with detergent). (Class of assay: confirmatory) [Related pubchem assays: 1002 (Confirmation Concentration-Response Assay for Inhibitors of AmpC Beta-Lactamase (assay with detergent)), 585 (Promiscuous and Specific Inhibitors of AmpC Beta-Lactamase (assay without detergent) - a screen old NIH MLSMR collection), 584 (Promiscuous and Sp…	F	BAO_0000019	assay format	Escherichia coli	None	None	None	None	CHEMBL2026	Beta-lactamase AmpC	Escherichia coli K-12	SINGLE PROTEIN	CHEMBL1201862	7	PubChem BioAssays			None
CHEMBL1576495		0	431.54	0	2.87	SID4257953	COc1cccc(N2CCN(Cc3nc(N)nc(N4CCCc5ccccc54)n3)CC2)c1	Potency	'='	1258.9	nM	5.90		Inconclusive	UO_0000065					False	CHEMBL1614530	PUBCHEM_BIOASSAY: qHTS Inhibitors of AmpC Beta-Lactamase (assay with detergent). (Class of assay: confirmatory) [Related pubchem assays: 1002 (Confirmation Concentration-Response Assay for Inhibitors of AmpC Beta-Lactamase (assay with detergent)), 585 (Promiscuous and Specific Inhibitors of AmpC Beta-Lactamase (assay without detergent) - a screen old NIH MLSMR collection), 584 (Promiscuous and Sp…	F	BAO_0000019	assay format	Escherichia coli	None	None	None	None	CHEMBL2026	Beta-lactamase AmpC	Escherichia coli K-12	SINGLE PROTEIN	CHEMBL1201862	7	PubChem BioAssays			None
CHEMBL1368963		0	384.42	0	3.21	SID4258753	O=S(=O)(c1ccccc1)N1CCN(Cc2ccccc2C(F)(F)F)CC1	Potency	'='	100000.0	nM	4.00		Inconclusive	UO_0000065					False	CHEMBL1614530	PUBCHEM_BIOASSAY: qHTS Inhibitors of AmpC Beta-Lactamase (assay with detergent). (Class of assay: confirmatory) [Related pubchem assays: 1002 (Confirmation Concentration-Response Assay for Inhibitors of AmpC Beta-Lactamase (assay with detergent)), 585 (Promiscuous and Specific Inhibitors of AmpC Beta-Lactamase (assay without detergent) - a screen old NIH MLSMR collection), 584 (Promiscuous and Sp…	F	BAO_0000019	assay format	Escherichia coli	None	None	None	None	CHEMBL2026	Beta-lactamase AmpC	Escherichia coli K-12	SINGLE PROTEIN	CHEMBL1201862	7	PubChem BioAssays			None
CHEMBL1419333		0	279.36	0	2.68	SID852193	Cc1ccc(S(=O)(=O)NCc2ccco2)c(C)c1C	Potency	'='	354.8	nM	6.45		Inconclusive	UO_0000065					False	CHEMBL1614530	PUBCHEM_BIOASSAY: qHTS Inhibitors of AmpC Beta-Lactamase (assay with detergent). (Class of assay: confirmatory) [Related pubchem assays: 1002 (Confirmation Concentration-Response Assay for Inhibitors of AmpC Beta-Lactamase (assay with detergent)), 585 (Promiscuous and Specific Inhibitors of AmpC Beta-Lactamase (assay without detergent) - a screen old NIH MLSMR collection), 584 (Promiscuous and Sp…	F	BAO_0000019	assay format	Escherichia coli	None	None	None	None	CHEMBL2026	Beta-lactamase AmpC	Escherichia coli K-12	SINGLE PROTEIN	CHEMBL1201862	7	PubChem BioAssays			None
CHEMBL1517321		0	292.16	0	2.52	SID7976266	COCCNC(=O)C(C)Oc1ccc(Cl)cc1Cl	Potency	'='	707.9	nM	6.15		Inconclusive	UO_0000065					False	CHEMBL1614530	PUBCHEM_BIOASSAY: qHTS Inhibitors of AmpC Beta-Lactamase (assay with detergent). (Class of assay: confirmatory) [Related pubchem assays: 1002 (Confirmation Concentration-Response Assay for Inhibitors of AmpC Beta-Lactamase (assay with detergent)), 585 (Promiscuous and Specific Inhibitors of AmpC Beta-Lactamase (assay without detergent) - a screen old NIH MLSMR collection), 584 (Promiscuous and Sp…	F	BAO_0000019	assay format	Escherichia coli	None	None	None	None	CHEMBL2026	Beta-lactamase AmpC	Escherichia coli K-12	SINGLE PROTEIN	CHEMBL1201862	7	PubChem BioAssays			None
CHEMBL1477550		0	237.26	0	3.69	SID14720850	O=C(Nc1ccccc1)c1cc2ccccc2o1	Potency	'='	39810.7	nM	4.40		Inconclusive	UO_0000065					False	CHEMBL1614530	PUBCHEM_BIOASSAY: qHTS Inhibitors of AmpC Beta-Lactamase (assay with detergent). (Class of assay: confirmatory) [Related pubchem assays: 1002 (Confirmation Concentration-Response Assay for Inhibitors of AmpC Beta-Lactamase (assay with detergent)), 585 (Promiscuous and Specific Inhibitors of AmpC Beta-Lactamase (assay without detergent) - a screen old NIH MLSMR collection), 584 (Promiscuous and Sp…	F	BAO_0000019	assay format	Escherichia coli	None	None	None	None	CHEMBL2026	Beta-lactamase AmpC	Escherichia coli K-12	SINGLE PROTEIN	CHEMBL1201862	7	PubChem BioAssays			None
CHEMBL1459015		0	283.33	0	3.04	SID22413171	COC(=O)c1ccccc1NC(=O)CCc1ccccc1	Potency	'='	22387.2	nM	4.65		Inconclusive	UO_0000065					False	CHEMBL1614530	PUBCHEM_BIOASSAY: qHTS Inhibitors of AmpC Beta-Lactamase (assay with detergent). (Class of assay: confirmatory) [Related pubchem assays: 1002 (Confirmation Concentration-Response Assay for Inhibitors of AmpC Beta-Lactamase (assay with detergent)), 585 (Promiscuous and Specific Inhibitors of AmpC Beta-Lactamase (assay without detergent) - a screen old NIH MLSMR collection), 584 (Promiscuous and Sp…	F	BAO_0000019	assay format	Escherichia coli	None	None	None	None	CHEMBL2026	Beta-lactamase AmpC	Escherichia coli K-12	SINGLE PROTEIN	CHEMBL1201862	7	PubChem BioAssays			None
CHEMBL1595754		0	319.41	0	2.32	SID7969694	CSc1ccccc1NC(=O)c1cnc2n(c1=O)CCS2	Potency	'='	3162.3	nM	5.50		Inconclusive	UO_0000065					False	CHEMBL1614530	PUBCHEM_BIOASSAY: qHTS Inhibitors of AmpC Beta-Lactamase (assay with detergent). (Class of assay: confirmatory) [Related pubchem assays: 1002 (Confirmation Concentration-Response Assay for Inhibitors of AmpC Beta-Lactamase (assay with detergent)), 585 (Promiscuous and Specific Inhibitors of AmpC Beta-Lactamase (assay without detergent) - a screen old NIH MLSMR collection), 584 (Promiscuous and Sp…	F	BAO_0000019	assay format	Escherichia coli	None	None	None	None	CHEMBL2026	Beta-lactamase AmpC	Escherichia coli K-12	SINGLE PROTEIN	CHEMBL1201862	7	PubChem BioAssays			None
CHEMBL368400		0	446.45	0	-0.73	1b	Cn1nnnc1SCC1=C(C(=O)O)N2C(=O)C(NC(=O)Cc3ccc(O)cc3)C2OC1	Relative hydrolysis rate	'='	1200.0										False	CHEMBL652215	Hydrolysis rate by the beta-lactamase from Escherichia coli 6 relative to cephaloridine.	B	BAO_0000357	single protein format	Escherichia coli	None	None	None	None	CHEMBL2026	Beta-lactamase AmpC	Escherichia coli K-12	SINGLE PROTEIN	CHEMBL1121719	1	Scientific Literature	J. Med. Chem.	1981	None
CHEMBL1359232		0	225.24	0	1.89	SID16953517	Cc1[nH]c(C(=O)O)c(C)c1C(=O)OC(C)C	Potency	'='	8912.5	nM	5.05		Inconclusive	UO_0000065					False	CHEMBL1614530	PUBCHEM_BIOASSAY: qHTS Inhibitors of AmpC Beta-Lactamase (assay with detergent). (Class of assay: confirmatory) [Related pubchem assays: 1002 (Confirmation Concentration-Response Assay for Inhibitors of AmpC Beta-Lactamase (assay with detergent)), 585 (Promiscuous and Specific Inhibitors of AmpC Beta-Lactamase (assay without detergent) - a screen old NIH MLSMR collection), 584 (Promiscuous and Sp…	F	BAO_0000019	assay format	Escherichia coli	None	None	None	None	CHEMBL2026	Beta-lactamase AmpC	Escherichia coli K-12	SINGLE PROTEIN	CHEMBL1201862	7	PubChem BioAssays			None
CHEMBL1448142		0	313.33	0	3.65	SID14734957	COC(=O)c1cn(CCOc2ccccc2F)c2ccccc12	Potency	'='	2818.4	nM	5.55		Inconclusive	UO_0000065					False	CHEMBL1614530	PUBCHEM_BIOASSAY: qHTS Inhibitors of AmpC Beta-Lactamase (assay with detergent). (Class of assay: confirmatory) [Related pubchem assays: 1002 (Confirmation Concentration-Response Assay for Inhibitors of AmpC Beta-Lactamase (assay with detergent)), 585 (Promiscuous and Specific Inhibitors of AmpC Beta-Lactamase (assay without detergent) - a screen old NIH MLSMR collection), 584 (Promiscuous and Sp…	F	BAO_0000019	assay format	Escherichia coli	None	None	None	None	CHEMBL2026	Beta-lactamase AmpC	Escherichia coli K-12	SINGLE PROTEIN	CHEMBL1201862	7	PubChem BioAssays			None
CHEMBL1356635		0	455.50	0	2.04	SID57268225	COc1ccccc1C(=O)NCCC(=O)Nc1ccc(S(=O)(=O)Nc2ncccn2)cc1	Potency	'='	707.9	nM	6.15		Inconclusive	UO_0000065					False	CHEMBL1614530	PUBCHEM_BIOASSAY: qHTS Inhibitors of AmpC Beta-Lactamase (assay with detergent). (Class of assay: confirmatory) [Related pubchem assays: 1002 (Confirmation Concentration-Response Assay for Inhibitors of AmpC Beta-Lactamase (assay with detergent)), 585 (Promiscuous and Specific Inhibitors of AmpC Beta-Lactamase (assay without detergent) - a screen old NIH MLSMR collection), 584 (Promiscuous and Sp…	F	BAO_0000019	assay format	Escherichia coli	None	None	None	None	CHEMBL2026	Beta-lactamase AmpC	Escherichia coli K-12	SINGLE PROTEIN	CHEMBL1201862	7	PubChem BioAssays			None
CHEMBL1331267		0	322.38	0	2.43	SID845635	CCOC(=O)C1CCCN(CCC(=O)Nc2cccc(F)c2)C1	Potency	'='	15848.9	nM	4.80		Inconclusive	UO_0000065					False	CHEMBL1614530	PUBCHEM_BIOASSAY: qHTS Inhibitors of AmpC Beta-Lactamase (assay with detergent). (Class of assay: confirmatory) [Related pubchem assays: 1002 (Confirmation Concentration-Response Assay for Inhibitors of AmpC Beta-Lactamase (assay with detergent)), 585 (Promiscuous and Specific Inhibitors of AmpC Beta-Lactamase (assay without detergent) - a screen old NIH MLSMR collection), 584 (Promiscuous and Sp…	F	BAO_0000019	assay format	Escherichia coli	None	None	None	None	CHEMBL2026	Beta-lactamase AmpC	Escherichia coli K-12	SINGLE PROTEIN	CHEMBL1201862	7	PubChem BioAssays			None
CHEMBL3196419		0	430.46	0	3.02	SID17507175	COc1ccc(/C=C(/NC(=O)c2ccccc2)C(=O)N/N=C/c2ccncc2)c(OC)c1	Potency	'='	50118.7	nM	4.30		Inconclusive	UO_0000065					False	CHEMBL1614530	PUBCHEM_BIOASSAY: qHTS Inhibitors of AmpC Beta-Lactamase (assay with detergent). (Class of assay: confirmatory) [Related pubchem assays: 1002 (Confirmation Concentration-Response Assay for Inhibitors of AmpC Beta-Lactamase (assay with detergent)), 585 (Promiscuous and Specific Inhibitors of AmpC Beta-Lactamase (assay without detergent) - a screen old NIH MLSMR collection), 584 (Promiscuous and Sp…	F	BAO_0000019	assay format	Escherichia coli	None	None	None	None	CHEMBL2026	Beta-lactamase AmpC	Escherichia coli K-12	SINGLE PROTEIN	CHEMBL1201862	7	PubChem BioAssays			None
CHEMBL1528612		0	298.39	0	2.37	SID842520	c1cncc(C(c2nnnn2C2CCCC2)N2CCCC2)c1	Potency	'='	12589.3	nM	4.90		Inconclusive	UO_0000065					False	CHEMBL1614530	PUBCHEM_BIOASSAY: qHTS Inhibitors of AmpC Beta-Lactamase (assay with detergent). (Class of assay: confirmatory) [Related pubchem assays: 1002 (Confirmation Concentration-Response Assay for Inhibitors of AmpC Beta-Lactamase (assay with detergent)), 585 (Promiscuous and Specific Inhibitors of AmpC Beta-Lactamase (assay without detergent) - a screen old NIH MLSMR collection), 584 (Promiscuous and Sp…	F	BAO_0000019	assay format	Escherichia coli	None	None	None	None	CHEMBL2026	Beta-lactamase AmpC	Escherichia coli K-12	SINGLE PROTEIN	CHEMBL1201862	7	PubChem BioAssays			None
CHEMBL1441943		0	303.38	0	2.65	SID49724971	CC(OC(=O)c1cccs1)C(=O)NCCc1ccccc1	Potency	'='	39810.7	nM	4.40		Inconclusive	UO_0000065					False	CHEMBL1614530	PUBCHEM_BIOASSAY: qHTS Inhibitors of AmpC Beta-Lactamase (assay with detergent). (Class of assay: confirmatory) [Related pubchem assays: 1002 (Confirmation Concentration-Response Assay for Inhibitors of AmpC Beta-Lactamase (assay with detergent)), 585 (Promiscuous and Specific Inhibitors of AmpC Beta-Lactamase (assay without detergent) - a screen old NIH MLSMR collection), 584 (Promiscuous and Sp…	F	BAO_0000019	assay format	Escherichia coli	None	None	None	None	CHEMBL2026	Beta-lactamase AmpC	Escherichia coli K-12	SINGLE PROTEIN	CHEMBL1201862	7	PubChem BioAssays			None
CHEMBL1436041		0	515.36	1	3.93	SID49718240	CCOC(=O)[C@H]1[C@H]2COc3cc(OC)ccc3[C@@H]2N2C(=O)N(c3ccc(Br)cc3)C(=O)[C@@]12C	Potency	'='	631.0	nM	6.20		Inconclusive	UO_0000065					False	CHEMBL1614530	PUBCHEM_BIOASSAY: qHTS Inhibitors of AmpC Beta-Lactamase (assay with detergent). (Class of assay: confirmatory) [Related pubchem assays: 1002 (Confirmation Concentration-Response Assay for Inhibitors of AmpC Beta-Lactamase (assay with detergent)), 585 (Promiscuous and Specific Inhibitors of AmpC Beta-Lactamase (assay without detergent) - a screen old NIH MLSMR collection), 584 (Promiscuous and Sp…	F	BAO_0000019	assay format	Escherichia coli	None	None	None	None	CHEMBL2026	Beta-lactamase AmpC	Escherichia coli K-12	SINGLE PROTEIN	CHEMBL1201862	7	PubChem BioAssays			None
CHEMBL1563625		0	435.93	0	2.58	SID56321304	CN(C)S(=O)(=O)c1ccc(NC(=O)C2CC(=O)N(Cc3ccccc3Cl)C2)cc1	Potency	'='	39810.7	nM	4.40		Inconclusive	UO_0000065					False	CHEMBL1614530	PUBCHEM_BIOASSAY: qHTS Inhibitors of AmpC Beta-Lactamase (assay with detergent). (Class of assay: confirmatory) [Related pubchem assays: 1002 (Confirmation Concentration-Response Assay for Inhibitors of AmpC Beta-Lactamase (assay with detergent)), 585 (Promiscuous and Specific Inhibitors of AmpC Beta-Lactamase (assay without detergent) - a screen old NIH MLSMR collection), 584 (Promiscuous and Sp…	F	BAO_0000019	assay format	Escherichia coli	None	None	None	None	CHEMBL2026	Beta-lactamase AmpC	Escherichia coli K-12	SINGLE PROTEIN	CHEMBL1201862	7	PubChem BioAssays			None
CHEMBL1472716		0	490.95	0	3.43	SID56321484	Nc1c(N(Cc2ccccc2)C(=O)COc2cccc(Cl)c2)c(=O)[nH]c(=O)n1Cc1ccccc1	Potency	'='	631.0	nM	6.20		Inconclusive	UO_0000065					False	CHEMBL1614530	PUBCHEM_BIOASSAY: qHTS Inhibitors of AmpC Beta-Lactamase (assay with detergent). (Class of assay: confirmatory) [Related pubchem assays: 1002 (Confirmation Concentration-Response Assay for Inhibitors of AmpC Beta-Lactamase (assay with detergent)), 585 (Promiscuous and Specific Inhibitors of AmpC Beta-Lactamase (assay without detergent) - a screen old NIH MLSMR collection), 584 (Promiscuous and Sp…	F	BAO_0000019	assay format	Escherichia coli	None	None	None	None	CHEMBL2026	Beta-lactamase AmpC	Escherichia coli K-12	SINGLE PROTEIN	CHEMBL1201862	7	PubChem BioAssays			None
CHEMBL1508718		0	324.42	0	3.35	SID47198584	Cc1cccc(N2CCN(Cc3ccc4c(c3)OCO4)CC2)c1C	Potency	'='	6309.6	nM	5.20		Inconclusive	UO_0000065					False	CHEMBL1614530	PUBCHEM_BIOASSAY: qHTS Inhibitors of AmpC Beta-Lactamase (assay with detergent). (Class of assay: confirmatory) [Related pubchem assays: 1002 (Confirmation Concentration-Response Assay for Inhibitors of AmpC Beta-Lactamase (assay with detergent)), 585 (Promiscuous and Specific Inhibitors of AmpC Beta-Lactamase (assay without detergent) - a screen old NIH MLSMR collection), 584 (Promiscuous and Sp…	F	BAO_0000019	assay format	Escherichia coli	None	None	None	None	CHEMBL2026	Beta-lactamase AmpC	Escherichia coli K-12	SINGLE PROTEIN	CHEMBL1201862	7	PubChem BioAssays			None
CHEMBL1559644		0	732.68	2	5.82	SID49815810	CCN1CCN(Cc2ccc(NC(=O)c3ccc(C)c(NC(=O)c4cccc(-c5cnnc(O)c5)c4)c3)cc2C(F)(F)F)CC1.O=C(O)C(F)(F)F	Potency	'='	3162.3	nM	5.50		Inconclusive	UO_0000065					False	CHEMBL1614530	PUBCHEM_BIOASSAY: qHTS Inhibitors of AmpC Beta-Lactamase (assay with detergent). (Class of assay: confirmatory) [Related pubchem assays: 1002 (Confirmation Concentration-Response Assay for Inhibitors of AmpC Beta-Lactamase (assay with detergent)), 585 (Promiscuous and Specific Inhibitors of AmpC Beta-Lactamase (assay without detergent) - a screen old NIH MLSMR collection), 584 (Promiscuous and Sp…	F	BAO_0000019	assay format	Escherichia coli	None	None	None	None	CHEMBL2026	Beta-lactamase AmpC	Escherichia coli K-12	SINGLE PROTEIN	CHEMBL1201862	7	PubChem BioAssays			None
CHEMBL3197234		0	286.36	0	3.34	SID3717304	CC(=N)/C(C#N)=C(/O)CSc1nc2cc(C)ccc2[nH]1	Potency	'='	89125.1	nM	4.05		Inconclusive	UO_0000065					False	CHEMBL1614530	PUBCHEM_BIOASSAY: qHTS Inhibitors of AmpC Beta-Lactamase (assay with detergent). (Class of assay: confirmatory) [Related pubchem assays: 1002 (Confirmation Concentration-Response Assay for Inhibitors of AmpC Beta-Lactamase (assay with detergent)), 585 (Promiscuous and Specific Inhibitors of AmpC Beta-Lactamase (assay without detergent) - a screen old NIH MLSMR collection), 584 (Promiscuous and Sp…	F	BAO_0000019	assay format	Escherichia coli	None	None	None	None	CHEMBL2026	Beta-lactamase AmpC	Escherichia coli K-12	SINGLE PROTEIN	CHEMBL1201862	7	PubChem BioAssays			None
CHEMBL1373484		0	485.61	0	3.36	SID4263478	CC1CCCC(C)N1S(=O)(=O)c1ccc(NC(=O)c2ccccc2C(=O)N2CCOCC2)cc1	Potency	'='	631.0	nM	6.20		Inconclusive	UO_0000065					False	CHEMBL1614530	PUBCHEM_BIOASSAY: qHTS Inhibitors of AmpC Beta-Lactamase (assay with detergent). (Class of assay: confirmatory) [Related pubchem assays: 1002 (Confirmation Concentration-Response Assay for Inhibitors of AmpC Beta-Lactamase (assay with detergent)), 585 (Promiscuous and Specific Inhibitors of AmpC Beta-Lactamase (assay without detergent) - a screen old NIH MLSMR collection), 584 (Promiscuous and Sp…	F	BAO_0000019	assay format	Escherichia coli	None	None	None	None	CHEMBL2026	Beta-lactamase AmpC	Escherichia coli K-12	SINGLE PROTEIN	CHEMBL1201862	7	PubChem BioAssays			None
CHEMBL1407411		0	394.52	0	3.74	SID853672	Cc1cc(C)nc(SCc2nnc(SCC(=O)OC3CCCCC3)o2)n1	Potency	'='	7079.5	nM	5.15		Inconclusive	UO_0000065					False	CHEMBL1614530	PUBCHEM_BIOASSAY: qHTS Inhibitors of AmpC Beta-Lactamase (assay with detergent). (Class of assay: confirmatory) [Related pubchem assays: 1002 (Confirmation Concentration-Response Assay for Inhibitors of AmpC Beta-Lactamase (assay with detergent)), 585 (Promiscuous and Specific Inhibitors of AmpC Beta-Lactamase (assay without detergent) - a screen old NIH MLSMR collection), 584 (Promiscuous and Sp…	F	BAO_0000019	assay format	Escherichia coli	None	None	None	None	CHEMBL2026	Beta-lactamase AmpC	Escherichia coli K-12	SINGLE PROTEIN	CHEMBL1201862	7	PubChem BioAssays			None
CHEMBL3196679		0	427.49	0	2.59	SID24835812	COc1cc(/C=N/NC(=O)c2ccc(CSc3nncn3C)cc2)cc(OC)c1O	Potency	'='	89125.1	nM	4.05		Inconclusive	UO_0000065					False	CHEMBL1614530	PUBCHEM_BIOASSAY: qHTS Inhibitors of AmpC Beta-Lactamase (assay with detergent). (Class of assay: confirmatory) [Related pubchem assays: 1002 (Confirmation Concentration-Response Assay for Inhibitors of AmpC Beta-Lactamase (assay with detergent)), 585 (Promiscuous and Specific Inhibitors of AmpC Beta-Lactamase (assay without detergent) - a screen old NIH MLSMR collection), 584 (Promiscuous and Sp…	F	BAO_0000019	assay format	Escherichia coli	None	None	None	None	CHEMBL2026	Beta-lactamase AmpC	Escherichia coli K-12	SINGLE PROTEIN	CHEMBL1201862	7	PubChem BioAssays			None
CHEMBL1548860		0	283.28	0	2.06	SID7968638	O=C1c2ccccc2C(O)N1Cc1ccc2c(c1)OCO2	Potency	'='	5623.4	nM	5.25		Inconclusive	UO_0000065					False	CHEMBL1614530	PUBCHEM_BIOASSAY: qHTS Inhibitors of AmpC Beta-Lactamase (assay with detergent). (Class of assay: confirmatory) [Related pubchem assays: 1002 (Confirmation Concentration-Response Assay for Inhibitors of AmpC Beta-Lactamase (assay with detergent)), 585 (Promiscuous and Specific Inhibitors of AmpC Beta-Lactamase (assay without detergent) - a screen old NIH MLSMR collection), 584 (Promiscuous and Sp…	F	BAO_0000019	assay format	Escherichia coli	None	None	None	None	CHEMBL2026	Beta-lactamase AmpC	Escherichia coli K-12	SINGLE PROTEIN	CHEMBL1201862	7	PubChem BioAssays			None
CHEMBL1367947		0	380.40	0	3.46	SID4257170	COc1cc2c(cc1NC(=O)CCCN1C(=O)CCC1=O)oc1ccccc12	Potency	'='	63095.7	nM	4.20		Inconclusive	UO_0000065					False	CHEMBL1614530	PUBCHEM_BIOASSAY: qHTS Inhibitors of AmpC Beta-Lactamase (assay with detergent). (Class of assay: confirmatory) [Related pubchem assays: 1002 (Confirmation Concentration-Response Assay for Inhibitors of AmpC Beta-Lactamase (assay with detergent)), 585 (Promiscuous and Specific Inhibitors of AmpC Beta-Lactamase (assay without detergent) - a screen old NIH MLSMR collection), 584 (Promiscuous and Sp…	F	BAO_0000019	assay format	Escherichia coli	None	None	None	None	CHEMBL2026	Beta-lactamase AmpC	Escherichia coli K-12	SINGLE PROTEIN	CHEMBL1201862	7	PubChem BioAssays			None
CHEMBL1594023		0	355.46	0	3.39	SID24388285	Cc1ccc(C)c(NC(=O)CN2C(=O)CSc3nc(C)cc(C)c32)c1	Potency	'='	2511.9	nM	5.60		Not Active	UO_0000065					False	CHEMBL1614530	PUBCHEM_BIOASSAY: qHTS Inhibitors of AmpC Beta-Lactamase (assay with detergent). (Class of assay: confirmatory) [Related pubchem assays: 1002 (Confirmation Concentration-Response Assay for Inhibitors of AmpC Beta-Lactamase (assay with detergent)), 585 (Promiscuous and Specific Inhibitors of AmpC Beta-Lactamase (assay without detergent) - a screen old NIH MLSMR collection), 584 (Promiscuous and Sp…	F	BAO_0000019	assay format	Escherichia coli	None	None	None	None	CHEMBL2026	Beta-lactamase AmpC	Escherichia coli K-12	SINGLE PROTEIN	CHEMBL1201862	7	PubChem BioAssays			None
CHEMBL1425168		0	398.46	0	3.23	SID7965880	COc1ccc(N2C(=O)C3CCCN3C2c2cc(OC)c(OC)c(OC)c2)cc1	Potency	'='	2818.4	nM	5.55		Inconclusive	UO_0000065					False	CHEMBL1614530	PUBCHEM_BIOASSAY: qHTS Inhibitors of AmpC Beta-Lactamase (assay with detergent). (Class of assay: confirmatory) [Related pubchem assays: 1002 (Confirmation Concentration-Response Assay for Inhibitors of AmpC Beta-Lactamase (assay with detergent)), 585 (Promiscuous and Specific Inhibitors of AmpC Beta-Lactamase (assay without detergent) - a screen old NIH MLSMR collection), 584 (Promiscuous and Sp…	F	BAO_0000019	assay format	Escherichia coli	None	None	None	None	CHEMBL2026	Beta-lactamase AmpC	Escherichia coli K-12	SINGLE PROTEIN	CHEMBL1201862	7	PubChem BioAssays			None
CHEMBL1447185		0	342.40	0	1.72	SID22414074	CN(C)c1ccc(NC(=O)CC(NCc2ccccn2)C(=O)O)cc1	Potency	'='	63095.7	nM	4.20		Inconclusive	UO_0000065					False	CHEMBL1614530	PUBCHEM_BIOASSAY: qHTS Inhibitors of AmpC Beta-Lactamase (assay with detergent). (Class of assay: confirmatory) [Related pubchem assays: 1002 (Confirmation Concentration-Response Assay for Inhibitors of AmpC Beta-Lactamase (assay with detergent)), 585 (Promiscuous and Specific Inhibitors of AmpC Beta-Lactamase (assay without detergent) - a screen old NIH MLSMR collection), 584 (Promiscuous and Sp…	F	BAO_0000019	assay format	Escherichia coli	None	None	None	None	CHEMBL2026	Beta-lactamase AmpC	Escherichia coli K-12	SINGLE PROTEIN	CHEMBL1201862	7	PubChem BioAssays			None
CHEMBL1591141		0	415.45	0	4.02	SID24389523	COc1ccc(NC(=O)c2c(N)c(C(=O)c3ccc(OC)cc3)n3ccccc23)cc1	Potency	'='	2511.9	nM	5.60		Not Active	UO_0000065					False	CHEMBL1614530	PUBCHEM_BIOASSAY: qHTS Inhibitors of AmpC Beta-Lactamase (assay with detergent). (Class of assay: confirmatory) [Related pubchem assays: 1002 (Confirmation Concentration-Response Assay for Inhibitors of AmpC Beta-Lactamase (assay with detergent)), 585 (Promiscuous and Specific Inhibitors of AmpC Beta-Lactamase (assay without detergent) - a screen old NIH MLSMR collection), 584 (Promiscuous and Sp…	F	BAO_0000019	assay format	Escherichia coli	None	None	None	None	CHEMBL2026	Beta-lactamase AmpC	Escherichia coli K-12	SINGLE PROTEIN	CHEMBL1201862	7	PubChem BioAssays			None
CHEMBL3208433		0	326.35	0	2.69	SID22415025	COc1cccc(C(=O)N/N=C(/CCC(=O)O)c2ccccc2)c1	Potency	'='	7079.5	nM	5.15		Inconclusive	UO_0000065					False	CHEMBL1614530	PUBCHEM_BIOASSAY: qHTS Inhibitors of AmpC Beta-Lactamase (assay with detergent). (Class of assay: confirmatory) [Related pubchem assays: 1002 (Confirmation Concentration-Response Assay for Inhibitors of AmpC Beta-Lactamase (assay with detergent)), 585 (Promiscuous and Specific Inhibitors of AmpC Beta-Lactamase (assay without detergent) - a screen old NIH MLSMR collection), 584 (Promiscuous and Sp…	F	BAO_0000019	assay format	Escherichia coli	None	None	None	None	CHEMBL2026	Beta-lactamase AmpC	Escherichia coli K-12	SINGLE PROTEIN	CHEMBL1201862	7	PubChem BioAssays			None
CHEMBL1331299		0	443.50	0	3.38	SID24390511	Cc1cc(C)c2oc(C(=O)N(Cc3ccc(F)cc3)C3CCS(=O)(=O)C3)cc(=O)c2c1	Potency	'='	112201.8	nM	3.95		Not Active	UO_0000065					False	CHEMBL1614530	PUBCHEM_BIOASSAY: qHTS Inhibitors of AmpC Beta-Lactamase (assay with detergent). (Class of assay: confirmatory) [Related pubchem assays: 1002 (Confirmation Concentration-Response Assay for Inhibitors of AmpC Beta-Lactamase (assay with detergent)), 585 (Promiscuous and Specific Inhibitors of AmpC Beta-Lactamase (assay without detergent) - a screen old NIH MLSMR collection), 584 (Promiscuous and Sp…	F	BAO_0000019	assay format	Escherichia coli	None	None	None	None	CHEMBL2026	Beta-lactamase AmpC	Escherichia coli K-12	SINGLE PROTEIN	CHEMBL1201862	7	PubChem BioAssays			None
CHEMBL1345784		0	285.76	0	2.61	SID864580	CC(C)OC(=O)CSc1nc2cc(Cl)c[nH]c-2n1	Potency	'='	35481.3	nM	4.45		Inconclusive	UO_0000065					False	CHEMBL1614530	PUBCHEM_BIOASSAY: qHTS Inhibitors of AmpC Beta-Lactamase (assay with detergent). (Class of assay: confirmatory) [Related pubchem assays: 1002 (Confirmation Concentration-Response Assay for Inhibitors of AmpC Beta-Lactamase (assay with detergent)), 585 (Promiscuous and Specific Inhibitors of AmpC Beta-Lactamase (assay without detergent) - a screen old NIH MLSMR collection), 584 (Promiscuous and Sp…	F	BAO_0000019	assay format	Escherichia coli	None	None	None	None	CHEMBL2026	Beta-lactamase AmpC	Escherichia coli K-12	SINGLE PROTEIN	CHEMBL1201862	7	PubChem BioAssays			None
CHEMBL1418679		0	308.34	0	3.50	SID47197322	COc1ccc(C(=O)Nc2ccc3ccccc3n2)cc1OC	Potency	'='	112201.8	nM	3.95		Inconclusive	UO_0000065					False	CHEMBL1614530	PUBCHEM_BIOASSAY: qHTS Inhibitors of AmpC Beta-Lactamase (assay with detergent). (Class of assay: confirmatory) [Related pubchem assays: 1002 (Confirmation Concentration-Response Assay for Inhibitors of AmpC Beta-Lactamase (assay with detergent)), 585 (Promiscuous and Specific Inhibitors of AmpC Beta-Lactamase (assay without detergent) - a screen old NIH MLSMR collection), 584 (Promiscuous and Sp…	F	BAO_0000019	assay format	Escherichia coli	None	None	None	None	CHEMBL2026	Beta-lactamase AmpC	Escherichia coli K-12	SINGLE PROTEIN	CHEMBL1201862	7	PubChem BioAssays			None
CHEMBL1476588		0	309.33	0	2.35	SID24386985	CCOc1ccc(NC(=O)c2cnc3ccccn3c2=O)cc1	Potency	'='	8912.5	nM	5.05		Not Active	UO_0000065					False	CHEMBL1614530	PUBCHEM_BIOASSAY: qHTS Inhibitors of AmpC Beta-Lactamase (assay with detergent). (Class of assay: confirmatory) [Related pubchem assays: 1002 (Confirmation Concentration-Response Assay for Inhibitors of AmpC Beta-Lactamase (assay with detergent)), 585 (Promiscuous and Specific Inhibitors of AmpC Beta-Lactamase (assay without detergent) - a screen old NIH MLSMR collection), 584 (Promiscuous and Sp…	F	BAO_0000019	assay format	Escherichia coli	None	None	None	None	CHEMBL2026	Beta-lactamase AmpC	Escherichia coli K-12	SINGLE PROTEIN	CHEMBL1201862	7	PubChem BioAssays			None
CHEMBL1574991		0	423.40	0	3.11	SID49716157	O=C(CNCc1ccccn1)Nc1ccc([N+](=O)[O-])cc1C(=O)Nc1ccccc1F	Potency	'='	15848.9	nM	4.80		Inconclusive	UO_0000065					False	CHEMBL1614530	PUBCHEM_BIOASSAY: qHTS Inhibitors of AmpC Beta-Lactamase (assay with detergent). (Class of assay: confirmatory) [Related pubchem assays: 1002 (Confirmation Concentration-Response Assay for Inhibitors of AmpC Beta-Lactamase (assay with detergent)), 585 (Promiscuous and Specific Inhibitors of AmpC Beta-Lactamase (assay without detergent) - a screen old NIH MLSMR collection), 584 (Promiscuous and Sp…	F	BAO_0000019	assay format	Escherichia coli	None	None	None	None	CHEMBL2026	Beta-lactamase AmpC	Escherichia coli K-12	SINGLE PROTEIN	CHEMBL1201862	7	PubChem BioAssays			None
CHEMBL3195832		0	432.51	0	4.33	SID24791495	COc1cc(/C=N/NC(=O)c2ccc(CSc3nc4ccccc4[nH]3)cc2)ccc1O	Potency	'='	35481.3	nM	4.45		Inconclusive	UO_0000065					False	CHEMBL1614530	PUBCHEM_BIOASSAY: qHTS Inhibitors of AmpC Beta-Lactamase (assay with detergent). (Class of assay: confirmatory) [Related pubchem assays: 1002 (Confirmation Concentration-Response Assay for Inhibitors of AmpC Beta-Lactamase (assay with detergent)), 585 (Promiscuous and Specific Inhibitors of AmpC Beta-Lactamase (assay without detergent) - a screen old NIH MLSMR collection), 584 (Promiscuous and Sp…	F	BAO_0000019	assay format	Escherichia coli	None	None	None	None	CHEMBL2026	Beta-lactamase AmpC	Escherichia coli K-12	SINGLE PROTEIN	CHEMBL1201862	7	PubChem BioAssays			None
CHEMBL1464979		0	391.47	0	4.32	SID864007	COc1ccc2nc(O)c(CN(C(=O)c3ccccn3)C3CCCCC3)cc2c1	Potency	'='	10000.0	nM	5.00		Inconclusive	UO_0000065					False	CHEMBL1614530	PUBCHEM_BIOASSAY: qHTS Inhibitors of AmpC Beta-Lactamase (assay with detergent). (Class of assay: confirmatory) [Related pubchem assays: 1002 (Confirmation Concentration-Response Assay for Inhibitors of AmpC Beta-Lactamase (assay with detergent)), 585 (Promiscuous and Specific Inhibitors of AmpC Beta-Lactamase (assay without detergent) - a screen old NIH MLSMR collection), 584 (Promiscuous and Sp…	F	BAO_0000019	assay format	Escherichia coli	None	None	None	None	CHEMBL2026	Beta-lactamase AmpC	Escherichia coli K-12	SINGLE PROTEIN	CHEMBL1201862	7	PubChem BioAssays			None
CHEMBL1393207		0	406.48	0	1.91	SID865018	CC(O)[C@H](NC(=O)C1(c2ccccc2)CCN(C(=O)OC(C)(C)C)CC1)C(=O)O	Potency	'='	22387.2	nM	4.65		Inconclusive	UO_0000065					False	CHEMBL1614530	PUBCHEM_BIOASSAY: qHTS Inhibitors of AmpC Beta-Lactamase (assay with detergent). (Class of assay: confirmatory) [Related pubchem assays: 1002 (Confirmation Concentration-Response Assay for Inhibitors of AmpC Beta-Lactamase (assay with detergent)), 585 (Promiscuous and Specific Inhibitors of AmpC Beta-Lactamase (assay without detergent) - a screen old NIH MLSMR collection), 584 (Promiscuous and Sp…	F	BAO_0000019	assay format	Escherichia coli	None	None	None	None	CHEMBL2026	Beta-lactamase AmpC	Escherichia coli K-12	SINGLE PROTEIN	CHEMBL1201862	7	PubChem BioAssays			None
CHEMBL1550135		0	238.32	0	3.59	SID24821356	Sc1nc(-c2ccccc2)nc2ccccc12	Potency	'='	31622.8	nM	4.50		Inconclusive	UO_0000065					False	CHEMBL1614530	PUBCHEM_BIOASSAY: qHTS Inhibitors of AmpC Beta-Lactamase (assay with detergent). (Class of assay: confirmatory) [Related pubchem assays: 1002 (Confirmation Concentration-Response Assay for Inhibitors of AmpC Beta-Lactamase (assay with detergent)), 585 (Promiscuous and Specific Inhibitors of AmpC Beta-Lactamase (assay without detergent) - a screen old NIH MLSMR collection), 584 (Promiscuous and Sp…	F	BAO_0000019	assay format	Escherichia coli	None	None	None	None	CHEMBL2026	Beta-lactamase AmpC	Escherichia coli K-12	SINGLE PROTEIN	CHEMBL1201862	7	PubChem BioAssays			None
CHEMBL1511076		0	412.86	0	2.34	SID24830119	O=C(CC1SC(NCC2CCCO2)=NC1=O)Nc1cc([N+](=O)[O-])ccc1Cl	Potency	'='	631.0	nM	6.20		Inconclusive	UO_0000065					False	CHEMBL1614530	PUBCHEM_BIOASSAY: qHTS Inhibitors of AmpC Beta-Lactamase (assay with detergent). (Class of assay: confirmatory) [Related pubchem assays: 1002 (Confirmation Concentration-Response Assay for Inhibitors of AmpC Beta-Lactamase (assay with detergent)), 585 (Promiscuous and Specific Inhibitors of AmpC Beta-Lactamase (assay without detergent) - a screen old NIH MLSMR collection), 584 (Promiscuous and Sp…	F	BAO_0000019	assay format	Escherichia coli	None	None	None	None	CHEMBL2026	Beta-lactamase AmpC	Escherichia coli K-12	SINGLE PROTEIN	CHEMBL1201862	7	PubChem BioAssays			None
CHEMBL1353355		0	225.63	0	1.89	SID859298	Cl.O=C(Oc1cccnc1)c1ccco1	Potency	'='	4466.8	nM	5.35		Inconclusive	UO_0000065					False	CHEMBL1614530	PUBCHEM_BIOASSAY: qHTS Inhibitors of AmpC Beta-Lactamase (assay with detergent). (Class of assay: confirmatory) [Related pubchem assays: 1002 (Confirmation Concentration-Response Assay for Inhibitors of AmpC Beta-Lactamase (assay with detergent)), 585 (Promiscuous and Specific Inhibitors of AmpC Beta-Lactamase (assay without detergent) - a screen old NIH MLSMR collection), 584 (Promiscuous and Sp…	F	BAO_0000019	assay format	Escherichia coli	None	None	None	None	CHEMBL2026	Beta-lactamase AmpC	Escherichia coli K-12	SINGLE PROTEIN	CHEMBL1201862	7	PubChem BioAssays			None
CHEMBL1372465		0	261.33	0	3.01	SID847161	O=C(Nc1cccc2nsnc12)c1cccs1	Potency	'='	631.0	nM	6.20		Inconclusive	UO_0000065					False	CHEMBL1614530	PUBCHEM_BIOASSAY: qHTS Inhibitors of AmpC Beta-Lactamase (assay with detergent). (Class of assay: confirmatory) [Related pubchem assays: 1002 (Confirmation Concentration-Response Assay for Inhibitors of AmpC Beta-Lactamase (assay with detergent)), 585 (Promiscuous and Specific Inhibitors of AmpC Beta-Lactamase (assay without detergent) - a screen old NIH MLSMR collection), 584 (Promiscuous and Sp…	F	BAO_0000019	assay format	Escherichia coli	None	None	None	None	CHEMBL2026	Beta-lactamase AmpC	Escherichia coli K-12	SINGLE PROTEIN	CHEMBL1201862	7	PubChem BioAssays			None
CHEMBL1505920		0	340.35	0	2.47	SID7969679	CN(C)S(=O)(=O)c1ccc(C(=O)Nc2ccc(F)cc2F)cc1	Potency	'='	15848.9	nM	4.80		Inconclusive	UO_0000065					False	CHEMBL1614530	PUBCHEM_BIOASSAY: qHTS Inhibitors of AmpC Beta-Lactamase (assay with detergent). (Class of assay: confirmatory) [Related pubchem assays: 1002 (Confirmation Concentration-Response Assay for Inhibitors of AmpC Beta-Lactamase (assay with detergent)), 585 (Promiscuous and Specific Inhibitors of AmpC Beta-Lactamase (assay without detergent) - a screen old NIH MLSMR collection), 584 (Promiscuous and Sp…	F	BAO_0000019	assay format	Escherichia coli	None	None	None	None	CHEMBL2026	Beta-lactamase AmpC	Escherichia coli K-12	SINGLE PROTEIN	CHEMBL1201862	7	PubChem BioAssays			None
CHEMBL1308024		0	279.34	0	2.81	SID49676887	O=C(CCc1c[nH]c2ccccc12)NCc1ccncc1	Potency	'='	100000.0	nM	4.00		Inconclusive	UO_0000065					False	CHEMBL1614530	PUBCHEM_BIOASSAY: qHTS Inhibitors of AmpC Beta-Lactamase (assay with detergent). (Class of assay: confirmatory) [Related pubchem assays: 1002 (Confirmation Concentration-Response Assay for Inhibitors of AmpC Beta-Lactamase (assay with detergent)), 585 (Promiscuous and Specific Inhibitors of AmpC Beta-Lactamase (assay without detergent) - a screen old NIH MLSMR collection), 584 (Promiscuous and Sp…	F	BAO_0000019	assay format	Escherichia coli	None	None	None	None	CHEMBL2026	Beta-lactamase AmpC	Escherichia coli K-12	SINGLE PROTEIN	CHEMBL1201862	7	PubChem BioAssays			None
CHEMBL1612425		0	314.34	0	3.24	SID17515588	CCOC(=O)NC1(Nc2ccc(C)cc2)Oc2ccccc2O1	Potency	'='	631.0	nM	6.20		Inconclusive	UO_0000065					False	CHEMBL1614530	PUBCHEM_BIOASSAY: qHTS Inhibitors of AmpC Beta-Lactamase (assay with detergent). (Class of assay: confirmatory) [Related pubchem assays: 1002 (Confirmation Concentration-Response Assay for Inhibitors of AmpC Beta-Lactamase (assay with detergent)), 585 (Promiscuous and Specific Inhibitors of AmpC Beta-Lactamase (assay without detergent) - a screen old NIH MLSMR collection), 584 (Promiscuous and Sp…	F	BAO_0000019	assay format	Escherichia coli	None	None	None	None	CHEMBL2026	Beta-lactamase AmpC	Escherichia coli K-12	SINGLE PROTEIN	CHEMBL1201862	7	PubChem BioAssays			None
CHEMBL1527903		0	283.35	0	4.38	SID22402249	CCC1=Nc2cc(C(=O)O)ccc2Sc2ccccc21	Potency	'='	112201.8	nM	3.95		Inconclusive	UO_0000065					False	CHEMBL1614530	PUBCHEM_BIOASSAY: qHTS Inhibitors of AmpC Beta-Lactamase (assay with detergent). (Class of assay: confirmatory) [Related pubchem assays: 1002 (Confirmation Concentration-Response Assay for Inhibitors of AmpC Beta-Lactamase (assay with detergent)), 585 (Promiscuous and Specific Inhibitors of AmpC Beta-Lactamase (assay without detergent) - a screen old NIH MLSMR collection), 584 (Promiscuous and Sp…	F	BAO_0000019	assay format	Escherichia coli	None	None	None	None	CHEMBL2026	Beta-lactamase AmpC	Escherichia coli K-12	SINGLE PROTEIN	CHEMBL1201862	7	PubChem BioAssays			None
CHEMBL1534973		0	493.54	0	3.60	SID24401794	O=C(CN1C(=O)C2(SCC(=O)N2c2ccc(F)c(F)c2)c2ccccc21)NCCc1ccccc1	Potency	'='	3548.1	nM	5.45		Not Active	UO_0000065					False	CHEMBL1614530	PUBCHEM_BIOASSAY: qHTS Inhibitors of AmpC Beta-Lactamase (assay with detergent). (Class of assay: confirmatory) [Related pubchem assays: 1002 (Confirmation Concentration-Response Assay for Inhibitors of AmpC Beta-Lactamase (assay with detergent)), 585 (Promiscuous and Specific Inhibitors of AmpC Beta-Lactamase (assay without detergent) - a screen old NIH MLSMR collection), 584 (Promiscuous and Sp…	F	BAO_0000019	assay format	Escherichia coli	None	None	None	None	CHEMBL2026	Beta-lactamase AmpC	Escherichia coli K-12	SINGLE PROTEIN	CHEMBL1201862	7	PubChem BioAssays			None
CHEMBL1594898		0	450.54	0	2.26	SID844407	COCCn1nnnc1C(c1ccc(C)cc1)N1CCN(Cc2ccc3c(c2)OCO3)CC1	Potency	'='	35481.3	nM	4.45		Inconclusive	UO_0000065					False	CHEMBL1614530	PUBCHEM_BIOASSAY: qHTS Inhibitors of AmpC Beta-Lactamase (assay with detergent). (Class of assay: confirmatory) [Related pubchem assays: 1002 (Confirmation Concentration-Response Assay for Inhibitors of AmpC Beta-Lactamase (assay with detergent)), 585 (Promiscuous and Specific Inhibitors of AmpC Beta-Lactamase (assay without detergent) - a screen old NIH MLSMR collection), 584 (Promiscuous and Sp…	F	BAO_0000019	assay format	Escherichia coli	None	None	None	None	CHEMBL2026	Beta-lactamase AmpC	Escherichia coli K-12	SINGLE PROTEIN	CHEMBL1201862	7	PubChem BioAssays			None
CHEMBL1380388		0	267.38	0	2.07	SID22412250	C=CCSc1nc2sc(C)c(C)c2c(=O)n1N	Potency	'='	100000.0	nM	4.00		Inconclusive	UO_0000065					False	CHEMBL1614530	PUBCHEM_BIOASSAY: qHTS Inhibitors of AmpC Beta-Lactamase (assay with detergent). (Class of assay: confirmatory) [Related pubchem assays: 1002 (Confirmation Concentration-Response Assay for Inhibitors of AmpC Beta-Lactamase (assay with detergent)), 585 (Promiscuous and Specific Inhibitors of AmpC Beta-Lactamase (assay without detergent) - a screen old NIH MLSMR collection), 584 (Promiscuous and Sp…	F	BAO_0000019	assay format	Escherichia coli	None	None	None	None	CHEMBL2026	Beta-lactamase AmpC	Escherichia coli K-12	SINGLE PROTEIN	CHEMBL1201862	7	PubChem BioAssays			None
CHEMBL1612314		0	374.36	0	4.35	SID14720947	CC(C)OC(=O)CSc1nc(-c2ccc(F)cc2)cc(C(F)(F)F)n1	Potency	'='	1000.0	nM	6.00		Inconclusive	UO_0000065					False	CHEMBL1614530	PUBCHEM_BIOASSAY: qHTS Inhibitors of AmpC Beta-Lactamase (assay with detergent). (Class of assay: confirmatory) [Related pubchem assays: 1002 (Confirmation Concentration-Response Assay for Inhibitors of AmpC Beta-Lactamase (assay with detergent)), 585 (Promiscuous and Specific Inhibitors of AmpC Beta-Lactamase (assay without detergent) - a screen old NIH MLSMR collection), 584 (Promiscuous and Sp…	F	BAO_0000019	assay format	Escherichia coli	None	None	None	None	CHEMBL2026	Beta-lactamase AmpC	Escherichia coli K-12	SINGLE PROTEIN	CHEMBL1201862	7	PubChem BioAssays			None
CHEMBL1435855		0	499.61	0	2.94	SID56318177	Cc1ccc(NS(=O)(=O)c2ccc(C(=O)N3CCN(S(=O)(=O)c4ccccc4)CC3)cc2)cc1	Potency	'='	100000.0	nM	4.00		Inconclusive	UO_0000065					False	CHEMBL1614530	PUBCHEM_BIOASSAY: qHTS Inhibitors of AmpC Beta-Lactamase (assay with detergent). (Class of assay: confirmatory) [Related pubchem assays: 1002 (Confirmation Concentration-Response Assay for Inhibitors of AmpC Beta-Lactamase (assay with detergent)), 585 (Promiscuous and Specific Inhibitors of AmpC Beta-Lactamase (assay without detergent) - a screen old NIH MLSMR collection), 584 (Promiscuous and Sp…	F	BAO_0000019	assay format	Escherichia coli	None	None	None	None	CHEMBL2026	Beta-lactamase AmpC	Escherichia coli K-12	SINGLE PROTEIN	CHEMBL1201862	7	PubChem BioAssays			None
CHEMBL1512994		0	385.45	0	1.80	SID24404418	CCc1ccccc1NC(=O)c1cnc2sc(N3CCOCC3)nn2c1=O	Potency	'='	631.0	nM	6.20		Not Active	UO_0000065					False	CHEMBL1614530	PUBCHEM_BIOASSAY: qHTS Inhibitors of AmpC Beta-Lactamase (assay with detergent). (Class of assay: confirmatory) [Related pubchem assays: 1002 (Confirmation Concentration-Response Assay for Inhibitors of AmpC Beta-Lactamase (assay with detergent)), 585 (Promiscuous and Specific Inhibitors of AmpC Beta-Lactamase (assay without detergent) - a screen old NIH MLSMR collection), 584 (Promiscuous and Sp…	F	BAO_0000019	assay format	Escherichia coli	None	None	None	None	CHEMBL2026	Beta-lactamase AmpC	Escherichia coli K-12	SINGLE PROTEIN	CHEMBL1201862	7	PubChem BioAssays			None
CHEMBL1357375		0	434.49	0	2.85	SID49822885	COc1ccc2c(C)c(CCC(=O)N3C[C@@H]4C[C@H](C3)Cn3c4cccc3=O)c(=O)oc2c1	Potency	'='	25118.9	nM	4.60		Inconclusive	UO_0000065					False	CHEMBL1614530	PUBCHEM_BIOASSAY: qHTS Inhibitors of AmpC Beta-Lactamase (assay with detergent). (Class of assay: confirmatory) [Related pubchem assays: 1002 (Confirmation Concentration-Response Assay for Inhibitors of AmpC Beta-Lactamase (assay with detergent)), 585 (Promiscuous and Specific Inhibitors of AmpC Beta-Lactamase (assay without detergent) - a screen old NIH MLSMR collection), 584 (Promiscuous and Sp…	F	BAO_0000019	assay format	Escherichia coli	None	None	None	None	CHEMBL2026	Beta-lactamase AmpC	Escherichia coli K-12	SINGLE PROTEIN	CHEMBL1201862	7	PubChem BioAssays			None
CHEMBL1335020		0	466.54	0	4.70	SID14744286	Cc1ccccc1NC(=O)Cc1nc(CSc2nnc(-c3ccc4c(c3)OCO4)o2)cs1	Potency	'='	4466.8	nM	5.35		Inconclusive	UO_0000065					False	CHEMBL1614530	PUBCHEM_BIOASSAY: qHTS Inhibitors of AmpC Beta-Lactamase (assay with detergent). (Class of assay: confirmatory) [Related pubchem assays: 1002 (Confirmation Concentration-Response Assay for Inhibitors of AmpC Beta-Lactamase (assay with detergent)), 585 (Promiscuous and Specific Inhibitors of AmpC Beta-Lactamase (assay without detergent) - a screen old NIH MLSMR collection), 584 (Promiscuous and Sp…	F	BAO_0000019	assay format	Escherichia coli	None	None	None	None	CHEMBL2026	Beta-lactamase AmpC	Escherichia coli K-12	SINGLE PROTEIN	CHEMBL1201862	7	PubChem BioAssays			None
CHEMBL1449199		0	461.74	0	4.32	SID4259359	CN(C)CCN1C(=O)c2oc3ccc(Cl)cc3c(=O)c2C1c1cccc(Br)c1	Potency	'='	631.0	nM	6.20		Inconclusive	UO_0000065					False	CHEMBL1614530	PUBCHEM_BIOASSAY: qHTS Inhibitors of AmpC Beta-Lactamase (assay with detergent). (Class of assay: confirmatory) [Related pubchem assays: 1002 (Confirmation Concentration-Response Assay for Inhibitors of AmpC Beta-Lactamase (assay with detergent)), 585 (Promiscuous and Specific Inhibitors of AmpC Beta-Lactamase (assay without detergent) - a screen old NIH MLSMR collection), 584 (Promiscuous and Sp…	F	BAO_0000019	assay format	Escherichia coli	None	None	None	None	CHEMBL2026	Beta-lactamase AmpC	Escherichia coli K-12	SINGLE PROTEIN	CHEMBL1201862	7	PubChem BioAssays			None
CHEMBL1334896		0	341.39	0	3.02	SID56323441	Cc1ccc(NC(=O)C2CCN(C(=O)c3ccc(F)cc3)CC2)nc1	Potency	'='	39810.7	nM	4.40		Inconclusive	UO_0000065					False	CHEMBL1614530	PUBCHEM_BIOASSAY: qHTS Inhibitors of AmpC Beta-Lactamase (assay with detergent). (Class of assay: confirmatory) [Related pubchem assays: 1002 (Confirmation Concentration-Response Assay for Inhibitors of AmpC Beta-Lactamase (assay with detergent)), 585 (Promiscuous and Specific Inhibitors of AmpC Beta-Lactamase (assay without detergent) - a screen old NIH MLSMR collection), 584 (Promiscuous and Sp…	F	BAO_0000019	assay format	Escherichia coli	None	None	None	None	CHEMBL2026	Beta-lactamase AmpC	Escherichia coli K-12	SINGLE PROTEIN	CHEMBL1201862	7	PubChem BioAssays			None
CHEMBL1319708		0	395.25	0	4.28	SID24407517	O=C(NCCc1csc(-c2ccc(F)cc2)n1)c1ccc(Br)o1	Potency	'='	100000.0	nM	4.00		Not Active	UO_0000065					False	CHEMBL1614530	PUBCHEM_BIOASSAY: qHTS Inhibitors of AmpC Beta-Lactamase (assay with detergent). (Class of assay: confirmatory) [Related pubchem assays: 1002 (Confirmation Concentration-Response Assay for Inhibitors of AmpC Beta-Lactamase (assay with detergent)), 585 (Promiscuous and Specific Inhibitors of AmpC Beta-Lactamase (assay without detergent) - a screen old NIH MLSMR collection), 584 (Promiscuous and Sp…	F	BAO_0000019	assay format	Escherichia coli	None	None	None	None	CHEMBL2026	Beta-lactamase AmpC	Escherichia coli K-12	SINGLE PROTEIN	CHEMBL1201862	7	PubChem BioAssays			None
CHEMBL1371462		0	279.33	0	0.26	SID7974268	O=C(CSc1[nH]cnc2ncnc1-2)N1CCOCC1	Potency	'='	11220.2	nM	4.95		Inconclusive	UO_0000065					False	CHEMBL1614530	PUBCHEM_BIOASSAY: qHTS Inhibitors of AmpC Beta-Lactamase (assay with detergent). (Class of assay: confirmatory) [Related pubchem assays: 1002 (Confirmation Concentration-Response Assay for Inhibitors of AmpC Beta-Lactamase (assay with detergent)), 585 (Promiscuous and Specific Inhibitors of AmpC Beta-Lactamase (assay without detergent) - a screen old NIH MLSMR collection), 584 (Promiscuous and Sp…	F	BAO_0000019	assay format	Escherichia coli	None	None	None	None	CHEMBL2026	Beta-lactamase AmpC	Escherichia coli K-12	SINGLE PROTEIN	CHEMBL1201862	7	PubChem BioAssays			None
CHEMBL1572647		0	353.85	0	0.84	SID49641546	C=CCNC(=O)CN1CCN(Cc2ccc3c(c2)OCO3)CC1.Cl	Potency	'='	891.3	nM	6.05		Inconclusive	UO_0000065					False	CHEMBL1614530	PUBCHEM_BIOASSAY: qHTS Inhibitors of AmpC Beta-Lactamase (assay with detergent). (Class of assay: confirmatory) [Related pubchem assays: 1002 (Confirmation Concentration-Response Assay for Inhibitors of AmpC Beta-Lactamase (assay with detergent)), 585 (Promiscuous and Specific Inhibitors of AmpC Beta-Lactamase (assay without detergent) - a screen old NIH MLSMR collection), 584 (Promiscuous and Sp…	F	BAO_0000019	assay format	Escherichia coli	None	None	None	None	CHEMBL2026	Beta-lactamase AmpC	Escherichia coli K-12	SINGLE PROTEIN	CHEMBL1201862	7	PubChem BioAssays			None
CHEMBL296738		0	404.38	0	1.56	27	O=C([O-])C1=C(c2ccccc2)CS(=O)(=O)[C@@H]2/C(=C\c3ccccn3)C(=O)N12.[Na+]	IC50	'='	9140.0	nM	5.04			UO_0000065	13.18	0.25	3.48	4.82	False	CHEMBL809097	Inhibitory activity against class A TEM-1 beta-lactamase	B	BAO_0000357	single protein format	None	None	None	None	None	CHEMBL2026	Beta-lactamase AmpC	Escherichia coli K-12	SINGLE PROTEIN	CHEMBL1135153	1	Scientific Literature	Bioorg. Med. Chem. Lett.	2002	None
CHEMBL1484759		0	416.59	0	3.54	SID24388494	CCCS(=O)(=O)c1nc(S(=O)(=O)c2ccc(C)cc2)c(NCC(C)C)s1	Potency	'='	1584.9	nM	5.80		Not Active	UO_0000065					False	CHEMBL1614530	PUBCHEM_BIOASSAY: qHTS Inhibitors of AmpC Beta-Lactamase (assay with detergent). (Class of assay: confirmatory) [Related pubchem assays: 1002 (Confirmation Concentration-Response Assay for Inhibitors of AmpC Beta-Lactamase (assay with detergent)), 585 (Promiscuous and Specific Inhibitors of AmpC Beta-Lactamase (assay without detergent) - a screen old NIH MLSMR collection), 584 (Promiscuous and Sp…	F	BAO_0000019	assay format	Escherichia coli	None	None	None	None	CHEMBL2026	Beta-lactamase AmpC	Escherichia coli K-12	SINGLE PROTEIN	CHEMBL1201862	7	PubChem BioAssays			None
CHEMBL3198370		0	270.36	0	4.23	SID857464	N#Cc1c(/N=C/c2ccco2)sc2c1CCCCC2	Potency	'='	44668.4	nM	4.35		Inconclusive	UO_0000065					False	CHEMBL1614530	PUBCHEM_BIOASSAY: qHTS Inhibitors of AmpC Beta-Lactamase (assay with detergent). (Class of assay: confirmatory) [Related pubchem assays: 1002 (Confirmation Concentration-Response Assay for Inhibitors of AmpC Beta-Lactamase (assay with detergent)), 585 (Promiscuous and Specific Inhibitors of AmpC Beta-Lactamase (assay without detergent) - a screen old NIH MLSMR collection), 584 (Promiscuous and Sp…	F	BAO_0000019	assay format	Escherichia coli	None	None	None	None	CHEMBL2026	Beta-lactamase AmpC	Escherichia coli K-12	SINGLE PROTEIN	CHEMBL1201862	7	PubChem BioAssays			None
CHEMBL1434493		0	459.57	0	3.80	SID24383965	CCN1C(=O)c2ccccc2[S+]([O-])c2ccc(C(=O)N3CCN(c4ccccc4)CC3)cc21	Potency	'='	56234.1	nM	4.25		Inconclusive	UO_0000065					False	CHEMBL1614530	PUBCHEM_BIOASSAY: qHTS Inhibitors of AmpC Beta-Lactamase (assay with detergent). (Class of assay: confirmatory) [Related pubchem assays: 1002 (Confirmation Concentration-Response Assay for Inhibitors of AmpC Beta-Lactamase (assay with detergent)), 585 (Promiscuous and Specific Inhibitors of AmpC Beta-Lactamase (assay without detergent) - a screen old NIH MLSMR collection), 584 (Promiscuous and Sp…	F	BAO_0000019	assay format	Escherichia coli	None	None	None	None	CHEMBL2026	Beta-lactamase AmpC	Escherichia coli K-12	SINGLE PROTEIN	CHEMBL1201862	7	PubChem BioAssays			None
CHEMBL1532055		0	439.51	0	3.57	SID49733148	CN(C)CCCNCC(=O)c1c(-c2ccccc2)n(C)c2ccccc12.O=C(O)C(=O)O	Potency	'='	631.0	nM	6.20		Inconclusive	UO_0000065					False	CHEMBL1614530	PUBCHEM_BIOASSAY: qHTS Inhibitors of AmpC Beta-Lactamase (assay with detergent). (Class of assay: confirmatory) [Related pubchem assays: 1002 (Confirmation Concentration-Response Assay for Inhibitors of AmpC Beta-Lactamase (assay with detergent)), 585 (Promiscuous and Specific Inhibitors of AmpC Beta-Lactamase (assay without detergent) - a screen old NIH MLSMR collection), 584 (Promiscuous and Sp…	F	BAO_0000019	assay format	Escherichia coli	None	None	None	None	CHEMBL2026	Beta-lactamase AmpC	Escherichia coli K-12	SINGLE PROTEIN	CHEMBL1201862	7	PubChem BioAssays			None
CHEMBL1552076		0	346.75	0	3.37	SID24405825	Cc1oc2c(c1C(=O)Nc1ccc(Cl)cc1F)C1=NCCN1C=N2	Potency	'='	50118.7	nM	4.30		Not Active	UO_0000065					False	CHEMBL1614530	PUBCHEM_BIOASSAY: qHTS Inhibitors of AmpC Beta-Lactamase (assay with detergent). (Class of assay: confirmatory) [Related pubchem assays: 1002 (Confirmation Concentration-Response Assay for Inhibitors of AmpC Beta-Lactamase (assay with detergent)), 585 (Promiscuous and Specific Inhibitors of AmpC Beta-Lactamase (assay without detergent) - a screen old NIH MLSMR collection), 584 (Promiscuous and Sp…	F	BAO_0000019	assay format	Escherichia coli	None	None	None	None	CHEMBL2026	Beta-lactamase AmpC	Escherichia coli K-12	SINGLE PROTEIN	CHEMBL1201862	7	PubChem BioAssays			None
CHEMBL1407874		0	289.38	0	1.47	SID7969540	CCOC(=O)CCSCC(=O)Nc1nnc(C)s1	Potency	'='	1412.5	nM	5.85		Inconclusive	UO_0000065					False	CHEMBL1614530	PUBCHEM_BIOASSAY: qHTS Inhibitors of AmpC Beta-Lactamase (assay with detergent). (Class of assay: confirmatory) [Related pubchem assays: 1002 (Confirmation Concentration-Response Assay for Inhibitors of AmpC Beta-Lactamase (assay with detergent)), 585 (Promiscuous and Specific Inhibitors of AmpC Beta-Lactamase (assay without detergent) - a screen old NIH MLSMR collection), 584 (Promiscuous and Sp…	F	BAO_0000019	assay format	Escherichia coli	None	None	None	None	CHEMBL2026	Beta-lactamase AmpC	Escherichia coli K-12	SINGLE PROTEIN	CHEMBL1201862	7	PubChem BioAssays			None
CHEMBL1570960		0	486.51	1	5.86	SID24407454	O=C(OCc1ccco1)c1ccc2c(c1)N(Cc1ccc([N+](=O)[O-])cc1)C(=O)c1ccccc1S2	Potency	'='	44668.4	nM	4.35		Not Active	UO_0000065					False	CHEMBL1614530	PUBCHEM_BIOASSAY: qHTS Inhibitors of AmpC Beta-Lactamase (assay with detergent). (Class of assay: confirmatory) [Related pubchem assays: 1002 (Confirmation Concentration-Response Assay for Inhibitors of AmpC Beta-Lactamase (assay with detergent)), 585 (Promiscuous and Specific Inhibitors of AmpC Beta-Lactamase (assay without detergent) - a screen old NIH MLSMR collection), 584 (Promiscuous and Sp…	F	BAO_0000019	assay format	Escherichia coli	None	None	None	None	CHEMBL2026	Beta-lactamase AmpC	Escherichia coli K-12	SINGLE PROTEIN	CHEMBL1201862	7	PubChem BioAssays			None
CHEMBL1468162		0	379.46	0	4.04	SID49818938	COCc1ccc(C(=O)NC2CCCc3c2cnn3-c2ccc(C)c(C)c2)o1	Potency	'='	5623.4	nM	5.25		Inconclusive	UO_0000065					False	CHEMBL1614530	PUBCHEM_BIOASSAY: qHTS Inhibitors of AmpC Beta-Lactamase (assay with detergent). (Class of assay: confirmatory) [Related pubchem assays: 1002 (Confirmation Concentration-Response Assay for Inhibitors of AmpC Beta-Lactamase (assay with detergent)), 585 (Promiscuous and Specific Inhibitors of AmpC Beta-Lactamase (assay without detergent) - a screen old NIH MLSMR collection), 584 (Promiscuous and Sp…	F	BAO_0000019	assay format	Escherichia coli	None	None	None	None	CHEMBL2026	Beta-lactamase AmpC	Escherichia coli K-12	SINGLE PROTEIN	CHEMBL1201862	7	PubChem BioAssays			None
CHEMBL1603430		0	386.36	0	1.38	SID843344	COc1cc(C2C(C#N)=C(N)Oc3c2oc(CO)cc3=O)cc(OC)c1OC	Potency	'='	22387.2	nM	4.65		Inconclusive	UO_0000065					False	CHEMBL1614530	PUBCHEM_BIOASSAY: qHTS Inhibitors of AmpC Beta-Lactamase (assay with detergent). (Class of assay: confirmatory) [Related pubchem assays: 1002 (Confirmation Concentration-Response Assay for Inhibitors of AmpC Beta-Lactamase (assay with detergent)), 585 (Promiscuous and Specific Inhibitors of AmpC Beta-Lactamase (assay without detergent) - a screen old NIH MLSMR collection), 584 (Promiscuous and Sp…	F	BAO_0000019	assay format	Escherichia coli	None	None	None	None	CHEMBL2026	Beta-lactamase AmpC	Escherichia coli K-12	SINGLE PROTEIN	CHEMBL1201862	7	PubChem BioAssays			None
CHEMBL1594043		0	434.55	0	4.89	SID24387342	Cc1cccc(N2CCN(c3nc4ccccc4c4nc(-c5ccccc5)nn34)CC2)c1C	Potency	'='	56234.1	nM	4.25		Not Active	UO_0000065					False	CHEMBL1614530	PUBCHEM_BIOASSAY: qHTS Inhibitors of AmpC Beta-Lactamase (assay with detergent). (Class of assay: confirmatory) [Related pubchem assays: 1002 (Confirmation Concentration-Response Assay for Inhibitors of AmpC Beta-Lactamase (assay with detergent)), 585 (Promiscuous and Specific Inhibitors of AmpC Beta-Lactamase (assay without detergent) - a screen old NIH MLSMR collection), 584 (Promiscuous and Sp…	F	BAO_0000019	assay format	Escherichia coli	None	None	None	None	CHEMBL2026	Beta-lactamase AmpC	Escherichia coli K-12	SINGLE PROTEIN	CHEMBL1201862	7	PubChem BioAssays			None
CHEMBL1306671		0	421.54	0	3.36	SID17388552	CCOc1ccc(NS(=O)(=O)c2ccc(NC(=S)NC(=O)C(C)C)cc2)cc1	Potency	'='	3162.3	nM	5.50		Inconclusive	UO_0000065					False	CHEMBL1614530	PUBCHEM_BIOASSAY: qHTS Inhibitors of AmpC Beta-Lactamase (assay with detergent). (Class of assay: confirmatory) [Related pubchem assays: 1002 (Confirmation Concentration-Response Assay for Inhibitors of AmpC Beta-Lactamase (assay with detergent)), 585 (Promiscuous and Specific Inhibitors of AmpC Beta-Lactamase (assay without detergent) - a screen old NIH MLSMR collection), 584 (Promiscuous and Sp…	F	BAO_0000019	assay format	Escherichia coli	None	None	None	None	CHEMBL2026	Beta-lactamase AmpC	Escherichia coli K-12	SINGLE PROTEIN	CHEMBL1201862	7	PubChem BioAssays			None
CHEMBL1376643		0	280.38	0	3.25	SID14742573	CN(C)c1ccc(CNc2ccc3c(c2)ncn3C)cc1	Potency	'='	35481.3	nM	4.45		Inconclusive	UO_0000065					False	CHEMBL1614530	PUBCHEM_BIOASSAY: qHTS Inhibitors of AmpC Beta-Lactamase (assay with detergent). (Class of assay: confirmatory) [Related pubchem assays: 1002 (Confirmation Concentration-Response Assay for Inhibitors of AmpC Beta-Lactamase (assay with detergent)), 585 (Promiscuous and Specific Inhibitors of AmpC Beta-Lactamase (assay without detergent) - a screen old NIH MLSMR collection), 584 (Promiscuous and Sp…	F	BAO_0000019	assay format	Escherichia coli	None	None	None	None	CHEMBL2026	Beta-lactamase AmpC	Escherichia coli K-12	SINGLE PROTEIN	CHEMBL1201862	7	PubChem BioAssays			None
CHEMBL1447227		0	248.24	0	1.79	SID846647	COc1ccc(-c2cc(C(=O)O)[nH]n2)cc1OC	Potency	'='	562.3	nM	6.25		Inconclusive	UO_0000065					False	CHEMBL1614530	PUBCHEM_BIOASSAY: qHTS Inhibitors of AmpC Beta-Lactamase (assay with detergent). (Class of assay: confirmatory) [Related pubchem assays: 1002 (Confirmation Concentration-Response Assay for Inhibitors of AmpC Beta-Lactamase (assay with detergent)), 585 (Promiscuous and Specific Inhibitors of AmpC Beta-Lactamase (assay without detergent) - a screen old NIH MLSMR collection), 584 (Promiscuous and Sp…	F	BAO_0000019	assay format	Escherichia coli	None	None	None	None	CHEMBL2026	Beta-lactamase AmpC	Escherichia coli K-12	SINGLE PROTEIN	CHEMBL1201862	7	PubChem BioAssays			None
CHEMBL1511000		0	318.44	0	2.95	SID4260900	CCCCc1ccc(S(=O)(=O)NCCc2ccncc2)cc1	Potency	'='	14125.4	nM	4.85		Inconclusive	UO_0000065					False	CHEMBL1614530	PUBCHEM_BIOASSAY: qHTS Inhibitors of AmpC Beta-Lactamase (assay with detergent). (Class of assay: confirmatory) [Related pubchem assays: 1002 (Confirmation Concentration-Response Assay for Inhibitors of AmpC Beta-Lactamase (assay with detergent)), 585 (Promiscuous and Specific Inhibitors of AmpC Beta-Lactamase (assay without detergent) - a screen old NIH MLSMR collection), 584 (Promiscuous and Sp…	F	BAO_0000019	assay format	Escherichia coli	None	None	None	None	CHEMBL2026	Beta-lactamase AmpC	Escherichia coli K-12	SINGLE PROTEIN	CHEMBL1201862	7	PubChem BioAssays			None
CHEMBL35	FUROSEMIDE	4	330.75	0	1.89	furosemide	NS(=O)(=O)c1cc(C(=O)O)c(NCc2ccco2)cc1Cl	Inhibition	'<'	5.0	%				UO_0000187					False	CHEMBL653602	Inhibition of beta-lactamase at 100 uM	B	BAO_0000357	single protein format	None	None	None	None	None	CHEMBL2026	Beta-lactamase AmpC	Escherichia coli K-12	SINGLE PROTEIN	CHEMBL1145124	1	Scientific Literature	J. Med. Chem.	2003	None
CHEMBL1433953		0	346.33	0	1.65	SID51090052	O=C(CSc1nc2nncc-2c(O)[nH]1)Nc1cccc([N+](=O)[O-])c1	Potency	'='	707.9	nM	6.15		Inconclusive	UO_0000065					False	CHEMBL1614530	PUBCHEM_BIOASSAY: qHTS Inhibitors of AmpC Beta-Lactamase (assay with detergent). (Class of assay: confirmatory) [Related pubchem assays: 1002 (Confirmation Concentration-Response Assay for Inhibitors of AmpC Beta-Lactamase (assay with detergent)), 585 (Promiscuous and Specific Inhibitors of AmpC Beta-Lactamase (assay without detergent) - a screen old NIH MLSMR collection), 584 (Promiscuous and Sp…	F	BAO_0000019	assay format	Escherichia coli	None	None	None	None	CHEMBL2026	Beta-lactamase AmpC	Escherichia coli K-12	SINGLE PROTEIN	CHEMBL1201862	7	PubChem BioAssays			None
CHEMBL3208967		0	311.37	0	3.32	SID864222	Cn1c(=S)n(/N=C/c2ccc3c(c2)OCO3)c2ccccc21	Potency	'='	10000.0	nM	5.00		Inconclusive	UO_0000065					False	CHEMBL1614530	PUBCHEM_BIOASSAY: qHTS Inhibitors of AmpC Beta-Lactamase (assay with detergent). (Class of assay: confirmatory) [Related pubchem assays: 1002 (Confirmation Concentration-Response Assay for Inhibitors of AmpC Beta-Lactamase (assay with detergent)), 585 (Promiscuous and Specific Inhibitors of AmpC Beta-Lactamase (assay without detergent) - a screen old NIH MLSMR collection), 584 (Promiscuous and Sp…	F	BAO_0000019	assay format	Escherichia coli	None	None	None	None	CHEMBL2026	Beta-lactamase AmpC	Escherichia coli K-12	SINGLE PROTEIN	CHEMBL1201862	7	PubChem BioAssays			None
CHEMBL1517257		0	424.97	0	4.99	SID24388023	CC1CCC(NC(=O)C2(C)Cc3ccccc3C(=O)N2Cc2ccc(Cl)cc2)CC1	Potency	'='	199.5	nM	6.70		Not Active	UO_0000065					False	CHEMBL1614530	PUBCHEM_BIOASSAY: qHTS Inhibitors of AmpC Beta-Lactamase (assay with detergent). (Class of assay: confirmatory) [Related pubchem assays: 1002 (Confirmation Concentration-Response Assay for Inhibitors of AmpC Beta-Lactamase (assay with detergent)), 585 (Promiscuous and Specific Inhibitors of AmpC Beta-Lactamase (assay without detergent) - a screen old NIH MLSMR collection), 584 (Promiscuous and Sp…	F	BAO_0000019	assay format	Escherichia coli	None	None	None	None	CHEMBL2026	Beta-lactamase AmpC	Escherichia coli K-12	SINGLE PROTEIN	CHEMBL1201862	7	PubChem BioAssays			None
CHEMBL1462734		0	347.50	0	4.03	SID14741854	CCN(CC)C(=O)CC1(c2ccccc2OC)CCOC(C(C)C)C1	Potency	'='	2238.7	nM	5.65		Inconclusive	UO_0000065					False	CHEMBL1614530	PUBCHEM_BIOASSAY: qHTS Inhibitors of AmpC Beta-Lactamase (assay with detergent). (Class of assay: confirmatory) [Related pubchem assays: 1002 (Confirmation Concentration-Response Assay for Inhibitors of AmpC Beta-Lactamase (assay with detergent)), 585 (Promiscuous and Specific Inhibitors of AmpC Beta-Lactamase (assay without detergent) - a screen old NIH MLSMR collection), 584 (Promiscuous and Sp…	F	BAO_0000019	assay format	Escherichia coli	None	None	None	None	CHEMBL2026	Beta-lactamase AmpC	Escherichia coli K-12	SINGLE PROTEIN	CHEMBL1201862	7	PubChem BioAssays			None
CHEMBL1514508		0	485.61	0	3.38	SID49732408	CCOc1ccccc1NC(=O)C1CCCN(S(=O)(=O)c2ccc3c(c2)C(C)(C)C(=O)N3C)C1	Potency	'='	112201.8	nM	3.95		Inconclusive	UO_0000065					False	CHEMBL1614530	PUBCHEM_BIOASSAY: qHTS Inhibitors of AmpC Beta-Lactamase (assay with detergent). (Class of assay: confirmatory) [Related pubchem assays: 1002 (Confirmation Concentration-Response Assay for Inhibitors of AmpC Beta-Lactamase (assay with detergent)), 585 (Promiscuous and Specific Inhibitors of AmpC Beta-Lactamase (assay without detergent) - a screen old NIH MLSMR collection), 584 (Promiscuous and Sp…	F	BAO_0000019	assay format	Escherichia coli	None	None	None	None	CHEMBL2026	Beta-lactamase AmpC	Escherichia coli K-12	SINGLE PROTEIN	CHEMBL1201862	7	PubChem BioAssays			None
CHEMBL1406315		0	488.95	0	3.15	SID14747076	O=C(COC(=O)c1cc(S(=O)(=O)N2CCc3ccccc3C2)ccc1Cl)NCc1ccco1	Potency	'='	14125.4	nM	4.85		Inconclusive	UO_0000065					False	CHEMBL1614530	PUBCHEM_BIOASSAY: qHTS Inhibitors of AmpC Beta-Lactamase (assay with detergent). (Class of assay: confirmatory) [Related pubchem assays: 1002 (Confirmation Concentration-Response Assay for Inhibitors of AmpC Beta-Lactamase (assay with detergent)), 585 (Promiscuous and Specific Inhibitors of AmpC Beta-Lactamase (assay without detergent) - a screen old NIH MLSMR collection), 584 (Promiscuous and Sp…	F	BAO_0000019	assay format	Escherichia coli	None	None	None	None	CHEMBL2026	Beta-lactamase AmpC	Escherichia coli K-12	SINGLE PROTEIN	CHEMBL1201862	7	PubChem BioAssays			None
CHEMBL1328435		0	284.32	0	2.68	SID49672473	COc1ccc(C2NC(c3ccccc3)=NO2)cc1OC	Potency	'='	2511.9	nM	5.60		Inconclusive	UO_0000065					False	CHEMBL1614530	PUBCHEM_BIOASSAY: qHTS Inhibitors of AmpC Beta-Lactamase (assay with detergent). (Class of assay: confirmatory) [Related pubchem assays: 1002 (Confirmation Concentration-Response Assay for Inhibitors of AmpC Beta-Lactamase (assay with detergent)), 585 (Promiscuous and Specific Inhibitors of AmpC Beta-Lactamase (assay without detergent) - a screen old NIH MLSMR collection), 584 (Promiscuous and Sp…	F	BAO_0000019	assay format	Escherichia coli	None	None	None	None	CHEMBL2026	Beta-lactamase AmpC	Escherichia coli K-12	SINGLE PROTEIN	CHEMBL1201862	7	PubChem BioAssays			None
CHEMBL1393113		0	423.92	0	2.46	SID4257092	COc1ccc(S(=O)(=O)N2CCCC(C(=O)NCc3ccncc3)C2)cc1Cl	Potency	'='	3162.3	nM	5.50		Inconclusive	UO_0000065					False	CHEMBL1614530	PUBCHEM_BIOASSAY: qHTS Inhibitors of AmpC Beta-Lactamase (assay with detergent). (Class of assay: confirmatory) [Related pubchem assays: 1002 (Confirmation Concentration-Response Assay for Inhibitors of AmpC Beta-Lactamase (assay with detergent)), 585 (Promiscuous and Specific Inhibitors of AmpC Beta-Lactamase (assay without detergent) - a screen old NIH MLSMR collection), 584 (Promiscuous and Sp…	F	BAO_0000019	assay format	Escherichia coli	None	None	None	None	CHEMBL2026	Beta-lactamase AmpC	Escherichia coli K-12	SINGLE PROTEIN	CHEMBL1201862	7	PubChem BioAssays			None
CHEMBL1462735		0	341.39	0	3.92	SID7965125	O=C(O)CCc1ccc(-c2cccs2)n1-c1ccc(C(=O)O)cc1	Potency	'='	794.3	nM	6.10		Inconclusive	UO_0000065					False	CHEMBL1614530	PUBCHEM_BIOASSAY: qHTS Inhibitors of AmpC Beta-Lactamase (assay with detergent). (Class of assay: confirmatory) [Related pubchem assays: 1002 (Confirmation Concentration-Response Assay for Inhibitors of AmpC Beta-Lactamase (assay with detergent)), 585 (Promiscuous and Specific Inhibitors of AmpC Beta-Lactamase (assay without detergent) - a screen old NIH MLSMR collection), 584 (Promiscuous and Sp…	F	BAO_0000019	assay format	Escherichia coli	None	None	None	None	CHEMBL2026	Beta-lactamase AmpC	Escherichia coli K-12	SINGLE PROTEIN	CHEMBL1201862	7	PubChem BioAssays			None
CHEMBL1362475		0	363.46	0	1.97	SID3714578	CC(C)C(NC(=O)CNC(=O)OC(C)(C)C)C(=O)NCc1ccccc1	Potency	'='	3981.1	nM	5.40		Inconclusive	UO_0000065					False	CHEMBL1614530	PUBCHEM_BIOASSAY: qHTS Inhibitors of AmpC Beta-Lactamase (assay with detergent). (Class of assay: confirmatory) [Related pubchem assays: 1002 (Confirmation Concentration-Response Assay for Inhibitors of AmpC Beta-Lactamase (assay with detergent)), 585 (Promiscuous and Specific Inhibitors of AmpC Beta-Lactamase (assay without detergent) - a screen old NIH MLSMR collection), 584 (Promiscuous and Sp…	F	BAO_0000019	assay format	Escherichia coli	None	None	None	None	CHEMBL2026	Beta-lactamase AmpC	Escherichia coli K-12	SINGLE PROTEIN	CHEMBL1201862	7	PubChem BioAssays			None
CHEMBL1524176		0	272.35	0	3.73	SID14733163	CC1CCCC(n2cnc3cc(C(=O)O)ccc32)C1C	Potency	'='	89125.1	nM	4.05		Inconclusive	UO_0000065					False	CHEMBL1614530	PUBCHEM_BIOASSAY: qHTS Inhibitors of AmpC Beta-Lactamase (assay with detergent). (Class of assay: confirmatory) [Related pubchem assays: 1002 (Confirmation Concentration-Response Assay for Inhibitors of AmpC Beta-Lactamase (assay with detergent)), 585 (Promiscuous and Specific Inhibitors of AmpC Beta-Lactamase (assay without detergent) - a screen old NIH MLSMR collection), 584 (Promiscuous and Sp…	F	BAO_0000019	assay format	Escherichia coli	None	None	None	None	CHEMBL2026	Beta-lactamase AmpC	Escherichia coli K-12	SINGLE PROTEIN	CHEMBL1201862	7	PubChem BioAssays			None
CHEMBL1513042		0	404.51	0	3.61	SID49733731	C#Cc1ccc(CN2CCC(Oc3cc(C(=O)NC4CC4)ccc3OC)CC2)cc1	Potency	'='	14125.4	nM	4.85		Inconclusive	UO_0000065					False	CHEMBL1614530	PUBCHEM_BIOASSAY: qHTS Inhibitors of AmpC Beta-Lactamase (assay with detergent). (Class of assay: confirmatory) [Related pubchem assays: 1002 (Confirmation Concentration-Response Assay for Inhibitors of AmpC Beta-Lactamase (assay with detergent)), 585 (Promiscuous and Specific Inhibitors of AmpC Beta-Lactamase (assay without detergent) - a screen old NIH MLSMR collection), 584 (Promiscuous and Sp…	F	BAO_0000019	assay format	Escherichia coli	None	None	None	None	CHEMBL2026	Beta-lactamase AmpC	Escherichia coli K-12	SINGLE PROTEIN	CHEMBL1201862	7	PubChem BioAssays			None
CHEMBL1434122		0	462.55	1	7.96	SID49826100	COc1ccc(/C=C/c2c(-c3ccc(OC)cc3)oc3ccc(-c4ccc(OC)cc4)cc23)cc1	Potency	'='	112201.8	nM	3.95		Inconclusive	UO_0000065					False	CHEMBL1614530	PUBCHEM_BIOASSAY: qHTS Inhibitors of AmpC Beta-Lactamase (assay with detergent). (Class of assay: confirmatory) [Related pubchem assays: 1002 (Confirmation Concentration-Response Assay for Inhibitors of AmpC Beta-Lactamase (assay with detergent)), 585 (Promiscuous and Specific Inhibitors of AmpC Beta-Lactamase (assay without detergent) - a screen old NIH MLSMR collection), 584 (Promiscuous and Sp…	F	BAO_0000019	assay format	Escherichia coli	None	None	None	None	CHEMBL2026	Beta-lactamase AmpC	Escherichia coli K-12	SINGLE PROTEIN	CHEMBL1201862	7	PubChem BioAssays			None
CHEMBL1319994		0	413.52	0	3.98	SID14724998	CCN(CC)C(=O)CSc1nnc(CNc2ccc(F)cc2)n1-c1ccccc1	Potency	'='	79432.8	nM	4.10		Inconclusive	UO_0000065					False	CHEMBL1614530	PUBCHEM_BIOASSAY: qHTS Inhibitors of AmpC Beta-Lactamase (assay with detergent). (Class of assay: confirmatory) [Related pubchem assays: 1002 (Confirmation Concentration-Response Assay for Inhibitors of AmpC Beta-Lactamase (assay with detergent)), 585 (Promiscuous and Specific Inhibitors of AmpC Beta-Lactamase (assay without detergent) - a screen old NIH MLSMR collection), 584 (Promiscuous and Sp…	F	BAO_0000019	assay format	Escherichia coli	None	None	None	None	CHEMBL2026	Beta-lactamase AmpC	Escherichia coli K-12	SINGLE PROTEIN	CHEMBL1201862	7	PubChem BioAssays			None
CHEMBL1356854		0	338.32	0	3.34	SID24269093	Cc1ccc(O)c(NC(=O)c2cc(-c3ccc4c(c3)OCO4)on2)c1	Potency	'='	89125.1	nM	4.05		Not Active	UO_0000065					False	CHEMBL1614530	PUBCHEM_BIOASSAY: qHTS Inhibitors of AmpC Beta-Lactamase (assay with detergent). (Class of assay: confirmatory) [Related pubchem assays: 1002 (Confirmation Concentration-Response Assay for Inhibitors of AmpC Beta-Lactamase (assay with detergent)), 585 (Promiscuous and Specific Inhibitors of AmpC Beta-Lactamase (assay without detergent) - a screen old NIH MLSMR collection), 584 (Promiscuous and Sp…	F	BAO_0000019	assay format	Escherichia coli	None	None	None	None	CHEMBL2026	Beta-lactamase AmpC	Escherichia coli K-12	SINGLE PROTEIN	CHEMBL1201862	7	PubChem BioAssays			None
CHEMBL25613		0	231.27	0	-0.26	4a	CC1(C)S[C@@H]2[C@H](CO)C(=O)N2[C@H]1C(=O)O	IC50	'='	409000.0	nM		Outside typical range		UO_0000065					False	CHEMBL804371	Beta-Lactamase inhibitory activity against represent active class C (P99) serine enzyme	B	BAO_0000357	single protein format	None	None	None	None	None	CHEMBL2026	Beta-lactamase AmpC	Escherichia coli K-12	SINGLE PROTEIN	CHEMBL1148429	1	Scientific Literature	Bioorg. Med. Chem. Lett.	2004	None
CHEMBL741	LAMOTRIGINE	4	256.10	0	2.01	Lamotrigine	Nc1nnc(-c2cccc(Cl)c2Cl)c(N)n1	Inhibition	'<'	5.0	%				UO_0000187					False	CHEMBL653602	Inhibition of beta-lactamase at 100 uM	B	BAO_0000357	single protein format	None	None	None	None	None	CHEMBL2026	Beta-lactamase AmpC	Escherichia coli K-12	SINGLE PROTEIN	CHEMBL1145124	1	Scientific Literature	J. Med. Chem.	2003	None
CHEMBL123481		0	486.45	0	-0.27	3q	C[C@]1(/C=C/C[n+]2ccccc2)[C@H](C(=O)O)N2C(=O)C[C@H]2S1(=O)=O.O=S(=O)([O-])C(F)(F)F	IC50	'='	330000.0	nM		Outside typical range		UO_0000065					False	CHEMBL651414	Compound was tested for inhibition of Escherichia coli AmpC, class C of Beta-lactamase	B	BAO_0000357	single protein format	Escherichia coli	None	None	None	None	CHEMBL2026	Beta-lactamase AmpC	Escherichia coli K-12	SINGLE PROTEIN	CHEMBL1129642	1	Scientific Literature	J. Med. Chem.	1996	None
CHEMBL338351		0	349.30	0	0.01	23	O=C(Nc1ccc(O)cc1)N1CC[C@@H]2[C@H]1C(=O)N2S(=O)(=O)[O-].[Na+]	IC50	'>'	100000.0	nM				UO_0000065					False	CHEMBL654916	Inhibitory activity against Escherichia coli TEM-3 Beta-lactamase	B	BAO_0000357	single protein format	Escherichia coli	None	None	None	None	CHEMBL2026	Beta-lactamase AmpC	Escherichia coli K-12	SINGLE PROTEIN	CHEMBL1131130	1	Scientific Literature	J. Med. Chem.	1998	None
CHEMBL1241	TRIPELENNAMINE	4	255.37	0	2.65	Tripelennamine	CN(C)CCN(Cc1ccccc1)c1ccccn1	Inhibition	'<'	5.0	%				UO_0000187					False	CHEMBL653602	Inhibition of beta-lactamase at 100 uM	B	BAO_0000357	single protein format	None	None	None	None	None	CHEMBL2026	Beta-lactamase AmpC	Escherichia coli K-12	SINGLE PROTEIN	CHEMBL1145124	1	Scientific Literature	J. Med. Chem.	2003	None
CHEMBL1438715		0	441.49	0	1.85	SID49723726	O=[N+]([O-])c1cccc(S(=O)(=O)Nc2ccc(S(=O)(=O)NCC3CCCO3)cc2)c1	Potency	'='	1584.9	nM	5.80		Inconclusive	UO_0000065					False	CHEMBL1614530	PUBCHEM_BIOASSAY: qHTS Inhibitors of AmpC Beta-Lactamase (assay with detergent). (Class of assay: confirmatory) [Related pubchem assays: 1002 (Confirmation Concentration-Response Assay for Inhibitors of AmpC Beta-Lactamase (assay with detergent)), 585 (Promiscuous and Specific Inhibitors of AmpC Beta-Lactamase (assay without detergent) - a screen old NIH MLSMR collection), 584 (Promiscuous and Sp…	F	BAO_0000019	assay format	Escherichia coli	None	None	None	None	CHEMBL2026	Beta-lactamase AmpC	Escherichia coli K-12	SINGLE PROTEIN	CHEMBL1201862	7	PubChem BioAssays			None
CHEMBL1537389		0	416.46	0	0.85	SID49680585	CCn1c(=O)c(=O)[nH]c2cc(C(=O)NC(C)c3ccc(S(N)(=O)=O)cc3)ccc21	Potency	'='	1995.3	nM	5.70		Inconclusive	UO_0000065					False	CHEMBL1614530	PUBCHEM_BIOASSAY: qHTS Inhibitors of AmpC Beta-Lactamase (assay with detergent). (Class of assay: confirmatory) [Related pubchem assays: 1002 (Confirmation Concentration-Response Assay for Inhibitors of AmpC Beta-Lactamase (assay with detergent)), 585 (Promiscuous and Specific Inhibitors of AmpC Beta-Lactamase (assay without detergent) - a screen old NIH MLSMR collection), 584 (Promiscuous and Sp…	F	BAO_0000019	assay format	Escherichia coli	None	None	None	None	CHEMBL2026	Beta-lactamase AmpC	Escherichia coli K-12	SINGLE PROTEIN	CHEMBL1201862	7	PubChem BioAssays			None
CHEMBL1475087		0	307.42	0	2.84	SID57261545	COCc1nnc(NC(=O)C23CC4CC(CC(C4)C2)C3)s1	Potency	'='	631.0	nM	6.20		Inconclusive	UO_0000065					False	CHEMBL1614530	PUBCHEM_BIOASSAY: qHTS Inhibitors of AmpC Beta-Lactamase (assay with detergent). (Class of assay: confirmatory) [Related pubchem assays: 1002 (Confirmation Concentration-Response Assay for Inhibitors of AmpC Beta-Lactamase (assay with detergent)), 585 (Promiscuous and Specific Inhibitors of AmpC Beta-Lactamase (assay without detergent) - a screen old NIH MLSMR collection), 584 (Promiscuous and Sp…	F	BAO_0000019	assay format	Escherichia coli	None	None	None	None	CHEMBL2026	Beta-lactamase AmpC	Escherichia coli K-12	SINGLE PROTEIN	CHEMBL1201862	7	PubChem BioAssays			None
CHEMBL3197360		0	254.29	0	3.30	SID22406676	C/C(=N\Nc1nc2ccccc2[nH]1)c1ccc(C)o1	Potency	'='	39810.7	nM	4.40		Inconclusive	UO_0000065					False	CHEMBL1614530	PUBCHEM_BIOASSAY: qHTS Inhibitors of AmpC Beta-Lactamase (assay with detergent). (Class of assay: confirmatory) [Related pubchem assays: 1002 (Confirmation Concentration-Response Assay for Inhibitors of AmpC Beta-Lactamase (assay with detergent)), 585 (Promiscuous and Specific Inhibitors of AmpC Beta-Lactamase (assay without detergent) - a screen old NIH MLSMR collection), 584 (Promiscuous and Sp…	F	BAO_0000019	assay format	Escherichia coli	None	None	None	None	CHEMBL2026	Beta-lactamase AmpC	Escherichia coli K-12	SINGLE PROTEIN	CHEMBL1201862	7	PubChem BioAssays			None
CHEMBL1340450		0	348.41	0	2.31	SID49725331	C=CCn1c(SCC(=O)Nc2nncs2)nnc1-c1ccco1	Potency	'='	100000.0	nM	4.00		Inconclusive	UO_0000065					False	CHEMBL1614530	PUBCHEM_BIOASSAY: qHTS Inhibitors of AmpC Beta-Lactamase (assay with detergent). (Class of assay: confirmatory) [Related pubchem assays: 1002 (Confirmation Concentration-Response Assay for Inhibitors of AmpC Beta-Lactamase (assay with detergent)), 585 (Promiscuous and Specific Inhibitors of AmpC Beta-Lactamase (assay without detergent) - a screen old NIH MLSMR collection), 584 (Promiscuous and Sp…	F	BAO_0000019	assay format	Escherichia coli	None	None	None	None	CHEMBL2026	Beta-lactamase AmpC	Escherichia coli K-12	SINGLE PROTEIN	CHEMBL1201862	7	PubChem BioAssays			None
CHEMBL1605184		0	236.27	0	1.16	SID22412442	COCCCNC(=O)NC(=O)c1ccccc1	Potency	'='	44668.4	nM	4.35		Inconclusive	UO_0000065					False	CHEMBL1614530	PUBCHEM_BIOASSAY: qHTS Inhibitors of AmpC Beta-Lactamase (assay with detergent). (Class of assay: confirmatory) [Related pubchem assays: 1002 (Confirmation Concentration-Response Assay for Inhibitors of AmpC Beta-Lactamase (assay with detergent)), 585 (Promiscuous and Specific Inhibitors of AmpC Beta-Lactamase (assay without detergent) - a screen old NIH MLSMR collection), 584 (Promiscuous and Sp…	F	BAO_0000019	assay format	Escherichia coli	None	None	None	None	CHEMBL2026	Beta-lactamase AmpC	Escherichia coli K-12	SINGLE PROTEIN	CHEMBL1201862	7	PubChem BioAssays			None
CHEMBL1517159		0	378.35	0	2.35	SID17504345	CCOC(=O)C(NC(=O)NCc1ccc(OC)cc1)(OCC)C(F)(F)F	Potency	'='	100000.0	nM	4.00		Inconclusive	UO_0000065					False	CHEMBL1614530	PUBCHEM_BIOASSAY: qHTS Inhibitors of AmpC Beta-Lactamase (assay with detergent). (Class of assay: confirmatory) [Related pubchem assays: 1002 (Confirmation Concentration-Response Assay for Inhibitors of AmpC Beta-Lactamase (assay with detergent)), 585 (Promiscuous and Specific Inhibitors of AmpC Beta-Lactamase (assay without detergent) - a screen old NIH MLSMR collection), 584 (Promiscuous and Sp…	F	BAO_0000019	assay format	Escherichia coli	None	None	None	None	CHEMBL2026	Beta-lactamase AmpC	Escherichia coli K-12	SINGLE PROTEIN	CHEMBL1201862	7	PubChem BioAssays			None
CHEMBL1537368		0	391.48	0	3.71	SID3714888	CCOc1ccccc1Nc1nnc(SCC(=O)Nc2cc(C)on2)s1	Potency	'='	22387.2	nM	4.65		Inconclusive	UO_0000065					False	CHEMBL1614530	PUBCHEM_BIOASSAY: qHTS Inhibitors of AmpC Beta-Lactamase (assay with detergent). (Class of assay: confirmatory) [Related pubchem assays: 1002 (Confirmation Concentration-Response Assay for Inhibitors of AmpC Beta-Lactamase (assay with detergent)), 585 (Promiscuous and Specific Inhibitors of AmpC Beta-Lactamase (assay without detergent) - a screen old NIH MLSMR collection), 584 (Promiscuous and Sp…	F	BAO_0000019	assay format	Escherichia coli	None	None	None	None	CHEMBL2026	Beta-lactamase AmpC	Escherichia coli K-12	SINGLE PROTEIN	CHEMBL1201862	7	PubChem BioAssays			None
CHEMBL3197663		0	317.40	0	3.87	SID47198030	C/C(=N\Nc1nc(C)cc(-c2ccccc2)n1)c1cccc(N)c1	Potency	'='	707.9	nM	6.15		Inconclusive	UO_0000065					False	CHEMBL1614530	PUBCHEM_BIOASSAY: qHTS Inhibitors of AmpC Beta-Lactamase (assay with detergent). (Class of assay: confirmatory) [Related pubchem assays: 1002 (Confirmation Concentration-Response Assay for Inhibitors of AmpC Beta-Lactamase (assay with detergent)), 585 (Promiscuous and Specific Inhibitors of AmpC Beta-Lactamase (assay without detergent) - a screen old NIH MLSMR collection), 584 (Promiscuous and Sp…	F	BAO_0000019	assay format	Escherichia coli	None	None	None	None	CHEMBL2026	Beta-lactamase AmpC	Escherichia coli K-12	SINGLE PROTEIN	CHEMBL1201862	7	PubChem BioAssays			None
CHEMBL1438663		0	415.50	0	2.55	SID864190	Cn1c(=O)n(CCc2ccccc2)c(=O)c2c1nc1n2CCCN1Cc1ccccc1	Potency	'='	1122.0	nM	5.95		Inconclusive	UO_0000065					False	CHEMBL1614530	PUBCHEM_BIOASSAY: qHTS Inhibitors of AmpC Beta-Lactamase (assay with detergent). (Class of assay: confirmatory) [Related pubchem assays: 1002 (Confirmation Concentration-Response Assay for Inhibitors of AmpC Beta-Lactamase (assay with detergent)), 585 (Promiscuous and Specific Inhibitors of AmpC Beta-Lactamase (assay without detergent) - a screen old NIH MLSMR collection), 584 (Promiscuous and Sp…	F	BAO_0000019	assay format	Escherichia coli	None	None	None	None	CHEMBL2026	Beta-lactamase AmpC	Escherichia coli K-12	SINGLE PROTEIN	CHEMBL1201862	7	PubChem BioAssays			None
CHEMBL1316744		0	439.94	1	5.59	SID24388129	Cn1c(SCc2ccc(F)cc2)nc2ccc(C(=O)NCc3ccc(Cl)cc3)cc21	Potency	'='	562.3	nM	6.25		Not Active	UO_0000065					False	CHEMBL1614530	PUBCHEM_BIOASSAY: qHTS Inhibitors of AmpC Beta-Lactamase (assay with detergent). (Class of assay: confirmatory) [Related pubchem assays: 1002 (Confirmation Concentration-Response Assay for Inhibitors of AmpC Beta-Lactamase (assay with detergent)), 585 (Promiscuous and Specific Inhibitors of AmpC Beta-Lactamase (assay without detergent) - a screen old NIH MLSMR collection), 584 (Promiscuous and Sp…	F	BAO_0000019	assay format	Escherichia coli	None	None	None	None	CHEMBL2026	Beta-lactamase AmpC	Escherichia coli K-12	SINGLE PROTEIN	CHEMBL1201862	7	PubChem BioAssays			None
CHEMBL1537386		0	398.30	0	3.74	SID852857	CCN1CC=C2C(C#N)=C(N)C(C#N)(C#N)C(c3cc(Cl)ccc3Cl)C2C1	Potency	'='	112201.8	nM	3.95		Inconclusive	UO_0000065					False	CHEMBL1614530	PUBCHEM_BIOASSAY: qHTS Inhibitors of AmpC Beta-Lactamase (assay with detergent). (Class of assay: confirmatory) [Related pubchem assays: 1002 (Confirmation Concentration-Response Assay for Inhibitors of AmpC Beta-Lactamase (assay with detergent)), 585 (Promiscuous and Specific Inhibitors of AmpC Beta-Lactamase (assay without detergent) - a screen old NIH MLSMR collection), 584 (Promiscuous and Sp…	F	BAO_0000019	assay format	Escherichia coli	None	None	None	None	CHEMBL2026	Beta-lactamase AmpC	Escherichia coli K-12	SINGLE PROTEIN	CHEMBL1201862	7	PubChem BioAssays			None
CHEMBL1576224		0	458.47	0	2.45	SID24818235	Cc1ccc(OCC(=O)N2CCN(Cc3ccc4c(c3)OCO4)CC2)cc1.O=C(O)C(=O)O	Potency	'='	10000.0	nM	5.00		Inconclusive	UO_0000065					False	CHEMBL1614530	PUBCHEM_BIOASSAY: qHTS Inhibitors of AmpC Beta-Lactamase (assay with detergent). (Class of assay: confirmatory) [Related pubchem assays: 1002 (Confirmation Concentration-Response Assay for Inhibitors of AmpC Beta-Lactamase (assay with detergent)), 585 (Promiscuous and Specific Inhibitors of AmpC Beta-Lactamase (assay without detergent) - a screen old NIH MLSMR collection), 584 (Promiscuous and Sp…	F	BAO_0000019	assay format	Escherichia coli	None	None	None	None	CHEMBL2026	Beta-lactamase AmpC	Escherichia coli K-12	SINGLE PROTEIN	CHEMBL1201862	7	PubChem BioAssays			None
CHEMBL1576178		0	517.68	2	5.46	SID22400602	CCc1cccc(CC)c1NC(=O)CSc1nc2ccc(N3C(=O)C4C(C3=O)[C@H]3C=C[C@@H]4C3)cc2s1	Potency	'='	891.3	nM	6.05		Inconclusive	UO_0000065					False	CHEMBL1614530	PUBCHEM_BIOASSAY: qHTS Inhibitors of AmpC Beta-Lactamase (assay with detergent). (Class of assay: confirmatory) [Related pubchem assays: 1002 (Confirmation Concentration-Response Assay for Inhibitors of AmpC Beta-Lactamase (assay with detergent)), 585 (Promiscuous and Specific Inhibitors of AmpC Beta-Lactamase (assay without detergent) - a screen old NIH MLSMR collection), 584 (Promiscuous and Sp…	F	BAO_0000019	assay format	Escherichia coli	None	None	None	None	CHEMBL2026	Beta-lactamase AmpC	Escherichia coli K-12	SINGLE PROTEIN	CHEMBL1201862	7	PubChem BioAssays			None
CHEMBL1488427		0	399.47	0	2.77	SID49732946	CS(=O)(=O)N1CCN(c2ccccc2NC(=O)c2cc3ccccc3o2)CC1	Potency	'='	1584.9	nM	5.80		Inconclusive	UO_0000065					False	CHEMBL1614530	PUBCHEM_BIOASSAY: qHTS Inhibitors of AmpC Beta-Lactamase (assay with detergent). (Class of assay: confirmatory) [Related pubchem assays: 1002 (Confirmation Concentration-Response Assay for Inhibitors of AmpC Beta-Lactamase (assay with detergent)), 585 (Promiscuous and Specific Inhibitors of AmpC Beta-Lactamase (assay without detergent) - a screen old NIH MLSMR collection), 584 (Promiscuous and Sp…	F	BAO_0000019	assay format	Escherichia coli	None	None	None	None	CHEMBL2026	Beta-lactamase AmpC	Escherichia coli K-12	SINGLE PROTEIN	CHEMBL1201862	7	PubChem BioAssays			None
CHEMBL1419887		0	397.54	0	4.63	SID3715421	CCn1c(SCC(=O)c2cc(C)n(CC3CCCO3)c2C)nc2ccccc21	Potency	'='	44668.4	nM	4.35		Inconclusive	UO_0000065					False	CHEMBL1614530	PUBCHEM_BIOASSAY: qHTS Inhibitors of AmpC Beta-Lactamase (assay with detergent). (Class of assay: confirmatory) [Related pubchem assays: 1002 (Confirmation Concentration-Response Assay for Inhibitors of AmpC Beta-Lactamase (assay with detergent)), 585 (Promiscuous and Specific Inhibitors of AmpC Beta-Lactamase (assay without detergent) - a screen old NIH MLSMR collection), 584 (Promiscuous and Sp…	F	BAO_0000019	assay format	Escherichia coli	None	None	None	None	CHEMBL2026	Beta-lactamase AmpC	Escherichia coli K-12	SINGLE PROTEIN	CHEMBL1201862	7	PubChem BioAssays			None
CHEMBL1537424		0	386.84	0	3.79	SID4263753	COc1ccc(Cl)c(NC(=O)Nc2c(C)n(-c3ccccc3)c(=O)n2C)c1	Potency	'='	631.0	nM	6.20		Inconclusive	UO_0000065					False	CHEMBL1614530	PUBCHEM_BIOASSAY: qHTS Inhibitors of AmpC Beta-Lactamase (assay with detergent). (Class of assay: confirmatory) [Related pubchem assays: 1002 (Confirmation Concentration-Response Assay for Inhibitors of AmpC Beta-Lactamase (assay with detergent)), 585 (Promiscuous and Specific Inhibitors of AmpC Beta-Lactamase (assay without detergent) - a screen old NIH MLSMR collection), 584 (Promiscuous and Sp…	F	BAO_0000019	assay format	Escherichia coli	None	None	None	None	CHEMBL2026	Beta-lactamase AmpC	Escherichia coli K-12	SINGLE PROTEIN	CHEMBL1201862	7	PubChem BioAssays			None
CHEMBL1590269		0	403.40	0	4.83	SID24267455	COc1ccc(-c2cc(C(F)(F)F)nc(NCCc3ccccc3)n2)cc1OC	Potency	'='	89125.1	nM	4.05		Not Active	UO_0000065					False	CHEMBL1614530	PUBCHEM_BIOASSAY: qHTS Inhibitors of AmpC Beta-Lactamase (assay with detergent). (Class of assay: confirmatory) [Related pubchem assays: 1002 (Confirmation Concentration-Response Assay for Inhibitors of AmpC Beta-Lactamase (assay with detergent)), 585 (Promiscuous and Specific Inhibitors of AmpC Beta-Lactamase (assay without detergent) - a screen old NIH MLSMR collection), 584 (Promiscuous and Sp…	F	BAO_0000019	assay format	Escherichia coli	None	None	None	None	CHEMBL2026	Beta-lactamase AmpC	Escherichia coli K-12	SINGLE PROTEIN	CHEMBL1201862	7	PubChem BioAssays			None
CHEMBL3208257		0	395.48	0	3.45	SID17514520	COCCn1/c(=N/C(=O)/C=C/c2ccccc2)sc2cc(NC(C)=O)ccc21	Potency	'='	631.0	nM	6.20		Inconclusive	UO_0000065					False	CHEMBL1614530	PUBCHEM_BIOASSAY: qHTS Inhibitors of AmpC Beta-Lactamase (assay with detergent). (Class of assay: confirmatory) [Related pubchem assays: 1002 (Confirmation Concentration-Response Assay for Inhibitors of AmpC Beta-Lactamase (assay with detergent)), 585 (Promiscuous and Specific Inhibitors of AmpC Beta-Lactamase (assay without detergent) - a screen old NIH MLSMR collection), 584 (Promiscuous and Sp…	F	BAO_0000019	assay format	Escherichia coli	None	None	None	None	CHEMBL2026	Beta-lactamase AmpC	Escherichia coli K-12	SINGLE PROTEIN	CHEMBL1201862	7	PubChem BioAssays			None
CHEMBL1396804		0	402.45	0	3.61	SID24387649	COc1ccc(CNC(=O)c2cnn(-c3ccccc3)c2-n2cccc2)cc1OC	Potency	'='	1122.0	nM	5.95		Not Active	UO_0000065					False	CHEMBL1614530	PUBCHEM_BIOASSAY: qHTS Inhibitors of AmpC Beta-Lactamase (assay with detergent). (Class of assay: confirmatory) [Related pubchem assays: 1002 (Confirmation Concentration-Response Assay for Inhibitors of AmpC Beta-Lactamase (assay with detergent)), 585 (Promiscuous and Specific Inhibitors of AmpC Beta-Lactamase (assay without detergent) - a screen old NIH MLSMR collection), 584 (Promiscuous and Sp…	F	BAO_0000019	assay format	Escherichia coli	None	None	None	None	CHEMBL2026	Beta-lactamase AmpC	Escherichia coli K-12	SINGLE PROTEIN	CHEMBL1201862	7	PubChem BioAssays			None
CHEMBL1450060		0	426.59	1	6.09	SID24393421	Cc1cccc(OCCSc2nc3ccc(NC(=O)c4cccs4)cc3s2)c1	Potency	'='	2511.9	nM	5.60		Not Active	UO_0000065					False	CHEMBL1614530	PUBCHEM_BIOASSAY: qHTS Inhibitors of AmpC Beta-Lactamase (assay with detergent). (Class of assay: confirmatory) [Related pubchem assays: 1002 (Confirmation Concentration-Response Assay for Inhibitors of AmpC Beta-Lactamase (assay with detergent)), 585 (Promiscuous and Specific Inhibitors of AmpC Beta-Lactamase (assay without detergent) - a screen old NIH MLSMR collection), 584 (Promiscuous and Sp…	F	BAO_0000019	assay format	Escherichia coli	None	None	None	None	CHEMBL2026	Beta-lactamase AmpC	Escherichia coli K-12	SINGLE PROTEIN	CHEMBL1201862	7	PubChem BioAssays			None
CHEMBL1498944		0	413.54	0	4.82	SID863925	CSCC[C@H](NC(=O)OC(C)(C)C)c1nnc(SCc2cccc(F)c2)o1	Potency	'='	89125.1	nM	4.05		Inconclusive	UO_0000065					False	CHEMBL1614530	PUBCHEM_BIOASSAY: qHTS Inhibitors of AmpC Beta-Lactamase (assay with detergent). (Class of assay: confirmatory) [Related pubchem assays: 1002 (Confirmation Concentration-Response Assay for Inhibitors of AmpC Beta-Lactamase (assay with detergent)), 585 (Promiscuous and Specific Inhibitors of AmpC Beta-Lactamase (assay without detergent) - a screen old NIH MLSMR collection), 584 (Promiscuous and Sp…	F	BAO_0000019	assay format	Escherichia coli	None	None	None	None	CHEMBL2026	Beta-lactamase AmpC	Escherichia coli K-12	SINGLE PROTEIN	CHEMBL1201862	7	PubChem BioAssays			None
CHEMBL1595573		0	356.86	0	2.29	SID7969406	Cl.O=C(c1cc2ccccn2n1)N1CCN(Cc2ccccc2)CC1	Potency	'='	3981.1	nM	5.40		Inconclusive	UO_0000065					False	CHEMBL1614530	PUBCHEM_BIOASSAY: qHTS Inhibitors of AmpC Beta-Lactamase (assay with detergent). (Class of assay: confirmatory) [Related pubchem assays: 1002 (Confirmation Concentration-Response Assay for Inhibitors of AmpC Beta-Lactamase (assay with detergent)), 585 (Promiscuous and Specific Inhibitors of AmpC Beta-Lactamase (assay without detergent) - a screen old NIH MLSMR collection), 584 (Promiscuous and Sp…	F	BAO_0000019	assay format	Escherichia coli	None	None	None	None	CHEMBL2026	Beta-lactamase AmpC	Escherichia coli K-12	SINGLE PROTEIN	CHEMBL1201862	7	PubChem BioAssays			None
CHEMBL1301156		0	392.28	0	4.44	SID49815841	Cc1ccc(NC(=O)CCc2nc(-c3cccs3)no2)c(Br)c1	Potency	'='	5623.4	nM	5.25		Inconclusive	UO_0000065					False	CHEMBL1614530	PUBCHEM_BIOASSAY: qHTS Inhibitors of AmpC Beta-Lactamase (assay with detergent). (Class of assay: confirmatory) [Related pubchem assays: 1002 (Confirmation Concentration-Response Assay for Inhibitors of AmpC Beta-Lactamase (assay with detergent)), 585 (Promiscuous and Specific Inhibitors of AmpC Beta-Lactamase (assay without detergent) - a screen old NIH MLSMR collection), 584 (Promiscuous and Sp…	F	BAO_0000019	assay format	Escherichia coli	None	None	None	None	CHEMBL2026	Beta-lactamase AmpC	Escherichia coli K-12	SINGLE PROTEIN	CHEMBL1201862	7	PubChem BioAssays			None
CHEMBL1528651		0	517.61	1	4.66	SID17385873	Cc1ccc(N(CC(=O)Nc2ccccc2C(=O)NCc2ccco2)S(=O)(=O)c2ccccc2)cc1C	Potency	'='	3162.3	nM	5.50		Inconclusive	UO_0000065					False	CHEMBL1614530	PUBCHEM_BIOASSAY: qHTS Inhibitors of AmpC Beta-Lactamase (assay with detergent). (Class of assay: confirmatory) [Related pubchem assays: 1002 (Confirmation Concentration-Response Assay for Inhibitors of AmpC Beta-Lactamase (assay with detergent)), 585 (Promiscuous and Specific Inhibitors of AmpC Beta-Lactamase (assay without detergent) - a screen old NIH MLSMR collection), 584 (Promiscuous and Sp…	F	BAO_0000019	assay format	Escherichia coli	None	None	None	None	CHEMBL2026	Beta-lactamase AmpC	Escherichia coli K-12	SINGLE PROTEIN	CHEMBL1201862	7	PubChem BioAssays			None
CHEMBL1436098		0	425.55	0	3.90	SID49717766	O=C(CC1(CC2=NS(=O)(=O)c3ccccc3N2)CCCC1)NCCc1ccccc1	Potency	'='	891.3	nM	6.05		Inconclusive	UO_0000065					False	CHEMBL1614530	PUBCHEM_BIOASSAY: qHTS Inhibitors of AmpC Beta-Lactamase (assay with detergent). (Class of assay: confirmatory) [Related pubchem assays: 1002 (Confirmation Concentration-Response Assay for Inhibitors of AmpC Beta-Lactamase (assay with detergent)), 585 (Promiscuous and Specific Inhibitors of AmpC Beta-Lactamase (assay without detergent) - a screen old NIH MLSMR collection), 584 (Promiscuous and Sp…	F	BAO_0000019	assay format	Escherichia coli	None	None	None	None	CHEMBL2026	Beta-lactamase AmpC	Escherichia coli K-12	SINGLE PROTEIN	CHEMBL1201862	7	PubChem BioAssays			None
CHEMBL1341234		0	300.43	0	4.72	SID4259047	O=C(Nc1ccccc1)N(Cc1cccs1)C1CCCC1	Potency	'='	707.9	nM	6.15		Inconclusive	UO_0000065					False	CHEMBL1614530	PUBCHEM_BIOASSAY: qHTS Inhibitors of AmpC Beta-Lactamase (assay with detergent). (Class of assay: confirmatory) [Related pubchem assays: 1002 (Confirmation Concentration-Response Assay for Inhibitors of AmpC Beta-Lactamase (assay with detergent)), 585 (Promiscuous and Specific Inhibitors of AmpC Beta-Lactamase (assay without detergent) - a screen old NIH MLSMR collection), 584 (Promiscuous and Sp…	F	BAO_0000019	assay format	Escherichia coli	None	None	None	None	CHEMBL2026	Beta-lactamase AmpC	Escherichia coli K-12	SINGLE PROTEIN	CHEMBL1201862	7	PubChem BioAssays			None
CHEMBL1459511		0	468.56	0	4.82	SID17507325	Cc1cc(C)nc(SCc2nnc(SCc3ccc([N+](=O)[O-])cc3)n2Cc2ccco2)n1	Potency	'='	2818.4	nM	5.55		Inconclusive	UO_0000065					False	CHEMBL1614530	PUBCHEM_BIOASSAY: qHTS Inhibitors of AmpC Beta-Lactamase (assay with detergent). (Class of assay: confirmatory) [Related pubchem assays: 1002 (Confirmation Concentration-Response Assay for Inhibitors of AmpC Beta-Lactamase (assay with detergent)), 585 (Promiscuous and Specific Inhibitors of AmpC Beta-Lactamase (assay without detergent) - a screen old NIH MLSMR collection), 584 (Promiscuous and Sp…	F	BAO_0000019	assay format	Escherichia coli	None	None	None	None	CHEMBL2026	Beta-lactamase AmpC	Escherichia coli K-12	SINGLE PROTEIN	CHEMBL1201862	7	PubChem BioAssays			None
CHEMBL1357030		0	420.49	0	1.64	SID24406442	CCOC(=O)c1cccc(NC(=O)C2CCN(S(=O)(=O)c3cn(C)cn3)CC2)c1	Potency	'='	39810.7	nM	4.40		Not Active	UO_0000065					False	CHEMBL1614530	PUBCHEM_BIOASSAY: qHTS Inhibitors of AmpC Beta-Lactamase (assay with detergent). (Class of assay: confirmatory) [Related pubchem assays: 1002 (Confirmation Concentration-Response Assay for Inhibitors of AmpC Beta-Lactamase (assay with detergent)), 585 (Promiscuous and Specific Inhibitors of AmpC Beta-Lactamase (assay without detergent) - a screen old NIH MLSMR collection), 584 (Promiscuous and Sp…	F	BAO_0000019	assay format	Escherichia coli	None	None	None	None	CHEMBL2026	Beta-lactamase AmpC	Escherichia coli K-12	SINGLE PROTEIN	CHEMBL1201862	7	PubChem BioAssays			None
CHEMBL1567567		0	352.39	0	4.23	SID24268859	COc1ccc(OC)c(-c2cc(C(=O)Nc3ccc(C)c(C)c3)no2)c1	Potency	'='	7079.5	nM	5.15		Not Active	UO_0000065					False	CHEMBL1614530	PUBCHEM_BIOASSAY: qHTS Inhibitors of AmpC Beta-Lactamase (assay with detergent). (Class of assay: confirmatory) [Related pubchem assays: 1002 (Confirmation Concentration-Response Assay for Inhibitors of AmpC Beta-Lactamase (assay with detergent)), 585 (Promiscuous and Specific Inhibitors of AmpC Beta-Lactamase (assay without detergent) - a screen old NIH MLSMR collection), 584 (Promiscuous and Sp…	F	BAO_0000019	assay format	Escherichia coli	None	None	None	None	CHEMBL2026	Beta-lactamase AmpC	Escherichia coli K-12	SINGLE PROTEIN	CHEMBL1201862	7	PubChem BioAssays			None
CHEMBL2374070		0	453.45	0	4.59	SID50126104	COc1ccc([C@]23Cc4cc(C#N)ccc4[C@H](O2)c2c(c4ccc(OC)cc4oc2=O)O3)cc1	Potency	'='	8912.5	nM	5.05		Inconclusive	UO_0000065					False	CHEMBL1614530	PUBCHEM_BIOASSAY: qHTS Inhibitors of AmpC Beta-Lactamase (assay with detergent). (Class of assay: confirmatory) [Related pubchem assays: 1002 (Confirmation Concentration-Response Assay for Inhibitors of AmpC Beta-Lactamase (assay with detergent)), 585 (Promiscuous and Specific Inhibitors of AmpC Beta-Lactamase (assay without detergent) - a screen old NIH MLSMR collection), 584 (Promiscuous and Sp…	F	BAO_0000019	assay format	Escherichia coli	None	None	None	None	CHEMBL2026	Beta-lactamase AmpC	Escherichia coli K-12	SINGLE PROTEIN	CHEMBL1201862	7	PubChem BioAssays			None
CHEMBL1538178		0	293.28	0	1.30	SID24792965	CC1(C)NC(=O)N(CCOc2ccc([N+](=O)[O-])cc2)C1=O	Potency	'='	562.3	nM	6.25		Inconclusive	UO_0000065					False	CHEMBL1614530	PUBCHEM_BIOASSAY: qHTS Inhibitors of AmpC Beta-Lactamase (assay with detergent). (Class of assay: confirmatory) [Related pubchem assays: 1002 (Confirmation Concentration-Response Assay for Inhibitors of AmpC Beta-Lactamase (assay with detergent)), 585 (Promiscuous and Specific Inhibitors of AmpC Beta-Lactamase (assay without detergent) - a screen old NIH MLSMR collection), 584 (Promiscuous and Sp…	F	BAO_0000019	assay format	Escherichia coli	None	None	None	None	CHEMBL2026	Beta-lactamase AmpC	Escherichia coli K-12	SINGLE PROTEIN	CHEMBL1201862	7	PubChem BioAssays			None
CHEMBL3190100		0	322.37	0	2.16	SID3715103	Cc1cccn2c(=O)c(/C=N/c3ccccc3)c(NCCO)nc12	Potency	'='	100000.0	nM	4.00		Inconclusive	UO_0000065					False	CHEMBL1614530	PUBCHEM_BIOASSAY: qHTS Inhibitors of AmpC Beta-Lactamase (assay with detergent). (Class of assay: confirmatory) [Related pubchem assays: 1002 (Confirmation Concentration-Response Assay for Inhibitors of AmpC Beta-Lactamase (assay with detergent)), 585 (Promiscuous and Specific Inhibitors of AmpC Beta-Lactamase (assay without detergent) - a screen old NIH MLSMR collection), 584 (Promiscuous and Sp…	F	BAO_0000019	assay format	Escherichia coli	None	None	None	None	CHEMBL2026	Beta-lactamase AmpC	Escherichia coli K-12	SINGLE PROTEIN	CHEMBL1201862	7	PubChem BioAssays			None
CHEMBL1369473		0	272.30	0	1.70	SID7972705	COC(=O)Cn1c(C)nc(=O)c(-c2ccccc2)c1C	Potency	'='	5011.9	nM	5.30		Inconclusive	UO_0000065					False	CHEMBL1614530	PUBCHEM_BIOASSAY: qHTS Inhibitors of AmpC Beta-Lactamase (assay with detergent). (Class of assay: confirmatory) [Related pubchem assays: 1002 (Confirmation Concentration-Response Assay for Inhibitors of AmpC Beta-Lactamase (assay with detergent)), 585 (Promiscuous and Specific Inhibitors of AmpC Beta-Lactamase (assay without detergent) - a screen old NIH MLSMR collection), 584 (Promiscuous and Sp…	F	BAO_0000019	assay format	Escherichia coli	None	None	None	None	CHEMBL2026	Beta-lactamase AmpC	Escherichia coli K-12	SINGLE PROTEIN	CHEMBL1201862	7	PubChem BioAssays			None
CHEMBL1397943		0	294.35	0	2.14	SID57267792	Cc1noc(C)c1C(=O)OCC(=O)NC1CCCCC1C	Potency	'='	562.3	nM	6.25		Inconclusive	UO_0000065					False	CHEMBL1614530	PUBCHEM_BIOASSAY: qHTS Inhibitors of AmpC Beta-Lactamase (assay with detergent). (Class of assay: confirmatory) [Related pubchem assays: 1002 (Confirmation Concentration-Response Assay for Inhibitors of AmpC Beta-Lactamase (assay with detergent)), 585 (Promiscuous and Specific Inhibitors of AmpC Beta-Lactamase (assay without detergent) - a screen old NIH MLSMR collection), 584 (Promiscuous and Sp…	F	BAO_0000019	assay format	Escherichia coli	None	None	None	None	CHEMBL2026	Beta-lactamase AmpC	Escherichia coli K-12	SINGLE PROTEIN	CHEMBL1201862	7	PubChem BioAssays			None
CHEMBL1601236		0	293.32	0	2.05	SID47200244	O=C(O)CCC(=O)Nc1ccc(OCC2CCCO2)cc1	Potency	'='	70794.6	nM	4.15		Inconclusive	UO_0000065					False	CHEMBL1614530	PUBCHEM_BIOASSAY: qHTS Inhibitors of AmpC Beta-Lactamase (assay with detergent). (Class of assay: confirmatory) [Related pubchem assays: 1002 (Confirmation Concentration-Response Assay for Inhibitors of AmpC Beta-Lactamase (assay with detergent)), 585 (Promiscuous and Specific Inhibitors of AmpC Beta-Lactamase (assay without detergent) - a screen old NIH MLSMR collection), 584 (Promiscuous and Sp…	F	BAO_0000019	assay format	Escherichia coli	None	None	None	None	CHEMBL2026	Beta-lactamase AmpC	Escherichia coli K-12	SINGLE PROTEIN	CHEMBL1201862	7	PubChem BioAssays			None
CHEMBL1529866		0	258.36	0	3.69	SID47199464	CCc1ccc(OCCCCCn2ccnc2)cc1	Potency	'='	631.0	nM	6.20		Inconclusive	UO_0000065					False	CHEMBL1614530	PUBCHEM_BIOASSAY: qHTS Inhibitors of AmpC Beta-Lactamase (assay with detergent). (Class of assay: confirmatory) [Related pubchem assays: 1002 (Confirmation Concentration-Response Assay for Inhibitors of AmpC Beta-Lactamase (assay with detergent)), 585 (Promiscuous and Specific Inhibitors of AmpC Beta-Lactamase (assay without detergent) - a screen old NIH MLSMR collection), 584 (Promiscuous and Sp…	F	BAO_0000019	assay format	Escherichia coli	None	None	None	None	CHEMBL2026	Beta-lactamase AmpC	Escherichia coli K-12	SINGLE PROTEIN	CHEMBL1201862	7	PubChem BioAssays			None
CHEMBL1575056		0	351.45	0	2.24	SID24794381	COc1ccc(CN=C(S)Nc2ccc(S(N)(=O)=O)cc2)cc1	Potency	'='	70794.6	nM	4.15		Inconclusive	UO_0000065					False	CHEMBL1614530	PUBCHEM_BIOASSAY: qHTS Inhibitors of AmpC Beta-Lactamase (assay with detergent). (Class of assay: confirmatory) [Related pubchem assays: 1002 (Confirmation Concentration-Response Assay for Inhibitors of AmpC Beta-Lactamase (assay with detergent)), 585 (Promiscuous and Specific Inhibitors of AmpC Beta-Lactamase (assay without detergent) - a screen old NIH MLSMR collection), 584 (Promiscuous and Sp…	F	BAO_0000019	assay format	Escherichia coli	None	None	None	None	CHEMBL2026	Beta-lactamase AmpC	Escherichia coli K-12	SINGLE PROTEIN	CHEMBL1201862	7	PubChem BioAssays			None
CHEMBL1562935		0	358.53	0	4.35	SID24391464	CCCOc1ccccc1C(=O)N1CCCCC1CCN1CCCCC1	Potency	'='	1258.9	nM	5.90		Not Active	UO_0000065					False	CHEMBL1614530	PUBCHEM_BIOASSAY: qHTS Inhibitors of AmpC Beta-Lactamase (assay with detergent). (Class of assay: confirmatory) [Related pubchem assays: 1002 (Confirmation Concentration-Response Assay for Inhibitors of AmpC Beta-Lactamase (assay with detergent)), 585 (Promiscuous and Specific Inhibitors of AmpC Beta-Lactamase (assay without detergent) - a screen old NIH MLSMR collection), 584 (Promiscuous and Sp…	F	BAO_0000019	assay format	Escherichia coli	None	None	None	None	CHEMBL2026	Beta-lactamase AmpC	Escherichia coli K-12	SINGLE PROTEIN	CHEMBL1201862	7	PubChem BioAssays			None
CHEMBL1326564		0	549.02	2	5.44	SID24384193	O=C(NCCc1ccc(Cl)cc1)c1ccc2c(c1)N(Cc1ccccc1F)C(=O)c1ccccc1S2(=O)=O	Potency	'='	2511.9	nM	5.60		Not Active	UO_0000065					False	CHEMBL1614530	PUBCHEM_BIOASSAY: qHTS Inhibitors of AmpC Beta-Lactamase (assay with detergent). (Class of assay: confirmatory) [Related pubchem assays: 1002 (Confirmation Concentration-Response Assay for Inhibitors of AmpC Beta-Lactamase (assay with detergent)), 585 (Promiscuous and Specific Inhibitors of AmpC Beta-Lactamase (assay without detergent) - a screen old NIH MLSMR collection), 584 (Promiscuous and Sp…	F	BAO_0000019	assay format	Escherichia coli	None	None	None	None	CHEMBL2026	Beta-lactamase AmpC	Escherichia coli K-12	SINGLE PROTEIN	CHEMBL1201862	7	PubChem BioAssays			None
CHEMBL1481873	PHOSMET	0	317.33	0	2.49	SID7974290	COP(=S)(OC)SCN1C(=O)c2ccccc2C1=O	Potency	'='	56234.1	nM	4.25		Inconclusive	UO_0000065					False	CHEMBL1614530	PUBCHEM_BIOASSAY: qHTS Inhibitors of AmpC Beta-Lactamase (assay with detergent). (Class of assay: confirmatory) [Related pubchem assays: 1002 (Confirmation Concentration-Response Assay for Inhibitors of AmpC Beta-Lactamase (assay with detergent)), 585 (Promiscuous and Specific Inhibitors of AmpC Beta-Lactamase (assay without detergent) - a screen old NIH MLSMR collection), 584 (Promiscuous and Sp…	F	BAO_0000019	assay format	Escherichia coli	None	None	None	None	CHEMBL2026	Beta-lactamase AmpC	Escherichia coli K-12	SINGLE PROTEIN	CHEMBL1201862	7	PubChem BioAssays			None
CHEMBL1403448		0	408.21	0	4.39	SID864048	O=C1c2ccccc2C(=O)N1c1ccc2[nH]c(-c3ccc(Br)o3)nc2c1	Potency	'='	7079.5	nM	5.15		Inconclusive	UO_0000065					False	CHEMBL1614530	PUBCHEM_BIOASSAY: qHTS Inhibitors of AmpC Beta-Lactamase (assay with detergent). (Class of assay: confirmatory) [Related pubchem assays: 1002 (Confirmation Concentration-Response Assay for Inhibitors of AmpC Beta-Lactamase (assay with detergent)), 585 (Promiscuous and Specific Inhibitors of AmpC Beta-Lactamase (assay without detergent) - a screen old NIH MLSMR collection), 584 (Promiscuous and Sp…	F	BAO_0000019	assay format	Escherichia coli	None	None	None	None	CHEMBL2026	Beta-lactamase AmpC	Escherichia coli K-12	SINGLE PROTEIN	CHEMBL1201862	7	PubChem BioAssays			None
CHEMBL1447260		0	323.40	0	2.87	SID24401951	Cc1cccc(N2CCN(c3ncnc4onc(C)c34)CC2)c1C	Potency	'='	3548.1	nM	5.45		Not Active	UO_0000065					False	CHEMBL1614530	PUBCHEM_BIOASSAY: qHTS Inhibitors of AmpC Beta-Lactamase (assay with detergent). (Class of assay: confirmatory) [Related pubchem assays: 1002 (Confirmation Concentration-Response Assay for Inhibitors of AmpC Beta-Lactamase (assay with detergent)), 585 (Promiscuous and Specific Inhibitors of AmpC Beta-Lactamase (assay without detergent) - a screen old NIH MLSMR collection), 584 (Promiscuous and Sp…	F	BAO_0000019	assay format	Escherichia coli	None	None	None	None	CHEMBL2026	Beta-lactamase AmpC	Escherichia coli K-12	SINGLE PROTEIN	CHEMBL1201862	7	PubChem BioAssays			None
CHEMBL1368614		0	334.79	0	2.41	SID17504232	Cc1cc(O)nc(SCc2nnnn2-c2ccc(Cl)cc2)n1	Potency	'='	19952.6	nM	4.70		Inconclusive	UO_0000065					False	CHEMBL1614530	PUBCHEM_BIOASSAY: qHTS Inhibitors of AmpC Beta-Lactamase (assay with detergent). (Class of assay: confirmatory) [Related pubchem assays: 1002 (Confirmation Concentration-Response Assay for Inhibitors of AmpC Beta-Lactamase (assay with detergent)), 585 (Promiscuous and Specific Inhibitors of AmpC Beta-Lactamase (assay without detergent) - a screen old NIH MLSMR collection), 584 (Promiscuous and Sp…	F	BAO_0000019	assay format	Escherichia coli	None	None	None	None	CHEMBL2026	Beta-lactamase AmpC	Escherichia coli K-12	SINGLE PROTEIN	CHEMBL1201862	7	PubChem BioAssays			None
CHEMBL1471715		0	456.55	0	4.01	SID51090241	CCOc1ccc(/C=C2/SC(=S)N(CCC(=O)Nc3ccc(C(=O)O)cc3)C2=O)cc1	Potency	'='	631.0	nM	6.20		Inconclusive	UO_0000065					False	CHEMBL1614530	PUBCHEM_BIOASSAY: qHTS Inhibitors of AmpC Beta-Lactamase (assay with detergent). (Class of assay: confirmatory) [Related pubchem assays: 1002 (Confirmation Concentration-Response Assay for Inhibitors of AmpC Beta-Lactamase (assay with detergent)), 585 (Promiscuous and Specific Inhibitors of AmpC Beta-Lactamase (assay without detergent) - a screen old NIH MLSMR collection), 584 (Promiscuous and Sp…	F	BAO_0000019	assay format	Escherichia coli	None	None	None	None	CHEMBL2026	Beta-lactamase AmpC	Escherichia coli K-12	SINGLE PROTEIN	CHEMBL1201862	7	PubChem BioAssays			None
CHEMBL1507557		0	349.62	0	4.74	SID7965474	Clc1ccc(Cc2nnc(-c3ccccc3Br)o2)cc1	Potency	'='	1122.0	nM	5.95		Inconclusive	UO_0000065					False	CHEMBL1614530	PUBCHEM_BIOASSAY: qHTS Inhibitors of AmpC Beta-Lactamase (assay with detergent). (Class of assay: confirmatory) [Related pubchem assays: 1002 (Confirmation Concentration-Response Assay for Inhibitors of AmpC Beta-Lactamase (assay with detergent)), 585 (Promiscuous and Specific Inhibitors of AmpC Beta-Lactamase (assay without detergent) - a screen old NIH MLSMR collection), 584 (Promiscuous and Sp…	F	BAO_0000019	assay format	Escherichia coli	None	None	None	None	CHEMBL2026	Beta-lactamase AmpC	Escherichia coli K-12	SINGLE PROTEIN	CHEMBL1201862	7	PubChem BioAssays			None
CHEMBL1349748		0	244.34	0	4.08	SID17507387	O=C1/C(=C/c2cccs2)Sc2ccccc21	Potency	'='	15848.9	nM	4.80		Inconclusive	UO_0000065					False	CHEMBL1614530	PUBCHEM_BIOASSAY: qHTS Inhibitors of AmpC Beta-Lactamase (assay with detergent). (Class of assay: confirmatory) [Related pubchem assays: 1002 (Confirmation Concentration-Response Assay for Inhibitors of AmpC Beta-Lactamase (assay with detergent)), 585 (Promiscuous and Specific Inhibitors of AmpC Beta-Lactamase (assay without detergent) - a screen old NIH MLSMR collection), 584 (Promiscuous and Sp…	F	BAO_0000019	assay format	Escherichia coli	None	None	None	None	CHEMBL2026	Beta-lactamase AmpC	Escherichia coli K-12	SINGLE PROTEIN	CHEMBL1201862	7	PubChem BioAssays			None
CHEMBL1452968		0	487.58	0	4.53	SID17512561	CCc1ccccc1N(C)S(=O)(=O)c1ccc2ncc(C(=O)N3CCc4ccccc43)c(O)c2c1	Potency	'='	3162.3	nM	5.50		Inconclusive	UO_0000065					False	CHEMBL1614530	PUBCHEM_BIOASSAY: qHTS Inhibitors of AmpC Beta-Lactamase (assay with detergent). (Class of assay: confirmatory) [Related pubchem assays: 1002 (Confirmation Concentration-Response Assay for Inhibitors of AmpC Beta-Lactamase (assay with detergent)), 585 (Promiscuous and Specific Inhibitors of AmpC Beta-Lactamase (assay without detergent) - a screen old NIH MLSMR collection), 584 (Promiscuous and Sp…	F	BAO_0000019	assay format	Escherichia coli	None	None	None	None	CHEMBL2026	Beta-lactamase AmpC	Escherichia coli K-12	SINGLE PROTEIN	CHEMBL1201862	7	PubChem BioAssays			None
CHEMBL1416163		0	484.53	0	2.78	SID24797097	CCOc1ccc(N2C(=O)/C(=C/c3ccccc3OCC(=O)OC)N(CC(=O)OC)C2=S)cc1	Potency	'='	89125.1	nM	4.05		Inconclusive	UO_0000065					False	CHEMBL1614530	PUBCHEM_BIOASSAY: qHTS Inhibitors of AmpC Beta-Lactamase (assay with detergent). (Class of assay: confirmatory) [Related pubchem assays: 1002 (Confirmation Concentration-Response Assay for Inhibitors of AmpC Beta-Lactamase (assay with detergent)), 585 (Promiscuous and Specific Inhibitors of AmpC Beta-Lactamase (assay without detergent) - a screen old NIH MLSMR collection), 584 (Promiscuous and Sp…	F	BAO_0000019	assay format	Escherichia coli	None	None	None	None	CHEMBL2026	Beta-lactamase AmpC	Escherichia coli K-12	SINGLE PROTEIN	CHEMBL1201862	7	PubChem BioAssays			None
CHEMBL1528366		0	283.29	0	2.57	SID24390550	Cc1cccc(-c2noc(CNC(=O)c3ccco3)n2)c1	Potency	'='	112201.8	nM	3.95		Not Active	UO_0000065					False	CHEMBL1614530	PUBCHEM_BIOASSAY: qHTS Inhibitors of AmpC Beta-Lactamase (assay with detergent). (Class of assay: confirmatory) [Related pubchem assays: 1002 (Confirmation Concentration-Response Assay for Inhibitors of AmpC Beta-Lactamase (assay with detergent)), 585 (Promiscuous and Specific Inhibitors of AmpC Beta-Lactamase (assay without detergent) - a screen old NIH MLSMR collection), 584 (Promiscuous and Sp…	F	BAO_0000019	assay format	Escherichia coli	None	None	None	None	CHEMBL2026	Beta-lactamase AmpC	Escherichia coli K-12	SINGLE PROTEIN	CHEMBL1201862	7	PubChem BioAssays			None
CHEMBL37161	FENBENDAZOLE	0	299.36	0	3.89	SID855748	COC(=O)Nc1nc2ccc(Sc3ccccc3)cc2[nH]1	Potency	'='	5011.9	nM	5.30		Inconclusive	UO_0000065					False	CHEMBL1614530	PUBCHEM_BIOASSAY: qHTS Inhibitors of AmpC Beta-Lactamase (assay with detergent). (Class of assay: confirmatory) [Related pubchem assays: 1002 (Confirmation Concentration-Response Assay for Inhibitors of AmpC Beta-Lactamase (assay with detergent)), 585 (Promiscuous and Specific Inhibitors of AmpC Beta-Lactamase (assay without detergent) - a screen old NIH MLSMR collection), 584 (Promiscuous and Sp…	F	BAO_0000019	assay format	Escherichia coli	None	None	None	None	CHEMBL2026	Beta-lactamase AmpC	Escherichia coli K-12	SINGLE PROTEIN	CHEMBL1201862	7	PubChem BioAssays			None
CHEMBL1536671		0	390.44	0	2.53	SID7977132	O=C(Cc1ccccc1)Nc1c(C(=O)N2CCOCC2)cnn1-c1ccccc1	Potency	'='	631.0	nM	6.20		Inconclusive	UO_0000065					False	CHEMBL1614530	PUBCHEM_BIOASSAY: qHTS Inhibitors of AmpC Beta-Lactamase (assay with detergent). (Class of assay: confirmatory) [Related pubchem assays: 1002 (Confirmation Concentration-Response Assay for Inhibitors of AmpC Beta-Lactamase (assay with detergent)), 585 (Promiscuous and Specific Inhibitors of AmpC Beta-Lactamase (assay without detergent) - a screen old NIH MLSMR collection), 584 (Promiscuous and Sp…	F	BAO_0000019	assay format	Escherichia coli	None	None	None	None	CHEMBL2026	Beta-lactamase AmpC	Escherichia coli K-12	SINGLE PROTEIN	CHEMBL1201862	7	PubChem BioAssays			None
CHEMBL1565978		0	374.47	0	4.00	SID22402815	CC(NC(=O)Nc1ccc([N+](=O)[O-])cc1)C(c1cccs1)N1CCCC1	Potency	'='	631.0	nM	6.20		Inconclusive	UO_0000065					False	CHEMBL1614530	PUBCHEM_BIOASSAY: qHTS Inhibitors of AmpC Beta-Lactamase (assay with detergent). (Class of assay: confirmatory) [Related pubchem assays: 1002 (Confirmation Concentration-Response Assay for Inhibitors of AmpC Beta-Lactamase (assay with detergent)), 585 (Promiscuous and Specific Inhibitors of AmpC Beta-Lactamase (assay without detergent) - a screen old NIH MLSMR collection), 584 (Promiscuous and Sp…	F	BAO_0000019	assay format	Escherichia coli	None	None	None	None	CHEMBL2026	Beta-lactamase AmpC	Escherichia coli K-12	SINGLE PROTEIN	CHEMBL1201862	7	PubChem BioAssays			None
CHEMBL1339691		0	247.64	0	3.05	SID26727489	Clc1cccc(-c2nnc(-c3ccno3)o2)c1	Potency	'='	56234.1	nM	4.25		Inconclusive	UO_0000065					False	CHEMBL1614530	PUBCHEM_BIOASSAY: qHTS Inhibitors of AmpC Beta-Lactamase (assay with detergent). (Class of assay: confirmatory) [Related pubchem assays: 1002 (Confirmation Concentration-Response Assay for Inhibitors of AmpC Beta-Lactamase (assay with detergent)), 585 (Promiscuous and Specific Inhibitors of AmpC Beta-Lactamase (assay without detergent) - a screen old NIH MLSMR collection), 584 (Promiscuous and Sp…	F	BAO_0000019	assay format	Escherichia coli	None	None	None	None	CHEMBL2026	Beta-lactamase AmpC	Escherichia coli K-12	SINGLE PROTEIN	CHEMBL1201862	7	PubChem BioAssays			None
CHEMBL1553443		0	331.40	0	1.69	SID57263184	CCc1ccc(NC(=O)C2=CC=CN3CCS(=O)(=O)N=C23)cc1	Potency	'='	794.3	nM	6.10		Inconclusive	UO_0000065					False	CHEMBL1614530	PUBCHEM_BIOASSAY: qHTS Inhibitors of AmpC Beta-Lactamase (assay with detergent). (Class of assay: confirmatory) [Related pubchem assays: 1002 (Confirmation Concentration-Response Assay for Inhibitors of AmpC Beta-Lactamase (assay with detergent)), 585 (Promiscuous and Specific Inhibitors of AmpC Beta-Lactamase (assay without detergent) - a screen old NIH MLSMR collection), 584 (Promiscuous and Sp…	F	BAO_0000019	assay format	Escherichia coli	None	None	None	None	CHEMBL2026	Beta-lactamase AmpC	Escherichia coli K-12	SINGLE PROTEIN	CHEMBL1201862	7	PubChem BioAssays			None
CHEMBL1497532		0	367.36	0	3.42	SID24781934	COc1ccc(N2C(=O)/C(=C/c3ccc([N+](=O)[O-])cc3)N=C2C)c(OC)c1	Potency	'='	3162.3	nM	5.50		Inconclusive	UO_0000065					False	CHEMBL1614530	PUBCHEM_BIOASSAY: qHTS Inhibitors of AmpC Beta-Lactamase (assay with detergent). (Class of assay: confirmatory) [Related pubchem assays: 1002 (Confirmation Concentration-Response Assay for Inhibitors of AmpC Beta-Lactamase (assay with detergent)), 585 (Promiscuous and Specific Inhibitors of AmpC Beta-Lactamase (assay without detergent) - a screen old NIH MLSMR collection), 584 (Promiscuous and Sp…	F	BAO_0000019	assay format	Escherichia coli	None	None	None	None	CHEMBL2026	Beta-lactamase AmpC	Escherichia coli K-12	SINGLE PROTEIN	CHEMBL1201862	7	PubChem BioAssays			None
CHEMBL1340491		0	407.47	0	2.79	SID849049	COc1ccc(OC)c(NC(=O)C2C3C=CC(C3)C2C(=O)NCc2ccccn2)c1	Potency	'='	89125.1	nM	4.05		Inconclusive	UO_0000065					False	CHEMBL1614530	PUBCHEM_BIOASSAY: qHTS Inhibitors of AmpC Beta-Lactamase (assay with detergent). (Class of assay: confirmatory) [Related pubchem assays: 1002 (Confirmation Concentration-Response Assay for Inhibitors of AmpC Beta-Lactamase (assay with detergent)), 585 (Promiscuous and Specific Inhibitors of AmpC Beta-Lactamase (assay without detergent) - a screen old NIH MLSMR collection), 584 (Promiscuous and Sp…	F	BAO_0000019	assay format	Escherichia coli	None	None	None	None	CHEMBL2026	Beta-lactamase AmpC	Escherichia coli K-12	SINGLE PROTEIN	CHEMBL1201862	7	PubChem BioAssays			None
CHEMBL1537458		0	190.20	0	2.83	SID17503924	CCc1cccc2c(N=O)c(O)[nH]c12	Potency	'='	707.9	nM	6.15		Inconclusive	UO_0000065					False	CHEMBL1614530	PUBCHEM_BIOASSAY: qHTS Inhibitors of AmpC Beta-Lactamase (assay with detergent). (Class of assay: confirmatory) [Related pubchem assays: 1002 (Confirmation Concentration-Response Assay for Inhibitors of AmpC Beta-Lactamase (assay with detergent)), 585 (Promiscuous and Specific Inhibitors of AmpC Beta-Lactamase (assay without detergent) - a screen old NIH MLSMR collection), 584 (Promiscuous and Sp…	F	BAO_0000019	assay format	Escherichia coli	None	None	None	None	CHEMBL2026	Beta-lactamase AmpC	Escherichia coli K-12	SINGLE PROTEIN	CHEMBL1201862	7	PubChem BioAssays			None
CHEMBL1487547		0	357.48	0	3.95	SID24269487	CCCCN(CCCC)C(=O)c1cc2c(=O)n3ccccc3nc2s1	Potency	'='	631.0	nM	6.20		Not Active	UO_0000065					False	CHEMBL1614530	PUBCHEM_BIOASSAY: qHTS Inhibitors of AmpC Beta-Lactamase (assay with detergent). (Class of assay: confirmatory) [Related pubchem assays: 1002 (Confirmation Concentration-Response Assay for Inhibitors of AmpC Beta-Lactamase (assay with detergent)), 585 (Promiscuous and Specific Inhibitors of AmpC Beta-Lactamase (assay without detergent) - a screen old NIH MLSMR collection), 584 (Promiscuous and Sp…	F	BAO_0000019	assay format	Escherichia coli	None	None	None	None	CHEMBL2026	Beta-lactamase AmpC	Escherichia coli K-12	SINGLE PROTEIN	CHEMBL1201862	7	PubChem BioAssays			None
CHEMBL1513514		0	492.56	0	2.23	SID24269518	COc1cccc(NC(=O)Cn2c(=O)n(CC(=O)NCCc3ccccc3)c(=O)c3sccc32)c1	Potency	'='	3548.1	nM	5.45		Not Active	UO_0000065					False	CHEMBL1614530	PUBCHEM_BIOASSAY: qHTS Inhibitors of AmpC Beta-Lactamase (assay with detergent). (Class of assay: confirmatory) [Related pubchem assays: 1002 (Confirmation Concentration-Response Assay for Inhibitors of AmpC Beta-Lactamase (assay with detergent)), 585 (Promiscuous and Specific Inhibitors of AmpC Beta-Lactamase (assay without detergent) - a screen old NIH MLSMR collection), 584 (Promiscuous and Sp…	F	BAO_0000019	assay format	Escherichia coli	None	None	None	None	CHEMBL2026	Beta-lactamase AmpC	Escherichia coli K-12	SINGLE PROTEIN	CHEMBL1201862	7	PubChem BioAssays			None
CHEMBL1256804		0	519.42	0	4.40	SID56463492	CN(C(=O)Cc1ccc(Cl)c(Cl)c1)[C@H]1CCCC[C@H]1N1CCCC1.O=C(O)C(O)C(O)C(=O)O	Potency	'='	5011.9	nM	5.30		Inconclusive	UO_0000065					False	CHEMBL1614530	PUBCHEM_BIOASSAY: qHTS Inhibitors of AmpC Beta-Lactamase (assay with detergent). (Class of assay: confirmatory) [Related pubchem assays: 1002 (Confirmation Concentration-Response Assay for Inhibitors of AmpC Beta-Lactamase (assay with detergent)), 585 (Promiscuous and Specific Inhibitors of AmpC Beta-Lactamase (assay without detergent) - a screen old NIH MLSMR collection), 584 (Promiscuous and Sp…	F	BAO_0000019	assay format	Escherichia coli	None	None	None	None	CHEMBL2026	Beta-lactamase AmpC	Escherichia coli K-12	SINGLE PROTEIN	CHEMBL1201862	7	PubChem BioAssays			None
CHEMBL1450550		0	317.34	0	3.32	SID24274626	O=C(Nc1ccc(F)cc1)N1CCN(c2ccccc2F)CC1	Potency	'='	11220.2	nM	4.95		Not Active	UO_0000065					False	CHEMBL1614530	PUBCHEM_BIOASSAY: qHTS Inhibitors of AmpC Beta-Lactamase (assay with detergent). (Class of assay: confirmatory) [Related pubchem assays: 1002 (Confirmation Concentration-Response Assay for Inhibitors of AmpC Beta-Lactamase (assay with detergent)), 585 (Promiscuous and Specific Inhibitors of AmpC Beta-Lactamase (assay without detergent) - a screen old NIH MLSMR collection), 584 (Promiscuous and Sp…	F	BAO_0000019	assay format	Escherichia coli	None	None	None	None	CHEMBL2026	Beta-lactamase AmpC	Escherichia coli K-12	SINGLE PROTEIN	CHEMBL1201862	7	PubChem BioAssays			None
CHEMBL1600067		0	339.79	0	3.55	SID24388271	COc1ccccc1CNc1nc2ccc(Cl)cc2n2cnnc12	Potency	'='	1122.0	nM	5.95		Not Active	UO_0000065					False	CHEMBL1614530	PUBCHEM_BIOASSAY: qHTS Inhibitors of AmpC Beta-Lactamase (assay with detergent). (Class of assay: confirmatory) [Related pubchem assays: 1002 (Confirmation Concentration-Response Assay for Inhibitors of AmpC Beta-Lactamase (assay with detergent)), 585 (Promiscuous and Specific Inhibitors of AmpC Beta-Lactamase (assay without detergent) - a screen old NIH MLSMR collection), 584 (Promiscuous and Sp…	F	BAO_0000019	assay format	Escherichia coli	None	None	None	None	CHEMBL2026	Beta-lactamase AmpC	Escherichia coli K-12	SINGLE PROTEIN	CHEMBL1201862	7	PubChem BioAssays			None
CHEMBL1387349		0	401.29	0	4.07	SID862129	COc1cccc(-c2nnc3n2N=C(c2cccc(Br)c2)CS3)c1	Potency	'='	112201.8	nM	3.95		Inconclusive	UO_0000065					False	CHEMBL1614530	PUBCHEM_BIOASSAY: qHTS Inhibitors of AmpC Beta-Lactamase (assay with detergent). (Class of assay: confirmatory) [Related pubchem assays: 1002 (Confirmation Concentration-Response Assay for Inhibitors of AmpC Beta-Lactamase (assay with detergent)), 585 (Promiscuous and Specific Inhibitors of AmpC Beta-Lactamase (assay without detergent) - a screen old NIH MLSMR collection), 584 (Promiscuous and Sp…	F	BAO_0000019	assay format	Escherichia coli	None	None	None	None	CHEMBL2026	Beta-lactamase AmpC	Escherichia coli K-12	SINGLE PROTEIN	CHEMBL1201862	7	PubChem BioAssays			None
CHEMBL1534470		0	270.24	0	3.32	SID24823069	O=Cc1cc(N=Nc2cccc(C(=O)O)c2)ccc1O	Potency	'='	1258.9	nM	5.90		Inconclusive	UO_0000065					False	CHEMBL1614530	PUBCHEM_BIOASSAY: qHTS Inhibitors of AmpC Beta-Lactamase (assay with detergent). (Class of assay: confirmatory) [Related pubchem assays: 1002 (Confirmation Concentration-Response Assay for Inhibitors of AmpC Beta-Lactamase (assay with detergent)), 585 (Promiscuous and Specific Inhibitors of AmpC Beta-Lactamase (assay without detergent) - a screen old NIH MLSMR collection), 584 (Promiscuous and Sp…	F	BAO_0000019	assay format	Escherichia coli	None	None	None	None	CHEMBL2026	Beta-lactamase AmpC	Escherichia coli K-12	SINGLE PROTEIN	CHEMBL1201862	7	PubChem BioAssays			None
CHEMBL1573367		0	477.97	0	3.94	SID24401698	O=C(CN1C(=O)C2(SCC(=O)N2c2cccc(Cl)c2)c2ccccc21)NCc1ccccc1	Potency	'='	8912.5	nM	5.05		Not Active	UO_0000065					False	CHEMBL1614530	PUBCHEM_BIOASSAY: qHTS Inhibitors of AmpC Beta-Lactamase (assay with detergent). (Class of assay: confirmatory) [Related pubchem assays: 1002 (Confirmation Concentration-Response Assay for Inhibitors of AmpC Beta-Lactamase (assay with detergent)), 585 (Promiscuous and Specific Inhibitors of AmpC Beta-Lactamase (assay without detergent) - a screen old NIH MLSMR collection), 584 (Promiscuous and Sp…	F	BAO_0000019	assay format	Escherichia coli	None	None	None	None	CHEMBL2026	Beta-lactamase AmpC	Escherichia coli K-12	SINGLE PROTEIN	CHEMBL1201862	7	PubChem BioAssays			None
CHEMBL3192617		0	284.32	0	2.31	SID24829145	Cc1cc(C)nc(N/N=C/c2ccc3c(c2)OCCO3)n1	Potency	'='	707.9	nM	6.15		Inconclusive	UO_0000065					False	CHEMBL1614530	PUBCHEM_BIOASSAY: qHTS Inhibitors of AmpC Beta-Lactamase (assay with detergent). (Class of assay: confirmatory) [Related pubchem assays: 1002 (Confirmation Concentration-Response Assay for Inhibitors of AmpC Beta-Lactamase (assay with detergent)), 585 (Promiscuous and Specific Inhibitors of AmpC Beta-Lactamase (assay without detergent) - a screen old NIH MLSMR collection), 584 (Promiscuous and Sp…	F	BAO_0000019	assay format	Escherichia coli	None	None	None	None	CHEMBL2026	Beta-lactamase AmpC	Escherichia coli K-12	SINGLE PROTEIN	CHEMBL1201862	7	PubChem BioAssays			None
CHEMBL1349880		0	326.74	0	2.92	SID47196752	Cc1nccn1CCOc1ccc(Cl)cc1.O=C(O)C(=O)O	Potency	'='	354.8	nM	6.45		Inconclusive	UO_0000065					False	CHEMBL1614530	PUBCHEM_BIOASSAY: qHTS Inhibitors of AmpC Beta-Lactamase (assay with detergent). (Class of assay: confirmatory) [Related pubchem assays: 1002 (Confirmation Concentration-Response Assay for Inhibitors of AmpC Beta-Lactamase (assay with detergent)), 585 (Promiscuous and Specific Inhibitors of AmpC Beta-Lactamase (assay without detergent) - a screen old NIH MLSMR collection), 584 (Promiscuous and Sp…	F	BAO_0000019	assay format	Escherichia coli	None	None	None	None	CHEMBL2026	Beta-lactamase AmpC	Escherichia coli K-12	SINGLE PROTEIN	CHEMBL1201862	7	PubChem BioAssays			None
CHEMBL1534447		0	278.34	0	2.75	SID7977598	CCc1nnc(NC(=O)Nc2ccccc2OC)s1	Potency	'='	2818.4	nM	5.55		Inconclusive	UO_0000065					False	CHEMBL1614530	PUBCHEM_BIOASSAY: qHTS Inhibitors of AmpC Beta-Lactamase (assay with detergent). (Class of assay: confirmatory) [Related pubchem assays: 1002 (Confirmation Concentration-Response Assay for Inhibitors of AmpC Beta-Lactamase (assay with detergent)), 585 (Promiscuous and Specific Inhibitors of AmpC Beta-Lactamase (assay without detergent) - a screen old NIH MLSMR collection), 584 (Promiscuous and Sp…	F	BAO_0000019	assay format	Escherichia coli	None	None	None	None	CHEMBL2026	Beta-lactamase AmpC	Escherichia coli K-12	SINGLE PROTEIN	CHEMBL1201862	7	PubChem BioAssays			None
CHEMBL1561346		0	311.70	0	2.55	SID849292	O=C(CNC(=O)c1ccco1)OCc1c(F)cccc1Cl	Potency	'='	14125.4	nM	4.85		Inconclusive	UO_0000065					False	CHEMBL1614530	PUBCHEM_BIOASSAY: qHTS Inhibitors of AmpC Beta-Lactamase (assay with detergent). (Class of assay: confirmatory) [Related pubchem assays: 1002 (Confirmation Concentration-Response Assay for Inhibitors of AmpC Beta-Lactamase (assay with detergent)), 585 (Promiscuous and Specific Inhibitors of AmpC Beta-Lactamase (assay without detergent) - a screen old NIH MLSMR collection), 584 (Promiscuous and Sp…	F	BAO_0000019	assay format	Escherichia coli	None	None	None	None	CHEMBL2026	Beta-lactamase AmpC	Escherichia coli K-12	SINGLE PROTEIN	CHEMBL1201862	7	PubChem BioAssays			None
CHEMBL1319838		0	499.64	1	5.75	SID17407086	COc1ccc(C2C(C#N)=C3NC(=O)c4c(sc5c4CCCCC5)N3C3=C2C(=O)CC(C)(C)C3)cc1	Potency	'='	14125.4	nM	4.85		Inconclusive	UO_0000065					False	CHEMBL1614530	PUBCHEM_BIOASSAY: qHTS Inhibitors of AmpC Beta-Lactamase (assay with detergent). (Class of assay: confirmatory) [Related pubchem assays: 1002 (Confirmation Concentration-Response Assay for Inhibitors of AmpC Beta-Lactamase (assay with detergent)), 585 (Promiscuous and Specific Inhibitors of AmpC Beta-Lactamase (assay without detergent) - a screen old NIH MLSMR collection), 584 (Promiscuous and Sp…	F	BAO_0000019	assay format	Escherichia coli	None	None	None	None	CHEMBL2026	Beta-lactamase AmpC	Escherichia coli K-12	SINGLE PROTEIN	CHEMBL1201862	7	PubChem BioAssays			None
CHEMBL600332		0	287.39	0	2.03	SID7972003	O=C(Cc1cccs1)N1CCN(c2ccccn2)CC1	Potency	'='	316.2	nM	6.50		Inconclusive	UO_0000065					False	CHEMBL1614530	PUBCHEM_BIOASSAY: qHTS Inhibitors of AmpC Beta-Lactamase (assay with detergent). (Class of assay: confirmatory) [Related pubchem assays: 1002 (Confirmation Concentration-Response Assay for Inhibitors of AmpC Beta-Lactamase (assay with detergent)), 585 (Promiscuous and Specific Inhibitors of AmpC Beta-Lactamase (assay without detergent) - a screen old NIH MLSMR collection), 584 (Promiscuous and Sp…	F	BAO_0000019	assay format	Escherichia coli	None	None	None	None	CHEMBL2026	Beta-lactamase AmpC	Escherichia coli K-12	SINGLE PROTEIN	CHEMBL1201862	7	PubChem BioAssays			None
CHEMBL1561418		0	342.42	0	1.69	SID24817584	CN1CCN(c2ncc(CN3C(=O)c4ccccc4C3=O)s2)CC1	Potency	'='	1995.3	nM	5.70		Inconclusive	UO_0000065					False	CHEMBL1614530	PUBCHEM_BIOASSAY: qHTS Inhibitors of AmpC Beta-Lactamase (assay with detergent). (Class of assay: confirmatory) [Related pubchem assays: 1002 (Confirmation Concentration-Response Assay for Inhibitors of AmpC Beta-Lactamase (assay with detergent)), 585 (Promiscuous and Specific Inhibitors of AmpC Beta-Lactamase (assay without detergent) - a screen old NIH MLSMR collection), 584 (Promiscuous and Sp…	F	BAO_0000019	assay format	Escherichia coli	None	None	None	None	CHEMBL2026	Beta-lactamase AmpC	Escherichia coli K-12	SINGLE PROTEIN	CHEMBL1201862	7	PubChem BioAssays			None
CHEMBL1455771		0	321.25	0	3.63	SID49725574	O=C(Nc1ccc2c(c1)C(=O)OC2)c1ccc(C(F)(F)F)cc1	Potency	'='	1412.5	nM	5.85		Inconclusive	UO_0000065					False	CHEMBL1614530	PUBCHEM_BIOASSAY: qHTS Inhibitors of AmpC Beta-Lactamase (assay with detergent). (Class of assay: confirmatory) [Related pubchem assays: 1002 (Confirmation Concentration-Response Assay for Inhibitors of AmpC Beta-Lactamase (assay with detergent)), 585 (Promiscuous and Specific Inhibitors of AmpC Beta-Lactamase (assay without detergent) - a screen old NIH MLSMR collection), 584 (Promiscuous and Sp…	F	BAO_0000019	assay format	Escherichia coli	None	None	None	None	CHEMBL2026	Beta-lactamase AmpC	Escherichia coli K-12	SINGLE PROTEIN	CHEMBL1201862	7	PubChem BioAssays			None
CHEMBL1477366		0	365.43	0	3.77	SID7967524	CCOc1ccc(-c2cc(CCCC(=O)NCc3cccnc3)no2)cc1	Potency	'='	17782.8	nM	4.75		Inconclusive	UO_0000065					False	CHEMBL1614530	PUBCHEM_BIOASSAY: qHTS Inhibitors of AmpC Beta-Lactamase (assay with detergent). (Class of assay: confirmatory) [Related pubchem assays: 1002 (Confirmation Concentration-Response Assay for Inhibitors of AmpC Beta-Lactamase (assay with detergent)), 585 (Promiscuous and Specific Inhibitors of AmpC Beta-Lactamase (assay without detergent) - a screen old NIH MLSMR collection), 584 (Promiscuous and Sp…	F	BAO_0000019	assay format	Escherichia coli	None	None	None	None	CHEMBL2026	Beta-lactamase AmpC	Escherichia coli K-12	SINGLE PROTEIN	CHEMBL1201862	7	PubChem BioAssays			None
CHEMBL1516645		0	217.29	0	0.04	SID51087290	CN(C(=O)C1CC1)C1CCS(=O)(=O)C1	Potency	'='	562.3	nM	6.25		Inconclusive	UO_0000065					False	CHEMBL1614530	PUBCHEM_BIOASSAY: qHTS Inhibitors of AmpC Beta-Lactamase (assay with detergent). (Class of assay: confirmatory) [Related pubchem assays: 1002 (Confirmation Concentration-Response Assay for Inhibitors of AmpC Beta-Lactamase (assay with detergent)), 585 (Promiscuous and Specific Inhibitors of AmpC Beta-Lactamase (assay without detergent) - a screen old NIH MLSMR collection), 584 (Promiscuous and Sp…	F	BAO_0000019	assay format	Escherichia coli	None	None	None	None	CHEMBL2026	Beta-lactamase AmpC	Escherichia coli K-12	SINGLE PROTEIN	CHEMBL1201862	7	PubChem BioAssays			None
CHEMBL1319144		0	473.60	0	3.71	SID24830423	O=C(CSc1nc2nn(-c3ccccc3)c(=O)c-2c2n1CCCCC2)NCCc1ccccc1	Potency	'='	50118.7	nM	4.30		Inconclusive	UO_0000065					False	CHEMBL1614530	PUBCHEM_BIOASSAY: qHTS Inhibitors of AmpC Beta-Lactamase (assay with detergent). (Class of assay: confirmatory) [Related pubchem assays: 1002 (Confirmation Concentration-Response Assay for Inhibitors of AmpC Beta-Lactamase (assay with detergent)), 585 (Promiscuous and Specific Inhibitors of AmpC Beta-Lactamase (assay without detergent) - a screen old NIH MLSMR collection), 584 (Promiscuous and Sp…	F	BAO_0000019	assay format	Escherichia coli	None	None	None	None	CHEMBL2026	Beta-lactamase AmpC	Escherichia coli K-12	SINGLE PROTEIN	CHEMBL1201862	7	PubChem BioAssays			None
CHEMBL1594525		0	441.79	0	3.49	SID49673522	CC1(c2ccc(OC(F)F)cc2)NC(=O)N(CC(=O)Nc2ccc(Cl)cc2F)C1=O	Potency	'='	631.0	nM	6.20		Inconclusive	UO_0000065					False	CHEMBL1614530	PUBCHEM_BIOASSAY: qHTS Inhibitors of AmpC Beta-Lactamase (assay with detergent). (Class of assay: confirmatory) [Related pubchem assays: 1002 (Confirmation Concentration-Response Assay for Inhibitors of AmpC Beta-Lactamase (assay with detergent)), 585 (Promiscuous and Specific Inhibitors of AmpC Beta-Lactamase (assay without detergent) - a screen old NIH MLSMR collection), 584 (Promiscuous and Sp…	F	BAO_0000019	assay format	Escherichia coli	None	None	None	None	CHEMBL2026	Beta-lactamase AmpC	Escherichia coli K-12	SINGLE PROTEIN	CHEMBL1201862	7	PubChem BioAssays			None
CHEMBL1299614		0	284.36	0	2.12	SID49643204	COc1ccccc1N1CCN(c2nccc(C)n2)CC1	Potency	'='	631.0	nM	6.20		Inconclusive	UO_0000065					False	CHEMBL1614530	PUBCHEM_BIOASSAY: qHTS Inhibitors of AmpC Beta-Lactamase (assay with detergent). (Class of assay: confirmatory) [Related pubchem assays: 1002 (Confirmation Concentration-Response Assay for Inhibitors of AmpC Beta-Lactamase (assay with detergent)), 585 (Promiscuous and Specific Inhibitors of AmpC Beta-Lactamase (assay without detergent) - a screen old NIH MLSMR collection), 584 (Promiscuous and Sp…	F	BAO_0000019	assay format	Escherichia coli	None	None	None	None	CHEMBL2026	Beta-lactamase AmpC	Escherichia coli K-12	SINGLE PROTEIN	CHEMBL1201862	7	PubChem BioAssays			None
CHEMBL1573777		0	342.44	0	2.29	SID7977082	CCNC(=O)CN(C1CCCCC1)S(=O)(=O)c1ccc(F)cc1	Potency	'='	631.0	nM	6.20		Inconclusive	UO_0000065					False	CHEMBL1614530	PUBCHEM_BIOASSAY: qHTS Inhibitors of AmpC Beta-Lactamase (assay with detergent). (Class of assay: confirmatory) [Related pubchem assays: 1002 (Confirmation Concentration-Response Assay for Inhibitors of AmpC Beta-Lactamase (assay with detergent)), 585 (Promiscuous and Specific Inhibitors of AmpC Beta-Lactamase (assay without detergent) - a screen old NIH MLSMR collection), 584 (Promiscuous and Sp…	F	BAO_0000019	assay format	Escherichia coli	None	None	None	None	CHEMBL2026	Beta-lactamase AmpC	Escherichia coli K-12	SINGLE PROTEIN	CHEMBL1201862	7	PubChem BioAssays			None
CHEMBL1583693		0	467.60	0	3.10	SID14732226	Cc1ccccc1Cc1c(C)nc2nc(SCC(=O)N3CCC4(CC3)OCCO4)nn2c1C	Potency	'='	1584.9	nM	5.80		Inconclusive	UO_0000065					False	CHEMBL1614530	PUBCHEM_BIOASSAY: qHTS Inhibitors of AmpC Beta-Lactamase (assay with detergent). (Class of assay: confirmatory) [Related pubchem assays: 1002 (Confirmation Concentration-Response Assay for Inhibitors of AmpC Beta-Lactamase (assay with detergent)), 585 (Promiscuous and Specific Inhibitors of AmpC Beta-Lactamase (assay without detergent) - a screen old NIH MLSMR collection), 584 (Promiscuous and Sp…	F	BAO_0000019	assay format	Escherichia coli	None	None	None	None	CHEMBL2026	Beta-lactamase AmpC	Escherichia coli K-12	SINGLE PROTEIN	CHEMBL1201862	7	PubChem BioAssays			None
CHEMBL1534915		0	319.39	0	1.53	SID17401652	CN1C(=O)/C(=C\c2ccc(N3CCCCC3)o2)C(=O)NC1=S	Potency	'='	631.0	nM	6.20		Inconclusive	UO_0000065					False	CHEMBL1614530	PUBCHEM_BIOASSAY: qHTS Inhibitors of AmpC Beta-Lactamase (assay with detergent). (Class of assay: confirmatory) [Related pubchem assays: 1002 (Confirmation Concentration-Response Assay for Inhibitors of AmpC Beta-Lactamase (assay with detergent)), 585 (Promiscuous and Specific Inhibitors of AmpC Beta-Lactamase (assay without detergent) - a screen old NIH MLSMR collection), 584 (Promiscuous and Sp…	F	BAO_0000019	assay format	Escherichia coli	None	None	None	None	CHEMBL2026	Beta-lactamase AmpC	Escherichia coli K-12	SINGLE PROTEIN	CHEMBL1201862	7	PubChem BioAssays			None
CHEMBL1555789		0	321.39	0	1.56	SID7965200	Cc1cc(O)nc(SCc2cc(=O)n3nc(C)sc3n2)n1	Potency	'='	63095.7	nM	4.20		Inconclusive	UO_0000065					False	CHEMBL1614530	PUBCHEM_BIOASSAY: qHTS Inhibitors of AmpC Beta-Lactamase (assay with detergent). (Class of assay: confirmatory) [Related pubchem assays: 1002 (Confirmation Concentration-Response Assay for Inhibitors of AmpC Beta-Lactamase (assay with detergent)), 585 (Promiscuous and Specific Inhibitors of AmpC Beta-Lactamase (assay without detergent) - a screen old NIH MLSMR collection), 584 (Promiscuous and Sp…	F	BAO_0000019	assay format	Escherichia coli	None	None	None	None	CHEMBL2026	Beta-lactamase AmpC	Escherichia coli K-12	SINGLE PROTEIN	CHEMBL1201862	7	PubChem BioAssays			None
CHEMBL1458257		0	275.39	0	3.60	SID47197483	Cc1ccccc1OCCCC(=O)NC1CCCCC1	Potency	'='	11220.2	nM	4.95		Inconclusive	UO_0000065					False	CHEMBL1614530	PUBCHEM_BIOASSAY: qHTS Inhibitors of AmpC Beta-Lactamase (assay with detergent). (Class of assay: confirmatory) [Related pubchem assays: 1002 (Confirmation Concentration-Response Assay for Inhibitors of AmpC Beta-Lactamase (assay with detergent)), 585 (Promiscuous and Specific Inhibitors of AmpC Beta-Lactamase (assay without detergent) - a screen old NIH MLSMR collection), 584 (Promiscuous and Sp…	F	BAO_0000019	assay format	Escherichia coli	None	None	None	None	CHEMBL2026	Beta-lactamase AmpC	Escherichia coli K-12	SINGLE PROTEIN	CHEMBL1201862	7	PubChem BioAssays			None
CHEMBL1314728		0	395.42	0	2.59	SID51085373	CC(=O)c1cccc(NC(=O)NC2CC(=O)N(c3ccc4c(c3)OCCO4)C2)c1	Potency	'='	2511.9	nM	5.60		Inconclusive	UO_0000065					False	CHEMBL1614530	PUBCHEM_BIOASSAY: qHTS Inhibitors of AmpC Beta-Lactamase (assay with detergent). (Class of assay: confirmatory) [Related pubchem assays: 1002 (Confirmation Concentration-Response Assay for Inhibitors of AmpC Beta-Lactamase (assay with detergent)), 585 (Promiscuous and Specific Inhibitors of AmpC Beta-Lactamase (assay without detergent) - a screen old NIH MLSMR collection), 584 (Promiscuous and Sp…	F	BAO_0000019	assay format	Escherichia coli	None	None	None	None	CHEMBL2026	Beta-lactamase AmpC	Escherichia coli K-12	SINGLE PROTEIN	CHEMBL1201862	7	PubChem BioAssays			None
CHEMBL1447033		0	570.54	None	None	SID4250260	COc1cc[n+](OC(=O)N2CCCCC2)c(C)c1.c1ccc([B-](c2ccccc2)(c2ccccc2)c2ccccc2)cc1	Potency	'='	44668.4	nM	4.35		Active	UO_0000065					False	CHEMBL1614530	PUBCHEM_BIOASSAY: qHTS Inhibitors of AmpC Beta-Lactamase (assay with detergent). (Class of assay: confirmatory) [Related pubchem assays: 1002 (Confirmation Concentration-Response Assay for Inhibitors of AmpC Beta-Lactamase (assay with detergent)), 585 (Promiscuous and Specific Inhibitors of AmpC Beta-Lactamase (assay without detergent) - a screen old NIH MLSMR collection), 584 (Promiscuous and Sp…	F	BAO_0000019	assay format	Escherichia coli	None	None	None	None	CHEMBL2026	Beta-lactamase AmpC	Escherichia coli K-12	SINGLE PROTEIN	CHEMBL1201862	7	PubChem BioAssays			None
CHEMBL1319250		0	400.34	0	4.86	SID24275266	O=C(Nc1cc(F)ccc1F)c1cnn2c(C(F)F)cc(-c3ccccc3)nc12	Potency	'='	1584.9	nM	5.80		Not Active	UO_0000065					False	CHEMBL1614530	PUBCHEM_BIOASSAY: qHTS Inhibitors of AmpC Beta-Lactamase (assay with detergent). (Class of assay: confirmatory) [Related pubchem assays: 1002 (Confirmation Concentration-Response Assay for Inhibitors of AmpC Beta-Lactamase (assay with detergent)), 585 (Promiscuous and Specific Inhibitors of AmpC Beta-Lactamase (assay without detergent) - a screen old NIH MLSMR collection), 584 (Promiscuous and Sp…	F	BAO_0000019	assay format	Escherichia coli	None	None	None	None	CHEMBL2026	Beta-lactamase AmpC	Escherichia coli K-12	SINGLE PROTEIN	CHEMBL1201862	7	PubChem BioAssays			None
CHEMBL3207910		0	469.58	0	3.39	SID14738071	COc1ccc(NC(=O)C2CCC(CNc3c(N4CCC(C)CC4)c(=O)c3=O)CC2)cc1OC	Potency	'='	28183.8	nM	4.55		Inconclusive	UO_0000065					False	CHEMBL1614530	PUBCHEM_BIOASSAY: qHTS Inhibitors of AmpC Beta-Lactamase (assay with detergent). (Class of assay: confirmatory) [Related pubchem assays: 1002 (Confirmation Concentration-Response Assay for Inhibitors of AmpC Beta-Lactamase (assay with detergent)), 585 (Promiscuous and Specific Inhibitors of AmpC Beta-Lactamase (assay without detergent) - a screen old NIH MLSMR collection), 584 (Promiscuous and Sp…	F	BAO_0000019	assay format	Escherichia coli	None	None	None	None	CHEMBL2026	Beta-lactamase AmpC	Escherichia coli K-12	SINGLE PROTEIN	CHEMBL1201862	7	PubChem BioAssays			None
CHEMBL1359811		0	448.52	0	2.41	SID24400187	COCCCNC(=O)Cn1c(=O)n(-c2ccc(C)cc2)c(=O)c2c1c1cc(C)ccc1n2C	Potency	'='	707.9	nM	6.15		Not Active	UO_0000065					False	CHEMBL1614530	PUBCHEM_BIOASSAY: qHTS Inhibitors of AmpC Beta-Lactamase (assay with detergent). (Class of assay: confirmatory) [Related pubchem assays: 1002 (Confirmation Concentration-Response Assay for Inhibitors of AmpC Beta-Lactamase (assay with detergent)), 585 (Promiscuous and Specific Inhibitors of AmpC Beta-Lactamase (assay without detergent) - a screen old NIH MLSMR collection), 584 (Promiscuous and Sp…	F	BAO_0000019	assay format	Escherichia coli	None	None	None	None	CHEMBL2026	Beta-lactamase AmpC	Escherichia coli K-12	SINGLE PROTEIN	CHEMBL1201862	7	PubChem BioAssays			None
CHEMBL1459771		0	259.31	0	2.00	SID24809207	CCOC(=O)c1cnn(Cc2ccc(C)cc2)c1N	Potency	'='	5011.9	nM	5.30		Inconclusive	UO_0000065					False	CHEMBL1614530	PUBCHEM_BIOASSAY: qHTS Inhibitors of AmpC Beta-Lactamase (assay with detergent). (Class of assay: confirmatory) [Related pubchem assays: 1002 (Confirmation Concentration-Response Assay for Inhibitors of AmpC Beta-Lactamase (assay with detergent)), 585 (Promiscuous and Specific Inhibitors of AmpC Beta-Lactamase (assay without detergent) - a screen old NIH MLSMR collection), 584 (Promiscuous and Sp…	F	BAO_0000019	assay format	Escherichia coli	None	None	None	None	CHEMBL2026	Beta-lactamase AmpC	Escherichia coli K-12	SINGLE PROTEIN	CHEMBL1201862	7	PubChem BioAssays			None
CHEMBL1473314		0	442.56	1	5.06	SID24404514	CN(C)c1ccc(CNC(=O)c2ccc(NC(=O)N3CCCCc4ccccc43)cc2)cc1	Potency	'='	2818.4	nM	5.55		Not Active	UO_0000065					False	CHEMBL1614530	PUBCHEM_BIOASSAY: qHTS Inhibitors of AmpC Beta-Lactamase (assay with detergent). (Class of assay: confirmatory) [Related pubchem assays: 1002 (Confirmation Concentration-Response Assay for Inhibitors of AmpC Beta-Lactamase (assay with detergent)), 585 (Promiscuous and Specific Inhibitors of AmpC Beta-Lactamase (assay without detergent) - a screen old NIH MLSMR collection), 584 (Promiscuous and Sp…	F	BAO_0000019	assay format	Escherichia coli	None	None	None	None	CHEMBL2026	Beta-lactamase AmpC	Escherichia coli K-12	SINGLE PROTEIN	CHEMBL1201862	7	PubChem BioAssays			None
CHEMBL1420854		0	437.95	1	5.36	SID17507468	CCCc1nc2ccc(NC(=O)c3cccs3)cc2c(=O)n1Cc1ccccc1Cl	Potency	'='	100000.0	nM	4.00		Inconclusive	UO_0000065					False	CHEMBL1614530	PUBCHEM_BIOASSAY: qHTS Inhibitors of AmpC Beta-Lactamase (assay with detergent). (Class of assay: confirmatory) [Related pubchem assays: 1002 (Confirmation Concentration-Response Assay for Inhibitors of AmpC Beta-Lactamase (assay with detergent)), 585 (Promiscuous and Specific Inhibitors of AmpC Beta-Lactamase (assay without detergent) - a screen old NIH MLSMR collection), 584 (Promiscuous and Sp…	F	BAO_0000019	assay format	Escherichia coli	None	None	None	None	CHEMBL2026	Beta-lactamase AmpC	Escherichia coli K-12	SINGLE PROTEIN	CHEMBL1201862	7	PubChem BioAssays			None
CHEMBL1499137		0	343.34	0	1.11	SID4240956	CCOC(=O)C(C)n1cnc2c(nnn2-c2ccc(OC)cc2)c1=O	Potency	'='	100000.0	nM	4.00		Inconclusive	UO_0000065					False	CHEMBL1614530	PUBCHEM_BIOASSAY: qHTS Inhibitors of AmpC Beta-Lactamase (assay with detergent). (Class of assay: confirmatory) [Related pubchem assays: 1002 (Confirmation Concentration-Response Assay for Inhibitors of AmpC Beta-Lactamase (assay with detergent)), 585 (Promiscuous and Specific Inhibitors of AmpC Beta-Lactamase (assay without detergent) - a screen old NIH MLSMR collection), 584 (Promiscuous and Sp…	F	BAO_0000019	assay format	Escherichia coli	None	None	None	None	CHEMBL2026	Beta-lactamase AmpC	Escherichia coli K-12	SINGLE PROTEIN	CHEMBL1201862	7	PubChem BioAssays			None
CHEMBL1314893		0	450.50	0	3.11	SID24388317	COc1ccc(OC)c(NC(=O)CC(=O)Nc2ccc3nc4n(c(=O)c3c2)CCCCC4)c1	Potency	'='	631.0	nM	6.20		Not Active	UO_0000065					False	CHEMBL1614530	PUBCHEM_BIOASSAY: qHTS Inhibitors of AmpC Beta-Lactamase (assay with detergent). (Class of assay: confirmatory) [Related pubchem assays: 1002 (Confirmation Concentration-Response Assay for Inhibitors of AmpC Beta-Lactamase (assay with detergent)), 585 (Promiscuous and Specific Inhibitors of AmpC Beta-Lactamase (assay without detergent) - a screen old NIH MLSMR collection), 584 (Promiscuous and Sp…	F	BAO_0000019	assay format	Escherichia coli	None	None	None	None	CHEMBL2026	Beta-lactamase AmpC	Escherichia coli K-12	SINGLE PROTEIN	CHEMBL1201862	7	PubChem BioAssays			None
CHEMBL1341362		0	283.36	0	2.78	SID3713586	OCCSc1nc(-c2cccnc2)nc2ccccc12	Potency	'='	39810.7	nM	4.40		Inconclusive	UO_0000065					False	CHEMBL1614530	PUBCHEM_BIOASSAY: qHTS Inhibitors of AmpC Beta-Lactamase (assay with detergent). (Class of assay: confirmatory) [Related pubchem assays: 1002 (Confirmation Concentration-Response Assay for Inhibitors of AmpC Beta-Lactamase (assay with detergent)), 585 (Promiscuous and Specific Inhibitors of AmpC Beta-Lactamase (assay without detergent) - a screen old NIH MLSMR collection), 584 (Promiscuous and Sp…	F	BAO_0000019	assay format	Escherichia coli	None	None	None	None	CHEMBL2026	Beta-lactamase AmpC	Escherichia coli K-12	SINGLE PROTEIN	CHEMBL1201862	7	PubChem BioAssays			None
CHEMBL1449252		0	335.41	0	2.84	SID7967454	O=C(NCc1cccnc1)C1c2ccccc2C(=O)N1C1CCCC1	Potency	'='	1122.0	nM	5.95		Inconclusive	UO_0000065					False	CHEMBL1614530	PUBCHEM_BIOASSAY: qHTS Inhibitors of AmpC Beta-Lactamase (assay with detergent). (Class of assay: confirmatory) [Related pubchem assays: 1002 (Confirmation Concentration-Response Assay for Inhibitors of AmpC Beta-Lactamase (assay with detergent)), 585 (Promiscuous and Specific Inhibitors of AmpC Beta-Lactamase (assay without detergent) - a screen old NIH MLSMR collection), 584 (Promiscuous and Sp…	F	BAO_0000019	assay format	Escherichia coli	None	None	None	None	CHEMBL2026	Beta-lactamase AmpC	Escherichia coli K-12	SINGLE PROTEIN	CHEMBL1201862	7	PubChem BioAssays			None
CHEMBL1475078		0	359.81	0	2.24	SID56318531	O=C(OCC(=O)N1CCN(c2ccccc2)CC1)c1ccc(Cl)nc1	Potency	'='	79432.8	nM	4.10		Inconclusive	UO_0000065					False	CHEMBL1614530	PUBCHEM_BIOASSAY: qHTS Inhibitors of AmpC Beta-Lactamase (assay with detergent). (Class of assay: confirmatory) [Related pubchem assays: 1002 (Confirmation Concentration-Response Assay for Inhibitors of AmpC Beta-Lactamase (assay with detergent)), 585 (Promiscuous and Specific Inhibitors of AmpC Beta-Lactamase (assay without detergent) - a screen old NIH MLSMR collection), 584 (Promiscuous and Sp…	F	BAO_0000019	assay format	Escherichia coli	None	None	None	None	CHEMBL2026	Beta-lactamase AmpC	Escherichia coli K-12	SINGLE PROTEIN	CHEMBL1201862	7	PubChem BioAssays			None
CHEMBL1527240		0	445.97	1	5.21	SID24387628	CCOc1ccc2nc(N3CCCC(C(=O)Nc4ccc(OC)c(Cl)c4)C3)sc2c1	Potency	'='	5623.4	nM	5.25		Not Active	UO_0000065					False	CHEMBL1614530	PUBCHEM_BIOASSAY: qHTS Inhibitors of AmpC Beta-Lactamase (assay with detergent). (Class of assay: confirmatory) [Related pubchem assays: 1002 (Confirmation Concentration-Response Assay for Inhibitors of AmpC Beta-Lactamase (assay with detergent)), 585 (Promiscuous and Specific Inhibitors of AmpC Beta-Lactamase (assay without detergent) - a screen old NIH MLSMR collection), 584 (Promiscuous and Sp…	F	BAO_0000019	assay format	Escherichia coli	None	None	None	None	CHEMBL2026	Beta-lactamase AmpC	Escherichia coli K-12	SINGLE PROTEIN	CHEMBL1201862	7	PubChem BioAssays			None
CHEMBL1516877		0	276.30	0	2.96	SID14740744	Cc1nnc2c3ccccc3c(-c3ccc(O)cc3)nn12	Potency	'='	2238.7	nM	5.65		Inconclusive	UO_0000065					False	CHEMBL1614530	PUBCHEM_BIOASSAY: qHTS Inhibitors of AmpC Beta-Lactamase (assay with detergent). (Class of assay: confirmatory) [Related pubchem assays: 1002 (Confirmation Concentration-Response Assay for Inhibitors of AmpC Beta-Lactamase (assay with detergent)), 585 (Promiscuous and Specific Inhibitors of AmpC Beta-Lactamase (assay without detergent) - a screen old NIH MLSMR collection), 584 (Promiscuous and Sp…	F	BAO_0000019	assay format	Escherichia coli	None	None	None	None	CHEMBL2026	Beta-lactamase AmpC	Escherichia coli K-12	SINGLE PROTEIN	CHEMBL1201862	7	PubChem BioAssays			None
CHEMBL1566094		0	383.47	0	4.01	SID7976665	O=S(=O)(NC1CCCCC1)c1cccc(-c2nnc(-c3ccccc3)o2)c1	Potency	'='	562.3	nM	6.25		Inconclusive	UO_0000065					False	CHEMBL1614530	PUBCHEM_BIOASSAY: qHTS Inhibitors of AmpC Beta-Lactamase (assay with detergent). (Class of assay: confirmatory) [Related pubchem assays: 1002 (Confirmation Concentration-Response Assay for Inhibitors of AmpC Beta-Lactamase (assay with detergent)), 585 (Promiscuous and Specific Inhibitors of AmpC Beta-Lactamase (assay without detergent) - a screen old NIH MLSMR collection), 584 (Promiscuous and Sp…	F	BAO_0000019	assay format	Escherichia coli	None	None	None	None	CHEMBL2026	Beta-lactamase AmpC	Escherichia coli K-12	SINGLE PROTEIN	CHEMBL1201862	7	PubChem BioAssays			None
CHEMBL1369768		0	464.50	0	4.27	SID17386248	COC(=O)c1c(C)oc2ccc(N(C(=O)c3ccncc3)S(=O)(=O)c3ccc(C)cc3)cc12	Potency	'='	3162.3	nM	5.50		Inconclusive	UO_0000065					False	CHEMBL1614530	PUBCHEM_BIOASSAY: qHTS Inhibitors of AmpC Beta-Lactamase (assay with detergent). (Class of assay: confirmatory) [Related pubchem assays: 1002 (Confirmation Concentration-Response Assay for Inhibitors of AmpC Beta-Lactamase (assay with detergent)), 585 (Promiscuous and Specific Inhibitors of AmpC Beta-Lactamase (assay without detergent) - a screen old NIH MLSMR collection), 584 (Promiscuous and Sp…	F	BAO_0000019	assay format	Escherichia coli	None	None	None	None	CHEMBL2026	Beta-lactamase AmpC	Escherichia coli K-12	SINGLE PROTEIN	CHEMBL1201862	7	PubChem BioAssays			None
CHEMBL1604750		0	350.37	0	1.96	SID17401978	O=C(Cn1ccc2ccccc2c1=O)NCC1COc2ccccc2O1	Potency	'='	631.0	nM	6.20		Inconclusive	UO_0000065					False	CHEMBL1614530	PUBCHEM_BIOASSAY: qHTS Inhibitors of AmpC Beta-Lactamase (assay with detergent). (Class of assay: confirmatory) [Related pubchem assays: 1002 (Confirmation Concentration-Response Assay for Inhibitors of AmpC Beta-Lactamase (assay with detergent)), 585 (Promiscuous and Specific Inhibitors of AmpC Beta-Lactamase (assay without detergent) - a screen old NIH MLSMR collection), 584 (Promiscuous and Sp…	F	BAO_0000019	assay format	Escherichia coli	None	None	None	None	CHEMBL2026	Beta-lactamase AmpC	Escherichia coli K-12	SINGLE PROTEIN	CHEMBL1201862	7	PubChem BioAssays			None
CHEMBL1972519		0	276.26	0	0.11	SID24823509	COc1cccc(/C=N/N=C(\N)c2nonc2N)c1O	Potency	'='	100000.0	nM	4.00		Inconclusive	UO_0000065					False	CHEMBL1614530	PUBCHEM_BIOASSAY: qHTS Inhibitors of AmpC Beta-Lactamase (assay with detergent). (Class of assay: confirmatory) [Related pubchem assays: 1002 (Confirmation Concentration-Response Assay for Inhibitors of AmpC Beta-Lactamase (assay with detergent)), 585 (Promiscuous and Specific Inhibitors of AmpC Beta-Lactamase (assay without detergent) - a screen old NIH MLSMR collection), 584 (Promiscuous and Sp…	F	BAO_0000019	assay format	Escherichia coli	None	None	None	None	CHEMBL2026	Beta-lactamase AmpC	Escherichia coli K-12	SINGLE PROTEIN	CHEMBL1201862	7	PubChem BioAssays			None
CHEMBL1516822		0	420.91	0	3.90	SID47196668	COCCNC(=O)c1cccc(OC2CCN(Cc3ccc(Cl)c(F)c3)CC2)c1	Potency	'='	112201.8	nM	3.95		Inconclusive	UO_0000065					False	CHEMBL1614530	PUBCHEM_BIOASSAY: qHTS Inhibitors of AmpC Beta-Lactamase (assay with detergent). (Class of assay: confirmatory) [Related pubchem assays: 1002 (Confirmation Concentration-Response Assay for Inhibitors of AmpC Beta-Lactamase (assay with detergent)), 585 (Promiscuous and Specific Inhibitors of AmpC Beta-Lactamase (assay without detergent) - a screen old NIH MLSMR collection), 584 (Promiscuous and Sp…	F	BAO_0000019	assay format	Escherichia coli	None	None	None	None	CHEMBL2026	Beta-lactamase AmpC	Escherichia coli K-12	SINGLE PROTEIN	CHEMBL1201862	7	PubChem BioAssays			None
CHEMBL1448520		0	373.43	0	1.93	SID7971279	Cc1cccn2cc(CCNS(=O)(=O)c3ccc4c(c3)OCCO4)nc12	Potency	'='	631.0	nM	6.20		Inconclusive	UO_0000065					False	CHEMBL1614530	PUBCHEM_BIOASSAY: qHTS Inhibitors of AmpC Beta-Lactamase (assay with detergent). (Class of assay: confirmatory) [Related pubchem assays: 1002 (Confirmation Concentration-Response Assay for Inhibitors of AmpC Beta-Lactamase (assay with detergent)), 585 (Promiscuous and Specific Inhibitors of AmpC Beta-Lactamase (assay without detergent) - a screen old NIH MLSMR collection), 584 (Promiscuous and Sp…	F	BAO_0000019	assay format	Escherichia coli	None	None	None	None	CHEMBL2026	Beta-lactamase AmpC	Escherichia coli K-12	SINGLE PROTEIN	CHEMBL1201862	7	PubChem BioAssays			None
CHEMBL1486430		0	409.47	0	3.33	SID4248411	CC(C)C1N=C2c3ccccc3N=C(SCC(=O)c3ccc(O)c(O)c3)N2C1=O	Potency	'='	50118.7	nM	4.30		Inconclusive	UO_0000065					False	CHEMBL1614530	PUBCHEM_BIOASSAY: qHTS Inhibitors of AmpC Beta-Lactamase (assay with detergent). (Class of assay: confirmatory) [Related pubchem assays: 1002 (Confirmation Concentration-Response Assay for Inhibitors of AmpC Beta-Lactamase (assay with detergent)), 585 (Promiscuous and Specific Inhibitors of AmpC Beta-Lactamase (assay without detergent) - a screen old NIH MLSMR collection), 584 (Promiscuous and Sp…	F	BAO_0000019	assay format	Escherichia coli	None	None	None	None	CHEMBL2026	Beta-lactamase AmpC	Escherichia coli K-12	SINGLE PROTEIN	CHEMBL1201862	7	PubChem BioAssays			None
CHEMBL1458840		0	425.62	0	4.08	SID3713078	CC(C)(C)c1cc(C(c2cccnc2)N2CCN(CCO)CC2)cc(C(C)(C)C)c1O	Potency	'='	39810.7	nM	4.40		Inconclusive	UO_0000065					False	CHEMBL1614530	PUBCHEM_BIOASSAY: qHTS Inhibitors of AmpC Beta-Lactamase (assay with detergent). (Class of assay: confirmatory) [Related pubchem assays: 1002 (Confirmation Concentration-Response Assay for Inhibitors of AmpC Beta-Lactamase (assay with detergent)), 585 (Promiscuous and Specific Inhibitors of AmpC Beta-Lactamase (assay without detergent) - a screen old NIH MLSMR collection), 584 (Promiscuous and Sp…	F	BAO_0000019	assay format	Escherichia coli	None	None	None	None	CHEMBL2026	Beta-lactamase AmpC	Escherichia coli K-12	SINGLE PROTEIN	CHEMBL1201862	7	PubChem BioAssays			None
CHEMBL1498269		0	457.57	1	5.08	SID17514932	COc1ccc(C(=O)NCCCc2nc3ccccc3n2Cc2cc(C)ccc2C)cc1OC	Potency	'='	112201.8	nM	3.95		Inconclusive	UO_0000065					False	CHEMBL1614530	PUBCHEM_BIOASSAY: qHTS Inhibitors of AmpC Beta-Lactamase (assay with detergent). (Class of assay: confirmatory) [Related pubchem assays: 1002 (Confirmation Concentration-Response Assay for Inhibitors of AmpC Beta-Lactamase (assay with detergent)), 585 (Promiscuous and Specific Inhibitors of AmpC Beta-Lactamase (assay without detergent) - a screen old NIH MLSMR collection), 584 (Promiscuous and Sp…	F	BAO_0000019	assay format	Escherichia coli	None	None	None	None	CHEMBL2026	Beta-lactamase AmpC	Escherichia coli K-12	SINGLE PROTEIN	CHEMBL1201862	7	PubChem BioAssays			None
CHEMBL1524540		0	436.46	0	2.27	SID56324807	CC(=O)c1ccc(S(=O)(=O)NCCC(=O)OC(C)C(=O)Nc2ccc(F)cc2)cc1	Potency	'='	354.8	nM	6.45		Inconclusive	UO_0000065					False	CHEMBL1614530	PUBCHEM_BIOASSAY: qHTS Inhibitors of AmpC Beta-Lactamase (assay with detergent). (Class of assay: confirmatory) [Related pubchem assays: 1002 (Confirmation Concentration-Response Assay for Inhibitors of AmpC Beta-Lactamase (assay with detergent)), 585 (Promiscuous and Specific Inhibitors of AmpC Beta-Lactamase (assay without detergent) - a screen old NIH MLSMR collection), 584 (Promiscuous and Sp…	F	BAO_0000019	assay format	Escherichia coli	None	None	None	None	CHEMBL2026	Beta-lactamase AmpC	Escherichia coli K-12	SINGLE PROTEIN	CHEMBL1201862	7	PubChem BioAssays			None
CHEMBL1233	CARISOPRODOL	4	260.33	0	2.02	Carisoprodol	CCCC(C)(COC(N)=O)COC(=O)NC(C)C	Inhibition	'<'	5.0	%				UO_0000187					False	CHEMBL653602	Inhibition of beta-lactamase at 100 uM	B	BAO_0000357	single protein format	None	None	None	None	None	CHEMBL2026	Beta-lactamase AmpC	Escherichia coli K-12	SINGLE PROTEIN	CHEMBL1145124	1	Scientific Literature	J. Med. Chem.	2003	None
CHEMBL1438823		0	420.58	0	4.76	SID24822681	Cc1ccc(CNC(=O)C2CCC(CNc3nc(S)nc4ccccc34)CC2)cc1	Potency	'='	39810.7	nM	4.40		Inconclusive	UO_0000065					False	CHEMBL1614530	PUBCHEM_BIOASSAY: qHTS Inhibitors of AmpC Beta-Lactamase (assay with detergent). (Class of assay: confirmatory) [Related pubchem assays: 1002 (Confirmation Concentration-Response Assay for Inhibitors of AmpC Beta-Lactamase (assay with detergent)), 585 (Promiscuous and Specific Inhibitors of AmpC Beta-Lactamase (assay without detergent) - a screen old NIH MLSMR collection), 584 (Promiscuous and Sp…	F	BAO_0000019	assay format	Escherichia coli	None	None	None	None	CHEMBL2026	Beta-lactamase AmpC	Escherichia coli K-12	SINGLE PROTEIN	CHEMBL1201862	7	PubChem BioAssays			None
CHEMBL1359794		0	359.48	0	3.80	SID24839837	O=C(CCCSc1nc2ccccc2[nH]1)Nc1nnc(C2CC2)s1	Potency	'='	631.0	nM	6.20		Inconclusive	UO_0000065					False	CHEMBL1614530	PUBCHEM_BIOASSAY: qHTS Inhibitors of AmpC Beta-Lactamase (assay with detergent). (Class of assay: confirmatory) [Related pubchem assays: 1002 (Confirmation Concentration-Response Assay for Inhibitors of AmpC Beta-Lactamase (assay with detergent)), 585 (Promiscuous and Specific Inhibitors of AmpC Beta-Lactamase (assay without detergent) - a screen old NIH MLSMR collection), 584 (Promiscuous and Sp…	F	BAO_0000019	assay format	Escherichia coli	None	None	None	None	CHEMBL2026	Beta-lactamase AmpC	Escherichia coli K-12	SINGLE PROTEIN	CHEMBL1201862	7	PubChem BioAssays			None
CHEMBL1589979		0	397.45	0	3.29	SID56317352	CCN(CC(=O)Nc1c(F)cccc1F)C(=O)CSCc1c(C)noc1C	Potency	'='	5623.4	nM	5.25		Inconclusive	UO_0000065					False	CHEMBL1614530	PUBCHEM_BIOASSAY: qHTS Inhibitors of AmpC Beta-Lactamase (assay with detergent). (Class of assay: confirmatory) [Related pubchem assays: 1002 (Confirmation Concentration-Response Assay for Inhibitors of AmpC Beta-Lactamase (assay with detergent)), 585 (Promiscuous and Specific Inhibitors of AmpC Beta-Lactamase (assay without detergent) - a screen old NIH MLSMR collection), 584 (Promiscuous and Sp…	F	BAO_0000019	assay format	Escherichia coli	None	None	None	None	CHEMBL2026	Beta-lactamase AmpC	Escherichia coli K-12	SINGLE PROTEIN	CHEMBL1201862	7	PubChem BioAssays			None
CHEMBL1564304		0	371.44	0	2.76	SID842346	CCOc1ccc2nc(O)c(CN(C(=O)N3CCOCC3)C3CC3)cc2c1	Potency	'='	28183.8	nM	4.55		Inconclusive	UO_0000065					False	CHEMBL1614530	PUBCHEM_BIOASSAY: qHTS Inhibitors of AmpC Beta-Lactamase (assay with detergent). (Class of assay: confirmatory) [Related pubchem assays: 1002 (Confirmation Concentration-Response Assay for Inhibitors of AmpC Beta-Lactamase (assay with detergent)), 585 (Promiscuous and Specific Inhibitors of AmpC Beta-Lactamase (assay without detergent) - a screen old NIH MLSMR collection), 584 (Promiscuous and Sp…	F	BAO_0000019	assay format	Escherichia coli	None	None	None	None	CHEMBL2026	Beta-lactamase AmpC	Escherichia coli K-12	SINGLE PROTEIN	CHEMBL1201862	7	PubChem BioAssays			None
CHEMBL1523431		0	468.97	0	4.76	SID24275383	COc1ccc(CNc2nc(-c3ccc(Cl)cc3)nn2S(=O)(=O)c2ccc(C)cc2)cc1	Potency	'='	89125.1	nM	4.05		Not Active	UO_0000065					False	CHEMBL1614530	PUBCHEM_BIOASSAY: qHTS Inhibitors of AmpC Beta-Lactamase (assay with detergent). (Class of assay: confirmatory) [Related pubchem assays: 1002 (Confirmation Concentration-Response Assay for Inhibitors of AmpC Beta-Lactamase (assay with detergent)), 585 (Promiscuous and Specific Inhibitors of AmpC Beta-Lactamase (assay without detergent) - a screen old NIH MLSMR collection), 584 (Promiscuous and Sp…	F	BAO_0000019	assay format	Escherichia coli	None	None	None	None	CHEMBL2026	Beta-lactamase AmpC	Escherichia coli K-12	SINGLE PROTEIN	CHEMBL1201862	7	PubChem BioAssays			None
CHEMBL1612982		0	354.45	0	4.94	SID17433739	O=c1c2ccccc2nc(SCc2ccccc2F)n1C1CCCC1	Potency	'='	56234.1	nM	4.25		Inconclusive	UO_0000065					False	CHEMBL1614530	PUBCHEM_BIOASSAY: qHTS Inhibitors of AmpC Beta-Lactamase (assay with detergent). (Class of assay: confirmatory) [Related pubchem assays: 1002 (Confirmation Concentration-Response Assay for Inhibitors of AmpC Beta-Lactamase (assay with detergent)), 585 (Promiscuous and Specific Inhibitors of AmpC Beta-Lactamase (assay without detergent) - a screen old NIH MLSMR collection), 584 (Promiscuous and Sp…	F	BAO_0000019	assay format	Escherichia coli	None	None	None	None	CHEMBL2026	Beta-lactamase AmpC	Escherichia coli K-12	SINGLE PROTEIN	CHEMBL1201862	7	PubChem BioAssays			None
CHEMBL1449144		0	296.29	0	4.21	SID49641053	Cn1c(O)c(N=Nc2ccccc2[N+](=O)[O-])c2ccccc21	Potency	'='	4466.8	nM	5.35		Inconclusive	UO_0000065					False	CHEMBL1614530	PUBCHEM_BIOASSAY: qHTS Inhibitors of AmpC Beta-Lactamase (assay with detergent). (Class of assay: confirmatory) [Related pubchem assays: 1002 (Confirmation Concentration-Response Assay for Inhibitors of AmpC Beta-Lactamase (assay with detergent)), 585 (Promiscuous and Specific Inhibitors of AmpC Beta-Lactamase (assay without detergent) - a screen old NIH MLSMR collection), 584 (Promiscuous and Sp…	F	BAO_0000019	assay format	Escherichia coli	None	None	None	None	CHEMBL2026	Beta-lactamase AmpC	Escherichia coli K-12	SINGLE PROTEIN	CHEMBL1201862	7	PubChem BioAssays			None
CHEMBL1527956		0	416.33	0	2.84	SID56323991	CN(CC(=O)Nc1c(Cl)cccc1Cl)C(=O)C1CSC2(C)CCC(=O)N12	Potency	'='	112201.8	nM	3.95		Inconclusive	UO_0000065					False	CHEMBL1614530	PUBCHEM_BIOASSAY: qHTS Inhibitors of AmpC Beta-Lactamase (assay with detergent). (Class of assay: confirmatory) [Related pubchem assays: 1002 (Confirmation Concentration-Response Assay for Inhibitors of AmpC Beta-Lactamase (assay with detergent)), 585 (Promiscuous and Specific Inhibitors of AmpC Beta-Lactamase (assay without detergent) - a screen old NIH MLSMR collection), 584 (Promiscuous and Sp…	F	BAO_0000019	assay format	Escherichia coli	None	None	None	None	CHEMBL2026	Beta-lactamase AmpC	Escherichia coli K-12	SINGLE PROTEIN	CHEMBL1201862	7	PubChem BioAssays			None
CHEMBL1458954		0	363.44	0	3.18	SID14737225	Cc1cc(C)c(C)c(S(=O)(=O)Nc2ccc(OCC(=O)O)cc2)c1C	Potency	'='	2818.4	nM	5.55		Inconclusive	UO_0000065					False	CHEMBL1614530	PUBCHEM_BIOASSAY: qHTS Inhibitors of AmpC Beta-Lactamase (assay with detergent). (Class of assay: confirmatory) [Related pubchem assays: 1002 (Confirmation Concentration-Response Assay for Inhibitors of AmpC Beta-Lactamase (assay with detergent)), 585 (Promiscuous and Specific Inhibitors of AmpC Beta-Lactamase (assay without detergent) - a screen old NIH MLSMR collection), 584 (Promiscuous and Sp…	F	BAO_0000019	assay format	Escherichia coli	None	None	None	None	CHEMBL2026	Beta-lactamase AmpC	Escherichia coli K-12	SINGLE PROTEIN	CHEMBL1201862	7	PubChem BioAssays			None
CHEMBL1399558		0	408.48	0	3.59	SID4241359	O=C(CCc1nc(-c2ccccc2F)no1)NC1CCN(Cc2ccccc2)CC1	Potency	'='	28183.8	nM	4.55		Inconclusive	UO_0000065					False	CHEMBL1614530	PUBCHEM_BIOASSAY: qHTS Inhibitors of AmpC Beta-Lactamase (assay with detergent). (Class of assay: confirmatory) [Related pubchem assays: 1002 (Confirmation Concentration-Response Assay for Inhibitors of AmpC Beta-Lactamase (assay with detergent)), 585 (Promiscuous and Specific Inhibitors of AmpC Beta-Lactamase (assay without detergent) - a screen old NIH MLSMR collection), 584 (Promiscuous and Sp…	F	BAO_0000019	assay format	Escherichia coli	None	None	None	None	CHEMBL2026	Beta-lactamase AmpC	Escherichia coli K-12	SINGLE PROTEIN	CHEMBL1201862	7	PubChem BioAssays			None
CHEMBL1487565		0	302.42	0	3.88	SID7966358	CCCCN(C)Cc1c(C)nc2ccc(OCC)cc2c1O	Potency	'='	1584.9	nM	5.80		Inconclusive	UO_0000065					False	CHEMBL1614530	PUBCHEM_BIOASSAY: qHTS Inhibitors of AmpC Beta-Lactamase (assay with detergent). (Class of assay: confirmatory) [Related pubchem assays: 1002 (Confirmation Concentration-Response Assay for Inhibitors of AmpC Beta-Lactamase (assay with detergent)), 585 (Promiscuous and Specific Inhibitors of AmpC Beta-Lactamase (assay without detergent) - a screen old NIH MLSMR collection), 584 (Promiscuous and Sp…	F	BAO_0000019	assay format	Escherichia coli	None	None	None	None	CHEMBL2026	Beta-lactamase AmpC	Escherichia coli K-12	SINGLE PROTEIN	CHEMBL1201862	7	PubChem BioAssays			None
CHEMBL3191898		0	381.46	0	4.36	SID49827142	C/C(=N/NC(=O)c1ccc(C)s1)c1cccc(NC(=O)c2ccoc2C)c1	Potency	'='	35481.3	nM	4.45		Not Active	UO_0000065					False	CHEMBL1614530	PUBCHEM_BIOASSAY: qHTS Inhibitors of AmpC Beta-Lactamase (assay with detergent). (Class of assay: confirmatory) [Related pubchem assays: 1002 (Confirmation Concentration-Response Assay for Inhibitors of AmpC Beta-Lactamase (assay with detergent)), 585 (Promiscuous and Specific Inhibitors of AmpC Beta-Lactamase (assay without detergent) - a screen old NIH MLSMR collection), 584 (Promiscuous and Sp…	F	BAO_0000019	assay format	Escherichia coli	None	None	None	None	CHEMBL2026	Beta-lactamase AmpC	Escherichia coli K-12	SINGLE PROTEIN	CHEMBL1201862	7	PubChem BioAssays			None
[truncated: 61,906 more rows]
