# Supplementary material for: PyRMD Studio: A Unified Suite for Next-Generation, AI-Powered Virtual Screening
Source: J Chem Inf Model. 2026 May 19;66(11):6197–203. doi: 10.1021/acs.jcim.6c00648 (PMC13250901; doi:10.1021/acs.jcim.6c00648)
Supplement: Supplementary file 1 [file ci6c00648_si_001.zip › DATA/andr_chembl.csv]

Molecule ChEMBL ID	Molecule Name	Molecule Max Phase	Molecular Weight	#RO5 Violations	AlogP	Compound Key	Smiles	Standard Type	Standard Relation	Standard Value	Standard Units	pChEMBL Value	Data Validity Comment	Comment	Uo Units	Ligand Efficiency BEI	Ligand Efficiency LE	Ligand Efficiency LLE	Ligand Efficiency SEI	Potential Duplicate	Assay ChEMBL ID	Assay Description	Assay Type	BAO Format ID	BAO Label	Assay Organism	Assay Tissue ChEMBL ID	Assay Tissue Name	Assay Cell Type	Assay Subcellular Fraction	Target ChEMBL ID	Target Name	Target Organism	Target Type	Document ChEMBL ID	Source ID	Source Description	Document Journal	Document Year	Cell ChEMBL ID
CHEMBL27769	STANOLONE	2	290.45	0	3.96	Dihydrotestosterone	C[C@]12CC[C@H]3[C@@H](CC[C@H]4CC(=O)CC[C@@]43C)[C@@H]1CC[C@@H]2O	IC50	'>'	10.0	nM		Potential transcription error		UO_0000065					True	CHEMBL648081	In vitro antagonistic activity against human androgen receptor using cotransfection assay in CV-1 cells; Not active.	F	BAO_0000219	cell-based format	None	None	None	CV-1	None	CHEMBL1871	Androgen Receptor	Homo sapiens	SINGLE PROTEIN	CHEMBL1132082	1	Scientific Literature	Bioorg. Med. Chem. Lett.	1999	CHEMBL3308033
CHEMBL336353		0	426.54	1	7.06	15	CC1=CC(C)(C)Nc2ccc3c(c21)/C(=C/c1ccccc1N(C)C)Oc1ccc(F)cc1-3	IC50	'='	1500.0	nM	5.82			UO_0000065	13.65	0.25	-1.24	23.77	False	CHEMBL647746	Inhibition of human androgen receptor at 10e-12 to 10e-5 M	B	BAO_0000357	single protein format	Homo sapiens	None	None	None	None	CHEMBL1871	Androgen Receptor	Homo sapiens	SINGLE PROTEIN	CHEMBL1145087	1	Scientific Literature	J. Med. Chem.	2003	None
CHEMBL238332		0	403.12	0	4.22	7h	O=c1cc(Br)c2cc(N(CC(F)(F)F)CC(F)(F)F)ccc2[nH]1	IC50	'>'	10000.0	nM				UO_0000065					False	CHEMBL891113	Antagonist activity at human AR	F	BAO_0000019	assay format	Homo sapiens	None	None	None	None	CHEMBL1871	Androgen Receptor	Homo sapiens	SINGLE PROTEIN	CHEMBL1147033	1	Scientific Literature	Bioorg. Med. Chem. Lett.	2007	None
CHEMBL238330		0	374.23	0	4.40	7f	O=c1cc(C(F)F)c2cc(N(CC(F)(F)F)CC(F)(F)F)ccc2[nH]1	IC50	'>'	10000.0	nM				UO_0000065					False	CHEMBL891113	Antagonist activity at human AR	F	BAO_0000019	assay format	Homo sapiens	None	None	None	None	CHEMBL1871	Androgen Receptor	Homo sapiens	SINGLE PROTEIN	CHEMBL1147033	1	Scientific Literature	Bioorg. Med. Chem. Lett.	2007	None
CHEMBL392004		0	366.31	0	4.41	7d	CCCc1cc(=O)[nH]c2ccc(N(CC(F)(F)F)CC(F)(F)F)cc12	Efficacy	'<'	20.0	%				UO_0000187					False	CHEMBL891112	Agonist activity at human AR relative to DHT	F	BAO_0000019	assay format	Homo sapiens	None	None	None	None	CHEMBL1871	Androgen Receptor	Homo sapiens	SINGLE PROTEIN	CHEMBL1147033	1	Scientific Literature	Bioorg. Med. Chem. Lett.	2007	None
CHEMBL3706931		0	380.29	0	3.89	(+/-)-6x	CC(=O)C(C)N(CC(F)(F)F)c1ccc2[nH]c(=O)cc(C(F)(F)F)c2c1	IC50	'>'	10000.0	nM				UO_0000065					False	CHEMBL891113	Antagonist activity at human AR	F	BAO_0000019	assay format	Homo sapiens	None	None	None	None	CHEMBL1871	Androgen Receptor	Homo sapiens	SINGLE PROTEIN	CHEMBL1147033	1	Scientific Literature	Bioorg. Med. Chem. Lett.	2007	None
CHEMBL3706930		0	390.28	0	4.71	6w	O=c1cc(C(F)(F)F)c2cc(N(Cc3ccoc3)CC(F)(F)F)ccc2[nH]1	IC50	'>'	10000.0	nM				UO_0000065					False	CHEMBL891113	Antagonist activity at human AR	F	BAO_0000019	assay format	Homo sapiens	None	None	None	None	CHEMBL1871	Androgen Receptor	Homo sapiens	SINGLE PROTEIN	CHEMBL1147033	1	Scientific Literature	Bioorg. Med. Chem. Lett.	2007	None
CHEMBL237682		0	354.25	0	2.91	6r	O=c1cc(C(F)(F)F)c2cc(N(CCO)CC(F)(F)F)ccc2[nH]1	IC50	'>'	10000.0	nM				UO_0000065					False	CHEMBL891113	Antagonist activity at human AR	F	BAO_0000019	assay format	Homo sapiens	None	None	None	None	CHEMBL1871	Androgen Receptor	Homo sapiens	SINGLE PROTEIN	CHEMBL1147033	1	Scientific Literature	Bioorg. Med. Chem. Lett.	2007	None
CHEMBL393865		0	366.31	0	4.71	(+/-)-6l	CCC(C)N(CC(F)(F)F)c1ccc2[nH]c(=O)cc(C(F)(F)F)c2c1	IC50	'>'	10000.0	nM				UO_0000065					False	CHEMBL891113	Antagonist activity at human AR	F	BAO_0000019	assay format	Homo sapiens	None	None	None	None	CHEMBL1871	Androgen Receptor	Homo sapiens	SINGLE PROTEIN	CHEMBL1147033	1	Scientific Literature	Bioorg. Med. Chem. Lett.	2007	None
CHEMBL237472		0	380.33	0	4.96	6j	CC(C)(C)CN(CC(F)(F)F)c1ccc2[nH]c(=O)cc(C(F)(F)F)c2c1	IC50	'>'	10000.0	nM				UO_0000065					False	CHEMBL891113	Antagonist activity at human AR	F	BAO_0000019	assay format	Homo sapiens	None	None	None	None	CHEMBL1871	Androgen Receptor	Homo sapiens	SINGLE PROTEIN	CHEMBL1147033	1	Scientific Literature	Bioorg. Med. Chem. Lett.	2007	None
CHEMBL413309		0	383.47	1	6.99	9a	CC1=CC(C)(C)Nc2ccc3c(c21)/C(=C/c1ccccc1)Oc1c(F)cccc1-3	Ki	'='	1456.0	nM	5.84			UO_0000065	15.22	0.27	-1.15	27.45	False	CHEMBL648842	Inhibition of DHT binding to human androgen receptor expressed in baculovirus SF-12 cells	B	BAO_0000219	cell-based format	Homo sapiens	None	None	SF-12	None	CHEMBL1871	Androgen Receptor	Homo sapiens	SINGLE PROTEIN	CHEMBL1145087	1	Scientific Literature	J. Med. Chem.	2003	None
CHEMBL237261		0	352.28	0	4.33	6g	CCCN(CC(F)(F)F)c1ccc2[nH]c(=O)cc(C(F)(F)F)c2c1	IC50	'>'	10000.0	nM				UO_0000065					False	CHEMBL891113	Antagonist activity at human AR	F	BAO_0000019	assay format	Homo sapiens	None	None	None	None	CHEMBL1871	Androgen Receptor	Homo sapiens	SINGLE PROTEIN	CHEMBL1147033	1	Scientific Literature	Bioorg. Med. Chem. Lett.	2007	None
CHEMBL237259		0	324.22	0	3.55	6e	CN(CC(F)(F)F)c1ccc2[nH]c(=O)cc(C(F)(F)F)c2c1	IC50	'>'	10000.0	nM				UO_0000065					False	CHEMBL891113	Antagonist activity at human AR	F	BAO_0000019	assay format	Homo sapiens	None	None	None	None	CHEMBL1871	Androgen Receptor	Homo sapiens	SINGLE PROTEIN	CHEMBL1147033	1	Scientific Literature	Bioorg. Med. Chem. Lett.	2007	None
CHEMBL393664		0	390.69	0	4.45	6d	O=c1cc(C(F)(F)F)c2cc(N(CC(F)F)CC(F)(F)Cl)ccc2[nH]1	Efficacy	'<'	20.0	%				UO_0000187					False	CHEMBL891114	Antagonist activity at human AR assessed as inhibition of DHT-induced response	F	BAO_0000019	assay format	Homo sapiens	None	None	None	None	CHEMBL1871	Androgen Receptor	Homo sapiens	SINGLE PROTEIN	CHEMBL1147033	1	Scientific Literature	Bioorg. Med. Chem. Lett.	2007	None
CHEMBL336736		0	397.49	1	7.30	7b	CC1=CC(C)(C)Nc2ccc3c(c21)/C(=C/c1ccccc1C)Oc1ccc(F)cc1-3	IC50	'='	820.0	nM	6.09			UO_0000065	15.31	0.28	-1.21	28.63	False	CHEMBL647746	Inhibition of human androgen receptor at 10e-12 to 10e-5 M	B	BAO_0000357	single protein format	Homo sapiens	None	None	None	None	CHEMBL1871	Androgen Receptor	Homo sapiens	SINGLE PROTEIN	CHEMBL1145087	1	Scientific Literature	J. Med. Chem.	2003	None
CHEMBL163425		0	322.33	0	4.01	17	Cn1c(=O)cc(C(F)(F)F)c2cc3c(cc21)N[C@@H]1CCCC[C@H]31	IC50						Not Active						False	CHEMBL648067	Antagonistic activity (IC50) against human androgen receptor (hAR) in co-transfected CV-1 cell	F	BAO_0000219	cell-based format	None	None	None	CV-1	None	CHEMBL1871	Androgen Receptor	Homo sapiens	SINGLE PROTEIN	CHEMBL1130772	1	Scientific Literature	Bioorg. Med. Chem. Lett.	1998	CHEMBL3308033
CHEMBL65657		0	399.44	0	4.35	19g	COc1cccc2c1-c1ccc(NS(C)(=O)=O)cc1C(c1ccc(F)cc1)O2	IC50	'>'	10000.0	nM				UO_0000065					False	CHEMBL648076	Displacement of [3H]mibolerone from human Androgen receptor	B	BAO_0000357	single protein format	Homo sapiens	None	None	None	None	CHEMBL1871	Androgen Receptor	Homo sapiens	SINGLE PROTEIN	CHEMBL1147539	1	Scientific Literature	Bioorg. Med. Chem. Lett.	2004	None
CHEMBL27769	STANOLONE	2	290.45	0	3.96	DHT	C[C@]12CC[C@H]3[C@@H](CC[C@H]4CC(=O)CC[C@@]43C)[C@@H]1CC[C@@H]2O	EC50	'='	5.1	nM	8.29			UO_0000065					True	CHEMBL891111	Agonist activity at human AR	F	BAO_0000019	assay format	Homo sapiens	None	None	None	None	CHEMBL1871	Androgen Receptor	Homo sapiens	SINGLE PROTEIN	CHEMBL1147033	1	Scientific Literature	Bioorg. Med. Chem. Lett.	2007	None
CHEMBL63560	(R)-BICALUTAMIDE	0	430.38	0	2.88	bicalutamide	C[C@](O)(CS(=O)(=O)c1ccc(F)cc1)C(=O)Nc1ccc(C#N)c(C(F)(F)F)c1	Efficacy	'<'	20.0	%				UO_0000187					False	CHEMBL891112	Agonist activity at human AR relative to DHT	F	BAO_0000019	assay format	Homo sapiens	None	None	None	None	CHEMBL1871	Androgen Receptor	Homo sapiens	SINGLE PROTEIN	CHEMBL1147033	1	Scientific Literature	Bioorg. Med. Chem. Lett.	2007	None
CHEMBL128739		0	300.44	0	4.33	8	CCCC12CCC3=C4CCC(=O)C=C4CCC3C1CC[C@@H]2O	Relative binding affinity	'='	42.0										True	CHEMBL654203	Relative binding affinity against androgen receptor	B	BAO_0000357	single protein format	None	None	None	None	None	CHEMBL1871	Androgen Receptor	Homo sapiens	SINGLE PROTEIN	CHEMBL1123211	1	Scientific Literature	J. Med. Chem.	1986	None
CHEMBL1099158		0	423.42	0	2.44	13	CC1(C)C(=O)N(c2ccc(C#N)c(C(F)(F)F)c2)C(=S)N1CCCc1nnn[nH]1	Activity						Not Determined						False	CHEMBL1121348	Agonist activity at AR in bicalutamide-resistant human LNCAP cells assessed as effect on cell proliferation after 6 days	F	BAO_0000219	cell-based format	Homo sapiens	None	None	LNCaP	None	CHEMBL1871	Androgen Receptor	Homo sapiens	SINGLE PROTEIN	CHEMBL1158555	1	Scientific Literature	Bioorg. Med. Chem.	2010	CHEMBL3307965
CHEMBL1099086		0	400.91	0	1.60	32d	CC1(C)C(=O)N(c2ccc(C#N)c(Cl)c2)C(=S)N1CCCS(N)(=O)=O	Activity						Not Active						False	CHEMBL1121348	Agonist activity at AR in bicalutamide-resistant human LNCAP cells assessed as effect on cell proliferation after 6 days	F	BAO_0000219	cell-based format	Homo sapiens	None	None	LNCaP	None	CHEMBL1871	Androgen Receptor	Homo sapiens	SINGLE PROTEIN	CHEMBL1158555	1	Scientific Literature	Bioorg. Med. Chem.	2010	CHEMBL3307965
CHEMBL1095223		0	413.43	0	2.35	9	CC1(C)C(=O)N(c2ccc(C#N)c(C(F)(F)F)c2)C(=S)N1CCCNC(N)=O	IC50	'='	200.0	nM	6.70			UO_0000065					False	CHEMBL1121349	Antagonist activity at AR in bicalutamide-resistant human LNCAP cells assessed as effect on cell proliferation after 6 days	F	BAO_0000219	cell-based format	Homo sapiens	None	None	LNCaP	None	CHEMBL1871	Androgen Receptor	Homo sapiens	SINGLE PROTEIN	CHEMBL1158555	1	Scientific Literature	Bioorg. Med. Chem.	2010	CHEMBL3307965
CHEMBL2441107		0	335.36	0	4.45	12b	COc1cccc(C(=O)Nc2ccc(Oc3ccc(O)cc3)cc2)c1	Inhibition	'='	6.0	%				UO_0000187					False	CHEMBL2446672	Antagonist activity at androgen receptor in human MDA-kb2 cells assessed as inhibition of DHT-induced luciferase activity at 10 uM after 24 hrs by chemiluminescence assay relative to control	B	BAO_0000219	cell-based format	Homo sapiens	None	None	MDA-kb2	None	CHEMBL1871	Androgen Receptor	Homo sapiens	SINGLE PROTEIN	CHEMBL2439974	1	Scientific Literature	ACS Med. Chem. Lett.	2013	None
CHEMBL2440222		0	437.35	0	4.36	(+/-)-2c	C[C@@H]1[C@@H](OC(=O)c2ccc(F)cc2C(F)(F)F)C(=O)C=CN1C(=O)Oc1ccccc1	Inhibition						Active						False	CHEMBL2446107	Inhibition of androgen receptor in human LNCAP cells assessed as decrease in PSA mRNA expression at 5 uM by RT-PCR analysis relative to control	B	BAO_0000219	cell-based format	Homo sapiens	None	None	LNCaP	None	CHEMBL1871	Androgen Receptor	Homo sapiens	SINGLE PROTEIN	CHEMBL2440058	1	Scientific Literature	J. Med. Chem.	2013	CHEMBL3307965
CHEMBL27945		0	310.32	0	4.29	4a	CCC1CCN(C)c2cc3nc(O)cc(C(F)(F)F)c3cc21	Ki	'='	630.0	nM	6.20			UO_0000065	19.98	0.38	1.91	17.05	False	CHEMBL648839	Binding affinity to the human androgen receptor (hAR), using [3H]DHT as radioligand in a competitive binding assay	B	BAO_0000357	single protein format	None	None	None	None	None	CHEMBL1871	Androgen Receptor	Homo sapiens	SINGLE PROTEIN	CHEMBL1132051	1	Scientific Literature	Bioorg. Med. Chem. Lett.	1999	None
CHEMBL409	BICALUTAMIDE	4	430.38	0	2.88	3	CC(O)(CS(=O)(=O)c1ccc(F)cc1)C(=O)Nc1ccc(C#N)c(C(F)(F)F)c1	FI5	'='	200.0	nM				UO_0000065					False	CHEMBL914605	Agonist activity at androgen receptor expressed in HeLa cells assessed as effect on dihydrotestosterone-induced transcriptional activity by reporter gene assay	F	BAO_0000219	cell-based format	Homo sapiens	None	None	HeLa	None	CHEMBL1871	Androgen Receptor	Homo sapiens	SINGLE PROTEIN	CHEMBL1144524	1	Scientific Literature	Bioorg. Med. Chem.	2007	CHEMBL3308376
CHEMBL302362		0	379.50	1	7.16	16	CC1=CC(C)(C)Nc2ccc3c(c21)/C(=C/c1ccccc1C)Oc1ccccc1-3	IC50	'='	1062.0	nM	5.97			UO_0000065					False	CHEMBL653492	Inhibitory activity (IC50) against human androgen receptor expressed in CV-1 cells	F	BAO_0000219	cell-based format	Homo sapiens	None	None	CV-1	None	CHEMBL1871	Androgen Receptor	Homo sapiens	SINGLE PROTEIN	CHEMBL1131161	1	Scientific Literature	J. Med. Chem.	1998	CHEMBL3308033
CHEMBL32812		0	383.47	1	6.99	8	CC1=CC(C)(C)Nc2ccc3c(c21)/C(=C/c1cccc(F)c1)Oc1ccccc1-3	Ki	'='	798.0	nM	6.10			UO_0000065	15.90	0.29	-0.89	28.68	False	CHEMBL651951	Binding affinity against human androgen receptor	B	BAO_0000357	single protein format	None	None	None	None	None	CHEMBL1871	Androgen Receptor	Homo sapiens	SINGLE PROTEIN	CHEMBL1131161	1	Scientific Literature	J. Med. Chem.	1998	None
CHEMBL267907		0	310.32	0	4.34	18	C[C@H]1Nc2cc3nc(O)cc(C(F)(F)F)c3cc2CC1(C)C	Efficacy	'<'	20.0	%				UO_0000187					False	CHEMBL651960	Agonistic activity against human androgen receptor (hAR) compared to dihydrotestosterone (100%)	F	BAO_0000019	assay format	None	None	None	None	None	CHEMBL1871	Androgen Receptor	Homo sapiens	SINGLE PROTEIN	CHEMBL1132083	1	Scientific Literature	Bioorg. Med. Chem. Lett.	1999	None
CHEMBL181965		0	261.35	0	3.10	5	Cc1ccc(NS(=O)(=O)c2ccc(C)cc2)cc1	Activity	'='	65.0	%				UO_0000187					False	CHEMBL978657	Displacement of [3H]R1881 from wild type androgen receptor expressed in human PC3 cells at 10 uM	B	BAO_0000219	cell-based format	Homo sapiens	None	None	PC-3	None	CHEMBL1871	Androgen Receptor	Homo sapiens	SINGLE PROTEIN	CHEMBL1157168	1	Scientific Literature	Bioorg. Med. Chem.	2008	CHEMBL3307570
CHEMBL132363		0	398.48	1	6.69	8d	CC1=CC(C)(C)Nc2ccc3c(c21)/C(=C/c1ncccc1C)Oc1ccc(F)cc1-3	IC50	'='	203.0	nM	6.69			UO_0000065	16.80	0.30	0.00	19.60	False	CHEMBL647746	Inhibition of human androgen receptor at 10e-12 to 10e-5 M	B	BAO_0000357	single protein format	Homo sapiens	None	None	None	None	CHEMBL1871	Androgen Receptor	Homo sapiens	SINGLE PROTEIN	CHEMBL1145087	1	Scientific Literature	J. Med. Chem.	2003	None
CHEMBL3138188		0	402.32	0	3.98	5	CC12CC[C@@H]3C4CCC(=O)CC4C[C@@H](I)[C@H]3[C@@H]1CCC2O	RSA	'='	13.0										False	CHEMBL656177	Relative stimulatory activity compared to 5-alpha-DHT in CV-1 cells expressing androgen receptor	F	BAO_0000219	cell-based format	None	None	None	CV-1	None	CHEMBL1871	Androgen Receptor	Homo sapiens	SINGLE PROTEIN	CHEMBL1132232	1	Scientific Literature	J. Med. Chem.	1999	CHEMBL3308033
CHEMBL238122		0	338.25	0	3.77	7b	Cc1cc(=O)[nH]c2ccc(N(CC(F)(F)F)CC(F)(F)F)cc12	EC50	'='	0.8	nM	9.10			UO_0000065					False	CHEMBL891111	Agonist activity at human AR	F	BAO_0000019	assay format	Homo sapiens	None	None	None	None	CHEMBL1871	Androgen Receptor	Homo sapiens	SINGLE PROTEIN	CHEMBL1147033	1	Scientific Literature	Bioorg. Med. Chem. Lett.	2007	None
CHEMBL3706930		0	390.28	0	4.71	6w	O=c1cc(C(F)(F)F)c2cc(N(Cc3ccoc3)CC(F)(F)F)ccc2[nH]1	EC50	'='	2.8	nM	8.55			UO_0000065					False	CHEMBL891111	Agonist activity at human AR	F	BAO_0000019	assay format	Homo sapiens	None	None	None	None	CHEMBL1871	Androgen Receptor	Homo sapiens	SINGLE PROTEIN	CHEMBL1147033	1	Scientific Literature	Bioorg. Med. Chem. Lett.	2007	None
CHEMBL238124		0	366.31	0	4.58	7e	CC(C)c1cc(=O)[nH]c2ccc(N(CC(F)(F)F)CC(F)(F)F)cc12	Efficacy	'='	26.0	%				UO_0000187					False	CHEMBL891112	Agonist activity at human AR relative to DHT	F	BAO_0000019	assay format	Homo sapiens	None	None	None	None	CHEMBL1871	Androgen Receptor	Homo sapiens	SINGLE PROTEIN	CHEMBL1147033	1	Scientific Literature	Bioorg. Med. Chem. Lett.	2007	None
CHEMBL391798		0	324.22	0	3.46	7a	O=c1ccc2cc(N(CC(F)(F)F)CC(F)(F)F)ccc2[nH]1	Efficacy	'='	68.0	%				UO_0000187					False	CHEMBL891112	Agonist activity at human AR relative to DHT	F	BAO_0000019	assay format	Homo sapiens	None	None	None	None	CHEMBL1871	Androgen Receptor	Homo sapiens	SINGLE PROTEIN	CHEMBL1147033	1	Scientific Literature	Bioorg. Med. Chem. Lett.	2007	None
CHEMBL3706929		0	406.20	0	4.00	6v	O=C(N(CC(F)(F)F)c1ccc2[nH]c(=O)cc(C(F)(F)F)c2c1)C(F)(F)F	Efficacy	'='	38.0	%				UO_0000187					False	CHEMBL891112	Agonist activity at human AR relative to DHT	F	BAO_0000019	assay format	Homo sapiens	None	None	None	None	CHEMBL1871	Androgen Receptor	Homo sapiens	SINGLE PROTEIN	CHEMBL1147033	1	Scientific Literature	Bioorg. Med. Chem. Lett.	2007	None
CHEMBL277378		0	284.28	0	3.81	6a	CCN(CC)c1ccc2nc(O)cc(C(F)(F)F)c2c1	Efficacy	'='	94.0	%				UO_0000187					False	CHEMBL891112	Agonist activity at human AR relative to DHT	F	BAO_0000019	assay format	Homo sapiens	None	None	None	None	CHEMBL1871	Androgen Receptor	Homo sapiens	SINGLE PROTEIN	CHEMBL1147033	1	Scientific Literature	Bioorg. Med. Chem. Lett.	2007	None
CHEMBL235346		0	312.33	0	3.86	9	Cc1cc(=O)[nH]c2ccc(N(CC(C)C)CC(F)(F)F)cc12	Efficacy	'<'	20.0	%				UO_0000187					False	CHEMBL891114	Antagonist activity at human AR assessed as inhibition of DHT-induced response	F	BAO_0000019	assay format	Homo sapiens	None	None	None	None	CHEMBL1871	Androgen Receptor	Homo sapiens	SINGLE PROTEIN	CHEMBL1147033	1	Scientific Literature	Bioorg. Med. Chem. Lett.	2007	None
CHEMBL1928876		0	381.39	0	2.85	1h	O=C1COc2ccc(C3=Nn4cnnc4SC3c3ccc(F)cc3)cc2N1	IC50	'>'	10000.0	nM				UO_0000065					False	CHEMBL1929758	Displacement of [3H]testosterone from AR	B	BAO_0000357	single protein format	None	None	None	None	None	CHEMBL1871	Androgen Receptor	Homo sapiens	SINGLE PROTEIN	CHEMBL1926625	1	Scientific Literature	J. Med. Chem.	2011	None
CHEMBL387164		0	None	None	None	6i		Binding affinity	'='	95.0	%				UO_0000187					False	CHEMBL830575	Percent displacement of [3H]DHT binding to human androgen receptor expressed in Escherichia coli strain HB-101 at 10 uM	B	BAO_0000019	assay format	Homo sapiens	None	None	None	None	CHEMBL1871	Androgen Receptor	Homo sapiens	SINGLE PROTEIN	CHEMBL1140318	1	Scientific Literature	J. Med. Chem.	2005	None
CHEMBL247452		0	408.34	0	4.72	18r	CC(C)C[C@@H]1COc2c(ccc3[nH]c(=O)cc(C(F)(F)F)c23)N1CC(F)(F)F	EC50	'='	98.0	nM	7.01			UO_0000065					False	CHEMBL940820	Agonist activity at human androgen receptor expressed in CV1 cells by transcriptional activation assay	F	BAO_0000219	cell-based format	Homo sapiens	None	None	CV-1	None	CHEMBL1871	Androgen Receptor	Homo sapiens	SINGLE PROTEIN	CHEMBL1139788	1	Scientific Literature	Bioorg. Med. Chem. Lett.	2007	CHEMBL3308033
CHEMBL250083		0	346.31	0	4.09	16d	O=c1cc(C(F)(F)F)c2c3c(ccc2[nH]1)N[C@H](c1ccccc1)CO3	EC50	'>'	10000.0	nM				UO_0000065					False	CHEMBL940820	Agonist activity at human androgen receptor expressed in CV1 cells by transcriptional activation assay	F	BAO_0000219	cell-based format	Homo sapiens	None	None	CV-1	None	CHEMBL1871	Androgen Receptor	Homo sapiens	SINGLE PROTEIN	CHEMBL1139788	1	Scientific Literature	Bioorg. Med. Chem. Lett.	2007	CHEMBL3308033
CHEMBL1934436		0	336.39	0	4.22	4d	Cc1c(CO)c(-c2ccc([N+](=O)[O-])cc2)c(C)n1Cc1ccccc1	IC50	'='	3800.0	nM	5.42			UO_0000065					False	CHEMBL1937841	Antagonist activity at human androgen receptor expressed in COS7 cells assessed as inhibition of DHT-induced luciferase activity after 24 hrs by reporter gene assay	F	BAO_0000219	cell-based format	Homo sapiens	None	None	COS-7	None	CHEMBL1871	Androgen Receptor	Homo sapiens	SINGLE PROTEIN	CHEMBL1932924	1	Scientific Literature	Bioorg. Med. Chem.	2012	CHEMBL3307648
CHEMBL399887		0	294.28	0	4.04	(-)-8, trans	N#Cc1ccc(O[C@@H]2CCCC[C@H]2C#N)cc1C(F)(F)F	IC50	'='	60.0	nM	7.22			UO_0000065	24.54	0.47	3.18	12.71	True	CHEMBL923796	Displacement of [3H]DHT from androgen receptor expressed in Sf9 cells	B	BAO_0000219	cell-based format	None	None	None	Sf9	None	CHEMBL1871	Androgen Receptor	Homo sapiens	SINGLE PROTEIN	CHEMBL1140457	1	Scientific Literature	Bioorg. Med. Chem. Lett.	2007	CHEMBL3308860
CHEMBL133331		0	326.75	1	5.51	5a	CC1=CC(C)(C)Nc2cc3nc(Cl)cc(C(F)(F)F)c3cc21	Efficacy	'='	70.0	%				UO_0000187					False	CHEMBL646928	Percent maximal inhibition against human androgen receptor (AR) dependent transcriptional activity in co-transfected mammalian CV-1 cells	F	BAO_0000219	cell-based format	None	None	None	CV-1	None	CHEMBL1871	Androgen Receptor	Homo sapiens	SINGLE PROTEIN	CHEMBL1133046	1	Scientific Literature	Bioorg. Med. Chem. Lett.	2000	CHEMBL3308033
CHEMBL133331		0	326.75	1	5.51	5a	CC1=CC(C)(C)Nc2cc3nc(Cl)cc(C(F)(F)F)c3cc21	Ki	'='	320.0	nM	6.50			UO_0000065	19.88	0.40	0.98	26.06	False	CHEMBL872368	Binding affinity for human androgen receptor transfected into mammalian COS-1 cells	B	BAO_0000219	cell-based format	None	None	None	COS-1	None	CHEMBL1871	Androgen Receptor	Homo sapiens	SINGLE PROTEIN	CHEMBL1133046	1	Scientific Literature	Bioorg. Med. Chem. Lett.	2000	CHEMBL3308351
CHEMBL131963		0	342.79	1	5.91	5b	Cc1c2c(cc3c(C(F)(F)F)cc(Cl)nc13)C(C)CC(C)(C)N2	Efficacy	'='	60.0	%				UO_0000187					False	CHEMBL646928	Percent maximal inhibition against human androgen receptor (AR) dependent transcriptional activity in co-transfected mammalian CV-1 cells	F	BAO_0000219	cell-based format	None	None	None	CV-1	None	CHEMBL1871	Androgen Receptor	Homo sapiens	SINGLE PROTEIN	CHEMBL1133046	1	Scientific Literature	Bioorg. Med. Chem. Lett.	2000	CHEMBL3308033
CHEMBL102754		0	405.90	1	7.24	26	CC1=CC(C)(C)Nc2ccc3c(c21)C(c1ccc(Cl)c(F)c1)Oc1ccccc1-3	IC50	'='	2205.0	nM	5.66			UO_0000065					False	CHEMBL648073	Antagonistic activity was determined in Human androgen receptor(hAR) of CV-1 cells in cotransfection assay.	F	BAO_0000219	cell-based format	None	None	None	CV-1	None	CHEMBL1871	Androgen Receptor	Homo sapiens	SINGLE PROTEIN	CHEMBL1131454	1	Scientific Literature	J. Med. Chem.	1998	CHEMBL3308033
CHEMBL422444		0	429.56	1	7.71	7g	CSc1ccccc1/C=C1\Oc2ccc(F)cc2-c2ccc3c(c21)C(C)=CC(C)(C)N3	Ki	'>'	1000.0	nM				UO_0000065					False	CHEMBL648842	Inhibition of DHT binding to human androgen receptor expressed in baculovirus SF-12 cells	B	BAO_0000219	cell-based format	Homo sapiens	None	None	SF-12	None	CHEMBL1871	Androgen Receptor	Homo sapiens	SINGLE PROTEIN	CHEMBL1145087	1	Scientific Literature	J. Med. Chem.	2003	None
CHEMBL132363		0	398.48	1	6.69	8d	CC1=CC(C)(C)Nc2ccc3c(c21)/C(=C/c1ncccc1C)Oc1ccc(F)cc1-3	Ki	'>'	1000.0	nM				UO_0000065					False	CHEMBL648842	Inhibition of DHT binding to human androgen receptor expressed in baculovirus SF-12 cells	B	BAO_0000219	cell-based format	Homo sapiens	None	None	SF-12	None	CHEMBL1871	Androgen Receptor	Homo sapiens	SINGLE PROTEIN	CHEMBL1145087	1	Scientific Literature	J. Med. Chem.	2003	None
CHEMBL213690		0	417.35	0	4.21	2a	O=C(Cc1cc(C(F)(F)F)cc(C(F)(F)F)c1)N1Cc2ccccc2C[C@H]1CO	RBA	'='	6.4										False	CHEMBL867375	Binding affinity at AR relative to flutamide	B	BAO_0000357	single protein format	Homo sapiens	None	None	None	None	CHEMBL1871	Androgen Receptor	Homo sapiens	SINGLE PROTEIN	CHEMBL1146849	1	Scientific Literature	Bioorg. Med. Chem. Lett.	2006	None
CHEMBL103	PROGESTERONE	4	314.47	0	4.72	Progesterone	CC(=O)[C@H]1CC[C@H]2[C@@H]3CCC4=CC(=O)CC[C@]4(C)[C@H]3CC[C@]12C	Efficacy	'='	46.0	%				UO_0000187					False	CHEMBL649488	Antagonistic efficacy for human androgen receptor	F	BAO_0000019	assay format	Homo sapiens	None	None	None	None	CHEMBL1871	Androgen Receptor	Homo sapiens	SINGLE PROTEIN	CHEMBL1145087	1	Scientific Literature	J. Med. Chem.	2003	None
CHEMBL519780		0	410.52	0	4.89	21	Cn1cc(N(CC2CCCCC2)c2ccc([N+](=O)[O-])cc2)cc1C(=O)N1CCCC1	IC50	'='	880.0	nM	6.06			UO_0000065					False	CHEMBL1013144	Antagonist activity at wild type human recombinant androgen receptor assessed as inhibition of testosterone-induced growth of mouse androgen dependent SC3 cells by WST-1 method	F	BAO_0000219	cell-based format	Homo sapiens	None	None	SC-3	None	CHEMBL1871	Androgen Receptor	Homo sapiens	SINGLE PROTEIN	CHEMBL1155056	1	Scientific Literature	Bioorg. Med. Chem.	2008	CHEMBL3307436
CHEMBL63560	(R)-BICALUTAMIDE	0	430.38	0	2.88	6, (R)- bicalutamide (Casodex)	C[C@](O)(CS(=O)(=O)c1ccc(F)cc1)C(=O)Nc1ccc(C#N)c(C(F)(F)F)c1	IC50	'='	270.0	nM	6.57			UO_0000065					False	CHEMBL1013144	Antagonist activity at wild type human recombinant androgen receptor assessed as inhibition of testosterone-induced growth of mouse androgen dependent SC3 cells by WST-1 method	F	BAO_0000219	cell-based format	Homo sapiens	None	None	SC-3	None	CHEMBL1871	Androgen Receptor	Homo sapiens	SINGLE PROTEIN	CHEMBL1155056	1	Scientific Literature	Bioorg. Med. Chem.	2008	CHEMBL3307436
CHEMBL280865		0	310.32	0	4.66	6c	CCCC1CCNc2cc3nc(O)cc(C(F)(F)F)c3cc21	Ki	'='	29.0	nM	7.54			UO_0000065	24.29	0.47	2.88	16.69	False	CHEMBL648839	Binding affinity to the human androgen receptor (hAR), using [3H]DHT as radioligand in a competitive binding assay	B	BAO_0000357	single protein format	None	None	None	None	None	CHEMBL1871	Androgen Receptor	Homo sapiens	SINGLE PROTEIN	CHEMBL1132051	1	Scientific Literature	Bioorg. Med. Chem. Lett.	1999	None
CHEMBL27769	STANOLONE	2	290.45	0	3.96	dihydrotestosterone	C[C@]12CC[C@H]3[C@@H](CC[C@H]4CC(=O)CC[C@@]43C)[C@@H]1CC[C@@H]2O	EC50	'='	20.0	nM	7.70			UO_0000065	26.51	0.50	3.74	20.64	False	CHEMBL1111209	Agonist activity at androgen receptor ligand binding domain expressed in african green monkey COS7 cells co-transfected with Gal4-DBD by luciferase reporter gene assay	B	BAO_0000219	cell-based format	None	None	None	COS-7	None	CHEMBL1871	Androgen Receptor	Homo sapiens	SINGLE PROTEIN	CHEMBL1154793	1	Scientific Literature	J. Nat. Prod.	2009	CHEMBL3307648
CHEMBL345884		0	324.42	0	4.04	29	CC12C=CC3=C4CCC(=O)C=C4CCC3C1CC[C@@]21CCC(=O)O1	Relative binding affinity	'='	138.0										False	CHEMBL654203	Relative binding affinity against androgen receptor	B	BAO_0000357	single protein format	None	None	None	None	None	CHEMBL1871	Androgen Receptor	Homo sapiens	SINGLE PROTEIN	CHEMBL1123211	1	Scientific Literature	J. Med. Chem.	1986	None
CHEMBL7089		0	310.32	0	4.34	20	CC[C@H]1Nc2cc3nc(O)cc(C(F)(F)F)c3cc2C[C@H]1C	Efficacy	'='	45.0	%				UO_0000187					False	CHEMBL651960	Agonistic activity against human androgen receptor (hAR) compared to dihydrotestosterone (100%)	F	BAO_0000019	assay format	None	None	None	None	None	CHEMBL1871	Androgen Receptor	Homo sapiens	SINGLE PROTEIN	CHEMBL1132083	1	Scientific Literature	Bioorg. Med. Chem. Lett.	1999	None
CHEMBL229160		0	319.79	0	2.67	11c	CC[C@H]1[C@@H]2[C@H](O)CCN2C(=O)N1c1ccc(C#N)c(Cl)c1C	Intrinsic activity	'>'	85.0	%				UO_0000187					False	CHEMBL888421	Agonist activity at androgen receptor expressed in C2C12 mouse cells by luciferase reporter transactivation assay relative to DHT	F	BAO_0000219	cell-based format	Homo sapiens	None	None	C2C12	None	CHEMBL1871	Androgen Receptor	Homo sapiens	SINGLE PROTEIN	CHEMBL1145402	1	Scientific Literature	J. Med. Chem.	2007	CHEMBL3308003
CHEMBL229916		0	319.79	0	2.67	11b	CC[C@@H]1[C@@H]2[C@@H](O)CCN2C(=O)N1c1ccc(C#N)c(Cl)c1C	Intrinsic activity	'>'	85.0	%				UO_0000187					False	CHEMBL888421	Agonist activity at androgen receptor expressed in C2C12 mouse cells by luciferase reporter transactivation assay relative to DHT	F	BAO_0000219	cell-based format	Homo sapiens	None	None	C2C12	None	CHEMBL1871	Androgen Receptor	Homo sapiens	SINGLE PROTEIN	CHEMBL1145402	1	Scientific Literature	J. Med. Chem.	2007	CHEMBL3308003
CHEMBL229860		0	305.77	0	2.28	10a	Cc1c(N2C(=O)N3CC[C@H](O)[C@H]3[C@@H]2C)ccc(C#N)c1Cl	Intrinsic activity	'>'	85.0	%				UO_0000187					False	CHEMBL888421	Agonist activity at androgen receptor expressed in C2C12 mouse cells by luciferase reporter transactivation assay relative to DHT	F	BAO_0000219	cell-based format	Homo sapiens	None	None	C2C12	None	CHEMBL1871	Androgen Receptor	Homo sapiens	SINGLE PROTEIN	CHEMBL1145402	1	Scientific Literature	J. Med. Chem.	2007	CHEMBL3308003
CHEMBL163143		0	350.38	0	4.21	26	CN1c2cc3c(cc2[C@@]2(C)CCCC[C@@H]12)c(C(F)(F)F)cc(=O)n3C	Ki	'='	97.0	nM	7.01			UO_0000065	20.02	0.38	2.80	27.79	False	CHEMBL648322	Binding affinity against Androgen receptor transfected into COS cells	B	BAO_0000219	cell-based format	None	None	None	COS	None	CHEMBL1871	Androgen Receptor	Homo sapiens	SINGLE PROTEIN	CHEMBL1130772	1	Scientific Literature	Bioorg. Med. Chem. Lett.	1998	None
CHEMBL3706879		0	284.28	0	3.76	9c	CCCCNc1ccc2c(C(F)(F)F)cc(=O)[nH]c2c1	Efficacy	'='	86.0	%				UO_0000187					False	CHEMBL887362	Antagonist activity at human androgen receptor expressed in CV1 cells assessed as inhibition of DHT-induced response	F	BAO_0000219	cell-based format	Homo sapiens	None	None	CV-1	None	CHEMBL1871	Androgen Receptor	Homo sapiens	SINGLE PROTEIN	CHEMBL1144605	1	Scientific Literature	Bioorg. Med. Chem. Lett.	2007	CHEMBL3308033
CHEMBL3706906		0	256.23	0	2.98	13b	CCNc1ccc2[nH]c(=O)cc(C(F)(F)F)c2c1	Activity						Not Active						False	CHEMBL887363	Binding affinity to human androgen receptor expressed in CV1 cells	B	BAO_0000219	cell-based format	Homo sapiens	None	None	CV-1	None	CHEMBL1871	Androgen Receptor	Homo sapiens	SINGLE PROTEIN	CHEMBL1144605	1	Scientific Literature	Bioorg. Med. Chem. Lett.	2007	CHEMBL3308033
CHEMBL3706899		0	284.28	0	3.64	11d	CCC(C)c1cc2c(C(F)(F)F)cc(=O)[nH]c2cc1N	Ki	'='	13.0	nM	7.89			UO_0000065	27.74	0.54	4.25	13.39	False	CHEMBL887363	Binding affinity to human androgen receptor expressed in CV1 cells	B	BAO_0000219	cell-based format	Homo sapiens	None	None	CV-1	None	CHEMBL1871	Androgen Receptor	Homo sapiens	SINGLE PROTEIN	CHEMBL1144605	1	Scientific Literature	Bioorg. Med. Chem. Lett.	2007	CHEMBL3308033
CHEMBL99046		0	383.49	1	6.45	10	COc1cccc2c1-c1ccc3c(c1C(c1ccccc1)O2)C(C)=CC(C)(C)N3	Ki	'='	2660.0	nM	5.58			UO_0000065	14.54	0.26	-0.87	18.29	False	CHEMBL651954	Binding affinity for androgen receptor	B	BAO_0000357	single protein format	Homo sapiens	None	None	None	None	CHEMBL1871	Androgen Receptor	Homo sapiens	SINGLE PROTEIN	CHEMBL1134574	1	Scientific Literature	J. Med. Chem.	2001	None
CHEMBL7289		0	297.28	0	3.95	10	CC1(C)CCc2cc3c(C(F)(F)F)cc(=O)oc3cc2N1	Efficacy	'='	64.0	%				UO_0000187					False	CHEMBL649345	In vitro agonistic activity against human androgen receptor using cotransfection assay in CV-1 cells.	F	BAO_0000219	cell-based format	None	None	None	CV-1	None	CHEMBL1871	Androgen Receptor	Homo sapiens	SINGLE PROTEIN	CHEMBL1132082	1	Scientific Literature	Bioorg. Med. Chem. Lett.	1999	CHEMBL3308033
CHEMBL266473		0	297.28	0	3.95	30	CCC1CCc2cc3c(C(F)(F)F)cc(=O)oc3cc2N1	Efficacy	'='	79.0	%				UO_0000187					False	CHEMBL649345	In vitro agonistic activity against human androgen receptor using cotransfection assay in CV-1 cells.	F	BAO_0000219	cell-based format	None	None	None	CV-1	None	CHEMBL1871	Androgen Receptor	Homo sapiens	SINGLE PROTEIN	CHEMBL1132082	1	Scientific Literature	Bioorg. Med. Chem. Lett.	1999	CHEMBL3308033
CHEMBL246834		0	514.69	2	5.96	57, racemic	CC(C)(C)c1ccc(S(=O)(=O)N2CCC3=CC(=O)CCC3(Cc3ccc(-c4ccncc4)cc3)C2)cc1	Activity	'='	50.0	%				UO_0000187					False	CHEMBL941999	Displacement of [3H]dihydrotestosterone from androgen receptor at 10 uM	B	BAO_0000357	single protein format	None	None	None	None	None	CHEMBL1871	Androgen Receptor	Homo sapiens	SINGLE PROTEIN	CHEMBL1139829	1	Scientific Literature	Bioorg. Med. Chem. Lett.	2007	None
CHEMBL2177243		0	403.36	0	3.90	(+/-)-11f	Cc1cc(C#N)c(C(F)(F)F)cc1N1C(=O)N(C)C(C)(c2ccc(O)cc2)C1=O	Ratio	'='	10.0										False	CHEMBL2184769	Ratio of binding affinity to human androgen receptor in inactive state to human androgen receptor in active state	B	BAO_0000357	single protein format	Homo sapiens	None	None	None	None	CHEMBL1871	Androgen Receptor	Homo sapiens	SINGLE PROTEIN	CHEMBL2176865	1	Scientific Literature	J. Med. Chem.	2012	None
CHEMBL2177235		0	365.22	0	4.01	(+/-)-11a	CN1C(=O)N(c2ccc(Cl)c(Cl)c2)C(=O)C1(C)c1ccc(O)cc1	Ratio	'='	150.0										False	CHEMBL2184769	Ratio of binding affinity to human androgen receptor in inactive state to human androgen receptor in active state	B	BAO_0000357	single protein format	Homo sapiens	None	None	None	None	CHEMBL1871	Androgen Receptor	Homo sapiens	SINGLE PROTEIN	CHEMBL2176865	1	Scientific Literature	J. Med. Chem.	2012	None
CHEMBL27769	STANOLONE	2	290.45	0	3.96	DHT	C[C@]12CC[C@H]3[C@@H](CC[C@H]4CC(=O)CC[C@@]43C)[C@@H]1CC[C@@H]2O	Ratio	'='	4000.0										False	CHEMBL2184769	Ratio of binding affinity to human androgen receptor in inactive state to human androgen receptor in active state	B	BAO_0000357	single protein format	Homo sapiens	None	None	None	None	CHEMBL1871	Androgen Receptor	Homo sapiens	SINGLE PROTEIN	CHEMBL2176865	1	Scientific Literature	J. Med. Chem.	2012	None
CHEMBL7455		0	310.32	0	4.34	19	CC[C@H]1Nc2cc3nc(O)cc(C(F)(F)F)c3cc2C[C@@H]1C	EC50	'='	1668.0	nM	5.78			UO_0000065					False	CHEMBL648597	Agonistic activity against human androgen receptor (hAR) expressed in CV-1 cell lines	F	BAO_0000219	cell-based format	None	None	None	CV-1	None	CHEMBL1871	Androgen Receptor	Homo sapiens	SINGLE PROTEIN	CHEMBL1132083	1	Scientific Literature	Bioorg. Med. Chem. Lett.	1999	CHEMBL3308033
CHEMBL7455		0	310.32	0	4.34	19	CC[C@H]1Nc2cc3nc(O)cc(C(F)(F)F)c3cc2C[C@@H]1C	IC50	'='	11.0	nM	7.96			UO_0000065					False	CHEMBL648068	Antagonistic activity against human androgen receptor (hAR) expressed in CV-1 cell lines	F	BAO_0000219	cell-based format	None	None	None	CV-1	None	CHEMBL1871	Androgen Receptor	Homo sapiens	SINGLE PROTEIN	CHEMBL1132083	1	Scientific Literature	Bioorg. Med. Chem. Lett.	1999	CHEMBL3308033
CHEMBL227408		0	366.26	0	3.70	10h	CC1CN(CC(F)(F)F)c2cc3c(C(F)(F)F)cc(=O)[nH]c3cc2O1	IC50	'>'	10000.0	nM				UO_0000065					False	CHEMBL916637	Antagonist activity at human androgen receptor expressed in CV1 cells by transcriptional activation assay	F	BAO_0000219	cell-based format	Homo sapiens	None	None	CV-1	None	CHEMBL1871	Androgen Receptor	Homo sapiens	SINGLE PROTEIN	CHEMBL1139861	1	Scientific Literature	J. Med. Chem.	2007	CHEMBL3308033
CHEMBL224204		0	298.26	0	2.77	10b	CCN1CCOc2cc3[nH]c(=O)cc(C(F)(F)F)c3cc21	Efficacy	'<'	20.0	%				UO_0000187					False	CHEMBL916637	Antagonist activity at human androgen receptor expressed in CV1 cells by transcriptional activation assay	F	BAO_0000219	cell-based format	Homo sapiens	None	None	CV-1	None	CHEMBL1871	Androgen Receptor	Homo sapiens	SINGLE PROTEIN	CHEMBL1139861	1	Scientific Literature	J. Med. Chem.	2007	CHEMBL3308033
CHEMBL227033		0	284.24	0	2.74	15a	CC1COc2cc3[nH]c(=O)cc(C(F)(F)F)c3cc2N1	Ki	'='	113.0	nM	6.95			UO_0000065	24.44	0.47	4.21	12.84	False	CHEMBL916638	Displacement of [3H]DHT from human AR expressed in MDA-MB-453 cells	B	BAO_0000219	cell-based format	Homo sapiens	None	None	MDA-MB-453	None	CHEMBL1871	Androgen Receptor	Homo sapiens	SINGLE PROTEIN	CHEMBL1139861	1	Scientific Literature	J. Med. Chem.	2007	CHEMBL3307596
CHEMBL227784		0	324.30	0	3.16	12a	O=c1cc(C(F)(F)F)c2cc3c(cc2[nH]1)OCCN3CC1CC1	Ki	'='	1.6	nM	8.80			UO_0000065	27.12	0.52	5.64	19.40	False	CHEMBL916638	Displacement of [3H]DHT from human AR expressed in MDA-MB-453 cells	B	BAO_0000219	cell-based format	Homo sapiens	None	None	MDA-MB-453	None	CHEMBL1871	Androgen Receptor	Homo sapiens	SINGLE PROTEIN	CHEMBL1139861	1	Scientific Literature	J. Med. Chem.	2007	CHEMBL3307596
CHEMBL268589		0	298.26	0	2.76	10g	CC1CN(C)c2cc3c(C(F)(F)F)cc(=O)[nH]c3cc2O1	EC50						Not Determined						False	CHEMBL916637	Antagonist activity at human androgen receptor expressed in CV1 cells by transcriptional activation assay	F	BAO_0000219	cell-based format	Homo sapiens	None	None	CV-1	None	CHEMBL1871	Androgen Receptor	Homo sapiens	SINGLE PROTEIN	CHEMBL1139861	1	Scientific Literature	J. Med. Chem.	2007	CHEMBL3308033
CHEMBL390577		0	360.33	0	3.95	12b	O=c1cc(C(F)(F)F)c2cc3c(cc2[nH]1)OCCN3Cc1ccccc1	Efficacy	'='	90.0	%				UO_0000187					False	CHEMBL916637	Antagonist activity at human androgen receptor expressed in CV1 cells by transcriptional activation assay	F	BAO_0000219	cell-based format	Homo sapiens	None	None	CV-1	None	CHEMBL1871	Androgen Receptor	Homo sapiens	SINGLE PROTEIN	CHEMBL1139861	1	Scientific Literature	J. Med. Chem.	2007	CHEMBL3308033
CHEMBL224770		0	501.80	2	7.17	19a	CCCCN(C)C(=O)CCCCCCCC1C[C@H]2CC(=O)CC[C@]2(C)[C@H]2CC[C@]3(C)[C@@H](O)CC[C@H]3[C@H]12	FI5	'>'	10000.0	nM				UO_0000065					False	CHEMBL914605	Agonist activity at androgen receptor expressed in HeLa cells assessed as effect on dihydrotestosterone-induced transcriptional activity by reporter gene assay	F	BAO_0000219	cell-based format	Homo sapiens	None	None	HeLa	None	CHEMBL1871	Androgen Receptor	Homo sapiens	SINGLE PROTEIN	CHEMBL1144524	1	Scientific Literature	Bioorg. Med. Chem.	2007	CHEMBL3308376
CHEMBL131	PREDNISOLONE	4	360.45	0	1.56	prednisolone	C[C@]12C[C@H](O)[C@H]3[C@@H](CCC4=CC(=O)C=C[C@@]43C)[C@@H]1CC[C@]2(O)C(=O)CO	Ki	'='	2762.0	nM	5.56			UO_0000065	15.42	0.29	4.00	5.86	False	CHEMBL651954	Binding affinity for androgen receptor	B	BAO_0000357	single protein format	Homo sapiens	None	None	None	None	CHEMBL1871	Androgen Receptor	Homo sapiens	SINGLE PROTEIN	CHEMBL1134574	1	Scientific Literature	J. Med. Chem.	2001	None
CHEMBL1097855		0	420.44	0	1.58	21	CC1(C)C(=O)N(c2ccc(C#N)c(C(F)(F)F)c2)C(=S)N1CCS(N)(=O)=O	IC50	'='	770.0	nM	6.11			UO_0000065	14.54	0.31	4.53	5.69	False	CHEMBL1121343	Displacement of [3H]mibolerone from human AR expressed in CHO-K1 cells after 2 hrs by scintillation counting	B	BAO_0000219	cell-based format	Homo sapiens	None	None	CHO-K1	None	CHEMBL1871	Androgen Receptor	Homo sapiens	SINGLE PROTEIN	CHEMBL1158555	1	Scientific Literature	Bioorg. Med. Chem.	2010	CHEMBL3307512
CHEMBL1098171		0	448.49	0	2.36	18b	CC1(C)C(=O)N(c2ccc(C#N)c(C(F)(F)F)c2)C(=S)N1CCCCS(N)(=O)=O	IC50	'>'	1000.0	nM				UO_0000065					False	CHEMBL1121343	Displacement of [3H]mibolerone from human AR expressed in CHO-K1 cells after 2 hrs by scintillation counting	B	BAO_0000219	cell-based format	Homo sapiens	None	None	CHO-K1	None	CHEMBL1871	Androgen Receptor	Homo sapiens	SINGLE PROTEIN	CHEMBL1158555	1	Scientific Literature	Bioorg. Med. Chem.	2010	CHEMBL3307512
CHEMBL1099086		0	400.91	0	1.60	32d	CC1(C)C(=O)N(c2ccc(C#N)c(Cl)c2)C(=S)N1CCCS(N)(=O)=O	IC50	'='	440.0	nM	6.36			UO_0000065	15.86	0.35	4.76	5.91	False	CHEMBL1121343	Displacement of [3H]mibolerone from human AR expressed in CHO-K1 cells after 2 hrs by scintillation counting	B	BAO_0000219	cell-based format	Homo sapiens	None	None	CHO-K1	None	CHEMBL1871	Androgen Receptor	Homo sapiens	SINGLE PROTEIN	CHEMBL1158555	1	Scientific Literature	Bioorg. Med. Chem.	2010	CHEMBL3307512
CHEMBL1099087		0	448.49	0	2.28	32e	Cc1c(N2C(=O)C(C)(C)N(CCCS(N)(=O)=O)C2=S)ccc(C#N)c1C(F)(F)F	IC50	'='	260.0	nM	6.58			UO_0000065	14.68	0.31	4.31	6.13	False	CHEMBL1121343	Displacement of [3H]mibolerone from human AR expressed in CHO-K1 cells after 2 hrs by scintillation counting	B	BAO_0000219	cell-based format	Homo sapiens	None	None	CHO-K1	None	CHEMBL1871	Androgen Receptor	Homo sapiens	SINGLE PROTEIN	CHEMBL1158555	1	Scientific Literature	Bioorg. Med. Chem.	2010	CHEMBL3307512
CHEMBL1094117		0	448.49	0	2.28	32f	Cc1cc(C#N)c(C(F)(F)F)cc1N1C(=O)C(C)(C)N(CCCS(N)(=O)=O)C1=S	IC50	'>'	5000.0	nM				UO_0000065					False	CHEMBL1121343	Displacement of [3H]mibolerone from human AR expressed in CHO-K1 cells after 2 hrs by scintillation counting	B	BAO_0000219	cell-based format	Homo sapiens	None	None	CHO-K1	None	CHEMBL1871	Androgen Receptor	Homo sapiens	SINGLE PROTEIN	CHEMBL1158555	1	Scientific Literature	Bioorg. Med. Chem.	2010	CHEMBL3307512
CHEMBL1099141		0	399.39	0	3.15	5	CC1(C)C(=O)N(c2ccc(C#N)c(C(F)(F)F)c2)C(=S)N1CCCC(=O)O	EC5	'>'	10000.0	nM				UO_0000065					False	CHEMBL1121344	Activity at human AR expressed in human HeLa cells after 48 hrs by transient-luciferase reporter gene assay	B	BAO_0000219	cell-based format	Homo sapiens	None	None	HeLa	None	CHEMBL1871	Androgen Receptor	Homo sapiens	SINGLE PROTEIN	CHEMBL1158555	1	Scientific Literature	Bioorg. Med. Chem.	2010	CHEMBL3308376
CHEMBL1095223		0	413.43	0	2.35	9	CC1(C)C(=O)N(c2ccc(C#N)c(C(F)(F)F)c2)C(=S)N1CCCNC(N)=O	EC5	'='	350.0	nM				UO_0000065					False	CHEMBL1121345	Activity at human AR expressed in human HeLa cells after 48 hrs by stable-luciferase reporter gene assay	B	BAO_0000219	cell-based format	Homo sapiens	None	None	HeLa	None	CHEMBL1871	Androgen Receptor	Homo sapiens	SINGLE PROTEIN	CHEMBL1158555	1	Scientific Literature	Bioorg. Med. Chem.	2010	CHEMBL3308376
CHEMBL1095863		0	448.49	0	2.23	24	CNS(=O)(=O)CCCN1C(=S)N(c2ccc(C#N)c(C(F)(F)F)c2)C(=O)C1(C)C	Activity						Not Active						False	CHEMBL1121346	Agonist activity at AR in human LNCAP cells assessed as effect on cell proliferation after 6 days	F	BAO_0000219	cell-based format	Homo sapiens	None	None	LNCaP	None	CHEMBL1871	Androgen Receptor	Homo sapiens	SINGLE PROTEIN	CHEMBL1158555	1	Scientific Literature	Bioorg. Med. Chem.	2010	CHEMBL3307965
CHEMBL1099141		0	399.39	0	3.15	5	CC1(C)C(=O)N(c2ccc(C#N)c(C(F)(F)F)c2)C(=S)N1CCCC(=O)O	IC50	'='	2000.0	nM	5.70			UO_0000065					False	CHEMBL1121347	Antagonist activity at AR in human LNCAP cells assessed as effect on cell proliferation after 6 days	F	BAO_0000219	cell-based format	Homo sapiens	None	None	LNCaP	None	CHEMBL1871	Androgen Receptor	Homo sapiens	SINGLE PROTEIN	CHEMBL1158555	1	Scientific Literature	Bioorg. Med. Chem.	2010	CHEMBL3307965
CHEMBL1095223		0	413.43	0	2.35	9	CC1(C)C(=O)N(c2ccc(C#N)c(C(F)(F)F)c2)C(=S)N1CCCNC(N)=O	IC50	'='	1600.0	nM	5.80			UO_0000065					False	CHEMBL1121347	Antagonist activity at AR in human LNCAP cells assessed as effect on cell proliferation after 6 days	F	BAO_0000219	cell-based format	Homo sapiens	None	None	LNCaP	None	CHEMBL1871	Androgen Receptor	Homo sapiens	SINGLE PROTEIN	CHEMBL1158555	1	Scientific Literature	Bioorg. Med. Chem.	2010	CHEMBL3307965
CHEMBL1095864		0	462.52	0	2.57	27	CN(C)S(=O)(=O)CCCN1C(=S)N(c2ccc(C#N)c(C(F)(F)F)c2)C(=O)C1(C)C	IC50	'='	3700.0	nM	5.43			UO_0000065					False	CHEMBL1121347	Antagonist activity at AR in human LNCAP cells assessed as effect on cell proliferation after 6 days	F	BAO_0000219	cell-based format	Homo sapiens	None	None	LNCaP	None	CHEMBL1871	Androgen Receptor	Homo sapiens	SINGLE PROTEIN	CHEMBL1158555	1	Scientific Literature	Bioorg. Med. Chem.	2010	CHEMBL3307965
CHEMBL1098173		0	380.50	0	1.26	32b	Cc1cc(N2C(=O)C(C)(C)N(CCCS(N)(=O)=O)C2=S)ccc1C#N	IC50	'='	300.0	nM	6.52			UO_0000065					False	CHEMBL1121347	Antagonist activity at AR in human LNCAP cells assessed as effect on cell proliferation after 6 days	F	BAO_0000219	cell-based format	Homo sapiens	None	None	LNCaP	None	CHEMBL1871	Androgen Receptor	Homo sapiens	SINGLE PROTEIN	CHEMBL1158555	1	Scientific Literature	Bioorg. Med. Chem.	2010	CHEMBL3307965
CHEMBL1094117		0	448.49	0	2.28	32f	Cc1cc(C#N)c(C(F)(F)F)cc1N1C(=O)C(C)(C)N(CCCS(N)(=O)=O)C1=S	IC50						Not Determined						False	CHEMBL1121347	Antagonist activity at AR in human LNCAP cells assessed as effect on cell proliferation after 6 days	F	BAO_0000219	cell-based format	Homo sapiens	None	None	LNCaP	None	CHEMBL1871	Androgen Receptor	Homo sapiens	SINGLE PROTEIN	CHEMBL1158555	1	Scientific Literature	Bioorg. Med. Chem.	2010	CHEMBL3307965
CHEMBL1095224		0	449.48	0	1.47	10	CC1(C)C(=O)N(c2ccc(C#N)c(C(F)(F)F)c2)C(=S)N1CCCNS(N)(=O)=O	Activity						Not Active						False	CHEMBL1121348	Agonist activity at AR in bicalutamide-resistant human LNCAP cells assessed as effect on cell proliferation after 6 days	F	BAO_0000219	cell-based format	Homo sapiens	None	None	LNCaP	None	CHEMBL1871	Androgen Receptor	Homo sapiens	SINGLE PROTEIN	CHEMBL1158555	1	Scientific Literature	Bioorg. Med. Chem.	2010	CHEMBL3307965
CHEMBL1095862		0	434.47	0	1.97	18a	CC1(C)C(=O)N(c2ccc(C#N)c(C(F)(F)F)c2)C(=S)N1CCCS(N)(=O)=O	Activity						Not Active						False	CHEMBL1121348	Agonist activity at AR in bicalutamide-resistant human LNCAP cells assessed as effect on cell proliferation after 6 days	F	BAO_0000219	cell-based format	Homo sapiens	None	None	LNCaP	None	CHEMBL1871	Androgen Receptor	Homo sapiens	SINGLE PROTEIN	CHEMBL1158555	1	Scientific Literature	Bioorg. Med. Chem.	2010	CHEMBL3307965
CHEMBL210880		0	447.49	0	4.91	44	COc1ccc(/C=C/C(=O)C(/C=C/C#N)=C(O)/C=C/c2ccc(OC)c(OC)c2)cc1OC	Activity	'='	42.0	%				UO_0000187					False	CHEMBL867855	Antiandrogenic activity against human LNCaP cell line by AR transactivation assay in presence of dehydrotestosterone at 5 uM	F	BAO_0000219	cell-based format	Homo sapiens	None	None	LNCaP	None	CHEMBL1871	Androgen Receptor	Homo sapiens	SINGLE PROTEIN	CHEMBL1138035	1	Scientific Literature	J. Med. Chem.	2006	CHEMBL3307965
CHEMBL1098174		0	396.49	0	0.96	32c	COc1cc(N2C(=O)C(C)(C)N(CCCS(N)(=O)=O)C2=S)ccc1C#N	IC50						Not Determined						False	CHEMBL1121349	Antagonist activity at AR in bicalutamide-resistant human LNCAP cells assessed as effect on cell proliferation after 6 days	F	BAO_0000219	cell-based format	Homo sapiens	None	None	LNCaP	None	CHEMBL1871	Androgen Receptor	Homo sapiens	SINGLE PROTEIN	CHEMBL1158555	1	Scientific Literature	Bioorg. Med. Chem.	2010	CHEMBL3307965
CHEMBL373460		0	557.90	2	8.73	19e	CCCCN(C)C(=O)CCCCCCCCCCC[C@@H]1CC2CC(=O)CC[C@]2(C)[C@H]2CC[C@]3(C)[C@@H](O)CC[C@H]3[C@@H]21	IC50	'='	3500.0	nM	5.46			UO_0000065					False	CHEMBL914606	Antagonist activity at androgen receptor expressed in HeLa cells assessed as inhibition of dihydrotestosterone-induced transcriptional activity by reporter gene assay	F	BAO_0000219	cell-based format	Homo sapiens	None	None	HeLa	None	CHEMBL1871	Androgen Receptor	Homo sapiens	SINGLE PROTEIN	CHEMBL1144524	1	Scientific Literature	Bioorg. Med. Chem.	2007	CHEMBL3308376
CHEMBL376182		0	473.74	1	6.39	37	CCN(CC)C(=O)CCCCCCC1C[C@H]2CC(=O)CC[C@]2(C)[C@H]2CC[C@]3(C)[C@@H](O)CC[C@H]3[C@H]12	FI5	'='	1700.0	nM				UO_0000065					False	CHEMBL914605	Agonist activity at androgen receptor expressed in HeLa cells assessed as effect on dihydrotestosterone-induced transcriptional activity by reporter gene assay	F	BAO_0000219	cell-based format	Homo sapiens	None	None	HeLa	None	CHEMBL1871	Androgen Receptor	Homo sapiens	SINGLE PROTEIN	CHEMBL1144524	1	Scientific Literature	Bioorg. Med. Chem.	2007	CHEMBL3308376
CHEMBL224733		0	431.66	1	5.40	30	C[C@]12CC[C@H]3[C@@H](C(CCCCCCCC(N)=O)C[C@H]4CC(=O)CC[C@@]43C)[C@@H]1CC[C@@H]2O	FI5	'='	2400.0	nM				UO_0000065					False	CHEMBL914605	Agonist activity at androgen receptor expressed in HeLa cells assessed as effect on dihydrotestosterone-induced transcriptional activity by reporter gene assay	F	BAO_0000219	cell-based format	Homo sapiens	None	None	HeLa	None	CHEMBL1871	Androgen Receptor	Homo sapiens	SINGLE PROTEIN	CHEMBL1144524	1	Scientific Literature	Bioorg. Med. Chem.	2007	CHEMBL3308376
CHEMBL48159		0	371.11	0	2.70	(S)-3	C[C@@](O)(CBr)C(=O)Nc1ccc([N+](=O)[O-])c(C(F)(F)F)c1	Ki	'='	16.5	nM	7.78			UO_0000065	20.97	0.51	5.08	8.42	False	CHEMBL648326	Binding affinity against human androgen receptor (hAR) in competitive binding assay	B	BAO_0000357	single protein format	Homo sapiens	None	None	None	None	CHEMBL1871	Androgen Receptor	Homo sapiens	SINGLE PROTEIN	CHEMBL1134484	1	Scientific Literature	J. Med. Chem.	2001	None
CHEMBL146794		0	534.49	1	3.16	8a	CC1(C)C(=O)N(c2ccc(C#N)c(C(F)(F)F)c2)C(=O)N1CCOCCOCc1ccc(O)c(C(N)=O)c1	IC50	'='	77.0	nM	7.11			UO_0000065	13.31	0.26	3.95	4.87	False	CHEMBL647749	Inhibition of 1.0 nM [3H]mibolerone binding to human androgen receptor of PC3/AR cell lysate	B	BAO_0000219	cell-based format	Homo sapiens	None	None	PC3/AR	None	CHEMBL1871	Androgen Receptor	Homo sapiens	SINGLE PROTEIN	CHEMBL1145911	1	Scientific Literature	J. Med. Chem.	2003	None
CHEMBL229808		0	291.74	0	1.90	8	Cc1c(N2C[C@@H]3[C@H](O)CCN3C2=O)ccc(C#N)c1Cl	Intrinsic activity	'>'	85.0	%				UO_0000187					False	CHEMBL888421	Agonist activity at androgen receptor expressed in C2C12 mouse cells by luciferase reporter transactivation assay relative to DHT	F	BAO_0000219	cell-based format	Homo sapiens	None	None	C2C12	None	CHEMBL1871	Androgen Receptor	Homo sapiens	SINGLE PROTEIN	CHEMBL1145402	1	Scientific Literature	J. Med. Chem.	2007	CHEMBL3308003
CHEMBL425646		0	307.31	0	1.61	7	N#Cc1ccc(N2C(=O)[C@@H]3[C@H](O)CCN3C2=O)c2ccccc12	Intrinsic activity	'>'	85.0	%				UO_0000187					False	CHEMBL888421	Agonist activity at androgen receptor expressed in C2C12 mouse cells by luciferase reporter transactivation assay relative to DHT	F	BAO_0000219	cell-based format	Homo sapiens	None	None	C2C12	None	CHEMBL1871	Androgen Receptor	Homo sapiens	SINGLE PROTEIN	CHEMBL1145402	1	Scientific Literature	J. Med. Chem.	2007	CHEMBL3308003
CHEMBL3706901		0	298.31	0	3.92	11f	Cc1cc2c(C(F)(F)F)cc(=O)[nH]c2cc1NCC(C)C	IC50	'='	301.0	nM	6.52			UO_0000065					False	CHEMBL887361	Antagonist activity at human androgen receptor expressed in CV1 cells	F	BAO_0000219	cell-based format	Homo sapiens	None	None	CV-1	None	CHEMBL1871	Androgen Receptor	Homo sapiens	SINGLE PROTEIN	CHEMBL1144605	1	Scientific Literature	Bioorg. Med. Chem. Lett.	2007	CHEMBL3308033
CHEMBL27769	STANOLONE	2	290.45	0	3.96	DHT	C[C@]12CC[C@H]3[C@@H](CC[C@H]4CC(=O)CC[C@@]43C)[C@@H]1CC[C@@H]2O	Ki	'='	0.2	nM	9.70			UO_0000065	33.39	0.63	5.74	26.00	True	CHEMBL887363	Binding affinity to human androgen receptor expressed in CV1 cells	B	BAO_0000219	cell-based format	Homo sapiens	None	None	CV-1	None	CHEMBL1871	Androgen Receptor	Homo sapiens	SINGLE PROTEIN	CHEMBL1144605	1	Scientific Literature	Bioorg. Med. Chem. Lett.	2007	CHEMBL3308033
CHEMBL3706889		0	360.20	0	4.16	9m	O=c1cc(C(F)(F)F)c2ccc(NCC(F)(F)C(F)(F)F)cc2[nH]1	IC50	'='	58.0	nM	7.24			UO_0000065					False	CHEMBL887361	Antagonist activity at human androgen receptor expressed in CV1 cells	F	BAO_0000219	cell-based format	Homo sapiens	None	None	CV-1	None	CHEMBL1871	Androgen Receptor	Homo sapiens	SINGLE PROTEIN	CHEMBL1144605	1	Scientific Literature	Bioorg. Med. Chem. Lett.	2007	CHEMBL3308033
CHEMBL27769	STANOLONE	2	290.45	0	3.96	Dihydrotestosterone	C[C@]12CC[C@H]3[C@@H](CC[C@H]4CC(=O)CC[C@@]43C)[C@@H]1CC[C@@H]2O	Efficacy	'<'	20.0	%				UO_0000187					True	CHEMBL646927	In vitro antagonistic activity against human androgen receptor using cotransfection assay in CV-1 cells; Not active.	F	BAO_0000219	cell-based format	None	None	None	CV-1	None	CHEMBL1871	Androgen Receptor	Homo sapiens	SINGLE PROTEIN	CHEMBL1132082	1	Scientific Literature	Bioorg. Med. Chem. Lett.	1999	CHEMBL3308033
CHEMBL2106801	NORMETHANDRONE	0	288.43	0	3.88	10	C[C@]1(O)CC[C@H]2[C@@H]3CCC4=CC(=O)CC[C@@H]4[C@H]3CC[C@@]21C	Relative binding affinity	'='	146.0										True	CHEMBL654203	Relative binding affinity against androgen receptor	B	BAO_0000357	single protein format	None	None	None	None	None	CHEMBL1871	Androgen Receptor	Homo sapiens	SINGLE PROTEIN	CHEMBL1123211	1	Scientific Literature	J. Med. Chem.	1986	None
CHEMBL350877		0	294.28	0	4.18	36	CC1(C)C=Cc2cc3c(C(F)(F)F)cc(O)nc3cc2N1	Ki	'='	86.0	nM	7.07			UO_0000065	24.01	0.46	2.89	15.65	False	CHEMBL651953	Binding affinity for human androgen receptor in transiently-transfected COS-1 cells.	B	BAO_0000219	cell-based format	None	None	None	COS-1	None	CHEMBL1871	Androgen Receptor	Homo sapiens	SINGLE PROTEIN	CHEMBL1131477	1	Scientific Literature	J. Med. Chem.	1998	CHEMBL3308351
CHEMBL390728		0	296.29	0	3.86	8	CCC1CCNc2cc3[nH]c(=O)cc(C(F)(F)F)c3cc21	Efficacy	'='	36.0	%				UO_0000187					False	CHEMBL646930	Percent efficacy for human Androgen receptor antagonist activity compared to dihydrotestosterone	F	BAO_0000019	assay format	Homo sapiens	None	None	None	None	CHEMBL1871	Androgen Receptor	Homo sapiens	SINGLE PROTEIN	CHEMBL1132152	1	Scientific Literature	J. Med. Chem.	1999	None
CHEMBL235126		0	340.22	0	3.16	7j	O=c1cc(O)c2cc(N(CC(F)(F)F)CC(F)(F)F)ccc2[nH]1	EC50	'='	83.0	nM	7.08			UO_0000065					False	CHEMBL891111	Agonist activity at human AR	F	BAO_0000019	assay format	Homo sapiens	None	None	None	None	CHEMBL1871	Androgen Receptor	Homo sapiens	SINGLE PROTEIN	CHEMBL1147033	1	Scientific Literature	Bioorg. Med. Chem. Lett.	2007	None
CHEMBL238123		0	352.28	0	4.02	7c	CCc1cc(=O)[nH]c2ccc(N(CC(F)(F)F)CC(F)(F)F)cc12	EC50	'='	12.0	nM	7.92			UO_0000065					False	CHEMBL891111	Agonist activity at human AR	F	BAO_0000019	assay format	Homo sapiens	None	None	None	None	CHEMBL1871	Androgen Receptor	Homo sapiens	SINGLE PROTEIN	CHEMBL1147033	1	Scientific Literature	Bioorg. Med. Chem. Lett.	2007	None
CHEMBL237473		0	394.36	1	5.35	6k	CC(C)(C)CCN(CC(F)(F)F)c1ccc2[nH]c(=O)cc(C(F)(F)F)c2c1	EC50	'='	81.0	nM	7.09			UO_0000065					False	CHEMBL891111	Agonist activity at human AR	F	BAO_0000019	assay format	Homo sapiens	None	None	None	None	CHEMBL1871	Androgen Receptor	Homo sapiens	SINGLE PROTEIN	CHEMBL1147033	1	Scientific Literature	Bioorg. Med. Chem. Lett.	2007	None
CHEMBL3706930		0	390.28	0	4.71	6w	O=c1cc(C(F)(F)F)c2cc(N(Cc3ccoc3)CC(F)(F)F)ccc2[nH]1	Efficacy	'='	49.0	%				UO_0000187					False	CHEMBL891112	Agonist activity at human AR relative to DHT	F	BAO_0000019	assay format	Homo sapiens	None	None	None	None	CHEMBL1871	Androgen Receptor	Homo sapiens	SINGLE PROTEIN	CHEMBL1147033	1	Scientific Literature	Bioorg. Med. Chem. Lett.	2007	None
CHEMBL3706928		0	396.29	0	3.48	6u	CCOC(=O)CN(CC(F)(F)F)c1ccc2[nH]c(=O)cc(C(F)(F)F)c2c1	Efficacy	'='	41.0	%				UO_0000187					False	CHEMBL891114	Antagonist activity at human AR assessed as inhibition of DHT-induced response	F	BAO_0000019	assay format	Homo sapiens	None	None	None	None	CHEMBL1871	Androgen Receptor	Homo sapiens	SINGLE PROTEIN	CHEMBL1147033	1	Scientific Literature	Bioorg. Med. Chem. Lett.	2007	None
CHEMBL238124		0	366.31	0	4.58	7e	CC(C)c1cc(=O)[nH]c2ccc(N(CC(F)(F)F)CC(F)(F)F)cc12	Efficacy	'='	41.0	%				UO_0000187					False	CHEMBL891114	Antagonist activity at human AR assessed as inhibition of DHT-induced response	F	BAO_0000019	assay format	Homo sapiens	None	None	None	None	CHEMBL1871	Androgen Receptor	Homo sapiens	SINGLE PROTEIN	CHEMBL1147033	1	Scientific Literature	Bioorg. Med. Chem. Lett.	2007	None
CHEMBL48358		0	337.26	0	4.86	8b	C=C1C=CCC(C)(C)C1Cc1cc(OC)c(Br)cc1O	Ki	'='	1518.0	nM	5.82			UO_0000065	17.25	0.40	0.96	19.75	False	CHEMBL648329	Binding affinity determined against human Androgen receptor	B	BAO_0000357	single protein format	None	None	None	None	None	CHEMBL1871	Androgen Receptor	Homo sapiens	SINGLE PROTEIN	CHEMBL1129561	1	Scientific Literature	J. Med. Chem.	1996	None
CHEMBL7089		0	310.32	0	4.34	20	CC[C@H]1Nc2cc3nc(O)cc(C(F)(F)F)c3cc2C[C@H]1C	EC50	'='	2468.0	nM	5.61			UO_0000065					False	CHEMBL648597	Agonistic activity against human androgen receptor (hAR) expressed in CV-1 cell lines	F	BAO_0000219	cell-based format	None	None	None	CV-1	None	CHEMBL1871	Androgen Receptor	Homo sapiens	SINGLE PROTEIN	CHEMBL1132083	1	Scientific Literature	Bioorg. Med. Chem. Lett.	1999	CHEMBL3308033
CHEMBL299766		0	355.27	0	4.06	28b	C=C1[C@@H](Cc2cc(OC)c(Br)cc2O)C(C)(C)CC[C@H]1O	Ki		10000.0	nM			Not Active	UO_0000065					False	CHEMBL648329	Binding affinity determined against human Androgen receptor	B	BAO_0000357	single protein format	None	None	None	None	None	CHEMBL1871	Androgen Receptor	Homo sapiens	SINGLE PROTEIN	CHEMBL1129561	1	Scientific Literature	J. Med. Chem.	1996	None
CHEMBL1095863		0	448.49	0	2.23	24	CNS(=O)(=O)CCCN1C(=S)N(c2ccc(C#N)c(C(F)(F)F)c2)C(=O)C1(C)C	EC5	'='	1400.0	nM				UO_0000065					False	CHEMBL1121345	Activity at human AR expressed in human HeLa cells after 48 hrs by stable-luciferase reporter gene assay	B	BAO_0000219	cell-based format	Homo sapiens	None	None	HeLa	None	CHEMBL1871	Androgen Receptor	Homo sapiens	SINGLE PROTEIN	CHEMBL1158555	1	Scientific Literature	Bioorg. Med. Chem.	2010	CHEMBL3308376
CHEMBL1097855		0	420.44	0	1.58	21	CC1(C)C(=O)N(c2ccc(C#N)c(C(F)(F)F)c2)C(=S)N1CCS(N)(=O)=O	IC50	'='	79.0	nM	7.10			UO_0000065					False	CHEMBL1121349	Antagonist activity at AR in bicalutamide-resistant human LNCAP cells assessed as effect on cell proliferation after 6 days	F	BAO_0000219	cell-based format	Homo sapiens	None	None	LNCaP	None	CHEMBL1871	Androgen Receptor	Homo sapiens	SINGLE PROTEIN	CHEMBL1158555	1	Scientific Literature	Bioorg. Med. Chem.	2010	CHEMBL3307965
CHEMBL238330		0	374.23	0	4.40	7f	O=c1cc(C(F)F)c2cc(N(CC(F)(F)F)CC(F)(F)F)ccc2[nH]1	EC50	'='	0.5	nM	9.30			UO_0000065					False	CHEMBL891111	Agonist activity at human AR	F	BAO_0000019	assay format	Homo sapiens	None	None	None	None	CHEMBL1871	Androgen Receptor	Homo sapiens	SINGLE PROTEIN	CHEMBL1147033	1	Scientific Literature	Bioorg. Med. Chem. Lett.	2007	None
CHEMBL3706926		0	400.32	1	5.12	6s	O=c1cc(C(F)(F)F)c2cc(N(Cc3ccccc3)CC(F)(F)F)ccc2[nH]1	EC50	'='	27.0	nM	7.57			UO_0000065					False	CHEMBL891111	Agonist activity at human AR	F	BAO_0000019	assay format	Homo sapiens	None	None	None	None	CHEMBL1871	Androgen Receptor	Homo sapiens	SINGLE PROTEIN	CHEMBL1147033	1	Scientific Literature	Bioorg. Med. Chem. Lett.	2007	None
CHEMBL235347		0	386.72	0	4.54	(S)-8d	C[C@@H](CCl)N(CC(F)(F)F)c1ccc2[nH]c(=O)cc(C(F)(F)F)c2c1	Efficacy	'='	87.0	%				UO_0000187					False	CHEMBL891112	Agonist activity at human AR relative to DHT	F	BAO_0000019	assay format	Homo sapiens	None	None	None	None	CHEMBL1871	Androgen Receptor	Homo sapiens	SINGLE PROTEIN	CHEMBL1147033	1	Scientific Literature	Bioorg. Med. Chem. Lett.	2007	None
CHEMBL393280		0	354.25	0	3.47	7i	COc1cc(=O)[nH]c2ccc(N(CC(F)(F)F)CC(F)(F)F)cc12	Efficacy	'='	34.0	%				UO_0000187					False	CHEMBL891112	Agonist activity at human AR relative to DHT	F	BAO_0000019	assay format	Homo sapiens	None	None	None	None	CHEMBL1871	Androgen Receptor	Homo sapiens	SINGLE PROTEIN	CHEMBL1147033	1	Scientific Literature	Bioorg. Med. Chem. Lett.	2007	None
CHEMBL237474		0	372.70	0	4.15	6n	O=c1cc(C(F)(F)F)c2cc(N(CCCl)CC(F)(F)F)ccc2[nH]1	Efficacy	'='	88.0	%				UO_0000187					False	CHEMBL891112	Agonist activity at human AR relative to DHT	F	BAO_0000019	assay format	Homo sapiens	None	None	None	None	CHEMBL1871	Androgen Receptor	Homo sapiens	SINGLE PROTEIN	CHEMBL1147033	1	Scientific Literature	Bioorg. Med. Chem. Lett.	2007	None
CHEMBL237474		0	372.70	0	4.15	6n	O=c1cc(C(F)(F)F)c2cc(N(CCCl)CC(F)(F)F)ccc2[nH]1	Ki	'='	2.6	nM	8.59			UO_0000065	23.03	0.49	4.44	23.78	False	CHEMBL891115	Binding affinity to human AR	B	BAO_0000357	single protein format	Homo sapiens	None	None	None	None	CHEMBL1871	Androgen Receptor	Homo sapiens	SINGLE PROTEIN	CHEMBL1147033	1	Scientific Literature	Bioorg. Med. Chem. Lett.	2007	None
CHEMBL440980		0	374.23	0	4.18	6m	O=c1cc(C(F)(F)F)c2cc(N(CC(F)F)CC(F)(F)F)ccc2[nH]1	Ki	'='	1.7	nM	8.77			UO_0000065	23.43	0.48	4.59	24.29	False	CHEMBL891115	Binding affinity to human AR	B	BAO_0000357	single protein format	Homo sapiens	None	None	None	None	CHEMBL1871	Androgen Receptor	Homo sapiens	SINGLE PROTEIN	CHEMBL1147033	1	Scientific Literature	Bioorg. Med. Chem. Lett.	2007	None
CHEMBL393864		0	366.31	0	4.72	6h	CCCCN(CC(F)(F)F)c1ccc2[nH]c(=O)cc(C(F)(F)F)c2c1	Ki	'='	33.0	nM	7.48			UO_0000065	20.42	0.41	2.76	20.72	False	CHEMBL891115	Binding affinity to human AR	B	BAO_0000357	single protein format	Homo sapiens	None	None	None	None	CHEMBL1871	Androgen Receptor	Homo sapiens	SINGLE PROTEIN	CHEMBL1147033	1	Scientific Literature	Bioorg. Med. Chem. Lett.	2007	None
CHEMBL442240		0	312.34	0	4.17	6b	CCCN(CCC)c1ccc2[nH]c(=O)cc(C(F)(F)F)c2c1	Ki	'='	64.0	nM	7.19			UO_0000065	23.03	0.45	3.02	19.93	False	CHEMBL891115	Binding affinity to human AR	B	BAO_0000357	single protein format	Homo sapiens	None	None	None	None	CHEMBL1871	Androgen Receptor	Homo sapiens	SINGLE PROTEIN	CHEMBL1147033	1	Scientific Literature	Bioorg. Med. Chem. Lett.	2007	None
CHEMBL1163485		0	370.42	1	5.37	50	O=C(CC(Nc1ccc([N+](=O)[O-])cc1)C1CCCCC1)c1cccc(F)c1	Ki	'='	64.0	nM	7.19			UO_0000065	19.42	0.36	1.82	9.96	False	CHEMBL1169306	Displacement of [3H]DHT from human androgen receptor after 16 hrs by scintillation counting	B	BAO_0000357	single protein format	Homo sapiens	None	None	None	None	CHEMBL1871	Androgen Receptor	Homo sapiens	SINGLE PROTEIN	CHEMBL1165993	1	Scientific Literature	Bioorg. Med. Chem.	2010	None
CHEMBL1083487		0	525.53	2	6.68	21a	CN(c1ccccc1)S(=O)(=O)c1ccc(-c2ccc3c(cnn3-c3ccc(F)cc3)c2)c(C(F)(F)F)c1	IC50	'>'	10000.0	nM				UO_0000065					False	CHEMBL1119509	Binding affinity to AR	B	BAO_0000357	single protein format	None	None	None	None	None	CHEMBL1871	Androgen Receptor	Homo sapiens	SINGLE PROTEIN	CHEMBL1155531	1	Scientific Literature	J. Med. Chem.	2010	None
CHEMBL266491		0	321.30	0	4.27	5c	COCCOc1ccccc1-c1ccc(C#N)c(C(F)(F)F)c1	IC50						Not Determined						False	CHEMBL899496	Antagonist activity at human AR in MDA-MB453-MMTV-luci cells by functional assay	F	BAO_0000219	cell-based format	Homo sapiens	None	None	None	None	CHEMBL1871	Androgen Receptor	Homo sapiens	SINGLE PROTEIN	CHEMBL1137443	1	Scientific Literature	Bioorg. Med. Chem. Lett.	2007	None
CHEMBL63560	(R)-BICALUTAMIDE	0	430.38	0	2.88	5	C[C@](O)(CS(=O)(=O)c1ccc(F)cc1)C(=O)Nc1ccc(C#N)c(C(F)(F)F)c1	Inhibition	'='	62.0	%				UO_0000187					False	CHEMBL1176920	Antagonist activity at human androgen receptor expressed in mouse NIH3T3 cells assessed as inhibition of dihydrotestosterone -induced luciferase transactivation activity at 0.1 nM by ARE-luciferase reporter gene assay	F	BAO_0000219	cell-based format	Homo sapiens	None	None	NIH3T3	None	CHEMBL1871	Androgen Receptor	Homo sapiens	SINGLE PROTEIN	CHEMBL1177715	1	Scientific Literature	J. Med. Chem.	2010	CHEMBL3307716
CHEMBL224654		0	501.75	2	5.77	27	C[C@]12CC[C@H]3[C@@H](C(CCCCCCCC(=O)N4CCOCC4)C[C@H]4CC(=O)CC[C@@]43C)[C@@H]1CC[C@@H]2O	IC50	'='	1300.0	nM	5.89			UO_0000065	11.73	0.22	0.12	8.81	False	CHEMBL914604	Displacement of [3H]mibolerone from androgen receptor expressed in CHOK1 cells	B	BAO_0000219	cell-based format	Homo sapiens	None	None	CHO-K1	None	CHEMBL1871	Androgen Receptor	Homo sapiens	SINGLE PROTEIN	CHEMBL1144524	1	Scientific Literature	Bioorg. Med. Chem.	2007	CHEMBL3307512
CHEMBL224736		0	568.73	2	7.47	16a	C[C@]12CCC(=O)CC1C[C@@H](CCCCC[S+]([O-])CCCC(F)(F)C(F)(F)F)[C@@H]1[C@@H]2CC[C@]2(C)[C@@H](O)CC[C@@H]12	IC50	'>'	10000.0	nM				UO_0000065					False	CHEMBL914606	Antagonist activity at androgen receptor expressed in HeLa cells assessed as inhibition of dihydrotestosterone-induced transcriptional activity by reporter gene assay	F	BAO_0000219	cell-based format	Homo sapiens	None	None	HeLa	None	CHEMBL1871	Androgen Receptor	Homo sapiens	SINGLE PROTEIN	CHEMBL1144524	1	Scientific Literature	Bioorg. Med. Chem.	2007	CHEMBL3308376
CHEMBL399876		0	305.30	0	4.17	12	CC(c1ccccc1)N(C)c1cc(C(F)(F)F)c(C#N)cn1	IC50	'='	229.0	nM	6.64			UO_0000065					False	CHEMBL940964	Antagonist activity at human androgen receptor expressed in MDA-MB-453 cells	F	BAO_0000219	cell-based format	Homo sapiens	None	None	MDA-MB-453	None	CHEMBL1871	Androgen Receptor	Homo sapiens	SINGLE PROTEIN	CHEMBL1139813	1	Scientific Literature	Bioorg. Med. Chem. Lett.	2007	CHEMBL3307596
CHEMBL7053		0	310.32	0	4.34	22	CC[C@H]1Cc2cc3c(C(F)(F)F)cc(O)nc3cc2N[C@@H]1C	EC50	'='	9.0	nM	8.05			UO_0000065					False	CHEMBL648597	Agonistic activity against human androgen receptor (hAR) expressed in CV-1 cell lines	F	BAO_0000219	cell-based format	None	None	None	CV-1	None	CHEMBL1871	Androgen Receptor	Homo sapiens	SINGLE PROTEIN	CHEMBL1132083	1	Scientific Literature	Bioorg. Med. Chem. Lett.	1999	CHEMBL3308033
CHEMBL35003		0	277.32	0	2.70	5	O=C1c2ccccc2C(=O)N1CC1Cc2ccccc2C1	Activity	'='	68.0	%				UO_0000187					False	CHEMBL690971	Inhibition of androgen receptor in reporter gene (chloramphenicol acetyltransferase) assay in HeLa cells	F	BAO_0000219	cell-based format	Homo sapiens	None	None	HeLa	None	CHEMBL1871	Androgen Receptor	Homo sapiens	SINGLE PROTEIN	CHEMBL1130449	1	Scientific Literature	Bioorg. Med. Chem. Lett.	1997	CHEMBL3308376
CHEMBL238340		0	365.35	0	4.29	5e	COCCOCCOc1ccccc1-c1ccc(C#N)c(C(F)(F)F)c1	IC50	'='	8140.0	nM	5.09			UO_0000065	13.93	0.27	0.80	9.89	False	CHEMBL899495	Displacement of [3H]DHT from human recombinant AR expressed in Sf9 cells	B	BAO_0000219	cell-based format	Homo sapiens	None	None	Sf9	None	CHEMBL1871	Androgen Receptor	Homo sapiens	SINGLE PROTEIN	CHEMBL1137443	1	Scientific Literature	Bioorg. Med. Chem. Lett.	2007	CHEMBL3308860
CHEMBL394392		0	279.22	0	3.66	4m	N#Cc1ccc(-c2c(O)cccc2O)cc1C(F)(F)F	IC50	'='	989.0	nM	6.00			UO_0000065	21.51	0.41	2.34	9.35	False	CHEMBL899495	Displacement of [3H]DHT from human recombinant AR expressed in Sf9 cells	B	BAO_0000219	cell-based format	Homo sapiens	None	None	Sf9	None	CHEMBL1871	Androgen Receptor	Homo sapiens	SINGLE PROTEIN	CHEMBL1137443	1	Scientific Literature	Bioorg. Med. Chem. Lett.	2007	CHEMBL3308860
CHEMBL235601		0	261.25	0	4.55	4i	Cc1cccc(-c2ccc(C#N)c(C(F)(F)F)c2)c1	IC50	'='	1900.0	nM	5.72			UO_0000065	21.90	0.41	1.17	24.05	False	CHEMBL899495	Displacement of [3H]DHT from human recombinant AR expressed in Sf9 cells	B	BAO_0000219	cell-based format	Homo sapiens	None	None	Sf9	None	CHEMBL1871	Androgen Receptor	Homo sapiens	SINGLE PROTEIN	CHEMBL1137443	1	Scientific Literature	Bioorg. Med. Chem. Lett.	2007	CHEMBL3308860
CHEMBL235378		0	263.22	0	3.95	4g	N#Cc1ccc(-c2ccc(O)cc2)cc1C(F)(F)F	IC50	'='	11.9	nM	7.92			UO_0000065					False	CHEMBL899496	Antagonist activity at human AR in MDA-MB453-MMTV-luci cells by functional assay	F	BAO_0000219	cell-based format	Homo sapiens	None	None	None	None	CHEMBL1871	Androgen Receptor	Homo sapiens	SINGLE PROTEIN	CHEMBL1137443	1	Scientific Literature	Bioorg. Med. Chem. Lett.	2007	None
CHEMBL3706897		0	256.23	0	2.69	11b	CCc1cc2c(C(F)(F)F)cc(=O)[nH]c2cc1N	Efficacy	'='	27.0	%				UO_0000187					False	CHEMBL887360	Agonist activity at human androgen receptor expressed in CV1 cells relative to DHT	F	BAO_0000219	cell-based format	Homo sapiens	None	None	CV-1	None	CHEMBL1871	Androgen Receptor	Homo sapiens	SINGLE PROTEIN	CHEMBL1144605	1	Scientific Literature	Bioorg. Med. Chem. Lett.	2007	CHEMBL3308033
CHEMBL3706907		0	310.20	0	3.52	13c	O=c1cc(C(F)(F)F)c2cc(NCC(F)(F)F)ccc2[nH]1	IC50	'='	18.0	nM	7.75			UO_0000065					False	CHEMBL887361	Antagonist activity at human androgen receptor expressed in CV1 cells	F	BAO_0000219	cell-based format	Homo sapiens	None	None	CV-1	None	CHEMBL1871	Androgen Receptor	Homo sapiens	SINGLE PROTEIN	CHEMBL1144605	1	Scientific Literature	Bioorg. Med. Chem. Lett.	2007	CHEMBL3308033
CHEMBL538877		0	347.50	0	2.86	11	COC[C@@H]1C[C@H]2[C@@H]3CC[C@H]4N(C)C(=O)C=C[C@]4(C)[C@H]3CC[C@]2(C)[C@H]1O	Emax	'='	43.0	%				UO_0000187					False	CHEMBL1054894	Agonist activity at androgen receptor in human MDA-MB-453 cells transfected with MMTV-LUC assessed as induction of MMTV-LTR/promoter linked LUC gene by luciferase transactivation assay relative to dihydrotestosterone	F	BAO_0000219	cell-based format	Homo sapiens	None	None	MDA-MB-453	None	CHEMBL1871	Androgen Receptor	Homo sapiens	SINGLE PROTEIN	CHEMBL1153470	1	Scientific Literature	J. Med. Chem.	2009	CHEMBL3307596
CHEMBL309490	GALANGIN	0	270.24	0	2.58	18	O=c1c(O)c(-c2ccccc2)oc2cc(O)cc(O)c12	EC150	'='	633.0	uM				UO_0000064					False	CHEMBL1052486	Agonist activity at androgen receptor in human MDA-kb2 cells assessed as stimulation of luciferase activity by luciferase reporter gene assay	F	BAO_0000219	cell-based format	Homo sapiens	None	None	MDA-kb2	None	CHEMBL1871	Androgen Receptor	Homo sapiens	SINGLE PROTEIN	CHEMBL1153076	1	Scientific Literature	Bioorg. Med. Chem. Lett.	2009	None
CHEMBL137586	6-METHOXYFLAVONE	0	252.27	0	3.47	11	COc1ccc2oc(-c3ccccc3)cc(=O)c2c1	Ratio	'='	3.6										False	CHEMBL1052493	Ratio of compound EC150 to Dex EC150 for androgen receptor in human MDA-kb2 cells	B	BAO_0000219	cell-based format	Homo sapiens	None	None	MDA-kb2	None	CHEMBL1871	Androgen Receptor	Homo sapiens	SINGLE PROTEIN	CHEMBL1153076	1	Scientific Literature	Bioorg. Med. Chem. Lett.	2009	None
CHEMBL389277		0	459.72	1	6.00	23 (CH4892280)	CN(C)C(=O)CCCCCCCC1C[C@H]2CC(=O)CC[C@]2(C)[C@H]2CC[C@]3(C)[C@@H](O)CC[C@H]3[C@H]12	IC50	'='	260.0	nM	6.58			UO_0000065	14.32	0.27	0.59	11.43	False	CHEMBL914604	Displacement of [3H]mibolerone from androgen receptor expressed in CHOK1 cells	B	BAO_0000219	cell-based format	Homo sapiens	None	None	CHO-K1	None	CHEMBL1871	Androgen Receptor	Homo sapiens	SINGLE PROTEIN	CHEMBL1144524	1	Scientific Literature	Bioorg. Med. Chem.	2007	CHEMBL3307512
CHEMBL133045		0	388.94	1	5.74	19	Cc1c(C=O)cc2c(c1Cl)OC(C)(/C=C/[C@]1(C)C(C)C(=O)CC[C@H]1C)CC2	IC50						Not Determined						False	CHEMBL649560	Minimum effective concentration required to inhibit androgen receptor (AR)	B	BAO_0000357	single protein format	None	None	None	None	None	CHEMBL1871	Androgen Receptor	Homo sapiens	SINGLE PROTEIN	CHEMBL1145088	1	Scientific Literature	J. Med. Chem.	2003	None
CHEMBL3706883		0	298.31	0	4.15	9g	CCC(C)(C)Nc1ccc2c(C(F)(F)F)cc(=O)[nH]c2c1	Ki	'='	110.0	nM	6.96			UO_0000065	23.33	0.45	2.81	15.50	False	CHEMBL887363	Binding affinity to human androgen receptor expressed in CV1 cells	B	BAO_0000219	cell-based format	Homo sapiens	None	None	CV-1	None	CHEMBL1871	Androgen Receptor	Homo sapiens	SINGLE PROTEIN	CHEMBL1144605	1	Scientific Literature	Bioorg. Med. Chem. Lett.	2007	CHEMBL3308033
CHEMBL350877		0	294.28	0	4.18	1	CC1(C)C=Cc2cc3c(C(F)(F)F)cc(O)nc3cc2N1	IC50	'='	27.0	nM	7.57			UO_0000065					False	CHEMBL887361	Antagonist activity at human androgen receptor expressed in CV1 cells	F	BAO_0000219	cell-based format	Homo sapiens	None	None	CV-1	None	CHEMBL1871	Androgen Receptor	Homo sapiens	SINGLE PROTEIN	CHEMBL1144605	1	Scientific Literature	Bioorg. Med. Chem. Lett.	2007	CHEMBL3308033
CHEMBL350877		0	294.28	0	4.18	1	CC1(C)C=Cc2cc3c(C(F)(F)F)cc(O)nc3cc2N1	Efficacy	'='	74.0	%				UO_0000187					False	CHEMBL887362	Antagonist activity at human androgen receptor expressed in CV1 cells assessed as inhibition of DHT-induced response	F	BAO_0000219	cell-based format	Homo sapiens	None	None	CV-1	None	CHEMBL1871	Androgen Receptor	Homo sapiens	SINGLE PROTEIN	CHEMBL1144605	1	Scientific Literature	Bioorg. Med. Chem. Lett.	2007	CHEMBL3308033
CHEMBL491	HYDROXYFLUTAMIDE	2	292.21	0	2.32	2	CC(C)(O)C(=O)Nc1ccc([N+](=O)[O-])c(C(F)(F)F)c1	IC50	'='	31.0	nM	7.51			UO_0000065					True	CHEMBL914606	Antagonist activity at androgen receptor expressed in HeLa cells assessed as inhibition of dihydrotestosterone-induced transcriptional activity by reporter gene assay	F	BAO_0000219	cell-based format	Homo sapiens	None	None	HeLa	None	CHEMBL1871	Androgen Receptor	Homo sapiens	SINGLE PROTEIN	CHEMBL1144524	1	Scientific Literature	Bioorg. Med. Chem.	2007	CHEMBL3308376
CHEMBL375675		0	543.88	2	8.34	19d	CCCCN(C)C(=O)CCCCCCCCCC[C@@H]1CC2CC(=O)CC[C@]2(C)[C@H]2CC[C@]3(C)[C@@H](O)CC[C@H]3[C@@H]21	FI5	'='	1900.0	nM				UO_0000065					False	CHEMBL914605	Agonist activity at androgen receptor expressed in HeLa cells assessed as effect on dihydrotestosterone-induced transcriptional activity by reporter gene assay	F	BAO_0000219	cell-based format	Homo sapiens	None	None	HeLa	None	CHEMBL1871	Androgen Receptor	Homo sapiens	SINGLE PROTEIN	CHEMBL1144524	1	Scientific Literature	Bioorg. Med. Chem.	2007	CHEMBL3308376
CHEMBL386630	TESTOSTERONE	4	288.43	0	3.88	27	C[C@]12CC[C@H]3[C@@H](CCC4=CC(=O)CC[C@@]43C)[C@@H]1CC[C@@H]2O	IC50	'='	2.7	nM	8.57			UO_0000065	29.71	0.56	4.69	22.97	True	CHEMBL859226	Inhibitory activity against AR	B	BAO_0000357	single protein format	Homo sapiens	None	None	None	None	CHEMBL1871	Androgen Receptor	Homo sapiens	SINGLE PROTEIN	CHEMBL1149417	1	Scientific Literature	Bioorg. Med. Chem. Lett.	2006	None
CHEMBL369991		0	330.51	0	4.62	14	CC/C=C\[C@]12CC[C@H](O)CC1=CCC1C3CC[C@H](O)[C@@]3(C)CCC12	IC50	'='	3767.0	nM	5.42			UO_0000065	16.41	0.31	0.80	13.41	False	CHEMBL859226	Inhibitory activity against AR	B	BAO_0000357	single protein format	Homo sapiens	None	None	None	None	CHEMBL1871	Androgen Receptor	Homo sapiens	SINGLE PROTEIN	CHEMBL1149417	1	Scientific Literature	Bioorg. Med. Chem. Lett.	2006	None
CHEMBL202415		0	316.49	0	4.23	13	C/C=C/[C@]12CC[C@H](O)CC1=CCC1C3CC[C@H](O)[C@@]3(C)CCC12	IC50	'='	843.0	nM	6.07			UO_0000065	19.19	0.36	1.84	15.01	False	CHEMBL859226	Inhibitory activity against AR	B	BAO_0000357	single protein format	Homo sapiens	None	None	None	None	CHEMBL1871	Androgen Receptor	Homo sapiens	SINGLE PROTEIN	CHEMBL1149417	1	Scientific Literature	Bioorg. Med. Chem. Lett.	2006	None
CHEMBL134602		0	383.47	1	6.99	7a	CC1=CC(C)(C)Nc2ccc3c(c21)/C(=C/c1ccccc1)Oc1ccc(F)cc1-3	Efficacy	'='	37.0	%				UO_0000187					False	CHEMBL649488	Antagonistic efficacy for human androgen receptor	F	BAO_0000019	assay format	Homo sapiens	None	None	None	None	CHEMBL1871	Androgen Receptor	Homo sapiens	SINGLE PROTEIN	CHEMBL1145087	1	Scientific Literature	J. Med. Chem.	2003	None
CHEMBL95644		0	451.49	1	7.47	11	COc1cccc2c1-c1ccc3c(c1C(c1cccc(C(F)(F)F)c1)O2)C(C)=CC(C)(C)N3	Ki	'='	3360.0	nM	5.47			UO_0000065	12.12	0.23	-2.00	17.95	False	CHEMBL651954	Binding affinity for androgen receptor	B	BAO_0000357	single protein format	Homo sapiens	None	None	None	None	CHEMBL1871	Androgen Receptor	Homo sapiens	SINGLE PROTEIN	CHEMBL1134574	1	Scientific Literature	J. Med. Chem.	2001	None
CHEMBL266269		0	310.32	0	4.34	23	CC[C@@H]1Cc2cc3c(C(F)(F)F)cc(O)nc3cc2N[C@@H]1C	IC50	'<'	10000.0	nM				UO_0000065					False	CHEMBL648068	Antagonistic activity against human androgen receptor (hAR) expressed in CV-1 cell lines	F	BAO_0000219	cell-based format	None	None	None	CV-1	None	CHEMBL1871	Androgen Receptor	Homo sapiens	SINGLE PROTEIN	CHEMBL1132083	1	Scientific Literature	Bioorg. Med. Chem. Lett.	1999	CHEMBL3308033
CHEMBL387651		0	459.72	1	6.05	32	CCNC(=O)CCCCCCCC1C[C@H]2CC(=O)CC[C@]2(C)[C@H]2CC[C@]3(C)[C@@H](O)CC[C@H]3[C@H]12	IC50	'='	940.0	nM	6.03			UO_0000065					False	CHEMBL914606	Antagonist activity at androgen receptor expressed in HeLa cells assessed as inhibition of dihydrotestosterone-induced transcriptional activity by reporter gene assay	F	BAO_0000219	cell-based format	Homo sapiens	None	None	HeLa	None	CHEMBL1871	Androgen Receptor	Homo sapiens	SINGLE PROTEIN	CHEMBL1144524	1	Scientific Literature	Bioorg. Med. Chem.	2007	CHEMBL3308376
CHEMBL235871		0	536.75	2	7.15	28	C[C@]1(O)CC[C@H]2[C@H]3[C@H](CC[C@@]21C)[C@@]1(C)CCC(=O)C=C1C[C@H]3CCCCc1cccc(OCCCC(=O)O)c1	IC50	'='	670.0	nM	6.17			UO_0000065	11.50	0.22	-0.98	7.36	False	CHEMBL899659	Displacement of [3H]mibolerone from human androgen receptor expressed in CHOK1 cells	B	BAO_0000219	cell-based format	Homo sapiens	None	None	CHO-K1	None	CHEMBL1871	Androgen Receptor	Homo sapiens	SINGLE PROTEIN	CHEMBL1137463	1	Scientific Literature	Bioorg. Med. Chem. Lett.	2007	CHEMBL3307512
CHEMBL235003		0	432.65	1	6.00	7	C[C@]12CC[C@H]3[C@H]([C@@H]1CC[C@@H]2O)[C@H](CCCCCCCC(=O)O)C[C@H]1CC(=O)CC[C@@]13C	IC50	'='	660.0	nM	6.18			UO_0000065	14.29	0.27	0.18	8.28	False	CHEMBL899659	Displacement of [3H]mibolerone from human androgen receptor expressed in CHOK1 cells	B	BAO_0000219	cell-based format	Homo sapiens	None	None	CHO-K1	None	CHEMBL1871	Androgen Receptor	Homo sapiens	SINGLE PROTEIN	CHEMBL1137463	1	Scientific Literature	Bioorg. Med. Chem. Lett.	2007	CHEMBL3307512
CHEMBL235445		0	564.81	2	7.93	27	C[C@]1(O)CC[C@H]2[C@H]3[C@H](CC[C@@]21C)[C@@]1(C)CCC(=O)C=C1C[C@H]3CCCCc1ccc(OCCCCCC(=O)O)cc1	FI5	'='	100.0	nM				UO_0000065					False	CHEMBL899660	Agonist activity at human androgen receptor expressed in HeLa cells assessed as five times increase in transcriptional activity by reporter gene assay	F	BAO_0000219	cell-based format	Homo sapiens	None	None	HeLa	None	CHEMBL1871	Androgen Receptor	Homo sapiens	SINGLE PROTEIN	CHEMBL1137463	1	Scientific Literature	Bioorg. Med. Chem. Lett.	2007	CHEMBL3308376
CHEMBL238001		0	550.78	2	7.54	26	C[C@]1(O)CC[C@H]2[C@H]3[C@H](CC[C@@]21C)[C@@]1(C)CCC(=O)C=C1C[C@H]3CCCCc1ccc(OCCCCC(=O)O)cc1	FI5	'='	2000.0	nM				UO_0000065					False	CHEMBL899660	Agonist activity at human androgen receptor expressed in HeLa cells assessed as five times increase in transcriptional activity by reporter gene assay	F	BAO_0000219	cell-based format	Homo sapiens	None	None	HeLa	None	CHEMBL1871	Androgen Receptor	Homo sapiens	SINGLE PROTEIN	CHEMBL1137463	1	Scientific Literature	Bioorg. Med. Chem. Lett.	2007	CHEMBL3308376
CHEMBL235871		0	536.75	2	7.15	28	C[C@]1(O)CC[C@H]2[C@H]3[C@H](CC[C@@]21C)[C@@]1(C)CCC(=O)C=C1C[C@H]3CCCCc1cccc(OCCCC(=O)O)c1	IC50	'='	920.0	nM	6.04			UO_0000065					False	CHEMBL899661	Antagonist activity at human androgen receptor expressed in HeLa cells assessed as inhibition of dihydrotestosterone induced transcriptional activity by reporter gene assay	F	BAO_0000219	cell-based format	Homo sapiens	None	None	HeLa	None	CHEMBL1871	Androgen Receptor	Homo sapiens	SINGLE PROTEIN	CHEMBL1137463	1	Scientific Literature	Bioorg. Med. Chem. Lett.	2007	CHEMBL3308376
CHEMBL238001		0	550.78	2	7.54	26	C[C@]1(O)CC[C@H]2[C@H]3[C@H](CC[C@@]21C)[C@@]1(C)CCC(=O)C=C1C[C@H]3CCCCc1ccc(OCCCCC(=O)O)cc1	IC50	'='	250.0	nM	6.60			UO_0000065					False	CHEMBL899661	Antagonist activity at human androgen receptor expressed in HeLa cells assessed as inhibition of dihydrotestosterone induced transcriptional activity by reporter gene assay	F	BAO_0000219	cell-based format	Homo sapiens	None	None	HeLa	None	CHEMBL1871	Androgen Receptor	Homo sapiens	SINGLE PROTEIN	CHEMBL1137463	1	Scientific Literature	Bioorg. Med. Chem. Lett.	2007	CHEMBL3308376
CHEMBL428021		0	522.73	2	6.76	22	C[C@]1(O)CC[C@H]2[C@H]3[C@H](CC[C@@]21C)[C@@]1(C)CCC(=O)C=C1C[C@H]3CCCc1ccc(OCCCC(=O)O)cc1	IC50	'='	660.0	nM	6.18			UO_0000065					False	CHEMBL899661	Antagonist activity at human androgen receptor expressed in HeLa cells assessed as inhibition of dihydrotestosterone induced transcriptional activity by reporter gene assay	F	BAO_0000219	cell-based format	Homo sapiens	None	None	HeLa	None	CHEMBL1871	Androgen Receptor	Homo sapiens	SINGLE PROTEIN	CHEMBL1137463	1	Scientific Literature	Bioorg. Med. Chem. Lett.	2007	CHEMBL3308376
CHEMBL244896		0	310.32	0	3.92	4c	C[C@H]1CC[C@@H](C)N1c1ccc2[nH]c(=O)cc(C(F)(F)F)c2c1	EC50	'='	2.6	nM	8.59			UO_0000065					False	CHEMBL896865	Agonist activity at human androgen receptor by luciferase reporter gene assay	F	BAO_0000019	assay format	Homo sapiens	None	None	None	None	CHEMBL1871	Androgen Receptor	Homo sapiens	SINGLE PROTEIN	CHEMBL1148826	1	Scientific Literature	J. Med. Chem.	2007	None
CHEMBL2113293		0	394.32	0	3.83	6b	C[C@@H]1CC[C@H]([C@H](O)C(F)(F)F)N1c1ccc2[nH]c(=O)cc(C(F)(F)F)c2c1	IC50	'>'	10000.0	nM				UO_0000065					False	CHEMBL896867	Antagonist activity at human androgen receptor by luciferase reporter gene assay	F	BAO_0000019	assay format	Homo sapiens	None	None	None	None	CHEMBL1871	Androgen Receptor	Homo sapiens	SINGLE PROTEIN	CHEMBL1148826	1	Scientific Literature	J. Med. Chem.	2007	None
CHEMBL243252		0	326.32	0	2.90	4e	C[C@@H]1CC[C@H](CO)N1c1ccc2[nH]c(=O)cc(C(F)(F)F)c2c1	IC50	'>'	10000.0	nM				UO_0000065					False	CHEMBL896867	Antagonist activity at human androgen receptor by luciferase reporter gene assay	F	BAO_0000019	assay format	Homo sapiens	None	None	None	None	CHEMBL1871	Androgen Receptor	Homo sapiens	SINGLE PROTEIN	CHEMBL1148826	1	Scientific Literature	J. Med. Chem.	2007	None
CHEMBL244896		0	310.32	0	3.92	4c	C[C@H]1CC[C@@H](C)N1c1ccc2[nH]c(=O)cc(C(F)(F)F)c2c1	IC50	'>'	10000.0	nM				UO_0000065					False	CHEMBL896867	Antagonist activity at human androgen receptor by luciferase reporter gene assay	F	BAO_0000019	assay format	Homo sapiens	None	None	None	None	CHEMBL1871	Androgen Receptor	Homo sapiens	SINGLE PROTEIN	CHEMBL1148826	1	Scientific Literature	J. Med. Chem.	2007	None
CHEMBL436784		0	392.22	0	4.48	7	O=c1cc(C(F)(F)F)c2cc(N(CC(F)(F)F)CC(F)(F)F)ccc2[nH]1	Efficacy	'<'	20.0	%				UO_0000187					True	CHEMBL896868	Antagonist efficacy at human androgen receptor assessed as inhibition of DHT activity by luciferase reporter gene assay	F	BAO_0000019	assay format	Homo sapiens	None	None	None	None	CHEMBL1871	Androgen Receptor	Homo sapiens	SINGLE PROTEIN	CHEMBL1148826	1	Scientific Literature	J. Med. Chem.	2007	None
CHEMBL467888	LGD-2941	1	394.31	0	3.83	6a	C[C@@H]1CC[C@H]([C@@H](O)C(F)(F)F)N1c1ccc2[nH]c(=O)cc(C(F)(F)F)c2c1	Efficacy	'<'	20.0	%				UO_0000187					False	CHEMBL896868	Antagonist efficacy at human androgen receptor assessed as inhibition of DHT activity by luciferase reporter gene assay	F	BAO_0000019	assay format	Homo sapiens	None	None	None	None	CHEMBL1871	Androgen Receptor	Homo sapiens	SINGLE PROTEIN	CHEMBL1148826	1	Scientific Literature	J. Med. Chem.	2007	None
CHEMBL395992		0	344.76	0	4.14	4f	C[C@@H]1CC[C@H](CCl)N1c1ccc2[nH]c(=O)cc(C(F)(F)F)c2c1	Efficacy	'<'	20.0	%				UO_0000187					False	CHEMBL896868	Antagonist efficacy at human androgen receptor assessed as inhibition of DHT activity by luciferase reporter gene assay	F	BAO_0000019	assay format	Homo sapiens	None	None	None	None	CHEMBL1871	Androgen Receptor	Homo sapiens	SINGLE PROTEIN	CHEMBL1148826	1	Scientific Literature	J. Med. Chem.	2007	None
CHEMBL446191		0	282.27	0	3.15	4a	O=c1cc(C(F)(F)F)c2cc(N3CCCC3)ccc2[nH]1	Ki	'='	1700.0	nM	5.77			UO_0000065	20.44	0.39	2.62	15.98	False	CHEMBL896869	Binding affinity to human AR	B	BAO_0000357	single protein format	Homo sapiens	None	None	None	None	CHEMBL1871	Androgen Receptor	Homo sapiens	SINGLE PROTEIN	CHEMBL1148826	1	Scientific Literature	J. Med. Chem.	2007	None
CHEMBL436784		0	392.22	0	4.48	7	O=c1cc(C(F)(F)F)c2cc(N(CC(F)(F)F)CC(F)(F)F)ccc2[nH]1	Ki	'='	4.6	nM	8.34			UO_0000065	21.26	0.44	3.86	23.09	False	CHEMBL896869	Binding affinity to human AR	B	BAO_0000357	single protein format	Homo sapiens	None	None	None	None	CHEMBL1871	Androgen Receptor	Homo sapiens	SINGLE PROTEIN	CHEMBL1148826	1	Scientific Literature	J. Med. Chem.	2007	None
CHEMBL243251		0	310.32	0	3.92	(+/-)4d	C[C@@H]1CC[C@@H](C)N1c1ccc2[nH]c(=O)cc(C(F)(F)F)c2c1	Ki	'='	43.0	nM	7.37			UO_0000065	23.74	0.46	3.45	20.41	False	CHEMBL896869	Binding affinity to human AR	B	BAO_0000357	single protein format	Homo sapiens	None	None	None	None	CHEMBL1871	Androgen Receptor	Homo sapiens	SINGLE PROTEIN	CHEMBL1148826	1	Scientific Literature	J. Med. Chem.	2007	None
CHEMBL399439		0	294.28	0	4.04	(+)-7, trans	N#Cc1ccc(O[C@H]2CCCC[C@@H]2C#N)cc1C(F)(F)F	IC50	'='	196.0	nM	6.71			UO_0000065					False	CHEMBL923797	Antagonist activity at androgen receptor expressed in MDA-MB-453 cells assessed as inhibition of dihydrotestosterone-induced response in reporter gene assay	F	BAO_0000219	cell-based format	Homo sapiens	None	None	MDA-MB-453	None	CHEMBL1871	Androgen Receptor	Homo sapiens	SINGLE PROTEIN	CHEMBL1140457	1	Scientific Literature	Bioorg. Med. Chem. Lett.	2007	CHEMBL3307596
CHEMBL397920		0	488.61	1	7.00	23	CO/N=C(\C)c1ccsc1/C=C1\Oc2ccc(O)c(OC)c2-c2ccc3c(c21)C(C)=CC(C)(C)N3	Ki	'='	110.0	nM	6.96			UO_0000065	14.24	0.27	-0.04	9.62	False	CHEMBL896165	Binding affinity to AR	B	BAO_0000357	single protein format	None	None	None	None	None	CHEMBL1871	Androgen Receptor	Homo sapiens	SINGLE PROTEIN	CHEMBL1148778	1	Scientific Literature	J. Med. Chem.	2007	None
CHEMBL446191		0	282.27	0	3.15	4a	O=c1cc(C(F)(F)F)c2cc(N3CCCC3)ccc2[nH]1	EC50	'>'	10000.0	nM				UO_0000065					False	CHEMBL896865	Agonist activity at human androgen receptor by luciferase reporter gene assay	F	BAO_0000019	assay format	Homo sapiens	None	None	None	None	CHEMBL1871	Androgen Receptor	Homo sapiens	SINGLE PROTEIN	CHEMBL1148826	1	Scientific Literature	J. Med. Chem.	2007	None
CHEMBL50454		0	339.27	0	4.94	36	C=C1C[C@H](C)C[C@@H](C)[C@@H]1Cc1cc(OC)c(Br)cc1O	Ki	'='	1139.0	nM	5.94			UO_0000065	17.52	0.41	1.00	20.17	False	CHEMBL648329	Binding affinity determined against human Androgen receptor	B	BAO_0000357	single protein format	None	None	None	None	None	CHEMBL1871	Androgen Receptor	Homo sapiens	SINGLE PROTEIN	CHEMBL1129561	1	Scientific Literature	J. Med. Chem.	1996	None
CHEMBL130579		0	496.05	1	7.34	10	COc1c(C=O)c(C)c(Cl)c(Oc2cccnc2)c1C/C=C(C)/C=C/[C@@]1(C)[C@H](C)CCC(=O)[C@@H]1C	IC50						Not Determined						False	CHEMBL649560	Minimum effective concentration required to inhibit androgen receptor (AR)	B	BAO_0000357	single protein format	None	None	None	None	None	CHEMBL1871	Androgen Receptor	Homo sapiens	SINGLE PROTEIN	CHEMBL1145088	1	Scientific Literature	J. Med. Chem.	2003	None
CHEMBL259820		0	443.52	1	7.01	LGD-5552	COc1c(O)ccc2c1-c1ccc3c(c1/C(=C/c1cccc(C)c1F)O2)C(C)=CC(C)(C)N3	Ki	'='	910.0	nM	6.04			UO_0000065	13.62	0.25	-0.97	11.91	False	CHEMBL931334	Binding affinity to human recombinant androgen receptor expressed in SF9 cells	B	BAO_0000219	cell-based format	Homo sapiens	None	None	Sf9	None	CHEMBL1871	Androgen Receptor	Homo sapiens	SINGLE PROTEIN	CHEMBL1147082	1	Scientific Literature	Proc. Natl. Acad. Sci. U.S.A.	2007	CHEMBL3308860
CHEMBL806	FLUTAMIDE	4	276.21	0	3.21	Flutamide	CC(C)C(=O)Nc1ccc([N+](=O)[O-])c(C(F)(F)F)c1	RBA	'='	6.0										True	CHEMBL651959	Relative binding affinity for human androgen receptor against 1.0 nM [3H]mibolerone in PC3/AR cell lysate	B	BAO_0000219	cell-based format	Homo sapiens	None	None	PC3/AR	None	CHEMBL1871	Androgen Receptor	Homo sapiens	SINGLE PROTEIN	CHEMBL1145911	1	Scientific Literature	J. Med. Chem.	2003	None
CHEMBL129177	HARMALOL	0	200.24	0	2.24	Table 1,7	CC1=NCCc2c1[nH]c1cc(O)ccc21	Inhibition	'='	162.0	%		Outside typical range		UO_0000187					False	CHEMBL924812	Activity at androgen receptor ligand binding domain assessed as inhibition of SRC2-3 interaction at 50 uM after 2 hrs by fluorescence polarization assay	B	BAO_0000357	single protein format	None	None	None	None	None	CHEMBL1871	Androgen Receptor	Homo sapiens	SINGLE PROTEIN	CHEMBL1147068	1	Scientific Literature	Proc. Natl. Acad. Sci. U.S.A.	2007	None
CHEMBL259420		0	297.36	0	2.46	RBI	CC(C)(C)n1nc(Cc2cccc(O)c2)c2c(N)ncnc21	Inhibition	'='	1.0	%				UO_0000187					False	CHEMBL924812	Activity at androgen receptor ligand binding domain assessed as inhibition of SRC2-3 interaction at 50 uM after 2 hrs by fluorescence polarization assay	B	BAO_0000357	single protein format	None	None	None	None	None	CHEMBL1871	Androgen Receptor	Homo sapiens	SINGLE PROTEIN	CHEMBL1147068	1	Scientific Literature	Proc. Natl. Acad. Sci. U.S.A.	2007	None
CHEMBL411930		0	309.42	0	3.37	K10	Cc1ccc(C)c(Cc2nn(C(C)(C)C)c3ncnc(N)c23)c1	Inhibition	'='	11.0	%				UO_0000187					False	CHEMBL924812	Activity at androgen receptor ligand binding domain assessed as inhibition of SRC2-3 interaction at 50 uM after 2 hrs by fluorescence polarization assay	B	BAO_0000357	single protein format	None	None	None	None	None	CHEMBL1871	Androgen Receptor	Homo sapiens	SINGLE PROTEIN	CHEMBL1147068	1	Scientific Literature	Proc. Natl. Acad. Sci. U.S.A.	2007	None
CHEMBL121626	TOLFENAMIC ACID	4	261.71	0	4.09	TOL, tolfenamic acid	Cc1c(Cl)cccc1Nc1ccccc1C(=O)O	Inhibition	'='	47.0	%				UO_0000187					False	CHEMBL924812	Activity at androgen receptor ligand binding domain assessed as inhibition of SRC2-3 interaction at 50 uM after 2 hrs by fluorescence polarization assay	B	BAO_0000357	single protein format	None	None	None	None	None	CHEMBL1871	Androgen Receptor	Homo sapiens	SINGLE PROTEIN	CHEMBL1147068	1	Scientific Literature	Proc. Natl. Acad. Sci. U.S.A.	2007	None
CHEMBL418684		0	313.35	1	5.13	11m	CC1=CC(C)(C)Nc2ccc3c(c21)COc1c(F)cc(F)cc1-3	Efficacy	'='	87.0	%				UO_0000187					False	CHEMBL649480	Antagonist efficacy for human sndrogen receptor	F	BAO_0000019	assay format	Homo sapiens	None	None	None	None	CHEMBL1871	Androgen Receptor	Homo sapiens	SINGLE PROTEIN	CHEMBL1144945	1	Scientific Literature	Bioorg. Med. Chem. Lett.	2003	None
CHEMBL293409		0	324.38	0	4.85	12a	CC1CC(C)(C)Nc2ccc3c(c21)COc1ccc([N+](=O)[O-])cc1-3	Efficacy	'='	89.0	%				UO_0000187					False	CHEMBL649479	Antagonist efficacy for Androgen receptor	F	BAO_0000019	assay format	Homo sapiens	None	None	None	None	CHEMBL1871	Androgen Receptor	Homo sapiens	SINGLE PROTEIN	CHEMBL1144945	1	Scientific Literature	Bioorg. Med. Chem. Lett.	2003	None
CHEMBL134242		0	326.39	1	5.11	11a	CSc1cc(C(F)(F)F)c2cc3c(cc2n1)NC(C)(C)CC3	IC50	'='	751.0	nM	6.12			UO_0000065					False	CHEMBL649556	Inhibitory concentration against human androgen receptor (AR) dependent transcriptional activity in co-transfected mammalian CV-1 cells	F	BAO_0000219	cell-based format	None	None	None	CV-1	None	CHEMBL1871	Androgen Receptor	Homo sapiens	SINGLE PROTEIN	CHEMBL1133046	1	Scientific Literature	Bioorg. Med. Chem. Lett.	2000	CHEMBL3308033
CHEMBL134242		0	326.39	1	5.11	11a	CSc1cc(C(F)(F)F)c2cc3c(cc2n1)NC(C)(C)CC3	Efficacy	'='	95.0	%				UO_0000187					False	CHEMBL646928	Percent maximal inhibition against human androgen receptor (AR) dependent transcriptional activity in co-transfected mammalian CV-1 cells	F	BAO_0000219	cell-based format	None	None	None	CV-1	None	CHEMBL1871	Androgen Receptor	Homo sapiens	SINGLE PROTEIN	CHEMBL1133046	1	Scientific Literature	Bioorg. Med. Chem. Lett.	2000	CHEMBL3308033
CHEMBL1210152		0	491.86	0	3.19	38	C[C@]12CN(c3cc(Cl)ncn3)C[C@](C)(O1)[C@@H]1C(=O)N(c3ccc(C#N)c(C(F)(F)F)c3)C(=O)[C@@H]12	IC50	'='	11.0	nM	7.96			UO_0000065					False	CHEMBL1212405	Antagonist activity at human wild type AR expressed in human MDA-MB-435 cells by transactivation assay	F	BAO_0000219	cell-based format	Homo sapiens	None	None	MDA-MB-435	None	CHEMBL1871	Androgen Receptor	Homo sapiens	SINGLE PROTEIN	CHEMBL1208719	1	Scientific Literature	Bioorg. Med. Chem. Lett.	2010	CHEMBL3307686
CHEMBL188681		0	436.39	0	3.11	21	CC(C)(C)OC(=O)N1C[C@H]2C[C@@H]1[C@H]1C(=O)N(c3ccc(C#N)c(C(F)(F)F)c3)C(=O)N12	IC50	'>'	5000.0	nM				UO_0000065					False	CHEMBL836730	In vitro antagonistic activity against androgen receptor of MDA-453 cells	F	BAO_0000219	cell-based format	Homo sapiens	None	None	MDA-453	None	CHEMBL1871	Androgen Receptor	Homo sapiens	SINGLE PROTEIN	CHEMBL1138730	1	Scientific Literature	Bioorg. Med. Chem. Lett.	2004	None
CHEMBL184313		0	342.52	1	5.36	8	CCCCC[C@H]1C[C@@]2(C)C(CC[C@@H]2O)C2CCC3=CC(=O)CCC3=C21	IC50	'='	17.0	nM	7.77			UO_0000065					False	CHEMBL835247	Inhibition of human lymph node carcinoma of prostate (LNCaP) cell proliferation	F	BAO_0000019	assay format	Homo sapiens	None	None	None	None	CHEMBL1871	Androgen Receptor	Homo sapiens	SINGLE PROTEIN	CHEMBL1137214	1	Scientific Literature	J. Med. Chem.	2004	None
CHEMBL386630	TESTOSTERONE	4	288.43	0	3.88	1 (Testosterone)	C[C@]12CC[C@H]3[C@@H](CCC4=CC(=O)CC[C@@]43C)[C@@H]1CC[C@@H]2O	IC50						Not Determined						False	CHEMBL834741	Inhibition of human lymph node carcinoma of prostate (LNCaP) cell proliferation; Not determined	F	BAO_0000019	assay format	Homo sapiens	None	None	None	None	CHEMBL1871	Androgen Receptor	Homo sapiens	SINGLE PROTEIN	CHEMBL1137214	1	Scientific Literature	J. Med. Chem.	2004	None
CHEMBL2311179		0	272.39	0	3.55	6	C[C@]12CCC3=C4CCC(=O)C=C4CC[C@H]3[C@@H]1CC[C@@H]2O	IC50	'>'	100.0	nM				UO_0000065					False	CHEMBL835247	Inhibition of human lymph node carcinoma of prostate (LNCaP) cell proliferation	F	BAO_0000019	assay format	Homo sapiens	None	None	None	None	CHEMBL1871	Androgen Receptor	Homo sapiens	SINGLE PROTEIN	CHEMBL1137214	1	Scientific Literature	J. Med. Chem.	2004	None
CHEMBL3706876		0	228.17	0	2.13	8	Nc1ccc2c(C(F)(F)F)cc(=O)[nH]c2c1	EC50	'='	1300.0	nM	5.89			UO_0000065					False	CHEMBL887359	Agonist activity at human androgen receptor expressed in CV1 cells	F	BAO_0000219	cell-based format	Homo sapiens	None	None	CV-1	None	CHEMBL1871	Androgen Receptor	Homo sapiens	SINGLE PROTEIN	CHEMBL1144605	1	Scientific Literature	Bioorg. Med. Chem. Lett.	2007	CHEMBL3308033
CHEMBL3706896		0	242.20	0	2.44	11a	Cc1cc2c(C(F)(F)F)cc(=O)[nH]c2cc1N	Efficacy	'='	75.0	%				UO_0000187					False	CHEMBL887362	Antagonist activity at human androgen receptor expressed in CV1 cells assessed as inhibition of DHT-induced response	F	BAO_0000219	cell-based format	Homo sapiens	None	None	CV-1	None	CHEMBL1871	Androgen Receptor	Homo sapiens	SINGLE PROTEIN	CHEMBL1144605	1	Scientific Literature	Bioorg. Med. Chem. Lett.	2007	CHEMBL3308033
CHEMBL6654		0	311.30	0	4.19	31	CCC1Nc2cc3oc(=O)cc(C(F)(F)F)c3cc2CC1C	EC50	'='	1.0	nM	9.00			UO_0000065					False	CHEMBL646844	In vitro agonistic activity against human androgen receptor using cotransfection assay in CV-1 cells.	F	BAO_0000219	cell-based format	None	None	None	CV-1	None	CHEMBL1871	Androgen Receptor	Homo sapiens	SINGLE PROTEIN	CHEMBL1132082	1	Scientific Literature	Bioorg. Med. Chem. Lett.	1999	CHEMBL3308033
CHEMBL133167		0	373.22	1	5.18	22d	CN1c2cc3nc(Br)cc(C(F)(F)F)c3cc2CCC1(C)C	Ki	'='	426.0	nM	6.37			UO_0000065	17.07	0.40	1.19	39.50	False	CHEMBL872368	Binding affinity for human androgen receptor transfected into mammalian COS-1 cells	B	BAO_0000219	cell-based format	None	None	None	COS-1	None	CHEMBL1871	Androgen Receptor	Homo sapiens	SINGLE PROTEIN	CHEMBL1133046	1	Scientific Literature	Bioorg. Med. Chem. Lett.	2000	CHEMBL3308351
CHEMBL3706888		0	310.20	0	3.52	9l	O=c1cc(C(F)(F)F)c2ccc(NCC(F)(F)F)cc2[nH]1	EC50	'='	905.0	nM	6.04			UO_0000065					False	CHEMBL887359	Agonist activity at human androgen receptor expressed in CV1 cells	F	BAO_0000219	cell-based format	Homo sapiens	None	None	CV-1	None	CHEMBL1871	Androgen Receptor	Homo sapiens	SINGLE PROTEIN	CHEMBL1144605	1	Scientific Literature	Bioorg. Med. Chem. Lett.	2007	CHEMBL3308033
CHEMBL409	BICALUTAMIDE	4	430.38	0	2.88	bicalutamide	CC(O)(CS(=O)(=O)c1ccc(F)cc1)C(=O)Nc1ccc(C#N)c(C(F)(F)F)c1	IC50	'='	162.0	nM	6.79			UO_0000065					True	CHEMBL887361	Antagonist activity at human androgen receptor expressed in CV1 cells	F	BAO_0000219	cell-based format	Homo sapiens	None	None	CV-1	None	CHEMBL1871	Androgen Receptor	Homo sapiens	SINGLE PROTEIN	CHEMBL1144605	1	Scientific Literature	Bioorg. Med. Chem. Lett.	2007	CHEMBL3308033
CHEMBL3706887		0	310.32	0	4.29	9k	O=c1cc(C(F)(F)F)c2ccc(NC3CCCCC3)cc2[nH]1	IC50	'='	507.0	nM	6.29			UO_0000065					False	CHEMBL887361	Antagonist activity at human androgen receptor expressed in CV1 cells	F	BAO_0000219	cell-based format	Homo sapiens	None	None	CV-1	None	CHEMBL1871	Androgen Receptor	Homo sapiens	SINGLE PROTEIN	CHEMBL1144605	1	Scientific Literature	Bioorg. Med. Chem. Lett.	2007	CHEMBL3308033
CHEMBL3706878		0	256.23	0	2.98	9b	CCNc1ccc2c(C(F)(F)F)cc(=O)[nH]c2c1	IC50	'='	35.0	nM	7.46			UO_0000065					False	CHEMBL887361	Antagonist activity at human androgen receptor expressed in CV1 cells	F	BAO_0000219	cell-based format	Homo sapiens	None	None	CV-1	None	CHEMBL1871	Androgen Receptor	Homo sapiens	SINGLE PROTEIN	CHEMBL1144605	1	Scientific Literature	Bioorg. Med. Chem. Lett.	2007	CHEMBL3308033
CHEMBL230694		0	339.27	0	1.79	16	Cc1c(N2C(=O)[C@@H]3[C@H](O)CCN3C2=O)ccc(C#N)c1C(F)(F)F	Ki	'='	2.9	nM	8.54			UO_0000065	25.16	0.49	6.75	10.09	False	CHEMBL887415	Binding affinity to human AR	B	BAO_0000357	single protein format	Homo sapiens	None	None	None	None	CHEMBL1871	Androgen Receptor	Homo sapiens	SINGLE PROTEIN	CHEMBL1144612	1	Scientific Literature	Bioorg. Med. Chem. Lett.	2007	None
CHEMBL188129		0	438.44	0	3.28	15	CC(C)(C)OC(=O)N1C[C@@H]2C[C@H]1[C@@H]1C(=O)N(c3ccc([N+](=O)[O-])c4ccccc34)C(=O)N21	IC50	'='	4430.0	nM	5.35			UO_0000065					False	CHEMBL833228	In vitro antagonistic activity against mutant androgen receptor of LNCap cells	F	BAO_0000219	cell-based format	Homo sapiens	None	None	LNCaP	None	CHEMBL1871	Androgen Receptor	Homo sapiens	SINGLE PROTEIN	CHEMBL1138730	1	Scientific Literature	Bioorg. Med. Chem. Lett.	2004	CHEMBL3307965
CHEMBL188545		0	438.44	0	3.28	16	CC(C)(C)OC(=O)N1C[C@@H]2C[C@H]1[C@H]1C(=O)N(c3ccc([N+](=O)[O-])c4ccccc34)C(=O)N21	IC50	'='	5860.0	nM	5.23			UO_0000065					False	CHEMBL833228	In vitro antagonistic activity against mutant androgen receptor of LNCap cells	F	BAO_0000219	cell-based format	Homo sapiens	None	None	LNCaP	None	CHEMBL1871	Androgen Receptor	Homo sapiens	SINGLE PROTEIN	CHEMBL1138730	1	Scientific Literature	Bioorg. Med. Chem. Lett.	2004	CHEMBL3307965
CHEMBL184981		0	322.19	0	3.70	13	O=C1[C@H]2C3C=CC(CC3)[C@H]2C(=O)N1c1ccc(Cl)c(Cl)c1	IC50	'='	150.0	nM	6.82			UO_0000065	21.18	0.44	3.12	18.26	False	CHEMBL831105	Inhibition of androgen receptor in human MDA-453 cells	B	BAO_0000219	cell-based format	Homo sapiens	None	None	MDA-453	None	CHEMBL1871	Androgen Receptor	Homo sapiens	SINGLE PROTEIN	CHEMBL1142826	1	Scientific Literature	Bioorg. Med. Chem. Lett.	2005	None
CHEMBL346487		0	254.33	0	3.86	5	CC1=CC(C)(C)Nc2cc3nc(O)cc(C)c3cc21	Efficacy	'='	89.0	%				UO_0000187					False	CHEMBL649490	Efficacy as a function of maximal inhibition against human androgen receptor.	B	BAO_0000357	single protein format	None	None	None	None	None	CHEMBL1871	Androgen Receptor	Homo sapiens	SINGLE PROTEIN	CHEMBL1131477	1	Scientific Literature	J. Med. Chem.	1998	None
CHEMBL436784		0	392.22	0	4.48	13i	O=c1cc(C(F)(F)F)c2cc(N(CC(F)(F)F)CC(F)(F)F)ccc2[nH]1	EC50	'='	0.2	nM	9.70			UO_0000065					True	CHEMBL887359	Agonist activity at human androgen receptor expressed in CV1 cells	F	BAO_0000219	cell-based format	Homo sapiens	None	None	CV-1	None	CHEMBL1871	Androgen Receptor	Homo sapiens	SINGLE PROTEIN	CHEMBL1144605	1	Scientific Literature	Bioorg. Med. Chem. Lett.	2007	CHEMBL3308033
CHEMBL3706905		0	393.20	0	4.74	12b	O=c1cc(C(F)(F)F)c2ccc(N(CC(F)(F)F)CC(F)(F)F)cc2o1	Efficacy	'='	21.0	%				UO_0000187					False	CHEMBL887360	Agonist activity at human androgen receptor expressed in CV1 cells relative to DHT	F	BAO_0000219	cell-based format	Homo sapiens	None	None	CV-1	None	CHEMBL1871	Androgen Receptor	Homo sapiens	SINGLE PROTEIN	CHEMBL1144605	1	Scientific Literature	Bioorg. Med. Chem. Lett.	2007	CHEMBL3308033
CHEMBL3706911		0	298.31	0	4.00	13g	CC(C)(C)CNc1ccc2[nH]c(=O)cc(C(F)(F)F)c2c1	IC50	'='	27.0	nM	7.57			UO_0000065					False	CHEMBL887361	Antagonist activity at human androgen receptor expressed in CV1 cells	F	BAO_0000219	cell-based format	Homo sapiens	None	None	CV-1	None	CHEMBL1871	Androgen Receptor	Homo sapiens	SINGLE PROTEIN	CHEMBL1144605	1	Scientific Literature	Bioorg. Med. Chem. Lett.	2007	CHEMBL3308033
CHEMBL3706883		0	298.31	0	4.15	9g	CCC(C)(C)Nc1ccc2c(C(F)(F)F)cc(=O)[nH]c2c1	IC50	'='	209.0	nM	6.68			UO_0000065					False	CHEMBL887361	Antagonist activity at human androgen receptor expressed in CV1 cells	F	BAO_0000219	cell-based format	Homo sapiens	None	None	CV-1	None	CHEMBL1871	Androgen Receptor	Homo sapiens	SINGLE PROTEIN	CHEMBL1144605	1	Scientific Literature	Bioorg. Med. Chem. Lett.	2007	CHEMBL3308033
CHEMBL3706881		0	284.28	0	3.61	9e	CC(C)CNc1ccc2c(C(F)(F)F)cc(=O)[nH]c2c1	IC50	'='	74.0	nM	7.13			UO_0000065					False	CHEMBL887361	Antagonist activity at human androgen receptor expressed in CV1 cells	F	BAO_0000219	cell-based format	Homo sapiens	None	None	CV-1	None	CHEMBL1871	Androgen Receptor	Homo sapiens	SINGLE PROTEIN	CHEMBL1144605	1	Scientific Literature	Bioorg. Med. Chem. Lett.	2007	CHEMBL3308033
CHEMBL231122		0	305.72	0	1.42	27	Cc1c(C#N)ccc(N2C(=O)[C@@H]3[C@H](O)CCN3C2=O)c1Cl	EC50	'='	1.7	nM	8.77			UO_0000065					False	CHEMBL887414	Agonist activity at human AR	F	BAO_0000019	assay format	Homo sapiens	None	None	None	None	CHEMBL1871	Androgen Receptor	Homo sapiens	SINGLE PROTEIN	CHEMBL1144612	1	Scientific Literature	Bioorg. Med. Chem. Lett.	2007	None
CHEMBL230594		0	329.31	0	0.56	15	COC(=O)c1c(C#N)ccc(N2C(=O)[C@@H]3[C@H](O)CCN3C2=O)c1C	EC50	'>'	10000.0	nM				UO_0000065					False	CHEMBL887414	Agonist activity at human AR	F	BAO_0000019	assay format	Homo sapiens	None	None	None	None	CHEMBL1871	Androgen Receptor	Homo sapiens	SINGLE PROTEIN	CHEMBL1144612	1	Scientific Literature	Bioorg. Med. Chem. Lett.	2007	None
CHEMBL394593		0	321.72	0	1.12	26	COc1c(C#N)ccc(N2C(=O)[C@@H]3[C@H](O)CCN3C2=O)c1Cl	Ki	'='	6.1	nM	8.21			UO_0000065	25.53	0.51	7.09	8.75	False	CHEMBL887415	Binding affinity to human AR	B	BAO_0000357	single protein format	Homo sapiens	None	None	None	None	CHEMBL1871	Androgen Receptor	Homo sapiens	SINGLE PROTEIN	CHEMBL1144612	1	Scientific Literature	Bioorg. Med. Chem. Lett.	2007	None
CHEMBL335996		0	413.49	1	7.00	7f	COc1ccccc1/C=C1\Oc2ccc(F)cc2-c2ccc3c(c21)C(C)=CC(C)(C)N3	Efficacy	'='				Potential missing data							False	CHEMBL649488	Antagonistic efficacy for human androgen receptor	F	BAO_0000019	assay format	Homo sapiens	None	None	None	None	CHEMBL1871	Androgen Receptor	Homo sapiens	SINGLE PROTEIN	CHEMBL1145087	1	Scientific Literature	J. Med. Chem.	2003	None
CHEMBL51639		0	418.17	1	5.46	2	C=C1CC[C@@H](Br)C(C)(C)[C@@H]1Cc1cc(OC)c(Br)cc1O	Efficacy	'='	89.0	%				UO_0000187					False	CHEMBL649483	Antagonist efficacy as percent inhibition of DHT (EC50) binding to Androgen receptor	B	BAO_0000357	single protein format	Homo sapiens	None	None	None	None	CHEMBL1871	Androgen Receptor	Homo sapiens	SINGLE PROTEIN	CHEMBL1129561	1	Scientific Literature	J. Med. Chem.	1996	None
CHEMBL51933		0	379.29	1	5.08	35	C=C1C=C(C)C[C@@H](C)[C@@H]1Cc1cc(OC)c(Br)cc1OC(C)=O	Ki	'='	1497.0	nM	5.83			UO_0000065	15.36	0.35	0.74	16.39	False	CHEMBL648329	Binding affinity determined against human Androgen receptor	B	BAO_0000357	single protein format	None	None	None	None	None	CHEMBL1871	Androgen Receptor	Homo sapiens	SINGLE PROTEIN	CHEMBL1129561	1	Scientific Literature	J. Med. Chem.	1996	None
CHEMBL266935		0	879.19	2	8.58	16 b-Alpha	C#C[C@]1(O)CC[C@H]2[C@@H]3CCC4=CC(=O)CCC4=C3[C@@H](c3ccc(N(C)CCNC(=O)OC4CC[C@]5(C)[C@H]6C[C@H](O)[C@@]7(C)[C@@H](CC[C@@H]7[C@H](C)CCC(=O)O)[C@@H]6[C@H](O)C[C@@H]5C4)cc3)C[C@@]21C	Ki	'='	6.2	nM	8.21			UO_0000065	9.34	0.18	-0.37	5.24	False	CHEMBL827149	Inhibition of human androgen receptor	B	BAO_0000357	single protein format	Homo sapiens	None	None	None	None	CHEMBL1871	Androgen Receptor	Homo sapiens	SINGLE PROTEIN	CHEMBL1138676	1	Scientific Literature	J. Med. Chem.	2004	None
CHEMBL185880		0	337.34	0	3.07	4	O=C1[C@H]2[C@H]3CC[C@H](C3)N2C(=O)N1c1ccc([N+](=O)[O-])c2ccccc12	IC50	'>'	5000.0	nM				UO_0000065					False	CHEMBL833228	In vitro antagonistic activity against mutant androgen receptor of LNCap cells	F	BAO_0000219	cell-based format	Homo sapiens	None	None	LNCaP	None	CHEMBL1871	Androgen Receptor	Homo sapiens	SINGLE PROTEIN	CHEMBL1138730	1	Scientific Literature	Bioorg. Med. Chem. Lett.	2004	CHEMBL3307965
CHEMBL231015		0	293.23	0	0.74	23	N#Cc1ccc(N2C(=O)[C@@H]3[C@H](O)CCN3C2=O)c(F)c1F	EC50	'='	47.0	nM	7.33			UO_0000065					False	CHEMBL887414	Agonist activity at human AR	F	BAO_0000019	assay format	Homo sapiens	None	None	None	None	CHEMBL1871	Androgen Receptor	Homo sapiens	SINGLE PROTEIN	CHEMBL1144612	1	Scientific Literature	Bioorg. Med. Chem. Lett.	2007	None
CHEMBL389805		0	287.28	0	0.47	17	Cc1c(N2C(=O)[C@@H]3[C@H](O)CCN3C2=O)ccc(C#N)c1O	EC50	'>'	10000.0	nM				UO_0000065					False	CHEMBL887414	Agonist activity at human AR	F	BAO_0000019	assay format	Homo sapiens	None	None	None	None	CHEMBL1871	Androgen Receptor	Homo sapiens	SINGLE PROTEIN	CHEMBL1144612	1	Scientific Literature	Bioorg. Med. Chem. Lett.	2007	None
CHEMBL409	BICALUTAMIDE	4	430.38	0	2.88	3	CC(O)(CS(=O)(=O)c1ccc(F)cc1)C(=O)Nc1ccc(C#N)c(C(F)(F)F)c1	EC50						Not Active						False	CHEMBL646840	Agonistic activity against human androgen receptor (hAR) in co-transfected CV-1 cell	F	BAO_0000219	cell-based format	None	None	None	CV-1	None	CHEMBL1871	Androgen Receptor	Homo sapiens	SINGLE PROTEIN	CHEMBL1130772	1	Scientific Literature	Bioorg. Med. Chem. Lett.	1998	CHEMBL3308033
CHEMBL427678		0	307.27	0	4.26	4l	COc1cccc(OC)c1-c1ccc(C#N)c(C(F)(F)F)c1	IC50	'='	14.7	nM	7.83			UO_0000065	25.49	0.49	3.57	18.54	False	CHEMBL899495	Displacement of [3H]DHT from human recombinant AR expressed in Sf9 cells	B	BAO_0000219	cell-based format	Homo sapiens	None	None	Sf9	None	CHEMBL1871	Androgen Receptor	Homo sapiens	SINGLE PROTEIN	CHEMBL1137443	1	Scientific Literature	Bioorg. Med. Chem. Lett.	2007	CHEMBL3308860
CHEMBL235784		0	335.28	0	3.80	5a	COC(=O)COc1ccccc1-c1ccc(C#N)c(C(F)(F)F)c1	IC50						Not Determined						False	CHEMBL899496	Antagonist activity at human AR in MDA-MB453-MMTV-luci cells by functional assay	F	BAO_0000219	cell-based format	Homo sapiens	None	None	None	None	CHEMBL1871	Androgen Receptor	Homo sapiens	SINGLE PROTEIN	CHEMBL1137443	1	Scientific Literature	Bioorg. Med. Chem. Lett.	2007	None
CHEMBL235208		0	512.48	1	4.13	25E2	COc1ccc(F)cc1C(C)(C)CC(O)(CNC(=O)c1cnn(-c2ccc(F)cc2)c1N)C(F)(F)F	IC50	'<'	1000.0	nM				UO_0000065					False	CHEMBL897789	Binding affinity to androgen receptor	B	BAO_0000357	single protein format	None	None	None	None	None	CHEMBL1871	Androgen Receptor	Homo sapiens	SINGLE PROTEIN	CHEMBL1149655	1	Scientific Literature	Bioorg. Med. Chem. Lett.	2007	None
CHEMBL249071		0	257.26	0	3.21	8	CCCCN(C)c1cc(C(F)(F)F)c(C#N)cn1	IC50	'='	3.8	nM	8.42			UO_0000065	32.73	0.64	5.21	21.09	False	CHEMBL940963	Displacement of [3H]dihydrotestosterone from human androgen receptor expressed in Sf9 cells	B	BAO_0000219	cell-based format	Homo sapiens	None	None	Sf9	None	CHEMBL1871	Androgen Receptor	Homo sapiens	SINGLE PROTEIN	CHEMBL1139813	1	Scientific Literature	Bioorg. Med. Chem. Lett.	2007	CHEMBL3308860
CHEMBL249071		0	257.26	0	3.21	8	CCCCN(C)c1cc(C(F)(F)F)c(C#N)cn1	IC50	'>'	1000.0	nM				UO_0000065					False	CHEMBL940964	Antagonist activity at human androgen receptor expressed in MDA-MB-453 cells	F	BAO_0000219	cell-based format	Homo sapiens	None	None	MDA-MB-453	None	CHEMBL1871	Androgen Receptor	Homo sapiens	SINGLE PROTEIN	CHEMBL1139813	1	Scientific Literature	Bioorg. Med. Chem. Lett.	2007	CHEMBL3307596
CHEMBL249070		0	257.26	0	3.21	7	CCC(C)N(C)c1cc(C(F)(F)F)c(C#N)cn1	IC50	'>'	1000.0	nM				UO_0000065					False	CHEMBL940964	Antagonist activity at human androgen receptor expressed in MDA-MB-453 cells	F	BAO_0000219	cell-based format	Homo sapiens	None	None	MDA-MB-453	None	CHEMBL1871	Androgen Receptor	Homo sapiens	SINGLE PROTEIN	CHEMBL1139813	1	Scientific Literature	Bioorg. Med. Chem. Lett.	2007	CHEMBL3307596
CHEMBL248690		0	305.30	0	4.17	13	C[C@H](c1ccccc1)N(C)c1cc(C(F)(F)F)c(C#N)cn1	IC50	'='	45.0	nM	7.35			UO_0000065					True	CHEMBL940964	Antagonist activity at human androgen receptor expressed in MDA-MB-453 cells	F	BAO_0000219	cell-based format	Homo sapiens	None	None	MDA-MB-453	None	CHEMBL1871	Androgen Receptor	Homo sapiens	SINGLE PROTEIN	CHEMBL1139813	1	Scientific Literature	Bioorg. Med. Chem. Lett.	2007	CHEMBL3307596
CHEMBL2112310		0	325.33	0	4.76	26	CC[C@@H]1CNc2cc3oc(=O)cc(C(F)(F)F)c3cc2[C@H]1CC	EC50	'='	1400.0	nM	5.85			UO_0000065					False	CHEMBL646845	In vitro antagonistic activity against human androgen receptor (hAR) expressed in CV-1 cells	F	BAO_0000219	cell-based format	Homo sapiens	None	None	CV-1	None	CHEMBL1871	Androgen Receptor	Homo sapiens	SINGLE PROTEIN	CHEMBL1132082	1	Scientific Literature	Bioorg. Med. Chem. Lett.	1999	CHEMBL3308033
CHEMBL409	BICALUTAMIDE	4	430.38	0	2.88	Bicalutamide	CC(O)(CS(=O)(=O)c1ccc(F)cc1)C(=O)Nc1ccc(C#N)c(C(F)(F)F)c1	Efficacy	'<'	20.0	%				UO_0000187					True	CHEMBL649346	In vitro agonistic activity against human androgen receptor (hAR) expressed in CV-1 cells; not active	F	BAO_0000219	cell-based format	None	None	None	CV-1	None	CHEMBL1871	Androgen Receptor	Homo sapiens	SINGLE PROTEIN	CHEMBL1132082	1	Scientific Literature	Bioorg. Med. Chem. Lett.	1999	CHEMBL3308033
CHEMBL2112312		0	311.30	0	4.37	24	CC[C@@H]1c2cc3c(C(F)(F)F)cc(=O)oc3cc2NC[C@H]1C	IC50	'>'	10.0	nM				UO_0000065					False	CHEMBL648081	In vitro antagonistic activity against human androgen receptor using cotransfection assay in CV-1 cells; Not active.	F	BAO_0000219	cell-based format	None	None	None	CV-1	None	CHEMBL1871	Androgen Receptor	Homo sapiens	SINGLE PROTEIN	CHEMBL1132082	1	Scientific Literature	Bioorg. Med. Chem. Lett.	1999	CHEMBL3308033
CHEMBL157344		0	338.37	1	5.29	29f	CC1c2cc3c(C(F)(F)F)cc(O)nc3cc2NC(C)(C)C1(C)C	IC50	'='	57.0	nM	7.24			UO_0000065					False	CHEMBL648072	Antagonistic activity against human androgen receptor (hAR) in co-transfected CV-1 cells.	F	BAO_0000219	cell-based format	None	None	None	CV-1	None	CHEMBL1871	Androgen Receptor	Homo sapiens	SINGLE PROTEIN	CHEMBL1131477	1	Scientific Literature	J. Med. Chem.	1998	CHEMBL3308033
CHEMBL409	BICALUTAMIDE	4	430.38	0	2.88	3	CC(O)(CS(=O)(=O)c1ccc(F)cc1)C(=O)Nc1ccc(C#N)c(C(F)(F)F)c1	Efficacy	'='	78.0	%				UO_0000187					True	CHEMBL649490	Efficacy as a function of maximal inhibition against human androgen receptor.	B	BAO_0000357	single protein format	None	None	None	None	None	CHEMBL1871	Androgen Receptor	Homo sapiens	SINGLE PROTEIN	CHEMBL1131477	1	Scientific Literature	J. Med. Chem.	1998	None
CHEMBL160257		0	324.35	0	4.90	44	C[C@@H]1c2cc3c(C(F)(F)F)cc(O)nc3cc2NC(C)(C)[C@H]1C	IC50	'='	7042.0	nM	5.15			UO_0000065					False	CHEMBL648072	Antagonistic activity against human androgen receptor (hAR) in co-transfected CV-1 cells.	F	BAO_0000219	cell-based format	None	None	None	CV-1	None	CHEMBL1871	Androgen Receptor	Homo sapiens	SINGLE PROTEIN	CHEMBL1131477	1	Scientific Literature	J. Med. Chem.	1998	CHEMBL3308033
CHEMBL157407		0	336.36	0	3.86	34	Cn1c(=O)cc(C(F)(F)F)c2cc3c(cc21)N1CCCC1(C)CC3	Ki	'='	78.0	nM	7.11			UO_0000065	21.13	0.40	3.25	28.16	False	CHEMBL651953	Binding affinity for human androgen receptor in transiently-transfected COS-1 cells.	B	BAO_0000219	cell-based format	None	None	None	COS-1	None	CHEMBL1871	Androgen Receptor	Homo sapiens	SINGLE PROTEIN	CHEMBL1131477	1	Scientific Literature	J. Med. Chem.	1998	CHEMBL3308351
CHEMBL226559		0	394.32	0	4.33	(R)-16g	CC(C)[C@@H]1COc2cc3[nH]c(=O)cc(C(F)(F)F)c3cc2N1CC(F)(F)F	Efficacy	'='	46.0	%				UO_0000187					False	CHEMBL916636	Agonist activity at human androgen receptor expressed in CV1 cells by transcriptional activation assay	F	BAO_0000219	cell-based format	Homo sapiens	None	None	CV-1	None	CHEMBL1871	Androgen Receptor	Homo sapiens	SINGLE PROTEIN	CHEMBL1139861	1	Scientific Literature	J. Med. Chem.	2007	CHEMBL3308033
CHEMBL388831		0	326.32	0	3.54	10j	CCC1CN(CC)c2cc3c(C(F)(F)F)cc(=O)[nH]c3cc2O1	Efficacy	'='	53.0	%				UO_0000187					False	CHEMBL916636	Agonist activity at human androgen receptor expressed in CV1 cells by transcriptional activation assay	F	BAO_0000219	cell-based format	Homo sapiens	None	None	CV-1	None	CHEMBL1871	Androgen Receptor	Homo sapiens	SINGLE PROTEIN	CHEMBL1139861	1	Scientific Literature	J. Med. Chem.	2007	CHEMBL3308033
CHEMBL268589		0	298.26	0	2.76	10g	CC1CN(C)c2cc3c(C(F)(F)F)cc(=O)[nH]c3cc2O1	EC50	'='	47.0	nM	7.33			UO_0000065					False	CHEMBL916636	Agonist activity at human androgen receptor expressed in CV1 cells by transcriptional activation assay	F	BAO_0000219	cell-based format	Homo sapiens	None	None	CV-1	None	CHEMBL1871	Androgen Receptor	Homo sapiens	SINGLE PROTEIN	CHEMBL1139861	1	Scientific Literature	J. Med. Chem.	2007	CHEMBL3308033
CHEMBL227783		0	352.23	0	3.31	10f	O=c1cc(C(F)(F)F)c2cc3c(cc2[nH]1)OCCN3CC(F)(F)F	Efficacy	'='	88.0	%				UO_0000187					False	CHEMBL916636	Agonist activity at human androgen receptor expressed in CV1 cells by transcriptional activation assay	F	BAO_0000219	cell-based format	Homo sapiens	None	None	CV-1	None	CHEMBL1871	Androgen Receptor	Homo sapiens	SINGLE PROTEIN	CHEMBL1139861	1	Scientific Literature	J. Med. Chem.	2007	CHEMBL3308033
CHEMBL390754		0	270.21	0	2.35	11a	O=c1cc(C(F)(F)F)c2cc3c(cc2[nH]1)OCCN3	EC50	'>'	10000.0	nM				UO_0000065					False	CHEMBL916636	Agonist activity at human androgen receptor expressed in CV1 cells by transcriptional activation assay	F	BAO_0000219	cell-based format	Homo sapiens	None	None	CV-1	None	CHEMBL1871	Androgen Receptor	Homo sapiens	SINGLE PROTEIN	CHEMBL1139861	1	Scientific Literature	J. Med. Chem.	2007	CHEMBL3308033
CHEMBL6654		0	311.30	0	4.19	31	CCC1Nc2cc3oc(=O)cc(C(F)(F)F)c3cc2CC1C	IC50	'>'	10.0	nM				UO_0000065					False	CHEMBL648081	In vitro antagonistic activity against human androgen receptor using cotransfection assay in CV-1 cells; Not active.	F	BAO_0000219	cell-based format	None	None	None	CV-1	None	CHEMBL1871	Androgen Receptor	Homo sapiens	SINGLE PROTEIN	CHEMBL1132082	1	Scientific Literature	Bioorg. Med. Chem. Lett.	1999	CHEMBL3308033
CHEMBL266928		0	387.23	0	4.91	22	O=c1cc(C(F)(F)F)c2cc3c(cc2o1)NCCC3C(F)(F)C(F)(F)F	IC50	'='	5.0	nM	8.30			UO_0000065	21.44	0.44	3.39	19.65	False	CHEMBL648082	In vitro binding affinity at human androgen receptor transfected into COS cells.	B	BAO_0000219	cell-based format	None	None	None	COS	None	CHEMBL1871	Androgen Receptor	Homo sapiens	SINGLE PROTEIN	CHEMBL1132082	1	Scientific Literature	Bioorg. Med. Chem. Lett.	1999	None
CHEMBL1782494		0	462.45	0	3.89	3	C[C@](O)(CS(=O)(=O)c1cccc2ccccc12)C(=O)Nc1ccc(C#N)c(C(F)(F)F)c1	Ki	'='	2000.0	nM	5.70			UO_0000065	12.32	0.24	1.81	5.31	False	CHEMBL1786227	Binding affinity to wild type androgen receptor by competitive binding assay	B	BAO_0000357	single protein format	None	None	None	None	None	CHEMBL1871	Androgen Receptor	Homo sapiens	SINGLE PROTEIN	CHEMBL1782015	1	Scientific Literature	J. Med. Chem.	2011	None
CHEMBL1782495		0	502.51	1	4.33	4	C[C@](O)(CS(=O)(=O)c1ccccc1Cc1ccccc1)C(=O)Nc1ccc(C#N)c(C(F)(F)F)c1	IC50	'='	3000.0	nM	5.52			UO_0000065					False	CHEMBL1786230	Antagonist activity at wild type androgen receptor expressed in african green monkey CV1 cells assessed as inhibition of dihydrotestosterone-induced transcriptional activity by luciferase reporter gene assay	F	BAO_0000219	cell-based format	None	None	None	CV-1	None	CHEMBL1871	Androgen Receptor	Homo sapiens	SINGLE PROTEIN	CHEMBL1782015	1	Scientific Literature	J. Med. Chem.	2011	CHEMBL3308033
CHEMBL1782497		0	414.38	0	4.50	6	C[C@](O)(COc1cccc2ccccc12)C(=O)Nc1ccc(C#N)c(C(F)(F)F)c1	RBA	'='	0.97	%				UO_0000187					False	CHEMBL1785913	Displacement of [3H]MIB from GST-tagged wild type recombinant androgen receptor ligand binding domain after 18 hrs by scintillation counting relative to dihydrotestosterone	B	BAO_0000357	single protein format	None	None	None	None	None	CHEMBL1871	Androgen Receptor	Homo sapiens	SINGLE PROTEIN	CHEMBL1782015	1	Scientific Literature	J. Med. Chem.	2011	None
CHEMBL1782498		0	487.46	0	3.77	8	C[C@](O)(CS(=O)(=O)c1ccc(C#N)c2ccccc12)C(=O)Nc1ccc(C#N)c(C(F)(F)F)c1	RBA	'='	0.37	%				UO_0000187					False	CHEMBL1785913	Displacement of [3H]MIB from GST-tagged wild type recombinant androgen receptor ligand binding domain after 18 hrs by scintillation counting relative to dihydrotestosterone	B	BAO_0000357	single protein format	None	None	None	None	None	CHEMBL1871	Androgen Receptor	Homo sapiens	SINGLE PROTEIN	CHEMBL1782015	1	Scientific Literature	J. Med. Chem.	2011	None
CHEMBL256326		0	402.24	0	3.94	(+/-)-15	O=c1cc(C(F)(F)F)c2cc3c(cc2[nH]1)OCC(C(F)F)N3CC(F)(F)F	Efficacy	'='	29.0	%				UO_0000187					False	CHEMBL933553	Antagonist activity at human androgen receptor in CV1 cells by transcriptional activation assay relative to dihydrotestosterone	F	BAO_0000219	cell-based format	Homo sapiens	None	None	CV-1	None	CHEMBL1871	Androgen Receptor	Homo sapiens	SINGLE PROTEIN	CHEMBL1145608	1	Scientific Literature	Bioorg. Med. Chem. Lett.	2008	CHEMBL3308033
CHEMBL224263		0	366.26	0	3.70	(-)-(R)-1a	C[C@@H]1COc2cc3[nH]c(=O)cc(C(F)(F)F)c3cc2N1CC(F)(F)F	IC50	'='	70.0	nM	7.16			UO_0000065					False	CHEMBL933552	Antagonist activity at human androgen receptor in CV1 cells by transcriptional activation assay	F	BAO_0000219	cell-based format	Homo sapiens	None	None	CV-1	None	CHEMBL1871	Androgen Receptor	Homo sapiens	SINGLE PROTEIN	CHEMBL1145608	1	Scientific Literature	Bioorg. Med. Chem. Lett.	2008	CHEMBL3308033
CHEMBL257387		0	442.36	1	5.36	(+)-(S)-28b	Cc1cccc([C@H]2COc3cc4[nH]c(=O)cc(C(F)(F)F)c4cc3N2CC(F)(F)F)c1	IC50	'='	574.0	nM	6.24			UO_0000065					False	CHEMBL933552	Antagonist activity at human androgen receptor in CV1 cells by transcriptional activation assay	F	BAO_0000219	cell-based format	Homo sapiens	None	None	CV-1	None	CHEMBL1871	Androgen Receptor	Homo sapiens	SINGLE PROTEIN	CHEMBL1145608	1	Scientific Literature	Bioorg. Med. Chem. Lett.	2008	CHEMBL3308033
CHEMBL254798		0	384.25	0	3.65	(+)-(S)-14b	O=c1cc(C(F)(F)F)c2cc3c(cc2[nH]1)OC[C@@H](CF)N3CC(F)(F)F	Ki	'='	32.0	nM	7.50			UO_0000065	19.51	0.39	3.84	16.53	False	CHEMBL933554	Displacement of [3H]DHT from human Androgen receptor in human MDA-MB-453 cells	B	BAO_0000219	cell-based format	Homo sapiens	None	None	MDA-MB-453	None	CHEMBL1871	Androgen Receptor	Homo sapiens	SINGLE PROTEIN	CHEMBL1145608	1	Scientific Literature	Bioorg. Med. Chem. Lett.	2008	CHEMBL3307596
CHEMBL132427		0	319.33	0	4.29	22f	CN1c2cc3nc(C#N)cc(C(F)(F)F)c3cc2CCC1(C)C	Efficacy	'='	94.0	%				UO_0000187					False	CHEMBL646928	Percent maximal inhibition against human androgen receptor (AR) dependent transcriptional activity in co-transfected mammalian CV-1 cells	F	BAO_0000219	cell-based format	None	None	None	CV-1	None	CHEMBL1871	Androgen Receptor	Homo sapiens	SINGLE PROTEIN	CHEMBL1133046	1	Scientific Literature	Bioorg. Med. Chem. Lett.	2000	CHEMBL3308033
CHEMBL257396		0	410.31	0	3.71	(+/-)-10	CCOCC1COc2cc3[nH]c(=O)cc(C(F)(F)F)c3cc2N1CC(F)(F)F	EC50	'='	3.2	nM	8.49			UO_0000065					False	CHEMBL935527	Agonist activity at human androgen receptor in CV1 cells by transcriptional activation assay	F	BAO_0000219	cell-based format	Homo sapiens	None	None	CV-1	None	CHEMBL1871	Androgen Receptor	Homo sapiens	SINGLE PROTEIN	CHEMBL1145608	1	Scientific Literature	Bioorg. Med. Chem. Lett.	2008	CHEMBL3308033
CHEMBL401805		0	420.23	0	4.24	(-)-(R)-33a	O=c1cc(C(F)(F)F)c2cc3c(cc2[nH]1)OC[C@H](C(F)(F)F)N3CC(F)(F)F	Efficacy	'='	31.0	%				UO_0000187					False	CHEMBL933553	Antagonist activity at human androgen receptor in CV1 cells by transcriptional activation assay relative to dihydrotestosterone	F	BAO_0000219	cell-based format	Homo sapiens	None	None	CV-1	None	CHEMBL1871	Androgen Receptor	Homo sapiens	SINGLE PROTEIN	CHEMBL1145608	1	Scientific Literature	Bioorg. Med. Chem. Lett.	2008	CHEMBL3308033
CHEMBL436644		0	382.26	0	2.67	(+)-(S)-8b	O=c1cc(C(F)(F)F)c2cc3c(cc2[nH]1)OC[C@H](CO)N3CC(F)(F)F	IC50	'='	165.0	nM	6.78			UO_0000065					False	CHEMBL933552	Antagonist activity at human androgen receptor in CV1 cells by transcriptional activation assay	F	BAO_0000219	cell-based format	Homo sapiens	None	None	CV-1	None	CHEMBL1871	Androgen Receptor	Homo sapiens	SINGLE PROTEIN	CHEMBL1145608	1	Scientific Literature	Bioorg. Med. Chem. Lett.	2008	CHEMBL3308033
CHEMBL6874		0	296.29	0	4.10	3	CC1(C)CCc2cc3c(C(F)(F)F)cc(O)nc3cc2N1	Efficacy	'='	74.0	%				UO_0000187					False	CHEMBL646928	Percent maximal inhibition against human androgen receptor (AR) dependent transcriptional activity in co-transfected mammalian CV-1 cells	F	BAO_0000219	cell-based format	None	None	None	CV-1	None	CHEMBL1871	Androgen Receptor	Homo sapiens	SINGLE PROTEIN	CHEMBL1133046	1	Scientific Literature	Bioorg. Med. Chem. Lett.	2000	CHEMBL3308033
CHEMBL409	BICALUTAMIDE	4	430.38	0	2.88	3	CC(O)(CS(=O)(=O)c1ccc(F)cc1)C(=O)Nc1ccc(C#N)c(C(F)(F)F)c1	FI5	'='	770.0	nM				UO_0000065					False	CHEMBL899660	Agonist activity at human androgen receptor expressed in HeLa cells assessed as five times increase in transcriptional activity by reporter gene assay	F	BAO_0000219	cell-based format	Homo sapiens	None	None	HeLa	None	CHEMBL1871	Androgen Receptor	Homo sapiens	SINGLE PROTEIN	CHEMBL1137463	1	Scientific Literature	Bioorg. Med. Chem. Lett.	2007	CHEMBL3308376
CHEMBL491	HYDROXYFLUTAMIDE	2	292.21	0	2.32	2, hydroxyflutamide	CC(C)(O)C(=O)Nc1ccc([N+](=O)[O-])c(C(F)(F)F)c1	IC50	'='	31.0	nM	7.51			UO_0000065					False	CHEMBL899661	Antagonist activity at human androgen receptor expressed in HeLa cells assessed as inhibition of dihydrotestosterone induced transcriptional activity by reporter gene assay	F	BAO_0000219	cell-based format	Homo sapiens	None	None	HeLa	None	CHEMBL1871	Androgen Receptor	Homo sapiens	SINGLE PROTEIN	CHEMBL1137463	1	Scientific Literature	Bioorg. Med. Chem. Lett.	2007	CHEMBL3308376
CHEMBL235003		0	432.65	1	6.00	7	C[C@]12CC[C@H]3[C@H]([C@@H]1CC[C@@H]2O)[C@H](CCCCCCCC(=O)O)C[C@H]1CC(=O)CC[C@@]13C	IC50	'='	730.0	nM	6.14			UO_0000065					False	CHEMBL899661	Antagonist activity at human androgen receptor expressed in HeLa cells assessed as inhibition of dihydrotestosterone induced transcriptional activity by reporter gene assay	F	BAO_0000219	cell-based format	Homo sapiens	None	None	HeLa	None	CHEMBL1871	Androgen Receptor	Homo sapiens	SINGLE PROTEIN	CHEMBL1137463	1	Scientific Literature	Bioorg. Med. Chem. Lett.	2007	CHEMBL3308376
CHEMBL246140		0	300.44	0	4.05	16	C=C[C@]12CCC(=O)C=C1CC[C@@H]1[C@@H]2CC[C@]2(C)[C@@H](O)CC[C@@H]12	IC50	'='	7.9	nM	8.10			UO_0000065	26.97	0.50	4.05	21.72	False	CHEMBL925473	Binding affinity at AR	B	BAO_0000357	single protein format	None	None	None	None	None	CHEMBL1871	Androgen Receptor	Homo sapiens	SINGLE PROTEIN	CHEMBL1140529	1	Scientific Literature	Bioorg. Med. Chem. Lett.	2007	None
CHEMBL217769		0	338.25	0	4.35	4k	CCN(CC(F)(F)F)c1ccc2nc(O)cc(C(F)(F)F)c2c1	IC50	'>'	10000.0	nM				UO_0000065					True	CHEMBL911188	Antagonist activity against human androgen receptor in CV1 cells measured as inhibition of DHT-stimulated luciferase reporter gene activity by cotransfection assay	F	BAO_0000219	cell-based format	Homo sapiens	None	None	CV-1	None	CHEMBL1871	Androgen Receptor	Homo sapiens	SINGLE PROTEIN	CHEMBL1137374	1	Scientific Literature	J. Med. Chem.	2006	CHEMBL3308033
CHEMBL134180		0	373.40	0	3.76	16a	CC1(C)CCc2cc3c(C(F)(F)F)cc(NS(C)(=O)=O)nc3cc2N1	Ki	'='	572.0	nM	6.24			UO_0000065	16.72	0.34	2.48	8.78	False	CHEMBL872368	Binding affinity for human androgen receptor transfected into mammalian COS-1 cells	B	BAO_0000219	cell-based format	None	None	None	COS-1	None	CHEMBL1871	Androgen Receptor	Homo sapiens	SINGLE PROTEIN	CHEMBL1133046	1	Scientific Literature	Bioorg. Med. Chem. Lett.	2000	CHEMBL3308351
CHEMBL388724		0	652.90	2	9.81	16d	C[C@]12CCC(=O)CC1C[C@@H](CCCCCCCCCCC[S+]([O-])CCCC(F)(F)C(F)(F)F)[C@@H]1[C@@H]2CC[C@]2(C)[C@@H](O)CC[C@@H]12	FI5	'>'	10000.0	nM				UO_0000065					False	CHEMBL914605	Agonist activity at androgen receptor expressed in HeLa cells assessed as effect on dihydrotestosterone-induced transcriptional activity by reporter gene assay	F	BAO_0000219	cell-based format	Homo sapiens	None	None	HeLa	None	CHEMBL1871	Androgen Receptor	Homo sapiens	SINGLE PROTEIN	CHEMBL1144524	1	Scientific Literature	Bioorg. Med. Chem.	2007	CHEMBL3308376
CHEMBL166444	METRIBOLONE	0	284.40	0	3.72	R1881	C[C@]1(O)CC[C@H]2[C@@H]3CCC4=CC(=O)CCC4=C3C=C[C@@]21C	Activity	'='	97.0	%				UO_0000187					False	CHEMBL905279	Binding affinity to human androgen receptor expressed in HEK293 cells at 0.1 uM relative to R1881	B	BAO_0000219	cell-based format	Homo sapiens	None	None	HEK293	None	CHEMBL1871	Androgen Receptor	Homo sapiens	SINGLE PROTEIN	CHEMBL1143023	1	Scientific Literature	Bioorg. Med. Chem.	2007	CHEMBL3307715
CHEMBL389036		0	474.47	1	5.85	29	CO[C@@H]1CC[C@@]2(C)[C@@H](CC[C@@H]3[C@@H]2CC[C@]2(C)[C@@H](O)[C@H](CCCI)C[C@@H]32)C1	Activity	'='	3.0	%				UO_0000187					False	CHEMBL905279	Binding affinity to human androgen receptor expressed in HEK293 cells at 0.1 uM relative to R1881	B	BAO_0000219	cell-based format	Homo sapiens	None	None	HEK293	None	CHEMBL1871	Androgen Receptor	Homo sapiens	SINGLE PROTEIN	CHEMBL1143023	1	Scientific Literature	Bioorg. Med. Chem.	2007	CHEMBL3307715
CHEMBL229919		0	368.99	0	5.00	15	C[C@]12CC[C@@H](O)C[C@@H]1CC[C@@H]1[C@@H]2CC[C@]2(C)[C@@H](O)[C@H](CCCCl)C[C@@H]12	Activity	'='	5.0	%				UO_0000187					False	CHEMBL905279	Binding affinity to human androgen receptor expressed in HEK293 cells at 0.1 uM relative to R1881	B	BAO_0000219	cell-based format	Homo sapiens	None	None	HEK293	None	CHEMBL1871	Androgen Receptor	Homo sapiens	SINGLE PROTEIN	CHEMBL1143023	1	Scientific Literature	Bioorg. Med. Chem.	2007	CHEMBL3307715
CHEMBL166444	METRIBOLONE	0	284.40	0	3.72	R1881	C[C@]1(O)CC[C@H]2[C@@H]3CCC4=CC(=O)CCC4=C3C=C[C@@]21C	Activity	'='	100.0	%				UO_0000187					False	CHEMBL905280	Binding affinity to human androgen receptor expressed in HEK293 cells at 1 uM relative to R1881	B	BAO_0000219	cell-based format	Homo sapiens	None	None	HEK293	None	CHEMBL1871	Androgen Receptor	Homo sapiens	SINGLE PROTEIN	CHEMBL1143023	1	Scientific Literature	Bioorg. Med. Chem.	2007	CHEMBL3307715
CHEMBL427243		0	485.75	1	6.54	28	C[C@]12CC[C@H]3[C@@H](C(CCCCCCCC(=O)N4CCCC4)C[C@H]4CC(=O)CC[C@@]43C)[C@@H]1CC[C@@H]2O	IC50	'='	350.0	nM	6.46			UO_0000065	13.29	0.25	-0.08	11.21	False	CHEMBL914604	Displacement of [3H]mibolerone from androgen receptor expressed in CHOK1 cells	B	BAO_0000219	cell-based format	Homo sapiens	None	None	CHO-K1	None	CHEMBL1871	Androgen Receptor	Homo sapiens	SINGLE PROTEIN	CHEMBL1144524	1	Scientific Literature	Bioorg. Med. Chem.	2007	CHEMBL3307512
CHEMBL246341		0	314.47	0	3.84	8	C[C@]12CC[C@H]3[C@@H](CC=C4[C@H]5CC=C[C@]43CC[C@@H]5O)[C@@H]1CC[C@@H]2O	IC50	'='	85.0	nM	7.07			UO_0000065	22.48	0.42	3.23	17.48	False	CHEMBL886327	Binding affinity to androgen receptor	B	BAO_0000357	single protein format	None	None	None	None	None	CHEMBL1871	Androgen Receptor	Homo sapiens	SINGLE PROTEIN	CHEMBL1139947	1	Scientific Literature	Bioorg. Med. Chem. Lett.	2007	None
CHEMBL375107		0	427.80	0	4.47	10, BCH	BrCC(Br)C1CCC(Br)C(Br)C1	IC50	'='	42.7	nM	7.37			UO_0000065	17.23	0.84	2.90	None	False	CHEMBL911023	Activity against human androgen receptor expressed in HepG2 cells assessed as luciferase reporter gene activation	B	BAO_0000219	cell-based format	Homo sapiens	None	None	HepG2	None	CHEMBL1871	Androgen Receptor	Homo sapiens	SINGLE PROTEIN	CHEMBL1137300	1	Scientific Literature	J. Med. Chem.	2006	CHEMBL3307718
CHEMBL250104		0	492.99	1	5.57	11f	O=C(O)CCc1cc(Br)c(OCc2cccc(Br)c2)c(Br)c1	IC50	'='	7700.0	nM	5.11			UO_0000065	10.37	0.32	-0.46	10.99	False	CHEMBL903387	Binding affinity at AR	B	BAO_0000357	single protein format	None	None	None	None	None	CHEMBL1871	Androgen Receptor	Homo sapiens	SINGLE PROTEIN	CHEMBL1139115	1	Scientific Literature	Bioorg. Med. Chem. Lett.	2007	None
CHEMBL27769	STANOLONE	2	290.45	0	3.96	DHT	C[C@]12CC[C@H]3[C@@H](CC[C@H]4CC(=O)CC[C@@]43C)[C@@H]1CC[C@@H]2O	EC50	'='	5.1	nM	8.29			UO_0000065					True	CHEMBL887359	Agonist activity at human androgen receptor expressed in CV1 cells	F	BAO_0000219	cell-based format	Homo sapiens	None	None	CV-1	None	CHEMBL1871	Androgen Receptor	Homo sapiens	SINGLE PROTEIN	CHEMBL1144605	1	Scientific Literature	Bioorg. Med. Chem. Lett.	2007	CHEMBL3308033
CHEMBL3706908		0	360.20	0	4.16	13d	O=c1cc(C(F)(F)F)c2cc(NCC(F)(F)C(F)(F)F)ccc2[nH]1	Efficacy	'='	89.0	%				UO_0000187					False	CHEMBL887360	Agonist activity at human androgen receptor expressed in CV1 cells relative to DHT	F	BAO_0000219	cell-based format	Homo sapiens	None	None	CV-1	None	CHEMBL1871	Androgen Receptor	Homo sapiens	SINGLE PROTEIN	CHEMBL1144605	1	Scientific Literature	Bioorg. Med. Chem. Lett.	2007	CHEMBL3308033
CHEMBL3706905		0	393.20	0	4.74	12b	O=c1cc(C(F)(F)F)c2ccc(N(CC(F)(F)F)CC(F)(F)F)cc2o1	IC50	'='	63.0	nM	7.20			UO_0000065					False	CHEMBL887361	Antagonist activity at human androgen receptor expressed in CV1 cells	F	BAO_0000219	cell-based format	Homo sapiens	None	None	CV-1	None	CHEMBL1871	Androgen Receptor	Homo sapiens	SINGLE PROTEIN	CHEMBL1144605	1	Scientific Literature	Bioorg. Med. Chem. Lett.	2007	CHEMBL3308033
CHEMBL3706903		0	338.25	0	4.08	11h	CCc1cc2c(C(F)(F)F)cc(=O)[nH]c2cc1NCC(F)(F)F	IC50	'='	216.0	nM	6.67			UO_0000065					False	CHEMBL887361	Antagonist activity at human androgen receptor expressed in CV1 cells	F	BAO_0000219	cell-based format	Homo sapiens	None	None	CV-1	None	CHEMBL1871	Androgen Receptor	Homo sapiens	SINGLE PROTEIN	CHEMBL1144605	1	Scientific Literature	Bioorg. Med. Chem. Lett.	2007	CHEMBL3308033
CHEMBL3706899		0	284.28	0	3.64	11d	CCC(C)c1cc2c(C(F)(F)F)cc(=O)[nH]c2cc1N	IC50	'='	14.0	nM	7.85			UO_0000065					False	CHEMBL887361	Antagonist activity at human androgen receptor expressed in CV1 cells	F	BAO_0000219	cell-based format	Homo sapiens	None	None	CV-1	None	CHEMBL1871	Androgen Receptor	Homo sapiens	SINGLE PROTEIN	CHEMBL1144605	1	Scientific Literature	Bioorg. Med. Chem. Lett.	2007	CHEMBL3308033
CHEMBL439873		0	287.28	0	0.47	9	COc1cc(N2C(=O)[C@@H]3[C@H](O)CCN3C2=O)ccc1C#N	EC50	'='	98.0	nM	7.01			UO_0000065					False	CHEMBL887414	Agonist activity at human AR	F	BAO_0000019	assay format	Homo sapiens	None	None	None	None	CHEMBL1871	Androgen Receptor	Homo sapiens	SINGLE PROTEIN	CHEMBL1144612	1	Scientific Literature	Bioorg. Med. Chem. Lett.	2007	None
CHEMBL439873		0	287.28	0	0.47	9	COc1cc(N2C(=O)[C@@H]3[C@H](O)CCN3C2=O)ccc1C#N	Ki	'='	24.0	nM	7.62			UO_0000065	26.52	0.50	7.15	8.12	False	CHEMBL887415	Binding affinity to human AR	B	BAO_0000357	single protein format	Homo sapiens	None	None	None	None	CHEMBL1871	Androgen Receptor	Homo sapiens	SINGLE PROTEIN	CHEMBL1144612	1	Scientific Literature	Bioorg. Med. Chem. Lett.	2007	None
CHEMBL230594		0	329.31	0	0.56	15	COC(=O)c1c(C#N)ccc(N2C(=O)[C@@H]3[C@H](O)CCN3C2=O)c1C	Ki						Not Determined						False	CHEMBL887415	Binding affinity to human AR	B	BAO_0000357	single protein format	Homo sapiens	None	None	None	None	CHEMBL1871	Androgen Receptor	Homo sapiens	SINGLE PROTEIN	CHEMBL1144612	1	Scientific Literature	Bioorg. Med. Chem. Lett.	2007	None
CHEMBL3706879		0	284.28	0	3.76	9c	CCCCNc1ccc2c(C(F)(F)F)cc(=O)[nH]c2c1	IC50	'='	67.0	nM	7.17			UO_0000065					False	CHEMBL887361	Antagonist activity at human androgen receptor expressed in CV1 cells	F	BAO_0000219	cell-based format	Homo sapiens	None	None	CV-1	None	CHEMBL1871	Androgen Receptor	Homo sapiens	SINGLE PROTEIN	CHEMBL1144605	1	Scientific Literature	Bioorg. Med. Chem. Lett.	2007	CHEMBL3308033
CHEMBL3706910		0	284.28	0	3.61	13f	CC(C)CNc1ccc2[nH]c(=O)cc(C(F)(F)F)c2c1	Efficacy	'='	61.0	%				UO_0000187					False	CHEMBL887362	Antagonist activity at human androgen receptor expressed in CV1 cells assessed as inhibition of DHT-induced response	F	BAO_0000219	cell-based format	Homo sapiens	None	None	CV-1	None	CHEMBL1871	Androgen Receptor	Homo sapiens	SINGLE PROTEIN	CHEMBL1144605	1	Scientific Literature	Bioorg. Med. Chem. Lett.	2007	CHEMBL3308033
CHEMBL3706909		0	296.29	0	3.90	13e	O=c1cc(C(F)(F)F)c2cc(NC3CCCC3)ccc2[nH]1	Efficacy	'='	82.0	%				UO_0000187					False	CHEMBL887362	Antagonist activity at human androgen receptor expressed in CV1 cells assessed as inhibition of DHT-induced response	F	BAO_0000219	cell-based format	Homo sapiens	None	None	CV-1	None	CHEMBL1871	Androgen Receptor	Homo sapiens	SINGLE PROTEIN	CHEMBL1144605	1	Scientific Literature	Bioorg. Med. Chem. Lett.	2007	CHEMBL3308033
CHEMBL3706906		0	256.23	0	2.98	13b	CCNc1ccc2[nH]c(=O)cc(C(F)(F)F)c2c1	Efficacy	'='	84.0	%				UO_0000187					False	CHEMBL887362	Antagonist activity at human androgen receptor expressed in CV1 cells assessed as inhibition of DHT-induced response	F	BAO_0000219	cell-based format	Homo sapiens	None	None	CV-1	None	CHEMBL1871	Androgen Receptor	Homo sapiens	SINGLE PROTEIN	CHEMBL1144605	1	Scientific Literature	Bioorg. Med. Chem. Lett.	2007	CHEMBL3308033
CHEMBL3706875		0	270.25	0	3.37	7	CCCNc1ccc2c(C(F)(F)F)cc(=O)[nH]c2c1	Efficacy	'='	86.0	%				UO_0000187					False	CHEMBL887362	Antagonist activity at human androgen receptor expressed in CV1 cells assessed as inhibition of DHT-induced response	F	BAO_0000219	cell-based format	Homo sapiens	None	None	CV-1	None	CHEMBL1871	Androgen Receptor	Homo sapiens	SINGLE PROTEIN	CHEMBL1144605	1	Scientific Literature	Bioorg. Med. Chem. Lett.	2007	CHEMBL3308033
CHEMBL3706896		0	242.20	0	2.44	11a	Cc1cc2c(C(F)(F)F)cc(=O)[nH]c2cc1N	Ki	'='	30.0	nM	7.52			UO_0000065	31.06	0.60	5.08	12.78	False	CHEMBL887363	Binding affinity to human androgen receptor expressed in CV1 cells	B	BAO_0000219	cell-based format	Homo sapiens	None	None	CV-1	None	CHEMBL1871	Androgen Receptor	Homo sapiens	SINGLE PROTEIN	CHEMBL1144605	1	Scientific Literature	Bioorg. Med. Chem. Lett.	2007	CHEMBL3308033
CHEMBL3706888		0	310.20	0	3.52	9l	O=c1cc(C(F)(F)F)c2ccc(NCC(F)(F)F)cc2[nH]1	Ki	'='	15.0	nM	7.82			UO_0000065	25.22	0.51	4.30	17.43	False	CHEMBL887363	Binding affinity to human androgen receptor expressed in CV1 cells	B	BAO_0000219	cell-based format	Homo sapiens	None	None	CV-1	None	CHEMBL1871	Androgen Receptor	Homo sapiens	SINGLE PROTEIN	CHEMBL1144605	1	Scientific Literature	Bioorg. Med. Chem. Lett.	2007	CHEMBL3308033
CHEMBL3706887		0	310.32	0	4.29	9k	O=c1cc(C(F)(F)F)c2ccc(NC3CCCCC3)cc2[nH]1	Ki	'='	1000.0	nM	6.00			UO_0000065	19.33	0.37	1.71	13.37	False	CHEMBL887363	Binding affinity to human androgen receptor expressed in CV1 cells	B	BAO_0000219	cell-based format	Homo sapiens	None	None	CV-1	None	CHEMBL1871	Androgen Receptor	Homo sapiens	SINGLE PROTEIN	CHEMBL1144605	1	Scientific Literature	Bioorg. Med. Chem. Lett.	2007	CHEMBL3308033
CHEMBL425646		0	307.31	0	1.61	7	N#Cc1ccc(N2C(=O)[C@@H]3[C@H](O)CCN3C2=O)c2ccccc12	Ki	'='	3.2	nM	8.49			UO_0000065	27.64	0.50	6.88	10.04	True	CHEMBL888425	Displacement of [3H]DHT from androgen receptor expressed in MDA-MB-453 cells	B	BAO_0000219	cell-based format	Homo sapiens	None	None	MDA-MB-453	None	CHEMBL1871	Androgen Receptor	Homo sapiens	SINGLE PROTEIN	CHEMBL1145402	1	Scientific Literature	J. Med. Chem.	2007	CHEMBL3307596
CHEMBL229211		0	359.74	0	2.83	12d	Cc1c(N2C(=O)N3CC[C@@H](O)[C@H]3[C@H]2C(F)(F)F)ccc(C#N)c1Cl	EC50	'='	2.1	nM	8.68			UO_0000065					False	CHEMBL888424	Agonist activity at androgen receptor expressed in C2C12 mouse cells by luciferase reporter transactivation assay	F	BAO_0000219	cell-based format	Homo sapiens	None	None	C2C12	None	CHEMBL1871	Androgen Receptor	Homo sapiens	SINGLE PROTEIN	CHEMBL1145402	1	Scientific Literature	J. Med. Chem.	2007	CHEMBL3308003
CHEMBL390593		0	319.79	0	2.67	11d	CC[C@@H]1[C@@H]2[C@H](O)CCN2C(=O)N1c1ccc(C#N)c(Cl)c1C	EC50	'='	7.4	nM	8.13			UO_0000065					False	CHEMBL888424	Agonist activity at androgen receptor expressed in C2C12 mouse cells by luciferase reporter transactivation assay	F	BAO_0000219	cell-based format	Homo sapiens	None	None	C2C12	None	CHEMBL1871	Androgen Receptor	Homo sapiens	SINGLE PROTEIN	CHEMBL1145402	1	Scientific Literature	J. Med. Chem.	2007	CHEMBL3308003
CHEMBL243251		0	310.32	0	3.92	(+/-)4d	C[C@@H]1CC[C@@H](C)N1c1ccc2[nH]c(=O)cc(C(F)(F)F)c2c1	Efficacy	'='	88.0	%				UO_0000187					False	CHEMBL896866	Agonist efficacy at human androgen receptor by luciferase reporter gene assay relative to DHT	F	BAO_0000019	assay format	Homo sapiens	None	None	None	None	CHEMBL1871	Androgen Receptor	Homo sapiens	SINGLE PROTEIN	CHEMBL1148826	1	Scientific Literature	J. Med. Chem.	2007	None
CHEMBL63560	(R)-BICALUTAMIDE	0	430.38	0	2.88	bicalutamide	C[C@](O)(CS(=O)(=O)c1ccc(F)cc1)C(=O)Nc1ccc(C#N)c(C(F)(F)F)c1	Ki	'='	70.0	nM	7.16			UO_0000065	16.62	0.34	4.27	6.67	False	CHEMBL896869	Binding affinity to human AR	B	BAO_0000357	single protein format	Homo sapiens	None	None	None	None	CHEMBL1871	Androgen Receptor	Homo sapiens	SINGLE PROTEIN	CHEMBL1148826	1	Scientific Literature	J. Med. Chem.	2007	None
CHEMBL201757		0	417.44	0	4.41	20	Cc1ccncc1NC(=O)N1C[C@H](C)N(c2ccc(C#N)c(C(F)(F)F)c2)C[C@H]1C	IC50	'='	330.0	nM	6.48			UO_0000065					False	CHEMBL863517	Inhibition of AR mediated transcriptional activation using reporter assay	F	BAO_0000019	assay format	Homo sapiens	None	None	None	None	CHEMBL1871	Androgen Receptor	Homo sapiens	SINGLE PROTEIN	CHEMBL1147729	1	Scientific Literature	J. Med. Chem.	2006	None
CHEMBL400098		0	305.30	0	4.17	14	C[C@@H](c1ccccc1)N(C)c1cc(C(F)(F)F)c(C#N)cn1	IC50						Not Determined						False	CHEMBL940964	Antagonist activity at human androgen receptor expressed in MDA-MB-453 cells	F	BAO_0000219	cell-based format	Homo sapiens	None	None	MDA-MB-453	None	CHEMBL1871	Androgen Receptor	Homo sapiens	SINGLE PROTEIN	CHEMBL1139813	1	Scientific Literature	Bioorg. Med. Chem. Lett.	2007	CHEMBL3307596
CHEMBL227030		0	284.24	0	2.38	10a	CN1CCOc2cc3[nH]c(=O)cc(C(F)(F)F)c3cc21	IC50	'>'	10000.0	nM				UO_0000065					False	CHEMBL916637	Antagonist activity at human androgen receptor expressed in CV1 cells by transcriptional activation assay	F	BAO_0000219	cell-based format	Homo sapiens	None	None	CV-1	None	CHEMBL1871	Androgen Receptor	Homo sapiens	SINGLE PROTEIN	CHEMBL1139861	1	Scientific Literature	J. Med. Chem.	2007	CHEMBL3308033
CHEMBL376360		0	380.29	0	4.09	10k	CCC1CN(CC(F)(F)F)c2cc3c(C(F)(F)F)cc(=O)[nH]c3cc2O1	Ki	'='	30.0	nM	7.52			UO_0000065	19.78	0.40	3.43	16.60	False	CHEMBL916638	Displacement of [3H]DHT from human AR expressed in MDA-MB-453 cells	B	BAO_0000219	cell-based format	Homo sapiens	None	None	MDA-MB-453	None	CHEMBL1871	Androgen Receptor	Homo sapiens	SINGLE PROTEIN	CHEMBL1139861	1	Scientific Literature	J. Med. Chem.	2007	CHEMBL3307596
CHEMBL268589		0	298.26	0	2.76	10g	CC1CN(C)c2cc3c(C(F)(F)F)cc(=O)[nH]c3cc2O1	Ki	'='	33.0	nM	7.48			UO_0000065	25.08	0.49	4.72	16.50	False	CHEMBL916638	Displacement of [3H]DHT from human AR expressed in MDA-MB-453 cells	B	BAO_0000219	cell-based format	Homo sapiens	None	None	MDA-MB-453	None	CHEMBL1871	Androgen Receptor	Homo sapiens	SINGLE PROTEIN	CHEMBL1139861	1	Scientific Literature	J. Med. Chem.	2007	CHEMBL3307596
CHEMBL390754		0	270.21	0	2.35	11a	O=c1cc(C(F)(F)F)c2cc3c(cc2[nH]1)OCCN3	IC50	'='	296.0	nM	6.53			UO_0000065					False	CHEMBL916637	Antagonist activity at human androgen receptor expressed in CV1 cells by transcriptional activation assay	F	BAO_0000219	cell-based format	Homo sapiens	None	None	CV-1	None	CHEMBL1871	Androgen Receptor	Homo sapiens	SINGLE PROTEIN	CHEMBL1139861	1	Scientific Literature	J. Med. Chem.	2007	CHEMBL3308033
CHEMBL227463		0	312.29	0	3.15	10i	CCC1CN(C)c2cc3c(C(F)(F)F)cc(=O)[nH]c3cc2O1	IC50	'='	67.0	nM	7.17			UO_0000065					False	CHEMBL916637	Antagonist activity at human androgen receptor expressed in CV1 cells by transcriptional activation assay	F	BAO_0000219	cell-based format	Homo sapiens	None	None	CV-1	None	CHEMBL1871	Androgen Receptor	Homo sapiens	SINGLE PROTEIN	CHEMBL1139861	1	Scientific Literature	J. Med. Chem.	2007	CHEMBL3308033
CHEMBL717	MEDROXYPROGESTERONE ACETATE	4	386.53	0	4.66	MPA	CC(=O)O[C@]1(C(C)=O)CC[C@H]2[C@@H]3C[C@H](C)C4=CC(=O)CC[C@]4(C)[C@H]3CC[C@@]21C	Ki	'='	2.9	nM	8.54			UO_0000065	22.09	0.42	3.88	14.13	True	CHEMBL651951	Binding affinity against human androgen receptor	B	BAO_0000357	single protein format	None	None	None	None	None	CHEMBL1871	Androgen Receptor	Homo sapiens	SINGLE PROTEIN	CHEMBL1131161	1	Scientific Literature	J. Med. Chem.	1998	None
CHEMBL717	MEDROXYPROGESTERONE ACETATE	4	386.53	0	4.66	MPA	CC(=O)O[C@]1(C(C)=O)CC[C@H]2[C@@H]3C[C@H](C)C4=CC(=O)CC[C@]4(C)[C@H]3CC[C@@]21C	Efficacy	'='	159.0	%				UO_0000187					True	CHEMBL647864	Agonist efficacy as percent inhibition of progesterone against human androgen receptor(hAR)	F	BAO_0000019	assay format	Homo sapiens	None	None	None	None	CHEMBL1871	Androgen Receptor	Homo sapiens	SINGLE PROTEIN	CHEMBL1131161	1	Scientific Literature	J. Med. Chem.	1998	None
CHEMBL2113261		0	310.32	0	4.51	6l	CC[C@H]1c2cc3c(C(F)(F)F)cc(O)nc3cc2NC[C@H]1C	EC50	'='	7.0	nM	8.15			UO_0000065					False	CHEMBL883248	Agonist activity to the human androgen receptor (hAR) in CV-1 cells	F	BAO_0000219	cell-based format	None	None	None	CV-1	None	CHEMBL1871	Androgen Receptor	Homo sapiens	SINGLE PROTEIN	CHEMBL1132051	1	Scientific Literature	Bioorg. Med. Chem. Lett.	1999	CHEMBL3308033
CHEMBL235347		0	386.72	0	4.54	(S)-8d	C[C@@H](CCl)N(CC(F)(F)F)c1ccc2[nH]c(=O)cc(C(F)(F)F)c2c1	IC50	'>'	10000.0	nM				UO_0000065					False	CHEMBL891113	Antagonist activity at human AR	F	BAO_0000019	assay format	Homo sapiens	None	None	None	None	CHEMBL1871	Androgen Receptor	Homo sapiens	SINGLE PROTEIN	CHEMBL1147033	1	Scientific Literature	Bioorg. Med. Chem. Lett.	2007	None
CHEMBL235347		0	386.72	0	4.54	(S)-8d	C[C@@H](CCl)N(CC(F)(F)F)c1ccc2[nH]c(=O)cc(C(F)(F)F)c2c1	Efficacy	'<'	20.0	%				UO_0000187					False	CHEMBL891114	Antagonist activity at human AR assessed as inhibition of DHT-induced response	F	BAO_0000019	assay format	Homo sapiens	None	None	None	None	CHEMBL1871	Androgen Receptor	Homo sapiens	SINGLE PROTEIN	CHEMBL1147033	1	Scientific Literature	Bioorg. Med. Chem. Lett.	2007	None
CHEMBL394194		0	386.72	0	4.54	(R)-8c	C[C@H](CCl)N(CC(F)(F)F)c1ccc2[nH]c(=O)cc(C(F)(F)F)c2c1	IC50	'>'	10000.0	nM				UO_0000065					False	CHEMBL891113	Antagonist activity at human AR	F	BAO_0000019	assay format	Homo sapiens	None	None	None	None	CHEMBL1871	Androgen Receptor	Homo sapiens	SINGLE PROTEIN	CHEMBL1147033	1	Scientific Literature	Bioorg. Med. Chem. Lett.	2007	None
CHEMBL235127		0	406.25	0	4.87	(R)-8a	C[C@@H](N(CC(F)(F)F)c1ccc2[nH]c(=O)cc(C(F)(F)F)c2c1)C(F)(F)F	IC50	'>'	10000.0	nM				UO_0000065					False	CHEMBL891113	Antagonist activity at human AR	F	BAO_0000019	assay format	Homo sapiens	None	None	None	None	CHEMBL1871	Androgen Receptor	Homo sapiens	SINGLE PROTEIN	CHEMBL1147033	1	Scientific Literature	Bioorg. Med. Chem. Lett.	2007	None
CHEMBL238330		0	374.23	0	4.40	7f	O=c1cc(C(F)F)c2cc(N(CC(F)(F)F)CC(F)(F)F)ccc2[nH]1	Efficacy	'<'	20.0	%				UO_0000187					False	CHEMBL891114	Antagonist activity at human AR assessed as inhibition of DHT-induced response	F	BAO_0000019	assay format	Homo sapiens	None	None	None	None	CHEMBL1871	Androgen Receptor	Homo sapiens	SINGLE PROTEIN	CHEMBL1147033	1	Scientific Literature	Bioorg. Med. Chem. Lett.	2007	None
CHEMBL3706927		0	406.35	1	5.18	6t	O=c1cc(C(F)(F)F)c2cc(N(Cc3cccs3)CC(F)(F)F)ccc2[nH]1	IC50	'>'	10000.0	nM				UO_0000065					False	CHEMBL891113	Antagonist activity at human AR	F	BAO_0000019	assay format	Homo sapiens	None	None	None	None	CHEMBL1871	Androgen Receptor	Homo sapiens	SINGLE PROTEIN	CHEMBL1147033	1	Scientific Literature	Bioorg. Med. Chem. Lett.	2007	None
CHEMBL237474		0	372.70	0	4.15	6n	O=c1cc(C(F)(F)F)c2cc(N(CCCl)CC(F)(F)F)ccc2[nH]1	IC50	'>'	10000.0	nM				UO_0000065					False	CHEMBL891113	Antagonist activity at human AR	F	BAO_0000019	assay format	Homo sapiens	None	None	None	None	CHEMBL1871	Androgen Receptor	Homo sapiens	SINGLE PROTEIN	CHEMBL1147033	1	Scientific Literature	Bioorg. Med. Chem. Lett.	2007	None
CHEMBL440980		0	374.23	0	4.18	6m	O=c1cc(C(F)(F)F)c2cc(N(CC(F)F)CC(F)(F)F)ccc2[nH]1	IC50	'>'	10000.0	nM				UO_0000065					False	CHEMBL891113	Antagonist activity at human AR	F	BAO_0000019	assay format	Homo sapiens	None	None	None	None	CHEMBL1871	Androgen Receptor	Homo sapiens	SINGLE PROTEIN	CHEMBL1147033	1	Scientific Literature	Bioorg. Med. Chem. Lett.	2007	None
CHEMBL237473		0	394.36	1	5.35	6k	CC(C)(C)CCN(CC(F)(F)F)c1ccc2[nH]c(=O)cc(C(F)(F)F)c2c1	IC50	'>'	10000.0	nM				UO_0000065					False	CHEMBL891113	Antagonist activity at human AR	F	BAO_0000019	assay format	Homo sapiens	None	None	None	None	CHEMBL1871	Androgen Receptor	Homo sapiens	SINGLE PROTEIN	CHEMBL1147033	1	Scientific Literature	Bioorg. Med. Chem. Lett.	2007	None
CHEMBL237473		0	394.36	1	5.35	6k	CC(C)(C)CCN(CC(F)(F)F)c1ccc2[nH]c(=O)cc(C(F)(F)F)c2c1	Efficacy	'<'	20.0	%				UO_0000187					False	CHEMBL891114	Antagonist activity at human AR assessed as inhibition of DHT-induced response	F	BAO_0000019	assay format	Homo sapiens	None	None	None	None	CHEMBL1871	Androgen Receptor	Homo sapiens	SINGLE PROTEIN	CHEMBL1147033	1	Scientific Literature	Bioorg. Med. Chem. Lett.	2007	None
CHEMBL237262		0	352.28	0	4.32	6i	CC(C)N(CC(F)(F)F)c1ccc2[nH]c(=O)cc(C(F)(F)F)c2c1	Efficacy	'<'	20.0	%				UO_0000187					False	CHEMBL891114	Antagonist activity at human AR assessed as inhibition of DHT-induced response	F	BAO_0000019	assay format	Homo sapiens	None	None	None	None	CHEMBL1871	Androgen Receptor	Homo sapiens	SINGLE PROTEIN	CHEMBL1147033	1	Scientific Literature	Bioorg. Med. Chem. Lett.	2007	None
CHEMBL237261		0	352.28	0	4.33	6g	CCCN(CC(F)(F)F)c1ccc2[nH]c(=O)cc(C(F)(F)F)c2c1	Efficacy	'<'	20.0	%				UO_0000187					False	CHEMBL891114	Antagonist activity at human AR assessed as inhibition of DHT-induced response	F	BAO_0000019	assay format	Homo sapiens	None	None	None	None	CHEMBL1871	Androgen Receptor	Homo sapiens	SINGLE PROTEIN	CHEMBL1147033	1	Scientific Literature	Bioorg. Med. Chem. Lett.	2007	None
CHEMBL237045		0	356.24	0	3.88	6c	O=c1cc(C(F)(F)F)c2cc(N(CC(F)F)CC(F)F)ccc2[nH]1	IC50	'>'	10000.0	nM				UO_0000065					False	CHEMBL891113	Antagonist activity at human AR	F	BAO_0000019	assay format	Homo sapiens	None	None	None	None	CHEMBL1871	Androgen Receptor	Homo sapiens	SINGLE PROTEIN	CHEMBL1147033	1	Scientific Literature	Bioorg. Med. Chem. Lett.	2007	None
CHEMBL235872		0	564.81	2	7.93	30	C[C@]1(O)CC[C@H]2[C@H]3[C@H](CC[C@@]21C)[C@@]1(C)CCC(=O)C=C1C[C@H]3CCCCc1cccc(OCCCCCC(=O)O)c1	IC50	'='	120.0	nM	6.92			UO_0000065	12.25	0.23	-1.01	8.26	False	CHEMBL899659	Displacement of [3H]mibolerone from human androgen receptor expressed in CHOK1 cells	B	BAO_0000219	cell-based format	Homo sapiens	None	None	CHO-K1	None	CHEMBL1871	Androgen Receptor	Homo sapiens	SINGLE PROTEIN	CHEMBL1137463	1	Scientific Literature	Bioorg. Med. Chem. Lett.	2007	CHEMBL3307512
CHEMBL409	BICALUTAMIDE	4	430.38	0	2.88	3	CC(O)(CS(=O)(=O)c1ccc(F)cc1)C(=O)Nc1ccc(C#N)c(C(F)(F)F)c1	IC50	'='	200.0	nM	6.70			UO_0000065	15.57	0.32	3.82	6.25	True	CHEMBL899659	Displacement of [3H]mibolerone from human androgen receptor expressed in CHOK1 cells	B	BAO_0000219	cell-based format	Homo sapiens	None	None	CHO-K1	None	CHEMBL1871	Androgen Receptor	Homo sapiens	SINGLE PROTEIN	CHEMBL1137463	1	Scientific Literature	Bioorg. Med. Chem. Lett.	2007	CHEMBL3307512
CHEMBL491	HYDROXYFLUTAMIDE	2	292.21	0	2.32	2, hydroxyflutamide	CC(C)(O)C(=O)Nc1ccc([N+](=O)[O-])c(C(F)(F)F)c1	IC50	'='	200.0	nM	6.70			UO_0000065	22.93	0.46	4.38	7.24	False	CHEMBL899659	Displacement of [3H]mibolerone from human androgen receptor expressed in CHOK1 cells	B	BAO_0000219	cell-based format	Homo sapiens	None	None	CHO-K1	None	CHEMBL1871	Androgen Receptor	Homo sapiens	SINGLE PROTEIN	CHEMBL1137463	1	Scientific Literature	Bioorg. Med. Chem. Lett.	2007	CHEMBL3307512
CHEMBL393320		0	459.72	1	6.00	4, CH4892280	CN(C)C(=O)CCCCCCC[C@@H]1C[C@H]2CC(=O)CC[C@]2(C)[C@H]2CC[C@]3(C)[C@@H](O)CC[C@H]3[C@@H]21	IC50	'='	260.0	nM	6.58			UO_0000065	14.32	0.27	0.59	11.43	False	CHEMBL899659	Displacement of [3H]mibolerone from human androgen receptor expressed in CHOK1 cells	B	BAO_0000219	cell-based format	Homo sapiens	None	None	CHO-K1	None	CHEMBL1871	Androgen Receptor	Homo sapiens	SINGLE PROTEIN	CHEMBL1137463	1	Scientific Literature	Bioorg. Med. Chem. Lett.	2007	CHEMBL3307512
CHEMBL393320		0	459.72	1	6.00	4, CH4892280	CN(C)C(=O)CCCCCCC[C@@H]1C[C@H]2CC(=O)CC[C@]2(C)[C@H]2CC[C@]3(C)[C@@H](O)CC[C@H]3[C@@H]21	FI5	'>'	10000.0	nM				UO_0000065					False	CHEMBL899660	Agonist activity at human androgen receptor expressed in HeLa cells assessed as five times increase in transcriptional activity by reporter gene assay	F	BAO_0000219	cell-based format	Homo sapiens	None	None	HeLa	None	CHEMBL1871	Androgen Receptor	Homo sapiens	SINGLE PROTEIN	CHEMBL1137463	1	Scientific Literature	Bioorg. Med. Chem. Lett.	2007	CHEMBL3308376
CHEMBL393319		0	460.70	1	6.78	6	C[C@]12CC[C@H]3[C@H]([C@@H]1CC[C@@H]2O)[C@H](CCCCCCCCCC(=O)O)C[C@H]1CC(=O)CC[C@@]13C	FI5	'='	120.0	nM				UO_0000065					False	CHEMBL899660	Agonist activity at human androgen receptor expressed in HeLa cells assessed as five times increase in transcriptional activity by reporter gene assay	F	BAO_0000219	cell-based format	Homo sapiens	None	None	HeLa	None	CHEMBL1871	Androgen Receptor	Homo sapiens	SINGLE PROTEIN	CHEMBL1137463	1	Scientific Literature	Bioorg. Med. Chem. Lett.	2007	CHEMBL3308376
CHEMBL237971		0	522.73	2	6.76	24	C[C@]1(O)CC[C@H]2[C@H]3[C@H](CC[C@@]21C)[C@@]1(C)CCC(=O)C=C1C[C@H]3CCCc1cccc(OCCCC(=O)O)c1	IC50	'='	5800.0	nM	5.24			UO_0000065					False	CHEMBL899661	Antagonist activity at human androgen receptor expressed in HeLa cells assessed as inhibition of dihydrotestosterone induced transcriptional activity by reporter gene assay	F	BAO_0000219	cell-based format	Homo sapiens	None	None	HeLa	None	CHEMBL1871	Androgen Receptor	Homo sapiens	SINGLE PROTEIN	CHEMBL1137463	1	Scientific Literature	Bioorg. Med. Chem. Lett.	2007	CHEMBL3308376
CHEMBL436344		0	296.29	0	4.12	6i	CC1c2cc3c(C(F)(F)F)cc(O)nc3cc2NC[C@@H]1C	Efficacy	'<'	10.0	%				UO_0000187					False	CHEMBL651962	Antagonistic activity against human androgen receptor (hAR) cotransfection assay in CV-1 cells expressed as percentage efficacy of maximal inhibition of dihydrotestosterone	F	BAO_0000219	cell-based format	None	None	None	CV-1	None	CHEMBL1871	Androgen Receptor	Homo sapiens	SINGLE PROTEIN	CHEMBL1132051	1	Scientific Literature	Bioorg. Med. Chem. Lett.	1999	CHEMBL3308033
CHEMBL247637		0	400.40	0	4.90	(+)-18h	O=c1cc(C(F)(F)F)c2c3c(ccc2[nH]1)N(CC1CC1)C(c1ccccc1)CO3	EC50	'='	3.5	nM	8.46			UO_0000065					False	CHEMBL940820	Agonist activity at human androgen receptor expressed in CV1 cells by transcriptional activation assay	F	BAO_0000219	cell-based format	Homo sapiens	None	None	CV-1	None	CHEMBL1871	Androgen Receptor	Homo sapiens	SINGLE PROTEIN	CHEMBL1139788	1	Scientific Literature	Bioorg. Med. Chem. Lett.	2007	CHEMBL3308033
CHEMBL250286		0	312.29	0	3.15	18b	CCN1c2ccc3[nH]c(=O)cc(C(F)(F)F)c3c2OC[C@H]1C	Efficacy	'='	31.0	%				UO_0000187					False	CHEMBL940821	Agonist activity at human androgen receptor expressed in CV1 cells by transcriptional activation assay at 5 nM relative to DHT	F	BAO_0000219	cell-based format	Homo sapiens	None	None	CV-1	None	CHEMBL1871	Androgen Receptor	Homo sapiens	SINGLE PROTEIN	CHEMBL1139788	1	Scientific Literature	Bioorg. Med. Chem. Lett.	2007	CHEMBL3308033
CHEMBL250494		0	324.30	0	3.32	18d	C=CCN1c2ccc3[nH]c(=O)cc(C(F)(F)F)c3c2OC[C@H]1C	Activity						Not Active						False	CHEMBL940822	Antagonist activity at human androgen receptor expressed in CV1 cells by transcriptional activation assay	F	BAO_0000219	cell-based format	Homo sapiens	None	None	CV-1	None	CHEMBL1871	Androgen Receptor	Homo sapiens	SINGLE PROTEIN	CHEMBL1139788	1	Scientific Literature	Bioorg. Med. Chem. Lett.	2007	CHEMBL3308033
CHEMBL1957616		0	325.77	0	4.82	33	Cc1nn(-c2ccc(C#N)c(Cl)c2)c(C)c1-c1ccc(F)cc1	IC50	'='	180.0	nM	6.75			UO_0000065	20.70	0.40	1.92	16.21	False	CHEMBL1960482	Displacement of [17-alpha-methyl-3H]mibolerone from androgen receptor expressed in HEK293 cells after 3 hrs	B	BAO_0000219	cell-based format	None	None	None	HEK293	None	CHEMBL1871	Androgen Receptor	Homo sapiens	SINGLE PROTEIN	CHEMBL1955860	1	Scientific Literature	Bioorg. Med. Chem.	2012	CHEMBL3307715
CHEMBL1957617		0	353.83	0	4.94	36	Cc1nn(-c2ccc(C#N)c(Cl)c2)c(C)c1CCc1ccc(F)cc1	IC50	'='	1100.0	nM	5.96			UO_0000065					False	CHEMBL1960484	Antagonist activity at androgen receptor expressed in Cos7 cells assessed as inhibition of dihydrotestosterone-induced luciferase activity after 24 hrs by reporter gene assay	F	BAO_0000219	cell-based format	None	None	None	COS-7	None	CHEMBL1871	Androgen Receptor	Homo sapiens	SINGLE PROTEIN	CHEMBL1955860	1	Scientific Literature	Bioorg. Med. Chem.	2012	CHEMBL3307648
CHEMBL165219		0	296.29	0	4.05	13	C[C@H]1Nc2cc3nc(O)cc(C(F)(F)F)c3cc2C1(C)C	Efficacy	'='	35.0	%				UO_0000187					False	CHEMBL647866	Agonistic activity against human androgen receptor (hAR) in co-transfected CV-1 cell	F	BAO_0000219	cell-based format	None	None	None	CV-1	None	CHEMBL1871	Androgen Receptor	Homo sapiens	SINGLE PROTEIN	CHEMBL1130772	1	Scientific Literature	Bioorg. Med. Chem. Lett.	1998	CHEMBL3308033
CHEMBL381358		0	445.45	0	4.31	31	CC(=O)c1ccc(NC(=O)N2C[C@H](C)N(c3ccc(C#N)c(C(F)(F)F)c3)C[C@H]2C)cn1	IC50	'='	500.0	nM	6.30			UO_0000065					False	CHEMBL863517	Inhibition of AR mediated transcriptional activation using reporter assay	F	BAO_0000019	assay format	Homo sapiens	None	None	None	None	CHEMBL1871	Androgen Receptor	Homo sapiens	SINGLE PROTEIN	CHEMBL1147729	1	Scientific Literature	J. Med. Chem.	2006	None
CHEMBL201077		0	433.43	0	4.11	23	COc1ncccc1NC(=O)N1C[C@H](C)N(c2ccc(C#N)c(C(F)(F)F)c2)C[C@H]1C	IC50	'='	190.0	nM	6.72			UO_0000065					False	CHEMBL863517	Inhibition of AR mediated transcriptional activation using reporter assay	F	BAO_0000019	assay format	Homo sapiens	None	None	None	None	CHEMBL1871	Androgen Receptor	Homo sapiens	SINGLE PROTEIN	CHEMBL1147729	1	Scientific Literature	J. Med. Chem.	2006	None
CHEMBL281028		0	296.29	0	4.05	6g	CC1(C)CCNc2cc3nc(O)cc(C(F)(F)F)c3cc21	EC50	'='	68.0	nM	7.17			UO_0000065					False	CHEMBL883248	Agonist activity to the human androgen receptor (hAR) in CV-1 cells	F	BAO_0000219	cell-based format	None	None	None	CV-1	None	CHEMBL1871	Androgen Receptor	Homo sapiens	SINGLE PROTEIN	CHEMBL1132051	1	Scientific Literature	Bioorg. Med. Chem. Lett.	1999	CHEMBL3308033
CHEMBL281028		0	296.29	0	4.05	6g	CC1(C)CCNc2cc3nc(O)cc(C(F)(F)F)c3cc21	Ki	'='	12.0	nM	7.92			UO_0000065	26.73	0.52	3.87	17.54	False	CHEMBL648839	Binding affinity to the human androgen receptor (hAR), using [3H]DHT as radioligand in a competitive binding assay	B	BAO_0000357	single protein format	None	None	None	None	None	CHEMBL1871	Androgen Receptor	Homo sapiens	SINGLE PROTEIN	CHEMBL1132051	1	Scientific Literature	Bioorg. Med. Chem. Lett.	1999	None
CHEMBL160451		0	308.30	0	4.57	9a	CC1=CC(C)(C)Nc2cc3nc(O)cc(C(F)(F)F)c3cc21	IC50	'='	28.0	nM	7.55			UO_0000065					False	CHEMBL648072	Antagonistic activity against human androgen receptor (hAR) in co-transfected CV-1 cells.	F	BAO_0000219	cell-based format	None	None	None	CV-1	None	CHEMBL1871	Androgen Receptor	Homo sapiens	SINGLE PROTEIN	CHEMBL1131477	1	Scientific Literature	J. Med. Chem.	1998	CHEMBL3308033
CHEMBL160451		0	308.30	0	4.57	9a	CC1=CC(C)(C)Nc2cc3nc(O)cc(C(F)(F)F)c3cc21	Ki	'='	115.0	nM	6.94			UO_0000065	22.51	0.43	2.37	15.37	False	CHEMBL651953	Binding affinity for human androgen receptor in transiently-transfected COS-1 cells.	B	BAO_0000219	cell-based format	None	None	None	COS-1	None	CHEMBL1871	Androgen Receptor	Homo sapiens	SINGLE PROTEIN	CHEMBL1131477	1	Scientific Literature	J. Med. Chem.	1998	CHEMBL3308351
CHEMBL239957		0	322.44	0	4.69	14	Cn1c(C#N)ccc1-c1ccc2[nH]c(=S)n(C3CCCC3)c2c1	IC50	'='	1000.0	nM	6.00			UO_0000065					False	CHEMBL898139	Antagonist activity at androgen receptor expressed in A549 cells by HRE-tk luciferase assay	F	BAO_0000219	cell-based format	None	None	None	A549	None	CHEMBL1871	Androgen Receptor	Homo sapiens	SINGLE PROTEIN	CHEMBL1149694	1	Scientific Literature	Bioorg. Med. Chem.	2007	CHEMBL3307651
CHEMBL160923		0	336.36	0	4.47	19d	CC1=CC(C)(C)Nc2c1cc1c(C(F)(F)F)cc(=O)n(C)c1c2C	IC50	'='	2413.0	nM	5.62			UO_0000065					False	CHEMBL648072	Antagonistic activity against human androgen receptor (hAR) in co-transfected CV-1 cells.	F	BAO_0000219	cell-based format	None	None	None	CV-1	None	CHEMBL1871	Androgen Receptor	Homo sapiens	SINGLE PROTEIN	CHEMBL1131477	1	Scientific Literature	J. Med. Chem.	1998	CHEMBL3308033
CHEMBL161980		0	350.38	0	4.28	23	C[C@H]1CC[C@@H]2[C@H](C1)c1cc3c(C(F)(F)F)cc(=O)n(C)c3cc1N2C	IC50	'='	54.0	nM	7.27			UO_0000065					False	CHEMBL884023	Antagonistic activity (IC50) against human androgen receptor (hAR) in co-transfected CV-1 cell	F	BAO_0000219	cell-based format	None	None	None	CV-1	None	CHEMBL1871	Androgen Receptor	Homo sapiens	SINGLE PROTEIN	CHEMBL1130772	1	Scientific Literature	Bioorg. Med. Chem. Lett.	1998	CHEMBL3308033
CHEMBL3706943		0	425.53	1	6.87	16	COc1c(O)ccc2c1-c1ccc3c(c1/C(=C/c1cccc(C)c1)O2)C(C)=CC(C)(C)N3	Ki	'='	570.0	nM	6.24			UO_0000065	14.67	0.27	-0.63	12.31	False	CHEMBL896651	Binding affinity at AR	B	BAO_0000357	single protein format	None	None	None	None	None	CHEMBL1871	Androgen Receptor	Homo sapiens	SINGLE PROTEIN	CHEMBL1149550	1	Scientific Literature	Bioorg. Med. Chem. Lett.	2007	None
CHEMBL390071		0	473.74	1	6.39	22	CCN(C)C(=O)CCCCCCCC1C[C@H]2CC(=O)CC[C@]2(C)[C@H]2CC[C@]3(C)[C@@H](O)CC[C@H]3[C@H]12	FI5	'>'	10000.0	nM				UO_0000065					False	CHEMBL914605	Agonist activity at androgen receptor expressed in HeLa cells assessed as effect on dihydrotestosterone-induced transcriptional activity by reporter gene assay	F	BAO_0000219	cell-based format	Homo sapiens	None	None	HeLa	None	CHEMBL1871	Androgen Receptor	Homo sapiens	SINGLE PROTEIN	CHEMBL1144524	1	Scientific Literature	Bioorg. Med. Chem.	2007	CHEMBL3308376
CHEMBL350932		0	308.30	0	4.41	16	Oc1cc(C(F)(F)F)c2cc3c(cc2n1)N[C@@H]1CCCC[C@H]31	IC50						Not Active						False	CHEMBL648067	Antagonistic activity (IC50) against human androgen receptor (hAR) in co-transfected CV-1 cell	F	BAO_0000219	cell-based format	None	None	None	CV-1	None	CHEMBL1871	Androgen Receptor	Homo sapiens	SINGLE PROTEIN	CHEMBL1130772	1	Scientific Literature	Bioorg. Med. Chem. Lett.	1998	CHEMBL3308033
CHEMBL235347		0	386.72	0	4.54	(S)-8d	C[C@@H](CCl)N(CC(F)(F)F)c1ccc2[nH]c(=O)cc(C(F)(F)F)c2c1	EC50	'='	3.6	nM	8.44			UO_0000065					False	CHEMBL891111	Agonist activity at human AR	F	BAO_0000019	assay format	Homo sapiens	None	None	None	None	CHEMBL1871	Androgen Receptor	Homo sapiens	SINGLE PROTEIN	CHEMBL1147033	1	Scientific Literature	Bioorg. Med. Chem. Lett.	2007	None
CHEMBL235346		0	312.33	0	3.86	9	Cc1cc(=O)[nH]c2ccc(N(CC(C)C)CC(F)(F)F)cc12	Efficacy	'='	71.0	%				UO_0000187					False	CHEMBL891112	Agonist activity at human AR relative to DHT	F	BAO_0000019	assay format	Homo sapiens	None	None	None	None	CHEMBL1871	Androgen Receptor	Homo sapiens	SINGLE PROTEIN	CHEMBL1147033	1	Scientific Literature	Bioorg. Med. Chem. Lett.	2007	None
CHEMBL394194		0	386.72	0	4.54	(R)-8c	C[C@H](CCl)N(CC(F)(F)F)c1ccc2[nH]c(=O)cc(C(F)(F)F)c2c1	Ki	'='	5.4	nM	8.27			UO_0000065	21.38	0.45	3.73	22.90	False	CHEMBL891115	Binding affinity to human AR	B	BAO_0000357	single protein format	Homo sapiens	None	None	None	None	CHEMBL1871	Androgen Receptor	Homo sapiens	SINGLE PROTEIN	CHEMBL1147033	1	Scientific Literature	Bioorg. Med. Chem. Lett.	2007	None
CHEMBL349229		0	268.24	0	3.49	11	C[C@@H]1CNc2cc3nc(O)cc(C(F)(F)F)c3cc21	Efficacy						Not Active						False	CHEMBL649486	Antagonistic activity against human androgen receptor (hAR) expressed in CV-1 cell; Not Active, <20% efficacy or >10 uM potency	F	BAO_0000219	cell-based format	Homo sapiens	None	None	CV-1	None	CHEMBL1871	Androgen Receptor	Homo sapiens	SINGLE PROTEIN	CHEMBL1130772	1	Scientific Literature	Bioorg. Med. Chem. Lett.	1998	CHEMBL3308033
CHEMBL436784		0	392.22	0	4.48	2, LGD2226	O=c1cc(C(F)(F)F)c2cc(N(CC(F)(F)F)CC(F)(F)F)ccc2[nH]1	Efficacy	'<'	20.0	%				UO_0000187					False	CHEMBL891114	Antagonist activity at human AR assessed as inhibition of DHT-induced response	F	BAO_0000019	assay format	Homo sapiens	None	None	None	None	CHEMBL1871	Androgen Receptor	Homo sapiens	SINGLE PROTEIN	CHEMBL1147033	1	Scientific Literature	Bioorg. Med. Chem. Lett.	2007	None
CHEMBL3706931		0	380.29	0	3.89	(+/-)-6x	CC(=O)C(C)N(CC(F)(F)F)c1ccc2[nH]c(=O)cc(C(F)(F)F)c2c1	EC50	'='	5.8	nM	8.24			UO_0000065					False	CHEMBL891111	Agonist activity at human AR	F	BAO_0000019	assay format	Homo sapiens	None	None	None	None	CHEMBL1871	Androgen Receptor	Homo sapiens	SINGLE PROTEIN	CHEMBL1147033	1	Scientific Literature	Bioorg. Med. Chem. Lett.	2007	None
CHEMBL3706931		0	380.29	0	3.89	(+/-)-6x	CC(=O)C(C)N(CC(F)(F)F)c1ccc2[nH]c(=O)cc(C(F)(F)F)c2c1	Efficacy	'='	69.0	%				UO_0000187					False	CHEMBL891112	Agonist activity at human AR relative to DHT	F	BAO_0000019	assay format	Homo sapiens	None	None	None	None	CHEMBL1871	Androgen Receptor	Homo sapiens	SINGLE PROTEIN	CHEMBL1147033	1	Scientific Literature	Bioorg. Med. Chem. Lett.	2007	None
CHEMBL238331		0	358.67	0	4.11	7g	O=c1cc(Cl)c2cc(N(CC(F)(F)F)CC(F)(F)F)ccc2[nH]1	Ki	'='	0.5	nM	9.30			UO_0000065	25.93	0.55	5.19	25.76	False	CHEMBL891115	Binding affinity to human AR	B	BAO_0000357	single protein format	Homo sapiens	None	None	None	None	CHEMBL1871	Androgen Receptor	Homo sapiens	SINGLE PROTEIN	CHEMBL1147033	1	Scientific Literature	Bioorg. Med. Chem. Lett.	2007	None
CHEMBL389631		0	515.82	2	7.56	19b	CCCCN(C)C(=O)CCCCCCCC[C@@H]1CC2CC(=O)CC[C@]2(C)[C@H]2CC[C@]3(C)[C@@H](O)CC[C@H]3[C@@H]21	FI5	'='	550.0	nM				UO_0000065					False	CHEMBL914605	Agonist activity at androgen receptor expressed in HeLa cells assessed as effect on dihydrotestosterone-induced transcriptional activity by reporter gene assay	F	BAO_0000219	cell-based format	Homo sapiens	None	None	HeLa	None	CHEMBL1871	Androgen Receptor	Homo sapiens	SINGLE PROTEIN	CHEMBL1144524	1	Scientific Literature	Bioorg. Med. Chem.	2007	CHEMBL3308376
CHEMBL224015		0	624.84	2	9.03	16c	C[C@]12CCC(=O)CC1C[C@@H](CCCCCCCCC[S+]([O-])CCCC(F)(F)C(F)(F)F)[C@@H]1[C@@H]2CC[C@]2(C)[C@@H](O)CC[C@@H]12	FI5	'='	490.0	nM				UO_0000065					False	CHEMBL914605	Agonist activity at androgen receptor expressed in HeLa cells assessed as effect on dihydrotestosterone-induced transcriptional activity by reporter gene assay	F	BAO_0000219	cell-based format	Homo sapiens	None	None	HeLa	None	CHEMBL1871	Androgen Receptor	Homo sapiens	SINGLE PROTEIN	CHEMBL1144524	1	Scientific Literature	Bioorg. Med. Chem.	2007	CHEMBL3308376
CHEMBL422196		0	336.36	0	4.18	25	Cn1c(=O)cc(C(F)(F)F)c2cc3c(cc21)N[C@@H]1CCCC[C@]31C	IC50						Not Active						False	CHEMBL648067	Antagonistic activity (IC50) against human androgen receptor (hAR) in co-transfected CV-1 cell	F	BAO_0000219	cell-based format	None	None	None	CV-1	None	CHEMBL1871	Androgen Receptor	Homo sapiens	SINGLE PROTEIN	CHEMBL1130772	1	Scientific Literature	Bioorg. Med. Chem. Lett.	1998	CHEMBL3308033
CHEMBL251515		0	316.49	0	4.23	3	C=C[C@]12CC[C@@](C)(O)CC1=CC[C@@H]1[C@@H]2CC[C@]2(C)[C@@H](O)CC[C@@H]12	IC50	'='	2610.0	nM	5.58			UO_0000065	17.64	0.33	1.35	13.80	False	CHEMBL925473	Binding affinity at AR	B	BAO_0000357	single protein format	None	None	None	None	None	CHEMBL1871	Androgen Receptor	Homo sapiens	SINGLE PROTEIN	CHEMBL1140529	1	Scientific Literature	Bioorg. Med. Chem. Lett.	2007	None
CHEMBL398455		0	316.49	0	4.23	2	C=C[C@]12CC[C@](C)(O)CC1=CC[C@@H]1[C@@H]2CC[C@]2(C)[C@@H](O)CC[C@@H]12	IC50	'='	842.0	nM	6.08			UO_0000065	19.19	0.36	1.84	15.01	False	CHEMBL925473	Binding affinity at AR	B	BAO_0000357	single protein format	None	None	None	None	None	CHEMBL1871	Androgen Receptor	Homo sapiens	SINGLE PROTEIN	CHEMBL1140529	1	Scientific Literature	Bioorg. Med. Chem. Lett.	2007	None
CHEMBL162503		0	268.24	0	2.53	5	Cn1c(=O)cc(C(F)(F)F)c2cc3c(cc21)NCC3	Ki	'='	61.0	nM	7.21			UO_0000065	26.90	0.52	4.68	21.20	False	CHEMBL648325	Binding affinity against hAR androgen receptor expressed in COS cells	B	BAO_0000219	cell-based format	Homo sapiens	None	None	COS	None	CHEMBL1871	Androgen Receptor	Homo sapiens	SINGLE PROTEIN	CHEMBL1130772	1	Scientific Literature	Bioorg. Med. Chem. Lett.	1998	None
CHEMBL165803		0	336.36	0	4.26	22	C[C@H]1CC[C@H]2Nc3cc4c(cc3[C@H]2C1)c(C(F)(F)F)cc(=O)n4C	Efficacy						Not Active						False	CHEMBL647867	Agonistic activity against human androgen receptor (hAR) in co-transfected CV-1 cell	F	BAO_0000219	cell-based format	None	None	None	CV-1	None	CHEMBL1871	Androgen Receptor	Homo sapiens	SINGLE PROTEIN	CHEMBL1130772	1	Scientific Literature	Bioorg. Med. Chem. Lett.	1998	CHEMBL3308033
CHEMBL165803		0	336.36	0	4.26	22	C[C@H]1CC[C@H]2Nc3cc4c(cc3[C@H]2C1)c(C(F)(F)F)cc(=O)n4C	EC50						Not Active						False	CHEMBL646840	Agonistic activity against human androgen receptor (hAR) in co-transfected CV-1 cell	F	BAO_0000219	cell-based format	None	None	None	CV-1	None	CHEMBL1871	Androgen Receptor	Homo sapiens	SINGLE PROTEIN	CHEMBL1130772	1	Scientific Literature	Bioorg. Med. Chem. Lett.	1998	CHEMBL3308033
CHEMBL390746		0	380.29	0	4.09	(S)-16f	CC[C@H]1COc2cc3[nH]c(=O)cc(C(F)(F)F)c3cc2N1CC(F)(F)F	EC50	'='	30.0	nM	7.52			UO_0000065					False	CHEMBL916636	Agonist activity at human androgen receptor expressed in CV1 cells by transcriptional activation assay	F	BAO_0000219	cell-based format	Homo sapiens	None	None	CV-1	None	CHEMBL1871	Androgen Receptor	Homo sapiens	SINGLE PROTEIN	CHEMBL1139861	1	Scientific Literature	J. Med. Chem.	2007	CHEMBL3308033
CHEMBL390728		0	296.29	0	3.86	3c, LG121071	CCC1CCNc2cc3[nH]c(=O)cc(C(F)(F)F)c3cc21	Efficacy	'='	100.0	%				UO_0000187					False	CHEMBL916636	Agonist activity at human androgen receptor expressed in CV1 cells by transcriptional activation assay	F	BAO_0000219	cell-based format	Homo sapiens	None	None	CV-1	None	CHEMBL1871	Androgen Receptor	Homo sapiens	SINGLE PROTEIN	CHEMBL1139861	1	Scientific Literature	J. Med. Chem.	2007	CHEMBL3308033
CHEMBL224207		0	326.32	0	3.54	16b	CCC1COc2cc3[nH]c(=O)cc(C(F)(F)F)c3cc2N1CC	Efficacy	'='	80.0	%				UO_0000187					False	CHEMBL916636	Agonist activity at human androgen receptor expressed in CV1 cells by transcriptional activation assay	F	BAO_0000219	cell-based format	Homo sapiens	None	None	CV-1	None	CHEMBL1871	Androgen Receptor	Homo sapiens	SINGLE PROTEIN	CHEMBL1139861	1	Scientific Literature	J. Med. Chem.	2007	CHEMBL3308033
CHEMBL227408		0	366.26	0	3.70	10h	CC1CN(CC(F)(F)F)c2cc3c(C(F)(F)F)cc(=O)[nH]c3cc2O1	EC50	'='	8.9	nM	8.05			UO_0000065					False	CHEMBL916636	Agonist activity at human androgen receptor expressed in CV1 cells by transcriptional activation assay	F	BAO_0000219	cell-based format	Homo sapiens	None	None	CV-1	None	CHEMBL1871	Androgen Receptor	Homo sapiens	SINGLE PROTEIN	CHEMBL1139861	1	Scientific Literature	J. Med. Chem.	2007	CHEMBL3308033
CHEMBL227590		0	312.29	0	3.16	10c	CCCN1CCOc2cc3[nH]c(=O)cc(C(F)(F)F)c3cc21	EC50	'='	2.4	nM	8.62			UO_0000065					False	CHEMBL916636	Agonist activity at human androgen receptor expressed in CV1 cells by transcriptional activation assay	F	BAO_0000219	cell-based format	Homo sapiens	None	None	CV-1	None	CHEMBL1871	Androgen Receptor	Homo sapiens	SINGLE PROTEIN	CHEMBL1139861	1	Scientific Literature	J. Med. Chem.	2007	CHEMBL3308033
CHEMBL251552		0	294.28	0	4.04	6, trans-racemic	N#Cc1ccc(OC2CCCCC2C#N)cc1C(F)(F)F	IC50	'='	13.0	nM	7.89			UO_0000065					False	CHEMBL923797	Antagonist activity at androgen receptor expressed in MDA-MB-453 cells assessed as inhibition of dihydrotestosterone-induced response in reporter gene assay	F	BAO_0000219	cell-based format	Homo sapiens	None	None	MDA-MB-453	None	CHEMBL1871	Androgen Receptor	Homo sapiens	SINGLE PROTEIN	CHEMBL1140457	1	Scientific Literature	Bioorg. Med. Chem. Lett.	2007	CHEMBL3307596
CHEMBL2113032		0	578.54	1	3.53	5	CC1(C)C(=O)N(c2ccc(C#N)c(C(F)(F)F)c2)C(=O)N1OCCOCCOCCCc1ccc(O)c(C(N)=O)c1	IC50	'='	332.0	nM	6.48			UO_0000065	11.20	0.22	2.95	4.17	False	CHEMBL828424	Inhibition of [3H]mibolerone binding to human Androgen receptor of PC3/AR Cell Lysate	B	BAO_0000357	single protein format	Homo sapiens	None	None	None	None	CHEMBL1871	Androgen Receptor	Homo sapiens	SINGLE PROTEIN	CHEMBL1138810	1	Scientific Literature	J. Med. Chem.	2004	None
CHEMBL2113036		0	514.46	1	3.50	6a	CC1(C)C(=O)N(c2ccc(C#N)c(C(F)(F)F)c2)C(=O)N1OCC#CCCc1ccc(O)c(C(N)=O)c1	RBA	'='	18.0										False	CHEMBL877104	Inhibition of [3H]mibolerone binding to human Androgen receptor of PC3/AR Cell Lysate	B	BAO_0000357	single protein format	Homo sapiens	None	None	None	None	CHEMBL1871	Androgen Receptor	Homo sapiens	SINGLE PROTEIN	CHEMBL1138810	1	Scientific Literature	J. Med. Chem.	2004	None
CHEMBL2440222		0	437.35	0	4.36	(+/-)-2c	C[C@@H]1[C@@H](OC(=O)c2ccc(F)cc2C(F)(F)F)C(=O)C=CN1C(=O)Oc1ccccc1	Inhibition						Active						False	CHEMBL2446108	Inhibition of androgen receptor in human LNCAP cells assessed as decrease in TMPRSS2 mRNA expression at 5 uM by RT-PCR analysis relative to control	B	BAO_0000219	cell-based format	Homo sapiens	None	None	LNCaP	None	CHEMBL1871	Androgen Receptor	Homo sapiens	SINGLE PROTEIN	CHEMBL2440058	1	Scientific Literature	J. Med. Chem.	2013	CHEMBL3307965
CHEMBL2440238		0	410.50	0	4.07	(+/-)-8b	Cc1csc([C@@H]2[C@@H](OC(=O)N(C)c3ccccc3)C(=O)C=CN2C(=O)C2CC2)c1	Inhibition	'='	90.0	%				UO_0000187					False	CHEMBL2446108	Inhibition of androgen receptor in human LNCAP cells assessed as decrease in TMPRSS2 mRNA expression at 5 uM by RT-PCR analysis relative to control	B	BAO_0000219	cell-based format	Homo sapiens	None	None	LNCaP	None	CHEMBL1871	Androgen Receptor	Homo sapiens	SINGLE PROTEIN	CHEMBL2440058	1	Scientific Literature	J. Med. Chem.	2013	CHEMBL3307965
CHEMBL2440239		0	347.49	None	None	(+/-)-10c	CC(C)(C)[Si](C)(C)O[C@H]1C(=O)C=CN[C@@H]1c1ccc2c(c1)OCO2	Inhibition	'='	90.0	%				UO_0000187					False	CHEMBL2446107	Inhibition of androgen receptor in human LNCAP cells assessed as decrease in PSA mRNA expression at 5 uM by RT-PCR analysis relative to control	B	BAO_0000219	cell-based format	Homo sapiens	None	None	LNCaP	None	CHEMBL1871	Androgen Receptor	Homo sapiens	SINGLE PROTEIN	CHEMBL2440058	1	Scientific Literature	J. Med. Chem.	2013	CHEMBL3307965
CHEMBL162368		0	336.36	1	5.05	28	CC1(C)CCC[C@@H]2c3cc4c(C(F)(F)F)cc(O)nc4cc3N[C@@H]21	Efficacy	'='	67.0	%				UO_0000187					False	CHEMBL649485	Antagonistic activity against human androgen receptor (hAR) in co-transfected CV-1 cell	F	BAO_0000219	cell-based format	None	None	None	CV-1	None	CHEMBL1871	Androgen Receptor	Homo sapiens	SINGLE PROTEIN	CHEMBL1130772	1	Scientific Literature	Bioorg. Med. Chem. Lett.	1998	CHEMBL3308033
CHEMBL62761		0	374.25	1	5.76	11p	CC1=CC(C)(C)Nc2ccc3c(c21)COc1c(F)cc(Br)cc1-3	Efficacy	'='	64.0	%				UO_0000187					False	CHEMBL649479	Antagonist efficacy for Androgen receptor	F	BAO_0000019	assay format	Homo sapiens	None	None	None	None	CHEMBL1871	Androgen Receptor	Homo sapiens	SINGLE PROTEIN	CHEMBL1144945	1	Scientific Literature	Bioorg. Med. Chem. Lett.	2003	None
CHEMBL341136		0	310.44	0	4.56	38	CC(=O)[C@@]1(C)CCC2C3CCC4=CC(=O)CCC4=C3C=CC21C	Relative binding affinity	'='	1.9										True	CHEMBL654203	Relative binding affinity against androgen receptor	B	BAO_0000357	single protein format	None	None	None	None	None	CHEMBL1871	Androgen Receptor	Homo sapiens	SINGLE PROTEIN	CHEMBL1123211	1	Scientific Literature	J. Med. Chem.	1986	None
CHEMBL133656		0	300.38	0	4.93	6g	CC1=CC(C)(C)Nc2ccc(-c3ccc([N+](=O)[O-])s3)cc21	Efficacy	'='	89.0	%				UO_0000187					False	CHEMBL646934	Percent inhibition of transcriptional activity for androgen receptor compared to DHT at EC50	F	BAO_0000019	assay format	Homo sapiens	None	None	None	None	CHEMBL1871	Androgen Receptor	Homo sapiens	SINGLE PROTEIN	CHEMBL1133403	1	Scientific Literature	Bioorg. Med. Chem. Lett.	2000	None
CHEMBL133656		0	300.38	0	4.93	6g	CC1=CC(C)(C)Nc2ccc(-c3ccc([N+](=O)[O-])s3)cc21	IC50	'='	1460.0	nM	5.84			UO_0000065					False	CHEMBL649561	Cross-reactivity as binding to human androgen receptor (hAR)	F	BAO_0000019	assay format	Homo sapiens	None	None	None	None	CHEMBL1871	Androgen Receptor	Homo sapiens	SINGLE PROTEIN	CHEMBL1133403	1	Scientific Literature	Bioorg. Med. Chem. Lett.	2000	None
CHEMBL166323		0	254.21	0	2.93	4	Oc1cc(C(F)(F)F)c2cc3c(cc2n1)NCC3	Ki	'='	41.0	nM	7.39			UO_0000065	29.06	0.56	4.46	16.36	False	CHEMBL648325	Binding affinity against hAR androgen receptor expressed in COS cells	B	BAO_0000219	cell-based format	Homo sapiens	None	None	COS	None	CHEMBL1871	Androgen Receptor	Homo sapiens	SINGLE PROTEIN	CHEMBL1130772	1	Scientific Literature	Bioorg. Med. Chem. Lett.	1998	None
CHEMBL224204		0	298.26	0	2.77	10b	CCN1CCOc2cc3[nH]c(=O)cc(C(F)(F)F)c3cc21	IC50	'>'	10000.0	nM				UO_0000065					False	CHEMBL916637	Antagonist activity at human androgen receptor expressed in CV1 cells by transcriptional activation assay	F	BAO_0000219	cell-based format	Homo sapiens	None	None	CV-1	None	CHEMBL1871	Androgen Receptor	Homo sapiens	SINGLE PROTEIN	CHEMBL1139861	1	Scientific Literature	J. Med. Chem.	2007	CHEMBL3308033
CHEMBL1445	FLUOXYMESTERONE	4	336.45	0	3.33	1	C[C@]1(O)CC[C@H]2[C@@H]3CCC4=CC(=O)CC[C@]4(C)[C@@]3(F)[C@@H](O)C[C@@]21C	Efficacy	'<'	20.0	%				UO_0000187					False	CHEMBL916637	Antagonist activity at human androgen receptor expressed in CV1 cells by transcriptional activation assay	F	BAO_0000219	cell-based format	Homo sapiens	None	None	CV-1	None	CHEMBL1871	Androgen Receptor	Homo sapiens	SINGLE PROTEIN	CHEMBL1139861	1	Scientific Literature	J. Med. Chem.	2007	CHEMBL3308033
CHEMBL2440251		0	293.32	0	2.33	(+/-)-12a	O=C1C=CN(C(=O)c2ccccc2)[C@H](c2ccccc2)[C@H]1O	Inhibition	'='	90.0	%				UO_0000187					False	CHEMBL2446107	Inhibition of androgen receptor in human LNCAP cells assessed as decrease in PSA mRNA expression at 5 uM by RT-PCR analysis relative to control	B	BAO_0000219	cell-based format	Homo sapiens	None	None	LNCaP	None	CHEMBL1871	Androgen Receptor	Homo sapiens	SINGLE PROTEIN	CHEMBL2440058	1	Scientific Literature	J. Med. Chem.	2013	CHEMBL3307965
CHEMBL27297		0	310.32	0	3.87	4b	CCC1CCNc2cc3c(cc21)c(C(F)(F)F)cc(=O)n3C	Efficacy	'<'	10.0	%				UO_0000187					False	CHEMBL875047	Agonism of human androgen receptor (hAR) in CV-1 cells compared to that of dihydrotestosterone (100%)	F	BAO_0000219	cell-based format	None	None	None	CV-1	None	CHEMBL1871	Androgen Receptor	Homo sapiens	SINGLE PROTEIN	CHEMBL1132051	1	Scientific Literature	Bioorg. Med. Chem. Lett.	1999	CHEMBL3308033
CHEMBL426623		0	476.42	0	3.68	27	O=C1[C@H]2[C@@H]3C[C@@H](CN3C(=O)Oc3ccc(F)cc3)N2C(=O)N1c1ccc([N+](=O)[O-])c2ccccc12	Ki	'='	10.0	nM	8.00			UO_0000065	16.79	0.31	4.32	7.06	False	CHEMBL826376	Displacement of [3H]DHT from androgen receptor of human MDA-453 cells	B	BAO_0000219	cell-based format	Homo sapiens	None	None	MDA-453	None	CHEMBL1871	Androgen Receptor	Homo sapiens	SINGLE PROTEIN	CHEMBL1138730	1	Scientific Literature	Bioorg. Med. Chem. Lett.	2004	None
CHEMBL365650		0	392.37	0	2.03	30	O=C1[C@H]2[C@@H]3C[C@@H](CN3C(=O)c3ccccc3)N2C(=O)N1c1ccc([N+](=O)[O-])cc1	IC50	'='	2540.0	nM	5.59			UO_0000065					False	CHEMBL833228	In vitro antagonistic activity against mutant androgen receptor of LNCap cells	F	BAO_0000219	cell-based format	Homo sapiens	None	None	LNCaP	None	CHEMBL1871	Androgen Receptor	Homo sapiens	SINGLE PROTEIN	CHEMBL1138730	1	Scientific Literature	Bioorg. Med. Chem. Lett.	2004	CHEMBL3307965
CHEMBL395992		0	344.76	0	4.14	4f	C[C@@H]1CC[C@H](CCl)N1c1ccc2[nH]c(=O)cc(C(F)(F)F)c2c1	Ki	'='	10.0	nM	8.00			UO_0000065	23.20	0.48	3.86	22.16	False	CHEMBL896869	Binding affinity to human AR	B	BAO_0000357	single protein format	Homo sapiens	None	None	None	None	CHEMBL1871	Androgen Receptor	Homo sapiens	SINGLE PROTEIN	CHEMBL1148826	1	Scientific Literature	J. Med. Chem.	2007	None
CHEMBL467888	LGD-2941	1	394.31	0	3.83	6a	C[C@@H]1CC[C@H]([C@@H](O)C(F)(F)F)N1c1ccc2[nH]c(=O)cc(C(F)(F)F)c2c1	IC50	'>'	10000.0	nM				UO_0000065					False	CHEMBL896867	Antagonist activity at human androgen receptor by luciferase reporter gene assay	F	BAO_0000019	assay format	Homo sapiens	None	None	None	None	CHEMBL1871	Androgen Receptor	Homo sapiens	SINGLE PROTEIN	CHEMBL1148826	1	Scientific Literature	J. Med. Chem.	2007	None
CHEMBL27769	STANOLONE	2	290.45	0	3.96	dihydrotestosterone	C[C@]12CC[C@H]3[C@@H](CC[C@H]4CC(=O)CC[C@@]43C)[C@@H]1CC[C@@H]2O	Efficacy	'<'	20.0	%				UO_0000187					True	CHEMBL896868	Antagonist efficacy at human androgen receptor assessed as inhibition of DHT activity by luciferase reporter gene assay	F	BAO_0000019	assay format	Homo sapiens	None	None	None	None	CHEMBL1871	Androgen Receptor	Homo sapiens	SINGLE PROTEIN	CHEMBL1148826	1	Scientific Literature	J. Med. Chem.	2007	None
CHEMBL226609		0	324.30	0	3.30	28	O=c1cc(C(F)(F)F)c2cc3c(cc2[nH]1)OCC1CCCCN31	EC50	'='	14.0	nM	7.85			UO_0000065					False	CHEMBL916636	Agonist activity at human androgen receptor expressed in CV1 cells by transcriptional activation assay	F	BAO_0000219	cell-based format	Homo sapiens	None	None	CV-1	None	CHEMBL1871	Androgen Receptor	Homo sapiens	SINGLE PROTEIN	CHEMBL1139861	1	Scientific Literature	J. Med. Chem.	2007	CHEMBL3308033
CHEMBL224263		0	366.26	0	3.70	(R)-16e	C[C@@H]1COc2cc3[nH]c(=O)cc(C(F)(F)F)c3cc2N1CC(F)(F)F	Efficacy	'='	82.0	%				UO_0000187					True	CHEMBL916636	Agonist activity at human androgen receptor expressed in CV1 cells by transcriptional activation assay	F	BAO_0000219	cell-based format	Homo sapiens	None	None	CV-1	None	CHEMBL1871	Androgen Receptor	Homo sapiens	SINGLE PROTEIN	CHEMBL1139861	1	Scientific Literature	J. Med. Chem.	2007	CHEMBL3308033
CHEMBL227088		0	366.26	0	3.70	(S)-16e	C[C@H]1COc2cc3[nH]c(=O)cc(C(F)(F)F)c3cc2N1CC(F)(F)F	EC50	'='	3.8	nM	8.42			UO_0000065					False	CHEMBL916636	Agonist activity at human androgen receptor expressed in CV1 cells by transcriptional activation assay	F	BAO_0000219	cell-based format	Homo sapiens	None	None	CV-1	None	CHEMBL1871	Androgen Receptor	Homo sapiens	SINGLE PROTEIN	CHEMBL1139861	1	Scientific Literature	J. Med. Chem.	2007	CHEMBL3308033
CHEMBL389481		0	352.36	0	3.93	16d	CCC1COc2cc3[nH]c(=O)cc(C(F)(F)F)c3cc2N1CC1CC1	EC50	'='	2.3	nM	8.64			UO_0000065					False	CHEMBL916636	Agonist activity at human androgen receptor expressed in CV1 cells by transcriptional activation assay	F	BAO_0000219	cell-based format	Homo sapiens	None	None	CV-1	None	CHEMBL1871	Androgen Receptor	Homo sapiens	SINGLE PROTEIN	CHEMBL1139861	1	Scientific Literature	J. Med. Chem.	2007	CHEMBL3308033
CHEMBL227305		0	312.29	0	3.15	16a	CCN1c2cc3c(C(F)(F)F)cc(=O)[nH]c3cc2OCC1C	Efficacy	'='	61.0	%				UO_0000187					False	CHEMBL916636	Agonist activity at human androgen receptor expressed in CV1 cells by transcriptional activation assay	F	BAO_0000219	cell-based format	Homo sapiens	None	None	CV-1	None	CHEMBL1871	Androgen Receptor	Homo sapiens	SINGLE PROTEIN	CHEMBL1139861	1	Scientific Literature	J. Med. Chem.	2007	CHEMBL3308033
CHEMBL229159		0	305.77	0	2.28	10c	Cc1c(N2C(=O)N3CC[C@@H](O)[C@H]3[C@@H]2C)ccc(C#N)c1Cl	Intrinsic activity	'>'	85.0	%				UO_0000187					False	CHEMBL888421	Agonist activity at androgen receptor expressed in C2C12 mouse cells by luciferase reporter transactivation assay relative to DHT	F	BAO_0000219	cell-based format	Homo sapiens	None	None	C2C12	None	CHEMBL1871	Androgen Receptor	Homo sapiens	SINGLE PROTEIN	CHEMBL1145402	1	Scientific Literature	J. Med. Chem.	2007	CHEMBL3308003
CHEMBL229862		0	305.77	0	2.28	10b	Cc1c(N2C(=O)N3CC[C@H](O)[C@H]3[C@H]2C)ccc(C#N)c1Cl	Intrinsic activity	'>'	85.0	%				UO_0000187					False	CHEMBL888421	Agonist activity at androgen receptor expressed in C2C12 mouse cells by luciferase reporter transactivation assay relative to DHT	F	BAO_0000219	cell-based format	Homo sapiens	None	None	C2C12	None	CHEMBL1871	Androgen Receptor	Homo sapiens	SINGLE PROTEIN	CHEMBL1145402	1	Scientific Literature	J. Med. Chem.	2007	CHEMBL3308003
CHEMBL376360		0	380.29	0	4.09	10k	CCC1CN(CC(F)(F)F)c2cc3c(C(F)(F)F)cc(=O)[nH]c3cc2O1	IC50	'>'	10000.0	nM				UO_0000065					False	CHEMBL916637	Antagonist activity at human androgen receptor expressed in CV1 cells by transcriptional activation assay	F	BAO_0000219	cell-based format	Homo sapiens	None	None	CV-1	None	CHEMBL1871	Androgen Receptor	Homo sapiens	SINGLE PROTEIN	CHEMBL1139861	1	Scientific Literature	J. Med. Chem.	2007	CHEMBL3308033
CHEMBL227784		0	324.30	0	3.16	12a	O=c1cc(C(F)(F)F)c2cc3c(cc2[nH]1)OCCN3CC1CC1	Efficacy	'<'	20.0	%				UO_0000187					False	CHEMBL916637	Antagonist activity at human androgen receptor expressed in CV1 cells by transcriptional activation assay	F	BAO_0000219	cell-based format	Homo sapiens	None	None	CV-1	None	CHEMBL1871	Androgen Receptor	Homo sapiens	SINGLE PROTEIN	CHEMBL1139861	1	Scientific Literature	J. Med. Chem.	2007	CHEMBL3308033
CHEMBL227783		0	352.23	0	3.31	10f	O=c1cc(C(F)(F)F)c2cc3c(cc2[nH]1)OCCN3CC(F)(F)F	Efficacy	'<'	20.0	%				UO_0000187					False	CHEMBL916637	Antagonist activity at human androgen receptor expressed in CV1 cells by transcriptional activation assay	F	BAO_0000219	cell-based format	Homo sapiens	None	None	CV-1	None	CHEMBL1871	Androgen Receptor	Homo sapiens	SINGLE PROTEIN	CHEMBL1139861	1	Scientific Literature	J. Med. Chem.	2007	CHEMBL3308033
CHEMBL227783		0	352.23	0	3.31	10f	O=c1cc(C(F)(F)F)c2cc3c(cc2[nH]1)OCCN3CC(F)(F)F	IC50	'>'	10000.0	nM				UO_0000065					False	CHEMBL916637	Antagonist activity at human androgen receptor expressed in CV1 cells by transcriptional activation assay	F	BAO_0000219	cell-based format	Homo sapiens	None	None	CV-1	None	CHEMBL1871	Androgen Receptor	Homo sapiens	SINGLE PROTEIN	CHEMBL1139861	1	Scientific Literature	J. Med. Chem.	2007	CHEMBL3308033
CHEMBL390728		0	296.29	0	3.86	3c, LG121071	CCC1CCNc2cc3[nH]c(=O)cc(C(F)(F)F)c3cc21	IC50	'>'	10000.0	nM				UO_0000065					False	CHEMBL916637	Antagonist activity at human androgen receptor expressed in CV1 cells by transcriptional activation assay	F	BAO_0000219	cell-based format	Homo sapiens	None	None	CV-1	None	CHEMBL1871	Androgen Receptor	Homo sapiens	SINGLE PROTEIN	CHEMBL1139861	1	Scientific Literature	J. Med. Chem.	2007	CHEMBL3308033
CHEMBL227394		0	338.33	0	3.54	16c	CC1COc2cc3[nH]c(=O)cc(C(F)(F)F)c3cc2N1CC1CC1	Ki	'='	4.0	nM	8.40			UO_0000065	24.82	0.48	4.86	18.53	False	CHEMBL916638	Displacement of [3H]DHT from human AR expressed in MDA-MB-453 cells	B	BAO_0000219	cell-based format	Homo sapiens	None	None	MDA-MB-453	None	CHEMBL1871	Androgen Receptor	Homo sapiens	SINGLE PROTEIN	CHEMBL1139861	1	Scientific Literature	J. Med. Chem.	2007	CHEMBL3307596
CHEMBL227408		0	366.26	0	3.70	(+)-10h	CC1CN(CC(F)(F)F)c2cc3c(C(F)(F)F)cc(=O)[nH]c3cc2O1	Ki	'='	75.0	nM	7.12			UO_0000065	19.45	0.39	3.42	15.72	False	CHEMBL916638	Displacement of [3H]DHT from human AR expressed in MDA-MB-453 cells	B	BAO_0000219	cell-based format	Homo sapiens	None	None	MDA-MB-453	None	CHEMBL1871	Androgen Receptor	Homo sapiens	SINGLE PROTEIN	CHEMBL1139861	1	Scientific Literature	J. Med. Chem.	2007	CHEMBL3307596
CHEMBL388831		0	326.32	0	3.54	10j	CCC1CN(CC)c2cc3c(C(F)(F)F)cc(=O)[nH]c3cc2O1	Ki	'='	34.0	nM	7.47			UO_0000065	22.89	0.44	3.93	16.48	False	CHEMBL916638	Displacement of [3H]DHT from human AR expressed in MDA-MB-453 cells	B	BAO_0000219	cell-based format	Homo sapiens	None	None	MDA-MB-453	None	CHEMBL1871	Androgen Receptor	Homo sapiens	SINGLE PROTEIN	CHEMBL1139861	1	Scientific Literature	J. Med. Chem.	2007	CHEMBL3307596
CHEMBL292284		0	384.56	1	5.32	MPA	CC(=O)C[C@]1(C(C)=O)CC[C@H]2C3C[C@H](C)C4=CC(=O)CC[C@]4(C)[C@H]3CC[C@@]21C	IC50	'='	6.1	nM	8.21			UO_0000065					False	CHEMBL646935	Antagonist activity against Androgen receptor	F	BAO_0000019	assay format	Homo sapiens	None	None	None	None	CHEMBL1871	Androgen Receptor	Homo sapiens	SINGLE PROTEIN	CHEMBL1136068	1	Scientific Literature	Bioorg. Med. Chem. Lett.	2003	None
CHEMBL389250		0	359.74	0	2.83	12b	Cc1c(N2C(=O)N3CC[C@H](O)[C@H]3[C@H]2C(F)(F)F)ccc(C#N)c1Cl	EC50	'='	48.0	nM	7.32			UO_0000065					False	CHEMBL888424	Agonist activity at androgen receptor expressed in C2C12 mouse cells by luciferase reporter transactivation assay	F	BAO_0000219	cell-based format	Homo sapiens	None	None	C2C12	None	CHEMBL1871	Androgen Receptor	Homo sapiens	SINGLE PROTEIN	CHEMBL1145402	1	Scientific Literature	J. Med. Chem.	2007	CHEMBL3308003
CHEMBL230675		0	361.45	0	3.04	12	O=c1[nH]c(N2CCC(c3ccccc3)CC2)c(Cc2ccccc2)c(=O)[nH]1	Inhibition	'='	17.0	%				UO_0000187					False	CHEMBL890441	Displacement of [3H]dihydrotesterone from androgen receptor at 10 uM	B	BAO_0000357	single protein format	None	None	None	None	None	CHEMBL1871	Androgen Receptor	Homo sapiens	SINGLE PROTEIN	CHEMBL1146208	1	Scientific Literature	Bioorg. Med. Chem. Lett.	2007	None
CHEMBL65929		0	411.57	1	6.99	18	CC1=CC(C)(C)Nc2ccc3c(c21)C(=C1SCCCS1)Oc1ccc(F)cc1-3	Efficacy	'='	79.0	%				UO_0000187					False	CHEMBL648474	Antagonist efficacy at human Androgen receptor	F	BAO_0000019	assay format	Homo sapiens	None	None	None	None	CHEMBL1871	Androgen Receptor	Homo sapiens	SINGLE PROTEIN	CHEMBL1136068	1	Scientific Literature	Bioorg. Med. Chem. Lett.	2003	None
CHEMBL65929		0	411.57	1	6.99	18	CC1=CC(C)(C)Nc2ccc3c(c21)C(=C1SCCCS1)Oc1ccc(F)cc1-3	IC50	'='	180.0	nM	6.75			UO_0000065					False	CHEMBL647321	Antagonist activity against human Androgen receptor	F	BAO_0000019	assay format	Homo sapiens	None	None	None	None	CHEMBL1871	Androgen Receptor	Homo sapiens	SINGLE PROTEIN	CHEMBL1136068	1	Scientific Literature	Bioorg. Med. Chem. Lett.	2003	None
CHEMBL351465		0	268.24	0	3.32	7	C[C@@H]1Cc2cc3c(C(F)(F)F)cc(O)nc3cc2N1	Efficacy	'='	55.0	%				UO_0000187					False	CHEMBL649485	Antagonistic activity against human androgen receptor (hAR) in co-transfected CV-1 cell	F	BAO_0000219	cell-based format	None	None	None	CV-1	None	CHEMBL1871	Androgen Receptor	Homo sapiens	SINGLE PROTEIN	CHEMBL1130772	1	Scientific Literature	Bioorg. Med. Chem. Lett.	1998	CHEMBL3308033
CHEMBL288264		0	349.28	0	3.25	8	O=C1c2c(F)c(F)c(F)c(F)c2C(=O)N1CC1Cc2ccccc2C1	Activity	'='	62.0	%				UO_0000187					False	CHEMBL690971	Inhibition of androgen receptor in reporter gene (chloramphenicol acetyltransferase) assay in HeLa cells	F	BAO_0000219	cell-based format	Homo sapiens	None	None	HeLa	None	CHEMBL1871	Androgen Receptor	Homo sapiens	SINGLE PROTEIN	CHEMBL1130449	1	Scientific Literature	Bioorg. Med. Chem. Lett.	1997	CHEMBL3308376
CHEMBL243252		0	326.32	0	2.90	4e	C[C@@H]1CC[C@H](CO)N1c1ccc2[nH]c(=O)cc(C(F)(F)F)c2c1	Efficacy	'='	71.0	%				UO_0000187					False	CHEMBL896866	Agonist efficacy at human androgen receptor by luciferase reporter gene assay relative to DHT	F	BAO_0000019	assay format	Homo sapiens	None	None	None	None	CHEMBL1871	Androgen Receptor	Homo sapiens	SINGLE PROTEIN	CHEMBL1148826	1	Scientific Literature	J. Med. Chem.	2007	None
CHEMBL244895		0	296.29	0	3.54	(+/-)4b	CC1CCCN1c1ccc2[nH]c(=O)cc(C(F)(F)F)c2c1	Efficacy	'<'	20.0	%				UO_0000187					False	CHEMBL896868	Antagonist efficacy at human androgen receptor assessed as inhibition of DHT activity by luciferase reporter gene assay	F	BAO_0000019	assay format	Homo sapiens	None	None	None	None	CHEMBL1871	Androgen Receptor	Homo sapiens	SINGLE PROTEIN	CHEMBL1148826	1	Scientific Literature	J. Med. Chem.	2007	None
CHEMBL243251		0	310.32	0	3.92	(+/-)4d	C[C@@H]1CC[C@@H](C)N1c1ccc2[nH]c(=O)cc(C(F)(F)F)c2c1	Efficacy	'<'	20.0	%				UO_0000187					False	CHEMBL896868	Antagonist efficacy at human androgen receptor assessed as inhibition of DHT activity by luciferase reporter gene assay	F	BAO_0000019	assay format	Homo sapiens	None	None	None	None	CHEMBL1871	Androgen Receptor	Homo sapiens	SINGLE PROTEIN	CHEMBL1148826	1	Scientific Literature	J. Med. Chem.	2007	None
CHEMBL27769	STANOLONE	2	290.45	0	3.96	dihydrotestosterone	C[C@]12CC[C@H]3[C@@H](CC[C@H]4CC(=O)CC[C@@]43C)[C@@H]1CC[C@@H]2O	Ki	'='	0.2	nM	9.70			UO_0000065	33.39	0.63	5.74	26.00	True	CHEMBL896869	Binding affinity to human AR	B	BAO_0000357	single protein format	Homo sapiens	None	None	None	None	CHEMBL1871	Androgen Receptor	Homo sapiens	SINGLE PROTEIN	CHEMBL1148826	1	Scientific Literature	J. Med. Chem.	2007	None
CHEMBL467888	LGD-2941	1	394.31	0	3.83	6a	C[C@@H]1CC[C@H]([C@@H](O)C(F)(F)F)N1c1ccc2[nH]c(=O)cc(C(F)(F)F)c2c1	Ki	'='	1.5	nM	8.82			UO_0000065	22.38	0.45	4.99	15.66	True	CHEMBL896869	Binding affinity to human AR	B	BAO_0000357	single protein format	Homo sapiens	None	None	None	None	CHEMBL1871	Androgen Receptor	Homo sapiens	SINGLE PROTEIN	CHEMBL1148826	1	Scientific Literature	J. Med. Chem.	2007	None
CHEMBL244895		0	296.29	0	3.54	(+/-)4b	CC1CCCN1c1ccc2[nH]c(=O)cc(C(F)(F)F)c2c1	Ki	'='	72.0	nM	7.14			UO_0000065	24.11	0.46	3.60	19.79	False	CHEMBL896869	Binding affinity to human AR	B	BAO_0000357	single protein format	Homo sapiens	None	None	None	None	CHEMBL1871	Androgen Receptor	Homo sapiens	SINGLE PROTEIN	CHEMBL1148826	1	Scientific Literature	J. Med. Chem.	2007	None
CHEMBL2018302	TUBASTATIN A	0	335.41	0	2.80	BDBM50380399	CN1CCc2c(c3ccccc3n2Cc2ccc(C(=O)NO)cc2)C1	Inhibition						Active						False	CHEMBL3863651	Antagonist activity at AR in human LNCAP cells assessed as suppression of DHT-induced AR protein level measured after 24 hrs relative to control	B	BAO_0000219	cell-based format	Homo sapiens	None	None	LNCaP	None	CHEMBL1871	Androgen Receptor	Homo sapiens	SINGLE PROTEIN	CHEMBL3862016	1	Scientific Literature	Bioorg Med Chem Lett	2016	CHEMBL3307965
CHEMBL374781		0	327.30	0	1.65	(+/-)-10a	O=C1C2C(O)CCN2C(=O)N1c1ccc([N+](=O)[O-])c2ccccc12	Ki	'='	3.5	nM	8.46			UO_0000065	25.84	0.48	6.81	8.13	False	CHEMBL913352	Displacement of [3H]DHT from human AR in MDA453 cells	B	BAO_0000219	cell-based format	Homo sapiens	None	None	MDA453	None	CHEMBL1871	Androgen Receptor	Homo sapiens	SINGLE PROTEIN	CHEMBL1138210	1	Scientific Literature	J. Med. Chem.	2006	None
CHEMBL217168		0	256.23	0	3.03	4c	CN(C)c1ccc2nc(O)cc(C(F)(F)F)c2c1	IC50	'='	34.0	nM	7.47			UO_0000065					False	CHEMBL911188	Antagonist activity against human androgen receptor in CV1 cells measured as inhibition of DHT-stimulated luciferase reporter gene activity by cotransfection assay	F	BAO_0000219	cell-based format	Homo sapiens	None	None	CV-1	None	CHEMBL1871	Androgen Receptor	Homo sapiens	SINGLE PROTEIN	CHEMBL1137374	1	Scientific Literature	J. Med. Chem.	2006	CHEMBL3308033
CHEMBL3706908		0	360.20	0	4.16	13d	O=c1cc(C(F)(F)F)c2cc(NCC(F)(F)C(F)(F)F)ccc2[nH]1	Efficacy	'='	63.0	%				UO_0000187					False	CHEMBL887362	Antagonist activity at human androgen receptor expressed in CV1 cells assessed as inhibition of DHT-induced response	F	BAO_0000219	cell-based format	Homo sapiens	None	None	CV-1	None	CHEMBL1871	Androgen Receptor	Homo sapiens	SINGLE PROTEIN	CHEMBL1144605	1	Scientific Literature	Bioorg. Med. Chem. Lett.	2007	CHEMBL3308033
CHEMBL3706911		0	298.31	0	4.00	13g	CC(C)(C)CNc1ccc2[nH]c(=O)cc(C(F)(F)F)c2c1	Efficacy	'='	72.0	%				UO_0000187					False	CHEMBL887362	Antagonist activity at human androgen receptor expressed in CV1 cells assessed as inhibition of DHT-induced response	F	BAO_0000219	cell-based format	Homo sapiens	None	None	CV-1	None	CHEMBL1871	Androgen Receptor	Homo sapiens	SINGLE PROTEIN	CHEMBL1144605	1	Scientific Literature	Bioorg. Med. Chem. Lett.	2007	CHEMBL3308033
CHEMBL3706888		0	310.20	0	3.52	9l	O=c1cc(C(F)(F)F)c2ccc(NCC(F)(F)F)cc2[nH]1	Efficacy	'='	61.0	%				UO_0000187					False	CHEMBL887362	Antagonist activity at human androgen receptor expressed in CV1 cells assessed as inhibition of DHT-induced response	F	BAO_0000219	cell-based format	Homo sapiens	None	None	CV-1	None	CHEMBL1871	Androgen Receptor	Homo sapiens	SINGLE PROTEIN	CHEMBL1144605	1	Scientific Literature	Bioorg. Med. Chem. Lett.	2007	CHEMBL3308033
CHEMBL3706884		0	296.29	0	3.92	9h	C=CC(C)(C)Nc1ccc2c(C(F)(F)F)cc(=O)[nH]c2c1	Efficacy	'='	92.0	%				UO_0000187					False	CHEMBL887362	Antagonist activity at human androgen receptor expressed in CV1 cells assessed as inhibition of DHT-induced response	F	BAO_0000219	cell-based format	Homo sapiens	None	None	CV-1	None	CHEMBL1871	Androgen Receptor	Homo sapiens	SINGLE PROTEIN	CHEMBL1144605	1	Scientific Literature	Bioorg. Med. Chem. Lett.	2007	CHEMBL3308033
CHEMBL134421		0	365.48	1	6.85	6	CC1=CC(C)(C)Nc2ccc3c(c21)/C(=C/c1ccccc1)Oc1ccccc1-3	Ki	'='	2660.0	nM	5.58			UO_0000065	15.25	0.27	-1.27	26.22	False	CHEMBL651951	Binding affinity against human androgen receptor	B	BAO_0000357	single protein format	None	None	None	None	None	CHEMBL1871	Androgen Receptor	Homo sapiens	SINGLE PROTEIN	CHEMBL1131161	1	Scientific Literature	J. Med. Chem.	1998	None
CHEMBL377891		0	433.35	0	3.56	1h	O=C(c1ccc(C(O)(C(F)(F)F)C(F)(F)F)cc1)N1Cc2ccccc2C[C@H]1CO	RBA	'='	12.6										False	CHEMBL867375	Binding affinity at AR relative to flutamide	B	BAO_0000357	single protein format	Homo sapiens	None	None	None	None	CHEMBL1871	Androgen Receptor	Homo sapiens	SINGLE PROTEIN	CHEMBL1146849	1	Scientific Literature	Bioorg. Med. Chem. Lett.	2006	None
CHEMBL3706876		0	228.17	0	2.13	8	Nc1ccc2c(C(F)(F)F)cc(=O)[nH]c2c1	Efficacy	'='	53.0	%				UO_0000187					False	CHEMBL887362	Antagonist activity at human androgen receptor expressed in CV1 cells assessed as inhibition of DHT-induced response	F	BAO_0000219	cell-based format	Homo sapiens	None	None	CV-1	None	CHEMBL1871	Androgen Receptor	Homo sapiens	SINGLE PROTEIN	CHEMBL1144605	1	Scientific Literature	Bioorg. Med. Chem. Lett.	2007	CHEMBL3308033
CHEMBL3706876		0	228.17	0	2.13	8	Nc1ccc2c(C(F)(F)F)cc(=O)[nH]c2c1	Ki	'='	407.0	nM	6.39			UO_0000065	28.01	0.55	4.26	10.85	False	CHEMBL887363	Binding affinity to human androgen receptor expressed in CV1 cells	B	BAO_0000219	cell-based format	Homo sapiens	None	None	CV-1	None	CHEMBL1871	Androgen Receptor	Homo sapiens	SINGLE PROTEIN	CHEMBL1144605	1	Scientific Literature	Bioorg. Med. Chem. Lett.	2007	CHEMBL3308033
CHEMBL3706902		0	270.25	0	3.15	11g	CCc1cc2c(C(F)(F)F)cc(=O)[nH]c2cc1NC	Efficacy	'='	98.0	%				UO_0000187					False	CHEMBL887362	Antagonist activity at human androgen receptor expressed in CV1 cells assessed as inhibition of DHT-induced response	F	BAO_0000219	cell-based format	Homo sapiens	None	None	CV-1	None	CHEMBL1871	Androgen Receptor	Homo sapiens	SINGLE PROTEIN	CHEMBL1144605	1	Scientific Literature	Bioorg. Med. Chem. Lett.	2007	CHEMBL3308033
CHEMBL3706892		0	256.23	0	2.61	10a	CN(C)c1ccc2c(C(F)(F)F)cc(=O)[nH]c2c1	Ki	'='	761.0	nM	6.12			UO_0000065	23.88	0.46	3.51	16.95	False	CHEMBL887363	Binding affinity to human androgen receptor expressed in CV1 cells	B	BAO_0000219	cell-based format	Homo sapiens	None	None	CV-1	None	CHEMBL1871	Androgen Receptor	Homo sapiens	SINGLE PROTEIN	CHEMBL1144605	1	Scientific Literature	Bioorg. Med. Chem. Lett.	2007	CHEMBL3308033
CHEMBL335992		0	280.40	0	4.89	5c	CC1=CC(C)(C)Nc2ccc(-c3csc(C#N)c3)cc21	Efficacy	'='	91.0	%				UO_0000187					False	CHEMBL646931	Percent inhibition of transcriptional activity for androgen receptor compared to DHT at EC50	F	BAO_0000019	assay format	Homo sapiens	None	None	None	None	CHEMBL1871	Androgen Receptor	Homo sapiens	SINGLE PROTEIN	CHEMBL1133403	1	Scientific Literature	Bioorg. Med. Chem. Lett.	2000	None
CHEMBL213623		0	297.35	0	2.26	1f	Cc1ccc(C(=O)N2Cc3ccccc3C[C@H]2CO)cc1O	RBA	'='	2.3										False	CHEMBL867375	Binding affinity at AR relative to flutamide	B	BAO_0000357	single protein format	Homo sapiens	None	None	None	None	CHEMBL1871	Androgen Receptor	Homo sapiens	SINGLE PROTEIN	CHEMBL1146849	1	Scientific Literature	Bioorg. Med. Chem. Lett.	2006	None
CHEMBL103	PROGESTERONE	4	314.47	0	4.72	progesterone	CC(=O)[C@H]1CC[C@H]2[C@@H]3CCC4=CC(=O)CC[C@]4(C)[C@H]3CC[C@]12C	Ki	'='	8.5	nM	8.07			UO_0000065	25.66	0.48	3.35	23.64	True	CHEMBL651951	Binding affinity against human androgen receptor	B	BAO_0000357	single protein format	None	None	None	None	None	CHEMBL1871	Androgen Receptor	Homo sapiens	SINGLE PROTEIN	CHEMBL1131161	1	Scientific Literature	J. Med. Chem.	1998	None
CHEMBL3706946		0	427.50	1	6.27	19	COc1c(O)ccc2c1-c1ccc3c(c1/C(=C/c1cccc(O)c1)O2)C(C)=CC(C)(C)N3	Ki	'='	910.0	nM	6.04			UO_0000065	14.13	0.26	-0.23	8.51	False	CHEMBL896651	Binding affinity at AR	B	BAO_0000357	single protein format	None	None	None	None	None	CHEMBL1871	Androgen Receptor	Homo sapiens	SINGLE PROTEIN	CHEMBL1149550	1	Scientific Literature	Bioorg. Med. Chem. Lett.	2007	None
CHEMBL230694		0	339.27	0	1.79	16	Cc1c(N2C(=O)[C@@H]3[C@H](O)CCN3C2=O)ccc(C#N)c1C(F)(F)F	EC50	'='	3.6	nM	8.44			UO_0000065					False	CHEMBL887414	Agonist activity at human AR	F	BAO_0000019	assay format	Homo sapiens	None	None	None	None	CHEMBL1871	Androgen Receptor	Homo sapiens	SINGLE PROTEIN	CHEMBL1144612	1	Scientific Literature	Bioorg. Med. Chem. Lett.	2007	None
CHEMBL3706898		0	270.25	0	3.08	11c	CCCc1cc2c(C(F)(F)F)cc(=O)[nH]c2cc1N	IC50	'='	19.0	nM	7.72			UO_0000065					False	CHEMBL887361	Antagonist activity at human androgen receptor expressed in CV1 cells	F	BAO_0000219	cell-based format	Homo sapiens	None	None	CV-1	None	CHEMBL1871	Androgen Receptor	Homo sapiens	SINGLE PROTEIN	CHEMBL1144605	1	Scientific Literature	Bioorg. Med. Chem. Lett.	2007	CHEMBL3308033
CHEMBL202007		0	320.45	0	4.13	4	C[C@]12CCC3C(CC=C4C[C@@H](O)CC[C@@]43/C=C\F)C1CC[C@@H]2O	IC50	'='	11.0	nM	7.96			UO_0000065	24.84	0.47	3.83	19.67	False	CHEMBL859226	Inhibitory activity against AR	B	BAO_0000357	single protein format	Homo sapiens	None	None	None	None	CHEMBL1871	Androgen Receptor	Homo sapiens	SINGLE PROTEIN	CHEMBL1149417	1	Scientific Literature	Bioorg. Med. Chem. Lett.	2006	None
CHEMBL1095861		0	435.45	0	2.57	15	CC1(C)C(=O)N(c2ccc(C#N)c(C(F)(F)F)c2)C(=S)N1CCCS(=O)(=O)O	IC50						Not Determined						False	CHEMBL1121347	Antagonist activity at AR in human LNCAP cells assessed as effect on cell proliferation after 6 days	F	BAO_0000219	cell-based format	Homo sapiens	None	None	LNCaP	None	CHEMBL1871	Androgen Receptor	Homo sapiens	SINGLE PROTEIN	CHEMBL1158555	1	Scientific Literature	Bioorg. Med. Chem.	2010	CHEMBL3307965
CHEMBL1095863		0	448.49	0	2.23	24	CNS(=O)(=O)CCCN1C(=S)N(c2ccc(C#N)c(C(F)(F)F)c2)C(=O)C1(C)C	IC50	'='	190.0	nM	6.72			UO_0000065					False	CHEMBL1121347	Antagonist activity at AR in human LNCAP cells assessed as effect on cell proliferation after 6 days	F	BAO_0000219	cell-based format	Homo sapiens	None	None	LNCaP	None	CHEMBL1871	Androgen Receptor	Homo sapiens	SINGLE PROTEIN	CHEMBL1158555	1	Scientific Literature	Bioorg. Med. Chem.	2010	CHEMBL3307965
CHEMBL1099087		0	448.49	0	2.28	32e	Cc1c(N2C(=O)C(C)(C)N(CCCS(N)(=O)=O)C2=S)ccc(C#N)c1C(F)(F)F	Activity						Active						False	CHEMBL1121348	Agonist activity at AR in bicalutamide-resistant human LNCAP cells assessed as effect on cell proliferation after 6 days	F	BAO_0000219	cell-based format	Homo sapiens	None	None	LNCaP	None	CHEMBL1871	Androgen Receptor	Homo sapiens	SINGLE PROTEIN	CHEMBL1158555	1	Scientific Literature	Bioorg. Med. Chem.	2010	CHEMBL3307965
CHEMBL1094117		0	448.49	0	2.28	32f	Cc1cc(C#N)c(C(F)(F)F)cc1N1C(=O)C(C)(C)N(CCCS(N)(=O)=O)C1=S	Activity						Not Determined						False	CHEMBL1121348	Agonist activity at AR in bicalutamide-resistant human LNCAP cells assessed as effect on cell proliferation after 6 days	F	BAO_0000219	cell-based format	Homo sapiens	None	None	LNCaP	None	CHEMBL1871	Androgen Receptor	Homo sapiens	SINGLE PROTEIN	CHEMBL1158555	1	Scientific Literature	Bioorg. Med. Chem.	2010	CHEMBL3307965
CHEMBL1099087		0	448.49	0	2.28	32e	Cc1c(N2C(=O)C(C)(C)N(CCCS(N)(=O)=O)C2=S)ccc(C#N)c1C(F)(F)F	IC50						Not Determined						False	CHEMBL1121349	Antagonist activity at AR in bicalutamide-resistant human LNCAP cells assessed as effect on cell proliferation after 6 days	F	BAO_0000219	cell-based format	Homo sapiens	None	None	LNCaP	None	CHEMBL1871	Androgen Receptor	Homo sapiens	SINGLE PROTEIN	CHEMBL1158555	1	Scientific Literature	Bioorg. Med. Chem.	2010	CHEMBL3307965
CHEMBL166444	METRIBOLONE	0	284.40	0	3.72	R1881	C[C@]1(O)CC[C@H]2[C@@H]3CCC4=CC(=O)CCC4=C3C=C[C@@]21C	Kd	'='	0.74	nM	9.13			UO_0000065	32.11	0.59	5.41	24.48	False	CHEMBL830055	Dissociation constant value of the radiolabeled compound against the androgen receptor 293 K	B	BAO_0000357	single protein format	Homo sapiens	None	None	None	None	CHEMBL1871	Androgen Receptor	Homo sapiens	SINGLE PROTEIN	CHEMBL1142733	1	Scientific Literature	J. Med. Chem.	2005	None
CHEMBL257668		0	340.21	0	3.44	21	CC12CCC(C)(O1)[C@@H]1C(=O)N(c3cc(Cl)cc(Cl)c3)C(=O)[C@@H]12	Ki	'='	3.0	nM	8.52			UO_0000065	25.05	0.53	5.08	18.29	False	CHEMBL933063	Displacement of [3H]DHT from human androgen receptor in MDA453 cells	B	BAO_0000219	cell-based format	Homo sapiens	None	None	MDA453	None	CHEMBL1871	Androgen Receptor	Homo sapiens	SINGLE PROTEIN	CHEMBL1142249	1	Scientific Literature	Bioorg. Med. Chem. Lett.	2008	None
CHEMBL404506		0	325.29	0	2.76	16	CC12CCC(O1)[C@H]1C(=O)N(c3cccc(C(F)(F)F)c3)C(=O)[C@H]12	Ki	'='	410.0	nM	6.39			UO_0000065	19.64	0.38	3.63	13.70	False	CHEMBL933063	Displacement of [3H]DHT from human androgen receptor in MDA453 cells	B	BAO_0000219	cell-based format	Homo sapiens	None	None	MDA453	None	CHEMBL1871	Androgen Receptor	Homo sapiens	SINGLE PROTEIN	CHEMBL1142249	1	Scientific Literature	Bioorg. Med. Chem. Lett.	2008	None
CHEMBL3706893		0	284.28	0	3.39	10b	CCN(CC)c1ccc2c(C(F)(F)F)cc(=O)[nH]c2c1	IC50	'='	591.0	nM	6.23			UO_0000065					False	CHEMBL887361	Antagonist activity at human androgen receptor expressed in CV1 cells	F	BAO_0000219	cell-based format	Homo sapiens	None	None	CV-1	None	CHEMBL1871	Androgen Receptor	Homo sapiens	SINGLE PROTEIN	CHEMBL1144605	1	Scientific Literature	Bioorg. Med. Chem. Lett.	2007	CHEMBL3308033
CHEMBL271925		0	345.70	0	3.03	13	O=C1[C@@H]2C3CCC(O3)[C@@H]2C(=O)N1c1ccc(Cl)c(C(F)(F)F)c1	Ki	'='	1110.0	nM	5.96			UO_0000065	17.22	0.35	2.92	12.78	False	CHEMBL933063	Displacement of [3H]DHT from human androgen receptor in MDA453 cells	B	BAO_0000219	cell-based format	Homo sapiens	None	None	MDA453	None	CHEMBL1871	Androgen Receptor	Homo sapiens	SINGLE PROTEIN	CHEMBL1142249	1	Scientific Literature	Bioorg. Med. Chem. Lett.	2008	None
CHEMBL255331		0	438.22	0	1.58	34a	CC12C[C@H](O)C(C)(O1)[C@@H]1C(=O)N(c3ccc(C#N)c(I)c3)C(=O)[C@@H]12	IC50	'='	10.0	nM	8.00			UO_0000065					False	CHEMBL933064	Antagonist activity at human androgen receptor in MDA453 cells by alkaline phosphatase reporter gene assay	F	BAO_0000219	cell-based format	Homo sapiens	None	None	MDA453	None	CHEMBL1871	Androgen Receptor	Homo sapiens	SINGLE PROTEIN	CHEMBL1142249	1	Scientific Literature	Bioorg. Med. Chem. Lett.	2008	None
CHEMBL272509		0	342.42	0	2.73	20	CSc1cc(N2C(=O)[C@H]3[C@@H](C2=O)C2(C)CCC3(C)O2)ccc1C#N	IC50	'='	19.0	nM	7.72			UO_0000065					False	CHEMBL933064	Antagonist activity at human androgen receptor in MDA453 cells by alkaline phosphatase reporter gene assay	F	BAO_0000219	cell-based format	Homo sapiens	None	None	MDA453	None	CHEMBL1871	Androgen Receptor	Homo sapiens	SINGLE PROTEIN	CHEMBL1142249	1	Scientific Literature	Bioorg. Med. Chem. Lett.	2008	None
CHEMBL271925		0	345.70	0	3.03	13	O=C1[C@@H]2C3CCC(O3)[C@@H]2C(=O)N1c1ccc(Cl)c(C(F)(F)F)c1	IC50	'='	3310.0	nM	5.48			UO_0000065					False	CHEMBL933064	Antagonist activity at human androgen receptor in MDA453 cells by alkaline phosphatase reporter gene assay	F	BAO_0000219	cell-based format	Homo sapiens	None	None	MDA453	None	CHEMBL1871	Androgen Receptor	Homo sapiens	SINGLE PROTEIN	CHEMBL1142249	1	Scientific Literature	Bioorg. Med. Chem. Lett.	2008	None
CHEMBL233774		0	341.78	0	0.55	3b	Cc1c(N2C(=O)[C@@H]3[C@@H](O)CCN3S2(=O)=O)ccc(C#N)c1Cl	Ki	'='	29.0	nM	7.54			UO_0000065	22.05	0.47	6.99	7.41	False	CHEMBL896728	Displacement of [3H]DHT from human androgen receptor in MDA453 cells	B	BAO_0000219	cell-based format	Homo sapiens	None	None	MDA453	None	CHEMBL1871	Androgen Receptor	Homo sapiens	SINGLE PROTEIN	CHEMBL1149563	1	Scientific Literature	Bioorg. Med. Chem. Lett.	2007	None
CHEMBL3402232		0	294.40	0	3.70	17j	C[C@H]1[C@@H](C(C)(C)O)CCN1c1ccc(C#N)c2ccccc12	EC50	'='	45.0	nM	7.35			UO_0000065	24.96	0.46	3.65	15.55	False	CHEMBL3404788	Modulation of androgen receptor (unknown origin) expressed in Cos7 cells assessed as luciferase activity after 24 hrs	B	BAO_0000219	cell-based format	Homo sapiens	None	None	COS-7	None	CHEMBL1871	Androgen Receptor	Homo sapiens	SINGLE PROTEIN	CHEMBL3399980	1	Scientific Literature	Bioorg. Med. Chem.	2015	CHEMBL3307648
CHEMBL3402233		0	294.35	0	3.10	17k	COC(=O)[C@H]1CCN(c2ccc(C#N)c3ccccc23)[C@H]1C	EC50	'>'	1000.0	nM				UO_0000065					False	CHEMBL3404788	Modulation of androgen receptor (unknown origin) expressed in Cos7 cells assessed as luciferase activity after 24 hrs	B	BAO_0000219	cell-based format	Homo sapiens	None	None	COS-7	None	CHEMBL1871	Androgen Receptor	Homo sapiens	SINGLE PROTEIN	CHEMBL3399980	1	Scientific Literature	Bioorg. Med. Chem.	2015	CHEMBL3307648
CHEMBL234394		0	358.80	0	0.82	16	COC(=O)[C@@H]1[C@H](O)CCN1S(=O)(=O)c1ccc(C#N)c(Cl)c1C	Ki	'='	36.0	nM	7.44			UO_0000065	20.75	0.44	6.62	6.91	False	CHEMBL896728	Displacement of [3H]DHT from human androgen receptor in MDA453 cells	B	BAO_0000219	cell-based format	Homo sapiens	None	None	MDA453	None	CHEMBL1871	Androgen Receptor	Homo sapiens	SINGLE PROTEIN	CHEMBL1149563	1	Scientific Literature	Bioorg. Med. Chem. Lett.	2007	None
CHEMBL233773		0	341.78	0	0.55	3a	Cc1c(N2C(=O)[C@@H]3[C@H](O)CCN3S2(=O)=O)ccc(C#N)c1Cl	Ki	'='	0.45	nM	9.35			UO_0000065	27.35	0.58	8.80	9.19	True	CHEMBL896728	Displacement of [3H]DHT from human androgen receptor in MDA453 cells	B	BAO_0000219	cell-based format	Homo sapiens	None	None	MDA453	None	CHEMBL1871	Androgen Receptor	Homo sapiens	SINGLE PROTEIN	CHEMBL1149563	1	Scientific Literature	Bioorg. Med. Chem. Lett.	2007	None
CHEMBL229264		0	305.72	0	1.42	2	Cc1c(N2C(=O)[C@@H]3[C@H](O)CCN3C2=O)ccc(C#N)c1Cl	Ki	'='	2.11	nM	8.68			UO_0000065	28.38	0.56	7.26	10.25	True	CHEMBL896728	Displacement of [3H]DHT from human androgen receptor in MDA453 cells	B	BAO_0000219	cell-based format	Homo sapiens	None	None	MDA453	None	CHEMBL1871	Androgen Receptor	Homo sapiens	SINGLE PROTEIN	CHEMBL1149563	1	Scientific Literature	Bioorg. Med. Chem. Lett.	2007	None
CHEMBL418198		0	310.32	0	4.51	6k	CCC1c2cc3c(C(F)(F)F)cc(O)nc3cc2NC[C@@H]1C	Ki	'='	8.0	nM	8.10			UO_0000065	26.09	0.50	3.59	17.93	False	CHEMBL648839	Binding affinity to the human androgen receptor (hAR), using [3H]DHT as radioligand in a competitive binding assay	B	BAO_0000357	single protein format	None	None	None	None	None	CHEMBL1871	Androgen Receptor	Homo sapiens	SINGLE PROTEIN	CHEMBL1132051	1	Scientific Literature	Bioorg. Med. Chem. Lett.	1999	None
CHEMBL2113034		0	534.49	1	3.51	4	CC1(C)C(=O)N(c2ccc(C#N)c(C(F)(F)F)c2)C(=O)N1OCCOCCCc1ccc(O)c(C(N)=O)c1	IC50	'='	77.0	nM	7.11			UO_0000065	13.31	0.26	3.60	4.87	False	CHEMBL828424	Inhibition of [3H]mibolerone binding to human Androgen receptor of PC3/AR Cell Lysate	B	BAO_0000357	single protein format	Homo sapiens	None	None	None	None	CHEMBL1871	Androgen Receptor	Homo sapiens	SINGLE PROTEIN	CHEMBL1138810	1	Scientific Literature	J. Med. Chem.	2004	None
CHEMBL258191		0	338.88	1	6.49	9, racemic	Cc1cc(-c2cccc3cc[nH]c23)c(Cl)c2c1NC(C)(C)CC2C	Ki	'='	57.0	nM	7.24			UO_0000065	21.38	0.41	0.75	26.04	True	CHEMBL931545	Binding affinity at androgen receptor	B	BAO_0000357	single protein format	None	None	None	None	None	CHEMBL1871	Androgen Receptor	Homo sapiens	SINGLE PROTEIN	CHEMBL1145597	1	Scientific Literature	Bioorg. Med. Chem. Lett.	2008	None
CHEMBL450933		0	307.31	0	3.10	5c	COc1cccc2oc(=O)c3c(ccc4[nH]c(=O)cc(C)c43)c12	EC50	'='	11.0	nM	7.96			UO_0000065					False	CHEMBL930489	Agonist activity at human androgen receptor african green monkey CV1 cells by cotransfection assay	F	BAO_0000219	cell-based format	Homo sapiens	None	None	CV-1	None	CHEMBL1871	Androgen Receptor	Homo sapiens	SINGLE PROTEIN	CHEMBL1143080	1	Scientific Literature	Bioorg. Med. Chem. Lett.	2008	CHEMBL3308033
CHEMBL257751		0	347.25	0	3.51	15b	O=c1cc(C(F)(F)F)c2c(ccc3c2oc(=O)c2cccc(O)c23)[nH]1	Efficacy	'='	65.0	%				UO_0000187					False	CHEMBL930490	Agonist activity at human androgen receptor african green monkey CV1 cells by cotransfection assay relative to DHT	F	BAO_0000219	cell-based format	Homo sapiens	None	None	CV-1	None	CHEMBL1871	Androgen Receptor	Homo sapiens	SINGLE PROTEIN	CHEMBL1143080	1	Scientific Literature	Bioorg. Med. Chem. Lett.	2008	CHEMBL3308033
CHEMBL65354		0	399.44	0	4.35	19f	COc1cccc2c1-c1ccc(NS(C)(=O)=O)cc1C(c1cccc(F)c1)O2	IC50	'>'	10000.0	nM				UO_0000065					False	CHEMBL648076	Displacement of [3H]mibolerone from human Androgen receptor	B	BAO_0000357	single protein format	Homo sapiens	None	None	None	None	CHEMBL1871	Androgen Receptor	Homo sapiens	SINGLE PROTEIN	CHEMBL1147539	1	Scientific Literature	Bioorg. Med. Chem. Lett.	2004	None
CHEMBL256768		0	365.39	0	3.89	5h	COc1c(OC(C)C)ccc2oc(=O)c3c(ccc4[nH]c(=O)cc(C)c43)c12	EC50	'='	23.0	nM	7.64			UO_0000065					False	CHEMBL930489	Agonist activity at human androgen receptor african green monkey CV1 cells by cotransfection assay	F	BAO_0000219	cell-based format	Homo sapiens	None	None	CV-1	None	CHEMBL1871	Androgen Receptor	Homo sapiens	SINGLE PROTEIN	CHEMBL1143080	1	Scientific Literature	Bioorg. Med. Chem. Lett.	2008	CHEMBL3308033
CHEMBL258384		0	333.39	0	4.52	9g	C=CCC1Oc2cccc(OC)c2-c2ccc3[nH]c(=O)cc(C)c3c21	Efficacy	'='	63.0	%				UO_0000187					False	CHEMBL930491	Antagonist activity at human androgen receptor african green monkey CV1 cells by cotransfection assay	F	BAO_0000219	cell-based format	Homo sapiens	None	None	CV-1	None	CHEMBL1871	Androgen Receptor	Homo sapiens	SINGLE PROTEIN	CHEMBL1143080	1	Scientific Literature	Bioorg. Med. Chem. Lett.	2008	CHEMBL3308033
CHEMBL182412		0	321.30	0	3.41	6	O=C1[C@H]2C3C=CC(CC3)[C@H]2C(=O)N1c1cccc(C(F)(F)F)c1	IC50	'='	0.4	nM	9.40			UO_0000065					False	CHEMBL833436	Inhibition of androgen dependent human prostate cancer cell MDA-MB-PCa2b proliferation	F	BAO_0000219	cell-based format	Homo sapiens	None	None	Cancer cell lines	None	CHEMBL1871	Androgen Receptor	Homo sapiens	SINGLE PROTEIN	CHEMBL1142826	1	Scientific Literature	Bioorg. Med. Chem. Lett.	2005	CHEMBL3307923
CHEMBL409	BICALUTAMIDE	4	430.38	0	2.88	Bicalutamide	CC(O)(CS(=O)(=O)c1ccc(F)cc1)C(=O)Nc1ccc(C#N)c(C(F)(F)F)c1	EC50	'='	157.0	nM	6.80			UO_0000065					False	CHEMBL646845	In vitro antagonistic activity against human androgen receptor (hAR) expressed in CV-1 cells	F	BAO_0000219	cell-based format	Homo sapiens	None	None	CV-1	None	CHEMBL1871	Androgen Receptor	Homo sapiens	SINGLE PROTEIN	CHEMBL1132082	1	Scientific Literature	Bioorg. Med. Chem. Lett.	1999	CHEMBL3308033
CHEMBL266656		0	893.18	2	8.11	20-Alpha	C#C[C@]1(O)CC[C@H]2[C@@H]3CCC4=CC(=O)CCC4=C3[C@@H](c3ccc(N(C)C(=O)CNC(=O)O[C@H]4C[C@H]5[C@H]([C@@H]6CC[C@H]([C@H](C)CCC(=O)O)[C@@]46C)[C@H](O)C[C@@H]4C[C@H](O)CC[C@@]45C)cc3)C[C@@]21C	Ki						Not Determined						False	CHEMBL827149	Inhibition of human androgen receptor	B	BAO_0000357	single protein format	Homo sapiens	None	None	None	None	CHEMBL1871	Androgen Receptor	Homo sapiens	SINGLE PROTEIN	CHEMBL1138676	1	Scientific Literature	J. Med. Chem.	2004	None
CHEMBL491	HYDROXYFLUTAMIDE	2	292.21	0	2.32	2	CC(C)(O)C(=O)Nc1ccc([N+](=O)[O-])c(C(F)(F)F)c1	IC50	'='	26.0	nM	7.58			UO_0000065	25.96	0.52	5.27	8.20	True	CHEMBL831105	Inhibition of androgen receptor in human MDA-453 cells	B	BAO_0000219	cell-based format	Homo sapiens	None	None	MDA-453	None	CHEMBL1871	Androgen Receptor	Homo sapiens	SINGLE PROTEIN	CHEMBL1142826	1	Scientific Literature	Bioorg. Med. Chem. Lett.	2005	None
CHEMBL3706899		0	284.28	0	3.64	11d	CCC(C)c1cc2c(C(F)(F)F)cc(=O)[nH]c2cc1N	Efficacy	'='	23.0	%				UO_0000187					False	CHEMBL887362	Antagonist activity at human androgen receptor expressed in CV1 cells assessed as inhibition of DHT-induced response	F	BAO_0000219	cell-based format	Homo sapiens	None	None	CV-1	None	CHEMBL1871	Androgen Receptor	Homo sapiens	SINGLE PROTEIN	CHEMBL1144605	1	Scientific Literature	Bioorg. Med. Chem. Lett.	2007	CHEMBL3308033
CHEMBL3706878		0	256.23	0	2.98	9b	CCNc1ccc2c(C(F)(F)F)cc(=O)[nH]c2c1	Efficacy	'='	77.0	%				UO_0000187					False	CHEMBL887362	Antagonist activity at human androgen receptor expressed in CV1 cells assessed as inhibition of DHT-induced response	F	BAO_0000219	cell-based format	Homo sapiens	None	None	CV-1	None	CHEMBL1871	Androgen Receptor	Homo sapiens	SINGLE PROTEIN	CHEMBL1144605	1	Scientific Literature	Bioorg. Med. Chem. Lett.	2007	CHEMBL3308033
CHEMBL3706900		0	284.28	0	3.68	11e	CCCNc1cc2[nH]c(=O)cc(C(F)(F)F)c2cc1C	Ki	'='	641.0	nM	6.19			UO_0000065	21.79	0.42	2.51	13.80	False	CHEMBL887363	Binding affinity to human androgen receptor expressed in CV1 cells	B	BAO_0000219	cell-based format	Homo sapiens	None	None	CV-1	None	CHEMBL1871	Androgen Receptor	Homo sapiens	SINGLE PROTEIN	CHEMBL1144605	1	Scientific Literature	Bioorg. Med. Chem. Lett.	2007	CHEMBL3308033
CHEMBL3706877		0	242.20	0	2.59	9a	CNc1ccc2c(C(F)(F)F)cc(=O)[nH]c2c1	Ki	'='	83.0	nM	7.08			UO_0000065	29.24	0.57	4.49	15.77	False	CHEMBL887363	Binding affinity to human androgen receptor expressed in CV1 cells	B	BAO_0000219	cell-based format	Homo sapiens	None	None	CV-1	None	CHEMBL1871	Androgen Receptor	Homo sapiens	SINGLE PROTEIN	CHEMBL1144605	1	Scientific Literature	Bioorg. Med. Chem. Lett.	2007	CHEMBL3308033
CHEMBL1095224		0	449.48	0	1.47	10	CC1(C)C(=O)N(c2ccc(C#N)c(C(F)(F)F)c2)C(=S)N1CCCNS(N)(=O)=O	EC5	'>'	10000.0	nM				UO_0000065					False	CHEMBL1121344	Activity at human AR expressed in human HeLa cells after 48 hrs by transient-luciferase reporter gene assay	B	BAO_0000219	cell-based format	Homo sapiens	None	None	HeLa	None	CHEMBL1871	Androgen Receptor	Homo sapiens	SINGLE PROTEIN	CHEMBL1158555	1	Scientific Literature	Bioorg. Med. Chem.	2010	CHEMBL3308376
CHEMBL1095862		0	434.47	0	1.97	18a	CC1(C)C(=O)N(c2ccc(C#N)c(C(F)(F)F)c2)C(=S)N1CCCS(N)(=O)=O	EC5	'>'	10000.0	nM				UO_0000065					False	CHEMBL1121344	Activity at human AR expressed in human HeLa cells after 48 hrs by transient-luciferase reporter gene assay	B	BAO_0000219	cell-based format	Homo sapiens	None	None	HeLa	None	CHEMBL1871	Androgen Receptor	Homo sapiens	SINGLE PROTEIN	CHEMBL1158555	1	Scientific Literature	Bioorg. Med. Chem.	2010	CHEMBL3308376
CHEMBL1095864		0	462.52	0	2.57	27	CN(C)S(=O)(=O)CCCN1C(=S)N(c2ccc(C#N)c(C(F)(F)F)c2)C(=O)C1(C)C	EC5						Not Determined						False	CHEMBL1121345	Activity at human AR expressed in human HeLa cells after 48 hrs by stable-luciferase reporter gene assay	B	BAO_0000219	cell-based format	Homo sapiens	None	None	HeLa	None	CHEMBL1871	Androgen Receptor	Homo sapiens	SINGLE PROTEIN	CHEMBL1158555	1	Scientific Literature	Bioorg. Med. Chem.	2010	CHEMBL3308376
CHEMBL409	BICALUTAMIDE	4	430.38	0	2.88	3	CC(O)(CS(=O)(=O)c1ccc(F)cc1)C(=O)Nc1ccc(C#N)c(C(F)(F)F)c1	Activity						Active						False	CHEMBL1121348	Agonist activity at AR in bicalutamide-resistant human LNCAP cells assessed as effect on cell proliferation after 6 days	F	BAO_0000219	cell-based format	Homo sapiens	None	None	LNCaP	None	CHEMBL1871	Androgen Receptor	Homo sapiens	SINGLE PROTEIN	CHEMBL1158555	1	Scientific Literature	Bioorg. Med. Chem.	2010	CHEMBL3307965
CHEMBL178333		0	354.28	0	3.15	16	O=C1[C@H]2C3CCC(C3)[C@H]2C(=O)N1c1ccc([N+](=O)[O-])c(C(F)(F)F)c1	Ki	'='	5.0	nM	8.30			UO_0000065	23.43	0.45	5.15	10.31	True	CHEMBL830415	Inhibition of [3H]DHT binding to androgen receptor of MDA-453 cells	B	BAO_0000219	cell-based format	Homo sapiens	None	None	MDA-453	None	CHEMBL1871	Androgen Receptor	Homo sapiens	SINGLE PROTEIN	CHEMBL1144249	1	Scientific Literature	Bioorg. Med. Chem. Lett.	2005	None
CHEMBL178333		0	354.28	0	3.15	16	O=C1[C@H]2C3CCC(C3)[C@H]2C(=O)N1c1ccc([N+](=O)[O-])c(C(F)(F)F)c1	IC50						Not Determined						False	CHEMBL835739	Inhibitory concentration against growth of the human prostate cancer cell line MDAMB-PCa2b containing L701H and T877A mutants of Androgen receptor; Not tested	F	BAO_0000219	cell-based format	Homo sapiens	None	None	Cancer cell lines	None	CHEMBL1871	Androgen Receptor	Homo sapiens	SINGLE PROTEIN	CHEMBL1144249	1	Scientific Literature	Bioorg. Med. Chem. Lett.	2005	CHEMBL3307923
CHEMBL361445		0	348.36	0	3.45	5	O=C1[C@H]2C3C=CC(CC3)[C@H]2C(=O)N1c1ccc([N+](=O)[O-])c2ccccc12	IC50	'='	224.0	nM	6.65			UO_0000065	19.09	0.35	3.20	8.26	False	CHEMBL831105	Inhibition of androgen receptor in human MDA-453 cells	B	BAO_0000219	cell-based format	Homo sapiens	None	None	MDA-453	None	CHEMBL1871	Androgen Receptor	Homo sapiens	SINGLE PROTEIN	CHEMBL1142826	1	Scientific Literature	Bioorg. Med. Chem. Lett.	2005	None
CHEMBL182412		0	321.30	0	3.41	6	O=C1[C@H]2C3C=CC(CC3)[C@H]2C(=O)N1c1cccc(C(F)(F)F)c1	Ki	'='	19.0	nM	7.72			UO_0000065	24.03	0.46	4.31	20.66	False	CHEMBL825228	Binding affinity for mutant T877A Androgen receptor in human LNCaP cells	B	BAO_0000219	cell-based format	Homo sapiens	None	None	LNCaP	None	CHEMBL1871	Androgen Receptor	Homo sapiens	SINGLE PROTEIN	CHEMBL1142826	1	Scientific Literature	Bioorg. Med. Chem. Lett.	2005	CHEMBL3307965
CHEMBL183882		0	337.34	0	4.02	8	O=C1[C@H]2C3CCCC(CC3)[C@H]2C(=O)N1c1cccc(C(F)(F)F)c1	IC50	'='	658.0	nM	6.18			UO_0000065	18.33	0.35	2.16	16.54	False	CHEMBL831105	Inhibition of androgen receptor in human MDA-453 cells	B	BAO_0000219	cell-based format	Homo sapiens	None	None	MDA-453	None	CHEMBL1871	Androgen Receptor	Homo sapiens	SINGLE PROTEIN	CHEMBL1142826	1	Scientific Literature	Bioorg. Med. Chem. Lett.	2005	None
CHEMBL244895		0	296.29	0	3.54	(+/-)4b	CC1CCCN1c1ccc2[nH]c(=O)cc(C(F)(F)F)c2c1	EC50	'='	13.0	nM	7.89			UO_0000065					False	CHEMBL896865	Agonist activity at human androgen receptor by luciferase reporter gene assay	F	BAO_0000019	assay format	Homo sapiens	None	None	None	None	CHEMBL1871	Androgen Receptor	Homo sapiens	SINGLE PROTEIN	CHEMBL1148826	1	Scientific Literature	J. Med. Chem.	2007	None
CHEMBL63560	(R)-BICALUTAMIDE	0	430.38	0	2.88	bicalutamide	C[C@](O)(CS(=O)(=O)c1ccc(F)cc1)C(=O)Nc1ccc(C#N)c(C(F)(F)F)c1	Efficacy	'<'	20.0	%				UO_0000187					True	CHEMBL896866	Agonist efficacy at human androgen receptor by luciferase reporter gene assay relative to DHT	F	BAO_0000019	assay format	Homo sapiens	None	None	None	None	CHEMBL1871	Androgen Receptor	Homo sapiens	SINGLE PROTEIN	CHEMBL1148826	1	Scientific Literature	J. Med. Chem.	2007	None
CHEMBL2113293		0	394.32	0	3.83	6b	C[C@@H]1CC[C@H]([C@H](O)C(F)(F)F)N1c1ccc2[nH]c(=O)cc(C(F)(F)F)c2c1	Ki	'='	7.6	nM	8.12			UO_0000065	20.59	0.41	4.29	14.41	False	CHEMBL896869	Binding affinity to human AR	B	BAO_0000357	single protein format	Homo sapiens	None	None	None	None	CHEMBL1871	Androgen Receptor	Homo sapiens	SINGLE PROTEIN	CHEMBL1148826	1	Scientific Literature	J. Med. Chem.	2007	None
CHEMBL188545		0	438.44	0	3.28	16	CC(C)(C)OC(=O)N1C[C@@H]2C[C@H]1[C@H]1C(=O)N(c3ccc([N+](=O)[O-])c4ccccc34)C(=O)N21	Ki	'='	1030.0	nM	5.99			UO_0000065	13.66	0.26	2.71	5.28	False	CHEMBL826376	Displacement of [3H]DHT from androgen receptor of human MDA-453 cells	B	BAO_0000219	cell-based format	Homo sapiens	None	None	MDA-453	None	CHEMBL1871	Androgen Receptor	Homo sapiens	SINGLE PROTEIN	CHEMBL1138730	1	Scientific Literature	Bioorg. Med. Chem. Lett.	2004	None
CHEMBL394369		0	447.56	1	6.12	8	COc1c(O)ccc2c1-c1ccc3c(c1/C(=C/c1sccc1CO)O2)C(C)=CC(C)(C)N3	Ki	'='	290.0	nM	6.54			UO_0000065	14.61	0.28	0.42	9.21	False	CHEMBL896165	Binding affinity to AR	B	BAO_0000357	single protein format	None	None	None	None	None	CHEMBL1871	Androgen Receptor	Homo sapiens	SINGLE PROTEIN	CHEMBL1148778	1	Scientific Literature	J. Med. Chem.	2007	None
CHEMBL180859		0	291.71	0	2.79	19	O=C1[C@H]2C3C=CC(C3)[C@H]2C(=O)N1c1ccc(F)c(Cl)c1	IC50	'='	33.0	nM	7.48			UO_0000065					False	CHEMBL837993	Inhibition of T877A androgen receptor of human prostate cancer cells in reporter gene assay	F	BAO_0000219	cell-based format	Homo sapiens	None	None	Cancer cell lines	None	CHEMBL1871	Androgen Receptor	Homo sapiens	SINGLE PROTEIN	CHEMBL1144249	1	Scientific Literature	Bioorg. Med. Chem. Lett.	2005	CHEMBL3307923
CHEMBL263942		0	893.18	2	8.11	19 a-Alpha	C#C[C@]1(O)CC[C@H]2[C@@H]3CCC4=CC(=O)CCC4=C3[C@@H](c3ccc(N(C)C(=O)CNC(=O)O[C@@H]4C[C@@H]5CC(O)CC[C@]5(C)[C@H]5C[C@H](O)[C@@]6(C)[C@@H](CC[C@@H]6[C@H](C)CCC(=O)O)[C@@H]54)cc3)C[C@@]21C	Ki	'='	37.0	nM	7.43			UO_0000065	8.32	0.16	-0.68	4.28	False	CHEMBL827149	Inhibition of human androgen receptor	B	BAO_0000357	single protein format	Homo sapiens	None	None	None	None	CHEMBL1871	Androgen Receptor	Homo sapiens	SINGLE PROTEIN	CHEMBL1138676	1	Scientific Literature	J. Med. Chem.	2004	None
CHEMBL7383		0	324.35	1	5.05	14	CC[C@H]1C[C@@H](CC)Nc2cc3nc(O)cc(C(F)(F)F)c3cc21	IC50	'<'	10000.0	nM				UO_0000065					False	CHEMBL648069	Antagonistic activity against human androgen receptor (hAR) expressed in CV-1 cells; no data	F	BAO_0000219	cell-based format	Homo sapiens	None	None	CV-1	None	CHEMBL1871	Androgen Receptor	Homo sapiens	SINGLE PROTEIN	CHEMBL1132083	1	Scientific Literature	Bioorg. Med. Chem. Lett.	1999	CHEMBL3308033
CHEMBL10560		0	284.40	0	3.54	18	CC#C[C@@]1(O)CC[C@@]2(CC)c3ccc(O)cc3CC[C@@H]2C1	IC50	'='	420.0	nM	6.38			UO_0000065	22.42	0.41	2.84	15.76	False	CHEMBL1022147	Binding affinity to human androgen receptor	B	BAO_0000357	single protein format	Homo sapiens	None	None	None	None	CHEMBL1871	Androgen Receptor	Homo sapiens	SINGLE PROTEIN	CHEMBL1152783	1	Scientific Literature	J. Med. Chem.	2009	None
CHEMBL455662		0	562.35	1	4.09	1	CCN(C[C@](O)(CNC(=O)c1cnn(-c2ccc(F)cc2)c1N)C(F)(F)F)C(=O)c1c(Cl)cccc1Cl	EC50	'>'	10000.0	nM				UO_0000065					False	CHEMBL957358	Binding affinity to androgen receptor	B	BAO_0000357	single protein format	None	None	None	None	None	CHEMBL1871	Androgen Receptor	Homo sapiens	SINGLE PROTEIN	CHEMBL1152164	1	Scientific Literature	Bioorg. Med. Chem. Lett.	2008	None
CHEMBL2096842		0	327.30	0	1.65	7c	O=C1[C@H]2C[C@H](O)CN2C(=O)N1c1ccc([N+](=O)[O-])c2ccccc12	Ki	'='	4.3	nM	8.37			UO_0000065	25.56	0.48	6.72	8.05	False	CHEMBL913352	Displacement of [3H]DHT from human AR in MDA453 cells	B	BAO_0000219	cell-based format	Homo sapiens	None	None	MDA453	None	CHEMBL1871	Androgen Receptor	Homo sapiens	SINGLE PROTEIN	CHEMBL1138210	1	Scientific Literature	J. Med. Chem.	2006	None
CHEMBL231327		0	355.27	0	1.49	29	COc1c(N2C(=O)[C@@H]3[C@H](O)CCN3C2=O)ccc(C#N)c1C(F)(F)F	EC50	'='	1080.0	nM	5.97			UO_0000065					False	CHEMBL887414	Agonist activity at human AR	F	BAO_0000019	assay format	Homo sapiens	None	None	None	None	CHEMBL1871	Androgen Receptor	Homo sapiens	SINGLE PROTEIN	CHEMBL1144612	1	Scientific Literature	Bioorg. Med. Chem. Lett.	2007	None
CHEMBL3706891		0	318.30	0	4.16	9o	O=c1cc(C(F)(F)F)c2ccc(NCc3ccccc3)cc2[nH]1	IC50	'='	294.0	nM	6.53			UO_0000065					False	CHEMBL887361	Antagonist activity at human androgen receptor expressed in CV1 cells	F	BAO_0000219	cell-based format	Homo sapiens	None	None	CV-1	None	CHEMBL1871	Androgen Receptor	Homo sapiens	SINGLE PROTEIN	CHEMBL1144605	1	Scientific Literature	Bioorg. Med. Chem. Lett.	2007	CHEMBL3308033
CHEMBL397274		0	308.30	0	1.01	7	N#Cc1ccc(N2C(=O)[C@@H]3[C@H](O)CCN3C2=O)c2ncccc12	EC50	'='	6.2	nM	8.21			UO_0000065					False	CHEMBL887414	Agonist activity at human AR	F	BAO_0000019	assay format	Homo sapiens	None	None	None	None	CHEMBL1871	Androgen Receptor	Homo sapiens	SINGLE PROTEIN	CHEMBL1144612	1	Scientific Literature	Bioorg. Med. Chem. Lett.	2007	None
CHEMBL388210		0	257.25	0	0.46	8	N#Cc1ccc(N2C(=O)[C@@H]3[C@H](O)CCN3C2=O)cc1	Ki	'='	34.0	nM	7.47			UO_0000065	29.03	0.54	7.01	8.82	False	CHEMBL887415	Binding affinity to human AR	B	BAO_0000357	single protein format	Homo sapiens	None	None	None	None	CHEMBL1871	Androgen Receptor	Homo sapiens	SINGLE PROTEIN	CHEMBL1144612	1	Scientific Literature	Bioorg. Med. Chem. Lett.	2007	None
CHEMBL390849		0	289.27	0	0.91	19	Cc1c(N2C(=O)[C@@H]3[C@H](O)CCN3C2=O)ccc(C#N)c1F	Ki	'='	1.3	nM	8.89			UO_0000065	30.72	0.58	7.98	10.50	False	CHEMBL887415	Binding affinity to human AR	B	BAO_0000357	single protein format	Homo sapiens	None	None	None	None	CHEMBL1871	Androgen Receptor	Homo sapiens	SINGLE PROTEIN	CHEMBL1144612	1	Scientific Literature	Bioorg. Med. Chem. Lett.	2007	None
CHEMBL394592		0	309.68	0	1.25	24	N#Cc1ccc(N2C(=O)[C@@H]3[C@H](O)CCN3C2=O)c(F)c1Cl	Ki	'='	3.0	nM	8.52			UO_0000065	27.52	0.55	7.27	10.07	False	CHEMBL887415	Binding affinity to human AR	B	BAO_0000357	single protein format	Homo sapiens	None	None	None	None	CHEMBL1871	Androgen Receptor	Homo sapiens	SINGLE PROTEIN	CHEMBL1144612	1	Scientific Literature	Bioorg. Med. Chem. Lett.	2007	None
CHEMBL395502		0	301.30	0	0.78	28	COc1c(N2C(=O)[C@@H]3[C@H](O)CCN3C2=O)ccc(C#N)c1C	Ki	'='	8.1	nM	8.09			UO_0000065	26.86	0.50	7.31	8.62	False	CHEMBL887415	Binding affinity to human AR	B	BAO_0000357	single protein format	Homo sapiens	None	None	None	None	CHEMBL1871	Androgen Receptor	Homo sapiens	SINGLE PROTEIN	CHEMBL1144612	1	Scientific Literature	Bioorg. Med. Chem. Lett.	2007	None
CHEMBL390849		0	289.27	0	0.91	19	Cc1c(N2C(=O)[C@@H]3[C@H](O)CCN3C2=O)ccc(C#N)c1F	EC50	'='	1.7	nM	8.77			UO_0000065					False	CHEMBL887414	Agonist activity at human AR	F	BAO_0000019	assay format	Homo sapiens	None	None	None	None	CHEMBL1871	Androgen Receptor	Homo sapiens	SINGLE PROTEIN	CHEMBL1144612	1	Scientific Literature	Bioorg. Med. Chem. Lett.	2007	None
CHEMBL267471		0	352.40	1	5.51	26	CC[C@H]1Nc2cc3nc(O)cc(C(F)(F)F)c3cc2CC1(CC)CC	EC50	'<'	10000.0	nM				UO_0000065					False	CHEMBL648597	Agonistic activity against human androgen receptor (hAR) expressed in CV-1 cell lines	F	BAO_0000219	cell-based format	None	None	None	CV-1	None	CHEMBL1871	Androgen Receptor	Homo sapiens	SINGLE PROTEIN	CHEMBL1132083	1	Scientific Literature	Bioorg. Med. Chem. Lett.	1999	CHEMBL3308033
CHEMBL27812		0	308.30	0	4.27	16	Oc1cc(C(F)(F)F)c2cc3c(cc2n1)NC[C@@H]1CCC[C@H]31	EC50	'='	9.0	nM	8.05			UO_0000065					False	CHEMBL883248	Agonist activity to the human androgen receptor (hAR) in CV-1 cells	F	BAO_0000219	cell-based format	None	None	None	CV-1	None	CHEMBL1871	Androgen Receptor	Homo sapiens	SINGLE PROTEIN	CHEMBL1132051	1	Scientific Literature	Bioorg. Med. Chem. Lett.	1999	CHEMBL3308033
CHEMBL27812		0	308.30	0	4.27	16	Oc1cc(C(F)(F)F)c2cc3c(cc2n1)NC[C@@H]1CCC[C@H]31	Ki	'='	8.0	nM	8.10			UO_0000065	26.26	0.50	3.83	17.93	False	CHEMBL648839	Binding affinity to the human androgen receptor (hAR), using [3H]DHT as radioligand in a competitive binding assay	B	BAO_0000357	single protein format	None	None	None	None	None	CHEMBL1871	Androgen Receptor	Homo sapiens	SINGLE PROTEIN	CHEMBL1132051	1	Scientific Literature	Bioorg. Med. Chem. Lett.	1999	None
CHEMBL398840		0	360.54	1	6.17	6	C=C[C@]12CCC(c3ccccc3)=CC1=CC[C@@H]1[C@@H]2CC[C@]2(C)[C@@H](O)CC[C@@H]12	IC50	'='	3160.0	nM	5.50			UO_0000065	15.26	0.28	-0.67	27.19	False	CHEMBL925473	Binding affinity at AR	B	BAO_0000357	single protein format	None	None	None	None	None	CHEMBL1871	Androgen Receptor	Homo sapiens	SINGLE PROTEIN	CHEMBL1140529	1	Scientific Literature	Bioorg. Med. Chem. Lett.	2007	None
CHEMBL253746		0	323.35	0	3.55	9e	COc1cccc2c1-c1ccc3[nH]c(=O)cc(C)c3c1C(OC)O2	IC50	'='	19.0	nM	7.72			UO_0000065					False	CHEMBL930491	Antagonist activity at human androgen receptor african green monkey CV1 cells by cotransfection assay	F	BAO_0000219	cell-based format	Homo sapiens	None	None	CV-1	None	CHEMBL1871	Androgen Receptor	Homo sapiens	SINGLE PROTEIN	CHEMBL1143080	1	Scientific Literature	Bioorg. Med. Chem. Lett.	2008	CHEMBL3308033
CHEMBL253746		0	323.35	0	3.55	9e	COc1cccc2c1-c1ccc3[nH]c(=O)cc(C)c3c1C(OC)O2	Efficacy	'='	49.0	%				UO_0000187					False	CHEMBL930491	Antagonist activity at human androgen receptor african green monkey CV1 cells by cotransfection assay	F	BAO_0000219	cell-based format	Homo sapiens	None	None	CV-1	None	CHEMBL1871	Androgen Receptor	Homo sapiens	SINGLE PROTEIN	CHEMBL1143080	1	Scientific Literature	Bioorg. Med. Chem. Lett.	2008	CHEMBL3308033
CHEMBL427731		0	309.32	0	3.11	9c	COc1c(O)ccc2c1-c1ccc3[nH]c(=O)cc(C)c3c1CO2	Efficacy	'='	47.0	%				UO_0000187					False	CHEMBL930491	Antagonist activity at human androgen receptor african green monkey CV1 cells by cotransfection assay	F	BAO_0000219	cell-based format	Homo sapiens	None	None	CV-1	None	CHEMBL1871	Androgen Receptor	Homo sapiens	SINGLE PROTEIN	CHEMBL1143080	1	Scientific Literature	Bioorg. Med. Chem. Lett.	2008	CHEMBL3308033
CHEMBL256768		0	365.39	0	3.89	5h	COc1c(OC(C)C)ccc2oc(=O)c3c(ccc4[nH]c(=O)cc(C)c43)c12	IC50	'='	20.0	nM	7.70			UO_0000065					False	CHEMBL930491	Antagonist activity at human androgen receptor african green monkey CV1 cells by cotransfection assay	F	BAO_0000219	cell-based format	Homo sapiens	None	None	CV-1	None	CHEMBL1871	Androgen Receptor	Homo sapiens	SINGLE PROTEIN	CHEMBL1143080	1	Scientific Literature	Bioorg. Med. Chem. Lett.	2008	CHEMBL3308033
CHEMBL401629		0	347.29	0	4.11	18a	COc1cccc2c1-c1ccc3[nH]c(=O)cc(C(F)(F)F)c3c1CO2	Ki	'='	11.0	nM	7.96			UO_0000065	22.92	0.43	3.85	15.51	False	CHEMBL930492	Binding affinity to human androgen receptor expressed in monkey COS7 cells by whole cell binding assay	B	BAO_0000219	cell-based format	Homo sapiens	None	None	COS-7	None	CHEMBL1871	Androgen Receptor	Homo sapiens	SINGLE PROTEIN	CHEMBL1143080	1	Scientific Literature	Bioorg. Med. Chem. Lett.	2008	CHEMBL3307648
CHEMBL253746		0	323.35	0	3.55	9e	COc1cccc2c1-c1ccc3[nH]c(=O)cc(C)c3c1C(OC)O2	Ki	'='	2346.0	nM	5.63			UO_0000065	17.41	0.32	2.08	9.30	False	CHEMBL930492	Binding affinity to human androgen receptor expressed in monkey COS7 cells by whole cell binding assay	B	BAO_0000219	cell-based format	Homo sapiens	None	None	COS-7	None	CHEMBL1871	Androgen Receptor	Homo sapiens	SINGLE PROTEIN	CHEMBL1143080	1	Scientific Literature	Bioorg. Med. Chem. Lett.	2008	CHEMBL3307648
CHEMBL257151		0	293.32	0	2.89	9b	Cc1cc(=O)[nH]c2ccc3c(c12)COc1cccc(CO)c1-3	Ki	'='	26.0	nM	7.58			UO_0000065	25.86	0.47	4.70	12.17	False	CHEMBL930492	Binding affinity to human androgen receptor expressed in monkey COS7 cells by whole cell binding assay	B	BAO_0000219	cell-based format	Homo sapiens	None	None	COS-7	None	CHEMBL1871	Androgen Receptor	Homo sapiens	SINGLE PROTEIN	CHEMBL1143080	1	Scientific Literature	Bioorg. Med. Chem. Lett.	2008	CHEMBL3307648
CHEMBL401711		0	377.40	0	4.05	5d	Cc1cc(=O)[nH]c2ccc3c4c(C(=O)OC(C)(C)C)cccc4oc(=O)c3c12	Ki	'='	8.7	nM	8.06			UO_0000065	21.36	0.39	4.01	9.02	False	CHEMBL930492	Binding affinity to human androgen receptor expressed in monkey COS7 cells by whole cell binding assay	B	BAO_0000219	cell-based format	Homo sapiens	None	None	COS-7	None	CHEMBL1871	Androgen Receptor	Homo sapiens	SINGLE PROTEIN	CHEMBL1143080	1	Scientific Literature	Bioorg. Med. Chem. Lett.	2008	CHEMBL3307648
CHEMBL409	BICALUTAMIDE	4	430.38	0	2.88	Bicalutamide	CC(O)(CS(=O)(=O)c1ccc(F)cc1)C(=O)Nc1ccc(C#N)c(C(F)(F)F)c1	IC50	'='	232.0	nM	6.63			UO_0000065	15.42	0.31	3.75	6.19	False	CHEMBL930493	Activity at androgen receptor in human Saos2 cells assessed as IL6 repression	B	BAO_0000219	cell-based format	Homo sapiens	None	None	SAOS-2	None	CHEMBL1871	Androgen Receptor	Homo sapiens	SINGLE PROTEIN	CHEMBL1143080	1	Scientific Literature	Bioorg. Med. Chem. Lett.	2008	CHEMBL3307737
CHEMBL258190		0	309.32	0	2.90	9d	COc1cccc2c1-c1ccc3[nH]c(=O)cc(C)c3c1C(O)O2	IC50	'='	50.0	nM	7.30			UO_0000065	23.60	0.43	4.40	10.20	False	CHEMBL930493	Activity at androgen receptor in human Saos2 cells assessed as IL6 repression	B	BAO_0000219	cell-based format	Homo sapiens	None	None	SAOS-2	None	CHEMBL1871	Androgen Receptor	Homo sapiens	SINGLE PROTEIN	CHEMBL1143080	1	Scientific Literature	Bioorg. Med. Chem. Lett.	2008	CHEMBL3307737
CHEMBL256947		0	293.32	0	3.40	9a	COc1cccc2c1-c1ccc3[nH]c(=O)cc(C)c3c1CO2	IC50	'='	12.0	nM	7.92			UO_0000065	27.00	0.49	4.52	15.43	False	CHEMBL930493	Activity at androgen receptor in human Saos2 cells assessed as IL6 repression	B	BAO_0000219	cell-based format	Homo sapiens	None	None	SAOS-2	None	CHEMBL1871	Androgen Receptor	Homo sapiens	SINGLE PROTEIN	CHEMBL1143080	1	Scientific Literature	Bioorg. Med. Chem. Lett.	2008	CHEMBL3307737
CHEMBL253535		0	333.26	0	3.81	18b	O=c1cc(C(F)(F)F)c2c3c(ccc2[nH]1)-c1c(O)cccc1OC3	Efficacy	'<'	20.0	%				UO_0000187					False	CHEMBL930491	Antagonist activity at human androgen receptor african green monkey CV1 cells by cotransfection assay	F	BAO_0000219	cell-based format	Homo sapiens	None	None	CV-1	None	CHEMBL1871	Androgen Receptor	Homo sapiens	SINGLE PROTEIN	CHEMBL1143080	1	Scientific Literature	Bioorg. Med. Chem. Lett.	2008	CHEMBL3308033
CHEMBL257151		0	293.32	0	2.89	9b	Cc1cc(=O)[nH]c2ccc3c(c12)COc1cccc(CO)c1-3	IC50	'>'	10000.0	nM				UO_0000065					False	CHEMBL930491	Antagonist activity at human androgen receptor african green monkey CV1 cells by cotransfection assay	F	BAO_0000219	cell-based format	Homo sapiens	None	None	CV-1	None	CHEMBL1871	Androgen Receptor	Homo sapiens	SINGLE PROTEIN	CHEMBL1143080	1	Scientific Literature	Bioorg. Med. Chem. Lett.	2008	CHEMBL3308033
CHEMBL256947		0	293.32	0	3.40	9a	COc1cccc2c1-c1ccc3[nH]c(=O)cc(C)c3c1CO2	IC50	'>'	10000.0	nM				UO_0000065					False	CHEMBL930491	Antagonist activity at human androgen receptor african green monkey CV1 cells by cotransfection assay	F	BAO_0000219	cell-based format	Homo sapiens	None	None	CV-1	None	CHEMBL1871	Androgen Receptor	Homo sapiens	SINGLE PROTEIN	CHEMBL1143080	1	Scientific Literature	Bioorg. Med. Chem. Lett.	2008	CHEMBL3308033
CHEMBL256977		0	351.36	0	3.50	5g	CCOc1ccc2oc(=O)c3c(ccc4[nH]c(=O)cc(C)c43)c2c1OC	IC50	'>'	10000.0	nM				UO_0000065					False	CHEMBL930491	Antagonist activity at human androgen receptor african green monkey CV1 cells by cotransfection assay	F	BAO_0000219	cell-based format	Homo sapiens	None	None	CV-1	None	CHEMBL1871	Androgen Receptor	Homo sapiens	SINGLE PROTEIN	CHEMBL1143080	1	Scientific Literature	Bioorg. Med. Chem. Lett.	2008	CHEMBL3308033
CHEMBL256977		0	351.36	0	3.50	5g	CCOc1ccc2oc(=O)c3c(ccc4[nH]c(=O)cc(C)c43)c2c1OC	Efficacy	'<'	20.0	%				UO_0000187					False	CHEMBL930491	Antagonist activity at human androgen receptor african green monkey CV1 cells by cotransfection assay	F	BAO_0000219	cell-based format	Homo sapiens	None	None	CV-1	None	CHEMBL1871	Androgen Receptor	Homo sapiens	SINGLE PROTEIN	CHEMBL1143080	1	Scientific Literature	Bioorg. Med. Chem. Lett.	2008	CHEMBL3308033
CHEMBL427898		0	323.30	0	2.81	5e	COc1c(O)ccc2oc(=O)c3c(ccc4[nH]c(=O)cc(C)c43)c12	IC50	'>'	10000.0	nM				UO_0000065					False	CHEMBL930491	Antagonist activity at human androgen receptor african green monkey CV1 cells by cotransfection assay	F	BAO_0000219	cell-based format	Homo sapiens	None	None	CV-1	None	CHEMBL1871	Androgen Receptor	Homo sapiens	SINGLE PROTEIN	CHEMBL1143080	1	Scientific Literature	Bioorg. Med. Chem. Lett.	2008	CHEMBL3308033
CHEMBL253744		0	307.35	0	3.97	9f	COc1cccc2c1-c1ccc3[nH]c(=O)cc(C)c3c1C(C)O2	EC50	'>'	10000.0	nM				UO_0000065					False	CHEMBL930489	Agonist activity at human androgen receptor african green monkey CV1 cells by cotransfection assay	F	BAO_0000219	cell-based format	Homo sapiens	None	None	CV-1	None	CHEMBL1871	Androgen Receptor	Homo sapiens	SINGLE PROTEIN	CHEMBL1143080	1	Scientific Literature	Bioorg. Med. Chem. Lett.	2008	CHEMBL3308033
CHEMBL258384		0	333.39	0	4.52	9g	C=CCC1Oc2cccc(OC)c2-c2ccc3[nH]c(=O)cc(C)c3c21	Efficacy	'<'	20.0	%				UO_0000187					False	CHEMBL930490	Agonist activity at human androgen receptor african green monkey CV1 cells by cotransfection assay relative to DHT	F	BAO_0000219	cell-based format	Homo sapiens	None	None	CV-1	None	CHEMBL1871	Androgen Receptor	Homo sapiens	SINGLE PROTEIN	CHEMBL1143080	1	Scientific Literature	Bioorg. Med. Chem. Lett.	2008	CHEMBL3308033
CHEMBL134242		0	326.39	1	5.11	11a	CSc1cc(C(F)(F)F)c2cc3c(cc2n1)NC(C)(C)CC3	Ki	'>'	1000.0	nM				UO_0000065					False	CHEMBL872368	Binding affinity for human androgen receptor transfected into mammalian COS-1 cells	B	BAO_0000219	cell-based format	None	None	None	COS-1	None	CHEMBL1871	Androgen Receptor	Homo sapiens	SINGLE PROTEIN	CHEMBL1133046	1	Scientific Literature	Bioorg. Med. Chem. Lett.	2000	CHEMBL3308351
CHEMBL133329		0	295.31	0	3.97	15	CC1(C)CCc2cc3c(C(F)(F)F)cc(N)nc3cc2N1	IC50	'='	1159.0	nM	5.94			UO_0000065					False	CHEMBL649556	Inhibitory concentration against human androgen receptor (AR) dependent transcriptional activity in co-transfected mammalian CV-1 cells	F	BAO_0000219	cell-based format	None	None	None	CV-1	None	CHEMBL1871	Androgen Receptor	Homo sapiens	SINGLE PROTEIN	CHEMBL1133046	1	Scientific Literature	Bioorg. Med. Chem. Lett.	2000	CHEMBL3308033
CHEMBL133329		0	295.31	0	3.97	15	CC1(C)CCc2cc3c(C(F)(F)F)cc(N)nc3cc2N1	Ki	'>'	1000.0	nM				UO_0000065					False	CHEMBL872368	Binding affinity for human androgen receptor transfected into mammalian COS-1 cells	B	BAO_0000219	cell-based format	None	None	None	COS-1	None	CHEMBL1871	Androgen Receptor	Homo sapiens	SINGLE PROTEIN	CHEMBL1133046	1	Scientific Literature	Bioorg. Med. Chem. Lett.	2000	CHEMBL3308351
CHEMBL395596		0	366.26	0	3.70	6a	C[C@@H]1COc2c(ccc3[nH]c(=O)cc(C(F)(F)F)c23)N1CC(F)(F)F	IC50	'>'	10000.0	nM				UO_0000065					False	CHEMBL940822	Antagonist activity at human androgen receptor expressed in CV1 cells by transcriptional activation assay	F	BAO_0000219	cell-based format	Homo sapiens	None	None	CV-1	None	CHEMBL1871	Androgen Receptor	Homo sapiens	SINGLE PROTEIN	CHEMBL1139788	1	Scientific Literature	Bioorg. Med. Chem. Lett.	2007	CHEMBL3308033
CHEMBL235127		0	406.25	0	4.87	(R)-8a	C[C@@H](N(CC(F)(F)F)c1ccc2[nH]c(=O)cc(C(F)(F)F)c2c1)C(F)(F)F	EC50	'='	2.3	nM	8.64			UO_0000065					False	CHEMBL891111	Agonist activity at human AR	F	BAO_0000019	assay format	Homo sapiens	None	None	None	None	CHEMBL1871	Androgen Receptor	Homo sapiens	SINGLE PROTEIN	CHEMBL1147033	1	Scientific Literature	Bioorg. Med. Chem. Lett.	2007	None
CHEMBL238331		0	358.67	0	4.11	7g	O=c1cc(Cl)c2cc(N(CC(F)(F)F)CC(F)(F)F)ccc2[nH]1	EC50	'='	0.89	nM	9.05			UO_0000065					False	CHEMBL891111	Agonist activity at human AR	F	BAO_0000019	assay format	Homo sapiens	None	None	None	None	CHEMBL1871	Androgen Receptor	Homo sapiens	SINGLE PROTEIN	CHEMBL1147033	1	Scientific Literature	Bioorg. Med. Chem. Lett.	2007	None
CHEMBL238124		0	366.31	0	4.58	7e	CC(C)c1cc(=O)[nH]c2ccc(N(CC(F)(F)F)CC(F)(F)F)cc12	EC50	'='	9.1	nM	8.04			UO_0000065					False	CHEMBL891111	Agonist activity at human AR	F	BAO_0000019	assay format	Homo sapiens	None	None	None	None	CHEMBL1871	Androgen Receptor	Homo sapiens	SINGLE PROTEIN	CHEMBL1147033	1	Scientific Literature	Bioorg. Med. Chem. Lett.	2007	None
CHEMBL393865		0	366.31	0	4.71	(+/-)-6l	CCC(C)N(CC(F)(F)F)c1ccc2[nH]c(=O)cc(C(F)(F)F)c2c1	EC50	'='	5.9	nM	8.23			UO_0000065					False	CHEMBL891111	Agonist activity at human AR	F	BAO_0000019	assay format	Homo sapiens	None	None	None	None	CHEMBL1871	Androgen Receptor	Homo sapiens	SINGLE PROTEIN	CHEMBL1147033	1	Scientific Literature	Bioorg. Med. Chem. Lett.	2007	None
CHEMBL442240		0	312.34	0	4.17	6b	CCCN(CCC)c1ccc2[nH]c(=O)cc(C(F)(F)F)c2c1	EC50	'='	1.5	nM	8.82			UO_0000065					False	CHEMBL891111	Agonist activity at human AR	F	BAO_0000019	assay format	Homo sapiens	None	None	None	None	CHEMBL1871	Androgen Receptor	Homo sapiens	SINGLE PROTEIN	CHEMBL1147033	1	Scientific Literature	Bioorg. Med. Chem. Lett.	2007	None
CHEMBL3706927		0	406.35	1	5.18	6t	O=c1cc(C(F)(F)F)c2cc(N(Cc3cccs3)CC(F)(F)F)ccc2[nH]1	Efficacy	'='	85.0	%				UO_0000187					False	CHEMBL891112	Agonist activity at human AR relative to DHT	F	BAO_0000019	assay format	Homo sapiens	None	None	None	None	CHEMBL1871	Androgen Receptor	Homo sapiens	SINGLE PROTEIN	CHEMBL1147033	1	Scientific Literature	Bioorg. Med. Chem. Lett.	2007	None
CHEMBL428026		0	407.14	0	4.72	6o	O=c1cc(C(F)(F)F)c2cc(N(CC(Cl)Cl)CC(F)(F)F)ccc2[nH]1	Efficacy	'='	67.0	%				UO_0000187					False	CHEMBL891112	Agonist activity at human AR relative to DHT	F	BAO_0000019	assay format	Homo sapiens	None	None	None	None	CHEMBL1871	Androgen Receptor	Homo sapiens	SINGLE PROTEIN	CHEMBL1147033	1	Scientific Literature	Bioorg. Med. Chem. Lett.	2007	None
CHEMBL237472		0	380.33	0	4.96	6j	CC(C)(C)CN(CC(F)(F)F)c1ccc2[nH]c(=O)cc(C(F)(F)F)c2c1	Efficacy	'='	81.0	%				UO_0000187					False	CHEMBL891112	Agonist activity at human AR relative to DHT	F	BAO_0000019	assay format	Homo sapiens	None	None	None	None	CHEMBL1871	Androgen Receptor	Homo sapiens	SINGLE PROTEIN	CHEMBL1147033	1	Scientific Literature	Bioorg. Med. Chem. Lett.	2007	None
CHEMBL27769	STANOLONE	2	290.45	0	3.96	DHT	C[C@]12CC[C@H]3[C@@H](CC[C@H]4CC(=O)CC[C@@]43C)[C@@H]1CC[C@@H]2O	Activity	'='	95.0	%				UO_0000187					False	CHEMBL905280	Binding affinity to human androgen receptor expressed in HEK293 cells at 1 uM relative to R1881	B	BAO_0000219	cell-based format	Homo sapiens	None	None	HEK293	None	CHEMBL1871	Androgen Receptor	Homo sapiens	SINGLE PROTEIN	CHEMBL1143023	1	Scientific Literature	Bioorg. Med. Chem.	2007	CHEMBL3307715
CHEMBL217769		0	338.25	0	4.35	6f	CCN(CC(F)(F)F)c1ccc2nc(O)cc(C(F)(F)F)c2c1	Efficacy	'='	107.0	%				UO_0000187					False	CHEMBL891112	Agonist activity at human AR relative to DHT	F	BAO_0000019	assay format	Homo sapiens	None	None	None	None	CHEMBL1871	Androgen Receptor	Homo sapiens	SINGLE PROTEIN	CHEMBL1147033	1	Scientific Literature	Bioorg. Med. Chem. Lett.	2007	None
CHEMBL238123		0	352.28	0	4.02	7c	CCc1cc(=O)[nH]c2ccc(N(CC(F)(F)F)CC(F)(F)F)cc12	Ki	'='	5.4	nM	8.27			UO_0000065	23.47	0.47	4.25	22.90	False	CHEMBL891115	Binding affinity to human AR	B	BAO_0000357	single protein format	Homo sapiens	None	None	None	None	CHEMBL1871	Androgen Receptor	Homo sapiens	SINGLE PROTEIN	CHEMBL1147033	1	Scientific Literature	Bioorg. Med. Chem. Lett.	2007	None
CHEMBL3706930		0	390.28	0	4.71	6w	O=c1cc(C(F)(F)F)c2cc(N(Cc3ccoc3)CC(F)(F)F)ccc2[nH]1	Ki	'='	14.0	nM	7.85			UO_0000065	20.12	0.40	3.14	15.95	False	CHEMBL891115	Binding affinity to human AR	B	BAO_0000357	single protein format	Homo sapiens	None	None	None	None	CHEMBL1871	Androgen Receptor	Homo sapiens	SINGLE PROTEIN	CHEMBL1147033	1	Scientific Literature	Bioorg. Med. Chem. Lett.	2007	None
CHEMBL428026		0	407.14	0	4.72	6o	O=c1cc(C(F)(F)F)c2cc(N(CC(Cl)Cl)CC(F)(F)F)ccc2[nH]1	Ki	'='	6.0	nM	8.22			UO_0000065	20.19	0.45	3.50	22.78	False	CHEMBL891115	Binding affinity to human AR	B	BAO_0000357	single protein format	Homo sapiens	None	None	None	None	CHEMBL1871	Androgen Receptor	Homo sapiens	SINGLE PROTEIN	CHEMBL1147033	1	Scientific Literature	Bioorg. Med. Chem. Lett.	2007	None
CHEMBL237261		0	352.28	0	4.33	6g	CCCN(CC(F)(F)F)c1ccc2[nH]c(=O)cc(C(F)(F)F)c2c1	Ki	'='	12.0	nM	7.92			UO_0000065	22.48	0.45	3.59	21.94	False	CHEMBL891115	Binding affinity to human AR	B	BAO_0000357	single protein format	Homo sapiens	None	None	None	None	CHEMBL1871	Androgen Receptor	Homo sapiens	SINGLE PROTEIN	CHEMBL1147033	1	Scientific Literature	Bioorg. Med. Chem. Lett.	2007	None
CHEMBL237259		0	324.22	0	3.55	6e	CN(CC(F)(F)F)c1ccc2[nH]c(=O)cc(C(F)(F)F)c2c1	Ki	'='	9.0	nM	8.05			UO_0000065	24.82	0.50	4.50	22.29	False	CHEMBL891115	Binding affinity to human AR	B	BAO_0000357	single protein format	Homo sapiens	None	None	None	None	CHEMBL1871	Androgen Receptor	Homo sapiens	SINGLE PROTEIN	CHEMBL1147033	1	Scientific Literature	Bioorg. Med. Chem. Lett.	2007	None
CHEMBL3706929		0	406.20	0	4.00	6v	O=C(N(CC(F)(F)F)c1ccc2[nH]c(=O)cc(C(F)(F)F)c2c1)C(F)(F)F	IC50	'='	4.1	nM	8.39			UO_0000065					False	CHEMBL891113	Antagonist activity at human AR	F	BAO_0000019	assay format	Homo sapiens	None	None	None	None	CHEMBL1871	Androgen Receptor	Homo sapiens	SINGLE PROTEIN	CHEMBL1147033	1	Scientific Literature	Bioorg. Med. Chem. Lett.	2007	None
CHEMBL237681		0	442.23	1	5.11	6q	O=c1cc(C(F)(F)F)c2cc(N(CC(F)(F)F)CC(F)(F)C(F)(F)F)ccc2[nH]1	Efficacy	'<'	20.0	%				UO_0000187					False	CHEMBL891114	Antagonist activity at human AR assessed as inhibition of DHT-induced response	F	BAO_0000019	assay format	Homo sapiens	None	None	None	None	CHEMBL1871	Androgen Receptor	Homo sapiens	SINGLE PROTEIN	CHEMBL1147033	1	Scientific Literature	Bioorg. Med. Chem. Lett.	2007	None
CHEMBL217168		0	256.23	0	3.03	4c	CN(C)c1ccc2nc(O)cc(C(F)(F)F)c2c1	EC50	'>'	10000.0	nM				UO_0000065					False	CHEMBL911186	Agonist activity at human androgen receptor in CV1 cells measured as stimulation of luciferase reporter gene activity by cotransfection assay	F	BAO_0000219	cell-based format	Homo sapiens	None	None	CV-1	None	CHEMBL1871	Androgen Receptor	Homo sapiens	SINGLE PROTEIN	CHEMBL1137374	1	Scientific Literature	J. Med. Chem.	2006	CHEMBL3308033
CHEMBL217428		0	270.25	0	3.78	4b	CC(C)Nc1ccc2nc(O)cc(C(F)(F)F)c2c1	EC50	'='	106.0	nM	6.97			UO_0000065					False	CHEMBL911186	Agonist activity at human androgen receptor in CV1 cells measured as stimulation of luciferase reporter gene activity by cotransfection assay	F	BAO_0000219	cell-based format	Homo sapiens	None	None	CV-1	None	CHEMBL1871	Androgen Receptor	Homo sapiens	SINGLE PROTEIN	CHEMBL1137374	1	Scientific Literature	J. Med. Chem.	2006	CHEMBL3308033
CHEMBL409	BICALUTAMIDE	4	430.38	0	2.88	Bic	CC(O)(CS(=O)(=O)c1ccc(F)cc1)C(=O)Nc1ccc(C#N)c(C(F)(F)F)c1	IC50	'='	86.9	nM	7.06			UO_0000065	16.41	0.33	4.18	6.58	False	CHEMBL3411794	Displacement of [3H]R1881 from pSG5-tagged human androgen receptor expressed in COS1 cells assessed as relative binding inhibition	B	BAO_0000219	cell-based format	Homo sapiens	None	None	COS-1	None	CHEMBL1871	Androgen Receptor	Homo sapiens	SINGLE PROTEIN	CHEMBL3407333	1	Scientific Literature	J. Med. Chem.	2015	CHEMBL3308351
CHEMBL2052002		0	325.33	0	4.76	25	CC[C@H]1CNc2cc3oc(=O)cc(C(F)(F)F)c3cc2[C@@H]1CC	Efficacy	'='	53.0	%				UO_0000187					False	CHEMBL649345	In vitro agonistic activity against human androgen receptor using cotransfection assay in CV-1 cells.	F	BAO_0000219	cell-based format	None	None	None	CV-1	None	CHEMBL1871	Androgen Receptor	Homo sapiens	SINGLE PROTEIN	CHEMBL1132082	1	Scientific Literature	Bioorg. Med. Chem. Lett.	1999	CHEMBL3308033
CHEMBL6721		0	325.33	0	4.90	28	CCC1CC(CC)c2cc3c(C(F)(F)F)cc(=O)oc3cc2N1	IC50	'>'	10.0	nM				UO_0000065					False	CHEMBL648081	In vitro antagonistic activity against human androgen receptor using cotransfection assay in CV-1 cells; Not active.	F	BAO_0000219	cell-based format	None	None	None	CV-1	None	CHEMBL1871	Androgen Receptor	Homo sapiens	SINGLE PROTEIN	CHEMBL1132082	1	Scientific Literature	Bioorg. Med. Chem. Lett.	1999	CHEMBL3308033
CHEMBL6855		0	311.30	0	4.51	20	CCCC1CCNc2cc3oc(=O)cc(C(F)(F)F)c3cc21	IC50	'='	5.0	nM	8.30			UO_0000065	26.67	0.52	3.79	19.65	False	CHEMBL648082	In vitro binding affinity at human androgen receptor transfected into COS cells.	B	BAO_0000219	cell-based format	None	None	None	COS	None	CHEMBL1871	Androgen Receptor	Homo sapiens	SINGLE PROTEIN	CHEMBL1132082	1	Scientific Literature	Bioorg. Med. Chem. Lett.	1999	None
CHEMBL235601		0	261.25	0	4.55	4i	Cc1cccc(-c2ccc(C#N)c(C(F)(F)F)c2)c1	IC50						Not Determined						False	CHEMBL899496	Antagonist activity at human AR in MDA-MB453-MMTV-luci cells by functional assay	F	BAO_0000219	cell-based format	Homo sapiens	None	None	None	None	CHEMBL1871	Androgen Receptor	Homo sapiens	SINGLE PROTEIN	CHEMBL1137443	1	Scientific Literature	Bioorg. Med. Chem. Lett.	2007	None
CHEMBL238365		0	281.66	0	4.90	4a	N#Cc1ccc(-c2ccccc2Cl)cc1C(F)(F)F	IC50	'='	9.8	nM	8.01			UO_0000065	28.43	0.58	3.11	33.66	False	CHEMBL899495	Displacement of [3H]DHT from human recombinant AR expressed in Sf9 cells	B	BAO_0000219	cell-based format	Homo sapiens	None	None	Sf9	None	CHEMBL1871	Androgen Receptor	Homo sapiens	SINGLE PROTEIN	CHEMBL1137443	1	Scientific Literature	Bioorg. Med. Chem. Lett.	2007	CHEMBL3308860
CHEMBL391549		0	263.22	0	3.95	4f	N#Cc1ccc(-c2cccc(O)c2)cc1C(F)(F)F	IC50	'='	229.0	nM	6.64			UO_0000065	25.23	0.48	2.69	15.08	False	CHEMBL899495	Displacement of [3H]DHT from human recombinant AR expressed in Sf9 cells	B	BAO_0000219	cell-based format	Homo sapiens	None	None	Sf9	None	CHEMBL1871	Androgen Receptor	Homo sapiens	SINGLE PROTEIN	CHEMBL1137443	1	Scientific Literature	Bioorg. Med. Chem. Lett.	2007	CHEMBL3308860
CHEMBL391549		0	263.22	0	3.95	4f	N#Cc1ccc(-c2cccc(O)c2)cc1C(F)(F)F	IC50						Not Determined						False	CHEMBL899496	Antagonist activity at human AR in MDA-MB453-MMTV-luci cells by functional assay	F	BAO_0000219	cell-based format	Homo sapiens	None	None	None	None	CHEMBL1871	Androgen Receptor	Homo sapiens	SINGLE PROTEIN	CHEMBL1137443	1	Scientific Literature	Bioorg. Med. Chem. Lett.	2007	None
CHEMBL238338		0	307.27	0	3.62	5d	N#Cc1ccc(-c2ccccc2OCCO)cc1C(F)(F)F	IC50						Not Determined						False	CHEMBL899496	Antagonist activity at human AR in MDA-MB453-MMTV-luci cells by functional assay	F	BAO_0000219	cell-based format	Homo sapiens	None	None	None	None	CHEMBL1871	Androgen Receptor	Homo sapiens	SINGLE PROTEIN	CHEMBL1137443	1	Scientific Literature	Bioorg. Med. Chem. Lett.	2007	None
CHEMBL445409		0	321.25	0	3.71	5b	N#Cc1ccc(-c2ccccc2OCC(=O)O)cc1C(F)(F)F	IC50						Not Determined						False	CHEMBL899496	Antagonist activity at human AR in MDA-MB453-MMTV-luci cells by functional assay	F	BAO_0000219	cell-based format	Homo sapiens	None	None	None	None	CHEMBL1871	Androgen Receptor	Homo sapiens	SINGLE PROTEIN	CHEMBL1137443	1	Scientific Literature	Bioorg. Med. Chem. Lett.	2007	None
CHEMBL426623		0	476.42	0	3.68	27	O=C1[C@H]2[C@@H]3C[C@@H](CN3C(=O)Oc3ccc(F)cc3)N2C(=O)N1c1ccc([N+](=O)[O-])c2ccccc12	IC50	'='	30000.0	nM	4.52			UO_0000065					False	CHEMBL833228	In vitro antagonistic activity against mutant androgen receptor of LNCap cells	F	BAO_0000219	cell-based format	Homo sapiens	None	None	LNCaP	None	CHEMBL1871	Androgen Receptor	Homo sapiens	SINGLE PROTEIN	CHEMBL1138730	1	Scientific Literature	Bioorg. Med. Chem. Lett.	2004	CHEMBL3307965
CHEMBL302870		0	336.45	0	3.33	2	C[C@]1(O)CCC2C3CCC4=CC(=O)CC[C@]4(C)[C@@]3(F)[C@@H](O)C[C@@]21C	EC50	'='	0.3	nM	9.52			UO_0000065					False	CHEMBL646843	Agonist activity against Human Androgen receptor expressed in CV-1 cells	F	BAO_0000219	cell-based format	Homo sapiens	None	None	CV-1	None	CHEMBL1871	Androgen Receptor	Homo sapiens	SINGLE PROTEIN	CHEMBL1132152	1	Scientific Literature	J. Med. Chem.	1999	CHEMBL3308033
CHEMBL302870		0	336.45	0	3.33	2	C[C@]1(O)CCC2C3CCC4=CC(=O)CC[C@]4(C)[C@@]3(F)[C@@H](O)C[C@@]21C	Ki	'='	4.0	nM	8.40			UO_0000065	24.96	0.48	5.07	14.60	False	CHEMBL648328	Binding affinity for human Androgen receptor expressed in COS-1 cells	B	BAO_0000219	cell-based format	Homo sapiens	None	None	COS-1	None	CHEMBL1871	Androgen Receptor	Homo sapiens	SINGLE PROTEIN	CHEMBL1132152	1	Scientific Literature	J. Med. Chem.	1999	CHEMBL3308351
CHEMBL398171		0	395.89	0	3.69	17	O=c1[nH]c(N2CCC(c3ccccc3)CC2)c(Cc2ccccc2Cl)c(=O)[nH]1	Activity						Not Active						False	CHEMBL890434	Displacement of [3H]dihydrotesterone from androgen receptor	B	BAO_0000357	single protein format	None	None	None	None	None	CHEMBL1871	Androgen Receptor	Homo sapiens	SINGLE PROTEIN	CHEMBL1146208	1	Scientific Literature	Bioorg. Med. Chem. Lett.	2007	None
CHEMBL230989		0	395.89	0	3.69	18	O=c1[nH]c(N2CCC(c3ccccc3)CC2)c(Cc2cccc(Cl)c2)c(=O)[nH]1	Activity						Not Active						False	CHEMBL890434	Displacement of [3H]dihydrotesterone from androgen receptor	B	BAO_0000357	single protein format	None	None	None	None	None	CHEMBL1871	Androgen Receptor	Homo sapiens	SINGLE PROTEIN	CHEMBL1146208	1	Scientific Literature	Bioorg. Med. Chem. Lett.	2007	None
CHEMBL558527		0	502.61	2	6.43	6	COc1cc(/C=C(\C(=O)/C=C/C2=C(C)CCCC2(C)C)C(=O)/C=C/c2ccc(O)c(OC)c2)ccc1O	Activity						Active						False	CHEMBL1052612	Antiandrogenic activity in human PC3 cells expressing wild-type androgen receptor assessed as inhibition of DHT-induced ARE-dependent transactivation at 1 uM after 24 hrs by luciferase reporter gene assay	B	BAO_0000219	cell-based format	Homo sapiens	None	None	PC-3	None	CHEMBL1871	Androgen Receptor	Homo sapiens	SINGLE PROTEIN	CHEMBL1153534	1	Scientific Literature	J. Med. Chem.	2009	CHEMBL3307570
CHEMBL3818549		0	326.14	0	4.66	33	CC(C)CC(O)(c1ccc(C#N)c(Cl)c1Cl)C(F)(F)F	EC50	'='	3.162	nM	8.50			UO_0000065	26.06	0.58	3.84	19.31	False	CHEMBL3820557	Modulation of human androgen receptor expressed in African green monkey CV1 cells after 24 hrs by luciferase reporter gene assay	B	BAO_0000219	cell-based format	Homo sapiens	None	None	CV-1	None	CHEMBL1871	Androgen Receptor	Homo sapiens	SINGLE PROTEIN	CHEMBL3817832	1	Scientific Literature	ACS Med. Chem. Lett.	2016	CHEMBL3308033
CHEMBL146858		0	297.24	0	2.41	2f	CC1(C)NC(=O)N(c2ccc(C#N)c(C(F)(F)F)c2)C1=O	RBA	'='	150.0										True	CHEMBL651959	Relative binding affinity for human androgen receptor against 1.0 nM [3H]mibolerone in PC3/AR cell lysate	B	BAO_0000219	cell-based format	Homo sapiens	None	None	PC3/AR	None	CHEMBL1871	Androgen Receptor	Homo sapiens	SINGLE PROTEIN	CHEMBL1145911	1	Scientific Literature	J. Med. Chem.	2003	None
CHEMBL155280		0	312.45	0	4.36	43	CC1(C)CC2=C3C=CC4(C)C(CC[C@]4(C)O)C3CCC2=CC1=O	Relative binding affinity	'='	14.0										False	CHEMBL654203	Relative binding affinity against androgen receptor	B	BAO_0000357	single protein format	None	None	None	None	None	CHEMBL1871	Androgen Receptor	Homo sapiens	SINGLE PROTEIN	CHEMBL1123211	1	Scientific Literature	J. Med. Chem.	1986	None
CHEMBL806	FLUTAMIDE	4	276.21	0	3.21	1a, flu	CC(C)C(=O)Nc1ccc([N+](=O)[O-])c(C(F)(F)F)c1	IC50	'='	580.0	nM	6.24			UO_0000065					False	CHEMBL975403	Antagonist activity at human androgen receptor expressed in mouse NIH3T3 cells assessed as inhibition of DHT-induced transcriptional activation after 24 hrs by androgen response element-mediated luciferase reporter gene assay	F	BAO_0000219	cell-based format	Homo sapiens	None	None	NIH3T3	None	CHEMBL1871	Androgen Receptor	Homo sapiens	SINGLE PROTEIN	CHEMBL1140043	1	Scientific Literature	Bioorg. Med. Chem.	2008	CHEMBL3307716
CHEMBL480982		0	258.32	0	2.85	7	CCN(CC)c1ccc(/C=C2\C(=O)ON=C2C)cc1	IC50	'='	600.0	nM	6.22			UO_0000065					False	CHEMBL1013144	Antagonist activity at wild type human recombinant androgen receptor assessed as inhibition of testosterone-induced growth of mouse androgen dependent SC3 cells by WST-1 method	F	BAO_0000219	cell-based format	Homo sapiens	None	None	SC-3	None	CHEMBL1871	Androgen Receptor	Homo sapiens	SINGLE PROTEIN	CHEMBL1155056	1	Scientific Literature	Bioorg. Med. Chem.	2008	CHEMBL3307436
CHEMBL375907		0	326.32	0	3.54	10e	CC(C)(C)N1CCOc2cc3[nH]c(=O)cc(C(F)(F)F)c3cc21	Efficacy	'<'	20.0	%				UO_0000187					False	CHEMBL916637	Antagonist activity at human androgen receptor expressed in CV1 cells by transcriptional activation assay	F	BAO_0000219	cell-based format	Homo sapiens	None	None	CV-1	None	CHEMBL1871	Androgen Receptor	Homo sapiens	SINGLE PROTEIN	CHEMBL1139861	1	Scientific Literature	J. Med. Chem.	2007	CHEMBL3308033
CHEMBL479988		0	401.51	0	4.80	39	CC(=O)c1ccc(N(Cc2ccccc2)c2cc(C(=O)N3CCCC3)n(C)c2)cc1	IC50	'='	2000.0	nM	5.70			UO_0000065					False	CHEMBL1013144	Antagonist activity at wild type human recombinant androgen receptor assessed as inhibition of testosterone-induced growth of mouse androgen dependent SC3 cells by WST-1 method	F	BAO_0000219	cell-based format	Homo sapiens	None	None	SC-3	None	CHEMBL1871	Androgen Receptor	Homo sapiens	SINGLE PROTEIN	CHEMBL1155056	1	Scientific Literature	Bioorg. Med. Chem.	2008	CHEMBL3307436
CHEMBL481152		0	325.46	0	4.04	12	CCN(c1cc(C)cc(C)c1)c1cc(C(=O)N2CCCC2)n(C)c1	IC50	'='	22500.0	nM	4.65			UO_0000065					False	CHEMBL1013144	Antagonist activity at wild type human recombinant androgen receptor assessed as inhibition of testosterone-induced growth of mouse androgen dependent SC3 cells by WST-1 method	F	BAO_0000219	cell-based format	Homo sapiens	None	None	SC-3	None	CHEMBL1871	Androgen Receptor	Homo sapiens	SINGLE PROTEIN	CHEMBL1155056	1	Scientific Literature	Bioorg. Med. Chem.	2008	CHEMBL3307436
CHEMBL519112		0	351.36	0	3.97	46	Cn1cc(N(Cc2ccccc2)c2ccc([N+](=O)[O-])cc2)cc1C(=O)O	IC50	'='	6200.0	nM	5.21			UO_0000065					False	CHEMBL1013144	Antagonist activity at wild type human recombinant androgen receptor assessed as inhibition of testosterone-induced growth of mouse androgen dependent SC3 cells by WST-1 method	F	BAO_0000219	cell-based format	Homo sapiens	None	None	SC-3	None	CHEMBL1871	Androgen Receptor	Homo sapiens	SINGLE PROTEIN	CHEMBL1155056	1	Scientific Literature	Bioorg. Med. Chem.	2008	CHEMBL3307436
CHEMBL480955		0	384.48	0	4.47	37	Cn1cc(N(Cc2ccccc2)c2ccc(C#N)cc2)cc1C(=O)N1CCCC1	IC50	'='	610.0	nM	6.21			UO_0000065					False	CHEMBL1013144	Antagonist activity at wild type human recombinant androgen receptor assessed as inhibition of testosterone-induced growth of mouse androgen dependent SC3 cells by WST-1 method	F	BAO_0000219	cell-based format	Homo sapiens	None	None	SC-3	None	CHEMBL1871	Androgen Receptor	Homo sapiens	SINGLE PROTEIN	CHEMBL1155056	1	Scientific Literature	Bioorg. Med. Chem.	2008	CHEMBL3307436
CHEMBL491	HYDROXYFLUTAMIDE	2	292.21	0	2.32	2	CC(C)(O)C(=O)Nc1ccc([N+](=O)[O-])c(C(F)(F)F)c1	IC50						Agonist						False	CHEMBL836805	Activation of L701H/T877A mutant androgen receptor of human prostate cancer MDAMB-PCa2b cell proliferation	F	BAO_0000219	cell-based format	Homo sapiens	None	None	MDAMB-PCa2b	None	CHEMBL1871	Androgen Receptor	Homo sapiens	SINGLE PROTEIN	CHEMBL1144249	1	Scientific Literature	Bioorg. Med. Chem. Lett.	2005	None
CHEMBL137103		0	401.46	1	7.13	22	CC1=CC(C)(C)Nc2ccc3c(c21)/C(=C/c1cc(F)ccc1F)Oc1ccccc1-3	Ki	'='	887.0	nM	6.05			UO_0000065	15.08	0.28	-1.08	28.47	False	CHEMBL651951	Binding affinity against human androgen receptor	B	BAO_0000357	single protein format	None	None	None	None	None	CHEMBL1871	Androgen Receptor	Homo sapiens	SINGLE PROTEIN	CHEMBL1131161	1	Scientific Literature	J. Med. Chem.	1998	None
CHEMBL178469		0	307.27	0	3.02	11	O=C1[C@H]2C3C=CC(C3)[C@H]2C(=O)N1c1cccc(C(F)(F)F)c1	IC50	'='	35.0	nM	7.46			UO_0000065					False	CHEMBL837993	Inhibition of T877A androgen receptor of human prostate cancer cells in reporter gene assay	F	BAO_0000219	cell-based format	Homo sapiens	None	None	Cancer cell lines	None	CHEMBL1871	Androgen Receptor	Homo sapiens	SINGLE PROTEIN	CHEMBL1144249	1	Scientific Literature	Bioorg. Med. Chem. Lett.	2005	CHEMBL3307923
CHEMBL516610		0	314.35	0	2.91	10	Cn1cc(Nc2ccc([N+](=O)[O-])cc2)cc1C(=O)N1CCCC1	IC50	'='	14700.0	nM	4.83			UO_0000065					False	CHEMBL1013144	Antagonist activity at wild type human recombinant androgen receptor assessed as inhibition of testosterone-induced growth of mouse androgen dependent SC3 cells by WST-1 method	F	BAO_0000219	cell-based format	Homo sapiens	None	None	SC-3	None	CHEMBL1871	Androgen Receptor	Homo sapiens	SINGLE PROTEIN	CHEMBL1155056	1	Scientific Literature	Bioorg. Med. Chem.	2008	CHEMBL3307436
CHEMBL290804		0	329.29	0	3.81	15	C[C@H](C1CCCCC1)N1C(=O)c2c(F)c(F)c(F)c(F)c2C1=O	Activity	'='	15.0	%				UO_0000187					False	CHEMBL690971	Inhibition of androgen receptor in reporter gene (chloramphenicol acetyltransferase) assay in HeLa cells	F	BAO_0000219	cell-based format	Homo sapiens	None	None	HeLa	None	CHEMBL1871	Androgen Receptor	Homo sapiens	SINGLE PROTEIN	CHEMBL1130449	1	Scientific Literature	Bioorg. Med. Chem. Lett.	1997	CHEMBL3308376
CHEMBL481139		0	406.49	0	4.75	48	CCN(CC)C(=O)c1cc(N(Cc2ccccc2)c2ccc([N+](=O)[O-])cc2)cn1C	Activity						Active						False	CHEMBL1013147	Agonist activity at wild type human recombinant androgen receptor assessed as induction of prostate specific antigen production in human LNCaP cells by ELISA	F	BAO_0000219	cell-based format	Homo sapiens	None	None	LNCaP	None	CHEMBL1871	Androgen Receptor	Homo sapiens	SINGLE PROTEIN	CHEMBL1155056	1	Scientific Literature	Bioorg. Med. Chem.	2008	CHEMBL3307965
CHEMBL390577		0	360.33	0	3.95	12b	O=c1cc(C(F)(F)F)c2cc3c(cc2[nH]1)OCCN3Cc1ccccc1	IC50	'='	224.0	nM	6.65			UO_0000065					False	CHEMBL916637	Antagonist activity at human androgen receptor expressed in CV1 cells by transcriptional activation assay	F	BAO_0000219	cell-based format	Homo sapiens	None	None	CV-1	None	CHEMBL1871	Androgen Receptor	Homo sapiens	SINGLE PROTEIN	CHEMBL1139861	1	Scientific Literature	J. Med. Chem.	2007	CHEMBL3308033
CHEMBL347556		0	646.67	1	2.78	8	CC1(C)C(=O)N(c2ccc(C#N)c(C(F)(F)F)c2)C(=O)N1CCOCCN1CCN(CCOCc2ccc(O)c(C(N)=O)c2)CC1	IC50	'='	346.0	nM	6.46			UO_0000065	9.99	0.19	3.68	4.23	False	CHEMBL828424	Inhibition of [3H]mibolerone binding to human Androgen receptor of PC3/AR Cell Lysate	B	BAO_0000357	single protein format	Homo sapiens	None	None	None	None	CHEMBL1871	Androgen Receptor	Homo sapiens	SINGLE PROTEIN	CHEMBL1138810	1	Scientific Literature	J. Med. Chem.	2004	None
CHEMBL806	FLUTAMIDE	4	276.21	0	3.21	flutamide	CC(C)C(=O)Nc1ccc([N+](=O)[O-])c(C(F)(F)F)c1	RBA	'='	6.0										False	CHEMBL877104	Inhibition of [3H]mibolerone binding to human Androgen receptor of PC3/AR Cell Lysate	B	BAO_0000357	single protein format	Homo sapiens	None	None	None	None	CHEMBL1871	Androgen Receptor	Homo sapiens	SINGLE PROTEIN	CHEMBL1138810	1	Scientific Literature	J. Med. Chem.	2004	None
CHEMBL2113034		0	534.49	1	3.51	4	CC1(C)C(=O)N(c2ccc(C#N)c(C(F)(F)F)c2)C(=O)N1OCCOCCCc1ccc(O)c(C(N)=O)c1	RBA	'='	13.0										False	CHEMBL877104	Inhibition of [3H]mibolerone binding to human Androgen receptor of PC3/AR Cell Lysate	B	BAO_0000357	single protein format	Homo sapiens	None	None	None	None	CHEMBL1871	Androgen Receptor	Homo sapiens	SINGLE PROTEIN	CHEMBL1138810	1	Scientific Literature	J. Med. Chem.	2004	None
CHEMBL558664		0	393.84	0	4.94	22, 3HO5	CN1CC[C@H](N(Cc2ccccc2C(F)(F)F)c2ccc(C#N)c(Cl)c2)C1	IC50	'='	250.0	nM	6.60			UO_0000065	16.76	0.33	1.66	21.81	False	CHEMBL1054363	Binding affinity to AR by fluorescence polarization based competition binding assay	B	BAO_0000357	single protein format	None	None	None	None	None	CHEMBL1871	Androgen Receptor	Homo sapiens	SINGLE PROTEIN	CHEMBL1154030	1	Scientific Literature	Bioorg. Med. Chem. Lett.	2009	None
CHEMBL3318061		0	296.37	0	4.12	11	Cc1ccc(CN(C(=O)c2cc3ccccc3[nH]2)C(C)C)o1	Inhibition						Not Active						False	CHEMBL3368859	Displacement of SRC2 peptide from activation function 2 domain of androgen receptor (unknown origin)	B	BAO_0000357	single protein format	Homo sapiens	None	None	None	None	CHEMBL1871	Androgen Receptor	Homo sapiens	SINGLE PROTEIN	CHEMBL3351962	1	Scientific Literature	J. Med. Chem.	2014	None
CHEMBL269305		0	311.30	0	4.51	29	CCC1CC(C)c2cc3c(C(F)(F)F)cc(=O)oc3cc2N1	IC50	'>'	10.0	nM				UO_0000065					False	CHEMBL648081	In vitro antagonistic activity against human androgen receptor using cotransfection assay in CV-1 cells; Not active.	F	BAO_0000219	cell-based format	None	None	None	CV-1	None	CHEMBL1871	Androgen Receptor	Homo sapiens	SINGLE PROTEIN	CHEMBL1132082	1	Scientific Literature	Bioorg. Med. Chem. Lett.	1999	CHEMBL3308033
CHEMBL132134		0	448.99	1	6.05	6	COc1c(Cl)c(C)c(C(=O)O)c(OC)c1C/C=C(C)/C=C/[C@@]1(C)[C@H](C)CCC(=O)[C@@H]1C	IC50						Not Determined						False	CHEMBL649560	Minimum effective concentration required to inhibit androgen receptor (AR)	B	BAO_0000357	single protein format	None	None	None	None	None	CHEMBL1871	Androgen Receptor	Homo sapiens	SINGLE PROTEIN	CHEMBL1145088	1	Scientific Literature	J. Med. Chem.	2003	None
CHEMBL3318064		0	296.37	0	4.12	14	Cc1ccc2[nH]c(C(=O)N(Cc3ccco3)C(C)C)cc2c1	Inhibition	'>'	50.0	%				UO_0000187					False	CHEMBL3368858	Inhibition of androgen receptor binding function 3 in eGFP-expressing human LNCAP cells containing androgen-responsive probasin-derived promoter assessed as reduction in androgen receptor transcriptional activity at 3 uM after 3 days	B	BAO_0000219	cell-based format	Homo sapiens	None	None	LNCaP	None	CHEMBL1871	Androgen Receptor	Homo sapiens	SINGLE PROTEIN	CHEMBL3351962	1	Scientific Literature	J. Med. Chem.	2014	CHEMBL3307965
CHEMBL134277		0	389.50	1	7.05	18b	CC1=CC(C)(C)Nc2ccc3c(c21)/C(=C/c1ccsc1)Oc1ccc(F)cc1-3	Ki	'='	669.0	nM	6.17			UO_0000065	15.85	0.30	-0.88	29.04	False	CHEMBL648842	Inhibition of DHT binding to human androgen receptor expressed in baculovirus SF-12 cells	B	BAO_0000219	cell-based format	Homo sapiens	None	None	SF-12	None	CHEMBL1871	Androgen Receptor	Homo sapiens	SINGLE PROTEIN	CHEMBL1145087	1	Scientific Literature	J. Med. Chem.	2003	None
CHEMBL134277		0	389.50	1	7.05	18b	CC1=CC(C)(C)Nc2ccc3c(c21)/C(=C/c1ccsc1)Oc1ccc(F)cc1-3	IC50	'='	215.0	nM	6.67			UO_0000065	17.12	0.33	-0.38	31.36	False	CHEMBL647746	Inhibition of human androgen receptor at 10e-12 to 10e-5 M	B	BAO_0000357	single protein format	Homo sapiens	None	None	None	None	CHEMBL1871	Androgen Receptor	Homo sapiens	SINGLE PROTEIN	CHEMBL1145087	1	Scientific Literature	J. Med. Chem.	2003	None
CHEMBL2106801	NORMETHANDRONE	0	288.43	0	3.88	N-2	C[C@]1(O)CC[C@H]2[C@@H]3CCC4=CC(=O)CC[C@@H]4[C@H]3CC[C@@]21C	RBA	'='	25.0										False	CHEMBL651958	Relative binding affinity for androgen receptor (AR) in human MCF-7 cells	B	BAO_0000219	cell-based format	Homo sapiens	None	None	MCF7	None	CHEMBL1871	Androgen Receptor	Homo sapiens	SINGLE PROTEIN	CHEMBL1125899	1	Scientific Literature	J. Med. Chem.	1991	CHEMBL3308403
CHEMBL155290		0	254.37	0	4.36	41	CC12C=CC3=C4CCC(=O)C=C4CCC3C1CCC2	Relative binding affinity	'='	8.5										False	CHEMBL654203	Relative binding affinity against androgen receptor	B	BAO_0000357	single protein format	None	None	None	None	None	CHEMBL1871	Androgen Receptor	Homo sapiens	SINGLE PROTEIN	CHEMBL1123211	1	Scientific Literature	J. Med. Chem.	1986	None
CHEMBL156312		0	322.33	0	4.26	33	CC12CCCN1c1cc3nc(O)cc(C(F)(F)F)c3cc1CC2	Ki	'='	169.0	nM	6.77			UO_0000065	21.01	0.40	2.51	18.63	False	CHEMBL651953	Binding affinity for human androgen receptor in transiently-transfected COS-1 cells.	B	BAO_0000219	cell-based format	None	None	None	COS-1	None	CHEMBL1871	Androgen Receptor	Homo sapiens	SINGLE PROTEIN	CHEMBL1131477	1	Scientific Literature	J. Med. Chem.	1998	CHEMBL3308351
CHEMBL7058		0	296.29	0	3.95	17	C[C@@H]1Cc2cc3c(C(F)(F)F)cc(O)nc3cc2N[C@@H]1C	IC50	'='	74.0	nM	7.13			UO_0000065					False	CHEMBL648068	Antagonistic activity against human androgen receptor (hAR) expressed in CV-1 cell lines	F	BAO_0000219	cell-based format	None	None	None	CV-1	None	CHEMBL1871	Androgen Receptor	Homo sapiens	SINGLE PROTEIN	CHEMBL1132083	1	Scientific Literature	Bioorg. Med. Chem. Lett.	1999	CHEMBL3308033
CHEMBL7421		0	324.35	0	4.73	25	CC[C@@H]1Cc2cc3c(C(F)(F)F)cc(O)nc3cc2N[C@@H]1CC	EC50	'='	20.0	nM	7.70			UO_0000065					False	CHEMBL648597	Agonistic activity against human androgen receptor (hAR) expressed in CV-1 cell lines	F	BAO_0000219	cell-based format	None	None	None	CV-1	None	CHEMBL1871	Androgen Receptor	Homo sapiens	SINGLE PROTEIN	CHEMBL1132083	1	Scientific Literature	Bioorg. Med. Chem. Lett.	1999	CHEMBL3308033
CHEMBL6654		0	311.30	0	4.19	31	CCC1Nc2cc3oc(=O)cc(C(F)(F)F)c3cc2CC1C	Efficacy	'<'	20.0	%				UO_0000187					False	CHEMBL646927	In vitro antagonistic activity against human androgen receptor using cotransfection assay in CV-1 cells; Not active.	F	BAO_0000219	cell-based format	None	None	None	CV-1	None	CHEMBL1871	Androgen Receptor	Homo sapiens	SINGLE PROTEIN	CHEMBL1132082	1	Scientific Literature	Bioorg. Med. Chem. Lett.	1999	CHEMBL3308033
CHEMBL201314		0	447.42	0	3.80	35	C[C@H]1CN(C(=O)Nc2ccc(C(=O)O)nc2)[C@H](C)CN1c1ccc(C#N)c(C(F)(F)F)c1	IC50						Not Determined						False	CHEMBL863517	Inhibition of AR mediated transcriptional activation using reporter assay	F	BAO_0000019	assay format	Homo sapiens	None	None	None	None	CHEMBL1871	Androgen Receptor	Homo sapiens	SINGLE PROTEIN	CHEMBL1147729	1	Scientific Literature	J. Med. Chem.	2006	None
CHEMBL27769	STANOLONE	2	290.45	0	3.96	DHT	C[C@]12CC[C@H]3[C@@H](CC[C@H]4CC(=O)CC[C@@]43C)[C@@H]1CC[C@@H]2O	Efficacy	'<'	20.0	%				UO_0000187					True	CHEMBL911189	Antagonist activity against human androgen receptor in CV1 cells measured as percent of maximal inhibition of DHT-stimulated luciferase reporter gene activity by cotransfection assay	F	BAO_0000219	cell-based format	Homo sapiens	None	None	CV-1	None	CHEMBL1871	Androgen Receptor	Homo sapiens	SINGLE PROTEIN	CHEMBL1137374	1	Scientific Literature	J. Med. Chem.	2006	CHEMBL3308033
CHEMBL132516		0	340.78	1	5.54	22a	CC1=CC(C)(C)N(C)c2cc3nc(Cl)cc(C(F)(F)F)c3cc21	Efficacy	'='	86.0	%				UO_0000187					False	CHEMBL646928	Percent maximal inhibition against human androgen receptor (AR) dependent transcriptional activity in co-transfected mammalian CV-1 cells	F	BAO_0000219	cell-based format	None	None	None	CV-1	None	CHEMBL1871	Androgen Receptor	Homo sapiens	SINGLE PROTEIN	CHEMBL1133046	1	Scientific Literature	Bioorg. Med. Chem. Lett.	2000	CHEMBL3308033
CHEMBL385509		0	228.17	0	2.54	3	Nc1ccc2nc(O)cc(C(F)(F)F)c2c1	IC50	'='	26.0	nM	7.58			UO_0000065					True	CHEMBL911188	Antagonist activity against human androgen receptor in CV1 cells measured as inhibition of DHT-stimulated luciferase reporter gene activity by cotransfection assay	F	BAO_0000219	cell-based format	Homo sapiens	None	None	CV-1	None	CHEMBL1871	Androgen Receptor	Homo sapiens	SINGLE PROTEIN	CHEMBL1137374	1	Scientific Literature	J. Med. Chem.	2006	CHEMBL3308033
CHEMBL6855		0	311.30	0	4.51	20	CCCC1CCNc2cc3oc(=O)cc(C(F)(F)F)c3cc21	Efficacy	'<'	20.0	%				UO_0000187					False	CHEMBL646927	In vitro antagonistic activity against human androgen receptor using cotransfection assay in CV-1 cells; Not active.	F	BAO_0000219	cell-based format	None	None	None	CV-1	None	CHEMBL1871	Androgen Receptor	Homo sapiens	SINGLE PROTEIN	CHEMBL1132082	1	Scientific Literature	Bioorg. Med. Chem. Lett.	1999	CHEMBL3308033
CHEMBL50619		0	393.32	1	5.47	31	C=C1C(C)=CCC(C)(C)[C@@H]1Cc1cc(OC)c(Br)cc1OC(C)=O	Ki	'='	6387.0	nM	5.20			UO_0000065	13.21	0.30	-0.28	14.62	False	CHEMBL648329	Binding affinity determined against human Androgen receptor	B	BAO_0000357	single protein format	None	None	None	None	None	CHEMBL1871	Androgen Receptor	Homo sapiens	SINGLE PROTEIN	CHEMBL1129561	1	Scientific Literature	J. Med. Chem.	1996	None
CHEMBL244895		0	296.29	0	3.54	(+/-)4b	CC1CCCN1c1ccc2[nH]c(=O)cc(C(F)(F)F)c2c1	Efficacy	'='	39.0	%				UO_0000187					False	CHEMBL896866	Agonist efficacy at human androgen receptor by luciferase reporter gene assay relative to DHT	F	BAO_0000019	assay format	Homo sapiens	None	None	None	None	CHEMBL1871	Androgen Receptor	Homo sapiens	SINGLE PROTEIN	CHEMBL1148826	1	Scientific Literature	J. Med. Chem.	2007	None
CHEMBL250287		0	326.32	0	3.54	18c	CCCN1c2ccc3[nH]c(=O)cc(C(F)(F)F)c3c2OC[C@H]1C	IC50						Not Determined						False	CHEMBL940822	Antagonist activity at human androgen receptor expressed in CV1 cells by transcriptional activation assay	F	BAO_0000219	cell-based format	Homo sapiens	None	None	CV-1	None	CHEMBL1871	Androgen Receptor	Homo sapiens	SINGLE PROTEIN	CHEMBL1139788	1	Scientific Literature	Bioorg. Med. Chem. Lett.	2007	CHEMBL3308033
CHEMBL247452		0	408.34	0	4.72	18r	CC(C)C[C@@H]1COc2c(ccc3[nH]c(=O)cc(C(F)(F)F)c23)N1CC(F)(F)F	Efficacy	'='	34.0	%				UO_0000187					False	CHEMBL940822	Antagonist activity at human androgen receptor expressed in CV1 cells by transcriptional activation assay	F	BAO_0000219	cell-based format	Homo sapiens	None	None	CV-1	None	CHEMBL1871	Androgen Receptor	Homo sapiens	SINGLE PROTEIN	CHEMBL1139788	1	Scientific Literature	Bioorg. Med. Chem. Lett.	2007	CHEMBL3308033
CHEMBL293388		0	387.48	0	4.28	19l	COc1cccc2c1-c1ccc(NS(C)(=O)=O)cc1C(c1cccs1)O2	IC50	'>'	10000.0	nM				UO_0000065					False	CHEMBL648076	Displacement of [3H]mibolerone from human Androgen receptor	B	BAO_0000357	single protein format	Homo sapiens	None	None	None	None	CHEMBL1871	Androgen Receptor	Homo sapiens	SINGLE PROTEIN	CHEMBL1147539	1	Scientific Literature	Bioorg. Med. Chem. Lett.	2004	None
CHEMBL1095224		0	449.48	0	1.47	10	CC1(C)C(=O)N(c2ccc(C#N)c(C(F)(F)F)c2)C(=S)N1CCCNS(N)(=O)=O	IC50	'>'	1000.0	nM				UO_0000065					False	CHEMBL1121343	Displacement of [3H]mibolerone from human AR expressed in CHO-K1 cells after 2 hrs by scintillation counting	B	BAO_0000219	cell-based format	Homo sapiens	None	None	CHO-K1	None	CHEMBL1871	Androgen Receptor	Homo sapiens	SINGLE PROTEIN	CHEMBL1158555	1	Scientific Literature	Bioorg. Med. Chem.	2010	CHEMBL3307512
CHEMBL1098173		0	380.50	0	1.26	32b	Cc1cc(N2C(=O)C(C)(C)N(CCCS(N)(=O)=O)C2=S)ccc1C#N	Activity						Not Active						False	CHEMBL1121346	Agonist activity at AR in human LNCAP cells assessed as effect on cell proliferation after 6 days	F	BAO_0000219	cell-based format	Homo sapiens	None	None	LNCaP	None	CHEMBL1871	Androgen Receptor	Homo sapiens	SINGLE PROTEIN	CHEMBL1158555	1	Scientific Literature	Bioorg. Med. Chem.	2010	CHEMBL3307965
CHEMBL446191		0	282.27	0	3.15	4a	O=c1cc(C(F)(F)F)c2cc(N3CCCC3)ccc2[nH]1	IC50	'='	25.0	nM	7.60			UO_0000065					False	CHEMBL896867	Antagonist activity at human androgen receptor by luciferase reporter gene assay	F	BAO_0000019	assay format	Homo sapiens	None	None	None	None	CHEMBL1871	Androgen Receptor	Homo sapiens	SINGLE PROTEIN	CHEMBL1148826	1	Scientific Literature	J. Med. Chem.	2007	None
CHEMBL224263		0	366.26	0	3.70	(R)-16e	C[C@@H]1COc2cc3[nH]c(=O)cc(C(F)(F)F)c3cc2N1CC(F)(F)F	EC50	'='	1.1	nM	8.96			UO_0000065					True	CHEMBL916636	Agonist activity at human androgen receptor expressed in CV1 cells by transcriptional activation assay	F	BAO_0000219	cell-based format	Homo sapiens	None	None	CV-1	None	CHEMBL1871	Androgen Receptor	Homo sapiens	SINGLE PROTEIN	CHEMBL1139861	1	Scientific Literature	J. Med. Chem.	2007	CHEMBL3308033
CHEMBL2052002		0	325.33	0	4.76	25	CC[C@H]1CNc2cc3oc(=O)cc(C(F)(F)F)c3cc2[C@@H]1CC	EC50	'='	5.0	nM	8.30			UO_0000065					False	CHEMBL646844	In vitro agonistic activity against human androgen receptor using cotransfection assay in CV-1 cells.	F	BAO_0000219	cell-based format	None	None	None	CV-1	None	CHEMBL1871	Androgen Receptor	Homo sapiens	SINGLE PROTEIN	CHEMBL1132082	1	Scientific Literature	Bioorg. Med. Chem. Lett.	1999	CHEMBL3308033
CHEMBL515671		0	405.54	0	4.09	31	CC#C[C@]1(O)C[C@H]2CCc3cc(OCc4cccnc4C)ccc3[C@]2(CC)C[C@@H]1O	IC50	'>'	10000.0	nM				UO_0000065					False	CHEMBL1022147	Binding affinity to human androgen receptor	B	BAO_0000357	single protein format	Homo sapiens	None	None	None	None	CHEMBL1871	Androgen Receptor	Homo sapiens	SINGLE PROTEIN	CHEMBL1152783	1	Scientific Literature	J. Med. Chem.	2009	None
CHEMBL180681		0	346.22	0	3.46	11	Cc1cc(N2C(=O)[C@H]3C4C=CC(CC4)[C@H]3C2=O)ccc1Br	IC50						Agonist						False	CHEMBL827472	Inhibition of androgen dependent human prostate cancer cell MDA-MB-PCa2b proliferation; Ag means agonist	F	BAO_0000219	cell-based format	Homo sapiens	None	None	Cancer cell lines	None	CHEMBL1871	Androgen Receptor	Homo sapiens	SINGLE PROTEIN	CHEMBL1142826	1	Scientific Literature	Bioorg. Med. Chem. Lett.	2005	CHEMBL3307923
CHEMBL346827		0	310.32	0	3.69	19f	Cn1c(=O)cc(C(F)(F)F)c2cc3c(cc21)NC(C)(C)CC3	IC50	'='	36.0	nM	7.44			UO_0000065					False	CHEMBL648072	Antagonistic activity against human androgen receptor (hAR) in co-transfected CV-1 cells.	F	BAO_0000219	cell-based format	None	None	None	CV-1	None	CHEMBL1871	Androgen Receptor	Homo sapiens	SINGLE PROTEIN	CHEMBL1131477	1	Scientific Literature	J. Med. Chem.	1998	CHEMBL3308033
CHEMBL409	BICALUTAMIDE	4	430.38	0	2.88	2 (Bicalutamide)	CC(O)(CS(=O)(=O)c1ccc(F)cc1)C(=O)Nc1ccc(C#N)c(C(F)(F)F)c1	Ki	'='	117.0	nM	6.93			UO_0000065	16.11	0.33	4.05	6.46	False	CHEMBL872368	Binding affinity for human androgen receptor transfected into mammalian COS-1 cells	B	BAO_0000219	cell-based format	None	None	None	COS-1	None	CHEMBL1871	Androgen Receptor	Homo sapiens	SINGLE PROTEIN	CHEMBL1133046	1	Scientific Literature	Bioorg. Med. Chem. Lett.	2000	CHEMBL3308351
CHEMBL132427		0	319.33	0	4.29	22f	CN1c2cc3nc(C#N)cc(C(F)(F)F)c3cc2CCC1(C)C	Ki	'='	86.0	nM	7.07			UO_0000065	22.13	0.42	2.78	17.70	False	CHEMBL872368	Binding affinity for human androgen receptor transfected into mammalian COS-1 cells	B	BAO_0000219	cell-based format	None	None	None	COS-1	None	CHEMBL1871	Androgen Receptor	Homo sapiens	SINGLE PROTEIN	CHEMBL1133046	1	Scientific Literature	Bioorg. Med. Chem. Lett.	2000	CHEMBL3308351
CHEMBL133503		0	298.28	0	4.53	6c	CC1(C)CCc2cc3c(C(F)(F)F)cc(F)nc3cc2N1	Ki	'='	11.0	nM	7.96			UO_0000065	26.68	0.52	3.43	31.94	False	CHEMBL872368	Binding affinity for human androgen receptor transfected into mammalian COS-1 cells	B	BAO_0000219	cell-based format	None	None	None	COS-1	None	CHEMBL1871	Androgen Receptor	Homo sapiens	SINGLE PROTEIN	CHEMBL1133046	1	Scientific Literature	Bioorg. Med. Chem. Lett.	2000	CHEMBL3308351
CHEMBL3706898		0	270.25	0	3.08	11c	CCCc1cc2c(C(F)(F)F)cc(=O)[nH]c2cc1N	Efficacy	'='	34.0	%				UO_0000187					False	CHEMBL887362	Antagonist activity at human androgen receptor expressed in CV1 cells assessed as inhibition of DHT-induced response	F	BAO_0000219	cell-based format	Homo sapiens	None	None	CV-1	None	CHEMBL1871	Androgen Receptor	Homo sapiens	SINGLE PROTEIN	CHEMBL1144605	1	Scientific Literature	Bioorg. Med. Chem. Lett.	2007	CHEMBL3308033
CHEMBL436784		0	392.22	0	4.48	13i	O=c1cc(C(F)(F)F)c2cc(N(CC(F)(F)F)CC(F)(F)F)ccc2[nH]1	Ki	'='	1.5	nM	8.82			UO_0000065	22.50	0.46	4.34	24.44	True	CHEMBL887363	Binding affinity to human androgen receptor expressed in CV1 cells	B	BAO_0000219	cell-based format	Homo sapiens	None	None	CV-1	None	CHEMBL1871	Androgen Receptor	Homo sapiens	SINGLE PROTEIN	CHEMBL1144605	1	Scientific Literature	Bioorg. Med. Chem. Lett.	2007	CHEMBL3308033
CHEMBL3706879		0	284.28	0	3.76	9c	CCCCNc1ccc2c(C(F)(F)F)cc(=O)[nH]c2c1	Ki	'='	50.0	nM	7.30			UO_0000065	25.68	0.50	3.54	16.26	False	CHEMBL887363	Binding affinity to human androgen receptor expressed in CV1 cells	B	BAO_0000219	cell-based format	Homo sapiens	None	None	CV-1	None	CHEMBL1871	Androgen Receptor	Homo sapiens	SINGLE PROTEIN	CHEMBL1144605	1	Scientific Literature	Bioorg. Med. Chem. Lett.	2007	CHEMBL3308033
CHEMBL229808		0	291.74	0	1.90	8	Cc1c(N2C[C@@H]3[C@H](O)CCN3C2=O)ccc(C#N)c1Cl	Ki	'='	2.0	nM	8.70			UO_0000065	29.82	0.59	6.80	12.87	False	CHEMBL888425	Displacement of [3H]DHT from androgen receptor expressed in MDA-MB-453 cells	B	BAO_0000219	cell-based format	Homo sapiens	None	None	MDA-MB-453	None	CHEMBL1871	Androgen Receptor	Homo sapiens	SINGLE PROTEIN	CHEMBL1145402	1	Scientific Literature	J. Med. Chem.	2007	CHEMBL3307596
CHEMBL229808		0	291.74	0	1.90	8	Cc1c(N2C[C@@H]3[C@H](O)CCN3C2=O)ccc(C#N)c1Cl	EC50	'='	15.0	nM	7.82			UO_0000065					False	CHEMBL888424	Agonist activity at androgen receptor expressed in C2C12 mouse cells by luciferase reporter transactivation assay	F	BAO_0000219	cell-based format	Homo sapiens	None	None	C2C12	None	CHEMBL1871	Androgen Receptor	Homo sapiens	SINGLE PROTEIN	CHEMBL1145402	1	Scientific Literature	J. Med. Chem.	2007	CHEMBL3308003
CHEMBL393278		0	318.50	0	4.14	9	C[C@]12CC[C@H]3[C@@H](CC[C@H]4[C@H]5CCC[C@]43CC[C@@H]5O)[C@@H]1CC[C@@H]2O	IC50	'='	68.0	nM	7.17			UO_0000065	22.50	0.43	3.03	17.72	False	CHEMBL886327	Binding affinity to androgen receptor	B	BAO_0000357	single protein format	None	None	None	None	None	CHEMBL1871	Androgen Receptor	Homo sapiens	SINGLE PROTEIN	CHEMBL1139947	1	Scientific Literature	Bioorg. Med. Chem. Lett.	2007	None
CHEMBL245771		0	316.44	0	3.61	24	C[C@]12CC[C@H]3[C@@H](CC=C4C[C@@H]5CC[C@@]43CC(=O)O5)[C@@H]1CC[C@@H]2O	IC50	'>'	1000.0	nM				UO_0000065					False	CHEMBL886327	Binding affinity to androgen receptor	B	BAO_0000357	single protein format	None	None	None	None	None	CHEMBL1871	Androgen Receptor	Homo sapiens	SINGLE PROTEIN	CHEMBL1139947	1	Scientific Literature	Bioorg. Med. Chem. Lett.	2007	None
CHEMBL438863		0	316.44	0	2.85	23	C[C@]12CC[C@H]3[C@@H](CC4C5=CC(=O)CC[C@@]53C[C@H]4O)[C@@H]1CC[C@@H]2O	IC50	'>'	1000.0	nM				UO_0000065					False	CHEMBL886327	Binding affinity to androgen receptor	B	BAO_0000357	single protein format	None	None	None	None	None	CHEMBL1871	Androgen Receptor	Homo sapiens	SINGLE PROTEIN	CHEMBL1139947	1	Scientific Literature	Bioorg. Med. Chem. Lett.	2007	None
CHEMBL417729		0	339.27	1	5.09	27a	C=C1CCCC(C)(C)[C@H]1Cc1cc(OC)c(Br)cc1O	Ki	'='	737.0	nM	6.13			UO_0000065	18.08	0.42	1.04	20.82	False	CHEMBL648329	Binding affinity determined against human Androgen receptor	B	BAO_0000357	single protein format	None	None	None	None	None	CHEMBL1871	Androgen Receptor	Homo sapiens	SINGLE PROTEIN	CHEMBL1129561	1	Scientific Literature	J. Med. Chem.	1996	None
CHEMBL216949		0	340.39	1	5.37	4f	CCCCN(CCCC)c1ccc2nc(O)cc(C(F)(F)F)c2c1	IC50	'='	29.5	nM	7.53			UO_0000065					False	CHEMBL911188	Antagonist activity against human androgen receptor in CV1 cells measured as inhibition of DHT-stimulated luciferase reporter gene activity by cotransfection assay	F	BAO_0000219	cell-based format	Homo sapiens	None	None	CV-1	None	CHEMBL1871	Androgen Receptor	Homo sapiens	SINGLE PROTEIN	CHEMBL1137374	1	Scientific Literature	J. Med. Chem.	2006	CHEMBL3308033
CHEMBL217402		0	298.31	0	4.19	4g	CCN(c1ccc2nc(O)cc(C(F)(F)F)c2c1)C(C)C	Ki	'='	7.4	nM	8.13			UO_0000065	27.26	0.53	3.94	22.36	False	CHEMBL911185	Displacement of [3H]DHT from human androgen receptor expressed in MDA-MB-453 cells by whole cell receptor binding assay	B	BAO_0000219	cell-based format	Homo sapiens	None	None	MDA-MB-453	None	CHEMBL1871	Androgen Receptor	Homo sapiens	SINGLE PROTEIN	CHEMBL1137374	1	Scientific Literature	J. Med. Chem.	2006	CHEMBL3307596
CHEMBL442240		0	312.34	0	4.17	4e	CCCN(CCC)c1ccc2[nH]c(=O)cc(C(F)(F)F)c2c1	Ki	'='	64.0	nM	7.19			UO_0000065	23.03	0.45	3.02	19.93	True	CHEMBL911185	Displacement of [3H]DHT from human androgen receptor expressed in MDA-MB-453 cells by whole cell receptor binding assay	B	BAO_0000219	cell-based format	Homo sapiens	None	None	MDA-MB-453	None	CHEMBL1871	Androgen Receptor	Homo sapiens	SINGLE PROTEIN	CHEMBL1137374	1	Scientific Literature	J. Med. Chem.	2006	CHEMBL3307596
CHEMBL405835		0	270.25	0	3.78	4a	CCCNc1ccc2nc(O)cc(C(F)(F)F)c2c1	Ki	'='	54.0	nM	7.27			UO_0000065	26.89	0.52	3.49	16.10	False	CHEMBL911185	Displacement of [3H]DHT from human androgen receptor expressed in MDA-MB-453 cells by whole cell receptor binding assay	B	BAO_0000219	cell-based format	Homo sapiens	None	None	MDA-MB-453	None	CHEMBL1871	Androgen Receptor	Homo sapiens	SINGLE PROTEIN	CHEMBL1137374	1	Scientific Literature	J. Med. Chem.	2006	CHEMBL3307596
CHEMBL267260		0	364.29	0	4.74	4l	Oc1cc(C(F)(F)F)c2cc(N(CC3CC3)CC(F)(F)F)ccc2n1	Efficacy	'<'	20.0	%				UO_0000187					False	CHEMBL911189	Antagonist activity against human androgen receptor in CV1 cells measured as percent of maximal inhibition of DHT-stimulated luciferase reporter gene activity by cotransfection assay	F	BAO_0000219	cell-based format	Homo sapiens	None	None	CV-1	None	CHEMBL1871	Androgen Receptor	Homo sapiens	SINGLE PROTEIN	CHEMBL1137374	1	Scientific Literature	J. Med. Chem.	2006	CHEMBL3308033
CHEMBL442240		0	312.34	0	4.17	4e	CCCN(CCC)c1ccc2[nH]c(=O)cc(C(F)(F)F)c2c1	Efficacy	'='	72.0	%				UO_0000187					True	CHEMBL911187	Agonist activity at human androgen receptor in CV1 cells measured as stimulation of luciferase reporter gene activity with relative to DHT by cotransfection assay	F	BAO_0000219	cell-based format	Homo sapiens	None	None	CV-1	None	CHEMBL1871	Androgen Receptor	Homo sapiens	SINGLE PROTEIN	CHEMBL1137374	1	Scientific Literature	J. Med. Chem.	2006	CHEMBL3308033
CHEMBL277378		0	284.28	0	3.81	4d	CCN(CC)c1ccc2nc(O)cc(C(F)(F)F)c2c1	Efficacy	'='	94.0	%				UO_0000187					True	CHEMBL911187	Agonist activity at human androgen receptor in CV1 cells measured as stimulation of luciferase reporter gene activity with relative to DHT by cotransfection assay	F	BAO_0000219	cell-based format	Homo sapiens	None	None	CV-1	None	CHEMBL1871	Androgen Receptor	Homo sapiens	SINGLE PROTEIN	CHEMBL1137374	1	Scientific Literature	J. Med. Chem.	2006	CHEMBL3308033
CHEMBL135	ESTRADIOL	4	272.39	0	3.61	17-beta-estradiol	C[C@]12CC[C@@H]3c4ccc(O)cc4CC[C@H]3[C@@H]1CC[C@@H]2O	Ki						Not Determined						False	CHEMBL648332	Binding affinity for human Androgen receptor; ND = Not determined	B	BAO_0000357	single protein format	Homo sapiens	None	None	None	None	CHEMBL1871	Androgen Receptor	Homo sapiens	SINGLE PROTEIN	CHEMBL1129561	1	Scientific Literature	J. Med. Chem.	1996	None
CHEMBL1085958		0	595.50	2	7.55	23c	O=S(=O)(Nc1ccc(-c2ccc3c(cnn3-c3ccc(F)cc3)c2)c(C(F)(F)F)c1)c1cccc(OC(F)(F)F)c1	IC50	'>'	10000.0	nM				UO_0000065					False	CHEMBL1119509	Binding affinity to AR	B	BAO_0000357	single protein format	None	None	None	None	None	CHEMBL1871	Androgen Receptor	Homo sapiens	SINGLE PROTEIN	CHEMBL1155531	1	Scientific Literature	J. Med. Chem.	2010	None
CHEMBL157344		0	338.37	1	5.29	29f	CC1c2cc3c(C(F)(F)F)cc(O)nc3cc2NC(C)(C)C1(C)C	Ki	'='	358.0	nM	6.45			UO_0000065	19.05	0.37	1.16	14.28	False	CHEMBL651953	Binding affinity for human androgen receptor in transiently-transfected COS-1 cells.	B	BAO_0000219	cell-based format	None	None	None	COS-1	None	CHEMBL1871	Androgen Receptor	Homo sapiens	SINGLE PROTEIN	CHEMBL1131477	1	Scientific Literature	J. Med. Chem.	1998	CHEMBL3308351
CHEMBL50786		0	268.36	0	4.31	24	C=C1C=C(C)CC(C)(C)C1Cc1ccc2nonc2c1	Ki	'>'	10000.0	nM				UO_0000065					False	CHEMBL648329	Binding affinity determined against human Androgen receptor	B	BAO_0000357	single protein format	None	None	None	None	None	CHEMBL1871	Androgen Receptor	Homo sapiens	SINGLE PROTEIN	CHEMBL1129561	1	Scientific Literature	J. Med. Chem.	1996	None
CHEMBL1076438	LECANINDOLE D	0	353.51	0	4.31	4	CC1(C)[C@H](O)CC[C@]2(C)[C@@]3(C)c4[nH]c5ccccc5c4C[C@@H]3CC[C@@]12O	EC50						Not Active						False	CHEMBL1105077	Agonist activity at androgen receptor ligand binding domain expressed in african green monkey COS7 cells co-transfected with Gal4-DBD up to 10 uM by luciferase reporter gene assay	B	BAO_0000219	cell-based format	None	None	None	COS-7	None	CHEMBL1871	Androgen Receptor	Homo sapiens	SINGLE PROTEIN	CHEMBL1154793	1	Scientific Literature	J. Nat. Prod.	2009	CHEMBL3307648
CHEMBL133882		0	404.93	1	5.45	18	Cc1c(Cl)c(O)c2c(c1C=O)OC(C)(/C=C/[C@]1(C)C(C)C(=O)CC[C@H]1C)CC2	IC50						Not Determined						False	CHEMBL649560	Minimum effective concentration required to inhibit androgen receptor (AR)	B	BAO_0000357	single protein format	None	None	None	None	None	CHEMBL1871	Androgen Receptor	Homo sapiens	SINGLE PROTEIN	CHEMBL1145088	1	Scientific Literature	J. Med. Chem.	2003	None
CHEMBL1084770		0	284.36	0	3.27	5	CCc1cn(CCO)c(CC)c1Oc1ccc(C#N)cc1	IC50	'>'	5000.0	nM				UO_0000065					False	CHEMBL1119491	Inhibition of androgen receptor	B	BAO_0000357	single protein format	None	None	None	None	None	CHEMBL1871	Androgen Receptor	Homo sapiens	SINGLE PROTEIN	CHEMBL1155473	1	Scientific Literature	Bioorg. Med. Chem. Lett.	2010	None
CHEMBL1082837		0	477.48	1	5.54	19a	CC(C)NS(=O)(=O)c1ccc(-c2ccc3c(cnn3-c3ccc(F)cc3)c2)c(C(F)(F)F)c1	IC50	'>'	10000.0	nM				UO_0000065					False	CHEMBL1119509	Binding affinity to AR	B	BAO_0000357	single protein format	None	None	None	None	None	CHEMBL1871	Androgen Receptor	Homo sapiens	SINGLE PROTEIN	CHEMBL1155531	1	Scientific Literature	J. Med. Chem.	2010	None
CHEMBL1868702	GESTRINONE	4	308.42	0	3.72	23	C#C[C@]1(O)CC[C@H]2[C@@H]3CCC4=CC(=O)CCC4=C3C=C[C@@]21CC	Relative binding affinity	'='	83.0										True	CHEMBL654203	Relative binding affinity against androgen receptor	B	BAO_0000357	single protein format	None	None	None	None	None	CHEMBL1871	Androgen Receptor	Homo sapiens	SINGLE PROTEIN	CHEMBL1123211	1	Scientific Literature	J. Med. Chem.	1986	None
CHEMBL191042		0	661.52	2	6.87	13	Cc1c(NS(C)(=O)=O)cccc1N(Cc1ccc(Oc2ccc(Br)c(OCC(=O)O)c2)cc1)Cc1ccc(F)cc1F	IC50						Not Determined						False	CHEMBL828747	Inhibition of human androgen receptor; Not determined	B	BAO_0000357	single protein format	Homo sapiens	None	None	None	None	CHEMBL1871	Androgen Receptor	Homo sapiens	SINGLE PROTEIN	CHEMBL1141148	1	Scientific Literature	J. Med. Chem.	2005	None
CHEMBL1099087		0	448.49	0	2.28	32e	Cc1c(N2C(=O)C(C)(C)N(CCCS(N)(=O)=O)C2=S)ccc(C#N)c1C(F)(F)F	EC5	'='	2000.0	nM				UO_0000065					False	CHEMBL1121345	Activity at human AR expressed in human HeLa cells after 48 hrs by stable-luciferase reporter gene assay	B	BAO_0000219	cell-based format	Homo sapiens	None	None	HeLa	None	CHEMBL1871	Androgen Receptor	Homo sapiens	SINGLE PROTEIN	CHEMBL1158555	1	Scientific Literature	Bioorg. Med. Chem.	2010	CHEMBL3308376
CHEMBL1098172		0	366.47	0	0.95	32a	CC1(C)C(=O)N(c2ccc(C#N)cc2)C(=S)N1CCCS(N)(=O)=O	Activity						Not Determined						False	CHEMBL1121348	Agonist activity at AR in bicalutamide-resistant human LNCAP cells assessed as effect on cell proliferation after 6 days	F	BAO_0000219	cell-based format	Homo sapiens	None	None	LNCaP	None	CHEMBL1871	Androgen Receptor	Homo sapiens	SINGLE PROTEIN	CHEMBL1158555	1	Scientific Literature	Bioorg. Med. Chem.	2010	CHEMBL3307965
CHEMBL335948		0	309.34	0	4.43	17	CNc1cc(C(F)(F)F)c2cc3c(cc2n1)NC(C)(C)CC3	IC50	'>'	10000.0	nM				UO_0000065					False	CHEMBL649556	Inhibitory concentration against human androgen receptor (AR) dependent transcriptional activity in co-transfected mammalian CV-1 cells	F	BAO_0000219	cell-based format	None	None	None	CV-1	None	CHEMBL1871	Androgen Receptor	Homo sapiens	SINGLE PROTEIN	CHEMBL1133046	1	Scientific Literature	Bioorg. Med. Chem. Lett.	2000	CHEMBL3308033
CHEMBL364393		0	388.38	0	2.12	22	CC(C)(C)OC(=O)N1C[C@H]2C[C@@H]1[C@H]1C(=O)N(c3ccc([N+](=O)[O-])cc3)C(=O)N12	IC50	'='	2390.0	nM	5.62			UO_0000065					False	CHEMBL833228	In vitro antagonistic activity against mutant androgen receptor of LNCap cells	F	BAO_0000219	cell-based format	Homo sapiens	None	None	LNCaP	None	CHEMBL1871	Androgen Receptor	Homo sapiens	SINGLE PROTEIN	CHEMBL1138730	1	Scientific Literature	Bioorg. Med. Chem. Lett.	2004	CHEMBL3307965
CHEMBL188857		0	368.39	0	2.09	18	CC(C)(C)OC(=O)N1C[C@@H]2C[C@H]1[C@H]1C(=O)N(c3ccc(C#N)cc3)C(=O)N21	Ki	'='	190.0	nM	6.72			UO_0000065	18.24	0.34	4.63	7.15	False	CHEMBL826376	Displacement of [3H]DHT from androgen receptor of human MDA-453 cells	B	BAO_0000219	cell-based format	Homo sapiens	None	None	MDA-453	None	CHEMBL1871	Androgen Receptor	Homo sapiens	SINGLE PROTEIN	CHEMBL1138730	1	Scientific Literature	Bioorg. Med. Chem. Lett.	2004	None
CHEMBL247454		0	400.40	0	4.90	(S)-18h	O=c1cc(C(F)(F)F)c2c3c(ccc2[nH]1)N(CC1CC1)[C@@H](c1ccccc1)CO3	Efficacy	'<'	20.0	%				UO_0000187					False	CHEMBL940822	Antagonist activity at human androgen receptor expressed in CV1 cells by transcriptional activation assay	F	BAO_0000219	cell-based format	Homo sapiens	None	None	CV-1	None	CHEMBL1871	Androgen Receptor	Homo sapiens	SINGLE PROTEIN	CHEMBL1139788	1	Scientific Literature	Bioorg. Med. Chem. Lett.	2007	CHEMBL3308033
CHEMBL247633		0	354.37	0	4.18	18k	CC[C@@H]1COc2c(ccc3[nH]c(=O)cc(C(F)(F)F)c23)N1CC(C)C	EC50	'='	227.0	nM	6.64			UO_0000065					False	CHEMBL940820	Agonist activity at human androgen receptor expressed in CV1 cells by transcriptional activation assay	F	BAO_0000219	cell-based format	Homo sapiens	None	None	CV-1	None	CHEMBL1871	Androgen Receptor	Homo sapiens	SINGLE PROTEIN	CHEMBL1139788	1	Scientific Literature	Bioorg. Med. Chem. Lett.	2007	CHEMBL3308033
CHEMBL224263		0	366.26	0	3.70	5a	C[C@@H]1COc2cc3[nH]c(=O)cc(C(F)(F)F)c3cc2N1CC(F)(F)F	Efficacy	'='	82.0	%				UO_0000187					True	CHEMBL940821	Agonist activity at human androgen receptor expressed in CV1 cells by transcriptional activation assay at 5 nM relative to DHT	F	BAO_0000219	cell-based format	Homo sapiens	None	None	CV-1	None	CHEMBL1871	Androgen Receptor	Homo sapiens	SINGLE PROTEIN	CHEMBL1139788	1	Scientific Literature	Bioorg. Med. Chem. Lett.	2007	CHEMBL3308033
CHEMBL250702		0	326.32	0	3.54	18g	CC[C@@H]1COc2c(ccc3[nH]c(=O)cc(C(F)(F)F)c23)N1CC	Efficacy	'='	27.0	%				UO_0000187					False	CHEMBL940821	Agonist activity at human androgen receptor expressed in CV1 cells by transcriptional activation assay at 5 nM relative to DHT	F	BAO_0000219	cell-based format	Homo sapiens	None	None	CV-1	None	CHEMBL1871	Androgen Receptor	Homo sapiens	SINGLE PROTEIN	CHEMBL1139788	1	Scientific Literature	Bioorg. Med. Chem. Lett.	2007	CHEMBL3308033
CHEMBL250084		0	312.29	0	3.52	16e	CCC[C@@H]1COc2c(ccc3[nH]c(=O)cc(C(F)(F)F)c23)N1	IC50	'='	113.0	nM	6.95			UO_0000065					False	CHEMBL940822	Antagonist activity at human androgen receptor expressed in CV1 cells by transcriptional activation assay	F	BAO_0000219	cell-based format	Homo sapiens	None	None	CV-1	None	CHEMBL1871	Androgen Receptor	Homo sapiens	SINGLE PROTEIN	CHEMBL1139788	1	Scientific Literature	Bioorg. Med. Chem. Lett.	2007	CHEMBL3308033
CHEMBL250286		0	312.29	0	3.15	18b	CCN1c2ccc3[nH]c(=O)cc(C(F)(F)F)c3c2OC[C@H]1C	IC50						Not Determined						False	CHEMBL940822	Antagonist activity at human androgen receptor expressed in CV1 cells by transcriptional activation assay	F	BAO_0000219	cell-based format	Homo sapiens	None	None	CV-1	None	CHEMBL1871	Androgen Receptor	Homo sapiens	SINGLE PROTEIN	CHEMBL1139788	1	Scientific Literature	Bioorg. Med. Chem. Lett.	2007	CHEMBL3308033
CHEMBL248027		0	559.75	1	4.12	56, racemic	CN(C)S(=O)(=O)Nc1ccc(CC23CCC(=O)C=C2CCN(S(=O)(=O)c2ccc(C(C)(C)C)cc2)C3)cc1	Activity	'='	50.0	%				UO_0000187					False	CHEMBL941999	Displacement of [3H]dihydrotestosterone from androgen receptor at 10 uM	B	BAO_0000357	single protein format	None	None	None	None	None	CHEMBL1871	Androgen Receptor	Homo sapiens	SINGLE PROTEIN	CHEMBL1139829	1	Scientific Literature	Bioorg. Med. Chem. Lett.	2007	None
CHEMBL247815		0	530.71	1	4.27	54, racemic	CC(C)(C)c1ccc(S(=O)(=O)N2CCC3=CC(=O)CCC3(Cc3ccc(NS(C)(=O)=O)cc3)C2)cc1	Activity	'='	50.0	%				UO_0000187					False	CHEMBL941999	Displacement of [3H]dihydrotestosterone from androgen receptor at 10 uM	B	BAO_0000357	single protein format	None	None	None	None	None	CHEMBL1871	Androgen Receptor	Homo sapiens	SINGLE PROTEIN	CHEMBL1139829	1	Scientific Literature	Bioorg. Med. Chem. Lett.	2007	None
CHEMBL247993		0	340.35	0	3.79	18n	CCN1c2ccc3[nH]c(=O)cc(C(F)(F)F)c3c2OC[C@H]1C(C)C	Efficacy	'='	21.0	%				UO_0000187					False	CHEMBL940822	Antagonist activity at human androgen receptor expressed in CV1 cells by transcriptional activation assay	F	BAO_0000219	cell-based format	Homo sapiens	None	None	CV-1	None	CHEMBL1871	Androgen Receptor	Homo sapiens	SINGLE PROTEIN	CHEMBL1139788	1	Scientific Literature	Bioorg. Med. Chem. Lett.	2007	CHEMBL3308033
CHEMBL397561		0	394.32	0	4.33	18o	CC(C)[C@@H]1COc2c(ccc3[nH]c(=O)cc(C(F)(F)F)c23)N1CC(F)(F)F	EC50	'='	20.0	nM	7.70			UO_0000065					False	CHEMBL940820	Agonist activity at human androgen receptor expressed in CV1 cells by transcriptional activation assay	F	BAO_0000219	cell-based format	Homo sapiens	None	None	CV-1	None	CHEMBL1871	Androgen Receptor	Homo sapiens	SINGLE PROTEIN	CHEMBL1139788	1	Scientific Literature	Bioorg. Med. Chem. Lett.	2007	CHEMBL3308033
CHEMBL250702		0	326.32	0	3.54	18g	CC[C@@H]1COc2c(ccc3[nH]c(=O)cc(C(F)(F)F)c23)N1CC	EC50	'='	410.0	nM	6.39			UO_0000065					False	CHEMBL940820	Agonist activity at human androgen receptor expressed in CV1 cells by transcriptional activation assay	F	BAO_0000219	cell-based format	Homo sapiens	None	None	CV-1	None	CHEMBL1871	Androgen Receptor	Homo sapiens	SINGLE PROTEIN	CHEMBL1139788	1	Scientific Literature	Bioorg. Med. Chem. Lett.	2007	CHEMBL3308033
CHEMBL247637		0	400.40	0	4.90	(+)-18h	O=c1cc(C(F)(F)F)c2c3c(ccc2[nH]1)N(CC1CC1)C(c1ccccc1)CO3	Efficacy	'='	89.0	%				UO_0000187					False	CHEMBL940821	Agonist activity at human androgen receptor expressed in CV1 cells by transcriptional activation assay at 5 nM relative to DHT	F	BAO_0000219	cell-based format	Homo sapiens	None	None	CV-1	None	CHEMBL1871	Androgen Receptor	Homo sapiens	SINGLE PROTEIN	CHEMBL1139788	1	Scientific Literature	Bioorg. Med. Chem. Lett.	2007	CHEMBL3308033
CHEMBL247452		0	408.34	0	4.72	18r	CC(C)C[C@@H]1COc2c(ccc3[nH]c(=O)cc(C(F)(F)F)c23)N1CC(F)(F)F	Efficacy	'='	36.0	%				UO_0000187					False	CHEMBL940821	Agonist activity at human androgen receptor expressed in CV1 cells by transcriptional activation assay at 5 nM relative to DHT	F	BAO_0000219	cell-based format	Homo sapiens	None	None	CV-1	None	CHEMBL1871	Androgen Receptor	Homo sapiens	SINGLE PROTEIN	CHEMBL1139788	1	Scientific Literature	Bioorg. Med. Chem. Lett.	2007	CHEMBL3308033
CHEMBL401012		0	298.26	0	2.76	18a	C[C@@H]1COc2c(ccc3[nH]c(=O)cc(C(F)(F)F)c23)N1C	IC50						Not Determined						False	CHEMBL940822	Antagonist activity at human androgen receptor expressed in CV1 cells by transcriptional activation assay	F	BAO_0000219	cell-based format	Homo sapiens	None	None	CV-1	None	CHEMBL1871	Androgen Receptor	Homo sapiens	SINGLE PROTEIN	CHEMBL1139788	1	Scientific Literature	Bioorg. Med. Chem. Lett.	2007	CHEMBL3308033
CHEMBL247995		0	442.36	0	4.92	18q	O=c1cc(C(F)(F)F)c2c3c(ccc2[nH]1)N(CC(F)(F)F)[C@H](Cc1ccccc1)CO3	IC50	'>'	10000.0	nM				UO_0000065					False	CHEMBL940822	Antagonist activity at human androgen receptor expressed in CV1 cells by transcriptional activation assay	F	BAO_0000219	cell-based format	Homo sapiens	None	None	CV-1	None	CHEMBL1871	Androgen Receptor	Homo sapiens	SINGLE PROTEIN	CHEMBL1139788	1	Scientific Literature	Bioorg. Med. Chem. Lett.	2007	CHEMBL3308033
CHEMBL386630	TESTOSTERONE	4	288.43	0	3.88	Table 1,C1R30	C[C@]12CC[C@H]3[C@@H](CCC4=CC(=O)CC[C@@]43C)[C@@H]1CC[C@@H]2O	IC50	'='	2.7	nM	8.57			UO_0000065	29.71	0.56	4.69	22.97	False	CHEMBL925473	Binding affinity at AR	B	BAO_0000357	single protein format	None	None	None	None	None	CHEMBL1871	Androgen Receptor	Homo sapiens	SINGLE PROTEIN	CHEMBL1140529	1	Scientific Literature	Bioorg. Med. Chem. Lett.	2007	None
CHEMBL135	ESTRADIOL	4	272.39	0	3.61	estradiol	C[C@]12CC[C@@H]3c4ccc(O)cc4CC[C@H]3[C@@H]1CC[C@@H]2O	IC50	'='	26.0	nM	7.58			UO_0000065	27.85	0.52	3.98	18.75	False	CHEMBL925473	Binding affinity at AR	B	BAO_0000357	single protein format	None	None	None	None	None	CHEMBL1871	Androgen Receptor	Homo sapiens	SINGLE PROTEIN	CHEMBL1140529	1	Scientific Literature	Bioorg. Med. Chem. Lett.	2007	None
CHEMBL266269		0	310.32	0	4.34	23	CC[C@@H]1Cc2cc3c(C(F)(F)F)cc(O)nc3cc2N[C@@H]1C	Ki	'='	15.0	nM	7.82			UO_0000065	25.21	0.49	3.48	17.33	False	CHEMBL648840	Binding affinity towards human androgen receptor (hAR), using dihydrotestosterone as radioligand for competitive binding assay	B	BAO_0000357	single protein format	None	None	None	None	None	CHEMBL1871	Androgen Receptor	Homo sapiens	SINGLE PROTEIN	CHEMBL1132083	1	Scientific Literature	Bioorg. Med. Chem. Lett.	1999	None
CHEMBL569353		0	368.85	0	4.19	9	Cc1c(C#N)c(N)nc2c3c(sc12)NC(=O)C[C@@H]3c1ccccc1Cl	EC50	'>'	10000.0	nM				UO_0000065					False	CHEMBL1045527	Binding affinity to androgen receptor	B	BAO_0000357	single protein format	None	None	None	None	None	CHEMBL1871	Androgen Receptor	Homo sapiens	SINGLE PROTEIN	CHEMBL1155365	1	Scientific Literature	Bioorg. Med. Chem. Lett.	2009	None
CHEMBL570708		0	388.28	1	5.26	11	Cc1c(C#N)c(Cl)nc2c3c(sc12)NC(=O)CC3c1ccccc1Cl	EC50	'>'	10000.0	nM				UO_0000065					False	CHEMBL1045528	Agonist activity at androgen receptor expressed in CV-1 cells by MMTV luciferase reporter assay	F	BAO_0000219	cell-based format	None	None	None	CV-1	None	CHEMBL1871	Androgen Receptor	Homo sapiens	SINGLE PROTEIN	CHEMBL1155365	1	Scientific Literature	Bioorg. Med. Chem. Lett.	2009	CHEMBL3308033
CHEMBL160451		0	308.30	0	4.57	9a	CC1=CC(C)(C)Nc2cc3nc(O)cc(C(F)(F)F)c3cc21	Efficacy	'='	70.0	%				UO_0000187					False	CHEMBL649490	Efficacy as a function of maximal inhibition against human androgen receptor.	B	BAO_0000357	single protein format	None	None	None	None	None	CHEMBL1871	Androgen Receptor	Homo sapiens	SINGLE PROTEIN	CHEMBL1131477	1	Scientific Literature	J. Med. Chem.	1998	None
CHEMBL181571		0	334.33	0	3.06	21	O=C1[C@H]2C3C=CC(C3)[C@H]2C(=O)N1c1ccc([N+](=O)[O-])c2ccccc12	IC50						Agonist						False	CHEMBL836805	Activation of L701H/T877A mutant androgen receptor of human prostate cancer MDAMB-PCa2b cell proliferation	F	BAO_0000219	cell-based format	Homo sapiens	None	None	MDAMB-PCa2b	None	CHEMBL1871	Androgen Receptor	Homo sapiens	SINGLE PROTEIN	CHEMBL1144249	1	Scientific Literature	Bioorg. Med. Chem. Lett.	2005	None
CHEMBL182186		0	284.27	0	1.91	4	O=C1[C@H]2C3C=CC(C3)[C@H]2C(=O)N1c1ccc([N+](=O)[O-])cc1	Ki	'='	192.0	nM	6.72			UO_0000065	23.63	0.44	4.81	8.34	False	CHEMBL830415	Inhibition of [3H]DHT binding to androgen receptor of MDA-453 cells	B	BAO_0000219	cell-based format	Homo sapiens	None	None	MDA-453	None	CHEMBL1871	Androgen Receptor	Homo sapiens	SINGLE PROTEIN	CHEMBL1144249	1	Scientific Literature	Bioorg. Med. Chem. Lett.	2005	None
CHEMBL178957		0	375.27	0	4.04	22	O=C1[C@H]2C3C=CC(C3)[C@H]2C(=O)N1c1cc(C(F)(F)F)cc(C(F)(F)F)c1	IC50	'='	198.0	nM	6.70			UO_0000065					False	CHEMBL873340	Inhibition of L701H/T877A mutant androgen receptor of human prostate cancer MDAMB-PCa2b cell proliferation	F	BAO_0000219	cell-based format	Homo sapiens	None	None	MDAMB-PCa2b	None	CHEMBL1871	Androgen Receptor	Homo sapiens	SINGLE PROTEIN	CHEMBL1144249	1	Scientific Literature	Bioorg. Med. Chem. Lett.	2005	None
CHEMBL244946		0	537.74	2	5.63	35	Cc1ccc2c(-c3nnc(SCCCN4CCc5ccc(-c6cc(C)nn6C)cc5CC4)n3C)cccc2n1	Inhibition	'='	-1.0	%				UO_0000187					False	CHEMBL895460	Inhibition of human androgen receptor at 1 uM	B	BAO_0000357	single protein format	Homo sapiens	None	None	None	None	CHEMBL1871	Androgen Receptor	Homo sapiens	SINGLE PROTEIN	CHEMBL1148818	1	Scientific Literature	J. Med. Chem.	2007	None
CHEMBL268098		0	269.22	0	3.17	17	O=c1cc(C(F)(F)F)c2cc3c(cc2o1)NCCC3	EC50	'='	19.0	nM	7.72			UO_0000065					False	CHEMBL646844	In vitro agonistic activity against human androgen receptor using cotransfection assay in CV-1 cells.	F	BAO_0000219	cell-based format	None	None	None	CV-1	None	CHEMBL1871	Androgen Receptor	Homo sapiens	SINGLE PROTEIN	CHEMBL1132082	1	Scientific Literature	Bioorg. Med. Chem. Lett.	1999	CHEMBL3308033
CHEMBL267850		0	310.32	0	4.34	11	CC(C)[C@@H]1CCc2cc3c(C(F)(F)F)cc(O)nc3cc2N1	Efficacy	'<'	20.0	%				UO_0000187					False	CHEMBL651960	Agonistic activity against human androgen receptor (hAR) compared to dihydrotestosterone (100%)	F	BAO_0000019	assay format	None	None	None	None	None	CHEMBL1871	Androgen Receptor	Homo sapiens	SINGLE PROTEIN	CHEMBL1132083	1	Scientific Literature	Bioorg. Med. Chem. Lett.	1999	None
CHEMBL267850		0	310.32	0	4.34	11	CC(C)[C@@H]1CCc2cc3c(C(F)(F)F)cc(O)nc3cc2N1	Ki	'='	109.0	nM	6.96			UO_0000065	22.44	0.43	2.62	15.42	False	CHEMBL648840	Binding affinity towards human androgen receptor (hAR), using dihydrotestosterone as radioligand for competitive binding assay	B	BAO_0000357	single protein format	None	None	None	None	None	CHEMBL1871	Androgen Receptor	Homo sapiens	SINGLE PROTEIN	CHEMBL1132083	1	Scientific Literature	Bioorg. Med. Chem. Lett.	1999	None
CHEMBL217324		0	336.36	0	4.59	4h	Oc1cc(C(F)(F)F)c2cc(N(CC3CC3)CC3CC3)ccc2n1	EC50	'='	1.9	nM	8.72			UO_0000065					False	CHEMBL911186	Agonist activity at human androgen receptor in CV1 cells measured as stimulation of luciferase reporter gene activity by cotransfection assay	F	BAO_0000219	cell-based format	Homo sapiens	None	None	CV-1	None	CHEMBL1871	Androgen Receptor	Homo sapiens	SINGLE PROTEIN	CHEMBL1137374	1	Scientific Literature	J. Med. Chem.	2006	CHEMBL3308033
CHEMBL436784		0	392.22	0	4.48	2, LGD2226	O=c1cc(C(F)(F)F)c2cc(N(CC(F)(F)F)CC(F)(F)F)ccc2[nH]1	Efficacy	'='	95.0	%				UO_0000187					False	CHEMBL891112	Agonist activity at human AR relative to DHT	F	BAO_0000019	assay format	Homo sapiens	None	None	None	None	CHEMBL1871	Androgen Receptor	Homo sapiens	SINGLE PROTEIN	CHEMBL1147033	1	Scientific Literature	Bioorg. Med. Chem. Lett.	2007	None
CHEMBL134140		0	359.19	1	5.15	7b	CC1(C)CCc2cc3c(C(F)(F)F)cc(Br)nc3cc2N1	IC50	'='	72.0	nM	7.14			UO_0000065					False	CHEMBL649556	Inhibitory concentration against human androgen receptor (AR) dependent transcriptional activity in co-transfected mammalian CV-1 cells	F	BAO_0000219	cell-based format	None	None	None	CV-1	None	CHEMBL1871	Androgen Receptor	Homo sapiens	SINGLE PROTEIN	CHEMBL1133046	1	Scientific Literature	Bioorg. Med. Chem. Lett.	2000	CHEMBL3308033
CHEMBL456237	LXR-623	1	422.78	1	6.70	12, WAY-252623	Fc1ccc(-c2c3cccc(C(F)(F)F)c3nn2Cc2ccc(F)cc2Cl)cc1	IC50	'='	2300.0	nM	5.64			UO_0000065	13.34	0.27	-1.06	31.64	False	CHEMBL947312	Displacement of radiolabeled mibolerone from human androgen receptor by filter paper assay	B	BAO_0000357	single protein format	Homo sapiens	None	None	None	None	CHEMBL1871	Androgen Receptor	Homo sapiens	SINGLE PROTEIN	CHEMBL1152299	1	Scientific Literature	J. Med. Chem.	2008	None
CHEMBL6959		0	324.35	0	4.73	24	CC[C@H]1Cc2cc3c(C(F)(F)F)cc(O)nc3cc2N[C@@H]1CC	Efficacy	'<'	20.0	%				UO_0000187					False	CHEMBL651961	Antagonistic activity against human androgen receptor (hAR)	F	BAO_0000019	assay format	None	None	None	None	None	CHEMBL1871	Androgen Receptor	Homo sapiens	SINGLE PROTEIN	CHEMBL1132083	1	Scientific Literature	Bioorg. Med. Chem. Lett.	1999	None
CHEMBL491	HYDROXYFLUTAMIDE	2	292.21	0	2.32	1b (2-Hydroxyflutamide)	CC(C)(O)C(=O)Nc1ccc([N+](=O)[O-])c(C(F)(F)F)c1	Efficacy	'='	97.0	%				UO_0000187					False	CHEMBL646928	Percent maximal inhibition against human androgen receptor (AR) dependent transcriptional activity in co-transfected mammalian CV-1 cells	F	BAO_0000219	cell-based format	None	None	None	CV-1	None	CHEMBL1871	Androgen Receptor	Homo sapiens	SINGLE PROTEIN	CHEMBL1133046	1	Scientific Literature	Bioorg. Med. Chem. Lett.	2000	CHEMBL3308033
CHEMBL454138	TUROFEXORATE ISOPROPYL	1	438.47	1	5.17	6m XL-335, WAY-362450, FXR-450	CC(C)OC(=O)C1=CN(C(=O)c2ccc(F)c(F)c2)CC(C)(C)c2c1[nH]c1ccccc21	IC50	'='	10000.0	nM	5.00			UO_0000065					False	CHEMBL949850	Antagonist activity at gal-AR expressed in african green monkey CV1 cells co-expressing MH100 with GRIP1 co-factor by luciferase reporter gene assay	F	BAO_0000219	cell-based format	None	None	None	CV-1	None	CHEMBL1871	Androgen Receptor	Homo sapiens	SINGLE PROTEIN	CHEMBL1140941	1	Scientific Literature	J. Med. Chem.	2009	CHEMBL3308033
CHEMBL134140		0	359.19	1	5.15	7b	CC1(C)CCc2cc3c(C(F)(F)F)cc(Br)nc3cc2N1	Efficacy	'='	83.0	%				UO_0000187					False	CHEMBL646928	Percent maximal inhibition against human androgen receptor (AR) dependent transcriptional activity in co-transfected mammalian CV-1 cells	F	BAO_0000219	cell-based format	None	None	None	CV-1	None	CHEMBL1871	Androgen Receptor	Homo sapiens	SINGLE PROTEIN	CHEMBL1133046	1	Scientific Literature	Bioorg. Med. Chem. Lett.	2000	CHEMBL3308033
CHEMBL1209170		0	592.40	2	7.85	19	CN(Cc1cccc(C(=O)O)c1)c1ccc(OCc2c(-c3c(Cl)cccc3Cl)noc2C2CC2)nc1C(F)(F)F	EC50	'>'	10000.0	nM				UO_0000065					False	CHEMBL1211273	Agonist activity at androgen receptor-LBD expressed in HEK293 cells assessed as Gal4-DBD interaction by cellular mammalian one hybrid assay	F	BAO_0000219	cell-based format	None	None	None	HEK293	None	CHEMBL1871	Androgen Receptor	Homo sapiens	SINGLE PROTEIN	CHEMBL1208782	1	Scientific Literature	Bioorg. Med. Chem. Lett.	2010	CHEMBL3307715
CHEMBL132131		0	323.36	0	4.46	18	CN(C)c1cc(C(F)(F)F)c2cc3c(cc2n1)NC(C)(C)CC3	IC50	'>'	10000.0	nM				UO_0000065					False	CHEMBL649556	Inhibitory concentration against human androgen receptor (AR) dependent transcriptional activity in co-transfected mammalian CV-1 cells	F	BAO_0000219	cell-based format	None	None	None	CV-1	None	CHEMBL1871	Androgen Receptor	Homo sapiens	SINGLE PROTEIN	CHEMBL1133046	1	Scientific Literature	Bioorg. Med. Chem. Lett.	2000	CHEMBL3308033
CHEMBL116221		0	369.89	1	6.43	28	CCCOC1Oc2ccc(Cl)cc2-c2ccc3c(c21)C(C)=CC(C)(C)N3	Ki	'='	697.0	nM	6.16			UO_0000065	16.64	0.32	-0.27	20.19	False	CHEMBL648841	Displacement of DHT from human androgen receptor	B	BAO_0000357	single protein format	Homo sapiens	None	None	None	None	CHEMBL1871	Androgen Receptor	Homo sapiens	SINGLE PROTEIN	CHEMBL1131555	1	Scientific Literature	Bioorg. Med. Chem. Lett.	1998	None
CHEMBL65021		0	381.45	0	4.22	11a	COc1cccc2c1-c1ccc(NS(C)(=O)=O)cc1C(c1ccccc1)O2	IC50	'='	6525.0	nM	5.18			UO_0000065	13.59	0.26	0.97	8.02	False	CHEMBL648076	Displacement of [3H]mibolerone from human Androgen receptor	B	BAO_0000357	single protein format	Homo sapiens	None	None	None	None	CHEMBL1871	Androgen Receptor	Homo sapiens	SINGLE PROTEIN	CHEMBL1147539	1	Scientific Literature	Bioorg. Med. Chem. Lett.	2004	None
CHEMBL131694		0	418.96	1	5.86	7	COc1c(C=O)c(C)c(Cl)c(O)c1C/C=C(C)/C=C/[C@@]1(C)[C@H](C)CCC(=O)[C@@H]1C	IC50						Not Determined						False	CHEMBL649560	Minimum effective concentration required to inhibit androgen receptor (AR)	B	BAO_0000357	single protein format	None	None	None	None	None	CHEMBL1871	Androgen Receptor	Homo sapiens	SINGLE PROTEIN	CHEMBL1145088	1	Scientific Literature	J. Med. Chem.	2003	None
CHEMBL367364		0	309.29	0	3.24	12	O=C1[C@H]2C3CCC(C3)[C@H]2C(=O)N1c1cccc(C(F)(F)F)c1	Ki	'='	3.4	nM	8.47			UO_0000065	27.38	0.53	5.23	22.66	False	CHEMBL828881	Inhibition of [3H]-DHT binding to T877A androgen receptor of LNCaP cells	B	BAO_0000219	cell-based format	Homo sapiens	None	None	LNCaP	None	CHEMBL1871	Androgen Receptor	Homo sapiens	SINGLE PROTEIN	CHEMBL1144249	1	Scientific Literature	Bioorg. Med. Chem. Lett.	2005	CHEMBL3307965
CHEMBL1085609		0	302.35	1	5.14	13i	Cc1cccc(-c2ccc3c(cnn3-c3ccc(F)cc3)c2)c1	IC50	'>'	10000.0	nM				UO_0000065					False	CHEMBL1119509	Binding affinity to AR	B	BAO_0000357	single protein format	None	None	None	None	None	CHEMBL1871	Androgen Receptor	Homo sapiens	SINGLE PROTEIN	CHEMBL1155531	1	Scientific Literature	J. Med. Chem.	2010	None
CHEMBL181722		0	290.32	0	2.55	24	O=C1[C@H]2C3C=CC(C3)[C@H]2C(=O)N1c1ccc2cccnc2c1	Ki	'='	530.0	nM	6.28			UO_0000065	21.62	0.39	3.73	12.48	False	CHEMBL830415	Inhibition of [3H]DHT binding to androgen receptor of MDA-453 cells	B	BAO_0000219	cell-based format	Homo sapiens	None	None	MDA-453	None	CHEMBL1871	Androgen Receptor	Homo sapiens	SINGLE PROTEIN	CHEMBL1144249	1	Scientific Literature	Bioorg. Med. Chem. Lett.	2005	None
CHEMBL367364		0	309.29	0	3.24	12	O=C1[C@H]2C3CCC(C3)[C@H]2C(=O)N1c1cccc(C(F)(F)F)c1	IC50	'='	7.0	nM	8.15			UO_0000065					False	CHEMBL837993	Inhibition of T877A androgen receptor of human prostate cancer cells in reporter gene assay	F	BAO_0000219	cell-based format	Homo sapiens	None	None	Cancer cell lines	None	CHEMBL1871	Androgen Receptor	Homo sapiens	SINGLE PROTEIN	CHEMBL1144249	1	Scientific Literature	Bioorg. Med. Chem. Lett.	2005	CHEMBL3307923
CHEMBL103	PROGESTERONE	4	314.47	0	4.72	Progesterone	CC(=O)[C@H]1CC[C@H]2[C@@H]3CCC4=CC(=O)CC[C@]4(C)[C@H]3CC[C@]12C	Ki	'='	8.5	nM	8.07			UO_0000065	25.66	0.48	3.35	23.64	True	CHEMBL651955	Binding affinity was determined on Human androgen receptor (hAR) using progesterone as radioligand.	B	BAO_0000357	single protein format	None	None	None	None	None	CHEMBL1871	Androgen Receptor	Homo sapiens	SINGLE PROTEIN	CHEMBL1131454	1	Scientific Literature	J. Med. Chem.	1998	None
CHEMBL178957		0	375.27	0	4.04	22	O=C1[C@H]2C3C=CC(C3)[C@H]2C(=O)N1c1cc(C(F)(F)F)cc(C(F)(F)F)c1	IC50	'='	72.0	nM	7.14			UO_0000065					False	CHEMBL837993	Inhibition of T877A androgen receptor of human prostate cancer cells in reporter gene assay	F	BAO_0000219	cell-based format	Homo sapiens	None	None	Cancer cell lines	None	CHEMBL1871	Androgen Receptor	Homo sapiens	SINGLE PROTEIN	CHEMBL1144249	1	Scientific Literature	Bioorg. Med. Chem. Lett.	2005	CHEMBL3307923
CHEMBL267431	ASOPRISNIL	3	449.59	1	5.43	5, asoprisnil	COC[C@]1(OC)CC[C@H]2[C@@H]3CCC4=CC(=O)CCC4=C3[C@@H](c3ccc(/C=N/O)cc3)C[C@@]21C	Activity						Not Active						False	CHEMBL934260	Agonist activity at human AR ligand binding domain expressed in african green monkey COS7 cells by Gal4 hybrid assay	B	BAO_0000219	cell-based format	Homo sapiens	None	None	COS-7	None	CHEMBL1871	Androgen Receptor	Homo sapiens	SINGLE PROTEIN	CHEMBL1144664	1	Scientific Literature	J. Med. Chem.	2008	CHEMBL3307648
CHEMBL237122	EPIERENONE	0	414.50	0	2.98	1	COC(=O)[C@@H]1CC2=CC(=O)CC[C@]2(C)C2C1C1CC[C@@]3(CCC(=O)O3)[C@@]1(C)[C@H]1O[C@@H]21	Ki	'='	8892.0	nM	5.05			UO_0000065	12.19	0.23	2.07	6.14	False	CHEMBL902630	Binding affinity to human androgen receptor	B	BAO_0000357	single protein format	Homo sapiens	None	None	None	None	CHEMBL1871	Androgen Receptor	Homo sapiens	SINGLE PROTEIN	CHEMBL1138341	1	Scientific Literature	J. Med. Chem.	2007	None
CHEMBL27769	STANOLONE	2	290.45	0	3.96	Dihydrotetosterone	C[C@]12CC[C@H]3[C@@H](CC[C@H]4CC(=O)CC[C@@]43C)[C@@H]1CC[C@@H]2O	Efficacy	'<'	20.0	%				UO_0000187					True	CHEMBL651961	Antagonistic activity against human androgen receptor (hAR)	F	BAO_0000019	assay format	None	None	None	None	None	CHEMBL1871	Androgen Receptor	Homo sapiens	SINGLE PROTEIN	CHEMBL1132083	1	Scientific Literature	Bioorg. Med. Chem. Lett.	1999	None
CHEMBL409	BICALUTAMIDE	4	430.38	0	2.88	3	CC(O)(CS(=O)(=O)c1ccc(F)cc1)C(=O)Nc1ccc(C#N)c(C(F)(F)F)c1	Activity						Active						False	CHEMBL1291501	Agonist activity at AR in human bicalutamide-resistant LNCAP cells assessed as effect on cell proliferation after 6 days	F	BAO_0000219	cell-based format	Homo sapiens	None	None	LNCaP	None	CHEMBL1871	Androgen Receptor	Homo sapiens	SINGLE PROTEIN	CHEMBL1287756	1	Scientific Literature	Bioorg. Med. Chem.	2010	CHEMBL3307965
CHEMBL186254		0	412.66	1	7.31	10	CCCCCCCCCC[C@H]1C[C@@]2(C)C(CC[C@@H]2O)C2CCC3=CC(=O)CCC3=C21	IC50	'='	85.0	nM	7.07			UO_0000065	17.13	0.32	-0.24	18.96	False	CHEMBL830982	Inhibition of AR-dimerization in CHO-K1 cells expressing human androgen receptor	B	BAO_0000219	cell-based format	Homo sapiens	None	None	CHO-K1	None	CHEMBL1871	Androgen Receptor	Homo sapiens	SINGLE PROTEIN	CHEMBL1137214	1	Scientific Literature	J. Med. Chem.	2004	CHEMBL3307512
CHEMBL430855		0	432.36	1	7.21	19	CC1=CC(C)(C)Nc2ccc3c(c21)C(c1cccc(Br)c1)Oc1ccccc1-3	Ki	'='	2138.0	nM	5.67			UO_0000065	13.11	0.28	-1.54	26.67	False	CHEMBL651955	Binding affinity was determined on Human androgen receptor (hAR) using progesterone as radioligand.	B	BAO_0000357	single protein format	None	None	None	None	None	CHEMBL1871	Androgen Receptor	Homo sapiens	SINGLE PROTEIN	CHEMBL1131454	1	Scientific Literature	J. Med. Chem.	1998	None
CHEMBL247813		0	326.32	0	3.40	18m	CC(C)[C@@H]1COc2c(ccc3[nH]c(=O)cc(C(F)(F)F)c23)N1C	EC50	'='	276.0	nM	6.56			UO_0000065					False	CHEMBL940820	Agonist activity at human androgen receptor expressed in CV1 cells by transcriptional activation assay	F	BAO_0000219	cell-based format	Homo sapiens	None	None	CV-1	None	CHEMBL1871	Androgen Receptor	Homo sapiens	SINGLE PROTEIN	CHEMBL1139788	1	Scientific Literature	Bioorg. Med. Chem. Lett.	2007	CHEMBL3308033
CHEMBL247633		0	354.37	0	4.18	18k	CC[C@@H]1COc2c(ccc3[nH]c(=O)cc(C(F)(F)F)c23)N1CC(C)C	Efficacy	'='	46.0	%				UO_0000187					False	CHEMBL940821	Agonist activity at human androgen receptor expressed in CV1 cells by transcriptional activation assay at 5 nM relative to DHT	F	BAO_0000219	cell-based format	Homo sapiens	None	None	CV-1	None	CHEMBL1871	Androgen Receptor	Homo sapiens	SINGLE PROTEIN	CHEMBL1139788	1	Scientific Literature	Bioorg. Med. Chem. Lett.	2007	CHEMBL3308033
CHEMBL247785		0	270.21	0	2.35	16a	O=c1cc(C(F)(F)F)c2c3c(ccc2[nH]1)NCCO3	EC50	'>'	10000.0	nM				UO_0000065					False	CHEMBL940820	Agonist activity at human androgen receptor expressed in CV1 cells by transcriptional activation assay	F	BAO_0000219	cell-based format	Homo sapiens	None	None	CV-1	None	CHEMBL1871	Androgen Receptor	Homo sapiens	SINGLE PROTEIN	CHEMBL1139788	1	Scientific Literature	Bioorg. Med. Chem. Lett.	2007	CHEMBL3308033
CHEMBL401174		0	312.29	0	3.15	18f	CC[C@@H]1COc2c(ccc3[nH]c(=O)cc(C(F)(F)F)c23)N1C	Efficacy	'<'	20.0	%				UO_0000187					False	CHEMBL940821	Agonist activity at human androgen receptor expressed in CV1 cells by transcriptional activation assay at 5 nM relative to DHT	F	BAO_0000219	cell-based format	Homo sapiens	None	None	CV-1	None	CHEMBL1871	Androgen Receptor	Homo sapiens	SINGLE PROTEIN	CHEMBL1139788	1	Scientific Literature	Bioorg. Med. Chem. Lett.	2007	CHEMBL3308033
CHEMBL247785		0	270.21	0	2.35	16a	O=c1cc(C(F)(F)F)c2c3c(ccc2[nH]1)NCCO3	Efficacy	'='	62.0	%				UO_0000187					False	CHEMBL940822	Antagonist activity at human androgen receptor expressed in CV1 cells by transcriptional activation assay	F	BAO_0000219	cell-based format	Homo sapiens	None	None	CV-1	None	CHEMBL1871	Androgen Receptor	Homo sapiens	SINGLE PROTEIN	CHEMBL1139788	1	Scientific Literature	Bioorg. Med. Chem. Lett.	2007	CHEMBL3308033
CHEMBL401012		0	298.26	0	2.76	18a	C[C@@H]1COc2c(ccc3[nH]c(=O)cc(C(F)(F)F)c23)N1C	Efficacy	'='	32.0	%				UO_0000187					False	CHEMBL940822	Antagonist activity at human androgen receptor expressed in CV1 cells by transcriptional activation assay	F	BAO_0000219	cell-based format	Homo sapiens	None	None	CV-1	None	CHEMBL1871	Androgen Receptor	Homo sapiens	SINGLE PROTEIN	CHEMBL1139788	1	Scientific Literature	Bioorg. Med. Chem. Lett.	2007	CHEMBL3308033
CHEMBL397561		0	394.32	0	4.33	18o	CC(C)[C@@H]1COc2c(ccc3[nH]c(=O)cc(C(F)(F)F)c23)N1CC(F)(F)F	Efficacy	'<'	20.0	%				UO_0000187					False	CHEMBL940822	Antagonist activity at human androgen receptor expressed in CV1 cells by transcriptional activation assay	F	BAO_0000219	cell-based format	Homo sapiens	None	None	CV-1	None	CHEMBL1871	Androgen Receptor	Homo sapiens	SINGLE PROTEIN	CHEMBL1139788	1	Scientific Literature	Bioorg. Med. Chem. Lett.	2007	CHEMBL3308033
CHEMBL1288321		0	324.13	0	4.56	17, RAD35010	OC1(C(F)(F)F)CCCc2c1[nH]c1cc(Cl)c(Cl)cc21	IC50	'='	27.0	nM	7.57			UO_0000065	23.35	0.52	3.01	21.01	False	CHEMBL1291059	Binding affinity to androgen receptor by fluorescence binding assay	B	BAO_0000357	single protein format	None	None	None	None	None	CHEMBL1871	Androgen Receptor	Homo sapiens	SINGLE PROTEIN	CHEMBL1287721	1	Scientific Literature	Bioorg. Med. Chem. Lett.	2010	None
CHEMBL241060		0	365.28	0	3.01	41	CCn1c(C(C)(O)CS(=O)(=O)CC)nc2cc(Cl)c(Cl)cc21	Inhibition	'='	20.0	%				UO_0000187					False	CHEMBL902507	Antagonist activity at androgen receptor expressed in COS cell at 3000 nM by whole cell assay	F	BAO_0000219	cell-based format	Homo sapiens	None	None	COS	None	CHEMBL1871	Androgen Receptor	Homo sapiens	SINGLE PROTEIN	CHEMBL1138416	1	Scientific Literature	Bioorg. Med. Chem. Lett.	2007	None
CHEMBL229264		0	305.72	0	1.42	20	Cc1c(N2C(=O)[C@@H]3[C@H](O)CCN3C2=O)ccc(C#N)c1Cl	Ki	'='	2.1	nM	8.68			UO_0000065	28.38	0.56	7.26	10.25	True	CHEMBL887415	Binding affinity to human AR	B	BAO_0000357	single protein format	Homo sapiens	None	None	None	None	CHEMBL1871	Androgen Receptor	Homo sapiens	SINGLE PROTEIN	CHEMBL1144612	1	Scientific Literature	Bioorg. Med. Chem. Lett.	2007	None
CHEMBL217324		0	336.36	0	4.59	4h	Oc1cc(C(F)(F)F)c2cc(N(CC3CC3)CC3CC3)ccc2n1	Efficacy	'<'	20.0	%				UO_0000187					False	CHEMBL911189	Antagonist activity against human androgen receptor in CV1 cells measured as percent of maximal inhibition of DHT-stimulated luciferase reporter gene activity by cotransfection assay	F	BAO_0000219	cell-based format	Homo sapiens	None	None	CV-1	None	CHEMBL1871	Androgen Receptor	Homo sapiens	SINGLE PROTEIN	CHEMBL1137374	1	Scientific Literature	J. Med. Chem.	2006	CHEMBL3308033
CHEMBL277378		0	284.28	0	3.81	4d	CCN(CC)c1ccc2nc(O)cc(C(F)(F)F)c2c1	EC50	'='	2.1	nM	8.68			UO_0000065					True	CHEMBL911186	Agonist activity at human androgen receptor in CV1 cells measured as stimulation of luciferase reporter gene activity by cotransfection assay	F	BAO_0000219	cell-based format	Homo sapiens	None	None	CV-1	None	CHEMBL1871	Androgen Receptor	Homo sapiens	SINGLE PROTEIN	CHEMBL1137374	1	Scientific Literature	J. Med. Chem.	2006	CHEMBL3308033
CHEMBL454138	TUROFEXORATE ISOPROPYL	1	438.47	1	5.17	6m XL-335, WAY-362450, FXR-450	CC(C)OC(=O)C1=CN(C(=O)c2ccc(F)c(F)c2)CC(C)(C)c2c1[nH]c1ccccc21	Activity						Not Active						False	CHEMBL944634	Agonist activity at human gal-AR expressed in african green monkey CV1 cells co-expressing MH100 with pGRIP1 co-factor by luciferase reporter gene assay	F	BAO_0000219	cell-based format	Homo sapiens	None	None	CV-1	None	CHEMBL1871	Androgen Receptor	Homo sapiens	SINGLE PROTEIN	CHEMBL1140941	1	Scientific Literature	J. Med. Chem.	2009	CHEMBL3308033
CHEMBL454138	TUROFEXORATE ISOPROPYL	1	438.47	1	5.17	6m XL-335, WAY-362450, FXR-450	CC(C)OC(=O)C1=CN(C(=O)c2ccc(F)c(F)c2)CC(C)(C)c2c1[nH]c1ccccc21	Activity						Not Active						False	CHEMBL949838	Agonist activity at human gal-AR expressed in african green monkey CV1 cells co-expressing MH100 with pGRIP1 co-factor up to 10 uM by luciferase reporter gene assay relative to control	F	BAO_0000219	cell-based format	Homo sapiens	None	None	CV-1	None	CHEMBL1871	Androgen Receptor	Homo sapiens	SINGLE PROTEIN	CHEMBL1140941	1	Scientific Literature	J. Med. Chem.	2009	CHEMBL3308033
CHEMBL457241		0	300.40	0	2.51	30	CC#C[C@]1(O)C[C@H]2CCc3cc(O)ccc3[C@]2(CC)C[C@@H]1O	IC50	'>'	10000.0	nM				UO_0000065					False	CHEMBL1022147	Binding affinity to human androgen receptor	B	BAO_0000357	single protein format	Homo sapiens	None	None	None	None	CHEMBL1871	Androgen Receptor	Homo sapiens	SINGLE PROTEIN	CHEMBL1152783	1	Scientific Literature	J. Med. Chem.	2009	None
CHEMBL457036		0	389.54	1	5.12	24	CC#C[C@@]1(O)CC[C@@]2(CC)c3ccc(OCc4cccnc4C)cc3CC[C@@H]2C1	IC50	'='	880.0	nM	6.06			UO_0000065	15.55	0.29	0.94	14.30	False	CHEMBL1022147	Binding affinity to human androgen receptor	B	BAO_0000357	single protein format	Homo sapiens	None	None	None	None	CHEMBL1871	Androgen Receptor	Homo sapiens	SINGLE PROTEIN	CHEMBL1152783	1	Scientific Literature	J. Med. Chem.	2009	None
CHEMBL250084		0	312.29	0	3.52	16e	CCC[C@@H]1COc2c(ccc3[nH]c(=O)cc(C(F)(F)F)c23)N1	EC50	'>'	10000.0	nM				UO_0000065					False	CHEMBL940820	Agonist activity at human androgen receptor expressed in CV1 cells by transcriptional activation assay	F	BAO_0000219	cell-based format	Homo sapiens	None	None	CV-1	None	CHEMBL1871	Androgen Receptor	Homo sapiens	SINGLE PROTEIN	CHEMBL1139788	1	Scientific Literature	Bioorg. Med. Chem. Lett.	2007	CHEMBL3308033
CHEMBL247785		0	270.21	0	2.35	16a	O=c1cc(C(F)(F)F)c2c3c(ccc2[nH]1)NCCO3	IC50	'='	1500.0	nM	5.82			UO_0000065					False	CHEMBL940822	Antagonist activity at human androgen receptor expressed in CV1 cells by transcriptional activation assay	F	BAO_0000219	cell-based format	Homo sapiens	None	None	CV-1	None	CHEMBL1871	Androgen Receptor	Homo sapiens	SINGLE PROTEIN	CHEMBL1139788	1	Scientific Literature	Bioorg. Med. Chem. Lett.	2007	CHEMBL3308033
CHEMBL247637		0	400.40	0	4.90	(+)-18h	O=c1cc(C(F)(F)F)c2c3c(ccc2[nH]1)N(CC1CC1)C(c1ccccc1)CO3	IC50	'>'	10000.0	nM				UO_0000065					False	CHEMBL940822	Antagonist activity at human androgen receptor expressed in CV1 cells by transcriptional activation assay	F	BAO_0000219	cell-based format	Homo sapiens	None	None	CV-1	None	CHEMBL1871	Androgen Receptor	Homo sapiens	SINGLE PROTEIN	CHEMBL1139788	1	Scientific Literature	Bioorg. Med. Chem. Lett.	2007	CHEMBL3308033
CHEMBL247633		0	354.37	0	4.18	18k	CC[C@@H]1COc2c(ccc3[nH]c(=O)cc(C(F)(F)F)c23)N1CC(C)C	IC50	'>'	10000.0	nM				UO_0000065					False	CHEMBL940822	Antagonist activity at human androgen receptor expressed in CV1 cells by transcriptional activation assay	F	BAO_0000219	cell-based format	Homo sapiens	None	None	CV-1	None	CHEMBL1871	Androgen Receptor	Homo sapiens	SINGLE PROTEIN	CHEMBL1139788	1	Scientific Literature	Bioorg. Med. Chem. Lett.	2007	CHEMBL3308033
CHEMBL250702		0	326.32	0	3.54	18g	CC[C@@H]1COc2c(ccc3[nH]c(=O)cc(C(F)(F)F)c23)N1CC	IC50	'>'	10000.0	nM				UO_0000065					False	CHEMBL940822	Antagonist activity at human androgen receptor expressed in CV1 cells by transcriptional activation assay	F	BAO_0000219	cell-based format	Homo sapiens	None	None	CV-1	None	CHEMBL1871	Androgen Receptor	Homo sapiens	SINGLE PROTEIN	CHEMBL1139788	1	Scientific Literature	Bioorg. Med. Chem. Lett.	2007	CHEMBL3308033
CHEMBL440958		0	338.33	0	3.71	18i	C=CCN1c2ccc3[nH]c(=O)cc(C(F)(F)F)c3c2OC[C@H]1CC	Efficacy	'<'	20.0	%				UO_0000187					False	CHEMBL940822	Antagonist activity at human androgen receptor expressed in CV1 cells by transcriptional activation assay	F	BAO_0000219	cell-based format	Homo sapiens	None	None	CV-1	None	CHEMBL1871	Androgen Receptor	Homo sapiens	SINGLE PROTEIN	CHEMBL1139788	1	Scientific Literature	Bioorg. Med. Chem. Lett.	2007	CHEMBL3308033
CHEMBL367364		0	309.29	0	3.24	12	O=C1[C@H]2C3CCC(C3)[C@H]2C(=O)N1c1cccc(C(F)(F)F)c1	IC50	'='	317.0	nM	6.50			UO_0000065					False	CHEMBL837992	Inhibition of human androgen receptor of breast carcinoma MDA-453 cells in reporter gene assay	F	BAO_0000219	cell-based format	Homo sapiens	None	None	MDA-453	None	CHEMBL1871	Androgen Receptor	Homo sapiens	SINGLE PROTEIN	CHEMBL1144249	1	Scientific Literature	Bioorg. Med. Chem. Lett.	2005	None
CHEMBL178333		0	354.28	0	3.15	16	O=C1[C@H]2C3CCC(C3)[C@H]2C(=O)N1c1ccc([N+](=O)[O-])c(C(F)(F)F)c1	IC50	'='	12.0	nM	7.92			UO_0000065					False	CHEMBL837992	Inhibition of human androgen receptor of breast carcinoma MDA-453 cells in reporter gene assay	F	BAO_0000219	cell-based format	Homo sapiens	None	None	MDA-453	None	CHEMBL1871	Androgen Receptor	Homo sapiens	SINGLE PROTEIN	CHEMBL1144249	1	Scientific Literature	Bioorg. Med. Chem. Lett.	2005	None
CHEMBL178333		0	354.28	0	3.15	16	O=C1[C@H]2C3CCC(C3)[C@H]2C(=O)N1c1ccc([N+](=O)[O-])c(C(F)(F)F)c1	Ki	'='	2.0	nM	8.70			UO_0000065	24.55	0.48	5.55	10.80	False	CHEMBL828881	Inhibition of [3H]-DHT binding to T877A androgen receptor of LNCaP cells	B	BAO_0000219	cell-based format	Homo sapiens	None	None	LNCaP	None	CHEMBL1871	Androgen Receptor	Homo sapiens	SINGLE PROTEIN	CHEMBL1144249	1	Scientific Literature	Bioorg. Med. Chem. Lett.	2005	CHEMBL3307965
CHEMBL182236		0	332.20	0	3.07	18	Cc1cc(N2C(=O)[C@H]3C4C=CC(C4)[C@H]3C2=O)ccc1Br	IC50	'='	220.0	nM	6.66			UO_0000065					False	CHEMBL837992	Inhibition of human androgen receptor of breast carcinoma MDA-453 cells in reporter gene assay	F	BAO_0000219	cell-based format	Homo sapiens	None	None	MDA-453	None	CHEMBL1871	Androgen Receptor	Homo sapiens	SINGLE PROTEIN	CHEMBL1144249	1	Scientific Literature	Bioorg. Med. Chem. Lett.	2005	None
CHEMBL368906		0	352.27	0	2.93	14	O=C1[C@H]2C3C=CC(C3)[C@H]2C(=O)N1c1ccc([N+](=O)[O-])c(C(F)(F)F)c1	Ki	'='	5.0	nM	8.30			UO_0000065	23.56	0.45	5.37	10.31	False	CHEMBL828881	Inhibition of [3H]-DHT binding to T877A androgen receptor of LNCaP cells	B	BAO_0000219	cell-based format	Homo sapiens	None	None	LNCaP	None	CHEMBL1871	Androgen Receptor	Homo sapiens	SINGLE PROTEIN	CHEMBL1144249	1	Scientific Literature	Bioorg. Med. Chem. Lett.	2005	CHEMBL3307965
CHEMBL133503		0	298.28	0	4.53	6c	CC1(C)CCc2cc3c(C(F)(F)F)cc(F)nc3cc2N1	Efficacy	'='	66.0	%				UO_0000187					False	CHEMBL646928	Percent maximal inhibition against human androgen receptor (AR) dependent transcriptional activity in co-transfected mammalian CV-1 cells	F	BAO_0000219	cell-based format	None	None	None	CV-1	None	CHEMBL1871	Androgen Receptor	Homo sapiens	SINGLE PROTEIN	CHEMBL1133046	1	Scientific Literature	Bioorg. Med. Chem. Lett.	2000	CHEMBL3308033
CHEMBL394593		0	321.72	0	1.12	26	COc1c(C#N)ccc(N2C(=O)[C@@H]3[C@H](O)CCN3C2=O)c1Cl	EC50	'='	607.0	nM	6.22			UO_0000065					False	CHEMBL887414	Agonist activity at human AR	F	BAO_0000019	assay format	Homo sapiens	None	None	None	None	CHEMBL1871	Androgen Receptor	Homo sapiens	SINGLE PROTEIN	CHEMBL1144612	1	Scientific Literature	Bioorg. Med. Chem. Lett.	2007	None
CHEMBL218662		0	None	None	None	6o		Binding affinity	'='	20.0	%				UO_0000187					False	CHEMBL830575	Percent displacement of [3H]DHT binding to human androgen receptor expressed in Escherichia coli strain HB-101 at 10 uM	B	BAO_0000019	assay format	Homo sapiens	None	None	None	None	CHEMBL1871	Androgen Receptor	Homo sapiens	SINGLE PROTEIN	CHEMBL1140318	1	Scientific Literature	J. Med. Chem.	2005	None
CHEMBL133054		0	308.35	1	5.26	8a	Cc1c2c(cc3c(C(F)(F)F)ccnc13)C(C)CC(C)(C)N2	IC50	'='	244.0	nM	6.61			UO_0000065					False	CHEMBL649556	Inhibitory concentration against human androgen receptor (AR) dependent transcriptional activity in co-transfected mammalian CV-1 cells	F	BAO_0000219	cell-based format	None	None	None	CV-1	None	CHEMBL1871	Androgen Receptor	Homo sapiens	SINGLE PROTEIN	CHEMBL1133046	1	Scientific Literature	Bioorg. Med. Chem. Lett.	2000	CHEMBL3308033
CHEMBL27769	STANOLONE	2	290.45	0	3.96	Dihydrotetosterone	C[C@]12CC[C@H]3[C@@H](CC[C@H]4CC(=O)CC[C@@]43C)[C@@H]1CC[C@@H]2O	IC50	'>'	10000.0	nM				UO_0000065					True	CHEMBL648068	Antagonistic activity against human androgen receptor (hAR) expressed in CV-1 cell lines	F	BAO_0000219	cell-based format	None	None	None	CV-1	None	CHEMBL1871	Androgen Receptor	Homo sapiens	SINGLE PROTEIN	CHEMBL1132083	1	Scientific Literature	Bioorg. Med. Chem. Lett.	1999	CHEMBL3308033
CHEMBL53549		0	353.30	1	5.33	9	C=C1C[C@H](C)CC(C)(C)[C@@H]1Cc1cc(OC)c(Br)cc1O	Ki	'='	696.0	nM	6.16			UO_0000065	17.43	0.40	0.83	20.90	False	CHEMBL648329	Binding affinity determined against human Androgen receptor	B	BAO_0000357	single protein format	None	None	None	None	None	CHEMBL1871	Androgen Receptor	Homo sapiens	SINGLE PROTEIN	CHEMBL1129561	1	Scientific Literature	J. Med. Chem.	1996	None
CHEMBL299778		0	325.25	0	4.70	34a	C=C1CCC[C@H](C)[C@H]1Cc1cc(OC)c(Br)cc1O	Ki	'='	1644.0	nM	5.78			UO_0000065	17.78	0.42	1.08	19.63	False	CHEMBL648329	Binding affinity determined against human Androgen receptor	B	BAO_0000357	single protein format	None	None	None	None	None	CHEMBL1871	Androgen Receptor	Homo sapiens	SINGLE PROTEIN	CHEMBL1129561	1	Scientific Literature	J. Med. Chem.	1996	None
CHEMBL238331		0	358.67	0	4.11	7g	O=c1cc(Cl)c2cc(N(CC(F)(F)F)CC(F)(F)F)ccc2[nH]1	IC50	'>'	10000.0	nM				UO_0000065					False	CHEMBL891113	Antagonist activity at human AR	F	BAO_0000019	assay format	Homo sapiens	None	None	None	None	CHEMBL1871	Androgen Receptor	Homo sapiens	SINGLE PROTEIN	CHEMBL1147033	1	Scientific Literature	Bioorg. Med. Chem. Lett.	2007	None
CHEMBL227408		0	366.26	0	3.70	(-)-10h	CC1CN(CC(F)(F)F)c2cc3c(C(F)(F)F)cc(=O)[nH]c3cc2O1	Efficacy	'='	82.0	%				UO_0000187					False	CHEMBL916636	Agonist activity at human androgen receptor expressed in CV1 cells by transcriptional activation assay	F	BAO_0000219	cell-based format	Homo sapiens	None	None	CV-1	None	CHEMBL1871	Androgen Receptor	Homo sapiens	SINGLE PROTEIN	CHEMBL1139861	1	Scientific Literature	J. Med. Chem.	2007	CHEMBL3308033
CHEMBL392827		0	261.25	0	4.55	4j	Cc1ccc(-c2ccc(C#N)c(C(F)(F)F)c2)cc1	IC50	'='	200.0	nM	6.70			UO_0000065	25.64	0.48	2.15	28.16	False	CHEMBL899495	Displacement of [3H]DHT from human recombinant AR expressed in Sf9 cells	B	BAO_0000219	cell-based format	Homo sapiens	None	None	Sf9	None	CHEMBL1871	Androgen Receptor	Homo sapiens	SINGLE PROTEIN	CHEMBL1137443	1	Scientific Literature	Bioorg. Med. Chem. Lett.	2007	CHEMBL3308860
CHEMBL238340		0	365.35	0	4.29	5e	COCCOCCOc1ccccc1-c1ccc(C#N)c(C(F)(F)F)c1	IC50						Not Determined						False	CHEMBL899496	Antagonist activity at human AR in MDA-MB453-MMTV-luci cells by functional assay	F	BAO_0000219	cell-based format	Homo sapiens	None	None	None	None	CHEMBL1871	Androgen Receptor	Homo sapiens	SINGLE PROTEIN	CHEMBL1137443	1	Scientific Literature	Bioorg. Med. Chem. Lett.	2007	None
CHEMBL226558		0	380.29	0	4.09	(R)-16f	CC[C@@H]1COc2cc3[nH]c(=O)cc(C(F)(F)F)c3cc2N1CC(F)(F)F	EC50	'='	2.7	nM	8.57			UO_0000065					False	CHEMBL916636	Agonist activity at human androgen receptor expressed in CV1 cells by transcriptional activation assay	F	BAO_0000219	cell-based format	Homo sapiens	None	None	CV-1	None	CHEMBL1871	Androgen Receptor	Homo sapiens	SINGLE PROTEIN	CHEMBL1139861	1	Scientific Literature	J. Med. Chem.	2007	CHEMBL3308033
CHEMBL224204		0	298.26	0	2.77	10b	CCN1CCOc2cc3[nH]c(=O)cc(C(F)(F)F)c3cc21	Efficacy	'='	92.0	%				UO_0000187					False	CHEMBL916636	Agonist activity at human androgen receptor expressed in CV1 cells by transcriptional activation assay	F	BAO_0000219	cell-based format	Homo sapiens	None	None	CV-1	None	CHEMBL1871	Androgen Receptor	Homo sapiens	SINGLE PROTEIN	CHEMBL1139861	1	Scientific Literature	J. Med. Chem.	2007	CHEMBL3308033
CHEMBL3706930		0	390.28	0	4.71	6w	O=c1cc(C(F)(F)F)c2cc(N(Cc3ccoc3)CC(F)(F)F)ccc2[nH]1	Efficacy	'<'	20.0	%				UO_0000187					False	CHEMBL891114	Antagonist activity at human AR assessed as inhibition of DHT-induced response	F	BAO_0000019	assay format	Homo sapiens	None	None	None	None	CHEMBL1871	Androgen Receptor	Homo sapiens	SINGLE PROTEIN	CHEMBL1147033	1	Scientific Literature	Bioorg. Med. Chem. Lett.	2007	None
CHEMBL237681		0	442.23	1	5.11	6q	O=c1cc(C(F)(F)F)c2cc(N(CC(F)(F)F)CC(F)(F)C(F)(F)F)ccc2[nH]1	IC50	'>'	10000.0	nM				UO_0000065					False	CHEMBL891113	Antagonist activity at human AR	F	BAO_0000019	assay format	Homo sapiens	None	None	None	None	CHEMBL1871	Androgen Receptor	Homo sapiens	SINGLE PROTEIN	CHEMBL1147033	1	Scientific Literature	Bioorg. Med. Chem. Lett.	2007	None
CHEMBL393864		0	366.31	0	4.72	6h	CCCCN(CC(F)(F)F)c1ccc2[nH]c(=O)cc(C(F)(F)F)c2c1	IC50	'>'	10000.0	nM				UO_0000065					False	CHEMBL891113	Antagonist activity at human AR	F	BAO_0000019	assay format	Homo sapiens	None	None	None	None	CHEMBL1871	Androgen Receptor	Homo sapiens	SINGLE PROTEIN	CHEMBL1147033	1	Scientific Literature	Bioorg. Med. Chem. Lett.	2007	None
CHEMBL63560	(R)-BICALUTAMIDE	0	430.38	0	2.88	bicalutamide	C[C@](O)(CS(=O)(=O)c1ccc(F)cc1)C(=O)Nc1ccc(C#N)c(C(F)(F)F)c1	Efficacy	'='	85.0	%				UO_0000187					False	CHEMBL891114	Antagonist activity at human AR assessed as inhibition of DHT-induced response	F	BAO_0000019	assay format	Homo sapiens	None	None	None	None	CHEMBL1871	Androgen Receptor	Homo sapiens	SINGLE PROTEIN	CHEMBL1147033	1	Scientific Literature	Bioorg. Med. Chem. Lett.	2007	None
CHEMBL351148		0	310.32	0	4.49	9f	CCC1(C)CCc2cc3c(C(F)(F)F)cc(O)nc3cc2N1	Ki	'='	29.0	nM	7.54			UO_0000065	24.29	0.47	3.05	16.69	False	CHEMBL651953	Binding affinity for human androgen receptor in transiently-transfected COS-1 cells.	B	BAO_0000219	cell-based format	None	None	None	COS-1	None	CHEMBL1871	Androgen Receptor	Homo sapiens	SINGLE PROTEIN	CHEMBL1131477	1	Scientific Literature	J. Med. Chem.	1998	CHEMBL3308351
CHEMBL519112		0	351.36	0	3.97	46	Cn1cc(N(Cc2ccccc2)c2ccc([N+](=O)[O-])cc2)cc1C(=O)O	Activity						Active						False	CHEMBL1013147	Agonist activity at wild type human recombinant androgen receptor assessed as induction of prostate specific antigen production in human LNCaP cells by ELISA	F	BAO_0000219	cell-based format	Homo sapiens	None	None	LNCaP	None	CHEMBL1871	Androgen Receptor	Homo sapiens	SINGLE PROTEIN	CHEMBL1155056	1	Scientific Literature	Bioorg. Med. Chem.	2008	CHEMBL3307965
CHEMBL101914		0	353.47	1	6.44	13	CC1=CC(C)(C)Nc2ccc3c(c21)C(c1ccccc1)Oc1ccccc1-3	IC50	'='	745.0	nM	6.13			UO_0000065					False	CHEMBL648073	Antagonistic activity was determined in Human androgen receptor(hAR) of CV-1 cells in cotransfection assay.	F	BAO_0000219	cell-based format	None	None	None	CV-1	None	CHEMBL1871	Androgen Receptor	Homo sapiens	SINGLE PROTEIN	CHEMBL1131454	1	Scientific Literature	J. Med. Chem.	1998	CHEMBL3308033
CHEMBL415289		0	283.25	0	3.73	18	CC1CCNc2cc3oc(=O)cc(C(F)(F)F)c3cc21	EC50	'='	2.0	nM	8.70			UO_0000065					False	CHEMBL646844	In vitro agonistic activity against human androgen receptor using cotransfection assay in CV-1 cells.	F	BAO_0000219	cell-based format	None	None	None	CV-1	None	CHEMBL1871	Androgen Receptor	Homo sapiens	SINGLE PROTEIN	CHEMBL1132082	1	Scientific Literature	Bioorg. Med. Chem. Lett.	1999	CHEMBL3308033
CHEMBL480959		0	417.51	0	4.39	40	COC(=O)c1ccc(N(Cc2ccccc2)c2cc(C(=O)N3CCCC3)n(C)c2)cc1	IC50	'='	6100.0	nM	5.21			UO_0000065					False	CHEMBL1013144	Antagonist activity at wild type human recombinant androgen receptor assessed as inhibition of testosterone-induced growth of mouse androgen dependent SC3 cells by WST-1 method	F	BAO_0000219	cell-based format	Homo sapiens	None	None	SC-3	None	CHEMBL1871	Androgen Receptor	Homo sapiens	SINGLE PROTEIN	CHEMBL1155056	1	Scientific Literature	Bioorg. Med. Chem.	2008	CHEMBL3307436
CHEMBL481924		0	472.47	1	5.53	36	Cn1cc(N(Cc2ccccc2)c2ccc([N+](=O)[O-])c(C(F)(F)F)c2)cc1C(=O)N1CCCC1	IC50	'='	2500.0	nM	5.60			UO_0000065					False	CHEMBL1013144	Antagonist activity at wild type human recombinant androgen receptor assessed as inhibition of testosterone-induced growth of mouse androgen dependent SC3 cells by WST-1 method	F	BAO_0000219	cell-based format	Homo sapiens	None	None	SC-3	None	CHEMBL1871	Androgen Receptor	Homo sapiens	SINGLE PROTEIN	CHEMBL1155056	1	Scientific Literature	Bioorg. Med. Chem.	2008	CHEMBL3307436
CHEMBL1086071		0	356.32	1	5.85	13d	Fc1ccc(-n2ncc3cc(-c4ccc(C(F)(F)F)cc4)ccc32)cc1	IC50	'>'	10000.0	nM				UO_0000065					False	CHEMBL1119509	Binding affinity to AR	B	BAO_0000357	single protein format	None	None	None	None	None	CHEMBL1871	Androgen Receptor	Homo sapiens	SINGLE PROTEIN	CHEMBL1155531	1	Scientific Literature	J. Med. Chem.	2010	None
CHEMBL2112311		0	311.30	0	4.37	23	CC[C@H]1c2cc3c(C(F)(F)F)cc(=O)oc3cc2NC[C@H]1C	IC50	'='	2.0	nM	8.70			UO_0000065	27.94	0.54	4.33	20.59	False	CHEMBL648082	In vitro binding affinity at human androgen receptor transfected into COS cells.	B	BAO_0000219	cell-based format	None	None	None	COS	None	CHEMBL1871	Androgen Receptor	Homo sapiens	SINGLE PROTEIN	CHEMBL1132082	1	Scientific Literature	Bioorg. Med. Chem. Lett.	1999	None
CHEMBL156806		0	324.35	0	4.73	29e	CC1(C)Cc2cc3c(C(F)(F)F)cc(O)nc3cc2NC1(C)C	Ki	'='	189.0	nM	6.72			UO_0000065	20.73	0.40	1.99	14.89	False	CHEMBL651953	Binding affinity for human androgen receptor in transiently-transfected COS-1 cells.	B	BAO_0000219	cell-based format	None	None	None	COS-1	None	CHEMBL1871	Androgen Receptor	Homo sapiens	SINGLE PROTEIN	CHEMBL1131477	1	Scientific Literature	J. Med. Chem.	1998	CHEMBL3308351
CHEMBL133825		0	326.34	1	5.40	6b	Cc1c2c(cc3c(C(F)(F)F)cc(F)nc13)C(C)CC(C)(C)N2	Ki	'>'	1000.0	nM				UO_0000065					False	CHEMBL872368	Binding affinity for human androgen receptor transfected into mammalian COS-1 cells	B	BAO_0000219	cell-based format	None	None	None	COS-1	None	CHEMBL1871	Androgen Receptor	Homo sapiens	SINGLE PROTEIN	CHEMBL1133046	1	Scientific Literature	Bioorg. Med. Chem. Lett.	2000	CHEMBL3308351
CHEMBL491	HYDROXYFLUTAMIDE	2	292.21	0	2.32	2	CC(C)(O)C(=O)Nc1ccc([N+](=O)[O-])c(C(F)(F)F)c1	Ki	'='	2.0	nM	8.70			UO_0000065	29.77	0.59	6.38	9.41	True	CHEMBL828881	Inhibition of [3H]-DHT binding to T877A androgen receptor of LNCaP cells	B	BAO_0000219	cell-based format	Homo sapiens	None	None	LNCaP	None	CHEMBL1871	Androgen Receptor	Homo sapiens	SINGLE PROTEIN	CHEMBL1144249	1	Scientific Literature	Bioorg. Med. Chem. Lett.	2005	CHEMBL3307965
CHEMBL1215621		0	387.80	0	2.68	7c	COC(=O)C1=C(Cn2cncn2)NC(C)=C(C#N)C1c1ccc(F)cc1Cl	IC50	'='	4600.0	nM	5.34			UO_0000065					False	CHEMBL1219575	Antagonist activity at androgen receptor LBD expressed in human HUH7 cells coexpressing GAL4 by luciferase reporter gene assay	F	BAO_0000219	cell-based format	None	None	None	Huh-7	None	CHEMBL1871	Androgen Receptor	Homo sapiens	SINGLE PROTEIN	CHEMBL1212896	1	Scientific Literature	J. Med. Chem.	2010	CHEMBL3307515
CHEMBL103	PROGESTERONE	4	314.47	0	4.72	progesterone	CC(=O)[C@H]1CC[C@H]2[C@@H]3CCC4=CC(=O)CC[C@]4(C)[C@H]3CC[C@]12C	IC50	'='	37.0	nM	7.43			UO_0000065					True	CHEMBL646935	Antagonist activity against Androgen receptor	F	BAO_0000019	assay format	Homo sapiens	None	None	None	None	CHEMBL1871	Androgen Receptor	Homo sapiens	SINGLE PROTEIN	CHEMBL1136068	1	Scientific Literature	Bioorg. Med. Chem. Lett.	2003	None
CHEMBL132609		0	294.32	0	4.41	22e	CN1c2cc3nccc(C(F)(F)F)c3cc2CCC1(C)C	Efficacy	'='	83.0	%				UO_0000187					False	CHEMBL646928	Percent maximal inhibition against human androgen receptor (AR) dependent transcriptional activity in co-transfected mammalian CV-1 cells	F	BAO_0000219	cell-based format	None	None	None	CV-1	None	CHEMBL1871	Androgen Receptor	Homo sapiens	SINGLE PROTEIN	CHEMBL1133046	1	Scientific Literature	Bioorg. Med. Chem. Lett.	2000	CHEMBL3308033
CHEMBL409	BICALUTAMIDE	4	430.38	0	2.88	2 (Bicalutamide)	CC(O)(CS(=O)(=O)c1ccc(F)cc1)C(=O)Nc1ccc(C#N)c(C(F)(F)F)c1	IC50	'='	338.0	nM	6.47			UO_0000065					False	CHEMBL649556	Inhibitory concentration against human androgen receptor (AR) dependent transcriptional activity in co-transfected mammalian CV-1 cells	F	BAO_0000219	cell-based format	None	None	None	CV-1	None	CHEMBL1871	Androgen Receptor	Homo sapiens	SINGLE PROTEIN	CHEMBL1133046	1	Scientific Literature	Bioorg. Med. Chem. Lett.	2000	CHEMBL3308033
CHEMBL409	BICALUTAMIDE	4	430.38	0	2.88	2 (Bicalutamide)	CC(O)(CS(=O)(=O)c1ccc(F)cc1)C(=O)Nc1ccc(C#N)c(C(F)(F)F)c1	Efficacy	'='	98.0	%				UO_0000187					False	CHEMBL646928	Percent maximal inhibition against human androgen receptor (AR) dependent transcriptional activity in co-transfected mammalian CV-1 cells	F	BAO_0000219	cell-based format	None	None	None	CV-1	None	CHEMBL1871	Androgen Receptor	Homo sapiens	SINGLE PROTEIN	CHEMBL1133046	1	Scientific Literature	Bioorg. Med. Chem. Lett.	2000	CHEMBL3308033
CHEMBL27769	STANOLONE	2	290.45	0	3.96	Dihydrotestosterone	C[C@]12CC[C@H]3[C@@H](CC[C@H]4CC(=O)CC[C@@]43C)[C@@H]1CC[C@@H]2O	IC50						Not Active						False	CHEMBL875326	Antagonistic activity (IC50) against human androgen receptor expressed in CV-1 cell; Not Active	F	BAO_0000219	cell-based format	Homo sapiens	None	None	CV-1	None	CHEMBL1871	Androgen Receptor	Homo sapiens	SINGLE PROTEIN	CHEMBL1130772	1	Scientific Literature	Bioorg. Med. Chem. Lett.	1998	CHEMBL3308033
CHEMBL27769	STANOLONE	2	290.45	0	3.96	Dihydrotestosterone	C[C@]12CC[C@H]3[C@@H](CC[C@H]4CC(=O)CC[C@@]43C)[C@@H]1CC[C@@H]2O	Ki	'='	2.0	nM	8.70			UO_0000065	29.95	0.57	4.74	23.32	True	CHEMBL648323	Binding affinity against Androgen receptor expressed COS cells	B	BAO_0000219	cell-based format	Homo sapiens	None	None	COS	None	CHEMBL1871	Androgen Receptor	Homo sapiens	SINGLE PROTEIN	CHEMBL1130772	1	Scientific Literature	Bioorg. Med. Chem. Lett.	1998	None
CHEMBL1276308	MIFEPRISTONE	4	429.60	1	5.41	RU-486 Mifepristone	CC#C[C@]1(O)CC[C@H]2[C@@H]3CCC4=CC(=O)CCC4=C3[C@@H](c3ccc(N(C)C)cc3)C[C@@]21C	Ki	'='	10.6	nM	7.97			UO_0000065	18.56	0.34	2.56	19.67	False	CHEMBL648329	Binding affinity determined against human Androgen receptor	B	BAO_0000357	single protein format	None	None	None	None	None	CHEMBL1871	Androgen Receptor	Homo sapiens	SINGLE PROTEIN	CHEMBL1129561	1	Scientific Literature	J. Med. Chem.	1996	None
CHEMBL1290099		0	469.47	0	2.54	22	CC1(C)C(=O)N(c2ccc(C#N)c(C(F)(F)F)c2)C(=S)N1c1ccnc(S(N)(=O)=O)c1	EC5	'>'	10000.0	nM				UO_0000065					False	CHEMBL1291498	Agonist activity at human AR expressed in human HeLa cells co-transfected with MMTV-Luc-Hyg after 48 hrs by transient-luciferase reporter gene assay	F	BAO_0000219	cell-based format	Homo sapiens	None	None	HeLa	None	CHEMBL1871	Androgen Receptor	Homo sapiens	SINGLE PROTEIN	CHEMBL1287756	1	Scientific Literature	Bioorg. Med. Chem.	2010	CHEMBL3308376
CHEMBL346487		0	254.33	0	3.86	5	CC1=CC(C)(C)Nc2cc3nc(O)cc(C)c3cc21	Ki	'='	62.0	nM	7.21			UO_0000065	28.34	0.52	3.35	15.96	False	CHEMBL651953	Binding affinity for human androgen receptor in transiently-transfected COS-1 cells.	B	BAO_0000219	cell-based format	None	None	None	COS-1	None	CHEMBL1871	Androgen Receptor	Homo sapiens	SINGLE PROTEIN	CHEMBL1131477	1	Scientific Literature	J. Med. Chem.	1998	CHEMBL3308351
CHEMBL302362		0	379.50	1	7.16	16	CC1=CC(C)(C)Nc2ccc3c(c21)/C(=C/c1ccccc1C)Oc1ccccc1-3	Efficacy	'='	70.0	%				UO_0000187					False	CHEMBL649482	Antagonist efficacy determined as percentage of maximal inhibition of progesterone against human androgen receptor	F	BAO_0000019	assay format	None	None	None	None	None	CHEMBL1871	Androgen Receptor	Homo sapiens	SINGLE PROTEIN	CHEMBL1131161	1	Scientific Literature	J. Med. Chem.	1998	None
CHEMBL417729		0	339.27	1	5.09	27a	C=C1CCCC(C)(C)[C@H]1Cc1cc(OC)c(Br)cc1O	Efficacy	'='	90.0	%				UO_0000187					False	CHEMBL649483	Antagonist efficacy as percent inhibition of DHT (EC50) binding to Androgen receptor	B	BAO_0000357	single protein format	Homo sapiens	None	None	None	None	CHEMBL1871	Androgen Receptor	Homo sapiens	SINGLE PROTEIN	CHEMBL1129561	1	Scientific Literature	J. Med. Chem.	1996	None
CHEMBL435651		0	324.35	0	3.72	21b	CN1c2cc3c(cc2CCC1(C)C)c(C(F)(F)F)cc(=O)n3C	IC50	'='	19.0	nM	7.72			UO_0000065					False	CHEMBL648072	Antagonistic activity against human androgen receptor (hAR) in co-transfected CV-1 cells.	F	BAO_0000219	cell-based format	None	None	None	CV-1	None	CHEMBL1871	Androgen Receptor	Homo sapiens	SINGLE PROTEIN	CHEMBL1131477	1	Scientific Literature	J. Med. Chem.	1998	CHEMBL3308033
CHEMBL157344		0	338.37	1	5.29	29f	CC1c2cc3c(C(F)(F)F)cc(O)nc3cc2NC(C)(C)C1(C)C	Efficacy	'='	74.0	%				UO_0000187					False	CHEMBL649490	Efficacy as a function of maximal inhibition against human androgen receptor.	B	BAO_0000357	single protein format	None	None	None	None	None	CHEMBL1871	Androgen Receptor	Homo sapiens	SINGLE PROTEIN	CHEMBL1131477	1	Scientific Literature	J. Med. Chem.	1998	None
CHEMBL32812		0	383.47	1	6.99	8	CC1=CC(C)(C)Nc2ccc3c(c21)/C(=C/c1cccc(F)c1)Oc1ccccc1-3	Efficacy	'='	80.0	%				UO_0000187					False	CHEMBL649482	Antagonist efficacy determined as percentage of maximal inhibition of progesterone against human androgen receptor	F	BAO_0000019	assay format	None	None	None	None	None	CHEMBL1871	Androgen Receptor	Homo sapiens	SINGLE PROTEIN	CHEMBL1131161	1	Scientific Literature	J. Med. Chem.	1998	None
CHEMBL32812		0	383.47	1	6.99	8	CC1=CC(C)(C)Nc2ccc3c(c21)/C(=C/c1cccc(F)c1)Oc1ccccc1-3	IC50	'='	795.0	nM	6.10			UO_0000065					False	CHEMBL654135	Inhibitory activity (IC50) against human androgen receptor expressed in CV-1 cells	F	BAO_0000219	cell-based format	Homo sapiens	None	None	CV-1	None	CHEMBL1871	Androgen Receptor	Homo sapiens	SINGLE PROTEIN	CHEMBL1131161	1	Scientific Literature	J. Med. Chem.	1998	CHEMBL3308033
CHEMBL6721		0	325.33	0	4.90	28	CCC1CC(CC)c2cc3c(C(F)(F)F)cc(=O)oc3cc2N1	EC50	'='	26.0	nM	7.58			UO_0000065					False	CHEMBL646844	In vitro agonistic activity against human androgen receptor using cotransfection assay in CV-1 cells.	F	BAO_0000219	cell-based format	None	None	None	CV-1	None	CHEMBL1871	Androgen Receptor	Homo sapiens	SINGLE PROTEIN	CHEMBL1132082	1	Scientific Literature	Bioorg. Med. Chem. Lett.	1999	CHEMBL3308033
CHEMBL27769	STANOLONE	2	290.45	0	3.96	Dihydrotestosterone	C[C@]12CC[C@H]3[C@@H](CC[C@H]4CC(=O)CC[C@@]43C)[C@@H]1CC[C@@H]2O	Efficacy	'='	100.0	%				UO_0000187					True	CHEMBL649345	In vitro agonistic activity against human androgen receptor using cotransfection assay in CV-1 cells.	F	BAO_0000219	cell-based format	None	None	None	CV-1	None	CHEMBL1871	Androgen Receptor	Homo sapiens	SINGLE PROTEIN	CHEMBL1132082	1	Scientific Literature	Bioorg. Med. Chem. Lett.	1999	CHEMBL3308033
CHEMBL27769	STANOLONE	2	290.45	0	3.96	Dihydrotestosterone	C[C@]12CC[C@H]3[C@@H](CC[C@H]4CC(=O)CC[C@@]43C)[C@@H]1CC[C@@H]2O	IC50	'='	4.0	nM	8.40			UO_0000065	28.91	0.55	4.44	22.51	False	CHEMBL648082	In vitro binding affinity at human androgen receptor transfected into COS cells.	B	BAO_0000219	cell-based format	None	None	None	COS	None	CHEMBL1871	Androgen Receptor	Homo sapiens	SINGLE PROTEIN	CHEMBL1132082	1	Scientific Literature	Bioorg. Med. Chem. Lett.	1999	None
CHEMBL2052002		0	325.33	0	4.76	25	CC[C@H]1CNc2cc3oc(=O)cc(C(F)(F)F)c3cc2[C@@H]1CC	Efficacy	'<'	20.0	%				UO_0000187					False	CHEMBL646927	In vitro antagonistic activity against human androgen receptor using cotransfection assay in CV-1 cells; Not active.	F	BAO_0000219	cell-based format	None	None	None	CV-1	None	CHEMBL1871	Androgen Receptor	Homo sapiens	SINGLE PROTEIN	CHEMBL1132082	1	Scientific Literature	Bioorg. Med. Chem. Lett.	1999	CHEMBL3308033
CHEMBL216949		0	340.39	1	5.37	4f	CCCCN(CCCC)c1ccc2nc(O)cc(C(F)(F)F)c2c1	Ki	'='	222.0	nM	6.65			UO_0000065	19.55	0.38	1.28	18.30	False	CHEMBL911185	Displacement of [3H]DHT from human androgen receptor expressed in MDA-MB-453 cells by whole cell receptor binding assay	B	BAO_0000219	cell-based format	Homo sapiens	None	None	MDA-MB-453	None	CHEMBL1871	Androgen Receptor	Homo sapiens	SINGLE PROTEIN	CHEMBL1137374	1	Scientific Literature	J. Med. Chem.	2006	CHEMBL3307596
CHEMBL1276308	MIFEPRISTONE	4	429.60	1	5.41	mifepristone RU-38486 RU-486	CC#C[C@]1(O)CC[C@H]2[C@@H]3CCC4=CC(=O)CCC4=C3[C@@H](c3ccc(N(C)C)cc3)C[C@@]21C	IC50	'='	10.0	nM	8.00			UO_0000065					False	CHEMBL749964	In vitro antagonist potency in transactivation assay in CV-1 cells expressing androgen receptor	F	BAO_0000219	cell-based format	None	None	None	CV-1	None	CHEMBL1871	Androgen Receptor	Homo sapiens	SINGLE PROTEIN	CHEMBL1133568	1	Scientific Literature	J. Med. Chem.	2000	CHEMBL3308033
CHEMBL513768		0	305.30	1	5.29	6f	Cc1cc(C)c(Oc2ccc(C#N)c(C(F)(F)F)c2)c(C)c1	IC50	'='	198.0	nM	6.70			UO_0000065	21.96	0.42	1.41	20.30	False	CHEMBL987689	Displacement of [3H]DHT from human cloned androgen receptor expressed in insect Sf9 cell system	B	BAO_0000219	cell-based format	Homo sapiens	None	None	Sf9	None	CHEMBL1871	Androgen Receptor	Homo sapiens	SINGLE PROTEIN	CHEMBL1153981	1	Scientific Literature	Bioorg. Med. Chem. Lett.	2009	CHEMBL3308860
CHEMBL470629		0	297.66	1	5.02	4a	N#Cc1ccc(Oc2ccccc2Cl)cc1C(F)(F)F	IC50						Not Determined						False	CHEMBL987690	Antagonist activity at human androgen receptor expressed in human MDA-MB-231 cells assessed as inhibition of DHT-induced response	F	BAO_0000219	cell-based format	Homo sapiens	None	None	MDA-MB-231	None	CHEMBL1871	Androgen Receptor	Homo sapiens	SINGLE PROTEIN	CHEMBL1153981	1	Scientific Literature	Bioorg. Med. Chem. Lett.	2009	CHEMBL3307960
CHEMBL511145		0	293.24	0	4.38	6p	Cc1ccc(Oc2ccc(C#N)c(C(F)(F)F)c2)c(O)c1	IC50						Not Determined						False	CHEMBL987690	Antagonist activity at human androgen receptor expressed in human MDA-MB-231 cells assessed as inhibition of DHT-induced response	F	BAO_0000219	cell-based format	Homo sapiens	None	None	MDA-MB-231	None	CHEMBL1871	Androgen Receptor	Homo sapiens	SINGLE PROTEIN	CHEMBL1153981	1	Scientific Literature	Bioorg. Med. Chem. Lett.	2009	CHEMBL3307960
CHEMBL9337	RU-58841	0	369.34	0	2.90	RU-58841	CC1(C)C(=O)N(c2ccc(C#N)c(C(F)(F)F)c2)C(=O)N1CCCCO	IC50	'='	16.0	nM	7.80			UO_0000065	21.11	0.41	4.90	9.21	False	CHEMBL987689	Displacement of [3H]DHT from human cloned androgen receptor expressed in insect Sf9 cell system	B	BAO_0000219	cell-based format	Homo sapiens	None	None	Sf9	None	CHEMBL1871	Androgen Receptor	Homo sapiens	SINGLE PROTEIN	CHEMBL1153981	1	Scientific Literature	Bioorg. Med. Chem. Lett.	2009	CHEMBL3308860
CHEMBL1215480		0	344.84	0	4.44	5l	CCCCC1=C(C(=O)OC)C(c2ccccc2Cl)C(C#N)=C(C)N1	IC50	'='	900.0	nM	6.05			UO_0000065					False	CHEMBL1219575	Antagonist activity at androgen receptor LBD expressed in human HUH7 cells coexpressing GAL4 by luciferase reporter gene assay	F	BAO_0000219	cell-based format	None	None	None	Huh-7	None	CHEMBL1871	Androgen Receptor	Homo sapiens	SINGLE PROTEIN	CHEMBL1212896	1	Scientific Literature	J. Med. Chem.	2010	CHEMBL3307515
CHEMBL1215620		0	386.81	0	3.29	7b	COC(=O)C1=C(Cn2cccn2)NC(C)=C(C#N)C1c1ccc(F)cc1Cl	IC50	'='	800.0	nM	6.10			UO_0000065					False	CHEMBL1219575	Antagonist activity at androgen receptor LBD expressed in human HUH7 cells coexpressing GAL4 by luciferase reporter gene assay	F	BAO_0000219	cell-based format	None	None	None	Huh-7	None	CHEMBL1871	Androgen Receptor	Homo sapiens	SINGLE PROTEIN	CHEMBL1212896	1	Scientific Literature	J. Med. Chem.	2010	CHEMBL3307515
CHEMBL131153		0	418.96	1	5.86	3	COc1c(Cl)c(C)c(C=O)c(O)c1C/C=C(C)/C=C/[C@@]1(C)[C@H](C)CCC(=O)[C@@H]1C	IC50						Not Determined						False	CHEMBL649560	Minimum effective concentration required to inhibit androgen receptor (AR)	B	BAO_0000357	single protein format	None	None	None	None	None	CHEMBL1871	Androgen Receptor	Homo sapiens	SINGLE PROTEIN	CHEMBL1145088	1	Scientific Literature	J. Med. Chem.	2003	None
CHEMBL156751		0	338.37	1	5.29	29d	CC(C)C1CC(C)(C)Nc2cc3nc(O)cc(C(F)(F)F)c3cc21	IC50	'='	159.0	nM	6.80			UO_0000065					False	CHEMBL648072	Antagonistic activity against human androgen receptor (hAR) in co-transfected CV-1 cells.	F	BAO_0000219	cell-based format	None	None	None	CV-1	None	CHEMBL1871	Androgen Receptor	Homo sapiens	SINGLE PROTEIN	CHEMBL1131477	1	Scientific Literature	J. Med. Chem.	1998	CHEMBL3308033
CHEMBL335948		0	309.34	0	4.43	17	CNc1cc(C(F)(F)F)c2cc3c(cc2n1)NC(C)(C)CC3	Ki	'>'	1000.0	nM				UO_0000065					False	CHEMBL872368	Binding affinity for human androgen receptor transfected into mammalian COS-1 cells	B	BAO_0000219	cell-based format	None	None	None	COS-1	None	CHEMBL1871	Androgen Receptor	Homo sapiens	SINGLE PROTEIN	CHEMBL1133046	1	Scientific Literature	Bioorg. Med. Chem. Lett.	2000	CHEMBL3308351
CHEMBL103232		0	432.36	1	7.21	16	CC1=CC(C)(C)Nc2ccc3c(c21)C(c1ccc(Br)cc1)Oc1ccccc1-3	Efficacy	'='	90.0	%				UO_0000187					False	CHEMBL649484	Antagonist efficacy was determined as a function (%) of maximal inhibition of an agonist in Human androgen receptor.	F	BAO_0000019	assay format	None	None	None	None	None	CHEMBL1871	Androgen Receptor	Homo sapiens	SINGLE PROTEIN	CHEMBL1131454	1	Scientific Literature	J. Med. Chem.	1998	None
CHEMBL409	BICALUTAMIDE	4	430.38	0	2.88	1	CC(O)(CS(=O)(=O)c1ccc(F)cc1)C(=O)Nc1ccc(C#N)c(C(F)(F)F)c1	IC50	'='	725.0	nM	6.14			UO_0000065					True	CHEMBL873340	Inhibition of L701H/T877A mutant androgen receptor of human prostate cancer MDAMB-PCa2b cell proliferation	F	BAO_0000219	cell-based format	Homo sapiens	None	None	MDAMB-PCa2b	None	CHEMBL1871	Androgen Receptor	Homo sapiens	SINGLE PROTEIN	CHEMBL1144249	1	Scientific Literature	Bioorg. Med. Chem. Lett.	2005	None
CHEMBL181722		0	290.32	0	2.55	24	O=C1[C@H]2C3C=CC(C3)[C@H]2C(=O)N1c1ccc2cccnc2c1	Ki	'='	13.0	nM	7.89			UO_0000065	27.16	0.49	5.34	15.69	False	CHEMBL828881	Inhibition of [3H]-DHT binding to T877A androgen receptor of LNCaP cells	B	BAO_0000219	cell-based format	Homo sapiens	None	None	LNCaP	None	CHEMBL1871	Androgen Receptor	Homo sapiens	SINGLE PROTEIN	CHEMBL1144249	1	Scientific Literature	Bioorg. Med. Chem. Lett.	2005	CHEMBL3307965
CHEMBL132295		0	384.47	1	5.30	12b	CCCC[S+]([O-])c1cc(C(F)(F)F)c2cc3c(cc2n1)NC(C)(C)CC3	IC50	'='	335.0	nM	6.47			UO_0000065					False	CHEMBL649556	Inhibitory concentration against human androgen receptor (AR) dependent transcriptional activity in co-transfected mammalian CV-1 cells	F	BAO_0000219	cell-based format	None	None	None	CV-1	None	CHEMBL1871	Androgen Receptor	Homo sapiens	SINGLE PROTEIN	CHEMBL1133046	1	Scientific Literature	Bioorg. Med. Chem. Lett.	2000	CHEMBL3308033
CHEMBL134174		0	479.01	0	4.98	17	Cc1c(Cl)c2c(c(O)c1C=O)CC(CC(C)(O)/C=C/[C@@]1(C)[C@H](C)CCC3(OCCO3)[C@@H]1C)O2	IC50						Not Determined						False	CHEMBL649560	Minimum effective concentration required to inhibit androgen receptor (AR)	B	BAO_0000357	single protein format	None	None	None	None	None	CHEMBL1871	Androgen Receptor	Homo sapiens	SINGLE PROTEIN	CHEMBL1145088	1	Scientific Literature	J. Med. Chem.	2003	None
CHEMBL134056		0	387.24	1	6.02	7a	Cc1c2c(cc3c(C(F)(F)F)cc(Br)nc13)C(C)CC(C)(C)N2	Ki	'>'	1000.0	nM				UO_0000065					False	CHEMBL872368	Binding affinity for human androgen receptor transfected into mammalian COS-1 cells	B	BAO_0000219	cell-based format	None	None	None	COS-1	None	CHEMBL1871	Androgen Receptor	Homo sapiens	SINGLE PROTEIN	CHEMBL1133046	1	Scientific Literature	Bioorg. Med. Chem. Lett.	2000	CHEMBL3308351
CHEMBL268326		0	296.29	0	4.27	12	C[C@H]1C[C@@H](C)Nc2cc3nc(O)cc(C(F)(F)F)c3cc21	IC50	'='	15.0	nM	7.82			UO_0000065					False	CHEMBL648068	Antagonistic activity against human androgen receptor (hAR) expressed in CV-1 cell lines	F	BAO_0000219	cell-based format	None	None	None	CV-1	None	CHEMBL1871	Androgen Receptor	Homo sapiens	SINGLE PROTEIN	CHEMBL1132083	1	Scientific Literature	Bioorg. Med. Chem. Lett.	1999	CHEMBL3308033
CHEMBL1163620		0	449.48	0	5.00	35	O=C(CC(Nc1ccc([N+](=O)[O-])cc1)c1cccc(F)c1)c1ccc(N2CCOCC2)cc1	Ki	'='	283.0	nM	6.55			UO_0000065	14.57	0.27	1.55	7.73	False	CHEMBL1169306	Displacement of [3H]DHT from human androgen receptor after 16 hrs by scintillation counting	B	BAO_0000357	single protein format	Homo sapiens	None	None	None	None	CHEMBL1871	Androgen Receptor	Homo sapiens	SINGLE PROTEIN	CHEMBL1165993	1	Scientific Literature	Bioorg. Med. Chem.	2010	None
CHEMBL1163585		0	369.39	1	5.84	26	Cc1ccc(C(=O)CC(Nc2ccc(F)c(F)c2)c2cccc(F)c2)cc1	Ki	'='	1214.0	nM	5.92			UO_0000065	16.02	0.30	0.08	20.33	False	CHEMBL1169306	Displacement of [3H]DHT from human androgen receptor after 16 hrs by scintillation counting	B	BAO_0000357	single protein format	Homo sapiens	None	None	None	None	CHEMBL1871	Androgen Receptor	Homo sapiens	SINGLE PROTEIN	CHEMBL1165993	1	Scientific Literature	Bioorg. Med. Chem.	2010	None
CHEMBL178333		0	354.28	0	3.15	16	O=C1[C@H]2C3CCC(C3)[C@H]2C(=O)N1c1ccc([N+](=O)[O-])c(C(F)(F)F)c1	IC50	'='	114.0	nM	6.94			UO_0000065					False	CHEMBL837992	Inhibition of human androgen receptor of breast carcinoma MDA-453 cells in reporter gene assay	F	BAO_0000219	cell-based format	Homo sapiens	None	None	MDA-453	None	CHEMBL1871	Androgen Receptor	Homo sapiens	SINGLE PROTEIN	CHEMBL1144249	1	Scientific Literature	Bioorg. Med. Chem. Lett.	2005	None
CHEMBL178333		0	354.28	0	3.15	16	O=C1[C@H]2C3CCC(C3)[C@H]2C(=O)N1c1ccc([N+](=O)[O-])c(C(F)(F)F)c1	IC50						Agonist						False	CHEMBL835728	Activation of T877A androgen receptor of human prostate cancer LNCap cells in reporter gene assay	F	BAO_0000219	cell-based format	Homo sapiens	None	None	LNCaP	None	CHEMBL1871	Androgen Receptor	Homo sapiens	SINGLE PROTEIN	CHEMBL1144249	1	Scientific Literature	Bioorg. Med. Chem. Lett.	2005	CHEMBL3307965
CHEMBL361222		0	386.17	0	3.78	17	O=C1[C@H]2C3C=CC(C3)[C@H]2C(=O)N1c1ccc(Br)c(C(F)(F)F)c1	Ki	'='	0.6	nM	9.22			UO_0000065	23.88	0.55	5.44	24.67	False	CHEMBL828881	Inhibition of [3H]-DHT binding to T877A androgen receptor of LNCaP cells	B	BAO_0000219	cell-based format	Homo sapiens	None	None	LNCaP	None	CHEMBL1871	Androgen Receptor	Homo sapiens	SINGLE PROTEIN	CHEMBL1144249	1	Scientific Literature	Bioorg. Med. Chem. Lett.	2005	CHEMBL3307965
CHEMBL367364		0	309.29	0	3.24	13	O=C1[C@H]2C3CCC(C3)[C@H]2C(=O)N1c1cccc(C(F)(F)F)c1	Ki	'='	1615.0	nM	5.79			UO_0000065	18.73	0.36	2.55	15.49	False	CHEMBL830415	Inhibition of [3H]DHT binding to androgen receptor of MDA-453 cells	B	BAO_0000219	cell-based format	Homo sapiens	None	None	MDA-453	None	CHEMBL1871	Androgen Receptor	Homo sapiens	SINGLE PROTEIN	CHEMBL1144249	1	Scientific Literature	Bioorg. Med. Chem. Lett.	2005	None
CHEMBL341136		0	310.44	0	4.56	35	CC(=O)[C@@]1(C)CCC2C3CCC4=CC(=O)CCC4=C3C=CC21C	Relative binding affinity	'='	1.9										False	CHEMBL809268	Relative binding affinity to the testosterone receptor.	B	BAO_0000357	single protein format	None	None	None	None	None	CHEMBL1871	Androgen Receptor	Homo sapiens	SINGLE PROTEIN	CHEMBL1127412	1	Scientific Literature	J. Med. Chem.	1994	None
CHEMBL114607		0	347.50	1	6.83	10	CC1=CC(C)(C)Nc2ccc3c(c21)C(CCC(C)C)Oc1ccccc1-3	Ki	'='	1485.0	nM	5.83			UO_0000065	16.77	0.31	-1.00	27.41	False	CHEMBL648841	Displacement of DHT from human androgen receptor	B	BAO_0000357	single protein format	Homo sapiens	None	None	None	None	CHEMBL1871	Androgen Receptor	Homo sapiens	SINGLE PROTEIN	CHEMBL1131555	1	Scientific Literature	Bioorg. Med. Chem. Lett.	1998	None
CHEMBL233773		0	341.78	0	0.55	20	Cc1c(N2C(=O)[C@@H]3[C@H](O)CCN3S2(=O)=O)ccc(C#N)c1Cl	Ki	'='	0.45	nM	9.35			UO_0000065					False	CHEMBL998017	Agonist activity at androgen receptor	F	BAO_0000019	assay format	None	None	None	None	None	CHEMBL1871	Androgen Receptor	Homo sapiens	SINGLE PROTEIN	CHEMBL1136927	1	Scientific Literature	J. Med. Chem.	2009	None
CHEMBL224263		0	366.26	0	3.70	11	C[C@@H]1COc2cc3[nH]c(=O)cc(C(F)(F)F)c3cc2N1CC(F)(F)F	Ki	'='	7.1	nM	8.15			UO_0000065					False	CHEMBL998017	Agonist activity at androgen receptor	F	BAO_0000019	assay format	None	None	None	None	None	CHEMBL1871	Androgen Receptor	Homo sapiens	SINGLE PROTEIN	CHEMBL1136927	1	Scientific Literature	J. Med. Chem.	2009	None
CHEMBL467790		0	311.09	0	3.81	24, JNJ-37654032	C=C[C@@](O)(c1nc2cc(Cl)c(Cl)cc2[nH]1)C(F)(F)F	Ki	'='	1.1	nM	8.96			UO_0000065					False	CHEMBL998017	Agonist activity at androgen receptor	F	BAO_0000019	assay format	None	None	None	None	None	CHEMBL1871	Androgen Receptor	Homo sapiens	SINGLE PROTEIN	CHEMBL1136927	1	Scientific Literature	J. Med. Chem.	2009	None
CHEMBL1255092		0	394.04	1	5.22	15	C=CC[C@](C)(N)[C@H]1CC[C@H]2[C@@H]3CC=C4C[C@@H](O)CC[C@]4(C)[C@H]3CC[C@@]21C.Cl	Activity						Not Active						False	CHEMBL1250612	Agonist activity at human androgen receptor expressed in human CV1 cells assessed as induction of receptor-mediated transactivation by MMTV-luciferase reporter gene assay	F	BAO_0000219	cell-based format	Homo sapiens	None	None	CV-1	None	CHEMBL1871	Androgen Receptor	Homo sapiens	SINGLE PROTEIN	CHEMBL1250541	1	Scientific Literature	Bioorg. Med. Chem.	2010	CHEMBL3308033
CHEMBL1254922		0	383.58	0	4.76	11	C[C@]12CC[C@H]3[C@@H](CC=C4C[C@@H](O)CC[C@@]43C)[C@@H]1CC[C@@H]2[C@@]1(C)CC=CC(=O)N1	Activity						Active						False	CHEMBL1250618	Antagonist activity at human androgen receptor in human LNCAP cells assessed as inhibition of PSA mRNA expression by RT-PCR	F	BAO_0000219	cell-based format	Homo sapiens	None	None	LNCaP	None	CHEMBL1871	Androgen Receptor	Homo sapiens	SINGLE PROTEIN	CHEMBL1250541	1	Scientific Literature	Bioorg. Med. Chem.	2010	CHEMBL3307965
CHEMBL1253832		0	381.56	0	4.97	19	C[C@@]1([C@H]2CC[C@H]3[C@@H]4CCC5=CC(=O)CC[C@]5(C)[C@H]4CC[C@@]32C)CC=CC(=O)N1	IC50	'='	500.0	nM	6.30			UO_0000065					False	CHEMBL1250613	Antagonist activity at human androgen receptor expressed in human CV1 cells assessed as inhibition of receptor-mediated transactivation by MMTV-luciferase reporter gene assay	F	BAO_0000219	cell-based format	Homo sapiens	None	None	CV-1	None	CHEMBL1871	Androgen Receptor	Homo sapiens	SINGLE PROTEIN	CHEMBL1250541	1	Scientific Literature	Bioorg. Med. Chem.	2010	CHEMBL3308033
CHEMBL491	HYDROXYFLUTAMIDE	2	292.21	0	2.32	SID17388977	CC(C)(O)C(=O)Nc1ccc([N+](=O)[O-])c(C(F)(F)F)c1	Activity	'='	50.3	%				UO_0000187					False	CHEMBL975402	Displacement of [3H]DHT from GST-tagged human AR-LBD transfected in Escherichia coli HB-101 at 10 uM	B	BAO_0000019	assay format	Homo sapiens	None	None	None	None	CHEMBL1871	Androgen Receptor	Homo sapiens	SINGLE PROTEIN	CHEMBL1140043	1	Scientific Literature	Bioorg. Med. Chem.	2008	None
CHEMBL491	HYDROXYFLUTAMIDE	2	292.21	0	2.32	SID17388977	CC(C)(O)C(=O)Nc1ccc([N+](=O)[O-])c(C(F)(F)F)c1	IC50	'='	67.0	nM	7.17			UO_0000065					False	CHEMBL975403	Antagonist activity at human androgen receptor expressed in mouse NIH3T3 cells assessed as inhibition of DHT-induced transcriptional activation after 24 hrs by androgen response element-mediated luciferase reporter gene assay	F	BAO_0000219	cell-based format	Homo sapiens	None	None	NIH3T3	None	CHEMBL1871	Androgen Receptor	Homo sapiens	SINGLE PROTEIN	CHEMBL1140043	1	Scientific Literature	Bioorg. Med. Chem.	2008	CHEMBL3307716
CHEMBL2113263		0	505.68	2	6.99	34p	CCCc1cc(-c2nc3c(s2)CCCC3)ccc1OCCCOc1ccc2c(c1)CC[C@H]2CC(=O)O	EC50	'>'	10000.0	nM				UO_0000065					False	CHEMBL914366	Displacement of [3H]dihydrotestosterone from human recombinant androgen receptor expressed in SF9 baculovirus cells	B	BAO_0000219	cell-based format	Homo sapiens	None	None	Sf9	None	CHEMBL1871	Androgen Receptor	Homo sapiens	SINGLE PROTEIN	CHEMBL1142242	1	Scientific Literature	J. Med. Chem.	2007	CHEMBL3308860
CHEMBL471645		0	279.22	0	4.07	6g	N#Cc1ccc(Oc2ccccc2O)cc1C(F)(F)F	IC50	'='	34.0	nM	7.47			UO_0000065	26.75	0.51	3.40	14.03	False	CHEMBL987689	Displacement of [3H]DHT from human cloned androgen receptor expressed in insect Sf9 cell system	B	BAO_0000219	cell-based format	Homo sapiens	None	None	Sf9	None	CHEMBL1871	Androgen Receptor	Homo sapiens	SINGLE PROTEIN	CHEMBL1153981	1	Scientific Literature	Bioorg. Med. Chem. Lett.	2009	CHEMBL3308860
CHEMBL806	FLUTAMIDE	4	276.21	0	3.21	flutamide	CC(C)C(=O)Nc1ccc([N+](=O)[O-])c(C(F)(F)F)c1	IC50	'='	110000.0	nM		Outside typical range		UO_0000065					False	CHEMBL1250613	Antagonist activity at human androgen receptor expressed in human CV1 cells assessed as inhibition of receptor-mediated transactivation by MMTV-luciferase reporter gene assay	F	BAO_0000219	cell-based format	Homo sapiens	None	None	CV-1	None	CHEMBL1871	Androgen Receptor	Homo sapiens	SINGLE PROTEIN	CHEMBL1250541	1	Scientific Literature	Bioorg. Med. Chem.	2010	CHEMBL3308033
CHEMBL2316540		0	284.38	0	4.04	47	Cc1cccc(OCCSc2nc3ccccc3[nH]2)c1	Inhibition						Dose-dependent effect						False	CHEMBL2318840	Inhibition of BF3 site of androgen receptor in human LNCAP cells expressing ARR2PB assessed as reduction in PSA level after 3 days	B	BAO_0000219	cell-based format	Homo sapiens	None	None	LNCaP	None	CHEMBL1871	Androgen Receptor	Homo sapiens	SINGLE PROTEIN	CHEMBL2311268	1	Scientific Literature	J. Med. Chem.	2013	CHEMBL3307965
CHEMBL2316541		0	284.38	0	4.04	48	Cc1ccc(OCCSc2nc3ccccc3[nH]2)cc1	IC50	'='	7000.0	nM	5.16			UO_0000065	18.13	0.35	1.11	13.60	False	CHEMBL2318841	Inhibition of BF3 site of androgen receptor in human LNCAP cells expressing ARR2PB after 3 days by eGFP transcriptional assay	B	BAO_0000219	cell-based format	Homo sapiens	None	None	LNCaP	None	CHEMBL1871	Androgen Receptor	Homo sapiens	SINGLE PROTEIN	CHEMBL2311268	1	Scientific Literature	J. Med. Chem.	2013	CHEMBL3307965
CHEMBL2316539		0	284.38	0	4.04	46	Cc1ccccc1OCCSc1nc2ccccc2[nH]1	IC50	'='	19000.0	nM	4.72			UO_0000065	16.60	0.32	0.68	12.45	False	CHEMBL2318841	Inhibition of BF3 site of androgen receptor in human LNCAP cells expressing ARR2PB after 3 days by eGFP transcriptional assay	B	BAO_0000219	cell-based format	Homo sapiens	None	None	LNCaP	None	CHEMBL1871	Androgen Receptor	Homo sapiens	SINGLE PROTEIN	CHEMBL2311268	1	Scientific Literature	J. Med. Chem.	2013	CHEMBL3307965
CHEMBL1330717		0	271.34	0	4.00	37	c1ccc(OCCSc2nc3ccccc3o2)cc1	IC50	'>'	200000.0	nM		Outside typical range		UO_0000065					False	CHEMBL2318841	Inhibition of BF3 site of androgen receptor in human LNCAP cells expressing ARR2PB after 3 days by eGFP transcriptional assay	B	BAO_0000219	cell-based format	Homo sapiens	None	None	LNCaP	None	CHEMBL1871	Androgen Receptor	Homo sapiens	SINGLE PROTEIN	CHEMBL2311268	1	Scientific Literature	J. Med. Chem.	2013	CHEMBL3307965
CHEMBL1474103		0	411.53	0	3.37	15	Cc1cccc(OCCSc2nc3ccccc3n2CC(=O)N2CCOCC2)c1	IC50	'>'	200000.0	nM		Outside typical range		UO_0000065					False	CHEMBL2318841	Inhibition of BF3 site of androgen receptor in human LNCAP cells expressing ARR2PB after 3 days by eGFP transcriptional assay	B	BAO_0000219	cell-based format	Homo sapiens	None	None	LNCaP	None	CHEMBL1871	Androgen Receptor	Homo sapiens	SINGLE PROTEIN	CHEMBL2311268	1	Scientific Literature	J. Med. Chem.	2013	CHEMBL3307965
CHEMBL1539990		0	342.42	0	3.60	14	Cc1ccc(OCCSc2nc3ccccc3n2CC(=O)O)cc1	IC50	'='	163800.0	nM		Outside typical range		UO_0000065					False	CHEMBL2318841	Inhibition of BF3 site of androgen receptor in human LNCAP cells expressing ARR2PB after 3 days by eGFP transcriptional assay	B	BAO_0000219	cell-based format	Homo sapiens	None	None	LNCaP	None	CHEMBL1871	Androgen Receptor	Homo sapiens	SINGLE PROTEIN	CHEMBL2311268	1	Scientific Literature	J. Med. Chem.	2013	CHEMBL3307965
CHEMBL2316568		0	384.50	0	4.39	11	CCOC(=O)Cn1c(SCCOc2ccc(C)c(C)c2)nc2ccccc21	IC50	'='	40300.0	nM	4.39			UO_0000065	11.43	0.22	0.00	8.24	False	CHEMBL2318841	Inhibition of BF3 site of androgen receptor in human LNCAP cells expressing ARR2PB after 3 days by eGFP transcriptional assay	B	BAO_0000219	cell-based format	Homo sapiens	None	None	LNCaP	None	CHEMBL1871	Androgen Receptor	Homo sapiens	SINGLE PROTEIN	CHEMBL2311268	1	Scientific Literature	J. Med. Chem.	2013	CHEMBL3307965
CHEMBL469982		0	293.24	0	4.38	6q	Cc1ccc(O)c(Oc2ccc(C#N)c(C(F)(F)F)c2)c1	IC50	'='	811.0	nM	6.09			UO_0000065					False	CHEMBL987690	Antagonist activity at human androgen receptor expressed in human MDA-MB-231 cells assessed as inhibition of DHT-induced response	F	BAO_0000219	cell-based format	Homo sapiens	None	None	MDA-MB-231	None	CHEMBL1871	Androgen Receptor	Homo sapiens	SINGLE PROTEIN	CHEMBL1153981	1	Scientific Literature	Bioorg. Med. Chem. Lett.	2009	CHEMBL3307960
CHEMBL133503		0	298.28	0	4.53	6c	CC1(C)CCc2cc3c(C(F)(F)F)cc(F)nc3cc2N1	IC50	'='	22.0	nM	7.66			UO_0000065					False	CHEMBL649556	Inhibitory concentration against human androgen receptor (AR) dependent transcriptional activity in co-transfected mammalian CV-1 cells	F	BAO_0000219	cell-based format	None	None	None	CV-1	None	CHEMBL1871	Androgen Receptor	Homo sapiens	SINGLE PROTEIN	CHEMBL1133046	1	Scientific Literature	Bioorg. Med. Chem. Lett.	2000	CHEMBL3308033
CHEMBL511812		0	338.45	0	3.64	32	CC[C@@]12C[C@H](O)[C@](O)(c3ccccc3)C[C@H]1CCc1cc(O)ccc12	IC50	'>'	10000.0	nM				UO_0000065					False	CHEMBL1022147	Binding affinity to human androgen receptor	B	BAO_0000357	single protein format	Homo sapiens	None	None	None	None	CHEMBL1871	Androgen Receptor	Homo sapiens	SINGLE PROTEIN	CHEMBL1152783	1	Scientific Literature	J. Med. Chem.	2009	None
CHEMBL63560	(R)-BICALUTAMIDE	0	430.38	0	2.88	bicalutamide	C[C@](O)(CS(=O)(=O)c1ccc(F)cc1)C(=O)Nc1ccc(C#N)c(C(F)(F)F)c1	EC50	'>'	10000.0	nM				UO_0000065					False	CHEMBL896865	Agonist activity at human androgen receptor by luciferase reporter gene assay	F	BAO_0000019	assay format	Homo sapiens	None	None	None	None	CHEMBL1871	Androgen Receptor	Homo sapiens	SINGLE PROTEIN	CHEMBL1148826	1	Scientific Literature	J. Med. Chem.	2007	None
CHEMBL436784		0	392.22	0	4.48	7	O=c1cc(C(F)(F)F)c2cc(N(CC(F)(F)F)CC(F)(F)F)ccc2[nH]1	EC50	'='	0.2	nM	9.70			UO_0000065					True	CHEMBL896865	Agonist activity at human androgen receptor by luciferase reporter gene assay	F	BAO_0000019	assay format	Homo sapiens	None	None	None	None	CHEMBL1871	Androgen Receptor	Homo sapiens	SINGLE PROTEIN	CHEMBL1148826	1	Scientific Literature	J. Med. Chem.	2007	None
CHEMBL27769	STANOLONE	2	290.45	0	3.96	dihydrotestosterone	C[C@]12CC[C@H]3[C@@H](CC[C@H]4CC(=O)CC[C@@]43C)[C@@H]1CC[C@@H]2O	EC50	'='	5.1	nM	8.29			UO_0000065					True	CHEMBL896865	Agonist activity at human androgen receptor by luciferase reporter gene assay	F	BAO_0000019	assay format	Homo sapiens	None	None	None	None	CHEMBL1871	Androgen Receptor	Homo sapiens	SINGLE PROTEIN	CHEMBL1148826	1	Scientific Literature	J. Med. Chem.	2007	None
CHEMBL428922		0	485.65	1	8.44	29	CC/C=C(\C)c1ccsc1/C=C1\Oc2ccc(O)c(OC)c2-c2ccc3c(c21)C(C)=CC(C)(C)N3	Ki	'='	346.0	nM	6.46			UO_0000065	13.30	0.25	-1.98	12.74	False	CHEMBL896165	Binding affinity to AR	B	BAO_0000357	single protein format	None	None	None	None	None	CHEMBL1871	Androgen Receptor	Homo sapiens	SINGLE PROTEIN	CHEMBL1148778	1	Scientific Literature	J. Med. Chem.	2007	None
CHEMBL244537		0	461.58	1	6.68	20	COc1c(O)ccc2c1-c1ccc3c(c1/C(=C/c1sccc1C(C)O)O2)C(C)=CC(C)(C)N3	Ki	'='	1530.0	nM	5.82			UO_0000065	12.60	0.24	-0.86	8.20	False	CHEMBL896165	Binding affinity to AR	B	BAO_0000357	single protein format	None	None	None	None	None	CHEMBL1871	Androgen Receptor	Homo sapiens	SINGLE PROTEIN	CHEMBL1148778	1	Scientific Literature	J. Med. Chem.	2007	None
CHEMBL156641		0	324.35	0	4.90	43	C[C@H]1[C@@H](C)c2cc3c(C(F)(F)F)cc(O)nc3cc2NC1(C)C	IC50	'='	164.0	nM	6.79			UO_0000065					False	CHEMBL648072	Antagonistic activity against human androgen receptor (hAR) in co-transfected CV-1 cells.	F	BAO_0000219	cell-based format	None	None	None	CV-1	None	CHEMBL1871	Androgen Receptor	Homo sapiens	SINGLE PROTEIN	CHEMBL1131477	1	Scientific Literature	J. Med. Chem.	1998	CHEMBL3308033
CHEMBL160250		0	324.35	0	4.88	9g	CCC1(CC)CCc2cc3c(C(F)(F)F)cc(O)nc3cc2N1	Efficacy	'='	75.0	%				UO_0000187					False	CHEMBL649490	Efficacy as a function of maximal inhibition against human androgen receptor.	B	BAO_0000357	single protein format	None	None	None	None	None	CHEMBL1871	Androgen Receptor	Homo sapiens	SINGLE PROTEIN	CHEMBL1131477	1	Scientific Literature	J. Med. Chem.	1998	None
CHEMBL269305		0	311.30	0	4.51	29	CCC1CC(C)c2cc3c(C(F)(F)F)cc(=O)oc3cc2N1	EC50	'='	8.0	nM	8.10			UO_0000065					False	CHEMBL646844	In vitro agonistic activity against human androgen receptor using cotransfection assay in CV-1 cells.	F	BAO_0000219	cell-based format	None	None	None	CV-1	None	CHEMBL1871	Androgen Receptor	Homo sapiens	SINGLE PROTEIN	CHEMBL1132082	1	Scientific Literature	Bioorg. Med. Chem. Lett.	1999	CHEMBL3308033
CHEMBL269305		0	311.30	0	4.51	29	CCC1CC(C)c2cc3c(C(F)(F)F)cc(=O)oc3cc2N1	Efficacy	'<'	20.0	%				UO_0000187					False	CHEMBL646927	In vitro antagonistic activity against human androgen receptor using cotransfection assay in CV-1 cells; Not active.	F	BAO_0000219	cell-based format	None	None	None	CV-1	None	CHEMBL1871	Androgen Receptor	Homo sapiens	SINGLE PROTEIN	CHEMBL1132082	1	Scientific Literature	Bioorg. Med. Chem. Lett.	1999	CHEMBL3308033
CHEMBL156641		0	324.35	0	4.90	43	C[C@H]1[C@@H](C)c2cc3c(C(F)(F)F)cc(O)nc3cc2NC1(C)C	Ki	'='	456.0	nM	6.34			UO_0000065	19.55	0.38	1.44	14.04	False	CHEMBL651953	Binding affinity for human androgen receptor in transiently-transfected COS-1 cells.	B	BAO_0000219	cell-based format	None	None	None	COS-1	None	CHEMBL1871	Androgen Receptor	Homo sapiens	SINGLE PROTEIN	CHEMBL1131477	1	Scientific Literature	J. Med. Chem.	1998	CHEMBL3308351
CHEMBL446191		0	282.27	0	3.15	4a	O=c1cc(C(F)(F)F)c2cc(N3CCCC3)ccc2[nH]1	Efficacy	'<'	20.0	%				UO_0000187					False	CHEMBL896866	Agonist efficacy at human androgen receptor by luciferase reporter gene assay relative to DHT	F	BAO_0000019	assay format	Homo sapiens	None	None	None	None	CHEMBL1871	Androgen Receptor	Homo sapiens	SINGLE PROTEIN	CHEMBL1148826	1	Scientific Literature	J. Med. Chem.	2007	None
CHEMBL63560	(R)-BICALUTAMIDE	0	430.38	0	2.88	bicalutamide	C[C@](O)(CS(=O)(=O)c1ccc(F)cc1)C(=O)Nc1ccc(C#N)c(C(F)(F)F)c1	IC50	'='	128.0	nM	6.89			UO_0000065					False	CHEMBL896867	Antagonist activity at human androgen receptor by luciferase reporter gene assay	F	BAO_0000019	assay format	Homo sapiens	None	None	None	None	CHEMBL1871	Androgen Receptor	Homo sapiens	SINGLE PROTEIN	CHEMBL1148826	1	Scientific Literature	J. Med. Chem.	2007	None
CHEMBL446191		0	282.27	0	3.15	4a	O=c1cc(C(F)(F)F)c2cc(N3CCCC3)ccc2[nH]1	Efficacy	'='	58.0	%				UO_0000187					False	CHEMBL896868	Antagonist efficacy at human androgen receptor assessed as inhibition of DHT activity by luciferase reporter gene assay	F	BAO_0000019	assay format	Homo sapiens	None	None	None	None	CHEMBL1871	Androgen Receptor	Homo sapiens	SINGLE PROTEIN	CHEMBL1148826	1	Scientific Literature	J. Med. Chem.	2007	None
CHEMBL243252		0	326.32	0	2.90	4e	C[C@@H]1CC[C@H](CO)N1c1ccc2[nH]c(=O)cc(C(F)(F)F)c2c1	Efficacy	'<'	20.0	%				UO_0000187					False	CHEMBL896868	Antagonist efficacy at human androgen receptor assessed as inhibition of DHT activity by luciferase reporter gene assay	F	BAO_0000019	assay format	Homo sapiens	None	None	None	None	CHEMBL1871	Androgen Receptor	Homo sapiens	SINGLE PROTEIN	CHEMBL1148826	1	Scientific Literature	J. Med. Chem.	2007	None
CHEMBL243252		0	326.32	0	2.90	4e	C[C@@H]1CC[C@H](CO)N1c1ccc2[nH]c(=O)cc(C(F)(F)F)c2c1	Ki	'='	70.0	nM	7.16			UO_0000065	21.93	0.42	4.25	12.70	False	CHEMBL896869	Binding affinity to human AR	B	BAO_0000357	single protein format	Homo sapiens	None	None	None	None	CHEMBL1871	Androgen Receptor	Homo sapiens	SINGLE PROTEIN	CHEMBL1148826	1	Scientific Literature	J. Med. Chem.	2007	None
CHEMBL6843		0	297.28	0	4.12	19	CCC1CCNc2cc3oc(=O)cc(C(F)(F)F)c3cc21	Efficacy	'<'	20.0	%				UO_0000187					False	CHEMBL646927	In vitro antagonistic activity against human androgen receptor using cotransfection assay in CV-1 cells; Not active.	F	BAO_0000219	cell-based format	None	None	None	CV-1	None	CHEMBL1871	Androgen Receptor	Homo sapiens	SINGLE PROTEIN	CHEMBL1132082	1	Scientific Literature	Bioorg. Med. Chem. Lett.	1999	CHEMBL3308033
CHEMBL6530		0	311.30	0	4.15	32	CCC1CCN(C)c2cc3oc(=O)cc(C(F)(F)F)c3cc21	IC50	'='	276.0	nM	6.56			UO_0000065	21.07	0.41	2.41	19.61	False	CHEMBL648082	In vitro binding affinity at human androgen receptor transfected into COS cells.	B	BAO_0000219	cell-based format	None	None	None	COS	None	CHEMBL1871	Androgen Receptor	Homo sapiens	SINGLE PROTEIN	CHEMBL1132082	1	Scientific Literature	Bioorg. Med. Chem. Lett.	1999	None
CHEMBL157407		0	336.36	0	3.86	34	Cn1c(=O)cc(C(F)(F)F)c2cc3c(cc21)N1CCCC1(C)CC3	Efficacy	'='	85.0	%				UO_0000187					False	CHEMBL649490	Efficacy as a function of maximal inhibition against human androgen receptor.	B	BAO_0000357	single protein format	None	None	None	None	None	CHEMBL1871	Androgen Receptor	Homo sapiens	SINGLE PROTEIN	CHEMBL1131477	1	Scientific Literature	J. Med. Chem.	1998	None
CHEMBL409	BICALUTAMIDE	4	430.38	0	2.88	3	CC(O)(CS(=O)(=O)c1ccc(F)cc1)C(=O)Nc1ccc(C#N)c(C(F)(F)F)c1	IC50	'='	157.0	nM	6.80			UO_0000065					True	CHEMBL648072	Antagonistic activity against human androgen receptor (hAR) in co-transfected CV-1 cells.	F	BAO_0000219	cell-based format	None	None	None	CV-1	None	CHEMBL1871	Androgen Receptor	Homo sapiens	SINGLE PROTEIN	CHEMBL1131477	1	Scientific Literature	J. Med. Chem.	1998	CHEMBL3308033
CHEMBL385509		0	228.17	0	2.54	3	Nc1ccc2nc(O)cc(C(F)(F)F)c2c1	Efficacy	'<'	20.0	%				UO_0000187					False	CHEMBL911187	Agonist activity at human androgen receptor in CV1 cells measured as stimulation of luciferase reporter gene activity with relative to DHT by cotransfection assay	F	BAO_0000219	cell-based format	Homo sapiens	None	None	CV-1	None	CHEMBL1871	Androgen Receptor	Homo sapiens	SINGLE PROTEIN	CHEMBL1137374	1	Scientific Literature	J. Med. Chem.	2006	CHEMBL3308033
CHEMBL1672547		0	371.44	0	4.27	8f	CC(C)n1cc(-c2ccc(C#N)c(F)c2)c2ccc(NS(C)(=O)=O)cc21	Ki	'='	648.0	nM	6.19			UO_0000065	16.66	0.33	1.92	8.26	False	CHEMBL1680620	Displacement of [3H]methyltrienolone from human androgen receptor expressed in HEK293 cells	B	BAO_0000219	cell-based format	Homo sapiens	None	None	HEK293	None	CHEMBL1871	Androgen Receptor	Homo sapiens	SINGLE PROTEIN	CHEMBL1671834	1	Scientific Literature	ACS Med. Chem. Lett.	2011	CHEMBL3307715
CHEMBL396656		0	315.22	1	5.26	4k	N#Cc1ccc(-c2ccccc2C(F)(F)F)cc1C(F)(F)F	IC50	'='	10.9	nM	7.96			UO_0000065	25.26	0.49	2.70	33.47	False	CHEMBL899495	Displacement of [3H]DHT from human recombinant AR expressed in Sf9 cells	B	BAO_0000219	cell-based format	Homo sapiens	None	None	Sf9	None	CHEMBL1871	Androgen Receptor	Homo sapiens	SINGLE PROTEIN	CHEMBL1137443	1	Scientific Literature	Bioorg. Med. Chem. Lett.	2007	CHEMBL3308860
CHEMBL1276308	MIFEPRISTONE	4	429.60	1	5.41	1	CC#C[C@]1(O)CC[C@H]2[C@@H]3CCC4=CC(=O)CCC4=C3[C@@H](c3ccc(N(C)C)cc3)C[C@@]21C	Efficacy	'='	7.0	%				UO_0000187					False	CHEMBL649489	Efficacy as percent inhibition of Androgen receptor with DHT EC50	B	BAO_0000357	single protein format	Homo sapiens	None	None	None	None	CHEMBL1871	Androgen Receptor	Homo sapiens	SINGLE PROTEIN	CHEMBL1131082	1	Scientific Literature	J. Med. Chem.	1998	None
CHEMBL235378		0	263.22	0	3.95	4g	N#Cc1ccc(-c2ccc(O)cc2)cc1C(F)(F)F	IC50	'='	61.2	nM	7.21			UO_0000065	27.40	0.52	3.26	16.39	False	CHEMBL899495	Displacement of [3H]DHT from human recombinant AR expressed in Sf9 cells	B	BAO_0000219	cell-based format	Homo sapiens	None	None	Sf9	None	CHEMBL1871	Androgen Receptor	Homo sapiens	SINGLE PROTEIN	CHEMBL1137443	1	Scientific Literature	Bioorg. Med. Chem. Lett.	2007	CHEMBL3308860
CHEMBL391548		0	263.22	0	3.95	4e	N#Cc1ccc(-c2ccccc2O)cc1C(F)(F)F	IC50	'='	39.9	nM	7.40			UO_0000065	28.11	0.53	3.45	16.81	True	CHEMBL899495	Displacement of [3H]DHT from human recombinant AR expressed in Sf9 cells	B	BAO_0000219	cell-based format	Homo sapiens	None	None	Sf9	None	CHEMBL1871	Androgen Receptor	Homo sapiens	SINGLE PROTEIN	CHEMBL1137443	1	Scientific Literature	Bioorg. Med. Chem. Lett.	2007	CHEMBL3308860
CHEMBL592043		0	320.27	0	4.11	9e	O=c1oc2cc(O)ccc2c(C(F)(F)F)c1Cc1ccccc1	IC50						Not Active						False	CHEMBL1068437	Agonist activity at AR by reporter gene assay	F	BAO_0000019	assay format	None	None	None	None	None	CHEMBL1871	Androgen Receptor	Homo sapiens	SINGLE PROTEIN	CHEMBL1153171	1	Scientific Literature	Bioorg. Med. Chem. Lett.	2010	None
CHEMBL102541		0	422.36	1	7.75	30	CC1=CC(C)(C)Nc2ccc3c(c21)C(c1cc(Cl)cc(Cl)c1)Oc1ccccc1-3	IC50	'='	1089.0	nM	5.96			UO_0000065					False	CHEMBL648073	Antagonistic activity was determined in Human androgen receptor(hAR) of CV-1 cells in cotransfection assay.	F	BAO_0000219	cell-based format	None	None	None	CV-1	None	CHEMBL1871	Androgen Receptor	Homo sapiens	SINGLE PROTEIN	CHEMBL1131454	1	Scientific Literature	J. Med. Chem.	1998	CHEMBL3308033
CHEMBL1099086		0	400.91	0	1.60	4, CH4933468	CC1(C)C(=O)N(c2ccc(C#N)c(Cl)c2)C(=S)N1CCCS(N)(=O)=O	IC50	'='	200.0	nM	6.70			UO_0000065					False	CHEMBL1291499	Antagonist activity at human AR expressed in human HeLa cells co-transfected with MMTV-Luc-Hyg after 48 hrs by transient-luciferase reporter gene assay	F	BAO_0000219	cell-based format	Homo sapiens	None	None	HeLa	None	CHEMBL1871	Androgen Receptor	Homo sapiens	SINGLE PROTEIN	CHEMBL1287756	1	Scientific Literature	Bioorg. Med. Chem.	2010	CHEMBL3308376
CHEMBL137103		0	401.46	1	7.13	22	CC1=CC(C)(C)Nc2ccc3c(c21)/C(=C/c1cc(F)ccc1F)Oc1ccccc1-3	Efficacy	'='	77.0	%				UO_0000187					False	CHEMBL649482	Antagonist efficacy determined as percentage of maximal inhibition of progesterone against human androgen receptor	F	BAO_0000019	assay format	None	None	None	None	None	CHEMBL1871	Androgen Receptor	Homo sapiens	SINGLE PROTEIN	CHEMBL1131161	1	Scientific Literature	J. Med. Chem.	1998	None
CHEMBL64123		0	311.81	1	5.51	11c	CC1=CC(C)(C)Nc2ccc3c(c21)COc1ccc(Cl)cc1-3	IC50	'='	788.0	nM	6.10			UO_0000065					False	CHEMBL649557	Inhibition of antagonist activity towards Androgen receptor	F	BAO_0000019	assay format	Homo sapiens	None	None	None	None	CHEMBL1871	Androgen Receptor	Homo sapiens	SINGLE PROTEIN	CHEMBL1144945	1	Scientific Literature	Bioorg. Med. Chem. Lett.	2003	None
CHEMBL7177		0	296.29	0	4.10	9	CC[C@@H]1CCc2cc3c(C(F)(F)F)cc(O)nc3cc2N1	Efficacy	'='	55.0	%				UO_0000187					False	CHEMBL651961	Antagonistic activity against human androgen receptor (hAR)	F	BAO_0000019	assay format	None	None	None	None	None	CHEMBL1871	Androgen Receptor	Homo sapiens	SINGLE PROTEIN	CHEMBL1132083	1	Scientific Literature	Bioorg. Med. Chem. Lett.	1999	None
CHEMBL48709		0	290.20	0	2.34	(S)-5	C[C@@]1(C(=O)Nc2ccc([N+](=O)[O-])c(C(F)(F)F)c2)CO1	Ki						Not Active						False	CHEMBL648327	Binding affinity against human androgen receptor (hAR) in competitive binding assay; NB means No binding	B	BAO_0000357	single protein format	Homo sapiens	None	None	None	None	CHEMBL1871	Androgen Receptor	Homo sapiens	SINGLE PROTEIN	CHEMBL1134484	1	Scientific Literature	J. Med. Chem.	2001	None
CHEMBL2311179		0	272.39	0	3.55	2	C[C@]12CCC3=C4CCC(=O)C=C4CC[C@H]3[C@@H]1CC[C@@H]2O	Relative binding affinity	'='	134.0										True	CHEMBL654203	Relative binding affinity against androgen receptor	B	BAO_0000357	single protein format	None	None	None	None	None	CHEMBL1871	Androgen Receptor	Homo sapiens	SINGLE PROTEIN	CHEMBL1123211	1	Scientific Literature	J. Med. Chem.	1986	None
CHEMBL27769	STANOLONE	2	290.45	0	3.96	DHT	C[C@]12CC[C@H]3[C@@H](CC[C@H]4CC(=O)CC[C@@]43C)[C@@H]1CC[C@@H]2O	EC50	'='	5.0	nM	8.30			UO_0000065					True	CHEMBL646843	Agonist activity against Human Androgen receptor expressed in CV-1 cells	F	BAO_0000219	cell-based format	Homo sapiens	None	None	CV-1	None	CHEMBL1871	Androgen Receptor	Homo sapiens	SINGLE PROTEIN	CHEMBL1132152	1	Scientific Literature	J. Med. Chem.	1999	CHEMBL3308033
CHEMBL3907304		0	386.39	0	2.50	17	C[C@@]12[C@@H]3CC[C@@H](C3O)[C@@H]1CN(c1ccc(C#N)c(C(F)(F)F)c1)S2(=O)=O	Ki	'='	48.0	nM	7.32			UO_0000065	18.94	0.38	4.82	8.99	False	CHEMBL3869525	Displacement of [3H]DHT from androgen receptor in human MDA-MB-453 cells	B	BAO_0000219	cell-based format	Homo sapiens	None	None	None	None	CHEMBL1871	Androgen Receptor	Homo sapiens	SINGLE PROTEIN	CHEMBL3868609	1	Scientific Literature	Bioorg Med Chem Lett	2016	None
CHEMBL392000		0	342.52	0	4.64	7	C=CC[C@@H]1C2=CC[C@@H]3[C@H](CC[C@]4(C)[C@@H](O)CC[C@@H]34)[C@@]2(C=C)CC[C@@H]1O	IC50	'='	15.0	nM	7.82			UO_0000065	22.84	0.43	3.18	19.34	False	CHEMBL886327	Binding affinity to androgen receptor	B	BAO_0000357	single protein format	None	None	None	None	None	CHEMBL1871	Androgen Receptor	Homo sapiens	SINGLE PROTEIN	CHEMBL1139947	1	Scientific Literature	Bioorg. Med. Chem. Lett.	2007	None
CHEMBL103232		0	432.36	1	7.21	16	CC1=CC(C)(C)Nc2ccc3c(c21)C(c1ccc(Br)cc1)Oc1ccccc1-3	IC50	'='	481.0	nM	6.32			UO_0000065					False	CHEMBL648073	Antagonistic activity was determined in Human androgen receptor(hAR) of CV-1 cells in cotransfection assay.	F	BAO_0000219	cell-based format	None	None	None	CV-1	None	CHEMBL1871	Androgen Receptor	Homo sapiens	SINGLE PROTEIN	CHEMBL1131454	1	Scientific Literature	J. Med. Chem.	1998	CHEMBL3308033
CHEMBL160713		0	324.35	0	4.88	9h	CCCC1(C)CCc2cc3c(C(F)(F)F)cc(O)nc3cc2N1	Ki	'='	69.0	nM	7.16			UO_0000065	22.08	0.43	2.28	15.86	False	CHEMBL651953	Binding affinity for human androgen receptor in transiently-transfected COS-1 cells.	B	BAO_0000219	cell-based format	None	None	None	COS-1	None	CHEMBL1871	Androgen Receptor	Homo sapiens	SINGLE PROTEIN	CHEMBL1131477	1	Scientific Literature	J. Med. Chem.	1998	CHEMBL3308351
CHEMBL3914142		0	465.55	0	4.76	7a	C[C@H](NS(=O)(=O)C1CC1)[C@H](Oc1ccc2c(cnn2-c2ccc(F)cc2)c1)c1ccccc1	IC50	'>'	5000.0	nM				UO_0000065					False	CHEMBL3868170	Binding affinity to AR (unknown origin) by FP assay	B	BAO_0000357	single protein format	Homo sapiens	None	None	None	None	CHEMBL1871	Androgen Receptor	Homo sapiens	SINGLE PROTEIN	CHEMBL3867467	1	Scientific Literature	Bioorg Med Chem Lett	2016	None
CHEMBL131	PREDNISOLONE	4	360.45	0	1.56	Pred	C[C@]12C[C@H](O)[C@H]3[C@@H](CCC4=CC(=O)C=C[C@@]43C)[C@@H]1CC[C@]2(O)C(=O)CO	IC50	'>'	2000.0	nM				UO_0000065					False	CHEMBL3868170	Binding affinity to AR (unknown origin) by FP assay	B	BAO_0000357	single protein format	Homo sapiens	None	None	None	None	CHEMBL1871	Androgen Receptor	Homo sapiens	SINGLE PROTEIN	CHEMBL3867467	1	Scientific Literature	Bioorg Med Chem Lett	2016	None
CHEMBL1835807		0	293.37	0	4.31	5	CCN(CC)c1cc2oc(=O)ccc2cc1-c1ccccc1	IC50	'='	10000.0	nM	5.00			UO_0000065					False	CHEMBL3863107	Binding affinity to human AR	A	BAO_0000357	single protein format	Homo sapiens	None	None	None	None	CHEMBL1871	Androgen Receptor	Homo sapiens	SINGLE PROTEIN	CHEMBL3861998	1	Scientific Literature	Bioorg Med Chem	2016	None
CHEMBL2159553		0	235.71	0	3.63	6m	Clc1ccc(C2=NOC3CCCCC23)cc1	Activity						Not Active						False	CHEMBL2162630	Agonist activity at wild type human androgen receptor expressed in COS-1 cells co-transfected with pSG5 assessed as effect on testosterone induced luciferase activity at 10 uM after 18 hrs relative untreated control	F	BAO_0000219	cell-based format	Homo sapiens	None	None	COS-1	None	CHEMBL1871	Androgen Receptor	Homo sapiens	SINGLE PROTEIN	CHEMBL2157978	1	Scientific Literature	J. Med. Chem.	2012	CHEMBL3308351
CHEMBL2159551		0	219.26	0	3.12	6j	Fc1ccc(C2=NOC3CCCCC23)cc1	Activity						Not Active						False	CHEMBL2162630	Agonist activity at wild type human androgen receptor expressed in COS-1 cells co-transfected with pSG5 assessed as effect on testosterone induced luciferase activity at 10 uM after 18 hrs relative untreated control	F	BAO_0000219	cell-based format	Homo sapiens	None	None	COS-1	None	CHEMBL1871	Androgen Receptor	Homo sapiens	SINGLE PROTEIN	CHEMBL2157978	1	Scientific Literature	J. Med. Chem.	2012	CHEMBL3308351
CHEMBL2159568		0	294.28	0	3.87	6c	N#Cc1cccc(C2=NOC3CCCCC23)c1C(F)(F)F	Activity						Not Active						False	CHEMBL2162630	Agonist activity at wild type human androgen receptor expressed in COS-1 cells co-transfected with pSG5 assessed as effect on testosterone induced luciferase activity at 10 uM after 18 hrs relative untreated control	F	BAO_0000219	cell-based format	Homo sapiens	None	None	COS-1	None	CHEMBL1871	Androgen Receptor	Homo sapiens	SINGLE PROTEIN	CHEMBL2157978	1	Scientific Literature	J. Med. Chem.	2012	CHEMBL3308351
CHEMBL2159566		0	294.28	0	3.87	6a	N#Cc1ccc(C2=NOC3CCCCC23)cc1C(F)(F)F	Activity						Not Active						False	CHEMBL2162630	Agonist activity at wild type human androgen receptor expressed in COS-1 cells co-transfected with pSG5 assessed as effect on testosterone induced luciferase activity at 10 uM after 18 hrs relative untreated control	F	BAO_0000219	cell-based format	Homo sapiens	None	None	COS-1	None	CHEMBL1871	Androgen Receptor	Homo sapiens	SINGLE PROTEIN	CHEMBL2157978	1	Scientific Literature	J. Med. Chem.	2012	CHEMBL3308351
CHEMBL89136		0	376.50	1	5.44	ISOP-00 (1)	CCCCN(CCCC)c1ccc(/C=C2\C(=O)ON=C2c2ccccc2)cc1	Activity	'='	100.0										False	CHEMBL648594	Relative receptor-binding activity was measured as Ki value of flutamide/Ki value of the compound; 100-150	B	BAO_0000357	single protein format	Homo sapiens	None	None	None	None	CHEMBL1871	Androgen Receptor	Homo sapiens	SINGLE PROTEIN	CHEMBL1144953	1	Scientific Literature	Bioorg. Med. Chem. Lett.	2003	None
CHEMBL219904		0	None	None	None	6k		Binding affinity	'='	18.0	%				UO_0000187					False	CHEMBL830575	Percent displacement of [3H]DHT binding to human androgen receptor expressed in Escherichia coli strain HB-101 at 10 uM	B	BAO_0000019	assay format	Homo sapiens	None	None	None	None	CHEMBL1871	Androgen Receptor	Homo sapiens	SINGLE PROTEIN	CHEMBL1140318	1	Scientific Literature	J. Med. Chem.	2005	None
CHEMBL187605		0	436.39	0	3.11	13	CC(C)(C)OC(=O)N1C[C@@H]2C[C@H]1[C@@H]1C(=O)N(c3ccc(C#N)c(C(F)(F)F)c3)C(=O)N21	IC50	'='	770.0	nM	6.11			UO_0000065					False	CHEMBL836730	In vitro antagonistic activity against androgen receptor of MDA-453 cells	F	BAO_0000219	cell-based format	Homo sapiens	None	None	MDA-453	None	CHEMBL1871	Androgen Receptor	Homo sapiens	SINGLE PROTEIN	CHEMBL1138730	1	Scientific Literature	Bioorg. Med. Chem. Lett.	2004	None
CHEMBL414845		0	436.39	0	3.11	14	CC(C)(C)OC(=O)N1C[C@@H]2C[C@H]1[C@H]1C(=O)N(c3ccc(C#N)c(C(F)(F)F)c3)C(=O)N21	Ki	'='	180.0	nM	6.75			UO_0000065	15.46	0.30	3.63	7.18	False	CHEMBL826376	Displacement of [3H]DHT from androgen receptor of human MDA-453 cells	B	BAO_0000219	cell-based format	Homo sapiens	None	None	MDA-453	None	CHEMBL1871	Androgen Receptor	Homo sapiens	SINGLE PROTEIN	CHEMBL1138730	1	Scientific Literature	Bioorg. Med. Chem. Lett.	2004	None
CHEMBL270542		0	544.41	2	5.48	6	COc1ccc(C2(c3ccc(C#N)c(C(F)(F)F)c3)NC(=O)N(c3ccc(C#N)c(C(F)(F)F)c3)C2=O)cc1	RBA	'='	0.041	%				UO_0000187					False	CHEMBL935261	Displacement of [3H]DHT from androgen receptor	B	BAO_0000357	single protein format	None	None	None	None	None	CHEMBL1871	Androgen Receptor	Homo sapiens	SINGLE PROTEIN	CHEMBL1142360	1	Scientific Literature	J. Med. Chem.	2008	None
CHEMBL6983		0	296.29	0	3.95	16	C[C@H]1Cc2cc3c(C(F)(F)F)cc(O)nc3cc2N[C@@H]1C	EC50	'<'	10000.0	nM				UO_0000065					False	CHEMBL648597	Agonistic activity against human androgen receptor (hAR) expressed in CV-1 cell lines	F	BAO_0000219	cell-based format	None	None	None	CV-1	None	CHEMBL1871	Androgen Receptor	Homo sapiens	SINGLE PROTEIN	CHEMBL1132083	1	Scientific Literature	Bioorg. Med. Chem. Lett.	1999	CHEMBL3308033
CHEMBL7053		0	310.32	0	4.34	22	CC[C@H]1Cc2cc3c(C(F)(F)F)cc(O)nc3cc2N[C@@H]1C	Efficacy	'='	89.0	%				UO_0000187					False	CHEMBL651960	Agonistic activity against human androgen receptor (hAR) compared to dihydrotestosterone (100%)	F	BAO_0000019	assay format	None	None	None	None	None	CHEMBL1871	Androgen Receptor	Homo sapiens	SINGLE PROTEIN	CHEMBL1132083	1	Scientific Literature	Bioorg. Med. Chem. Lett.	1999	None
CHEMBL3605563		0	586.68	1	2.63	4, 15alpha,18-diacetoxy-17-epi-withanolide K	CC(=O)OC[C@]12CC[C@H]3[C@@H](CC=C4C=CCC(=O)[C@@]43C)[C@]1(O)[C@@H](OC(C)=O)C[C@@]2(O)[C@@](C)(O)[C@H]1CC(C)=C(C)C(=O)O1	IC50	'='	620.0	nM	6.21			UO_0000065	10.58	0.20	3.58	3.96	False	CHEMBL3607996	Inhibition of androgen receptor in human LNCAP cells assessed as inhibition of DHT-induced KLK2 gene expression by Array Plate assay	B	BAO_0000219	cell-based format	Homo sapiens	None	None	LNCaP	None	CHEMBL1871	Androgen Receptor	Homo sapiens	SINGLE PROTEIN	CHEMBL3603831	1	Scientific Literature	J. Med. Chem.	2015	CHEMBL3307965
CHEMBL1098174		0	396.49	0	0.96	32c	COc1cc(N2C(=O)C(C)(C)N(CCCS(N)(=O)=O)C2=S)ccc1C#N	IC50	'='	1900.0	nM	5.72			UO_0000065	14.43	0.30	4.76	4.90	False	CHEMBL1121343	Displacement of [3H]mibolerone from human AR expressed in CHO-K1 cells after 2 hrs by scintillation counting	B	BAO_0000219	cell-based format	Homo sapiens	None	None	CHO-K1	None	CHEMBL1871	Androgen Receptor	Homo sapiens	SINGLE PROTEIN	CHEMBL1158555	1	Scientific Literature	Bioorg. Med. Chem.	2010	CHEMBL3307512
CHEMBL1099140		0	327.33	0	2.92	4, RU-56187	CN1C(=S)N(c2ccc(C#N)c(C(F)(F)F)c2)C(=O)C1(C)C	EC5	'='	0.08	nM				UO_0000065					False	CHEMBL1121345	Activity at human AR expressed in human HeLa cells after 48 hrs by stable-luciferase reporter gene assay	B	BAO_0000219	cell-based format	Homo sapiens	None	None	HeLa	None	CHEMBL1871	Androgen Receptor	Homo sapiens	SINGLE PROTEIN	CHEMBL1158555	1	Scientific Literature	Bioorg. Med. Chem.	2010	CHEMBL3308376
CHEMBL1095224		0	449.48	0	1.47	10	CC1(C)C(=O)N(c2ccc(C#N)c(C(F)(F)F)c2)C(=S)N1CCCNS(N)(=O)=O	Activity						Not Active						False	CHEMBL1121346	Agonist activity at AR in human LNCAP cells assessed as effect on cell proliferation after 6 days	F	BAO_0000219	cell-based format	Homo sapiens	None	None	LNCaP	None	CHEMBL1871	Androgen Receptor	Homo sapiens	SINGLE PROTEIN	CHEMBL1158555	1	Scientific Literature	Bioorg. Med. Chem.	2010	CHEMBL3307965
CHEMBL1099158		0	423.42	0	2.44	13	CC1(C)C(=O)N(c2ccc(C#N)c(C(F)(F)F)c2)C(=S)N1CCCc1nnn[nH]1	IC50						Not Determined						False	CHEMBL1121347	Antagonist activity at AR in human LNCAP cells assessed as effect on cell proliferation after 6 days	F	BAO_0000219	cell-based format	Homo sapiens	None	None	LNCaP	None	CHEMBL1871	Androgen Receptor	Homo sapiens	SINGLE PROTEIN	CHEMBL1158555	1	Scientific Literature	Bioorg. Med. Chem.	2010	CHEMBL3307965
CHEMBL197548		0	467.69	1	6.98	6	CCC(CC)(c1ccc(NCCC(C)(C)O)c(C)c1)c1ccc(OCC(=O)C(C)(C)C)c(C)c1	Ki	'='	2900.0	nM	5.54			UO_0000065	11.84	0.22	-1.44	9.46	False	CHEMBL884809	Binding affinity to androgen receptor by incubation with GST-hARLBD and [3H]testosterone	B	BAO_0000357	single protein format	Homo sapiens	None	None	None	None	CHEMBL1871	Androgen Receptor	Homo sapiens	SINGLE PROTEIN	CHEMBL1141063	1	Scientific Literature	Bioorg. Med. Chem. Lett.	2005	None
CHEMBL1098173		0	380.50	0	1.26	32b	Cc1cc(N2C(=O)C(C)(C)N(CCCS(N)(=O)=O)C2=S)ccc1C#N	IC50	'>'	1000.0	nM				UO_0000065					False	CHEMBL1121343	Displacement of [3H]mibolerone from human AR expressed in CHO-K1 cells after 2 hrs by scintillation counting	B	BAO_0000219	cell-based format	Homo sapiens	None	None	CHO-K1	None	CHEMBL1871	Androgen Receptor	Homo sapiens	SINGLE PROTEIN	CHEMBL1158555	1	Scientific Literature	Bioorg. Med. Chem.	2010	CHEMBL3307512
CHEMBL1099141		0	399.39	0	3.15	5	CC1(C)C(=O)N(c2ccc(C#N)c(C(F)(F)F)c2)C(=S)N1CCCC(=O)O	EC5	'>'	10000.0	nM				UO_0000065					False	CHEMBL1121345	Activity at human AR expressed in human HeLa cells after 48 hrs by stable-luciferase reporter gene assay	B	BAO_0000219	cell-based format	Homo sapiens	None	None	HeLa	None	CHEMBL1871	Androgen Receptor	Homo sapiens	SINGLE PROTEIN	CHEMBL1158555	1	Scientific Literature	Bioorg. Med. Chem.	2010	CHEMBL3308376
CHEMBL1099158		0	423.42	0	2.44	13	CC1(C)C(=O)N(c2ccc(C#N)c(C(F)(F)F)c2)C(=S)N1CCCc1nnn[nH]1	Activity						Not Active						False	CHEMBL1121346	Agonist activity at AR in human LNCAP cells assessed as effect on cell proliferation after 6 days	F	BAO_0000219	cell-based format	Homo sapiens	None	None	LNCaP	None	CHEMBL1871	Androgen Receptor	Homo sapiens	SINGLE PROTEIN	CHEMBL1158555	1	Scientific Literature	Bioorg. Med. Chem.	2010	CHEMBL3307965
CHEMBL1099087		0	448.49	0	2.28	32e	Cc1c(N2C(=O)C(C)(C)N(CCCS(N)(=O)=O)C2=S)ccc(C#N)c1C(F)(F)F	Activity						Active						False	CHEMBL1121346	Agonist activity at AR in human LNCAP cells assessed as effect on cell proliferation after 6 days	F	BAO_0000219	cell-based format	Homo sapiens	None	None	LNCaP	None	CHEMBL1871	Androgen Receptor	Homo sapiens	SINGLE PROTEIN	CHEMBL1158555	1	Scientific Literature	Bioorg. Med. Chem.	2010	CHEMBL3307965
CHEMBL1099140		0	327.33	0	2.92	4, RU-56187	CN1C(=S)N(c2ccc(C#N)c(C(F)(F)F)c2)C(=O)C1(C)C	IC50						Not Determined						False	CHEMBL1121347	Antagonist activity at AR in human LNCAP cells assessed as effect on cell proliferation after 6 days	F	BAO_0000219	cell-based format	Homo sapiens	None	None	LNCaP	None	CHEMBL1871	Androgen Receptor	Homo sapiens	SINGLE PROTEIN	CHEMBL1158555	1	Scientific Literature	Bioorg. Med. Chem.	2010	CHEMBL3307965
CHEMBL1098172		0	366.47	0	0.95	32a	CC1(C)C(=O)N(c2ccc(C#N)cc2)C(=S)N1CCCS(N)(=O)=O	IC50						Not Determined						False	CHEMBL1121347	Antagonist activity at AR in human LNCAP cells assessed as effect on cell proliferation after 6 days	F	BAO_0000219	cell-based format	Homo sapiens	None	None	LNCaP	None	CHEMBL1871	Androgen Receptor	Homo sapiens	SINGLE PROTEIN	CHEMBL1158555	1	Scientific Literature	Bioorg. Med. Chem.	2010	CHEMBL3307965
CHEMBL1099140		0	327.33	0	2.92	4, RU-56187	CN1C(=S)N(c2ccc(C#N)c(C(F)(F)F)c2)C(=O)C1(C)C	Activity						Not Determined						False	CHEMBL1121348	Agonist activity at AR in bicalutamide-resistant human LNCAP cells assessed as effect on cell proliferation after 6 days	F	BAO_0000219	cell-based format	Homo sapiens	None	None	LNCaP	None	CHEMBL1871	Androgen Receptor	Homo sapiens	SINGLE PROTEIN	CHEMBL1158555	1	Scientific Literature	Bioorg. Med. Chem.	2010	CHEMBL3307965
CHEMBL1095861		0	435.45	0	2.57	15	CC1(C)C(=O)N(c2ccc(C#N)c(C(F)(F)F)c2)C(=S)N1CCCS(=O)(=O)O	IC50						Not Determined						False	CHEMBL1121349	Antagonist activity at AR in bicalutamide-resistant human LNCAP cells assessed as effect on cell proliferation after 6 days	F	BAO_0000219	cell-based format	Homo sapiens	None	None	LNCaP	None	CHEMBL1871	Androgen Receptor	Homo sapiens	SINGLE PROTEIN	CHEMBL1158555	1	Scientific Literature	Bioorg. Med. Chem.	2010	CHEMBL3307965
CHEMBL1095863		0	448.49	0	2.23	24	CNS(=O)(=O)CCCN1C(=S)N(c2ccc(C#N)c(C(F)(F)F)c2)C(=O)C1(C)C	IC50	'='	30.0	nM	7.52			UO_0000065					False	CHEMBL1121349	Antagonist activity at AR in bicalutamide-resistant human LNCAP cells assessed as effect on cell proliferation after 6 days	F	BAO_0000219	cell-based format	Homo sapiens	None	None	LNCaP	None	CHEMBL1871	Androgen Receptor	Homo sapiens	SINGLE PROTEIN	CHEMBL1158555	1	Scientific Literature	Bioorg. Med. Chem.	2010	CHEMBL3307965
CHEMBL345342		0	336.36	0	4.19	21a	CC1=CC(C)(C)N(C)c2cc3c(cc21)c(C(F)(F)F)cc(=O)n3C	IC50	'='	46.0	nM	7.34			UO_0000065					False	CHEMBL648072	Antagonistic activity against human androgen receptor (hAR) in co-transfected CV-1 cells.	F	BAO_0000219	cell-based format	None	None	None	CV-1	None	CHEMBL1871	Androgen Receptor	Homo sapiens	SINGLE PROTEIN	CHEMBL1131477	1	Scientific Literature	J. Med. Chem.	1998	CHEMBL3308033
CHEMBL160257		0	324.35	0	4.90	44	C[C@@H]1c2cc3c(C(F)(F)F)cc(O)nc3cc2NC(C)(C)[C@H]1C	Efficacy	'='	20.0	%				UO_0000187					False	CHEMBL649490	Efficacy as a function of maximal inhibition against human androgen receptor.	B	BAO_0000357	single protein format	None	None	None	None	None	CHEMBL1871	Androgen Receptor	Homo sapiens	SINGLE PROTEIN	CHEMBL1131477	1	Scientific Literature	J. Med. Chem.	1998	None
CHEMBL1074		0	312.45	0	3.88	21	C#C[C@]1(O)CCC2C3CCC4=CC(=O)CCC4C3CCC21CC	Relative binding affinity	'='	84.0										True	CHEMBL654203	Relative binding affinity against androgen receptor	B	BAO_0000357	single protein format	None	None	None	None	None	CHEMBL1871	Androgen Receptor	Homo sapiens	SINGLE PROTEIN	CHEMBL1123211	1	Scientific Literature	J. Med. Chem.	1986	None
CHEMBL1097855		0	420.44	0	1.58	21	CC1(C)C(=O)N(c2ccc(C#N)c(C(F)(F)F)c2)C(=S)N1CCS(N)(=O)=O	EC5	'>'	10000.0	nM				UO_0000065					False	CHEMBL1121344	Activity at human AR expressed in human HeLa cells after 48 hrs by transient-luciferase reporter gene assay	B	BAO_0000219	cell-based format	Homo sapiens	None	None	HeLa	None	CHEMBL1871	Androgen Receptor	Homo sapiens	SINGLE PROTEIN	CHEMBL1158555	1	Scientific Literature	Bioorg. Med. Chem.	2010	CHEMBL3308376
CHEMBL1097855		0	420.44	0	1.58	21	CC1(C)C(=O)N(c2ccc(C#N)c(C(F)(F)F)c2)C(=S)N1CCS(N)(=O)=O	EC5	'='	7200.0	nM				UO_0000065					False	CHEMBL1121345	Activity at human AR expressed in human HeLa cells after 48 hrs by stable-luciferase reporter gene assay	B	BAO_0000219	cell-based format	Homo sapiens	None	None	HeLa	None	CHEMBL1871	Androgen Receptor	Homo sapiens	SINGLE PROTEIN	CHEMBL1158555	1	Scientific Literature	Bioorg. Med. Chem.	2010	CHEMBL3308376
CHEMBL1094117		0	448.49	0	2.28	32f	Cc1cc(C#N)c(C(F)(F)F)cc1N1C(=O)C(C)(C)N(CCCS(N)(=O)=O)C1=S	Activity						Not Determined						False	CHEMBL1121346	Agonist activity at AR in human LNCAP cells assessed as effect on cell proliferation after 6 days	F	BAO_0000219	cell-based format	Homo sapiens	None	None	LNCaP	None	CHEMBL1871	Androgen Receptor	Homo sapiens	SINGLE PROTEIN	CHEMBL1158555	1	Scientific Literature	Bioorg. Med. Chem.	2010	CHEMBL3307965
CHEMBL1099086		0	400.91	0	1.60	32d	CC1(C)C(=O)N(c2ccc(C#N)c(Cl)c2)C(=S)N1CCCS(N)(=O)=O	IC50	'='	410.0	nM	6.39			UO_0000065					False	CHEMBL1121347	Antagonist activity at AR in human LNCAP cells assessed as effect on cell proliferation after 6 days	F	BAO_0000219	cell-based format	Homo sapiens	None	None	LNCaP	None	CHEMBL1871	Androgen Receptor	Homo sapiens	SINGLE PROTEIN	CHEMBL1158555	1	Scientific Literature	Bioorg. Med. Chem.	2010	CHEMBL3307965
CHEMBL1097855		0	420.44	0	1.58	21	CC1(C)C(=O)N(c2ccc(C#N)c(C(F)(F)F)c2)C(=S)N1CCS(N)(=O)=O	Activity						Not Active						False	CHEMBL1121348	Agonist activity at AR in bicalutamide-resistant human LNCAP cells assessed as effect on cell proliferation after 6 days	F	BAO_0000219	cell-based format	Homo sapiens	None	None	LNCaP	None	CHEMBL1871	Androgen Receptor	Homo sapiens	SINGLE PROTEIN	CHEMBL1158555	1	Scientific Literature	Bioorg. Med. Chem.	2010	CHEMBL3307965
CHEMBL226609		0	324.30	0	3.30	28	O=c1cc(C(F)(F)F)c2cc3c(cc2[nH]1)OCC1CCCCN31	Ki	'='	16.0	nM	7.80			UO_0000065	24.04	0.46	4.50	17.20	False	CHEMBL916638	Displacement of [3H]DHT from human AR expressed in MDA-MB-453 cells	B	BAO_0000219	cell-based format	Homo sapiens	None	None	MDA-MB-453	None	CHEMBL1871	Androgen Receptor	Homo sapiens	SINGLE PROTEIN	CHEMBL1139861	1	Scientific Literature	J. Med. Chem.	2007	CHEMBL3307596
CHEMBL1095864		0	462.52	0	2.57	27	CN(C)S(=O)(=O)CCCN1C(=S)N(c2ccc(C#N)c(C(F)(F)F)c2)C(=O)C1(C)C	EC5	'='	110.0	nM				UO_0000065					False	CHEMBL1121344	Activity at human AR expressed in human HeLa cells after 48 hrs by transient-luciferase reporter gene assay	B	BAO_0000219	cell-based format	Homo sapiens	None	None	HeLa	None	CHEMBL1871	Androgen Receptor	Homo sapiens	SINGLE PROTEIN	CHEMBL1158555	1	Scientific Literature	Bioorg. Med. Chem.	2010	CHEMBL3308376
CHEMBL1085593		0	388.39	0	4.39	1	CC1(C)CN(Cc2ccccc2)C(=O)[C@@H]1Oc1ccc(C#N)c(C(F)(F)F)c1	IC50	'='	38.0	nM	7.42			UO_0000065					False	CHEMBL1118177	Antagonist activity at androgen receptor in human MDA-MB-453 cells coexpressing MMTV-ARE reporter gene assessed as inhibition of DHT-induced response	F	BAO_0000219	cell-based format	Homo sapiens	None	None	MDA-MB-453	None	CHEMBL1871	Androgen Receptor	Homo sapiens	SINGLE PROTEIN	CHEMBL1155517	1	Scientific Literature	J. Med. Chem.	2010	CHEMBL3307596
CHEMBL268589		0	298.26	0	2.76	10g	CC1CN(C)c2cc3c(C(F)(F)F)cc(=O)[nH]c3cc2O1	Efficacy	'='	21.0	%				UO_0000187					False	CHEMBL916637	Antagonist activity at human androgen receptor expressed in CV1 cells by transcriptional activation assay	F	BAO_0000219	cell-based format	Homo sapiens	None	None	CV-1	None	CHEMBL1871	Androgen Receptor	Homo sapiens	SINGLE PROTEIN	CHEMBL1139861	1	Scientific Literature	J. Med. Chem.	2007	CHEMBL3308033
CHEMBL227463		0	312.29	0	3.15	10i	CCC1CN(C)c2cc3c(C(F)(F)F)cc(=O)[nH]c3cc2O1	Ki	'='	58.0	nM	7.24			UO_0000065	23.17	0.45	4.09	15.96	False	CHEMBL916638	Displacement of [3H]DHT from human AR expressed in MDA-MB-453 cells	B	BAO_0000219	cell-based format	Homo sapiens	None	None	MDA-MB-453	None	CHEMBL1871	Androgen Receptor	Homo sapiens	SINGLE PROTEIN	CHEMBL1139861	1	Scientific Literature	J. Med. Chem.	2007	CHEMBL3307596
CHEMBL227408		0	366.26	0	3.70	10h	CC1CN(CC(F)(F)F)c2cc3c(C(F)(F)F)cc(=O)[nH]c3cc2O1	IC50	'>'	10000.0	nM				UO_0000065					False	CHEMBL916637	Antagonist activity at human androgen receptor expressed in CV1 cells by transcriptional activation assay	F	BAO_0000219	cell-based format	Homo sapiens	None	None	CV-1	None	CHEMBL1871	Androgen Receptor	Homo sapiens	SINGLE PROTEIN	CHEMBL1139861	1	Scientific Literature	J. Med. Chem.	2007	CHEMBL3308033
CHEMBL1782495		0	502.51	1	4.33	4	C[C@](O)(CS(=O)(=O)c1ccccc1Cc1ccccc1)C(=O)Nc1ccc(C#N)c(C(F)(F)F)c1	Ki	'='	2000.0	nM	5.70			UO_0000065	11.34	0.22	1.37	5.31	False	CHEMBL1786227	Binding affinity to wild type androgen receptor by competitive binding assay	B	BAO_0000357	single protein format	None	None	None	None	None	CHEMBL1871	Androgen Receptor	Homo sapiens	SINGLE PROTEIN	CHEMBL1782015	1	Scientific Literature	J. Med. Chem.	2011	None
CHEMBL1086314		0	302.35	1	5.14	13h	Cc1ccccc1-c1ccc2c(cnn2-c2ccc(F)cc2)c1	IC50	'>'	10000.0	nM				UO_0000065					False	CHEMBL1119509	Binding affinity to AR	B	BAO_0000357	single protein format	None	None	None	None	None	CHEMBL1871	Androgen Receptor	Homo sapiens	SINGLE PROTEIN	CHEMBL1155531	1	Scientific Literature	J. Med. Chem.	2010	None
[truncated: 7,630 more rows]
