# Supplementary material for: PyRMD Studio: A Unified Suite for Next-Generation, AI-Powered Virtual Screening
Source: J Chem Inf Model. 2026 May 19;66(11):6197–203. doi: 10.1021/acs.jcim.6c00648 (PMC13250901; doi:10.1021/acs.jcim.6c00648)
Supplement: Supplementary file 1 [file ci6c00648_si_001.zip › DATA/aofb_chembl.csv]

Molecule ChEMBL ID	Molecule Name	Molecule Max Phase	Molecular Weight	#RO5 Violations	AlogP	Compound Key	Smiles	Standard Type	Standard Relation	Standard Value	Standard Units	pChEMBL Value	Data Validity Comment	Comment	Uo Units	Ligand Efficiency BEI	Ligand Efficiency LE	Ligand Efficiency LLE	Ligand Efficiency SEI	Potential Duplicate	Assay ChEMBL ID	Assay Description	Assay Type	BAO Format ID	BAO Label	Assay Organism	Assay Tissue ChEMBL ID	Assay Tissue Name	Assay Cell Type	Assay Subcellular Fraction	Target ChEMBL ID	Target Name	Target Organism	Target Type	Document ChEMBL ID	Source ID	Source Description	Document Journal	Document Year	Cell ChEMBL ID
CHEMBL466542		0	518.39	3	3.52	8, swertiabisxanthone-I	O=c1c2c(O)c(-c3cc(O)c4oc5cc(O)cc(O)c5c(=O)c4c3O)c(O)cc2oc2c(O)ccc(O)c12	Inhibition	'='	41.1	%				UO_0000187					False	CHEMBL974075	Inhibition of monoamine oxidase B at 10 uM	B	BAO_0000357	single protein format	None	None	None	None	None	CHEMBL2039	Monoamine oxidase B	Homo sapiens	SINGLE PROTEIN	CHEMBL1149880	1	Scientific Literature	J. Nat. Prod.	2008	None
CHEMBL222343		0	214.27	0	2.07	3	N#Cc1cccc(CN2CCCCC2=O)c1	Activity						Not Active						False	CHEMBL914334	Inhibition of MAOB in human platelets at 10 uM	B	BAO_0000019	assay format	Homo sapiens	None	None	None	None	CHEMBL2039	Monoamine oxidase B	Homo sapiens	SINGLE PROTEIN	CHEMBL1143001	1	Scientific Literature	J. Med. Chem.	2007	None
CHEMBL498683		0	310.43	0	4.66	rac-9	CC1CCCC/C1=N/Nc1nc(-c2ccc(C#N)cc2)cs1	Vmax	'='	24.32	nmol/min									False	CHEMBL1005556	Activity of human recombinant MAOB	B	BAO_0000357	single protein format	Homo sapiens	None	None	None	None	CHEMBL2039	Monoamine oxidase B	Homo sapiens	SINGLE PROTEIN	CHEMBL1156572	1	Scientific Literature	J. Med. Chem.	2008	None
CHEMBL498505		0	321.40	1	5.07	rac-5	CC1CCCC/C1=N/Nc1nc(-c2ccc(F)cc2F)cs1	Km	'='	220330.0	nM				UO_0000065					False	CHEMBL1005556	Activity of human recombinant MAOB	B	BAO_0000357	single protein format	Homo sapiens	None	None	None	None	CHEMBL2039	Monoamine oxidase B	Homo sapiens	SINGLE PROTEIN	CHEMBL1156572	1	Scientific Literature	J. Med. Chem.	2008	None
CHEMBL496281		0	354.31	1	6.09	rac-4	CC1CCCC/C1=N/Nc1nc(-c2ccc(Cl)cc2Cl)cs1	Km	'='	220330.0	nM				UO_0000065					False	CHEMBL1005556	Activity of human recombinant MAOB	B	BAO_0000357	single protein format	Homo sapiens	None	None	None	None	CHEMBL2039	Monoamine oxidase B	Homo sapiens	SINGLE PROTEIN	CHEMBL1156572	1	Scientific Literature	J. Med. Chem.	2008	None
CHEMBL496280		0	303.41	0	4.93	rac-3	CC1CCCC/C1=N/Nc1nc(-c2ccc(F)cc2)cs1	Km	'='	220330.0	nM				UO_0000065					False	CHEMBL1005556	Activity of human recombinant MAOB	B	BAO_0000357	single protein format	Homo sapiens	None	None	None	None	CHEMBL2039	Monoamine oxidase B	Homo sapiens	SINGLE PROTEIN	CHEMBL1156572	1	Scientific Literature	J. Med. Chem.	2008	None
CHEMBL160836		0	364.24	0	3.41	12k	CC/N=C1/CCc2c1n(C)c1ccc(OC(=O)NC)c(Br)c21	IC50	'>'	1000000.0	nM		Outside typical range		UO_0000065					False	CHEMBL706869	Compound was tested for inhibition of monoamine oxidase-B (MAO-B).	B	BAO_0000357	single protein format	None	None	None	None	None	CHEMBL2039	Monoamine oxidase B	Homo sapiens	SINGLE PROTEIN	CHEMBL1151505	1	Scientific Literature	Bioorg. Med. Chem. Lett.	1996	None
CHEMBL161907		0	286.21	0	1.52	12	O=c1c(=O)c2ccc(OCCCC(F)(F)F)cc2c1=O	IC50	'='	9.0	nM	8.05			UO_0000065	28.11	0.55	6.53	13.31	False	CHEMBL734178	Inhibitory concentration against Monoamine oxidase B was measured	B	BAO_0000357	single protein format	Papio hamadryas	None	None	None	None	CHEMBL2039	Monoamine oxidase B	Homo sapiens	SINGLE PROTEIN	CHEMBL1136363	1	Scientific Literature	Bioorg. Med. Chem. Lett.	2003	None
CHEMBL160347	BROFAROMINE	0	310.19	0	3.67	Brofaromine	COc1cc(Br)c2oc(C3CCNCC3)cc2c1	Inhibition	'='	22.2	%				UO_0000187					False	CHEMBL707434	Compound was tested for inhibition of monoamine oxidase-B (MAO-B) at 10 mg/kg dose upon peroral administration in 24 hr time interval	B	BAO_0000218	organism-based format	None	None	None	None	None	CHEMBL2039	Monoamine oxidase B	Homo sapiens	SINGLE PROTEIN	CHEMBL1151505	1	Scientific Literature	Bioorg. Med. Chem. Lett.	1996	None
CHEMBL1235738	AZILECT	3	171.24	0	1.90	S-PAI	C#CCN[C@H]1CCc2ccccc21	IC50	'='	14.0	nM	7.85			UO_0000065	45.86	0.83	5.95	65.29	False	CHEMBL732535	Inhibitory concentration towards in human monoamine oxidase B was measured	B	BAO_0000357	single protein format	None	None	None	None	None	CHEMBL2039	Monoamine oxidase B	Homo sapiens	SINGLE PROTEIN	CHEMBL1149122	1	Scientific Literature	J. Med. Chem.	2004	None
CHEMBL1235738	AZILECT	3	171.24	0	1.90	S-PAI	C#CCN[C@H]1CCc2ccccc21	K inact	'='	0.0075	min-1									False	CHEMBL732538	Compound was evaluated for A 450 decay towards monoamine oxidase B enzyme	B	BAO_0000357	single protein format	None	None	None	None	None	CHEMBL2039	Monoamine oxidase B	Homo sapiens	SINGLE PROTEIN	CHEMBL1149122	1	Scientific Literature	J. Med. Chem.	2004	None
CHEMBL511358		0	302.33	0	-1.53	DMDAI	CS(=O)(=O)OC[C@@H]1O[C@H]1[C@@H]1O[C@H]1COS(C)(=O)=O	Activity						Not Active						False	CHEMBL965576	Inhibition of human brain MAOB	B	BAO_0000019	assay format	Homo sapiens	None	None	None	None	CHEMBL2039	Monoamine oxidase B	Homo sapiens	SINGLE PROTEIN	CHEMBL1152129	1	Scientific Literature	J. Med. Chem.	2008	None
CHEMBL450413		0	165.21	0	1.89	10e	Cc1ccc([C@@]2(F)C[C@H]2N)cc1	IC50	'='	30000.0	nM	4.52			UO_0000065	27.38	0.51	2.63	17.38	False	CHEMBL975558	Inhibition of human recombinant MAOB	B	BAO_0000357	single protein format	Homo sapiens	None	None	None	None	CHEMBL2039	Monoamine oxidase B	Homo sapiens	SINGLE PROTEIN	CHEMBL1155916	1	Scientific Literature	Bioorg. Med. Chem.	2008	None
CHEMBL468852		0	165.21	0	1.89	7e	Cc1ccc([C@@]2(F)C[C@@H]2N)cc1	IC50	'='	13000.0	nM	4.89			UO_0000065	29.57	0.56	3.00	18.78	False	CHEMBL975558	Inhibition of human recombinant MAOB	B	BAO_0000357	single protein format	Homo sapiens	None	None	None	None	CHEMBL2039	Monoamine oxidase B	Homo sapiens	SINGLE PROTEIN	CHEMBL1155916	1	Scientific Literature	Bioorg. Med. Chem.	2008	None
CHEMBL509322		0	165.21	0	1.62	6	NC[C@@]1(c2ccccc2)C[C@@H]1F	IC50	'='	24000.0	nM	4.62			UO_0000065	27.96	0.53	3.00	17.75	False	CHEMBL975558	Inhibition of human recombinant MAOB	B	BAO_0000357	single protein format	Homo sapiens	None	None	None	None	CHEMBL2039	Monoamine oxidase B	Homo sapiens	SINGLE PROTEIN	CHEMBL1155916	1	Scientific Literature	Bioorg. Med. Chem.	2008	None
CHEMBL510708	SALSOLINE HYDROCHLORIDE	0	229.71	0	1.61	7S ((-)-(S)-salsoline)	COc1cc2c(cc1O)CCN[C@H]2C.Cl	Ki	'='											False	CHEMBL732533	Inhibition of human placental Monoamine oxidase B; No inhibition at a concentration of 1 mM	B	BAO_0000019	assay format	None	None	None	None	None	CHEMBL2039	Monoamine oxidase B	Homo sapiens	SINGLE PROTEIN	CHEMBL1124928	1	Scientific Literature	J. Med. Chem.	1990	None
CHEMBL371428		0	187.24	0	1.60	R-HPAI	C#CCN[C@@H]1CCc2ccc(O)cc21	Ratio	'='	900.0	M-1 min-1									False	CHEMBL849452	Ratio of inactive monoamine oxidase B between kinact and Ki	B	BAO_0000357	single protein format	None	None	None	None	None	CHEMBL2039	Monoamine oxidase B	Homo sapiens	SINGLE PROTEIN	CHEMBL1149122	1	Scientific Literature	J. Med. Chem.	2004	None
CHEMBL601205		0	238.29	0	3.70	(S)(+)2j	Cc1ccc2c(c1)O[C@H](c1ccccc1)CC2=O	Inhibition	'='	45.29	%				UO_0000187					False	CHEMBL1071601	Inhibition of human recombinant MAOB expressed in BTI-TN-5B1-4 cells at 100 nM before washing by centrifugation-ultrafiltration method	B	BAO_0000219	cell-based format	Homo sapiens	None	None	BTI-TN-5B1-4	None	CHEMBL2039	Monoamine oxidase B	Homo sapiens	SINGLE PROTEIN	CHEMBL1159098	1	Scientific Literature	Bioorg. Med. Chem.	2010	CHEMBL3833782
CHEMBL597371		0	223.34	0	2.46	5c	CCOc1ccc(C2CNCCS2)cc1	Ki	'='	2100.0	nM	5.68			UO_0000065	25.42	0.52	3.22	26.71	False	CHEMBL1071678	Inhibition of human recombinant MAOB by spectrophotometrically	B	BAO_0000357	single protein format	Homo sapiens	None	None	None	None	CHEMBL2039	Monoamine oxidase B	Homo sapiens	SINGLE PROTEIN	CHEMBL1157540	1	Scientific Literature	Bioorg. Med. Chem.	2010	None
CHEMBL326485		0	374.39	0	4.13	10	CC1(c2ccccc2)OC(/C=C/COc2ccc3ccc(=O)oc3c2)=CC1=O	IC50	'='	1513.56	nM	5.82			UO_0000065	15.55	0.28	1.69	8.85	False	CHEMBL733090	Inhibitory potency against Monoamine oxidase B	B	BAO_0000357	single protein format	None	None	None	None	None	CHEMBL2039	Monoamine oxidase B	Homo sapiens	SINGLE PROTEIN	CHEMBL1135004	1	Scientific Literature	Bioorg. Med. Chem. Lett.	2002	None
CHEMBL887	RASAGILINE	4	171.24	0	1.90	24, rasagiline	C#CCN[C@@H]1CCc2ccccc21	IC50	'='	4.4	nM	8.36			UO_0000065	48.80	0.88	6.46	69.46	False	CHEMBL945895	Inhibition of MAOB	B	BAO_0000357	single protein format	None	None	None	None	None	CHEMBL2039	Monoamine oxidase B	Homo sapiens	SINGLE PROTEIN	CHEMBL1141467	1	Scientific Literature	J. Med. Chem.	2008	None
CHEMBL2332188		0	329.74	0	4.41	3d	O=C(/C=C/C=C/c1ccc([N+](=O)[O-])cc1)c1cc(Cl)ccc1O	IC50	'='	1080.0	nM	5.97			UO_0000065	18.09	0.35	1.56	7.42	False	CHEMBL2342563	Inhibition of recombinant human MAO-B expressed in baculovirus infected BT1-TN-5B1-4 cells assessed as inhibition of production of hydrogen peroxide from p-tyramine after 15 mins by Amplex Red assay	B	BAO_0000219	cell-based format	Homo sapiens	None	None	None	None	CHEMBL2039	Monoamine oxidase B	Homo sapiens	SINGLE PROTEIN	CHEMBL2331176	1	Scientific Literature	Eur. J. Med. Chem.	2013	None
CHEMBL539970		0	236.32	0	3.61	16	Cc1ccc(C2=NN(c3ccccc3)CC2)cc1	IC50	'='	50000.0	nM	4.30			UO_0000065	18.20	0.33	0.69	27.57	False	CHEMBL1059215	Inhibition of MAOB	B	BAO_0000357	single protein format	None	None	None	None	None	CHEMBL2039	Monoamine oxidase B	Homo sapiens	SINGLE PROTEIN	CHEMBL1153579	1	Scientific Literature	Eur. J. Med. Chem.	2009	None
CHEMBL541477		0	248.28	0	1.66	21	COc1ccc(OC)c(C2=NN(C(C)=O)CC2)c1	IC50	'='	140000.0	nM		Outside typical range		UO_0000065					False	CHEMBL1059215	Inhibition of MAOB	B	BAO_0000357	single protein format	None	None	None	None	None	CHEMBL2039	Monoamine oxidase B	Homo sapiens	SINGLE PROTEIN	CHEMBL1153579	1	Scientific Literature	Eur. J. Med. Chem.	2009	None
CHEMBL123895		0	303.28	0	3.26	IP-55	O=C1c2ccccc2-c2nnc(-c3ccccc3[N+](=O)[O-])cc21	IC50	'='	524.81	nM	6.28			UO_0000065	20.71	0.37	3.02	7.30	False	CHEMBL909462	Inhibition of human supersomes MAOB	B	BAO_0000357	single protein format	Homo sapiens	None	None	None	None	CHEMBL2039	Monoamine oxidase B	Homo sapiens	SINGLE PROTEIN	CHEMBL1137393	1	Scientific Literature	J. Med. Chem.	2006	None
CHEMBL214607		0	432.37	0	4.86	1	C[C@@H]1CN(c2ncccc2C(F)(F)F)CCN1C(=O)Nc1ccc(C(F)(F)F)cc1	INH	'='	17.0	nM		Non standard unit for type		UO_0000065					False	CHEMBL1217645	Inhibition of MAOB	B	BAO_0000357	single protein format	None	None	None	None	None	CHEMBL2039	Monoamine oxidase B	Homo sapiens	SINGLE PROTEIN	CHEMBL1212834	1	Scientific Literature	Bioorg. Med. Chem. Lett.	2010	None
CHEMBL239508		0	314.72	0	3.84	3	O=Cc1cc(=O)oc2cc(OCc3cccc(Cl)c3)ccc12	Ki	'='	400.0	nM	6.40			UO_0000065	20.33	0.40	2.56	11.32	False	CHEMBL900719	Inhibition of human recombinant MAOB expressed in Pichia pastoris	B	BAO_0000019	assay format	Homo sapiens	None	None	None	None	CHEMBL2039	Monoamine oxidase B	Homo sapiens	SINGLE PROTEIN	CHEMBL1137571	1	Scientific Literature	J. Med. Chem.	2007	None
CHEMBL40791		0	175.27	0	2.65	N,N,alpha_Me3CA	C/C(=C\CN(C)C)c1ccccc1	K inact	'='				Potential missing data							False	CHEMBL734565	Inactivation of monoamine oxidase measured as kinetic constant, Kinact at 1-5 conc range; Non pseudo first order	F	BAO_0000019	assay format	None	None	None	None	None	CHEMBL2039	Monoamine oxidase B	Homo sapiens	SINGLE PROTEIN	CHEMBL1124176	1	Scientific Literature	J. Med. Chem.	1988	None
CHEMBL24172		0	173.26	0	2.41	3	CN1CC=C(c2ccccc2)CC1	Ki	'='	280000.0	nM		Outside typical range		UO_0000065					False	CHEMBL734355	Inhibition of human liver monoamine oxidase was determined	B	BAO_0000019	assay format	None	None	None	None	None	CHEMBL2039	Monoamine oxidase B	Homo sapiens	SINGLE PROTEIN	CHEMBL1124176	1	Scientific Literature	J. Med. Chem.	1988	None
CHEMBL1089119		0	435.33	1	5.87	2	FC(F)(F)c1ccc(Nc2ccnc3nc(-c4ncccc4C(F)(F)F)ccc23)nc1	INH	'='	2.2	nM		Non standard unit for type		UO_0000065					False	CHEMBL1217645	Inhibition of MAOB	B	BAO_0000357	single protein format	None	None	None	None	None	CHEMBL2039	Monoamine oxidase B	Homo sapiens	SINGLE PROTEIN	CHEMBL1212834	1	Scientific Literature	Bioorg. Med. Chem. Lett.	2010	None
CHEMBL40735		0	189.30	0	2.75	5a	NC1CCCCC1Cc1ccccc1	K inact	'='				Potential missing data							False	CHEMBL734567	Inactivation of monoamine oxidase measured as kinetic constant, Kinact at 1.7-1.0 conc range; Non pseudo first order	F	BAO_0000019	assay format	None	None	None	None	None	CHEMBL2039	Monoamine oxidase B	Homo sapiens	SINGLE PROTEIN	CHEMBL1124176	1	Scientific Literature	J. Med. Chem.	1988	None
CHEMBL289967		0	187.29	0	2.80	7	CN1CCC/C(=C\c2ccccc2)C1	Ki	'='	940000.0	nM		Outside typical range		UO_0000065					False	CHEMBL734348	Inactivation of monoamine oxidase measured as kinetic constant, KI at 1-10 conc range	B	BAO_0000357	single protein format	None	None	None	None	None	CHEMBL2039	Monoamine oxidase B	Homo sapiens	SINGLE PROTEIN	CHEMBL1124176	1	Scientific Literature	J. Med. Chem.	1988	None
CHEMBL3350471		0	301.32	0	2.26	32	COS(=O)(=O)O.COc1cc2c(C)nccc2cc1O	Ki	'='											False	CHEMBL732533	Inhibition of human placental Monoamine oxidase B; No inhibition at a concentration of 1 mM	B	BAO_0000019	assay format	None	None	None	None	None	CHEMBL2039	Monoamine oxidase B	Homo sapiens	SINGLE PROTEIN	CHEMBL1124928	1	Scientific Literature	J. Med. Chem.	1990	None
CHEMBL39613		0	223.23	0	0.67	20 ((+/-)-Salsoline-1-carboxylic acid)	COc1cc2c(cc1O)C(C(=O)O)NCC2	Ki	'='											False	CHEMBL732533	Inhibition of human placental Monoamine oxidase B; No inhibition at a concentration of 1 mM	B	BAO_0000019	assay format	None	None	None	None	None	CHEMBL2039	Monoamine oxidase B	Homo sapiens	SINGLE PROTEIN	CHEMBL1124928	1	Scientific Literature	J. Med. Chem.	1990	None
CHEMBL127982		0	308.34	0	4.51	IP-17	O=C1c2ccccc2-c2nnc(-c3ccc4ccccc4c3)cc21	IC50	'='	6.31	nM	8.20			UO_0000065	26.59	0.47	3.69	19.14	False	CHEMBL909462	Inhibition of human supersomes MAOB	B	BAO_0000357	single protein format	Homo sapiens	None	None	None	None	CHEMBL2039	Monoamine oxidase B	Homo sapiens	SINGLE PROTEIN	CHEMBL1137393	1	Scientific Literature	J. Med. Chem.	2006	None
CHEMBL274030		0	314.77	0	4.64	C-64	Cc1c(C)c2ccc(OCc3ccc(Cl)cc3)cc2oc1=O	IC50	'='	1.479	nM	8.83			UO_0000065	28.05	0.55	4.19	22.39	False	CHEMBL909462	Inhibition of human supersomes MAOB	B	BAO_0000357	single protein format	Homo sapiens	None	None	None	None	CHEMBL2039	Monoamine oxidase B	Homo sapiens	SINGLE PROTEIN	CHEMBL1137393	1	Scientific Literature	J. Med. Chem.	2006	None
CHEMBL142916		0	296.32	0	3.69	C-30	Cc1c(C)c2cc(O)c(OCc3ccccc3)cc2oc1=O	IC50	'='	3.89	nM	8.41			UO_0000065	28.38	0.52	4.72	14.09	False	CHEMBL909462	Inhibition of human supersomes MAOB	B	BAO_0000357	single protein format	Homo sapiens	None	None	None	None	CHEMBL2039	Monoamine oxidase B	Homo sapiens	SINGLE PROTEIN	CHEMBL1137393	1	Scientific Literature	J. Med. Chem.	2006	None
CHEMBL387778		0	223.38	0	3.47	4	CCCCSc1ccc(C[C@H](C)N)cc1	Ki	'='	4580.0	nM	5.34			UO_0000065	23.90	0.49	1.87	20.52	False	CHEMBL885994	Inhibition of human recombinant MAOB expressed in Pichia pastoris	B	BAO_0000019	assay format	Homo sapiens	None	None	None	None	CHEMBL2039	Monoamine oxidase B	Homo sapiens	SINGLE PROTEIN	CHEMBL1143709	1	Scientific Literature	Bioorg. Med. Chem.	2007	None
CHEMBL109018		0	314.77	0	4.64	23	Cc1c(C)c2ccc(OCc3cccc(Cl)c3)cc2oc1=O	IC50	'='	3.31	nM	8.48			UO_0000065	26.94	0.53	3.84	21.50	False	CHEMBL945895	Inhibition of MAOB	B	BAO_0000357	single protein format	None	None	None	None	None	CHEMBL2039	Monoamine oxidase B	Homo sapiens	SINGLE PROTEIN	CHEMBL1141467	1	Scientific Literature	J. Med. Chem.	2008	None
CHEMBL2204775		0	217.34	0	3.98	7j	N#Cc1ccc(SC2CCCCC2)cc1	IC50	'='	4770.0	nM	5.32			UO_0000065	24.48	0.48	1.34	22.37	False	CHEMBL2216146	Inhibition of human recombinant MAOB expressed in insect cell microsomes using kynuramine as substrate after 20 mins by fluorescence spectrophotometric analysis	B	BAO_0000251	microsome format	Homo sapiens	None	None	None	Microsome	CHEMBL2039	Monoamine oxidase B	Homo sapiens	SINGLE PROTEIN	CHEMBL2203130	1	Scientific Literature	Bioorg. Med. Chem. Lett.	2012	None
CHEMBL566523		0	343.84	0	4.92	4b	COc1ccc(/C=N/Nc2nc(-c3ccc(Cl)cc3)cs2)cc1	Inhibition						Dose-dependent effect						False	CHEMBL1936776	Inhibition of human recombinant MAO-B expressed in baculovirus infected BTI-TN-5B1-4 insect cells assessed as inhibition of hydrogen peroxide production from p-tryptamine after 15 mins by fluorimetric method	B	BAO_0000219	cell-based format	Homo sapiens	None	None	BTI-TN-5B1-4	None	CHEMBL2039	Monoamine oxidase B	Homo sapiens	SINGLE PROTEIN	CHEMBL1932930	1	Scientific Literature	Eur. J. Med. Chem.	2012	CHEMBL3833782
CHEMBL972	SELEGILINE	4	187.29	0	2.18	Selegiline	C#CCN(C)[C@H](C)Cc1ccccc1	Inhibition						Dose-dependent effect						False	CHEMBL1936776	Inhibition of human recombinant MAO-B expressed in baculovirus infected BTI-TN-5B1-4 insect cells assessed as inhibition of hydrogen peroxide production from p-tryptamine after 15 mins by fluorimetric method	B	BAO_0000219	cell-based format	Homo sapiens	None	None	BTI-TN-5B1-4	None	CHEMBL2039	Monoamine oxidase B	Homo sapiens	SINGLE PROTEIN	CHEMBL1932930	1	Scientific Literature	Eur. J. Med. Chem.	2012	CHEMBL3833782
CHEMBL293004		0	310.35	0	3.10	(+)-6	COc1ccccc1C1CC(c2ccc(O)cc2)=NN1C(C)=O	Ki	'='	1000000.0	nM		Outside typical range		UO_0000065					False	CHEMBL732528	Binding affinity was evaluated against human monoamino oxidase B	B	BAO_0000357	single protein format	None	None	None	None	None	CHEMBL2039	Monoamine oxidase B	Homo sapiens	SINGLE PROTEIN	CHEMBL1149145	1	Scientific Literature	J. Med. Chem.	2004	None
CHEMBL3930258		0	262.25	0	3.75	10	CC(=O)c1ccc(OCc2ccc(F)cc2)cc1F	IC50	'='	56.89	nM	7.25			UO_0000065	27.63	0.52	3.49	27.55	False	CHEMBL3863357	Inhibition of recombinant human MAO-B using p-tyramine as substrate assessed as decrease in H2O2 production incubated for 15 mins by fluorimetric method	B	BAO_0000357	single protein format	Homo sapiens	None	None	None	None	CHEMBL2039	Monoamine oxidase B	Homo sapiens	SINGLE PROTEIN	CHEMBL3862011	1	Scientific Literature	Bioorg Med Chem	2016	None
CHEMBL3929816		0	258.25	0	3.08	24	O=C1OCc2cc(OCc3ccc(F)cc3)ccc21	IC50	'='	8.35	nM	8.08			UO_0000065	31.28	0.58	5.00	22.74	False	CHEMBL3863357	Inhibition of recombinant human MAO-B using p-tyramine as substrate assessed as decrease in H2O2 production incubated for 15 mins by fluorimetric method	B	BAO_0000357	single protein format	Homo sapiens	None	None	None	None	CHEMBL2039	Monoamine oxidase B	Homo sapiens	SINGLE PROTEIN	CHEMBL3862011	1	Scientific Literature	Bioorg Med Chem	2016	None
CHEMBL557959		0	290.35	0	2.55	8	CCOC(=O)c1csc(N/N=C(\C)c2ccncc2)n1	Inhibition						Active						False	CHEMBL2412457	Competitive inhibition of recombinant human MAO-B using kynuramine as substrate by Lineweaver-Burk plot analysis	B	BAO_0000357	single protein format	Homo sapiens	None	None	None	None	CHEMBL2039	Monoamine oxidase B	Homo sapiens	SINGLE PROTEIN	CHEMBL2407071	1	Scientific Literature	Eur. J. Med. Chem.	2013	None
CHEMBL1823533		0	310.35	0	3.24	4h	COc1ccc(C2OC(c3ccc(C)cc3)=NN2C(C)=O)cc1	IC50	'='	74700.0	nM	4.13			UO_0000065	13.30	0.25	0.89	8.07	False	CHEMBL1825409	Inhibition of human recombinant MAO-B expressed in BTI-TN-5B1-4 insect cells using p-tyramine substrate by Amplex Red MAO assay	B	BAO_0000219	cell-based format	Homo sapiens	None	None	BTI-TN-5B1-4	None	CHEMBL2039	Monoamine oxidase B	Homo sapiens	SINGLE PROTEIN	CHEMBL1821564	1	Scientific Literature	J. Med. Chem.	2011	CHEMBL3833782
CHEMBL544010		0	229.71	0	1.61	7R ((+)-(R)-salsoline)	COc1cc2c(cc1O)CCN[C@@H]2C.Cl	Ki	'='											False	CHEMBL732533	Inhibition of human placental Monoamine oxidase B; No inhibition at a concentration of 1 mM	B	BAO_0000019	assay format	None	None	None	None	None	CHEMBL2039	Monoamine oxidase B	Homo sapiens	SINGLE PROTEIN	CHEMBL1124928	1	Scientific Literature	J. Med. Chem.	1990	None
CHEMBL502	DONEPEZIL	4	379.50	0	4.36	Donepezil	COc1cc2c(cc1OC)C(=O)C(CC1CCN(Cc3ccccc3)CC1)C2	IC50						Not Determined						False	CHEMBL3860151	Inhibition of human recombinant MAOB using p-tyramine as substrate incubated for 15 mins by fluorimetric method	B	BAO_0000357	single protein format	Homo sapiens	None	None	None	None	CHEMBL2039	Monoamine oxidase B	Homo sapiens	SINGLE PROTEIN	CHEMBL3860024	1	Scientific Literature	Eur J Med Chem	2016	None
CHEMBL436947		0	185.27	0	2.24	R-MPAI	C#CCN(C)[C@@H]1CCc2ccccc21	K inact	'='	2.3	min-1									False	CHEMBL732538	Compound was evaluated for A 450 decay towards monoamine oxidase B enzyme	B	BAO_0000357	single protein format	None	None	None	None	None	CHEMBL2039	Monoamine oxidase B	Homo sapiens	SINGLE PROTEIN	CHEMBL1149122	1	Scientific Literature	J. Med. Chem.	2004	None
CHEMBL127517		0	292.73	0	4.01	IP-45	O=C1c2ccccc2-c2nnc(-c3ccc(Cl)cc3)cc21	IC50	'='	10.96	nM	7.96			UO_0000065	27.19	0.52	3.95	18.58	False	CHEMBL909462	Inhibition of human supersomes MAOB	B	BAO_0000357	single protein format	Homo sapiens	None	None	None	None	CHEMBL2039	Monoamine oxidase B	Homo sapiens	SINGLE PROTEIN	CHEMBL1137393	1	Scientific Literature	J. Med. Chem.	2006	None
CHEMBL40948		0	132.21	0	3.11	alpha_MeCA	C/C=C(\C)c1ccccc1	Ki	'='											False	CHEMBL734351	Inactivation of monoamine oxidase measured as kinetic constant, KI at 1-5 conc range; non pseudo first order	B	BAO_0000357	single protein format	None	None	None	None	None	CHEMBL2039	Monoamine oxidase B	Homo sapiens	SINGLE PROTEIN	CHEMBL1124176	1	Scientific Literature	J. Med. Chem.	1988	None
CHEMBL255231	LADOSTIGIL	2	272.35	0	2.35	R-CPAI	C#CCN[C@@H]1CCc2ccc(OC(=O)N(C)CC)cc21	K inact						Not Determined						False	CHEMBL732539	Compound was evaluated for A 450 decay towards monoamine oxidase B enzyme; ND = not determined	B	BAO_0000357	single protein format	None	None	None	None	None	CHEMBL2039	Monoamine oxidase B	Homo sapiens	SINGLE PROTEIN	CHEMBL1149122	1	Scientific Literature	J. Med. Chem.	2004	None
CHEMBL2437015		0	340.38	0	3.71	3a	CCOC(=O)N1N=C(c2ccccc2O)CC1c1ccc(OC)cc1	Ki	'='	5000.0	nM	5.30			UO_0000065	15.57	0.29	1.59	7.43	False	CHEMBL2438476	Competitive reversible inhibition of human recombinant MAO-B expressed in baculovirus infected BT1 insect cells using p-tyramine as substrate assessed as H2O2 production after 15 mins by fluorimetric analysis	B	BAO_0000219	cell-based format	Homo sapiens	None	None	None	None	CHEMBL2039	Monoamine oxidase B	Homo sapiens	SINGLE PROTEIN	CHEMBL2434937	1	Scientific Literature	Eur. J. Med. Chem.	2013	None
CHEMBL556769		0	202.66	0	1.46	15	Cl.NNC/C(=C/F)c1ccccc1	IC50	'='	650.0	nM	6.19			UO_0000065	37.23	0.70	4.73	16.26	False	CHEMBL860927	Inhibition of recombinant human MAO-B	B	BAO_0000357	single protein format	Homo sapiens	None	None	None	None	CHEMBL2039	Monoamine oxidase B	Homo sapiens	SINGLE PROTEIN	CHEMBL1146064	1	Scientific Literature	J. Med. Chem.	2006	None
CHEMBL1269118		0	216.21	0	3.31	5q	O=C(/C=C/c1ccco1)c1ccc(F)cc1	IC50	'='	7670.0	nM	5.12			UO_0000065	23.66	0.44	1.81	16.93	False	CHEMBL2421971	Inhibition of human recombinant MAO-B expressed in insect cell microsomes using kynuramine as substrate assessed as formation of 4-hydroxyquinoline by fluorometric method	B	BAO_0000251	microsome format	Homo sapiens	None	None	None	Microsome	CHEMBL2039	Monoamine oxidase B	Homo sapiens	SINGLE PROTEIN	CHEMBL2417439	1	Scientific Literature	Bioorg. Med. Chem. Lett.	2013	None
CHEMBL113	CAFFEINE	4	194.19	0	-1.03	2	Cn1c(=O)c2c(ncn2C)n(C)c1=O	Ki	'='	3600000.0	nM		Outside typical range		UO_0000065					False	CHEMBL972369	Inhibition of recombinant wild-type MAOB from human liver expressed in Pichia pastoris	B	BAO_0000019	assay format	Homo sapiens	None	None	None	None	CHEMBL2039	Monoamine oxidase B	Homo sapiens	SINGLE PROTEIN	CHEMBL1138612	1	Scientific Literature	Bioorg. Med. Chem. Lett.	2009	None
CHEMBL2420784		0	230.24	0	3.62	5h	Cc1ccc(C(=O)/C=C/c2cccc(F)c2)o1	IC50	'='	619.0	nM	6.21			UO_0000065	26.96	0.50	2.59	20.55	False	CHEMBL2421971	Inhibition of human recombinant MAO-B expressed in insect cell microsomes using kynuramine as substrate assessed as formation of 4-hydroxyquinoline by fluorometric method	B	BAO_0000251	microsome format	Homo sapiens	None	None	None	Microsome	CHEMBL2039	Monoamine oxidase B	Homo sapiens	SINGLE PROTEIN	CHEMBL2417439	1	Scientific Literature	Bioorg. Med. Chem. Lett.	2013	None
CHEMBL3961103		0	427.59	1	5.07	5c	C#CCN(CCCC1CCN(Cc2ccccc2)CC1)Cc1ccc2cccc(O)c2n1	IC50	'>'	100000.0	nM				UO_0000065					False	CHEMBL3862300	Inhibition of human recombinant MAOB using p-tyramine as substrate preincubated for 30 mins followed by substrate addition measured for 1 hr by horse-radish peroxidase/amplex red-based fluorometric method	B	BAO_0000357	single protein format	Homo sapiens	None	None	None	None	CHEMBL2039	Monoamine oxidase B	Homo sapiens	SINGLE PROTEIN	CHEMBL3861952	1	Scientific Literature	Eur J Med Chem	2016	None
CHEMBL3113641		0	274.28	0	2.30	15	O=c1oc2ccc([N+](=O)[O-])cc2cc1CN1CCCC1	IC50	'>'	100000.0	nM				UO_0000065					False	CHEMBL3117965	Inhibition of human recombinant MAO-B assessed as kynuramine oxidation to 4-hydroxyquinoline after 40 mins by LC-MS/MS analysis	B	BAO_0000357	single protein format	Homo sapiens	None	None	None	None	CHEMBL2039	Monoamine oxidase B	Homo sapiens	SINGLE PROTEIN	CHEMBL3112537	1	Scientific Literature	Eur. J. Med. Chem.	2014	None
CHEMBL500093		0	183.68	0	1.75	7c	Cl.NCC1CC1c1ccccc1	IC50	'='	33.0	nM	7.48			UO_0000065	50.82	0.93	5.73	28.75	False	CHEMBL814332	Compound was evaluated for inhibition of Microbial tyramine oxidase	B	BAO_0000357	single protein format	None	None	None	None	None	CHEMBL2039	Monoamine oxidase B	Homo sapiens	SINGLE PROTEIN	CHEMBL1148448	1	Scientific Literature	J. Med. Chem.	2004	None
CHEMBL190325		0	282.39	0	3.44	21	Cn1cccc1C(=O)[C@H](c1ccccc1)N1CCCCC1	Ki	'='	410000.0	nM		Outside typical range		UO_0000065					False	CHEMBL828820	Inhibitory concentration for human Monoamine oxidase B	B	BAO_0000357	single protein format	Homo sapiens	None	None	None	None	CHEMBL2039	Monoamine oxidase B	Homo sapiens	SINGLE PROTEIN	CHEMBL1144454	1	Scientific Literature	J. Med. Chem.	2005	None
CHEMBL3901082		0	424.55	0	4.18	5d	C#CCN(Cc1ccc2cccc(O)c2n1)C(C#N)C1CCN(Cc2ccccc2)CC1	IC50	'>'	100000.0	nM				UO_0000065					False	CHEMBL3862300	Inhibition of human recombinant MAOB using p-tyramine as substrate preincubated for 30 mins followed by substrate addition measured for 1 hr by horse-radish peroxidase/amplex red-based fluorometric method	B	BAO_0000357	single protein format	Homo sapiens	None	None	None	None	CHEMBL2039	Monoamine oxidase B	Homo sapiens	SINGLE PROTEIN	CHEMBL3861952	1	Scientific Literature	Eur J Med Chem	2016	None
CHEMBL361891		0	214.27	0	1.91	1	Cn1cccc1C(=O)C(N)c1ccccc1	Ki	'='	42000.0	nM	4.38			UO_0000065	20.43	0.37	2.47	9.11	False	CHEMBL828820	Inhibitory concentration for human Monoamine oxidase B	B	BAO_0000357	single protein format	Homo sapiens	None	None	None	None	CHEMBL2039	Monoamine oxidase B	Homo sapiens	SINGLE PROTEIN	CHEMBL1144454	1	Scientific Literature	J. Med. Chem.	2005	None
CHEMBL187462		0	268.36	0	3.04	3	Cn1cccc1C(=O)C(c1ccccc1)N1CCCC1	Ki	'='	600000.0	nM		Outside typical range		UO_0000065					False	CHEMBL828820	Inhibitory concentration for human Monoamine oxidase B	B	BAO_0000357	single protein format	Homo sapiens	None	None	None	None	CHEMBL2039	Monoamine oxidase B	Homo sapiens	SINGLE PROTEIN	CHEMBL1144454	1	Scientific Literature	J. Med. Chem.	2005	None
CHEMBL371359		0	282.39	0	3.44	4	Cn1cccc1C(=O)C(c1ccccc1)N1CCCCC1	Ki	'='	500000.0	nM		Outside typical range		UO_0000065					False	CHEMBL828820	Inhibitory concentration for human Monoamine oxidase B	B	BAO_0000357	single protein format	Homo sapiens	None	None	None	None	CHEMBL2039	Monoamine oxidase B	Homo sapiens	SINGLE PROTEIN	CHEMBL1144454	1	Scientific Literature	J. Med. Chem.	2005	None
CHEMBL188105		0	284.40	0	3.29	14 (racemic)	Cn1cccc1C(O)C(c1ccccc1)N1CCCCC1	Ki	'='	140000.0	nM		Outside typical range		UO_0000065					False	CHEMBL828820	Inhibitory concentration for human Monoamine oxidase B	B	BAO_0000357	single protein format	Homo sapiens	None	None	None	None	CHEMBL2039	Monoamine oxidase B	Homo sapiens	SINGLE PROTEIN	CHEMBL1144454	1	Scientific Literature	J. Med. Chem.	2005	None
CHEMBL2420693		0	246.69	0	4.14	5d	Cc1ccc(C(=O)/C=C/c2cccc(Cl)c2)o1	IC50	'='	490.0	nM	6.31			UO_0000065	25.58	0.51	2.17	20.89	True	CHEMBL2421971	Inhibition of human recombinant MAO-B expressed in insect cell microsomes using kynuramine as substrate assessed as formation of 4-hydroxyquinoline by fluorometric method	B	BAO_0000251	microsome format	Homo sapiens	None	None	None	Microsome	CHEMBL2039	Monoamine oxidase B	Homo sapiens	SINGLE PROTEIN	CHEMBL2417439	1	Scientific Literature	Bioorg. Med. Chem. Lett.	2013	None
CHEMBL2417762		0	250.34	0	3.78	3g	Cc1ccc(C2CC(c3ccccc3)=NN2C)cc1	Ratio IC50	'<='	2.0										False	CHEMBL2421079	Ratio of clorgyline IC50 to compound IC50 for human MAO-B	B	BAO_0000357	single protein format	Homo sapiens	None	None	None	None	CHEMBL2039	Monoamine oxidase B	Homo sapiens	SINGLE PROTEIN	CHEMBL2417365	1	Scientific Literature	Bioorg. Med. Chem. Lett.	2013	None
CHEMBL2417752		0	282.34	0	3.19	4r	Cc1ccc(C2CC(c3ccc(O)cc3O)=NN2C)cc1	Inhibition	'='	40.0	%				UO_0000187					False	CHEMBL2421085	Inhibition of human recombinant microsomal MAO-B expressed in baculovirus-infected insect BTI-TN-5B1-4 cells at 100 uM assessed as p-tyramine conversion to H2O2 by fluorescence assay	B	BAO_0000219	cell-based format	Homo sapiens	None	None	BTI-TN-5B1-4	None	CHEMBL2039	Monoamine oxidase B	Homo sapiens	SINGLE PROTEIN	CHEMBL2417365	1	Scientific Literature	Bioorg. Med. Chem. Lett.	2013	CHEMBL3833782
CHEMBL2417746		0	268.32	0	2.88	4l	CN1N=C(c2ccc(O)cc2O)CC1c1ccccc1	Inhibition	'='	40.0	%				UO_0000187					False	CHEMBL2421085	Inhibition of human recombinant microsomal MAO-B expressed in baculovirus-infected insect BTI-TN-5B1-4 cells at 100 uM assessed as p-tyramine conversion to H2O2 by fluorescence assay	B	BAO_0000219	cell-based format	Homo sapiens	None	None	BTI-TN-5B1-4	None	CHEMBL2039	Monoamine oxidase B	Homo sapiens	SINGLE PROTEIN	CHEMBL2417365	1	Scientific Literature	Bioorg. Med. Chem. Lett.	2013	CHEMBL3833782
CHEMBL2417769		0	270.31	0	3.31	4d	CN1N=C(c2ccc(O)cc2)CC1c1ccc(F)cc1	IC50	'='	3650.0	nM	5.44			UO_0000065	20.12	0.37	2.13	15.18	False	CHEMBL2421086	Inhibition of human recombinant microsomal MAO-B expressed in baculovirus-infected insect BTI-TN-5B1-4 cells assessed as p-tyramine conversion to H2O2 by fluorescence assay	B	BAO_0000219	cell-based format	Homo sapiens	None	None	BTI-TN-5B1-4	None	CHEMBL2039	Monoamine oxidase B	Homo sapiens	SINGLE PROTEIN	CHEMBL2417365	1	Scientific Literature	Bioorg. Med. Chem. Lett.	2013	CHEMBL3833782
CHEMBL127518		0	292.73	0	4.01	IP-43	O=C1c2ccccc2-c2nnc(-c3ccccc3Cl)cc21	IC50	'='	190.55	nM	6.72			UO_0000065	22.96	0.44	2.71	15.68	False	CHEMBL909462	Inhibition of human supersomes MAOB	B	BAO_0000357	single protein format	Homo sapiens	None	None	None	None	CHEMBL2039	Monoamine oxidase B	Homo sapiens	SINGLE PROTEIN	CHEMBL1137393	1	Scientific Literature	J. Med. Chem.	2006	None
CHEMBL3113648		0	335.40	0	3.97	22	O=c1oc2ccc(OCc3ccccc3)cc2cc1CN1CCCC1	IC50	'>'	100000.0	nM				UO_0000065					False	CHEMBL3117965	Inhibition of human recombinant MAO-B assessed as kynuramine oxidation to 4-hydroxyquinoline after 40 mins by LC-MS/MS analysis	B	BAO_0000357	single protein format	Homo sapiens	None	None	None	None	CHEMBL2039	Monoamine oxidase B	Homo sapiens	SINGLE PROTEIN	CHEMBL3112537	1	Scientific Literature	Eur. J. Med. Chem.	2014	None
CHEMBL214255		0	302.31	0	2.56	C-75	O=c1ccc2ccc(OS(=O)(=O)c3ccccc3)cc2o1	IC50	'='	2238.72	nM	5.65			UO_0000065	18.69	0.37	3.09	7.68	False	CHEMBL909462	Inhibition of human supersomes MAOB	B	BAO_0000357	single protein format	Homo sapiens	None	None	None	None	CHEMBL2039	Monoamine oxidase B	Homo sapiens	SINGLE PROTEIN	CHEMBL1137393	1	Scientific Literature	J. Med. Chem.	2006	None
CHEMBL18978		0	330.36	0	3.18	C-24	Cc1c(C)c2ccc(OS(=O)(=O)c3ccccc3)cc2oc1=O	IC50	'='	15.85	nM	7.80			UO_0000065	23.61	0.46	4.62	10.60	False	CHEMBL909462	Inhibition of human supersomes MAOB	B	BAO_0000357	single protein format	Homo sapiens	None	None	None	None	CHEMBL2039	Monoamine oxidase B	Homo sapiens	SINGLE PROTEIN	CHEMBL1137393	1	Scientific Literature	J. Med. Chem.	2006	None
CHEMBL109085		0	294.35	0	4.30	C-51	Cc1cccc(COc2ccc3c(C)c(C)c(=O)oc3c2)c1	IC50	'='	1.202	nM	8.92			UO_0000065	30.30	0.55	4.62	22.62	False	CHEMBL909462	Inhibition of human supersomes MAOB	B	BAO_0000357	single protein format	Homo sapiens	None	None	None	None	CHEMBL2039	Monoamine oxidase B	Homo sapiens	SINGLE PROTEIN	CHEMBL1137393	1	Scientific Literature	J. Med. Chem.	2006	None
CHEMBL434695		0	252.27	0	3.37	C-3	O=c1ccc2ccc(COc3ccccc3)cc2o1	IC50	'='	64.57	nM	7.19			UO_0000065	28.50	0.52	3.82	18.23	False	CHEMBL909462	Inhibition of human supersomes MAOB	B	BAO_0000357	single protein format	Homo sapiens	None	None	None	None	CHEMBL2039	Monoamine oxidase B	Homo sapiens	SINGLE PROTEIN	CHEMBL1137393	1	Scientific Literature	J. Med. Chem.	2006	None
CHEMBL299655		0	194.21	0	0.66	4	NNC(=O)C1(c2ccccc2)CC1F	IC50	'='	20.0	nM	7.70			UO_0000065	39.64	0.75	7.04	13.97	False	CHEMBL814336	Compound was evaluated for inhibition of Microbial tyramine oxidase; irreversible	B	BAO_0000357	single protein format	None	None	None	None	None	CHEMBL2039	Monoamine oxidase B	Homo sapiens	SINGLE PROTEIN	CHEMBL1148448	1	Scientific Literature	J. Med. Chem.	2004	None
CHEMBL303112		0	326.35	0	2.80	11	COc1ccccc1C1CC(c2ccc(O)cc2O)=NN1C(C)=O	Ki	'='	600000.0	nM		Outside typical range		UO_0000065					False	CHEMBL732528	Binding affinity was evaluated against human monoamino oxidase B	B	BAO_0000357	single protein format	None	None	None	None	None	CHEMBL2039	Monoamine oxidase B	Homo sapiens	SINGLE PROTEIN	CHEMBL1149145	1	Scientific Literature	J. Med. Chem.	2004	None
CHEMBL370697		0	344.37	0	3.25	9	Cn1cccc1C(=O)C(c1ccccc1)N1C(=O)c2ccccc2C1=O	Ki	'>'	100000.0	nM				UO_0000065					False	CHEMBL828820	Inhibitory concentration for human Monoamine oxidase B	B	BAO_0000357	single protein format	Homo sapiens	None	None	None	None	CHEMBL2039	Monoamine oxidase B	Homo sapiens	SINGLE PROTEIN	CHEMBL1144454	1	Scientific Literature	J. Med. Chem.	2005	None
CHEMBL188105		0	284.40	0	3.29	13 (racemic)	Cn1cccc1C(O)C(c1ccccc1)N1CCCCC1	Ki	'='	9220.0	nM	5.04			UO_0000065	17.70	0.33	1.75	17.73	False	CHEMBL828820	Inhibitory concentration for human Monoamine oxidase B	B	BAO_0000357	single protein format	Homo sapiens	None	None	None	None	CHEMBL2039	Monoamine oxidase B	Homo sapiens	SINGLE PROTEIN	CHEMBL1144454	1	Scientific Literature	J. Med. Chem.	2005	None
CHEMBL972	SELEGILINE	4	187.29	0	2.18	selegiline	C#CCN(C)[C@H](C)Cc1ccccc1	Ki	'='	970.0	nM	6.01			UO_0000065	32.11	0.59	3.83	185.59	True	CHEMBL828820	Inhibitory concentration for human Monoamine oxidase B	B	BAO_0000357	single protein format	Homo sapiens	None	None	None	None	CHEMBL2039	Monoamine oxidase B	Homo sapiens	SINGLE PROTEIN	CHEMBL1144454	1	Scientific Literature	J. Med. Chem.	2005	None
CHEMBL3660735		0	506.58	1	4.19	BDBM118216	CS(=O)(=O)Nc1ccc(-c2coc3cc(C#CC4CN(C(=O)OC5CCCC5)C4)ccc3c2=O)cc1	IC50	'>'	130000.0	nM		Outside typical range	244438	UO_0000065					False	CHEMBL3707988	MAO-A and MAO-B Assays: MAO assays included luminogenic MAO substrate, reaction buffers, Luciferin Detection and the reconstitution buffer with esterase. Standard MAO reaction mixtures included microsome contained MAO-A (2 ug) or MAO-B (10 ug), 160 uM substrate for MAO-A or 16 uM substrate for MAO-B, MAO-A buffer (100 mM Hepes buffer, pH 7.5, 5% glycerol) or MAO-B buffer (100 mM Hepes, pH 7.5, 5%…	B	BAO_0000019	assay format	Homo sapiens	None	None	None	None	CHEMBL2039	Monoamine oxidase B	Homo sapiens	SINGLE PROTEIN	CHEMBL3638670	37	BindingDB Database		2014	None
CHEMBL544714		0	260.13	0	1.09	4	Br.CN1CCc2cc(O)c(O)cc2C1	Ki	'='											False	CHEMBL732533	Inhibition of human placental Monoamine oxidase B; No inhibition at a concentration of 1 mM	B	BAO_0000019	assay format	None	None	None	None	None	CHEMBL2039	Monoamine oxidase B	Homo sapiens	SINGLE PROTEIN	CHEMBL1124928	1	Scientific Literature	J. Med. Chem.	1990	None
CHEMBL887	RASAGILINE	4	171.24	0	1.90	Rasagiline	C#CCN[C@@H]1CCc2ccccc21	IC50	'='	82.5	nM	7.08			UO_0000065	41.37	0.74	5.18	58.88	True	CHEMBL3787909	Inhibition of human recombinant MAO-B using kynuramine as substrate after 30 mins by fluorescence spectrophotometry	B	BAO_0000357	single protein format	Homo sapiens	None	None	None	None	CHEMBL2039	Monoamine oxidase B	Homo sapiens	SINGLE PROTEIN	CHEMBL3785067	1	Scientific Literature	Bioorg. Med. Chem.	2016	None
CHEMBL3786694		0	297.31	0	2.78	14h	CN(C)c1ccccc1/C=C1\Oc2cc(O)cc(O)c2C1=O	Inhibition	'='	0.88	%				UO_0000187					False	CHEMBL3787910	Inhibition of human recombinant MAO-B at 10 uM using kynuramine as substrate after 30 mins by fluorescence spectrophotometry	B	BAO_0000357	single protein format	Homo sapiens	None	None	None	None	CHEMBL2039	Monoamine oxidase B	Homo sapiens	SINGLE PROTEIN	CHEMBL3785067	1	Scientific Literature	Bioorg. Med. Chem.	2016	None
CHEMBL40901		0	161.25	0	2.26	4	CN(C)C/C=C/c1ccccc1	Ki	'='	1350000.0	nM		Outside typical range		UO_0000065					False	CHEMBL734355	Inhibition of human liver monoamine oxidase was determined	B	BAO_0000019	assay format	None	None	None	None	None	CHEMBL2039	Monoamine oxidase B	Homo sapiens	SINGLE PROTEIN	CHEMBL1124176	1	Scientific Literature	J. Med. Chem.	1988	None
CHEMBL40901		0	161.25	0	2.26	4	CN(C)C/C=C/c1ccccc1	Ki	'='	1330000.0	nM		Outside typical range		UO_0000065					False	CHEMBL734347	Inactivation of monoamine oxidase measured as kinetic constant, KI at 0.8-4 conc range	B	BAO_0000357	single protein format	None	None	None	None	None	CHEMBL2039	Monoamine oxidase B	Homo sapiens	SINGLE PROTEIN	CHEMBL1124176	1	Scientific Literature	J. Med. Chem.	1988	None
CHEMBL3799798		0	340.29	0	1.91	5c	COc1ccc(C(=O)Cc2cc3c(cc2[N+](=O)[O-])C(=O)NC3=O)cc1	IC50	'='	1210.0	nM	5.92			UO_0000065	17.39	0.32	4.01	5.12	False	CHEMBL3801874	Inhibition of human recombinant MAO-B using kynuramine as substrate incubated for 20 mins by fluorescence spectrophotometric analysis	B	BAO_0000357	single protein format	Homo sapiens	None	None	None	None	CHEMBL2039	Monoamine oxidase B	Homo sapiens	SINGLE PROTEIN	CHEMBL3797064	1	Scientific Literature	Bioorg. Med. Chem. Lett.	2016	None
CHEMBL448290	THIOINOSINE	0	284.30	0	-1.27	Thioinosine	OC[C@H]1O[C@@H](n2cnc3c(S)ncnc32)[C@H](O)[C@@H]1O	Activity						Not Active						False	CHEMBL965567	Inhibition of human recombinant MAOB by fluorimetric method	B	BAO_0000357	single protein format	Homo sapiens	None	None	None	None	CHEMBL2039	Monoamine oxidase B	Homo sapiens	SINGLE PROTEIN	CHEMBL1152129	1	Scientific Literature	J. Med. Chem.	2008	None
CHEMBL472565	DINITOLMIDE	0	225.16	0	0.91	Zoalene	Cc1c(C(N)=O)cc([N+](=O)[O-])cc1[N+](=O)[O-]	Activity						Not Active						False	CHEMBL965576	Inhibition of human brain MAOB	B	BAO_0000019	assay format	Homo sapiens	None	None	None	None	CHEMBL2039	Monoamine oxidase B	Homo sapiens	SINGLE PROTEIN	CHEMBL1152129	1	Scientific Literature	J. Med. Chem.	2008	None
CHEMBL2094026		0	215.70	0	2.22	8a(Trans)	Cl.NCC[C@H]1C[C@]1(F)c1ccccc1	IC50	'='	490.0	nM	6.31			UO_0000065	35.20	0.66	4.09	24.25	False	CHEMBL814335	Compound was evaluated for inhibition of Microbial tyramine oxidase; competitive	B	BAO_0000357	single protein format	None	None	None	None	None	CHEMBL2039	Monoamine oxidase B	Homo sapiens	SINGLE PROTEIN	CHEMBL1148448	1	Scientific Literature	J. Med. Chem.	2004	None
CHEMBL3770875		0	320.27	0	4.39	21	O=c1ccoc2cc(OCc3ccc(C(F)(F)F)cc3)ccc12	IC50	'='	8.0	nM	8.10			UO_0000065	25.28	0.48	3.71	20.53	False	CHEMBL3863416	Inhibition of recombinant human MAO-B expressed in insect cell microsomes using kynuramine as substrate assessed as decrease in 4-hydroxyquinoline production incubated for 20 mins by fluorescence spectrophotometry	B	BAO_0000019	assay format	Homo sapiens	None	None	None	None	CHEMBL2039	Monoamine oxidase B	Homo sapiens	SINGLE PROTEIN	CHEMBL3862011	1	Scientific Literature	Bioorg Med Chem	2016	None
CHEMBL375492	AMITHIOZONE	2	236.30	0	0.81	Diazan	CC(=O)Nc1ccc(/C=N/NC(N)=S)cc1	Activity						Not Active						False	CHEMBL965567	Inhibition of human recombinant MAOB by fluorimetric method	B	BAO_0000357	single protein format	Homo sapiens	None	None	None	None	CHEMBL2039	Monoamine oxidase B	Homo sapiens	SINGLE PROTEIN	CHEMBL1152129	1	Scientific Literature	J. Med. Chem.	2008	None
CHEMBL383284		0	207.19	0	1.09	5	COc1c(O)ccc2cc(N)c(=O)oc12	Activity						Not Active						False	CHEMBL965570	Inhibition of human recombinant MAOB at 100 uM by fluorimetric method	B	BAO_0000357	single protein format	Homo sapiens	None	None	None	None	CHEMBL2039	Monoamine oxidase B	Homo sapiens	SINGLE PROTEIN	CHEMBL1152129	1	Scientific Literature	J. Med. Chem.	2008	None
CHEMBL487235		0	345.19	0	4.54	28	C=C(Br)COc1ccc2c(oc(=O)c3ccccc32)c1C	IC50	'='	1.49	nM	8.83			UO_0000065	25.57	0.57	4.29	22.38	False	CHEMBL965567	Inhibition of human recombinant MAOB by fluorimetric method	B	BAO_0000357	single protein format	Homo sapiens	None	None	None	None	CHEMBL2039	Monoamine oxidase B	Homo sapiens	SINGLE PROTEIN	CHEMBL1152129	1	Scientific Literature	J. Med. Chem.	2008	None
CHEMBL1311	ISOSORBIDE MONONITRATE	4	191.14	0	-1.28	Isosorbide mononitrate	O=[N+]([O-])O[C@@H]1CO[C@@H]2[C@@H](O)CO[C@H]12	Activity						Not Active						False	CHEMBL965570	Inhibition of human recombinant MAOB at 100 uM by fluorimetric method	B	BAO_0000357	single protein format	Homo sapiens	None	None	None	None	CHEMBL2039	Monoamine oxidase B	Homo sapiens	SINGLE PROTEIN	CHEMBL1152129	1	Scientific Literature	J. Med. Chem.	2008	None
CHEMBL92401	IPRONIAZID	4	179.22	0	0.72	Iproniazid	CC(C)NNC(=O)c1ccncc1	IC50	'='	8960.0	nM	5.05			UO_0000065	28.16	0.53	4.33	9.34	False	CHEMBL3863357	Inhibition of recombinant human MAO-B using p-tyramine as substrate assessed as decrease in H2O2 production incubated for 15 mins by fluorimetric method	B	BAO_0000357	single protein format	Homo sapiens	None	None	None	None	CHEMBL2039	Monoamine oxidase B	Homo sapiens	SINGLE PROTEIN	CHEMBL3862011	1	Scientific Literature	Bioorg Med Chem	2016	None
CHEMBL447307		0	283.71	0	3.65	4b	O=C1Nc2ccc(/C=C/c3cccc(Cl)c3)cc2C1=O	Ki	'='	1400.0	nM	5.85			UO_0000065	20.63	0.40	2.20	12.68	False	CHEMBL972369	Inhibition of recombinant wild-type MAOB from human liver expressed in Pichia pastoris	B	BAO_0000019	assay format	Homo sapiens	None	None	None	None	CHEMBL2039	Monoamine oxidase B	Homo sapiens	SINGLE PROTEIN	CHEMBL1138612	1	Scientific Literature	Bioorg. Med. Chem. Lett.	2009	None
CHEMBL3402197		0	321.17	0	3.80	7c	Brc1cccc(COc2ccc3c(c2)OCCO3)c1	IC50	'='	45.0	nM	7.35			UO_0000065	22.88	0.53	3.55	26.53	False	CHEMBL3404562	Inhibition of human recombinant MAOB using kynuramine substrate assessed as reduction in MAO-generated 4-hydroxyquinoline level by fluorescence spectrophotometry	B	BAO_0000357	single protein format	Homo sapiens	None	None	None	None	CHEMBL2039	Monoamine oxidase B	Homo sapiens	SINGLE PROTEIN	CHEMBL3400050	1	Scientific Literature	Bioorg. Med. Chem. Lett.	2015	None
CHEMBL3402202		0	351.20	0	3.68	7h	Brc1ccc(OCCOc2ccc3c(c2)OCCO3)cc1	IC50	'='	941.0	nM	6.03			UO_0000065	17.16	0.39	2.35	16.32	False	CHEMBL3404562	Inhibition of human recombinant MAOB using kynuramine substrate assessed as reduction in MAO-generated 4-hydroxyquinoline level by fluorescence spectrophotometry	B	BAO_0000357	single protein format	Homo sapiens	None	None	None	None	CHEMBL2039	Monoamine oxidase B	Homo sapiens	SINGLE PROTEIN	CHEMBL3400050	1	Scientific Literature	Bioorg. Med. Chem. Lett.	2015	None
CHEMBL3402197		0	321.17	0	3.80	7c	Brc1cccc(COc2ccc3c(c2)OCCO3)c1	Activity	'='	87.0	%				UO_0000187					False	CHEMBL3404564	Reversible inhibition of human recombinant MAOB pre-incubated for 15 mins at 4 times IC50 level subsequently dialysed for 24 hrs followed by two fold dilution with kynuramine substrate assessed as enzyme catalytic activity by measuring 4-hydroxyquinoline level after 20 mins by fluorescence spectrophotometry	B	BAO_0000357	single protein format	Homo sapiens	None	None	None	None	CHEMBL2039	Monoamine oxidase B	Homo sapiens	SINGLE PROTEIN	CHEMBL3400050	1	Scientific Literature	Bioorg. Med. Chem. Lett.	2015	None
CHEMBL3417304		0	554.74	2	5.89	9i	O=c1ccc2ccc(OCCCCCN3CCN(CCCNc4c5c(nc6ccccc46)CCCC5)CC3)cc2o1	IC50	'='	2290.0	nM	5.64			UO_0000065	10.17	0.19	-0.25	7.96	False	CHEMBL3418558	Inhibition of human MAO-B using p-tyramine as substrate assessed as H2O2 production by amplex red assay	B	BAO_0000357	single protein format	Homo sapiens	None	None	None	None	CHEMBL2039	Monoamine oxidase B	Homo sapiens	SINGLE PROTEIN	CHEMBL3414495	1	Scientific Literature	Eur. J. Med. Chem.	2015	None
CHEMBL3417295		0	588.75	2	6.39	14h	O=c1cc(-c2ccccc2)c2ccc(OCCN3CCN(CCCNc4c5c(nc6ccccc46)CCCC5)CC3)cc2o1	Inhibition						Not Active						False	CHEMBL3418561	Inhibition of human MAO-B using p-tyramine as substrate assessed as H2O2 production at 200 uM by amplex red assay	B	BAO_0000357	single protein format	Homo sapiens	None	None	None	None	CHEMBL2039	Monoamine oxidase B	Homo sapiens	SINGLE PROTEIN	CHEMBL3414495	1	Scientific Literature	Eur. J. Med. Chem.	2015	None
CHEMBL257368		0	281.36	0	1.69	48	C#CCN1CCN(Cc2ccnc3c(O)cccc23)CC1	IC50	'='	64200.0	nM	4.19			UO_0000065	14.90	0.27	2.50	10.59	False	CHEMBL945895	Inhibition of MAOB	B	BAO_0000357	single protein format	None	None	None	None	None	CHEMBL2039	Monoamine oxidase B	Homo sapiens	SINGLE PROTEIN	CHEMBL1141467	1	Scientific Literature	J. Med. Chem.	2008	None
CHEMBL14346	1,2,3,4-TETRAHYDROISOQUINOLINE	0	133.19	0	1.33	1	c1ccc2c(c1)CCNC2	Ki	'='	15000.0	nM	4.82			UO_0000065	36.22	0.66	3.49	40.10	False	CHEMBL732529	Compounds were tested for inhibition against human liver Monoamine oxidase B (competitive inhibition was observed)	B	BAO_0000019	assay format	None	None	None	None	None	CHEMBL2039	Monoamine oxidase B	Homo sapiens	SINGLE PROTEIN	CHEMBL1124928	1	Scientific Literature	J. Med. Chem.	1990	None
CHEMBL421088		0	258.28	0	3.36	IP-7	O=C1c2ccccc2-c2nnc(-c3ccccc3)cc21	IC50	'='	177.83	nM	6.75			UO_0000065	26.13	0.46	3.39	15.75	False	CHEMBL909462	Inhibition of human supersomes MAOB	B	BAO_0000357	single protein format	Homo sapiens	None	None	None	None	CHEMBL2039	Monoamine oxidase B	Homo sapiens	SINGLE PROTEIN	CHEMBL1137393	1	Scientific Literature	J. Med. Chem.	2006	None
CHEMBL341071		0	196.21	0	2.00	IP-4	Cc1cc2c(nn1)-c1ccccc1C2=O	IC50	'='	2754.23	nM	5.56			UO_0000065	28.34	0.51	3.56	12.98	False	CHEMBL909462	Inhibition of human supersomes MAOB	B	BAO_0000357	single protein format	Homo sapiens	None	None	None	None	CHEMBL2039	Monoamine oxidase B	Homo sapiens	SINGLE PROTEIN	CHEMBL1137393	1	Scientific Literature	J. Med. Chem.	2006	None
CHEMBL109018		0	314.77	0	4.64	C-58	Cc1c(C)c2ccc(OCc3cccc(Cl)c3)cc2oc1=O	IC50	'='	2.138	nM	8.67			UO_0000065	27.54	0.54	4.03	21.98	False	CHEMBL909462	Inhibition of human supersomes MAOB	B	BAO_0000357	single protein format	Homo sapiens	None	None	None	None	CHEMBL2039	Monoamine oxidase B	Homo sapiens	SINGLE PROTEIN	CHEMBL1137393	1	Scientific Literature	J. Med. Chem.	2006	None
CHEMBL111310		0	310.35	0	4.00	C-53	COc1cccc(COc2ccc3c(C)c(C)c(=O)oc3c2)c1	IC50	'='	1.66	nM	8.78			UO_0000065	28.29	0.52	4.78	18.04	False	CHEMBL909462	Inhibition of human supersomes MAOB	B	BAO_0000357	single protein format	Homo sapiens	None	None	None	None	CHEMBL2039	Monoamine oxidase B	Homo sapiens	SINGLE PROTEIN	CHEMBL1137393	1	Scientific Literature	J. Med. Chem.	2006	None
CHEMBL342327		0	305.33	0	3.86	C-50	Cc1c(C)c2ccc(OCc3ccccc3C#N)cc2oc1=O	IC50	'='	1.95	nM	8.71			UO_0000065	28.53	0.52	4.85	13.78	False	CHEMBL909462	Inhibition of human supersomes MAOB	B	BAO_0000357	single protein format	Homo sapiens	None	None	None	None	CHEMBL2039	Monoamine oxidase B	Homo sapiens	SINGLE PROTEIN	CHEMBL1137393	1	Scientific Literature	J. Med. Chem.	2006	None
CHEMBL342724		0	296.32	0	3.69	C-31	Cc1c(C)c2cc(OCc3ccccc3)c(O)cc2oc1=O	IC50	'='	125.89	nM	6.90			UO_0000065	23.29	0.43	3.21	11.56	False	CHEMBL909462	Inhibition of human supersomes MAOB	B	BAO_0000357	single protein format	Homo sapiens	None	None	None	None	CHEMBL2039	Monoamine oxidase B	Homo sapiens	SINGLE PROTEIN	CHEMBL1137393	1	Scientific Literature	J. Med. Chem.	2006	None
CHEMBL145452		0	360.39	0	3.19	C-26	COc1ccc(S(=O)(=O)Oc2ccc3c(C)c(C)c(=O)oc3c2)cc1	IC50	'='	199.53	nM	6.70			UO_0000065	18.59	0.37	3.51	8.09	False	CHEMBL909462	Inhibition of human supersomes MAOB	B	BAO_0000357	single protein format	Homo sapiens	None	None	None	None	CHEMBL2039	Monoamine oxidase B	Homo sapiens	SINGLE PROTEIN	CHEMBL1137393	1	Scientific Literature	J. Med. Chem.	2006	None
CHEMBL146222		0	306.36	0	4.25	C-20	O=c1oc2cc(OCc3ccccc3)ccc2c2c1CCCC2	IC50	'='	1.778	nM	8.75			UO_0000065	28.56	0.52	4.50	22.19	False	CHEMBL909462	Inhibition of human supersomes MAOB	B	BAO_0000357	single protein format	Homo sapiens	None	None	None	None	CHEMBL2039	Monoamine oxidase B	Homo sapiens	SINGLE PROTEIN	CHEMBL1137393	1	Scientific Literature	J. Med. Chem.	2006	None
CHEMBL3740211		0	447.46	0	2.53	10g	O=C(OC1CC1)N(C[C@H]1CN(c2ccc(N3CCOCC3)c(F)c2)C(=O)O1)C(=O)C1CC1	Inhibition	'<'	50.0	%				UO_0000187					False	CHEMBL3745376	Inhibition of human recombinant MAO-B using p-tyramine as substrate at 50 to 200 uM measured up to 50 mins by ELISA screening analysis	B	BAO_0000357	single protein format	Homo sapiens	None	None	None	None	CHEMBL2039	Monoamine oxidase B	Homo sapiens	SINGLE PROTEIN	CHEMBL3739364	1	Scientific Literature	Eur. J. Med. Chem.	2015	None
CHEMBL3741067		0	282.34	0	4.01	5a	CC1(C)CC(=O)c2ccc(OCc3ccccc3)cc2O1	IC50	'='	97.47	nM	7.01			UO_0000065	24.83	0.46	3.00	19.73	False	CHEMBL3745316	Inhibition of human MAO-B using p-tyramine as substrate assessed as production of H2O2 from p-tyramine incubated for 15 mins by Amplex Red MAO assay	B	BAO_0000357	single protein format	Homo sapiens	None	None	None	None	CHEMBL2039	Monoamine oxidase B	Homo sapiens	SINGLE PROTEIN	CHEMBL3739402	1	Scientific Literature	MedChemComm	2015	None
CHEMBL3741889		0	300.33	0	4.15	5b	CC1(C)CC(=O)c2ccc(OCc3ccccc3F)cc2O1	IC50	'='	68.78	nM	7.16			UO_0000065	23.85	0.44	3.01	20.16	False	CHEMBL3745316	Inhibition of human MAO-B using p-tyramine as substrate assessed as production of H2O2 from p-tyramine incubated for 15 mins by Amplex Red MAO assay	B	BAO_0000357	single protein format	Homo sapiens	None	None	None	None	CHEMBL2039	Monoamine oxidase B	Homo sapiens	SINGLE PROTEIN	CHEMBL3739402	1	Scientific Literature	MedChemComm	2015	None
CHEMBL3739471		0	316.78	0	4.66	5f	CC1(C)CC(=O)c2ccc(OCc3ccc(Cl)cc3)cc2O1	IC50	'='	44.18	nM	7.36			UO_0000065	23.22	0.46	2.69	20.70	False	CHEMBL3745316	Inhibition of human MAO-B using p-tyramine as substrate assessed as production of H2O2 from p-tyramine incubated for 15 mins by Amplex Red MAO assay	B	BAO_0000357	single protein format	Homo sapiens	None	None	None	None	CHEMBL2039	Monoamine oxidase B	Homo sapiens	SINGLE PROTEIN	CHEMBL3739402	1	Scientific Literature	MedChemComm	2015	None
CHEMBL331245		0	202.21	0	1.59	2b	Cc1ccc2c(c1)C=C(C(=O)O)C(=O)C2	IC50	'='	19.05	nM	7.72			UO_0000065	38.18	0.70	6.13	14.20	False	CHEMBL729888	Inhibition of human monoamine oxidase (MAO B)	B	BAO_0000357	single protein format	Homo sapiens	None	None	None	None	CHEMBL2039	Monoamine oxidase B	Homo sapiens	SINGLE PROTEIN	CHEMBL1137934	1	Scientific Literature	Bioorg. Med. Chem. Lett.	2004	None
CHEMBL561746		0	165.21	0	1.89	7	Cc1ccc(C2(F)CC2N)cc1	IC50	'='	13000.0	nM	4.89			UO_0000065	29.57	0.56	3.00	18.78	False	CHEMBL1059215	Inhibition of MAOB	B	BAO_0000357	single protein format	None	None	None	None	None	CHEMBL2039	Monoamine oxidase B	Homo sapiens	SINGLE PROTEIN	CHEMBL1153579	1	Scientific Literature	Eur. J. Med. Chem.	2009	None
CHEMBL554831		0	151.18	0	1.58	9	NC1CC1(F)c1ccccc1	IC50	'='	19000.0	nM	4.72			UO_0000065	31.23	0.59	3.14	18.14	False	CHEMBL1059215	Inhibition of MAOB	B	BAO_0000357	single protein format	None	None	None	None	None	CHEMBL2039	Monoamine oxidase B	Homo sapiens	SINGLE PROTEIN	CHEMBL1153579	1	Scientific Literature	Eur. J. Med. Chem.	2009	None
CHEMBL562143		0	296.33	0	2.80	13	CC(=O)N1N=C(c2ccc(O)cc2O)CC1c1ccccc1	IC50	'='	30000.0	nM	4.52			UO_0000065	15.26	0.28	1.72	6.18	False	CHEMBL1059215	Inhibition of MAOB	B	BAO_0000357	single protein format	None	None	None	None	None	CHEMBL2039	Monoamine oxidase B	Homo sapiens	SINGLE PROTEIN	CHEMBL1153579	1	Scientific Literature	Eur. J. Med. Chem.	2009	None
CHEMBL3310027		0	420.90	1	5.20	6g	COc1ccc(/C=C/C(=N\NC(=O)c2ccc(OC)cc2)c2ccc(Cl)cc2)cc1	Ki	'='	870.0	nM	6.06			UO_0000065	14.40	0.28	0.86	10.11	False	CHEMBL3379838	Inhibition of human MAOB expressed in baculovirus-infected BTI insect cells assessed as H2O2 production by resorufin dye based fluorimetric method	B	BAO_0000219	cell-based format	Homo sapiens	None	None	None	None	CHEMBL2039	Monoamine oxidase B	Homo sapiens	SINGLE PROTEIN	CHEMBL3351327	1	Scientific Literature	Bioorg. Med. Chem. Lett.	2014	None
CHEMBL3739905		0	268.31	0	3.27	4b	O=C1CCOc2cc(OCCc3ccccc3)ccc21	IC50	'='	251.14	nM	6.60			UO_0000065	24.60	0.45	3.33	18.58	False	CHEMBL3745316	Inhibition of human MAO-B using p-tyramine as substrate assessed as production of H2O2 from p-tyramine incubated for 15 mins by Amplex Red MAO assay	B	BAO_0000357	single protein format	Homo sapiens	None	None	None	None	CHEMBL2039	Monoamine oxidase B	Homo sapiens	SINGLE PROTEIN	CHEMBL3739402	1	Scientific Literature	MedChemComm	2015	None
CHEMBL142738		0	293.32	0	3.66	C-23	Cc1c(C)c2ccc(NC(=O)c3ccccc3)cc2oc1=O	IC50	'='	8.71	nM	8.06			UO_0000065	27.48	0.50	4.40	13.59	False	CHEMBL909462	Inhibition of human supersomes MAOB	B	BAO_0000357	single protein format	Homo sapiens	None	None	None	None	CHEMBL2039	Monoamine oxidase B	Homo sapiens	SINGLE PROTEIN	CHEMBL1137393	1	Scientific Literature	J. Med. Chem.	2006	None
CHEMBL3740583		0	296.37	0	4.32	5j	Cc1cccc(COc2ccc3c(c2)OC(C)(C)CC3=O)c1	IC50	'='	98.32	nM	7.01			UO_0000065	23.64	0.44	2.69	19.72	False	CHEMBL3745316	Inhibition of human MAO-B using p-tyramine as substrate assessed as production of H2O2 from p-tyramine incubated for 15 mins by Amplex Red MAO assay	B	BAO_0000357	single protein format	Homo sapiens	None	None	None	None	CHEMBL2039	Monoamine oxidase B	Homo sapiens	SINGLE PROTEIN	CHEMBL3739402	1	Scientific Literature	MedChemComm	2015	None
CHEMBL1682819		0	272.27	0	3.37	4f	O=C1CCOc2cc(OCc3ccc(F)cc3)ccc21	Inhibition	'='	45.5	%				UO_0000187					False	CHEMBL3745311	Inhibition of human MAO-B preincubated at twice the IC50 for 30 mins	B	BAO_0000357	single protein format	Homo sapiens	None	None	None	None	CHEMBL2039	Monoamine oxidase B	Homo sapiens	SINGLE PROTEIN	CHEMBL3739402	1	Scientific Literature	MedChemComm	2015	None
CHEMBL92401	IPRONIAZID	4	179.22	0	0.72	Iproniazid	CC(C)NNC(=O)c1ccncc1	IC50	'='	7.54	nM		Potential transcription error		UO_0000065					True	CHEMBL1041989	Inhibition of human recombinant MAOB expressed in BTI cells	B	BAO_0000219	cell-based format	Homo sapiens	None	None	BTI	None	CHEMBL2039	Monoamine oxidase B	Homo sapiens	SINGLE PROTEIN	CHEMBL1155294	1	Scientific Literature	Bioorg. Med. Chem. Lett.	2009	None
CHEMBL3402191		0	242.27	0	3.04	6d	c1ccc(CCOc2ccc3c(c2)OCO3)cc1	IC50	'='	3310.0	nM	5.48			UO_0000065	22.62	0.42	2.44	19.79	False	CHEMBL3404562	Inhibition of human recombinant MAOB using kynuramine substrate assessed as reduction in MAO-generated 4-hydroxyquinoline level by fluorescence spectrophotometry	B	BAO_0000357	single protein format	Homo sapiens	None	None	None	None	CHEMBL2039	Monoamine oxidase B	Homo sapiens	SINGLE PROTEIN	CHEMBL3400050	1	Scientific Literature	Bioorg. Med. Chem. Lett.	2015	None
CHEMBL3402196		0	276.72	0	3.69	7b	Clc1cccc(COc2ccc3c(c2)OCCO3)c1	IC50	'='	57.0	nM	7.24			UO_0000065	26.18	0.52	3.55	26.16	False	CHEMBL3404562	Inhibition of human recombinant MAOB using kynuramine substrate assessed as reduction in MAO-generated 4-hydroxyquinoline level by fluorescence spectrophotometry	B	BAO_0000357	single protein format	Homo sapiens	None	None	None	None	CHEMBL2039	Monoamine oxidase B	Homo sapiens	SINGLE PROTEIN	CHEMBL3400050	1	Scientific Literature	Bioorg. Med. Chem. Lett.	2015	None
CHEMBL3417296		0	580.65	2	5.74	14g	O=c1cc(C(F)(F)F)c2ccc(OCCN3CCN(CCCNc4c5c(nc6ccccc46)CCCC5)CC3)cc2o1	IC50	'='	28760.0	nM	4.54			UO_0000065	7.82	0.15	-1.20	6.41	False	CHEMBL3418558	Inhibition of human MAO-B using p-tyramine as substrate assessed as H2O2 production by amplex red assay	B	BAO_0000357	single protein format	Homo sapiens	None	None	None	None	CHEMBL2039	Monoamine oxidase B	Homo sapiens	SINGLE PROTEIN	CHEMBL3414495	1	Scientific Literature	Eur. J. Med. Chem.	2015	None
CHEMBL3742038		0	311.31	0	0.97	26	O=C1O[C@@H](CNO)CN1c1ccc(N2CCOCC2)c(F)c1	IC50	'='	112130.0	nM		Outside typical range		UO_0000065					False	CHEMBL3745378	Inhibition of human recombinant MAO-B using p-tyramine as substrate after 15 mins by UV/Vis spectrophotometer analysis	B	BAO_0000357	single protein format	Homo sapiens	None	None	None	None	CHEMBL2039	Monoamine oxidase B	Homo sapiens	SINGLE PROTEIN	CHEMBL3739364	1	Scientific Literature	Eur. J. Med. Chem.	2015	None
CHEMBL3742204		0	423.44	0	2.38	10c	CCOC(=O)N(C[C@H]1CN(c2ccc(N3CCOCC3)c(F)c2)C(=O)O1)C(=O)CC	IC50	'='	167980.0	nM		Outside typical range		UO_0000065					False	CHEMBL3745378	Inhibition of human recombinant MAO-B using p-tyramine as substrate after 15 mins by UV/Vis spectrophotometer analysis	B	BAO_0000357	single protein format	Homo sapiens	None	None	None	None	CHEMBL2039	Monoamine oxidase B	Homo sapiens	SINGLE PROTEIN	CHEMBL3739364	1	Scientific Literature	Eur. J. Med. Chem.	2015	None
CHEMBL3739655		0	381.40	0	1.86	10f	CC(C)C(=O)N(O)C[C@H]1CN(c2ccc(N3CCOCC3)c(F)c2)C(=O)O1	IC50	'='	107310.0	nM		Outside typical range		UO_0000065					False	CHEMBL3745378	Inhibition of human recombinant MAO-B using p-tyramine as substrate after 15 mins by UV/Vis spectrophotometer analysis	B	BAO_0000357	single protein format	Homo sapiens	None	None	None	None	CHEMBL2039	Monoamine oxidase B	Homo sapiens	SINGLE PROTEIN	CHEMBL3739364	1	Scientific Literature	Eur. J. Med. Chem.	2015	None
CHEMBL3741428		0	379.39	0	1.62	10h	O=C(C1CC1)N(O)C[C@H]1CN(c2ccc(N3CCOCC3)c(F)c2)C(=O)O1	IC50	'='	90880.0	nM	4.04			UO_0000065	10.65	0.20	2.42	4.90	False	CHEMBL3745378	Inhibition of human recombinant MAO-B using p-tyramine as substrate after 15 mins by UV/Vis spectrophotometer analysis	B	BAO_0000357	single protein format	Homo sapiens	None	None	None	None	CHEMBL2039	Monoamine oxidase B	Homo sapiens	SINGLE PROTEIN	CHEMBL3739364	1	Scientific Literature	Eur. J. Med. Chem.	2015	None
CHEMBL326294	ISATIN	0	147.13	0	0.82	Isatin	O=C1Nc2ccccc2C1=O	Inhibition	'='	84.36	%				UO_0000187					False	CHEMBL1113951	Reversible inhibition of human recombinant MAOB before washing with sodium phosphate buffer at 50 nM by centrifugation-ultrafiltration method	B	BAO_0000357	single protein format	Homo sapiens	None	None	None	None	CHEMBL2039	Monoamine oxidase B	Homo sapiens	SINGLE PROTEIN	CHEMBL1153747	1	Scientific Literature	Eur. J. Med. Chem.	2010	None
CHEMBL1080705		0	313.40	0	3.53	5	Cc1ccc(C2=NN(C(N)=S)C(c3ccc(F)cc3)C2)cc1	Inhibition	'='	54.46	%				UO_0000187					False	CHEMBL1113952	Reversible inhibition of human recombinant MAOB before washing with sodium phosphate buffer at 10 nM by centrifugation-ultrafiltration method	B	BAO_0000357	single protein format	Homo sapiens	None	None	None	None	CHEMBL2039	Monoamine oxidase B	Homo sapiens	SINGLE PROTEIN	CHEMBL1153747	1	Scientific Literature	Eur. J. Med. Chem.	2010	None
CHEMBL83628	CHROMOCARB	0	190.15	0	1.49	1	O=C(O)c1cc(=O)c2ccccc2o1	IC50						Not Active						False	CHEMBL1105762	Inhibition of human recombinant MAO-B assessed as inhibition of production of hydrogen peroxide at 100 uM after 15 mins by the Amplex Red fluorimetric method	B	BAO_0000357	single protein format	Homo sapiens	None	None	None	None	CHEMBL2039	Monoamine oxidase B	Homo sapiens	SINGLE PROTEIN	CHEMBL1158559	1	Scientific Literature	Bioorg. Med. Chem. Lett.	2010	None
CHEMBL1271945		0	398.89	1	5.09	3e	CC(=O)N1N=C(c2ccc(OCC=C(C)C)cc2O)CC1c1ccc(Cl)cc1	IC50	'='	8709.64	nM	5.06			UO_0000065	12.69	0.25	-0.03	8.14	False	CHEMBL1273211	Inhibition of human recombinant MAO-B expressed in baculovirus infected BT1 cells	B	BAO_0000219	cell-based format	Homo sapiens	None	None	None	None	CHEMBL2039	Monoamine oxidase B	Homo sapiens	SINGLE PROTEIN	CHEMBL1268994	1	Scientific Literature	Bioorg. Med. Chem. Lett.	2010	None
CHEMBL1271891		0	378.47	0	4.74	3b	CC(=O)N1N=C(c2ccc(OCC=C(C)C)cc2O)CC1c1ccc(C)cc1	Inhibition						Not Active						False	CHEMBL1273213	Inhibition of human recombinant MAO-B expressed in baculovirus infected BT1 cells at 100 uM	B	BAO_0000219	cell-based format	Homo sapiens	None	None	None	None	CHEMBL2039	Monoamine oxidase B	Homo sapiens	SINGLE PROTEIN	CHEMBL1268994	1	Scientific Literature	Bioorg. Med. Chem. Lett.	2010	None
CHEMBL326294	ISATIN	0	147.13	0	0.82	Is	O=C1Nc2ccccc2C1=O	IC50	'='	7943.28	nM	5.10			UO_0000065	34.66	0.63	4.28	11.05	False	CHEMBL1273211	Inhibition of human recombinant MAO-B expressed in baculovirus infected BT1 cells	B	BAO_0000219	cell-based format	Homo sapiens	None	None	None	None	CHEMBL2039	Monoamine oxidase B	Homo sapiens	SINGLE PROTEIN	CHEMBL1268994	1	Scientific Literature	Bioorg. Med. Chem. Lett.	2010	None
CHEMBL1243245		0	303.41	0	4.93	(R)-3a	C[C@@H]1CCC/C(=N/Nc2nc(-c3ccc(F)cc3)cs2)C1	IC50	'='	810.0	nM	6.09			UO_0000065	20.08	0.40	1.16	16.34	False	CHEMBL1246375	Inhibition of human recombinant MAOB expressed in baculovirus infected insect BTI-TN-5B1-4 cells assessed as production of hydrogen peroxide from p-tyramine by amplex red assay	B	BAO_0000219	cell-based format	Homo sapiens	None	None	BTI-TN-5B1-4	None	CHEMBL2039	Monoamine oxidase B	Homo sapiens	SINGLE PROTEIN	CHEMBL1240510	1	Scientific Literature	J. Med. Chem.	2010	CHEMBL3833782
CHEMBL972	SELEGILINE	4	187.29	0	2.18	R-(-)-deprenyl	C#CCN(C)[C@H](C)Cc1ccccc1	IC50	'='	20.0	nM	7.70			UO_0000065	41.11	0.75	5.52	237.62	True	CHEMBL1246375	Inhibition of human recombinant MAOB expressed in baculovirus infected insect BTI-TN-5B1-4 cells assessed as production of hydrogen peroxide from p-tyramine by amplex red assay	B	BAO_0000219	cell-based format	Homo sapiens	None	None	BTI-TN-5B1-4	None	CHEMBL2039	Monoamine oxidase B	Homo sapiens	SINGLE PROTEIN	CHEMBL1240510	1	Scientific Literature	J. Med. Chem.	2010	CHEMBL3833782
CHEMBL1240558		0	321.40	1	5.07	5b	CC1CCCC/C1=N\Nc1nc(-c2ccc(F)cc2F)cs1	IC50	'='	14.0	nM	7.85			UO_0000065	24.44	0.49	2.78	21.07	False	CHEMBL1246375	Inhibition of human recombinant MAOB expressed in baculovirus infected insect BTI-TN-5B1-4 cells assessed as production of hydrogen peroxide from p-tyramine by amplex red assay	B	BAO_0000219	cell-based format	Homo sapiens	None	None	BTI-TN-5B1-4	None	CHEMBL2039	Monoamine oxidase B	Homo sapiens	SINGLE PROTEIN	CHEMBL1240510	1	Scientific Literature	J. Med. Chem.	2010	CHEMBL3833782
CHEMBL1213842		0	299.36	0	3.86	14	COc1cccc(-c2csc(N/N=C/c3ccco3)n2)c1	IC50	'='	6780.0	nM	5.17			UO_0000065	17.27	0.34	1.31	8.67	False	CHEMBL1217544	Inhibition of human MAOB by fluorimetry	B	BAO_0000357	single protein format	Homo sapiens	None	None	None	None	CHEMBL2039	Monoamine oxidase B	Homo sapiens	SINGLE PROTEIN	CHEMBL1212838	1	Scientific Literature	Bioorg. Med. Chem.	2010	None
CHEMBL972	SELEGILINE	4	187.29	0	2.18	B	C#CCN(C)[C@H](C)Cc1ccccc1	Inhibition	'='	50.78	%				UO_0000187					True	CHEMBL1003740	Inhibition of human MAO-B at 20 nM before washing	B	BAO_0000357	single protein format	Homo sapiens	None	None	None	None	CHEMBL2039	Monoamine oxidase B	Homo sapiens	SINGLE PROTEIN	CHEMBL1138489	1	Scientific Literature	J. Med. Chem.	2009	None
CHEMBL489720		0	344.41	1	5.17	5h	COc1ccc(C(=O)/C=C/c2ccc(OCc3ccccc3)cc2)cc1	IC50	'='	450.0	nM	6.35			UO_0000065	18.43	0.33	1.18	17.86	False	CHEMBL1003729	Inhibition of human recombinant MAO-B assessed as hydrogen peroxide production	B	BAO_0000357	single protein format	Homo sapiens	None	None	None	None	CHEMBL2039	Monoamine oxidase B	Homo sapiens	SINGLE PROTEIN	CHEMBL1138489	1	Scientific Literature	J. Med. Chem.	2009	None
CHEMBL523655		0	338.40	0	4.64	5c	COc1ccc(/C=C/C(=O)c2ccc(OCC=C(C)C)cc2O)cc1	IC50						Not Active						False	CHEMBL1003731	Inhibition of human recombinant MAO-B assessed as hydrogen peroxide production at 20 uM	B	BAO_0000357	single protein format	Homo sapiens	None	None	None	None	CHEMBL2039	Monoamine oxidase B	Homo sapiens	SINGLE PROTEIN	CHEMBL1138489	1	Scientific Literature	J. Med. Chem.	2009	None
CHEMBL139679		0	274.70	0	3.65	5m	O=C(/C=C/c1ccc(Cl)cc1)c1ccc(O)cc1O	Inhibition	'='	55.12	%				UO_0000187					False	CHEMBL1003738	Inhibition of human MAO-B at 5 uM before washing	B	BAO_0000357	single protein format	Homo sapiens	None	None	None	None	CHEMBL2039	Monoamine oxidase B	Homo sapiens	SINGLE PROTEIN	CHEMBL1138489	1	Scientific Literature	J. Med. Chem.	2009	None
CHEMBL450771	CORDOIN	0	308.38	0	4.63	5a	CC(C)=CCOc1ccc(C(=O)/C=C/c2ccccc2)c(O)c1	IC50	'='	18620.87	nM	4.73			UO_0000065	15.34	0.28	0.10	10.17	False	CHEMBL1003729	Inhibition of human recombinant MAO-B assessed as hydrogen peroxide production	B	BAO_0000357	single protein format	Homo sapiens	None	None	None	None	CHEMBL2039	Monoamine oxidase B	Homo sapiens	SINGLE PROTEIN	CHEMBL1138489	1	Scientific Literature	J. Med. Chem.	2009	None
CHEMBL125094		0	288.31	0	3.36	IP-33	COc1cccc(-c2cc3c(nn2)-c2ccccc2C3=O)c1	IC50	'='	42.66	nM	7.37			UO_0000065	25.56	0.46	4.01	14.15	False	CHEMBL909462	Inhibition of human supersomes MAOB	B	BAO_0000357	single protein format	Homo sapiens	None	None	None	None	CHEMBL2039	Monoamine oxidase B	Homo sapiens	SINGLE PROTEIN	CHEMBL1137393	1	Scientific Literature	J. Med. Chem.	2006	None
CHEMBL339561		0	272.31	0	3.66	IP-28	Cc1ccccc1-c1cc2c(nn1)-c1ccccc1C2=O	IC50	'='	602.56	nM	6.22			UO_0000065	22.84	0.40	2.56	14.52	False	CHEMBL909462	Inhibition of human supersomes MAOB	B	BAO_0000357	single protein format	Homo sapiens	None	None	None	None	CHEMBL2039	Monoamine oxidase B	Homo sapiens	SINGLE PROTEIN	CHEMBL1137393	1	Scientific Literature	J. Med. Chem.	2006	None
CHEMBL126504		0	272.31	0	3.66	IP-5	Cc1nnc2c(c1-c1ccccc1)C(=O)c1ccccc1-2	IC50	'='	2951.21	nM	5.53			UO_0000065	20.31	0.36	1.87	12.91	False	CHEMBL909462	Inhibition of human supersomes MAOB	B	BAO_0000357	single protein format	Homo sapiens	None	None	None	None	CHEMBL2039	Monoamine oxidase B	Homo sapiens	SINGLE PROTEIN	CHEMBL1137393	1	Scientific Literature	J. Med. Chem.	2006	None
CHEMBL142582		0	325.32	0	3.90	C-66	Cc1c(C)c2ccc(OCc3ccc([N+](=O)[O-])cc3)cc2oc1=O	IC50	'='	1.122	nM	8.95			UO_0000065	27.51	0.51	5.05	10.84	False	CHEMBL909462	Inhibition of human supersomes MAOB	B	BAO_0000357	single protein format	Homo sapiens	None	None	None	None	CHEMBL2039	Monoamine oxidase B	Homo sapiens	SINGLE PROTEIN	CHEMBL1137393	1	Scientific Literature	J. Med. Chem.	2006	None
CHEMBL439811		0	337.38	0	3.95	C-56	CC(=O)Nc1cccc(COc2ccc3c(C)c(C)c(=O)oc3c2)c1	IC50	'='	7.943	nM	8.10			UO_0000065	24.01	0.44	4.15	11.82	False	CHEMBL909462	Inhibition of human supersomes MAOB	B	BAO_0000357	single protein format	Homo sapiens	None	None	None	None	CHEMBL2039	Monoamine oxidase B	Homo sapiens	SINGLE PROTEIN	CHEMBL1137393	1	Scientific Literature	J. Med. Chem.	2006	None
CHEMBL16312	4'-METHOXYFLAVONE	0	252.27	0	3.47	3d	COc1ccc(-c2cc(=O)c3ccccc3o2)cc1	IC50	'='	27870.0	nM	4.55			UO_0000065	18.06	0.33	1.08	11.55	False	CHEMBL1071596	Inhibition of human recombinant MAOB expressed in BTI-TN-5B1-4 cells by para-tyramine oxidation assay	B	BAO_0000219	cell-based format	Homo sapiens	None	None	BTI-TN-5B1-4	None	CHEMBL2039	Monoamine oxidase B	Homo sapiens	SINGLE PROTEIN	CHEMBL1159098	1	Scientific Literature	Bioorg. Med. Chem.	2010	CHEMBL3833782
CHEMBL600392		0	238.29	0	3.70	2i, racemic	Cc1ccc2c(c1)OC(c1ccccc1)CC2=O	IC50	'='	3620.0	nM	5.44			UO_0000065	22.83	0.41	1.74	20.69	False	CHEMBL1071596	Inhibition of human recombinant MAOB expressed in BTI-TN-5B1-4 cells by para-tyramine oxidation assay	B	BAO_0000219	cell-based format	Homo sapiens	None	None	BTI-TN-5B1-4	None	CHEMBL2039	Monoamine oxidase B	Homo sapiens	SINGLE PROTEIN	CHEMBL1159098	1	Scientific Literature	Bioorg. Med. Chem.	2010	CHEMBL3833782
CHEMBL608141		0	237.37	0	2.85	5d	CCCOc1ccc(C2CNCCS2)cc1	Ki	'='	130.0	nM	6.89			UO_0000065	29.01	0.59	4.04	32.39	False	CHEMBL1071678	Inhibition of human recombinant MAOB by spectrophotometrically	B	BAO_0000357	single protein format	Homo sapiens	None	None	None	None	CHEMBL2039	Monoamine oxidase B	Homo sapiens	SINGLE PROTEIN	CHEMBL1157540	1	Scientific Literature	Bioorg. Med. Chem.	2010	None
CHEMBL601205		0	238.29	0	3.70	(S)(+)2j	Cc1ccc2c(c1)O[C@H](c1ccccc1)CC2=O	Inhibition	'='	42.58	%				UO_0000187					False	CHEMBL1071604	Inhibition of human recombinant MAOB expressed in BTI-TN-5B1-4 cells at 100 nM after repeated washing by centrifugation-ultrafiltration method	B	BAO_0000219	cell-based format	Homo sapiens	None	None	BTI-TN-5B1-4	None	CHEMBL2039	Monoamine oxidase B	Homo sapiens	SINGLE PROTEIN	CHEMBL1159098	1	Scientific Literature	Bioorg. Med. Chem.	2010	CHEMBL3833782
CHEMBL600596		0	256.28	0	3.84	2j, racemic	Cc1ccc2c(c1)OC(c1ccc(F)cc1)CC2=O	Inhibition	'='	38.36	%				UO_0000187					False	CHEMBL1071601	Inhibition of human recombinant MAOB expressed in BTI-TN-5B1-4 cells at 100 nM before washing by centrifugation-ultrafiltration method	B	BAO_0000219	cell-based format	Homo sapiens	None	None	BTI-TN-5B1-4	None	CHEMBL2039	Monoamine oxidase B	Homo sapiens	SINGLE PROTEIN	CHEMBL1159098	1	Scientific Literature	Bioorg. Med. Chem.	2010	CHEMBL3833782
CHEMBL972	SELEGILINE	4	187.29	0	2.18	(R)(-)D	C#CCN(C)[C@H](C)Cc1ccccc1	Inhibition	'='	51.45	%				UO_0000187					True	CHEMBL1071599	Inhibition of human recombinant MAOB expressed in BTI-TN-5B1-4 cells at 20 nM before washing by centrifugation-ultrafiltration method	B	BAO_0000219	cell-based format	Homo sapiens	None	None	BTI-TN-5B1-4	None	CHEMBL2039	Monoamine oxidase B	Homo sapiens	SINGLE PROTEIN	CHEMBL1159098	1	Scientific Literature	Bioorg. Med. Chem.	2010	CHEMBL3833782
CHEMBL53738		0	240.23	0	3.60	3b	O=c1cc(-c2ccc(F)cc2)oc2ccccc12	Inhibition	'='	40.0	%				UO_0000187					False	CHEMBL1071598	Inhibition of human recombinant MAOB expressed in BTI-TN-5B1-4 cells at 100 uM by para-tyramine oxidation assay	B	BAO_0000219	cell-based format	Homo sapiens	None	None	BTI-TN-5B1-4	None	CHEMBL2039	Monoamine oxidase B	Homo sapiens	SINGLE PROTEIN	CHEMBL1159098	1	Scientific Literature	Bioorg. Med. Chem.	2010	CHEMBL3833782
CHEMBL177698		0	238.31	0	4.83	4a	S=c1cc(-c2ccccc2)oc2ccccc12	Inhibition	'='	40.0	%				UO_0000187					False	CHEMBL1071598	Inhibition of human recombinant MAOB expressed in BTI-TN-5B1-4 cells at 100 uM by para-tyramine oxidation assay	B	BAO_0000219	cell-based format	Homo sapiens	None	None	BTI-TN-5B1-4	None	CHEMBL2039	Monoamine oxidase B	Homo sapiens	SINGLE PROTEIN	CHEMBL1159098	1	Scientific Literature	Bioorg. Med. Chem.	2010	CHEMBL3833782
CHEMBL601844		0	238.29	0	3.70	(R)(+)2j	Cc1ccc2c(c1)O[C@@H](c1ccccc1)CC2=O	IC50	'='	140.0	nM	6.85			UO_0000065	28.76	0.52	3.15	26.06	False	CHEMBL1071596	Inhibition of human recombinant MAOB expressed in BTI-TN-5B1-4 cells by para-tyramine oxidation assay	B	BAO_0000219	cell-based format	Homo sapiens	None	None	BTI-TN-5B1-4	None	CHEMBL2039	Monoamine oxidase B	Homo sapiens	SINGLE PROTEIN	CHEMBL1159098	1	Scientific Literature	Bioorg. Med. Chem.	2010	CHEMBL3833782
CHEMBL599762		0	260.24	0	3.67	(R)(+)2g	O=C1C[C@H](c2ccc(F)cc2)Oc2cc(F)ccc21	IC50	'='	150.0	nM	6.82			UO_0000065	26.22	0.49	3.15	25.95	False	CHEMBL1071596	Inhibition of human recombinant MAOB expressed in BTI-TN-5B1-4 cells by para-tyramine oxidation assay	B	BAO_0000219	cell-based format	Homo sapiens	None	None	BTI-TN-5B1-4	None	CHEMBL2039	Monoamine oxidase B	Homo sapiens	SINGLE PROTEIN	CHEMBL1159098	1	Scientific Literature	Bioorg. Med. Chem.	2010	CHEMBL3833782
CHEMBL122239		0	326.35	0	3.30	7	Cc1cc2ccc(OC/C=C/C3=CC(=O)C(C)(C)O3)cc2oc1=O	IC50	'='	588.84	nM	6.23			UO_0000065	19.09	0.35	2.93	9.48	False	CHEMBL733090	Inhibitory potency against Monoamine oxidase B	B	BAO_0000357	single protein format	None	None	None	None	None	CHEMBL2039	Monoamine oxidase B	Homo sapiens	SINGLE PROTEIN	CHEMBL1135004	1	Scientific Literature	Bioorg. Med. Chem. Lett.	2002	None
CHEMBL511601		0	227.28	0	3.11	10h	N[C@]1(c2ccccc2)C[C@]1(F)c1ccccc1	IC50	'='	20000.0	nM	4.70			UO_0000065	20.67	0.38	1.59	18.06	False	CHEMBL975558	Inhibition of human recombinant MAOB	B	BAO_0000357	single protein format	Homo sapiens	None	None	None	None	CHEMBL2039	Monoamine oxidase B	Homo sapiens	SINGLE PROTEIN	CHEMBL1155916	1	Scientific Literature	Bioorg. Med. Chem.	2008	None
CHEMBL447729		0	169.17	0	1.72	7c	N[C@H]1C[C@]1(F)c1ccc(F)cc1	IC50	'='	4900.0	nM	5.31			UO_0000065	31.39	0.60	3.59	20.41	False	CHEMBL975558	Inhibition of human recombinant MAOB	B	BAO_0000357	single protein format	Homo sapiens	None	None	None	None	CHEMBL2039	Monoamine oxidase B	Homo sapiens	SINGLE PROTEIN	CHEMBL1155916	1	Scientific Literature	Bioorg. Med. Chem.	2008	None
CHEMBL468597		0	219.18	0	2.60	7d	N[C@H]1C[C@]1(F)c1ccc(C(F)(F)F)cc1	IC50	'='	5400.0	nM	5.27			UO_0000065	24.03	0.48	2.67	20.24	False	CHEMBL975558	Inhibition of human recombinant MAOB	B	BAO_0000357	single protein format	Homo sapiens	None	None	None	None	CHEMBL2039	Monoamine oxidase B	Homo sapiens	SINGLE PROTEIN	CHEMBL1155916	1	Scientific Literature	Bioorg. Med. Chem.	2008	None
CHEMBL255231	LADOSTIGIL	2	272.35	0	2.35	R-CPAI	C#CCN[C@@H]1CCc2ccc(OC(=O)N(C)CC)cc21	Ki	'='	213000.0	nM		Outside typical range		UO_0000065					False	CHEMBL732536	Binding affinity towards monoamine oxidase B activity was measured using a benzylamine assay	B	BAO_0000357	single protein format	None	None	None	None	None	CHEMBL2039	Monoamine oxidase B	Homo sapiens	SINGLE PROTEIN	CHEMBL1149122	1	Scientific Literature	J. Med. Chem.	2004	None
CHEMBL602260		0	334.76	0	1.20	5b	Cn1c(=O)c2c(nc(OCc3cccc(Cl)c3)n2C)n(C)c1=O	Ki	'='	230.0	nM	6.64			UO_0000065	19.83	0.39	5.44	9.34	False	CHEMBL1068959	Inhibition of human recombinant MAOB assessed as 4-hydroxyquinoline formation by fluorimetry	B	BAO_0000357	single protein format	Homo sapiens	None	None	None	None	CHEMBL2039	Monoamine oxidase B	Homo sapiens	SINGLE PROTEIN	CHEMBL1156881	1	Scientific Literature	Bioorg. Med. Chem.	2010	None
CHEMBL529888	GLIBORNURIDE	4	366.48	0	2.17	Glibornuride	Cc1ccc(S(=O)(=O)NC(=O)N[C@H]2[C@H]3CC[C@@](C)([C@H]2O)C3(C)C)cc1	Activity						Not Active						False	CHEMBL965567	Inhibition of human recombinant MAOB by fluorimetric method	B	BAO_0000357	single protein format	Homo sapiens	None	None	None	None	CHEMBL2039	Monoamine oxidase B	Homo sapiens	SINGLE PROTEIN	CHEMBL1152129	1	Scientific Literature	J. Med. Chem.	2008	None
CHEMBL1162236	HEXESTROL DIPHOSPHATE	0	430.33	0	4.32	Hexestrol diphosphate	CC[C@H](c1ccc(OP(=O)(O)O)cc1)[C@@H](CC)c1ccc(OP(=O)(O)O)cc1	Activity						Not Active						False	CHEMBL965570	Inhibition of human recombinant MAOB at 100 uM by fluorimetric method	B	BAO_0000357	single protein format	Homo sapiens	None	None	None	None	CHEMBL2039	Monoamine oxidase B	Homo sapiens	SINGLE PROTEIN	CHEMBL1152129	1	Scientific Literature	J. Med. Chem.	2008	None
CHEMBL446855	FURAGUANIDINE	0	197.15	0	-0.20	Furaguanidine	NC(N)=N/N=C/c1ccc([N+](=O)[O-])o1	Activity						Not Active						False	CHEMBL965570	Inhibition of human recombinant MAOB at 100 uM by fluorimetric method	B	BAO_0000357	single protein format	Homo sapiens	None	None	None	None	CHEMBL2039	Monoamine oxidase B	Homo sapiens	SINGLE PROTEIN	CHEMBL1152129	1	Scientific Literature	J. Med. Chem.	2008	None
CHEMBL917	FLOXURIDINE	4	246.19	0	-1.68	Floxuridine	O=c1[nH]c(=O)n([C@H]2C[C@H](O)[C@@H](CO)O2)cc1F	Activity						Not Active						False	CHEMBL965570	Inhibition of human recombinant MAOB at 100 uM by fluorimetric method	B	BAO_0000357	single protein format	Homo sapiens	None	None	None	None	CHEMBL2039	Monoamine oxidase B	Homo sapiens	SINGLE PROTEIN	CHEMBL1152129	1	Scientific Literature	J. Med. Chem.	2008	None
CHEMBL442	ERGOTAMINE	4	581.67	1	1.99	Ergotamine	CN1C[C@H](C(=O)N[C@]2(C)O[C@@]3(O)[C@@H]4CCCN4C(=O)[C@H](Cc4ccccc4)N3C2=O)C=C2c3cccc4[nH]cc(c34)C[C@H]21	Activity						Not Active						False	CHEMBL965571	Inhibition of human recombinant MAOB at 1 mM by fluorimetric method	B	BAO_0000357	single protein format	Homo sapiens	None	None	None	None	CHEMBL2039	Monoamine oxidase B	Homo sapiens	SINGLE PROTEIN	CHEMBL1152129	1	Scientific Literature	J. Med. Chem.	2008	None
CHEMBL488246		0	427.33	0	2.14	Hisfen	COC(=O)[C@H](Cc1cnc[nH]1)NC(=O)Cc1ccc(N(CCCl)CCCl)cc1	Activity						Not Active						False	CHEMBL965575	Inhibition of human liver MAOB	B	BAO_0000019	assay format	Homo sapiens	None	None	None	None	CHEMBL2039	Monoamine oxidase B	Homo sapiens	SINGLE PROTEIN	CHEMBL1152129	1	Scientific Literature	J. Med. Chem.	2008	None
CHEMBL92401	IPRONIAZID	4	179.22	0	0.72	iproniazide	CC(C)NNC(=O)c1ccncc1	IC50	'='	7540.0	nM	5.12			UO_0000065	28.58	0.54	4.40	9.48	True	CHEMBL965567	Inhibition of human recombinant MAOB by fluorimetric method	B	BAO_0000357	single protein format	Homo sapiens	None	None	None	None	CHEMBL2039	Monoamine oxidase B	Homo sapiens	SINGLE PROTEIN	CHEMBL1152129	1	Scientific Literature	J. Med. Chem.	2008	None
CHEMBL1311	ISOSORBIDE MONONITRATE	4	191.14	0	-1.28	Isosorbide mononitrate	O=[N+]([O-])O[C@@H]1CO[C@@H]2[C@@H](O)CO[C@H]12	Activity						Not Active						False	CHEMBL965575	Inhibition of human liver MAOB	B	BAO_0000019	assay format	Homo sapiens	None	None	None	None	CHEMBL2039	Monoamine oxidase B	Homo sapiens	SINGLE PROTEIN	CHEMBL1152129	1	Scientific Literature	J. Med. Chem.	2008	None
CHEMBL338886		0	203.28	0	2.41	9	COc1ccc(C2=CCN(C)CC2)cc1	Ratio	'='	73.0										False	CHEMBL847318	Ratio of Kcat and KM against monoamine oxidase B (MAO-B) from beef liver was calculated	B	BAO_0000019	assay format	None	None	None	None	None	CHEMBL2039	Monoamine oxidase B	Homo sapiens	SINGLE PROTEIN	CHEMBL1129640	1	Scientific Literature	J. Med. Chem.	1996	None
CHEMBL125843		0	284.32	0	3.86	IP-15	O=C1c2ccccc2-c2nnc(/C=C/c3ccccc3)cc21	IC50	'='	26.3	nM	7.58			UO_0000065	26.66	0.47	3.72	17.69	False	CHEMBL909462	Inhibition of human supersomes MAOB	B	BAO_0000357	single protein format	Homo sapiens	None	None	None	None	CHEMBL2039	Monoamine oxidase B	Homo sapiens	SINGLE PROTEIN	CHEMBL1137393	1	Scientific Literature	J. Med. Chem.	2006	None
CHEMBL357614		0	370.27	0	4.68	C-71	Cc1c(C)c2ccc(OCc3c(F)c(F)c(F)c(F)c3F)cc2oc1=O	IC50	'='	1.622	nM	8.79			UO_0000065	23.74	0.46	4.11	22.29	False	CHEMBL909462	Inhibition of human supersomes MAOB	B	BAO_0000357	single protein format	Homo sapiens	None	None	None	None	CHEMBL2039	Monoamine oxidase B	Homo sapiens	SINGLE PROTEIN	CHEMBL1137393	1	Scientific Literature	J. Med. Chem.	2006	None
CHEMBL108660		0	266.30	0	3.68	C-10	Cc1cc(=O)oc2cc(OCc3ccccc3)ccc12	IC50	'='	1.585	nM	8.80			UO_0000065	33.05	0.60	5.12	22.31	False	CHEMBL909462	Inhibition of human supersomes MAOB	B	BAO_0000357	single protein format	Homo sapiens	None	None	None	None	CHEMBL2039	Monoamine oxidase B	Homo sapiens	SINGLE PROTEIN	CHEMBL1137393	1	Scientific Literature	J. Med. Chem.	2006	None
CHEMBL122279		0	188.18	0	1.28	2a	O=C(O)C1=Cc2ccccc2CC1=O	IC50	'='	17.38	nM	7.76			UO_0000065	41.24	0.76	6.48	14.27	False	CHEMBL729888	Inhibition of human monoamine oxidase (MAO B)	B	BAO_0000357	single protein format	Homo sapiens	None	None	None	None	CHEMBL2039	Monoamine oxidase B	Homo sapiens	SINGLE PROTEIN	CHEMBL1137934	1	Scientific Literature	Bioorg. Med. Chem. Lett.	2004	None
CHEMBL887	RASAGILINE	4	171.24	0	1.90	rasagiline	C#CCN[C@@H]1CCc2ccccc21	K inact	'='	0.0533	min-1									False	CHEMBL732540	Compound was evaluated for A 450 rise towards monoamine oxidase B enzyme	B	BAO_0000357	single protein format	None	None	None	None	None	CHEMBL2039	Monoamine oxidase B	Homo sapiens	SINGLE PROTEIN	CHEMBL1149122	1	Scientific Literature	J. Med. Chem.	2004	None
CHEMBL460269		0	185.63	0	2.24	10b	N[C@@H]1C[C@]1(F)c1ccc(Cl)cc1	IC50	'='	4800.0	nM	5.32			UO_0000065	28.65	0.61	3.08	20.44	False	CHEMBL975558	Inhibition of human recombinant MAOB	B	BAO_0000357	single protein format	Homo sapiens	None	None	None	None	CHEMBL2039	Monoamine oxidase B	Homo sapiens	SINGLE PROTEIN	CHEMBL1155916	1	Scientific Literature	Bioorg. Med. Chem.	2008	None
CHEMBL887	RASAGILINE	4	171.24	0	1.90	rasagiline	C#CCN[C@@H]1CCc2ccccc21	Ki	'='	700.0	nM	6.16			UO_0000065	35.94	0.65	4.25	51.16	True	CHEMBL732536	Binding affinity towards monoamine oxidase B activity was measured using a benzylamine assay	B	BAO_0000357	single protein format	None	None	None	None	None	CHEMBL2039	Monoamine oxidase B	Homo sapiens	SINGLE PROTEIN	CHEMBL1149122	1	Scientific Literature	J. Med. Chem.	2004	None
CHEMBL436947		0	185.27	0	2.24	R-MPAI	C#CCN(C)[C@@H]1CCc2ccccc21	K inact	'='	3.5	min-1									False	CHEMBL730934	Compound was evaluated for inactivation for monoamine oxidase B	B	BAO_0000357	single protein format	None	None	None	None	None	CHEMBL2039	Monoamine oxidase B	Homo sapiens	SINGLE PROTEIN	CHEMBL1149122	1	Scientific Literature	J. Med. Chem.	2004	None
CHEMBL56918	GEIPARVARIN	0	326.35	0	3.38	1	C/C(=C\COc1ccc2ccc(=O)oc2c1)C1=CC(=O)C(C)(C)O1	IC50	'='	144.54	nM	6.84			UO_0000065	20.96	0.39	3.46	10.40	False	CHEMBL733090	Inhibitory potency against Monoamine oxidase B	B	BAO_0000357	single protein format	None	None	None	None	None	CHEMBL2039	Monoamine oxidase B	Homo sapiens	SINGLE PROTEIN	CHEMBL1135004	1	Scientific Literature	Bioorg. Med. Chem. Lett.	2002	None
CHEMBL972	SELEGILINE	4	187.29	0	2.18	B	C#CCN(C)[C@H](C)Cc1ccccc1	IC50	'='	20.0	nM	7.70			UO_0000065	41.11	0.75	5.52	237.62	True	CHEMBL1003729	Inhibition of human recombinant MAO-B assessed as hydrogen peroxide production	B	BAO_0000357	single protein format	Homo sapiens	None	None	None	None	CHEMBL2039	Monoamine oxidase B	Homo sapiens	SINGLE PROTEIN	CHEMBL1138489	1	Scientific Literature	J. Med. Chem.	2009	None
CHEMBL450771	CORDOIN	0	308.38	0	4.63	5a	CC(C)=CCOc1ccc(C(=O)/C=C/c2ccccc2)c(O)c1	Inhibition	'='	54.32	%				UO_0000187					False	CHEMBL1003735	Inhibition of human MAO-B at 20 uM before washing	B	BAO_0000357	single protein format	Homo sapiens	None	None	None	None	CHEMBL2039	Monoamine oxidase B	Homo sapiens	SINGLE PROTEIN	CHEMBL1138489	1	Scientific Literature	J. Med. Chem.	2009	None
CHEMBL406861		0	288.73	0	3.95	5i	COc1ccc(C(=O)/C=C/c2ccc(Cl)cc2)c(O)c1	Inhibition	'='	59.13	%				UO_0000187					False	CHEMBL1003738	Inhibition of human MAO-B at 5 uM before washing	B	BAO_0000357	single protein format	Homo sapiens	None	None	None	None	CHEMBL2039	Monoamine oxidase B	Homo sapiens	SINGLE PROTEIN	CHEMBL1138489	1	Scientific Literature	J. Med. Chem.	2009	None
CHEMBL125044		0	288.31	0	3.36	IP-34	COc1ccc(-c2cc3c(nn2)-c2ccccc2C3=O)cc1	IC50	'='	74.13	nM	7.13			UO_0000065	24.73	0.44	3.77	13.69	False	CHEMBL909462	Inhibition of human supersomes MAOB	B	BAO_0000357	single protein format	Homo sapiens	None	None	None	None	CHEMBL2039	Monoamine oxidase B	Homo sapiens	SINGLE PROTEIN	CHEMBL1137393	1	Scientific Literature	J. Med. Chem.	2006	None
CHEMBL145003		0	364.32	0	4.89	C-54	Cc1c(C)c2ccc(OCc3cccc(OC(F)(F)F)c3)cc2oc1=O	IC50	'='	3.631	nM	8.44			UO_0000065	23.17	0.44	3.55	17.34	False	CHEMBL909462	Inhibition of human supersomes MAOB	B	BAO_0000357	single protein format	Homo sapiens	None	None	None	None	CHEMBL2039	Monoamine oxidase B	Homo sapiens	SINGLE PROTEIN	CHEMBL1137393	1	Scientific Literature	J. Med. Chem.	2006	None
CHEMBL142799		0	292.33	0	3.86	C-19	O=c1oc2cc(OCc3ccccc3)ccc2c2c1CCC2	IC50	'='	0.912	nM	9.04			UO_0000065	30.92	0.56	5.18	22.92	False	CHEMBL909462	Inhibition of human supersomes MAOB	B	BAO_0000357	single protein format	Homo sapiens	None	None	None	None	CHEMBL2039	Monoamine oxidase B	Homo sapiens	SINGLE PROTEIN	CHEMBL1137393	1	Scientific Literature	J. Med. Chem.	2006	None
CHEMBL1213840		0	315.44	0	4.80	12	COc1cccc(-c2csc(NN=C3CCC(C)CC3)n2)c1	IC50	'='	35.49	nM	7.45			UO_0000065	23.62	0.46	2.65	16.02	False	CHEMBL1217544	Inhibition of human MAOB by fluorimetry	B	BAO_0000357	single protein format	Homo sapiens	None	None	None	None	CHEMBL2039	Monoamine oxidase B	Homo sapiens	SINGLE PROTEIN	CHEMBL1212838	1	Scientific Literature	Bioorg. Med. Chem.	2010	None
CHEMBL1213915		0	324.41	0	4.05	20	COc1cccc(-c2csc(N/N=C(\C)c3cccnc3)n2)c1	IC50	'='	3.81	nM	8.42			UO_0000065	25.95	0.50	4.37	14.17	False	CHEMBL1217544	Inhibition of human MAOB by fluorimetry	B	BAO_0000357	single protein format	Homo sapiens	None	None	None	None	CHEMBL2039	Monoamine oxidase B	Homo sapiens	SINGLE PROTEIN	CHEMBL1212838	1	Scientific Literature	Bioorg. Med. Chem.	2010	None
CHEMBL155350		0	319.79	0	3.31	12l	CC/N=C1/CCc2c1n(C)c1ccc(OC(=O)NC)c(Cl)c21	IC50	'>'	1000000.0	nM		Outside typical range		UO_0000065					False	CHEMBL706869	Compound was tested for inhibition of monoamine oxidase-B (MAO-B).	B	BAO_0000357	single protein format	None	None	None	None	None	CHEMBL2039	Monoamine oxidase B	Homo sapiens	SINGLE PROTEIN	CHEMBL1151505	1	Scientific Literature	Bioorg. Med. Chem. Lett.	1996	None
CHEMBL1213841		0	315.44	0	4.94	13	COc1cccc(-c2csc(NN=C3CCCCCC3)n2)c1	IC50	'='	29.54	nM	7.53			UO_0000065	23.87	0.47	2.59	16.19	False	CHEMBL1217544	Inhibition of human MAOB by fluorimetry	B	BAO_0000357	single protein format	Homo sapiens	None	None	None	None	CHEMBL2039	Monoamine oxidase B	Homo sapiens	SINGLE PROTEIN	CHEMBL1212838	1	Scientific Literature	Bioorg. Med. Chem.	2010	None
CHEMBL544004		0	257.76	0	2.25	11R ((R)-(-)-carnegine)	COc1cc2c(cc1OC)[C@@H](C)N(C)CC2.Cl	Ki	'='											False	CHEMBL732533	Inhibition of human placental Monoamine oxidase B; No inhibition at a concentration of 1 mM	B	BAO_0000019	assay format	None	None	None	None	None	CHEMBL2039	Monoamine oxidase B	Homo sapiens	SINGLE PROTEIN	CHEMBL1124928	1	Scientific Literature	J. Med. Chem.	1990	None
CHEMBL1253606		0	254.24	0	2.37	8a	O=C1Cc2cc(OC(=O)c3ccccc3)ccc2O1	Ki	'='	3830.0	nM	5.42			UO_0000065	21.31	0.39	3.05	10.30	False	CHEMBL1252258	Inhibition of human recombinant MAOB expressed in baculovirus infected BTI insect cells after 20 mins by spectrofluorimetric analysis	B	BAO_0000219	cell-based format	Homo sapiens	None	None	None	None	CHEMBL2039	Monoamine oxidase B	Homo sapiens	SINGLE PROTEIN	CHEMBL1250475	1	Scientific Literature	Eur. J. Med. Chem.	2010	None
CHEMBL139679		0	274.70	0	3.65	5m	O=C(/C=C/c1ccc(Cl)cc1)c1ccc(O)cc1O	IC50	'='	5.1	nM	8.29			UO_0000065	30.19	0.60	4.64	14.41	False	CHEMBL1003729	Inhibition of human recombinant MAO-B assessed as hydrogen peroxide production	B	BAO_0000357	single protein format	Homo sapiens	None	None	None	None	CHEMBL2039	Monoamine oxidase B	Homo sapiens	SINGLE PROTEIN	CHEMBL1138489	1	Scientific Literature	J. Med. Chem.	2009	None
CHEMBL406861		0	288.73	0	3.95	5i	COc1ccc(C(=O)/C=C/c2ccc(Cl)cc2)c(O)c1	Inhibition	'='	60.26	%				UO_0000187					False	CHEMBL1003739	Inhibition of human MAO-B at 5 uM after repeated washing	B	BAO_0000357	single protein format	Homo sapiens	None	None	None	None	CHEMBL2039	Monoamine oxidase B	Homo sapiens	SINGLE PROTEIN	CHEMBL1138489	1	Scientific Literature	J. Med. Chem.	2009	None
CHEMBL7976	CHALCONE	0	208.26	0	3.58	1	O=C(/C=C/c1ccccc1)c1ccccc1	IC50	'='	1410.0	nM	5.85			UO_0000065	28.09	0.50	2.27	34.28	False	CHEMBL1003729	Inhibition of human recombinant MAO-B assessed as hydrogen peroxide production	B	BAO_0000357	single protein format	Homo sapiens	None	None	None	None	CHEMBL2039	Monoamine oxidase B	Homo sapiens	SINGLE PROTEIN	CHEMBL1138489	1	Scientific Literature	J. Med. Chem.	2009	None
CHEMBL8706	CLORGILINE	0	272.18	0	3.33	A	C#CCN(C)CCCOc1ccc(Cl)cc1Cl	IC50	'='	61350.0	nM	4.21			UO_0000065	15.48	0.34	0.88	33.78	True	CHEMBL1003729	Inhibition of human recombinant MAO-B assessed as hydrogen peroxide production	B	BAO_0000357	single protein format	Homo sapiens	None	None	None	None	CHEMBL2039	Monoamine oxidase B	Homo sapiens	SINGLE PROTEIN	CHEMBL1138489	1	Scientific Literature	J. Med. Chem.	2009	None
CHEMBL86304	MOCLOBEMIDE	4	268.74	0	1.40	moclobemide	O=C(NCCN1CCOCC1)c1ccc(Cl)cc1	IC50						Not Active						False	CHEMBL1003730	Inhibition of human recombinant MAO-B assessed as hydrogen peroxide production at 1 mM	B	BAO_0000357	single protein format	Homo sapiens	None	None	None	None	CHEMBL2039	Monoamine oxidase B	Homo sapiens	SINGLE PROTEIN	CHEMBL1138489	1	Scientific Literature	J. Med. Chem.	2009	None
CHEMBL1254623		0	301.78	0	2.55	6h	Cc1cc2cc(NC(=O)c3ccc[n+](C)c3)ccc2[nH]1.[Cl-]	Ki	'='	39860.0	nM	4.40			UO_0000065	16.52	0.30	1.85	9.02	False	CHEMBL1252258	Inhibition of human recombinant MAOB expressed in baculovirus infected BTI insect cells after 20 mins by spectrofluorimetric analysis	B	BAO_0000219	cell-based format	Homo sapiens	None	None	None	None	CHEMBL2039	Monoamine oxidase B	Homo sapiens	SINGLE PROTEIN	CHEMBL1250475	1	Scientific Literature	Eur. J. Med. Chem.	2010	None
CHEMBL1254624		0	280.28	0	2.77	8c	O=C(/C=C/c1ccccc1)Oc1ccc2c(c1)CC(=O)O2	Ki	'='	520.0	nM	6.28			UO_0000065	22.42	0.41	3.51	11.95	False	CHEMBL1252258	Inhibition of human recombinant MAOB expressed in baculovirus infected BTI insect cells after 20 mins by spectrofluorimetric analysis	B	BAO_0000219	cell-based format	Homo sapiens	None	None	None	None	CHEMBL2039	Monoamine oxidase B	Homo sapiens	SINGLE PROTEIN	CHEMBL1250475	1	Scientific Literature	Eur. J. Med. Chem.	2010	None
CHEMBL1254625		0	314.72	0	3.42	8d	O=C(/C=C/c1cccc(Cl)c1)Oc1ccc2c(c1)CC(=O)O2	Ki	'='	190.0	nM	6.72			UO_0000065	21.36	0.42	3.30	12.78	False	CHEMBL1252258	Inhibition of human recombinant MAOB expressed in baculovirus infected BTI insect cells after 20 mins by spectrofluorimetric analysis	B	BAO_0000219	cell-based format	Homo sapiens	None	None	None	None	CHEMBL2039	Monoamine oxidase B	Homo sapiens	SINGLE PROTEIN	CHEMBL1250475	1	Scientific Literature	Eur. J. Med. Chem.	2010	None
CHEMBL3330328		0	183.68	0	1.89	19a	C[C@@]1(N)C[C@H]1c1ccccc1.Cl	IC50	'='	10.0	nM	8.00			UO_0000065	54.34	0.99	6.11	30.75	False	CHEMBL3388874	Inhibition of human recombinant MAOB expressed in Pichia pastoris incubated for 15 mins by bioluminescent-coupled assay	B	BAO_0000019	assay format	Homo sapiens	None	None	None	None	CHEMBL2039	Monoamine oxidase B	Homo sapiens	SINGLE PROTEIN	CHEMBL3351849	1	Scientific Literature	Eur. J. Med. Chem.	2014	None
CHEMBL1253926		0	330.41	0	4.84	35	O=[N+]([O-])c1ccc(-c2csc(NN=C3CCCCCC3)n2)cc1	IC50	'='	11.48	nM	7.94			UO_0000065	24.03	0.47	3.10	9.87	False	CHEMBL1251644	Inhibition of human recombinant MAOB expressed in baculovirus infected BTI-TN-5B1-4 insect cells assessed as hydrogen peroxide production from p-tyramine by amplex red assay	B	BAO_0000219	cell-based format	Homo sapiens	None	None	BTI-TN-5B1-4	None	CHEMBL2039	Monoamine oxidase B	Homo sapiens	SINGLE PROTEIN	CHEMBL1250430	1	Scientific Literature	Bioorg. Med. Chem.	2010	CHEMBL3833782
CHEMBL399572		0	282.37	0	4.02	9	N#Cc1ccc(-c2csc(NN=C3CCCC3)n2)cc1	IC50	'='	223.87	nM	6.65			UO_0000065	23.55	0.45	2.63	10.89	False	CHEMBL1251644	Inhibition of human recombinant MAOB expressed in baculovirus infected BTI-TN-5B1-4 insect cells assessed as hydrogen peroxide production from p-tyramine by amplex red assay	B	BAO_0000219	cell-based format	Homo sapiens	None	None	BTI-TN-5B1-4	None	CHEMBL2039	Monoamine oxidase B	Homo sapiens	SINGLE PROTEIN	CHEMBL1250430	1	Scientific Literature	Bioorg. Med. Chem.	2010	CHEMBL3833782
CHEMBL1253262		0	235.31	0	1.35	7	COc1ccc(C2=NN(C(N)=S)CC2)cc1	IC50	'='	15470.0	nM	4.81			UO_0000065	20.44	0.41	3.46	9.46	False	CHEMBL1250928	Inhibition of human recombinant MAOB expressed in baculovirus infected BTI insect cells assessed as hydrogen peroxide production after 15 mins by Amplex red assay	B	BAO_0000219	cell-based format	Homo sapiens	None	None	None	None	CHEMBL2039	Monoamine oxidase B	Homo sapiens	SINGLE PROTEIN	CHEMBL1250494	1	Scientific Literature	Eur. J. Med. Chem.	2010	None
CHEMBL379723		0	219.31	0	1.59	23	CC1CN(C(N)=S)N=C1c1ccccc1	Inhibition	'='	40.0	%				UO_0000187					False	CHEMBL1250930	Inhibition of human recombinant MAOB expressed in baculovirus infected BTI insect cells assessed as hydrogen peroxide production at 100 uM after 15 mins by Amplex red assay	B	BAO_0000219	cell-based format	Homo sapiens	None	None	None	None	CHEMBL2039	Monoamine oxidase B	Homo sapiens	SINGLE PROTEIN	CHEMBL1250494	1	Scientific Literature	Eur. J. Med. Chem.	2010	None
CHEMBL1242964		0	303.41	0	4.93	(S)-39	C[C@H]1CCCC/C1=N\Nc1nc(-c2ccc(F)cc2)cs1	IC50	'='	47.0	nM	7.33			UO_0000065	24.15	0.48	2.40	19.66	False	CHEMBL1251644	Inhibition of human recombinant MAOB expressed in baculovirus infected BTI-TN-5B1-4 insect cells assessed as hydrogen peroxide production from p-tyramine by amplex red assay	B	BAO_0000219	cell-based format	Homo sapiens	None	None	BTI-TN-5B1-4	None	CHEMBL2039	Monoamine oxidase B	Homo sapiens	SINGLE PROTEIN	CHEMBL1250430	1	Scientific Literature	Bioorg. Med. Chem.	2010	CHEMBL3833782
CHEMBL1253846		0	354.31	1	6.24	31	Clc1ccc(-c2csc(NN=C3CCCCCC3)n2)c(Cl)c1	IC50	'='	940.0	nM	6.03			UO_0000065	17.01	0.37	-0.21	16.17	False	CHEMBL1251644	Inhibition of human recombinant MAOB expressed in baculovirus infected BTI-TN-5B1-4 insect cells assessed as hydrogen peroxide production from p-tyramine by amplex red assay	B	BAO_0000219	cell-based format	Homo sapiens	None	None	BTI-TN-5B1-4	None	CHEMBL2039	Monoamine oxidase B	Homo sapiens	SINGLE PROTEIN	CHEMBL1250430	1	Scientific Literature	Bioorg. Med. Chem.	2010	CHEMBL3833782
CHEMBL8706	CLORGILINE	0	272.18	0	3.33	clorgyline	C#CCN(C)CCCOc1ccc(Cl)cc1Cl	IC50	'='	61356.0	nM	4.21			UO_0000065	15.48	0.34	0.88	33.78	True	CHEMBL1251644	Inhibition of human recombinant MAOB expressed in baculovirus infected BTI-TN-5B1-4 insect cells assessed as hydrogen peroxide production from p-tyramine by amplex red assay	B	BAO_0000219	cell-based format	Homo sapiens	None	None	BTI-TN-5B1-4	None	CHEMBL2039	Monoamine oxidase B	Homo sapiens	SINGLE PROTEIN	CHEMBL1250430	1	Scientific Literature	Bioorg. Med. Chem.	2010	CHEMBL3833782
CHEMBL1243371		0	330.41	0	4.70	(S)-44	C[C@H]1CCCC/C1=N\Nc1nc(-c2ccc([N+](=O)[O-])cc2)cs1	IC50	'='	17.0	nM	7.77			UO_0000065	23.51	0.46	3.07	9.66	False	CHEMBL1251644	Inhibition of human recombinant MAOB expressed in baculovirus infected BTI-TN-5B1-4 insect cells assessed as hydrogen peroxide production from p-tyramine by amplex red assay	B	BAO_0000219	cell-based format	Homo sapiens	None	None	BTI-TN-5B1-4	None	CHEMBL2039	Monoamine oxidase B	Homo sapiens	SINGLE PROTEIN	CHEMBL1250430	1	Scientific Literature	Bioorg. Med. Chem.	2010	CHEMBL3833782
CHEMBL3394504		0	399.88	0	3.06	5e	O=C(CN1CCOCC1)N1N=C(c2ccc(Cl)cc2)CC1c1ccccc1O	IC50	'='	31550.0	nM	4.50			UO_0000065	11.26	0.22	1.44	6.89	False	CHEMBL3396572	Inhibition of human recombinant MAO-B using p-tyramine as substrate assessed as production of H2O2 incubated for 15 mins prior to substrate addition measured after 20 mins by microplate fluorescence reader analysis	B	BAO_0000357	single protein format	Homo sapiens	None	None	None	None	CHEMBL2039	Monoamine oxidase B	Homo sapiens	SINGLE PROTEIN	CHEMBL3393005	1	Scientific Literature	Bioorg. Med. Chem.	2015	None
CHEMBL3330331		0	245.75	0	3.03	19d	Cl.N[C@@]1(c2ccccc2)C[C@H]1c1ccccc1	IC50	'='	10400.0	nM	4.98			UO_0000065	23.81	0.43	1.95	19.15	False	CHEMBL3388874	Inhibition of human recombinant MAOB expressed in Pichia pastoris incubated for 15 mins by bioluminescent-coupled assay	B	BAO_0000019	assay format	Homo sapiens	None	None	None	None	CHEMBL2039	Monoamine oxidase B	Homo sapiens	SINGLE PROTEIN	CHEMBL3351849	1	Scientific Literature	Eur. J. Med. Chem.	2014	None
CHEMBL3394530		0	293.32	0	3.87	10	Cc1c(C)c2ccc(/N=C/c3ccccc3O)cc2oc1=O	Inhibition						Active						False	CHEMBL3396581	Irreversible inhibition of human MAO-B at 2 times IC50 using p-tyramine as substrate assessed as H2O2 production after 0 to 60 mins	B	BAO_0000357	single protein format	Homo sapiens	None	None	None	None	CHEMBL2039	Monoamine oxidase B	Homo sapiens	SINGLE PROTEIN	CHEMBL3392990	1	Scientific Literature	Bioorg. Med. Chem. Lett.	2015	None
CHEMBL3394489		0	377.21	0	3.60	3c	O=C(CBr)N1N=C(c2ccc(F)cc2)CC1c1ccccc1O	IC50	'='	52880.0	nM	4.28			UO_0000065	11.34	0.25	0.68	8.08	False	CHEMBL3396572	Inhibition of human recombinant MAO-B using p-tyramine as substrate assessed as production of H2O2 incubated for 15 mins prior to substrate addition measured after 20 mins by microplate fluorescence reader analysis	B	BAO_0000357	single protein format	Homo sapiens	None	None	None	None	CHEMBL2039	Monoamine oxidase B	Homo sapiens	SINGLE PROTEIN	CHEMBL3393005	1	Scientific Literature	Bioorg. Med. Chem.	2015	None
CHEMBL450518		0	325.32	0	3.06	30	COc1ccc(NC(=O)c2cc3ccccc3oc2=O)cc1OC	IC50	'='	860.0	nM	6.07			UO_0000065	18.64	0.35	3.01	7.80	False	CHEMBL964042	Inhibition of human recombinant MAOB expressed in BTI-TN-5B1-4 cells assessed as effect on H2O2 production from para-tyramine by fluorimetric method	B	BAO_0000219	cell-based format	Homo sapiens	None	None	BTI-TN-5B1-4	None	CHEMBL2039	Monoamine oxidase B	Homo sapiens	SINGLE PROTEIN	CHEMBL1153941	1	Scientific Literature	J. Med. Chem.	2009	CHEMBL3833782
CHEMBL350464		0	285.35	0	2.65	12b	CC/N=C1/CCc2c1n(C)c1ccc(OC(=O)NC)cc21	IC50	'>'	1000000.0	nM		Outside typical range		UO_0000065					False	CHEMBL706869	Compound was tested for inhibition of monoamine oxidase-B (MAO-B).	B	BAO_0000357	single protein format	None	None	None	None	None	CHEMBL2039	Monoamine oxidase B	Homo sapiens	SINGLE PROTEIN	CHEMBL1151505	1	Scientific Literature	Bioorg. Med. Chem. Lett.	1996	None
CHEMBL445184		0	279.30	0	3.35	8	Cc1cccc(NC(=O)c2cc3ccccc3oc2=O)c1	IC50	'='	600.0	nM	6.22			UO_0000065	22.28	0.40	2.87	10.49	False	CHEMBL964042	Inhibition of human recombinant MAOB expressed in BTI-TN-5B1-4 cells assessed as effect on H2O2 production from para-tyramine by fluorimetric method	B	BAO_0000219	cell-based format	Homo sapiens	None	None	BTI-TN-5B1-4	None	CHEMBL2039	Monoamine oxidase B	Homo sapiens	SINGLE PROTEIN	CHEMBL1153941	1	Scientific Literature	J. Med. Chem.	2009	CHEMBL3833782
CHEMBL470221		0	283.26	0	3.18	18	O=C(Nc1ccc(F)cc1)c1cc2ccccc2oc1=O	IC50	'='	67.0	nM	7.17			UO_0000065	25.33	0.47	3.99	12.10	False	CHEMBL964042	Inhibition of human recombinant MAOB expressed in BTI-TN-5B1-4 cells assessed as effect on H2O2 production from para-tyramine by fluorimetric method	B	BAO_0000219	cell-based format	Homo sapiens	None	None	BTI-TN-5B1-4	None	CHEMBL2039	Monoamine oxidase B	Homo sapiens	SINGLE PROTEIN	CHEMBL1153941	1	Scientific Literature	J. Med. Chem.	2009	CHEMBL3833782
CHEMBL513549		0	338.22	0	3.00	35	O=C(Nc1c(F)c(F)nc(F)c1F)c1cc2ccccc2oc1=O	IC50	'='	580.0	nM	6.24			UO_0000065	18.44	0.35	3.24	8.64	False	CHEMBL964042	Inhibition of human recombinant MAOB expressed in BTI-TN-5B1-4 cells assessed as effect on H2O2 production from para-tyramine by fluorimetric method	B	BAO_0000219	cell-based format	Homo sapiens	None	None	BTI-TN-5B1-4	None	CHEMBL2039	Monoamine oxidase B	Homo sapiens	SINGLE PROTEIN	CHEMBL1153941	1	Scientific Literature	J. Med. Chem.	2009	CHEMBL3833782
CHEMBL471228		0	445.47	0	4.95	59	COc1ccc(NC(=O)c2cc3ccc(OCc4ccccc4)c(C)c3oc2=O)cc1OC	IC50	'='	4980.0	nM	5.30			UO_0000065	11.90	0.22	0.35	6.10	False	CHEMBL964042	Inhibition of human recombinant MAOB expressed in BTI-TN-5B1-4 cells assessed as effect on H2O2 production from para-tyramine by fluorimetric method	B	BAO_0000219	cell-based format	Homo sapiens	None	None	BTI-TN-5B1-4	None	CHEMBL2039	Monoamine oxidase B	Homo sapiens	SINGLE PROTEIN	CHEMBL1153941	1	Scientific Literature	J. Med. Chem.	2009	CHEMBL3833782
CHEMBL470008		0	385.42	0	4.65	58	CN(C(=O)c1cc2ccc(OCc3ccccc3)cc2oc1=O)c1ccccc1	IC50	'='	2370.0	nM	5.62			UO_0000065	14.60	0.26	0.98	9.41	False	CHEMBL964042	Inhibition of human recombinant MAOB expressed in BTI-TN-5B1-4 cells assessed as effect on H2O2 production from para-tyramine by fluorimetric method	B	BAO_0000219	cell-based format	Homo sapiens	None	None	BTI-TN-5B1-4	None	CHEMBL2039	Monoamine oxidase B	Homo sapiens	SINGLE PROTEIN	CHEMBL1153941	1	Scientific Literature	J. Med. Chem.	2009	CHEMBL3833782
CHEMBL8706	CLORGILINE	0	272.18	0	3.33	clorgyline	C#CCN(C)CCCOc1ccc(Cl)cc1Cl	IC50	'='	61350.0	nM	4.21			UO_0000065	15.48	0.34	0.88	33.78	True	CHEMBL964042	Inhibition of human recombinant MAOB expressed in BTI-TN-5B1-4 cells assessed as effect on H2O2 production from para-tyramine by fluorimetric method	B	BAO_0000219	cell-based format	Homo sapiens	None	None	BTI-TN-5B1-4	None	CHEMBL2039	Monoamine oxidase B	Homo sapiens	SINGLE PROTEIN	CHEMBL1153941	1	Scientific Literature	J. Med. Chem.	2009	CHEMBL3833782
CHEMBL436947		0	185.27	0	2.24	R-MPAI	C#CCN(C)[C@@H]1CCc2ccccc21	Ki	'='	600.0	nM	6.22			UO_0000065	33.58	0.61	3.98	192.03	True	CHEMBL732536	Binding affinity towards monoamine oxidase B activity was measured using a benzylamine assay	B	BAO_0000357	single protein format	None	None	None	None	None	CHEMBL2039	Monoamine oxidase B	Homo sapiens	SINGLE PROTEIN	CHEMBL1149122	1	Scientific Literature	J. Med. Chem.	2004	None
CHEMBL26138		0	330.78	0	1.79	3, CSC	Cn1c(=O)c2c(nc(/C=C/c3cccc(Cl)c3)n2C)n(C)c1=O	Ki	'='	86.0	nM	7.07			UO_0000065	21.36	0.42	5.28	11.43	False	CHEMBL972369	Inhibition of recombinant wild-type MAOB from human liver expressed in Pichia pastoris	B	BAO_0000019	assay format	Homo sapiens	None	None	None	None	CHEMBL2039	Monoamine oxidase B	Homo sapiens	SINGLE PROTEIN	CHEMBL1138612	1	Scientific Literature	Bioorg. Med. Chem. Lett.	2009	None
CHEMBL340701		0	276.27	0	3.49	IP-41	O=C1c2ccccc2-c2nnc(-c3ccc(F)cc3)cc21	IC50	'='	14.79	nM	7.83			UO_0000065	28.34	0.51	4.34	18.27	False	CHEMBL909462	Inhibition of human supersomes MAOB	B	BAO_0000357	single protein format	Homo sapiens	None	None	None	None	CHEMBL2039	Monoamine oxidase B	Homo sapiens	SINGLE PROTEIN	CHEMBL1137393	1	Scientific Literature	J. Med. Chem.	2006	None
CHEMBL1213779		0	301.42	0	4.55	9	COc1cccc(-c2csc(NN=C3CCCCC3)n2)c1	IC50	'='	31.87	nM	7.50			UO_0000065	24.87	0.49	2.95	16.12	False	CHEMBL1217544	Inhibition of human MAOB by fluorimetry	B	BAO_0000357	single protein format	Homo sapiens	None	None	None	None	CHEMBL2039	Monoamine oxidase B	Homo sapiens	SINGLE PROTEIN	CHEMBL1212838	1	Scientific Literature	Bioorg. Med. Chem.	2010	None
CHEMBL1213968		0	324.41	0	4.05	22	COc1cccc(-c2csc(N/N=C(\C)c3ccncc3)n2)c1	IC50	'='	116.38	nM	6.93			UO_0000065	21.37	0.41	2.88	11.67	False	CHEMBL1217544	Inhibition of human MAOB by fluorimetry	B	BAO_0000357	single protein format	Homo sapiens	None	None	None	None	CHEMBL2039	Monoamine oxidase B	Homo sapiens	SINGLE PROTEIN	CHEMBL1212838	1	Scientific Literature	Bioorg. Med. Chem.	2010	None
CHEMBL1243058		0	354.31	1	6.09	(R)-4a	C[C@@H]1CCC/C(=N/Nc2nc(-c3ccc(Cl)cc3Cl)cs2)C1	IC50	'='	3680.0	nM	5.43			UO_0000065	15.34	0.34	-0.66	14.58	False	CHEMBL1246375	Inhibition of human recombinant MAOB expressed in baculovirus infected insect BTI-TN-5B1-4 cells assessed as production of hydrogen peroxide from p-tyramine by amplex red assay	B	BAO_0000219	cell-based format	Homo sapiens	None	None	BTI-TN-5B1-4	None	CHEMBL2039	Monoamine oxidase B	Homo sapiens	SINGLE PROTEIN	CHEMBL1240510	1	Scientific Literature	J. Med. Chem.	2010	CHEMBL3833782
CHEMBL1243125		0	315.44	0	4.80	(R)-7a	COc1ccc(-c2csc(N/N=C3/CCC[C@@H](C)C3)n2)cc1	IC50	'='	3120.0	nM	5.51			UO_0000065	17.45	0.34	0.71	11.84	False	CHEMBL1246375	Inhibition of human recombinant MAOB expressed in baculovirus infected insect BTI-TN-5B1-4 cells assessed as production of hydrogen peroxide from p-tyramine by amplex red assay	B	BAO_0000219	cell-based format	Homo sapiens	None	None	BTI-TN-5B1-4	None	CHEMBL2039	Monoamine oxidase B	Homo sapiens	SINGLE PROTEIN	CHEMBL1240510	1	Scientific Literature	J. Med. Chem.	2010	CHEMBL3833782
CHEMBL375539		0	285.42	0	4.79	1b	CC1CCCC/C1=N\Nc1nc(-c2ccccc2)cs1	IC50	'='	710.0	nM	6.15			UO_0000065	21.54	0.42	1.36	16.49	False	CHEMBL1246375	Inhibition of human recombinant MAOB expressed in baculovirus infected insect BTI-TN-5B1-4 cells assessed as production of hydrogen peroxide from p-tyramine by amplex red assay	B	BAO_0000219	cell-based format	Homo sapiens	None	None	BTI-TN-5B1-4	None	CHEMBL2039	Monoamine oxidase B	Homo sapiens	SINGLE PROTEIN	CHEMBL1240510	1	Scientific Literature	J. Med. Chem.	2010	CHEMBL3833782
CHEMBL1242937		0	303.41	0	4.93	3b	CC1CCCC/C1=N\Nc1nc(-c2ccc(F)cc2)cs1	IC50	'='	200.0	nM	6.70			UO_0000065	22.08	0.44	1.77	17.97	False	CHEMBL1246375	Inhibition of human recombinant MAOB expressed in baculovirus infected insect BTI-TN-5B1-4 cells assessed as production of hydrogen peroxide from p-tyramine by amplex red assay	B	BAO_0000219	cell-based format	Homo sapiens	None	None	BTI-TN-5B1-4	None	CHEMBL2039	Monoamine oxidase B	Homo sapiens	SINGLE PROTEIN	CHEMBL1240510	1	Scientific Literature	J. Med. Chem.	2010	CHEMBL3833782
CHEMBL1242991		0	321.40	1	5.07	(R)-5b	C[C@@H]1CCCC/C1=N\Nc1nc(-c2ccc(F)cc2F)cs1	IC50	'='	30.0	nM	7.52			UO_0000065	23.41	0.47	2.45	20.18	False	CHEMBL1246375	Inhibition of human recombinant MAOB expressed in baculovirus infected insect BTI-TN-5B1-4 cells assessed as production of hydrogen peroxide from p-tyramine by amplex red assay	B	BAO_0000219	cell-based format	Homo sapiens	None	None	BTI-TN-5B1-4	None	CHEMBL2039	Monoamine oxidase B	Homo sapiens	SINGLE PROTEIN	CHEMBL1240510	1	Scientific Literature	J. Med. Chem.	2010	CHEMBL3833782
CHEMBL1243059		0	321.40	1	5.07	5a	CC1CCC/C(=N/Nc2nc(-c3ccc(F)cc3F)cs2)C1	IC50	'='	56.0	nM	7.25			UO_0000065	22.56	0.45	2.18	19.45	False	CHEMBL1246375	Inhibition of human recombinant MAOB expressed in baculovirus infected insect BTI-TN-5B1-4 cells assessed as production of hydrogen peroxide from p-tyramine by amplex red assay	B	BAO_0000219	cell-based format	Homo sapiens	None	None	BTI-TN-5B1-4	None	CHEMBL2039	Monoamine oxidase B	Homo sapiens	SINGLE PROTEIN	CHEMBL1240510	1	Scientific Literature	J. Med. Chem.	2010	CHEMBL3833782
CHEMBL1766557		0	282.30	0	3.06	13	COc1ccc(/C=C2\COc3ccccc3C2=O)cc1O	IC50	'='	478630.09	nM		Outside typical range		UO_0000065					False	CHEMBL3097977	Inhibition of MAO-B (unknown origin)	B	BAO_0000357	single protein format	Homo sapiens	None	None	None	None	CHEMBL2039	Monoamine oxidase B	Homo sapiens	SINGLE PROTEIN	CHEMBL3091392	1	Scientific Literature	Bioorg. Med. Chem.	2013	None
CHEMBL2312988		0	353.42	0	2.53	17i	CCCOc1ccc(/C=C/c2cc3c(c(=O)n(C)c(=O)n3C)n2C)cc1	IC50	'='	1368.0	nM	5.86			UO_0000065	16.59	0.31	3.33	10.08	False	CHEMBL2317359	Inhibition of human MAOB after 1 hr by luminescence assay	B	BAO_0000357	single protein format	Homo sapiens	None	None	None	None	CHEMBL2039	Monoamine oxidase B	Homo sapiens	SINGLE PROTEIN	CHEMBL2311471	1	Scientific Literature	J. Med. Chem.	2013	None
CHEMBL1243214		0	303.41	0	4.93	3a	CC1CCC/C(=N/Nc2nc(-c3ccc(F)cc3)cs2)C1	IC50	'='	410.0	nM	6.39			UO_0000065	21.05	0.42	1.46	17.13	False	CHEMBL1246375	Inhibition of human recombinant MAOB expressed in baculovirus infected insect BTI-TN-5B1-4 cells assessed as production of hydrogen peroxide from p-tyramine by amplex red assay	B	BAO_0000219	cell-based format	Homo sapiens	None	None	BTI-TN-5B1-4	None	CHEMBL2039	Monoamine oxidase B	Homo sapiens	SINGLE PROTEIN	CHEMBL1240510	1	Scientific Literature	J. Med. Chem.	2010	CHEMBL3833782
CHEMBL17	DICHLORPHENAMIDE	4	305.16	0	0.29	Dichlorphenamide	NS(=O)(=O)c1cc(Cl)c(Cl)c(S(N)(=O)=O)c1	Activity						Not Active						False	CHEMBL965576	Inhibition of human brain MAOB	B	BAO_0000019	assay format	Homo sapiens	None	None	None	None	CHEMBL2039	Monoamine oxidase B	Homo sapiens	SINGLE PROTEIN	CHEMBL1152129	1	Scientific Literature	J. Med. Chem.	2008	None
CHEMBL39898		0	295.34	0	1.75	17b	Cn1c(=O)c2c(cc(/C=C/c3ccccc3)n2C)n(C)c1=O	IC50	'='	1580.0	nM	5.80			UO_0000065	19.64	0.36	4.05	11.86	False	CHEMBL2317359	Inhibition of human MAOB after 1 hr by luminescence assay	B	BAO_0000357	single protein format	Homo sapiens	None	None	None	None	CHEMBL2039	Monoamine oxidase B	Homo sapiens	SINGLE PROTEIN	CHEMBL2311471	1	Scientific Literature	J. Med. Chem.	2013	None
CHEMBL3900500		0	261.28	0	3.09	5l	N#Cc1ccc(/C=C2\Cc3cc(O)ccc3C2=O)cc1	IC50	'='	316.0	nM	6.50			UO_0000065	24.88	0.44	3.41	10.64	False	CHEMBL3858835	Inhibition of recombinant human MAO-B using kynuramine as substrate after 20 mins by fluorescence spectrophotometric analysis	B	BAO_0000357	single protein format	Homo sapiens	None	None	None	None	CHEMBL2039	Monoamine oxidase B	Homo sapiens	SINGLE PROTEIN	CHEMBL3856248	1	Scientific Literature	Bioorg Med Chem Lett	2016	None
CHEMBL3818689		0	408.54	0	4.14	1	COc1ccc(/C=C/C(=O)NCCC2CCN(Cc3ccccc3)CC2)cc1OC	Inhibition	'='	45.0	%				UO_0000187					False	CHEMBL3860153	Inhibition of human recombinant MAOB at 100 uM using p-tyramine as substrate incubated for 15 mins by fluorimetric method	B	BAO_0000357	single protein format	Homo sapiens	None	None	None	None	CHEMBL2039	Monoamine oxidase B	Homo sapiens	SINGLE PROTEIN	CHEMBL3860024	1	Scientific Literature	Eur J Med Chem	2016	None
CHEMBL3651136		0	271.34	0	3.48	BDBM153459	COc1ccc(CN[C@H]2CC2c2ccccc2)cc1F	IC50	'='	8600.0	nM	5.07		294637	UO_0000065	18.67	0.35	1.59	23.83	False	CHEMBL3707812	Fluorescent-Based (Inhibitor) Screening Assay: Human recombinant monoamine oxidase proteins MAO-A and MAO-B were purchased from Sigma Aldrich. MAOs catalyze the oxidative deamination of 1, 2 and 3 amines. In order to monitor MAO enzymatic activities and/or their inhibition rate by inhibitor(s) of interest, a fluorescent-based (inhibitor)-screening assay was set up. 3-(2-Aminophenyl)-3-oxopropamam…	B	BAO_0000357	single protein format	Homo sapiens	None	None	None	None	CHEMBL2039	Monoamine oxidase B	Homo sapiens	SINGLE PROTEIN	CHEMBL3638785	37	BindingDB Database		2015	None
CHEMBL3652424		0	261.28	0	3.68	BDBM113077	c1cn(-c2ccc3nc(-c4ccoc4)ccc3c2)cn1	IC50	'='	10000.0	nM	5.00		234378	UO_0000065	19.14	0.34	1.32	11.40	False	CHEMBL3707880	Activity Assay: Inhibitory activity of compounds was evaluated by a homogeneous luminescent method, the MAO-Glo Assay (Promega), measuring the monoamine oxidase activity (MAOs) from recombinant source (microsomes from baculovirus infected insect cells, Sigma). Experiments were performed according to the Supplier's procedure, incubating human recombinant MAO-A or MAO-B with a luminogenic substrate…	B	BAO_0000019	assay format	Homo sapiens	None	None	None	None	CHEMBL2039	Monoamine oxidase B	Homo sapiens	SINGLE PROTEIN	CHEMBL3638392	37	BindingDB Database		2014	None
CHEMBL597716		0	282.36	1	5.15	4o	COc1ccc2c(=S)cc(-c3ccc(C)cc3)oc2c1	IC50	'='	7610.0	nM	5.12			UO_0000065	18.13	0.35	-0.03	22.88	False	CHEMBL1071596	Inhibition of human recombinant MAOB expressed in BTI-TN-5B1-4 cells by para-tyramine oxidation assay	B	BAO_0000219	cell-based format	Homo sapiens	None	None	BTI-TN-5B1-4	None	CHEMBL2039	Monoamine oxidase B	Homo sapiens	SINGLE PROTEIN	CHEMBL1159098	1	Scientific Literature	Bioorg. Med. Chem.	2010	CHEMBL3833782
CHEMBL3660751		0	577.66	1	3.70	BDBM118232	CC(C)(C)OC(=O)NC1(C(=O)N2CC(C#Cc3ccc4c(=O)c(-c5ccc(NS(C)(=O)=O)cc5)coc4c3)C2)CC1	IC50	'>'	130000.0	nM		Outside typical range	244454	UO_0000065					False	CHEMBL3707988	MAO-A and MAO-B Assays: MAO assays included luminogenic MAO substrate, reaction buffers, Luciferin Detection and the reconstitution buffer with esterase. Standard MAO reaction mixtures included microsome contained MAO-A (2 ug) or MAO-B (10 ug), 160 uM substrate for MAO-A or 16 uM substrate for MAO-B, MAO-A buffer (100 mM Hepes buffer, pH 7.5, 5% glycerol) or MAO-B buffer (100 mM Hepes, pH 7.5, 5%…	B	BAO_0000019	assay format	Homo sapiens	None	None	None	None	CHEMBL2039	Monoamine oxidase B	Homo sapiens	SINGLE PROTEIN	CHEMBL3638670	37	BindingDB Database		2014	None
CHEMBL972	SELEGILINE	4	187.29	0	2.18	selegeline	C#CCN(C)[C@H](C)Cc1ccccc1	Inhibition	'='	20.7	%				UO_0000187					False	CHEMBL1041268	Inhibition of MAOB at 100 nM after 60 mins using benylamine as substrate relative to control	B	BAO_0000357	single protein format	None	None	None	None	None	CHEMBL2039	Monoamine oxidase B	Homo sapiens	SINGLE PROTEIN	CHEMBL1154063	1	Scientific Literature	Eur. J. Med. Chem.	2009	None
CHEMBL572455		0	185.27	0	2.24	12b	C#CCN1CCc2ccccc2C1C	Inhibition	'='	99.4	%				UO_0000187					False	CHEMBL1041268	Inhibition of MAOB at 100 nM after 60 mins using benylamine as substrate relative to control	B	BAO_0000357	single protein format	None	None	None	None	None	CHEMBL2039	Monoamine oxidase B	Homo sapiens	SINGLE PROTEIN	CHEMBL1154063	1	Scientific Literature	Eur. J. Med. Chem.	2009	None
CHEMBL1796447		0	403.51	0	4.95	9	COc1ccccc1NC(=S)N1N=C(c2ccccc2)CC1c1ccccc1O	Ki	'='	60000.0	nM	4.22			UO_0000065	10.46	0.20	-0.73	7.40	False	CHEMBL1798962	Inhibition of human MAO-B expressed in BTI insect cells using p-tyramine as substrate after 60 mins	B	BAO_0000219	cell-based format	Homo sapiens	None	None	None	None	CHEMBL2039	Monoamine oxidase B	Homo sapiens	SINGLE PROTEIN	CHEMBL1795245	1	Scientific Literature	Bioorg. Med. Chem. Lett.	2011	None
CHEMBL1795357		0	403.51	0	4.95	13	COc1cccc(NC(=S)N2N=C(c3ccccc3)CC2c2ccc(O)cc2)c1	Ki	'='	355000.0	nM		Outside typical range		UO_0000065					False	CHEMBL1798962	Inhibition of human MAO-B expressed in BTI insect cells using p-tyramine as substrate after 60 mins	B	BAO_0000219	cell-based format	Homo sapiens	None	None	None	None	CHEMBL2039	Monoamine oxidase B	Homo sapiens	SINGLE PROTEIN	CHEMBL1795245	1	Scientific Literature	Bioorg. Med. Chem. Lett.	2011	None
CHEMBL1796461		0	298.78	0	3.38	30	N=C(N)N1N=C(c2ccccc2)CC1c1ccc(Cl)cc1	Ki	'='	4220.0	nM	5.38			UO_0000065	17.99	0.35	1.99	8.21	False	CHEMBL1798962	Inhibition of human MAO-B expressed in BTI insect cells using p-tyramine as substrate after 60 mins	B	BAO_0000219	cell-based format	Homo sapiens	None	None	None	None	CHEMBL2039	Monoamine oxidase B	Homo sapiens	SINGLE PROTEIN	CHEMBL1795245	1	Scientific Literature	Bioorg. Med. Chem. Lett.	2011	None
CHEMBL371428		0	187.24	0	1.60	R-HPAI	C#CCN[C@@H]1CCc2ccc(O)cc21	K inact	'='	0.0178	min-1									False	CHEMBL732538	Compound was evaluated for A 450 decay towards monoamine oxidase B enzyme	B	BAO_0000357	single protein format	None	None	None	None	None	CHEMBL2039	Monoamine oxidase B	Homo sapiens	SINGLE PROTEIN	CHEMBL1149122	1	Scientific Literature	J. Med. Chem.	2004	None
CHEMBL972	SELEGILINE	4	187.29	0	2.18	selegeline	C#CCN(C)[C@H](C)Cc1ccccc1	Inhibition	'='	4.8	%				UO_0000187					False	CHEMBL1041267	Inhibition of MAOB at 100 nM after 60 mins using tyramine as substrate relative to control	B	BAO_0000357	single protein format	None	None	None	None	None	CHEMBL2039	Monoamine oxidase B	Homo sapiens	SINGLE PROTEIN	CHEMBL1154063	1	Scientific Literature	Eur. J. Med. Chem.	2009	None
CHEMBL1076153		0	304.81	0	3.06	11	NC(=S)N1N=C(c2ccc(Cl)cc2)CC1c1ccc[nH]1	IC50	'='	29380.0	nM	4.53			UO_0000065	14.87	0.31	1.47	7.89	False	CHEMBL1111192	Inhibition of human recombinant MAOB	B	BAO_0000357	single protein format	Homo sapiens	None	None	None	None	CHEMBL2039	Monoamine oxidase B	Homo sapiens	SINGLE PROTEIN	CHEMBL1153747	1	Scientific Literature	Eur. J. Med. Chem.	2010	None
CHEMBL1081728		0	276.39	0	2.47	20	NC(=S)N1N=C(c2ccc[nH]2)CC1c1cccs1	Inhibition						Not Active						False	CHEMBL1111194	Inhibition of human recombinant MAOB at 100 mM	B	BAO_0000357	single protein format	Homo sapiens	None	None	None	None	CHEMBL2039	Monoamine oxidase B	Homo sapiens	SINGLE PROTEIN	CHEMBL1153747	1	Scientific Literature	Eur. J. Med. Chem.	2010	None
CHEMBL972	SELEGILINE	4	187.29	0	2.18	L-deprenyl	C#CCN(C)[C@H](C)Cc1ccccc1	IC50	'='	7.0	nM	8.15			UO_0000065	43.54	0.80	5.97	251.69	True	CHEMBL945895	Inhibition of MAOB	B	BAO_0000357	single protein format	None	None	None	None	None	CHEMBL2039	Monoamine oxidase B	Homo sapiens	SINGLE PROTEIN	CHEMBL1141467	1	Scientific Literature	J. Med. Chem.	2008	None
CHEMBL903	HYDRAZINECARBOXAMIDE	0	75.07	0	-1.47	Semicarbazide	NNC(N)=O	IC50	'='	6.7	nM	8.17			UO_0000065	108.88	2.23	9.64	10.07	False	CHEMBL814332	Compound was evaluated for inhibition of Microbial tyramine oxidase	B	BAO_0000357	single protein format	None	None	None	None	None	CHEMBL2039	Monoamine oxidase B	Homo sapiens	SINGLE PROTEIN	CHEMBL1148448	1	Scientific Literature	J. Med. Chem.	2004	None
CHEMBL222846		0	259.26	0	2.75	10	O=C(O)CCC(=O)Nc1ccc(-c2ccoc2)cc1	Activity						Not Active						False	CHEMBL914334	Inhibition of MAOB in human platelets at 10 uM	B	BAO_0000019	assay format	Homo sapiens	None	None	None	None	CHEMBL2039	Monoamine oxidase B	Homo sapiens	SINGLE PROTEIN	CHEMBL1143001	1	Scientific Literature	J. Med. Chem.	2007	None
CHEMBL2312975		0	333.77	0	1.81	19a	Cn1c(=O)c2c(cc(OCc3ccc(Cl)cc3)n2C)n(C)c1=O	Ratio IC50	'='	5.0										False	CHEMBL2321529	Ratio of deprenyl IC50 to compound IC50 for human MAOB	B	BAO_0000357	single protein format	Homo sapiens	None	None	None	None	CHEMBL2039	Monoamine oxidase B	Homo sapiens	SINGLE PROTEIN	CHEMBL2311471	1	Scientific Literature	J. Med. Chem.	2013	None
CHEMBL2312981		0	370.80	0	1.48	22	Cn1c(=O)c2c(cc(-n3cc(-c4ccc(Cl)cc4)nn3)n2C)n(C)c1=O	IC50	'='	182.3	nM	6.74			UO_0000065	18.17	0.35	5.26	8.46	False	CHEMBL2317359	Inhibition of human MAOB after 1 hr by luminescence assay	B	BAO_0000357	single protein format	Homo sapiens	None	None	None	None	CHEMBL2039	Monoamine oxidase B	Homo sapiens	SINGLE PROTEIN	CHEMBL2311471	1	Scientific Literature	J. Med. Chem.	2013	None
CHEMBL2312979		0	361.40	0	3.04	20b	Cn1c(=O)c2c(cc(Oc3cccc(-c4ccccc4)c3)n2C)n(C)c1=O	IC50	'>'	10000.0	nM				UO_0000065					False	CHEMBL2317359	Inhibition of human MAOB after 1 hr by luminescence assay	B	BAO_0000357	single protein format	Homo sapiens	None	None	None	None	CHEMBL2039	Monoamine oxidase B	Homo sapiens	SINGLE PROTEIN	CHEMBL2311471	1	Scientific Literature	J. Med. Chem.	2013	None
CHEMBL2312978		0	319.75	0	2.02	20a	Cn1c(=O)c2c(cc(Oc3cccc(Cl)c3)n2C)n(C)c1=O	IC50	'>'	10000.0	nM				UO_0000065					False	CHEMBL2317359	Inhibition of human MAOB after 1 hr by luminescence assay	B	BAO_0000357	single protein format	Homo sapiens	None	None	None	None	CHEMBL2039	Monoamine oxidase B	Homo sapiens	SINGLE PROTEIN	CHEMBL2311471	1	Scientific Literature	J. Med. Chem.	2013	None
CHEMBL2312974		0	307.35	0	1.17	18c	Cn1c(=O)c2c(cc(C#CCc3ccccc3)n2C)n(C)c1=O	IC50	'>'	1000.0	nM				UO_0000065					False	CHEMBL2317359	Inhibition of human MAOB after 1 hr by luminescence assay	B	BAO_0000357	single protein format	Homo sapiens	None	None	None	None	CHEMBL2039	Monoamine oxidase B	Homo sapiens	SINGLE PROTEIN	CHEMBL2311471	1	Scientific Literature	J. Med. Chem.	2013	None
CHEMBL2312987		0	325.37	0	1.75	17h	COc1ccc(/C=C/c2cc3c(c(=O)n(C)c(=O)n3C)n2C)cc1	IC50	'='	762.5	nM	6.12			UO_0000065	18.80	0.35	4.37	10.52	False	CHEMBL2317359	Inhibition of human MAOB after 1 hr by luminescence assay	B	BAO_0000357	single protein format	Homo sapiens	None	None	None	None	CHEMBL2039	Monoamine oxidase B	Homo sapiens	SINGLE PROTEIN	CHEMBL2311471	1	Scientific Literature	J. Med. Chem.	2013	None
CHEMBL1814064		0	281.27	0	2.75	15	O=C(Nc1ccc(O)cc1)c1coc2ccccc2c1=O	Inhibition	'='	23.5	%				UO_0000187					False	CHEMBL1815014	Irreversible inhibition of human MAOB expressed assessed as inhibition of p-tyramine oxidation to p-hydroxyphenyl-acetaldehyde at 100 uM measured after repeated washing by centrifugation-ultrafiltration method	B	BAO_0000357	single protein format	Homo sapiens	None	None	None	None	CHEMBL2039	Monoamine oxidase B	Homo sapiens	SINGLE PROTEIN	CHEMBL1811774	1	Scientific Literature	J. Med. Chem.	2011	None
CHEMBL2062874		0	321.17	0	3.94	5a	CC(=O)c1c(O)cccc1OCc1cccc(Br)c1	IC50	'='	5960.0	nM	5.22			UO_0000065	16.27	0.38	1.28	11.23	False	CHEMBL2066751	Inhibition of recombinant human MAO-B assessed as inhibition of kynuramine to 4-hydroxyquinoline conversion after 20 mins by fluorometry	B	BAO_0000357	single protein format	Homo sapiens	None	None	None	None	CHEMBL2039	Monoamine oxidase B	Homo sapiens	SINGLE PROTEIN	CHEMBL2062414	1	Scientific Literature	Bioorg. Med. Chem. Lett.	2012	None
CHEMBL2062882		0	349.18	0	3.31	7a	O=C1CC(O)Oc2ccc(OCc3cccc(Br)c3)cc21	Activity	'='	68.0	%				UO_0000187					False	CHEMBL2066754	Reversible inhibition of recombinant human MAO-B assessed as recovered enzyme activity measuring residual rate of 4-hydroxyquinoline formation at 10 times IC50 preincubated for 30 mins followed by dilution to 0.1 time IC50 measured after 20 mins	B	BAO_0000357	single protein format	Homo sapiens	None	None	None	None	CHEMBL2039	Monoamine oxidase B	Homo sapiens	SINGLE PROTEIN	CHEMBL2062414	1	Scientific Literature	Bioorg. Med. Chem. Lett.	2012	None
CHEMBL472	GLYBURIDE	4	494.01	0	3.64	Glibenclamide	COc1ccc(Cl)cc1C(=O)NCCc1ccc(S(=O)(=O)NC(=O)NC2CCCCC2)cc1	Activity						Not Active						False	CHEMBL965567	Inhibition of human recombinant MAOB by fluorimetric method	B	BAO_0000357	single protein format	Homo sapiens	None	None	None	None	CHEMBL2039	Monoamine oxidase B	Homo sapiens	SINGLE PROTEIN	CHEMBL1152129	1	Scientific Literature	J. Med. Chem.	2008	None
CHEMBL328418		0	213.32	0	3.19	methylenecyclopropyl-PTP	C1=C(c2ccccc2)CCN(CC2CC2)C1	Activity	'<'	5.0	nmol/min/mg									False	CHEMBL995504	Activity of human liver MAOB assessed as specific activity at 1 mM	B	BAO_0000019	assay format	Homo sapiens	None	None	None	None	CHEMBL2039	Monoamine oxidase B	Homo sapiens	SINGLE PROTEIN	CHEMBL1151663	1	Scientific Literature	J. Nat. Prod.	1985	None
CHEMBL522271		0	367.24	0	2.57	2d	CN1C(=O)C2C(N=C(/C=C/c3ccc(Cl)c(Cl)c3)N2C)N(C)C1=O	Ki	'='	36.0	nM	7.44			UO_0000065	20.27	0.42	4.87	13.24	False	CHEMBL991730	Inhibition of monoamine oxidase B	B	BAO_0000357	single protein format	None	None	None	None	None	CHEMBL2039	Monoamine oxidase B	Homo sapiens	SINGLE PROTEIN	CHEMBL1144166	1	Scientific Literature	Bioorg. Med. Chem.	2008	None
CHEMBL487075		0	216.24	0	2.30	8	Cc1c(O)ccc2c3c(c(=O)oc12)CCC3	Activity						Not Active						False	CHEMBL965570	Inhibition of human recombinant MAOB at 100 uM by fluorimetric method	B	BAO_0000357	single protein format	Homo sapiens	None	None	None	None	CHEMBL2039	Monoamine oxidase B	Homo sapiens	SINGLE PROTEIN	CHEMBL1152129	1	Scientific Literature	J. Med. Chem.	2008	None
CHEMBL2151681		0	330.36	0	4.32	55	C/C(=N/Nc1nc(-c2ccc(F)cc2F)cs1)c1ccccn1	Inhibition	'='	40.0	%				UO_0000187					False	CHEMBL2154474	Inhibition of human MAO-B expressed in baculovirus infected BTI-TN-5B1-4 cells using p-tyramine as substrate at 100 uM incubated for 15 mins prior to substrate addition measured for 15 mins by Amplex red assay	B	BAO_0000219	cell-based format	Homo sapiens	None	None	BTI-TN-5B1-4	None	CHEMBL2039	Monoamine oxidase B	Homo sapiens	SINGLE PROTEIN	CHEMBL2150850	1	Scientific Literature	Eur. J. Med. Chem.	2012	CHEMBL3833782
CHEMBL458336	MEDORUBICIN	0	513.50	3	-0.01	Medorubicin	C[C@@H]1O[C@@H](O[C@H]2C[C@](O)(C(=O)CO)Cc3c(O)c4c(c(O)c32)C(=O)c2ccccc2C4=O)C[C@H](N)[C@@H]1O	Activity						Not Active						False	CHEMBL965571	Inhibition of human recombinant MAOB at 1 mM by fluorimetric method	B	BAO_0000357	single protein format	Homo sapiens	None	None	None	None	CHEMBL2039	Monoamine oxidase B	Homo sapiens	SINGLE PROTEIN	CHEMBL1152129	1	Scientific Literature	J. Med. Chem.	2008	None
CHEMBL2418199		0	293.37	0	4.63	1b	c1ccc(-c2nc3ccc(NC4CCCCC4)nc3o2)cc1	Inhibition	'='	79.1	%				UO_0000187					False	CHEMBL2421338	Inhibition of human recombinant MAO-B using benzylamine hydrochloride as substrate assessed as H2O2 synthesis at 10 uM after 1 hr by fluorescence assay	B	BAO_0000357	single protein format	Homo sapiens	None	None	None	None	CHEMBL2039	Monoamine oxidase B	Homo sapiens	SINGLE PROTEIN	CHEMBL2417454	1	Scientific Literature	Bioorg. Med. Chem.	2013	None
CHEMBL597373		0	285.41	0	3.64	5f	c1ccc(COc2ccc(C3CNCCS3)cc2)cc1	Ki	'='	38.0	nM	7.42			UO_0000065	26.00	0.51	3.78	34.90	False	CHEMBL1071678	Inhibition of human recombinant MAOB by spectrophotometrically	B	BAO_0000357	single protein format	Homo sapiens	None	None	None	None	CHEMBL2039	Monoamine oxidase B	Homo sapiens	SINGLE PROTEIN	CHEMBL1157540	1	Scientific Literature	Bioorg. Med. Chem.	2010	None
CHEMBL612	DEXTROAMPHETAMINE	4	135.21	0	1.58	6	C[C@H](N)Cc1ccccc1	Ki	'='	280000.0	nM		Outside typical range		UO_0000065					False	CHEMBL1071678	Inhibition of human recombinant MAOB by spectrophotometrically	B	BAO_0000357	single protein format	Homo sapiens	None	None	None	None	CHEMBL2039	Monoamine oxidase B	Homo sapiens	SINGLE PROTEIN	CHEMBL1157540	1	Scientific Literature	Bioorg. Med. Chem.	2010	None
CHEMBL553631		0	198.70	0	1.47	4d	C=C(CNN)c1ccccc1C.Cl	IC50	'='	90000.0	nM	4.05			UO_0000065	24.94	0.46	2.58	10.63	False	CHEMBL860927	Inhibition of recombinant human MAO-B	B	BAO_0000357	single protein format	Homo sapiens	None	None	None	None	CHEMBL2039	Monoamine oxidase B	Homo sapiens	SINGLE PROTEIN	CHEMBL1146064	1	Scientific Literature	J. Med. Chem.	2006	None
CHEMBL326294	ISATIN	0	147.13	0	0.82	8 (Isatin)	O=C1Nc2ccccc2C1=O	Ki	'='	3000.0	nM	5.52			UO_0000065	37.54	0.69	4.70	11.96	True	CHEMBL884737	Inhibition constant against human recombinant Monoamine oxidase-B	B	BAO_0000357	single protein format	Homo sapiens	None	None	None	None	CHEMBL2039	Monoamine oxidase B	Homo sapiens	SINGLE PROTEIN	CHEMBL1142839	1	Scientific Literature	Bioorg. Med. Chem. Lett.	2005	None
CHEMBL598720		0	272.28	0	3.54	2h, racemic	COc1ccc(C2CC(=O)c3ccc(F)cc3O2)cc1	IC50	'='	170.0	nM	6.77			UO_0000065	24.86	0.46	3.23	19.05	False	CHEMBL1071596	Inhibition of human recombinant MAOB expressed in BTI-TN-5B1-4 cells by para-tyramine oxidation assay	B	BAO_0000219	cell-based format	Homo sapiens	None	None	BTI-TN-5B1-4	None	CHEMBL2039	Monoamine oxidase B	Homo sapiens	SINGLE PROTEIN	CHEMBL1159098	1	Scientific Literature	Bioorg. Med. Chem.	2010	CHEMBL3833782
CHEMBL151	LUTEOLIN	2	286.24	0	2.28	15	O=c1cc(-c2ccc(O)c(O)c2)oc2cc(O)cc(O)c12	IC50	'='	59700.0	nM	4.22			UO_0000065	14.76	0.27	1.94	3.80	False	CHEMBL1071606	Inhibition of human MAOB	B	BAO_0000357	single protein format	None	None	None	None	None	CHEMBL2039	Monoamine oxidase B	Homo sapiens	SINGLE PROTEIN	CHEMBL1159098	1	Scientific Literature	Bioorg. Med. Chem.	2010	None
CHEMBL972	SELEGILINE	4	187.29	0	2.18	Selegiline	C#CCN(C)[C@H](C)Cc1ccccc1	IC50	'='	19.6	nM	7.71			UO_0000065	41.15	0.75	5.53	237.89	True	CHEMBL3806786	Inhibition of human recombinant microsomal MAO-B expressed in baculovirus infected BTI-TN-5B1-4 cells using p-tyramine as substrate assessed as reduction in H2O2 production preincubated for 15 mins followed by substrate addition measured for 15 mins Amplex red dye based fluorimetric method	B	BAO_0000219	cell-based format	Homo sapiens	None	None	BTI-TN-5B1-4	None	CHEMBL2039	Monoamine oxidase B	Homo sapiens	SINGLE PROTEIN	CHEMBL3804800	1	Scientific Literature	Eur. J. Med. Chem.	2016	CHEMBL3833782
CHEMBL433041	EPTASTIGMINE	0	359.51	0	4.11	Heptylstigmine	CCCCCCCNC(=O)Oc1ccc2c(c1)[C@]1(C)CCN(C)[C@@H]1N2C	Inhibition						Not Determined						False	CHEMBL706578	Compound was tested for inhibition of monoamine oxidase-B (MAO-B) at 10 mg/kg dose upon peroral administration in 4 hr time interval: Not tested	B	BAO_0000218	organism-based format	None	None	None	None	None	CHEMBL2039	Monoamine oxidase B	Homo sapiens	SINGLE PROTEIN	CHEMBL1151505	1	Scientific Literature	Bioorg. Med. Chem. Lett.	1996	None
CHEMBL2206096		0	344.44	0	1.61	1k	Cc1cccc(CCSc2nc3c(c(=O)n(C)c(=O)n3C)n2C)c1	IC50	'='	51.0	nM	7.29			UO_0000065	21.17	0.41	5.68	11.80	False	CHEMBL2213280	Inhibition of human recombinant MAO-B expressed in insect cell microsome assessed as 4-hydroxyquinoline formation using kynuramine as substrate after 20 mins by fluorescence spectrophotometry	B	BAO_0000251	microsome format	Homo sapiens	None	None	None	None	CHEMBL2039	Monoamine oxidase B	Homo sapiens	SINGLE PROTEIN	CHEMBL2202975	1	Scientific Literature	Bioorg. Med. Chem.	2012	None
CHEMBL160836		0	364.24	0	3.41	12k	CC/N=C1/CCc2c1n(C)c1ccc(OC(=O)NC)c(Br)c21	Inhibition	'='	17.8	%				UO_0000187					False	CHEMBL710948	Compound was tested for inhibition of monoamine oxidase-B (MAO-B) at 50 mg/kg dose upon peroral administration in 24 hr time interval	B	BAO_0000218	organism-based format	None	None	None	None	None	CHEMBL2039	Monoamine oxidase B	Homo sapiens	SINGLE PROTEIN	CHEMBL1151505	1	Scientific Literature	Bioorg. Med. Chem. Lett.	1996	None
CHEMBL979	MEPROBAMATE	4	218.25	0	0.98	Meprobamate	CCCC(C)(COC(N)=O)COC(N)=O	Activity						Not Active						False	CHEMBL965575	Inhibition of human liver MAOB	B	BAO_0000019	assay format	Homo sapiens	None	None	None	None	CHEMBL2039	Monoamine oxidase B	Homo sapiens	SINGLE PROTEIN	CHEMBL1152129	1	Scientific Literature	J. Med. Chem.	2008	None
CHEMBL1087	MEPIVACAINE	4	246.35	0	2.73	Mepivacaine	Cc1cccc(C)c1NC(=O)C1CCCCN1C	Activity						Not Active						False	CHEMBL965575	Inhibition of human liver MAOB	B	BAO_0000019	assay format	Homo sapiens	None	None	None	None	CHEMBL2039	Monoamine oxidase B	Homo sapiens	SINGLE PROTEIN	CHEMBL1152129	1	Scientific Literature	J. Med. Chem.	2008	None
CHEMBL462395	LONIN 4	0	620.40	1	3.73	Lonin 4	O=C(Cc1ccc(N(CCCl)CCCl)cc1)NC[C@H](NC(=O)Cc1ccc(N(CCCl)CCCl)cc1)C(=O)O	Activity						Not Active						False	CHEMBL965575	Inhibition of human liver MAOB	B	BAO_0000019	assay format	Homo sapiens	None	None	None	None	CHEMBL2039	Monoamine oxidase B	Homo sapiens	SINGLE PROTEIN	CHEMBL1152129	1	Scientific Literature	J. Med. Chem.	2008	None
CHEMBL1162236	HEXESTROL DIPHOSPHATE	0	430.33	0	4.32	Hexestrol diphosphate	CC[C@H](c1ccc(OP(=O)(O)O)cc1)[C@@H](CC)c1ccc(OP(=O)(O)O)cc1	Activity						Not Active						False	CHEMBL965575	Inhibition of human liver MAOB	B	BAO_0000019	assay format	Homo sapiens	None	None	None	None	CHEMBL2039	Monoamine oxidase B	Homo sapiens	SINGLE PROTEIN	CHEMBL1152129	1	Scientific Literature	J. Med. Chem.	2008	None
CHEMBL38064		0	353.37	0	1.92	12 ((+/-)-o-methylanhalonidine)	COc1cc2c(c(OC)c1OC)C(C)NCC2.O=C(O)/C=C/C(=O)O	Ki	'='											False	CHEMBL732533	Inhibition of human placental Monoamine oxidase B; No inhibition at a concentration of 1 mM	B	BAO_0000019	assay format	None	None	None	None	None	CHEMBL2039	Monoamine oxidase B	Homo sapiens	SINGLE PROTEIN	CHEMBL1124928	1	Scientific Literature	J. Med. Chem.	1990	None
CHEMBL3884263		0	406.48	0	4.48	8c	O=C(/C=C/c1ccc(N2CCCC2)cc1)c1ccc(OC(=O)N2CCCC2)cc1O	IC50	'='	710.0	nM	6.15			UO_0000065	15.13	0.28	1.67	8.77	False	CHEMBL3876761	Inhibition of recombinant human MAO-B expressed in baculovirus infected High 5 insect cells using kynuramine as substrate incubated for 30 mins by spectrofluorometric method	B	BAO_0000219	cell-based format	Homo sapiens	None	None	None	None	CHEMBL2039	Monoamine oxidase B	Homo sapiens	SINGLE PROTEIN	CHEMBL3875206	1	Scientific Literature	Bioorg Med Chem	2017	None
CHEMBL160836		0	364.24	0	3.41	12k	CC/N=C1/CCc2c1n(C)c1ccc(OC(=O)NC)c(Br)c21	Inhibition	'='	9.3	%				UO_0000187					False	CHEMBL710949	Compound was tested for inhibition of monoamine oxidase-B (MAO-B) at 50 mg/kg dose upon peroral administration in 48 time interval	B	BAO_0000218	organism-based format	None	None	None	None	None	CHEMBL2039	Monoamine oxidase B	Homo sapiens	SINGLE PROTEIN	CHEMBL1151505	1	Scientific Literature	Bioorg. Med. Chem. Lett.	1996	None
CHEMBL22	TRIMETHOPRIM	4	290.32	0	1.26	Trimethoprim	COc1cc(Cc2cnc(N)nc2N)cc(OC)c1OC	Activity						Not Active						False	CHEMBL965576	Inhibition of human brain MAOB	B	BAO_0000019	assay format	Homo sapiens	None	None	None	None	CHEMBL2039	Monoamine oxidase B	Homo sapiens	SINGLE PROTEIN	CHEMBL1152129	1	Scientific Literature	J. Med. Chem.	2008	None
CHEMBL1777849		0	333.14	0	3.63	4	O=c1oc2c(O)cc(Br)cc2cc1-c1ccc(O)cc1	IC50	'='	16870.0	nM	4.77			UO_0000065	14.33	0.33	1.14	6.75	False	CHEMBL1798978	Inhibition of human recombinant MAO-B using p-tyramine substrate by fluorometric method	B	BAO_0000357	single protein format	Homo sapiens	None	None	None	None	CHEMBL2039	Monoamine oxidase B	Homo sapiens	SINGLE PROTEIN	CHEMBL1795239	1	Scientific Literature	Bioorg. Med. Chem. Lett.	2011	None
CHEMBL598311		0	266.30	0	3.78	3l	COc1ccc(-c2cc(=O)c3ccc(C)cc3o2)cc1	Inhibition	'='	40.0	%				UO_0000187					False	CHEMBL1071598	Inhibition of human recombinant MAOB expressed in BTI-TN-5B1-4 cells at 100 uM by para-tyramine oxidation assay	B	BAO_0000219	cell-based format	Homo sapiens	None	None	BTI-TN-5B1-4	None	CHEMBL2039	Monoamine oxidase B	Homo sapiens	SINGLE PROTEIN	CHEMBL1159098	1	Scientific Literature	Bioorg. Med. Chem.	2010	CHEMBL3833782
CHEMBL188105		0	284.40	0	3.29	24 ((-)threo)	Cn1cccc1C(O)C(c1ccccc1)N1CCCCC1	Ki	'='	17200.0	nM	4.76			UO_0000065	16.75	0.31	1.47	16.78	False	CHEMBL828820	Inhibitory concentration for human Monoamine oxidase B	B	BAO_0000357	single protein format	Homo sapiens	None	None	None	None	CHEMBL2039	Monoamine oxidase B	Homo sapiens	SINGLE PROTEIN	CHEMBL1144454	1	Scientific Literature	J. Med. Chem.	2005	None
CHEMBL318011		0	187.29	0	2.80	1,5-DiMe-4-phenyl-TP	CC1=C(c2ccccc2)CCN(C)C1	Inhibition	'='	6.2	%				UO_0000187					False	CHEMBL995505	Inhibition of human liver MAOB at 1 mM relative to MPTP	B	BAO_0000019	assay format	Homo sapiens	None	None	None	None	CHEMBL2039	Monoamine oxidase B	Homo sapiens	SINGLE PROTEIN	CHEMBL1151663	1	Scientific Literature	J. Nat. Prod.	1985	None
CHEMBL3651593		0	455.60	0	4.15	BDBM101280	CN1CCN(C(=O)CN[C@H]2C[C@@H]2c2ccc(OCc3ccc(-c4ccccc4)cc3)cc2)CC1	Ki	'='	3200.0	nM	5.50		218582	UO_0000065	12.06	0.22	1.34	12.26	False	CHEMBL3707811	Biological Assay: Biological assay using monoamine oxidase or LSD1.	B	BAO_0000357	single protein format	Homo sapiens	None	None	None	None	CHEMBL2039	Monoamine oxidase B	Homo sapiens	SINGLE PROTEIN	CHEMBL3639147	37	BindingDB Database		2013	None
CHEMBL536509		0	292.79	0	3.21	9d	C=C(CN(N)Cc1ccccc1)c1ccc(F)cc1.Cl	IC50						Not Determined						False	CHEMBL860927	Inhibition of recombinant human MAO-B	B	BAO_0000357	single protein format	Homo sapiens	None	None	None	None	CHEMBL2039	Monoamine oxidase B	Homo sapiens	SINGLE PROTEIN	CHEMBL1146064	1	Scientific Literature	J. Med. Chem.	2006	None
CHEMBL97914		0	215.34	0	3.58	Butyl-PTP	CCCCN1CC=C(c2ccccc2)CC1	Activity	'<'	5.0	nmol/min/mg									False	CHEMBL995504	Activity of human liver MAOB assessed as specific activity at 1 mM	B	BAO_0000019	assay format	Homo sapiens	None	None	None	None	CHEMBL2039	Monoamine oxidase B	Homo sapiens	SINGLE PROTEIN	CHEMBL1151663	1	Scientific Literature	J. Nat. Prod.	1985	None
CHEMBL2313288		0	265.32	0	2.44	4b	Cn1c(/C=C/c2ccccc2)nc2c1ccc(=O)n2C	IC50	'>'	10000.0	nM				UO_0000065					False	CHEMBL2317359	Inhibition of human MAOB after 1 hr by luminescence assay	B	BAO_0000357	single protein format	Homo sapiens	None	None	None	None	CHEMBL2039	Monoamine oxidase B	Homo sapiens	SINGLE PROTEIN	CHEMBL2311471	1	Scientific Literature	J. Med. Chem.	2013	None
CHEMBL1651054		0	263.30	0	2.63	OXO 2	COc1cc2c3c(c1)C(=O)c1ccccc1C3=NCC2	IC50	'>'	100000.0	nM				UO_0000065					False	CHEMBL1920951	Inhibition of human recombinant MAOB expressed in baculovirus infected BTI-TN-5B1-4 insect cells assessed as hydrogen peroxide production from p-tyramine after 15 mins by amplex red assay	B	BAO_0000219	cell-based format	Homo sapiens	None	None	BTI-TN-5B1-4	None	CHEMBL2039	Monoamine oxidase B	Homo sapiens	SINGLE PROTEIN	CHEMBL1914329	1	Scientific Literature	Eur. J. Med. Chem.	2011	CHEMBL3833782
CHEMBL1651055		0	261.28	0	3.45	OXO 5	COc1cc2c3c(nccc3c1)-c1ccccc1C2=O	IC50	'>'	100000.0	nM				UO_0000065					False	CHEMBL1920951	Inhibition of human recombinant MAOB expressed in baculovirus infected BTI-TN-5B1-4 insect cells assessed as hydrogen peroxide production from p-tyramine after 15 mins by amplex red assay	B	BAO_0000219	cell-based format	Homo sapiens	None	None	BTI-TN-5B1-4	None	CHEMBL2039	Monoamine oxidase B	Homo sapiens	SINGLE PROTEIN	CHEMBL1914329	1	Scientific Literature	Eur. J. Med. Chem.	2011	CHEMBL3833782
CHEMBL673	PARGYLINE	4	159.23	0	1.75	Pargyline	C#CCN(C)Cc1ccccc1	IC50	'='	188.0	nM	6.73			UO_0000065	42.24	0.77	4.98	207.59	True	CHEMBL2346188	Inhibition of recombinant human MAO-B using p-benzylamine substrate preincubated for 15 mins before substrate addition measured after 20 mins by fluorescence assay	B	BAO_0000357	single protein format	Homo sapiens	None	None	None	None	CHEMBL2039	Monoamine oxidase B	Homo sapiens	SINGLE PROTEIN	CHEMBL2331140	1	Scientific Literature	Eur. J. Med. Chem.	2013	None
CHEMBL26138		0	330.78	0	1.79	CSC	Cn1c(=O)c2c(nc(/C=C/c3cccc(Cl)c3)n2C)n(C)c1=O	IC50	'='	587.6	nM	6.23			UO_0000065	18.84	0.37	4.44	10.08	False	CHEMBL2317359	Inhibition of human MAOB after 1 hr by luminescence assay	B	BAO_0000357	single protein format	Homo sapiens	None	None	None	None	CHEMBL2039	Monoamine oxidase B	Homo sapiens	SINGLE PROTEIN	CHEMBL2311471	1	Scientific Literature	J. Med. Chem.	2013	None
CHEMBL1830809		0	234.21	0	1.68	29	CCOC(=O)c1cc2cc(O)ccc2oc1=O	IC50	'='	10060.0	nM	5.00			UO_0000065	21.34	0.40	3.32	6.51	False	CHEMBL1833115	Inhibition of human recombinant MAO-B expressed in baculovirus infected BTI-TN-5B1-4 cells assessed as production of hydrogen peroxide from p-tyramine after 15 mins by microplate fluorescence assay	B	BAO_0000219	cell-based format	Homo sapiens	None	None	BTI-TN-5B1-4	None	CHEMBL2039	Monoamine oxidase B	Homo sapiens	SINGLE PROTEIN	CHEMBL1828496	1	Scientific Literature	Eur. J. Med. Chem.	2011	CHEMBL3833782
CHEMBL1830829		0	204.19	0	0.40	53	NNC(=O)c1cc2ccccc2oc1=O	IC50	'='	3.22	nM	8.49			UO_0000065	41.59	0.77	8.09	9.95	False	CHEMBL1833115	Inhibition of human recombinant MAO-B expressed in baculovirus infected BTI-TN-5B1-4 cells assessed as production of hydrogen peroxide from p-tyramine after 15 mins by microplate fluorescence assay	B	BAO_0000219	cell-based format	Homo sapiens	None	None	BTI-TN-5B1-4	None	CHEMBL2039	Monoamine oxidase B	Homo sapiens	SINGLE PROTEIN	CHEMBL1828496	1	Scientific Literature	Eur. J. Med. Chem.	2011	CHEMBL3833782
CHEMBL1830831		0	325.28	0	2.46	55	O=C(NNc1ccccc1[N+](=O)[O-])c1cc2ccccc2oc1=O	Inhibition						Not Active						False	CHEMBL1833117	Inhibition of human recombinant MAO-B expressed in baculovirus infected BTI-TN-5B1-4 cells assessed as production of hydrogen peroxide from p-tyramine at 100 uM after 15 mins by microplate fluorescence assay	B	BAO_0000219	cell-based format	Homo sapiens	None	None	BTI-TN-5B1-4	None	CHEMBL2039	Monoamine oxidase B	Homo sapiens	SINGLE PROTEIN	CHEMBL1828496	1	Scientific Literature	Eur. J. Med. Chem.	2011	CHEMBL3833782
CHEMBL1830794		0	202.21	0	2.30	7	CC(=O)c1cc2cc(C)ccc2oc1=O	Inhibition	'='	40.0	%				UO_0000187					False	CHEMBL1833117	Inhibition of human recombinant MAO-B expressed in baculovirus infected BTI-TN-5B1-4 cells assessed as production of hydrogen peroxide from p-tyramine at 100 uM after 15 mins by microplate fluorescence assay	B	BAO_0000219	cell-based format	Homo sapiens	None	None	BTI-TN-5B1-4	None	CHEMBL2039	Monoamine oxidase B	Homo sapiens	SINGLE PROTEIN	CHEMBL1828496	1	Scientific Literature	Eur. J. Med. Chem.	2011	CHEMBL3833782
CHEMBL972	SELEGILINE	4	187.29	0	2.18	Selegiline	C#CCN(C)[C@H](C)Cc1ccccc1	Ki	'='	9.0	nM	8.05			UO_0000065	42.96	0.78	5.87	248.33	False	CHEMBL3862220	Inhibition of recombinant human MAOB using kynuramine as substrate assessed as decrease in formation of 4-hydroxyquinoline incubated for 20 mins by fluorescence assay	B	BAO_0000357	single protein format	Homo sapiens	None	None	None	None	CHEMBL2039	Monoamine oxidase B	Homo sapiens	SINGLE PROTEIN	CHEMBL3861946	1	Scientific Literature	MedChemComm	2016	None
CHEMBL3923040		0	348.36	0	1.78	3	CN(Cc1ccccc1F)S(=O)(=O)c1ccc2c(c1)C(=O)C(=O)N2	Ki						Not Determined						False	CHEMBL3862220	Inhibition of recombinant human MAOB using kynuramine as substrate assessed as decrease in formation of 4-hydroxyquinoline incubated for 20 mins by fluorescence assay	B	BAO_0000357	single protein format	Homo sapiens	None	None	None	None	CHEMBL2039	Monoamine oxidase B	Homo sapiens	SINGLE PROTEIN	CHEMBL3861946	1	Scientific Literature	MedChemComm	2016	None
CHEMBL3939253		0	276.72	0	3.83	8	CC(=O)c1ccc(OCc2ccc(Cl)cc2)cc1O	IC50	'='	42.75	nM	7.37			UO_0000065	26.63	0.53	3.54	15.84	False	CHEMBL3863357	Inhibition of recombinant human MAO-B using p-tyramine as substrate assessed as decrease in H2O2 production incubated for 15 mins by fluorimetric method	B	BAO_0000357	single protein format	Homo sapiens	None	None	None	None	CHEMBL2039	Monoamine oxidase B	Homo sapiens	SINGLE PROTEIN	CHEMBL3862011	1	Scientific Literature	Bioorg Med Chem	2016	None
CHEMBL3770875		0	320.27	0	4.39	21	O=c1ccoc2cc(OCc3ccc(C(F)(F)F)cc3)ccc12	IC50	'='	27.82	nM	7.56			UO_0000065	23.59	0.45	3.17	19.16	False	CHEMBL3863357	Inhibition of recombinant human MAO-B using p-tyramine as substrate assessed as decrease in H2O2 production incubated for 15 mins by fluorimetric method	B	BAO_0000357	single protein format	Homo sapiens	None	None	None	None	CHEMBL2039	Monoamine oxidase B	Homo sapiens	SINGLE PROTEIN	CHEMBL3862011	1	Scientific Literature	Bioorg Med Chem	2016	None
CHEMBL3910900		0	274.70	0	3.59	25	O=C1OCc2cc(OCc3ccc(Cl)cc3)ccc21	IC50	'='	13.87	nM	7.86			UO_0000065	28.61	0.56	4.27	22.12	False	CHEMBL3863357	Inhibition of recombinant human MAO-B using p-tyramine as substrate assessed as decrease in H2O2 production incubated for 15 mins by fluorimetric method	B	BAO_0000357	single protein format	Homo sapiens	None	None	None	None	CHEMBL2039	Monoamine oxidase B	Homo sapiens	SINGLE PROTEIN	CHEMBL3862011	1	Scientific Literature	Bioorg Med Chem	2016	None
CHEMBL2430707		0	332.20	0	3.91	28	O=C1CCc2ccc(OCc3cccc(Br)c3)cc2N1	IC50	'='	8.17	nM	8.09			UO_0000065	24.35	0.55	4.18	21.10	False	CHEMBL3863357	Inhibition of recombinant human MAO-B using p-tyramine as substrate assessed as decrease in H2O2 production incubated for 15 mins by fluorimetric method	B	BAO_0000357	single protein format	Homo sapiens	None	None	None	None	CHEMBL2039	Monoamine oxidase B	Homo sapiens	SINGLE PROTEIN	CHEMBL3862011	1	Scientific Literature	Bioorg Med Chem	2016	None
CHEMBL274030		0	314.77	0	4.64	30	Cc1c(C)c2ccc(OCc3ccc(Cl)cc3)cc2oc1=O	IC50	'='	6.48	nM	8.19			UO_0000065	26.01	0.51	3.55	20.76	False	CHEMBL3863357	Inhibition of recombinant human MAO-B using p-tyramine as substrate assessed as decrease in H2O2 production incubated for 15 mins by fluorimetric method	B	BAO_0000357	single protein format	Homo sapiens	None	None	None	None	CHEMBL2039	Monoamine oxidase B	Homo sapiens	SINGLE PROTEIN	CHEMBL3862011	1	Scientific Literature	Bioorg Med Chem	2016	None
CHEMBL255700		0	212.25	0	1.66	50	C#CCNCc1ccnc2c(O)cccc12	IC50	'='	4240.0	nM	5.37			UO_0000065	25.31	0.46	3.71	11.90	False	CHEMBL945895	Inhibition of MAOB	B	BAO_0000357	single protein format	None	None	None	None	None	CHEMBL2039	Monoamine oxidase B	Homo sapiens	SINGLE PROTEIN	CHEMBL1141467	1	Scientific Literature	J. Med. Chem.	2008	None
CHEMBL1950702		0	401.46	1	5.16	4	COc1cc(NC(C)CCCN)c2nccc(C)c2c1Oc1ccc(F)c(F)c1	IC50	'='	3650.0	nM	5.44			UO_0000065	13.54	0.26	0.28	7.84	False	CHEMBL1954872	Inhibition of human recombinant MAOB assessed as conversion of kynuramine to 4-hydroxyquinoline preincubated for 15 mins by fluorimetric assay	B	BAO_0000357	single protein format	Homo sapiens	None	None	None	None	CHEMBL2039	Monoamine oxidase B	Homo sapiens	SINGLE PROTEIN	CHEMBL1949666	1	Scientific Literature	Bioorg. Med. Chem. Lett.	2012	None
CHEMBL34259	METHOTREXATE	4	454.45	0	0.27	Methotrexate (MTX)	CN(Cc1cnc2nc(N)nc(N)c2n1)c1ccc(C(=O)N[C@@H](CCC(=O)O)C(=O)O)cc1	Activity						Not Active						False	CHEMBL965576	Inhibition of human brain MAOB	B	BAO_0000019	assay format	Homo sapiens	None	None	None	None	CHEMBL2039	Monoamine oxidase B	Homo sapiens	SINGLE PROTEIN	CHEMBL1152129	1	Scientific Literature	J. Med. Chem.	2008	None
CHEMBL3909535		0	278.35	0	4.34	5r	CC(C)c1ccc(/C=C2\Cc3cc(O)ccc3C2=O)cc1	IC50	'='	215.0	nM	6.67			UO_0000065	23.95	0.43	2.33	17.88	False	CHEMBL3858835	Inhibition of recombinant human MAO-B using kynuramine as substrate after 20 mins by fluorescence spectrophotometric analysis	B	BAO_0000357	single protein format	Homo sapiens	None	None	None	None	CHEMBL2039	Monoamine oxidase B	Homo sapiens	SINGLE PROTEIN	CHEMBL3856248	1	Scientific Literature	Bioorg Med Chem Lett	2016	None
CHEMBL28591		0	220.27	0	3.51	6a	O=C1/C(=C/c2ccccc2)Cc2ccccc21	IC50	'='	2570.0	nM	5.59			UO_0000065	25.38	0.45	2.08	32.75	False	CHEMBL3858835	Inhibition of recombinant human MAO-B using kynuramine as substrate after 20 mins by fluorescence spectrophotometric analysis	B	BAO_0000357	single protein format	Homo sapiens	None	None	None	None	CHEMBL2039	Monoamine oxidase B	Homo sapiens	SINGLE PROTEIN	CHEMBL3856248	1	Scientific Literature	Bioorg Med Chem Lett	2016	None
CHEMBL3759797		0	437.47	1	5.68	16	N#Cc1ccc(-c2cc(OCC3CCNCC3)cnc2-c2ccc(C(F)(F)F)cc2)cc1	Ki	'='	9700.0	nM	5.01			UO_0000065	11.46	0.21	-0.67	8.65	False	CHEMBL3760808	Inhibition of recombinant human MAO-B after 60 mins MAO-glo assay	B	BAO_0000357	single protein format	Homo sapiens	None	None	None	None	CHEMBL2039	Monoamine oxidase B	Homo sapiens	SINGLE PROTEIN	CHEMBL3758149	1	Scientific Literature	J. Med. Chem.	2016	None
CHEMBL1950701		0	383.47	1	5.02	2	COc1cc(NC(C)CCCN)c2nccc(C)c2c1Oc1cccc(F)c1	IC50	'='	10800.0	nM	4.97			UO_0000065	12.95	0.24	-0.05	7.16	False	CHEMBL1954872	Inhibition of human recombinant MAOB assessed as conversion of kynuramine to 4-hydroxyquinoline preincubated for 15 mins by fluorimetric assay	B	BAO_0000357	single protein format	Homo sapiens	None	None	None	None	CHEMBL2039	Monoamine oxidase B	Homo sapiens	SINGLE PROTEIN	CHEMBL1949666	1	Scientific Literature	Bioorg. Med. Chem. Lett.	2012	None
CHEMBL534756		0	434.37	1	6.19	14, NPC1161C	COc1cc(NC(C)CCCN)c2nccc(C)c2c1Oc1ccc(Cl)c(Cl)c1	IC50	'='	550.0	nM	6.26			UO_0000065	14.41	0.29	0.07	9.02	False	CHEMBL1954872	Inhibition of human recombinant MAOB assessed as conversion of kynuramine to 4-hydroxyquinoline preincubated for 15 mins by fluorimetric assay	B	BAO_0000357	single protein format	Homo sapiens	None	None	None	None	CHEMBL2039	Monoamine oxidase B	Homo sapiens	SINGLE PROTEIN	CHEMBL1949666	1	Scientific Literature	Bioorg. Med. Chem. Lett.	2012	None
CHEMBL1213915		0	324.41	0	4.05	20	COc1cccc(-c2csc(N/N=C(\C)c3cccnc3)n2)c1	Inhibition	'='	67.18	%				UO_0000187					False	CHEMBL1217614	Inhibition of human MAOB at 5 nM by centrifugation-ultrafiltration method	B	BAO_0000357	single protein format	Homo sapiens	None	None	None	None	CHEMBL2039	Monoamine oxidase B	Homo sapiens	SINGLE PROTEIN	CHEMBL1212838	1	Scientific Literature	Bioorg. Med. Chem.	2010	None
CHEMBL3986142		0	386.40	0	1.81	8	C#CCN1C(=O)C(=O)c2cc(S(=O)(=O)N(C)Cc3ccc(F)cc3)ccc21	IC50	'>'	100000.0	nM				UO_0000065					False	CHEMBL3862220	Inhibition of recombinant human MAOB using kynuramine as substrate assessed as decrease in formation of 4-hydroxyquinoline incubated for 20 mins by fluorescence assay	B	BAO_0000357	single protein format	Homo sapiens	None	None	None	None	CHEMBL2039	Monoamine oxidase B	Homo sapiens	SINGLE PROTEIN	CHEMBL3861946	1	Scientific Literature	MedChemComm	2016	None
CHEMBL1213366		0	467.49	0	1.03	Z-VAD-FMK	COC(=O)C[C@H](NC(=O)[C@H](C)NC(=O)[C@@H](NC(=O)OCc1ccccc1)C(C)C)C(=O)CF	IC50						Not Determined						False	CHEMBL3862220	Inhibition of recombinant human MAOB using kynuramine as substrate assessed as decrease in formation of 4-hydroxyquinoline incubated for 20 mins by fluorescence assay	B	BAO_0000357	single protein format	Homo sapiens	None	None	None	None	CHEMBL2039	Monoamine oxidase B	Homo sapiens	SINGLE PROTEIN	CHEMBL3861946	1	Scientific Literature	MedChemComm	2016	None
CHEMBL1934043		0	311.38	0	4.70	5a	Cc1ccccc1/C=N/Nc1nc(-c2ccc(F)cc2)cs1	Inhibition						Dose-dependent effect						False	CHEMBL1936776	Inhibition of human recombinant MAO-B expressed in baculovirus infected BTI-TN-5B1-4 insect cells assessed as inhibition of hydrogen peroxide production from p-tryptamine after 15 mins by fluorimetric method	B	BAO_0000219	cell-based format	Homo sapiens	None	None	BTI-TN-5B1-4	None	CHEMBL2039	Monoamine oxidase B	Homo sapiens	SINGLE PROTEIN	CHEMBL1932930	1	Scientific Literature	Eur. J. Med. Chem.	2012	CHEMBL3833782
CHEMBL3651600		0	367.47	0	2.71	BDBM101287	CN1CCN(C(=O)CN[C@H]2C[C@@H]2c2ccc(-c3ccc(F)cc3)cc2)CC1	Ki	'='	40400.0	nM	4.39		218589	UO_0000065	11.96	0.22	1.68	12.35	False	CHEMBL3707811	Biological Assay: Biological assay using monoamine oxidase or LSD1.	B	BAO_0000357	single protein format	Homo sapiens	None	None	None	None	CHEMBL2039	Monoamine oxidase B	Homo sapiens	SINGLE PROTEIN	CHEMBL3639147	37	BindingDB Database		2013	None
CHEMBL92401	IPRONIAZID	4	179.22	0	0.72	Iproniazide	CC(C)NNC(=O)c1ccncc1	IC50	'='	7540.0	nM	5.12			UO_0000065	28.58	0.54	4.40	9.48	True	CHEMBL1938073	Inhibition of human recombinant MAOB expressed in baculovirus-infected BTI insect cells assessed as using transformed p-tyramine after 15 mins by fluorimetric assay	B	BAO_0000219	cell-based format	Homo sapiens	None	None	None	None	CHEMBL2039	Monoamine oxidase B	Homo sapiens	SINGLE PROTEIN	CHEMBL1933016	1	Scientific Literature	Bioorg. Med. Chem. Lett.	2012	None
CHEMBL158946		0	364.24	0	3.37	12j	C/N=C1/CCc2c1n(C)c1ccc(OC(=O)N(C)C)c(Br)c21	Inhibition	'='	20.4	%				UO_0000187					False	CHEMBL710950	Compound was tested for inhibition of monoamine oxidase-B (MAO-B) at 50 mg/kg dose upon peroral administration in 48 hr time interval	B	BAO_0000218	organism-based format	None	None	None	None	None	CHEMBL2039	Monoamine oxidase B	Homo sapiens	SINGLE PROTEIN	CHEMBL1151505	1	Scientific Literature	Bioorg. Med. Chem. Lett.	1996	None
CHEMBL887	RASAGILINE	4	171.24	0	1.90	rasagiline	C#CCN[C@@H]1CCc2ccccc21	IC50	'='	14.0	nM	7.85			UO_0000065	45.86	0.83	5.95	65.29	True	CHEMBL732535	Inhibitory concentration towards in human monoamine oxidase B was measured	B	BAO_0000357	single protein format	None	None	None	None	None	CHEMBL2039	Monoamine oxidase B	Homo sapiens	SINGLE PROTEIN	CHEMBL1149122	1	Scientific Literature	J. Med. Chem.	2004	None
CHEMBL887	RASAGILINE	4	171.24	0	1.90	rasagiline	C#CCN[C@@H]1CCc2ccccc21	K inact	'='	0.0533	min-1									False	CHEMBL730934	Compound was evaluated for inactivation for monoamine oxidase B	B	BAO_0000357	single protein format	None	None	None	None	None	CHEMBL2039	Monoamine oxidase B	Homo sapiens	SINGLE PROTEIN	CHEMBL1149122	1	Scientific Literature	J. Med. Chem.	2004	None
CHEMBL887	RASAGILINE	4	171.24	0	1.90	rasagiline	C#CCN[C@@H]1CCc2ccccc21	K inact	'='	0.0578	min-1									False	CHEMBL732538	Compound was evaluated for A 450 decay towards monoamine oxidase B enzyme	B	BAO_0000357	single protein format	None	None	None	None	None	CHEMBL2039	Monoamine oxidase B	Homo sapiens	SINGLE PROTEIN	CHEMBL1149122	1	Scientific Literature	J. Med. Chem.	2004	None
CHEMBL887	RASAGILINE	4	171.24	0	1.90	rasagiline	C#CCN[C@@H]1CCc2ccccc21	Ratio	'='	76200.0	M-1 min-1									False	CHEMBL849452	Ratio of inactive monoamine oxidase B between kinact and Ki	B	BAO_0000357	single protein format	None	None	None	None	None	CHEMBL2039	Monoamine oxidase B	Homo sapiens	SINGLE PROTEIN	CHEMBL1149122	1	Scientific Literature	J. Med. Chem.	2004	None
CHEMBL17079		0	337.40	0	4.37	2	N#CCCn1nc(-c2ccc(OCc3ccccc3)cc2)oc1=S	IC50	'='	4.4	nM	8.36			UO_0000065	24.77	0.48	3.99	13.06	False	CHEMBL734179	Inhibitory concentration against Monoamine oxidase B was measured in baboon liver.	B	BAO_0000221	tissue-based format	Papio hamadryas	CHEMBL3559723	Liver	None	None	CHEMBL2039	Monoamine oxidase B	Homo sapiens	SINGLE PROTEIN	CHEMBL1136363	1	Scientific Literature	Bioorg. Med. Chem. Lett.	2003	None
CHEMBL40735		0	189.30	0	2.75	5a	NC1CCCCC1Cc1ccccc1	Ki	'='											False	CHEMBL734352	Inactivation of monoamine oxidase measured as kinetic constant, KI at 1.7-1.0 conc range; Non pseudo first order	B	BAO_0000357	single protein format	None	None	None	None	None	CHEMBL2039	Monoamine oxidase B	Homo sapiens	SINGLE PROTEIN	CHEMBL1124176	1	Scientific Literature	J. Med. Chem.	1988	None
CHEMBL289967		0	187.29	0	2.80	7	CN1CCC/C(=C\c2ccccc2)C1	K inact	'='	0.15	hr-1									False	CHEMBL734562	Inactivation of monoamine oxidase measured as kinetic constant, Kinact at 1-10 conc range	F	BAO_0000019	assay format	None	None	None	None	None	CHEMBL2039	Monoamine oxidase B	Homo sapiens	SINGLE PROTEIN	CHEMBL1124176	1	Scientific Literature	J. Med. Chem.	1988	None
CHEMBL2391739		0	274.70	0	3.59	6b	O=C1OCc2ccc(OCc3ccc(Cl)cc3)cc21	IC50	'='	2.8	nM	8.55			UO_0000065	31.14	0.61	4.96	24.07	False	CHEMBL2394315	Inhibition of human recombinant monoamine oxidase-B assessed as kynuramine conversion to 6-hydroxyquinoline after 20 mins by fluorescence spectrophotometric analysis	B	BAO_0000357	single protein format	Homo sapiens	None	None	None	None	CHEMBL2039	Monoamine oxidase B	Homo sapiens	SINGLE PROTEIN	CHEMBL2390879	1	Scientific Literature	Bioorg. Med. Chem. Lett.	2013	None
CHEMBL545652		0	243.73	0	1.95	8 ((+/-)-N-methylsalsoline)	COc1cc2c(cc1O)CCN(C)[C@H]2C.Cl	Ki	'='	2300000.0	nM		Outside typical range		UO_0000065					False	CHEMBL732529	Compounds were tested for inhibition against human liver Monoamine oxidase B (competitive inhibition was observed)	B	BAO_0000019	assay format	None	None	None	None	None	CHEMBL2039	Monoamine oxidase B	Homo sapiens	SINGLE PROTEIN	CHEMBL1124928	1	Scientific Literature	J. Med. Chem.	1990	None
CHEMBL3797944		0	406.42	0	3.88	5f	O=C(Cc1cc2c(cc1[N+](=O)[O-])C(=O)N(Cc1ccccc1)C2=O)c1cccs1	IC50	'>'	100000.0	nM				UO_0000065					False	CHEMBL3801874	Inhibition of human recombinant MAO-B using kynuramine as substrate incubated for 20 mins by fluorescence spectrophotometric analysis	B	BAO_0000357	single protein format	Homo sapiens	None	None	None	None	CHEMBL2039	Monoamine oxidase B	Homo sapiens	SINGLE PROTEIN	CHEMBL3797064	1	Scientific Literature	Bioorg. Med. Chem. Lett.	2016	None
CHEMBL1221929		0	315.17	0	4.53	3	Cc1ccc2oc(=O)c(-c3ccccc3Br)cc2c1	IC50	'='	4300.0	nM	5.37			UO_0000065	17.03	0.39	0.84	17.76	False	CHEMBL1227810	Inhibition of human MAOB expressed in BTI insect cells	B	BAO_0000219	cell-based format	Homo sapiens	None	None	None	None	CHEMBL2039	Monoamine oxidase B	Homo sapiens	SINGLE PROTEIN	CHEMBL1221255	1	Scientific Literature	Bioorg. Med. Chem. Lett.	2010	None
CHEMBL92401	IPRONIAZID	4	179.22	0	0.72	Iproniazide	CC(C)NNC(=O)c1ccncc1	IC50	'='	7540.0	nM	5.12			UO_0000065	28.58	0.54	4.40	9.48	True	CHEMBL1227810	Inhibition of human MAOB expressed in BTI insect cells	B	BAO_0000219	cell-based format	Homo sapiens	None	None	None	None	CHEMBL2039	Monoamine oxidase B	Homo sapiens	SINGLE PROTEIN	CHEMBL1221255	1	Scientific Literature	Bioorg. Med. Chem. Lett.	2010	None
CHEMBL3780640		0	320.27	0	4.33	6	O=C(/C=C/c1cccc2c1OCO2)c1cccc(C(F)(F)F)c1	Inhibition	'='	96.0	%				UO_0000187					False	CHEMBL3782486	Inhibition of recombinant human MAOB expressed in baculovirus infected BTI insect cell microsomes at 10 uM using MMTP as substrate preincubated for 5 mins followed by substrate addition by spectrophotometric analysis	B	BAO_0000019	assay format	Homo sapiens	None	None	None	None	CHEMBL2039	Monoamine oxidase B	Homo sapiens	SINGLE PROTEIN	CHEMBL3779824	1	Scientific Literature	Eur. J. Med. Chem.	2016	None
CHEMBL3787230		0	230.35	0	2.13	29	c1ccc([C@@H]2C[C@H]2NCC2CCNCC2)cc1	IC50	'='	79000.0	nM	4.10			UO_0000065	17.81	0.33	1.97	17.05	False	CHEMBL3789174	Inhibition of MAO-B (unknown origin) preincubated for 10 mins followed by substrate addition measured after 60 mins by MAO-Glo assay	B	BAO_0000357	single protein format	Homo sapiens	None	None	None	None	CHEMBL2039	Monoamine oxidase B	Homo sapiens	SINGLE PROTEIN	CHEMBL3784917	1	Scientific Literature	J. Med. Chem.	2016	None
CHEMBL3629466		0	468.51	1	5.89	D1	COc1ccc(/C=C/c2cc(OC)cc(OC)c2/C=C/C(=O)c2cc3ccccc3oc2=O)cc1	IC50	'='	9170.0	nM	5.04			UO_0000065	10.75	0.20	-0.85	6.72	False	CHEMBL3630541	Inhibition of recombinant human MAOB using p-tyramine as substrate assessed as H2O2 production preincubated for 15 mins followed by substrate addition by fluorometric analysis	B	BAO_0000357	single protein format	Homo sapiens	None	None	None	None	CHEMBL2039	Monoamine oxidase B	Homo sapiens	SINGLE PROTEIN	CHEMBL3627677	1	Scientific Literature	Eur. J. Med. Chem.	2015	None
CHEMBL373508		0	205.26	0	1.85	7	O=C(O)c1ccccc1C1CCCNC1	Activity						Not Active						False	CHEMBL914334	Inhibition of MAOB in human platelets at 10 uM	B	BAO_0000019	assay format	Homo sapiens	None	None	None	None	CHEMBL2039	Monoamine oxidase B	Homo sapiens	SINGLE PROTEIN	CHEMBL1143001	1	Scientific Literature	J. Med. Chem.	2007	None
CHEMBL223197		0	218.30	0	1.21	5	NCc1cccc(CC2CCCNC2=O)c1	Activity						Not Active						False	CHEMBL914334	Inhibition of MAOB in human platelets at 10 uM	B	BAO_0000019	assay format	Homo sapiens	None	None	None	None	CHEMBL2039	Monoamine oxidase B	Homo sapiens	SINGLE PROTEIN	CHEMBL1143001	1	Scientific Literature	J. Med. Chem.	2007	None
CHEMBL34398	4'-METHOXYCHALCONE	0	238.29	0	3.59	10a	COc1ccc(C(=O)/C=C/c2ccccc2)cc1	IC50	'='	471.0	nM	6.33			UO_0000065	26.55	0.48	2.74	24.06	False	CHEMBL3614599	Inhibition of recombinant human MAOB using benzylamine as substrate after 30 mins by Amplex red based spectrophotometric analysis	B	BAO_0000357	single protein format	Homo sapiens	None	None	None	None	CHEMBL2039	Monoamine oxidase B	Homo sapiens	SINGLE PROTEIN	CHEMBL3612067	1	Scientific Literature	Bioorg. Med. Chem.	2015	None
CHEMBL108967		0	189.26	0	2.11	1-Me-4-(4'-OH-phenyl)-TP	CN1CC=C(c2ccc(O)cc2)CC1	Activity	'<'	5.0	nmol/min/mg									False	CHEMBL995504	Activity of human liver MAOB assessed as specific activity at 1 mM	B	BAO_0000019	assay format	Homo sapiens	None	None	None	None	CHEMBL2039	Monoamine oxidase B	Homo sapiens	SINGLE PROTEIN	CHEMBL1151663	1	Scientific Literature	J. Nat. Prod.	1985	None
CHEMBL287154		0	238.29	0	3.59	8a	COc1ccccc1C(=O)/C=C/c1ccccc1	IC50	'>'	10000.0	nM				UO_0000065					False	CHEMBL3614599	Inhibition of recombinant human MAOB using benzylamine as substrate after 30 mins by Amplex red based spectrophotometric analysis	B	BAO_0000357	single protein format	Homo sapiens	None	None	None	None	CHEMBL2039	Monoamine oxidase B	Homo sapiens	SINGLE PROTEIN	CHEMBL3612067	1	Scientific Literature	Bioorg. Med. Chem.	2015	None
CHEMBL3629810		0	512.56	2	6.28	D16	CCOc1ccc2cc(C(=O)/C=C/c3c(/C=C/c4ccc(OC)cc4)cc(OC)cc3OC)c(=O)oc2c1	IC50	'='	48090.0	nM	4.32			UO_0000065	8.42	0.16	-1.96	5.13	False	CHEMBL3630541	Inhibition of recombinant human MAOB using p-tyramine as substrate assessed as H2O2 production preincubated for 15 mins followed by substrate addition by fluorometric analysis	B	BAO_0000357	single protein format	Homo sapiens	None	None	None	None	CHEMBL2039	Monoamine oxidase B	Homo sapiens	SINGLE PROTEIN	CHEMBL3627677	1	Scientific Literature	Eur. J. Med. Chem.	2015	None
CHEMBL3629811		0	528.56	2	5.90	D17	COc1ccc(/C=C/c2cc(OC)cc(OC)c2/C=C/C(=O)c2cc3c(OC)cc(OC)cc3oc2=O)cc1	IC50	'='	35500.0	nM	4.45			UO_0000065	8.42	0.16	-1.45	4.76	False	CHEMBL3630541	Inhibition of recombinant human MAOB using p-tyramine as substrate assessed as H2O2 production preincubated for 15 mins followed by substrate addition by fluorometric analysis	B	BAO_0000357	single protein format	Homo sapiens	None	None	None	None	CHEMBL2039	Monoamine oxidase B	Homo sapiens	SINGLE PROTEIN	CHEMBL3627677	1	Scientific Literature	Eur. J. Med. Chem.	2015	None
CHEMBL1258041		0	353.43	0	4.45	3o	C/C(=N\Nc1nc2ccccc2nc1Cc1ccccc1)c1ccccn1	IC50	'='	980000.0	nM		Outside typical range		UO_0000065					False	CHEMBL1261744	Inhibition of MAOB by spectrophotometry	B	BAO_0000357	single protein format	None	None	None	None	None	CHEMBL2039	Monoamine oxidase B	Homo sapiens	SINGLE PROTEIN	CHEMBL1255505	1	Scientific Literature	Eur. J. Med. Chem.	2010	None
CHEMBL8706	CLORGILINE	0	272.18	0	3.33	SID90341614	C#CCN(C)CCCOc1ccc(Cl)cc1Cl	IC50	'='	9400000.0	nM		Outside typical range		UO_0000065					False	CHEMBL1261744	Inhibition of MAOB by spectrophotometry	B	BAO_0000357	single protein format	None	None	None	None	None	CHEMBL2039	Monoamine oxidase B	Homo sapiens	SINGLE PROTEIN	CHEMBL1255505	1	Scientific Literature	Eur. J. Med. Chem.	2010	None
CHEMBL92401	IPRONIAZID	4	179.22	0	0.72	Iproniazid	CC(C)NNC(=O)c1ccncc1	IC50	'='	7540.0	nM	5.12			UO_0000065	28.58	0.54	4.40	9.48	True	CHEMBL3269986	Inhibition of human recombinant MAO-B expressed in baculovirus-infected BTI-TN-5B1-4 cell microsomes assessed as decrease in H2O2 production using p-tyramine as substrate preincubated for 15 mins by Amplex Red reagent based fluorimetric method	B	BAO_0000219	cell-based format	Homo sapiens	None	None	BTI-TN-5B1-4	None	CHEMBL2039	Monoamine oxidase B	Homo sapiens	SINGLE PROTEIN	CHEMBL3259538	1	Scientific Literature	Bioorg. Med. Chem.	2014	CHEMBL3833782
CHEMBL16861		0	236.27	0	3.77	3c	Cc1ccc(-c2cc(=O)c3ccccc3o2)cc1	IC50	'='	2380.0	nM	5.62			UO_0000065	23.80	0.43	1.85	18.61	False	CHEMBL1071596	Inhibition of human recombinant MAOB expressed in BTI-TN-5B1-4 cells by para-tyramine oxidation assay	B	BAO_0000219	cell-based format	Homo sapiens	None	None	BTI-TN-5B1-4	None	CHEMBL2039	Monoamine oxidase B	Homo sapiens	SINGLE PROTEIN	CHEMBL1159098	1	Scientific Literature	Bioorg. Med. Chem.	2010	CHEMBL3833782
CHEMBL598913		0	268.31	0	3.71	2l, racemic	COc1ccc(C2CC(=O)c3ccc(C)cc3O2)cc1	IC50	'='	3350.0	nM	5.47			UO_0000065	20.41	0.37	1.76	15.41	False	CHEMBL1071596	Inhibition of human recombinant MAOB expressed in BTI-TN-5B1-4 cells by para-tyramine oxidation assay	B	BAO_0000219	cell-based format	Homo sapiens	None	None	BTI-TN-5B1-4	None	CHEMBL2039	Monoamine oxidase B	Homo sapiens	SINGLE PROTEIN	CHEMBL1159098	1	Scientific Literature	Bioorg. Med. Chem.	2010	CHEMBL3833782
CHEMBL600597		0	252.31	0	4.01	2k, racemic	Cc1ccc(C2CC(=O)c3ccc(C)cc3O2)cc1	IC50	'='	500.0	nM	6.30			UO_0000065	24.97	0.45	2.29	23.96	False	CHEMBL1071596	Inhibition of human recombinant MAOB expressed in BTI-TN-5B1-4 cells by para-tyramine oxidation assay	B	BAO_0000219	cell-based format	Homo sapiens	None	None	BTI-TN-5B1-4	None	CHEMBL2039	Monoamine oxidase B	Homo sapiens	SINGLE PROTEIN	CHEMBL1159098	1	Scientific Literature	Bioorg. Med. Chem.	2010	CHEMBL3833782
CHEMBL344504		0	270.26	0	3.61	3n	COc1ccc2c(=O)cc(-c3ccc(F)cc3)oc2c1	IC50	'='	5140.0	nM	5.29			UO_0000065	19.57	0.36	1.68	13.41	False	CHEMBL1071596	Inhibition of human recombinant MAOB expressed in BTI-TN-5B1-4 cells by para-tyramine oxidation assay	B	BAO_0000219	cell-based format	Homo sapiens	None	None	BTI-TN-5B1-4	None	CHEMBL2039	Monoamine oxidase B	Homo sapiens	SINGLE PROTEIN	CHEMBL1159098	1	Scientific Literature	Bioorg. Med. Chem.	2010	CHEMBL3833782
CHEMBL127983		0	326.28	0	4.37	IP-51	O=C1c2ccccc2-c2nnc(-c3ccc(C(F)(F)F)cc3)cc21	IC50	'='	5.37	nM	8.27			UO_0000065	25.35	0.47	3.90	19.30	False	CHEMBL909462	Inhibition of human supersomes MAOB	B	BAO_0000357	single protein format	Homo sapiens	None	None	None	None	CHEMBL2039	Monoamine oxidase B	Homo sapiens	SINGLE PROTEIN	CHEMBL1137393	1	Scientific Literature	J. Med. Chem.	2006	None
CHEMBL508817		0	281.38	0	3.08	1	NC(=S)N1N=C(c2ccccc2)CC1c1ccccc1	IC50	'='	48310.0	nM	4.32			UO_0000065	15.34	0.29	1.24	10.37	False	CHEMBL1111192	Inhibition of human recombinant MAOB	B	BAO_0000357	single protein format	Homo sapiens	None	None	None	None	CHEMBL2039	Monoamine oxidase B	Homo sapiens	SINGLE PROTEIN	CHEMBL1153747	1	Scientific Literature	Eur. J. Med. Chem.	2010	None
CHEMBL438825		0	341.41	0	3.82	IP-62	O=C1c2ccccc2-c2nnc(-c3ccc(C4CCNCC4)cc3)cc21	Activity						Not Active						False	CHEMBL909462	Inhibition of human supersomes MAOB	B	BAO_0000357	single protein format	Homo sapiens	None	None	None	None	CHEMBL2039	Monoamine oxidase B	Homo sapiens	SINGLE PROTEIN	CHEMBL1137393	1	Scientific Literature	J. Med. Chem.	2006	None
CHEMBL538733		0	255.70	0	2.26	33	COc1cc2ccncc2c(OC)c1OC.Cl	Ki	'='											False	CHEMBL732533	Inhibition of human placental Monoamine oxidase B; No inhibition at a concentration of 1 mM	B	BAO_0000019	assay format	None	None	None	None	None	CHEMBL2039	Monoamine oxidase B	Homo sapiens	SINGLE PROTEIN	CHEMBL1124928	1	Scientific Literature	J. Med. Chem.	1990	None
CHEMBL489079	MOFEGILINE	0	197.23	0	2.57	Mofegiline	NC/C(=C/F)CCc1ccc(F)cc1	Activity						Active						False	CHEMBL1015253	Inhibition of human recombinant MAOB expressed in Pichia pastoris at stoichiometric level of 1 mol/mol of E-FAD	B	BAO_0000019	assay format	Homo sapiens	None	None	None	None	CHEMBL2039	Monoamine oxidase B	Homo sapiens	SINGLE PROTEIN	CHEMBL1151754	1	Scientific Literature	J. Med. Chem.	2008	None
CHEMBL1213838		0	315.44	0	4.80	10	COc1cccc(-c2csc(N/N=C3\CCCCC3C)n2)c1	IC50	'='	12.22	nM	7.91			UO_0000065	25.09	0.49	3.11	17.01	False	CHEMBL1217544	Inhibition of human MAOB by fluorimetry	B	BAO_0000357	single protein format	Homo sapiens	None	None	None	None	CHEMBL2039	Monoamine oxidase B	Homo sapiens	SINGLE PROTEIN	CHEMBL1212838	1	Scientific Literature	Bioorg. Med. Chem.	2010	None
CHEMBL1213912		0	329.45	0	4.72	17	COc1cccc(-c2csc(N/N=C(\C)c3cccs3)n2)c1	IC50	'='	551.38	nM	6.26			UO_0000065	19.00	0.39	1.54	13.46	False	CHEMBL1217544	Inhibition of human MAOB by fluorimetry	B	BAO_0000357	single protein format	Homo sapiens	None	None	None	None	CHEMBL2039	Monoamine oxidase B	Homo sapiens	SINGLE PROTEIN	CHEMBL1212838	1	Scientific Literature	Bioorg. Med. Chem.	2010	None
CHEMBL496279		0	319.86	1	5.44	rac-2	CC1CCCC/C1=N/Nc1nc(-c2ccc(Cl)cc2)cs1	IC50	'='	13120.0	nM	4.88			UO_0000065	15.26	0.32	-0.56	13.10	False	CHEMBL1005558	Inhibition of human recombinant MAOB	B	BAO_0000357	single protein format	Homo sapiens	None	None	None	None	CHEMBL2039	Monoamine oxidase B	Homo sapiens	SINGLE PROTEIN	CHEMBL1156572	1	Scientific Literature	J. Med. Chem.	2008	None
CHEMBL453703		0	330.41	0	4.70	(R)-8	C[C@@H]1CCCC/C1=N/Nc1nc(-c2ccc([N+](=O)[O-])cc2)cs1	IC50	'='	9.8	nM	8.01			UO_0000065	24.24	0.48	3.31	9.96	False	CHEMBL1005558	Inhibition of human recombinant MAOB	B	BAO_0000357	single protein format	Homo sapiens	None	None	None	None	CHEMBL2039	Monoamine oxidase B	Homo sapiens	SINGLE PROTEIN	CHEMBL1156572	1	Scientific Literature	J. Med. Chem.	2008	None
CHEMBL497676		0	321.40	1	5.07	(R)-5	C[C@@H]1CCCC/C1=N/Nc1nc(-c2ccc(F)cc2F)cs1	IC50	'='	30.08	nM	7.52			UO_0000065	23.40	0.47	2.45	20.18	False	CHEMBL1005558	Inhibition of human recombinant MAOB	B	BAO_0000357	single protein format	Homo sapiens	None	None	None	None	CHEMBL2039	Monoamine oxidase B	Homo sapiens	SINGLE PROTEIN	CHEMBL1156572	1	Scientific Literature	J. Med. Chem.	2008	None
CHEMBL498507		0	330.41	0	4.70	rac-8	CC1CCCC/C1=N/Nc1nc(-c2ccc([N+](=O)[O-])cc2)cs1	Inhibition	'='	58.65	%				UO_0000187					False	CHEMBL1005569	Inhibition of human recombinant MAOB before repeated washing at 50 nM	B	BAO_0000357	single protein format	Homo sapiens	None	None	None	None	CHEMBL2039	Monoamine oxidase B	Homo sapiens	SINGLE PROTEIN	CHEMBL1156572	1	Scientific Literature	J. Med. Chem.	2008	None
CHEMBL1213776		0	289.40	0	4.41	3	CCC/C(C)=N/Nc1nc(-c2cccc(OC)c2)cs1	IC50	'='	871.47	nM	6.06			UO_0000065	20.94	0.41	1.65	13.03	False	CHEMBL1217544	Inhibition of human MAOB by fluorimetry	B	BAO_0000357	single protein format	Homo sapiens	None	None	None	None	CHEMBL2039	Monoamine oxidase B	Homo sapiens	SINGLE PROTEIN	CHEMBL1212838	1	Scientific Literature	Bioorg. Med. Chem.	2010	None
CHEMBL1213839		0	315.44	0	4.80	11	COc1cccc(-c2csc(N/N=C3\CCCC(C)C3)n2)c1	IC50	'='	72.7	nM	7.14			UO_0000065	22.63	0.44	2.34	15.35	False	CHEMBL1217544	Inhibition of human MAOB by fluorimetry	B	BAO_0000357	single protein format	Homo sapiens	None	None	None	None	CHEMBL2039	Monoamine oxidase B	Homo sapiens	SINGLE PROTEIN	CHEMBL1212838	1	Scientific Literature	Bioorg. Med. Chem.	2010	None
CHEMBL1213970		0	373.48	1	5.81	24	COc1cccc(-c2csc(N/N=C(\C)c3cccc4ccccc34)n2)c1	Inhibition						Not Active						False	CHEMBL1217546	Inhibition of human MAOB at 100 uM by fluorimetry	B	BAO_0000357	single protein format	Homo sapiens	None	None	None	None	CHEMBL2039	Monoamine oxidase B	Homo sapiens	SINGLE PROTEIN	CHEMBL1212838	1	Scientific Literature	Bioorg. Med. Chem.	2010	None
CHEMBL673	PARGYLINE	4	159.23	0	1.75	pargyline	C#CCN(C)Cc1ccccc1	Inhibition	'='	98.2	%				UO_0000187					False	CHEMBL974075	Inhibition of monoamine oxidase B at 10 uM	B	BAO_0000357	single protein format	None	None	None	None	None	CHEMBL2039	Monoamine oxidase B	Homo sapiens	SINGLE PROTEIN	CHEMBL1149880	1	Scientific Literature	J. Nat. Prod.	2008	None
CHEMBL466770		0	185.63	0	2.24	7b	N[C@H]1C[C@]1(F)c1ccc(Cl)cc1	IC50	'='	3700.0	nM	5.43			UO_0000065	29.26	0.62	3.19	20.88	False	CHEMBL975558	Inhibition of human recombinant MAOB	B	BAO_0000357	single protein format	Homo sapiens	None	None	None	None	CHEMBL2039	Monoamine oxidase B	Homo sapiens	SINGLE PROTEIN	CHEMBL1155916	1	Scientific Literature	Bioorg. Med. Chem.	2008	None
CHEMBL303112		0	326.35	0	2.80	(-)-11	COc1ccccc1C1CC(c2ccc(O)cc2O)=NN1C(C)=O	Ki	'='	320000.0	nM		Outside typical range		UO_0000065					False	CHEMBL732528	Binding affinity was evaluated against human monoamino oxidase B	B	BAO_0000357	single protein format	None	None	None	None	None	CHEMBL2039	Monoamine oxidase B	Homo sapiens	SINGLE PROTEIN	CHEMBL1149145	1	Scientific Literature	J. Med. Chem.	2004	None
CHEMBL118703		0	261.28	0	1.29	3, 5363077	O=C(/C=C/c1ccc2c(c1)OCO2)N1CCOCC1	IC50	'='	6390.0	nM	5.19			UO_0000065	19.88	0.37	3.90	10.82	False	CHEMBL2215741	Inhibition of MAO-B assessed as inhibition of kyneuramine conversion to 4-hydroxyquinoline after 20 mins by fluorescence assay	B	BAO_0000357	single protein format	None	None	None	None	None	CHEMBL2039	Monoamine oxidase B	Homo sapiens	SINGLE PROTEIN	CHEMBL2203207	1	Scientific Literature	Bioorg. Med. Chem. Lett.	2012	None
CHEMBL1645545		0	254.33	0	4.06	3b	Cc1nccc2c1[nH]c1cc(OCC(C)C)ccc12	Inhibition	'='	14.0	%				UO_0000187					False	CHEMBL1648262	Inhibition of human recombinant MAO-B expressed in baculovirus-infected Bacillus thuringiensis israelensis cells at 1 uM after 1 hr by two-step bioluminescent assay	B	BAO_0000219	cell-based format	Homo sapiens	None	None	None	None	CHEMBL2039	Monoamine oxidase B	Homo sapiens	SINGLE PROTEIN	CHEMBL1641453	1	Scientific Literature	Bioorg. Med. Chem.	2011	None
CHEMBL402866		0	201.19	0	2.52	9	N[C@@H]1C[C@H]1c1ccc(C(F)(F)F)cc1	Ratio	'='	2859.0	/M/s									False	CHEMBL926835	Ratio of Kinact to KI of human MAOB	B	BAO_0000357	single protein format	Homo sapiens	None	None	None	None	CHEMBL2039	Monoamine oxidase B	Homo sapiens	SINGLE PROTEIN	CHEMBL1144791	1	Scientific Literature	Bioorg. Med. Chem. Lett.	2008	None
CHEMBL155754		0	305.77	0	2.92	12f	C/N=C1/CCc2c1n(C)c1ccc(OC(=O)NC)c(Cl)c21	IC50	'>'	1000000.0	nM		Outside typical range		UO_0000065					False	CHEMBL706869	Compound was tested for inhibition of monoamine oxidase-B (MAO-B).	B	BAO_0000357	single protein format	None	None	None	None	None	CHEMBL2039	Monoamine oxidase B	Homo sapiens	SINGLE PROTEIN	CHEMBL1151505	1	Scientific Literature	Bioorg. Med. Chem. Lett.	1996	None
CHEMBL350093		0	335.36	0	2.70	6	N#CCCN1CC(=O)OC(c2ccc(OCc3ccccc3)cc2)=N1	IC50	'='	18.0	nM	7.75			UO_0000065	23.09	0.42	5.04	10.34	False	CHEMBL734179	Inhibitory concentration against Monoamine oxidase B was measured in baboon liver.	B	BAO_0000221	tissue-based format	Papio hamadryas	CHEMBL3559723	Liver	None	None	CHEMBL2039	Monoamine oxidase B	Homo sapiens	SINGLE PROTEIN	CHEMBL1136363	1	Scientific Literature	Bioorg. Med. Chem. Lett.	2003	None
CHEMBL2151566		0	368.37	0	3.89	31	O=[N+]([O-])c1ccc(-c2csc(N/N=C\c3ccc4c(c3)OCO4)n2)cc1	Inhibition						Not Active						False	CHEMBL2154474	Inhibition of human MAO-B expressed in baculovirus infected BTI-TN-5B1-4 cells using p-tyramine as substrate at 100 uM incubated for 15 mins prior to substrate addition measured for 15 mins by Amplex red assay	B	BAO_0000219	cell-based format	Homo sapiens	None	None	BTI-TN-5B1-4	None	CHEMBL2039	Monoamine oxidase B	Homo sapiens	SINGLE PROTEIN	CHEMBL2150850	1	Scientific Literature	Eur. J. Med. Chem.	2012	CHEMBL3833782
CHEMBL972	SELEGILINE	4	187.29	0	2.18	D	C#CCN(C)[C@H](C)Cc1ccccc1	Inhibition						Not Active						False	CHEMBL2154531	Reversible inhibition of human MAO-B expressed in baculovirus infected BTI-TN-5B1-4 cells using p-tyramine as substrate at 200 nM incubated for 30 mins prior to substrate addition followed by 100 fold dilution measured for 15 mins by Amplex red assay	B	BAO_0000219	cell-based format	Homo sapiens	None	None	BTI-TN-5B1-4	None	CHEMBL2039	Monoamine oxidase B	Homo sapiens	SINGLE PROTEIN	CHEMBL2150850	1	Scientific Literature	Eur. J. Med. Chem.	2012	CHEMBL3833782
CHEMBL255231	LADOSTIGIL	2	272.35	0	2.35	R-CPAI	C#CCN[C@@H]1CCc2ccc(OC(=O)N(C)CC)cc21	K inact						Not Determined						False	CHEMBL730933	Compound was evaluated for A 450 rise towards monoamine oxidase B enzyme; ND = not determined	B	BAO_0000357	single protein format	None	None	None	None	None	CHEMBL2039	Monoamine oxidase B	Homo sapiens	SINGLE PROTEIN	CHEMBL1149122	1	Scientific Literature	J. Med. Chem.	2004	None
CHEMBL411729	CYTOCHALASIN B	0	479.62	0	3.49	Cytochalasin B	C=C1[C@@H](C)[C@H]2[C@H](Cc3ccccc3)NC(=O)[C@]23OC(=O)/C=C/[C@H](O)CCC[C@@H](C)C/C=C/[C@H]3[C@@H]1O	Activity						Not Active						False	CHEMBL965576	Inhibition of human brain MAOB	B	BAO_0000019	assay format	Homo sapiens	None	None	None	None	CHEMBL2039	Monoamine oxidase B	Homo sapiens	SINGLE PROTEIN	CHEMBL1152129	1	Scientific Literature	J. Med. Chem.	2008	None
CHEMBL521	IBUPROFEN	4	206.28	0	3.07	Ibuprofen	CC(C)Cc1ccc(C(C)C(=O)O)cc1	Activity						Not Active						False	CHEMBL965567	Inhibition of human recombinant MAOB by fluorimetric method	B	BAO_0000357	single protein format	Homo sapiens	None	None	None	None	CHEMBL2039	Monoamine oxidase B	Homo sapiens	SINGLE PROTEIN	CHEMBL1152129	1	Scientific Literature	J. Med. Chem.	2008	None
CHEMBL488073		0	286.33	0	2.95	22	CC(=O)COc1ccc2c3c(c(=O)oc2c1C)CCCC3	IC50	'='	17300.0	nM	4.76			UO_0000065	16.63	0.31	1.81	8.43	False	CHEMBL965567	Inhibition of human recombinant MAOB by fluorimetric method	B	BAO_0000357	single protein format	Homo sapiens	None	None	None	None	CHEMBL2039	Monoamine oxidase B	Homo sapiens	SINGLE PROTEIN	CHEMBL1152129	1	Scientific Literature	J. Med. Chem.	2008	None
CHEMBL201199		0	302.33	0	3.00	17	COc1c(OC2CCCCC2=O)ccc2c(C)cc(=O)oc12	Activity						Not Active						False	CHEMBL965572	Inhibition of human recombinant MAOB at 50 uM by fluorimetric method	B	BAO_0000357	single protein format	Homo sapiens	None	None	None	None	CHEMBL2039	Monoamine oxidase B	Homo sapiens	SINGLE PROTEIN	CHEMBL1152129	1	Scientific Literature	J. Med. Chem.	2008	None
CHEMBL450239	(E)-6-STYRYLISATIN	0	249.27	0	2.99	5	O=C1Nc2cc(/C=C/c3ccccc3)ccc2C1=O	Ki	'='	560.0	nM	6.25			UO_0000065	25.08	0.45	3.26	13.54	False	CHEMBL972369	Inhibition of recombinant wild-type MAOB from human liver expressed in Pichia pastoris	B	BAO_0000019	assay format	Homo sapiens	None	None	None	None	CHEMBL2039	Monoamine oxidase B	Homo sapiens	SINGLE PROTEIN	CHEMBL1138612	1	Scientific Literature	Bioorg. Med. Chem. Lett.	2009	None
CHEMBL1257340		0	382.42	0	4.40	3c	C(=N/Nc1nc2ccccc2nc1Cc1ccccc1)\c1ccc2c(c1)OCO2	IC50	'='	87000.0	nM	4.06			UO_0000065	10.62	0.19	-0.34	5.92	False	CHEMBL1261744	Inhibition of MAOB by spectrophotometry	B	BAO_0000357	single protein format	None	None	None	None	None	CHEMBL2039	Monoamine oxidase B	Homo sapiens	SINGLE PROTEIN	CHEMBL1255505	1	Scientific Literature	Eur. J. Med. Chem.	2010	None
CHEMBL488074		0	335.20	0	3.88	24	C=C(Br)COc1ccc2c3c(c(=O)oc2c1C)CCC3	IC50	'='	1.18	nM	8.93			UO_0000065	26.64	0.61	5.05	22.64	False	CHEMBL965567	Inhibition of human recombinant MAOB by fluorimetric method	B	BAO_0000357	single protein format	Homo sapiens	None	None	None	None	CHEMBL2039	Monoamine oxidase B	Homo sapiens	SINGLE PROTEIN	CHEMBL1152129	1	Scientific Literature	J. Med. Chem.	2008	None
CHEMBL488916		0	272.30	0	2.91	14	Cc1cc(=O)oc2c(C)c(OC3CCCC3=O)ccc12	IC50	'='	10600.0	nM	4.97			UO_0000065	18.27	0.34	2.06	8.80	False	CHEMBL965567	Inhibition of human recombinant MAOB by fluorimetric method	B	BAO_0000357	single protein format	Homo sapiens	None	None	None	None	CHEMBL2039	Monoamine oxidase B	Homo sapiens	SINGLE PROTEIN	CHEMBL1152129	1	Scientific Literature	J. Med. Chem.	2008	None
CHEMBL1289626		0	311.43	0	3.31	25, WMS-1410	Oc1ccc2c(c1)CCN(CCCCc1ccccc1)CC2O	Activity						Not Active						False	CHEMBL1291124	Displacement of radiolabeled kynuramine from MAO-B at 1 to 3 uM	B	BAO_0000357	single protein format	None	None	None	None	None	CHEMBL2039	Monoamine oxidase B	Homo sapiens	SINGLE PROTEIN	CHEMBL1287688	1	Scientific Literature	Bioorg. Med. Chem.	2010	None
CHEMBL1642671		0	253.26	0	2.40	9b	O=C1Nc2cc(OCc3ccccc3)ccc2C1=O	IC50	'='	138.0	nM	6.86			UO_0000065	27.09	0.49	4.46	12.38	False	CHEMBL1648131	Inhibition of human recombinant MAOB expressed in insect cells by fluorescence assay	B	BAO_0000219	cell-based format	Homo sapiens	None	None	None	None	CHEMBL2039	Monoamine oxidase B	Homo sapiens	SINGLE PROTEIN	CHEMBL1641591	1	Scientific Literature	Bioorg. Med. Chem.	2011	None
CHEMBL1642676		0	223.23	0	2.49	9g	O=C1Nc2ccc(-c3ccccc3)cc2C1=O	IC50	'='	1190.0	nM	5.92			UO_0000065	26.54	0.48	3.43	12.83	False	CHEMBL1648131	Inhibition of human recombinant MAOB expressed in insect cells by fluorescence assay	B	BAO_0000219	cell-based format	Homo sapiens	None	None	None	None	CHEMBL2039	Monoamine oxidase B	Homo sapiens	SINGLE PROTEIN	CHEMBL1641591	1	Scientific Literature	Bioorg. Med. Chem.	2011	None
CHEMBL1642678		0	279.34	0	3.39	9i	O=C1Nc2ccc(CCCCc3ccccc3)cc2C1=O	IC50	'='	0.66	nM	9.18			UO_0000065	32.86	0.60	5.79	19.88	False	CHEMBL1648131	Inhibition of human recombinant MAOB expressed in insect cells by fluorescence assay	B	BAO_0000219	cell-based format	Homo sapiens	None	None	None	None	CHEMBL2039	Monoamine oxidase B	Homo sapiens	SINGLE PROTEIN	CHEMBL1641591	1	Scientific Literature	Bioorg. Med. Chem.	2011	None
CHEMBL249550	4-PHENOXYANILINE	0	185.23	0	3.06	10e	Nc1ccc(Oc2ccccc2)cc1	Ki	'='	131000.0	nM		Outside typical range		UO_0000065					False	CHEMBL1648131	Inhibition of human recombinant MAOB expressed in insect cells by fluorescence assay	B	BAO_0000219	cell-based format	Homo sapiens	None	None	None	None	CHEMBL2039	Monoamine oxidase B	Homo sapiens	SINGLE PROTEIN	CHEMBL1641591	1	Scientific Literature	Bioorg. Med. Chem.	2011	None
CHEMBL277177		0	223.32	0	3.56	24	CN1CC=C(c2cccc3ccccc23)CC1	Ratio	'='	364.0										False	CHEMBL851915	Vmax/Km values for MAO-B	B	BAO_0000357	single protein format	None	None	None	None	None	CHEMBL2039	Monoamine oxidase B	Homo sapiens	SINGLE PROTEIN	CHEMBL1130072	1	Scientific Literature	J. Med. Chem.	1997	None
CHEMBL59219		0	275.39	0	4.61	27	C1=C(c2cccc(-c3ccccc3)c2)CCN(C2CC2)C1	Ratio	'='	0.05										False	CHEMBL847728	Kinact/Ki values for MAO-B	B	BAO_0000357	single protein format	None	None	None	None	None	CHEMBL2039	Monoamine oxidase B	Homo sapiens	SINGLE PROTEIN	CHEMBL1130072	1	Scientific Literature	J. Med. Chem.	1997	None
CHEMBL3220508		0	295.29	0	3.05	7	COc1ccc(C(=O)Nc2cc3ccccc3oc2=O)cc1	IC50	'='	30500.0	nM	4.52			UO_0000065	15.29	0.28	1.47	6.59	False	CHEMBL3227178	Inhibition of recombinant human MAO-B assessed as production of hydrogen peroxide from p-tyramine after 15 mins by Amplex Red assay	B	BAO_0000357	single protein format	Homo sapiens	None	None	None	None	CHEMBL2039	Monoamine oxidase B	Homo sapiens	SINGLE PROTEIN	CHEMBL3217547	1	Scientific Literature	MedChemComm	2012	None
CHEMBL3220509		0	299.71	0	3.70	8	O=C(Nc1cc2ccccc2oc1=O)c1ccc(Cl)cc1	IC50	'='	1950.0	nM	5.71			UO_0000065	19.05	0.37	2.01	9.63	False	CHEMBL3227178	Inhibition of recombinant human MAO-B assessed as production of hydrogen peroxide from p-tyramine after 15 mins by Amplex Red assay	B	BAO_0000357	single protein format	Homo sapiens	None	None	None	None	CHEMBL2039	Monoamine oxidase B	Homo sapiens	SINGLE PROTEIN	CHEMBL3217547	1	Scientific Literature	MedChemComm	2012	None
CHEMBL326294	ISATIN	0	147.13	0	0.82	1	O=C1Nc2ccccc2C1=O	Ki	'='	3000.0	nM	5.52			UO_0000065	37.54	0.69	4.70	11.96	True	CHEMBL972369	Inhibition of recombinant wild-type MAOB from human liver expressed in Pichia pastoris	B	BAO_0000019	assay format	Homo sapiens	None	None	None	None	CHEMBL2039	Monoamine oxidase B	Homo sapiens	SINGLE PROTEIN	CHEMBL1138612	1	Scientific Literature	Bioorg. Med. Chem. Lett.	2009	None
CHEMBL3261200		0	474.15	0	2.77	4g	O=C(NCCCN1CCOCC1)c1cc2cc(Br)cc(Br)c2oc1=O	IC50	'='	10560.0	nM	4.98			UO_0000065	10.50	0.27	2.21	6.93	False	CHEMBL3270423	Inhibition of human recombinant MAO-B expressed in baculovirus infected insect cell microsomes assessed as p-tyramine conversion to resorufin and H2O2 after 15 mins by fluorimetric assay	B	BAO_0000019	assay format	Homo sapiens	None	None	None	None	CHEMBL2039	Monoamine oxidase B	Homo sapiens	SINGLE PROTEIN	CHEMBL3259536	1	Scientific Literature	Eur. J. Med. Chem.	2014	None
CHEMBL3261204		0	491.06	1	5.59	4k	O=C(Nc1cccc(C(F)(F)F)c1)c1cc2cc(Br)cc(Br)c2oc1=O	IC50	'='	7090.0	nM	5.15			UO_0000065	10.49	0.27	-0.44	8.68	False	CHEMBL3270423	Inhibition of human recombinant MAO-B expressed in baculovirus infected insect cell microsomes assessed as p-tyramine conversion to resorufin and H2O2 after 15 mins by fluorimetric assay	B	BAO_0000019	assay format	Homo sapiens	None	None	None	None	CHEMBL2039	Monoamine oxidase B	Homo sapiens	SINGLE PROTEIN	CHEMBL3259536	1	Scientific Literature	Eur. J. Med. Chem.	2014	None
CHEMBL43237		0	173.26	0	2.58	6a	NC1C=C(c2ccccc2)CCC1	Ki	'='											False	CHEMBL734354	Inactivation of monoamine oxidase measured as kinetic constant, KI at 1-10 conc range; Non pseudo first order	B	BAO_0000357	single protein format	None	None	None	None	None	CHEMBL2039	Monoamine oxidase B	Homo sapiens	SINGLE PROTEIN	CHEMBL1124176	1	Scientific Literature	J. Med. Chem.	1988	None
CHEMBL1213916		0	310.38	0	3.66	21	COc1cccc(-c2csc(N/N=C/c3ccncc3)n2)c1	IC50	'='	1140.0	nM	5.94			UO_0000065	19.15	0.37	2.28	10.01	False	CHEMBL1217544	Inhibition of human MAOB by fluorimetry	B	BAO_0000357	single protein format	Homo sapiens	None	None	None	None	CHEMBL2039	Monoamine oxidase B	Homo sapiens	SINGLE PROTEIN	CHEMBL1212838	1	Scientific Literature	Bioorg. Med. Chem.	2010	None
CHEMBL1645557		0	311.39	0	2.74	3o	Cc1nccc2c1[nH]c1cc(OCCN3CCOCC3)ccc12	Inhibition						Not Active						False	CHEMBL1648262	Inhibition of human recombinant MAO-B expressed in baculovirus-infected Bacillus thuringiensis israelensis cells at 1 uM after 1 hr by two-step bioluminescent assay	B	BAO_0000219	cell-based format	Homo sapiens	None	None	None	None	CHEMBL2039	Monoamine oxidase B	Homo sapiens	SINGLE PROTEIN	CHEMBL1641453	1	Scientific Literature	Bioorg. Med. Chem.	2011	None
CHEMBL1642674		0	239.23	0	2.61	9e	O=C1Nc2ccc(Oc3ccccc3)cc2C1=O	IC50	'='	1540.0	nM	5.81			UO_0000065	24.30	0.44	3.20	10.49	False	CHEMBL1648131	Inhibition of human recombinant MAOB expressed in insect cells by fluorescence assay	B	BAO_0000219	cell-based format	Homo sapiens	None	None	None	None	CHEMBL2039	Monoamine oxidase B	Homo sapiens	SINGLE PROTEIN	CHEMBL1641591	1	Scientific Literature	Bioorg. Med. Chem.	2011	None
CHEMBL1645544		0	238.29	0	3.59	3a	C=CCOc1ccc2c(c1)[nH]c1c(C)nccc12	Inhibition						Not Active						False	CHEMBL1648262	Inhibition of human recombinant MAO-B expressed in baculovirus-infected Bacillus thuringiensis israelensis cells at 1 uM after 1 hr by two-step bioluminescent assay	B	BAO_0000219	cell-based format	Homo sapiens	None	None	None	None	CHEMBL2039	Monoamine oxidase B	Homo sapiens	SINGLE PROTEIN	CHEMBL1641453	1	Scientific Literature	Bioorg. Med. Chem.	2011	None
CHEMBL972	SELEGILINE	4	187.29	0	2.18	D	C#CCN(C)[C@H](C)Cc1ccccc1	IC50	'='	19600.0	nM		Potential transcription error		UO_0000065					True	CHEMBL1217544	Inhibition of human MAOB by fluorimetry	B	BAO_0000357	single protein format	Homo sapiens	None	None	None	None	CHEMBL2039	Monoamine oxidase B	Homo sapiens	SINGLE PROTEIN	CHEMBL1212838	1	Scientific Literature	Bioorg. Med. Chem.	2010	None
CHEMBL326294	ISATIN	0	147.13	0	0.82	Isatin	O=C1Nc2ccccc2C1=O	Inhibition	'='	16.62	%				UO_0000187					False	CHEMBL1114851	Reversible inhibition of human recombinant MAOB after washing with sodium phosphate buffer at 50 nM by centrifugation-ultrafiltration method	B	BAO_0000357	single protein format	Homo sapiens	None	None	None	None	CHEMBL2039	Monoamine oxidase B	Homo sapiens	SINGLE PROTEIN	CHEMBL1153747	1	Scientific Literature	Eur. J. Med. Chem.	2010	None
CHEMBL545409		0	301.77	0	2.09	29	COc1c2c(c(OC)c(OC)c1OC)C(C)=NCC2.Cl	Ki	'='											False	CHEMBL732533	Inhibition of human placental Monoamine oxidase B; No inhibition at a concentration of 1 mM	B	BAO_0000019	assay format	None	None	None	None	None	CHEMBL2039	Monoamine oxidase B	Homo sapiens	SINGLE PROTEIN	CHEMBL1124928	1	Scientific Literature	J. Med. Chem.	1990	None
CHEMBL542095		0	299.75	0	2.58	34	COc1c(OC)c(OC)c2c(C)nccc2c1OC.Cl	Ki	'='											False	CHEMBL732533	Inhibition of human placental Monoamine oxidase B; No inhibition at a concentration of 1 mM	B	BAO_0000019	assay format	None	None	None	None	None	CHEMBL2039	Monoamine oxidase B	Homo sapiens	SINGLE PROTEIN	CHEMBL1124928	1	Scientific Literature	J. Med. Chem.	1990	None
CHEMBL445533		0	173.26	0	2.41	1-Me-5-phenyl-TP	CN1CCC=C(c2ccccc2)C1	Activity	'<'	5.0	nmol/min/mg									False	CHEMBL995504	Activity of human liver MAOB assessed as specific activity at 1 mM	B	BAO_0000019	assay format	Homo sapiens	None	None	None	None	CHEMBL2039	Monoamine oxidase B	Homo sapiens	SINGLE PROTEIN	CHEMBL1151663	1	Scientific Literature	J. Nat. Prod.	1985	None
CHEMBL86304	MOCLOBEMIDE	4	268.74	0	1.40	Moclobemide	O=C(NCCN1CCOCC1)c1ccc(Cl)cc1	Inhibition						Not Active						False	CHEMBL1273214	Inhibition of human recombinant MAO-B expressed in baculovirus infected BT1 cells at 1 mM	B	BAO_0000219	cell-based format	Homo sapiens	None	None	None	None	CHEMBL2039	Monoamine oxidase B	Homo sapiens	SINGLE PROTEIN	CHEMBL1268994	1	Scientific Literature	Bioorg. Med. Chem. Lett.	2010	None
CHEMBL1243181		0	310.43	0	4.66	(R)-9a	C[C@@H]1CCC/C(=N/Nc2nc(-c3ccc(C#N)cc3)cs2)C1	IC50	'='	230.0	nM	6.64			UO_0000065	21.38	0.41	1.98	10.87	False	CHEMBL1246375	Inhibition of human recombinant MAOB expressed in baculovirus infected insect BTI-TN-5B1-4 cells assessed as production of hydrogen peroxide from p-tyramine by amplex red assay	B	BAO_0000219	cell-based format	Homo sapiens	None	None	BTI-TN-5B1-4	None	CHEMBL2039	Monoamine oxidase B	Homo sapiens	SINGLE PROTEIN	CHEMBL1240510	1	Scientific Literature	J. Med. Chem.	2010	CHEMBL3833782
CHEMBL1243399		0	310.43	0	4.66	9b	CC1CCCC/C1=N\Nc1nc(-c2ccc(C#N)cc2)cs1	IC50	'='	26.0	nM	7.58			UO_0000065	24.43	0.47	2.93	12.42	False	CHEMBL1246375	Inhibition of human recombinant MAOB expressed in baculovirus infected insect BTI-TN-5B1-4 cells assessed as production of hydrogen peroxide from p-tyramine by amplex red assay	B	BAO_0000219	cell-based format	Homo sapiens	None	None	BTI-TN-5B1-4	None	CHEMBL2039	Monoamine oxidase B	Homo sapiens	SINGLE PROTEIN	CHEMBL1240510	1	Scientific Literature	J. Med. Chem.	2010	CHEMBL3833782
CHEMBL2151687		0	379.44	1	6.08	61	C/C(=N/Nc1nc(-c2ccc(F)cc2F)cs1)c1ccc2ccccc2c1	Inhibition	'='	40.0	%				UO_0000187					False	CHEMBL2154474	Inhibition of human MAO-B expressed in baculovirus infected BTI-TN-5B1-4 cells using p-tyramine as substrate at 100 uM incubated for 15 mins prior to substrate addition measured for 15 mins by Amplex red assay	B	BAO_0000219	cell-based format	Homo sapiens	None	None	BTI-TN-5B1-4	None	CHEMBL2039	Monoamine oxidase B	Homo sapiens	SINGLE PROTEIN	CHEMBL2150850	1	Scientific Literature	Eur. J. Med. Chem.	2012	CHEMBL3833782
CHEMBL293004		0	310.35	0	3.10	(-)-6	COc1ccccc1C1CC(c2ccc(O)cc2)=NN1C(C)=O	Ki	'='	330000.0	nM		Outside typical range		UO_0000065					False	CHEMBL732528	Binding affinity was evaluated against human monoamino oxidase B	B	BAO_0000357	single protein format	None	None	None	None	None	CHEMBL2039	Monoamine oxidase B	Homo sapiens	SINGLE PROTEIN	CHEMBL1149145	1	Scientific Literature	J. Med. Chem.	2004	None
CHEMBL3989843	TRANYLCYPROMINE	4	266.39	None	None	rel-Tranylcypromine	N[C@@H]1C[C@H]1c1ccccc1.N[C@H]1C[C@@H]1c1ccccc1	Activity						Not Active						False	CHEMBL965575	Inhibition of human liver MAOB	B	BAO_0000019	assay format	Homo sapiens	None	None	None	None	CHEMBL2039	Monoamine oxidase B	Homo sapiens	SINGLE PROTEIN	CHEMBL1152129	1	Scientific Literature	J. Med. Chem.	2008	None
CHEMBL2179392		0	165.28	0	2.16	17	NCC12CCC3CC(CC3C1)C2	Inhibition	'<'	20.0	%				UO_0000187					False	CHEMBL2183683	Inhibition of MAOB at 10 uM	B	BAO_0000357	single protein format	None	None	None	None	None	CHEMBL2039	Monoamine oxidase B	Homo sapiens	SINGLE PROTEIN	CHEMBL2176910	1	Scientific Literature	J. Med. Chem.	2012	None
CHEMBL1761761		0	258.30	0	3.53	2b	COc1ccc2cc(-c3ccsc3)c(=O)oc2c1	IC50	'='	55.63	nM	7.25			UO_0000065	28.09	0.55	3.72	18.39	False	CHEMBL1763412	Inhibition of human recombinant MAO-B expressed in BTI-TN-5B1-4 cells assessed as H2O2 production using para-tyramine substrate by fluorimetric method	B	BAO_0000219	cell-based format	Homo sapiens	None	None	BTI-TN-5B1-4	None	CHEMBL2039	Monoamine oxidase B	Homo sapiens	SINGLE PROTEIN	CHEMBL1759933	1	Scientific Literature	Eur. J. Med. Chem.	2011	CHEMBL3833782
CHEMBL363555		0	292.36	0	2.08	8, A6355	CCOc1ccc(/C=C2\SC(=O)N(CCN)C2=O)cc1	IC50	'='	82.0	nM	7.09			UO_0000065	24.24	0.48	5.01	9.76	True	CHEMBL1227162	Inhibition of human recombinant MAO-B after 15 mins	B	BAO_0000357	single protein format	Homo sapiens	None	None	None	None	CHEMBL2039	Monoamine oxidase B	Homo sapiens	SINGLE PROTEIN	CHEMBL1221234	1	Scientific Literature	Bioorg. Med. Chem. Lett.	2010	None
CHEMBL972	SELEGILINE	4	187.29	0	2.18	R-(-)-Deprenyl	C#CCN(C)[C@H](C)Cc1ccccc1	IC50	'='	19600.0	nM		Potential transcription error		UO_0000065					True	CHEMBL1227810	Inhibition of human MAOB expressed in BTI insect cells	B	BAO_0000219	cell-based format	Homo sapiens	None	None	None	None	CHEMBL2039	Monoamine oxidase B	Homo sapiens	SINGLE PROTEIN	CHEMBL1221255	1	Scientific Literature	Bioorg. Med. Chem. Lett.	2010	None
CHEMBL40791		0	175.27	0	2.65	N,N,alpha_Me3CA	C/C(=C\CN(C)C)c1ccccc1	Ki	'='	6200000.0	nM		Outside typical range		UO_0000065					False	CHEMBL734355	Inhibition of human liver monoamine oxidase was determined	B	BAO_0000019	assay format	None	None	None	None	None	CHEMBL2039	Monoamine oxidase B	Homo sapiens	SINGLE PROTEIN	CHEMBL1124176	1	Scientific Literature	J. Med. Chem.	1988	None
CHEMBL500683		0	486.35	1	5.19	52	N#Cc1c(F)c(F)c(NC(=O)c2cc3ccc(OCc4ccc(F)cc4)cc3oc2=O)c(F)c1F	IC50	'='	3450.0	nM	5.46			UO_0000065	11.23	0.21	0.27	5.92	False	CHEMBL964042	Inhibition of human recombinant MAOB expressed in BTI-TN-5B1-4 cells assessed as effect on H2O2 production from para-tyramine by fluorimetric method	B	BAO_0000219	cell-based format	Homo sapiens	None	None	BTI-TN-5B1-4	None	CHEMBL2039	Monoamine oxidase B	Homo sapiens	SINGLE PROTEIN	CHEMBL1153941	1	Scientific Literature	J. Med. Chem.	2009	CHEMBL3833782
CHEMBL470213		0	307.35	0	4.17	14	CC(C)c1ccc(NC(=O)c2cc3ccccc3oc2=O)cc1	IC50	'='	650.0	nM	6.19			UO_0000065	20.13	0.37	2.02	10.43	False	CHEMBL964042	Inhibition of human recombinant MAOB expressed in BTI-TN-5B1-4 cells assessed as effect on H2O2 production from para-tyramine by fluorimetric method	B	BAO_0000219	cell-based format	Homo sapiens	None	None	BTI-TN-5B1-4	None	CHEMBL2039	Monoamine oxidase B	Homo sapiens	SINGLE PROTEIN	CHEMBL1153941	1	Scientific Literature	J. Med. Chem.	2009	CHEMBL3833782
CHEMBL1269720		0	218.22	0	0.42	b9	NCc1cn(-c2ccc(C(=O)O)cc2)nn1	IC50	'='	56880.0	nM	4.25			UO_0000065	19.45	0.36	3.83	4.51	False	CHEMBL1275162	Inhibition of MAOB by spectrofluorimetry	B	BAO_0000357	single protein format	None	None	None	None	None	CHEMBL2039	Monoamine oxidase B	Homo sapiens	SINGLE PROTEIN	CHEMBL1268810	1	Scientific Literature	Bioorg. Med. Chem. Lett.	2010	None
CHEMBL6224		0	159.23	0	2.06	PTP	C1=C(c2ccccc2)CCNC1	Activity	'='	58.6	nmol/min/mg									False	CHEMBL995504	Activity of human liver MAOB assessed as specific activity at 1 mM	B	BAO_0000019	assay format	Homo sapiens	None	None	None	None	CHEMBL2039	Monoamine oxidase B	Homo sapiens	SINGLE PROTEIN	CHEMBL1151663	1	Scientific Literature	J. Nat. Prod.	1985	None
CHEMBL1813518		0	239.23	0	2.36	5a	O=C1NC(=O)c2cc(Oc3ccccc3)ccc21	TDI						Not Active						False	CHEMBL1816577	Time dependent inhibition of human recombinant MAOB expressed in insect cells at 5 uM preincubated 0 to 60 mins before kynuramine substrate addition by fluorescence spectroscopy	B	BAO_0000219	cell-based format	Homo sapiens	None	None	None	None	CHEMBL2039	Monoamine oxidase B	Homo sapiens	SINGLE PROTEIN	CHEMBL1811758	1	Scientific Literature	Bioorg. Med. Chem.	2011	None
CHEMBL1529697		0	286.29	0	0.76	5c	Cn1c(=O)c2c(nc(Oc3ccccc3)n2C)n(C)c1=O	IC50	'='	10705.0	nM	4.97			UO_0000065	17.36	0.32	4.21	7.00	False	CHEMBL1810271	Inhibition of recombinant human MAOB expressed in baculovirus infected insect cell microsomes using kynuramine as substrate assessed as formation of 4-hydroxyquinoline after 20 mins by fluorescence spectrophotometry	B	BAO_0000251	microsome format	Homo sapiens	None	None	None	Microsome	CHEMBL2039	Monoamine oxidase B	Homo sapiens	SINGLE PROTEIN	CHEMBL1806454	1	Scientific Literature	Eur. J. Med. Chem.	2011	None
CHEMBL1806759		0	334.76	0	1.20	5d	Cn1c(=O)c2c(nc(OCc3ccc(Cl)cc3)n2C)n(C)c1=O	IC50	'='	65.0	nM	7.19			UO_0000065	21.47	0.43	5.99	10.12	False	CHEMBL1810271	Inhibition of recombinant human MAOB expressed in baculovirus infected insect cell microsomes using kynuramine as substrate assessed as formation of 4-hydroxyquinoline after 20 mins by fluorescence spectrophotometry	B	BAO_0000251	microsome format	Homo sapiens	None	None	None	Microsome	CHEMBL2039	Monoamine oxidase B	Homo sapiens	SINGLE PROTEIN	CHEMBL1806454	1	Scientific Literature	Eur. J. Med. Chem.	2011	None
CHEMBL1806760		0	379.21	0	1.31	5e	Cn1c(=O)c2c(nc(OCc3ccc(Br)cc3)n2C)n(C)c1=O	IC50	'='	62.0	nM	7.21			UO_0000065	19.01	0.43	5.90	10.14	False	CHEMBL1810271	Inhibition of recombinant human MAOB expressed in baculovirus infected insect cell microsomes using kynuramine as substrate assessed as formation of 4-hydroxyquinoline after 20 mins by fluorescence spectrophotometry	B	BAO_0000251	microsome format	Homo sapiens	None	None	None	Microsome	CHEMBL2039	Monoamine oxidase B	Homo sapiens	SINGLE PROTEIN	CHEMBL1806454	1	Scientific Literature	Eur. J. Med. Chem.	2011	None
CHEMBL1806766		0	280.33	0	0.40	5l	CC(C)CCOc1nc2c(c(=O)n(C)c(=O)n2C)n1C	Ki	'='	10350.0	nM	4.99			UO_0000065	17.78	0.34	4.59	7.02	False	CHEMBL1810271	Inhibition of recombinant human MAOB expressed in baculovirus infected insect cell microsomes using kynuramine as substrate assessed as formation of 4-hydroxyquinoline after 20 mins by fluorescence spectrophotometry	B	BAO_0000251	microsome format	Homo sapiens	None	None	None	Microsome	CHEMBL2039	Monoamine oxidase B	Homo sapiens	SINGLE PROTEIN	CHEMBL1806454	1	Scientific Literature	Eur. J. Med. Chem.	2011	None
CHEMBL1806760		0	379.21	0	1.31	5e	Cn1c(=O)c2c(nc(OCc3ccc(Br)cc3)n2C)n(C)c1=O	Ratio IC50	'='	27.0										False	CHEMBL1810273	Ratio of 8-benzyloxycaffeine IC50 to compound IC50 for recombinant human MAOB expressed in baculovirus infected insect cell microsomes	B	BAO_0000251	microsome format	Homo sapiens	None	None	None	Microsome	CHEMBL2039	Monoamine oxidase B	Homo sapiens	SINGLE PROTEIN	CHEMBL1806454	1	Scientific Literature	Eur. J. Med. Chem.	2011	None
CHEMBL469768		0	355.22	0	3.74	33	O=C(Nc1c(F)c(F)c(F)c(F)c1F)c1cc2ccccc2oc1=O	IC50	'='	460.0	nM	6.34			UO_0000065	17.84	0.35	2.60	10.68	False	CHEMBL964042	Inhibition of human recombinant MAOB expressed in BTI-TN-5B1-4 cells assessed as effect on H2O2 production from para-tyramine by fluorimetric method	B	BAO_0000219	cell-based format	Homo sapiens	None	None	BTI-TN-5B1-4	None	CHEMBL2039	Monoamine oxidase B	Homo sapiens	SINGLE PROTEIN	CHEMBL1153941	1	Scientific Literature	J. Med. Chem.	2009	CHEMBL3833782
CHEMBL508698		0	283.26	0	3.18	10	O=C(Nc1cccc(F)c1)c1cc2ccccc2oc1=O	IC50	'='	250.0	nM	6.60			UO_0000065	23.31	0.43	3.42	11.13	False	CHEMBL964042	Inhibition of human recombinant MAOB expressed in BTI-TN-5B1-4 cells assessed as effect on H2O2 production from para-tyramine by fluorimetric method	B	BAO_0000219	cell-based format	Homo sapiens	None	None	BTI-TN-5B1-4	None	CHEMBL2039	Monoamine oxidase B	Homo sapiens	SINGLE PROTEIN	CHEMBL1153941	1	Scientific Literature	J. Med. Chem.	2009	CHEMBL3833782
CHEMBL469783		0	431.44	0	4.64	49	COc1cc(NC(=O)c2cc3ccc(OCc4ccccc4)cc3oc2=O)cc(OC)c1	IC50	'='	3360.0	nM	5.47			UO_0000065	12.69	0.23	0.83	6.29	False	CHEMBL964042	Inhibition of human recombinant MAOB expressed in BTI-TN-5B1-4 cells assessed as effect on H2O2 production from para-tyramine by fluorimetric method	B	BAO_0000219	cell-based format	Homo sapiens	None	None	BTI-TN-5B1-4	None	CHEMBL2039	Monoamine oxidase B	Homo sapiens	SINGLE PROTEIN	CHEMBL1153941	1	Scientific Literature	J. Med. Chem.	2009	CHEMBL3833782
CHEMBL1077616		0	284.27	0	2.46	1h	O=C1/C(=C/c2ccc(O)cc2)COc2cc(O)cc(O)c21	Inhibition	'='	36.22	%				UO_0000187					False	CHEMBL1767567	Inhibition of human recombinant MAO-B expressed in baculovirus infected BTI-TN-5B1-4 insect sells assessed as hydrogen peroxide production at 10 nM measured after repeated washing by fluorimetric method	B	BAO_0000219	cell-based format	Homo sapiens	None	None	BTI-TN-5B1-4	None	CHEMBL2039	Monoamine oxidase B	Homo sapiens	SINGLE PROTEIN	CHEMBL1765017	1	Scientific Literature	J. Med. Chem.	2011	CHEMBL3833782
CHEMBL972	SELEGILINE	4	187.29	0	2.18	Selegiline	C#CCN(C)[C@H](C)Cc1ccccc1	Inhibition	'='	53.28	%				UO_0000187					True	CHEMBL1767568	Inhibition of human recombinant MAO-B expressed in baculovirus infected BTI-TN-5B1-4 insect sells assessed as hydrogen peroxide production at 20 nM by fluorimetric method	B	BAO_0000219	cell-based format	Homo sapiens	None	None	BTI-TN-5B1-4	None	CHEMBL2039	Monoamine oxidase B	Homo sapiens	SINGLE PROTEIN	CHEMBL1765017	1	Scientific Literature	J. Med. Chem.	2011	CHEMBL3833782
CHEMBL972	SELEGILINE	4	187.29	0	2.18	R(-)-Deprenyl	C#CCN(C)[C@H](C)Cc1ccccc1	IC50	'='	17.0	nM	7.77			UO_0000065	41.48	0.76	5.59	239.80	True	CHEMBL1105763	Inhibition of human recombinant MAO-B assessed as inhibition of production of hydrogen peroxide after 15 mins by the Amplex Red fluorimetric method	B	BAO_0000357	single protein format	Homo sapiens	None	None	None	None	CHEMBL2039	Monoamine oxidase B	Homo sapiens	SINGLE PROTEIN	CHEMBL1158559	1	Scientific Literature	Bioorg. Med. Chem. Lett.	2010	None
CHEMBL3407583		0	429.61	1	5.30	6	C#CCN(C)Cc1cc2cc(OCCCC3CCN(Cc4ccccc4)CC3)ccc2[nH]1	IC50	'='	35100.0	nM	4.46			UO_0000065	10.37	0.19	-0.85	14.14	False	CHEMBL3413434	Inhibition of human MAO-B expressed in baculovirus infected BTI insect cells preincubated for 15 mins	B	BAO_0000219	cell-based format	Homo sapiens	None	None	None	None	CHEMBL2039	Monoamine oxidase B	Homo sapiens	SINGLE PROTEIN	CHEMBL3407435	1	Scientific Literature	J. Med. Chem.	2014	None
CHEMBL451747		0	296.32	0	3.36	1t	COc1ccc(/C=C2\COc3ccccc3C2=O)c(OC)c1	IC50	'='	247.51	nM	6.61			UO_0000065	22.29	0.41	3.25	14.76	False	CHEMBL1769015	Inhibition of human recombinant MAO-B expressed in baculovirus infected BTI-TN-5B1-4 insect sells assessed as hydrogen peroxide production by fluorimetric method	B	BAO_0000219	cell-based format	Homo sapiens	None	None	BTI-TN-5B1-4	None	CHEMBL2039	Monoamine oxidase B	Homo sapiens	SINGLE PROTEIN	CHEMBL1765017	1	Scientific Literature	J. Med. Chem.	2011	CHEMBL3833782
CHEMBL1766614		0	326.35	0	3.37	1v	COc1ccc(/C=C2\COc3ccccc3C2=O)c(OC)c1OC	IC50	'='	1310.0	nM	5.88			UO_0000065	18.03	0.33	2.51	10.90	False	CHEMBL1769015	Inhibition of human recombinant MAO-B expressed in baculovirus infected BTI-TN-5B1-4 insect sells assessed as hydrogen peroxide production by fluorimetric method	B	BAO_0000219	cell-based format	Homo sapiens	None	None	BTI-TN-5B1-4	None	CHEMBL2039	Monoamine oxidase B	Homo sapiens	SINGLE PROTEIN	CHEMBL1765017	1	Scientific Literature	J. Med. Chem.	2011	CHEMBL3833782
CHEMBL3402193		0	292.72	0	3.53	6g	Clc1ccc(OCCOc2ccc3c(c2)OCO3)cc1	IC50	'='	1690.0	nM	5.77			UO_0000065	19.72	0.39	2.24	15.63	False	CHEMBL3404562	Inhibition of human recombinant MAOB using kynuramine substrate assessed as reduction in MAO-generated 4-hydroxyquinoline level by fluorescence spectrophotometry	B	BAO_0000357	single protein format	Homo sapiens	None	None	None	None	CHEMBL2039	Monoamine oxidase B	Homo sapiens	SINGLE PROTEIN	CHEMBL3400050	1	Scientific Literature	Bioorg. Med. Chem. Lett.	2015	None
CHEMBL3402197		0	321.17	0	3.80	7c	Brc1cccc(COc2ccc3c(c2)OCCO3)c1	Activity	'='	21.0	%				UO_0000187					False	CHEMBL3404565	Reversible inhibition of human recombinant MAOB pre-incubated for 15 mins at 4 times IC50 level using kynuramine substrate assessed as enzyme catalytic activity by measuring 4-hydroxyquinoline level after 20 mins by fluorescence spectrophotometry	B	BAO_0000357	single protein format	Homo sapiens	None	None	None	None	CHEMBL2039	Monoamine oxidase B	Homo sapiens	SINGLE PROTEIN	CHEMBL3400050	1	Scientific Literature	Bioorg. Med. Chem. Lett.	2015	None
CHEMBL387777		0	195.33	0	2.69	2	CCSc1ccc(C[C@H](C)N)cc1	Ki	'>'	100000.0	nM				UO_0000065					False	CHEMBL885994	Inhibition of human recombinant MAOB expressed in Pichia pastoris	B	BAO_0000019	assay format	Homo sapiens	None	None	None	None	CHEMBL2039	Monoamine oxidase B	Homo sapiens	SINGLE PROTEIN	CHEMBL1143709	1	Scientific Literature	Bioorg. Med. Chem.	2007	None
CHEMBL315361		0	190.15	0	1.49	7	O=C(O)c1coc2ccccc2c1=O	IC50	'='	0.048	nM	10.32			UO_0000065	54.27	1.01	8.83	15.28	False	CHEMBL1647187	Inhibition of human recombinant MAOB expressed in baculovirus-infected BTI insect cells after 15 mins by fluorimetric assay	B	BAO_0000219	cell-based format	Homo sapiens	None	None	None	None	CHEMBL2039	Monoamine oxidase B	Homo sapiens	SINGLE PROTEIN	CHEMBL1641485	1	Scientific Literature	Bioorg. Med. Chem. Lett.	2011	None
CHEMBL673	PARGYLINE	4	159.23	0	1.75	3	C#CCN(C)Cc1ccccc1	IC50	'='	2600.0	nM	5.58			UO_0000065	35.08	0.64	3.84	172.38	False	CHEMBL1059215	Inhibition of MAOB	B	BAO_0000357	single protein format	None	None	None	None	None	CHEMBL2039	Monoamine oxidase B	Homo sapiens	SINGLE PROTEIN	CHEMBL1153579	1	Scientific Literature	Eur. J. Med. Chem.	2009	None
CHEMBL550000		0	238.29	0	3.01	4	Oc1ccc(C2=NN(c3ccccc3)CC2)cc1	IC50	'='	3000.0	nM	5.52			UO_0000065	23.18	0.42	2.51	15.41	False	CHEMBL1059215	Inhibition of MAOB	B	BAO_0000357	single protein format	None	None	None	None	None	CHEMBL2039	Monoamine oxidase B	Homo sapiens	SINGLE PROTEIN	CHEMBL1153579	1	Scientific Literature	Eur. J. Med. Chem.	2009	None
CHEMBL551075		0	140.14	0	1.11	6	COc1cc(O)ccc1O	IC50	'='	8900.0	nM	5.05			UO_0000065	36.04	0.69	3.94	10.16	False	CHEMBL1059215	Inhibition of MAOB	B	BAO_0000357	single protein format	None	None	None	None	None	CHEMBL2039	Monoamine oxidase B	Homo sapiens	SINGLE PROTEIN	CHEMBL1153579	1	Scientific Literature	Eur. J. Med. Chem.	2009	None
CHEMBL564763		0	248.28	0	1.66	19	COc1ccc(C2=NN(C(C)=O)CC2)cc1OC	IC50	'='	88000.0	nM	4.06			UO_0000065	16.33	0.31	2.40	7.93	False	CHEMBL1059215	Inhibition of MAOB	B	BAO_0000357	single protein format	None	None	None	None	None	CHEMBL2039	Monoamine oxidase B	Homo sapiens	SINGLE PROTEIN	CHEMBL1153579	1	Scientific Literature	Eur. J. Med. Chem.	2009	None
CHEMBL2023193	[18F]FLUORORASAGILINE	0	188.24	0	1.84	6	C#CCN[C@H]1c2ccccc2C[C@@H]1[18F]	Activity						Active						False	CHEMBL2027557	Binding affinity to MAO-B in human brain external globus pallidus region at 4 MBq/200 ml after 90 mins by autoradiography analysis	B	BAO_0000221	tissue-based format	Homo sapiens	CHEMBL3987754	Globus pallidus	None	None	CHEMBL2039	Monoamine oxidase B	Homo sapiens	SINGLE PROTEIN	CHEMBL2021868	1	Scientific Literature	Bioorg. Med. Chem.	2012	None
CHEMBL1255743	TRANYLCYPROMINE HYDROCHLORIDE	0	169.65	0	1.50	1a(Trans)	Cl.N[C@@H]1C[C@H]1c1ccccc1	IC50	'='	35.0	nM	7.46			UO_0000065	55.98	1.02	5.96	28.65	False	CHEMBL814335	Compound was evaluated for inhibition of Microbial tyramine oxidase; competitive	B	BAO_0000357	single protein format	None	None	None	None	None	CHEMBL2039	Monoamine oxidase B	Homo sapiens	SINGLE PROTEIN	CHEMBL1148448	1	Scientific Literature	J. Med. Chem.	2004	None
CHEMBL568150		0	257.27	0	1.95	5, AS605240	O=C1NC(=O)/C(=C/c2ccc3nccnc3c2)S1	IC50	'='	13000.0	nM	4.89			UO_0000065	18.99	0.37	2.94	6.79	True	CHEMBL1227162	Inhibition of human recombinant MAO-B after 15 mins	B	BAO_0000357	single protein format	Homo sapiens	None	None	None	None	CHEMBL2039	Monoamine oxidase B	Homo sapiens	SINGLE PROTEIN	CHEMBL1221234	1	Scientific Literature	Bioorg. Med. Chem. Lett.	2010	None
CHEMBL1213911		0	315.42	0	4.33	16	COc1cccc(-c2csc(N/N=C/c3cccs3)n2)c1	IC50	'='	493.83	nM	6.31			UO_0000065	19.99	0.41	1.98	13.56	False	CHEMBL1217544	Inhibition of human MAOB by fluorimetry	B	BAO_0000357	single protein format	Homo sapiens	None	None	None	None	CHEMBL2039	Monoamine oxidase B	Homo sapiens	SINGLE PROTEIN	CHEMBL1212838	1	Scientific Literature	Bioorg. Med. Chem.	2010	None
CHEMBL455689	ADENOPTERIN	0	468.47	0	0.83	Adenopterin	CC(c1cnc2nc(N)nc(N)c2n1)N(C)c1ccc(C(=O)N[C@@H](CCC(=O)O)C(=O)O)cc1	Activity						Not Active						False	CHEMBL965567	Inhibition of human recombinant MAOB by fluorimetric method	B	BAO_0000357	single protein format	Homo sapiens	None	None	None	None	CHEMBL2039	Monoamine oxidase B	Homo sapiens	SINGLE PROTEIN	CHEMBL1152129	1	Scientific Literature	J. Med. Chem.	2008	None
CHEMBL986	RETINOL	4	286.46	1	5.51	Vitamin A	CC1=C(/C=C/C(C)=C/C=C/C(C)=C/CO)C(C)(C)CCC1	Activity						Not Active						False	CHEMBL965567	Inhibition of human recombinant MAOB by fluorimetric method	B	BAO_0000357	single protein format	Homo sapiens	None	None	None	None	CHEMBL2039	Monoamine oxidase B	Homo sapiens	SINGLE PROTEIN	CHEMBL1152129	1	Scientific Literature	J. Med. Chem.	2008	None
CHEMBL161896		0	440.41	0	4.30	7	COCC(COc1ccc(OCc2cccc(C(F)(F)F)c2)cc1C(C)=O)C(=O)OC	IC50	'='	20.0	nM	7.70			UO_0000065	17.48	0.34	3.40	10.83	False	CHEMBL734179	Inhibitory concentration against Monoamine oxidase B was measured in baboon liver.	B	BAO_0000221	tissue-based format	Papio hamadryas	CHEMBL3559723	Liver	None	None	CHEMBL2039	Monoamine oxidase B	Homo sapiens	SINGLE PROTEIN	CHEMBL1136363	1	Scientific Literature	Bioorg. Med. Chem. Lett.	2003	None
CHEMBL1830824		0	441.95	0	2.70	48	O=C(O)c1cc2cc(I)cc(I)c2oc1=O	IC50	'='	17780.0	nM	4.75			UO_0000065	10.75	0.41	2.05	7.04	False	CHEMBL1833115	Inhibition of human recombinant MAO-B expressed in baculovirus infected BTI-TN-5B1-4 cells assessed as production of hydrogen peroxide from p-tyramine after 15 mins by microplate fluorescence assay	B	BAO_0000219	cell-based format	Homo sapiens	None	None	BTI-TN-5B1-4	None	CHEMBL2039	Monoamine oxidase B	Homo sapiens	SINGLE PROTEIN	CHEMBL1828496	1	Scientific Literature	Eur. J. Med. Chem.	2011	CHEMBL3833782
CHEMBL1830817		0	393.22	0	4.86	39	CCOC(=O)c1cc2ccc(OCc3ccc(Cl)c(Cl)c3)cc2oc1=O	IC50	'='	9.47	nM	8.02			UO_0000065	20.40	0.42	3.16	12.21	False	CHEMBL1833115	Inhibition of human recombinant MAO-B expressed in baculovirus infected BTI-TN-5B1-4 cells assessed as production of hydrogen peroxide from p-tyramine after 15 mins by microplate fluorescence assay	B	BAO_0000219	cell-based format	Homo sapiens	None	None	BTI-TN-5B1-4	None	CHEMBL2039	Monoamine oxidase B	Homo sapiens	SINGLE PROTEIN	CHEMBL1828496	1	Scientific Literature	Eur. J. Med. Chem.	2011	CHEMBL3833782
CHEMBL972	SELEGILINE	4	187.29	0	2.18	R(-)deprenyl	C#CCN(C)[C@H](C)Cc1ccccc1	IC50	'='	19.6	nM	7.71			UO_0000065	41.15	0.75	5.53	237.89	True	CHEMBL1833115	Inhibition of human recombinant MAO-B expressed in baculovirus infected BTI-TN-5B1-4 cells assessed as production of hydrogen peroxide from p-tyramine after 15 mins by microplate fluorescence assay	B	BAO_0000219	cell-based format	Homo sapiens	None	None	BTI-TN-5B1-4	None	CHEMBL2039	Monoamine oxidase B	Homo sapiens	SINGLE PROTEIN	CHEMBL1828496	1	Scientific Literature	Eur. J. Med. Chem.	2011	CHEMBL3833782
CHEMBL591524		0	329.15	0	3.79	22	O=C(c1ccccc1)c1cc2cc(Br)ccc2oc1=O	Inhibition						Not Active						False	CHEMBL1833117	Inhibition of human recombinant MAO-B expressed in baculovirus infected BTI-TN-5B1-4 cells assessed as production of hydrogen peroxide from p-tyramine at 100 uM after 15 mins by microplate fluorescence assay	B	BAO_0000219	cell-based format	Homo sapiens	None	None	BTI-TN-5B1-4	None	CHEMBL2039	Monoamine oxidase B	Homo sapiens	SINGLE PROTEIN	CHEMBL1828496	1	Scientific Literature	Eur. J. Med. Chem.	2011	CHEMBL3833782
CHEMBL1303766		0	261.28	0	2.34	45	CCN(CC)c1ccc2cc(C(=O)O)c(=O)oc2c1	Inhibition						Not Active						False	CHEMBL1833117	Inhibition of human recombinant MAO-B expressed in baculovirus infected BTI-TN-5B1-4 cells assessed as production of hydrogen peroxide from p-tyramine at 100 uM after 15 mins by microplate fluorescence assay	B	BAO_0000219	cell-based format	Homo sapiens	None	None	BTI-TN-5B1-4	None	CHEMBL2039	Monoamine oxidase B	Homo sapiens	SINGLE PROTEIN	CHEMBL1828496	1	Scientific Literature	Eur. J. Med. Chem.	2011	CHEMBL3833782
CHEMBL1823532		0	267.29	0	2.32	4g	CC(=O)N1N=C(c2ccncc2)OC1c1ccccc1	Inhibition						Not Active						False	CHEMBL1825410	Inhibition of human recombinant MAO-B expressed in BTI-TN-5B1-4 insect cells at 100 uM using p-tyramine substrate by Amplex Red MAO assay	B	BAO_0000219	cell-based format	Homo sapiens	None	None	BTI-TN-5B1-4	None	CHEMBL2039	Monoamine oxidase B	Homo sapiens	SINGLE PROTEIN	CHEMBL1821564	1	Scientific Literature	J. Med. Chem.	2011	CHEMBL3833782
CHEMBL1806766		0	280.33	0	0.40	5l	CC(C)CCOc1nc2c(c(=O)n(C)c(=O)n2C)n1C	IC50	'='	14130.0	nM	4.85			UO_0000065	17.30	0.33	4.45	6.83	False	CHEMBL1810271	Inhibition of recombinant human MAOB expressed in baculovirus infected insect cell microsomes using kynuramine as substrate assessed as formation of 4-hydroxyquinoline after 20 mins by fluorescence spectrophotometry	B	BAO_0000251	microsome format	Homo sapiens	None	None	None	Microsome	CHEMBL2039	Monoamine oxidase B	Homo sapiens	SINGLE PROTEIN	CHEMBL1806454	1	Scientific Literature	Eur. J. Med. Chem.	2011	None
CHEMBL1806761		0	304.35	0	0.71	5f	Cn1c(=O)c2c(nc(OCC3CC=CCC3)n2C)n(C)c1=O	IC50	'='	2990.0	nM	5.52			UO_0000065	18.15	0.34	4.81	7.78	False	CHEMBL1810271	Inhibition of recombinant human MAOB expressed in baculovirus infected insect cell microsomes using kynuramine as substrate assessed as formation of 4-hydroxyquinoline after 20 mins by fluorescence spectrophotometry	B	BAO_0000251	microsome format	Homo sapiens	None	None	None	Microsome	CHEMBL2039	Monoamine oxidase B	Homo sapiens	SINGLE PROTEIN	CHEMBL1806454	1	Scientific Literature	Eur. J. Med. Chem.	2011	None
CHEMBL1806762		0	306.37	0	0.93	5g	Cn1c(=O)c2c(nc(OCC3CCCCC3)n2C)n(C)c1=O	Ki	'='	1000.0	nM	6.00			UO_0000065	19.58	0.37	5.07	8.44	False	CHEMBL1810271	Inhibition of recombinant human MAOB expressed in baculovirus infected insect cell microsomes using kynuramine as substrate assessed as formation of 4-hydroxyquinoline after 20 mins by fluorescence spectrophotometry	B	BAO_0000251	microsome format	Homo sapiens	None	None	None	Microsome	CHEMBL2039	Monoamine oxidase B	Homo sapiens	SINGLE PROTEIN	CHEMBL1806454	1	Scientific Literature	Eur. J. Med. Chem.	2011	None
CHEMBL1806767		0	364.79	0	1.08	5m	Cn1c(=O)c2c(nc(OCCOc3ccc(Cl)cc3)n2C)n(C)c1=O	Ki	'='	130.0	nM	6.89			UO_0000065	18.88	0.38	5.81	8.58	False	CHEMBL1810271	Inhibition of recombinant human MAOB expressed in baculovirus infected insect cell microsomes using kynuramine as substrate assessed as formation of 4-hydroxyquinoline after 20 mins by fluorescence spectrophotometry	B	BAO_0000251	microsome format	Homo sapiens	None	None	None	Microsome	CHEMBL2039	Monoamine oxidase B	Homo sapiens	SINGLE PROTEIN	CHEMBL1806454	1	Scientific Literature	Eur. J. Med. Chem.	2011	None
CHEMBL1806758		0	328.37	0	0.98	5a	Cn1c(=O)c2c(nc(OCCCc3ccccc3)n2C)n(C)c1=O	IC50	'='	615.0	nM	6.21			UO_0000065	18.92	0.35	5.23	8.74	False	CHEMBL1810271	Inhibition of recombinant human MAOB expressed in baculovirus infected insect cell microsomes using kynuramine as substrate assessed as formation of 4-hydroxyquinoline after 20 mins by fluorescence spectrophotometry	B	BAO_0000251	microsome format	Homo sapiens	None	None	None	Microsome	CHEMBL2039	Monoamine oxidase B	Homo sapiens	SINGLE PROTEIN	CHEMBL1806454	1	Scientific Literature	Eur. J. Med. Chem.	2011	None
CHEMBL1806762		0	306.37	0	0.93	5g	Cn1c(=O)c2c(nc(OCC3CCCCC3)n2C)n(C)c1=O	IC50	'='	1365.0	nM	5.87			UO_0000065	19.14	0.36	4.93	8.25	False	CHEMBL1810271	Inhibition of recombinant human MAOB expressed in baculovirus infected insect cell microsomes using kynuramine as substrate assessed as formation of 4-hydroxyquinoline after 20 mins by fluorescence spectrophotometry	B	BAO_0000251	microsome format	Homo sapiens	None	None	None	Microsome	CHEMBL2039	Monoamine oxidase B	Homo sapiens	SINGLE PROTEIN	CHEMBL1806454	1	Scientific Literature	Eur. J. Med. Chem.	2011	None
CHEMBL498506		0	299.44	1	5.10	rac-6	Cc1ccc(-c2csc(N/N=C3/CCCCC3C)n2)cc1	IC50	'='	142.64	nM	6.85			UO_0000065	22.86	0.45	1.75	18.36	False	CHEMBL1005558	Inhibition of human recombinant MAOB	B	BAO_0000357	single protein format	Homo sapiens	None	None	None	None	CHEMBL2039	Monoamine oxidase B	Homo sapiens	SINGLE PROTEIN	CHEMBL1156572	1	Scientific Literature	J. Med. Chem.	2008	None
CHEMBL498507		0	330.41	0	4.70	rac-8	CC1CCCC/C1=N/Nc1nc(-c2ccc([N+](=O)[O-])cc2)cs1	Km	'='	220330.0	nM				UO_0000065					False	CHEMBL1005556	Activity of human recombinant MAOB	B	BAO_0000357	single protein format	Homo sapiens	None	None	None	None	CHEMBL2039	Monoamine oxidase B	Homo sapiens	SINGLE PROTEIN	CHEMBL1156572	1	Scientific Literature	J. Med. Chem.	2008	None
CHEMBL498506		0	299.44	1	5.10	rac-6	Cc1ccc(-c2csc(N/N=C3/CCCCC3C)n2)cc1	Km	'='	220330.0	nM				UO_0000065					False	CHEMBL1005556	Activity of human recombinant MAOB	B	BAO_0000357	single protein format	Homo sapiens	None	None	None	None	CHEMBL2039	Monoamine oxidase B	Homo sapiens	SINGLE PROTEIN	CHEMBL1156572	1	Scientific Literature	J. Med. Chem.	2008	None
CHEMBL496281		0	354.31	1	6.09	rac-4	CC1CCCC/C1=N/Nc1nc(-c2ccc(Cl)cc2Cl)cs1	Vmax	'='	24.32	nmol/min									False	CHEMBL1005556	Activity of human recombinant MAOB	B	BAO_0000357	single protein format	Homo sapiens	None	None	None	None	CHEMBL2039	Monoamine oxidase B	Homo sapiens	SINGLE PROTEIN	CHEMBL1156572	1	Scientific Literature	J. Med. Chem.	2008	None
CHEMBL246809		0	271.39	0	4.46	6	Cc1ccc(-c2csc(NN=C3CCCC3)n2)cc1	IC50	'='	134.9	nM	6.87			UO_0000065	25.31	0.49	2.41	18.43	False	CHEMBL1251644	Inhibition of human recombinant MAOB expressed in baculovirus infected BTI-TN-5B1-4 insect cells assessed as hydrogen peroxide production from p-tyramine by amplex red assay	B	BAO_0000219	cell-based format	Homo sapiens	None	None	BTI-TN-5B1-4	None	CHEMBL2039	Monoamine oxidase B	Homo sapiens	SINGLE PROTEIN	CHEMBL1250430	1	Scientific Literature	Bioorg. Med. Chem.	2010	CHEMBL3833782
CHEMBL2392121		0	377.90	0	2.78	37b	CC(=O)Nc1nc(CCc2ccc(Cc3c[nH]c(N)n3)cc2)cs1.Cl	IC50	'='	11000.0	nM	4.96			UO_0000065	14.52	0.28	2.18	5.13	False	CHEMBL2393848	Inhibition of human recombinant MAO-B using benzylamine as substrate after 1 hr by fluorometric assay	B	BAO_0000357	single protein format	Homo sapiens	None	None	None	None	CHEMBL2039	Monoamine oxidase B	Homo sapiens	SINGLE PROTEIN	CHEMBL2390878	1	Scientific Literature	Bioorg. Med. Chem.	2013	None
CHEMBL972	SELEGILINE	4	187.29	0	2.18	D	C#CCN(C)[C@H](C)Cc1ccccc1	Inhibition	'='	52.05	%				UO_0000187					True	CHEMBL1217612	Inhibition of human MAOB at 20 nM by centrifugation-ultrafiltration method	B	BAO_0000357	single protein format	Homo sapiens	None	None	None	None	CHEMBL2039	Monoamine oxidase B	Homo sapiens	SINGLE PROTEIN	CHEMBL1212838	1	Scientific Literature	Bioorg. Med. Chem.	2010	None
CHEMBL1240558		0	321.40	1	5.07	41	CC1CCCC/C1=N\Nc1nc(-c2ccc(F)cc2F)cs1	IC50	'='	14.0	nM	7.85			UO_0000065	24.44	0.49	2.78	21.07	True	CHEMBL1251644	Inhibition of human recombinant MAOB expressed in baculovirus infected BTI-TN-5B1-4 insect cells assessed as hydrogen peroxide production from p-tyramine by amplex red assay	B	BAO_0000219	cell-based format	Homo sapiens	None	None	BTI-TN-5B1-4	None	CHEMBL2039	Monoamine oxidase B	Homo sapiens	SINGLE PROTEIN	CHEMBL1250430	1	Scientific Literature	Bioorg. Med. Chem.	2010	CHEMBL3833782
CHEMBL1253693		0	305.83	1	5.20	11	Clc1ccc(-c2csc(NN=C3CCCCC3)n2)cc1	IC50	'='	211.0	nM	6.68			UO_0000065	21.83	0.46	1.48	17.91	False	CHEMBL1251644	Inhibition of human recombinant MAOB expressed in baculovirus infected BTI-TN-5B1-4 insect cells assessed as hydrogen peroxide production from p-tyramine by amplex red assay	B	BAO_0000219	cell-based format	Homo sapiens	None	None	BTI-TN-5B1-4	None	CHEMBL2039	Monoamine oxidase B	Homo sapiens	SINGLE PROTEIN	CHEMBL1250430	1	Scientific Literature	Bioorg. Med. Chem.	2010	CHEMBL3833782
CHEMBL1254471		0	276.34	0	4.13	6c	Cc1cc2cc(NC(=O)/C=C/c3ccccc3)ccc2[nH]1	IC50	'='	18820.0	nM	4.72			UO_0000065	17.10	0.31	0.60	10.53	False	CHEMBL1252258	Inhibition of human recombinant MAOB expressed in baculovirus infected BTI insect cells after 20 mins by spectrofluorimetric analysis	B	BAO_0000219	cell-based format	Homo sapiens	None	None	None	None	CHEMBL2039	Monoamine oxidase B	Homo sapiens	SINGLE PROTEIN	CHEMBL1250475	1	Scientific Literature	Eur. J. Med. Chem.	2010	None
CHEMBL1254625		0	314.72	0	3.42	8d	O=C(/C=C/c1cccc(Cl)c1)Oc1ccc2c(c1)CC(=O)O2	IC50	'='	440.0	nM	6.36			UO_0000065	20.20	0.39	2.94	12.08	False	CHEMBL1252258	Inhibition of human recombinant MAOB expressed in baculovirus infected BTI insect cells after 20 mins by spectrofluorimetric analysis	B	BAO_0000219	cell-based format	Homo sapiens	None	None	None	None	CHEMBL2039	Monoamine oxidase B	Homo sapiens	SINGLE PROTEIN	CHEMBL1250475	1	Scientific Literature	Eur. J. Med. Chem.	2010	None
CHEMBL62743		0	310.35	0	3.10	10	CC(=O)N1N=C(c2ccc(O)cc2O)CC1c1ccc(C)cc1	IC50	'='	42000.0	nM	4.38			UO_0000065	14.10	0.26	1.28	5.98	False	CHEMBL732527	Inhibition of human monoamine oxidase B	B	BAO_0000357	single protein format	Homo sapiens	None	None	None	None	CHEMBL2039	Monoamine oxidase B	Homo sapiens	SINGLE PROTEIN	CHEMBL1149145	1	Scientific Literature	J. Med. Chem.	2004	None
CHEMBL2391737		0	239.27	0	2.97	6s	O=C1OCc2ccc(NCc3ccccc3)cc21	Inhibition						Not Active						False	CHEMBL2394314	Inhibition of human recombinant monoamine oxidase-B assessed as kynuramine conversion to 6-hydroxyquinoline at 100 uM after 20 mins by fluorescence spectrophotometric analysis	B	BAO_0000357	single protein format	Homo sapiens	None	None	None	None	CHEMBL2039	Monoamine oxidase B	Homo sapiens	SINGLE PROTEIN	CHEMBL2390879	1	Scientific Literature	Bioorg. Med. Chem. Lett.	2013	None
CHEMBL2391872		0	254.28	0	2.98	6i	O=C1OCc2ccc(OCCc3ccccc3)cc21	IC50	'='	47.0	nM	7.33			UO_0000065	28.82	0.53	4.35	20.62	False	CHEMBL2394315	Inhibition of human recombinant monoamine oxidase-B assessed as kynuramine conversion to 6-hydroxyquinoline after 20 mins by fluorescence spectrophotometric analysis	B	BAO_0000357	single protein format	Homo sapiens	None	None	None	None	CHEMBL2039	Monoamine oxidase B	Homo sapiens	SINGLE PROTEIN	CHEMBL2390879	1	Scientific Literature	Bioorg. Med. Chem. Lett.	2013	None
CHEMBL2391871		0	319.15	0	3.70	6h	O=C1OCc2ccc(OCc3cccc(Br)c3)cc21	IC50	'='	3.5	nM	8.46			UO_0000065	26.50	0.61	4.76	23.80	False	CHEMBL2394315	Inhibition of human recombinant monoamine oxidase-B assessed as kynuramine conversion to 6-hydroxyquinoline after 20 mins by fluorescence spectrophotometric analysis	B	BAO_0000357	single protein format	Homo sapiens	None	None	None	None	CHEMBL2039	Monoamine oxidase B	Homo sapiens	SINGLE PROTEIN	CHEMBL2390879	1	Scientific Literature	Bioorg. Med. Chem. Lett.	2013	None
CHEMBL2391870		0	254.28	0	3.24	6g	Cc1ccc(COc2ccc3c(c2)C(=O)OC3)cc1	IC50	'='	9.0	nM	8.05			UO_0000065	31.64	0.58	4.81	22.64	False	CHEMBL2394315	Inhibition of human recombinant monoamine oxidase-B assessed as kynuramine conversion to 6-hydroxyquinoline after 20 mins by fluorescence spectrophotometric analysis	B	BAO_0000357	single protein format	Homo sapiens	None	None	None	None	CHEMBL2039	Monoamine oxidase B	Homo sapiens	SINGLE PROTEIN	CHEMBL2390879	1	Scientific Literature	Bioorg. Med. Chem. Lett.	2013	None
CHEMBL447295		0	694.55	3	1.29	2	COc1ccc(O[C@@H]2O[C@H](CO)[C@@H](O)[C@H](O)[C@H]2O)c2c(=O)c3c(O)c(-c4cc(O)c5oc6cc(O)cc(O)c6c(=O)c5c4O)c(O)cc3oc12	Inhibition	'='	39.1	%				UO_0000187					False	CHEMBL974075	Inhibition of monoamine oxidase B at 10 uM	B	BAO_0000357	single protein format	None	None	None	None	None	CHEMBL2039	Monoamine oxidase B	Homo sapiens	SINGLE PROTEIN	CHEMBL1149880	1	Scientific Literature	J. Nat. Prod.	2008	None
CHEMBL577123		0	204.18	0	1.80	60b	Cc1ccc2oc(=O)c(C(=O)O)cc2c1	IC50	'='	19.05	nM	7.72			UO_0000065	37.81	0.70	5.92	11.44	False	CHEMBL2380135	Inhibition of MAO-B (unknown origin)	B	BAO_0000357	single protein format	Homo sapiens	None	None	None	None	CHEMBL2039	Monoamine oxidase B	Homo sapiens	SINGLE PROTEIN	CHEMBL2375267	1	Scientific Literature	Bioorg. Med. Chem.	2013	None
CHEMBL164457		0	265.27	0	3.05	2	O=C(Nc1ccccc1)c1cc(=O)c2ccccc2o1	Inhibition						Not Active						False	CHEMBL1647189	Inhibition of human recombinant MAOB expressed in baculovirus-infected BTI insect cells at 100 uM after 15 mins by fluorimetric assay	B	BAO_0000219	cell-based format	Homo sapiens	None	None	None	None	CHEMBL2039	Monoamine oxidase B	Homo sapiens	SINGLE PROTEIN	CHEMBL1641485	1	Scientific Literature	Bioorg. Med. Chem. Lett.	2011	None
CHEMBL542118		0	169.66	0	1.50	1b(Cis)	Cl.NC1CC1c1ccccc1	IC50	'='	33.0	nM	7.48			UO_0000065	56.17	1.02	5.98	28.75	False	CHEMBL814336	Compound was evaluated for inhibition of Microbial tyramine oxidase; irreversible	B	BAO_0000357	single protein format	None	None	None	None	None	CHEMBL2039	Monoamine oxidase B	Homo sapiens	SINGLE PROTEIN	CHEMBL1148448	1	Scientific Literature	J. Med. Chem.	2004	None
CHEMBL1813519		0	267.28	0	2.19	5c	O=C1NC(=O)c2cc(OCCc3ccccc3)ccc21	Ki	'='	7.0	nM	8.15			UO_0000065	30.51	0.56	5.96	14.72	False	CHEMBL1816572	Inhibition of human recombinant MAOB expressed in insect cells using kynuramine substrate using Cheng and Prusoff equation by fluorescence spectroscopy	B	BAO_0000219	cell-based format	Homo sapiens	None	None	None	None	CHEMBL2039	Monoamine oxidase B	Homo sapiens	SINGLE PROTEIN	CHEMBL1811758	1	Scientific Literature	Bioorg. Med. Chem.	2011	None
CHEMBL1766556		0	282.30	0	3.06	1m	COc1cc(/C=C2\COc3ccccc3C2=O)ccc1O	IC50	'='	104.34	nM	6.98			UO_0000065	24.73	0.45	3.92	12.52	False	CHEMBL1769015	Inhibition of human recombinant MAO-B expressed in baculovirus infected BTI-TN-5B1-4 insect sells assessed as hydrogen peroxide production by fluorimetric method	B	BAO_0000219	cell-based format	Homo sapiens	None	None	BTI-TN-5B1-4	None	CHEMBL2039	Monoamine oxidase B	Homo sapiens	SINGLE PROTEIN	CHEMBL1765017	1	Scientific Literature	J. Med. Chem.	2011	CHEMBL3833782
CHEMBL609917		0	256.30	0	4.97	4b	Fc1ccc(-c2cc(=S)c3ccccc3o2)cc1	Inhibition						Not Active						False	CHEMBL1071598	Inhibition of human recombinant MAOB expressed in BTI-TN-5B1-4 cells at 100 uM by para-tyramine oxidation assay	B	BAO_0000219	cell-based format	Homo sapiens	None	None	BTI-TN-5B1-4	None	CHEMBL2039	Monoamine oxidase B	Homo sapiens	SINGLE PROTEIN	CHEMBL1159098	1	Scientific Literature	Bioorg. Med. Chem.	2010	CHEMBL3833782
CHEMBL1823813		0	222.29	0	1.57	8	O=C1NC(=S)S/C1=C/c1ccncc1	IC50						Not Determined						False	CHEMBL1817009	Inhibition of human recombinant MAOB by amplex red assay	B	BAO_0000357	single protein format	Homo sapiens	None	None	None	None	CHEMBL2039	Monoamine oxidase B	Homo sapiens	SINGLE PROTEIN	CHEMBL1811826	1	Scientific Literature	Bioorg. Med. Chem. Lett.	2011	None
CHEMBL599565		0	252.34	1	5.14	4i	Cc1ccc2c(=S)cc(-c3ccccc3)oc2c1	Inhibition	'='	40.0	%				UO_0000187					False	CHEMBL1071598	Inhibition of human recombinant MAOB expressed in BTI-TN-5B1-4 cells at 100 uM by para-tyramine oxidation assay	B	BAO_0000219	cell-based format	Homo sapiens	None	None	BTI-TN-5B1-4	None	CHEMBL2039	Monoamine oxidase B	Homo sapiens	SINGLE PROTEIN	CHEMBL1159098	1	Scientific Literature	Bioorg. Med. Chem.	2010	CHEMBL3833782
CHEMBL9020	N-PHENYL-PHTHALIMIDE	0	223.23	0	2.49	6a	O=C1c2ccccc2C(=O)N1c1ccccc1	Inhibition	'='	50.3	%				UO_0000187					False	CHEMBL1816575	Inhibition of human recombinant MAOB expressed in insect cells using kynuramine substrate at 100 uM by fluorescence spectroscopy	B	BAO_0000219	cell-based format	Homo sapiens	None	None	None	None	CHEMBL2039	Monoamine oxidase B	Homo sapiens	SINGLE PROTEIN	CHEMBL1811758	1	Scientific Literature	Bioorg. Med. Chem.	2011	None
CHEMBL1813518		0	239.23	0	2.36	5a	O=C1NC(=O)c2cc(Oc3ccccc3)ccc21	Inhibition						Active						False	CHEMBL1816579	Reversible inhibition of human recombinant MAOB expressed in insect cells using kynuramine substrate by Lineweaver-Burk plot	B	BAO_0000219	cell-based format	Homo sapiens	None	None	None	None	CHEMBL2039	Monoamine oxidase B	Homo sapiens	SINGLE PROTEIN	CHEMBL1811758	1	Scientific Literature	Bioorg. Med. Chem.	2011	None
CHEMBL591922		0	250.30	0	4.08	3k	Cc1ccc(-c2cc(=O)c3ccc(C)cc3o2)cc1	Inhibition	'='	40.0	%				UO_0000187					False	CHEMBL1071598	Inhibition of human recombinant MAOB expressed in BTI-TN-5B1-4 cells at 100 uM by para-tyramine oxidation assay	B	BAO_0000219	cell-based format	Homo sapiens	None	None	BTI-TN-5B1-4	None	CHEMBL2039	Monoamine oxidase B	Homo sapiens	SINGLE PROTEIN	CHEMBL1159098	1	Scientific Literature	Bioorg. Med. Chem.	2010	CHEMBL3833782
CHEMBL596899		0	254.26	0	3.91	3j	Cc1ccc2c(=O)cc(-c3ccc(F)cc3)oc2c1	Inhibition	'='	40.0	%				UO_0000187					False	CHEMBL1071598	Inhibition of human recombinant MAOB expressed in BTI-TN-5B1-4 cells at 100 uM by para-tyramine oxidation assay	B	BAO_0000219	cell-based format	Homo sapiens	None	None	BTI-TN-5B1-4	None	CHEMBL2039	Monoamine oxidase B	Homo sapiens	SINGLE PROTEIN	CHEMBL1159098	1	Scientific Literature	Bioorg. Med. Chem.	2010	CHEMBL3833782
CHEMBL408592		0	187.29	0	2.28	5b	CN1CC[C@]2(c3ccccc3)C[C@@H]2C1	Vmax	'='	135.0	nmol				UO_0000041					False	CHEMBL935473	Activity of 50 nM human recombinant MAOB after 30 mins	B	BAO_0000357	single protein format	Homo sapiens	None	None	None	None	CHEMBL2039	Monoamine oxidase B	Homo sapiens	SINGLE PROTEIN	CHEMBL1142441	1	Scientific Literature	Bioorg. Med. Chem.	2008	None
CHEMBL569167		0	348.26	1	5.56	2b	Clc1ccc(/C=N/Nc2nc(-c3ccc(Cl)cc3)cs2)cc1	Inhibition	'='	40.0	%				UO_0000187					False	CHEMBL1936779	Inhibition of human recombinant MAO-B expressed in baculovirus infected BTI-TN-5B1-4 insect cells assessed as inhibition of hydrogen peroxide production from p-tryptamine at 100 uM after 15 mins by fluorimetric method	B	BAO_0000219	cell-based format	Homo sapiens	None	None	BTI-TN-5B1-4	None	CHEMBL2039	Monoamine oxidase B	Homo sapiens	SINGLE PROTEIN	CHEMBL1932930	1	Scientific Literature	Eur. J. Med. Chem.	2012	CHEMBL3833782
CHEMBL156861		0	350.22	0	3.02	12e	C/N=C1/CCc2c1n(C)c1ccc(OC(=O)NC)c(Br)c21	IC50	'>'	1000000.0	nM		Outside typical range		UO_0000065					False	CHEMBL706869	Compound was tested for inhibition of monoamine oxidase-B (MAO-B).	B	BAO_0000357	single protein format	None	None	None	None	None	CHEMBL2039	Monoamine oxidase B	Homo sapiens	SINGLE PROTEIN	CHEMBL1151505	1	Scientific Literature	Bioorg. Med. Chem. Lett.	1996	None
CHEMBL214268	PHA-543613	1	271.32	0	1.65	14, PHA-543613	O=C(N[C@H]1CN2CCC1CC2)c1cc2ccoc2cn1	Inhibition	'<'	10.0	%				UO_0000187					False	CHEMBL862872	Inhibition of MAO-B at 1 uM	B	BAO_0000357	single protein format	Homo sapiens	None	None	None	None	CHEMBL2039	Monoamine oxidase B	Homo sapiens	SINGLE PROTEIN	CHEMBL1138064	1	Scientific Literature	J. Med. Chem.	2006	None
CHEMBL1179		0	133.19	0	1.50	2-PCPA, parnate	N[C@@H]1C[C@H]1c1ccccc1	Ratio	'='	469.0	/M/s									False	CHEMBL926835	Ratio of Kinact to KI of human MAOB	B	BAO_0000357	single protein format	Homo sapiens	None	None	None	None	CHEMBL2039	Monoamine oxidase B	Homo sapiens	SINGLE PROTEIN	CHEMBL1144791	1	Scientific Literature	Bioorg. Med. Chem. Lett.	2008	None
CHEMBL254970		0	163.22	0	1.51	11	COc1ccc([C@@H]2C[C@H]2N)cc1	Kinact	'='	20.5	uM				UO_0000064					False	CHEMBL926830	Inhibition of human MAOB	B	BAO_0000357	single protein format	Homo sapiens	None	None	None	None	CHEMBL2039	Monoamine oxidase B	Homo sapiens	SINGLE PROTEIN	CHEMBL1144791	1	Scientific Literature	Bioorg. Med. Chem. Lett.	2008	None
CHEMBL3417300		0	540.71	2	5.34	14c	Cc1c(C)c2ccc(OCCN3CCN(CCCNc4c5c(nc6ccccc46)CCCC5)CC3)cc2oc1=O	IC50	'='	240.0	nM	6.62			UO_0000065	12.24	0.23	1.28	9.34	False	CHEMBL3418558	Inhibition of human MAO-B using p-tyramine as substrate assessed as H2O2 production by amplex red assay	B	BAO_0000357	single protein format	Homo sapiens	None	None	None	None	CHEMBL2039	Monoamine oxidase B	Homo sapiens	SINGLE PROTEIN	CHEMBL3414495	1	Scientific Literature	Eur. J. Med. Chem.	2015	None
CHEMBL241909		0	254.28	0	3.40	2d, racemic	COc1ccc(C2CC(=O)c3ccccc3O2)cc1	IC50	'='	2200.0	nM	5.66			UO_0000065	22.25	0.41	2.26	15.92	False	CHEMBL1071596	Inhibition of human recombinant MAOB expressed in BTI-TN-5B1-4 cells by para-tyramine oxidation assay	B	BAO_0000219	cell-based format	Homo sapiens	None	None	BTI-TN-5B1-4	None	CHEMBL2039	Monoamine oxidase B	Homo sapiens	SINGLE PROTEIN	CHEMBL1159098	1	Scientific Literature	Bioorg. Med. Chem.	2010	CHEMBL3833782
CHEMBL55934	NAPHTHOQUINONE	0	158.16	0	1.62	1,4-NQ	O=C1C=CC(=O)c2ccccc21	Ki	'='	1500.0	nM	5.82			UO_0000065	36.82	0.66	4.20	17.06	False	CHEMBL1930779	Competitive inhibition of human recombinant MAO-B expressed in baculovirus infected insect cells using benzylamine as substrate by Lineweaver-Burk plot analysis	B	BAO_0000219	cell-based format	Homo sapiens	None	None	None	None	CHEMBL2039	Monoamine oxidase B	Homo sapiens	SINGLE PROTEIN	CHEMBL1926587	1	Scientific Literature	Bioorg. Med. Chem.	2011	None
CHEMBL55934	NAPHTHOQUINONE	0	158.16	0	1.62	1,4-NQ	O=C1C=CC(=O)c2ccccc21	Inhibition						Active						False	CHEMBL1930781	Reversible inhibition of human recombinant MAO-B expressed in baculovirus infected insect cells assessed as decrease in Km at 5 uM preincubated for 20 mins measured 3 hrs post dialysis by Lineweaver-Burk plot analysis	B	BAO_0000219	cell-based format	Homo sapiens	None	None	None	None	CHEMBL2039	Monoamine oxidase B	Homo sapiens	SINGLE PROTEIN	CHEMBL1926587	1	Scientific Literature	Bioorg. Med. Chem.	2011	None
CHEMBL1928855		0	200.24	0	2.71	TMN	CC1=C(C)C(=O)c2cc(C)ccc2C1=O	Ki	'='	3000.0	nM	5.52			UO_0000065	27.58	0.50	2.81	16.18	False	CHEMBL1930785	Competitive inhibition of human MAO-B	B	BAO_0000357	single protein format	Homo sapiens	None	None	None	None	CHEMBL2039	Monoamine oxidase B	Homo sapiens	SINGLE PROTEIN	CHEMBL1926587	1	Scientific Literature	Bioorg. Med. Chem.	2011	None
CHEMBL55934	NAPHTHOQUINONE	0	158.16	0	1.62	1,4-NQ	O=C1C=CC(=O)c2ccccc21	Inhibition						Active						False	CHEMBL1930793	Competitive inhibition of human recombinant MAO-B expressed in baculovirus infected insect cells assessed as increase in Km at 5 uM by Lineweaver-Burk plot analysis	B	BAO_0000219	cell-based format	Homo sapiens	None	None	None	None	CHEMBL2039	Monoamine oxidase B	Homo sapiens	SINGLE PROTEIN	CHEMBL1926587	1	Scientific Literature	Bioorg. Med. Chem.	2011	None
CHEMBL1814073		0	231.25	0	1.93	24	CCCNC(=O)c1coc2ccccc2c1=O	IC50	'='	37690.0	nM	4.42			UO_0000065	19.13	0.36	2.49	7.46	False	CHEMBL1815009	Inhibition of human MAO-B assessed as inhibition of p-tyramine oxidation to p-hydroxyphenyl-acetaldehyde after 15 mins by fluorimetric method	B	BAO_0000357	single protein format	Homo sapiens	None	None	None	None	CHEMBL2039	Monoamine oxidase B	Homo sapiens	SINGLE PROTEIN	CHEMBL1811774	1	Scientific Literature	J. Med. Chem.	2011	None
CHEMBL40948		0	132.21	0	3.11	alpha_MeCA	C/C=C(\C)c1ccccc1	K inact	'='				Potential missing data							False	CHEMBL734566	Inactivation of monoamine oxidase measured as kinetic constant, Kinact at 1-5 conc range; non pseudo first order	F	BAO_0000019	assay format	None	None	None	None	None	CHEMBL2039	Monoamine oxidase B	Homo sapiens	SINGLE PROTEIN	CHEMBL1124176	1	Scientific Literature	J. Med. Chem.	1988	None
CHEMBL41827		0	201.31	0	3.18	6b	CN(C)C1C=C(c2ccccc2)CCC1	Ki	'='	1040000.0	nM		Outside typical range		UO_0000065					False	CHEMBL734355	Inhibition of human liver monoamine oxidase was determined	B	BAO_0000019	assay format	None	None	None	None	None	CHEMBL2039	Monoamine oxidase B	Homo sapiens	SINGLE PROTEIN	CHEMBL1124176	1	Scientific Literature	J. Med. Chem.	1988	None
CHEMBL1814068		0	299.71	0	3.70	19	O=C(Nc1ccc(Cl)cc1)c1coc2ccccc2c1=O	Inhibition	'='	59.6	%				UO_0000187					False	CHEMBL1815017	Reversible inhibition of human MAOB expressed assessed as inhibition of p-tyramine oxidation to p-hydroxyphenyl-acetaldehyde at 100 uM measured before repeated washing by centrifugation-ultrafiltration method	B	BAO_0000357	single protein format	Homo sapiens	None	None	None	None	CHEMBL2039	Monoamine oxidase B	Homo sapiens	SINGLE PROTEIN	CHEMBL1811774	1	Scientific Literature	J. Med. Chem.	2011	None
CHEMBL1938899		0	163.22	0	1.51	4	COc1ccc(C2CC2N)cc1	Ratio	'='	1112.0	/M/s									False	CHEMBL1942532	Ratio of Kinact to Ki for MAO B	B	BAO_0000357	single protein format	None	None	None	None	None	CHEMBL2039	Monoamine oxidase B	Homo sapiens	SINGLE PROTEIN	CHEMBL1938384	1	Scientific Literature	J. Med. Chem.	2011	None
CHEMBL592160		0	193.27	0	1.59	4a	O=C1CSC(c2ccccc2)CN1	Ki	'>'	100000.0	nM				UO_0000065					False	CHEMBL1071678	Inhibition of human recombinant MAOB by spectrophotometrically	B	BAO_0000357	single protein format	Homo sapiens	None	None	None	None	CHEMBL2039	Monoamine oxidase B	Homo sapiens	SINGLE PROTEIN	CHEMBL1157540	1	Scientific Literature	Bioorg. Med. Chem.	2010	None
CHEMBL1650844		0	451.66	0	3.80	1, HPCOM	OCC1(N2CCC(n3c(N4CC5CNCC5C4)nc4ccccc43)CC2)CCCCCCC1	Inhibition	'<'	10.0	%				UO_0000187					False	CHEMBL1663566	Inhibition of human monoamine oxidase B at 1 uM relative to control	B	BAO_0000357	single protein format	Homo sapiens	None	None	None	None	CHEMBL2039	Monoamine oxidase B	Homo sapiens	SINGLE PROTEIN	CHEMBL1649335	1	Scientific Literature	Bioorg. Med. Chem.	2010	None
CHEMBL3299039		0	223.34	0	2.11	4	CC1=C(/C=N/NC(N)=S)C(C)(C)CC=C1	IC50	'='	74500.0	nM	4.13			UO_0000065	18.48	0.38	2.02	8.19	False	CHEMBL3301305	Inhibition of recombinant human MAO-B expressed in insect cells assessed as inhibition of oxidation of kynuramine to 4-hydroxyquinoline after 20 mins by fluorescence spectrophotometry	B	BAO_0000219	cell-based format	Homo sapiens	None	None	None	None	CHEMBL2039	Monoamine oxidase B	Homo sapiens	SINGLE PROTEIN	CHEMBL3297678	1	Scientific Literature	Eur. J. Med. Chem.	2014	None
CHEMBL1179		0	133.19	0	1.50	2, PCPA	N[C@@H]1C[C@H]1c1ccccc1	Ki	'='	16000.0	nM	4.80			UO_0000065	36.01	0.65	3.30	18.43	False	CHEMBL1942531	Inhibition of MAO B	B	BAO_0000357	single protein format	None	None	None	None	None	CHEMBL2039	Monoamine oxidase B	Homo sapiens	SINGLE PROTEIN	CHEMBL1938384	1	Scientific Literature	J. Med. Chem.	2011	None
CHEMBL1823549		0	280.33	0	3.23	(+/-) 4y	CC(=O)N1N=C(c2ccccc2)OC1c1ccc(C)cc1	IC50	'='	19360.0	nM	4.71			UO_0000065	16.81	0.31	1.48	11.25	False	CHEMBL1825409	Inhibition of human recombinant MAO-B expressed in BTI-TN-5B1-4 insect cells using p-tyramine substrate by Amplex Red MAO assay	B	BAO_0000219	cell-based format	Homo sapiens	None	None	BTI-TN-5B1-4	None	CHEMBL2039	Monoamine oxidase B	Homo sapiens	SINGLE PROTEIN	CHEMBL1821564	1	Scientific Literature	J. Med. Chem.	2011	CHEMBL3833782
CHEMBL1830818		0	330.38	0	4.07	40	CCOC(=O)c1cc2ccc(OC3CCCCCC3)cc2oc1=O	IC50	'='	21.47	nM	7.67			UO_0000065	23.21	0.44	3.60	11.66	False	CHEMBL1833115	Inhibition of human recombinant MAO-B expressed in baculovirus infected BTI-TN-5B1-4 cells assessed as production of hydrogen peroxide from p-tyramine after 15 mins by microplate fluorescence assay	B	BAO_0000219	cell-based format	Homo sapiens	None	None	BTI-TN-5B1-4	None	CHEMBL2039	Monoamine oxidase B	Homo sapiens	SINGLE PROTEIN	CHEMBL1828496	1	Scientific Literature	Eur. J. Med. Chem.	2011	CHEMBL3833782
CHEMBL1796805		0	359.18	0	3.80	5	COc1cc(Br)cc2cc(C(=O)c3ccccc3)c(=O)oc12	Inhibition						Not Active						False	CHEMBL1798979	Inhibition of human recombinant MAO-B using p-tyramine substrate at 100 uM by fluorometric method	B	BAO_0000357	single protein format	Homo sapiens	None	None	None	None	CHEMBL2039	Monoamine oxidase B	Homo sapiens	SINGLE PROTEIN	CHEMBL1795239	1	Scientific Literature	Bioorg. Med. Chem. Lett.	2011	None
CHEMBL3905695		0	378.52	0	4.13	3	COc1ccc(/C=C/C(=O)NCCC2CCN(Cc3ccccc3)CC2)cc1	Inhibition	'='	45.0	%				UO_0000187					False	CHEMBL3860153	Inhibition of human recombinant MAOB at 100 uM using p-tyramine as substrate incubated for 15 mins by fluorimetric method	B	BAO_0000357	single protein format	Homo sapiens	None	None	None	None	CHEMBL2039	Monoamine oxidase B	Homo sapiens	SINGLE PROTEIN	CHEMBL3860024	1	Scientific Literature	Eur J Med Chem	2016	None
CHEMBL1766618		0	305.16	0	4.69	2d	O=c1c(Cc2ccc(Cl)cc2)coc2ccc(Cl)cc12	Inhibition	'='	40.0	%				UO_0000187					False	CHEMBL1769019	Inhibition of human recombinant MAO-B expressed in baculovirus infected BTI-TN-5B1-4 insect sells assessed as hydrogen peroxide production at 100 uM by fluorimetric method	B	BAO_0000219	cell-based format	Homo sapiens	None	None	BTI-TN-5B1-4	None	CHEMBL2039	Monoamine oxidase B	Homo sapiens	SINGLE PROTEIN	CHEMBL1765017	1	Scientific Literature	J. Med. Chem.	2011	CHEMBL3833782
CHEMBL1766553		0	270.72	0	4.00	1i	O=C1/C(=C/c2ccccc2)COc2ccc(Cl)cc21	Inhibition	'='	58.67	%				UO_0000187					False	CHEMBL1767567	Inhibition of human recombinant MAO-B expressed in baculovirus infected BTI-TN-5B1-4 insect sells assessed as hydrogen peroxide production at 10 nM measured after repeated washing by fluorimetric method	B	BAO_0000219	cell-based format	Homo sapiens	None	None	BTI-TN-5B1-4	None	CHEMBL2039	Monoamine oxidase B	Homo sapiens	SINGLE PROTEIN	CHEMBL1765017	1	Scientific Literature	J. Med. Chem.	2011	CHEMBL3833782
CHEMBL3288298		0	378.21	0	4.39	6h	O=C1CCCc2cc(OCc3cccc(I)c3)ccc21	Activity	'='	59.0	%				UO_0000187					False	CHEMBL3293141	Reversible inhibition of recombinant human MAO-B using kynuramine as substrate assessed as enzyme residual activity at 4 times IC50 incubated for 15 mins measured after 24 hrs of dialysis by fluorescence spectrophotometry analysis relative to control	B	BAO_0000357	single protein format	Homo sapiens	None	None	None	None	CHEMBL2039	Monoamine oxidase B	Homo sapiens	SINGLE PROTEIN	CHEMBL3286387	1	Scientific Literature	Bioorg. Med. Chem. Lett.	2014	None
CHEMBL3319252		0	301.73	0	3.48	34	COc1cc(NC(=O)c2ccc3[nH]ncc3c2)ccc1Cl	IC50	'='	4.36	nM	8.36			UO_0000065	27.71	0.54	4.88	12.48	False	CHEMBL3364094	Inhibition of human recombinant MAO-B expressed in baculovirus-infected insect cells using p-tyraimne substrate	B	BAO_0000219	cell-based format	Homo sapiens	None	None	None	None	CHEMBL2039	Monoamine oxidase B	Homo sapiens	SINGLE PROTEIN	CHEMBL3352205	1	Scientific Literature	J. Med. Chem.	2014	None
CHEMBL389840		0	256.73	0	4.54	3d	Cc1ccc(/C=C/C(=O)c2ccc(Cl)cc2)cc1	Ki	'='	7700.0	nM	5.11			UO_0000065	19.92	0.39	0.57	29.96	False	CHEMBL3379838	Inhibition of human MAOB expressed in baculovirus-infected BTI insect cells assessed as H2O2 production by resorufin dye based fluorimetric method	B	BAO_0000219	cell-based format	Homo sapiens	None	None	None	None	CHEMBL2039	Monoamine oxidase B	Homo sapiens	SINGLE PROTEIN	CHEMBL3351327	1	Scientific Literature	Bioorg. Med. Chem. Lett.	2014	None
CHEMBL3310013		0	425.28	1	5.05	(R)-5g	Cc1ccc([C@H]2CC(c3cc(Br)ccc3O)=NN2C(=O)c2ccco2)cc1	Ki	'='	14000.0	nM	4.85			UO_0000065	11.41	0.25	-0.20	7.35	False	CHEMBL3379838	Inhibition of human MAOB expressed in baculovirus-infected BTI insect cells assessed as H2O2 production by resorufin dye based fluorimetric method	B	BAO_0000219	cell-based format	Homo sapiens	None	None	None	None	CHEMBL2039	Monoamine oxidase B	Homo sapiens	SINGLE PROTEIN	CHEMBL3351327	1	Scientific Literature	Bioorg. Med. Chem. Lett.	2014	None
CHEMBL3310015		0	435.32	1	5.45	(R)-5h	Cc1ccc([C@H]2CC(c3cc(Br)ccc3O)=NN2C(=O)c2ccccc2)cc1	Ki	'='	60000.0	nM	4.22			UO_0000065	9.70	0.21	-1.23	7.98	False	CHEMBL3379838	Inhibition of human MAOB expressed in baculovirus-infected BTI insect cells assessed as H2O2 production by resorufin dye based fluorimetric method	B	BAO_0000219	cell-based format	Homo sapiens	None	None	None	None	CHEMBL2039	Monoamine oxidase B	Homo sapiens	SINGLE PROTEIN	CHEMBL3351327	1	Scientific Literature	Bioorg. Med. Chem. Lett.	2014	None
CHEMBL3310029		0	392.48	0	4.01	6i	COc1ccc(C(/C=C/c2ccc(C)cc2)=N\NC(=O)c2snnc2C)cc1	Ki	'='	900.0	nM	6.05			UO_0000065	15.40	0.29	2.04	7.91	False	CHEMBL3379838	Inhibition of human MAOB expressed in baculovirus-infected BTI insect cells assessed as H2O2 production by resorufin dye based fluorimetric method	B	BAO_0000219	cell-based format	Homo sapiens	None	None	None	None	CHEMBL2039	Monoamine oxidase B	Homo sapiens	SINGLE PROTEIN	CHEMBL3351327	1	Scientific Literature	Bioorg. Med. Chem. Lett.	2014	None
CHEMBL3330340		0	197.71	0	2.28	21b	CC[C@]1(N)C[C@@H]1c1ccccc1.Cl	IC50	'='	88.0	nM	7.06			UO_0000065	43.76	0.80	4.78	27.12	False	CHEMBL3388874	Inhibition of human recombinant MAOB expressed in Pichia pastoris incubated for 15 mins by bioluminescent-coupled assay	B	BAO_0000019	assay format	Homo sapiens	None	None	None	None	CHEMBL2039	Monoamine oxidase B	Homo sapiens	SINGLE PROTEIN	CHEMBL3351849	1	Scientific Literature	Eur. J. Med. Chem.	2014	None
CHEMBL3330334		0	273.81	0	3.50	19g	Cl.N[C@]1(CCc2ccccc2)C[C@H]1c1ccccc1	IC50	'='	941.0	nM	6.03			UO_0000065	25.39	0.46	2.53	23.16	False	CHEMBL3388874	Inhibition of human recombinant MAOB expressed in Pichia pastoris incubated for 15 mins by bioluminescent-coupled assay	B	BAO_0000019	assay format	Homo sapiens	None	None	None	None	CHEMBL2039	Monoamine oxidase B	Homo sapiens	SINGLE PROTEIN	CHEMBL3351849	1	Scientific Literature	Eur. J. Med. Chem.	2014	None
CHEMBL3288292		0	270.30	0	3.92	6b	O=C1CCCc2cc(OCc3cccc(F)c3)ccc21	IC50	'='	17.0	nM	7.77			UO_0000065	28.74	0.53	3.85	29.54	False	CHEMBL3292882	Inhibition of recombinant human MAO-B using kynuramine as substrate assessed as 4-hydroxyquinoline production after 30 mins by fluorescence spectrophotometry analysis	B	BAO_0000357	single protein format	Homo sapiens	None	None	None	None	CHEMBL2039	Monoamine oxidase B	Homo sapiens	SINGLE PROTEIN	CHEMBL3286387	1	Scientific Literature	Bioorg. Med. Chem. Lett.	2014	None
CHEMBL158946		0	364.24	0	3.37	12j	C/N=C1/CCc2c1n(C)c1ccc(OC(=O)N(C)C)c(Br)c21	IC50	'='	51000.0	nM	4.29			UO_0000065	11.78	0.27	0.92	9.17	True	CHEMBL706869	Compound was tested for inhibition of monoamine oxidase-B (MAO-B).	B	BAO_0000357	single protein format	None	None	None	None	None	CHEMBL2039	Monoamine oxidase B	Homo sapiens	SINGLE PROTEIN	CHEMBL1151505	1	Scientific Literature	Bioorg. Med. Chem. Lett.	1996	None
CHEMBL3415613		0	381.43	0	3.84	31	C#CCN(C)CC(=C)c1cccc(COc2ccccc2)c1.O=C(O)C(=O)O	IC50	'='	400.0	nM	6.40			UO_0000065	21.96	0.40	2.56	51.31	False	CHEMBL3418726	Inhibition of human recombinant MAO-B expressed in Sf9 cells using 5-phenylacetaldehyde substrate assessed as hydrogen peroxide production after 1 hr by fluorescence assay	B	BAO_0000219	cell-based format	Homo sapiens	None	None	Sf9	None	CHEMBL2039	Monoamine oxidase B	Homo sapiens	SINGLE PROTEIN	CHEMBL3414505	1	Scientific Literature	J. Med. Chem.	2015	CHEMBL3308860
CHEMBL372047		0	300.43	0	3.00	8	Cn1cccc1C(=O)C(c1ccccc1)N1CCSCC1	Ki	'>'	100000.0	nM				UO_0000065					False	CHEMBL828820	Inhibitory concentration for human Monoamine oxidase B	B	BAO_0000357	single protein format	Homo sapiens	None	None	None	None	CHEMBL2039	Monoamine oxidase B	Homo sapiens	SINGLE PROTEIN	CHEMBL1144454	1	Scientific Literature	J. Med. Chem.	2005	None
CHEMBL365987		0	206.29	0	1.69	11	Cn1cccc1C(=O)CN1CCCCC1	Ki	'='	15000.0	nM	4.82			UO_0000065	23.38	0.44	3.13	19.11	False	CHEMBL828820	Inhibitory concentration for human Monoamine oxidase B	B	BAO_0000357	single protein format	Homo sapiens	None	None	None	None	CHEMBL2039	Monoamine oxidase B	Homo sapiens	SINGLE PROTEIN	CHEMBL1144454	1	Scientific Literature	J. Med. Chem.	2005	None
CHEMBL189117		0	208.30	0	1.54	15	Cn1cccc1C(O)CN1CCCCC1	Ki	'='	23900.0	nM	4.62			UO_0000065	22.19	0.42	3.08	16.27	False	CHEMBL828820	Inhibitory concentration for human Monoamine oxidase B	B	BAO_0000357	single protein format	Homo sapiens	None	None	None	None	CHEMBL2039	Monoamine oxidase B	Homo sapiens	SINGLE PROTEIN	CHEMBL1144454	1	Scientific Literature	J. Med. Chem.	2005	None
CHEMBL3299040		0	237.37	0	2.45	5	CC1=C(/C=N/N(C)C(N)=S)C(C)(C)CC=C1	IC50	'='	117000.0	nM		Outside typical range		UO_0000065					False	CHEMBL3301305	Inhibition of recombinant human MAO-B expressed in insect cells assessed as inhibition of oxidation of kynuramine to 4-hydroxyquinoline after 20 mins by fluorescence spectrophotometry	B	BAO_0000219	cell-based format	Homo sapiens	None	None	None	None	CHEMBL2039	Monoamine oxidase B	Homo sapiens	SINGLE PROTEIN	CHEMBL3297678	1	Scientific Literature	Eur. J. Med. Chem.	2014	None
CHEMBL1761768		0	321.33	0	3.96	4c	COc1cc(OC)c2cc(-c3c[nH]c4ccccc34)c(=O)oc2c1	Inhibition						Not Active						False	CHEMBL1763409	Inhibition of human recombinant MAO-B expressed in BTI-TN-5B1-4 cells assessed as H2O2 production using para-tyramine substrate at 100 uM by fluorimetric method	B	BAO_0000219	cell-based format	Homo sapiens	None	None	BTI-TN-5B1-4	None	CHEMBL2039	Monoamine oxidase B	Homo sapiens	SINGLE PROTEIN	CHEMBL1759933	1	Scientific Literature	Eur. J. Med. Chem.	2011	CHEMBL3833782
CHEMBL1761763		0	258.30	0	3.53	3a	COc1ccc2oc(=O)c(-c3cccs3)cc2c1	IC50	'='	633.55	nM	6.20			UO_0000065	24.00	0.47	2.67	15.72	False	CHEMBL1763412	Inhibition of human recombinant MAO-B expressed in BTI-TN-5B1-4 cells assessed as H2O2 production using para-tyramine substrate by fluorimetric method	B	BAO_0000219	cell-based format	Homo sapiens	None	None	BTI-TN-5B1-4	None	CHEMBL2039	Monoamine oxidase B	Homo sapiens	SINGLE PROTEIN	CHEMBL1759933	1	Scientific Literature	Eur. J. Med. Chem.	2011	CHEMBL3833782
CHEMBL1911926		0	219.30	0	2.52	2	C#CCN(CCF)[C@H](C)Cc1ccccc1	IC50	'>'	2000.0	nM				UO_0000065					False	CHEMBL1912624	Inhibition of human recombinant MAO-B expressed in insect cells assessed as inhibition of kynuramine oxidation after 30 mins by fluorescence assay	B	BAO_0000219	cell-based format	Homo sapiens	None	None	None	None	CHEMBL2039	Monoamine oxidase B	Homo sapiens	SINGLE PROTEIN	CHEMBL1909627	1	Scientific Literature	J. Med. Chem.	2011	None
CHEMBL3398530		0	307.74	0	4.24	3b	COc1ccc(-c2[nH]c3cc(C#N)c(C#N)cc3c2Cl)cc1	IC50	'='	20.0	nM	7.70			UO_0000065	25.02	0.48	3.46	10.60	False	CHEMBL3399617	Inhibition of human recombinant MAO-B assessed as kynuramine oxidation to 4-hydroxyquinoline formation by spectrofluorometric analysis	B	BAO_0000357	single protein format	Homo sapiens	None	None	None	None	CHEMBL2039	Monoamine oxidase B	Homo sapiens	SINGLE PROTEIN	CHEMBL3396993	1	Scientific Literature	Bioorg. Med. Chem. Lett.	2015	None
CHEMBL3398527		0	352.19	0	4.36	5c	Cc1ccc(-c2c(Br)c3cc(C#N)c(C#N)cc3n2O)cc1	IC50	'='	2860.0	nM	5.54			UO_0000065	15.74	0.34	1.18	7.62	False	CHEMBL3399617	Inhibition of human recombinant MAO-B assessed as kynuramine oxidation to 4-hydroxyquinoline formation by spectrofluorometric analysis	B	BAO_0000357	single protein format	Homo sapiens	None	None	None	None	CHEMBL2039	Monoamine oxidase B	Homo sapiens	SINGLE PROTEIN	CHEMBL3396993	1	Scientific Literature	Bioorg. Med. Chem. Lett.	2015	None
CHEMBL3949439		0	372.47	0	4.68	16	CN(Cc1ccccc1)Cc1ccc(NC(=O)/C=C/c2cccc(O)c2)cc1	Inhibition	'='	45.0	%				UO_0000187					False	CHEMBL3860153	Inhibition of human recombinant MAOB at 100 uM using p-tyramine as substrate incubated for 15 mins by fluorimetric method	B	BAO_0000357	single protein format	Homo sapiens	None	None	None	None	CHEMBL2039	Monoamine oxidase B	Homo sapiens	SINGLE PROTEIN	CHEMBL3860024	1	Scientific Literature	Eur J Med Chem	2016	None
CHEMBL1830808		0	234.21	0	1.68	27	CCOC(=O)c1cc2cccc(O)c2oc1=O	IC50	'='	14810.0	nM	4.83			UO_0000065	20.62	0.39	3.15	6.29	False	CHEMBL1833115	Inhibition of human recombinant MAO-B expressed in baculovirus infected BTI-TN-5B1-4 cells assessed as production of hydrogen peroxide from p-tyramine after 15 mins by microplate fluorescence assay	B	BAO_0000219	cell-based format	Homo sapiens	None	None	BTI-TN-5B1-4	None	CHEMBL2039	Monoamine oxidase B	Homo sapiens	SINGLE PROTEIN	CHEMBL1828496	1	Scientific Literature	Eur. J. Med. Chem.	2011	CHEMBL3833782
CHEMBL3319272		0	290.15	0	4.62	58	Clc1ccc(/N=C/c2ccc3[nH]ncc3c2)cc1Cl	IC50	'='	0.612	nM	9.21			UO_0000065	31.75	0.66	4.59	22.45	False	CHEMBL3364094	Inhibition of human recombinant MAO-B expressed in baculovirus-infected insect cells using p-tyraimne substrate	B	BAO_0000219	cell-based format	Homo sapiens	None	None	None	None	CHEMBL2039	Monoamine oxidase B	Homo sapiens	SINGLE PROTEIN	CHEMBL3352205	1	Scientific Literature	J. Med. Chem.	2014	None
CHEMBL3319268		0	305.16	0	4.73	53, PSB-1410	O=C(Nc1ccc(Cl)c(Cl)c1)c1ccc2[nH]ccc2c1	IC50	'='	0.227	nM	9.64			UO_0000065	31.60	0.66	4.91	21.48	False	CHEMBL3364094	Inhibition of human recombinant MAO-B expressed in baculovirus-infected insect cells using p-tyraimne substrate	B	BAO_0000219	cell-based format	Homo sapiens	None	None	None	None	CHEMBL2039	Monoamine oxidase B	Homo sapiens	SINGLE PROTEIN	CHEMBL3352205	1	Scientific Literature	J. Med. Chem.	2014	None
CHEMBL3319267		0	287.71	0	3.17	49	O=C(Nc1ccc(Cl)c(O)c1)c1ccc2cn[nH]c2c1	IC50	'='	6220.0	nM	5.21			UO_0000065	18.10	0.36	2.04	6.67	False	CHEMBL3364094	Inhibition of human recombinant MAO-B expressed in baculovirus-infected insect cells using p-tyraimne substrate	B	BAO_0000219	cell-based format	Homo sapiens	None	None	None	None	CHEMBL2039	Monoamine oxidase B	Homo sapiens	SINGLE PROTEIN	CHEMBL3352205	1	Scientific Literature	J. Med. Chem.	2014	None
CHEMBL3319259		0	306.15	0	4.12	41	O=C(Nc1cc(Cl)cc(Cl)c1)c1ccc2cn[nH]c2c1	IC50	'='	335.0	nM	6.47			UO_0000065	21.15	0.44	2.35	11.21	False	CHEMBL3364094	Inhibition of human recombinant MAO-B expressed in baculovirus-infected insect cells using p-tyraimne substrate	B	BAO_0000219	cell-based format	Homo sapiens	None	None	None	None	CHEMBL2039	Monoamine oxidase B	Homo sapiens	SINGLE PROTEIN	CHEMBL3352205	1	Scientific Literature	J. Med. Chem.	2014	None
CHEMBL1200904	SELEGILINE HYDROCHLORIDE	4	223.75	0	2.18	1, L-deprenyl, Zelapar	C#CCN(C)[C@H](C)Cc1ccccc1.Cl	IC50	'='	6.59	nM	8.18			UO_0000065	43.68	0.80	6.00	252.50	False	CHEMBL3364094	Inhibition of human recombinant MAO-B expressed in baculovirus-infected insect cells using p-tyraimne substrate	B	BAO_0000219	cell-based format	Homo sapiens	None	None	None	None	CHEMBL2039	Monoamine oxidase B	Homo sapiens	SINGLE PROTEIN	CHEMBL3352205	1	Scientific Literature	J. Med. Chem.	2014	None
CHEMBL3319262		0	273.24	0	3.09	44	O=C(Nc1ccc(F)c(F)c1)c1ccc2cn[nH]c2c1	IC50	'='	1300.0	nM	5.89			UO_0000065	21.54	0.40	2.80	10.19	False	CHEMBL3364094	Inhibition of human recombinant MAO-B expressed in baculovirus-infected insect cells using p-tyraimne substrate	B	BAO_0000219	cell-based format	Homo sapiens	None	None	None	None	CHEMBL2039	Monoamine oxidase B	Homo sapiens	SINGLE PROTEIN	CHEMBL3352205	1	Scientific Literature	J. Med. Chem.	2014	None
CHEMBL3319249		0	297.31	0	2.83	31	COc1ccc(NC(=O)c2ccc3[nH]ncc3c2)cc1OC	IC50	'='	185.0	nM	6.73			UO_0000065	22.65	0.42	3.90	8.83	False	CHEMBL3364094	Inhibition of human recombinant MAO-B expressed in baculovirus-infected insect cells using p-tyraimne substrate	B	BAO_0000219	cell-based format	Homo sapiens	None	None	None	None	CHEMBL2039	Monoamine oxidase B	Homo sapiens	SINGLE PROTEIN	CHEMBL3352205	1	Scientific Literature	J. Med. Chem.	2014	None
CHEMBL3319244		0	306.15	0	4.12	15	O=C(Nc1ccc(Cl)c(Cl)c1)c1ccc2[nH]ncc2c1	IC50	'='	0.586	nM	9.23			UO_0000065	30.16	0.63	5.11	15.98	True	CHEMBL3364094	Inhibition of human recombinant MAO-B expressed in baculovirus-infected insect cells using p-tyraimne substrate	B	BAO_0000219	cell-based format	Homo sapiens	None	None	None	None	CHEMBL2039	Monoamine oxidase B	Homo sapiens	SINGLE PROTEIN	CHEMBL3352205	1	Scientific Literature	J. Med. Chem.	2014	None
CHEMBL3319240		0	289.70	0	3.61	12	O=C(Nc1ccc2[nH]ncc2c1)c1c(F)cccc1Cl	IC50	'='	3300.0	nM	5.48			UO_0000065	18.92	0.37	1.87	9.49	False	CHEMBL3364094	Inhibition of human recombinant MAO-B expressed in baculovirus-infected insect cells using p-tyraimne substrate	B	BAO_0000219	cell-based format	Homo sapiens	None	None	None	None	CHEMBL2039	Monoamine oxidase B	Homo sapiens	SINGLE PROTEIN	CHEMBL3352205	1	Scientific Literature	J. Med. Chem.	2014	None
CHEMBL8706	CLORGILINE	0	272.18	0	3.33	Clorgyline	C#CCN(C)CCCOc1ccc(Cl)cc1Cl	Inhibition						Not Active						False	CHEMBL3396575	Inhibition of human recombinant MAO-B using p-tyramine as substrate assessed as production of H2O2 incubated for 15 mins prior to substrate addition at 60 uM measured after 20 mins by microplate fluorescence reader analysis	B	BAO_0000357	single protein format	Homo sapiens	None	None	None	None	CHEMBL2039	Monoamine oxidase B	Homo sapiens	SINGLE PROTEIN	CHEMBL3393005	1	Scientific Literature	Bioorg. Med. Chem.	2015	None
CHEMBL3394496		0	427.93	0	4.22	4f	COc1ccc(C2=NN(C(=O)CN3CCCCC3)C(c3cc(Cl)ccc3O)C2)cc1	Inhibition						Not Active						False	CHEMBL3396575	Inhibition of human recombinant MAO-B using p-tyramine as substrate assessed as production of H2O2 incubated for 15 mins prior to substrate addition at 60 uM measured after 20 mins by microplate fluorescence reader analysis	B	BAO_0000357	single protein format	Homo sapiens	None	None	None	None	CHEMBL2039	Monoamine oxidase B	Homo sapiens	SINGLE PROTEIN	CHEMBL3393005	1	Scientific Literature	Bioorg. Med. Chem.	2015	None
CHEMBL595	PIOGLITAZONE	4	356.45	0	3.16	1	CCc1ccc(CCOc2ccc(CC3SC(=O)NC3=O)cc2)nc1	IC50	'='	298.0	nM	6.53			UO_0000065	18.31	0.36	3.37	9.56	False	CHEMBL1227162	Inhibition of human recombinant MAO-B after 15 mins	B	BAO_0000357	single protein format	Homo sapiens	None	None	None	None	CHEMBL2039	Monoamine oxidase B	Homo sapiens	SINGLE PROTEIN	CHEMBL1221234	1	Scientific Literature	Bioorg. Med. Chem. Lett.	2010	None
CHEMBL408	TROGLITAZONE	4	441.55	0	4.37	4	Cc1c(C)c2c(c(C)c1O)CCC(C)(COc1ccc(CC3SC(=O)NC3=O)cc1)O2	IC50	'='	2070.0	nM	5.68			UO_0000065	12.87	0.25	1.31	6.70	False	CHEMBL1227162	Inhibition of human recombinant MAO-B after 15 mins	B	BAO_0000357	single protein format	Homo sapiens	None	None	None	None	CHEMBL2039	Monoamine oxidase B	Homo sapiens	SINGLE PROTEIN	CHEMBL1221234	1	Scientific Literature	Bioorg. Med. Chem. Lett.	2010	None
CHEMBL461332	FLUCLORONIDE	4	487.40	0	3.88	Fluclorolone acetonide	CC1(C)O[C@@H]2C[C@H]3[C@@H]4C[C@H](F)C5=CC(=O)C=C[C@]5(C)[C@@]4(Cl)[C@@H](Cl)C[C@]3(C)[C@]2(C(=O)CO)O1	Activity						Not Active						False	CHEMBL965570	Inhibition of human recombinant MAOB at 100 uM by fluorimetric method	B	BAO_0000357	single protein format	Homo sapiens	None	None	None	None	CHEMBL2039	Monoamine oxidase B	Homo sapiens	SINGLE PROTEIN	CHEMBL1152129	1	Scientific Literature	J. Med. Chem.	2008	None
CHEMBL472561	FLUROCITABINE	0	243.19	0	-1.49	Flurocitabine	N=c1nc2n(cc1F)[C@@H]1O[C@H](CO)[C@@H](O)[C@@H]1O2	Activity						Not Active						False	CHEMBL965571	Inhibition of human recombinant MAOB at 1 mM by fluorimetric method	B	BAO_0000357	single protein format	Homo sapiens	None	None	None	None	CHEMBL2039	Monoamine oxidase B	Homo sapiens	SINGLE PROTEIN	CHEMBL1152129	1	Scientific Literature	J. Med. Chem.	2008	None
CHEMBL331373	HADACIDIN	0	119.08	0	-1.08	Hadacidin	O=CN(O)CC(=O)O	Activity						Not Active						False	CHEMBL965576	Inhibition of human brain MAOB	B	BAO_0000019	assay format	Homo sapiens	None	None	None	None	CHEMBL2039	Monoamine oxidase B	Homo sapiens	SINGLE PROTEIN	CHEMBL1152129	1	Scientific Literature	J. Med. Chem.	2008	None
CHEMBL488915		0	389.20	0	-0.43	GYKI-13324	O=NN(CCCl)C(=O)NC[C@@H](O)[C@H](O)CN(N=O)C(=O)NCCCl	Activity						Not Active						False	CHEMBL965576	Inhibition of human brain MAOB	B	BAO_0000019	assay format	Homo sapiens	None	None	None	None	CHEMBL2039	Monoamine oxidase B	Homo sapiens	SINGLE PROTEIN	CHEMBL1152129	1	Scientific Literature	J. Med. Chem.	2008	None
CHEMBL514	LOMUSTINE	4	233.70	0	2.25	Lomustine	O=NN(CCCl)C(=O)NC1CCCCC1	Activity						Not Active						False	CHEMBL965575	Inhibition of human liver MAOB	B	BAO_0000019	assay format	Homo sapiens	None	None	None	None	CHEMBL2039	Monoamine oxidase B	Homo sapiens	SINGLE PROTEIN	CHEMBL1152129	1	Scientific Literature	J. Med. Chem.	2008	None
CHEMBL1390		0	344.50	0	4.08	Medroxyprogesterone	CC(=O)[C@@]1(O)CC[C@H]2[C@@H]3C[C@H](C)C4=CC(=O)CC[C@]4(C)[C@H]3CC[C@@]21C	Activity						Not Active						False	CHEMBL965576	Inhibition of human brain MAOB	B	BAO_0000019	assay format	Homo sapiens	None	None	None	None	CHEMBL2039	Monoamine oxidase B	Homo sapiens	SINGLE PROTEIN	CHEMBL1152129	1	Scientific Literature	J. Med. Chem.	2008	None
CHEMBL458336	MEDORUBICIN	0	513.50	3	-0.01	Medorubicin	C[C@@H]1O[C@@H](O[C@H]2C[C@](O)(C(=O)CO)Cc3c(O)c4c(c(O)c32)C(=O)c2ccccc2C4=O)C[C@H](N)[C@@H]1O	Activity						Not Active						False	CHEMBL965576	Inhibition of human brain MAOB	B	BAO_0000019	assay format	Homo sapiens	None	None	None	None	CHEMBL2039	Monoamine oxidase B	Homo sapiens	SINGLE PROTEIN	CHEMBL1152129	1	Scientific Literature	J. Med. Chem.	2008	None
CHEMBL79	LIDOCAINE	4	234.34	0	2.58	Lidocaine	CCN(CC)CC(=O)Nc1c(C)cccc1C	Activity						Not Active						False	CHEMBL965576	Inhibition of human brain MAOB	B	BAO_0000019	assay format	Homo sapiens	None	None	None	None	CHEMBL2039	Monoamine oxidase B	Homo sapiens	SINGLE PROTEIN	CHEMBL1152129	1	Scientific Literature	J. Med. Chem.	2008	None
CHEMBL3954408		0	288.34	0	1.18	BDBM220879	CCNS(=O)(=O)c1ccc(OC/C(=C/F)CN)cc1	IC50	'>'	10000.0	nM			386567	UO_0000065					False	CHEMBL3888271	MAO-B Inhibition Assay: Recombinant human MAO-B (0.06 mg/mL; Sigma Aldrich) was used as source of MAO-B enzyme activities. The assay was performed in a similar way as for human SSAO/VAP-1 (Example 5) except, the substrate benzylamine was used at 100 μM. Briefly, in a standard 96 well plate assay 50 μL of purified human SSAO/VAP-1 (0.25 μg/mL) in 0.1 M NaPO4 buffer (pH 7.4) was added into each wel…	B	BAO_0000357	single protein format	Homo sapiens	None	None	None	None	CHEMBL2039	Monoamine oxidase B	Homo sapiens	SINGLE PROTEIN	CHEMBL3886634	37	BindingDB Database		2016	None
CHEMBL3918471		0	266.30	0	3.22	5p	COc1cccc(/C=C2\Cc3cc(O)ccc3C2=O)c1	IC50	'='	471.0	nM	6.33			UO_0000065	23.76	0.43	3.11	13.60	False	CHEMBL3858835	Inhibition of recombinant human MAO-B using kynuramine as substrate after 20 mins by fluorescence spectrophotometric analysis	B	BAO_0000357	single protein format	Homo sapiens	None	None	None	None	CHEMBL2039	Monoamine oxidase B	Homo sapiens	SINGLE PROTEIN	CHEMBL3856248	1	Scientific Literature	Bioorg Med Chem Lett	2016	None
CHEMBL3402190		0	307.14	0	3.76	6c	Brc1cccc(COc2ccc3c(c2)OCO3)c1	IC50	'='	164.0	nM	6.79			UO_0000065	22.09	0.51	3.03	24.50	False	CHEMBL3404562	Inhibition of human recombinant MAOB using kynuramine substrate assessed as reduction in MAO-generated 4-hydroxyquinoline level by fluorescence spectrophotometry	B	BAO_0000357	single protein format	Homo sapiens	None	None	None	None	CHEMBL2039	Monoamine oxidase B	Homo sapiens	SINGLE PROTEIN	CHEMBL3400050	1	Scientific Literature	Bioorg. Med. Chem. Lett.	2015	None
CHEMBL340590		0	241.07	0	2.61	3d	O=C(Cl)C1=Cc2cc(Cl)ccc2CC1=O	IC50	'='	10.0	nM	8.00			UO_0000065	33.19	0.73	5.39	23.43	False	CHEMBL729888	Inhibition of human monoamine oxidase (MAO B)	B	BAO_0000357	single protein format	Homo sapiens	None	None	None	None	CHEMBL2039	Monoamine oxidase B	Homo sapiens	SINGLE PROTEIN	CHEMBL1137934	1	Scientific Literature	Bioorg. Med. Chem. Lett.	2004	None
CHEMBL3394499		0	432.35	0	4.86	4i	O=C(CN1CCCCC1)N1N=C(c2ccc(Cl)cc2)CC1c1cc(Cl)ccc1O	IC50	'='	44090.0	nM	4.36			UO_0000065	10.07	0.21	-0.50	7.76	False	CHEMBL3396572	Inhibition of human recombinant MAO-B using p-tyramine as substrate assessed as production of H2O2 incubated for 15 mins prior to substrate addition measured after 20 mins by microplate fluorescence reader analysis	B	BAO_0000357	single protein format	Homo sapiens	None	None	None	None	CHEMBL2039	Monoamine oxidase B	Homo sapiens	SINGLE PROTEIN	CHEMBL3393005	1	Scientific Literature	Bioorg. Med. Chem.	2015	None
CHEMBL3394536		0	335.36	0	3.83	16	O=c1oc2cc(/N=C/c3ccc(O)cc3O)ccc2c2c1CCCC2	IC50	'='	3422.0	nM	5.47			UO_0000065	16.30	0.30	1.64	6.58	False	CHEMBL3396577	Inhibition of human recombinant MAO-B using p-tyramine as substrate assessed as H2O2 production after 15 mins by fluorescence assay	B	BAO_0000357	single protein format	Homo sapiens	None	None	None	None	CHEMBL2039	Monoamine oxidase B	Homo sapiens	SINGLE PROTEIN	CHEMBL3392990	1	Scientific Literature	Bioorg. Med. Chem. Lett.	2015	None
CHEMBL3319239		0	268.28	0	1.51	11	Cn1cc(C(=O)Nc2ccc3[nH]ncc3c2)ccc1=O	IC50	'>'	10000.0	nM				UO_0000065					False	CHEMBL3364094	Inhibition of human recombinant MAO-B expressed in baculovirus-infected insect cells using p-tyraimne substrate	B	BAO_0000219	cell-based format	Homo sapiens	None	None	None	None	CHEMBL2039	Monoamine oxidase B	Homo sapiens	SINGLE PROTEIN	CHEMBL3352205	1	Scientific Literature	J. Med. Chem.	2014	None
CHEMBL3310024		0	396.90	0	4.66	6d	Cc1ccc(/C=C/C(=N/NC(=O)c2snnc2C)c2ccc(Cl)cc2)cc1	Ki	'='	760.0	nM	6.12			UO_0000065	15.42	0.31	1.46	9.10	False	CHEMBL3379838	Inhibition of human MAOB expressed in baculovirus-infected BTI insect cells assessed as H2O2 production by resorufin dye based fluorimetric method	B	BAO_0000219	cell-based format	Homo sapiens	None	None	None	None	CHEMBL2039	Monoamine oxidase B	Homo sapiens	SINGLE PROTEIN	CHEMBL3351327	1	Scientific Literature	Bioorg. Med. Chem. Lett.	2014	None
CHEMBL83294	COUMARIN-3-CARBOXYLIC ACID	0	190.15	0	1.49	60a	O=C(O)c1cc2ccccc2oc1=O	IC50	'='	17.38	nM	7.76			UO_0000065	40.81	0.76	6.27	11.49	False	CHEMBL2380135	Inhibition of MAO-B (unknown origin)	B	BAO_0000357	single protein format	Homo sapiens	None	None	None	None	CHEMBL2039	Monoamine oxidase B	Homo sapiens	SINGLE PROTEIN	CHEMBL2375267	1	Scientific Literature	Bioorg. Med. Chem.	2013	None
CHEMBL325761		0	316.30	0	4.27	37h	Cc1c(C)c2ccc(OCc3ccc(F)c(F)c3)cc2oc1=O	IC50	'='	1.14	nM	8.94			UO_0000065	28.27	0.53	4.67	22.68	True	CHEMBL2380135	Inhibition of MAO-B (unknown origin)	B	BAO_0000357	single protein format	Homo sapiens	None	None	None	None	CHEMBL2039	Monoamine oxidase B	Homo sapiens	SINGLE PROTEIN	CHEMBL2375267	1	Scientific Literature	Bioorg. Med. Chem.	2013	None
CHEMBL3288302		0	277.32	0	3.66	6l	N#Cc1ccc(COc2ccc3c(c2)CCCC3=O)cc1	IC50	'='	11.0	nM	7.96			UO_0000065	28.70	0.52	4.30	15.89	False	CHEMBL3292882	Inhibition of recombinant human MAO-B using kynuramine as substrate assessed as 4-hydroxyquinoline production after 30 mins by fluorescence spectrophotometry analysis	B	BAO_0000357	single protein format	Homo sapiens	None	None	None	None	CHEMBL2039	Monoamine oxidase B	Homo sapiens	SINGLE PROTEIN	CHEMBL3286387	1	Scientific Literature	Bioorg. Med. Chem. Lett.	2014	None
CHEMBL3288303		0	320.31	0	4.80	6m	O=C1CCCc2cc(OCc3ccc(C(F)(F)F)cc3)ccc21	IC50	'='	6.0	nM	8.22			UO_0000065	25.67	0.49	3.42	31.26	False	CHEMBL3292882	Inhibition of recombinant human MAO-B using kynuramine as substrate assessed as 4-hydroxyquinoline production after 30 mins by fluorescence spectrophotometry analysis	B	BAO_0000357	single protein format	Homo sapiens	None	None	None	None	CHEMBL2039	Monoamine oxidase B	Homo sapiens	SINGLE PROTEIN	CHEMBL3286387	1	Scientific Literature	Bioorg. Med. Chem. Lett.	2014	None
CHEMBL495714		0	315.44	0	4.80	7a	COc1ccc(-c2csc(N/N=C3/CCCC(C)C3)n2)cc1	IC50	'='	4510.0	nM	5.35			UO_0000065	16.95	0.33	0.55	11.49	False	CHEMBL1246375	Inhibition of human recombinant MAOB expressed in baculovirus infected insect BTI-TN-5B1-4 cells assessed as production of hydrogen peroxide from p-tyramine by amplex red assay	B	BAO_0000219	cell-based format	Homo sapiens	None	None	BTI-TN-5B1-4	None	CHEMBL2039	Monoamine oxidase B	Homo sapiens	SINGLE PROTEIN	CHEMBL1240510	1	Scientific Literature	J. Med. Chem.	2010	CHEMBL3833782
CHEMBL1242938		0	303.41	0	4.93	(R)-3b	C[C@@H]1CCCC/C1=N\Nc1nc(-c2ccc(F)cc2)cs1	IC50	'='	20.0	nM	7.70			UO_0000065	25.37	0.50	2.77	20.65	False	CHEMBL1246375	Inhibition of human recombinant MAOB expressed in baculovirus infected insect BTI-TN-5B1-4 cells assessed as production of hydrogen peroxide from p-tyramine by amplex red assay	B	BAO_0000219	cell-based format	Homo sapiens	None	None	BTI-TN-5B1-4	None	CHEMBL2039	Monoamine oxidase B	Homo sapiens	SINGLE PROTEIN	CHEMBL1240510	1	Scientific Literature	J. Med. Chem.	2010	CHEMBL3833782
CHEMBL972	SELEGILINE	4	187.29	0	2.18	Selegiline	C#CCN(C)[C@H](C)Cc1ccccc1	Inhibition	'='	97.4	%				UO_0000187					False	CHEMBL2421338	Inhibition of human recombinant MAO-B using benzylamine hydrochloride as substrate assessed as H2O2 synthesis at 10 uM after 1 hr by fluorescence assay	B	BAO_0000357	single protein format	Homo sapiens	None	None	None	None	CHEMBL2039	Monoamine oxidase B	Homo sapiens	SINGLE PROTEIN	CHEMBL2417454	1	Scientific Literature	Bioorg. Med. Chem.	2013	None
CHEMBL2418211		0	313.40	0	4.49	1n	Fc1ccc(-c2nc3ccc(N4CCCCC4)nc3s2)cc1	Inhibition	'='	92.7	%				UO_0000187					False	CHEMBL2421338	Inhibition of human recombinant MAO-B using benzylamine hydrochloride as substrate assessed as H2O2 synthesis at 10 uM after 1 hr by fluorescence assay	B	BAO_0000357	single protein format	Homo sapiens	None	None	None	None	CHEMBL2039	Monoamine oxidase B	Homo sapiens	SINGLE PROTEIN	CHEMBL2417454	1	Scientific Literature	Bioorg. Med. Chem.	2013	None
CHEMBL1253605		0	256.35	0	4.00	6e	Cc1cc2cc(NC(=O)C3CCCCC3)ccc2[nH]1	Ki	'='	3000.0	nM	5.52			UO_0000065	21.54	0.40	1.52	12.30	False	CHEMBL1252258	Inhibition of human recombinant MAOB expressed in baculovirus infected BTI insect cells after 20 mins by spectrofluorimetric analysis	B	BAO_0000219	cell-based format	Homo sapiens	None	None	None	None	CHEMBL2039	Monoamine oxidase B	Homo sapiens	SINGLE PROTEIN	CHEMBL1250475	1	Scientific Literature	Eur. J. Med. Chem.	2010	None
CHEMBL1253618		0	288.69	0	3.02	8b	O=C1Cc2cc(OC(=O)c3cccc(Cl)c3)ccc2O1	Inhibition						Active						False	CHEMBL1252260	Reversible inhibition of human recombinant MAOB expressed in baculovirus infected BTI insect cells at 2 times IC50 concentration preincubated for 60 mins measured after 15 mins	B	BAO_0000219	cell-based format	Homo sapiens	None	None	None	None	CHEMBL2039	Monoamine oxidase B	Homo sapiens	SINGLE PROTEIN	CHEMBL1250475	1	Scientific Literature	Eur. J. Med. Chem.	2010	None
CHEMBL3218137		0	287.43	0	4.95	14	C/C(CC(C)C)=N/Nc1nc(-c2ccccc2)c(C)s1	IC50	'='	2780.0	nM	5.56			UO_0000065	19.33	0.38	0.61	14.90	False	CHEMBL3223014	Inhibition of human MAO-B expressed in baculovirus infected BTI-TN-5B1-4 insect cells using p-tyramine as substrate assessed as hydrogen peroxide production by fluorimetric method	B	BAO_0000219	cell-based format	Homo sapiens	None	None	BTI-TN-5B1-4	None	CHEMBL2039	Monoamine oxidase B	Homo sapiens	SINGLE PROTEIN	CHEMBL3217581	1	Scientific Literature	MedChemComm	2010	CHEMBL3833782
CHEMBL3218142		0	307.42	1	5.31	19	c1ccc2cc(-c3csc(NN=C4CCCC4)n3)ccc2c1	IC50	'='	2190.0	nM	5.66			UO_0000065	18.41	0.35	0.35	15.18	False	CHEMBL3223014	Inhibition of human MAO-B expressed in baculovirus infected BTI-TN-5B1-4 insect cells using p-tyramine as substrate assessed as hydrogen peroxide production by fluorimetric method	B	BAO_0000219	cell-based format	Homo sapiens	None	None	BTI-TN-5B1-4	None	CHEMBL2039	Monoamine oxidase B	Homo sapiens	SINGLE PROTEIN	CHEMBL3217581	1	Scientific Literature	MedChemComm	2010	CHEMBL3833782
CHEMBL3218155		0	299.44	1	5.10	32	Cc1sc(N/N=C2\CCCCC2C)nc1-c1ccccc1	IC50	'='	1110.0	nM	5.96			UO_0000065	19.89	0.39	0.85	15.97	False	CHEMBL3223014	Inhibition of human MAO-B expressed in baculovirus infected BTI-TN-5B1-4 insect cells using p-tyramine as substrate assessed as hydrogen peroxide production by fluorimetric method	B	BAO_0000219	cell-based format	Homo sapiens	None	None	BTI-TN-5B1-4	None	CHEMBL2039	Monoamine oxidase B	Homo sapiens	SINGLE PROTEIN	CHEMBL3217581	1	Scientific Literature	MedChemComm	2010	CHEMBL3833782
CHEMBL3218156		0	299.44	1	5.10	33	Cc1sc(N/N=C2\CCCC(C)C2)nc1-c1ccccc1	IC50	'='	2880.0	nM	5.54			UO_0000065	18.50	0.36	0.44	14.86	False	CHEMBL3223014	Inhibition of human MAO-B expressed in baculovirus infected BTI-TN-5B1-4 insect cells using p-tyramine as substrate assessed as hydrogen peroxide production by fluorimetric method	B	BAO_0000219	cell-based format	Homo sapiens	None	None	BTI-TN-5B1-4	None	CHEMBL2039	Monoamine oxidase B	Homo sapiens	SINGLE PROTEIN	CHEMBL3217581	1	Scientific Literature	MedChemComm	2010	CHEMBL3833782
CHEMBL3218157		0	299.44	1	5.10	34	Cc1sc(NN=C2CCC(C)CC2)nc1-c1ccccc1	IC50	'='	2520.0	nM	5.60			UO_0000065	18.70	0.36	0.50	15.02	False	CHEMBL3223014	Inhibition of human MAO-B expressed in baculovirus infected BTI-TN-5B1-4 insect cells using p-tyramine as substrate assessed as hydrogen peroxide production by fluorimetric method	B	BAO_0000219	cell-based format	Homo sapiens	None	None	BTI-TN-5B1-4	None	CHEMBL2039	Monoamine oxidase B	Homo sapiens	SINGLE PROTEIN	CHEMBL3217581	1	Scientific Literature	MedChemComm	2010	CHEMBL3833782
CHEMBL3219194		0	368.47	1	5.89	46	C(=N/Nc1nc(-c2ccc3ccccc3c2)cs1)\c1c[nH]c2ccccc12	IC50	'='	5990.0	nM	5.22			UO_0000065	14.17	0.26	-0.67	9.84	False	CHEMBL3223014	Inhibition of human MAO-B expressed in baculovirus infected BTI-TN-5B1-4 insect cells using p-tyramine as substrate assessed as hydrogen peroxide production by fluorimetric method	B	BAO_0000219	cell-based format	Homo sapiens	None	None	BTI-TN-5B1-4	None	CHEMBL2039	Monoamine oxidase B	Homo sapiens	SINGLE PROTEIN	CHEMBL3217581	1	Scientific Literature	MedChemComm	2010	CHEMBL3833782
CHEMBL3219197		0	411.49	1	5.91	49	C/C(=N\Nc1nc(-c2ccc3ccccc3c2)cs1)c1cc2ccccc2oc1=O	IC50	'='	10840.0	nM	4.96			UO_0000065	12.07	0.23	-0.95	7.36	False	CHEMBL3223014	Inhibition of human MAO-B expressed in baculovirus infected BTI-TN-5B1-4 insect cells using p-tyramine as substrate assessed as hydrogen peroxide production by fluorimetric method	B	BAO_0000219	cell-based format	Homo sapiens	None	None	BTI-TN-5B1-4	None	CHEMBL2039	Monoamine oxidase B	Homo sapiens	SINGLE PROTEIN	CHEMBL3217581	1	Scientific Literature	MedChemComm	2010	CHEMBL3833782
CHEMBL3219202		0	307.42	0	4.95	57	C/C(=N\Nc1nc(-c2ccccc2)c(C)s1)c1ccccc1	IC50	'='	2230.0	nM	5.65			UO_0000065	18.38	0.35	0.70	15.16	False	CHEMBL3223014	Inhibition of human MAO-B expressed in baculovirus infected BTI-TN-5B1-4 insect cells using p-tyramine as substrate assessed as hydrogen peroxide production by fluorimetric method	B	BAO_0000219	cell-based format	Homo sapiens	None	None	BTI-TN-5B1-4	None	CHEMBL2039	Monoamine oxidase B	Homo sapiens	SINGLE PROTEIN	CHEMBL3217581	1	Scientific Literature	MedChemComm	2010	CHEMBL3833782
CHEMBL972	SELEGILINE	4	187.29	0	2.18	Selegiline	C#CCN(C)[C@H](C)Cc1ccccc1	IC50	'='	19.6	nM	7.71			UO_0000065	41.15	0.75	5.53	237.89	True	CHEMBL2421086	Inhibition of human recombinant microsomal MAO-B expressed in baculovirus-infected insect BTI-TN-5B1-4 cells assessed as p-tyramine conversion to H2O2 by fluorescence assay	B	BAO_0000219	cell-based format	Homo sapiens	None	None	BTI-TN-5B1-4	None	CHEMBL2039	Monoamine oxidase B	Homo sapiens	SINGLE PROTEIN	CHEMBL2417365	1	Scientific Literature	Bioorg. Med. Chem. Lett.	2013	CHEMBL3833782
CHEMBL3218132		0	337.49	1	6.33	8	CCCC/C(CC)=N\Nc1nc(-c2ccc3ccccc3c2)cs1	IC50	'='	3760.0	nM	5.42			UO_0000065	16.07	0.31	-0.91	14.55	False	CHEMBL3223014	Inhibition of human MAO-B expressed in baculovirus infected BTI-TN-5B1-4 insect cells using p-tyramine as substrate assessed as hydrogen peroxide production by fluorimetric method	B	BAO_0000219	cell-based format	Homo sapiens	None	None	BTI-TN-5B1-4	None	CHEMBL2039	Monoamine oxidase B	Homo sapiens	SINGLE PROTEIN	CHEMBL3217581	1	Scientific Literature	MedChemComm	2010	CHEMBL3833782
CHEMBL2333937		0	511.75	2	7.44	8f	C#CCN(C)[C@H](C)Cc1ccc(OCCCCCCCCNc2c3c(nc4ccccc24)CCCC3)cc1	IC50	'='	167.0	nM	6.78			UO_0000065	13.24	0.24	-0.66	18.13	False	CHEMBL2346188	Inhibition of recombinant human MAO-B using p-benzylamine substrate preincubated for 15 mins before substrate addition measured after 20 mins by fluorescence assay	B	BAO_0000357	single protein format	Homo sapiens	None	None	None	None	CHEMBL2039	Monoamine oxidase B	Homo sapiens	SINGLE PROTEIN	CHEMBL2331140	1	Scientific Literature	Eur. J. Med. Chem.	2013	None
CHEMBL2333926		0	539.81	2	8.22	8h	C#CCN(C)[C@H](C)Cc1ccc(OCCCCCCCCCCNc2c3c(nc4ccccc24)CCCC3)cc1	IC50	'='	346.0	nM	6.46			UO_0000065	11.97	0.22	-1.76	17.28	False	CHEMBL2346188	Inhibition of recombinant human MAO-B using p-benzylamine substrate preincubated for 15 mins before substrate addition measured after 20 mins by fluorescence assay	B	BAO_0000357	single protein format	Homo sapiens	None	None	None	None	CHEMBL2039	Monoamine oxidase B	Homo sapiens	SINGLE PROTEIN	CHEMBL2331140	1	Scientific Literature	Eur. J. Med. Chem.	2013	None
CHEMBL2418203		0	279.34	0	3.88	1f	c1ccc(-c2nc3ccc(N4CCCCC4)nc3o2)cc1	IC50	'='	1372.8	nM	5.86			UO_0000065	20.99	0.38	1.98	13.91	False	CHEMBL2421337	Inhibition of human recombinant MAO-B using benzylamine hydrochloride as substrate assessed as H2O2 synthesis after 1 hr by fluorescence assay	B	BAO_0000357	single protein format	Homo sapiens	None	None	None	None	CHEMBL2039	Monoamine oxidase B	Homo sapiens	SINGLE PROTEIN	CHEMBL2417454	1	Scientific Literature	Bioorg. Med. Chem.	2013	None
CHEMBL2418207		0	313.79	0	4.53	1j	Clc1ccccc1-c1nc2ccc(N3CCCCC3)nc2o1	IC50	'='	267.1	nM	6.57			UO_0000065	20.95	0.41	2.04	15.59	False	CHEMBL2421337	Inhibition of human recombinant MAO-B using benzylamine hydrochloride as substrate assessed as H2O2 synthesis after 1 hr by fluorescence assay	B	BAO_0000357	single protein format	Homo sapiens	None	None	None	None	CHEMBL2039	Monoamine oxidase B	Homo sapiens	SINGLE PROTEIN	CHEMBL2417454	1	Scientific Literature	Bioorg. Med. Chem.	2013	None
CHEMBL2333930		0	546.20	2	8.09	9d	C#CCN(C)[C@H](C)Cc1ccc(OCCCCCCCCNc2c3c(nc4cc(Cl)ccc24)CCCC3)cc1	IC50	'='	129.0	nM	6.89			UO_0000065	12.61	0.24	-1.20	18.43	False	CHEMBL2346188	Inhibition of recombinant human MAO-B using p-benzylamine substrate preincubated for 15 mins before substrate addition measured after 20 mins by fluorescence assay	B	BAO_0000357	single protein format	Homo sapiens	None	None	None	None	CHEMBL2039	Monoamine oxidase B	Homo sapiens	SINGLE PROTEIN	CHEMBL2331140	1	Scientific Literature	Eur. J. Med. Chem.	2013	None
CHEMBL2333935		0	469.67	1	6.27	8d	C#CCN(C)[C@H](C)Cc1ccc(OCCCCCNc2c3c(nc4ccccc24)CCCC3)cc1	IC50	'='	2400.0	nM	5.62			UO_0000065	11.97	0.22	-0.65	15.03	False	CHEMBL2346188	Inhibition of recombinant human MAO-B using p-benzylamine substrate preincubated for 15 mins before substrate addition measured after 20 mins by fluorescence assay	B	BAO_0000357	single protein format	Homo sapiens	None	None	None	None	CHEMBL2039	Monoamine oxidase B	Homo sapiens	SINGLE PROTEIN	CHEMBL2331140	1	Scientific Literature	Eur. J. Med. Chem.	2013	None
CHEMBL100179		0	191.25	0	2.54	20	CN1CC=C(c2ccc(F)cc2)CC1	Ratio	'='	423.0										False	CHEMBL847318	Ratio of Kcat and KM against monoamine oxidase B (MAO-B) from beef liver was calculated	B	BAO_0000019	assay format	None	None	None	None	None	CHEMBL2039	Monoamine oxidase B	Homo sapiens	SINGLE PROTEIN	CHEMBL1129640	1	Scientific Literature	J. Med. Chem.	1996	None
CHEMBL557959		0	290.35	0	2.55	8	CCOC(=O)c1csc(N/N=C(\C)c2ccncc2)n1	IC50	'='	127.4	nM	6.89			UO_0000065	23.75	0.47	4.34	9.02	False	CHEMBL2412667	Inhibition of recombinant human MAO-B assessed as oxidation of kynuramine to 4-hydroxyquinoline after 20 mins by spectrofluorometric analysis	B	BAO_0000357	single protein format	Homo sapiens	None	None	None	None	CHEMBL2039	Monoamine oxidase B	Homo sapiens	SINGLE PROTEIN	CHEMBL2407071	1	Scientific Literature	Eur. J. Med. Chem.	2013	None
CHEMBL2409543		0	232.31	0	2.68	4	C/C(=N\Nc1nc(C)cs1)c1cccnc1	IC50	'='	13633.0	nM	4.87			UO_0000065	20.94	0.42	2.19	9.70	False	CHEMBL2412667	Inhibition of recombinant human MAO-B assessed as oxidation of kynuramine to 4-hydroxyquinoline after 20 mins by spectrofluorometric analysis	B	BAO_0000357	single protein format	Homo sapiens	None	None	None	None	CHEMBL2039	Monoamine oxidase B	Homo sapiens	SINGLE PROTEIN	CHEMBL2407071	1	Scientific Literature	Eur. J. Med. Chem.	2013	None
CHEMBL3986834		0	250.30	0	3.52	5j	Cc1ccc(/C=C2\Cc3cc(O)ccc3C2=O)cc1	IC50	'='	5.2	nM	8.28			UO_0000065	33.10	0.60	4.76	22.21	False	CHEMBL3858835	Inhibition of recombinant human MAO-B using kynuramine as substrate after 20 mins by fluorescence spectrophotometric analysis	B	BAO_0000357	single protein format	Homo sapiens	None	None	None	None	CHEMBL2039	Monoamine oxidase B	Homo sapiens	SINGLE PROTEIN	CHEMBL3856248	1	Scientific Literature	Bioorg Med Chem Lett	2016	None
CHEMBL118875		0	340.38	0	3.61	9	Cc1c(C)c2ccc(OC/C=C/C3=CC(=O)C(C)(C)O3)cc2oc1=O	IC50	'='	630.96	nM	6.20			UO_0000065	18.21	0.34	2.59	9.43	False	CHEMBL733090	Inhibitory potency against Monoamine oxidase B	B	BAO_0000357	single protein format	None	None	None	None	None	CHEMBL2039	Monoamine oxidase B	Homo sapiens	SINGLE PROTEIN	CHEMBL1135004	1	Scientific Literature	Bioorg. Med. Chem. Lett.	2002	None
CHEMBL120770		0	326.35	0	3.30	8	Cc1cc(=O)oc2cc(OC/C=C/C3=CC(=O)C(C)(C)O3)ccc12	IC50	'='	169.82	nM	6.77			UO_0000065	20.74	0.39	3.47	10.30	False	CHEMBL733090	Inhibitory potency against Monoamine oxidase B	B	BAO_0000357	single protein format	None	None	None	None	None	CHEMBL2039	Monoamine oxidase B	Homo sapiens	SINGLE PROTEIN	CHEMBL1135004	1	Scientific Literature	Bioorg. Med. Chem. Lett.	2002	None
CHEMBL40901		0	161.25	0	2.26	4	CN(C)C/C=C/c1ccccc1	K inact	'='	12.8	hr-1									False	CHEMBL734561	Inactivation of monoamine oxidase measured as kinetic constant, Kinact at 0.8-4 conc range	F	BAO_0000019	assay format	None	None	None	None	None	CHEMBL2039	Monoamine oxidase B	Homo sapiens	SINGLE PROTEIN	CHEMBL1124176	1	Scientific Literature	J. Med. Chem.	1988	None
CHEMBL255231	LADOSTIGIL	2	272.35	0	2.35	R-CPAI	C#CCN[C@@H]1CCc2ccc(OC(=O)N(C)CC)cc21	K inact						Not Determined						False	CHEMBL729887	Compound was evaluated for inactivation for monoamine oxidase B; ND = not determined	B	BAO_0000357	single protein format	None	None	None	None	None	CHEMBL2039	Monoamine oxidase B	Homo sapiens	SINGLE PROTEIN	CHEMBL1149122	1	Scientific Literature	J. Med. Chem.	2004	None
CHEMBL3415617		0	399.42	0	3.98	35	C#CCN(C)CC(=C)c1cccc(OCc2cccc(F)c2)c1.O=C(O)C(=O)O	IC50	'='	1200.0	nM	5.92			UO_0000065	19.14	0.35	1.94	47.48	False	CHEMBL3418726	Inhibition of human recombinant MAO-B expressed in Sf9 cells using 5-phenylacetaldehyde substrate assessed as hydrogen peroxide production after 1 hr by fluorescence assay	B	BAO_0000219	cell-based format	Homo sapiens	None	None	Sf9	None	CHEMBL2039	Monoamine oxidase B	Homo sapiens	SINGLE PROTEIN	CHEMBL3414505	1	Scientific Literature	J. Med. Chem.	2015	CHEMBL3308860
CHEMBL124935		0	303.28	0	3.26	10	O=C1c2ccccc2-c2nnc(-c3ccc([N+](=O)[O-])cc3)cc21	IC50	'='	8.318	nM	8.08			UO_0000065	26.64	0.48	4.82	9.40	False	CHEMBL909462	Inhibition of human supersomes MAOB	B	BAO_0000357	single protein format	Homo sapiens	None	None	None	None	CHEMBL2039	Monoamine oxidase B	Homo sapiens	SINGLE PROTEIN	CHEMBL1137393	1	Scientific Literature	J. Med. Chem.	2006	None
CHEMBL4299307		0	3617.22	None	None	39	CC(C)C[C@@H](NC(=O)[C@@H](CCCNN)NC(=O)[C@@H](CO)NC(=O)[C@H](CCCNC(=N)N)NC(=O)[C@@H]1CCCN1)C(=O)N[C@@H](C(=O)N[C@H](CCCNC(=N)N)C(=O)N[C@H](CCCCN)C(=O)N1CCC[C@@H]1C(=O)N[C@@H](CO)C(=O)N[C@@H](CC(=O)O)C(=O)N1CCC[C@H]1C(=O)N[C@@H](CC(N)=O)C(=O)N[C@@H](CCCNC(=N)N)C(=O)N[C@H](CCCCNC(=O)[C@H](CCCNC(=N)N)NC(=O)[C@H](CCCNC(=N)N)NC(=O)[C@H](CCCNC(=N)N)NC(=O)[C@H](CCCNC(=N)N)NC(=O)[C@H](CCCNC(=N)N)NC(=O)[C@…	IC50	'='	30000.0	nM	4.52			UO_0000065	1.25	None	None	None	False	CHEMBL3776541	Inhibition of human recombinant MAO-B expressed in baculovirus infected BTI insect cells using (4S)-4,5-dihydro-2-(6-hydroxybenzothiazolyl)-4-thiazolecarboxylic acid as substrate incubated for 60 mins by MAO-Glo assay	B	BAO_0000219	cell-based format	Homo sapiens	None	None	None	None	CHEMBL2039	Monoamine oxidase B	Homo sapiens	SINGLE PROTEIN	CHEMBL3774333	1	Scientific Literature	J. Med. Chem.	2016	None
CHEMBL4299296		0	2404.77	None	None	2	C#CCN(C)CCC[C@@H](NC(=O)[C@@H](CO)NC(=O)[C@H](CCCNC(=N)N)NC(=O)[C@@H]1CCCN1)C(=O)N[C@H](CC(C)C)C(=O)N[C@@H](C(=O)N[C@H](CCCNC(=N)N)C(=O)N[C@H](CCCCN)C(=O)N1CCC[C@@H]1C(=O)N[C@H](CO)C(=O)N[C@H](CC(=O)O)C(=O)N1CCC[C@@H]1C(=O)N[C@H](CC(N)=O)C(=O)N[C@H](CCCNC(=N)N)C(=O)N[C@H](CCCCN)C(=O)N1CCC[C@@H]1C(=O)N[C@@H](CC(N)=O)C(=O)N[C@H](Cc1ccc(O)cc1)C(=O)N[C@H](CO)C(=O)N[C@H](CCC(N)=O)C(N)=O)C(C)C	IC50						Not Determined						False	CHEMBL3776541	Inhibition of human recombinant MAO-B expressed in baculovirus infected BTI insect cells using (4S)-4,5-dihydro-2-(6-hydroxybenzothiazolyl)-4-thiazolecarboxylic acid as substrate incubated for 60 mins by MAO-Glo assay	B	BAO_0000219	cell-based format	Homo sapiens	None	None	None	None	CHEMBL2039	Monoamine oxidase B	Homo sapiens	SINGLE PROTEIN	CHEMBL3774333	1	Scientific Literature	J. Med. Chem.	2016	None
CHEMBL326294	ISATIN	0	147.13	0	0.82	Isatin	O=C1Nc2ccccc2C1=O	IC50	'='	34390.0	nM	4.46			UO_0000065	30.34	0.55	3.64	9.67	False	CHEMBL3806786	Inhibition of human recombinant microsomal MAO-B expressed in baculovirus infected BTI-TN-5B1-4 cells using p-tyramine as substrate assessed as reduction in H2O2 production preincubated for 15 mins followed by substrate addition measured for 15 mins Amplex red dye based fluorimetric method	B	BAO_0000219	cell-based format	Homo sapiens	None	None	BTI-TN-5B1-4	None	CHEMBL2039	Monoamine oxidase B	Homo sapiens	SINGLE PROTEIN	CHEMBL3804800	1	Scientific Literature	Eur. J. Med. Chem.	2016	CHEMBL3833782
CHEMBL445099		0	179.19	0	1.36	9a(Trans)	NC(=O)C1CC1(F)c1ccccc1	IC50						Not Active						False	CHEMBL814338	Compound was evaluated for inhibition of Microbial tyramine oxidase; ni denotes no inhibition detected at 0.1 mM	B	BAO_0000357	single protein format	None	None	None	None	None	CHEMBL2039	Monoamine oxidase B	Homo sapiens	SINGLE PROTEIN	CHEMBL1148448	1	Scientific Literature	J. Med. Chem.	2004	None
CHEMBL887	RASAGILINE	4	171.24	0	1.90	Rasagiline	C#CCN[C@@H]1CCc2ccccc21	Kd						Not Determined						False	CHEMBL3404821	Binding affinity to human recombinant microsomal MAO-B by ITC	B	BAO_0000019	assay format	Homo sapiens	None	None	None	None	CHEMBL2039	Monoamine oxidase B	Homo sapiens	SINGLE PROTEIN	CHEMBL3399931	1	Scientific Literature	Bioorg. Med. Chem.	2015	None
CHEMBL396778	SAFINAMIDE	4	302.35	0	2.37	Safinamide	C[C@H](NCc1ccc(OCc2cccc(F)c2)cc1)C(N)=O	Ki	'='	16.7	nM	7.78			UO_0000065	25.72	0.48	5.41	12.09	False	CHEMBL3407043	Inhibition of human recombinant microsomal MAO-B expressed in Pichia pastoris incubated for 30 mins prior to substrate addition measured after 60 mins by MAO-Glo assay	B	BAO_0000019	assay format	Homo sapiens	None	None	None	None	CHEMBL2039	Monoamine oxidase B	Homo sapiens	SINGLE PROTEIN	CHEMBL3399931	1	Scientific Literature	Bioorg. Med. Chem.	2015	None
CHEMBL673	PARGYLINE	4	159.23	0	1.75	Pargyline	C#CCN(C)Cc1ccccc1	Ki	'='	20.3	nM	7.69			UO_0000065	48.31	0.88	5.94	237.42	False	CHEMBL3407043	Inhibition of human recombinant microsomal MAO-B expressed in Pichia pastoris incubated for 30 mins prior to substrate addition measured after 60 mins by MAO-Glo assay	B	BAO_0000019	assay format	Homo sapiens	None	None	None	None	CHEMBL2039	Monoamine oxidase B	Homo sapiens	SINGLE PROTEIN	CHEMBL3399931	1	Scientific Literature	Bioorg. Med. Chem.	2015	None
CHEMBL3401325		0	703.47	3	6.62	6b	Cl.S=C(NCCCNCCCCCNCCCNC(=S)NC(c1ccccc1)c1ccccc1)NC(c1ccccc1)c1ccccc1	IC50	'='	36000.0	nM	4.44			UO_0000065	6.66	0.13	-2.18	6.16	False	CHEMBL3405679	Inhibition of MAO-B (unknown origin) by MAo-Glo kit analysis	B	BAO_0000357	single protein format	Homo sapiens	None	None	None	None	CHEMBL2039	Monoamine oxidase B	Homo sapiens	SINGLE PROTEIN	CHEMBL3400002	1	Scientific Literature	Bioorg. Med. Chem.	2015	None
CHEMBL3604128		0	499.66	1	6.08	73	C#CCN(C)c1nc2nc(CCC3CCN(Cc4ccccc4)CC3)ccc2c(-c2ccccc2)c1C#N	Ki	'='	32.0	nM	7.50			UO_0000065	15.00	0.27	1.41	13.37	False	CHEMBL3608045	Inhibition of human MAOB	B	BAO_0000357	single protein format	Homo sapiens	None	None	None	None	CHEMBL2039	Monoamine oxidase B	Homo sapiens	SINGLE PROTEIN	CHEMBL3603809	1	Scientific Literature	J. Med. Chem.	2015	None
CHEMBL127622		0	337.18	0	4.12	IP-47	O=C1c2ccccc2-c2nnc(-c3cccc(Br)c3)cc21	IC50	'='	5.623	nM	8.25			UO_0000065	24.47	0.54	4.13	19.25	False	CHEMBL909462	Inhibition of human supersomes MAOB	B	BAO_0000357	single protein format	Homo sapiens	None	None	None	None	CHEMBL2039	Monoamine oxidase B	Homo sapiens	SINGLE PROTEIN	CHEMBL1137393	1	Scientific Literature	J. Med. Chem.	2006	None
CHEMBL348961		0	322.29	0	3.72	9	Cc1cc2c(nn1)-c1cc(OCCCC(F)(F)F)ccc1C2=O	IC50	'='	0.014	nM	10.85			UO_0000065	33.68	0.64	7.13	20.84	False	CHEMBL734179	Inhibitory concentration against Monoamine oxidase B was measured in baboon liver.	B	BAO_0000221	tissue-based format	Papio hamadryas	CHEMBL3559723	Liver	None	None	CHEMBL2039	Monoamine oxidase B	Homo sapiens	SINGLE PROTEIN	CHEMBL1136363	1	Scientific Literature	Bioorg. Med. Chem. Lett.	2003	None
CHEMBL127774		0	326.28	0	4.37	IP-50	O=C1c2ccccc2-c2nnc(-c3cccc(C(F)(F)F)c3)cc21	IC50	'='	8.511	nM	8.07			UO_0000065	24.73	0.46	3.70	18.83	False	CHEMBL909462	Inhibition of human supersomes MAOB	B	BAO_0000357	single protein format	Homo sapiens	None	None	None	None	CHEMBL2039	Monoamine oxidase B	Homo sapiens	SINGLE PROTEIN	CHEMBL1137393	1	Scientific Literature	J. Med. Chem.	2006	None
CHEMBL2418211		0	313.40	0	4.49	1n	Fc1ccc(-c2nc3ccc(N4CCCCC4)nc3s2)cc1	IC50	'='	26.5	nM	7.58			UO_0000065	24.18	0.47	3.09	26.11	False	CHEMBL2421337	Inhibition of human recombinant MAO-B using benzylamine hydrochloride as substrate assessed as H2O2 synthesis after 1 hr by fluorescence assay	B	BAO_0000357	single protein format	Homo sapiens	None	None	None	None	CHEMBL2039	Monoamine oxidase B	Homo sapiens	SINGLE PROTEIN	CHEMBL2417454	1	Scientific Literature	Bioorg. Med. Chem.	2013	None
CHEMBL125921		0	294.26	0	3.63	IP-42	O=C1c2ccccc2-c2nnc(-c3ccc(F)c(F)c3)cc21	IC50	'='	5.012	nM	8.30			UO_0000065	28.21	0.52	4.67	19.37	False	CHEMBL909462	Inhibition of human supersomes MAOB	B	BAO_0000357	single protein format	Homo sapiens	None	None	None	None	CHEMBL2039	Monoamine oxidase B	Homo sapiens	SINGLE PROTEIN	CHEMBL1137393	1	Scientific Literature	J. Med. Chem.	2006	None
CHEMBL3417298		0	542.68	1	4.73	14e	COc1cc(=O)oc2cc(OCCN3CCN(CCCNc4c5c(nc6ccccc46)CCCC5)CC3)ccc12	IC50	'='	5770.0	nM	5.24			UO_0000065	9.65	0.18	0.51	6.54	False	CHEMBL3418558	Inhibition of human MAO-B using p-tyramine as substrate assessed as H2O2 production by amplex red assay	B	BAO_0000357	single protein format	Homo sapiens	None	None	None	None	CHEMBL2039	Monoamine oxidase B	Homo sapiens	SINGLE PROTEIN	CHEMBL3414495	1	Scientific Literature	Eur. J. Med. Chem.	2015	None
CHEMBL3394533		0	305.33	0	3.74	13	O=c1oc2cc(/N=C/c3ccccc3O)ccc2c2c1CCC2	IC50	'='	81.0	nM	7.09			UO_0000065	23.23	0.42	3.35	11.29	False	CHEMBL3396577	Inhibition of human recombinant MAO-B using p-tyramine as substrate assessed as H2O2 production after 15 mins by fluorescence assay	B	BAO_0000357	single protein format	Homo sapiens	None	None	None	None	CHEMBL2039	Monoamine oxidase B	Homo sapiens	SINGLE PROTEIN	CHEMBL3392990	1	Scientific Literature	Bioorg. Med. Chem. Lett.	2015	None
CHEMBL2418198		0	225.25	0	2.93	1a	CNc1ccc2nc(-c3ccccc3)oc2n1	IC50						Not Determined						False	CHEMBL2421337	Inhibition of human recombinant MAO-B using benzylamine hydrochloride as substrate assessed as H2O2 synthesis after 1 hr by fluorescence assay	B	BAO_0000357	single protein format	Homo sapiens	None	None	None	None	CHEMBL2039	Monoamine oxidase B	Homo sapiens	SINGLE PROTEIN	CHEMBL2417454	1	Scientific Literature	Bioorg. Med. Chem.	2013	None
CHEMBL2418212		0	329.86	1	5.00	1o	Clc1ccccc1-c1nc2ccc(N3CCCCC3)nc2s1	IC50	'='	171.4	nM	6.77			UO_0000065	20.51	0.42	1.77	23.31	False	CHEMBL2421337	Inhibition of human recombinant MAO-B using benzylamine hydrochloride as substrate assessed as H2O2 synthesis after 1 hr by fluorescence assay	B	BAO_0000357	single protein format	Homo sapiens	None	None	None	None	CHEMBL2039	Monoamine oxidase B	Homo sapiens	SINGLE PROTEIN	CHEMBL2417454	1	Scientific Literature	Bioorg. Med. Chem.	2013	None
CHEMBL2418205		0	297.33	0	4.02	1h	Fc1cccc(-c2nc3ccc(N4CCCCC4)nc3o2)c1	Inhibition	'='	89.7	%				UO_0000187					False	CHEMBL2421338	Inhibition of human recombinant MAO-B using benzylamine hydrochloride as substrate assessed as H2O2 synthesis at 10 uM after 1 hr by fluorescence assay	B	BAO_0000357	single protein format	Homo sapiens	None	None	None	None	CHEMBL2039	Monoamine oxidase B	Homo sapiens	SINGLE PROTEIN	CHEMBL2417454	1	Scientific Literature	Bioorg. Med. Chem.	2013	None
CHEMBL2418213		0	329.86	1	5.00	1p	Clc1ccc(-c2nc3ccc(N4CCCCC4)nc3s2)cc1	Inhibition	'='	84.2	%				UO_0000187					False	CHEMBL2421338	Inhibition of human recombinant MAO-B using benzylamine hydrochloride as substrate assessed as H2O2 synthesis at 10 uM after 1 hr by fluorescence assay	B	BAO_0000357	single protein format	Homo sapiens	None	None	None	None	CHEMBL2039	Monoamine oxidase B	Homo sapiens	SINGLE PROTEIN	CHEMBL2417454	1	Scientific Literature	Bioorg. Med. Chem.	2013	None
CHEMBL2288402		0	297.31	0	2.78	14a	CN(C)c1ccc(/C=C2\Oc3cc(O)cc(O)c3C2=O)cc1	IC50	'='	5940.0	nM	5.23			UO_0000065	17.58	0.32	2.45	7.47	False	CHEMBL3787909	Inhibition of human recombinant MAO-B using kynuramine as substrate after 30 mins by fluorescence spectrophotometry	B	BAO_0000357	single protein format	Homo sapiens	None	None	None	None	CHEMBL2039	Monoamine oxidase B	Homo sapiens	SINGLE PROTEIN	CHEMBL3785067	1	Scientific Literature	Bioorg. Med. Chem.	2016	None
CHEMBL348961		0	322.29	0	3.72	9 (3-Methyl-8-(4,4,4-trifluoro-butoxy)indeno[1.2-c]pyridazin-5-one)	Cc1cc2c(nn1)-c1cc(OCCCC(F)(F)F)ccc1C2=O	Ki	'='	14000.0	nM	4.85			UO_0000065	15.06	0.29	1.13	9.32	False	CHEMBL884737	Inhibition constant against human recombinant Monoamine oxidase-B	B	BAO_0000357	single protein format	Homo sapiens	None	None	None	None	CHEMBL2039	Monoamine oxidase B	Homo sapiens	SINGLE PROTEIN	CHEMBL1142839	1	Scientific Literature	Bioorg. Med. Chem. Lett.	2005	None
CHEMBL3739915		0	282.34	0	3.66	4c	O=C1CCOc2cc(OCCCc3ccccc3)ccc21	IC50	'='	21450.0	nM	4.67			UO_0000065	16.54	0.30	1.01	13.14	False	CHEMBL3745316	Inhibition of human MAO-B using p-tyramine as substrate assessed as production of H2O2 from p-tyramine incubated for 15 mins by Amplex Red MAO assay	B	BAO_0000357	single protein format	Homo sapiens	None	None	None	None	CHEMBL2039	Monoamine oxidase B	Homo sapiens	SINGLE PROTEIN	CHEMBL3739402	1	Scientific Literature	MedChemComm	2015	None
CHEMBL3742022		0	279.30	0	3.10	4k	N#Cc1ccc(COc2ccc3c(c2)OCCC3=O)cc1	IC50	'='	47.28	nM	7.33			UO_0000065	26.23	0.48	4.23	12.35	False	CHEMBL3745316	Inhibition of human MAO-B using p-tyramine as substrate assessed as production of H2O2 from p-tyramine incubated for 15 mins by Amplex Red MAO assay	B	BAO_0000357	single protein format	Homo sapiens	None	None	None	None	CHEMBL2039	Monoamine oxidase B	Homo sapiens	SINGLE PROTEIN	CHEMBL3739402	1	Scientific Literature	MedChemComm	2015	None
CHEMBL1682819		0	272.27	0	3.37	4f	O=C1CCOc2cc(OCc3ccc(F)cc3)ccc21	TDI						Not Active						False	CHEMBL3745506	Time dependent inhibition of human MAO-B preincubated at twice the IC50 for 0 to 60 mins	B	BAO_0000357	single protein format	Homo sapiens	None	None	None	None	CHEMBL2039	Monoamine oxidase B	Homo sapiens	SINGLE PROTEIN	CHEMBL3739402	1	Scientific Literature	MedChemComm	2015	None
CHEMBL3735553		0	411.89	0	3.74	11e	Cl.N[C@@H]1C[C@H]1c1ccc(NC(=O)c2cccn2C(=O)OCc2ccccc2)cc1	IC50	'='	75800.0	nM	4.12			UO_0000065	10.97	0.20	0.38	4.77	False	CHEMBL3737234	Inhibition of human recombinant MAO B expressed in Pichia pastoris using benzylamine as substrate preincubated for 15 mins followed by substrate addition by horseradish peroxidase coupled-spectrofluorimetric assay	B	BAO_0000019	assay format	Homo sapiens	None	None	None	None	CHEMBL2039	Monoamine oxidase B	Homo sapiens	SINGLE PROTEIN	CHEMBL3734732	1	Scientific Literature	MedChemComm	2015	None
CHEMBL41312		0	187.29	0	2.80	8	CN1CCC/C(=C/c2ccccc2)C1	Ki	'='	380000.0	nM		Outside typical range		UO_0000065					False	CHEMBL734355	Inhibition of human liver monoamine oxidase was determined	B	BAO_0000019	assay format	None	None	None	None	None	CHEMBL2039	Monoamine oxidase B	Homo sapiens	SINGLE PROTEIN	CHEMBL1124176	1	Scientific Literature	J. Med. Chem.	1988	None
CHEMBL570731		0	266.30	0	3.78	4	COc1cccc(-c2cc3cc(C)ccc3oc2=O)c1	IC50	'='	0.8026	nM	9.10			UO_0000065	34.16	0.62	5.32	23.06	True	CHEMBL1041989	Inhibition of human recombinant MAOB expressed in BTI cells	B	BAO_0000219	cell-based format	Homo sapiens	None	None	BTI	None	CHEMBL2039	Monoamine oxidase B	Homo sapiens	SINGLE PROTEIN	CHEMBL1155294	1	Scientific Literature	Bioorg. Med. Chem. Lett.	2009	None
CHEMBL445916		0	392.30	0	4.29	12m	CCCn1c2c(c3c(Br)c(OC(=O)NC)ccc31)CC/C2=N/CC	IC50	'>'	1000000.0	nM		Outside typical range		UO_0000065					False	CHEMBL706869	Compound was tested for inhibition of monoamine oxidase-B (MAO-B).	B	BAO_0000357	single protein format	None	None	None	None	None	CHEMBL2039	Monoamine oxidase B	Homo sapiens	SINGLE PROTEIN	CHEMBL1151505	1	Scientific Literature	Bioorg. Med. Chem. Lett.	1996	None
CHEMBL156919		0	226.32	0	3.32	11c	CCC/N=C1/CCc2c1n(C)c1ccccc21	IC50	'>'	1000000.0	nM		Outside typical range		UO_0000065					False	CHEMBL706869	Compound was tested for inhibition of monoamine oxidase-B (MAO-B).	B	BAO_0000357	single protein format	None	None	None	None	None	CHEMBL2039	Monoamine oxidase B	Homo sapiens	SINGLE PROTEIN	CHEMBL1151505	1	Scientific Literature	Bioorg. Med. Chem. Lett.	1996	None
CHEMBL1950700		0	383.47	1	5.02	1	COc1cc(NC(C)CCCN)c2nccc(C)c2c1Oc1ccccc1F	IC50	'='	3830.0	nM	5.42			UO_0000065	14.13	0.26	0.40	7.81	False	CHEMBL1954872	Inhibition of human recombinant MAOB assessed as conversion of kynuramine to 4-hydroxyquinoline preincubated for 15 mins by fluorimetric assay	B	BAO_0000357	single protein format	Homo sapiens	None	None	None	None	CHEMBL2039	Monoamine oxidase B	Homo sapiens	SINGLE PROTEIN	CHEMBL1949666	1	Scientific Literature	Bioorg. Med. Chem. Lett.	2012	None
CHEMBL79512	4-PHENYL-BUTYLAMINE	0	149.24	0	1.97	4-phenylbutylamine	NCCCCc1ccccc1	Kcat/Km	'='	5.8	/min.uM									False	CHEMBL1015263	Ratio of Kcat to Km of human MAOB	B	BAO_0000357	single protein format	Homo sapiens	None	None	None	None	CHEMBL2039	Monoamine oxidase B	Homo sapiens	SINGLE PROTEIN	CHEMBL1151754	1	Scientific Literature	J. Med. Chem.	2008	None
CHEMBL573854		0	211.31	0	2.63	12h	C#CCN1CCc2ccccc2C1C1CC1	Inhibition	'='	98.4	%				UO_0000187					False	CHEMBL1041267	Inhibition of MAOB at 100 nM after 60 mins using tyramine as substrate relative to control	B	BAO_0000357	single protein format	None	None	None	None	None	CHEMBL2039	Monoamine oxidase B	Homo sapiens	SINGLE PROTEIN	CHEMBL1154063	1	Scientific Literature	Eur. J. Med. Chem.	2009	None
CHEMBL595	PIOGLITAZONE	4	356.45	0	3.16	pioglitazone	CCc1ccc(CCOc2ccc(CC3SC(=O)NC3=O)cc2)nc1	Ki	'='	270.8	nM	6.57			UO_0000065	18.42	0.36	3.41	9.62	False	CHEMBL3407043	Inhibition of human recombinant microsomal MAO-B expressed in Pichia pastoris incubated for 30 mins prior to substrate addition measured after 60 mins by MAO-Glo assay	B	BAO_0000019	assay format	Homo sapiens	None	None	None	None	CHEMBL2039	Monoamine oxidase B	Homo sapiens	SINGLE PROTEIN	CHEMBL3399931	1	Scientific Literature	Bioorg. Med. Chem.	2015	None
CHEMBL3401326		0	731.52	3	6.71	6c	Cl.S=C(NCCCNCCCCCNCCCNC(=S)NCC(c1ccccc1)c1ccccc1)NCC(c1ccccc1)c1ccccc1	IC50	'='	27000.0	nM	4.57			UO_0000065	6.57	0.13	-2.14	6.33	False	CHEMBL3405679	Inhibition of MAO-B (unknown origin) by MAo-Glo kit analysis	B	BAO_0000357	single protein format	Homo sapiens	None	None	None	None	CHEMBL2039	Monoamine oxidase B	Homo sapiens	SINGLE PROTEIN	CHEMBL3400002	1	Scientific Literature	Bioorg. Med. Chem.	2015	None
CHEMBL3989843	TRANYLCYPROMINE	4	266.39	None	None	tranylcypromine	N[C@@H]1C[C@H]1c1ccccc1.N[C@H]1C[C@@H]1c1ccccc1	Ki	'='	26.0	nM	7.58			UO_0000065	28.47	None	None	None	False	CHEMBL3404812	Inhibition of human recombinant soluble MAO-B expressed in Pichia pastoris incubated for 30 mins prior to substrate addition measured after 60 mins by MAO-Glo assay	B	BAO_0000019	assay format	Homo sapiens	None	None	None	None	CHEMBL2039	Monoamine oxidase B	Homo sapiens	SINGLE PROTEIN	CHEMBL3399931	1	Scientific Literature	Bioorg. Med. Chem.	2015	None
CHEMBL24172		0	173.26	0	2.41	MPTP	CN1CC=C(c2ccccc2)CC1	Ki	'='	500000.0	nM		Outside typical range		UO_0000065					False	CHEMBL734349	Inactivation of monoamine oxidase measured as kinetic constant, KI at 1-5 conc range	B	BAO_0000357	single protein format	None	None	None	None	None	CHEMBL2039	Monoamine oxidase B	Homo sapiens	SINGLE PROTEIN	CHEMBL1124176	1	Scientific Literature	J. Med. Chem.	1988	None
CHEMBL570703		0	266.30	0	3.78	5	COc1ccccc1-c1cc2cc(C)ccc2oc1=O	IC50						Not Active						False	CHEMBL1041992	Inhibition of human recombinant MAOB expressed in BTI cells at 100 uM	B	BAO_0000219	cell-based format	Homo sapiens	None	None	BTI	None	CHEMBL2039	Monoamine oxidase B	Homo sapiens	SINGLE PROTEIN	CHEMBL1155294	1	Scientific Literature	Bioorg. Med. Chem. Lett.	2009	None
CHEMBL338404		0	198.65	0	1.03	Ro 16-6491	NCCNC(=O)c1ccc(Cl)cc1	Ki	'='	32.2	nM	7.49			UO_0000065	37.72	0.79	6.46	13.59	False	CHEMBL3404812	Inhibition of human recombinant soluble MAO-B expressed in Pichia pastoris incubated for 30 mins prior to substrate addition measured after 60 mins by MAO-Glo assay	B	BAO_0000019	assay format	Homo sapiens	None	None	None	None	CHEMBL2039	Monoamine oxidase B	Homo sapiens	SINGLE PROTEIN	CHEMBL3399931	1	Scientific Literature	Bioorg. Med. Chem.	2015	None
CHEMBL338404		0	198.65	0	1.03	Ro 16-6491	NCCNC(=O)c1ccc(Cl)cc1	Ki	'='	996.9	nM	6.00			UO_0000065	30.21	0.63	4.97	10.89	False	CHEMBL3407043	Inhibition of human recombinant microsomal MAO-B expressed in Pichia pastoris incubated for 30 mins prior to substrate addition measured after 60 mins by MAO-Glo assay	B	BAO_0000019	assay format	Homo sapiens	None	None	None	None	CHEMBL2039	Monoamine oxidase B	Homo sapiens	SINGLE PROTEIN	CHEMBL3399931	1	Scientific Literature	Bioorg. Med. Chem.	2015	None
CHEMBL572233		0	266.30	0	3.78	9	COc1ccc(-c2cc3cc(C)ccc3oc2=O)cc1	IC50	'='	13.05	nM	7.88			UO_0000065	29.61	0.54	4.10	19.99	False	CHEMBL1838814	Inhibition of human recombinant MAO-B expressed in insect BT1-TN-5B1-4 cells assessed as production of hydrogen peroxide from p-tyramine up to 15 mins by amplex red-based fluorometric assay	B	BAO_0000219	cell-based format	Homo sapiens	None	None	None	None	CHEMBL2039	Monoamine oxidase B	Homo sapiens	SINGLE PROTEIN	CHEMBL1833810	1	Scientific Literature	J. Med. Chem.	2011	None
CHEMBL1835230		0	296.32	0	3.79	13	COc1ccc(-c2cc3cc(C)ccc3oc2=O)cc1OC	IC50	'='	2.73	nM	8.56			UO_0000065	28.90	0.53	4.77	17.60	False	CHEMBL1838814	Inhibition of human recombinant MAO-B expressed in insect BT1-TN-5B1-4 cells assessed as production of hydrogen peroxide from p-tyramine up to 15 mins by amplex red-based fluorometric assay	B	BAO_0000219	cell-based format	Homo sapiens	None	None	None	None	CHEMBL2039	Monoamine oxidase B	Homo sapiens	SINGLE PROTEIN	CHEMBL1833810	1	Scientific Literature	J. Med. Chem.	2011	None
CHEMBL92401	IPRONIAZID	4	179.22	0	0.72	Iproniazide	CC(C)NNC(=O)c1ccncc1	IC50	'='	7540.0	nM	5.12			UO_0000065	28.58	0.54	4.40	9.48	True	CHEMBL1838814	Inhibition of human recombinant MAO-B expressed in insect BT1-TN-5B1-4 cells assessed as production of hydrogen peroxide from p-tyramine up to 15 mins by amplex red-based fluorometric assay	B	BAO_0000219	cell-based format	Homo sapiens	None	None	None	None	CHEMBL2039	Monoamine oxidase B	Homo sapiens	SINGLE PROTEIN	CHEMBL1833810	1	Scientific Literature	J. Med. Chem.	2011	None
CHEMBL3394517		0	335.84	0	3.18	11a	CC1=NN(C(=O)CN2CCCCC2)C(c2cc(Cl)ccc2O)C1	IC50	'='	55850.0	nM	4.25			UO_0000065	12.66	0.25	1.07	7.58	False	CHEMBL3396572	Inhibition of human recombinant MAO-B using p-tyramine as substrate assessed as production of H2O2 incubated for 15 mins prior to substrate addition measured after 20 mins by microplate fluorescence reader analysis	B	BAO_0000357	single protein format	Homo sapiens	None	None	None	None	CHEMBL2039	Monoamine oxidase B	Homo sapiens	SINGLE PROTEIN	CHEMBL3393005	1	Scientific Literature	Bioorg. Med. Chem.	2015	None
CHEMBL3394535		0	329.74	0	3.92	15	Cc1c(Cl)c(=O)oc2cc(/N=C/c3ccc(O)cc3O)ccc12	IC50	'='	1283.0	nM	5.89			UO_0000065	17.87	0.35	1.97	7.10	False	CHEMBL3396577	Inhibition of human recombinant MAO-B using p-tyramine as substrate assessed as H2O2 production after 15 mins by fluorescence assay	B	BAO_0000357	single protein format	Homo sapiens	None	None	None	None	CHEMBL2039	Monoamine oxidase B	Homo sapiens	SINGLE PROTEIN	CHEMBL3392990	1	Scientific Literature	Bioorg. Med. Chem. Lett.	2015	None
CHEMBL3191757		0	299.42	0	4.63	53	Cc1sc(N/N=C/c2cccs2)nc1-c1ccccc1	IC50	'='	3050.0	nM	5.52			UO_0000065	18.42	0.38	0.89	14.80	False	CHEMBL3223014	Inhibition of human MAO-B expressed in baculovirus infected BTI-TN-5B1-4 insect cells using p-tyramine as substrate assessed as hydrogen peroxide production by fluorimetric method	B	BAO_0000219	cell-based format	Homo sapiens	None	None	BTI-TN-5B1-4	None	CHEMBL2039	Monoamine oxidase B	Homo sapiens	SINGLE PROTEIN	CHEMBL3217581	1	Scientific Literature	MedChemComm	2010	CHEMBL3833782
CHEMBL2094014		0	215.70	0	2.22	8b(Cis)	Cl.NCC[C@@H]1C[C@]1(F)c1ccccc1	IC50						Not Active						False	CHEMBL814338	Compound was evaluated for inhibition of Microbial tyramine oxidase; ni denotes no inhibition detected at 0.1 mM	B	BAO_0000357	single protein format	None	None	None	None	None	CHEMBL2039	Monoamine oxidase B	Homo sapiens	SINGLE PROTEIN	CHEMBL1148448	1	Scientific Literature	J. Med. Chem.	2004	None
CHEMBL598151		0	256.28	0	3.84	(R)(+)2h	Cc1ccc([C@H]2CC(=O)c3ccc(F)cc3O2)cc1	IC50	'='	150.0	nM	6.82			UO_0000065	26.63	0.49	2.98	25.95	False	CHEMBL1071596	Inhibition of human recombinant MAOB expressed in BTI-TN-5B1-4 cells by para-tyramine oxidation assay	B	BAO_0000219	cell-based format	Homo sapiens	None	None	BTI-TN-5B1-4	None	CHEMBL2039	Monoamine oxidase B	Homo sapiens	SINGLE PROTEIN	CHEMBL1159098	1	Scientific Literature	Bioorg. Med. Chem.	2010	CHEMBL3833782
CHEMBL604043		0	298.36	0	4.85	4p	COc1ccc(-c2cc(=S)c3ccc(OC)cc3o2)cc1	IC50	'='	3340.0	nM	5.48			UO_0000065	18.35	0.36	0.63	17.33	False	CHEMBL1071596	Inhibition of human recombinant MAOB expressed in BTI-TN-5B1-4 cells by para-tyramine oxidation assay	B	BAO_0000219	cell-based format	Homo sapiens	None	None	BTI-TN-5B1-4	None	CHEMBL2039	Monoamine oxidase B	Homo sapiens	SINGLE PROTEIN	CHEMBL1159098	1	Scientific Literature	Bioorg. Med. Chem.	2010	CHEMBL3833782
CHEMBL599545		0	274.29	1	5.11	4f	Fc1ccc(-c2cc(=S)c3ccc(F)cc3o2)cc1	IC50	'='	6890.0	nM	5.16			UO_0000065	18.82	0.37	0.05	39.28	False	CHEMBL1071596	Inhibition of human recombinant MAOB expressed in BTI-TN-5B1-4 cells by para-tyramine oxidation assay	B	BAO_0000219	cell-based format	Homo sapiens	None	None	BTI-TN-5B1-4	None	CHEMBL2039	Monoamine oxidase B	Homo sapiens	SINGLE PROTEIN	CHEMBL1159098	1	Scientific Literature	Bioorg. Med. Chem.	2010	CHEMBL3833782
CHEMBL577099		0	252.27	0	3.47	6	Cc1ccc2oc(=O)c(-c3ccc(O)cc3)cc2c1	IC50	'='	155.59	nM	6.81			UO_0000065	26.99	0.49	3.34	13.50	True	CHEMBL1041989	Inhibition of human recombinant MAOB expressed in BTI cells	B	BAO_0000219	cell-based format	Homo sapiens	None	None	BTI	None	CHEMBL2039	Monoamine oxidase B	Homo sapiens	SINGLE PROTEIN	CHEMBL1155294	1	Scientific Literature	Bioorg. Med. Chem. Lett.	2009	None
CHEMBL158946		0	364.24	0	3.37	22	C/N=C1/CCc2c1n(C)c1ccc(OC(=O)N(C)C)c(Br)c21	IC50	'='	51000.0	nM	4.29			UO_0000065	11.78	0.27	0.92	9.17	False	CHEMBL945895	Inhibition of MAOB	B	BAO_0000357	single protein format	None	None	None	None	None	CHEMBL2039	Monoamine oxidase B	Homo sapiens	SINGLE PROTEIN	CHEMBL1141467	1	Scientific Literature	J. Med. Chem.	2008	None
CHEMBL356385		0	344.50	0	4.19	27	C#CCN(C)C(C)Cc1cccc(OC(=O)N(C)CCCCCC)c1	IC50	'='	1500.0	nM	5.82			UO_0000065	16.91	0.32	1.63	17.77	False	CHEMBL945895	Inhibition of MAOB	B	BAO_0000357	single protein format	None	None	None	None	None	CHEMBL2039	Monoamine oxidase B	Homo sapiens	SINGLE PROTEIN	CHEMBL1141467	1	Scientific Literature	J. Med. Chem.	2008	None
CHEMBL339429		0	283.29	0	3.23	IP-54	N#Cc1ccc(-c2cc3c(nn2)-c2ccccc2C3=O)cc1	IC50	'='	117.49	nM	6.93			UO_0000065	24.46	0.43	3.70	10.40	False	CHEMBL909462	Inhibition of human supersomes MAOB	B	BAO_0000357	single protein format	Homo sapiens	None	None	None	None	CHEMBL2039	Monoamine oxidase B	Homo sapiens	SINGLE PROTEIN	CHEMBL1137393	1	Scientific Literature	J. Med. Chem.	2006	None
CHEMBL1080448		0	285.37	0	2.98	12	Cc1ccc(C2CC(c3ccco3)=NN2C(N)=S)cc1	IC50	'='	54510.0	nM	4.26			UO_0000065	14.94	0.29	1.28	7.79	False	CHEMBL1111192	Inhibition of human recombinant MAOB	B	BAO_0000357	single protein format	Homo sapiens	None	None	None	None	CHEMBL2039	Monoamine oxidase B	Homo sapiens	SINGLE PROTEIN	CHEMBL1153747	1	Scientific Literature	Eur. J. Med. Chem.	2010	None
CHEMBL1257341		0	442.52	1	5.08	3d	COc1cc(/C(C)=N/Nc2nc3ccccc3nc2Cc2ccccc2)cc(OC)c1OC	IC50	'='	260000.0	nM		Outside typical range		UO_0000065					False	CHEMBL1261744	Inhibition of MAOB by spectrophotometry	B	BAO_0000357	single protein format	None	None	None	None	None	CHEMBL2039	Monoamine oxidase B	Homo sapiens	SINGLE PROTEIN	CHEMBL1255505	1	Scientific Literature	Eur. J. Med. Chem.	2010	None
CHEMBL338035		0	272.31	0	3.28	IP-12	O=C1c2ccccc2-c2nnc(Cc3ccccc3)cc21	IC50	'='	758.58	nM	6.12			UO_0000065	22.47	0.40	2.84	14.28	False	CHEMBL909462	Inhibition of human supersomes MAOB	B	BAO_0000357	single protein format	Homo sapiens	None	None	None	None	CHEMBL2039	Monoamine oxidase B	Homo sapiens	SINGLE PROTEIN	CHEMBL1137393	1	Scientific Literature	J. Med. Chem.	2006	None
CHEMBL128029		0	348.41	0	4.95	IP-9	O=C1c2ccccc2-c2nnc(-c3ccccc3)c(Cc3ccccc3)c21	IC50	'='	1288.25	nM	5.89			UO_0000065	16.91	0.30	0.94	13.75	False	CHEMBL909462	Inhibition of human supersomes MAOB	B	BAO_0000357	single protein format	Homo sapiens	None	None	None	None	CHEMBL2039	Monoamine oxidase B	Homo sapiens	SINGLE PROTEIN	CHEMBL1137393	1	Scientific Literature	J. Med. Chem.	2006	None
CHEMBL145792		0	305.33	0	3.86	C-65	Cc1c(C)c2ccc(OCc3ccc(C#N)cc3)cc2oc1=O	IC50	'='	2.344	nM	8.63			UO_0000065	28.26	0.51	4.77	13.65	False	CHEMBL909462	Inhibition of human supersomes MAOB	B	BAO_0000357	single protein format	Homo sapiens	None	None	None	None	CHEMBL2039	Monoamine oxidase B	Homo sapiens	SINGLE PROTEIN	CHEMBL1137393	1	Scientific Literature	J. Med. Chem.	2006	None
CHEMBL1080705		0	313.40	0	3.53	5	Cc1ccc(C2=NN(C(N)=S)C(c3ccc(F)cc3)C2)cc1	IC50	'='	7180.0	nM	5.14			UO_0000065	16.41	0.32	1.61	12.36	False	CHEMBL1111192	Inhibition of human recombinant MAOB	B	BAO_0000357	single protein format	Homo sapiens	None	None	None	None	CHEMBL2039	Monoamine oxidase B	Homo sapiens	SINGLE PROTEIN	CHEMBL1153747	1	Scientific Literature	Eur. J. Med. Chem.	2010	None
CHEMBL1080447		0	350.27	0	4.39	10	NC(=S)N1N=C(c2ccc(Cl)cc2)CC1c1ccc(Cl)cc1	IC50	'='	39370.0	nM	4.41			UO_0000065	12.58	0.27	0.01	10.58	False	CHEMBL1111192	Inhibition of human recombinant MAOB	B	BAO_0000357	single protein format	Homo sapiens	None	None	None	None	CHEMBL2039	Monoamine oxidase B	Homo sapiens	SINGLE PROTEIN	CHEMBL1153747	1	Scientific Literature	Eur. J. Med. Chem.	2010	None
CHEMBL555111		0	187.65	0	1.58	5	Cl.NC1(c2ccccc2)CC1F	IC50						Not Active						False	CHEMBL814338	Compound was evaluated for inhibition of Microbial tyramine oxidase; ni denotes no inhibition detected at 0.1 mM	B	BAO_0000357	single protein format	None	None	None	None	None	CHEMBL2039	Monoamine oxidase B	Homo sapiens	SINGLE PROTEIN	CHEMBL1148448	1	Scientific Literature	J. Med. Chem.	2004	None
CHEMBL483450		0	377.24	0	2.02	2c	CN1C(=O)C2C(N=C(/C=C/c3cccc(Br)c3)N2C)N(C)C1=O	Ki	'='	83.0	nM	7.08			UO_0000065	18.77	0.42	5.06	12.60	False	CHEMBL991730	Inhibition of monoamine oxidase B	B	BAO_0000357	single protein format	None	None	None	None	None	CHEMBL2039	Monoamine oxidase B	Homo sapiens	SINGLE PROTEIN	CHEMBL1144166	1	Scientific Literature	Bioorg. Med. Chem.	2008	None
CHEMBL560280		0	310.35	0	3.10	1	CC(=O)N1N=C(c2c(O)cccc2O)CC1c1cccc(C)c1	IC50	'='	60.0	nM	7.22			UO_0000065	23.27	0.43	4.12	9.88	False	CHEMBL1059215	Inhibition of MAOB	B	BAO_0000357	single protein format	None	None	None	None	None	CHEMBL2039	Monoamine oxidase B	Homo sapiens	SINGLE PROTEIN	CHEMBL1153579	1	Scientific Literature	Eur. J. Med. Chem.	2009	None
CHEMBL185776	BELLIDIFOLIN	0	274.23	0	2.07	7	COc1cc(O)c2c(=O)c3c(O)ccc(O)c3oc2c1	Inhibition	'='	65.2	%				UO_0000187					False	CHEMBL974075	Inhibition of monoamine oxidase B at 10 uM	B	BAO_0000357	single protein format	None	None	None	None	None	CHEMBL2039	Monoamine oxidase B	Homo sapiens	SINGLE PROTEIN	CHEMBL1149880	1	Scientific Literature	J. Nat. Prod.	2008	None
CHEMBL286796	ETHYL FERULATE	0	222.24	0	1.98	5	CCOC(=O)/C=C/c1ccc(O)c(OC)c1	IC50	'='	6700.0	nM	5.17			UO_0000065	23.28	0.44	3.19	9.28	False	CHEMBL1059215	Inhibition of MAOB	B	BAO_0000357	single protein format	None	None	None	None	None	CHEMBL2039	Monoamine oxidase B	Homo sapiens	SINGLE PROTEIN	CHEMBL1153579	1	Scientific Literature	Eur. J. Med. Chem.	2009	None
CHEMBL1760716		0	336.44	1	5.74	4	Cc1ccc(C2CC(c3c4ccccc4cc4ccccc34)=NN2)cc1	Ki	'='	3.56	nM	8.45			UO_0000065	25.11	0.44	2.71	34.64	False	CHEMBL1764623	Competitive inhibition of human recombinant MAO-B after 60 mins using p-tyramine as substrate by spectrophotometry	B	BAO_0000357	single protein format	Homo sapiens	None	None	None	None	CHEMBL2039	Monoamine oxidase B	Homo sapiens	SINGLE PROTEIN	CHEMBL1759975	1	Scientific Literature	Bioorg. Med. Chem. Lett.	2011	None
CHEMBL255590		0	412.49	0	3.70	4	NCc1ccc2c(c1)C1(CCN(C(=O)c3ccc(C#Cc4ccccc4)o3)CC1)CO2	IC50	'='	72000.0	nM	4.14			UO_0000065	10.04	0.18	0.44	6.03	False	CHEMBL949319	Inhibition of monoamine oxidase B	B	BAO_0000357	single protein format	None	None	None	None	None	CHEMBL2039	Monoamine oxidase B	Homo sapiens	SINGLE PROTEIN	CHEMBL1143198	1	Scientific Literature	Bioorg. Med. Chem. Lett.	2008	None
CHEMBL326294	ISATIN	0	147.13	0	0.82	Isatin	O=C1Nc2ccccc2C1=O	IC50	'='	18750.0	nM	4.73			UO_0000065	32.13	0.59	3.91	10.24	True	CHEMBL1246375	Inhibition of human recombinant MAOB expressed in baculovirus infected insect BTI-TN-5B1-4 cells assessed as production of hydrogen peroxide from p-tyramine by amplex red assay	B	BAO_0000219	cell-based format	Homo sapiens	None	None	BTI-TN-5B1-4	None	CHEMBL2039	Monoamine oxidase B	Homo sapiens	SINGLE PROTEIN	CHEMBL1240510	1	Scientific Literature	J. Med. Chem.	2010	CHEMBL3833782
CHEMBL1243400		0	310.43	0	4.66	(R)-9b	C[C@@H]1CCCC/C1=N\Nc1nc(-c2ccc(C#N)cc2)cs1	IC50	'='	32.0	nM	7.50			UO_0000065	24.14	0.47	2.83	12.27	False	CHEMBL1246375	Inhibition of human recombinant MAOB expressed in baculovirus infected insect BTI-TN-5B1-4 cells assessed as production of hydrogen peroxide from p-tyramine by amplex red assay	B	BAO_0000219	cell-based format	Homo sapiens	None	None	BTI-TN-5B1-4	None	CHEMBL2039	Monoamine oxidase B	Homo sapiens	SINGLE PROTEIN	CHEMBL1240510	1	Scientific Literature	J. Med. Chem.	2010	CHEMBL3833782
CHEMBL160347	BROFAROMINE	0	310.19	0	3.67	Brofaromine	COc1cc(Br)c2oc(C3CCNCC3)cc2c1	IC50	'='	23400.0	nM	4.63			UO_0000065	14.93	0.35	0.96	13.46	False	CHEMBL706869	Compound was tested for inhibition of monoamine oxidase-B (MAO-B).	B	BAO_0000357	single protein format	None	None	None	None	None	CHEMBL2039	Monoamine oxidase B	Homo sapiens	SINGLE PROTEIN	CHEMBL1151505	1	Scientific Literature	Bioorg. Med. Chem. Lett.	1996	None
CHEMBL160347	BROFAROMINE	0	310.19	0	3.67	Brofaromine	COc1cc(Br)c2oc(C3CCNCC3)cc2c1	Inhibition	'='	29.6	%				UO_0000187					False	CHEMBL707433	Compound was tested for inhibition of monoamine oxidase-B (MAO-B) at 10 mg/kg dose upon peroral administration in 1 hr time interval	B	BAO_0000218	organism-based format	None	None	None	None	None	CHEMBL2039	Monoamine oxidase B	Homo sapiens	SINGLE PROTEIN	CHEMBL1151505	1	Scientific Literature	Bioorg. Med. Chem. Lett.	1996	None
CHEMBL446785	CROCIN	3	976.97	3	-5.23	1, crocin, crocin-1, crocetin di-gentiobiose ester	CC(/C=C/C=C(\C)C(=O)O[C@@H]1O[C@H](CO[C@@H]2O[C@H](CO)[C@@H](O)[C@H](O)[C@H]2O)[C@@H](O)[C@H](O)[C@H]1O)=C\C=C\C=C(C)\C=C\C=C(/C)C(=O)O[C@@H]1O[C@H](CO[C@@H]2O[C@H](CO)[C@@H](O)[C@H](O)[C@H]2O)[C@@H](O)[C@H](O)[C@H]1O	IC50	'='	128000.0	nM		Outside typical range		UO_0000065					False	CHEMBL3301305	Inhibition of recombinant human MAO-B expressed in insect cells assessed as inhibition of oxidation of kynuramine to 4-hydroxyquinoline after 20 mins by fluorescence spectrophotometry	B	BAO_0000219	cell-based format	Homo sapiens	None	None	None	None	CHEMBL2039	Monoamine oxidase B	Homo sapiens	SINGLE PROTEIN	CHEMBL3297678	1	Scientific Literature	Eur. J. Med. Chem.	2014	None
CHEMBL1946826		0	265.31	0	3.37	5, T151688	CN(C)c1ccc(/C=C2\Oc3ccccc3C2=O)cc1	IC50	'='	99.0	nM	7.00			UO_0000065	26.40	0.48	3.63	23.71	False	CHEMBL1947640	Inhibition of human recombinant MAOB using kynuramine as substrate by fluorimetry	B	BAO_0000357	single protein format	Homo sapiens	None	None	None	None	CHEMBL2039	Monoamine oxidase B	Homo sapiens	SINGLE PROTEIN	CHEMBL1944614	1	Scientific Literature	Bioorg. Med. Chem. Lett.	2012	None
CHEMBL3261199		0	295.29	0	3.05	4c	COc1ccccc1NC(=O)c1cc2ccccc2oc1=O	IC50	'='	35400.0	nM	4.45			UO_0000065	15.07	0.28	1.40	6.49	False	CHEMBL3270423	Inhibition of human recombinant MAO-B expressed in baculovirus infected insect cell microsomes assessed as p-tyramine conversion to resorufin and H2O2 after 15 mins by fluorimetric assay	B	BAO_0000019	assay format	Homo sapiens	None	None	None	None	CHEMBL2039	Monoamine oxidase B	Homo sapiens	SINGLE PROTEIN	CHEMBL3259536	1	Scientific Literature	Eur. J. Med. Chem.	2014	None
CHEMBL3261203		0	437.09	0	4.88	4j	Cc1cccc(NC(=O)c2cc3cc(Br)cc(Br)c3oc2=O)c1	IC50	'='	21550.0	nM	4.67			UO_0000065	10.68	0.28	-0.21	7.87	False	CHEMBL3270423	Inhibition of human recombinant MAO-B expressed in baculovirus infected insect cell microsomes assessed as p-tyramine conversion to resorufin and H2O2 after 15 mins by fluorimetric assay	B	BAO_0000019	assay format	Homo sapiens	None	None	None	None	CHEMBL2039	Monoamine oxidase B	Homo sapiens	SINGLE PROTEIN	CHEMBL3259536	1	Scientific Literature	Eur. J. Med. Chem.	2014	None
CHEMBL3261208		0	340.29	0	2.96	4o	COc1ccccc1NC(=O)c1cc2cc([N+](=O)[O-])ccc2oc1=O	IC50	'='	50030.0	nM	4.30			UO_0000065	12.64	0.23	1.34	3.85	False	CHEMBL3270423	Inhibition of human recombinant MAO-B expressed in baculovirus infected insect cell microsomes assessed as p-tyramine conversion to resorufin and H2O2 after 15 mins by fluorimetric assay	B	BAO_0000019	assay format	Homo sapiens	None	None	None	None	CHEMBL2039	Monoamine oxidase B	Homo sapiens	SINGLE PROTEIN	CHEMBL3259536	1	Scientific Literature	Eur. J. Med. Chem.	2014	None
CHEMBL3261211		0	357.49	1	5.40	4r	CCCCCCN(CCCCCC)C(=O)c1cc2ccccc2oc1=O	IC50	'='	8050.0	nM	5.09			UO_0000065	14.25	0.27	-0.31	10.08	False	CHEMBL3270423	Inhibition of human recombinant MAO-B expressed in baculovirus infected insect cell microsomes assessed as p-tyramine conversion to resorufin and H2O2 after 15 mins by fluorimetric assay	B	BAO_0000019	assay format	Homo sapiens	None	None	None	None	CHEMBL2039	Monoamine oxidase B	Homo sapiens	SINGLE PROTEIN	CHEMBL3259536	1	Scientific Literature	Eur. J. Med. Chem.	2014	None
CHEMBL16623		0	353.47	0	4.83	4	N#CCCn1nc(-c2ccc(OCc3ccccc3)cc2)sc1=S	IC50	'='	16.0	nM	7.80			UO_0000065	22.06	0.44	2.97	15.33	False	CHEMBL734179	Inhibitory concentration against Monoamine oxidase B was measured in baboon liver.	B	BAO_0000221	tissue-based format	Papio hamadryas	CHEMBL3559723	Liver	None	None	CHEMBL2039	Monoamine oxidase B	Homo sapiens	SINGLE PROTEIN	CHEMBL1136363	1	Scientific Literature	Bioorg. Med. Chem. Lett.	2003	None
CHEMBL1934041		0	357.41	0	4.41	3a	COc1ccc(/C=N/Nc2nc(-c3ccc(F)cc3)cs2)cc1OC	IC50	'='	2390.0	nM	5.62			UO_0000065	15.73	0.31	1.21	10.09	False	CHEMBL1936776	Inhibition of human recombinant MAO-B expressed in baculovirus infected BTI-TN-5B1-4 insect cells assessed as inhibition of hydrogen peroxide production from p-tryptamine after 15 mins by fluorimetric method	B	BAO_0000219	cell-based format	Homo sapiens	None	None	BTI-TN-5B1-4	None	CHEMBL2039	Monoamine oxidase B	Homo sapiens	SINGLE PROTEIN	CHEMBL1932930	1	Scientific Literature	Eur. J. Med. Chem.	2012	CHEMBL3833782
CHEMBL11608	TYRAMINE	3	137.18	0	0.89	SID858070	NCCc1ccc(O)cc1	Vmax	'='	28.9	nmol/min/mg									False	CHEMBL1936781	Activity of human recombinant MAO-B expressed in baculovirus infected BTI-TN-5B1-4 insect cells assessed as hydrogen peroxide production after 15 mins by fluorimetric method	B	BAO_0000219	cell-based format	Homo sapiens	None	None	BTI-TN-5B1-4	None	CHEMBL2039	Monoamine oxidase B	Homo sapiens	SINGLE PROTEIN	CHEMBL1932930	1	Scientific Literature	Eur. J. Med. Chem.	2012	CHEMBL3833782
CHEMBL1927681		0	347.81	0	1.28	4g	Cn1c(=O)c2c(nc(NCCc3cccc(Cl)c3)n2C)n(C)c1=O	Inhibition						Active						False	CHEMBL1930668	Reversible Inhibition of human recombinant MAOB using kynuramine as substrate at 2 times IC50 up to 60 mins	B	BAO_0000357	single protein format	Homo sapiens	None	None	None	None	CHEMBL2039	Monoamine oxidase B	Homo sapiens	SINGLE PROTEIN	CHEMBL1926675	1	Scientific Literature	Bioorg. Med. Chem.	2011	None
CHEMBL92401	IPRONIAZID	4	179.22	0	0.72	Iproniazid	CC(C)NNC(=O)c1ccncc1	IC50	'='	7540.0	nM	5.12			UO_0000065	28.58	0.54	4.40	9.48	True	CHEMBL1936776	Inhibition of human recombinant MAO-B expressed in baculovirus infected BTI-TN-5B1-4 insect cells assessed as inhibition of hydrogen peroxide production from p-tryptamine after 15 mins by fluorimetric method	B	BAO_0000219	cell-based format	Homo sapiens	None	None	BTI-TN-5B1-4	None	CHEMBL2039	Monoamine oxidase B	Homo sapiens	SINGLE PROTEIN	CHEMBL1932930	1	Scientific Literature	Eur. J. Med. Chem.	2012	CHEMBL3833782
CHEMBL2088299		0	300.32	0	0.55	3a	Cn1c(=O)c2c(nc(COc3ccccc3)n2C)n(C)c1=O	IC50	'='	5780.0	nM	5.24			UO_0000065	17.44	0.33	4.69	7.37	False	CHEMBL2090976	Inhibition of human recombinant MAO-B expressed in baculovirus infected insect cells using kynuramine as substrate after 20 mins by horseradish peroxidase-coupled assay	B	BAO_0000219	cell-based format	Homo sapiens	None	None	None	None	CHEMBL2039	Monoamine oxidase B	Homo sapiens	SINGLE PROTEIN	CHEMBL2086337	1	Scientific Literature	Bioorg. Med. Chem.	2012	None
CHEMBL582494		0	252.34	1	5.14	4c	Cc1ccc(-c2cc(=S)c3ccccc3o2)cc1	IC50	'='	6690.0	nM	5.17			UO_0000065	20.51	0.39	0.03	39.38	False	CHEMBL1071596	Inhibition of human recombinant MAOB expressed in BTI-TN-5B1-4 cells by para-tyramine oxidation assay	B	BAO_0000219	cell-based format	Homo sapiens	None	None	BTI-TN-5B1-4	None	CHEMBL2039	Monoamine oxidase B	Homo sapiens	SINGLE PROTEIN	CHEMBL1159098	1	Scientific Literature	Bioorg. Med. Chem.	2010	CHEMBL3833782
CHEMBL16442	4,7-DIMETHOXYFLAVONE	0	282.30	0	3.48	3p	COc1ccc(-c2cc(=O)c3ccc(OC)cc3o2)cc1	IC50	'='	49720.0	nM	4.30			UO_0000065	15.24	0.28	0.82	8.84	False	CHEMBL1071596	Inhibition of human recombinant MAOB expressed in BTI-TN-5B1-4 cells by para-tyramine oxidation assay	B	BAO_0000219	cell-based format	Homo sapiens	None	None	BTI-TN-5B1-4	None	CHEMBL2039	Monoamine oxidase B	Homo sapiens	SINGLE PROTEIN	CHEMBL1159098	1	Scientific Literature	Bioorg. Med. Chem.	2010	CHEMBL3833782
CHEMBL602141		0	268.31	0	3.71	2o, racemic	COc1ccc2c(c1)OC(c1ccc(C)cc1)CC2=O	IC50	'='	550.0	nM	6.26			UO_0000065	23.33	0.43	2.55	17.62	False	CHEMBL1071596	Inhibition of human recombinant MAOB expressed in BTI-TN-5B1-4 cells by para-tyramine oxidation assay	B	BAO_0000219	cell-based format	Homo sapiens	None	None	BTI-TN-5B1-4	None	CHEMBL2039	Monoamine oxidase B	Homo sapiens	SINGLE PROTEIN	CHEMBL1159098	1	Scientific Literature	Bioorg. Med. Chem.	2010	CHEMBL3833782
CHEMBL598746		0	272.27	0	3.54	2n, racemic	COc1ccc2c(c1)OC(c1ccc(F)cc1)CC2=O	IC50	'='	170.0	nM	6.77			UO_0000065	24.86	0.46	3.23	19.05	False	CHEMBL1071596	Inhibition of human recombinant MAOB expressed in BTI-TN-5B1-4 cells by para-tyramine oxidation assay	B	BAO_0000219	cell-based format	Homo sapiens	None	None	BTI-TN-5B1-4	None	CHEMBL2039	Monoamine oxidase B	Homo sapiens	SINGLE PROTEIN	CHEMBL1159098	1	Scientific Literature	Bioorg. Med. Chem.	2010	CHEMBL3833782
CHEMBL1950707		0	399.92	1	5.54	9	COc1cc(NC(C)CCCN)c2nccc(C)c2c1Oc1ccccc1Cl	IC50	'='	2250.0	nM	5.65			UO_0000065	14.12	0.28	0.11	8.14	False	CHEMBL1954872	Inhibition of human recombinant MAOB assessed as conversion of kynuramine to 4-hydroxyquinoline preincubated for 15 mins by fluorimetric assay	B	BAO_0000357	single protein format	Homo sapiens	None	None	None	None	CHEMBL2039	Monoamine oxidase B	Homo sapiens	SINGLE PROTEIN	CHEMBL1949666	1	Scientific Literature	Bioorg. Med. Chem. Lett.	2012	None
CHEMBL1911923		0	218.31	0	2.52	4a	C#CCN(CC[18F])[C@H](C)Cc1ccccc1	Activity						Active						False	CHEMBL1913955	Binding affinity to MAO-B in human brain white matter at 4 MBq after 90 mins by autoradiography in presence of 10 uM MAO-A inhibitor pirlindole	B	BAO_0000221	tissue-based format	Homo sapiens	CHEMBL3987658	Brain white matter	None	None	CHEMBL2039	Monoamine oxidase B	Homo sapiens	SINGLE PROTEIN	CHEMBL1909627	1	Scientific Literature	J. Med. Chem.	2011	None
CHEMBL1911924		0	204.28	0	2.65	4b	C#CCN(C)[C@H](C)[C@@H]([18F])c1ccccc1	Activity						Active						False	CHEMBL1913959	Binding affinity to MAO-B in human brain cortical gray matter at 4 MBq after 90 mins by autoradiography in presence of 10 uM MAO-A inhibitor pirlindole	B	BAO_0000221	tissue-based format	Homo sapiens	CHEMBL3987757	Gray matter	None	None	CHEMBL2039	Monoamine oxidase B	Homo sapiens	SINGLE PROTEIN	CHEMBL1909627	1	Scientific Literature	J. Med. Chem.	2011	None
CHEMBL2029532		0	273.31	0	3.67	14	NC/C=C(/F)COc1ccc(Oc2ccccc2)cc1	IC50	'='	450.0	nM	6.35			UO_0000065	23.22	0.43	2.68	14.27	False	CHEMBL2034449	Inhibition of human recombinant MAO-B assessed as H2O2 production by Resorufin/Amplex Red assay	B	BAO_0000357	single protein format	Homo sapiens	None	None	None	None	CHEMBL2039	Monoamine oxidase B	Homo sapiens	SINGLE PROTEIN	CHEMBL2029323	1	Scientific Literature	Bioorg. Med. Chem. Lett.	2012	None
CHEMBL2029538		0	217.19	0	2.16	20	NC/C=C(/F)COc1ccc(F)c(F)c1	IC50	'='	90.0	nM	7.05			UO_0000065	32.44	0.64	4.89	19.99	False	CHEMBL2034449	Inhibition of human recombinant MAO-B assessed as H2O2 production by Resorufin/Amplex Red assay	B	BAO_0000357	single protein format	Homo sapiens	None	None	None	None	CHEMBL2039	Monoamine oxidase B	Homo sapiens	SINGLE PROTEIN	CHEMBL2029323	1	Scientific Literature	Bioorg. Med. Chem. Lett.	2012	None
CHEMBL2029542		0	252.29	0	1.58	24	CN(C)C(=O)c1ccc(OC/C(F)=C\CN)cc1	IC50	'='	18990.0	nM	4.72			UO_0000065	18.71	0.36	3.14	8.50	False	CHEMBL2034449	Inhibition of human recombinant MAO-B assessed as H2O2 production by Resorufin/Amplex Red assay	B	BAO_0000357	single protein format	Homo sapiens	None	None	None	None	CHEMBL2039	Monoamine oxidase B	Homo sapiens	SINGLE PROTEIN	CHEMBL2029323	1	Scientific Literature	Bioorg. Med. Chem. Lett.	2012	None
CHEMBL2029550		0	328.39	0	3.37	30b(S)	C[C@H](NC(=O)c1ccc(OC/C(F)=C\CN)cc1)c1ccccc1	IC50	'='	6430.0	nM	5.19			UO_0000065	15.81	0.30	1.82	8.07	False	CHEMBL2034449	Inhibition of human recombinant MAO-B assessed as H2O2 production by Resorufin/Amplex Red assay	B	BAO_0000357	single protein format	Homo sapiens	None	None	None	None	CHEMBL2039	Monoamine oxidase B	Homo sapiens	SINGLE PROTEIN	CHEMBL2029323	1	Scientific Literature	Bioorg. Med. Chem. Lett.	2012	None
CHEMBL23918		0	223.32	0	3.56	25	CN1CC=C(c2ccc3ccccc3c2)CC1	Ratio	'='	71.0										False	CHEMBL851915	Vmax/Km values for MAO-B	B	BAO_0000357	single protein format	None	None	None	None	None	CHEMBL2039	Monoamine oxidase B	Homo sapiens	SINGLE PROTEIN	CHEMBL1130072	1	Scientific Literature	J. Med. Chem.	1997	None
CHEMBL121432		0	310.35	0	3.10	6	CC(=O)N1N=C(c2ccc(O)cc2O)CC1c1cccc(C)c1	Ki	'='	38.0	nM	7.42			UO_0000065	23.91	0.44	4.32	10.15	False	CHEMBL732537	Inhibiting activity of the compound was determined against human Monoamine oxidase B	B	BAO_0000357	single protein format	None	None	None	None	None	CHEMBL2039	Monoamine oxidase B	Homo sapiens	SINGLE PROTEIN	CHEMBL1135016	1	Scientific Literature	Bioorg. Med. Chem. Lett.	2002	None
CHEMBL550488		0	290.35	0	2.55	5	CCOC(=O)c1csc(N/N=C(\C)c2cccnc2)n1	Inhibition						Active						False	CHEMBL2412666	Reversible inhibition of recombinant human MAO-B assessed as oxidation of kynuramine to 4-hydroxyquinoline at IC50 to 2 times IC50 up to 60 mins by spectrofluorometric analysis	B	BAO_0000357	single protein format	Homo sapiens	None	None	None	None	CHEMBL2039	Monoamine oxidase B	Homo sapiens	SINGLE PROTEIN	CHEMBL2407071	1	Scientific Literature	Eur. J. Med. Chem.	2013	None
CHEMBL2204757		0	329.22	0	4.48	6c	N#Cc1ccc(SCc2ccc(Br)cc2)cc1C#N	Activity	'='	48.0	%				UO_0000187					False	CHEMBL2214700	Reversible inhibition of human recombinant MAOB expressed in insect cell microsomes using kynuramine as substrate assessed as residual activity at 100 times IC50 preincubated for 30 mins followed by 100 fold dilution measured after 20 mins by fluorescence spectrophotometric analysis relative to control	B	BAO_0000251	microsome format	Homo sapiens	None	None	None	Microsome	CHEMBL2039	Monoamine oxidase B	Homo sapiens	SINGLE PROTEIN	CHEMBL2203130	1	Scientific Literature	Bioorg. Med. Chem. Lett.	2012	None
CHEMBL293004		0	310.35	0	3.10	6	COc1ccccc1C1CC(c2ccc(O)cc2)=NN1C(C)=O	Ki	'='	760000.0	nM		Outside typical range		UO_0000065					False	CHEMBL732528	Binding affinity was evaluated against human monoamino oxidase B	B	BAO_0000357	single protein format	None	None	None	None	None	CHEMBL2039	Monoamine oxidase B	Homo sapiens	SINGLE PROTEIN	CHEMBL1149145	1	Scientific Literature	J. Med. Chem.	2004	None
CHEMBL158946		0	364.24	0	3.37	12j	C/N=C1/CCc2c1n(C)c1ccc(OC(=O)N(C)C)c(Br)c21	Inhibition	'='	10.1	%				UO_0000187					False	CHEMBL710950	Compound was tested for inhibition of monoamine oxidase-B (MAO-B) at 50 mg/kg dose upon peroral administration in 48 hr time interval	B	BAO_0000218	organism-based format	None	None	None	None	None	CHEMBL2039	Monoamine oxidase B	Homo sapiens	SINGLE PROTEIN	CHEMBL1151505	1	Scientific Literature	Bioorg. Med. Chem. Lett.	1996	None
CHEMBL2151540		0	325.42	0	3.97	5	C/C(=N/Nc1nc(-c2ccc(C#N)cc2)cs1)c1nccs1	IC50	'='	2000.0	nM	5.70			UO_0000065	17.51	0.35	1.73	7.71	False	CHEMBL2154471	Inhibition of human MAO-B expressed in baculovirus infected BTI-TN-5B1-4 cells using p-tyramine as substrate incubated for 15 mins prior to substrate addition measured for 15 mins by Amplex red assay	B	BAO_0000219	cell-based format	Homo sapiens	None	None	BTI-TN-5B1-4	None	CHEMBL2039	Monoamine oxidase B	Homo sapiens	SINGLE PROTEIN	CHEMBL2150850	1	Scientific Literature	Eur. J. Med. Chem.	2012	CHEMBL3833782
CHEMBL2151547		0	354.44	1	5.28	12	N#Cc1ccc(-c2csc(N/N=C\c3cccc4ccccc34)n2)cc1	IC50	'='	1100.0	nM	5.96			UO_0000065	16.81	0.31	0.68	9.76	False	CHEMBL2154471	Inhibition of human MAO-B expressed in baculovirus infected BTI-TN-5B1-4 cells using p-tyramine as substrate incubated for 15 mins prior to substrate addition measured for 15 mins by Amplex red assay	B	BAO_0000219	cell-based format	Homo sapiens	None	None	BTI-TN-5B1-4	None	CHEMBL2039	Monoamine oxidase B	Homo sapiens	SINGLE PROTEIN	CHEMBL2150850	1	Scientific Literature	Eur. J. Med. Chem.	2012	CHEMBL3833782
CHEMBL2151558		0	339.38	0	3.95	23	C/C(=N/Nc1nc(-c2ccc([N+](=O)[O-])cc2)cs1)c1ccccn1	IC50	'='	26.67	nM	7.57			UO_0000065	22.32	0.43	3.62	8.12	False	CHEMBL2154471	Inhibition of human MAO-B expressed in baculovirus infected BTI-TN-5B1-4 cells using p-tyramine as substrate incubated for 15 mins prior to substrate addition measured for 15 mins by Amplex red assay	B	BAO_0000219	cell-based format	Homo sapiens	None	None	BTI-TN-5B1-4	None	CHEMBL2039	Monoamine oxidase B	Homo sapiens	SINGLE PROTEIN	CHEMBL2150850	1	Scientific Literature	Eur. J. Med. Chem.	2012	CHEMBL3833782
CHEMBL2029527		0	181.21	0	1.88	9	NC/C=C(/F)COc1ccccc1	IC50	'='	180.0	nM	6.75			UO_0000065	37.22	0.71	4.86	19.13	False	CHEMBL2034449	Inhibition of human recombinant MAO-B assessed as H2O2 production by Resorufin/Amplex Red assay	B	BAO_0000357	single protein format	Homo sapiens	None	None	None	None	CHEMBL2039	Monoamine oxidase B	Homo sapiens	SINGLE PROTEIN	CHEMBL2029323	1	Scientific Literature	Bioorg. Med. Chem. Lett.	2012	None
CHEMBL2029545		0	292.35	0	2.55	27	NC/C=C(/F)COc1ccc(C(=O)NC2CCCC2)cc1	IC50	'='	1640.0	nM	5.79			UO_0000065	19.79	0.38	3.24	8.99	False	CHEMBL2034449	Inhibition of human recombinant MAO-B assessed as H2O2 production by Resorufin/Amplex Red assay	B	BAO_0000357	single protein format	Homo sapiens	None	None	None	None	CHEMBL2039	Monoamine oxidase B	Homo sapiens	SINGLE PROTEIN	CHEMBL2029323	1	Scientific Literature	Bioorg. Med. Chem. Lett.	2012	None
CHEMBL304241		0	294.35	0	3.40	4	CC(=O)N1N=C(c2ccc(O)cc2)CC1c1cccc(C)c1	IC50	'='	19000.0	nM	4.72			UO_0000065	16.04	0.29	1.32	8.92	False	CHEMBL732527	Inhibition of human monoamine oxidase B	B	BAO_0000357	single protein format	Homo sapiens	None	None	None	None	CHEMBL2039	Monoamine oxidase B	Homo sapiens	SINGLE PROTEIN	CHEMBL1149145	1	Scientific Literature	J. Med. Chem.	2004	None
CHEMBL4111997		0	376.42	0	4.52	BDBM254552	OC1CCC(N[C@H]2C[C@@H]2c2ccc(-c3cccc(C(F)(F)F)c3)nc2)CC1	Ki	'='	20000.0	nM	4.70		321806	UO_0000065	12.48	0.24	0.18	10.41	False	CHEMBL3887028	Fluorescence-Based (Inhibitor)-Screening Assay: In order to monitor MAO enzymatic activities and/or their inhibition rate by inhibitor(s) of interest, a fluorescence-based (inhibitor)-screening assay was set up. 3-(2-Aminophenyl)-3-oxopropanamine (kynuramine dihydrobromide, Sigma Aldrich), a non fluorescent compound was chosen as a substrate. Kynuramine is a non-specific substrate for both MAO-A …	B	BAO_0000357	single protein format	Homo sapiens	None	None	None	None	CHEMBL2039	Monoamine oxidase B	Homo sapiens	SINGLE PROTEIN	CHEMBL3886143	37	BindingDB Database		2016	None
CHEMBL1370259		0	279.30	0	3.35	6	Cc1ccc(NC(=O)c2cc(=O)c3ccccc3o2)cc1	Inhibition						Not Active						False	CHEMBL1647189	Inhibition of human recombinant MAOB expressed in baculovirus-infected BTI insect cells at 100 uM after 15 mins by fluorimetric assay	B	BAO_0000219	cell-based format	Homo sapiens	None	None	None	None	CHEMBL2039	Monoamine oxidase B	Homo sapiens	SINGLE PROTEIN	CHEMBL1641485	1	Scientific Literature	Bioorg. Med. Chem. Lett.	2011	None
CHEMBL2088313		0	330.41	0	1.57	4e	Cc1cccc(SCc2nc3c(c(=O)n(C)c(=O)n3C)n2C)c1	IC50	'='	17900.0	nM	4.75			UO_0000065	14.37	0.28	3.18	7.68	False	CHEMBL2090974	Inhibition of human recombinant MAO-B expressed in baculovirus infected insect cells using kynuramine as substrate after 20 mins by fluorescence spectrophotometry	B	BAO_0000219	cell-based format	Homo sapiens	None	None	None	None	CHEMBL2039	Monoamine oxidase B	Homo sapiens	SINGLE PROTEIN	CHEMBL2086337	1	Scientific Literature	Bioorg. Med. Chem.	2012	None
CHEMBL457535		0	315.44	0	4.80	rac-7	COc1ccc(-c2csc(N/N=C3/CCCCC3C)n2)cc1	Km	'='	220330.0	nM				UO_0000065					False	CHEMBL1005556	Activity of human recombinant MAOB	B	BAO_0000357	single protein format	Homo sapiens	None	None	None	None	CHEMBL2039	Monoamine oxidase B	Homo sapiens	SINGLE PROTEIN	CHEMBL1156572	1	Scientific Literature	J. Med. Chem.	2008	None
CHEMBL496281		0	354.31	1	6.09	rac-4	CC1CCCC/C1=N/Nc1nc(-c2ccc(Cl)cc2Cl)cs1	IC50	'='	26810.0	nM	4.57			UO_0000065	12.90	0.28	-1.52	12.26	False	CHEMBL1005558	Inhibition of human recombinant MAOB	B	BAO_0000357	single protein format	Homo sapiens	None	None	None	None	CHEMBL2039	Monoamine oxidase B	Homo sapiens	SINGLE PROTEIN	CHEMBL1156572	1	Scientific Literature	J. Med. Chem.	2008	None
CHEMBL476	DACARBAZINE	4	182.19	0	0.07	Dacarbazine	CN(C)/N=N/c1[nH]cnc1C(N)=O	Activity						Not Active						False	CHEMBL965571	Inhibition of human recombinant MAOB at 1 mM by fluorimetric method	B	BAO_0000357	single protein format	Homo sapiens	None	None	None	None	CHEMBL2039	Monoamine oxidase B	Homo sapiens	SINGLE PROTEIN	CHEMBL1152129	1	Scientific Literature	J. Med. Chem.	2008	None
CHEMBL402981		0	183.25	0	2.65	8	N[C@@H]1C[C@H]1c1cccc2ccccc12	Kinact	'='	38.7	uM				UO_0000064					False	CHEMBL926830	Inhibition of human MAOB	B	BAO_0000357	single protein format	Homo sapiens	None	None	None	None	CHEMBL2039	Monoamine oxidase B	Homo sapiens	SINGLE PROTEIN	CHEMBL1144791	1	Scientific Literature	Bioorg. Med. Chem. Lett.	2008	None
CHEMBL258194		0	209.29	0	2.70	7	NC1CC1(c1ccccc1)c1ccccc1	Kinact						Not Determined						False	CHEMBL926830	Inhibition of human MAOB	B	BAO_0000357	single protein format	Homo sapiens	None	None	None	None	CHEMBL2039	Monoamine oxidase B	Homo sapiens	SINGLE PROTEIN	CHEMBL1144791	1	Scientific Literature	Bioorg. Med. Chem. Lett.	2008	None
CHEMBL402865		0	139.22	0	1.56	12	N[C@@H]1C[C@H]1c1ccsc1	Ratio	'<'	18.0	/M/s									False	CHEMBL926835	Ratio of Kinact to KI of human MAOB	B	BAO_0000357	single protein format	Homo sapiens	None	None	None	None	CHEMBL2039	Monoamine oxidase B	Homo sapiens	SINGLE PROTEIN	CHEMBL1144791	1	Scientific Literature	Bioorg. Med. Chem. Lett.	2008	None
CHEMBL402981		0	183.25	0	2.65	8	N[C@@H]1C[C@H]1c1cccc2ccccc12	Ratio	'='	362.0	/M/s									False	CHEMBL926835	Ratio of Kinact to KI of human MAOB	B	BAO_0000357	single protein format	Homo sapiens	None	None	None	None	CHEMBL2039	Monoamine oxidase B	Homo sapiens	SINGLE PROTEIN	CHEMBL1144791	1	Scientific Literature	Bioorg. Med. Chem. Lett.	2008	None
CHEMBL1461072		0	334.38	0	1.40	3g	Cn1c(=O)c2c(nc(SCc3ccc(F)cc3)n2C)n(C)c1=O	IC50	'='	348.0	nM	6.46			UO_0000065	19.31	0.38	5.06	10.45	False	CHEMBL1930522	Inhibition of human recombinant MAOB using kynuramine as substrate by fluorescence assay	B	BAO_0000357	single protein format	Homo sapiens	None	None	None	None	CHEMBL2039	Monoamine oxidase B	Homo sapiens	SINGLE PROTEIN	CHEMBL1926675	1	Scientific Literature	Bioorg. Med. Chem.	2011	None
CHEMBL1258500		0	380.41	0	4.18	5i	COc1ccc(-c2nnc3c(C(=O)c4ccccc4)nc4ccccc4n23)cc1	IC50	'='	85000.0	nM	4.07			UO_0000065	10.70	0.19	-0.11	5.87	False	CHEMBL1261744	Inhibition of MAOB by spectrophotometry	B	BAO_0000357	single protein format	None	None	None	None	None	CHEMBL2039	Monoamine oxidase B	Homo sapiens	SINGLE PROTEIN	CHEMBL1255505	1	Scientific Literature	Eur. J. Med. Chem.	2010	None
CHEMBL8706	CLORGILINE	0	272.18	0	3.33	clorgyline	C#CCN(C)CCCOc1ccc(Cl)cc1Cl	IC50	'='	61350.0	nM	4.21			UO_0000065	15.48	0.34	0.88	33.78	True	CHEMBL1071596	Inhibition of human recombinant MAOB expressed in BTI-TN-5B1-4 cells by para-tyramine oxidation assay	B	BAO_0000219	cell-based format	Homo sapiens	None	None	BTI-TN-5B1-4	None	CHEMBL2039	Monoamine oxidase B	Homo sapiens	SINGLE PROTEIN	CHEMBL1159098	1	Scientific Literature	Bioorg. Med. Chem.	2010	CHEMBL3833782
CHEMBL28	APIGENIN	0	270.24	0	2.58	Apigenin	O=c1cc(-c2ccc(O)cc2)oc2cc(O)cc(O)c12	IC50	'='	12800.0	nM	4.89			UO_0000065	18.11	0.33	2.31	5.38	False	CHEMBL1071606	Inhibition of human MAOB	B	BAO_0000357	single protein format	None	None	None	None	None	CHEMBL2039	Monoamine oxidase B	Homo sapiens	SINGLE PROTEIN	CHEMBL1159098	1	Scientific Literature	Bioorg. Med. Chem.	2010	None
CHEMBL119017		0	354.40	0	4.00	5	C/C(=C\COc1ccc2c(C)c(C)c(=O)oc2c1)C1=CC(=O)C(C)(C)O1	IC50	'='	128.82	nM	6.89			UO_0000065	19.44	0.36	2.89	10.48	False	CHEMBL733090	Inhibitory potency against Monoamine oxidase B	B	BAO_0000357	single protein format	None	None	None	None	None	CHEMBL2039	Monoamine oxidase B	Homo sapiens	SINGLE PROTEIN	CHEMBL1135004	1	Scientific Literature	Bioorg. Med. Chem. Lett.	2002	None
CHEMBL1257693		0	352.44	1	5.06	3j	C/C(=N\Nc1nc2ccccc2nc1Cc1ccccc1)c1ccccc1	IC50	'='	980000.0	nM		Outside typical range		UO_0000065					False	CHEMBL1261744	Inhibition of MAOB by spectrophotometry	B	BAO_0000357	single protein format	None	None	None	None	None	CHEMBL2039	Monoamine oxidase B	Homo sapiens	SINGLE PROTEIN	CHEMBL1255505	1	Scientific Literature	Eur. J. Med. Chem.	2010	None
CHEMBL1258954		0	370.84	1	5.19	4h	Clc1ccccc1-c1nnc2c(Cc3ccccc3)nc3ccccc3n12	IC50	'='	72000.0	nM	4.14			UO_0000065	11.17	0.21	-1.05	9.62	False	CHEMBL1261744	Inhibition of MAOB by spectrophotometry	B	BAO_0000357	single protein format	None	None	None	None	None	CHEMBL2039	Monoamine oxidase B	Homo sapiens	SINGLE PROTEIN	CHEMBL1255505	1	Scientific Literature	Eur. J. Med. Chem.	2010	None
CHEMBL274318	FLAVANONE	0	224.26	0	3.39	2a, racemic	O=C1CC(c2ccccc2)Oc2ccccc21	IC50	'='	2870.0	nM	5.54			UO_0000065	24.71	0.45	2.15	21.07	False	CHEMBL1071596	Inhibition of human recombinant MAOB expressed in BTI-TN-5B1-4 cells by para-tyramine oxidation assay	B	BAO_0000219	cell-based format	Homo sapiens	None	None	BTI-TN-5B1-4	None	CHEMBL2039	Monoamine oxidase B	Homo sapiens	SINGLE PROTEIN	CHEMBL1159098	1	Scientific Literature	Bioorg. Med. Chem.	2010	CHEMBL3833782
CHEMBL600390		0	260.24	0	3.67	2f, racemic	O=C1CC(c2ccc(F)cc2)Oc2cc(F)ccc21	IC50	'='	670.0	nM	6.17			UO_0000065	23.72	0.44	2.50	23.48	False	CHEMBL1071596	Inhibition of human recombinant MAOB expressed in BTI-TN-5B1-4 cells by para-tyramine oxidation assay	B	BAO_0000219	cell-based format	Homo sapiens	None	None	BTI-TN-5B1-4	None	CHEMBL2039	Monoamine oxidase B	Homo sapiens	SINGLE PROTEIN	CHEMBL1159098	1	Scientific Literature	Bioorg. Med. Chem.	2010	CHEMBL3833782
CHEMBL477846	7-FLUOROFLAVONE	0	240.23	0	3.60	3e	O=c1cc(-c2ccccc2)oc2cc(F)ccc12	IC50	'='	12940.0	nM	4.89			UO_0000065	20.35	0.37	1.29	16.18	False	CHEMBL1071596	Inhibition of human recombinant MAOB expressed in BTI-TN-5B1-4 cells by para-tyramine oxidation assay	B	BAO_0000219	cell-based format	Homo sapiens	None	None	BTI-TN-5B1-4	None	CHEMBL2039	Monoamine oxidase B	Homo sapiens	SINGLE PROTEIN	CHEMBL1159098	1	Scientific Literature	Bioorg. Med. Chem.	2010	CHEMBL3833782
CHEMBL160836		0	364.24	0	3.41	12k	CC/N=C1/CCc2c1n(C)c1ccc(OC(=O)NC)c(Br)c21	Inhibition	'='	17.2	%				UO_0000187					False	CHEMBL710947	Compound was tested for inhibition of monoamine oxidase-B (MAO-B) at 50 mg/kg dose upon peroral administration in 1 hr time interval	B	BAO_0000218	organism-based format	None	None	None	None	None	CHEMBL2039	Monoamine oxidase B	Homo sapiens	SINGLE PROTEIN	CHEMBL1151505	1	Scientific Literature	Bioorg. Med. Chem. Lett.	1996	None
CHEMBL16530		0	337.40	0	3.46	3	N#CCCn1nc(-c2ccc(OCc3ccccc3)cc2)sc1=O	IC50	'='	8.0	nM	8.10			UO_0000065	24.00	0.46	4.64	11.92	False	CHEMBL734179	Inhibitory concentration against Monoamine oxidase B was measured in baboon liver.	B	BAO_0000221	tissue-based format	Papio hamadryas	CHEMBL3559723	Liver	None	None	CHEMBL2039	Monoamine oxidase B	Homo sapiens	SINGLE PROTEIN	CHEMBL1136363	1	Scientific Literature	Bioorg. Med. Chem. Lett.	2003	None
CHEMBL1766626		0	341.62	1	5.08	3e	O=C1c2c(Cl)cc(Cl)cc2OCC1Cc1ccc(Cl)cc1	IC50	'='	4590.0	nM	5.34			UO_0000065	15.63	0.35	0.26	20.30	False	CHEMBL1769015	Inhibition of human recombinant MAO-B expressed in baculovirus infected BTI-TN-5B1-4 insect sells assessed as hydrogen peroxide production by fluorimetric method	B	BAO_0000219	cell-based format	Homo sapiens	None	None	BTI-TN-5B1-4	None	CHEMBL2039	Monoamine oxidase B	Homo sapiens	SINGLE PROTEIN	CHEMBL1765017	1	Scientific Literature	J. Med. Chem.	2011	CHEMBL3833782
CHEMBL1766622		0	238.29	0	3.12	3a	O=C1c2ccccc2OCC1Cc1ccccc1	IC50	'='	58530.0	nM	4.23			UO_0000065	17.76	0.32	1.11	16.09	False	CHEMBL1769015	Inhibition of human recombinant MAO-B expressed in baculovirus infected BTI-TN-5B1-4 insect sells assessed as hydrogen peroxide production by fluorimetric method	B	BAO_0000219	cell-based format	Homo sapiens	None	None	BTI-TN-5B1-4	None	CHEMBL2039	Monoamine oxidase B	Homo sapiens	SINGLE PROTEIN	CHEMBL1765017	1	Scientific Literature	J. Med. Chem.	2011	CHEMBL3833782
CHEMBL1766562		0	282.30	0	3.06	1s	COc1ccc(/C=C2\COc3ccccc3C2=O)c(O)c1	IC50	'='	1330.0	nM	5.88			UO_0000065	20.82	0.38	2.82	10.54	False	CHEMBL1769015	Inhibition of human recombinant MAO-B expressed in baculovirus infected BTI-TN-5B1-4 insect sells assessed as hydrogen peroxide production by fluorimetric method	B	BAO_0000219	cell-based format	Homo sapiens	None	None	BTI-TN-5B1-4	None	CHEMBL2039	Monoamine oxidase B	Homo sapiens	SINGLE PROTEIN	CHEMBL1765017	1	Scientific Literature	J. Med. Chem.	2011	CHEMBL3833782
CHEMBL1766557		0	282.30	0	3.06	1n	COc1ccc(/C=C2\COc3ccccc3C2=O)cc1O	IC50	'='	476.51	nM	6.32			UO_0000065	22.39	0.41	3.26	11.34	False	CHEMBL1769015	Inhibition of human recombinant MAO-B expressed in baculovirus infected BTI-TN-5B1-4 insect sells assessed as hydrogen peroxide production by fluorimetric method	B	BAO_0000219	cell-based format	Homo sapiens	None	None	BTI-TN-5B1-4	None	CHEMBL2039	Monoamine oxidase B	Homo sapiens	SINGLE PROTEIN	CHEMBL1765017	1	Scientific Literature	J. Med. Chem.	2011	CHEMBL3833782
CHEMBL1766552		0	326.35	0	3.37	1g	COc1ccc(/C=C2\COc3cc(OC)cc(OC)c3C2=O)cc1	IC50	'='	1570.0	nM	5.80			UO_0000065	17.78	0.33	2.43	10.75	False	CHEMBL1769015	Inhibition of human recombinant MAO-B expressed in baculovirus infected BTI-TN-5B1-4 insect sells assessed as hydrogen peroxide production by fluorimetric method	B	BAO_0000219	cell-based format	Homo sapiens	None	None	BTI-TN-5B1-4	None	CHEMBL2039	Monoamine oxidase B	Homo sapiens	SINGLE PROTEIN	CHEMBL1765017	1	Scientific Literature	J. Med. Chem.	2011	CHEMBL3833782
CHEMBL452004		0	270.72	0	4.00	1c	O=C1/C(=C/c2ccc(Cl)cc2)COc2ccccc21	IC50	'='	154.23	nM	6.81			UO_0000065	25.16	0.49	2.81	25.90	False	CHEMBL1769015	Inhibition of human recombinant MAO-B expressed in baculovirus infected BTI-TN-5B1-4 insect sells assessed as hydrogen peroxide production by fluorimetric method	B	BAO_0000219	cell-based format	Homo sapiens	None	None	BTI-TN-5B1-4	None	CHEMBL2039	Monoamine oxidase B	Homo sapiens	SINGLE PROTEIN	CHEMBL1765017	1	Scientific Literature	J. Med. Chem.	2011	CHEMBL3833782
CHEMBL1080707		0	305.40	0	3.28	7	NC(=S)N1N=C(c2ccc(F)cc2)CC1c1cccs1	IC50	'='	23210.0	nM	4.63			UO_0000065	15.17	0.32	1.35	11.13	False	CHEMBL1111192	Inhibition of human recombinant MAOB	B	BAO_0000357	single protein format	Homo sapiens	None	None	None	None	CHEMBL2039	Monoamine oxidase B	Homo sapiens	SINGLE PROTEIN	CHEMBL1153747	1	Scientific Literature	Eur. J. Med. Chem.	2010	None
CHEMBL86304	MOCLOBEMIDE	4	268.74	0	1.40	Moclobemide	O=C(NCCN1CCOCC1)c1ccc(Cl)cc1	Inhibition						Not Active						False	CHEMBL1111193	Inhibition of human recombinant MAOB at 1 mM	B	BAO_0000357	single protein format	Homo sapiens	None	None	None	None	CHEMBL2039	Monoamine oxidase B	Homo sapiens	SINGLE PROTEIN	CHEMBL1153747	1	Scientific Literature	Eur. J. Med. Chem.	2010	None
CHEMBL2029534		0	227.30	0	2.60	16	CSc1ccc(OC/C(F)=C\CN)cc1	IC50	'='	160.0	nM	6.80			UO_0000065	29.90	0.62	4.20	19.28	False	CHEMBL2034449	Inhibition of human recombinant MAO-B assessed as H2O2 production by Resorufin/Amplex Red assay	B	BAO_0000357	single protein format	Homo sapiens	None	None	None	None	CHEMBL2039	Monoamine oxidase B	Homo sapiens	SINGLE PROTEIN	CHEMBL2029323	1	Scientific Literature	Bioorg. Med. Chem. Lett.	2012	None
CHEMBL3605370		0	556.80	2	7.02	6e	COc1ccc2c(c1)c1c(n2CCCCCCCCCn2c3c(c4cc(OC)ccc42)CN(C)CC3)CCN(C)C1	IC50	'='	9800.0	nM	5.01			UO_0000065	9.00	0.17	-2.01	14.39	False	CHEMBL3606166	Inhibition of human recombinant MAOB	B	BAO_0000357	single protein format	Homo sapiens	None	None	None	None	CHEMBL2039	Monoamine oxidase B	Homo sapiens	SINGLE PROTEIN	CHEMBL3603740	1	Scientific Literature	J. Med. Chem.	2015	None
CHEMBL595846		0	256.28	0	3.73	10e	COc1ccc(C(=O)/C=C/c2ccccc2F)cc1	IC50	'='	56.0	nM	7.25			UO_0000065	28.30	0.52	3.52	27.57	False	CHEMBL3614599	Inhibition of recombinant human MAOB using benzylamine as substrate after 30 mins by Amplex red based spectrophotometric analysis	B	BAO_0000357	single protein format	Homo sapiens	None	None	None	None	CHEMBL2039	Monoamine oxidase B	Homo sapiens	SINGLE PROTEIN	CHEMBL3612067	1	Scientific Literature	Bioorg. Med. Chem.	2015	None
CHEMBL1801962		0	306.28	0	4.61	8b	COc1ccccc1C(=O)/C=C/c1ccccc1C(F)(F)F	IC50	'='	253.0	nM	6.60			UO_0000065	21.54	0.41	1.99	25.08	False	CHEMBL3614599	Inhibition of recombinant human MAOB using benzylamine as substrate after 30 mins by Amplex red based spectrophotometric analysis	B	BAO_0000357	single protein format	Homo sapiens	None	None	None	None	CHEMBL2039	Monoamine oxidase B	Homo sapiens	SINGLE PROTEIN	CHEMBL3612067	1	Scientific Literature	Bioorg. Med. Chem.	2015	None
CHEMBL1950704		0	433.47	1	5.90	6	COc1cc(NC(C)CCCN)c2nccc(C)c2c1Oc1ccc(C(F)(F)F)cc1	IC50	'='	150.0	nM	6.82			UO_0000065	15.74	0.30	0.92	9.83	False	CHEMBL1954872	Inhibition of human recombinant MAOB assessed as conversion of kynuramine to 4-hydroxyquinoline preincubated for 15 mins by fluorimetric assay	B	BAO_0000357	single protein format	Homo sapiens	None	None	None	None	CHEMBL2039	Monoamine oxidase B	Homo sapiens	SINGLE PROTEIN	CHEMBL1949666	1	Scientific Literature	Bioorg. Med. Chem. Lett.	2012	None
CHEMBL3651146		0	262.36	0	3.81	BDBM153469	c1ccc(C2C[C@@H]2NCc2ccc3[nH]ccc3c2)cc1	IC50	'='	9800.0	nM	5.01		294645	UO_0000065	19.09	0.34	1.20	18.00	False	CHEMBL3707812	Fluorescent-Based (Inhibitor) Screening Assay: Human recombinant monoamine oxidase proteins MAO-A and MAO-B were purchased from Sigma Aldrich. MAOs catalyze the oxidative deamination of 1, 2 and 3 amines. In order to monitor MAO enzymatic activities and/or their inhibition rate by inhibitor(s) of interest, a fluorescent-based (inhibitor)-screening assay was set up. 3-(2-Aminophenyl)-3-oxopropamam…	B	BAO_0000357	single protein format	Homo sapiens	None	None	None	None	CHEMBL2039	Monoamine oxidase B	Homo sapiens	SINGLE PROTEIN	CHEMBL3638785	37	BindingDB Database		2015	None
CHEMBL3770129		0	306.37	0	3.45	3q	Cc1ccc(C2=NN3C(=O)C(C)Oc4ccccc4C3C2)cc1	IC50	'='	45240.0	nM	4.34			UO_0000065	14.18	0.26	0.89	10.37	False	CHEMBL3773504	Inhibition of recombinant human microsomal MAO-B expressed in baculovirus-infected insect cells using p-tyramine as substrate assessed as H2O2 production pretreated for 15 mins followed by addition of Amplex Red, horseradish peroxidase and substrate measured for 15 mins by fluorimetric method	B	BAO_0000219	cell-based format	Homo sapiens	None	None	None	None	CHEMBL2039	Monoamine oxidase B	Homo sapiens	SINGLE PROTEIN	CHEMBL3769366	1	Scientific Literature	Bioorg. Med. Chem.	2016	None
CHEMBL92401	IPRONIAZID	4	179.22	0	0.72	Iproniazid	CC(C)NNC(=O)c1ccncc1	IC50	'='	7540.0	nM	5.12			UO_0000065	28.58	0.54	4.40	9.48	True	CHEMBL3772921	Inhibition of human recombinant MAO-B expressed in baculovirus infected BTI cells using p-tyramine as substrate after 15 mins by Amplex Red-based fluorescence assay	B	BAO_0000219	cell-based format	Homo sapiens	None	None	BTI	None	CHEMBL2039	Monoamine oxidase B	Homo sapiens	SINGLE PROTEIN	CHEMBL3769340	1	Scientific Literature	Eur. J. Med. Chem.	2016	None
CHEMBL122750		0	222.63	0	1.93	2d	O=C(O)C1=Cc2cc(Cl)ccc2CC1=O	IC50	'='	22.91	nM	7.64			UO_0000065	34.32	0.70	5.71	14.05	False	CHEMBL729888	Inhibition of human monoamine oxidase (MAO B)	B	BAO_0000357	single protein format	Homo sapiens	None	None	None	None	CHEMBL2039	Monoamine oxidase B	Homo sapiens	SINGLE PROTEIN	CHEMBL1137934	1	Scientific Literature	Bioorg. Med. Chem. Lett.	2004	None
CHEMBL331290		0	251.62	0	1.87	3e	O=C(Cl)C1=Cc2cc([N+](=O)[O-])ccc2CC1=O	IC50	'='	104.71	nM	6.98			UO_0000065	27.74	0.56	5.11	9.03	False	CHEMBL729888	Inhibition of human monoamine oxidase (MAO B)	B	BAO_0000357	single protein format	Homo sapiens	None	None	None	None	CHEMBL2039	Monoamine oxidase B	Homo sapiens	SINGLE PROTEIN	CHEMBL1137934	1	Scientific Literature	Bioorg. Med. Chem. Lett.	2004	None
CHEMBL555558		0	256.10	0	1.95	30	Br.Cc1nccc2cc(O)c(O)cc12	Ki	'='											False	CHEMBL732533	Inhibition of human placental Monoamine oxidase B; No inhibition at a concentration of 1 mM	B	BAO_0000019	assay format	None	None	None	None	None	CHEMBL2039	Monoamine oxidase B	Homo sapiens	SINGLE PROTEIN	CHEMBL1124928	1	Scientific Literature	J. Med. Chem.	1990	None
CHEMBL498694		0	330.41	0	4.70	(S)-8	C[C@H]1CCCC/C1=N/Nc1nc(-c2ccc([N+](=O)[O-])cc2)cs1	Inhibition	'='	71.47	%				UO_0000187					False	CHEMBL1005565	Inhibition of human recombinant MAOB after washing at 20 nM by centrifugation-ultrafiltration method	B	BAO_0000357	single protein format	Homo sapiens	None	None	None	None	CHEMBL2039	Monoamine oxidase B	Homo sapiens	SINGLE PROTEIN	CHEMBL1156572	1	Scientific Literature	J. Med. Chem.	2008	None
CHEMBL498694		0	330.41	0	4.70	(S)-8	C[C@H]1CCCC/C1=N/Nc1nc(-c2ccc([N+](=O)[O-])cc2)cs1	Inhibition	'='	74.32	%				UO_0000187					False	CHEMBL1005569	Inhibition of human recombinant MAOB before repeated washing at 50 nM	B	BAO_0000357	single protein format	Homo sapiens	None	None	None	None	CHEMBL2039	Monoamine oxidase B	Homo sapiens	SINGLE PROTEIN	CHEMBL1156572	1	Scientific Literature	J. Med. Chem.	2008	None
CHEMBL502371		0	285.42	0	4.79	rac-1	CC1CCCC/C1=N/Nc1nc(-c2ccccc2)cs1	Vmax	'='	24.32	nmol/min									False	CHEMBL1005556	Activity of human recombinant MAOB	B	BAO_0000357	single protein format	Homo sapiens	None	None	None	None	CHEMBL2039	Monoamine oxidase B	Homo sapiens	SINGLE PROTEIN	CHEMBL1156572	1	Scientific Literature	J. Med. Chem.	2008	None
CHEMBL498683		0	310.43	0	4.66	rac-9	CC1CCCC/C1=N/Nc1nc(-c2ccc(C#N)cc2)cs1	Km	'='	220330.0	nM				UO_0000065					False	CHEMBL1005556	Activity of human recombinant MAOB	B	BAO_0000357	single protein format	Homo sapiens	None	None	None	None	CHEMBL2039	Monoamine oxidase B	Homo sapiens	SINGLE PROTEIN	CHEMBL1156572	1	Scientific Literature	J. Med. Chem.	2008	None
CHEMBL446771		0	169.17	0	1.72	10c	N[C@@H]1C[C@]1(F)c1ccc(F)cc1	IC50	'='	10000.0	nM	5.00			UO_0000065	29.56	0.57	3.28	19.22	False	CHEMBL975558	Inhibition of human recombinant MAOB	B	BAO_0000357	single protein format	Homo sapiens	None	None	None	None	CHEMBL2039	Monoamine oxidase B	Homo sapiens	SINGLE PROTEIN	CHEMBL1155916	1	Scientific Literature	Bioorg. Med. Chem.	2008	None
CHEMBL3219203		0	308.41	0	4.35	58	C/C(=N\Nc1nc(-c2ccccc2)c(C)s1)c1ccccn1	IC50	'='	880.0	nM	6.06			UO_0000065	19.63	0.38	1.71	12.07	False	CHEMBL3223014	Inhibition of human MAO-B expressed in baculovirus infected BTI-TN-5B1-4 insect cells using p-tyramine as substrate assessed as hydrogen peroxide production by fluorimetric method	B	BAO_0000219	cell-based format	Homo sapiens	None	None	BTI-TN-5B1-4	None	CHEMBL2039	Monoamine oxidase B	Homo sapiens	SINGLE PROTEIN	CHEMBL3217581	1	Scientific Literature	MedChemComm	2010	CHEMBL3833782
CHEMBL3218168		0	373.44	1	5.14	45	C(=N/Nc1nc(-c2ccc3ccccc3c2)cs1)\c1ccc2c(c1)OCO2	Inhibition	'='	40.0	%				UO_0000187					False	CHEMBL3223017	Inhibition of human MAO-B expressed in baculovirus infected BTI-TN-5B1-4 insect cells using p-tyramine as substrate assessed as hydrogen peroxide production at 100 uM by fluorimetric method	B	BAO_0000219	cell-based format	Homo sapiens	None	None	BTI-TN-5B1-4	None	CHEMBL2039	Monoamine oxidase B	Homo sapiens	SINGLE PROTEIN	CHEMBL3217581	1	Scientific Literature	MedChemComm	2010	CHEMBL3833782
CHEMBL554514		0	278.36	0	3.69	14	CC(=O)N1N=C(c2ccccc2)CC1c1ccccc1C	IC50	'='	38000.0	nM	4.42			UO_0000065	15.88	0.29	0.73	13.53	False	CHEMBL1059215	Inhibition of MAOB	B	BAO_0000357	single protein format	None	None	None	None	None	CHEMBL2039	Monoamine oxidase B	Homo sapiens	SINGLE PROTEIN	CHEMBL1153579	1	Scientific Literature	Eur. J. Med. Chem.	2009	None
CHEMBL3769443		0	292.34	0	3.07	3h	Cc1ccccc1C1=NN2C(=O)COc3ccccc3C2C1	Inhibition						Not Active						False	CHEMBL3773505	Inhibition of recombinant human microsomal MAO-B expressed in baculovirus-infected insect cells using p-tyramine as substrate assessed as H2O2 production at 60 uM pretreated for 15 mins followed by addition of Amplex Red, horseradish peroxidase and substrate measured for 15 mins by fluorimetric method	B	BAO_0000219	cell-based format	Homo sapiens	None	None	None	None	CHEMBL2039	Monoamine oxidase B	Homo sapiens	SINGLE PROTEIN	CHEMBL3769366	1	Scientific Literature	Bioorg. Med. Chem.	2016	None
CHEMBL2177457		0	373.88	0	4.07	31.HCl	CCN(CC)c1ccc(/C=C2\Cc3cc(OC)c(O)cc3C2=O)cc1.Cl	IC50	'='	18550.0	nM	4.73			UO_0000065	14.02	0.26	0.66	9.51	False	CHEMBL2187945	Inhibition of human recombinant MAOB assessed as H2O2 production by Amplex Red reagent-based assay	B	BAO_0000357	single protein format	Homo sapiens	None	None	None	None	CHEMBL2039	Monoamine oxidase B	Homo sapiens	SINGLE PROTEIN	CHEMBL2176981	1	Scientific Literature	J. Med. Chem.	2012	None
CHEMBL255231	LADOSTIGIL	2	272.35	0	2.35	26	C#CCN[C@@H]1CCc2ccc(OC(=O)N(C)CC)cc21	IC50	'='	120000.0	nM		Outside typical range		UO_0000065					False	CHEMBL945895	Inhibition of MAOB	B	BAO_0000357	single protein format	None	None	None	None	None	CHEMBL2039	Monoamine oxidase B	Homo sapiens	SINGLE PROTEIN	CHEMBL1141467	1	Scientific Literature	J. Med. Chem.	2008	None
CHEMBL557959		0	290.35	0	2.55	8	CCOC(=O)c1csc(N/N=C(\C)c2ccncc2)n1	Inhibition						Active						False	CHEMBL2412666	Reversible inhibition of recombinant human MAO-B assessed as oxidation of kynuramine to 4-hydroxyquinoline at IC50 to 2 times IC50 up to 60 mins by spectrofluorometric analysis	B	BAO_0000357	single protein format	Homo sapiens	None	None	None	None	CHEMBL2039	Monoamine oxidase B	Homo sapiens	SINGLE PROTEIN	CHEMBL2407071	1	Scientific Literature	Eur. J. Med. Chem.	2013	None
CHEMBL8706	CLORGILINE	0	272.18	0	3.33	clorgyline	C#CCN(C)CCCOc1ccc(Cl)cc1Cl	IC50	'='	61350.0	nM	4.21			UO_0000065	15.48	0.34	0.88	33.78	True	CHEMBL1005558	Inhibition of human recombinant MAOB	B	BAO_0000357	single protein format	Homo sapiens	None	None	None	None	CHEMBL2039	Monoamine oxidase B	Homo sapiens	SINGLE PROTEIN	CHEMBL1156572	1	Scientific Literature	J. Med. Chem.	2008	None
CHEMBL86304	MOCLOBEMIDE	4	268.74	0	1.40	M	O=C(NCCN1CCOCC1)c1ccc(Cl)cc1	Inhibition						Not Active						False	CHEMBL1071608	Inhibition of human recombinant MAOB expressed in BTI-TN-5B1-4 cells at 1 mM by para-tyramine oxidation assay	B	BAO_0000219	cell-based format	Homo sapiens	None	None	BTI-TN-5B1-4	None	CHEMBL2039	Monoamine oxidase B	Homo sapiens	SINGLE PROTEIN	CHEMBL1159098	1	Scientific Literature	Bioorg. Med. Chem.	2010	CHEMBL3833782
CHEMBL3651092		0	248.33	0	3.20	BDBM153414	N#Cc1ccc(CN[C@H]2CC2c2ccccc2)cc1	IC50	'='	7000.0	nM	5.16		294595	UO_0000065	20.76	0.37	1.95	14.39	False	CHEMBL3707812	Fluorescent-Based (Inhibitor) Screening Assay: Human recombinant monoamine oxidase proteins MAO-A and MAO-B were purchased from Sigma Aldrich. MAOs catalyze the oxidative deamination of 1, 2 and 3 amines. In order to monitor MAO enzymatic activities and/or their inhibition rate by inhibitor(s) of interest, a fluorescent-based (inhibitor)-screening assay was set up. 3-(2-Aminophenyl)-3-oxopropamam…	B	BAO_0000357	single protein format	Homo sapiens	None	None	None	None	CHEMBL2039	Monoamine oxidase B	Homo sapiens	SINGLE PROTEIN	CHEMBL3638785	37	BindingDB Database		2015	None
CHEMBL512721		0	293.32	0	3.07	39	CN(Cc1ccccc1)C(=O)c1cc2ccccc2oc1=O	IC50						Not Active						False	CHEMBL964044	Inhibition of human recombinant MAOB expressed in BTI-TN-5B1-4 cells assessed as effect on H2O2 production from para-tyramine at 100 uM by fluorimetric method	B	BAO_0000219	cell-based format	Homo sapiens	None	None	BTI-TN-5B1-4	None	CHEMBL2039	Monoamine oxidase B	Homo sapiens	SINGLE PROTEIN	CHEMBL1153941	1	Scientific Literature	J. Med. Chem.	2009	CHEMBL3833782
CHEMBL3651101		0	253.35	0	3.34	BDBM153424	COc1cccc(CN[C@H]2CC2c2ccccc2)c1	IC50	'='	4000.0	nM	5.40		294604	UO_0000065	21.31	0.39	2.06	25.39	False	CHEMBL3707812	Fluorescent-Based (Inhibitor) Screening Assay: Human recombinant monoamine oxidase proteins MAO-A and MAO-B were purchased from Sigma Aldrich. MAOs catalyze the oxidative deamination of 1, 2 and 3 amines. In order to monitor MAO enzymatic activities and/or their inhibition rate by inhibitor(s) of interest, a fluorescent-based (inhibitor)-screening assay was set up. 3-(2-Aminophenyl)-3-oxopropamam…	B	BAO_0000357	single protein format	Homo sapiens	None	None	None	None	CHEMBL2039	Monoamine oxidase B	Homo sapiens	SINGLE PROTEIN	CHEMBL3638785	37	BindingDB Database		2015	None
CHEMBL3918259		0	423.49	0	2.73	BDBM118201	O=c1c(-c2ccc(CN[SH](=O)=O)cc2)coc2cc(C#CC3(O)CCCC3)ccc12	IC50	'>'	130000.0	nM		Outside typical range	244423	UO_0000065					False	CHEMBL3707988	MAO-A and MAO-B Assays: MAO assays included luminogenic MAO substrate, reaction buffers, Luciferin Detection and the reconstitution buffer with esterase. Standard MAO reaction mixtures included microsome contained MAO-A (2 ug) or MAO-B (10 ug), 160 uM substrate for MAO-A or 16 uM substrate for MAO-B, MAO-A buffer (100 mM Hepes buffer, pH 7.5, 5% glycerol) or MAO-B buffer (100 mM Hepes, pH 7.5, 5%…	B	BAO_0000019	assay format	Homo sapiens	None	None	None	None	CHEMBL2039	Monoamine oxidase B	Homo sapiens	SINGLE PROTEIN	CHEMBL3638670	37	BindingDB Database		2014	None
CHEMBL1384623		0	294.31	0	2.21	2	Nc1nn(-c2ccccc2)nc1C(=O)OCc1ccccc1	Inhibition	'>'	70.0	%				UO_0000187					False	CHEMBL4123889	Inhibition of recombinant human MAO-B expressed in baculovirus infected BTI insect cells at 30 uM using tyramine as substrate preincubated for 30 mins followed by substrate addition measured after 60 mins by amplex red reagent based fluorescence assay relative to control	B	BAO_0000219	cell-based format	Homo sapiens	None	None	None	None	CHEMBL2039	Monoamine oxidase B	Homo sapiens	SINGLE PROTEIN	CHEMBL4118207	1	Scientific Literature	J Med Chem	2018	None
CHEMBL1411671		0	308.34	0	2.51	3b	Cc1ccccc1COC(=O)c1nn(-c2ccccc2)nc1N	IC50	'='	500.0	nM	6.30			UO_0000065	20.44	0.37	3.79	7.59	False	CHEMBL4123887	Inhibition of recombinant human MAO-B expressed in baculovirus infected BTI insect cells using tyramine as substrate preincubated for 30 mins followed by substrate addition measured after 60 mins by amplex red reagent based fluorescence assay	B	BAO_0000219	cell-based format	Homo sapiens	None	None	None	None	CHEMBL2039	Monoamine oxidase B	Homo sapiens	SINGLE PROTEIN	CHEMBL4118207	1	Scientific Literature	J Med Chem	2018	None
CHEMBL3989843	TRANYLCYPROMINE	4	266.39	None	None	Tranylcypromine	N[C@@H]1C[C@H]1c1ccccc1.N[C@H]1C[C@@H]1c1ccccc1	Inhibition						Active						False	CHEMBL4123899	Irreversible inhibition of recombinant human MAO-B expressed in baculovirus infected BTI insect cells at 300 nM using tyramine as substrate preincubated for 20 mins with enzyme and substrate followed by excess of substrate addition measured after 60 mins by amplex red reagent based fluorescence assay	B	BAO_0000219	cell-based format	Homo sapiens	None	None	None	None	CHEMBL2039	Monoamine oxidase B	Homo sapiens	SINGLE PROTEIN	CHEMBL4118207	1	Scientific Literature	J Med Chem	2018	None
CHEMBL3263556		0	337.38	0	3.70	14e	O=C1/C(=C/c2ccc(N3CCCCC3)cc2)Oc2cc(O)cc(O)c21	IC50	'='	393.0	nM	6.41			UO_0000065	18.99	0.35	2.71	9.15	False	CHEMBL3787909	Inhibition of human recombinant MAO-B using kynuramine as substrate after 30 mins by fluorescence spectrophotometry	B	BAO_0000357	single protein format	Homo sapiens	None	None	None	None	CHEMBL2039	Monoamine oxidase B	Homo sapiens	SINGLE PROTEIN	CHEMBL3785067	1	Scientific Literature	Bioorg. Med. Chem.	2016	None
CHEMBL3739683		0	466.39	0	0.80	27	CC(=O)N1CCN(c2ccc(N3C[C@H](CNO)OC3=O)cc2F)CC1.O=C(O)C(F)(F)F	IC50	'='	69560.0	nM	4.16			UO_0000065	11.80	0.23	3.36	4.87	False	CHEMBL3745378	Inhibition of human recombinant MAO-B using p-tyramine as substrate after 15 mins by UV/Vis spectrophotometer analysis	B	BAO_0000357	single protein format	Homo sapiens	None	None	None	None	CHEMBL2039	Monoamine oxidase B	Homo sapiens	SINGLE PROTEIN	CHEMBL3739364	1	Scientific Literature	Eur. J. Med. Chem.	2015	None
CHEMBL3740096		0	451.50	0	3.02	10e	CC(C)OC(=O)N(C[C@H]1CN(c2ccc(N3CCOCC3)c(F)c2)C(=O)O1)C(=O)C(C)C	IC50	'='	108090.0	nM		Outside typical range		UO_0000065					False	CHEMBL3745378	Inhibition of human recombinant MAO-B using p-tyramine as substrate after 15 mins by UV/Vis spectrophotometer analysis	B	BAO_0000357	single protein format	Homo sapiens	None	None	None	None	CHEMBL2039	Monoamine oxidase B	Homo sapiens	SINGLE PROTEIN	CHEMBL3739364	1	Scientific Literature	Eur. J. Med. Chem.	2015	None
CHEMBL255230		0	320.82	0	3.39	25	C#CCN[C@@H]1CCc2cc(Cl)c(OC(=O)N(C)CCC)cc21	IC50	'='	32000.0	nM	4.50			UO_0000065	14.01	0.28	1.10	10.81	False	CHEMBL945895	Inhibition of MAOB	B	BAO_0000357	single protein format	None	None	None	None	None	CHEMBL2039	Monoamine oxidase B	Homo sapiens	SINGLE PROTEIN	CHEMBL1141467	1	Scientific Literature	J. Med. Chem.	2008	None
CHEMBL3742038		0	311.31	0	0.97	26	O=C1O[C@@H](CNO)CN1c1ccc(N2CCOCC2)c(F)c1	Inhibition	'>='	50.0	%				UO_0000187					False	CHEMBL3745376	Inhibition of human recombinant MAO-B using p-tyramine as substrate at 50 to 200 uM measured up to 50 mins by ELISA screening analysis	B	BAO_0000357	single protein format	Homo sapiens	None	None	None	None	CHEMBL2039	Monoamine oxidase B	Homo sapiens	SINGLE PROTEIN	CHEMBL3739364	1	Scientific Literature	Eur. J. Med. Chem.	2015	None
CHEMBL2418200		0	301.35	0	4.50	1c	c1ccc(CNc2ccc3nc(-c4ccccc4)oc3n2)cc1	Inhibition	'='	4.8	%				UO_0000187					False	CHEMBL2421338	Inhibition of human recombinant MAO-B using benzylamine hydrochloride as substrate assessed as H2O2 synthesis at 10 uM after 1 hr by fluorescence assay	B	BAO_0000357	single protein format	Homo sapiens	None	None	None	None	CHEMBL2039	Monoamine oxidase B	Homo sapiens	SINGLE PROTEIN	CHEMBL2417454	1	Scientific Literature	Bioorg. Med. Chem.	2013	None
CHEMBL2417765		0	270.76	0	4.12	3k	CN1N=C(c2ccccc2)CC1c1ccc(Cl)cc1	IC50	'='	3950.0	nM	5.40			UO_0000065	19.96	0.39	1.28	34.64	False	CHEMBL2421086	Inhibition of human recombinant microsomal MAO-B expressed in baculovirus-infected insect BTI-TN-5B1-4 cells assessed as p-tyramine conversion to H2O2 by fluorescence assay	B	BAO_0000219	cell-based format	Homo sapiens	None	None	BTI-TN-5B1-4	None	CHEMBL2039	Monoamine oxidase B	Homo sapiens	SINGLE PROTEIN	CHEMBL2417365	1	Scientific Literature	Bioorg. Med. Chem. Lett.	2013	CHEMBL3833782
CHEMBL3736142		0	294.31	0	3.69	3c	CC(=O)Oc1ccc(-c2cc3cc(C)ccc3oc2=O)cc1	IC50	'='	401.3	nM	6.40			UO_0000065	21.73	0.40	2.71	11.32	False	CHEMBL3737575	Inhibition of recombinant human MAO-B using p-tyramine as substrate preincubated for 15 mins followed by substrate addition by Amplex Red probe-based fluorometric analysis	B	BAO_0000357	single protein format	Homo sapiens	None	None	None	None	CHEMBL2039	Monoamine oxidase B	Homo sapiens	SINGLE PROTEIN	CHEMBL3734688	1	Scientific Literature	MedChemComm	2015	None
CHEMBL3735625		0	406.46	0	4.84	5h	Cc1ccc(S(=O)(=O)Oc2cccc(-c3cc4cc(C)ccc4oc3=O)c2)cc1	IC50	'='	305.2	nM	6.51			UO_0000065	16.03	0.31	1.68	8.85	False	CHEMBL3737575	Inhibition of recombinant human MAO-B using p-tyramine as substrate preincubated for 15 mins followed by substrate addition by Amplex Red probe-based fluorometric analysis	B	BAO_0000357	single protein format	Homo sapiens	None	None	None	None	CHEMBL2039	Monoamine oxidase B	Homo sapiens	SINGLE PROTEIN	CHEMBL3734688	1	Scientific Literature	MedChemComm	2015	None
CHEMBL3736303		0	360.38	1	5.49	5m	Cc1ccc2oc(=O)c(-c3ccccc3OCc3cccc(F)c3)cc2c1	IC50	'='	253.2	nM	6.60			UO_0000065	18.30	0.33	1.11	16.73	False	CHEMBL3737575	Inhibition of recombinant human MAO-B using p-tyramine as substrate preincubated for 15 mins followed by substrate addition by Amplex Red probe-based fluorometric analysis	B	BAO_0000357	single protein format	Homo sapiens	None	None	None	None	CHEMBL2039	Monoamine oxidase B	Homo sapiens	SINGLE PROTEIN	CHEMBL3734688	1	Scientific Literature	MedChemComm	2015	None
CHEMBL3735743		0	360.38	1	5.49	5n	Cc1ccc2oc(=O)c(-c3cccc(OCc4cccc(F)c4)c3)cc2c1	IC50	'='	60.1	nM	7.22			UO_0000065	20.04	0.37	1.73	18.31	False	CHEMBL3737575	Inhibition of recombinant human MAO-B using p-tyramine as substrate preincubated for 15 mins followed by substrate addition by Amplex Red probe-based fluorometric analysis	B	BAO_0000357	single protein format	Homo sapiens	None	None	None	None	CHEMBL2039	Monoamine oxidase B	Homo sapiens	SINGLE PROTEIN	CHEMBL3734688	1	Scientific Literature	MedChemComm	2015	None
CHEMBL3736060		0	351.45	0	4.49	5f	Cc1ccc2oc(=O)c(-c3cccc(OCCCCN(C)C)c3)cc2c1	IC50	'='	1130.0	nM	5.95			UO_0000065	16.92	0.31	1.46	13.93	False	CHEMBL3737575	Inhibition of recombinant human MAO-B using p-tyramine as substrate preincubated for 15 mins followed by substrate addition by Amplex Red probe-based fluorometric analysis	B	BAO_0000357	single protein format	Homo sapiens	None	None	None	None	CHEMBL2039	Monoamine oxidase B	Homo sapiens	SINGLE PROTEIN	CHEMBL3734688	1	Scientific Literature	MedChemComm	2015	None
CHEMBL4128848		0	271.71	0	3.47	1a	O=C(Nc1nc2cccc(Cl)c2[nH]1)c1ccccc1	IC50	'='	410.0	nM	6.39			UO_0000065	23.51	0.46	2.92	11.05	False	CHEMBL4123887	Inhibition of recombinant human MAO-B expressed in baculovirus infected BTI insect cells using tyramine as substrate preincubated for 30 mins followed by substrate addition measured after 60 mins by amplex red reagent based fluorescence assay	B	BAO_0000219	cell-based format	Homo sapiens	None	None	None	None	CHEMBL2039	Monoamine oxidase B	Homo sapiens	SINGLE PROTEIN	CHEMBL4118207	1	Scientific Literature	J Med Chem	2018	None
CHEMBL4126560		0	204.19	0	0.55	3j	Nc1nn(-c2ccccc2)nc1C(=O)O	Inhibition						Not Active						False	CHEMBL4123894	Inhibition of recombinant human MAO-B expressed in baculovirus infected BTI insect cells at 10 uM using tyramine as substrate preincubated for 30 mins followed by substrate addition measured after 60 mins by amplex red reagent based fluorescence assay	B	BAO_0000219	cell-based format	Homo sapiens	None	None	None	None	CHEMBL2039	Monoamine oxidase B	Homo sapiens	SINGLE PROTEIN	CHEMBL4118207	1	Scientific Literature	J Med Chem	2018	None
CHEMBL972	SELEGILINE	4	187.29	0	2.18	Selegiline	C#CCN(C)[C@H](C)Cc1ccccc1	IC50	'='	19.6	nM	7.71			UO_0000065	41.15	0.75	5.53	237.89	False	CHEMBL4125640	Inhibition of human MAO-B using p-tyramine as substrate after 15 mins by amplex red reagent based assay	B	BAO_0000357	single protein format	Homo sapiens	None	None	None	None	CHEMBL2039	Monoamine oxidase B	Homo sapiens	SINGLE PROTEIN	CHEMBL4118289	1	Scientific Literature	Bioorg Med Chem	2018	None
CHEMBL3780524		0	373.84	0	2.71	14f	Cl.N[C@@H]1C[C@H]1c1ccc(NC(=O)c2ccc(N3CCOC3=O)cc2)cc1	IC50	'='	1600.0	nM	5.80			UO_0000065	17.18	0.32	3.09	6.85	False	CHEMBL3782874	Inhibition of human recombinant MAOB expressed in Pichia pastoris preincubated for 15 mins measured after 30 mins by bioluminescent-coupled assay	B	BAO_0000019	assay format	Homo sapiens	None	None	None	None	CHEMBL2039	Monoamine oxidase B	Homo sapiens	SINGLE PROTEIN	CHEMBL3779820	1	Scientific Literature	J. Med. Chem.	2016	None
CHEMBL3781885		0	523.03	0	4.34	14i	Cl.N[C@@H]1C[C@H]1c1ccc(NC(=O)c2ccc(NC(=O)OCc3ccccc3)c(N3CCOCC3)c2)cc1	IC50	'='	27800.0	nM	4.56			UO_0000065	9.36	0.17	0.22	4.30	False	CHEMBL3782874	Inhibition of human recombinant MAOB expressed in Pichia pastoris preincubated for 15 mins measured after 30 mins by bioluminescent-coupled assay	B	BAO_0000019	assay format	Homo sapiens	None	None	None	None	CHEMBL2039	Monoamine oxidase B	Homo sapiens	SINGLE PROTEIN	CHEMBL3779820	1	Scientific Literature	J. Med. Chem.	2016	None
CHEMBL373323		0	373.50	0	3.77	6	Cn1cccc1C(=O)C(c1ccccc1)N1CCN(Cc2ccccc2)CC1	Ki	'='	10000.0	nM	5.00			UO_0000065	13.39	0.24	1.23	17.56	False	CHEMBL828820	Inhibitory concentration for human Monoamine oxidase B	B	BAO_0000357	single protein format	Homo sapiens	None	None	None	None	CHEMBL2039	Monoamine oxidase B	Homo sapiens	SINGLE PROTEIN	CHEMBL1144454	1	Scientific Literature	J. Med. Chem.	2005	None
CHEMBL187760		0	284.36	0	2.28	7	Cn1cccc1C(=O)C(c1ccccc1)N1CCOCC1	Ki	'>'	100000.0	nM				UO_0000065					False	CHEMBL828820	Inhibitory concentration for human Monoamine oxidase B	B	BAO_0000357	single protein format	Homo sapiens	None	None	None	None	CHEMBL2039	Monoamine oxidase B	Homo sapiens	SINGLE PROTEIN	CHEMBL1144454	1	Scientific Literature	J. Med. Chem.	2005	None
CHEMBL372923		0	268.36	0	3.04	18	Cn1cccc1C(=O)[C@@H](c1ccccc1)N1CCCC1	Ki	'='	700000.0	nM		Outside typical range		UO_0000065					False	CHEMBL828820	Inhibitory concentration for human Monoamine oxidase B	B	BAO_0000357	single protein format	Homo sapiens	None	None	None	None	CHEMBL2039	Monoamine oxidase B	Homo sapiens	SINGLE PROTEIN	CHEMBL1144454	1	Scientific Literature	J. Med. Chem.	2005	None
CHEMBL188105		0	284.40	0	3.29	24 ((+)threo)	Cn1cccc1C(O)C(c1ccccc1)N1CCCCC1	Ki	'='	1240.0	nM	5.91			UO_0000065	20.77	0.38	2.62	20.80	False	CHEMBL828820	Inhibitory concentration for human Monoamine oxidase B	B	BAO_0000357	single protein format	Homo sapiens	None	None	None	None	CHEMBL2039	Monoamine oxidase B	Homo sapiens	SINGLE PROTEIN	CHEMBL1144454	1	Scientific Literature	J. Med. Chem.	2005	None
CHEMBL3585847		0	307.44	0	3.50	7b	C#CCN(C)[C@H](C)Cc1ccc(NCc2ncccc2C)cc1	IC50	'='	520.0	nM	6.28			UO_0000065	20.44	0.37	2.78	22.32	False	CHEMBL3587096	Inhibition of human recombinant MAO-B using benzylamine as substrate incubated for 15 mins prior to substrate addition measured after 20 mins by fluorescence plate reader analysis	B	BAO_0000357	single protein format	Homo sapiens	None	None	None	None	CHEMBL2039	Monoamine oxidase B	Homo sapiens	SINGLE PROTEIN	CHEMBL3585271	1	Scientific Literature	Bioorg. Med. Chem.	2015	None
CHEMBL8706	CLORGILINE	0	272.18	0	3.33	Clorgyline	C#CCN(C)CCCOc1ccc(Cl)cc1Cl	IC50						Not Determined						False	CHEMBL3587096	Inhibition of human recombinant MAO-B using benzylamine as substrate incubated for 15 mins prior to substrate addition measured after 20 mins by fluorescence plate reader analysis	B	BAO_0000357	single protein format	Homo sapiens	None	None	None	None	CHEMBL2039	Monoamine oxidase B	Homo sapiens	SINGLE PROTEIN	CHEMBL3585271	1	Scientific Literature	Bioorg. Med. Chem.	2015	None
CHEMBL2418205		0	297.33	0	4.02	BDBM251804	Fc1cccc(-c2nc3ccc(N4CCCCC4)nc3o2)c1	IC50	'='	270.0	nM	6.57		438849	UO_0000065	22.09	0.41	2.55	15.58	False	CHEMBL3889174	Inhibition Assay: A stock solution was prepared using a human MAO-B enzyme (purchased from Aldrich) and a Amplex Red monoamine oxidase assay kit according to a preparation manual. The kit includes a 5x reaction buffer, an Amplex red reagent (1 mg), HRP, DMSO, H2O2, p-tyramine (substrate of MAO-A, B), benzylamine (substrate of MAO-B), clorgiline (inhibitor of MAO-A), and pargyline (inhibitor of MA…	B	BAO_0000357	single protein format	Homo sapiens	None	None	None	None	CHEMBL2039	Monoamine oxidase B	Homo sapiens	SINGLE PROTEIN	CHEMBL3886975	37	BindingDB Database		2016	None
CHEMBL3989843	TRANYLCYPROMINE	4	266.39	None	None	3, PCPA	N[C@@H]1C[C@H]1c1ccccc1.N[C@H]1C[C@@H]1c1ccccc1	IC50	'='	4300.0	nM	5.37			UO_0000065	20.15	None	None	None	False	CHEMBL3626569	Inhibition of human MAO-B using (4S)-4,5-dihydro-2-(6-hydroxybenzothiazolyl)-4-thiazolecarboxylic acid as substrate after 60 mins by MAO-Glo assay	B	BAO_0000357	single protein format	Homo sapiens	None	None	None	None	CHEMBL2039	Monoamine oxidase B	Homo sapiens	SINGLE PROTEIN	CHEMBL3621113	1	Scientific Literature	J. Med. Chem.	2015	None
CHEMBL972	SELEGILINE	4	187.29	0	2.18	BDBM15579	C#CCN(C)[C@H](C)Cc1ccccc1	IC50	'='	9700.0	nM	5.01		438863	UO_0000065	26.77	0.49	2.83	154.73	False	CHEMBL3889174	Inhibition Assay: A stock solution was prepared using a human MAO-B enzyme (purchased from Aldrich) and a Amplex Red monoamine oxidase assay kit according to a preparation manual. The kit includes a 5x reaction buffer, an Amplex red reagent (1 mg), HRP, DMSO, H2O2, p-tyramine (substrate of MAO-A, B), benzylamine (substrate of MAO-B), clorgiline (inhibitor of MAO-A), and pargyline (inhibitor of MA…	B	BAO_0000357	single protein format	Homo sapiens	None	None	None	None	CHEMBL2039	Monoamine oxidase B	Homo sapiens	SINGLE PROTEIN	CHEMBL3886975	37	BindingDB Database		2016	None
CHEMBL3899811		0	349.82	1	5.18	BDBM251811	CN(Cc1ccccc1)c1ccc2nc(-c3cccc(Cl)c3)oc2n1	IC50	'='	68200.0	nM	4.17		438856	UO_0000065	11.91	0.23	-1.01	9.88	False	CHEMBL3889174	Inhibition Assay: A stock solution was prepared using a human MAO-B enzyme (purchased from Aldrich) and a Amplex Red monoamine oxidase assay kit according to a preparation manual. The kit includes a 5x reaction buffer, an Amplex red reagent (1 mg), HRP, DMSO, H2O2, p-tyramine (substrate of MAO-A, B), benzylamine (substrate of MAO-B), clorgiline (inhibitor of MAO-A), and pargyline (inhibitor of MA…	B	BAO_0000357	single protein format	Homo sapiens	None	None	None	None	CHEMBL2039	Monoamine oxidase B	Homo sapiens	SINGLE PROTEIN	CHEMBL3886975	37	BindingDB Database		2016	None
CHEMBL1766553		0	270.72	0	4.00	1i	O=C1/C(=C/c2ccccc2)COc2ccc(Cl)cc21	IC50	'='	331.11	nM	6.48			UO_0000065	23.94	0.47	2.48	24.64	False	CHEMBL1769015	Inhibition of human recombinant MAO-B expressed in baculovirus infected BTI-TN-5B1-4 insect sells assessed as hydrogen peroxide production by fluorimetric method	B	BAO_0000219	cell-based format	Homo sapiens	None	None	BTI-TN-5B1-4	None	CHEMBL2039	Monoamine oxidase B	Homo sapiens	SINGLE PROTEIN	CHEMBL1765017	1	Scientific Literature	J. Med. Chem.	2011	CHEMBL3833782
CHEMBL86304	MOCLOBEMIDE	4	268.74	0	1.40	Moclobemide	O=C(NCCN1CCOCC1)c1ccc(Cl)cc1	Inhibition						Not Active						False	CHEMBL2421085	Inhibition of human recombinant microsomal MAO-B expressed in baculovirus-infected insect BTI-TN-5B1-4 cells at 100 uM assessed as p-tyramine conversion to H2O2 by fluorescence assay	B	BAO_0000219	cell-based format	Homo sapiens	None	None	BTI-TN-5B1-4	None	CHEMBL2039	Monoamine oxidase B	Homo sapiens	SINGLE PROTEIN	CHEMBL2417365	1	Scientific Literature	Bioorg. Med. Chem. Lett.	2013	CHEMBL3833782
CHEMBL2417762		0	250.34	0	3.78	3g	Cc1ccc(C2CC(c3ccccc3)=NN2C)cc1	Ratio IC50	'<='	2.0										False	CHEMBL2421077	Ratio of selegiline IC50 to compound IC50 for human MAO-B	B	BAO_0000357	single protein format	Homo sapiens	None	None	None	None	CHEMBL2039	Monoamine oxidase B	Homo sapiens	SINGLE PROTEIN	CHEMBL2417365	1	Scientific Literature	Bioorg. Med. Chem. Lett.	2013	None
CHEMBL2426051		0	269.34	0	2.14	5d	C#CCN(C)CC(O)COc1ccc2ccccc2c1	Inhibition	'='	29.0	%				UO_0000187					False	CHEMBL2427420	Inhibition of MAOB (unknown origin) using kynuramine as substrate at 10 uM after 1 hr by fluorescence assay relative to control	B	BAO_0000357	single protein format	Homo sapiens	None	None	None	None	CHEMBL2039	Monoamine oxidase B	Homo sapiens	SINGLE PROTEIN	CHEMBL2424529	1	Scientific Literature	J. Med. Chem.	2013	None
CHEMBL92401	IPRONIAZID	4	179.22	0	0.72	Iproniazid	CC(C)NNC(=O)c1ccncc1	IC50	'='	7540.0	nM	5.12			UO_0000065	28.58	0.54	4.40	9.48	True	CHEMBL1920951	Inhibition of human recombinant MAOB expressed in baculovirus infected BTI-TN-5B1-4 insect cells assessed as hydrogen peroxide production from p-tyramine after 15 mins by amplex red assay	B	BAO_0000219	cell-based format	Homo sapiens	None	None	BTI-TN-5B1-4	None	CHEMBL2039	Monoamine oxidase B	Homo sapiens	SINGLE PROTEIN	CHEMBL1914329	1	Scientific Literature	Eur. J. Med. Chem.	2011	CHEMBL3833782
CHEMBL468010	VERATRILOSIDE	0	450.40	1	-0.15	4	COc1cc(O)c2c(=O)c3cc(O[C@@H]4O[C@H](CO)[C@@H](O)[C@H](O)[C@H]4O)ccc3oc2c1OC	Inhibition	'='	56.0	%				UO_0000187					False	CHEMBL974075	Inhibition of monoamine oxidase B at 10 uM	B	BAO_0000357	single protein format	None	None	None	None	None	CHEMBL2039	Monoamine oxidase B	Homo sapiens	SINGLE PROTEIN	CHEMBL1149880	1	Scientific Literature	J. Nat. Prod.	2008	None
CHEMBL4066908		0	352.43	0	3.20	TM-7	CCN(CCCN1C(=O)c2ccccc2C1=O)Cc1ccccc1OC	IC50	'='	4700.0	nM	5.33			UO_0000065	15.12	0.28	2.13	10.69	False	CHEMBL4048089	Inhibition of human recombinant MAO-B expressed in baculovirus infected BTI insect cells using kynuramine as substrate after 30 mins by fluorescence assay	B	BAO_0000219	cell-based format	Homo sapiens	None	None	None	None	CHEMBL2039	Monoamine oxidase B	Homo sapiens	SINGLE PROTEIN	CHEMBL4043275	1	Scientific Literature	Bioorg Med Chem Lett	2017	None
CHEMBL4089274		0	376.46	0	3.21	TM-17	C#CCN(CCCCN1C(=O)c2ccccc2C1=O)Cc1ccccc1OC	IC50	'='	5600.0	nM	5.25			UO_0000065	13.95	0.26	2.04	10.54	False	CHEMBL4048089	Inhibition of human recombinant MAO-B expressed in baculovirus infected BTI insect cells using kynuramine as substrate after 30 mins by fluorescence assay	B	BAO_0000219	cell-based format	Homo sapiens	None	None	None	None	CHEMBL2039	Monoamine oxidase B	Homo sapiens	SINGLE PROTEIN	CHEMBL4043275	1	Scientific Literature	Bioorg Med Chem Lett	2017	None
CHEMBL4086843		0	315.42	0	1.70	TM-11	CC(C)N1CCN(CCCN2C(=O)c3ccccc3C2=O)CC1	IC50	'='	10400.0	nM	4.98			UO_0000065	15.80	0.30	3.28	11.36	False	CHEMBL4048089	Inhibition of human recombinant MAO-B expressed in baculovirus infected BTI insect cells using kynuramine as substrate after 30 mins by fluorescence assay	B	BAO_0000219	cell-based format	Homo sapiens	None	None	None	None	CHEMBL2039	Monoamine oxidase B	Homo sapiens	SINGLE PROTEIN	CHEMBL4043275	1	Scientific Literature	Bioorg Med Chem Lett	2017	None
CHEMBL333655		0	312.32	0	2.99	6	CC1(C)OC(/C=C/COc2ccc3ccc(=O)oc3c2)=CC1=O	IC50	'='	28.18	nM	7.55			UO_0000065	24.17	0.45	4.56	11.48	True	CHEMBL733090	Inhibitory potency against Monoamine oxidase B	B	BAO_0000357	single protein format	None	None	None	None	None	CHEMBL2039	Monoamine oxidase B	Homo sapiens	SINGLE PROTEIN	CHEMBL1135004	1	Scientific Literature	Bioorg. Med. Chem. Lett.	2002	None
CHEMBL1934676		0	316.74	0	4.14	6	COc1ccc(-c2c(O)c3cc(C)ccc3oc2=O)cc1Cl	IC50	'='	42680.0	nM	4.37			UO_0000065	13.80	0.27	0.23	7.32	False	CHEMBL1938073	Inhibition of human recombinant MAOB expressed in baculovirus-infected BTI insect cells assessed as using transformed p-tyramine after 15 mins by fluorimetric assay	B	BAO_0000219	cell-based format	Homo sapiens	None	None	None	None	CHEMBL2039	Monoamine oxidase B	Homo sapiens	SINGLE PROTEIN	CHEMBL1933016	1	Scientific Literature	Bioorg. Med. Chem. Lett.	2012	None
CHEMBL1760717		0	322.41	1	5.43	5	c1ccc(C2CC(c3c4ccccc4cc4ccccc34)=NN2)cc1	Ki	'='	4.21	nM	8.38			UO_0000065	25.98	0.46	2.95	34.34	False	CHEMBL1764623	Competitive inhibition of human recombinant MAO-B after 60 mins using p-tyramine as substrate by spectrophotometry	B	BAO_0000357	single protein format	Homo sapiens	None	None	None	None	CHEMBL2039	Monoamine oxidase B	Homo sapiens	SINGLE PROTEIN	CHEMBL1759975	1	Scientific Literature	Bioorg. Med. Chem. Lett.	2011	None
CHEMBL887	RASAGILINE	4	171.24	0	1.90	rasagiline	C#CCN[C@@H]1CCc2ccccc21	Activity	'='	59621.0										False	CHEMBL732534	Compound was evaluated for observed mass inactivation in human monoamine oxidase B enzyme	B	BAO_0000357	single protein format	None	None	None	None	None	CHEMBL2039	Monoamine oxidase B	Homo sapiens	SINGLE PROTEIN	CHEMBL1149122	1	Scientific Literature	J. Med. Chem.	2004	None
CHEMBL62132		0	249.36	0	4.09	29	C1=C(c2cccc3ccccc23)CCN(C2CC2)C1	Ratio	'='	0.61										False	CHEMBL847728	Kinact/Ki values for MAO-B	B	BAO_0000357	single protein format	None	None	None	None	None	CHEMBL2039	Monoamine oxidase B	Homo sapiens	SINGLE PROTEIN	CHEMBL1130072	1	Scientific Literature	J. Med. Chem.	1997	None
CHEMBL536057		0	184.67	0	1.16	4a	C=C(CNN)c1ccccc1.Cl	IC50	'='	71000.0	nM	4.15			UO_0000065	27.99	0.52	2.99	10.90	False	CHEMBL860927	Inhibition of recombinant human MAO-B	B	BAO_0000357	single protein format	Homo sapiens	None	None	None	None	CHEMBL2039	Monoamine oxidase B	Homo sapiens	SINGLE PROTEIN	CHEMBL1146064	1	Scientific Literature	J. Med. Chem.	2006	None
CHEMBL2206095		0	398.41	0	2.32	1j	Cn1c(=O)c2c(nc(SCCc3cccc(C(F)(F)F)c3)n2C)n(C)c1=O	Activity	'='	35.0	%				UO_0000187					False	CHEMBL2213274	Reversible inhibition of human recombinant MAO-B expressed in insect cell microsome assessed as enzyme activity recovery using kynuramine as substrate preincubated for 30 mins at 10xIC50 measured after 20 mins following 100-fold compound dilution with addition of substrate by fluorescence spectrophotometry	B	BAO_0000251	microsome format	Homo sapiens	None	None	None	None	CHEMBL2039	Monoamine oxidase B	Homo sapiens	SINGLE PROTEIN	CHEMBL2202975	1	Scientific Literature	Bioorg. Med. Chem.	2012	None
CHEMBL24172		0	173.26	0	2.41	1	CN1CC=C(c2ccccc2)CC1	Ratio	'='	523.0										False	CHEMBL851915	Vmax/Km values for MAO-B	B	BAO_0000357	single protein format	None	None	None	None	None	CHEMBL2039	Monoamine oxidase B	Homo sapiens	SINGLE PROTEIN	CHEMBL1130072	1	Scientific Literature	J. Med. Chem.	1997	None
CHEMBL2151548		0	368.46	1	5.67	13	C/C(=N/Nc1nc(-c2ccc(C#N)cc2)cs1)c1ccc2ccccc2c1	Inhibition	'='	40.0	%				UO_0000187					False	CHEMBL2154474	Inhibition of human MAO-B expressed in baculovirus infected BTI-TN-5B1-4 cells using p-tyramine as substrate at 100 uM incubated for 15 mins prior to substrate addition measured for 15 mins by Amplex red assay	B	BAO_0000219	cell-based format	Homo sapiens	None	None	BTI-TN-5B1-4	None	CHEMBL2039	Monoamine oxidase B	Homo sapiens	SINGLE PROTEIN	CHEMBL2150850	1	Scientific Literature	Eur. J. Med. Chem.	2012	CHEMBL3833782
CHEMBL1642679		0	273.68	0	3.27	9j	O=C1Nc2ccc(Oc3ccc(Cl)cc3)cc2C1=O	IC50	'='	66.0	nM	7.18			UO_0000065	26.24	0.52	3.91	12.96	False	CHEMBL1648131	Inhibition of human recombinant MAOB expressed in insect cells by fluorescence assay	B	BAO_0000219	cell-based format	Homo sapiens	None	None	None	None	CHEMBL2039	Monoamine oxidase B	Homo sapiens	SINGLE PROTEIN	CHEMBL1641591	1	Scientific Literature	Bioorg. Med. Chem.	2011	None
CHEMBL1642674		0	239.23	0	2.61	9e	O=C1Nc2ccc(Oc3ccccc3)cc2C1=O	Ki	'='	663.0	nM	6.18			UO_0000065	25.83	0.47	3.57	11.15	False	CHEMBL1648131	Inhibition of human recombinant MAOB expressed in insect cells by fluorescence assay	B	BAO_0000219	cell-based format	Homo sapiens	None	None	None	None	CHEMBL2039	Monoamine oxidase B	Homo sapiens	SINGLE PROTEIN	CHEMBL1641591	1	Scientific Literature	Bioorg. Med. Chem.	2011	None
CHEMBL1642678		0	279.34	0	3.39	9i	O=C1Nc2ccc(CCCCc3ccccc3)cc2C1=O	Ki	'='	0.28	nM	9.55			UO_0000065	34.20	0.62	6.16	20.69	False	CHEMBL1648131	Inhibition of human recombinant MAOB expressed in insect cells by fluorescence assay	B	BAO_0000219	cell-based format	Homo sapiens	None	None	None	None	CHEMBL2039	Monoamine oxidase B	Homo sapiens	SINGLE PROTEIN	CHEMBL1641591	1	Scientific Literature	Bioorg. Med. Chem.	2011	None
CHEMBL2094028		0	201.67	0	1.83	7a(Trans)	Cl.NC[C@H]1C[C@]1(F)c1ccccc1	IC50	'='	1240.0	nM	5.91			UO_0000065	35.75	0.67	4.08	22.70	False	CHEMBL814339	Compound was evaluated for inhibition of Microbial tyramine oxidase; uncompetitive	B	BAO_0000357	single protein format	None	None	None	None	None	CHEMBL2039	Monoamine oxidase B	Homo sapiens	SINGLE PROTEIN	CHEMBL1148448	1	Scientific Literature	J. Med. Chem.	2004	None
CHEMBL333180		0	295.13	0	2.52	1c	CCOC(=O)C1=Cc2cc(Br)ccc2CC1=O	IC50	'='	1000.0	nM	6.00			UO_0000065	20.33	0.48	3.48	13.83	False	CHEMBL729888	Inhibition of human monoamine oxidase (MAO B)	B	BAO_0000357	single protein format	Homo sapiens	None	None	None	None	CHEMBL2039	Monoamine oxidase B	Homo sapiens	SINGLE PROTEIN	CHEMBL1137934	1	Scientific Literature	Bioorg. Med. Chem. Lett.	2004	None
CHEMBL3415797		0	293.29	0	2.40	24	C#CCN(C)CC(=C)c1cccc(F)c1.O=C(O)C(=O)O	IC50	'='	160.0	nM	6.80			UO_0000065	33.43	0.62	4.40	209.75	False	CHEMBL3418726	Inhibition of human recombinant MAO-B expressed in Sf9 cells using 5-phenylacetaldehyde substrate assessed as hydrogen peroxide production after 1 hr by fluorescence assay	B	BAO_0000219	cell-based format	Homo sapiens	None	None	Sf9	None	CHEMBL2039	Monoamine oxidase B	Homo sapiens	SINGLE PROTEIN	CHEMBL3414505	1	Scientific Literature	J. Med. Chem.	2015	CHEMBL3308860
CHEMBL1242938		0	303.41	0	4.93	(R)-39	C[C@@H]1CCCC/C1=N\Nc1nc(-c2ccc(F)cc2)cs1	IC50	'='	21.88	nM	7.66			UO_0000065	25.25	0.50	2.73	20.55	False	CHEMBL1251644	Inhibition of human recombinant MAOB expressed in baculovirus infected BTI-TN-5B1-4 insect cells assessed as hydrogen peroxide production from p-tyramine by amplex red assay	B	BAO_0000219	cell-based format	Homo sapiens	None	None	BTI-TN-5B1-4	None	CHEMBL2039	Monoamine oxidase B	Homo sapiens	SINGLE PROTEIN	CHEMBL1250430	1	Scientific Literature	Bioorg. Med. Chem.	2010	CHEMBL3833782
CHEMBL972	SELEGILINE	4	187.29	0	2.18	R-(-)-deprenyl	C#CCN(C)[C@H](C)Cc1ccccc1	IC50	'='	20.0	nM	7.70			UO_0000065	41.11	0.75	5.52	237.62	True	CHEMBL1251644	Inhibition of human recombinant MAOB expressed in baculovirus infected BTI-TN-5B1-4 insect cells assessed as hydrogen peroxide production from p-tyramine by amplex red assay	B	BAO_0000219	cell-based format	Homo sapiens	None	None	BTI-TN-5B1-4	None	CHEMBL2039	Monoamine oxidase B	Homo sapiens	SINGLE PROTEIN	CHEMBL1250430	1	Scientific Literature	Bioorg. Med. Chem.	2010	CHEMBL3833782
CHEMBL2158251		0	249.34	0	2.71	8k	CC(C)CCSc1ccc2c(c1)C(=O)NC2=O	IC50	'='	15.0	nM	7.82			UO_0000065	31.38	0.63	5.11	16.95	False	CHEMBL2161497	Inhibition of human recombinant MAOB using kynuramine as substrate assessed as formation of 4-hydroxyquinoline after 20 mins by fluorescence spectrophotometry	B	BAO_0000357	single protein format	Homo sapiens	None	None	None	None	CHEMBL2039	Monoamine oxidase B	Homo sapiens	SINGLE PROTEIN	CHEMBL2158000	1	Scientific Literature	Bioorg. Med. Chem. Lett.	2012	None
CHEMBL1258159		0	366.47	1	5.37	3q	C/C(=N\Nc1nc2ccccc2nc1Cc1ccccc1)c1ccc(C)cc1	IC50	'='	740000.0	nM		Outside typical range		UO_0000065					False	CHEMBL1261744	Inhibition of MAOB by spectrophotometry	B	BAO_0000357	single protein format	None	None	None	None	None	CHEMBL2039	Monoamine oxidase B	Homo sapiens	SINGLE PROTEIN	CHEMBL1255505	1	Scientific Literature	Eur. J. Med. Chem.	2010	None
CHEMBL1258387		0	358.47	1	5.04	3u	Cc1ccsc1/C=N/Nc1nc2ccccc2nc1Cc1ccccc1	IC50	'='	860000.0	nM		Outside typical range		UO_0000065					False	CHEMBL1261744	Inhibition of MAOB by spectrophotometry	B	BAO_0000357	single protein format	None	None	None	None	None	CHEMBL2039	Monoamine oxidase B	Homo sapiens	SINGLE PROTEIN	CHEMBL1255505	1	Scientific Literature	Eur. J. Med. Chem.	2010	None
CHEMBL1258611		0	472.35	1	5.00	6n	CN(C)c1ccc(-c2nnc3c(C(=O)c4ccccc4)nc4ccccc4n23)cc1Br	IC50	'='	73000.0	nM	4.14			UO_0000065	8.76	0.18	-0.86	6.53	False	CHEMBL1261744	Inhibition of MAOB by spectrophotometry	B	BAO_0000357	single protein format	None	None	None	None	None	CHEMBL2039	Monoamine oxidase B	Homo sapiens	SINGLE PROTEIN	CHEMBL1255505	1	Scientific Literature	Eur. J. Med. Chem.	2010	None
CHEMBL40791		0	175.27	0	2.65	N,N,alpha_Me3CA	C/C(=C\CN(C)C)c1ccccc1	Ki	'='											False	CHEMBL734350	Inactivation of monoamine oxidase measured as kinetic constant, KI at 1-5 conc range; Non pseudo first order	B	BAO_0000357	single protein format	None	None	None	None	None	CHEMBL2039	Monoamine oxidase B	Homo sapiens	SINGLE PROTEIN	CHEMBL1124176	1	Scientific Literature	J. Med. Chem.	1988	None
CHEMBL2426055		0	295.38	0	2.66	5h	C#CCN(C)CC(O)COc1ccccc1-c1ccccc1	Inhibition	'='	30.0	%				UO_0000187					False	CHEMBL2427421	Inhibition of MAOB (unknown origin) using kynuramine as substrate at 100 uM after 1 hr by fluorescence assay relative to control	B	BAO_0000357	single protein format	Homo sapiens	None	None	None	None	CHEMBL2039	Monoamine oxidase B	Homo sapiens	SINGLE PROTEIN	CHEMBL2424529	1	Scientific Literature	J. Med. Chem.	2013	None
CHEMBL158946		0	364.24	0	3.37	12j	C/N=C1/CCc2c1n(C)c1ccc(OC(=O)N(C)C)c(Br)c21	Inhibition	'='	25.9	%				UO_0000187					False	CHEMBL710951	Compound was tested for inhibition of monoamine oxidase-B (MAO-B) at 50 mg/kg dose upon peroral administration in 4 hr time interval	B	BAO_0000218	organism-based format	None	None	None	None	None	CHEMBL2039	Monoamine oxidase B	Homo sapiens	SINGLE PROTEIN	CHEMBL1151505	1	Scientific Literature	Bioorg. Med. Chem. Lett.	1996	None
CHEMBL1643121		0	391.16	0	3.65	9	O=C(Nc1ccc(I)cc1)c1coc2ccccc2c1=O	IC50	'='	69.0	nM	7.16			UO_0000065	18.31	0.47	3.51	12.07	False	CHEMBL1647187	Inhibition of human recombinant MAOB expressed in baculovirus-infected BTI insect cells after 15 mins by fluorimetric assay	B	BAO_0000219	cell-based format	Homo sapiens	None	None	None	None	CHEMBL2039	Monoamine oxidase B	Homo sapiens	SINGLE PROTEIN	CHEMBL1641485	1	Scientific Literature	Bioorg. Med. Chem. Lett.	2011	None
CHEMBL433041	EPTASTIGMINE	0	359.51	0	4.11	Heptylstigmine	CCCCCCCNC(=O)Oc1ccc2c(c1)[C@]1(C)CCN(C)[C@@H]1N2C	Inhibition						Not Determined						False	CHEMBL706575	Compound was tested for inhibition of monoamine oxidase-B (MAO-B) at 10 mg/kg dose upon peroral administration in 24 hr time interval: Not tested	B	BAO_0000218	organism-based format	None	None	None	None	None	CHEMBL2039	Monoamine oxidase B	Homo sapiens	SINGLE PROTEIN	CHEMBL1151505	1	Scientific Literature	Bioorg. Med. Chem. Lett.	1996	None
CHEMBL1521156		0	219.67	0	3.71	10j	Nc1ccc(Oc2ccc(Cl)cc2)cc1	IC50	'='	16800.0	nM	4.78			UO_0000065	21.74	0.43	1.06	13.55	False	CHEMBL1648131	Inhibition of human recombinant MAOB expressed in insect cells by fluorescence assay	B	BAO_0000219	cell-based format	Homo sapiens	None	None	None	None	CHEMBL2039	Monoamine oxidase B	Homo sapiens	SINGLE PROTEIN	CHEMBL1641591	1	Scientific Literature	Bioorg. Med. Chem.	2011	None
CHEMBL269538	HARMINE	0	212.25	0	3.03	Harmine	COc1ccc2c(c1)[nH]c1c(C)nccc12	Ki	'='	120800.0	nM		Outside typical range		UO_0000065					False	CHEMBL1648261	Inhibition of human recombinant MAO-B expressed in baculovirus-infected Bacillus thuringiensis israelensis cells after 1 hr by two-step bioluminescent assay	B	BAO_0000219	cell-based format	Homo sapiens	None	None	None	None	CHEMBL2039	Monoamine oxidase B	Homo sapiens	SINGLE PROTEIN	CHEMBL1641453	1	Scientific Literature	Bioorg. Med. Chem.	2011	None
CHEMBL1645551		0	289.34	0	4.00	3i	Cc1nccc2c1[nH]c1cc(OCc3ccccn3)ccc12	Inhibition						Not Active						False	CHEMBL1648262	Inhibition of human recombinant MAO-B expressed in baculovirus-infected Bacillus thuringiensis israelensis cells at 1 uM after 1 hr by two-step bioluminescent assay	B	BAO_0000219	cell-based format	Homo sapiens	None	None	None	None	CHEMBL2039	Monoamine oxidase B	Homo sapiens	SINGLE PROTEIN	CHEMBL1641453	1	Scientific Literature	Bioorg. Med. Chem.	2011	None
CHEMBL597372		0	251.39	0	3.24	5e	CCCCOc1ccc(C2CNCCS2)cc1	Ki	'='	68.0	nM	7.17			UO_0000065	28.51	0.58	3.93	33.71	False	CHEMBL1071678	Inhibition of human recombinant MAOB by spectrophotometrically	B	BAO_0000357	single protein format	Homo sapiens	None	None	None	None	CHEMBL2039	Monoamine oxidase B	Homo sapiens	SINGLE PROTEIN	CHEMBL1157540	1	Scientific Literature	Bioorg. Med. Chem.	2010	None
CHEMBL598395		0	209.31	0	2.07	5b	COc1ccc(C2CNCCS2)cc1	Ki	'>'	100000.0	nM				UO_0000065					False	CHEMBL1071678	Inhibition of human recombinant MAOB by spectrophotometrically	B	BAO_0000357	single protein format	Homo sapiens	None	None	None	None	CHEMBL2039	Monoamine oxidase B	Homo sapiens	SINGLE PROTEIN	CHEMBL1157540	1	Scientific Literature	Bioorg. Med. Chem.	2010	None
CHEMBL598394		0	299.39	0	3.17	4f	O=C1CSC(c2ccc(OCc3ccccc3)cc2)CN1	Ki	'='	48.0	nM	7.32			UO_0000065	24.45	0.48	4.15	19.09	False	CHEMBL1071678	Inhibition of human recombinant MAOB by spectrophotometrically	B	BAO_0000357	single protein format	Homo sapiens	None	None	None	None	CHEMBL2039	Monoamine oxidase B	Homo sapiens	SINGLE PROTEIN	CHEMBL1157540	1	Scientific Literature	Bioorg. Med. Chem.	2010	None
CHEMBL469977		0	293.32	0	2.77	37	O=C(NCCc1ccccc1)c1cc2ccccc2oc1=O	IC50						Not Active						False	CHEMBL964044	Inhibition of human recombinant MAOB expressed in BTI-TN-5B1-4 cells assessed as effect on H2O2 production from para-tyramine at 100 uM by fluorimetric method	B	BAO_0000219	cell-based format	Homo sapiens	None	None	BTI-TN-5B1-4	None	CHEMBL2039	Monoamine oxidase B	Homo sapiens	SINGLE PROTEIN	CHEMBL1153941	1	Scientific Literature	J. Med. Chem.	2009	CHEMBL3833782
CHEMBL440702		0	207.70	0	3.06	1-Me-4-(4'-Cl-phenyl)-TP	CN1CC=C(c2ccc(Cl)cc2)CC1	Inhibition	'='	6.8	%				UO_0000187					False	CHEMBL995505	Inhibition of human liver MAOB at 1 mM relative to MPTP	B	BAO_0000019	assay format	Homo sapiens	None	None	None	None	CHEMBL2039	Monoamine oxidase B	Homo sapiens	SINGLE PROTEIN	CHEMBL1151663	1	Scientific Literature	J. Nat. Prod.	1985	None
CHEMBL3770343		0	330.75	0	3.55	3m	O=C1COc2ccc(Cl)cc2C2CC(c3ccc(F)cc3)=NN12	IC50	'='	242.0	nM	6.62			UO_0000065	20.00	0.39	3.07	15.79	False	CHEMBL3773504	Inhibition of recombinant human microsomal MAO-B expressed in baculovirus-infected insect cells using p-tyramine as substrate assessed as H2O2 production pretreated for 15 mins followed by addition of Amplex Red, horseradish peroxidase and substrate measured for 15 mins by fluorimetric method	B	BAO_0000219	cell-based format	Homo sapiens	None	None	None	None	CHEMBL2039	Monoamine oxidase B	Homo sapiens	SINGLE PROTEIN	CHEMBL3769366	1	Scientific Literature	Bioorg. Med. Chem.	2016	None
CHEMBL1806768		0	409.24	0	1.19	5n	Cn1c(=O)c2c(nc(OCCOc3ccc(Br)cc3)n2C)n(C)c1=O	IC50	'='	166.0	nM	6.78			UO_0000065	16.57	0.37	5.59	8.45	False	CHEMBL1810271	Inhibition of recombinant human MAOB expressed in baculovirus infected insect cell microsomes using kynuramine as substrate assessed as formation of 4-hydroxyquinoline after 20 mins by fluorescence spectrophotometry	B	BAO_0000251	microsome format	Homo sapiens	None	None	None	Microsome	CHEMBL2039	Monoamine oxidase B	Homo sapiens	SINGLE PROTEIN	CHEMBL1806454	1	Scientific Literature	Eur. J. Med. Chem.	2011	None
CHEMBL1806761		0	304.35	0	0.71	5f	Cn1c(=O)c2c(nc(OCC3CC=CCC3)n2C)n(C)c1=O	Ki	'='	2190.0	nM	5.66			UO_0000065	18.60	0.35	4.95	7.97	False	CHEMBL1810271	Inhibition of recombinant human MAOB expressed in baculovirus infected insect cell microsomes using kynuramine as substrate assessed as formation of 4-hydroxyquinoline after 20 mins by fluorescence spectrophotometry	B	BAO_0000251	microsome format	Homo sapiens	None	None	None	Microsome	CHEMBL2039	Monoamine oxidase B	Homo sapiens	SINGLE PROTEIN	CHEMBL1806454	1	Scientific Literature	Eur. J. Med. Chem.	2011	None
CHEMBL1806763		0	330.34	0	0.43	5i	Cn1c(=O)c2c(nc(OCCOc3ccccc3)n2C)n(C)c1=O	Ki	'='	280.0	nM	6.55			UO_0000065	19.84	0.37	6.12	8.16	False	CHEMBL1810271	Inhibition of recombinant human MAOB expressed in baculovirus infected insect cell microsomes using kynuramine as substrate assessed as formation of 4-hydroxyquinoline after 20 mins by fluorescence spectrophotometry	B	BAO_0000251	microsome format	Homo sapiens	None	None	None	Microsome	CHEMBL2039	Monoamine oxidase B	Homo sapiens	SINGLE PROTEIN	CHEMBL1806454	1	Scientific Literature	Eur. J. Med. Chem.	2011	None
CHEMBL1806764		0	344.37	0	0.57	5j	Cn1c(=O)c2c(nc(OCCOCc3ccccc3)n2C)n(C)c1=O	Ki	'='	2760.0	nM	5.56			UO_0000065	16.14	0.30	4.99	6.92	False	CHEMBL1810271	Inhibition of recombinant human MAOB expressed in baculovirus infected insect cell microsomes using kynuramine as substrate assessed as formation of 4-hydroxyquinoline after 20 mins by fluorescence spectrophotometry	B	BAO_0000251	microsome format	Homo sapiens	None	None	None	Microsome	CHEMBL2039	Monoamine oxidase B	Homo sapiens	SINGLE PROTEIN	CHEMBL1806454	1	Scientific Literature	Eur. J. Med. Chem.	2011	None
CHEMBL1806768		0	409.24	0	1.19	5n	Cn1c(=O)c2c(nc(OCCOc3ccc(Br)cc3)n2C)n(C)c1=O	Ki	'='	120.0	nM	6.92			UO_0000065	16.91	0.38	5.73	8.62	False	CHEMBL1810271	Inhibition of recombinant human MAOB expressed in baculovirus infected insect cell microsomes using kynuramine as substrate assessed as formation of 4-hydroxyquinoline after 20 mins by fluorescence spectrophotometry	B	BAO_0000251	microsome format	Homo sapiens	None	None	None	Microsome	CHEMBL2039	Monoamine oxidase B	Homo sapiens	SINGLE PROTEIN	CHEMBL1806454	1	Scientific Literature	Eur. J. Med. Chem.	2011	None
CHEMBL1806768		0	409.24	0	1.19	5n	Cn1c(=O)c2c(nc(OCCOc3ccc(Br)cc3)n2C)n(C)c1=O	Inhibition						Not Active						False	CHEMBL1810274	Irreversible inhibition of human recombinant MAOB expressed in baculovirus infected insect cell microsomes using kynuramine as substrate assessed as 4-hydroxyquinoline formation per min per mg protein at 0.33 uM after 60 mins by fluorescence spectrophotometry	B	BAO_0000251	microsome format	Homo sapiens	None	None	None	Microsome	CHEMBL2039	Monoamine oxidase B	Homo sapiens	SINGLE PROTEIN	CHEMBL1806454	1	Scientific Literature	Eur. J. Med. Chem.	2011	None
CHEMBL43237		0	173.26	0	2.58	6a	NC1C=C(c2ccccc2)CCC1	K inact	'='				Potential missing data							False	CHEMBL734563	Inactivation of monoamine oxidase measured as kinetic constant, Kinact at 1-10 conc range; Non pseudo first order	F	BAO_0000019	assay format	None	None	None	None	None	CHEMBL2039	Monoamine oxidase B	Homo sapiens	SINGLE PROTEIN	CHEMBL1124176	1	Scientific Literature	J. Med. Chem.	1988	None
CHEMBL338094		0	337.18	0	4.12	IP-48	O=C1c2ccccc2-c2nnc(-c3ccc(Br)cc3)cc21	IC50	'='	8.128	nM	8.09			UO_0000065	23.99	0.53	3.97	18.88	False	CHEMBL909462	Inhibition of human supersomes MAOB	B	BAO_0000357	single protein format	Homo sapiens	None	None	None	None	CHEMBL2039	Monoamine oxidase B	Homo sapiens	SINGLE PROTEIN	CHEMBL1137393	1	Scientific Literature	J. Med. Chem.	2006	None
CHEMBL2151546		0	319.39	0	3.91	11	C/C(=N/Nc1nc(-c2ccc(C#N)cc2)cs1)c1ccncc1	IC50	'='	435.91	nM	6.36			UO_0000065	19.91	0.38	2.45	8.60	False	CHEMBL2154471	Inhibition of human MAO-B expressed in baculovirus infected BTI-TN-5B1-4 cells using p-tyramine as substrate incubated for 15 mins prior to substrate addition measured for 15 mins by Amplex red assay	B	BAO_0000219	cell-based format	Homo sapiens	None	None	BTI-TN-5B1-4	None	CHEMBL2039	Monoamine oxidase B	Homo sapiens	SINGLE PROTEIN	CHEMBL2150850	1	Scientific Literature	Eur. J. Med. Chem.	2012	CHEMBL3833782
CHEMBL130217		0	209.19	0	1.78	17	NC(=O)/C=C1\CCc2c(F)cc(F)cc21	IC50	'='	200.0	nM	6.70			UO_0000065	32.02	0.61	4.92	15.55	False	CHEMBL874045	Inhibitory concentration against Monoamine oxidase B (MAO-B)	B	BAO_0000357	single protein format	None	None	None	None	None	CHEMBL2039	Monoamine oxidase B	Homo sapiens	SINGLE PROTEIN	CHEMBL1144887	1	Scientific Literature	J. Med. Chem.	2003	None
CHEMBL2151553		0	328.35	0	4.15	18	C/C(=N/Nc1nc(-c2ccc([N+](=O)[O-])cc2)cs1)c1ccco1	IC50	'='	3590.0	nM	5.45			UO_0000065	16.58	0.32	1.29	5.82	False	CHEMBL2154471	Inhibition of human MAO-B expressed in baculovirus infected BTI-TN-5B1-4 cells using p-tyramine as substrate incubated for 15 mins prior to substrate addition measured for 15 mins by Amplex red assay	B	BAO_0000219	cell-based format	Homo sapiens	None	None	BTI-TN-5B1-4	None	CHEMBL2039	Monoamine oxidase B	Homo sapiens	SINGLE PROTEIN	CHEMBL2150850	1	Scientific Literature	Eur. J. Med. Chem.	2012	CHEMBL3833782
CHEMBL3113640		0	229.28	0	2.39	14	O=c1oc2ccccc2cc1CN1CCCC1	IC50	'>'	100000.0	nM				UO_0000065					False	CHEMBL3117965	Inhibition of human recombinant MAO-B assessed as kynuramine oxidation to 4-hydroxyquinoline after 40 mins by LC-MS/MS analysis	B	BAO_0000357	single protein format	Homo sapiens	None	None	None	None	CHEMBL2039	Monoamine oxidase B	Homo sapiens	SINGLE PROTEIN	CHEMBL3112537	1	Scientific Literature	Eur. J. Med. Chem.	2014	None
CHEMBL3319257		0	320.18	0	4.13	12b	Cn1cc2cc(C(=O)Nc3ccc(Cl)c(Cl)c3)ccc2n1	Ki	'='	0.64	nM	9.19			UO_0000065	28.71	0.60	5.06	19.59	False	CHEMBL3996824	Inhibition of recombinant human MAOB expressed in baculovirus-infected BTI insect cells using p-tyramine as substrate measured for 45 mins in presence of MAOA inhibitor clorgyline by continuous fluorescence-based method	B	BAO_0000219	cell-based format	Homo sapiens	None	None	None	None	CHEMBL2039	Monoamine oxidase B	Homo sapiens	SINGLE PROTEIN	CHEMBL3994625	1	Scientific Literature	Eur J Med Chem	2017	None
CHEMBL3317469		0	289.70	0	3.61	10	O=C(Nc1ccc(F)c(Cl)c1)c1ccc2[nH]ncc2c1	Ratio IC50	'>'	7.0										False	CHEMBL3996826	Potency index, ratio of safinamide IC50 to test compound IC50 for recombinant human MAOB expressed in baculovirus-infected BTI insect cells	B	BAO_0000219	cell-based format	Homo sapiens	None	None	None	None	CHEMBL2039	Monoamine oxidase B	Homo sapiens	SINGLE PROTEIN	CHEMBL3994625	1	Scientific Literature	Eur J Med Chem	2017	None
[truncated: 5,053 more rows]
