# Supplementary material for: PyRMD Studio: A Unified Suite for Next-Generation, AI-Powered Virtual Screening
Source: J Chem Inf Model. 2026 May 19;66(11):6197–203. doi: 10.1021/acs.jcim.6c00648 (PMC13250901; doi:10.1021/acs.jcim.6c00648)
Supplement: Supplementary file 1 [file ci6c00648_si_001.zip › DATA/bace1_chembl.csv]

Molecule ChEMBL ID	Molecule Name	Molecule Max Phase	Molecular Weight	#RO5 Violations	AlogP	Compound Key	Smiles	Standard Type	Standard Relation	Standard Value	Standard Units	pChEMBL Value	Data Validity Comment	Comment	Uo Units	Ligand Efficiency BEI	Ligand Efficiency LE	Ligand Efficiency LLE	Ligand Efficiency SEI	Potential Duplicate	Assay ChEMBL ID	Assay Description	Assay Type	BAO Format ID	BAO Label	Assay Organism	Assay Tissue ChEMBL ID	Assay Tissue Name	Assay Cell Type	Assay Subcellular Fraction	Target ChEMBL ID	Target Name	Target Organism	Target Type	Document ChEMBL ID	Source ID	Source Description	Document Journal	Document Year	Cell ChEMBL ID
CHEMBL1210358		0	612.67	1	4.69	31	CS(=O)(=O)N(c1cccnc1)c1cccc(C(=O)N[C@@H](Cc2ccccc2)[C@H](O)CNCc2cccc(C(F)(F)F)c2)c1	IC50	'='	25.0	nM	7.60			UO_0000065	12.41	0.24	2.91	6.81	False	CHEMBL1211665	Inhibition of BACE1	B	BAO_0000357	single protein format	None	None	None	None	None	CHEMBL4822	Beta-secretase 1	Homo sapiens	SINGLE PROTEIN	CHEMBL1208699	1	Scientific Literature	Bioorg. Med. Chem. Lett.	2010	None
CHEMBL1210345		0	636.82	1	3.92	24	COc1ccc(N(c2cccc(C(=O)N[C@@H](Cc3ccccc3)[C@H](O)CN[C@@H](C)C(=O)NC3CCCCC3)c2)S(C)(=O)=O)cc1	IC50	'='	11.0	nM	7.96			UO_0000065	12.50	0.24	4.04	5.81	False	CHEMBL1211665	Inhibition of BACE1	B	BAO_0000357	single protein format	None	None	None	None	None	CHEMBL4822	Beta-secretase 1	Homo sapiens	SINGLE PROTEIN	CHEMBL1208699	1	Scientific Literature	Bioorg. Med. Chem. Lett.	2010	None
CHEMBL1208871		0	470.60	1	5.25	11	C/C=C(\C)c1cccc(C2(NC[C@@H](O)[C@H](Cc3cc(F)cc(F)c3)NC(C)=O)CCCCC2)c1	ED50	'='	120.0	nM		Non standard unit for type		UO_0000065					False	CHEMBL1211025	Inhibition of BACE-1 expressed in HEK293 cells assessed as inhibition of amyloid precursor protein cleavage	B	BAO_0000219	cell-based format	None	None	None	HEK293	None	CHEMBL4822	Beta-secretase 1	Homo sapiens	SINGLE PROTEIN	CHEMBL1208773	1	Scientific Literature	Bioorg. Med. Chem. Lett.	2010	CHEMBL3307715
CHEMBL1209166		0	500.59	1	3.35	35	CC(=O)N[C@@H](Cc1cc(F)cc(F)c1)[C@H](O)CNC1(c2cccc(N3CCNC3=O)c2)CCCCC1	IC50	'='	1400.0	nM	5.85			UO_0000065	11.69	0.22	2.50	6.25	False	CHEMBL1211024	Inhibition of recombinant BACE-1 expressed in Escherichia coli after 3 hrs by fluorescence polarization assay	B	BAO_0000019	assay format	None	None	None	None	None	CHEMBL4822	Beta-secretase 1	Homo sapiens	SINGLE PROTEIN	CHEMBL1208773	1	Scientific Literature	Bioorg. Med. Chem. Lett.	2010	None
CHEMBL95424		0	676.86	2	1.64	15	CC(C)C[C@H](NC(=O)[C@H](CC(N)=O)NC(=O)[C@@H](NC(=O)OC(C)(C)C)C(C)C)[C@@H](O)C[C@@H](C)C(=O)N[C@@H](C)C(=O)NCc1ccccc1	Ki	'='	61.4	nM	7.21			UO_0000065	10.65	0.21	5.57	3.31	True	CHEMBL711471	Binding affinity for human brain memapsin 2	B	BAO_0000019	assay format	Homo sapiens	None	None	None	None	CHEMBL4822	Beta-secretase 1	Homo sapiens	SINGLE PROTEIN	CHEMBL1134775	1	Scientific Literature	J. Med. Chem.	2001	None
CHEMBL406146	HGLUVALLEUPNSASPALAGLUPHEOH	0	999.09	3	-1.44	7	CC(C)C[C@H](NC(=O)[C@@H](NC(=O)[C@@H](N)CCC(=O)O)C(C)C)C(=O)N[C@@H](Cc1ccccc1)[C@@H](O)C(=O)N[C@@H](CC(=O)O)C(=O)N[C@@H](C)C(=O)N[C@@H](CCC(=O)O)C(=O)N[C@@H](Cc1ccccc1)C(=O)O	Inhibition	'>'	90.0	%				UO_0000187					False	CHEMBL653513	Inhibition of beta-secretase 1 (BACE) was determined at the concentration of 2 uM	B	BAO_0000357	single protein format	None	None	None	None	None	CHEMBL4822	Beta-secretase 1	Homo sapiens	SINGLE PROTEIN	CHEMBL1136466	1	Scientific Literature	Bioorg. Med. Chem. Lett.	2003	None
CHEMBL1097326		0	686.82	1	3.91	3h	CCCN(CCC)C(=O)c1cc(C)cc(C(=O)N[C@@H](Cc2cc(F)cc(F)c2)[C@H](O)[C@H]2CN(S(=O)(=O)c3cccc(OC)c3)CCN2)c1	IC50	'='	440.0	nM	6.36			UO_0000065	9.26	0.18	2.45	4.96	False	CHEMBL1109090	Inhibition of BACE1 expressed in HEK293 cells expressing human APP assessed as amyloid beta42 production	B	BAO_0000219	cell-based format	None	None	None	HEK293	None	CHEMBL4822	Beta-secretase 1	Homo sapiens	SINGLE PROTEIN	CHEMBL1157894	1	Scientific Literature	Bioorg. Med. Chem. Lett.	2010	CHEMBL3307715
CHEMBL1097328		0	681.81	1	3.77	3j	CCCN(CCC)C(=O)c1cc(C)cc(C(=O)N[C@@H](Cc2cc(F)cc(F)c2)[C@H](O)[C@H]2CN(S(=O)(=O)c3ccc(C#N)cc3)CCN2)c1	Ki	'='	310.0	nM	6.51			UO_0000065	9.55	0.19	2.74	4.56	False	CHEMBL1109071	Inhibition oh BACE1	B	BAO_0000357	single protein format	None	None	None	None	None	CHEMBL4822	Beta-secretase 1	Homo sapiens	SINGLE PROTEIN	CHEMBL1157894	1	Scientific Literature	Bioorg. Med. Chem. Lett.	2010	None
CHEMBL1097334		0	657.78	1	3.30	3p	CCCN(CCC)C(=O)c1cc(C)cc(C(=O)N[C@@H](Cc2cc(F)cc(F)c2)[C@H](O)[C@H]2CN(S(=O)(=O)c3ccncc3)CCN2)c1	Ki	'='	10.0	nM	8.00			UO_0000065	12.16	0.24	4.70	6.06	False	CHEMBL1109071	Inhibition oh BACE1	B	BAO_0000357	single protein format	None	None	None	None	None	CHEMBL4822	Beta-secretase 1	Homo sapiens	SINGLE PROTEIN	CHEMBL1157894	1	Scientific Literature	Bioorg. Med. Chem. Lett.	2010	None
CHEMBL1097335		0	661.77	1	3.20	3q	CCCN(CCC)C(=O)c1cc(C)cc(C(=O)N[C@@H](Cc2cc(F)cc(F)c2)[C@H](O)[C@H]2CN(S(=O)(=O)c3cnoc3C)CCN2)c1	Ki	'='	53.0	nM	7.28			UO_0000065	10.99	0.22	4.08	5.01	False	CHEMBL1109071	Inhibition oh BACE1	B	BAO_0000357	single protein format	None	None	None	None	None	CHEMBL4822	Beta-secretase 1	Homo sapiens	SINGLE PROTEIN	CHEMBL1157894	1	Scientific Literature	Bioorg. Med. Chem. Lett.	2010	None
CHEMBL1097341		0	622.78	1	3.25	3w	CCCN(CCC)C(=O)c1cc(C)cc(C(=O)N[C@@H](Cc2cc(F)cc(F)c2)[C@H](O)[C@H]2CN(S(=O)(=O)CCC)CCN2)c1	IC50	'='	1800.0	nM	5.75			UO_0000065	9.22	0.18	2.49	4.83	False	CHEMBL1109090	Inhibition of BACE1 expressed in HEK293 cells expressing human APP assessed as amyloid beta42 production	B	BAO_0000219	cell-based format	None	None	None	HEK293	None	CHEMBL4822	Beta-secretase 1	Homo sapiens	SINGLE PROTEIN	CHEMBL1157894	1	Scientific Literature	Bioorg. Med. Chem. Lett.	2010	CHEMBL3307715
CHEMBL254087		0	348.41	0	2.84	3.c.1	COc1ccccc1-c1ccc(-c2ccccc2)n1CC(=O)NC(=N)N	Inhibition	'='	51.0	%				UO_0000187					False	CHEMBL944847	Inhibition of BACE1 at 10 uM by FRET assay	B	BAO_0000357	single protein format	None	None	None	None	None	CHEMBL4822	Beta-secretase 1	Homo sapiens	SINGLE PROTEIN	CHEMBL1140831	1	Scientific Literature	Bioorg. Med. Chem. Lett.	2008	None
CHEMBL253213		0	487.59	0	3.94	7g	Cc1cccc(S(=O)(=O)Nc2ccc(-c3ccc(-c4ccccc4)n3CC(=O)NC(=N)N)cc2)c1	Inhibition	'='	43.0	%				UO_0000187					False	CHEMBL944847	Inhibition of BACE1 at 10 uM by FRET assay	B	BAO_0000357	single protein format	None	None	None	None	None	CHEMBL4822	Beta-secretase 1	Homo sapiens	SINGLE PROTEIN	CHEMBL1140831	1	Scientific Literature	Bioorg. Med. Chem. Lett.	2008	None
CHEMBL251991		0	401.47	0	3.18	6c	N=C(N)NC(=O)Cn1c(-c2ccccc2)ccc1-c1ccc(NC(=O)C2CC2)cc1	Inhibition	'='	42.0	%				UO_0000187					False	CHEMBL944847	Inhibition of BACE1 at 10 uM by FRET assay	B	BAO_0000357	single protein format	None	None	None	None	None	CHEMBL4822	Beta-secretase 1	Homo sapiens	SINGLE PROTEIN	CHEMBL1140831	1	Scientific Literature	Bioorg. Med. Chem. Lett.	2008	None
CHEMBL400135		0	453.37	0	4.81	3.l.4	N=C(N)NC(=O)Cn1c(-c2cccc(Br)c2)ccc1-c1csc2ccccc12	Inhibition	'='	9.0	%				UO_0000187					False	CHEMBL944847	Inhibition of BACE1 at 10 uM by FRET assay	B	BAO_0000357	single protein format	None	None	None	None	None	CHEMBL4822	Beta-secretase 1	Homo sapiens	SINGLE PROTEIN	CHEMBL1140831	1	Scientific Literature	Bioorg. Med. Chem. Lett.	2008	None
CHEMBL253633		0	362.43	0	3.15	3.i.6	COc1ccc(-c2ccc(-c3ccc(C)cc3)n2CC(=O)NC(=N)N)cc1	Inhibition	'='	39.0	%				UO_0000187					False	CHEMBL944847	Inhibition of BACE1 at 10 uM by FRET assay	B	BAO_0000357	single protein format	None	None	None	None	None	CHEMBL4822	Beta-secretase 1	Homo sapiens	SINGLE PROTEIN	CHEMBL1140831	1	Scientific Literature	Bioorg. Med. Chem. Lett.	2008	None
CHEMBL251826		0	366.40	0	2.98	3.h.7	COc1ccc(-c2ccc(-c3ccc(F)cc3)n2CC(=O)NC(=N)N)cc1	Inhibition	'='	53.0	%				UO_0000187					False	CHEMBL944847	Inhibition of BACE1 at 10 uM by FRET assay	B	BAO_0000357	single protein format	None	None	None	None	None	CHEMBL4822	Beta-secretase 1	Homo sapiens	SINGLE PROTEIN	CHEMBL1140831	1	Scientific Literature	Bioorg. Med. Chem. Lett.	2008	None
CHEMBL251825		0	350.40	0	3.28	3.h.6	Cc1ccc(-c2ccc(-c3ccc(F)cc3)n2CC(=O)NC(=N)N)cc1	Inhibition	'='	65.0	%				UO_0000187					False	CHEMBL944847	Inhibition of BACE1 at 10 uM by FRET assay	B	BAO_0000357	single protein format	None	None	None	None	None	CHEMBL4822	Beta-secretase 1	Homo sapiens	SINGLE PROTEIN	CHEMBL1140831	1	Scientific Literature	Bioorg. Med. Chem. Lett.	2008	None
CHEMBL398850		0	415.27	0	3.73	3.h.4	N=C(N)NC(=O)Cn1c(-c2ccc(F)cc2)ccc1-c1cccc(Br)c1	Inhibition	'='	63.0	%				UO_0000187					False	CHEMBL944847	Inhibition of BACE1 at 10 uM by FRET assay	B	BAO_0000357	single protein format	None	None	None	None	None	CHEMBL4822	Beta-secretase 1	Homo sapiens	SINGLE PROTEIN	CHEMBL1140831	1	Scientific Literature	Bioorg. Med. Chem. Lett.	2008	None
CHEMBL399031		0	370.82	0	3.62	3.h.3	N=C(N)NC(=O)Cn1c(-c2ccc(F)cc2)ccc1-c1cccc(Cl)c1	Inhibition	'='	66.0	%				UO_0000187					False	CHEMBL944847	Inhibition of BACE1 at 10 uM by FRET assay	B	BAO_0000357	single protein format	None	None	None	None	None	CHEMBL4822	Beta-secretase 1	Homo sapiens	SINGLE PROTEIN	CHEMBL1140831	1	Scientific Literature	Bioorg. Med. Chem. Lett.	2008	None
CHEMBL401171		0	374.44	0	3.40	9b	C=CCOc1ccc(-c2ccc(-c3ccccc3)n2CC(=O)NC(=N)N)cc1	IC50	'='	1700.0	nM	5.77			UO_0000065	15.41	0.28	2.37	6.20	False	CHEMBL944848	Inhibition of BACE1 by FRET assay	B	BAO_0000357	single protein format	None	None	None	None	None	CHEMBL4822	Beta-secretase 1	Homo sapiens	SINGLE PROTEIN	CHEMBL1140831	1	Scientific Literature	Bioorg. Med. Chem. Lett.	2008	None
CHEMBL399083		0	478.47	1	5.64	3.j.9	N=C(N)NC(=O)Cn1c(-c2ccc(Oc3ccccc3)cc2)ccc1-c1ccc(C(F)(F)F)cc1	IC50	'='	600.0	nM	6.22			UO_0000065	13.00	0.24	0.58	6.68	False	CHEMBL944848	Inhibition of BACE1 by FRET assay	B	BAO_0000357	single protein format	None	None	None	None	None	CHEMBL4822	Beta-secretase 1	Homo sapiens	SINGLE PROTEIN	CHEMBL1140831	1	Scientific Literature	Bioorg. Med. Chem. Lett.	2008	None
CHEMBL254058		0	482.54	0	4.84	3.i.10	COc1ccc(-c2ccc(-c3ccc(Oc4ccc(C(C)=O)cc4)cc3)n2CC(=O)NC(=N)N)cc1	IC50	'='	600.0	nM	6.22			UO_0000065	12.89	0.24	1.38	5.21	False	CHEMBL944848	Inhibition of BACE1 by FRET assay	B	BAO_0000357	single protein format	None	None	None	None	None	CHEMBL4822	Beta-secretase 1	Homo sapiens	SINGLE PROTEIN	CHEMBL1140831	1	Scientific Literature	Bioorg. Med. Chem. Lett.	2008	None
CHEMBL252025		0	428.47	0	4.76	3.h.9	N=C(N)NC(=O)Cn1c(-c2ccc(F)cc2)ccc1-c1ccc(Oc2ccccc2)cc1	IC50	'='	1400.0	nM	5.85			UO_0000065	13.66	0.25	1.09	6.29	False	CHEMBL944848	Inhibition of BACE1 by FRET assay	B	BAO_0000357	single protein format	None	None	None	None	None	CHEMBL4822	Beta-secretase 1	Homo sapiens	SINGLE PROTEIN	CHEMBL1140831	1	Scientific Literature	Bioorg. Med. Chem. Lett.	2008	None
CHEMBL409766		0	616.73	1	3.83	17	CCNc1cc(C(=O)N[C@@H](Cc2cc(F)cc(F)c2)[C@H](O)CNCc2cccc(OC)c2)cc(N2CCCCS2(=O)=O)c1	IC50	'='	26.0	nM	7.58			UO_0000065	12.30	0.24	3.76	6.32	False	CHEMBL945840	Inhibition of BACE1 assessed as amyloid beta40 production in human SHSY5Y-APP-wt cells	B	BAO_0000219	cell-based format	Homo sapiens	None	None	None	None	CHEMBL4822	Beta-secretase 1	Homo sapiens	SINGLE PROTEIN	CHEMBL1140838	1	Scientific Literature	Bioorg. Med. Chem. Lett.	2008	None
CHEMBL438013		0	1031.17	None	None	26	CC(C)C[C@H](NC(=O)[C@@H](NC(=O)[C@@H](N)CCC(=O)O)C(C)C)C(=O)N[C@@H](Cc1ccccc1)[C@@H](O)C(=O)N[C@@H](C)C(=O)N[C@@H](Cc1ccccc1)C(=O)N[C@@H](CCC(=O)O)C(=O)N[C@@H](Cc1ccccc1)C(=O)O	Inhibition	'='	60.0	%				UO_0000187					False	CHEMBL653513	Inhibition of beta-secretase 1 (BACE) was determined at the concentration of 2 uM	B	BAO_0000357	single protein format	None	None	None	None	None	CHEMBL4822	Beta-secretase 1	Homo sapiens	SINGLE PROTEIN	CHEMBL1136466	1	Scientific Literature	Bioorg. Med. Chem. Lett.	2003	None
CHEMBL401474		0	632.75	1	4.95	9	CC(C)Nc1cc(C(=O)N[C@@H](Cc2ccccc2)[C@H](O)CNCc2cccc(C(F)(F)F)c2)cc(N2CCCCS2(=O)=O)c1	IC50	'='	910.0	nM	6.04			UO_0000065	9.55	0.19	1.09	5.45	False	CHEMBL944900	Inhibition of BACE1 assessed as amyloid beta40 production in human SHSY5Y-APP-swe cells	B	BAO_0000219	cell-based format	Homo sapiens	None	None	None	None	CHEMBL4822	Beta-secretase 1	Homo sapiens	SINGLE PROTEIN	CHEMBL1140838	1	Scientific Literature	Bioorg. Med. Chem. Lett.	2008	None
CHEMBL254290		0	378.43	0	2.85	3.c.7	COc1ccc(-c2ccc(-c3ccccc3OC)n2CC(=O)NC(=N)N)cc1	Inhibition	'='	32.0	%				UO_0000187					False	CHEMBL944847	Inhibition of BACE1 at 10 uM by FRET assay	B	BAO_0000357	single protein format	None	None	None	None	None	CHEMBL4822	Beta-secretase 1	Homo sapiens	SINGLE PROTEIN	CHEMBL1140831	1	Scientific Literature	Bioorg. Med. Chem. Lett.	2008	None
CHEMBL95430		0	739.98	2	2.44	10	CC(C)C[C@H](NC(=O)[C@H](CS(C)(=O)=O)NC(=O)[C@@H](NC(=O)OC(C)(C)C)C(C)C)[C@@H](O)C[C@@H](C)C(=O)N[C@H](C(=O)NCc1ccccc1)C(C)C	Ki	'='	8.0	nM	8.10			UO_0000065	10.94	0.22	5.66	3.87	False	CHEMBL942114	Inhibition of BACE1	B	BAO_0000357	single protein format	None	None	None	None	None	CHEMBL4822	Beta-secretase 1	Homo sapiens	SINGLE PROTEIN	CHEMBL1140597	1	Scientific Literature	Bioorg. Med. Chem. Lett.	2007	None
CHEMBL217068		0	318.38	0	2.83	7a	N=C(N)NC(=O)Cn1c(-c2ccccc2)ccc1-c1ccccc1	IC50	'='	3700.0	nM	5.43			UO_0000065	17.06	0.31	2.60	6.47	True	CHEMBL855556	Inhibition of human recombinant BACE1 by FRET based peptide cleavage assay	B	BAO_0000357	single protein format	Homo sapiens	None	None	None	None	CHEMBL4822	Beta-secretase 1	Homo sapiens	SINGLE PROTEIN	CHEMBL1137408	1	Scientific Literature	J. Med. Chem.	2006	None
CHEMBL401587		0	468.99	0	4.08	10d	CCCOc1ccc(-c2ccc(-c3ccccc3Cl)n2CC(=O)/N=C(/N)NCCCO)cc1	IC50	'='	110.0	nM	6.96			UO_0000065	14.84	0.29	2.88	6.83	True	CHEMBL855556	Inhibition of human recombinant BACE1 by FRET based peptide cleavage assay	B	BAO_0000357	single protein format	Homo sapiens	None	None	None	None	CHEMBL4822	Beta-secretase 1	Homo sapiens	SINGLE PROTEIN	CHEMBL1137408	1	Scientific Literature	J. Med. Chem.	2006	None
CHEMBL40135		0	596.64	1	0.72	23d(trans)	CC(C)[C@H](NC(=O)CCc1ccccc1)C(=O)N[C@@H](C)C(=O)NN(CC(=O)O)C(=O)[C@H]1O[C@@H]1C(=O)OCc1ccccc1	k obs / 1						Not Determined						False	CHEMBL653503	Tested for inhibition of granzyme B by the compound; ND = Not determined	B	BAO_0000357	single protein format	None	None	None	None	None	CHEMBL4822	Beta-secretase 1	Homo sapiens	SINGLE PROTEIN	CHEMBL1149106	1	Scientific Literature	J. Med. Chem.	2004	None
CHEMBL1209055		0	499.63	0	4.95	24	CC(=O)N[C@@H](Cc1cc(F)cc(F)c1)[C@H](O)CNC1(c2cccc(-c3cscn3)c2)CCCCC1	IC50	'='	110.0	nM	6.96			UO_0000065	13.93	0.27	2.01	9.37	False	CHEMBL1211024	Inhibition of recombinant BACE-1 expressed in Escherichia coli after 3 hrs by fluorescence polarization assay	B	BAO_0000019	assay format	None	None	None	None	None	CHEMBL4822	Beta-secretase 1	Homo sapiens	SINGLE PROTEIN	CHEMBL1208773	1	Scientific Literature	Bioorg. Med. Chem. Lett.	2010	None
CHEMBL1208998		0	482.57	1	5.08	21	CC(=O)N[C@@H](Cc1cc(F)cc(F)c1)[C@H](O)CNC1(c2cccc(-c3ccoc3)c2)CCCCC1	IC50	'='	120.0	nM	6.92			UO_0000065	14.34	0.27	1.84	9.29	False	CHEMBL1211024	Inhibition of recombinant BACE-1 expressed in Escherichia coli after 3 hrs by fluorescence polarization assay	B	BAO_0000019	assay format	None	None	None	None	None	CHEMBL4822	Beta-secretase 1	Homo sapiens	SINGLE PROTEIN	CHEMBL1208773	1	Scientific Literature	Bioorg. Med. Chem. Lett.	2010	None
CHEMBL191344		0	669.97	2	3.14	47	CCCCNC(=O)[C@@H](NC(=O)[C@@H]1CCC[C@H]1[C@H](O)[C@H](CC(C)C)NC(=O)[C@H](CCSC)NC(=O)[C@H](CC(C)C)NC(C)=O)C(C)C	IC50	'='	25.0	nM	7.60			UO_0000065	11.35	0.23	4.46	4.59	False	CHEMBL832770	Inhibitory concentration against human Membrane-associated aspartic protease 2	B	BAO_0000357	single protein format	Homo sapiens	None	None	None	None	CHEMBL4822	Beta-secretase 1	Homo sapiens	SINGLE PROTEIN	CHEMBL1145163	1	Scientific Literature	J. Med. Chem.	2005	None
CHEMBL304010		0	704.91	2	2.27	5	CC(C)C[C@H](NC(=O)C(CC(N)=O)NC(=O)[C@@H](NC(=O)OC(C)(C)C)C(C)C)C(O)CC(C)C(=O)NC(C(=O)NCc1ccccc1)C(C)C	Ki	'='	5.9	nM	8.23			UO_0000065	11.67	0.22	5.96	3.77	False	CHEMBL827180	Binding affinity against Beta-secretase	B	BAO_0000357	single protein format	Homo sapiens	None	None	None	None	CHEMBL4822	Beta-secretase 1	Homo sapiens	SINGLE PROTEIN	CHEMBL1137865	1	Scientific Literature	Bioorg. Med. Chem. Lett.	2004	None
CHEMBL437496		0	496.72	0	1.73	82	CCCCNC(=O)[C@H](C)C[C@H](O)[C@@H]1CSC/C=C/CC[C@@H]2CCCN[C@@H]2C(=O)N[C@@H](C)C(=O)N1	IC50	'>'	10000.0	nM				UO_0000065					False	CHEMBL866006	Inhibition of BACE	B	BAO_0000357	single protein format	Homo sapiens	None	None	None	None	CHEMBL4822	Beta-secretase 1	Homo sapiens	SINGLE PROTEIN	CHEMBL1137429	1	Scientific Literature	J. Med. Chem.	2006	None
CHEMBL1094660		0	788.86	3	0.90	24, KMI-708	CC(C)C[C@H](NC(=O)[C@@H](NC(=O)[C@@H](N)CNC(=O)c1cc(O)ccc1O)C(C)C)C(=O)N[C@@H](Cc1ccccc1)[C@@H](O)C(=O)Nc1cccc(-c2noc(=O)[nH]2)c1	Inhibition	'>'	99.0	%				UO_0000187					False	CHEMBL1121353	Inhibition of human BACE1 at 2 uM by FRET assay	B	BAO_0000357	single protein format	Homo sapiens	None	None	None	None	CHEMBL4822	Beta-secretase 1	Homo sapiens	SINGLE PROTEIN	CHEMBL1158556	1	Scientific Literature	Bioorg. Med. Chem.	2010	None
CHEMBL1094666		0	804.93	3	2.27	30, KMI-1495	CC(C)C[C@H](NC(=O)[C@@H](NC(=O)[C@@H](N)CNC(=O)c1cc(O)ccc1O)C(C)C)C(=O)N[C@@H](Cc1ccccc1)[C@@H](O)C(=O)Nc1cccc(-c2n[nH]c(=S)o2)c1	Inhibition	'='	99.0	%				UO_0000187					False	CHEMBL1121353	Inhibition of human BACE1 at 2 uM by FRET assay	B	BAO_0000357	single protein format	Homo sapiens	None	None	None	None	CHEMBL4822	Beta-secretase 1	Homo sapiens	SINGLE PROTEIN	CHEMBL1158556	1	Scientific Literature	Bioorg. Med. Chem.	2010	None
CHEMBL1094663		0	824.89	3	0.37	27, KMI-809	CC(C)C[C@H](NC(=O)[C@@H](NC(=O)[C@@H](N)CNC(=O)c1[nH]c(=O)[nH]c(=O)c1F)C(C)C)C(=O)N[C@@H](Cc1ccccc1)[C@@H](O)C(=O)Nc1cccc(-c2noc(=S)[nH]2)c1	Inhibition	'='	95.0	%				UO_0000187					False	CHEMBL1121354	Inhibition of human BACE1 at 0.2 uM by FRET assay	B	BAO_0000357	single protein format	Homo sapiens	None	None	None	None	CHEMBL4822	Beta-secretase 1	Homo sapiens	SINGLE PROTEIN	CHEMBL1158556	1	Scientific Literature	Bioorg. Med. Chem.	2010	None
CHEMBL394271		0	630.76	1	3.11	17	CCCCS(=O)(=O)C[C@@H](NC(=O)c1ccncc1)C(=O)N[C@@H](Cc1cc(F)cc(F)c1)[C@H](O)CNCc1cccc(CC)c1	EC50	'='	1.0	nM	9.00			UO_0000065	14.27	0.28	5.89	6.55	False	CHEMBL889830	Inhibition of BACE expressed in HEK293 cells	B	BAO_0000219	cell-based format	None	None	None	HEK293	None	CHEMBL4822	Beta-secretase 1	Homo sapiens	SINGLE PROTEIN	CHEMBL1146261	1	Scientific Literature	Bioorg. Med. Chem. Lett.	2007	CHEMBL3307715
CHEMBL391144		0	619.74	1	2.44	20	CCCCS(=O)(=O)C[C@@H](NC(=O)c1ncc[nH]1)C(=O)N[C@@H](Cc1cc(F)cc(F)c1)[C@H](O)CNCc1cccc(CC)c1	EC50	'='	4.0	nM	8.40			UO_0000065	13.55	0.27	5.96	5.48	False	CHEMBL889830	Inhibition of BACE expressed in HEK293 cells	B	BAO_0000219	cell-based format	None	None	None	HEK293	None	CHEMBL4822	Beta-secretase 1	Homo sapiens	SINGLE PROTEIN	CHEMBL1146261	1	Scientific Literature	Bioorg. Med. Chem. Lett.	2007	CHEMBL3307715
CHEMBL315706		0	877.01	3	-1.40	27	CC(=O)N[C@H](C(=O)N[C@@H](CC(N)=O)C(=O)NC(CC(C)C)C(O)CC(=O)N[C@H](C(=O)N[C@@H](C)C(=O)N[C@@H](CCC(=O)O)C(=O)N[C@@H](Cc1ccccc1)C(=O)O)C(C)C)C(C)C	IC50	'='	500.0	nM	6.30			UO_0000065	7.18	0.14	7.70	1.84	False	CHEMBL653496	Inhibition of human brain beta-secretase, using MBPC125Swe (maltose-binding-protein C-125 Swedish) assay	B	BAO_0000219	cell-based format	None	None	None	PC-12	None	CHEMBL4822	Beta-secretase 1	Homo sapiens	SINGLE PROTEIN	CHEMBL1135590	1	Scientific Literature	J. Med. Chem.	2002	CHEMBL3307976
CHEMBL1934284		0	350.46	0	2.46	1, mixture of trans diastereomers	O=C([C@@H]1CNC[C@H]1c1ccccc1)N1CCOC[C@H]1Cc1ccccc1	IC50	'='	240000.0	nM		Outside typical range		UO_0000065					False	CHEMBL1937601	Inhibition of BACE1 in cell-free system	B	BAO_0000357	single protein format	None	None	None	None	None	CHEMBL4822	Beta-secretase 1	Homo sapiens	SINGLE PROTEIN	CHEMBL1933035	1	Scientific Literature	Bioorg. Med. Chem. Lett.	2012	None
CHEMBL405679		0	999.09	3	-1.44	18	CC(C)C[C@H](NC(=O)[C@@H](NC(=O)[C@@H](N)CCC(=O)O)C(C)C)C(=O)N[C@H](Cc1ccccc1)[C@@H](O)C(=O)N[C@@H](CC(=O)O)C(=O)N[C@@H](C)C(=O)N[C@@H](CCC(=O)O)C(=O)N[C@@H](Cc1ccccc1)C(=O)O	Inhibition	'='	66.0	%				UO_0000187					False	CHEMBL653513	Inhibition of beta-secretase 1 (BACE) was determined at the concentration of 2 uM	B	BAO_0000357	single protein format	None	None	None	None	None	CHEMBL4822	Beta-secretase 1	Homo sapiens	SINGLE PROTEIN	CHEMBL1136466	1	Scientific Literature	Bioorg. Med. Chem. Lett.	2003	None
CHEMBL406089		0	2121.38	None	None	14	CC[C@H](C)[C@H](NC(=O)[C@H](CCC(=O)O)NC(=O)[C@H](CCC(=O)O)NC(=O)[C@@H](NC(=O)[C@H](CCCCN)NC(=O)[C@@H](NC(=O)[C@H](CC(N)=O)NC(=O)[C@@H](N)[C@@H](C)O)[C@@H](C)CC)[C@@H](C)O)C(=O)N[C@@H](CO)C(=O)N[C@@H](CCC(=O)O)C(=O)N[C@H](C(=O)N[C@@H](CC(N)=O)C(=O)N[C@@H](CC(C)C)C(=O)N[C@@H](CCCCN)C(=O)N[C@@H](C)C(=O)N[C@@H](CCC(=O)O)C(=O)N[C@@H](Cc1ccccc1)C(=O)N[C@@H](CCCN=C(N)N)C(=O)O)C(C)C	IC50	'='	40000.0	nM	4.40			UO_0000065	2.07	None	None	None	False	CHEMBL653496	Inhibition of human brain beta-secretase, using MBPC125Swe (maltose-binding-protein C-125 Swedish) assay	B	BAO_0000219	cell-based format	None	None	None	PC-12	None	CHEMBL4822	Beta-secretase 1	Homo sapiens	SINGLE PROTEIN	CHEMBL1135590	1	Scientific Literature	J. Med. Chem.	2002	CHEMBL3307976
CHEMBL2370117		0	936.03	3	-2.87	24	CC(C)C[C@H](NC(=O)[C@H](CC(N)=O)NC(=O)[C@H](C)NC(=O)[C@@H](N)CCC(=O)O)C(O)CC(=O)N[C@H](C(=O)N[C@@H](C)C(=O)N[C@@H](CCC(=O)O)C(=O)N[C@@H](Cc1ccccc1)C(=O)O)C(C)C	IC50	'='	2500.0	nM	5.60			UO_0000065	5.98	0.12	8.47	1.38	False	CHEMBL653496	Inhibition of human brain beta-secretase, using MBPC125Swe (maltose-binding-protein C-125 Swedish) assay	B	BAO_0000219	cell-based format	None	None	None	PC-12	None	CHEMBL4822	Beta-secretase 1	Homo sapiens	SINGLE PROTEIN	CHEMBL1135590	1	Scientific Literature	J. Med. Chem.	2002	CHEMBL3307976
CHEMBL377624		0	695.81	1	3.11	4j	C[C@H](NC[C@H](Cc1ccccc1)NC(=O)c1cc(C(=O)N[C@H](C)c2ccc(F)cc2)cc(N(C)S(C)(=O)=O)c1)C(=O)N1CCC[C@H]1C(=O)O	IC50	'>'	20000.0	nM				UO_0000065					False	CHEMBL864805	Inhibition of soluble APPbeta N-terminal fragment production in HEK293T cells	F	BAO_0000219	cell-based format	Homo sapiens	None	None	HEK-293T	None	CHEMBL4822	Beta-secretase 1	Homo sapiens	SINGLE PROTEIN	CHEMBL1138941	1	Scientific Literature	Bioorg. Med. Chem. Lett.	2006	CHEMBL3706569
CHEMBL208809		0	637.78	1	3.31	4h	C[C@H](NC[C@H](Cc1ccccc1)NC(=O)c1cc(C(=O)N[C@H](C)c2ccc(F)cc2)cc(N(C)S(C)(=O)=O)c1)C(=O)NC1CC1	IC50	'='	133.0	nM	6.88			UO_0000065					False	CHEMBL864805	Inhibition of soluble APPbeta N-terminal fragment production in HEK293T cells	F	BAO_0000219	cell-based format	Homo sapiens	None	None	HEK-293T	None	CHEMBL4822	Beta-secretase 1	Homo sapiens	SINGLE PROTEIN	CHEMBL1138941	1	Scientific Literature	Bioorg. Med. Chem. Lett.	2006	CHEMBL3706569
CHEMBL208808		0	625.77	1	3.17	4g	CCNC(=O)[C@H](C)NC[C@H](Cc1ccccc1)NC(=O)c1cc(C(=O)N[C@H](C)c2ccc(F)cc2)cc(N(C)S(C)(=O)=O)c1	IC50	'='	52.0	nM	7.28			UO_0000065	11.64	0.23	4.11	5.33	False	CHEMBL864804	Inhibition of BACE1	B	BAO_0000357	single protein format	Homo sapiens	None	None	None	None	CHEMBL4822	Beta-secretase 1	Homo sapiens	SINGLE PROTEIN	CHEMBL1138941	1	Scientific Literature	Bioorg. Med. Chem. Lett.	2006	None
CHEMBL213858		0	532.77	1	1.43	30	CCCCNC(=O)[C@H](C)C[C@H](O)[C@@H]1CSCCCCCSC[C@H](NC(C)=O)C(=O)N[C@@H](C)C(=O)N1	IC50	'>'	10000.0	nM				UO_0000065					False	CHEMBL866006	Inhibition of BACE	B	BAO_0000357	single protein format	Homo sapiens	None	None	None	None	CHEMBL4822	Beta-secretase 1	Homo sapiens	SINGLE PROTEIN	CHEMBL1137429	1	Scientific Literature	J. Med. Chem.	2006	None
CHEMBL509294		0	765.99	2	5.27	11	CC(C)C[C@H](NC(=O)c1cc(C(=O)N[C@H](C)c2ccc(F)cc2)cc(N(C)S(C)(=O)=O)c1)[C@@H](O)C[C@@H](C)C(=O)NCC1CCN(Cc2ccccc2)CC1	IC50	'='	616.0	nM	6.21			UO_0000065	8.11	0.16	0.94	4.19	False	CHEMBL1036722	Inhibition of human recombinant C-terminal histidine-tagged BACE1 expressed in baculovirus-infected insect cells by FRET assay	B	BAO_0000219	cell-based format	Homo sapiens	None	None	None	None	CHEMBL4822	Beta-secretase 1	Homo sapiens	SINGLE PROTEIN	CHEMBL1152701	1	Scientific Literature	Bioorg. Med. Chem.	2009	None
CHEMBL505154		0	695.84	2	5.82	34	C[C@@H](NC(=O)c1cc(C(=O)N[C@@H](Cc2ccccc2)[C@H](O)CNCCC2CCN(Cc3ccccc3)CC2)cc([N+](=O)[O-])c1)c1ccc(F)cc1	IC50	'='	2682.0	nM	5.57			UO_0000065	8.01	0.15	-0.25	4.07	False	CHEMBL1036722	Inhibition of human recombinant C-terminal histidine-tagged BACE1 expressed in baculovirus-infected insect cells by FRET assay	B	BAO_0000219	cell-based format	Homo sapiens	None	None	None	None	CHEMBL4822	Beta-secretase 1	Homo sapiens	SINGLE PROTEIN	CHEMBL1152701	1	Scientific Literature	Bioorg. Med. Chem.	2009	None
CHEMBL210451		0	525.61	2	5.77	11b	CC(C)(C)OC(=O)N1CCN(c2ccc(-c3ccccc3)cc2NC(=O)c2cc3ccccc3oc2=O)CC1	IC50	'='	10000.0	nM	5.00			UO_0000065	9.51	0.18	-0.77	5.43	False	CHEMBL871431	Inhibition of BACE1 by FRET assay	B	BAO_0000357	single protein format	Homo sapiens	None	None	None	None	CHEMBL4822	Beta-secretase 1	Homo sapiens	SINGLE PROTEIN	CHEMBL1138092	1	Scientific Literature	J. Med. Chem.	2006	None
CHEMBL206854		0	558.43	1	4.87	10b	COc1cccc2cc(C(=O)Nc3cc(Br)ccc3N3CCN(C(=O)OC(C)(C)C)CC3)c(=O)oc12	IC50	'>'	1000.0	nM				UO_0000065					False	CHEMBL871431	Inhibition of BACE1 by FRET assay	B	BAO_0000357	single protein format	Homo sapiens	None	None	None	None	CHEMBL4822	Beta-secretase 1	Homo sapiens	SINGLE PROTEIN	CHEMBL1138092	1	Scientific Literature	J. Med. Chem.	2006	None
CHEMBL373789		0	812.93	3	1.66	20, KMI-575	CC(C)[C@H](NC(=O)[C@@H](N)CNC(=O)c1cc(O)ccc1O)C(=O)N[C@@H](CC1CCCCC1)C(=O)N[C@@H](Cc1ccccc1)[C@@H](O)C(=O)Nc1cccc(-c2nn[nH]n2)c1	Inhibition	'='	69.0	%				UO_0000187					False	CHEMBL863609	Inhibition of BACE1 expressed in HEK293 cells at 100 uM	B	BAO_0000219	cell-based format	Homo sapiens	None	None	HEK293	None	CHEMBL4822	Beta-secretase 1	Homo sapiens	SINGLE PROTEIN	CHEMBL1145305	1	Scientific Literature	Bioorg. Med. Chem. Lett.	2006	CHEMBL3307715
CHEMBL384423		0	876.71	3	0.65	17, KMI-510	CC(C)C[C@H](NC(=O)[C@@H](NC(=O)[C@@H](N)CNC(=O)c1nc(O)nc(O)c1I)C(C)C)C(=O)N[C@@H](Cc1ccccc1)[C@@H](O)C(=O)Nc1cccc(C(=O)O)c1	Inhibition	'='	99.0	%				UO_0000187					False	CHEMBL863607	Inhibition of human recombinant BACE1 at 2 uM	B	BAO_0000357	single protein format	Homo sapiens	None	None	None	None	CHEMBL4822	Beta-secretase 1	Homo sapiens	SINGLE PROTEIN	CHEMBL1145305	1	Scientific Literature	Bioorg. Med. Chem. Lett.	2006	None
CHEMBL377385		0	748.83	2	1.25	9, KMI-522	CC(C)C[C@H](NC(=O)[C@@H](NC(=O)[C@@H](N)CNC(=O)c1cc(O)ccc1O)C(C)C)C(=O)N[C@@H](Cc1ccccc1)[C@@H](O)C(=O)Nc1cccc(C(=O)O)c1	Inhibition	'='	84.0	%				UO_0000187					False	CHEMBL863608	Inhibition of human recombinant BACE1 at 0.2 uM	B	BAO_0000357	single protein format	Homo sapiens	None	None	None	None	CHEMBL4822	Beta-secretase 1	Homo sapiens	SINGLE PROTEIN	CHEMBL1145305	1	Scientific Literature	Bioorg. Med. Chem. Lett.	2006	None
CHEMBL373789		0	812.93	3	1.66	20, KMI-575	CC(C)[C@H](NC(=O)[C@@H](N)CNC(=O)c1cc(O)ccc1O)C(=O)N[C@@H](CC1CCCCC1)C(=O)N[C@@H](Cc1ccccc1)[C@@H](O)C(=O)Nc1cccc(-c2nn[nH]n2)c1	Inhibition	'='	92.0	%				UO_0000187					True	CHEMBL863608	Inhibition of human recombinant BACE1 at 0.2 uM	B	BAO_0000357	single protein format	Homo sapiens	None	None	None	None	CHEMBL4822	Beta-secretase 1	Homo sapiens	SINGLE PROTEIN	CHEMBL1145305	1	Scientific Literature	Bioorg. Med. Chem. Lett.	2006	None
CHEMBL1080295		0	473.45	0	2.73	1	Cc1ccc(NC(=O)CN2C(=O)/C(=N\NC(=O)c3cc([N+](=O)[O-])ccc3O)c3ccccc32)cc1	Inhibition	'='	84.5	%				UO_0000187					False	CHEMBL1113135	Inhibition of human recombinant BACE1	B	BAO_0000357	single protein format	Homo sapiens	None	None	None	None	CHEMBL4822	Beta-secretase 1	Homo sapiens	SINGLE PROTEIN	CHEMBL1154387	1	Scientific Literature	Bioorg. Med. Chem. Lett.	2009	None
CHEMBL384423		0	876.71	3	0.65	17, KMI-510	CC(C)C[C@H](NC(=O)[C@@H](NC(=O)[C@@H](N)CNC(=O)c1nc(O)nc(O)c1I)C(C)C)C(=O)N[C@@H](Cc1ccccc1)[C@@H](O)C(=O)Nc1cccc(C(=O)O)c1	Inhibition	'='	72.0	%				UO_0000187					False	CHEMBL863608	Inhibition of human recombinant BACE1 at 0.2 uM	B	BAO_0000357	single protein format	Homo sapiens	None	None	None	None	CHEMBL4822	Beta-secretase 1	Homo sapiens	SINGLE PROTEIN	CHEMBL1145305	1	Scientific Literature	Bioorg. Med. Chem. Lett.	2006	None
CHEMBL271219		0	696.63	2	2.59	7, KMI-477	CC(C)C[C@H](NC(=O)[C@@H](NC(=O)[C@@H](N)CCC(=O)O)C(C)C)C(=O)N[C@@H](Cc1ccccc1)[C@@H](O)C(=O)Nc1cc(Cl)c(O)c(Cl)c1	Inhibition	'='	80.0	%				UO_0000187					False	CHEMBL930525	Inhibition of human recombinant BACE1 at 2 uM	B	BAO_0000357	single protein format	Homo sapiens	None	None	None	None	CHEMBL4822	Beta-secretase 1	Homo sapiens	SINGLE PROTEIN	CHEMBL1142296	1	Scientific Literature	Bioorg. Med. Chem. Lett.	2008	None
CHEMBL272529		0	611.74	2	1.58	1, KMI-517	CC(C)C[C@H](NC(=O)[C@@H](NC(=O)[C@@H](N)CCC(=O)O)C(C)C)C(=O)N[C@@H](Cc1ccccc1)[C@@H](O)C(=O)Nc1ccccc1	Inhibition	'='	53.0	%				UO_0000187					False	CHEMBL930525	Inhibition of human recombinant BACE1 at 2 uM	B	BAO_0000357	single protein format	Homo sapiens	None	None	None	None	CHEMBL4822	Beta-secretase 1	Homo sapiens	SINGLE PROTEIN	CHEMBL1142296	1	Scientific Literature	Bioorg. Med. Chem. Lett.	2008	None
CHEMBL270359		0	607.74	2	5.18	2e	CCCN(CCC)C(=O)c1cc(C)cc(C(=O)N[C@@H](Cc2cc(F)cc(F)c2)[C@H](O)[C@H]2C[C@@H](OCc3ccccc3)CN2)c1	IC50	'='	5.0	nM	8.30			UO_0000065	13.66	0.26	3.12	9.13	True	CHEMBL946838	Inhibition of human BACE1	B	BAO_0000357	single protein format	Homo sapiens	None	None	None	None	CHEMBL4822	Beta-secretase 1	Homo sapiens	SINGLE PROTEIN	CHEMBL1142255	1	Scientific Literature	Bioorg. Med. Chem. Lett.	2008	None
CHEMBL404680		0	517.62	1	2.96	2c	CCCN(CCC)C(=O)c1cc(C)cc(C(=O)N[C@@H](Cc2cc(F)cc(F)c2)[C@H](O)[C@H]2C[C@@H](O)CN2)c1	IC50	'='	89.0	nM	7.05			UO_0000065	13.62	0.26	4.09	6.92	False	CHEMBL946838	Inhibition of human BACE1	B	BAO_0000357	single protein format	Homo sapiens	None	None	None	None	CHEMBL4822	Beta-secretase 1	Homo sapiens	SINGLE PROTEIN	CHEMBL1142255	1	Scientific Literature	Bioorg. Med. Chem. Lett.	2008	None
CHEMBL257278		0	559.70	1	4.39	2q	CCCN(CCC)C(=O)c1cc(C)cc(C(=O)N[C@@H](Cc2cc(F)cc(F)c2)[C@H](O)[C@H]2C[C@@H](OCC)CCN2)c1	IC50	'='	106.0	nM	6.97			UO_0000065	12.46	0.24	2.58	7.67	True	CHEMBL946840	Inhibition of human BACE1 assessed as amyloid beta 40 production in human HEK293 cells by ELISA	B	BAO_0000219	cell-based format	Homo sapiens	None	None	HEK293	None	CHEMBL4822	Beta-secretase 1	Homo sapiens	SINGLE PROTEIN	CHEMBL1142255	1	Scientific Literature	Bioorg. Med. Chem. Lett.	2008	CHEMBL3307715
CHEMBL205217		0	747.82	3	-0.06	17(KMI-597)	CC(C)C[C@H](NC(=O)[C@@H](NC(=O)[C@@H](N)CCC(=O)O)C(C)C)C(=O)N[C@@H](Cc1ccccc1)[C@@H](O)C(=O)Nc1cc(-c2nn[nH]n2)cc(-c2nn[nH]n2)c1	Inhibition	'='	99.7	%				UO_0000187					False	CHEMBL868970	Inhibition of BACE1 at 2 uM	B	BAO_0000357	single protein format	Homo sapiens	None	None	None	None	CHEMBL4822	Beta-secretase 1	Homo sapiens	SINGLE PROTEIN	CHEMBL1147649	1	Scientific Literature	Bioorg. Med. Chem. Lett.	2006	None
CHEMBL206874		0	711.84	2	2.29	21(KMI-666)	CC(C)C[C@H](NC(=O)[C@@H](NC(=O)[C@@H](N)CCC(=O)O)C(C)C)C(=O)N[C@@H](Cc1ccccc1)[C@@H](O)C(=O)Nc1cccc(-c2n[nH]c(=S)o2)c1	Inhibition	'='	92.0	%				UO_0000187					True	CHEMBL868970	Inhibition of BACE1 at 2 uM	B	BAO_0000357	single protein format	Homo sapiens	None	None	None	None	CHEMBL4822	Beta-secretase 1	Homo sapiens	SINGLE PROTEIN	CHEMBL1147649	1	Scientific Literature	Bioorg. Med. Chem. Lett.	2006	None
CHEMBL205228		0	711.84	2	1.39	19(KMI-683)	CC(C)C[C@H](NC(=O)[C@@H](NC(=O)[C@@H](N)CCC(=O)O)C(C)C)C(=O)N[C@@H](Cc1ccccc1)[C@@H](O)C(=O)Nc1cccc(-c2nsc(=O)[nH]2)c1	Inhibition	'='	91.9	%				UO_0000187					False	CHEMBL868970	Inhibition of BACE1 at 2 uM	B	BAO_0000357	single protein format	Homo sapiens	None	None	None	None	CHEMBL4822	Beta-secretase 1	Homo sapiens	SINGLE PROTEIN	CHEMBL1147649	1	Scientific Literature	Bioorg. Med. Chem. Lett.	2006	None
CHEMBL429423		0	811.66	2	1.44	15, KMI-811	CC(C)C[C@H](NC(=O)[C@@H](NC(=O)[C@@H](N)CNC(=O)c1nn[nH]n1)C(C)C)C(=O)N[C@@H](Cc1ccccc1)[C@@H](O)C(=O)Nc1cc(Br)cc(C(F)(F)F)c1	Inhibition	'='	92.0	%				UO_0000187					False	CHEMBL930525	Inhibition of human recombinant BACE1 at 2 uM	B	BAO_0000357	single protein format	Homo sapiens	None	None	None	None	CHEMBL4822	Beta-secretase 1	Homo sapiens	SINGLE PROTEIN	CHEMBL1142296	1	Scientific Literature	Bioorg. Med. Chem. Lett.	2008	None
CHEMBL255598		0	704.85	3	1.52	5, KMI-694	CCOC(=O)c1sc(NC(=O)[C@H](O)[C@H](Cc2ccccc2)NC(=O)[C@H](CC(C)C)NC(=O)[C@@H](NC(=O)[C@@H](N)CCC(=O)O)C(C)C)nc1C	Inhibition	'='	66.0	%				UO_0000187					False	CHEMBL930525	Inhibition of human recombinant BACE1 at 2 uM	B	BAO_0000357	single protein format	Homo sapiens	None	None	None	None	CHEMBL4822	Beta-secretase 1	Homo sapiens	SINGLE PROTEIN	CHEMBL1142296	1	Scientific Literature	Bioorg. Med. Chem. Lett.	2008	None
CHEMBL206874		0	711.84	2	2.29	21(KMI-666)	CC(C)C[C@H](NC(=O)[C@@H](NC(=O)[C@@H](N)CCC(=O)O)C(C)C)C(=O)N[C@@H](Cc1ccccc1)[C@@H](O)C(=O)Nc1cccc(-c2n[nH]c(=S)o2)c1	Inhibition	'='	72.3	%				UO_0000187					False	CHEMBL867799	Inhibition of BACE1 at 0.2 uM	B	BAO_0000357	single protein format	Homo sapiens	None	None	None	None	CHEMBL4822	Beta-secretase 1	Homo sapiens	SINGLE PROTEIN	CHEMBL1147649	1	Scientific Literature	Bioorg. Med. Chem. Lett.	2006	None
CHEMBL1092913		0	457.99	1	7.35	47	Nc1cccc(Cn2c(-c3ccc(Oc4cccs4)cc3)ccc2-c2ccccc2Cl)n1	IC50	'='	290.0	nM	6.54			UO_0000065	14.27	0.28	-0.81	12.32	False	CHEMBL1108752	Inhibition of human recombinant BACE1 expressed CHO cells by FRET assay	B	BAO_0000219	cell-based format	Homo sapiens	None	None	CHO	None	CHEMBL4822	Beta-secretase 1	Homo sapiens	SINGLE PROTEIN	CHEMBL1156953	1	Scientific Literature	Bioorg. Med. Chem. Lett.	2010	CHEMBL3308072
CHEMBL2114169		0	696.89	2	3.01	7	CC(C)[C@H](NC(=O)OC(C)(C)C)C(=O)N[C@H](C)C(=O)N[C@@H](Cc1ccccc1)[C@@H](O)C[C@@H](C)C(=O)N[C@H](C(=O)NCc1ccncc1)C(C)C	IC50	'='	1058.0	nM	5.98			UO_0000065	8.57	0.16	2.97	3.18	False	CHEMBL653510	In vitro inhibition of Beta-secretase-1 in HEK293 (Human Embryonic Kidney) cell line.	B	BAO_0000219	cell-based format	None	None	None	HEK293	None	CHEMBL4822	Beta-secretase 1	Homo sapiens	SINGLE PROTEIN	CHEMBL1146698	1	Scientific Literature	Bioorg. Med. Chem. Lett.	2004	CHEMBL3307715
CHEMBL301944		0	829.95	3	1.34	7	COc1cc(CC(=O)NC(CC(C)C)[C@@H](O)CC(=O)N[C@@H](C(=O)N[C@H](C)C(=O)N[C@H](CCC(=O)O)C(=O)N[C@H](Cc2ccccc2)C(=O)O)C(C)C)cc(OC)c1OC	IC50	'='	94000.0	nM	4.03			UO_0000065	4.85	0.09	2.69	1.50	False	CHEMBL653497	Inhibition of human beta-secretase (BACE) in MBP-C125 assay	B	BAO_0000357	single protein format	None	None	None	None	None	CHEMBL4822	Beta-secretase 1	Homo sapiens	SINGLE PROTEIN	CHEMBL1145027	1	Scientific Literature	J. Med. Chem.	2003	None
CHEMBL590730		0	400.49	0	2.69	S-38	CCc1cc([C@]2(c3cccc(-c4cncnc4)c3)N=C(N)N(C)C2=O)cc(CC)n1	Inhibition	'='	0.27	%				UO_0000187					False	CHEMBL1071584	Inhibition of human BACE1 expressed in CHO-K1 cells assessed as reduction in Abeta release by sandwich ELISA	B	BAO_0000219	cell-based format	Homo sapiens	None	None	CHO-K1	None	CHEMBL4822	Beta-secretase 1	Homo sapiens	SINGLE PROTEIN	CHEMBL1159096	1	Scientific Literature	Bioorg. Med. Chem.	2010	CHEMBL3307512
CHEMBL253641		0	636.71	1	4.70	23	CCNc1cc(C(=O)N[C@@H](Cc2ccccc2)[C@H](O)CNCc2cccc(C(F)(F)F)c2)c(F)c(N2CCCCS2(=O)=O)c1	IC50	'='	5.0	nM	8.30			UO_0000065	13.04	0.26	3.60	7.49	True	CHEMBL945840	Inhibition of BACE1 assessed as amyloid beta40 production in human SHSY5Y-APP-wt cells	B	BAO_0000219	cell-based format	Homo sapiens	None	None	None	None	CHEMBL4822	Beta-secretase 1	Homo sapiens	SINGLE PROTEIN	CHEMBL1140838	1	Scientific Literature	Bioorg. Med. Chem. Lett.	2008	None
CHEMBL253867		0	619.71	1	4.53	6	CCOc1cc(C(=O)N[C@@H](Cc2ccccc2)[C@H](O)CNCc2cccc(C(F)(F)F)c2)cc(N2CCCCS2(=O)=O)c1	IC50	'='	21.0	nM	7.68			UO_0000065	12.39	0.24	3.15	7.11	False	CHEMBL944899	Inhibition of BACE1 assessed as amyloid beta42 production in human SHSY5Y-APP-wt cells	B	BAO_0000219	cell-based format	Homo sapiens	None	None	None	None	CHEMBL4822	Beta-secretase 1	Homo sapiens	SINGLE PROTEIN	CHEMBL1140838	1	Scientific Literature	Bioorg. Med. Chem. Lett.	2008	None
CHEMBL401475		0	606.79	1	4.04	14	CCNc1cc(C(=O)N[C@@H](Cc2ccccc2)[C@H](O)CNC2CCc3ccc(OC)cc32)cc(N2CCCCS2(=O)=O)c1	IC50	'='	18.0	nM	7.75			UO_0000065	12.76	0.25	3.70	6.45	True	CHEMBL945836	Inhibition of BACE1 expressed in CHO cells by FRET assay	B	BAO_0000219	cell-based format	None	None	None	CHO	None	CHEMBL4822	Beta-secretase 1	Homo sapiens	SINGLE PROTEIN	CHEMBL1140838	1	Scientific Literature	Bioorg. Med. Chem. Lett.	2008	CHEMBL3308072
CHEMBL409752		0	635.71	1	4.41	10	CCOc1cc(C(=O)N[C@@H](Cc2ccccc2)[C@H](O)CNCc2cccc(OC(F)(F)F)c2)cc(N2CCCCS2(=O)=O)c1	IC50	'='	5.0	nM	8.30			UO_0000065	13.06	0.26	3.89	7.08	False	CHEMBL945836	Inhibition of BACE1 expressed in CHO cells by FRET assay	B	BAO_0000219	cell-based format	None	None	None	CHO	None	CHEMBL4822	Beta-secretase 1	Homo sapiens	SINGLE PROTEIN	CHEMBL1140838	1	Scientific Literature	Bioorg. Med. Chem. Lett.	2008	CHEMBL3308072
CHEMBL52174		0	703.94	2	2.27	24	COC(=O)CCCNC(=O)[C@H](NC(=O)C[C@H](O)C(CC(C)C)NC(=O)[C@H](CCSC)NC(=O)[C@@H](NC(=O)OC(C)(C)C)C(C)C)C(C)C	IC50	'='	47000.0	nM	4.33			UO_0000065	6.15	0.12	2.06	2.15	False	CHEMBL653497	Inhibition of human beta-secretase (BACE) in MBP-C125 assay	B	BAO_0000357	single protein format	None	None	None	None	None	CHEMBL4822	Beta-secretase 1	Homo sapiens	SINGLE PROTEIN	CHEMBL1145027	1	Scientific Literature	J. Med. Chem.	2003	None
CHEMBL373423		0	527.66	1	4.19	15	C[C@@H](NC(=O)c1cc(COC[C@](C)(N)Cc2ccccc2)cc(N(C)S(C)(=O)=O)c1)c1ccc(F)cc1	IC50	'='	138.0	nM	6.86			UO_0000065	13.00	0.25	2.67	6.74	False	CHEMBL1107777	Inhibition of human BACE1 expressed in mouse fibroblast cells assessed as inhibition of secreted APPbeta-NF production at pH 7.2	B	BAO_0000219	cell-based format	Homo sapiens	None	None	Fibroblast	None	CHEMBL4822	Beta-secretase 1	Homo sapiens	SINGLE PROTEIN	CHEMBL1155422	1	Scientific Literature	Bioorg. Med. Chem. Lett.	2010	CHEMBL3308065
CHEMBL1096682		0	567.71	1	4.65	26	C[C@@H](NC(=O)c1cc(-c2nnc([C@](C)(N)Cc3ccccc3)s2)cc(N(C)S(C)(=O)=O)c1)c1ccc(F)cc1	IC50	'='	29900.0	nM	4.52			UO_0000065	7.97	0.16	-0.13	3.83	False	CHEMBL1107778	Inhibition of BACE1	B	BAO_0000357	single protein format	None	None	None	None	None	CHEMBL4822	Beta-secretase 1	Homo sapiens	SINGLE PROTEIN	CHEMBL1155422	1	Scientific Literature	Bioorg. Med. Chem. Lett.	2010	None
CHEMBL271710		0	596.67	2	6.89	8	CCN(Cc1ccccc1)Cc1ccc(-c2cc3ccc(OCCNC(=O)CCc4ccc(F)c(F)c4)cc3oc2=O)cc1	IC50	'='	114.0	nM	6.94			UO_0000065	11.64	0.22	0.05	9.67	False	CHEMBL929819	Inhibition of human recombinant BACE1 by spectrofluorimetric method	B	BAO_0000357	single protein format	Homo sapiens	None	None	None	None	CHEMBL4822	Beta-secretase 1	Homo sapiens	SINGLE PROTEIN	CHEMBL1141582	1	Scientific Literature	Bioorg. Med. Chem. Lett.	2008	None
CHEMBL601522		0	851.97	1	4.25	2h	CO[C@H](C[C@@H](O)[C@H](COc1cc(F)cc(F)c1)NC(=O)c1cc(C(=O)N[C@H](C)c2ccccc2)cc(N(C)S(C)(=O)=O)c1)C(=O)N[C@H](C(=O)NCc1ccccc1)C(C)C	Ki	'='	210.0	nM	6.68			UO_0000065	7.84	0.15	2.43	3.47	False	CHEMBL1069651	Inhibition of human BACE1 expressed in Escherichia coli BL21(DE3) by resolved fluorescence assay	B	BAO_0000019	assay format	Homo sapiens	None	None	None	None	CHEMBL4822	Beta-secretase 1	Homo sapiens	SINGLE PROTEIN	CHEMBL1156935	1	Scientific Literature	Bioorg. Med. Chem.	2010	None
CHEMBL2177324		0	392.84	0	4.71	9e	COc1ccc2c(c1)C1(COC(N)=N1)c1cc(-c3ccccc3Cl)ccc1O2	IC50	'='	2470.0	nM	5.61			UO_0000065	14.27	0.27	0.90	8.49	False	CHEMBL2183108	Inhibition of BACE1 in human HEK293 cells expressing APP Swedish mutant assessed as reduction in amyloid beta 40 production after overnight incubation by sandwich ELISA	B	BAO_0000219	cell-based format	Homo sapiens	None	None	HEK293	None	CHEMBL4822	Beta-secretase 1	Homo sapiens	SINGLE PROTEIN	CHEMBL2177044	1	Scientific Literature	J. Med. Chem.	2012	CHEMBL3307715
CHEMBL428587		0	508.71	1	4.36	13	CCNc1cc(C(=O)N[C@@H](Cc2ccccc2)[C@H](O)CNCCCCC(C)C)cc(N2CCCC2=O)c1	IC50	'='	305.0	nM	6.52			UO_0000065	12.81	0.24	2.16	6.95	False	CHEMBL945831	Inhibition of BACE1	B	BAO_0000357	single protein format	None	None	None	None	None	CHEMBL4822	Beta-secretase 1	Homo sapiens	SINGLE PROTEIN	CHEMBL1140837	1	Scientific Literature	Bioorg. Med. Chem. Lett.	2008	None
CHEMBL183546		0	752.79	3	-0.95	KMI-429	CC(C)C[C@H](NC(=O)[C@@H](NC(=O)[C@@H](N)CNC(=O)c1nn[nH]n1)C(C)C)C(=O)N[C@@H](Cc1ccccc1)[C@@H](O)C(=O)Nc1cc(C(=O)O)cc(C(=O)O)c1	IC50	'='	3.9	nM	8.41			UO_0000065	11.17	0.21	9.36	2.62	True	CHEMBL930527	Inhibition of BACE1	B	BAO_0000357	single protein format	None	None	None	None	None	CHEMBL4822	Beta-secretase 1	Homo sapiens	SINGLE PROTEIN	CHEMBL1142296	1	Scientific Literature	Bioorg. Med. Chem. Lett.	2008	None
CHEMBL257723		0	800.76	2	1.69	14, KMI-761	CC(C)C[C@H](NC(=O)[C@@H](NC(=O)[C@@H](N)CNC(=O)c1nn[nH]n1)C(C)C)C(=O)N[C@@H](Cc1ccccc1)[C@@H](O)C(=O)Nc1cc(C(F)(F)F)cc(C(F)(F)F)c1	Inhibition	'='	95.0	%				UO_0000187					False	CHEMBL930525	Inhibition of human recombinant BACE1 at 2 uM	B	BAO_0000357	single protein format	Homo sapiens	None	None	None	None	CHEMBL4822	Beta-secretase 1	Homo sapiens	SINGLE PROTEIN	CHEMBL1142296	1	Scientific Literature	Bioorg. Med. Chem. Lett.	2008	None
CHEMBL256842		0	709.76	3	-0.44	17, KMI-773	CC(C)C[C@H](NC(=O)[C@@H](NC(=O)[C@@H](N)CNC(=O)c1nn[nH]n1)C(C)C)C(=O)N[C@@H](Cc1ccccc1)[C@@H](O)C(=O)Nc1cccc([N+](=O)[O-])c1	Inhibition	'='	70.0	%				UO_0000187					False	CHEMBL930526	Inhibition of human recombinant BACE1 at 0.2 uM	B	BAO_0000357	single protein format	Homo sapiens	None	None	None	None	CHEMBL4822	Beta-secretase 1	Homo sapiens	SINGLE PROTEIN	CHEMBL1142296	1	Scientific Literature	Bioorg. Med. Chem. Lett.	2008	None
CHEMBL257587		0	733.66	2	0.96	13, KMI-758	CC(C)C[C@H](NC(=O)[C@@H](NC(=O)[C@@H](N)CNC(=O)c1nn[nH]n1)C(C)C)C(=O)N[C@@H](Cc1ccccc1)[C@@H](O)C(=O)Nc1cc(Cl)cc(Cl)c1	Inhibition	'='	84.0	%				UO_0000187					False	CHEMBL930526	Inhibition of human recombinant BACE1 at 0.2 uM	B	BAO_0000357	single protein format	Homo sapiens	None	None	None	None	CHEMBL4822	Beta-secretase 1	Homo sapiens	SINGLE PROTEIN	CHEMBL1142296	1	Scientific Literature	Bioorg. Med. Chem. Lett.	2008	None
CHEMBL399979		0	587.75	2	5.17	2r	CCCCO[C@H]1CCN[C@@H]([C@@H](O)[C@H](Cc2cc(F)cc(F)c2)NC(=O)c2cc(C)cc(C(=O)N(CCC)CCC)c2)C1	IC50	'='	7.0	nM	8.15			UO_0000065	13.87	0.27	2.98	8.97	False	CHEMBL946838	Inhibition of human BACE1	B	BAO_0000357	single protein format	Homo sapiens	None	None	None	None	CHEMBL4822	Beta-secretase 1	Homo sapiens	SINGLE PROTEIN	CHEMBL1142255	1	Scientific Literature	Bioorg. Med. Chem. Lett.	2008	None
CHEMBL256372		0	602.77	1	3.94	2v	CCCN(CCC)C(=O)c1cc(C)cc(C(=O)N[C@@H](Cc2cc(F)cc(F)c2)[C@H](O)[C@H]2C[C@@H](OCCN(C)C)CCN2)c1	IC50	'='	482.0	nM	6.32			UO_0000065	10.48	0.20	2.38	6.71	False	CHEMBL946840	Inhibition of human BACE1 assessed as amyloid beta 40 production in human HEK293 cells by ELISA	B	BAO_0000219	cell-based format	Homo sapiens	None	None	HEK293	None	CHEMBL4822	Beta-secretase 1	Homo sapiens	SINGLE PROTEIN	CHEMBL1142255	1	Scientific Literature	Bioorg. Med. Chem. Lett.	2008	CHEMBL3307715
CHEMBL428074		0	635.80	2	5.86	2l	CCCN(CCC)C(=O)c1cc(C)cc(C(=O)N[C@@H](Cc2cc(F)cc(F)c2)[C@H](O)[C@H]2C[C@@H](Cc3ccc(OC)cc3)CCN2)c1	IC50	'='	2000.0	nM	5.70			UO_0000065	8.96	0.17	-0.16	6.27	False	CHEMBL946840	Inhibition of human BACE1 assessed as amyloid beta 40 production in human HEK293 cells by ELISA	B	BAO_0000219	cell-based format	Homo sapiens	None	None	HEK293	None	CHEMBL4822	Beta-secretase 1	Homo sapiens	SINGLE PROTEIN	CHEMBL1142255	1	Scientific Literature	Bioorg. Med. Chem. Lett.	2008	CHEMBL3307715
CHEMBL2177325		0	392.84	0	4.71	9f	COc1ccc2c(c1)C1(COC(N)=N1)c1cc(-c3cccc(Cl)c3)ccc1O2	IC50	'='	130.0	nM	6.89			UO_0000065	17.53	0.34	2.18	10.42	False	CHEMBL2183110	Inhibition of human recombinant BACE1 using Glu-Ile-Asp-Leu-Met-Val-Leu-Asp as substrate incubated for 60 mins prior to substrate addition measured after 60 mins by FRET assay	B	BAO_0000357	single protein format	Homo sapiens	None	None	None	None	CHEMBL4822	Beta-secretase 1	Homo sapiens	SINGLE PROTEIN	CHEMBL2177044	1	Scientific Literature	J. Med. Chem.	2012	None
CHEMBL271440		0	547.06	2	5.61	29	CCCOc1ccc(-c2ccc(-c3ccccc3Cl)n2CC(=O)/N=C(/N)NCc2ccc(O)c(OC)c2)cc1	ED50	'='	5.45	uM		Non standard unit for type		UO_0000064					False	CHEMBL930554	Inhibition of BACE1 in CHO cells expressing human APP assessed as reduction of amyloid beta production	B	BAO_0000219	cell-based format	None	None	None	CHO	None	CHEMBL4822	Beta-secretase 1	Homo sapiens	SINGLE PROTEIN	CHEMBL1142260	1	Scientific Literature	Bioorg. Med. Chem. Lett.	2008	CHEMBL3308072
CHEMBL270154		0	507.06	2	5.96	26	CCCOc1ccc(-c2ccc(-c3ccccc3Cl)n2CC(=O)/N=C(/N)NCc2cccs2)cc1	ED50	'='	10.7	uM		Non standard unit for type		UO_0000064					False	CHEMBL930554	Inhibition of BACE1 in CHO cells expressing human APP assessed as reduction of amyloid beta production	B	BAO_0000219	cell-based format	None	None	None	CHO	None	CHEMBL4822	Beta-secretase 1	Homo sapiens	SINGLE PROTEIN	CHEMBL1142260	1	Scientific Literature	Bioorg. Med. Chem. Lett.	2008	CHEMBL3308072
CHEMBL271422		0	497.04	0	4.71	22	CCCOc1ccc(-c2ccc(-c3ccccc3Cl)n2CC(=O)/N=C(/N)NCC(C)(C)CO)cc1	ED50	'='	5.27	uM		Non standard unit for type		UO_0000064					False	CHEMBL930554	Inhibition of BACE1 in CHO cells expressing human APP assessed as reduction of amyloid beta production	B	BAO_0000219	cell-based format	None	None	None	CHO	None	CHEMBL4822	Beta-secretase 1	Homo sapiens	SINGLE PROTEIN	CHEMBL1142260	1	Scientific Literature	Bioorg. Med. Chem. Lett.	2008	CHEMBL3308072
CHEMBL272765		0	486.69	1	5.36	43	N/C(=N/C(=O)Cn1c(-c2ccccc2)ccc1C12CC3CC(CC(C3)C1)C2)NCCc1cccs1	IC50	'='	559.0	nM	6.25			UO_0000065	12.85	0.24	0.89	8.63	False	CHEMBL930550	Inhibition of BACE1	B	BAO_0000357	single protein format	None	None	None	None	None	CHEMBL4822	Beta-secretase 1	Homo sapiens	SINGLE PROTEIN	CHEMBL1142260	1	Scientific Literature	Bioorg. Med. Chem. Lett.	2008	None
CHEMBL404166		0	487.67	1	5.02	42	Cc1csc(CN/C(N)=N\C(=O)Cn2c(-c3ccccc3)ccc2C23CC4CC(CC(C4)C2)C3)n1	ED50	'='	3.97	uM		Non standard unit for type		UO_0000064					False	CHEMBL930554	Inhibition of BACE1 in CHO cells expressing human APP assessed as reduction of amyloid beta production	B	BAO_0000219	cell-based format	None	None	None	CHO	None	CHEMBL4822	Beta-secretase 1	Homo sapiens	SINGLE PROTEIN	CHEMBL1142260	1	Scientific Literature	Bioorg. Med. Chem. Lett.	2008	CHEMBL3308072
CHEMBL403483		0	663.80	1	3.12	28	COc1cccc(CNC[C@@H](O)[C@H](Cc2ccccc2)NC(=O)c2cc(C(=O)NCc3nc(C)oc3C)cc(N(C)S(C)(=O)=O)c2)c1	Ki	'='	552.0	nM	6.26			UO_0000065	9.43	0.18	3.14	3.84	False	CHEMBL945886	Binding affinity to recombinant memapsin 2	B	BAO_0000357	single protein format	None	None	None	None	None	CHEMBL4822	Beta-secretase 1	Homo sapiens	SINGLE PROTEIN	CHEMBL1141466	1	Scientific Literature	Bioorg. Med. Chem. Lett.	2008	None
CHEMBL403269		0	658.82	1	4.07	25	COc1cccc(CNC[C@@H](O)[C@H](Cc2ccccc2)NC(=O)c2cc(C(=O)N[C@@H](C)c3ccccc3)cc(N(C)S(C)(=O)=O)c2)c1	Ki	'='	617.0	nM	6.21			UO_0000065	9.43	0.18	2.14	4.53	False	CHEMBL945886	Binding affinity to recombinant memapsin 2	B	BAO_0000357	single protein format	None	None	None	None	None	CHEMBL4822	Beta-secretase 1	Homo sapiens	SINGLE PROTEIN	CHEMBL1141466	1	Scientific Literature	Bioorg. Med. Chem. Lett.	2008	None
CHEMBL378225		0	578.74	1	3.03	Page-1644, merck inhibitor	C[C@@H](NC(=O)c1cc(C(=O)N[C@@H](Cc2ccccc2)[C@H](O)CNC2CC2)cc(N(C)S(C)(=O)=O)c1)c1ccccc1	IC50	'='	15.0	nM	7.82			UO_0000065	13.52	0.26	4.79	6.12	True	CHEMBL929600	Inhibition of human recombinant BACE1 by FRET assay	B	BAO_0000357	single protein format	Homo sapiens	None	None	None	None	CHEMBL4822	Beta-secretase 1	Homo sapiens	SINGLE PROTEIN	CHEMBL1141518	1	Scientific Literature	Bioorg. Med. Chem. Lett.	2008	None
CHEMBL78946		0	893.01	3	-1.74	1	CC(C)C[C@H](NC(=O)[C@H](CC(N)=O)NC(=O)[C@@H](NC(=O)[C@@H](N)CCC(=O)O)C(C)C)[C@@H](O)C[C@@H](C)C(=O)N[C@@H](C)C(=O)N[C@@H](CCC(=O)O)C(=O)N[C@@H](Cc1ccccc1)C(=O)O	Ki	'='	1.6	nM	8.80			UO_0000065	9.85	0.19	10.54	2.34	True	CHEMBL945886	Binding affinity to recombinant memapsin 2	B	BAO_0000357	single protein format	None	None	None	None	None	CHEMBL4822	Beta-secretase 1	Homo sapiens	SINGLE PROTEIN	CHEMBL1141466	1	Scientific Literature	Bioorg. Med. Chem. Lett.	2008	None
CHEMBL400043		0	635.64	1	2.33	13, KMI-1027	O=C(N[C@@H](Cc1ccccc1)[C@H](O)C(=O)Nc1cccc(-c2nn[nH]n2)c1)c1cc(=O)cc(C(=O)N2COC[C@@H]2c2ccccc2)o1	Inhibition	'='	96.0	%				UO_0000187					True	CHEMBL929601	Inhibition of human recombinant BACE1 at 2 uM by FRET assay	B	BAO_0000357	single protein format	Homo sapiens	None	None	None	None	CHEMBL4822	Beta-secretase 1	Homo sapiens	SINGLE PROTEIN	CHEMBL1141518	1	Scientific Literature	Bioorg. Med. Chem. Lett.	2008	None
CHEMBL253865		0	634.65	1	2.07	12, KMI-1030	O=C(N[C@@H](Cc1ccccc1)[C@H](O)C(=O)Nc1cccc(-c2nn[nH]n2)c1)c1cc(=O)cc(C(=O)N2COC[C@@H]2c2ccccc2)[nH]1	Inhibition	'='	36.0	%				UO_0000187					False	CHEMBL929602	Inhibition of human recombinant BACE1 at 0.2 uM by FRET assay	B	BAO_0000357	single protein format	Homo sapiens	None	None	None	None	CHEMBL4822	Beta-secretase 1	Homo sapiens	SINGLE PROTEIN	CHEMBL1141518	1	Scientific Literature	Bioorg. Med. Chem. Lett.	2008	None
CHEMBL401473		0	618.72	1	4.56	7	CCNc1cc(C(=O)N[C@@H](Cc2ccccc2)[C@H](O)CNCc2cccc(C(F)(F)F)c2)cc(N2CCCCS2(=O)=O)c1	IC50	'='	21.0	nM	7.68			UO_0000065	12.41	0.24	3.12	6.93	False	CHEMBL945840	Inhibition of BACE1 assessed as amyloid beta40 production in human SHSY5Y-APP-wt cells	B	BAO_0000219	cell-based format	Homo sapiens	None	None	None	None	CHEMBL4822	Beta-secretase 1	Homo sapiens	SINGLE PROTEIN	CHEMBL1140838	1	Scientific Literature	Bioorg. Med. Chem. Lett.	2008	None
CHEMBL254068		0	550.73	1	3.54	12	CCNc1cc(C(=O)N[C@@H](Cc2ccccc2)[C@H](O)CNCc2ccccc2)cc(N2CCCCS2(=O)=O)c1	IC50	'='	565.0	nM	6.25			UO_0000065	11.34	0.22	2.71	5.64	False	CHEMBL944899	Inhibition of BACE1 assessed as amyloid beta42 production in human SHSY5Y-APP-wt cells	B	BAO_0000219	cell-based format	Homo sapiens	None	None	None	None	CHEMBL4822	Beta-secretase 1	Homo sapiens	SINGLE PROTEIN	CHEMBL1140838	1	Scientific Literature	Bioorg. Med. Chem. Lett.	2008	None
CHEMBL399838		0	621.65	1	2.83	9	CC(C)(NC(=O)c1cc(=O)cc(C(=O)N[C@@H](Cc2ccccc2)[C@H](O)C(=O)Nc2cccc(-c3nn[nH]n3)c2)o1)c1ccccc1	Inhibition	'='	81.0	%				UO_0000187					True	CHEMBL929601	Inhibition of human recombinant BACE1 at 2 uM by FRET assay	B	BAO_0000357	single protein format	Homo sapiens	None	None	None	None	CHEMBL4822	Beta-secretase 1	Homo sapiens	SINGLE PROTEIN	CHEMBL1141518	1	Scientific Literature	Bioorg. Med. Chem. Lett.	2008	None
CHEMBL252205		0	604.67	1	3.27	6	CC(C)(NC(=O)c1cccc(C(=O)N[C@@H](Cc2ccccc2)[C@H](O)C(=O)Nc2cccc(-c3nn[nH]n3)c2)n1)c1ccccc1	Inhibition	'='	69.0	%				UO_0000187					True	CHEMBL929601	Inhibition of human recombinant BACE1 at 2 uM by FRET assay	B	BAO_0000357	single protein format	Homo sapiens	None	None	None	None	CHEMBL4822	Beta-secretase 1	Homo sapiens	SINGLE PROTEIN	CHEMBL1141518	1	Scientific Literature	Bioorg. Med. Chem. Lett.	2008	None
CHEMBL252910		0	602.71	1	1.82	31	COc1cccc(CNC[C@@H](O)[C@H](Cc2ccccc2)NC(=O)[C@H](CS(C)(=O)=O)NC(=O)OCc2nc(C)oc2C)c1	IC50						Not Determined						False	CHEMBL945883	Inhibition of memapsin 2 expressed in CHO cells	B	BAO_0000219	cell-based format	None	None	None	CHO	None	CHEMBL4822	Beta-secretase 1	Homo sapiens	SINGLE PROTEIN	CHEMBL1141466	1	Scientific Literature	Bioorg. Med. Chem. Lett.	2008	CHEMBL3308072
CHEMBL2349480		0	335.41	0	2.10	50, rac-50	CN1C(=O)C2(CC(C)(C)Cc3ccc(-c4cncnc4)cc32)N=C1N	EC50	'='	53.0	nM	7.28			UO_0000065	21.69	0.40	5.18	8.61	False	CHEMBL2352015	Inhibition of BACE1 in HEK293 cells expressing wild type APP assessed as level of amyloid beta (1 to 40) after 48 hrs by HTRF assay	B	BAO_0000219	cell-based format	Homo sapiens	None	None	HEK293	None	CHEMBL4822	Beta-secretase 1	Homo sapiens	SINGLE PROTEIN	CHEMBL2346596	1	Scientific Literature	J. Med. Chem.	2013	CHEMBL3307715
CHEMBL2349476		0	352.41	0	2.84	46, rac-46	CN1C(=O)C2(CC(C)(C)Cc3ccc(-c4cccnc4F)cc32)N=C1N	EC50	'='	16.0	nM	7.80			UO_0000065	22.12	0.41	4.96	10.89	False	CHEMBL2352015	Inhibition of BACE1 in HEK293 cells expressing wild type APP assessed as level of amyloid beta (1 to 40) after 48 hrs by HTRF assay	B	BAO_0000219	cell-based format	Homo sapiens	None	None	HEK293	None	CHEMBL4822	Beta-secretase 1	Homo sapiens	SINGLE PROTEIN	CHEMBL2346596	1	Scientific Literature	J. Med. Chem.	2013	CHEMBL3307715
CHEMBL2349506		0	374.44	0	2.66	36, rac-36	CC#Cc1cncc(-c2ccc3c(c2)C2(CC(C)(C)O3)N=C(N)N(C)C2=O)c1	EC50	'='	47.0	nM	7.33			UO_0000065	19.57	0.36	4.67	9.07	False	CHEMBL2352015	Inhibition of BACE1 in HEK293 cells expressing wild type APP assessed as level of amyloid beta (1 to 40) after 48 hrs by HTRF assay	B	BAO_0000219	cell-based format	Homo sapiens	None	None	HEK293	None	CHEMBL4822	Beta-secretase 1	Homo sapiens	SINGLE PROTEIN	CHEMBL2346596	1	Scientific Literature	J. Med. Chem.	2013	CHEMBL3307715
CHEMBL2349615		0	365.43	0	2.91	15, rac-15	COc1ccccc1-c1ccc2c(c1)C1(CC(C)(C)O2)N=C(N)N(C)C1=O	EC50						Not Determined						False	CHEMBL2352015	Inhibition of BACE1 in HEK293 cells expressing wild type APP assessed as level of amyloid beta (1 to 40) after 48 hrs by HTRF assay	B	BAO_0000219	cell-based format	Homo sapiens	None	None	HEK293	None	CHEMBL4822	Beta-secretase 1	Homo sapiens	SINGLE PROTEIN	CHEMBL2346596	1	Scientific Literature	J. Med. Chem.	2013	CHEMBL3307715
CHEMBL401496		0	368.44	0	3.98	3.a.12	N=C(N)NC(=O)Cn1c(-c2ccccc2)ccc1-c1ccc2ccccc2c1	Inhibition	'='	56.0	%				UO_0000187					False	CHEMBL944847	Inhibition of BACE1 at 10 uM by FRET assay	B	BAO_0000357	single protein format	None	None	None	None	None	CHEMBL4822	Beta-secretase 1	Homo sapiens	SINGLE PROTEIN	CHEMBL1140831	1	Scientific Literature	Bioorg. Med. Chem. Lett.	2008	None
CHEMBL399424		0	348.41	0	2.84	3.a.7	COc1ccc(-c2ccc(-c3ccccc3)n2CC(=O)NC(=N)N)cc1	Inhibition	'='	53.0	%				UO_0000187					False	CHEMBL944847	Inhibition of BACE1 at 10 uM by FRET assay	B	BAO_0000357	single protein format	None	None	None	None	None	CHEMBL4822	Beta-secretase 1	Homo sapiens	SINGLE PROTEIN	CHEMBL1140831	1	Scientific Literature	Bioorg. Med. Chem. Lett.	2008	None
CHEMBL252385		0	397.28	0	3.59	3.a.4	N=C(N)NC(=O)Cn1c(-c2ccccc2)ccc1-c1cccc(Br)c1	Inhibition	'='	68.0	%				UO_0000187					False	CHEMBL944847	Inhibition of BACE1 at 10 uM by FRET assay	B	BAO_0000357	single protein format	None	None	None	None	None	CHEMBL4822	Beta-secretase 1	Homo sapiens	SINGLE PROTEIN	CHEMBL1140831	1	Scientific Literature	Bioorg. Med. Chem. Lett.	2008	None
CHEMBL253236		0	421.71	0	4.79	3.b.8	N=C(N)NC(=O)Cn1c(-c2ccccc2Cl)ccc1-c1cc(Cl)ccc1Cl	Inhibition	'='	48.0	%				UO_0000187					False	CHEMBL944847	Inhibition of BACE1 at 10 uM by FRET assay	B	BAO_0000357	single protein format	None	None	None	None	None	CHEMBL4822	Beta-secretase 1	Homo sapiens	SINGLE PROTEIN	CHEMBL1140831	1	Scientific Literature	Bioorg. Med. Chem. Lett.	2008	None
CHEMBL398315		0	444.92	1	5.28	3.b.9	N=C(N)NC(=O)Cn1c(-c2ccc(Oc3ccccc3)cc2)ccc1-c1ccccc1Cl	IC50	'='	1100.0	nM	5.96			UO_0000065	13.39	0.25	0.68	6.40	False	CHEMBL944848	Inhibition of BACE1 by FRET assay	B	BAO_0000357	single protein format	None	None	None	None	None	CHEMBL4822	Beta-secretase 1	Homo sapiens	SINGLE PROTEIN	CHEMBL1140831	1	Scientific Literature	Bioorg. Med. Chem. Lett.	2008	None
CHEMBL400087		0	477.52	0	4.70	3.g.10	CC(=O)c1ccc(Oc2ccc(-c3ccc(-c4cccc(C#N)c4)n3CC(=O)NC(=N)N)cc2)cc1	IC50	'='	800.0	nM	6.10			UO_0000065	12.77	0.23	1.40	4.55	False	CHEMBL944848	Inhibition of BACE1 by FRET assay	B	BAO_0000357	single protein format	None	None	None	None	None	CHEMBL4822	Beta-secretase 1	Homo sapiens	SINGLE PROTEIN	CHEMBL1140831	1	Scientific Literature	Bioorg. Med. Chem. Lett.	2008	None
CHEMBL253031		0	428.47	0	4.76	3.d.9	N=C(N)NC(=O)Cn1c(-c2ccc(Oc3ccccc3)cc2)ccc1-c1cccc(F)c1	IC50	'='	1400.0	nM	5.85			UO_0000065	13.66	0.25	1.09	6.29	False	CHEMBL944848	Inhibition of BACE1 by FRET assay	B	BAO_0000357	single protein format	None	None	None	None	None	CHEMBL4822	Beta-secretase 1	Homo sapiens	SINGLE PROTEIN	CHEMBL1140831	1	Scientific Literature	Bioorg. Med. Chem. Lett.	2008	None
CHEMBL252219		0	482.54	0	4.84	3.c.10	COc1ccccc1-c1ccc(-c2ccc(Oc3ccc(C(C)=O)cc3)cc2)n1CC(=O)NC(=N)N	IC50	'='	1600.0	nM	5.80			UO_0000065	12.01	0.22	0.96	4.85	False	CHEMBL944848	Inhibition of BACE1 by FRET assay	B	BAO_0000357	single protein format	None	None	None	None	None	CHEMBL4822	Beta-secretase 1	Homo sapiens	SINGLE PROTEIN	CHEMBL1140831	1	Scientific Literature	Bioorg. Med. Chem. Lett.	2008	None
CHEMBL254504		0	407.48	0	4.17	3.g.13	Cc1ccc2cc(-c3ccc(-c4cccc(C#N)c4)n3CC(=O)NC(=N)N)ccc2c1	Inhibition	'='	46.0	%				UO_0000187					False	CHEMBL944847	Inhibition of BACE1 at 10 uM by FRET assay	B	BAO_0000357	single protein format	None	None	None	None	None	CHEMBL4822	Beta-secretase 1	Homo sapiens	SINGLE PROTEIN	CHEMBL1140831	1	Scientific Literature	Bioorg. Med. Chem. Lett.	2008	None
CHEMBL253886		0	362.43	0	3.15	3.f.5	COc1cccc(-c2ccc(-c3cccc(C)c3)n2CC(=O)NC(=N)N)c1	Inhibition	'='	57.0	%				UO_0000187					False	CHEMBL944847	Inhibition of BACE1 at 10 uM by FRET assay	B	BAO_0000357	single protein format	None	None	None	None	None	CHEMBL4822	Beta-secretase 1	Homo sapiens	SINGLE PROTEIN	CHEMBL1140831	1	Scientific Literature	Bioorg. Med. Chem. Lett.	2008	None
CHEMBL253448		0	400.46	0	4.43	3.d.13	Cc1ccc2cc(-c3ccc(-c4cccc(F)c4)n3CC(=O)NC(=N)N)ccc2c1	Inhibition	'='	61.0	%				UO_0000187					False	CHEMBL944847	Inhibition of BACE1 at 10 uM by FRET assay	B	BAO_0000357	single protein format	None	None	None	None	None	CHEMBL4822	Beta-secretase 1	Homo sapiens	SINGLE PROTEIN	CHEMBL1140831	1	Scientific Literature	Bioorg. Med. Chem. Lett.	2008	None
CHEMBL254088		0	382.85	0	3.49	3.c.3	COc1ccccc1-c1ccc(-c2cccc(Cl)c2)n1CC(=O)NC(=N)N	Inhibition	'='	51.0	%				UO_0000187					False	CHEMBL944847	Inhibition of BACE1 at 10 uM by FRET assay	B	BAO_0000357	single protein format	None	None	None	None	None	CHEMBL4822	Beta-secretase 1	Homo sapiens	SINGLE PROTEIN	CHEMBL1140831	1	Scientific Literature	Bioorg. Med. Chem. Lett.	2008	None
CHEMBL413995		0	411.49	0	2.20	7a	CS(=O)(=O)Nc1ccc(-c2ccc(-c3ccccc3)n2CC(=O)NC(=N)N)cc1	Inhibition	'='	65.0	%				UO_0000187					False	CHEMBL944847	Inhibition of BACE1 at 10 uM by FRET assay	B	BAO_0000357	single protein format	None	None	None	None	None	CHEMBL4822	Beta-secretase 1	Homo sapiens	SINGLE PROTEIN	CHEMBL1140831	1	Scientific Literature	Bioorg. Med. Chem. Lett.	2008	None
CHEMBL398349		0	443.55	0	4.35	6e	N=C(N)NC(=O)Cn1c(-c2ccccc2)ccc1-c1ccc(NC(=O)C2CCCCC2)cc1	Inhibition	'='	26.0	%				UO_0000187					False	CHEMBL944847	Inhibition of BACE1 at 10 uM by FRET assay	B	BAO_0000357	single protein format	None	None	None	None	None	CHEMBL4822	Beta-secretase 1	Homo sapiens	SINGLE PROTEIN	CHEMBL1140831	1	Scientific Literature	Bioorg. Med. Chem. Lett.	2008	None
CHEMBL251794		0	375.43	0	2.79	6a	CC(=O)Nc1ccc(-c2ccc(-c3ccccc3)n2CC(=O)NC(=N)N)cc1	Inhibition	'='	40.0	%				UO_0000187					False	CHEMBL944847	Inhibition of BACE1 at 10 uM by FRET assay	B	BAO_0000357	single protein format	None	None	None	None	None	CHEMBL4822	Beta-secretase 1	Homo sapiens	SINGLE PROTEIN	CHEMBL1140831	1	Scientific Literature	Bioorg. Med. Chem. Lett.	2008	None
CHEMBL252189		0	516.40	1	4.85	6g	N=C(N)NC(=O)Cn1c(-c2ccccc2)ccc1-c1ccc(NC(=O)c2cccc(Br)c2)cc1	IC50	'='	600.0	nM	6.22			UO_0000065	12.05	0.25	1.37	5.51	True	CHEMBL944848	Inhibition of BACE1 by FRET assay	B	BAO_0000357	single protein format	None	None	None	None	None	CHEMBL4822	Beta-secretase 1	Homo sapiens	SINGLE PROTEIN	CHEMBL1140831	1	Scientific Literature	Bioorg. Med. Chem. Lett.	2008	None
CHEMBL253237		0	486.96	1	5.48	3.b.10	CC(=O)c1ccc(Oc2ccc(-c3ccc(-c4ccccc4Cl)n3CC(=O)NC(=N)N)cc2)cc1	IC50	'='	3800.0	nM	5.42			UO_0000065	11.13	0.21	-0.06	4.92	False	CHEMBL944852	Inhibition of BACE1 assessed as reduction of total cellular amyloid beta formation by ELISA	B	BAO_0000357	single protein format	None	None	None	None	None	CHEMBL4822	Beta-secretase 1	Homo sapiens	SINGLE PROTEIN	CHEMBL1140831	1	Scientific Literature	Bioorg. Med. Chem. Lett.	2008	None
CHEMBL253865		0	634.65	1	2.07	12, KMI-1030	O=C(N[C@@H](Cc1ccccc1)[C@H](O)C(=O)Nc1cccc(-c2nn[nH]n2)c1)c1cc(=O)cc(C(=O)N2COC[C@@H]2c2ccccc2)[nH]1	IC50	'='	360.0	nM	6.44			UO_0000065	10.15	0.19	4.37	3.30	True	CHEMBL929600	Inhibition of human recombinant BACE1 by FRET assay	B	BAO_0000357	single protein format	Homo sapiens	None	None	None	None	CHEMBL4822	Beta-secretase 1	Homo sapiens	SINGLE PROTEIN	CHEMBL1141518	1	Scientific Literature	Bioorg. Med. Chem. Lett.	2008	None
CHEMBL2349468		0	358.45	0	3.18	(R)-45	CN1C(=O)[C@]2(CC(C)(C)Cc3ccc(-c4cccc(C#N)c4)cc32)N=C1N	IC50	'='	18.0	nM	7.75			UO_0000065	21.61	0.39	4.56	9.39	False	CHEMBL2352293	Inhibition of human recombinant BACE1 expressed in CHO cells using biotin-Lys-Thr-Glu-Glu-Ile-Ser-Glu-Val-Asn-Leu-Asp-Ala-Glu-Phe-Arg-His-Asp-Ser-Gly-Tyr-Glu-Val-His-His-Gln-Lys-Leu peptide as substrate incubated for 15 mins prior to substrate addition measured after 2 hrs by HTRF assay	B	BAO_0000219	cell-based format	Homo sapiens	None	None	CHO	None	CHEMBL4822	Beta-secretase 1	Homo sapiens	SINGLE PROTEIN	CHEMBL2346596	1	Scientific Literature	J. Med. Chem.	2013	CHEMBL3308072
CHEMBL2349477		0	386.91	0	3.66	47, rac-47	CN1C(=O)C2(CC(C)(C)Sc3ccc(-c4cncc(Cl)c4)cc32)N=C1N	IC50	'='	22.0	nM	7.66			UO_0000065	19.79	0.40	4.00	10.70	False	CHEMBL2352293	Inhibition of human recombinant BACE1 expressed in CHO cells using biotin-Lys-Thr-Glu-Glu-Ile-Ser-Glu-Val-Asn-Leu-Asp-Ala-Glu-Phe-Arg-His-Asp-Ser-Gly-Tyr-Glu-Val-His-His-Gln-Lys-Leu peptide as substrate incubated for 15 mins prior to substrate addition measured after 2 hrs by HTRF assay	B	BAO_0000219	cell-based format	Homo sapiens	None	None	CHO	None	CHEMBL4822	Beta-secretase 1	Homo sapiens	SINGLE PROTEIN	CHEMBL2346596	1	Scientific Literature	J. Med. Chem.	2013	CHEMBL3308072
CHEMBL2349498		0	341.46	0	3.28	28, rac-28	CN1C(=O)C2(CC(C)(C)Oc3ccc(C4CCCCC4)cc32)N=C1N	IC50	'='	278.0	nM	6.56			UO_0000065	19.20	0.36	3.28	9.65	False	CHEMBL2352293	Inhibition of human recombinant BACE1 expressed in CHO cells using biotin-Lys-Thr-Glu-Glu-Ile-Ser-Glu-Val-Asn-Leu-Asp-Ala-Glu-Phe-Arg-His-Asp-Ser-Gly-Tyr-Glu-Val-His-His-Gln-Lys-Leu peptide as substrate incubated for 15 mins prior to substrate addition measured after 2 hrs by HTRF assay	B	BAO_0000219	cell-based format	Homo sapiens	None	None	CHO	None	CHEMBL4822	Beta-secretase 1	Homo sapiens	SINGLE PROTEIN	CHEMBL2346596	1	Scientific Literature	J. Med. Chem.	2013	CHEMBL3308072
CHEMBL2349490		0	387.84	0	3.69	20, rac-20	CN1C(=O)C2(CC(C)(C)Oc3ccc(-c4cc(F)cc(Cl)c4)cc32)N=C1N	IC50	'='	39.0	nM	7.41			UO_0000065	19.10	0.37	3.72	10.91	False	CHEMBL2352293	Inhibition of human recombinant BACE1 expressed in CHO cells using biotin-Lys-Thr-Glu-Glu-Ile-Ser-Glu-Val-Asn-Leu-Asp-Ala-Glu-Phe-Arg-His-Asp-Ser-Gly-Tyr-Glu-Val-His-His-Gln-Lys-Leu peptide as substrate incubated for 15 mins prior to substrate addition measured after 2 hrs by HTRF assay	B	BAO_0000219	cell-based format	Homo sapiens	None	None	CHO	None	CHEMBL4822	Beta-secretase 1	Homo sapiens	SINGLE PROTEIN	CHEMBL2346596	1	Scientific Literature	J. Med. Chem.	2013	CHEMBL3308072
CHEMBL1098733		0	514.71	2	6.69	7	NC1=Nc2ccc3cc2CN1[C@H](C1CCCCC1)CCC(=O)N(C1CCCCC1)CCc1cccc(c1)O3	IC50	'='	17.0	nM	7.77			UO_0000065	15.10	0.28	1.08	10.92	False	CHEMBL1103873	Inhibition of BACE1 assessed as amyloid beta (1-40) production	B	BAO_0000357	single protein format	None	None	None	None	None	CHEMBL4822	Beta-secretase 1	Homo sapiens	SINGLE PROTEIN	CHEMBL1157115	1	Scientific Literature	Bioorg. Med. Chem. Lett.	2010	None
CHEMBL252276		0	679.88	1	3.41	21	CC(C)NC(=O)[C@@H](NC[C@@H](O)[C@H](Cc1ccccc1)NC(=O)c1cc(C(=O)N[C@H](C)c2ccccc2)cc(N(C)S(C)(=O)=O)c1)C(C)C	IC50						Not Determined						False	CHEMBL945883	Inhibition of memapsin 2 expressed in CHO cells	B	BAO_0000219	cell-based format	None	None	None	CHO	None	CHEMBL4822	Beta-secretase 1	Homo sapiens	SINGLE PROTEIN	CHEMBL1141466	1	Scientific Literature	Bioorg. Med. Chem. Lett.	2008	CHEMBL3308072
CHEMBL253929		0	667.83	1	4.55	22	C[C@@H](NC(=O)c1cc(C(=O)N[C@@H](Cc2ccccc2)[C@H](O)CNCc2ccc3cc[nH]c3c2)cc(N(C)S(C)(=O)=O)c1)c1ccccc1	IC50	'='	620.0	nM	6.21			UO_0000065	9.30	0.18	1.66	4.32	False	CHEMBL945883	Inhibition of memapsin 2 expressed in CHO cells	B	BAO_0000219	cell-based format	None	None	None	CHO	None	CHEMBL4822	Beta-secretase 1	Homo sapiens	SINGLE PROTEIN	CHEMBL1141466	1	Scientific Literature	Bioorg. Med. Chem. Lett.	2008	CHEMBL3308072
CHEMBL1098681		0	599.69	1	3.53	7	CC(C)CNC(=O)[C@H](C)C[C@H](O)[C@H](CC(C)C)NC(=O)[C@H](Cc1ccccc1)NC(=O)c1cc([N+](=O)[O-])cc([N+](=O)[O-])c1	Inhibition	'='	0.91	%				UO_0000187					False	CHEMBL1121184	Inhibition of human recombinant BACE1 using fluorescent peptide substrate at 10 ug/ml after 5 mins	B	BAO_0000357	single protein format	Homo sapiens	None	None	None	None	CHEMBL4822	Beta-secretase 1	Homo sapiens	SINGLE PROTEIN	CHEMBL1157871	1	Scientific Literature	Eur. J. Med. Chem.	2010	None
CHEMBL1088080		0	527.66	1	1.95	20	COc1ccc(CC(=O)N[C@@H](CO)C(=O)N[C@@H](CC(C)C)[C@@H](O)C[C@@H](C)C(=O)NCc2ccccc2)cc1	Inhibition	'='	25.09	%				UO_0000187					False	CHEMBL1121184	Inhibition of human recombinant BACE1 using fluorescent peptide substrate at 10 ug/ml after 5 mins	B	BAO_0000357	single protein format	Homo sapiens	None	None	None	None	CHEMBL4822	Beta-secretase 1	Homo sapiens	SINGLE PROTEIN	CHEMBL1157871	1	Scientific Literature	Eur. J. Med. Chem.	2010	None
CHEMBL1087609		0	509.69	1	3.72	1	CC(C)CNC(=O)[C@H](C)C[C@H](O)[C@H](CC(C)C)NC(=O)[C@H](Cc1ccccc1)NC(=O)c1ccccc1	IC50	'='	6930.0	nM	5.16			UO_0000065	10.12	0.19	1.44	4.80	False	CHEMBL1121185	Inhibition of human recombinant BACE1 using fluorescent peptide substrate after 5 mins	B	BAO_0000357	single protein format	Homo sapiens	None	None	None	None	CHEMBL4822	Beta-secretase 1	Homo sapiens	SINGLE PROTEIN	CHEMBL1157871	1	Scientific Literature	Eur. J. Med. Chem.	2010	None
CHEMBL1094663		0	824.89	3	0.37	27, KMI-809	CC(C)C[C@H](NC(=O)[C@@H](NC(=O)[C@@H](N)CNC(=O)c1[nH]c(=O)[nH]c(=O)c1F)C(C)C)C(=O)N[C@@H](Cc1ccccc1)[C@@H](O)C(=O)Nc1cccc(-c2noc(=S)[nH]2)c1	IC50	'='	10.2	nM	7.99			UO_0000065	9.69	0.19	7.62	2.67	False	CHEMBL1121355	Inhibition of human BACE1 by FRET assay	B	BAO_0000357	single protein format	Homo sapiens	None	None	None	None	CHEMBL4822	Beta-secretase 1	Homo sapiens	SINGLE PROTEIN	CHEMBL1158556	1	Scientific Literature	Bioorg. Med. Chem.	2010	None
CHEMBL1094663		0	824.89	3	0.37	27, KMI-809	CC(C)C[C@H](NC(=O)[C@@H](NC(=O)[C@@H](N)CNC(=O)c1[nH]c(=O)[nH]c(=O)c1F)C(C)C)C(=O)N[C@@H](Cc1ccccc1)[C@@H](O)C(=O)Nc1cccc(-c2noc(=S)[nH]2)c1	Inhibition	'>'	99.0	%				UO_0000187					False	CHEMBL1121353	Inhibition of human BACE1 at 2 uM by FRET assay	B	BAO_0000357	single protein format	Homo sapiens	None	None	None	None	CHEMBL4822	Beta-secretase 1	Homo sapiens	SINGLE PROTEIN	CHEMBL1158556	1	Scientific Literature	Bioorg. Med. Chem.	2010	None
CHEMBL255838		0	832.89	3	-0.24	14, KMI-574	CC(C)[C@H](NC(=O)[C@@H](N)CNC(=O)c1[nH]c(=O)[nH]c(=O)c1F)C(=O)N[C@@H](CC1CCCCC1)C(=O)N[C@@H](Cc1ccccc1)[C@@H](O)C(=O)Nc1cccc(-c2nn[nH]n2)c1	Inhibition	'='	97.0	%				UO_0000187					False	CHEMBL1121354	Inhibition of human BACE1 at 0.2 uM by FRET assay	B	BAO_0000357	single protein format	Homo sapiens	None	None	None	None	CHEMBL4822	Beta-secretase 1	Homo sapiens	SINGLE PROTEIN	CHEMBL1158556	1	Scientific Literature	Bioorg. Med. Chem.	2010	None
CHEMBL380420		0	695.77	2	0.92	18, KMI-596	CC(C)C[C@H](NC(=O)[C@@H](NC(=O)[C@@H](N)CCC(=O)O)C(C)C)C(=O)N[C@@H](Cc1ccccc1)[C@@H](O)C(=O)Nc1cccc(-c2noc(=O)[nH]2)c1	Inhibition	'='	66.0	%				UO_0000187					False	CHEMBL1121354	Inhibition of human BACE1 at 0.2 uM by FRET assay	B	BAO_0000357	single protein format	Homo sapiens	None	None	None	None	CHEMBL4822	Beta-secretase 1	Homo sapiens	SINGLE PROTEIN	CHEMBL1158556	1	Scientific Literature	Bioorg. Med. Chem.	2010	None
CHEMBL206874		0	711.84	2	2.29	21, KMI-666	CC(C)C[C@H](NC(=O)[C@@H](NC(=O)[C@@H](N)CCC(=O)O)C(C)C)C(=O)N[C@@H](Cc1ccccc1)[C@@H](O)C(=O)Nc1cccc(-c2n[nH]c(=S)o2)c1	Inhibition	'='	72.0	%				UO_0000187					False	CHEMBL1121354	Inhibition of human BACE1 at 0.2 uM by FRET assay	B	BAO_0000357	single protein format	Homo sapiens	None	None	None	None	CHEMBL4822	Beta-secretase 1	Homo sapiens	SINGLE PROTEIN	CHEMBL1158556	1	Scientific Literature	Bioorg. Med. Chem.	2010	None
CHEMBL254091		0	440.50	0	4.63	3.f.9	COc1cccc(-c2ccc(-c3ccc(Oc4ccccc4)cc3)n2CC(=O)NC(=N)N)c1	IC50	'='	1500.0	nM	5.82			UO_0000065	13.22	0.24	1.19	5.69	False	CHEMBL944848	Inhibition of BACE1 by FRET assay	B	BAO_0000357	single protein format	None	None	None	None	None	CHEMBL4822	Beta-secretase 1	Homo sapiens	SINGLE PROTEIN	CHEMBL1140831	1	Scientific Literature	Bioorg. Med. Chem. Lett.	2008	None
CHEMBL211214		0	472.34	0	2.92	9e	O=C(Nc1cc(Br)ccc1N1CCN(CCO)CC1)c1cc2ccccc2oc1=O	IC50	'='	630.0	nM	6.20			UO_0000065	13.13	0.28	3.28	7.21	True	CHEMBL871431	Inhibition of BACE1 by FRET assay	B	BAO_0000357	single protein format	Homo sapiens	None	None	None	None	CHEMBL4822	Beta-secretase 1	Homo sapiens	SINGLE PROTEIN	CHEMBL1138092	1	Scientific Literature	J. Med. Chem.	2006	None
CHEMBL431714		0	566.66	1	1.61	23a(trans)	CC(C)[C@H](NC(=O)CCc1ccccc1)C(=O)N[C@@H](C)C(=O)NN(CC(=O)O)C(=O)[C@H]1O[C@@H]1CCc1ccccc1	k obs / 1						Not Determined						False	CHEMBL653503	Tested for inhibition of granzyme B by the compound; ND = Not determined	B	BAO_0000357	single protein format	None	None	None	None	None	CHEMBL4822	Beta-secretase 1	Homo sapiens	SINGLE PROTEIN	CHEMBL1149106	1	Scientific Literature	J. Med. Chem.	2004	None
CHEMBL217068		0	318.38	0	2.83	3.a.1	N=C(N)NC(=O)Cn1c(-c2ccccc2)ccc1-c1ccccc1	Kd	'='	2800.0	nM	5.55			UO_0000065	17.44	0.32	2.72	6.62	False	CHEMBL944848	Inhibition of BACE1 by FRET assay	B	BAO_0000357	single protein format	None	None	None	None	None	CHEMBL4822	Beta-secretase 1	Homo sapiens	SINGLE PROTEIN	CHEMBL1140831	1	Scientific Literature	Bioorg. Med. Chem. Lett.	2008	None
CHEMBL255838		0	832.89	3	-0.24	KMI-574	CC(C)[C@H](NC(=O)[C@@H](N)CNC(=O)c1[nH]c(=O)[nH]c(=O)c1F)C(=O)N[C@@H](CC1CCCCC1)C(=O)N[C@@H](Cc1ccccc1)[C@@H](O)C(=O)Nc1cccc(-c2nn[nH]n2)c1	IC50	'='	5.6	nM	8.25			UO_0000065	9.91	0.19	8.49	2.65	True	CHEMBL930527	Inhibition of BACE1	B	BAO_0000357	single protein format	None	None	None	None	None	CHEMBL4822	Beta-secretase 1	Homo sapiens	SINGLE PROTEIN	CHEMBL1142296	1	Scientific Literature	Bioorg. Med. Chem. Lett.	2008	None
CHEMBL251862		0	563.74	1	3.37	2	CCNc1cc(C(=O)N[C@@H](Cc2ccccc2)[C@H](O)CN[C@@H](C)C(=O)NC2CCCCC2)cc(N2CCCC2=O)c1	IC50	'='	13.0	nM	7.89			UO_0000065	13.99	0.26	4.52	6.42	True	CHEMBL945831	Inhibition of BACE1	B	BAO_0000357	single protein format	None	None	None	None	None	CHEMBL4822	Beta-secretase 1	Homo sapiens	SINGLE PROTEIN	CHEMBL1140837	1	Scientific Literature	Bioorg. Med. Chem. Lett.	2008	None
CHEMBL399656		0	568.74	1	2.76	15	CCNc1cc(C(=O)N[C@@H](Cc2ccccc2)[C@H](O)CNCc2cnn(CC)c2)cc(N2CCCCS2(=O)=O)c1	IC50	'='	1113.0	nM	5.95			UO_0000065	10.47	0.20	3.19	4.63	False	CHEMBL944901	Inhibition of BACE1 assessed as amyloid beta42 production in human SHSY5Y-APP-swe cells	B	BAO_0000219	cell-based format	Homo sapiens	None	None	None	None	CHEMBL4822	Beta-secretase 1	Homo sapiens	SINGLE PROTEIN	CHEMBL1140838	1	Scientific Literature	Bioorg. Med. Chem. Lett.	2008	None
CHEMBL231646		0	556.71	1	4.32	19e	CCCN(CCC)C(=O)c1cc(C#N)cc(C(=O)N[C@@H](Cc2ccccc2)[C@H](O)CNCc2cccc(OC)c2)c1	IC50	'='	90.0	nM	7.05			UO_0000065	12.66	0.23	2.73	6.14	False	CHEMBL888968	Inhibition of BACE1	B	BAO_0000357	single protein format	None	None	None	None	None	CHEMBL4822	Beta-secretase 1	Homo sapiens	SINGLE PROTEIN	CHEMBL1144655	1	Scientific Literature	Bioorg. Med. Chem. Lett.	2007	None
CHEMBL589163		0	277.41	0	2.67	2c	CN1C(=O)C(C2CCCCC2)(C2CCCCC2)N=C1N	IC50	'='	1080.0	nM	5.97			UO_0000065	21.51	0.41	3.30	10.17	False	CHEMBL1042914	Inhibition of human BACE1 by FRET assay	B	BAO_0000357	single protein format	Homo sapiens	None	None	None	None	CHEMBL4822	Beta-secretase 1	Homo sapiens	SINGLE PROTEIN	CHEMBL1153180	1	Scientific Literature	Bioorg. Med. Chem. Lett.	2010	None
CHEMBL85379		0	711.80	2	3.14	22	CC[C@H](C)[C@H](O)C(=O)N[C@@H](CC(F)F)C(=O)N[C@@H](Cc1ccccc1)[C@@H](O)C[C@@H](CC(F)F)C(=O)N[C@H](C(=O)NCc1ccncc1)C(C)C	IC50	'='	3180.0	nM	5.50			UO_0000065	7.72	0.15	2.36	3.24	False	CHEMBL653509	In vitro inhibitory activity against Beta-secretase 1 in human HEK293 cells	B	BAO_0000219	cell-based format	None	None	None	HEK293	None	CHEMBL4822	Beta-secretase 1	Homo sapiens	SINGLE PROTEIN	CHEMBL1146699	1	Scientific Literature	Bioorg. Med. Chem. Lett.	2004	CHEMBL3307715
CHEMBL217068		0	318.38	0	2.83	1	N=C(N)NC(=O)Cn1c(-c2ccccc2)ccc1-c1ccccc1	ED50	'='	8.9	uM		Non standard unit for type		UO_0000064					False	CHEMBL899465	Inhibition of BACE1 by cellular ELISA	F	BAO_0000019	assay format	None	None	None	None	None	CHEMBL4822	Beta-secretase 1	Homo sapiens	SINGLE PROTEIN	CHEMBL1137439	1	Scientific Literature	Bioorg. Med. Chem. Lett.	2007	None
CHEMBL236850		0	335.43	0	3.42	6a	NC(N)=NC(=O)Cc1c(-c2ccccc2)csc1-c1ccccc1	IC50	'='	8300.0	nM	5.08			UO_0000065	15.15	0.29	1.66	6.24	False	CHEMBL899464	Inhibition of BACE1 by FRET assay	B	BAO_0000357	single protein format	None	None	None	None	None	CHEMBL4822	Beta-secretase 1	Homo sapiens	SINGLE PROTEIN	CHEMBL1137439	1	Scientific Literature	Bioorg. Med. Chem. Lett.	2007	None
CHEMBL237283		0	553.01	1	4.38	10d	N/C(=N/C(=O)Cc1c(-c2ccccc2Cl)csc1-c1ccc(C(=O)NCC(F)(F)F)cc1)NCCCO	IC50	'='	200.0	nM	6.70			UO_0000065	12.11	0.25	2.32	5.73	False	CHEMBL899464	Inhibition of BACE1 by FRET assay	B	BAO_0000357	single protein format	None	None	None	None	None	CHEMBL4822	Beta-secretase 1	Homo sapiens	SINGLE PROTEIN	CHEMBL1137439	1	Scientific Literature	Bioorg. Med. Chem. Lett.	2007	None
CHEMBL510508	PHLOROFUCOFUROECKOL A	0	602.46	4	6.42	4	Oc1cc(O)cc(Oc2c(O)cc(O)c3c2Oc2c(O)cc4oc5c(Oc6cc(O)cc(O)c6)c(O)cc(O)c5c4c2O3)c1	IC50	'='	2130.0	nM	5.67			UO_0000065	9.41	0.18	-0.75	2.44	False	CHEMBL1117923	Inhibition of human recombinant BACE1 after 60 mins by FRET assay	B	BAO_0000357	single protein format	Homo sapiens	None	None	None	None	CHEMBL4822	Beta-secretase 1	Homo sapiens	SINGLE PROTEIN	CHEMBL1155522	1	Scientific Literature	Bioorg. Med. Chem. Lett.	2010	None
CHEMBL471187	ECKOL	0	372.29	1	3.61	3	Oc1cc(O)cc(Oc2c(O)cc(O)c3c2Oc2c(O)cc(O)cc2O3)c1	IC50	'='	12200.0	nM	4.91			UO_0000065	13.20	0.25	1.30	3.30	False	CHEMBL1117923	Inhibition of human recombinant BACE1 after 60 mins by FRET assay	B	BAO_0000357	single protein format	Homo sapiens	None	None	None	None	CHEMBL4822	Beta-secretase 1	Homo sapiens	SINGLE PROTEIN	CHEMBL1155522	1	Scientific Literature	Bioorg. Med. Chem. Lett.	2010	None
CHEMBL508791	DIECKOL	0	742.55	4	7.62	5	Oc1cc(O)cc(Oc2c(O)cc(O)c3c2Oc2c(O)cc(Oc4c(O)cc(Oc5c(O)cc(O)c6c5Oc5c(O)cc(O)cc5O6)cc4O)cc2O3)c1	Activity						Dose-dependent effect						False	CHEMBL1117923	Inhibition of human recombinant BACE1 after 60 mins by FRET assay	B	BAO_0000357	single protein format	Homo sapiens	None	None	None	None	CHEMBL4822	Beta-secretase 1	Homo sapiens	SINGLE PROTEIN	CHEMBL1155522	1	Scientific Literature	Bioorg. Med. Chem. Lett.	2010	None
CHEMBL50	QUERCETIN	3	302.24	0	1.99	Quercetin	O=c1c(O)c(-c2ccc(O)c(O)c2)oc2cc(O)cc(O)c12	Ki	'='	14000.0	nM	4.85			UO_0000065	16.06	0.30	2.86	3.70	False	CHEMBL1117924	Noncompetitive inhibition of human recombinant BACE1 after 60 mins by Dixon plot analysis	B	BAO_0000357	single protein format	Homo sapiens	None	None	None	None	CHEMBL4822	Beta-secretase 1	Homo sapiens	SINGLE PROTEIN	CHEMBL1155522	1	Scientific Literature	Bioorg. Med. Chem. Lett.	2010	None
CHEMBL1210432		0	535.71	1	4.41	48	CS(=O)(=O)N(c1ccccc1)c1cccc(C(=O)N[C@@H](Cc2ccccc2)[C@H](O)CNC2CCCCC2)c1	IC50	'='	243.0	nM	6.61			UO_0000065	12.35	0.24	2.20	6.70	False	CHEMBL1211665	Inhibition of BACE1	B	BAO_0000357	single protein format	None	None	None	None	None	CHEMBL4822	Beta-secretase 1	Homo sapiens	SINGLE PROTEIN	CHEMBL1208699	1	Scientific Literature	Bioorg. Med. Chem. Lett.	2010	None
CHEMBL63354	AMENTOFLAVONE	0	538.46	3	5.13	1	O=c1cc(-c2ccc(O)c(-c3c(O)cc(O)c4c(=O)cc(-c5ccc(O)cc5)oc34)c2)oc2cc(O)cc(O)c12	IC50	'='	1540.0	nM	5.81			UO_0000065	10.79	0.20	0.68	3.20	False	CHEMBL1211753	Inhibition of BACE1 after 60 mins by FRET assay	B	BAO_0000357	single protein format	None	None	None	None	None	CHEMBL4822	Beta-secretase 1	Homo sapiens	SINGLE PROTEIN	CHEMBL1208740	1	Scientific Literature	Bioorg. Med. Chem. Lett.	2010	None
CHEMBL378188	BILOBETIN	0	552.49	2	5.44	3	COc1ccc(-c2cc(=O)c3c(O)cc(O)cc3o2)cc1-c1c(O)cc(O)c2c(=O)cc(-c3ccc(O)cc3)oc12	IC50	'='	2020.0	nM	5.70			UO_0000065	10.31	0.19	0.25	3.33	False	CHEMBL1211753	Inhibition of BACE1 after 60 mins by FRET assay	B	BAO_0000357	single protein format	None	None	None	None	None	CHEMBL4822	Beta-secretase 1	Homo sapiens	SINGLE PROTEIN	CHEMBL1208740	1	Scientific Literature	Bioorg. Med. Chem. Lett.	2010	None
CHEMBL377324	GINKGETIN	0	566.52	2	5.74	6	COc1cc(O)c2c(=O)cc(-c3ccc(OC)c(-c4c(O)cc(O)c5c(=O)cc(-c6ccc(O)cc6)oc45)c3)oc2c1	IC50	'='	4180.0	nM	5.38			UO_0000065	9.49	0.17	-0.36	3.37	False	CHEMBL1211753	Inhibition of BACE1 after 60 mins by FRET assay	B	BAO_0000357	single protein format	None	None	None	None	None	CHEMBL4822	Beta-secretase 1	Homo sapiens	SINGLE PROTEIN	CHEMBL1208740	1	Scientific Literature	Bioorg. Med. Chem. Lett.	2010	None
CHEMBL203120		0	524.34	0	4.26	3c	O=C(Nc1cc(Br)ccc1N1CCNCC1)c1cccc2ccccc12.O=C(O)C(F)(F)F	IC50	'='	1000.0	nM	6.00			UO_0000065	14.62	0.32	1.74	13.52	False	CHEMBL863816	Inhibition of BACE1 activity by FRET assay	B	BAO_0000357	single protein format	Homo sapiens	None	None	None	None	CHEMBL4822	Beta-secretase 1	Homo sapiens	SINGLE PROTEIN	CHEMBL1146938	1	Scientific Literature	Bioorg. Med. Chem. Lett.	2006	None
CHEMBL394596		0	603.76	1	4.63	19n	CCCN(CCC)C(=O)c1cc(C(=O)N[C@@H](Cc2ccccc2)[C@H](O)CNCc2cccc(OC)c2)cc(C(=O)OCC)c1	IC50	'='	132.0	nM	6.88			UO_0000065	11.39	0.21	2.25	5.87	False	CHEMBL888968	Inhibition of BACE1	B	BAO_0000357	single protein format	None	None	None	None	None	CHEMBL4822	Beta-secretase 1	Homo sapiens	SINGLE PROTEIN	CHEMBL1144655	1	Scientific Literature	Bioorg. Med. Chem. Lett.	2007	None
CHEMBL401320		0	589.74	2	5.45	25	CC(=O)c1ccccc1-c1cc(C(=O)N[C@@H](Cc2ccccc2)[C@H](O)CN2CCC2)cc(C(=O)N[C@H](C)c2ccccc2)c1	IC50	'>'	10000.0	nM				UO_0000065					False	CHEMBL942114	Inhibition of BACE1	B	BAO_0000357	single protein format	None	None	None	None	None	CHEMBL4822	Beta-secretase 1	Homo sapiens	SINGLE PROTEIN	CHEMBL1140597	1	Scientific Literature	Bioorg. Med. Chem. Lett.	2007	None
CHEMBL400916		0	625.77	2	6.86	21	CC(=O)c1ccccc1-c1cc(C(=O)N[C@@H](Cc2ccccc2)[C@H](O)CNc2ccccc2)cc(C(=O)N[C@H](C)c2ccccc2)c1	IC50	'='	110.0	nM	6.96			UO_0000065	11.12	0.20	0.10	6.47	False	CHEMBL942114	Inhibition of BACE1	B	BAO_0000357	single protein format	None	None	None	None	None	CHEMBL4822	Beta-secretase 1	Homo sapiens	SINGLE PROTEIN	CHEMBL1140597	1	Scientific Literature	Bioorg. Med. Chem. Lett.	2007	None
CHEMBL254633		0	603.76	2	5.89	19	CC(=O)c1ccccc1-c1cc(C(=O)N[C@@H](Cc2ccccc2)[C@H](O)CNC2CCC2)cc(C(=O)N[C@H](C)c2ccccc2)c1	IC50	'='	1400.0	nM	5.85			UO_0000065	9.70	0.18	-0.04	5.44	False	CHEMBL942114	Inhibition of BACE1	B	BAO_0000357	single protein format	None	None	None	None	None	CHEMBL4822	Beta-secretase 1	Homo sapiens	SINGLE PROTEIN	CHEMBL1140597	1	Scientific Literature	Bioorg. Med. Chem. Lett.	2007	None
CHEMBL95424		0	676.86	2	1.64	4	CC(C)C[C@H](NC(=O)[C@H](CC(N)=O)NC(=O)[C@@H](NC(=O)OC(C)(C)C)C(C)C)[C@@H](O)C[C@@H](C)C(=O)N[C@@H](C)C(=O)NCc1ccccc1	Ki	'='	61.4	nM	7.21			UO_0000065	10.65	0.21	5.57	3.31	False	CHEMBL942114	Inhibition of BACE1	B	BAO_0000357	single protein format	None	None	None	None	None	CHEMBL4822	Beta-secretase 1	Homo sapiens	SINGLE PROTEIN	CHEMBL1140597	1	Scientific Literature	Bioorg. Med. Chem. Lett.	2007	None
CHEMBL273916		0	640.84	1	2.30	3	CC(C)C[C@H](NC(=O)[C@H](CS(C)(=O)=O)NC(=O)OC(C)(C)C)[C@@H](O)C[C@@H](C)C(=O)N[C@H](C(=O)NCc1ccccc1)C(C)C	Ki	'='	1129.0	nM	5.95			UO_0000065	9.28	0.18	3.65	3.30	True	CHEMBL942114	Inhibition of BACE1	B	BAO_0000357	single protein format	None	None	None	None	None	CHEMBL4822	Beta-secretase 1	Homo sapiens	SINGLE PROTEIN	CHEMBL1140597	1	Scientific Literature	Bioorg. Med. Chem. Lett.	2007	None
CHEMBL271914		0	537.06	2	5.34	14	CCCOc1ccc(-c2ccc(-c3ccccc3Cl)n2CC(=O)/N=C(/N)N[C@H]2CC[C@H](C(=O)O)CC2)cc1	ED50	'='	10.4	uM		Non standard unit for type		UO_0000064					False	CHEMBL930554	Inhibition of BACE1 in CHO cells expressing human APP assessed as reduction of amyloid beta production	B	BAO_0000219	cell-based format	None	None	None	CHO	None	CHEMBL4822	Beta-secretase 1	Homo sapiens	SINGLE PROTEIN	CHEMBL1142260	1	Scientific Literature	Bioorg. Med. Chem. Lett.	2008	CHEMBL3308072
CHEMBL272970		0	481.98	0	3.57	18	CCCOc1ccc(-c2ccc(-c3ccccc3Cl)n2CC(=O)/N=C(/N)NCCC(N)=O)cc1	ED50						Not Determined						False	CHEMBL930554	Inhibition of BACE1 in CHO cells expressing human APP assessed as reduction of amyloid beta production	B	BAO_0000219	cell-based format	None	None	None	CHO	None	CHEMBL4822	Beta-secretase 1	Homo sapiens	SINGLE PROTEIN	CHEMBL1142260	1	Scientific Literature	Bioorg. Med. Chem. Lett.	2008	CHEMBL3308072
CHEMBL404020		0	486.69	1	5.36	45	N/C(=N/C(=O)Cn1c(-c2ccccc2)ccc1C12CC3CC(CC(C3)C1)C2)NCCc1ccsc1	IC50	'='	565.0	nM	6.25			UO_0000065	12.84	0.24	0.89	8.63	False	CHEMBL930550	Inhibition of BACE1	B	BAO_0000357	single protein format	None	None	None	None	None	CHEMBL4822	Beta-secretase 1	Homo sapiens	SINGLE PROTEIN	CHEMBL1142260	1	Scientific Literature	Bioorg. Med. Chem. Lett.	2008	None
CHEMBL404256		0	458.65	1	5.39	40	N/C(=N/C(=O)Cn1c(-c2ccccc2)ccc1C12CC3CC(CC(C3)C1)C2)NC1CCCCC1	IC50	'='	7200.0	nM	5.14			UO_0000065	11.21	0.21	-0.25	7.10	False	CHEMBL930550	Inhibition of BACE1	B	BAO_0000357	single protein format	None	None	None	None	None	CHEMBL4822	Beta-secretase 1	Homo sapiens	SINGLE PROTEIN	CHEMBL1142260	1	Scientific Literature	Bioorg. Med. Chem. Lett.	2008	None
CHEMBL438355		0	443.60	0	4.36	30	N#CCCCN/C(N)=N\C(=O)Cn1c(-c2ccccc2)ccc1C12CC3CC(CC(C3)C1)C2	ED50	'='	4.4	uM		Non standard unit for type		UO_0000064					False	CHEMBL930554	Inhibition of BACE1 in CHO cells expressing human APP assessed as reduction of amyloid beta production	B	BAO_0000219	cell-based format	None	None	None	CHO	None	CHEMBL4822	Beta-secretase 1	Homo sapiens	SINGLE PROTEIN	CHEMBL1142260	1	Scientific Literature	Bioorg. Med. Chem. Lett.	2008	CHEMBL3308072
CHEMBL404144		0	677.82	1	3.68	29	COc1cccc(CNC[C@@H](O)[C@H](Cc2ccccc2)NC(=O)c2cc(C(=O)NC(C)c3nc(C)oc3C)cc(N(C)S(C)(=O)=O)c2)c1	IC50						Not Determined						False	CHEMBL945883	Inhibition of memapsin 2 expressed in CHO cells	B	BAO_0000219	cell-based format	None	None	None	CHO	None	CHEMBL4822	Beta-secretase 1	Homo sapiens	SINGLE PROTEIN	CHEMBL1141466	1	Scientific Literature	Bioorg. Med. Chem. Lett.	2008	CHEMBL3308072
CHEMBL1271244		0	426.40	0	3.52	31	CN1C(=O)[C@@](c2ccc(OC(F)F)cc2)(c2cccc(-c3cccnc3F)c2)N=C1N	IC50	'='	10.0	nM	8.00			UO_0000065	18.76	0.35	4.48	9.90	False	CHEMBL1273970	Inhibition of human BACE1 by FRET assay	B	BAO_0000357	single protein format	Homo sapiens	None	None	None	None	CHEMBL4822	Beta-secretase 1	Homo sapiens	SINGLE PROTEIN	CHEMBL1268920	1	Scientific Literature	Bioorg. Med. Chem. Lett.	2010	None
CHEMBL1269918		0	327.36	0	2.07	37	CN1C(=O)[C@](c2ccccc2)(c2ccc(OCCF)cc2)N=C1N	IC50	'='	1240.0	nM	5.91			UO_0000065	18.04	0.34	3.84	8.70	False	CHEMBL1273970	Inhibition of human BACE1 by FRET assay	B	BAO_0000357	single protein format	Homo sapiens	None	None	None	None	CHEMBL4822	Beta-secretase 1	Homo sapiens	SINGLE PROTEIN	CHEMBL1268920	1	Scientific Literature	Bioorg. Med. Chem. Lett.	2010	None
CHEMBL1270133		0	401.46	0	3.91	42	CCC(C)Cc1cccc([C@@]2(c3ccc(OC(F)F)cc3)N=C(N)N(C)C2=O)c1	IC50	'='	110.0	nM	6.96			UO_0000065	17.33	0.33	3.05	10.25	False	CHEMBL1273970	Inhibition of human BACE1 by FRET assay	B	BAO_0000357	single protein format	Homo sapiens	None	None	None	None	CHEMBL4822	Beta-secretase 1	Homo sapiens	SINGLE PROTEIN	CHEMBL1268920	1	Scientific Literature	Bioorg. Med. Chem. Lett.	2010	None
CHEMBL1270729		0	429.47	0	3.76	54	COCCC/C=C/c1cccc([C@@]2(c3ccc(OC(F)F)cc3)N=C(N)N(C)C2=O)c1	IC50	'='	50.0	nM	7.30			UO_0000065	17.00	0.32	3.54	9.46	False	CHEMBL1273970	Inhibition of human BACE1 by FRET assay	B	BAO_0000357	single protein format	Homo sapiens	None	None	None	None	CHEMBL4822	Beta-secretase 1	Homo sapiens	SINGLE PROTEIN	CHEMBL1268920	1	Scientific Literature	Bioorg. Med. Chem. Lett.	2010	None
CHEMBL1271142		0	429.44	0	3.81	63	CN1C(=O)[C@@](c2ccc(OC(F)F)cc2)(c2cccc(C#CCCCCF)c2)N=C1N	IC50	'='	40.0	nM	7.40			UO_0000065	17.23	0.33	3.59	10.89	False	CHEMBL1273970	Inhibition of human BACE1 by FRET assay	B	BAO_0000357	single protein format	Homo sapiens	None	None	None	None	CHEMBL4822	Beta-secretase 1	Homo sapiens	SINGLE PROTEIN	CHEMBL1268920	1	Scientific Literature	Bioorg. Med. Chem. Lett.	2010	None
CHEMBL1271452		0	413.42	0	2.71	68	COCCC#Cc1cccc([C@@]2(c3ccc(OC(F)F)cc3)N=C(N)N(C)C2=O)c1	IC50	'='	20.0	nM	7.70			UO_0000065	18.62	0.35	4.99	9.98	False	CHEMBL1273970	Inhibition of human BACE1 by FRET assay	B	BAO_0000357	single protein format	Homo sapiens	None	None	None	None	CHEMBL4822	Beta-secretase 1	Homo sapiens	SINGLE PROTEIN	CHEMBL1268920	1	Scientific Literature	Bioorg. Med. Chem. Lett.	2010	None
CHEMBL1270028		0	411.36	0	2.81	72	CN1C(=O)[C@@](c2ccc(OC(F)F)cc2)(c2ccc(F)c(OCCF)c2)N=C1N	IC50	'='	120.0	nM	6.92			UO_0000065	16.82	0.33	4.11	8.97	False	CHEMBL1273970	Inhibition of human BACE1 by FRET assay	B	BAO_0000357	single protein format	Homo sapiens	None	None	None	None	CHEMBL4822	Beta-secretase 1	Homo sapiens	SINGLE PROTEIN	CHEMBL1268920	1	Scientific Literature	Bioorg. Med. Chem. Lett.	2010	None
CHEMBL1270240		0	401.41	0	3.11	76	CN1C(=O)[C@@](c2ccc(OC(F)F)cc2)(c2cccc(OCC3CC3)c2)N=C1N	IC50	'='	20.0	nM	7.70			UO_0000065	19.18	0.36	4.59	9.98	False	CHEMBL1273970	Inhibition of human BACE1 by FRET assay	B	BAO_0000357	single protein format	Homo sapiens	None	None	None	None	CHEMBL4822	Beta-secretase 1	Homo sapiens	SINGLE PROTEIN	CHEMBL1268920	1	Scientific Literature	Bioorg. Med. Chem. Lett.	2010	None
CHEMBL494186		0	382.42	0	3.30	8	COc1ccc(C(Cc2cc([N+](=O)[O-])ccc2OC)c2cn(C)c(N)n2)cc1	IC50	'='	470.0	nM	6.33			UO_0000065	16.55	0.31	3.03	6.00	True	CHEMBL970530	Inhibition of BACE1 at pH 6.5	B	BAO_0000357	single protein format	None	None	None	None	None	CHEMBL4822	Beta-secretase 1	Homo sapiens	SINGLE PROTEIN	CHEMBL1136900	1	Scientific Literature	Bioorg. Med. Chem. Lett.	2009	None
CHEMBL1076907		0	822.03	2	4.60	29	CSCC[C@H](NC(=O)[C@@H](NC(=O)OC(C)(C)C)C(C)C)C(=O)N[C@@H](COCc1cc(F)cc(F)c1)[C@@H](O)C[C@@H](C)C(=O)N[C@H](C(=O)NCc1ccccc1)C(C)C	IC50	'='	10000.0	nM	5.00			UO_0000065	6.08	0.12	0.40	2.71	False	CHEMBL1106031	Inhibition of BACE1 after 30 mins by homogeneous time resolved fluorescence assay	B	BAO_0000357	single protein format	None	None	None	None	None	CHEMBL4822	Beta-secretase 1	Homo sapiens	SINGLE PROTEIN	CHEMBL1154862	1	Scientific Literature	Eur. J. Med. Chem.	2010	None
CHEMBL399595		0	445.59	0	2.75	4d	CN(c1cc2cc(n1)CCCCCc1cccc(c1)C[C@@](C)(N)C(=O)OC2)S(C)(=O)=O	IC50	'='	15000.0	nM	4.82			UO_0000065	10.83	0.21	2.07	4.70	False	CHEMBL898740	Inhibition of BACE1	B	BAO_0000357	single protein format	None	None	None	None	None	CHEMBL4822	Beta-secretase 1	Homo sapiens	SINGLE PROTEIN	CHEMBL1137488	1	Scientific Literature	Bioorg. Med. Chem. Lett.	2007	None
CHEMBL584109		0	381.52	0	3.46	35	CCc1cc(C2(C34CC5CC(CC(C5)C3)C4)N=C(N)N(C)C2=O)ccc1OC	IC50	'='	280.0	nM	6.55			UO_0000065	17.18	0.32	3.09	9.65	False	CHEMBL1044549	Inhibition of human BACE1 by FRET based peptide cleavage assay	B	BAO_0000357	single protein format	Homo sapiens	None	None	None	None	CHEMBL4822	Beta-secretase 1	Homo sapiens	SINGLE PROTEIN	CHEMBL1156789	1	Scientific Literature	J. Med. Chem.	2010	None
CHEMBL567258		0	444.39	0	3.82	56	CN1C(=O)C(c2ccc(OC(F)(F)F)cc2)(c2cccc(-c3cccnc3F)c2)N=C1N	IC50	'='	60.0	nM	7.22			UO_0000065	16.25	0.31	3.40	8.94	True	CHEMBL1044549	Inhibition of human BACE1 by FRET based peptide cleavage assay	B	BAO_0000357	single protein format	Homo sapiens	None	None	None	None	CHEMBL4822	Beta-secretase 1	Homo sapiens	SINGLE PROTEIN	CHEMBL1156789	1	Scientific Literature	J. Med. Chem.	2010	None
CHEMBL582044		0	290.37	0	2.36	2	NC1=NC(c2ccccc2)(c2ccccc2)C2=NCCCN12	IC50	'='	38000.0	nM	4.42			UO_0000065	15.22	0.27	2.06	8.19	True	CHEMBL1044549	Inhibition of human BACE1 by FRET based peptide cleavage assay	B	BAO_0000357	single protein format	Homo sapiens	None	None	None	None	CHEMBL4822	Beta-secretase 1	Homo sapiens	SINGLE PROTEIN	CHEMBL1156789	1	Scientific Literature	J. Med. Chem.	2010	None
CHEMBL567053		0	279.34	0	2.11	23	CCN1C(=O)C(c2ccccc2)(c2ccccc2)N=C1N	Inhibition	'='	25.0	%				UO_0000187					False	CHEMBL1044558	Inhibition of human BACE1 at 5 uM by FRET based peptide cleavage assay	B	BAO_0000357	single protein format	Homo sapiens	None	None	None	None	CHEMBL4822	Beta-secretase 1	Homo sapiens	SINGLE PROTEIN	CHEMBL1156789	1	Scientific Literature	J. Med. Chem.	2010	None
CHEMBL566415		0	386.41	0	2.51	52	CN1C(=O)C(c2cccc(-c3cccnc3)c2)(c2ccc3c(c2)OCO3)N=C1N	EC50	'='	680.0	nM	6.17			UO_0000065	15.96	0.29	3.66	6.85	False	CHEMBL1044552	Inhibition of BACE1 expressed in CHOK1 cells coexpressing human recombinant wild type APP assessed as blockade of amyloid beta production by ELISA	B	BAO_0000219	cell-based format	None	None	None	CHO-K1	None	CHEMBL4822	Beta-secretase 1	Homo sapiens	SINGLE PROTEIN	CHEMBL1156789	1	Scientific Literature	J. Med. Chem.	2010	CHEMBL3307512
CHEMBL251862		0	563.74	1	3.37	2	CCNc1cc(C(=O)N[C@@H](Cc2ccccc2)[C@H](O)CN[C@@H](C)C(=O)NC2CCCCC2)cc(N2CCCC2=O)c1	IC50	'='	310.0	nM	6.51			UO_0000065	11.55	0.22	3.14	5.30	True	CHEMBL945834	Inhibition of BACE1 assessed as beta amyloid 40 production by cell based assay	B	BAO_0000219	cell-based format	None	None	None	None	None	CHEMBL4822	Beta-secretase 1	Homo sapiens	SINGLE PROTEIN	CHEMBL1140837	1	Scientific Literature	Bioorg. Med. Chem. Lett.	2008	None
CHEMBL252458		0	536.76	2	5.14	12	CCNc1cc(C(=O)N[C@@H](Cc2ccccc2)[C@H](O)CNC(C)(C)CCCC(C)C)cc(N2CCCC2=O)c1	IC50	'='	230.0	nM	6.64			UO_0000065	12.37	0.23	1.50	7.08	False	CHEMBL945834	Inhibition of BACE1 assessed as beta amyloid 40 production by cell based assay	B	BAO_0000219	cell-based format	None	None	None	None	None	CHEMBL4822	Beta-secretase 1	Homo sapiens	SINGLE PROTEIN	CHEMBL1140837	1	Scientific Literature	Bioorg. Med. Chem. Lett.	2008	None
CHEMBL253866		0	587.64	2	6.13	4	CCOc1cc(C(=O)N[C@@H](Cc2ccccc2)[C@H](O)CNCc2cccc(C(F)(F)F)c2)cc(-c2ccccc2C#N)c1	IC50	'='	160.0	nM	6.80			UO_0000065	11.56	0.22	0.67	7.20	False	CHEMBL945836	Inhibition of BACE1 expressed in CHO cells by FRET assay	B	BAO_0000219	cell-based format	None	None	None	CHO	None	CHEMBL4822	Beta-secretase 1	Homo sapiens	SINGLE PROTEIN	CHEMBL1140838	1	Scientific Literature	Bioorg. Med. Chem. Lett.	2008	CHEMBL3308072
CHEMBL401474		0	632.75	1	4.95	9	CC(C)Nc1cc(C(=O)N[C@@H](Cc2ccccc2)[C@H](O)CNCc2cccc(C(F)(F)F)c2)cc(N2CCCCS2(=O)=O)c1	IC50	'='	58.0	nM	7.24			UO_0000065	11.44	0.22	2.29	6.53	False	CHEMBL945840	Inhibition of BACE1 assessed as amyloid beta40 production in human SHSY5Y-APP-wt cells	B	BAO_0000219	cell-based format	Homo sapiens	None	None	None	None	CHEMBL4822	Beta-secretase 1	Homo sapiens	SINGLE PROTEIN	CHEMBL1140838	1	Scientific Literature	Bioorg. Med. Chem. Lett.	2008	None
CHEMBL264322		0	598.74	1	3.69	21	CCNc1cc(C(=O)N[C@@H](Cc2ccccc2)[C@H](O)CNCc2cccc(OC)c2)c(F)c(N2CCCCS2(=O)=O)c1	IC50	'='	12.0	nM	7.92			UO_0000065	13.23	0.26	4.23	6.60	False	CHEMBL944899	Inhibition of BACE1 assessed as amyloid beta42 production in human SHSY5Y-APP-wt cells	B	BAO_0000219	cell-based format	Homo sapiens	None	None	None	None	CHEMBL4822	Beta-secretase 1	Homo sapiens	SINGLE PROTEIN	CHEMBL1140838	1	Scientific Literature	Bioorg. Med. Chem. Lett.	2008	None
CHEMBL568115		0	445.38	0	3.21	4	CN1C(=O)[C@@](c2ccc(OC(F)(F)F)cc2)(c2ccc(F)c(-c3cncnc3)c2)N=C1N	IC50	'='	20.0	nM	7.70			UO_0000065	17.29	0.33	4.49	8.22	True	CHEMBL1273970	Inhibition of human BACE1 by FRET assay	B	BAO_0000357	single protein format	Homo sapiens	None	None	None	None	CHEMBL4822	Beta-secretase 1	Homo sapiens	SINGLE PROTEIN	CHEMBL1268920	1	Scientific Literature	Bioorg. Med. Chem. Lett.	2010	None
CHEMBL1270434		0	397.43	0	3.74	49	CN1C(=O)[C@@](c2ccc(OC(F)F)cc2)(c2cccc(/C=C/C3CC3)c2)N=C1N	IC50	'='	90.0	nM	7.05			UO_0000065	17.73	0.33	3.31	10.37	False	CHEMBL1273970	Inhibition of human BACE1 by FRET assay	B	BAO_0000357	single protein format	Homo sapiens	None	None	None	None	CHEMBL4822	Beta-secretase 1	Homo sapiens	SINGLE PROTEIN	CHEMBL1268920	1	Scientific Literature	Bioorg. Med. Chem. Lett.	2010	None
CHEMBL1270338		0	411.36	0	2.96	78	CN1C(=O)[C@@](c2ccc(OC(F)F)cc2)(c2cccc(OCC(F)F)c2)N=C1N	IC50	'='	30.0	nM	7.52			UO_0000065	18.29	0.35	4.56	9.75	False	CHEMBL1273970	Inhibition of human BACE1 by FRET assay	B	BAO_0000357	single protein format	Homo sapiens	None	None	None	None	CHEMBL4822	Beta-secretase 1	Homo sapiens	SINGLE PROTEIN	CHEMBL1268920	1	Scientific Literature	Bioorg. Med. Chem. Lett.	2010	None
CHEMBL1270334		0	431.41	0	2.76	87	COCC#Cc1cc([C@@]2(c3ccc(OC(F)F)c(C)c3)N=C(N)N(C)C2=O)ccc1F	IC50	'='	13.0	nM	7.89			UO_0000065	18.28	0.35	5.13	10.22	False	CHEMBL1273970	Inhibition of human BACE1 by FRET assay	B	BAO_0000357	single protein format	Homo sapiens	None	None	None	None	CHEMBL4822	Beta-secretase 1	Homo sapiens	SINGLE PROTEIN	CHEMBL1268920	1	Scientific Literature	Bioorg. Med. Chem. Lett.	2010	None
CHEMBL1270335		0	413.40	0	3.22	84	CN1C(=O)[C@@](c2ccc(OC(F)F)cc2)(c2ccc(F)c(C#CC3CC3)c2)N=C1N	IC50	'='	24.0	nM	7.62			UO_0000065	18.43	0.35	4.40	11.22	False	CHEMBL1273970	Inhibition of human BACE1 by FRET assay	B	BAO_0000357	single protein format	Homo sapiens	None	None	None	None	CHEMBL4822	Beta-secretase 1	Homo sapiens	SINGLE PROTEIN	CHEMBL1268920	1	Scientific Literature	Bioorg. Med. Chem. Lett.	2010	None
CHEMBL1270631		0	419.38	0	3.09	97	Cc1cc([C@]2(c3ccc(F)c(C#CCF)c3)N=C(N)N(C)C2=O)ccc1OC(F)F	IC50	'='	20.0	nM	7.70			UO_0000065	18.36	0.35	4.61	11.34	False	CHEMBL1273970	Inhibition of human BACE1 by FRET assay	B	BAO_0000357	single protein format	Homo sapiens	None	None	None	None	CHEMBL4822	Beta-secretase 1	Homo sapiens	SINGLE PROTEIN	CHEMBL1268920	1	Scientific Literature	Bioorg. Med. Chem. Lett.	2010	None
CHEMBL1270835		0	433.41	0	3.56	102	CN1C(=O)[C@@](c2ccc(OC(F)F)cc2)(c2ccc(F)c(C#CCCCF)c2)N=C1N	IC50	'='	14.0	nM	7.85			UO_0000065	18.12	0.35	4.29	11.56	False	CHEMBL1273970	Inhibition of human BACE1 by FRET assay	B	BAO_0000357	single protein format	Homo sapiens	None	None	None	None	CHEMBL4822	Beta-secretase 1	Homo sapiens	SINGLE PROTEIN	CHEMBL1268920	1	Scientific Literature	Bioorg. Med. Chem. Lett.	2010	None
CHEMBL257278		0	559.70	1	4.39	2q	CCCN(CCC)C(=O)c1cc(C)cc(C(=O)N[C@@H](Cc2cc(F)cc(F)c2)[C@H](O)[C@H]2C[C@@H](OCC)CCN2)c1	IC50	'='	8.0	nM	8.10			UO_0000065	14.47	0.28	3.71	8.91	False	CHEMBL946838	Inhibition of human BACE1	B	BAO_0000357	single protein format	Homo sapiens	None	None	None	None	CHEMBL4822	Beta-secretase 1	Homo sapiens	SINGLE PROTEIN	CHEMBL1142255	1	Scientific Literature	Bioorg. Med. Chem. Lett.	2008	None
CHEMBL257907		0	635.80	2	5.86	2k	CCCN(CCC)C(=O)c1cc(C)cc(C(=O)N[C@@H](Cc2cc(F)cc(F)c2)[C@H](O)[C@H]2C[C@@H](Cc3cccc(OC)c3)CCN2)c1	IC50	'='	330.0	nM	6.48			UO_0000065	10.19	0.19	0.62	7.13	False	CHEMBL946838	Inhibition of human BACE1	B	BAO_0000357	single protein format	Homo sapiens	None	None	None	None	CHEMBL4822	Beta-secretase 1	Homo sapiens	SINGLE PROTEIN	CHEMBL1142255	1	Scientific Literature	Bioorg. Med. Chem. Lett.	2008	None
CHEMBL256676		0	573.68	1	3.92	2p	CCCN(CCC)C(=O)c1cc(C)cc(C(=O)N[C@@H](Cc2cc(F)cc(F)c2)[C@H](O)[C@H]2C[C@@H](OC(C)=O)CCN2)c1	IC50	'='	3000.0	nM	5.52			UO_0000065	9.63	0.18	1.60	5.12	False	CHEMBL946840	Inhibition of human BACE1 assessed as amyloid beta 40 production in human HEK293 cells by ELISA	B	BAO_0000219	cell-based format	Homo sapiens	None	None	HEK293	None	CHEMBL4822	Beta-secretase 1	Homo sapiens	SINGLE PROTEIN	CHEMBL1142255	1	Scientific Literature	Bioorg. Med. Chem. Lett.	2008	CHEMBL3307715
CHEMBL404680		0	517.62	1	2.96	2c	CCCN(CCC)C(=O)c1cc(C)cc(C(=O)N[C@@H](Cc2cc(F)cc(F)c2)[C@H](O)[C@H]2C[C@@H](O)CN2)c1	IC50	'='	1450.0	nM	5.84			UO_0000065	11.28	0.22	2.88	5.73	False	CHEMBL946840	Inhibition of human BACE1 assessed as amyloid beta 40 production in human HEK293 cells by ELISA	B	BAO_0000219	cell-based format	Homo sapiens	None	None	HEK293	None	CHEMBL4822	Beta-secretase 1	Homo sapiens	SINGLE PROTEIN	CHEMBL1142255	1	Scientific Literature	Bioorg. Med. Chem. Lett.	2008	CHEMBL3307715
CHEMBL257433		0	557.68	1	3.59	10a	CCCCN1C[C@@H](C(=O)N[C@@H](Cc2cc(F)cc(F)c2)[C@H](O)[C@H]2C[C@@H](OCc3ccccc3)CN2)[C@H](CC)C1=O	IC50	'='	142.0	nM	6.85			UO_0000065	12.28	0.23	3.26	7.53	False	CHEMBL929073	Inhibition of BACE1	B	BAO_0000357	single protein format	None	None	None	None	None	CHEMBL4822	Beta-secretase 1	Homo sapiens	SINGLE PROTEIN	CHEMBL1143205	1	Scientific Literature	Bioorg. Med. Chem. Lett.	2008	None
CHEMBL399656		0	568.74	1	2.76	15	CCNc1cc(C(=O)N[C@@H](Cc2ccccc2)[C@H](O)CNCc2cnn(CC)c2)cc(N2CCCCS2(=O)=O)c1	IC50	'='	72.0	nM	7.14			UO_0000065	12.56	0.24	4.38	5.55	False	CHEMBL944899	Inhibition of BACE1 assessed as amyloid beta42 production in human SHSY5Y-APP-wt cells	B	BAO_0000219	cell-based format	Homo sapiens	None	None	None	None	CHEMBL4822	Beta-secretase 1	Homo sapiens	SINGLE PROTEIN	CHEMBL1140838	1	Scientific Literature	Bioorg. Med. Chem. Lett.	2008	None
CHEMBL401475		0	606.79	1	4.04	14	CCNc1cc(C(=O)N[C@@H](Cc2ccccc2)[C@H](O)CNC2CCc3ccc(OC)cc32)cc(N2CCCCS2(=O)=O)c1	IC50	'='	26.0	nM	7.58			UO_0000065	12.50	0.24	3.55	6.32	False	CHEMBL944899	Inhibition of BACE1 assessed as amyloid beta42 production in human SHSY5Y-APP-wt cells	B	BAO_0000219	cell-based format	Homo sapiens	None	None	None	None	CHEMBL4822	Beta-secretase 1	Homo sapiens	SINGLE PROTEIN	CHEMBL1140838	1	Scientific Literature	Bioorg. Med. Chem. Lett.	2008	None
CHEMBL409766		0	616.73	1	3.83	17	CCNc1cc(C(=O)N[C@@H](Cc2cc(F)cc(F)c2)[C@H](O)CNCc2cccc(OC)c2)cc(N2CCCCS2(=O)=O)c1	IC50	'='	203.0	nM	6.69			UO_0000065	10.85	0.21	2.86	5.58	False	CHEMBL944901	Inhibition of BACE1 assessed as amyloid beta42 production in human SHSY5Y-APP-swe cells	B	BAO_0000219	cell-based format	Homo sapiens	None	None	None	None	CHEMBL4822	Beta-secretase 1	Homo sapiens	SINGLE PROTEIN	CHEMBL1140838	1	Scientific Literature	Bioorg. Med. Chem. Lett.	2008	None
CHEMBL264321		0	617.73	2	5.08	8	CCCc1cc(C(=O)N[C@@H](Cc2ccccc2)[C@H](O)CNCc2cccc(C(F)(F)F)c2)cc(N2CCCCS2(=O)=O)c1	IC50	'='	366.0	nM	6.44			UO_0000065	10.42	0.20	1.36	6.52	False	CHEMBL944901	Inhibition of BACE1 assessed as amyloid beta42 production in human SHSY5Y-APP-swe cells	B	BAO_0000219	cell-based format	Homo sapiens	None	None	None	None	CHEMBL4822	Beta-secretase 1	Homo sapiens	SINGLE PROTEIN	CHEMBL1140838	1	Scientific Literature	Bioorg. Med. Chem. Lett.	2008	None
CHEMBL217068		0	318.38	0	2.83	1	N=C(N)NC(=O)Cn1c(-c2ccccc2)ccc1-c1ccccc1	IC50	'='	3700.0	nM	5.43			UO_0000065	17.06	0.31	2.60	6.47	True	CHEMBL930550	Inhibition of BACE1	B	BAO_0000357	single protein format	None	None	None	None	None	CHEMBL4822	Beta-secretase 1	Homo sapiens	SINGLE PROTEIN	CHEMBL1142260	1	Scientific Literature	Bioorg. Med. Chem. Lett.	2008	None
CHEMBL253237		0	486.96	1	5.48	2	CC(=O)c1ccc(Oc2ccc(-c3ccc(-c4ccccc4Cl)n3CC(=O)NC(=N)N)cc2)cc1	IC50	'='	700.0	nM	6.16			UO_0000065	12.64	0.24	0.67	5.59	True	CHEMBL930550	Inhibition of BACE1	B	BAO_0000357	single protein format	None	None	None	None	None	CHEMBL4822	Beta-secretase 1	Homo sapiens	SINGLE PROTEIN	CHEMBL1142260	1	Scientific Literature	Bioorg. Med. Chem. Lett.	2008	None
CHEMBL404341		0	490.99	1	5.49	27	CCCOc1ccc(-c2ccc(-c3ccccc3Cl)n2CC(=O)/N=C(/N)NCc2ccco2)cc1	IC50	'='	558.0	nM	6.25			UO_0000065	12.74	0.24	0.76	6.60	False	CHEMBL930550	Inhibition of BACE1	B	BAO_0000357	single protein format	None	None	None	None	None	CHEMBL4822	Beta-secretase 1	Homo sapiens	SINGLE PROTEIN	CHEMBL1142260	1	Scientific Literature	Bioorg. Med. Chem. Lett.	2008	None
CHEMBL256000		0	496.01	0	3.96	21	CCCOc1ccc(-c2ccc(-c3ccccc3Cl)n2CC(=O)/N=C(/N)NCCCC(N)=O)cc1	IC50	'='	137.0	nM	6.86			UO_0000065	13.84	0.27	2.90	5.50	False	CHEMBL930550	Inhibition of BACE1	B	BAO_0000357	single protein format	None	None	None	None	None	CHEMBL4822	Beta-secretase 1	Homo sapiens	SINGLE PROTEIN	CHEMBL1142260	1	Scientific Literature	Bioorg. Med. Chem. Lett.	2008	None
CHEMBL401587		0	468.99	0	4.08	19	CCCOc1ccc(-c2ccc(-c3ccccc3Cl)n2CC(=O)/N=C(/N)NCCCO)cc1	IC50	'='	121.0	nM	6.92			UO_0000065	14.75	0.29	2.84	6.79	False	CHEMBL930550	Inhibition of BACE1	B	BAO_0000357	single protein format	None	None	None	None	None	CHEMBL4822	Beta-secretase 1	Homo sapiens	SINGLE PROTEIN	CHEMBL1142260	1	Scientific Literature	Bioorg. Med. Chem. Lett.	2008	None
CHEMBL428075		0	509.05	1	5.00	15	CCCOc1ccc(-c2ccc(-c3ccccc3Cl)n2CC(=O)/N=C(/N)N[C@H]2CC[C@H](O)CC2)cc1	IC50	'='	125.0	nM	6.90			UO_0000065	13.56	0.26	1.90	6.78	False	CHEMBL930550	Inhibition of BACE1	B	BAO_0000357	single protein format	None	None	None	None	None	CHEMBL4822	Beta-secretase 1	Homo sapiens	SINGLE PROTEIN	CHEMBL1142260	1	Scientific Literature	Bioorg. Med. Chem. Lett.	2008	None
CHEMBL403107		0	499.08	1	5.45	23	CCCOc1ccc(-c2ccc(-c3ccccc3Cl)n2CC(=O)/N=C(/N)NCCCSC)cc1	ED50	'='	1.23	uM		Non standard unit for type		UO_0000064					False	CHEMBL930554	Inhibition of BACE1 in CHO cells expressing human APP assessed as reduction of amyloid beta production	B	BAO_0000219	cell-based format	None	None	None	CHO	None	CHEMBL4822	Beta-secretase 1	Homo sapiens	SINGLE PROTEIN	CHEMBL1142260	1	Scientific Literature	Bioorg. Med. Chem. Lett.	2008	CHEMBL3308072
CHEMBL428075		0	509.05	1	5.00	15	CCCOc1ccc(-c2ccc(-c3ccccc3Cl)n2CC(=O)/N=C(/N)N[C@H]2CC[C@H](O)CC2)cc1	ED50	'='	1.28	uM		Non standard unit for type		UO_0000064					False	CHEMBL930554	Inhibition of BACE1 in CHO cells expressing human APP assessed as reduction of amyloid beta production	B	BAO_0000219	cell-based format	None	None	None	CHO	None	CHEMBL4822	Beta-secretase 1	Homo sapiens	SINGLE PROTEIN	CHEMBL1142260	1	Scientific Literature	Bioorg. Med. Chem. Lett.	2008	CHEMBL3308072
CHEMBL293611		0	722.01	2	4.15	9	CSCCC(NC(=O)[C@@H](NC(=O)OC(C)(C)C)C(C)C)C(=O)N[C@@H](CC(C)C)C(O)CC(C)C(=O)NC(C(=O)NCc1ccccc1)C(C)C	Ki	'='	2.5	nM	8.60			UO_0000065	11.91	0.23	4.45	4.92	False	CHEMBL827180	Binding affinity against Beta-secretase	B	BAO_0000357	single protein format	Homo sapiens	None	None	None	None	CHEMBL4822	Beta-secretase 1	Homo sapiens	SINGLE PROTEIN	CHEMBL1137865	1	Scientific Literature	Bioorg. Med. Chem. Lett.	2004	None
CHEMBL42453		0	657.80	2	5.35	table 3	CCCN(CCC)C(=O)c1cccc(C(=O)N[C@@H](Cc2cc(F)cc(F)c2)[C@@H](O)C[C@@H](CC)C(=O)NC[C@H]2CC[C@H](C(=O)O)CC2)c1	IC50	'='	50.0	nM	7.30			UO_0000065	11.10	0.21	1.95	5.37	False	CHEMBL829260	Binding affinity against Beta-secretase	B	BAO_0000357	single protein format	Homo sapiens	None	None	None	None	CHEMBL4822	Beta-secretase 1	Homo sapiens	SINGLE PROTEIN	CHEMBL1137865	1	Scientific Literature	Bioorg. Med. Chem. Lett.	2004	None
CHEMBL1210355		0	625.71	2	5.60	34	Cc1ccc(C(=O)N[C@@H](Cc2ccccc2)[C@H](O)CNCc2cccc(C(F)(F)F)c2)cc1N(c1ccccc1)S(C)(=O)=O	IC50	'='	930.0	nM	6.03			UO_0000065	9.64	0.19	0.43	6.11	False	CHEMBL1211665	Inhibition of BACE1	B	BAO_0000357	single protein format	None	None	None	None	None	CHEMBL4822	Beta-secretase 1	Homo sapiens	SINGLE PROTEIN	CHEMBL1208699	1	Scientific Literature	Bioorg. Med. Chem. Lett.	2010	None
CHEMBL255977		0	578.75	1	3.73	18	CC(C)Oc1cc(C(=O)N[C@@H](Cc2ccccc2)[C@H](O)CN[C@@H](C)C(=O)NC2CCCCC2)cc(N2CCCC2=O)c1	IC50	'='	1130.0	nM	5.95			UO_0000065	10.28	0.19	2.22	4.96	False	CHEMBL931966	Inhibition of BACE1 expressed in SHSY5Y cells assessed as reduction of amyloid beta 40 production	B	BAO_0000219	cell-based format	None	None	None	SH-SY5Y	None	CHEMBL4822	Beta-secretase 1	Homo sapiens	SINGLE PROTEIN	CHEMBL1143153	1	Scientific Literature	Bioorg. Med. Chem. Lett.	2008	CHEMBL3307740
CHEMBL404150		0	219.33	0	2.94	4	NCCc1ccc(O)c(C2CCCCC2)c1	Kd	'='	220000.0	nM	3.66			UO_0000065	16.68	0.31	0.72	7.91	False	CHEMBL947944	Binding affinity to BACE1 by surface plasmon resonance method	B	BAO_0000357	single protein format	None	None	None	None	None	CHEMBL4822	Beta-secretase 1	Homo sapiens	SINGLE PROTEIN	CHEMBL1142369	1	Scientific Literature	Bioorg. Med. Chem. Lett.	2008	None
CHEMBL309884		0	710.92	2	3.40	11	CC(C)C[C@H](NC(=O)OC(C)(C)C)C(=O)N[C@@H](C)C(=O)N[C@@H](Cc1ccccc1)[C@@H](O)C[C@@H](C)C(=O)N[C@H](C(=O)NCc1ccncc1)C(C)C	IC50	'='	63.0	nM	7.20			UO_0000065	10.13	0.19	3.80	3.83	False	CHEMBL653510	In vitro inhibition of Beta-secretase-1 in HEK293 (Human Embryonic Kidney) cell line.	B	BAO_0000219	cell-based format	None	None	None	HEK293	None	CHEMBL4822	Beta-secretase 1	Homo sapiens	SINGLE PROTEIN	CHEMBL1146698	1	Scientific Literature	Bioorg. Med. Chem. Lett.	2004	CHEMBL3307715
CHEMBL189358		0	690.88	2	1.88	BACE Inhibitor 5	CC(C)C[C@H](NC(=O)C(NC(=O)[C@@H](NC(=O)OC(C)(C)C)C(C)C)C(N)=O)C(O)CC(C)C(=O)N[C@H](C(=O)NCc1ccccc1)C(C)C	Ki	'='	5.9	nM	8.23			UO_0000065	11.91	0.23	6.35	3.77	False	CHEMBL828263	Binding affinity towards Beta-secretase determined using continuum electrostatics solvation	B	BAO_0000357	single protein format	Homo sapiens	None	None	None	None	CHEMBL4822	Beta-secretase 1	Homo sapiens	SINGLE PROTEIN	CHEMBL1137231	1	Scientific Literature	J. Med. Chem.	2004	None
CHEMBL363255		0	979.10	3	-1.59	BACE Inhibitor 13 OM00-3	CC(C)C[C@H](NC(=O)[C@@H](N)CCC(=O)O)C(=O)N[C@@H](CC(=O)O)C(=O)N[C@@H](CC(C)C)C(=O)C(O)CN[C@@H](C)C(=O)N[C@H](C(=O)N[C@@H](CCC(=O)O)C(=O)N[C@@H](Cc1ccccc1)C(=O)O)C(C)C	Ki	'='	0.3	nM	9.52			UO_0000065	9.73	0.19	11.11	2.39	False	CHEMBL828263	Binding affinity towards Beta-secretase determined using continuum electrostatics solvation	B	BAO_0000357	single protein format	Homo sapiens	None	None	None	None	CHEMBL4822	Beta-secretase 1	Homo sapiens	SINGLE PROTEIN	CHEMBL1137231	1	Scientific Literature	J. Med. Chem.	2004	None
CHEMBL208988		0	566.52	2	5.74	9	COc1ccc(-c2cc(=O)c3c(O)cc(O)cc3o2)cc1-c1c(OC)cc(O)c2c(=O)cc(-c3ccc(O)cc3)oc12	IC50	'>'	10000.0	nM				UO_0000065					False	CHEMBL1211753	Inhibition of BACE1 after 60 mins by FRET assay	B	BAO_0000357	single protein format	None	None	None	None	None	CHEMBL4822	Beta-secretase 1	Homo sapiens	SINGLE PROTEIN	CHEMBL1208740	1	Scientific Literature	Bioorg. Med. Chem. Lett.	2010	None
CHEMBL1210346		0	674.79	1	4.93	25	C[C@H](NC[C@@H](O)[C@H](Cc1ccccc1)NC(=O)c1cccc(N(c2ccc(C(F)(F)F)cc2)S(C)(=O)=O)c1)C(=O)NC1CCCCC1	IC50	'='	20.0	nM	7.70			UO_0000065	11.41	0.22	2.77	6.02	False	CHEMBL1211665	Inhibition of BACE1	B	BAO_0000357	single protein format	None	None	None	None	None	CHEMBL4822	Beta-secretase 1	Homo sapiens	SINGLE PROTEIN	CHEMBL1208699	1	Scientific Literature	Bioorg. Med. Chem. Lett.	2010	None
CHEMBL1210431		0	565.78	2	5.29	47	CC(C)CCCC(C)NC[C@@H](O)[C@H](Cc1ccccc1)NC(=O)c1cccc(N(c2ccccc2)S(C)(=O)=O)c1	IC50	'='	32.0	nM	7.50			UO_0000065	13.25	0.26	2.20	7.59	False	CHEMBL1211665	Inhibition of BACE1	B	BAO_0000357	single protein format	None	None	None	None	None	CHEMBL4822	Beta-secretase 1	Homo sapiens	SINGLE PROTEIN	CHEMBL1208699	1	Scientific Literature	Bioorg. Med. Chem. Lett.	2010	None
CHEMBL264110		0	605.68	1	4.14	5	CCOc1cc(C(=O)N[C@@H](Cc2ccccc2)[C@H](O)CNCc2cccc(C(F)(F)F)c2)cc(N2CCCS2(=O)=O)c1	IC50	'='	50.0	nM	7.30			UO_0000065	12.05	0.24	3.16	6.76	False	CHEMBL945836	Inhibition of BACE1 expressed in CHO cells by FRET assay	B	BAO_0000219	cell-based format	None	None	None	CHO	None	CHEMBL4822	Beta-secretase 1	Homo sapiens	SINGLE PROTEIN	CHEMBL1140838	1	Scientific Literature	Bioorg. Med. Chem. Lett.	2008	CHEMBL3308072
CHEMBL399656		0	568.74	1	2.76	15	CCNc1cc(C(=O)N[C@@H](Cc2ccccc2)[C@H](O)CNCc2cnn(CC)c2)cc(N2CCCCS2(=O)=O)c1	IC50	'='	78.0	nM	7.11			UO_0000065	12.50	0.24	4.35	5.53	True	CHEMBL945840	Inhibition of BACE1 assessed as amyloid beta40 production in human SHSY5Y-APP-wt cells	B	BAO_0000219	cell-based format	Homo sapiens	None	None	None	None	CHEMBL4822	Beta-secretase 1	Homo sapiens	SINGLE PROTEIN	CHEMBL1140838	1	Scientific Literature	Bioorg. Med. Chem. Lett.	2008	None
CHEMBL409752		0	635.71	1	4.41	10	CCOc1cc(C(=O)N[C@@H](Cc2ccccc2)[C@H](O)CNCc2cccc(OC(F)(F)F)c2)cc(N2CCCCS2(=O)=O)c1	IC50	'='	25.0	nM	7.60			UO_0000065	11.96	0.24	3.19	6.49	False	CHEMBL945840	Inhibition of BACE1 assessed as amyloid beta40 production in human SHSY5Y-APP-wt cells	B	BAO_0000219	cell-based format	Homo sapiens	None	None	None	None	CHEMBL4822	Beta-secretase 1	Homo sapiens	SINGLE PROTEIN	CHEMBL1140838	1	Scientific Literature	Bioorg. Med. Chem. Lett.	2008	None
CHEMBL409766		0	616.73	1	3.83	17	CCNc1cc(C(=O)N[C@@H](Cc2cc(F)cc(F)c2)[C@H](O)CNCc2cccc(OC)c2)cc(N2CCCCS2(=O)=O)c1	IC50	'='	30.0	nM	7.52			UO_0000065	12.20	0.24	3.69	6.27	False	CHEMBL944899	Inhibition of BACE1 assessed as amyloid beta42 production in human SHSY5Y-APP-wt cells	B	BAO_0000219	cell-based format	Homo sapiens	None	None	None	None	CHEMBL4822	Beta-secretase 1	Homo sapiens	SINGLE PROTEIN	CHEMBL1140838	1	Scientific Literature	Bioorg. Med. Chem. Lett.	2008	None
CHEMBL409753		0	634.72	1	4.44	11	CCNc1cc(C(=O)N[C@@H](Cc2ccccc2)[C@H](O)CNCc2cccc(OC(F)(F)F)c2)cc(N2CCCCS2(=O)=O)c1	IC50	'='	34.0	nM	7.47			UO_0000065	11.77	0.23	3.03	6.22	False	CHEMBL944899	Inhibition of BACE1 assessed as amyloid beta42 production in human SHSY5Y-APP-wt cells	B	BAO_0000219	cell-based format	Homo sapiens	None	None	None	None	CHEMBL4822	Beta-secretase 1	Homo sapiens	SINGLE PROTEIN	CHEMBL1140838	1	Scientific Literature	Bioorg. Med. Chem. Lett.	2008	None
CHEMBL409753		0	634.72	1	4.44	11	CCNc1cc(C(=O)N[C@@H](Cc2ccccc2)[C@H](O)CNCc2cccc(OC(F)(F)F)c2)cc(N2CCCCS2(=O)=O)c1	IC50	'='	102.0	nM	6.99			UO_0000065	11.01	0.22	2.55	5.83	False	CHEMBL944900	Inhibition of BACE1 assessed as amyloid beta40 production in human SHSY5Y-APP-swe cells	B	BAO_0000219	cell-based format	Homo sapiens	None	None	None	None	CHEMBL4822	Beta-secretase 1	Homo sapiens	SINGLE PROTEIN	CHEMBL1140838	1	Scientific Literature	Bioorg. Med. Chem. Lett.	2008	None
CHEMBL427719		0	580.75	1	3.55	16	CCNc1cc(C(=O)N[C@@H](Cc2ccccc2)[C@H](O)CNCc2cccc(OC)c2)cc(N2CCCCS2(=O)=O)c1	IC50	'='	299.0	nM	6.52			UO_0000065	11.23	0.22	2.97	5.44	False	CHEMBL944901	Inhibition of BACE1 assessed as amyloid beta42 production in human SHSY5Y-APP-swe cells	B	BAO_0000219	cell-based format	Homo sapiens	None	None	None	None	CHEMBL4822	Beta-secretase 1	Homo sapiens	SINGLE PROTEIN	CHEMBL1140838	1	Scientific Literature	Bioorg. Med. Chem. Lett.	2008	None
CHEMBL253420		0	390.49	0	4.01	9e	CCCCOc1ccc(-c2ccc(-c3ccccc3)n2CC(=O)NC(=N)N)cc1	IC50	'='	1800.0	nM	5.75			UO_0000065	14.71	0.27	1.73	6.17	False	CHEMBL944848	Inhibition of BACE1 by FRET assay	B	BAO_0000357	single protein format	None	None	None	None	None	CHEMBL4822	Beta-secretase 1	Homo sapiens	SINGLE PROTEIN	CHEMBL1140831	1	Scientific Literature	Bioorg. Med. Chem. Lett.	2008	None
CHEMBL398442		0	402.89	0	4.64	3.b.12	N=C(N)NC(=O)Cn1c(-c2ccc3ccccc3c2)ccc1-c1ccccc1Cl	Inhibition	'='	70.0	%				UO_0000187					False	CHEMBL944847	Inhibition of BACE1 at 10 uM by FRET assay	B	BAO_0000357	single protein format	None	None	None	None	None	CHEMBL4822	Beta-secretase 1	Homo sapiens	SINGLE PROTEIN	CHEMBL1140831	1	Scientific Literature	Bioorg. Med. Chem. Lett.	2008	None
CHEMBL253235		0	366.85	0	3.79	3.b.5	Cc1cccc(-c2ccc(-c3ccccc3Cl)n2CC(=O)NC(=N)N)c1	Inhibition	'='	70.0	%				UO_0000187					False	CHEMBL944847	Inhibition of BACE1 at 10 uM by FRET assay	B	BAO_0000357	single protein format	None	None	None	None	None	CHEMBL4822	Beta-secretase 1	Homo sapiens	SINGLE PROTEIN	CHEMBL1140831	1	Scientific Literature	Bioorg. Med. Chem. Lett.	2008	None
CHEMBL253237		0	486.96	1	5.48	3.b.10	CC(=O)c1ccc(Oc2ccc(-c3ccc(-c4ccccc4Cl)n3CC(=O)NC(=N)N)cc2)cc1	IC50	'='	700.0	nM	6.16			UO_0000065	12.64	0.24	0.67	5.59	False	CHEMBL944848	Inhibition of BACE1 by FRET assay	B	BAO_0000357	single protein format	None	None	None	None	None	CHEMBL4822	Beta-secretase 1	Homo sapiens	SINGLE PROTEIN	CHEMBL1140831	1	Scientific Literature	Bioorg. Med. Chem. Lett.	2008	None
CHEMBL271440		0	547.06	2	5.61	29	CCCOc1ccc(-c2ccc(-c3ccccc3Cl)n2CC(=O)/N=C(/N)NCc2ccc(O)c(OC)c2)cc1	IC50	'='	651.0	nM	6.19			UO_0000065	11.31	0.22	0.58	5.57	False	CHEMBL930550	Inhibition of BACE1	B	BAO_0000357	single protein format	None	None	None	None	None	CHEMBL4822	Beta-secretase 1	Homo sapiens	SINGLE PROTEIN	CHEMBL1142260	1	Scientific Literature	Bioorg. Med. Chem. Lett.	2008	None
CHEMBL272719		0	519.05	1	4.98	25	CCCOc1ccc(-c2ccc(-c3ccccc3Cl)n2CC(=O)/N=C(/N)NCCCn2ccnc2)cc1	IC50	'='	241.0	nM	6.62			UO_0000065	12.75	0.24	1.64	6.65	False	CHEMBL930550	Inhibition of BACE1	B	BAO_0000357	single protein format	None	None	None	None	None	CHEMBL4822	Beta-secretase 1	Homo sapiens	SINGLE PROTEIN	CHEMBL1142260	1	Scientific Literature	Bioorg. Med. Chem. Lett.	2008	None
CHEMBL271422		0	497.04	0	4.71	22	CCCOc1ccc(-c2ccc(-c3ccccc3Cl)n2CC(=O)/N=C(/N)NCC(C)(C)CO)cc1	IC50	'='	203.0	nM	6.69			UO_0000065	13.46	0.26	1.98	6.57	False	CHEMBL930550	Inhibition of BACE1	B	BAO_0000357	single protein format	None	None	None	None	None	CHEMBL4822	Beta-secretase 1	Homo sapiens	SINGLE PROTEIN	CHEMBL1142260	1	Scientific Literature	Bioorg. Med. Chem. Lett.	2008	None
CHEMBL272970		0	481.98	0	3.57	18	CCCOc1ccc(-c2ccc(-c3ccccc3Cl)n2CC(=O)/N=C(/N)NCCC(N)=O)cc1	IC50	'='	172.0	nM	6.76			UO_0000065	14.03	0.27	3.19	5.42	False	CHEMBL930550	Inhibition of BACE1	B	BAO_0000357	single protein format	None	None	None	None	None	CHEMBL4822	Beta-secretase 1	Homo sapiens	SINGLE PROTEIN	CHEMBL1142260	1	Scientific Literature	Bioorg. Med. Chem. Lett.	2008	None
CHEMBL272718		0	511.02	1	4.46	24	CCCOc1ccc(-c2ccc(-c3ccccc3Cl)n2CC(=O)/N=C(/N)NCCC2OCCO2)cc1	ED50	'='	1.34	uM		Non standard unit for type		UO_0000064					False	CHEMBL930554	Inhibition of BACE1 in CHO cells expressing human APP assessed as reduction of amyloid beta production	B	BAO_0000219	cell-based format	None	None	None	CHO	None	CHEMBL4822	Beta-secretase 1	Homo sapiens	SINGLE PROTEIN	CHEMBL1142260	1	Scientific Literature	Bioorg. Med. Chem. Lett.	2008	CHEMBL3308072
CHEMBL256000		0	496.01	0	3.96	21	CCCOc1ccc(-c2ccc(-c3ccccc3Cl)n2CC(=O)/N=C(/N)NCCCC(N)=O)cc1	ED50	'='	4.14	uM		Non standard unit for type		UO_0000064					False	CHEMBL930554	Inhibition of BACE1 in CHO cells expressing human APP assessed as reduction of amyloid beta production	B	BAO_0000219	cell-based format	None	None	None	CHO	None	CHEMBL4822	Beta-secretase 1	Homo sapiens	SINGLE PROTEIN	CHEMBL1142260	1	Scientific Literature	Bioorg. Med. Chem. Lett.	2008	CHEMBL3308072
CHEMBL404166		0	487.67	1	5.02	42	Cc1csc(CN/C(N)=N\C(=O)Cn2c(-c3ccccc3)ccc2C23CC4CC(CC(C4)C2)C3)n1	IC50	'='	276.0	nM	6.56			UO_0000065	13.45	0.26	1.54	7.69	False	CHEMBL930550	Inhibition of BACE1	B	BAO_0000357	single protein format	None	None	None	None	None	CHEMBL4822	Beta-secretase 1	Homo sapiens	SINGLE PROTEIN	CHEMBL1142260	1	Scientific Literature	Bioorg. Med. Chem. Lett.	2008	None
CHEMBL402576		0	474.65	0	4.36	39	N/C(=N/C(=O)Cn1c(-c2ccccc2)ccc1C12CC3CC(CC(C3)C1)C2)N[C@H]1CC[C@H](O)CC1	ED50	'='	1.44	uM		Non standard unit for type		UO_0000064					False	CHEMBL930554	Inhibition of BACE1 in CHO cells expressing human APP assessed as reduction of amyloid beta production	B	BAO_0000219	cell-based format	None	None	None	CHO	None	CHEMBL4822	Beta-secretase 1	Homo sapiens	SINGLE PROTEIN	CHEMBL1142260	1	Scientific Literature	Bioorg. Med. Chem. Lett.	2008	CHEMBL3308072
CHEMBL262792		0	1014.06	None	None	4	CC(C)[C@H](NC(=O)[C@@H](N)CCC(=O)O)C(=O)N[C@@H](CCC(N)=O)C(=O)N[C@@H](Cc1ccccc1)[C@@H](O)C(=O)N[C@@H](CC(=O)O)C(=O)N[C@@H](C)C(=O)N[C@@H](CCC(=O)O)C(=O)N[C@@H](Cc1ccccc1)C(=O)O	Inhibition	'='	36.0	%				UO_0000187					False	CHEMBL653513	Inhibition of beta-secretase 1 (BACE) was determined at the concentration of 2 uM	B	BAO_0000357	single protein format	None	None	None	None	None	CHEMBL4822	Beta-secretase 1	Homo sapiens	SINGLE PROTEIN	CHEMBL1136466	1	Scientific Literature	Bioorg. Med. Chem. Lett.	2003	None
CHEMBL1791016		0	693.91	2	2.36	31	CCC[C@H](NC(=O)C[C@H](O)[C@H](CC(C)C)NC(=O)[C@H](CCSC)NC(=O)[C@@H](NC(C)=O)[C@@H](C)CC)C(=O)NCc1cccc(C(=O)O)c1	IC50	'='	130.0	nM	6.89			UO_0000065	9.92	0.20	4.53	3.39	False	CHEMBL653498	Inhibition of human beta-secretase	B	BAO_0000357	single protein format	None	None	None	None	None	CHEMBL4822	Beta-secretase 1	Homo sapiens	SINGLE PROTEIN	CHEMBL1145754	1	Scientific Literature	Bioorg. Med. Chem. Lett.	2003	None
CHEMBL559358		0	588.23	1	3.29	46	COCCCOc1cc(C[C@@H](C[C@H](N)[C@@H](O)C[C@H](C(=O)NCC(C)(C)C(N)=O)C(C)C)C(C)C)ccc1OC.Cl	IC50	'>'	10000.0	nM				UO_0000065					False	CHEMBL895269	Inhibition human BACE1	B	BAO_0000357	single protein format	Homo sapiens	None	None	None	None	CHEMBL4822	Beta-secretase 1	Homo sapiens	SINGLE PROTEIN	CHEMBL1148801	1	Scientific Literature	J. Med. Chem.	2007	None
CHEMBL391108		0	500.06	2	5.19	10c	CCCOc1ccc(-c2scc(-c3ccccc3Cl)c2CC(=O)/N=C(/N)NCCCO)c(C)c1	IC50	'='	1550.0	nM	5.81			UO_0000065	11.62	0.23	0.62	5.99	False	CHEMBL899464	Inhibition of BACE1 by FRET assay	B	BAO_0000357	single protein format	None	None	None	None	None	CHEMBL4822	Beta-secretase 1	Homo sapiens	SINGLE PROTEIN	CHEMBL1137439	1	Scientific Literature	Bioorg. Med. Chem. Lett.	2007	None
CHEMBL1817776		0	806.94	2	1.00	29, KMI-1720	CC(C)C[C@H](NC(=O)[C@@H](NC(=O)[C@@H](N)CNC(=O)c1[nH]c(=O)[nH]c(=O)c1F)C(C)C)C(=O)N[C@@H](Cc1ccccc1)[C@@H](O)C(=O)NC1(c2ccccc2)CCCCC1	Inhibition	'='	98.0	%				UO_0000187					False	CHEMBL1820208	Inhibition of human recombinant BACE1 at 2 uM by FRET assay	B	BAO_0000357	single protein format	Homo sapiens	None	None	None	None	CHEMBL4822	Beta-secretase 1	Homo sapiens	SINGLE PROTEIN	CHEMBL1817649	1	Scientific Literature	Bioorg. Med. Chem.	2011	None
CHEMBL1817781		0	938.12	2	2.25	34, KMI-1829	CC(C)[C@H](NC(=O)[C@@H](N)CNC(=O)c1[nH]c(=O)[nH]c(=O)c1F)C(=O)N[C@@H](CC1CCCCC1)C(=O)N[C@@H](Cc1ccccc1)[C@@H](O)C(=O)NC1(c2ccccc2)CCN(Cc2ccccc2)CC1	Inhibition	'='	95.0	%				UO_0000187					False	CHEMBL1820208	Inhibition of human recombinant BACE1 at 2 uM by FRET assay	B	BAO_0000357	single protein format	Homo sapiens	None	None	None	None	CHEMBL4822	Beta-secretase 1	Homo sapiens	SINGLE PROTEIN	CHEMBL1817649	1	Scientific Literature	Bioorg. Med. Chem.	2011	None
CHEMBL1817741		0	766.87	2	0.07	21, KMI-1779	CC(C)C[C@H](NC(=O)[C@@H](NC(=O)[C@@H](N)CNC(=O)c1[nH]c(=O)[nH]c(=O)c1F)C(C)C)C(=O)N[C@@H](Cc1ccccc1)[C@@H](O)C(=O)NC(C)(C)c1ccccc1	IC50	'='	27.0	nM	7.57			UO_0000065	9.87	0.19	7.50	2.94	False	CHEMBL1820210	Inhibition of human recombinant BACE1 by FRET assay	B	BAO_0000357	single protein format	Homo sapiens	None	None	None	None	CHEMBL4822	Beta-secretase 1	Homo sapiens	SINGLE PROTEIN	CHEMBL1817649	1	Scientific Literature	Bioorg. Med. Chem.	2011	None
CHEMBL390159		0	720.93	1	3.38	5g	Cc1nc(C(C)NC(=O)c2cc(C(=O)N[C@@H](CC(C)C)[C@@H](O)C[C@@H](C)C(=O)N[C@H](C(=O)NC(C)C)C(C)C)cc(N(C)S(C)(=O)=O)c2)c(C)o1	IC50	'='	10300.0	nM	4.99			UO_0000065	6.92	0.14	1.61	2.49	False	CHEMBL915137	Inhibition of memapsin 2 expressed in CHO cells	B	BAO_0000219	cell-based format	Homo sapiens	None	None	CHO	None	CHEMBL4822	Beta-secretase 1	Homo sapiens	SINGLE PROTEIN	CHEMBL1139858	1	Scientific Literature	J. Med. Chem.	2007	CHEMBL3308072
CHEMBL1162068		0	494.66	0	5.00	3	CCCN(c1cc(/C=C\C2CC2C)cc(-c2nnc([C@](C)(N)Cc3ccccc3)o2)c1)S(C)(=O)=O	Ki	'='	50.12	nM	7.30			UO_0000065	14.76	0.28	2.30	7.13	False	CHEMBL902621	Inhibition of BACE1	B	BAO_0000357	single protein format	None	None	None	None	None	CHEMBL4822	Beta-secretase 1	Homo sapiens	SINGLE PROTEIN	CHEMBL1138425	1	Scientific Literature	Bioorg. Med. Chem. Lett.	2007	None
CHEMBL237891		0	268.32	0	1.63	10c	Cn1c(N)nc(CCc2ccc3cc[nH]c3c2)cc1=O	Inhibition	'='	94.0	%				UO_0000187					False	CHEMBL901132	Inhibition of BACE1 at 1 mM by SPR assay	B	BAO_0000357	single protein format	None	None	None	None	None	CHEMBL4822	Beta-secretase 1	Homo sapiens	SINGLE PROTEIN	CHEMBL1138315	1	Scientific Literature	J. Med. Chem.	2007	None
CHEMBL396830		0	294.36	0	2.14	11b	Cn1c(N)nc(CCc2cccc(-c3ccc[nH]3)c2)cc1=O	IC50	'='	51000.0	nM	4.29			UO_0000065	14.58	0.27	2.15	5.60	False	CHEMBL901134	Inhibition of BACE1 by SPR assay	B	BAO_0000357	single protein format	None	None	None	None	None	CHEMBL4822	Beta-secretase 1	Homo sapiens	SINGLE PROTEIN	CHEMBL1138315	1	Scientific Literature	J. Med. Chem.	2007	None
CHEMBL183059		0	880.91	3	-3.83	1b	CC(C)C[C@H](NC(=O)[C@@H](NC(=O)[C@@H](N)CNC(=O)C(=O)O)C(C)C)C(=O)N[C@@H](Cc1ccccc1)[C@@H](O)C(=O)N[C@@H](CC(=O)O)C(=O)N[C@@H](C)C(=O)N[C@@H](CCC(=O)O)C(=O)O	IC50	'='	84.0	nM	7.08			UO_0000065	8.03	0.16	10.91	1.77	False	CHEMBL832831	Inhibitory activity against beta-secretase 1 (BACE1)	B	BAO_0000357	single protein format	Homo sapiens	None	None	None	None	CHEMBL4822	Beta-secretase 1	Homo sapiens	SINGLE PROTEIN	CHEMBL1145220	1	Scientific Literature	Bioorg. Med. Chem. Lett.	2005	None
CHEMBL217068		0	318.38	0	2.83	3.a.1	N=C(N)NC(=O)Cn1c(-c2ccccc2)ccc1-c1ccccc1	IC50	'='	3700.0	nM	5.43			UO_0000065	17.06	0.31	2.60	6.47	True	CHEMBL944848	Inhibition of BACE1 by FRET assay	B	BAO_0000357	single protein format	None	None	None	None	None	CHEMBL4822	Beta-secretase 1	Homo sapiens	SINGLE PROTEIN	CHEMBL1140831	1	Scientific Literature	Bioorg. Med. Chem. Lett.	2008	None
CHEMBL2370115		0	832.03	3	-0.36	33	CSCC[C@H](NC(=O)[C@@H](NC(C)=O)C(C)C)C(=O)N[C@@H](CC(C)C)C(O)CC(=O)N[C@H](C(=O)N[C@@H](C)C(=O)N[C@@H](CCC(=O)O)C(=O)N[C@@H](C)C(=O)O)C(C)(C)C	IC50	'='	20000.0	nM	4.70			UO_0000065	5.65	0.11	5.06	1.57	False	CHEMBL653496	Inhibition of human brain beta-secretase, using MBPC125Swe (maltose-binding-protein C-125 Swedish) assay	B	BAO_0000219	cell-based format	None	None	None	PC-12	None	CHEMBL4822	Beta-secretase 1	Homo sapiens	SINGLE PROTEIN	CHEMBL1135590	1	Scientific Literature	J. Med. Chem.	2002	CHEMBL3307976
CHEMBL402307		0	577.67	1	3.66	9r	Cc1cccc(CN2C[C@@H](C(=O)N[C@@H](Cc3cc(F)cc(F)c3)[C@H](O)[C@H]3C[C@@H](OCc4ccccc4)CN3)CC2=O)c1	IC50	'='	350.0	nM	6.46			UO_0000065	11.18	0.21	2.80	7.10	False	CHEMBL929073	Inhibition of BACE1	B	BAO_0000357	single protein format	None	None	None	None	None	CHEMBL4822	Beta-secretase 1	Homo sapiens	SINGLE PROTEIN	CHEMBL1143205	1	Scientific Literature	Bioorg. Med. Chem. Lett.	2008	None
CHEMBL264322		0	598.74	1	3.69	21	CCNc1cc(C(=O)N[C@@H](Cc2ccccc2)[C@H](O)CNCc2cccc(OC)c2)c(F)c(N2CCCCS2(=O)=O)c1	IC50	'='	14.0	nM	7.85			UO_0000065	13.12	0.26	4.16	6.54	False	CHEMBL945840	Inhibition of BACE1 assessed as amyloid beta40 production in human SHSY5Y-APP-wt cells	B	BAO_0000219	cell-based format	Homo sapiens	None	None	None	None	CHEMBL4822	Beta-secretase 1	Homo sapiens	SINGLE PROTEIN	CHEMBL1140838	1	Scientific Literature	Bioorg. Med. Chem. Lett.	2008	None
CHEMBL385374		0	612.88	2	5.00	19	CCCC[C@H](NC[C@@H]1Cc2cccc(c2)CCCCc2cc(cc(N(CCC)S(C)(=O)=O)c2)C(=O)N1)C(=O)NCC(C)C	IC50	'='	4.0	nM	8.40			UO_0000065	13.70	0.27	3.40	7.80	False	CHEMBL908315	Inhibition of BACE1 at pH 4.5	B	BAO_0000357	single protein format	Homo sapiens	None	None	None	None	CHEMBL4822	Beta-secretase 1	Homo sapiens	SINGLE PROTEIN	CHEMBL1137385	1	Scientific Literature	J. Med. Chem.	2006	None
CHEMBL66	(+)-TAXIFOLIN	0	304.25	0	1.19	7	O=C1c2c(O)cc(O)cc2O[C@H](c2ccc(O)c(O)c2)[C@H]1O	IC50	'='	35000.0	nM	4.46			UO_0000065	14.65	0.28	3.27	3.50	False	CHEMBL653507	Inhibition of human Beta-secretase 1	B	BAO_0000357	single protein format	Homo sapiens	None	None	None	None	CHEMBL4822	Beta-secretase 1	Homo sapiens	SINGLE PROTEIN	CHEMBL1136344	1	Scientific Literature	Bioorg. Med. Chem. Lett.	2003	None
CHEMBL253060		0	526.68	1	4.22	24	CCNc1cc(C(=O)N[C@@H](Cc2ccccc2)[C@H](O)CN[C@H]2CCc3ccccc32)cc(N2CCCC2=O)c1	IC50	'='	160.0	nM	6.80			UO_0000065	12.90	0.24	2.58	7.25	False	CHEMBL945831	Inhibition of BACE1	B	BAO_0000357	single protein format	None	None	None	None	None	CHEMBL4822	Beta-secretase 1	Homo sapiens	SINGLE PROTEIN	CHEMBL1140837	1	Scientific Literature	Bioorg. Med. Chem. Lett.	2008	None
CHEMBL384606	HGLUVALLEUPNSASPGLYGLUPHEOH	0	985.06	3	-1.82	13 (KMI-250)	CC(C)C[C@H](NC(=O)[C@@H](NC(=O)[C@@H](N)CCC(=O)O)C(C)C)C(=O)N[C@@H](Cc1ccccc1)[C@@H](O)C(=O)N[C@@H](CC(=O)O)C(=O)NCC(=O)N[C@@H](CCC(=O)O)C(=O)N[C@@H](Cc1ccccc1)C(=O)O	Inhibition	'='	73.0	%				UO_0000187					False	CHEMBL874665	Inhibition of Beta-secretase 1 at 2 uM concentration	B	BAO_0000357	single protein format	None	None	None	None	None	CHEMBL4822	Beta-secretase 1	Homo sapiens	SINGLE PROTEIN	CHEMBL1147635	1	Scientific Literature	Bioorg. Med. Chem. Lett.	2004	None
CHEMBL416054		0	536.63	2	0.02	8 (KMI-204)	CC(C)C[C@H](NC(=O)[C@@H](NC(=O)[C@@H](N)CCC(=O)O)C(C)C)C(=O)N[C@@H](Cc1ccccc1)[C@@H](O)C(=O)O	Inhibition	'='	34.0	%				UO_0000187					False	CHEMBL874665	Inhibition of Beta-secretase 1 at 2 uM concentration	B	BAO_0000357	single protein format	None	None	None	None	None	CHEMBL4822	Beta-secretase 1	Homo sapiens	SINGLE PROTEIN	CHEMBL1147635	1	Scientific Literature	Bioorg. Med. Chem. Lett.	2004	None
CHEMBL255336		0	545.63	1	2.19	9j	COCCCN1C[C@@H](C(=O)N[C@@H](Cc2cc(F)cc(F)c2)[C@H](O)[C@H]2C[C@@H](OCc3ccccc3)CN2)CC1=O	IC50	'='	2950.0	nM	5.53			UO_0000065	10.14	0.19	3.34	5.52	False	CHEMBL929073	Inhibition of BACE1	B	BAO_0000357	single protein format	None	None	None	None	None	CHEMBL4822	Beta-secretase 1	Homo sapiens	SINGLE PROTEIN	CHEMBL1143205	1	Scientific Literature	Bioorg. Med. Chem. Lett.	2008	None
CHEMBL264322		0	598.74	1	3.69	21	CCNc1cc(C(=O)N[C@@H](Cc2ccccc2)[C@H](O)CNCc2cccc(OC)c2)c(F)c(N2CCCCS2(=O)=O)c1	IC50	'='	283.0	nM	6.55			UO_0000065	10.94	0.21	2.86	5.46	False	CHEMBL944900	Inhibition of BACE1 assessed as amyloid beta40 production in human SHSY5Y-APP-swe cells	B	BAO_0000219	cell-based format	Homo sapiens	None	None	None	None	CHEMBL4822	Beta-secretase 1	Homo sapiens	SINGLE PROTEIN	CHEMBL1140838	1	Scientific Literature	Bioorg. Med. Chem. Lett.	2008	None
CHEMBL399839		0	618.65	1	2.77	10, KMI-1023	O=C(N[C@@H](Cc1ccccc1)[C@H](O)C(=O)Nc1cccc(-c2nn[nH]n2)c1)c1cccc(C(=O)N2COC[C@@H]2c2ccccc2)n1	IC50	'='	140.0	nM	6.85			UO_0000065	11.08	0.20	4.08	3.91	True	CHEMBL929600	Inhibition of human recombinant BACE1 by FRET assay	B	BAO_0000357	single protein format	Homo sapiens	None	None	None	None	CHEMBL4822	Beta-secretase 1	Homo sapiens	SINGLE PROTEIN	CHEMBL1141518	1	Scientific Literature	Bioorg. Med. Chem. Lett.	2008	None
CHEMBL403810		0	698.76	2	2.61	7	CC(C)(NC(=O)c1cc(OS(C)(=O)=O)cc(C(=O)N[C@@H](Cc2ccccc2)[C@H](O)C(=O)Nc2cccc(-c3nn[nH]n3)c2)n1)c1ccccc1	Inhibition	'='	84.0	%				UO_0000187					False	CHEMBL929601	Inhibition of human recombinant BACE1 at 2 uM by FRET assay	B	BAO_0000357	single protein format	Homo sapiens	None	None	None	None	CHEMBL4822	Beta-secretase 1	Homo sapiens	SINGLE PROTEIN	CHEMBL1141518	1	Scientific Literature	Bioorg. Med. Chem. Lett.	2008	None
CHEMBL399840		0	712.75	2	2.11	11, KMI-1036	CS(=O)(=O)Oc1cc(C(=O)N[C@@H](Cc2ccccc2)[C@H](O)C(=O)Nc2cccc(-c3nn[nH]n3)c2)nc(C(=O)N2COC[C@@H]2c2ccccc2)c1	Inhibition	'='	73.0	%				UO_0000187					True	CHEMBL929602	Inhibition of human recombinant BACE1 at 0.2 uM by FRET assay	B	BAO_0000357	single protein format	Homo sapiens	None	None	None	None	CHEMBL4822	Beta-secretase 1	Homo sapiens	SINGLE PROTEIN	CHEMBL1141518	1	Scientific Literature	Bioorg. Med. Chem. Lett.	2008	None
CHEMBL399776		0	487.67	0	3.40	2j	CCCN(c1cc2cc(c1)C(=O)N[C@@H](C)CCc1cccc(c1)C[C@@](C)(N)COC2)S(C)(=O)=O	IC50	'='	290.0	nM	6.54			UO_0000065	13.41	0.26	3.14	6.43	False	CHEMBL886441	Inhibition of BACE1	B	BAO_0000357	single protein format	None	None	None	None	None	CHEMBL4822	Beta-secretase 1	Homo sapiens	SINGLE PROTEIN	CHEMBL1139967	1	Scientific Literature	Bioorg. Med. Chem. Lett.	2007	None
CHEMBL403108		0	585.74	1	4.22	10c	CCCCN1C[C@@H](C(=O)N[C@@H](Cc2cc(F)cc(F)c2)[C@H](O)[C@H]2C[C@@H](OCc3ccccc3)CN2)[C@H](CC(C)C)C1=O	IC50	'='	57.0	nM	7.24			UO_0000065	12.37	0.24	3.02	7.97	False	CHEMBL929073	Inhibition of BACE1	B	BAO_0000357	single protein format	None	None	None	None	None	CHEMBL4822	Beta-secretase 1	Homo sapiens	SINGLE PROTEIN	CHEMBL1143205	1	Scientific Literature	Bioorg. Med. Chem. Lett.	2008	None
CHEMBL248228		0	503.67	1	1.88	24	COC[C@H](N)[C@H](Cc1ccccc1)NC(=O)c1cc(N(C)C[C@H]2C[C@@H]2C)nc(N(C)S(C)(=O)=O)c1	IC50	'='	173.0	nM	6.76			UO_0000065	13.43	0.26	4.88	5.74	False	CHEMBL902351	Inhibition of human BACE1 assessed as sAPPNF accumulation	B	BAO_0000357	single protein format	Homo sapiens	None	None	None	None	CHEMBL4822	Beta-secretase 1	Homo sapiens	SINGLE PROTEIN	CHEMBL1139116	1	Scientific Literature	Bioorg. Med. Chem. Lett.	2007	None
CHEMBL250918		0	589.64	1	4.39	4b	CN(c1cc2cc(c1)C(=O)N[C@@H](c1ccccc1)CCc1cccc(c1)C[C@@](C)(N)C(=O)OC2)S(=O)(=O)C(F)(F)F	IC50	'='	38.0	nM	7.42			UO_0000065	12.58	0.25	3.03	6.25	False	CHEMBL886441	Inhibition of BACE1	B	BAO_0000357	single protein format	None	None	None	None	None	CHEMBL4822	Beta-secretase 1	Homo sapiens	SINGLE PROTEIN	CHEMBL1139967	1	Scientific Literature	Bioorg. Med. Chem. Lett.	2007	None
CHEMBL250712		0	515.72	1	4.04	2l	CCCN(c1cc2cc(c1)C(=O)N[C@@H](C(C)C)CCc1cccc(c1)C[C@@](C)(N)COC2)S(C)(=O)=O	IC50	'='	175.0	nM	6.76			UO_0000065	13.10	0.26	2.72	6.64	False	CHEMBL886441	Inhibition of BACE1	B	BAO_0000357	single protein format	None	None	None	None	None	CHEMBL4822	Beta-secretase 1	Homo sapiens	SINGLE PROTEIN	CHEMBL1139967	1	Scientific Literature	Bioorg. Med. Chem. Lett.	2007	None
CHEMBL399276		0	501.69	1	3.79	2k	CCCN(c1cc2cc(c1)C(=O)N[C@@H](CC)CCc1cccc(c1)C[C@@](C)(N)COC2)S(C)(=O)=O	IC50	'='	85.0	nM	7.07			UO_0000065	14.09	0.28	3.28	6.95	False	CHEMBL886441	Inhibition of BACE1	B	BAO_0000357	single protein format	None	None	None	None	None	CHEMBL4822	Beta-secretase 1	Homo sapiens	SINGLE PROTEIN	CHEMBL1139967	1	Scientific Literature	Bioorg. Med. Chem. Lett.	2007	None
CHEMBL235854		0	521.68	1	4.14	4c	CN(c1cc2cc(n1)CCC(c1ccccc1)CCc1cccc(c1)C[C@@](C)(N)C(=O)OC2)S(C)(=O)=O	IC50	'='	7000.0	nM	5.16			UO_0000065	9.88	0.19	1.01	5.02	False	CHEMBL898740	Inhibition of BACE1	B	BAO_0000357	single protein format	None	None	None	None	None	CHEMBL4822	Beta-secretase 1	Homo sapiens	SINGLE PROTEIN	CHEMBL1137488	1	Scientific Literature	Bioorg. Med. Chem. Lett.	2007	None
CHEMBL402120		0	515.68	1	2.22	7	C[C@H](NC[C@@H](O)[C@H](Cc1ccccc1)NC(=O)c1cccc(S(C)(=O)=O)c1)C(=O)NC1CCCCC1	IC50	'='	5400.0	nM	5.27			UO_0000065	10.21	0.20	3.05	4.23	False	CHEMBL931963	Inhibition of BACE1	B	BAO_0000357	single protein format	None	None	None	None	None	CHEMBL4822	Beta-secretase 1	Homo sapiens	SINGLE PROTEIN	CHEMBL1143153	1	Scientific Literature	Bioorg. Med. Chem. Lett.	2008	None
CHEMBL257871		0	562.76	1	3.89	26	CCCc1cc(C(=O)N[C@@H](Cc2ccccc2)[C@H](O)CN[C@@H](C)C(=O)NC2CCCCC2)cc(N2CCCC2=O)c1	IC50	'='	72.0	nM	7.14			UO_0000065	12.69	0.24	3.25	6.45	False	CHEMBL931963	Inhibition of BACE1	B	BAO_0000357	single protein format	None	None	None	None	None	CHEMBL4822	Beta-secretase 1	Homo sapiens	SINGLE PROTEIN	CHEMBL1143153	1	Scientific Literature	Bioorg. Med. Chem. Lett.	2008	None
CHEMBL271231		0	494.64	0	2.77	13	CC(=O)Nc1ccc(C(=O)N[C@@H](Cc2ccccc2)[C@H](O)CN[C@@H](C)C(=O)NC2CCCCC2)cc1	IC50	'='	62000.0	nM	4.21			UO_0000065	8.51	0.16	1.44	3.52	False	CHEMBL931963	Inhibition of BACE1	B	BAO_0000357	single protein format	None	None	None	None	None	CHEMBL4822	Beta-secretase 1	Homo sapiens	SINGLE PROTEIN	CHEMBL1143153	1	Scientific Literature	Bioorg. Med. Chem. Lett.	2008	None
CHEMBL258068		0	564.73	1	3.34	17	CCOc1cc(C(=O)N[C@@H](Cc2ccccc2)[C@H](O)CN[C@@H](C)C(=O)NC2CCCCC2)cc(N2CCCC2=O)c1	IC50	'='	970.0	nM	6.01			UO_0000065	10.65	0.20	2.67	5.01	False	CHEMBL931966	Inhibition of BACE1 expressed in SHSY5Y cells assessed as reduction of amyloid beta 40 production	B	BAO_0000219	cell-based format	None	None	None	SH-SY5Y	None	CHEMBL4822	Beta-secretase 1	Homo sapiens	SINGLE PROTEIN	CHEMBL1143153	1	Scientific Literature	Bioorg. Med. Chem. Lett.	2008	CHEMBL3307740
CHEMBL373533		0	677.57	2	5.63	6b	CCCN(CCC)C(=O)c1cc(C)cc(C(=O)N[C@@H](Cc2cc(F)cc(F)c2)[C@H](O)CNCc2cccc(I)c2)c1	IC50	'='	5.0	nM	8.30			UO_0000065	12.25	0.28	2.67	10.16	True	CHEMBL856870	Inhibition of human BACE1 by MBPC125Swe assay	B	BAO_0000219	cell-based format	Homo sapiens	None	None	PC-12	None	CHEMBL4822	Beta-secretase 1	Homo sapiens	SINGLE PROTEIN	CHEMBL1141415	1	Scientific Literature	J. Med. Chem.	2007	CHEMBL3307976
CHEMBL265862		0	602.77	1	4.38	3d	CCCN(CCC)C(=O)c1cc(C)cc(C(=O)N[C@@H](Cc2cc(F)cc(F)c2)[C@H](O)CNC(C)(C)C(=O)NCC(C)C)c1	IC50	'='	200.0	nM	6.70			UO_0000065	11.11	0.21	2.32	6.05	False	CHEMBL856870	Inhibition of human BACE1 by MBPC125Swe assay	B	BAO_0000219	cell-based format	Homo sapiens	None	None	PC-12	None	CHEMBL4822	Beta-secretase 1	Homo sapiens	SINGLE PROTEIN	CHEMBL1141415	1	Scientific Literature	J. Med. Chem.	2007	CHEMBL3307976
CHEMBL392564		0	589.68	1	4.97	2a	CN(c1cc2cc(c1)C(C(F)(F)F)N[C@@H](c1ccccc1)CCc1cccc(c1)C[C@@](C)(N)C(=O)OC2)S(C)(=O)=O	IC50	'='	3700.0	nM	5.43			UO_0000065	9.21	0.18	0.46	5.34	False	CHEMBL898740	Inhibition of BACE1	B	BAO_0000357	single protein format	None	None	None	None	None	CHEMBL4822	Beta-secretase 1	Homo sapiens	SINGLE PROTEIN	CHEMBL1137488	1	Scientific Literature	Bioorg. Med. Chem. Lett.	2007	None
CHEMBL227641		0	639.86	1	2.42	5a	CCCNC(=O)c1cc(C(=O)N[C@@H](CC(C)C)[C@@H](O)C[C@@H](C)C(=O)N[C@H](C(=O)NC(C)C)C(C)C)cc(N(C)S(C)(=O)=O)c1	IC50	'='	3600.0	nM	5.44			UO_0000065	8.51	0.17	3.02	3.13	False	CHEMBL915137	Inhibition of memapsin 2 expressed in CHO cells	B	BAO_0000219	cell-based format	Homo sapiens	None	None	CHO	None	CHEMBL4822	Beta-secretase 1	Homo sapiens	SINGLE PROTEIN	CHEMBL1139858	1	Scientific Literature	J. Med. Chem.	2007	CHEMBL3308072
CHEMBL255838		0	832.89	3	-0.24	KMI-574	CC(C)[C@H](NC(=O)[C@@H](N)CNC(=O)c1[nH]c(=O)[nH]c(=O)c1F)C(=O)N[C@@H](CC1CCCCC1)C(=O)N[C@@H](Cc1ccccc1)[C@@H](O)C(=O)Nc1cccc(-c2nn[nH]n2)c1	IC50	'='	5.6	nM	8.25			UO_0000065	9.91	0.19	8.49	2.65	False	CHEMBL1943885	Inhibition of human recombinant BACE1 by FRET assay	B	BAO_0000357	single protein format	Homo sapiens	None	None	None	None	CHEMBL4822	Beta-secretase 1	Homo sapiens	SINGLE PROTEIN	CHEMBL1938339	1	Scientific Literature	Bioorg. Med. Chem. Lett.	2012	None
CHEMBL1791018		0	707.93	2	2.75	32	CCCC[C@H](NC(=O)C[C@H](O)[C@H](CC(C)C)NC(=O)[C@H](CCSC)NC(=O)[C@@H](NC(C)=O)[C@@H](C)CC)C(=O)NCc1cccc(C(=O)O)c1	IC50	'='	86.0	nM	7.07			UO_0000065	9.98	0.20	4.32	3.48	False	CHEMBL653498	Inhibition of human beta-secretase	B	BAO_0000357	single protein format	None	None	None	None	None	CHEMBL4822	Beta-secretase 1	Homo sapiens	SINGLE PROTEIN	CHEMBL1145754	1	Scientific Literature	Bioorg. Med. Chem. Lett.	2003	None
CHEMBL271230		0	520.67	1	2.94	12	C[C@H](NC[C@@H](O)[C@H](Cc1ccccc1)NC(=O)c1cccc(N2CCCC2=O)c1)C(=O)NC1CCCCC1	IC50	'='	5270.0	nM	5.28			UO_0000065	10.14	0.19	2.34	4.76	False	CHEMBL931963	Inhibition of BACE1	B	BAO_0000357	single protein format	None	None	None	None	None	CHEMBL4822	Beta-secretase 1	Homo sapiens	SINGLE PROTEIN	CHEMBL1143153	1	Scientific Literature	Bioorg. Med. Chem. Lett.	2008	None
CHEMBL227053		0	577.77	1	3.76	23	CC(C)Nc1cc(C(=O)N[C@@H](Cc2ccccc2)[C@H](O)CN[C@@H](C)C(=O)NC2CCCCC2)cc(N2CCCC2=O)c1	IC50	'='	280.0	nM	6.55			UO_0000065	11.34	0.21	2.79	5.34	False	CHEMBL931967	Inhibition of BACE1 expressed in SHSY5Y cells assessed as reduction of amyloid beta 42 production	B	BAO_0000219	cell-based format	None	None	None	SH-SY5Y	None	CHEMBL4822	Beta-secretase 1	Homo sapiens	SINGLE PROTEIN	CHEMBL1143153	1	Scientific Literature	Bioorg. Med. Chem. Lett.	2008	CHEMBL3307740
CHEMBL393140		0	685.88	2	5.20	6	CCCC(CCC)S(=O)(=O)C[C@@H](NC(=O)c1ccccc1C)C(=O)N[C@@H](Cc1cc(F)cc(F)c1)[C@H](O)CNCc1cccc(CC)c1	EC50	'='	59.0	nM	7.23			UO_0000065	10.54	0.21	2.03	5.80	False	CHEMBL889830	Inhibition of BACE expressed in HEK293 cells	B	BAO_0000219	cell-based format	None	None	None	HEK293	None	CHEMBL4822	Beta-secretase 1	Homo sapiens	SINGLE PROTEIN	CHEMBL1146261	1	Scientific Literature	Bioorg. Med. Chem. Lett.	2007	CHEMBL3307715
CHEMBL248056		0	543.78	1	4.21	22	CCCC[C@H](N)[C@H](Cc1ccccc1)NC(=O)c1cc(N(C)C[C@H]2C[C@@H]2C)nc(N(CCC)S(C)(=O)=O)c1	IC50	'>'	6700.0	nM				UO_0000065					False	CHEMBL902351	Inhibition of human BACE1 assessed as sAPPNF accumulation	B	BAO_0000357	single protein format	Homo sapiens	None	None	None	None	CHEMBL4822	Beta-secretase 1	Homo sapiens	SINGLE PROTEIN	CHEMBL1139116	1	Scientific Literature	Bioorg. Med. Chem. Lett.	2007	None
CHEMBL508648	BYAKANGELICIN	0	334.32	0	2.06	34	COc1c2ccoc2c(OC[C@@H](O)C(C)(C)O)c2oc(=O)ccc12	IC50	'='	219700.0	nM		Outside typical range		UO_0000065					False	CHEMBL1936881	Inhibition of recombinant human BACE1 using Rh-EVNLDAEFK as substrate after 60 mins by fluorescence quenching assay	B	BAO_0000357	single protein format	Homo sapiens	None	None	None	None	CHEMBL4822	Beta-secretase 1	Homo sapiens	SINGLE PROTEIN	CHEMBL1932923	1	Scientific Literature	Bioorg. Med. Chem.	2012	None
CHEMBL24171	BERGAPTEN	4	216.19	0	2.55	14, bergapten	COc1c2ccoc2cc2oc(=O)ccc12	Inhibition	'='	-6.0	%				UO_0000187					False	CHEMBL1936882	Inhibition of recombinant human BACE1 using Rh-EVNLDAEFK as substrate at 500 uM after 60 mins by fluorescence quenching assay	B	BAO_0000357	single protein format	Homo sapiens	None	None	None	None	CHEMBL4822	Beta-secretase 1	Homo sapiens	SINGLE PROTEIN	CHEMBL1932923	1	Scientific Literature	Bioorg. Med. Chem.	2012	None
CHEMBL256399		0	606.81	1	4.51	19	CCCCCOc1cc(C(=O)N[C@@H](Cc2ccccc2)[C@H](O)CN[C@@H](C)C(=O)NC2CCCCC2)cc(N2CCCC2=O)c1	IC50	'='	32.0	nM	7.50			UO_0000065	12.35	0.23	2.98	6.25	False	CHEMBL931963	Inhibition of BACE1	B	BAO_0000357	single protein format	None	None	None	None	None	CHEMBL4822	Beta-secretase 1	Homo sapiens	SINGLE PROTEIN	CHEMBL1143153	1	Scientific Literature	Bioorg. Med. Chem. Lett.	2008	None
CHEMBL255977		0	578.75	1	3.73	18	CC(C)Oc1cc(C(=O)N[C@@H](Cc2ccccc2)[C@H](O)CN[C@@H](C)C(=O)NC2CCCCC2)cc(N2CCCC2=O)c1	IC50	'='	120.0	nM	6.92			UO_0000065	11.96	0.23	3.19	5.77	False	CHEMBL931963	Inhibition of BACE1	B	BAO_0000357	single protein format	None	None	None	None	None	CHEMBL4822	Beta-secretase 1	Homo sapiens	SINGLE PROTEIN	CHEMBL1143153	1	Scientific Literature	Bioorg. Med. Chem. Lett.	2008	None
CHEMBL1952317		0	413.50	0	2.71	H0312	CSc1cccc2c(O)c(C(=O)Nc3ccc(N(CCO)CCO)cc3)cnc12	RFU	'='	22.19										False	CHEMBL1955006	Inhibition of recombinant human BACE1 using Eu-CEVNLDAEFK-Qsy7 as substrate assessed as reduction in relative fluorescence at 1 uM preincubated for 30 mins prior substrate addition measured after 6 hrs by HTRF assay	B	BAO_0000357	single protein format	Homo sapiens	None	None	None	None	CHEMBL4822	Beta-secretase 1	Homo sapiens	SINGLE PROTEIN	CHEMBL1949659	1	Scientific Literature	Bioorg. Med. Chem. Lett.	2012	None
CHEMBL66595		0	622.87	1	4.01	8	CSCCC(NC(=O)OC(C)(C)C)C(=O)N[C@@H](CC(C)C)C(O)CC(C)C(=O)NC(C(=O)NCc1ccccc1)C(C)C	Ki	'='	5808.0	nM	5.24			UO_0000065	8.41	0.17	1.23	3.59	True	CHEMBL655069	Binding affinity for human brain memapsin 2 beta-Secretase (BACE)	B	BAO_0000019	assay format	Homo sapiens	None	None	None	None	CHEMBL4822	Beta-secretase 1	Homo sapiens	SINGLE PROTEIN	CHEMBL1144924	1	Scientific Literature	J. Med. Chem.	2003	None
CHEMBL49732	HERNIARIN	0	176.17	0	1.80	3, methylumbeliferone	COc1ccc2ccc(=O)oc2c1	IC50	'>'	500000.0	nM		Outside typical range		UO_0000065					False	CHEMBL1936881	Inhibition of recombinant human BACE1 using Rh-EVNLDAEFK as substrate after 60 mins by fluorescence quenching assay	B	BAO_0000357	single protein format	Homo sapiens	None	None	None	None	CHEMBL4822	Beta-secretase 1	Homo sapiens	SINGLE PROTEIN	CHEMBL1932923	1	Scientific Literature	Bioorg. Med. Chem.	2012	None
CHEMBL242711	BERGAPTOL	0	202.16	0	2.24	13, bergaptol	O=c1ccc2c(O)c3ccoc3cc2o1	IC50	'>'	500000.0	nM		Outside typical range		UO_0000065					False	CHEMBL1936881	Inhibition of recombinant human BACE1 using Rh-EVNLDAEFK as substrate after 60 mins by fluorescence quenching assay	B	BAO_0000357	single protein format	Homo sapiens	None	None	None	None	CHEMBL4822	Beta-secretase 1	Homo sapiens	SINGLE PROTEIN	CHEMBL1932923	1	Scientific Literature	Bioorg. Med. Chem.	2012	None
CHEMBL140796	ISOPIMPINELLIN	0	246.22	0	2.56	29, isopimpinellin	COc1c2ccoc2c(OC)c2oc(=O)ccc12	IC50	'>'	500000.0	nM		Outside typical range		UO_0000065					False	CHEMBL1936881	Inhibition of recombinant human BACE1 using Rh-EVNLDAEFK as substrate after 60 mins by fluorescence quenching assay	B	BAO_0000357	single protein format	Homo sapiens	None	None	None	None	CHEMBL4822	Beta-secretase 1	Homo sapiens	SINGLE PROTEIN	CHEMBL1932923	1	Scientific Literature	Bioorg. Med. Chem.	2012	None
CHEMBL1173444	HERACLENOL	0	304.30	0	2.05	23	CC(C)(O)[C@H](O)COc1c2occc2cc2ccc(=O)oc12	Inhibition	'='	17.2	%				UO_0000187					False	CHEMBL1936882	Inhibition of recombinant human BACE1 using Rh-EVNLDAEFK as substrate at 500 uM after 60 mins by fluorescence quenching assay	B	BAO_0000357	single protein format	Homo sapiens	None	None	None	None	CHEMBL4822	Beta-secretase 1	Homo sapiens	SINGLE PROTEIN	CHEMBL1932923	1	Scientific Literature	Bioorg. Med. Chem.	2012	None
CHEMBL1934071		0	354.40	1	5.32	28	CC(C)=CCC/C(C)=C/COc1c2ccoc2c(O)c2oc(=O)ccc12	Inhibition	'='	38.6	%				UO_0000187					False	CHEMBL1936882	Inhibition of recombinant human BACE1 using Rh-EVNLDAEFK as substrate at 500 uM after 60 mins by fluorescence quenching assay	B	BAO_0000357	single protein format	Homo sapiens	None	None	None	None	CHEMBL4822	Beta-secretase 1	Homo sapiens	SINGLE PROTEIN	CHEMBL1932923	1	Scientific Literature	Bioorg. Med. Chem.	2012	None
CHEMBL53569	ANGELICIN	0	186.17	0	2.54	38	O=c1ccc2ccc3occc3c2o1	Inhibition	'='	9.5	%				UO_0000187					False	CHEMBL1936882	Inhibition of recombinant human BACE1 using Rh-EVNLDAEFK as substrate at 500 uM after 60 mins by fluorescence quenching assay	B	BAO_0000357	single protein format	Homo sapiens	None	None	None	None	CHEMBL4822	Beta-secretase 1	Homo sapiens	SINGLE PROTEIN	CHEMBL1932923	1	Scientific Literature	Bioorg. Med. Chem.	2012	None
CHEMBL1078442	BERGAMOTTIN	0	338.40	1	5.61	SID530919	CC(C)=CCC/C(C)=C/COc1c2ccoc2cc2oc(=O)ccc12	Inhibition						Active						False	CHEMBL1936884	Mixed type inhibition of recombinant human BACE1 using Rh-EVNLDAEFK as substrate by Dixon and Cornish-Bowden plots analysis	B	BAO_0000357	single protein format	Homo sapiens	None	None	None	None	CHEMBL4822	Beta-secretase 1	Homo sapiens	SINGLE PROTEIN	CHEMBL1932923	1	Scientific Literature	Bioorg. Med. Chem.	2012	None
CHEMBL440957		0	507.73	1	3.47	19, diastereomers	CCCC[C@H](N)[C@H](Cc1ccsc1)NC(=O)c1cc(NCC2CC2C)nc(N(C)S(C)(=O)=O)c1	IC50	'='	11.0	nM	7.96			UO_0000065	15.67	0.32	4.49	6.78	False	CHEMBL902350	Inhibition of human BACE1 by ECL based assay	B	BAO_0000357	single protein format	Homo sapiens	None	None	None	None	CHEMBL4822	Beta-secretase 1	Homo sapiens	SINGLE PROTEIN	CHEMBL1139116	1	Scientific Literature	Bioorg. Med. Chem. Lett.	2007	None
CHEMBL247415		0	501.70	1	3.40	17, diastereomers	CCCC[C@H](N)[C@H](Cc1ccccc1)NC(=O)c1cc(NCC2CC2C)nc(N(C)S(C)(=O)=O)c1	IC50	'='	20.0	nM	7.70			UO_0000065	15.35	0.30	4.30	6.56	False	CHEMBL902350	Inhibition of human BACE1 by ECL based assay	B	BAO_0000357	single protein format	Homo sapiens	None	None	None	None	CHEMBL4822	Beta-secretase 1	Homo sapiens	SINGLE PROTEIN	CHEMBL1139116	1	Scientific Literature	Bioorg. Med. Chem. Lett.	2007	None
CHEMBL409948		0	655.83	1	3.52	25	CCCCS(=O)(=O)C[C@@H](NC(=O)SC1CCOC1)C(=O)N[C@@H](Cc1cc(F)cc(F)c1)[C@H](O)CNCc1cccc(CC)c1	EC50	'='	4.0	nM	8.40			UO_0000065	12.81	0.26	4.88	6.28	False	CHEMBL889830	Inhibition of BACE expressed in HEK293 cells	B	BAO_0000219	cell-based format	None	None	None	HEK293	None	CHEMBL4822	Beta-secretase 1	Homo sapiens	SINGLE PROTEIN	CHEMBL1146261	1	Scientific Literature	Bioorg. Med. Chem. Lett.	2007	CHEMBL3307715
CHEMBL425828		0	539.65	1	2.16	8e	COC[C@H](N)[C@H](Cc1cc(F)cc(F)c1)NC(=O)c1cc(N(C)C[C@H]2C[C@@H]2C)nc(N(C)S(C)(=O)=O)c1	IC50	'='	12.0	nM	7.92			UO_0000065	14.68	0.29	5.76	6.72	False	CHEMBL890225	Inhibition of BACE1 by ECL assay	B	BAO_0000357	single protein format	None	None	None	None	None	CHEMBL4822	Beta-secretase 1	Homo sapiens	SINGLE PROTEIN	CHEMBL1145451	1	Scientific Literature	J. Med. Chem.	2007	None
CHEMBL453211		0	715.54	1	3.68	KMI-1303	O=C(N[C@@H](Cc1ccccc1)[C@H](O)C(=O)Nc1cccc(-c2nn[nH]n2)c1)c1cc(Br)cc(C(=O)N2COC[C@@H]2c2ccc(F)cc2)n1	IC50	'='	9.0	nM	8.05			UO_0000065	11.24	0.23	4.37	4.59	False	CHEMBL1943885	Inhibition of human recombinant BACE1 by FRET assay	B	BAO_0000357	single protein format	Homo sapiens	None	None	None	None	CHEMBL4822	Beta-secretase 1	Homo sapiens	SINGLE PROTEIN	CHEMBL1938339	1	Scientific Literature	Bioorg. Med. Chem. Lett.	2012	None
CHEMBL504917		0	744.55	1	3.38	KMI-1293	O=C(N[C@@H](Cc1ccccc1)[C@H](O)C(=O)Nc1cccc(-c2nn[nH]n2)c1)c1cc(I)cc(C(=O)N2COC[C@@H]2c2ccccc2)n1	IC50	'='	24.0	nM	7.62			UO_0000065	10.23	0.22	4.24	4.35	False	CHEMBL1943885	Inhibition of human recombinant BACE1 by FRET assay	B	BAO_0000357	single protein format	Homo sapiens	None	None	None	None	CHEMBL4822	Beta-secretase 1	Homo sapiens	SINGLE PROTEIN	CHEMBL1938339	1	Scientific Literature	Bioorg. Med. Chem. Lett.	2012	None
CHEMBL1940951		0	530.71	1	2.91	2, KMI-1606	CC(C)[C@H](NC(=O)[C@@H](N)CCC(=O)O)C(=O)N[C@@H](CC1CCCCC1)C(=O)NC(C)(C)Cc1ccccc1	Inhibition	'='	16.0	%				UO_0000187					False	CHEMBL1943884	Inhibition of human recombinant BACE1 at 2 uM by FRET assay	B	BAO_0000357	single protein format	Homo sapiens	None	None	None	None	CHEMBL4822	Beta-secretase 1	Homo sapiens	SINGLE PROTEIN	CHEMBL1938339	1	Scientific Literature	Bioorg. Med. Chem. Lett.	2012	None
CHEMBL252549		0	434.56	0	1.31	20	COc1cccc(CNC[C@@H](O)[C@H](Cc2ccccc2)NC(=O)CCS(C)(=O)=O)c1	IC50	'>'	20000.0	nM				UO_0000065					False	CHEMBL942097	Inhibition of human recombinant BACE	B	BAO_0000357	single protein format	Homo sapiens	None	None	None	None	CHEMBL4822	Beta-secretase 1	Homo sapiens	SINGLE PROTEIN	CHEMBL1140593	1	Scientific Literature	Bioorg. Med. Chem. Lett.	2007	None
CHEMBL254625		0	627.57	2	5.05	2	CCCN(CCC)C(=O)c1cccc(C(=O)N[C@@H](Cc2ccccc2)[C@H](O)CNCc2cccc(I)c2)c1	IC50	'='	310.0	nM	6.51			UO_0000065	10.37	0.23	1.46	7.97	False	CHEMBL942097	Inhibition of human recombinant BACE	B	BAO_0000357	single protein format	Homo sapiens	None	None	None	None	CHEMBL4822	Beta-secretase 1	Homo sapiens	SINGLE PROTEIN	CHEMBL1140593	1	Scientific Literature	Bioorg. Med. Chem. Lett.	2007	None
CHEMBL1821801		0	226.30	0	3.55	32	Nc1ccc2cc(-c3ccsc3)ccc2n1	Kd	'='	38800.0	nM	4.41			UO_0000065	19.49	0.38	0.86	11.34	False	CHEMBL1827651	Binding affinity to BACE1 after 90 seconds by surface plasmon resonance assay	B	BAO_0000357	single protein format	None	None	None	None	None	CHEMBL4822	Beta-secretase 1	Homo sapiens	SINGLE PROTEIN	CHEMBL1821551	1	Scientific Literature	J. Med. Chem.	2011	None
CHEMBL1821816		0	415.58	1	5.67	47	Cc1ccccc1-c1ccc2nc(N)c(C[C@H](C)C(=O)NCC3CCCCC3)cc2c1	IC50	'='	970.0	nM	6.01			UO_0000065	14.47	0.26	0.34	8.84	False	CHEMBL1827653	Inhibition of human recombinant BACE1 after 60 mins by FRET assay	B	BAO_0000357	single protein format	Homo sapiens	None	None	None	None	CHEMBL4822	Beta-secretase 1	Homo sapiens	SINGLE PROTEIN	CHEMBL1821551	1	Scientific Literature	J. Med. Chem.	2011	None
CHEMBL1821817		0	429.61	1	6.06	48	CCC(Cc1cc2cc(-c3ccccc3C)ccc2nc1N)C(=O)NCC1CCCCC1	IC50	'='	16.0	nM	7.80			UO_0000065	18.15	0.33	1.74	11.46	False	CHEMBL1827653	Inhibition of human recombinant BACE1 after 60 mins by FRET assay	B	BAO_0000357	single protein format	Homo sapiens	None	None	None	None	CHEMBL4822	Beta-secretase 1	Homo sapiens	SINGLE PROTEIN	CHEMBL1821551	1	Scientific Literature	J. Med. Chem.	2011	None
CHEMBL1821728		0	431.58	1	5.04	57	Cc1ccccc1-c1ccc2nc(N)c(C[C@@H](C)C(=O)N[C@@H]3CCOC(C)(C)C3)cc2c1	IC50	'='	0.7	nM	9.15			UO_0000065	21.21	0.39	4.11	11.85	False	CHEMBL1827653	Inhibition of human recombinant BACE1 after 60 mins by FRET assay	B	BAO_0000357	single protein format	Homo sapiens	None	None	None	None	CHEMBL4822	Beta-secretase 1	Homo sapiens	SINGLE PROTEIN	CHEMBL1821551	1	Scientific Literature	J. Med. Chem.	2011	None
CHEMBL1821826		0	404.56	0	4.92	58	Cc1cccnc1-c1ccc2nc(N)c(C[C@@H](C)C(=O)NCCC(C)(C)C)cc2c1	IC50	'='	16.0	nM	7.80			UO_0000065	19.27	0.35	2.88	9.64	False	CHEMBL1827653	Inhibition of human recombinant BACE1 after 60 mins by FRET assay	B	BAO_0000357	single protein format	Homo sapiens	None	None	None	None	CHEMBL4822	Beta-secretase 1	Homo sapiens	SINGLE PROTEIN	CHEMBL1821551	1	Scientific Literature	J. Med. Chem.	2011	None
CHEMBL1821829		0	415.54	0	4.48	61	CC(Cc1cc2cc(-c3ncccc3C#N)ccc2nc1N)C(=O)NCCC(C)(C)C	IC50	'='	1700.0	nM	5.77			UO_0000065	13.88	0.25	1.29	5.51	False	CHEMBL1827654	Inhibition of BACE1 in human HEK293 cells expressing APP with Swedish mutation assessed as amyloid beta 40 level by sandwich ELISA	B	BAO_0000219	cell-based format	Homo sapiens	None	None	HEK293	None	CHEMBL4822	Beta-secretase 1	Homo sapiens	SINGLE PROTEIN	CHEMBL1821551	1	Scientific Literature	J. Med. Chem.	2011	CHEMBL3307715
CHEMBL2349470		0	335.41	0	2.10	(R)-50	CN1C(=O)[C@]2(CC(C)(C)Cc3ccc(-c4cncnc4)cc32)N=C1N	IC50	'='	48.0	nM	7.32			UO_0000065	21.82	0.40	5.22	8.66	False	CHEMBL2352293	Inhibition of human recombinant BACE1 expressed in CHO cells using biotin-Lys-Thr-Glu-Glu-Ile-Ser-Glu-Val-Asn-Leu-Asp-Ala-Glu-Phe-Arg-His-Asp-Ser-Gly-Tyr-Glu-Val-His-His-Gln-Lys-Leu peptide as substrate incubated for 15 mins prior to substrate addition measured after 2 hrs by HTRF assay	B	BAO_0000219	cell-based format	Homo sapiens	None	None	CHO	None	CHEMBL4822	Beta-secretase 1	Homo sapiens	SINGLE PROTEIN	CHEMBL2346596	1	Scientific Literature	J. Med. Chem.	2013	CHEMBL3308072
CHEMBL2349487		0	341.84	0	3.91	57, rac-57	CC1(C)Cc2ccc(-c3cncc(Cl)c3)cc2C2(COC(N)=N2)C1	IC50	'='	789.0	nM	6.10			UO_0000065	17.85	0.35	2.19	10.09	False	CHEMBL2352293	Inhibition of human recombinant BACE1 expressed in CHO cells using biotin-Lys-Thr-Glu-Glu-Ile-Ser-Glu-Val-Asn-Leu-Asp-Ala-Glu-Phe-Arg-His-Asp-Ser-Gly-Tyr-Glu-Val-His-His-Gln-Lys-Leu peptide as substrate incubated for 15 mins prior to substrate addition measured after 2 hrs by HTRF assay	B	BAO_0000219	cell-based format	Homo sapiens	None	None	CHO	None	CHEMBL4822	Beta-secretase 1	Homo sapiens	SINGLE PROTEIN	CHEMBL2346596	1	Scientific Literature	J. Med. Chem.	2013	CHEMBL3308072
CHEMBL2349503		0	336.40	0	2.29	33, rac-33	CN1C(=O)C2(CC(C)(C)Oc3ccc(-c4ccncc4)cc32)N=C1N	IC50	'='	6270.0	nM	5.20			UO_0000065	15.47	0.28	2.91	6.44	False	CHEMBL2352293	Inhibition of human recombinant BACE1 expressed in CHO cells using biotin-Lys-Thr-Glu-Glu-Ile-Ser-Glu-Val-Asn-Leu-Asp-Ala-Glu-Phe-Arg-His-Asp-Ser-Gly-Tyr-Glu-Val-His-His-Gln-Lys-Leu peptide as substrate incubated for 15 mins prior to substrate addition measured after 2 hrs by HTRF assay	B	BAO_0000219	cell-based format	Homo sapiens	None	None	CHO	None	CHEMBL4822	Beta-secretase 1	Homo sapiens	SINGLE PROTEIN	CHEMBL2346596	1	Scientific Literature	J. Med. Chem.	2013	CHEMBL3308072
CHEMBL2349610		0	338.20	0	1.99	1a, rac-1a	CN1C(=O)C2(CC(C)(C)Oc3ccc(Br)cc32)N=C1N	IC50	'='	36830.0	nM	4.43			UO_0000065	13.11	0.30	2.44	6.53	False	CHEMBL2352293	Inhibition of human recombinant BACE1 expressed in CHO cells using biotin-Lys-Thr-Glu-Glu-Ile-Ser-Glu-Val-Asn-Leu-Asp-Ala-Glu-Phe-Arg-His-Asp-Ser-Gly-Tyr-Glu-Val-His-His-Gln-Lys-Leu peptide as substrate incubated for 15 mins prior to substrate addition measured after 2 hrs by HTRF assay	B	BAO_0000219	cell-based format	Homo sapiens	None	None	CHO	None	CHEMBL4822	Beta-secretase 1	Homo sapiens	SINGLE PROTEIN	CHEMBL2346596	1	Scientific Literature	J. Med. Chem.	2013	CHEMBL3308072
CHEMBL1952317		0	413.50	0	2.71	H0312	CSc1cccc2c(O)c(C(=O)Nc3ccc(N(CCO)CCO)cc3)cnc12	RFU	'='	67.27										False	CHEMBL1955004	Inhibition of recombinant human BACE1 using Eu-CEVNLDAEFK-Qsy7 as substrate assessed as reduction in relative fluorescence at 10 uM preincubated for 30 mins prior substrate addition measured after 6 hrs by HTRF assay	B	BAO_0000357	single protein format	Homo sapiens	None	None	None	None	CHEMBL4822	Beta-secretase 1	Homo sapiens	SINGLE PROTEIN	CHEMBL1949659	1	Scientific Literature	Bioorg. Med. Chem. Lett.	2012	None
CHEMBL1952317		0	413.50	0	2.71	H0312	CSc1cccc2c(O)c(C(=O)Nc3ccc(N(CCO)CCO)cc3)cnc12	RFU	'='	73.8										False	CHEMBL1955005	Inhibition of recombinant human BACE1 using Eu-CEVNLDAEFK-Qsy7 as substrate assessed as reduction in relative fluorescence at 10 uM preincubated for 30 mins prior substrate addition measured after 7 hrs by HTRF assay	B	BAO_0000357	single protein format	Homo sapiens	None	None	None	None	CHEMBL4822	Beta-secretase 1	Homo sapiens	SINGLE PROTEIN	CHEMBL1949659	1	Scientific Literature	Bioorg. Med. Chem. Lett.	2012	None
CHEMBL254092		0	482.54	0	4.84	3.f.10	COc1cccc(-c2ccc(-c3ccc(Oc4ccc(C(C)=O)cc4)cc3)n2CC(=O)NC(=N)N)c1	IC50	'='	1300.0	nM	5.89			UO_0000065	12.20	0.22	1.05	4.93	False	CHEMBL944848	Inhibition of BACE1 by FRET assay	B	BAO_0000357	single protein format	None	None	None	None	None	CHEMBL4822	Beta-secretase 1	Homo sapiens	SINGLE PROTEIN	CHEMBL1140831	1	Scientific Literature	Bioorg. Med. Chem. Lett.	2008	None
CHEMBL254714		0	343.39	0	2.70	3.g.1	N#Cc1cccc(-c2ccc(-c3ccccc3)n2CC(=O)NC(=N)N)c1	Inhibition	'='	34.0	%				UO_0000187					False	CHEMBL944847	Inhibition of BACE1 at 10 uM by FRET assay	B	BAO_0000357	single protein format	None	None	None	None	None	CHEMBL4822	Beta-secretase 1	Homo sapiens	SINGLE PROTEIN	CHEMBL1140831	1	Scientific Literature	Bioorg. Med. Chem. Lett.	2008	None
CHEMBL252861		0	486.62	0	4.06	22	CCNc1cc(C(=O)N[C@@H](Cc2ccccc2)[C@H](O)CNc2ccccc2)cc(N2CCCC2=O)c1	IC50	'='	1700.0	nM	5.77			UO_0000065	11.86	0.22	1.71	6.16	False	CHEMBL945831	Inhibition of BACE1	B	BAO_0000357	single protein format	None	None	None	None	None	CHEMBL4822	Beta-secretase 1	Homo sapiens	SINGLE PROTEIN	CHEMBL1140837	1	Scientific Literature	Bioorg. Med. Chem. Lett.	2008	None
CHEMBL252058		0	510.70	1	3.43	9	CCNc1cc(C(=O)N[C@@H](Cc2ccccc2)[C@H](O)CNC2CCSCC2)cc(N2CCCC2=O)c1	IC50	'='	650.0	nM	6.19			UO_0000065	12.11	0.23	2.76	6.60	False	CHEMBL945831	Inhibition of BACE1	B	BAO_0000357	single protein format	None	None	None	None	None	CHEMBL4822	Beta-secretase 1	Homo sapiens	SINGLE PROTEIN	CHEMBL1140837	1	Scientific Literature	Bioorg. Med. Chem. Lett.	2008	None
CHEMBL427719		0	580.75	1	3.55	16	CCNc1cc(C(=O)N[C@@H](Cc2ccccc2)[C@H](O)CNCc2cccc(OC)c2)cc(N2CCCCS2(=O)=O)c1	IC50	'='	8.0	nM	8.10			UO_0000065	13.94	0.27	4.55	6.75	False	CHEMBL945836	Inhibition of BACE1 expressed in CHO cells by FRET assay	B	BAO_0000219	cell-based format	None	None	None	CHO	None	CHEMBL4822	Beta-secretase 1	Homo sapiens	SINGLE PROTEIN	CHEMBL1140838	1	Scientific Literature	Bioorg. Med. Chem. Lett.	2008	CHEMBL3308072
CHEMBL428870		0	543.66	1	3.34	9e	CCCCCN1C[C@@H](C(=O)N[C@@H](Cc2cc(F)cc(F)c2)[C@H](O)[C@H]2C[C@@H](OCc3ccccc3)CN2)CC1=O	IC50	'='	45.0	nM	7.35			UO_0000065	13.51	0.26	4.01	8.08	False	CHEMBL929073	Inhibition of BACE1	B	BAO_0000357	single protein format	None	None	None	None	None	CHEMBL4822	Beta-secretase 1	Homo sapiens	SINGLE PROTEIN	CHEMBL1143205	1	Scientific Literature	Bioorg. Med. Chem. Lett.	2008	None
CHEMBL2437434		0	435.45	0	3.22	(R)-4	CN1C(=O)C[C@@](C)(CCc2cccc(-c3ccccc3)c2)N=C1N.O=C(O)C(F)(F)F	IC50	'='	1300.0	nM	5.89			UO_0000065	18.31	0.33	2.67	10.03	False	CHEMBL2439319	Inhibition of human recombinant BACE1 expressed in Escherichia coli BL21(DE3) using Biotin-XSEVNLDAEFRHDSGC-Eu as substrate after 1 hr by fluorescence assay	B	BAO_0000019	assay format	Homo sapiens	None	None	None	None	CHEMBL4822	Beta-secretase 1	Homo sapiens	SINGLE PROTEIN	CHEMBL2434939	1	Scientific Literature	Bioorg. Med. Chem.	2013	None
CHEMBL2425614		0	434.58	0	2.85	20	CC(C)(C)c1cccc(CN[C@H]2C[S@+]([O-])C[C@@H](Cc3cc(O)c(N)c(F)c3)[C@@H]2O)c1	IC50	'='	1340.0	nM	5.87			UO_0000065	13.51	0.27	3.02	6.14	False	CHEMBL2427049	Inhibition of BACE1 (unknown origin) expressed in CHO cells co-expressing wild type APP	B	BAO_0000219	cell-based format	Homo sapiens	None	None	CHO	None	CHEMBL4822	Beta-secretase 1	Homo sapiens	SINGLE PROTEIN	CHEMBL2424550	1	Scientific Literature	Bioorg. Med. Chem. Lett.	2013	CHEMBL3308072
CHEMBL2425607		0	561.64	1	3.50	17n	COC[C@@H](Oc1cc(C[C@@H]2C[S@@+]([O-])C[C@H](NCc3cc(C(C)(C)C)ccn3)[C@H]2O)cc(F)c1N)C(F)(F)F	IC50	'='	226.0	nM	6.65			UO_0000065	11.83	0.24	3.15	6.23	False	CHEMBL2427051	Inhibition of human BACE1	B	BAO_0000357	single protein format	Homo sapiens	None	None	None	None	CHEMBL4822	Beta-secretase 1	Homo sapiens	SINGLE PROTEIN	CHEMBL2424550	1	Scientific Literature	Bioorg. Med. Chem. Lett.	2013	None
CHEMBL2425598		0	548.64	1	3.93	17d	[2H]C([2H])(N[C@H]1C[S@+]([O-])C[C@@H](Cc2cc(F)c(N)c(O[C@H](COC)C(F)(F)F)c2)[C@@H]1O)c1cccc(C(C)C)c1	IC50	'='	16.0	nM	7.80			UO_0000065	14.26	0.29	3.87	8.31	False	CHEMBL2427051	Inhibition of human BACE1	B	BAO_0000357	single protein format	Homo sapiens	None	None	None	None	CHEMBL4822	Beta-secretase 1	Homo sapiens	SINGLE PROTEIN	CHEMBL2424550	1	Scientific Literature	Bioorg. Med. Chem. Lett.	2013	None
CHEMBL208060		0	764.87	3	-0.01	27(KMI-808)	CC(C)C[C@H](NC(=O)[C@@H](NC(=O)[C@@H](N)CNC(=O)c1nn[nH]n1)C(C)C)C(=O)N[C@@H](Cc1ccccc1)[C@@H](O)C(=O)Nc1cccc(-c2noc(S)n2)c1	Inhibition	'='	97.2	%				UO_0000187					False	CHEMBL867799	Inhibition of BACE1 at 0.2 uM	B	BAO_0000357	single protein format	Homo sapiens	None	None	None	None	CHEMBL4822	Beta-secretase 1	Homo sapiens	SINGLE PROTEIN	CHEMBL1147649	1	Scientific Literature	Bioorg. Med. Chem. Lett.	2006	None
CHEMBL2425612		0	560.65	1	4.10	11d	COC[C@@H](Oc1cc(C[C@@H]2C[S@@+]([O-])C[C@H](NCc3cccc(C(C)(C)C)c3)[C@H]2O)cc(F)c1N)C(F)(F)F	Ratio IC50	'='	3.0										False	CHEMBL2427048	Ratio of IC50 for BACE1 (unknown origin) expressed in CHO cells co-expressing wild type APP to IC50 for human BACE1	B	BAO_0000219	cell-based format	Homo sapiens	None	None	CHO	None	CHEMBL4822	Beta-secretase 1	Homo sapiens	SINGLE PROTEIN	CHEMBL2424550	1	Scientific Literature	Bioorg. Med. Chem. Lett.	2013	CHEMBL3308072
CHEMBL2425605		0	564.65	1	3.05	17l	COC[C@@H](Oc1cc(C[C@@H]2C[S@@+]([O-])C[C@H](NCc3cnn(CC(C)(C)C)c3)[C@H]2O)cc(F)c1N)C(F)(F)F	IC50	'='	124.0	nM	6.91			UO_0000065	12.23	0.25	3.86	6.19	False	CHEMBL2427049	Inhibition of BACE1 (unknown origin) expressed in CHO cells co-expressing wild type APP	B	BAO_0000219	cell-based format	Homo sapiens	None	None	CHO	None	CHEMBL4822	Beta-secretase 1	Homo sapiens	SINGLE PROTEIN	CHEMBL2424550	1	Scientific Literature	Bioorg. Med. Chem. Lett.	2013	CHEMBL3308072
CHEMBL2425610		0	448.60	0	3.15	11b	COc1cc(C[C@@H]2C[S@@+]([O-])C[C@H](NCc3cccc(C(C)(C)C)c3)[C@H]2O)cc(F)c1N	IC50	'='	33.0	nM	7.48			UO_0000065	16.68	0.33	4.33	8.85	False	CHEMBL2427051	Inhibition of human BACE1	B	BAO_0000357	single protein format	Homo sapiens	None	None	None	None	CHEMBL4822	Beta-secretase 1	Homo sapiens	SINGLE PROTEIN	CHEMBL2424550	1	Scientific Literature	Bioorg. Med. Chem. Lett.	2013	None
CHEMBL387984		0	717.93	2	2.74	5f	CC(C)C[C@H](NC(=O)c1cc(C(=O)N[C@H](CO)c2ccccc2)cc(N(C)S(C)(=O)=O)c1)[C@@H](O)C[C@@H](C)C(=O)N[C@H](C(=O)NC(C)C)C(C)C	Ki	'='	438.0	nM	6.36			UO_0000065	8.86	0.17	3.62	3.27	False	CHEMBL915132	Inhibition of recombinant memapsin 2	B	BAO_0000357	single protein format	Homo sapiens	None	None	None	None	CHEMBL4822	Beta-secretase 1	Homo sapiens	SINGLE PROTEIN	CHEMBL1139858	1	Scientific Literature	J. Med. Chem.	2007	None
CHEMBL378225		0	578.74	1	3.03	24	C[C@@H](NC(=O)c1cc(C(=O)N[C@@H](Cc2ccccc2)[C@H](O)CNC2CC2)cc(N(C)S(C)(=O)=O)c1)c1ccccc1	Ki	'='	233.0	nM	6.63			UO_0000065	11.46	0.22	3.60	5.19	False	CHEMBL915132	Inhibition of recombinant memapsin 2	B	BAO_0000357	single protein format	Homo sapiens	None	None	None	None	CHEMBL4822	Beta-secretase 1	Homo sapiens	SINGLE PROTEIN	CHEMBL1139858	1	Scientific Literature	J. Med. Chem.	2007	None
CHEMBL206771		0	711.84	2	2.29	20(KMI-879)	CC(C)C[C@H](NC(=O)[C@@H](NC(=O)[C@@H](N)CCC(=O)O)C(C)C)C(=O)N[C@@H](Cc1ccccc1)[C@@H](O)C(=O)Nc1cccc(-c2noc(=S)[nH]2)c1	Inhibition	'='	94.5	%				UO_0000187					False	CHEMBL868970	Inhibition of BACE1 at 2 uM	B	BAO_0000357	single protein format	Homo sapiens	None	None	None	None	CHEMBL4822	Beta-secretase 1	Homo sapiens	SINGLE PROTEIN	CHEMBL1147649	1	Scientific Literature	Bioorg. Med. Chem. Lett.	2006	None
CHEMBL1088070		0	563.12	1	3.71	1	COCCN(C[C@H]1C[C@@H]1C)c1cc(-c2nnc([C@](C)(N)Cc3ccccc3)o2)c(Cl)c(N(C)S(C)(=O)=O)n1	IP	'='	5.0	nM		Non standard unit for type		UO_0000065					False	CHEMBL1103369	Inhibition of BACE1 at pH 6.5	B	BAO_0000357	single protein format	None	None	None	None	None	CHEMBL4822	Beta-secretase 1	Homo sapiens	SINGLE PROTEIN	CHEMBL1154922	1	Scientific Literature	Bioorg. Med. Chem. Lett.	2010	None
CHEMBL347901		0	521.66	2	1.24	14	CC(C)CNC(=O)[C@H](CCO)C[C@H](O)[C@H](Cc1ccccc1)NC(=O)C[C@H](NC(=O)CC(C)C)C(=O)O	Ki	'='	1900.0	nM	5.72			UO_0000065	10.97	0.21	4.48	3.47	False	CHEMBL653517	Tested for inhibition of Beta-secretase 1 (BACE 1) expressed in insect cell using baculovirus	B	BAO_0000019	assay format	None	None	None	None	None	CHEMBL4822	Beta-secretase 1	Homo sapiens	SINGLE PROTEIN	CHEMBL1147418	1	Scientific Literature	Bioorg. Med. Chem. Lett.	2004	None
CHEMBL427884		0	564.71	1	3.35	4c	CN(C)S(=O)(=O)N(C)c1cc2cc(c1)C(=O)N[C@@H](c1ccccc1)CCc1cccc(c1)C[C@@](C)(N)C(=O)OC2	IC50	'='	4.0	nM	8.40			UO_0000065	14.87	0.29	5.05	6.88	False	CHEMBL886441	Inhibition of BACE1	B	BAO_0000357	single protein format	None	None	None	None	None	CHEMBL4822	Beta-secretase 1	Homo sapiens	SINGLE PROTEIN	CHEMBL1139967	1	Scientific Literature	Bioorg. Med. Chem. Lett.	2007	None
CHEMBL429666		0	567.73	1	4.90	2i	CCCN(c1cc2cc(c1)C(=O)N[C@@H](c1ccc(F)cc1)CCc1cccc(c1)C[C@@](C)(N)COC2)S(C)(=O)=O	IC50	'='	10.0	nM	8.00			UO_0000065	14.09	0.27	3.10	7.86	False	CHEMBL886441	Inhibition of BACE1	B	BAO_0000357	single protein format	None	None	None	None	None	CHEMBL4822	Beta-secretase 1	Homo sapiens	SINGLE PROTEIN	CHEMBL1139967	1	Scientific Literature	Bioorg. Med. Chem. Lett.	2007	None
CHEMBL230349		0	468.53	0	1.91	8a	CN(c1cc(C(=O)N[C@H](CO)Cc2cc(F)cc(F)c2)cc(NCC2CC2)n1)S(C)(=O)=O	IC50	'='	1100.0	nM	5.96			UO_0000065	12.72	0.25	4.05	5.34	False	CHEMBL890225	Inhibition of BACE1 by ECL assay	B	BAO_0000357	single protein format	None	None	None	None	None	CHEMBL4822	Beta-secretase 1	Homo sapiens	SINGLE PROTEIN	CHEMBL1145451	1	Scientific Literature	J. Med. Chem.	2007	None
CHEMBL395084		0	510.61	1	2.94	8c	CC(C)S(=O)(=O)N(C)c1cc(C(=O)N[C@H](CO)Cc2cc(F)cc(F)c2)cc(NC[C@H]2C[C@@H]2C)n1	IC50	'>'	20000.0	nM				UO_0000065					False	CHEMBL890226	Inhibition of BACE1 assessed as effect on soluble APPbeta N-terminal fragment secretion in HEK293T cells	B	BAO_0000219	cell-based format	None	None	None	HEK-293T	None	CHEMBL4822	Beta-secretase 1	Homo sapiens	SINGLE PROTEIN	CHEMBL1145451	1	Scientific Literature	J. Med. Chem.	2007	CHEMBL3706569
CHEMBL425828		0	539.65	1	2.16	8e	COC[C@H](N)[C@H](Cc1cc(F)cc(F)c1)NC(=O)c1cc(N(C)C[C@H]2C[C@@H]2C)nc(N(C)S(C)(=O)=O)c1	IC50	'='	173.0	nM	6.76			UO_0000065	12.53	0.25	4.60	5.74	False	CHEMBL890226	Inhibition of BACE1 assessed as effect on soluble APPbeta N-terminal fragment secretion in HEK293T cells	B	BAO_0000219	cell-based format	None	None	None	HEK-293T	None	CHEMBL4822	Beta-secretase 1	Homo sapiens	SINGLE PROTEIN	CHEMBL1145451	1	Scientific Literature	J. Med. Chem.	2007	CHEMBL3706569
CHEMBL401181		0	565.62	2	5.92	6e	C[C@@]1(N)Cc2cccc(c2F)CC[C@H](c2ccc(F)cc2)NC(=O)c2cc(cc(-c3ccccc3C#N)c2)COC1=O	IC50	'='	78.0	nM	7.11			UO_0000065	12.57	0.23	1.19	6.76	False	CHEMBL886441	Inhibition of BACE1	B	BAO_0000357	single protein format	None	None	None	None	None	CHEMBL4822	Beta-secretase 1	Homo sapiens	SINGLE PROTEIN	CHEMBL1139967	1	Scientific Literature	Bioorg. Med. Chem. Lett.	2007	None
CHEMBL189901		0	616.71	2	-1.81	2	CC(C)C[C@H](NC(=O)[C@H](CC(N)=O)NC(=O)[C@@H](NC(=O)[C@@H](N)CCC(=O)O)C(C)C)[C@@H](O)C[C@@H](C)C(=O)N[C@@H](C)C(=O)O	IC50	'='	12.0	nM	7.92			UO_0000065	12.84	0.25	9.73	2.83	False	CHEMBL832770	Inhibitory concentration against human Membrane-associated aspartic protease 2	B	BAO_0000357	single protein format	Homo sapiens	None	None	None	None	CHEMBL4822	Beta-secretase 1	Homo sapiens	SINGLE PROTEIN	CHEMBL1145163	1	Scientific Literature	J. Med. Chem.	2005	None
CHEMBL363783		0	771.87	3	-2.07	4	CC(C)C[C@H](NC(=O)[C@H](CC(N)=O)NC(=O)[C@@H](NC(=O)[C@@H](N)CCC(=O)O)C(C)C)[C@@H](O)[C@@H]1CCC[C@H]1C(=O)N[C@@H](C)C(=O)N[C@@H](CCC(=O)O)C(=O)O	IC50	'='	40.0	nM	7.40			UO_0000065	9.58	0.19	9.47	2.13	False	CHEMBL832770	Inhibitory concentration against human Membrane-associated aspartic protease 2	B	BAO_0000357	single protein format	Homo sapiens	None	None	None	None	CHEMBL4822	Beta-secretase 1	Homo sapiens	SINGLE PROTEIN	CHEMBL1145163	1	Scientific Literature	J. Med. Chem.	2005	None
CHEMBL2425615		0	414.42	0	0.97	18	COC[C@@H](Oc1cc(C[C@@H]2C[S+]([O-])C[C@H](N)[C@H]2O)cc(F)c1N)C(F)(F)F	IC50	'='	150000.0	nM		Outside typical range		UO_0000065					False	CHEMBL2427051	Inhibition of human BACE1	B	BAO_0000357	single protein format	Homo sapiens	None	None	None	None	CHEMBL4822	Beta-secretase 1	Homo sapiens	SINGLE PROTEIN	CHEMBL2424550	1	Scientific Literature	Bioorg. Med. Chem. Lett.	2013	None
CHEMBL584189		0	631.80	1	3.23	(R)-16	Cc1cccc(C)c1OCC(=O)NC[C@](O)(Cc1ccccc1)C(=O)N1CSC(C)(C)[C@H]1C(=O)N[C@H]1c2ccccc2C[C@H]1O	Activity						Not Active						False	CHEMBL1050922	Inhibition of human BACE1 at < 10 uM	B	BAO_0000357	single protein format	Homo sapiens	None	None	None	None	CHEMBL4822	Beta-secretase 1	Homo sapiens	SINGLE PROTEIN	CHEMBL1154121	1	Scientific Literature	Bioorg. Med. Chem.	2009	None
CHEMBL2437452		0	359.35	0	1.55	(R)-3	CN1C(=O)C[C@@](C)(CCc2ccccc2)N=C1N.O=C(O)C(F)(F)F	Ka	'='	2.7	10'4/M									False	CHEMBL2439318	Binding affinity to human recombinant BACE1 expressed in Escherichia coli BL21(DE3) by isothermal titration calorimetry assay	B	BAO_0000019	assay format	Homo sapiens	None	None	None	None	CHEMBL4822	Beta-secretase 1	Homo sapiens	SINGLE PROTEIN	CHEMBL2434939	1	Scientific Literature	Bioorg. Med. Chem.	2013	None
CHEMBL2437444		0	477.48	0	3.40	35	COc1cccc(-c2cccc([C@@H]3C[C@H]3[C@]3(C)CC(=O)N(C)C(N)=N3)c2)c1.O=C(O)C(F)(F)F	IC50	'='	3300.0	nM	5.48			UO_0000065	15.08	0.28	2.08	8.07	False	CHEMBL2439319	Inhibition of human recombinant BACE1 expressed in Escherichia coli BL21(DE3) using Biotin-XSEVNLDAEFRHDSGC-Eu as substrate after 1 hr by fluorescence assay	B	BAO_0000019	assay format	Homo sapiens	None	None	None	None	CHEMBL4822	Beta-secretase 1	Homo sapiens	SINGLE PROTEIN	CHEMBL2434939	1	Scientific Literature	Bioorg. Med. Chem.	2013	None
CHEMBL264296		0	449.53	0	0.78	3	CNC(=O)c1cc(C(=O)NC(CO)Cc2cccc(OC)c2)cc(N(C)S(C)(=O)=O)c1	IC50	'>'	100000.0	nM				UO_0000065					False	CHEMBL908315	Inhibition of BACE1 at pH 4.5	B	BAO_0000357	single protein format	Homo sapiens	None	None	None	None	CHEMBL4822	Beta-secretase 1	Homo sapiens	SINGLE PROTEIN	CHEMBL1137385	1	Scientific Literature	J. Med. Chem.	2006	None
CHEMBL214963		0	570.80	1	3.83	11	CC[C@H](NCC1Cc2cccc(c2)CCCCCc2cc(cc(N(C)S(C)(=O)=O)c2)C(=O)N1)C(=O)NCC(C)C	IC50	'='	1100.0	nM	5.96			UO_0000065	10.44	0.20	2.13	5.54	False	CHEMBL908315	Inhibition of BACE1 at pH 4.5	B	BAO_0000357	single protein format	Homo sapiens	None	None	None	None	CHEMBL4822	Beta-secretase 1	Homo sapiens	SINGLE PROTEIN	CHEMBL1137385	1	Scientific Literature	J. Med. Chem.	2006	None
CHEMBL2370095		0	1667.79	None	None	19	CC[C@H](C)[C@H](NC(=O)[C@H](CCC(=O)O)NC(=O)[C@H](CCC(=O)O)NC(=O)[C@@H](NC(=O)[C@@H](N)CCCCN)[C@@H](C)O)C(=O)N[C@@H](CO)C(=O)N[C@@H](CCC(=O)O)C(=O)N[C@H](C(=O)N[C@@H](CC(N)=O)C(=O)N[C@@H](CC(C)C)[C@H](O)CC(=O)N[C@@H](CC(=O)O)C(=O)N[C@@H](C)C(=O)N[C@@H](CCC(=O)O)C(=O)N[C@@H](Cc1ccccc1)C(=O)O)C(C)C	IC50	'>'	200000.0	nM		Outside typical range		UO_0000065					False	CHEMBL653496	Inhibition of human brain beta-secretase, using MBPC125Swe (maltose-binding-protein C-125 Swedish) assay	B	BAO_0000219	cell-based format	None	None	None	PC-12	None	CHEMBL4822	Beta-secretase 1	Homo sapiens	SINGLE PROTEIN	CHEMBL1135590	1	Scientific Literature	J. Med. Chem.	2002	CHEMBL3307976
CHEMBL2370094		0	834.97	3	-1.58	25	CC(C)C[C@H](NC(=O)[C@H](CC(N)=O)NC(=O)[C@@H](N)C(C)C)C(O)CC(=O)N[C@H](C(=O)N[C@@H](C)C(=O)N[C@@H](CCC(=O)O)C(=O)N[C@@H](Cc1ccccc1)C(=O)O)C(C)C	IC50	'='	9000.0	nM	5.05			UO_0000065	6.04	0.12	6.63	1.49	False	CHEMBL653496	Inhibition of human brain beta-secretase, using MBPC125Swe (maltose-binding-protein C-125 Swedish) assay	B	BAO_0000219	cell-based format	None	None	None	PC-12	None	CHEMBL4822	Beta-secretase 1	Homo sapiens	SINGLE PROTEIN	CHEMBL1135590	1	Scientific Literature	J. Med. Chem.	2002	CHEMBL3307976
CHEMBL2437446		0	505.54	0	4.18	37	CCCOc1cccc(-c2cccc([C@@H]3C[C@H]3[C@]3(C)CC(=O)N(C)C(N)=N3)c2)c1.O=C(O)C(F)(F)F	IC50	'='	8400.0	nM	5.08			UO_0000065	12.96	0.24	0.90	7.47	False	CHEMBL2439319	Inhibition of human recombinant BACE1 expressed in Escherichia coli BL21(DE3) using Biotin-XSEVNLDAEFRHDSGC-Eu as substrate after 1 hr by fluorescence assay	B	BAO_0000019	assay format	Homo sapiens	None	None	None	None	CHEMBL4822	Beta-secretase 1	Homo sapiens	SINGLE PROTEIN	CHEMBL2434939	1	Scientific Literature	Bioorg. Med. Chem.	2013	None
CHEMBL403207		0	596.69	2	5.49	19	CCNc1cc(C(=O)N[C@@H](Cc2ccccc2)[C@H](O)CNC(C)(C)c2cccc(C(F)(F)F)c2)cc(N2CCCC2=O)c1	IC50	'='	17.0	nM	7.77			UO_0000065	13.02	0.25	2.28	8.29	False	CHEMBL945831	Inhibition of BACE1	B	BAO_0000357	single protein format	None	None	None	None	None	CHEMBL4822	Beta-secretase 1	Homo sapiens	SINGLE PROTEIN	CHEMBL1140837	1	Scientific Literature	Bioorg. Med. Chem. Lett.	2008	None
CHEMBL124380		0	658.88	2	5.71	19i	CCCN(CCC)C(=O)c1cc(C(=O)N[C@@H](Cc2ccccc2)[C@H](O)CNCc2cccc(OC)c2)cc(C(=O)N(CCC)CCC)c1	IC50	'='	250.0	nM	6.60			UO_0000065	10.02	0.19	0.89	5.94	False	CHEMBL888968	Inhibition of BACE1	B	BAO_0000357	single protein format	None	None	None	None	None	CHEMBL4822	Beta-secretase 1	Homo sapiens	SINGLE PROTEIN	CHEMBL1144655	1	Scientific Literature	Bioorg. Med. Chem. Lett.	2007	None
CHEMBL381618		0	510.43	2	5.91	3a	CC(C)(C)OC(=O)N1CCN(c2ccc(Br)cc2NC(=O)c2cccc3ccccc23)CC1	IC50	'='	1700.0	nM	5.77			UO_0000065	11.30	0.24	-0.14	9.32	False	CHEMBL863816	Inhibition of BACE1 activity by FRET assay	B	BAO_0000357	single protein format	Homo sapiens	None	None	None	None	CHEMBL4822	Beta-secretase 1	Homo sapiens	SINGLE PROTEIN	CHEMBL1146938	1	Scientific Literature	Bioorg. Med. Chem. Lett.	2006	None
CHEMBL206665		0	528.40	1	4.86	9a	CC(C)(C)OC(=O)N1CCN(c2ccc(Br)cc2NC(=O)c2cc(=O)c3ccccc3o2)CC1	IC50	'='	1900.0	nM	5.72			UO_0000065	10.83	0.23	0.86	6.21	False	CHEMBL863816	Inhibition of BACE1 activity by FRET assay	B	BAO_0000357	single protein format	Homo sapiens	None	None	None	None	CHEMBL4822	Beta-secretase 1	Homo sapiens	SINGLE PROTEIN	CHEMBL1146938	1	Scientific Literature	Bioorg. Med. Chem. Lett.	2006	None
CHEMBL213551		0	750.81	3	0.04	15, KMI-467	CC(C)C[C@H](NC(=O)[C@@H](NC(=O)[C@@H](N)CNC(=O)c1cc(O)nc(O)n1)C(C)C)C(=O)N[C@@H](Cc1ccccc1)[C@@H](O)C(=O)Nc1cccc(C(=O)O)c1	Inhibition	'='	46.0	%				UO_0000187					False	CHEMBL863609	Inhibition of BACE1 expressed in HEK293 cells at 100 uM	B	BAO_0000219	cell-based format	Homo sapiens	None	None	HEK293	None	CHEMBL4822	Beta-secretase 1	Homo sapiens	SINGLE PROTEIN	CHEMBL1145305	1	Scientific Literature	Bioorg. Med. Chem. Lett.	2006	CHEMBL3307715
CHEMBL381826		0	732.81	3	-1.16	3, KMI-570	CC(C)C[C@H](NC(=O)[C@@H](NC(=O)[C@@H](N)CNC(=O)c1nn[nH]n1)C(C)C)C(=O)N[C@@H](Cc1ccccc1)[C@@H](O)C(=O)Nc1cccc(-c2nn[nH]n2)c1	Inhibition	'='	66.0	%				UO_0000187					False	CHEMBL863609	Inhibition of BACE1 expressed in HEK293 cells at 100 uM	B	BAO_0000219	cell-based format	Homo sapiens	None	None	HEK293	None	CHEMBL4822	Beta-secretase 1	Homo sapiens	SINGLE PROTEIN	CHEMBL1145305	1	Scientific Literature	Bioorg. Med. Chem. Lett.	2006	CHEMBL3307715
CHEMBL213551		0	750.81	3	0.04	15, KMI-467	CC(C)C[C@H](NC(=O)[C@@H](NC(=O)[C@@H](N)CNC(=O)c1cc(O)nc(O)n1)C(C)C)C(=O)N[C@@H](Cc1ccccc1)[C@@H](O)C(=O)Nc1cccc(C(=O)O)c1	Inhibition	'='	90.0	%				UO_0000187					False	CHEMBL863607	Inhibition of human recombinant BACE1 at 2 uM	B	BAO_0000357	single protein format	Homo sapiens	None	None	None	None	CHEMBL4822	Beta-secretase 1	Homo sapiens	SINGLE PROTEIN	CHEMBL1145305	1	Scientific Literature	Bioorg. Med. Chem. Lett.	2006	None
CHEMBL403429		0	568.64	1	4.76	16	CCNc1cc(C(=O)N[C@@H](Cc2ccccc2)[C@H](O)CNCc2cccc(C(F)(F)F)c2)cc(N2CCCC2=O)c1	IC50	'='	180.0	nM	6.75			UO_0000065	11.86	0.22	1.98	7.20	False	CHEMBL945834	Inhibition of BACE1 assessed as beta amyloid 40 production by cell based assay	B	BAO_0000219	cell-based format	None	None	None	None	None	CHEMBL4822	Beta-secretase 1	Homo sapiens	SINGLE PROTEIN	CHEMBL1140837	1	Scientific Literature	Bioorg. Med. Chem. Lett.	2008	None
CHEMBL582044		0	290.37	0	2.36	1	NC1=NC(c2ccccc2)(c2ccccc2)C2=NCCCN12	IC50	'='	38000.0	nM	4.42			UO_0000065	15.22	0.27	2.06	8.19	True	CHEMBL1071577	Inhibition of human BACE1 by FRET assay	B	BAO_0000357	single protein format	Homo sapiens	None	None	None	None	CHEMBL4822	Beta-secretase 1	Homo sapiens	SINGLE PROTEIN	CHEMBL1159096	1	Scientific Literature	Bioorg. Med. Chem.	2010	None
CHEMBL566200		0	386.46	0	3.10	3b	COc1ccc(C2(c3cccc(-c4cccnc4)c3)N=C(N)N(C)C2=O)cc1C	IC50	'='	40.0	nM	7.40			UO_0000065	19.14	0.35	4.30	9.15	True	CHEMBL1071577	Inhibition of human BACE1 by FRET assay	B	BAO_0000357	single protein format	Homo sapiens	None	None	None	None	CHEMBL4822	Beta-secretase 1	Homo sapiens	SINGLE PROTEIN	CHEMBL1159096	1	Scientific Literature	Bioorg. Med. Chem.	2010	None
CHEMBL598876		0	342.40	0	2.78	29	CN1C(=O)C(c2ccncc2)(c2cccc(-c3ccccc3)c2)N=C1N	IC50	'='	130.0	nM	6.89			UO_0000065	20.11	0.36	4.11	9.62	True	CHEMBL1071577	Inhibition of human BACE1 by FRET assay	B	BAO_0000357	single protein format	Homo sapiens	None	None	None	None	CHEMBL4822	Beta-secretase 1	Homo sapiens	SINGLE PROTEIN	CHEMBL1159096	1	Scientific Literature	Bioorg. Med. Chem.	2010	None
CHEMBL590730		0	400.49	0	2.69	S-38	CCc1cc([C@]2(c3cccc(-c4cncnc4)c3)N=C(N)N(C)C2=O)cc(CC)n1	IC50	'='	30.0	nM	7.52			UO_0000065	18.78	0.34	4.83	7.73	False	CHEMBL1071577	Inhibition of human BACE1 by FRET assay	B	BAO_0000357	single protein format	Homo sapiens	None	None	None	None	CHEMBL4822	Beta-secretase 1	Homo sapiens	SINGLE PROTEIN	CHEMBL1159096	1	Scientific Literature	Bioorg. Med. Chem.	2010	None
CHEMBL604590		0	343.39	0	2.17	30	CN1C(=O)C(c2ccncc2)(c2cccc(-c3cccnc3)c2)N=C1N	Inhibition	'='	0.3	%				UO_0000187					False	CHEMBL1071584	Inhibition of human BACE1 expressed in CHO-K1 cells assessed as reduction in Abeta release by sandwich ELISA	B	BAO_0000219	cell-based format	Homo sapiens	None	None	CHO-K1	None	CHEMBL4822	Beta-secretase 1	Homo sapiens	SINGLE PROTEIN	CHEMBL1159096	1	Scientific Literature	Bioorg. Med. Chem.	2010	CHEMBL3307512
CHEMBL590492		0	386.46	0	2.69	34	CC(C)c1cc(C2(c3cccc(-c4cncnc4)c3)N=C(N)N(C)C2=O)ccn1	Inhibition	'='	1.9	%				UO_0000187					False	CHEMBL1071584	Inhibition of human BACE1 expressed in CHO-K1 cells assessed as reduction in Abeta release by sandwich ELISA	B	BAO_0000219	cell-based format	Homo sapiens	None	None	CHO-K1	None	CHEMBL4822	Beta-secretase 1	Homo sapiens	SINGLE PROTEIN	CHEMBL1159096	1	Scientific Literature	Bioorg. Med. Chem.	2010	CHEMBL3307512
CHEMBL603664		0	386.46	0	2.44	36	CCc1cc(C2(c3cccc(-c4cncnc4)c3)N=C(N)N(C)C2=O)cc(C)n1	Inhibition	'='	1.9	%				UO_0000187					False	CHEMBL1071584	Inhibition of human BACE1 expressed in CHO-K1 cells assessed as reduction in Abeta release by sandwich ELISA	B	BAO_0000219	cell-based format	Homo sapiens	None	None	CHO-K1	None	CHEMBL4822	Beta-secretase 1	Homo sapiens	SINGLE PROTEIN	CHEMBL1159096	1	Scientific Literature	Bioorg. Med. Chem.	2010	CHEMBL3307512
CHEMBL583888		0	442.49	0	4.60	33	NC1=NC(c2ccc(OC(F)(F)F)cc2)(c2cccc(CCC3CC3)c2)C2=NCCCN12	IC50	'='	210.0	nM	6.68			UO_0000065	15.09	0.29	2.08	10.56	False	CHEMBL1061264	Inhibition of human BACE1 by FRET	B	BAO_0000357	single protein format	Homo sapiens	None	None	None	None	CHEMBL4822	Beta-secretase 1	Homo sapiens	SINGLE PROTEIN	CHEMBL1155232	1	Scientific Literature	J. Med. Chem.	2009	None
CHEMBL584521		0	452.44	0	3.72	35	NC1=NC(c2ccc(OC(F)(F)F)cc2)(c2cccc(-c3cncnc3)c2)C2=NCCCN12	IC50	'='	100.0	nM	7.00			UO_0000065	15.47	0.29	3.28	7.87	False	CHEMBL1061264	Inhibition of human BACE1 by FRET	B	BAO_0000357	single protein format	Homo sapiens	None	None	None	None	CHEMBL4822	Beta-secretase 1	Homo sapiens	SINGLE PROTEIN	CHEMBL1155232	1	Scientific Literature	J. Med. Chem.	2009	None
CHEMBL253867		0	619.71	1	4.53	6	CCOc1cc(C(=O)N[C@@H](Cc2ccccc2)[C@H](O)CNCc2cccc(C(F)(F)F)c2)cc(N2CCCCS2(=O)=O)c1	IC50	'='	715.0	nM	6.15			UO_0000065	9.92	0.20	1.62	5.69	False	CHEMBL944900	Inhibition of BACE1 assessed as amyloid beta40 production in human SHSY5Y-APP-swe cells	B	BAO_0000219	cell-based format	Homo sapiens	None	None	None	None	CHEMBL4822	Beta-secretase 1	Homo sapiens	SINGLE PROTEIN	CHEMBL1140838	1	Scientific Literature	Bioorg. Med. Chem. Lett.	2008	None
CHEMBL401473		0	618.72	1	4.56	7	CCNc1cc(C(=O)N[C@@H](Cc2ccccc2)[C@H](O)CNCc2cccc(C(F)(F)F)c2)cc(N2CCCCS2(=O)=O)c1	IC50	'='	175.0	nM	6.76			UO_0000065	10.92	0.21	2.20	6.10	False	CHEMBL944901	Inhibition of BACE1 assessed as amyloid beta42 production in human SHSY5Y-APP-swe cells	B	BAO_0000219	cell-based format	Homo sapiens	None	None	None	None	CHEMBL4822	Beta-secretase 1	Homo sapiens	SINGLE PROTEIN	CHEMBL1140838	1	Scientific Literature	Bioorg. Med. Chem. Lett.	2008	None
CHEMBL235753		0	306.37	0	2.21	11a	Cn1c(N)nc(CCc2cccc(-c3cccnc3)c2)cc1=O	IC50	'='	24000.0	nM	4.62			UO_0000065	15.08	0.27	2.41	6.26	False	CHEMBL901134	Inhibition of BACE1 by SPR assay	B	BAO_0000357	single protein format	None	None	None	None	None	CHEMBL4822	Beta-secretase 1	Homo sapiens	SINGLE PROTEIN	CHEMBL1138315	1	Scientific Literature	J. Med. Chem.	2007	None
CHEMBL394225		0	458.62	0	3.60	4a	CC1CCc2cccc(c2)C[C@@](C)(N)C(=O)OCc2cc(cc(N(C)S(C)(=O)=O)c2)CC1	IC50	'='	1700.0	nM	5.77			UO_0000065	12.58	0.25	2.17	6.43	False	CHEMBL898740	Inhibition of BACE1	B	BAO_0000357	single protein format	None	None	None	None	None	CHEMBL4822	Beta-secretase 1	Homo sapiens	SINGLE PROTEIN	CHEMBL1137488	1	Scientific Literature	Bioorg. Med. Chem. Lett.	2007	None
CHEMBL253885		0	416.91	0	4.95	3.b.13	Cc1ccc2cc(-c3ccc(-c4ccccc4Cl)n3CC(=O)NC(=N)N)ccc2c1	Inhibition	'='	84.0	%				UO_0000187					False	CHEMBL944847	Inhibition of BACE1 at 10 uM by FRET assay	B	BAO_0000357	single protein format	None	None	None	None	None	CHEMBL4822	Beta-secretase 1	Homo sapiens	SINGLE PROTEIN	CHEMBL1140831	1	Scientific Literature	Bioorg. Med. Chem. Lett.	2008	None
CHEMBL398441		0	431.72	0	4.25	3.b.4	N=C(N)NC(=O)Cn1c(-c2cccc(Br)c2)ccc1-c1ccccc1Cl	Inhibition	'='	69.0	%				UO_0000187					False	CHEMBL944847	Inhibition of BACE1 at 10 uM by FRET assay	B	BAO_0000357	single protein format	None	None	None	None	None	CHEMBL4822	Beta-secretase 1	Homo sapiens	SINGLE PROTEIN	CHEMBL1140831	1	Scientific Literature	Bioorg. Med. Chem. Lett.	2008	None
CHEMBL254507		0	412.49	0	4.30	3.f.13	COc1cccc(-c2ccc(-c3ccc4cc(C)ccc4c3)n2CC(=O)NC(=N)N)c1	Inhibition	'='	79.0	%				UO_0000187					False	CHEMBL944847	Inhibition of BACE1 at 10 uM by FRET assay	B	BAO_0000357	single protein format	None	None	None	None	None	CHEMBL4822	Beta-secretase 1	Homo sapiens	SINGLE PROTEIN	CHEMBL1140831	1	Scientific Literature	Bioorg. Med. Chem. Lett.	2008	None
CHEMBL252623		0	415.27	0	3.73	3.d.4	N=C(N)NC(=O)Cn1c(-c2cccc(F)c2)ccc1-c1cccc(Br)c1	Inhibition	'='	47.0	%				UO_0000187					False	CHEMBL944847	Inhibition of BACE1 at 10 uM by FRET assay	B	BAO_0000357	single protein format	None	None	None	None	None	CHEMBL4822	Beta-secretase 1	Homo sapiens	SINGLE PROTEIN	CHEMBL1140831	1	Scientific Literature	Bioorg. Med. Chem. Lett.	2008	None
CHEMBL254089		0	427.30	0	3.60	3.c.4	COc1ccccc1-c1ccc(-c2cccc(Br)c2)n1CC(=O)NC(=N)N	Inhibition	'='	46.0	%				UO_0000187					False	CHEMBL944847	Inhibition of BACE1 at 10 uM by FRET assay	B	BAO_0000357	single protein format	None	None	None	None	None	CHEMBL4822	Beta-secretase 1	Homo sapiens	SINGLE PROTEIN	CHEMBL1140831	1	Scientific Literature	Bioorg. Med. Chem. Lett.	2008	None
CHEMBL254685		0	408.91	0	4.70	3.l.3	N=C(N)NC(=O)Cn1c(-c2cccc(Cl)c2)ccc1-c1csc2ccccc12	Inhibition	'='	28.0	%				UO_0000187					False	CHEMBL944847	Inhibition of BACE1 at 10 uM by FRET assay	B	BAO_0000357	single protein format	None	None	None	None	None	CHEMBL4822	Beta-secretase 1	Homo sapiens	SINGLE PROTEIN	CHEMBL1140831	1	Scientific Literature	Bioorg. Med. Chem. Lett.	2008	None
CHEMBL400134		0	408.91	0	4.70	3.l.2	N=C(N)NC(=O)Cn1c(-c2ccccc2Cl)ccc1-c1csc2ccccc12	Inhibition	'='	40.0	%				UO_0000187					False	CHEMBL944847	Inhibition of BACE1 at 10 uM by FRET assay	B	BAO_0000357	single protein format	None	None	None	None	None	CHEMBL4822	Beta-secretase 1	Homo sapiens	SINGLE PROTEIN	CHEMBL1140831	1	Scientific Literature	Bioorg. Med. Chem. Lett.	2008	None
CHEMBL253650		0	398.47	0	3.99	3.k.7	COc1ccc(-c2ccc(-c3cccc4ccccc34)n2CC(=O)NC(=N)N)cc1	Inhibition	'='	9.0	%				UO_0000187					False	CHEMBL944847	Inhibition of BACE1 at 10 uM by FRET assay	B	BAO_0000357	single protein format	None	None	None	None	None	CHEMBL4822	Beta-secretase 1	Homo sapiens	SINGLE PROTEIN	CHEMBL1140831	1	Scientific Literature	Bioorg. Med. Chem. Lett.	2008	None
CHEMBL399718		0	368.44	0	3.98	3.k.1	N=C(N)NC(=O)Cn1c(-c2ccccc2)ccc1-c1cccc2ccccc12	Inhibition	'='	56.0	%				UO_0000187					False	CHEMBL944847	Inhibition of BACE1 at 10 uM by FRET assay	B	BAO_0000357	single protein format	None	None	None	None	None	CHEMBL4822	Beta-secretase 1	Homo sapiens	SINGLE PROTEIN	CHEMBL1140831	1	Scientific Literature	Bioorg. Med. Chem. Lett.	2008	None
CHEMBL252411		0	450.46	1	5.31	3.j.13	Cc1ccc2cc(-c3ccc(-c4ccc(C(F)(F)F)cc4)n3CC(=O)NC(=N)N)ccc2c1	Inhibition	'='	49.0	%				UO_0000187					False	CHEMBL944847	Inhibition of BACE1 at 10 uM by FRET assay	B	BAO_0000357	single protein format	None	None	None	None	None	CHEMBL4822	Beta-secretase 1	Homo sapiens	SINGLE PROTEIN	CHEMBL1140831	1	Scientific Literature	Bioorg. Med. Chem. Lett.	2008	None
CHEMBL400905		0	420.82	0	4.50	3.j.3	N=C(N)NC(=O)Cn1c(-c2ccc(C(F)(F)F)cc2)ccc1-c1cccc(Cl)c1	Inhibition	'='	75.0	%				UO_0000187					False	CHEMBL944847	Inhibition of BACE1 at 10 uM by FRET assay	B	BAO_0000357	single protein format	None	None	None	None	None	CHEMBL4822	Beta-secretase 1	Homo sapiens	SINGLE PROTEIN	CHEMBL1140831	1	Scientific Literature	Bioorg. Med. Chem. Lett.	2008	None
CHEMBL254477		0	420.82	0	4.50	3.j.2	N=C(N)NC(=O)Cn1c(-c2ccc(C(F)(F)F)cc2)ccc1-c1ccccc1Cl	Inhibition	'='	81.0	%				UO_0000187					False	CHEMBL944847	Inhibition of BACE1 at 10 uM by FRET assay	B	BAO_0000357	single protein format	None	None	None	None	None	CHEMBL4822	Beta-secretase 1	Homo sapiens	SINGLE PROTEIN	CHEMBL1140831	1	Scientific Literature	Bioorg. Med. Chem. Lett.	2008	None
CHEMBL253631		0	362.43	0	3.15	3.i.5	COc1ccc(-c2ccc(-c3cccc(C)c3)n2CC(=O)NC(=N)N)cc1	Inhibition	'='	41.0	%				UO_0000187					False	CHEMBL944847	Inhibition of BACE1 at 10 uM by FRET assay	B	BAO_0000357	single protein format	None	None	None	None	None	CHEMBL4822	Beta-secretase 1	Homo sapiens	SINGLE PROTEIN	CHEMBL1140831	1	Scientific Literature	Bioorg. Med. Chem. Lett.	2008	None
CHEMBL251824		0	350.40	0	3.28	3.h.5	Cc1cccc(-c2ccc(-c3ccc(F)cc3)n2CC(=O)NC(=N)N)c1	Inhibition	'='	72.0	%				UO_0000187					False	CHEMBL944847	Inhibition of BACE1 at 10 uM by FRET assay	B	BAO_0000357	single protein format	None	None	None	None	None	CHEMBL4822	Beta-secretase 1	Homo sapiens	SINGLE PROTEIN	CHEMBL1140831	1	Scientific Literature	Bioorg. Med. Chem. Lett.	2008	None
CHEMBL401172		0	401.47	0	3.51	9d	N#CCCCOc1ccc(-c2ccc(-c3ccccc3)n2CC(=O)NC(=N)N)cc1	IC50	'='	900.0	nM	6.05			UO_0000065	15.06	0.28	2.54	5.17	False	CHEMBL944848	Inhibition of BACE1 by FRET assay	B	BAO_0000357	single protein format	None	None	None	None	None	CHEMBL4822	Beta-secretase 1	Homo sapiens	SINGLE PROTEIN	CHEMBL1140831	1	Scientific Literature	Bioorg. Med. Chem. Lett.	2008	None
CHEMBL254891		0	466.57	1	5.84	3.l.9	N=C(N)NC(=O)Cn1c(-c2ccc(Oc3ccccc3)cc2)ccc1-c1csc2ccccc12	IC50	'='	700.0	nM	6.16			UO_0000065	13.19	0.25	0.31	6.61	False	CHEMBL944848	Inhibition of BACE1 by FRET assay	B	BAO_0000357	single protein format	None	None	None	None	None	CHEMBL4822	Beta-secretase 1	Homo sapiens	SINGLE PROTEIN	CHEMBL1140831	1	Scientific Literature	Bioorg. Med. Chem. Lett.	2008	None
CHEMBL251828		0	405.26	0	4.28	3.h.8	N=C(N)NC(=O)Cn1c(-c2ccc(F)cc2)ccc1-c1cc(Cl)ccc1Cl	IC50	'='	2000.0	nM	5.70			UO_0000065	14.06	0.29	1.42	6.79	False	CHEMBL944848	Inhibition of BACE1 by FRET assay	B	BAO_0000357	single protein format	None	None	None	None	None	CHEMBL4822	Beta-secretase 1	Homo sapiens	SINGLE PROTEIN	CHEMBL1140831	1	Scientific Literature	Bioorg. Med. Chem. Lett.	2008	None
CHEMBL252189		0	516.40	1	4.85	6g	N=C(N)NC(=O)Cn1c(-c2ccccc2)ccc1-c1ccc(NC(=O)c2cccc(Br)c2)cc1	IC50	'='	5600.0	nM	5.25			UO_0000065	10.17	0.21	0.40	4.65	False	CHEMBL944852	Inhibition of BACE1 assessed as reduction of total cellular amyloid beta formation by ELISA	B	BAO_0000357	single protein format	None	None	None	None	None	CHEMBL4822	Beta-secretase 1	Homo sapiens	SINGLE PROTEIN	CHEMBL1140831	1	Scientific Literature	Bioorg. Med. Chem. Lett.	2008	None
CHEMBL401289		0	452.51	0	4.83	3.a.10	CC(=O)c1ccc(Oc2ccc(-c3ccc(-c4ccccc4)n3CC(=O)NC(=N)N)cc2)cc1	IC50	'='	1000.0	nM	6.00			UO_0000065	13.26	0.24	1.17	5.44	False	CHEMBL944848	Inhibition of BACE1 by FRET assay	B	BAO_0000357	single protein format	None	None	None	None	None	CHEMBL4822	Beta-secretase 1	Homo sapiens	SINGLE PROTEIN	CHEMBL1140831	1	Scientific Literature	Bioorg. Med. Chem. Lett.	2008	None
CHEMBL399837		0	387.27	0	4.14	3.a.8	N=C(N)NC(=O)Cn1c(-c2ccccc2)ccc1-c1cc(Cl)ccc1Cl	IC50	'='	3500.0	nM	5.46			UO_0000065	14.09	0.29	1.32	6.50	False	CHEMBL944848	Inhibition of BACE1 by FRET assay	B	BAO_0000357	single protein format	None	None	None	None	None	CHEMBL4822	Beta-secretase 1	Homo sapiens	SINGLE PROTEIN	CHEMBL1140831	1	Scientific Literature	Bioorg. Med. Chem. Lett.	2008	None
CHEMBL183494		0	708.78	3	-0.65	KMI-420	CC(C)C[C@H](NC(=O)[C@@H](NC(=O)[C@@H](N)CNC(=O)c1nn[nH]n1)C(C)C)C(=O)N[C@@H](Cc1ccccc1)[C@@H](O)C(=O)Nc1cccc(C(=O)O)c1	Inhibition	'='	87.0	%				UO_0000187					False	CHEMBL930526	Inhibition of human recombinant BACE1 at 0.2 uM	B	BAO_0000357	single protein format	Homo sapiens	None	None	None	None	CHEMBL4822	Beta-secretase 1	Homo sapiens	SINGLE PROTEIN	CHEMBL1142296	1	Scientific Literature	Bioorg. Med. Chem. Lett.	2008	None
CHEMBL270172		0	720.73	3	-2.02	19, KMI-880	CC(C)C[C@H](NC(=O)[C@@H](NC(=O)[C@@H](N)CNC(=O)c1nn[nH]n1)C(C)C)C(=O)N[C@@H](Cc1ccccc1)[C@@H](O)C(=O)NS(=O)(=O)C(F)(F)F	Inhibition	'='	81.0	%				UO_0000187					False	CHEMBL930526	Inhibition of human recombinant BACE1 at 0.2 uM	B	BAO_0000357	single protein format	Homo sapiens	None	None	None	None	CHEMBL4822	Beta-secretase 1	Homo sapiens	SINGLE PROTEIN	CHEMBL1142296	1	Scientific Literature	Bioorg. Med. Chem. Lett.	2008	None
CHEMBL270653		0	748.76	3	0.55	16, KMI-818	CC(C)C[C@H](NC(=O)[C@@H](NC(=O)[C@@H](N)CNC(=O)c1nn[nH]n1)C(C)C)C(=O)N[C@@H](Cc1ccccc1)[C@@H](O)C(=O)Nc1cccc(OC(F)(F)F)c1	Inhibition	'='	72.0	%				UO_0000187					False	CHEMBL930526	Inhibition of human recombinant BACE1 at 0.2 uM	B	BAO_0000357	single protein format	Homo sapiens	None	None	None	None	CHEMBL4822	Beta-secretase 1	Homo sapiens	SINGLE PROTEIN	CHEMBL1142296	1	Scientific Literature	Bioorg. Med. Chem. Lett.	2008	None
CHEMBL429423		0	811.66	2	1.44	15, KMI-811	CC(C)C[C@H](NC(=O)[C@@H](NC(=O)[C@@H](N)CNC(=O)c1nn[nH]n1)C(C)C)C(=O)N[C@@H](Cc1ccccc1)[C@@H](O)C(=O)Nc1cc(Br)cc(C(F)(F)F)c1	Inhibition	'='	57.0	%				UO_0000187					False	CHEMBL930526	Inhibition of human recombinant BACE1 at 0.2 uM	B	BAO_0000357	single protein format	Homo sapiens	None	None	None	None	CHEMBL4822	Beta-secretase 1	Homo sapiens	SINGLE PROTEIN	CHEMBL1142296	1	Scientific Literature	Bioorg. Med. Chem. Lett.	2008	None
CHEMBL399656		0	568.74	1	2.76	15	CCNc1cc(C(=O)N[C@@H](Cc2ccccc2)[C@H](O)CNCc2cnn(CC)c2)cc(N2CCCCS2(=O)=O)c1	IC50	'='	12.0	nM	7.92			UO_0000065	13.93	0.27	5.16	6.16	False	CHEMBL945836	Inhibition of BACE1 expressed in CHO cells by FRET assay	B	BAO_0000219	cell-based format	None	None	None	CHO	None	CHEMBL4822	Beta-secretase 1	Homo sapiens	SINGLE PROTEIN	CHEMBL1140838	1	Scientific Literature	Bioorg. Med. Chem. Lett.	2008	CHEMBL3308072
CHEMBL235645		0	536.70	1	3.82	3b	CN(c1cc2cc(n1)N(Cc1ccccc1)CCCCc1cccc(c1)C[C@@](C)(N)C(=O)OC2)S(C)(=O)=O	IC50	'='	13000.0	nM	4.89			UO_0000065	9.10	0.18	1.07	4.62	False	CHEMBL898740	Inhibition of BACE1	B	BAO_0000357	single protein format	None	None	None	None	None	CHEMBL4822	Beta-secretase 1	Homo sapiens	SINGLE PROTEIN	CHEMBL1137488	1	Scientific Literature	Bioorg. Med. Chem. Lett.	2007	None
CHEMBL404500		0	530.67	1	3.75	21	CCNc1cc(C(=O)N[C@@H](Cc2ccccc2)[C@H](O)CNCc2ccc(OC)cc2)cc(N2CCCC2=O)c1	IC50	'='	2090.0	nM	5.68			UO_0000065	10.70	0.20	1.93	5.52	False	CHEMBL945831	Inhibition of BACE1	B	BAO_0000357	single protein format	None	None	None	None	None	CHEMBL4822	Beta-secretase 1	Homo sapiens	SINGLE PROTEIN	CHEMBL1140837	1	Scientific Literature	Bioorg. Med. Chem. Lett.	2008	None
CHEMBL252459		0	522.73	1	4.90	14	CCCCCC(C)(C)NC[C@@H](O)[C@H](Cc1ccccc1)NC(=O)c1cc(NCC)cc(N2CCCC2=O)c1	IC50	'='	550.0	nM	6.26			UO_0000065	11.97	0.22	1.36	6.68	False	CHEMBL945831	Inhibition of BACE1	B	BAO_0000357	single protein format	None	None	None	None	None	CHEMBL4822	Beta-secretase 1	Homo sapiens	SINGLE PROTEIN	CHEMBL1140837	1	Scientific Literature	Bioorg. Med. Chem. Lett.	2008	None
CHEMBL252262		0	506.69	1	4.12	10	CCNc1cc(C(=O)N[C@@H](Cc2ccccc2)[C@H](O)CNCC2CCCCC2)cc(N2CCCC2=O)c1	IC50	'='	5890.0	nM	5.23			UO_0000065	10.32	0.19	1.11	5.58	False	CHEMBL945831	Inhibition of BACE1	B	BAO_0000357	single protein format	None	None	None	None	None	CHEMBL4822	Beta-secretase 1	Homo sapiens	SINGLE PROTEIN	CHEMBL1140837	1	Scientific Literature	Bioorg. Med. Chem. Lett.	2008	None
CHEMBL461606		0	487.75	0	3.49	1	CCCCNC(=O)[C@H](C)C[C@H](O)[C@H](CC(C)C)NC(=O)[C@H](CCSC)NC(=O)CCC(C)C	IC50	'='	1400.0	nM	5.85			UO_0000065	12.00	0.24	2.36	5.44	True	CHEMBL1030360	Inhibition of BACE1	B	BAO_0000357	single protein format	None	None	None	None	None	CHEMBL4822	Beta-secretase 1	Homo sapiens	SINGLE PROTEIN	CHEMBL1151821	1	Scientific Literature	Bioorg. Med. Chem. Lett.	2009	None
CHEMBL461606		0	487.75	0	3.49	1	CCCCNC(=O)[C@H](C)C[C@H](O)[C@H](CC(C)C)NC(=O)[C@H](CCSC)NC(=O)CCC(C)C	IC50	'>'	10000.0	nM				UO_0000065					False	CHEMBL1030362	Inhibition of BACE1 expressed in CHO cells expressing human recombinant APP assessed as amyloid beta40 aggregation	B	BAO_0000219	cell-based format	None	None	None	CHO	None	CHEMBL4822	Beta-secretase 1	Homo sapiens	SINGLE PROTEIN	CHEMBL1151821	1	Scientific Literature	Bioorg. Med. Chem. Lett.	2009	CHEMBL3308072
CHEMBL181262		0	728.93	2	2.48	12a	C=CCNC(=O)C[C@H](NC(=O)C(NC(=O)OCC=C)C(C)C)C(=O)N[C@@H](CC(C)C)[C@@H](O)C[C@@H](C)C(=O)N[C@H](C(=O)NCc1ccccc1)C(C)C	Ki	'='	26.6	nM	7.58			UO_0000065	10.39	0.20	5.10	3.71	False	CHEMBL828806	Binding affinity against human brain memapsin 2	B	BAO_0000221	tissue-based format	Homo sapiens	CHEMBL3638188	Brain	None	None	CHEMBL4822	Beta-secretase 1	Homo sapiens	SINGLE PROTEIN	CHEMBL1145146	1	Scientific Literature	Bioorg. Med. Chem. Lett.	2005	None
CHEMBL362078		0	714.91	2	2.06	3b	CC(C)C[C@H](NC(=O)[C@@H]1CC(=O)NC/C=C/CCOC(=O)N[C@@H](C(C)C)C(=O)N1)[C@@H](O)C[C@@H](C)C(=O)N[C@H](C(=O)NCc1ccccc1)C(C)C	Ki	'='	28.4	nM	7.55			UO_0000065	10.56	0.20	5.49	3.70	False	CHEMBL828805	Binding affinity for human brain memapsin 2	B	BAO_0000019	assay format	Homo sapiens	None	None	None	None	CHEMBL4822	Beta-secretase 1	Homo sapiens	SINGLE PROTEIN	CHEMBL1145144	1	Scientific Literature	Bioorg. Med. Chem. Lett.	2005	None
CHEMBL419949		0	828.02	2	3.57	17	CC(=O)N[C@@H](Cc1ccccc1)C(=O)N[C@@H](Cc1ccccc1)[C@@H](O)CC(=O)N[C@@H](CC1CCCCC1)[C@@H](O)CC(=O)N[C@H](C(=O)NCc1ccc(C(=O)O)cc1)C(C)C	IC50	'='	5600.0	nM	5.25			UO_0000065	6.34	0.12	1.68	2.35	False	CHEMBL653512	Inhibition of human Beta-secretase 1	B	BAO_0000357	single protein format	Homo sapiens	None	None	None	None	CHEMBL4822	Beta-secretase 1	Homo sapiens	SINGLE PROTEIN	CHEMBL1147464	1	Scientific Literature	Bioorg. Med. Chem. Lett.	2004	None
CHEMBL258462		0	583.66	1	3.54	20	CN(C)c1cccc(CNC[C@@H](O)[C@H](Cc2ccccc2)NC(=O)[C@@H]2CN(Cc3ccc(C(F)(F)F)cc3)C(=O)N2)c1	Ki	'='	4957.0	nM	5.30			UO_0000065	9.09	0.17	1.76	5.47	False	CHEMBL929344	Inhibition of human BACE1	B	BAO_0000357	single protein format	Homo sapiens	None	None	None	None	CHEMBL4822	Beta-secretase 1	Homo sapiens	SINGLE PROTEIN	CHEMBL1145643	1	Scientific Literature	Bioorg. Med. Chem. Lett.	2008	None
CHEMBL260635		0	533.65	1	2.66	14	CN(C)c1cccc(CNC[C@@H](O)[C@H](Cc2ccccc2)NC(=O)[C@@H]2CN(Cc3ccc(F)cc3)C(=O)N2)c1	Ki	'='	818.0	nM	6.09			UO_0000065	11.41	0.21	3.43	6.28	False	CHEMBL929344	Inhibition of human BACE1	B	BAO_0000357	single protein format	Homo sapiens	None	None	None	None	CHEMBL4822	Beta-secretase 1	Homo sapiens	SINGLE PROTEIN	CHEMBL1145643	1	Scientific Literature	Bioorg. Med. Chem. Lett.	2008	None
CHEMBL406317		0	605.78	1	4.14	9	CN(C)c1cccc(CNC[C@@H](O)[C@H](Cc2ccccc2)NC(=O)[C@]2(Cc3ccccc3)CN(Cc3ccccc3)C(=O)N2)c1	Ki	'='	5001.0	nM	5.30			UO_0000065	8.75	0.16	1.16	5.47	False	CHEMBL929344	Inhibition of human BACE1	B	BAO_0000357	single protein format	Homo sapiens	None	None	None	None	CHEMBL4822	Beta-secretase 1	Homo sapiens	SINGLE PROTEIN	CHEMBL1145643	1	Scientific Literature	Bioorg. Med. Chem. Lett.	2008	None
CHEMBL411237		0	529.69	1	2.57	6	CN(C)c1cccc(CNC[C@@H](O)[C@H](Cc2ccccc2)NC(=O)[C@@H]2CN(CCc3ccccc3)C(=O)N2)c1	Ki	'='	6800.0	nM	5.17			UO_0000065	9.76	0.18	2.60	5.33	False	CHEMBL929344	Inhibition of human BACE1	B	BAO_0000357	single protein format	Homo sapiens	None	None	None	None	CHEMBL4822	Beta-secretase 1	Homo sapiens	SINGLE PROTEIN	CHEMBL1145643	1	Scientific Literature	Bioorg. Med. Chem. Lett.	2008	None
CHEMBL409665		0	425.53	0	0.61	4	CN(C)c1cccc(CNC[C@@H](O)[C@H](Cc2ccccc2)NC(=O)[C@@H]2CNC(=O)N2)c1	Ki	'='	19004.0	nM	4.72			UO_0000065	11.09	0.21	4.11	4.47	False	CHEMBL929344	Inhibition of human BACE1	B	BAO_0000357	single protein format	Homo sapiens	None	None	None	None	CHEMBL4822	Beta-secretase 1	Homo sapiens	SINGLE PROTEIN	CHEMBL1145643	1	Scientific Literature	Bioorg. Med. Chem. Lett.	2008	None
CHEMBL78946		0	893.01	3	-1.74	OM99-2	CC(C)C[C@H](NC(=O)[C@H](CC(N)=O)NC(=O)[C@@H](NC(=O)[C@@H](N)CCC(=O)O)C(C)C)[C@@H](O)C[C@@H](C)C(=O)N[C@@H](C)C(=O)N[C@@H](CCC(=O)O)C(=O)N[C@@H](Cc1ccccc1)C(=O)O	Ki	'='	1.6	nM	8.80			UO_0000065	9.85	0.19	10.54	2.34	True	CHEMBL827180	Binding affinity against Beta-secretase	B	BAO_0000357	single protein format	Homo sapiens	None	None	None	None	CHEMBL4822	Beta-secretase 1	Homo sapiens	SINGLE PROTEIN	CHEMBL1137865	1	Scientific Literature	Bioorg. Med. Chem. Lett.	2004	None
CHEMBL183214		0	935.08	3	0.98	OM00-3	CC(C)C[C@H](NC(=O)[C@@H](N)CCC(=O)O)C(=O)N[C@@H](CC(=O)O)C(=O)N[C@@H](CC(C)C)[C@@H](O)C[C@@H](C)C(=O)N[C@H](C(=O)N[C@@H](CCC(=O)O)C(=O)C[C@@H](Cc1ccccc1)C(=O)O)C(C)C	Ki	'='	0.32	nM	9.49			UO_0000065	10.15	0.20	8.51	2.65	False	CHEMBL827180	Binding affinity against Beta-secretase	B	BAO_0000357	single protein format	Homo sapiens	None	None	None	None	CHEMBL4822	Beta-secretase 1	Homo sapiens	SINGLE PROTEIN	CHEMBL1137865	1	Scientific Literature	Bioorg. Med. Chem. Lett.	2004	None
CHEMBL1094670		0	770.90	3	0.97	34, KMI-1437	CC(C)[C@H](NC(=O)[C@@H](N)CNC(=O)c1c[nH]cn1)C(=O)N[C@@H](CC1CCCCC1)C(=O)N[C@@H](Cc1ccccc1)[C@@H](O)C(=O)Nc1cccc(-c2nn[nH]n2)c1	Inhibition	'='	45.0	%				UO_0000187					False	CHEMBL1121354	Inhibition of human BACE1 at 0.2 uM by FRET assay	B	BAO_0000357	single protein format	Homo sapiens	None	None	None	None	CHEMBL4822	Beta-secretase 1	Homo sapiens	SINGLE PROTEIN	CHEMBL1158556	1	Scientific Literature	Bioorg. Med. Chem.	2010	None
CHEMBL2370123		0	1709.82	None	None	20	CC[C@H](C)[C@H](NC(=O)[C@H](CCC(=O)O)NC(=O)[C@H](CCC(=O)O)NC(=O)[C@@H](NC(=O)[C@@H](N)CCCCN)[C@@H](C)O)C(=O)N[C@@H](CO)C(=O)N[C@@H](CCC(=O)O)C(=O)N[C@H](C(=O)N[C@@H](CC(N)=O)C(=O)N[C@@H](CC(C)C)[C@H](CC(=O)N[C@@H](CC(=O)O)C(=O)N[C@@H](C)C(=O)N[C@@H](CCC(=O)O)C(=O)N[C@@H](Cc1ccccc1)C(=O)O)OC(C)=O)C(C)C	IC50	'>'	200000.0	nM		Outside typical range		UO_0000065					False	CHEMBL653496	Inhibition of human brain beta-secretase, using MBPC125Swe (maltose-binding-protein C-125 Swedish) assay	B	BAO_0000219	cell-based format	None	None	None	PC-12	None	CHEMBL4822	Beta-secretase 1	Homo sapiens	SINGLE PROTEIN	CHEMBL1135590	1	Scientific Literature	J. Med. Chem.	2002	CHEMBL3307976
CHEMBL567477		0	422.44	0	3.37	(S)-55	COc1ccc([C@@]2(c3ccc(F)c(-c4cccnc4F)c3)N=C(N)N(C)C2=O)cc1C	IC50	'='	10.0	nM	8.00			UO_0000065	18.94	0.35	4.63	9.90	False	CHEMBL1044549	Inhibition of human BACE1 by FRET based peptide cleavage assay	B	BAO_0000357	single protein format	Homo sapiens	None	None	None	None	CHEMBL4822	Beta-secretase 1	Homo sapiens	SINGLE PROTEIN	CHEMBL1156789	1	Scientific Literature	J. Med. Chem.	2010	None
CHEMBL565378		0	411.47	0	2.97	50	COc1ccc(C2(c3ccc(C#N)c(-c4cccnc4)c3)N=C(N)N(C)C2=O)cc1C	EC50	'='	1750.0	nM	5.76			UO_0000065	13.99	0.25	2.79	5.50	False	CHEMBL1044552	Inhibition of BACE1 expressed in CHOK1 cells coexpressing human recombinant wild type APP assessed as blockade of amyloid beta production by ELISA	B	BAO_0000219	cell-based format	None	None	None	CHO-K1	None	CHEMBL4822	Beta-secretase 1	Homo sapiens	SINGLE PROTEIN	CHEMBL1156789	1	Scientific Literature	J. Med. Chem.	2010	CHEMBL3307512
CHEMBL231863		0	701.88	2	5.38	9	CCCC(CCC)S(=O)(=O)C[C@@H](NC(=O)OCc1ccccc1)C(=O)N[C@@H](Cc1cc(F)cc(F)c1)[C@H](O)CNCc1cccc(CC)c1	IC50	'='	3.0	nM	8.52			UO_0000065	12.14	0.24	3.14	6.37	False	CHEMBL889828	Inhibition of BACE	B	BAO_0000357	single protein format	None	None	None	None	None	CHEMBL4822	Beta-secretase 1	Homo sapiens	SINGLE PROTEIN	CHEMBL1146261	1	Scientific Literature	Bioorg. Med. Chem. Lett.	2007	None
CHEMBL597233		0	266.30	0	1.11	3	CN1C(=O)C(c2ccccc2)(c2ccncc2)N=C1N	IC50	'='	2680.0	nM	5.57			UO_0000065	20.92	0.38	4.46	7.78	True	CHEMBL1115167	Inhibition of BACE1 by FRET assay	B	BAO_0000357	single protein format	None	None	None	None	None	CHEMBL4822	Beta-secretase 1	Homo sapiens	SINGLE PROTEIN	CHEMBL1156304	1	Scientific Literature	Bioorg. Med. Chem. Lett.	2010	None
CHEMBL1091441		0	348.43	0	2.84	4i	CN1C(=O)C(c2ccncc2)(c2cccc(-c3ccsc3)c2)N=C1N	IC50	'='	240.0	nM	6.62			UO_0000065	19.00	0.36	3.78	9.25	False	CHEMBL1115167	Inhibition of BACE1 by FRET assay	B	BAO_0000357	single protein format	None	None	None	None	None	CHEMBL4822	Beta-secretase 1	Homo sapiens	SINGLE PROTEIN	CHEMBL1156304	1	Scientific Literature	Bioorg. Med. Chem. Lett.	2010	None
CHEMBL449152		0	752.95	1	4.09	9	CC(C)C[C@H](NC(=O)c1cc(C(=O)N[C@H](C)c2ccc(F)cc2)cc(N(C)S(C)(=O)=O)c1)[C@@H](O)C[C@@H](C)C(=O)NN1CCN(Cc2ccccc2)CC1	Inhibition	'<'	50.0	%				UO_0000187					False	CHEMBL1036723	Inhibition of human recombinant C-terminal histidine-tagged BACE1 expressed in baculovirus-infected insect cells at 50 ug/mL by FRET assay	B	BAO_0000219	cell-based format	Homo sapiens	None	None	None	None	CHEMBL4822	Beta-secretase 1	Homo sapiens	SINGLE PROTEIN	CHEMBL1152701	1	Scientific Literature	Bioorg. Med. Chem.	2009	None
CHEMBL502	DONEPEZIL	4	379.50	0	4.36	Donepezil	COc1cc2c(cc1OC)C(=O)C(CC1CCN(Cc3ccccc3)CC1)C2	Inhibition	'<'	50.0	%				UO_0000187					False	CHEMBL1036723	Inhibition of human recombinant C-terminal histidine-tagged BACE1 expressed in baculovirus-infected insect cells at 50 ug/mL by FRET assay	B	BAO_0000219	cell-based format	Homo sapiens	None	None	None	None	CHEMBL4822	Beta-secretase 1	Homo sapiens	SINGLE PROTEIN	CHEMBL1152701	1	Scientific Literature	Bioorg. Med. Chem.	2009	None
CHEMBL501507		0	743.90	1	4.20	rac-19	C[C@@H](NC(=O)c1cc(C(=O)N[C@@H](Cc2ccccc2)C(O)C(=O)NC2CCN(Cc3ccccc3)CC2)cc(N(C)S(C)(=O)=O)c1)c1ccc(F)cc1	Inhibition	'='	33.3	%				UO_0000187					False	CHEMBL1036723	Inhibition of human recombinant C-terminal histidine-tagged BACE1 expressed in baculovirus-infected insect cells at 50 ug/mL by FRET assay	B	BAO_0000219	cell-based format	Homo sapiens	None	None	None	None	CHEMBL4822	Beta-secretase 1	Homo sapiens	SINGLE PROTEIN	CHEMBL1152701	1	Scientific Literature	Bioorg. Med. Chem.	2009	None
CHEMBL502647		0	729.92	1	4.67	29	C[C@@H](NC(=O)c1cc(C(=O)N[C@@H](Cc2ccccc2)[C@H](O)CNC2CCN(Cc3ccccc3)CC2)cc(N(C)S(C)(=O)=O)c1)c1ccc(F)cc1	IC50	'='	771.0	nM	6.11			UO_0000065	8.37	0.16	1.44	4.66	False	CHEMBL1036722	Inhibition of human recombinant C-terminal histidine-tagged BACE1 expressed in baculovirus-infected insect cells by FRET assay	B	BAO_0000219	cell-based format	Homo sapiens	None	None	None	None	CHEMBL4822	Beta-secretase 1	Homo sapiens	SINGLE PROTEIN	CHEMBL1152701	1	Scientific Literature	Bioorg. Med. Chem.	2009	None
CHEMBL257587		0	733.66	2	0.96	13, KMI-758	CC(C)C[C@H](NC(=O)[C@@H](NC(=O)[C@@H](N)CNC(=O)c1nn[nH]n1)C(C)C)C(=O)N[C@@H](Cc1ccccc1)[C@@H](O)C(=O)Nc1cc(Cl)cc(Cl)c1	Inhibition	'='	99.0	%				UO_0000187					False	CHEMBL930525	Inhibition of human recombinant BACE1 at 2 uM	B	BAO_0000357	single protein format	Homo sapiens	None	None	None	None	CHEMBL4822	Beta-secretase 1	Homo sapiens	SINGLE PROTEIN	CHEMBL1142296	1	Scientific Literature	Bioorg. Med. Chem. Lett.	2008	None
CHEMBL255194		0	605.77	2	5.85	1b	CCCN(CCC)C(=O)c1cc(C)cc(C(=O)N[C@@H](Cc2cc(F)cc(F)c2)[C@H](O)[C@H]2C[C@@H](Cc3ccccc3)CCN2)c1	IC50	'='	522.0	nM	6.28			UO_0000065	10.37	0.19	0.43	7.69	False	CHEMBL955692	Inhibition of BACE1 in HEK293 cells transfected with human APP cDNA containing Swedish ad London FAD mutant assessed as inhibition of amyloid beta 1-40 production by ELISA	B	BAO_0000219	cell-based format	None	None	None	HEK293	None	CHEMBL4822	Beta-secretase 1	Homo sapiens	SINGLE PROTEIN	CHEMBL1150364	1	Scientific Literature	Bioorg. Med. Chem. Lett.	2008	CHEMBL3307715
CHEMBL244346		0	468.60	1	5.85	2	CN(C(=O)c1cccc(CN2Cc3cc(Oc4ccccc4)ccc3N=C2N)c1)C1CCCCC1	Ki	'='	158.0	nM	6.80			UO_0000065	14.51	0.27	0.95	9.56	False	CHEMBL895728	Inhibition of BACE1	B	BAO_0000357	single protein format	None	None	None	None	None	CHEMBL4822	Beta-secretase 1	Homo sapiens	SINGLE PROTEIN	CHEMBL1148753	1	Scientific Literature	J. Med. Chem.	2007	None
CHEMBL409753		0	634.72	1	4.44	11	CCNc1cc(C(=O)N[C@@H](Cc2ccccc2)[C@H](O)CNCc2cccc(OC(F)(F)F)c2)cc(N2CCCCS2(=O)=O)c1	IC50	'='	5.0	nM	8.30			UO_0000065	13.08	0.26	3.86	6.92	False	CHEMBL945836	Inhibition of BACE1 expressed in CHO cells by FRET assay	B	BAO_0000219	cell-based format	None	None	None	CHO	None	CHEMBL4822	Beta-secretase 1	Homo sapiens	SINGLE PROTEIN	CHEMBL1140838	1	Scientific Literature	Bioorg. Med. Chem. Lett.	2008	CHEMBL3308072
CHEMBL412768		0	1651.83	None	None	22	CC[C@H](C)[C@H](NC(=O)[C@H](CCC(=O)O)NC(=O)[C@H](CCC(=O)O)NC(=O)[C@@H](NC(=O)[C@@H](N)CCCCN)[C@@H](C)O)C(=O)N[C@@H](CO)C(=O)N[C@@H](CCC(=O)O)C(=O)N[C@H](C(=O)N[C@@H](CC(N)=O)C(=O)N[C@@H](CC(C)C)[C@@H](O)CC(=O)N[C@H](C(=O)N[C@@H](C)C(=O)N[C@@H](CCC(=O)O)C(=O)N[C@@H](Cc1ccccc1)C(=O)O)C(C)C)C(C)C	IC50	'='	30.0	nM	7.52			UO_0000065	4.55	None	None	None	False	CHEMBL653496	Inhibition of human brain beta-secretase, using MBPC125Swe (maltose-binding-protein C-125 Swedish) assay	B	BAO_0000219	cell-based format	None	None	None	PC-12	None	CHEMBL4822	Beta-secretase 1	Homo sapiens	SINGLE PROTEIN	CHEMBL1135590	1	Scientific Literature	J. Med. Chem.	2002	CHEMBL3307976
CHEMBL270248		0	627.57	2	8.00	9	CCN(Cc1ccccc1)Cc1ccc(-c2cc3ccc(OCCNC(=O)/C=C/c4ccc(Cl)c(Cl)c4)cc3oc2=O)cc1	IC50	'='	151.0	nM	6.82			UO_0000065	10.87	0.21	-1.18	9.50	False	CHEMBL929819	Inhibition of human recombinant BACE1 by spectrofluorimetric method	B	BAO_0000357	single protein format	Homo sapiens	None	None	None	None	CHEMBL4822	Beta-secretase 1	Homo sapiens	SINGLE PROTEIN	CHEMBL1141582	1	Scientific Literature	Bioorg. Med. Chem. Lett.	2008	None
CHEMBL401141		0	518.72	1	3.65	23	CCCC(CCC)S(=O)(=O)CCC(=O)N[C@@H](Cc1ccccc1)[C@H](O)CNCc1cccc(OC)c1	IC50	'='	314.0	nM	6.50			UO_0000065	12.54	0.25	2.85	6.21	False	CHEMBL942099	Inhibition of human BACE in HEK293 cells by Swedish amyloid inhibition assay	B	BAO_0000219	cell-based format	Homo sapiens	None	None	HEK293	None	CHEMBL4822	Beta-secretase 1	Homo sapiens	SINGLE PROTEIN	CHEMBL1140593	1	Scientific Literature	Bioorg. Med. Chem. Lett.	2007	CHEMBL3307715
CHEMBL239640		0	321.42	0	3.22	26	CN1C(=O)CC(C)(CCc2cccc(-c3ccccc3)c2)N=C1N	IC50	'='	1600.0	nM	5.80			UO_0000065	18.03	0.33	2.58	9.88	False	CHEMBL901135	Inhibition of BACE1 by FRET assay	B	BAO_0000357	single protein format	None	None	None	None	None	CHEMBL4822	Beta-secretase 1	Homo sapiens	SINGLE PROTEIN	CHEMBL1138315	1	Scientific Literature	J. Med. Chem.	2007	None
CHEMBL235754		0	335.41	0	2.82	11c	COc1cccc(-c2cccc(CCc3cc(=O)n(C)c(N)n3)c2)c1	IC50	'='	91000.0	nM	4.04			UO_0000065	12.05	0.22	1.22	5.76	False	CHEMBL901136	Inhibition of human full length BACE1 expressed in HEK293 cells	B	BAO_0000219	cell-based format	Homo sapiens	None	None	HEK293	None	CHEMBL4822	Beta-secretase 1	Homo sapiens	SINGLE PROTEIN	CHEMBL1138315	1	Scientific Literature	J. Med. Chem.	2007	CHEMBL3307715
CHEMBL239640		0	321.42	0	3.22	26	CN1C(=O)CC(C)(CCc2cccc(-c3ccccc3)c2)N=C1N	IC50	'='	1700.0	nM	5.77			UO_0000065	17.95	0.33	2.55	9.83	False	CHEMBL901136	Inhibition of human full length BACE1 expressed in HEK293 cells	B	BAO_0000219	cell-based format	Homo sapiens	None	None	HEK293	None	CHEMBL4822	Beta-secretase 1	Homo sapiens	SINGLE PROTEIN	CHEMBL1138315	1	Scientific Literature	J. Med. Chem.	2007	CHEMBL3307715
CHEMBL289221		0	655.75	2	1.28	14, KMI-260	CC(C)C[C@H](NC(=O)[C@@H](NC(=O)[C@@H](N)CCC(=O)O)C(C)C)C(=O)N[C@@H](Cc1ccccc1)[C@@H](O)C(=O)Nc1cccc(C(=O)O)c1	Inhibition	'='	44.0	%				UO_0000187					False	CHEMBL890987	Inhibition of human recombinant BACE1 at 0.2 uM	B	BAO_0000357	single protein format	Homo sapiens	None	None	None	None	CHEMBL4822	Beta-secretase 1	Homo sapiens	SINGLE PROTEIN	CHEMBL1146382	1	Scientific Literature	Bioorg. Med. Chem. Lett.	2007	None
CHEMBL233608		0	775.86	2	1.12	16d	CC(C)C[C@H](NC(=O)[C@@H](NC(=O)[C@@H](N)CNC(=O)c1cc(N)cc(C(=O)O)c1)C(C)C)C(=O)N[C@@H](Cc1ccccc1)[C@@H](O)C(=O)Nc1cccc(C(=O)O)c1	Inhibition	'='	98.0	%				UO_0000187					False	CHEMBL890986	Inhibition of human recombinant BACE1 at 2 uM	B	BAO_0000357	single protein format	Homo sapiens	None	None	None	None	CHEMBL4822	Beta-secretase 1	Homo sapiens	SINGLE PROTEIN	CHEMBL1146382	1	Scientific Literature	Bioorg. Med. Chem. Lett.	2007	None
CHEMBL237889		0	279.34	0	2.30	10b	Cn1c(N)nc(CCc2ccc3ccccc3c2)cc1=O	Inhibition	'='	69.0	%				UO_0000187					False	CHEMBL901132	Inhibition of BACE1 at 1 mM by SPR assay	B	BAO_0000357	single protein format	None	None	None	None	None	CHEMBL4822	Beta-secretase 1	Homo sapiens	SINGLE PROTEIN	CHEMBL1138315	1	Scientific Literature	J. Med. Chem.	2007	None
CHEMBL238409		0	623.65	2	5.78	1d	C[C@@H](NC(c1cc(-c2nnc([C@](C)(N)Cc3ccc(F)cc3)o2)cc(N(C)S(C)(=O)=O)c1)C(F)(F)F)c1ccc(F)cc1	IC50	'='	15000.0	nM	4.82			UO_0000065	7.73	0.15	-0.96	4.22	False	CHEMBL898740	Inhibition of BACE1	B	BAO_0000357	single protein format	None	None	None	None	None	CHEMBL4822	Beta-secretase 1	Homo sapiens	SINGLE PROTEIN	CHEMBL1137488	1	Scientific Literature	Bioorg. Med. Chem. Lett.	2007	None
CHEMBL391300		0	167.21	0	0.76	4	CCCc1cc(=O)[nH]c(NC)n1	Activity	'='	65.0	%				UO_0000187					False	CHEMBL901128	Binding affinity to BACE1 expressed in HEK293 cells assessed as free enzyme at 1 mM after 10 mins by Biocore ISA	B	BAO_0000219	cell-based format	None	None	None	HEK293	None	CHEMBL4822	Beta-secretase 1	Homo sapiens	SINGLE PROTEIN	CHEMBL1138314	1	Scientific Literature	J. Med. Chem.	2007	CHEMBL3307715
CHEMBL231864		0	622.74	1	2.93	23	CCCCS(=O)(=O)CC(NC(=O)OCCC#N)C(=O)N[C@@H](Cc1cc(F)cc(F)c1)[C@H](O)CNCc1cccc(CC)c1	IC50	'='	8.0	nM	8.10			UO_0000065	13.00	0.26	5.17	5.14	False	CHEMBL889828	Inhibition of BACE	B	BAO_0000357	single protein format	None	None	None	None	None	CHEMBL4822	Beta-secretase 1	Homo sapiens	SINGLE PROTEIN	CHEMBL1146261	1	Scientific Literature	Bioorg. Med. Chem. Lett.	2007	None
CHEMBL391145		0	654.78	1	2.15	26	CCCCS(=O)(=O)C[C@@H](NC(=O)OCCNC(C)=O)C(=O)N[C@@H](Cc1cc(F)cc(F)c1)[C@H](O)CNCc1cccc(CC)c1	EC50	'='	12.0	nM	7.92			UO_0000065	12.10	0.24	5.77	4.86	False	CHEMBL889830	Inhibition of BACE expressed in HEK293 cells	B	BAO_0000219	cell-based format	None	None	None	HEK293	None	CHEMBL4822	Beta-secretase 1	Homo sapiens	SINGLE PROTEIN	CHEMBL1146261	1	Scientific Literature	Bioorg. Med. Chem. Lett.	2007	CHEMBL3307715
CHEMBL239857		0	351.45	0	3.23	29	COc1cccc(-c2cccc(CC[C@]3(C)CC(=O)N(C)C(N)=N3)c2)c1	IC50	'='	80.0	nM	7.10			UO_0000065	20.19	0.37	3.87	10.45	False	CHEMBL901135	Inhibition of BACE1 by FRET assay	B	BAO_0000357	single protein format	None	None	None	None	None	CHEMBL4822	Beta-secretase 1	Homo sapiens	SINGLE PROTEIN	CHEMBL1138315	1	Scientific Literature	J. Med. Chem.	2007	None
CHEMBL401319		0	653.82	2	6.88	24	CC(=O)c1ccccc1-c1cc(C(=O)N[C@@H](Cc2ccccc2)[C@H](O)CN(C)Cc2ccccc2)cc(C(=O)N[C@H](C)c2ccccc2)c1	IC50	'>'	10000.0	nM				UO_0000065					False	CHEMBL942114	Inhibition of BACE1	B	BAO_0000357	single protein format	None	None	None	None	None	CHEMBL4822	Beta-secretase 1	Homo sapiens	SINGLE PROTEIN	CHEMBL1140597	1	Scientific Literature	Bioorg. Med. Chem. Lett.	2007	None
CHEMBL98238		0	704.91	2	2.27	5	CC(C)C[C@H](NC(=O)[C@H](CC(N)=O)NC(=O)[C@@H](NC(=O)OC(C)(C)C)C(C)C)[C@@H](O)C[C@@H](C)C(=O)N[C@H](C(=O)NCc1ccccc1)C(C)C	Ki	'='	5.9	nM	8.23			UO_0000065	11.67	0.22	5.96	3.77	False	CHEMBL942114	Inhibition of BACE1	B	BAO_0000357	single protein format	None	None	None	None	None	CHEMBL4822	Beta-secretase 1	Homo sapiens	SINGLE PROTEIN	CHEMBL1140597	1	Scientific Literature	Bioorg. Med. Chem. Lett.	2007	None
CHEMBL409753		0	634.72	1	4.44	11	CCNc1cc(C(=O)N[C@@H](Cc2ccccc2)[C@H](O)CNCc2cccc(OC(F)(F)F)c2)cc(N2CCCCS2(=O)=O)c1	IC50	'='	47.0	nM	7.33			UO_0000065	11.55	0.23	2.89	6.11	False	CHEMBL945840	Inhibition of BACE1 assessed as amyloid beta40 production in human SHSY5Y-APP-wt cells	B	BAO_0000219	cell-based format	Homo sapiens	None	None	None	None	CHEMBL4822	Beta-secretase 1	Homo sapiens	SINGLE PROTEIN	CHEMBL1140838	1	Scientific Literature	Bioorg. Med. Chem. Lett.	2008	None
CHEMBL264321		0	617.73	2	5.08	8	CCCc1cc(C(=O)N[C@@H](Cc2ccccc2)[C@H](O)CNCc2cccc(C(F)(F)F)c2)cc(N2CCCCS2(=O)=O)c1	IC50	'='	40.0	nM	7.40			UO_0000065	11.98	0.23	2.32	7.49	False	CHEMBL944899	Inhibition of BACE1 assessed as amyloid beta42 production in human SHSY5Y-APP-wt cells	B	BAO_0000219	cell-based format	Homo sapiens	None	None	None	None	CHEMBL4822	Beta-secretase 1	Homo sapiens	SINGLE PROTEIN	CHEMBL1140838	1	Scientific Literature	Bioorg. Med. Chem. Lett.	2008	None
CHEMBL409766		0	616.73	1	3.83	17	CCNc1cc(C(=O)N[C@@H](Cc2cc(F)cc(F)c2)[C@H](O)CNCc2cccc(OC)c2)cc(N2CCCCS2(=O)=O)c1	IC50	'='	450.0	nM	6.35			UO_0000065	10.29	0.20	2.52	5.29	False	CHEMBL944900	Inhibition of BACE1 assessed as amyloid beta40 production in human SHSY5Y-APP-swe cells	B	BAO_0000219	cell-based format	Homo sapiens	None	None	None	None	CHEMBL4822	Beta-secretase 1	Homo sapiens	SINGLE PROTEIN	CHEMBL1140838	1	Scientific Literature	Bioorg. Med. Chem. Lett.	2008	None
CHEMBL253641		0	636.71	1	4.70	23	CCNc1cc(C(=O)N[C@@H](Cc2ccccc2)[C@H](O)CNCc2cccc(C(F)(F)F)c2)c(F)c(N2CCCCS2(=O)=O)c1	IC50	'='	18.0	nM	7.75			UO_0000065	12.16	0.24	3.04	6.99	False	CHEMBL944901	Inhibition of BACE1 assessed as amyloid beta42 production in human SHSY5Y-APP-swe cells	B	BAO_0000219	cell-based format	Homo sapiens	None	None	None	None	CHEMBL4822	Beta-secretase 1	Homo sapiens	SINGLE PROTEIN	CHEMBL1140838	1	Scientific Literature	Bioorg. Med. Chem. Lett.	2008	None
CHEMBL404369		0	571.71	1	3.98	10b	CCCCN1C[C@@H](C(=O)N[C@@H](Cc2cc(F)cc(F)c2)[C@H](O)[C@H]2C[C@@H](OCc3ccccc3)CN2)[C@H](CCC)C1=O	IC50	'='	110.0	nM	6.96			UO_0000065	12.17	0.23	2.98	7.66	False	CHEMBL929073	Inhibition of BACE1	B	BAO_0000357	single protein format	None	None	None	None	None	CHEMBL4822	Beta-secretase 1	Homo sapiens	SINGLE PROTEIN	CHEMBL1143205	1	Scientific Literature	Bioorg. Med. Chem. Lett.	2008	None
CHEMBL430039		0	570.66	1	2.81	9y	O=C(N[C@@H](Cc1cc(F)cc(F)c1)[C@H](O)[C@H]1C[C@@H](OCc2ccccc2)CN1)[C@H]1CC(=O)N(Cc2nccs2)C1	IC50	'='	1200.0	nM	5.92			UO_0000065	10.38	0.20	3.11	5.70	False	CHEMBL929073	Inhibition of BACE1	B	BAO_0000357	single protein format	None	None	None	None	None	CHEMBL4822	Beta-secretase 1	Homo sapiens	SINGLE PROTEIN	CHEMBL1143205	1	Scientific Literature	Bioorg. Med. Chem. Lett.	2008	None
CHEMBL402754		0	569.67	1	3.41	9x	O=C(N[C@@H](Cc1cc(F)cc(F)c1)[C@H](O)[C@H]1C[C@@H](OCc2ccccc2)CN1)[C@H]1CC(=O)N(Cc2cccs2)C1	IC50	'='	303.0	nM	6.52			UO_0000065	11.44	0.22	3.11	7.17	False	CHEMBL929073	Inhibition of BACE1	B	BAO_0000357	single protein format	None	None	None	None	None	CHEMBL4822	Beta-secretase 1	Homo sapiens	SINGLE PROTEIN	CHEMBL1143205	1	Scientific Literature	Bioorg. Med. Chem. Lett.	2008	None
CHEMBL402374		0	581.64	1	3.49	9q	O=C(N[C@@H](Cc1cc(F)cc(F)c1)[C@H](O)[C@H]1C[C@@H](OCc2ccccc2)CN1)[C@H]1CC(=O)N(Cc2cccc(F)c2)C1	IC50	'='	338.0	nM	6.47			UO_0000065	11.13	0.21	2.98	7.12	False	CHEMBL929073	Inhibition of BACE1	B	BAO_0000357	single protein format	None	None	None	None	None	CHEMBL4822	Beta-secretase 1	Homo sapiens	SINGLE PROTEIN	CHEMBL1143205	1	Scientific Literature	Bioorg. Med. Chem. Lett.	2008	None
CHEMBL255540		0	571.71	1	4.12	9g	CCCC(CCC)N1C[C@@H](C(=O)N[C@@H](Cc2cc(F)cc(F)c2)[C@H](O)[C@H]2C[C@@H](OCc3ccccc3)CN2)CC1=O	IC50	'='	71.0	nM	7.15			UO_0000065	12.50	0.24	3.03	7.86	False	CHEMBL929073	Inhibition of BACE1	B	BAO_0000357	single protein format	None	None	None	None	None	CHEMBL4822	Beta-secretase 1	Homo sapiens	SINGLE PROTEIN	CHEMBL1143205	1	Scientific Literature	Bioorg. Med. Chem. Lett.	2008	None
CHEMBL258351		0	515.60	1	2.56	9b	CCCN1C[C@@H](C(=O)N[C@@H](Cc2cc(F)cc(F)c2)[C@H](O)[C@H]2C[C@@H](OCc3ccccc3)CN2)CC1=O	IC50	'='	900.0	nM	6.05			UO_0000065	11.73	0.22	3.49	6.65	False	CHEMBL929073	Inhibition of BACE1	B	BAO_0000357	single protein format	None	None	None	None	None	CHEMBL4822	Beta-secretase 1	Homo sapiens	SINGLE PROTEIN	CHEMBL1143205	1	Scientific Literature	Bioorg. Med. Chem. Lett.	2008	None
CHEMBL403429		0	568.64	1	4.76	16	CCNc1cc(C(=O)N[C@@H](Cc2ccccc2)[C@H](O)CNCc2cccc(C(F)(F)F)c2)cc(N2CCCC2=O)c1	IC50	'='	40.0	nM	7.40			UO_0000065	13.01	0.25	2.64	7.90	False	CHEMBL945831	Inhibition of BACE1	B	BAO_0000357	single protein format	None	None	None	None	None	CHEMBL4822	Beta-secretase 1	Homo sapiens	SINGLE PROTEIN	CHEMBL1140837	1	Scientific Literature	Bioorg. Med. Chem. Lett.	2008	None
CHEMBL254272		0	570.71	1	3.14	18	CCNc1cc(C(=O)N[C@@H](Cc2ccco2)[C@H](O)CNCc2cccc(OC)c2)cc(N2CCCCS2(=O)=O)c1	IC50	'='	40.0	nM	7.40			UO_0000065	12.96	0.25	4.26	5.56	False	CHEMBL945836	Inhibition of BACE1 expressed in CHO cells by FRET assay	B	BAO_0000219	cell-based format	None	None	None	CHO	None	CHEMBL4822	Beta-secretase 1	Homo sapiens	SINGLE PROTEIN	CHEMBL1140838	1	Scientific Literature	Bioorg. Med. Chem. Lett.	2008	CHEMBL3308072
CHEMBL81518		0	725.93	2	2.30	14	CC(C)[C@H](NC(=O)[C@H](C)C[C@H](O)[C@H](Cc1ccccc1)NC(=O)[C@H](C)NC(=O)[C@H](CCN(C)C)NC(=O)OC(C)(C)C)C(=O)NCc1ccncc1	IC50	'='	89000.0	nM	4.05			UO_0000065	5.58	0.11	1.75	2.12	False	CHEMBL653510	In vitro inhibition of Beta-secretase-1 in HEK293 (Human Embryonic Kidney) cell line.	B	BAO_0000219	cell-based format	None	None	None	HEK293	None	CHEMBL4822	Beta-secretase 1	Homo sapiens	SINGLE PROTEIN	CHEMBL1146698	1	Scientific Literature	Bioorg. Med. Chem. Lett.	2004	CHEMBL3307715
CHEMBL939	GEFITINIB	4	446.91	0	4.28	11	COc1cc2ncnc(Nc3ccc(F)c(Cl)c3)c2cc1OCCCN1CCOCC1	IC50	'='	20000.0	nM	4.70			UO_0000065	10.51	0.21	0.42	6.84	False	CHEMBL3819987	Inhibition of BACE1 (unknown origin)	B	BAO_0000357	single protein format	Homo sapiens	None	None	None	None	CHEMBL4822	Beta-secretase 1	Homo sapiens	SINGLE PROTEIN	CHEMBL3817815	1	Scientific Literature	J. Med. Chem.	2016	None
CHEMBL367813		0	684.75	2	-0.39	2a	CC(C)C[C@H](NC(=O)[C@@H](NC(=O)[C@H](CN)NC(=O)C(=O)O)C(C)C)C(=O)N[C@@H](Cc1ccccc1)[C@@H](O)C(=O)Nc1cccc(C(=O)O)c1	Inhibition	'='	58.6	%				UO_0000187					False	CHEMBL835471	Inhibitory activity against beta-secretase 1 (BACE1) at 0.2 uM	B	BAO_0000357	single protein format	Homo sapiens	None	None	None	None	CHEMBL4822	Beta-secretase 1	Homo sapiens	SINGLE PROTEIN	CHEMBL1145220	1	Scientific Literature	Bioorg. Med. Chem. Lett.	2005	None
CHEMBL183494		0	708.78	3	-0.65	5b	CC(C)C[C@H](NC(=O)[C@@H](NC(=O)[C@@H](N)CNC(=O)c1nn[nH]n1)C(C)C)C(=O)N[C@@H](Cc1ccccc1)[C@@H](O)C(=O)Nc1cccc(C(=O)O)c1	Inhibition	'='	99.0	%				UO_0000187					True	CHEMBL831631	Inhibitory activity against beta-secretase 1 (BACE1) at 2 uM	B	BAO_0000357	single protein format	Homo sapiens	None	None	None	None	CHEMBL4822	Beta-secretase 1	Homo sapiens	SINGLE PROTEIN	CHEMBL1145220	1	Scientific Literature	Bioorg. Med. Chem. Lett.	2005	None
CHEMBL509486	KUSHENOL T	0	426.51	0	4.80	4	C=C(C)[C@H](CCC(C)(C)O)Cc1c(O)cc(O)c2c1O[C@H](c1ccccc1O)CC2=O	IC50	'='	36800.0	nM	4.43			UO_0000065	10.40	0.20	-0.37	4.14	False	CHEMBL946249	Inhibition of human BACE1	B	BAO_0000357	single protein format	Homo sapiens	None	None	None	None	CHEMBL4822	Beta-secretase 1	Homo sapiens	SINGLE PROTEIN	CHEMBL1155037	1	Scientific Literature	Bioorg. Med. Chem.	2008	None
CHEMBL243148	SOPHORAFLAVANONE G	0	424.49	1	5.31	1	C=C(C)[C@H](CC=C(C)C)Cc1c(O)cc(O)c2c1O[C@H](c1ccc(O)cc1O)CC2=O	Activity						Active						False	CHEMBL946247	Inhibition of human BACE1 expressed in HEK293 cells assessed as reduction in soluble APPalpha level after 4 hrs by Western blot analysis	B	BAO_0000219	cell-based format	Homo sapiens	None	None	HEK293	None	CHEMBL4822	Beta-secretase 1	Homo sapiens	SINGLE PROTEIN	CHEMBL1155037	1	Scientific Literature	Bioorg. Med. Chem.	2008	CHEMBL3307715
CHEMBL243796	KURARINONE	0	438.52	1	5.61	2	C=C(C)C(CC=C(C)C)Cc1c(O)cc(OC)c2c1O[C@H](c1ccc(O)cc1O)CC2=O	Activity	'='	51.92	%				UO_0000187					False	CHEMBL946248	Inhibition of human BACE1 expressed in HEK293 cells assessed as reduction in soluble APPbeta level after 4 hrs by Western blot analysis	B	BAO_0000219	cell-based format	Homo sapiens	None	None	HEK293	None	CHEMBL4822	Beta-secretase 1	Homo sapiens	SINGLE PROTEIN	CHEMBL1155037	1	Scientific Literature	Bioorg. Med. Chem.	2008	CHEMBL3307715
CHEMBL453642	LEACHIANONE A	0	438.52	1	5.61	5	C=C(C)[C@H](CC=C(C)C)Cc1c(O)cc(O)c2c1O[C@H](c1ccc(O)cc1OC)CC2=O	Activity	'='	40.66	%				UO_0000187					False	CHEMBL946248	Inhibition of human BACE1 expressed in HEK293 cells assessed as reduction in soluble APPbeta level after 4 hrs by Western blot analysis	B	BAO_0000219	cell-based format	Homo sapiens	None	None	HEK293	None	CHEMBL4822	Beta-secretase 1	Homo sapiens	SINGLE PROTEIN	CHEMBL1155037	1	Scientific Literature	Bioorg. Med. Chem.	2008	CHEMBL3307715
CHEMBL361727		0	622.87	1	4.01	BACE Inhibitor 8	CSCCC(NC(=O)OC(C)(C)C)C(=O)N[C@@H](CC(C)C)C(O)CC(C)C(=O)N[C@H](C(=O)NCc1ccccc1)C(C)C	Ki	'='	58.8	nM	7.23			UO_0000065	11.61	0.23	3.22	4.96	False	CHEMBL828263	Binding affinity towards Beta-secretase determined using continuum electrostatics solvation	B	BAO_0000357	single protein format	Homo sapiens	None	None	None	None	CHEMBL4822	Beta-secretase 1	Homo sapiens	SINGLE PROTEIN	CHEMBL1137231	1	Scientific Literature	J. Med. Chem.	2004	None
CHEMBL255372		0	531.64	1	3.61	2d	CCCN(CCC)C(=O)c1cc(C)cc(C(=O)N[C@@H](Cc2cc(F)cc(F)c2)[C@H](O)[C@H]2C[C@@H](OC)CN2)c1	IC50	'='	187.0	nM	6.73			UO_0000065	12.66	0.24	3.12	7.40	False	CHEMBL946838	Inhibition of human BACE1	B	BAO_0000357	single protein format	Homo sapiens	None	None	None	None	CHEMBL4822	Beta-secretase 1	Homo sapiens	SINGLE PROTEIN	CHEMBL1142255	1	Scientific Literature	Bioorg. Med. Chem. Lett.	2008	None
CHEMBL399979		0	587.75	2	5.17	2r	CCCCO[C@H]1CCN[C@@H]([C@@H](O)[C@H](Cc2cc(F)cc(F)c2)NC(=O)c2cc(C)cc(C(=O)N(CCC)CCC)c2)C1	IC50	'='	160.0	nM	6.80			UO_0000065	11.56	0.22	1.63	7.48	False	CHEMBL946840	Inhibition of human BACE1 assessed as amyloid beta 40 production in human HEK293 cells by ELISA	B	BAO_0000219	cell-based format	Homo sapiens	None	None	HEK293	None	CHEMBL4822	Beta-secretase 1	Homo sapiens	SINGLE PROTEIN	CHEMBL1142255	1	Scientific Literature	Bioorg. Med. Chem. Lett.	2008	CHEMBL3307715
CHEMBL270153		0	515.65	1	4.38	2g	CCCN(CCC)C(=O)c1cc(C)cc(C(=O)N[C@@H](Cc2cc(F)cc(F)c2)[C@H](O)[C@H]2CCCCN2)c1	IC50	'='	240.0	nM	6.62			UO_0000065	12.84	0.24	2.24	8.11	True	CHEMBL946840	Inhibition of human BACE1 assessed as amyloid beta 40 production in human HEK293 cells by ELISA	B	BAO_0000219	cell-based format	Homo sapiens	None	None	HEK293	None	CHEMBL4822	Beta-secretase 1	Homo sapiens	SINGLE PROTEIN	CHEMBL1142255	1	Scientific Literature	Bioorg. Med. Chem. Lett.	2008	CHEMBL3307715
CHEMBL341944		0	516.60	2	-2.55	16	CC(C)C[C@H](NC(=O)[C@H](CC(N)=O)NC(=O)[C@@H](NC(=O)[C@@H](N)CCC(=O)O)C(C)C)[C@@H](O)CC(N)=O	IC50	'>'	91000.0	nM				UO_0000065					False	CHEMBL653498	Inhibition of human beta-secretase	B	BAO_0000357	single protein format	None	None	None	None	None	CHEMBL4822	Beta-secretase 1	Homo sapiens	SINGLE PROTEIN	CHEMBL1145754	1	Scientific Literature	Bioorg. Med. Chem. Lett.	2003	None
CHEMBL447880		0	732.83	2	4.19	31	CCCN(CCC)C(=O)c1cccc(C(=O)N[C@@H](COCc2ccccc2)[C@@H](O)CC(=O)N[C@H](C(=O)Nc2cc(C(=O)O)cc(C(=O)O)c2)C(C)C)c1	IC50	'='	1890.0	nM	5.72			UO_0000065	7.81	0.15	1.53	2.70	False	CHEMBL987112	Inhibition of human BACE1 expressed in Escherichia coli BL21(DE3) by resolved fluorescence assay	B	BAO_0000019	assay format	Homo sapiens	None	None	None	None	CHEMBL4822	Beta-secretase 1	Homo sapiens	SINGLE PROTEIN	CHEMBL1142523	1	Scientific Literature	Bioorg. Med. Chem.	2008	None
CHEMBL504438		0	664.75	1	4.56	1	CCNc1cc(C(=O)N[C@@H](Cc2ccccc2)[C@H](O)CNCc2cccc(C(F)(F)F)c2)cc(N2CCCCS2(=O)=O)c1.O=CO	IC50	'='	13.15	nM	7.88			UO_0000065	12.74	0.25	3.32	7.11	False	CHEMBL959769	Inhibition of human BACE1 assessed as amyloid beta 42 production in human neuroblastoma cells after 24 hrs by immunoassay	B	BAO_0000219	cell-based format	Homo sapiens	None	None	None	None	CHEMBL4822	Beta-secretase 1	Homo sapiens	SINGLE PROTEIN	CHEMBL1150334	1	Scientific Literature	J. Med. Chem.	2008	None
CHEMBL448945		0	606.75	1	3.48	8b	CCc1cn2c3c(cc(C(=O)N[C@@H](Cc4ccccc4)[C@H](O)CNCc4ccccc4)cc13)N(C)S(=O)(=O)CC2.O=CO	IC50	'='	34.0	nM	7.47			UO_0000065	13.32	0.25	3.99	7.20	False	CHEMBL959765	Inhibition of BACE1 expressed in CHO cells after 4 hrs by spectrophotometer	B	BAO_0000219	cell-based format	None	None	None	CHO	None	CHEMBL4822	Beta-secretase 1	Homo sapiens	SINGLE PROTEIN	CHEMBL1150334	1	Scientific Literature	J. Med. Chem.	2008	CHEMBL3308072
CHEMBL493807		0	511.09	0	1.97	9f	CCNc1cc(C(=O)N[C@@H](Cc2ccccc2)[C@H](O)CNC)cc(N2CCCCS2(=O)=O)c1.Cl	IC50	'='	140.0	nM	6.85			UO_0000065	14.44	0.28	4.88	6.19	False	CHEMBL959765	Inhibition of BACE1 expressed in CHO cells after 4 hrs by spectrophotometer	B	BAO_0000219	cell-based format	None	None	None	CHO	None	CHEMBL4822	Beta-secretase 1	Homo sapiens	SINGLE PROTEIN	CHEMBL1150334	1	Scientific Literature	J. Med. Chem.	2008	CHEMBL3308072
CHEMBL493637		0	546.69	1	2.50	9e	CCNc1cc(C(=O)N[C@@H](Cc2ccccc2)[C@H](O)CNC2CC2)cc(N2CCCCS2(=O)=O)c1.O=CO	IC50	'='	1262.0	nM	5.90			UO_0000065	11.78	0.23	3.40	5.33	False	CHEMBL959769	Inhibition of human BACE1 assessed as amyloid beta 42 production in human neuroblastoma cells after 24 hrs by immunoassay	B	BAO_0000219	cell-based format	Homo sapiens	None	None	None	None	CHEMBL4822	Beta-secretase 1	Homo sapiens	SINGLE PROTEIN	CHEMBL1150334	1	Scientific Literature	J. Med. Chem.	2008	None
CHEMBL235853		0	459.61	0	3.00	4b	CC1CCc2cccc(c2)C[C@@](C)(N)C(=O)OCc2cc(nc(N(C)S(C)(=O)=O)c2)CC1	IC50	'='	1800.0	nM	5.75			UO_0000065	12.50	0.25	2.74	5.60	False	CHEMBL898740	Inhibition of BACE1	B	BAO_0000357	single protein format	None	None	None	None	None	CHEMBL4822	Beta-secretase 1	Homo sapiens	SINGLE PROTEIN	CHEMBL1137488	1	Scientific Literature	Bioorg. Med. Chem. Lett.	2007	None
CHEMBL558938		0	658.75	2	5.33	2d	CO/N=C(/C)c1cc(C(=O)N[C@@H](Cc2cc(F)cc(F)c2)[C@H](O)CNCc2cccc(OC)c2)cc(C(=O)N[C@H](C)c2ccccc2)c1	IC50	'='	32.0	nM	7.50			UO_0000065	11.38	0.21	2.16	6.18	False	CHEMBL1057726	Binding affinity to BACE assessed as displacement of [3H]BMS-599240	B	BAO_0000357	single protein format	None	None	None	None	None	CHEMBL4822	Beta-secretase 1	Homo sapiens	SINGLE PROTEIN	CHEMBL1151886	1	Scientific Literature	Bioorg. Med. Chem. Lett.	2009	None
CHEMBL555518		0	702.77	2	6.02	3e	C=CCO/N=C(/C)c1cc(C(=O)NC(C)c2ccc(F)cc2)cc(C(=O)N[C@@H](Cc2cc(F)cc(F)c2)[C@H](O)CNCc2cccc(OC)c2)c1	IC50	'='	168.0	nM	6.78			UO_0000065	9.64	0.18	0.75	5.59	False	CHEMBL1057726	Binding affinity to BACE assessed as displacement of [3H]BMS-599240	B	BAO_0000357	single protein format	None	None	None	None	None	CHEMBL4822	Beta-secretase 1	Homo sapiens	SINGLE PROTEIN	CHEMBL1151886	1	Scientific Literature	Bioorg. Med. Chem. Lett.	2009	None
CHEMBL555520		0	686.82	1	4.79	4h	COc1cccc(CNC[C@@H](O)[C@H](Cc2cc(F)cc(F)c2)NC(=O)c2cc(/C(C)=N\OCC(C)C)cc(N3CCCCS3(=O)=O)c2)c1	IC50	'='	428.0	nM	6.37			UO_0000065	9.27	0.18	1.58	4.92	False	CHEMBL1057726	Binding affinity to BACE assessed as displacement of [3H]BMS-599240	B	BAO_0000357	single protein format	None	None	None	None	None	CHEMBL4822	Beta-secretase 1	Homo sapiens	SINGLE PROTEIN	CHEMBL1151886	1	Scientific Literature	Bioorg. Med. Chem. Lett.	2009	None
CHEMBL555517		0	638.76	2	5.10	1f	CCCN(CCC)C(=O)c1cc(C(=O)N[C@@H](Cc2cc(F)cc(F)c2)[C@H](O)CNCc2cccc(OC)c2)cc(/C(C)=N\OC)c1	IC50	'='	42.0	nM	7.38			UO_0000065	11.55	0.22	2.28	6.56	False	CHEMBL1024504	Inhibition of BACE1 in human HEK293 cells overexpressing APP with Swedish mutation assessed as inhibition of amyloid beta 40 production	B	BAO_0000219	cell-based format	Homo sapiens	None	None	HEK293	None	CHEMBL4822	Beta-secretase 1	Homo sapiens	SINGLE PROTEIN	CHEMBL1151886	1	Scientific Literature	Bioorg. Med. Chem. Lett.	2009	CHEMBL3307715
CHEMBL539974		0	669.81	1	4.93	1n	CCCN(CCC)C(=O)c1cc(CC(COC)OC)cc(C(=O)N[C@@H](Cc2cc(F)cc(F)c2)[C@H](O)CNCc2cccc(OC)c2)c1	IC50						Not Active						False	CHEMBL1024504	Inhibition of BACE1 in human HEK293 cells overexpressing APP with Swedish mutation assessed as inhibition of amyloid beta 40 production	B	BAO_0000219	cell-based format	Homo sapiens	None	None	HEK293	None	CHEMBL4822	Beta-secretase 1	Homo sapiens	SINGLE PROTEIN	CHEMBL1151886	1	Scientific Literature	Bioorg. Med. Chem. Lett.	2009	CHEMBL3307715
CHEMBL1165416	XESTOSAPROL H	0	366.41	0	2.72	3	C[C@@]12CC[C@@H](O)[C@@H]3COC(=C31)C(=O)c1cc3c(OCCO)cccc3cc12	IC50	'='	82000.0	nM	4.09			UO_0000065	11.15	0.21	1.37	5.38	False	CHEMBL1166868	Inhibition of BACE1 mediated cleavage of amyloid precursor protein by chemiluminescence assay	B	BAO_0000357	single protein format	None	None	None	None	None	CHEMBL4822	Beta-secretase 1	Homo sapiens	SINGLE PROTEIN	CHEMBL1165986	1	Scientific Literature	J. Nat. Prod.	2010	None
CHEMBL432560		0	739.85	2	3.92	19	CC[C@H](C)[C@H](O)C(=O)N[C@@H](CCC(F)F)C(=O)N[C@@H](Cc1ccccc1)[C@@H](O)C[C@@H](CCC(F)F)C(=O)N[C@H](C(=O)NCc1ccncc1)C(C)C	IC50	'='	45.0	nM	7.35			UO_0000065	9.93	0.19	3.43	4.33	False	CHEMBL653509	In vitro inhibitory activity against Beta-secretase 1 in human HEK293 cells	B	BAO_0000219	cell-based format	None	None	None	HEK293	None	CHEMBL4822	Beta-secretase 1	Homo sapiens	SINGLE PROTEIN	CHEMBL1146699	1	Scientific Literature	Bioorg. Med. Chem. Lett.	2004	CHEMBL3307715
CHEMBL437425		0	2108.29	None	None	1	CC[C@H](C)[C@H](NC(=O)[C@H](CCC(=O)O)NC(=O)[C@H](CCC(=O)O)NC(=O)[C@@H](NC(=O)[C@H](CCCCN)NC(=O)[C@@H](NC(=O)[C@H](CC(N)=O)NC(=O)[C@@H](N)[C@@H](C)O)[C@@H](C)CC)[C@@H](C)O)C(=O)N[C@@H](CO)C(=O)N[C@@H](CCC(=O)O)C(=O)N[C@H](C(=O)N[C@@H](CC(N)=O)C(=O)N[C@@H](CC(C)C)C(=O)N[C@@H](CC(=O)O)C(=O)N[C@@H](C)C(=O)N[C@@H](CCC(=O)O)C(=O)N[C@@H](Cc1ccccc1)C(=O)N[C@@H](CCCN=C(N)N)C(=O)O)C(C)C	IC50	'>'	200000.0	nM		Outside typical range		UO_0000065					False	CHEMBL653496	Inhibition of human brain beta-secretase, using MBPC125Swe (maltose-binding-protein C-125 Swedish) assay	B	BAO_0000219	cell-based format	None	None	None	PC-12	None	CHEMBL4822	Beta-secretase 1	Homo sapiens	SINGLE PROTEIN	CHEMBL1135590	1	Scientific Literature	J. Med. Chem.	2002	CHEMBL3307976
CHEMBL429477		0	575.78	1	2.68	27	COCCN(C[C@H]1C[C@@H]1C)c1cc(C(=O)N[C@@H](Cc2ccccc2)[C@@H](N)COC)cc(N(C)S(=O)(=O)C(C)C)n1	IC50	'='	6.0	nM	8.22			UO_0000065	14.28	0.28	5.54	6.47	False	CHEMBL902350	Inhibition of human BACE1 by ECL based assay	B	BAO_0000357	single protein format	Homo sapiens	None	None	None	None	CHEMBL4822	Beta-secretase 1	Homo sapiens	SINGLE PROTEIN	CHEMBL1139116	1	Scientific Literature	Bioorg. Med. Chem. Lett.	2007	None
CHEMBL3640275		0	456.38	0	1.61	25	COc1nc(N2C[C@H]3C(=O)N(C)C(N)=N[C@@]3(c3c(F)cc(F)c(F)c3F)C2)nc(C)c1F	Ki	'='	30.0	nM	7.52			UO_0000065	16.48	0.32	5.91	7.76	False	CHEMBL3801550	Inhibition of recombinant human BACE1 preincubated for 30 mins followed QSY7EISEVNLDAEFC-Eu-amide substrate addition measured after 90 mins by FRET assay	B	BAO_0000357	single protein format	Homo sapiens	None	None	None	None	CHEMBL4822	Beta-secretase 1	Homo sapiens	SINGLE PROTEIN	CHEMBL3797133	1	Scientific Literature	J. Med. Chem.	2016	None
CHEMBL162970		0	606.79	1	3.81	14	CC(C)S(=O)(=O)N(C)c1cc(C(=O)N[C@@H](Cc2ccccc2)[C@H](O)CNC2CC2)cc(C(=O)N[C@H](C)c2ccccc2)c1	IC50	'='	25.0	nM	7.60			UO_0000065					False	CHEMBL917720	Inhibition of BACE1 in HEK293 cells assessed as decrease in production of N-terminal fragment of sAPP	F	BAO_0000219	cell-based format	Homo sapiens	None	None	HEK293	None	CHEMBL4822	Beta-secretase 1	Homo sapiens	SINGLE PROTEIN	CHEMBL1149268	1	Scientific Literature	J. Med. Chem.	2004	CHEMBL3307715
CHEMBL398316		0	435.49	0	4.50	3.g.9	N#Cc1cccc(-c2ccc(-c3ccc(Oc4ccccc4)cc3)n2CC(=O)NC(=N)N)c1	IC50	'='	600.0	nM	6.22			UO_0000065	14.29	0.26	1.72	5.32	False	CHEMBL944848	Inhibition of BACE1 by FRET assay	B	BAO_0000357	single protein format	None	None	None	None	None	CHEMBL4822	Beta-secretase 1	Homo sapiens	SINGLE PROTEIN	CHEMBL1140831	1	Scientific Literature	Bioorg. Med. Chem. Lett.	2008	None
CHEMBL253888		0	378.43	0	2.85	3.f.7	COc1ccc(-c2ccc(-c3cccc(OC)c3)n2CC(=O)NC(=N)N)cc1	Inhibition	'='	61.0	%				UO_0000187					False	CHEMBL944847	Inhibition of BACE1 at 10 uM by FRET assay	B	BAO_0000357	single protein format	None	None	None	None	None	CHEMBL4822	Beta-secretase 1	Homo sapiens	SINGLE PROTEIN	CHEMBL1140831	1	Scientific Literature	Bioorg. Med. Chem. Lett.	2008	None
CHEMBL253662		0	348.41	0	2.84	3.f.1	COc1cccc(-c2ccc(-c3ccccc3)n2CC(=O)NC(=N)N)c1	Inhibition	'='	78.0	%				UO_0000187					False	CHEMBL944847	Inhibition of BACE1 at 10 uM by FRET assay	B	BAO_0000357	single protein format	None	None	None	None	None	CHEMBL4822	Beta-secretase 1	Homo sapiens	SINGLE PROTEIN	CHEMBL1140831	1	Scientific Literature	Bioorg. Med. Chem. Lett.	2008	None
CHEMBL252625		0	350.40	0	3.28	3.d.6	Cc1ccc(-c2ccc(-c3cccc(F)c3)n2CC(=O)NC(=N)N)cc1	Inhibition	'='	70.0	%				UO_0000187					False	CHEMBL944847	Inhibition of BACE1 at 10 uM by FRET assay	B	BAO_0000357	single protein format	None	None	None	None	None	CHEMBL4822	Beta-secretase 1	Homo sapiens	SINGLE PROTEIN	CHEMBL1140831	1	Scientific Literature	Bioorg. Med. Chem. Lett.	2008	None
CHEMBL253212		0	552.45	1	4.40	7f	N=C(N)NC(=O)Cn1c(-c2ccccc2)ccc1-c1ccc(NS(=O)(=O)c2cccc(Br)c2)cc1	Inhibition	'='	65.0	%				UO_0000187					False	CHEMBL944847	Inhibition of BACE1 at 10 uM by FRET assay	B	BAO_0000357	single protein format	None	None	None	None	None	CHEMBL4822	Beta-secretase 1	Homo sapiens	SINGLE PROTEIN	CHEMBL1140831	1	Scientific Literature	Bioorg. Med. Chem. Lett.	2008	None
CHEMBL254890		0	404.50	0	4.06	3.l.7	COc1ccc(-c2ccc(-c3csc4ccccc34)n2CC(=O)NC(=N)N)cc1	Inhibition	'='	16.0	%				UO_0000187					False	CHEMBL944847	Inhibition of BACE1 at 10 uM by FRET assay	B	BAO_0000357	single protein format	None	None	None	None	None	CHEMBL4822	Beta-secretase 1	Homo sapiens	SINGLE PROTEIN	CHEMBL1140831	1	Scientific Literature	Bioorg. Med. Chem. Lett.	2008	None
CHEMBL254686		0	388.50	0	4.35	3.l.5	Cc1cccc(-c2ccc(-c3csc4ccccc34)n2CC(=O)NC(=N)N)c1	Inhibition	'='	38.0	%				UO_0000187					False	CHEMBL944847	Inhibition of BACE1 at 10 uM by FRET assay	B	BAO_0000357	single protein format	None	None	None	None	None	CHEMBL4822	Beta-secretase 1	Homo sapiens	SINGLE PROTEIN	CHEMBL1140831	1	Scientific Literature	Bioorg. Med. Chem. Lett.	2008	None
CHEMBL252207		0	436.44	1	5.00	3.j.12	N=C(N)NC(=O)Cn1c(-c2ccc(C(F)(F)F)cc2)ccc1-c1ccc2ccccc2c1	Inhibition	'='	72.0	%				UO_0000187					False	CHEMBL944847	Inhibition of BACE1 at 10 uM by FRET assay	B	BAO_0000357	single protein format	None	None	None	None	None	CHEMBL4822	Beta-secretase 1	Homo sapiens	SINGLE PROTEIN	CHEMBL1140831	1	Scientific Literature	Bioorg. Med. Chem. Lett.	2008	None
CHEMBL254476		0	386.38	0	3.85	3.j.1	N=C(N)NC(=O)Cn1c(-c2ccccc2)ccc1-c1ccc(C(F)(F)F)cc1	Inhibition	'='	63.0	%				UO_0000187					False	CHEMBL944847	Inhibition of BACE1 at 10 uM by FRET assay	B	BAO_0000357	single protein format	None	None	None	None	None	CHEMBL4822	Beta-secretase 1	Homo sapiens	SINGLE PROTEIN	CHEMBL1140831	1	Scientific Literature	Bioorg. Med. Chem. Lett.	2008	None
CHEMBL253207		0	400.46	0	4.43	3.h.13	Cc1ccc2cc(-c3ccc(-c4ccc(F)cc4)n3CC(=O)NC(=N)N)ccc2c1	Inhibition	'='	58.0	%				UO_0000187					False	CHEMBL944847	Inhibition of BACE1 at 10 uM by FRET assay	B	BAO_0000357	single protein format	None	None	None	None	None	CHEMBL4822	Beta-secretase 1	Homo sapiens	SINGLE PROTEIN	CHEMBL1140831	1	Scientific Literature	Bioorg. Med. Chem. Lett.	2008	None
CHEMBL252626		0	370.82	0	3.62	3.h.2	N=C(N)NC(=O)Cn1c(-c2ccc(F)cc2)ccc1-c1ccccc1Cl	IC50	'='	2000.0	nM	5.70			UO_0000065	15.37	0.30	2.08	6.79	False	CHEMBL944848	Inhibition of BACE1 by FRET assay	B	BAO_0000357	single protein format	None	None	None	None	None	CHEMBL4822	Beta-secretase 1	Homo sapiens	SINGLE PROTEIN	CHEMBL1140831	1	Scientific Literature	Bioorg. Med. Chem. Lett.	2008	None
CHEMBL254057		0	440.50	0	4.63	3.i.9	COc1ccc(-c2ccc(-c3ccc(Oc4ccccc4)cc3)n2CC(=O)NC(=N)N)cc1	IC50	'='	500.0	nM	6.30			UO_0000065	14.30	0.26	1.67	6.16	False	CHEMBL944848	Inhibition of BACE1 by FRET assay	B	BAO_0000357	single protein format	None	None	None	None	None	CHEMBL4822	Beta-secretase 1	Homo sapiens	SINGLE PROTEIN	CHEMBL1140831	1	Scientific Literature	Bioorg. Med. Chem. Lett.	2008	None
CHEMBL213597		0	772.86	3	0.73	11, KMI-573	CC(C)C[C@H](NC(=O)[C@@H](NC(=O)[C@@H](N)CNC(=O)c1cc(O)ccc1O)C(C)C)C(=O)N[C@@H](Cc1ccccc1)[C@@H](O)C(=O)Nc1cccc(-c2nn[nH]n2)c1	Inhibition	'='	99.0	%				UO_0000187					False	CHEMBL1121353	Inhibition of human BACE1 at 2 uM by FRET assay	B	BAO_0000357	single protein format	Homo sapiens	None	None	None	None	CHEMBL4822	Beta-secretase 1	Homo sapiens	SINGLE PROTEIN	CHEMBL1158556	1	Scientific Literature	Bioorg. Med. Chem.	2010	None
CHEMBL1094672		0	771.88	3	0.37	36, KMI-1541	CC(C)[C@H](NC(=O)[C@@H](N)CNC(=O)c1nc[nH]n1)C(=O)N[C@@H](CC1CCCCC1)C(=O)N[C@@H](Cc1ccccc1)[C@@H](O)C(=O)Nc1cccc(-c2nn[nH]n2)c1	Inhibition	'='	94.0	%				UO_0000187					False	CHEMBL1121353	Inhibition of human BACE1 at 2 uM by FRET assay	B	BAO_0000357	single protein format	Homo sapiens	None	None	None	None	CHEMBL4822	Beta-secretase 1	Homo sapiens	SINGLE PROTEIN	CHEMBL1158556	1	Scientific Literature	Bioorg. Med. Chem.	2010	None
CHEMBL266203		0	2142.31	None	None	5	CC[C@H](C)[C@H](NC(=O)[C@H](CCC(=O)O)NC(=O)[C@H](CCC(=O)O)NC(=O)[C@@H](NC(=O)[C@H](CCCCN)NC(=O)[C@@H](NC(=O)[C@H](CC(N)=O)NC(=O)[C@@H](N)[C@@H](C)O)[C@@H](C)CC)[C@@H](C)O)C(=O)N[C@@H](CO)C(=O)N[C@@H](CCC(=O)O)C(=O)N[C@H](C(=O)N[C@@H](CC(N)=O)C(=O)N[C@@H](Cc1ccccc1)C(=O)N[C@@H](CC(=O)O)C(=O)N[C@@H](C)C(=O)N[C@@H](CCC(=O)O)C(=O)N[C@@H](Cc1ccccc1)C(=O)N[C@@H](CCCN=C(N)N)C(=O)O)C(C)C	IC50	'>'	200000.0	nM		Outside typical range		UO_0000065					False	CHEMBL653496	Inhibition of human brain beta-secretase, using MBPC125Swe (maltose-binding-protein C-125 Swedish) assay	B	BAO_0000219	cell-based format	None	None	None	PC-12	None	CHEMBL4822	Beta-secretase 1	Homo sapiens	SINGLE PROTEIN	CHEMBL1135590	1	Scientific Literature	J. Med. Chem.	2002	CHEMBL3307976
CHEMBL584926		0	422.44	0	3.37	30	COc1ccc(C2(c3ccc(F)c(-c4cccnc4F)c3)N=C(N)N(C)C2=O)cc1C	IC50	'='	10.0	nM	8.00			UO_0000065	18.94	0.35	4.63	9.90	False	CHEMBL1664806	Inhibition of human BACE1	B	BAO_0000357	single protein format	Homo sapiens	None	None	None	None	CHEMBL4822	Beta-secretase 1	Homo sapiens	SINGLE PROTEIN	CHEMBL1649366	1	Scientific Literature	Eur. J. Med. Chem.	2011	None
CHEMBL567688		0	405.43	0	2.63	34	COc1ccc(C2(c3ccc(F)c(-c4cncnc4)c3)N=C(N)N(C)C2=O)cc1C	IC50	'='	20.0	nM	7.70			UO_0000065	18.99	0.35	5.07	8.22	False	CHEMBL1664806	Inhibition of human BACE1	B	BAO_0000357	single protein format	Homo sapiens	None	None	None	None	CHEMBL4822	Beta-secretase 1	Homo sapiens	SINGLE PROTEIN	CHEMBL1649366	1	Scientific Literature	Eur. J. Med. Chem.	2011	None
CHEMBL1651460		0	391.41	0	2.32	35	COc1ccc(C2(c3ccc(F)c(-c4cncnc4)c3)N=C(N)N(C)C2=O)cc1	IC50	'='	20.0	nM	7.70			UO_0000065	19.67	0.36	5.38	8.22	False	CHEMBL1664806	Inhibition of human BACE1	B	BAO_0000357	single protein format	Homo sapiens	None	None	None	None	CHEMBL4822	Beta-secretase 1	Homo sapiens	SINGLE PROTEIN	CHEMBL1649366	1	Scientific Literature	Eur. J. Med. Chem.	2011	None
CHEMBL597233		0	266.30	0	1.11	36	CN1C(=O)C(c2ccccc2)(c2ccncc2)N=C1N	IC50	'='	2679.17	nM	5.57			UO_0000065	20.92	0.38	4.46	7.78	False	CHEMBL1664806	Inhibition of human BACE1	B	BAO_0000357	single protein format	Homo sapiens	None	None	None	None	CHEMBL4822	Beta-secretase 1	Homo sapiens	SINGLE PROTEIN	CHEMBL1649366	1	Scientific Literature	Eur. J. Med. Chem.	2011	None
CHEMBL604590		0	343.39	0	2.17	45	CN1C(=O)C(c2ccncc2)(c2cccc(-c3cccnc3)c2)N=C1N	IC50	'='	59.98	nM	7.22			UO_0000065	21.03	0.38	5.05	8.55	False	CHEMBL1664806	Inhibition of human BACE1	B	BAO_0000357	single protein format	Homo sapiens	None	None	None	None	CHEMBL4822	Beta-secretase 1	Homo sapiens	SINGLE PROTEIN	CHEMBL1649366	1	Scientific Literature	Eur. J. Med. Chem.	2011	None
CHEMBL599965		0	271.36	0	2.25	55	CN1C(=O)C(c2ccccc2)(C2CCCCC2)N=C1N	IC50	'='	990.83	nM	6.00			UO_0000065	22.13	0.41	3.75	10.23	False	CHEMBL1664806	Inhibition of human BACE1	B	BAO_0000357	single protein format	Homo sapiens	None	None	None	None	CHEMBL4822	Beta-secretase 1	Homo sapiens	SINGLE PROTEIN	CHEMBL1649366	1	Scientific Literature	Eur. J. Med. Chem.	2011	None
CHEMBL1164484	XESTOSAPROL I	0	306.36	0	3.35	4	C[C@@]12CC[C@@H](O)[C@@H]3COC(=C31)C(=O)c1cc3ccccc3cc12	IC50	'='	163000.0	nM		Outside typical range		UO_0000065					False	CHEMBL1166868	Inhibition of BACE1 mediated cleavage of amyloid precursor protein by chemiluminescence assay	B	BAO_0000357	single protein format	None	None	None	None	None	CHEMBL4822	Beta-secretase 1	Homo sapiens	SINGLE PROTEIN	CHEMBL1165986	1	Scientific Literature	J. Nat. Prod.	2010	None
CHEMBL3747191		0	533.03	2	6.14	7d	CC(C)(C)OC(=O)N1C[C@H](Nc2nc3cc(Cl)ccc3[nH]2)[C@@H](OC(=O)c2ccc(-c3ccccc3)cc2)C1	IC50	'='	440.0	nM	6.36			UO_0000065	11.93	0.23	0.22	6.58	False	CHEMBL3749949	Inhibition of BACE1 (unknown origin) by FRET assay	B	BAO_0000357	single protein format	Homo sapiens	None	None	None	None	CHEMBL4822	Beta-secretase 1	Homo sapiens	SINGLE PROTEIN	CHEMBL3745702	1	Scientific Literature	Bioorg. Med. Chem. Lett.	2016	None
CHEMBL566200		0	386.46	0	3.10	14	COc1ccc(C2(c3cccc(-c4cccnc4)c3)N=C(N)N(C)C2=O)cc1C	IC50	'='	39.99	nM	7.40			UO_0000065	19.14	0.35	4.30	9.15	False	CHEMBL1664806	Inhibition of human BACE1	B	BAO_0000357	single protein format	Homo sapiens	None	None	None	None	CHEMBL4822	Beta-secretase 1	Homo sapiens	SINGLE PROTEIN	CHEMBL1649366	1	Scientific Literature	Eur. J. Med. Chem.	2011	None
CHEMBL585952		0	323.44	0	2.89	8	CN1C(=O)C(c2ccccc2)(C23CC4CC(CC(C4)C2)C3)N=C1N	IC50	'='	1531.09	nM	5.82			UO_0000065	17.98	0.33	2.92	9.91	False	CHEMBL1664806	Inhibition of human BACE1	B	BAO_0000357	single protein format	Homo sapiens	None	None	None	None	CHEMBL4822	Beta-secretase 1	Homo sapiens	SINGLE PROTEIN	CHEMBL1649366	1	Scientific Literature	Eur. J. Med. Chem.	2011	None
CHEMBL584694		0	353.47	0	2.89	12	COc1ccc(C2(C34CC5CC(CC(C5)C3)C4)N=C(N)N(C)C2=O)cc1	IC50	'='	279.9	nM	6.55			UO_0000065	18.54	0.34	3.66	9.65	False	CHEMBL1664806	Inhibition of human BACE1	B	BAO_0000357	single protein format	Homo sapiens	None	None	None	None	CHEMBL4822	Beta-secretase 1	Homo sapiens	SINGLE PROTEIN	CHEMBL1649366	1	Scientific Literature	Eur. J. Med. Chem.	2011	None
CHEMBL1209104		0	484.63	1	5.48	30	CC(=O)N[C@@H](Cc1cc(F)cc(F)c1)[C@H](O)CNC1(c2cccc(C3CCCC3)c2)CCCCC1	ED50						Not Active						False	CHEMBL1211025	Inhibition of BACE-1 expressed in HEK293 cells assessed as inhibition of amyloid precursor protein cleavage	B	BAO_0000219	cell-based format	None	None	None	HEK293	None	CHEMBL4822	Beta-secretase 1	Homo sapiens	SINGLE PROTEIN	CHEMBL1208773	1	Scientific Literature	Bioorg. Med. Chem. Lett.	2010	CHEMBL3307715
CHEMBL1209894		0	456.58	0	4.86	10	C=C(C)c1cccc(C2(NC[C@@H](O)[C@H](Cc3cc(F)cc(F)c3)NC(C)=O)CCCCC2)c1	ED50	'='	13.0	nM		Non standard unit for type		UO_0000065					False	CHEMBL1211025	Inhibition of BACE-1 expressed in HEK293 cells assessed as inhibition of amyloid precursor protein cleavage	B	BAO_0000219	cell-based format	None	None	None	HEK293	None	CHEMBL4822	Beta-secretase 1	Homo sapiens	SINGLE PROTEIN	CHEMBL1208773	1	Scientific Literature	Bioorg. Med. Chem. Lett.	2010	CHEMBL3307715
CHEMBL1164493		0	511.66	1	2.87	10i	CC(=O)C1=C(C)N(CC(=O)OC(C)C)C(C)=C(C(=O)N[C@@H](Cc2ccccc2)[C@H](O)CNC2CC2)C1C	IC50	'='	29300.0	nM	4.53			UO_0000065	8.86	0.17	1.66	4.20	False	CHEMBL1166256	Inhibition of BACE1 in human HEK293 cells transfected with pCDNA-neo-SEAP-APP assessed as secreted alkaline phosphatase after cleavage of beta-site of APP by fluorescence assay	B	BAO_0000219	cell-based format	Homo sapiens	None	None	HEK293	None	CHEMBL4822	Beta-secretase 1	Homo sapiens	SINGLE PROTEIN	CHEMBL1165903	1	Scientific Literature	Eur. J. Med. Chem.	2010	CHEMBL3307715
CHEMBL298147		0	847.96	2	2.60	16	CC(C)CC(NC(=O)C(O)c1cccc(Oc2ccccc2)c1)[C@@H](O)CC(=O)N[C@@H](C(=O)N[C@H](C)C(=O)N[C@H](CCC(=O)O)C(=O)N[C@H](Cc1ccccc1)C(=O)O)C(C)C	IC50	'='	6000.0	nM	5.22			UO_0000065	6.16	0.12	2.62	1.94	False	CHEMBL653497	Inhibition of human beta-secretase (BACE) in MBP-C125 assay	B	BAO_0000357	single protein format	None	None	None	None	None	CHEMBL4822	Beta-secretase 1	Homo sapiens	SINGLE PROTEIN	CHEMBL1145027	1	Scientific Literature	J. Med. Chem.	2003	None
CHEMBL1097282		0	558.72	2	6.00	Trans-18	NC1=Nc2ccc3cc2CN1[C@H](C1CCCCC1)CCC(=O)N([C@H]1CC[C@H](C(=O)O)CC1)CCc1cccc(c1)O3	Ki	'>'	1000.0	nM				UO_0000065					False	CHEMBL1103872	Inhibition of BACE1	B	BAO_0000357	single protein format	None	None	None	None	None	CHEMBL4822	Beta-secretase 1	Homo sapiens	SINGLE PROTEIN	CHEMBL1157115	1	Scientific Literature	Bioorg. Med. Chem. Lett.	2010	None
CHEMBL1089043		0	542.68	1	3.45	10	C[C@@H](NC(=O)c1cc(NCCC(N)(CO)Cc2ccccc2)cc(N(C)S(C)(=O)=O)c1)c1ccc(F)cc1	IC50	'>'	100000.0	nM				UO_0000065					False	CHEMBL1107778	Inhibition of BACE1	B	BAO_0000357	single protein format	None	None	None	None	None	CHEMBL4822	Beta-secretase 1	Homo sapiens	SINGLE PROTEIN	CHEMBL1155422	1	Scientific Literature	Bioorg. Med. Chem. Lett.	2010	None
CHEMBL1086788		0	543.66	1	3.16	6	C[C@@H](NC(=O)c1cc(COC[C@](N)(CO)Cc2ccccc2)cc(N(C)S(C)(=O)=O)c1)c1ccc(F)cc1	IC50	'='	580.0	nM	6.24			UO_0000065	11.47	0.22	3.08	5.11	False	CHEMBL1107777	Inhibition of human BACE1 expressed in mouse fibroblast cells assessed as inhibition of secreted APPbeta-NF production at pH 7.2	B	BAO_0000219	cell-based format	Homo sapiens	None	None	Fibroblast	None	CHEMBL4822	Beta-secretase 1	Homo sapiens	SINGLE PROTEIN	CHEMBL1155422	1	Scientific Literature	Bioorg. Med. Chem. Lett.	2010	CHEMBL3308065
CHEMBL1093394		0	545.65	1	4.14	17, mixture of diastereomer	C[C@@H](NC(=O)c1cc(COCC(N)(CF)Cc2ccccc2)cc(N(C)S(C)(=O)=O)c1)c1ccc(F)cc1	Activity	'='	4.01	uM				UO_0000064					False	CHEMBL1107774	Inhibition of BACE1 at pH 4.5	B	BAO_0000357	single protein format	None	None	None	None	None	CHEMBL4822	Beta-secretase 1	Homo sapiens	SINGLE PROTEIN	CHEMBL1155422	1	Scientific Literature	Bioorg. Med. Chem. Lett.	2010	None
CHEMBL604590		0	343.39	0	2.17	4l	CN1C(=O)C(c2ccncc2)(c2cccc(-c3cccnc3)c2)N=C1N	IC50	'='	60.0	nM	7.22			UO_0000065	21.03	0.38	5.05	8.55	True	CHEMBL1115167	Inhibition of BACE1 by FRET assay	B	BAO_0000357	single protein format	None	None	None	None	None	CHEMBL4822	Beta-secretase 1	Homo sapiens	SINGLE PROTEIN	CHEMBL1156304	1	Scientific Literature	Bioorg. Med. Chem. Lett.	2010	None
CHEMBL126079		0	458.38	2	2.23	1	O=C(O[C@H]1Cc2c(O)cc(O)cc2O[C@@H]1c1cc(O)c(O)c(O)c1)c1cc(O)c(O)c(O)c1	Ki	'='	170.0	nM	6.77			UO_0000065	14.77	0.28	4.54	3.43	False	CHEMBL653508	Inhibitory activity against recombinant human Beta-secretase 1	B	BAO_0000357	single protein format	None	None	None	None	None	CHEMBL4822	Beta-secretase 1	Homo sapiens	SINGLE PROTEIN	CHEMBL1136344	1	Scientific Literature	Bioorg. Med. Chem. Lett.	2003	None
CHEMBL1093393		0	541.69	1	4.58	16, mixture of diastereomer	CCC(N)(COCc1cc(C(=O)N[C@H](C)c2ccc(F)cc2)cc(N(C)S(C)(=O)=O)c1)Cc1ccccc1	IC50	'='	22000.0	nM	4.66			UO_0000065	8.60	0.17	0.08	4.58	False	CHEMBL1107778	Inhibition of BACE1	B	BAO_0000357	single protein format	None	None	None	None	None	CHEMBL4822	Beta-secretase 1	Homo sapiens	SINGLE PROTEIN	CHEMBL1155422	1	Scientific Literature	Bioorg. Med. Chem. Lett.	2010	None
CHEMBL1086788		0	543.66	1	3.16	6	C[C@@H](NC(=O)c1cc(COC[C@](N)(CO)Cc2ccccc2)cc(N(C)S(C)(=O)=O)c1)c1ccc(F)cc1	Activity	'='	0.29	uM				UO_0000064					False	CHEMBL1107776	Inhibition of BACE1 at pH 7.5	B	BAO_0000357	single protein format	None	None	None	None	None	CHEMBL4822	Beta-secretase 1	Homo sapiens	SINGLE PROTEIN	CHEMBL1155422	1	Scientific Literature	Bioorg. Med. Chem. Lett.	2010	None
CHEMBL403087		0	529.70	1	2.56	10	C[C@@H](C(=O)NC1CCCCC1)N(C)C[C@@H](O)[C@H](Cc1ccccc1)NC(=O)c1cccc(S(C)(=O)=O)c1	IC50	'>'	500000.0	nM		Outside typical range		UO_0000065					False	CHEMBL931963	Inhibition of BACE1	B	BAO_0000357	single protein format	None	None	None	None	None	CHEMBL4822	Beta-secretase 1	Homo sapiens	SINGLE PROTEIN	CHEMBL1143153	1	Scientific Literature	Bioorg. Med. Chem. Lett.	2008	None
CHEMBL256162		0	481.66	0	2.02	8	CC(C)C[C@H](NC(=O)c1cccc(S(C)(=O)=O)c1)[C@H](O)CN[C@@H](C)C(=O)NC1CCCCC1	IC50	'>'	500000.0	nM		Outside typical range		UO_0000065					False	CHEMBL931963	Inhibition of BACE1	B	BAO_0000357	single protein format	None	None	None	None	None	CHEMBL4822	Beta-secretase 1	Homo sapiens	SINGLE PROTEIN	CHEMBL1143153	1	Scientific Literature	Bioorg. Med. Chem. Lett.	2008	None
CHEMBL271437		0	556.73	1	2.36	11	C[C@H](NC[C@@H](O)[C@H](Cc1ccccc1)NC(=O)c1cccc(N2CCCS2(=O)=O)c1)C(=O)NC1CCCCC1	IC50	'='	1900.0	nM	5.72			UO_0000065	10.28	0.20	3.36	4.48	False	CHEMBL931963	Inhibition of BACE1	B	BAO_0000357	single protein format	None	None	None	None	None	CHEMBL4822	Beta-secretase 1	Homo sapiens	SINGLE PROTEIN	CHEMBL1143153	1	Scientific Literature	Bioorg. Med. Chem. Lett.	2008	None
CHEMBL568506		0	410.52	0	3.96	29	COc1ccc(Cc2cccc(C3(c4ccccc4)N=C(N)N4CCCN=C43)c2)cc1	IC50	'='	7100.0	nM	5.15			UO_0000065	12.54	0.23	1.19	8.15	False	CHEMBL1061264	Inhibition of human BACE1 by FRET	B	BAO_0000357	single protein format	Homo sapiens	None	None	None	None	CHEMBL4822	Beta-secretase 1	Homo sapiens	SINGLE PROTEIN	CHEMBL1155232	1	Scientific Literature	J. Med. Chem.	2009	None
CHEMBL584267		0	415.47	0	3.57	36	COc1ccc(C2(c3cccc(-c4cccnc4F)c3)N=C(N)N3CCCN=C32)cc1	EC50	'='	1630.0	nM	5.79			UO_0000065	13.93	0.25	2.22	7.61	False	CHEMBL1061267	Inhibition of BACE1 expressed in CHO cells co-expressing human wild type APP protein by ELISA	B	BAO_0000219	cell-based format	None	None	None	CHO	None	CHEMBL4822	Beta-secretase 1	Homo sapiens	SINGLE PROTEIN	CHEMBL1155232	1	Scientific Literature	J. Med. Chem.	2009	CHEMBL3308072
CHEMBL566011		0	404.45	0	3.24	54	COc1ccc(C2(c3cccc(-c4cccnc4F)c3)N=C(N)N(C)C2=O)cc1C	IC50	'='	20.0	nM	7.70			UO_0000065	19.04	0.35	4.46	9.53	True	CHEMBL1044549	Inhibition of human BACE1 by FRET based peptide cleavage assay	B	BAO_0000357	single protein format	Homo sapiens	None	None	None	None	CHEMBL4822	Beta-secretase 1	Homo sapiens	SINGLE PROTEIN	CHEMBL1156789	1	Scientific Literature	J. Med. Chem.	2010	None
CHEMBL584284		0	367.49	0	3.20	34	COc1ccc(C2(C34CC5CC(CC(C5)C3)C4)N=C(N)N(C)C2=O)cc1C	IC50	'='	270.0	nM	6.57			UO_0000065	17.87	0.33	3.37	9.67	False	CHEMBL1044549	Inhibition of human BACE1 by FRET based peptide cleavage assay	B	BAO_0000357	single protein format	Homo sapiens	None	None	None	None	CHEMBL4822	Beta-secretase 1	Homo sapiens	SINGLE PROTEIN	CHEMBL1156789	1	Scientific Literature	J. Med. Chem.	2010	None
CHEMBL90615		0	866.05	3	-0.16	29	CSCC[C@H](NC(=O)[C@@H](NC(C)=O)C(C)C)C(=O)NC(CC(C)C)C(O)CC(=O)N[C@@H](C)C(=O)N[C@@H](C)C(=O)N[C@@H](CCC(=O)O)C(=O)N[C@@H](Cc1ccccc1)C(=O)O	IC50	'='	5000.0	nM	5.30			UO_0000065	6.12	0.12	5.46	1.78	False	CHEMBL653496	Inhibition of human brain beta-secretase, using MBPC125Swe (maltose-binding-protein C-125 Swedish) assay	B	BAO_0000219	cell-based format	None	None	None	PC-12	None	CHEMBL4822	Beta-secretase 1	Homo sapiens	SINGLE PROTEIN	CHEMBL1135590	1	Scientific Literature	J. Med. Chem.	2002	CHEMBL3307976
CHEMBL206771		0	711.84	2	2.29	20, KMI-879	CC(C)C[C@H](NC(=O)[C@@H](NC(=O)[C@@H](N)CCC(=O)O)C(C)C)C(=O)N[C@@H](Cc1ccccc1)[C@@H](O)C(=O)Nc1cccc(-c2noc(=S)[nH]2)c1	Inhibition	'='	68.0	%				UO_0000187					False	CHEMBL1121354	Inhibition of human BACE1 at 0.2 uM by FRET assay	B	BAO_0000357	single protein format	Homo sapiens	None	None	None	None	CHEMBL4822	Beta-secretase 1	Homo sapiens	SINGLE PROTEIN	CHEMBL1158556	1	Scientific Literature	Bioorg. Med. Chem.	2010	None
CHEMBL143239		0	717.72	2	4.32	BACE inhibitor-6	CC(C)[C@H](NC(=O)C[C@H](O)[C@H](Cc1cc(F)cc(F)c1)NC(=O)C(O)c1ccccc1-c1ccccc1)C(=O)Nc1cc(C(=O)O)cc(C(=O)O)c1	EC50	'='	10000.0	nM	5.00			UO_0000065	6.97	0.13	0.68	2.47	False	CHEMBL653331	Compound was tested for its effective concentration against human beta-Secretase (BACE)	B	BAO_0000357	single protein format	None	None	None	None	None	CHEMBL4822	Beta-secretase 1	Homo sapiens	SINGLE PROTEIN	CHEMBL1144938	1	Scientific Literature	J. Med. Chem.	2003	None
CHEMBL502647		0	729.92	1	4.67	29	C[C@@H](NC(=O)c1cc(C(=O)N[C@@H](Cc2ccccc2)[C@H](O)CNC2CCN(Cc3ccccc3)CC2)cc(N(C)S(C)(=O)=O)c1)c1ccc(F)cc1	IC50	'<'	1000.0	nM				UO_0000065					False	CHEMBL1036726	Inhibition of BACE1 in HEK293 cells transfected with human betaAPP695 mutant assessed as inhibition of amyloid beta (1 to 40) production after 24 hrs by ELISA	B	BAO_0000219	cell-based format	Homo sapiens	None	None	HEK293	None	CHEMBL4822	Beta-secretase 1	Homo sapiens	SINGLE PROTEIN	CHEMBL1152701	1	Scientific Literature	Bioorg. Med. Chem.	2009	CHEMBL3307715
CHEMBL507252		0	757.93	1	4.44	rac-20	C[C@@H](NC(=O)c1cc(C(=O)N[C@@H](Cc2ccccc2)C(O)C(=O)NCC2CCN(Cc3ccccc3)CC2)cc(N(C)S(C)(=O)=O)c1)c1ccc(F)cc1	IC50	'<'	1000.0	nM				UO_0000065					False	CHEMBL1036726	Inhibition of BACE1 in HEK293 cells transfected with human betaAPP695 mutant assessed as inhibition of amyloid beta (1 to 40) production after 24 hrs by ELISA	B	BAO_0000219	cell-based format	Homo sapiens	None	None	HEK293	None	CHEMBL4822	Beta-secretase 1	Homo sapiens	SINGLE PROTEIN	CHEMBL1152701	1	Scientific Literature	Bioorg. Med. Chem.	2009	CHEMBL3307715
CHEMBL509294		0	765.99	2	5.27	11	CC(C)C[C@H](NC(=O)c1cc(C(=O)N[C@H](C)c2ccc(F)cc2)cc(N(C)S(C)(=O)=O)c1)[C@@H](O)C[C@@H](C)C(=O)NCC1CCN(Cc2ccccc2)CC1	IC50	'<'	1000.0	nM				UO_0000065					False	CHEMBL1036726	Inhibition of BACE1 in HEK293 cells transfected with human betaAPP695 mutant assessed as inhibition of amyloid beta (1 to 40) production after 24 hrs by ELISA	B	BAO_0000219	cell-based format	Homo sapiens	None	None	HEK293	None	CHEMBL4822	Beta-secretase 1	Homo sapiens	SINGLE PROTEIN	CHEMBL1152701	1	Scientific Literature	Bioorg. Med. Chem.	2009	CHEMBL3307715
CHEMBL289571		0	655.75	2	1.28	19 (KMI-287)	CC(C)C[C@H](NC(=O)[C@@H](NC(=O)[C@@H](N)CCC(=O)O)C(C)C)C(=O)N[C@@H](Cc1ccccc1)[C@@H](O)C(=O)Nc1ccc(C(=O)O)cc1	Inhibition	'='	79.0	%				UO_0000187					False	CHEMBL874665	Inhibition of Beta-secretase 1 at 2 uM concentration	B	BAO_0000357	single protein format	None	None	None	None	None	CHEMBL4822	Beta-secretase 1	Homo sapiens	SINGLE PROTEIN	CHEMBL1147635	1	Scientific Literature	Bioorg. Med. Chem. Lett.	2004	None
CHEMBL384678		0	639.79	1	3.42	4a	CC(C)CNC(=O)CNC[C@H](Cc1ccccc1)NC(=O)c1cc(C(=O)N[C@H](C)c2ccc(F)cc2)cc(N(C)S(C)(=O)=O)c1	IC50	'='	117.0	nM	6.93			UO_0000065	10.83	0.21	3.51	5.07	False	CHEMBL864804	Inhibition of BACE1	B	BAO_0000357	single protein format	Homo sapiens	None	None	None	None	CHEMBL4822	Beta-secretase 1	Homo sapiens	SINGLE PROTEIN	CHEMBL1138941	1	Scientific Literature	Bioorg. Med. Chem. Lett.	2006	None
CHEMBL379820		0	492.67	1	6.01	5d	NCCCCCN1CCN(c2ccc(-c3ccccc3)cc2NC(=O)c2cccc3ccccc23)CC1	IC50	'='	68.0	nM	7.17			UO_0000065	14.55	0.26	1.16	11.64	True	CHEMBL871431	Inhibition of BACE1 by FRET assay	B	BAO_0000357	single protein format	Homo sapiens	None	None	None	None	CHEMBL4822	Beta-secretase 1	Homo sapiens	SINGLE PROTEIN	CHEMBL1138092	1	Scientific Literature	J. Med. Chem.	2006	None
CHEMBL377581		0	451.57	0	4.87	5a	O=C(Nc1cc(-c2ccccc2)ccc1N1CCN(CCO)CC1)c1cccc2ccccc12	IC50	'='	110.0	nM	6.96			UO_0000065	15.41	0.28	2.09	12.47	True	CHEMBL871431	Inhibition of BACE1 by FRET assay	B	BAO_0000357	single protein format	Homo sapiens	None	None	None	None	CHEMBL4822	Beta-secretase 1	Homo sapiens	SINGLE PROTEIN	CHEMBL1138092	1	Scientific Literature	J. Med. Chem.	2006	None
CHEMBL571860		0	472.62	1	5.12	1	CC(=O)N[C@@H](Cc1cc(F)cc(F)c1)[C@H](O)CNC1(c2cccc(C(C)(C)C)c2)CCCCC1	ED50	'='	17.0	nM		Non standard unit for type		UO_0000065					False	CHEMBL1274833	Inhibition of BACE1 in HEK293 cells expressing swedish mutant APP FAD isoform	B	BAO_0000219	cell-based format	Homo sapiens	None	None	HEK293	None	CHEMBL4822	Beta-secretase 1	Homo sapiens	SINGLE PROTEIN	CHEMBL1268878	1	Scientific Literature	Bioorg. Med. Chem. Lett.	2010	CHEMBL3307715
CHEMBL1270459		0	480.55	0	4.44	19	CC(=O)N[C@@H](Cc1cc(F)cc(F)c1)[C@H](O)CN[C@]1(c2cccc(C(C)(C)C(F)F)c2)C[C@H]1C	ED50	'='	130.0	nM		Non standard unit for type		UO_0000065					False	CHEMBL1274833	Inhibition of BACE1 in HEK293 cells expressing swedish mutant APP FAD isoform	B	BAO_0000219	cell-based format	Homo sapiens	None	None	HEK293	None	CHEMBL4822	Beta-secretase 1	Homo sapiens	SINGLE PROTEIN	CHEMBL1268878	1	Scientific Literature	Bioorg. Med. Chem. Lett.	2010	CHEMBL3307715
CHEMBL1257303		0	430.54	0	3.95	10	CC(=O)N[C@@H](Cc1cc(F)cc(F)c1)[C@H](O)CNC1(c2cccc(C(C)(C)C)c2)CC1	IC50	'='	140.0	nM	6.85			UO_0000065	15.92	0.30	2.90	11.17	False	CHEMBL1274832	Inhibition of recombinant BACE1 purified from Escherichia coli	B	BAO_0000357	single protein format	None	None	None	None	None	CHEMBL4822	Beta-secretase 1	Homo sapiens	SINGLE PROTEIN	CHEMBL1268878	1	Scientific Literature	Bioorg. Med. Chem. Lett.	2010	None
CHEMBL1209106		0	486.60	0	4.33	5	CC(=O)N[C@@H](Cc1cc(F)cc(F)c1)[C@H](O)CNC1(c2cccc(C3CCOC3)c2)CCCCC1	ED50	'='	7.1	nM		Non standard unit for type		UO_0000065					False	CHEMBL1274833	Inhibition of BACE1 in HEK293 cells expressing swedish mutant APP FAD isoform	B	BAO_0000219	cell-based format	Homo sapiens	None	None	HEK293	None	CHEMBL4822	Beta-secretase 1	Homo sapiens	SINGLE PROTEIN	CHEMBL1268878	1	Scientific Literature	Bioorg. Med. Chem. Lett.	2010	CHEMBL3307715
CHEMBL401318		0	653.82	2	7.10	22	CC(=O)c1ccccc1-c1cc(C(=O)N[C@@H](Cc2ccccc2)[C@H](O)CN[C@@H](C)c2ccccc2)cc(C(=O)N[C@H](C)c2ccccc2)c1	IC50	'='	115.0	nM	6.94			UO_0000065	10.61	0.19	-0.16	6.45	False	CHEMBL942114	Inhibition of BACE1	B	BAO_0000357	single protein format	None	None	None	None	None	CHEMBL4822	Beta-secretase 1	Homo sapiens	SINGLE PROTEIN	CHEMBL1140597	1	Scientific Literature	Bioorg. Med. Chem. Lett.	2007	None
CHEMBL2372119		0	935.04	3	-0.99	13	CC(C)C[C@H](NC(=O)[C@@H](N)CCC(=O)O)C(=O)N[C@@H](CC(=O)O)C(=O)N[C@@H](CC(C)C)C(=O)N[C@@H](C)C(=O)N[C@H](C(=O)N[C@@H](CCC(=O)O)C(=O)N[C@@H](Cc1ccccc1)C(=O)O)C(C)C	Ki	'='	0.3	nM	9.52			UO_0000065	10.18	0.20	10.51	2.51	False	CHEMBL942114	Inhibition of BACE1	B	BAO_0000357	single protein format	None	None	None	None	None	CHEMBL4822	Beta-secretase 1	Homo sapiens	SINGLE PROTEIN	CHEMBL1140597	1	Scientific Literature	Bioorg. Med. Chem. Lett.	2007	None
CHEMBL290001		0	722.01	2	4.15	8	CSCC[C@H](NC(=O)[C@@H](NC(=O)OC(C)(C)C)C(C)C)C(=O)N[C@@H](CC(C)C)[C@@H](O)C[C@@H](C)C(=O)N[C@H](C(=O)NCc1ccccc1)C(C)C	Ki	'='	5808.0	nM	5.24			UO_0000065	7.25	0.14	1.09	2.99	False	CHEMBL942114	Inhibition of BACE1	B	BAO_0000357	single protein format	None	None	None	None	None	CHEMBL4822	Beta-secretase 1	Homo sapiens	SINGLE PROTEIN	CHEMBL1140597	1	Scientific Literature	Bioorg. Med. Chem. Lett.	2007	None
CHEMBL95430		0	739.98	2	2.44	7	CC(C)C[C@H](NC(=O)[C@H](CS(C)(=O)=O)NC(=O)[C@@H](NC(=O)OC(C)(C)C)C(C)C)[C@@H](O)C[C@@H](C)C(=O)N[C@H](C(=O)NCc1ccccc1)C(C)C	Ki	'='	9.4	nM	8.03			UO_0000065	10.85	0.21	5.59	3.84	False	CHEMBL942114	Inhibition of BACE1	B	BAO_0000357	single protein format	None	None	None	None	None	CHEMBL4822	Beta-secretase 1	Homo sapiens	SINGLE PROTEIN	CHEMBL1140597	1	Scientific Literature	Bioorg. Med. Chem. Lett.	2007	None
CHEMBL291220		0	942.98	3	-2.85	11 (KMI-195)	CC(C)[C@H](NC(=O)[C@@H](N)CCC(=O)O)C(=O)NCC(=O)N[C@@H](Cc1ccccc1)[C@@H](O)C(=O)N[C@@H](CC(=O)O)C(=O)N[C@@H](C)C(=O)N[C@@H](CCC(=O)O)C(=O)N[C@@H](Cc1ccccc1)C(=O)O	Inhibition	'<'	20.0	%				UO_0000187					False	CHEMBL874665	Inhibition of Beta-secretase 1 at 2 uM concentration	B	BAO_0000357	single protein format	None	None	None	None	None	CHEMBL4822	Beta-secretase 1	Homo sapiens	SINGLE PROTEIN	CHEMBL1147635	1	Scientific Literature	Bioorg. Med. Chem. Lett.	2004	None
CHEMBL52317		0	797.95	2	2.57	12	CCCCOc1ccc(C(=O)NC(CC(C)C)[C@@H](O)CC(=O)N[C@@H](C(=O)N[C@H](C)C(=O)N[C@H](CCC(=O)O)C(=O)N[C@H](Cc2ccccc2)C(=O)O)C(C)C)cc1	IC50	'='	27000.0	nM	4.57			UO_0000065	5.73	0.11	2.00	1.83	False	CHEMBL653497	Inhibition of human beta-secretase (BACE) in MBP-C125 assay	B	BAO_0000357	single protein format	None	None	None	None	None	CHEMBL4822	Beta-secretase 1	Homo sapiens	SINGLE PROTEIN	CHEMBL1145027	1	Scientific Literature	J. Med. Chem.	2003	None
CHEMBL126079		0	458.38	2	2.23	1	O=C(O[C@H]1Cc2c(O)cc(O)cc2O[C@@H]1c1cc(O)c(O)c(O)c1)c1cc(O)c(O)c(O)c1	IC50	'='	1800.0	nM	5.75			UO_0000065	12.53	0.24	3.51	2.91	False	CHEMBL653507	Inhibition of human Beta-secretase 1	B	BAO_0000357	single protein format	Homo sapiens	None	None	None	None	CHEMBL4822	Beta-secretase 1	Homo sapiens	SINGLE PROTEIN	CHEMBL1136344	1	Scientific Literature	Bioorg. Med. Chem. Lett.	2003	None
CHEMBL388670		0	687.82	2	1.83	15, KMI-536	CC(C)C[C@H](NC(=O)[C@@H](NC(=O)[C@@H](N)CCC(=O)O)C(C)C)C(=O)N[C@@H](CSc1ccccc1)[C@@H](O)C(=O)Nc1cccc(C(=O)O)c1	Inhibition	'='	57.0	%				UO_0000187					False	CHEMBL890987	Inhibition of human recombinant BACE1 at 0.2 uM	B	BAO_0000357	single protein format	Homo sapiens	None	None	None	None	CHEMBL4822	Beta-secretase 1	Homo sapiens	SINGLE PROTEIN	CHEMBL1146382	1	Scientific Literature	Bioorg. Med. Chem. Lett.	2007	None
CHEMBL388670		0	687.82	2	1.83	15, KMI-536	CC(C)C[C@H](NC(=O)[C@@H](NC(=O)[C@@H](N)CCC(=O)O)C(C)C)C(=O)N[C@@H](CSc1ccccc1)[C@@H](O)C(=O)Nc1cccc(C(=O)O)c1	Inhibition	'='	96.0	%				UO_0000187					False	CHEMBL890986	Inhibition of human recombinant BACE1 at 2 uM	B	BAO_0000357	single protein format	Homo sapiens	None	None	None	None	CHEMBL4822	Beta-secretase 1	Homo sapiens	SINGLE PROTEIN	CHEMBL1146382	1	Scientific Literature	Bioorg. Med. Chem. Lett.	2007	None
CHEMBL300665		0	815.97	2	2.99	5	CC(C)CC(NC(=O)Cc1ccc(-c2ccccc2)cc1)[C@@H](O)CC(=O)N[C@@H](C(=O)N[C@H](C)C(=O)N[C@H](CCC(=O)O)C(=O)N[C@H](Cc1ccccc1)C(=O)O)C(C)C	IC50	'='	56000.0	nM	4.25			UO_0000065	5.21	0.10	1.26	1.77	False	CHEMBL653497	Inhibition of human beta-secretase (BACE) in MBP-C125 assay	B	BAO_0000357	single protein format	None	None	None	None	None	CHEMBL4822	Beta-secretase 1	Homo sapiens	SINGLE PROTEIN	CHEMBL1145027	1	Scientific Literature	J. Med. Chem.	2003	None
CHEMBL398775		0	597.73	1	2.05	15	CCCCS(=O)(=O)C[C@@H](NC(=O)COC)C(=O)N[C@@H](Cc1cc(F)cc(F)c1)[C@H](O)CNCc1cccc(CC)c1	IC50	'='	22.0	nM	7.66			UO_0000065	12.81	0.26	5.61	5.72	False	CHEMBL889828	Inhibition of BACE	B	BAO_0000357	single protein format	None	None	None	None	None	CHEMBL4822	Beta-secretase 1	Homo sapiens	SINGLE PROTEIN	CHEMBL1146261	1	Scientific Literature	Bioorg. Med. Chem. Lett.	2007	None
CHEMBL377625		0	596.73	1	3.17	10	C[C@@H](NC(=O)c1cc(C(=O)N[C@@H](Cc2ccccc2)[C@H](O)CNC2CC2)cc(N(C)S(C)(=O)=O)c1)c1ccc(F)cc1	IC50	'='	10.0	nM	8.00	Potential transcription error		UO_0000065					True	CHEMBL917719	Inhibition of BACE1	B	BAO_0000357	single protein format	Homo sapiens	None	None	None	None	CHEMBL4822	Beta-secretase 1	Homo sapiens	SINGLE PROTEIN	CHEMBL1149268	1	Scientific Literature	J. Med. Chem.	2004	None
CHEMBL225442		0	556.66	1	2.37	11	C[C@@H](NC(=O)c1cc(C(=O)N[C@@H](Cc2ccccc2)[C@H](O)CN)cc(N(C)S(C)(=O)=O)c1)c1ccc(F)cc1	IC50	'='	5389.0	nM	5.27			UO_0000065					False	CHEMBL917720	Inhibition of BACE1 in HEK293 cells assessed as decrease in production of N-terminal fragment of sAPP	F	BAO_0000219	cell-based format	Homo sapiens	None	None	HEK293	None	CHEMBL4822	Beta-secretase 1	Homo sapiens	SINGLE PROTEIN	CHEMBL1149268	1	Scientific Literature	J. Med. Chem.	2004	CHEMBL3307715
CHEMBL33417		0	802.04	3	2.44	33	COC(=O)[C@@H]1CC(NC(=O)[C@H](NC(=O)C[C@H](O)C(CC(C)C)NC(=O)[C@H](CCSC)NC(=O)[C@@H](NC(=O)OC(C)(C)C)C(C)C)C(C)C)C[C@H](C(=O)OC)C1	IC50	'='	10000.0	nM	5.00			UO_0000065	6.23	0.12	2.56	2.20	False	CHEMBL653497	Inhibition of human beta-secretase (BACE) in MBP-C125 assay	B	BAO_0000357	single protein format	None	None	None	None	None	CHEMBL4822	Beta-secretase 1	Homo sapiens	SINGLE PROTEIN	CHEMBL1145027	1	Scientific Literature	J. Med. Chem.	2003	None
CHEMBL493984		0	530.65	0	1.90	8f	CCc1cn2c3c(cc(C(=O)N[C@@H](Cc4ccccc4)[C@H](O)CNC)cc13)N(C)S(=O)(=O)CC2.O=CO	IC50	'='	15.0	nM	7.82			UO_0000065	16.14	0.31	5.92	7.55	False	CHEMBL959765	Inhibition of BACE1 expressed in CHO cells after 4 hrs by spectrophotometer	B	BAO_0000219	cell-based format	None	None	None	CHO	None	CHEMBL4822	Beta-secretase 1	Homo sapiens	SINGLE PROTEIN	CHEMBL1150334	1	Scientific Literature	J. Med. Chem.	2008	CHEMBL3308072
CHEMBL430555		0	957.00	3	-2.46	10 (KMI-194)	CC(C)C[C@H](NC(=O)CNC(=O)[C@@H](N)CCC(=O)O)C(=O)N[C@@H](Cc1ccccc1)[C@@H](O)C(=O)N[C@@H](CC(=O)O)C(=O)N[C@@H](C)C(=O)N[C@@H](CCC(=O)O)C(=O)N[C@@H](Cc1ccccc1)C(=O)O	Inhibition	'<'	20.0	%				UO_0000187					False	CHEMBL874665	Inhibition of Beta-secretase 1 at 2 uM concentration	B	BAO_0000357	single protein format	None	None	None	None	None	CHEMBL4822	Beta-secretase 1	Homo sapiens	SINGLE PROTEIN	CHEMBL1147635	1	Scientific Literature	Bioorg. Med. Chem. Lett.	2004	None
CHEMBL1208803		0	416.51	0	3.82	8	CC(=O)N[C@@H](Cc1cc(F)cc(F)c1)[C@H](O)CNC1(c2ccccc2)CCCCC1	ED50	'>'	1000.0	nM		Non standard unit for type		UO_0000065					False	CHEMBL1211025	Inhibition of BACE-1 expressed in HEK293 cells assessed as inhibition of amyloid precursor protein cleavage	B	BAO_0000219	cell-based format	None	None	None	HEK293	None	CHEMBL4822	Beta-secretase 1	Homo sapiens	SINGLE PROTEIN	CHEMBL1208773	1	Scientific Literature	Bioorg. Med. Chem. Lett.	2010	CHEMBL3307715
CHEMBL1209355		0	515.65	1	4.05	44	CC(=O)N[C@@H](Cc1cc(F)cc(F)c1)[C@H](O)CNC1(c2cccc(N3CCCOCC3)c2)CCCCC1	IC50	'='	700.0	nM	6.16			UO_0000065	11.94	0.23	2.10	8.34	False	CHEMBL1211024	Inhibition of recombinant BACE-1 expressed in Escherichia coli after 3 hrs by fluorescence polarization assay	B	BAO_0000019	assay format	None	None	None	None	None	CHEMBL4822	Beta-secretase 1	Homo sapiens	SINGLE PROTEIN	CHEMBL1208773	1	Scientific Literature	Bioorg. Med. Chem. Lett.	2010	None
CHEMBL1209286		0	516.63	1	4.30	43	CC(=O)N[C@@H](Cc1cc(F)cc(F)c1)[C@H](O)CNC1(c2cccc(C3CCOCOC3)c2)CCCCC1	IC50	'='	560.0	nM	6.25			UO_0000065	12.10	0.23	1.95	7.83	False	CHEMBL1211024	Inhibition of recombinant BACE-1 expressed in Escherichia coli after 3 hrs by fluorescence polarization assay	B	BAO_0000019	assay format	None	None	None	None	None	CHEMBL4822	Beta-secretase 1	Homo sapiens	SINGLE PROTEIN	CHEMBL1208773	1	Scientific Literature	Bioorg. Med. Chem. Lett.	2010	None
CHEMBL1209221		0	525.64	1	4.34	38	CC(=O)N[C@@H](Cc1cc(F)cc(F)c1)[C@H](O)CNC1(c2cccc(N3C(=O)C4CCC3C4)c2)CCCCC1	IC50	'='	340.0	nM	6.47			UO_0000065	12.31	0.23	2.13	7.92	False	CHEMBL1211024	Inhibition of recombinant BACE-1 expressed in Escherichia coli after 3 hrs by fluorescence polarization assay	B	BAO_0000019	assay format	None	None	None	None	None	CHEMBL4822	Beta-secretase 1	Homo sapiens	SINGLE PROTEIN	CHEMBL1208773	1	Scientific Literature	Bioorg. Med. Chem. Lett.	2010	None
CHEMBL287789		0	669.78	2	0.95	17 (KMI-158)	CC(C)C[C@H](NC(=O)[C@@H](NC(=O)[C@@H](N)CCC(=O)O)C(C)C)C(=O)N[C@@H](Cc1ccccc1)[C@@H](O)C(=O)NCc1ccc(C(=O)O)cc1	Inhibition	'='	52.0	%				UO_0000187					False	CHEMBL874665	Inhibition of Beta-secretase 1 at 2 uM concentration	B	BAO_0000357	single protein format	None	None	None	None	None	CHEMBL4822	Beta-secretase 1	Homo sapiens	SINGLE PROTEIN	CHEMBL1147635	1	Scientific Literature	Bioorg. Med. Chem. Lett.	2004	None
CHEMBL211194		0	514.76	1	1.44	54	CCCCNC(=O)[C@H](C)C[C@H](O)[C@@H]1CSC/C=C/CS[C@@H]2CCCN[C@@H]2C(=O)N[C@@H](C)C(=O)N1	IC50	'='	12000.0	nM	4.92			UO_0000065	9.56	0.20	3.48	4.12	False	CHEMBL866006	Inhibition of BACE	B	BAO_0000357	single protein format	Homo sapiens	None	None	None	None	CHEMBL4822	Beta-secretase 1	Homo sapiens	SINGLE PROTEIN	CHEMBL1137429	1	Scientific Literature	J. Med. Chem.	2006	None
CHEMBL37205		0	865.94	3	-1.77	25 (KMI-322)	CC(C)C[C@H](NC(=O)[C@@H](NC(=O)[C@@H](N)CCCC(=O)O)C(C)C)C(=O)N[C@@H](Cc1ccccc1)[C@@H](O)C(=O)N[C@@H](CC(=O)O)C(=O)N[C@@H](C)C(=O)N[C@@H](CCC(=O)O)C(=O)O	Inhibition	'='	43.0	%				UO_0000187					False	CHEMBL874665	Inhibition of Beta-secretase 1 at 2 uM concentration	B	BAO_0000357	single protein format	None	None	None	None	None	CHEMBL4822	Beta-secretase 1	Homo sapiens	SINGLE PROTEIN	CHEMBL1147635	1	Scientific Literature	Bioorg. Med. Chem. Lett.	2004	None
CHEMBL566200		0	386.46	0	3.10	37	COc1ccc(C2(c3cccc(-c4cccnc4)c3)N=C(N)N(C)C2=O)cc1C	IC50	'='	40.0	nM	7.40			UO_0000065	19.14	0.35	4.30	9.15	True	CHEMBL1044549	Inhibition of human BACE1 by FRET based peptide cleavage assay	B	BAO_0000357	single protein format	Homo sapiens	None	None	None	None	CHEMBL4822	Beta-secretase 1	Homo sapiens	SINGLE PROTEIN	CHEMBL1156789	1	Scientific Literature	J. Med. Chem.	2010	None
CHEMBL566223		0	390.42	0	2.93	45	COc1ccc(C2(c3cccc(-c4cccnc4)c3)N=C(N)N(C)C2=O)cc1F	EC50	'='	420.0	nM	6.38			UO_0000065	16.33	0.30	3.45	7.89	False	CHEMBL1044552	Inhibition of BACE1 expressed in CHOK1 cells coexpressing human recombinant wild type APP assessed as blockade of amyloid beta production by ELISA	B	BAO_0000219	cell-based format	None	None	None	CHO-K1	None	CHEMBL4822	Beta-secretase 1	Homo sapiens	SINGLE PROTEIN	CHEMBL1156789	1	Scientific Literature	J. Med. Chem.	2010	CHEMBL3307512
CHEMBL567259		0	456.42	0	3.69	57	COc1ncccc1-c1cccc(C2(c3ccc(OC(F)(F)F)cc3)N=C(N)N(C)C2=O)c1	EC50	'='	2570.0	nM	5.59			UO_0000065	12.25	0.23	1.90	6.21	False	CHEMBL1044552	Inhibition of BACE1 expressed in CHOK1 cells coexpressing human recombinant wild type APP assessed as blockade of amyloid beta production by ELISA	B	BAO_0000219	cell-based format	None	None	None	CHO-K1	None	CHEMBL4822	Beta-secretase 1	Homo sapiens	SINGLE PROTEIN	CHEMBL1156789	1	Scientific Literature	J. Med. Chem.	2010	CHEMBL3307512
CHEMBL566415		0	386.41	0	2.51	52	CN1C(=O)C(c2cccc(-c3cccnc3)c2)(c2ccc3c(c2)OCO3)N=C1N	IC50	'='	250.0	nM	6.60			UO_0000065	17.09	0.31	4.09	7.33	False	CHEMBL1044549	Inhibition of human BACE1 by FRET based peptide cleavage assay	B	BAO_0000357	single protein format	Homo sapiens	None	None	None	None	CHEMBL4822	Beta-secretase 1	Homo sapiens	SINGLE PROTEIN	CHEMBL1156789	1	Scientific Literature	J. Med. Chem.	2010	None
CHEMBL432288		0	836.89	3	-1.10	22 (KMI-103)	CC(C)C[C@H](NC(=O)[C@@H](NC(=O)CCCC(=O)O)C(C)C)C(=O)N[C@@H](Cc1ccccc1)[C@@H](O)C(=O)N[C@@H](CC(=O)O)C(=O)N[C@@H](C)C(=O)N[C@@H](CCC(=O)O)C(=O)O	Inhibition	'<'	20.0	%				UO_0000187					False	CHEMBL874665	Inhibition of Beta-secretase 1 at 2 uM concentration	B	BAO_0000357	single protein format	None	None	None	None	None	CHEMBL4822	Beta-secretase 1	Homo sapiens	SINGLE PROTEIN	CHEMBL1147635	1	Scientific Literature	Bioorg. Med. Chem. Lett.	2004	None
CHEMBL1164757	XESTOSAPROL G	0	322.36	0	3.05	2	C[C@@]12CC[C@H](O)[C@@H]3COC(=C31)C(=O)c1cc3c(O)cccc3cc12	IC50	'='	155000.0	nM		Outside typical range		UO_0000065					False	CHEMBL1166868	Inhibition of BACE1 mediated cleavage of amyloid precursor protein by chemiluminescence assay	B	BAO_0000357	single protein format	None	None	None	None	None	CHEMBL4822	Beta-secretase 1	Homo sapiens	SINGLE PROTEIN	CHEMBL1165986	1	Scientific Literature	J. Nat. Prod.	2010	None
CHEMBL378225		0	578.74	1	3.03	R9C1 Table 4	C[C@@H](NC(=O)c1cc(C(=O)N[C@@H](Cc2ccccc2)[C@H](O)CNC2CC2)cc(N(C)S(C)(=O)=O)c1)c1ccccc1	IC50	'='	15.0	nM	7.82			UO_0000065	13.52	0.26	4.79	6.12	True	CHEMBL1166868	Inhibition of BACE1 mediated cleavage of amyloid precursor protein by chemiluminescence assay	B	BAO_0000357	single protein format	None	None	None	None	None	CHEMBL4822	Beta-secretase 1	Homo sapiens	SINGLE PROTEIN	CHEMBL1165986	1	Scientific Literature	J. Nat. Prod.	2010	None
CHEMBL584267		0	415.47	0	3.57	36	COc1ccc(C2(c3cccc(-c4cccnc4F)c3)N=C(N)N3CCCN=C32)cc1	IC50	'='	70.0	nM	7.16			UO_0000065	17.22	0.32	3.58	9.40	False	CHEMBL1061264	Inhibition of human BACE1 by FRET	B	BAO_0000357	single protein format	Homo sapiens	None	None	None	None	CHEMBL4822	Beta-secretase 1	Homo sapiens	SINGLE PROTEIN	CHEMBL1155232	1	Scientific Literature	J. Med. Chem.	2009	None
CHEMBL344932		0	619.76	2	1.09	23	CC(=O)N[C@H](C(=O)N[C@@H](C)C(=O)N[C@@H](CC(C)C)[C@@H](O)CC(=O)N[C@H](C(=O)NCc1cccc(C(=O)O)c1)C(C)C)C(C)C	IC50	'='	3800.0	nM	5.42			UO_0000065	8.75	0.17	4.33	2.67	False	CHEMBL653498	Inhibition of human beta-secretase	B	BAO_0000357	single protein format	None	None	None	None	None	CHEMBL4822	Beta-secretase 1	Homo sapiens	SINGLE PROTEIN	CHEMBL1145754	1	Scientific Literature	Bioorg. Med. Chem. Lett.	2003	None
CHEMBL40505		0	669.78	2	0.95	18 (KMI-293)	CC(C)C[C@H](NC(=O)[C@@H](NC(=O)[C@@H](N)CCC(=O)O)C(C)C)C(=O)N[C@@H](Cc1ccccc1)[C@@H](O)C(=O)NCc1cccc(C(=O)O)c1	Inhibition	'='	64.0	%				UO_0000187					False	CHEMBL874665	Inhibition of Beta-secretase 1 at 2 uM concentration	B	BAO_0000357	single protein format	None	None	None	None	None	CHEMBL4822	Beta-secretase 1	Homo sapiens	SINGLE PROTEIN	CHEMBL1147635	1	Scientific Literature	Bioorg. Med. Chem. Lett.	2004	None
CHEMBL289221		0	655.75	2	1.28	20 (KMI-260)	CC(C)C[C@H](NC(=O)[C@@H](NC(=O)[C@@H](N)CCC(=O)O)C(C)C)C(=O)N[C@@H](Cc1ccccc1)[C@@H](O)C(=O)Nc1cccc(C(=O)O)c1	Inhibition	'='	82.0	%				UO_0000187					True	CHEMBL874665	Inhibition of Beta-secretase 1 at 2 uM concentration	B	BAO_0000357	single protein format	None	None	None	None	None	CHEMBL4822	Beta-secretase 1	Homo sapiens	SINGLE PROTEIN	CHEMBL1147635	1	Scientific Literature	Bioorg. Med. Chem. Lett.	2004	None
CHEMBL362592		0	730.95	2	2.68	2c	CC(C)C[C@H](NC(=O)[C@@H]1CC(=O)NCCCCCCOC(=O)N[C@@H](C(C)C)C(=O)N1)[C@@H](O)C[C@@H](C)C(=O)N[C@H](C(=O)NCc1ccccc1)C(C)C	Ki	'='	25.1	nM	7.60			UO_0000065	10.40	0.20	4.92	3.72	False	CHEMBL828805	Binding affinity for human brain memapsin 2	B	BAO_0000019	assay format	Homo sapiens	None	None	None	None	CHEMBL4822	Beta-secretase 1	Homo sapiens	SINGLE PROTEIN	CHEMBL1145144	1	Scientific Literature	Bioorg. Med. Chem. Lett.	2005	None
CHEMBL367139		0	684.75	2	-0.39	2b	CC(C)C[C@H](NC(=O)[C@@H](NC(=O)[C@@H](N)CNC(=O)C(=O)O)C(C)C)C(=O)N[C@@H](Cc1ccccc1)[C@@H](O)C(=O)Nc1cccc(C(=O)O)c1	Inhibition	'='	85.5	%				UO_0000187					False	CHEMBL835471	Inhibitory activity against beta-secretase 1 (BACE1) at 0.2 uM	B	BAO_0000357	single protein format	Homo sapiens	None	None	None	None	CHEMBL4822	Beta-secretase 1	Homo sapiens	SINGLE PROTEIN	CHEMBL1145220	1	Scientific Literature	Bioorg. Med. Chem. Lett.	2005	None
CHEMBL181826		0	728.76	2	-0.69	3b	CC(C)C[C@H](NC(=O)[C@@H](NC(=O)[C@@H](N)CNC(=O)C(=O)O)C(C)C)C(=O)N[C@@H](Cc1ccccc1)[C@@H](O)C(=O)Nc1cc(C(=O)O)cc(C(=O)O)c1	Inhibition	'='	96.7	%				UO_0000187					False	CHEMBL835471	Inhibitory activity against beta-secretase 1 (BACE1) at 0.2 uM	B	BAO_0000357	single protein format	Homo sapiens	None	None	None	None	CHEMBL4822	Beta-secretase 1	Homo sapiens	SINGLE PROTEIN	CHEMBL1145220	1	Scientific Literature	Bioorg. Med. Chem. Lett.	2005	None
CHEMBL183494		0	708.78	3	-0.65	5b	CC(C)C[C@H](NC(=O)[C@@H](NC(=O)[C@@H](N)CNC(=O)c1nn[nH]n1)C(C)C)C(=O)N[C@@H](Cc1ccccc1)[C@@H](O)C(=O)Nc1cccc(C(=O)O)c1	Inhibition	'='	87.1	%				UO_0000187					True	CHEMBL835471	Inhibitory activity against beta-secretase 1 (BACE1) at 0.2 uM	B	BAO_0000357	single protein format	Homo sapiens	None	None	None	None	CHEMBL4822	Beta-secretase 1	Homo sapiens	SINGLE PROTEIN	CHEMBL1145220	1	Scientific Literature	Bioorg. Med. Chem. Lett.	2005	None
CHEMBL183546		0	752.79	3	-0.95	6b	CC(C)C[C@H](NC(=O)[C@@H](NC(=O)[C@@H](N)CNC(=O)c1nn[nH]n1)C(C)C)C(=O)N[C@@H](Cc1ccccc1)[C@@H](O)C(=O)Nc1cc(C(=O)O)cc(C(=O)O)c1	Inhibition	'='	98.1	%				UO_0000187					True	CHEMBL835471	Inhibitory activity against beta-secretase 1 (BACE1) at 0.2 uM	B	BAO_0000357	single protein format	Homo sapiens	None	None	None	None	CHEMBL4822	Beta-secretase 1	Homo sapiens	SINGLE PROTEIN	CHEMBL1145220	1	Scientific Literature	Bioorg. Med. Chem. Lett.	2005	None
CHEMBL264004		0	739.98	2	2.44	BACE Inhibitor 7	CC(C)C[C@H](NC(=O)C(CS(C)(=O)=O)NC(=O)[C@@H](NC(=O)OC(C)(C)C)C(C)C)C(O)CC(C)C(=O)N[C@H](C(=O)NCc1ccccc1)C(C)C	Ki	'='	9.4	nM	8.03			UO_0000065	10.85	0.21	5.59	3.84	False	CHEMBL828263	Binding affinity towards Beta-secretase determined using continuum electrostatics solvation	B	BAO_0000357	single protein format	Homo sapiens	None	None	None	None	CHEMBL4822	Beta-secretase 1	Homo sapiens	SINGLE PROTEIN	CHEMBL1137231	1	Scientific Literature	J. Med. Chem.	2004	None
CHEMBL289471		0	850.92	3	-2.76	23 (KMI-124)	CC(C)C[C@H](NC(=O)[C@@H](NC(=O)[C@@H](N)CCC(N)=O)C(C)C)C(=O)N[C@@H](Cc1ccccc1)[C@@H](O)C(=O)N[C@@H](CC(=O)O)C(=O)N[C@@H](C)C(=O)N[C@@H](CCC(=O)O)C(=O)O	Inhibition	'<'	20.0	%				UO_0000187					False	CHEMBL874665	Inhibition of Beta-secretase 1 at 2 uM concentration	B	BAO_0000357	single protein format	None	None	None	None	None	CHEMBL4822	Beta-secretase 1	Homo sapiens	SINGLE PROTEIN	CHEMBL1147635	1	Scientific Literature	Bioorg. Med. Chem. Lett.	2004	None
CHEMBL39360		0	852.90	3	-2.76	26 (KMI-300)	CC(C)C[C@H](NC(=O)[C@@H](NC(=O)[C@@H](N)CNC(=O)O)C(C)C)C(=O)N[C@@H](Cc1ccccc1)[C@@H](O)C(=O)N[C@@H](CC(=O)O)C(=O)N[C@@H](C)C(=O)N[C@@H](CCC(=O)O)C(=O)O	Inhibition	'>'	90.0	%				UO_0000187					False	CHEMBL874665	Inhibition of Beta-secretase 1 at 2 uM concentration	B	BAO_0000357	single protein format	None	None	None	None	None	CHEMBL4822	Beta-secretase 1	Homo sapiens	SINGLE PROTEIN	CHEMBL1147635	1	Scientific Literature	Bioorg. Med. Chem. Lett.	2004	None
CHEMBL568966		0	272.80	0	3.65	3	CCCCOc1ccc(CSC(=N)N)cc1Cl	IC50	'='	210000.0	nM	3.68			UO_0000065	13.48	0.30	0.03	6.22	False	CHEMBL1048425	Inhibition of BACE1 by HTRF assay	B	BAO_0000357	single protein format	None	None	None	None	None	CHEMBL4822	Beta-secretase 1	Homo sapiens	SINGLE PROTEIN	CHEMBL1154762	1	Scientific Literature	J. Med. Chem.	2010	None
CHEMBL566603		0	502.61	1	3.33	43	CC(=O)N[C@@H](Cc1cc(F)cc(F)c1)[C@H](O)CN[C@@]1(c2cccc(C(C)(C)C)c2)CC/C(=N/O)NC1	IC50	'='	8.8	nM	8.06			UO_0000065	16.03	0.31	4.73	7.60	False	CHEMBL1045211	Inhibition of recombinant BACE1 expressed in Escherichia coli after 3 hrs by oregon green based fluorescence polarization assay	B	BAO_0000019	assay format	None	None	None	None	None	CHEMBL4822	Beta-secretase 1	Homo sapiens	SINGLE PROTEIN	CHEMBL1156090	1	Scientific Literature	Bioorg. Med. Chem. Lett.	2009	None
CHEMBL583688		0	530.66	1	3.00	50	CC(=O)N[C@H]1CC[C@@](NC[C@@H](O)[C@H](Cc2cc(F)cc(F)c2)NC(C)=O)(c2cccc(C(C)(C)C)c2)CN1	IC50	'='	350.0	nM	6.46			UO_0000065	12.17	0.23	3.46	6.30	False	CHEMBL1045211	Inhibition of recombinant BACE1 expressed in Escherichia coli after 3 hrs by oregon green based fluorescence polarization assay	B	BAO_0000019	assay format	None	None	None	None	None	CHEMBL4822	Beta-secretase 1	Homo sapiens	SINGLE PROTEIN	CHEMBL1156090	1	Scientific Literature	Bioorg. Med. Chem. Lett.	2009	None
CHEMBL248056		0	543.78	1	4.21	22	CCCC[C@H](N)[C@H](Cc1ccccc1)NC(=O)c1cc(N(C)C[C@H]2C[C@@H]2C)nc(N(CCC)S(C)(=O)=O)c1	IC50	'='	39.0	nM	7.41			UO_0000065	13.62	0.27	3.20	6.82	False	CHEMBL902350	Inhibition of human BACE1 by ECL based assay	B	BAO_0000357	single protein format	Homo sapiens	None	None	None	None	CHEMBL4822	Beta-secretase 1	Homo sapiens	SINGLE PROTEIN	CHEMBL1139116	1	Scientific Literature	Bioorg. Med. Chem. Lett.	2007	None
CHEMBL379100		0	459.30	0	3.65	21	COc1cccc2cc(C(=O)Nc3cc(Br)ccc3N3CCOCC3)c(=O)oc12	IC50	'='	10000.0	nM	5.00			UO_0000065	10.89	0.24	1.35	6.17	False	CHEMBL1169087	Inhibition of BACE1 after 2 hrs by FRET assay	B	BAO_0000357	single protein format	None	None	None	None	None	CHEMBL4822	Beta-secretase 1	Homo sapiens	SINGLE PROTEIN	CHEMBL1165911	1	Scientific Literature	Bioorg. Med. Chem.	2010	None
CHEMBL1164128		0	672.75	2	5.24	29	Cc1cc(Br)c(Nc2nc(CN3CCOCC3)nc(N/N=C/c3cc(I)cc(C)c3O)n2)cc1Cl	IC50	'='	100000.0	nM	4.00			UO_0000065	5.95	0.16	-1.24	3.71	False	CHEMBL1169087	Inhibition of BACE1 after 2 hrs by FRET assay	B	BAO_0000357	single protein format	None	None	None	None	None	CHEMBL4822	Beta-secretase 1	Homo sapiens	SINGLE PROTEIN	CHEMBL1165911	1	Scientific Literature	Bioorg. Med. Chem.	2010	None
CHEMBL1164617		0	500.36	1	3.37	30	COc1cc(/C=N/Nc2nc(Nc3ccccc3)nc(N3CCOCC3)n2)cc(Br)c1O	IC50	'='	100000.0	nM	4.00			UO_0000065	7.99	0.17	0.63	3.42	False	CHEMBL1169087	Inhibition of BACE1 after 2 hrs by FRET assay	B	BAO_0000357	single protein format	None	None	None	None	None	CHEMBL4822	Beta-secretase 1	Homo sapiens	SINGLE PROTEIN	CHEMBL1165911	1	Scientific Literature	Bioorg. Med. Chem.	2010	None
CHEMBL1163652		0	458.35	0	4.07	39	Clc1ccc(/C=N/Nc2nc(NCc3ccc(Cl)cc3)nc(N3CCOCC3)n2)cc1	IC50	'='	100000.0	nM	4.00			UO_0000065	8.73	0.18	-0.07	4.57	False	CHEMBL1169087	Inhibition of BACE1 after 2 hrs by FRET assay	B	BAO_0000357	single protein format	None	None	None	None	None	CHEMBL4822	Beta-secretase 1	Homo sapiens	SINGLE PROTEIN	CHEMBL1165911	1	Scientific Literature	Bioorg. Med. Chem.	2010	None
CHEMBL1163704		0	450.33	1	6.11	46	Clc1ccc(/C=N/Nc2nc(Nc3ccccc3)nc(Nc3ccccc3)n2)cc1Cl	IC50	'='	100000.0	nM	4.00			UO_0000065	8.88	0.18	-2.11	4.59	False	CHEMBL1169087	Inhibition of BACE1 after 2 hrs by FRET assay	B	BAO_0000357	single protein format	None	None	None	None	None	CHEMBL4822	Beta-secretase 1	Homo sapiens	SINGLE PROTEIN	CHEMBL1165911	1	Scientific Literature	Bioorg. Med. Chem.	2010	None
CHEMBL1163251		0	647.15	1	4.63	74	O=C(NCc1ccc(Cl)cc1)c1ccc(N2CC3CC(C2)c2cccc(=O)n2C3)c(NS(=O)(=O)c2ccc3c(c2)OCCO3)c1	IC50	'='	100000.0	nM	4.00			UO_0000065	6.18	0.12	-0.63	3.36	False	CHEMBL1169087	Inhibition of BACE1 after 2 hrs by FRET assay	B	BAO_0000357	single protein format	None	None	None	None	None	CHEMBL4822	Beta-secretase 1	Homo sapiens	SINGLE PROTEIN	CHEMBL1165911	1	Scientific Literature	Bioorg. Med. Chem.	2010	None
CHEMBL1164314		0	362.34	0	0.95	77	CCc1cc(=O)oc2c(C)c(OC(=O)NCC(=O)NCC(=O)O)ccc12	IC50	'='	500000.0	nM		Outside typical range		UO_0000065					False	CHEMBL1169087	Inhibition of BACE1 after 2 hrs by FRET assay	B	BAO_0000357	single protein format	None	None	None	None	None	CHEMBL4822	Beta-secretase 1	Homo sapiens	SINGLE PROTEIN	CHEMBL1165911	1	Scientific Literature	Bioorg. Med. Chem.	2010	None
CHEMBL1164009		0	391.38	0	0.37	81	Cc1c(CC(=O)N[C@H](CCCNC(N)=O)C(=O)O)c(=O)oc2cc(O)ccc12	IC50	'='	500000.0	nM		Outside typical range		UO_0000065					False	CHEMBL1169087	Inhibition of BACE1 after 2 hrs by FRET assay	B	BAO_0000357	single protein format	None	None	None	None	None	CHEMBL4822	Beta-secretase 1	Homo sapiens	SINGLE PROTEIN	CHEMBL1165911	1	Scientific Literature	Bioorg. Med. Chem.	2010	None
CHEMBL1165364		0	495.71	1	6.37	90	CCSc1sc(CC)cc1C1C(C(=O)Nc2ccc(C)cn2)=C(C)NC2=C1C(=O)CC(C)(C)C2	IC50	'='	100000.0	nM	4.00			UO_0000065	8.07	0.16	-2.37	5.63	False	CHEMBL1169087	Inhibition of BACE1 after 2 hrs by FRET assay	B	BAO_0000357	single protein format	None	None	None	None	None	CHEMBL4822	Beta-secretase 1	Homo sapiens	SINGLE PROTEIN	CHEMBL1165911	1	Scientific Literature	Bioorg. Med. Chem.	2010	None
CHEMBL1165196		0	477.91	0	3.12	99	COc1ccc(-n2nc(C(=O)NCC(=O)Nc3cccc(C)n3)c3ccccc3c2=O)cc1Cl	IC50	'='	100000.0	nM	4.00			UO_0000065	8.37	0.16	0.88	3.47	False	CHEMBL1169087	Inhibition of BACE1 after 2 hrs by FRET assay	B	BAO_0000357	single protein format	None	None	None	None	None	CHEMBL4822	Beta-secretase 1	Homo sapiens	SINGLE PROTEIN	CHEMBL1165911	1	Scientific Literature	Bioorg. Med. Chem.	2010	None
CHEMBL1165812		0	458.36	0	2.21	101	NNC(=O)CN1C(CN2CCOCC2)=Nc2ccc(Br)cc2C1c1ccccc1	IC50	'='	100000.0	nM	4.00			UO_0000065	8.73	0.19	1.79	4.81	False	CHEMBL1169087	Inhibition of BACE1 after 2 hrs by FRET assay	B	BAO_0000357	single protein format	None	None	None	None	None	CHEMBL4822	Beta-secretase 1	Homo sapiens	SINGLE PROTEIN	CHEMBL1165911	1	Scientific Literature	Bioorg. Med. Chem.	2010	None
CHEMBL1165202		0	459.50	0	2.99	104	COc1cc2[nH]c(=O)n(Cc3ccc(C(=O)NCc4ccc(C)cc4)cc3)c(=O)c2cc1OC	IC50	'='	100000.0	nM	4.00			UO_0000065	8.71	0.16	1.01	3.91	False	CHEMBL1169087	Inhibition of BACE1 after 2 hrs by FRET assay	B	BAO_0000357	single protein format	None	None	None	None	None	CHEMBL4822	Beta-secretase 1	Homo sapiens	SINGLE PROTEIN	CHEMBL1165911	1	Scientific Literature	Bioorg. Med. Chem.	2010	None
CHEMBL1163700		0	540.45	2	5.90	113	CCOc1cc(C2C(C(=O)OCc3ccccc3)=C(C)NC3=C2C(=O)CC(C)(C)C3)cc(Br)c1O	IC50	'='	100000.0	nM	4.00			UO_0000065	7.40	0.16	-1.90	4.71	False	CHEMBL1169087	Inhibition of BACE1 after 2 hrs by FRET assay	B	BAO_0000357	single protein format	None	None	None	None	None	CHEMBL4822	Beta-secretase 1	Homo sapiens	SINGLE PROTEIN	CHEMBL1165911	1	Scientific Literature	Bioorg. Med. Chem.	2010	None
CHEMBL1164329		0	425.49	0	3.28	118	Cc1ccc(NC(=O)c2cc(NC(=O)CCCC(=O)O)ccc2N2CCOCC2)cc1	IC50	'='	500000.0	nM		Outside typical range		UO_0000065					False	CHEMBL1169087	Inhibition of BACE1 after 2 hrs by FRET assay	B	BAO_0000357	single protein format	None	None	None	None	None	CHEMBL4822	Beta-secretase 1	Homo sapiens	SINGLE PROTEIN	CHEMBL1165911	1	Scientific Literature	Bioorg. Med. Chem.	2010	None
CHEMBL1164433		0	376.37	0	0.44	120	CCCc1cc(=O)oc2cc(OCC(=O)NCC(=O)NCC(=O)O)ccc12	IC50	'='	500000.0	nM		Outside typical range		UO_0000065					False	CHEMBL1169087	Inhibition of BACE1 after 2 hrs by FRET assay	B	BAO_0000357	single protein format	None	None	None	None	None	CHEMBL4822	Beta-secretase 1	Homo sapiens	SINGLE PROTEIN	CHEMBL1165911	1	Scientific Literature	Bioorg. Med. Chem.	2010	None
CHEMBL1164743		0	536.59	1	3.71	124	O=C(Nc1ccccc1C(=O)NCC(O)CNC(=O)c1ccccc1NC(=O)c1ccccc1)c1ccccc1	IC50	'='	100000.0	nM	4.00			UO_0000065	7.45	0.14	0.29	2.93	False	CHEMBL1169087	Inhibition of BACE1 after 2 hrs by FRET assay	B	BAO_0000357	single protein format	None	None	None	None	None	CHEMBL4822	Beta-secretase 1	Homo sapiens	SINGLE PROTEIN	CHEMBL1165911	1	Scientific Literature	Bioorg. Med. Chem.	2010	None
CHEMBL1164434		0	384.21	0	3.18	126	COc1cccc(C(=O)OCC(=O)NCc2ccc(Cl)cc2Cl)c1O	IC50	'='	500000.0	nM		Outside typical range		UO_0000065					False	CHEMBL1169087	Inhibition of BACE1 after 2 hrs by FRET assay	B	BAO_0000357	single protein format	None	None	None	None	None	CHEMBL4822	Beta-secretase 1	Homo sapiens	SINGLE PROTEIN	CHEMBL1165911	1	Scientific Literature	Bioorg. Med. Chem.	2010	None
CHEMBL1164640		0	381.86	0	3.17	169	Cc1ccc(C(=O)Nc2cccc(NC(=O)C[n+]3ccccc3)c2)cc1.[Cl-]	IC50	'='	13000.0	nM	4.89			UO_0000065	14.10	0.26	1.72	7.87	False	CHEMBL1169087	Inhibition of BACE1 after 2 hrs by FRET assay	B	BAO_0000357	single protein format	None	None	None	None	None	CHEMBL4822	Beta-secretase 1	Homo sapiens	SINGLE PROTEIN	CHEMBL1165911	1	Scientific Literature	Bioorg. Med. Chem.	2010	None
CHEMBL396338		0	482.55	0	2.16	13	C[C@H]1C[C@@H]1CNc1cc(C(=O)N[C@H](CO)Cc2cc(F)cc(F)c2)cc(N(C)S(C)(=O)=O)n1	IC50	'>'	20000.0	nM				UO_0000065					False	CHEMBL902351	Inhibition of human BACE1 assessed as sAPPNF accumulation	B	BAO_0000357	single protein format	Homo sapiens	None	None	None	None	CHEMBL4822	Beta-secretase 1	Homo sapiens	SINGLE PROTEIN	CHEMBL1139116	1	Scientific Literature	Bioorg. Med. Chem. Lett.	2007	None
CHEMBL247043		0	537.68	1	3.68	15, diastereomers	CCCC[C@H](N)[C@H](Cc1cc(F)cc(F)c1)NC(=O)c1cc(NCC2CC2C)nc(N(C)S(C)(=O)=O)c1	IC50	'='	9.0	nM	8.05			UO_0000065	14.96	0.30	4.37	6.85	False	CHEMBL902350	Inhibition of human BACE1 by ECL based assay	B	BAO_0000357	single protein format	Homo sapiens	None	None	None	None	CHEMBL4822	Beta-secretase 1	Homo sapiens	SINGLE PROTEIN	CHEMBL1139116	1	Scientific Literature	Bioorg. Med. Chem. Lett.	2007	None
CHEMBL129451	(-)-CATECHINGALLATE	0	442.38	1	2.53	4	O=C(O[C@@H]1Cc2c(O)cc(O)cc2O[C@H]1c1ccc(O)c(O)c1)c1cc(O)c(O)c(O)c1	IC50	'='	6000.0	nM	5.22			UO_0000065	11.80	0.22	2.69	2.95	False	CHEMBL653507	Inhibition of human Beta-secretase 1	B	BAO_0000357	single protein format	Homo sapiens	None	None	None	None	CHEMBL4822	Beta-secretase 1	Homo sapiens	SINGLE PROTEIN	CHEMBL1136344	1	Scientific Literature	Bioorg. Med. Chem. Lett.	2003	None
CHEMBL394271		0	630.76	1	3.11	17	CCCCS(=O)(=O)C[C@@H](NC(=O)c1ccncc1)C(=O)N[C@@H](Cc1cc(F)cc(F)c1)[C@H](O)CNCc1cccc(CC)c1	IC50	'='	5.0	nM	8.30			UO_0000065	13.16	0.26	5.19	6.04	False	CHEMBL889828	Inhibition of BACE	B	BAO_0000357	single protein format	None	None	None	None	None	CHEMBL4822	Beta-secretase 1	Homo sapiens	SINGLE PROTEIN	CHEMBL1146261	1	Scientific Literature	Bioorg. Med. Chem. Lett.	2007	None
CHEMBL553938		0	576.72	1	4.17	32	CCc1cn2c3c(cc(C(=O)N[C@@H](Cc4ccccc4)[C@H](O)CNc4ccc(OC)cc4)cc13)NS(=O)(=O)CCC2	IC50	'='	339.0	nM	6.47			UO_0000065	11.22	0.22	2.30	5.32	False	CHEMBL1035561	Inhibition of BACE1 in human SHSY5Y cells assessed as inhibition of amyloid beta-40	B	BAO_0000219	cell-based format	Homo sapiens	None	None	SH-SY5Y	None	CHEMBL4822	Beta-secretase 1	Homo sapiens	SINGLE PROTEIN	CHEMBL1158445	1	Scientific Literature	Bioorg. Med. Chem. Lett.	2009	CHEMBL3307740
CHEMBL541757		0	596.84	1	4.88	24	CCc1cn2c3c(cc(C(=O)N[C@@H](Cc4ccccc4)[C@H](O)CNC(C)(C)CCCC(C)C)cc13)N(C)S(=O)(=O)CC2	IC50	'='	72.0	nM	7.14			UO_0000065	11.97	0.23	2.26	6.89	False	CHEMBL1035561	Inhibition of BACE1 in human SHSY5Y cells assessed as inhibition of amyloid beta-40	B	BAO_0000219	cell-based format	Homo sapiens	None	None	SH-SY5Y	None	CHEMBL4822	Beta-secretase 1	Homo sapiens	SINGLE PROTEIN	CHEMBL1158445	1	Scientific Literature	Bioorg. Med. Chem. Lett.	2009	CHEMBL3307740
CHEMBL533064		0	524.69	1	2.83	39	CCc1cn2c3c(cc(C(=O)N[C@@H](Cc4ccccc4)[C@H](O)CNC4CC4)cc13)N(CC)S(=O)(=O)CC2	IC50	'='	20.0	nM	7.70			UO_0000065	14.67	0.28	4.87	7.43	False	CHEMBL1035558	Inhibition of BACE1	B	BAO_0000357	single protein format	None	None	None	None	None	CHEMBL4822	Beta-secretase 1	Homo sapiens	SINGLE PROTEIN	CHEMBL1158445	1	Scientific Literature	Bioorg. Med. Chem. Lett.	2009	None
CHEMBL537300		0	622.71	1	3.39	37	CCc1cn2c3c(cc(C(=O)N[C@@H](Cc4ccccc4)[C@H](O)CNC4CCOCC4)cc13)N(CC(F)(F)F)S(=O)(=O)CC2	IC50	'='	29.0	nM	7.54			UO_0000065	12.10	0.24	4.15	6.68	False	CHEMBL1035558	Inhibition of BACE1	B	BAO_0000357	single protein format	None	None	None	None	None	CHEMBL4822	Beta-secretase 1	Homo sapiens	SINGLE PROTEIN	CHEMBL1158445	1	Scientific Literature	Bioorg. Med. Chem. Lett.	2009	None
CHEMBL561838		0	470.60	0	1.86	27	CCc1cn2c3c(cc(C(=O)N[C@@H](Cc4ccccc4)[C@H](O)CNC)cc13)N(C)S(=O)(=O)C2	IC50	'='	91.0	nM	7.04			UO_0000065	14.96	0.29	5.18	6.79	False	CHEMBL1035558	Inhibition of BACE1	B	BAO_0000357	single protein format	None	None	None	None	None	CHEMBL4822	Beta-secretase 1	Homo sapiens	SINGLE PROTEIN	CHEMBL1158445	1	Scientific Literature	Bioorg. Med. Chem. Lett.	2009	None
CHEMBL541757		0	596.84	1	4.88	24	CCc1cn2c3c(cc(C(=O)N[C@@H](Cc4ccccc4)[C@H](O)CNC(C)(C)CCCC(C)C)cc13)N(C)S(=O)(=O)CC2	IC50	'='	5.0	nM	8.30			UO_0000065	13.91	0.27	3.42	8.01	False	CHEMBL1035558	Inhibition of BACE1	B	BAO_0000357	single protein format	None	None	None	None	None	CHEMBL4822	Beta-secretase 1	Homo sapiens	SINGLE PROTEIN	CHEMBL1158445	1	Scientific Literature	Bioorg. Med. Chem. Lett.	2009	None
CHEMBL3707004		0	527.69	1	1.57	19	CCN1CCN2CCS(=O)(=O)N(C)c3cc(C(=O)N[C@@H](Cc4ccccc4)[C@H](O)CNC4CC4)cc1c32	IC50	'='	550.0	nM	6.26			UO_0000065	11.86	0.23	4.69	5.95	False	CHEMBL1035558	Inhibition of BACE1	B	BAO_0000357	single protein format	None	None	None	None	None	CHEMBL4822	Beta-secretase 1	Homo sapiens	SINGLE PROTEIN	CHEMBL1158445	1	Scientific Literature	Bioorg. Med. Chem. Lett.	2009	None
CHEMBL564712		0	544.72	1	2.30	14	CCNc1cc(C(=O)N[C@@H](Cc2ccccc2)[C@H](O)CNC2CCOCC2)cc2c1CCCS(=O)(=O)N2C	IC50	'='	190.0	nM	6.72			UO_0000065	12.34	0.24	4.42	5.60	False	CHEMBL1035558	Inhibition of BACE1	B	BAO_0000357	single protein format	None	None	None	None	None	CHEMBL4822	Beta-secretase 1	Homo sapiens	SINGLE PROTEIN	CHEMBL1158445	1	Scientific Literature	Bioorg. Med. Chem. Lett.	2009	None
CHEMBL554349		0	628.72	1	4.49	9	CCc1cn2c3c(cc(C(=O)N[C@@H](Cc4ccccc4)[C@H](O)CNCc4cccc(C(F)(F)F)c4)cc13)N(C)S(=O)(=O)CC2	IC50	'='	2.0	nM	8.70			UO_0000065	13.84	0.27	4.21	8.39	True	CHEMBL1035558	Inhibition of BACE1	B	BAO_0000357	single protein format	None	None	None	None	None	CHEMBL4822	Beta-secretase 1	Homo sapiens	SINGLE PROTEIN	CHEMBL1158445	1	Scientific Literature	Bioorg. Med. Chem. Lett.	2009	None
CHEMBL316181		0	596.77	2	2.08	16	CC(C)[C@H](O)C(=O)N[C@@H](C)C(=O)N[C@@H](Cc1ccccc1)[C@@H](O)C[C@@H](C)C(=O)N[C@H](C(=O)NCc1ccccc1)C(C)C	IC50	'='	37.0	nM	7.43			UO_0000065	12.45	0.24	5.35	4.74	False	CHEMBL653509	In vitro inhibitory activity against Beta-secretase 1 in human HEK293 cells	B	BAO_0000219	cell-based format	None	None	None	HEK293	None	CHEMBL4822	Beta-secretase 1	Homo sapiens	SINGLE PROTEIN	CHEMBL1146699	1	Scientific Literature	Bioorg. Med. Chem. Lett.	2004	CHEMBL3307715
CHEMBL559954		0	555.70	1	2.64	19	CCc1cn2c3c(cc(C(=O)N[C@@H](Cc4ccccc4)[C@H](O)CNCC4CCOCC4)cc13)OS(=O)(=O)CC2	IC50	'='	86.0	nM	7.07			UO_0000065	12.71	0.25	4.43	5.94	False	CHEMBL726629	Inhibition of BACE1	B	BAO_0000357	single protein format	None	None	None	None	None	CHEMBL4822	Beta-secretase 1	Homo sapiens	SINGLE PROTEIN	CHEMBL1158411	1	Scientific Literature	Bioorg. Med. Chem. Lett.	2009	None
CHEMBL326530	12,28-OXA-8-HYDROXY-MANZAMINE A	0	562.76	2	6.88	12,28-oxa-8-hydroxy-manzamine A	Oc1cccc2c3cc[nH]c(C4=C[C@]56CC/C=C\CCCCN7CC[C@@H]4[C@]4(C[C@@H]8/C=C\CCC[C@@H](O5)N8[C@@H]64)C7)c-3nc12	Activity						Not Active						False	CHEMBL980251	Inhibition of human recombinant BACE1 by FRET-based assay	B	BAO_0000357	single protein format	Homo sapiens	None	None	None	None	CHEMBL4822	Beta-secretase 1	Homo sapiens	SINGLE PROTEIN	CHEMBL1142603	1	Scientific Literature	J. Nat. Prod.	2006	None
CHEMBL332889	12,28-OXAMANZAMINE A	0	546.76	2	7.17	12,28-oxamanzamine A	C1=C(c2[nH]ccc3c4ccccc4nc2-3)[C@@H]2CCN3CCCC/C=C\CC[C@]14O[C@@H]1CCC/C=C\[C@H]5C[C@@]2(C3)[C@H]4N51	Activity						Not Active						False	CHEMBL980251	Inhibition of human recombinant BACE1 by FRET-based assay	B	BAO_0000357	single protein format	Homo sapiens	None	None	None	None	CHEMBL4822	Beta-secretase 1	Homo sapiens	SINGLE PROTEIN	CHEMBL1142603	1	Scientific Literature	J. Nat. Prod.	2006	None
CHEMBL504668	8-HYDROXYMANZAMINE B	0	566.79	2	6.96	5	Oc1cccc2c1[nH]c1c([C@H]3[C@@H]4CCN5CCCC/C=C\CC[C@@]6(O[C@@H]36)[C@@H]3NCCCC/C=C\CC[C@]43C5)nccc12	Activity						Not Active						False	CHEMBL980251	Inhibition of human recombinant BACE1 by FRET-based assay	B	BAO_0000357	single protein format	Homo sapiens	None	None	None	None	CHEMBL4822	Beta-secretase 1	Homo sapiens	SINGLE PROTEIN	CHEMBL1142603	1	Scientific Literature	J. Nat. Prod.	2006	None
CHEMBL266310		0	998.10	3	-2.03	14	CC(C)C[C@H](NC(=O)[C@@H](NC(=O)[C@@H](N)CCC(=O)O)C(C)C)C(=O)N[C@@H](Cc1ccccc1)[C@@H](O)C(=O)N[C@@H](CC(N)=O)C(=O)N[C@@H](C)C(=O)N[C@@H](CCC(=O)O)C(=O)N[C@@H](Cc1ccccc1)C(=O)O	Inhibition	'='	54.0	%				UO_0000187					False	CHEMBL653513	Inhibition of beta-secretase 1 (BACE) was determined at the concentration of 2 uM	B	BAO_0000357	single protein format	None	None	None	None	None	CHEMBL4822	Beta-secretase 1	Homo sapiens	SINGLE PROTEIN	CHEMBL1136466	1	Scientific Literature	Bioorg. Med. Chem. Lett.	2003	None
CHEMBL541020		0	644.74	1	3.77	4e	CO/N=C(/C)c1cc(C(=O)N[C@@H](Cc2cc(F)cc(F)c2)[C@H](O)CNCc2cccc(OC)c2)cc(N2CCCCS2(=O)=O)c1	IC50	'='	52.0	nM	7.28			UO_0000065	11.30	0.22	3.51	5.62	False	CHEMBL1057726	Binding affinity to BACE assessed as displacement of [3H]BMS-599240	B	BAO_0000357	single protein format	None	None	None	None	None	CHEMBL4822	Beta-secretase 1	Homo sapiens	SINGLE PROTEIN	CHEMBL1151886	1	Scientific Literature	Bioorg. Med. Chem. Lett.	2009	None
CHEMBL540731		0	604.68	1	3.06	5d	COc1cccc(CNC[C@@H](O)[C@H](Cc2cc(F)cc(F)c2)NC(=O)c2cc(/C(C)=N\O)cc(N(C)S(C)(=O)=O)c2)c1	IC50	'='	76.0	nM	7.12			UO_0000065	11.77	0.23	4.06	5.06	False	CHEMBL1057726	Binding affinity to BACE assessed as displacement of [3H]BMS-599240	B	BAO_0000357	single protein format	None	None	None	None	None	CHEMBL4822	Beta-secretase 1	Homo sapiens	SINGLE PROTEIN	CHEMBL1151886	1	Scientific Literature	Bioorg. Med. Chem. Lett.	2009	None
CHEMBL490305		0	453.67	0	3.44	2b	CCCCNC(=O)[C@H](C)C[C@H](O)[C@@H]1C[C@H](C)CCCCCCCCC(=O)N[C@@H](C)C(=O)N1	IC50	'='	250.0	nM	6.60			UO_0000065	14.55	0.28	3.16	6.14	False	CHEMBL1030360	Inhibition of BACE1	B	BAO_0000357	single protein format	None	None	None	None	None	CHEMBL4822	Beta-secretase 1	Homo sapiens	SINGLE PROTEIN	CHEMBL1151821	1	Scientific Literature	Bioorg. Med. Chem. Lett.	2009	None
CHEMBL137319		0	633.79	2	1.62	22	CCCC[C@H](NC(C)=O)C(=O)N[C@@H](C)C(=O)N[C@@H](CC(C)C)[C@@H](O)CC(=O)N[C@H](C(=O)NCc1cccc(C(=O)O)c1)C(C)C	IC50	'='	1400.0	nM	5.85			UO_0000065	9.24	0.18	4.23	2.88	False	CHEMBL653498	Inhibition of human beta-secretase	B	BAO_0000357	single protein format	None	None	None	None	None	CHEMBL4822	Beta-secretase 1	Homo sapiens	SINGLE PROTEIN	CHEMBL1145754	1	Scientific Literature	Bioorg. Med. Chem. Lett.	2003	None
CHEMBL1095430		0	544.74	2	6.70	20	COc1cc2c3cc1Oc1cccc(c1)CCN(C1CCCCC1)C(=O)CC[C@@H](C1CCCCC1)N(C3)C(N)=N2	IC50	'='	36.0	nM	7.44			UO_0000065	13.66	0.25	0.74	9.26	False	CHEMBL1103873	Inhibition of BACE1 assessed as amyloid beta (1-40) production	B	BAO_0000357	single protein format	None	None	None	None	None	CHEMBL4822	Beta-secretase 1	Homo sapiens	SINGLE PROTEIN	CHEMBL1157115	1	Scientific Literature	Bioorg. Med. Chem. Lett.	2010	None
CHEMBL1099365		0	624.82	1	4.11	26	CC(C)[C@H](NC(=O)OC(C)(C)C)C(=O)N[C@@H](Cc1ccccc1)C(=O)N[C@@H](C(C)C)[C@@H](O)C[C@@H](C)C(=O)NCc1ccccc1	Inhibition	'='	-1.56	%				UO_0000187					False	CHEMBL1121184	Inhibition of human recombinant BACE1 using fluorescent peptide substrate at 10 ug/ml after 5 mins	B	BAO_0000357	single protein format	Homo sapiens	None	None	None	None	CHEMBL4822	Beta-secretase 1	Homo sapiens	SINGLE PROTEIN	CHEMBL1157871	1	Scientific Literature	Eur. J. Med. Chem.	2010	None
CHEMBL1163540	XESTOSAPROL K	0	322.36	0	3.05	6	C[C@@]12CC[C@H](O)[C@@H]3COC(=C31)C(=O)c1cc3cccc(O)c3cc12	IC50	'='	93000.0	nM	4.03			UO_0000065	12.51	0.23	0.98	6.04	False	CHEMBL1166868	Inhibition of BACE1 mediated cleavage of amyloid precursor protein by chemiluminescence assay	B	BAO_0000357	single protein format	None	None	None	None	None	CHEMBL4822	Beta-secretase 1	Homo sapiens	SINGLE PROTEIN	CHEMBL1165986	1	Scientific Literature	J. Nat. Prod.	2010	None
CHEMBL1644466		0	722.91	1	4.03	45	COc1ccc(C2NC(=O)c3cc(cc(N(C)S(C)(=O)=O)c3)C(=O)N[C@H]([C@@H](O)C[C@H](C(=O)NCC(C)C)C(C)C)COCc3cccc2c3)cc1	IC50	'='	3100.0	nM	5.51			UO_0000065	7.62	0.15	1.48	3.37	False	CHEMBL1647504	Inhibition of BACE1	B	BAO_0000357	single protein format	None	None	None	None	None	CHEMBL4822	Beta-secretase 1	Homo sapiens	SINGLE PROTEIN	CHEMBL1641535	1	Scientific Literature	Bioorg. Med. Chem. Lett.	2011	None
CHEMBL566548		0	483.47	0	4.85	45	CC1(C)CN2C(N)=NC(c3ccc(OC(F)(F)F)cc3)(c3cccc(-c4cccnc4F)c3)C2=N1	IC50	'='	190.0	nM	6.72			UO_0000065	13.90	0.26	1.87	8.83	False	CHEMBL1061264	Inhibition of human BACE1 by FRET	B	BAO_0000357	single protein format	Homo sapiens	None	None	None	None	CHEMBL4822	Beta-secretase 1	Homo sapiens	SINGLE PROTEIN	CHEMBL1155232	1	Scientific Literature	J. Med. Chem.	2009	None
CHEMBL1097329		0	725.69	2	5.21	3k	CCCN(CCC)C(=O)c1cc(C)cc(C(=O)N[C@@H](Cc2cc(F)cc(F)c2)[C@H](O)[C@H]2CN(S(=O)(=O)c3ccc(Cl)c(Cl)c3)CCN2)c1	Ki	'='	73.0	nM	7.14			UO_0000065	9.83	0.20	1.93	5.99	False	CHEMBL1109071	Inhibition oh BACE1	B	BAO_0000357	single protein format	None	None	None	None	None	CHEMBL4822	Beta-secretase 1	Homo sapiens	SINGLE PROTEIN	CHEMBL1157894	1	Scientific Literature	Bioorg. Med. Chem. Lett.	2010	None
CHEMBL1097341		0	622.78	1	3.25	3w	CCCN(CCC)C(=O)c1cc(C)cc(C(=O)N[C@@H](Cc2cc(F)cc(F)c2)[C@H](O)[C@H]2CN(S(=O)(=O)CCC)CCN2)c1	Ki	'='	95.0	nM	7.02			UO_0000065	11.28	0.22	3.77	5.90	False	CHEMBL1109071	Inhibition oh BACE1	B	BAO_0000357	single protein format	None	None	None	None	None	CHEMBL4822	Beta-secretase 1	Homo sapiens	SINGLE PROTEIN	CHEMBL1157894	1	Scientific Literature	Bioorg. Med. Chem. Lett.	2010	None
CHEMBL1087742		0	467.54	0	1.34	3dd	CC(=O)N[C@@H](Cc1cc(F)cc(F)c1)[C@H](O)[C@H]1CN(S(=O)(=O)c2cccc(C)c2)CCN1	Ki	'='	365.0	nM	6.44			UO_0000065	13.77	0.27	5.10	6.52	False	CHEMBL1109071	Inhibition oh BACE1	B	BAO_0000357	single protein format	None	None	None	None	None	CHEMBL4822	Beta-secretase 1	Homo sapiens	SINGLE PROTEIN	CHEMBL1157894	1	Scientific Literature	Bioorg. Med. Chem. Lett.	2010	None
CHEMBL1088086		0	525.69	1	3.97	29	CC(C)[C@H](NC(=O)[C@H](Cc1ccccc1)NC(=O)OC(C)(C)C)[C@@H](O)C[C@@H](C)C(=O)NCc1ccccc1	Inhibition	'='	22.96	%				UO_0000187					False	CHEMBL1121184	Inhibition of human recombinant BACE1 using fluorescent peptide substrate at 10 ug/ml after 5 mins	B	BAO_0000357	single protein format	Homo sapiens	None	None	None	None	CHEMBL4822	Beta-secretase 1	Homo sapiens	SINGLE PROTEIN	CHEMBL1157871	1	Scientific Literature	Eur. J. Med. Chem.	2010	None
CHEMBL1097343		0	636.76	1	2.13	3y	COC[C@H]1CCCN1C(=O)CCCC(=O)N[C@@H](Cc1cc(F)cc(F)c1)[C@H](O)[C@H]1CN(S(=O)(=O)c2cccc(C)c2)CCN1	IC50	'='	270.0	nM	6.57			UO_0000065	10.32	0.20	4.44	5.12	False	CHEMBL1109090	Inhibition of BACE1 expressed in HEK293 cells expressing human APP assessed as amyloid beta42 production	B	BAO_0000219	cell-based format	None	None	None	HEK293	None	CHEMBL4822	Beta-secretase 1	Homo sapiens	SINGLE PROTEIN	CHEMBL1157894	1	Scientific Literature	Bioorg. Med. Chem. Lett.	2010	CHEMBL3307715
CHEMBL584194		0	649.79	1	3.66	(A)-20	Cc1cccc(C)c1OCC(=O)NCC(O)(CCc1ccccc1)C(=O)N[C@@H](Cc1ccccc1)C(=O)N[C@H]1c2ccccc2C[C@H]1O	Activity						Not Active						False	CHEMBL1050922	Inhibition of human BACE1 at < 10 uM	B	BAO_0000357	single protein format	Homo sapiens	None	None	None	None	CHEMBL4822	Beta-secretase 1	Homo sapiens	SINGLE PROTEIN	CHEMBL1154121	1	Scientific Literature	Bioorg. Med. Chem.	2009	None
CHEMBL1209104		0	484.63	1	5.48	30	CC(=O)N[C@@H](Cc1cc(F)cc(F)c1)[C@H](O)CNC1(c2cccc(C3CCCC3)c2)CCCCC1	IC50	'='	940.0	nM	6.03			UO_0000065	12.44	0.24	0.55	9.82	False	CHEMBL1211024	Inhibition of recombinant BACE-1 expressed in Escherichia coli after 3 hrs by fluorescence polarization assay	B	BAO_0000019	assay format	None	None	None	None	None	CHEMBL4822	Beta-secretase 1	Homo sapiens	SINGLE PROTEIN	CHEMBL1208773	1	Scientific Literature	Bioorg. Med. Chem. Lett.	2010	None
CHEMBL1209167		0	498.61	0	4.66	36	CC(=O)N[C@@H](Cc1cc(F)cc(F)c1)[C@H](O)CNC1(c2cccc(C3CCCC3=O)c2)CCCCC1	ED50	'='	75.0	nM		Non standard unit for type		UO_0000065					False	CHEMBL1211025	Inhibition of BACE-1 expressed in HEK293 cells assessed as inhibition of amyloid precursor protein cleavage	B	BAO_0000219	cell-based format	None	None	None	HEK293	None	CHEMBL4822	Beta-secretase 1	Homo sapiens	SINGLE PROTEIN	CHEMBL1208773	1	Scientific Literature	Bioorg. Med. Chem. Lett.	2010	CHEMBL3307715
CHEMBL1209057		0	483.56	0	3.40	26	CC(=O)N[C@@H](Cc1cc(F)cc(F)c1)[C@H](O)CNC1(c2cccc(-n3nccn3)c2)CCCCC1	ED50	'='	110.0	nM		Non standard unit for type		UO_0000065					False	CHEMBL1211025	Inhibition of BACE-1 expressed in HEK293 cells assessed as inhibition of amyloid precursor protein cleavage	B	BAO_0000219	cell-based format	None	None	None	HEK293	None	CHEMBL4822	Beta-secretase 1	Homo sapiens	SINGLE PROTEIN	CHEMBL1208773	1	Scientific Literature	Bioorg. Med. Chem. Lett.	2010	CHEMBL3307715
CHEMBL540757		0	534.63	1	2.54	25	CCn1cc2c3c(cc(C(=O)N[C@@H](Cc4ccccc4)[C@H](O)CNCC(F)F)cc31)N(C)S(=O)(=O)CC2	IC50	'='	51.0	nM	7.29			UO_0000065	13.64	0.27	4.75	7.03	False	CHEMBL729831	Inhibition of BACE1 in human SHSY5Y cells expressing wild type APP assessed as inhibition of intracellular amyloid beta-40 secretion	B	BAO_0000219	cell-based format	Homo sapiens	None	None	SH-SY5Y	None	CHEMBL4822	Beta-secretase 1	Homo sapiens	SINGLE PROTEIN	CHEMBL1158411	1	Scientific Literature	Bioorg. Med. Chem. Lett.	2009	CHEMBL3307740
CHEMBL562487		0	516.64	1	2.24	24	CCn1cc2c3c(cc(C(=O)N[C@@H](Cc4ccccc4)[C@H](O)CNCCF)cc31)N(C)S(=O)(=O)CC2	IC50	'='	245.0	nM	6.61			UO_0000065	12.80	0.25	4.37	6.38	False	CHEMBL729831	Inhibition of BACE1 in human SHSY5Y cells expressing wild type APP assessed as inhibition of intracellular amyloid beta-40 secretion	B	BAO_0000219	cell-based format	Homo sapiens	None	None	SH-SY5Y	None	CHEMBL4822	Beta-secretase 1	Homo sapiens	SINGLE PROTEIN	CHEMBL1158411	1	Scientific Literature	Bioorg. Med. Chem. Lett.	2009	CHEMBL3307740
CHEMBL549458		0	498.65	0	2.29	13	CCNC[C@@H](O)[C@H](Cc1ccccc1)NC(=O)c1cc2c3c(cn(CC)c3c1)CCS(=O)(=O)N2C	IC50	'='	73.0	nM	7.14			UO_0000065	14.31	0.28	4.85	6.88	False	CHEMBL729831	Inhibition of BACE1 in human SHSY5Y cells expressing wild type APP assessed as inhibition of intracellular amyloid beta-40 secretion	B	BAO_0000219	cell-based format	Homo sapiens	None	None	SH-SY5Y	None	CHEMBL4822	Beta-secretase 1	Homo sapiens	SINGLE PROTEIN	CHEMBL1158411	1	Scientific Literature	Bioorg. Med. Chem. Lett.	2009	CHEMBL3307740
CHEMBL559355		0	554.71	1	2.45	5	CCn1cc2c3c(cc(C(=O)N[C@@H](Cc4ccccc4)[C@H](O)CNC4CCOCC4)cc31)N(C)S(=O)(=O)CC2	IC50	'='	27.0	nM	7.57			UO_0000065	13.64	0.27	5.12	6.70	False	CHEMBL729831	Inhibition of BACE1 in human SHSY5Y cells expressing wild type APP assessed as inhibition of intracellular amyloid beta-40 secretion	B	BAO_0000219	cell-based format	Homo sapiens	None	None	SH-SY5Y	None	CHEMBL4822	Beta-secretase 1	Homo sapiens	SINGLE PROTEIN	CHEMBL1158411	1	Scientific Literature	Bioorg. Med. Chem. Lett.	2009	CHEMBL3307740
CHEMBL558078		0	495.60	0	1.85	20	C#CCNC[C@@H](O)[C@H](Cc1ccccc1)NC(=O)c1cc2c3c(c1)c(CC)cn3CCS(=O)(=O)O2	IC50	'='	360.0	nM	6.44			UO_0000065	13.00	0.25	4.59	5.88	False	CHEMBL726629	Inhibition of BACE1	B	BAO_0000357	single protein format	None	None	None	None	None	CHEMBL4822	Beta-secretase 1	Homo sapiens	SINGLE PROTEIN	CHEMBL1158411	1	Scientific Literature	Bioorg. Med. Chem. Lett.	2009	None
CHEMBL560092		0	566.65	1	3.23	8	CCc1cn2c3c(cc(C(=O)N[C@@H](Cc4ccccc4)[C@H](O)CNCCC(F)(F)F)cc13)N(C)S(=O)(=O)CC2	IC50	'='	7.0	nM	8.15			UO_0000065	14.39	0.29	4.92	7.87	False	CHEMBL726629	Inhibition of BACE1	B	BAO_0000357	single protein format	None	None	None	None	None	CHEMBL4822	Beta-secretase 1	Homo sapiens	SINGLE PROTEIN	CHEMBL1158411	1	Scientific Literature	Bioorg. Med. Chem. Lett.	2009	None
CHEMBL200116		0	622.85	1	4.94	1	CCCN(CCC)C(=O)c1cccc(C(=O)N[C@@H](CC(C)C)[C@@H](O)C[C@@H](C)C(=O)N[C@H](C(=O)NCc2ccccc2)C(C)C)c1	Ki	'='	71.0	nM	7.15			UO_0000065	11.48	0.22	2.21	5.59	False	CHEMBL853557	Inhibition of human BACE1 expressed in Hi5 cells	B	BAO_0000219	cell-based format	Homo sapiens	None	None	BTI-TN-5B1-4	None	CHEMBL4822	Beta-secretase 1	Homo sapiens	SINGLE PROTEIN	CHEMBL1148624	1	Scientific Literature	J. Med. Chem.	2006	CHEMBL3833782
CHEMBL425031		0	527.68	2	5.26	4	CCCN(CCC)C(=O)c1cccc(C(=O)N[C@@H](CC(C)C)[C@@H](O)C[C@@H](C)C(=O)Nc2ccc(F)cc2)c1	Ki	'='	1300.0	nM	5.89			UO_0000065	11.15	0.21	0.63	5.96	False	CHEMBL853557	Inhibition of human BACE1 expressed in Hi5 cells	B	BAO_0000219	cell-based format	Homo sapiens	None	None	BTI-TN-5B1-4	None	CHEMBL4822	Beta-secretase 1	Homo sapiens	SINGLE PROTEIN	CHEMBL1148624	1	Scientific Literature	J. Med. Chem.	2006	CHEMBL3833782
CHEMBL451867		0	719.99	1	4.94	32	CCCN(CCC)C(=O)c1cc(C(=O)N[C@@H](Cc2ccccc2)[C@H](O)CNCCC2CCN(Cc3ccccc3)CC2)cc(N(C)S(C)(=O)=O)c1	IC50	'<'	1000.0	nM				UO_0000065					False	CHEMBL1036726	Inhibition of BACE1 in HEK293 cells transfected with human betaAPP695 mutant assessed as inhibition of amyloid beta (1 to 40) production after 24 hrs by ELISA	B	BAO_0000219	cell-based format	Homo sapiens	None	None	HEK293	None	CHEMBL4822	Beta-secretase 1	Homo sapiens	SINGLE PROTEIN	CHEMBL1152701	1	Scientific Literature	Bioorg. Med. Chem.	2009	CHEMBL3307715
CHEMBL3393735		0	433.51	0	3.13	1a	O=C(/C=C/c1ccc(O)c(O)c1)NCC(O)CNc1c2c(nc3ccccc13)CCCC2	Inhibition	'='	10.51	%				UO_0000187					False	CHEMBL3396676	Inhibition of BACE1 (unknown origin) at 10 uM using ([Asn670, Lue671]-Amyloid beta/A4 precursor protein 770 fragment 667-676-(2,4dinitrophenyl) Lys-Arg-Arg amide trifluoroacetate salt substrate incubated for 2 hrs by by FRET assay	B	BAO_0000357	single protein format	Homo sapiens	None	None	None	None	CHEMBL4822	Beta-secretase 1	Homo sapiens	SINGLE PROTEIN	CHEMBL3392989	1	Scientific Literature	Bioorg. Med. Chem. Lett.	2015	None
CHEMBL594896		0	420.51	0	3.51	20g	COc1cccc(C(=O)Nc2cccc(C3(C4CCCCC4)N=C(N)N(C)C3=O)c2)c1	IC50	'='	1360.0	nM	5.87			UO_0000065	13.95	0.26	2.36	6.05	False	CHEMBL1042914	Inhibition of human BACE1 by FRET assay	B	BAO_0000357	single protein format	Homo sapiens	None	None	None	None	CHEMBL4822	Beta-secretase 1	Homo sapiens	SINGLE PROTEIN	CHEMBL1153180	1	Scientific Literature	Bioorg. Med. Chem. Lett.	2010	None
CHEMBL454559		0	780.02	2	5.66	12	CC(C)C[C@H](NC(=O)c1cc(C(=O)N[C@H](C)c2ccc(F)cc2)cc(N(C)S(C)(=O)=O)c1)[C@@H](O)C[C@@H](C)C(=O)NCCC1CCN(Cc2ccccc2)CC1	IC50	'='	1339.0	nM	5.87			UO_0000065	7.53	0.15	0.21	3.96	False	CHEMBL1036722	Inhibition of human recombinant C-terminal histidine-tagged BACE1 expressed in baculovirus-infected insect cells by FRET assay	B	BAO_0000219	cell-based format	Homo sapiens	None	None	None	None	CHEMBL4822	Beta-secretase 1	Homo sapiens	SINGLE PROTEIN	CHEMBL1152701	1	Scientific Literature	Bioorg. Med. Chem.	2009	None
CHEMBL510269		0	739.98	2	5.17	28	C[C@@H](NC(=O)c1cc(C(=O)N[C@@H](Cc2ccccc2)[C@H](O)CNCCC2CCN(Cc3ccccc3)CC2)cc(N(C)S(C)(=O)=O)c1)c1ccccc1	IC50	'='	567.0	nM	6.25			UO_0000065	8.44	0.16	1.08	4.77	False	CHEMBL1036722	Inhibition of human recombinant C-terminal histidine-tagged BACE1 expressed in baculovirus-infected insect cells by FRET assay	B	BAO_0000219	cell-based format	Homo sapiens	None	None	None	None	CHEMBL4822	Beta-secretase 1	Homo sapiens	SINGLE PROTEIN	CHEMBL1152701	1	Scientific Literature	Bioorg. Med. Chem.	2009	None
CHEMBL505154		0	695.84	2	5.82	34	C[C@@H](NC(=O)c1cc(C(=O)N[C@@H](Cc2ccccc2)[C@H](O)CNCCC2CCN(Cc3ccccc3)CC2)cc([N+](=O)[O-])c1)c1ccc(F)cc1	IC50	'<'	1000.0	nM				UO_0000065					False	CHEMBL1036726	Inhibition of BACE1 in HEK293 cells transfected with human betaAPP695 mutant assessed as inhibition of amyloid beta (1 to 40) production after 24 hrs by ELISA	B	BAO_0000219	cell-based format	Homo sapiens	None	None	HEK293	None	CHEMBL4822	Beta-secretase 1	Homo sapiens	SINGLE PROTEIN	CHEMBL1152701	1	Scientific Literature	Bioorg. Med. Chem.	2009	CHEMBL3307715
CHEMBL501029		0	677.85	2	5.68	33	C[C@@H](NC(=O)c1cc(C(=O)N[C@@H](Cc2ccccc2)[C@H](O)CNCCC2CCN(Cc3ccccc3)CC2)cc([N+](=O)[O-])c1)c1ccccc1	IC50	'<'	1000.0	nM				UO_0000065					False	CHEMBL1036726	Inhibition of BACE1 in HEK293 cells transfected with human betaAPP695 mutant assessed as inhibition of amyloid beta (1 to 40) production after 24 hrs by ELISA	B	BAO_0000219	cell-based format	Homo sapiens	None	None	HEK293	None	CHEMBL4822	Beta-secretase 1	Homo sapiens	SINGLE PROTEIN	CHEMBL1152701	1	Scientific Literature	Bioorg. Med. Chem.	2009	CHEMBL3307715
CHEMBL505994		0	657.81	1	4.59	rac-23	CCCN(CCC)C(=O)c1cc(C(=O)N[C@@H](Cc2ccccc2)C(O)C(=O)NCC2CCN(Cc3ccccc3)CC2)cc([N+](=O)[O-])c1	IC50	'<'	1000.0	nM				UO_0000065					False	CHEMBL1036726	Inhibition of BACE1 in HEK293 cells transfected with human betaAPP695 mutant assessed as inhibition of amyloid beta (1 to 40) production after 24 hrs by ELISA	B	BAO_0000219	cell-based format	Homo sapiens	None	None	HEK293	None	CHEMBL4822	Beta-secretase 1	Homo sapiens	SINGLE PROTEIN	CHEMBL1152701	1	Scientific Literature	Bioorg. Med. Chem.	2009	CHEMBL3307715
CHEMBL503136		0	733.98	1	4.89	14	CC(C)C[C@H](NC(=O)c1cc(C(=O)N[C@H](C)c2ccccc2)cc(N(C)S(C)(=O)=O)c1)[C@@H](O)C[C@@H](C)C(=O)NC1CCN(Cc2ccccc2)CC1	IC50	'<'	1000.0	nM				UO_0000065					False	CHEMBL1036726	Inhibition of BACE1 in HEK293 cells transfected with human betaAPP695 mutant assessed as inhibition of amyloid beta (1 to 40) production after 24 hrs by ELISA	B	BAO_0000219	cell-based format	Homo sapiens	None	None	HEK293	None	CHEMBL4822	Beta-secretase 1	Homo sapiens	SINGLE PROTEIN	CHEMBL1152701	1	Scientific Literature	Bioorg. Med. Chem.	2009	CHEMBL3307715
CHEMBL503126		0	734.96	1	3.95	13	CC(C)C[C@H](NC(=O)c1cc(C(=O)N[C@H](C)c2ccccc2)cc(N(C)S(C)(=O)=O)c1)[C@@H](O)C[C@@H](C)C(=O)NN1CCN(Cc2ccccc2)CC1	IC50	'<'	1000.0	nM				UO_0000065					False	CHEMBL1036726	Inhibition of BACE1 in HEK293 cells transfected with human betaAPP695 mutant assessed as inhibition of amyloid beta (1 to 40) production after 24 hrs by ELISA	B	BAO_0000219	cell-based format	Homo sapiens	None	None	HEK293	None	CHEMBL4822	Beta-secretase 1	Homo sapiens	SINGLE PROTEIN	CHEMBL1152701	1	Scientific Literature	Bioorg. Med. Chem.	2009	CHEMBL3307715
CHEMBL61236		0	144.18	0	1.82	2	Nc1ccc2ccccc2n1	Inhibition	'='	30.0	%				UO_0000187					False	CHEMBL919509	Inhibition of human BACE1 at 1 mM	B	BAO_0000357	single protein format	Homo sapiens	None	None	None	None	CHEMBL4822	Beta-secretase 1	Homo sapiens	SINGLE PROTEIN	CHEMBL1142945	1	Scientific Literature	J. Med. Chem.	2007	None
CHEMBL1080087		0	527.42	1	3.44	8	O=C(CN1C(=O)/C(=N\NC(=O)c2cc([N+](=O)[O-])ccc2O)c2ccccc21)Nc1ccc(C(F)(F)F)cc1	Inhibition	'='	74.6	%				UO_0000187					False	CHEMBL1113135	Inhibition of human recombinant BACE1	B	BAO_0000357	single protein format	Homo sapiens	None	None	None	None	CHEMBL4822	Beta-secretase 1	Homo sapiens	SINGLE PROTEIN	CHEMBL1154387	1	Scientific Literature	Bioorg. Med. Chem. Lett.	2009	None
CHEMBL455081		0	650.84	2	5.91	37	C[C@@H](NC(=O)c1cccc(C(=O)N[C@@H](Cc2ccccc2)[C@H](O)CNCCC2CCN(Cc3ccccc3)CC2)c1)c1ccc(F)cc1	IC50	'<'	1000.0	nM				UO_0000065					False	CHEMBL1036726	Inhibition of BACE1 in HEK293 cells transfected with human betaAPP695 mutant assessed as inhibition of amyloid beta (1 to 40) production after 24 hrs by ELISA	B	BAO_0000219	cell-based format	Homo sapiens	None	None	HEK293	None	CHEMBL4822	Beta-secretase 1	Homo sapiens	SINGLE PROTEIN	CHEMBL1152701	1	Scientific Literature	Bioorg. Med. Chem.	2009	CHEMBL3307715
CHEMBL1097337		0	688.84	1	3.25	3s	CCCN(CCC)C(=O)c1cc(C)cc(C(=O)N[C@@H](Cc2cc(F)cc(F)c2)[C@H](O)[C@H]2CN(S(=O)(=O)c3c(C)nn(C)c3C)CCN2)c1	Ki	'='	970.0	nM	6.01			UO_0000065	8.73	0.17	2.76	4.39	False	CHEMBL1109071	Inhibition oh BACE1	B	BAO_0000357	single protein format	None	None	None	None	None	CHEMBL4822	Beta-secretase 1	Homo sapiens	SINGLE PROTEIN	CHEMBL1157894	1	Scientific Literature	Bioorg. Med. Chem. Lett.	2010	None
CHEMBL1097356		0	606.76	1	4.71	12	CCCN(CCC)C(=O)c1cc(C)cc(C(=O)N[C@@H](Cc2cc(F)cc(F)c2)[C@H](O)[C@H]2CN(Cc3ccccc3)CCN2)c1	IC50	'='	120.0	nM	6.92			UO_0000065	11.41	0.21	2.21	8.15	False	CHEMBL1109071	Inhibition oh BACE1	B	BAO_0000357	single protein format	None	None	None	None	None	CHEMBL4822	Beta-secretase 1	Homo sapiens	SINGLE PROTEIN	CHEMBL1157894	1	Scientific Literature	Bioorg. Med. Chem. Lett.	2010	None
CHEMBL190644		0	418.93	0	4.21	3	CCOCCCNC(=O)c1cc(NC(=O)Nc2cccc(Cl)c2)ccc1N(C)C	IC50	'='	97.0	nM	7.01			UO_0000065	16.74	0.33	2.80	8.48	False	CHEMBL830893	Inhibitory concentration against beta-site APP cleaving enzyme (BACE-1) by fluorescence resonance energy transfer assay	B	BAO_0000357	single protein format	Homo sapiens	None	None	None	None	CHEMBL4822	Beta-secretase 1	Homo sapiens	SINGLE PROTEIN	CHEMBL1144345	1	Scientific Literature	J. Med. Chem.	2005	None
CHEMBL190644		0	418.93	0	4.21	3	CCOCCCNC(=O)c1cc(NC(=O)Nc2cccc(Cl)c2)ccc1N(C)C	Ki	'='	9800.0	nM	5.01			UO_0000065	11.96	0.24	0.80	6.06	False	CHEMBL838759	Predicted binding affinity for beta secretase by linear interaction energy continuum electrostatics	B	BAO_0000357	single protein format	Homo sapiens	None	None	None	None	CHEMBL4822	Beta-secretase 1	Homo sapiens	SINGLE PROTEIN	CHEMBL1144345	1	Scientific Literature	J. Med. Chem.	2005	None
CHEMBL575326		0	370.37	0	3.52	13	O=C(Nc1nc2ccncc2[nH]1)c1ccc2c(c1)Nc1ccccc1NC2=O	Ki	'='	309.0	nM	6.51			UO_0000065	17.58	0.32	2.99	5.82	False	CHEMBL1045676	Inhibition of human recombinant BACE1 by FRET assay	B	BAO_0000357	single protein format	Homo sapiens	None	None	None	None	CHEMBL4822	Beta-secretase 1	Homo sapiens	SINGLE PROTEIN	CHEMBL1154184	1	Scientific Literature	J. Med. Chem.	2009	None
CHEMBL236852		0	393.51	0	4.21	6d	CCCOc1ccc(-c2scc(-c3ccccc3)c2CC(=O)N=C(N)N)cc1	IC50	'='	680.0	nM	6.17			UO_0000065	15.67	0.30	1.96	6.80	False	CHEMBL899464	Inhibition of BACE1 by FRET assay	B	BAO_0000357	single protein format	None	None	None	None	None	CHEMBL4822	Beta-secretase 1	Homo sapiens	SINGLE PROTEIN	CHEMBL1137439	1	Scientific Literature	Bioorg. Med. Chem. Lett.	2007	None
CHEMBL567654		0	453.26	0	4.02	31	NC1=NC(c2ccc(OC(F)(F)F)cc2)(c2cccc(Br)c2)C2=NCCCN12	EC50	'='	1600.0	nM	5.80			UO_0000065	12.79	0.28	1.78	9.17	False	CHEMBL1061267	Inhibition of BACE1 expressed in CHO cells co-expressing human wild type APP protein by ELISA	B	BAO_0000219	cell-based format	None	None	None	CHO	None	CHEMBL4822	Beta-secretase 1	Homo sapiens	SINGLE PROTEIN	CHEMBL1155232	1	Scientific Literature	J. Med. Chem.	2009	CHEMBL3308072
CHEMBL1214157		0	451.79	1	5.15	9a	O=C(Cc1ccccc1Cl)Nc1cc(Br)ccc1OCCN1CCCCC1	IC50	'>'	44250.0	nM				UO_0000065					False	CHEMBL1219958	Inhibition of BACE1 at 20 ug/ml by FRET assay	B	BAO_0000357	single protein format	None	None	None	None	None	CHEMBL4822	Beta-secretase 1	Homo sapiens	SINGLE PROTEIN	CHEMBL1212843	1	Scientific Literature	Bioorg. Med. Chem.	2010	None
CHEMBL1224769	TOPSENTINOL K TRISULFATE	0	766.88	2	5.55	3	CC(C)C(/C=C\[C@@H](C)[C@H]1CC[C@H]2[C@@H]3C[C@H](OS(=O)(=O)[O-])[C@H]4C[C@H](OS(=O)(=O)[O-])[C@@H](OS(=O)(=O)[O-])C[C@]4(C)[C@H]3CC[C@@]21C)C(C)C.[Na+].[Na+].[Na+]	IC50	'='	1200.0	nM	5.92			UO_0000065	8.45	0.18	0.37	3.10	False	CHEMBL1228671	Inhibition of BACE1-mediated cleavage of amyloid precursor protein after 16 hrs by spectrophotometry	B	BAO_0000357	single protein format	None	None	None	None	None	CHEMBL4822	Beta-secretase 1	Homo sapiens	SINGLE PROTEIN	CHEMBL1221403	1	Scientific Literature	J. Nat. Prod.	2010	None
CHEMBL1203968		0	417.36	0	3.21	14	Cl.Cl.O=C1N=C(NC2CCCCC2)C2(CCNCC2)N1c1cccc(F)c1	IC50						Not Determined						False	CHEMBL1032300	Inhibition of BACE1 in HEK293 cells assessed as sAPPbeta levels by electrochemiluminescence assay	B	BAO_0000219	cell-based format	Homo sapiens	None	None	HEK293	None	CHEMBL4822	Beta-secretase 1	Homo sapiens	SINGLE PROTEIN	CHEMBL1140155	1	Scientific Literature	J. Med. Chem.	2008	CHEMBL3307715
CHEMBL138386		0	596.77	2	1.44	4	CC(C)[C@H](N)C(=O)N[C@@H](C)C(=O)N[C@@H](Cc1ccccc1)[C@@H](O)C[C@@H](C)C(=O)N[C@H](C(=O)NCc1ccncc1)C(C)C	IC50	'='	190.0	nM	6.72			UO_0000065	11.26	0.21	5.28	3.83	False	CHEMBL653509	In vitro inhibitory activity against Beta-secretase 1 in human HEK293 cells	B	BAO_0000219	cell-based format	None	None	None	HEK293	None	CHEMBL4822	Beta-secretase 1	Homo sapiens	SINGLE PROTEIN	CHEMBL1146699	1	Scientific Literature	Bioorg. Med. Chem. Lett.	2004	CHEMBL3307715
CHEMBL84834		0	625.81	2	2.26	9	CCC[C@H](NC(=O)[C@@H](O)C(C)C)C(=O)N[C@@H](Cc1ccccc1)[C@@H](O)C[C@@H](C)C(=O)N[C@H](C(=O)NCc1ccncc1)C(C)C	IC50	'='	550.0	nM	6.26			UO_0000065	10.00	0.19	4.00	3.69	False	CHEMBL653509	In vitro inhibitory activity against Beta-secretase 1 in human HEK293 cells	B	BAO_0000219	cell-based format	None	None	None	HEK293	None	CHEMBL4822	Beta-secretase 1	Homo sapiens	SINGLE PROTEIN	CHEMBL1146699	1	Scientific Literature	Bioorg. Med. Chem. Lett.	2004	CHEMBL3307715
CHEMBL190346		0	322.42	0	3.50	2	CCSc1nsc(NC(=O)Nc2cccc(C(C)=O)c2)n1	Ki	'='	28800.0	nM	4.54			UO_0000065	14.08	0.30	1.04	5.41	False	CHEMBL838759	Predicted binding affinity for beta secretase by linear interaction energy continuum electrostatics	B	BAO_0000357	single protein format	Homo sapiens	None	None	None	None	CHEMBL4822	Beta-secretase 1	Homo sapiens	SINGLE PROTEIN	CHEMBL1144345	1	Scientific Literature	J. Med. Chem.	2005	None
CHEMBL2347214		0	382.32	0	2.81	14c	C[C@]1(c2cc(NC(=O)c3ccc(F)cn3)ccc2F)N=C(N)OCC1(F)F	IC50	'='	66.0	nM	7.18			UO_0000065	18.78	0.36	4.37	8.01	False	CHEMBL2353183	Inhibition of human BACE1 using MR121-labeled substrate incubated for 4 mins prior to substrate addition measured after 2 mins by spectrophotometric analysis	B	BAO_0000357	single protein format	Homo sapiens	None	None	None	None	CHEMBL4822	Beta-secretase 1	Homo sapiens	SINGLE PROTEIN	CHEMBL2346595	1	Scientific Literature	J. Med. Chem.	2013	None
CHEMBL269158		0	167.60	0	1.80	2	Nc1nc2ccc(Cl)cc2[nH]1	Inhibition	'='	34.0	%				UO_0000187					False	CHEMBL1227790	Binding affinity to BACE1 at 2 mM by surface plasmon resonance assay	B	BAO_0000357	single protein format	None	None	None	None	None	CHEMBL4822	Beta-secretase 1	Homo sapiens	SINGLE PROTEIN	CHEMBL1221253	1	Scientific Literature	Bioorg. Med. Chem. Lett.	2010	None
CHEMBL1221976		0	342.83	0	3.37	12a	Nc1nc2cc(Cl)ccc2n1CCCC(=O)NCc1ccccc1	IC50	'='	1403000.0	nM	2.85			UO_0000065	8.32	0.16	-0.52	3.91	False	CHEMBL1227791	Inhibition of BACE1 assessed as amyloid beta secretion by cell based assay	B	BAO_0000219	cell-based format	None	None	None	None	None	CHEMBL4822	Beta-secretase 1	Homo sapiens	SINGLE PROTEIN	CHEMBL1221253	1	Scientific Literature	Bioorg. Med. Chem. Lett.	2010	None
CHEMBL1222298		0	364.88	0	3.16	14k	CC[C@@H](CC(=O)NCC1CCOCC1)n1c(N)nc2cc(Cl)ccc21	IC50	'>'	1000000.0	nM		Outside typical range		UO_0000065					False	CHEMBL1227791	Inhibition of BACE1 assessed as amyloid beta secretion by cell based assay	B	BAO_0000219	cell-based format	None	None	None	None	None	CHEMBL4822	Beta-secretase 1	Homo sapiens	SINGLE PROTEIN	CHEMBL1221253	1	Scientific Literature	Bioorg. Med. Chem. Lett.	2010	None
CHEMBL1222365		0	374.85	0	4.07	14p	CC[C@@H](CC(=O)NCc1ccc(F)cc1)n1c(N)nc2cc(Cl)ccc21	IC50	'='	264000.0	nM		Outside typical range		UO_0000065					False	CHEMBL1227791	Inhibition of BACE1 assessed as amyloid beta secretion by cell based assay	B	BAO_0000219	cell-based format	None	None	None	None	None	CHEMBL4822	Beta-secretase 1	Homo sapiens	SINGLE PROTEIN	CHEMBL1221253	1	Scientific Literature	Bioorg. Med. Chem. Lett.	2010	None
CHEMBL3086243		0	572.66	2	5.16	4b	CC(C)(C)OC(=O)N1CCN(c2cccc(C=O)c2NC(=O)[C@@H](NC(=O)OCc2ccccc2)c2ccccc2)CC1	IC50	'='	14300.0	nM	4.84			UO_0000065	8.46	0.16	-0.32	4.13	False	CHEMBL3088976	Inhibition of human recombinant BACE1 using [acetyl-C(W8044Eu)-EVNLDAEFK-QSY7] as substrate by TR-FRET assay	B	BAO_0000357	single protein format	Homo sapiens	None	None	None	None	CHEMBL4822	Beta-secretase 1	Homo sapiens	SINGLE PROTEIN	CHEMBL3085758	1	Scientific Literature	Eur. J. Med. Chem.	2013	None
CHEMBL2322830		0	432.57	1	5.73	22	O=C(Cc1ccc(-c2ccccc2)cc1)NCc1ccc(CN2Cc3ccccc3C2)cc1	Inhibition	'='	21.7	%				UO_0000187					False	CHEMBL2328007	Inhibition of BACE1 (unknown origin) -mediated sAP-APP production expressed in HEK293 cells coexpressing N-terminal alkaline phosphate tagged APP at 100 uM after 24 hrs by spectrophotometric analysis	B	BAO_0000219	cell-based format	Homo sapiens	None	None	HEK293	None	CHEMBL4822	Beta-secretase 1	Homo sapiens	SINGLE PROTEIN	CHEMBL2321672	1	Scientific Literature	J. Med. Chem.	2013	CHEMBL3307715
CHEMBL2322535		0	362.45	0	4.37	9	CC(C(=O)NCc1ccc(CN)cc1)c1ccc(-c2ccccc2)c(F)c1	Inhibition	'='	51.7	%				UO_0000187					False	CHEMBL2328012	Inhibition of recombinant BACE1 (unknown origin) using FAM-SEVNLDAEFK-TAMRA as substrate at 100 uM incubated for 30 mins prior to substrate addition by fluorimetric analysis relative to control	B	BAO_0000357	single protein format	Homo sapiens	None	None	None	None	CHEMBL4822	Beta-secretase 1	Homo sapiens	SINGLE PROTEIN	CHEMBL2321672	1	Scientific Literature	J. Med. Chem.	2013	None
CHEMBL1221922		0	225.68	0	1.65	3	Nc1nc2cc(Cl)ccc2n1CCCO	IC50	'='	770000.0	nM	3.11			UO_0000065	13.80	0.28	1.46	4.86	False	CHEMBL1227791	Inhibition of BACE1 assessed as amyloid beta secretion by cell based assay	B	BAO_0000219	cell-based format	None	None	None	None	None	CHEMBL4822	Beta-secretase 1	Homo sapiens	SINGLE PROTEIN	CHEMBL1221253	1	Scientific Literature	Bioorg. Med. Chem. Lett.	2010	None
CHEMBL2443371		0	482.55	0	4.02	6b	CC1=C(C(=O)Nc2nccs2)C(c2ccc([N+](=O)[O-])cc2)C(C(=O)Nc2nccs2)=C(C)N1	Inhibition	'='	46.76	%				UO_0000187					False	CHEMBL2447326	Inhibition of recombinant human BACE-1 using SEVNLDAEFK as substrate at 50 uM after 90 mins by FRET assay	B	BAO_0000357	single protein format	Homo sapiens	None	None	None	None	CHEMBL4822	Beta-secretase 1	Homo sapiens	SINGLE PROTEIN	CHEMBL2440001	1	Scientific Literature	Bioorg. Med. Chem.	2013	None
CHEMBL256372		0	602.77	1	3.94	2v	CCCN(CCC)C(=O)c1cc(C)cc(C(=O)N[C@@H](Cc2cc(F)cc(F)c2)[C@H](O)[C@H]2C[C@@H](OCCN(C)C)CCN2)c1	IC50	'='	26.0	nM	7.58			UO_0000065	12.58	0.24	3.65	8.06	False	CHEMBL946838	Inhibition of human BACE1	B	BAO_0000357	single protein format	Homo sapiens	None	None	None	None	CHEMBL4822	Beta-secretase 1	Homo sapiens	SINGLE PROTEIN	CHEMBL1142255	1	Scientific Literature	Bioorg. Med. Chem. Lett.	2008	None
CHEMBL257645		0	589.72	1	4.02	2u	CCCN(CCC)C(=O)c1cc(C)cc(C(=O)N[C@@H](Cc2cc(F)cc(F)c2)[C@H](O)[C@H]2C[C@@H](OCCOC)CCN2)c1	IC50	'='	4.0	nM	8.40			UO_0000065	14.24	0.27	4.38	8.39	False	CHEMBL946838	Inhibition of human BACE1	B	BAO_0000357	single protein format	Homo sapiens	None	None	None	None	CHEMBL4822	Beta-secretase 1	Homo sapiens	SINGLE PROTEIN	CHEMBL1142255	1	Scientific Literature	Bioorg. Med. Chem. Lett.	2008	None
CHEMBL256904		0	619.80	2	6.24	2m	CCCN(CCC)C(=O)c1cc(C)cc(C(=O)N[C@@H](Cc2cc(F)cc(F)c2)[C@H](O)[C@H]2C[C@@H](CCc3ccccc3)CCN2)c1	IC50	'='	191.0	nM	6.72			UO_0000065	10.84	0.20	0.48	8.23	False	CHEMBL946838	Inhibition of human BACE1	B	BAO_0000357	single protein format	Homo sapiens	None	None	None	None	CHEMBL4822	Beta-secretase 1	Homo sapiens	SINGLE PROTEIN	CHEMBL1142255	1	Scientific Literature	Bioorg. Med. Chem. Lett.	2008	None
CHEMBL258083		0	557.73	2	5.41	2h	CCC[C@H]1CCN[C@@H]([C@@H](O)[C@H](Cc2cc(F)cc(F)c2)NC(=O)c2cc(C)cc(C(=O)N(CCC)CCC)c2)C1	IC50	'='	70.0	nM	7.16			UO_0000065	12.83	0.24	1.74	8.76	False	CHEMBL946838	Inhibition of human BACE1	B	BAO_0000357	single protein format	Homo sapiens	None	None	None	None	CHEMBL4822	Beta-secretase 1	Homo sapiens	SINGLE PROTEIN	CHEMBL1142255	1	Scientific Literature	Bioorg. Med. Chem. Lett.	2008	None
CHEMBL270153		0	515.65	1	4.38	2g	CCCN(CCC)C(=O)c1cc(C)cc(C(=O)N[C@@H](Cc2cc(F)cc(F)c2)[C@H](O)[C@H]2CCCCN2)c1	IC50	'='	130.0	nM	6.89			UO_0000065	13.35	0.25	2.51	8.43	True	CHEMBL946838	Inhibition of human BACE1	B	BAO_0000357	single protein format	Homo sapiens	None	None	None	None	CHEMBL4822	Beta-secretase 1	Homo sapiens	SINGLE PROTEIN	CHEMBL1142255	1	Scientific Literature	Bioorg. Med. Chem. Lett.	2008	None
CHEMBL1210360		0	655.74	2	5.69	42	CCOc1cc(C(=O)N[C@@H](Cc2ccccc2)[C@H](O)CNCc2cccc(C(F)(F)F)c2)cc(N(c2ccccc2)S(C)(=O)=O)c1	IC50	'='	41.0	nM	7.39			UO_0000065	11.27	0.22	1.70	6.84	False	CHEMBL1211671	Inhibition of BACE1 assessed as inhibition of amyloid beta-42 production by cell based assay	B	BAO_0000219	cell-based format	None	None	None	None	None	CHEMBL4822	Beta-secretase 1	Homo sapiens	SINGLE PROTEIN	CHEMBL1208699	1	Scientific Literature	Bioorg. Med. Chem. Lett.	2010	None
CHEMBL2442224		0	664.81	1	3.33	20, KMI-1574	CCc1nnc(NC(=O)[C@H](O)[C@H](Cc2ccccc2)NC(=O)c2cc(C(=O)N[C@H](C)c3ccccc3)cc(N(C)S(C)(=O)=O)c2)s1	Inhibition	'='	51.0	%				UO_0000187					False	CHEMBL2445098	Inhibition of recombinant human BACE1 at 0.2 uM by FRET analysis	B	BAO_0000357	single protein format	Homo sapiens	None	None	None	None	CHEMBL4822	Beta-secretase 1	Homo sapiens	SINGLE PROTEIN	CHEMBL2440003	1	Scientific Literature	Bioorg. Med. Chem.	2013	None
CHEMBL2442227		0	713.84	1	3.83	23, KMI-1888	C[C@@H](NC(=O)c1cc(C(=O)N[C@@H](Cc2ccccc2)[C@@H](O)C(=O)Nc2nnc(-c3ccncc3)s2)cc(N(C)S(C)(=O)=O)c1)c1ccccc1	Inhibition	'='	49.0	%				UO_0000187					False	CHEMBL2445099	Inhibition of recombinant human BACE1 at 2 uM by FRET analysis	B	BAO_0000357	single protein format	Homo sapiens	None	None	None	None	CHEMBL4822	Beta-secretase 1	Homo sapiens	SINGLE PROTEIN	CHEMBL2440003	1	Scientific Literature	Bioorg. Med. Chem.	2013	None
CHEMBL2442240		0	693.80	1	3.16	16, KMI-1788	COC(=O)c1cnc(NC(=O)[C@H](O)[C@H](Cc2ccccc2)NC(=O)c2cc(C(=O)N[C@H](C)c3ccccc3)cc(N(C)S(C)(=O)=O)c2)s1	Inhibition	'='	87.0	%				UO_0000187					False	CHEMBL2445099	Inhibition of recombinant human BACE1 at 2 uM by FRET analysis	B	BAO_0000357	single protein format	Homo sapiens	None	None	None	None	CHEMBL4822	Beta-secretase 1	Homo sapiens	SINGLE PROTEIN	CHEMBL2440003	1	Scientific Literature	Bioorg. Med. Chem.	2013	None
CHEMBL2443370		0	455.57	0	4.32	6a	CC1=C(C(=O)Nc2nc(C)cs2)C(c2ccco2)C(C(=O)Nc2nc(C)cs2)=C(C)N1	Inhibition	'='	95.12	%				UO_0000187					False	CHEMBL2447326	Inhibition of recombinant human BACE-1 using SEVNLDAEFK as substrate at 50 uM after 90 mins by FRET assay	B	BAO_0000357	single protein format	Homo sapiens	None	None	None	None	CHEMBL4822	Beta-secretase 1	Homo sapiens	SINGLE PROTEIN	CHEMBL2440001	1	Scientific Literature	Bioorg. Med. Chem.	2013	None
CHEMBL2443373		0	510.60	1	4.64	6d	CC1=C(C(=O)Nc2nc(C)cs2)C(c2ccc([N+](=O)[O-])cc2)C(C(=O)Nc2nc(C)cs2)=C(C)N1	Inhibition	'='	77.22	%				UO_0000187					False	CHEMBL2447325	Inhibition of recombinant human BACE-1 using SEVNLDAEFK as substrate at 10 uM after 90 mins by FRET assay	B	BAO_0000357	single protein format	Homo sapiens	None	None	None	None	CHEMBL4822	Beta-secretase 1	Homo sapiens	SINGLE PROTEIN	CHEMBL2440001	1	Scientific Literature	Bioorg. Med. Chem.	2013	None
CHEMBL2443381		0	422.45	0	3.12	6l	CC1=C(C(=O)Nc2cc(C)on2)C(c2ccc[nH]2)C(C(=O)Nc2cc(C)on2)=C(C)N1	Inhibition	'='	57.39	%				UO_0000187					False	CHEMBL2447326	Inhibition of recombinant human BACE-1 using SEVNLDAEFK as substrate at 50 uM after 90 mins by FRET assay	B	BAO_0000357	single protein format	Homo sapiens	None	None	None	None	CHEMBL4822	Beta-secretase 1	Homo sapiens	SINGLE PROTEIN	CHEMBL2440001	1	Scientific Literature	Bioorg. Med. Chem.	2013	None
CHEMBL2322534		0	346.43	0	3.38	8	NCc1ccc(CNC(=O)Cc2ccc(-c3ccccc3)c(O)c2)cc1	Inhibition	'='	28.1	%				UO_0000187					False	CHEMBL2328012	Inhibition of recombinant BACE1 (unknown origin) using FAM-SEVNLDAEFK-TAMRA as substrate at 100 uM incubated for 30 mins prior to substrate addition by fluorimetric analysis relative to control	B	BAO_0000357	single protein format	Homo sapiens	None	None	None	None	CHEMBL4822	Beta-secretase 1	Homo sapiens	SINGLE PROTEIN	CHEMBL2321672	1	Scientific Literature	J. Med. Chem.	2013	None
CHEMBL2322833		0	444.45	0	3.67	1	NCc1ccc(CNC(=O)Cc2ccc(-c3ccccc3)cc2)cc1.O=C(O)C(F)(F)F	Inhibition	'='	35.6	%				UO_0000187					False	CHEMBL2328012	Inhibition of recombinant BACE1 (unknown origin) using FAM-SEVNLDAEFK-TAMRA as substrate at 100 uM incubated for 30 mins prior to substrate addition by fluorimetric analysis relative to control	B	BAO_0000357	single protein format	Homo sapiens	None	None	None	None	CHEMBL4822	Beta-secretase 1	Homo sapiens	SINGLE PROTEIN	CHEMBL2321672	1	Scientific Literature	J. Med. Chem.	2013	None
CHEMBL1224770	POLASTEROL B	0	458.73	1	5.99	4	C=C(C)C(/C=C\[C@@H](C)[C@H]1CC[C@H]2[C@@H]3C[C@H](O)[C@H]4C[C@H](O)[C@@H](O)C[C@]4(C)[C@H]3CC[C@@]21C)C(C)C	Inhibition						Not Active						False	CHEMBL1228671	Inhibition of BACE1-mediated cleavage of amyloid precursor protein after 16 hrs by spectrophotometry	B	BAO_0000357	single protein format	None	None	None	None	None	CHEMBL4822	Beta-secretase 1	Homo sapiens	SINGLE PROTEIN	CHEMBL1221403	1	Scientific Literature	J. Nat. Prod.	2010	None
CHEMBL2347194		0	399.76	0	2.72	14n	C[C@]1(c2cc(NC(=O)c3ncc(Cl)cn3)ccc2F)N=C(N)OCC1(F)F	Ratio IC50	'='	3.0										False	CHEMBL2350617	Selectivity ratio of IC50 for human BACE1 to IC50 for BACE1 in HEK293 cells	B	BAO_0000219	cell-based format	Homo sapiens	None	None	HEK293	None	CHEMBL4822	Beta-secretase 1	Homo sapiens	SINGLE PROTEIN	CHEMBL2346595	1	Scientific Literature	J. Med. Chem.	2013	CHEMBL3307715
CHEMBL505749		0	643.79	1	4.34	rac-22	CCCN(CCC)C(=O)c1cc(C(=O)N[C@@H](Cc2ccccc2)C(O)C(=O)NC2CCN(Cc3ccccc3)CC2)cc([N+](=O)[O-])c1	IC50	'<'	1000.0	nM				UO_0000065					False	CHEMBL1036726	Inhibition of BACE1 in HEK293 cells transfected with human betaAPP695 mutant assessed as inhibition of amyloid beta (1 to 40) production after 24 hrs by ELISA	B	BAO_0000219	cell-based format	Homo sapiens	None	None	HEK293	None	CHEMBL4822	Beta-secretase 1	Homo sapiens	SINGLE PROTEIN	CHEMBL1152701	1	Scientific Literature	Bioorg. Med. Chem.	2009	CHEMBL3307715
CHEMBL501507		0	743.90	1	4.20	rac-19	C[C@@H](NC(=O)c1cc(C(=O)N[C@@H](Cc2ccccc2)C(O)C(=O)NC2CCN(Cc3ccccc3)CC2)cc(N(C)S(C)(=O)=O)c1)c1ccc(F)cc1	IC50	'<'	1000.0	nM				UO_0000065					False	CHEMBL1036726	Inhibition of BACE1 in HEK293 cells transfected with human betaAPP695 mutant assessed as inhibition of amyloid beta (1 to 40) production after 24 hrs by ELISA	B	BAO_0000219	cell-based format	Homo sapiens	None	None	HEK293	None	CHEMBL4822	Beta-secretase 1	Homo sapiens	SINGLE PROTEIN	CHEMBL1152701	1	Scientific Literature	Bioorg. Med. Chem.	2009	CHEMBL3307715
CHEMBL78946		0	893.01	3	-1.74	OM99-2	CC(C)C[C@H](NC(=O)[C@H](CC(N)=O)NC(=O)[C@@H](NC(=O)[C@@H](N)CCC(=O)O)C(C)C)[C@@H](O)C[C@@H](C)C(=O)N[C@@H](C)C(=O)N[C@@H](CCC(=O)O)C(=O)N[C@@H](Cc1ccccc1)C(=O)O	Inhibition	'='	102.09	%				UO_0000187					True	CHEMBL1020484	Inhibition of BACE1 at 2 ug/ml by FRET assay	B	BAO_0000357	single protein format	None	None	None	None	None	CHEMBL4822	Beta-secretase 1	Homo sapiens	SINGLE PROTEIN	CHEMBL1139256	1	Scientific Literature	Bioorg. Med. Chem.	2008	None
CHEMBL1094664		0	804.93	3	2.27	28, KMI-810	CC(C)C[C@H](NC(=O)[C@@H](NC(=O)[C@@H](N)CNC(=O)c1cc(O)ccc1O)C(C)C)C(=O)N[C@@H](Cc1ccccc1)[C@@H](O)C(=O)Nc1cccc(-c2noc(=S)[nH]2)c1	IC50	'='	10.6	nM	7.97			UO_0000065	9.91	0.19	5.70	2.91	False	CHEMBL1121355	Inhibition of human BACE1 by FRET assay	B	BAO_0000357	single protein format	Homo sapiens	None	None	None	None	CHEMBL4822	Beta-secretase 1	Homo sapiens	SINGLE PROTEIN	CHEMBL1158556	1	Scientific Literature	Bioorg. Med. Chem.	2010	None
CHEMBL2314793		0	613.71	2	6.35	(R)-2c	O=C(N[C@@H](C(=O)Nc1cc(C(O)CNCc2ccccc2)ccc1C(=O)c1ccccc1)c1ccccc1)OCc1ccccc1	IC50	'>'	1200.0	nM				UO_0000065					False	CHEMBL2318426	Inhibition of BACE1 in human SHSY5Y cells expressing APP NFEV and wild-type alpha-cleavage site	B	BAO_0000219	cell-based format	Homo sapiens	None	None	SH-SY5Y	None	CHEMBL4822	Beta-secretase 1	Homo sapiens	SINGLE PROTEIN	CHEMBL2311364	1	Scientific Literature	Bioorg. Med. Chem. Lett.	2013	CHEMBL3307740
CHEMBL2314784		0	510.64	2	5.14	(S)-1c	CC(C)(C)OC(=O)N1CCN(c2cccc3c2NC(=O)[C@H](Cc2ccccc2)N=C3c2ccccc2)CC1	Inhibition						Not Active						False	CHEMBL2318424	Inhibition of human recombinant BACE-1 using acetyl-C(W8044-Eu)-EVNLDAEFK-QSY7 as substrate at 100 uM by TR-FRET assay	B	BAO_0000357	single protein format	Homo sapiens	None	None	None	None	CHEMBL4822	Beta-secretase 1	Homo sapiens	SINGLE PROTEIN	CHEMBL2311364	1	Scientific Literature	Bioorg. Med. Chem. Lett.	2013	None
CHEMBL2178143		0	443.54	0	2.71	45	Cc1cnc(N2C[C@H]3C(=O)N(C)C(=N)N[C@@]3(c3cc(-c4cccc(C#N)c4)cs3)C2)nc1	IC50	'='	29.0	nM	7.54			UO_0000065	16.99	0.32	4.83	6.92	False	CHEMBL2183852	Inhibition of BACE1 in HEK293 cells	B	BAO_0000219	cell-based format	Homo sapiens	None	None	HEK293	None	CHEMBL4822	Beta-secretase 1	Homo sapiens	SINGLE PROTEIN	CHEMBL2177036	1	Scientific Literature	J. Med. Chem.	2012	CHEMBL3307715
CHEMBL2178719		0	463.95	0	3.06	44	CN1C(=N)N[C@@]2(c3cc(-c4cccc(C#N)c4)cs3)CN(c3ncc(Cl)cn3)C[C@H]2C1=O	Ki	'='	7.0	nM	8.15			UO_0000065	17.58	0.35	5.09	7.48	False	CHEMBL2183861	Inhibition of BACE1	B	BAO_0000357	single protein format	None	None	None	None	None	CHEMBL4822	Beta-secretase 1	Homo sapiens	SINGLE PROTEIN	CHEMBL2177036	1	Scientific Literature	J. Med. Chem.	2012	None
CHEMBL2178152		0	499.64	0	4.30	35	CC#Cc1cncc(-c2csc([C@]34CN(c5cccc(OC(C)C)c5)C[C@H]3C(=O)N(C)C(=N)N4)c2)c1	IC50	'='	13.0	nM	7.89			UO_0000065	15.78	0.30	3.59	9.67	False	CHEMBL2183852	Inhibition of BACE1 in HEK293 cells	B	BAO_0000219	cell-based format	Homo sapiens	None	None	HEK293	None	CHEMBL4822	Beta-secretase 1	Homo sapiens	SINGLE PROTEIN	CHEMBL2177036	1	Scientific Literature	J. Med. Chem.	2012	CHEMBL3307715
CHEMBL3680867		0	397.33	0	2.70	BDBM124145	C[C@]1(c2cc(NC(=O)c3cnc(C(F)F)cn3)ccc2F)N=C(N)OC[C@@H]1F	IC50	'='	5.0	nM	8.30		253231	UO_0000065	20.89	0.40	5.60	8.10	False	CHEMBL3705196	Inhibition Assay: The assay uses the principle of inhibition of human TMEM27 cleavage by endogenous cellular BACE2 in the Ins1e rat cell line and shedding from the cell surface into the culture medium, followed by detection in an ELISA assay Inhibition of BACE2 prevents the cleavage and shedding in a dose-dependent manner. The stable cell line INS-TMEM27 represents an INS1e-derived cell line with…	B	BAO_0000219	cell-based format	Homo sapiens	None	None	Ins1e	None	CHEMBL4822	Beta-secretase 1	Homo sapiens	SINGLE PROTEIN	CHEMBL3638886	37	BindingDB Database		2014	None
CHEMBL3627959		0	448.35	0	3.55	7d	CC(=O)Nc1c(Cl)cc(CN/C(N)=N/C(=O)[C@H]2CCCN2c2ccccc2)cc1Cl	Ki	'='	2500.0	nM	5.60			UO_0000065	12.49	0.26	2.05	5.61	False	CHEMBL3630426	Displacement of [3H]BMS-599240 from BACE1 (unknown origin) expressed in HEK293 cells at pH 6.4 after 1.5 hrs by Microbeta liquid scintillation counting analysis	B	BAO_0000219	cell-based format	Homo sapiens	None	None	HEK293	None	CHEMBL4822	Beta-secretase 1	Homo sapiens	SINGLE PROTEIN	CHEMBL3627595	1	Scientific Literature	Bioorg. Med. Chem. Lett.	2015	CHEMBL3307715
CHEMBL3628124		0	531.44	1	3.07	20a	N/C1=N\C(=O)[C@@H]2CCCN2c2ccc(cc2)OC/C=C/CNCC(=O)Nc2c(Cl)cc(cc2Cl)CN1	Ki	'='	220.0	nM	6.66			UO_0000065	12.53	0.25	3.59	5.50	False	CHEMBL3630425	Displacement of [3H]BMS-599240 from BACE1 (unknown origin) expressed in HEK293 cells at pH 5 after 1.5 hrs by Microbeta liquid scintillation counting analysis	B	BAO_0000219	cell-based format	Homo sapiens	None	None	HEK293	None	CHEMBL4822	Beta-secretase 1	Homo sapiens	SINGLE PROTEIN	CHEMBL3627595	1	Scientific Literature	Bioorg. Med. Chem. Lett.	2015	CHEMBL3307715
CHEMBL411711		0	772.87	3	-0.24	16, KMI-571	CC(C)[C@H](NC(=O)[C@@H](N)CNC(=O)c1nn[nH]n1)C(=O)N[C@@H](CC1CCCCC1)C(=O)N[C@@H](Cc1ccccc1)[C@@H](O)C(=O)Nc1cccc(-c2nn[nH]n2)c1	Inhibition	'>'	99.0	%				UO_0000187					False	CHEMBL1121353	Inhibition of human BACE1 at 2 uM by FRET assay	B	BAO_0000357	single protein format	Homo sapiens	None	None	None	None	CHEMBL4822	Beta-secretase 1	Homo sapiens	SINGLE PROTEIN	CHEMBL1158556	1	Scientific Literature	Bioorg. Med. Chem.	2010	None
CHEMBL1094662		0	804.93	3	1.37	26, KMI-1436	CC(C)C[C@H](NC(=O)[C@@H](NC(=O)[C@@H](N)CNC(=O)c1cc(O)ccc1O)C(C)C)C(=O)N[C@@H](Cc1ccccc1)[C@@H](O)C(=O)Nc1cccc(-c2nsc(=O)[nH]2)c1	Inhibition	'='	99.0	%				UO_0000187					False	CHEMBL1121353	Inhibition of human BACE1 at 2 uM by FRET assay	B	BAO_0000357	single protein format	Homo sapiens	None	None	None	None	CHEMBL4822	Beta-secretase 1	Homo sapiens	SINGLE PROTEIN	CHEMBL1158556	1	Scientific Literature	Bioorg. Med. Chem.	2010	None
CHEMBL1094668		0	817.97	3	2.01	32, KMI-1524	CC(C)C[C@H](NC(=O)[C@@H](NC(=O)[C@@H](N)CNC(=O)c1cc(O)ccc1O)C(C)C)C(=O)N[C@@H](Cc1ccccc1)[C@@H](O)C(=O)Nc1cccc(-c2n[nH]c(=S)n2C)c1	Inhibition	'='	94.0	%				UO_0000187					False	CHEMBL1121353	Inhibition of human BACE1 at 2 uM by FRET assay	B	BAO_0000357	single protein format	Homo sapiens	None	None	None	None	CHEMBL4822	Beta-secretase 1	Homo sapiens	SINGLE PROTEIN	CHEMBL1158556	1	Scientific Literature	Bioorg. Med. Chem.	2010	None
CHEMBL1094670		0	770.90	3	0.97	34, KMI-1437	CC(C)[C@H](NC(=O)[C@@H](N)CNC(=O)c1c[nH]cn1)C(=O)N[C@@H](CC1CCCCC1)C(=O)N[C@@H](Cc1ccccc1)[C@@H](O)C(=O)Nc1cccc(-c2nn[nH]n2)c1	Inhibition	'='	83.0	%				UO_0000187					False	CHEMBL1121353	Inhibition of human BACE1 at 2 uM by FRET assay	B	BAO_0000357	single protein format	Homo sapiens	None	None	None	None	CHEMBL4822	Beta-secretase 1	Homo sapiens	SINGLE PROTEIN	CHEMBL1158556	1	Scientific Literature	Bioorg. Med. Chem.	2010	None
CHEMBL255838		0	832.89	3	-0.24	14, KMI-574	CC(C)[C@H](NC(=O)[C@@H](N)CNC(=O)c1[nH]c(=O)[nH]c(=O)c1F)C(=O)N[C@@H](CC1CCCCC1)C(=O)N[C@@H](Cc1ccccc1)[C@@H](O)C(=O)Nc1cccc(-c2nn[nH]n2)c1	IC50	'='	5.6	nM	8.25			UO_0000065	9.91	0.19	8.49	2.65	True	CHEMBL1121355	Inhibition of human BACE1 by FRET assay	B	BAO_0000357	single protein format	Homo sapiens	None	None	None	None	CHEMBL4822	Beta-secretase 1	Homo sapiens	SINGLE PROTEIN	CHEMBL1158556	1	Scientific Literature	Bioorg. Med. Chem.	2010	None
CHEMBL2177304		0	425.51	0	4.09	(R)-19	CCn1cc([C@]2(c3cccc(C#CC4CC4)c3)N=C(N)c3c(F)cccc32)cc(C)c1=O	IC50	'='	0.76	nM	9.12			UO_0000065	21.43	0.39	5.03	15.10	False	CHEMBL2183078	Inhibition of BACE1 in human SH-SY5Y cells assessed as inhibition of sAPPbeta release after 16 hrs by immunoassay	B	BAO_0000219	cell-based format	Homo sapiens	None	None	SH-SY5Y	None	CHEMBL4822	Beta-secretase 1	Homo sapiens	SINGLE PROTEIN	CHEMBL2177072	1	Scientific Literature	J. Med. Chem.	2012	CHEMBL3307740
CHEMBL95429		0	605.78	2	2.13	2	CC(C)C[C@H](NC(=O)[C@H](CC(N)=O)NC(=O)OC(C)(C)C)[C@@H](O)C[C@@H](C)C(=O)N[C@H](C(=O)NCc1ccccc1)C(C)C	Ki	'='	3134.0	nM	5.50			UO_0000065	9.09	0.17	3.37	2.91	False	CHEMBL942114	Inhibition of BACE1	B	BAO_0000357	single protein format	None	None	None	None	None	CHEMBL4822	Beta-secretase 1	Homo sapiens	SINGLE PROTEIN	CHEMBL1140597	1	Scientific Literature	Bioorg. Med. Chem. Lett.	2007	None
CHEMBL597062		0	372.43	0	2.19	35	Cc1cc(C2(c3cccc(-c4cncnc4)c3)N=C(N)N(C)C2=O)cc(C)n1	IC50	'='	140.0	nM	6.85			UO_0000065	18.40	0.33	4.66	7.04	True	CHEMBL1071577	Inhibition of human BACE1 by FRET assay	B	BAO_0000357	single protein format	Homo sapiens	None	None	None	None	CHEMBL4822	Beta-secretase 1	Homo sapiens	SINGLE PROTEIN	CHEMBL1159096	1	Scientific Literature	Bioorg. Med. Chem.	2010	None
CHEMBL598259		0	372.43	0	2.13	33	CCc1cc(C2(c3cccc(-c4cncnc4)c3)N=C(N)N(C)C2=O)ccn1	Inhibition	'='	0.9	%				UO_0000187					False	CHEMBL1071584	Inhibition of human BACE1 expressed in CHO-K1 cells assessed as reduction in Abeta release by sandwich ELISA	B	BAO_0000219	cell-based format	Homo sapiens	None	None	CHO-K1	None	CHEMBL4822	Beta-secretase 1	Homo sapiens	SINGLE PROTEIN	CHEMBL1159096	1	Scientific Literature	Bioorg. Med. Chem.	2010	CHEMBL3307512
CHEMBL1097321		0	670.82	1	4.21	3c	CCCN(CCC)C(=O)c1cc(C)cc(C(=O)N[C@@H](Cc2cc(F)cc(F)c2)[C@H](O)[C@H]2CN(S(=O)(=O)c3cccc(C)c3)CCN2)c1	Ki	'='	1.0	nM	9.00			UO_0000065	13.42	0.26	4.79	7.56	False	CHEMBL1109071	Inhibition oh BACE1	B	BAO_0000357	single protein format	None	None	None	None	None	CHEMBL4822	Beta-secretase 1	Homo sapiens	SINGLE PROTEIN	CHEMBL1157894	1	Scientific Literature	Bioorg. Med. Chem. Lett.	2010	None
CHEMBL1097335		0	661.77	1	3.20	3q	CCCN(CCC)C(=O)c1cc(C)cc(C(=O)N[C@@H](Cc2cc(F)cc(F)c2)[C@H](O)[C@H]2CN(S(=O)(=O)c3cnoc3C)CCN2)c1	IC50	'='	2900.0	nM	5.54			UO_0000065	8.37	0.16	2.34	3.82	False	CHEMBL1109090	Inhibition of BACE1 expressed in HEK293 cells expressing human APP assessed as amyloid beta42 production	B	BAO_0000219	cell-based format	None	None	None	HEK293	None	CHEMBL4822	Beta-secretase 1	Homo sapiens	SINGLE PROTEIN	CHEMBL1157894	1	Scientific Literature	Bioorg. Med. Chem. Lett.	2010	CHEMBL3307715
CHEMBL1097345		0	705.85	1	3.00	3aa	CCNc1cc(C(=O)N[C@@H](Cc2cc(F)cc(F)c2)[C@H](O)[C@H]2CN(S(=O)(=O)c3cccc(C)c3)CCN2)cc(N2CCCCS2(=O)=O)c1	Ki	'='	1.0	nM	9.00			UO_0000065	12.75	0.26	6.00	6.07	False	CHEMBL1109071	Inhibition oh BACE1	B	BAO_0000357	single protein format	None	None	None	None	None	CHEMBL4822	Beta-secretase 1	Homo sapiens	SINGLE PROTEIN	CHEMBL1157894	1	Scientific Literature	Bioorg. Med. Chem. Lett.	2010	None
CHEMBL1097351		0	711.25	1	3.60	3hh	COC[C@H]1CCCN1C(=O)c1cc(C)cc(C(=O)N[C@@H](Cc2cc(F)cc(F)c2)[C@H](O)[C@H]2CN(S(=O)(=O)c3ccc(Cl)s3)CCN2)c1	Ki	'='	1.0	nM	9.00			UO_0000065	12.65	0.26	5.40	7.02	False	CHEMBL1109071	Inhibition oh BACE1	B	BAO_0000357	single protein format	None	None	None	None	None	CHEMBL4822	Beta-secretase 1	Homo sapiens	SINGLE PROTEIN	CHEMBL1157894	1	Scientific Literature	Bioorg. Med. Chem. Lett.	2010	None
CHEMBL402171		0	518.66	1	2.95	31	CCNc1cc(C(=O)N[C@@H](Cc2ccccc2)[C@H](O)CNCc2cnn(CC)c2)cc(N2CCCC2=O)c1	IC50	'='	230.0	nM	6.64			UO_0000065	12.80	0.24	3.69	5.95	False	CHEMBL945831	Inhibition of BACE1	B	BAO_0000357	single protein format	None	None	None	None	None	CHEMBL4822	Beta-secretase 1	Homo sapiens	SINGLE PROTEIN	CHEMBL1140837	1	Scientific Literature	Bioorg. Med. Chem. Lett.	2008	None
CHEMBL254138		0	531.66	1	3.14	30	CCNc1cc(C(=O)N[C@@H](Cc2ccccc2)[C@H](O)CNCc2cccc(OC)n2)cc(N2CCCC2=O)c1	IC50	'='	330.0	nM	6.48			UO_0000065	12.19	0.23	3.34	5.60	False	CHEMBL945831	Inhibition of BACE1	B	BAO_0000357	single protein format	None	None	None	None	None	CHEMBL4822	Beta-secretase 1	Homo sapiens	SINGLE PROTEIN	CHEMBL1140837	1	Scientific Literature	Bioorg. Med. Chem. Lett.	2008	None
CHEMBL509210		0	620.74	1	4.24	1	CCCN(CCC)C(=O)c1cc(C)cc(C(=O)N[C@@H](Cc2cc(F)cc(F)c2)[C@H](O)[C@@H]2NCCN(Cc3ccccc3)C2=O)c1	Ki	'='	3.0	nM	8.52			UO_0000065	13.73	0.26	4.28	8.36	False	CHEMBL1109071	Inhibition oh BACE1	B	BAO_0000357	single protein format	None	None	None	None	None	CHEMBL4822	Beta-secretase 1	Homo sapiens	SINGLE PROTEIN	CHEMBL1157894	1	Scientific Literature	Bioorg. Med. Chem. Lett.	2010	None
CHEMBL403820		0	560.70	1	3.75	29	CCNc1cc(C(=O)N[C@@H](Cc2ccccc2)[C@H](O)CNCc2cc(OC)cc(OC)c2)cc(N2CCCC2=O)c1	IC50	'='	100.0	nM	7.00			UO_0000065	12.48	0.23	3.25	6.24	False	CHEMBL945831	Inhibition of BACE1	B	BAO_0000357	single protein format	None	None	None	None	None	CHEMBL4822	Beta-secretase 1	Homo sapiens	SINGLE PROTEIN	CHEMBL1140837	1	Scientific Literature	Bioorg. Med. Chem. Lett.	2008	None
CHEMBL402348		0	584.64	1	4.64	27	CCNc1cc(C(=O)N[C@@H](Cc2ccccc2)[C@H](O)CNCc2cccc(OC(F)(F)F)c2)cc(N2CCCC2=O)c1	IC50	'='	20.0	nM	7.70			UO_0000065	13.17	0.25	3.06	7.48	False	CHEMBL945831	Inhibition of BACE1	B	BAO_0000357	single protein format	None	None	None	None	None	CHEMBL4822	Beta-secretase 1	Homo sapiens	SINGLE PROTEIN	CHEMBL1140837	1	Scientific Literature	Bioorg. Med. Chem. Lett.	2008	None
CHEMBL252495		0	526.68	1	4.22	25	CCNc1cc(C(=O)N[C@@H](Cc2ccccc2)[C@H](O)CN[C@@H]2CCc3ccccc32)cc(N2CCCC2=O)c1	IC50	'='	34670.0	nM	4.46			UO_0000065	8.47	0.16	0.24	4.76	False	CHEMBL945831	Inhibition of BACE1	B	BAO_0000357	single protein format	None	None	None	None	None	CHEMBL4822	Beta-secretase 1	Homo sapiens	SINGLE PROTEIN	CHEMBL1140837	1	Scientific Literature	Bioorg. Med. Chem. Lett.	2008	None
CHEMBL252655		0	538.73	1	3.99	15	CCNc1cc(C(=O)N[C@@H](Cc2ccccc2)[C@H](O)CNC(C)(C)COCC(C)C)cc(N2CCCC2=O)c1	IC50	'='	790.0	nM	6.10			UO_0000065	11.33	0.21	2.11	5.93	False	CHEMBL945831	Inhibition of BACE1	B	BAO_0000357	single protein format	None	None	None	None	None	CHEMBL4822	Beta-secretase 1	Homo sapiens	SINGLE PROTEIN	CHEMBL1140837	1	Scientific Literature	Bioorg. Med. Chem. Lett.	2008	None
CHEMBL252458		0	536.76	2	5.14	12	CCNc1cc(C(=O)N[C@@H](Cc2ccccc2)[C@H](O)CNC(C)(C)CCCC(C)C)cc(N2CCCC2=O)c1	IC50	'='	33.0	nM	7.48			UO_0000065	13.94	0.26	2.34	7.98	False	CHEMBL945831	Inhibition of BACE1	B	BAO_0000357	single protein format	None	None	None	None	None	CHEMBL4822	Beta-secretase 1	Homo sapiens	SINGLE PROTEIN	CHEMBL1140837	1	Scientific Literature	Bioorg. Med. Chem. Lett.	2008	None
CHEMBL1094659		0	808.83	3	-1.00	23, KMI-707	CC(C)C[C@H](NC(=O)[C@@H](NC(=O)[C@@H](N)CNC(=O)c1[nH]c(=O)[nH]c(=O)c1F)C(C)C)C(=O)N[C@@H](Cc1ccccc1)[C@@H](O)C(=O)Nc1cccc(-c2noc(=O)[nH]2)c1	Inhibition	'='	96.0	%				UO_0000187					False	CHEMBL1121354	Inhibition of human BACE1 at 0.2 uM by FRET assay	B	BAO_0000357	single protein format	Homo sapiens	None	None	None	None	CHEMBL4822	Beta-secretase 1	Homo sapiens	SINGLE PROTEIN	CHEMBL1158556	1	Scientific Literature	Bioorg. Med. Chem.	2010	None
CHEMBL1094668		0	817.97	3	2.01	32, KMI-1524	CC(C)C[C@H](NC(=O)[C@@H](NC(=O)[C@@H](N)CNC(=O)c1cc(O)ccc1O)C(C)C)C(=O)N[C@@H](Cc1ccccc1)[C@@H](O)C(=O)Nc1cccc(-c2n[nH]c(=S)n2C)c1	Inhibition	'='	64.0	%				UO_0000187					False	CHEMBL1121354	Inhibition of human BACE1 at 0.2 uM by FRET assay	B	BAO_0000357	single protein format	Homo sapiens	None	None	None	None	CHEMBL4822	Beta-secretase 1	Homo sapiens	SINGLE PROTEIN	CHEMBL1158556	1	Scientific Literature	Bioorg. Med. Chem.	2010	None
CHEMBL3627970		0	478.38	0	3.56	12f	COc1cccc(N2CCC[C@H]2C(=O)/N=C(\N)NCc2cc(Cl)c(NC(C)=O)c(Cl)c2)c1	Ki	'='	630.0	nM	6.20			UO_0000065	12.96	0.26	2.64	5.69	False	CHEMBL3630426	Displacement of [3H]BMS-599240 from BACE1 (unknown origin) expressed in HEK293 cells at pH 6.4 after 1.5 hrs by Microbeta liquid scintillation counting analysis	B	BAO_0000219	cell-based format	Homo sapiens	None	None	HEK293	None	CHEMBL4822	Beta-secretase 1	Homo sapiens	SINGLE PROTEIN	CHEMBL3627595	1	Scientific Literature	Bioorg. Med. Chem. Lett.	2015	CHEMBL3307715
CHEMBL2177313		0	346.39	0	2.74	4	COc1ccc(C2(c3cccc(-c4cncnc4)c3)COC(N)=N2)cc1	IC50	'='	13000.0	nM	4.89			UO_0000065	14.11	0.26	2.15	5.91	False	CHEMBL2183108	Inhibition of BACE1 in human HEK293 cells expressing APP Swedish mutant assessed as reduction in amyloid beta 40 production after overnight incubation by sandwich ELISA	B	BAO_0000219	cell-based format	Homo sapiens	None	None	HEK293	None	CHEMBL4822	Beta-secretase 1	Homo sapiens	SINGLE PROTEIN	CHEMBL2177044	1	Scientific Literature	J. Med. Chem.	2012	CHEMBL3307715
CHEMBL3680888		0	458.39	0	3.70	BDBM124166	C[C@]1(F)COC(N)=N[C@]1(C)c1cc(NC(=O)c2ncccc2OCC(F)(F)F)ccc1F	IC50	'='	22.0	nM	7.66		253253	UO_0000065	16.71	0.33	3.96	7.75	False	CHEMBL3705196	Inhibition Assay: The assay uses the principle of inhibition of human TMEM27 cleavage by endogenous cellular BACE2 in the Ins1e rat cell line and shedding from the cell surface into the culture medium, followed by detection in an ELISA assay Inhibition of BACE2 prevents the cleavage and shedding in a dose-dependent manner. The stable cell line INS-TMEM27 represents an INS1e-derived cell line with…	B	BAO_0000219	cell-based format	Homo sapiens	None	None	Ins1e	None	CHEMBL4822	Beta-secretase 1	Homo sapiens	SINGLE PROTEIN	CHEMBL3638886	37	BindingDB Database		2014	None
CHEMBL3707022		0	419.42	0	4.64	5	COc1ccc2c(c1F)CCC2(Cc1ccc(C(F)(F)F)cc1)c1cn(C)c(N)n1	IC50	'='	63.0	nM	7.20			UO_0000065	17.17	0.33	2.56	13.57	False	CHEMBL1044660	Inhibition of BACE-1	B	BAO_0000357	single protein format	None	None	None	None	None	CHEMBL4822	Beta-secretase 1	Homo sapiens	SINGLE PROTEIN	CHEMBL1155328	1	Scientific Literature	Bioorg. Med. Chem. Lett.	2009	None
CHEMBL381826		0	732.81	3	-1.16	15, KMI-570	CC(C)C[C@H](NC(=O)[C@@H](NC(=O)[C@@H](N)CNC(=O)c1nn[nH]n1)C(C)C)C(=O)N[C@@H](Cc1ccccc1)[C@@H](O)C(=O)Nc1cccc(-c2nn[nH]n2)c1	IC50	'='	4.8	nM	8.32			UO_0000065	11.35	0.21	9.48	2.77	False	CHEMBL1121355	Inhibition of human BACE1 by FRET assay	B	BAO_0000357	single protein format	Homo sapiens	None	None	None	None	CHEMBL4822	Beta-secretase 1	Homo sapiens	SINGLE PROTEIN	CHEMBL1158556	1	Scientific Literature	Bioorg. Med. Chem.	2010	None
CHEMBL456228		0	496.38	2	4.81	7	Oc1cc(O)cc(Oc2c(O)cc(O)c3c2Oc2c(O)cc(Oc4c(O)cc(O)cc4O)cc2O3)c1	IC50	'='	8590.0	nM	5.07			UO_0000065	10.21	0.19	0.26	2.55	False	CHEMBL1117923	Inhibition of human recombinant BACE1 after 60 mins by FRET assay	B	BAO_0000357	single protein format	Homo sapiens	None	None	None	None	CHEMBL4822	Beta-secretase 1	Homo sapiens	SINGLE PROTEIN	CHEMBL1155522	1	Scientific Literature	Bioorg. Med. Chem. Lett.	2010	None
CHEMBL2299405		0	718.94	2	2.31	7	CC(C)C[C@H](NCC(=O)[C@H](CC(N)=O)NC(=O)[C@@H](NC(=O)OC(C)(C)C)C(C)C)[C@@H](O)C[C@@H](C)C(=O)N[C@@H](C(=O)NCc1ccccc1)C(C)C	Ki	'='	5902.01	nM	5.23			UO_0000065	7.27	0.14	2.92	2.40	False	CHEMBL3075361	Inhibition of BACE (unknown origin)	B	BAO_0000357	single protein format	Homo sapiens	None	None	None	None	CHEMBL4822	Beta-secretase 1	Homo sapiens	SINGLE PROTEIN	CHEMBL3045025	1	Scientific Literature	Med Chem Res	2013	None
CHEMBL2299399		0	591.75	2	1.54	1	CC(C)C[C@H](NCC(=O)[C@H](CC(N)=O)NC(=O)OC(C)(C)C)[C@@H](O)C[C@@H](C)C(=O)N[C@@H](C)C(=O)NCc1ccccc1	Ki	'='	22438819.24	nM		Outside typical range		UO_0000065					False	CHEMBL3075361	Inhibition of BACE (unknown origin)	B	BAO_0000357	single protein format	Homo sapiens	None	None	None	None	CHEMBL4822	Beta-secretase 1	Homo sapiens	SINGLE PROTEIN	CHEMBL3045025	1	Scientific Literature	Med Chem Res	2013	None
CHEMBL378225		0	578.74	1	3.03	24	C[C@@H](NC(=O)c1cc(C(=O)N[C@@H](Cc2ccccc2)[C@H](O)CNC2CC2)cc(N(C)S(C)(=O)=O)c1)c1ccccc1	IC50	'='	78.0	nM	7.11			UO_0000065	12.28	0.24	4.08	5.56	False	CHEMBL915137	Inhibition of memapsin 2 expressed in CHO cells	B	BAO_0000219	cell-based format	Homo sapiens	None	None	CHO	None	CHEMBL4822	Beta-secretase 1	Homo sapiens	SINGLE PROTEIN	CHEMBL1139858	1	Scientific Literature	J. Med. Chem.	2007	CHEMBL3308072
CHEMBL560092		0	566.65	1	3.23	15	CCc1cn2c3c(cc(C(=O)N[C@@H](Cc4ccccc4)[C@H](O)CNCCC(F)(F)F)cc13)N(C)S(=O)(=O)CC2	IC50	'='	7.0	nM	8.15			UO_0000065	14.39	0.29	4.92	7.87	True	CHEMBL1035558	Inhibition of BACE1	B	BAO_0000357	single protein format	None	None	None	None	None	CHEMBL4822	Beta-secretase 1	Homo sapiens	SINGLE PROTEIN	CHEMBL1158445	1	Scientific Literature	Bioorg. Med. Chem. Lett.	2009	None
CHEMBL1782312		0	612.15	2	9.56	5	COc1ccc(-c2cc(-c3ccc(Cl)cc3)c(C#N)c(SCC(=O)N(c3ccccc3)c3ccc4ccccc4c3)n2)cc1	IC50	'='	50000.0	nM	4.30			UO_0000065	7.03	0.13	-5.26	6.50	False	CHEMBL1785499	Inhibition of BACE1 using peptide substrate Rh-EVNLDAEFKQuencher by fluorescence resonance energy transfer (FRET) assay	B	BAO_0000357	single protein format	None	None	None	None	None	CHEMBL4822	Beta-secretase 1	Homo sapiens	SINGLE PROTEIN	CHEMBL1782041	1	Scientific Literature	Bioorg. Med. Chem. Lett.	2009	None
CHEMBL2178144		0	757.95	2	2.50	1	CSCC[C@H](NC(=O)[C@H](CC(C)C)NC(C)=O)C(=O)N[C@@H](CC(C)C)[C@@H](O)CC(=O)N[C@@H](Cc1ccc(O)cc1)C(=O)NCc1cccc(C(=O)O)c1	IC50	'='	91.0	nM	7.04			UO_0000065	9.29	0.18	4.54	3.15	False	CHEMBL2183861	Inhibition of BACE1	B	BAO_0000357	single protein format	None	None	None	None	None	CHEMBL4822	Beta-secretase 1	Homo sapiens	SINGLE PROTEIN	CHEMBL2177036	1	Scientific Literature	J. Med. Chem.	2012	None
CHEMBL566633		0	445.38	0	3.21	62	CN1C(=O)C(c2ccc(OC(F)(F)F)cc2)(c2cc(F)cc(-c3cncnc3)c2)N=C1N	IC50	'='	320.0	nM	6.50			UO_0000065	14.58	0.28	3.28	6.93	False	CHEMBL1044549	Inhibition of human BACE1 by FRET based peptide cleavage assay	B	BAO_0000357	single protein format	Homo sapiens	None	None	None	None	CHEMBL4822	Beta-secretase 1	Homo sapiens	SINGLE PROTEIN	CHEMBL1156789	1	Scientific Literature	J. Med. Chem.	2010	None
CHEMBL566406		0	416.48	0	3.19	39	CCOc1cc(C2(c3cccc(-c4cccnc4)c3)N=C(N)N(C)C2=O)ccc1OC	EC50	'='	520.0	nM	6.28			UO_0000065	15.09	0.28	3.09	6.98	False	CHEMBL1044552	Inhibition of BACE1 expressed in CHOK1 cells coexpressing human recombinant wild type APP assessed as blockade of amyloid beta production by ELISA	B	BAO_0000219	cell-based format	None	None	None	CHO-K1	None	CHEMBL4822	Beta-secretase 1	Homo sapiens	SINGLE PROTEIN	CHEMBL1156789	1	Scientific Literature	J. Med. Chem.	2010	CHEMBL3307512
CHEMBL584109		0	381.52	0	3.46	35	CCc1cc(C2(C34CC5CC(CC(C5)C3)C4)N=C(N)N(C)C2=O)ccc1OC	EC50	'='	760.0	nM	6.12			UO_0000065	16.04	0.30	2.66	9.01	False	CHEMBL1044552	Inhibition of BACE1 expressed in CHOK1 cells coexpressing human recombinant wild type APP assessed as blockade of amyloid beta production by ELISA	B	BAO_0000219	cell-based format	None	None	None	CHO-K1	None	CHEMBL4822	Beta-secretase 1	Homo sapiens	SINGLE PROTEIN	CHEMBL1156789	1	Scientific Literature	J. Med. Chem.	2010	CHEMBL3307512
CHEMBL571319		0	353.47	0	2.89	(R)-30	COc1ccc([C@@]2(C34CC5CC(CC(C5)C3)C4)N=C(N)N(C)C2=O)cc1	EC50	'='	1200.0	nM	5.92			UO_0000065	16.75	0.31	3.03	8.72	False	CHEMBL1044552	Inhibition of BACE1 expressed in CHOK1 cells coexpressing human recombinant wild type APP assessed as blockade of amyloid beta production by ELISA	B	BAO_0000219	cell-based format	None	None	None	CHO-K1	None	CHEMBL4822	Beta-secretase 1	Homo sapiens	SINGLE PROTEIN	CHEMBL1156789	1	Scientific Literature	J. Med. Chem.	2010	CHEMBL3307512
CHEMBL2177910		0	409.47	0	4.31	29	Cc1cc(C2(c3cccc(-c4cncnc4)c3)N=C(N)c3c(F)cccc32)cc(C)n1	IC50	'='	10.7	nM	7.97			UO_0000065	19.47	0.35	3.66	10.34	False	CHEMBL2183078	Inhibition of BACE1 in human SH-SY5Y cells assessed as inhibition of sAPPbeta release after 16 hrs by immunoassay	B	BAO_0000219	cell-based format	Homo sapiens	None	None	SH-SY5Y	None	CHEMBL4822	Beta-secretase 1	Homo sapiens	SINGLE PROTEIN	CHEMBL2177072	1	Scientific Literature	J. Med. Chem.	2012	CHEMBL3307740
CHEMBL2177308		0	431.42	0	4.57	24	NC1=NC(c2cccc(-c3cncnc3)c2)(c2ccnc(C(F)(F)F)c2)c2ccccc21	IC50	'='	134.0	nM	6.87			UO_0000065	15.93	0.29	2.30	8.92	False	CHEMBL2183079	Inhibition of human recombinant BACE1 using (europium)CEVNLDAEFK(Qsy7) as substrate incubated for 10 mins prior to substrate addition measured after 15 mins by TR-FRET assay	B	BAO_0000357	single protein format	Homo sapiens	None	None	None	None	CHEMBL4822	Beta-secretase 1	Homo sapiens	SINGLE PROTEIN	CHEMBL2177072	1	Scientific Literature	J. Med. Chem.	2012	None
CHEMBL2177312		0	345.40	0	3.35	3	COc1ccc(C2(c3cccc(-c4cccnc4)c3)COC(N)=N2)cc1	IC50	'='	7460.0	nM	5.13			UO_0000065	14.84	0.27	1.78	7.35	False	CHEMBL2183110	Inhibition of human recombinant BACE1 using Glu-Ile-Asp-Leu-Met-Val-Leu-Asp as substrate incubated for 60 mins prior to substrate addition measured after 60 mins by FRET assay	B	BAO_0000357	single protein format	Homo sapiens	None	None	None	None	CHEMBL4822	Beta-secretase 1	Homo sapiens	SINGLE PROTEIN	CHEMBL2177044	1	Scientific Literature	J. Med. Chem.	2012	None
CHEMBL2177321		0	372.42	0	4.36	9b	COc1ccc2c(c1)C1(COC(N)=N1)c1cc(-c3ccccc3C)ccc1O2	IC50	'='	4220.0	nM	5.38			UO_0000065	14.43	0.26	1.01	8.13	False	CHEMBL2183108	Inhibition of BACE1 in human HEK293 cells expressing APP Swedish mutant assessed as reduction in amyloid beta 40 production after overnight incubation by sandwich ELISA	B	BAO_0000219	cell-based format	Homo sapiens	None	None	HEK293	None	CHEMBL4822	Beta-secretase 1	Homo sapiens	SINGLE PROTEIN	CHEMBL2177044	1	Scientific Literature	J. Med. Chem.	2012	CHEMBL3307715
CHEMBL1163400		0	596.75	1	2.53	10a	CC1=C(C(=O)NOCc2ccccc2)C(C)C(C(=O)N[C@@H](Cc2ccccc2)[C@H](O)CNC2CC2)=C(C)N1S(C)(=O)=O	IC50	'='	14900.0	nM	4.83			UO_0000065	8.09	0.16	2.30	3.52	False	CHEMBL1166256	Inhibition of BACE1 in human HEK293 cells transfected with pCDNA-neo-SEAP-APP assessed as secreted alkaline phosphatase after cleavage of beta-site of APP by fluorescence assay	B	BAO_0000219	cell-based format	Homo sapiens	None	None	HEK293	None	CHEMBL4822	Beta-secretase 1	Homo sapiens	SINGLE PROTEIN	CHEMBL1165903	1	Scientific Literature	Eur. J. Med. Chem.	2010	CHEMBL3307715
CHEMBL1165393		0	610.78	1	2.92	10b	CCC1C(C(=O)NOCc2ccccc2)=C(C)N(S(C)(=O)=O)C(C)=C1C(=O)N[C@@H](Cc1ccccc1)[C@H](O)CNC1CC1	IC50	'='	9500.0	nM	5.02			UO_0000065	8.22	0.16	2.10	3.66	False	CHEMBL1166256	Inhibition of BACE1 in human HEK293 cells transfected with pCDNA-neo-SEAP-APP assessed as secreted alkaline phosphatase after cleavage of beta-site of APP by fluorescence assay	B	BAO_0000219	cell-based format	Homo sapiens	None	None	HEK293	None	CHEMBL4822	Beta-secretase 1	Homo sapiens	SINGLE PROTEIN	CHEMBL1165903	1	Scientific Literature	Eur. J. Med. Chem.	2010	CHEMBL3307715
CHEMBL1163407		0	658.82	1	3.68	10e	CC1=C(C(=O)NOCc2ccccc2)C(c2ccccc2)C(C(=O)N[C@@H](Cc2ccccc2)[C@H](O)CNC2CC2)=C(C)N1S(C)(=O)=O	IC50	'='	21400.0	nM	4.67			UO_0000065	7.09	0.14	0.99	3.41	False	CHEMBL1166256	Inhibition of BACE1 in human HEK293 cells transfected with pCDNA-neo-SEAP-APP assessed as secreted alkaline phosphatase after cleavage of beta-site of APP by fluorescence assay	B	BAO_0000219	cell-based format	Homo sapiens	None	None	HEK293	None	CHEMBL4822	Beta-secretase 1	Homo sapiens	SINGLE PROTEIN	CHEMBL1165903	1	Scientific Literature	Eur. J. Med. Chem.	2010	CHEMBL3307715
CHEMBL1165492		0	589.73	1	3.63	21a	CC1=C(C(=O)OCc2ccccc2)C(C)C(C(=O)N[C@@H](Cc2ccccc2)[C@H](O)CNC2CC2)=CN1CC(=O)OC(C)C	IC50	'='	16100.0	nM	4.79			UO_0000065	8.13	0.15	1.16	4.09	False	CHEMBL1166256	Inhibition of BACE1 in human HEK293 cells transfected with pCDNA-neo-SEAP-APP assessed as secreted alkaline phosphatase after cleavage of beta-site of APP by fluorescence assay	B	BAO_0000219	cell-based format	Homo sapiens	None	None	HEK293	None	CHEMBL4822	Beta-secretase 1	Homo sapiens	SINGLE PROTEIN	CHEMBL1165903	1	Scientific Literature	Eur. J. Med. Chem.	2010	CHEMBL3307715
CHEMBL1163421		0	577.72	1	3.52	21c	COc1cccc(CNC[C@@H](O)[C@H](Cc2ccccc2)NC(=O)C2=CN(CC(=O)OC(C)C)C(C)=C(C(C)=O)C2C)c1	IC50	'='	26100.0	nM	4.58			UO_0000065	7.93	0.15	1.06	3.91	False	CHEMBL1166256	Inhibition of BACE1 in human HEK293 cells transfected with pCDNA-neo-SEAP-APP assessed as secreted alkaline phosphatase after cleavage of beta-site of APP by fluorescence assay	B	BAO_0000219	cell-based format	Homo sapiens	None	None	HEK293	None	CHEMBL4822	Beta-secretase 1	Homo sapiens	SINGLE PROTEIN	CHEMBL1165903	1	Scientific Literature	Eur. J. Med. Chem.	2010	CHEMBL3307715
CHEMBL97603		0	764.09	3	5.18	11	CSCC[C@H](NC(=O)[C@@H](NC(=O)OC(C)(C)C)C(C)C)C(=O)N[C@@H](CC(C)C)[C@@H](O)C[C@@H](CC(C)C)C(=O)N[C@H](C(=O)NCc1ccccc1)C(C)C	Ki	'='	10491.0	nM	4.98			UO_0000065	6.52	0.13	-0.20	2.85	False	CHEMBL942114	Inhibition of BACE1	B	BAO_0000357	single protein format	None	None	None	None	None	CHEMBL4822	Beta-secretase 1	Homo sapiens	SINGLE PROTEIN	CHEMBL1140597	1	Scientific Literature	Bioorg. Med. Chem. Lett.	2007	None
CHEMBL255602		0	581.64	1	3.49	9s	O=C(N[C@@H](Cc1cc(F)cc(F)c1)[C@H](O)[C@H]1C[C@@H](OCc2ccccc2)CN1)[C@H]1CC(=O)N(Cc2ccccc2F)C1	IC50	'='	365.0	nM	6.44			UO_0000065	11.07	0.21	2.95	7.08	False	CHEMBL929073	Inhibition of BACE1	B	BAO_0000357	single protein format	None	None	None	None	None	CHEMBL4822	Beta-secretase 1	Homo sapiens	SINGLE PROTEIN	CHEMBL1143205	1	Scientific Literature	Bioorg. Med. Chem. Lett.	2008	None
CHEMBL401717		0	545.63	1	2.19	9k	CCOCCN1C[C@@H](C(=O)N[C@@H](Cc2cc(F)cc(F)c2)[C@H](O)[C@H]2C[C@@H](OCc3ccccc3)CN2)CC1=O	IC50	'='	270.0	nM	6.57			UO_0000065	12.04	0.23	4.38	6.56	False	CHEMBL929073	Inhibition of BACE1	B	BAO_0000357	single protein format	None	None	None	None	None	CHEMBL4822	Beta-secretase 1	Homo sapiens	SINGLE PROTEIN	CHEMBL1143205	1	Scientific Literature	Bioorg. Med. Chem. Lett.	2008	None
CHEMBL500251		0	837.90	2	4.26	37	CC(C)[C@H](NC(=O)C[C@H](O)[C@H](COc1cc(F)cc(F)c1)NC(=O)c1cc(C(=O)N[C@H](C)c2ccccc2)cc(N(C)S(C)(=O)=O)c1)C(=O)Nc1ccc(C(=O)O)cc1	IC50	'='	260.0	nM	6.58			UO_0000065	7.86	0.15	2.33	2.99	False	CHEMBL987112	Inhibition of human BACE1 expressed in Escherichia coli BL21(DE3) by resolved fluorescence assay	B	BAO_0000019	assay format	Homo sapiens	None	None	None	None	CHEMBL4822	Beta-secretase 1	Homo sapiens	SINGLE PROTEIN	CHEMBL1142523	1	Scientific Literature	Bioorg. Med. Chem.	2008	None
CHEMBL500708		0	809.85	2	2.91	35	C[C@@H](NC(=O)c1cc(C(=O)N[C@@H](COc2cc(F)cc(F)c2)[C@@H](O)CC(=O)NCC(=O)NCc2ccc(C(=O)O)cc2)cc(N(C)S(C)(=O)=O)c1)c1ccccc1	IC50	'='	2300.0	nM	5.64			UO_0000065	6.96	0.14	2.73	2.56	False	CHEMBL987112	Inhibition of human BACE1 expressed in Escherichia coli BL21(DE3) by resolved fluorescence assay	B	BAO_0000019	assay format	Homo sapiens	None	None	None	None	CHEMBL4822	Beta-secretase 1	Homo sapiens	SINGLE PROTEIN	CHEMBL1142523	1	Scientific Literature	Bioorg. Med. Chem.	2008	None
CHEMBL508810		0	909.96	2	4.13	26	COC(=O)c1cc(NC(=O)[C@@H](NC(=O)C[C@H](O)[C@H](COc2cc(F)cc(F)c2)NC(=O)c2cc(C(=O)N[C@H](C)c3ccccc3)cc(N(C)S(C)(=O)=O)c2)C(C)C)cc(C(=O)OC)c1	IC50	'='	220.0	nM	6.66			UO_0000065	7.32	0.14	2.53	2.82	False	CHEMBL987112	Inhibition of human BACE1 expressed in Escherichia coli BL21(DE3) by resolved fluorescence assay	B	BAO_0000019	assay format	Homo sapiens	None	None	None	None	CHEMBL4822	Beta-secretase 1	Homo sapiens	SINGLE PROTEIN	CHEMBL1142523	1	Scientific Literature	Bioorg. Med. Chem.	2008	None
CHEMBL253421		0	449.51	0	4.28	9f	N#Cc1ccc(COc2ccc(-c3ccc(-c4ccccc4)n3CC(=O)NC(=N)N)cc2)cc1	IC50	'='	1900.0	nM	5.72			UO_0000065	12.73	0.23	1.44	4.89	False	CHEMBL944848	Inhibition of BACE1 by FRET assay	B	BAO_0000357	single protein format	None	None	None	None	None	CHEMBL4822	Beta-secretase 1	Homo sapiens	SINGLE PROTEIN	CHEMBL1140831	1	Scientific Literature	Bioorg. Med. Chem. Lett.	2008	None
CHEMBL254484		0	424.50	0	4.41	3.a.11	N=C(N)NC(=O)Cn1c(-c2ccccc2)ccc1-c1ccc(OCc2ccccc2)cc1	Inhibition	'='	64.0	%				UO_0000187					False	CHEMBL944847	Inhibition of BACE1 at 10 uM by FRET assay	B	BAO_0000357	single protein format	None	None	None	None	None	CHEMBL4822	Beta-secretase 1	Homo sapiens	SINGLE PROTEIN	CHEMBL1140831	1	Scientific Literature	Bioorg. Med. Chem. Lett.	2008	None
CHEMBL429668		0	530.67	1	3.75	20	CCNc1cc(C(=O)N[C@@H](Cc2ccccc2)[C@H](O)CNCc2ccccc2OC)cc(N2CCCC2=O)c1	IC50	'='	1350.0	nM	5.87			UO_0000065	11.06	0.21	2.12	5.70	False	CHEMBL945831	Inhibition of BACE1	B	BAO_0000357	single protein format	None	None	None	None	None	CHEMBL4822	Beta-secretase 1	Homo sapiens	SINGLE PROTEIN	CHEMBL1140837	1	Scientific Literature	Bioorg. Med. Chem. Lett.	2008	None
CHEMBL253867		0	619.71	1	4.53	6	CCOc1cc(C(=O)N[C@@H](Cc2ccccc2)[C@H](O)CNCc2cccc(C(F)(F)F)c2)cc(N2CCCCS2(=O)=O)c1	IC50	'='	6.0	nM	8.22			UO_0000065	13.27	0.26	3.69	7.61	False	CHEMBL945836	Inhibition of BACE1 expressed in CHO cells by FRET assay	B	BAO_0000219	cell-based format	None	None	None	CHO	None	CHEMBL4822	Beta-secretase 1	Homo sapiens	SINGLE PROTEIN	CHEMBL1140838	1	Scientific Literature	Bioorg. Med. Chem. Lett.	2008	CHEMBL3308072
CHEMBL401587		0	468.99	0	4.08	2	CCCOc1ccc(-c2ccc(-c3ccccc3Cl)n2CC(=O)/N=C(/N)NCCCO)cc1	IC50	'='	110.0	nM	6.96			UO_0000065	14.84	0.29	2.88	6.83	False	CHEMBL1061264	Inhibition of human BACE1 by FRET	B	BAO_0000357	single protein format	Homo sapiens	None	None	None	None	CHEMBL4822	Beta-secretase 1	Homo sapiens	SINGLE PROTEIN	CHEMBL1155232	1	Scientific Literature	J. Med. Chem.	2009	None
CHEMBL566978		0	473.55	0	4.36	41	CCOc1ccc(C2(c3cccc(-c4cccnc4F)c3)N=C(N)N3CCCN=C32)cc1OCC	IC50	'='	80.0	nM	7.10			UO_0000065	14.99	0.28	2.74	8.32	False	CHEMBL1061264	Inhibition of human BACE1 by FRET	B	BAO_0000357	single protein format	Homo sapiens	None	None	None	None	CHEMBL4822	Beta-secretase 1	Homo sapiens	SINGLE PROTEIN	CHEMBL1155232	1	Scientific Literature	J. Med. Chem.	2009	None
CHEMBL584288		0	469.44	0	4.46	37	NC1=NC(c2ccc(OC(F)(F)F)cc2)(c2cccc(-c3cccnc3F)c2)C2=NCCCN12	IC50	'='	60.0	nM	7.22			UO_0000065	15.38	0.29	2.76	9.49	False	CHEMBL1061264	Inhibition of human BACE1 by FRET	B	BAO_0000357	single protein format	Homo sapiens	None	None	None	None	CHEMBL4822	Beta-secretase 1	Homo sapiens	SINGLE PROTEIN	CHEMBL1155232	1	Scientific Literature	J. Med. Chem.	2009	None
CHEMBL565250		0	358.37	0	3.38	25	NC1=NC(c2ccccc2)(c2cccc(C(F)(F)F)c2)C2=NCCCN12	EC50	'='	5100.0	nM	5.29			UO_0000065	14.77	0.28	1.91	9.80	False	CHEMBL1061267	Inhibition of BACE1 expressed in CHO cells co-expressing human wild type APP protein by ELISA	B	BAO_0000219	cell-based format	None	None	None	CHO	None	CHEMBL4822	Beta-secretase 1	Homo sapiens	SINGLE PROTEIN	CHEMBL1155232	1	Scientific Literature	J. Med. Chem.	2009	CHEMBL3308072
CHEMBL568960		0	497.50	1	5.24	44	NC1=NC(c2ccc(OC(F)(F)F)cc2)(c2cccc(-c3cccnc3F)c2)/C2=N/CCCCCN12	IC50	'='	130.0	nM	6.89			UO_0000065	13.84	0.26	1.65	9.05	False	CHEMBL1061264	Inhibition of human BACE1 by FRET	B	BAO_0000357	single protein format	Homo sapiens	None	None	None	None	CHEMBL4822	Beta-secretase 1	Homo sapiens	SINGLE PROTEIN	CHEMBL1155232	1	Scientific Literature	J. Med. Chem.	2009	None
CHEMBL455679	KUSHENOL A	0	408.49	1	5.60	6	C=C(C)[C@H](CC=C(C)C)Cc1c(O)cc(O)c2c1O[C@H](c1ccccc1O)CC2=O	Activity						Active						False	CHEMBL946247	Inhibition of human BACE1 expressed in HEK293 cells assessed as reduction in soluble APPalpha level after 4 hrs by Western blot analysis	B	BAO_0000219	cell-based format	Homo sapiens	None	None	HEK293	None	CHEMBL4822	Beta-secretase 1	Homo sapiens	SINGLE PROTEIN	CHEMBL1155037	1	Scientific Literature	Bioorg. Med. Chem.	2008	CHEMBL3307715
CHEMBL1210351		0	612.67	1	4.69	30	CS(=O)(=O)N(c1cccc(C(=O)N[C@@H](Cc2ccccc2)[C@H](O)CNCc2cccc(C(F)(F)F)c2)c1)c1ccccn1	IC50	'='	290.0	nM	6.54			UO_0000065	10.67	0.21	1.85	5.86	False	CHEMBL1211665	Inhibition of BACE1	B	BAO_0000357	single protein format	None	None	None	None	None	CHEMBL4822	Beta-secretase 1	Homo sapiens	SINGLE PROTEIN	CHEMBL1208699	1	Scientific Literature	Bioorg. Med. Chem. Lett.	2010	None
CHEMBL256842		0	709.76	3	-0.44	17, KMI-773	CC(C)C[C@H](NC(=O)[C@@H](NC(=O)[C@@H](N)CNC(=O)c1nn[nH]n1)C(C)C)C(=O)N[C@@H](Cc1ccccc1)[C@@H](O)C(=O)Nc1cccc([N+](=O)[O-])c1	Inhibition	'='	96.0	%				UO_0000187					False	CHEMBL930525	Inhibition of human recombinant BACE1 at 2 uM	B	BAO_0000357	single protein format	Homo sapiens	None	None	None	None	CHEMBL4822	Beta-secretase 1	Homo sapiens	SINGLE PROTEIN	CHEMBL1142296	1	Scientific Literature	Bioorg. Med. Chem. Lett.	2008	None
CHEMBL252421		0	336.37	0	2.97	3.d.1	N=C(N)NC(=O)Cn1c(-c2ccccc2)ccc1-c1cccc(F)c1	Inhibition	'='	65.0	%				UO_0000187					False	CHEMBL944847	Inhibition of BACE1 at 10 uM by FRET assay	B	BAO_0000357	single protein format	None	None	None	None	None	CHEMBL4822	Beta-secretase 1	Homo sapiens	SINGLE PROTEIN	CHEMBL1140831	1	Scientific Literature	Bioorg. Med. Chem. Lett.	2008	None
CHEMBL252796		0	425.51	0	2.59	7b	CCS(=O)(=O)Nc1ccc(-c2ccc(-c3ccccc3)n2CC(=O)NC(=N)N)cc1	Inhibition	'='	75.0	%				UO_0000187					False	CHEMBL944847	Inhibition of BACE1 at 10 uM by FRET assay	B	BAO_0000357	single protein format	None	None	None	None	None	CHEMBL4822	Beta-secretase 1	Homo sapiens	SINGLE PROTEIN	CHEMBL1140831	1	Scientific Literature	Bioorg. Med. Chem. Lett.	2008	None
CHEMBL251792		0	424.53	1	5.20	3.l.12	N=C(N)NC(=O)Cn1c(-c2ccc3ccccc3c2)ccc1-c1csc2ccccc12	Inhibition	'='	40.0	%				UO_0000187					False	CHEMBL944847	Inhibition of BACE1 at 10 uM by FRET assay	B	BAO_0000357	single protein format	None	None	None	None	None	CHEMBL4822	Beta-secretase 1	Homo sapiens	SINGLE PROTEIN	CHEMBL1140831	1	Scientific Literature	Bioorg. Med. Chem. Lett.	2008	None
CHEMBL2370886		0	1668.93	None	None	BACE inhibitor-3	CCC(O)[C@H](NC(=O)[C@@H](N)CCCN)C(=O)N[C@@H](CCC(=O)O)C(=O)N[C@@H](CCC(=O)O)C(=O)N[C@H](C(=O)N[C@@H](CO)C(=O)N[C@@H](CCC(=O)O)C(=O)N[C@H](C(=O)N[C@@H](CCSC)C(=O)N[C@@H](CC(C)C)[C@@H](O)CC(=O)N[C@H](C(=O)N[C@@H](C)C(=O)N[C@@H](CCC(=O)O)C(=O)N[C@@H](Cc1ccccc1)C(=O)O)C(C)C)C(C)C)[C@@H](C)CC	IC50	'='	30.0	nM	7.52			UO_0000065	4.51	None	None	None	False	CHEMBL653332	Compound was tested for its inhibitory activity against human beta-Secretase (BACE)	B	BAO_0000357	single protein format	None	None	None	None	None	CHEMBL4822	Beta-secretase 1	Homo sapiens	SINGLE PROTEIN	CHEMBL1144938	1	Scientific Literature	J. Med. Chem.	2003	None
CHEMBL400088		0	393.45	0	3.86	3.g.12	N#Cc1cccc(-c2ccc(-c3ccc4ccccc4c3)n2CC(=O)NC(=N)N)c1	Inhibition	'='	39.0	%				UO_0000187					False	CHEMBL944847	Inhibition of BACE1 at 10 uM by FRET assay	B	BAO_0000357	single protein format	None	None	None	None	None	CHEMBL4822	Beta-secretase 1	Homo sapiens	SINGLE PROTEIN	CHEMBL1140831	1	Scientific Literature	Bioorg. Med. Chem. Lett.	2008	None
CHEMBL253442		0	373.42	0	2.71	3.g.7	COc1ccc(-c2ccc(-c3cccc(C#N)c3)n2CC(=O)NC(=N)N)cc1	Inhibition	'='	23.0	%				UO_0000187					False	CHEMBL944847	Inhibition of BACE1 at 10 uM by FRET assay	B	BAO_0000357	single protein format	None	None	None	None	None	CHEMBL4822	Beta-secretase 1	Homo sapiens	SINGLE PROTEIN	CHEMBL1140831	1	Scientific Literature	Bioorg. Med. Chem. Lett.	2008	None
CHEMBL254292		0	454.53	0	4.42	3.f.11	COc1cccc(-c2ccc(-c3ccc(OCc4ccccc4)cc3)n2CC(=O)NC(=N)N)c1	Inhibition	'='	79.0	%				UO_0000187					False	CHEMBL944847	Inhibition of BACE1 at 10 uM by FRET assay	B	BAO_0000357	single protein format	None	None	None	None	None	CHEMBL4822	Beta-secretase 1	Homo sapiens	SINGLE PROTEIN	CHEMBL1140831	1	Scientific Literature	Bioorg. Med. Chem. Lett.	2008	None
CHEMBL2159660		0	533.47	1	5.83	2c	CC(=O)c1ccccc1NC(=O)c1ccc(OCCCCC[n+]2ccc3ccccc3c2)cc1.[Br-]	IC50	'>'	100000.0	nM				UO_0000065					False	CHEMBL2162067	Inhibition of beta-secretase using rhodamine-EVNLDAEFK-quencher as substrate after 60 mins by fluorescence resonance energy transfer assay	B	BAO_0000357	single protein format	None	None	None	None	None	CHEMBL4822	Beta-secretase 1	Homo sapiens	SINGLE PROTEIN	CHEMBL2157925	1	Scientific Literature	Bioorg. Med. Chem.	2012	None
CHEMBL1208903	ISOGINKGETIN	0	566.52	2	5.74	10	COc1ccc(-c2cc(=O)c3c(O)cc(O)c(-c4cc(-c5cc(=O)c6c(O)cc(O)cc6o5)ccc4OC)c3o2)cc1	IC50	'='	3010.0	nM	5.52			UO_0000065	9.75	0.18	-0.22	3.46	False	CHEMBL1211753	Inhibition of BACE1 after 60 mins by FRET assay	B	BAO_0000357	single protein format	None	None	None	None	None	CHEMBL4822	Beta-secretase 1	Homo sapiens	SINGLE PROTEIN	CHEMBL1208740	1	Scientific Literature	Bioorg. Med. Chem. Lett.	2010	None
CHEMBL1208904	HEVEAFLAVONE	0	580.55	2	6.04	14	COc1ccc(-c2cc(=O)c3c(O)cc(OC)c(-c4cc(-c5cc(=O)c6c(O)cc(OC)cc6o5)ccc4O)c3o2)cc1	IC50	'>'	10000.0	nM				UO_0000065					False	CHEMBL1211753	Inhibition of BACE1 after 60 mins by FRET assay	B	BAO_0000357	single protein format	None	None	None	None	None	CHEMBL4822	Beta-secretase 1	Homo sapiens	SINGLE PROTEIN	CHEMBL1208740	1	Scientific Literature	Bioorg. Med. Chem. Lett.	2010	None
CHEMBL332260		0	794.00	2	3.38	13	CC(=O)N[C@@H](CC(C)C)C(=O)N[C@@H](Cc1ccccc1)[C@@H](O)CC(=O)N[C@@H](CC1CCCCC1)[C@@H](O)CC(=O)N[C@H](C(=O)NCc1ccc(C(=O)O)cc1)C(C)C	IC50	'='	50.0	nM	7.30			UO_0000065	9.20	0.17	3.92	3.27	False	CHEMBL653512	Inhibition of human Beta-secretase 1	B	BAO_0000357	single protein format	Homo sapiens	None	None	None	None	CHEMBL4822	Beta-secretase 1	Homo sapiens	SINGLE PROTEIN	CHEMBL1147464	1	Scientific Literature	Bioorg. Med. Chem. Lett.	2004	None
CHEMBL1208935		0	488.62	0	4.09	17	CC(=O)N[C@@H](Cc1cc(F)cc(F)c1)[C@H](O)CNC1(c2cccc(C(C)(C)CO)c2)CCCCC1	IC50	'='	260.0	nM	6.58			UO_0000065	13.48	0.26	2.50	8.07	False	CHEMBL1211024	Inhibition of recombinant BACE-1 expressed in Escherichia coli after 3 hrs by fluorescence polarization assay	B	BAO_0000019	assay format	None	None	None	None	None	CHEMBL4822	Beta-secretase 1	Homo sapiens	SINGLE PROTEIN	CHEMBL1208773	1	Scientific Literature	Bioorg. Med. Chem. Lett.	2010	None
CHEMBL1208934		0	441.52	0	3.69	16	CC(=O)N[C@@H](Cc1cc(F)cc(F)c1)[C@H](O)CNC1(c2cccc(C#N)c2)CCCCC1	IC50	'='	6200.0	nM	5.21			UO_0000065	11.79	0.22	1.52	6.12	False	CHEMBL1211024	Inhibition of recombinant BACE-1 expressed in Escherichia coli after 3 hrs by fluorescence polarization assay	B	BAO_0000019	assay format	None	None	None	None	None	CHEMBL4822	Beta-secretase 1	Homo sapiens	SINGLE PROTEIN	CHEMBL1208773	1	Scientific Literature	Bioorg. Med. Chem. Lett.	2010	None
CHEMBL1208803		0	416.51	0	3.82	8	CC(=O)N[C@@H](Cc1cc(F)cc(F)c1)[C@H](O)CNC1(c2ccccc2)CCCCC1	IC50	'>'	10000.0	nM				UO_0000065					True	CHEMBL1211024	Inhibition of recombinant BACE-1 expressed in Escherichia coli after 3 hrs by fluorescence polarization assay	B	BAO_0000019	assay format	None	None	None	None	None	CHEMBL4822	Beta-secretase 1	Homo sapiens	SINGLE PROTEIN	CHEMBL1208773	1	Scientific Literature	Bioorg. Med. Chem. Lett.	2010	None
CHEMBL2331709		0	381.44	0	3.01	6	N#Cc1ccc(C(=O)Nc2ccc(F)c(C34CC3CCSC(N)=N4)c2)nc1	IC50	'='	52.0	nM	7.28			UO_0000065	19.10	0.37	4.27	6.99	False	CHEMBL2345048	Inhibition of BACE1 in human HEK293 cells transfected with human wild type APP695 assessed as decrease in amyloid beta 40 level after 18 to 20 hrs by cellular assay	B	BAO_0000219	cell-based format	Homo sapiens	None	None	HEK293	None	CHEMBL4822	Beta-secretase 1	Homo sapiens	SINGLE PROTEIN	CHEMBL2331326	1	Scientific Literature	ACS Med. Chem. Lett.	2013	CHEMBL3307715
CHEMBL3925762		0	431.53	0	2.57	36	O=C1c2ccccc2S(=O)(=O)N1CCCCN1CCN(Cc2ccccc2F)CC1	Inhibition	'='	28.84	%				UO_0000187					False	CHEMBL3878264	Inhibition of recombinant human BACE1 expressed in baculovirus expression system at 50 uM using Rh-EVNLDAEFK-quencher as substrate after 60 mins by spectrofluorometric method relative to control	B	BAO_0000019	assay format	Homo sapiens	None	None	None	None	CHEMBL4822	Beta-secretase 1	Homo sapiens	SINGLE PROTEIN	CHEMBL3877277	1	Scientific Literature	Eur J Med Chem	2017	None
CHEMBL3901659		0	399.44	0	2.82	48	O=C1c2ccccc2C(=O)N1CCNC1CCCN(Cc2cc(F)cc(F)c2)C1	Inhibition	'='	36.34	%				UO_0000187					False	CHEMBL3878264	Inhibition of recombinant human BACE1 expressed in baculovirus expression system at 50 uM using Rh-EVNLDAEFK-quencher as substrate after 60 mins by spectrofluorometric method relative to control	B	BAO_0000019	assay format	Homo sapiens	None	None	None	None	CHEMBL4822	Beta-secretase 1	Homo sapiens	SINGLE PROTEIN	CHEMBL3877277	1	Scientific Literature	Eur J Med Chem	2017	None
CHEMBL3884069		0	386.29	0	4.30	12c	N[C@@H](Cc1c[nH]c2ccccc12)Cn1cc(-c2ccc(Cl)c(Cl)c2)nn1	Inhibition	'='	61.46	%				UO_0000187					False	CHEMBL3876888	Inhibition of BACE1 (unknown origin) at 25 uM using beta-secretase substrate 4 after 30 mins by fluorescence spectrophotometric method relative to control	B	BAO_0000357	single protein format	Homo sapiens	None	None	None	None	CHEMBL4822	Beta-secretase 1	Homo sapiens	SINGLE PROTEIN	CHEMBL3875215	1	Scientific Literature	Bioorg Med Chem	2017	None
CHEMBL2349478		0	368.87	0	3.36	48, rac-48	CN1C(=O)C2(CC(C)(C)Cc3ccc(-c4cncc(Cl)c4)cc32)N=C1N	IC50	'='	30.0	nM	7.52			UO_0000065	20.39	0.40	4.16	10.51	False	CHEMBL2352293	Inhibition of human recombinant BACE1 expressed in CHO cells using biotin-Lys-Thr-Glu-Glu-Ile-Ser-Glu-Val-Asn-Leu-Asp-Ala-Glu-Phe-Arg-His-Asp-Ser-Gly-Tyr-Glu-Val-His-His-Gln-Lys-Leu peptide as substrate incubated for 15 mins prior to substrate addition measured after 2 hrs by HTRF assay	B	BAO_0000219	cell-based format	Homo sapiens	None	None	CHO	None	CHEMBL4822	Beta-secretase 1	Homo sapiens	SINGLE PROTEIN	CHEMBL2346596	1	Scientific Literature	J. Med. Chem.	2013	CHEMBL3308072
CHEMBL2349476		0	352.41	0	2.84	46, rac-46	CN1C(=O)C2(CC(C)(C)Cc3ccc(-c4cccnc4F)cc32)N=C1N	IC50	'='	60.0	nM	7.22			UO_0000065	20.49	0.38	4.38	10.09	False	CHEMBL2352293	Inhibition of human recombinant BACE1 expressed in CHO cells using biotin-Lys-Thr-Glu-Glu-Ile-Ser-Glu-Val-Asn-Leu-Asp-Ala-Glu-Phe-Arg-His-Asp-Ser-Gly-Tyr-Glu-Val-His-His-Gln-Lys-Leu peptide as substrate incubated for 15 mins prior to substrate addition measured after 2 hrs by HTRF assay	B	BAO_0000219	cell-based format	Homo sapiens	None	None	CHO	None	CHEMBL4822	Beta-secretase 1	Homo sapiens	SINGLE PROTEIN	CHEMBL2346596	1	Scientific Literature	J. Med. Chem.	2013	CHEMBL3308072
CHEMBL2349473		0	385.87	0	4.10	43, rac-43	CN1C(=O)C2(CC(C)(C)Cc3ccc(-c4cc(F)cc(Cl)c4)cc32)N=C1N	IC50	'='	24.0	nM	7.62			UO_0000065	19.75	0.39	3.52	12.98	False	CHEMBL2352293	Inhibition of human recombinant BACE1 expressed in CHO cells using biotin-Lys-Thr-Glu-Glu-Ile-Ser-Glu-Val-Asn-Leu-Asp-Ala-Glu-Phe-Arg-His-Asp-Ser-Gly-Tyr-Glu-Val-His-His-Gln-Lys-Leu peptide as substrate incubated for 15 mins prior to substrate addition measured after 2 hrs by HTRF assay	B	BAO_0000219	cell-based format	Homo sapiens	None	None	CHO	None	CHEMBL4822	Beta-secretase 1	Homo sapiens	SINGLE PROTEIN	CHEMBL2346596	1	Scientific Literature	J. Med. Chem.	2013	CHEMBL3308072
CHEMBL2349619		0	383.42	0	3.04	19, rac-19	COc1ccc(F)c(-c2ccc3c(c2)C2(CC(C)(C)O3)N=C(N)N(C)C2=O)c1	IC50	'='	60.0	nM	7.22			UO_0000065	18.84	0.35	4.18	9.36	False	CHEMBL2352293	Inhibition of human recombinant BACE1 expressed in CHO cells using biotin-Lys-Thr-Glu-Glu-Ile-Ser-Glu-Val-Asn-Leu-Asp-Ala-Glu-Phe-Arg-His-Asp-Ser-Gly-Tyr-Glu-Val-His-His-Gln-Lys-Leu peptide as substrate incubated for 15 mins prior to substrate addition measured after 2 hrs by HTRF assay	B	BAO_0000219	cell-based format	Homo sapiens	None	None	CHO	None	CHEMBL4822	Beta-secretase 1	Homo sapiens	SINGLE PROTEIN	CHEMBL2346596	1	Scientific Literature	J. Med. Chem.	2013	CHEMBL3308072
CHEMBL2347871		0	570.49	2	6.11	9b	N#CCCCN1CCN(c2ccc(Br)cc2NC(=O)c2cc3ccccc3o/c2=N\c2ccccc2)CC1	IC50	'>'	10000.0	nM				UO_0000065					False	CHEMBL2351274	Inhibition of BACE1 (unknown origin) expressed in baculovirus expression system using Rh-EVNLDAEFK-Quencher as substrate after 90 mins by FRET assay	B	BAO_0000019	assay format	Homo sapiens	None	None	None	None	CHEMBL4822	Beta-secretase 1	Homo sapiens	SINGLE PROTEIN	CHEMBL2346537	1	Scientific Literature	Bioorg. Med. Chem.	2013	None
CHEMBL2347868		0	623.55	2	7.01	7c	COc1cccc2cc(C(=O)Nc3cc(Br)ccc3N3CCN(Cc4ccccc4)CC3)/c(=N/c3ccccc3)oc12	IC50	'>'	10000.0	nM				UO_0000065					False	CHEMBL2351274	Inhibition of BACE1 (unknown origin) expressed in baculovirus expression system using Rh-EVNLDAEFK-Quencher as substrate after 90 mins by FRET assay	B	BAO_0000019	assay format	Homo sapiens	None	None	None	None	CHEMBL4822	Beta-secretase 1	Homo sapiens	SINGLE PROTEIN	CHEMBL2346537	1	Scientific Literature	Bioorg. Med. Chem.	2013	None
CHEMBL78946		0	893.01	3	-1.74	OM99-2, calbiochem	CC(C)C[C@H](NC(=O)[C@H](CC(N)=O)NC(=O)[C@@H](NC(=O)[C@@H](N)CCC(=O)O)C(C)C)[C@@H](O)C[C@@H](C)C(=O)N[C@@H](C)C(=O)N[C@@H](CCC(=O)O)C(=O)N[C@@H](Cc1ccccc1)C(=O)O	IC50	'='	3.0	nM	8.52			UO_0000065	9.54	0.18	10.26	2.27	True	CHEMBL2351274	Inhibition of BACE1 (unknown origin) expressed in baculovirus expression system using Rh-EVNLDAEFK-Quencher as substrate after 90 mins by FRET assay	B	BAO_0000019	assay format	Homo sapiens	None	None	None	None	CHEMBL4822	Beta-secretase 1	Homo sapiens	SINGLE PROTEIN	CHEMBL2346537	1	Scientific Literature	Bioorg. Med. Chem.	2013	None
CHEMBL2347880		0	637.53	2	6.65	9k	COc1ccccc1C(=O)N1CCN(c2ccc(Br)cc2NC(=O)c2cc3ccccc3o/c2=N\c2ccccc2)CC1	IC50	'='	25740.0	nM	4.59			UO_0000065	7.20	0.15	-2.06	5.25	False	CHEMBL2351274	Inhibition of BACE1 (unknown origin) expressed in baculovirus expression system using Rh-EVNLDAEFK-Quencher as substrate after 90 mins by FRET assay	B	BAO_0000019	assay format	Homo sapiens	None	None	None	None	CHEMBL4822	Beta-secretase 1	Homo sapiens	SINGLE PROTEIN	CHEMBL2346537	1	Scientific Literature	Bioorg. Med. Chem.	2013	None
CHEMBL2180025		0	357.42	0	3.19	1j	COc1ccc(C2(c3cccc(-c4cncnc4)c3)N=C(C)C(N)=N2)cc1	IC50	'='	1300.0	nM	5.89			UO_0000065	16.47	0.30	2.70	6.86	False	CHEMBL2186065	Inhibition of BACE1-mediated sAPPbeta release in human SH-SY5Y cells after 16 hrs by ELISA	B	BAO_0000219	cell-based format	Homo sapiens	None	None	SH-SY5Y	None	CHEMBL4822	Beta-secretase 1	Homo sapiens	SINGLE PROTEIN	CHEMBL2177046	1	Scientific Literature	J. Med. Chem.	2012	CHEMBL3307740
CHEMBL2180019		0	264.33	0	2.75	1d	CC1=NC(C)(c2cccc(-c3cccnc3)c2)N=C1N	IC50	'='	4300.0	nM	5.37			UO_0000065	20.30	0.37	2.62	8.43	False	CHEMBL2186065	Inhibition of BACE1-mediated sAPPbeta release in human SH-SY5Y cells after 16 hrs by ELISA	B	BAO_0000219	cell-based format	Homo sapiens	None	None	SH-SY5Y	None	CHEMBL4822	Beta-secretase 1	Homo sapiens	SINGLE PROTEIN	CHEMBL2177046	1	Scientific Literature	J. Med. Chem.	2012	CHEMBL3307740
CHEMBL2136098		0	322.41	0	3.05	1	CC1(C)Cc2ccccc2C(NC(Cc2ccccc2)C(=O)O)=N1	IC50	'='	27200.0	nM	4.57			UO_0000065	14.16	0.26	1.52	7.40	False	CHEMBL2352381	Inhibition of BACE-1 (unknown origin) by alpha screen assay	B	BAO_0000357	single protein format	Homo sapiens	None	None	None	None	CHEMBL4822	Beta-secretase 1	Homo sapiens	SINGLE PROTEIN	CHEMBL2346535	1	Scientific Literature	Bioorg. Med. Chem. Lett.	2013	None
CHEMBL2349465		0	325.39	0	3.40	62, rac-62	CC1(C)Cc2ccc(-c3cccnc3F)cc2C2(COC(N)=N2)C1	IC50	'='	1908.0	nM	5.72			UO_0000065	17.58	0.33	2.32	9.45	False	CHEMBL2352293	Inhibition of human recombinant BACE1 expressed in CHO cells using biotin-Lys-Thr-Glu-Glu-Ile-Ser-Glu-Val-Asn-Leu-Asp-Ala-Glu-Phe-Arg-His-Asp-Ser-Gly-Tyr-Glu-Val-His-His-Gln-Lys-Leu peptide as substrate incubated for 15 mins prior to substrate addition measured after 2 hrs by HTRF assay	B	BAO_0000219	cell-based format	Homo sapiens	None	None	CHO	None	CHEMBL4822	Beta-secretase 1	Homo sapiens	SINGLE PROTEIN	CHEMBL2346596	1	Scientific Literature	J. Med. Chem.	2013	CHEMBL3308072
CHEMBL2349488		0	357.91	0	4.63	58, rac-58	CC1(C)Cc2ccc(-c3cncc(Cl)c3)cc2C2(CSC(N)=N2)C1	IC50	'='	1994.0	nM	5.70			UO_0000065	15.93	0.32	1.07	11.12	False	CHEMBL2352293	Inhibition of human recombinant BACE1 expressed in CHO cells using biotin-Lys-Thr-Glu-Glu-Ile-Ser-Glu-Val-Asn-Leu-Asp-Ala-Glu-Phe-Arg-His-Asp-Ser-Gly-Tyr-Glu-Val-His-His-Gln-Lys-Leu peptide as substrate incubated for 15 mins prior to substrate addition measured after 2 hrs by HTRF assay	B	BAO_0000219	cell-based format	Homo sapiens	None	None	CHO	None	CHEMBL4822	Beta-secretase 1	Homo sapiens	SINGLE PROTEIN	CHEMBL2346596	1	Scientific Literature	J. Med. Chem.	2013	CHEMBL3308072
CHEMBL2349486		0	495.02	0	4.18	56, rac-56	CC(=O)N1CCC(CN2C(=O)C3(CC(C)(C)Oc4ccc(-c5cccc(Cl)c5)cc43)N=C2N)CC1	IC50	'='	22.0	nM	7.66			UO_0000065	15.47	0.30	3.48	8.68	False	CHEMBL2352293	Inhibition of human recombinant BACE1 expressed in CHO cells using biotin-Lys-Thr-Glu-Glu-Ile-Ser-Glu-Val-Asn-Leu-Asp-Ala-Glu-Phe-Arg-His-Asp-Ser-Gly-Tyr-Glu-Val-His-His-Gln-Lys-Leu peptide as substrate incubated for 15 mins prior to substrate addition measured after 2 hrs by HTRF assay	B	BAO_0000219	cell-based format	Homo sapiens	None	None	CHO	None	CHEMBL4822	Beta-secretase 1	Homo sapiens	SINGLE PROTEIN	CHEMBL2346596	1	Scientific Literature	J. Med. Chem.	2013	CHEMBL3308072
CHEMBL2349618		0	383.42	0	3.04	18, rac-18	COc1cc(F)cc(-c2ccc3c(c2)C2(CC(C)(C)O3)N=C(N)N(C)C2=O)c1	IC50	'='	61.0	nM	7.21			UO_0000065	18.82	0.35	4.17	9.35	False	CHEMBL2352293	Inhibition of human recombinant BACE1 expressed in CHO cells using biotin-Lys-Thr-Glu-Glu-Ile-Ser-Glu-Val-Asn-Leu-Asp-Ala-Glu-Phe-Arg-His-Asp-Ser-Gly-Tyr-Glu-Val-His-His-Gln-Lys-Leu peptide as substrate incubated for 15 mins prior to substrate addition measured after 2 hrs by HTRF assay	B	BAO_0000219	cell-based format	Homo sapiens	None	None	CHO	None	CHEMBL4822	Beta-secretase 1	Homo sapiens	SINGLE PROTEIN	CHEMBL2346596	1	Scientific Literature	J. Med. Chem.	2013	CHEMBL3308072
CHEMBL2349616		0	365.43	0	2.91	16, rac-16	COc1ccc(-c2ccc3c(c2)C2(CC(C)(C)O3)N=C(N)N(C)C2=O)cc1	IC50	'='	7197.0	nM	5.14			UO_0000065	14.07	0.26	2.23	6.67	False	CHEMBL2352293	Inhibition of human recombinant BACE1 expressed in CHO cells using biotin-Lys-Thr-Glu-Glu-Ile-Ser-Glu-Val-Asn-Leu-Asp-Ala-Glu-Phe-Arg-His-Asp-Ser-Gly-Tyr-Glu-Val-His-His-Gln-Lys-Leu peptide as substrate incubated for 15 mins prior to substrate addition measured after 2 hrs by HTRF assay	B	BAO_0000219	cell-based format	Homo sapiens	None	None	CHO	None	CHEMBL4822	Beta-secretase 1	Homo sapiens	SINGLE PROTEIN	CHEMBL2346596	1	Scientific Literature	J. Med. Chem.	2013	CHEMBL3308072
CHEMBL1790741		0	896.07	3	-0.80	35	CSCC[C@H](NC(=O)[C@@H](NC(C)=O)C(C)C)C(=O)NC(CC(C)C)C(O)CC(=O)N[C@H](C(=O)N[C@@H](C)C(=O)N[C@@H](CCC(=O)O)C(=O)N[C@@H](Cc1ccccc1)C(=O)O)[C@H](C)O	IC50	'='	100000.0	nM	4.00			UO_0000065	4.46	0.09	4.80	1.25	False	CHEMBL653496	Inhibition of human brain beta-secretase, using MBPC125Swe (maltose-binding-protein C-125 Swedish) assay	B	BAO_0000219	cell-based format	None	None	None	PC-12	None	CHEMBL4822	Beta-secretase 1	Homo sapiens	SINGLE PROTEIN	CHEMBL1135590	1	Scientific Literature	J. Med. Chem.	2002	CHEMBL3307976
CHEMBL1791020		0	633.79	2	1.48	25	CC[C@H](C)[C@H](NC(C)=O)C(=O)N[C@@H](C)C(=O)N[C@@H](CC(C)C)[C@@H](O)CC(=O)N[C@H](C(=O)NCc1cccc(C(=O)O)c1)C(C)C	IC50	'='	250.0	nM	6.60			UO_0000065	10.42	0.20	5.12	3.25	False	CHEMBL653498	Inhibition of human beta-secretase	B	BAO_0000357	single protein format	None	None	None	None	None	CHEMBL4822	Beta-secretase 1	Homo sapiens	SINGLE PROTEIN	CHEMBL1145754	1	Scientific Literature	Bioorg. Med. Chem. Lett.	2003	None
CHEMBL2180032		0	341.42	0	3.37	(R)-1o	CC1=N[C@@](Cc2ccccc2)(c2cccc(-c3cncnc3)c2)N=C1N	IC50	'='	710.0	nM	6.15			UO_0000065	18.01	0.32	2.78	8.04	False	CHEMBL2186065	Inhibition of BACE1-mediated sAPPbeta release in human SH-SY5Y cells after 16 hrs by ELISA	B	BAO_0000219	cell-based format	Homo sapiens	None	None	SH-SY5Y	None	CHEMBL4822	Beta-secretase 1	Homo sapiens	SINGLE PROTEIN	CHEMBL2177046	1	Scientific Literature	J. Med. Chem.	2012	CHEMBL3307740
CHEMBL2180030		0	385.47	0	3.80	(S)-1m	COc1c(C)cc([C@@]2(c3cccc(-c4cncnc4)c3)N=C(C)C(N)=N2)cc1C	IC50	'='	24.0	nM	7.62			UO_0000065	19.77	0.36	3.82	8.89	False	CHEMBL2186065	Inhibition of BACE1-mediated sAPPbeta release in human SH-SY5Y cells after 16 hrs by ELISA	B	BAO_0000219	cell-based format	Homo sapiens	None	None	SH-SY5Y	None	CHEMBL4822	Beta-secretase 1	Homo sapiens	SINGLE PROTEIN	CHEMBL2177046	1	Scientific Literature	J. Med. Chem.	2012	CHEMBL3307740
CHEMBL2180023		0	356.43	0	3.79	1h	COc1cccc(-c2cccc(C3(c4ccncc4)N=C(C)C(N)=N3)c2)c1	IC50	'='	2800.0	nM	5.55			UO_0000065	15.58	0.28	1.76	7.62	False	CHEMBL2186065	Inhibition of BACE1-mediated sAPPbeta release in human SH-SY5Y cells after 16 hrs by ELISA	B	BAO_0000219	cell-based format	Homo sapiens	None	None	SH-SY5Y	None	CHEMBL4822	Beta-secretase 1	Homo sapiens	SINGLE PROTEIN	CHEMBL2177046	1	Scientific Literature	J. Med. Chem.	2012	CHEMBL3307740
CHEMBL2180017		0	292.39	0	3.39	1b	CC(C)C1=NC(C)(c2cccc(-c3cccnc3)c2)N=C1N	IC50	'>'	100000.0	nM				UO_0000065					False	CHEMBL2186066	Inhibition of human BACE1 using (europium)CEVNLDAEFK(Qsy7) as substrate incubated for 10 mins prior to substrate addition measured after 15 mins by TR-FRET assay	B	BAO_0000357	single protein format	Homo sapiens	None	None	None	None	CHEMBL4822	Beta-secretase 1	Homo sapiens	SINGLE PROTEIN	CHEMBL2177046	1	Scientific Literature	J. Med. Chem.	2012	None
CHEMBL2180016		0	326.40	0	3.78	1a	CC1(c2cccc(-c3cccnc3)c2)N=C(N)C(c2ccccc2)=N1	IC50						Not Active						False	CHEMBL2186066	Inhibition of human BACE1 using (europium)CEVNLDAEFK(Qsy7) as substrate incubated for 10 mins prior to substrate addition measured after 15 mins by TR-FRET assay	B	BAO_0000357	single protein format	Homo sapiens	None	None	None	None	CHEMBL4822	Beta-secretase 1	Homo sapiens	SINGLE PROTEIN	CHEMBL2177046	1	Scientific Literature	J. Med. Chem.	2012	None
CHEMBL2346796		0	396.88	0	3.67	16	CC1(C)Cc2cc(Cl)ccc2C(N[C@@H](Cc2ccccc2)c2noc(=O)[nH]2)=N1	IC50	'='	750.0	nM	6.12			UO_0000065	15.43	0.30	2.45	7.35	False	CHEMBL2352381	Inhibition of BACE-1 (unknown origin) by alpha screen assay	B	BAO_0000357	single protein format	Homo sapiens	None	None	None	None	CHEMBL4822	Beta-secretase 1	Homo sapiens	SINGLE PROTEIN	CHEMBL2346535	1	Scientific Literature	Bioorg. Med. Chem. Lett.	2013	None
CHEMBL2347187		0	439.34	0	3.18	88	N#Cc1ccc(C(=O)Nc2ccc(F)c([C@]3(CF)C[C@@H](C(F)(F)F)OC(N)=N3)c2)nc1	IC50	'='	19.0	nM	7.72			UO_0000065	17.57	0.34	4.54	6.81	False	CHEMBL2353183	Inhibition of human BACE1 using MR121-labeled substrate incubated for 4 mins prior to substrate addition measured after 2 mins by spectrophotometric analysis	B	BAO_0000357	single protein format	Homo sapiens	None	None	None	None	CHEMBL4822	Beta-secretase 1	Homo sapiens	SINGLE PROTEIN	CHEMBL2346595	1	Scientific Literature	J. Med. Chem.	2013	None
CHEMBL2347207		0	421.35	0	3.23	109	C[C@@]1(c2cc(NC(=O)c3ccc(C#N)cn3)ccc2F)C[C@H](C(F)(F)F)OC(N)=N1	IC50	'='	776.0	nM	6.11			UO_0000065	14.50	0.28	2.88	5.39	False	CHEMBL2353183	Inhibition of human BACE1 using MR121-labeled substrate incubated for 4 mins prior to substrate addition measured after 2 mins by spectrophotometric analysis	B	BAO_0000357	single protein format	Homo sapiens	None	None	None	None	CHEMBL4822	Beta-secretase 1	Homo sapiens	SINGLE PROTEIN	CHEMBL2346595	1	Scientific Literature	J. Med. Chem.	2013	None
CHEMBL2347215		0	389.34	0	2.54	14d	C[C@]1(c2cc(NC(=O)c3ccc(C#N)cn3)ccc2F)N=C(N)OCC1(F)F	IC50	'='	23.0	nM	7.64			UO_0000065	19.62	0.37	5.10	6.74	False	CHEMBL2353183	Inhibition of human BACE1 using MR121-labeled substrate incubated for 4 mins prior to substrate addition measured after 2 mins by spectrophotometric analysis	B	BAO_0000357	single protein format	Homo sapiens	None	None	None	None	CHEMBL4822	Beta-secretase 1	Homo sapiens	SINGLE PROTEIN	CHEMBL2346595	1	Scientific Literature	J. Med. Chem.	2013	None
CHEMBL445085		0	807.92	1	4.24	36	CC(C)[C@H](NC(=O)C[C@H](O)[C@H](COc1cc(F)cc(F)c1)NC(=O)c1cc(C(=O)N[C@H](C)c2ccccc2)cc(N(C)S(C)(=O)=O)c1)C(=O)NCc1ccccc1	IC50	'='	210.0	nM	6.68			UO_0000065	8.27	0.16	2.44	3.64	False	CHEMBL987112	Inhibition of human BACE1 expressed in Escherichia coli BL21(DE3) by resolved fluorescence assay	B	BAO_0000019	assay format	Homo sapiens	None	None	None	None	CHEMBL4822	Beta-secretase 1	Homo sapiens	SINGLE PROTEIN	CHEMBL1142523	1	Scientific Literature	Bioorg. Med. Chem.	2008	None
CHEMBL3127069		0	380.42	0	2.08	94	CN1C(=O)[C@]2(N=C1N)c1cc(-c3cccnc3F)ccc1C[C@H]1CCOC[C@@H]12	IC50	'='	1.6	nM	8.80			UO_0000065	23.12	0.43	6.72	10.88	False	CHEMBL3131971	Inhibition of BACE-1 in HEK293 cells expressing APP assessed as reduction in amyloid beta (1 to 40) level after 48 hrs by HTRF assay	B	BAO_0000219	cell-based format	Homo sapiens	None	None	HEK293	None	CHEMBL4822	Beta-secretase 1	Homo sapiens	SINGLE PROTEIN	CHEMBL3124885	1	Scientific Literature	J. Med. Chem.	2014	CHEMBL3307715
CHEMBL3127082		0	369.40	0	2.62	89	C[C@@]12COCC[C@H]1Oc1ccc(-c3cccnc3F)cc1[C@@]21COC(N)=N1	IC50	'='	400.0	nM	6.40			UO_0000065	17.32	0.32	3.78	8.10	False	CHEMBL3131971	Inhibition of BACE-1 in HEK293 cells expressing APP assessed as reduction in amyloid beta (1 to 40) level after 48 hrs by HTRF assay	B	BAO_0000219	cell-based format	Homo sapiens	None	None	HEK293	None	CHEMBL4822	Beta-secretase 1	Homo sapiens	SINGLE PROTEIN	CHEMBL3124885	1	Scientific Literature	J. Med. Chem.	2014	CHEMBL3307715
CHEMBL3127094		0	355.37	0	2.23	72	NC1=N[C@@]2(CO1)c1cc(-c3cccnc3F)ccc1O[C@@H]1CCOC[C@H]12	IC50	'='	270.0	nM	6.57			UO_0000065	18.48	0.35	4.34	8.32	False	CHEMBL3131971	Inhibition of BACE-1 in HEK293 cells expressing APP assessed as reduction in amyloid beta (1 to 40) level after 48 hrs by HTRF assay	B	BAO_0000219	cell-based format	Homo sapiens	None	None	HEK293	None	CHEMBL4822	Beta-secretase 1	Homo sapiens	SINGLE PROTEIN	CHEMBL3124885	1	Scientific Literature	J. Med. Chem.	2014	CHEMBL3307715
CHEMBL235619		0	181.24	0	1.08	3	CCCCCc1cc(=O)[nH]c(N)n1	Activity	'='	38.0	%				UO_0000187					False	CHEMBL901128	Binding affinity to BACE1 expressed in HEK293 cells assessed as free enzyme at 1 mM after 10 mins by Biocore ISA	B	BAO_0000219	cell-based format	None	None	None	HEK293	None	CHEMBL4822	Beta-secretase 1	Homo sapiens	SINGLE PROTEIN	CHEMBL1138314	1	Scientific Literature	J. Med. Chem.	2007	CHEMBL3307715
CHEMBL3127076		0	352.39	0	1.87	82	C[C@]12CCOC[C@@H]1[C@]1(COC(N)=N1)c1cc(-c3cncnc3)ccc1O2	IC50	'='	180.0	nM	6.75			UO_0000065	19.14	0.35	4.87	7.34	False	CHEMBL3131971	Inhibition of BACE-1 in HEK293 cells expressing APP assessed as reduction in amyloid beta (1 to 40) level after 48 hrs by HTRF assay	B	BAO_0000219	cell-based format	Homo sapiens	None	None	HEK293	None	CHEMBL4822	Beta-secretase 1	Homo sapiens	SINGLE PROTEIN	CHEMBL3124885	1	Scientific Literature	J. Med. Chem.	2014	CHEMBL3307715
CHEMBL235754		0	335.41	0	2.82	11c	COc1cccc(-c2cccc(CCc3cc(=O)n(C)c(N)n3)c2)c1	IC50	'='	5900.0	nM	5.23			UO_0000065	15.59	0.29	2.41	7.46	True	CHEMBL901135	Inhibition of BACE1 by FRET assay	B	BAO_0000357	single protein format	None	None	None	None	None	CHEMBL4822	Beta-secretase 1	Homo sapiens	SINGLE PROTEIN	CHEMBL1138315	1	Scientific Literature	J. Med. Chem.	2007	None
CHEMBL297910		0	805.93	2	1.96	19	CC(C)CC(NC(=O)C(O)c1cccc2ccccc12)[C@@H](O)CC(=O)N[C@@H](C(=O)N[C@H](C)C(=O)N[C@H](CCC(=O)O)C(=O)N[C@H](Cc1ccccc1)C(=O)O)C(C)C	IC50	'='	4000.0	nM	5.40			UO_0000065	6.70	0.13	3.44	2.07	False	CHEMBL653497	Inhibition of human beta-secretase (BACE) in MBP-C125 assay	B	BAO_0000357	single protein format	None	None	None	None	None	CHEMBL4822	Beta-secretase 1	Homo sapiens	SINGLE PROTEIN	CHEMBL1145027	1	Scientific Literature	J. Med. Chem.	2003	None
CHEMBL53024		0	591.71	2	3.31	35	CC(C)C[C@H](NC(=O)C(O)c1cccc2ccccc12)[C@@H](O)CC(=O)N[C@H](C(=O)NCc1ccc(C(=O)O)cc1)C(C)C	IC50	'='	50000.0	nM	4.30			UO_0000065	7.27	0.14	0.99	2.61	False	CHEMBL653497	Inhibition of human beta-secretase (BACE) in MBP-C125 assay	B	BAO_0000357	single protein format	None	None	None	None	None	CHEMBL4822	Beta-secretase 1	Homo sapiens	SINGLE PROTEIN	CHEMBL1145027	1	Scientific Literature	J. Med. Chem.	2003	None
CHEMBL298141		0	685.97	2	3.65	20	CSCC[C@H](NC(=O)[C@@H](NC(=O)OC(C)(C)C)C(C)C)C(=O)NC(CC(C)C)[C@@H](O)CC(=O)N[C@@H](C(=O)NC1CCCCC1)C(C)C	IC50	'>'	200000.0	nM		Outside typical range		UO_0000065					False	CHEMBL653497	Inhibition of human beta-secretase (BACE) in MBP-C125 assay	B	BAO_0000357	single protein format	None	None	None	None	None	CHEMBL4822	Beta-secretase 1	Homo sapiens	SINGLE PROTEIN	CHEMBL1145027	1	Scientific Literature	J. Med. Chem.	2003	None
CHEMBL1210349		0	675.68	2	5.22	28	C[C@H](NC[C@@H](O)[C@H](Cc1ccccc1)NC(=O)c1cccc(N(c2cc(Cl)cc(Cl)c2)S(C)(=O)=O)c1)C(=O)NC1CCCCC1	IC50	'='	11.0	nM	7.96			UO_0000065	11.78	0.24	2.74	6.23	False	CHEMBL1211665	Inhibition of BACE1	B	BAO_0000357	single protein format	None	None	None	None	None	CHEMBL4822	Beta-secretase 1	Homo sapiens	SINGLE PROTEIN	CHEMBL1208699	1	Scientific Literature	Bioorg. Med. Chem. Lett.	2010	None
CHEMBL1210335		0	606.79	1	3.76	10	C[C@H](NC[C@@H](O)[C@H](Cc1ccccc1)NC(=O)c1cccc(NS(=O)(=O)Cc2ccccc2)c1)C(=O)NC1CCCCC1	IC50	'='	5500.0	nM	5.26			UO_0000065	8.67	0.17	1.50	3.85	False	CHEMBL1211665	Inhibition of BACE1	B	BAO_0000357	single protein format	None	None	None	None	None	CHEMBL4822	Beta-secretase 1	Homo sapiens	SINGLE PROTEIN	CHEMBL1208699	1	Scientific Literature	Bioorg. Med. Chem. Lett.	2010	None
CHEMBL39728		0	837.88	3	-2.55	24 (KMI-262)	CC(C)C[C@H](NC(=O)[C@@H](NC(=O)[C@@H](N)CC(=O)O)C(C)C)C(=O)N[C@@H](Cc1ccccc1)[C@@H](O)C(=O)N[C@@H](CC(=O)O)C(=O)N[C@@H](C)C(=O)N[C@@H](CCC(=O)O)C(=O)O	Inhibition	'<'	20.0	%				UO_0000187					False	CHEMBL874665	Inhibition of Beta-secretase 1 at 2 uM concentration	B	BAO_0000357	single protein format	None	None	None	None	None	CHEMBL4822	Beta-secretase 1	Homo sapiens	SINGLE PROTEIN	CHEMBL1147635	1	Scientific Literature	Bioorg. Med. Chem. Lett.	2004	None
CHEMBL592382		0	304.34	0	3.59	2Me	COC(=O)CCc1c(O)cc2occc2c1OCC=C(C)C	IC50	'='	203300.0	nM		Outside typical range		UO_0000065					False	CHEMBL1073480	Inhibition of human recombinant BACE1 after 60 mins by fluorescence assay	B	BAO_0000357	single protein format	Homo sapiens	None	None	None	None	CHEMBL4822	Beta-secretase 1	Homo sapiens	SINGLE PROTEIN	CHEMBL1157685	1	Scientific Literature	Bioorg. Med. Chem.	2010	None
CHEMBL1096681		0	551.64	1	4.18	25	C[C@@H](NC(=O)c1cc(-c2noc([C@](C)(N)Cc3ccccc3)n2)cc(N(C)S(C)(=O)=O)c1)c1ccc(F)cc1	IC50	'='	2060.0	nM	5.69			UO_0000065	10.31	0.20	1.51	4.33	False	CHEMBL1107778	Inhibition of BACE1	B	BAO_0000357	single protein format	None	None	None	None	None	CHEMBL4822	Beta-secretase 1	Homo sapiens	SINGLE PROTEIN	CHEMBL1155422	1	Scientific Literature	Bioorg. Med. Chem. Lett.	2010	None
CHEMBL1090415		0	550.66	1	3.71	30	C[C@@H](NC(=O)c1cc(N(C)S(C)(=O)=O)cc(-n2cc([C@](C)(N)Cc3ccccc3)nn2)c1)c1ccc(F)cc1	IC50	'='	16300.0	nM	4.79			UO_0000065	8.69	0.17	1.08	3.89	False	CHEMBL1107778	Inhibition of BACE1	B	BAO_0000357	single protein format	None	None	None	None	None	CHEMBL4822	Beta-secretase 1	Homo sapiens	SINGLE PROTEIN	CHEMBL1155422	1	Scientific Literature	Bioorg. Med. Chem. Lett.	2010	None
CHEMBL598258		0	358.41	0	1.88	32	Cc1cc(C2(c3cccc(-c4cncnc4)c3)N=C(N)N(C)C2=O)ccn1	IC50	'='	80.0	nM	7.10			UO_0000065	19.80	0.36	5.22	7.29	True	CHEMBL1071577	Inhibition of human BACE1 by FRET assay	B	BAO_0000357	single protein format	Homo sapiens	None	None	None	None	CHEMBL4822	Beta-secretase 1	Homo sapiens	SINGLE PROTEIN	CHEMBL1159096	1	Scientific Literature	Bioorg. Med. Chem.	2010	None
CHEMBL510798		0	646.78	2	5.29	25	CCNc1cc(C(=O)N[C@@H](Cc2ccccc2)[C@H](O)CNC(C)(C)c2cccc(C(F)(F)F)c2)cc(N2CCCCS2(=O)=O)c1	IC50	'='	6.0	nM	8.22			UO_0000065	12.71	0.25	2.93	7.42	False	CHEMBL1036845	Inhibition of BACE1	B	BAO_0000357	single protein format	None	None	None	None	None	CHEMBL4822	Beta-secretase 1	Homo sapiens	SINGLE PROTEIN	CHEMBL1137769	1	Scientific Literature	Bioorg. Med. Chem. Lett.	2009	None
CHEMBL443509		0	598.67	1	4.76	8	CCNc1cc(C(=O)N[C@@H](Cc2ccccc2)[C@H](O)CNCc2cccc(C(F)(F)F)c2)cc(N2CCCC2=O)c1OC	IC50	'='	110.0	nM	6.96			UO_0000065	11.62	0.22	2.20	6.76	False	CHEMBL1036845	Inhibition of BACE1	B	BAO_0000357	single protein format	None	None	None	None	None	CHEMBL4822	Beta-secretase 1	Homo sapiens	SINGLE PROTEIN	CHEMBL1137769	1	Scientific Literature	Bioorg. Med. Chem. Lett.	2009	None
CHEMBL504197		0	598.77	1	3.61	8c	CCc1cn2c3c(cc(C(=O)N[C@@H](Cc4ccccc4)[C@H](O)CNC4CCCCC4)cc13)N(C)S(=O)(=O)CC2.O=CO	IC50	'='	5.0	nM	8.30			UO_0000065	15.02	0.29	4.69	8.01	False	CHEMBL959765	Inhibition of BACE1 expressed in CHO cells after 4 hrs by spectrophotometer	B	BAO_0000219	cell-based format	None	None	None	CHO	None	CHEMBL4822	Beta-secretase 1	Homo sapiens	SINGLE PROTEIN	CHEMBL1150334	1	Scientific Literature	J. Med. Chem.	2008	CHEMBL3308072
CHEMBL446972		0	674.74	1	4.49	8a	CCc1cn2c3c(cc(C(=O)N[C@@H](Cc4ccccc4)[C@H](O)CNCc4cccc(C(F)(F)F)c4)cc13)N(C)S(=O)(=O)CC2.O=CO	IC50	'='	10.19	nM	7.99			UO_0000065	12.71	0.25	3.50	7.71	False	CHEMBL959768	Inhibition of BACE1 assessed as amyloid beta 40 production in human neuroblastoma cells after 24 hrs by immunoassay	B	BAO_0000219	cell-based format	Homo sapiens	None	None	None	None	CHEMBL4822	Beta-secretase 1	Homo sapiens	SINGLE PROTEIN	CHEMBL1150334	1	Scientific Literature	J. Med. Chem.	2008	None
CHEMBL522878		0	510.66	2	6.79	17	O=C1N=C(NC2CCCCC2)C2(CCN(Cc3cccc(-c4ccccc4)c3)CC2)N1c1cccc(F)c1	IC50	'='	4600.0	nM	5.34			UO_0000065	10.45	0.19	-1.45	11.13	False	CHEMBL1032298	Inhibition of BACE1	B	BAO_0000357	single protein format	None	None	None	None	None	CHEMBL4822	Beta-secretase 1	Homo sapiens	SINGLE PROTEIN	CHEMBL1140155	1	Scientific Literature	J. Med. Chem.	2008	None
CHEMBL2178208		0	334.38	0	2.89	8c	Cc1onc(-c2ccccc2)c1C(=O)/N=C(\N)NCc1ccccc1	Ki	'>'	10000.0	nM				UO_0000065					False	CHEMBL2187886	Displacement of [3H]BMS-599240 from BACE1 expressed in HEK293 cells	B	BAO_0000219	cell-based format	Homo sapiens	None	None	HEK293	None	CHEMBL4822	Beta-secretase 1	Homo sapiens	SINGLE PROTEIN	CHEMBL2177026	1	Scientific Literature	J. Med. Chem.	2012	CHEMBL3307715
CHEMBL1081801		0	529.11	1	3.65	25	CCCC[C@@](C)(N)c1nnc(-c2cc(N(CCOC)C[C@H]3C[C@@H]3C)nc(N(C)S(C)(=O)=O)c2Cl)o1	IP	'='	1300.0	nM		Non standard unit for type		UO_0000065					False	CHEMBL1103369	Inhibition of BACE1 at pH 6.5	B	BAO_0000357	single protein format	None	None	None	None	None	CHEMBL4822	Beta-secretase 1	Homo sapiens	SINGLE PROTEIN	CHEMBL1154922	1	Scientific Literature	Bioorg. Med. Chem. Lett.	2010	None
CHEMBL1087435		0	581.11	1	3.85	9	COCCN(C[C@H]1C[C@@H]1C)c1cc(-c2nnc([C@](C)(N)Cc3cccc(F)c3)o2)c(Cl)c(N(C)S(C)(=O)=O)n1	IP	'='	17.0	nM		Non standard unit for type		UO_0000065					False	CHEMBL1103369	Inhibition of BACE1 at pH 6.5	B	BAO_0000357	single protein format	None	None	None	None	None	CHEMBL4822	Beta-secretase 1	Homo sapiens	SINGLE PROTEIN	CHEMBL1154922	1	Scientific Literature	Bioorg. Med. Chem. Lett.	2010	None
CHEMBL287598		0	657.68	2	-1.46	4 (KMI-251)	C[C@H](NC(=O)[C@H](CC(=O)O)NC(=O)[C@H](O)[C@@H](N)Cc1ccccc1)C(=O)N[C@@H](CCC(=O)O)C(=O)N[C@@H](Cc1ccccc1)C(=O)O	Inhibition	'<'	20.0	%				UO_0000187					False	CHEMBL874665	Inhibition of Beta-secretase 1 at 2 uM concentration	B	BAO_0000357	single protein format	None	None	None	None	None	CHEMBL4822	Beta-secretase 1	Homo sapiens	SINGLE PROTEIN	CHEMBL1147635	1	Scientific Literature	Bioorg. Med. Chem. Lett.	2004	None
CHEMBL2181984		0	491.36	0	2.46	13, diastereomeric mixture	O=C(OC1CCS(=O)(=O)c2ccc(Br)cc21)[C@H]1C[C@]2(CN1)C(=O)Nc1ccccc12	IC50	'='	1000.0	nM	6.00			UO_0000065	12.21	0.27	3.54	5.91	False	CHEMBL2182237	Inhibition of recombinant BACE1 using NH-SEVNLAAEF-COOH as substrate after 30 mins by NMR analysis	B	BAO_0000357	single protein format	None	None	None	None	None	CHEMBL4822	Beta-secretase 1	Homo sapiens	SINGLE PROTEIN	CHEMBL2177064	1	Scientific Literature	J. Med. Chem.	2012	None
CHEMBL2178184		0	548.07	2	5.59	17j	COc1ccc(-c2nsc(C)c2C(=O)/N=C(\N)NCc2cc(C)c(NC(=O)c3ccccc3)c(Cl)c2)cc1	Ratio	'='	13.0										False	CHEMBL2187884	Ratio of IC50 for BACE1 in HEK293 cells expressing APP 695 Swedish mutant to Ki for BACE1	B	BAO_0000219	cell-based format	Homo sapiens	None	None	HEK293	None	CHEMBL4822	Beta-secretase 1	Homo sapiens	SINGLE PROTEIN	CHEMBL2177026	1	Scientific Literature	J. Med. Chem.	2012	CHEMBL3307715
[truncated: 13,477 more rows]
