# Supplementary material for: PyRMD Studio: A Unified Suite for Next-Generation, AI-Powered Virtual Screening
Source: J Chem Inf Model. 2026 May 19;66(11):6197–203. doi: 10.1021/acs.jcim.6c00648 (PMC13250901; doi:10.1021/acs.jcim.6c00648)
Supplement: Supplementary file 1 [file ci6c00648_si_001.zip › DATA/braf_chembl.csv]

Molecule ChEMBL ID	Molecule Name	Molecule Max Phase	Molecular Weight	#RO5 Violations	AlogP	Compound Key	Smiles	Standard Type	Standard Relation	Standard Value	Standard Units	pChEMBL Value	Data Validity Comment	Comment	Uo Units	Ligand Efficiency BEI	Ligand Efficiency LE	Ligand Efficiency LLE	Ligand Efficiency SEI	Potential Duplicate	Assay ChEMBL ID	Assay Description	Assay Type	BAO Format ID	BAO Label	Assay Organism	Assay Tissue ChEMBL ID	Assay Tissue Name	Assay Cell Type	Assay Subcellular Fraction	Target ChEMBL ID	Target Name	Target Organism	Target Type	Document ChEMBL ID	Source ID	Source Description	Document Journal	Document Year	Cell ChEMBL ID
CHEMBL459714		0	331.37	0	0.52	16	COc1ccccc1N1C(=O)CC(N2CCC(C(N)=O)CC2)C1=O	IC50	'>'	100000.0	nM				UO_0000065					False	CHEMBL1035690	Inhibition of human cloned wild type BRAF by ELISA-based MEK phosphorylation assay	B	BAO_0000357	single protein format	Homo sapiens	None	None	None	None	CHEMBL5145	Serine/threonine-protein kinase B-raf	Homo sapiens	SINGLE PROTEIN	CHEMBL1140099	1	Scientific Literature	J. Med. Chem.	2008	None
CHEMBL496477		0	290.33	0	2.39	36	Cn1cc(-c2ccc3c(c2)C(=O)NC3)c(-c2ccncc2)n1	IC50	'='	68.4	nM	7.17			UO_0000065	24.68	0.44	4.77	11.98	False	CHEMBL1008210	Inhibition of human recombinant B-Raf by fluorescence anisotropy	B	BAO_0000357	single protein format	Homo sapiens	None	None	None	None	CHEMBL5145	Serine/threonine-protein kinase B-raf	Homo sapiens	SINGLE PROTEIN	CHEMBL1156613	1	Scientific Literature	Bioorg. Med. Chem. Lett.	2008	None
CHEMBL498468		0	315.38	0	3.85	34	Cc1c[nH]nc1-c1ccc(-c2cn(C)nc2-c2ccncc2)cc1	IC50	'='	4.4	nM	8.36			UO_0000065	26.50	0.48	4.51	14.07	False	CHEMBL1008210	Inhibition of human recombinant B-Raf by fluorescence anisotropy	B	BAO_0000357	single protein format	Homo sapiens	None	None	None	None	CHEMBL5145	Serine/threonine-protein kinase B-raf	Homo sapiens	SINGLE PROTEIN	CHEMBL1156613	1	Scientific Literature	Bioorg. Med. Chem. Lett.	2008	None
CHEMBL505187	GSK-718429A	0	528.62	2	7.34	6e	CCn1cc(-c2ccnc3[nH]ccc23)c(-c2cccc(NC(=O)Nc3ccc(OCc4ccccc4)cc3)c2)n1	IC50	'='	110.0	nM	6.96			UO_0000065	13.16	0.24	-0.38	7.18	False	CHEMBL971750	Inhibition of B-Raf by fluorescence anisotropy binding assay	B	BAO_0000357	single protein format	None	None	None	None	None	CHEMBL5145	Serine/threonine-protein kinase B-raf	Homo sapiens	SINGLE PROTEIN	CHEMBL1156556	1	Scientific Literature	Bioorg. Med. Chem. Lett.	2008	None
CHEMBL523411		0	490.49	1	6.78	6h	CCn1cc(-c2ccnc3[nH]ccc23)c(-c2cccc(NC(=O)Nc3ccc(C(F)(F)F)cc3)c2)n1	IC50	'='	63.0	nM	7.20			UO_0000065					False	CHEMBL971751	Inhibition of B-Raf-mediated phosphorylation of MEK1 in mouse 3T3 cells after 2 hrs	F	BAO_0000219	cell-based format	None	None	None	NIH3T3	None	CHEMBL5145	Serine/threonine-protein kinase B-raf	Homo sapiens	SINGLE PROTEIN	CHEMBL1156556	1	Scientific Literature	Bioorg. Med. Chem. Lett.	2008	CHEMBL3307716
CHEMBL371694		0	295.36	0	4.58	1	CC(C)(C)c1nc(-c2ccc(F)cc2)c(-c2ccncc2)[nH]1	IC50	'='	900.0	nM	6.05			UO_0000065	20.47	0.38	1.47	14.54	False	CHEMBL869911	Inhibition bRaf kinase activity	B	BAO_0000357	single protein format	Homo sapiens	None	None	None	None	CHEMBL5145	Serine/threonine-protein kinase B-raf	Homo sapiens	SINGLE PROTEIN	CHEMBL1147772	1	Scientific Literature	Bioorg. Med. Chem. Lett.	2006	None
CHEMBL200172		0	327.82	0	4.80	3	CC(C)(C)c1nc(-c2ccc(Cl)c(O)c2)c(-c2ccncc2)[nH]1	Kd	'='	2.0	nM	8.70			UO_0000065	26.54	0.52	3.90	14.08	False	CHEMBL869914	Binding affinity at bRaf kinase in fluorescent ligand displacement assay	B	BAO_0000357	single protein format	Homo sapiens	None	None	None	None	CHEMBL5145	Serine/threonine-protein kinase B-raf	Homo sapiens	SINGLE PROTEIN	CHEMBL1147772	1	Scientific Literature	Bioorg. Med. Chem. Lett.	2006	None
CHEMBL1098461		0	317.35	0	4.37	24a	Nc1ccccc1Nc1ccc2c(c1)Oc1ccccc1NC2=O	Inhibition						Not Active						False	CHEMBL1108236	Inhibition of B-Raf V600E mutant at 10 uM	B	BAO_0000019	assay format	Homo sapiens	None	None	None	None	CHEMBL5145	Serine/threonine-protein kinase B-raf	Homo sapiens	SINGLE PROTEIN	CHEMBL1157789	1	Scientific Literature	Bioorg. Med. Chem. Lett.	2010	None
CHEMBL480551		0	409.47	0	3.30	21	Cc1ccc(NC(=O)c2cccc(S(C)(=O)=O)c2)cc1C(=O)Nc1cccnc1	IC50	'='	11.0	nM	7.96			UO_0000065	19.44	0.37	4.66	7.56	False	CHEMBL947762	Inhibition of full length His-tagged human B-Raf V600E mutant expressed in insect cells by amplified luminescent proximity homogeneous assay	B	BAO_0000219	cell-based format	Homo sapiens	None	None	None	None	CHEMBL5145	Serine/threonine-protein kinase B-raf	Homo sapiens	SINGLE PROTEIN	CHEMBL1143270	1	Scientific Literature	Bioorg. Med. Chem. Lett.	2009	None
CHEMBL480201		0	365.82	0	4.55	16	Cc1ccc(NC(=O)c2cccc(Cl)c2)cc1C(=O)Nc1cccnc1	IC50	'='	12.0	nM	7.92			UO_0000065	21.65	0.42	3.37	11.14	False	CHEMBL947762	Inhibition of full length His-tagged human B-Raf V600E mutant expressed in insect cells by amplified luminescent proximity homogeneous assay	B	BAO_0000219	cell-based format	Homo sapiens	None	None	None	None	CHEMBL5145	Serine/threonine-protein kinase B-raf	Homo sapiens	SINGLE PROTEIN	CHEMBL1143270	1	Scientific Literature	Bioorg. Med. Chem. Lett.	2009	None
CHEMBL473622		0	428.49	0	4.70	37	COc1cncc(NC(=O)c2cc(NC(=O)c3cccc(C(C)(C)C#N)c3)ccc2C)c1	IC50	'='	14.0	nM	7.85			UO_0000065	18.33	0.34	3.15	7.54	False	CHEMBL947762	Inhibition of full length His-tagged human B-Raf V600E mutant expressed in insect cells by amplified luminescent proximity homogeneous assay	B	BAO_0000219	cell-based format	Homo sapiens	None	None	None	None	CHEMBL5145	Serine/threonine-protein kinase B-raf	Homo sapiens	SINGLE PROTEIN	CHEMBL1143270	1	Scientific Literature	Bioorg. Med. Chem. Lett.	2009	None
CHEMBL497866		0	293.33	0	2.24	30	Cn1cc(-c2ccc(/C(N)=N\O)cc2)c(-c2ccncc2)n1	IC50	'='	18.4	nM	7.74			UO_0000065	26.37	0.48	5.50	8.66	False	CHEMBL1008210	Inhibition of human recombinant B-Raf by fluorescence anisotropy	B	BAO_0000357	single protein format	Homo sapiens	None	None	None	None	CHEMBL5145	Serine/threonine-protein kinase B-raf	Homo sapiens	SINGLE PROTEIN	CHEMBL1156613	1	Scientific Literature	Bioorg. Med. Chem. Lett.	2008	None
CHEMBL497701		0	305.34	0	2.67	29	Cn1cc(-c2ccc3c(c2)CC/C3=N\O)c(-c2ccncn2)n1	IC50	'='	3.1	nM	8.51			UO_0000065	27.87	0.51	5.84	11.17	False	CHEMBL1008210	Inhibition of human recombinant B-Raf by fluorescence anisotropy	B	BAO_0000357	single protein format	Homo sapiens	None	None	None	None	CHEMBL5145	Serine/threonine-protein kinase B-raf	Homo sapiens	SINGLE PROTEIN	CHEMBL1156613	1	Scientific Literature	Bioorg. Med. Chem. Lett.	2008	None
CHEMBL498487		0	364.41	0	2.26	13	OCC(CO)n1cc(-c2ccc3c(c2)CC/C3=N\O)c(-c2ccncc2)n1	IC50	'='	0.56	nM	9.25			UO_0000065	25.39	0.47	6.99	8.92	False	CHEMBL1008210	Inhibition of human recombinant B-Raf by fluorescence anisotropy	B	BAO_0000357	single protein format	Homo sapiens	None	None	None	None	CHEMBL5145	Serine/threonine-protein kinase B-raf	Homo sapiens	SINGLE PROTEIN	CHEMBL1156613	1	Scientific Literature	Bioorg. Med. Chem. Lett.	2008	None
CHEMBL408019		0	294.31	0	2.68	13	O=C(Nc1n[nH]c2nc(-c3cccc(O)c3)ccc12)C1CC1	Activity	'='	24.5	%				UO_0000187					False	CHEMBL1025749	Binding affinity to human BRAF at 10 uM relative to control	B	BAO_0000357	single protein format	Homo sapiens	None	None	None	None	CHEMBL5145	Serine/threonine-protein kinase B-raf	Homo sapiens	SINGLE PROTEIN	CHEMBL1151712	1	Scientific Literature	J. Med. Chem.	2008	None
CHEMBL1080268		0	546.60	2	5.05	10b	CN1CCN(CCCC#Cc2cnn3c(-c4cccc(NC(=O)c5cccc(C(F)(F)F)c5)c4)ccnc23)CC1	IC50	'='	842.0	nM	6.08			UO_0000065	11.11	0.21	1.02	9.24	False	CHEMBL1114817	Inhibition of human recombinant B-Raf expressed in Sf9 cells	B	BAO_0000219	cell-based format	Homo sapiens	None	None	Sf9	None	CHEMBL5145	Serine/threonine-protein kinase B-raf	Homo sapiens	SINGLE PROTEIN	CHEMBL1153694	1	Scientific Literature	Bioorg. Med. Chem. Lett.	2009	CHEMBL3308860
CHEMBL511337		0	296.31	0	3.06	16	NC(=O)c1ccc(Nc2cc(-c3ccc(F)cc3)[nH]n2)cc1	Activity						Not Evaluated						False	CHEMBL1025749	Binding affinity to human BRAF at 10 uM relative to control	B	BAO_0000357	single protein format	Homo sapiens	None	None	None	None	CHEMBL5145	Serine/threonine-protein kinase B-raf	Homo sapiens	SINGLE PROTEIN	CHEMBL1151712	1	Scientific Literature	J. Med. Chem.	2008	None
CHEMBL514582		0	410.46	0	1.45	4	NC(=O)c1ccc(-c2cc(C(N)=O)c(N)c(-c3ccc(S(N)(=O)=O)cc3)c2)cc1	Activity						Not Evaluated						False	CHEMBL1025749	Binding affinity to human BRAF at 10 uM relative to control	B	BAO_0000357	single protein format	Homo sapiens	None	None	None	None	CHEMBL5145	Serine/threonine-protein kinase B-raf	Homo sapiens	SINGLE PROTEIN	CHEMBL1151712	1	Scientific Literature	J. Med. Chem.	2008	None
CHEMBL1091500		0	459.43	1	5.73	26	O=C(Nc1cccc(-c2ccnc3cc(-c4cccnc4)nn23)c1)c1cccc(C(F)(F)F)c1	IC50	'>'	10000.0	nM				UO_0000065					True	CHEMBL1109830	Inhibition of b-Raf	B	BAO_0000357	single protein format	None	None	None	None	None	CHEMBL5145	Serine/threonine-protein kinase B-raf	Homo sapiens	SINGLE PROTEIN	CHEMBL1156255	1	Scientific Literature	Bioorg. Med. Chem. Lett.	2009	None
CHEMBL1091686		0	571.61	2	6.24	38	O=C(Nc1cccc(-c2ccnc3cc(-c4ccnc(NCCN5CCCC5)c4)nn23)c1)c1cccc(C(F)(F)F)c1	IC50	'='	68.0	nM	7.17			UO_0000065	12.54	0.23	0.93	8.20	False	CHEMBL1109830	Inhibition of b-Raf	B	BAO_0000357	single protein format	None	None	None	None	None	CHEMBL5145	Serine/threonine-protein kinase B-raf	Homo sapiens	SINGLE PROTEIN	CHEMBL1156255	1	Scientific Literature	Bioorg. Med. Chem. Lett.	2009	None
CHEMBL1092540		0	543.60	2	5.64	2ac	Cc1ccc(-n2nc(C(C)(C)C)cc2NC(=O)Nc2ccc(Oc3ccnc4c3n(C)c(=O)n4C)cc2F)cc1	IC50	'='	52.0	nM	7.28			UO_0000065	13.40	0.25	1.64	6.74	False	CHEMBL1104358	Inhibition of BRAF V600E mutant ERK phosphorylation in human WM266.4 cells	B	BAO_0000219	cell-based format	Homo sapiens	None	None	WM266.4	None	CHEMBL5145	Serine/threonine-protein kinase B-raf	Homo sapiens	SINGLE PROTEIN	CHEMBL1156296	1	Scientific Literature	J. Med. Chem.	2010	None
CHEMBL1091432		0	471.52	0	4.87	2n	Cn1nc(C(C)(C)C)cc1NC(=O)Nc1ccc(Oc2ccnc3[nH]c(=O)[nH]c23)c2ccccc12	IC50	'='	2300.0	nM	5.64			UO_0000065	11.96	0.22	0.77	4.35	False	CHEMBL1104358	Inhibition of BRAF V600E mutant ERK phosphorylation in human WM266.4 cells	B	BAO_0000219	cell-based format	Homo sapiens	None	None	WM266.4	None	CHEMBL5145	Serine/threonine-protein kinase B-raf	Homo sapiens	SINGLE PROTEIN	CHEMBL1156296	1	Scientific Literature	J. Med. Chem.	2010	None
CHEMBL1089347		0	511.59	2	5.49	2g	Cc1ccc(-n2nc(C(C)(C)C)cc2NC(=O)Nc2ccc(Oc3ccnc4[nH]c(=O)n(C)c34)cc2)cc1	IC50	'='	90.0	nM	7.05			UO_0000065	13.77	0.25	1.56	5.93	False	CHEMBL1104358	Inhibition of BRAF V600E mutant ERK phosphorylation in human WM266.4 cells	B	BAO_0000219	cell-based format	Homo sapiens	None	None	WM266.4	None	CHEMBL5145	Serine/threonine-protein kinase B-raf	Homo sapiens	SINGLE PROTEIN	CHEMBL1156296	1	Scientific Literature	J. Med. Chem.	2010	None
CHEMBL1087894		0	515.54	2	6.40	10m	CN(C)Cc1cccc(-c2cnn3c(-c4cccc(NC(=O)c5cccc(C(F)(F)F)c5)c4)ccnc23)c1	IC50	'='	44.0	nM	7.36			UO_0000065	14.27	0.26	0.96	11.76	False	CHEMBL1114817	Inhibition of human recombinant B-Raf expressed in Sf9 cells	B	BAO_0000219	cell-based format	Homo sapiens	None	None	Sf9	None	CHEMBL5145	Serine/threonine-protein kinase B-raf	Homo sapiens	SINGLE PROTEIN	CHEMBL1153694	1	Scientific Literature	Bioorg. Med. Chem. Lett.	2009	CHEMBL3308860
CHEMBL247250		0	462.44	0	3.48	43	CNC(=O)Nc1ccc(CNc2ncsc2C(=O)Nc2ccc3c(c2)OC(F)(F)O3)cn1	IC50	'='	69.0	nM	7.16			UO_0000065	15.49	0.31	3.68	5.66	False	CHEMBL922916	Inhibition of b-Raf	B	BAO_0000357	single protein format	None	None	None	None	None	CHEMBL5145	Serine/threonine-protein kinase B-raf	Homo sapiens	SINGLE PROTEIN	CHEMBL1140657	1	Scientific Literature	Bioorg. Med. Chem. Lett.	2007	None
CHEMBL247618		0	446.44	0	3.69	39	CNC(=O)c1cc(CNc2ccsc2C(=O)Nc2ccc3c(c2)OC(F)(F)O3)ccn1	IC50	'='	61.0	nM	7.21			UO_0000065	16.16	0.32	3.52	7.10	False	CHEMBL922916	Inhibition of b-Raf	B	BAO_0000357	single protein format	None	None	None	None	None	CHEMBL5145	Serine/threonine-protein kinase B-raf	Homo sapiens	SINGLE PROTEIN	CHEMBL1140657	1	Scientific Literature	Bioorg. Med. Chem. Lett.	2007	None
CHEMBL248860		0	456.45	0	4.33	23	COCCNc1cc(CNc2ccccc2C(=O)Nc2ccc3c(c2)OC(F)(F)O3)ccn1	IC50	'='	104.0	nM	6.98			UO_0000065	15.30	0.29	2.65	7.45	False	CHEMBL922916	Inhibition of b-Raf	B	BAO_0000357	single protein format	None	None	None	None	None	CHEMBL5145	Serine/threonine-protein kinase B-raf	Homo sapiens	SINGLE PROTEIN	CHEMBL1140657	1	Scientific Literature	Bioorg. Med. Chem. Lett.	2007	None
CHEMBL248258		0	442.45	0	3.90	16	NC(=S)c1cc(CNc2ccccc2C(=O)Nc2ccc3c(c2)OC(F)(F)O3)ccn1	IC50	'='	100.0	nM	7.00			UO_0000065	15.82	0.31	3.10	7.11	False	CHEMBL922916	Inhibition of b-Raf	B	BAO_0000357	single protein format	None	None	None	None	None	CHEMBL5145	Serine/threonine-protein kinase B-raf	Homo sapiens	SINGLE PROTEIN	CHEMBL1140657	1	Scientific Literature	Bioorg. Med. Chem. Lett.	2007	None
CHEMBL1092523		0	469.51	0	5.00	1l	CC(C)c1cc(NC(=O)Nc2ccc(Oc3ccnc4[nH]c(=O)[nH]c34)cc2)n(-c2ccccc2)n1	IC50	'='	1970.0	nM	5.71			UO_0000065	12.15	0.22	0.71	4.40	False	CHEMBL1104358	Inhibition of BRAF V600E mutant ERK phosphorylation in human WM266.4 cells	B	BAO_0000219	cell-based format	Homo sapiens	None	None	WM266.4	None	CHEMBL5145	Serine/threonine-protein kinase B-raf	Homo sapiens	SINGLE PROTEIN	CHEMBL1156296	1	Scientific Literature	J. Med. Chem.	2010	None
CHEMBL1090449		0	501.52	2	5.31	2y	CC(C)(C)c1cc(NC(=O)Nc2ccc(Oc3ccnc4[nH]c(=O)[nH]c34)cc2F)n(-c2ccccc2)n1	IC50	'='	75.0	nM	7.12			UO_0000065	14.21	0.26	1.81	5.49	False	CHEMBL1104357	Inhibition of human BRAF V600E mutant expressed in baculovirus system	B	BAO_0000019	assay format	Homo sapiens	None	None	None	None	CHEMBL5145	Serine/threonine-protein kinase B-raf	Homo sapiens	SINGLE PROTEIN	CHEMBL1156296	1	Scientific Literature	J. Med. Chem.	2010	None
CHEMBL1093757		0	485.55	0	4.88	2t	Cn1nc(C(C)(C)C)cc1NC(=O)Nc1ccc(Oc2ccnc3[nH]c(=O)n(C)c23)c2ccccc12	IC50	'='	99.0	nM	7.00			UO_0000065	14.43	0.27	2.12	5.89	False	CHEMBL1104357	Inhibition of human BRAF V600E mutant expressed in baculovirus system	B	BAO_0000019	assay format	Homo sapiens	None	None	None	None	CHEMBL5145	Serine/threonine-protein kinase B-raf	Homo sapiens	SINGLE PROTEIN	CHEMBL1156296	1	Scientific Literature	J. Med. Chem.	2010	None
CHEMBL1093064		0	523.48	2	5.21	2c	Cc1ccc(-n2nc(C(F)(F)F)cc2NC(=O)Nc2ccc(Oc3ccnc4[nH]c(=O)n(C)c34)cc2)cc1	IC50	'='	176.0	nM	6.75			UO_0000065	12.90	0.24	1.54	5.68	False	CHEMBL1104357	Inhibition of human BRAF V600E mutant expressed in baculovirus system	B	BAO_0000019	assay format	Homo sapiens	None	None	None	None	CHEMBL5145	Serine/threonine-protein kinase B-raf	Homo sapiens	SINGLE PROTEIN	CHEMBL1156296	1	Scientific Literature	J. Med. Chem.	2010	None
CHEMBL1089349		0	463.54	0	4.94	1b	CC(C)(C)c1cc(NC(=O)Nc2ccc(Oc3ccnc4[nH]c(=O)[nH]c34)cc2)n(C(C)(C)C)n1	IC50	'='	1190.0	nM	5.92			UO_0000065	12.78	0.24	0.98	4.57	False	CHEMBL1104357	Inhibition of human BRAF V600E mutant expressed in baculovirus system	B	BAO_0000019	assay format	Homo sapiens	None	None	None	None	CHEMBL5145	Serine/threonine-protein kinase B-raf	Homo sapiens	SINGLE PROTEIN	CHEMBL1156296	1	Scientific Literature	J. Med. Chem.	2010	None
CHEMBL515796		0	431.54	0	4.96	15	COCCN1CCC(c2cc(-c3ccc4c(c3)CC/C4=N\O)c(-c3ccncc3)o2)CC1	Kd	'='	2.7	nM	8.57			UO_0000065	19.86	0.37	3.61	12.05	False	CHEMBL984678	Binding affinity to B-Raf by fluorescene ligand binding assay	B	BAO_0000357	single protein format	None	None	None	None	None	CHEMBL5145	Serine/threonine-protein kinase B-raf	Homo sapiens	SINGLE PROTEIN	CHEMBL1155855	1	Scientific Literature	Bioorg. Med. Chem. Lett.	2008	None
CHEMBL477565		0	376.46	0	3.81	11	CN(C)CCOc1cc(-c2ccc3c(c2)CC/C3=N\O)c(-c2ccncc2)[nH]1	Kd	'='	0.7	nM	9.15			UO_0000065	24.32	0.45	5.34	12.42	False	CHEMBL984678	Binding affinity to B-Raf by fluorescene ligand binding assay	B	BAO_0000357	single protein format	None	None	None	None	None	CHEMBL5145	Serine/threonine-protein kinase B-raf	Homo sapiens	SINGLE PROTEIN	CHEMBL1155855	1	Scientific Literature	Bioorg. Med. Chem. Lett.	2008	None
CHEMBL564895		0	503.87	2	5.89	28	CCOC(=O)c1cnn2c(-c3cccc(NC(=O)Nc4ccc(Cl)c(C(F)(F)F)c4)c3)ccnc12	IC50	'='	360.0	nM	6.44			UO_0000065	12.79	0.25	0.55	6.60	False	CHEMBL1033778	Inhibition of human recombinant B-Raf expressed in Sf9 cells assessed as inhibition of Mek1 phosphorylation	B	BAO_0000219	cell-based format	Homo sapiens	None	None	Sf9	None	CHEMBL5145	Serine/threonine-protein kinase B-raf	Homo sapiens	SINGLE PROTEIN	CHEMBL1151868	1	Scientific Literature	Bioorg. Med. Chem. Lett.	2009	CHEMBL3308860
CHEMBL559280		0	420.86	0	4.48	13	CCOC(=O)c1cnn2c(-c3cccc(NC(=O)c4cccc(Cl)c4)c3)ccnc12	IC50	'>'	10000.0	nM				UO_0000065					False	CHEMBL1033778	Inhibition of human recombinant B-Raf expressed in Sf9 cells assessed as inhibition of Mek1 phosphorylation	B	BAO_0000219	cell-based format	Homo sapiens	None	None	Sf9	None	CHEMBL5145	Serine/threonine-protein kinase B-raf	Homo sapiens	SINGLE PROTEIN	CHEMBL1151868	1	Scientific Literature	Bioorg. Med. Chem. Lett.	2009	CHEMBL3308860
CHEMBL571747		0	618.74	2	5.97	4l	CC(C)(C)OC(=O)[C@H]1CCCN1C(=O)N1C2CCC1CC(c1ccnc3c(-c4cccc5[nH]ncc45)c(-c4ccncc4)nn13)C2	IC50	'='	39.4	nM	7.41			UO_0000065	11.97	0.22	1.43	6.09	False	CHEMBL1043507	Inhibition of B-Raf	B	BAO_0000357	single protein format	None	None	None	None	None	CHEMBL5145	Serine/threonine-protein kinase B-raf	Homo sapiens	SINGLE PROTEIN	CHEMBL1156135	1	Scientific Literature	Bioorg. Med. Chem. Lett.	2009	None
CHEMBL186526		0	389.46	0	4.27	ZM-336372	Cc1ccc(NC(=O)c2cccc(N(C)C)c2)cc1NC(=O)c1ccc(O)cc1	IC50	'='	230.0	nM	6.64		Antagonist	UO_0000065	17.04	0.31	2.37	8.13	False	CHEMBL1061192	Inhibition of B-Raf in the presence of 100uM ATP	B	BAO_0000357	single protein format	Homo sapiens	None	None	None	None	CHEMBL5145	Serine/threonine-protein kinase B-raf	Homo sapiens	SINGLE PROTEIN	CHEMBL1150976	1	Scientific Literature	Biochem. J.	2007	None
CHEMBL1091543		0	500.51	2	7.17	13b	N#Cc1cnc2cc(-c3ccncc3)sc2c1-c1cccc(NC(=O)c2cccc(C(F)(F)F)c2)c1	IC50	'='	5940.0	nM	5.23			UO_0000065	10.44	0.20	-1.94	6.64	False	CHEMBL1117081	Inhibition of B-Raf	B	BAO_0000357	single protein format	None	None	None	None	None	CHEMBL5145	Serine/threonine-protein kinase B-raf	Homo sapiens	SINGLE PROTEIN	CHEMBL1156181	1	Scientific Literature	Bioorg. Med. Chem. Lett.	2010	None
CHEMBL584942		0	492.59	0	4.73	4h	CN(C)C(=O)N1C2CCC1CC(c1ccnc3c(-c4cccc5[nH]ncc45)c(-c4ccncc4)nn13)C2	IC50	'='	6.4	nM	8.19			UO_0000065	16.63	0.30	3.46	8.60	False	CHEMBL1043507	Inhibition of B-Raf	B	BAO_0000357	single protein format	None	None	None	None	None	CHEMBL5145	Serine/threonine-protein kinase B-raf	Homo sapiens	SINGLE PROTEIN	CHEMBL1156135	1	Scientific Literature	Bioorg. Med. Chem. Lett.	2009	None
CHEMBL585335		0	507.60	2	5.51	5	CCOC(=O)N1C2CCC1CC(c1c(C)cnc3c(-c4cccc5[nH]ncc45)c(-c4ccncc4)nn13)C2	IC50	'='	8.4	nM	8.08			UO_0000065	15.91	0.29	2.57	7.97	False	CHEMBL1043507	Inhibition of B-Raf	B	BAO_0000357	single protein format	None	None	None	None	None	CHEMBL5145	Serine/threonine-protein kinase B-raf	Homo sapiens	SINGLE PROTEIN	CHEMBL1156135	1	Scientific Literature	Bioorg. Med. Chem. Lett.	2009	None
CHEMBL606415		0	447.80	1	5.57	17	O=C(Nc1cccc(Oc2cccc3[nH]c(=O)[nH]c23)c1)c1ccc(Cl)c(C(F)(F)F)c1	IC50	'='	28000.0	nM	4.55			UO_0000065	10.17	0.20	-1.02	5.23	False	CHEMBL1067538	Inhibition of BRAF V600E mutant-mediated ERK phosphorylation in human WM266.4 cells	B	BAO_0000219	cell-based format	Homo sapiens	None	None	WM266.4	None	CHEMBL5145	Serine/threonine-protein kinase B-raf	Homo sapiens	SINGLE PROTEIN	CHEMBL1157573	1	Scientific Literature	J. Med. Chem.	2010	None
CHEMBL605328		0	445.42	1	5.51	47	O=C(Nc1cccc(Oc2cccc3[nH]c(=O)[nH]c23)c1)c1cccc(SC(F)(F)F)c1	IC50	'='	6480.0	nM	5.19			UO_0000065	11.65	0.23	-0.32	5.97	False	CHEMBL1067538	Inhibition of BRAF V600E mutant-mediated ERK phosphorylation in human WM266.4 cells	B	BAO_0000219	cell-based format	Homo sapiens	None	None	WM266.4	None	CHEMBL5145	Serine/threonine-protein kinase B-raf	Homo sapiens	SINGLE PROTEIN	CHEMBL1157573	1	Scientific Literature	J. Med. Chem.	2010	None
CHEMBL200964		0	348.41	0	3.59	39	CC(=O)Nc1cccc(-c2cncc(NCCOc3ccccc3)n2)c1	IC50	'='	65000.0	nM	4.19			UO_0000065	12.02	0.22	0.60	5.50	False	CHEMBL865836	Inhibitory activity against human B-RAF	B	BAO_0000357	single protein format	Homo sapiens	None	None	None	None	CHEMBL5145	Serine/threonine-protein kinase B-raf	Homo sapiens	SINGLE PROTEIN	CHEMBL1148580	1	Scientific Literature	J. Med. Chem.	2006	None
CHEMBL1090977		0	547.62	2	6.33	2r	Cn1c(=O)[nH]c2nccc(Oc3ccc(NC(=O)Nc4cc(C(C)(C)C)nn4-c4ccccc4)c4ccccc34)c21	IC50	'='	19.0	nM	7.72			UO_0000065	14.10	0.26	1.39	6.50	False	CHEMBL1104358	Inhibition of BRAF V600E mutant ERK phosphorylation in human WM266.4 cells	B	BAO_0000219	cell-based format	Homo sapiens	None	None	WM266.4	None	CHEMBL5145	Serine/threonine-protein kinase B-raf	Homo sapiens	SINGLE PROTEIN	CHEMBL1156296	1	Scientific Literature	J. Med. Chem.	2010	None
CHEMBL1091431		0	525.61	2	5.50	2l	Cc1ccc(-n2nc(C(C)(C)C)cc2NC(=O)Nc2ccc(Oc3ccnc4c3n(C)c(=O)n4C)cc2)cc1	IC50	'='	190.0	nM	6.72			UO_0000065	12.79	0.24	1.22	6.22	False	CHEMBL1104358	Inhibition of BRAF V600E mutant ERK phosphorylation in human WM266.4 cells	B	BAO_0000219	cell-based format	Homo sapiens	None	None	WM266.4	None	CHEMBL5145	Serine/threonine-protein kinase B-raf	Homo sapiens	SINGLE PROTEIN	CHEMBL1156296	1	Scientific Literature	J. Med. Chem.	2010	None
CHEMBL1276192		0	547.59	1	4.74	15g	Fc1cc(CN2C3COCC2COC3)ccc1-c1ccnc2c(-c3cccc4[nH]ncc34)c(-c3ccncc3)nn12	IC50	'='	0.77	nM	9.11			UO_0000065	16.64	0.30	4.37	9.75	False	CHEMBL1285565	Inhibition of BRAF	B	BAO_0000357	single protein format	None	None	None	None	None	CHEMBL5145	Serine/threonine-protein kinase B-raf	Homo sapiens	SINGLE PROTEIN	CHEMBL1275379	1	Scientific Literature	J. Med. Chem.	2010	None
CHEMBL1090981		0	561.65	2	6.64	2x	Cc1ccc(-n2nc(C(C)(C)C)cc2NC(=O)Nc2ccc(Oc3ccnc4c3[nH]c(=O)n4C)c3ccccc23)cc1	IC50	'='	70.0	nM	7.16			UO_0000065	12.74	0.23	0.51	6.02	False	CHEMBL1104358	Inhibition of BRAF V600E mutant ERK phosphorylation in human WM266.4 cells	B	BAO_0000219	cell-based format	Homo sapiens	None	None	WM266.4	None	CHEMBL5145	Serine/threonine-protein kinase B-raf	Homo sapiens	SINGLE PROTEIN	CHEMBL1156296	1	Scientific Literature	J. Med. Chem.	2010	None
CHEMBL403854		0	458.95	1	5.29	18	CNc1nccc(-c2[nH]c(C3CC3)nc2-c2cccc(NC(=O)Cc3ccc(Cl)cc3)c2)n1	IC50	'='	9.0	nM	8.05			UO_0000065	17.53	0.33	2.76	8.42	False	CHEMBL927972	Inhibition of B-RAF kinase	B	BAO_0000357	single protein format	None	None	None	None	None	CHEMBL5145	Serine/threonine-protein kinase B-raf	Homo sapiens	SINGLE PROTEIN	CHEMBL1145637	1	Scientific Literature	Bioorg. Med. Chem. Lett.	2008	None
CHEMBL1336	SORAFENIB	4	464.83	1	5.55	3, BAY-439006/sorafenib	CNC(=O)c1cc(Oc2ccc(NC(=O)Nc3ccc(Cl)c(C(F)(F)F)c3)cc2)ccn1	IC50	'='	14.0	nM	7.85			UO_0000065	16.90	0.34	2.30	8.50	False	CHEMBL927974	Inhibition of B-RAF V600E mutant	B	BAO_0000019	assay format	Homo sapiens	None	None	None	None	CHEMBL5145	Serine/threonine-protein kinase B-raf	Homo sapiens	SINGLE PROTEIN	CHEMBL1145637	1	Scientific Literature	Bioorg. Med. Chem. Lett.	2008	None
CHEMBL402424		0	634.55	2	6.50	16	NC(=O)c1cccc(Nc2nccc(-c3[nH]c(C4CC4)nc3-c3cccc(NS(=O)(=O)Cc4ccc(Cl)c(Cl)c4)c3)n2)c1	IC50	'='	887.0	nM	6.05			UO_0000065	9.54	0.19	-0.45	3.89	False	CHEMBL927972	Inhibition of B-RAF kinase	B	BAO_0000357	single protein format	None	None	None	None	None	CHEMBL5145	Serine/threonine-protein kinase B-raf	Homo sapiens	SINGLE PROTEIN	CHEMBL1145637	1	Scientific Literature	Bioorg. Med. Chem. Lett.	2008	None
CHEMBL1782185		0	412.24	0	4.13	17	O=C(c1ccc(Br)o1)N1N=C(c2cccnc2)CC1c1ccccc1O	IC50	'='	1400.0	nM	5.85			UO_0000065	14.20	0.31	1.72	7.42	False	CHEMBL1786944	Inhibition of B-Raf V600E mutant-mediated ERK phosphorylation in human A375 cells after 3 hrs by immunoblotting method	B	BAO_0000219	cell-based format	Homo sapiens	None	None	A-375	None	CHEMBL5145	Serine/threonine-protein kinase B-raf	Homo sapiens	SINGLE PROTEIN	CHEMBL1781905	1	Scientific Literature	Bioorg. Med. Chem. Lett.	2010	CHEMBL3308077
CHEMBL1782184		0	378.34	0	3.28	16	O=C(c1ccc([N+](=O)[O-])o1)N1N=C(c2cccnc2)CC1c1ccccc1O	IC50						Not Determined						False	CHEMBL1786944	Inhibition of B-Raf V600E mutant-mediated ERK phosphorylation in human A375 cells after 3 hrs by immunoblotting method	B	BAO_0000219	cell-based format	Homo sapiens	None	None	A-375	None	CHEMBL5145	Serine/threonine-protein kinase B-raf	Homo sapiens	SINGLE PROTEIN	CHEMBL1781905	1	Scientific Literature	Bioorg. Med. Chem. Lett.	2010	CHEMBL3308077
CHEMBL1782354		0	404.45	0	3.20	44	N#Cc1ccccc1S(=O)(=O)N1N=C(c2cccnc2)CC1c1ccccc1O	IC50	'='	450.0	nM	6.35			UO_0000065	15.69	0.30	3.15	5.95	False	CHEMBL1786943	Inhibition of human B-Raf V600E mutant after 3 hrs	B	BAO_0000019	assay format	Homo sapiens	None	None	None	None	CHEMBL5145	Serine/threonine-protein kinase B-raf	Homo sapiens	SINGLE PROTEIN	CHEMBL1781905	1	Scientific Literature	Bioorg. Med. Chem. Lett.	2010	None
CHEMBL1782174		0	435.48	1	5.57	6	O=C(c1ccccc1Oc1ccccc1)N1N=C(c2cccnc2)CC1c1ccccc1O	IC50						Not Determined						False	CHEMBL1786944	Inhibition of B-Raf V600E mutant-mediated ERK phosphorylation in human A375 cells after 3 hrs by immunoblotting method	B	BAO_0000219	cell-based format	Homo sapiens	None	None	A-375	None	CHEMBL5145	Serine/threonine-protein kinase B-raf	Homo sapiens	SINGLE PROTEIN	CHEMBL1781905	1	Scientific Literature	Bioorg. Med. Chem. Lett.	2010	CHEMBL3308077
CHEMBL1782345		0	467.49	0	3.94	35	O=C(c1cc(-c2ccc3c(c2)OCCO3)n[nH]1)N1N=C(c2cccnc2)CC1c1ccccc1O	IC50	'='	240.0	nM	6.62			UO_0000065	14.16	0.26	2.68	5.86	False	CHEMBL1786944	Inhibition of B-Raf V600E mutant-mediated ERK phosphorylation in human A375 cells after 3 hrs by immunoblotting method	B	BAO_0000219	cell-based format	Homo sapiens	None	None	A-375	None	CHEMBL5145	Serine/threonine-protein kinase B-raf	Homo sapiens	SINGLE PROTEIN	CHEMBL1781905	1	Scientific Literature	Bioorg. Med. Chem. Lett.	2010	CHEMBL3308077
CHEMBL1782180		0	429.37	0	4.94	12	O=C(c1cc(F)cc(C(F)(F)F)c1)N1N=C(c2cccnc2)CC1c1ccccc1O	IC50	'='	9500.0	nM	5.02			UO_0000065	11.70	0.22	0.08	7.63	False	CHEMBL1786944	Inhibition of B-Raf V600E mutant-mediated ERK phosphorylation in human A375 cells after 3 hrs by immunoblotting method	B	BAO_0000219	cell-based format	Homo sapiens	None	None	A-375	None	CHEMBL5145	Serine/threonine-protein kinase B-raf	Homo sapiens	SINGLE PROTEIN	CHEMBL1781905	1	Scientific Literature	Bioorg. Med. Chem. Lett.	2010	CHEMBL3308077
CHEMBL1782175		0	435.48	1	5.57	7	O=C(c1cccc(Oc2ccccc2)c1)N1N=C(c2cccnc2)CC1c1ccccc1O	IC50						Not Determined						False	CHEMBL1786944	Inhibition of B-Raf V600E mutant-mediated ERK phosphorylation in human A375 cells after 3 hrs by immunoblotting method	B	BAO_0000219	cell-based format	Homo sapiens	None	None	A-375	None	CHEMBL5145	Serine/threonine-protein kinase B-raf	Homo sapiens	SINGLE PROTEIN	CHEMBL1781905	1	Scientific Literature	Bioorg. Med. Chem. Lett.	2010	CHEMBL3308077
CHEMBL1782171		0	321.38	0	3.27	3	O=C(CC1CC1)N1N=C(c2cccnc2)CC1c1ccccc1O	IC50	'='	8000.0	nM	5.10			UO_0000065	15.86	0.29	1.83	7.75	False	CHEMBL1786944	Inhibition of B-Raf V600E mutant-mediated ERK phosphorylation in human A375 cells after 3 hrs by immunoblotting method	B	BAO_0000219	cell-based format	Homo sapiens	None	None	A-375	None	CHEMBL5145	Serine/threonine-protein kinase B-raf	Homo sapiens	SINGLE PROTEIN	CHEMBL1781905	1	Scientific Literature	Bioorg. Med. Chem. Lett.	2010	CHEMBL3308077
CHEMBL1934506		0	411.31	0	3.52	14	C[C@H](CO)Cc1nc(-c2ccc(Cl)c(Cl)c2)c2c(N)c(C(N)=O)sc2n1	IC50	'='	14500.0	nM	4.84			UO_0000065	11.76	0.25	1.32	4.20	False	CHEMBL1937976	Inhibition of B-Raf in human A375 cells assessed as inhibition of phosphorylation of MEK1/2 by meso scale assay	B	BAO_0000219	cell-based format	Homo sapiens	None	None	A-375	None	CHEMBL5145	Serine/threonine-protein kinase B-raf	Homo sapiens	SINGLE PROTEIN	CHEMBL1933025	1	Scientific Literature	Bioorg. Med. Chem. Lett.	2012	CHEMBL3308077
CHEMBL1934504		0	426.33	0	3.53	12	CC(C)(CO)Nc1nc(-c2ccc(Cl)c(Cl)c2)c2c(N)c(C(N)=O)sc2n1	IC50	'='	112.0	nM	6.95			UO_0000065	16.30	0.35	3.42	5.47	False	CHEMBL1937974	Inhibition of B-Raf V600E mutant preincubated for 15 mins before ATP addition measured after 60 mins by scintillation counting	B	BAO_0000019	assay format	Homo sapiens	None	None	None	None	CHEMBL5145	Serine/threonine-protein kinase B-raf	Homo sapiens	SINGLE PROTEIN	CHEMBL1933025	1	Scientific Literature	Bioorg. Med. Chem. Lett.	2012	None
CHEMBL1939422		0	294.24	0	2.70	1l	Nc1nc(Nc2cccc(C(F)(F)F)c2)c2nc[nH]c2n1	Activity	'='	5.3	%				UO_0000187					False	CHEMBL1942634	Inhibition of BRAF at 50 uM by high-throughput assay relative to control	B	BAO_0000357	single protein format	None	None	None	None	None	CHEMBL5145	Serine/threonine-protein kinase B-raf	Homo sapiens	SINGLE PROTEIN	CHEMBL1938317	1	Scientific Literature	Bioorg. Med. Chem. Lett.	2012	None
CHEMBL1934501		0	398.27	0	2.75	9	NC(=O)c1sc2nc(NCCO)nc(-c3ccc(Cl)c(Cl)c3)c2c1N	IC50	'='	275.0	nM	6.56			UO_0000065	16.47	0.36	3.81	5.16	False	CHEMBL1937974	Inhibition of B-Raf V600E mutant preincubated for 15 mins before ATP addition measured after 60 mins by scintillation counting	B	BAO_0000019	assay format	Homo sapiens	None	None	None	None	CHEMBL5145	Serine/threonine-protein kinase B-raf	Homo sapiens	SINGLE PROTEIN	CHEMBL1933025	1	Scientific Literature	Bioorg. Med. Chem. Lett.	2012	None
CHEMBL1934646		0	527.53	2	5.28	33	NC(=O)c1sc2nc(NC3CC3)nc(-c3cccc(NC(=O)Nc4ccc(C(F)(F)F)cc4)c3)c2c1N	IC50	'='	3.0	nM	8.52			UO_0000065	16.16	0.31	3.24	5.76	False	CHEMBL1937980	Inhibition of B-Raf V600E mutant preincubated for 1 hr before ATP addition measured after 60 mins by scintillation counting	B	BAO_0000019	assay format	Homo sapiens	None	None	None	None	CHEMBL5145	Serine/threonine-protein kinase B-raf	Homo sapiens	SINGLE PROTEIN	CHEMBL1933025	1	Scientific Literature	Bioorg. Med. Chem. Lett.	2012	None
CHEMBL1939412		0	255.24	0	1.79	1a	O=C(O)c1ccc(Nc2ncnc3[nH]cnc23)cc1	Activity	'='	29.0	%				UO_0000187					False	CHEMBL1942634	Inhibition of BRAF at 50 uM by high-throughput assay relative to control	B	BAO_0000357	single protein format	None	None	None	None	None	CHEMBL5145	Serine/threonine-protein kinase B-raf	Homo sapiens	SINGLE PROTEIN	CHEMBL1938317	1	Scientific Literature	Bioorg. Med. Chem. Lett.	2012	None
CHEMBL1939564		0	343.39	0	4.75	2d	COc1ccc(Nc2nncc3c(-c4ccc(O)cc4)cccc23)cc1	Kd	'='	3700.0	nM	5.43			UO_0000065	15.82	0.29	0.68	8.07	False	CHEMBL1942635	Inhibition of BRAF by high-throughput assay	B	BAO_0000357	single protein format	None	None	None	None	None	CHEMBL5145	Serine/threonine-protein kinase B-raf	Homo sapiens	SINGLE PROTEIN	CHEMBL1938317	1	Scientific Literature	Bioorg. Med. Chem. Lett.	2012	None
CHEMBL1934508		0	341.40	0	2.32	16	NC(=O)c1sc2nc(NC3CC3)nc(-c3cccc(O)c3)c2c1N	IC50	'='	212.0	nM	6.67			UO_0000065	19.55	0.38	4.35	5.25	False	CHEMBL1937976	Inhibition of B-Raf in human A375 cells assessed as inhibition of phosphorylation of MEK1/2 by meso scale assay	B	BAO_0000219	cell-based format	Homo sapiens	None	None	A-375	None	CHEMBL5145	Serine/threonine-protein kinase B-raf	Homo sapiens	SINGLE PROTEIN	CHEMBL1933025	1	Scientific Literature	Bioorg. Med. Chem. Lett.	2012	CHEMBL3308077
CHEMBL3926927		0	358.40	0	4.13	5i	CNC(=O)c1cc(Oc2ccc(C(=O)/C=C/c3ccccc3)cc2)ccn1	IC50	'='	2400.0	nM	5.62			UO_0000065	15.68	0.28	1.49	8.23	False	CHEMBL3863844	Inhibition of BRAF (unknown origin) using FAM-labeled peptide as substrate after 1 hr by Lanthascreen assay	B	BAO_0000357	single protein format	Homo sapiens	None	None	None	None	CHEMBL5145	Serine/threonine-protein kinase B-raf	Homo sapiens	SINGLE PROTEIN	CHEMBL3862031	1	Scientific Literature	Bioorg Med Chem Lett	2016	None
CHEMBL2336817		0	538.60	2	6.56	(+/-)1i	CN(C)CCOc1ccc(-c2nc(-c3ccc4c(C(O)C(F)(F)F)csc4c3)c(-c3ccncc3)[nH]2)cc1	IC50	'='	2700.0	nM	5.57			UO_0000065	10.34	0.20	-0.99	7.50	False	CHEMBL2338858	Inhibition of BRAF V600E mutant in human WM266.4 cells assessed as inhibition of ERK phosphorylation after 6 hrs by DELFIA assay	B	BAO_0000219	cell-based format	Homo sapiens	None	None	WM266.4	None	CHEMBL5145	Serine/threonine-protein kinase B-raf	Homo sapiens	SINGLE PROTEIN	CHEMBL2331450	1	Scientific Literature	Bioorg. Med. Chem.	2013	None
CHEMBL2436798		0	472.48	0	3.70	33	CCCS(=O)(=O)Nc1ccc(F)c(C(=O)Nc2cnc3[nH]c(-c4cccnc4)nc3c2)c1F	IC50	'='	1125.0	nM	5.95			UO_0000065	12.59	0.25	2.25	4.59	False	CHEMBL2438528	Inhibition of B-Raf V600E mutant in human Malme-3M cells assessed as basal ERK phosphorylation	B	BAO_0000219	cell-based format	Homo sapiens	None	None	Malme-3M	None	CHEMBL5145	Serine/threonine-protein kinase B-raf	Homo sapiens	SINGLE PROTEIN	CHEMBL2434831	1	Scientific Literature	Bioorg. Med. Chem. Lett.	2013	CHEMBL3307507
CHEMBL2436793		0	496.50	0	4.18	28	CCCS(=O)(=O)Nc1ccc(F)c(C(=O)Nc2cnc3[nH]c(-c4ccc(C#N)cc4)nc3c2)c1F	IC50	'='	239.0	nM	6.62			UO_0000065	13.34	0.26	2.44	4.71	False	CHEMBL2438528	Inhibition of B-Raf V600E mutant in human Malme-3M cells assessed as basal ERK phosphorylation	B	BAO_0000219	cell-based format	Homo sapiens	None	None	Malme-3M	None	CHEMBL5145	Serine/threonine-protein kinase B-raf	Homo sapiens	SINGLE PROTEIN	CHEMBL2434831	1	Scientific Literature	Bioorg. Med. Chem. Lett.	2013	CHEMBL3307507
CHEMBL2436812		0	478.53	0	3.11	11	CCCS(=O)(=O)Nc1ccc(F)c(C(=O)Nc2cnc3[nH]c(C4CCCNC4)nc3c2)c1F	IC50	'>'	10000.0	nM				UO_0000065					False	CHEMBL2438528	Inhibition of B-Raf V600E mutant in human Malme-3M cells assessed as basal ERK phosphorylation	B	BAO_0000219	cell-based format	Homo sapiens	None	None	Malme-3M	None	CHEMBL5145	Serine/threonine-protein kinase B-raf	Homo sapiens	SINGLE PROTEIN	CHEMBL2434831	1	Scientific Literature	Bioorg. Med. Chem. Lett.	2013	CHEMBL3307507
CHEMBL2436799		0	489.48	0	4.45	19	CCCS(=O)(=O)Nc1ccc(F)c(C(=O)Nc2cnc3[nH]c(-c4ccccc4F)nc3c2)c1F	IC50	'='	8.0	nM	8.10			UO_0000065	16.54	0.33	3.65	6.93	False	CHEMBL2438530	Inhibition of full length B-Raf V600E mutant (unknown origin)	B	BAO_0000019	assay format	Homo sapiens	None	None	None	None	CHEMBL5145	Serine/threonine-protein kinase B-raf	Homo sapiens	SINGLE PROTEIN	CHEMBL2434831	1	Scientific Literature	Bioorg. Med. Chem. Lett.	2013	None
CHEMBL2436810		0	505.93	1	4.73	3d	CCCS(=O)(=O)Nc1ccc(F)c(C(=O)Nc2cnc3cc(-c4ccc(Cl)cc4)nn3c2)c1F	Ratio IC50	'='	11.0										False	CHEMBL2438527	Ratio of IC50 for B-Raf V600E mutant in human Malme-3M cells to IC50 for full length B-Raf V600E mutant (unknown origin)	B	BAO_0000219	cell-based format	Homo sapiens	None	None	Malme-3M	None	CHEMBL5145	Serine/threonine-protein kinase B-raf	Homo sapiens	SINGLE PROTEIN	CHEMBL2434831	1	Scientific Literature	Bioorg. Med. Chem. Lett.	2013	CHEMBL3307507
CHEMBL2436809		0	504.95	2	5.57	1d	CCCS(=O)(=O)Nc1ccc(F)c(C(=O)Nc2cnc3[nH]c(-c4ccc(Cl)cc4)cc3c2)c1F	IC50	'='	20.0	nM	7.70			UO_0000065	15.25	0.31	2.13	7.41	False	CHEMBL2438528	Inhibition of B-Raf V600E mutant in human Malme-3M cells assessed as basal ERK phosphorylation	B	BAO_0000219	cell-based format	Homo sapiens	None	None	Malme-3M	None	CHEMBL5145	Serine/threonine-protein kinase B-raf	Homo sapiens	SINGLE PROTEIN	CHEMBL2434831	1	Scientific Literature	Bioorg. Med. Chem. Lett.	2013	CHEMBL3307507
CHEMBL1077739		0	444.88	0	3.71	32	O=C(Nc1ccccc1Cl)c1cnc2ccc(C3CCNCC3)cn12.O=C(O)C(=O)O	Inhibition	'='	57.0	%				UO_0000187					False	CHEMBL1111295	Inhibition of B-Raf V600E mutant at 5 uM	B	BAO_0000019	assay format	Homo sapiens	None	None	None	None	CHEMBL5145	Serine/threonine-protein kinase B-raf	Homo sapiens	SINGLE PROTEIN	CHEMBL1154316	1	Scientific Literature	Bioorg. Med. Chem. Lett.	2009	None
CHEMBL3932572		0	550.09	1	4.55	5	CCCS(=O)(=O)Nc1cc(Cl)cc(-c2nn(C(C)C)cc2-c2ccnc(NC[C@H](C)NC(=O)OC)n2)c1	IC50	'='	0.2	nM	9.70			UO_0000065	17.63	0.36	5.15	6.92	True	CHEMBL3881301	Inhibition of B-Raf V600E mutant (unknown origin) using biotinylated Mek substrate incubated for 60 mins by amplified luminescence proximity homogeneous assay	B	BAO_0000357	single protein format	Homo sapiens	None	None	None	None	CHEMBL5145	Serine/threonine-protein kinase B-raf	Homo sapiens	SINGLE PROTEIN	CHEMBL3880435	38	Patent Bioactivity Data		2013	None
CHEMBL3942604		0	522.03	1	3.77	2	COC(=O)N[C@@H](C)CNc1nccc(-c2cn(C(C)C)nc2-c2cc(Cl)cc(NS(C)(=O)=O)c2)n1	IC50	'='	0.8	nM	9.10			UO_0000065	17.43	0.35	5.33	6.49	True	CHEMBL3881301	Inhibition of B-Raf V600E mutant (unknown origin) using biotinylated Mek substrate incubated for 60 mins by amplified luminescence proximity homogeneous assay	B	BAO_0000357	single protein format	Homo sapiens	None	None	None	None	CHEMBL5145	Serine/threonine-protein kinase B-raf	Homo sapiens	SINGLE PROTEIN	CHEMBL3880435	38	Patent Bioactivity Data		2013	None
CHEMBL3890179		0	523.57	1	3.39	19	COC(=O)N[C@@H](C)CNc1nccc(-c2cn(C(C)C)nc2-c2ccc(F)c(NS(C)(=O)=O)c2F)n1	IC50	'='	93.0	nM	7.03			UO_0000065	13.43	0.27	3.64	5.02	False	CHEMBL3881300	Inhibition of B-Raf V600E mutant in human A375 cells harboring B-Raf V600E mutant assessed as reduction in cell proliferation incubated for 2 days by Bright-Glo luminescence assay	B	BAO_0000219	cell-based format	Homo sapiens	None	None	A-375	None	CHEMBL5145	Serine/threonine-protein kinase B-raf	Homo sapiens	SINGLE PROTEIN	CHEMBL3880435	38	Patent Bioactivity Data		2013	CHEMBL3308077
CHEMBL3891996		0	506.56	1	2.65	16	COC(=O)N[C@@H](C)CNc1nccc(-c2cn(C(C)C)nc2-c2ccnc(NS(C)(=O)=O)c2F)n1	IC50	'='	1400.0	nM	5.85			UO_0000065	11.56	0.23	3.20	3.83	False	CHEMBL3881300	Inhibition of B-Raf V600E mutant in human A375 cells harboring B-Raf V600E mutant assessed as reduction in cell proliferation incubated for 2 days by Bright-Glo luminescence assay	B	BAO_0000219	cell-based format	Homo sapiens	None	None	A-375	None	CHEMBL5145	Serine/threonine-protein kinase B-raf	Homo sapiens	SINGLE PROTEIN	CHEMBL3880435	38	Patent Bioactivity Data		2013	CHEMBL3308077
CHEMBL3967614		0	582.06	1	4.03	33	COC(=O)N[C@@H](C)CNc1nccc(-c2cn(C3CCCCO3)nc2-c2cc(Cl)cc(NS(C)(=O)=O)c2F)n1	IC50	'='	7.0	nM	8.15			UO_0000065	14.01	0.29	4.12	5.46	False	CHEMBL3881300	Inhibition of B-Raf V600E mutant in human A375 cells harboring B-Raf V600E mutant assessed as reduction in cell proliferation incubated for 2 days by Bright-Glo luminescence assay	B	BAO_0000219	cell-based format	Homo sapiens	None	None	A-375	None	CHEMBL5145	Serine/threonine-protein kinase B-raf	Homo sapiens	SINGLE PROTEIN	CHEMBL3880435	38	Patent Bioactivity Data		2013	CHEMBL3308077
CHEMBL1087013		0	492.56	0	4.86	27	CN1C[C@@H]2C[C@H]1CN2c1ccc(-c2ccnc3c(-c4cccc(O)c4)c(-c4ccncc4)nn23)c(F)c1	IC50	'<'	0.32	nM				UO_0000065					False	CHEMBL1115841	Inhibition of human recombinant B-Raf expressed in Sf9 cells assessed as inhibition of Mek1 phosphorylation	B	BAO_0000219	cell-based format	Homo sapiens	None	None	Sf9	None	CHEMBL5145	Serine/threonine-protein kinase B-raf	Homo sapiens	SINGLE PROTEIN	CHEMBL1154392	1	Scientific Literature	Bioorg. Med. Chem. Lett.	2009	CHEMBL3308860
CHEMBL1080931		0	509.01	2	5.38	28	CN1C[C@@H]2C[C@H]1CN2c1ccc(-c2ccnc3c(-c4cccc(O)c4)c(-c4ccncc4)nn23)c(Cl)c1	IC50	'<'	0.32	nM				UO_0000065					False	CHEMBL1115841	Inhibition of human recombinant B-Raf expressed in Sf9 cells assessed as inhibition of Mek1 phosphorylation	B	BAO_0000219	cell-based format	Homo sapiens	None	None	Sf9	None	CHEMBL5145	Serine/threonine-protein kinase B-raf	Homo sapiens	SINGLE PROTEIN	CHEMBL1154392	1	Scientific Literature	Bioorg. Med. Chem. Lett.	2009	CHEMBL3308860
CHEMBL1079785		0	492.56	0	4.82	35	COc1cc(-c2c(-c3ccncc3)nn3c(-c4ccc(N5C[C@@H]6C[C@H]5CN6)cc4)ccnc23)ccc1F	IC50	'='	8.7	nM	8.06			UO_0000065	16.36	0.30	3.24	11.93	False	CHEMBL1115841	Inhibition of human recombinant B-Raf expressed in Sf9 cells assessed as inhibition of Mek1 phosphorylation	B	BAO_0000219	cell-based format	Homo sapiens	None	None	Sf9	None	CHEMBL5145	Serine/threonine-protein kinase B-raf	Homo sapiens	SINGLE PROTEIN	CHEMBL1154392	1	Scientific Literature	Bioorg. Med. Chem. Lett.	2009	CHEMBL3308860
CHEMBL3919462		0	438.42	0	3.74	P-2051	N#Cc1cnc2[nH]cc(C(=O)c3cccc(NS(=O)(=O)c4ccccc4F)c3F)c2c1	IC50	'<'	100.0	nM				UO_0000065					False	CHEMBL3880149	Inhibition of B-Raf (unknown origin) assessed as decrease in biotin-tagged MEK1 phosphorylation after 45 mins	B	BAO_0000357	single protein format	Homo sapiens	None	None	None	None	CHEMBL5145	Serine/threonine-protein kinase B-raf	Homo sapiens	SINGLE PROTEIN	CHEMBL3879902	38	Patent Bioactivity Data		2012	None
CHEMBL3964025		0	474.46	0	4.42	P-2155	CCCS(=O)(=O)Nc1ccc(F)c(C(=O)c2c[nH]c3ncc(-c4ccc(F)nc4)cc23)c1F	IC50	'<'	10.0	nM				UO_0000065					False	CHEMBL3880149	Inhibition of B-Raf (unknown origin) assessed as decrease in biotin-tagged MEK1 phosphorylation after 45 mins	B	BAO_0000357	single protein format	Homo sapiens	None	None	None	None	CHEMBL5145	Serine/threonine-protein kinase B-raf	Homo sapiens	SINGLE PROTEIN	CHEMBL3879902	38	Patent Bioactivity Data		2012	None
CHEMBL3921859		0	457.46	0	3.68	P-2162	CCCS(=O)(=O)Nc1ccc(F)c(C(=O)c2c[nH]c3ncc(-c4cncnc4)cc23)c1F	IC50	'<'	100.0	nM				UO_0000065					False	CHEMBL3880149	Inhibition of B-Raf (unknown origin) assessed as decrease in biotin-tagged MEK1 phosphorylation after 45 mins	B	BAO_0000357	single protein format	Homo sapiens	None	None	None	None	CHEMBL5145	Serine/threonine-protein kinase B-raf	Homo sapiens	SINGLE PROTEIN	CHEMBL3879902	38	Patent Bioactivity Data		2012	None
CHEMBL3913674		0	535.58	2	5.14	P-2190	CCCS(=O)(=O)Nc1ccc(F)c(C(=O)c2c[nH]c3ncc(-c4cnn(Cc5ccccc5)c4)cc23)c1F	IC50	'<'	10.0	nM				UO_0000065					False	CHEMBL3880149	Inhibition of B-Raf (unknown origin) assessed as decrease in biotin-tagged MEK1 phosphorylation after 45 mins	B	BAO_0000357	single protein format	Homo sapiens	None	None	None	None	CHEMBL5145	Serine/threonine-protein kinase B-raf	Homo sapiens	SINGLE PROTEIN	CHEMBL3879902	38	Patent Bioactivity Data		2012	None
CHEMBL3899027		0	471.49	0	3.99	P-2211	CCCS(=O)(=O)Nc1ccc(F)c(C(=O)c2c[nH]c3ncc(-c4cnc(C)nc4)cc23)c1F	IC50	'<'	10.0	nM				UO_0000065					False	CHEMBL3880149	Inhibition of B-Raf (unknown origin) assessed as decrease in biotin-tagged MEK1 phosphorylation after 45 mins	B	BAO_0000357	single protein format	Homo sapiens	None	None	None	None	CHEMBL5145	Serine/threonine-protein kinase B-raf	Homo sapiens	SINGLE PROTEIN	CHEMBL3879902	38	Patent Bioactivity Data		2012	None
CHEMBL3919966		0	525.58	1	4.89	P-2231	CCCS(=O)(=O)Nc1ccc(F)c(C(=O)c2c[nH]c3ncc(-c4ccc(N5CCCC5)nc4)cc23)c1F	IC50	'<'	10.0	nM				UO_0000065					False	CHEMBL3880149	Inhibition of B-Raf (unknown origin) assessed as decrease in biotin-tagged MEK1 phosphorylation after 45 mins	B	BAO_0000357	single protein format	Homo sapiens	None	None	None	None	CHEMBL5145	Serine/threonine-protein kinase B-raf	Homo sapiens	SINGLE PROTEIN	CHEMBL3879902	38	Patent Bioactivity Data		2012	None
CHEMBL3941565		0	583.66	2	5.15	P-2235	CCCS(=O)(=O)Nc1ccc(F)c(C(=O)c2c[nH]c3ncc(-c4ccc(OCCCN5CCCC5)nc4)cc23)c1F	IC50	'<'	10.0	nM				UO_0000065					False	CHEMBL3880149	Inhibition of B-Raf (unknown origin) assessed as decrease in biotin-tagged MEK1 phosphorylation after 45 mins	B	BAO_0000357	single protein format	Homo sapiens	None	None	None	None	CHEMBL5145	Serine/threonine-protein kinase B-raf	Homo sapiens	SINGLE PROTEIN	CHEMBL3879902	38	Patent Bioactivity Data		2012	None
CHEMBL3948349		0	403.41	0	3.21	P-2260	C#Cc1cnc2[nH]cc(C(=O)c3c(F)ccc(NS(=O)(=O)CCC)c3F)c2c1	IC50	'<'	10.0	nM				UO_0000065					False	CHEMBL3880149	Inhibition of B-Raf (unknown origin) assessed as decrease in biotin-tagged MEK1 phosphorylation after 45 mins	B	BAO_0000357	single protein format	Homo sapiens	None	None	None	None	CHEMBL5145	Serine/threonine-protein kinase B-raf	Homo sapiens	SINGLE PROTEIN	CHEMBL3879902	38	Patent Bioactivity Data		2012	None
CHEMBL3918722		0	483.83	0	4.80	P-2002	O=C(c1c(F)ccc(NS(=O)(=O)c2cc(F)ccc2F)c1F)c1c[nH]c2ncc(Cl)cc12	IC50	'<'	10.0	nM				UO_0000065					False	CHEMBL3880150	Inhibition of B-Raf V600E mutant (unknown origin) assessed as decrease in biotin-tagged MEK1 phosphorylation after 45 mins	B	BAO_0000357	single protein format	Homo sapiens	None	None	None	None	CHEMBL5145	Serine/threonine-protein kinase B-raf	Homo sapiens	SINGLE PROTEIN	CHEMBL3879902	38	Patent Bioactivity Data		2012	None
CHEMBL3986998		0	463.41	0	4.46	P-2015	Cc1cnc2[nH]cc(C(=O)c3c(F)ccc(NS(=O)(=O)c4cc(F)ccc4F)c3F)c2c1	IC50	'<'	10.0	nM				UO_0000065					False	CHEMBL3880150	Inhibition of B-Raf V600E mutant (unknown origin) assessed as decrease in biotin-tagged MEK1 phosphorylation after 45 mins	B	BAO_0000357	single protein format	Homo sapiens	None	None	None	None	CHEMBL5145	Serine/threonine-protein kinase B-raf	Homo sapiens	SINGLE PROTEIN	CHEMBL3879902	38	Patent Bioactivity Data		2012	None
CHEMBL3951586		0	461.42	0	4.02	P-2021	COc1ccnc2[nH]cc(C(=O)c3c(F)ccc(NS(=O)(=O)c4ccccc4F)c3F)c12	IC50	'<'	100.0	nM				UO_0000065					False	CHEMBL3880150	Inhibition of B-Raf V600E mutant (unknown origin) assessed as decrease in biotin-tagged MEK1 phosphorylation after 45 mins	B	BAO_0000357	single protein format	Homo sapiens	None	None	None	None	CHEMBL5145	Serine/threonine-protein kinase B-raf	Homo sapiens	SINGLE PROTEIN	CHEMBL3879902	38	Patent Bioactivity Data		2012	None
CHEMBL3916725		0	438.42	0	3.74	P-2046	N#Cc1cnc2[nH]cc(C(=O)c3c(F)ccc(NS(=O)(=O)c4ccccc4)c3F)c2c1	IC50	'<'	10.0	nM				UO_0000065					False	CHEMBL3880150	Inhibition of B-Raf V600E mutant (unknown origin) assessed as decrease in biotin-tagged MEK1 phosphorylation after 45 mins	B	BAO_0000357	single protein format	Homo sapiens	None	None	None	None	CHEMBL5145	Serine/threonine-protein kinase B-raf	Homo sapiens	SINGLE PROTEIN	CHEMBL3879902	38	Patent Bioactivity Data		2012	None
CHEMBL3977421		0	428.42	0	3.58	P-2069	Cc1cnc2[nH]cc(C(=O)c3c(F)ccc(NS(=O)(=O)c4cccnc4)c3F)c2c1	IC50	'<'	10.0	nM				UO_0000065					False	CHEMBL3880150	Inhibition of B-Raf V600E mutant (unknown origin) assessed as decrease in biotin-tagged MEK1 phosphorylation after 45 mins	B	BAO_0000357	single protein format	Homo sapiens	None	None	None	None	CHEMBL5145	Serine/threonine-protein kinase B-raf	Homo sapiens	SINGLE PROTEIN	CHEMBL3879902	38	Patent Bioactivity Data		2012	None
CHEMBL3893235		0	448.84	0	3.92	P-2074	O=C(c1c(F)ccc(NS(=O)(=O)c2cccnc2)c1F)c1c[nH]c2nccc(Cl)c12	IC50	'<'	10.0	nM				UO_0000065					False	CHEMBL3880150	Inhibition of B-Raf V600E mutant (unknown origin) assessed as decrease in biotin-tagged MEK1 phosphorylation after 45 mins	B	BAO_0000357	single protein format	Homo sapiens	None	None	None	None	CHEMBL5145	Serine/threonine-protein kinase B-raf	Homo sapiens	SINGLE PROTEIN	CHEMBL3879902	38	Patent Bioactivity Data		2012	None
CHEMBL3952336		0	558.61	1	3.42	P-2177	CCCS(=O)(=O)Nc1ccc(F)c(C(=O)c2c[nH]c3ncc(-c4cnn(CCN5CCOCC5)c4)cc23)c1F	IC50	'<'	10.0	nM				UO_0000065					False	CHEMBL3880150	Inhibition of B-Raf V600E mutant (unknown origin) assessed as decrease in biotin-tagged MEK1 phosphorylation after 45 mins	B	BAO_0000357	single protein format	Homo sapiens	None	None	None	None	CHEMBL5145	Serine/threonine-protein kinase B-raf	Homo sapiens	SINGLE PROTEIN	CHEMBL3879902	38	Patent Bioactivity Data		2012	None
CHEMBL3941565		0	583.66	2	5.15	P-2235	CCCS(=O)(=O)Nc1ccc(F)c(C(=O)c2c[nH]c3ncc(-c4ccc(OCCCN5CCCC5)nc4)cc23)c1F	IC50	'<'	10.0	nM				UO_0000065					False	CHEMBL3880150	Inhibition of B-Raf V600E mutant (unknown origin) assessed as decrease in biotin-tagged MEK1 phosphorylation after 45 mins	B	BAO_0000357	single protein format	Homo sapiens	None	None	None	None	CHEMBL5145	Serine/threonine-protein kinase B-raf	Homo sapiens	SINGLE PROTEIN	CHEMBL3879902	38	Patent Bioactivity Data		2012	None
CHEMBL3909653		0	564.22	2	5.13	Table 1, ent 266	COC(=O)Nc1nc2ccc(C3(O)C4=CC(Cl)(Cl)CC=C4C(=O)N3c3cccc(Br)c3)cc2[nH]1	IC50	'='	1000.0	nM	6.00			UO_0000065	10.63	0.24	0.87	5.58	False	CHEMBL3883118	Inhibition of B-Raf (unknown origin) pre-incubated for 30 mins by luciferase-luciferin-coupled chemiluminescence assay	B	BAO_0000357	single protein format	Homo sapiens	None	None	None	None	CHEMBL5145	Serine/threonine-protein kinase B-raf	Homo sapiens	SINGLE PROTEIN	CHEMBL3882735	38	Patent Bioactivity Data		2010	None
CHEMBL1093756		0	533.59	2	6.32	2o	CC(C)(C)c1cc(NC(=O)Nc2ccc(Oc3ccnc4[nH]c(=O)[nH]c34)c3ccccc23)n(-c2ccccc2)n1	IC50	'='	35.0	nM	7.46			UO_0000065	13.97	0.25	1.14	5.75	False	CHEMBL1104358	Inhibition of BRAF V600E mutant ERK phosphorylation in human WM266.4 cells	B	BAO_0000219	cell-based format	Homo sapiens	None	None	WM266.4	None	CHEMBL5145	Serine/threonine-protein kinase B-raf	Homo sapiens	SINGLE PROTEIN	CHEMBL1156296	1	Scientific Literature	J. Med. Chem.	2010	None
CHEMBL1093065		0	481.52	0	4.76	2d	Cn1c(=O)[nH]c2nccc(Oc3ccc(NC(=O)Nc4cc(C5CC5)nn4-c4ccccc4)cc3)c21	IC50	'='	18200.0	nM	4.74			UO_0000065	9.84	0.18	-0.02	3.99	False	CHEMBL1104358	Inhibition of BRAF V600E mutant ERK phosphorylation in human WM266.4 cells	B	BAO_0000219	cell-based format	Homo sapiens	None	None	WM266.4	None	CHEMBL5145	Serine/threonine-protein kinase B-raf	Homo sapiens	SINGLE PROTEIN	CHEMBL1156296	1	Scientific Literature	J. Med. Chem.	2010	None
CHEMBL1080832		0	502.62	2	5.42	14	COc1cccc(-c2c(-c3ccncc3)nn3c(-c4ccc(N5CC6CCC(C5)N6C)cc4)ccnc23)c1	IC50	'='	17.0	nM	7.77			UO_0000065	15.46	0.28	2.35	13.22	False	CHEMBL1115841	Inhibition of human recombinant B-Raf expressed in Sf9 cells assessed as inhibition of Mek1 phosphorylation	B	BAO_0000219	cell-based format	Homo sapiens	None	None	Sf9	None	CHEMBL5145	Serine/threonine-protein kinase B-raf	Homo sapiens	SINGLE PROTEIN	CHEMBL1154392	1	Scientific Literature	Bioorg. Med. Chem. Lett.	2009	CHEMBL3308860
CHEMBL598835		0	409.47	0	3.63	36	O=c1[nH]c2cccc(Oc3cccc(NS(=O)(=O)CCc4ccccc4)c3)c2[nH]1	IC50	'='	94000.0	nM	4.03			UO_0000065	9.83	0.19	0.40	3.87	False	CHEMBL1067537	Inhibition of human BRAF V600E mutant expressed in Sf9 cells	B	BAO_0000219	cell-based format	Homo sapiens	None	None	Sf9	None	CHEMBL5145	Serine/threonine-protein kinase B-raf	Homo sapiens	SINGLE PROTEIN	CHEMBL1157573	1	Scientific Literature	J. Med. Chem.	2010	CHEMBL3308860
CHEMBL592616		0	415.86	0	4.10	37	O=c1[nH]c2cccc(Oc3cccc(NS(=O)(=O)c4ccc(Cl)cc4)c3)c2[nH]1	IC50	'='	68000.0	nM	4.17			UO_0000065	10.02	0.20	0.07	4.01	False	CHEMBL1067537	Inhibition of human BRAF V600E mutant expressed in Sf9 cells	B	BAO_0000219	cell-based format	Homo sapiens	None	None	Sf9	None	CHEMBL5145	Serine/threonine-protein kinase B-raf	Homo sapiens	SINGLE PROTEIN	CHEMBL1157573	1	Scientific Literature	J. Med. Chem.	2010	CHEMBL3308860
CHEMBL3924770		0	549.99	1	4.85	Table 1, ent 303	CN1CCC[C@H]1COC(=O)Nc1nc2ccc(C3(O)c4ccccc4C(=O)N3c3cccc(Cl)c3F)cc2[nH]1	IC50	'<'	100.0	nM				UO_0000065					False	CHEMBL3883118	Inhibition of B-Raf (unknown origin) pre-incubated for 30 mins by luciferase-luciferin-coupled chemiluminescence assay	B	BAO_0000357	single protein format	Homo sapiens	None	None	None	None	CHEMBL5145	Serine/threonine-protein kinase B-raf	Homo sapiens	SINGLE PROTEIN	CHEMBL3882735	38	Patent Bioactivity Data		2010	None
CHEMBL608533	MIDOSTAURIN	4	570.65	2	5.91	PKC-412	CO[C@@H]1[C@H](N(C)C(=O)c2ccccc2)C[C@H]2O[C@]1(C)n1c3ccccc3c3c4c(c5c6ccccc6n2c5c31)C(=O)NC4	Kd	'>'	10000.0	nM				UO_0000065					True	CHEMBL1051281	Binding constant for BRAF kinase domain	B	BAO_0000357	single protein format	Homo sapiens	None	None	None	None	CHEMBL5145	Serine/threonine-protein kinase B-raf	Homo sapiens	SINGLE PROTEIN	CHEMBL1150977	1	Scientific Literature	Nat. Biotechnol.	2008	None
CHEMBL223360	LINIFANIB	3	375.41	0	4.90	ABT-869	Cc1ccc(F)c(NC(=O)Nc2ccc(-c3cccc4[nH]nc(N)c34)cc2)c1	Kd	'>'	10000.0	nM				UO_0000065					True	CHEMBL1051282	Binding constant for BRAF(V600E) kinase domain	B	BAO_0000357	single protein format	Homo sapiens	None	None	None	None	CHEMBL5145	Serine/threonine-protein kinase B-raf	Homo sapiens	SINGLE PROTEIN	CHEMBL1150977	1	Scientific Literature	Nat. Biotechnol.	2008	None
CHEMBL440084	SB-431542	0	384.40	0	3.63	SB-431542	NC(=O)c1ccc(-c2nc(-c3ccccn3)c(-c3ccc4c(c3)OCO4)[nH]2)cc1	Kd	'>'	10000.0	nM				UO_0000065					False	CHEMBL1051282	Binding constant for BRAF(V600E) kinase domain	B	BAO_0000357	single protein format	Homo sapiens	None	None	None	None	CHEMBL5145	Serine/threonine-protein kinase B-raf	Homo sapiens	SINGLE PROTEIN	CHEMBL1150977	1	Scientific Literature	Nat. Biotechnol.	2008	None
CHEMBL247798		0	476.47	0	3.87	42	CCNC(=O)Nc1ccc(CNc2ncsc2C(=O)Nc2ccc3c(c2)OC(F)(F)O3)cn1	IC50	'='	122.0	nM	6.91			UO_0000065	14.51	0.29	3.04	5.47	False	CHEMBL922916	Inhibition of b-Raf	B	BAO_0000357	single protein format	None	None	None	None	None	CHEMBL5145	Serine/threonine-protein kinase B-raf	Homo sapiens	SINGLE PROTEIN	CHEMBL1140657	1	Scientific Literature	Bioorg. Med. Chem. Lett.	2007	None
CHEMBL247591		0	470.48	0	4.72	25	COCCCNc1cc(CNc2ccccc2C(=O)Nc2ccc3c(c2)OC(F)(F)O3)ccn1	IC50	'='	156.0	nM	6.81			UO_0000065	14.47	0.27	2.09	7.26	False	CHEMBL922916	Inhibition of b-Raf	B	BAO_0000357	single protein format	None	None	None	None	None	CHEMBL5145	Serine/threonine-protein kinase B-raf	Homo sapiens	SINGLE PROTEIN	CHEMBL1140657	1	Scientific Literature	Bioorg. Med. Chem. Lett.	2007	None
CHEMBL246424		0	413.38	0	3.70	19	CNc1nccc(CNc2ccccc2C(=O)Nc2ccc3c(c2)OC(F)(F)O3)n1	IC50	'='	26.0	nM	7.58			UO_0000065	18.35	0.35	3.89	7.79	False	CHEMBL922916	Inhibition of b-Raf	B	BAO_0000357	single protein format	None	None	None	None	None	CHEMBL5145	Serine/threonine-protein kinase B-raf	Homo sapiens	SINGLE PROTEIN	CHEMBL1140657	1	Scientific Literature	Bioorg. Med. Chem. Lett.	2007	None
CHEMBL3933808		0	438.44	0	4.21	Table 1, ent 400	C#Cc1cccc(NC(=O)c2ccccc2C(=O)c2ccc3nc(NC(=O)OC)[nH]c3c2)c1	IC50	'<'	100.0	nM				UO_0000065					False	CHEMBL3883118	Inhibition of B-Raf (unknown origin) pre-incubated for 30 mins by luciferase-luciferin-coupled chemiluminescence assay	B	BAO_0000357	single protein format	Homo sapiens	None	None	None	None	CHEMBL5145	Serine/threonine-protein kinase B-raf	Homo sapiens	SINGLE PROTEIN	CHEMBL3882735	38	Patent Bioactivity Data		2010	None
CHEMBL3895329		0	470.46	0	4.13	Table 1, ent 273	CC#CCOC(=O)Nc1nc2cc(C3(O)c4ccccc4C(=O)N3c3ccc(F)cc3)ccc2[nH]1	IC50	'<'	100.0	nM				UO_0000065					False	CHEMBL3883118	Inhibition of B-Raf (unknown origin) pre-incubated for 30 mins by luciferase-luciferin-coupled chemiluminescence assay	B	BAO_0000357	single protein format	Homo sapiens	None	None	None	None	CHEMBL5145	Serine/threonine-protein kinase B-raf	Homo sapiens	SINGLE PROTEIN	CHEMBL3882735	38	Patent Bioactivity Data		2010	None
CHEMBL3932042		0	441.49	0	3.55	Table 1, ent 149	CCNC(=O)Nc1nc2cc(C3(O)c4ccccc4C(=O)N3Cc3ccccc3)ccc2[nH]1	IC50	'<'	100.0	nM				UO_0000065					False	CHEMBL3883118	Inhibition of B-Raf (unknown origin) pre-incubated for 30 mins by luciferase-luciferin-coupled chemiluminescence assay	B	BAO_0000357	single protein format	Homo sapiens	None	None	None	None	CHEMBL5145	Serine/threonine-protein kinase B-raf	Homo sapiens	SINGLE PROTEIN	CHEMBL3882735	38	Patent Bioactivity Data		2010	None
CHEMBL3919453		0	432.41	0	4.36	Table 1, ent 396	COC(=O)Nc1nc2ccc(C(=O)c3ccccc3C(=O)Nc3cccc(F)c3)cc2[nH]1	IC50	'<'	100.0	nM				UO_0000065					False	CHEMBL3883118	Inhibition of B-Raf (unknown origin) pre-incubated for 30 mins by luciferase-luciferin-coupled chemiluminescence assay	B	BAO_0000357	single protein format	Homo sapiens	None	None	None	None	CHEMBL5145	Serine/threonine-protein kinase B-raf	Homo sapiens	SINGLE PROTEIN	CHEMBL3882735	38	Patent Bioactivity Data		2010	None
CHEMBL3912908		0	452.47	0	3.88	Table 1, ent 383	C#Cc1cc(C)cc(N2C(=O)c3ccccc3C2(O)c2ccc3[nH]c(NC(=O)OC)nc3c2)c1	IC50	'<'	100.0	nM				UO_0000065					False	CHEMBL3883118	Inhibition of B-Raf (unknown origin) pre-incubated for 30 mins by luciferase-luciferin-coupled chemiluminescence assay	B	BAO_0000357	single protein format	Homo sapiens	None	None	None	None	CHEMBL5145	Serine/threonine-protein kinase B-raf	Homo sapiens	SINGLE PROTEIN	CHEMBL3882735	38	Patent Bioactivity Data		2010	None
CHEMBL462473		0	433.43	0	2.22	26	C/C(=N/Nc1nc2c(c(=O)[nH]c(=O)n2C)n1Cc1ccccc1)c1ccc([N+](=O)[O-])cc1	IC50	'='	4600.0	nM	5.34			UO_0000065	12.31	0.23	3.12	3.81	False	CHEMBL1035690	Inhibition of human cloned wild type BRAF by ELISA-based MEK phosphorylation assay	B	BAO_0000357	single protein format	Homo sapiens	None	None	None	None	CHEMBL5145	Serine/threonine-protein kinase B-raf	Homo sapiens	SINGLE PROTEIN	CHEMBL1140099	1	Scientific Literature	J. Med. Chem.	2008	None
CHEMBL3915612		0	458.47	0	3.91	Table 1, ent 382	COC(=O)Nc1nc2cc(C3(O)c4ccccc4C(=O)N3c3cc(C)ccc3OC)ccc2[nH]1	IC50	'<'	100.0	nM				UO_0000065					False	CHEMBL3883118	Inhibition of B-Raf (unknown origin) pre-incubated for 30 mins by luciferase-luciferin-coupled chemiluminescence assay	B	BAO_0000357	single protein format	Homo sapiens	None	None	None	None	CHEMBL5145	Serine/threonine-protein kinase B-raf	Homo sapiens	SINGLE PROTEIN	CHEMBL3882735	38	Patent Bioactivity Data		2010	None
CHEMBL3971430		0	578.04	2	5.49	Table 1, ent 317	CN1CCC(CCOC(=O)Nc2nc3cc(C4(O)c5ccccc5C(=O)N4c4cccc(Cl)c4F)ccc3[nH]2)CC1	IC50	'<'	100.0	nM				UO_0000065					False	CHEMBL3883118	Inhibition of B-Raf (unknown origin) pre-incubated for 30 mins by luciferase-luciferin-coupled chemiluminescence assay	B	BAO_0000357	single protein format	Homo sapiens	None	None	None	None	CHEMBL5145	Serine/threonine-protein kinase B-raf	Homo sapiens	SINGLE PROTEIN	CHEMBL3882735	38	Patent Bioactivity Data		2010	None
CHEMBL3799014		0	497.46	0	4.38	4c	O=S(=O)(Nc1ccc(F)c(Nc2ncccc2-c2ncnc3[nH]cnc23)c1F)c1cccc(F)c1	Activity	'='	1470.0	%				UO_0000187					False	CHEMBL3804372	Inhibition of wild type B-Raf in human MIAPaCa2 cells assessed as induction of ERK phosphorylation preincubated for 1 hr by Western blot method relative to control	B	BAO_0000219	cell-based format	Homo sapiens	None	None	MIA PaCa-2	None	CHEMBL5145	Serine/threonine-protein kinase B-raf	Homo sapiens	SINGLE PROTEIN	CHEMBL3797029	1	Scientific Literature	Bioorg. Med. Chem.	2016	CHEMBL3308500
CHEMBL3798327		0	445.46	0	3.59	5h	CC(C)S(=O)(=O)Nc1ccc(F)c(Nc2ncccc2-c2ncnc3[nH]cnc23)c1F	Activity	'='	356.0	%				UO_0000187					False	CHEMBL3804372	Inhibition of wild type B-Raf in human MIAPaCa2 cells assessed as induction of ERK phosphorylation preincubated for 1 hr by Western blot method relative to control	B	BAO_0000219	cell-based format	Homo sapiens	None	None	MIA PaCa-2	None	CHEMBL5145	Serine/threonine-protein kinase B-raf	Homo sapiens	SINGLE PROTEIN	CHEMBL3797029	1	Scientific Literature	Bioorg. Med. Chem.	2016	CHEMBL3308500
CHEMBL1097171		0	313.40	0	4.63	26	O=C1Cc2ccccc2Cc2cc(NCc3ccccc3)ccc21	Inhibition						Not Active						False	CHEMBL1108236	Inhibition of B-Raf V600E mutant at 10 uM	B	BAO_0000019	assay format	Homo sapiens	None	None	None	None	CHEMBL5145	Serine/threonine-protein kinase B-raf	Homo sapiens	SINGLE PROTEIN	CHEMBL1157789	1	Scientific Literature	Bioorg. Med. Chem. Lett.	2010	None
CHEMBL3799568		0	483.46	0	2.97	4j	Cn1cc(S(=O)(=O)Nc2ccc(F)c(Nc3ncccc3-c3ncnc4[nH]cnc34)c2F)cn1	Activity	'='	1170.0	%				UO_0000187					False	CHEMBL3804372	Inhibition of wild type B-Raf in human MIAPaCa2 cells assessed as induction of ERK phosphorylation preincubated for 1 hr by Western blot method relative to control	B	BAO_0000219	cell-based format	Homo sapiens	None	None	MIA PaCa-2	None	CHEMBL5145	Serine/threonine-protein kinase B-raf	Homo sapiens	SINGLE PROTEIN	CHEMBL3797029	1	Scientific Literature	Bioorg. Med. Chem.	2016	CHEMBL3308500
CHEMBL373242		0	434.35	0	4.80	25	CC(=O)Nc1cccc(-c2cncc(Nc3ccc4c(c3)OC(F)(F)C(F)(F)O4)n2)c1	IC50						Not Determined						False	CHEMBL865837	Growth inhibition in human melanoma cells WM266.4 expressing mutant B-RAF with SRB	F	BAO_0000219	cell-based format	Homo sapiens	None	None	WM266.4	None	CHEMBL5145	Serine/threonine-protein kinase B-raf	Homo sapiens	SINGLE PROTEIN	CHEMBL1148580	1	Scientific Literature	J. Med. Chem.	2006	None
CHEMBL1173411		0	432.44	0	4.17	35	COc1ccc(NC(=O)Nc2ccc3c(c2)NC(=O)/C3=C\c2[nH]cc(C(=O)O)c2C)cc1	Inhibition	'='	1.5	%				UO_0000187					False	CHEMBL1176702	Inhibition of BRAF at 10 uM	B	BAO_0000357	single protein format	None	None	None	None	None	CHEMBL5145	Serine/threonine-protein kinase B-raf	Homo sapiens	SINGLE PROTEIN	CHEMBL1177651	1	Scientific Literature	Bioorg. Med. Chem.	2010	None
CHEMBL466397		0	851.98	3	6.86	24	CCc1cc(Nc2nccc(-c3c(-c4ccc(OC)c(C(=O)Nc5c(F)cccc5F)c4)nc4ccccn34)n2)c(OC)cc1N1CCC(N2CCN(S(C)(=O)=O)CC2)CC1	IC50	'>'	2000.0	nM				UO_0000065					False	CHEMBL946773	Inhibition of B-raf V600E mutant	B	BAO_0000019	assay format	Homo sapiens	None	None	None	None	CHEMBL5145	Serine/threonine-protein kinase B-raf	Homo sapiens	SINGLE PROTEIN	CHEMBL1143280	1	Scientific Literature	Bioorg. Med. Chem. Lett.	2009	None
CHEMBL3407862		0	524.62	2	6.49	44	Cc1ccc2cc(-c3c(C)ccc(C(=O)c4c(-c5ccccc5)n(C)n(-c5ccccc5)c4=O)c3N)ccc2n1	IC50	'>'	1000.0	nM				UO_0000065					False	CHEMBL3412171	Inhibition of recombinant BRAF V600E kinase domain mutant (unknown origin)	B	BAO_0000357	single protein format	Homo sapiens	None	None	None	None	CHEMBL5145	Serine/threonine-protein kinase B-raf	Homo sapiens	SINGLE PROTEIN	CHEMBL3407336	1	Scientific Literature	J. Med. Chem.	2015	None
CHEMBL3956565		0	461.42	0	4.02	P-2023	COc1ccnc2[nH]cc(C(=O)c3c(F)ccc(NS(=O)(=O)c4cccc(F)c4)c3F)c12	IC50	'<'	10.0	nM				UO_0000065					False	CHEMBL3880149	Inhibition of B-Raf (unknown origin) assessed as decrease in biotin-tagged MEK1 phosphorylation after 45 mins	B	BAO_0000357	single protein format	Homo sapiens	None	None	None	None	CHEMBL5145	Serine/threonine-protein kinase B-raf	Homo sapiens	SINGLE PROTEIN	CHEMBL3879902	38	Patent Bioactivity Data		2012	None
CHEMBL3907089		0	534.57	1	3.54	P-2194	CCCS(=O)(=O)Nc1ccc(F)c(C(=O)c2c[nH]c3ncc(-c4ccc(S(N)(=O)=O)cc4)cc23)c1F	IC50	'<'	10.0	nM				UO_0000065					False	CHEMBL3880150	Inhibition of B-Raf V600E mutant (unknown origin) assessed as decrease in biotin-tagged MEK1 phosphorylation after 45 mins	B	BAO_0000357	single protein format	Homo sapiens	None	None	None	None	CHEMBL5145	Serine/threonine-protein kinase B-raf	Homo sapiens	SINGLE PROTEIN	CHEMBL3879902	38	Patent Bioactivity Data		2012	None
CHEMBL3940360		0	557.49	1	4.62	P-2043	COc1ncc(-c2cnc3[nH]cc(C(=O)c4c(F)ccc(NS(=O)(=O)c5c(F)cccc5F)c4F)c3c2)cn1	IC50	'<'	10.0	nM				UO_0000065					False	CHEMBL3880149	Inhibition of B-Raf (unknown origin) assessed as decrease in biotin-tagged MEK1 phosphorylation after 45 mins	B	BAO_0000357	single protein format	Homo sapiens	None	None	None	None	CHEMBL5145	Serine/threonine-protein kinase B-raf	Homo sapiens	SINGLE PROTEIN	CHEMBL3879902	38	Patent Bioactivity Data		2012	None
CHEMBL257167		0	279.30	0	2.14	3	NC(=O)Nc1sc(-c2ccc(F)cc2)cc1C(N)=O	Activity	'='	28.4	%				UO_0000187					False	CHEMBL1025749	Binding affinity to human BRAF at 10 uM relative to control	B	BAO_0000357	single protein format	Homo sapiens	None	None	None	None	CHEMBL5145	Serine/threonine-protein kinase B-raf	Homo sapiens	SINGLE PROTEIN	CHEMBL1151712	1	Scientific Literature	J. Med. Chem.	2008	None
CHEMBL3935700		0	525.61	1	4.30	Table 1, ent 314	CN1CCC(COC(=O)Nc2nc3cc(C4(O)c5ccccc5C(=O)N4Cc4ccccc4)ccc3[nH]2)CC1	IC50	'<'	100.0	nM				UO_0000065					False	CHEMBL3883118	Inhibition of B-Raf (unknown origin) pre-incubated for 30 mins by luciferase-luciferin-coupled chemiluminescence assay	B	BAO_0000357	single protein format	Homo sapiens	None	None	None	None	CHEMBL5145	Serine/threonine-protein kinase B-raf	Homo sapiens	SINGLE PROTEIN	CHEMBL3882735	38	Patent Bioactivity Data		2010	None
CHEMBL3919540		0	432.41	0	3.73	Table 1, ent 140	COC(=O)Nc1nc2cc(C3(O)c4ccccc4C(=O)N3c3ccc(F)cc3)ccc2[nH]1	IC50	'<'	100.0	nM				UO_0000065					False	CHEMBL3883118	Inhibition of B-Raf (unknown origin) pre-incubated for 30 mins by luciferase-luciferin-coupled chemiluminescence assay	B	BAO_0000357	single protein format	Homo sapiens	None	None	None	None	CHEMBL5145	Serine/threonine-protein kinase B-raf	Homo sapiens	SINGLE PROTEIN	CHEMBL3882735	38	Patent Bioactivity Data		2010	None
CHEMBL3942608		0	448.49	0	4.26	Table 1, ent 374	Cc1cccc(N2C(=O)c3ccccc3C2(O)c2ccc3nc(Nc4ncccn4)[nH]c3c2)c1	IC50	'<'	100.0	nM				UO_0000065					False	CHEMBL3883118	Inhibition of B-Raf (unknown origin) pre-incubated for 30 mins by luciferase-luciferin-coupled chemiluminescence assay	B	BAO_0000357	single protein format	Homo sapiens	None	None	None	None	CHEMBL5145	Serine/threonine-protein kinase B-raf	Homo sapiens	SINGLE PROTEIN	CHEMBL3882735	38	Patent Bioactivity Data		2010	None
CHEMBL3920152		0	498.87	0	4.84	Table 1, ent 376	COC(=O)Nc1nc2ccc(C3(O)c4c(F)ccc(F)c4C(=O)N3c3c(C)cccc3Cl)cc2[nH]1	IC50	'<'	100.0	nM				UO_0000065					False	CHEMBL3883118	Inhibition of B-Raf (unknown origin) pre-incubated for 30 mins by luciferase-luciferin-coupled chemiluminescence assay	B	BAO_0000357	single protein format	Homo sapiens	None	None	None	None	CHEMBL5145	Serine/threonine-protein kinase B-raf	Homo sapiens	SINGLE PROTEIN	CHEMBL3882735	38	Patent Bioactivity Data		2010	None
CHEMBL3946558		0	431.40	0	2.78	Table 1, ent 52	O=C1COc2ccc(C3(O)c4ccccc4C(=O)N3Cc3cccc([N+](=O)[O-])c3)cc2N1	IC50	'='	1000.0	nM	6.00			UO_0000065	13.91	0.26	3.22	4.92	False	CHEMBL3883118	Inhibition of B-Raf (unknown origin) pre-incubated for 30 mins by luciferase-luciferin-coupled chemiluminescence assay	B	BAO_0000357	single protein format	Homo sapiens	None	None	None	None	CHEMBL5145	Serine/threonine-protein kinase B-raf	Homo sapiens	SINGLE PROTEIN	CHEMBL3882735	38	Patent Bioactivity Data		2010	None
CHEMBL3976013		0	537.66	1	4.86	Table 1, ent 286	CC(C)(CN1CCCCC1)C(=O)Nc1nc2ccc(C3(O)c4ccccc4C(=O)N3Cc3ccccc3)cc2[nH]1	IC50	'='	1000.0	nM	6.00			UO_0000065	11.16	0.20	1.14	5.91	False	CHEMBL3883118	Inhibition of B-Raf (unknown origin) pre-incubated for 30 mins by luciferase-luciferin-coupled chemiluminescence assay	B	BAO_0000357	single protein format	Homo sapiens	None	None	None	None	CHEMBL5145	Serine/threonine-protein kinase B-raf	Homo sapiens	SINGLE PROTEIN	CHEMBL3882735	38	Patent Bioactivity Data		2010	None
CHEMBL3973728		0	386.41	0	3.18	Table 1, ent 21	Cc1ccc(N2C(=O)c3ccccc3C2(O)c2ccc3c(c2)NC(=O)CO3)cc1	IC50	'>='	10000.0	nM				UO_0000065					False	CHEMBL3883118	Inhibition of B-Raf (unknown origin) pre-incubated for 30 mins by luciferase-luciferin-coupled chemiluminescence assay	B	BAO_0000357	single protein format	Homo sapiens	None	None	None	None	CHEMBL5145	Serine/threonine-protein kinase B-raf	Homo sapiens	SINGLE PROTEIN	CHEMBL3882735	38	Patent Bioactivity Data		2010	None
CHEMBL481563		0	449.43	1	6.07	1	Cc1ccc(NC(=O)c2cccc(C(F)(F)F)c2)cc1NC(=O)c1ccc2ncccc2c1	IC50	'='	2.0	nM	8.70			UO_0000065	19.36	0.36	2.63	12.24	False	CHEMBL947762	Inhibition of full length His-tagged human B-Raf V600E mutant expressed in insect cells by amplified luminescent proximity homogeneous assay	B	BAO_0000219	cell-based format	Homo sapiens	None	None	None	None	CHEMBL5145	Serine/threonine-protein kinase B-raf	Homo sapiens	SINGLE PROTEIN	CHEMBL1143270	1	Scientific Literature	Bioorg. Med. Chem. Lett.	2009	None
CHEMBL454104		0	399.37	0	4.91	11	Cc1ccc(NC(=O)c2cccc(C(F)(F)F)c2)cc1C(=O)Nc1cccnc1	IC50	'='	7.0	nM	8.15			UO_0000065	20.42	0.38	3.24	11.47	False	CHEMBL947762	Inhibition of full length His-tagged human B-Raf V600E mutant expressed in insect cells by amplified luminescent proximity homogeneous assay	B	BAO_0000219	cell-based format	Homo sapiens	None	None	None	None	CHEMBL5145	Serine/threonine-protein kinase B-raf	Homo sapiens	SINGLE PROTEIN	CHEMBL1143270	1	Scientific Literature	Bioorg. Med. Chem. Lett.	2009	None
CHEMBL475044		0	428.49	0	4.70	28	COc1ccc(NC(=O)c2cc(NC(=O)c3cccc(C(C)(C)C#N)c3)ccc2C)cn1	IC50	'='	116.0	nM	6.94			UO_0000065	16.19	0.30	2.24	6.66	False	CHEMBL947762	Inhibition of full length His-tagged human B-Raf V600E mutant expressed in insect cells by amplified luminescent proximity homogeneous assay	B	BAO_0000219	cell-based format	Homo sapiens	None	None	None	None	CHEMBL5145	Serine/threonine-protein kinase B-raf	Homo sapiens	SINGLE PROTEIN	CHEMBL1143270	1	Scientific Literature	Bioorg. Med. Chem. Lett.	2009	None
CHEMBL185238	GW786460X	0	287.33	0	3.39	19	Cc1cccc(-c2n[nH]cc2-c2ccc3ncccc3n2)n1	IC50	'>'	16000.0	nM				UO_0000065					False	CHEMBL829087	Inhibition of Protein kinase Raf-B binding in fluorescence polarization assay	B	BAO_0000357	single protein format	Homo sapiens	None	None	None	None	CHEMBL5145	Serine/threonine-protein kinase B-raf	Homo sapiens	SINGLE PROTEIN	CHEMBL1138735	1	Scientific Literature	J. Med. Chem.	2004	None
CHEMBL551173		0	488.85	1	5.50	22	CCOC(=O)c1cnn2c(-c3cccc(NC(=O)c4cc(C(F)(F)F)ccc4Cl)c3)ccnc12	IC50	'>'	10000.0	nM				UO_0000065					False	CHEMBL1033778	Inhibition of human recombinant B-Raf expressed in Sf9 cells assessed as inhibition of Mek1 phosphorylation	B	BAO_0000219	cell-based format	Homo sapiens	None	None	Sf9	None	CHEMBL5145	Serine/threonine-protein kinase B-raf	Homo sapiens	SINGLE PROTEIN	CHEMBL1151868	1	Scientific Literature	Bioorg. Med. Chem. Lett.	2009	CHEMBL3308860
CHEMBL562501		0	400.44	0	4.13	11	CCOC(=O)c1cnn2c(-c3cccc(NC(=O)c4cccc(C)c4)c3)ccnc12	IC50	'>'	10000.0	nM				UO_0000065					False	CHEMBL1033778	Inhibition of human recombinant B-Raf expressed in Sf9 cells assessed as inhibition of Mek1 phosphorylation	B	BAO_0000219	cell-based format	Homo sapiens	None	None	Sf9	None	CHEMBL5145	Serine/threonine-protein kinase B-raf	Homo sapiens	SINGLE PROTEIN	CHEMBL1151868	1	Scientific Literature	Bioorg. Med. Chem. Lett.	2009	CHEMBL3308860
CHEMBL1794051		0	522.96	1	4.81	GW-5074	Oc1c(Br)cc(C=C2c3cc(I)ccc3NC2O)cc1Br	IC50	'='	190.0	nM	6.72		Antagonist	UO_0000065	12.85	0.44	1.91	12.80	False	CHEMBL1061192	Inhibition of B-Raf in the presence of 100uM ATP	B	BAO_0000357	single protein format	Homo sapiens	None	None	None	None	CHEMBL5145	Serine/threonine-protein kinase B-raf	Homo sapiens	SINGLE PROTEIN	CHEMBL1150976	1	Scientific Literature	Biochem. J.	2007	None
CHEMBL248051		0	426.38	0	3.37	3	NC(=O)c1cc(CNc2ccccc2C(=O)Nc2ccc3c(c2)OC(F)(F)O3)ccn1	IC50	'='	34.0	nM	7.47			UO_0000065	17.52	0.33	4.10	6.46	False	CHEMBL922916	Inhibition of b-Raf	B	BAO_0000357	single protein format	None	None	None	None	None	CHEMBL5145	Serine/threonine-protein kinase B-raf	Homo sapiens	SINGLE PROTEIN	CHEMBL1140657	1	Scientific Literature	Bioorg. Med. Chem. Lett.	2007	None
CHEMBL394503		0	455.42	0	4.02	30	CNC(=O)Nc1cc(CNc2ccccc2C(=O)Nc2ccc3c(c2)OC(F)(F)O3)ccn1	IC50	'='	24.0	nM	7.62			UO_0000065	16.73	0.32	3.60	6.71	False	CHEMBL922916	Inhibition of b-Raf	B	BAO_0000357	single protein format	None	None	None	None	None	CHEMBL5145	Serine/threonine-protein kinase B-raf	Homo sapiens	SINGLE PROTEIN	CHEMBL1140657	1	Scientific Literature	Bioorg. Med. Chem. Lett.	2007	None
CHEMBL246423		0	476.46	0	3.64	18	CS(=O)(=O)Nc1cc(CNc2ccccc2C(=O)Nc2ccc3c(c2)OC(F)(F)O3)ccn1	IC50	'='	594.0	nM	6.23			UO_0000065	13.07	0.26	2.59	5.25	False	CHEMBL922916	Inhibition of b-Raf	B	BAO_0000357	single protein format	None	None	None	None	None	CHEMBL5145	Serine/threonine-protein kinase B-raf	Homo sapiens	SINGLE PROTEIN	CHEMBL1140657	1	Scientific Literature	Bioorg. Med. Chem. Lett.	2007	None
CHEMBL245804		0	532.53	1	3.04	9	CS(=O)(=O)CCNC(=O)c1cc(CNc2ccccc2C(=O)Nc2ccc3c(c2)OC(F)(F)O3)ccn1	IC50	'='	221.0	nM	6.66			UO_0000065	12.50	0.25	3.62	4.90	False	CHEMBL922916	Inhibition of b-Raf	B	BAO_0000357	single protein format	None	None	None	None	None	CHEMBL5145	Serine/threonine-protein kinase B-raf	Homo sapiens	SINGLE PROTEIN	CHEMBL1140657	1	Scientific Literature	Bioorg. Med. Chem. Lett.	2007	None
CHEMBL3799451		0	485.52	0	4.51	5o	O=S(=O)(Nc1ccc(F)c(Nc2ncccc2-c2ncnc3[nH]cnc23)c1F)C1CCCCC1	Activity	'='	244.0	%				UO_0000187					False	CHEMBL3804372	Inhibition of wild type B-Raf in human MIAPaCa2 cells assessed as induction of ERK phosphorylation preincubated for 1 hr by Western blot method relative to control	B	BAO_0000219	cell-based format	Homo sapiens	None	None	MIA PaCa-2	None	CHEMBL5145	Serine/threonine-protein kinase B-raf	Homo sapiens	SINGLE PROTEIN	CHEMBL3797029	1	Scientific Literature	Bioorg. Med. Chem.	2016	CHEMBL3308500
CHEMBL398872		0	553.57	1	3.72	7	O=C(NCCCN1CCOCC1)c1cc(CNc2ccccc2C(=O)Nc2ccc3c(c2)OC(F)(F)O3)ccn1	IC50	'='	6830.0	nM	5.17			UO_0000065	9.33	0.18	1.45	4.53	False	CHEMBL922916	Inhibition of b-Raf	B	BAO_0000357	single protein format	None	None	None	None	None	CHEMBL5145	Serine/threonine-protein kinase B-raf	Homo sapiens	SINGLE PROTEIN	CHEMBL1140657	1	Scientific Literature	Bioorg. Med. Chem. Lett.	2007	None
CHEMBL248397		0	539.58	1	4.73	6	CCN(CC)CCCNC(=O)c1cc(CNc2ccccc2C(=O)Nc2ccc3c(c2)OC(F)(F)O3)ccn1	IC50	'='	175.0	nM	6.76			UO_0000065	12.52	0.24	2.03	6.45	False	CHEMBL922916	Inhibition of b-Raf	B	BAO_0000357	single protein format	None	None	None	None	None	CHEMBL5145	Serine/threonine-protein kinase B-raf	Homo sapiens	SINGLE PROTEIN	CHEMBL1140657	1	Scientific Literature	Bioorg. Med. Chem. Lett.	2007	None
CHEMBL247437		0	440.41	0	3.63	2	CNC(=O)c1cc(CNc2ccccc2C(=O)Nc2ccc3c(c2)OC(F)(F)O3)ccn1	IC50	'='	45.0	nM	7.35			UO_0000065	16.68	0.31	3.72	7.23	False	CHEMBL922916	Inhibition of b-Raf	B	BAO_0000357	single protein format	None	None	None	None	None	CHEMBL5145	Serine/threonine-protein kinase B-raf	Homo sapiens	SINGLE PROTEIN	CHEMBL1140657	1	Scientific Literature	Bioorg. Med. Chem. Lett.	2007	None
CHEMBL247619		0	509.42	1	3.39	40	CNC(=O)Nc1ccc(CNc2c(C(=O)Nc3ccc4c(c3)OC(F)(F)C(F)(F)O4)cnn2C)cn1	IC50	'='	191.0	nM	6.72			UO_0000065	13.19	0.25	3.33	5.11	False	CHEMBL922916	Inhibition of b-Raf	B	BAO_0000357	single protein format	None	None	None	None	None	CHEMBL5145	Serine/threonine-protein kinase B-raf	Homo sapiens	SINGLE PROTEIN	CHEMBL1140657	1	Scientific Literature	Bioorg. Med. Chem. Lett.	2007	None
CHEMBL248398		0	466.44	0	4.16	8	O=C(NC1CC1)c1cc(CNc2ccccc2C(=O)Nc2ccc3c(c2)OC(F)(F)O3)ccn1	IC50	'='	192.0	nM	6.72			UO_0000065	14.40	0.27	2.56	6.61	False	CHEMBL922916	Inhibition of b-Raf	B	BAO_0000357	single protein format	None	None	None	None	None	CHEMBL5145	Serine/threonine-protein kinase B-raf	Homo sapiens	SINGLE PROTEIN	CHEMBL1140657	1	Scientific Literature	Bioorg. Med. Chem. Lett.	2007	None
CHEMBL3407854		0	541.61	2	6.01	36	Cc1ncc2ccc(Oc3c(C)ccc(C(=O)c4c(-c5ccccc5)n(C)n(-c5ccccc5)c4=O)c3N)cc2n1	IC50	'>'	1000.0	nM				UO_0000065					False	CHEMBL3412171	Inhibition of recombinant BRAF V600E kinase domain mutant (unknown origin)	B	BAO_0000357	single protein format	Homo sapiens	None	None	None	None	CHEMBL5145	Serine/threonine-protein kinase B-raf	Homo sapiens	SINGLE PROTEIN	CHEMBL3407336	1	Scientific Literature	J. Med. Chem.	2015	None
CHEMBL520111		0	450.42	1	5.46	3	Cc1ccc(NC(=O)c2cccc(C(F)(F)F)c2)cc1NC(=O)c1cnc2ccccc2n1	IC50	'='	10500.0	nM	4.98			UO_0000065	11.05	0.21	-0.48	5.93	False	CHEMBL947762	Inhibition of full length His-tagged human B-Raf V600E mutant expressed in insect cells by amplified luminescent proximity homogeneous assay	B	BAO_0000219	cell-based format	Homo sapiens	None	None	None	None	CHEMBL5145	Serine/threonine-protein kinase B-raf	Homo sapiens	SINGLE PROTEIN	CHEMBL1143270	1	Scientific Literature	Bioorg. Med. Chem. Lett.	2009	None
CHEMBL448929		0	821.95	3	6.85	23	CCc1cc(Nc2nccc(-c3c(-c4cccc(C(=O)Nc5c(F)cccc5F)c4)nc4ccccn34)n2)c(OC)cc1N1CCC(N2CCN(S(C)(=O)=O)CC2)CC1	IC50	'='	320.0	nM	6.50			UO_0000065	7.90	0.15	-0.36	4.73	False	CHEMBL946773	Inhibition of B-raf V600E mutant	B	BAO_0000019	assay format	Homo sapiens	None	None	None	None	CHEMBL5145	Serine/threonine-protein kinase B-raf	Homo sapiens	SINGLE PROTEIN	CHEMBL1143280	1	Scientific Literature	Bioorg. Med. Chem. Lett.	2009	None
CHEMBL1668909		0	367.43	0	4.34	3a	CCOC(=O)c1sc2cnccc2c1Nc1ccc2c(c1)CC/C2=N/O	IC50	'='	3.0	nM	8.52			UO_0000065	23.20	0.45	4.18	10.17	False	CHEMBL1671058	Inhibition of B-Raf V600E mutant	B	BAO_0000019	assay format	Homo sapiens	None	None	None	None	CHEMBL5145	Serine/threonine-protein kinase B-raf	Homo sapiens	SINGLE PROTEIN	CHEMBL1667771	1	Scientific Literature	Bioorg. Med. Chem. Lett.	2011	None
CHEMBL400109		0	398.37	0	3.85	13	Nc1cc(CNc2ccccc2C(=O)Nc2ccc3c(c2)OC(F)(F)O3)ccn1	IC50	'='	274.0	nM	6.56			UO_0000065	16.47	0.31	2.71	6.66	False	CHEMBL922916	Inhibition of b-Raf	B	BAO_0000357	single protein format	None	None	None	None	None	CHEMBL5145	Serine/threonine-protein kinase B-raf	Homo sapiens	SINGLE PROTEIN	CHEMBL1140657	1	Scientific Literature	Bioorg. Med. Chem. Lett.	2007	None
CHEMBL247030		0	498.49	0	4.03	11	COCCCNC(=O)c1cc(CNc2ccccc2C(=O)Nc2ccc3c(c2)OC(F)(F)O3)ccn1	IC50	'='	1030.0	nM	5.99			UO_0000065	12.01	0.23	1.96	5.40	False	CHEMBL922916	Inhibition of b-Raf	B	BAO_0000357	single protein format	None	None	None	None	None	CHEMBL5145	Serine/threonine-protein kinase B-raf	Homo sapiens	SINGLE PROTEIN	CHEMBL1140657	1	Scientific Literature	Bioorg. Med. Chem. Lett.	2007	None
CHEMBL247248		0	447.42	0	3.08	35	CNC(=O)c1cc(CNc2ncsc2C(=O)Nc2ccc3c(c2)OC(F)(F)O3)ccn1	IC50	'='	1240.0	nM	5.91			UO_0000065	13.20	0.26	2.83	5.16	False	CHEMBL922916	Inhibition of b-Raf	B	BAO_0000357	single protein format	None	None	None	None	None	CHEMBL5145	Serine/threonine-protein kinase B-raf	Homo sapiens	SINGLE PROTEIN	CHEMBL1140657	1	Scientific Literature	Bioorg. Med. Chem. Lett.	2007	None
CHEMBL3926152		0	490.95	1	5.11	Table 1, ent 200	COC(=O)Nc1nc2cc(C3(O)c4ccccc4C(=O)N3C(C)c3cccc(Cl)c3C)ccc2[nH]1	IC50	'='	1000.0	nM	6.00			UO_0000065	12.22	0.23	0.89	5.58	False	CHEMBL3883118	Inhibition of B-Raf (unknown origin) pre-incubated for 30 mins by luciferase-luciferin-coupled chemiluminescence assay	B	BAO_0000357	single protein format	Homo sapiens	None	None	None	None	CHEMBL5145	Serine/threonine-protein kinase B-raf	Homo sapiens	SINGLE PROTEIN	CHEMBL3882735	38	Patent Bioactivity Data		2010	None
CHEMBL3960844		0	471.52	0	3.66	Table 1, ent 235	COC(=O)Nc1nc2cc(C3(O)c4ccccc4C(=O)N3c3cccc(CN(C)C)c3)ccc2[nH]1	IC50	'='	100.0	nM	7.00			UO_0000065	14.85	0.27	3.34	6.32	False	CHEMBL3883118	Inhibition of B-Raf (unknown origin) pre-incubated for 30 mins by luciferase-luciferin-coupled chemiluminescence assay	B	BAO_0000357	single protein format	Homo sapiens	None	None	None	None	CHEMBL5145	Serine/threonine-protein kinase B-raf	Homo sapiens	SINGLE PROTEIN	CHEMBL3882735	38	Patent Bioactivity Data		2010	None
CHEMBL3953302		0	448.87	0	4.25	Table 1, ent 135	COC(=O)Nc1nc2cc(C3(O)c4ccccc4C(=O)N3c3cccc(Cl)c3)ccc2[nH]1	IC50	'<'	100.0	nM				UO_0000065					False	CHEMBL3883118	Inhibition of B-Raf (unknown origin) pre-incubated for 30 mins by luciferase-luciferin-coupled chemiluminescence assay	B	BAO_0000357	single protein format	Homo sapiens	None	None	None	None	CHEMBL5145	Serine/threonine-protein kinase B-raf	Homo sapiens	SINGLE PROTEIN	CHEMBL3882735	38	Patent Bioactivity Data		2010	None
CHEMBL3909553		0	486.92	0	4.54	Table 1, ent 351	C#Cc1cc(Cl)cc(N2C(=O)c3ccccc3C2(O)c2ccc3[nH]c(NC(=O)OC)nc3c2)c1C	IC50	'<'	100.0	nM				UO_0000065					False	CHEMBL3883118	Inhibition of B-Raf (unknown origin) pre-incubated for 30 mins by luciferase-luciferin-coupled chemiluminescence assay	B	BAO_0000357	single protein format	Homo sapiens	None	None	None	None	CHEMBL5145	Serine/threonine-protein kinase B-raf	Homo sapiens	SINGLE PROTEIN	CHEMBL3882735	38	Patent Bioactivity Data		2010	None
CHEMBL3897055		0	478.50	0	4.45	Table 1, ent 80	O=C1COc2ccc(C3(O)c4ccccc4C(=O)N3c3cccc(OCc4ccccc4)c3)cc2N1	IC50	'>='	10000.0	nM				UO_0000065					False	CHEMBL3883118	Inhibition of B-Raf (unknown origin) pre-incubated for 30 mins by luciferase-luciferin-coupled chemiluminescence assay	B	BAO_0000357	single protein format	Homo sapiens	None	None	None	None	CHEMBL5145	Serine/threonine-protein kinase B-raf	Homo sapiens	SINGLE PROTEIN	CHEMBL3882735	38	Patent Bioactivity Data		2010	None
CHEMBL1163567		0	545.01	2	6.10	5l	COC1CCN(C(=O)c2ccc(-c3cnc4c(c3)N(Cc3cc(Cl)ccc3C(F)(F)F)CCN4)cc2)CC1	Inhibition	'<'	50.0	%				UO_0000187					False	CHEMBL1168801	Inhibition of BRAF at 1 uM	B	BAO_0000357	single protein format	None	None	None	None	None	CHEMBL5145	Serine/threonine-protein kinase B-raf	Homo sapiens	SINGLE PROTEIN	CHEMBL1165965	1	Scientific Literature	Bioorg. Med. Chem.	2010	None
CHEMBL1093704		0	515.55	2	5.32	2b	Cn1c(=O)[nH]c2nccc(Oc3ccc(NC(=O)Nc4cc(C(C)(C)C)nn4-c4ccc(F)cc4)cc3)c21	IC50	'='	1360.0	nM	5.87			UO_0000065	11.38	0.21	0.55	4.94	False	CHEMBL1104358	Inhibition of BRAF V600E mutant ERK phosphorylation in human WM266.4 cells	B	BAO_0000219	cell-based format	Homo sapiens	None	None	WM266.4	None	CHEMBL5145	Serine/threonine-protein kinase B-raf	Homo sapiens	SINGLE PROTEIN	CHEMBL1156296	1	Scientific Literature	J. Med. Chem.	2010	None
CHEMBL1089691		0	439.46	0	3.39	1o	O=C(Nc1ccc(Oc2ccnc3[nH]c(=O)[nH]c23)cc1)Nc1nnc(C2CCCO2)s1	IC50	'='	58000.0	nM	4.24			UO_0000065	9.64	0.19	0.85	2.88	False	CHEMBL1104358	Inhibition of BRAF V600E mutant ERK phosphorylation in human WM266.4 cells	B	BAO_0000219	cell-based format	Homo sapiens	None	None	WM266.4	None	CHEMBL5145	Serine/threonine-protein kinase B-raf	Homo sapiens	SINGLE PROTEIN	CHEMBL1156296	1	Scientific Literature	J. Med. Chem.	2010	None
CHEMBL1164265		0	470.96	0	4.26	5h	CN1CCN(c2ccc(-c3cnc4c(c3)N(Cc3c(F)ccc(F)c3Cl)CCN4)cn2)CC1	Inhibition	'<'	50.0	%				UO_0000187					False	CHEMBL1168801	Inhibition of BRAF at 1 uM	B	BAO_0000357	single protein format	None	None	None	None	None	CHEMBL5145	Serine/threonine-protein kinase B-raf	Homo sapiens	SINGLE PROTEIN	CHEMBL1165965	1	Scientific Literature	Bioorg. Med. Chem.	2010	None
CHEMBL1164265		0	470.96	0	4.26	5h	CN1CCN(c2ccc(-c3cnc4c(c3)N(Cc3c(F)ccc(F)c3Cl)CCN4)cn2)CC1	Inhibition	'<'	50.0	%				UO_0000187					False	CHEMBL1168802	Inhibition of BRAF V600E mutant at 1 uM	B	BAO_0000019	assay format	Homo sapiens	None	None	None	None	CHEMBL5145	Serine/threonine-protein kinase B-raf	Homo sapiens	SINGLE PROTEIN	CHEMBL1165965	1	Scientific Literature	Bioorg. Med. Chem.	2010	None
CHEMBL1163510		0	447.84	1	5.55	5j	O=C(O)c1ccc(-c2cnc3c(c2)N(Cc2cc(Cl)ccc2C(F)(F)F)CCN3)cc1	Inhibition	'<'	50.0	%				UO_0000187					False	CHEMBL1168802	Inhibition of BRAF V600E mutant at 1 uM	B	BAO_0000019	assay format	Homo sapiens	None	None	None	None	CHEMBL5145	Serine/threonine-protein kinase B-raf	Homo sapiens	SINGLE PROTEIN	CHEMBL1165965	1	Scientific Literature	Bioorg. Med. Chem.	2010	None
CHEMBL1092465		0	475.90	0	4.84	1j	Cc1cc(NC(=O)Nc2ccc(Oc3ccnc4[nH]c(=O)[nH]c34)cc2)n(-c2ccc(Cl)cc2)n1	IC50	'='	70000.0	nM	4.16			UO_0000065	8.73	0.17	-0.69	3.20	False	CHEMBL1104358	Inhibition of BRAF V600E mutant ERK phosphorylation in human WM266.4 cells	B	BAO_0000219	cell-based format	Homo sapiens	None	None	WM266.4	None	CHEMBL5145	Serine/threonine-protein kinase B-raf	Homo sapiens	SINGLE PROTEIN	CHEMBL1156296	1	Scientific Literature	J. Med. Chem.	2010	None
CHEMBL1096460		0	335.35	1	5.04	16b	O=C1Cc2ccccc2Cc2cc(Nc3ccc(F)cc3F)ccc21	Inhibition						Not Active						False	CHEMBL1108236	Inhibition of B-Raf V600E mutant at 10 uM	B	BAO_0000019	assay format	Homo sapiens	None	None	None	None	CHEMBL5145	Serine/threonine-protein kinase B-raf	Homo sapiens	SINGLE PROTEIN	CHEMBL1157789	1	Scientific Literature	Bioorg. Med. Chem. Lett.	2010	None
CHEMBL1165499		0	436.51	0	3.61	5d	CN1CCN(c2ccc(-c3cnc4c(c3)N(Cc3cc(F)ccc3F)CCN4)cn2)CC1	Inhibition	'<'	50.0	%				UO_0000187					False	CHEMBL1168802	Inhibition of BRAF V600E mutant at 1 uM	B	BAO_0000019	assay format	Homo sapiens	None	None	None	None	CHEMBL5145	Serine/threonine-protein kinase B-raf	Homo sapiens	SINGLE PROTEIN	CHEMBL1165965	1	Scientific Literature	Bioorg. Med. Chem.	2010	None
CHEMBL596997		0	463.80	1	5.45	45	O=C(Nc1cccc(Oc2cccc3[nH]c(=O)[nH]c23)c1)c1cc(Cl)cc(OC(F)(F)F)c1	IC50	'='	71.0	nM	7.15			UO_0000065	15.41	0.31	1.70	7.43	False	CHEMBL1067537	Inhibition of human BRAF V600E mutant expressed in Sf9 cells	B	BAO_0000219	cell-based format	Homo sapiens	None	None	Sf9	None	CHEMBL5145	Serine/threonine-protein kinase B-raf	Homo sapiens	SINGLE PROTEIN	CHEMBL1157573	1	Scientific Literature	J. Med. Chem.	2010	CHEMBL3308860
CHEMBL599049		0	428.49	0	4.89	53	O=C(Nc1cccc(Oc2cccc3[nH]c(=O)[nH]c23)c1)c1cccc(N2CCCCC2)c1	IC50	'='	47.0	nM	7.33			UO_0000065	17.10	0.31	2.44	8.12	False	CHEMBL1067537	Inhibition of human BRAF V600E mutant expressed in Sf9 cells	B	BAO_0000219	cell-based format	Homo sapiens	None	None	Sf9	None	CHEMBL5145	Serine/threonine-protein kinase B-raf	Homo sapiens	SINGLE PROTEIN	CHEMBL1157573	1	Scientific Literature	J. Med. Chem.	2010	CHEMBL3308860
CHEMBL601728		0	447.34	0	4.94	76	O=C(Nc1cc(F)cc(Oc2cccc3[nH]c(=O)[nH]c23)c1)c1cccc(OC(F)(F)F)c1	IC50	'='	16000.0	nM	4.80			UO_0000065	10.72	0.20	-0.14	4.98	False	CHEMBL1067538	Inhibition of BRAF V600E mutant-mediated ERK phosphorylation in human WM266.4 cells	B	BAO_0000219	cell-based format	Homo sapiens	None	None	WM266.4	None	CHEMBL5145	Serine/threonine-protein kinase B-raf	Homo sapiens	SINGLE PROTEIN	CHEMBL1157573	1	Scientific Literature	J. Med. Chem.	2010	None
CHEMBL571557		0	483.57	1	5.33	3a	CCOC(=O)N1C2CCC1CC(c1ccnc3c(-c4cccc(OC)c4)c(-c4ccncc4)nn13)C2	IC50	'='	87.0	nM	7.06			UO_0000065	14.60	0.27	1.73	8.63	False	CHEMBL1043507	Inhibition of B-Raf	B	BAO_0000357	single protein format	None	None	None	None	None	CHEMBL5145	Serine/threonine-protein kinase B-raf	Homo sapiens	SINGLE PROTEIN	CHEMBL1156135	1	Scientific Literature	Bioorg. Med. Chem. Lett.	2009	None
CHEMBL570421		0	483.57	1	5.34	3e	CCOC(=O)N1C2CCC1CC(c1ccnc3c(-c4ccc(C)c(O)c4)c(-c4ccncc4)nn13)C2	IC50	'<'	0.3	nM				UO_0000065					False	CHEMBL1043507	Inhibition of B-Raf	B	BAO_0000357	single protein format	None	None	None	None	None	CHEMBL5145	Serine/threonine-protein kinase B-raf	Homo sapiens	SINGLE PROTEIN	CHEMBL1156135	1	Scientific Literature	Bioorg. Med. Chem. Lett.	2009	None
CHEMBL598624		0	449.41	0	4.47	14	O=c1[nH]c2cccc(Oc3cccc(NS(=O)(=O)c4cccc(C(F)(F)F)c4)c3)c2[nH]1	IC50	'='	57000.0	nM	4.24			UO_0000065	9.44	0.19	-0.23	4.08	False	CHEMBL1067538	Inhibition of BRAF V600E mutant-mediated ERK phosphorylation in human WM266.4 cells	B	BAO_0000219	cell-based format	Homo sapiens	None	None	WM266.4	None	CHEMBL5145	Serine/threonine-protein kinase B-raf	Homo sapiens	SINGLE PROTEIN	CHEMBL1157573	1	Scientific Literature	J. Med. Chem.	2010	None
CHEMBL592685		0	448.45	0	3.88	20	O=C(Nc1cccc(Oc2cccc3[nH]c(=O)[nH]c23)c1)c1cc(F)cc(N2CCOCC2)c1	IC50	'='	21100.0	nM	4.68			UO_0000065	10.43	0.19	0.80	4.70	False	CHEMBL1067538	Inhibition of BRAF V600E mutant-mediated ERK phosphorylation in human WM266.4 cells	B	BAO_0000219	cell-based format	Homo sapiens	None	None	WM266.4	None	CHEMBL5145	Serine/threonine-protein kinase B-raf	Homo sapiens	SINGLE PROTEIN	CHEMBL1157573	1	Scientific Literature	J. Med. Chem.	2010	None
CHEMBL599661		0	411.42	0	4.09	51	O=C(Nc1cccc(Oc2cccc3[nH]c(=O)[nH]c23)c1)c1cccc(-n2ccnc2)c1	IC50	'>'	100000.0	nM				UO_0000065					False	CHEMBL1067538	Inhibition of BRAF V600E mutant-mediated ERK phosphorylation in human WM266.4 cells	B	BAO_0000219	cell-based format	Homo sapiens	None	None	WM266.4	None	CHEMBL5145	Serine/threonine-protein kinase B-raf	Homo sapiens	SINGLE PROTEIN	CHEMBL1157573	1	Scientific Literature	J. Med. Chem.	2010	None
CHEMBL603328		0	429.35	0	4.80	82	O=C(Nc1cccc(OC(F)(F)F)c1)c1cccc(Oc2cccc3[nH]c(=O)[nH]c23)c1	IC50	'='	14600.0	nM	4.84			UO_0000065	11.26	0.21	0.04	5.03	False	CHEMBL1067538	Inhibition of BRAF V600E mutant-mediated ERK phosphorylation in human WM266.4 cells	B	BAO_0000219	cell-based format	Homo sapiens	None	None	WM266.4	None	CHEMBL5145	Serine/threonine-protein kinase B-raf	Homo sapiens	SINGLE PROTEIN	CHEMBL1157573	1	Scientific Literature	J. Med. Chem.	2010	None
CHEMBL397345		0	517.49	2	5.91	32	O=C(Nc1ccccc1)Nc1cc(CNc2ccccc2C(=O)Nc2ccc3c(c2)OC(F)(F)O3)ccn1	IC50	'='	39.0	nM	7.41			UO_0000065	14.32	0.27	1.50	6.52	False	CHEMBL922916	Inhibition of b-Raf	B	BAO_0000357	single protein format	None	None	None	None	None	CHEMBL5145	Serine/threonine-protein kinase B-raf	Homo sapiens	SINGLE PROTEIN	CHEMBL1140657	1	Scientific Literature	Bioorg. Med. Chem. Lett.	2007	None
CHEMBL511836		0	429.52	1	5.16	24	CNC(=O)c1cc(Oc2ccc3c(c2)nc(Nc2ccc(C(C)(C)C)cc2)n3C)ccn1	IC50	'='	140.0	nM	6.85			UO_0000065	15.96	0.29	1.69	8.45	False	CHEMBL946282	Inhibition of B-RafV600E mutant by ELISA	B	BAO_0000019	assay format	Homo sapiens	None	None	None	None	CHEMBL5145	Serine/threonine-protein kinase B-raf	Homo sapiens	SINGLE PROTEIN	CHEMBL1152273	1	Scientific Literature	J. Med. Chem.	2008	None
CHEMBL511997		0	415.50	1	5.15	12	CNC(=O)c1cc(Oc2ccc3[nH]c(Nc4cccc(C(C)(C)C)c4)nc3c2)ccn1	IC50	'='	26.0	nM	7.58			UO_0000065	18.26	0.33	2.44	8.25	False	CHEMBL946282	Inhibition of B-RafV600E mutant by ELISA	B	BAO_0000019	assay format	Homo sapiens	None	None	None	None	CHEMBL5145	Serine/threonine-protein kinase B-raf	Homo sapiens	SINGLE PROTEIN	CHEMBL1152273	1	Scientific Literature	J. Med. Chem.	2008	None
CHEMBL511669		0	427.39	0	4.87	10	CNC(=O)c1cc(Oc2ccc3[nH]c(Nc4cccc(C(F)(F)F)c4)nc3c2)ccn1	IC50	'='	300.0	nM	6.52			UO_0000065	15.26	0.29	1.65	7.10	False	CHEMBL946282	Inhibition of B-RafV600E mutant by ELISA	B	BAO_0000019	assay format	Homo sapiens	None	None	None	None	CHEMBL5145	Serine/threonine-protein kinase B-raf	Homo sapiens	SINGLE PROTEIN	CHEMBL1152273	1	Scientific Literature	J. Med. Chem.	2008	None
CHEMBL1336	SORAFENIB	4	464.83	1	5.55	Sorafenib	CNC(=O)c1cc(Oc2ccc(NC(=O)Nc3ccc(Cl)c(C(F)(F)F)c3)cc2)ccn1	Kd	'='	260.0	nM	6.58			UO_0000065	14.17	0.28	1.04	7.13	True	CHEMBL1244740	Binding affinity to BRAF V600E mutant	B	BAO_0000019	assay format	Homo sapiens	None	None	None	None	CHEMBL5145	Serine/threonine-protein kinase B-raf	Homo sapiens	SINGLE PROTEIN	CHEMBL1240346	1	Scientific Literature	Blood	2009	None
CHEMBL521179	SR-3677	0	408.46	0	2.80	5, SR-3677	CN(C)CCOc1cc(-c2cn[nH]c2)ccc1NC(=O)C1COc2ccccc2O1	Inhibition	'<'	10.0	%				UO_0000187					False	CHEMBL1032264	Inhibition of BRAF at 3 uM	B	BAO_0000357	single protein format	None	None	None	None	None	CHEMBL5145	Serine/threonine-protein kinase B-raf	Homo sapiens	SINGLE PROTEIN	CHEMBL1142492	1	Scientific Literature	J. Med. Chem.	2008	None
CHEMBL475431		0	450.42	1	5.46	4	Cc1ccc(NC(=O)c2cccc(C(F)(F)F)c2)cc1NC(=O)c1ccc2nccnc2c1	IC50	'='	1.0	nM	9.00			UO_0000065	19.98	0.37	3.54	10.72	False	CHEMBL947762	Inhibition of full length His-tagged human B-Raf V600E mutant expressed in insect cells by amplified luminescent proximity homogeneous assay	B	BAO_0000219	cell-based format	Homo sapiens	None	None	None	None	CHEMBL5145	Serine/threonine-protein kinase B-raf	Homo sapiens	SINGLE PROTEIN	CHEMBL1143270	1	Scientific Literature	Bioorg. Med. Chem. Lett.	2009	None
CHEMBL480200		0	374.44	0	3.96	15	Cc1ccc(NC(=O)c2cccc(N(C)C)c2)cc1C(=O)Nc1cccnc1	IC50	'='	16.0	nM	7.80			UO_0000065	20.82	0.38	3.84	10.49	False	CHEMBL947762	Inhibition of full length His-tagged human B-Raf V600E mutant expressed in insect cells by amplified luminescent proximity homogeneous assay	B	BAO_0000219	cell-based format	Homo sapiens	None	None	None	None	CHEMBL5145	Serine/threonine-protein kinase B-raf	Homo sapiens	SINGLE PROTEIN	CHEMBL1143270	1	Scientific Literature	Bioorg. Med. Chem. Lett.	2009	None
CHEMBL1667906		0	348.36	0	4.61	8	CCOC(=O)c1oc2cnccc2c1Nc1ccc2c(O)cccc2c1	IC50	'='	1.1	nM	8.96			UO_0000065	25.72	0.47	4.35	10.59	False	CHEMBL1670302	Inhibition of B-Raf V600E mutant	B	BAO_0000019	assay format	Homo sapiens	None	None	None	None	CHEMBL5145	Serine/threonine-protein kinase B-raf	Homo sapiens	SINGLE PROTEIN	CHEMBL1667830	1	Scientific Literature	Bioorg. Med. Chem. Lett.	2011	None
CHEMBL1081284		0	506.59	2	5.17	30	Cc1cc(N2C[C@@H]3C[C@H]2CN3C)ccc1-c1ccnc2c(-c3ccc(F)c(O)c3)c(-c3ccncc3)nn12	IC50	'<'	0.32	nM				UO_0000065					False	CHEMBL1115841	Inhibition of human recombinant B-Raf expressed in Sf9 cells assessed as inhibition of Mek1 phosphorylation	B	BAO_0000219	cell-based format	Homo sapiens	None	None	Sf9	None	CHEMBL5145	Serine/threonine-protein kinase B-raf	Homo sapiens	SINGLE PROTEIN	CHEMBL1154392	1	Scientific Literature	Bioorg. Med. Chem. Lett.	2009	CHEMBL3308860
CHEMBL607707	PELITINIB	2	467.93	1	5.10	EKB-569	CCOc1cc2ncc(C#N)c(Nc3ccc(F)c(Cl)c3)c2cc1NC(=O)/C=C/CN(C)C	Kd	'>'	10000.0	nM				UO_0000065					False	CHEMBL1051281	Binding constant for BRAF kinase domain	B	BAO_0000357	single protein format	Homo sapiens	None	None	None	None	CHEMBL5145	Serine/threonine-protein kinase B-raf	Homo sapiens	SINGLE PROTEIN	CHEMBL1150977	1	Scientific Literature	Nat. Biotechnol.	2008	None
CHEMBL24828	VANDETANIB	4	475.36	1	5.00	ZD-6474	COc1cc2c(Nc3ccc(Br)cc3F)ncnc2cc1OCC1CCN(C)CC1	Kd	'>'	10000.0	nM				UO_0000065					True	CHEMBL1051281	Binding constant for BRAF kinase domain	B	BAO_0000357	single protein format	Homo sapiens	None	None	None	None	CHEMBL5145	Serine/threonine-protein kinase B-raf	Homo sapiens	SINGLE PROTEIN	CHEMBL1150977	1	Scientific Literature	Nat. Biotechnol.	2008	None
CHEMBL941	IMATINIB	4	493.62	0	4.59	Imatinib	Cc1ccc(NC(=O)c2ccc(CN3CCN(C)CC3)cc2)cc1Nc1nccc(-c2cccnc2)n1	Kd	'='	3300.0	nM	5.48			UO_0000065	11.10	0.20	0.89	6.35	True	CHEMBL1051282	Binding constant for BRAF(V600E) kinase domain	B	BAO_0000357	single protein format	Homo sapiens	None	None	None	None	CHEMBL5145	Serine/threonine-protein kinase B-raf	Homo sapiens	SINGLE PROTEIN	CHEMBL1150977	1	Scientific Literature	Nat. Biotechnol.	2008	None
CHEMBL554	LAPATINIB	4	581.07	2	6.14	Lapatinib	CS(=O)(=O)CCNCc1ccc(-c2ccc3ncnc(Nc4ccc(OCc5cccc(F)c5)c(Cl)c4)c3c2)o1	Kd	'>'	10000.0	nM				UO_0000065					True	CHEMBL1051282	Binding constant for BRAF(V600E) kinase domain	B	BAO_0000357	single protein format	Homo sapiens	None	None	None	None	CHEMBL5145	Serine/threonine-protein kinase B-raf	Homo sapiens	SINGLE PROTEIN	CHEMBL1150977	1	Scientific Literature	Nat. Biotechnol.	2008	None
CHEMBL598428		0	429.35	0	4.80	41	O=C(Nc1cccc(Oc2cccc3[nH]c(=O)[nH]c23)c1)c1ccccc1OC(F)(F)F	IC50	'='	35800.0	nM	4.45			UO_0000065	10.36	0.20	-0.35	4.62	False	CHEMBL1067538	Inhibition of BRAF V600E mutant-mediated ERK phosphorylation in human WM266.4 cells	B	BAO_0000219	cell-based format	Homo sapiens	None	None	WM266.4	None	CHEMBL5145	Serine/threonine-protein kinase B-raf	Homo sapiens	SINGLE PROTEIN	CHEMBL1157573	1	Scientific Literature	J. Med. Chem.	2010	None
CHEMBL247424		0	506.51	1	4.97	28	O=C(Nc1ccc2c(c1)OC(F)(F)O2)c1ccccc1NCc1ccnc(NCCCn2ccnc2)c1	IC50	'='	101.0	nM	7.00			UO_0000065	13.81	0.26	2.03	6.84	False	CHEMBL922916	Inhibition of b-Raf	B	BAO_0000357	single protein format	None	None	None	None	None	CHEMBL5145	Serine/threonine-protein kinase B-raf	Homo sapiens	SINGLE PROTEIN	CHEMBL1140657	1	Scientific Literature	Bioorg. Med. Chem. Lett.	2007	None
CHEMBL247423		0	486.48	0	3.69	27	O=C(Nc1ccc2c(c1)OC(F)(F)O2)c1ccccc1NCc1ccnc(NCCOCCO)c1	IC50	'='	165.0	nM	6.78			UO_0000065	13.94	0.26	3.09	5.95	False	CHEMBL922916	Inhibition of b-Raf	B	BAO_0000357	single protein format	None	None	None	None	None	CHEMBL5145	Serine/threonine-protein kinase B-raf	Homo sapiens	SINGLE PROTEIN	CHEMBL1140657	1	Scientific Literature	Bioorg. Med. Chem. Lett.	2007	None
CHEMBL604483		0	559.67	2	5.86	23	COc1cc2c(Oc3ccc(-c4nc5ccccc5s4)cc3F)ncnc2cc1OCCCN1CCN(C)CC1	Residual activity	'='	83.0	%				UO_0000187					False	CHEMBL1047787	Residual activity of Wild type B-RAF at 1 uM by microplate scintillation counting	B	BAO_0000357	single protein format	None	None	None	None	None	CHEMBL5145	Serine/threonine-protein kinase B-raf	Homo sapiens	SINGLE PROTEIN	CHEMBL1152560	1	Scientific Literature	Bioorg. Med. Chem.	2009	None
CHEMBL1667916		0	362.78	0	4.56	21	Clc1ccc(Nc2c(-c3ncccn3)oc3cnccc23)c2cn[nH]c12	IC50	'='	4.2	nM	8.38			UO_0000065	23.09	0.44	3.82	9.05	False	CHEMBL1670302	Inhibition of B-Raf V600E mutant	B	BAO_0000019	assay format	Homo sapiens	None	None	None	None	CHEMBL5145	Serine/threonine-protein kinase B-raf	Homo sapiens	SINGLE PROTEIN	CHEMBL1667830	1	Scientific Literature	Bioorg. Med. Chem. Lett.	2011	None
CHEMBL1667865		0	419.88	0	4.45	29	NCCCc1n[nH]c2c(Cl)ccc(Nc3c(-c4ncccn4)oc4cnccc34)c12	IC50	'='	4.3	nM	8.37			UO_0000065	19.93	0.38	3.92	7.06	False	CHEMBL1670302	Inhibition of B-Raf V600E mutant	B	BAO_0000019	assay format	Homo sapiens	None	None	None	None	CHEMBL5145	Serine/threonine-protein kinase B-raf	Homo sapiens	SINGLE PROTEIN	CHEMBL1667830	1	Scientific Literature	Bioorg. Med. Chem. Lett.	2011	None
CHEMBL552425		0	414.39	0	4.50	9	Cc1ccc(C(=O)Nc2cccc(C(F)(F)F)c2)cc1Nc1cncc(C(N)=O)c1	Inhibition						Not Active						False	CHEMBL1060002	Inhibition of Tel fused b-Raf expressed in mouse BA/F3 cells	B	BAO_0000219	cell-based format	None	None	None	BaF3	None	CHEMBL5145	Serine/threonine-protein kinase B-raf	Homo sapiens	SINGLE PROTEIN	CHEMBL1154011	1	Scientific Literature	Bioorg. Med. Chem. Lett.	2009	CHEMBL3307634
CHEMBL603693		0	446.36	1	5.45	23	O=C(Nc1cccc(Oc2cccc3[nH]c(=O)[nH]c23)c1)Nc1cc(C(F)(F)F)ccc1F	IC50	'='	26.0	nM	7.58			UO_0000065	16.99	0.32	2.14	7.66	False	CHEMBL1067537	Inhibition of human BRAF V600E mutant expressed in Sf9 cells	B	BAO_0000219	cell-based format	Homo sapiens	None	None	Sf9	None	CHEMBL5145	Serine/threonine-protein kinase B-raf	Homo sapiens	SINGLE PROTEIN	CHEMBL1157573	1	Scientific Literature	J. Med. Chem.	2010	CHEMBL3308860
CHEMBL596998		0	461.37	1	5.14	46	O=C(Nc1cccc(Oc2cccc3[nH]c(=O)[nH]c23)c1)c1cccc(OC(F)(F)C(F)F)c1	IC50	'='	23.0	nM	7.64			UO_0000065	16.56	0.32	2.50	7.94	False	CHEMBL1067537	Inhibition of human BRAF V600E mutant expressed in Sf9 cells	B	BAO_0000219	cell-based format	Homo sapiens	None	None	Sf9	None	CHEMBL5145	Serine/threonine-protein kinase B-raf	Homo sapiens	SINGLE PROTEIN	CHEMBL1157573	1	Scientific Literature	J. Med. Chem.	2010	CHEMBL3308860
CHEMBL599659		0	401.47	1	5.20	48	CC(C)(C)c1cccc(C(=O)Nc2cccc(Oc3cccc4[nH]c(=O)[nH]c34)c2)c1	IC50	'='	17.0	nM	7.77			UO_0000065	19.35	0.35	2.57	8.93	False	CHEMBL1067537	Inhibition of human BRAF V600E mutant expressed in Sf9 cells	B	BAO_0000219	cell-based format	Homo sapiens	None	None	Sf9	None	CHEMBL5145	Serine/threonine-protein kinase B-raf	Homo sapiens	SINGLE PROTEIN	CHEMBL1157573	1	Scientific Literature	J. Med. Chem.	2010	CHEMBL3308860
CHEMBL590543		0	465.33	1	5.08	77	O=C(Nc1cc(Oc2cccc3[nH]c(=O)[nH]c23)c(F)cc1F)c1cccc(OC(F)(F)F)c1	IC50	'='	10.0	nM	8.00			UO_0000065	17.19	0.33	2.92	8.32	False	CHEMBL1067537	Inhibition of human BRAF V600E mutant expressed in Sf9 cells	B	BAO_0000219	cell-based format	Homo sapiens	None	None	Sf9	None	CHEMBL5145	Serine/threonine-protein kinase B-raf	Homo sapiens	SINGLE PROTEIN	CHEMBL1157573	1	Scientific Literature	J. Med. Chem.	2010	CHEMBL3308860
CHEMBL605328		0	445.42	1	5.51	47	O=C(Nc1cccc(Oc2cccc3[nH]c(=O)[nH]c23)c1)c1cccc(SC(F)(F)F)c1	IC50	'='	5.0	nM	8.30			UO_0000065	18.64	0.37	2.79	9.54	False	CHEMBL1067537	Inhibition of human BRAF V600E mutant expressed in Sf9 cells	B	BAO_0000219	cell-based format	Homo sapiens	None	None	Sf9	None	CHEMBL5145	Serine/threonine-protein kinase B-raf	Homo sapiens	SINGLE PROTEIN	CHEMBL1157573	1	Scientific Literature	J. Med. Chem.	2010	CHEMBL3308860
CHEMBL1688872		0	566.62	2	6.48	23	CC(C)NCc1cc(NC(=O)C2CCc3ccc(Oc4ccnc(NC(=O)C5CC5)c4)cc3C2)cc(C(F)(F)F)c1	IC50	'='	5.0	nM	8.30			UO_0000065	14.65	0.28	1.82	8.99	False	CHEMBL1693568	Inhibition of B-Raf V600E mutant assessed as reduction in [33P]ATP incorporation into biotinylated substrate peptide after 3 hrs by flash plate assay	B	BAO_0000019	assay format	Homo sapiens	None	None	None	None	CHEMBL5145	Serine/threonine-protein kinase B-raf	Homo sapiens	SINGLE PROTEIN	CHEMBL1687927	1	Scientific Literature	J. Med. Chem.	2011	None
CHEMBL1213999		0	505.45	2	5.63	1p	CSc1cc(Oc2ccnc3[nH]c(=O)cnc23)ccc1NC(=O)Nc1cc(C(F)(F)F)ccc1F	IC50	'='	4.0	nM	8.40			UO_0000065	16.61	0.33	2.77	7.70	False	CHEMBL1217119	Inhibition of B-Raf V600E mutant	B	BAO_0000019	assay format	Homo sapiens	None	None	None	None	CHEMBL5145	Serine/threonine-protein kinase B-raf	Homo sapiens	SINGLE PROTEIN	CHEMBL1212820	1	Scientific Literature	J. Med. Chem.	2010	None
CHEMBL1214131		0	545.60	2	6.39	1y	CC(C)(C)c1cc(NC(=O)Nc2ccc(Oc3ccnc4[nH]c(=O)cnc34)c3ccccc23)n(-c2ccccc2)n1	IC50	'='	77.0	nM	7.11			UO_0000065	13.04	0.24	0.72	5.61	False	CHEMBL1217119	Inhibition of B-Raf V600E mutant	B	BAO_0000019	assay format	Homo sapiens	None	None	None	None	CHEMBL5145	Serine/threonine-protein kinase B-raf	Homo sapiens	SINGLE PROTEIN	CHEMBL1212820	1	Scientific Literature	J. Med. Chem.	2010	None
CHEMBL1214134		0	559.63	2	6.70	1ab	Cc1ccc(-n2nc(C(C)(C)C)cc2NC(=O)Nc2ccc(Oc3ccnc4[nH]c(=O)cnc34)c3ccccc23)cc1	IC50	'='	80.0	nM	7.10			UO_0000065	12.68	0.23	0.40	5.60	False	CHEMBL1217119	Inhibition of B-Raf V600E mutant	B	BAO_0000019	assay format	Homo sapiens	None	None	None	None	CHEMBL5145	Serine/threonine-protein kinase B-raf	Homo sapiens	SINGLE PROTEIN	CHEMBL1212820	1	Scientific Literature	J. Med. Chem.	2010	None
CHEMBL1214506		0	495.54	1	5.24	4d	CC(C)(C)c1cc(NC(=O)Nc2cccc(Oc3ccnc4ncc(=O)[nH]c34)c2)n(-c2ccccc2)n1	IC50	'='	640.0	nM	6.19			UO_0000065	12.50	0.23	0.95	4.88	False	CHEMBL1217119	Inhibition of B-Raf V600E mutant	B	BAO_0000019	assay format	Homo sapiens	None	None	None	None	CHEMBL5145	Serine/threonine-protein kinase B-raf	Homo sapiens	SINGLE PROTEIN	CHEMBL1212820	1	Scientific Literature	J. Med. Chem.	2010	None
CHEMBL1214561		0	509.57	2	5.55	4f	Cc1ccc(-n2nc(C(C)(C)C)cc2NC(=O)Nc2cccc(Oc3ccnc4ncc(=O)[nH]c34)c2)cc1	IC50	'='	580.0	nM	6.24			UO_0000065	12.24	0.22	0.69	4.92	False	CHEMBL1217119	Inhibition of B-Raf V600E mutant	B	BAO_0000019	assay format	Homo sapiens	None	None	None	None	CHEMBL5145	Serine/threonine-protein kinase B-raf	Homo sapiens	SINGLE PROTEIN	CHEMBL1212820	1	Scientific Literature	J. Med. Chem.	2010	None
CHEMBL1214563		0	442.35	0	4.26	4h	O=C(Nc1cccc(Oc2ccnc3[nH]c(=O)cnc23)c1)c1cccc(OC(F)(F)F)c1	IC50	'='	21.0	nM	7.68			UO_0000065	17.36	0.33	3.42	7.23	False	CHEMBL1217119	Inhibition of B-Raf V600E mutant	B	BAO_0000019	assay format	Homo sapiens	None	None	None	None	CHEMBL5145	Serine/threonine-protein kinase B-raf	Homo sapiens	SINGLE PROTEIN	CHEMBL1212820	1	Scientific Literature	J. Med. Chem.	2010	None
CHEMBL1214617		0	414.47	0	4.66	4k	CC(C)(C)c1cccc(C(=O)Nc2cccc(Oc3ccnc4[nH]c(=O)cnc34)c2)c1	IC50	'='	7.0	nM	8.15			UO_0000065	19.68	0.36	3.49	8.41	False	CHEMBL1217119	Inhibition of B-Raf V600E mutant	B	BAO_0000019	assay format	Homo sapiens	None	None	None	None	CHEMBL5145	Serine/threonine-protein kinase B-raf	Homo sapiens	SINGLE PROTEIN	CHEMBL1212820	1	Scientific Literature	J. Med. Chem.	2010	None
CHEMBL199355		0	363.42	0	3.18	10	CC(=O)Nc1cccc(-c2cncc(Nc3cccc(OCCN)c3)n2)c1	IC50	'='	5200.0	nM	5.28			UO_0000065					False	CHEMBL865837	Growth inhibition in human melanoma cells WM266.4 expressing mutant B-RAF with SRB	F	BAO_0000219	cell-based format	Homo sapiens	None	None	WM266.4	None	CHEMBL5145	Serine/threonine-protein kinase B-raf	Homo sapiens	SINGLE PROTEIN	CHEMBL1148580	1	Scientific Literature	J. Med. Chem.	2006	None
CHEMBL199892		0	408.46	0	3.74	41	COc1cc(CNc2cncc(-c3cccc(NC(C)=O)c3)n2)cc(OC)c1OC	IC50	'>'	100000.0	nM				UO_0000065					False	CHEMBL865836	Inhibitory activity against human B-RAF	B	BAO_0000357	single protein format	Homo sapiens	None	None	None	None	CHEMBL5145	Serine/threonine-protein kinase B-raf	Homo sapiens	SINGLE PROTEIN	CHEMBL1148580	1	Scientific Literature	J. Med. Chem.	2006	None
CHEMBL383374		0	389.46	0	3.68	21	CC(=O)Nc1cccc(-c2cncc(Nc3ccc(N4CCOCC4)cc3)n2)c1	IC50	'='	2300.0	nM	5.64			UO_0000065					False	CHEMBL865837	Growth inhibition in human melanoma cells WM266.4 expressing mutant B-RAF with SRB	F	BAO_0000219	cell-based format	Homo sapiens	None	None	WM266.4	None	CHEMBL5145	Serine/threonine-protein kinase B-raf	Homo sapiens	SINGLE PROTEIN	CHEMBL1148580	1	Scientific Literature	J. Med. Chem.	2006	None
CHEMBL1213922		0	459.55	0	3.23	4, GleevAvar-Amide	CNC(=O)c1cc(Oc2ccc(NC(=O)c3ccc(CN4CCN(C)CC4)cc3)cc2)ccn1	IC50	'>'	100000.0	nM				UO_0000065					False	CHEMBL1220001	Inhibition of human recombinant full-length GST-tagged B-Raf by radiometric kinase assay	B	BAO_0000357	single protein format	Homo sapiens	None	None	None	None	CHEMBL5145	Serine/threonine-protein kinase B-raf	Homo sapiens	SINGLE PROTEIN	CHEMBL1212849	1	Scientific Literature	Bioorg. Med. Chem.	2010	None
CHEMBL1213691		0	493.35	0	4.34	Id	O=C(Nc1ccc(Oc2ccnc3[nH]c(=O)c(=O)[nH]c23)cc1F)Nc1cc(C(F)(F)F)ccc1F	IC50	'='	600.0	nM	6.22			UO_0000065	12.61	0.24	1.88	4.82	False	CHEMBL1217120	Inhibition of BRAF V600E mutant-mediated ERK phosphorylation in human WM266.4 cells	B	BAO_0000219	cell-based format	Homo sapiens	None	None	WM266.4	None	CHEMBL5145	Serine/threonine-protein kinase B-raf	Homo sapiens	SINGLE PROTEIN	CHEMBL1212820	1	Scientific Literature	J. Med. Chem.	2010	None
CHEMBL1214130		0	577.42	2	7.08	1x	O=C(Nc1cc(C(F)(F)F)ccc1F)Nc1ccc(Oc2ccnc3[nH]c(=O)c(C(F)(F)F)nc23)c2ccccc12	IC50	'>'	10000.0	nM				UO_0000065					False	CHEMBL1217120	Inhibition of BRAF V600E mutant-mediated ERK phosphorylation in human WM266.4 cells	B	BAO_0000219	cell-based format	Homo sapiens	None	None	WM266.4	None	CHEMBL5145	Serine/threonine-protein kinase B-raf	Homo sapiens	SINGLE PROTEIN	CHEMBL1212820	1	Scientific Literature	J. Med. Chem.	2010	None
CHEMBL497615		0	506.61	2	6.39	17	Cc1cccc(-n2nc(C(C)(C)C)cc2NC(=O)Nc2cccc(Nc3ncnc4ccc(N)cc34)c2)c1	Activity	'='	9.0	%				UO_0000187					False	CHEMBL999774	Binding affinity to human BRAF V600E mutant at 5 uM	B	BAO_0000019	assay format	Homo sapiens	None	None	None	None	CHEMBL5145	Serine/threonine-protein kinase B-raf	Homo sapiens	SINGLE PROTEIN	CHEMBL1136966	1	Scientific Literature	J. Med. Chem.	2009	None
CHEMBL1089348		0	449.52	0	4.59	1a	CCCn1nc(C(C)(C)C)cc1NC(=O)Nc1ccc(Oc2ccnc3[nH]c(=O)[nH]c23)cc1	IC50	'='	10800.0	nM	4.97			UO_0000065	11.05	0.21	0.38	3.83	False	CHEMBL1104358	Inhibition of BRAF V600E mutant ERK phosphorylation in human WM266.4 cells	B	BAO_0000219	cell-based format	Homo sapiens	None	None	WM266.4	None	CHEMBL5145	Serine/threonine-protein kinase B-raf	Homo sapiens	SINGLE PROTEIN	CHEMBL1156296	1	Scientific Literature	J. Med. Chem.	2010	None
CHEMBL1090981		0	561.65	2	6.64	2x	Cc1ccc(-n2nc(C(C)(C)C)cc2NC(=O)Nc2ccc(Oc3ccnc4c3[nH]c(=O)n4C)c3ccccc23)cc1	IC50	'='	6300.0	nM	5.20			UO_0000065	9.26	0.17	-1.44	4.38	False	CHEMBL1104357	Inhibition of human BRAF V600E mutant expressed in baculovirus system	B	BAO_0000019	assay format	Homo sapiens	None	None	None	None	CHEMBL5145	Serine/threonine-protein kinase B-raf	Homo sapiens	SINGLE PROTEIN	CHEMBL1156296	1	Scientific Literature	J. Med. Chem.	2010	None
CHEMBL1089347		0	511.59	2	5.49	2g	Cc1ccc(-n2nc(C(C)(C)C)cc2NC(=O)Nc2ccc(Oc3ccnc4[nH]c(=O)n(C)c34)cc2)cc1	IC50	'='	202.0	nM	6.70			UO_0000065	13.09	0.24	1.20	5.63	False	CHEMBL1104357	Inhibition of human BRAF V600E mutant expressed in baculovirus system	B	BAO_0000019	assay format	Homo sapiens	None	None	None	None	CHEMBL5145	Serine/threonine-protein kinase B-raf	Homo sapiens	SINGLE PROTEIN	CHEMBL1156296	1	Scientific Literature	J. Med. Chem.	2010	None
CHEMBL1093364		0	497.56	1	5.18	2e	Cn1c(=O)[nH]c2nccc(Oc3ccc(NC(=O)Nc4cc(C(C)(C)C)nn4-c4ccccc4)cc3)c21	IC50	'='	215.0	nM	6.67			UO_0000065	13.40	0.25	1.49	5.61	False	CHEMBL1104357	Inhibition of human BRAF V600E mutant expressed in baculovirus system	B	BAO_0000019	assay format	Homo sapiens	None	None	None	None	CHEMBL5145	Serine/threonine-protein kinase B-raf	Homo sapiens	SINGLE PROTEIN	CHEMBL1156296	1	Scientific Literature	J. Med. Chem.	2010	None
CHEMBL1093704		0	515.55	2	5.32	2b	Cn1c(=O)[nH]c2nccc(Oc3ccc(NC(=O)Nc4cc(C(C)(C)C)nn4-c4ccc(F)cc4)cc3)c21	IC50	'='	135.0	nM	6.87			UO_0000065	13.32	0.25	1.55	5.78	False	CHEMBL1104357	Inhibition of human BRAF V600E mutant expressed in baculovirus system	B	BAO_0000019	assay format	Homo sapiens	None	None	None	None	CHEMBL5145	Serine/threonine-protein kinase B-raf	Homo sapiens	SINGLE PROTEIN	CHEMBL1156296	1	Scientific Literature	J. Med. Chem.	2010	None
CHEMBL523129		0	477.83	1	5.37	5q	Cn1c(=O)[nH]c2c(Oc3ccc(NC(=O)Nc4ccc(Cl)c(C(F)(F)F)c4)cc3)ccnc21	IC50	'='	45.0	nM	7.35			UO_0000065	15.38	0.30	1.98	7.27	False	CHEMBL981002	Inhibition of BRAF V600E mutant	B	BAO_0000019	assay format	Homo sapiens	None	None	None	None	CHEMBL5145	Serine/threonine-protein kinase B-raf	Homo sapiens	SINGLE PROTEIN	CHEMBL1153434	1	Scientific Literature	J. Med. Chem.	2009	None
CHEMBL477062		0	395.81	0	4.34	5c	O=C(Nc1ccc(Cl)cc1)Nc1ccc(Oc2ccnc3[nH]c(=O)[nH]c23)cc1	IC50	'>'	100000.0	nM				UO_0000065					False	CHEMBL981002	Inhibition of BRAF V600E mutant	B	BAO_0000019	assay format	Homo sapiens	None	None	None	None	CHEMBL5145	Serine/threonine-protein kinase B-raf	Homo sapiens	SINGLE PROTEIN	CHEMBL1153434	1	Scientific Literature	J. Med. Chem.	2009	None
CHEMBL514688		0	463.80	1	5.36	5a	O=C(Nc1ccc(Oc2ccnc3[nH]c(=O)[nH]c23)cc1)Nc1ccc(Cl)c(C(F)(F)F)c1	IC50	'='	23.0	nM	7.64			UO_0000065	16.47	0.33	2.28	6.83	False	CHEMBL981002	Inhibition of BRAF V600E mutant	B	BAO_0000019	assay format	Homo sapiens	None	None	None	None	CHEMBL5145	Serine/threonine-protein kinase B-raf	Homo sapiens	SINGLE PROTEIN	CHEMBL1153434	1	Scientific Literature	J. Med. Chem.	2009	None
CHEMBL522581		0	390.40	0	3.23	28b	COc1cccc(CC(=O)Nc2ccc(Oc3ccnc4[nH]c(=O)[nH]c34)cc2)c1	IC50	'='	10000.0	nM	5.00			UO_0000065	12.81	0.24	1.77	4.58	False	CHEMBL981002	Inhibition of BRAF V600E mutant	B	BAO_0000019	assay format	Homo sapiens	None	None	None	None	CHEMBL5145	Serine/threonine-protein kinase B-raf	Homo sapiens	SINGLE PROTEIN	CHEMBL1153434	1	Scientific Literature	J. Med. Chem.	2009	None
CHEMBL1233882		0	304.36	0	3.20	PP102	CC(C)n1nc(-c2ccc3ncccc3c2)c2c(N)ncnc21	Inhibition	'='	60.0	%				UO_0000187					False	CHEMBL1244378	Inhibition of B-Raf at 1 uM after 60 mins by FRET assay in presence of 100 uM ATP	B	BAO_0000357	single protein format	None	None	None	None	None	CHEMBL5145	Serine/threonine-protein kinase B-raf	Homo sapiens	SINGLE PROTEIN	CHEMBL1240340	1	Scientific Literature	Nat. Chem. Biol.	2008	None
CHEMBL571748		0	562.63	1	4.71	4f	O=C(O)[C@H]1CCCN1C(=O)N1C2CCC1CC(c1ccnc3c(-c4cccc5[nH]ncc45)c(-c4ccncc4)nn13)C2	IC50	'='	2.1	nM	8.68			UO_0000065	15.42	0.28	3.97	6.54	False	CHEMBL1043507	Inhibition of B-Raf	B	BAO_0000357	single protein format	None	None	None	None	None	CHEMBL5145	Serine/threonine-protein kinase B-raf	Homo sapiens	SINGLE PROTEIN	CHEMBL1156135	1	Scientific Literature	Bioorg. Med. Chem. Lett.	2009	None
CHEMBL1254229		0	473.58	0	4.85	1j	CN1CCN(c2ccc(-c3nc(-c4ccc5c(c4)Cc4cn[nH]c4-5)c(-c4ccncc4)[nH]3)cc2)CC1	IC50	'='	240.0	nM	6.62			UO_0000065	13.98	0.25	1.77	8.63	False	CHEMBL1252251	Inhibition of human full-length B-Raf V600E mutant expressed in baculovirus infected Sf9 cells after 45 mins by DELFIA assay	B	BAO_0000219	cell-based format	Homo sapiens	None	None	Sf9	None	CHEMBL5145	Serine/threonine-protein kinase B-raf	Homo sapiens	SINGLE PROTEIN	CHEMBL1250474	1	Scientific Literature	Bioorg. Med. Chem.	2010	CHEMBL3308860
CHEMBL1254470		0	496.62	0	3.63	1p	CN(C)CCN1CCN(C(=O)c2cc(-c3ccc4c(c3)Cc3cnn(C)c3-4)c(-c3ccncc3)o2)CC1	IC50	'>'	10000.0	nM				UO_0000065					False	CHEMBL1252252	Inhibition of B-Raf V600E mutant-mediated ERK1/2 phosphorylation in human WM266.4 cells after 6 hrs	B	BAO_0000219	cell-based format	Homo sapiens	None	None	WM266.4	None	CHEMBL5145	Serine/threonine-protein kinase B-raf	Homo sapiens	SINGLE PROTEIN	CHEMBL1250474	1	Scientific Literature	Bioorg. Med. Chem.	2010	None
CHEMBL571971		0	477.57	0	4.63	4o	CC(=O)CN1C2CCC1CC(c1ccnc3c(-c4cccc5[nH]ncc45)c(-c4ccncc4)nn13)C2	IC50	'='	75.9	nM	7.12			UO_0000065	14.91	0.27	2.49	7.73	False	CHEMBL1043507	Inhibition of B-Raf	B	BAO_0000357	single protein format	None	None	None	None	None	CHEMBL5145	Serine/threonine-protein kinase B-raf	Homo sapiens	SINGLE PROTEIN	CHEMBL1156135	1	Scientific Literature	Bioorg. Med. Chem. Lett.	2009	None
CHEMBL569534		0	509.57	1	4.49	4d	CCOC(=O)N1C2CCC1CC(c1ccnc3c(-c4cccc5[nH]c(=O)[nH]c45)c(-c4ccncc4)nn13)C2	IC50	'>'	1000.0	nM				UO_0000065					False	CHEMBL1043507	Inhibition of B-Raf	B	BAO_0000357	single protein format	None	None	None	None	None	CHEMBL5145	Serine/threonine-protein kinase B-raf	Homo sapiens	SINGLE PROTEIN	CHEMBL1156135	1	Scientific Literature	Bioorg. Med. Chem. Lett.	2009	None
CHEMBL577784	BX-795	0	591.48	1	4.75	BX-795	O=C(NCCCNc1nc(Nc2cccc(NC(=O)N3CCCC3)c2)ncc1I)c1cccs1	Inhibition	'='	38.0	%				UO_0000187					False	CHEMBL1251638	Inhibition of BRAF at 1 uM in presence of 100 uM ATP by Select Screen kinase assay relative to untreated control	B	BAO_0000357	single protein format	None	None	None	None	None	CHEMBL5145	Serine/threonine-protein kinase B-raf	Homo sapiens	SINGLE PROTEIN	CHEMBL1250448	1	Scientific Literature	Nat. Chem. Biol.	2009	None
CHEMBL571112		0	558.06	1	4.96	6c	CN1C2CC(S(=O)(=O)c3ccccc3)C1Cc1cnc3c(-c4ccc(Cl)c(O)c4)c(-c4ccncc4)nn3c12	IC50	'='	0.8	nM	9.10			UO_0000065	16.30	0.32	4.14	9.03	False	CHEMBL1043507	Inhibition of B-Raf	B	BAO_0000357	single protein format	None	None	None	None	None	CHEMBL5145	Serine/threonine-protein kinase B-raf	Homo sapiens	SINGLE PROTEIN	CHEMBL1156135	1	Scientific Literature	Bioorg. Med. Chem. Lett.	2009	None
CHEMBL1253783		0	450.55	1	5.14	1a	CN(C)CCOc1ccc(-c2nc(-c3ccc(-c4cc[nH]n4)cc3)c(-c3ccncc3)[nH]2)cc1	IC50	'='	1600.0	nM	5.80			UO_0000065	12.86	0.23	0.66	7.01	False	CHEMBL1252251	Inhibition of human full-length B-Raf V600E mutant expressed in baculovirus infected Sf9 cells after 45 mins by DELFIA assay	B	BAO_0000219	cell-based format	Homo sapiens	None	None	Sf9	None	CHEMBL5145	Serine/threonine-protein kinase B-raf	Homo sapiens	SINGLE PROTEIN	CHEMBL1250474	1	Scientific Literature	Bioorg. Med. Chem.	2010	CHEMBL3308860
CHEMBL3398202		0	371.40	0	2.83	7m	CC(C)n1cc(C2=C(c3nnc4ccccn34)C(=O)NC2=O)c2ccccc21	Inhibition	'='	2.8	%				UO_0000187					False	CHEMBL3399033	Inhibition of BRAF (unknown origin) at 2 uM by HTRF assay	B	BAO_0000357	single protein format	Homo sapiens	None	None	None	None	CHEMBL5145	Serine/threonine-protein kinase B-raf	Homo sapiens	SINGLE PROTEIN	CHEMBL3397021	1	Scientific Literature	Bioorg. Med. Chem.	2015	None
CHEMBL571744		0	561.57	2	6.22	4t	CCOC(=O)N1C2CCC1CC(c1ccnc3c(-c4ccc(C(F)(F)F)c5[nH]ncc45)c(-c4ccncc4)nn13)C2	IC50	'='	4.4	nM	8.36			UO_0000065	14.88	0.28	2.14	8.25	False	CHEMBL1043507	Inhibition of B-Raf	B	BAO_0000357	single protein format	None	None	None	None	None	CHEMBL5145	Serine/threonine-protein kinase B-raf	Homo sapiens	SINGLE PROTEIN	CHEMBL1156135	1	Scientific Literature	Bioorg. Med. Chem. Lett.	2009	None
CHEMBL1089751		0	425.88	1	5.36	29	O=C(Nc1cccc(-c2ccnc3cc(-c4ccncc4)nn23)c1)c1cccc(Cl)c1	IC50	'='	1100.0	nM	5.96			UO_0000065	13.99	0.26	0.60	8.26	False	CHEMBL1109830	Inhibition of b-Raf	B	BAO_0000357	single protein format	None	None	None	None	None	CHEMBL5145	Serine/threonine-protein kinase B-raf	Homo sapiens	SINGLE PROTEIN	CHEMBL1156255	1	Scientific Literature	Bioorg. Med. Chem. Lett.	2009	None
CHEMBL1090083		0	493.88	1	6.38	32	O=C(Nc1cccc(-c2ccnc3cc(-c4ccncc4)nn23)c1)c1ccc(Cl)c(C(F)(F)F)c1	IC50	'='	60.0	nM	7.22			UO_0000065	14.62	0.28	0.84	10.01	False	CHEMBL1109830	Inhibition of b-Raf	B	BAO_0000357	single protein format	None	None	None	None	None	CHEMBL5145	Serine/threonine-protein kinase B-raf	Homo sapiens	SINGLE PROTEIN	CHEMBL1156255	1	Scientific Literature	Bioorg. Med. Chem. Lett.	2009	None
CHEMBL1668918		0	369.42	1	5.67	4d	Cc1ccc(-c2oc3cnccc3c2Nc2ccc3c(c2)CC/C3=N\O)cc1	IC50	'='	2000.0	nM	5.70			UO_0000065	15.43	0.28	0.03	8.07	False	CHEMBL1671059	Inhibition of B-Raf V600E mutant assessed as inhibition of phosphorylated ERK production by cell based assay	B	BAO_0000219	cell-based format	Homo sapiens	None	None	None	None	CHEMBL5145	Serine/threonine-protein kinase B-raf	Homo sapiens	SINGLE PROTEIN	CHEMBL1667771	1	Scientific Literature	Bioorg. Med. Chem. Lett.	2011	None
CHEMBL1091844		0	508.89	2	6.77	34	O=C(Nc1cccc(-c2ccnc3cc(-c4ccncc4)nn23)c1)Nc1ccc(Cl)c(C(F)(F)F)c1	IC50	'='	40.0	nM	7.40			UO_0000065	14.54	0.28	0.63	8.79	False	CHEMBL1109830	Inhibition of b-Raf	B	BAO_0000357	single protein format	None	None	None	None	None	CHEMBL5145	Serine/threonine-protein kinase B-raf	Homo sapiens	SINGLE PROTEIN	CHEMBL1156255	1	Scientific Literature	Bioorg. Med. Chem. Lett.	2009	None
CHEMBL1091687		0	585.63	2	6.63	39	O=C(Nc1cccc(-c2ccnc3cc(-c4ccnc(NCCCN5CCCC5)c4)nn23)c1)c1cccc(C(F)(F)F)c1	IC50	'='	110.0	nM	6.96			UO_0000065	11.88	0.22	0.33	7.96	False	CHEMBL1109830	Inhibition of b-Raf	B	BAO_0000357	single protein format	None	None	None	None	None	CHEMBL5145	Serine/threonine-protein kinase B-raf	Homo sapiens	SINGLE PROTEIN	CHEMBL1156255	1	Scientific Literature	Bioorg. Med. Chem. Lett.	2009	None
CHEMBL503699		0	412.49	1	5.00	27	Cc1ccc(NC(=O)c2cc(NC(=O)c3cccc(C(C)(C)C#N)c3)ccc2C)cn1	IC50	'='	48.0	nM	7.32			UO_0000065	17.74	0.32	2.32	7.71	False	CHEMBL947762	Inhibition of full length His-tagged human B-Raf V600E mutant expressed in insect cells by amplified luminescent proximity homogeneous assay	B	BAO_0000219	cell-based format	Homo sapiens	None	None	None	None	CHEMBL5145	Serine/threonine-protein kinase B-raf	Homo sapiens	SINGLE PROTEIN	CHEMBL1143270	1	Scientific Literature	Bioorg. Med. Chem. Lett.	2009	None
CHEMBL475799		0	447.93	0	4.93	38	Cc1ccc(NC(=O)c2cccc(C(C)(C)C#N)c2)cc1C(=O)Nc1cnc(N)c(Cl)c1	IC50	'='	16.0	nM	7.80			UO_0000065	17.40	0.33	2.87	6.45	False	CHEMBL947762	Inhibition of full length His-tagged human B-Raf V600E mutant expressed in insect cells by amplified luminescent proximity homogeneous assay	B	BAO_0000219	cell-based format	Homo sapiens	None	None	None	None	CHEMBL5145	Serine/threonine-protein kinase B-raf	Homo sapiens	SINGLE PROTEIN	CHEMBL1143270	1	Scientific Literature	Bioorg. Med. Chem. Lett.	2009	None
CHEMBL520252		0	403.48	0	4.93	18	Cc1ccc(NC(=O)c2cccc(OCC(C)C)c2)cc1C(=O)Nc1cccnc1	IC50	'='	28.0	nM	7.55			UO_0000065	18.72	0.34	2.62	9.40	False	CHEMBL947762	Inhibition of full length His-tagged human B-Raf V600E mutant expressed in insect cells by amplified luminescent proximity homogeneous assay	B	BAO_0000219	cell-based format	Homo sapiens	None	None	None	None	CHEMBL5145	Serine/threonine-protein kinase B-raf	Homo sapiens	SINGLE PROTEIN	CHEMBL1143270	1	Scientific Literature	Bioorg. Med. Chem. Lett.	2009	None
CHEMBL1254209		0	389.26	0	2.45	7, DG2	COc1ccccc1N1CCN(c2ncnc3[nH]nc(Br)c23)CC1	Inhibition	'='	17.0	%				UO_0000187					False	CHEMBL1251638	Inhibition of BRAF at 1 uM in presence of 100 uM ATP by Select Screen kinase assay relative to untreated control	B	BAO_0000357	single protein format	None	None	None	None	None	CHEMBL5145	Serine/threonine-protein kinase B-raf	Homo sapiens	SINGLE PROTEIN	CHEMBL1250448	1	Scientific Literature	Nat. Chem. Biol.	2009	None
CHEMBL607535	MEISOINDIGO	0	276.30	0	2.53	2	CN1C(=O)/C(=C2/C(=O)Nc3ccccc32)c2ccccc21	Inhibition	'='	0.0	%				UO_0000187					False	CHEMBL1069281	Inhibition of BRAF at 10 uM	B	BAO_0000357	single protein format	None	None	None	None	None	CHEMBL5145	Serine/threonine-protein kinase B-raf	Homo sapiens	SINGLE PROTEIN	CHEMBL1152632	1	Scientific Literature	Bioorg. Med. Chem.	2009	None
CHEMBL595546		0	778.87	1	2.38	1a	CO[C@@H]1[C@H](N(C)C(=O)CCC(=O)NCCC(=O)NCCC(=O)NCCC(N)=O)C[C@H]2O[C@]1(C)n1c3ccccc3c3c4c(c5c6ccccc6n2c5c31)C(=O)NC4	Activity	'='	100.0	%				UO_0000187					False	CHEMBL1045166	Binding affinity to human BRAF at 500 nM by cell-based competition binding assay relative to control in presence of DTT	B	BAO_0000219	cell-based format	Homo sapiens	None	None	None	None	CHEMBL5145	Serine/threonine-protein kinase B-raf	Homo sapiens	SINGLE PROTEIN	CHEMBL1152541	1	Scientific Literature	Bioorg. Med. Chem.	2009	None
CHEMBL1213760		0	490.39	1	5.80	5j	CNc1cnc2c(Oc3ccc(NC(=O)Nc4cc(C(F)(F)F)ccc4F)c(F)c3)ccnc2n1	IC50	'='	107.0	nM	6.97			UO_0000065	14.21	0.27	1.17	6.90	False	CHEMBL1217119	Inhibition of B-Raf V600E mutant	B	BAO_0000019	assay format	Homo sapiens	None	None	None	None	CHEMBL5145	Serine/threonine-protein kinase B-raf	Homo sapiens	SINGLE PROTEIN	CHEMBL1212820	1	Scientific Literature	J. Med. Chem.	2010	None
CHEMBL1212949		0	481.41	1	5.98	3c	O=C(Nc1ccc(Oc2ccnc3[nH]c(S)nc23)cc1F)Nc1cc(C(F)(F)F)ccc1F	IC50	'='	13000.0	nM	4.89			UO_0000065	10.15	0.20	-1.09	5.31	False	CHEMBL1217120	Inhibition of BRAF V600E mutant-mediated ERK phosphorylation in human WM266.4 cells	B	BAO_0000219	cell-based format	Homo sapiens	None	None	WM266.4	None	CHEMBL5145	Serine/threonine-protein kinase B-raf	Homo sapiens	SINGLE PROTEIN	CHEMBL1212820	1	Scientific Literature	J. Med. Chem.	2010	None
CHEMBL1213952		0	521.91	2	6.15	1n	CSc1cc(Oc2ccnc3[nH]c(=O)cnc23)ccc1NC(=O)Nc1ccc(Cl)c(C(F)(F)F)c1	IC50	'='	187.0	nM	6.73			UO_0000065	12.89	0.26	0.58	6.17	False	CHEMBL1217120	Inhibition of BRAF V600E mutant-mediated ERK phosphorylation in human WM266.4 cells	B	BAO_0000219	cell-based format	Homo sapiens	None	None	WM266.4	None	CHEMBL5145	Serine/threonine-protein kinase B-raf	Homo sapiens	SINGLE PROTEIN	CHEMBL1212820	1	Scientific Literature	J. Med. Chem.	2010	None
CHEMBL1091849		0	515.55	2	5.62	2z	Cc1ccc(-n2nc(C(C)(C)C)cc2NC(=O)Nc2ccc(Oc3ccnc4[nH]c(=O)[nH]c34)cc2F)cc1	IC50	'='	40.0	nM	7.40			UO_0000065	14.35	0.27	1.78	5.70	True	CHEMBL1217120	Inhibition of BRAF V600E mutant-mediated ERK phosphorylation in human WM266.4 cells	B	BAO_0000219	cell-based format	Homo sapiens	None	None	WM266.4	None	CHEMBL5145	Serine/threonine-protein kinase B-raf	Homo sapiens	SINGLE PROTEIN	CHEMBL1212820	1	Scientific Literature	J. Med. Chem.	2010	None
CHEMBL517507	GW782912X	0	362.47	0	4.08	GW782912X	Cc1ccc(C(=O)NC2CCC2)cc1-c1ccc(C(=O)NCC2CC2)cc1	Inhibition	'='	3.91	%				UO_0000187					False	CHEMBL1962312	GSK_PKIS: BRAF (V599E mutant) mean inhibition at 0.1 uM [Nanosyn]	B	BAO_0000357	single protein format	None	None	None	None	None	CHEMBL5145	Serine/threonine-protein kinase B-raf	Homo sapiens	SINGLE PROTEIN	CHEMBL1961873	16	GSK Published Kinase Inhibitor Set			None
CHEMBL408732		0	308.34	0	2.98	SB-711237	COc1ccc(-c2ccc3c(NC(=O)C4CC4)n[nH]c3n2)cc1	Inhibition	'='	3.73	%				UO_0000187					False	CHEMBL1962312	GSK_PKIS: BRAF (V599E mutant) mean inhibition at 0.1 uM [Nanosyn]	B	BAO_0000357	single protein format	None	None	None	None	None	CHEMBL5145	Serine/threonine-protein kinase B-raf	Homo sapiens	SINGLE PROTEIN	CHEMBL1961873	16	GSK Published Kinase Inhibitor Set			None
CHEMBL271595	GW297361X	0	372.43	0	2.35	GW297361X	NS(=O)(=O)c1ccc(N/C=C2\C(=O)Nc3ccc4ncsc4c32)cc1	Inhibition	'='	9.06	%				UO_0000187					False	CHEMBL1962312	GSK_PKIS: BRAF (V599E mutant) mean inhibition at 0.1 uM [Nanosyn]	B	BAO_0000357	single protein format	None	None	None	None	None	CHEMBL5145	Serine/threonine-protein kinase B-raf	Homo sapiens	SINGLE PROTEIN	CHEMBL1961873	16	GSK Published Kinase Inhibitor Set			None
CHEMBL1909363	GSK-269962B	0	607.07	2	3.84	GSK269962B	CCn1c(-c2nonc2N)nc2cnc(Oc3cccc(NC(=O)c4ccc(OCCN5CCOCC5)cc4)c3)cc21.Cl	Inhibition	'='	5.41	%				UO_0000187					False	CHEMBL1962312	GSK_PKIS: BRAF (V599E mutant) mean inhibition at 0.1 uM [Nanosyn]	B	BAO_0000357	single protein format	None	None	None	None	None	CHEMBL5145	Serine/threonine-protein kinase B-raf	Homo sapiens	SINGLE PROTEIN	CHEMBL1961873	16	GSK Published Kinase Inhibitor Set			None
CHEMBL207247	GW807930X	0	500.96	2	5.63	GW807930X	CC(=O)NCc1cccc(C#Cc2cncnc2Nc2ccc(OCc3cccc(F)c3)c(Cl)c2)c1	Inhibition	'='	1.33	%				UO_0000187					False	CHEMBL1962311	GSK_PKIS: BRAF mean inhibition at 1 uM [Nanosyn]	B	BAO_0000357	single protein format	None	None	None	None	None	CHEMBL5145	Serine/threonine-protein kinase B-raf	Homo sapiens	SINGLE PROTEIN	CHEMBL1961873	16	GSK Published Kinase Inhibitor Set			None
CHEMBL365297	GW827099X	0	440.44	0	4.51	GW827099X	Fc1ccc(-c2nn3ncccc3c2-c2ccnc(Nc3ccc4c(c3)OCCO4)n2)cc1	Inhibition	'='	21.54	%				UO_0000187					False	CHEMBL1962313	GSK_PKIS: BRAF (V599E mutant) mean inhibition at 1 uM [Nanosyn]	B	BAO_0000357	single protein format	None	None	None	None	None	CHEMBL5145	Serine/threonine-protein kinase B-raf	Homo sapiens	SINGLE PROTEIN	CHEMBL1961873	16	GSK Published Kinase Inhibitor Set			None
CHEMBL427159	GW827396X	0	430.42	0	4.88	GW827396X	COc1ccc(-c2nn3ncccc3c2-c2ccnc(Nc3ccc(F)c(F)c3)n2)cc1	Inhibition	'='	5.72	%				UO_0000187					False	CHEMBL1962310	GSK_PKIS: BRAF mean inhibition at 0.1 uM [Nanosyn]	B	BAO_0000357	single protein format	None	None	None	None	None	CHEMBL5145	Serine/threonine-protein kinase B-raf	Homo sapiens	SINGLE PROTEIN	CHEMBL1961873	16	GSK Published Kinase Inhibitor Set			None
CHEMBL208437	GW711782X	0	408.47	0	4.48	GW711782X	c1ccc(-c2n[nH]cc2-c2ccnc(-c3ccc(OCCn4ccnc4)cc3)c2)nc1	Inhibition	'='	2.04	%				UO_0000187					False	CHEMBL1962310	GSK_PKIS: BRAF mean inhibition at 0.1 uM [Nanosyn]	B	BAO_0000357	single protein format	None	None	None	None	None	CHEMBL5145	Serine/threonine-protein kinase B-raf	Homo sapiens	SINGLE PROTEIN	CHEMBL1961873	16	GSK Published Kinase Inhibitor Set			None
CHEMBL1241462		0	228.30	0	1.94	29, ETP-45835	c1cc(-c2cc(C3CCNCC3)n[nH]2)ccn1	Inhibition	'='	9.0	%				UO_0000187					False	CHEMBL1246548	Inhibition of B-RAFV600E at 5 uM	B	BAO_0000019	assay format	Homo sapiens	None	None	None	None	CHEMBL5145	Serine/threonine-protein kinase B-raf	Homo sapiens	SINGLE PROTEIN	CHEMBL1240515	1	Scientific Literature	J. Med. Chem.	2010	None
CHEMBL86755		0	210.24	0	2.51	6	O=C1Nc2ccccc2/C1=C/c1ccc[nH]1	Activity						Not Evaluated						False	CHEMBL1025749	Binding affinity to human BRAF at 10 uM relative to control	B	BAO_0000357	single protein format	Homo sapiens	None	None	None	None	CHEMBL5145	Serine/threonine-protein kinase B-raf	Homo sapiens	SINGLE PROTEIN	CHEMBL1151712	1	Scientific Literature	J. Med. Chem.	2008	None
CHEMBL480390		0	356.39	0	3.77	20	Cc1ccc(NC(=O)c2cccc(C#N)c2)cc1C(=O)Nc1cccnc1	IC50	'='	237.0	nM	6.62			UO_0000065	18.59	0.34	2.86	6.98	False	CHEMBL947762	Inhibition of full length His-tagged human B-Raf V600E mutant expressed in insect cells by amplified luminescent proximity homogeneous assay	B	BAO_0000219	cell-based format	Homo sapiens	None	None	None	None	CHEMBL5145	Serine/threonine-protein kinase B-raf	Homo sapiens	SINGLE PROTEIN	CHEMBL1143270	1	Scientific Literature	Bioorg. Med. Chem. Lett.	2009	None
CHEMBL1214612		0	477.35	1	5.05	la	O=C(Nc1ccc(Oc2ccnc3[nH]c(=O)cnc23)cc1F)Nc1cc(C(F)(F)F)ccc1F	IC50	'='	4.0	nM	8.40			UO_0000065	17.59	0.34	3.35	7.70	False	CHEMBL1217119	Inhibition of B-Raf V600E mutant	B	BAO_0000019	assay format	Homo sapiens	None	None	None	None	CHEMBL5145	Serine/threonine-protein kinase B-raf	Homo sapiens	SINGLE PROTEIN	CHEMBL1212820	1	Scientific Literature	J. Med. Chem.	2010	None
CHEMBL1214000		0	521.45	1	4.93	1q	CSc1cc(Oc2ccnc3[nH]c(=O)c(=O)[nH]c23)ccc1NC(=O)Nc1cc(C(F)(F)F)ccc1F	IC50	'='	2.0	nM	8.70			UO_0000065	16.68	0.33	3.77	6.74	False	CHEMBL1217119	Inhibition of B-Raf V600E mutant	B	BAO_0000019	assay format	Homo sapiens	None	None	None	None	CHEMBL5145	Serine/threonine-protein kinase B-raf	Homo sapiens	SINGLE PROTEIN	CHEMBL1212820	1	Scientific Literature	J. Med. Chem.	2010	None
CHEMBL1214252		0	505.45	2	5.63	2l	CSc1cc(Oc2ccnc3ncc(=O)[nH]c23)ccc1NC(=O)Nc1cc(C(F)(F)F)ccc1F	IC50	'='	246.0	nM	6.61			UO_0000065	13.08	0.26	0.98	6.06	False	CHEMBL1217119	Inhibition of B-Raf V600E mutant	B	BAO_0000019	assay format	Homo sapiens	None	None	None	None	CHEMBL5145	Serine/threonine-protein kinase B-raf	Homo sapiens	SINGLE PROTEIN	CHEMBL1212820	1	Scientific Literature	J. Med. Chem.	2010	None
CHEMBL1214135		0	573.66	2	7.01	1ac	Cc1ccc(-n2nc(C(C)(C)C)cc2NC(=O)Nc2ccc(Oc3ccnc4[nH]c(=O)c(C)nc34)c3ccccc23)cc1	IC50	'='	5.0	nM	8.30			UO_0000065	14.47	0.26	1.29	6.55	False	CHEMBL1217120	Inhibition of BRAF V600E mutant-mediated ERK phosphorylation in human WM266.4 cells	B	BAO_0000219	cell-based format	Homo sapiens	None	None	WM266.4	None	CHEMBL5145	Serine/threonine-protein kinase B-raf	Homo sapiens	SINGLE PROTEIN	CHEMBL1212820	1	Scientific Literature	J. Med. Chem.	2010	None
CHEMBL1214196		0	509.57	2	5.55	2g	Cc1ccc(-n2nc(C(C)(C)C)cc2NC(=O)Nc2ccc(Oc3ccnc4ncc(=O)[nH]c34)cc2)cc1	IC50	'='	634.0	nM	6.20			UO_0000065	12.16	0.22	0.65	4.89	False	CHEMBL1217120	Inhibition of BRAF V600E mutant-mediated ERK phosphorylation in human WM266.4 cells	B	BAO_0000219	cell-based format	Homo sapiens	None	None	WM266.4	None	CHEMBL5145	Serine/threonine-protein kinase B-raf	Homo sapiens	SINGLE PROTEIN	CHEMBL1212820	1	Scientific Literature	J. Med. Chem.	2010	None
CHEMBL1214614		0	491.38	1	5.36	lb	Cc1nc2c(Oc3ccc(NC(=O)Nc4cc(C(F)(F)F)ccc4F)c(F)c3)ccnc2[nH]c1=O	IC50	'='	590.0	nM	6.23			UO_0000065	12.68	0.24	0.87	5.71	False	CHEMBL1217120	Inhibition of BRAF V600E mutant-mediated ERK phosphorylation in human WM266.4 cells	B	BAO_0000219	cell-based format	Homo sapiens	None	None	WM266.4	None	CHEMBL5145	Serine/threonine-protein kinase B-raf	Homo sapiens	SINGLE PROTEIN	CHEMBL1212820	1	Scientific Literature	J. Med. Chem.	2010	None
CHEMBL1214136		0	574.65	2	6.28	1ad	Cc1ccc(-n2nc(C(C)(C)C)cc2NC(=O)Nc2ccc(Oc3ccnc4[nH]c(=O)c(N)nc34)c3ccccc23)cc1	IC50	'='	7.0	nM	8.15			UO_0000065	14.19	0.26	1.87	5.34	False	CHEMBL1217120	Inhibition of BRAF V600E mutant-mediated ERK phosphorylation in human WM266.4 cells	B	BAO_0000219	cell-based format	Homo sapiens	None	None	WM266.4	None	CHEMBL5145	Serine/threonine-protein kinase B-raf	Homo sapiens	SINGLE PROTEIN	CHEMBL1212820	1	Scientific Literature	J. Med. Chem.	2010	None
CHEMBL1214250		0	542.58	2	5.27	2j	Cc1ccc(-n2nc(C(C)(C)C)cc2NC(=O)Nc2ccc(Oc3ccnc4nc(N)c(=O)[nH]c34)cc2F)cc1	IC50	'='	70.0	nM	7.16			UO_0000065	13.19	0.24	1.88	4.68	False	CHEMBL1217120	Inhibition of BRAF V600E mutant-mediated ERK phosphorylation in human WM266.4 cells	B	BAO_0000219	cell-based format	Homo sapiens	None	None	WM266.4	None	CHEMBL5145	Serine/threonine-protein kinase B-raf	Homo sapiens	SINGLE PROTEIN	CHEMBL1212820	1	Scientific Literature	J. Med. Chem.	2010	None
CHEMBL1214381		0	559.63	2	6.70	2s	Cc1nc2nccc(Oc3ccc(NC(=O)Nc4cc(C(C)(C)C)nn4-c4ccccc4)c4ccccc34)c2[nH]c1=O	IC50	'='	141.0	nM	6.85			UO_0000065	12.24	0.22	0.15	5.40	False	CHEMBL1217120	Inhibition of BRAF V600E mutant-mediated ERK phosphorylation in human WM266.4 cells	B	BAO_0000219	cell-based format	Homo sapiens	None	None	WM266.4	None	CHEMBL5145	Serine/threonine-protein kinase B-raf	Homo sapiens	SINGLE PROTEIN	CHEMBL1212820	1	Scientific Literature	J. Med. Chem.	2010	None
CHEMBL1214563		0	442.35	0	4.26	4h	O=C(Nc1cccc(Oc2ccnc3[nH]c(=O)cnc23)c1)c1cccc(OC(F)(F)F)c1	IC50	'='	4000.0	nM	5.40			UO_0000065	12.20	0.23	1.14	5.08	False	CHEMBL1217120	Inhibition of BRAF V600E mutant-mediated ERK phosphorylation in human WM266.4 cells	B	BAO_0000219	cell-based format	Homo sapiens	None	None	WM266.4	None	CHEMBL5145	Serine/threonine-protein kinase B-raf	Homo sapiens	SINGLE PROTEIN	CHEMBL1212820	1	Scientific Literature	J. Med. Chem.	2010	None
CHEMBL2315062		0	539.97	2	7.92	6k	Nc1ncc(-c2cccnc2)c2scc(-c3cccc(NC(=O)Nc4ccc(Cl)c(C(F)(F)F)c4)c3)c12	IC50	'='	16.6	nM	7.78			UO_0000065	14.41	0.29	-0.14	8.37	False	CHEMBL2320646	Inhibition of B-Raf (unknown origin) by fluorescence polarization assay	B	BAO_0000357	single protein format	Homo sapiens	None	None	None	None	CHEMBL5145	Serine/threonine-protein kinase B-raf	Homo sapiens	SINGLE PROTEIN	CHEMBL2311416	1	Scientific Literature	Bioorg. Med. Chem. Lett.	2013	None
CHEMBL1214613		0	477.35	1	5.05	2a	O=C(Nc1ccc(Oc2ccnc3ncc(=O)[nH]c23)cc1F)Nc1cc(C(F)(F)F)ccc1F	IC50	'='	76.0	nM	7.12			UO_0000065	14.91	0.29	2.07	6.53	False	CHEMBL1217119	Inhibition of B-Raf V600E mutant	B	BAO_0000019	assay format	Homo sapiens	None	None	None	None	CHEMBL5145	Serine/threonine-protein kinase B-raf	Homo sapiens	SINGLE PROTEIN	CHEMBL1212820	1	Scientific Literature	J. Med. Chem.	2010	None
CHEMBL1214001		0	519.48	2	5.94	1r	CSc1cc(Oc2ccnc3[nH]c(=O)c(C)nc23)ccc1NC(=O)Nc1cc(C(F)(F)F)ccc1F	IC50	'='	97.0	nM	7.01			UO_0000065	13.50	0.27	1.07	6.43	False	CHEMBL1217120	Inhibition of BRAF V600E mutant-mediated ERK phosphorylation in human WM266.4 cells	B	BAO_0000219	cell-based format	Homo sapiens	None	None	WM266.4	None	CHEMBL5145	Serine/threonine-protein kinase B-raf	Homo sapiens	SINGLE PROTEIN	CHEMBL1212820	1	Scientific Literature	J. Med. Chem.	2010	None
CHEMBL1214616		0	458.35	0	3.97	4j	O=C(Nc1cccc(Oc2ccnc3[nH]c(=O)c(O)nc23)c1)c1cccc(OC(F)(F)F)c1	IC50	'='	24.0	nM	7.62			UO_0000065	16.62	0.32	3.65	6.03	False	CHEMBL1217119	Inhibition of B-Raf V600E mutant	B	BAO_0000019	assay format	Homo sapiens	None	None	None	None	CHEMBL5145	Serine/threonine-protein kinase B-raf	Homo sapiens	SINGLE PROTEIN	CHEMBL1212820	1	Scientific Literature	J. Med. Chem.	2010	None
CHEMBL1214055		0	555.66	2	6.27	1s	CSc1cc(Oc2ccnc3[nH]c(=O)c(C)nc23)ccc1NC(=O)Nc1cc(C(C)(C)C)nn1-c1ccccc1	IC50	'='	20.0	nM	7.70			UO_0000065	13.86	0.26	1.43	6.07	False	CHEMBL1217119	Inhibition of B-Raf V600E mutant	B	BAO_0000019	assay format	Homo sapiens	None	None	None	None	CHEMBL5145	Serine/threonine-protein kinase B-raf	Homo sapiens	SINGLE PROTEIN	CHEMBL1212820	1	Scientific Literature	J. Med. Chem.	2010	None
CHEMBL471407		0	415.50	1	5.15	13	CNC(=O)c1cc(Oc2ccc3[nH]c(Nc4ccc(C(C)(C)C)cc4)nc3c2)ccn1	IC50	'='	63.0	nM	7.20			UO_0000065	17.33	0.32	2.05	7.83	False	CHEMBL946282	Inhibition of B-RafV600E mutant by ELISA	B	BAO_0000019	assay format	Homo sapiens	None	None	None	None	CHEMBL5145	Serine/threonine-protein kinase B-raf	Homo sapiens	SINGLE PROTEIN	CHEMBL1152273	1	Scientific Literature	J. Med. Chem.	2008	None
CHEMBL371958		0	348.36	0	3.57	22	CC(=O)Nc1cccc(-c2cncc(Nc3ccc4c(c3)OCO4)n2)c1	IC50	'='	10000.0	nM	5.00			UO_0000065	14.35	0.26	1.43	5.86	False	CHEMBL865836	Inhibitory activity against human B-RAF	B	BAO_0000357	single protein format	Homo sapiens	None	None	None	None	CHEMBL5145	Serine/threonine-protein kinase B-raf	Homo sapiens	SINGLE PROTEIN	CHEMBL1148580	1	Scientific Literature	J. Med. Chem.	2006	None
CHEMBL373006		0	334.38	0	3.85	9	COc1cccc(Nc2cncc(-c3cccc(NC(C)=O)c3)n2)c1	IC50	'='	4800.0	nM	5.32			UO_0000065	15.91	0.29	1.47	6.99	False	CHEMBL865836	Inhibitory activity against human B-RAF	B	BAO_0000357	single protein format	Homo sapiens	None	None	None	None	CHEMBL5145	Serine/threonine-protein kinase B-raf	Homo sapiens	SINGLE PROTEIN	CHEMBL1148580	1	Scientific Literature	J. Med. Chem.	2006	None
CHEMBL200964		0	348.41	0	3.59	39	CC(=O)Nc1cccc(-c2cncc(NCCOc3ccccc3)n2)c1	IC50	'='	33000.0	nM	4.48			UO_0000065					False	CHEMBL865837	Growth inhibition in human melanoma cells WM266.4 expressing mutant B-RAF with SRB	F	BAO_0000219	cell-based format	Homo sapiens	None	None	WM266.4	None	CHEMBL5145	Serine/threonine-protein kinase B-raf	Homo sapiens	SINGLE PROTEIN	CHEMBL1148580	1	Scientific Literature	J. Med. Chem.	2006	None
CHEMBL201625		0	323.36	0	3.01	33	CC(=O)Nc1cccc(-c2cncc(NCc3cc(C)on3)n2)c1	IC50	'='	38000.0	nM	4.42			UO_0000065					False	CHEMBL865837	Growth inhibition in human melanoma cells WM266.4 expressing mutant B-RAF with SRB	F	BAO_0000219	cell-based format	Homo sapiens	None	None	WM266.4	None	CHEMBL5145	Serine/threonine-protein kinase B-raf	Homo sapiens	SINGLE PROTEIN	CHEMBL1148580	1	Scientific Literature	J. Med. Chem.	2006	None
CHEMBL381275		0	367.48	0	4.60	30	CC(=O)Nc1cccc(-c2cncc(Nc3nc(C(C)(C)C)cs3)n2)c1	IC50						Not Determined						False	CHEMBL865837	Growth inhibition in human melanoma cells WM266.4 expressing mutant B-RAF with SRB	F	BAO_0000219	cell-based format	Homo sapiens	None	None	WM266.4	None	CHEMBL5145	Serine/threonine-protein kinase B-raf	Homo sapiens	SINGLE PROTEIN	CHEMBL1148580	1	Scientific Literature	J. Med. Chem.	2006	None
CHEMBL199281		0	376.42	0	4.01	24	CC(=O)Nc1cccc(-c2cncc(Nc3ccc4c(c3)OCCCO4)n2)c1	IC50	'='	3300.0	nM	5.48			UO_0000065					False	CHEMBL865837	Growth inhibition in human melanoma cells WM266.4 expressing mutant B-RAF with SRB	F	BAO_0000219	cell-based format	Homo sapiens	None	None	WM266.4	None	CHEMBL5145	Serine/threonine-protein kinase B-raf	Homo sapiens	SINGLE PROTEIN	CHEMBL1148580	1	Scientific Literature	J. Med. Chem.	2006	None
CHEMBL371958		0	348.36	0	3.57	22	CC(=O)Nc1cccc(-c2cncc(Nc3ccc4c(c3)OCO4)n2)c1	IC50	'='	32.0	nM	7.50			UO_0000065					False	CHEMBL865837	Growth inhibition in human melanoma cells WM266.4 expressing mutant B-RAF with SRB	F	BAO_0000219	cell-based format	Homo sapiens	None	None	WM266.4	None	CHEMBL5145	Serine/threonine-protein kinase B-raf	Homo sapiens	SINGLE PROTEIN	CHEMBL1148580	1	Scientific Literature	J. Med. Chem.	2006	None
CHEMBL373011		0	347.81	1	5.16	2	Oc1cc(-c2nc(-c3ccccc3)[nH]c2-c2ccncc2)ccc1Cl	Kd	'='	2.4	nM	8.62			UO_0000065	24.78	0.47	3.46	13.95	True	CHEMBL869914	Binding affinity at bRaf kinase in fluorescent ligand displacement assay	B	BAO_0000357	single protein format	Homo sapiens	None	None	None	None	CHEMBL5145	Serine/threonine-protein kinase B-raf	Homo sapiens	SINGLE PROTEIN	CHEMBL1147772	1	Scientific Literature	Bioorg. Med. Chem. Lett.	2006	None
CHEMBL200259		0	327.39	0	4.30	22	OCc1cccc(-c2[nH]c(-c3ccccc3)nc2-c2ccncc2)c1	Kd	'>'	196.0	nM				UO_0000065					False	CHEMBL869914	Binding affinity at bRaf kinase in fluorescent ligand displacement assay	B	BAO_0000357	single protein format	Homo sapiens	None	None	None	None	CHEMBL5145	Serine/threonine-protein kinase B-raf	Homo sapiens	SINGLE PROTEIN	CHEMBL1147772	1	Scientific Literature	Bioorg. Med. Chem. Lett.	2006	None
CHEMBL426476		0	399.88	0	3.18	9	CN(C)CCCNC(=O)c1nc(-c2ccc(Cl)c(O)c2)c(-c2ccncc2)[nH]1	IC50	'='	40.0	nM	7.40			UO_0000065	18.50	0.36	4.22	7.86	False	CHEMBL869911	Inhibition bRaf kinase activity	B	BAO_0000357	single protein format	Homo sapiens	None	None	None	None	CHEMBL5145	Serine/threonine-protein kinase B-raf	Homo sapiens	SINGLE PROTEIN	CHEMBL1147772	1	Scientific Literature	Bioorg. Med. Chem. Lett.	2006	None
CHEMBL200861		0	346.82	1	5.77	13	Oc1cc(-c2[nH]c(-c3ccccc3)nc2-c2ccccc2)ccc1Cl	Kd	'>'	200.0	nM				UO_0000065					False	CHEMBL869914	Binding affinity at bRaf kinase in fluorescent ligand displacement assay	B	BAO_0000357	single protein format	Homo sapiens	None	None	None	None	CHEMBL5145	Serine/threonine-protein kinase B-raf	Homo sapiens	SINGLE PROTEIN	CHEMBL1147772	1	Scientific Literature	Bioorg. Med. Chem. Lett.	2006	None
CHEMBL590711		0	462.82	1	5.96	12a	O=C(Nc1ccc(Oc2cccc3[nH]c(=O)[nH]c23)cc1)Nc1ccc(Cl)c(C(F)(F)F)c1	IC50	'='	23.0	nM	7.64			UO_0000065	16.50	0.33	1.68	7.71	False	CHEMBL1067537	Inhibition of human BRAF V600E mutant expressed in Sf9 cells	B	BAO_0000219	cell-based format	Homo sapiens	None	None	Sf9	None	CHEMBL5145	Serine/threonine-protein kinase B-raf	Homo sapiens	SINGLE PROTEIN	CHEMBL1157573	1	Scientific Literature	J. Med. Chem.	2010	CHEMBL3308860
CHEMBL1088633		0	306.19	0	4.40	24	COc1cc2c(cc1Cl)C(c1cccc(Cl)c1)=NCC2	IC50	'>'	10000.0	nM				UO_0000065					False	CHEMBL1108483	Inhibition of B-Raf	B	BAO_0000357	single protein format	None	None	None	None	None	CHEMBL5145	Serine/threonine-protein kinase B-raf	Homo sapiens	SINGLE PROTEIN	CHEMBL1153754	1	Scientific Literature	Bioorg. Med. Chem. Lett.	2009	None
CHEMBL1097086		0	299.37	0	4.76	19c	O=C1Cc2ccc(Nc3ccccc3)cc2Cc2ccccc21	Inhibition						Not Active						False	CHEMBL1108236	Inhibition of B-Raf V600E mutant at 10 uM	B	BAO_0000019	assay format	Homo sapiens	None	None	None	None	CHEMBL5145	Serine/threonine-protein kinase B-raf	Homo sapiens	SINGLE PROTEIN	CHEMBL1157789	1	Scientific Literature	Bioorg. Med. Chem. Lett.	2010	None
CHEMBL3661301		0	399.41	0	3.92	BDBM127052	COc1cc(-c2ccc3ncnc(Nc4cccc5[nH]c(=O)[nH]c45)c3c2)ccc1O	IC50	'='	887.6	nM	6.05		257078	UO_0000065	15.15	0.28	2.13	5.22	False	CHEMBL3705994	Kinase Assay: Inhibition of kinase activity by test compound disclosed herein was estimated by quantifying the amount of [33P] incorporation of substrate in the presence of test compound. Standard assay conditions were 2 ng of recombinant C-Raf or 5 ng of recombinant B-Raf or 5 ng of recombinant B-Raf (V600E) kinase (Upstate Biotechnology) with 500 ng MEK1(K97R) in assay buffer {8 μM ATP, 0.5 μCi…	B	BAO_0000357	single protein format	Homo sapiens	None	None	None	None	CHEMBL5145	Serine/threonine-protein kinase B-raf	Homo sapiens	SINGLE PROTEIN	CHEMBL3638563	37	BindingDB Database		2014	None
CHEMBL1780168		0	382.47	0	3.83	29	c1cc(-c2nn(C3CCCNC3)cc2-c2ccc3c(c2)Cc2c[nH]nc2-3)ccn1	IC50	'='	3.7	nM	8.43			UO_0000065	22.05	0.40	4.60	11.81	False	CHEMBL1780874	Inhibition of B-Raf	B	BAO_0000357	single protein format	None	None	None	None	None	CHEMBL5145	Serine/threonine-protein kinase B-raf	Homo sapiens	SINGLE PROTEIN	CHEMBL1777745	1	Scientific Literature	Bioorg. Med. Chem. Lett.	2011	None
CHEMBL1780174		0	375.44	0	4.90	35	c1ccc(-n2cc(-c3ccc4c(c3)Cc3c[nH]nc3-4)c(-c3ccncc3)n2)cc1	IC50	'='	4.6	nM	8.34			UO_0000065	22.21	0.39	3.44	14.04	False	CHEMBL1780874	Inhibition of B-Raf	B	BAO_0000357	single protein format	None	None	None	None	None	CHEMBL5145	Serine/threonine-protein kinase B-raf	Homo sapiens	SINGLE PROTEIN	CHEMBL1777745	1	Scientific Literature	Bioorg. Med. Chem. Lett.	2011	None
CHEMBL1780179		0	400.46	0	3.78	40	F[C@H]1CCNC[C@H]1n1cc(-c2ccc3c(c2)Cc2c[nH]nc2-3)c(-c2ccncc2)n1	IC50	'='	3.2	nM	8.49			UO_0000065	21.21	0.39	4.71	11.89	False	CHEMBL1780874	Inhibition of B-Raf	B	BAO_0000357	single protein format	None	None	None	None	None	CHEMBL5145	Serine/threonine-protein kinase B-raf	Homo sapiens	SINGLE PROTEIN	CHEMBL1777745	1	Scientific Literature	Bioorg. Med. Chem. Lett.	2011	None
CHEMBL1780174		0	375.44	0	4.90	35	c1ccc(-n2cc(-c3ccc4c(c3)Cc3c[nH]nc3-4)c(-c3ccncc3)n2)cc1	IC50	'='	4372.0	nM	5.36			UO_0000065	14.27	0.25	0.46	9.02	False	CHEMBL1780960	Inhibition of B-Raf-mediated ERK phosphorylation in cell-based assay	B	BAO_0000219	cell-based format	None	None	None	None	None	CHEMBL5145	Serine/threonine-protein kinase B-raf	Homo sapiens	SINGLE PROTEIN	CHEMBL1777745	1	Scientific Literature	Bioorg. Med. Chem. Lett.	2011	None
CHEMBL1097087		0	314.39	0	4.34	20a	Nc1ccccc1Nc1ccc2c(c1)CC(=O)c1ccccc1C2	Inhibition						Not Active						False	CHEMBL1108236	Inhibition of B-Raf V600E mutant at 10 uM	B	BAO_0000019	assay format	Homo sapiens	None	None	None	None	CHEMBL5145	Serine/threonine-protein kinase B-raf	Homo sapiens	SINGLE PROTEIN	CHEMBL1157789	1	Scientific Literature	Bioorg. Med. Chem. Lett.	2010	None
CHEMBL1779592		0	472.55	1	5.11	25	NCc1ccccc1-c1ccc(C(=O)N2N=C(c3cccnc3)CC2c2c(O)cccc2F)s1	IC50	'='	7.0	nM	8.15			UO_0000065	17.26	0.33	3.04	8.88	False	CHEMBL1781434	Inhibition of B-Raf V600E mutant after 2 hrs	B	BAO_0000019	assay format	Homo sapiens	None	None	None	None	CHEMBL5145	Serine/threonine-protein kinase B-raf	Homo sapiens	SINGLE PROTEIN	CHEMBL1777679	1	Scientific Literature	Bioorg. Med. Chem. Lett.	2010	None
CHEMBL1779283		0	498.58	1	5.29	39	O=C(c1ccc(-c2cccc3c2CCNC3)s1)N1N=C(c2cccnc2)CC1c1c(O)cccc1F	IC50	'='	180.0	nM	6.75			UO_0000065	13.53	0.26	1.45	8.67	False	CHEMBL1781435	Inhibition of B-Raf V600E mutant-mediated pERK phosphorylation in human A375 cells after 3 hrs by whole cell ELISA assay	B	BAO_0000219	cell-based format	Homo sapiens	None	None	A-375	None	CHEMBL5145	Serine/threonine-protein kinase B-raf	Homo sapiens	SINGLE PROTEIN	CHEMBL1777679	1	Scientific Literature	Bioorg. Med. Chem. Lett.	2010	CHEMBL3308077
CHEMBL3661298		0	352.40	1	5.23	BDBM127049	Oc1ccc(-c2ccc3nccc(Nc4cccc5[nH]ncc45)c3c2)cc1	IC50	'='	187.9	nM	6.73		257075	UO_0000065	19.09	0.34	1.50	9.11	False	CHEMBL3705994	Kinase Assay: Inhibition of kinase activity by test compound disclosed herein was estimated by quantifying the amount of [33P] incorporation of substrate in the presence of test compound. Standard assay conditions were 2 ng of recombinant C-Raf or 5 ng of recombinant B-Raf or 5 ng of recombinant B-Raf (V600E) kinase (Upstate Biotechnology) with 500 ng MEK1(K97R) in assay buffer {8 μM ATP, 0.5 μCi…	B	BAO_0000357	single protein format	Homo sapiens	None	None	None	None	CHEMBL5145	Serine/threonine-protein kinase B-raf	Homo sapiens	SINGLE PROTEIN	CHEMBL3638563	37	BindingDB Database		2014	None
CHEMBL3661305		0	313.36	0	4.75	BDBM127058	Oc1cccc(Nc2ncnc3ccc(-c4ccccc4)cc23)c1	IC50	'='	168.0	nM	6.78		257082	UO_0000065	21.62	0.39	2.02	11.67	False	CHEMBL3705994	Kinase Assay: Inhibition of kinase activity by test compound disclosed herein was estimated by quantifying the amount of [33P] incorporation of substrate in the presence of test compound. Standard assay conditions were 2 ng of recombinant C-Raf or 5 ng of recombinant B-Raf or 5 ng of recombinant B-Raf (V600E) kinase (Upstate Biotechnology) with 500 ng MEK1(K97R) in assay buffer {8 μM ATP, 0.5 μCi…	B	BAO_0000357	single protein format	Homo sapiens	None	None	None	None	CHEMBL5145	Serine/threonine-protein kinase B-raf	Homo sapiens	SINGLE PROTEIN	CHEMBL3638563	37	BindingDB Database		2014	None
CHEMBL570681		0	511.56	2	5.34	4r	CCOC(=O)N1C2CCC1CC(c1ccnc3c(-c4ccc(F)c5[nH]ncc45)c(-c4ccncc4)nn13)C2	IC50	'='	0.4	nM	9.40			UO_0000065	18.37	0.34	4.06	9.28	False	CHEMBL1043507	Inhibition of B-Raf	B	BAO_0000357	single protein format	None	None	None	None	None	CHEMBL5145	Serine/threonine-protein kinase B-raf	Homo sapiens	SINGLE PROTEIN	CHEMBL1156135	1	Scientific Literature	Bioorg. Med. Chem. Lett.	2009	None
CHEMBL597605		0	447.34	0	4.94	43	O=C(Nc1cccc(Oc2cccc3[nH]c(=O)[nH]c23)c1)c1cccc(OC(F)(F)F)c1F	IC50	'='	6700.0	nM	5.17			UO_0000065	11.57	0.22	0.23	5.38	False	CHEMBL1067538	Inhibition of BRAF V600E mutant-mediated ERK phosphorylation in human WM266.4 cells	B	BAO_0000219	cell-based format	Homo sapiens	None	None	WM266.4	None	CHEMBL5145	Serine/threonine-protein kinase B-raf	Homo sapiens	SINGLE PROTEIN	CHEMBL1157573	1	Scientific Literature	J. Med. Chem.	2010	None
CHEMBL591264		0	378.36	0	4.43	21	O=C(Nc1cccc(F)c1)Nc1cccc(Oc2cccc3[nH]c(=O)[nH]c23)c1	IC50	'='	2750.0	nM	5.56			UO_0000065	14.70	0.27	1.13	5.62	False	CHEMBL1067537	Inhibition of human BRAF V600E mutant expressed in Sf9 cells	B	BAO_0000219	cell-based format	Homo sapiens	None	None	Sf9	None	CHEMBL5145	Serine/threonine-protein kinase B-raf	Homo sapiens	SINGLE PROTEIN	CHEMBL1157573	1	Scientific Literature	J. Med. Chem.	2010	CHEMBL3308860
CHEMBL599235		0	447.80	1	5.57	83	O=C(Nc1ccc(Cl)c(C(F)(F)F)c1)c1cccc(Oc2cccc3[nH]c(=O)[nH]c23)c1	IC50	'='	90.0	nM	7.05			UO_0000065	15.73	0.31	1.48	8.10	False	CHEMBL1067537	Inhibition of human BRAF V600E mutant expressed in Sf9 cells	B	BAO_0000219	cell-based format	Homo sapiens	None	None	Sf9	None	CHEMBL5145	Serine/threonine-protein kinase B-raf	Homo sapiens	SINGLE PROTEIN	CHEMBL1157573	1	Scientific Literature	J. Med. Chem.	2010	CHEMBL3308860
CHEMBL597589		0	453.50	1	5.21	66	CC(C)c1cc(C(=O)Nc2cccc(Oc3cccc4[nH]c(=O)[nH]c34)c2)n(-c2ccccc2)n1	IC50	'='	87.0	nM	7.06			UO_0000065	15.57	0.28	1.85	6.74	False	CHEMBL1067537	Inhibition of human BRAF V600E mutant expressed in Sf9 cells	B	BAO_0000219	cell-based format	Homo sapiens	None	None	Sf9	None	CHEMBL5145	Serine/threonine-protein kinase B-raf	Homo sapiens	SINGLE PROTEIN	CHEMBL1157573	1	Scientific Literature	J. Med. Chem.	2010	CHEMBL3308860
CHEMBL551372		0	496.49	0	3.96	38	CN(C)CCNC(=O)c1cnn2c(-c3cccc(NC(=O)c4cccc(C(F)(F)F)c4)c3)ccnc12	IC50	'='	5880.0	nM	5.23			UO_0000065	10.54	0.20	1.27	5.71	False	CHEMBL1033778	Inhibition of human recombinant B-Raf expressed in Sf9 cells assessed as inhibition of Mek1 phosphorylation	B	BAO_0000219	cell-based format	Homo sapiens	None	None	Sf9	None	CHEMBL5145	Serine/threonine-protein kinase B-raf	Homo sapiens	SINGLE PROTEIN	CHEMBL1151868	1	Scientific Literature	Bioorg. Med. Chem. Lett.	2009	CHEMBL3308860
CHEMBL1090289		0	703.71	2	5.49	2k	Cc1ccc(-n2nc(C(C)(C)C)cc2NC(=O)Nc2ccc(Oc3ccnc4c3[nH]c(=O)n4C)cc2)cc1.O=C(O)CC(O)(CC(=O)O)C(=O)O	IC50	'='	36.0	nM	7.44			UO_0000065	14.55	0.27	1.95	6.26	False	CHEMBL1104358	Inhibition of BRAF V600E mutant ERK phosphorylation in human WM266.4 cells	B	BAO_0000219	cell-based format	Homo sapiens	None	None	WM266.4	None	CHEMBL5145	Serine/threonine-protein kinase B-raf	Homo sapiens	SINGLE PROTEIN	CHEMBL1156296	1	Scientific Literature	J. Med. Chem.	2010	None
CHEMBL1089082		0	459.43	1	5.73	9	O=C(Nc1cccc(-c2ccnc3cc(-c4ccncc4)nn23)c1)c1cccc(C(F)(F)F)c1	IC50	'='	32.0	nM	7.50			UO_0000065	16.31	0.30	1.76	10.38	True	CHEMBL1109830	Inhibition of b-Raf	B	BAO_0000357	single protein format	None	None	None	None	None	CHEMBL5145	Serine/threonine-protein kinase B-raf	Homo sapiens	SINGLE PROTEIN	CHEMBL1156255	1	Scientific Literature	Bioorg. Med. Chem. Lett.	2009	None
CHEMBL1091684		0	587.61	2	5.47	36	O=C(Nc1cccc(-c2ccnc3cc(-c4ccnc(NCCN5CCOCC5)c4)nn23)c1)c1cccc(C(F)(F)F)c1	IC50	'='	160.0	nM	6.80			UO_0000065	11.57	0.22	1.33	7.03	False	CHEMBL1109830	Inhibition of b-Raf	B	BAO_0000357	single protein format	None	None	None	None	None	CHEMBL5145	Serine/threonine-protein kinase B-raf	Homo sapiens	SINGLE PROTEIN	CHEMBL1156255	1	Scientific Literature	Bioorg. Med. Chem. Lett.	2009	None
CHEMBL1091685		0	601.63	2	5.86	37	O=C(Nc1cccc(-c2ccnc3cc(-c4ccnc(NCCCN5CCOCC5)c4)nn23)c1)c1cccc(C(F)(F)F)c1	IC50	'='	130.0	nM	6.89			UO_0000065	11.45	0.21	1.03	7.12	False	CHEMBL1109830	Inhibition of b-Raf	B	BAO_0000357	single protein format	None	None	None	None	None	CHEMBL5145	Serine/threonine-protein kinase B-raf	Homo sapiens	SINGLE PROTEIN	CHEMBL1156255	1	Scientific Literature	Bioorg. Med. Chem. Lett.	2009	None
CHEMBL1276173		0	541.66	1	4.96	8f	CN(C)c1cc(N2C[C@@H]3C[C@H]2CN3C)ccc1-c1ccnc2c(-c3cccc4[nH]ncc34)c(-c3ccncc3)nn12	IC50	'='	7.3	nM	8.14			UO_0000065	15.02	0.27	3.18	9.99	False	CHEMBL1285565	Inhibition of BRAF	B	BAO_0000357	single protein format	None	None	None	None	None	CHEMBL5145	Serine/threonine-protein kinase B-raf	Homo sapiens	SINGLE PROTEIN	CHEMBL1275379	1	Scientific Literature	J. Med. Chem.	2010	None
CHEMBL1276179		0	534.57	2	5.17	8l	CN1C[C@@H]2C[C@H]1CN2c1cc(F)c(-c2ccnc3c(-c4cccc5[nH]ncc45)c(-c4ccncc4)nn23)c(F)c1	Inhibition						Not Active						False	CHEMBL1285897	Inhibition of wild type BRAF in human A375 cells assessed as reduction of ERK phosphorylation	B	BAO_0000219	cell-based format	Homo sapiens	None	None	A-375	None	CHEMBL5145	Serine/threonine-protein kinase B-raf	Homo sapiens	SINGLE PROTEIN	CHEMBL1275379	1	Scientific Literature	J. Med. Chem.	2010	CHEMBL3308077
CHEMBL2337917		0	625.72	2	5.24	11	CC(C)(C)c1nc(-c2ccc(F)c(NS(=O)(=O)c3c(F)cccc3F)c2)c(-c2ccnc(NCCS(C)(=O)=O)n2)s1	IC50	'='	13.0	nM	7.89			UO_0000065	12.60	0.26	2.65	6.02	False	CHEMBL2345978	Inhibition of N-terminal His tagged B-Raf V600E mutant (unknown origin) expressed in baculovirus infected insect cells co-expressing CDC37 assessed as decrease in biotinylated-MEK protein phosphorylation by AlphaScreen assay	B	BAO_0000219	cell-based format	Homo sapiens	None	None	None	None	CHEMBL5145	Serine/threonine-protein kinase B-raf	Homo sapiens	SINGLE PROTEIN	CHEMBL2331286	1	Scientific Literature	ACS Med. Chem. Lett.	2013	None
CHEMBL1778666		0	426.50	0	4.90	2	O=C(c1ccc(-c2ccccn2)s1)N1N=C(c2cccnc2)CC1c1ccccc1O	IC50	'='	14000.0	nM	4.85			UO_0000065	11.38	0.21	-0.05	6.17	False	CHEMBL1781435	Inhibition of B-Raf V600E mutant-mediated pERK phosphorylation in human A375 cells after 3 hrs by whole cell ELISA assay	B	BAO_0000219	cell-based format	Homo sapiens	None	None	A-375	None	CHEMBL5145	Serine/threonine-protein kinase B-raf	Homo sapiens	SINGLE PROTEIN	CHEMBL1777679	1	Scientific Literature	Bioorg. Med. Chem. Lett.	2010	CHEMBL3308077
CHEMBL1779424		0	447.50	0	4.38	24	Cn1cc(-c2ccc(C(=O)N3N=C(c4cccnc4)CC3c3c(O)cccc3F)s2)cn1	IC50	'='	55.0	nM	7.26			UO_0000065	16.22	0.31	2.88	8.68	False	CHEMBL1781435	Inhibition of B-Raf V600E mutant-mediated pERK phosphorylation in human A375 cells after 3 hrs by whole cell ELISA assay	B	BAO_0000219	cell-based format	Homo sapiens	None	None	A-375	None	CHEMBL5145	Serine/threonine-protein kinase B-raf	Homo sapiens	SINGLE PROTEIN	CHEMBL1777679	1	Scientific Literature	Bioorg. Med. Chem. Lett.	2010	CHEMBL3308077
CHEMBL1779293		0	480.59	1	5.15	16	O=C(c1ccc(-c2ccc3c(c2)CCNC3)s1)N1N=C(c2cccnc2)CC1c1ccccc1O	IC50	'='	5.0	nM	8.30			UO_0000065	17.27	0.32	3.15	10.67	False	CHEMBL1781434	Inhibition of B-Raf V600E mutant after 2 hrs	B	BAO_0000019	assay format	Homo sapiens	None	None	None	None	CHEMBL5145	Serine/threonine-protein kinase B-raf	Homo sapiens	SINGLE PROTEIN	CHEMBL1777679	1	Scientific Literature	Bioorg. Med. Chem. Lett.	2010	None
CHEMBL1779423		0	444.49	1	5.04	23	O=C(c1ccc(-c2ccccn2)s1)N1N=C(c2cccnc2)CC1c1ccc(F)cc1O	IC50	'='	11.0	nM	7.96			UO_0000065	17.91	0.34	2.92	10.12	False	CHEMBL1781434	Inhibition of B-Raf V600E mutant after 2 hrs	B	BAO_0000019	assay format	Homo sapiens	None	None	None	None	CHEMBL5145	Serine/threonine-protein kinase B-raf	Homo sapiens	SINGLE PROTEIN	CHEMBL1777679	1	Scientific Literature	Bioorg. Med. Chem. Lett.	2010	None
CHEMBL1779280		0	514.58	1	4.74	36	O=C(c1ccc(-c2ccc3c(c2)CNC3)s1)N1N=C(c2cncc(CO)c2)CC1c1c(O)cccc1F	IC50	'='	3.0	nM	8.52			UO_0000065	16.56	0.31	3.78	8.69	False	CHEMBL1781434	Inhibition of B-Raf V600E mutant after 2 hrs	B	BAO_0000019	assay format	Homo sapiens	None	None	None	None	CHEMBL5145	Serine/threonine-protein kinase B-raf	Homo sapiens	SINGLE PROTEIN	CHEMBL1777679	1	Scientific Literature	Bioorg. Med. Chem. Lett.	2010	None
CHEMBL3931676		0	420.43	0	3.61	P-2056	N#Cc1cnc2[nH]cc(C(=O)c3cccc(NS(=O)(=O)c4ccccc4)c3F)c2c1	IC50	'<'	100.0	nM				UO_0000065					False	CHEMBL3880149	Inhibition of B-Raf (unknown origin) assessed as decrease in biotin-tagged MEK1 phosphorylation after 45 mins	B	BAO_0000357	single protein format	Homo sapiens	None	None	None	None	CHEMBL5145	Serine/threonine-protein kinase B-raf	Homo sapiens	SINGLE PROTEIN	CHEMBL3879902	38	Patent Bioactivity Data		2012	None
CHEMBL3928507		0	527.55	1	4.04	P-2151	CCCS(=O)(=O)Nc1ccc(F)c(C(=O)c2c[nH]c3ncc(-c4ccc(C(=O)NCC)nc4)cc23)c1F	IC50	'<'	10.0	nM				UO_0000065					False	CHEMBL3880149	Inhibition of B-Raf (unknown origin) assessed as decrease in biotin-tagged MEK1 phosphorylation after 45 mins	B	BAO_0000357	single protein format	Homo sapiens	None	None	None	None	CHEMBL5145	Serine/threonine-protein kinase B-raf	Homo sapiens	SINGLE PROTEIN	CHEMBL3879902	38	Patent Bioactivity Data		2012	None
CHEMBL3896589		0	471.49	0	3.87	P-2214	CCCS(=O)(=O)Nc1ccc(F)c(C(=O)c2c[nH]c3ncc(-c4ccc(N)nc4)cc23)c1F	IC50	'<'	10.0	nM				UO_0000065					False	CHEMBL3880149	Inhibition of B-Raf (unknown origin) assessed as decrease in biotin-tagged MEK1 phosphorylation after 45 mins	B	BAO_0000357	single protein format	Homo sapiens	None	None	None	None	CHEMBL5145	Serine/threonine-protein kinase B-raf	Homo sapiens	SINGLE PROTEIN	CHEMBL3879902	38	Patent Bioactivity Data		2012	None
CHEMBL3928507		0	527.55	1	4.04	P-2151	CCCS(=O)(=O)Nc1ccc(F)c(C(=O)c2c[nH]c3ncc(-c4ccc(C(=O)NCC)nc4)cc23)c1F	IC50	'<'	10.0	nM				UO_0000065					False	CHEMBL3880150	Inhibition of B-Raf V600E mutant (unknown origin) assessed as decrease in biotin-tagged MEK1 phosphorylation after 45 mins	B	BAO_0000357	single protein format	Homo sapiens	None	None	None	None	CHEMBL5145	Serine/threonine-protein kinase B-raf	Homo sapiens	SINGLE PROTEIN	CHEMBL3879902	38	Patent Bioactivity Data		2012	None
CHEMBL1276182		0	515.60	2	5.95	8o	CN1C[C@@H]2C[C@H]1CC2c1cc(F)ccc1-c1ccnc2c(-c3cccc4[nH]ncc34)c(-c3ccncc3)nn12	IC50	'='	1.4	nM	8.85			UO_0000065	17.17	0.31	2.90	11.81	False	CHEMBL1285565	Inhibition of BRAF	B	BAO_0000357	single protein format	None	None	None	None	None	CHEMBL5145	Serine/threonine-protein kinase B-raf	Homo sapiens	SINGLE PROTEIN	CHEMBL1275379	1	Scientific Literature	J. Med. Chem.	2010	None
CHEMBL3951586		0	461.42	0	4.02	P-2021	COc1ccnc2[nH]cc(C(=O)c3c(F)ccc(NS(=O)(=O)c4ccccc4F)c3F)c12	IC50	'<'	100.0	nM				UO_0000065					False	CHEMBL3880149	Inhibition of B-Raf (unknown origin) assessed as decrease in biotin-tagged MEK1 phosphorylation after 45 mins	B	BAO_0000357	single protein format	Homo sapiens	None	None	None	None	CHEMBL5145	Serine/threonine-protein kinase B-raf	Homo sapiens	SINGLE PROTEIN	CHEMBL3879902	38	Patent Bioactivity Data		2012	None
CHEMBL3914107		0	444.42	0	3.28	P-2073	COc1ccnc2[nH]cc(C(=O)c3c(F)ccc(NS(=O)(=O)c4cccnc4)c3F)c12	IC50	'<'	100.0	nM				UO_0000065					False	CHEMBL3880150	Inhibition of B-Raf V600E mutant (unknown origin) assessed as decrease in biotin-tagged MEK1 phosphorylation after 45 mins	B	BAO_0000357	single protein format	Homo sapiens	None	None	None	None	CHEMBL5145	Serine/threonine-protein kinase B-raf	Homo sapiens	SINGLE PROTEIN	CHEMBL3879902	38	Patent Bioactivity Data		2012	None
CHEMBL3949992		0	565.65	1	4.98	P-2222	CCCS(=O)(=O)Nc1ccc(F)c(C(=O)c2c[nH]c3ncc(-c4ccc(C#CCN(CC)CC)nc4)cc23)c1F	IC50	'<'	10.0	nM				UO_0000065					False	CHEMBL3880150	Inhibition of B-Raf V600E mutant (unknown origin) assessed as decrease in biotin-tagged MEK1 phosphorylation after 45 mins	B	BAO_0000357	single protein format	Homo sapiens	None	None	None	None	CHEMBL5145	Serine/threonine-protein kinase B-raf	Homo sapiens	SINGLE PROTEIN	CHEMBL3879902	38	Patent Bioactivity Data		2012	None
CHEMBL3961672		0	472.47	0	3.99	P-2234	CCCS(=O)(=O)Nc1ccc(F)c(C(=O)c2c[nH]c3ncc(-c4ccc(O)nc4)cc23)c1F	IC50	'<'	10.0	nM				UO_0000065					False	CHEMBL3880150	Inhibition of B-Raf V600E mutant (unknown origin) assessed as decrease in biotin-tagged MEK1 phosphorylation after 45 mins	B	BAO_0000357	single protein format	Homo sapiens	None	None	None	None	CHEMBL5145	Serine/threonine-protein kinase B-raf	Homo sapiens	SINGLE PROTEIN	CHEMBL3879902	38	Patent Bioactivity Data		2012	None
CHEMBL201511	MALEIMIDE	0	378.38	0	2.76	1	COc1cc(C2=C(c3c[nH]c4ccccc34)C(=O)NC2=O)cc(OC)c1OC	IC50	'='	40000.0	nM	4.40			UO_0000065	11.62	0.21	1.64	4.91	False	CHEMBL958804	Inhibition of human recombinant B-Raf-V600E mutant	B	BAO_0000019	assay format	Homo sapiens	None	None	None	None	CHEMBL5145	Serine/threonine-protein kinase B-raf	Homo sapiens	SINGLE PROTEIN	CHEMBL1157465	1	Scientific Literature	J. Med. Chem.	2008	None
CHEMBL2070578		0	466.90	0	4.44	3j	Cc1ccc(N2C(=O)/C(=C\c3ccc(-c4ccc(Cl)c(C(=O)O)c4)o3)C(=O)NC2=S)cc1	Inhibition	'='	5.0	%				UO_0000187					False	CHEMBL2073609	Inhibition of BRAF V600E mutant at 1 uM by ELISA	B	BAO_0000019	assay format	Homo sapiens	None	None	None	None	CHEMBL5145	Serine/threonine-protein kinase B-raf	Homo sapiens	SINGLE PROTEIN	CHEMBL2069231	1	Scientific Literature	Bioorg. Med. Chem. Lett.	2012	None
CHEMBL2070583		0	506.99	1	2.75	3o	Cc1ccc(N2C(=O)/C(=C\c3ccc(CN(CCC#N)S(C)(=O)=O)o3)C(=O)NC2=S)cc1Cl	Inhibition	'='	68.0	%				UO_0000187					False	CHEMBL2073609	Inhibition of BRAF V600E mutant at 1 uM by ELISA	B	BAO_0000019	assay format	Homo sapiens	None	None	None	None	CHEMBL5145	Serine/threonine-protein kinase B-raf	Homo sapiens	SINGLE PROTEIN	CHEMBL2069231	1	Scientific Literature	Bioorg. Med. Chem. Lett.	2012	None
CHEMBL1229517	VEMURAFENIB	4	489.93	1	5.54	Zelboraf, PLX4032	CCCS(=O)(=O)Nc1ccc(F)c(C(=O)c2c[nH]c3ncc(-c4ccc(Cl)cc4)cc23)c1F	IC50	'='	290.0	nM	6.54			UO_0000065	13.34	0.27	1.00	7.11	False	CHEMBL2073610	Inhibition of BRAF V600E mutant by ELISA	B	BAO_0000019	assay format	Homo sapiens	None	None	None	None	CHEMBL5145	Serine/threonine-protein kinase B-raf	Homo sapiens	SINGLE PROTEIN	CHEMBL2069231	1	Scientific Literature	Bioorg. Med. Chem. Lett.	2012	None
CHEMBL475818		0	452.56	1	5.92	25	C#CC(C)(C)c1cc(N=C(C)C)cc(C(=O)Nc2ccc(C)c(C(=O)Nc3cccnc3)c2)c1	IC50	'='	76.0	nM	7.12			UO_0000065	15.73	0.29	1.20	8.53	False	CHEMBL947762	Inhibition of full length His-tagged human B-Raf V600E mutant expressed in insect cells by amplified luminescent proximity homogeneous assay	B	BAO_0000219	cell-based format	Homo sapiens	None	None	None	None	CHEMBL5145	Serine/threonine-protein kinase B-raf	Homo sapiens	SINGLE PROTEIN	CHEMBL1143270	1	Scientific Literature	Bioorg. Med. Chem. Lett.	2009	None
CHEMBL2070556		0	348.42	0	2.03	1h	COc1cc(C=C2C(=O)NC(=S)NC2=O)ccc1OCCC(C)C	Inhibition	'='	81.0	%				UO_0000187					False	CHEMBL2073608	Inhibition of BRAF V600E mutant at 10 uM by ELISA	B	BAO_0000019	assay format	Homo sapiens	None	None	None	None	CHEMBL5145	Serine/threonine-protein kinase B-raf	Homo sapiens	SINGLE PROTEIN	CHEMBL2069231	1	Scientific Literature	Bioorg. Med. Chem. Lett.	2012	None
CHEMBL2070569		0	398.44	0	2.67	2g	CC(C)COC(=O)c1ccc(-c2ccc(C=C3C(=O)NC(=S)NC3=O)o2)cc1	Inhibition	'='	37.0	%				UO_0000187					False	CHEMBL2073608	Inhibition of BRAF V600E mutant at 10 uM by ELISA	B	BAO_0000019	assay format	Homo sapiens	None	None	None	None	CHEMBL5145	Serine/threonine-protein kinase B-raf	Homo sapiens	SINGLE PROTEIN	CHEMBL2069231	1	Scientific Literature	Bioorg. Med. Chem. Lett.	2012	None
CHEMBL1463405		0	359.41	0	0.60	1o	O=C1NC(=S)NC(=O)C1=Cc1ccc(OCC(=O)N2CCCC2)cc1	Inhibition	'='	9.0	%				UO_0000187					False	CHEMBL2073609	Inhibition of BRAF V600E mutant at 1 uM by ELISA	B	BAO_0000019	assay format	Homo sapiens	None	None	None	None	CHEMBL5145	Serine/threonine-protein kinase B-raf	Homo sapiens	SINGLE PROTEIN	CHEMBL2069231	1	Scientific Literature	Bioorg. Med. Chem. Lett.	2012	None
CHEMBL403854		0	458.95	1	5.29	18	CNc1nccc(-c2[nH]c(C3CC3)nc2-c2cccc(NC(=O)Cc3ccc(Cl)cc3)c2)n1	IC50	'='	3.0	nM	8.52			UO_0000065	18.57	0.35	3.23	8.92	False	CHEMBL927974	Inhibition of B-RAF V600E mutant	B	BAO_0000019	assay format	Homo sapiens	None	None	None	None	CHEMBL5145	Serine/threonine-protein kinase B-raf	Homo sapiens	SINGLE PROTEIN	CHEMBL1145637	1	Scientific Literature	Bioorg. Med. Chem. Lett.	2008	None
CHEMBL470799		0	441.41	0	4.88	19	CNC(=O)c1cc(Oc2ccc3c(c2)nc(Nc2ccccc2C(F)(F)F)n3C)ccn1	IC50	'='	1900.0	nM	5.72			UO_0000065	12.96	0.24	0.84	7.06	False	CHEMBL946282	Inhibition of B-RafV600E mutant by ELISA	B	BAO_0000019	assay format	Homo sapiens	None	None	None	None	CHEMBL5145	Serine/threonine-protein kinase B-raf	Homo sapiens	SINGLE PROTEIN	CHEMBL1152273	1	Scientific Literature	J. Med. Chem.	2008	None
CHEMBL3125890		0	554.53	2	6.65	8B, TAK-632	N#Cc1c(Oc2ccc(F)c(NC(=O)Cc3cccc(C(F)(F)F)c3)c2)ccc2nc(NC(=O)C3CC3)sc12	T1/2	'='	10.03	hr				UO_0000032					False	CHEMBL3132594	Binding affinity to BRAF (unknown origin) assessed as dissociation half life by surface plasmon resonance analysis	B	BAO_0000357	single protein format	Homo sapiens	None	None	None	None	CHEMBL5145	Serine/threonine-protein kinase B-raf	Homo sapiens	SINGLE PROTEIN	CHEMBL3124815	1	Scientific Literature	J. Med. Chem.	2013	None
CHEMBL3125887		0	536.54	2	6.51	7A	N#Cc1c(Oc2cccc(NC(=O)Cc3ccccc3C(F)(F)F)c2)ccc2nc(NC(=O)C3CC3)sc12	IC50	'>'	500.0	nM				UO_0000065					False	CHEMBL3129555	Inhibition of BRAF V600E mutant in human HT-29 cells assessed as phosphorylation of MEK	B	BAO_0000219	cell-based format	Homo sapiens	None	None	HT-29	None	CHEMBL5145	Serine/threonine-protein kinase B-raf	Homo sapiens	SINGLE PROTEIN	CHEMBL3124815	1	Scientific Literature	J. Med. Chem.	2013	CHEMBL3307768
CHEMBL3125881		0	526.62	2	5.98	3f	CC(C)(C#N)c1cccc(C(=O)Nc2cccc(Oc3ccc4nc(NC(=O)C5CC5)sc4c3CO)c2)c1	IC50	'='	170.0	nM	6.77			UO_0000065	12.85	0.24	0.79	5.44	False	CHEMBL3129555	Inhibition of BRAF V600E mutant in human HT-29 cells assessed as phosphorylation of MEK	B	BAO_0000219	cell-based format	Homo sapiens	None	None	HT-29	None	CHEMBL5145	Serine/threonine-protein kinase B-raf	Homo sapiens	SINGLE PROTEIN	CHEMBL3124815	1	Scientific Literature	J. Med. Chem.	2013	CHEMBL3307768
CHEMBL3125890		0	554.53	2	6.65	8B, TAK-632	N#Cc1c(Oc2ccc(F)c(NC(=O)Cc3cccc(C(F)(F)F)c3)c2)ccc2nc(NC(=O)C3CC3)sc12	IC50	'='	2.2	nM	8.66			UO_0000065	15.61	0.30	2.01	8.32	False	CHEMBL3132588	Inhibition of BRAF V600E mutant (unknown origin) compound preincubated for 1 hr in presence of 5 uM ATP	B	BAO_0000019	assay format	Homo sapiens	None	None	None	None	CHEMBL5145	Serine/threonine-protein kinase B-raf	Homo sapiens	SINGLE PROTEIN	CHEMBL3124815	1	Scientific Literature	J. Med. Chem.	2013	None
CHEMBL517286		0	424.28	0	0.81	25	Cn1c(=O)[nH]c(=O)c2c1nc(SCC(N)=O)n2Cc1cccc(Br)c1	IC50	'='	11080.0	nM	4.96			UO_0000065	11.68	0.27	4.15	4.28	False	CHEMBL1035690	Inhibition of human cloned wild type BRAF by ELISA-based MEK phosphorylation assay	B	BAO_0000357	single protein format	Homo sapiens	None	None	None	None	CHEMBL5145	Serine/threonine-protein kinase B-raf	Homo sapiens	SINGLE PROTEIN	CHEMBL1140099	1	Scientific Literature	J. Med. Chem.	2008	None
CHEMBL460136		0	466.99	0	4.23	23	C/C(Cl)=C\CSc1nc2c(c(=O)n(Cc3ccccc3)c(=O)n2C)n1Cc1ccccc1	IC50	'='	10910.0	nM	4.96			UO_0000065	10.63	0.21	0.73	8.03	False	CHEMBL1035690	Inhibition of human cloned wild type BRAF by ELISA-based MEK phosphorylation assay	B	BAO_0000357	single protein format	Homo sapiens	None	None	None	None	CHEMBL5145	Serine/threonine-protein kinase B-raf	Homo sapiens	SINGLE PROTEIN	CHEMBL1140099	1	Scientific Literature	J. Med. Chem.	2008	None
CHEMBL3824119		0	530.49	1	2.76	8	O=C(CNC(=O)c1cccn(Cc2ccc(F)c(F)c2)c1=O)Nc1ccc2c(c1)/C(=C/c1cnc[nH]1)C(=O)N2	Inhibition	'='	17.0	%				UO_0000187					False	CHEMBL3826287	Inhibition of GST-tagged full-length human BRAF expressed in baculovirus system at 100 nM by Z-lyte assay	B	BAO_0000019	assay format	Homo sapiens	None	None	None	None	CHEMBL5145	Serine/threonine-protein kinase B-raf	Homo sapiens	SINGLE PROTEIN	CHEMBL3822377	1	Scientific Literature	Eur. J. Med. Chem.	2016	None
CHEMBL3797670		0	428.54	1	5.72	4j	CC(C)(C)c1cccc(C(=O)Nc2cccc(Nc3ccnc(NC(=O)C4CC4)c3)c2)c1	IC50	'='	20.0	nM	7.70			UO_0000065	17.97	0.33	1.98	9.26	False	CHEMBL3802673	Inhibition of recombinant human N-terminal GST-tagged B-Raf V600E mutant expressed in baculovirus expression system using Z'-LYTE Ser/Thr3 peptide as substrate incubated for 1 hr by FRET-based Z'-LYTE assay	B	BAO_0000019	assay format	Homo sapiens	None	None	None	None	CHEMBL5145	Serine/threonine-protein kinase B-raf	Homo sapiens	SINGLE PROTEIN	CHEMBL3797077	1	Scientific Literature	Bioorg. Med. Chem. Lett.	2016	None
CHEMBL3797953		0	417.43	0	4.33	4e	O=C(Nc1cccc(Nc2ccnc(NC(=O)C3CC3)c2)c1)c1cccc([N+](=O)[O-])c1	IC50	'='	1512.0	nM	5.82			UO_0000065	13.94	0.26	1.49	4.61	False	CHEMBL3802673	Inhibition of recombinant human N-terminal GST-tagged B-Raf V600E mutant expressed in baculovirus expression system using Z'-LYTE Ser/Thr3 peptide as substrate incubated for 1 hr by FRET-based Z'-LYTE assay	B	BAO_0000019	assay format	Homo sapiens	None	None	None	None	CHEMBL5145	Serine/threonine-protein kinase B-raf	Homo sapiens	SINGLE PROTEIN	CHEMBL3797077	1	Scientific Literature	Bioorg. Med. Chem. Lett.	2016	None
CHEMBL1735583		0	292.32	0	0.71	1f	CCOc1cc(C=C2C(=O)NC(=S)NC2=O)ccc1O	Inhibition	'='	15.0	%				UO_0000187					False	CHEMBL2073609	Inhibition of BRAF V600E mutant at 1 uM by ELISA	B	BAO_0000019	assay format	Homo sapiens	None	None	None	None	CHEMBL5145	Serine/threonine-protein kinase B-raf	Homo sapiens	SINGLE PROTEIN	CHEMBL2069231	1	Scientific Literature	Bioorg. Med. Chem. Lett.	2012	None
CHEMBL2070571		0	487.32	0	4.78	3a	O=C1NC(=S)N(c2cccc(Cl)c2Cl)C(=O)/C1=C\c1ccc(-c2ccc(C(=O)O)cc2)o1	IC50	'='	1540.0	nM	5.81			UO_0000065	11.93	0.25	1.03	5.82	False	CHEMBL2073610	Inhibition of BRAF V600E mutant by ELISA	B	BAO_0000019	assay format	Homo sapiens	None	None	None	None	CHEMBL5145	Serine/threonine-protein kinase B-raf	Homo sapiens	SINGLE PROTEIN	CHEMBL2069231	1	Scientific Literature	Bioorg. Med. Chem. Lett.	2012	None
CHEMBL603679		0	479.44	0	4.49	40	O=c1[nH]c2cccc(Oc3cccc(NS(=O)(=O)Cc4cccc(OC(F)(F)F)c4)c3)c2[nH]1	IC50	'='	12800.0	nM	4.89			UO_0000065	10.21	0.20	0.40	4.32	False	CHEMBL1067538	Inhibition of BRAF V600E mutant-mediated ERK phosphorylation in human WM266.4 cells	B	BAO_0000219	cell-based format	Homo sapiens	None	None	WM266.4	None	CHEMBL5145	Serine/threonine-protein kinase B-raf	Homo sapiens	SINGLE PROTEIN	CHEMBL1157573	1	Scientific Literature	J. Med. Chem.	2010	None
CHEMBL598834		0	395.44	0	3.59	35	O=c1[nH]c2cccc(Oc3cccc(NS(=O)(=O)Cc4ccccc4)c3)c2[nH]1	IC50	'='	87000.0	nM	4.06			UO_0000065	10.27	0.20	0.47	3.90	False	CHEMBL1067537	Inhibition of human BRAF V600E mutant expressed in Sf9 cells	B	BAO_0000219	cell-based format	Homo sapiens	None	None	Sf9	None	CHEMBL5145	Serine/threonine-protein kinase B-raf	Homo sapiens	SINGLE PROTEIN	CHEMBL1157573	1	Scientific Literature	J. Med. Chem.	2010	CHEMBL3308860
CHEMBL597592		0	482.54	1	5.78	27	CC(C)(C)c1cc(NC(=O)Nc2cccc(Oc3cccc4[nH]c(=O)[nH]c34)c2)n(-c2ccccc2)n1	IC50	'='	89.0	nM	7.05			UO_0000065	14.61	0.27	1.27	6.03	False	CHEMBL1067537	Inhibition of human BRAF V600E mutant expressed in Sf9 cells	B	BAO_0000219	cell-based format	Homo sapiens	None	None	Sf9	None	CHEMBL5145	Serine/threonine-protein kinase B-raf	Homo sapiens	SINGLE PROTEIN	CHEMBL1157573	1	Scientific Literature	J. Med. Chem.	2010	CHEMBL3308860
CHEMBL1213924		0	498.90	1	6.91	6, NexaVec	Cc1ccc(NC(=O)Nc2ccc(Cl)c(C(F)(F)F)c2)cc1Nc1nccc(-c2cccnc2)n1	IC50	'='	180.1	nM	6.74			UO_0000065	13.52	0.26	-0.17	7.34	False	CHEMBL1220001	Inhibition of human recombinant full-length GST-tagged B-Raf by radiometric kinase assay	B	BAO_0000357	single protein format	Homo sapiens	None	None	None	None	CHEMBL5145	Serine/threonine-protein kinase B-raf	Homo sapiens	SINGLE PROTEIN	CHEMBL1212849	1	Scientific Literature	Bioorg. Med. Chem.	2010	None
CHEMBL1213975		0	474.57	0	3.62	10, Gleevavar-Urea	CNC(=O)c1cc(Oc2ccc(NC(=O)Nc3ccc(CN4CCN(C)CC4)cc3)cc2)ccn1	IC50	'>'	100000.0	nM				UO_0000065					False	CHEMBL1220001	Inhibition of human recombinant full-length GST-tagged B-Raf by radiometric kinase assay	B	BAO_0000357	single protein format	Homo sapiens	None	None	None	None	CHEMBL5145	Serine/threonine-protein kinase B-raf	Homo sapiens	SINGLE PROTEIN	CHEMBL1212849	1	Scientific Literature	Bioorg. Med. Chem.	2010	None
CHEMBL1824285		0	481.48	1	5.51	20	COc1cc2ncnc(Oc3cc(NC(=O)Nc4cc(C(C)(C)C)on4)ccc3F)c2cc1OC	IC50	'='	62.0	nM	7.21			UO_0000065	14.97	0.28	1.70	5.97	False	CHEMBL1828156	Inhibition of BRAF V600E mutant-dependent MEK phosphorylation in A375 cells	B	BAO_0000219	cell-based format	Homo sapiens	None	None	A-375	None	CHEMBL5145	Serine/threonine-protein kinase B-raf	Homo sapiens	SINGLE PROTEIN	CHEMBL1821605	1	Scientific Literature	Bioorg. Med. Chem. Lett.	2011	CHEMBL3308077
CHEMBL521470	ALTERTOXIN I	0	352.34	0	1.97	15	O=C1C[C@H](O)[C@@H]2c3c(ccc(O)c31)-c1ccc(O)c3c1[C@@]2(O)CCC3=O	IC50	'='	6.7	ug.mL-1				UO_0000274					False	CHEMBL966178	Inhibition of recombinant B-RAF-V600E mutant	B	BAO_0000019	assay format	Homo sapiens	None	None	None	None	CHEMBL5145	Serine/threonine-protein kinase B-raf	Homo sapiens	SINGLE PROTEIN	CHEMBL1157406	1	Scientific Literature	J. Nat. Prod.	2008	None
CHEMBL379093	GW651576X	0	429.88	1	5.99	GW651576X	Fc1cccc(COc2ccc(Nc3ncncc3C#Cc3ccccc3)cc2Cl)c1	Inhibition	'='	5.53	%				UO_0000187					False	CHEMBL1962313	GSK_PKIS: BRAF (V599E mutant) mean inhibition at 1 uM [Nanosyn]	B	BAO_0000357	single protein format	None	None	None	None	None	CHEMBL5145	Serine/threonine-protein kinase B-raf	Homo sapiens	SINGLE PROTEIN	CHEMBL1961873	16	GSK Published Kinase Inhibitor Set			None
CHEMBL270544	GW396574X	0	370.43	0	2.53	GW396574X	CC(C)=Cc1cccc2c1/C(=N/Nc1ccc(S(N)(=O)=O)cc1)C(=O)N2	Inhibition	'='	0.1	%				UO_0000187					False	CHEMBL1962312	GSK_PKIS: BRAF (V599E mutant) mean inhibition at 0.1 uM [Nanosyn]	B	BAO_0000357	single protein format	None	None	None	None	None	CHEMBL5145	Serine/threonine-protein kinase B-raf	Homo sapiens	SINGLE PROTEIN	CHEMBL1961873	16	GSK Published Kinase Inhibitor Set			None
CHEMBL1834114		0	413.42	0	3.94	11	Nc1c(F)c(NCCCc2ccccc2)c(F)c2c1c(=O)c(C(=O)O)cn2C1CC1	Inhibition	'<'	35.0	%				UO_0000187					False	CHEMBL1838361	Inhibition of human BRAF in HL60 cells lysate at 10 uM using post probe-labeling by LC-MS/MS analysis relative to control	B	BAO_0000219	cell-based format	Homo sapiens	None	None	HL-60	None	CHEMBL5145	Serine/threonine-protein kinase B-raf	Homo sapiens	SINGLE PROTEIN	CHEMBL1833925	1	Scientific Literature	Bioorg. Med. Chem. Lett.	2011	CHEMBL3307654
CHEMBL3661237		0	377.38	0	4.60	BDBM126983	COc1cc(-c2ccc3ncnc(Nc4cc(O)ccc4F)c3c2)ccc1O	IC50	'='	16.1	nM	7.79		257012	UO_0000065	20.65	0.38	3.19	8.91	False	CHEMBL3705994	Kinase Assay: Inhibition of kinase activity by test compound disclosed herein was estimated by quantifying the amount of [33P] incorporation of substrate in the presence of test compound. Standard assay conditions were 2 ng of recombinant C-Raf or 5 ng of recombinant B-Raf or 5 ng of recombinant B-Raf (V600E) kinase (Upstate Biotechnology) with 500 ng MEK1(K97R) in assay buffer {8 μM ATP, 0.5 μCi…	B	BAO_0000357	single protein format	Homo sapiens	None	None	None	None	CHEMBL5145	Serine/threonine-protein kinase B-raf	Homo sapiens	SINGLE PROTEIN	CHEMBL3638563	37	BindingDB Database		2014	None
CHEMBL2335900		0	452.56	0	4.61	78	C[C@@H](NC(=O)[C@H]1CCCNC1)c1ccc(Nc2ncc3cc(-c4ccncc4)ccc3n2)cc1	IC50	'='	140.0	nM	6.85			UO_0000065	15.14	0.28	2.24	7.46	False	CHEMBL2341125	Inhibition of BRAF V600E mutant-mediated ERK phosphorylation in human A375 cells after 75 mins	B	BAO_0000219	cell-based format	Homo sapiens	None	None	A-375	None	CHEMBL5145	Serine/threonine-protein kinase B-raf	Homo sapiens	SINGLE PROTEIN	CHEMBL2331403	1	Scientific Literature	J. Med. Chem.	2013	CHEMBL3308077
CHEMBL2335891		0	399.50	0	4.73	53	COCCNC(C)c1ccc(Nc2ncc3cc(-c4ccncc4)ccc3n2)cc1	IC50	'='	49.0	nM	7.31			UO_0000065	18.30	0.33	2.58	10.16	False	CHEMBL2341125	Inhibition of BRAF V600E mutant-mediated ERK phosphorylation in human A375 cells after 75 mins	B	BAO_0000219	cell-based format	Homo sapiens	None	None	A-375	None	CHEMBL5145	Serine/threonine-protein kinase B-raf	Homo sapiens	SINGLE PROTEIN	CHEMBL2331403	1	Scientific Literature	J. Med. Chem.	2013	CHEMBL3308077
CHEMBL1096442		0	284.36	0	4.68	25	O=C1Cc2ccccc2Cc2cc(-c3ccccc3)ccc21	Inhibition						Not Active						False	CHEMBL1108236	Inhibition of B-Raf V600E mutant at 10 uM	B	BAO_0000019	assay format	Homo sapiens	None	None	None	None	CHEMBL5145	Serine/threonine-protein kinase B-raf	Homo sapiens	SINGLE PROTEIN	CHEMBL1157789	1	Scientific Literature	Bioorg. Med. Chem. Lett.	2010	None
CHEMBL1096770		0	314.39	0	4.34	17a	Nc1ccccc1Nc1ccc2c(c1)C(=O)Cc1ccccc1C2	Inhibition						Not Active						False	CHEMBL1108236	Inhibition of B-Raf V600E mutant at 10 uM	B	BAO_0000019	assay format	Homo sapiens	None	None	None	None	CHEMBL5145	Serine/threonine-protein kinase B-raf	Homo sapiens	SINGLE PROTEIN	CHEMBL1157789	1	Scientific Literature	Bioorg. Med. Chem. Lett.	2010	None
CHEMBL2335897		0	452.56	0	4.75	75	C[C@@H](NC(=O)[C@H]1CCCCN1)c1ccc(Nc2ncc3cc(-c4ccncc4)ccc3n2)cc1	IC50	'='	45.0	nM	7.35			UO_0000065	16.23	0.30	2.60	8.00	False	CHEMBL2341125	Inhibition of BRAF V600E mutant-mediated ERK phosphorylation in human A375 cells after 75 mins	B	BAO_0000219	cell-based format	Homo sapiens	None	None	A-375	None	CHEMBL5145	Serine/threonine-protein kinase B-raf	Homo sapiens	SINGLE PROTEIN	CHEMBL2331403	1	Scientific Literature	J. Med. Chem.	2013	CHEMBL3308077
CHEMBL2335886		0	372.43	0	4.46	67	COCCOc1ccc(Nc2ncc3cc(-c4ccncc4)ccc3n2)cc1	IC50	'='	970.0	nM	6.01			UO_0000065	16.15	0.29	1.55	8.69	False	CHEMBL2341125	Inhibition of BRAF V600E mutant-mediated ERK phosphorylation in human A375 cells after 75 mins	B	BAO_0000219	cell-based format	Homo sapiens	None	None	A-375	None	CHEMBL5145	Serine/threonine-protein kinase B-raf	Homo sapiens	SINGLE PROTEIN	CHEMBL2331403	1	Scientific Literature	J. Med. Chem.	2013	CHEMBL3308077
CHEMBL2335900		0	452.56	0	4.61	78	C[C@@H](NC(=O)[C@H]1CCCNC1)c1ccc(Nc2ncc3cc(-c4ccncc4)ccc3n2)cc1	IC50	'='	256.0	nM	6.59			UO_0000065	14.57	0.26	1.98	7.18	True	CHEMBL2341126	Inhibition of human recombinant N-terminus His-tagged BRAF V600E mutant expressed in Sf9 cells coexpressing CDC37 using biotinylated MEK as substrate and MgCl2 incubated for 20 mins prior to MgCl2 addition measured after 1 hr in presence of 10 uM ATP	B	BAO_0000219	cell-based format	Homo sapiens	None	None	Sf9	None	CHEMBL5145	Serine/threonine-protein kinase B-raf	Homo sapiens	SINGLE PROTEIN	CHEMBL2331403	1	Scientific Literature	J. Med. Chem.	2013	CHEMBL3308860
CHEMBL2335887		0	399.45	0	4.41	68	COCCC(=O)Nc1ccc(Nc2ncc3cc(-c4ccncc4)ccc3n2)cc1	IC50	'='	150.0	nM	6.82			UO_0000065	17.08	0.31	2.41	7.66	True	CHEMBL2341126	Inhibition of human recombinant N-terminus His-tagged BRAF V600E mutant expressed in Sf9 cells coexpressing CDC37 using biotinylated MEK as substrate and MgCl2 incubated for 20 mins prior to MgCl2 addition measured after 1 hr in presence of 10 uM ATP	B	BAO_0000219	cell-based format	Homo sapiens	None	None	Sf9	None	CHEMBL5145	Serine/threonine-protein kinase B-raf	Homo sapiens	SINGLE PROTEIN	CHEMBL2331403	1	Scientific Literature	J. Med. Chem.	2013	CHEMBL3308860
CHEMBL2335874		0	400.44	0	3.21	33	COCCNC(=O)c1ccc(Nc2ncc3cc(-c4cncnc4)ccc3n2)cc1	IC50	'='	777.0	nM	6.11			UO_0000065	15.26	0.28	2.90	5.99	True	CHEMBL2341126	Inhibition of human recombinant N-terminus His-tagged BRAF V600E mutant expressed in Sf9 cells coexpressing CDC37 using biotinylated MEK as substrate and MgCl2 incubated for 20 mins prior to MgCl2 addition measured after 1 hr in presence of 10 uM ATP	B	BAO_0000219	cell-based format	Homo sapiens	None	None	Sf9	None	CHEMBL5145	Serine/threonine-protein kinase B-raf	Homo sapiens	SINGLE PROTEIN	CHEMBL2331403	1	Scientific Literature	J. Med. Chem.	2013	CHEMBL3308860
CHEMBL2335867		0	413.48	0	4.12	26	COCCNC(=O)c1ccc(Nc2ncc3cc(-c4ccncc4C)ccc3n2)cc1	IC50	'='	132.0	nM	6.88			UO_0000065	16.64	0.30	2.76	7.73	True	CHEMBL2341126	Inhibition of human recombinant N-terminus His-tagged BRAF V600E mutant expressed in Sf9 cells coexpressing CDC37 using biotinylated MEK as substrate and MgCl2 incubated for 20 mins prior to MgCl2 addition measured after 1 hr in presence of 10 uM ATP	B	BAO_0000219	cell-based format	Homo sapiens	None	None	Sf9	None	CHEMBL5145	Serine/threonine-protein kinase B-raf	Homo sapiens	SINGLE PROTEIN	CHEMBL2331403	1	Scientific Literature	J. Med. Chem.	2013	CHEMBL3308860
CHEMBL374060	GW439255X	0	325.41	0	4.53	GW439255X	Cc1cc(O)cc(C)c1/C=C/c1cncc(C(=O)OC(C)(C)C)c1	Inhibition	'='	7.71	%				UO_0000187					False	CHEMBL1962311	GSK_PKIS: BRAF mean inhibition at 1 uM [Nanosyn]	B	BAO_0000357	single protein format	None	None	None	None	None	CHEMBL5145	Serine/threonine-protein kinase B-raf	Homo sapiens	SINGLE PROTEIN	CHEMBL1961873	16	GSK Published Kinase Inhibitor Set			None
CHEMBL66292	PYRAZOLOPYRIMIDINE 2	0	422.47	0	2.67	GW811168X	COc1cccc(-n2ncc3c(N/N=C/c4ccc(S(C)(=O)=O)cc4)ncnc32)c1	Inhibition	'='	7.5	%				UO_0000187					False	CHEMBL1962310	GSK_PKIS: BRAF mean inhibition at 0.1 uM [Nanosyn]	B	BAO_0000357	single protein format	None	None	None	None	None	CHEMBL5145	Serine/threonine-protein kinase B-raf	Homo sapiens	SINGLE PROTEIN	CHEMBL1961873	16	GSK Published Kinase Inhibitor Set			None
CHEMBL66292	PYRAZOLOPYRIMIDINE 2	0	422.47	0	2.67	GW811168X	COc1cccc(-n2ncc3c(N/N=C/c4ccc(S(C)(=O)=O)cc4)ncnc32)c1	Inhibition	'='	8.25	%				UO_0000187					False	CHEMBL1962312	GSK_PKIS: BRAF (V599E mutant) mean inhibition at 0.1 uM [Nanosyn]	B	BAO_0000357	single protein format	None	None	None	None	None	CHEMBL5145	Serine/threonine-protein kinase B-raf	Homo sapiens	SINGLE PROTEIN	CHEMBL1961873	16	GSK Published Kinase Inhibitor Set			None
CHEMBL365248	GW810372X	0	402.34	0	3.84	GW810372X	COc1ccc2c(-c3ccnc(Nc4cccc(OC(F)(F)F)c4)n3)cnn2n1	Inhibition	'='	6.12	%				UO_0000187					False	CHEMBL1962313	GSK_PKIS: BRAF (V599E mutant) mean inhibition at 1 uM [Nanosyn]	B	BAO_0000357	single protein format	None	None	None	None	None	CHEMBL5145	Serine/threonine-protein kinase B-raf	Homo sapiens	SINGLE PROTEIN	CHEMBL1961873	16	GSK Published Kinase Inhibitor Set			None
CHEMBL231623	GSK-620503A	0	307.33	0	3.24	GSK620503A	NC(=O)c1cc(-c2ccc(F)cc2)cc(-c2ccncc2)c1N	Inhibition	'='	6.39	%				UO_0000187					False	CHEMBL1962310	GSK_PKIS: BRAF mean inhibition at 0.1 uM [Nanosyn]	B	BAO_0000357	single protein format	None	None	None	None	None	CHEMBL5145	Serine/threonine-protein kinase B-raf	Homo sapiens	SINGLE PROTEIN	CHEMBL1961873	16	GSK Published Kinase Inhibitor Set			None
CHEMBL1909357	GW410563A	0	347.80	0	3.40	GW410563A	COc1cc2ncnc(Nc3ccc(C)c(O)c3)c2cc1OC.Cl	Inhibition	'='	7.72	%				UO_0000187					False	CHEMBL1962312	GSK_PKIS: BRAF (V599E mutant) mean inhibition at 0.1 uM [Nanosyn]	B	BAO_0000357	single protein format	None	None	None	None	None	CHEMBL5145	Serine/threonine-protein kinase B-raf	Homo sapiens	SINGLE PROTEIN	CHEMBL1961873	16	GSK Published Kinase Inhibitor Set			None
CHEMBL230911	GSK-625137A	0	289.34	0	3.10	GSK625137A	NC(=O)c1cc(-c2ccncc2)cc(-c2ccccc2)c1N	Inhibition	'='	8.42	%				UO_0000187					False	CHEMBL1962310	GSK_PKIS: BRAF mean inhibition at 0.1 uM [Nanosyn]	B	BAO_0000357	single protein format	None	None	None	None	None	CHEMBL5145	Serine/threonine-protein kinase B-raf	Homo sapiens	SINGLE PROTEIN	CHEMBL1961873	16	GSK Published Kinase Inhibitor Set			None
CHEMBL176857	GW442130X	0	502.16	2	5.48	GW442130X	COc1ccccc1-c1cc(/C=C2\C(=O)Nc3ncc(Br)cc32)cc(Br)c1O	Inhibition	'='	7.25	%				UO_0000187					False	CHEMBL1962312	GSK_PKIS: BRAF (V599E mutant) mean inhibition at 0.1 uM [Nanosyn]	B	BAO_0000357	single protein format	None	None	None	None	None	CHEMBL5145	Serine/threonine-protein kinase B-raf	Homo sapiens	SINGLE PROTEIN	CHEMBL1961873	16	GSK Published Kinase Inhibitor Set			None
CHEMBL233002		0	350.42	1	5.04	SB-814597	N#Cc1c(NC(=O)c2ccc(F)c3ccccc23)sc2c1CCCC2	Inhibition	'='	6.85	%				UO_0000187					False	CHEMBL1962312	GSK_PKIS: BRAF (V599E mutant) mean inhibition at 0.1 uM [Nanosyn]	B	BAO_0000357	single protein format	None	None	None	None	None	CHEMBL5145	Serine/threonine-protein kinase B-raf	Homo sapiens	SINGLE PROTEIN	CHEMBL1961873	16	GSK Published Kinase Inhibitor Set			None
CHEMBL230911	GSK-625137A	0	289.34	0	3.10	GSK625137A	NC(=O)c1cc(-c2ccncc2)cc(-c2ccccc2)c1N	Inhibition	'='	8.98	%				UO_0000187					False	CHEMBL1962311	GSK_PKIS: BRAF mean inhibition at 1 uM [Nanosyn]	B	BAO_0000357	single protein format	None	None	None	None	None	CHEMBL5145	Serine/threonine-protein kinase B-raf	Homo sapiens	SINGLE PROTEIN	CHEMBL1961873	16	GSK Published Kinase Inhibitor Set			None
CHEMBL373751	GSK-319347A	0	469.54	0	3.96	GSK319347A	COc1cc2ncn(-c3cc(OCc4ccccc4S(C)(=O)=O)c(C#N)s3)c2cc1OC	Inhibition	'='	4.97	%				UO_0000187					False	CHEMBL1962312	GSK_PKIS: BRAF (V599E mutant) mean inhibition at 0.1 uM [Nanosyn]	B	BAO_0000357	single protein format	None	None	None	None	None	CHEMBL5145	Serine/threonine-protein kinase B-raf	Homo sapiens	SINGLE PROTEIN	CHEMBL1961873	16	GSK Published Kinase Inhibitor Set			None
CHEMBL1834041		0	294.31	0	2.90	4	Cc1ccc(/C=C/c2nc(N)nc(-c3ccccc3O)n2)o1	Kd	'='	20000.0	nM	4.70			UO_0000065	15.97	0.29	1.80	4.79	False	CHEMBL1839594	Inhibition of BRAF	B	BAO_0000357	single protein format	None	None	None	None	None	CHEMBL5145	Serine/threonine-protein kinase B-raf	Homo sapiens	SINGLE PROTEIN	CHEMBL1833808	1	Scientific Literature	Bioorg. Med. Chem. Lett.	2011	None
CHEMBL1171523		0	506.57	2	5.20	3	CCN1CCN(Cc2ccc(NC(=O)c3ccc(C)c(C#Cc4cccnc4)c3)cc2C(F)(F)F)CC1	Inhibition	'='	0.05	%				UO_0000187					False	CHEMBL1174084	Inhibition of BRAF V600E mutant at 10 uM	B	BAO_0000019	assay format	Homo sapiens	None	None	None	None	CHEMBL5145	Serine/threonine-protein kinase B-raf	Homo sapiens	SINGLE PROTEIN	CHEMBL1177794	1	Scientific Literature	Bioorg. Med. Chem. Lett.	2010	None
CHEMBL1164180		0	502.97	1	5.00	5e	CN1CCN(c2ccc(-c3cnc4c(c3)N(Cc3cc(Cl)ccc3C(F)(F)F)CCN4)cn2)CC1	Inhibition	'<'	50.0	%				UO_0000187					False	CHEMBL1168802	Inhibition of BRAF V600E mutant at 1 uM	B	BAO_0000019	assay format	Homo sapiens	None	None	None	None	CHEMBL5145	Serine/threonine-protein kinase B-raf	Homo sapiens	SINGLE PROTEIN	CHEMBL1165965	1	Scientific Literature	Bioorg. Med. Chem.	2010	None
CHEMBL1909397	GW279320X	0	364.81	0	2.06	GW279320X	Cc1cc(Cl)cc2c1NC(=O)C2=NNc1ccc(S(N)(=O)=O)cc1	Inhibition	'='	4.13	%				UO_0000187					False	CHEMBL1962310	GSK_PKIS: BRAF mean inhibition at 0.1 uM [Nanosyn]	B	BAO_0000357	single protein format	None	None	None	None	None	CHEMBL5145	Serine/threonine-protein kinase B-raf	Homo sapiens	SINGLE PROTEIN	CHEMBL1961873	16	GSK Published Kinase Inhibitor Set			None
CHEMBL1909397	GW279320X	0	364.81	0	2.06	GW279320X	Cc1cc(Cl)cc2c1NC(=O)C2=NNc1ccc(S(N)(=O)=O)cc1	Inhibition	'='	4.19	%				UO_0000187					False	CHEMBL1962312	GSK_PKIS: BRAF (V599E mutant) mean inhibition at 0.1 uM [Nanosyn]	B	BAO_0000357	single protein format	None	None	None	None	None	CHEMBL5145	Serine/threonine-protein kinase B-raf	Homo sapiens	SINGLE PROTEIN	CHEMBL1961873	16	GSK Published Kinase Inhibitor Set			None
CHEMBL3814685		0	500.50	1	4.02	28	CNS(=O)(=O)c1ccc(OCC(F)(F)F)c(Nc2ncnc3cc(OC(C)C)c(OC)cc23)c1	IC50	'='	32000.0	nM	4.50			UO_0000065	8.98	0.18	0.47	4.03	False	CHEMBL3816885	Inhibition of full-length His6-tagged BRAF V600E mutant (2 to 766 residues) (unknown origin) expressed in baculovirus system by B-Raf accelerated MEK ATPase assay	B	BAO_0000019	assay format	Homo sapiens	None	None	None	None	CHEMBL5145	Serine/threonine-protein kinase B-raf	Homo sapiens	SINGLE PROTEIN	CHEMBL3813650	1	Scientific Literature	Bioorg. Med. Chem. Lett.	2016	None
CHEMBL365072		0	258.29	0	1.65	SB-751148	CCc1nccc2c1nc(-c1nonc1N)n2CC	Inhibition	'='	1.01	%				UO_0000187					False	CHEMBL1962313	GSK_PKIS: BRAF (V599E mutant) mean inhibition at 1 uM [Nanosyn]	B	BAO_0000357	single protein format	None	None	None	None	None	CHEMBL5145	Serine/threonine-protein kinase B-raf	Homo sapiens	SINGLE PROTEIN	CHEMBL1961873	16	GSK Published Kinase Inhibitor Set			None
CHEMBL1789962	GW643971X	0	374.40	0	3.03	GW643971X	COc1cc(C=NNc2ncnc3c2cnn3Cc2ccccc2)ccc1O	Inhibition	'='	-5.44	%				UO_0000187					False	CHEMBL1962310	GSK_PKIS: BRAF mean inhibition at 0.1 uM [Nanosyn]	B	BAO_0000357	single protein format	None	None	None	None	None	CHEMBL5145	Serine/threonine-protein kinase B-raf	Homo sapiens	SINGLE PROTEIN	CHEMBL1961873	16	GSK Published Kinase Inhibitor Set			None
CHEMBL561243		0	487.41	1	5.37	29	CCOC(=O)c1cnn2c(-c3cccc(NC(=O)Nc4ccc(F)c(C(F)(F)F)c4)c3)ccnc12	IC50	'='	240.0	nM	6.62			UO_0000065	13.58	0.26	1.25	6.78	False	CHEMBL1033778	Inhibition of human recombinant B-Raf expressed in Sf9 cells assessed as inhibition of Mek1 phosphorylation	B	BAO_0000219	cell-based format	Homo sapiens	None	None	Sf9	None	CHEMBL5145	Serine/threonine-protein kinase B-raf	Homo sapiens	SINGLE PROTEIN	CHEMBL1151868	1	Scientific Literature	Bioorg. Med. Chem. Lett.	2009	CHEMBL3308860
CHEMBL3613195		0	346.42	0	1.68	1	CNS(=O)(=O)c1ccc(N(C)C)c(Nc2ncnc3[nH]ccc23)c1	IC50	'='	6.0	nM	8.22			UO_0000065	23.73	0.47	6.54	7.98	False	CHEMBL3816885	Inhibition of full-length His6-tagged BRAF V600E mutant (2 to 766 residues) (unknown origin) expressed in baculovirus system by B-Raf accelerated MEK ATPase assay	B	BAO_0000019	assay format	Homo sapiens	None	None	None	None	CHEMBL5145	Serine/threonine-protein kinase B-raf	Homo sapiens	SINGLE PROTEIN	CHEMBL3813650	1	Scientific Literature	Bioorg. Med. Chem. Lett.	2016	None
CHEMBL3813948		0	472.45	0	3.24	25	CNS(=O)(=O)c1ccc(OCC(F)(F)F)c(Nc2ncnc3cc(OC)cc(OC)c23)c1	IC50	'='	50.0	nM	7.30			UO_0000065	15.45	0.31	4.06	6.54	False	CHEMBL3816885	Inhibition of full-length His6-tagged BRAF V600E mutant (2 to 766 residues) (unknown origin) expressed in baculovirus system by B-Raf accelerated MEK ATPase assay	B	BAO_0000019	assay format	Homo sapiens	None	None	None	None	CHEMBL5145	Serine/threonine-protein kinase B-raf	Homo sapiens	SINGLE PROTEIN	CHEMBL3813650	1	Scientific Literature	Bioorg. Med. Chem. Lett.	2016	None
CHEMBL274863		0	382.44	0	2.45	SB-216385	Nc1nccc(-c2c(-c3ccc(F)cc3)ncn2CCCN2CCOCC2)n1	Inhibition	'='	6.07	%				UO_0000187					False	CHEMBL1962311	GSK_PKIS: BRAF mean inhibition at 1 uM [Nanosyn]	B	BAO_0000357	single protein format	None	None	None	None	None	CHEMBL5145	Serine/threonine-protein kinase B-raf	Homo sapiens	SINGLE PROTEIN	CHEMBL1961873	16	GSK Published Kinase Inhibitor Set			None
CHEMBL1909400		0	557.55	1	5.48	SB-284847-BT	Cc1cccc(Oc2nccc(-c3c(-c4ccc(F)cc4)ncn3C3CCNCC3)n2)c1C.O=C(O)C(F)(F)F	Inhibition	'='	6.21	%				UO_0000187					False	CHEMBL1962310	GSK_PKIS: BRAF mean inhibition at 0.1 uM [Nanosyn]	B	BAO_0000357	single protein format	None	None	None	None	None	CHEMBL5145	Serine/threonine-protein kinase B-raf	Homo sapiens	SINGLE PROTEIN	CHEMBL1961873	16	GSK Published Kinase Inhibitor Set			None
CHEMBL303687	GW829877X	0	358.41	0	3.58	GW829877X	COc1cccc(-n2ncc3c(N/N=C/c4ccc(C)cc4)ncnc32)c1	Inhibition	'='	6.08	%				UO_0000187					False	CHEMBL1962313	GSK_PKIS: BRAF (V599E mutant) mean inhibition at 1 uM [Nanosyn]	B	BAO_0000357	single protein format	None	None	None	None	None	CHEMBL5145	Serine/threonine-protein kinase B-raf	Homo sapiens	SINGLE PROTEIN	CHEMBL1961873	16	GSK Published Kinase Inhibitor Set			None
CHEMBL518968	GSK-1030061A	0	491.49	1	5.06	GSK1030061A	CNC(=O)c1sc(-n2cnc3cc(OC)c(OC)cc32)cc1OCc1ccccc1C(F)(F)F	Inhibition	'='	6.14	%				UO_0000187					False	CHEMBL1962311	GSK_PKIS: BRAF mean inhibition at 1 uM [Nanosyn]	B	BAO_0000357	single protein format	None	None	None	None	None	CHEMBL5145	Serine/threonine-protein kinase B-raf	Homo sapiens	SINGLE PROTEIN	CHEMBL1961873	16	GSK Published Kinase Inhibitor Set			None
CHEMBL1909385	GW458787A	0	565.10	2	5.35	GW458787A	CS(=O)(=O)CCNCc1ccc(-c2ccc3ncnc(Nc4ccc(OCc5ccccc5)cc4)c3c2)o1.Cl	Inhibition	'='	3.33	%				UO_0000187					False	CHEMBL1962313	GSK_PKIS: BRAF (V599E mutant) mean inhibition at 1 uM [Nanosyn]	B	BAO_0000357	single protein format	None	None	None	None	None	CHEMBL5145	Serine/threonine-protein kinase B-raf	Homo sapiens	SINGLE PROTEIN	CHEMBL1961873	16	GSK Published Kinase Inhibitor Set			None
CHEMBL14112	SB-210313	0	366.44	0	3.47	SB-210313	Fc1ccc(-c2ncn(CCCN3CCOCC3)c2-c2ccncc2)cc1	Inhibition	'='	0.29	%				UO_0000187					False	CHEMBL1962310	GSK_PKIS: BRAF mean inhibition at 0.1 uM [Nanosyn]	B	BAO_0000357	single protein format	None	None	None	None	None	CHEMBL5145	Serine/threonine-protein kinase B-raf	Homo sapiens	SINGLE PROTEIN	CHEMBL1961873	16	GSK Published Kinase Inhibitor Set			None
CHEMBL1909391	GW576924A	0	579.10	2	5.92	GW576924A	Cl.[O-][S+]1CCN(Cc2ccc(-c3ccc4ncnc(Nc5ccc(OCc6ccccc6)c(F)c5)c4c3)o2)CC1	Inhibition	'='	2.02	%				UO_0000187					False	CHEMBL1962310	GSK_PKIS: BRAF mean inhibition at 0.1 uM [Nanosyn]	B	BAO_0000357	single protein format	None	None	None	None	None	CHEMBL5145	Serine/threonine-protein kinase B-raf	Homo sapiens	SINGLE PROTEIN	CHEMBL1961873	16	GSK Published Kinase Inhibitor Set			None
CHEMBL3814609		0	452.42	0	0.82	9j	CN(C)C(=O)Oc1ccc2c(=O)n(Cc3cccc(NS(N)(=O)=O)c3F)c(=O)oc2c1	IC50	'='	840.0	nM	6.08			UO_0000065	13.43	0.27	5.26	3.95	False	CHEMBL3815521	Inhibition of N-terminal GST-tagged human BRAF/MEK1/RAF1 Y340D/Y341D double mutant measured after 2 hrs in presence of ATP by TR-FRET assay	B	BAO_0000357	single protein format	Homo sapiens	None	None	None	None	CHEMBL5145	Serine/threonine-protein kinase B-raf	Homo sapiens	SINGLE PROTEIN	CHEMBL3813666	1	Scientific Literature	Bioorg. Med. Chem.	2016	None
CHEMBL442363	GW809885X	0	373.42	0	3.36	GW809885X	COc1cccc(-n2nc(C)c3c(N/N=C(\C)c4ccncc4)ncnc32)c1	Inhibition	'='	-1.61	%				UO_0000187					False	CHEMBL1962311	GSK_PKIS: BRAF mean inhibition at 1 uM [Nanosyn]	B	BAO_0000357	single protein format	None	None	None	None	None	CHEMBL5145	Serine/threonine-protein kinase B-raf	Homo sapiens	SINGLE PROTEIN	CHEMBL1961873	16	GSK Published Kinase Inhibitor Set			None
CHEMBL198400		0	378.43	0	3.60	40	COc1ccc(OCCNc2cncc(-c3cccc(NC(C)=O)c3)n2)cc1	IC50	'='	58000.0	nM	4.24			UO_0000065	11.20	0.21	0.64	4.96	False	CHEMBL865836	Inhibitory activity against human B-RAF	B	BAO_0000357	single protein format	Homo sapiens	None	None	None	None	CHEMBL5145	Serine/threonine-protein kinase B-raf	Homo sapiens	SINGLE PROTEIN	CHEMBL1148580	1	Scientific Literature	J. Med. Chem.	2006	None
CHEMBL1794061	GW627834A	0	297.74	0	3.96	GW627834A	Cl.N#Cc1cccc(Nc2ncc(-c3ccccc3)o2)c1	Inhibition	'='	4.57	%				UO_0000187					False	CHEMBL1962313	GSK_PKIS: BRAF (V599E mutant) mean inhibition at 1 uM [Nanosyn]	B	BAO_0000357	single protein format	None	None	None	None	None	CHEMBL5145	Serine/threonine-protein kinase B-raf	Homo sapiens	SINGLE PROTEIN	CHEMBL1961873	16	GSK Published Kinase Inhibitor Set			None
CHEMBL185238	GW786460X	0	287.33	0	3.39	GW786460X	Cc1cccc(-c2n[nH]cc2-c2ccc3ncccc3n2)n1	Inhibition	'='	1.32	%				UO_0000187					False	CHEMBL1962311	GSK_PKIS: BRAF mean inhibition at 1 uM [Nanosyn]	B	BAO_0000357	single protein format	None	None	None	None	None	CHEMBL5145	Serine/threonine-protein kinase B-raf	Homo sapiens	SINGLE PROTEIN	CHEMBL1961873	16	GSK Published Kinase Inhibitor Set			None
CHEMBL372149		0	332.41	0	3.76	37	CC(=O)Nc1cccc(-c2cncc(NCCc3ccccc3)n2)c1	IC50	'='	45000.0	nM	4.35			UO_0000065	13.08	0.24	0.59	6.50	False	CHEMBL865836	Inhibitory activity against human B-RAF	B	BAO_0000357	single protein format	Homo sapiens	None	None	None	None	CHEMBL5145	Serine/threonine-protein kinase B-raf	Homo sapiens	SINGLE PROTEIN	CHEMBL1148580	1	Scientific Literature	J. Med. Chem.	2006	None
CHEMBL200889		0	342.83	0	3.73	8	CC(C)(CN)c1nc(-c2ccc(Cl)c(O)c2)c(-c2ccncc2)[nH]1	IC50	'='	6.0	nM	8.22			UO_0000065	23.98	0.47	4.49	9.36	False	CHEMBL869911	Inhibition bRaf kinase activity	B	BAO_0000357	single protein format	Homo sapiens	None	None	None	None	CHEMBL5145	Serine/threonine-protein kinase B-raf	Homo sapiens	SINGLE PROTEIN	CHEMBL1147772	1	Scientific Literature	Bioorg. Med. Chem. Lett.	2006	None
CHEMBL1934513		0	375.84	0	2.97	21	NC(=O)c1sc2nc(NC3CC3)nc(-c3cc(O)cc(Cl)c3)c2c1N	IC50	'='	25.0	nM	7.60			UO_0000065	20.23	0.42	4.63	5.98	False	CHEMBL1937976	Inhibition of B-Raf in human A375 cells assessed as inhibition of phosphorylation of MEK1/2 by meso scale assay	B	BAO_0000219	cell-based format	Homo sapiens	None	None	A-375	None	CHEMBL5145	Serine/threonine-protein kinase B-raf	Homo sapiens	SINGLE PROTEIN	CHEMBL1933025	1	Scientific Literature	Bioorg. Med. Chem. Lett.	2012	CHEMBL3308077
CHEMBL188048		0	216.20	0	0.60	SB-736290	Cn1c(-c2nonc2N)nc2cnccc21	Inhibition	'='	4.15	%				UO_0000187					False	CHEMBL1962310	GSK_PKIS: BRAF mean inhibition at 0.1 uM [Nanosyn]	B	BAO_0000357	single protein format	None	None	None	None	None	CHEMBL5145	Serine/threonine-protein kinase B-raf	Homo sapiens	SINGLE PROTEIN	CHEMBL1961873	16	GSK Published Kinase Inhibitor Set			None
CHEMBL200320		0	376.85	0	4.62	7	NCc1ccc(-c2nc(-c3ccc(Cl)c(O)c3)c(-c3ccncc3)[nH]2)cc1	Kd	'='	5.3	nM	8.28			UO_0000065	21.96	0.42	3.66	9.42	False	CHEMBL869914	Binding affinity at bRaf kinase in fluorescent ligand displacement assay	B	BAO_0000357	single protein format	Homo sapiens	None	None	None	None	CHEMBL5145	Serine/threonine-protein kinase B-raf	Homo sapiens	SINGLE PROTEIN	CHEMBL1147772	1	Scientific Literature	Bioorg. Med. Chem. Lett.	2006	None
CHEMBL200118		0	271.71	0	3.50	6	Oc1cc(-c2[nH]cnc2-c2ccncc2)ccc1Cl	Kd	'='	39.0	nM	7.41			UO_0000065	27.27	0.53	3.91	11.99	False	CHEMBL869914	Binding affinity at bRaf kinase in fluorescent ligand displacement assay	B	BAO_0000357	single protein format	Homo sapiens	None	None	None	None	CHEMBL5145	Serine/threonine-protein kinase B-raf	Homo sapiens	SINGLE PROTEIN	CHEMBL1147772	1	Scientific Literature	Bioorg. Med. Chem. Lett.	2006	None
CHEMBL1957502		0	377.41	0	1.47	25b	CNC(=O)c1cn2cc(-c3cccc4[nH]ncc34)nc(N3CCOCC3)c2n1	Inhibition	'='	50.0	%				UO_0000187					False	CHEMBL1959602	Inhibition of BRAF V600E mutant at 5 to 10 uM	B	BAO_0000019	assay format	Homo sapiens	None	None	None	None	CHEMBL5145	Serine/threonine-protein kinase B-raf	Homo sapiens	SINGLE PROTEIN	CHEMBL1955823	1	Scientific Literature	Bioorg. Med. Chem. Lett.	2012	None
CHEMBL185238	GW786460X	0	287.33	0	3.39	GW786460X	Cc1cccc(-c2n[nH]cc2-c2ccc3ncccc3n2)n1	Inhibition	'='	0.26	%				UO_0000187					False	CHEMBL1962312	GSK_PKIS: BRAF (V599E mutant) mean inhibition at 0.1 uM [Nanosyn]	B	BAO_0000357	single protein format	None	None	None	None	None	CHEMBL5145	Serine/threonine-protein kinase B-raf	Homo sapiens	SINGLE PROTEIN	CHEMBL1961873	16	GSK Published Kinase Inhibitor Set			None
CHEMBL517507	GW782912X	0	362.47	0	4.08	GW782912X	Cc1ccc(C(=O)NC2CCC2)cc1-c1ccc(C(=O)NCC2CC2)cc1	Inhibition	'='	3.62	%				UO_0000187					False	CHEMBL1962313	GSK_PKIS: BRAF (V599E mutant) mean inhibition at 1 uM [Nanosyn]	B	BAO_0000357	single protein format	None	None	None	None	None	CHEMBL5145	Serine/threonine-protein kinase B-raf	Homo sapiens	SINGLE PROTEIN	CHEMBL1961873	16	GSK Published Kinase Inhibitor Set			None
CHEMBL185710		0	230.23	0	1.08	SB-738561	CCn1c(-c2nonc2N)nc2ccncc21	Inhibition	'='	2.33	%				UO_0000187					False	CHEMBL1962311	GSK_PKIS: BRAF mean inhibition at 1 uM [Nanosyn]	B	BAO_0000357	single protein format	None	None	None	None	None	CHEMBL5145	Serine/threonine-protein kinase B-raf	Homo sapiens	SINGLE PROTEIN	CHEMBL1961873	16	GSK Published Kinase Inhibitor Set			None
CHEMBL1950881		0	450.30	0	4.68	17	CNC(=O)c1cc(Oc2ccc3nc(Nc4ccccc4Br)ncc3c2)ccn1	EC50	'>'	10000.0	nM				UO_0000065					False	CHEMBL1953549	Inhibition of Braf V600E mutant-mediated Erk phosphorylation in human SK-MEL-28 cells after 4 hrs by Western blot analysis	B	BAO_0000219	cell-based format	Homo sapiens	None	None	SK-MEL-28	None	CHEMBL5145	Serine/threonine-protein kinase B-raf	Homo sapiens	SINGLE PROTEIN	CHEMBL1949510	1	Scientific Literature	Bioorg. Med. Chem. Lett.	2012	CHEMBL3308494
CHEMBL271843	GW275944X	0	330.37	0	1.41	GW275944X	Cc1ccc2c(c1)/C(=N/Nc1ccc(S(N)(=O)=O)cc1)C(=O)N2	Inhibition	'='	3.31	%				UO_0000187					False	CHEMBL1962311	GSK_PKIS: BRAF mean inhibition at 1 uM [Nanosyn]	B	BAO_0000357	single protein format	None	None	None	None	None	CHEMBL5145	Serine/threonine-protein kinase B-raf	Homo sapiens	SINGLE PROTEIN	CHEMBL1961873	16	GSK Published Kinase Inhibitor Set			None
CHEMBL1794061	GW627834A	0	297.74	0	3.96	GW627834A	Cl.N#Cc1cccc(Nc2ncc(-c3ccccc3)o2)c1	Inhibition	'='	3.08	%				UO_0000187					False	CHEMBL1962310	GSK_PKIS: BRAF mean inhibition at 0.1 uM [Nanosyn]	B	BAO_0000357	single protein format	None	None	None	None	None	CHEMBL5145	Serine/threonine-protein kinase B-raf	Homo sapiens	SINGLE PROTEIN	CHEMBL1961873	16	GSK Published Kinase Inhibitor Set			None
CHEMBL188426	GW807982X	0	430.39	0	4.36	GW807982X	CCOc1ccc2c(-c3ccnc(Nc4cc(OC)cc(C(F)(F)F)c4)n3)cnn2n1	Inhibition	'='	1.03	%				UO_0000187					False	CHEMBL1962313	GSK_PKIS: BRAF (V599E mutant) mean inhibition at 1 uM [Nanosyn]	B	BAO_0000357	single protein format	None	None	None	None	None	CHEMBL5145	Serine/threonine-protein kinase B-raf	Homo sapiens	SINGLE PROTEIN	CHEMBL1961873	16	GSK Published Kinase Inhibitor Set			None
CHEMBL1909374	GW709042A	0	585.95	2	7.41	GW709042A	Cl.O=C(Nc1ccc(Oc2ccc3[nH]c(NC(=O)c4ccccc4)nc3c2)cc1)Nc1cc(C(F)(F)F)ccc1F	Inhibition	'='	4.48	%				UO_0000187					False	CHEMBL1962310	GSK_PKIS: BRAF mean inhibition at 0.1 uM [Nanosyn]	B	BAO_0000357	single protein format	None	None	None	None	None	CHEMBL5145	Serine/threonine-protein kinase B-raf	Homo sapiens	SINGLE PROTEIN	CHEMBL1961873	16	GSK Published Kinase Inhibitor Set			None
CHEMBL205158	GW695874X	0	427.51	0	3.91	GW695874X	c1ccc(-c2n[nH]cc2-c2ccnc(-c3ccc(OCCN4CCOCC4)cc3)c2)nc1	Inhibition	'='	-2.83	%				UO_0000187					False	CHEMBL1962311	GSK_PKIS: BRAF mean inhibition at 1 uM [Nanosyn]	B	BAO_0000357	single protein format	None	None	None	None	None	CHEMBL5145	Serine/threonine-protein kinase B-raf	Homo sapiens	SINGLE PROTEIN	CHEMBL1961873	16	GSK Published Kinase Inhibitor Set			None
CHEMBL1934497		0	394.29	0	3.92	5	NC(=O)c1sc2nc(NC3CC3)nc(-c3ccc(Cl)c(Cl)c3)c2c1N	IC50	'='	4740.0	nM	5.32			UO_0000065	13.50	0.29	1.40	4.98	False	CHEMBL1937976	Inhibition of B-Raf in human A375 cells assessed as inhibition of phosphorylation of MEK1/2 by meso scale assay	B	BAO_0000219	cell-based format	Homo sapiens	None	None	A-375	None	CHEMBL5145	Serine/threonine-protein kinase B-raf	Homo sapiens	SINGLE PROTEIN	CHEMBL1933025	1	Scientific Literature	Bioorg. Med. Chem. Lett.	2012	CHEMBL3308077
CHEMBL1934498		0	339.21	0	3.35	6	NC(=O)c1sc2ncnc(-c3ccc(Cl)c(Cl)c3)c2c1N	IC50	'='	507.0	nM	6.29			UO_0000065	18.56	0.41	2.94	6.63	False	CHEMBL1937974	Inhibition of B-Raf V600E mutant preincubated for 15 mins before ATP addition measured after 60 mins by scintillation counting	B	BAO_0000019	assay format	Homo sapiens	None	None	None	None	CHEMBL5145	Serine/threonine-protein kinase B-raf	Homo sapiens	SINGLE PROTEIN	CHEMBL1933025	1	Scientific Literature	Bioorg. Med. Chem. Lett.	2012	None
CHEMBL188240		0	274.28	0	1.48	SB-737198	CCOc1nccc2c1nc(-c1nonc1N)n2CC	Inhibition	'='	2.64	%				UO_0000187					False	CHEMBL1962311	GSK_PKIS: BRAF mean inhibition at 1 uM [Nanosyn]	B	BAO_0000357	single protein format	None	None	None	None	None	CHEMBL5145	Serine/threonine-protein kinase B-raf	Homo sapiens	SINGLE PROTEIN	CHEMBL1961873	16	GSK Published Kinase Inhibitor Set			None
CHEMBL2336802		0	468.53	1	5.74	1t	CN(C)CCOc1ccc(-c2nc(-c3ccc4c(O)c(F)ccc4c3)c(-c3ccncc3)[nH]2)cc1	IC50	'='	29.0	nM	7.54			UO_0000065	16.09	0.29	1.80	10.15	False	CHEMBL2339267	Inhibition of human recombinant N-terminal His-tagged BRAF V600E mutant expressed in Sf9 cells using GST-tagged MEK1 and ATP as substrate incubated for 10 mins prior to ATP addition measured after 45 mins by DELFIA assay	B	BAO_0000219	cell-based format	Homo sapiens	None	None	Sf9	None	CHEMBL5145	Serine/threonine-protein kinase B-raf	Homo sapiens	SINGLE PROTEIN	CHEMBL2331450	1	Scientific Literature	Bioorg. Med. Chem.	2013	CHEMBL3308860
CHEMBL1909383	GW784307A	0	494.99	0	2.56	GW784307A	COc1cccc(-n2ncc3c(N/N=C/c4ccc(C(=O)NCCN(C)C)cc4)ncnc32)c1.Cl	Inhibition	'='	9.71	%				UO_0000187					False	CHEMBL1962312	GSK_PKIS: BRAF (V599E mutant) mean inhibition at 0.1 uM [Nanosyn]	B	BAO_0000357	single protein format	None	None	None	None	None	CHEMBL5145	Serine/threonine-protein kinase B-raf	Homo sapiens	SINGLE PROTEIN	CHEMBL1961873	16	GSK Published Kinase Inhibitor Set			None
CHEMBL3745885		0	467.46	0	3.66	7ao; ON1231320	Cn1c(=O)c(S(=O)(=O)c2ccc(F)cc2F)cc2cnc(Nc3ccc4[nH]ccc4c3)nc21	IC50	'>'	10000.0	nM				UO_0000065					False	CHEMBL3748632	Inhibition of human BRAF using MEK1 as substrate	B	BAO_0000357	single protein format	Homo sapiens	None	None	None	None	CHEMBL5145	Serine/threonine-protein kinase B-raf	Homo sapiens	SINGLE PROTEIN	CHEMBL3745707	1	Scientific Literature	Bioorg. Med. Chem.	2016	None
CHEMBL3799996		0	488.48	0	2.43	6h	O=S(=O)(Nc1ccc(F)c(Nc2ncccc2-c2ncnc3[nH]cnc23)c1F)N1CCOCC1	IC50	'='	102.0	nM	6.99			UO_0000065	14.31	0.28	4.56	5.07	False	CHEMBL3804126	Inhibition of wild type B-Raf (unknown origin) assessed as MEK1 phosphorylation using MEK1-Avitag as substrate after 1 hr by HTRF assay	B	BAO_0000357	single protein format	Homo sapiens	None	None	None	None	CHEMBL5145	Serine/threonine-protein kinase B-raf	Homo sapiens	SINGLE PROTEIN	CHEMBL3797029	1	Scientific Literature	Bioorg. Med. Chem.	2016	None
CHEMBL3798423		0	497.46	0	4.38	4d	O=S(=O)(Nc1ccc(F)c(Nc2ncccc2-c2ncnc3[nH]cnc23)c1F)c1ccc(F)cc1	IC50	'='	36.0	nM	7.44			UO_0000065	14.96	0.29	3.06	5.93	False	CHEMBL3804127	Inhibition of B-Raf V600E mutant (unknown origin) assessed as MEK1 phosphorylation using MEK1-Avitag as substrate after 1 hr by HTRF assay	B	BAO_0000357	single protein format	Homo sapiens	None	None	None	None	CHEMBL5145	Serine/threonine-protein kinase B-raf	Homo sapiens	SINGLE PROTEIN	CHEMBL3797029	1	Scientific Literature	Bioorg. Med. Chem.	2016	None
CHEMBL200172		0	327.82	0	4.80	3	CC(C)(C)c1nc(-c2ccc(Cl)c(O)c2)c(-c2ccncc2)[nH]1	IC50	'='	12.0	nM	7.92			UO_0000065	24.16	0.47	3.12	12.82	False	CHEMBL869911	Inhibition bRaf kinase activity	B	BAO_0000357	single protein format	Homo sapiens	None	None	None	None	CHEMBL5145	Serine/threonine-protein kinase B-raf	Homo sapiens	SINGLE PROTEIN	CHEMBL1147772	1	Scientific Literature	Bioorg. Med. Chem. Lett.	2006	None
CHEMBL373011		0	347.81	1	5.16	2	Oc1cc(-c2nc(-c3ccccc3)[nH]c2-c2ccncc2)ccc1Cl	IC50	'='	10.0	nM	8.00			UO_0000065	23.00	0.44	2.84	12.94	True	CHEMBL869911	Inhibition bRaf kinase activity	B	BAO_0000357	single protein format	Homo sapiens	None	None	None	None	CHEMBL5145	Serine/threonine-protein kinase B-raf	Homo sapiens	SINGLE PROTEIN	CHEMBL1147772	1	Scientific Literature	Bioorg. Med. Chem. Lett.	2006	None
CHEMBL371952		0	337.77	0	4.76	5	Oc1cc(-c2[nH]c(-c3ccco3)nc2-c2ccncc2)ccc1Cl	Kd	'='	4.2	nM	8.38			UO_0000065	24.80	0.48	3.62	11.18	False	CHEMBL869914	Binding affinity at bRaf kinase in fluorescent ligand displacement assay	B	BAO_0000357	single protein format	Homo sapiens	None	None	None	None	CHEMBL5145	Serine/threonine-protein kinase B-raf	Homo sapiens	SINGLE PROTEIN	CHEMBL1147772	1	Scientific Literature	Bioorg. Med. Chem. Lett.	2006	None
CHEMBL1934649		0	559.57	2	4.89	36	CC(C)(CO)Nc1nc(-c2cccc(NC(=O)Nc3ccc(C(F)(F)F)cc3)c2)c2c(N)c(C(N)=O)sc2n1	IC50	'='	1540.0	nM	5.81			UO_0000065	10.39	0.20	0.92	3.45	False	CHEMBL1937976	Inhibition of B-Raf in human A375 cells assessed as inhibition of phosphorylation of MEK1/2 by meso scale assay	B	BAO_0000219	cell-based format	Homo sapiens	None	None	A-375	None	CHEMBL5145	Serine/threonine-protein kinase B-raf	Homo sapiens	SINGLE PROTEIN	CHEMBL1933025	1	Scientific Literature	Bioorg. Med. Chem. Lett.	2012	CHEMBL3308077
CHEMBL477978	GW782907X	0	390.53	0	4.86	GW782907X	Cc1ccc(C(=O)NC2CCCCC2)cc1-c1ccc(C(=O)NCC2CC2)cc1	Inhibition	'='	3.15	%				UO_0000187					False	CHEMBL1962312	GSK_PKIS: BRAF (V599E mutant) mean inhibition at 0.1 uM [Nanosyn]	B	BAO_0000357	single protein format	None	None	None	None	None	CHEMBL5145	Serine/threonine-protein kinase B-raf	Homo sapiens	SINGLE PROTEIN	CHEMBL1961873	16	GSK Published Kinase Inhibitor Set			None
CHEMBL3582393		0	425.42	0	3.14	3l	Cc1n[nH]c2ncc(C#Cc3c(F)ccc(NS(=O)(=O)c4cccnc4)c3F)cc12	IC50	'='	25.0	nM	7.60			UO_0000065	17.87	0.35	4.46	7.55	False	CHEMBL3584220	Inhibition of human recombinant B-Raf V600E mutant by FRET-based Z'-lyte assay	B	BAO_0000357	single protein format	Homo sapiens	None	None	None	None	CHEMBL5145	Serine/threonine-protein kinase B-raf	Homo sapiens	SINGLE PROTEIN	CHEMBL3580536	1	Scientific Literature	ACS Med. Chem. Lett.	2015	None
CHEMBL1398985		0	304.33	0	2.95	a17	CCOC(=O)c1sc(NC(=O)c2ccco2)c(C#N)c1C	Inhibition						Not Active						False	CHEMBL2394196	Inhibition of BRAF V600E mutant (unknown origin) assessed as inhibition of MEK phosphorylation at 2 uM by ELISA relative to control	B	BAO_0000019	assay format	Homo sapiens	None	None	None	None	CHEMBL5145	Serine/threonine-protein kinase B-raf	Homo sapiens	SINGLE PROTEIN	CHEMBL2390888	1	Scientific Literature	Bioorg. Med. Chem. Lett.	2013	None
CHEMBL2392601		0	471.51	0	3.79	b42	CCCS(=O)(=O)Nc1cc(F)c(C(=O)Nc2sc(C(=O)OCC)c(C)c2C#N)c(F)c1	Inhibition	'='	34.0	%				UO_0000187					False	CHEMBL2394194	Inhibition of BRAF V600E mutant (unknown origin) assessed as inhibition of MEK phosphorylation at 1 uM by ELISA relative to control	B	BAO_0000019	assay format	Homo sapiens	None	None	None	None	CHEMBL5145	Serine/threonine-protein kinase B-raf	Homo sapiens	SINGLE PROTEIN	CHEMBL2390888	1	Scientific Literature	Bioorg. Med. Chem. Lett.	2013	None
CHEMBL1078665		0	477.35	0	4.89	19	Cc1cc(OCc2ccc(F)cc2F)c(Br)c(=O)n1Cc1ccc(CN(C)C)cc1	Inhibition	'<'	50.0	%				UO_0000187					False	CHEMBL1102606	Inhibition of B-Raf at 10 uM	B	BAO_0000357	single protein format	None	None	None	None	None	CHEMBL5145	Serine/threonine-protein kinase B-raf	Homo sapiens	SINGLE PROTEIN	CHEMBL1154277	1	Scientific Literature	Bioorg. Med. Chem. Lett.	2009	None
CHEMBL1092465		0	475.90	0	4.84	1j	Cc1cc(NC(=O)Nc2ccc(Oc3ccnc4[nH]c(=O)[nH]c34)cc2)n(-c2ccc(Cl)cc2)n1	IC50	'='	290.0	nM	6.54			UO_0000065	13.74	0.26	1.70	5.04	False	CHEMBL1104357	Inhibition of human BRAF V600E mutant expressed in baculovirus system	B	BAO_0000019	assay format	Homo sapiens	None	None	None	None	CHEMBL5145	Serine/threonine-protein kinase B-raf	Homo sapiens	SINGLE PROTEIN	CHEMBL1156296	1	Scientific Literature	J. Med. Chem.	2010	None
CHEMBL1089705		0	519.51	2	5.45	1f	CC(C)(C)c1cc(NC(=O)Nc2ccc(Oc3ccnc4[nH]c(=O)[nH]c34)cc2)n(-c2ccc(F)cc2F)n1	IC50	'='	104.0	nM	6.98			UO_0000065	13.44	0.25	1.53	5.38	False	CHEMBL1104357	Inhibition of human BRAF V600E mutant expressed in baculovirus system	B	BAO_0000019	assay format	Homo sapiens	None	None	None	None	CHEMBL5145	Serine/threonine-protein kinase B-raf	Homo sapiens	SINGLE PROTEIN	CHEMBL1156296	1	Scientific Literature	J. Med. Chem.	2010	None
CHEMBL1089704		0	484.52	0	4.57	1d	CC(C)(C)c1cc(NC(=O)Nc2ccc(Oc3ccnc4[nH]c(=O)[nH]c34)cc2)n(-c2ccccn2)n1	IC50	'='	210.0	nM	6.68			UO_0000065	13.78	0.25	2.11	4.68	False	CHEMBL1104357	Inhibition of human BRAF V600E mutant expressed in baculovirus system	B	BAO_0000019	assay format	Homo sapiens	None	None	None	None	CHEMBL5145	Serine/threonine-protein kinase B-raf	Homo sapiens	SINGLE PROTEIN	CHEMBL1156296	1	Scientific Literature	J. Med. Chem.	2010	None
CHEMBL3798635		0	417.40	0	2.81	5a	CS(=O)(=O)Nc1ccc(F)c(Nc2ncccc2-c2ncnc3[nH]cnc23)c1F	IC50	'='	360.0	nM	6.44			UO_0000065	15.44	0.30	3.63	5.13	False	CHEMBL3804127	Inhibition of B-Raf V600E mutant (unknown origin) assessed as MEK1 phosphorylation using MEK1-Avitag as substrate after 1 hr by HTRF assay	B	BAO_0000357	single protein format	Homo sapiens	None	None	None	None	CHEMBL5145	Serine/threonine-protein kinase B-raf	Homo sapiens	SINGLE PROTEIN	CHEMBL3797029	1	Scientific Literature	Bioorg. Med. Chem.	2016	None
CHEMBL3764798		0	604.59	1	4.54	10d	Cc1cncn1-c1cc(C(=O)Nc2cccc(CNc3ccc4c(C(=O)N[C@@H](C)C(N)=O)[nH]nc4c3)c2)cc(C(F)(F)F)c1	IC50	'='	9450.0	nM	5.03			UO_0000065	8.31	0.16	0.48	3.14	False	CHEMBL3768040	Inhibition of BRAF (unknown origin)	B	BAO_0000357	single protein format	Homo sapiens	None	None	None	None	CHEMBL5145	Serine/threonine-protein kinase B-raf	Homo sapiens	SINGLE PROTEIN	CHEMBL3763132	1	Scientific Literature	Bioorg. Med. Chem. Lett.	2016	None
CHEMBL1524400		0	356.39	0	3.84	2	NC(=O)c1ccc(Nc2nnc(-c3ccc(O)cc3)c3ccccc23)cc1	Inhibition	'='	12.0	%				UO_0000187					False	CHEMBL1839593	Inhibition of BRAF at 50 uM relative to control	B	BAO_0000357	single protein format	None	None	None	None	None	CHEMBL5145	Serine/threonine-protein kinase B-raf	Homo sapiens	SINGLE PROTEIN	CHEMBL1833808	1	Scientific Literature	Bioorg. Med. Chem. Lett.	2011	None
CHEMBL3763692		0	636.92	2	8.12	18i	O=C(Nc1cccc(-c2cnc3c(NC(=O)c4ccc(F)c(C(F)(F)F)c4)nccn23)c1)Nc1ccc(Cl)c(C(F)(F)F)c1	IC50	'='	5010.0	nM	5.30			UO_0000065	8.32	0.16	-2.82	5.28	False	CHEMBL3768995	Inhibition of B-Raf V600E mutant (unknown origin) using MEK1 K97M as substrate preincubated for 90 mins followed by substrate addition measured after 1 hr by fluorescence polarization assay	B	BAO_0000357	single protein format	Homo sapiens	None	None	None	None	CHEMBL5145	Serine/threonine-protein kinase B-raf	Homo sapiens	SINGLE PROTEIN	CHEMBL3763041	1	Scientific Literature	Eur. J. Med. Chem.	2016	None
CHEMBL1794062	GW577921A	0	302.76	0	4.09	GW577921A	COc1ccccc1Nc1ncc(-c2ccccc2)o1.Cl	Inhibition	'='	3.58	%				UO_0000187					False	CHEMBL1962313	GSK_PKIS: BRAF (V599E mutant) mean inhibition at 1 uM [Nanosyn]	B	BAO_0000357	single protein format	None	None	None	None	None	CHEMBL5145	Serine/threonine-protein kinase B-raf	Homo sapiens	SINGLE PROTEIN	CHEMBL1961873	16	GSK Published Kinase Inhibitor Set			None
CHEMBL506414	GW684626B	0	467.98	1	7.53	GW684626B	Fc1cccc(COc2ccc(Nc3ncnc4sc(-c5cccs5)cc34)cc2Cl)c1	Inhibition	'='	1.65	%				UO_0000187					False	CHEMBL1962313	GSK_PKIS: BRAF (V599E mutant) mean inhibition at 1 uM [Nanosyn]	B	BAO_0000357	single protein format	None	None	None	None	None	CHEMBL5145	Serine/threonine-protein kinase B-raf	Homo sapiens	SINGLE PROTEIN	CHEMBL1961873	16	GSK Published Kinase Inhibitor Set			None
CHEMBL1090705		0	499.60	1	5.53	2ae	CC(C)(C)c1cc(NC(=O)Nc2ccc(Sc3ccnc4[nH]c(=O)[nH]c34)cc2)n(-c2ccccc2)n1	IC50	'='	215.0	nM	6.67			UO_0000065	13.35	0.25	1.14	5.53	False	CHEMBL1104357	Inhibition of human BRAF V600E mutant expressed in baculovirus system	B	BAO_0000019	assay format	Homo sapiens	None	None	None	None	CHEMBL5145	Serine/threonine-protein kinase B-raf	Homo sapiens	SINGLE PROTEIN	CHEMBL1156296	1	Scientific Literature	J. Med. Chem.	2010	None
CHEMBL477989	SB590885	0	453.55	0	4.87	3, SB-590885	CN(C)CCOc1ccc(-c2nc(-c3ccncc3)c(-c3ccc4c(c3)CC/C4=N\O)[nH]2)cc1	IC50	'='	290.0	nM	6.54			UO_0000065	14.41	0.26	1.67	7.55	True	CHEMBL2173449	Inhibition of b-Raf in human A375 cells assessed phosphorylation of ERK	B	BAO_0000219	cell-based format	Homo sapiens	None	None	A-375	None	CHEMBL5145	Serine/threonine-protein kinase B-raf	Homo sapiens	SINGLE PROTEIN	CHEMBL2169832	1	Scientific Literature	J. Med. Chem.	2012	CHEMBL3308077
CHEMBL3799046		0	487.50	0	2.00	6i	O=S(=O)(Nc1ccc(F)c(Nc2ncccc2-c2ncnc3[nH]cnc23)c1F)N1CCNCC1	IC50	'>'	1000.0	nM				UO_0000065					False	CHEMBL3804126	Inhibition of wild type B-Raf (unknown origin) assessed as MEK1 phosphorylation using MEK1-Avitag as substrate after 1 hr by HTRF assay	B	BAO_0000357	single protein format	Homo sapiens	None	None	None	None	CHEMBL5145	Serine/threonine-protein kinase B-raf	Homo sapiens	SINGLE PROTEIN	CHEMBL3797029	1	Scientific Literature	Bioorg. Med. Chem.	2016	None
CHEMBL388978	STAUROSPORINE	0	466.54	0	4.35	Staurosporine	CN[C@@H]1C[C@H]2O[C@@](C)([C@@H]1OC)n1c3ccccc3c3c4c(c5c6ccccc6n2c5c31)C(=O)NC4	IC50	'='	5.03	nM	8.30			UO_0000065	17.79	0.32	3.95	11.95	False	CHEMBL3807903	Inhibition of BRAF (unknown origin) after 1 hr by HTRF assay	B	BAO_0000357	single protein format	Homo sapiens	None	None	None	None	CHEMBL5145	Serine/threonine-protein kinase B-raf	Homo sapiens	SINGLE PROTEIN	CHEMBL3804794	1	Scientific Literature	Eur. J. Med. Chem.	2016	None
CHEMBL1090716		0	497.56	1	5.23	1c	CC(C)(C)c1cc(NC(=O)Nc2ccc(Oc3ccnc4[nH]c(=O)[nH]c34)cc2)n(Cc2ccccc2)n1	IC50	'='	13400.0	nM	4.87			UO_0000065	9.79	0.18	-0.36	3.76	False	CHEMBL1104358	Inhibition of BRAF V600E mutant ERK phosphorylation in human WM266.4 cells	B	BAO_0000219	cell-based format	Homo sapiens	None	None	WM266.4	None	CHEMBL5145	Serine/threonine-protein kinase B-raf	Homo sapiens	SINGLE PROTEIN	CHEMBL1156296	1	Scientific Literature	J. Med. Chem.	2010	None
CHEMBL3800517		0	440.55	1	6.08	4s	O=C(Nc1cccc(Nc2ccnc(NC(=O)C3CCCC3)c2)c1)c1cccc(C2CC2)c1	IC50	'='	434.0	nM	6.36			UO_0000065	14.44	0.26	0.28	7.65	False	CHEMBL3802673	Inhibition of recombinant human N-terminal GST-tagged B-Raf V600E mutant expressed in baculovirus expression system using Z'-LYTE Ser/Thr3 peptide as substrate incubated for 1 hr by FRET-based Z'-LYTE assay	B	BAO_0000019	assay format	Homo sapiens	None	None	None	None	CHEMBL5145	Serine/threonine-protein kinase B-raf	Homo sapiens	SINGLE PROTEIN	CHEMBL3797077	1	Scientific Literature	Bioorg. Med. Chem. Lett.	2016	None
CHEMBL1794062	GW577921A	0	302.76	0	4.09	GW577921A	COc1ccccc1Nc1ncc(-c2ccccc2)o1.Cl	Inhibition	'='	7.19	%				UO_0000187					False	CHEMBL1962311	GSK_PKIS: BRAF mean inhibition at 1 uM [Nanosyn]	B	BAO_0000357	single protein format	None	None	None	None	None	CHEMBL5145	Serine/threonine-protein kinase B-raf	Homo sapiens	SINGLE PROTEIN	CHEMBL1961873	16	GSK Published Kinase Inhibitor Set			None
CHEMBL1909385	GW458787A	0	565.10	2	5.35	GW458787A	CS(=O)(=O)CCNCc1ccc(-c2ccc3ncnc(Nc4ccc(OCc5ccccc5)cc4)c3c2)o1.Cl	Inhibition	'='	3.8	%				UO_0000187					False	CHEMBL1962312	GSK_PKIS: BRAF (V599E mutant) mean inhibition at 0.1 uM [Nanosyn]	B	BAO_0000357	single protein format	None	None	None	None	None	CHEMBL5145	Serine/threonine-protein kinase B-raf	Homo sapiens	SINGLE PROTEIN	CHEMBL1961873	16	GSK Published Kinase Inhibitor Set			None
CHEMBL603185		0	424.25	0	4.66	18	O=C(Nc1cccc(Oc2cccc3[nH]c(=O)[nH]c23)c1)c1cccc(Br)c1	IC50	'='	100000.0	nM	4.00			UO_0000065	9.43	0.20	-0.66	4.60	False	CHEMBL1067538	Inhibition of BRAF V600E mutant-mediated ERK phosphorylation in human WM266.4 cells	B	BAO_0000219	cell-based format	Homo sapiens	None	None	WM266.4	None	CHEMBL5145	Serine/threonine-protein kinase B-raf	Homo sapiens	SINGLE PROTEIN	CHEMBL1157573	1	Scientific Literature	J. Med. Chem.	2010	None
CHEMBL591264		0	378.36	0	4.43	21	O=C(Nc1cccc(F)c1)Nc1cccc(Oc2cccc3[nH]c(=O)[nH]c23)c1	IC50	'='	50200.0	nM	4.30			UO_0000065	11.36	0.21	-0.13	4.34	False	CHEMBL1067538	Inhibition of BRAF V600E mutant-mediated ERK phosphorylation in human WM266.4 cells	B	BAO_0000219	cell-based format	Homo sapiens	None	None	WM266.4	None	CHEMBL5145	Serine/threonine-protein kinase B-raf	Homo sapiens	SINGLE PROTEIN	CHEMBL1157573	1	Scientific Literature	J. Med. Chem.	2010	None
CHEMBL598429		0	447.34	0	4.94	42	O=C(Nc1cccc(Oc2cccc3[nH]c(=O)[nH]c23)c1)c1ccc(F)c(OC(F)(F)F)c1	IC50	'='	49.0	nM	7.31			UO_0000065	16.34	0.31	2.37	7.60	False	CHEMBL1067537	Inhibition of human BRAF V600E mutant expressed in Sf9 cells	B	BAO_0000219	cell-based format	Homo sapiens	None	None	Sf9	None	CHEMBL5145	Serine/threonine-protein kinase B-raf	Homo sapiens	SINGLE PROTEIN	CHEMBL1157573	1	Scientific Literature	J. Med. Chem.	2010	CHEMBL3308860
CHEMBL599660		0	415.49	1	5.59	49	CCC(C)(C)c1cccc(C(=O)Nc2cccc(Oc3cccc4[nH]c(=O)[nH]c34)c2)c1	IC50	'='	40.0	nM	7.40			UO_0000065	17.81	0.33	1.81	8.51	False	CHEMBL1067537	Inhibition of human BRAF V600E mutant expressed in Sf9 cells	B	BAO_0000219	cell-based format	Homo sapiens	None	None	Sf9	None	CHEMBL5145	Serine/threonine-protein kinase B-raf	Homo sapiens	SINGLE PROTEIN	CHEMBL1157573	1	Scientific Literature	J. Med. Chem.	2010	CHEMBL3308860
CHEMBL1077739		0	444.88	0	3.71	32	O=C(Nc1ccccc1Cl)c1cnc2ccc(C3CCNCC3)cn12.O=C(O)C(=O)O	Inhibition	'='	64.0	%				UO_0000187					False	CHEMBL1111294	Inhibition of B-Raf at 5 uM	B	BAO_0000357	single protein format	None	None	None	None	None	CHEMBL5145	Serine/threonine-protein kinase B-raf	Homo sapiens	SINGLE PROTEIN	CHEMBL1154316	1	Scientific Literature	Bioorg. Med. Chem. Lett.	2009	None
CHEMBL247435		0	444.40	0	2.36	38	CNC(=O)c1cc(CNc2c(C(=O)Nc3ccc4c(c3)OC(F)(F)O4)cnn2C)ccn1	IC50	'='	199.0	nM	6.70			UO_0000065	15.08	0.29	4.34	5.61	False	CHEMBL922916	Inhibition of b-Raf	B	BAO_0000357	single protein format	None	None	None	None	None	CHEMBL5145	Serine/threonine-protein kinase B-raf	Homo sapiens	SINGLE PROTEIN	CHEMBL1140657	1	Scientific Literature	Bioorg. Med. Chem. Lett.	2007	None
CHEMBL247434		0	497.43	0	3.72	36	CNC(=O)c1cc(CNc2ncsc2C(=O)Nc2ccc3c(c2)OC(F)(F)C(F)(F)O3)ccn1	IC50	'='	192.0	nM	6.72			UO_0000065	13.50	0.27	3.00	5.87	False	CHEMBL922916	Inhibition of b-Raf	B	BAO_0000357	single protein format	None	None	None	None	None	CHEMBL5145	Serine/threonine-protein kinase B-raf	Homo sapiens	SINGLE PROTEIN	CHEMBL1140657	1	Scientific Literature	Bioorg. Med. Chem. Lett.	2007	None
CHEMBL248256		0	440.41	0	4.23	14	CC(=O)Nc1cc(CNc2ccccc2C(=O)Nc2ccc3c(c2)OC(F)(F)O3)ccn1	IC50	'='	5.0	nM	8.30			UO_0000065	18.85	0.35	4.07	8.17	False	CHEMBL922916	Inhibition of b-Raf	B	BAO_0000357	single protein format	None	None	None	None	None	CHEMBL5145	Serine/threonine-protein kinase B-raf	Homo sapiens	SINGLE PROTEIN	CHEMBL1140657	1	Scientific Literature	Bioorg. Med. Chem. Lett.	2007	None
CHEMBL246608		0	470.43	0	2.99	12	O=C(NCCO)c1cc(CNc2ccccc2C(=O)Nc2ccc3c(c2)OC(F)(F)O3)ccn1	IC50	'='	397.0	nM	6.40			UO_0000065	13.61	0.26	3.41	5.26	False	CHEMBL922916	Inhibition of b-Raf	B	BAO_0000357	single protein format	None	None	None	None	None	CHEMBL5145	Serine/threonine-protein kinase B-raf	Homo sapiens	SINGLE PROTEIN	CHEMBL1140657	1	Scientific Literature	Bioorg. Med. Chem. Lett.	2007	None
CHEMBL245805		0	484.46	0	3.64	10	COCCNC(=O)c1cc(CNc2ccccc2C(=O)Nc2ccc3c(c2)OC(F)(F)O3)ccn1	IC50	'='	497.0	nM	6.30			UO_0000065	13.01	0.25	2.66	5.69	False	CHEMBL922916	Inhibition of b-Raf	B	BAO_0000357	single protein format	None	None	None	None	None	CHEMBL5145	Serine/threonine-protein kinase B-raf	Homo sapiens	SINGLE PROTEIN	CHEMBL1140657	1	Scientific Literature	Bioorg. Med. Chem. Lett.	2007	None
CHEMBL248227		0	525.56	1	4.34	5	CCN(CC)CCNC(=O)c1cc(CNc2ccccc2C(=O)Nc2ccc3c(c2)OC(F)(F)O3)ccn1	IC50	'='	138.0	nM	6.86			UO_0000065	13.05	0.25	2.52	6.54	False	CHEMBL922916	Inhibition of b-Raf	B	BAO_0000357	single protein format	None	None	None	None	None	CHEMBL5145	Serine/threonine-protein kinase B-raf	Homo sapiens	SINGLE PROTEIN	CHEMBL1140657	1	Scientific Literature	Bioorg. Med. Chem. Lett.	2007	None
CHEMBL609010		0	1952.21	None	None	7	CO[C@@H]1[C@H](N(C)C(=O)CCC(=O)NCCC(=O)NCCC(=O)NCCC(=O)NCCC(=O)NCCC(=O)NCCC(=O)NCCC(=O)N[C@H]2CNC(=O)C[C@@H](C(N)=O)NC(=O)CNC(=O)[C@H](Cc3ccccc3)NC(=O)[C@H](C(C)C)NC(=O)[C@H](CCCNC(=N)N)NC(=O)[C@H](Cc3ccccc3)NC(=O)[C@H](C(C)C)NC2=O)C[C@H]2O[C@]1(C)n1c3ccccc3c3c4c(c5c6ccccc6n2c5c31)C(=O)NC4	Activity	'='	96.0	%				UO_0000187					False	CHEMBL1038881	Binding affinity to human BRAF at 50 nM by cell-based competition binding assay relative to control in presence of DTT	B	BAO_0000219	cell-based format	Homo sapiens	None	None	None	None	CHEMBL5145	Serine/threonine-protein kinase B-raf	Homo sapiens	SINGLE PROTEIN	CHEMBL1152541	1	Scientific Literature	Bioorg. Med. Chem.	2009	None
CHEMBL599441		0	501.85	2	5.26	34	O=c1[nH]c2cccc(Oc3cccc(NS(=O)(=O)c4cc(C(F)(F)F)cc(Cl)c4F)c3)c2[nH]1	IC50	'='	65000.0	nM	4.19			UO_0000065	8.34	0.17	-1.07	4.02	False	CHEMBL1067538	Inhibition of BRAF V600E mutant-mediated ERK phosphorylation in human WM266.4 cells	B	BAO_0000219	cell-based format	Homo sapiens	None	None	WM266.4	None	CHEMBL5145	Serine/threonine-protein kinase B-raf	Homo sapiens	SINGLE PROTEIN	CHEMBL1157573	1	Scientific Literature	J. Med. Chem.	2010	None
CHEMBL597589		0	453.50	1	5.21	66	CC(C)c1cc(C(=O)Nc2cccc(Oc3cccc4[nH]c(=O)[nH]c34)c2)n(-c2ccccc2)n1	IC50	'='	13700.0	nM	4.86			UO_0000065	10.72	0.20	-0.35	4.64	False	CHEMBL1067538	Inhibition of BRAF V600E mutant-mediated ERK phosphorylation in human WM266.4 cells	B	BAO_0000219	cell-based format	Homo sapiens	None	None	WM266.4	None	CHEMBL5145	Serine/threonine-protein kinase B-raf	Homo sapiens	SINGLE PROTEIN	CHEMBL1157573	1	Scientific Literature	J. Med. Chem.	2010	None
CHEMBL599661		0	411.42	0	4.09	51	O=C(Nc1cccc(Oc2cccc3[nH]c(=O)[nH]c23)c1)c1cccc(-n2ccnc2)c1	IC50	'>'	10000.0	nM				UO_0000065					False	CHEMBL1067537	Inhibition of human BRAF V600E mutant expressed in Sf9 cells	B	BAO_0000219	cell-based format	Homo sapiens	None	None	Sf9	None	CHEMBL5145	Serine/threonine-protein kinase B-raf	Homo sapiens	SINGLE PROTEIN	CHEMBL1157573	1	Scientific Literature	J. Med. Chem.	2010	CHEMBL3308860
CHEMBL603696		0	513.48	2	5.15	25	O=C(Nc1cccc(Oc2cccc3[nH]c(=O)[nH]c23)c1)Nc1cc(C(F)(F)F)ccc1N1CCOCC1	IC50	'='	740.0	nM	6.13			UO_0000065	11.94	0.23	0.98	5.50	False	CHEMBL1067537	Inhibition of human BRAF V600E mutant expressed in Sf9 cells	B	BAO_0000219	cell-based format	Homo sapiens	None	None	Sf9	None	CHEMBL5145	Serine/threonine-protein kinase B-raf	Homo sapiens	SINGLE PROTEIN	CHEMBL1157573	1	Scientific Literature	J. Med. Chem.	2010	CHEMBL3308860
CHEMBL599440		0	483.86	1	5.12	33	O=c1[nH]c2cccc(Oc3cccc(NS(=O)(=O)c4cc(Cl)cc(C(F)(F)F)c4)c3)c2[nH]1	IC50	'='	690.0	nM	6.16			UO_0000065	12.73	0.26	1.04	5.92	False	CHEMBL1067537	Inhibition of human BRAF V600E mutant expressed in Sf9 cells	B	BAO_0000219	cell-based format	Homo sapiens	None	None	Sf9	None	CHEMBL5145	Serine/threonine-protein kinase B-raf	Homo sapiens	SINGLE PROTEIN	CHEMBL1157573	1	Scientific Literature	J. Med. Chem.	2010	CHEMBL3308860
CHEMBL3613196		0	388.45	0	1.45	49	CNS(=O)(=O)c1ccc(N2CCOCC2)c(Nc2ncnc3[nH]ccc23)c1	IC50	'='	8.0	nM	8.10			UO_0000065	20.84	0.41	6.65	7.21	False	CHEMBL3615800	Inhibition of His6-tagged full length BRAF V600E mutant (2 to 766 residues) (unknown origin) expressed in Baculovirus expression system by BRAMA method	B	BAO_0000019	assay format	Homo sapiens	None	None	None	None	CHEMBL5145	Serine/threonine-protein kinase B-raf	Homo sapiens	SINGLE PROTEIN	CHEMBL3611990	1	Scientific Literature	J. Med. Chem.	2015	None
CHEMBL3613306		0	425.31	0	2.44	54	CNS(=O)(=O)c1ccc(N(C)C)c(Nc2ncnc3[nH]c(Br)cc23)c1	IC50	'='	6.3	nM	8.20			UO_0000065	19.28	0.45	5.76	7.96	False	CHEMBL3615800	Inhibition of His6-tagged full length BRAF V600E mutant (2 to 766 residues) (unknown origin) expressed in Baculovirus expression system by BRAMA method	B	BAO_0000019	assay format	Homo sapiens	None	None	None	None	CHEMBL5145	Serine/threonine-protein kinase B-raf	Homo sapiens	SINGLE PROTEIN	CHEMBL3611990	1	Scientific Literature	J. Med. Chem.	2015	None
CHEMBL3613191		0	353.41	0	2.76	44	CNS(=O)(=O)c1cccc(Nc2ncnc3[nH]c4ccccc4c23)c1	IC50	'='	40.0	nM	7.40			UO_0000065	20.93	0.40	4.64	7.41	False	CHEMBL3615800	Inhibition of His6-tagged full length BRAF V600E mutant (2 to 766 residues) (unknown origin) expressed in Baculovirus expression system by BRAMA method	B	BAO_0000019	assay format	Homo sapiens	None	None	None	None	CHEMBL5145	Serine/threonine-protein kinase B-raf	Homo sapiens	SINGLE PROTEIN	CHEMBL3611990	1	Scientific Literature	J. Med. Chem.	2015	None
CHEMBL498688		0	401.51	0	4.44	23	CNC1CCCC(n2cc(-c3ccc4c(c3)CC/C4=N\O)c(-c3ccncc3)n2)C1	IC50	'='	0.23	nM	9.64			UO_0000065	24.01	0.44	5.20	12.79	False	CHEMBL1008210	Inhibition of human recombinant B-Raf by fluorescence anisotropy	B	BAO_0000357	single protein format	Homo sapiens	None	None	None	None	CHEMBL5145	Serine/threonine-protein kinase B-raf	Homo sapiens	SINGLE PROTEIN	CHEMBL1156613	1	Scientific Literature	Bioorg. Med. Chem. Lett.	2008	None
CHEMBL520515		0	253.26	0	1.29	3	Nc1ncnc2c1ncn2CC(=O)c1ccccc1	Inhibition						Not Active						False	CHEMBL949872	Inhibition of BRAF V600E mutant	B	BAO_0000019	assay format	Homo sapiens	None	None	None	None	CHEMBL5145	Serine/threonine-protein kinase B-raf	Homo sapiens	SINGLE PROTEIN	CHEMBL1137681	1	Scientific Literature	Eur. J. Med. Chem.	2009	None
CHEMBL3613180		0	380.43	0	2.67	32	CNS(=O)(=O)c1cccc(Nc2ncnc3[nH]cc(-c4ccncc4)c23)c1	IC50	'='	32.0	nM	7.50			UO_0000065	19.70	0.38	4.82	6.65	False	CHEMBL3615800	Inhibition of His6-tagged full length BRAF V600E mutant (2 to 766 residues) (unknown origin) expressed in Baculovirus expression system by BRAMA method	B	BAO_0000019	assay format	Homo sapiens	None	None	None	None	CHEMBL5145	Serine/threonine-protein kinase B-raf	Homo sapiens	SINGLE PROTEIN	CHEMBL3611990	1	Scientific Literature	J. Med. Chem.	2015	None
CHEMBL361237	GW785804X	0	322.37	0	4.14	GW785804X	Nc1nc(-c2ccc(F)cc2)c(-c2ccc3ncccc3n2)s1	Inhibition	'='	6.57	%				UO_0000187					False	CHEMBL1962310	GSK_PKIS: BRAF mean inhibition at 0.1 uM [Nanosyn]	B	BAO_0000357	single protein format	None	None	None	None	None	CHEMBL5145	Serine/threonine-protein kinase B-raf	Homo sapiens	SINGLE PROTEIN	CHEMBL1961873	16	GSK Published Kinase Inhibitor Set			None
CHEMBL374453	GSK-299115A	0	415.28	0	4.39	GSK299115A	CC1=C(C(=O)Nc2ccc3[nH]ncc3c2)C(c2ccc(Cl)c(Cl)c2)CC(=O)N1	Inhibition	'='	31.56	%				UO_0000187					False	CHEMBL1962311	GSK_PKIS: BRAF mean inhibition at 1 uM [Nanosyn]	B	BAO_0000357	single protein format	None	None	None	None	None	CHEMBL5145	Serine/threonine-protein kinase B-raf	Homo sapiens	SINGLE PROTEIN	CHEMBL1961873	16	GSK Published Kinase Inhibitor Set			None
CHEMBL374453	GSK-299115A	0	415.28	0	4.39	GSK299115A	CC1=C(C(=O)Nc2ccc3[nH]ncc3c2)C(c2ccc(Cl)c(Cl)c2)CC(=O)N1	Inhibition	'='	31.4	%				UO_0000187					False	CHEMBL1962313	GSK_PKIS: BRAF (V599E mutant) mean inhibition at 1 uM [Nanosyn]	B	BAO_0000357	single protein format	None	None	None	None	None	CHEMBL5145	Serine/threonine-protein kinase B-raf	Homo sapiens	SINGLE PROTEIN	CHEMBL1961873	16	GSK Published Kinase Inhibitor Set			None
CHEMBL427058	GSK-466317A	0	448.83	0	4.75	GSK466317A	CC1=C(C(=O)Nc2cc(Cl)c3[nH]ncc3c2)C(c2ccc(C(F)(F)F)cc2)CC(=O)N1	Inhibition	'='	35.62	%				UO_0000187					False	CHEMBL1962313	GSK_PKIS: BRAF (V599E mutant) mean inhibition at 1 uM [Nanosyn]	B	BAO_0000357	single protein format	None	None	None	None	None	CHEMBL5145	Serine/threonine-protein kinase B-raf	Homo sapiens	SINGLE PROTEIN	CHEMBL1961873	16	GSK Published Kinase Inhibitor Set			None
CHEMBL404630		0	389.84	0	3.30	13	Oc1cc(O)c(-c2noc3ccc(NCCN4CCOCC4)cc23)cc1Cl	IC50	'>'	20000.0	nM				UO_0000065					False	CHEMBL944017	Inhibition of B-Raf	B	BAO_0000357	single protein format	None	None	None	None	None	CHEMBL5145	Serine/threonine-protein kinase B-raf	Homo sapiens	SINGLE PROTEIN	CHEMBL1140740	1	Scientific Literature	J. Med. Chem.	2008	None
CHEMBL479079	GW612286X	0	406.45	0	4.17	GW612286X	COc1cc(Nc2nccc(Nc3ccc4c(C)n[nH]c4c3)n2)cc(OC)c1OC	Inhibition	'='	1.16	%				UO_0000187					False	CHEMBL1962310	GSK_PKIS: BRAF mean inhibition at 0.1 uM [Nanosyn]	B	BAO_0000357	single protein format	None	None	None	None	None	CHEMBL5145	Serine/threonine-protein kinase B-raf	Homo sapiens	SINGLE PROTEIN	CHEMBL1961873	16	GSK Published Kinase Inhibitor Set			None
CHEMBL261849	GW632580X	0	366.42	0	2.83	GW632580X	COc1ccc(COc2ccc(Cc3cnc(N)nc3N)cc2OC)cc1	Inhibition	'='	-0.42	%				UO_0000187					False	CHEMBL1962311	GSK_PKIS: BRAF mean inhibition at 1 uM [Nanosyn]	B	BAO_0000357	single protein format	None	None	None	None	None	CHEMBL5145	Serine/threonine-protein kinase B-raf	Homo sapiens	SINGLE PROTEIN	CHEMBL1961873	16	GSK Published Kinase Inhibitor Set			None
CHEMBL1909390	GW576609A	0	691.10	2	6.57	GW576609A	O=C(O)C(F)(F)F.[O-][S+]1CCN(Cc2ccc(-c3ccc4ncnc(Nc5ccc(OCc6cccc(F)c6)c(Cl)c5)c4c3)o2)CC1	Inhibition	'='	8.02	%				UO_0000187					False	CHEMBL1962311	GSK_PKIS: BRAF mean inhibition at 1 uM [Nanosyn]	B	BAO_0000357	single protein format	None	None	None	None	None	CHEMBL5145	Serine/threonine-protein kinase B-raf	Homo sapiens	SINGLE PROTEIN	CHEMBL1961873	16	GSK Published Kinase Inhibitor Set			None
CHEMBL1909414		0	508.02	0	4.87	SB-590885-AAD	CN(C)CCOc1ccc(-c2nc(-c3ccncc3)c(-c3ccc4c(c3)CC/C4=N\O)[nH]2)cc1.Cl.O	Inhibition	'='	63.46	%				UO_0000187					False	CHEMBL1962310	GSK_PKIS: BRAF mean inhibition at 0.1 uM [Nanosyn]	B	BAO_0000357	single protein format	None	None	None	None	None	CHEMBL5145	Serine/threonine-protein kinase B-raf	Homo sapiens	SINGLE PROTEIN	CHEMBL1961873	16	GSK Published Kinase Inhibitor Set			None
CHEMBL181361	GW693481X	0	305.37	0	3.40	GW693481X	Nc1nc(-c2ccccn2)c(-c2ccc3ncccc3n2)s1	Inhibition	'='	3.63	%				UO_0000187					False	CHEMBL1962312	GSK_PKIS: BRAF (V599E mutant) mean inhibition at 0.1 uM [Nanosyn]	B	BAO_0000357	single protein format	None	None	None	None	None	CHEMBL5145	Serine/threonine-protein kinase B-raf	Homo sapiens	SINGLE PROTEIN	CHEMBL1961873	16	GSK Published Kinase Inhibitor Set			None
CHEMBL3234750		0	603.65	2	5.80	5n	Cc1ccc(C(=O)Nc2ccc(CN3CCN(C)CC3)c(C(F)(F)F)c2)cc1NC(=O)c1cnc(Nc2ccccc2)nc1	IC50	'='	210.0	nM	6.68			UO_0000065	11.06	0.21	0.88	6.52	False	CHEMBL3240252	Inhibition of BRAF V600E mutant (unknown origin) after 1 to 1.5 hrs by FRET-based Z'-Lyte assay	B	BAO_0000019	assay format	Homo sapiens	None	None	None	None	CHEMBL5145	Serine/threonine-protein kinase B-raf	Homo sapiens	SINGLE PROTEIN	CHEMBL3233006	1	Scientific Literature	J. Med. Chem.	2014	None
CHEMBL3234754		0	549.60	2	5.75	6c	Cc1ccc(C(=O)Nc2ccc(CN3CCN(C)CC3)c(C(F)(F)F)c2)cc1NC(=O)c1ccc2[nH]ccc2c1	IC50	'='	220.0	nM	6.66			UO_0000065	12.11	0.23	0.91	8.27	False	CHEMBL3240252	Inhibition of BRAF V600E mutant (unknown origin) after 1 to 1.5 hrs by FRET-based Z'-Lyte assay	B	BAO_0000019	assay format	Homo sapiens	None	None	None	None	CHEMBL5145	Serine/threonine-protein kinase B-raf	Homo sapiens	SINGLE PROTEIN	CHEMBL3233006	1	Scientific Literature	J. Med. Chem.	2014	None
CHEMBL3234751		0	555.61	1	4.12	5o	Cc1ccc(C(=O)Nc2ccc(CN3CCN(C)CC3)c(C(F)(F)F)c2)cc1NC(=O)c1cnc(N(C)C)nc1	IC50	'='	300.0	nM	6.52			UO_0000065	11.74	0.22	2.40	6.96	False	CHEMBL3240252	Inhibition of BRAF V600E mutant (unknown origin) after 1 to 1.5 hrs by FRET-based Z'-Lyte assay	B	BAO_0000019	assay format	Homo sapiens	None	None	None	None	CHEMBL5145	Serine/threonine-protein kinase B-raf	Homo sapiens	SINGLE PROTEIN	CHEMBL3233006	1	Scientific Literature	J. Med. Chem.	2014	None
CHEMBL496478		0	294.31	0	2.87	26	Cn1cc(-c2ccc3c(c2)CC/C3=N\O)c(-c2cnco2)n1	IC50	'='	4.1	nM	8.39			UO_0000065	28.50	0.52	5.52	10.97	False	CHEMBL1008210	Inhibition of human recombinant B-Raf by fluorescence anisotropy	B	BAO_0000357	single protein format	Homo sapiens	None	None	None	None	CHEMBL5145	Serine/threonine-protein kinase B-raf	Homo sapiens	SINGLE PROTEIN	CHEMBL1156613	1	Scientific Literature	Bioorg. Med. Chem. Lett.	2008	None
CHEMBL603265		0	410.43	0	4.69	50	O=C(Nc1cccc(Oc2cccc3[nH]c(=O)[nH]c23)c1)c1cccc(-n2cccc2)c1	IC50	'='	20400.0	nM	4.69			UO_0000065	11.43	0.21	0.00	5.10	False	CHEMBL1067538	Inhibition of BRAF V600E mutant-mediated ERK phosphorylation in human WM266.4 cells	B	BAO_0000219	cell-based format	Homo sapiens	None	None	WM266.4	None	CHEMBL5145	Serine/threonine-protein kinase B-raf	Homo sapiens	SINGLE PROTEIN	CHEMBL1157573	1	Scientific Literature	J. Med. Chem.	2010	None
CHEMBL603185		0	424.25	0	4.66	18	O=C(Nc1cccc(Oc2cccc3[nH]c(=O)[nH]c23)c1)c1cccc(Br)c1	IC50	'='	1560.0	nM	5.81			UO_0000065	13.69	0.29	1.15	6.68	False	CHEMBL1067537	Inhibition of human BRAF V600E mutant expressed in Sf9 cells	B	BAO_0000219	cell-based format	Homo sapiens	None	None	Sf9	None	CHEMBL5145	Serine/threonine-protein kinase B-raf	Homo sapiens	SINGLE PROTEIN	CHEMBL1157573	1	Scientific Literature	J. Med. Chem.	2010	CHEMBL3308860
CHEMBL596984		0	449.41	0	4.47	32	O=c1[nH]c2cccc(Oc3cccc(NS(=O)(=O)c4ccc(C(F)(F)F)cc4)c3)c2[nH]1	IC50	'='	730.0	nM	6.14			UO_0000065	13.65	0.27	1.67	5.90	False	CHEMBL1067537	Inhibition of human BRAF V600E mutant expressed in Sf9 cells	B	BAO_0000219	cell-based format	Homo sapiens	None	None	Sf9	None	CHEMBL5145	Serine/threonine-protein kinase B-raf	Homo sapiens	SINGLE PROTEIN	CHEMBL1157573	1	Scientific Literature	J. Med. Chem.	2010	CHEMBL3308860
CHEMBL603265		0	410.43	0	4.69	50	O=C(Nc1cccc(Oc2cccc3[nH]c(=O)[nH]c23)c1)c1cccc(-n2cccc2)c1	IC50	'='	57.0	nM	7.24			UO_0000065	17.65	0.32	2.55	7.88	False	CHEMBL1067537	Inhibition of human BRAF V600E mutant expressed in Sf9 cells	B	BAO_0000219	cell-based format	Homo sapiens	None	None	Sf9	None	CHEMBL5145	Serine/threonine-protein kinase B-raf	Homo sapiens	SINGLE PROTEIN	CHEMBL1157573	1	Scientific Literature	J. Med. Chem.	2010	CHEMBL3308860
CHEMBL1614960		0	397.39	0	4.47	12	O=C(Nc1ccncn1)c1oc2cnccc2c1Nc1ccc2c(O)cccc2c1	IC50	'='	1.4	nM	8.85			UO_0000065	22.28	0.40	4.38	7.82	False	CHEMBL1670302	Inhibition of B-Raf V600E mutant	B	BAO_0000019	assay format	Homo sapiens	None	None	None	None	CHEMBL5145	Serine/threonine-protein kinase B-raf	Homo sapiens	SINGLE PROTEIN	CHEMBL1667830	1	Scientific Literature	Bioorg. Med. Chem. Lett.	2011	None
CHEMBL1667919		0	369.81	0	4.24	24	CC(C)NC(=O)c1oc2cnccc2c1Nc1ccc(Cl)c2[nH]ncc12	IC50	'='	2.7	nM	8.57			UO_0000065	23.17	0.45	4.33	8.94	False	CHEMBL1670302	Inhibition of B-Raf V600E mutant	B	BAO_0000019	assay format	Homo sapiens	None	None	None	None	CHEMBL5145	Serine/threonine-protein kinase B-raf	Homo sapiens	SINGLE PROTEIN	CHEMBL1667830	1	Scientific Literature	Bioorg. Med. Chem. Lett.	2011	None
CHEMBL1092541		0	543.65	2	6.20	2ad	CSc1cc(Oc2ccnc3[nH]c(=O)[nH]c23)ccc1NC(=O)Nc1cc(C(C)(C)C)nn1-c1ccc(C)cc1	IC50	'='	76.0	nM	7.12			UO_0000065	13.10	0.25	0.92	5.49	True	CHEMBL1217119	Inhibition of B-Raf V600E mutant	B	BAO_0000019	assay format	Homo sapiens	None	None	None	None	CHEMBL5145	Serine/threonine-protein kinase B-raf	Homo sapiens	SINGLE PROTEIN	CHEMBL1212820	1	Scientific Literature	J. Med. Chem.	2010	None
CHEMBL1213689		0	492.36	0	4.63	lc	Nc1nc2c(Oc3ccc(NC(=O)Nc4cc(C(F)(F)F)ccc4F)c(F)c3)ccnc2[nH]c1=O	IC50	'='	30.0	nM	7.52			UO_0000065	15.28	0.29	2.89	5.57	False	CHEMBL1217119	Inhibition of B-Raf V600E mutant	B	BAO_0000019	assay format	Homo sapiens	None	None	None	None	CHEMBL5145	Serine/threonine-protein kinase B-raf	Homo sapiens	SINGLE PROTEIN	CHEMBL1212820	1	Scientific Literature	J. Med. Chem.	2010	None
CHEMBL1213886		0	542.58	2	5.27	1k	Cc1ccc(-n2nc(C(C)(C)C)cc2NC(=O)Nc2ccc(Oc3ccnc4[nH]c(=O)c(N)nc34)cc2F)cc1	IC50	'='	320.0	nM	6.50			UO_0000065	11.97	0.22	1.22	4.25	False	CHEMBL1217119	Inhibition of B-Raf V600E mutant	B	BAO_0000019	assay format	Homo sapiens	None	None	None	None	CHEMBL5145	Serine/threonine-protein kinase B-raf	Homo sapiens	SINGLE PROTEIN	CHEMBL1212820	1	Scientific Literature	J. Med. Chem.	2010	None
CHEMBL1214057		0	569.69	2	6.58	1u	CSc1cc(Oc2ccnc3[nH]c(=O)c(C)nc23)ccc1NC(=O)Nc1cc(C(C)(C)C)nn1-c1ccc(C)cc1	IC50	'='	24.0	nM	7.62			UO_0000065	13.38	0.25	1.04	6.01	False	CHEMBL1217119	Inhibition of B-Raf V600E mutant	B	BAO_0000019	assay format	Homo sapiens	None	None	None	None	CHEMBL5145	Serine/threonine-protein kinase B-raf	Homo sapiens	SINGLE PROTEIN	CHEMBL1212820	1	Scientific Literature	J. Med. Chem.	2010	None
CHEMBL1164181		0	469.42	0	4.63	5g	CN1CCN(c2ccc(-c3cnc4c(c3)N(Cc3cc(Cl)ccc3Cl)CCN4)cn2)CC1	Inhibition	'<'	50.0	%				UO_0000187					False	CHEMBL1168801	Inhibition of BRAF at 1 uM	B	BAO_0000357	single protein format	None	None	None	None	None	CHEMBL5145	Serine/threonine-protein kinase B-raf	Homo sapiens	SINGLE PROTEIN	CHEMBL1165965	1	Scientific Literature	Bioorg. Med. Chem.	2010	None
CHEMBL1276185		0	534.57	2	5.17	8s	CN1C[C@@H]2C[C@H]1CN2c1ccc(-c2ccnc3c(-c4ccc(F)c5[nH]ncc45)c(-c4ccncc4)nn23)c(F)c1	IC50	'<'	0.1	nM				UO_0000065					False	CHEMBL1285565	Inhibition of BRAF	B	BAO_0000357	single protein format	None	None	None	None	None	CHEMBL5145	Serine/threonine-protein kinase B-raf	Homo sapiens	SINGLE PROTEIN	CHEMBL1275379	1	Scientific Literature	J. Med. Chem.	2010	None
CHEMBL1276179		0	534.57	2	5.17	8l	CN1C[C@@H]2C[C@H]1CN2c1cc(F)c(-c2ccnc3c(-c4cccc5[nH]ncc45)c(-c4ccncc4)nn23)c(F)c1	Inhibition						Active						False	CHEMBL1285883	Inhibition of BRAF V600E mutant in human A375 cells assessed as reduction of ERK phosphorylation	B	BAO_0000219	cell-based format	Homo sapiens	None	None	A-375	None	CHEMBL5145	Serine/threonine-protein kinase B-raf	Homo sapiens	SINGLE PROTEIN	CHEMBL1275379	1	Scientific Literature	J. Med. Chem.	2010	CHEMBL3308077
CHEMBL1076206		0	520.57	1	4.78	32	CC(=O)N1C[C@@H]2C[C@H]1CN2c1ccc(-c2ccnc3c(-c4ccc(F)c(O)c4)c(-c4ccncc4)nn23)cc1	IC50	'='	0.5	nM	9.30			UO_0000065	17.87	0.33	4.52	10.71	False	CHEMBL1115841	Inhibition of human recombinant B-Raf expressed in Sf9 cells assessed as inhibition of Mek1 phosphorylation	B	BAO_0000219	cell-based format	Homo sapiens	None	None	Sf9	None	CHEMBL5145	Serine/threonine-protein kinase B-raf	Homo sapiens	SINGLE PROTEIN	CHEMBL1154392	1	Scientific Literature	Bioorg. Med. Chem. Lett.	2009	CHEMBL3308860
CHEMBL1163510		0	447.84	1	5.55	5j	O=C(O)c1ccc(-c2cnc3c(c2)N(Cc2cc(Cl)ccc2C(F)(F)F)CCN3)cc1	Inhibition	'<'	50.0	%				UO_0000187					False	CHEMBL1168801	Inhibition of BRAF at 1 uM	B	BAO_0000357	single protein format	None	None	None	None	None	CHEMBL5145	Serine/threonine-protein kinase B-raf	Homo sapiens	SINGLE PROTEIN	CHEMBL1165965	1	Scientific Literature	Bioorg. Med. Chem.	2010	None
CHEMBL2151064		0	460.44	0	4.54	6	CC(C)(C#N)c1cccc(C(=O)Nc2ccc(F)c(C(=O)Nc3cnc4[nH]ncc4c3)c2F)c1	IC50	'='	3.5	nM	8.46			UO_0000065	18.36	0.34	3.92	6.84	False	CHEMBL2156036	Inhibition of full length B-Raf V600E mutant	B	BAO_0000019	assay format	Homo sapiens	None	None	None	None	CHEMBL5145	Serine/threonine-protein kinase B-raf	Homo sapiens	SINGLE PROTEIN	CHEMBL2150947	1	Scientific Literature	Bioorg. Med. Chem. Lett.	2012	None
CHEMBL485246		0	292.30	0	1.77	2	Nc1ncnc2ncn(CC(=O)c3c[nH]c4ccccc34)c12	Inhibition						Not Active						False	CHEMBL949872	Inhibition of BRAF V600E mutant	B	BAO_0000019	assay format	Homo sapiens	None	None	None	None	CHEMBL5145	Serine/threonine-protein kinase B-raf	Homo sapiens	SINGLE PROTEIN	CHEMBL1137681	1	Scientific Literature	Eur. J. Med. Chem.	2009	None
CHEMBL2204530		0	518.57	2	5.49	3	CC(=O)Nc1nc2ccc(N(C)c3ccc(F)c(NC(=O)c4cccc(OC(C)(C)C#N)c4)c3)nc2s1	IC50	'='	23.0	nM	7.64			UO_0000065	14.73	0.28	2.15	6.35	False	CHEMBL2210734	Inhibition of recombinant BRAF V600E mutant using GSTP1-MEK1 and [gamma-32P]ATP as substrate after 30 mins by scintillation counting	B	BAO_0000019	assay format	Homo sapiens	None	None	None	None	CHEMBL5145	Serine/threonine-protein kinase B-raf	Homo sapiens	SINGLE PROTEIN	CHEMBL2203033	1	Scientific Literature	Bioorg. Med. Chem.	2012	None
CHEMBL525079		0	338.37	0	3.31	5	COc1cc(Nc2cncc(-c3cccnc3)n2)cc(OC)c1OC	IC50	'='	22000.0	nM	4.66			UO_0000065	13.76	0.25	1.35	5.94	False	CHEMBL961495	Inhibition of human BRAF V600E mutant expressed in SF9 cells	B	BAO_0000219	cell-based format	Homo sapiens	None	None	Sf9	None	CHEMBL5145	Serine/threonine-protein kinase B-raf	Homo sapiens	SINGLE PROTEIN	CHEMBL1150375	1	Scientific Literature	J. Med. Chem.	2008	CHEMBL3308860
CHEMBL521480		0	365.39	0	3.73	10	COc1cc(Nc2cncc(-c3ccc(C=O)cc3)n2)cc(OC)c1OC	IC50	'='	3000.0	nM	5.52			UO_0000065	15.12	0.28	1.79	6.69	False	CHEMBL961495	Inhibition of human BRAF V600E mutant expressed in SF9 cells	B	BAO_0000219	cell-based format	Homo sapiens	None	None	Sf9	None	CHEMBL5145	Serine/threonine-protein kinase B-raf	Homo sapiens	SINGLE PROTEIN	CHEMBL1150375	1	Scientific Literature	J. Med. Chem.	2008	CHEMBL3308860
CHEMBL484319		0	370.38	0	4.13	25	COc1cc(Nc2cncc(Nc3ccc(F)cc3)n2)cc(OC)c1OC	IC50	'='	19000.0	nM	4.72			UO_0000065	12.75	0.24	0.59	6.09	False	CHEMBL961495	Inhibition of human BRAF V600E mutant expressed in SF9 cells	B	BAO_0000219	cell-based format	Homo sapiens	None	None	Sf9	None	CHEMBL5145	Serine/threonine-protein kinase B-raf	Homo sapiens	SINGLE PROTEIN	CHEMBL1150375	1	Scientific Literature	J. Med. Chem.	2008	CHEMBL3308860
CHEMBL459514		0	388.43	0	2.31	33	C/C(=N/Nc1nc2c(c(=O)[nH]c(=O)n2C)n1Cc1ccccc1)c1ccccc1	IC50	'='	11360.0	nM	4.95			UO_0000065	12.73	0.23	2.63	5.09	False	CHEMBL1035690	Inhibition of human cloned wild type BRAF by ELISA-based MEK phosphorylation assay	B	BAO_0000357	single protein format	Homo sapiens	None	None	None	None	CHEMBL5145	Serine/threonine-protein kinase B-raf	Homo sapiens	SINGLE PROTEIN	CHEMBL1140099	1	Scientific Literature	J. Med. Chem.	2008	None
CHEMBL518187		0	364.41	0	1.28	27	Cc1cc(C)n(-c2nc3c(c(=O)n(C)c(=O)n3C)n2Cc2ccccc2)n1	IC50	'='	57710.0	nM	4.24			UO_0000065	11.63	0.21	2.96	5.32	False	CHEMBL1035690	Inhibition of human cloned wild type BRAF by ELISA-based MEK phosphorylation assay	B	BAO_0000357	single protein format	Homo sapiens	None	None	None	None	CHEMBL5145	Serine/threonine-protein kinase B-raf	Homo sapiens	SINGLE PROTEIN	CHEMBL1140099	1	Scientific Literature	J. Med. Chem.	2008	None
CHEMBL598651		0	447.52	0	3.85	60	O=C(Nc1cccc(Oc2cccc3[nH]c(=O)[nH]c23)c1)c1ccnc(N2CCSCC2)c1	IC50	'='	38800.0	nM	4.41			UO_0000065	9.86	0.19	0.56	4.28	False	CHEMBL1067538	Inhibition of BRAF V600E mutant-mediated ERK phosphorylation in human WM266.4 cells	B	BAO_0000219	cell-based format	Homo sapiens	None	None	WM266.4	None	CHEMBL5145	Serine/threonine-protein kinase B-raf	Homo sapiens	SINGLE PROTEIN	CHEMBL1157573	1	Scientific Literature	J. Med. Chem.	2010	None
CHEMBL597388		0	479.42	1	5.11	64	O=C(Nc1cccc(Oc2cccc3[nH]c(=O)[nH]c23)c1)c1cnn(-c2ccccc2)c1C(F)(F)F	IC50	'>'	100000.0	nM				UO_0000065					False	CHEMBL1067537	Inhibition of human BRAF V600E mutant expressed in Sf9 cells	B	BAO_0000219	cell-based format	Homo sapiens	None	None	Sf9	None	CHEMBL5145	Serine/threonine-protein kinase B-raf	Homo sapiens	SINGLE PROTEIN	CHEMBL1157573	1	Scientific Literature	J. Med. Chem.	2010	CHEMBL3308860
CHEMBL606192		0	496.57	1	6.08	26	Cc1ccc(-n2nc(C(C)(C)C)cc2NC(=O)Nc2cccc(Oc3cccc4[nH]c(=O)[nH]c34)c2)cc1	IC50	'='	128.0	nM	6.89			UO_0000065	13.88	0.25	0.81	5.90	False	CHEMBL1067537	Inhibition of human BRAF V600E mutant expressed in Sf9 cells	B	BAO_0000219	cell-based format	Homo sapiens	None	None	Sf9	None	CHEMBL5145	Serine/threonine-protein kinase B-raf	Homo sapiens	SINGLE PROTEIN	CHEMBL1157573	1	Scientific Literature	J. Med. Chem.	2010	CHEMBL3308860
CHEMBL597593		0	500.53	2	5.91	28	CC(C)(C)c1cc(NC(=O)Nc2cccc(Oc3cccc4[nH]c(=O)[nH]c34)c2)n(-c2ccc(F)cc2)n1	IC50	'='	123.0	nM	6.91			UO_0000065	13.81	0.26	1.00	5.91	False	CHEMBL1067537	Inhibition of human BRAF V600E mutant expressed in Sf9 cells	B	BAO_0000219	cell-based format	Homo sapiens	None	None	Sf9	None	CHEMBL5145	Serine/threonine-protein kinase B-raf	Homo sapiens	SINGLE PROTEIN	CHEMBL1157573	1	Scientific Literature	J. Med. Chem.	2010	CHEMBL3308860
CHEMBL589803		0	459.38	0	4.81	75	COc1cc(NC(=O)c2cccc(OC(F)(F)F)c2)cc(Oc2cccc3[nH]c(=O)[nH]c23)c1	IC50	'='	64.0	nM	7.19			UO_0000065	15.66	0.30	2.38	6.82	False	CHEMBL1067537	Inhibition of human BRAF V600E mutant expressed in Sf9 cells	B	BAO_0000219	cell-based format	Homo sapiens	None	None	Sf9	None	CHEMBL5145	Serine/threonine-protein kinase B-raf	Homo sapiens	SINGLE PROTEIN	CHEMBL1157573	1	Scientific Literature	J. Med. Chem.	2010	CHEMBL3308860
CHEMBL514670		0	448.83	1	5.15	40	Cc1ccc(NC(=O)c2cccc(C(F)(F)F)c2)cc1C(=O)Nc1cnc(N)c(Cl)c1	IC50	'='	12.0	nM	7.92			UO_0000065	17.65	0.35	2.77	8.16	False	CHEMBL947762	Inhibition of full length His-tagged human B-Raf V600E mutant expressed in insect cells by amplified luminescent proximity homogeneous assay	B	BAO_0000219	cell-based format	Homo sapiens	None	None	None	None	CHEMBL5145	Serine/threonine-protein kinase B-raf	Homo sapiens	SINGLE PROTEIN	CHEMBL1143270	1	Scientific Literature	Bioorg. Med. Chem. Lett.	2009	None
CHEMBL471794		0	373.46	1	5.02	14	Cc1ccc(NC(=O)c2cccc(C(C)C)c2)cc1C(=O)Nc1cccnc1	IC50	'='	15.0	nM	7.82			UO_0000065	20.95	0.38	2.80	11.01	False	CHEMBL947762	Inhibition of full length His-tagged human B-Raf V600E mutant expressed in insect cells by amplified luminescent proximity homogeneous assay	B	BAO_0000219	cell-based format	Homo sapiens	None	None	None	None	CHEMBL5145	Serine/threonine-protein kinase B-raf	Homo sapiens	SINGLE PROTEIN	CHEMBL1143270	1	Scientific Literature	Bioorg. Med. Chem. Lett.	2009	None
CHEMBL475795		0	455.52	0	4.06	36	CNC(=O)c1cncc(NC(=O)c2cc(NC(=O)c3cccc(C(C)(C)C#N)c3)ccc2C)c1	IC50	'='	17.0	nM	7.77			UO_0000065	17.06	0.31	3.71	6.27	False	CHEMBL947762	Inhibition of full length His-tagged human B-Raf V600E mutant expressed in insect cells by amplified luminescent proximity homogeneous assay	B	BAO_0000219	cell-based format	Homo sapiens	None	None	None	None	CHEMBL5145	Serine/threonine-protein kinase B-raf	Homo sapiens	SINGLE PROTEIN	CHEMBL1143270	1	Scientific Literature	Bioorg. Med. Chem. Lett.	2009	None
CHEMBL475794		0	432.91	1	5.35	35	Cc1ccc(NC(=O)c2cccc(C(C)(C)C#N)c2)cc1C(=O)Nc1cncc(Cl)c1	IC50	'='	35.0	nM	7.46			UO_0000065	17.22	0.33	2.11	7.86	False	CHEMBL947762	Inhibition of full length His-tagged human B-Raf V600E mutant expressed in insect cells by amplified luminescent proximity homogeneous assay	B	BAO_0000219	cell-based format	Homo sapiens	None	None	None	None	CHEMBL5145	Serine/threonine-protein kinase B-raf	Homo sapiens	SINGLE PROTEIN	CHEMBL1143270	1	Scientific Literature	Bioorg. Med. Chem. Lett.	2009	None
CHEMBL513562		0	441.41	0	4.88	20	CNC(=O)c1cc(Oc2ccc3c(c2)nc(Nc2cccc(C(F)(F)F)c2)n3C)ccn1	IC50	'='	8.0	nM	8.10			UO_0000065	18.34	0.35	3.22	9.99	False	CHEMBL946282	Inhibition of B-RafV600E mutant by ELISA	B	BAO_0000019	assay format	Homo sapiens	None	None	None	None	CHEMBL5145	Serine/threonine-protein kinase B-raf	Homo sapiens	SINGLE PROTEIN	CHEMBL1152273	1	Scientific Literature	J. Med. Chem.	2008	None
CHEMBL514135		0	450.50	0	4.93	27	CNC(=O)c1cc(Oc2ccc3c(c2)nc(Nc2cccc(-c4ccncc4)c2)n3C)ccn1	IC50	'='	14.0	nM	7.85			UO_0000065	17.43	0.32	2.92	8.36	False	CHEMBL946282	Inhibition of B-RafV600E mutant by ELISA	B	BAO_0000019	assay format	Homo sapiens	None	None	None	None	CHEMBL5145	Serine/threonine-protein kinase B-raf	Homo sapiens	SINGLE PROTEIN	CHEMBL1152273	1	Scientific Literature	J. Med. Chem.	2008	None
CHEMBL483531	ALTENUSIN	0	290.27	0	2.49	6	COc1cc(O)c(C(=O)O)c(-c2cc(O)c(O)cc2C)c1	IC50	'='	3.3	ug.mL-1				UO_0000274					False	CHEMBL966178	Inhibition of recombinant B-RAF-V600E mutant	B	BAO_0000019	assay format	Homo sapiens	None	None	None	None	CHEMBL5145	Serine/threonine-protein kinase B-raf	Homo sapiens	SINGLE PROTEIN	CHEMBL1157406	1	Scientific Literature	J. Nat. Prod.	2008	None
CHEMBL2153512		0	500.51	2	5.42	7	CC(C)(C#N)c1cccc(C(=O)Nc2ccc(F)c(C(=O)Nc3cnc4[nH]nc(C5CC5)c4c3)c2F)c1	IC50	'='	3.0	nM	8.52			UO_0000065	17.03	0.31	3.10	6.90	False	CHEMBL2156036	Inhibition of full length B-Raf V600E mutant	B	BAO_0000019	assay format	Homo sapiens	None	None	None	None	CHEMBL5145	Serine/threonine-protein kinase B-raf	Homo sapiens	SINGLE PROTEIN	CHEMBL2150947	1	Scientific Literature	Bioorg. Med. Chem. Lett.	2012	None
CHEMBL2153636		0	468.52	0	4.58	13	COc1n[nH]c2ncc(NC(=O)c3cc(NC(=O)c4cccc(C(C)(C)C#N)c4)ccc3C)cc12	IC50	'='	1.9	nM	8.72			UO_0000065	18.61	0.34	4.14	6.57	False	CHEMBL2156036	Inhibition of full length B-Raf V600E mutant	B	BAO_0000019	assay format	Homo sapiens	None	None	None	None	CHEMBL5145	Serine/threonine-protein kinase B-raf	Homo sapiens	SINGLE PROTEIN	CHEMBL2150947	1	Scientific Literature	Bioorg. Med. Chem. Lett.	2012	None
CHEMBL524635		0	438.56	1	5.92	6a	CCn1cc(-c2ccnc3[nH]ccc23)c(-c2cccc(NC(=S)Nc3ccccc3)c2)n1	IC50	'='	331.0	nM	6.48			UO_0000065	14.78	0.28	0.56	9.18	False	CHEMBL971750	Inhibition of B-Raf by fluorescence anisotropy binding assay	B	BAO_0000357	single protein format	None	None	None	None	None	CHEMBL5145	Serine/threonine-protein kinase B-raf	Homo sapiens	SINGLE PROTEIN	CHEMBL1156556	1	Scientific Literature	Bioorg. Med. Chem. Lett.	2008	None
CHEMBL1964273		0	494.56	1	5.93	6n	CCOC(=O)c1cc2c(-c3cn(CC)nc3-c3cccc(NC(=O)Nc4ccccc4)c3)ccnc2[nH]1	IC50	'='	33.9	nM	7.47			UO_0000065	15.10	0.28	1.54	6.56	False	CHEMBL971750	Inhibition of B-Raf by fluorescence anisotropy binding assay	B	BAO_0000357	single protein format	None	None	None	None	None	CHEMBL5145	Serine/threonine-protein kinase B-raf	Homo sapiens	SINGLE PROTEIN	CHEMBL1156556	1	Scientific Literature	Bioorg. Med. Chem. Lett.	2008	None
CHEMBL1213754		0	492.41	1	5.76	3d	CN(C)c1nc2c(Oc3ccc(NC(=O)Nc4cc(C(F)(F)F)ccc4F)c(F)c3)ccnc2[nH]1	IC50	'='	25.0	nM	7.60			UO_0000065	15.44	0.30	1.84	7.99	False	CHEMBL1217119	Inhibition of B-Raf V600E mutant	B	BAO_0000019	assay format	Homo sapiens	None	None	None	None	CHEMBL5145	Serine/threonine-protein kinase B-raf	Homo sapiens	SINGLE PROTEIN	CHEMBL1212820	1	Scientific Literature	J. Med. Chem.	2010	None
CHEMBL1214380		0	545.60	2	6.39	2r	CC(C)(C)c1cc(NC(=O)Nc2ccc(Oc3ccnc4ncc(=O)[nH]c34)c3ccccc23)n(-c2ccccc2)n1	IC50	'='	48.0	nM	7.32			UO_0000065	13.41	0.24	0.93	5.77	False	CHEMBL1217120	Inhibition of BRAF V600E mutant-mediated ERK phosphorylation in human WM266.4 cells	B	BAO_0000219	cell-based format	Homo sapiens	None	None	WM266.4	None	CHEMBL5145	Serine/threonine-protein kinase B-raf	Homo sapiens	SINGLE PROTEIN	CHEMBL1212820	1	Scientific Literature	J. Med. Chem.	2010	None
CHEMBL570658		0	492.59	0	4.77	4i	CCNC(=O)N1C2CCC1CC(c1ccnc3c(-c4cccc5[nH]ncc45)c(-c4ccncc4)nn13)C2	IC50	'='	6.7	nM	8.17			UO_0000065	16.59	0.30	3.40	7.85	False	CHEMBL1043507	Inhibition of B-Raf	B	BAO_0000357	single protein format	None	None	None	None	None	CHEMBL5145	Serine/threonine-protein kinase B-raf	Homo sapiens	SINGLE PROTEIN	CHEMBL1156135	1	Scientific Literature	Bioorg. Med. Chem. Lett.	2009	None
CHEMBL1688860		0	538.57	2	5.13	26, ML721	CN(C)Cc1cc(C(=O)N[C@@H]2CCc3ccc(Oc4ccnc5c4CCC(=O)N5)cc3C2)cc(C(F)(F)F)c1	IC50	'='	2.7	nM	8.57			UO_0000065	15.91	0.30	3.44	10.25	False	CHEMBL1693568	Inhibition of B-Raf V600E mutant assessed as reduction in [33P]ATP incorporation into biotinylated substrate peptide after 3 hrs by flash plate assay	B	BAO_0000019	assay format	Homo sapiens	None	None	None	None	CHEMBL5145	Serine/threonine-protein kinase B-raf	Homo sapiens	SINGLE PROTEIN	CHEMBL1687927	1	Scientific Literature	J. Med. Chem.	2011	None
CHEMBL1197798		0	478.95	1	6.41	13	Cc1ccc2c(Nc3ccc(Cl)cc3)nccc2c1Nc1ncccc1-c1ncnc2[nH]cnc12	IC50	'='	2.0	nM	8.70			UO_0000065	18.16	0.34	2.29	8.34	True	CHEMBL2173449	Inhibition of b-Raf in human A375 cells assessed phosphorylation of ERK	B	BAO_0000219	cell-based format	Homo sapiens	None	None	A-375	None	CHEMBL5145	Serine/threonine-protein kinase B-raf	Homo sapiens	SINGLE PROTEIN	CHEMBL2169832	1	Scientific Literature	J. Med. Chem.	2012	CHEMBL3308077
CHEMBL481681		0	389.46	0	4.68	17	Cc1ccc(NC(=O)c2cccc(OC(C)C)c2)cc1C(=O)Nc1cccnc1	IC50	'='	15.0	nM	7.82			UO_0000065	20.09	0.37	3.14	9.74	False	CHEMBL947762	Inhibition of full length His-tagged human B-Raf V600E mutant expressed in insect cells by amplified luminescent proximity homogeneous assay	B	BAO_0000219	cell-based format	Homo sapiens	None	None	None	None	CHEMBL5145	Serine/threonine-protein kinase B-raf	Homo sapiens	SINGLE PROTEIN	CHEMBL1143270	1	Scientific Literature	Bioorg. Med. Chem. Lett.	2009	None
CHEMBL475866		0	410.46	0	2.54	22	Cc1ccc(NC(=O)c2cccc(S(N)(=O)=O)c2)cc1C(=O)Nc1cccnc1	IC50	'='	30.0	nM	7.52			UO_0000065	18.33	0.35	4.98	5.73	False	CHEMBL947762	Inhibition of full length His-tagged human B-Raf V600E mutant expressed in insect cells by amplified luminescent proximity homogeneous assay	B	BAO_0000219	cell-based format	Homo sapiens	None	None	None	None	CHEMBL5145	Serine/threonine-protein kinase B-raf	Homo sapiens	SINGLE PROTEIN	CHEMBL1143270	1	Scientific Literature	Bioorg. Med. Chem. Lett.	2009	None
CHEMBL498905		0	400.36	0	4.31	9	Cc1ccc(NC(=O)c2cccc(C(F)(F)F)c2)cc1NC(=O)c1cncnc1	IC50	'='	625.0	nM	6.20			UO_0000065	15.50	0.29	1.89	7.39	False	CHEMBL947762	Inhibition of full length His-tagged human B-Raf V600E mutant expressed in insect cells by amplified luminescent proximity homogeneous assay	B	BAO_0000219	cell-based format	Homo sapiens	None	None	None	None	CHEMBL5145	Serine/threonine-protein kinase B-raf	Homo sapiens	SINGLE PROTEIN	CHEMBL1143270	1	Scientific Literature	Bioorg. Med. Chem. Lett.	2009	None
CHEMBL3234756		0	564.61	2	5.40	6e	CCc1ccc(C(=O)Nc2ccc(CN3CCN(C)CC3)c(C(F)(F)F)c2)cc1NC(=O)c1cnc2[nH]ccc2c1	IC50	'='	360.0	nM	6.44			UO_0000065	11.41	0.21	1.04	6.90	False	CHEMBL3240252	Inhibition of BRAF V600E mutant (unknown origin) after 1 to 1.5 hrs by FRET-based Z'-Lyte assay	B	BAO_0000019	assay format	Homo sapiens	None	None	None	None	CHEMBL5145	Serine/threonine-protein kinase B-raf	Homo sapiens	SINGLE PROTEIN	CHEMBL3233006	1	Scientific Literature	J. Med. Chem.	2014	None
CHEMBL483914		0	404.43	0	4.59	55	COc1cc(Nc2cncc(Oc3ccc4ncccc4c3)n2)cc(OC)c1OC	IC50	'='	29000.0	nM	4.54			UO_0000065	11.22	0.21	-0.05	5.18	False	CHEMBL961495	Inhibition of human BRAF V600E mutant expressed in SF9 cells	B	BAO_0000219	cell-based format	Homo sapiens	None	None	Sf9	None	CHEMBL5145	Serine/threonine-protein kinase B-raf	Homo sapiens	SINGLE PROTEIN	CHEMBL1150375	1	Scientific Literature	J. Med. Chem.	2008	CHEMBL3308860
CHEMBL482680		0	354.37	0	3.43	29	COc1cc(Nc2cncc(Oc3cccnc3)n2)cc(OC)c1OC	IC50	'='	45000.0	nM	4.35			UO_0000065	12.27	0.23	0.92	4.96	False	CHEMBL961495	Inhibition of human BRAF V600E mutant expressed in SF9 cells	B	BAO_0000219	cell-based format	Homo sapiens	None	None	Sf9	None	CHEMBL5145	Serine/threonine-protein kinase B-raf	Homo sapiens	SINGLE PROTEIN	CHEMBL1150375	1	Scientific Literature	J. Med. Chem.	2008	CHEMBL3308860
CHEMBL482482		0	353.38	0	4.04	27	COc1cc(Nc2cncc(Oc3ccccc3)n2)cc(OC)c1OC	IC50	'='	31000.0	nM	4.51			UO_0000065	12.76	0.24	0.47	6.03	False	CHEMBL961495	Inhibition of human BRAF V600E mutant expressed in SF9 cells	B	BAO_0000219	cell-based format	Homo sapiens	None	None	Sf9	None	CHEMBL5145	Serine/threonine-protein kinase B-raf	Homo sapiens	SINGLE PROTEIN	CHEMBL1150375	1	Scientific Literature	J. Med. Chem.	2008	CHEMBL3308860
CHEMBL484320		0	403.44	1	5.19	26	COc1cc(Nc2cncc(Oc3cccc4ccccc34)n2)cc(OC)c1OC	IC50	'='	1200.0	nM	5.92			UO_0000065	14.68	0.27	0.73	7.92	False	CHEMBL961495	Inhibition of human BRAF V600E mutant expressed in SF9 cells	B	BAO_0000219	cell-based format	Homo sapiens	None	None	Sf9	None	CHEMBL5145	Serine/threonine-protein kinase B-raf	Homo sapiens	SINGLE PROTEIN	CHEMBL1150375	1	Scientific Literature	J. Med. Chem.	2008	CHEMBL3308860
CHEMBL482926		0	371.37	0	4.18	63	COc1cc(Nc2cncc(Oc3ccccc3F)n2)cc(OC)c1OC	IC50	'='	45000.0	nM	4.35			UO_0000065	11.70	0.22	0.17	5.82	False	CHEMBL961495	Inhibition of human BRAF V600E mutant expressed in SF9 cells	B	BAO_0000219	cell-based format	Homo sapiens	None	None	Sf9	None	CHEMBL5145	Serine/threonine-protein kinase B-raf	Homo sapiens	SINGLE PROTEIN	CHEMBL1150375	1	Scientific Literature	J. Med. Chem.	2008	CHEMBL3308860
CHEMBL443770		0	437.46	1	5.78	79	CC(=O)Nc1ccc(Oc2cncc(Nc3cccc(-c4cnco4)c3)n2)c2ccccc12	IC50	'='	310.0	nM	6.51			UO_0000065	14.88	0.27	0.73	6.37	False	CHEMBL961495	Inhibition of human BRAF V600E mutant expressed in SF9 cells	B	BAO_0000219	cell-based format	Homo sapiens	None	None	Sf9	None	CHEMBL5145	Serine/threonine-protein kinase B-raf	Homo sapiens	SINGLE PROTEIN	CHEMBL1150375	1	Scientific Literature	J. Med. Chem.	2008	CHEMBL3308860
CHEMBL472450		0	427.39	0	4.87	11	CNC(=O)c1cc(Oc2ccc3[nH]c(Nc4ccc(C(F)(F)F)cc4)nc3c2)ccn1	IC50	'='	11.0	nM	7.96			UO_0000065	18.62	0.35	3.09	8.66	False	CHEMBL946282	Inhibition of B-RafV600E mutant by ELISA	B	BAO_0000019	assay format	Homo sapiens	None	None	None	None	CHEMBL5145	Serine/threonine-protein kinase B-raf	Homo sapiens	SINGLE PROTEIN	CHEMBL1152273	1	Scientific Literature	J. Med. Chem.	2008	None
CHEMBL486164		0	393.83	0	4.51	2	CNC(=O)c1cc(Oc2ccc(Nc3nc4cc(Cl)ccc4[nH]3)cc2)ccn1	IC50	'>'	25000.0	nM				UO_0000065					False	CHEMBL946282	Inhibition of B-RafV600E mutant by ELISA	B	BAO_0000019	assay format	Homo sapiens	None	None	None	None	CHEMBL5145	Serine/threonine-protein kinase B-raf	Homo sapiens	SINGLE PROTEIN	CHEMBL1152273	1	Scientific Literature	J. Med. Chem.	2008	None
CHEMBL516494		0	399.44	0	3.07	10	COc1ccc(OC)c(C(O)c2coc3ccc(O)c(CN4CCOCC4)c23)c1	IC50	'>'	100000.0	nM				UO_0000065					False	CHEMBL1035690	Inhibition of human cloned wild type BRAF by ELISA-based MEK phosphorylation assay	B	BAO_0000357	single protein format	Homo sapiens	None	None	None	None	CHEMBL5145	Serine/threonine-protein kinase B-raf	Homo sapiens	SINGLE PROTEIN	CHEMBL1140099	1	Scientific Literature	J. Med. Chem.	2008	None
CHEMBL462071		0	353.42	0	2.60	7	Cc1ccc(C2CC(c3ccccc3)=NN2C(=O)CN2CCOCC2)o1	IC50	'>'	100000.0	nM				UO_0000065					False	CHEMBL1035690	Inhibition of human cloned wild type BRAF by ELISA-based MEK phosphorylation assay	B	BAO_0000357	single protein format	Homo sapiens	None	None	None	None	CHEMBL5145	Serine/threonine-protein kinase B-raf	Homo sapiens	SINGLE PROTEIN	CHEMBL1140099	1	Scientific Literature	J. Med. Chem.	2008	None
CHEMBL454028		0	322.78	0	1.41	19	Cn1c(=O)[nH]c(=O)c2c1nc(S)n2Cc1ccc(Cl)cc1	Inhibition	'='	90.0	%				UO_0000187					False	CHEMBL1025603	Inhibition of human cloned wild type BRAF at 50 uM by ELISA-based MEK phosphorylation assay	B	BAO_0000357	single protein format	Homo sapiens	None	None	None	None	CHEMBL5145	Serine/threonine-protein kinase B-raf	Homo sapiens	SINGLE PROTEIN	CHEMBL1140099	1	Scientific Literature	J. Med. Chem.	2008	None
CHEMBL521179	SR-3677	0	408.46	0	2.80	5, SR-3677	CN(C)CCOc1cc(-c2cn[nH]c2)ccc1NC(=O)C1COc2ccccc2O1	Inhibition	'<'	10.0	%				UO_0000187					False	CHEMBL1032265	Inhibition of BRAF V600E mutant at 3 uM	B	BAO_0000019	assay format	Homo sapiens	None	None	None	None	CHEMBL5145	Serine/threonine-protein kinase B-raf	Homo sapiens	SINGLE PROTEIN	CHEMBL1142492	1	Scientific Literature	J. Med. Chem.	2008	None
CHEMBL459500		0	373.38	1	0.43	15	CCN(CC)Cc1c(C(=O)N/N=C/c2ccco2)nnn1-c1nonc1N	IC50	'>'	100000.0	nM				UO_0000065					False	CHEMBL1035690	Inhibition of human cloned wild type BRAF by ELISA-based MEK phosphorylation assay	B	BAO_0000357	single protein format	Homo sapiens	None	None	None	None	CHEMBL5145	Serine/threonine-protein kinase B-raf	Homo sapiens	SINGLE PROTEIN	CHEMBL1140099	1	Scientific Literature	J. Med. Chem.	2008	None
CHEMBL471415		0	452.31	0	4.63	16	CNC(=O)c1cc(Oc2ccc3c(c2)nc(Nc2ccccc2Br)n3C)ccn1	IC50	'='	39.0	nM	7.41			UO_0000065	16.38	0.35	2.78	9.14	False	CHEMBL946282	Inhibition of B-RafV600E mutant by ELISA	B	BAO_0000019	assay format	Homo sapiens	None	None	None	None	CHEMBL5145	Serine/threonine-protein kinase B-raf	Homo sapiens	SINGLE PROTEIN	CHEMBL1152273	1	Scientific Literature	J. Med. Chem.	2008	None
CHEMBL571703		0	472.47	1	6.90	12a	Cc1ccc2c(Nc3cccc(C(F)(F)F)c3)nccc2c1Nc1ncccc1-c1ccncn1	IC50	'='	53.0	nM	7.28			UO_0000065					False	CHEMBL1047416	Inhibition of Braf in human A375 cells assessed as inhibition of ERK phosphorylation	F	BAO_0000219	cell-based format	Homo sapiens	None	None	A-375	None	CHEMBL5145	Serine/threonine-protein kinase B-raf	Homo sapiens	SINGLE PROTEIN	CHEMBL1155237	1	Scientific Literature	J. Med. Chem.	2009	CHEMBL3308077
CHEMBL3262850		0	524.51	1	4.27	11d	CN(C)CCn1cnnc1-c1cc(Oc2ccc(NC(=O)N/N=C/c3ccc(F)cc3F)cc2F)ccn1	Inhibition	'='	77.2	%				UO_0000187					False	CHEMBL3271575	Inhibition of B-Raf (unknown origin) at 10 uM after 1 hr by HTRF method	B	BAO_0000357	single protein format	Homo sapiens	None	None	None	None	CHEMBL5145	Serine/threonine-protein kinase B-raf	Homo sapiens	SINGLE PROTEIN	CHEMBL3259649	1	Scientific Literature	Eur. J. Med. Chem.	2014	None
CHEMBL459935		0	431.84	0	2.31	30	C/C(Cl)=C/Cn1c(N/N=C(/C)c2ccc([N+](=O)[O-])cc2)nc2c1c(=O)[nH]c(=O)n2C	IC50	'='	17360.0	nM	4.76			UO_0000065	11.02	0.22	2.45	3.40	False	CHEMBL1035690	Inhibition of human cloned wild type BRAF by ELISA-based MEK phosphorylation assay	B	BAO_0000357	single protein format	Homo sapiens	None	None	None	None	CHEMBL5145	Serine/threonine-protein kinase B-raf	Homo sapiens	SINGLE PROTEIN	CHEMBL1140099	1	Scientific Literature	J. Med. Chem.	2008	None
CHEMBL454028		0	322.78	0	1.41	19	Cn1c(=O)[nH]c(=O)c2c1nc(S)n2Cc1ccc(Cl)cc1	IC50	'='	2100.0	nM	5.68			UO_0000065	17.59	0.37	4.27	7.81	False	CHEMBL1035690	Inhibition of human cloned wild type BRAF by ELISA-based MEK phosphorylation assay	B	BAO_0000357	single protein format	Homo sapiens	None	None	None	None	CHEMBL5145	Serine/threonine-protein kinase B-raf	Homo sapiens	SINGLE PROTEIN	CHEMBL1140099	1	Scientific Literature	J. Med. Chem.	2008	None
CHEMBL1214438		0	531.62	2	6.61	3h	Cc1ccc(-n2nc(C(C)(C)C)cc2NC(=O)Nc2ccc(Oc3ccnc4[nH]c(S)nc34)cc2F)cc1	IC50	'='	310.0	nM	6.51			UO_0000065	12.24	0.23	-0.10	5.93	False	CHEMBL1217119	Inhibition of B-Raf V600E mutant	B	BAO_0000019	assay format	Homo sapiens	None	None	None	None	CHEMBL5145	Serine/threonine-protein kinase B-raf	Homo sapiens	SINGLE PROTEIN	CHEMBL1212820	1	Scientific Literature	J. Med. Chem.	2010	None
CHEMBL1214612		0	477.35	1	5.05	la	O=C(Nc1ccc(Oc2ccnc3[nH]c(=O)cnc23)cc1F)Nc1cc(C(F)(F)F)ccc1F	IC50	'='	780.0	nM	6.11			UO_0000065	12.80	0.25	1.06	5.60	False	CHEMBL1217120	Inhibition of BRAF V600E mutant-mediated ERK phosphorylation in human WM266.4 cells	B	BAO_0000219	cell-based format	Homo sapiens	None	None	WM266.4	None	CHEMBL5145	Serine/threonine-protein kinase B-raf	Homo sapiens	SINGLE PROTEIN	CHEMBL1212820	1	Scientific Literature	J. Med. Chem.	2010	None
CHEMBL1213821		0	475.81	1	5.43	1e	O=C(Nc1ccc(Oc2ccnc3[nH]c(=O)cnc23)cc1)Nc1ccc(Cl)c(C(F)(F)F)c1	IC50	'='	4890.0	nM	5.31			UO_0000065	11.16	0.22	-0.12	4.87	False	CHEMBL1217120	Inhibition of BRAF V600E mutant-mediated ERK phosphorylation in human WM266.4 cells	B	BAO_0000219	cell-based format	Homo sapiens	None	None	WM266.4	None	CHEMBL5145	Serine/threonine-protein kinase B-raf	Homo sapiens	SINGLE PROTEIN	CHEMBL1212820	1	Scientific Literature	J. Med. Chem.	2010	None
CHEMBL1214384		0	528.59	2	6.08	3f	CN(C)c1nc2c(Oc3ccc(NC(=O)Nc4cc(C(C)(C)C)nn4-c4ccccc4)c(F)c3)ccnc2[nH]1	IC50	'='	1670.0	nM	5.78			UO_0000065	10.93	0.20	-0.30	5.11	False	CHEMBL1217119	Inhibition of B-Raf V600E mutant	B	BAO_0000019	assay format	Homo sapiens	None	None	None	None	CHEMBL5145	Serine/threonine-protein kinase B-raf	Homo sapiens	SINGLE PROTEIN	CHEMBL1212820	1	Scientific Literature	J. Med. Chem.	2010	None
CHEMBL1213693		0	480.53	0	4.85	4n	CC(C)(C)c1cc(NC(=O)c2cccc(Oc3ccnc4[nH]c(=O)cnc34)c2)n(-c2ccccc2)n1	IC50	'='	870.0	nM	6.06			UO_0000065	12.61	0.23	1.21	5.28	False	CHEMBL1217119	Inhibition of B-Raf V600E mutant	B	BAO_0000019	assay format	Homo sapiens	None	None	None	None	CHEMBL5145	Serine/threonine-protein kinase B-raf	Homo sapiens	SINGLE PROTEIN	CHEMBL1212820	1	Scientific Literature	J. Med. Chem.	2010	None
CHEMBL1213759		0	596.67	2	6.23	5i	Cc1ccc(-n2nc(C(C)(C)C)cc2NC(=O)Nc2ccc(Oc3ccnc4nc(N5CCOCC5)cnc34)cc2F)cc1	IC50	'>'	10000.0	nM				UO_0000065					False	CHEMBL1217119	Inhibition of B-Raf V600E mutant	B	BAO_0000019	assay format	Homo sapiens	None	None	None	None	CHEMBL5145	Serine/threonine-protein kinase B-raf	Homo sapiens	SINGLE PROTEIN	CHEMBL1212820	1	Scientific Literature	J. Med. Chem.	2010	None
CHEMBL1213999		0	505.45	2	5.63	1p	CSc1cc(Oc2ccnc3[nH]c(=O)cnc23)ccc1NC(=O)Nc1cc(C(F)(F)F)ccc1F	IC50	'='	195.0	nM	6.71			UO_0000065	13.28	0.26	1.08	6.16	False	CHEMBL1217120	Inhibition of BRAF V600E mutant-mediated ERK phosphorylation in human WM266.4 cells	B	BAO_0000219	cell-based format	Homo sapiens	None	None	WM266.4	None	CHEMBL5145	Serine/threonine-protein kinase B-raf	Homo sapiens	SINGLE PROTEIN	CHEMBL1212820	1	Scientific Literature	J. Med. Chem.	2010	None
CHEMBL1214058		0	523.45	2	6.37	1v	Cc1nc2c(Oc3ccc(NC(=O)Nc4cc(C(F)(F)F)ccc4F)c4ccccc34)ccnc2[nH]c1=O	IC50	'='	62.0	nM	7.21			UO_0000065	13.77	0.26	0.84	6.61	False	CHEMBL1217120	Inhibition of BRAF V600E mutant-mediated ERK phosphorylation in human WM266.4 cells	B	BAO_0000219	cell-based format	Homo sapiens	None	None	WM266.4	None	CHEMBL5145	Serine/threonine-protein kinase B-raf	Homo sapiens	SINGLE PROTEIN	CHEMBL1212820	1	Scientific Literature	J. Med. Chem.	2010	None
CHEMBL1214138		0	459.36	0	4.91	2e	O=C(Nc1ccc(Oc2ccnc3ncc(=O)[nH]c23)cc1)Nc1cc(C(F)(F)F)ccc1F	IC50	'='	4200.0	nM	5.38			UO_0000065	11.70	0.22	0.47	4.93	False	CHEMBL1217120	Inhibition of BRAF V600E mutant-mediated ERK phosphorylation in human WM266.4 cells	B	BAO_0000219	cell-based format	Homo sapiens	None	None	WM266.4	None	CHEMBL5145	Serine/threonine-protein kinase B-raf	Homo sapiens	SINGLE PROTEIN	CHEMBL1212820	1	Scientific Literature	J. Med. Chem.	2010	None
CHEMBL1214383		0	573.66	2	7.01	2u	Cc1ccc(-n2nc(C(C)(C)C)cc2NC(=O)Nc2ccc(Oc3ccnc4nc(C)c(=O)[nH]c34)c3ccccc23)cc1	IC50	'='	176.0	nM	6.75			UO_0000065	11.77	0.21	-0.26	5.33	False	CHEMBL1217120	Inhibition of BRAF V600E mutant-mediated ERK phosphorylation in human WM266.4 cells	B	BAO_0000219	cell-based format	Homo sapiens	None	None	WM266.4	None	CHEMBL5145	Serine/threonine-protein kinase B-raf	Homo sapiens	SINGLE PROTEIN	CHEMBL1212820	1	Scientific Literature	J. Med. Chem.	2010	None
CHEMBL1214438		0	531.62	2	6.61	3h	Cc1ccc(-n2nc(C(C)(C)C)cc2NC(=O)Nc2ccc(Oc3ccnc4[nH]c(S)nc34)cc2F)cc1	IC50	'='	55.0	nM	7.26			UO_0000065	13.66	0.26	0.65	6.61	False	CHEMBL1217120	Inhibition of BRAF V600E mutant-mediated ERK phosphorylation in human WM266.4 cells	B	BAO_0000219	cell-based format	Homo sapiens	None	None	WM266.4	None	CHEMBL5145	Serine/threonine-protein kinase B-raf	Homo sapiens	SINGLE PROTEIN	CHEMBL1212820	1	Scientific Literature	J. Med. Chem.	2010	None
CHEMBL1214562		0	523.60	2	5.85	4g	Cc1ccc(-n2nc(C(C)(C)C)cc2NC(=O)Nc2cccc(Oc3ccnc4[nH]c(=O)c(C)nc34)c2)cc1	IC50	'='	69.0	nM	7.16			UO_0000065	13.68	0.25	1.31	5.65	False	CHEMBL1217120	Inhibition of BRAF V600E mutant-mediated ERK phosphorylation in human WM266.4 cells	B	BAO_0000219	cell-based format	Homo sapiens	None	None	WM266.4	None	CHEMBL5145	Serine/threonine-protein kinase B-raf	Homo sapiens	SINGLE PROTEIN	CHEMBL1212820	1	Scientific Literature	J. Med. Chem.	2010	None
CHEMBL1213758		0	582.64	2	5.92	5h	CC(C)(C)c1cc(NC(=O)Nc2ccc(Oc3ccnc4nc(N5CCOCC5)cnc34)cc2F)n(-c2ccccc2)n1	IC50	'='	750.0	nM	6.12			UO_0000065	10.51	0.19	0.20	5.13	False	CHEMBL1217120	Inhibition of BRAF V600E mutant-mediated ERK phosphorylation in human WM266.4 cells	B	BAO_0000219	cell-based format	Homo sapiens	None	None	WM266.4	None	CHEMBL5145	Serine/threonine-protein kinase B-raf	Homo sapiens	SINGLE PROTEIN	CHEMBL1212820	1	Scientific Literature	J. Med. Chem.	2010	None
CHEMBL1213976		0	443.85	0	4.71	11, Nexa-796-Phe	O=C(Nc1ccc(OCCN2CCOCC2)cc1)Nc1ccc(Cl)c(C(F)(F)F)c1	IC50	'='	92.3	nM	7.04			UO_0000065	15.85	0.32	2.32	11.20	False	CHEMBL1220001	Inhibition of human recombinant full-length GST-tagged B-Raf by radiometric kinase assay	B	BAO_0000357	single protein format	Homo sapiens	None	None	None	None	CHEMBL5145	Serine/threonine-protein kinase B-raf	Homo sapiens	SINGLE PROTEIN	CHEMBL1212849	1	Scientific Literature	Bioorg. Med. Chem.	2010	None
CHEMBL1880739	GW305074X	0	520.95	2	5.01	GW305074X	O=C1Nc2ccc(I)cc2C1=Cc1cc(Br)c(O)c(Br)c1	Inhibition	'='	6.02	%				UO_0000187					False	CHEMBL1962310	GSK_PKIS: BRAF mean inhibition at 0.1 uM [Nanosyn]	B	BAO_0000357	single protein format	None	None	None	None	None	CHEMBL5145	Serine/threonine-protein kinase B-raf	Homo sapiens	SINGLE PROTEIN	CHEMBL1961873	16	GSK Published Kinase Inhibitor Set			None
CHEMBL189415	GW819077X	0	432.41	1	5.62	GW819077X	FC(F)(F)c1cccc(Nc2nccc(-c3cnn4nc(-c5ccccc5)ccc34)n2)c1	Inhibition	'='	2.72	%				UO_0000187					False	CHEMBL1962312	GSK_PKIS: BRAF (V599E mutant) mean inhibition at 0.1 uM [Nanosyn]	B	BAO_0000357	single protein format	None	None	None	None	None	CHEMBL5145	Serine/threonine-protein kinase B-raf	Homo sapiens	SINGLE PROTEIN	CHEMBL1961873	16	GSK Published Kinase Inhibitor Set			None
CHEMBL516248	GW804482X	0	379.44	0	3.77	GW804482X	COc1cccc(COc2cc(-n3cnc4ccccc43)sc2C(N)=O)c1	Inhibition	'='	1.18	%				UO_0000187					False	CHEMBL1962311	GSK_PKIS: BRAF mean inhibition at 1 uM [Nanosyn]	B	BAO_0000357	single protein format	None	None	None	None	None	CHEMBL5145	Serine/threonine-protein kinase B-raf	Homo sapiens	SINGLE PROTEIN	CHEMBL1961873	16	GSK Published Kinase Inhibitor Set			None
CHEMBL188257	GW827106X	0	452.47	0	4.38	GW827106X	COc1ccc(-c2nn3ncccc3c2-c2ccnc(Nc3ccc4c(c3)OCCO4)n2)cc1	Inhibition	'='	4.88	%				UO_0000187					False	CHEMBL1962313	GSK_PKIS: BRAF (V599E mutant) mean inhibition at 1 uM [Nanosyn]	B	BAO_0000357	single protein format	None	None	None	None	None	CHEMBL5145	Serine/threonine-protein kinase B-raf	Homo sapiens	SINGLE PROTEIN	CHEMBL1961873	16	GSK Published Kinase Inhibitor Set			None
CHEMBL1909375	GSK-614526A	0	525.49	0	1.34	GSK614526A	CCn1c(-c2nonc2N)nc2c(C#CC(C)(C)O)ncc(OC[C@@H]3CCCN3)c21.O=C(O)C(F)(F)F	Inhibition	'='	0.45	%				UO_0000187					False	CHEMBL1962310	GSK_PKIS: BRAF mean inhibition at 0.1 uM [Nanosyn]	B	BAO_0000357	single protein format	None	None	None	None	None	CHEMBL5145	Serine/threonine-protein kinase B-raf	Homo sapiens	SINGLE PROTEIN	CHEMBL1961873	16	GSK Published Kinase Inhibitor Set			None
CHEMBL1276184		0	530.61	2	5.34	8r	Cc1cc(N2C[C@@H]3C[C@H]2CN3C)ccc1-c1ccnc2c(-c3ccc(F)c4[nH]ncc34)c(-c3ccncc3)nn12	IC50	'<'	0.32	nM				UO_0000065					False	CHEMBL1285565	Inhibition of BRAF	B	BAO_0000357	single protein format	None	None	None	None	None	CHEMBL5145	Serine/threonine-protein kinase B-raf	Homo sapiens	SINGLE PROTEIN	CHEMBL1275379	1	Scientific Literature	J. Med. Chem.	2010	None
CHEMBL1276171		0	577.49	2	5.66	8d	CN1C[C@@H]2C[C@H]1CN2c1ccc(-c2ccnc3c(-c4cccc5[nH]ncc45)c(-c4ccncc4)nn23)c(Br)c1	IC50	'<'	0.32	nM				UO_0000065					False	CHEMBL1285565	Inhibition of BRAF	B	BAO_0000357	single protein format	None	None	None	None	None	CHEMBL5145	Serine/threonine-protein kinase B-raf	Homo sapiens	SINGLE PROTEIN	CHEMBL1275379	1	Scientific Literature	J. Med. Chem.	2010	None
CHEMBL271594	GW300653X	0	358.42	0	2.23	GW300653X	CC(C)c1ccc2c(c1)NC(=O)/C2=N/Nc1ccc(S(N)(=O)=O)cc1	Inhibition	'='	-1.25	%				UO_0000187					False	CHEMBL1962311	GSK_PKIS: BRAF mean inhibition at 1 uM [Nanosyn]	B	BAO_0000357	single protein format	None	None	None	None	None	CHEMBL5145	Serine/threonine-protein kinase B-raf	Homo sapiens	SINGLE PROTEIN	CHEMBL1961873	16	GSK Published Kinase Inhibitor Set			None
CHEMBL223360	LINIFANIB	3	375.41	0	4.90	ABT-869	Cc1ccc(F)c(NC(=O)Nc2ccc(-c3cccc4[nH]nc(N)c34)cc2)c1	Kd	'>'	10000.0	nM				UO_0000065					True	CHEMBL1051281	Binding constant for BRAF kinase domain	B	BAO_0000357	single protein format	Homo sapiens	None	None	None	None	CHEMBL5145	Serine/threonine-protein kinase B-raf	Homo sapiens	SINGLE PROTEIN	CHEMBL1150977	1	Scientific Literature	Nat. Biotechnol.	2008	None
CHEMBL215152	AZD-1152-HQPA	0	507.57	1	3.50	AZD-1152 HQPA	CCN(CCO)CCCOc1ccc2c(Nc3cc(CC(=O)Nc4cccc(F)c4)[nH]n3)ncnc2c1	Kd	'>'	10000.0	nM				UO_0000065					True	CHEMBL1051281	Binding constant for BRAF kinase domain	B	BAO_0000357	single protein format	Homo sapiens	None	None	None	None	CHEMBL5145	Serine/threonine-protein kinase B-raf	Homo sapiens	SINGLE PROTEIN	CHEMBL1150977	1	Scientific Literature	Nat. Biotechnol.	2008	None
CHEMBL191003	JNJ-7706621	0	394.36	0	1.22	JNJ-7706621	Nc1nc(Nc2ccc(S(N)(=O)=O)cc2)nn1C(=O)c1c(F)cccc1F	Kd	'>'	10000.0	nM				UO_0000065					False	CHEMBL1051281	Binding constant for BRAF kinase domain	B	BAO_0000357	single protein format	Homo sapiens	None	None	None	None	CHEMBL5145	Serine/threonine-protein kinase B-raf	Homo sapiens	SINGLE PROTEIN	CHEMBL1150977	1	Scientific Literature	Nat. Biotechnol.	2008	None
CHEMBL573339	PI-103	0	348.36	0	2.98	PI-103	Oc1cccc(-c2nc(N3CCOCC3)c3oc4ncccc4c3n2)c1	Kd	'='	2900.0	nM	5.54			UO_0000065	15.90	0.29	2.56	6.55	True	CHEMBL1051281	Binding constant for BRAF kinase domain	B	BAO_0000357	single protein format	Homo sapiens	None	None	None	None	CHEMBL5145	Serine/threonine-protein kinase B-raf	Homo sapiens	SINGLE PROTEIN	CHEMBL1150977	1	Scientific Literature	Nat. Biotechnol.	2008	None
CHEMBL939	GEFITINIB	4	446.91	0	4.28	Gefitinib	COc1cc2ncnc(Nc3ccc(F)c(Cl)c3)c2cc1OCCCN1CCOCC1	Kd	'>'	10000.0	nM				UO_0000065					True	CHEMBL1051282	Binding constant for BRAF(V600E) kinase domain	B	BAO_0000357	single protein format	Homo sapiens	None	None	None	None	CHEMBL5145	Serine/threonine-protein kinase B-raf	Homo sapiens	SINGLE PROTEIN	CHEMBL1150977	1	Scientific Literature	Nat. Biotechnol.	2008	None
CHEMBL14762	SELICICLIB	2	354.46	0	3.20	Roscovitine/CYC-202	CC[C@H](CO)Nc1nc(NCc2ccccc2)c2ncn(C(C)C)c2n1	Kd	'>'	10000.0	nM				UO_0000065					False	CHEMBL1051282	Binding constant for BRAF(V600E) kinase domain	B	BAO_0000357	single protein format	Homo sapiens	None	None	None	None	CHEMBL5145	Serine/threonine-protein kinase B-raf	Homo sapiens	SINGLE PROTEIN	CHEMBL1150977	1	Scientific Literature	Nat. Biotechnol.	2008	None
CHEMBL278041	SB-202190	0	331.35	0	4.65	SB-202190	Oc1ccc(-c2nc(-c3ccc(F)cc3)c(-c3ccncc3)[nH]2)cc1	Kd	'='	620.0	nM	6.21			UO_0000065	18.73	0.34	1.56	10.04	False	CHEMBL1051282	Binding constant for BRAF(V600E) kinase domain	B	BAO_0000357	single protein format	Homo sapiens	None	None	None	None	CHEMBL5145	Serine/threonine-protein kinase B-raf	Homo sapiens	SINGLE PROTEIN	CHEMBL1150977	1	Scientific Literature	Nat. Biotechnol.	2008	None
CHEMBL535	SUNITINIB	4	398.48	0	3.33	Sunitinib	CCN(CC)CCNC(=O)c1c(C)[nH]c(/C=C2\C(=O)Nc3ccc(F)cc32)c1C	Kd	'>'	10000.0	nM				UO_0000065					True	CHEMBL1051282	Binding constant for BRAF(V600E) kinase domain	B	BAO_0000357	single protein format	Homo sapiens	None	None	None	None	CHEMBL5145	Serine/threonine-protein kinase B-raf	Homo sapiens	SINGLE PROTEIN	CHEMBL1150977	1	Scientific Literature	Nat. Biotechnol.	2008	None
CHEMBL24828	VANDETANIB	4	475.36	1	5.00	ZD-6474	COc1cc2c(Nc3ccc(Br)cc3F)ncnc2cc1OCC1CCN(C)CC1	Kd	'>'	10000.0	nM				UO_0000065					True	CHEMBL1051282	Binding constant for BRAF(V600E) kinase domain	B	BAO_0000357	single protein format	Homo sapiens	None	None	None	None	CHEMBL5145	Serine/threonine-protein kinase B-raf	Homo sapiens	SINGLE PROTEIN	CHEMBL1150977	1	Scientific Literature	Nat. Biotechnol.	2008	None
CHEMBL500406		0	290.33	0	3.26	1	O/N=C1\CCc2cc(-c3c[nH]nc3-c3ccncc3)ccc21	IC50	'='	0.15	nM	9.82			UO_0000065	33.84	0.61	6.56	13.25	False	CHEMBL1008210	Inhibition of human recombinant B-Raf by fluorescence anisotropy	B	BAO_0000357	single protein format	Homo sapiens	None	None	None	None	CHEMBL5145	Serine/threonine-protein kinase B-raf	Homo sapiens	SINGLE PROTEIN	CHEMBL1156613	1	Scientific Literature	Bioorg. Med. Chem. Lett.	2008	None
CHEMBL503089		0	358.45	0	4.85	4	O/N=C1\CCc2cc(-c3cn(C4CCCC4)nc3-c3ccncc3)ccc21	IC50	'='	3.46	nM	8.46			UO_0000065	23.60	0.43	3.61	13.37	False	CHEMBL1008210	Inhibition of human recombinant B-Raf by fluorescence anisotropy	B	BAO_0000357	single protein format	Homo sapiens	None	None	None	None	CHEMBL5145	Serine/threonine-protein kinase B-raf	Homo sapiens	SINGLE PROTEIN	CHEMBL1156613	1	Scientific Literature	Bioorg. Med. Chem. Lett.	2008	None
CHEMBL2337914		0	554.72	2	5.69	7	CC(C)c1nc(-c2cccc(NS(=O)(=O)c3cccc(F)c3)c2)c(-c2ccnc(NCCCN(C)C)n2)s1	IC50	'='	73.0	nM	7.14			UO_0000065	12.87	0.26	1.45	7.13	False	CHEMBL2345977	Inhibition of B-Raf V600E mutant in human SK-MEL-28 cells assessed as decrease in ERK phosphorylation incubated for 1 hr by immunoassay	B	BAO_0000219	cell-based format	Homo sapiens	None	None	SK-MEL-28	None	CHEMBL5145	Serine/threonine-protein kinase B-raf	Homo sapiens	SINGLE PROTEIN	CHEMBL2331286	1	Scientific Literature	ACS Med. Chem. Lett.	2013	CHEMBL3308494
CHEMBL2144069		0	451.53	1	5.04	2, AZ628	Cc1ccc(NC(=O)c2cccc(C(C)(C)C#N)c2)cc1Nc1ccc2ncn(C)c(=O)c2c1	IC50	'='	34.0	nM	7.47			UO_0000065	16.54	0.30	2.43	7.48	False	CHEMBL2341126	Inhibition of human recombinant N-terminus His-tagged BRAF V600E mutant expressed in Sf9 cells coexpressing CDC37 using biotinylated MEK as substrate and MgCl2 incubated for 20 mins prior to MgCl2 addition measured after 1 hr in presence of 10 uM ATP	B	BAO_0000219	cell-based format	Homo sapiens	None	None	Sf9	None	CHEMBL5145	Serine/threonine-protein kinase B-raf	Homo sapiens	SINGLE PROTEIN	CHEMBL2331403	1	Scientific Literature	J. Med. Chem.	2013	CHEMBL3308860
CHEMBL489230		0	448.79	0	4.97	27b	O=C(Nc1ccc(Oc2ccnc3[nH]c(=O)[nH]c23)cc1)c1ccc(Cl)c(C(F)(F)F)c1	IC50	'='	15900.0	nM	4.80			UO_0000065	10.69	0.21	-0.17	4.80	False	CHEMBL981002	Inhibition of BRAF V600E mutant	B	BAO_0000019	assay format	Homo sapiens	None	None	None	None	CHEMBL5145	Serine/threonine-protein kinase B-raf	Homo sapiens	SINGLE PROTEIN	CHEMBL1153434	1	Scientific Literature	J. Med. Chem.	2009	None
CHEMBL526901		0	277.33	0	3.65	15	CC(=O)c1c(-c2ccncc2)[nH]c(-c2ccncc2)c1C	Activity						Not Evaluated						False	CHEMBL1025749	Binding affinity to human BRAF at 10 uM relative to control	B	BAO_0000357	single protein format	Homo sapiens	None	None	None	None	CHEMBL5145	Serine/threonine-protein kinase B-raf	Homo sapiens	SINGLE PROTEIN	CHEMBL1151712	1	Scientific Literature	J. Med. Chem.	2008	None
CHEMBL470808		0	429.52	1	5.16	23	CNC(=O)c1cc(Oc2ccc3c(c2)nc(Nc2cccc(C(C)(C)C)c2)n3C)ccn1	IC50	'='	45.0	nM	7.35			UO_0000065	17.10	0.31	2.19	9.06	True	CHEMBL946282	Inhibition of B-RafV600E mutant by ELISA	B	BAO_0000019	assay format	Homo sapiens	None	None	None	None	CHEMBL5145	Serine/threonine-protein kinase B-raf	Homo sapiens	SINGLE PROTEIN	CHEMBL1152273	1	Scientific Literature	J. Med. Chem.	2008	None
CHEMBL470364		0	475.86	1	5.54	15	CNC(=O)c1cc(Oc2ccc3c(c2)nc(Nc2ccc(Cl)c(C(F)(F)F)c2)n3C)ccn1	IC50	'='	28.0	nM	7.55			UO_0000065	15.87	0.31	2.01	9.32	False	CHEMBL946282	Inhibition of B-RafV600E mutant by ELISA	B	BAO_0000019	assay format	Homo sapiens	None	None	None	None	CHEMBL5145	Serine/threonine-protein kinase B-raf	Homo sapiens	SINGLE PROTEIN	CHEMBL1152273	1	Scientific Literature	J. Med. Chem.	2008	None
CHEMBL472449		0	427.39	0	4.87	9	CNC(=O)c1cc(Oc2ccc3[nH]c(Nc4ccccc4C(F)(F)F)nc3c2)ccn1	IC50	'='	9000.0	nM	5.05			UO_0000065	11.81	0.22	0.18	5.49	False	CHEMBL946282	Inhibition of B-RafV600E mutant by ELISA	B	BAO_0000019	assay format	Homo sapiens	None	None	None	None	CHEMBL5145	Serine/threonine-protein kinase B-raf	Homo sapiens	SINGLE PROTEIN	CHEMBL1152273	1	Scientific Literature	J. Med. Chem.	2008	None
CHEMBL470149		0	466.34	1	5.11	28	CCn1c(Nc2ccc(Br)cc2)nc2cc(Oc3ccnc(C(=O)NC)c3)ccc21	IC50	'='	68.0	nM	7.17			UO_0000065	15.37	0.33	2.06	8.84	False	CHEMBL946282	Inhibition of B-RafV600E mutant by ELISA	B	BAO_0000019	assay format	Homo sapiens	None	None	None	None	CHEMBL5145	Serine/threonine-protein kinase B-raf	Homo sapiens	SINGLE PROTEIN	CHEMBL1152273	1	Scientific Literature	J. Med. Chem.	2008	None
CHEMBL13972		0	440.48	0	4.73	SB-242721	N#Cc1ccc(Oc2nccc(-c3c(-c4ccc(F)cc4)ncn3C3CCNCC3)n2)cc1	Inhibition	'='	4.44	%				UO_0000187					False	CHEMBL1962313	GSK_PKIS: BRAF (V599E mutant) mean inhibition at 1 uM [Nanosyn]	B	BAO_0000357	single protein format	None	None	None	None	None	CHEMBL5145	Serine/threonine-protein kinase B-raf	Homo sapiens	SINGLE PROTEIN	CHEMBL1961873	16	GSK Published Kinase Inhibitor Set			None
CHEMBL1909405	GW618013A	0	554.57	0	4.98	GW618013A	CN(C)CCCNc1nccc(-c2c(-c3ccc(F)cc3)nn3cc(C(F)(F)F)ccc23)n1.CS(=O)(=O)O	Inhibition	'='	2.52	%				UO_0000187					False	CHEMBL1962312	GSK_PKIS: BRAF (V599E mutant) mean inhibition at 0.1 uM [Nanosyn]	B	BAO_0000357	single protein format	None	None	None	None	None	CHEMBL5145	Serine/threonine-protein kinase B-raf	Homo sapiens	SINGLE PROTEIN	CHEMBL1961873	16	GSK Published Kinase Inhibitor Set			None
CHEMBL516248	GW804482X	0	379.44	0	3.77	GW804482X	COc1cccc(COc2cc(-n3cnc4ccccc43)sc2C(N)=O)c1	Inhibition	'='	-0.39	%				UO_0000187					False	CHEMBL1962310	GSK_PKIS: BRAF mean inhibition at 0.1 uM [Nanosyn]	B	BAO_0000357	single protein format	None	None	None	None	None	CHEMBL5145	Serine/threonine-protein kinase B-raf	Homo sapiens	SINGLE PROTEIN	CHEMBL1961873	16	GSK Published Kinase Inhibitor Set			None
CHEMBL529066	GW574783B	0	599.54	2	6.00	GW574783B	CS(=O)(=O)CCNCc1ccc(-c2ccc3ncnc(Nc4ccc(OCc5ccccc5)c(Cl)c4)c3c2)o1.Cl	Inhibition	'='	1.38	%				UO_0000187					False	CHEMBL1962313	GSK_PKIS: BRAF (V599E mutant) mean inhibition at 1 uM [Nanosyn]	B	BAO_0000357	single protein format	None	None	None	None	None	CHEMBL5145	Serine/threonine-protein kinase B-raf	Homo sapiens	SINGLE PROTEIN	CHEMBL1961873	16	GSK Published Kinase Inhibitor Set			None
CHEMBL188794	GW829115X	0	496.88	1	6.28	GW829115X	COc1ccc(-c2nn3ncccc3c2-c2ccnc(Nc3ccc(Cl)c(C(F)(F)F)c3)n2)cc1	Inhibition	'='	3.99	%				UO_0000187					False	CHEMBL1962313	GSK_PKIS: BRAF (V599E mutant) mean inhibition at 1 uM [Nanosyn]	B	BAO_0000357	single protein format	None	None	None	None	None	CHEMBL5145	Serine/threonine-protein kinase B-raf	Homo sapiens	SINGLE PROTEIN	CHEMBL1961873	16	GSK Published Kinase Inhibitor Set			None
CHEMBL3261228		0	250.28	0	2.09	1	CCOC(=O)c1sc(-c2ccncc2)nc1O	Inhibition	'='	100.0	%				UO_0000187					False	CHEMBL3268847	Inhibition of BRAF (unknown origin) at 1 uM relative to control	B	BAO_0000357	single protein format	Homo sapiens	None	None	None	None	CHEMBL5145	Serine/threonine-protein kinase B-raf	Homo sapiens	SINGLE PROTEIN	CHEMBL3259739	1	Scientific Literature	Eur. J. Med. Chem.	2014	None
CHEMBL13972		0	440.48	0	4.73	SB-242721	N#Cc1ccc(Oc2nccc(-c3c(-c4ccc(F)cc4)ncn3C3CCNCC3)n2)cc1	Inhibition	'='	6.93	%				UO_0000187					False	CHEMBL1962310	GSK_PKIS: BRAF mean inhibition at 0.1 uM [Nanosyn]	B	BAO_0000357	single protein format	None	None	None	None	None	CHEMBL5145	Serine/threonine-protein kinase B-raf	Homo sapiens	SINGLE PROTEIN	CHEMBL1961873	16	GSK Published Kinase Inhibitor Set			None
CHEMBL13972		0	440.48	0	4.73	SB-242721	N#Cc1ccc(Oc2nccc(-c3c(-c4ccc(F)cc4)ncn3C3CCNCC3)n2)cc1	Inhibition	'='	4.98	%				UO_0000187					False	CHEMBL1962312	GSK_PKIS: BRAF (V599E mutant) mean inhibition at 0.1 uM [Nanosyn]	B	BAO_0000357	single protein format	None	None	None	None	None	CHEMBL5145	Serine/threonine-protein kinase B-raf	Homo sapiens	SINGLE PROTEIN	CHEMBL1961873	16	GSK Published Kinase Inhibitor Set			None
CHEMBL1234815		0	275.31	0	2.77	S2	Cn1nc(-c2ccc3ccccc3c2)c2c(N)ncnc21	Inhibition	'='	53.0	%				UO_0000187					False	CHEMBL1244378	Inhibition of B-Raf at 1 uM after 60 mins by FRET assay in presence of 100 uM ATP	B	BAO_0000357	single protein format	None	None	None	None	None	CHEMBL5145	Serine/threonine-protein kinase B-raf	Homo sapiens	SINGLE PROTEIN	CHEMBL1240340	1	Scientific Literature	Nat. Chem. Biol.	2008	None
CHEMBL1240703	CGP-52421	0	586.65	2	5.40	CGP-52421	CO[C@@H]1[C@H](N(C)C(=O)c2ccccc2)C[C@H]2O[C@]1(C)n1c3ccccc3c3c4c(c5c6ccccc6n2c5c31)C(=O)N[C@H]4O	Kd	'>'	10000.0	nM				UO_0000065					False	CHEMBL1244739	Binding affinity to BRAF	B	BAO_0000357	single protein format	None	None	None	None	None	CHEMBL5145	Serine/threonine-protein kinase B-raf	Homo sapiens	SINGLE PROTEIN	CHEMBL1240346	1	Scientific Literature	Blood	2009	None
CHEMBL1667918		0	362.78	0	4.56	23	Clc1ccc2[nH]ncc2c1Nc1c(-c2ncccn2)oc2cnccc12	IC50	'='	240.0	nM	6.62			UO_0000065	18.25	0.35	2.06	7.15	False	CHEMBL1670302	Inhibition of B-Raf V600E mutant	B	BAO_0000019	assay format	Homo sapiens	None	None	None	None	CHEMBL5145	Serine/threonine-protein kinase B-raf	Homo sapiens	SINGLE PROTEIN	CHEMBL1667830	1	Scientific Literature	Bioorg. Med. Chem. Lett.	2011	None
CHEMBL2047067		0	380.43	0	2.92	7l	Cc1ccc(NS(=O)(=O)c2ccc3[nH]c4c(C(N)=O)nccc4c3c2)cc1	IC50	'='	13540.0	nM	4.87			UO_0000065	12.80	0.25	1.95	4.13	False	CHEMBL2050689	Inhibition of human wild type B-Raf kinase assessed as change in ATP consumption by luciferase-luiferin-coupled chemiluminescent assay	B	BAO_0000357	single protein format	Homo sapiens	None	None	None	None	CHEMBL5145	Serine/threonine-protein kinase B-raf	Homo sapiens	SINGLE PROTEIN	CHEMBL2046277	1	Scientific Literature	Bioorg. Med. Chem. Lett.	2012	None
CHEMBL199588		0	308.34	0	3.31	43	CC(=O)Nc1cccc(-c2cncc(NCc3ccoc3)n2)c1	IC50	'='	33000.0	nM	4.48			UO_0000065	14.53	0.27	1.17	5.60	False	CHEMBL865836	Inhibitory activity against human B-RAF	B	BAO_0000357	single protein format	Homo sapiens	None	None	None	None	CHEMBL5145	Serine/threonine-protein kinase B-raf	Homo sapiens	SINGLE PROTEIN	CHEMBL1148580	1	Scientific Literature	J. Med. Chem.	2006	None
CHEMBL382262		0	322.37	0	2.75	34	CC(=O)Nc1cccc(-c2cncc(NCc3cc(C)[nH]n3)n2)c1	IC50	'='	14000.0	nM	4.85			UO_0000065	15.06	0.28	2.10	5.08	False	CHEMBL865836	Inhibitory activity against human B-RAF	B	BAO_0000357	single protein format	Homo sapiens	None	None	None	None	CHEMBL5145	Serine/threonine-protein kinase B-raf	Homo sapiens	SINGLE PROTEIN	CHEMBL1148580	1	Scientific Literature	J. Med. Chem.	2006	None
CHEMBL199811		0	360.37	0	3.52	28	CC(=O)Nc1cccc(-c2cncc(Nc3ccc4c(c3)C(=O)OC4)n2)c1	IC50	'='	740.0	nM	6.13			UO_0000065	17.01	0.31	2.61	6.58	False	CHEMBL865836	Inhibitory activity against human B-RAF	B	BAO_0000357	single protein format	Homo sapiens	None	None	None	None	CHEMBL5145	Serine/threonine-protein kinase B-raf	Homo sapiens	SINGLE PROTEIN	CHEMBL1148580	1	Scientific Literature	J. Med. Chem.	2006	None
CHEMBL425577		0	364.41	0	3.86	12	COc1cc(Nc2cncc(-c3cccc(NC(C)=O)c3)n2)cc(OC)c1	IC50	'='	2700.0	nM	5.57			UO_0000065	15.28	0.28	1.71	6.52	False	CHEMBL865836	Inhibitory activity against human B-RAF	B	BAO_0000357	single protein format	Homo sapiens	None	None	None	None	CHEMBL5145	Serine/threonine-protein kinase B-raf	Homo sapiens	SINGLE PROTEIN	CHEMBL1148580	1	Scientific Literature	J. Med. Chem.	2006	None
CHEMBL370112		0	376.42	0	3.49	31	CC(=O)Nc1cccc(-c2cncc(NCc3ccc4c(c3)OCCO4)n2)c1	IC50						Not Determined						False	CHEMBL865837	Growth inhibition in human melanoma cells WM266.4 expressing mutant B-RAF with SRB	F	BAO_0000219	cell-based format	Homo sapiens	None	None	WM266.4	None	CHEMBL5145	Serine/threonine-protein kinase B-raf	Homo sapiens	SINGLE PROTEIN	CHEMBL1148580	1	Scientific Literature	J. Med. Chem.	2006	None
CHEMBL201272		0	364.41	0	3.86	14	COc1ccc(Nc2cncc(-c3cccc(NC(C)=O)c3)n2)c(OC)c1	IC50	'='	21000.0	nM	4.68			UO_0000065	12.84	0.24	0.82	5.48	False	CHEMBL865836	Inhibitory activity against human B-RAF	B	BAO_0000357	single protein format	Homo sapiens	None	None	None	None	CHEMBL5145	Serine/threonine-protein kinase B-raf	Homo sapiens	SINGLE PROTEIN	CHEMBL1148580	1	Scientific Literature	J. Med. Chem.	2006	None
CHEMBL220465	GSK-248233A	0	484.52	0	4.19	GSK248233A	CCn1c(-c2nonc2N)nc2cnc(Oc3cccc(NC(=O)c4ccc(N(C)C)cc4)c3)cc21	Inhibition	'='	1.95	%				UO_0000187					False	CHEMBL1962310	GSK_PKIS: BRAF mean inhibition at 0.1 uM [Nanosyn]	B	BAO_0000357	single protein format	None	None	None	None	None	CHEMBL5145	Serine/threonine-protein kinase B-raf	Homo sapiens	SINGLE PROTEIN	CHEMBL1961873	16	GSK Published Kinase Inhibitor Set			None
CHEMBL10	SB-203580	0	377.44	0	4.68	SB-203580	C[S+]([O-])c1ccc(-c2nc(-c3ccc(F)cc3)c(-c3ccncc3)[nH]2)cc1	Kd	'='	710.0	nM	6.15			UO_0000065	16.29	0.31	1.47	10.49	False	CHEMBL1908643	Binding constant for BRAF kinase domain	B	BAO_0000357	single protein format	None	None	None	None	None	CHEMBL5145	Serine/threonine-protein kinase B-raf	Homo sapiens	SINGLE PROTEIN	CHEMBL1908390	1	Scientific Literature	Nat. Biotechnol.	2011	None
CHEMBL519693		0	383.47	0	2.68	17	NS(=O)(=O)c1ccc(-c2cc3ccncc3cc2OC2CCNCC2)cc1	IC50	'>'	10000.0	nM				UO_0000065					False	CHEMBL985020	Inhibition of B-Raf	B	BAO_0000357	single protein format	None	None	None	None	None	CHEMBL5145	Serine/threonine-protein kinase B-raf	Homo sapiens	SINGLE PROTEIN	CHEMBL1138455	1	Scientific Literature	J. Med. Chem.	2009	None
CHEMBL484968		0	304.39	0	4.03	21	c1ccc(-c2cc3ccncc3cc2OC2CCNCC2)cc1	IC50	'>'	10000.0	nM				UO_0000065					False	CHEMBL985020	Inhibition of B-Raf	B	BAO_0000357	single protein format	None	None	None	None	None	CHEMBL5145	Serine/threonine-protein kinase B-raf	Homo sapiens	SINGLE PROTEIN	CHEMBL1138455	1	Scientific Literature	J. Med. Chem.	2009	None
CHEMBL206010	GW814408X	0	344.38	0	3.47	GW814408X	COc1cccc(-c2c[nH]c3c(N/N=C/c4ccncc4)ncnc23)c1	Inhibition	'='	3.1	%				UO_0000187					False	CHEMBL1962310	GSK_PKIS: BRAF mean inhibition at 0.1 uM [Nanosyn]	B	BAO_0000357	single protein format	None	None	None	None	None	CHEMBL5145	Serine/threonine-protein kinase B-raf	Homo sapiens	SINGLE PROTEIN	CHEMBL1961873	16	GSK Published Kinase Inhibitor Set			None
CHEMBL463054	MACROSPORIN	0	284.27	0	2.19	2	COc1cc(O)c2c(c1)C(=O)c1cc(C)c(O)cc1C2=O	IC50	'='	6.4	ug.mL-1				UO_0000274					False	CHEMBL1026222	Inhibition of recombinant B-RAF-V600E mutant	B	BAO_0000019	assay format	Homo sapiens	None	None	None	None	CHEMBL5145	Serine/threonine-protein kinase B-raf	Homo sapiens	SINGLE PROTEIN	CHEMBL1151842	1	Scientific Literature	J. Nat. Prod.	2009	None
CHEMBL477978	GW782907X	0	390.53	0	4.86	GW782907X	Cc1ccc(C(=O)NC2CCCCC2)cc1-c1ccc(C(=O)NCC2CC2)cc1	Inhibition	'='	3.21	%				UO_0000187					False	CHEMBL1962311	GSK_PKIS: BRAF mean inhibition at 1 uM [Nanosyn]	B	BAO_0000357	single protein format	None	None	None	None	None	CHEMBL5145	Serine/threonine-protein kinase B-raf	Homo sapiens	SINGLE PROTEIN	CHEMBL1961873	16	GSK Published Kinase Inhibitor Set			None
CHEMBL212250	GW615311X	0	644.12	2	8.00	GW615311X	O=S(=O)(CCOCc1ccc(-c2ccc3ncnc(Nc4ccc(OCc5cccc(F)c5)c(Cl)c4)c3c2)o1)c1ccccc1	Inhibition	'='	2.33	%				UO_0000187					False	CHEMBL1962310	GSK_PKIS: BRAF mean inhibition at 0.1 uM [Nanosyn]	B	BAO_0000357	single protein format	None	None	None	None	None	CHEMBL5145	Serine/threonine-protein kinase B-raf	Homo sapiens	SINGLE PROTEIN	CHEMBL1961873	16	GSK Published Kinase Inhibitor Set			None
CHEMBL1909345		0	422.87	0	2.97	SB-686709-A	CCN1CCC(C(=O)Nc2n[nH]c3nnc(-c4cccc(F)c4F)cc23)CC1.Cl	Inhibition	'='	-0.36	%				UO_0000187					False	CHEMBL1962310	GSK_PKIS: BRAF mean inhibition at 0.1 uM [Nanosyn]	B	BAO_0000357	single protein format	None	None	None	None	None	CHEMBL5145	Serine/threonine-protein kinase B-raf	Homo sapiens	SINGLE PROTEIN	CHEMBL1961873	16	GSK Published Kinase Inhibitor Set			None
CHEMBL1909382	GW759710A	0	359.79	0	3.20	GW759710A	Cl.NC(=O)c1cccc(Nc2nccc(Nc3cccc(F)c3)n2)c1	Inhibition	'='	1.61	%				UO_0000187					False	CHEMBL1962312	GSK_PKIS: BRAF (V599E mutant) mean inhibition at 0.1 uM [Nanosyn]	B	BAO_0000357	single protein format	None	None	None	None	None	CHEMBL5145	Serine/threonine-protein kinase B-raf	Homo sapiens	SINGLE PROTEIN	CHEMBL1961873	16	GSK Published Kinase Inhibitor Set			None
CHEMBL156987		0	377.18	0	3.17	SB-409513	O=C1NC(=O)C(c2cccc(Cl)c2)=C1Nc1ccc(Cl)c(C(=O)O)c1	Inhibition	'='	6.61	%				UO_0000187					False	CHEMBL1962312	GSK_PKIS: BRAF (V599E mutant) mean inhibition at 0.1 uM [Nanosyn]	B	BAO_0000357	single protein format	None	None	None	None	None	CHEMBL5145	Serine/threonine-protein kinase B-raf	Homo sapiens	SINGLE PROTEIN	CHEMBL1961873	16	GSK Published Kinase Inhibitor Set			None
CHEMBL478649		0	348.45	0	3.69	10	Cc1ccc(C(=O)NC2CC2)cc1-c1ccc(C(=O)NCC2CC2)cc1	Activity						Not Evaluated						False	CHEMBL1025749	Binding affinity to human BRAF at 10 uM relative to control	B	BAO_0000357	single protein format	Homo sapiens	None	None	None	None	CHEMBL5145	Serine/threonine-protein kinase B-raf	Homo sapiens	SINGLE PROTEIN	CHEMBL1151712	1	Scientific Literature	J. Med. Chem.	2008	None
CHEMBL399534		0	412.40	0	4.31	22	CNc1cc(CNc2ccccc2C(=O)Nc2ccc3c(c2)OC(F)(F)O3)ccn1	IC50	'='	100.0	nM	7.00			UO_0000065	16.97	0.32	2.69	8.28	False	CHEMBL922916	Inhibition of b-Raf	B	BAO_0000357	single protein format	None	None	None	None	None	CHEMBL5145	Serine/threonine-protein kinase B-raf	Homo sapiens	SINGLE PROTEIN	CHEMBL1140657	1	Scientific Literature	Bioorg. Med. Chem. Lett.	2007	None
CHEMBL1667910		0	354.37	0	4.89	13	Oc1cccc2cc(Nc3c(-c4ncccn4)oc4cnccc34)ccc12	IC50	'='	1.0	nM	9.00			UO_0000065	25.40	0.46	4.11	10.71	False	CHEMBL1670302	Inhibition of B-Raf V600E mutant	B	BAO_0000019	assay format	Homo sapiens	None	None	None	None	CHEMBL5145	Serine/threonine-protein kinase B-raf	Homo sapiens	SINGLE PROTEIN	CHEMBL1667830	1	Scientific Literature	Bioorg. Med. Chem. Lett.	2011	None
CHEMBL1667911		0	466.55	0	4.63	14	CN1CCN(Cc2cnc(-c3oc4cnccc4c3Nc3ccc4c(O)cccc4c3)nc2)CC1	IC50	'='	2.0	nM	8.70			UO_0000065	18.65	0.34	4.07	9.61	False	CHEMBL1670302	Inhibition of B-Raf V600E mutant	B	BAO_0000019	assay format	Homo sapiens	None	None	None	None	CHEMBL5145	Serine/threonine-protein kinase B-raf	Homo sapiens	SINGLE PROTEIN	CHEMBL1667830	1	Scientific Literature	Bioorg. Med. Chem. Lett.	2011	None
CHEMBL1667909		0	388.43	0	4.19	11	CN(C)/C=C/NC(=O)c1oc2cnccc2c1Nc1ccc2c(O)cccc2c1	IC50	'='	5.0	nM	8.30			UO_0000065	21.37	0.39	4.11	9.16	False	CHEMBL1670302	Inhibition of B-Raf V600E mutant	B	BAO_0000019	assay format	Homo sapiens	None	None	None	None	CHEMBL5145	Serine/threonine-protein kinase B-raf	Homo sapiens	SINGLE PROTEIN	CHEMBL1667830	1	Scientific Literature	Bioorg. Med. Chem. Lett.	2011	None
CHEMBL1667903		0	332.36	0	4.90	5	CCOC(=O)c1oc2cnccc2c1Nc1ccc2ccccc2c1	IC50	'='	179.0	nM	6.75			UO_0000065	20.30	0.37	1.85	10.48	False	CHEMBL1670302	Inhibition of B-Raf V600E mutant	B	BAO_0000019	assay format	Homo sapiens	None	None	None	None	CHEMBL5145	Serine/threonine-protein kinase B-raf	Homo sapiens	SINGLE PROTEIN	CHEMBL1667830	1	Scientific Literature	Bioorg. Med. Chem. Lett.	2011	None
CHEMBL1276176		0	548.65	2	6.05	8i	CN1C[C@@H]2C[C@H]1CN2c1ccc(-c2ccnc3c(-c4cccc5[nH]ncc45)c(-c4ccncc4)nn23)c2ccccc12	IC50	'='	1.0	nM	9.00			UO_0000065	16.40	0.29	2.95	11.50	False	CHEMBL1285565	Inhibition of BRAF	B	BAO_0000357	single protein format	None	None	None	None	None	CHEMBL5145	Serine/threonine-protein kinase B-raf	Homo sapiens	SINGLE PROTEIN	CHEMBL1275379	1	Scientific Literature	J. Med. Chem.	2010	None
CHEMBL1276179		0	534.57	2	5.17	8l	CN1C[C@@H]2C[C@H]1CN2c1cc(F)c(-c2ccnc3c(-c4cccc5[nH]ncc45)c(-c4ccncc4)nn23)c(F)c1	IC50	'='	0.16	nM	9.80			UO_0000065	18.32	0.33	4.63	12.52	False	CHEMBL1285565	Inhibition of BRAF	B	BAO_0000357	single protein format	None	None	None	None	None	CHEMBL5145	Serine/threonine-protein kinase B-raf	Homo sapiens	SINGLE PROTEIN	CHEMBL1275379	1	Scientific Literature	J. Med. Chem.	2010	None
CHEMBL576982	QUIZARTINIB	3	560.68	2	5.86	AC220	CC(C)(C)c1cc(NC(=O)Nc2ccc(-c3cn4c(n3)sc3cc(OCCN5CCOCC5)ccc34)cc2)no1	Kd	'>'	10000.0	nM				UO_0000065					True	CHEMBL1244740	Binding affinity to BRAF V600E mutant	B	BAO_0000019	assay format	Homo sapiens	None	None	None	None	CHEMBL5145	Serine/threonine-protein kinase B-raf	Homo sapiens	SINGLE PROTEIN	CHEMBL1240346	1	Scientific Literature	Blood	2009	None
CHEMBL208437	GW711782X	0	408.47	0	4.48	GW711782X	c1ccc(-c2n[nH]cc2-c2ccnc(-c3ccc(OCCn4ccnc4)cc3)c2)nc1	Inhibition	'='	1.85	%				UO_0000187					False	CHEMBL1962311	GSK_PKIS: BRAF mean inhibition at 1 uM [Nanosyn]	B	BAO_0000357	single protein format	None	None	None	None	None	CHEMBL5145	Serine/threonine-protein kinase B-raf	Homo sapiens	SINGLE PROTEIN	CHEMBL1961873	16	GSK Published Kinase Inhibitor Set			None
CHEMBL362155	GW827102X	0	490.45	1	5.39	GW827102X	FC(F)(F)c1cccc(-c2nn3ncccc3c2-c2ccnc(Nc3ccc4c(c3)OCCO4)n2)c1	Inhibition	'='	7.02	%				UO_0000187					False	CHEMBL1962313	GSK_PKIS: BRAF (V599E mutant) mean inhibition at 1 uM [Nanosyn]	B	BAO_0000357	single protein format	None	None	None	None	None	CHEMBL5145	Serine/threonine-protein kinase B-raf	Homo sapiens	SINGLE PROTEIN	CHEMBL1961873	16	GSK Published Kinase Inhibitor Set			None
CHEMBL1276187		0	512.62	2	5.28	15a	CN1C[C@@H]2CC[C@H]1CN2c1ccc(-c2ccnc3c(-c4cccc5[nH]ncc45)c(-c4ccncc4)nn23)cc1	IC50	'='	0.71	nM	9.15			UO_0000065	17.85	0.32	3.87	11.69	False	CHEMBL1285565	Inhibition of BRAF	B	BAO_0000357	single protein format	None	None	None	None	None	CHEMBL5145	Serine/threonine-protein kinase B-raf	Homo sapiens	SINGLE PROTEIN	CHEMBL1275379	1	Scientific Literature	J. Med. Chem.	2010	None
CHEMBL583133		0	507.60	2	5.51	4v	CCOC(=O)N1C2CCC1CC(c1ccnc3c(-c4ccc(C)c5[nH]ncc45)c(-c4ccncc4)nn13)C2	IC50	'='	0.7	nM	9.15			UO_0000065	18.04	0.33	3.64	9.04	False	CHEMBL1043507	Inhibition of B-Raf	B	BAO_0000357	single protein format	None	None	None	None	None	CHEMBL5145	Serine/threonine-protein kinase B-raf	Homo sapiens	SINGLE PROTEIN	CHEMBL1156135	1	Scientific Literature	Bioorg. Med. Chem. Lett.	2009	None
CHEMBL1213974		0	498.59	1	5.67	9, BIRBavar	CNC(=O)c1cc(Oc2ccc(NC(=O)Nc3cc(C(C)(C)C)nn3-c3ccc(C)cc3)cc2)ccn1	IC50	'='	236.7	nM	6.63			UO_0000065	13.29	0.24	0.96	6.01	False	CHEMBL1220001	Inhibition of human recombinant full-length GST-tagged B-Raf by radiometric kinase assay	B	BAO_0000357	single protein format	Homo sapiens	None	None	None	None	CHEMBL5145	Serine/threonine-protein kinase B-raf	Homo sapiens	SINGLE PROTEIN	CHEMBL1212849	1	Scientific Literature	Bioorg. Med. Chem.	2010	None
CHEMBL188794	GW829115X	0	496.88	1	6.28	GW829115X	COc1ccc(-c2nn3ncccc3c2-c2ccnc(Nc3ccc(Cl)c(C(F)(F)F)c3)n2)cc1	Inhibition	'='	3.98	%				UO_0000187					False	CHEMBL1962312	GSK_PKIS: BRAF (V599E mutant) mean inhibition at 0.1 uM [Nanosyn]	B	BAO_0000357	single protein format	None	None	None	None	None	CHEMBL5145	Serine/threonine-protein kinase B-raf	Homo sapiens	SINGLE PROTEIN	CHEMBL1961873	16	GSK Published Kinase Inhibitor Set			None
CHEMBL1794067	GSK-978744A	0	487.97	0	3.71	GSK978744A	C[C@@H](Oc1cc(-n2cnc3ccc(OC[C@@H](O)CO)cc32)sc1C(N)=O)c1ccccc1Cl	Inhibition	'='	0.01	%				UO_0000187					False	CHEMBL1962313	GSK_PKIS: BRAF (V599E mutant) mean inhibition at 1 uM [Nanosyn]	B	BAO_0000357	single protein format	None	None	None	None	None	CHEMBL5145	Serine/threonine-protein kinase B-raf	Homo sapiens	SINGLE PROTEIN	CHEMBL1961873	16	GSK Published Kinase Inhibitor Set			None
CHEMBL595546		0	778.87	1	2.38	1a	CO[C@@H]1[C@H](N(C)C(=O)CCC(=O)NCCC(=O)NCCC(=O)NCCC(N)=O)C[C@H]2O[C@]1(C)n1c3ccccc3c3c4c(c5c6ccccc6n2c5c31)C(=O)NC4	Activity	'='	94.0	%				UO_0000187					False	CHEMBL1045167	Binding affinity to human BRAF V600E mutant at 500 nM by cell-based competition binding assay relative to control in presence of DTT	B	BAO_0000219	cell-based format	Homo sapiens	None	None	None	None	CHEMBL5145	Serine/threonine-protein kinase B-raf	Homo sapiens	SINGLE PROTEIN	CHEMBL1152541	1	Scientific Literature	Bioorg. Med. Chem.	2009	None
CHEMBL1288582		0	264.29	0	3.11	7c	COc1ccc2cc(-c3n[nH]c4cccnc34)[nH]c2c1	IC50	'>'	30000.0	nM				UO_0000065					False	CHEMBL1292329	Inhibition of B-raf	B	BAO_0000357	single protein format	None	None	None	None	None	CHEMBL5145	Serine/threonine-protein kinase B-raf	Homo sapiens	SINGLE PROTEIN	CHEMBL1287686	1	Scientific Literature	Bioorg. Med. Chem. Lett.	2010	None
CHEMBL1817871		0	193.22	0	2.03	16	Cc1ccc(C(=O)NC2CC2)cc1F	Inhibition	'='	12.0	%				UO_0000187					False	CHEMBL1819986	Inhibition of B-Raf expressed in Escherichia coli or baculovirus-infected insect cells using ATP as substrate at 400 uM by fluorescence polarization assay	B	BAO_0000219	cell-based format	None	None	None	None	None	CHEMBL5145	Serine/threonine-protein kinase B-raf	Homo sapiens	SINGLE PROTEIN	CHEMBL1817560	1	Scientific Literature	J. Med. Chem.	2011	None
CHEMBL261129		0	430.31	0	3.37	SB-732881	CN1CCC(C(=O)Nc2n[nH]c3nc(-c4ccc(O)cc4)c(Br)cc23)CC1	Inhibition	'='	13.85	%				UO_0000187					False	CHEMBL1962313	GSK_PKIS: BRAF (V599E mutant) mean inhibition at 1 uM [Nanosyn]	B	BAO_0000357	single protein format	None	None	None	None	None	CHEMBL5145	Serine/threonine-protein kinase B-raf	Homo sapiens	SINGLE PROTEIN	CHEMBL1961873	16	GSK Published Kinase Inhibitor Set			None
CHEMBL1789962	GW643971X	0	374.40	0	3.03	GW643971X	COc1cc(C=NNc2ncnc3c2cnn3Cc2ccccc2)ccc1O	Inhibition	'='	-5.58	%				UO_0000187					False	CHEMBL1962312	GSK_PKIS: BRAF (V599E mutant) mean inhibition at 0.1 uM [Nanosyn]	B	BAO_0000357	single protein format	None	None	None	None	None	CHEMBL5145	Serine/threonine-protein kinase B-raf	Homo sapiens	SINGLE PROTEIN	CHEMBL1961873	16	GSK Published Kinase Inhibitor Set			None
CHEMBL1789962	GW643971X	0	374.40	0	3.03	GW643971X	COc1cc(C=NNc2ncnc3c2cnn3Cc2ccccc2)ccc1O	Inhibition	'='	-4.22	%				UO_0000187					False	CHEMBL1962313	GSK_PKIS: BRAF (V599E mutant) mean inhibition at 1 uM [Nanosyn]	B	BAO_0000357	single protein format	None	None	None	None	None	CHEMBL5145	Serine/threonine-protein kinase B-raf	Homo sapiens	SINGLE PROTEIN	CHEMBL1961873	16	GSK Published Kinase Inhibitor Set			None
CHEMBL475433		0	399.37	0	4.91	6	Cc1ccc(NC(=O)c2cccc(C(F)(F)F)c2)cc1NC(=O)c1ccncc1	IC50	'='	21100.0	nM	4.68			UO_0000065	11.71	0.22	-0.23	6.58	False	CHEMBL947762	Inhibition of full length His-tagged human B-Raf V600E mutant expressed in insect cells by amplified luminescent proximity homogeneous assay	B	BAO_0000219	cell-based format	Homo sapiens	None	None	None	None	CHEMBL5145	Serine/threonine-protein kinase B-raf	Homo sapiens	SINGLE PROTEIN	CHEMBL1143270	1	Scientific Literature	Bioorg. Med. Chem. Lett.	2009	None
CHEMBL30432	GW282974X	0	395.47	0	4.23	GW282974X	CN(C)c1cc2c(Nc3ccc4c(cnn4Cc4ccccc4)c3)ncnc2cn1	Inhibition	'='	4.34	%				UO_0000187					False	CHEMBL1962313	GSK_PKIS: BRAF (V599E mutant) mean inhibition at 1 uM [Nanosyn]	B	BAO_0000357	single protein format	None	None	None	None	None	CHEMBL5145	Serine/threonine-protein kinase B-raf	Homo sapiens	SINGLE PROTEIN	CHEMBL1961873	16	GSK Published Kinase Inhibitor Set			None
CHEMBL1909391	GW576924A	0	579.10	2	5.92	GW576924A	Cl.[O-][S+]1CCN(Cc2ccc(-c3ccc4ncnc(Nc5ccc(OCc6ccccc6)c(F)c5)c4c3)o2)CC1	Inhibition	'='	5.8	%				UO_0000187					False	CHEMBL1962311	GSK_PKIS: BRAF mean inhibition at 1 uM [Nanosyn]	B	BAO_0000357	single protein format	None	None	None	None	None	CHEMBL5145	Serine/threonine-protein kinase B-raf	Homo sapiens	SINGLE PROTEIN	CHEMBL1961873	16	GSK Published Kinase Inhibitor Set			None
CHEMBL95207		0	352.42	0	3.00	SB-220455	CN1CCC(n2cnc(-c3ccc(F)cc3)c2-c2ccnc(N)n2)CC1	Inhibition	'='	1.74	%				UO_0000187					False	CHEMBL1962312	GSK_PKIS: BRAF (V599E mutant) mean inhibition at 0.1 uM [Nanosyn]	B	BAO_0000357	single protein format	None	None	None	None	None	CHEMBL5145	Serine/threonine-protein kinase B-raf	Homo sapiens	SINGLE PROTEIN	CHEMBL1961873	16	GSK Published Kinase Inhibitor Set			None
CHEMBL185238	GW786460X	0	287.33	0	3.39	GW786460X	Cc1cccc(-c2n[nH]cc2-c2ccc3ncccc3n2)n1	Inhibition	'='	1.47	%				UO_0000187					False	CHEMBL1962310	GSK_PKIS: BRAF mean inhibition at 0.1 uM [Nanosyn]	B	BAO_0000357	single protein format	None	None	None	None	None	CHEMBL5145	Serine/threonine-protein kinase B-raf	Homo sapiens	SINGLE PROTEIN	CHEMBL1961873	16	GSK Published Kinase Inhibitor Set			None
CHEMBL1785002		0	472.52	0	3.89	SB-264865	NC(=O)Cc1ccccc1Oc1nccc(-c2c(-c3ccc(F)cc3)ncn2C2CCNCC2)n1	Inhibition	'='	3.3	%				UO_0000187					False	CHEMBL1962312	GSK_PKIS: BRAF (V599E mutant) mean inhibition at 0.1 uM [Nanosyn]	B	BAO_0000357	single protein format	None	None	None	None	None	CHEMBL5145	Serine/threonine-protein kinase B-raf	Homo sapiens	SINGLE PROTEIN	CHEMBL1961873	16	GSK Published Kinase Inhibitor Set			None
CHEMBL206544	GW682841X	0	340.43	1	5.32	GW682841X	CC(C)c1ccc(-c2cc(-c3c[nH]nc3-c3ccccn3)ccn2)cc1	Inhibition	'='	0.6	%				UO_0000187					False	CHEMBL1962310	GSK_PKIS: BRAF mean inhibition at 0.1 uM [Nanosyn]	B	BAO_0000357	single protein format	None	None	None	None	None	CHEMBL5145	Serine/threonine-protein kinase B-raf	Homo sapiens	SINGLE PROTEIN	CHEMBL1961873	16	GSK Published Kinase Inhibitor Set			None
CHEMBL1909378		0	420.86	0	3.63	SB-431542-A	Cl.NC(=O)c1ccc(-c2nc(-c3ccccn3)c(-c3ccc4c(c3)OCO4)[nH]2)cc1	Inhibition	'='	4.08	%				UO_0000187					False	CHEMBL1962310	GSK_PKIS: BRAF mean inhibition at 0.1 uM [Nanosyn]	B	BAO_0000357	single protein format	None	None	None	None	None	CHEMBL5145	Serine/threonine-protein kinase B-raf	Homo sapiens	SINGLE PROTEIN	CHEMBL1961873	16	GSK Published Kinase Inhibitor Set			None
CHEMBL473629	GSK-204925A	0	423.49	0	3.82	GSK204925A	COc1cc2ncn(-c3cc(OCCc4ccccc4)c(C(N)=O)s3)c2cc1OC	Inhibition	'='	3.36	%				UO_0000187					False	CHEMBL1962311	GSK_PKIS: BRAF mean inhibition at 1 uM [Nanosyn]	B	BAO_0000357	single protein format	None	None	None	None	None	CHEMBL5145	Serine/threonine-protein kinase B-raf	Homo sapiens	SINGLE PROTEIN	CHEMBL1961873	16	GSK Published Kinase Inhibitor Set			None
CHEMBL1909411		0	393.87	0	4.96	GI261520A	COc1ccc2ncnc(Nc3ccc(OCc4ccccc4)cc3)c2c1.Cl	Inhibition	'='	3.6	%				UO_0000187					False	CHEMBL1962310	GSK_PKIS: BRAF mean inhibition at 0.1 uM [Nanosyn]	B	BAO_0000357	single protein format	None	None	None	None	None	CHEMBL5145	Serine/threonine-protein kinase B-raf	Homo sapiens	SINGLE PROTEIN	CHEMBL1961873	16	GSK Published Kinase Inhibitor Set			None
CHEMBL1794071		0	409.92	0	3.73	SB-614067-R	Cl.ON=C1CCc2cc(-c3nc(C4CCNCC4)[nH]c3-c3ccncc3)ccc21	Inhibition	'='	86.11	%				UO_0000187					False	CHEMBL1962311	GSK_PKIS: BRAF mean inhibition at 1 uM [Nanosyn]	B	BAO_0000357	single protein format	None	None	None	None	None	CHEMBL5145	Serine/threonine-protein kinase B-raf	Homo sapiens	SINGLE PROTEIN	CHEMBL1961873	16	GSK Published Kinase Inhibitor Set			None
CHEMBL1909371	GW694590A	0	453.89	1	5.18	GW694590A	COC(=O)Nc1nc2cc(Oc3ccc(NC(=O)Nc4ccccc4)cc3)ccc2[nH]1.Cl	Inhibition	'='	4.74	%				UO_0000187					False	CHEMBL1962310	GSK_PKIS: BRAF mean inhibition at 0.1 uM [Nanosyn]	B	BAO_0000357	single protein format	None	None	None	None	None	CHEMBL5145	Serine/threonine-protein kinase B-raf	Homo sapiens	SINGLE PROTEIN	CHEMBL1961873	16	GSK Published Kinase Inhibitor Set			None
CHEMBL1516890	GW441756X	0	275.31	0	3.07	GW441756X	Cn1cc(C=C2C(=O)Nc3cccnc32)c2ccccc21	Inhibition	'='	6.52	%				UO_0000187					False	CHEMBL1962311	GSK_PKIS: BRAF mean inhibition at 1 uM [Nanosyn]	B	BAO_0000357	single protein format	None	None	None	None	None	CHEMBL5145	Serine/threonine-protein kinase B-raf	Homo sapiens	SINGLE PROTEIN	CHEMBL1961873	16	GSK Published Kinase Inhibitor Set			None
CHEMBL1336	SORAFENIB	4	464.83	1	5.55	Sorafenib	CNC(=O)c1cc(Oc2ccc(NC(=O)Nc3ccc(Cl)c(C(F)(F)F)c3)cc2)ccn1	Ki	'='	22.0	nM	7.66			UO_0000065	16.47	0.33	2.11	8.29	False	CHEMBL1250022	Inhibition of B-Raf	B	BAO_0000357	single protein format	None	None	None	None	None	CHEMBL5145	Serine/threonine-protein kinase B-raf	Homo sapiens	SINGLE PROTEIN	CHEMBL1240298	1	Scientific Literature	Chem. Biol.	2005	None
CHEMBL508307		0	602.07	2	5.24	9	CC(=O)N1CCN(C(=O)Cc2ccc(Nc3ncc(F)c(Nc4ccc(C(=O)Nc5ccccc5Cl)cc4)n3)cc2)CC1	Inhibition	'='	7.0	%				UO_0000187					False	CHEMBL970568	Inhibition of BRAF at 1 uM	B	BAO_0000357	single protein format	None	None	None	None	None	CHEMBL5145	Serine/threonine-protein kinase B-raf	Homo sapiens	SINGLE PROTEIN	CHEMBL1138512	1	Scientific Literature	J. Med. Chem.	2009	None
CHEMBL3407861		0	584.62	2	7.26	43	Cc1ccc(C(=O)c2c(-c3ccccc3)n(C)n(-c3ccccc3)c2=O)c(N)c1-c1ccc2nc(C(F)(F)F)sc2c1	IC50	'>'	1000.0	nM				UO_0000065					False	CHEMBL3412171	Inhibition of recombinant BRAF V600E kinase domain mutant (unknown origin)	B	BAO_0000357	single protein format	Homo sapiens	None	None	None	None	CHEMBL5145	Serine/threonine-protein kinase B-raf	Homo sapiens	SINGLE PROTEIN	CHEMBL3407336	1	Scientific Literature	J. Med. Chem.	2015	None
CHEMBL486342		0	466.34	0	4.97	34	CN(C)C(=O)c1cc(Oc2ccc3c(c2)nc(Nc2ccc(Br)cc2)n3C)ccn1	IC50	'='	2700.0	nM	5.57			UO_0000065	11.94	0.25	0.60	7.70	False	CHEMBL946282	Inhibition of B-RafV600E mutant by ELISA	B	BAO_0000019	assay format	Homo sapiens	None	None	None	None	CHEMBL5145	Serine/threonine-protein kinase B-raf	Homo sapiens	SINGLE PROTEIN	CHEMBL1152273	1	Scientific Literature	J. Med. Chem.	2008	None
CHEMBL2046458		0	437.88	0	3.41	25	CCCS(=O)(=O)Nc1ccc(Cl)c(NC(=O)c2cccc3c(N)ncnc23)c1F	IC50	'='	9.5	nM	8.02			UO_0000065	18.32	0.38	4.61	6.31	False	CHEMBL2050456	Inhibition of B-raf V600E mutant-mediated Erk phosphorylation in human MALM-3M cells by fluorometric analysis	B	BAO_0000219	cell-based format	Homo sapiens	None	None	MALM-3M	None	CHEMBL5145	Serine/threonine-protein kinase B-raf	Homo sapiens	SINGLE PROTEIN	CHEMBL2046386	1	Scientific Literature	J. Med. Chem.	2012	None
CHEMBL2047876		0	427.46	0	2.96	32	CCCS(=O)(=O)Nc1ccc(F)c(NC(=O)c2csc3c(N)ncnc23)c1F	IC50	'='	15.0	nM	7.82			UO_0000065	18.30	0.38	4.86	6.16	False	CHEMBL2050456	Inhibition of B-raf V600E mutant-mediated Erk phosphorylation in human MALM-3M cells by fluorometric analysis	B	BAO_0000219	cell-based format	Homo sapiens	None	None	MALM-3M	None	CHEMBL5145	Serine/threonine-protein kinase B-raf	Homo sapiens	SINGLE PROTEIN	CHEMBL2046386	1	Scientific Literature	J. Med. Chem.	2012	None
CHEMBL2047879		0	461.90	0	3.42	35	Nc1ncnc2c(C(=O)Nc3c(Cl)ccc(NS(=O)(=O)CCCF)c3F)csc12	IC50	'='	4.6	nM	8.34			UO_0000065	18.05	0.39	4.92	6.56	False	CHEMBL2050456	Inhibition of B-raf V600E mutant-mediated Erk phosphorylation in human MALM-3M cells by fluorometric analysis	B	BAO_0000219	cell-based format	Homo sapiens	None	None	MALM-3M	None	CHEMBL5145	Serine/threonine-protein kinase B-raf	Homo sapiens	SINGLE PROTEIN	CHEMBL2046386	1	Scientific Literature	J. Med. Chem.	2012	None
CHEMBL1165499		0	436.51	0	3.61	5d	CN1CCN(c2ccc(-c3cnc4c(c3)N(Cc3cc(F)ccc3F)CCN4)cn2)CC1	Inhibition	'<'	50.0	%				UO_0000187					False	CHEMBL1168801	Inhibition of BRAF at 1 uM	B	BAO_0000357	single protein format	None	None	None	None	None	CHEMBL5145	Serine/threonine-protein kinase B-raf	Homo sapiens	SINGLE PROTEIN	CHEMBL1165965	1	Scientific Literature	Bioorg. Med. Chem.	2010	None
CHEMBL2047868		0	400.41	0	2.59	11	CCCS(=O)(=O)Nc1ccc(F)c(NC(=O)Nc2cc(NC)ncn2)c1F	IC50	'='	36.0	nM	7.44			UO_0000065	18.59	0.38	4.85	5.95	True	CHEMBL2050455	Inhibition of His6X-tagged human B-raf V600E mutant expressed in baculovirus infected insect cells coexpressing CSC37 using [gamma33P]ATP after 60 mins by scintillation counting	B	BAO_0000219	cell-based format	Homo sapiens	None	None	None	None	CHEMBL5145	Serine/threonine-protein kinase B-raf	Homo sapiens	SINGLE PROTEIN	CHEMBL2046386	1	Scientific Literature	J. Med. Chem.	2012	None
CHEMBL498467		0	301.35	0	3.54	3a	Cn1cc(-c2ccc(-c3cc[nH]n3)cc2)c(-c2ccncc2)n1	IC50	'='	68.0	nM	7.17			UO_0000065	23.78	0.43	3.63	12.07	False	CHEMBL1780874	Inhibition of B-Raf	B	BAO_0000357	single protein format	None	None	None	None	None	CHEMBL5145	Serine/threonine-protein kinase B-raf	Homo sapiens	SINGLE PROTEIN	CHEMBL1777745	1	Scientific Literature	Bioorg. Med. Chem. Lett.	2011	None
CHEMBL521732		0	275.31	0	3.03	14a	Cn1cc(-c2ccc3cn[nH]c3c2)c(-c2ccncc2)n1	IC50	'='	139.0	nM	6.86			UO_0000065	24.91	0.45	3.83	11.55	False	CHEMBL1780874	Inhibition of B-Raf	B	BAO_0000357	single protein format	None	None	None	None	None	CHEMBL5145	Serine/threonine-protein kinase B-raf	Homo sapiens	SINGLE PROTEIN	CHEMBL1777745	1	Scientific Literature	Bioorg. Med. Chem. Lett.	2011	None
CHEMBL1780160		0	274.33	0	3.63	18a	Cn1cc(-c2ccc3cc[nH]c3c2)c(-c2ccncc2)n1	IC50	'='	328.0	nM	6.48			UO_0000065	23.64	0.42	2.85	13.94	False	CHEMBL1780874	Inhibition of B-Raf	B	BAO_0000357	single protein format	None	None	None	None	None	CHEMBL5145	Serine/threonine-protein kinase B-raf	Homo sapiens	SINGLE PROTEIN	CHEMBL1777745	1	Scientific Literature	Bioorg. Med. Chem. Lett.	2011	None
CHEMBL1780167		0	408.51	0	4.36	28	c1cc(-c2nn(C3CC4CCC(C3)N4)cc2-c2ccc3c(c2)Cc2c[nH]nc2-3)ccn1	IC50	'='	0.57	nM	9.24			UO_0000065	22.63	0.41	4.88	12.94	False	CHEMBL1780874	Inhibition of B-Raf	B	BAO_0000357	single protein format	None	None	None	None	None	CHEMBL5145	Serine/threonine-protein kinase B-raf	Homo sapiens	SINGLE PROTEIN	CHEMBL1777745	1	Scientific Literature	Bioorg. Med. Chem. Lett.	2011	None
CHEMBL1780169		0	396.50	0	4.22	30	c1cc(-c2nn(C3CCCNCC3)cc2-c2ccc3c(c2)Cc2c[nH]nc2-3)ccn1	IC50	'='	3.2	nM	8.49			UO_0000065	21.42	0.39	4.27	11.89	False	CHEMBL1780874	Inhibition of B-Raf	B	BAO_0000357	single protein format	None	None	None	None	None	CHEMBL5145	Serine/threonine-protein kinase B-raf	Homo sapiens	SINGLE PROTEIN	CHEMBL1777745	1	Scientific Literature	Bioorg. Med. Chem. Lett.	2011	None
CHEMBL1780171		0	396.50	0	4.35	32	N[C@H]1CC[C@@H](n2cc(-c3ccc4c(c3)Cc3c[nH]nc3-4)c(-c3ccncc3)n2)CC1	IC50	'='	22.9	nM	7.64			UO_0000065	19.27	0.35	3.29	8.95	False	CHEMBL1780874	Inhibition of B-Raf	B	BAO_0000357	single protein format	None	None	None	None	None	CHEMBL5145	Serine/threonine-protein kinase B-raf	Homo sapiens	SINGLE PROTEIN	CHEMBL1777745	1	Scientific Literature	Bioorg. Med. Chem. Lett.	2011	None
CHEMBL478823		0	361.45	0	3.50	4	CC(C)(CN)c1nc(-c2ccc3c(c2)CC/C3=N\O)c(-c2ccncc2)[nH]1	Kd	'='	4.9	nM	8.31			UO_0000065	22.99	0.42	4.81	8.29	False	CHEMBL984678	Binding affinity to B-Raf by fluorescene ligand binding assay	B	BAO_0000357	single protein format	None	None	None	None	None	CHEMBL5145	Serine/threonine-protein kinase B-raf	Homo sapiens	SINGLE PROTEIN	CHEMBL1155855	1	Scientific Literature	Bioorg. Med. Chem. Lett.	2008	None
CHEMBL1780168		0	382.47	0	3.83	29	c1cc(-c2nn(C3CCCNC3)cc2-c2ccc3c(c2)Cc2c[nH]nc2-3)ccn1	IC50	'='	1671.0	nM	5.78			UO_0000065	15.10	0.27	1.95	8.09	False	CHEMBL1780960	Inhibition of B-Raf-mediated ERK phosphorylation in cell-based assay	B	BAO_0000219	cell-based format	None	None	None	None	None	CHEMBL5145	Serine/threonine-protein kinase B-raf	Homo sapiens	SINGLE PROTEIN	CHEMBL1777745	1	Scientific Literature	Bioorg. Med. Chem. Lett.	2011	None
CHEMBL1780148		0	329.41	0	4.10	5a	CCc1c[nH]nc1-c1ccc(-c2cn(C)nc2-c2ccncc2)cc1	IC50	'>'	1000.0	nM				UO_0000065					False	CHEMBL1780874	Inhibition of B-Raf	B	BAO_0000357	single protein format	None	None	None	None	None	CHEMBL5145	Serine/threonine-protein kinase B-raf	Homo sapiens	SINGLE PROTEIN	CHEMBL1777745	1	Scientific Literature	Bioorg. Med. Chem. Lett.	2011	None
CHEMBL1822261		0	460.42	0	2.69	69	COc1n[nH]c2ncc(NC(=O)c3c(F)ccc(NS(=O)(=O)c4ccccn4)c3F)cc12	IC50	'='	16.0	nM	7.80			UO_0000065	16.93	0.33	5.11	5.61	False	CHEMBL1827040	Inhibition of full length B-Raf V600E mutant	B	BAO_0000019	assay format	Homo sapiens	None	None	None	None	CHEMBL5145	Serine/threonine-protein kinase B-raf	Homo sapiens	SINGLE PROTEIN	CHEMBL1821716	1	Scientific Literature	Bioorg. Med. Chem. Lett.	2011	None
CHEMBL1822258		0	477.42	0	3.44	66	COc1n[nH]c2ncc(NC(=O)c3c(F)ccc(NS(=O)(=O)c4cccc(F)c4)c3F)cc12	IC50	'='	0.7	nM	9.15			UO_0000065	19.18	0.38	5.71	7.26	False	CHEMBL1827040	Inhibition of full length B-Raf V600E mutant	B	BAO_0000019	assay format	Homo sapiens	None	None	None	None	CHEMBL5145	Serine/threonine-protein kinase B-raf	Homo sapiens	SINGLE PROTEIN	CHEMBL1821716	1	Scientific Literature	Bioorg. Med. Chem. Lett.	2011	None
CHEMBL1822244		0	423.45	0	3.20	48	CCCS(=O)(=O)Nc1ccc(F)c(C(=O)Nc2cnc3[nH]nc(CC)c3c2)c1F	IC50	'='	9.2	nM	8.04			UO_0000065	18.98	0.38	4.84	6.88	False	CHEMBL1827040	Inhibition of full length B-Raf V600E mutant	B	BAO_0000019	assay format	Homo sapiens	None	None	None	None	CHEMBL5145	Serine/threonine-protein kinase B-raf	Homo sapiens	SINGLE PROTEIN	CHEMBL1821716	1	Scientific Literature	Bioorg. Med. Chem. Lett.	2011	None
CHEMBL201322		0	338.80	0	4.50	15	CC(=O)Nc1cccc(-c2cncc(Nc3cccc(Cl)c3)n2)c1	IC50	'='	8800.0	nM	5.06			UO_0000065	14.92	0.29	0.56	7.56	False	CHEMBL865836	Inhibitory activity against human B-RAF	B	BAO_0000357	single protein format	Homo sapiens	None	None	None	None	CHEMBL5145	Serine/threonine-protein kinase B-raf	Homo sapiens	SINGLE PROTEIN	CHEMBL1148580	1	Scientific Literature	J. Med. Chem.	2006	None
CHEMBL1822054		0	460.88	0	3.34	10	CC(=O)Nc1cn2nc(-c3cnc(Cl)c(NS(=O)(=O)c4ccc(F)cc4)c3)ccc2n1	Activity	'='	86.0	%				UO_0000187					False	CHEMBL1827232	Activity of BRAF V600E mutant kinase at 1 uM	B	BAO_0000019	assay format	Homo sapiens	None	None	None	None	CHEMBL5145	Serine/threonine-protein kinase B-raf	Homo sapiens	SINGLE PROTEIN	CHEMBL1821651	1	Scientific Literature	J. Med. Chem.	2011	None
CHEMBL1824296		0	562.63	2	5.07	31	COc1cc2c(Oc3cccc(NC(=O)Nc4cc(C(C)(C)C)on4)c3)ncnc2cc1OCCN1CCOCC1	IC50	'='	165.0	nM	6.78			UO_0000065	12.06	0.23	1.71	5.10	False	CHEMBL1828156	Inhibition of BRAF V600E mutant-dependent MEK phosphorylation in A375 cells	B	BAO_0000219	cell-based format	Homo sapiens	None	None	A-375	None	CHEMBL5145	Serine/threonine-protein kinase B-raf	Homo sapiens	SINGLE PROTEIN	CHEMBL1821605	1	Scientific Literature	Bioorg. Med. Chem. Lett.	2011	CHEMBL3308077
CHEMBL1824290		0	562.63	2	5.07	25	COc1cc2ncnc(Oc3cccc(NC(=O)Nc4cc(C(C)(C)C)on4)c3)c2cc1OCCN1CCOCC1	Kd	'='	38.0	nM	7.42			UO_0000065	13.19	0.25	2.35	5.57	False	CHEMBL1828155	Binding affinity to BRAF V600E mutant	B	BAO_0000019	assay format	Homo sapiens	None	None	None	None	CHEMBL5145	Serine/threonine-protein kinase B-raf	Homo sapiens	SINGLE PROTEIN	CHEMBL1821605	1	Scientific Literature	Bioorg. Med. Chem. Lett.	2011	None
CHEMBL514210		0	404.47	0	3.42	16	CN(C)CCNC(=O)c1cc(-c2ccc3c(c2)CC/C3=N\O)c(-c2ccncc2)o1	Kd	'='	0.5	nM	9.30			UO_0000065	23.00	0.42	5.88	10.23	False	CHEMBL984678	Binding affinity to B-Raf by fluorescene ligand binding assay	B	BAO_0000357	single protein format	None	None	None	None	None	CHEMBL5145	Serine/threonine-protein kinase B-raf	Homo sapiens	SINGLE PROTEIN	CHEMBL1155855	1	Scientific Literature	Bioorg. Med. Chem. Lett.	2008	None
CHEMBL1080269		0	501.51	2	6.40	10c	CN(C)c1ccc(-c2cnn3c(-c4cccc(NC(=O)c5cccc(C(F)(F)F)c5)c4)ccnc23)cc1	IC50	'='	308.0	nM	6.51			UO_0000065	12.98	0.24	0.11	10.41	False	CHEMBL1114817	Inhibition of human recombinant B-Raf expressed in Sf9 cells	B	BAO_0000219	cell-based format	Homo sapiens	None	None	Sf9	None	CHEMBL5145	Serine/threonine-protein kinase B-raf	Homo sapiens	SINGLE PROTEIN	CHEMBL1153694	1	Scientific Literature	Bioorg. Med. Chem. Lett.	2009	CHEMBL3308860
CHEMBL1076497		0	557.58	2	5.48	10t	CN1CCN(c2ccc(-c3cnn4c(-c5cccc(NC(=O)c6cccc(C(F)(F)F)c6)c5)ccnc34)cn2)CC1	IC50	'='	44.0	nM	7.36			UO_0000065	13.19	0.25	1.88	9.35	False	CHEMBL1114817	Inhibition of human recombinant B-Raf expressed in Sf9 cells	B	BAO_0000219	cell-based format	Homo sapiens	None	None	Sf9	None	CHEMBL5145	Serine/threonine-protein kinase B-raf	Homo sapiens	SINGLE PROTEIN	CHEMBL1153694	1	Scientific Literature	Bioorg. Med. Chem. Lett.	2009	CHEMBL3308860
CHEMBL1215218		0	533.61	1	4.32	36	CCOC(=O)CCc1c(/C=C2\C(=O)Nc3ccc(NS(=O)(=O)c4ccccc4)cc32)[nH]c2c1C(=O)CCC2	Inhibition	'='	-1.0	%				UO_0000187					False	CHEMBL1219778	Inhibition of b-Raf at 1 uM by radiometric method	B	BAO_0000357	single protein format	None	None	None	None	None	CHEMBL5145	Serine/threonine-protein kinase B-raf	Homo sapiens	SINGLE PROTEIN	CHEMBL1212904	1	Scientific Literature	J. Med. Chem.	2010	None
CHEMBL1215346		0	518.64	1	4.32	47	CN(C)CCCc1c(/C=C2\C(=O)Nc3ccc(NS(=O)(=O)c4ccccc4)cc32)[nH]c2c1C(=O)CCC2	Inhibition	'='	2.0	%				UO_0000187					False	CHEMBL1219778	Inhibition of b-Raf at 1 uM by radiometric method	B	BAO_0000357	single protein format	None	None	None	None	None	CHEMBL5145	Serine/threonine-protein kinase B-raf	Homo sapiens	SINGLE PROTEIN	CHEMBL1212904	1	Scientific Literature	J. Med. Chem.	2010	None
CHEMBL497033		0	506.61	2	6.39	3b	Cc1cccc(-n2nc(C(C)(C)C)cc2NC(=O)Nc2ccc(Nc3ncnc4ccc(N)cc34)cc2)c1	Activity	'='	27.0	%				UO_0000187					False	CHEMBL999774	Binding affinity to human BRAF V600E mutant at 5 uM	B	BAO_0000019	assay format	Homo sapiens	None	None	None	None	CHEMBL5145	Serine/threonine-protein kinase B-raf	Homo sapiens	SINGLE PROTEIN	CHEMBL1136966	1	Scientific Literature	J. Med. Chem.	2009	None
CHEMBL1939563		0	386.41	0	3.61	2b, 2c	NC(=O)COc1ccc(Nc2nncc3c(-c4ccc(O)cc4)cccc23)cc1	Kd	'='	2500.0	nM	5.60			UO_0000065	14.50	0.26	1.99	5.08	False	CHEMBL1942635	Inhibition of BRAF by high-throughput assay	B	BAO_0000357	single protein format	None	None	None	None	None	CHEMBL5145	Serine/threonine-protein kinase B-raf	Homo sapiens	SINGLE PROTEIN	CHEMBL1938317	1	Scientific Literature	Bioorg. Med. Chem. Lett.	2012	None
CHEMBL1934647		0	407.88	0	2.58	34	CC(C)(CO)Nc1nc(-c2cc(O)cc(Cl)c2)c2c(N)c(C(N)=O)sc2n1	IC50	'='	103.0	nM	6.99			UO_0000065	17.13	0.35	4.41	4.74	False	CHEMBL1937976	Inhibition of B-Raf in human A375 cells assessed as inhibition of phosphorylation of MEK1/2 by meso scale assay	B	BAO_0000219	cell-based format	Homo sapiens	None	None	A-375	None	CHEMBL5145	Serine/threonine-protein kinase B-raf	Homo sapiens	SINGLE PROTEIN	CHEMBL1933025	1	Scientific Literature	Bioorg. Med. Chem. Lett.	2012	CHEMBL3308077
CHEMBL1934502		0	397.29	0	2.72	10	NCCNc1nc(-c2ccc(Cl)c(Cl)c2)c2c(N)c(C(N)=O)sc2n1	IC50	'='	9750.0	nM	5.01			UO_0000065	12.61	0.27	2.29	3.77	False	CHEMBL1937976	Inhibition of B-Raf in human A375 cells assessed as inhibition of phosphorylation of MEK1/2 by meso scale assay	B	BAO_0000219	cell-based format	Homo sapiens	None	None	A-375	None	CHEMBL5145	Serine/threonine-protein kinase B-raf	Homo sapiens	SINGLE PROTEIN	CHEMBL1933025	1	Scientific Literature	Bioorg. Med. Chem. Lett.	2012	CHEMBL3308077
CHEMBL1934645		0	473.56	0	4.57	32	Cc1ccc(NC(=O)Nc2cccc(-c3nc(NC4CC4)nc4sc(C(N)=O)c(N)c34)c2)cc1	IC50	'='	2030.0	nM	5.69			UO_0000065	12.02	0.23	1.12	3.84	False	CHEMBL1937976	Inhibition of B-Raf in human A375 cells assessed as inhibition of phosphorylation of MEK1/2 by meso scale assay	B	BAO_0000219	cell-based format	Homo sapiens	None	None	A-375	None	CHEMBL5145	Serine/threonine-protein kinase B-raf	Homo sapiens	SINGLE PROTEIN	CHEMBL1933025	1	Scientific Literature	Bioorg. Med. Chem. Lett.	2012	CHEMBL3308077
CHEMBL1934651		0	374.43	0	1.24	38	COc1cncc(-c2nc(N[C@H](C)CO)nc3sc(C(N)=O)c(N)c23)c1	IC50	'='	2510.0	nM	5.60			UO_0000065	14.96	0.29	4.36	3.75	False	CHEMBL1937976	Inhibition of B-Raf in human A375 cells assessed as inhibition of phosphorylation of MEK1/2 by meso scale assay	B	BAO_0000219	cell-based format	Homo sapiens	None	None	A-375	None	CHEMBL5145	Serine/threonine-protein kinase B-raf	Homo sapiens	SINGLE PROTEIN	CHEMBL1933025	1	Scientific Literature	Bioorg. Med. Chem. Lett.	2012	CHEMBL3308077
CHEMBL1808264		0	667.74	2	6.58	26	CC(C)c1nc(-c2ccc(F)c(NS(=O)(=O)c3c(F)cccc3F)c2)c(-c2ccnc(Nc3ccc(N4CCOCC4)nc3)n2)s1	EC50	'='	23.0	nM	7.64			UO_0000065	11.44	0.23	1.06	6.25	False	CHEMBL1811532	Inhibition of B-Raf V600E mutant in human SK-MEL-28 cells assessed as reduction of ERK phosphorylation after 1 hr	B	BAO_0000219	cell-based format	Homo sapiens	None	None	SK-MEL-28	None	CHEMBL5145	Serine/threonine-protein kinase B-raf	Homo sapiens	SINGLE PROTEIN	CHEMBL1806396	1	Scientific Literature	Bioorg. Med. Chem. Lett.	2011	CHEMBL3308494
CHEMBL1808257		0	672.81	2	6.14	19	CC(=O)N1CCN(c2ccc(Nc3nccc(-c4sc(C(C)C)nc4-c4cccc(NS(=O)(=O)c5ccc(F)cc5)c4)n3)cn2)CC1	EC50	'='	9.0	nM	8.05			UO_0000065	11.96	0.23	1.91	6.04	False	CHEMBL1811532	Inhibition of B-Raf V600E mutant in human SK-MEL-28 cells assessed as reduction of ERK phosphorylation after 1 hr	B	BAO_0000219	cell-based format	Homo sapiens	None	None	SK-MEL-28	None	CHEMBL5145	Serine/threonine-protein kinase B-raf	Homo sapiens	SINGLE PROTEIN	CHEMBL1806396	1	Scientific Literature	Bioorg. Med. Chem. Lett.	2011	CHEMBL3308494
CHEMBL1808255		0	672.81	2	6.14	17	CC(=O)N1CCN(c2ccc(Nc3nccc(-c4sc(C(C)C)nc4-c4cccc(NS(=O)(=O)c5ccccc5F)c4)n3)cn2)CC1	EC50	'='	4.0	nM	8.40			UO_0000065	12.48	0.24	2.26	6.30	False	CHEMBL1811532	Inhibition of B-Raf V600E mutant in human SK-MEL-28 cells assessed as reduction of ERK phosphorylation after 1 hr	B	BAO_0000219	cell-based format	Homo sapiens	None	None	SK-MEL-28	None	CHEMBL5145	Serine/threonine-protein kinase B-raf	Homo sapiens	SINGLE PROTEIN	CHEMBL1806396	1	Scientific Literature	Bioorg. Med. Chem. Lett.	2011	CHEMBL3308494
CHEMBL1808264		0	667.74	2	6.58	26	CC(C)c1nc(-c2ccc(F)c(NS(=O)(=O)c3c(F)cccc3F)c2)c(-c2ccnc(Nc3ccc(N4CCOCC4)nc3)n2)s1	IC50	'='	3.8	nM	8.42			UO_0000065	12.61	0.25	1.84	6.89	True	CHEMBL1811533	Inhibition of B-Raf V600E mutant	B	BAO_0000019	assay format	Homo sapiens	None	None	None	None	CHEMBL5145	Serine/threonine-protein kinase B-raf	Homo sapiens	SINGLE PROTEIN	CHEMBL1806396	1	Scientific Literature	Bioorg. Med. Chem. Lett.	2011	None
CHEMBL3335383		0	512.66	2	6.08	21	CN1CCC(C(=O)Nc2cc(Oc3ccc4c(c3)nc(Nc3cccc(C(C)(C)C)c3)n4C)ccn2)CC1	EC50	'='	100.0	nM	7.00			UO_0000065	13.65	0.25	0.92	8.30	False	CHEMBL3384714	Inhibition of BRAF (unknown origin)-mediated ERK phosphorylation by cell-based assay	B	BAO_0000219	cell-based format	Homo sapiens	None	None	None	None	CHEMBL5145	Serine/threonine-protein kinase B-raf	Homo sapiens	SINGLE PROTEIN	CHEMBL3351360	1	Scientific Literature	ACS Med. Chem. Lett.	2014	None
CHEMBL1087001		0	474.57	0	4.69	21	Cc1cc(N2C[C@@H]3C[C@H]2CN3)ccc1-c1ccnc2c(-c3cccc(O)c3)c(-c3ccncc3)nn12	IC50	'<'	0.32	nM				UO_0000065					False	CHEMBL1115841	Inhibition of human recombinant B-Raf expressed in Sf9 cells assessed as inhibition of Mek1 phosphorylation	B	BAO_0000219	cell-based format	Homo sapiens	None	None	Sf9	None	CHEMBL5145	Serine/threonine-protein kinase B-raf	Homo sapiens	SINGLE PROTEIN	CHEMBL1154392	1	Scientific Literature	Bioorg. Med. Chem. Lett.	2009	CHEMBL3308860
CHEMBL1088439		0	478.53	0	4.52	24	Oc1cc(-c2c(-c3ccncc3)nn3c(-c4ccc(N5C[C@@H]6C[C@H]5CN6)cc4)ccnc23)ccc1F	IC50	'<'	0.32	nM				UO_0000065					False	CHEMBL1115841	Inhibition of human recombinant B-Raf expressed in Sf9 cells assessed as inhibition of Mek1 phosphorylation	B	BAO_0000219	cell-based format	Homo sapiens	None	None	Sf9	None	CHEMBL5145	Serine/threonine-protein kinase B-raf	Homo sapiens	SINGLE PROTEIN	CHEMBL1154392	1	Scientific Literature	Bioorg. Med. Chem. Lett.	2009	CHEMBL3308860
CHEMBL1808262		0	667.74	2	6.58	24	CC(C)c1nc(-c2cccc(NS(=O)(=O)c3c(F)cccc3F)c2F)c(-c2ccnc(Nc3ccc(N4CCOCC4)nc3)n2)s1	IC50	'='	0.5	nM	9.30			UO_0000065	13.93	0.28	2.72	7.61	False	CHEMBL1811533	Inhibition of B-Raf V600E mutant	B	BAO_0000019	assay format	Homo sapiens	None	None	None	None	CHEMBL5145	Serine/threonine-protein kinase B-raf	Homo sapiens	SINGLE PROTEIN	CHEMBL1806396	1	Scientific Literature	Bioorg. Med. Chem. Lett.	2011	None
CHEMBL1808257		0	672.81	2	6.14	19	CC(=O)N1CCN(c2ccc(Nc3nccc(-c4sc(C(C)C)nc4-c4cccc(NS(=O)(=O)c5ccc(F)cc5)c4)n3)cn2)CC1	IC50	'='	9.5	nM	8.02			UO_0000065	11.92	0.23	1.88	6.02	False	CHEMBL1811533	Inhibition of B-Raf V600E mutant	B	BAO_0000019	assay format	Homo sapiens	None	None	None	None	CHEMBL5145	Serine/threonine-protein kinase B-raf	Homo sapiens	SINGLE PROTEIN	CHEMBL1806396	1	Scientific Literature	Bioorg. Med. Chem. Lett.	2011	None
CHEMBL1807710		0	596.78	2	6.92	13	CC(C)c1nc(-c2cccc(NS(=O)(=O)c3ccccc3)c2)c(-c2ccnc(Nc3ccc4c(c3)CN(C)CC4)n2)s1	IC50	'='	12.0	nM	7.92			UO_0000065	13.27	0.26	1.00	7.91	False	CHEMBL1811533	Inhibition of B-Raf V600E mutant	B	BAO_0000019	assay format	Homo sapiens	None	None	None	None	CHEMBL5145	Serine/threonine-protein kinase B-raf	Homo sapiens	SINGLE PROTEIN	CHEMBL1806396	1	Scientific Literature	Bioorg. Med. Chem. Lett.	2011	None
CHEMBL296468	BMS-387032	1	380.54	0	3.66	BMS-387032/SNS-032	CC(C)(C)c1cnc(CSc2cnc(NC(=O)C3CCNCC3)s2)o1	Kd	'>'	10000.0	nM				UO_0000065					False	CHEMBL1051281	Binding constant for BRAF kinase domain	B	BAO_0000357	single protein format	Homo sapiens	None	None	None	None	CHEMBL5145	Serine/threonine-protein kinase B-raf	Homo sapiens	SINGLE PROTEIN	CHEMBL1150977	1	Scientific Literature	Nat. Biotechnol.	2008	None
CHEMBL558752	RAF-265	2	518.42	2	6.93	CHIR-265/RAF-265	Cn1c(Nc2ccc(C(F)(F)F)cc2)nc2cc(Oc3ccnc(-c4ncc(C(F)(F)F)[nH]4)c3)ccc21	Kd	'='	1200.0	nM	5.92			UO_0000065	11.42	0.22	-1.01	7.34	True	CHEMBL1051281	Binding constant for BRAF kinase domain	B	BAO_0000357	single protein format	Homo sapiens	None	None	None	None	CHEMBL5145	Serine/threonine-protein kinase B-raf	Homo sapiens	SINGLE PROTEIN	CHEMBL1150977	1	Scientific Literature	Nat. Biotechnol.	2008	None
CHEMBL553	ERLOTINIB	4	393.44	0	3.41	Erlotinib	C#Cc1cccc(Nc2ncnc3cc(OCCOC)c(OCCOC)cc23)c1	Kd	'>'	10000.0	nM				UO_0000065					True	CHEMBL1051281	Binding constant for BRAF kinase domain	B	BAO_0000357	single protein format	Homo sapiens	None	None	None	None	CHEMBL5145	Serine/threonine-protein kinase B-raf	Homo sapiens	SINGLE PROTEIN	CHEMBL1150977	1	Scientific Literature	Nat. Biotechnol.	2008	None
CHEMBL939	GEFITINIB	4	446.91	0	4.28	Gefitinib	COc1cc2ncnc(Nc3ccc(F)c(Cl)c3)c2cc1OCCCN1CCOCC1	Kd	'>'	10000.0	nM				UO_0000065					True	CHEMBL1051281	Binding constant for BRAF kinase domain	B	BAO_0000357	single protein format	Homo sapiens	None	None	None	None	CHEMBL5145	Serine/threonine-protein kinase B-raf	Homo sapiens	SINGLE PROTEIN	CHEMBL1150977	1	Scientific Literature	Nat. Biotechnol.	2008	None
CHEMBL261849	GW632580X	0	366.42	0	2.83	GW-2580	COc1ccc(COc2ccc(Cc3cnc(N)nc3N)cc2OC)cc1	Kd	'>'	10000.0	nM				UO_0000065					True	CHEMBL1051281	Binding constant for BRAF kinase domain	B	BAO_0000357	single protein format	Homo sapiens	None	None	None	None	CHEMBL5145	Serine/threonine-protein kinase B-raf	Homo sapiens	SINGLE PROTEIN	CHEMBL1150977	1	Scientific Literature	Nat. Biotechnol.	2008	None
CHEMBL440084	SB-431542	0	384.40	0	3.63	SB-431542	NC(=O)c1ccc(-c2nc(-c3ccccn3)c(-c3ccc4c(c3)OCO4)[nH]2)cc1	Kd	'>'	10000.0	nM				UO_0000065					False	CHEMBL1051281	Binding constant for BRAF kinase domain	B	BAO_0000357	single protein format	Homo sapiens	None	None	None	None	CHEMBL5145	Serine/threonine-protein kinase B-raf	Homo sapiens	SINGLE PROTEIN	CHEMBL1150977	1	Scientific Literature	Nat. Biotechnol.	2008	None
CHEMBL1336	SORAFENIB	4	464.83	1	5.55	Sorafenib	CNC(=O)c1cc(Oc2ccc(NC(=O)Nc3ccc(Cl)c(C(F)(F)F)c3)cc2)ccn1	Kd	'='	540.0	nM	6.27			UO_0000065	13.48	0.27	0.72	6.79	True	CHEMBL1051281	Binding constant for BRAF kinase domain	B	BAO_0000357	single protein format	Homo sapiens	None	None	None	None	CHEMBL5145	Serine/threonine-protein kinase B-raf	Homo sapiens	SINGLE PROTEIN	CHEMBL1150977	1	Scientific Literature	Nat. Biotechnol.	2008	None
CHEMBL572878	TOZASERTIB	2	464.60	0	3.50	VX-680/MK-0457	Cc1cc(Nc2cc(N3CCN(C)CC3)nc(Sc3ccc(NC(=O)C4CC4)cc3)n2)n[nH]1	Kd	'>'	10000.0	nM				UO_0000065					True	CHEMBL1051281	Binding constant for BRAF kinase domain	B	BAO_0000357	single protein format	Homo sapiens	None	None	None	None	CHEMBL5145	Serine/threonine-protein kinase B-raf	Homo sapiens	SINGLE PROTEIN	CHEMBL1150977	1	Scientific Literature	Nat. Biotechnol.	2008	None
CHEMBL215152	AZD-1152-HQPA	0	507.57	1	3.50	AZD-1152 HQPA	CCN(CCO)CCCOc1ccc2c(Nc3cc(CC(=O)Nc4cccc(F)c4)[nH]n3)ncnc2c1	Kd	'>'	10000.0	nM				UO_0000065					True	CHEMBL1051282	Binding constant for BRAF(V600E) kinase domain	B	BAO_0000357	single protein format	Homo sapiens	None	None	None	None	CHEMBL5145	Serine/threonine-protein kinase B-raf	Homo sapiens	SINGLE PROTEIN	CHEMBL1150977	1	Scientific Literature	Nat. Biotechnol.	2008	None
CHEMBL103667	DORAMAPIMOD	2	527.67	2	5.99	BIRB-796	Cc1ccc(-n2nc(C(C)(C)C)cc2NC(=O)Nc2ccc(OCCN3CCOCC3)c3ccccc23)cc1	Kd	'>'	10000.0	nM				UO_0000065					True	CHEMBL1051282	Binding constant for BRAF(V600E) kinase domain	B	BAO_0000357	single protein format	Homo sapiens	None	None	None	None	CHEMBL5145	Serine/threonine-protein kinase B-raf	Homo sapiens	SINGLE PROTEIN	CHEMBL1150977	1	Scientific Literature	Nat. Biotechnol.	2008	None
CHEMBL296468	BMS-387032	1	380.54	0	3.66	BMS-387032/SNS-032	CC(C)(C)c1cnc(CSc2cnc(NC(=O)C3CCNCC3)s2)o1	Kd	'>'	10000.0	nM				UO_0000065					False	CHEMBL1051282	Binding constant for BRAF(V600E) kinase domain	B	BAO_0000357	single protein format	Homo sapiens	None	None	None	None	CHEMBL5145	Serine/threonine-protein kinase B-raf	Homo sapiens	SINGLE PROTEIN	CHEMBL1150977	1	Scientific Literature	Nat. Biotechnol.	2008	None
CHEMBL261849	GW632580X	0	366.42	0	2.83	GW-2580	COc1ccc(COc2ccc(Cc3cnc(N)nc3N)cc2OC)cc1	Kd	'>'	10000.0	nM				UO_0000065					True	CHEMBL1051282	Binding constant for BRAF(V600E) kinase domain	B	BAO_0000357	single protein format	Homo sapiens	None	None	None	None	CHEMBL5145	Serine/threonine-protein kinase B-raf	Homo sapiens	SINGLE PROTEIN	CHEMBL1150977	1	Scientific Literature	Nat. Biotechnol.	2008	None
CHEMBL573339	PI-103	0	348.36	0	2.98	PI-103	Oc1cccc(-c2nc(N3CCOCC3)c3oc4ncccc4c3n2)c1	Kd	'='	2300.0	nM	5.64			UO_0000065	16.19	0.30	2.66	6.67	True	CHEMBL1051282	Binding constant for BRAF(V600E) kinase domain	B	BAO_0000357	single protein format	Homo sapiens	None	None	None	None	CHEMBL5145	Serine/threonine-protein kinase B-raf	Homo sapiens	SINGLE PROTEIN	CHEMBL1150977	1	Scientific Literature	Nat. Biotechnol.	2008	None
CHEMBL101253	VATALANIB	3	346.82	1	5.01	PTK-787	Clc1ccc(Nc2nnc(Cc3ccncc3)c3ccccc23)cc1	Kd	'>'	10000.0	nM				UO_0000065					True	CHEMBL1051282	Binding constant for BRAF(V600E) kinase domain	B	BAO_0000357	single protein format	Homo sapiens	None	None	None	None	CHEMBL5145	Serine/threonine-protein kinase B-raf	Homo sapiens	SINGLE PROTEIN	CHEMBL1150977	1	Scientific Literature	Nat. Biotechnol.	2008	None
CHEMBL10	SB-203580	0	377.44	0	4.68	SB-203580	C[S+]([O-])c1ccc(-c2nc(-c3ccc(F)cc3)c(-c3ccncc3)[nH]2)cc1	Kd	'='	530.0	nM	6.28			UO_0000065	16.63	0.32	1.60	10.70	True	CHEMBL1051282	Binding constant for BRAF(V600E) kinase domain	B	BAO_0000357	single protein format	Homo sapiens	None	None	None	None	CHEMBL5145	Serine/threonine-protein kinase B-raf	Homo sapiens	SINGLE PROTEIN	CHEMBL1150977	1	Scientific Literature	Nat. Biotechnol.	2008	None
CHEMBL1254389		0	411.47	0	3.35	1n	O=C(c1cc(-c2ccc3c(c2)Cc2cn[nH]c2-3)c(-c2ccncc2)o1)N1CCNCC1	IC50	'='	2780.0	nM	5.56			UO_0000065	13.50	0.24	2.21	6.38	False	CHEMBL1252251	Inhibition of human full-length B-Raf V600E mutant expressed in baculovirus infected Sf9 cells after 45 mins by DELFIA assay	B	BAO_0000219	cell-based format	Homo sapiens	None	None	Sf9	None	CHEMBL5145	Serine/threonine-protein kinase B-raf	Homo sapiens	SINGLE PROTEIN	CHEMBL1250474	1	Scientific Literature	Bioorg. Med. Chem.	2010	CHEMBL3308860
CHEMBL1667915		0	328.34	0	3.90	20	c1cnc(-c2oc3cnccc3c2Nc2cccc3[nH]ncc23)nc1	IC50	'='	14.0	nM	7.85			UO_0000065	23.92	0.43	3.95	8.49	False	CHEMBL1670302	Inhibition of B-Raf V600E mutant	B	BAO_0000019	assay format	Homo sapiens	None	None	None	None	CHEMBL5145	Serine/threonine-protein kinase B-raf	Homo sapiens	SINGLE PROTEIN	CHEMBL1667830	1	Scientific Literature	Bioorg. Med. Chem. Lett.	2011	None
CHEMBL526479		0	373.46	0	3.66	18	O/N=C1\CCc2cc(-c3cn(C4CCNCC4)nc3-c3ccncc3)ccc21	IC50	'='	0.03	nM	10.52			UO_0000065	28.18	0.51	6.86	13.97	True	CHEMBL1008210	Inhibition of human recombinant B-Raf by fluorescence anisotropy	B	BAO_0000357	single protein format	Homo sapiens	None	None	None	None	CHEMBL5145	Serine/threonine-protein kinase B-raf	Homo sapiens	SINGLE PROTEIN	CHEMBL1156613	1	Scientific Literature	Bioorg. Med. Chem. Lett.	2008	None
CHEMBL496472		0	348.41	0	3.38	9	COCCn1cc(-c2ccc3c(c2)CC/C3=N\O)c(-c2ccncc2)n1	IC50	'='	1.16	nM	8.94			UO_0000065	25.65	0.47	5.56	12.32	False	CHEMBL1008210	Inhibition of human recombinant B-Raf by fluorescence anisotropy	B	BAO_0000357	single protein format	Homo sapiens	None	None	None	None	CHEMBL5145	Serine/threonine-protein kinase B-raf	Homo sapiens	SINGLE PROTEIN	CHEMBL1156613	1	Scientific Literature	Bioorg. Med. Chem. Lett.	2008	None
CHEMBL521562		0	388.47	0	4.21	8	O/N=C1\CCc2cc(-c3cn([C@@H]4CCC[C@@H](O)C4)nc3-c3ccncc3)ccc21	IC50	'='	0.09	nM	10.05			UO_0000065	25.86	0.47	5.84	12.03	False	CHEMBL1008210	Inhibition of human recombinant B-Raf by fluorescence anisotropy	B	BAO_0000357	single protein format	Homo sapiens	None	None	None	None	CHEMBL5145	Serine/threonine-protein kinase B-raf	Homo sapiens	SINGLE PROTEIN	CHEMBL1156613	1	Scientific Literature	Bioorg. Med. Chem. Lett.	2008	None
CHEMBL498343		0	374.44	0	3.82	5	O/N=C1\CCc2cc(-c3cn([C@H]4CCC[C@H]4O)nc3-c3ccncc3)ccc21	IC50	'='	3.91	nM	8.41			UO_0000065	22.45	0.41	4.59	10.07	False	CHEMBL1008210	Inhibition of human recombinant B-Raf by fluorescence anisotropy	B	BAO_0000357	single protein format	Homo sapiens	None	None	None	None	CHEMBL5145	Serine/threonine-protein kinase B-raf	Homo sapiens	SINGLE PROTEIN	CHEMBL1156613	1	Scientific Literature	Bioorg. Med. Chem. Lett.	2008	None
CHEMBL584527		0	439.50	0	4.47	4s	Fc1ccc(-c2c(-c3ccncc3)nn3c(C4CC5CCC(C4)N5)ccnc23)c2cn[nH]c12	IC50	'='	3.8	nM	8.42			UO_0000065	19.16	0.35	3.95	10.05	False	CHEMBL1043507	Inhibition of B-Raf	B	BAO_0000357	single protein format	None	None	None	None	None	CHEMBL5145	Serine/threonine-protein kinase B-raf	Homo sapiens	SINGLE PROTEIN	CHEMBL1156135	1	Scientific Literature	Bioorg. Med. Chem. Lett.	2009	None
CHEMBL585148		0	475.94	0	3.91	6a	COC(=O)C1CC2c3c(cnc4c(-c5ccc(Cl)c(O)c5)c(-c5ccncc5)nn34)CC1N2C	IC50	'='	1.6	nM	8.80			UO_0000065	18.48	0.35	4.89	9.47	False	CHEMBL1043507	Inhibition of B-Raf	B	BAO_0000357	single protein format	None	None	None	None	None	CHEMBL5145	Serine/threonine-protein kinase B-raf	Homo sapiens	SINGLE PROTEIN	CHEMBL1156135	1	Scientific Literature	Bioorg. Med. Chem. Lett.	2009	None
CHEMBL595545		0	2030.37	None	None	4	CO[C@@H]1[C@H](N(C)C(=O)CCC(=O)NCCC(=O)NCCC(=O)NCCC(=O)NCCC(=O)NCCC(=O)NCCC(=O)NCCC(=O)N[C@H]2CSSC[C@@H](C(=O)NCC(N)=O)NC(=O)CNC(=O)[C@H](Cc3ccccc3)NC(=O)[C@H](C(C)C)NC(=O)[C@H](CCCNC(=N)N)NC(=O)[C@H](Cc3ccccc3)NC(=O)[C@H](C(C)C)NC2=O)C[C@H]2O[C@]1(C)n1c3ccccc3c3c4c(c5c6ccccc6n2c5c31)C(=O)NC4	Activity	'='	100.0	%				UO_0000187					False	CHEMBL1048638	Binding affinity to human BRAF at 200 nM by cell-based competition binding assay relative to control in presence of DTT	B	BAO_0000219	cell-based format	Homo sapiens	None	None	None	None	CHEMBL5145	Serine/threonine-protein kinase B-raf	Homo sapiens	SINGLE PROTEIN	CHEMBL1152541	1	Scientific Literature	Bioorg. Med. Chem.	2009	None
CHEMBL496275		0	458.47	1	6.04	6g	CCn1cc(-c2ccnc3[nH]ccc23)c(-c2cccc(NC(=O)Nc3c(F)cccc3F)c2)n1	IC50	'='	25.7	nM	7.59			UO_0000065	16.56	0.30	1.55	8.66	False	CHEMBL971750	Inhibition of B-Raf by fluorescence anisotropy binding assay	B	BAO_0000357	single protein format	None	None	None	None	None	CHEMBL5145	Serine/threonine-protein kinase B-raf	Homo sapiens	SINGLE PROTEIN	CHEMBL1156556	1	Scientific Literature	Bioorg. Med. Chem. Lett.	2008	None
CHEMBL1213923		0	488.63	0	3.55	5, Gleev-796	CN1CCN(Cc2ccc(C(=O)Nc3ccc(OCCN4CCOCC4)c4ccccc34)cc2)CC1	IC50	'>'	100000.0	nM				UO_0000065					False	CHEMBL1220001	Inhibition of human recombinant full-length GST-tagged B-Raf by radiometric kinase assay	B	BAO_0000357	single protein format	Homo sapiens	None	None	None	None	CHEMBL5145	Serine/threonine-protein kinase B-raf	Homo sapiens	SINGLE PROTEIN	CHEMBL1212849	1	Scientific Literature	Bioorg. Med. Chem.	2010	None
CHEMBL1213925		0	493.91	1	5.87	7, Nexa-796-NaPh	O=C(Nc1ccc(Cl)c(C(F)(F)F)c1)Nc1ccc(OCCN2CCOCC2)c2ccccc12	IC50	'<'	1.0	nM				UO_0000065					False	CHEMBL1220001	Inhibition of human recombinant full-length GST-tagged B-Raf by radiometric kinase assay	B	BAO_0000357	single protein format	Homo sapiens	None	None	None	None	CHEMBL5145	Serine/threonine-protein kinase B-raf	Homo sapiens	SINGLE PROTEIN	CHEMBL1212849	1	Scientific Literature	Bioorg. Med. Chem.	2010	None
CHEMBL1213973		0	532.65	2	7.03	8, BIRBvec	Cc1ccc(-n2nc(C(C)(C)C)cc2NC(=O)Nc2ccc(C)c(Nc3nccc(-c4cccnc4)n3)c2)cc1	IC50	'='	413.9	nM	6.38			UO_0000065	11.98	0.22	-0.65	5.82	False	CHEMBL1220001	Inhibition of human recombinant full-length GST-tagged B-Raf by radiometric kinase assay	B	BAO_0000357	single protein format	Homo sapiens	None	None	None	None	CHEMBL5145	Serine/threonine-protein kinase B-raf	Homo sapiens	SINGLE PROTEIN	CHEMBL1212849	1	Scientific Literature	Bioorg. Med. Chem.	2010	None
CHEMBL1939427		0	327.39	1	5.05	2a	Cc1ccc(Nc2nncc3c(-c4ccc(O)cc4)cccc23)cc1	Activity	'='	28.0	%				UO_0000187					False	CHEMBL1942634	Inhibition of BRAF at 50 uM by high-throughput assay relative to control	B	BAO_0000357	single protein format	None	None	None	None	None	CHEMBL5145	Serine/threonine-protein kinase B-raf	Homo sapiens	SINGLE PROTEIN	CHEMBL1938317	1	Scientific Literature	Bioorg. Med. Chem. Lett.	2012	None
CHEMBL1939418		0	278.68	0	2.47	1g	Nc1nc(Nc2ccc(F)c(Cl)c2)c2nc[nH]c2n1	Kd	'='	3200.0	nM	5.50			UO_0000065	19.72	0.39	3.02	5.94	False	CHEMBL1942635	Inhibition of BRAF by high-throughput assay	B	BAO_0000357	single protein format	None	None	None	None	None	CHEMBL5145	Serine/threonine-protein kinase B-raf	Homo sapiens	SINGLE PROTEIN	CHEMBL1938317	1	Scientific Literature	Bioorg. Med. Chem. Lett.	2012	None
CHEMBL1934641		0	356.41	0	2.02	28	COc1cncc(-c2nc(NC3CC3)nc3sc(C(N)=O)c(N)c23)c1	IC50	'='	685.0	nM	6.16			UO_0000065	17.30	0.34	4.14	4.78	False	CHEMBL1937976	Inhibition of B-Raf in human A375 cells assessed as inhibition of phosphorylation of MEK1/2 by meso scale assay	B	BAO_0000219	cell-based format	Homo sapiens	None	None	A-375	None	CHEMBL5145	Serine/threonine-protein kinase B-raf	Homo sapiens	SINGLE PROTEIN	CHEMBL1933025	1	Scientific Literature	Bioorg. Med. Chem. Lett.	2012	CHEMBL3308077
CHEMBL1780161		0	301.35	0	4.01	19a	Cn1cc(-c2ccc3c(O)cccc3c2)c(-c2ccncc2)n1	IC50	'='	1.4	nM	8.85			UO_0000065	29.38	0.53	4.84	17.38	False	CHEMBL1780874	Inhibition of B-Raf	B	BAO_0000357	single protein format	None	None	None	None	None	CHEMBL5145	Serine/threonine-protein kinase B-raf	Homo sapiens	SINGLE PROTEIN	CHEMBL1777745	1	Scientific Literature	Bioorg. Med. Chem. Lett.	2011	None
CHEMBL1780172		0	356.43	0	3.13	33	CNCCn1cc(-c2ccc3c(c2)Cc2c[nH]nc2-3)c(-c2ccncc2)n1	IC50	'='	72.5	nM	7.14			UO_0000065	20.03	0.36	4.01	10.00	False	CHEMBL1780874	Inhibition of B-Raf	B	BAO_0000357	single protein format	None	None	None	None	None	CHEMBL5145	Serine/threonine-protein kinase B-raf	Homo sapiens	SINGLE PROTEIN	CHEMBL1777745	1	Scientific Literature	Bioorg. Med. Chem. Lett.	2011	None
CHEMBL1780167		0	408.51	0	4.36	28	c1cc(-c2nn(C3CC4CCC(C3)N4)cc2-c2ccc3c(c2)Cc2c[nH]nc2-3)ccn1	IC50	'='	262.0	nM	6.58			UO_0000065	16.11	0.29	2.22	9.22	False	CHEMBL1780960	Inhibition of B-Raf-mediated ERK phosphorylation in cell-based assay	B	BAO_0000219	cell-based format	None	None	None	None	None	CHEMBL5145	Serine/threonine-protein kinase B-raf	Homo sapiens	SINGLE PROTEIN	CHEMBL1777745	1	Scientific Literature	Bioorg. Med. Chem. Lett.	2011	None
CHEMBL1780175		0	398.47	0	2.80	36	O[C@@H]1CNCC[C@H]1n1cc(-c2ccc3c(c2)Cc2c[nH]nc2-3)c(-c2ccncc2)n1	IC50	'='	4871.0	nM	5.31			UO_0000065	13.33	0.24	2.51	5.80	False	CHEMBL1780960	Inhibition of B-Raf-mediated ERK phosphorylation in cell-based assay	B	BAO_0000219	cell-based format	None	None	None	None	None	CHEMBL5145	Serine/threonine-protein kinase B-raf	Homo sapiens	SINGLE PROTEIN	CHEMBL1777745	1	Scientific Literature	Bioorg. Med. Chem. Lett.	2011	None
CHEMBL1782172		0	411.44	1	5.07	4	O=C(c1cccc2c(F)cccc12)N1N=C(c2cccnc2)CC1c1ccccc1O	IC50	'>'	10000.0	nM				UO_0000065					False	CHEMBL1786943	Inhibition of human B-Raf V600E mutant after 3 hrs	B	BAO_0000019	assay format	Homo sapiens	None	None	None	None	CHEMBL5145	Serine/threonine-protein kinase B-raf	Homo sapiens	SINGLE PROTEIN	CHEMBL1781905	1	Scientific Literature	Bioorg. Med. Chem. Lett.	2010	None
CHEMBL1782352		0	426.50	0	4.90	42, early eluting isomer	O=C(c1ccc(-c2cccnc2)s1)N1N=C(c2cccnc2)CC1c1ccccc1O	IC50	'='	14000.0	nM	4.85			UO_0000065	11.38	0.21	-0.05	6.17	False	CHEMBL1786944	Inhibition of B-Raf V600E mutant-mediated ERK phosphorylation in human A375 cells after 3 hrs by immunoblotting method	B	BAO_0000219	cell-based format	Homo sapiens	None	None	A-375	None	CHEMBL5145	Serine/threonine-protein kinase B-raf	Homo sapiens	SINGLE PROTEIN	CHEMBL1781905	1	Scientific Literature	Bioorg. Med. Chem. Lett.	2010	CHEMBL3308077
CHEMBL1782341		0	426.43	0	4.14	30	O=C(c1cc(-c2ccccc2O)on1)N1N=C(c2cccnc2)CC1c1ccccc1O	IC50	'='	130.0	nM	6.89			UO_0000065	16.15	0.29	2.75	6.15	False	CHEMBL1786944	Inhibition of B-Raf V600E mutant-mediated ERK phosphorylation in human A375 cells after 3 hrs by immunoblotting method	B	BAO_0000219	cell-based format	Homo sapiens	None	None	A-375	None	CHEMBL5145	Serine/threonine-protein kinase B-raf	Homo sapiens	SINGLE PROTEIN	CHEMBL1781905	1	Scientific Literature	Bioorg. Med. Chem. Lett.	2010	CHEMBL3308077
CHEMBL1782338		0	440.46	0	4.44	27	COc1cccc(-c2cc(C(=O)N3N=C(c4cccnc4)CC3c3ccccc3O)no2)c1	IC50	'='	930.0	nM	6.03			UO_0000065	13.69	0.25	1.59	5.97	False	CHEMBL1786944	Inhibition of B-Raf V600E mutant-mediated ERK phosphorylation in human A375 cells after 3 hrs by immunoblotting method	B	BAO_0000219	cell-based format	Homo sapiens	None	None	A-375	None	CHEMBL5145	Serine/threonine-protein kinase B-raf	Homo sapiens	SINGLE PROTEIN	CHEMBL1781905	1	Scientific Literature	Bioorg. Med. Chem. Lett.	2010	CHEMBL3308077
CHEMBL1782186		0	427.46	0	4.92	18	CCOc1cccc2cc(C(=O)N3N=C(c4cccnc4)CC3c3ccccc3O)oc12	IC50	'='	3500.0	nM	5.46			UO_0000065	12.76	0.23	0.54	6.19	False	CHEMBL1786944	Inhibition of B-Raf V600E mutant-mediated ERK phosphorylation in human A375 cells after 3 hrs by immunoblotting method	B	BAO_0000219	cell-based format	Homo sapiens	None	None	A-375	None	CHEMBL5145	Serine/threonine-protein kinase B-raf	Homo sapiens	SINGLE PROTEIN	CHEMBL1781905	1	Scientific Literature	Bioorg. Med. Chem. Lett.	2010	CHEMBL3308077
CHEMBL1782182		0	409.45	0	3.96	14	O=C(c1cccc(-n2cccn2)c1)N1N=C(c2cccnc2)CC1c1ccccc1O	IC50	'='	8700.0	nM	5.06			UO_0000065	12.36	0.22	1.10	6.05	False	CHEMBL1786944	Inhibition of B-Raf V600E mutant-mediated ERK phosphorylation in human A375 cells after 3 hrs by immunoblotting method	B	BAO_0000219	cell-based format	Homo sapiens	None	None	A-375	None	CHEMBL5145	Serine/threonine-protein kinase B-raf	Homo sapiens	SINGLE PROTEIN	CHEMBL1781905	1	Scientific Literature	Bioorg. Med. Chem. Lett.	2010	CHEMBL3308077
CHEMBL1909360	GW830263A	0	665.22	1	4.56	GW830263A	CN1CCN(C(=O)c2ccc(NC(=O)Nc3ccc(N(C)c4ccnc(Nc5ccc(CS(C)(=O)=O)cc5)n4)cc3)cc2)CC1.Cl	Inhibition	'='	3.84	%				UO_0000187					False	CHEMBL1962312	GSK_PKIS: BRAF (V599E mutant) mean inhibition at 0.1 uM [Nanosyn]	B	BAO_0000357	single protein format	None	None	None	None	None	CHEMBL5145	Serine/threonine-protein kinase B-raf	Homo sapiens	SINGLE PROTEIN	CHEMBL1961873	16	GSK Published Kinase Inhibitor Set			None
CHEMBL205765	GW794726X	0	487.92	1	5.34	GW794726X	CC(=O)Nc1cccc(C#Cc2cncnc2Nc2ccc(OCc3cccc(F)c3)c(Cl)c2)n1	Inhibition	'='	-1.65	%				UO_0000187					False	CHEMBL1962310	GSK_PKIS: BRAF mean inhibition at 0.1 uM [Nanosyn]	B	BAO_0000357	single protein format	None	None	None	None	None	CHEMBL5145	Serine/threonine-protein kinase B-raf	Homo sapiens	SINGLE PROTEIN	CHEMBL1961873	16	GSK Published Kinase Inhibitor Set			None
CHEMBL443563	GW627512B	0	326.35	0	4.11	GW627512B	COc1cc(Nc2ncc(-c3ccccc3)o2)cc(OC)c1OC	Inhibition	'='	-1.94	%				UO_0000187					False	CHEMBL1962311	GSK_PKIS: BRAF mean inhibition at 1 uM [Nanosyn]	B	BAO_0000357	single protein format	None	None	None	None	None	CHEMBL5145	Serine/threonine-protein kinase B-raf	Homo sapiens	SINGLE PROTEIN	CHEMBL1961873	16	GSK Published Kinase Inhibitor Set			None
CHEMBL511765	GSK-2213727A	0	506.54	1	3.50	GSK2213727A	COc1cc(C)c(NC(=O)CN(C)C)cc1Nc1nc(Nc2cccc(F)c2C(N)=O)c2cc[nH]c2n1	Inhibition	'='	6.56	%				UO_0000187					False	CHEMBL1962313	GSK_PKIS: BRAF (V599E mutant) mean inhibition at 1 uM [Nanosyn]	B	BAO_0000357	single protein format	None	None	None	None	None	CHEMBL5145	Serine/threonine-protein kinase B-raf	Homo sapiens	SINGLE PROTEIN	CHEMBL1961873	16	GSK Published Kinase Inhibitor Set			None
CHEMBL1789961	GW513184X	0	360.38	0	2.98	GW513184X	COc1cc(C=NNc2ncnc3c2cnn3-c2ccccc2)ccc1O	Inhibition	'='	2.6	%				UO_0000187					False	CHEMBL1962310	GSK_PKIS: BRAF mean inhibition at 0.1 uM [Nanosyn]	B	BAO_0000357	single protein format	None	None	None	None	None	CHEMBL5145	Serine/threonine-protein kinase B-raf	Homo sapiens	SINGLE PROTEIN	CHEMBL1961873	16	GSK Published Kinase Inhibitor Set			None
CHEMBL1909355	GW461104A	0	528.46	0	4.42	GW461104A	CS(=O)(=O)CCNCc1nc(-c2ccc3ncnc(Nc4ccc(F)c(Cl)c4)c3c2)cs1.Cl	Inhibition	'='	3.88	%				UO_0000187					False	CHEMBL1962313	GSK_PKIS: BRAF (V599E mutant) mean inhibition at 1 uM [Nanosyn]	B	BAO_0000357	single protein format	None	None	None	None	None	CHEMBL5145	Serine/threonine-protein kinase B-raf	Homo sapiens	SINGLE PROTEIN	CHEMBL1961873	16	GSK Published Kinase Inhibitor Set			None
CHEMBL275473	GW572401X	0	401.49	0	4.12	GW572401X	CCN(CC)S(=O)(=O)c1ccc(OC)c(Nc2ncc(-c3ccccc3)o2)c1	Inhibition	'='	0.01	%				UO_0000187					False	CHEMBL1962313	GSK_PKIS: BRAF (V599E mutant) mean inhibition at 1 uM [Nanosyn]	B	BAO_0000357	single protein format	None	None	None	None	None	CHEMBL5145	Serine/threonine-protein kinase B-raf	Homo sapiens	SINGLE PROTEIN	CHEMBL1961873	16	GSK Published Kinase Inhibitor Set			None
CHEMBL1780177		0	400.46	0	3.78	38, diastereomer	F[C@@H]1CNCC[C@H]1n1cc(-c2ccc3c(c2)Cc2c[nH]nc2-3)c(-c2ccncc2)n1	IC50	'='	1.4	nM	8.85			UO_0000065	22.11	0.40	5.07	12.40	False	CHEMBL1780874	Inhibition of B-Raf	B	BAO_0000357	single protein format	None	None	None	None	None	CHEMBL5145	Serine/threonine-protein kinase B-raf	Homo sapiens	SINGLE PROTEIN	CHEMBL1777745	1	Scientific Literature	Bioorg. Med. Chem. Lett.	2011	None
CHEMBL1964266		0	453.54	1	5.74	12	CN(C)CCOc1ccc(-c2cc(-c3ccncc3)c(-c3ccc4c(c3)CC/C4=N\O)o2)cc1	Kd	'='	0.9	nM	9.05			UO_0000065	19.94	0.36	3.31	12.72	False	CHEMBL984678	Binding affinity to B-Raf by fluorescene ligand binding assay	B	BAO_0000357	single protein format	None	None	None	None	None	CHEMBL5145	Serine/threonine-protein kinase B-raf	Homo sapiens	SINGLE PROTEIN	CHEMBL1155855	1	Scientific Literature	Bioorg. Med. Chem. Lett.	2008	None
CHEMBL1093104		0	480.49	0	4.42	28	CN1CCN(c2cc3nccc(-c4cccc(NC(=O)c5cccc(C(F)(F)F)c5)c4)n3n2)CC1	IC50	'>'	10000.0	nM				UO_0000065					False	CHEMBL1109830	Inhibition of b-Raf	B	BAO_0000357	single protein format	None	None	None	None	None	CHEMBL5145	Serine/threonine-protein kinase B-raf	Homo sapiens	SINGLE PROTEIN	CHEMBL1156255	1	Scientific Literature	Bioorg. Med. Chem. Lett.	2009	None
CHEMBL3215582		0	588.33	1	6.41	1	Cc1ccc2c(Nc3ccc(Cl)cc3)nccc2c1Nc1ncccc1-c1ncnc2[nH]cnc12.Cl.Cl.Cl	IC50	'='	1.8	nM	8.74			UO_0000065					False	CHEMBL1047416	Inhibition of Braf in human A375 cells assessed as inhibition of ERK phosphorylation	F	BAO_0000219	cell-based format	Homo sapiens	None	None	A-375	None	CHEMBL5145	Serine/threonine-protein kinase B-raf	Homo sapiens	SINGLE PROTEIN	CHEMBL1155237	1	Scientific Literature	J. Med. Chem.	2009	CHEMBL3308077
CHEMBL1909354	GW459057A	0	390.88	0	4.11	GW459057A	Cc1cc(-c2ccccn2)cc(C)c1/C=C/c1cncc(-c2nn[nH]n2)c1.Cl	Inhibition	'='	5.62	%				UO_0000187					False	CHEMBL1962310	GSK_PKIS: BRAF mean inhibition at 0.1 uM [Nanosyn]	B	BAO_0000357	single protein format	None	None	None	None	None	CHEMBL5145	Serine/threonine-protein kinase B-raf	Homo sapiens	SINGLE PROTEIN	CHEMBL1961873	16	GSK Published Kinase Inhibitor Set			None
CHEMBL417804		0	445.50	0	4.87	SB-251527	COc1ccccc1Oc1nccc(-c2c(-c3ccc(F)cc3)ncn2C2CCNCC2)n1	Inhibition	'='	4.66	%				UO_0000187					False	CHEMBL1962312	GSK_PKIS: BRAF (V599E mutant) mean inhibition at 0.1 uM [Nanosyn]	B	BAO_0000357	single protein format	None	None	None	None	None	CHEMBL5145	Serine/threonine-protein kinase B-raf	Homo sapiens	SINGLE PROTEIN	CHEMBL1961873	16	GSK Published Kinase Inhibitor Set			None
CHEMBL1909409	GSK-238583A	0	653.68	1	4.58	GSK238583A	O=C(O)C(F)(F)F.O=C(O[C@H]1CN[C@H](C#Cc2cc3ncnc(Nc4ccc(Cc5ccccc5)cc4)c3s2)C1)N1CCOCC1	Inhibition	'='	3.28	%				UO_0000187					False	CHEMBL1962313	GSK_PKIS: BRAF (V599E mutant) mean inhibition at 1 uM [Nanosyn]	B	BAO_0000357	single protein format	None	None	None	None	None	CHEMBL5145	Serine/threonine-protein kinase B-raf	Homo sapiens	SINGLE PROTEIN	CHEMBL1961873	16	GSK Published Kinase Inhibitor Set			None
CHEMBL1785004		0	451.45	1	5.14	SB-253228	Fc1ccc(-c2ncn(C3CCNCC3)c2-c2ccnc(Oc3ccc(F)c(F)c3)n2)cc1	Inhibition	'='	6.07	%				UO_0000187					False	CHEMBL1962310	GSK_PKIS: BRAF mean inhibition at 0.1 uM [Nanosyn]	B	BAO_0000357	single protein format	None	None	None	None	None	CHEMBL5145	Serine/threonine-protein kinase B-raf	Homo sapiens	SINGLE PROTEIN	CHEMBL1961873	16	GSK Published Kinase Inhibitor Set			None
CHEMBL1785003		0	486.55	0	4.28	SB-264866	NC(=O)CCc1ccccc1Oc1nccc(-c2c(-c3ccc(F)cc3)ncn2C2CCNCC2)n1	Inhibition	'='	-2.67	%				UO_0000187					False	CHEMBL1962311	GSK_PKIS: BRAF mean inhibition at 1 uM [Nanosyn]	B	BAO_0000357	single protein format	None	None	None	None	None	CHEMBL5145	Serine/threonine-protein kinase B-raf	Homo sapiens	SINGLE PROTEIN	CHEMBL1961873	16	GSK Published Kinase Inhibitor Set			None
CHEMBL67241	GW794607X	0	372.44	0	3.48	GW794607X	CCCNc1cccc(-n2ncc3c(N/N=C/c4ccncc4)ncnc32)c1	Inhibition	'='	0.21	%				UO_0000187					False	CHEMBL1962312	GSK_PKIS: BRAF (V599E mutant) mean inhibition at 0.1 uM [Nanosyn]	B	BAO_0000357	single protein format	None	None	None	None	None	CHEMBL5145	Serine/threonine-protein kinase B-raf	Homo sapiens	SINGLE PROTEIN	CHEMBL1961873	16	GSK Published Kinase Inhibitor Set			None
CHEMBL273564	GW795493X	0	413.36	1	5.13	GW795493X	Nc1ncnc2occ(-c3ccc(NC(=O)Nc4cccc(C(F)(F)F)c4)cc3)c12	Inhibition	'='	13.26	%				UO_0000187					False	CHEMBL1962311	GSK_PKIS: BRAF mean inhibition at 1 uM [Nanosyn]	B	BAO_0000357	single protein format	None	None	None	None	None	CHEMBL5145	Serine/threonine-protein kinase B-raf	Homo sapiens	SINGLE PROTEIN	CHEMBL1961873	16	GSK Published Kinase Inhibitor Set			None
CHEMBL1684800		0	572.98	2	6.40	7c	COc1ccc(Cn2ncc(NC(=O)c3cc(NC(=O)Nc4ccc(Cl)c(C(F)(F)F)c4)ccc3C)c2N)cc1	Inhibition	'='	264.0	%		Outside typical range		UO_0000187					False	CHEMBL1687325	Inhibition of B-Raf V600E mutant	B	BAO_0000019	assay format	Homo sapiens	None	None	None	None	CHEMBL5145	Serine/threonine-protein kinase B-raf	Homo sapiens	SINGLE PROTEIN	CHEMBL1681781	1	Scientific Literature	Bioorg. Med. Chem.	2011	None
CHEMBL288441	BOSUTINIB	4	530.46	2	5.19	SKI-606	COc1cc(Nc2c(C#N)cnc3cc(OCCCN4CCN(C)CC4)c(OC)cc23)c(Cl)cc1Cl	Kd	'>'	10000.0	nM				UO_0000065					False	CHEMBL1908643	Binding constant for BRAF kinase domain	B	BAO_0000357	single protein format	None	None	None	None	None	CHEMBL5145	Serine/threonine-protein kinase B-raf	Homo sapiens	SINGLE PROTEIN	CHEMBL1908390	1	Scientific Literature	Nat. Biotechnol.	2011	None
CHEMBL574738	AST-487	1	529.57	2	5.11	AST-487	CCN1CCN(Cc2ccc(NC(=O)Nc3ccc(Oc4cc(NC)ncn4)cc3)cc2C(F)(F)F)CC1	Kd	'='	130.0	nM	6.89			UO_0000065	13.00	0.25	1.78	7.28	False	CHEMBL1908644	Binding constant for BRAF(V600E) kinase domain	B	BAO_0000357	single protein format	None	None	None	None	None	CHEMBL5145	Serine/threonine-protein kinase B-raf	Homo sapiens	SINGLE PROTEIN	CHEMBL1908390	1	Scientific Literature	Nat. Biotechnol.	2011	None
CHEMBL1236107	SGX-523	1	359.42	0	3.22	SGX-523	Cn1cc(-c2ccc3nnc(Sc4ccc5ncccc5c4)n3n2)cn1	Kd	'>'	10000.0	nM				UO_0000065					False	CHEMBL1908644	Binding constant for BRAF(V600E) kinase domain	B	BAO_0000357	single protein format	None	None	None	None	None	CHEMBL5145	Serine/threonine-protein kinase B-raf	Homo sapiens	SINGLE PROTEIN	CHEMBL1908390	1	Scientific Literature	Nat. Biotechnol.	2011	None
CHEMBL475251	R-406	2	470.46	0	3.63	R406	COc1cc(Nc2ncc(F)c(Nc3ccc4c(n3)NC(=O)C(C)(C)O4)n2)cc(OC)c1OC	Kd	'='	240.0	nM	6.62			UO_0000065	14.07	0.27	2.99	5.14	False	CHEMBL1908643	Binding constant for BRAF kinase domain	B	BAO_0000357	single protein format	None	None	None	None	None	CHEMBL5145	Serine/threonine-protein kinase B-raf	Homo sapiens	SINGLE PROTEIN	CHEMBL1908390	1	Scientific Literature	Nat. Biotechnol.	2011	None
CHEMBL377300	BRIVANIB	3	370.38	0	3.52	BMS-540215	Cc1cc2c(F)c(Oc3ncnn4cc(OC[C@@H](C)O)c(C)c34)ccc2[nH]1	Kd	'>'	10000.0	nM				UO_0000065					False	CHEMBL1908643	Binding constant for BRAF kinase domain	B	BAO_0000357	single protein format	None	None	None	None	None	CHEMBL5145	Serine/threonine-protein kinase B-raf	Homo sapiens	SINGLE PROTEIN	CHEMBL1908390	1	Scientific Literature	Nat. Biotechnol.	2011	None
CHEMBL1684784		0	523.52	2	5.35	6b	COc1ccc(Cn2ncc(NC(=O)c3cc(NC(=O)c4cccc(C(F)(F)F)c4)ccc3C)c2N)cc1	Inhibition						Not Active						False	CHEMBL1687325	Inhibition of B-Raf V600E mutant	B	BAO_0000019	assay format	Homo sapiens	None	None	None	None	CHEMBL5145	Serine/threonine-protein kinase B-raf	Homo sapiens	SINGLE PROTEIN	CHEMBL1681781	1	Scientific Literature	Bioorg. Med. Chem.	2011	None
CHEMBL1909412		0	413.31	0	4.62	SB-476429-A	Cl.NCc1ccc(-c2nc(-c3ccc(Cl)c(O)c3)c(-c3ccncc3)[nH]2)cc1	Inhibition	'='	58.61	%				UO_0000187					False	CHEMBL1962313	GSK_PKIS: BRAF (V599E mutant) mean inhibition at 1 uM [Nanosyn]	B	BAO_0000357	single protein format	None	None	None	None	None	CHEMBL5145	Serine/threonine-protein kinase B-raf	Homo sapiens	SINGLE PROTEIN	CHEMBL1961873	16	GSK Published Kinase Inhibitor Set			None
CHEMBL1945018		0	355.37	0	2.76	3	CCCS(=O)(=O)Nc1ccc(F)c(C(=O)Nc2cccnc2)c1F	IC50	'='	3900.0	nM	5.41			UO_0000065	15.22	0.31	2.65	6.14	False	CHEMBL1948324	Inhibition of full length human B-Raf V600E mutant expressed in baculovirus infected insect cells assessed as [gamma-33P]incorporation into MEK after 60 mins by scintillation counting	B	BAO_0000219	cell-based format	Homo sapiens	None	None	None	None	CHEMBL5145	Serine/threonine-protein kinase B-raf	Homo sapiens	SINGLE PROTEIN	CHEMBL1944582	1	Scientific Literature	ACS Med. Chem. Lett.	2011	None
CHEMBL527029		0	348.41	0	3.12	11	OCCCn1cc(-c2ccc3c(c2)CC/C3=N\O)c(-c2ccncc2)n1	IC50	'='	0.05	nM	10.30			UO_0000065	29.57	0.54	7.18	12.33	False	CHEMBL1008210	Inhibition of human recombinant B-Raf by fluorescence anisotropy	B	BAO_0000357	single protein format	Homo sapiens	None	None	None	None	CHEMBL5145	Serine/threonine-protein kinase B-raf	Homo sapiens	SINGLE PROTEIN	CHEMBL1156613	1	Scientific Literature	Bioorg. Med. Chem. Lett.	2008	None
CHEMBL498524		0	319.37	0	2.43	32	Cn1cc(-c2ccc3c(c2)CCN/C3=N/O)c(-c2ccncc2)n1	IC50	'='	16.0	nM	7.80			UO_0000065	24.41	0.44	5.37	10.35	False	CHEMBL1008210	Inhibition of human recombinant B-Raf by fluorescence anisotropy	B	BAO_0000357	single protein format	Homo sapiens	None	None	None	None	CHEMBL5145	Serine/threonine-protein kinase B-raf	Homo sapiens	SINGLE PROTEIN	CHEMBL1156613	1	Scientific Literature	Bioorg. Med. Chem. Lett.	2008	None
CHEMBL1668903		0	320.78	0	4.79	1b	Clc1ccc(Nc2c(-c3ccccc3)nc3cnccn23)cc1	IC50	'='	570.0	nM	6.24			UO_0000065	19.47	0.37	1.45	14.79	False	CHEMBL1671058	Inhibition of B-Raf V600E mutant	B	BAO_0000019	assay format	Homo sapiens	None	None	None	None	CHEMBL5145	Serine/threonine-protein kinase B-raf	Homo sapiens	SINGLE PROTEIN	CHEMBL1667771	1	Scientific Literature	Bioorg. Med. Chem. Lett.	2011	None
CHEMBL1668921		0	360.37	0	4.66	4g	Cc1cc(-c2oc3cnccc3c2Nc2ccc3c(c2)CC/C3=N\O)no1	IC50	'='	365.0	nM	6.44			UO_0000065	17.86	0.33	1.78	6.66	False	CHEMBL1671059	Inhibition of B-Raf V600E mutant assessed as inhibition of phosphorylated ERK production by cell based assay	B	BAO_0000219	cell-based format	Homo sapiens	None	None	None	None	CHEMBL5145	Serine/threonine-protein kinase B-raf	Homo sapiens	SINGLE PROTEIN	CHEMBL1667771	1	Scientific Literature	Bioorg. Med. Chem. Lett.	2011	None
CHEMBL476259	GSK-1326255A	0	517.61	2	5.28	GSK1326255A	CCCN1CCC(c2ccc(Nc3nc(Nc4cc(F)ccc4C(N)=O)c4cc[nH]c4n3)c(OC)c2)CC1	Inhibition	'='	37.4	%				UO_0000187					False	CHEMBL1962313	GSK_PKIS: BRAF (V599E mutant) mean inhibition at 1 uM [Nanosyn]	B	BAO_0000357	single protein format	None	None	None	None	None	CHEMBL5145	Serine/threonine-protein kinase B-raf	Homo sapiens	SINGLE PROTEIN	CHEMBL1961873	16	GSK Published Kinase Inhibitor Set			None
CHEMBL1605296		0	280.25	0	4.35	14	O=C(Nc1ccccc1)Nc1cccc(C(F)(F)F)c1	Inhibition	'='	17.0	%				UO_0000187					False	CHEMBL1819986	Inhibition of B-Raf expressed in Escherichia coli or baculovirus-infected insect cells using ATP as substrate at 400 uM by fluorescence polarization assay	B	BAO_0000219	cell-based format	None	None	None	None	None	CHEMBL5145	Serine/threonine-protein kinase B-raf	Homo sapiens	SINGLE PROTEIN	CHEMBL1817560	1	Scientific Literature	J. Med. Chem.	2011	None
CHEMBL215152	AZD-1152-HQPA	0	507.57	1	3.50	AZD-1152 HQPA	CCN(CCO)CCCOc1ccc2c(Nc3cc(CC(=O)Nc4cccc(F)c4)[nH]n3)ncnc2c1	Kd	'>'	10000.0	nM				UO_0000065					False	CHEMBL1908643	Binding constant for BRAF kinase domain	B	BAO_0000357	single protein format	None	None	None	None	None	CHEMBL5145	Serine/threonine-protein kinase B-raf	Homo sapiens	SINGLE PROTEIN	CHEMBL1908390	1	Scientific Literature	Nat. Biotechnol.	2011	None
CHEMBL3938547		0	536.56	1	4.45	BDBM212367	CCN1CCN(c2cncc(-c3cn(-c4cc(C(=O)Nc5cc(C(F)(F)F)ccn5)ccc4C)nn3)c2)CC1	IC50	'='	7.0	nM	8.15		373917	UO_0000065	15.20	0.29	3.70	8.86	False	CHEMBL3888107	B-RAF (V600E) Kinase Assay: In a dilution series 10 uL/well of test substance solution are placed in a multiwell plate. The dilution series is selected so that generally a range of concentrations of 2 uM to 0.119 nM or 0.017 nM is covered. If necessary the initial concentration of 2 uM is changed to 50 uM, 10 uM or 0.4 uM or 0.2857 uM and further dilution is carried out accordingly. The final con…	B	BAO_0000357	single protein format	Homo sapiens	None	None	None	None	CHEMBL5145	Serine/threonine-protein kinase B-raf	Homo sapiens	SINGLE PROTEIN	CHEMBL3886580	37	BindingDB Database		2016	None
CHEMBL3943788		0	487.56	0	4.01	BDBM212327	Cc1ccc(C(=O)Nc2cc(C(C)(C)C)on2)cc1-n1cc(-c2cncc(N3CCOCC3)c2)nn1	IC50	'='	10.0	nM	8.00		373877	UO_0000065	16.41	0.30	3.99	7.19	False	CHEMBL3888107	B-RAF (V600E) Kinase Assay: In a dilution series 10 uL/well of test substance solution are placed in a multiwell plate. The dilution series is selected so that generally a range of concentrations of 2 uM to 0.119 nM or 0.017 nM is covered. If necessary the initial concentration of 2 uM is changed to 50 uM, 10 uM or 0.4 uM or 0.2857 uM and further dilution is carried out accordingly. The final con…	B	BAO_0000357	single protein format	Homo sapiens	None	None	None	None	CHEMBL5145	Serine/threonine-protein kinase B-raf	Homo sapiens	SINGLE PROTEIN	CHEMBL3886580	37	BindingDB Database		2016	None
CHEMBL3934818		0	558.69	1	4.33	BDBM212329	CCOCCN1CCN(c2cncc(-c3cn(-c4cc(C(=O)Nc5cc(C(C)(C)C)on5)ccc4C)nn3)c2)CC1	IC50	'='	29.0	nM	7.54		373879	UO_0000065	13.49	0.25	3.21	6.59	False	CHEMBL3888107	B-RAF (V600E) Kinase Assay: In a dilution series 10 uL/well of test substance solution are placed in a multiwell plate. The dilution series is selected so that generally a range of concentrations of 2 uM to 0.119 nM or 0.017 nM is covered. If necessary the initial concentration of 2 uM is changed to 50 uM, 10 uM or 0.4 uM or 0.2857 uM and further dilution is carried out accordingly. The final con…	B	BAO_0000357	single protein format	Homo sapiens	None	None	None	None	CHEMBL5145	Serine/threonine-protein kinase B-raf	Homo sapiens	SINGLE PROTEIN	CHEMBL3886580	37	BindingDB Database		2016	None
CHEMBL255863	NILOTINIB	4	529.53	2	6.36	Nilotinib	Cc1cn(-c2cc(NC(=O)c3ccc(C)c(Nc4nccc(-c5cccnc5)n4)c3)cc(C(F)(F)F)c2)cn1	Kd	'='	570.0	nM	6.24			UO_0000065	11.79	0.22	-0.12	6.40	False	CHEMBL1908644	Binding constant for BRAF(V600E) kinase domain	B	BAO_0000357	single protein format	None	None	None	None	None	CHEMBL5145	Serine/threonine-protein kinase B-raf	Homo sapiens	SINGLE PROTEIN	CHEMBL1908390	1	Scientific Literature	Nat. Biotechnol.	2011	None
CHEMBL2392467		0	377.22	0	2.62	62	O=C1NC(=S)NC(=O)C1=Cc1ccc(-c2ccc(Br)cc2)o1	IC50	'='	470.0	nM	6.33			UO_0000065	16.78	0.39	3.71	8.87	False	CHEMBL3239793	Inhibition of N-terminal 6X-His tagged human BRAF V600E mutant (433 to 726) by ELISA	B	BAO_0000019	assay format	Homo sapiens	None	None	None	None	CHEMBL5145	Serine/threonine-protein kinase B-raf	Homo sapiens	SINGLE PROTEIN	CHEMBL3232715	1	Scientific Literature	Eur. J. Med. Chem.	2014	None
CHEMBL381948	GW680975X	0	316.34	0	4.34	GW680975X	Fc1ccc(-c2cc(-c3c[nH]nc3-c3ccccn3)ccn2)cc1	Inhibition	'='	9.04	%				UO_0000187					False	CHEMBL1962312	GSK_PKIS: BRAF (V599E mutant) mean inhibition at 0.1 uM [Nanosyn]	B	BAO_0000357	single protein format	None	None	None	None	None	CHEMBL5145	Serine/threonine-protein kinase B-raf	Homo sapiens	SINGLE PROTEIN	CHEMBL1961873	16	GSK Published Kinase Inhibitor Set			None
CHEMBL450071	GSK-1392956A	0	592.68	2	3.21	GSK1392956A	COc1cc(N2CCN(C(C)C)CC2)ccc1Nc1nc(Nc2ccc(F)cc2C(=O)NC[C@@H](O)CO)c2cc[nH]c2n1	Inhibition	'='	6.98	%				UO_0000187					False	CHEMBL1962310	GSK_PKIS: BRAF mean inhibition at 0.1 uM [Nanosyn]	B	BAO_0000357	single protein format	None	None	None	None	None	CHEMBL5145	Serine/threonine-protein kinase B-raf	Homo sapiens	SINGLE PROTEIN	CHEMBL1961873	16	GSK Published Kinase Inhibitor Set			None
CHEMBL66004	GW578748X	0	284.28	0	1.51	GW578748X	COc1cc(/C=N/Nc2ncnc3[nH]ncc23)ccc1O	Inhibition	'='	8.88	%				UO_0000187					False	CHEMBL1962311	GSK_PKIS: BRAF mean inhibition at 1 uM [Nanosyn]	B	BAO_0000357	single protein format	None	None	None	None	None	CHEMBL5145	Serine/threonine-protein kinase B-raf	Homo sapiens	SINGLE PROTEIN	CHEMBL1961873	16	GSK Published Kinase Inhibitor Set			None
CHEMBL260417		0	373.21	0	3.44	SB-725317	O=C(Nc1n[nH]c2nc(-c3ccc(O)cc3)c(Br)cc12)C1CC1	Inhibition	'='	13.01	%				UO_0000187					False	CHEMBL1962313	GSK_PKIS: BRAF (V599E mutant) mean inhibition at 1 uM [Nanosyn]	B	BAO_0000357	single protein format	None	None	None	None	None	CHEMBL5145	Serine/threonine-protein kinase B-raf	Homo sapiens	SINGLE PROTEIN	CHEMBL1961873	16	GSK Published Kinase Inhibitor Set			None
CHEMBL1909362	GW830900A	0	534.09	0	3.22	GW830900A	CN(C)CCNC(=O)Nc1ccc(N(C)c2ccnc(Nc3ccc(CS(C)(=O)=O)cc3)n2)cc1.Cl	Inhibition	'='	5.12	%				UO_0000187					False	CHEMBL1962311	GSK_PKIS: BRAF mean inhibition at 1 uM [Nanosyn]	B	BAO_0000357	single protein format	None	None	None	None	None	CHEMBL5145	Serine/threonine-protein kinase B-raf	Homo sapiens	SINGLE PROTEIN	CHEMBL1961873	16	GSK Published Kinase Inhibitor Set			None
CHEMBL1909359	GW771127A	0	459.96	0	2.83	GW771127A	Cc1c2ccc(N(C)c3ccnc(Nc4cccc(S(N)(=O)=O)c4)n3)cc2nn1C.Cl	Inhibition	'='	9.33	%				UO_0000187					False	CHEMBL1962310	GSK_PKIS: BRAF mean inhibition at 0.1 uM [Nanosyn]	B	BAO_0000357	single protein format	None	None	None	None	None	CHEMBL5145	Serine/threonine-protein kinase B-raf	Homo sapiens	SINGLE PROTEIN	CHEMBL1961873	16	GSK Published Kinase Inhibitor Set			None
CHEMBL1782336		0	410.43	0	4.43	25	O=C(c1cc(-c2ccccc2)on1)N1N=C(c2cccnc2)CC1c1ccccc1O	IC50	'='	810.0	nM	6.09			UO_0000065	14.84	0.27	1.66	6.63	False	CHEMBL1786944	Inhibition of B-Raf V600E mutant-mediated ERK phosphorylation in human A375 cells after 3 hrs by immunoblotting method	B	BAO_0000219	cell-based format	Homo sapiens	None	None	A-375	None	CHEMBL5145	Serine/threonine-protein kinase B-raf	Homo sapiens	SINGLE PROTEIN	CHEMBL1781905	1	Scientific Literature	Bioorg. Med. Chem. Lett.	2010	CHEMBL3308077
CHEMBL1779593		0	333.35	0	3.37	1	O=C(c1ccco1)N1N=C(c2cccnc2)CC1c1ccccc1O	IC50	'='	1800.0	nM	5.75			UO_0000065	17.23	0.31	2.37	7.28	True	CHEMBL1786944	Inhibition of B-Raf V600E mutant-mediated ERK phosphorylation in human A375 cells after 3 hrs by immunoblotting method	B	BAO_0000219	cell-based format	Homo sapiens	None	None	A-375	None	CHEMBL5145	Serine/threonine-protein kinase B-raf	Homo sapiens	SINGLE PROTEIN	CHEMBL1781905	1	Scientific Literature	Bioorg. Med. Chem. Lett.	2010	CHEMBL3308077
CHEMBL105442	CI-1040	2	478.66	1	5.04	CI-1040	O=C(NOCC1CC1)c1ccc(F)c(F)c1Nc1ccc(I)cc1Cl	Kd	'>'	10000.0	nM				UO_0000065					False	CHEMBL1908644	Binding constant for BRAF(V600E) kinase domain	B	BAO_0000357	single protein format	None	None	None	None	None	CHEMBL5145	Serine/threonine-protein kinase B-raf	Homo sapiens	SINGLE PROTEIN	CHEMBL1908390	1	Scientific Literature	Nat. Biotechnol.	2011	None
CHEMBL3393804		0	466.33	1	5.59	CLW15	Cc1cc(C(=O)Nc2ccc(Cl)c(C(=O)Nc3ccc(-c4ncc[nH]4)nc3)c2)ccc1Cl	Inhibition	'='	19.44	%				UO_0000187					False	CHEMBL3396148	Inhibition of BRAF (unknown origin) at 500 nM incubated for 15 mins by fluorescence based assay	B	BAO_0000357	single protein format	Homo sapiens	None	None	None	None	CHEMBL5145	Serine/threonine-protein kinase B-raf	Homo sapiens	SINGLE PROTEIN	CHEMBL3392978	1	Scientific Literature	Eur. J. Med. Chem.	2015	None
CHEMBL3393895		0	452.30	1	5.28	CLW25	O=C(Nc1ccc(Cl)c(C(=O)Nc2ccc(-c3ncc[nH]3)nc2)c1)c1ccc(Cl)cc1	Inhibition	'='	31.3	%				UO_0000187					False	CHEMBL3396148	Inhibition of BRAF (unknown origin) at 500 nM incubated for 15 mins by fluorescence based assay	B	BAO_0000357	single protein format	Homo sapiens	None	None	None	None	CHEMBL5145	Serine/threonine-protein kinase B-raf	Homo sapiens	SINGLE PROTEIN	CHEMBL3392978	1	Scientific Literature	Eur. J. Med. Chem.	2015	None
CHEMBL3659959		0	581.75	2	5.31	BDBM104885	COCCN1CCN(c2ccc3ncnc(Sc4cc(C(=O)Nc5cccc(C(C)(C)C#N)c5)ccc4C)c3n2)CC1	IC50	'='	261.0	nM	6.58		223437	UO_0000065	11.32	0.21	1.27	6.14	False	CHEMBL3887051	Kinase Assay: In vitro kinase assay.	B	BAO_0000357	single protein format	None	None	None	None	None	CHEMBL5145	Serine/threonine-protein kinase B-raf	Homo sapiens	SINGLE PROTEIN	CHEMBL3638887	37	BindingDB Database		2013	None
CHEMBL3659963		0	507.60	1	4.97	BDBM104889	Cc1ccc(NC(=O)c2cccc(C(C)(C)C#N)c2)cc1Nc1ncnc2ccc(N3CCOCC3)nc12	IC50	'='	4.0	nM	8.40		223441	UO_0000065	16.54	0.30	3.43	7.24	False	CHEMBL3887051	Kinase Assay: In vitro kinase assay.	B	BAO_0000357	single protein format	None	None	None	None	None	CHEMBL5145	Serine/threonine-protein kinase B-raf	Homo sapiens	SINGLE PROTEIN	CHEMBL3638887	37	BindingDB Database		2013	None
CHEMBL3393068		0	499.88	1	5.96	CLW01	Cc1ccc(NC(=O)c2ccc(Cl)c(C(F)(F)F)c2)cc1C(=O)Nc1ccc(-c2ncc[nH]2)nc1	Inhibition	'='	28.28	%				UO_0000187					False	CHEMBL3396148	Inhibition of BRAF (unknown origin) at 500 nM incubated for 15 mins by fluorescence based assay	B	BAO_0000357	single protein format	Homo sapiens	None	None	None	None	CHEMBL5145	Serine/threonine-protein kinase B-raf	Homo sapiens	SINGLE PROTEIN	CHEMBL3392978	1	Scientific Literature	Eur. J. Med. Chem.	2015	None
CHEMBL3689912		0	612.79	2	3.79	BDBM117226	Cc1ccc(C(=O)Nc2cc(C(C)(C)C)n[nH]2)cc1Nc1ncnc2c(N)nc(N3CCN(CC4CCN(C)CC4)CC3)nc12	IC50	'='	4.0	nM	8.40		243379	UO_0000065	13.70	0.25	4.61	5.35	False	CHEMBL3887063	kinase Assay: The final concentration of DMSO is 5%. 10 μL of the B-Raf (V600E)-kinase solution are pipetted in (containing 0.5 ng B-Raf (V600E)-kinase in 20 mM Tris-HCl pH 7.5, 0.1 mM EDTA, 0.1 mM EGTA, 0.286 mM sodium orthovanadate, 10% glycerol, 1 mg/mL bovine serum albumin, 1 mM dithiothreitol) and the mixture is incubated for 24 h at RT under with shaking. The kinase reaction is started by t…	B	BAO_0000357	single protein format	None	None	None	None	None	CHEMBL5145	Serine/threonine-protein kinase B-raf	Homo sapiens	SINGLE PROTEIN	CHEMBL3639027	37	BindingDB Database		2014	None
CHEMBL3694048		0	552.57	1	3.90	BDBM117304	Cc1ccc(NC(=O)c2cccc(C(F)(F)F)c2)cc1Nc1ncnc2c(N)nc(NN3CCN(C)CC3)nc12	IC50	'='	50.0	nM	7.30		243449	UO_0000065	13.21	0.25	3.40	5.32	False	CHEMBL3887063	kinase Assay: The final concentration of DMSO is 5%. 10 μL of the B-Raf (V600E)-kinase solution are pipetted in (containing 0.5 ng B-Raf (V600E)-kinase in 20 mM Tris-HCl pH 7.5, 0.1 mM EDTA, 0.1 mM EGTA, 0.286 mM sodium orthovanadate, 10% glycerol, 1 mg/mL bovine serum albumin, 1 mM dithiothreitol) and the mixture is incubated for 24 h at RT under with shaking. The kinase reaction is started by t…	B	BAO_0000357	single protein format	None	None	None	None	None	CHEMBL5145	Serine/threonine-protein kinase B-raf	Homo sapiens	SINGLE PROTEIN	CHEMBL3639027	37	BindingDB Database		2014	None
CHEMBL3694053		0	620.68	1	4.54	BDBM117309	Cc1ccc(NC(=O)c2cccc(C(F)(F)F)c2)cc1Nc1ncnc2c(N)nc(N3CCN(C4CCN(C)CC4)CC3)nc12	IC50	'='	2.0	nM	8.70		243454	UO_0000065	14.02	0.26	4.16	6.77	False	CHEMBL3887063	kinase Assay: The final concentration of DMSO is 5%. 10 μL of the B-Raf (V600E)-kinase solution are pipetted in (containing 0.5 ng B-Raf (V600E)-kinase in 20 mM Tris-HCl pH 7.5, 0.1 mM EDTA, 0.1 mM EGTA, 0.286 mM sodium orthovanadate, 10% glycerol, 1 mg/mL bovine serum albumin, 1 mM dithiothreitol) and the mixture is incubated for 24 h at RT under with shaking. The kinase reaction is started by t…	B	BAO_0000357	single protein format	None	None	None	None	None	CHEMBL5145	Serine/threonine-protein kinase B-raf	Homo sapiens	SINGLE PROTEIN	CHEMBL3639027	37	BindingDB Database		2014	None
CHEMBL3694055		0	577.62	1	5.00	BDBM117311	Cc1ccc(NC(=O)c2cccc(C(F)(F)F)c2)cc1Nc1ncnc2c(N)nc(N3CCCN(C4CC4)CC3)nc12	IC50	'='	25.0	nM	7.60		243456	UO_0000065	13.16	0.25	2.60	6.07	False	CHEMBL3887063	kinase Assay: The final concentration of DMSO is 5%. 10 μL of the B-Raf (V600E)-kinase solution are pipetted in (containing 0.5 ng B-Raf (V600E)-kinase in 20 mM Tris-HCl pH 7.5, 0.1 mM EDTA, 0.1 mM EGTA, 0.286 mM sodium orthovanadate, 10% glycerol, 1 mg/mL bovine serum albumin, 1 mM dithiothreitol) and the mixture is incubated for 24 h at RT under with shaking. The kinase reaction is started by t…	B	BAO_0000357	single protein format	None	None	None	None	None	CHEMBL5145	Serine/threonine-protein kinase B-raf	Homo sapiens	SINGLE PROTEIN	CHEMBL3639027	37	BindingDB Database		2014	None
CHEMBL3694107		0	605.54	2	6.84	BDBM117364	COc1ccc(NC(=O)c2ccc(C(F)(F)F)c(Nc3ncnc4cnc(N5CCCCCC5)nc34)c2)cc1C(F)(F)F	IC50	'>'	2000.0	nM			243509	UO_0000065					False	CHEMBL3887063	kinase Assay: The final concentration of DMSO is 5%. 10 μL of the B-Raf (V600E)-kinase solution are pipetted in (containing 0.5 ng B-Raf (V600E)-kinase in 20 mM Tris-HCl pH 7.5, 0.1 mM EDTA, 0.1 mM EGTA, 0.286 mM sodium orthovanadate, 10% glycerol, 1 mg/mL bovine serum albumin, 1 mM dithiothreitol) and the mixture is incubated for 24 h at RT under with shaking. The kinase reaction is started by t…	B	BAO_0000357	single protein format	None	None	None	None	None	CHEMBL5145	Serine/threonine-protein kinase B-raf	Homo sapiens	SINGLE PROTEIN	CHEMBL3639027	37	BindingDB Database		2014	None
CHEMBL3694158		0	517.59	2	3.46	BDBM117415	COc1ccc(C(=O)Nc2cc(C(C)(C)C)on2)cc1Nc1ncnc2cnc(N3CCN(C)CC3)nc12	IC50	'='	2.0	nM	8.70		243560	UO_0000065	16.81	0.31	5.24	6.47	False	CHEMBL3887063	kinase Assay: The final concentration of DMSO is 5%. 10 μL of the B-Raf (V600E)-kinase solution are pipetted in (containing 0.5 ng B-Raf (V600E)-kinase in 20 mM Tris-HCl pH 7.5, 0.1 mM EDTA, 0.1 mM EGTA, 0.286 mM sodium orthovanadate, 10% glycerol, 1 mg/mL bovine serum albumin, 1 mM dithiothreitol) and the mixture is incubated for 24 h at RT under with shaking. The kinase reaction is started by t…	B	BAO_0000357	single protein format	None	None	None	None	None	CHEMBL5145	Serine/threonine-protein kinase B-raf	Homo sapiens	SINGLE PROTEIN	CHEMBL3639027	37	BindingDB Database		2014	None
CHEMBL3694170		0	592.63	2	5.18	BDBM117428	Cc1ccc(C(=O)Nc2cc(CN3CCCC3)cc(C(F)(F)F)c2)cc1Nc1ncnc2cnc(N3CCOCC3)nc12	IC50	'<'	1.0	nM			243573	UO_0000065					False	CHEMBL3887063	kinase Assay: The final concentration of DMSO is 5%. 10 μL of the B-Raf (V600E)-kinase solution are pipetted in (containing 0.5 ng B-Raf (V600E)-kinase in 20 mM Tris-HCl pH 7.5, 0.1 mM EDTA, 0.1 mM EGTA, 0.286 mM sodium orthovanadate, 10% glycerol, 1 mg/mL bovine serum albumin, 1 mM dithiothreitol) and the mixture is incubated for 24 h at RT under with shaking. The kinase reaction is started by t…	B	BAO_0000357	single protein format	None	None	None	None	None	CHEMBL5145	Serine/threonine-protein kinase B-raf	Homo sapiens	SINGLE PROTEIN	CHEMBL3639027	37	BindingDB Database		2014	None
CHEMBL3694193		0	593.66	2	5.34	BDBM117451	Cc1ccc(C(=O)Nc2ccc(N(C)CCN(C)C)c(C(F)(F)F)c2)cc1Nc1ncnc2cnc(N3CCCC3)nc12	IC50	'='	2.0	nM	8.70		243596	UO_0000065	14.65	0.28	3.36	8.49	False	CHEMBL3887063	kinase Assay: The final concentration of DMSO is 5%. 10 μL of the B-Raf (V600E)-kinase solution are pipetted in (containing 0.5 ng B-Raf (V600E)-kinase in 20 mM Tris-HCl pH 7.5, 0.1 mM EDTA, 0.1 mM EGTA, 0.286 mM sodium orthovanadate, 10% glycerol, 1 mg/mL bovine serum albumin, 1 mM dithiothreitol) and the mixture is incubated for 24 h at RT under with shaking. The kinase reaction is started by t…	B	BAO_0000357	single protein format	None	None	None	None	None	CHEMBL5145	Serine/threonine-protein kinase B-raf	Homo sapiens	SINGLE PROTEIN	CHEMBL3639027	37	BindingDB Database		2014	None
CHEMBL3641180		0	580.62	2	5.28	BDBM117887	COc1ncc2ncnc(Nc3cc(C(=O)Nc4cc(N5CCN(C(C)C)CC5)cc(C(F)(F)F)c4)ccc3C)c2n1	IC50	'='	2.0	nM	8.70		244018	UO_0000065	14.98	0.28	3.42	8.02	False	CHEMBL3887063	kinase Assay: The final concentration of DMSO is 5%. 10 μL of the B-Raf (V600E)-kinase solution are pipetted in (containing 0.5 ng B-Raf (V600E)-kinase in 20 mM Tris-HCl pH 7.5, 0.1 mM EDTA, 0.1 mM EGTA, 0.286 mM sodium orthovanadate, 10% glycerol, 1 mg/mL bovine serum albumin, 1 mM dithiothreitol) and the mixture is incubated for 24 h at RT under with shaking. The kinase reaction is started by t…	B	BAO_0000357	single protein format	None	None	None	None	None	CHEMBL5145	Serine/threonine-protein kinase B-raf	Homo sapiens	SINGLE PROTEIN	CHEMBL3639027	37	BindingDB Database		2014	None
CHEMBL1089412		0	488.47	1	6.34	22	COc1ccc(-c2cc3nccc(-c4cccc(NC(=O)c5cccc(C(F)(F)F)c5)c4)n3n2)cc1	IC50	'>'	10000.0	nM				UO_0000065					False	CHEMBL1109830	Inhibition of b-Raf	B	BAO_0000357	single protein format	None	None	None	None	None	CHEMBL5145	Serine/threonine-protein kinase B-raf	Homo sapiens	SINGLE PROTEIN	CHEMBL1156255	1	Scientific Literature	Bioorg. Med. Chem. Lett.	2009	None
CHEMBL1088768		0	462.44	1	5.07	25	Cn1cncc1-c1cc2nccc(-c3cccc(NC(=O)c4cccc(C(F)(F)F)c4)c3)n2n1	IC50	'='	100.0	nM	7.00			UO_0000065	15.14	0.28	1.93	9.08	False	CHEMBL1109830	Inhibition of b-Raf	B	BAO_0000357	single protein format	None	None	None	None	None	CHEMBL5145	Serine/threonine-protein kinase B-raf	Homo sapiens	SINGLE PROTEIN	CHEMBL1156255	1	Scientific Literature	Bioorg. Med. Chem. Lett.	2009	None
CHEMBL1091688		0	599.62	2	6.15	40	O=C(Nc1cccc(-c2ccnc3cc(-c4ccnc(NCCCN5CCCC5=O)c4)nn23)c1)c1cccc(C(F)(F)F)c1	IC50	'='	110.0	nM	6.96			UO_0000065	11.61	0.22	0.81	6.66	False	CHEMBL1109830	Inhibition of b-Raf	B	BAO_0000357	single protein format	None	None	None	None	None	CHEMBL5145	Serine/threonine-protein kinase B-raf	Homo sapiens	SINGLE PROTEIN	CHEMBL1156255	1	Scientific Literature	Bioorg. Med. Chem. Lett.	2009	None
CHEMBL1090976		0	565.61	2	6.47	2q	Cn1c(=O)[nH]c2nccc(Oc3ccc(NC(=O)Nc4cc(C(C)(C)C)nn4-c4ccc(F)cc4)c4ccccc34)c21	IC50	'='	35.0	nM	7.46			UO_0000065	13.18	0.24	0.99	6.27	False	CHEMBL1104358	Inhibition of BRAF V600E mutant ERK phosphorylation in human WM266.4 cells	B	BAO_0000219	cell-based format	Homo sapiens	None	None	WM266.4	None	CHEMBL5145	Serine/threonine-protein kinase B-raf	Homo sapiens	SINGLE PROTEIN	CHEMBL1156296	1	Scientific Literature	J. Med. Chem.	2010	None
CHEMBL1081470		0	448.41	1	5.06	10v	O=C(Nc1cccc(-c2ccnc3c(-c4cn[nH]c4)cnn23)c1)c1cccc(C(F)(F)F)c1	IC50	'='	84.0	nM	7.08			UO_0000065	15.78	0.29	2.02	8.04	False	CHEMBL1114817	Inhibition of human recombinant B-Raf expressed in Sf9 cells	B	BAO_0000219	cell-based format	Homo sapiens	None	None	Sf9	None	CHEMBL5145	Serine/threonine-protein kinase B-raf	Homo sapiens	SINGLE PROTEIN	CHEMBL1153694	1	Scientific Literature	Bioorg. Med. Chem. Lett.	2009	CHEMBL3308860
CHEMBL1076204		0	575.57	2	5.62	10dd	CN1CCN(c2ccc(-c3cnn4c(-c5cc(NC(=O)c6cccc(C(F)(F)F)c6)ccc5F)ccnc34)cn2)CC1	IC50	'='	30.0	nM	7.52			UO_0000065	13.07	0.24	1.90	9.56	False	CHEMBL1114817	Inhibition of human recombinant B-Raf expressed in Sf9 cells	B	BAO_0000219	cell-based format	Homo sapiens	None	None	Sf9	None	CHEMBL5145	Serine/threonine-protein kinase B-raf	Homo sapiens	SINGLE PROTEIN	CHEMBL1153694	1	Scientific Literature	Bioorg. Med. Chem. Lett.	2009	CHEMBL3308860
CHEMBL3902816		0	500.52	2	5.35	BDBM202787	Cc1ncc(NC(=O)c2cccc(C(F)(F)F)c2)cc1-c1cnc(OC(C)C)c(N2CCOCC2)c1	IC50	'='	3.64	nM	8.44		359621	UO_0000065	16.86	0.32	3.09	11.02	False	CHEMBL3887883	In Vitro Enzyme Assay: Final assay conditions were 4 pM cRaf, 3 uM ATP, 10 nM biotin tagged MEK1 kinase dead protein substrate. Reactions were performed in Greiner384 well plates, catalog #784075. Reaction buffer was 50 mM Tris, pH 7.5, 50 mM NaCl, 10 mM MgCl2, 0.01% Tween-20, 0.05% BSA and 1 mM DTT. 5 ul of 2×cRaf plus MEK1 were dispensed into plates containing 0.25 ul of compound in 100% DMSO a…	B	BAO_0000357	single protein format	Homo sapiens	None	None	None	None	CHEMBL5145	Serine/threonine-protein kinase B-raf	Homo sapiens	SINGLE PROTEIN	CHEMBL3886486	37	BindingDB Database		2016	None
CHEMBL3964820		0	486.49	0	4.35	BDBM202810	CCn1cc(-c2cc(NC(=O)c3cccc(C(F)(F)F)c3)cnc2C)cc(N2CCOCC2)c1=O	IC50	'='	15.76	nM	7.80		359644	UO_0000065	16.04	0.30	3.45	10.20	False	CHEMBL3887883	In Vitro Enzyme Assay: Final assay conditions were 4 pM cRaf, 3 uM ATP, 10 nM biotin tagged MEK1 kinase dead protein substrate. Reactions were performed in Greiner384 well plates, catalog #784075. Reaction buffer was 50 mM Tris, pH 7.5, 50 mM NaCl, 10 mM MgCl2, 0.01% Tween-20, 0.05% BSA and 1 mM DTT. 5 ul of 2×cRaf plus MEK1 were dispensed into plates containing 0.25 ul of compound in 100% DMSO a…	B	BAO_0000357	single protein format	Homo sapiens	None	None	None	None	CHEMBL5145	Serine/threonine-protein kinase B-raf	Homo sapiens	SINGLE PROTEIN	CHEMBL3886486	37	BindingDB Database		2016	None
CHEMBL3319457		0	375.43	0	4.50	21	COc1cc(-c2c[nH]c3ncc(-c4cccc(N)c4)cc23)cc(OC)c1OC	Inhibition	'='	34.0	%				UO_0000187					False	CHEMBL3368329	Inhibition of BRAF V600E mutant (unknown origin) at 1 uM by KINOMEscanning assay relative to control	B	BAO_0000357	single protein format	Homo sapiens	None	None	None	None	CHEMBL5145	Serine/threonine-protein kinase B-raf	Homo sapiens	SINGLE PROTEIN	CHEMBL3352338	1	Scientific Literature	J. Med. Chem.	2014	None
CHEMBL3393799		0	442.44	0	4.19	CLW10	Cc1ccc(NC(=O)c2cccc([N+](=O)[O-])c2)cc1C(=O)Nc1ccc(-c2ncc[nH]2)nc1	Inhibition	'='	25.64	%				UO_0000187					False	CHEMBL3396148	Inhibition of BRAF (unknown origin) at 500 nM incubated for 15 mins by fluorescence based assay	B	BAO_0000357	single protein format	Homo sapiens	None	None	None	None	CHEMBL5145	Serine/threonine-protein kinase B-raf	Homo sapiens	SINGLE PROTEIN	CHEMBL3392978	1	Scientific Literature	Eur. J. Med. Chem.	2015	None
CHEMBL3393811		0	486.75	1	5.94	CLW22	O=C(Nc1ccc(Cl)c(C(=O)Nc2ccc(-c3ncc[nH]3)nc2)c1)c1ccc(Cl)c(Cl)c1	Inhibition	'='	27.97	%				UO_0000187					False	CHEMBL3396148	Inhibition of BRAF (unknown origin) at 500 nM incubated for 15 mins by fluorescence based assay	B	BAO_0000357	single protein format	Homo sapiens	None	None	None	None	CHEMBL5145	Serine/threonine-protein kinase B-raf	Homo sapiens	SINGLE PROTEIN	CHEMBL3392978	1	Scientific Literature	Eur. J. Med. Chem.	2015	None
CHEMBL3949533		0	457.54	0	4.75	BDBM212308	Cc1ccc(C(=O)Nc2cc(C(C)(C)C)on2)cc1-n1cc(-c2cncc(NC3CC3)c2)nn1	IC50	'='	10.0	nM	8.00		373858	UO_0000065	17.48	0.32	3.25	7.22	False	CHEMBL3888107	B-RAF (V600E) Kinase Assay: In a dilution series 10 uL/well of test substance solution are placed in a multiwell plate. The dilution series is selected so that generally a range of concentrations of 2 uM to 0.119 nM or 0.017 nM is covered. If necessary the initial concentration of 2 uM is changed to 50 uM, 10 uM or 0.4 uM or 0.2857 uM and further dilution is carried out accordingly. The final con…	B	BAO_0000357	single protein format	Homo sapiens	None	None	None	None	CHEMBL5145	Serine/threonine-protein kinase B-raf	Homo sapiens	SINGLE PROTEIN	CHEMBL3886580	37	BindingDB Database		2016	None
CHEMBL3393800		0	427.46	0	4.29	CLW11	COc1ccc(C(=O)Nc2ccc(C)c(C(=O)Nc3ccc(-c4ncc[nH]4)nc3)c2)cc1	Inhibition	'='	16.57	%				UO_0000187					False	CHEMBL3396148	Inhibition of BRAF (unknown origin) at 500 nM incubated for 15 mins by fluorescence based assay	B	BAO_0000357	single protein format	Homo sapiens	None	None	None	None	CHEMBL5145	Serine/threonine-protein kinase B-raf	Homo sapiens	SINGLE PROTEIN	CHEMBL3392978	1	Scientific Literature	Eur. J. Med. Chem.	2015	None
CHEMBL3393803		0	520.30	2	6.30	CLW14	O=C(Nc1ccc(Cl)c(C(=O)Nc2ccc(-c3ncc[nH]3)nc2)c1)c1ccc(Cl)c(C(F)(F)F)c1	Inhibition	'='	19.0	%				UO_0000187					False	CHEMBL3396148	Inhibition of BRAF (unknown origin) at 500 nM incubated for 15 mins by fluorescence based assay	B	BAO_0000357	single protein format	Homo sapiens	None	None	None	None	CHEMBL5145	Serine/threonine-protein kinase B-raf	Homo sapiens	SINGLE PROTEIN	CHEMBL3392978	1	Scientific Literature	Eur. J. Med. Chem.	2015	None
CHEMBL3309549		0	545.95	2	5.36	10c	C[C@H](O)CNc1nccc(-n2ccnc2Cc2cccc(NC(=O)Nc3ccc(Cl)c(C(F)(F)F)c3)c2)n1	Inhibition	'='	96.1	%				UO_0000187					False	CHEMBL3363734	Inhibition of BRAF V599E mutant (unknown origin) at 10 uM	B	BAO_0000357	single protein format	Homo sapiens	None	None	None	None	CHEMBL5145	Serine/threonine-protein kinase B-raf	Homo sapiens	SINGLE PROTEIN	CHEMBL3351907	1	Scientific Literature	Bioorg. Med. Chem. Lett.	2014	None
CHEMBL450786	PHA-665752	0	641.62	2	6.11	PHA-665752	Cc1[nH]c(/C=C2\C(=O)Nc3ccc(S(=O)(=O)Cc4c(Cl)cccc4Cl)cc32)c(C)c1C(=O)N1CCC[C@@H]1CN1CCCC1	Kd	'>'	10000.0	nM				UO_0000065					False	CHEMBL1908643	Binding constant for BRAF kinase domain	B	BAO_0000357	single protein format	None	None	None	None	None	CHEMBL5145	Serine/threonine-protein kinase B-raf	Homo sapiens	SINGLE PROTEIN	CHEMBL1908390	1	Scientific Literature	Nat. Biotechnol.	2011	None
CHEMBL3415555		0	428.85	0	3.33	3	CCN(C)S(=O)(=O)Nc1cc(F)c(C(=O)c2c[nH]c3ncc(Cl)cc23)c(F)c1	Kd	'='	550.0	nM	6.26			UO_0000065	14.60	0.31	2.93	6.58	False	CHEMBL3418690	Binding affinity to B-Raf V600E mutant (unknown origin)	B	BAO_0000357	single protein format	Homo sapiens	None	None	None	None	CHEMBL5145	Serine/threonine-protein kinase B-raf	Homo sapiens	SINGLE PROTEIN	CHEMBL3414549	1	Scientific Literature	J. Med. Chem.	2015	None
CHEMBL208437	GW711782X	0	408.47	0	4.48	GW711782X	c1ccc(-c2n[nH]cc2-c2ccnc(-c3ccc(OCCn4ccnc4)cc3)c2)nc1	Inhibition	'='	0.71	%				UO_0000187					False	CHEMBL1962312	GSK_PKIS: BRAF (V599E mutant) mean inhibition at 0.1 uM [Nanosyn]	B	BAO_0000357	single protein format	None	None	None	None	None	CHEMBL5145	Serine/threonine-protein kinase B-raf	Homo sapiens	SINGLE PROTEIN	CHEMBL1961873	16	GSK Published Kinase Inhibitor Set			None
CHEMBL207410	GW772405X	0	486.93	1	5.35	GW772405X	CNC(=O)c1cccc(C#Cc2cncnc2Nc2ccc(OCc3cccc(F)c3)c(Cl)c2)c1	Inhibition	'='	2.22	%				UO_0000187					False	CHEMBL1962311	GSK_PKIS: BRAF mean inhibition at 1 uM [Nanosyn]	B	BAO_0000357	single protein format	None	None	None	None	None	CHEMBL5145	Serine/threonine-protein kinase B-raf	Homo sapiens	SINGLE PROTEIN	CHEMBL1961873	16	GSK Published Kinase Inhibitor Set			None
CHEMBL101804		0	268.28	0	2.57	SB-743899	O=C(Nc1n[nH]c2nc(-c3ccco3)ccc12)C1CC1	Inhibition	'='	4.38	%				UO_0000187					False	CHEMBL1962313	GSK_PKIS: BRAF (V599E mutant) mean inhibition at 1 uM [Nanosyn]	B	BAO_0000357	single protein format	None	None	None	None	None	CHEMBL5145	Serine/threonine-protein kinase B-raf	Homo sapiens	SINGLE PROTEIN	CHEMBL1961873	16	GSK Published Kinase Inhibitor Set			None
CHEMBL189353	GW809897X	0	571.49	2	6.48	GW809897X	CN(c1ccc(NC(=O)Nc2c(Cl)cccc2Cl)cc1)c1ccnc(Nc2cccc(CS(C)(=O)=O)c2)n1	Inhibition	'='	4.11	%				UO_0000187					False	CHEMBL1962311	GSK_PKIS: BRAF mean inhibition at 1 uM [Nanosyn]	B	BAO_0000357	single protein format	None	None	None	None	None	CHEMBL5145	Serine/threonine-protein kinase B-raf	Homo sapiens	SINGLE PROTEIN	CHEMBL1961873	16	GSK Published Kinase Inhibitor Set			None
CHEMBL1782341		0	426.43	0	4.14	30	O=C(c1cc(-c2ccccc2O)on1)N1N=C(c2cccnc2)CC1c1ccccc1O	IC50	'='	14.3	nM	7.84			UO_0000065	18.40	0.33	3.70	7.00	False	CHEMBL1786943	Inhibition of human B-Raf V600E mutant after 3 hrs	B	BAO_0000019	assay format	Homo sapiens	None	None	None	None	CHEMBL5145	Serine/threonine-protein kinase B-raf	Homo sapiens	SINGLE PROTEIN	CHEMBL1781905	1	Scientific Literature	Bioorg. Med. Chem. Lett.	2010	None
CHEMBL1782188		0	349.42	0	3.84	20	O=C(c1cccs1)N1N=C(c2cccnc2)CC1c1ccccc1O	IC50	'='	24.2	nM	7.62			UO_0000065	21.80	0.42	3.78	11.58	False	CHEMBL1786943	Inhibition of human B-Raf V600E mutant after 3 hrs	B	BAO_0000019	assay format	Homo sapiens	None	None	None	None	CHEMBL5145	Serine/threonine-protein kinase B-raf	Homo sapiens	SINGLE PROTEIN	CHEMBL1781905	1	Scientific Literature	Bioorg. Med. Chem. Lett.	2010	None
CHEMBL215814	GW576484X	0	614.62	2	6.50	GW576484X	CS(=O)(=O)CCNCc1ccc(-c2ccc3ncnc(Nc4ccc(OCc5cccc(F)c5)c(C(F)(F)F)c4)c3c2)o1	Inhibition	'='	6.3	%				UO_0000187					False	CHEMBL1962310	GSK_PKIS: BRAF mean inhibition at 0.1 uM [Nanosyn]	B	BAO_0000357	single protein format	None	None	None	None	None	CHEMBL5145	Serine/threonine-protein kinase B-raf	Homo sapiens	SINGLE PROTEIN	CHEMBL1961873	16	GSK Published Kinase Inhibitor Set			None
CHEMBL231623	GSK-620503A	0	307.33	0	3.24	GSK620503A	NC(=O)c1cc(-c2ccc(F)cc2)cc(-c2ccncc2)c1N	Inhibition	'='	7.79	%				UO_0000187					False	CHEMBL1962311	GSK_PKIS: BRAF mean inhibition at 1 uM [Nanosyn]	B	BAO_0000357	single protein format	None	None	None	None	None	CHEMBL5145	Serine/threonine-protein kinase B-raf	Homo sapiens	SINGLE PROTEIN	CHEMBL1961873	16	GSK Published Kinase Inhibitor Set			None
CHEMBL434729	GW829906X	0	446.44	1	5.92	GW829906X	Cc1ccc2c(-c3ccnc(Nc4cccc(C(F)(F)F)c4)n3)c(-c3ccccc3)nn2n1	Inhibition	'='	6.35	%				UO_0000187					False	CHEMBL1962310	GSK_PKIS: BRAF mean inhibition at 0.1 uM [Nanosyn]	B	BAO_0000357	single protein format	None	None	None	None	None	CHEMBL5145	Serine/threonine-protein kinase B-raf	Homo sapiens	SINGLE PROTEIN	CHEMBL1961873	16	GSK Published Kinase Inhibitor Set			None
CHEMBL230592	GSK-635416A	0	453.54	0	3.89	GSK635416A	CNC(=O)c1cc(-c2ccc(F)cc2)cc(-c2ccc(S(=O)(=O)N3CCCC3)cc2)c1N	Inhibition	'='	3.04	%				UO_0000187					False	CHEMBL1962312	GSK_PKIS: BRAF (V599E mutant) mean inhibition at 0.1 uM [Nanosyn]	B	BAO_0000357	single protein format	None	None	None	None	None	CHEMBL5145	Serine/threonine-protein kinase B-raf	Homo sapiens	SINGLE PROTEIN	CHEMBL1961873	16	GSK Published Kinase Inhibitor Set			None
CHEMBL66004	GW578748X	0	284.28	0	1.51	GW578748X	COc1cc(/C=N/Nc2ncnc3[nH]ncc23)ccc1O	Inhibition	'='	5.39	%				UO_0000187					False	CHEMBL1962310	GSK_PKIS: BRAF mean inhibition at 0.1 uM [Nanosyn]	B	BAO_0000357	single protein format	None	None	None	None	None	CHEMBL5145	Serine/threonine-protein kinase B-raf	Homo sapiens	SINGLE PROTEIN	CHEMBL1961873	16	GSK Published Kinase Inhibitor Set			None
CHEMBL189415	GW819077X	0	432.41	1	5.62	GW819077X	FC(F)(F)c1cccc(Nc2nccc(-c3cnn4nc(-c5ccccc5)ccc34)n2)c1	Inhibition	'='	4.02	%				UO_0000187					False	CHEMBL1962313	GSK_PKIS: BRAF (V599E mutant) mean inhibition at 1 uM [Nanosyn]	B	BAO_0000357	single protein format	None	None	None	None	None	CHEMBL5145	Serine/threonine-protein kinase B-raf	Homo sapiens	SINGLE PROTEIN	CHEMBL1961873	16	GSK Published Kinase Inhibitor Set			None
CHEMBL524057	GW683768X	0	280.34	0	2.32	GW683768X	CCc1nn2ncccc2c1-c1ccnc(NC2CC2)n1	Inhibition	'='	3.84	%				UO_0000187					False	CHEMBL1962312	GSK_PKIS: BRAF (V599E mutant) mean inhibition at 0.1 uM [Nanosyn]	B	BAO_0000357	single protein format	None	None	None	None	None	CHEMBL5145	Serine/threonine-protein kinase B-raf	Homo sapiens	SINGLE PROTEIN	CHEMBL1961873	16	GSK Published Kinase Inhibitor Set			None
CHEMBL1909406		0	333.82	0	3.86	SKF-86002-A2	Cl.Fc1ccc(-c2nc3n(c2-c2ccncc2)CCS3)cc1	Inhibition	'='	5.8	%				UO_0000187					False	CHEMBL1962310	GSK_PKIS: BRAF mean inhibition at 0.1 uM [Nanosyn]	B	BAO_0000357	single protein format	None	None	None	None	None	CHEMBL5145	Serine/threonine-protein kinase B-raf	Homo sapiens	SINGLE PROTEIN	CHEMBL1961873	16	GSK Published Kinase Inhibitor Set			None
CHEMBL1098462		0	335.34	0	4.51	24b	Nc1cc(F)ccc1Nc1ccc2c(c1)Oc1ccccc1NC2=O	Inhibition						Not Active						False	CHEMBL1108236	Inhibition of B-Raf V600E mutant at 10 uM	B	BAO_0000019	assay format	Homo sapiens	None	None	None	None	CHEMBL5145	Serine/threonine-protein kinase B-raf	Homo sapiens	SINGLE PROTEIN	CHEMBL1157789	1	Scientific Literature	Bioorg. Med. Chem. Lett.	2010	None
CHEMBL1908394	GSK-461364	1	543.62	2	5.09	GSK-461364A	C[C@@H](Oc1cc(-n2cnc3ccc(CN4CCN(C)CC4)cc32)sc1C(N)=O)c1ccccc1C(F)(F)F	Kd	'>'	10000.0	nM				UO_0000065					False	CHEMBL1908643	Binding constant for BRAF kinase domain	B	BAO_0000357	single protein format	None	None	None	None	None	CHEMBL5145	Serine/threonine-protein kinase B-raf	Homo sapiens	SINGLE PROTEIN	CHEMBL1908390	1	Scientific Literature	Nat. Biotechnol.	2011	None
CHEMBL230597	GSK-586581A	0	381.46	0	3.07	GSK586581A	CS(=O)(=O)Nc1ccc(-c2cc(-c3ccccc3)cc(C(N)=O)c2N)cc1	Inhibition	'='	3.58	%				UO_0000187					False	CHEMBL1962313	GSK_PKIS: BRAF (V599E mutant) mean inhibition at 1 uM [Nanosyn]	B	BAO_0000357	single protein format	None	None	None	None	None	CHEMBL5145	Serine/threonine-protein kinase B-raf	Homo sapiens	SINGLE PROTEIN	CHEMBL1961873	16	GSK Published Kinase Inhibitor Set			None
CHEMBL3415553		0	489.93	1	5.54	1	CCCS(=O)(=O)Nc1cc(F)c(C(=O)c2c[nH]c3ncc(-c4ccc(Cl)cc4)cc23)c(F)c1	Kd	'='	62.0	nM	7.21			UO_0000065	14.71	0.30	1.67	7.84	False	CHEMBL3418691	Binding affinity to wild type B-Raf (unknown origin)	B	BAO_0000357	single protein format	Homo sapiens	None	None	None	None	CHEMBL5145	Serine/threonine-protein kinase B-raf	Homo sapiens	SINGLE PROTEIN	CHEMBL3414549	1	Scientific Literature	J. Med. Chem.	2015	None
CHEMBL3415553		0	489.93	1	5.54	1	CCCS(=O)(=O)Nc1cc(F)c(C(=O)c2c[nH]c3ncc(-c4ccc(Cl)cc4)cc23)c(F)c1	Inhibition						Active						False	CHEMBL3419334	Inhibition of phosphorylation of ERK level in human SW620 cells expressing wild type B-Raf at 30 nM to 3 microM after 48 hrs by immunoblotting analysis	B	BAO_0000219	cell-based format	Homo sapiens	None	None	SW-620	None	CHEMBL5145	Serine/threonine-protein kinase B-raf	Homo sapiens	SINGLE PROTEIN	CHEMBL3414549	1	Scientific Literature	J. Med. Chem.	2015	CHEMBL3307944
CHEMBL14249	ADENOSINE TRIPHOSPHATE	2	507.18	3	-1.63	ATP	Nc1ncnc2c1ncn2[C@@H]1O[C@H](COP(=O)(O)OP(=O)(O)OP(=O)(O)O)[C@@H](O)[C@H]1O	Ratio	'='	0.62										False	CHEMBL3419726	Binding affinity to recombinant human full-length wild type B-Raf (unknown origin) assessed as IGSGSFGTVYK accessible protease cleavage peptide level by LC-MS/MS analysis relative to control	B	BAO_0000357	single protein format	Homo sapiens	None	None	None	None	CHEMBL5145	Serine/threonine-protein kinase B-raf	Homo sapiens	SINGLE PROTEIN	CHEMBL3414549	1	Scientific Literature	J. Med. Chem.	2015	None
CHEMBL3415555		0	428.85	0	3.33	3	CCN(C)S(=O)(=O)Nc1cc(F)c(C(=O)c2c[nH]c3ncc(Cl)cc23)c(F)c1	Ratio	'='	0.5										False	CHEMBL3419727	Binding affinity to recombinant human full-length wild type B-Raf (unknown origin) assessed as WHGDVAVK accessible protease cleavage peptide level by LC-MS/MS analysis relative to control	B	BAO_0000357	single protein format	Homo sapiens	None	None	None	None	CHEMBL5145	Serine/threonine-protein kinase B-raf	Homo sapiens	SINGLE PROTEIN	CHEMBL3414549	1	Scientific Literature	J. Med. Chem.	2015	None
CHEMBL186213	GW827105X	0	462.44	1	5.62	GW827105X	COc1ccc(-c2nn3ncccc3c2-c2ccnc(Nc3cccc(C(F)(F)F)c3)n2)cc1	Inhibition	'='	6.08	%				UO_0000187					False	CHEMBL1962311	GSK_PKIS: BRAF mean inhibition at 1 uM [Nanosyn]	B	BAO_0000357	single protein format	None	None	None	None	None	CHEMBL5145	Serine/threonine-protein kinase B-raf	Homo sapiens	SINGLE PROTEIN	CHEMBL1961873	16	GSK Published Kinase Inhibitor Set			None
CHEMBL185939	GW828525X	0	490.45	1	5.39	GW828525X	FC(F)(F)c1ccc(-c2nn3ncccc3c2-c2ccnc(Nc3ccc4c(c3)OCCO4)n2)cc1	Inhibition	'='	-1.18	%				UO_0000187					False	CHEMBL1962313	GSK_PKIS: BRAF (V599E mutant) mean inhibition at 1 uM [Nanosyn]	B	BAO_0000357	single protein format	None	None	None	None	None	CHEMBL5145	Serine/threonine-protein kinase B-raf	Homo sapiens	SINGLE PROTEIN	CHEMBL1961873	16	GSK Published Kinase Inhibitor Set			None
CHEMBL176857	GW442130X	0	502.16	2	5.48	GW442130X	COc1ccccc1-c1cc(/C=C2\C(=O)Nc3ncc(Br)cc32)cc(Br)c1O	Inhibition	'='	8.04	%				UO_0000187					False	CHEMBL1962313	GSK_PKIS: BRAF (V599E mutant) mean inhibition at 1 uM [Nanosyn]	B	BAO_0000357	single protein format	None	None	None	None	None	CHEMBL5145	Serine/threonine-protein kinase B-raf	Homo sapiens	SINGLE PROTEIN	CHEMBL1961873	16	GSK Published Kinase Inhibitor Set			None
CHEMBL2023339		0	356.45	0	3.34	15	CCCS(=O)(=O)Nc1ccc(C)c(-c2ccc3nc(N)ncc3c2)c1	IC50	'='	128.0	nM	6.89			UO_0000065	19.34	0.38	3.55	7.04	True	CHEMBL2026972	Inhibition of full-length B-Raf V600E mutant assessed as reduction in incorporation of radiolabeled phosphate from [gamma-33P]ATP into FSBA-modified wild-type MEK.	B	BAO_0000019	assay format	Homo sapiens	None	None	None	None	CHEMBL5145	Serine/threonine-protein kinase B-raf	Homo sapiens	SINGLE PROTEIN	CHEMBL2021811	1	Scientific Literature	Bioorg. Med. Chem. Lett.	2012	None
CHEMBL179311	GW580509X	0	388.45	0	3.90	GW580509X	CCS(=O)(=O)c1ccc(OC)c(Nc2ncc(-c3cccc(OC)c3)o2)c1	Inhibition	'='	5.54	%				UO_0000187					False	CHEMBL1962311	GSK_PKIS: BRAF mean inhibition at 1 uM [Nanosyn]	B	BAO_0000357	single protein format	None	None	None	None	None	CHEMBL5145	Serine/threonine-protein kinase B-raf	Homo sapiens	SINGLE PROTEIN	CHEMBL1961873	16	GSK Published Kinase Inhibitor Set			None
CHEMBL230592	GSK-635416A	0	453.54	0	3.89	GSK635416A	CNC(=O)c1cc(-c2ccc(F)cc2)cc(-c2ccc(S(=O)(=O)N3CCCC3)cc2)c1N	Inhibition	'='	3.4	%				UO_0000187					False	CHEMBL1962311	GSK_PKIS: BRAF mean inhibition at 1 uM [Nanosyn]	B	BAO_0000357	single protein format	None	None	None	None	None	CHEMBL5145	Serine/threonine-protein kinase B-raf	Homo sapiens	SINGLE PROTEIN	CHEMBL1961873	16	GSK Published Kinase Inhibitor Set			None
CHEMBL103104	GW831090X	0	330.37	0	2.17	GW831090X	NS(=O)(=O)c1ccc(Nc2cc(-c3cccc(O)c3)n[nH]2)cc1	Inhibition	'='	8.05	%				UO_0000187					False	CHEMBL1962311	GSK_PKIS: BRAF mean inhibition at 1 uM [Nanosyn]	B	BAO_0000357	single protein format	None	None	None	None	None	CHEMBL5145	Serine/threonine-protein kinase B-raf	Homo sapiens	SINGLE PROTEIN	CHEMBL1961873	16	GSK Published Kinase Inhibitor Set			None
CHEMBL189353	GW809897X	0	571.49	2	6.48	GW809897X	CN(c1ccc(NC(=O)Nc2c(Cl)cccc2Cl)cc1)c1ccnc(Nc2cccc(CS(C)(=O)=O)c2)n1	Inhibition	'='	5.8	%				UO_0000187					False	CHEMBL1962313	GSK_PKIS: BRAF (V599E mutant) mean inhibition at 1 uM [Nanosyn]	B	BAO_0000357	single protein format	None	None	None	None	None	CHEMBL5145	Serine/threonine-protein kinase B-raf	Homo sapiens	SINGLE PROTEIN	CHEMBL1961873	16	GSK Published Kinase Inhibitor Set			None
CHEMBL3358966		0	377.40	0	3.61	2	COc1cc(-c2nc(-c3c[nH]c4ccccc34)c[nH]c2=O)cc(OC)c1OC	IC50	'>'	100000.0	nM				UO_0000065					False	CHEMBL3380464	Inhibition of human recombinant B-RAF-VE using MEK1 KM substrate	B	BAO_0000357	single protein format	Homo sapiens	None	None	None	None	CHEMBL5145	Serine/threonine-protein kinase B-raf	Homo sapiens	SINGLE PROTEIN	CHEMBL3351621	1	Scientific Literature	J. Med. Chem.	2015	None
CHEMBL3415556		0	504.95	2	5.00	4	CCN(C)S(=O)(=O)Nc1cc(F)c(C(=O)c2c[nH]c3ncc(-c4ccc(Cl)cc4)cc23)c(F)c1	Ratio	'='	0.94										False	CHEMBL3419337	Binding affinity to recombinant human full-length wild type B-Raf (unknown origin) assessed as SPQKPIVR accessible protease cleavage peptide level by LC-MS/MS analysis relative to control	B	BAO_0000357	single protein format	Homo sapiens	None	None	None	None	CHEMBL5145	Serine/threonine-protein kinase B-raf	Homo sapiens	SINGLE PROTEIN	CHEMBL3414549	1	Scientific Literature	J. Med. Chem.	2015	None
CHEMBL14830	ADENOSINE DIPHOSPHATE	0	427.20	2	-1.75	ADP	Nc1ncnc2c1ncn2[C@@H]1O[C@H](COP(=O)(O)OP(=O)(O)O)[C@@H](O)[C@H]1O	Ratio	'='	1.34										False	CHEMBL3419722	Binding affinity to recombinant human full-length wild type B-Raf (unknown origin) assessed as DSLKK accessible protease cleavage peptide level by LC-MS/MS analysis relative to control	B	BAO_0000357	single protein format	Homo sapiens	None	None	None	None	CHEMBL5145	Serine/threonine-protein kinase B-raf	Homo sapiens	SINGLE PROTEIN	CHEMBL3414549	1	Scientific Literature	J. Med. Chem.	2015	None
CHEMBL3415553		0	489.93	1	5.54	1	CCCS(=O)(=O)Nc1cc(F)c(C(=O)c2c[nH]c3ncc(-c4ccc(Cl)cc4)cc23)c(F)c1	Ratio	'='	0.45										False	CHEMBL3419726	Binding affinity to recombinant human full-length wild type B-Raf (unknown origin) assessed as IGSGSFGTVYK accessible protease cleavage peptide level by LC-MS/MS analysis relative to control	B	BAO_0000357	single protein format	Homo sapiens	None	None	None	None	CHEMBL5145	Serine/threonine-protein kinase B-raf	Homo sapiens	SINGLE PROTEIN	CHEMBL3414549	1	Scientific Literature	J. Med. Chem.	2015	None
CHEMBL1214385		0	500.54	2	5.72	3g	Cc1ccc(-n2nc(C(C)(C)C)cc2NC(=O)Nc2ccc(Oc3ccnc4[nH]nnc34)cc2F)cc1	IC50	'='	1370.0	nM	5.86			UO_0000065	11.71	0.22	0.14	4.78	False	CHEMBL1217119	Inhibition of B-Raf V600E mutant	B	BAO_0000019	assay format	Homo sapiens	None	None	None	None	CHEMBL5145	Serine/threonine-protein kinase B-raf	Homo sapiens	SINGLE PROTEIN	CHEMBL1212820	1	Scientific Literature	J. Med. Chem.	2010	None
CHEMBL1214439		0	461.38	1	5.04	5a	O=C1CNc2nccc(Oc3ccc(NC(=O)Nc4cc(C(F)(F)F)ccc4F)cc3)c2N1	IC50	'='	54.0	nM	7.27			UO_0000065	15.75	0.30	2.23	6.96	False	CHEMBL1217119	Inhibition of B-Raf V600E mutant	B	BAO_0000019	assay format	Homo sapiens	None	None	None	None	CHEMBL5145	Serine/threonine-protein kinase B-raf	Homo sapiens	SINGLE PROTEIN	CHEMBL1212820	1	Scientific Literature	J. Med. Chem.	2010	None
CHEMBL1214504		0	459.36	0	4.91	4b	O=C(Nc1cccc(Oc2ccnc3ncc(=O)[nH]c23)c1)Nc1cc(C(F)(F)F)ccc1F	IC50	'='	105.0	nM	6.98			UO_0000065	15.19	0.29	2.07	6.40	False	CHEMBL1217119	Inhibition of B-Raf V600E mutant	B	BAO_0000019	assay format	Homo sapiens	None	None	None	None	CHEMBL5145	Serine/threonine-protein kinase B-raf	Homo sapiens	SINGLE PROTEIN	CHEMBL1212820	1	Scientific Literature	J. Med. Chem.	2010	None
CHEMBL1213695		0	595.68	2	5.84	5d	CN1CCN(c2cnc3c(Oc4ccc(NC(=O)Nc5cc(C(C)(C)C)nn5-c5ccccc5)c(F)c4)ccnc3n2)CC1	IC50	'='	4100.0	nM	5.39			UO_0000065	9.04	0.17	-0.45	4.75	False	CHEMBL1217119	Inhibition of B-Raf V600E mutant	B	BAO_0000019	assay format	Homo sapiens	None	None	None	None	CHEMBL5145	Serine/threonine-protein kinase B-raf	Homo sapiens	SINGLE PROTEIN	CHEMBL1212820	1	Scientific Literature	J. Med. Chem.	2010	None
[truncated: 8,930 more rows]
