# Supplementary material for: PyRMD Studio: A Unified Suite for Next-Generation, AI-Powered Virtual Screening
Source: J Chem Inf Model. 2026 May 19;66(11):6197–203. doi: 10.1021/acs.jcim.6c00648 (PMC13250901; doi:10.1021/acs.jcim.6c00648)
Supplement: Supplementary file 1 [file ci6c00648_si_001.zip › DATA/cah2_chembl.csv]

Molecule ChEMBL ID	Molecule Name	Molecule Max Phase	Molecular Weight	#RO5 Violations	AlogP	Compound Key	Smiles	Standard Type	Standard Relation	Standard Value	Standard Units	pChEMBL Value	Data Validity Comment	Comment	Uo Units	Ligand Efficiency BEI	Ligand Efficiency LE	Ligand Efficiency LLE	Ligand Efficiency SEI	Potential Duplicate	Assay ChEMBL ID	Assay Description	Assay Type	BAO Format ID	BAO Label	Assay Organism	Assay Tissue ChEMBL ID	Assay Tissue Name	Assay Cell Type	Assay Subcellular Fraction	Target ChEMBL ID	Target Name	Target Organism	Target Type	Document ChEMBL ID	Source ID	Source Description	Document Journal	Document Year	Cell ChEMBL ID
CHEMBL1089637		0	304.32	0	-1.82	2d	NS(=O)(=O)c1ccc(N[C@@H]2OC[C@@H](O)[C@@H](O)[C@@H]2O)cc1	Ki	'='	16.0	nM	7.80			UO_0000065	25.62	0.53	9.62	5.49	False	CHEMBL657143	Inhibition of human carbonic anhydrase II	B	BAO_0000357	single protein format	Homo sapiens	None	None	None	None	CHEMBL205	Carbonic anhydrase II	Homo sapiens	SINGLE PROTEIN	CHEMBL1146696	1	Scientific Literature	Bioorg. Med. Chem. Lett.	2004	None
CHEMBL2113375		0	568.81	1	2.96	5N	C[C@H](CCC(=O)/N=c1\sc(S(N)(=O)=O)nn1C)[C@H]1CC[C@H]2[C@@H]3[C@@H](O)C[C@@H]4C[C@H](O)CC[C@]4(C)[C@H]3CC[C@@]21C	Ki	'='	2.0	nM	8.70			UO_0000065	15.29	0.31	5.74	5.88	False	CHEMBL658043	Inhibitory activity against human recombinant carbonic anhydrase II (CA2)	B	BAO_0000357	single protein format	None	None	None	None	None	CHEMBL205	Carbonic anhydrase II	Homo sapiens	SINGLE PROTEIN	CHEMBL1135136	1	Scientific Literature	Bioorg. Med. Chem. Lett.	2002	None
CHEMBL144301		0	369.43	0	0.45	A32	NS(=O)(=O)c1ccc(N/C(S)=N/C(Cc2c[nH]cn2)C(=O)O)cc1	Ki	'='	5.0	nM	8.30			UO_0000065	22.47	0.47	7.85	5.51	False	CHEMBL657152	Inhibitory activity against human recombinant carbonic anhydrase II	B	BAO_0000357	single protein format	None	None	None	None	None	CHEMBL205	Carbonic anhydrase II	Homo sapiens	SINGLE PROTEIN	CHEMBL1133556	1	Scientific Literature	J. Med. Chem.	2000	None
CHEMBL395981		0	654.75	2	0.81	9	CC1(C)O[C@@H]2CO[C@@]3(CNC(=S)Nc4ccc(S(=O)(=O)Nc5nnc(S(N)(=O)=O)s5)cc4F)OC(C)(C)O[C@H]3[C@@H]2O1	Ki	'='	9.0	nM	8.05			UO_0000065	12.29	0.27	7.24	3.98	False	CHEMBL893564	Inhibition of human recombinant CA2 after 15 mins by CO2 hydration stopped flow assay	B	BAO_0000357	single protein format	Homo sapiens	None	None	None	None	CHEMBL205	Carbonic anhydrase II	Homo sapiens	SINGLE PROTEIN	CHEMBL1147915	1	Scientific Literature	Bioorg. Med. Chem. Lett.	2007	None
CHEMBL148167		0	426.48	1	-0.43	A41	NS(=O)(=O)c1ccc(NC(S)=NC(Cc2c[nH]cn2)C(=O)NCC(=O)O)cc1	Ki	'='	1.0	nM	9.00			UO_0000065	21.10	0.44	9.43	5.01	False	CHEMBL657152	Inhibitory activity against human recombinant carbonic anhydrase II	B	BAO_0000357	single protein format	None	None	None	None	None	CHEMBL205	Carbonic anhydrase II	Homo sapiens	SINGLE PROTEIN	CHEMBL1133556	1	Scientific Literature	J. Med. Chem.	2000	None
CHEMBL54976	TRYPTOPHAN	4	204.23	0	1.12	7	N[C@@H](Cc1c[nH]c2ccccc12)C(=O)O	KA	'='	27.0	uM				UO_0000064					True	CHEMBL869780	Activation of human recombinant CA2 by CO2 hydrase assay	B	BAO_0000357	single protein format	Homo sapiens	None	None	None	None	CHEMBL205	Carbonic anhydrase II	Homo sapiens	SINGLE PROTEIN	CHEMBL1138969	1	Scientific Literature	Bioorg. Med. Chem. Lett.	2006	None
CHEMBL20	ACETAZOLAMIDE	4	222.25	0	-0.86	AAZ	CC(=O)Nc1nnc(S(N)(=O)=O)s1	Ki	'='	12.0	nM	7.92			UO_0000065	35.64	0.83	8.78	6.89	True	CHEMBL3129541	Inhibition of human carbonic anhydrase 2 by stopped-flow CO2 hydrase assay	B	BAO_0000357	single protein format	Homo sapiens	None	None	None	None	CHEMBL205	Carbonic anhydrase II	Homo sapiens	SINGLE PROTEIN	CHEMBL3124775	1	Scientific Literature	Bioorg. Med. Chem.	2014	None
CHEMBL1545298		0	254.27	0	-0.42	24	CNC(=O)CN1C(=O)c2ccccc2S1(=O)=O	Ki	'='	38.1	nM	7.42			UO_0000065	29.18	0.60	7.84	8.88	False	CHEMBL3129541	Inhibition of human carbonic anhydrase 2 by stopped-flow CO2 hydrase assay	B	BAO_0000357	single protein format	Homo sapiens	None	None	None	None	CHEMBL205	Carbonic anhydrase II	Homo sapiens	SINGLE PROTEIN	CHEMBL3124775	1	Scientific Literature	Bioorg. Med. Chem.	2014	None
CHEMBL3125553		0	385.36	0	2.59	21	O=C1c2ccccc2S(=O)(=O)N1Cc1cc(-c2ccc([N+](=O)[O-])cc2)no1	Ki	'>'	50000.0	nM				UO_0000065					False	CHEMBL3129541	Inhibition of human carbonic anhydrase 2 by stopped-flow CO2 hydrase assay	B	BAO_0000357	single protein format	Homo sapiens	None	None	None	None	CHEMBL205	Carbonic anhydrase II	Homo sapiens	SINGLE PROTEIN	CHEMBL3124775	1	Scientific Literature	Bioorg. Med. Chem.	2014	None
CHEMBL17746		0	578.48	2	-2.68	19	CC(C)(C)OC(=O)N[C@@H](CC(=O)O)C(=O)N[C@@H](CC(=O)O)C(=O)N[C@@H](CC(=O)O)C(=O)N[C@@H](CC(=O)O)C(=O)O	KA	'='	124.0	uM				UO_0000064					False	CHEMBL657923	Tested in vitro for activation of Human cloned isozyme carbonic anhydrase II (hCA II)	B	BAO_0000357	single protein format	None	None	None	None	None	CHEMBL205	Carbonic anhydrase II	Homo sapiens	SINGLE PROTEIN	CHEMBL1135283	1	Scientific Literature	Bioorg. Med. Chem. Lett.	2002	None
CHEMBL3137795		0	664.89	1	4.24	1R	C[C@H](CCC(=O)OCCOc1ccc2nc(S(N)(=O)=O)sc2c1)[C@H]1CC[C@H]2[C@H]3[C@H](C[C@H](O)[C@@]21C)[C@@]1(C)CC[C@@H](O)C[C@H]1C[C@H]3O	Ki	'='	3.0	nM	8.52			UO_0000065	12.82	0.26	4.28	5.04	False	CHEMBL658043	Inhibitory activity against human recombinant carbonic anhydrase II (CA2)	B	BAO_0000357	single protein format	None	None	None	None	None	CHEMBL205	Carbonic anhydrase II	Homo sapiens	SINGLE PROTEIN	CHEMBL1135136	1	Scientific Literature	Bioorg. Med. Chem. Lett.	2002	None
CHEMBL182197		0	455.43	0	1.33	B4	NN(NC(=S)NCCc1ccc(S(N)(=O)=O)cc1)c1c(F)c(F)c(F)c(F)c1F	Ki	'='	10.0	nM	8.00			UO_0000065	17.57	0.38	6.67	7.05	False	CHEMBL841779	Inhibitory activity against human carbonic anhydrase II	B	BAO_0000357	single protein format	Homo sapiens	None	None	None	None	CHEMBL205	Carbonic anhydrase II	Homo sapiens	SINGLE PROTEIN	CHEMBL1142789	1	Scientific Literature	Bioorg. Med. Chem. Lett.	2005	None
CHEMBL395734		0	660.77	1	1.64	8	CC1(C)O[C@@H]2CO[C@@]3(CNC(=S)Nc4ccc(S(=O)(=O)NCc5ccc(S(N)(=O)=O)cc5)cc4F)OC(C)(C)O[C@H]3[C@@H]2O1	Ki	'='	8.0	nM	8.10			UO_0000065	12.25	0.26	6.46	4.59	False	CHEMBL893564	Inhibition of human recombinant CA2 after 15 mins by CO2 hydration stopped flow assay	B	BAO_0000357	single protein format	Homo sapiens	None	None	None	None	CHEMBL205	Carbonic anhydrase II	Homo sapiens	SINGLE PROTEIN	CHEMBL1147915	1	Scientific Literature	Bioorg. Med. Chem. Lett.	2007	None
CHEMBL390035		0	501.63	1	0.74	3	CC1(C)O[C@@H]2CO[C@@]3(CNC(=S)NCCc4ccc(S(N)(=O)=O)cc4)OC(C)(C)O[C@H]3[C@@H]2O1	Ki	'='	10.0	nM	8.00			UO_0000065	15.95	0.33	7.26	6.14	False	CHEMBL893564	Inhibition of human recombinant CA2 after 15 mins by CO2 hydration stopped flow assay	B	BAO_0000357	single protein format	Homo sapiens	None	None	None	None	CHEMBL205	Carbonic anhydrase II	Homo sapiens	SINGLE PROTEIN	CHEMBL1147915	1	Scientific Literature	Bioorg. Med. Chem. Lett.	2007	None
CHEMBL3092941		0	722.86	2	4.53	17	CCCCC(=O)OC[C@H]1O[C@@H](n2cc(-c3ccc(S(N)(=O)=O)cc3)nn2)[C@H](OC(=O)CCCC)[C@@H](OC(=O)CCCC)[C@@H]1OC(=O)CCCC	Ki	'='	573.0	nM	6.24			UO_0000065	8.63	0.17	1.71	3.04	False	CHEMBL3097256	Inhibition of human carbonic anhydrase 2 by stopped-flow CO2 hydration assay	B	BAO_0000357	single protein format	Homo sapiens	None	None	None	None	CHEMBL205	Carbonic anhydrase II	Homo sapiens	SINGLE PROTEIN	CHEMBL3091452	1	Scientific Literature	J. Med. Chem.	2013	None
CHEMBL750	ZONISAMIDE	4	212.23	0	1.85	ZNS	N=S(=O)(O)Cc1noc2ccccc12	Ki	'='	35.0	nM	7.46			UO_0000065	35.13	0.73	5.61	8.55	True	CHEMBL867416	Inhibition of human recombinant carbonic anhydrase 2 by stopped-flow CO2 hydrase assay	B	BAO_0000357	single protein format	Homo sapiens	None	None	None	None	CHEMBL205	Carbonic anhydrase II	Homo sapiens	SINGLE PROTEIN	CHEMBL1149486	1	Scientific Literature	J. Med. Chem.	2006	None
CHEMBL220492	TOPIRAMATE	4	339.37	0	-0.40	topiramate, TPM	CC1(C)O[C@@H]2CO[C@@]3(COS(N)(=O)=O)OC(C)(C)O[C@H]3[C@@H]2O1	Kd	'='	13.8	nM	7.86			UO_0000065	23.16	0.49	8.26	6.80	False	CHEMBL893136	Inhibition of human carbonic anhydrase 2	B	BAO_0000357	single protein format	Homo sapiens	None	None	None	None	CHEMBL205	Carbonic anhydrase II	Homo sapiens	SINGLE PROTEIN	CHEMBL1147990	1	Scientific Literature	Bioorg. Med. Chem.	2007	None
CHEMBL3121765		0	436.32	0	2.93	5f	NS(=O)(=O)c1ccc(-c2nnc3sc(-c4ccc(Br)cc4)nn23)cc1	Ki	'='	3615.0	nM	5.44			UO_0000065	12.47	0.30	2.51	5.27	False	CHEMBL3122609	Inhibition of human cytosolic carbonic anhydrase 2 by stopped flow CO2 hydration assay	B	BAO_0000357	single protein format	Homo sapiens	None	None	None	None	CHEMBL205	Carbonic anhydrase II	Homo sapiens	SINGLE PROTEIN	CHEMBL3120130	1	Scientific Literature	Bioorg. Med. Chem.	2014	None
CHEMBL343048		0	781.45	1	4.93	E16	NS(=O)(=O)c1nnc(NS(=O)(=O)c2ccc(NC(=O)C(F)(F)C(F)(F)C(F)(F)C(F)(F)C(F)(F)C(F)(F)C(F)(F)C(F)(F)F)cc2)s1	Ki	'='	1.5	nM	8.82			UO_0000065	11.29	0.26	3.89	5.47	False	CHEMBL657194	Inhibition of human recombinant carbonic anhydrase II (CA2)	B	BAO_0000357	single protein format	None	None	None	None	None	CHEMBL205	Carbonic anhydrase II	Homo sapiens	SINGLE PROTEIN	CHEMBL1133531	1	Scientific Literature	J. Med. Chem.	2000	None
CHEMBL20	ACETAZOLAMIDE	4	222.25	0	-0.86	AZM	CC(=O)Nc1nnc(S(N)(=O)=O)s1	Ki	'='	6.0	nM	8.22			UO_0000065	36.99	0.86	9.08	7.15	False	CHEMBL659849	Dissociation constant against Carbonic anhydrase II was reported in experiment 1	B	BAO_0000357	single protein format	None	None	None	None	None	CHEMBL205	Carbonic anhydrase II	Homo sapiens	SINGLE PROTEIN	CHEMBL1135542	1	Scientific Literature	J. Med. Chem.	2002	None
CHEMBL555355		0	402.93	0	1.46	16h	Cl.NS(=O)(=O)c1cc(C(=O)c2cccc(CN3CCOCC3)c2)cs1	Ki	'='	10.8	nM	7.97			UO_0000065	21.74	0.45	6.51	8.88	False	CHEMBL659847	Compound was tested in vitro for binding affinity against human carbonic anhydrase II; (ki*10e-9)	B	BAO_0000357	single protein format	None	None	None	None	None	CHEMBL205	Carbonic anhydrase II	Homo sapiens	SINGLE PROTEIN	CHEMBL1125318	1	Scientific Literature	J. Med. Chem.	1992	None
CHEMBL2443199		0	367.45	0	1.34	3c, C20	CCCc1cc(=O)[nH]c(SCC(=O)c2cccc(S(N)(=O)=O)c2)n1	Kd	'='	500.0	nM	6.30			UO_0000065	17.15	0.36	4.96	5.12	False	CHEMBL2446505	Binding affinity to human recombinant carbonic anhydrase 2 by thermal shift assay	B	BAO_0000357	single protein format	Homo sapiens	None	None	None	None	CHEMBL205	Carbonic anhydrase II	Homo sapiens	SINGLE PROTEIN	CHEMBL2439997	1	Scientific Literature	Bioorg. Med. Chem.	2013	None
CHEMBL21	SULFANILAMIDE	4	172.21	0	-0.08	sulphanilamide	Nc1ccc(S(N)(=O)=O)cc1	Ki	'='	300.0	nM	6.52			UO_0000065	37.88	0.81	6.60	7.57	True	CHEMBL657848	Inhibitory activity against human carbonic anhydrase II (hCA II) by using esterase assay method	B	BAO_0000357	single protein format	None	None	None	None	None	CHEMBL205	Carbonic anhydrase II	Homo sapiens	SINGLE PROTEIN	CHEMBL1146805	1	Scientific Literature	Bioorg. Med. Chem. Lett.	2004	None
CHEMBL543792		0	340.92	0	2.36	59	CC(C)CNCc1cc2sc(S(N)(=O)=O)cc2s1.Cl	Inhibition	'='	87.0	%				UO_0000187					False	CHEMBL769953	The ability of each test compound to inhibit albino rabbit iris and ciliary body carbonic anhydrase post topical instillation was assessed ex vivo	F	BAO_0000221	tissue-based format	Oryctolagus cuniculus	CHEMBL3987681	Ciliary body	None	None	CHEMBL205	Carbonic anhydrase II	Homo sapiens	SINGLE PROTEIN	CHEMBL1125927	1	Scientific Literature	J. Med. Chem.	1991	None
CHEMBL3138151		0	710.74	2	3.60	1K	C[C@H](CCC(=O)Nc1c(S(N)(=O)=O)cc(S(N)(=O)=O)c(Cl)c1Cl)[C@H]1CC[C@H]2[C@H]3[C@H](C[C@H](O)[C@@]21C)[C@@]1(C)CC[C@@H](O)C[C@H]1C[C@H]3O	Ki	'='	21.0	nM	7.68			UO_0000065	10.80	0.23	4.08	3.65	False	CHEMBL658043	Inhibitory activity against human recombinant carbonic anhydrase II (CA2)	B	BAO_0000357	single protein format	None	None	None	None	None	CHEMBL205	Carbonic anhydrase II	Homo sapiens	SINGLE PROTEIN	CHEMBL1135136	1	Scientific Literature	Bioorg. Med. Chem. Lett.	2002	None
CHEMBL553832		0	400.98	0	1.92	63	COCCOCCNC(C)c1cc2cc(S(N)(=O)=O)sc2s1.Cl	Inhibition	'='	89.0	%				UO_0000187					False	CHEMBL769953	The ability of each test compound to inhibit albino rabbit iris and ciliary body carbonic anhydrase post topical instillation was assessed ex vivo	F	BAO_0000221	tissue-based format	Oryctolagus cuniculus	CHEMBL3987681	Ciliary body	None	None	CHEMBL205	Carbonic anhydrase II	Homo sapiens	SINGLE PROTEIN	CHEMBL1125927	1	Scientific Literature	J. Med. Chem.	1991	None
CHEMBL521401		0	388.91	0	1.42	26	Cc1cc(S(N)(=O)=O)c(SCc2nc(N)nc(N(C)C)n2)cc1Cl	Kinact	'='	173.0	nM				UO_0000065					False	CHEMBL985431	Inhibition of human cloned CA2 by stopped-flow CO2 hydration method	B	BAO_0000357	single protein format	Homo sapiens	None	None	None	None	CHEMBL205	Carbonic anhydrase II	Homo sapiens	SINGLE PROTEIN	CHEMBL1156537	1	Scientific Literature	Bioorg. Med. Chem.	2008	None
CHEMBL77517	INDISULAM	2	385.85	0	2.27	IND, indisulam	NS(=O)(=O)c1ccc(S(=O)(=O)Nc2cccc3c(Cl)c[nH]c23)cc1	Kinact	'='	15.0	nM				UO_0000065					True	CHEMBL985431	Inhibition of human cloned CA2 by stopped-flow CO2 hydration method	B	BAO_0000357	single protein format	Homo sapiens	None	None	None	None	CHEMBL205	Carbonic anhydrase II	Homo sapiens	SINGLE PROTEIN	CHEMBL1156537	1	Scientific Literature	Bioorg. Med. Chem.	2008	None
CHEMBL20	ACETAZOLAMIDE	4	222.25	0	-0.86	1	CC(=O)Nc1nnc(S(N)(=O)=O)s1	IC50	'='	56.5	nM	7.25			UO_0000065	32.61	0.76	8.11	6.30	False	CHEMBL929797	Inhibition of human carbonic anhydrase 2 in presence of 10 mM tris-(carboxyethyl)-phosphine	B	BAO_0000357	single protein format	Homo sapiens	None	None	None	None	CHEMBL205	Carbonic anhydrase II	Homo sapiens	SINGLE PROTEIN	CHEMBL1141531	1	Scientific Literature	Bioorg. Med. Chem. Lett.	2008	None
CHEMBL254951	2-MERCAPTOETHANOL	0	78.14	0	-0.09	4, MET	OCCS	Activity	'='	41.0	%				UO_0000187					False	CHEMBL929741	Inhibition of carbonic anhydrase 2 assessed as residual activity at 2.5 mM	B	BAO_0000357	single protein format	None	None	None	None	None	CHEMBL205	Carbonic anhydrase II	Homo sapiens	SINGLE PROTEIN	CHEMBL1141531	1	Scientific Literature	Bioorg. Med. Chem. Lett.	2008	None
CHEMBL541089		0	376.89	0	1.39	18c	CN(C)Cc1cc(C(=O)c2csc(S(N)(=O)=O)c2)ccc1O.Cl	IC50	'='	6.4	nM	8.19			UO_0000065	24.07	0.51	6.80	8.14	False	CHEMBL656569	Inhibition of human carbonic anhydrase II	B	BAO_0000357	single protein format	None	None	None	None	None	CHEMBL205	Carbonic anhydrase II	Homo sapiens	SINGLE PROTEIN	CHEMBL1125318	1	Scientific Literature	J. Med. Chem.	1992	None
CHEMBL152528		0	371.42	0	-0.32	table 1	CC(C)(C)C(NC(=O)CNC(=O)c1ccc(S(N)(=O)=O)cc1)C(=O)O	Kd	'='	150.0	nM	6.82			UO_0000065	18.37	0.37	7.14	4.38	False	CHEMBL658052	Dissociation constant against human carbonic anhydrase II at 37 degree Centigrade	B	BAO_0000357	single protein format	None	None	None	None	None	CHEMBL205	Carbonic anhydrase II	Homo sapiens	SINGLE PROTEIN	CHEMBL1128987	1	Scientific Literature	Bioorg. Med. Chem. Lett.	1996	None
CHEMBL431742		0	315.31	0	-1.74	8v	NS(=O)(=O)c1ccc(C(=O)NCC(=O)NCC(=O)O)cc1	Ki	'='	42.0	nM	7.38			UO_0000065	23.40	0.48	9.12	4.74	False	CHEMBL658056	Binding affinity against human carbonic anhydrase II (hCA -II)	B	BAO_0000357	single protein format	None	None	None	None	None	CHEMBL205	Carbonic anhydrase II	Homo sapiens	SINGLE PROTEIN	CHEMBL1134130	1	Scientific Literature	Bioorg. Med. Chem. Lett.	2001	None
CHEMBL541856		0	425.00	0	1.97	24f	CC(C)CNCc1cccc(S(=O)(=O)c2csc(S(N)(=O)=O)c2)c1.Cl	IC50	'='	12.0	nM	7.92			UO_0000065	20.39	0.45	5.95	7.45	False	CHEMBL656569	Inhibition of human carbonic anhydrase II	B	BAO_0000357	single protein format	None	None	None	None	None	CHEMBL205	Carbonic anhydrase II	Homo sapiens	SINGLE PROTEIN	CHEMBL1125318	1	Scientific Literature	J. Med. Chem.	1992	None
CHEMBL35338		0	737.72	3	-2.00	dtpa-G2	NS(=O)(=O)c1ccc(NC(=O)CN(CCN(CCN(CC(=O)O)CC(=O)Nc2ccc(S(N)(=O)=O)cc2F)CC(=O)O)CC(=O)O)c(F)c1	Ki	'='	7.0	nM	8.15			UO_0000065	11.05	0.23	10.15	2.72	True	CHEMBL824220	Inhibition of cloned isozyme, human carbonic anhydrase II	B	BAO_0000357	single protein format	None	None	None	None	None	CHEMBL205	Carbonic anhydrase II	Homo sapiens	SINGLE PROTEIN	CHEMBL1134204	1	Scientific Literature	Bioorg. Med. Chem. Lett.	2001	None
CHEMBL51143		0	336.75	0	-0.45	9k	C[C@@H](O)[C@H](NC(=O)c1ccc(Cl)c(S(N)(=O)=O)c1)C(=O)O	Ki	'='	520.0	nM	6.28			UO_0000065	18.66	0.41	6.73	4.28	False	CHEMBL658056	Binding affinity against human carbonic anhydrase II (hCA -II)	B	BAO_0000357	single protein format	None	None	None	None	None	CHEMBL205	Carbonic anhydrase II	Homo sapiens	SINGLE PROTEIN	CHEMBL1134130	1	Scientific Literature	Bioorg. Med. Chem. Lett.	2001	None
CHEMBL51517		0	338.79	0	0.10	9l	NS(=O)(=O)c1cc(C(=O)N[C@@H](CS)C(=O)O)ccc1Cl	Ki	'='	490.0	nM	6.31			UO_0000065	18.62	0.43	6.21	4.99	False	CHEMBL658056	Binding affinity against human carbonic anhydrase II (hCA -II)	B	BAO_0000357	single protein format	None	None	None	None	None	CHEMBL205	Carbonic anhydrase II	Homo sapiens	SINGLE PROTEIN	CHEMBL1134130	1	Scientific Literature	Bioorg. Med. Chem. Lett.	2001	None
CHEMBL543559		0	445.03	0	1.72	55	COCCOCCN(CCOC)Cc1cc2cc(S(N)(=O)=O)sc2s1.Cl	Ki	'='	1.58	nM	8.80			UO_0000065	21.54	0.48	7.08	9.66	False	CHEMBL658941	In vitro binding affinity against human carbonic anhydrase II	B	BAO_0000357	single protein format	None	None	None	None	None	CHEMBL205	Carbonic anhydrase II	Homo sapiens	SINGLE PROTEIN	CHEMBL1125927	1	Scientific Literature	J. Med. Chem.	1991	None
CHEMBL543792		0	340.92	0	2.36	59	CC(C)CNCc1cc2sc(S(N)(=O)=O)cc2s1.Cl	IC50	'='	2.8	nM	8.55			UO_0000065	28.09	0.65	6.19	11.85	False	CHEMBL656579	In vitro inhibitory activity against human carbonic anhydrase II	B	BAO_0000357	single protein format	None	None	None	None	None	CHEMBL205	Carbonic anhydrase II	Homo sapiens	SINGLE PROTEIN	CHEMBL1125927	1	Scientific Literature	J. Med. Chem.	1991	None
CHEMBL6853		0	190.20	0	0.06	7	Nc1ccc(S(N)(=O)=O)cc1F	Ki	'='	60.0	nM	7.22			UO_0000065	37.97	0.82	7.16	8.38	True	CHEMBL862669	Inhibitory activity against human recombinant cytosolic CA2	B	BAO_0000357	single protein format	Homo sapiens	None	None	None	None	CHEMBL205	Carbonic anhydrase II	Homo sapiens	SINGLE PROTEIN	CHEMBL1141195	1	Scientific Literature	J. Med. Chem.	2005	None
CHEMBL414	CARZENIDE	0	201.20	0	0.03	23	NS(=O)(=O)c1ccc(C(=O)O)cc1	Ki	'='	133.0	nM	6.88			UO_0000065	34.18	0.72	6.85	7.06	True	CHEMBL862669	Inhibitory activity against human recombinant cytosolic CA2	B	BAO_0000357	single protein format	Homo sapiens	None	None	None	None	CHEMBL205	Carbonic anhydrase II	Homo sapiens	SINGLE PROTEIN	CHEMBL1141195	1	Scientific Literature	J. Med. Chem.	2005	None
CHEMBL199464		0	221.23	0	1.33	5	Cc1ccc(C(F)(F)S(N)(=O)=O)cc1	Ki	'='	348.0	nM	6.46			UO_0000065	29.19	0.63	5.13	10.74	False	CHEMBL869402	Inhibition of recombinant human cytosolic isozyme CA II	B	BAO_0000357	single protein format	Homo sapiens	None	None	None	None	CHEMBL205	Carbonic anhydrase II	Homo sapiens	SINGLE PROTEIN	CHEMBL1141209	1	Scientific Literature	Bioorg. Med. Chem. Lett.	2005	None
CHEMBL1628081		0	347.48	0	2.90	12	C[C@]12CC[C@@H]3c4ccc(CS(N)(=O)=O)cc4CC[C@H]3[C@@H]1CCC2=O	Ki	'='	80.0	nM	7.10			UO_0000065	20.42	0.40	4.20	9.19	False	CHEMBL869402	Inhibition of recombinant human cytosolic isozyme CA II	B	BAO_0000357	single protein format	Homo sapiens	None	None	None	None	CHEMBL205	Carbonic anhydrase II	Homo sapiens	SINGLE PROTEIN	CHEMBL1141209	1	Scientific Literature	Bioorg. Med. Chem. Lett.	2005	None
CHEMBL354238		0	212.23	0	0.52	15b	NS(=O)(=O)c1cc2cc(O)ccc2[nH]1	IC50	'='	22.0	nM	7.66			UO_0000065	36.08	0.75	7.14	7.96	False	CHEMBL656576	In vitro inhibition of human carbonic anhydrase II (0.1 nM).	B	BAO_0000357	single protein format	None	None	None	None	None	CHEMBL205	Carbonic anhydrase II	Homo sapiens	SINGLE PROTEIN	CHEMBL1124833	1	Scientific Literature	J. Med. Chem.	1990	None
CHEMBL20	ACETAZOLAMIDE	4	222.25	0	-0.86	AAZ	CC(=O)Nc1nnc(S(N)(=O)=O)s1	Ki	'='	12.0	nM	7.92			UO_0000065	35.64	0.83	8.78	6.89	True	CHEMBL828903	Inhibitory constant against human Carbonic anhydrase II	B	BAO_0000357	single protein format	Homo sapiens	None	None	None	None	CHEMBL205	Carbonic anhydrase II	Homo sapiens	SINGLE PROTEIN	CHEMBL1140273	1	Scientific Literature	Bioorg. Med. Chem. Lett.	2005	None
CHEMBL167368		0	365.45	0	3.20	7	Cc1c(CCC2CCCCC2)c(=O)oc2cc(OS(N)(=O)=O)ccc12	IC50	'='	15.0	nM	7.82			UO_0000065	21.41	0.43	4.62	7.86	False	CHEMBL657915	Compound was tested for inhibition of human carbonic anhydrase (hCA II)	B	BAO_0000357	single protein format	None	None	None	None	None	CHEMBL205	Carbonic anhydrase II	Homo sapiens	SINGLE PROTEIN	CHEMBL1136620	1	Scientific Literature	Bioorg. Med. Chem. Lett.	2003	None
CHEMBL333281		0	320.49	0	2.16	TIO52	NS(=O)(=O)c1cc2cc(N3CCSCC3)sc2s1	Ki	'='	0.44	nM	9.36			UO_0000065	29.19	0.71	7.20	14.76	False	CHEMBL659851	Dissociation constant was reported against Carbonic anhydrase II	B	BAO_0000357	single protein format	None	None	None	None	None	CHEMBL205	Carbonic anhydrase II	Homo sapiens	SINGLE PROTEIN	CHEMBL1135542	1	Scientific Literature	J. Med. Chem.	2002	None
CHEMBL541080		0	412.94	0	1.00	26c	CN(C)Cc1cc(S(=O)(=O)c2csc(S(N)(=O)=O)c2)ccc1O.Cl	IC50	'='	9.0	nM	8.05			UO_0000065	21.37	0.48	7.05	6.83	False	CHEMBL656569	Inhibition of human carbonic anhydrase II	B	BAO_0000357	single protein format	None	None	None	None	None	CHEMBL205	Carbonic anhydrase II	Homo sapiens	SINGLE PROTEIN	CHEMBL1125318	1	Scientific Literature	J. Med. Chem.	1992	None
CHEMBL556256		0	189.21	0	1.28	4	O=[N+]([O-])O[C@H]1CCCCCC[C@@H]1O	Ki	'='	267200.0	nM		Outside typical range		UO_0000065					False	CHEMBL1114719	Noncompetitive inhibition of human carbonic anhydrase 2 esterase activity by Lineweaver-Burke plot analysis	B	BAO_0000357	single protein format	Homo sapiens	None	None	None	None	CHEMBL205	Carbonic anhydrase II	Homo sapiens	SINGLE PROTEIN	CHEMBL1157807	1	Scientific Literature	Bioorg. Med. Chem.	2010	None
CHEMBL1276017		0	624.66	2	2.41	7a	CCOC(=O)c1c(C(=O)Nc2nnc(S(N)(=O)=O)s2)nn(-c2cccc(NN=C(C(C)=O)C(C)=O)c2)c1-c1ccccc1	IC50	'='	450.0	nM	6.35			UO_0000065	10.16	0.20	3.94	2.92	False	CHEMBL1285701	Inhibition of human carbonic anhydrase 2 esterase activity by spectrophotometry	B	BAO_0000357	single protein format	Homo sapiens	None	None	None	None	CHEMBL205	Carbonic anhydrase II	Homo sapiens	SINGLE PROTEIN	CHEMBL1275267	1	Scientific Literature	Eur. J. Med. Chem.	2010	None
CHEMBL1276016		0	618.66	2	4.59	5b	CCOC(=O)c1c(C(=O)Nc2nnc(S(N)(=O)=O)s2)nn(-c2cccc(/N=N/c3ccc(O)cc3)c2)c1-c1ccccc1	IC50	'='	450.0	nM	6.35			UO_0000065	10.26	0.20	1.76	3.11	False	CHEMBL1285703	Inhibition of human carbonic anhydrase 2 hydratase activity by spectrophotometry	B	BAO_0000357	single protein format	Homo sapiens	None	None	None	None	CHEMBL205	Carbonic anhydrase II	Homo sapiens	SINGLE PROTEIN	CHEMBL1275267	1	Scientific Literature	Eur. J. Med. Chem.	2010	None
CHEMBL1276024		0	607.67	2	3.32	8	CCOC(=O)c1c(C(=O)Nc2nnc(S(N)(=O)=O)s2)nn(-c2cccc3c2cc(C)n3CC(C)=O)c1-c1ccccc1	IC50	'='	240.0	nM	6.62			UO_0000065	10.89	0.22	3.30	3.65	False	CHEMBL1285703	Inhibition of human carbonic anhydrase 2 hydratase activity by spectrophotometry	B	BAO_0000357	single protein format	Homo sapiens	None	None	None	None	CHEMBL205	Carbonic anhydrase II	Homo sapiens	SINGLE PROTEIN	CHEMBL1275267	1	Scientific Literature	Eur. J. Med. Chem.	2010	None
CHEMBL878	METOLAZONE	4	365.84	0	2.71	METOLAZONE	Cc1ccccc1N1C(=O)c2cc(S(N)(=O)=O)c(Cl)cc2NC1C	IC50						Not Active (inhibition < 50% @ 10 uM and thus dose-reponse curve not measured)						False	CHEMBL1909123	DRUGMATRIX: Carbonic Anhydrase II enzyme inhibition (substrate: 4-Nitrophenyl acetate (4-NPA))	B	BAO_0000221	tissue-based format	Homo sapiens	None	None	Erythrocyte	None	CHEMBL205	Carbonic anhydrase II	Homo sapiens	SINGLE PROTEIN	CHEMBL1909046	15	DrugMatrix			CHEMBL3833281
CHEMBL54153		0	276.36	0	0.97	67	CNC(=O)c1cc2cc(S(N)(=O)=O)sc2s1	Inhibition	'='	40.0	%				UO_0000187					False	CHEMBL769953	The ability of each test compound to inhibit albino rabbit iris and ciliary body carbonic anhydrase post topical instillation was assessed ex vivo	F	BAO_0000221	tissue-based format	Oryctolagus cuniculus	CHEMBL3987681	Ciliary body	None	None	CHEMBL205	Carbonic anhydrase II	Homo sapiens	SINGLE PROTEIN	CHEMBL1125927	1	Scientific Literature	J. Med. Chem.	1991	None
CHEMBL422	TRIFLUOPERAZINE	4	407.51	0	4.95	TRIFLUOPERAZINE	CN1CCN(CCCN2c3ccccc3Sc3ccc(C(F)(F)F)cc32)CC1	IC50						Not Active (inhibition < 50% @ 10 uM and thus dose-reponse curve not measured)						False	CHEMBL1909123	DRUGMATRIX: Carbonic Anhydrase II enzyme inhibition (substrate: 4-Nitrophenyl acetate (4-NPA))	B	BAO_0000221	tissue-based format	Homo sapiens	None	None	Erythrocyte	None	CHEMBL205	Carbonic anhydrase II	Homo sapiens	SINGLE PROTEIN	CHEMBL1909046	15	DrugMatrix			CHEMBL3833281
CHEMBL345585		0	519.99	1	3.51	A18	NS(=O)(=O)c1ccc(NS(=O)(=O)c2ccc(NCc3cc(=O)oc4cc(Cl)ccc34)cc2)cc1	Ki	'='	3.0	nM	8.52			UO_0000065	16.39	0.34	5.01	5.74	False	CHEMBL659846	Inhibition of human cloned Carbonic anhydrase II	B	BAO_0000357	single protein format	None	None	None	None	None	CHEMBL205	Carbonic anhydrase II	Homo sapiens	SINGLE PROTEIN	CHEMBL1133155	1	Scientific Literature	Bioorg. Med. Chem. Lett.	2000	None
CHEMBL218490	DORZOLAMIDE	4	324.45	0	0.61	20	CCN[C@H]1C[C@H](C)S(=O)(=O)c2sc(S(N)(=O)=O)cc21	Ki	'='	9.0	nM	8.05			UO_0000065	24.80	0.58	7.44	7.57	True	CHEMBL657156	Inhibitory activity against human carbonic anhydrase II	B	BAO_0000357	single protein format	None	None	None	None	None	CHEMBL205	Carbonic anhydrase II	Homo sapiens	SINGLE PROTEIN	CHEMBL1136178	1	Scientific Literature	Bioorg. Med. Chem. Lett.	2003	None
CHEMBL17411		0	478.37	1	-4.25	14	N[C@@H](CC(=O)O)C(=O)N[C@@H](CC(=O)O)C(=O)N[C@@H](CC(=O)O)C(=O)N[C@@H](CC(=O)O)C(=O)O	KA	'='	0.1	uM				UO_0000064					False	CHEMBL657923	Tested in vitro for activation of Human cloned isozyme carbonic anhydrase II (hCA II)	B	BAO_0000357	single protein format	None	None	None	None	None	CHEMBL205	Carbonic anhydrase II	Homo sapiens	SINGLE PROTEIN	CHEMBL1135283	1	Scientific Literature	Bioorg. Med. Chem. Lett.	2002	None
CHEMBL552892		0	298.84	0	1.33	60	CNCc1cc2sc(S(N)(=O)=O)cc2s1.Cl	IC50	'='	3.2	nM	8.49			UO_0000065	32.38	0.77	7.16	11.77	False	CHEMBL656579	In vitro inhibitory activity against human carbonic anhydrase II	B	BAO_0000357	single protein format	None	None	None	None	None	CHEMBL205	Carbonic anhydrase II	Homo sapiens	SINGLE PROTEIN	CHEMBL1125927	1	Scientific Literature	J. Med. Chem.	1991	None
CHEMBL553951		0	338.91	0	2.11	40	Cl.NS(=O)(=O)c1cc2cc(CNCC3CC3)sc2s1	Inhibition	'='	97.0	%				UO_0000187					False	CHEMBL769953	The ability of each test compound to inhibit albino rabbit iris and ciliary body carbonic anhydrase post topical instillation was assessed ex vivo	F	BAO_0000221	tissue-based format	Oryctolagus cuniculus	CHEMBL3987681	Ciliary body	None	None	CHEMBL205	Carbonic anhydrase II	Homo sapiens	SINGLE PROTEIN	CHEMBL1125927	1	Scientific Literature	J. Med. Chem.	1991	None
CHEMBL553217		0	374.96	0	1.08	49	C[S+]([O-])CCNCc1cc2cc(S(N)(=O)=O)sc2s1.Cl	Inhibition	'='	62.0	%				UO_0000187					False	CHEMBL769953	The ability of each test compound to inhibit albino rabbit iris and ciliary body carbonic anhydrase post topical instillation was assessed ex vivo	F	BAO_0000221	tissue-based format	Oryctolagus cuniculus	CHEMBL3987681	Ciliary body	None	None	CHEMBL205	Carbonic anhydrase II	Homo sapiens	SINGLE PROTEIN	CHEMBL1125927	1	Scientific Literature	J. Med. Chem.	1991	None
CHEMBL268177		0	298.11	0	0.52	9	Nc1ccc(S(N)(=O)=O)cc1I	Ki	'='	70.0	nM	7.16			UO_0000065	24.00	0.81	6.63	8.30	True	CHEMBL657848	Inhibitory activity against human carbonic anhydrase II (hCA II) by using esterase assay method	B	BAO_0000357	single protein format	None	None	None	None	None	CHEMBL205	Carbonic anhydrase II	Homo sapiens	SINGLE PROTEIN	CHEMBL1146805	1	Scientific Literature	Bioorg. Med. Chem. Lett.	2004	None
CHEMBL51975		0	336.42	0	-0.31	69	NS(=O)(=O)c1cc2cc(C(=O)NCC(O)CO)sc2s1	IC50	'='	3.2	nM	8.49			UO_0000065	25.25	0.58	8.80	6.55	False	CHEMBL656579	In vitro inhibitory activity against human carbonic anhydrase II	B	BAO_0000357	single protein format	None	None	None	None	None	CHEMBL205	Carbonic anhydrase II	Homo sapiens	SINGLE PROTEIN	CHEMBL1125927	1	Scientific Literature	J. Med. Chem.	1991	None
CHEMBL557231		0	460.00	0	1.91	24l	Cl.NS(=O)(=O)c1cc(S(=O)(=O)c2ccccc2CNCc2ccccn2)cs1	IC50	'='	15.0	nM	7.82			UO_0000065	18.47	0.40	5.91	6.56	False	CHEMBL656569	Inhibition of human carbonic anhydrase II	B	BAO_0000357	single protein format	None	None	None	None	None	CHEMBL205	Carbonic anhydrase II	Homo sapiens	SINGLE PROTEIN	CHEMBL1125318	1	Scientific Literature	J. Med. Chem.	1992	None
CHEMBL42280	L-ADRENALINE	0	183.21	0	0.35	18	CNC[C@@H](O)c1ccc(O)c(O)c1	KA	'='	96.0	uM				UO_0000064					True	CHEMBL953312	Activation of human recombinant CA2 by stopped-flow CO2 hydrase assay	B	BAO_0000357	single protein format	Homo sapiens	None	None	None	None	CHEMBL205	Carbonic anhydrase II	Homo sapiens	SINGLE PROTEIN	CHEMBL1152133	1	Scientific Literature	Bioorg. Med. Chem. Lett.	2008	None
CHEMBL540835		0	422.96	0	2.92	16c	Cl.NS(=O)(=O)c1cc(C(=O)c2ccc(CNCc3ccccc3)cc2)cs1	IC50	'='	2.4	nM	8.62			UO_0000065	22.30	0.45	5.70	9.66	False	CHEMBL656569	Inhibition of human carbonic anhydrase II	B	BAO_0000357	single protein format	None	None	None	None	None	CHEMBL205	Carbonic anhydrase II	Homo sapiens	SINGLE PROTEIN	CHEMBL1125318	1	Scientific Literature	J. Med. Chem.	1992	None
CHEMBL143891		0	516.61	2	1.18	A42	NS(=O)(=O)c1ccc(NC(S)=NC(Cc2c[nH]cn2)C(=O)NC(Cc2ccccc2)C(=O)O)cc1	Ki	'='	3.0	nM	8.52			UO_0000065	16.50	0.33	7.34	4.74	False	CHEMBL657152	Inhibitory activity against human recombinant carbonic anhydrase II	B	BAO_0000357	single protein format	None	None	None	None	None	CHEMBL205	Carbonic anhydrase II	Homo sapiens	SINGLE PROTEIN	CHEMBL1133556	1	Scientific Literature	J. Med. Chem.	2000	None
CHEMBL102793		0	552.05	0	4.17	D2	CC(C)c1cc(-c2ccccc2)cc(C(C)C)[n+]1CC(=O)Nc1cccc(S(N)(=O)=O)c1.[O-][Cl+3]([O-])([O-])[O-]	Ki	'='	235.0	nM	6.63			UO_0000065	14.65	0.28	2.46	7.12	False	CHEMBL657146	Inhibitory activity against human carbonic anhydrase II (CA2)	B	BAO_0000357	single protein format	None	None	None	None	None	CHEMBL205	Carbonic anhydrase II	Homo sapiens	SINGLE PROTEIN	CHEMBL1133669	1	Scientific Literature	J. Med. Chem.	2000	None
CHEMBL388453		0	547.61	1	1.56	5c	NS(=O)(=O)c1ccc(CCNC(=O)CN(CC(=O)O)S(=O)(=O)c2ccc(Oc3ccccc3)cc2)cc1	Ki	'='	9.3	nM	8.03			UO_0000065	14.67	0.30	6.47	4.64	False	CHEMBL1010057	Inhibition of human recombinant CA2 by stopped-flow CO2 hydrase assay	B	BAO_0000357	single protein format	Homo sapiens	None	None	None	None	CHEMBL205	Carbonic anhydrase II	Homo sapiens	SINGLE PROTEIN	CHEMBL1151743	1	Scientific Literature	J. Med. Chem.	2008	None
CHEMBL20	ACETAZOLAMIDE	4	222.25	0	-0.86	3, acetazolamide	CC(=O)Nc1nnc(S(N)(=O)=O)s1	Ki	'='	12.0	nM	7.92			UO_0000065	35.64	0.83	8.78	6.89	True	CHEMBL657152	Inhibitory activity against human recombinant carbonic anhydrase II	B	BAO_0000357	single protein format	None	None	None	None	None	CHEMBL205	Carbonic anhydrase II	Homo sapiens	SINGLE PROTEIN	CHEMBL1133556	1	Scientific Literature	J. Med. Chem.	2000	None
CHEMBL305726		0	412.39	0	1.41	B5	NS(=O)(=O)c1ccc(CCNS(=O)(=O)c2c(F)c(F)cc(F)c2F)cc1	Ki	'='	9.0	nM	8.05			UO_0000065	19.51	0.42	6.64	7.57	False	CHEMBL657154	Inhibitory activity against human carbonic anhydrase II	B	BAO_0000357	single protein format	None	None	None	None	None	CHEMBL205	Carbonic anhydrase II	Homo sapiens	SINGLE PROTEIN	CHEMBL1137954	1	Scientific Literature	Bioorg. Med. Chem. Lett.	2004	None
CHEMBL103415		0	671.07	1	2.72	C13	CCc1cc(-c2ccccc2)cc(CC)[n+]1CC(=O)Nc1cc(C(F)(F)F)c(S(N)(=O)=O)cc1S(N)(=O)=O.[O-][Cl+3]([O-])([O-])[O-]	Ki	'='	14.0	nM	7.85			UO_0000065	13.74	0.28	5.13	5.12	False	CHEMBL657146	Inhibitory activity against human carbonic anhydrase II (CA2)	B	BAO_0000357	single protein format	None	None	None	None	None	CHEMBL205	Carbonic anhydrase II	Homo sapiens	SINGLE PROTEIN	CHEMBL1133669	1	Scientific Literature	J. Med. Chem.	2000	None
CHEMBL386542		0	238.27	0	-0.30	2	C#CCNC(=O)c1ccc(S(N)(=O)=O)cc1	Ki	'='	47.0	nM	7.33			UO_0000065	30.75	0.63	7.63	8.21	False	CHEMBL907134	Inhibition of human cloned CA2 by CO2 hydration method	B	BAO_0000357	single protein format	Homo sapiens	None	None	None	None	CHEMBL205	Carbonic anhydrase II	Homo sapiens	SINGLE PROTEIN	CHEMBL1137320	1	Scientific Literature	J. Med. Chem.	2006	None
CHEMBL77517	INDISULAM	2	385.85	0	2.27	IND	NS(=O)(=O)c1ccc(S(=O)(=O)Nc2cccc3c(Cl)c[nH]c23)cc1	Ki	'='	15.0	nM	7.82			UO_0000065	20.28	0.45	5.55	6.41	True	CHEMBL919951	Inhibition of human recombinant isozyme CA2 by CO2 hydration method	B	BAO_0000357	single protein format	Homo sapiens	None	None	None	None	CHEMBL205	Carbonic anhydrase II	Homo sapiens	SINGLE PROTEIN	CHEMBL1142983	1	Scientific Literature	J. Med. Chem.	2007	None
CHEMBL582858		0	274.35	0	1.95	44	NS(=O)(=O)c1ccc(C/N=C/c2ccccc2)cc1	logKi	'='	2.146										False	CHEMBL1108468	Inhibition of carbonic anhydrase 2 assessed as inhibition of carbon dioxide hydration	B	BAO_0000357	single protein format	None	None	None	None	None	CHEMBL205	Carbonic anhydrase II	Homo sapiens	SINGLE PROTEIN	CHEMBL1154241	1	Scientific Literature	Eur. J. Med. Chem.	2009	None
CHEMBL64054		0	281.34	0	0.94	4u	COc1ccc(S(=O)(=O)NCCc2c[nH]cn2)cc1	Ka	'='	22.0	uM				UO_0000064					False	CHEMBL658048	In vitro binding affinity against human carbonic anhydrase II (hCA-II human cloned isozyme).	B	BAO_0000357	single protein format	None	None	None	None	None	CHEMBL205	Carbonic anhydrase II	Homo sapiens	SINGLE PROTEIN	CHEMBL1131800	1	Scientific Literature	Bioorg. Med. Chem. Lett.	1999	None
CHEMBL32189		0	108.14	0	0.54	12	NCc1ccccn1	KA	'='	34.0	uM				UO_0000064					True	CHEMBL869780	Activation of human recombinant CA2 by CO2 hydrase assay	B	BAO_0000357	single protein format	Homo sapiens	None	None	None	None	CHEMBL205	Carbonic anhydrase II	Homo sapiens	SINGLE PROTEIN	CHEMBL1138969	1	Scientific Literature	Bioorg. Med. Chem. Lett.	2006	None
CHEMBL2113266		0	578.55	3	-4.94	16	NS(=O)(=O)c1ccc(-n2cc(CO[C@@H]3O[C@H](CO)[C@@H](O[C@H]4O[C@H](CO)[C@@H](O)[C@H](O)[C@H]4O)[C@H](O)[C@H]3O)nn2)cc1	Ki	'='	48.0	nM	7.32			UO_0000065	12.65	0.26	12.26	2.72	False	CHEMBL919951	Inhibition of human recombinant isozyme CA2 by CO2 hydration method	B	BAO_0000357	single protein format	Homo sapiens	None	None	None	None	CHEMBL205	Carbonic anhydrase II	Homo sapiens	SINGLE PROTEIN	CHEMBL1142983	1	Scientific Literature	J. Med. Chem.	2007	None
CHEMBL1009	LEVODOPA	4	197.19	0	0.05	5	N[C@@H](Cc1ccc(O)c(O)c1)C(=O)O	KA	'='	11.4	uM				UO_0000064					True	CHEMBL869780	Activation of human recombinant CA2 by CO2 hydrase assay	B	BAO_0000357	single protein format	Homo sapiens	None	None	None	None	CHEMBL205	Carbonic anhydrase II	Homo sapiens	SINGLE PROTEIN	CHEMBL1138969	1	Scientific Literature	Bioorg. Med. Chem. Lett.	2006	None
CHEMBL342050		0	345.45	0	1.53	A25	CC(C)CC(/N=C(\S)Nc1ccc(S(N)(=O)=O)cc1)C(=O)O	Ki	'='	5.0	nM	8.30			UO_0000065	24.03	0.52	6.77	6.81	True	CHEMBL657152	Inhibitory activity against human recombinant carbonic anhydrase II	B	BAO_0000357	single protein format	None	None	None	None	None	CHEMBL205	Carbonic anhydrase II	Homo sapiens	SINGLE PROTEIN	CHEMBL1133556	1	Scientific Literature	J. Med. Chem.	2000	None
CHEMBL377107		0	534.67	2	-0.58	3	NS(=O)(=O)c1nnc(NC(=O)CCSSCCC(=O)Nc2nnc(S(N)(=O)=O)s2)s1	Ki	'='	61.0	nM	7.21			UO_0000065	13.49	0.33	7.79	3.14	False	CHEMBL867416	Inhibition of human recombinant carbonic anhydrase 2 by stopped-flow CO2 hydrase assay	B	BAO_0000357	single protein format	Homo sapiens	None	None	None	None	CHEMBL205	Carbonic anhydrase II	Homo sapiens	SINGLE PROTEIN	CHEMBL1149486	1	Scientific Literature	J. Med. Chem.	2006	None
CHEMBL319110		0	422.47	0	-0.21	2A	COCCOC(=O)c1cccc(S(=O)(=O)Nc2nnc(S(N)(=O)=O)s2)c1	Ki	'='	2.9	nM	8.54			UO_0000065	20.21	0.45	8.75	5.09	False	CHEMBL657156	Inhibitory activity against human carbonic anhydrase II	B	BAO_0000357	single protein format	None	None	None	None	None	CHEMBL205	Carbonic anhydrase II	Homo sapiens	SINGLE PROTEIN	CHEMBL1136178	1	Scientific Literature	Bioorg. Med. Chem. Lett.	2003	None
CHEMBL6705		0	172.21	0	-0.08	1	Nc1ccccc1S(N)(=O)=O	Ki	'='	295.0	nM	6.53			UO_0000065	37.92	0.81	6.61	7.58	True	CHEMBL1031354	Inhibition of human recombinant carbonic anhydrase 2 by stopped flow CO2 hydrase assay	B	BAO_0000357	single protein format	Homo sapiens	None	None	None	None	CHEMBL205	Carbonic anhydrase II	Homo sapiens	SINGLE PROTEIN	CHEMBL1143395	1	Scientific Literature	J. Med. Chem.	2009	None
CHEMBL7087		0	200.26	0	-0.16	6	NCCc1ccc(S(N)(=O)=O)cc1	Ki	'='	160.0	nM	6.80			UO_0000065	33.94	0.71	6.96	7.89	True	CHEMBL1031354	Inhibition of human recombinant carbonic anhydrase 2 by stopped flow CO2 hydrase assay	B	BAO_0000357	single protein format	Homo sapiens	None	None	None	None	CHEMBL205	Carbonic anhydrase II	Homo sapiens	SINGLE PROTEIN	CHEMBL1143395	1	Scientific Literature	J. Med. Chem.	2009	None
CHEMBL158363		0	267.35	0	-0.06	6	NS(=O)(=O)c1cc2c(s1)[S+]([O-])CCC2O	Ki	'='	104.0	nM	6.98			UO_0000065	26.12	0.64	7.04	7.16	False	CHEMBL659853	In vitro binding to human erythrocyte carbonic anhydrase was determined by fluorescence competition assay employing the fluorescent CA inhibitor dansylamide	B	BAO_0000357	single protein format	None	None	None	None	None	CHEMBL205	Carbonic anhydrase II	Homo sapiens	SINGLE PROTEIN	CHEMBL1123900	1	Scientific Literature	J. Med. Chem.	1987	None
CHEMBL292307		0	308.36	0	0.95	5d	Cc1ccccc1S(=O)(=O)NC(=O)NCCc1c[nH]cn1	Ka	'='	0.15	uM				UO_0000064					False	CHEMBL658048	In vitro binding affinity against human carbonic anhydrase II (hCA-II human cloned isozyme).	B	BAO_0000357	single protein format	None	None	None	None	None	CHEMBL205	Carbonic anhydrase II	Homo sapiens	SINGLE PROTEIN	CHEMBL1131800	1	Scientific Literature	Bioorg. Med. Chem. Lett.	1999	None
CHEMBL319818		0	477.42	0	2.22	B15	NS(=O)(=O)c1ccc(Nc2ccnc(NS(=O)(=O)c3c(F)c(F)cc(F)c3F)n2)cc1	Ki	'='	13.0	nM	7.89			UO_0000065	16.52	0.35	5.67	5.47	False	CHEMBL658040	In vitro inhibitory activity against human carbonic anhydrase II (hCAII)	B	BAO_0000357	single protein format	None	None	None	None	None	CHEMBL205	Carbonic anhydrase II	Homo sapiens	SINGLE PROTEIN	CHEMBL1148281	1	Scientific Literature	J. Med. Chem.	2004	None
CHEMBL352218		0	251.35	0	0.92	16	NS(=O)(=O)c1cc2c(s1)C(O)CCS2	IC50	'='	23.0	nM	7.64			UO_0000065	30.39	0.75	6.72	9.50	False	CHEMBL656573	In vitro inhibition against purified human erythrocyte carbonic anhydrase II was determined (acetozolamide used as control.)	B	BAO_0000357	single protein format	None	None	None	None	None	CHEMBL205	Carbonic anhydrase II	Homo sapiens	SINGLE PROTEIN	CHEMBL1123900	1	Scientific Literature	J. Med. Chem.	1987	None
CHEMBL279597	L-ALANINE	0	89.09	0	-0.58	6	C[C@H](N)C(=O)O	KA	'='	150.0	uM				UO_0000064					False	CHEMBL657923	Tested in vitro for activation of Human cloned isozyme carbonic anhydrase II (hCA II)	B	BAO_0000357	single protein format	None	None	None	None	None	CHEMBL205	Carbonic anhydrase II	Homo sapiens	SINGLE PROTEIN	CHEMBL1135283	1	Scientific Literature	Bioorg. Med. Chem. Lett.	2002	None
CHEMBL59	DOPAMINE	4	153.18	0	0.60	12	NCCc1ccc(O)c(O)c1	KA	'='	9.2	uM				UO_0000064					True	CHEMBL953312	Activation of human recombinant CA2 by stopped-flow CO2 hydrase assay	B	BAO_0000357	single protein format	Homo sapiens	None	None	None	None	CHEMBL205	Carbonic anhydrase II	Homo sapiens	SINGLE PROTEIN	CHEMBL1152133	1	Scientific Literature	Bioorg. Med. Chem. Lett.	2008	None
CHEMBL220491	BRINZOLAMIDE	4	383.52	0	0.09	AL-4862	CCN[C@H]1CN(CCCOC)S(=O)(=O)c2sc(S(N)(=O)=O)cc21	IC50	'='	3.2	nM	8.49			UO_0000065	22.15	0.50	8.40	7.15	False	CHEMBL657916	Concentration which produces 50% inhibition of human Carbonic anhydrase II	B	BAO_0000357	single protein format	None	None	None	None	None	CHEMBL205	Carbonic anhydrase II	Homo sapiens	SINGLE PROTEIN	CHEMBL1135720	1	Scientific Literature	J. Med. Chem.	2002	None
CHEMBL62961		0	266.33	0	0.51	4m	Nc1ccc(S(=O)(=O)NCCc2c[nH]cn2)cc1	Ka	'='	14.0	uM				UO_0000064					False	CHEMBL658048	In vitro binding affinity against human carbonic anhydrase II (hCA-II human cloned isozyme).	B	BAO_0000357	single protein format	None	None	None	None	None	CHEMBL205	Carbonic anhydrase II	Homo sapiens	SINGLE PROTEIN	CHEMBL1131800	1	Scientific Literature	Bioorg. Med. Chem. Lett.	1999	None
CHEMBL503194		0	780.85	3	6.74	12e	NS(=O)(=O)c1nnc(NC(=O)c2nn(-c3cccc(/N=N/C(C(=O)c4ccccc4)C(=O)c4ccccc4)c3)c(-c3ccccc3)c2C(=O)c2ccccc2)s1	IC50	'='	20.0	nM	7.70			UO_0000065	9.86	0.19	0.96	3.69	False	CHEMBL975372	Inhibition of esterase activity of human carbonic anhydrase 2 by CO2 hydration method	B	BAO_0000357	single protein format	Homo sapiens	None	None	None	None	CHEMBL205	Carbonic anhydrase II	Homo sapiens	SINGLE PROTEIN	CHEMBL1139235	1	Scientific Literature	Bioorg. Med. Chem.	2009	None
CHEMBL444683		0	718.78	3	5.45	12a	CC(=O)C(/N=N/c1cccc(-n2nc(C(=O)Nc3nnc(S(N)(=O)=O)s3)c(C(=O)c3ccccc3)c2-c2ccccc2)c1)C(=O)c1ccccc1	IC50	'='	550.0	nM	6.26			UO_0000065	8.71	0.17	0.81	3.00	False	CHEMBL975372	Inhibition of esterase activity of human carbonic anhydrase 2 by CO2 hydration method	B	BAO_0000357	single protein format	Homo sapiens	None	None	None	None	CHEMBL205	Carbonic anhydrase II	Homo sapiens	SINGLE PROTEIN	CHEMBL1139235	1	Scientific Literature	Bioorg. Med. Chem.	2009	None
CHEMBL50897		0	330.32	0	-0.62	8p	NS(=O)(=O)c1ccc(C(=O)N[C@@H](CCC(=O)O)C(=O)O)cc1	Ki	'='	74.0	nM	7.13			UO_0000065	21.59	0.44	7.75	4.35	False	CHEMBL658056	Binding affinity against human carbonic anhydrase II (hCA -II)	B	BAO_0000357	single protein format	None	None	None	None	None	CHEMBL205	Carbonic anhydrase II	Homo sapiens	SINGLE PROTEIN	CHEMBL1134130	1	Scientific Literature	Bioorg. Med. Chem. Lett.	2001	None
CHEMBL13541		0	348.48	0	0.52	A4	NS(=O)(=O)c1ccc(NNSC(=S)N2CCOCC2)cc1	Ki	'='	790.0	nM	6.10			UO_0000065	17.51	0.40	5.58	6.31	False	CHEMBL658942	Inhibition of human carbonic anhydrase II (hCA II)	B	BAO_0000357	single protein format	None	None	None	None	None	CHEMBL205	Carbonic anhydrase II	Homo sapiens	SINGLE PROTEIN	CHEMBL1132884	1	Scientific Literature	Bioorg. Med. Chem. Lett.	2000	None
CHEMBL329311		0	364.39	0	-0.32	14	NS(=O)(=O)c1nnc(NS(=O)(=O)c2ccc(C(=O)O)cc2)s1	Ki	'='	4.6	nM	8.34			UO_0000065	22.88	0.52	8.66	4.92	False	CHEMBL657156	Inhibitory activity against human carbonic anhydrase II	B	BAO_0000357	single protein format	None	None	None	None	None	CHEMBL205	Carbonic anhydrase II	Homo sapiens	SINGLE PROTEIN	CHEMBL1136178	1	Scientific Literature	Bioorg. Med. Chem. Lett.	2003	None
CHEMBL301523	PHENYLALANINE	3	165.19	0	0.64	Phenylalanine	N[C@@H](Cc1ccccc1)C(=O)O	Activity	'='	210.0	%				UO_0000187					False	CHEMBL653174	Maximal activatory effect against human carbonic anhydrase II (hCA II)	B	BAO_0000357	single protein format	None	None	None	None	None	CHEMBL205	Carbonic anhydrase II	Homo sapiens	SINGLE PROTEIN	CHEMBL1136165	1	Scientific Literature	Bioorg. Med. Chem. Lett.	2003	None
CHEMBL2047802		0	337.36	0	1.92	7	COc1ccc(NC(=O)Nc2ccc(OS(N)(=O)=O)cc2)cc1	Ki	'='	2.018	nM	8.70			UO_0000065	25.77	0.52	6.78	7.26	False	CHEMBL2342098	Inhibition of human carbonic anhydrase-2	B	BAO_0000357	single protein format	Homo sapiens	None	None	None	None	CHEMBL205	Carbonic anhydrase II	Homo sapiens	SINGLE PROTEIN	CHEMBL2331360	1	Scientific Literature	Bioorg. Med. Chem.	2013	None
CHEMBL235236		0	309.38	0	2.36	4d	COc1ccc(/C=N/NC(=O)Nc2n[nH]c(=S)s2)cc1	Ki	'='	350000.0	nM		Outside typical range		UO_0000065					False	CHEMBL899814	Inhibition of human cloned carbonic anhydrase2 by CO2 hydration method	B	BAO_0000357	single protein format	Homo sapiens	None	None	None	None	CHEMBL205	Carbonic anhydrase II	Homo sapiens	SINGLE PROTEIN	CHEMBL1137475	1	Scientific Literature	Bioorg. Med. Chem.	2007	None
CHEMBL20	ACETAZOLAMIDE	4	222.25	0	-0.86	AZA	CC(=O)Nc1nnc(S(N)(=O)=O)s1	logKi	'='	1.079										False	CHEMBL1108468	Inhibition of carbonic anhydrase 2 assessed as inhibition of carbon dioxide hydration	B	BAO_0000357	single protein format	None	None	None	None	None	CHEMBL205	Carbonic anhydrase II	Homo sapiens	SINGLE PROTEIN	CHEMBL1154241	1	Scientific Literature	Eur. J. Med. Chem.	2009	None
CHEMBL97795		0	729.26	1	3.26	D18	CC(C)c1cc(-c2ccccc2)cc(C(C)C)[n+]1CC(=O)Nc1ccc(S(=O)(=O)/N=c2/sc(S(N)(=O)=O)nn2C)cc1.[O-][Cl+3]([O-])([O-])[O-]	Ki	'='	4.0	nM	8.40			UO_0000065	13.33	0.27	5.14	5.33	False	CHEMBL657146	Inhibitory activity against human carbonic anhydrase II (CA2)	B	BAO_0000357	single protein format	None	None	None	None	None	CHEMBL205	Carbonic anhydrase II	Homo sapiens	SINGLE PROTEIN	CHEMBL1133669	1	Scientific Literature	J. Med. Chem.	2000	None
CHEMBL266157		0	347.49	0	0.69	A5	NS(=O)(=O)c1ccc(CNSC(=S)N2CCOCC2)cc1	Ki	'='	10.0	nM	8.00			UO_0000065	23.02	0.52	7.31	9.45	False	CHEMBL658942	Inhibition of human carbonic anhydrase II (hCA II)	B	BAO_0000357	single protein format	None	None	None	None	None	CHEMBL205	Carbonic anhydrase II	Homo sapiens	SINGLE PROTEIN	CHEMBL1132884	1	Scientific Literature	Bioorg. Med. Chem. Lett.	2000	None
CHEMBL2414441		0	458.08	0	3.89	6	NS(=O)(=O)c1ccc(N2C(=O)c3c(Cl)c(Cl)c(Cl)c(Cl)c3C2=O)c(F)c1	Ki	'='	3.4	nM	8.47			UO_0000065	18.49	0.44	4.58	8.68	False	CHEMBL2415807	Inhibition of human cytosolic carbonic anhydrase 2 preincubated for 15 mins by stopped flow CO2 hydration assay	B	BAO_0000357	single protein format	Homo sapiens	None	None	None	None	CHEMBL205	Carbonic anhydrase II	Homo sapiens	SINGLE PROTEIN	CHEMBL2413008	1	Scientific Literature	Bioorg. Med. Chem.	2013	None
CHEMBL554875		0	452.02	0	0.98	24c	CN1CCN(Cc2ccc(S(=O)(=O)c3csc(S(N)(=O)=O)c3)cc2)CC1.Cl	IC50	'='	11.0	nM	7.96			UO_0000065	19.15	0.42	6.98	7.90	False	CHEMBL656569	Inhibition of human carbonic anhydrase II	B	BAO_0000357	single protein format	None	None	None	None	None	CHEMBL205	Carbonic anhydrase II	Homo sapiens	SINGLE PROTEIN	CHEMBL1125318	1	Scientific Literature	J. Med. Chem.	1992	None
CHEMBL262628		0	330.37	0	1.09	5	NNC(=O)c1[nH]c2ccc(S(N)(=O)=O)cc2c1-c1ccccc1	Kinact	'='	7.2	nM				UO_0000065					True	CHEMBL946846	Inhibition of human recombinant carbonic anhydrase 2 by stopped flow CO2 hydration method	B	BAO_0000357	single protein format	Homo sapiens	None	None	None	None	CHEMBL205	Carbonic anhydrase II	Homo sapiens	SINGLE PROTEIN	CHEMBL1142257	1	Scientific Literature	Bioorg. Med. Chem. Lett.	2008	None
CHEMBL13929		0	333.46	0	1.01	A3	NS(=O)(=O)c1ccc(NSC(=S)N2CCOCC2)cc1	Ki	'='	36.0	nM	7.44			UO_0000065	22.32	0.51	6.43	8.79	False	CHEMBL658942	Inhibition of human carbonic anhydrase II (hCA II)	B	BAO_0000357	single protein format	None	None	None	None	None	CHEMBL205	Carbonic anhydrase II	Homo sapiens	SINGLE PROTEIN	CHEMBL1132884	1	Scientific Literature	Bioorg. Med. Chem. Lett.	2000	None
CHEMBL1090010		0	440.45	1	-3.31	30	NS(=O)(=O)c1ccc(CCNS(=O)(=O)[C@@H]2O[C@H](C(=O)O)[C@H](O)[C@H](O)[C@H]2O)cc1	Ki	'='	4.7	nM	8.33			UO_0000065	18.91	0.41	11.64	3.90	False	CHEMBL1112520	Inhibition of human recombinant CA2 by stopped flow CO2 hydration assay	B	BAO_0000357	single protein format	Homo sapiens	None	None	None	None	CHEMBL205	Carbonic anhydrase II	Homo sapiens	SINGLE PROTEIN	CHEMBL1156297	1	Scientific Literature	J. Med. Chem.	2010	None
CHEMBL1090012		0	588.61	3	-5.58	32	NS(=O)(=O)c1ccc(CCNS(=O)(=O)[C@@H]2O[C@H](CO)[C@@H](O[C@H]3O[C@H](CO)[C@@H](O)[C@H](O)[C@H]3O)[C@H](O)[C@H]2O)cc1	Ki	'='	5.2	nM	8.28			UO_0000065	14.07	0.30	13.86	3.01	False	CHEMBL1112520	Inhibition of human recombinant CA2 by stopped flow CO2 hydration assay	B	BAO_0000357	single protein format	Homo sapiens	None	None	None	None	CHEMBL205	Carbonic anhydrase II	Homo sapiens	SINGLE PROTEIN	CHEMBL1156297	1	Scientific Literature	J. Med. Chem.	2010	None
CHEMBL20	ACETAZOLAMIDE	4	222.25	0	-0.86	AZA	CC(=O)Nc1nnc(S(N)(=O)=O)s1	Ki	'='	12.0	nM	7.92			UO_0000065	35.64	0.83	8.78	6.89	True	CHEMBL1112520	Inhibition of human recombinant CA2 by stopped flow CO2 hydration assay	B	BAO_0000357	single protein format	Homo sapiens	None	None	None	None	CHEMBL205	Carbonic anhydrase II	Homo sapiens	SINGLE PROTEIN	CHEMBL1156297	1	Scientific Literature	J. Med. Chem.	2010	None
CHEMBL23435		0	411.87	0	0.60	16c	CC(=O)Nc1ccc(S(=O)(=O)Nc2nnc(S(N)(=O)=O)s2)cc1Cl	Ki	'='	1.3	nM	8.89			UO_0000065	21.57	0.51	8.29	5.51	False	CHEMBL657145	Inhibition constant (Ki) against human cloned carbonic anhydrase II (CAH)	B	BAO_0000357	single protein format	None	None	None	None	None	CHEMBL205	Carbonic anhydrase II	Homo sapiens	SINGLE PROTEIN	CHEMBL1144995	1	Scientific Literature	J. Med. Chem.	2003	None
CHEMBL35327		0	330.37	0	-1.46	3C	NS(=O)(=O)c1ccc(NC(=O)CNCCNCC(=O)O)cc1	Ki	'='	200.0	nM	6.70			UO_0000065	20.28	0.42	8.16	4.45	False	CHEMBL658042	Inhibitory activity against Human carbonic anhydrase II	B	BAO_0000357	single protein format	None	None	None	None	None	CHEMBL205	Carbonic anhydrase II	Homo sapiens	SINGLE PROTEIN	CHEMBL1135903	1	Scientific Literature	J. Med. Chem.	2002	None
CHEMBL207005		0	405.29	0	-0.03	38	NCCCC(=O)Nc1c(S(N)(=O)=O)cc(S(N)(=O)=O)c(Cl)c1Cl	Ki	'='	100000000.0	nM		Outside typical range		UO_0000065					False	CHEMBL870709	Inhibition of human CA2	B	BAO_0000357	single protein format	Homo sapiens	None	None	None	None	CHEMBL205	Carbonic anhydrase II	Homo sapiens	SINGLE PROTEIN	CHEMBL1146110	1	Scientific Literature	Bioorg. Med. Chem. Lett.	2006	None
CHEMBL144982		0	303.37	0	0.50	A15	CC(/N=C(/S)Nc1ccc(S(N)(=O)=O)cc1)C(=O)O	Ki	'='	12.0	nM	7.92			UO_0000065	26.11	0.57	7.42	6.50	True	CHEMBL657152	Inhibitory activity against human recombinant carbonic anhydrase II	B	BAO_0000357	single protein format	None	None	None	None	None	CHEMBL205	Carbonic anhydrase II	Homo sapiens	SINGLE PROTEIN	CHEMBL1133556	1	Scientific Literature	J. Med. Chem.	2000	None
CHEMBL140544		0	400.71	0	2.94	F8	NS(=O)(=O)c1ccc(NC(=O)c2c(F)c(F)c(F)c(F)c2F)c(Cl)c1	Ki	'='	125.0	nM	6.90			UO_0000065	17.23	0.38	3.96	7.73	False	CHEMBL657194	Inhibition of human recombinant carbonic anhydrase II (CA2)	B	BAO_0000357	single protein format	None	None	None	None	None	CHEMBL205	Carbonic anhydrase II	Homo sapiens	SINGLE PROTEIN	CHEMBL1133531	1	Scientific Literature	J. Med. Chem.	2000	None
CHEMBL205440		0	272.33	0	0.12	51	NCCCC(=O)OCc1ccc(S(N)(=O)=O)cc1	Ki	'='	13696197.19	nM		Outside typical range		UO_0000065					True	CHEMBL870709	Inhibition of human CA2	B	BAO_0000357	single protein format	Homo sapiens	None	None	None	None	CHEMBL205	Carbonic anhydrase II	Homo sapiens	SINGLE PROTEIN	CHEMBL1146110	1	Scientific Literature	Bioorg. Med. Chem. Lett.	2006	None
CHEMBL140791		0	662.33	1	3.89	D13	NS(=O)(=O)c1nnc(NS(=O)(=O)C(F)(F)C(F)(F)C(F)(F)C(F)(F)C(F)(F)C(F)(F)C(F)(F)C(F)(F)F)s1	Ki	'='	3.0	nM	8.52			UO_0000065	12.87	0.31	4.63	6.45	False	CHEMBL657194	Inhibition of human recombinant carbonic anhydrase II (CA2)	B	BAO_0000357	single protein format	None	None	None	None	None	CHEMBL205	Carbonic anhydrase II	Homo sapiens	SINGLE PROTEIN	CHEMBL1133531	1	Scientific Literature	J. Med. Chem.	2000	None
CHEMBL208532		0	366.53	0	3.06	12g	CCCCCCCCCC(=O)NC1Cc2ccc(S(N)(=O)=O)cc2C1	Ki	'='	128.0	nM	6.89			UO_0000065	18.81	0.38	3.83	7.72	False	CHEMBL859952	Inhibition of human CA2	B	BAO_0000357	single protein format	Homo sapiens	None	None	None	None	CHEMBL205	Carbonic anhydrase II	Homo sapiens	SINGLE PROTEIN	CHEMBL1147657	1	Scientific Literature	J. Med. Chem.	2006	None
CHEMBL381730		0	338.47	0	2.13	12a	CCCC(CCC)C(=O)NC1Cc2ccc(S(N)(=O)=O)cc2C1	Ki	'='	0.9	nM	9.05			UO_0000065	26.73	0.54	6.92	10.13	False	CHEMBL859952	Inhibition of human CA2	B	BAO_0000357	single protein format	Homo sapiens	None	None	None	None	CHEMBL205	Carbonic anhydrase II	Homo sapiens	SINGLE PROTEIN	CHEMBL1147657	1	Scientific Literature	J. Med. Chem.	2006	None
CHEMBL436400		0	483.33	0	2.65	B25	NS(=O)(=O)c1ccc(CCOS(=O)(=O)C(F)(F)C(F)(F)C(F)(F)C(F)(F)F)cc1	Ki	'='	385.0	nM	6.42			UO_0000065	13.27	0.30	3.76	6.20	False	CHEMBL657194	Inhibition of human recombinant carbonic anhydrase II (CA2)	B	BAO_0000357	single protein format	None	None	None	None	None	CHEMBL205	Carbonic anhydrase II	Homo sapiens	SINGLE PROTEIN	CHEMBL1133531	1	Scientific Literature	J. Med. Chem.	2000	None
CHEMBL20	ACETAZOLAMIDE	4	222.25	0	-0.86	1	CC(=O)Nc1nnc(S(N)(=O)=O)s1	IC50	'='	18.5	nM	7.73			UO_0000065	34.79	0.81	8.59	6.72	False	CHEMBL929800	Inhibition of human carbonic anhydrase 2 in presence of 0.01 mM threitol	B	BAO_0000357	single protein format	Homo sapiens	None	None	None	None	CHEMBL205	Carbonic anhydrase II	Homo sapiens	SINGLE PROTEIN	CHEMBL1141531	1	Scientific Literature	Bioorg. Med. Chem. Lett.	2008	None
CHEMBL47903	DL-DITHIOTHREITOL	0	154.26	0	-0.43	3, DTT	OC(CS)C(O)CS	Activity	'='	73.0	%				UO_0000187					False	CHEMBL929744	Inhibition of carbonic anhydrase 2 assessed as residual activity at 10 mM	B	BAO_0000357	single protein format	None	None	None	None	None	CHEMBL205	Carbonic anhydrase II	Homo sapiens	SINGLE PROTEIN	CHEMBL1141531	1	Scientific Literature	Bioorg. Med. Chem. Lett.	2008	None
CHEMBL254951	2-MERCAPTOETHANOL	0	78.14	0	-0.09	4, MET	OCCS	Activity	'='	84.0	%				UO_0000187					False	CHEMBL929729	Inhibition of carbonic anhydrase 2 assessed as residual activity at 0.001 mM	B	BAO_0000357	single protein format	None	None	None	None	None	CHEMBL205	Carbonic anhydrase II	Homo sapiens	SINGLE PROTEIN	CHEMBL1141531	1	Scientific Literature	Bioorg. Med. Chem. Lett.	2008	None
CHEMBL402812		0	122.12	0	-2.31	6, THT	OCC(O)C(O)CO	Activity	'='	94.0	%				UO_0000187					False	CHEMBL929729	Inhibition of carbonic anhydrase 2 assessed as residual activity at 0.001 mM	B	BAO_0000357	single protein format	None	None	None	None	None	CHEMBL205	Carbonic anhydrase II	Homo sapiens	SINGLE PROTEIN	CHEMBL1141531	1	Scientific Literature	Bioorg. Med. Chem. Lett.	2008	None
CHEMBL220492	TOPIRAMATE	4	339.37	0	-0.40	TPM	CC1(C)O[C@@H]2CO[C@@]3(COS(N)(=O)=O)OC(C)(C)O[C@H]3[C@@H]2O1	Ki	'='	10.0	nM	8.00			UO_0000065	23.57	0.50	8.40	6.92	True	CHEMBL976459	Inhibition of human cloned CA2 by CO2 hydration assay	B	BAO_0000357	single protein format	Homo sapiens	None	None	None	None	CHEMBL205	Carbonic anhydrase II	Homo sapiens	SINGLE PROTEIN	CHEMBL1155919	1	Scientific Literature	Bioorg. Med. Chem. Lett.	2008	None
CHEMBL20	ACETAZOLAMIDE	4	222.25	0	-0.86	1	CC(=O)Nc1nnc(S(N)(=O)=O)s1	IC50	'='	351.0	nM	6.46			UO_0000065	29.04	0.68	7.31	5.61	False	CHEMBL928710	Inhibition of human carbonic anhydrase 2 in presence of 0.25 mM dithiothreitol	B	BAO_0000357	single protein format	Homo sapiens	None	None	None	None	CHEMBL205	Carbonic anhydrase II	Homo sapiens	SINGLE PROTEIN	CHEMBL1141531	1	Scientific Literature	Bioorg. Med. Chem. Lett.	2008	None
CHEMBL20	ACETAZOLAMIDE	4	222.25	0	-0.86	1	CC(=O)Nc1nnc(S(N)(=O)=O)s1	IC50	'='	16.2	nM	7.79			UO_0000065	35.05	0.82	8.65	6.77	False	CHEMBL928737	Inhibition of human carbonic anhydrase 2 in presence of 0.01 mM tris-(carboxyethyl)-phosphine	B	BAO_0000357	single protein format	Homo sapiens	None	None	None	None	CHEMBL205	Carbonic anhydrase II	Homo sapiens	SINGLE PROTEIN	CHEMBL1141531	1	Scientific Literature	Bioorg. Med. Chem. Lett.	2008	None
CHEMBL2333958		0	401.89	0	4.81	11	Cc1cc(C)[n+](CCc2ccccc2-c2ccccc2)c(C)c1.[O-][Cl+3]([O-])([O-])[O-]	Ki	'='	4700.0	nM	5.33			UO_0000065	17.62	0.32	0.52	137.32	False	CHEMBL2340803	Inhibition of human carbonic anhydrase 2 preincubated for 15 mins by CO2 hydration stopped-flow assay	B	BAO_0000357	single protein format	Homo sapiens	None	None	None	None	CHEMBL205	Carbonic anhydrase II	Homo sapiens	SINGLE PROTEIN	CHEMBL2331404	1	Scientific Literature	Bioorg. Med. Chem.	2013	None
CHEMBL146816	METHYL P-HYDROXYCINNAMATE	0	178.19	0	1.58	7b	COC(=O)/C=C/c1ccc(O)cc1	Ki	'='	800.0	nM	6.10			UO_0000065	34.22	0.64	4.52	13.10	False	CHEMBL2340803	Inhibition of human carbonic anhydrase 2 preincubated for 15 mins by CO2 hydration stopped-flow assay	B	BAO_0000357	single protein format	Homo sapiens	None	None	None	None	CHEMBL205	Carbonic anhydrase II	Homo sapiens	SINGLE PROTEIN	CHEMBL2331404	1	Scientific Literature	Bioorg. Med. Chem.	2013	None
CHEMBL2333588		0	196.20	0	1.66	4d	CC(C)OC(=O)c1c(O)cccc1O	Ki	'='	530.0	nM	6.28			UO_0000065	31.99	0.61	4.62	9.40	False	CHEMBL2340803	Inhibition of human carbonic anhydrase 2 preincubated for 15 mins by CO2 hydration stopped-flow assay	B	BAO_0000357	single protein format	Homo sapiens	None	None	None	None	CHEMBL205	Carbonic anhydrase II	Homo sapiens	SINGLE PROTEIN	CHEMBL2331404	1	Scientific Literature	Bioorg. Med. Chem.	2013	None
CHEMBL2333585		0	196.20	0	1.66	3d	CC(C)OC(=O)c1cc(O)ccc1O	Ki	'='	580.0	nM	6.24			UO_0000065	31.79	0.61	4.58	9.34	False	CHEMBL2340803	Inhibition of human carbonic anhydrase 2 preincubated for 15 mins by CO2 hydration stopped-flow assay	B	BAO_0000357	single protein format	Homo sapiens	None	None	None	None	CHEMBL205	Carbonic anhydrase II	Homo sapiens	SINGLE PROTEIN	CHEMBL2331404	1	Scientific Literature	Bioorg. Med. Chem.	2013	None
CHEMBL233406	SODIUM SULFATE	4	142.04	None	None	Table 1, R26C1	O=S(=O)([O-])[O-].[Na+].[Na+]	Ki	'>'	200000000.0	nM		Outside typical range		UO_0000065					True	CHEMBL2340377	Inhibition of human carbonic anhydrase 2 preincubated for 15 mins by stopped flow CO2 hydration assay	B	BAO_0000357	single protein format	Homo sapiens	None	None	None	None	CHEMBL205	Carbonic anhydrase II	Homo sapiens	SINGLE PROTEIN	CHEMBL2331393	1	Scientific Literature	Bioorg. Med. Chem. Lett.	2013	None
CHEMBL471245	SODIUM CARBONOTRITHIOATE	0	154.19	0	1.13	Table 1, R24C1	S=C([S-])[S-].[Na+].[Na+]	Ki	'='	8800.0	nM	5.06			UO_0000065	45.86	1.73	3.93	None	True	CHEMBL2340377	Inhibition of human carbonic anhydrase 2 preincubated for 15 mins by stopped flow CO2 hydration assay	B	BAO_0000357	single protein format	Homo sapiens	None	None	None	None	CHEMBL205	Carbonic anhydrase II	Homo sapiens	SINGLE PROTEIN	CHEMBL2331393	1	Scientific Literature	Bioorg. Med. Chem. Lett.	2013	None
CHEMBL1644694	SODIUM BROMIDE	4	102.89	None	None	Table 1, R3C1	[Br-].[Na+]	Ki	'='	63000000.0	nM		Outside typical range		UO_0000065					True	CHEMBL2340377	Inhibition of human carbonic anhydrase 2 preincubated for 15 mins by stopped flow CO2 hydration assay	B	BAO_0000357	single protein format	Homo sapiens	None	None	None	None	CHEMBL205	Carbonic anhydrase II	Homo sapiens	SINGLE PROTEIN	CHEMBL2331393	1	Scientific Literature	Bioorg. Med. Chem. Lett.	2013	None
CHEMBL85925		0	329.40	0	2.72	24	CC(C)COC(=O)Oc1ccc2cc(S(N)(=O)=O)sc2c1	IC50	'='	5.6	nM	8.25			UO_0000065	25.05	0.54	5.53	8.62	False	CHEMBL656570	50% inhibition of human carbonic anhydrase II assayed by CO2 hydration catalyzed by human erythrocytes	B	BAO_0000019	assay format	None	None	None	None	None	CHEMBL205	Carbonic anhydrase II	Homo sapiens	SINGLE PROTEIN	CHEMBL1124376	1	Scientific Literature	J. Med. Chem.	1989	None
CHEMBL76956		0	348.28	0	2.14	A2	NS(=O)(=O)c1cccc(NC(=O)c2c(F)c(F)cc(F)c2F)c1	Ki	'='	21.0	nM	7.68			UO_0000065	22.04	0.46	5.54	8.60	True	CHEMBL657154	Inhibitory activity against human carbonic anhydrase II	B	BAO_0000357	single protein format	None	None	None	None	None	CHEMBL205	Carbonic anhydrase II	Homo sapiens	SINGLE PROTEIN	CHEMBL1137954	1	Scientific Literature	Bioorg. Med. Chem. Lett.	2004	None
CHEMBL47903	DL-DITHIOTHREITOL	0	154.26	0	-0.43	3, DTT	OC(CS)C(O)CS	Activity	'='	77.0	%				UO_0000187					False	CHEMBL929738	Inhibition of carbonic anhydrase 2 assessed as residual activity at 1.0 mM	B	BAO_0000357	single protein format	None	None	None	None	None	CHEMBL205	Carbonic anhydrase II	Homo sapiens	SINGLE PROTEIN	CHEMBL1141531	1	Scientific Literature	Bioorg. Med. Chem. Lett.	2008	None
CHEMBL254951	2-MERCAPTOETHANOL	0	78.14	0	-0.09	4, MET	OCCS	Activity	'='	55.0	%				UO_0000187					False	CHEMBL929738	Inhibition of carbonic anhydrase 2 assessed as residual activity at 1.0 mM	B	BAO_0000357	single protein format	None	None	None	None	None	CHEMBL205	Carbonic anhydrase II	Homo sapiens	SINGLE PROTEIN	CHEMBL1141531	1	Scientific Literature	Bioorg. Med. Chem. Lett.	2008	None
CHEMBL20	ACETAZOLAMIDE	4	222.25	0	-0.86	1	CC(=O)Nc1nnc(S(N)(=O)=O)s1	IC50	'='	362.0	nM	6.44			UO_0000065	28.98	0.68	7.30	5.60	False	CHEMBL928713	Inhibition of human carbonic anhydrase 2 in presence of 1.00 mM dithiothreitol	B	BAO_0000357	single protein format	Homo sapiens	None	None	None	None	CHEMBL205	Carbonic anhydrase II	Homo sapiens	SINGLE PROTEIN	CHEMBL1141531	1	Scientific Literature	Bioorg. Med. Chem. Lett.	2008	None
CHEMBL20	ACETAZOLAMIDE	4	222.25	0	-0.86	1	CC(=O)Nc1nnc(S(N)(=O)=O)s1	IC50	'='	98.3	nM	7.01			UO_0000065	31.53	0.74	7.87	6.09	False	CHEMBL928734	Inhibition of human carbonic anhydrase 2 in presence of 10 mM beta-mercaptoethanol	B	BAO_0000357	single protein format	Homo sapiens	None	None	None	None	CHEMBL205	Carbonic anhydrase II	Homo sapiens	SINGLE PROTEIN	CHEMBL1141531	1	Scientific Literature	Bioorg. Med. Chem. Lett.	2008	None
CHEMBL20	ACETAZOLAMIDE	4	222.25	0	-0.86	1	CC(=O)Nc1nnc(S(N)(=O)=O)s1	IC50	'='	34.3	nM	7.46			UO_0000065	33.59	0.78	8.32	6.49	False	CHEMBL928740	Inhibition of human carbonic anhydrase 2 in presence of 0.05 mM tris-(carboxyethyl)-phosphine	B	BAO_0000357	single protein format	Homo sapiens	None	None	None	None	CHEMBL205	Carbonic anhydrase II	Homo sapiens	SINGLE PROTEIN	CHEMBL1141531	1	Scientific Literature	Bioorg. Med. Chem. Lett.	2008	None
CHEMBL2333401		0	293.41	0	2.67	6c	NS(=O)(=O)c1ccc(SCCc2ccccc2)cc1	Kd	'='	25.0	nM	7.60			UO_0000065	25.91	0.55	4.93	12.64	False	CHEMBL2340478	Binding affinity to human recombinant CA2 at 37 degC and pH 7.0 by thermal shift assay	B	BAO_0000357	single protein format	Homo sapiens	None	None	None	None	CHEMBL205	Carbonic anhydrase II	Homo sapiens	SINGLE PROTEIN	CHEMBL2331308	1	Scientific Literature	Bioorg. Med. Chem.	2013	None
CHEMBL316875		0	567.06	0	3.68	D4	CC(C)c1cc(-c2ccccc2)cc(C(C)C)[n+]1CC(=O)NNc1ccc(S(N)(=O)=O)cc1.[O-][Cl+3]([O-])([O-])[O-]	Ki	'='	300.0	nM	6.52			UO_0000065	13.95	0.27	2.84	6.20	False	CHEMBL657146	Inhibitory activity against human carbonic anhydrase II (CA2)	B	BAO_0000357	single protein format	None	None	None	None	None	CHEMBL205	Carbonic anhydrase II	Homo sapiens	SINGLE PROTEIN	CHEMBL1133669	1	Scientific Literature	J. Med. Chem.	2000	None
CHEMBL206261		0	368.48	0	2.43	32	CC(C)(C)c1ccc(S(=O)(=O)Nc2cccc(S(N)(=O)=O)c2)cc1	Kinact	'='	203.0	nM				UO_0000065					False	CHEMBL895192	Inhibition of human carbonic anhydrase 2 by stopped-flow CO2 hydrase assay	B	BAO_0000357	single protein format	Homo sapiens	None	None	None	None	CHEMBL205	Carbonic anhydrase II	Homo sapiens	SINGLE PROTEIN	CHEMBL1148873	1	Scientific Literature	Bioorg. Med. Chem. Lett.	2007	None
CHEMBL218490	DORZOLAMIDE	4	324.45	0	0.61	DZA	CCN[C@H]1C[C@H](C)S(=O)(=O)c2sc(S(N)(=O)=O)cc21	Kinact	'='	9.0	nM				UO_0000065					True	CHEMBL895192	Inhibition of human carbonic anhydrase 2 by stopped-flow CO2 hydrase assay	B	BAO_0000357	single protein format	Homo sapiens	None	None	None	None	CHEMBL205	Carbonic anhydrase II	Homo sapiens	SINGLE PROTEIN	CHEMBL1148873	1	Scientific Literature	Bioorg. Med. Chem. Lett.	2007	None
CHEMBL330413		0	581.84	0	1.14	A11	Cc1cc(C)[n+](CC(=O)Nc2c(S(N)(=O)=O)cc(S(N)(=O)=O)c(Cl)c2Cl)c(C)c1.[O-][Cl+3]([O-])([O-])[O-]	Ki	'='	18.0	nM	7.75			UO_0000065	16.05	0.36	6.60	5.05	False	CHEMBL657146	Inhibitory activity against human carbonic anhydrase II (CA2)	B	BAO_0000357	single protein format	None	None	None	None	None	CHEMBL205	Carbonic anhydrase II	Homo sapiens	SINGLE PROTEIN	CHEMBL1133669	1	Scientific Literature	J. Med. Chem.	2000	None
CHEMBL122708	EMATE	0	349.45	0	2.69	20	C[C@]12CC[C@@H]3c4ccc(OS(N)(=O)=O)cc4CC[C@H]3[C@@H]1CCC2=O	Ki	'='	10.0	nM	8.00			UO_0000065	22.89	0.46	5.31	9.25	True	CHEMBL657193	Inhibition of human carbonic anhydrase II	B	BAO_0000357	single protein format	None	None	None	None	None	CHEMBL205	Carbonic anhydrase II	Homo sapiens	SINGLE PROTEIN	CHEMBL1144996	1	Scientific Literature	J. Med. Chem.	2003	None
CHEMBL18	ETHOXZOLAMIDE	4	258.32	0	1.34	Ethoxzolamide	CCOc1ccc2nc(S(N)(=O)=O)sc2c1	Ki	'='	8.0	nM	8.10			UO_0000065	31.34	0.69	6.76	9.84	True	CHEMBL657193	Inhibition of human carbonic anhydrase II	B	BAO_0000357	single protein format	None	None	None	None	None	CHEMBL205	Carbonic anhydrase II	Homo sapiens	SINGLE PROTEIN	CHEMBL1144996	1	Scientific Literature	J. Med. Chem.	2003	None
CHEMBL1094856		0	173.17	0	0.35	11	O=[N+]([O-])O[C@H]1CC2CCC1[C@@H]2O	IC50	'='	73100.0	nM	4.14			UO_0000065	23.88	0.47	3.79	5.70	False	CHEMBL1114717	Inhibition of human carbonic anhydrase 2 esterase activity by spectrophotometry	B	BAO_0000357	single protein format	Homo sapiens	None	None	None	None	CHEMBL205	Carbonic anhydrase II	Homo sapiens	SINGLE PROTEIN	CHEMBL1157807	1	Scientific Literature	Bioorg. Med. Chem.	2010	None
CHEMBL2370954		0	443.51	0	-1.19	A46	NS(=O)(=O)c1ccc(NC(=S)N2CCC[C@H]2C(=O)NCC(=O)NCC(=O)O)cc1	Ki	'='	3.0	nM	8.52			UO_0000065	19.22	0.40	9.71	4.99	False	CHEMBL657152	Inhibitory activity against human recombinant carbonic anhydrase II	B	BAO_0000357	single protein format	None	None	None	None	None	CHEMBL205	Carbonic anhydrase II	Homo sapiens	SINGLE PROTEIN	CHEMBL1133556	1	Scientific Literature	J. Med. Chem.	2000	None
CHEMBL305376		0	335.34	0	1.17	3	NS(=O)(=O)c1ccc(C(=O)NCc2ccc([N+](=O)[O-])cc2)cc1	Kd	'='	2.0	nM	8.70			UO_0000065	25.94	0.52	7.53	6.57	False	CHEMBL658049	Dissociation constant against human Carbonic anhydrase II (HCA II)	B	BAO_0000357	single protein format	None	None	None	None	None	CHEMBL205	Carbonic anhydrase II	Homo sapiens	SINGLE PROTEIN	CHEMBL1127565	1	Scientific Literature	J. Med. Chem.	1994	None
CHEMBL23579		0	264.33	0	0.17	33	CC(C)(C)C(=O)Nc1nnc(S(N)(=O)=O)s1	Ki	'='	10.0	nM	8.00			UO_0000065	30.27	0.68	7.83	6.95	False	CHEMBL658039	Inhibition of human cytosolic isozyme Carbonic anhydrase II at 20 degree C	B	BAO_0000357	single protein format	None	None	None	None	None	CHEMBL205	Carbonic anhydrase II	Homo sapiens	SINGLE PROTEIN	CHEMBL1149322	1	Scientific Literature	J. Med. Chem.	2004	None
CHEMBL20	ACETAZOLAMIDE	4	222.25	0	-0.86	1	CC(=O)Nc1nnc(S(N)(=O)=O)s1	Ki	'='	12.0	nM	7.92			UO_0000065	35.64	0.83	8.78	6.89	True	CHEMBL899814	Inhibition of human cloned carbonic anhydrase2 by CO2 hydration method	B	BAO_0000357	single protein format	Homo sapiens	None	None	None	None	CHEMBL205	Carbonic anhydrase II	Homo sapiens	SINGLE PROTEIN	CHEMBL1137475	1	Scientific Literature	Bioorg. Med. Chem.	2007	None
CHEMBL236145		0	399.26	0	2.44	5b	O=C(N/N=C1\C(=O)Nc2ccc(Br)cc21)Nc1n[nH]c(=S)s1	Ki	'='	7970.0	nM	5.10			UO_0000065	12.77	0.32	2.66	4.58	False	CHEMBL899814	Inhibition of human cloned carbonic anhydrase2 by CO2 hydration method	B	BAO_0000357	single protein format	Homo sapiens	None	None	None	None	CHEMBL205	Carbonic anhydrase II	Homo sapiens	SINGLE PROTEIN	CHEMBL1137475	1	Scientific Literature	Bioorg. Med. Chem.	2007	None
CHEMBL13966		0	351.45	0	1.15	A7	NS(=O)(=O)c1ccc(NSC(=S)N2CCOCC2)c(F)c1	Ki	'='	33.0	nM	7.48			UO_0000065	21.29	0.49	6.33	8.84	False	CHEMBL658942	Inhibition of human carbonic anhydrase II (hCA II)	B	BAO_0000357	single protein format	None	None	None	None	None	CHEMBL205	Carbonic anhydrase II	Homo sapiens	SINGLE PROTEIN	CHEMBL1132884	1	Scientific Literature	Bioorg. Med. Chem. Lett.	2000	None
CHEMBL314569		0	283.35	0	-0.39	1	NS(=O)(=O)c1cc2c(s1)S(=O)(=O)CCC2O	Inhibition	'='	83.0	%				UO_0000187					False	CHEMBL658207	Inhibition of carbonic anhydrase after topical administration of compound (50 uL) at 0.5% in iris-ciliary body from albino rabbit	B	BAO_0000357	single protein format	Oryctolagus cuniculus	None	None	None	None	CHEMBL205	Carbonic anhydrase II	Homo sapiens	SINGLE PROTEIN	CHEMBL1124372	1	Scientific Literature	J. Med. Chem.	1989	None
CHEMBL3138384		0	577.78	1	3.75	1S	C[C@H](CCC(=O)OCc1ccc(S(N)(=O)=O)cc1)[C@H]1CC[C@H]2[C@H]3[C@H](C[C@H](O)[C@@]21C)[C@@]1(C)CC[C@@H](O)C[C@H]1C[C@H]3O	Ki	'='	97.0	nM	7.01			UO_0000065	12.14	0.24	3.26	4.77	False	CHEMBL658043	Inhibitory activity against human recombinant carbonic anhydrase II (CA2)	B	BAO_0000357	single protein format	None	None	None	None	None	CHEMBL205	Carbonic anhydrase II	Homo sapiens	SINGLE PROTEIN	CHEMBL1135136	1	Scientific Literature	Bioorg. Med. Chem. Lett.	2002	None
CHEMBL543604		0	360.91	0	0.61	6	CCCNC1CCS(=O)(=O)c2sc(S(N)(=O)=O)cc21.Cl	IC50	'='	1.5	nM	8.82			UO_0000065	27.20	0.63	8.21	8.30	False	CHEMBL656567	50% inhibitory concentration against human carbonic anhydrase II (HCA II) after pre-incubation for 4 min at 37 degree C	B	BAO_0000357	single protein format	None	None	None	None	None	CHEMBL205	Carbonic anhydrase II	Homo sapiens	SINGLE PROTEIN	CHEMBL1124372	1	Scientific Literature	J. Med. Chem.	1989	None
CHEMBL446175		0	543.04	1	5.29	6j	CCCCc1cc(-c2ccccc2)cc(-c2ccccc2)[n+]1-c1ccc(S(N)(=O)=O)cc1.[O-][Cl+3]([O-])([O-])[O-]	Ki	'='	620.0	nM	6.21			UO_0000065	13.99	0.26	0.92	9.69	False	CHEMBL657846	Inhibitory activity against human carbonic anhydrase II	B	BAO_0000357	single protein format	None	None	None	None	None	CHEMBL205	Carbonic anhydrase II	Homo sapiens	SINGLE PROTEIN	CHEMBL1148465	1	Scientific Literature	Bioorg. Med. Chem. Lett.	2004	None
CHEMBL235501		0	372.27	0	3.51	4s	C/C(=N\NC(=O)Nc1n[nH]c(=S)s1)c1ccc(Br)cc1	Ki	'='	11250.0	nM	4.95			UO_0000065	13.29	0.34	1.44	6.02	False	CHEMBL899814	Inhibition of human cloned carbonic anhydrase2 by CO2 hydration method	B	BAO_0000357	single protein format	Homo sapiens	None	None	None	None	CHEMBL205	Carbonic anhydrase II	Homo sapiens	SINGLE PROTEIN	CHEMBL1137475	1	Scientific Literature	Bioorg. Med. Chem.	2007	None
CHEMBL265674		0	180.21	0	-1.23	2	Nc1nnc(S(N)(=O)=O)s1	Kinact	'='	60.0	nM				UO_0000065					False	CHEMBL931795	Inhibition of human recombinant full length carbonic hydrase 2 by stopped-flow CO2 hydration assay	B	BAO_0000357	single protein format	Homo sapiens	None	None	None	None	CHEMBL205	Carbonic anhydrase II	Homo sapiens	SINGLE PROTEIN	CHEMBL1143129	1	Scientific Literature	Bioorg. Med. Chem. Lett.	2008	None
CHEMBL144766		0	351.41	0	2.06	A11	NS(=O)(=O)c1ccc(N/C(S)=N\c2ccccc2C(=O)O)cc1	Ki	'='	13.0	nM	7.89			UO_0000065	22.44	0.47	5.83	6.47	False	CHEMBL657152	Inhibitory activity against human recombinant carbonic anhydrase II	B	BAO_0000357	single protein format	None	None	None	None	None	CHEMBL205	Carbonic anhydrase II	Homo sapiens	SINGLE PROTEIN	CHEMBL1133556	1	Scientific Literature	J. Med. Chem.	2000	None
CHEMBL141130		0	631.50	1	1.59	B17	Cn1nc(S(N)(=O)=O)s/c1=N/S(=O)(=O)c1ccc(NS(=O)(=O)C(F)(F)C(F)(F)C(F)(F)C(F)(F)F)cc1	Ki	'='	4.0	nM	8.40			UO_0000065	13.30	0.31	6.81	4.92	False	CHEMBL657194	Inhibition of human recombinant carbonic anhydrase II (CA2)	B	BAO_0000357	single protein format	None	None	None	None	None	CHEMBL205	Carbonic anhydrase II	Homo sapiens	SINGLE PROTEIN	CHEMBL1133531	1	Scientific Literature	J. Med. Chem.	2000	None
CHEMBL354197		0	514.99	0	4.20	8p	NS(=O)(=O)c1ccc(CC[n+]2c(-c3ccccc3)cccc2-c2ccccc2)cc1.[O-][Cl+3]([O-])([O-])[O-]	Ki	'='	420.0	nM	6.38			UO_0000065	15.35	0.29	2.18	9.96	False	CHEMBL657846	Inhibitory activity against human carbonic anhydrase II	B	BAO_0000357	single protein format	None	None	None	None	None	CHEMBL205	Carbonic anhydrase II	Homo sapiens	SINGLE PROTEIN	CHEMBL1148465	1	Scientific Literature	Bioorg. Med. Chem. Lett.	2004	None
CHEMBL544827		0	388.94	0	2.37	16b	CC(C)CNCc1ccc(C(=O)c2csc(S(N)(=O)=O)c2)cc1.Cl	IC50	'='	4.8	nM	8.32			UO_0000065	23.60	0.49	5.95	9.32	False	CHEMBL656569	Inhibition of human carbonic anhydrase II	B	BAO_0000357	single protein format	None	None	None	None	None	CHEMBL205	Carbonic anhydrase II	Homo sapiens	SINGLE PROTEIN	CHEMBL1125318	1	Scientific Literature	J. Med. Chem.	1992	None
CHEMBL538245		0	340.92	0	2.36	35	CC(C)CNCc1cc2cc(S(N)(=O)=O)sc2s1.Cl	Inhibition	'='	97.0	%				UO_0000187					False	CHEMBL769953	The ability of each test compound to inhibit albino rabbit iris and ciliary body carbonic anhydrase post topical instillation was assessed ex vivo	F	BAO_0000221	tissue-based format	Oryctolagus cuniculus	CHEMBL3987681	Ciliary body	None	None	CHEMBL205	Carbonic anhydrase II	Homo sapiens	SINGLE PROTEIN	CHEMBL1125927	1	Scientific Literature	J. Med. Chem.	1991	None
CHEMBL3138500		0	564.76	1	4.82	5G	C[C@H](CCC(=O)Nc1ccc(S(N)(=O)=O)cc1F)[C@H]1CC[C@H]2[C@@H]3[C@@H](O)C[C@@H]4C[C@H](O)CC[C@]4(C)[C@H]3CC[C@@]21C	Ki	'='	11.0	nM	7.96			UO_0000065	14.09	0.28	3.14	6.14	False	CHEMBL658043	Inhibitory activity against human recombinant carbonic anhydrase II (CA2)	B	BAO_0000357	single protein format	None	None	None	None	None	CHEMBL205	Carbonic anhydrase II	Homo sapiens	SINGLE PROTEIN	CHEMBL1135136	1	Scientific Literature	Bioorg. Med. Chem. Lett.	2002	None
CHEMBL6724		0	251.10	0	0.68	9	Nc1ccc(S(N)(=O)=O)cc1Br	Ki	'='	40.0	nM	7.40			UO_0000065	29.46	0.84	6.72	8.58	True	CHEMBL658942	Inhibition of human carbonic anhydrase II (hCA II)	B	BAO_0000357	single protein format	None	None	None	None	None	CHEMBL205	Carbonic anhydrase II	Homo sapiens	SINGLE PROTEIN	CHEMBL1132884	1	Scientific Literature	Bioorg. Med. Chem. Lett.	2000	None
CHEMBL331727		0	379.40	0	-1.12	D20	NCC(=O)NCC(=O)Nc1nccc(Nc2ccc(S(N)(=O)=O)cc2)n1	Ki	'='	21.0	nM	7.68			UO_0000065	20.24	0.40	8.80	4.21	False	CHEMBL657153	Inhibitory activity against human recombinant carbonic anhydrase II (CA2)	B	BAO_0000357	single protein format	None	None	None	None	None	CHEMBL205	Carbonic anhydrase II	Homo sapiens	SINGLE PROTEIN	CHEMBL1132382	1	Scientific Literature	J. Med. Chem.	1999	None
CHEMBL392926		0	512.63	1	3.28	3	NS(=O)(=O)N[C@H]1C[C@@H](OCc2ccccc2)C(OCc2ccccc2)[C@@H](COCc2ccccc2)O1	Kinact	'='	20.0	nM				UO_0000065					False	CHEMBL897976	Inhibition of human recombinant carbonic anhydrase 2 by CO2 hydration stopped-flow assay	B	BAO_0000357	single protein format	Homo sapiens	None	None	None	None	CHEMBL205	Carbonic anhydrase II	Homo sapiens	SINGLE PROTEIN	CHEMBL1149682	1	Scientific Literature	Bioorg. Med. Chem. Lett.	2007	None
CHEMBL544731		0	428.03	0	1.39	73	Cl.NS(=O)(=O)c1cc2cc(C(=O)NCCN3CCSCC3)sc2s1	IC50	'='	2.9	nM	8.54			UO_0000065	21.80	0.51	7.15	9.23	False	CHEMBL656579	In vitro inhibitory activity against human carbonic anhydrase II	B	BAO_0000357	single protein format	None	None	None	None	None	CHEMBL205	Carbonic anhydrase II	Homo sapiens	SINGLE PROTEIN	CHEMBL1125927	1	Scientific Literature	J. Med. Chem.	1991	None
CHEMBL88120		0	321.29	0	0.67	9A	NS(=O)(=O)c1ccc(N2C(=O)c3cccnc3C2=O)c(F)c1	Ki	'='	10.0	nM	8.00			UO_0000065	24.90	0.50	7.33	7.24	False	CHEMBL657149	Inhibitory activity against human recombinant carbonic anhydrase II	B	BAO_0000357	single protein format	None	None	None	None	None	CHEMBL205	Carbonic anhydrase II	Homo sapiens	SINGLE PROTEIN	CHEMBL1132301	1	Scientific Literature	J. Med. Chem.	1999	None
CHEMBL52944		0	350.51	0	1.17	53	NS(=O)(=O)c1cc2cc(CN3CC[S+]([O-])CC3)sc2s1	Ki	'='	3.4	nM	8.47			UO_0000065	24.16	0.58	7.30	10.52	False	CHEMBL658941	In vitro binding affinity against human carbonic anhydrase II	B	BAO_0000357	single protein format	None	None	None	None	None	CHEMBL205	Carbonic anhydrase II	Homo sapiens	SINGLE PROTEIN	CHEMBL1125927	1	Scientific Literature	J. Med. Chem.	1991	None
CHEMBL42280	L-ADRENALINE	0	183.21	0	0.35	19	CNC[C@@H](O)c1ccc(O)c(O)c1	Ka	'='	96.0	uM				UO_0000064					False	CHEMBL1106967	Activation of human recombinant carbonic anhydrase isoenzyme 2 by stopped flow CO2 hydration method	B	BAO_0000357	single protein format	Homo sapiens	None	None	None	None	CHEMBL205	Carbonic anhydrase II	Homo sapiens	SINGLE PROTEIN	CHEMBL1154924	1	Scientific Literature	Bioorg. Med. Chem. Lett.	2010	None
CHEMBL179047		0	432.87	0	0.32	4e	NS(=O)(=O)c1ccc(C(=O)NNC(=O)NS(=O)(=O)c2ccc(Cl)cc2)cc1	Ki	'='	9.1	nM	8.04			UO_0000065	18.58	0.41	7.72	4.89	False	CHEMBL828777	Inhibitory activity against Carbonic anhydrase II	B	BAO_0000357	single protein format	Homo sapiens	None	None	None	None	CHEMBL205	Carbonic anhydrase II	Homo sapiens	SINGLE PROTEIN	CHEMBL1145204	1	Scientific Literature	J. Med. Chem.	2005	None
CHEMBL13630		0	349.42	0	-1.00	18	Cn1nc(S(N)(=O)=O)s/c1=N/S(=O)(=O)c1ccc(N)cc1	Ki	'='	0.6	nM	9.22			UO_0000065	26.39	0.60	10.22	6.13	False	CHEMBL657146	Inhibitory activity against human carbonic anhydrase II (CA2)	B	BAO_0000357	single protein format	None	None	None	None	None	CHEMBL205	Carbonic anhydrase II	Homo sapiens	SINGLE PROTEIN	CHEMBL1133669	1	Scientific Literature	J. Med. Chem.	2000	None
CHEMBL235183		0	368.36	0	-1.68	7	CC(=O)OC[C@H]1O[C@@H](NS(N)(=O)=O)C[C@@H](OC(C)=O)C1OC(C)=O	Kinact	'='	12.0	nM				UO_0000065					False	CHEMBL897976	Inhibition of human recombinant carbonic anhydrase 2 by CO2 hydration stopped-flow assay	B	BAO_0000357	single protein format	Homo sapiens	None	None	None	None	CHEMBL205	Carbonic anhydrase II	Homo sapiens	SINGLE PROTEIN	CHEMBL1149682	1	Scientific Literature	Bioorg. Med. Chem. Lett.	2007	None
CHEMBL153748		0	314.36	0	0.71	table 1	CCCCC(NC(=O)c1ccc(S(N)(=O)=O)cc1)C(=O)O	Kd	'='	5.0	nM	8.30			UO_0000065	26.41	0.54	7.59	6.56	False	CHEMBL658052	Dissociation constant against human carbonic anhydrase II at 37 degree Centigrade	B	BAO_0000357	single protein format	None	None	None	None	None	CHEMBL205	Carbonic anhydrase II	Homo sapiens	SINGLE PROTEIN	CHEMBL1128987	1	Scientific Literature	Bioorg. Med. Chem. Lett.	1996	None
CHEMBL206657		0	340.43	0	1.74	30	CC(C)(C)c1ccc(C(=O)Nc2nnc(S(N)(=O)=O)s2)cc1	Kinact	'='	18.0	nM				UO_0000065					False	CHEMBL895192	Inhibition of human carbonic anhydrase 2 by stopped-flow CO2 hydrase assay	B	BAO_0000357	single protein format	Homo sapiens	None	None	None	None	CHEMBL205	Carbonic anhydrase II	Homo sapiens	SINGLE PROTEIN	CHEMBL1148873	1	Scientific Literature	Bioorg. Med. Chem. Lett.	2007	None
CHEMBL750	ZONISAMIDE	4	212.23	0	1.85	ZNS	N=S(=O)(O)Cc1noc2ccccc12	Kinact	'='	35.0	nM				UO_0000065					True	CHEMBL895192	Inhibition of human carbonic anhydrase 2 by stopped-flow CO2 hydrase assay	B	BAO_0000357	single protein format	Homo sapiens	None	None	None	None	CHEMBL205	Carbonic anhydrase II	Homo sapiens	SINGLE PROTEIN	CHEMBL1148873	1	Scientific Literature	Bioorg. Med. Chem. Lett.	2007	None
CHEMBL574	P-TOLUENESULFONAMIDE	0	171.22	0	0.64	4	Cc1ccc(S(N)(=O)=O)cc1	Kinact	'='	320.0	nM				UO_0000065					False	CHEMBL895192	Inhibition of human carbonic anhydrase 2 by stopped-flow CO2 hydrase assay	B	BAO_0000357	single protein format	Homo sapiens	None	None	None	None	CHEMBL205	Carbonic anhydrase II	Homo sapiens	SINGLE PROTEIN	CHEMBL1148873	1	Scientific Literature	Bioorg. Med. Chem. Lett.	2007	None
CHEMBL18	ETHOXZOLAMIDE	4	258.32	0	1.34	Ethoxzolamide	CCOc1ccc2nc(S(N)(=O)=O)sc2c1	Ki	'='	8.0	nM	8.10			UO_0000065	31.34	0.69	6.76	9.84	True	CHEMBL841779	Inhibitory activity against human carbonic anhydrase II	B	BAO_0000357	single protein format	Homo sapiens	None	None	None	None	CHEMBL205	Carbonic anhydrase II	Homo sapiens	SINGLE PROTEIN	CHEMBL1142789	1	Scientific Literature	Bioorg. Med. Chem. Lett.	2005	None
CHEMBL235913		0	323.40	0	2.75	4q	COc1ccc(/C(C)=N/NC(=O)Nc2n[nH]c(=S)s2)cc1	Ki	'='	346000.0	nM		Outside typical range		UO_0000065					False	CHEMBL899814	Inhibition of human cloned carbonic anhydrase2 by CO2 hydration method	B	BAO_0000357	single protein format	Homo sapiens	None	None	None	None	CHEMBL205	Carbonic anhydrase II	Homo sapiens	SINGLE PROTEIN	CHEMBL1137475	1	Scientific Literature	Bioorg. Med. Chem.	2007	None
CHEMBL394748		0	313.80	0	3.01	4f	O=C(N/N=C/c1ccccc1Cl)Nc1n[nH]c(=S)s1	Ki	'='	412000.0	nM		Outside typical range		UO_0000065					False	CHEMBL899814	Inhibition of human cloned carbonic anhydrase2 by CO2 hydration method	B	BAO_0000357	single protein format	Homo sapiens	None	None	None	None	CHEMBL205	Carbonic anhydrase II	Homo sapiens	SINGLE PROTEIN	CHEMBL1137475	1	Scientific Literature	Bioorg. Med. Chem.	2007	None
CHEMBL20	ACETAZOLAMIDE	4	222.25	0	-0.86	Acetazolamide (AAZ)	CC(=O)Nc1nnc(S(N)(=O)=O)s1	Ki	'='	7.0	nM	8.15			UO_0000065	36.69	0.86	9.01	7.09	False	CHEMBL657156	Inhibitory activity against human carbonic anhydrase II	B	BAO_0000357	single protein format	None	None	None	None	None	CHEMBL205	Carbonic anhydrase II	Homo sapiens	SINGLE PROTEIN	CHEMBL1136178	1	Scientific Literature	Bioorg. Med. Chem. Lett.	2003	None
CHEMBL3137761		0	570.78	1	2.50	1M	C[C@H](CCC(=O)Nc1nnc(S(N)(=O)=O)s1)[C@H]1CC[C@H]2[C@H]3[C@H](C[C@H](O)[C@@]21C)[C@@]1(C)CC[C@@H](O)C[C@H]1C[C@H]3O	Ki	'='	50.0	nM	7.30			UO_0000065	12.79	0.26	4.80	4.15	False	CHEMBL658043	Inhibitory activity against human recombinant carbonic anhydrase II (CA2)	B	BAO_0000357	single protein format	None	None	None	None	None	CHEMBL205	Carbonic anhydrase II	Homo sapiens	SINGLE PROTEIN	CHEMBL1135136	1	Scientific Literature	Bioorg. Med. Chem. Lett.	2002	None
CHEMBL237270		0	393.44	1	-2.58	3d	NS(=O)(=O)c1cccc(NC(=S)N[C@H]2C(O)O[C@H](CO)[C@@H](O)[C@@H]2O)c1	Kinact	'='	8600.0	uM				UO_0000064					False	CHEMBL897927	Inhibition of human recombinant CA2 by CO2 hydration stopped flow assay	B	BAO_0000357	single protein format	Homo sapiens	None	None	None	None	CHEMBL205	Carbonic anhydrase II	Homo sapiens	SINGLE PROTEIN	CHEMBL1149676	1	Scientific Literature	Bioorg. Med. Chem. Lett.	2007	None
CHEMBL235485		0	322.42	0	2.42	4m	CN(C)c1ccccc1/C=N/NC(=O)Nc1n[nH]c(=S)s1	Ki	'='	9250.0	nM	5.03			UO_0000065	15.61	0.33	2.61	5.89	False	CHEMBL899814	Inhibition of human cloned carbonic anhydrase2 by CO2 hydration method	B	BAO_0000357	single protein format	Homo sapiens	None	None	None	None	CHEMBL205	Carbonic anhydrase II	Homo sapiens	SINGLE PROTEIN	CHEMBL1137475	1	Scientific Literature	Bioorg. Med. Chem.	2007	None
CHEMBL53964		0	352.48	0	0.72	68	C[S+]([O-])CCNC(=O)c1cc2cc(S(N)(=O)=O)sc2s1	Inhibition	'='	39.0	%				UO_0000187					False	CHEMBL769953	The ability of each test compound to inhibit albino rabbit iris and ciliary body carbonic anhydrase post topical instillation was assessed ex vivo	F	BAO_0000221	tissue-based format	Oryctolagus cuniculus	CHEMBL3987681	Ciliary body	None	None	CHEMBL205	Carbonic anhydrase II	Homo sapiens	SINGLE PROTEIN	CHEMBL1125927	1	Scientific Literature	J. Med. Chem.	1991	None
CHEMBL435	HYDROCHLOROTHIAZIDE	4	297.75	0	-0.35	JFD00715	NS(=O)(=O)c1cc2c(cc1Cl)NCNS2(=O)=O	IC50	'='	181970085860998.0	nM		Outside typical range		UO_0000065					False	CHEMBL658951	Binding activity against human Carbonic anhydrase II (hCAII)	B	BAO_0000357	single protein format	None	None	None	None	None	CHEMBL205	Carbonic anhydrase II	Homo sapiens	SINGLE PROTEIN	CHEMBL1135542	1	Scientific Literature	J. Med. Chem.	2002	None
CHEMBL208108		0	359.43	0	0.60	50	NCCCC(=O)OCCOc1ccc2nc(S(N)(=O)=O)sc2c1	Ki	'='	250034536.17	nM		Outside typical range		UO_0000065					False	CHEMBL870709	Inhibition of human CA2	B	BAO_0000357	single protein format	Homo sapiens	None	None	None	None	CHEMBL205	Carbonic anhydrase II	Homo sapiens	SINGLE PROTEIN	CHEMBL1146110	1	Scientific Literature	Bioorg. Med. Chem. Lett.	2006	None
CHEMBL205542		0	350.40	0	0.55	47	NCCCC(=O)Nc1nccc(Nc2ccc(S(N)(=O)=O)cc2)n1	Ki	'='	90907559.74	nM		Outside typical range		UO_0000065					False	CHEMBL870709	Inhibition of human CA2	B	BAO_0000357	single protein format	Homo sapiens	None	None	None	None	CHEMBL205	Carbonic anhydrase II	Homo sapiens	SINGLE PROTEIN	CHEMBL1146110	1	Scientific Literature	Bioorg. Med. Chem. Lett.	2006	None
CHEMBL205520		0	279.35	0	-1.70	41	Cn1nc(S(N)(=O)=O)s/c1=N\C(=O)CCCN	Ki	'='	100000000.0	nM		Outside typical range		UO_0000065					False	CHEMBL870709	Inhibition of human CA2	B	BAO_0000357	single protein format	Homo sapiens	None	None	None	None	CHEMBL205	Carbonic anhydrase II	Homo sapiens	SINGLE PROTEIN	CHEMBL1146110	1	Scientific Literature	Bioorg. Med. Chem. Lett.	2006	None
CHEMBL377517		0	383.21	0	0.62	37	NCCCC(=O)Nc1ccc(S(N)(=O)=O)cc1I	Ki	'='	37033946.94	nM		Outside typical range		UO_0000065					True	CHEMBL870709	Inhibition of human CA2	B	BAO_0000357	single protein format	Homo sapiens	None	None	None	None	CHEMBL205	Carbonic anhydrase II	Homo sapiens	SINGLE PROTEIN	CHEMBL1146110	1	Scientific Literature	Bioorg. Med. Chem. Lett.	2006	None
CHEMBL51097		0	350.44	0	0.04	70	NS(=O)(=O)c1cc2cc(C(=O)N(CCO)CCO)sc2s1	Ki	'='	9.0	nM	8.05			UO_0000065	22.96	0.52	8.01	6.65	False	CHEMBL658941	In vitro binding affinity against human carbonic anhydrase II	B	BAO_0000357	single protein format	None	None	None	None	None	CHEMBL205	Carbonic anhydrase II	Homo sapiens	SINGLE PROTEIN	CHEMBL1125927	1	Scientific Literature	J. Med. Chem.	1991	None
CHEMBL218490	DORZOLAMIDE	4	324.45	0	0.61	26	CCN[C@H]1C[C@H](C)S(=O)(=O)c2sc(S(N)(=O)=O)cc21	Ki	'='	111096403.54	nM		Outside typical range		UO_0000065					False	CHEMBL870709	Inhibition of human CA2	B	BAO_0000357	single protein format	Homo sapiens	None	None	None	None	CHEMBL205	Carbonic anhydrase II	Homo sapiens	SINGLE PROTEIN	CHEMBL1146110	1	Scientific Literature	Bioorg. Med. Chem. Lett.	2006	None
CHEMBL333747		0	303.32	0	0.47	25c	NS(=O)(=O)c1cc(S(=O)(=O)c2ccc(O)cc2)co1	IC50	'='	4.2	nM	8.38			UO_0000065	27.62	0.60	7.91	6.56	False	CHEMBL656569	Inhibition of human carbonic anhydrase II	B	BAO_0000357	single protein format	None	None	None	None	None	CHEMBL205	Carbonic anhydrase II	Homo sapiens	SINGLE PROTEIN	CHEMBL1125318	1	Scientific Literature	J. Med. Chem.	1992	None
CHEMBL1160417		0	501.61	1	-1.52	4	CC(C)CC(N)C(=O)[C@@H](N)C(=O)NCCOCCOCCNC(=O)c1ccc(S(N)(=O)=O)cc1	Kd	'='	16.0	nM	7.80			UO_0000065	15.54	0.31	9.32	3.79	False	CHEMBL658050	Compound was tested for the binding affinity towards Carbonic anhydrase II by competitive fluorescence assay with dansylamide	B	BAO_0000357	single protein format	None	None	None	None	None	CHEMBL205	Carbonic anhydrase II	Homo sapiens	SINGLE PROTEIN	CHEMBL1128410	1	Scientific Literature	J. Med. Chem.	1995	None
CHEMBL417986		0	488.64	0	1.81	A18	NS(=O)(=O)c1ccc(NS(=O)(=O)c2ccc(NSC(=S)N3CCOCC3)cc2)cc1	Ki	'='	3.0	nM	8.52			UO_0000065	17.44	0.39	6.71	6.51	False	CHEMBL658942	Inhibition of human carbonic anhydrase II (hCA II)	B	BAO_0000357	single protein format	None	None	None	None	None	CHEMBL205	Carbonic anhydrase II	Homo sapiens	SINGLE PROTEIN	CHEMBL1132884	1	Scientific Literature	Bioorg. Med. Chem. Lett.	2000	None
CHEMBL313026		0	270.38	0	1.61	39	CN(C)Cc1ccc2sc(S(N)(=O)=O)cc2c1	IC50	'='	12.0	nM	7.92			UO_0000065	29.30	0.64	6.31	12.49	False	CHEMBL656570	50% inhibition of human carbonic anhydrase II assayed by CO2 hydration catalyzed by human erythrocytes	B	BAO_0000019	assay format	None	None	None	None	None	CHEMBL205	Carbonic anhydrase II	Homo sapiens	SINGLE PROTEIN	CHEMBL1124376	1	Scientific Literature	J. Med. Chem.	1989	None
CHEMBL13982		0	333.46	0	1.01	A1	NS(=O)(=O)c1ccccc1NSC(=S)N1CCOCC1	Ki	'='	780.0	nM	6.11			UO_0000065	18.32	0.42	5.10	7.21	False	CHEMBL658942	Inhibition of human carbonic anhydrase II (hCA II)	B	BAO_0000357	single protein format	None	None	None	None	None	CHEMBL205	Carbonic anhydrase II	Homo sapiens	SINGLE PROTEIN	CHEMBL1132884	1	Scientific Literature	Bioorg. Med. Chem. Lett.	2000	None
CHEMBL205440		0	272.33	0	0.12	KM51	NCCCC(=O)OCc1ccc(S(N)(=O)=O)cc1	Ki	'='	13708817.66	nM		Outside typical range		UO_0000065					False	CHEMBL1106525	Inhibition of human carbonic anhydrase 2	B	BAO_0000357	single protein format	Homo sapiens	None	None	None	None	CHEMBL205	Carbonic anhydrase II	Homo sapiens	SINGLE PROTEIN	CHEMBL1157824	1	Scientific Literature	Bioorg. Med. Chem. Lett.	2010	None
CHEMBL171512		0	250.19	0	0.89	5, TCP	O=C(O)CCP(CCC(=O)O)CCC(=O)O	Activity	'='	70.0	%				UO_0000187					False	CHEMBL929741	Inhibition of carbonic anhydrase 2 assessed as residual activity at 2.5 mM	B	BAO_0000357	single protein format	None	None	None	None	None	CHEMBL205	Carbonic anhydrase II	Homo sapiens	SINGLE PROTEIN	CHEMBL1141531	1	Scientific Literature	Bioorg. Med. Chem. Lett.	2008	None
CHEMBL402812		0	122.12	0	-2.31	6, THT	OCC(O)C(O)CO	Activity	'='	90.0	%				UO_0000187					False	CHEMBL929732	Inhibition of carbonic anhydrase 2 assessed as residual activity at 0.01 mM	B	BAO_0000357	single protein format	None	None	None	None	None	CHEMBL205	Carbonic anhydrase II	Homo sapiens	SINGLE PROTEIN	CHEMBL1141531	1	Scientific Literature	Bioorg. Med. Chem. Lett.	2008	None
CHEMBL278603		0	395.42	0	0.08	16b	CC(=O)Nc1ccc(S(=O)(=O)Nc2nnc(S(N)(=O)=O)s2)cc1F	Ki	'='	1.2	nM	8.92			UO_0000065	22.56	0.51	8.84	5.53	False	CHEMBL657145	Inhibition constant (Ki) against human cloned carbonic anhydrase II (CAH)	B	BAO_0000357	single protein format	None	None	None	None	None	CHEMBL205	Carbonic anhydrase II	Homo sapiens	SINGLE PROTEIN	CHEMBL1144995	1	Scientific Literature	J. Med. Chem.	2003	None
CHEMBL138847		0	795.48	1	4.37	E17	Cn1nc(S(N)(=O)=O)s/c1=N/S(=O)(=O)c1ccc(NC(=O)C(F)(F)C(F)(F)C(F)(F)C(F)(F)C(F)(F)C(F)(F)C(F)(F)C(F)(F)F)cc1	Ki	'='	2.0	nM	8.70			UO_0000065	10.94	0.25	4.33	5.66	False	CHEMBL657194	Inhibition of human recombinant carbonic anhydrase II (CA2)	B	BAO_0000357	single protein format	None	None	None	None	None	CHEMBL205	Carbonic anhydrase II	Homo sapiens	SINGLE PROTEIN	CHEMBL1133531	1	Scientific Literature	J. Med. Chem.	2000	None
CHEMBL20	ACETAZOLAMIDE	4	222.25	0	-0.86	1	CC(=O)Nc1nnc(S(N)(=O)=O)s1	IC50	'='	68.0	nM	7.17			UO_0000065	32.25	0.75	8.03	6.23	False	CHEMBL929750	Inhibition of human carbonic anhydrase 2 in presence of 0.01 mM dithiothreitol	B	BAO_0000357	single protein format	Homo sapiens	None	None	None	None	CHEMBL205	Carbonic anhydrase II	Homo sapiens	SINGLE PROTEIN	CHEMBL1141531	1	Scientific Literature	Bioorg. Med. Chem. Lett.	2008	None
CHEMBL414	CARZENIDE	0	201.20	0	0.03	23	NS(=O)(=O)c1ccc(C(=O)O)cc1	Ki	'='	133.0	nM	6.88			UO_0000065	34.18	0.72	6.85	7.06	True	CHEMBL863824	Inhibition of human recombinant CA2	B	BAO_0000357	single protein format	Homo sapiens	None	None	None	None	CHEMBL205	Carbonic anhydrase II	Homo sapiens	SINGLE PROTEIN	CHEMBL1146953	1	Scientific Literature	Bioorg. Med. Chem. Lett.	2006	None
CHEMBL7146		0	355.44	0	0.44	17	Nc1ccc(S(=O)(=O)NCCc2ccc(S(N)(=O)=O)cc2)cc1	Ki	'='	50.0	nM	7.30			UO_0000065	20.54	0.43	6.86	5.52	True	CHEMBL863824	Inhibition of human recombinant CA2	B	BAO_0000357	single protein format	Homo sapiens	None	None	None	None	CHEMBL205	Carbonic anhydrase II	Homo sapiens	SINGLE PROTEIN	CHEMBL1146953	1	Scientific Literature	Bioorg. Med. Chem. Lett.	2006	None
CHEMBL7204		0	187.22	0	-0.38	4	NNc1ccc(S(N)(=O)=O)cc1	Ki	'='	300.0	nM	6.52			UO_0000065	34.84	0.74	6.90	6.64	True	CHEMBL863824	Inhibition of human recombinant CA2	B	BAO_0000357	single protein format	Homo sapiens	None	None	None	None	CHEMBL205	Carbonic anhydrase II	Homo sapiens	SINGLE PROTEIN	CHEMBL1146953	1	Scientific Literature	Bioorg. Med. Chem. Lett.	2006	None
CHEMBL138530		0	366.27	0	2.28	F3	NS(=O)(=O)c1ccc(NC(=O)c2c(F)c(F)c(F)c(F)c2F)cc1	Ki	'='	17.0	nM	7.77			UO_0000065	21.21	0.44	5.49	8.70	False	CHEMBL657194	Inhibition of human recombinant carbonic anhydrase II (CA2)	B	BAO_0000357	single protein format	None	None	None	None	None	CHEMBL205	Carbonic anhydrase II	Homo sapiens	SINGLE PROTEIN	CHEMBL1133531	1	Scientific Literature	J. Med. Chem.	2000	None
CHEMBL203498		0	368.48	0	2.43	33	CC(C)(C)c1ccc(S(=O)(=O)Nc2ccc(S(N)(=O)=O)cc2)cc1	Ki	'='	119.0	nM	6.92			UO_0000065	18.79	0.39	4.49	6.51	False	CHEMBL861559	Inhibition of human recombinant carbonic anhydrase 2 by stopped-flow CO2 hydrase assay	B	BAO_0000357	single protein format	Homo sapiens	None	None	None	None	CHEMBL205	Carbonic anhydrase II	Homo sapiens	SINGLE PROTEIN	CHEMBL1138198	1	Scientific Literature	J. Med. Chem.	2006	None
CHEMBL19	METHAZOLAMIDE	4	236.28	0	-1.42	MZA	CC(=O)/N=c1/sc(S(N)(=O)=O)nn1C	Ki	'='	14.0	nM	7.85			UO_0000065	33.24	0.77	9.27	7.31	True	CHEMBL861559	Inhibition of human recombinant carbonic anhydrase 2 by stopped-flow CO2 hydrase assay	B	BAO_0000357	single protein format	Homo sapiens	None	None	None	None	CHEMBL205	Carbonic anhydrase II	Homo sapiens	SINGLE PROTEIN	CHEMBL1138198	1	Scientific Literature	J. Med. Chem.	2006	None
CHEMBL6784		0	201.25	0	-0.13	22	NS(=O)(=O)c1ccc(CCO)cc1	Ki	'='	125.0	nM	6.90			UO_0000065	34.30	0.73	7.03	8.59	True	CHEMBL861559	Inhibition of human recombinant carbonic anhydrase 2 by stopped-flow CO2 hydrase assay	B	BAO_0000357	single protein format	Homo sapiens	None	None	None	None	CHEMBL205	Carbonic anhydrase II	Homo sapiens	SINGLE PROTEIN	CHEMBL1138198	1	Scientific Literature	J. Med. Chem.	2006	None
CHEMBL7092		0	206.65	0	0.57	8	Nc1ccc(S(N)(=O)=O)cc1Cl	Ki	'='	110.0	nM	6.96			UO_0000065	33.67	0.79	6.39	8.07	True	CHEMBL861559	Inhibition of human recombinant carbonic anhydrase 2 by stopped-flow CO2 hydrase assay	B	BAO_0000357	single protein format	Homo sapiens	None	None	None	None	CHEMBL205	Carbonic anhydrase II	Homo sapiens	SINGLE PROTEIN	CHEMBL1138198	1	Scientific Literature	J. Med. Chem.	2006	None
CHEMBL7087		0	200.26	0	-0.16	6	NCCc1ccc(S(N)(=O)=O)cc1	Ki	'='	160.0	nM	6.80			UO_0000065	33.94	0.71	6.96	7.89	True	CHEMBL861559	Inhibition of human recombinant carbonic anhydrase 2 by stopped-flow CO2 hydrase assay	B	BAO_0000357	single protein format	Homo sapiens	None	None	None	None	CHEMBL205	Carbonic anhydrase II	Homo sapiens	SINGLE PROTEIN	CHEMBL1138198	1	Scientific Literature	J. Med. Chem.	2006	None
CHEMBL574	P-TOLUENESULFONAMIDE	0	171.22	0	0.64	4	Cc1ccc(S(N)(=O)=O)cc1	Ki	'='	320.0	nM	6.50			UO_0000065	37.93	0.81	5.85	10.80	True	CHEMBL861559	Inhibition of human recombinant carbonic anhydrase 2 by stopped-flow CO2 hydrase assay	B	BAO_0000357	single protein format	Homo sapiens	None	None	None	None	CHEMBL205	Carbonic anhydrase II	Homo sapiens	SINGLE PROTEIN	CHEMBL1138198	1	Scientific Literature	J. Med. Chem.	2006	None
CHEMBL542219		0	404.94	0	2.17	18a	CCN(CC)Cc1cc(C(=O)c2csc(S(N)(=O)=O)c2)ccc1O.Cl	Ki	'='	18.6	nM	7.73			UO_0000065	20.98	0.44	5.56	7.68	False	CHEMBL659847	Compound was tested in vitro for binding affinity against human carbonic anhydrase II; (ki*10e-9)	B	BAO_0000357	single protein format	None	None	None	None	None	CHEMBL205	Carbonic anhydrase II	Homo sapiens	SINGLE PROTEIN	CHEMBL1125318	1	Scientific Literature	J. Med. Chem.	1992	None
CHEMBL220491	BRINZOLAMIDE	4	383.52	0	0.09	6	CCN[C@H]1CN(CCCOC)S(=O)(=O)c2sc(S(N)(=O)=O)cc21	Ki	'='	3.0	nM	8.52			UO_0000065	22.22	0.51	8.43	7.17	True	CHEMBL657156	Inhibitory activity against human carbonic anhydrase II	B	BAO_0000357	single protein format	None	None	None	None	None	CHEMBL205	Carbonic anhydrase II	Homo sapiens	SINGLE PROTEIN	CHEMBL1136178	1	Scientific Literature	Bioorg. Med. Chem. Lett.	2003	None
CHEMBL316037		0	400.40	0	-0.96	17B	NS(=O)(=O)c1nnc(NC(=O)CCNC(=O)c2cccc(C(=O)O)n2)s1	Ki	'='	2.0	nM	8.70			UO_0000065	21.73	0.46	9.66	4.48	False	CHEMBL657149	Inhibitory activity against human recombinant carbonic anhydrase II	B	BAO_0000357	single protein format	None	None	None	None	None	CHEMBL205	Carbonic anhydrase II	Homo sapiens	SINGLE PROTEIN	CHEMBL1132301	1	Scientific Literature	J. Med. Chem.	1999	None
CHEMBL3138387		0	568.81	1	2.96	2N	C[C@H](CCC(=O)/N=c1\sc(S(N)(=O)=O)nn1C)[C@H]1CC[C@H]2[C@H]3[C@H](CC[C@@]21C)[C@@]1(C)CC[C@@H](O)C[C@H]1C[C@H]3O	Ki	'='	13.0	nM	7.89			UO_0000065	13.86	0.28	4.93	5.33	False	CHEMBL658043	Inhibitory activity against human recombinant carbonic anhydrase II (CA2)	B	BAO_0000357	single protein format	None	None	None	None	None	CHEMBL205	Carbonic anhydrase II	Homo sapiens	SINGLE PROTEIN	CHEMBL1135136	1	Scientific Literature	Bioorg. Med. Chem. Lett.	2002	None
CHEMBL381906		0	370.84	0	-0.69	39	NCCCC(=O)Nc1cc(Cl)c(S(N)(=O)=O)cc1S(N)(=O)=O	Ki	'='	111096403.54	nM		Outside typical range		UO_0000065					True	CHEMBL870709	Inhibition of human CA2	B	BAO_0000357	single protein format	Homo sapiens	None	None	None	None	CHEMBL205	Carbonic anhydrase II	Homo sapiens	SINGLE PROTEIN	CHEMBL1146110	1	Scientific Literature	Bioorg. Med. Chem. Lett.	2006	None
CHEMBL205347		0	275.30	0	0.15	34	NCCCC(=O)Nc1ccc(S(N)(=O)=O)cc1F	Ki	'='	100000000.0	nM		Outside typical range		UO_0000065					True	CHEMBL870709	Inhibition of human CA2	B	BAO_0000357	single protein format	Homo sapiens	None	None	None	None	CHEMBL205	Carbonic anhydrase II	Homo sapiens	SINGLE PROTEIN	CHEMBL1146110	1	Scientific Literature	Bioorg. Med. Chem. Lett.	2006	None
CHEMBL287117		0	274.32	0	0.31	23	NS(=O)(=O)c1nc2ccc(OCCO)cc2s1	Ki	'='	142889395.85	nM		Outside typical range		UO_0000065					False	CHEMBL870709	Inhibition of human CA2	B	BAO_0000357	single protein format	Homo sapiens	None	None	None	None	CHEMBL205	Carbonic anhydrase II	Homo sapiens	SINGLE PROTEIN	CHEMBL1146110	1	Scientific Literature	Bioorg. Med. Chem. Lett.	2006	None
CHEMBL13646		0	251.29	0	-1.53	15	NCCC(=O)Nc1nnc(S(N)(=O)=O)s1	Ki	'='	333349647.33	nM		Outside typical range		UO_0000065					False	CHEMBL870709	Inhibition of human CA2	B	BAO_0000357	single protein format	Homo sapiens	None	None	None	None	CHEMBL205	Carbonic anhydrase II	Homo sapiens	SINGLE PROTEIN	CHEMBL1146110	1	Scientific Literature	Bioorg. Med. Chem. Lett.	2006	None
CHEMBL419	MAFENIDE	4	186.24	0	-0.21	5	NCc1ccc(S(N)(=O)=O)cc1	Ki	'='	5883015.6	nM		Outside typical range		UO_0000065					True	CHEMBL870709	Inhibition of human CA2	B	BAO_0000357	single protein format	Homo sapiens	None	None	None	None	CHEMBL205	Carbonic anhydrase II	Homo sapiens	SINGLE PROTEIN	CHEMBL1146110	1	Scientific Literature	Bioorg. Med. Chem. Lett.	2006	None
CHEMBL73962	BENZOLAMIDE	0	320.38	0	-0.01	BZA	NS(=O)(=O)c1nnc(NS(=O)(=O)c2ccccc2)s1	Ki	'='	9.0	nM	8.05			UO_0000065	25.11	0.58	8.06	6.09	True	CHEMBL863824	Inhibition of human recombinant CA2	B	BAO_0000357	single protein format	Homo sapiens	None	None	None	None	CHEMBL205	Carbonic anhydrase II	Homo sapiens	SINGLE PROTEIN	CHEMBL1146953	1	Scientific Literature	Bioorg. Med. Chem. Lett.	2006	None
CHEMBL17	DICHLORPHENAMIDE	4	305.16	0	0.29	DCP	NS(=O)(=O)c1cc(Cl)c(Cl)c(S(N)(=O)=O)c1	Ki	'='	38.0	nM	7.42			UO_0000065	24.32	0.63	7.13	6.17	True	CHEMBL863824	Inhibition of human recombinant CA2	B	BAO_0000357	single protein format	Homo sapiens	None	None	None	None	CHEMBL205	Carbonic anhydrase II	Homo sapiens	SINGLE PROTEIN	CHEMBL1146953	1	Scientific Literature	Bioorg. Med. Chem. Lett.	2006	None
CHEMBL6724		0	251.10	0	0.68	9	Nc1ccc(S(N)(=O)=O)cc1Br	Ki	'='	40.0	nM	7.40			UO_0000065	29.46	0.84	6.72	8.58	True	CHEMBL863824	Inhibition of human recombinant CA2	B	BAO_0000357	single protein format	Homo sapiens	None	None	None	None	CHEMBL205	Carbonic anhydrase II	Homo sapiens	SINGLE PROTEIN	CHEMBL1146953	1	Scientific Literature	Bioorg. Med. Chem. Lett.	2006	None
CHEMBL3137754		0	546.77	1	4.68	3B	C[C@H](CCC(=O)Nc1cccc(S(N)(=O)=O)c1)[C@H]1CC[C@H]2[C@@H]3CC[C@@H]4C[C@H](O)CC[C@]4(C)[C@H]3C[C@H](O)[C@@]21C	Ki	'='	230.0	nM	6.64			UO_0000065	12.14	0.24	1.96	5.12	False	CHEMBL658043	Inhibitory activity against human recombinant carbonic anhydrase II (CA2)	B	BAO_0000357	single protein format	None	None	None	None	None	CHEMBL205	Carbonic anhydrase II	Homo sapiens	SINGLE PROTEIN	CHEMBL1135136	1	Scientific Literature	Bioorg. Med. Chem. Lett.	2002	None
CHEMBL510182		0	650.70	3	5.64	14a	NS(=O)(=O)c1nnc(NC(=O)c2nn(-c3cccc(/N=N/c4ccc(O)cc4)c3)c(-c3ccccc3)c2C(=O)c2ccccc2)s1	IC50	'='	40.0	nM	7.40			UO_0000065	11.37	0.22	1.76	3.80	False	CHEMBL975370	Inhibition of CO2-hydratase activity of human carbonic anhydrase 2 by CO2 hydration method	B	BAO_0000357	single protein format	Homo sapiens	None	None	None	None	CHEMBL205	Carbonic anhydrase II	Homo sapiens	SINGLE PROTEIN	CHEMBL1139235	1	Scientific Literature	Bioorg. Med. Chem.	2009	None
CHEMBL513659		0	546.59	1	3.23	13c	NS(=O)(=O)c1nnc(NC(=O)c2nn(-c3cccc(O)c3)c(-c3ccccc3)c2C(=O)c2ccccc2)s1	Ki	'='	220.0	nM	6.66			UO_0000065	12.18	0.24	3.43	3.91	False	CHEMBL976241	Inhibition of human carbonic anhydrase 2 by Lineweaver-Burke plot	B	BAO_0000357	single protein format	Homo sapiens	None	None	None	None	CHEMBL205	Carbonic anhydrase II	Homo sapiens	SINGLE PROTEIN	CHEMBL1139235	1	Scientific Literature	Bioorg. Med. Chem.	2009	None
CHEMBL3137775		0	548.77	2	5.85	4G	C[C@H](CCC(=O)Nc1ccc(S(N)(=O)=O)cc1F)[C@H]1CC[C@H]2[C@@H]3CC[C@@H]4C[C@H](O)CC[C@]4(C)[C@H]3CC[C@@]21C	Ki	'='	29.0	nM	7.54			UO_0000065	13.74	0.27	1.69	6.88	False	CHEMBL658043	Inhibitory activity against human recombinant carbonic anhydrase II (CA2)	B	BAO_0000357	single protein format	None	None	None	None	None	CHEMBL205	Carbonic anhydrase II	Homo sapiens	SINGLE PROTEIN	CHEMBL1135136	1	Scientific Literature	Bioorg. Med. Chem. Lett.	2002	None
CHEMBL234528		0	485.54	0	-0.22	2	COc1ccc(S(=O)(=O)N(CC(=O)O)CC(=O)NCCc2ccc(S(N)(=O)=O)cc2)cc1	Kinact	'='	12.0	nM				UO_0000065					False	CHEMBL890988	Inhibition of human recombinant CA2 by stopped flow CO2 hydrase assay	B	BAO_0000357	single protein format	Homo sapiens	None	None	None	None	CHEMBL205	Carbonic anhydrase II	Homo sapiens	SINGLE PROTEIN	CHEMBL1146383	1	Scientific Literature	Bioorg. Med. Chem. Lett.	2007	None
CHEMBL103182		0	524.00	0	3.05	C1	CCc1cc(-c2ccccc2)cc(CC)[n+]1CC(=O)Nc1ccccc1S(N)(=O)=O.[O-][Cl+3]([O-])([O-])[O-]	Ki	'='	240.0	nM	6.62			UO_0000065	15.59	0.30	3.57	7.11	False	CHEMBL657146	Inhibitory activity against human carbonic anhydrase II (CA2)	B	BAO_0000357	single protein format	None	None	None	None	None	CHEMBL205	Carbonic anhydrase II	Homo sapiens	SINGLE PROTEIN	CHEMBL1133669	1	Scientific Literature	J. Med. Chem.	2000	None
CHEMBL13646		0	251.29	0	-1.53	16	NCCC(=O)Nc1nnc(S(N)(=O)=O)s1	Ki	'='	3.0	nM	8.52			UO_0000065	33.92	0.78	10.05	6.04	True	CHEMBL657146	Inhibitory activity against human carbonic anhydrase II (CA2)	B	BAO_0000357	single protein format	None	None	None	None	None	CHEMBL205	Carbonic anhydrase II	Homo sapiens	SINGLE PROTEIN	CHEMBL1133669	1	Scientific Literature	J. Med. Chem.	2000	None
CHEMBL209790		0	129.21	0	-1.15	16	NCCN1CCNCC1	Ka	'='	2.3	uM				UO_0000064					True	CHEMBL970751	Activation of human recombinant CA2 at 10 uM by stopped-flow CO2 hydration method	B	BAO_0000357	single protein format	Homo sapiens	None	None	None	None	CHEMBL205	Carbonic anhydrase II	Homo sapiens	SINGLE PROTEIN	CHEMBL1155874	1	Scientific Literature	Bioorg. Med. Chem. Lett.	2008	None
CHEMBL111336		0	374.40	0	0.46	7	COc1cc(C(=O)Nc2nnc(S(N)(=O)=O)s2)cc(OC)c1OC	Ki	'='	10.0	nM	8.00			UO_0000065	21.37	0.46	7.54	5.60	False	CHEMBL658046	Inhibitory effect on human Carbonic anhydrase II	B	BAO_0000357	single protein format	None	None	None	None	None	CHEMBL205	Carbonic anhydrase II	Homo sapiens	SINGLE PROTEIN	CHEMBL1135800	1	Scientific Literature	J. Med. Chem.	2002	None
CHEMBL3137753		0	575.81	1	4.83	3T	C[C@H](CCC(=O)OCCc1ccc(S(N)(=O)=O)cc1)[C@H]1CC[C@H]2[C@@H]3CC[C@@H]4C[C@H](O)CC[C@]4(C)[C@H]3C[C@H](O)[C@@]21C	Ki	'='	78.0	nM	7.11			UO_0000065	12.34	0.24	2.28	5.60	False	CHEMBL658043	Inhibitory activity against human recombinant carbonic anhydrase II (CA2)	B	BAO_0000357	single protein format	None	None	None	None	None	CHEMBL205	Carbonic anhydrase II	Homo sapiens	SINGLE PROTEIN	CHEMBL1135136	1	Scientific Literature	Bioorg. Med. Chem. Lett.	2002	None
CHEMBL218490	DORZOLAMIDE	4	324.45	0	0.61	1 (dorzolamide)	CCN[C@H]1C[C@H](C)S(=O)(=O)c2sc(S(N)(=O)=O)cc21	Ki	'='	9.0	nM	8.05			UO_0000065	24.80	0.58	7.44	7.57	True	CHEMBL657848	Inhibitory activity against human carbonic anhydrase II (hCA II) by using esterase assay method	B	BAO_0000357	single protein format	None	None	None	None	None	CHEMBL205	Carbonic anhydrase II	Homo sapiens	SINGLE PROTEIN	CHEMBL1146805	1	Scientific Literature	Bioorg. Med. Chem. Lett.	2004	None
CHEMBL123923		0	301.35	0	1.07	22d	Cc1ccc(S(=O)(=O)c2coc(S(N)(=O)=O)c2)cc1	IC50	'='	4.2	nM	8.38			UO_0000065	27.80	0.60	7.31	7.80	False	CHEMBL656569	Inhibition of human carbonic anhydrase II	B	BAO_0000357	single protein format	None	None	None	None	None	CHEMBL205	Carbonic anhydrase II	Homo sapiens	SINGLE PROTEIN	CHEMBL1125318	1	Scientific Literature	J. Med. Chem.	1992	None
CHEMBL24147	RESORCINOL	4	110.11	0	1.10	3	Oc1cccc(O)c1	Ki	'='	7700.0	nM	5.11			UO_0000065	46.44	0.87	4.01	12.64	True	CHEMBL991856	Inhibition of human carbonic anhydrase 2 by stopped-flow CO2 hydration assay	B	BAO_0000357	single protein format	Homo sapiens	None	None	None	None	CHEMBL205	Carbonic anhydrase II	Homo sapiens	SINGLE PROTEIN	CHEMBL1155782	1	Scientific Literature	Bioorg. Med. Chem.	2008	None
CHEMBL83294	COUMARIN-3-CARBOXYLIC ACID	0	190.15	0	1.49	12	O=C(O)c1cc2ccccc2oc1=O	Ki	'>'	500000.0	nM		Outside typical range		UO_0000065					False	CHEMBL1041799	Inhibition of human carbonic anhydrase 2 by stopped flow CO2 hydration assay	B	BAO_0000357	single protein format	Homo sapiens	None	None	None	None	CHEMBL205	Carbonic anhydrase II	Homo sapiens	SINGLE PROTEIN	CHEMBL1156762	1	Scientific Literature	J. Med. Chem.	2010	None
CHEMBL158693		0	542.02	1	1.79	A17	Cn1nc(S(N)(=O)=O)s/c1=N\S(=O)(=O)c1ccc(NCc2cc(=O)oc3cc(Cl)ccc23)cc1	Ki	'='	0.5	nM	9.30			UO_0000065	17.16	0.37	7.51	5.58	False	CHEMBL659846	Inhibition of human cloned Carbonic anhydrase II	B	BAO_0000357	single protein format	None	None	None	None	None	CHEMBL205	Carbonic anhydrase II	Homo sapiens	SINGLE PROTEIN	CHEMBL1133155	1	Scientific Literature	Bioorg. Med. Chem. Lett.	2000	None
CHEMBL20	ACETAZOLAMIDE	4	222.25	0	-0.86	AZA	CC(=O)Nc1nnc(S(N)(=O)=O)s1	Ki	'='	12.0	nM	7.92			UO_0000065	35.64	0.83	8.78	6.89	True	CHEMBL1063129	Inhibition of human recombinant carbonic anhydrase 2 by stopped-flow CO2 hydrase method	B	BAO_0000357	single protein format	Homo sapiens	None	None	None	None	CHEMBL205	Carbonic anhydrase II	Homo sapiens	SINGLE PROTEIN	CHEMBL1152937	1	Scientific Literature	Bioorg. Med. Chem.	2009	None
CHEMBL419	MAFENIDE	4	186.24	0	-0.21	5	NCc1ccc(S(N)(=O)=O)cc1	Ki	'='	170.0	nM	6.77			UO_0000065	36.35	0.77	6.98	7.86	True	CHEMBL1063127	Inhibition of Helicobacter pylori beta-carbonic anhydrase by stopped-flow CO2 hydration assay	B	BAO_0000357	single protein format	Helicobacter pylori	None	None	None	None	CHEMBL205	Carbonic anhydrase II	Homo sapiens	SINGLE PROTEIN	CHEMBL1152937	1	Scientific Literature	Bioorg. Med. Chem.	2009	None
CHEMBL73962	BENZOLAMIDE	0	320.38	0	-0.01	BZA	NS(=O)(=O)c1nnc(NS(=O)(=O)c2ccccc2)s1	Ki	'='	9.0	nM	8.05			UO_0000065	25.11	0.58	8.06	6.09	True	CHEMBL1063127	Inhibition of Helicobacter pylori beta-carbonic anhydrase by stopped-flow CO2 hydration assay	B	BAO_0000357	single protein format	Helicobacter pylori	None	None	None	None	CHEMBL205	Carbonic anhydrase II	Homo sapiens	SINGLE PROTEIN	CHEMBL1152937	1	Scientific Literature	Bioorg. Med. Chem.	2009	None
CHEMBL351044		0	382.80	0	2.85	A7	NS(=O)(=O)c1ccc(NCc2cc(=O)oc3cc(Cl)ccc23)c(F)c1	Ki	'='	30.0	nM	7.52			UO_0000065	19.65	0.41	4.67	7.35	False	CHEMBL659846	Inhibition of human cloned Carbonic anhydrase II	B	BAO_0000357	single protein format	None	None	None	None	None	CHEMBL205	Carbonic anhydrase II	Homo sapiens	SINGLE PROTEIN	CHEMBL1133155	1	Scientific Literature	Bioorg. Med. Chem. Lett.	2000	None
CHEMBL344181		0	533.19	1	3.26	B9	NS(=O)(=O)c1ccc(NS(=O)(=O)C(F)(F)C(F)(F)C(F)(F)C(F)(F)F)c(Br)c1	Ki	'='	485.0	nM	6.31			UO_0000065	11.84	0.31	3.05	5.94	False	CHEMBL657194	Inhibition of human recombinant carbonic anhydrase II (CA2)	B	BAO_0000357	single protein format	None	None	None	None	None	CHEMBL205	Carbonic anhydrase II	Homo sapiens	SINGLE PROTEIN	CHEMBL1133531	1	Scientific Literature	J. Med. Chem.	2000	None
CHEMBL140428		0	420.31	0	1.97	C7	NS(=O)(=O)c1ccc(NS(=O)(=O)c2c(F)c(F)c(F)c(F)c2F)c(F)c1	Ki	'='	9.0	nM	8.05			UO_0000065	19.14	0.42	6.08	7.57	False	CHEMBL657194	Inhibition of human recombinant carbonic anhydrase II (CA2)	B	BAO_0000357	single protein format	None	None	None	None	None	CHEMBL205	Carbonic anhydrase II	Homo sapiens	SINGLE PROTEIN	CHEMBL1133531	1	Scientific Literature	J. Med. Chem.	2000	None
CHEMBL85120		0	343.35	0	-1.04	16B	Cn1nc(S(N)(=O)=O)s/c1=N\C(=O)c1cccc(C(=O)O)n1	Ki	'='	7.0	nM	8.15			UO_0000065	23.75	0.51	9.19	5.17	False	CHEMBL657149	Inhibitory activity against human recombinant carbonic anhydrase II	B	BAO_0000357	single protein format	None	None	None	None	None	CHEMBL205	Carbonic anhydrase II	Homo sapiens	SINGLE PROTEIN	CHEMBL1132301	1	Scientific Literature	J. Med. Chem.	1999	None
CHEMBL313770		0	473.55	0	1.26	25	CCN(C(=O)c1cccc(C(=O)O)n1)C1CC(C)S(=O)(=O)c2sc(S(N)(=O)=O)cc21	Ki	'='	5.0	nM	8.30			UO_0000065	17.53	0.38	7.04	5.04	False	CHEMBL657149	Inhibitory activity against human recombinant carbonic anhydrase II	B	BAO_0000357	single protein format	None	None	None	None	None	CHEMBL205	Carbonic anhydrase II	Homo sapiens	SINGLE PROTEIN	CHEMBL1132301	1	Scientific Literature	J. Med. Chem.	1999	None
CHEMBL332586		0	243.29	0	-0.51	B3	CNCC(=O)Nc1ccc(S(N)(=O)=O)cc1	Ki	'='	115.0	nM	6.94			UO_0000065	28.52	0.59	7.45	6.85	False	CHEMBL657153	Inhibitory activity against human recombinant carbonic anhydrase II (CA2)	B	BAO_0000357	single protein format	None	None	None	None	None	CHEMBL205	Carbonic anhydrase II	Homo sapiens	SINGLE PROTEIN	CHEMBL1132382	1	Scientific Literature	J. Med. Chem.	1999	None
CHEMBL2092887		0	374.94	0	0.86	R-8	CC(C)CN[C@@H]1CCS(=O)(=O)c2sc(S(N)(=O)=O)cc21.Cl	IC50	'='	53.1	nM	7.28			UO_0000065	21.49	0.50	6.41	6.84	False	CHEMBL656566	50% inhibitory concentration against human carbonic anhydrase II (HCA II) after pre-incubation at 3 degree C	B	BAO_0000357	single protein format	None	None	None	None	None	CHEMBL205	Carbonic anhydrase II	Homo sapiens	SINGLE PROTEIN	CHEMBL1124372	1	Scientific Literature	J. Med. Chem.	1989	None
CHEMBL122395		0	257.31	0	-1.05	A6	NCC(=O)NCCc1ccc(S(N)(=O)=O)cc1	Ki	'='	39.0	nM	7.41			UO_0000065	28.79	0.60	8.46	6.43	False	CHEMBL657153	Inhibitory activity against human recombinant carbonic anhydrase II (CA2)	B	BAO_0000357	single protein format	None	None	None	None	None	CHEMBL205	Carbonic anhydrase II	Homo sapiens	SINGLE PROTEIN	CHEMBL1132382	1	Scientific Literature	J. Med. Chem.	1999	None
CHEMBL103087		0	246.31	0	0.86	11a	CNCc1cc2cc(S(N)(=O)=O)oc2s1	Ki	'='	32.3	nM	7.49			UO_0000065	30.41	0.68	6.63	8.78	False	CHEMBL658057	Compound was evaluated for the inhibition of dansylamide at human carbonic anhydrase II	B	BAO_0000357	single protein format	None	None	None	None	None	CHEMBL205	Carbonic anhydrase II	Homo sapiens	SINGLE PROTEIN	CHEMBL1125519	1	Scientific Literature	J. Med. Chem.	1992	None
CHEMBL103087		0	246.31	0	0.86	11a	CNCc1cc2cc(S(N)(=O)=O)oc2s1	Inhibition	'='	92.0	%				UO_0000187					False	CHEMBL770506	Inhibition of albino rabbit iris and ciliary body carbonic anhydrase II after topical administration ex vivo	F	BAO_0000218	organism-based format	Oryctolagus cuniculus	CHEMBL3987681	Ciliary body	None	None	CHEMBL205	Carbonic anhydrase II	Homo sapiens	SINGLE PROTEIN	CHEMBL1125519	1	Scientific Literature	J. Med. Chem.	1992	None
CHEMBL275565		0	510.67	2	0.10	A17	Cn1nc(S(N)(=O)=O)s/c1=N/S(=O)(=O)c1ccc(NSC(=S)N2CCOCC2)cc1	Ki	'='	0.5	nM	9.30			UO_0000065	18.21	0.42	9.20	6.24	False	CHEMBL658942	Inhibition of human carbonic anhydrase II (hCA II)	B	BAO_0000357	single protein format	None	None	None	None	None	CHEMBL205	Carbonic anhydrase II	Homo sapiens	SINGLE PROTEIN	CHEMBL1132884	1	Scientific Literature	Bioorg. Med. Chem. Lett.	2000	None
CHEMBL374275		0	584.56	2	-0.49	33b	CC(=O)OC[C@H]1O[C@@H](OCc2cn(-c3ccc(S(N)(=O)=O)cc3)nn2)[C@H](OC(C)=O)[C@@H](OC(C)=O)[C@@H]1OC(C)=O	Ki	'='	46.0	nM	7.34			UO_0000065	12.55	0.25	7.83	3.42	False	CHEMBL1112520	Inhibition of human recombinant CA2 by stopped flow CO2 hydration assay	B	BAO_0000357	single protein format	Homo sapiens	None	None	None	None	CHEMBL205	Carbonic anhydrase II	Homo sapiens	SINGLE PROTEIN	CHEMBL1156297	1	Scientific Literature	J. Med. Chem.	2010	None
CHEMBL2092887		0	374.94	0	0.86	R-8	CC(C)CN[C@@H]1CCS(=O)(=O)c2sc(S(N)(=O)=O)cc21.Cl	IC50	'='	44.0	nM	7.36			UO_0000065	21.73	0.50	6.50	6.92	False	CHEMBL656567	50% inhibitory concentration against human carbonic anhydrase II (HCA II) after pre-incubation for 4 min at 37 degree C	B	BAO_0000357	single protein format	None	None	None	None	None	CHEMBL205	Carbonic anhydrase II	Homo sapiens	SINGLE PROTEIN	CHEMBL1124372	1	Scientific Literature	J. Med. Chem.	1989	None
CHEMBL101370		0	278.33	0	1.20	11n	NS(=O)(=O)c1cc2cc(CNCCF)sc2o1	Ki	'='	3.4	nM	8.47			UO_0000065	30.43	0.68	7.27	9.92	False	CHEMBL658057	Compound was evaluated for the inhibition of dansylamide at human carbonic anhydrase II	B	BAO_0000357	single protein format	None	None	None	None	None	CHEMBL205	Carbonic anhydrase II	Homo sapiens	SINGLE PROTEIN	CHEMBL1125519	1	Scientific Literature	J. Med. Chem.	1992	None
CHEMBL220492	TOPIRAMATE	4	339.37	0	-0.40	TPM	CC1(C)O[C@@H]2CO[C@@]3(COS(N)(=O)=O)OC(C)(C)O[C@H]3[C@@H]2O1	Ki	'='	10.0	nM	8.00			UO_0000065	23.57	0.50	8.40	6.92	True	CHEMBL863824	Inhibition of human recombinant CA2	B	BAO_0000357	single protein format	Homo sapiens	None	None	None	None	CHEMBL205	Carbonic anhydrase II	Homo sapiens	SINGLE PROTEIN	CHEMBL1146953	1	Scientific Literature	Bioorg. Med. Chem. Lett.	2006	None
CHEMBL360356		0	275.74	0	1.51	20	NS(=O)(=O)c1nnc(-c2ccccc2Cl)s1	Ki	'='	12.0	nM	7.92			UO_0000065	28.73	0.68	6.41	9.22	True	CHEMBL863824	Inhibition of human recombinant CA2	B	BAO_0000357	single protein format	Homo sapiens	None	None	None	None	CHEMBL205	Carbonic anhydrase II	Homo sapiens	SINGLE PROTEIN	CHEMBL1146953	1	Scientific Literature	Bioorg. Med. Chem. Lett.	2006	None
CHEMBL6633		0	265.30	0	0.45	18	Nc1nccc(Nc2ccc(S(N)(=O)=O)cc2)n1	Ki	'='	33.0	nM	7.48			UO_0000065	28.20	0.57	7.03	6.03	True	CHEMBL863824	Inhibition of human recombinant CA2	B	BAO_0000357	single protein format	Homo sapiens	None	None	None	None	CHEMBL205	Carbonic anhydrase II	Homo sapiens	SINGLE PROTEIN	CHEMBL1146953	1	Scientific Literature	Bioorg. Med. Chem. Lett.	2006	None
CHEMBL574	P-TOLUENESULFONAMIDE	0	171.22	0	0.64	4	Cc1ccc(S(N)(=O)=O)cc1	Ki	'='	320.0	nM	6.50			UO_0000065	37.93	0.81	5.85	10.80	True	CHEMBL863824	Inhibition of human recombinant CA2	B	BAO_0000357	single protein format	Homo sapiens	None	None	None	None	CHEMBL205	Carbonic anhydrase II	Homo sapiens	SINGLE PROTEIN	CHEMBL1146953	1	Scientific Literature	Bioorg. Med. Chem. Lett.	2006	None
CHEMBL150650	SULFAMIC ACID METHYL ESTER	0	111.12	0	-1.16	1	COS(N)(=O)=O	Ki	'='	6000.0	nM	5.22			UO_0000065	46.99	1.19	6.38	7.53	False	CHEMBL657192	Inhibitory activity against human carbonic anhydrase II.	B	BAO_0000357	single protein format	None	None	None	None	None	CHEMBL205	Carbonic anhydrase II	Homo sapiens	SINGLE PROTEIN	CHEMBL1145925	1	Scientific Literature	J. Med. Chem.	2003	None
CHEMBL345493		0	173.62	0	-0.16	19	NS(=O)(=O)OCCCCl	Ki	'='	570.0	nM	6.24			UO_0000065	35.96	0.95	6.40	9.00	False	CHEMBL657192	Inhibitory activity against human carbonic anhydrase II.	B	BAO_0000357	single protein format	None	None	None	None	None	CHEMBL205	Carbonic anhydrase II	Homo sapiens	SINGLE PROTEIN	CHEMBL1145925	1	Scientific Literature	J. Med. Chem.	2003	None
CHEMBL95264		0	463.56	0	-0.47	10B	CC(CN(C)C)OC(=O)c1ccc(S(=O)(=O)/N=c2/sc(S(N)(=O)=O)nn2C)cc1	Ki	'='	1.8	nM	8.74			UO_0000065	18.86	0.41	9.21	5.68	False	CHEMBL657156	Inhibitory activity against human carbonic anhydrase II	B	BAO_0000357	single protein format	None	None	None	None	None	CHEMBL205	Carbonic anhydrase II	Homo sapiens	SINGLE PROTEIN	CHEMBL1136178	1	Scientific Literature	Bioorg. Med. Chem. Lett.	2003	None
CHEMBL540026		0	354.91	0	1.44	51	Cl.NS(=O)(=O)c1cc2cc(CN3CCOCC3)sc2s1	Inhibition	'='	96.0	%				UO_0000187					False	CHEMBL769953	The ability of each test compound to inhibit albino rabbit iris and ciliary body carbonic anhydrase post topical instillation was assessed ex vivo	F	BAO_0000221	tissue-based format	Oryctolagus cuniculus	CHEMBL3987681	Ciliary body	None	None	CHEMBL205	Carbonic anhydrase II	Homo sapiens	SINGLE PROTEIN	CHEMBL1125927	1	Scientific Literature	J. Med. Chem.	1991	None
CHEMBL544970		0	358.96	0	2.06	47	CSCCNCc1cc2cc(S(N)(=O)=O)sc2s1.Cl	Inhibition	'='	97.0	%				UO_0000187					False	CHEMBL769953	The ability of each test compound to inhibit albino rabbit iris and ciliary body carbonic anhydrase post topical instillation was assessed ex vivo	F	BAO_0000221	tissue-based format	Oryctolagus cuniculus	CHEMBL3987681	Ciliary body	None	None	CHEMBL205	Carbonic anhydrase II	Homo sapiens	SINGLE PROTEIN	CHEMBL1125927	1	Scientific Literature	J. Med. Chem.	1991	None
CHEMBL152962	SULFAMIC ACID HEXADECYL ESTER	0	321.53	0	4.69	11	CCCCCCCCCCCCCCCCOS(N)(=O)=O	Ki	'='	97.0	nM	7.01			UO_0000065	21.81	0.46	2.32	10.11	False	CHEMBL657192	Inhibitory activity against human carbonic anhydrase II.	B	BAO_0000357	single protein format	None	None	None	None	None	CHEMBL205	Carbonic anhydrase II	Homo sapiens	SINGLE PROTEIN	CHEMBL1145925	1	Scientific Literature	J. Med. Chem.	2003	None
CHEMBL186263		0	213.26	0	0.36	11	NC1Cc2ccc(S(=O)(=O)O)cc2C1	Ki	'='	84.0	nM	7.08			UO_0000065	33.18	0.69	6.72	8.80	False	CHEMBL828782	Binding affinity towards human cloned carbonic anhydrase II	B	BAO_0000357	single protein format	Homo sapiens	None	None	None	None	CHEMBL205	Carbonic anhydrase II	Homo sapiens	SINGLE PROTEIN	CHEMBL1138647	1	Scientific Literature	Bioorg. Med. Chem. Lett.	2004	None
CHEMBL1788291		0	346.88	0	0.22	S-4	CCN[C@H]1CCS(=O)(=O)c2sc(S(N)(=O)=O)cc21.Cl	IC50	'='	0.2	nM	9.70			UO_0000065	31.24	0.74	9.48	9.12	False	CHEMBL656567	50% inhibitory concentration against human carbonic anhydrase II (HCA II) after pre-incubation for 4 min at 37 degree C	B	BAO_0000357	single protein format	None	None	None	None	None	CHEMBL205	Carbonic anhydrase II	Homo sapiens	SINGLE PROTEIN	CHEMBL1124372	1	Scientific Literature	J. Med. Chem.	1989	None
CHEMBL189079		0	360.42	0	-0.25	C3	NC(=O)CC[C@H](/N=C(\S)Nc1ccc(S(N)(=O)=O)cc1)C(=O)O	Ki	'='	9.0	nM	8.05			UO_0000065	22.32	0.48	8.30	4.88	False	CHEMBL828821	Inhibitory activity against human Carbonic anhydrase II	B	BAO_0000357	single protein format	Homo sapiens	None	None	None	None	CHEMBL205	Carbonic anhydrase II	Homo sapiens	SINGLE PROTEIN	CHEMBL1137219	1	Scientific Literature	J. Med. Chem.	2004	None
CHEMBL187274		0	348.22	0	1.48	7	NS(=O)(=O)c1ccc(CCNc2nc(Cl)nc(Cl)n2)cc1	Ki	'='	21.0	nM	7.68			UO_0000065	22.05	0.50	6.20	6.93	True	CHEMBL828795	Inhibitory activity against human carbonic anhydrase II expressed in Escherichia coli BL21	B	BAO_0000019	assay format	Homo sapiens	None	None	None	None	CHEMBL205	Carbonic anhydrase II	Homo sapiens	SINGLE PROTEIN	CHEMBL1138005	1	Scientific Literature	Bioorg. Med. Chem. Lett.	2004	None
CHEMBL1161632	BICARBONATE	3	62.02	0	0.22	CO3 2-	O=C(O)O	Ki	'='	73000000.0	nM	1.14	Manually validated		UO_0000065					False	CHEMBL838517	Inhibitory activity against human carbonic anhydrase II expressed in Escherichia coli	B	BAO_0000019	assay format	Homo sapiens	None	None	None	None	CHEMBL205	Carbonic anhydrase II	Homo sapiens	SINGLE PROTEIN	CHEMBL1138690	1	Scientific Literature	Bioorg. Med. Chem. Lett.	2004	None
CHEMBL170938		0	390.85	0	1.60	7a	Cc1cc(C)[n+](Cc2ccc(S(N)(=O)=O)cc2)c(C)c1.[O-][Cl+3]([O-])([O-])[O-]	Ki	'='	50.0	nM	7.30			UO_0000065	25.06	0.50	5.70	11.40	False	CHEMBL657846	Inhibitory activity against human carbonic anhydrase II	B	BAO_0000357	single protein format	None	None	None	None	None	CHEMBL205	Carbonic anhydrase II	Homo sapiens	SINGLE PROTEIN	CHEMBL1148465	1	Scientific Literature	Bioorg. Med. Chem. Lett.	2004	None
CHEMBL19	METHAZOLAMIDE	4	236.28	0	-1.42	3	CC(=O)/N=c1/sc(S(N)(=O)=O)nn1C	Selectivity	'='	0.52										False	CHEMBL830768	Ratio of inhibitory potency against carbonic anhydrase II to that of inhibitory potency against carbonic anhydrase IX	B	BAO_0000357	single protein format	Homo sapiens	None	None	None	None	CHEMBL205	Carbonic anhydrase II	Homo sapiens	SINGLE PROTEIN	CHEMBL1142836	1	Scientific Literature	Bioorg. Med. Chem. Lett.	2005	None
CHEMBL369507		0	199.10	0	-1.10	O-phosphate threonine (Thr-OP)	CC(OP(=O)(O)O)C(N)C(=O)O	Ki	'='	1080000.0	nM		Outside typical range		UO_0000065					False	CHEMBL828765	Binding affinity towards human cytosolic carbonic anhydrase II	B	BAO_0000357	single protein format	Homo sapiens	None	None	None	None	CHEMBL205	Carbonic anhydrase II	Homo sapiens	SINGLE PROTEIN	CHEMBL1142045	1	Scientific Literature	Bioorg. Med. Chem. Lett.	2005	None
CHEMBL20	ACETAZOLAMIDE	4	222.25	0	-0.86	2	CC(=O)Nc1nnc(S(N)(=O)=O)s1	Selectivity	'='	0.48										False	CHEMBL830768	Ratio of inhibitory potency against carbonic anhydrase II to that of inhibitory potency against carbonic anhydrase IX	B	BAO_0000357	single protein format	Homo sapiens	None	None	None	None	CHEMBL205	Carbonic anhydrase II	Homo sapiens	SINGLE PROTEIN	CHEMBL1142836	1	Scientific Literature	Bioorg. Med. Chem. Lett.	2005	None
CHEMBL574	P-TOLUENESULFONAMIDE	0	171.22	0	0.64	8	Cc1ccc(S(N)(=O)=O)cc1	IC50	'='	580.0	nM	6.24			UO_0000065	36.42	0.77	5.60	10.37	False	CHEMBL828069	Inhibitory concentration against human cystolic isozyme II of Carbonic anhydrase	B	BAO_0000357	single protein format	Homo sapiens	None	None	None	None	CHEMBL205	Carbonic anhydrase II	Homo sapiens	SINGLE PROTEIN	CHEMBL1138639	1	Scientific Literature	Bioorg. Med. Chem. Lett.	2004	None
CHEMBL414	CARZENIDE	0	201.20	0	0.03	9	NS(=O)(=O)c1ccc(C(=O)O)cc1	IC50	'='	880.0	nM	6.06			UO_0000065	30.10	0.64	6.03	6.21	False	CHEMBL828069	Inhibitory concentration against human cystolic isozyme II of Carbonic anhydrase	B	BAO_0000357	single protein format	Homo sapiens	None	None	None	None	CHEMBL205	Carbonic anhydrase II	Homo sapiens	SINGLE PROTEIN	CHEMBL1138639	1	Scientific Literature	Bioorg. Med. Chem. Lett.	2004	None
CHEMBL186553	PHENOXYARSONOUS ACID	0	202.04	None	None	PhAsO3H2	O[As](O)Oc1ccccc1	Ki	'='	49200000.0	nM		Outside typical range		UO_0000065					False	CHEMBL838517	Inhibitory activity against human carbonic anhydrase II expressed in Escherichia coli	B	BAO_0000019	assay format	Homo sapiens	None	None	None	None	CHEMBL205	Carbonic anhydrase II	Homo sapiens	SINGLE PROTEIN	CHEMBL1138690	1	Scientific Literature	Bioorg. Med. Chem. Lett.	2004	None
CHEMBL39	SEROTONIN	3	176.22	0	1.37	13	NCCc1c[nH]c2ccc(O)cc12	KA	'='	50.0	uM				UO_0000064					True	CHEMBL889437	Activation of human recombinant CA2 by CO2 hydrase assay	B	BAO_0000357	single protein format	Homo sapiens	None	None	None	None	CHEMBL205	Carbonic anhydrase II	Homo sapiens	SINGLE PROTEIN	CHEMBL1145387	1	Scientific Literature	Bioorg. Med. Chem. Lett.	2007	None
CHEMBL141028		0	304.27	0	0.60	A3	NS(=O)(=O)c1ccc(NS(=O)(=O)C(F)(F)F)cc1	Ki	'='	10900.0	nM	4.96			UO_0000065	16.31	0.38	4.36	4.67	False	CHEMBL657194	Inhibition of human recombinant carbonic anhydrase II (CA2)	B	BAO_0000357	single protein format	None	None	None	None	None	CHEMBL205	Carbonic anhydrase II	Homo sapiens	SINGLE PROTEIN	CHEMBL1133531	1	Scientific Literature	J. Med. Chem.	2000	None
CHEMBL68840		0	340.29	0	2.14	10	CCCCCCCCS(=O)(=O)C(Cl)(Cl)S(N)(=O)=O	IC50	'='	200.0	nM	6.70			UO_0000065	19.69	0.51	4.56	7.10	False	CHEMBL657917	In vitro inhibition of purified human erythrocyte carbonic anhydrase II	B	BAO_0000357	single protein format	None	None	None	None	None	CHEMBL205	Carbonic anhydrase II	Homo sapiens	SINGLE PROTEIN	CHEMBL1126746	1	Scientific Literature	J. Med. Chem.	1993	None
CHEMBL220491	BRINZOLAMIDE	4	383.52	0	0.09	BRZ	CCN[C@H]1CN(CCCOC)S(=O)(=O)c2sc(S(N)(=O)=O)cc21	Ki	'='	3.0	nM	8.52			UO_0000065	22.22	0.51	8.43	7.17	True	CHEMBL829640	Ki value against human carbonic anhydrase II (hCA II)	B	BAO_0000357	single protein format	Homo sapiens	None	None	None	None	CHEMBL205	Carbonic anhydrase II	Homo sapiens	SINGLE PROTEIN	CHEMBL1141984	1	Scientific Literature	Bioorg. Med. Chem. Lett.	2005	None
CHEMBL7087		0	200.26	0	-0.16	4	NCCc1ccc(S(N)(=O)=O)cc1	Ki	'='	160.0	nM	6.80			UO_0000065	33.94	0.71	6.96	7.89	True	CHEMBL839012	Inhibitory activity against human carbonic anhydrase II (hCAII)	B	BAO_0000357	single protein format	Homo sapiens	None	None	None	None	CHEMBL205	Carbonic anhydrase II	Homo sapiens	SINGLE PROTEIN	CHEMBL1144327	1	Scientific Literature	Bioorg. Med. Chem. Lett.	2005	None
CHEMBL542219		0	404.94	0	2.17	18a	CCN(CC)Cc1cc(C(=O)c2csc(S(N)(=O)=O)c2)ccc1O.Cl	IC50	'='	7.0	nM	8.15			UO_0000065	22.13	0.46	5.98	8.10	False	CHEMBL656569	Inhibition of human carbonic anhydrase II	B	BAO_0000357	single protein format	None	None	None	None	None	CHEMBL205	Carbonic anhydrase II	Homo sapiens	SINGLE PROTEIN	CHEMBL1125318	1	Scientific Literature	J. Med. Chem.	1992	None
CHEMBL734	ACETOHYDROXAMIC ACID	4	75.07	0	-0.49	HAE	CC(=O)NO	IC50	'='	47000.0	nM	4.33			UO_0000065	57.65	1.18	4.82	8.77	True	CHEMBL657920	Inhibitory activity against carbonic anhydrase II	B	BAO_0000357	single protein format	None	None	None	None	None	CHEMBL205	Carbonic anhydrase II	Homo sapiens	SINGLE PROTEIN	CHEMBL1135542	1	Scientific Literature	J. Med. Chem.	2002	None
CHEMBL189681		0	421.57	0	1.87	9i	CCCN(C)c1nc(NCCc2ccc(S(N)(=O)=O)cc2)nc(N(C)CCC)n1	Ki	'='	36.0	nM	7.44			UO_0000065	17.66	0.35	5.57	6.34	False	CHEMBL828903	Inhibitory constant against human Carbonic anhydrase II	B	BAO_0000357	single protein format	Homo sapiens	None	None	None	None	CHEMBL205	Carbonic anhydrase II	Homo sapiens	SINGLE PROTEIN	CHEMBL1140273	1	Scientific Literature	Bioorg. Med. Chem. Lett.	2005	None
CHEMBL190733		0	400.85	0	0.41	15	COC(=O)CNc1nc(Cl)nc(NCCc2ccc(S(N)(=O)=O)cc2)n1	Ki	'='	33.0	nM	7.48			UO_0000065	18.66	0.39	7.07	5.01	True	CHEMBL828903	Inhibitory constant against human Carbonic anhydrase II	B	BAO_0000357	single protein format	Homo sapiens	None	None	None	None	CHEMBL205	Carbonic anhydrase II	Homo sapiens	SINGLE PROTEIN	CHEMBL1140273	1	Scientific Literature	Bioorg. Med. Chem. Lett.	2005	None
CHEMBL544355		0	402.97	0	2.76	16i	CC(C)CCNCc1cccc(C(=O)c2csc(S(N)(=O)=O)c2)c1.Cl	IC50	'='	9.0	nM	8.05			UO_0000065	21.95	0.46	5.29	9.01	False	CHEMBL656569	Inhibition of human carbonic anhydrase II	B	BAO_0000357	single protein format	None	None	None	None	None	CHEMBL205	Carbonic anhydrase II	Homo sapiens	SINGLE PROTEIN	CHEMBL1125318	1	Scientific Literature	J. Med. Chem.	1992	None
CHEMBL425274		0	444.42	1	-2.75	3a'	NS(=O)(=O)c1ccc(C(=O)OCc2cn([C@@H]3O[C@H](CO)[C@@H](O)[C@H](O)[C@H]3O)nn2)cc1	Ki	'='	7.0	nM	8.15			UO_0000065	18.35	0.37	10.90	3.93	True	CHEMBL907134	Inhibition of human cloned CA2 by CO2 hydration method	B	BAO_0000357	single protein format	Homo sapiens	None	None	None	None	CHEMBL205	Carbonic anhydrase II	Homo sapiens	SINGLE PROTEIN	CHEMBL1137320	1	Scientific Literature	J. Med. Chem.	2006	None
CHEMBL18	ETHOXZOLAMIDE	4	258.32	0	1.34	EZA	CCOc1ccc2nc(S(N)(=O)=O)sc2c1	Ki	'='	8.0	nM	8.10			UO_0000065	31.34	0.69	6.76	9.84	True	CHEMBL907134	Inhibition of human cloned CA2 by CO2 hydration method	B	BAO_0000357	single protein format	Homo sapiens	None	None	None	None	CHEMBL205	Carbonic anhydrase II	Homo sapiens	SINGLE PROTEIN	CHEMBL1137320	1	Scientific Literature	J. Med. Chem.	2006	None
CHEMBL544030		0	342.90	0	1.35	42	COCCNCc1cc2cc(S(N)(=O)=O)sc2s1.Cl	IC50	'='	5.0	nM	8.30			UO_0000065	27.09	0.63	6.95	10.20	False	CHEMBL656579	In vitro inhibitory activity against human carbonic anhydrase II	B	BAO_0000357	single protein format	None	None	None	None	None	CHEMBL205	Carbonic anhydrase II	Homo sapiens	SINGLE PROTEIN	CHEMBL1125927	1	Scientific Literature	J. Med. Chem.	1991	None
CHEMBL553832		0	400.98	0	1.92	63	COCCOCCNC(C)c1cc2cc(S(N)(=O)=O)sc2s1.Cl	IC50	'='	0.7	nM	9.15			UO_0000065	25.12	0.57	7.23	10.10	False	CHEMBL842026	The compound was tested for in vitro inhibitory activity against human carbonic anhydrase II	B	BAO_0000357	single protein format	None	None	None	None	None	CHEMBL205	Carbonic anhydrase II	Homo sapiens	SINGLE PROTEIN	CHEMBL1125927	1	Scientific Literature	J. Med. Chem.	1991	None
CHEMBL321586		0	524.00	0	3.05	C2	CCc1cc(-c2ccccc2)cc(CC)[n+]1CC(=O)Nc1cccc(S(N)(=O)=O)c1.[O-][Cl+3]([O-])([O-])[O-]	Ki	'='	205.0	nM	6.69			UO_0000065	15.75	0.30	3.64	7.18	False	CHEMBL657146	Inhibitory activity against human carbonic anhydrase II (CA2)	B	BAO_0000357	single protein format	None	None	None	None	None	CHEMBL205	Carbonic anhydrase II	Homo sapiens	SINGLE PROTEIN	CHEMBL1133669	1	Scientific Literature	J. Med. Chem.	2000	None
CHEMBL538245		0	340.92	0	2.36	35	CC(C)CNCc1cc2cc(S(N)(=O)=O)sc2s1.Cl	Ki	'='	4.4	nM	8.36			UO_0000065	27.45	0.63	6.00	11.58	False	CHEMBL658941	In vitro binding affinity against human carbonic anhydrase II	B	BAO_0000357	single protein format	None	None	None	None	None	CHEMBL205	Carbonic anhydrase II	Homo sapiens	SINGLE PROTEIN	CHEMBL1125927	1	Scientific Literature	J. Med. Chem.	1991	None
CHEMBL542372		0	356.92	0	1.74	43	COCCCNCc1cc2cc(S(N)(=O)=O)sc2s1.Cl	IC50	'='	4.9	nM	8.31			UO_0000065	25.93	0.60	6.57	10.21	False	CHEMBL656579	In vitro inhibitory activity against human carbonic anhydrase II	B	BAO_0000357	single protein format	None	None	None	None	None	CHEMBL205	Carbonic anhydrase II	Homo sapiens	SINGLE PROTEIN	CHEMBL1125927	1	Scientific Literature	J. Med. Chem.	1991	None
CHEMBL555543		0	370.97	0	2.16	52	Cl.NS(=O)(=O)c1cc2cc(CN3CCSCC3)sc2s1	Inhibition	'='	57.0	%				UO_0000187					False	CHEMBL769953	The ability of each test compound to inhibit albino rabbit iris and ciliary body carbonic anhydrase post topical instillation was assessed ex vivo	F	BAO_0000221	tissue-based format	Oryctolagus cuniculus	CHEMBL3987681	Ciliary body	None	None	CHEMBL205	Carbonic anhydrase II	Homo sapiens	SINGLE PROTEIN	CHEMBL1125927	1	Scientific Literature	J. Med. Chem.	1991	None
CHEMBL99638		0	462.91	0	1.33	A26	Cc1cc(C)[n+](CC(=O)OCCc2ccc(S(N)(=O)=O)cc2)c(C)c1.[O-][Cl+3]([O-])([O-])[O-]	Ki	'='	78.0	nM	7.11			UO_0000065	19.56	0.39	5.78	7.87	False	CHEMBL657146	Inhibitory activity against human carbonic anhydrase II (CA2)	B	BAO_0000357	single protein format	None	None	None	None	None	CHEMBL205	Carbonic anhydrase II	Homo sapiens	SINGLE PROTEIN	CHEMBL1133669	1	Scientific Literature	J. Med. Chem.	2000	None
CHEMBL220492	TOPIRAMATE	4	339.37	0	-0.40	1 (Topiramate)	CC1(C)O[C@@H]2CO[C@@]3(COS(N)(=O)=O)OC(C)(C)O[C@H]3[C@@H]2O1	Ki	'='	430.0	nM	6.37			UO_0000065	18.76	0.40	6.77	5.51	False	CHEMBL840039	Inhibitory constant value for Carbonic anhydrase II in human determined in esterase assay	B	BAO_0000357	single protein format	Homo sapiens	None	None	None	None	CHEMBL205	Carbonic anhydrase II	Homo sapiens	SINGLE PROTEIN	CHEMBL1142729	1	Scientific Literature	J. Med. Chem.	2005	None
CHEMBL421060		0	283.31	0	0.47	AHR	NS(=O)(=O)OCCOc1ccc(-n2ccnc2)cc1	Ki	'='	7.0	nM	8.15			UO_0000065	28.78	0.59	7.68	8.46	False	CHEMBL659851	Dissociation constant was reported against Carbonic anhydrase II	B	BAO_0000357	single protein format	None	None	None	None	None	CHEMBL205	Carbonic anhydrase II	Homo sapiens	SINGLE PROTEIN	CHEMBL1135542	1	Scientific Literature	J. Med. Chem.	2002	None
CHEMBL144667		0	322.42	0	1.63	A7	NS(=O)(=O)c1ccc(N/C(S)=N\Cc2ccccn2)cc1	Ki	'='	45.0	nM	7.35			UO_0000065	22.79	0.48	5.72	7.54	False	CHEMBL657152	Inhibitory activity against human recombinant carbonic anhydrase II	B	BAO_0000357	single protein format	None	None	None	None	None	CHEMBL205	Carbonic anhydrase II	Homo sapiens	SINGLE PROTEIN	CHEMBL1133556	1	Scientific Literature	J. Med. Chem.	2000	None
CHEMBL122711		0	455.32	0	1.99	32	O=C(CN(Cc1ccccc1[N+](=O)[O-])S(=O)(=O)c1c(F)c(F)c(F)c(F)c1F)NO	Ki	'='	74.0	nM	7.13			UO_0000065	15.66	0.32	5.14	5.49	False	CHEMBL657151	Inhibitory activity against human isoenzyme Carbonic anhydrase II	B	BAO_0000357	single protein format	None	None	None	None	None	CHEMBL205	Carbonic anhydrase II	Homo sapiens	SINGLE PROTEIN	CHEMBL1133677	1	Scientific Literature	J. Med. Chem.	2000	None
CHEMBL26	SULPIRIDE	4	341.43	0	0.56	SLP	CCN1CCCC1CNC(=O)c1cc(S(N)(=O)=O)ccc1OC	Kinact	'='	40.0	nM				UO_0000065					True	CHEMBL895192	Inhibition of human carbonic anhydrase 2 by stopped-flow CO2 hydrase assay	B	BAO_0000357	single protein format	Homo sapiens	None	None	None	None	CHEMBL205	Carbonic anhydrase II	Homo sapiens	SINGLE PROTEIN	CHEMBL1148873	1	Scientific Literature	Bioorg. Med. Chem. Lett.	2007	None
CHEMBL17	DICHLORPHENAMIDE	4	305.16	0	0.29	7a	NS(=O)(=O)c1cc(Cl)c(Cl)c(S(N)(=O)=O)c1	Kinact	'='	38.0	nM				UO_0000065					True	CHEMBL895192	Inhibition of human carbonic anhydrase 2 by stopped-flow CO2 hydrase assay	B	BAO_0000357	single protein format	Homo sapiens	None	None	None	None	CHEMBL205	Carbonic anhydrase II	Homo sapiens	SINGLE PROTEIN	CHEMBL1148873	1	Scientific Literature	Bioorg. Med. Chem. Lett.	2007	None
CHEMBL265674		0	180.21	0	-1.23	13	Nc1nnc(S(N)(=O)=O)s1	Kinact	'='	60.0	nM				UO_0000065					True	CHEMBL895192	Inhibition of human carbonic anhydrase 2 by stopped-flow CO2 hydrase assay	B	BAO_0000357	single protein format	Homo sapiens	None	None	None	None	CHEMBL205	Carbonic anhydrase II	Homo sapiens	SINGLE PROTEIN	CHEMBL1148873	1	Scientific Literature	Bioorg. Med. Chem. Lett.	2007	None
CHEMBL122720		0	343.39	0	-0.37	C22	CN(CC(=O)NS(=O)(=O)c1nc2ccc(O)cc2s1)C(=N)N	Ki	'='	3.0	nM	8.52			UO_0000065	24.82	0.53	8.89	5.70	False	CHEMBL657153	Inhibitory activity against human recombinant carbonic anhydrase II (CA2)	B	BAO_0000357	single protein format	None	None	None	None	None	CHEMBL205	Carbonic anhydrase II	Homo sapiens	SINGLE PROTEIN	CHEMBL1132382	1	Scientific Literature	J. Med. Chem.	1999	None
CHEMBL555542		0	356.92	0	1.47	38	Cl.NS(=O)(=O)c1cc2cc(CNCCCCO)sc2s1	Inhibition	'='	96.0	%				UO_0000187					False	CHEMBL769953	The ability of each test compound to inhibit albino rabbit iris and ciliary body carbonic anhydrase post topical instillation was assessed ex vivo	F	BAO_0000221	tissue-based format	Oryctolagus cuniculus	CHEMBL3987681	Ciliary body	None	None	CHEMBL205	Carbonic anhydrase II	Homo sapiens	SINGLE PROTEIN	CHEMBL1125927	1	Scientific Literature	J. Med. Chem.	1991	None
CHEMBL32198		0	359.36	0	-1.58	2E	NS(=O)(=O)c1ccc(CNC(=O)CN(CC(=O)O)CC(=O)O)cc1	Ki	'='	101.0	nM	7.00			UO_0000065	19.47	0.40	8.58	4.19	False	CHEMBL658042	Inhibitory activity against Human carbonic anhydrase II	B	BAO_0000357	single protein format	None	None	None	None	None	CHEMBL205	Carbonic anhydrase II	Homo sapiens	SINGLE PROTEIN	CHEMBL1135903	1	Scientific Literature	J. Med. Chem.	2002	None
CHEMBL268439		0	335.39	0	-0.43	15	Nc1ccc(S(=O)(=O)Nc2nnc(S(N)(=O)=O)s2)cc1	Kinact	'='	2.0	nM				UO_0000065					False	CHEMBL895192	Inhibition of human carbonic anhydrase 2 by stopped-flow CO2 hydrase assay	B	BAO_0000357	single protein format	Homo sapiens	None	None	None	None	CHEMBL205	Carbonic anhydrase II	Homo sapiens	SINGLE PROTEIN	CHEMBL1148873	1	Scientific Literature	Bioorg. Med. Chem. Lett.	2007	None
CHEMBL268177		0	298.11	0	0.52	10	Nc1ccc(S(N)(=O)=O)cc1I	Kinact	'='	70.0	nM				UO_0000065					False	CHEMBL895192	Inhibition of human carbonic anhydrase 2 by stopped-flow CO2 hydrase assay	B	BAO_0000357	single protein format	Homo sapiens	None	None	None	None	CHEMBL205	Carbonic anhydrase II	Homo sapiens	SINGLE PROTEIN	CHEMBL1148873	1	Scientific Literature	Bioorg. Med. Chem. Lett.	2007	None
CHEMBL6853		0	190.20	0	0.06	7	Nc1ccc(S(N)(=O)=O)cc1F	Kinact	'='	60.0	nM				UO_0000065					False	CHEMBL895192	Inhibition of human carbonic anhydrase 2 by stopped-flow CO2 hydrase assay	B	BAO_0000357	single protein format	Homo sapiens	None	None	None	None	CHEMBL205	Carbonic anhydrase II	Homo sapiens	SINGLE PROTEIN	CHEMBL1148873	1	Scientific Literature	Bioorg. Med. Chem. Lett.	2007	None
CHEMBL123105		0	188.21	0	-0.06	64	Nc1ccc(S(=O)(=O)NO)cc1	Ki	'='	37.0	nM	7.43			UO_0000065	39.49	0.85	7.49	8.04	False	CHEMBL657151	Inhibitory activity against human isoenzyme Carbonic anhydrase II	B	BAO_0000357	single protein format	None	None	None	None	None	CHEMBL205	Carbonic anhydrase II	Homo sapiens	SINGLE PROTEIN	CHEMBL1133677	1	Scientific Literature	J. Med. Chem.	2000	None
CHEMBL84600		0	344.41	0	1.66	40	CCOC(C)(C)C(=O)Oc1ccc2nc(S(N)(=O)=O)sc2c1	IC50	'='	1.2	nM	8.92			UO_0000065	25.90	0.55	7.26	8.22	False	CHEMBL656574	In vitro inhibition of human Carbonic Anhydrase II	B	BAO_0000357	single protein format	None	None	None	None	None	CHEMBL205	Carbonic anhydrase II	Homo sapiens	SINGLE PROTEIN	CHEMBL1124628	1	Scientific Literature	J. Med. Chem.	1989	None
CHEMBL220491	BRINZOLAMIDE	4	383.52	0	0.09	6	CCN[C@H]1CN(CCCOC)S(=O)(=O)c2sc(S(N)(=O)=O)cc21	Kinact	'='	3.0	nM				UO_0000065					True	CHEMBL896579	Inhibition of human CA2	B	BAO_0000357	single protein format	Homo sapiens	None	None	None	None	CHEMBL205	Carbonic anhydrase II	Homo sapiens	SINGLE PROTEIN	CHEMBL1149542	1	Scientific Literature	Bioorg. Med. Chem. Lett.	2007	None
CHEMBL18	ETHOXZOLAMIDE	4	258.32	0	1.34	EZA (Ethoxzolamide)	CCOc1ccc2nc(S(N)(=O)=O)sc2c1	Kinact	'='	8.0	nM				UO_0000065					True	CHEMBL896579	Inhibition of human CA2	B	BAO_0000357	single protein format	Homo sapiens	None	None	None	None	CHEMBL205	Carbonic anhydrase II	Homo sapiens	SINGLE PROTEIN	CHEMBL1149542	1	Scientific Literature	Bioorg. Med. Chem. Lett.	2007	None
CHEMBL37958		0	402.41	0	-0.65	2P	NS(=O)(=O)c1nc2ccc(NC(=O)CN(CC(=O)O)CC(=O)O)cc2s1	Ki	'='	7.0	nM	8.15			UO_0000065	20.27	0.43	8.80	4.53	False	CHEMBL658042	Inhibitory activity against Human carbonic anhydrase II	B	BAO_0000357	single protein format	None	None	None	None	None	CHEMBL205	Carbonic anhydrase II	Homo sapiens	SINGLE PROTEIN	CHEMBL1135903	1	Scientific Literature	J. Med. Chem.	2002	None
CHEMBL301469		0	207.64	0	1.01	55	O=S(=O)(NO)c1ccc(Cl)cc1	Ki	'='	21.0	nM	7.68			UO_0000065	36.98	0.87	6.67	11.56	False	CHEMBL657151	Inhibitory activity against human isoenzyme Carbonic anhydrase II	B	BAO_0000357	single protein format	None	None	None	None	None	CHEMBL205	Carbonic anhydrase II	Homo sapiens	SINGLE PROTEIN	CHEMBL1133677	1	Scientific Literature	J. Med. Chem.	2000	None
CHEMBL122925		0	263.14	0	1.05	68	O=S(=O)(NO)c1c(F)c(F)c(F)c(F)c1F	Ki	'='	0.8	nM	9.10			UO_0000065	34.57	0.78	8.05	13.70	False	CHEMBL657151	Inhibitory activity against human isoenzyme Carbonic anhydrase II	B	BAO_0000357	single protein format	None	None	None	None	None	CHEMBL205	Carbonic anhydrase II	Homo sapiens	SINGLE PROTEIN	CHEMBL1133677	1	Scientific Literature	J. Med. Chem.	2000	None
CHEMBL266240		0	285.73	0	-0.78	5	Nc1cc(Cl)c(S(N)(=O)=O)cc1S(N)(=O)=O	Ki	'='	75.0	nM	7.12			UO_0000065	24.94	0.61	7.90	4.87	True	CHEMBL1217310	Inhibition of human recombinant carbonic anhydrase 2 after 15 mins by CO2 hydration method	B	BAO_0000357	single protein format	Homo sapiens	None	None	None	None	CHEMBL205	Carbonic anhydrase II	Homo sapiens	SINGLE PROTEIN	CHEMBL1212852	1	Scientific Literature	Bioorg. Med. Chem.	2010	None
CHEMBL122176		0	322.35	0	-0.24	A20	NCC(=O)Nc1nccc(Nc2ccc(S(N)(=O)=O)cc2)n1	Ki	'='	23.0	nM	7.64			UO_0000065	23.70	0.47	7.88	4.99	False	CHEMBL657153	Inhibitory activity against human recombinant carbonic anhydrase II (CA2)	B	BAO_0000357	single protein format	None	None	None	None	None	CHEMBL205	Carbonic anhydrase II	Homo sapiens	SINGLE PROTEIN	CHEMBL1132382	1	Scientific Literature	J. Med. Chem.	1999	None
CHEMBL34319		0	572.33	1	-1.27	4J	NS(=O)(=O)c1ccc(NC(=O)CN(CCN(CC(=O)O)CC(=O)O)CC(=O)O)c(I)c1	Ki	'='	36.0	nM	7.44			UO_0000065	13.01	0.33	8.71	3.58	False	CHEMBL658042	Inhibitory activity against Human carbonic anhydrase II	B	BAO_0000357	single protein format	None	None	None	None	None	CHEMBL205	Carbonic anhydrase II	Homo sapiens	SINGLE PROTEIN	CHEMBL1135903	1	Scientific Literature	J. Med. Chem.	2002	None
CHEMBL35118		0	229.29	0	0.53	21	Nc1ccc2nc(S(N)(=O)=O)sc2c1	Ki	'='	9.0	nM	8.05			UO_0000065	35.09	0.78	7.52	8.12	True	CHEMBL657153	Inhibitory activity against human recombinant carbonic anhydrase II (CA2)	B	BAO_0000357	single protein format	None	None	None	None	None	CHEMBL205	Carbonic anhydrase II	Homo sapiens	SINGLE PROTEIN	CHEMBL1132382	1	Scientific Literature	J. Med. Chem.	1999	None
CHEMBL287117		0	274.32	0	0.31	R	NS(=O)(=O)c1nc2ccc(OCCO)cc2s1	Ki	'='	7.0	nM	8.15			UO_0000065	29.73	0.66	7.84	7.96	False	CHEMBL658042	Inhibitory activity against Human carbonic anhydrase II	B	BAO_0000357	single protein format	None	None	None	None	None	CHEMBL205	Carbonic anhydrase II	Homo sapiens	SINGLE PROTEIN	CHEMBL1135903	1	Scientific Literature	J. Med. Chem.	2002	None
CHEMBL222837		0	198.21	0	1.28	1	[N-]=[N+]=Nc1ccc(S(N)(=O)=O)cc1	Ki	'='	47.0	nM	7.33			UO_0000065	36.97	0.77	6.05	6.73	True	CHEMBL898040	Inhibition of human cloned CA2 by CO2 hydration method	B	BAO_0000357	single protein format	Homo sapiens	None	None	None	None	CHEMBL205	Carbonic anhydrase II	Homo sapiens	SINGLE PROTEIN	CHEMBL1149692	1	Scientific Literature	Bioorg. Med. Chem. Lett.	2007	None
CHEMBL545057		0	441.00	0	1.78	26a	CCN(CC)Cc1cc(S(=O)(=O)c2csc(S(N)(=O)=O)c2)ccc1O.Cl	IC50	'='	9.0	nM	8.05			UO_0000065	19.89	0.44	6.27	6.83	False	CHEMBL656569	Inhibition of human carbonic anhydrase II	B	BAO_0000357	single protein format	None	None	None	None	None	CHEMBL205	Carbonic anhydrase II	Homo sapiens	SINGLE PROTEIN	CHEMBL1125318	1	Scientific Literature	J. Med. Chem.	1992	None
CHEMBL122926		0	398.47	0	0.29	B18	CNCC(=O)Nc1ccc(S(=O)(=O)Nc2ccc(S(N)(=O)=O)cc2)cc1	Ki	'='	8.0	nM	8.10			UO_0000065	20.32	0.43	7.81	5.49	False	CHEMBL657153	Inhibitory activity against human recombinant carbonic anhydrase II (CA2)	B	BAO_0000357	single protein format	None	None	None	None	None	CHEMBL205	Carbonic anhydrase II	Homo sapiens	SINGLE PROTEIN	CHEMBL1132382	1	Scientific Literature	J. Med. Chem.	1999	None
CHEMBL18	ETHOXZOLAMIDE	4	258.32	0	1.34	EZA	CCOc1ccc2nc(S(N)(=O)=O)sc2c1	Kinact	'='	8.0	uM		Potential transcription error		UO_0000064					True	CHEMBL897927	Inhibition of human recombinant CA2 by CO2 hydration stopped flow assay	B	BAO_0000357	single protein format	Homo sapiens	None	None	None	None	CHEMBL205	Carbonic anhydrase II	Homo sapiens	SINGLE PROTEIN	CHEMBL1149676	1	Scientific Literature	Bioorg. Med. Chem. Lett.	2007	None
CHEMBL237053		0	393.44	1	-2.58	3a	NS(=O)(=O)c1ccc(NC(=S)N[C@H]2C(O)O[C@H](CO)[C@@H](O)[C@@H]2O)cc1	Kinact	'='	9700.0	uM				UO_0000064					False	CHEMBL897927	Inhibition of human recombinant CA2 by CO2 hydration stopped flow assay	B	BAO_0000357	single protein format	Homo sapiens	None	None	None	None	CHEMBL205	Carbonic anhydrase II	Homo sapiens	SINGLE PROTEIN	CHEMBL1149676	1	Scientific Literature	Bioorg. Med. Chem. Lett.	2007	None
CHEMBL398086		0	427.89	1	-1.93	4c	NS(=O)(=O)c1ccc(NC(=S)N[C@H]2C(O)O[C@H](CO)[C@H](O)[C@@H]2O)c(Cl)c1	Kinact	'='	910.0	uM				UO_0000064					False	CHEMBL897927	Inhibition of human recombinant CA2 by CO2 hydration stopped flow assay	B	BAO_0000357	single protein format	Homo sapiens	None	None	None	None	CHEMBL205	Carbonic anhydrase II	Homo sapiens	SINGLE PROTEIN	CHEMBL1149676	1	Scientific Literature	Bioorg. Med. Chem. Lett.	2007	None
CHEMBL333520		0	304.42	0	1.45	TIO51	NS(=O)(=O)c1cc2cc(N3CCOCC3)sc2s1	IC50	'='	3.0	nM	8.52			UO_0000065	28.00	0.65	7.07	11.73	False	CHEMBL657920	Inhibitory activity against carbonic anhydrase II	B	BAO_0000357	single protein format	None	None	None	None	None	CHEMBL205	Carbonic anhydrase II	Homo sapiens	SINGLE PROTEIN	CHEMBL1135542	1	Scientific Literature	J. Med. Chem.	2002	None
CHEMBL121086		0	297.33	0	2.03	BFU	CC(C)(C)C(=O)Oc1ccc2cc(S(N)(=O)=O)oc2c1	IC50	'='	3.0	nM	8.52			UO_0000065	28.66	0.58	6.49	8.56	False	CHEMBL657920	Inhibitory activity against carbonic anhydrase II	B	BAO_0000357	single protein format	None	None	None	None	None	CHEMBL205	Carbonic anhydrase II	Homo sapiens	SINGLE PROTEIN	CHEMBL1135542	1	Scientific Literature	J. Med. Chem.	2002	None
CHEMBL539258		0	390.96	0	0.74	50	CS(=O)(=O)CCNCc1cc2cc(S(N)(=O)=O)sc2s1.Cl	Inhibition	'='	65.0	%				UO_0000187					False	CHEMBL769953	The ability of each test compound to inhibit albino rabbit iris and ciliary body carbonic anhydrase post topical instillation was assessed ex vivo	F	BAO_0000221	tissue-based format	Oryctolagus cuniculus	CHEMBL3987681	Ciliary body	None	None	CHEMBL205	Carbonic anhydrase II	Homo sapiens	SINGLE PROTEIN	CHEMBL1125927	1	Scientific Literature	J. Med. Chem.	1991	None
CHEMBL236052		0	308.31	0	-1.44	9	CC(=O)OC[C@H]1O[C@H](NS(N)(=O)=O)C=C[C@H]1OC(C)=O	Kinact	'='	6.0	nM				UO_0000065					False	CHEMBL897976	Inhibition of human recombinant carbonic anhydrase 2 by CO2 hydration stopped-flow assay	B	BAO_0000357	single protein format	Homo sapiens	None	None	None	None	CHEMBL205	Carbonic anhydrase II	Homo sapiens	SINGLE PROTEIN	CHEMBL1149682	1	Scientific Literature	Bioorg. Med. Chem. Lett.	2007	None
CHEMBL322589		0	280.33	0	0.53	5	CC(C)(C)OC(=O)Nc1nnc(S(N)(=O)=O)s1	Ki	'='	9.0	nM	8.05			UO_0000065	28.70	0.65	7.52	6.47	False	CHEMBL658046	Inhibitory effect on human Carbonic anhydrase II	B	BAO_0000357	single protein format	None	None	None	None	None	CHEMBL205	Carbonic anhydrase II	Homo sapiens	SINGLE PROTEIN	CHEMBL1135800	1	Scientific Literature	J. Med. Chem.	2002	None
CHEMBL22540		0	456.33	0	0.71	42	CC(=O)Nc1ccc(S(=O)(=O)Nc2nnc(S(N)(=O)=O)s2)cc1Br	Ki	'='	2.0	nM	8.70			UO_0000065	19.06	0.50	7.99	5.40	False	CHEMBL658039	Inhibition of human cytosolic isozyme Carbonic anhydrase II at 20 degree C	B	BAO_0000357	single protein format	None	None	None	None	None	CHEMBL205	Carbonic anhydrase II	Homo sapiens	SINGLE PROTEIN	CHEMBL1149322	1	Scientific Literature	J. Med. Chem.	2004	None
CHEMBL13981		0	367.91	0	1.66	A8	NS(=O)(=O)c1ccc(NSC(=S)N2CCOCC2)c(Cl)c1	Ki	'='	40.0	nM	7.40			UO_0000065	20.11	0.48	5.74	8.74	False	CHEMBL658942	Inhibition of human carbonic anhydrase II (hCA II)	B	BAO_0000357	single protein format	None	None	None	None	None	CHEMBL205	Carbonic anhydrase II	Homo sapiens	SINGLE PROTEIN	CHEMBL1132884	1	Scientific Literature	Bioorg. Med. Chem. Lett.	2000	None
CHEMBL278603		0	395.42	0	0.08	40	CC(=O)Nc1ccc(S(=O)(=O)Nc2nnc(S(N)(=O)=O)s2)cc1F	Ki	'='	1.0	nM	9.00			UO_0000065	22.76	0.51	8.92	5.58	False	CHEMBL658039	Inhibition of human cytosolic isozyme Carbonic anhydrase II at 20 degree C	B	BAO_0000357	single protein format	None	None	None	None	None	CHEMBL205	Carbonic anhydrase II	Homo sapiens	SINGLE PROTEIN	CHEMBL1149322	1	Scientific Literature	J. Med. Chem.	2004	None
CHEMBL308820		0	692.20	1	4.55	14m	CCCc1cc(-c2ccccc2)cc(-c2ccccc2)[n+]1-c1ccc(S(=O)(=O)Nc2nnc(S(N)(=O)=O)s2)cc1.[O-][Cl+3]([O-])([O-])[O-]	Ki	'='	3.9	nM	8.41			UO_0000065	14.19	0.29	3.86	6.18	False	CHEMBL658041	Inhibition constant evaluated for the inhibition of human CA II (Carbonic anhydrase II)	B	BAO_0000357	single protein format	None	None	None	None	None	CHEMBL205	Carbonic anhydrase II	Homo sapiens	SINGLE PROTEIN	CHEMBL1137091	1	Scientific Literature	J. Med. Chem.	2004	None
CHEMBL51668		0	383.45	0	-0.05	4	NS(=O)(=O)c1ccc(CCNC(=O)c2ccc(S(N)(=O)=O)cc2)cc1	Ki	'='	5.0	nM	8.30			UO_0000065	21.65	0.45	8.35	5.56	True	CHEMBL653175	Compound was evaluated for inhibition against human carbonic anhydrase II	B	BAO_0000357	single protein format	None	None	None	None	None	CHEMBL205	Carbonic anhydrase II	Homo sapiens	SINGLE PROTEIN	CHEMBL1146695	1	Scientific Literature	Bioorg. Med. Chem. Lett.	2004	None
CHEMBL6705		0	172.21	0	-0.08	1	Nc1ccccc1S(N)(=O)=O	Ki	'='	295.0	nM	6.53			UO_0000065	37.92	0.81	6.61	7.58	True	CHEMBL1063127	Inhibition of Helicobacter pylori beta-carbonic anhydrase by stopped-flow CO2 hydration assay	B	BAO_0000357	single protein format	Helicobacter pylori	None	None	None	None	CHEMBL205	Carbonic anhydrase II	Homo sapiens	SINGLE PROTEIN	CHEMBL1152937	1	Scientific Literature	Bioorg. Med. Chem.	2009	None
CHEMBL21	SULFANILAMIDE	4	172.21	0	-0.08	2	Nc1ccc(S(N)(=O)=O)cc1	Ki	'='	240.0	nM	6.62			UO_0000065	38.44	0.82	6.70	7.68	True	CHEMBL1063127	Inhibition of Helicobacter pylori beta-carbonic anhydrase by stopped-flow CO2 hydration assay	B	BAO_0000357	single protein format	Helicobacter pylori	None	None	None	None	CHEMBL205	Carbonic anhydrase II	Homo sapiens	SINGLE PROTEIN	CHEMBL1152937	1	Scientific Literature	Bioorg. Med. Chem.	2009	None
CHEMBL6853		0	190.20	0	0.06	7	Nc1ccc(S(N)(=O)=O)cc1F	Ki	'='	60.0	nM	7.22			UO_0000065	37.97	0.82	7.16	8.38	True	CHEMBL1063127	Inhibition of Helicobacter pylori beta-carbonic anhydrase by stopped-flow CO2 hydration assay	B	BAO_0000357	single protein format	Helicobacter pylori	None	None	None	None	CHEMBL205	Carbonic anhydrase II	Homo sapiens	SINGLE PROTEIN	CHEMBL1152937	1	Scientific Literature	Bioorg. Med. Chem.	2009	None
CHEMBL23285		0	256.33	0	1.32	1	CC(C)(C)C(=O)Nc1ccc(S(N)(=O)=O)cc1	Ki	'='	2500.0	nM	5.60			UO_0000065	21.85	0.45	4.28	6.28	False	CHEMBL1785907	Inhibition of human carbonic anhydrase 2 preincubated with compound for 15 mins by carbon dioxide hydration assay	B	BAO_0000357	single protein format	Homo sapiens	None	None	None	None	CHEMBL205	Carbonic anhydrase II	Homo sapiens	SINGLE PROTEIN	CHEMBL1781997	1	Scientific Literature	J. Med. Chem.	2011	None
CHEMBL1085034		0	298.41	0	2.49	10	CCCCC(CC)C(=O)Nc1ccc(S(N)(=O)=O)cc1	Ki	'='	10.2	nM	7.99			UO_0000065	26.78	0.55	5.50	8.95	False	CHEMBL1785907	Inhibition of human carbonic anhydrase 2 preincubated with compound for 15 mins by carbon dioxide hydration assay	B	BAO_0000357	single protein format	Homo sapiens	None	None	None	None	CHEMBL205	Carbonic anhydrase II	Homo sapiens	SINGLE PROTEIN	CHEMBL1781997	1	Scientific Literature	J. Med. Chem.	2011	None
CHEMBL1084856		0	298.41	0	2.34	14	CCC(C(=O)Nc1ccc(S(N)(=O)=O)cc1)C(C)(C)C	Ki	'='	9.6	nM	8.02			UO_0000065	26.87	0.55	5.68	8.98	False	CHEMBL1785907	Inhibition of human carbonic anhydrase 2 preincubated with compound for 15 mins by carbon dioxide hydration assay	B	BAO_0000357	single protein format	Homo sapiens	None	None	None	None	CHEMBL205	Carbonic anhydrase II	Homo sapiens	SINGLE PROTEIN	CHEMBL1781997	1	Scientific Literature	J. Med. Chem.	2011	None
CHEMBL422825		0	557.50	1	2.63	C19	NS(=O)(=O)c1cccc(NS(=O)(=O)c2ccc(NS(=O)(=O)c3c(F)c(F)c(F)c(F)c3F)cc2)c1	Ki	'='	8.0	nM	8.10			UO_0000065	14.52	0.32	5.47	5.31	False	CHEMBL657194	Inhibition of human recombinant carbonic anhydrase II (CA2)	B	BAO_0000357	single protein format	None	None	None	None	None	CHEMBL205	Carbonic anhydrase II	Homo sapiens	SINGLE PROTEIN	CHEMBL1133531	1	Scientific Literature	J. Med. Chem.	2000	None
CHEMBL141363		0	809.50	2	5.84	D19	NS(=O)(=O)c1cccc(NS(=O)(=O)c2ccc(NS(=O)(=O)C(F)(F)C(F)(F)C(F)(F)C(F)(F)C(F)(F)C(F)(F)C(F)(F)C(F)(F)F)cc2)c1	Ki	'='	21.0	nM	7.68			UO_0000065	9.48	0.21	1.84	5.03	False	CHEMBL657194	Inhibition of human recombinant carbonic anhydrase II (CA2)	B	BAO_0000357	single protein format	None	None	None	None	None	CHEMBL205	Carbonic anhydrase II	Homo sapiens	SINGLE PROTEIN	CHEMBL1133531	1	Scientific Literature	J. Med. Chem.	2000	None
CHEMBL140879		0	476.32	0	0.79	B14	Cn1nc(S(N)(=O)=O)sc1=NS(=O)(=O)C(F)(F)C(F)(F)C(F)(F)C(F)(F)F	Ki	'='	2.0	nM	8.70			UO_0000065	18.26	0.44	7.91	6.99	False	CHEMBL657194	Inhibition of human recombinant carbonic anhydrase II (CA2)	B	BAO_0000357	single protein format	None	None	None	None	None	CHEMBL205	Carbonic anhydrase II	Homo sapiens	SINGLE PROTEIN	CHEMBL1133531	1	Scientific Literature	J. Med. Chem.	2000	None
CHEMBL241149		0	261.30	0	1.81	1f	O=C(NS(=O)(=O)c1ccccc1)c1ccccc1	Inhibition	'='	38.0	%				UO_0000187					False	CHEMBL958936	Inhibition of carbonic anhydrase 2	B	BAO_0000357	single protein format	None	None	None	None	None	CHEMBL205	Carbonic anhydrase II	Homo sapiens	SINGLE PROTEIN	CHEMBL1150303	1	Scientific Literature	Bioorg. Med. Chem.	2008	None
CHEMBL332200		0	243.29	0	-0.51	B1	CNCC(=O)Nc1ccccc1S(N)(=O)=O	Ki	'='	187.0	nM	6.73			UO_0000065	27.65	0.57	7.24	6.64	False	CHEMBL657153	Inhibitory activity against human recombinant carbonic anhydrase II (CA2)	B	BAO_0000357	single protein format	None	None	None	None	None	CHEMBL205	Carbonic anhydrase II	Homo sapiens	SINGLE PROTEIN	CHEMBL1132382	1	Scientific Literature	J. Med. Chem.	1999	None
CHEMBL17	DICHLORPHENAMIDE	4	305.16	0	0.29	Dichlorophenamide	NS(=O)(=O)c1cc(Cl)c(Cl)c(S(N)(=O)=O)c1	Ki	'='	38.0	nM	7.42			UO_0000065	24.32	0.63	7.13	6.17	True	CHEMBL657154	Inhibitory activity against human carbonic anhydrase II	B	BAO_0000357	single protein format	None	None	None	None	None	CHEMBL205	Carbonic anhydrase II	Homo sapiens	SINGLE PROTEIN	CHEMBL1137954	1	Scientific Literature	Bioorg. Med. Chem. Lett.	2004	None
CHEMBL123599		0	345.40	0	-0.31	B23	CNCC(=O)NS(=O)(=O)c1nc2ccc(OCCO)cc2s1	Ki	'='	3.0	nM	8.52			UO_0000065	24.68	0.53	8.83	7.25	False	CHEMBL657153	Inhibitory activity against human recombinant carbonic anhydrase II (CA2)	B	BAO_0000357	single protein format	None	None	None	None	None	CHEMBL205	Carbonic anhydrase II	Homo sapiens	SINGLE PROTEIN	CHEMBL1132382	1	Scientific Literature	J. Med. Chem.	1999	None
CHEMBL348655		0	329.33	0	-1.22	table 1	NC(=O)CCC(NC(=O)c1ccc(S(N)(=O)=O)cc1)C(=O)O	Kd	'='	140.0	nM	6.85			UO_0000065	20.81	0.43	8.07	4.04	False	CHEMBL658052	Dissociation constant against human carbonic anhydrase II at 37 degree Centigrade	B	BAO_0000357	single protein format	None	None	None	None	None	CHEMBL205	Carbonic anhydrase II	Homo sapiens	SINGLE PROTEIN	CHEMBL1128987	1	Scientific Literature	Bioorg. Med. Chem. Lett.	1996	None
CHEMBL6753		0	194.24	0	-1.39	14	Cn1nc(S(N)(=O)=O)sc1=N	Ki	'='	19.0	nM	7.72			UO_0000065	39.75	0.96	9.11	7.58	True	CHEMBL828932	Ki value against human carbonic anhydrase II	B	BAO_0000357	single protein format	Homo sapiens	None	None	None	None	CHEMBL205	Carbonic anhydrase II	Homo sapiens	SINGLE PROTEIN	CHEMBL1141985	1	Scientific Literature	Bioorg. Med. Chem. Lett.	2005	None
CHEMBL1784878		0	503.43	1	2.39	I'-14	NS(=O)(=O)c1nnc(N(CCc2ccc(Br)cc2)S(=O)(=O)c2ccccc2)s1	Inhibition	'='	45.75	%				UO_0000187					False	CHEMBL1786484	Activity at human carbonic anhydrase 2 assessed as hydrolysis of p- nitrophenyl acetate at 0.3 umol/L at pH 7.6	B	BAO_0000357	single protein format	Homo sapiens	None	None	None	None	CHEMBL205	Carbonic anhydrase II	Homo sapiens	SINGLE PROTEIN	CHEMBL1781877	1	Scientific Literature	Bioorg. Med. Chem.	2011	None
CHEMBL309431		0	462.58	0	0.06	1	CCN(CC)CCNC(=O)c1ccc(S(=O)(=O)Nc2nnc(S(N)(=O)=O)s2)cc1	Ki	'='	1.4	nM	8.85			UO_0000065	19.14	0.42	8.79	5.38	True	CHEMBL657155	Inhibitory activity of compound against human carbonic anhydrase II	B	BAO_0000357	single protein format	None	None	None	None	None	CHEMBL205	Carbonic anhydrase II	Homo sapiens	SINGLE PROTEIN	CHEMBL1148241	1	Scientific Literature	Bioorg. Med. Chem. Lett.	2004	None
CHEMBL344030		0	654.32	2	5.04	D3	NS(=O)(=O)c1ccc(NS(=O)(=O)C(F)(F)C(F)(F)C(F)(F)C(F)(F)C(F)(F)C(F)(F)C(F)(F)C(F)(F)F)cc1	Ki	'='	62.0	nM	7.21			UO_0000065	11.02	0.25	2.17	6.78	False	CHEMBL657194	Inhibition of human recombinant carbonic anhydrase II (CA2)	B	BAO_0000357	single protein format	None	None	None	None	None	CHEMBL205	Carbonic anhydrase II	Homo sapiens	SINGLE PROTEIN	CHEMBL1133531	1	Scientific Literature	J. Med. Chem.	2000	None
CHEMBL1784875		0	488.70	0	4.30	I'-10	CCCCCCCCCCCCN(c1nnc(S(N)(=O)=O)s1)S(=O)(=O)c1ccccc1	Inhibition	'='	53.55	%				UO_0000187					False	CHEMBL1786484	Activity at human carbonic anhydrase 2 assessed as hydrolysis of p- nitrophenyl acetate at 0.3 umol/L at pH 7.6	B	BAO_0000357	single protein format	Homo sapiens	None	None	None	None	CHEMBL205	Carbonic anhydrase II	Homo sapiens	SINGLE PROTEIN	CHEMBL1781877	1	Scientific Literature	Bioorg. Med. Chem.	2011	None
CHEMBL62272		0	293.39	0	1.86	4w	Cc1cc(C)c(S(=O)(=O)NCCc2c[nH]cn2)c(C)c1	Ka	'='	35.0	uM				UO_0000064					False	CHEMBL658048	In vitro binding affinity against human carbonic anhydrase II (hCA-II human cloned isozyme).	B	BAO_0000357	single protein format	None	None	None	None	None	CHEMBL205	Carbonic anhydrase II	Homo sapiens	SINGLE PROTEIN	CHEMBL1131800	1	Scientific Literature	Bioorg. Med. Chem. Lett.	1999	None
CHEMBL64522		0	218.28	0	-0.65	4ae	CN(C)S(=O)(=O)NCCc1c[nH]cn1	Ka	'='	13.0	uM				UO_0000064					False	CHEMBL658048	In vitro binding affinity against human carbonic anhydrase II (hCA-II human cloned isozyme).	B	BAO_0000357	single protein format	None	None	None	None	None	CHEMBL205	Carbonic anhydrase II	Homo sapiens	SINGLE PROTEIN	CHEMBL1131800	1	Scientific Literature	Bioorg. Med. Chem. Lett.	1999	None
CHEMBL139649		0	397.36	0	1.13	A20	NS(=O)(=O)c1ccc(Nc2ccnc(NS(=O)(=O)C(F)(F)F)n2)cc1	Ki	'='	25.0	nM	7.60			UO_0000065	19.13	0.42	6.47	5.27	False	CHEMBL657194	Inhibition of human recombinant carbonic anhydrase II (CA2)	B	BAO_0000357	single protein format	None	None	None	None	None	CHEMBL205	Carbonic anhydrase II	Homo sapiens	SINGLE PROTEIN	CHEMBL1133531	1	Scientific Literature	J. Med. Chem.	2000	None
CHEMBL143294		0	609.47	1	3.30	B18	NS(=O)(=O)c1ccc(NS(=O)(=O)c2ccc(NS(=O)(=O)C(F)(F)C(F)(F)C(F)(F)C(F)(F)F)cc2)cc1	Ki	'='	15.0	nM	7.82			UO_0000065	12.84	0.29	4.52	5.13	False	CHEMBL657194	Inhibition of human recombinant carbonic anhydrase II (CA2)	B	BAO_0000357	single protein format	None	None	None	None	None	CHEMBL205	Carbonic anhydrase II	Homo sapiens	SINGLE PROTEIN	CHEMBL1133531	1	Scientific Literature	J. Med. Chem.	2000	None
CHEMBL434928		0	386.39	0	-2.13	15	NS(=O)(=O)c1ccc(-n2cc(CO[C@@H]3O[C@H](CO)[C@@H](O)[C@H]3O)nn2)cc1	Ki	'='	4.2	nM	8.38			UO_0000065	21.68	0.44	10.51	4.93	False	CHEMBL919951	Inhibition of human recombinant isozyme CA2 by CO2 hydration method	B	BAO_0000357	single protein format	Homo sapiens	None	None	None	None	CHEMBL205	Carbonic anhydrase II	Homo sapiens	SINGLE PROTEIN	CHEMBL1142983	1	Scientific Literature	J. Med. Chem.	2007	None
CHEMBL317256		0	701.21	1	2.14	C18	CCc1cc(-c2ccccc2)cc(CC)[n+]1CC(=O)Nc1ccc(S(=O)(=O)/N=c2/sc(S(N)(=O)=O)nn2C)cc1.[O-][Cl+3]([O-])([O-])[O-]	Ki	'='	3.0	nM	8.52			UO_0000065	14.16	0.29	6.38	5.41	False	CHEMBL657146	Inhibitory activity against human carbonic anhydrase II (CA2)	B	BAO_0000357	single protein format	None	None	None	None	None	CHEMBL205	Carbonic anhydrase II	Homo sapiens	SINGLE PROTEIN	CHEMBL1133669	1	Scientific Literature	J. Med. Chem.	2000	None
CHEMBL212440		0	278.33	0	0.73	H2b	NS(=O)(=O)c1ccc(NC(=O)CCS)c(F)c1	Ki	'='	9.7	nM	8.01			UO_0000065	28.79	0.64	7.28	8.98	False	CHEMBL867416	Inhibition of human recombinant carbonic anhydrase 2 by stopped-flow CO2 hydrase assay	B	BAO_0000357	single protein format	Homo sapiens	None	None	None	None	CHEMBL205	Carbonic anhydrase II	Homo sapiens	SINGLE PROTEIN	CHEMBL1149486	1	Scientific Literature	J. Med. Chem.	2006	None
CHEMBL436936		0	562.73	2	-1.71	4	Cn1nc(S(N)(=O)=O)s/c1=N/C(=O)CCSSCCC(=O)/N=c1/sc(S(N)(=O)=O)nn1C	Ki	'='	42.0	nM	7.38			UO_0000065	13.11	0.31	9.09	3.43	False	CHEMBL867416	Inhibition of human recombinant carbonic anhydrase 2 by stopped-flow CO2 hydrase assay	B	BAO_0000357	single protein format	Homo sapiens	None	None	None	None	CHEMBL205	Carbonic anhydrase II	Homo sapiens	SINGLE PROTEIN	CHEMBL1149486	1	Scientific Literature	J. Med. Chem.	2006	None
CHEMBL427654		0	282.37	0	-1.12	H4	Cn1nc(S(N)(=O)=O)s/c1=N/C(=O)CCS	Ki	'='	9.3	nM	8.03			UO_0000065	28.44	0.69	9.15	7.48	False	CHEMBL867416	Inhibition of human recombinant carbonic anhydrase 2 by stopped-flow CO2 hydrase assay	B	BAO_0000357	single protein format	Homo sapiens	None	None	None	None	CHEMBL205	Carbonic anhydrase II	Homo sapiens	SINGLE PROTEIN	CHEMBL1149486	1	Scientific Literature	J. Med. Chem.	2006	None
CHEMBL418037		0	614.75	1	4.29	5a	NS(=O)(=O)c1ccc(NC(=O)c2ccccc2SSc2ccccc2C(=O)Nc2ccc(S(N)(=O)=O)cc2)cc1	Ki	'='	4975.0	nM	5.30			UO_0000065	8.63	0.18	1.01	2.97	True	CHEMBL867416	Inhibition of human recombinant carbonic anhydrase 2 by stopped-flow CO2 hydrase assay	B	BAO_0000357	single protein format	Homo sapiens	None	None	None	None	CHEMBL205	Carbonic anhydrase II	Homo sapiens	SINGLE PROTEIN	CHEMBL1149486	1	Scientific Literature	J. Med. Chem.	2006	None
CHEMBL17	DICHLORPHENAMIDE	4	305.16	0	0.29	Dichlorophenamide	NS(=O)(=O)c1cc(Cl)c(Cl)c(S(N)(=O)=O)c1	Ki	'='	38.0	nM	7.42			UO_0000065	24.32	0.63	7.13	6.17	True	CHEMBL658044	Inhibitory activity against human cloned carbonic anhydrase II (hCA II)	B	BAO_0000357	single protein format	None	None	None	None	None	CHEMBL205	Carbonic anhydrase II	Homo sapiens	SINGLE PROTEIN	CHEMBL1136616	1	Scientific Literature	Bioorg. Med. Chem. Lett.	2003	None
CHEMBL32189		0	108.14	0	0.54	14	NCc1ccccn1	KA	'='	34.0	uM				UO_0000064					True	CHEMBL889437	Activation of human recombinant CA2 by CO2 hydrase assay	B	BAO_0000357	single protein format	Homo sapiens	None	None	None	None	CHEMBL205	Carbonic anhydrase II	Homo sapiens	SINGLE PROTEIN	CHEMBL1145387	1	Scientific Literature	Bioorg. Med. Chem. Lett.	2007	None
CHEMBL3138419		0	620.83	1	4.23	1Q	C[C@H](CCC(=O)Oc1ccc2nc(S(N)(=O)=O)sc2c1)[C@H]1CC[C@H]2[C@H]3[C@H](C[C@H](O)[C@@]21C)[C@@]1(C)CC[C@@H](O)C[C@H]1C[C@H]3O	Ki	'='	4.0	nM	8.40			UO_0000065	13.53	0.27	4.17	5.25	False	CHEMBL658043	Inhibitory activity against human recombinant carbonic anhydrase II (CA2)	B	BAO_0000357	single protein format	None	None	None	None	None	CHEMBL205	Carbonic anhydrase II	Homo sapiens	SINGLE PROTEIN	CHEMBL1135136	1	Scientific Literature	Bioorg. Med. Chem. Lett.	2002	None
CHEMBL3138145		0	580.76	1	3.79	1G	C[C@H](CCC(=O)Nc1ccc(S(N)(=O)=O)cc1F)[C@H]1CC[C@H]2[C@H]3[C@H](C[C@H](O)[C@@]21C)[C@@]1(C)CC[C@@H](O)C[C@H]1C[C@H]3O	Ki	'='	50.0	nM	7.30			UO_0000065	12.57	0.25	3.51	4.87	False	CHEMBL658043	Inhibitory activity against human recombinant carbonic anhydrase II (CA2)	B	BAO_0000357	single protein format	None	None	None	None	None	CHEMBL205	Carbonic anhydrase II	Homo sapiens	SINGLE PROTEIN	CHEMBL1135136	1	Scientific Literature	Bioorg. Med. Chem. Lett.	2002	None
CHEMBL100757		0	524.98	0	2.69	B26	Cc1cc(-c2ccccc2)cc(C)[n+]1CC(=O)OCCc1ccc(S(N)(=O)=O)cc1.[O-][Cl+3]([O-])([O-])[O-]	Ki	'='	34.0	nM	7.47			UO_0000065	17.55	0.34	4.78	8.27	False	CHEMBL657146	Inhibitory activity against human carbonic anhydrase II (CA2)	B	BAO_0000357	single protein format	None	None	None	None	None	CHEMBL205	Carbonic anhydrase II	Homo sapiens	SINGLE PROTEIN	CHEMBL1133669	1	Scientific Literature	J. Med. Chem.	2000	None
CHEMBL101370		0	278.33	0	1.20	11n	NS(=O)(=O)c1cc2cc(CNCCF)sc2o1	IC50	'='	12.0	nM	7.92			UO_0000065	28.46	0.64	6.72	9.28	False	CHEMBL656568	Inhibition of human erythrocyte carbonic anhydrase II	B	BAO_0000357	single protein format	None	None	None	None	None	CHEMBL205	Carbonic anhydrase II	Homo sapiens	SINGLE PROTEIN	CHEMBL1125519	1	Scientific Literature	J. Med. Chem.	1992	None
CHEMBL18	ETHOXZOLAMIDE	4	258.32	0	1.34	EZA	CCOc1ccc2nc(S(N)(=O)=O)sc2c1	Ki	'='	8.0	nM	8.10			UO_0000065	31.34	0.69	6.76	9.84	True	CHEMBL856730	Inhibition of human cloned CA2 by stopped-flow CO2 hydration method	B	BAO_0000357	single protein format	Homo sapiens	None	None	None	None	CHEMBL205	Carbonic anhydrase II	Homo sapiens	SINGLE PROTEIN	CHEMBL1137346	1	Scientific Literature	J. Med. Chem.	2006	None
CHEMBL265674		0	180.21	0	-1.23	1b	Nc1nnc(S(N)(=O)=O)s1	Ki	'='	60.0	nM	7.22			UO_0000065	40.07	0.99	8.45	6.45	True	CHEMBL829640	Ki value against human carbonic anhydrase II (hCA II)	B	BAO_0000357	single protein format	Homo sapiens	None	None	None	None	CHEMBL205	Carbonic anhydrase II	Homo sapiens	SINGLE PROTEIN	CHEMBL1141984	1	Scientific Literature	Bioorg. Med. Chem. Lett.	2005	None
CHEMBL350430		0	392.86	0	2.43	A6	NS(=O)(=O)c1ccc(CCNCc2cc(=O)oc3cc(Cl)ccc23)cc1	Ki	'='	120.0	nM	6.92			UO_0000065	17.62	0.36	4.49	6.76	False	CHEMBL659846	Inhibition of human cloned Carbonic anhydrase II	B	BAO_0000357	single protein format	None	None	None	None	None	CHEMBL205	Carbonic anhydrase II	Homo sapiens	SINGLE PROTEIN	CHEMBL1133155	1	Scientific Literature	Bioorg. Med. Chem. Lett.	2000	None
CHEMBL285435		0	682.51	3	-1.88	6K	NS(=O)(=O)c1cc(S(N)(=O)=O)c(NC(=O)CN(CCOCCOCCN(CC(=O)O)CC(=O)O)CC(=O)O)c(Cl)c1Cl	Ki	'='	12.0	nM	7.92			UO_0000065	11.61	0.26	9.80	2.77	False	CHEMBL658042	Inhibitory activity against Human carbonic anhydrase II	B	BAO_0000357	single protein format	None	None	None	None	None	CHEMBL205	Carbonic anhydrase II	Homo sapiens	SINGLE PROTEIN	CHEMBL1135903	1	Scientific Literature	J. Med. Chem.	2002	None
CHEMBL21	SULFANILAMIDE	4	172.21	0	-0.08	5a	Nc1ccc(S(N)(=O)=O)cc1	Ki	'='	300.0	nM	6.52			UO_0000065	37.88	0.81	6.60	7.57	True	CHEMBL657145	Inhibition constant (Ki) against human cloned carbonic anhydrase II (CAH)	B	BAO_0000357	single protein format	None	None	None	None	None	CHEMBL205	Carbonic anhydrase II	Homo sapiens	SINGLE PROTEIN	CHEMBL1144995	1	Scientific Literature	J. Med. Chem.	2003	None
CHEMBL2371062		0	402.39	1	-3.26	table 1	NS(=O)(=O)c1ccc(C(=O)NCC(=O)NCC(=O)N[C@@H](CO)C(=O)O)cc1	Kd	'='	290.0	nM	6.54			UO_0000065	16.25	0.33	9.80	3.19	False	CHEMBL658052	Dissociation constant against human carbonic anhydrase II at 37 degree Centigrade	B	BAO_0000357	single protein format	None	None	None	None	None	CHEMBL205	Carbonic anhydrase II	Homo sapiens	SINGLE PROTEIN	CHEMBL1128987	1	Scientific Literature	Bioorg. Med. Chem. Lett.	1996	None
CHEMBL218490	DORZOLAMIDE	4	324.45	0	0.61	Dorzolamide	CCN[C@H]1C[C@H](C)S(=O)(=O)c2sc(S(N)(=O)=O)cc21	Inhibition	'='	87.0	%				UO_0000187					False	CHEMBL658204	Ex vivo inhibition of carbonic anhydrase II in iris - ciliary body of an albino rabbit at a concentration of 0.02%	B	BAO_0000221	tissue-based format	Oryctolagus cuniculus	CHEMBL3987681	Ciliary body	None	None	CHEMBL205	Carbonic anhydrase II	Homo sapiens	SINGLE PROTEIN	CHEMBL1127476	1	Scientific Literature	J. Med. Chem.	1994	None
CHEMBL218490	DORZOLAMIDE	4	324.45	0	0.61	Dorzolamide	CCN[C@H]1C[C@H](C)S(=O)(=O)c2sc(S(N)(=O)=O)cc21	Inhibition	'='	100.0	%				UO_0000187					False	CHEMBL658205	Ex vivo inhibition of carbonic anhydrase II in iris - ciliary body of an albino rabbit at a concentration of 0.1%	B	BAO_0000221	tissue-based format	Oryctolagus cuniculus	CHEMBL3987681	Ciliary body	None	None	CHEMBL205	Carbonic anhydrase II	Homo sapiens	SINGLE PROTEIN	CHEMBL1127476	1	Scientific Literature	J. Med. Chem.	1994	None
CHEMBL266240		0	285.73	0	-0.78	12	Nc1cc(Cl)c(S(N)(=O)=O)cc1S(N)(=O)=O	Ki	'='	75.0	nM	7.12			UO_0000065	24.94	0.61	7.90	4.87	True	CHEMBL657150	Inhibition of human carbonic anhydrase II	B	BAO_0000357	single protein format	None	None	None	None	None	CHEMBL205	Carbonic anhydrase II	Homo sapiens	SINGLE PROTEIN	CHEMBL1136636	1	Scientific Literature	Bioorg. Med. Chem. Lett.	2003	None
CHEMBL20	ACETAZOLAMIDE	4	222.25	0	-0.86	1	CC(=O)Nc1nnc(S(N)(=O)=O)s1	IC50	'='	36.0	nM	7.44			UO_0000065	33.49	0.78	8.30	6.47	True	CHEMBL929803	Inhibition of human carbonic anhydrase 2 in presence of 0.05 mM threitol	B	BAO_0000357	single protein format	Homo sapiens	None	None	None	None	CHEMBL205	Carbonic anhydrase II	Homo sapiens	SINGLE PROTEIN	CHEMBL1141531	1	Scientific Literature	Bioorg. Med. Chem. Lett.	2008	None
CHEMBL47903	DL-DITHIOTHREITOL	0	154.26	0	-0.43	3, DTT	OC(CS)C(O)CS	Activity	'='	85.0	%				UO_0000187					False	CHEMBL929732	Inhibition of carbonic anhydrase 2 assessed as residual activity at 0.01 mM	B	BAO_0000357	single protein format	None	None	None	None	None	CHEMBL205	Carbonic anhydrase II	Homo sapiens	SINGLE PROTEIN	CHEMBL1141531	1	Scientific Literature	Bioorg. Med. Chem. Lett.	2008	None
CHEMBL171512		0	250.19	0	0.89	5, TCP	O=C(O)CCP(CCC(=O)O)CCC(=O)O	Activity	'='	94.0	%				UO_0000187					False	CHEMBL929729	Inhibition of carbonic anhydrase 2 assessed as residual activity at 0.001 mM	B	BAO_0000357	single protein format	None	None	None	None	None	CHEMBL205	Carbonic anhydrase II	Homo sapiens	SINGLE PROTEIN	CHEMBL1141531	1	Scientific Literature	Bioorg. Med. Chem. Lett.	2008	None
CHEMBL402812		0	122.12	0	-2.31	6, THT	OCC(O)C(O)CO	Activity	'='	83.0	%				UO_0000187					False	CHEMBL929738	Inhibition of carbonic anhydrase 2 assessed as residual activity at 1.0 mM	B	BAO_0000357	single protein format	None	None	None	None	None	CHEMBL205	Carbonic anhydrase II	Homo sapiens	SINGLE PROTEIN	CHEMBL1141531	1	Scientific Literature	Bioorg. Med. Chem. Lett.	2008	None
CHEMBL20	ACETAZOLAMIDE	4	222.25	0	-0.86	1	CC(=O)Nc1nnc(S(N)(=O)=O)s1	IC50	'='	92.5	nM	7.03			UO_0000065	31.65	0.74	7.89	6.11	False	CHEMBL929815	Inhibition of human carbonic anhydrase 2 in presence of 10 mM threitol	B	BAO_0000357	single protein format	Homo sapiens	None	None	None	None	CHEMBL205	Carbonic anhydrase II	Homo sapiens	SINGLE PROTEIN	CHEMBL1141531	1	Scientific Literature	Bioorg. Med. Chem. Lett.	2008	None
CHEMBL20	ACETAZOLAMIDE	4	222.25	0	-0.86	1	CC(=O)Nc1nnc(S(N)(=O)=O)s1	IC50	'='	89.9	nM	7.05			UO_0000065	31.70	0.74	7.91	6.13	False	CHEMBL929812	Inhibition of human carbonic anhydrase 2 in presence of 1.00 mM threitol	B	BAO_0000357	single protein format	Homo sapiens	None	None	None	None	CHEMBL205	Carbonic anhydrase II	Homo sapiens	SINGLE PROTEIN	CHEMBL1141531	1	Scientific Literature	Bioorg. Med. Chem. Lett.	2008	None
CHEMBL346875		0	257.31	0	1.29	28	CCCCOC(=O)c1ccccc1S(N)(=O)=O	Log K	'='	5.76										False	CHEMBL828405	Binding constant against human Carbonic anhydrase II	B	BAO_0000357	single protein format	Homo sapiens	None	None	None	None	CHEMBL205	Carbonic anhydrase II	Homo sapiens	SINGLE PROTEIN	CHEMBL1141979	1	Scientific Literature	Bioorg. Med. Chem. Lett.	2005	None
CHEMBL175486		0	412.45	0	-0.02	4b	Cc1ccccc1S(=O)(=O)NC(=O)NNC(=O)c1ccc(S(N)(=O)=O)cc1	Ki	'='	54.0	nM	7.27			UO_0000065	17.62	0.37	7.29	4.42	False	CHEMBL828777	Inhibitory activity against Carbonic anhydrase II	B	BAO_0000357	single protein format	Homo sapiens	None	None	None	None	CHEMBL205	Carbonic anhydrase II	Homo sapiens	SINGLE PROTEIN	CHEMBL1145204	1	Scientific Literature	J. Med. Chem.	2005	None
CHEMBL180195		0	394.48	0	1.48	B10	NS(=O)(=O)c1ccc(CC/N=C(\S)NNc2ccc(C(=O)O)cc2)cc1	Ki	'='	159.0	nM	6.80			UO_0000065	17.23	0.36	5.32	5.08	False	CHEMBL841779	Inhibitory activity against human carbonic anhydrase II	B	BAO_0000357	single protein format	Homo sapiens	None	None	None	None	CHEMBL205	Carbonic anhydrase II	Homo sapiens	SINGLE PROTEIN	CHEMBL1142789	1	Scientific Literature	Bioorg. Med. Chem. Lett.	2005	None
CHEMBL218490	DORZOLAMIDE	4	324.45	0	0.61	DZA	CCN[C@H]1C[C@H](C)S(=O)(=O)c2sc(S(N)(=O)=O)cc21	Ki	'='	9.0	nM	8.05			UO_0000065	24.80	0.58	7.44	7.57	True	CHEMBL828777	Inhibitory activity against Carbonic anhydrase II	B	BAO_0000357	single protein format	Homo sapiens	None	None	None	None	CHEMBL205	Carbonic anhydrase II	Homo sapiens	SINGLE PROTEIN	CHEMBL1145204	1	Scientific Literature	J. Med. Chem.	2005	None
CHEMBL283695		0	338.38	0	-0.82	4	CC1(C)O[C@@H]2CO[C@@]3(CNS(N)(=O)=O)OC(C)(C)O[C@H]3[C@@H]2O1	Ki	'='	650000.0	nM		Outside typical range		UO_0000065					False	CHEMBL840040	Inhibitory constant value for Carbonic anhydrase II in human determined in pH-shift assay	B	BAO_0000357	single protein format	Homo sapiens	None	None	None	None	CHEMBL205	Carbonic anhydrase II	Homo sapiens	SINGLE PROTEIN	CHEMBL1142729	1	Scientific Literature	J. Med. Chem.	2005	None
CHEMBL283695		0	338.38	0	-0.82	4	CC1(C)O[C@@H]2CO[C@@]3(CNS(N)(=O)=O)OC(C)(C)O[C@H]3[C@@H]2O1	Ki	'='	340000.0	nM		Outside typical range		UO_0000065					True	CHEMBL840039	Inhibitory constant value for Carbonic anhydrase II in human determined in esterase assay	B	BAO_0000357	single protein format	Homo sapiens	None	None	None	None	CHEMBL205	Carbonic anhydrase II	Homo sapiens	SINGLE PROTEIN	CHEMBL1142729	1	Scientific Literature	J. Med. Chem.	2005	None
CHEMBL175644		0	242.30	0	0.17	15	NS(=O)(=O)NCC1CCc2ccccc2O1	IC50	'='	71000.0	nM	4.15			UO_0000065	17.12	0.35	3.98	5.10	False	CHEMBL830161	Inhibitory constant value for Carbonic anhydrase II in human determined in pH-shift assay	B	BAO_0000357	single protein format	Homo sapiens	None	None	None	None	CHEMBL205	Carbonic anhydrase II	Homo sapiens	SINGLE PROTEIN	CHEMBL1142729	1	Scientific Literature	J. Med. Chem.	2005	None
CHEMBL20	ACETAZOLAMIDE	4	222.25	0	-0.86	1	CC(=O)Nc1nnc(S(N)(=O)=O)s1	IC50	'='	283.0	nM	6.55			UO_0000065	29.46	0.69	7.41	5.69	False	CHEMBL929753	Inhibition of human carbonic anhydrase 2 in presence of 0.05 mM dithiothreitol	B	BAO_0000357	single protein format	Homo sapiens	None	None	None	None	CHEMBL205	Carbonic anhydrase II	Homo sapiens	SINGLE PROTEIN	CHEMBL1141531	1	Scientific Literature	Bioorg. Med. Chem. Lett.	2008	None
CHEMBL20	ACETAZOLAMIDE	4	222.25	0	-0.86	1	CC(=O)Nc1nnc(S(N)(=O)=O)s1	IC50	'='	48.9	nM	7.31			UO_0000065	32.89	0.77	8.17	6.35	False	CHEMBL928722	Inhibition of human carbonic anhydrase 2 in presence of 0.05 mM beta-mercaptoethanol	B	BAO_0000357	single protein format	Homo sapiens	None	None	None	None	CHEMBL205	Carbonic anhydrase II	Homo sapiens	SINGLE PROTEIN	CHEMBL1141531	1	Scientific Literature	Bioorg. Med. Chem. Lett.	2008	None
CHEMBL122651		0	395.39	0	1.30	33	COc1ccc(S(=O)(=O)N(CC(=O)NO)Cc2ccccc2[N+](=O)[O-])cc1	Ki	'='	170.0	nM	6.77			UO_0000065	17.12	0.34	5.47	4.87	False	CHEMBL657151	Inhibitory activity against human isoenzyme Carbonic anhydrase II	B	BAO_0000357	single protein format	None	None	None	None	None	CHEMBL205	Carbonic anhydrase II	Homo sapiens	SINGLE PROTEIN	CHEMBL1133677	1	Scientific Literature	J. Med. Chem.	2000	None
CHEMBL32813		0	122.17	0	0.58	15	NCCc1ccccn1	Ka	'='	15.0	uM				UO_0000064					True	CHEMBL887924	Activation of human recombinant CA2 by stopped flow CO2 hydrase method	B	BAO_0000357	single protein format	Homo sapiens	None	None	None	None	CHEMBL205	Carbonic anhydrase II	Homo sapiens	SINGLE PROTEIN	CHEMBL1139982	1	Scientific Literature	Bioorg. Med. Chem.	2007	None
CHEMBL545431		0	411.96	0	0.67	72	Cl.NS(=O)(=O)c1cc2cc(C(=O)NCCN3CCOCC3)sc2s1	Inhibition	'='	22.0	%				UO_0000187					False	CHEMBL769953	The ability of each test compound to inhibit albino rabbit iris and ciliary body carbonic anhydrase post topical instillation was assessed ex vivo	F	BAO_0000221	tissue-based format	Oryctolagus cuniculus	CHEMBL3987681	Ciliary body	None	None	CHEMBL205	Carbonic anhydrase II	Homo sapiens	SINGLE PROTEIN	CHEMBL1125927	1	Scientific Literature	J. Med. Chem.	1991	None
CHEMBL237271		0	393.44	1	-2.58	4a	NS(=O)(=O)c1ccc(NC(=S)N[C@H]2C(O)O[C@H](CO)[C@H](O)[C@@H]2O)cc1	Kinact	'='	7700.0	uM				UO_0000064					False	CHEMBL897927	Inhibition of human recombinant CA2 by CO2 hydration stopped flow assay	B	BAO_0000357	single protein format	Homo sapiens	None	None	None	None	CHEMBL205	Carbonic anhydrase II	Homo sapiens	SINGLE PROTEIN	CHEMBL1149676	1	Scientific Literature	Bioorg. Med. Chem. Lett.	2007	None
CHEMBL122708	EMATE	0	349.45	0	2.69	EMATE	C[C@]12CC[C@@H]3c4ccc(OS(N)(=O)=O)cc4CC[C@H]3[C@@H]1CCC2=O	Ki	'='	10.0	nM	8.00			UO_0000065	22.89	0.46	5.31	9.25	True	CHEMBL657144	Inhibition against human carbonic anhydrase II	B	BAO_0000357	single protein format	None	None	None	None	None	CHEMBL205	Carbonic anhydrase II	Homo sapiens	SINGLE PROTEIN	CHEMBL1146697	1	Scientific Literature	Bioorg. Med. Chem. Lett.	2004	None
CHEMBL289672		0	547.54	2	-2.48	5A	NS(=O)(=O)c1ccccc1NC(=O)CN(CCN(CCN(CC(=O)O)CC(=O)O)CC(=O)O)CC(=O)O	Ki	'='	210.0	nM	6.68			UO_0000065	12.20	0.25	9.16	2.69	False	CHEMBL658042	Inhibitory activity against Human carbonic anhydrase II	B	BAO_0000357	single protein format	None	None	None	None	None	CHEMBL205	Carbonic anhydrase II	Homo sapiens	SINGLE PROTEIN	CHEMBL1135903	1	Scientific Literature	J. Med. Chem.	2002	None
CHEMBL218490	DORZOLAMIDE	4	324.45	0	0.61	26	CCN[C@H]1C[C@H](C)S(=O)(=O)c2sc(S(N)(=O)=O)cc21	Ki	'='	9.0	nM	8.05			UO_0000065	24.80	0.58	7.44	7.57	True	CHEMBL658042	Inhibitory activity against Human carbonic anhydrase II	B	BAO_0000357	single protein format	None	None	None	None	None	CHEMBL205	Carbonic anhydrase II	Homo sapiens	SINGLE PROTEIN	CHEMBL1135903	1	Scientific Literature	J. Med. Chem.	2002	None
CHEMBL18	ETHOXZOLAMIDE	4	258.32	0	1.34	3	CCOc1ccc2nc(S(N)(=O)=O)sc2c1	Ki	'='	8.0	nM	8.10			UO_0000065	31.34	0.69	6.76	9.84	True	CHEMBL657144	Inhibition against human carbonic anhydrase II	B	BAO_0000357	single protein format	None	None	None	None	None	CHEMBL205	Carbonic anhydrase II	Homo sapiens	SINGLE PROTEIN	CHEMBL1146697	1	Scientific Literature	Bioorg. Med. Chem. Lett.	2004	None
CHEMBL544731		0	428.03	0	1.39	73	Cl.NS(=O)(=O)c1cc2cc(C(=O)NCCN3CCSCC3)sc2s1	Ki	'='	4.02	nM	8.40			UO_0000065	21.44	0.50	7.01	9.08	False	CHEMBL658941	In vitro binding affinity against human carbonic anhydrase II	B	BAO_0000357	single protein format	None	None	None	None	None	CHEMBL205	Carbonic anhydrase II	Homo sapiens	SINGLE PROTEIN	CHEMBL1125927	1	Scientific Literature	J. Med. Chem.	1991	None
CHEMBL287117		0	274.32	0	0.31	23	NS(=O)(=O)c1nc2ccc(OCCO)cc2s1	Ki	'='	7.0	nM	8.15			UO_0000065	29.73	0.66	7.84	7.96	True	CHEMBL657153	Inhibitory activity against human recombinant carbonic anhydrase II (CA2)	B	BAO_0000357	single protein format	None	None	None	None	None	CHEMBL205	Carbonic anhydrase II	Homo sapiens	SINGLE PROTEIN	CHEMBL1132382	1	Scientific Literature	J. Med. Chem.	1999	None
CHEMBL269122		0	327.39	0	0.72	18	Nc1ccc(S(=O)(=O)Nc2ccc(S(N)(=O)=O)cc2)cc1	Ki	'='	6.0	nM	8.22			UO_0000065	25.11	0.53	7.50	6.21	True	CHEMBL657153	Inhibitory activity against human recombinant carbonic anhydrase II (CA2)	B	BAO_0000357	single protein format	None	None	None	None	None	CHEMBL205	Carbonic anhydrase II	Homo sapiens	SINGLE PROTEIN	CHEMBL1132382	1	Scientific Literature	J. Med. Chem.	1999	None
CHEMBL209790		0	129.21	0	-1.15	16	NCCN1CCNCC1	Ka	'='	2.3	uM				UO_0000064					True	CHEMBL887924	Activation of human recombinant CA2 by stopped flow CO2 hydrase method	B	BAO_0000357	single protein format	Homo sapiens	None	None	None	None	CHEMBL205	Carbonic anhydrase II	Homo sapiens	SINGLE PROTEIN	CHEMBL1139982	1	Scientific Literature	Bioorg. Med. Chem.	2007	None
CHEMBL554042		0	372.92	0	0.40	56	Cl.NS(=O)(=O)c1cc2cc(CN(CCO)CCO)sc2s1	IC50	'='	2.27	nM	8.64			UO_0000065	25.69	0.59	8.24	8.32	False	CHEMBL656579	In vitro inhibitory activity against human carbonic anhydrase II	B	BAO_0000357	single protein format	None	None	None	None	None	CHEMBL205	Carbonic anhydrase II	Homo sapiens	SINGLE PROTEIN	CHEMBL1125927	1	Scientific Literature	J. Med. Chem.	1991	None
CHEMBL19	METHAZOLAMIDE	4	236.28	0	-1.42	Methazolamide	CC(=O)/N=c1/sc(S(N)(=O)=O)nn1C	Ki	'='	14.0	nM	7.85			UO_0000065	33.24	0.77	9.27	7.31	True	CHEMBL919951	Inhibition of human recombinant isozyme CA2 by CO2 hydration method	B	BAO_0000357	single protein format	Homo sapiens	None	None	None	None	CHEMBL205	Carbonic anhydrase II	Homo sapiens	SINGLE PROTEIN	CHEMBL1142983	1	Scientific Literature	J. Med. Chem.	2007	None
CHEMBL90	HISTAMINE	4	111.15	0	-0.09	histamine	NCCc1c[nH]cn1	KA	'='	125.0	uM				UO_0000064					True	CHEMBL657922	Inhibition of human Carbonic anhydrase II, using histamine as standard	B	BAO_0000357	single protein format	None	None	None	None	None	CHEMBL205	Carbonic anhydrase II	Homo sapiens	SINGLE PROTEIN	CHEMBL1135812	1	Scientific Literature	J. Med. Chem.	2002	None
CHEMBL422852		0	453.93	1	5.36	32	CCCCc1cc(-c2ccccc2)cc(-c2ccccc2)[n+]1-c1ncc[nH]1.[O-][Cl+3]([O-])([O-])[O-]	KA	'='	130.0	uM				UO_0000064					False	CHEMBL657922	Inhibition of human Carbonic anhydrase II, using histamine as standard	B	BAO_0000357	single protein format	None	None	None	None	None	CHEMBL205	Carbonic anhydrase II	Homo sapiens	SINGLE PROTEIN	CHEMBL1135812	1	Scientific Literature	J. Med. Chem.	2002	None
CHEMBL345486		0	300.34	0	0.17	table 1	CC(C)C(NC(=O)c1ccc(S(N)(=O)=O)cc1)C(=O)O	Kd	'='	15.0	nM	7.82			UO_0000065	26.05	0.53	7.65	6.18	False	CHEMBL658052	Dissociation constant against human carbonic anhydrase II at 37 degree Centigrade	B	BAO_0000357	single protein format	None	None	None	None	None	CHEMBL205	Carbonic anhydrase II	Homo sapiens	SINGLE PROTEIN	CHEMBL1128987	1	Scientific Literature	Bioorg. Med. Chem. Lett.	1996	None
CHEMBL2371067		0	553.98	2	-1.24	table 1	NS(=O)(=O)c1ccc(C(=O)NCC(=O)NCC(=O)NCC(=O)N[C@@H](Cc2ccc(Cl)cc2)C(=O)O)cc1	Kd	'='	96.0	nM	7.02			UO_0000065	12.67	0.26	8.26	3.28	False	CHEMBL658052	Dissociation constant against human carbonic anhydrase II at 37 degree Centigrade	B	BAO_0000357	single protein format	None	None	None	None	None	CHEMBL205	Carbonic anhydrase II	Homo sapiens	SINGLE PROTEIN	CHEMBL1128987	1	Scientific Literature	Bioorg. Med. Chem. Lett.	1996	None
CHEMBL2371067		0	553.98	2	-1.24	table 1	NS(=O)(=O)c1ccc(C(=O)NCC(=O)NCC(=O)NCC(=O)N[C@@H](Cc2ccc(Cl)cc2)C(=O)O)cc1	Kd	'='	99.0	nM	7.00			UO_0000065	12.64	0.26	8.24	3.28	False	CHEMBL658052	Dissociation constant against human carbonic anhydrase II at 37 degree Centigrade	B	BAO_0000357	single protein format	None	None	None	None	None	CHEMBL205	Carbonic anhydrase II	Homo sapiens	SINGLE PROTEIN	CHEMBL1128987	1	Scientific Literature	Bioorg. Med. Chem. Lett.	1996	None
CHEMBL2371073		0	485.52	1	-2.09	table 1	CC(C)(C)[C@H](NC(=O)CNC(=O)CNC(=O)CNC(=O)c1ccc(S(N)(=O)=O)cc1)C(=O)O	Kd	'='	210.0	nM	6.68			UO_0000065	13.75	0.28	8.77	3.12	False	CHEMBL658052	Dissociation constant against human carbonic anhydrase II at 37 degree Centigrade	B	BAO_0000357	single protein format	None	None	None	None	None	CHEMBL205	Carbonic anhydrase II	Homo sapiens	SINGLE PROTEIN	CHEMBL1128987	1	Scientific Literature	Bioorg. Med. Chem. Lett.	1996	None
CHEMBL330857		0	504.37	1	3.77	22	CC(C)C(C(=O)NO)N(Cc1ccccc1)S(=O)(=O)C(F)(F)C(F)(F)C(F)(F)C(F)(F)F	Ki	'='	108.0	nM	6.97			UO_0000065	13.81	0.30	3.20	8.03	False	CHEMBL657151	Inhibitory activity against human isoenzyme Carbonic anhydrase II	B	BAO_0000357	single protein format	None	None	None	None	None	CHEMBL205	Carbonic anhydrase II	Homo sapiens	SINGLE PROTEIN	CHEMBL1133677	1	Scientific Literature	J. Med. Chem.	2000	None
CHEMBL153367		0	371.42	0	-0.18	table 1	CCCCC(NC(=O)CNC(=O)c1ccc(S(N)(=O)=O)cc1)C(=O)O	Kd	'='	140.0	nM	6.85			UO_0000065	18.45	0.37	7.03	4.40	False	CHEMBL658052	Dissociation constant against human carbonic anhydrase II at 37 degree Centigrade	B	BAO_0000357	single protein format	None	None	None	None	None	CHEMBL205	Carbonic anhydrase II	Homo sapiens	SINGLE PROTEIN	CHEMBL1128987	1	Scientific Literature	Bioorg. Med. Chem. Lett.	1996	None
CHEMBL328648		0	449.54	0	-0.86	9B	CN(C)CCOC(=O)c1ccc(S(=O)(=O)/N=c2/sc(S(N)(=O)=O)nn2C)cc1	Ki	'='	2.4	nM	8.62			UO_0000065	19.17	0.42	9.48	5.60	False	CHEMBL657156	Inhibitory activity against human carbonic anhydrase II	B	BAO_0000357	single protein format	None	None	None	None	None	CHEMBL205	Carbonic anhydrase II	Homo sapiens	SINGLE PROTEIN	CHEMBL1136178	1	Scientific Literature	Bioorg. Med. Chem. Lett.	2003	None
CHEMBL283695		0	338.38	0	-0.82	TPM_NH	CC1(C)O[C@@H]2CO[C@@]3(CNS(N)(=O)=O)OC(C)(C)O[C@H]3[C@@H]2O1	Kinact	'='	2130.0	uM				UO_0000064					False	CHEMBL897927	Inhibition of human recombinant CA2 by CO2 hydration stopped flow assay	B	BAO_0000357	single protein format	Homo sapiens	None	None	None	None	CHEMBL205	Carbonic anhydrase II	Homo sapiens	SINGLE PROTEIN	CHEMBL1149676	1	Scientific Literature	Bioorg. Med. Chem. Lett.	2007	None
CHEMBL237482		0	393.44	1	-2.58	4d	NS(=O)(=O)c1cccc(NC(=S)N[C@H]2C(O)O[C@H](CO)[C@H](O)[C@@H]2O)c1	Kinact	'='	940.0	uM				UO_0000064					False	CHEMBL897927	Inhibition of human recombinant CA2 by CO2 hydration stopped flow assay	B	BAO_0000357	single protein format	Homo sapiens	None	None	None	None	CHEMBL205	Carbonic anhydrase II	Homo sapiens	SINGLE PROTEIN	CHEMBL1149676	1	Scientific Literature	Bioorg. Med. Chem. Lett.	2007	None
CHEMBL62862		0	610.90	1	3.68	4z	O=C(O)c1c(Br)c(Br)c(Br)c(Br)c1S(=O)(=O)NCCc1c[nH]cn1	Ka	'='	0.3	uM				UO_0000064					False	CHEMBL658048	In vitro binding affinity against human carbonic anhydrase II (hCA-II human cloned isozyme).	B	BAO_0000357	single protein format	None	None	None	None	None	CHEMBL205	Carbonic anhydrase II	Homo sapiens	SINGLE PROTEIN	CHEMBL1131800	1	Scientific Literature	Bioorg. Med. Chem. Lett.	1999	None
CHEMBL64613		0	320.20	0	2.24	4y	O=S(=O)(NCCc1c[nH]cn1)c1cc(Cl)ccc1Cl	Ka	'='	5.0	uM				UO_0000064					False	CHEMBL658048	In vitro binding affinity against human carbonic anhydrase II (hCA-II human cloned isozyme).	B	BAO_0000357	single protein format	None	None	None	None	None	CHEMBL205	Carbonic anhydrase II	Homo sapiens	SINGLE PROTEIN	CHEMBL1131800	1	Scientific Literature	Bioorg. Med. Chem. Lett.	1999	None
CHEMBL39	SEROTONIN	3	176.22	0	1.37	13	NCCc1c[nH]c2ccc(O)cc12	Ka	'='	50.0	uM				UO_0000064					True	CHEMBL887924	Activation of human recombinant CA2 by stopped flow CO2 hydrase method	B	BAO_0000357	single protein format	Homo sapiens	None	None	None	None	CHEMBL205	Carbonic anhydrase II	Homo sapiens	SINGLE PROTEIN	CHEMBL1139982	1	Scientific Literature	Bioorg. Med. Chem.	2007	None
CHEMBL301523	PHENYLALANINE	3	165.19	0	0.64	Ph(phenyl alanine)	N[C@@H](Cc1ccccc1)C(=O)O	Ka	'='	0.013	uM				UO_0000064					True	CHEMBL887924	Activation of human recombinant CA2 by stopped flow CO2 hydrase method	B	BAO_0000357	single protein format	Homo sapiens	None	None	None	None	CHEMBL205	Carbonic anhydrase II	Homo sapiens	SINGLE PROTEIN	CHEMBL1139982	1	Scientific Literature	Bioorg. Med. Chem.	2007	None
CHEMBL24259	PHENYLSULFAMATE	0	173.19	0	0.27	9	NS(=O)(=O)Oc1ccccc1	Kd	'='	110.0	nM	6.96			UO_0000065	40.18	0.86	6.69	10.03	False	CHEMBL854244	Binding affinity to human CA2 by ThermoFluor assay	B	BAO_0000357	single protein format	Homo sapiens	None	None	None	None	CHEMBL205	Carbonic anhydrase II	Homo sapiens	SINGLE PROTEIN	CHEMBL1148633	1	Scientific Literature	J. Med. Chem.	2006	None
CHEMBL168778		0	217.21	0	0.21	12	NS(=O)(=O)Nc1ccc([N+](=O)[O-])cc1	Ki	'='	892.0	nM	6.05			UO_0000065	27.85	0.59	5.84	5.25	False	CHEMBL854245	Inhibition of human CA2 by carbon dioxide hydration	B	BAO_0000357	single protein format	Homo sapiens	None	None	None	None	CHEMBL205	Carbonic anhydrase II	Homo sapiens	SINGLE PROTEIN	CHEMBL1148633	1	Scientific Literature	J. Med. Chem.	2006	None
CHEMBL168514	PHENYLSULFAMIDE	0	172.21	0	0.30	10	NS(=O)(=O)Nc1ccccc1	Kd	'='	3750.0	nM	5.43			UO_0000065	31.51	0.67	5.13	7.52	False	CHEMBL854248	Binding affinity to human CA2 at pH 7.4 by ThermoFluor assay	B	BAO_0000357	single protein format	Homo sapiens	None	None	None	None	CHEMBL205	Carbonic anhydrase II	Homo sapiens	SINGLE PROTEIN	CHEMBL1148633	1	Scientific Literature	J. Med. Chem.	2006	None
CHEMBL40	PHENOBARBITAL	4	232.24	0	0.70	PHENOBARBITAL	CCC1(c2ccccc2)C(=O)NC(=O)NC1=O	Ki						Not Active (inhibition < 50% @ 10 uM and thus dose-reponse curve not measured)						False	CHEMBL1909123	DRUGMATRIX: Carbonic Anhydrase II enzyme inhibition (substrate: 4-Nitrophenyl acetate (4-NPA))	B	BAO_0000221	tissue-based format	Homo sapiens	None	None	Erythrocyte	None	CHEMBL205	Carbonic anhydrase II	Homo sapiens	SINGLE PROTEIN	CHEMBL1909046	15	DrugMatrix			CHEMBL3833281
CHEMBL838	BENAZEPRIL	4	424.50	0	2.57	BENAZEPRIL	CCOC(=O)[C@H](CCc1ccccc1)N[C@H]1CCc2ccccc2N(CC(=O)O)C1=O	IC50						Not Active (inhibition < 50% @ 10 uM and thus dose-reponse curve not measured)						False	CHEMBL1909123	DRUGMATRIX: Carbonic Anhydrase II enzyme inhibition (substrate: 4-Nitrophenyl acetate (4-NPA))	B	BAO_0000221	tissue-based format	Homo sapiens	None	None	Erythrocyte	None	CHEMBL205	Carbonic anhydrase II	Homo sapiens	SINGLE PROTEIN	CHEMBL1909046	15	DrugMatrix			CHEMBL3833281
CHEMBL151186		0	302.31	0	-1.10	table 1	CC(O)C(NC(=O)c1ccc(S(N)(=O)=O)cc1)C(=O)O	Kd	'='	53.0	nM	7.28			UO_0000065	24.07	0.50	8.38	4.96	False	CHEMBL658052	Dissociation constant against human carbonic anhydrase II at 37 degree Centigrade	B	BAO_0000357	single protein format	None	None	None	None	None	CHEMBL205	Carbonic anhydrase II	Homo sapiens	SINGLE PROTEIN	CHEMBL1128987	1	Scientific Literature	Bioorg. Med. Chem. Lett.	1996	None
CHEMBL278172	BENZOCAINE	4	165.19	0	1.45	BENZOCAINE	CCOC(=O)c1ccc(N)cc1	Ki						Not Active (inhibition < 50% @ 10 uM and thus dose-reponse curve not measured)						False	CHEMBL1909123	DRUGMATRIX: Carbonic Anhydrase II enzyme inhibition (substrate: 4-Nitrophenyl acetate (4-NPA))	B	BAO_0000221	tissue-based format	Homo sapiens	None	None	Erythrocyte	None	CHEMBL205	Carbonic anhydrase II	Homo sapiens	SINGLE PROTEIN	CHEMBL1909046	15	DrugMatrix			CHEMBL3833281
CHEMBL1956760		0	407.47	1	-2.90	26	NS(=O)(=O)c1ccc(CNC(=S)N[C@@H]2O[C@H](CO)[C@@H](O)[C@H](O)[C@H]2O)cc1	Ki	'='	377.0	nM	6.42			UO_0000065	15.76	0.34	9.32	3.68	False	CHEMBL1959871	Inhibition of human cloned carbonic anhydrase 2 preincubated for 15 mins by stopped flow CO2 hydration assay	B	BAO_0000357	single protein format	Homo sapiens	None	None	None	None	CHEMBL205	Carbonic anhydrase II	Homo sapiens	SINGLE PROTEIN	CHEMBL1955849	1	Scientific Literature	Bioorg. Med. Chem.	2012	None
CHEMBL17	DICHLORPHENAMIDE	4	305.16	0	0.29	DCP	NS(=O)(=O)c1cc(Cl)c(Cl)c(S(N)(=O)=O)c1	Ki	'='	38.0	nM	7.42			UO_0000065	24.32	0.63	7.13	6.17	True	CHEMBL898040	Inhibition of human cloned CA2 by CO2 hydration method	B	BAO_0000357	single protein format	Homo sapiens	None	None	None	None	CHEMBL205	Carbonic anhydrase II	Homo sapiens	SINGLE PROTEIN	CHEMBL1149692	1	Scientific Literature	Bioorg. Med. Chem. Lett.	2007	None
CHEMBL20	ACETAZOLAMIDE	4	222.25	0	-0.86	AAZ	CC(=O)Nc1nnc(S(N)(=O)=O)s1	Ki	'='	12.0	nM	7.92			UO_0000065	35.64	0.83	8.78	6.89	True	CHEMBL898040	Inhibition of human cloned CA2 by CO2 hydration method	B	BAO_0000357	single protein format	Homo sapiens	None	None	None	None	CHEMBL205	Carbonic anhydrase II	Homo sapiens	SINGLE PROTEIN	CHEMBL1149692	1	Scientific Literature	Bioorg. Med. Chem. Lett.	2007	None
CHEMBL20	ACETAZOLAMIDE	4	222.25	0	-0.86	AAZ	CC(=O)Nc1nnc(S(N)(=O)=O)s1	Kcat/Km	'='	150000000.0	/M/s									False	CHEMBL898695	Ratio of Kcat to Km of human recombinant CA 2	B	BAO_0000357	single protein format	Homo sapiens	None	None	None	None	CHEMBL205	Carbonic anhydrase II	Homo sapiens	SINGLE PROTEIN	CHEMBL1137482	1	Scientific Literature	Bioorg. Med. Chem.	2007	None
CHEMBL165878		0	202.24	0	0.31	11	COc1ccc(NS(N)(=O)=O)cc1	Kd	'='	5000.0	nM	5.30			UO_0000065	26.21	0.56	4.99	6.51	False	CHEMBL854248	Binding affinity to human CA2 at pH 7.4 by ThermoFluor assay	B	BAO_0000357	single protein format	Homo sapiens	None	None	None	None	CHEMBL205	Carbonic anhydrase II	Homo sapiens	SINGLE PROTEIN	CHEMBL1148633	1	Scientific Literature	J. Med. Chem.	2006	None
CHEMBL135	ESTRADIOL	4	272.39	0	3.61	BETA-ESTRADIOL	C[C@]12CC[C@@H]3c4ccc(O)cc4CC[C@H]3[C@@H]1CC[C@@H]2O	IC50						Not Active (inhibition < 50% @ 10 uM and thus dose-reponse curve not measured)						False	CHEMBL1909123	DRUGMATRIX: Carbonic Anhydrase II enzyme inhibition (substrate: 4-Nitrophenyl acetate (4-NPA))	B	BAO_0000221	tissue-based format	Homo sapiens	None	None	Erythrocyte	None	CHEMBL205	Carbonic anhydrase II	Homo sapiens	SINGLE PROTEIN	CHEMBL1909046	15	DrugMatrix			CHEMBL3833281
CHEMBL127516	BUTAMBEN	4	193.25	0	2.23	BUTAMBEN	CCCCOC(=O)c1ccc(N)cc1	Ki						Not Active (inhibition < 50% @ 10 uM and thus dose-reponse curve not measured)						False	CHEMBL1909123	DRUGMATRIX: Carbonic Anhydrase II enzyme inhibition (substrate: 4-Nitrophenyl acetate (4-NPA))	B	BAO_0000221	tissue-based format	Homo sapiens	None	None	Erythrocyte	None	CHEMBL205	Carbonic anhydrase II	Homo sapiens	SINGLE PROTEIN	CHEMBL1909046	15	DrugMatrix			CHEMBL3833281
CHEMBL432083		0	717.75	3	-4.58	dtpa-M2	NS(=O)(=O)c1nnc(NC(=O)CN(CCN(CCN(CC(=O)O)CC(=O)Nc2nnc(S(N)(=O)=O)s2)CC(=O)O)CC(=O)O)s1	Ki	'='	1.0	nM	9.00			UO_0000065	12.54	0.27	13.58	2.56	False	CHEMBL824220	Inhibition of cloned isozyme, human carbonic anhydrase II	B	BAO_0000357	single protein format	None	None	None	None	None	CHEMBL205	Carbonic anhydrase II	Homo sapiens	SINGLE PROTEIN	CHEMBL1134204	1	Scientific Literature	Bioorg. Med. Chem. Lett.	2001	None
CHEMBL90	HISTAMINE	4	111.15	0	-0.09	1, Hsn	NCCc1c[nH]cn1	Ka	'='	74.0	uM				UO_0000064					False	CHEMBL891292	Activation of human recombinant CA2 by CO2 hydration method	B	BAO_0000357	single protein format	Homo sapiens	None	None	None	None	CHEMBL205	Carbonic anhydrase II	Homo sapiens	SINGLE PROTEIN	CHEMBL1146311	1	Scientific Literature	Bioorg. Med. Chem. Lett.	2007	None
CHEMBL1366	AURANOFIN	4	678.49	None	None	AURANOFIN		Ki						Not Active (inhibition < 50% @ 10 uM and thus dose-reponse curve not measured)						False	CHEMBL1909123	DRUGMATRIX: Carbonic Anhydrase II enzyme inhibition (substrate: 4-Nitrophenyl acetate (4-NPA))	B	BAO_0000221	tissue-based format	Homo sapiens	None	None	Erythrocyte	None	CHEMBL205	Carbonic anhydrase II	Homo sapiens	SINGLE PROTEIN	CHEMBL1909046	15	DrugMatrix			CHEMBL3833281
CHEMBL1016	CANDESARTAN	3	440.46	0	4.03	CANDESARTAN	CCOc1nc2cccc(C(=O)O)c2n1Cc1ccc(-c2ccccc2-c2nnn[nH]2)cc1	Ki						Not Active (inhibition < 50% @ 10 uM and thus dose-reponse curve not measured)						False	CHEMBL1909123	DRUGMATRIX: Carbonic Anhydrase II enzyme inhibition (substrate: 4-Nitrophenyl acetate (4-NPA))	B	BAO_0000221	tissue-based format	Homo sapiens	None	None	Erythrocyte	None	CHEMBL205	Carbonic anhydrase II	Homo sapiens	SINGLE PROTEIN	CHEMBL1909046	15	DrugMatrix			CHEMBL3833281
CHEMBL107266		0	251.30	0	0.56	3l	NS(=O)(=O)c1ccc(SCCO)c(F)c1	IC50	'='	9.0	nM	8.05			UO_0000065					False	CHEMBL694391	Inhibitory activity against human carbonic anhydrase II using pH stat assay	F	BAO_0000019	assay format	None	None	None	None	None	CHEMBL205	Carbonic anhydrase II	Homo sapiens	SINGLE PROTEIN	CHEMBL1125912	1	Scientific Literature	J. Med. Chem.	1991	None
CHEMBL285189		0	389.41	0	-0.46	1R	NS(=O)(=O)c1nc2ccc(OCCOC(=O)CNCC(=O)O)cc2s1	Ki	'='	6.0	nM	8.22			UO_0000065	21.11	0.45	8.68	5.21	False	CHEMBL658042	Inhibitory activity against Human carbonic anhydrase II	B	BAO_0000357	single protein format	None	None	None	None	None	CHEMBL205	Carbonic anhydrase II	Homo sapiens	SINGLE PROTEIN	CHEMBL1135903	1	Scientific Literature	J. Med. Chem.	2002	None
CHEMBL30168		0	953.53	3	-1.07	5J2	NS(=O)(=O)c1ccc(NC(=O)CN(CCN(CCN(CC(=O)O)CC(=O)Nc2ccc(S(N)(=O)=O)cc2I)CC(=O)O)CC(=O)O)c(I)c1	Ki	'='	9.0	nM	8.05			UO_0000065	8.44	0.22	9.12	2.68	False	CHEMBL658042	Inhibitory activity against Human carbonic anhydrase II	B	BAO_0000357	single protein format	None	None	None	None	None	CHEMBL205	Carbonic anhydrase II	Homo sapiens	SINGLE PROTEIN	CHEMBL1135903	1	Scientific Literature	J. Med. Chem.	2002	None
CHEMBL270299	BAY-11-7085	0	249.34	0	2.80	BAY-117085	CC(C)(C)c1ccc(S(=O)(=O)/C=C/C#N)cc1	Ki						Not Active (inhibition < 50% @ 10 uM and thus dose-reponse curve not measured)						False	CHEMBL1909123	DRUGMATRIX: Carbonic Anhydrase II enzyme inhibition (substrate: 4-Nitrophenyl acetate (4-NPA))	B	BAO_0000221	tissue-based format	Homo sapiens	None	None	Erythrocyte	None	CHEMBL205	Carbonic anhydrase II	Homo sapiens	SINGLE PROTEIN	CHEMBL1909046	15	DrugMatrix			CHEMBL3833281
CHEMBL166446		0	298.11	0	0.91	16	NS(=O)(=O)Nc1ccc(I)cc1	Ki	'='	17.0	nM	7.77			UO_0000065	26.06	0.88	6.86	10.76	False	CHEMBL658045	Inhibitory activity against human cloned isoenzyme carbonic anhydrase II (hCA II), by esterase method.	B	BAO_0000357	single protein format	None	None	None	None	None	CHEMBL205	Carbonic anhydrase II	Homo sapiens	SINGLE PROTEIN	CHEMBL1136615	1	Scientific Literature	Bioorg. Med. Chem. Lett.	2003	None
CHEMBL170041		0	557.07	1	5.35	7m	CCCCc1cc(-c2ccccc2)cc(-c2ccccc2)[n+]1Cc1ccc(S(N)(=O)=O)cc1.[O-][Cl+3]([O-])([O-])[O-]	Ki	'='	595.0	nM	6.22			UO_0000065	13.60	0.26	0.88	9.72	False	CHEMBL657846	Inhibitory activity against human carbonic anhydrase II	B	BAO_0000357	single protein format	None	None	None	None	None	CHEMBL205	Carbonic anhydrase II	Homo sapiens	SINGLE PROTEIN	CHEMBL1148465	1	Scientific Literature	Bioorg. Med. Chem. Lett.	2004	None
CHEMBL3104369		0	533.08	1	2.76	14	Cc1cc(S(=O)(=O)NC(=N)Nc2nnc(S(N)(=O)=O)s2)c(SCc2ccccc2)cc1Cl	Ki	'='	8.5	nM	8.07			UO_0000065	15.14	0.34	5.31	4.80	False	CHEMBL3107031	Inhibition of human CA2 cytosolic isoform after 15 mins by stopped-flow CO2 hydration assay	B	BAO_0000357	single protein format	Homo sapiens	None	None	None	None	CHEMBL205	Carbonic anhydrase II	Homo sapiens	SINGLE PROTEIN	CHEMBL3102853	1	Scientific Literature	Eur. J. Med. Chem.	2014	None
CHEMBL400889		0	277.35	0	1.29	18	Cn1cccc1/C=N/Cc1ccc(S(N)(=O)=O)cc1	Ki	'='	20.0	nM	7.70			UO_0000065	27.76	0.55	6.41	9.94	False	CHEMBL925142	Inhibition of human carbonic anhydrase 2	B	BAO_0000357	single protein format	Homo sapiens	None	None	None	None	CHEMBL205	Carbonic anhydrase II	Homo sapiens	SINGLE PROTEIN	CHEMBL1140631	1	Scientific Literature	Bioorg. Med. Chem.	2007	None
CHEMBL1836630		0	590.37	2	-2.77	21	NS(=O)(=O)c1ccc(-n2nnc(CS(=O)(=O)[C@@H]3O[C@H](CO)[C@@H](O)[C@H](O)[C@H]3O)c2I)cc1	Ki	'='	49.2	nM	7.31			UO_0000065	12.38	0.32	10.08	3.40	False	CHEMBL1837601	Inhibition of human recombinant CA2 by CO2 hydration based stopped flow assay	B	BAO_0000357	single protein format	Homo sapiens	None	None	None	None	CHEMBL205	Carbonic anhydrase II	Homo sapiens	SINGLE PROTEIN	CHEMBL1833899	1	Scientific Literature	J. Med. Chem.	2011	None
CHEMBL317694		0	290.37	0	0.88	11f	COCCNCc1cc2cc(S(N)(=O)=O)oc2s1	Inhibition	'='	91.0	%				UO_0000187					False	CHEMBL770506	Inhibition of albino rabbit iris and ciliary body carbonic anhydrase II after topical administration ex vivo	F	BAO_0000218	organism-based format	Oryctolagus cuniculus	CHEMBL3987681	Ciliary body	None	None	CHEMBL205	Carbonic anhydrase II	Homo sapiens	SINGLE PROTEIN	CHEMBL1125519	1	Scientific Literature	J. Med. Chem.	1992	None
CHEMBL317694		0	290.37	0	0.88	11f	COCCNCc1cc2cc(S(N)(=O)=O)oc2s1	IC50	'='	11.0	nM	7.96			UO_0000065	27.41	0.60	7.08	8.42	False	CHEMBL656568	Inhibition of human erythrocyte carbonic anhydrase II	B	BAO_0000357	single protein format	None	None	None	None	None	CHEMBL205	Carbonic anhydrase II	Homo sapiens	SINGLE PROTEIN	CHEMBL1125519	1	Scientific Literature	J. Med. Chem.	1992	None
CHEMBL124224		0	271.34	0	-0.79	B6	CNCC(=O)NCCc1ccc(S(N)(=O)=O)cc1	Ki	'='	32.0	nM	7.50			UO_0000065	27.62	0.57	8.28	7.40	False	CHEMBL657153	Inhibitory activity against human recombinant carbonic anhydrase II (CA2)	B	BAO_0000357	single protein format	None	None	None	None	None	CHEMBL205	Carbonic anhydrase II	Homo sapiens	SINGLE PROTEIN	CHEMBL1132382	1	Scientific Literature	J. Med. Chem.	1999	None
CHEMBL35410		0	514.56	1	1.78	7B	NS(=O)(=O)c1cccc(NC(=O)CN(CCN(CC(=O)O)c2ccccc2O)c2ccccc2O)c1	Ki	'='	235.0	nM	6.63			UO_0000065	12.88	0.25	4.85	3.82	False	CHEMBL658042	Inhibitory activity against Human carbonic anhydrase II	B	BAO_0000357	single protein format	None	None	None	None	None	CHEMBL205	Carbonic anhydrase II	Homo sapiens	SINGLE PROTEIN	CHEMBL1135903	1	Scientific Literature	J. Med. Chem.	2002	None
CHEMBL355349		0	276.36	0	1.89	8	NS(=O)(=O)N(Cc1ccccc1)Cc1ccccc1	Ki	'='	647.0	nM	6.19			UO_0000065	22.40	0.44	4.30	9.76	False	CHEMBL658045	Inhibitory activity against human cloned isoenzyme carbonic anhydrase II (hCA II), by esterase method.	B	BAO_0000357	single protein format	None	None	None	None	None	CHEMBL205	Carbonic anhydrase II	Homo sapiens	SINGLE PROTEIN	CHEMBL1136615	1	Scientific Literature	Bioorg. Med. Chem. Lett.	2003	None
CHEMBL21	SULFANILAMIDE	4	172.21	0	-0.08	2	Nc1ccc(S(N)(=O)=O)cc1	Ki	'='	10100.0	nM	5.00			UO_0000065	29.01	0.62	5.08	5.80	False	CHEMBL2341289	Inhibition of human esterase activity of carbonic anhydrase 2 using 4-nitrophenylacetate as substrate after 3 mins by spectrophotometric analysis	B	BAO_0000357	single protein format	Homo sapiens	None	None	None	None	CHEMBL205	Carbonic anhydrase II	Homo sapiens	SINGLE PROTEIN	CHEMBL2331399	1	Scientific Literature	Bioorg. Med. Chem.	2013	None
CHEMBL103346		0	433.87	0	1.19	A1	Cc1cc(C)[n+](CC(=O)Nc2ccccc2S(N)(=O)=O)c(C)c1.[O-][Cl+3]([O-])([O-])[O-]	Ki	'='	280.0	nM	6.55			UO_0000065	19.59	0.39	5.36	7.04	False	CHEMBL657146	Inhibitory activity against human carbonic anhydrase II (CA2)	B	BAO_0000357	single protein format	None	None	None	None	None	CHEMBL205	Carbonic anhydrase II	Homo sapiens	SINGLE PROTEIN	CHEMBL1133669	1	Scientific Literature	J. Med. Chem.	2000	None
CHEMBL101183		0	559.77	0	1.79	A10	Cc1cc(C)[n+](CC(=O)Nc2ccc(S(N)(=O)=O)cc2I)c(C)c1.[O-][Cl+3]([O-])([O-])[O-]	Ki	'='	49.0	nM	7.31			UO_0000065	15.88	0.42	5.52	7.85	False	CHEMBL657146	Inhibitory activity against human carbonic anhydrase II (CA2)	B	BAO_0000357	single protein format	None	None	None	None	None	CHEMBL205	Carbonic anhydrase II	Homo sapiens	SINGLE PROTEIN	CHEMBL1133669	1	Scientific Literature	J. Med. Chem.	2000	None
CHEMBL2047800		0	433.23	0	2.52	5	NS(=O)(=O)Oc1ccc(NC(=O)Nc2ccc(I)cc2)cc1	Ki	'='	2.364	nM	8.63			UO_0000065	19.91	0.54	6.11	7.81	False	CHEMBL2342098	Inhibition of human carbonic anhydrase-2	B	BAO_0000357	single protein format	Homo sapiens	None	None	None	None	CHEMBL205	Carbonic anhydrase II	Homo sapiens	SINGLE PROTEIN	CHEMBL2331360	1	Scientific Literature	Bioorg. Med. Chem.	2013	None
CHEMBL2047819		0	343.31	0	2.19	24	NS(=O)(=O)Oc1ccc(NC(=O)Nc2ccc(F)cc2F)cc1	Ki	'='	2.35	nM	8.63			UO_0000065	25.13	0.51	6.44	7.81	False	CHEMBL2342098	Inhibition of human carbonic anhydrase-2	B	BAO_0000357	single protein format	Homo sapiens	None	None	None	None	CHEMBL205	Carbonic anhydrase II	Homo sapiens	SINGLE PROTEIN	CHEMBL2331360	1	Scientific Literature	Bioorg. Med. Chem.	2013	None
CHEMBL141425		0	640.30	1	3.57	E14	Cn1nc(S(N)(=O)=O)s/c1=N/C(=O)C(F)(F)C(F)(F)C(F)(F)C(F)(F)C(F)(F)C(F)(F)C(F)(F)C(F)(F)F	Ki	'='	6.0	nM	8.22			UO_0000065	12.84	0.30	4.65	7.65	False	CHEMBL657194	Inhibition of human recombinant carbonic anhydrase II (CA2)	B	BAO_0000357	single protein format	None	None	None	None	None	CHEMBL205	Carbonic anhydrase II	Homo sapiens	SINGLE PROTEIN	CHEMBL1133531	1	Scientific Literature	J. Med. Chem.	2000	None
CHEMBL342390		0	669.33	2	5.15	D24	NS(=O)(=O)c1ccc(COS(=O)(=O)C(F)(F)C(F)(F)C(F)(F)C(F)(F)C(F)(F)C(F)(F)C(F)(F)C(F)(F)F)cc1	Ki	'='	540.0	nM	6.27			UO_0000065	9.36	0.21	1.12	6.05	False	CHEMBL657194	Inhibition of human recombinant carbonic anhydrase II (CA2)	B	BAO_0000357	single protein format	None	None	None	None	None	CHEMBL205	Carbonic anhydrase II	Homo sapiens	SINGLE PROTEIN	CHEMBL1133531	1	Scientific Literature	J. Med. Chem.	2000	None
CHEMBL65	CAMPTOTHECIN	0	348.36	0	2.08	CAMPTOTHECIN	CC[C@@]1(O)C(=O)OCc2c1cc1n(c2=O)Cc2cc3ccccc3nc2-1	Ki						Not Active (inhibition < 50% @ 10 uM and thus dose-reponse curve not measured)						False	CHEMBL1909123	DRUGMATRIX: Carbonic Anhydrase II enzyme inhibition (substrate: 4-Nitrophenyl acetate (4-NPA))	B	BAO_0000221	tissue-based format	Homo sapiens	None	None	Erythrocyte	None	CHEMBL205	Carbonic anhydrase II	Homo sapiens	SINGLE PROTEIN	CHEMBL1909046	15	DrugMatrix			CHEMBL3833281
CHEMBL218490	DORZOLAMIDE	4	324.45	0	0.61	7 (Dorzolamide)	CCN[C@H]1C[C@H](C)S(=O)(=O)c2sc(S(N)(=O)=O)cc21	Ki	'='	9000.0	nM		Potential transcription error		UO_0000065					True	CHEMBL830312	Inhibitory activity against human carbonic anhydrase II at 0.01 uM	B	BAO_0000357	single protein format	Homo sapiens	None	None	None	None	CHEMBL205	Carbonic anhydrase II	Homo sapiens	SINGLE PROTEIN	CHEMBL1138716	1	Scientific Literature	Bioorg. Med. Chem. Lett.	2004	None
CHEMBL419	MAFENIDE	4	186.24	0	-0.21	9	NCc1ccc(S(N)(=O)=O)cc1	Ki	'='	170000.0	nM		Potential transcription error		UO_0000065					True	CHEMBL830312	Inhibitory activity against human carbonic anhydrase II at 0.01 uM	B	BAO_0000357	single protein format	Homo sapiens	None	None	None	None	CHEMBL205	Carbonic anhydrase II	Homo sapiens	SINGLE PROTEIN	CHEMBL1138716	1	Scientific Literature	Bioorg. Med. Chem. Lett.	2004	None
CHEMBL278172	BENZOCAINE	4	165.19	0	1.45	BENZOCAINE	CCOC(=O)c1ccc(N)cc1	IC50						Not Active (inhibition < 50% @ 10 uM and thus dose-reponse curve not measured)						False	CHEMBL1909123	DRUGMATRIX: Carbonic Anhydrase II enzyme inhibition (substrate: 4-Nitrophenyl acetate (4-NPA))	B	BAO_0000221	tissue-based format	Homo sapiens	None	None	Erythrocyte	None	CHEMBL205	Carbonic anhydrase II	Homo sapiens	SINGLE PROTEIN	CHEMBL1909046	15	DrugMatrix			CHEMBL3833281
CHEMBL3356274		0	399.46	0	2.60	8a	NS(=O)(=O)c1ccc2nc(-n3cc(/C=N/O)c(-c4ccccc4)n3)sc2c1	Ki	'='	64.0	nM	7.19			UO_0000065	18.01	0.36	4.59	5.83	False	CHEMBL3382962	Inhibition of human carbonic anhydrase 2 by stopped flow CO2 hydrase assay method	B	BAO_0000357	single protein format	Homo sapiens	None	None	None	None	CHEMBL205	Carbonic anhydrase II	Homo sapiens	SINGLE PROTEIN	CHEMBL3352400	1	Scientific Literature	Bioorg. Med. Chem.	2014	None
CHEMBL120304		0	370.41	0	0.63	12	NC(=O)Nc1ccc(S(=O)(=O)Nc2ccc(S(N)(=O)=O)cc2)cc1	Ki	'='	8.0	nM	8.10			UO_0000065	21.86	0.46	7.47	5.02	False	CHEMBL925142	Inhibition of human carbonic anhydrase 2	B	BAO_0000357	single protein format	Homo sapiens	None	None	None	None	CHEMBL205	Carbonic anhydrase II	Homo sapiens	SINGLE PROTEIN	CHEMBL1140631	1	Scientific Literature	Bioorg. Med. Chem.	2007	None
CHEMBL253997		0	368.23	0	2.14	9	NS(=O)(=O)c1nnc(NC(=O)Nc2ccc(Cl)c(Cl)c2)s1	Ki	'='	6.0	nM	8.22			UO_0000065	22.33	0.53	6.08	6.47	False	CHEMBL925142	Inhibition of human carbonic anhydrase 2	B	BAO_0000357	single protein format	Homo sapiens	None	None	None	None	CHEMBL205	Carbonic anhydrase II	Homo sapiens	SINGLE PROTEIN	CHEMBL1140631	1	Scientific Literature	Bioorg. Med. Chem.	2007	None
CHEMBL253362		0	289.36	0	1.39	21	NS(=O)(=O)c1ccc(CC/N=C/c2ccncc2)cc1	Ki	'='	15.0	nM	7.82			UO_0000065	27.04	0.53	6.43	9.16	False	CHEMBL925142	Inhibition of human carbonic anhydrase 2	B	BAO_0000357	single protein format	Homo sapiens	None	None	None	None	CHEMBL205	Carbonic anhydrase II	Homo sapiens	SINGLE PROTEIN	CHEMBL1140631	1	Scientific Literature	Bioorg. Med. Chem.	2007	None
CHEMBL94	PHYSOSTIGMINE	4	275.35	0	1.77	PHYSOSTIGMINE	CNC(=O)Oc1ccc2c(c1)[C@]1(C)CCN(C)[C@@H]1N2C	IC50						Not Active (inhibition < 50% @ 10 uM and thus dose-reponse curve not measured)						False	CHEMBL1909123	DRUGMATRIX: Carbonic Anhydrase II enzyme inhibition (substrate: 4-Nitrophenyl acetate (4-NPA))	B	BAO_0000221	tissue-based format	Homo sapiens	None	None	Erythrocyte	None	CHEMBL205	Carbonic anhydrase II	Homo sapiens	SINGLE PROTEIN	CHEMBL1909046	15	DrugMatrix			CHEMBL3833281
CHEMBL280998	CATECHOL	0	110.11	0	1.10	CATECHOL	Oc1ccccc1O	IC50						Not Active (inhibition < 50% @ 10 uM and thus dose-reponse curve not measured)						False	CHEMBL1909123	DRUGMATRIX: Carbonic Anhydrase II enzyme inhibition (substrate: 4-Nitrophenyl acetate (4-NPA))	B	BAO_0000221	tissue-based format	Homo sapiens	None	None	Erythrocyte	None	CHEMBL205	Carbonic anhydrase II	Homo sapiens	SINGLE PROTEIN	CHEMBL1909046	15	DrugMatrix			CHEMBL3833281
CHEMBL23579		0	264.33	0	0.17	13	CC(C)(C)C(=O)Nc1nnc(S(N)(=O)=O)s1	Ki	'='	9.0	nM	8.05			UO_0000065	30.44	0.69	7.88	6.99	False	CHEMBL658046	Inhibitory effect on human Carbonic anhydrase II	B	BAO_0000357	single protein format	None	None	None	None	None	CHEMBL205	Carbonic anhydrase II	Homo sapiens	SINGLE PROTEIN	CHEMBL1135800	1	Scientific Literature	J. Med. Chem.	2002	None
CHEMBL20	ACETAZOLAMIDE	4	222.25	0	-0.86	AZA	CC(=O)Nc1nnc(S(N)(=O)=O)s1	Ki	'='	12.3	nM	7.91			UO_0000065	35.59	0.83	8.77	6.88	True	CHEMBL841781	Mean inhibitory constant towards human carbonic anhydrase II determined by stopped-flow method	B	BAO_0000357	single protein format	Homo sapiens	None	None	None	None	CHEMBL205	Carbonic anhydrase II	Homo sapiens	SINGLE PROTEIN	CHEMBL1141924	1	Scientific Literature	Bioorg. Med. Chem. Lett.	2005	None
CHEMBL102870		0	677.95	1	4.78	D10	CC(C)c1cc(-c2ccccc2)cc(C(C)C)[n+]1CC(=O)Nc1ccc(S(N)(=O)=O)cc1I.[O-][Cl+3]([O-])([O-])[O-]	Ki	'='	37.0	nM	7.43			UO_0000065	12.85	0.31	2.65	7.98	False	CHEMBL657146	Inhibitory activity against human carbonic anhydrase II (CA2)	B	BAO_0000357	single protein format	None	None	None	None	None	CHEMBL205	Carbonic anhydrase II	Homo sapiens	SINGLE PROTEIN	CHEMBL1133669	1	Scientific Literature	J. Med. Chem.	2000	None
CHEMBL1255834		0	286.40	0	3.70	BW-723C86	CC(N)Cc1c[nH]c2ccc(OCc3cccs3)cc12	Ki						Not Active (inhibition < 50% @ 10 uM and thus dose-reponse curve not measured)						False	CHEMBL1909123	DRUGMATRIX: Carbonic Anhydrase II enzyme inhibition (substrate: 4-Nitrophenyl acetate (4-NPA))	B	BAO_0000221	tissue-based format	Homo sapiens	None	None	Erythrocyte	None	CHEMBL205	Carbonic anhydrase II	Homo sapiens	SINGLE PROTEIN	CHEMBL1909046	15	DrugMatrix			CHEMBL3833281
CHEMBL13378	(R,S)-AMPA	0	186.17	0	-0.36	(RS)-AMPA	Cc1onc(O)c1CC(N)C(=O)O	Ki						Not Active (inhibition < 50% @ 10 uM and thus dose-reponse curve not measured)						False	CHEMBL1909123	DRUGMATRIX: Carbonic Anhydrase II enzyme inhibition (substrate: 4-Nitrophenyl acetate (4-NPA))	B	BAO_0000221	tissue-based format	Homo sapiens	None	None	Erythrocyte	None	CHEMBL205	Carbonic anhydrase II	Homo sapiens	SINGLE PROTEIN	CHEMBL1909046	15	DrugMatrix			CHEMBL3833281
CHEMBL47	VITAMIN E	0	430.72	1	8.84	ALPHA-TOCOPHEROL	Cc1c(C)c2c(c(C)c1O)CC[C@@](C)(CCC[C@H](C)CCC[C@H](C)CCCC(C)C)O2	Ki						Not Active (inhibition < 50% @ 10 uM and thus dose-reponse curve not measured)						False	CHEMBL1909123	DRUGMATRIX: Carbonic Anhydrase II enzyme inhibition (substrate: 4-Nitrophenyl acetate (4-NPA))	B	BAO_0000221	tissue-based format	Homo sapiens	None	None	Erythrocyte	None	CHEMBL205	Carbonic anhydrase II	Homo sapiens	SINGLE PROTEIN	CHEMBL1909046	15	DrugMatrix			CHEMBL3833281
CHEMBL309950		0	499.59	0	-0.98	22C	COCCOCCN(CCOC)C(=O)CC1C(=O)Nc2cc(S(N)(=O)=O)sc2S1(=O)=O	Ki	'='	3.6	nM	8.44			UO_0000065	16.90	0.37	9.42	4.93	False	CHEMBL658047	Tested for ability to compete with dansylamide for binding to human erythrocyte carbonic-anhydrase-II (HCA-II)	B	BAO_0000357	single protein format	None	None	None	None	None	CHEMBL205	Carbonic anhydrase II	Homo sapiens	SINGLE PROTEIN	CHEMBL1127476	1	Scientific Literature	J. Med. Chem.	1994	None
CHEMBL107989		0	332.85	0	3.14	6H	CCCC(CCC)C(=O)Nc1ccc(S(N)(=O)=O)cc1Cl	Ki	'='	50.0	nM	7.30			UO_0000065	21.93	0.47	4.16	8.18	False	CHEMBL658046	Inhibitory effect on human Carbonic anhydrase II	B	BAO_0000357	single protein format	None	None	None	None	None	CHEMBL205	Carbonic anhydrase II	Homo sapiens	SINGLE PROTEIN	CHEMBL1135800	1	Scientific Literature	J. Med. Chem.	2002	None
CHEMBL2436876		0	318.40	0	1.06	2	NS(=O)(=O)c1cnccc1N1CCN(c2ccccc2)CC1	Ki	'='	436.0	nM	6.36			UO_0000065	19.98	0.39	5.30	8.00	False	CHEMBL2437889	Inhibition of human carbonic anhydrase 2 after 15 mins by stopped flow CO2 hydration assay	B	BAO_0000357	single protein format	Homo sapiens	None	None	None	None	CHEMBL205	Carbonic anhydrase II	Homo sapiens	SINGLE PROTEIN	CHEMBL2434896	1	Scientific Literature	Eur. J. Med. Chem.	2013	None
CHEMBL204049		0	396.53	0	2.52	35	CC(C)(C)c1ccc(S(=O)(=O)CCNc2ccc(S(N)(=O)=O)cc2)cc1	Ki	'='	94.0	nM	7.03			UO_0000065	17.72	0.37	4.51	6.61	False	CHEMBL861559	Inhibition of human recombinant carbonic anhydrase 2 by stopped-flow CO2 hydrase assay	B	BAO_0000357	single protein format	Homo sapiens	None	None	None	None	CHEMBL205	Carbonic anhydrase II	Homo sapiens	SINGLE PROTEIN	CHEMBL1138198	1	Scientific Literature	J. Med. Chem.	2006	None
CHEMBL206657		0	340.43	0	1.74	30	CC(C)(C)c1ccc(C(=O)Nc2nnc(S(N)(=O)=O)s2)cc1	Ki	'='	18.0	nM	7.75			UO_0000065	22.75	0.48	6.00	6.73	False	CHEMBL861559	Inhibition of human recombinant carbonic anhydrase 2 by stopped-flow CO2 hydrase assay	B	BAO_0000357	single protein format	Homo sapiens	None	None	None	None	CHEMBL205	Carbonic anhydrase II	Homo sapiens	SINGLE PROTEIN	CHEMBL1138198	1	Scientific Literature	J. Med. Chem.	2006	None
CHEMBL203112		0	332.43	0	2.88	26	CC(C)(C)c1ccc(C(=O)Nc2cccc(S(N)(=O)=O)c2)cc1	Ki	'='	210.0	nM	6.68			UO_0000065	20.09	0.40	3.80	7.48	False	CHEMBL861559	Inhibition of human recombinant carbonic anhydrase 2 by stopped-flow CO2 hydrase assay	B	BAO_0000357	single protein format	Homo sapiens	None	None	None	None	CHEMBL205	Carbonic anhydrase II	Homo sapiens	SINGLE PROTEIN	CHEMBL1138198	1	Scientific Literature	J. Med. Chem.	2006	None
CHEMBL73962	BENZOLAMIDE	0	320.38	0	-0.01	BZA	NS(=O)(=O)c1nnc(NS(=O)(=O)c2ccccc2)s1	Ki	'='	9.0	nM	8.05			UO_0000065	25.11	0.58	8.06	6.09	True	CHEMBL861559	Inhibition of human recombinant carbonic anhydrase 2 by stopped-flow CO2 hydrase assay	B	BAO_0000357	single protein format	Homo sapiens	None	None	None	None	CHEMBL205	Carbonic anhydrase II	Homo sapiens	SINGLE PROTEIN	CHEMBL1138198	1	Scientific Literature	J. Med. Chem.	2006	None
CHEMBL218490	DORZOLAMIDE	4	324.45	0	0.61	trans S,S (table 5)	CCN[C@H]1C[C@H](C)S(=O)(=O)c2sc(S(N)(=O)=O)cc21	Ki	'='	9.0	nM	8.05			UO_0000065	24.80	0.58	7.44	7.57	True	CHEMBL861559	Inhibition of human recombinant carbonic anhydrase 2 by stopped-flow CO2 hydrase assay	B	BAO_0000357	single protein format	Homo sapiens	None	None	None	None	CHEMBL205	Carbonic anhydrase II	Homo sapiens	SINGLE PROTEIN	CHEMBL1138198	1	Scientific Literature	J. Med. Chem.	2006	None
CHEMBL266240		0	285.73	0	-0.78	12	Nc1cc(Cl)c(S(N)(=O)=O)cc1S(N)(=O)=O	Ki	'='	75.0	nM	7.12			UO_0000065	24.94	0.61	7.90	4.87	True	CHEMBL861559	Inhibition of human recombinant carbonic anhydrase 2 by stopped-flow CO2 hydrase assay	B	BAO_0000357	single protein format	Homo sapiens	None	None	None	None	CHEMBL205	Carbonic anhydrase II	Homo sapiens	SINGLE PROTEIN	CHEMBL1138198	1	Scientific Literature	J. Med. Chem.	2006	None
CHEMBL309870		0	427.57	0	-0.05	20B	COCCN(CCOC)CCC1CNc2cc(S(N)(=O)=O)sc2S1(=O)=O	Ki	'='	0.97	nM	9.01			UO_0000065	21.08	0.47	9.06	7.04	False	CHEMBL658047	Tested for ability to compete with dansylamide for binding to human erythrocyte carbonic-anhydrase-II (HCA-II)	B	BAO_0000357	single protein format	None	None	None	None	None	CHEMBL205	Carbonic anhydrase II	Homo sapiens	SINGLE PROTEIN	CHEMBL1127476	1	Scientific Literature	J. Med. Chem.	1994	None
CHEMBL220492	TOPIRAMATE	4	339.37	0	-0.40	1 (Topiramate)	CC1(C)O[C@@H]2CO[C@@]3(COS(N)(=O)=O)OC(C)(C)O[C@H]3[C@@H]2O1	Ki	'='	10.0	nM	8.00			UO_0000065	23.57	0.50	8.40	6.92	True	CHEMBL925142	Inhibition of human carbonic anhydrase 2	B	BAO_0000357	single protein format	Homo sapiens	None	None	None	None	CHEMBL205	Carbonic anhydrase II	Homo sapiens	SINGLE PROTEIN	CHEMBL1140631	1	Scientific Literature	Bioorg. Med. Chem.	2007	None
CHEMBL17	DICHLORPHENAMIDE	4	305.16	0	0.29	4	NS(=O)(=O)c1cc(Cl)c(Cl)c(S(N)(=O)=O)c1	Ki	'='	38.0	nM	7.42			UO_0000065	24.32	0.63	7.13	6.17	True	CHEMBL925142	Inhibition of human carbonic anhydrase 2	B	BAO_0000357	single protein format	Homo sapiens	None	None	None	None	CHEMBL205	Carbonic anhydrase II	Homo sapiens	SINGLE PROTEIN	CHEMBL1140631	1	Scientific Literature	Bioorg. Med. Chem.	2007	None
CHEMBL77517	INDISULAM	2	385.85	0	2.27	Indisulam	NS(=O)(=O)c1ccc(S(=O)(=O)Nc2cccc3c(Cl)c[nH]c23)cc1	Ki	'='	15.0	nM	7.82			UO_0000065	20.28	0.45	5.55	6.41	True	CHEMBL881702	Inhibitory activity against human cloned Carbonic anhydrase II by the CO2 hydration method	B	BAO_0000357	single protein format	Homo sapiens	None	None	None	None	CHEMBL205	Carbonic anhydrase II	Homo sapiens	SINGLE PROTEIN	CHEMBL1140403	1	Scientific Literature	Bioorg. Med. Chem. Lett.	2005	None
CHEMBL179137		0	398.42	0	-0.33	7a	NS(=O)(=O)c1ccccc1C(=O)NNC(=O)NS(=O)(=O)c1ccccc1	Ki	'='	107.0	nM	6.97			UO_0000065	17.50	0.37	7.30	4.24	False	CHEMBL828777	Inhibitory activity against Carbonic anhydrase II	B	BAO_0000357	single protein format	Homo sapiens	None	None	None	None	CHEMBL205	Carbonic anhydrase II	Homo sapiens	SINGLE PROTEIN	CHEMBL1145204	1	Scientific Literature	J. Med. Chem.	2005	None
CHEMBL3184182		0	None	None	None	SiF6 2-		Ki	'='	6400000.0	nM		Outside typical range		UO_0000065					False	CHEMBL830215	Inhibitory constant against human isozymes carbonic anhydrase II for the CO2 hydration reaction at 20 C	B	BAO_0000357	single protein format	Homo sapiens	None	None	None	None	CHEMBL205	Carbonic anhydrase II	Homo sapiens	SINGLE PROTEIN	CHEMBL1141918	1	Scientific Literature	Bioorg. Med. Chem. Lett.	2005	None
CHEMBL35132		0	471.23	0	-0.65	2J	NS(=O)(=O)c1ccc(NC(=O)CN(CC(=O)O)CC(=O)O)c(I)c1	Ki	'='	57.0	nM	7.24			UO_0000065	15.37	0.41	7.89	4.34	False	CHEMBL658042	Inhibitory activity against Human carbonic anhydrase II	B	BAO_0000357	single protein format	None	None	None	None	None	CHEMBL205	Carbonic anhydrase II	Homo sapiens	SINGLE PROTEIN	CHEMBL1135903	1	Scientific Literature	J. Med. Chem.	2002	None
CHEMBL20	ACETAZOLAMIDE	4	222.25	0	-0.86	AZA	CC(=O)Nc1nnc(S(N)(=O)=O)s1	Ki	'='	12000.0	nM		Potential transcription error		UO_0000065					True	CHEMBL830312	Inhibitory activity against human carbonic anhydrase II at 0.01 uM	B	BAO_0000357	single protein format	Homo sapiens	None	None	None	None	CHEMBL205	Carbonic anhydrase II	Homo sapiens	SINGLE PROTEIN	CHEMBL1138716	1	Scientific Literature	Bioorg. Med. Chem. Lett.	2004	None
CHEMBL125776		0	277.73	0	0.15	B8	CNCC(=O)Nc1ccc(S(N)(=O)=O)cc1Cl	Ki	'='	28.0	nM	7.55			UO_0000065	27.19	0.61	7.40	7.46	False	CHEMBL657153	Inhibitory activity against human recombinant carbonic anhydrase II (CA2)	B	BAO_0000357	single protein format	None	None	None	None	None	CHEMBL205	Carbonic anhydrase II	Homo sapiens	SINGLE PROTEIN	CHEMBL1132382	1	Scientific Literature	J. Med. Chem.	1999	None
CHEMBL418599		0	559.96	2	-2.57	4L	NS(=O)(=O)c1cc(S(N)(=O)=O)c(NC(=O)CN(CCN(CC(=O)O)CC(=O)O)CC(=O)O)cc1Cl	Ki	'='	73.0	nM	7.14			UO_0000065	12.74	0.28	9.71	2.66	False	CHEMBL658042	Inhibitory activity against Human carbonic anhydrase II	B	BAO_0000357	single protein format	None	None	None	None	None	CHEMBL205	Carbonic anhydrase II	Homo sapiens	SINGLE PROTEIN	CHEMBL1135903	1	Scientific Literature	J. Med. Chem.	2002	None
CHEMBL333193		0	267.35	0	0.12	8	NS(=O)(=O)c1cc2c(s1)S(=O)(=O)CCC2	IC50	'='	4.5	nM	8.35			UO_0000065	31.22	0.76	8.23	8.85	True	CHEMBL656573	In vitro inhibition against purified human erythrocyte carbonic anhydrase II was determined (acetozolamide used as control.)	B	BAO_0000357	single protein format	None	None	None	None	None	CHEMBL205	Carbonic anhydrase II	Homo sapiens	SINGLE PROTEIN	CHEMBL1123900	1	Scientific Literature	J. Med. Chem.	1987	None
CHEMBL3126806		0	436.29	0	1.55	6d	NNC(=O)c1cn(-c2ccc(S(N)(=O)=O)cc2)nc1-c1ccc(Br)cc1	Ki	'='	244.0	nM	6.61			UO_0000065	15.16	0.35	5.06	4.97	False	CHEMBL3131404	Inhibition of human carbonic anhydrase 2-mediated CO2 hydration preincubated for 10 mins by stopped-flow assay	B	BAO_0000357	single protein format	Homo sapiens	None	None	None	None	CHEMBL205	Carbonic anhydrase II	Homo sapiens	SINGLE PROTEIN	CHEMBL3124744	1	Scientific Literature	Eur. J. Med. Chem.	2014	None
CHEMBL545239		0	346.88	0	0.22	4	CCNC1CCS(=O)(=O)c2sc(S(N)(=O)=O)cc21.Cl	Inhibition	'='	97.0	%				UO_0000187					False	CHEMBL658207	Inhibition of carbonic anhydrase after topical administration of compound (50 uL) at 0.5% in iris-ciliary body from albino rabbit	B	BAO_0000357	single protein format	Oryctolagus cuniculus	None	None	None	None	CHEMBL205	Carbonic anhydrase II	Homo sapiens	SINGLE PROTEIN	CHEMBL1124372	1	Scientific Literature	J. Med. Chem.	1989	None
CHEMBL2028867		0	583.60	2	-1.51	A11	N=C(N)NCCC[C@H](NC(=O)NS(=O)(=O)c1ccc(F)cc1)C(=O)NCCC(=O)N[C@@H](Cc1c[nH]cn1)C(=O)O	KA	'='	1.2	uM				UO_0000064					False	CHEMBL658038	In vitro carbonic anhydrase activation in human cloned Carbonic anhydrase II (hCA II)	B	BAO_0000357	single protein format	None	None	None	None	None	CHEMBL205	Carbonic anhydrase II	Homo sapiens	SINGLE PROTEIN	CHEMBL1135797	1	Scientific Literature	J. Med. Chem.	2002	None
CHEMBL414	CARZENIDE	0	201.20	0	0.03	6; 4-CBS	NS(=O)(=O)c1ccc(C(=O)O)cc1	K	'='	6.5	10'4/M/s		Non standard unit for type							False	CHEMBL3820550	Binding affinity to GST-fused human carbonic anhydrase-2 expressed in Escherichia coli BL21 codon plus cells assessed as association kinetic constant by SPR method	B	BAO_0000219	cell-based format	Homo sapiens	None	None	None	None	CHEMBL205	Carbonic anhydrase II	Homo sapiens	SINGLE PROTEIN	CHEMBL3817775	1	Scientific Literature	J. Med. Chem.	2016	None
CHEMBL18	ETHOXZOLAMIDE	4	258.32	0	1.34	EZA	CCOc1ccc2nc(S(N)(=O)=O)sc2c1	Ki	'='	8.0	nM	8.10			UO_0000065	31.34	0.69	6.76	9.84	True	CHEMBL950887	Inhibition of human recombinant cytosolic carbonic anhydrase 2 preincubated for 15 mins by CO2 hydration stopped-flow assay	B	BAO_0000357	single protein format	Homo sapiens	None	None	None	None	CHEMBL205	Carbonic anhydrase II	Homo sapiens	SINGLE PROTEIN	CHEMBL1151882	1	Scientific Literature	Bioorg. Med. Chem. Lett.	2009	None
CHEMBL3884236		0	401.43	0	2.68	3e	NS(=O)(=O)c1ccc(-c2nn3cc(-c4cccc([N+](=O)[O-])c4)nc3s2)cc1	Ki	'='	274.0	nM	6.56			UO_0000065	16.35	0.33	3.88	4.92	False	CHEMBL3877023	Inhibition of recombinant human erythrocyte cytosolic carbonic anhydrase 2 by stopped-flow CO2 hydration assay	B	BAO_0000357	single protein format	Homo sapiens	None	None	None	None	CHEMBL205	Carbonic anhydrase II	Homo sapiens	SINGLE PROTEIN	CHEMBL3875222	1	Scientific Literature	Bioorg Med Chem	2017	None
CHEMBL77517	INDISULAM	2	385.85	0	2.27	7	NS(=O)(=O)c1ccc(S(=O)(=O)Nc2cccc3c(Cl)c[nH]c23)cc1	Ki	'='	15.0	nM	7.82			UO_0000065	20.28	0.45	5.55	6.41	True	CHEMBL830081	Inhibition constant against human (cloned) isozyme (hCA II) by CO2 hydration method	B	BAO_0000357	single protein format	Homo sapiens	None	None	None	None	CHEMBL205	Carbonic anhydrase II	Homo sapiens	SINGLE PROTEIN	CHEMBL1140330	1	Scientific Literature	J. Med. Chem.	2005	None
CHEMBL141898		0	676.35	1	3.33	D14	Cn1nc(S(N)(=O)=O)sc1=NS(=O)(=O)C(F)(F)C(F)(F)C(F)(F)C(F)(F)C(F)(F)C(F)(F)C(F)(F)C(F)(F)F	Ki	'='	3.0	nM	8.52			UO_0000065	12.60	0.30	5.19	6.85	False	CHEMBL657194	Inhibition of human recombinant carbonic anhydrase II (CA2)	B	BAO_0000357	single protein format	None	None	None	None	None	CHEMBL205	Carbonic anhydrase II	Homo sapiens	SINGLE PROTEIN	CHEMBL1133531	1	Scientific Literature	J. Med. Chem.	2000	None
CHEMBL450327		0	409.42	0	1.69	39	COc1ccc(S(=O)(=O)N(Cc2ccccc2[N+](=O)[O-])C(C)C(=O)NO)cc1	Ki	'>'	200.0	nM				UO_0000065					False	CHEMBL657151	Inhibitory activity against human isoenzyme Carbonic anhydrase II	B	BAO_0000357	single protein format	None	None	None	None	None	CHEMBL205	Carbonic anhydrase II	Homo sapiens	SINGLE PROTEIN	CHEMBL1133677	1	Scientific Literature	J. Med. Chem.	2000	None
CHEMBL365380		0	583.63	3	1.29	8u	Cc1ncc(CO)c(CNc2nc(NCc3c(CO)cnc(C)c3O)nc(Nc3ccc(S(N)(=O)=O)cc3)n2)c1O	Ki	'='	450.0	nM	6.35			UO_0000065	10.87	0.21	5.06	2.63	False	CHEMBL828903	Inhibitory constant against human Carbonic anhydrase II	B	BAO_0000357	single protein format	Homo sapiens	None	None	None	None	CHEMBL205	Carbonic anhydrase II	Homo sapiens	SINGLE PROTEIN	CHEMBL1140273	1	Scientific Literature	Bioorg. Med. Chem. Lett.	2005	None
CHEMBL6724		0	251.10	0	0.68	9	Nc1ccc(S(N)(=O)=O)cc1Br	Ki	'='	40.0	nM	7.40			UO_0000065	29.46	0.84	6.72	8.58	True	CHEMBL1063127	Inhibition of Helicobacter pylori beta-carbonic anhydrase by stopped-flow CO2 hydration assay	B	BAO_0000357	single protein format	Helicobacter pylori	None	None	None	None	CHEMBL205	Carbonic anhydrase II	Homo sapiens	SINGLE PROTEIN	CHEMBL1152937	1	Scientific Literature	Bioorg. Med. Chem.	2009	None
CHEMBL266026		0	341.41	0	0.39	16	Nc1ccc(S(=O)(=O)NCc2ccc(S(N)(=O)=O)cc2)cc1	Ki	'='	46.0	nM	7.34			UO_0000065	21.49	0.46	6.95	5.54	True	CHEMBL1063127	Inhibition of Helicobacter pylori beta-carbonic anhydrase by stopped-flow CO2 hydration assay	B	BAO_0000357	single protein format	Helicobacter pylori	None	None	None	None	CHEMBL205	Carbonic anhydrase II	Homo sapiens	SINGLE PROTEIN	CHEMBL1152937	1	Scientific Literature	Bioorg. Med. Chem.	2009	None
CHEMBL574	P-TOLUENESULFONAMIDE	0	171.22	0	0.64	4	Cc1ccc(S(N)(=O)=O)cc1	Ki	'='	320.0	nM	6.50			UO_0000065	37.93	0.81	5.85	10.80	True	CHEMBL1063127	Inhibition of Helicobacter pylori beta-carbonic anhydrase by stopped-flow CO2 hydration assay	B	BAO_0000357	single protein format	Helicobacter pylori	None	None	None	None	CHEMBL205	Carbonic anhydrase II	Homo sapiens	SINGLE PROTEIN	CHEMBL1152937	1	Scientific Literature	Bioorg. Med. Chem.	2009	None
CHEMBL6784		0	201.25	0	-0.13	21	NS(=O)(=O)c1ccc(CCO)cc1	Ki	'='	125.0	nM	6.90			UO_0000065	34.30	0.73	7.03	8.59	True	CHEMBL1063127	Inhibition of Helicobacter pylori beta-carbonic anhydrase by stopped-flow CO2 hydration assay	B	BAO_0000357	single protein format	Helicobacter pylori	None	None	None	None	CHEMBL205	Carbonic anhydrase II	Homo sapiens	SINGLE PROTEIN	CHEMBL1152937	1	Scientific Literature	Bioorg. Med. Chem.	2009	None
CHEMBL105080		0	302.38	0	0.97	11e	NS(=O)(=O)c1cc2cc(CN3CCOCC3)sc2o1	Ki	'='	1.24	nM	8.91			UO_0000065	29.45	0.64	7.94	10.38	True	CHEMBL658057	Compound was evaluated for the inhibition of dansylamide at human carbonic anhydrase II	B	BAO_0000357	single protein format	None	None	None	None	None	CHEMBL205	Carbonic anhydrase II	Homo sapiens	SINGLE PROTEIN	CHEMBL1125519	1	Scientific Literature	J. Med. Chem.	1992	None
CHEMBL2028895		0	621.61	2	-1.69	A21	O=C(CCNC(=O)[C@H](Cc1c[nH]cn1)NC(=O)CNC(=O)NS(=O)(=O)c1ccc(F)cc1)N[C@@H](Cc1c[nH]cn1)C(=O)O	KA	'='	0.03	uM				UO_0000064					False	CHEMBL658038	In vitro carbonic anhydrase activation in human cloned Carbonic anhydrase II (hCA II)	B	BAO_0000357	single protein format	None	None	None	None	None	CHEMBL205	Carbonic anhydrase II	Homo sapiens	SINGLE PROTEIN	CHEMBL1135797	1	Scientific Literature	J. Med. Chem.	2002	None
CHEMBL2028889		0	537.56	2	-1.73	B9	Cc1ccccc1S(=O)(=O)NC(=O)N[C@@H](CC(N)=O)C(=O)NCCC(=O)N[C@@H](Cc1c[nH]cn1)C(=O)O	KA	'='	8.0	uM				UO_0000064					False	CHEMBL658038	In vitro carbonic anhydrase activation in human cloned Carbonic anhydrase II (hCA II)	B	BAO_0000357	single protein format	None	None	None	None	None	CHEMBL205	Carbonic anhydrase II	Homo sapiens	SINGLE PROTEIN	CHEMBL1135797	1	Scientific Literature	J. Med. Chem.	2002	None
CHEMBL90218		0	355.76	0	1.33	24	NS(=O)(=O)c1ccc(NC(=O)c2cccc(C(=O)O)n2)c(Cl)c1	Ki	'='	40003685.1	nM		Outside typical range		UO_0000065					False	CHEMBL658950	Inhibition of human carbonic anhydrase II (CAII)	B	BAO_0000357	single protein format	None	None	None	None	None	CHEMBL205	Carbonic anhydrase II	Homo sapiens	SINGLE PROTEIN	CHEMBL1136821	1	Scientific Literature	Bioorg. Med. Chem. Lett.	2003	None
CHEMBL189729		0	410.29	None	None	2	CC1(C)OB(c2ccc(C(=O)Nc3nnc(S(N)(=O)=O)s3)cc2)OC1(C)C	Ki	'='	3.1	nM	8.51			UO_0000065					False	CHEMBL834887	Inhibition constant against human recombinant carbonic anhydrase II	F	BAO_0000019	assay format	Homo sapiens	None	None	None	None	CHEMBL205	Carbonic anhydrase II	Homo sapiens	SINGLE PROTEIN	CHEMBL1140244	1	Scientific Literature	Bioorg. Med. Chem. Lett.	2005	None
CHEMBL190392		0	433.36	None	None	5a	CC1(C)OB(c2ccc(N/C(S)=N/c3ccc(S(N)(=O)=O)cc3)cc2)OC1(C)C	Ki	'='	5.1	nM	8.29			UO_0000065					False	CHEMBL834887	Inhibition constant against human recombinant carbonic anhydrase II	F	BAO_0000019	assay format	Homo sapiens	None	None	None	None	CHEMBL205	Carbonic anhydrase II	Homo sapiens	SINGLE PROTEIN	CHEMBL1140244	1	Scientific Literature	Bioorg. Med. Chem. Lett.	2005	None
CHEMBL2371064		0	428.47	0	-1.20	table 1	CC(C)C[C@H](NC(=O)CNC(=O)CNC(=O)c1ccc(S(N)(=O)=O)cc1)C(=O)O	Kd	'='	210.0	nM	6.68			UO_0000065	15.59	0.31	7.88	3.61	False	CHEMBL658052	Dissociation constant against human carbonic anhydrase II at 37 degree Centigrade	B	BAO_0000357	single protein format	None	None	None	None	None	CHEMBL205	Carbonic anhydrase II	Homo sapiens	SINGLE PROTEIN	CHEMBL1128987	1	Scientific Literature	Bioorg. Med. Chem. Lett.	1996	None
CHEMBL2371066		0	428.47	0	-1.06	table 1	CCCC[C@H](NC(=O)CNC(=O)CNC(=O)c1ccc(S(N)(=O)=O)cc1)C(=O)O	Kd	'='	140.0	nM	6.85			UO_0000065	16.00	0.32	7.91	3.71	False	CHEMBL658052	Dissociation constant against human carbonic anhydrase II at 37 degree Centigrade	B	BAO_0000357	single protein format	None	None	None	None	None	CHEMBL205	Carbonic anhydrase II	Homo sapiens	SINGLE PROTEIN	CHEMBL1128987	1	Scientific Literature	Bioorg. Med. Chem. Lett.	1996	None
CHEMBL21	SULFANILAMIDE	4	172.21	0	-0.08	2	Nc1ccc(S(N)(=O)=O)cc1	Ki	'='	240.0	nM	6.62			UO_0000065	38.44	0.82	6.70	7.68	True	CHEMBL3101213	Inhibition of human recombinant carbonic anhydrase 2 preincubated for 15 mins by stopped flow CO2 hydration assay	B	BAO_0000357	single protein format	Homo sapiens	None	None	None	None	CHEMBL205	Carbonic anhydrase II	Homo sapiens	SINGLE PROTEIN	CHEMBL3098036	1	Scientific Literature	Bioorg. Med. Chem. Lett.	2014	None
CHEMBL418	2,4-DISULFAMYLTRIFLUOROMETHYLANILINE	0	319.29	0	-0.42	11	Nc1cc(C(F)(F)F)c(S(N)(=O)=O)cc1S(N)(=O)=O	Ki	'='	63.0	nM	7.20			UO_0000065	22.55	0.52	7.62	4.92	True	CHEMBL3101213	Inhibition of human recombinant carbonic anhydrase 2 preincubated for 15 mins by stopped flow CO2 hydration assay	B	BAO_0000357	single protein format	Homo sapiens	None	None	None	None	CHEMBL205	Carbonic anhydrase II	Homo sapiens	SINGLE PROTEIN	CHEMBL3098036	1	Scientific Literature	Bioorg. Med. Chem. Lett.	2014	None
CHEMBL316757		0	304.39	0	1.00	11i	NS(=O)(=O)c1cc2cc(CNCCCCO)sc2o1	Inhibition	'='	70.0	%				UO_0000187					False	CHEMBL770506	Inhibition of albino rabbit iris and ciliary body carbonic anhydrase II after topical administration ex vivo	F	BAO_0000218	organism-based format	Oryctolagus cuniculus	CHEMBL3987681	Ciliary body	None	None	CHEMBL205	Carbonic anhydrase II	Homo sapiens	SINGLE PROTEIN	CHEMBL1125519	1	Scientific Literature	J. Med. Chem.	1992	None
CHEMBL66752		0	245.37	0	1.60	6c	NS(=O)(=O)CSCCCc1ccccc1	IC50	'='	1200.0	nM	5.92			UO_0000065	24.13	0.54	4.32	9.84	False	CHEMBL657917	In vitro inhibition of purified human erythrocyte carbonic anhydrase II	B	BAO_0000357	single protein format	None	None	None	None	None	CHEMBL205	Carbonic anhydrase II	Homo sapiens	SINGLE PROTEIN	CHEMBL1126746	1	Scientific Literature	J. Med. Chem.	1993	None
CHEMBL1204135	SEZOLAMIDE HYDROCHLORIDE	0	374.94	0	0.86	8 (MK-927)	CC(C)CN[C@H]1CCS(=O)(=O)c2sc(S(N)(=O)=O)cc21.Cl	IC50	'='	1.2	nM	8.92			UO_0000065	26.36	0.61	8.06	8.39	False	CHEMBL656567	50% inhibitory concentration against human carbonic anhydrase II (HCA II) after pre-incubation for 4 min at 37 degree C	B	BAO_0000357	single protein format	None	None	None	None	None	CHEMBL205	Carbonic anhydrase II	Homo sapiens	SINGLE PROTEIN	CHEMBL1124372	1	Scientific Literature	J. Med. Chem.	1989	None
CHEMBL1204135	SEZOLAMIDE HYDROCHLORIDE	0	374.94	0	0.86	8 (MK-927)	CC(C)CN[C@H]1CCS(=O)(=O)c2sc(S(N)(=O)=O)cc21.Cl	Ki	'='	0.7	nM	9.15			UO_0000065	27.05	0.63	8.29	8.61	False	CHEMBL658943	The equilibrium dissociation constant of the inhibitor-enzyme complex of human Carbonic anhydrase II	B	BAO_0000357	single protein format	None	None	None	None	None	CHEMBL205	Carbonic anhydrase II	Homo sapiens	SINGLE PROTEIN	CHEMBL1124372	1	Scientific Literature	J. Med. Chem.	1989	None
CHEMBL417975	SEZOLAMIDE	0	338.48	0	0.86	5A MK-927	CC(C)CN[C@H]1CCS(=O)(=O)c2sc(S(N)(=O)=O)cc21	IC50	'='	1.2	nM	8.92			UO_0000065	26.36	0.61	8.06	8.39	False	CHEMBL656577	Tested for ability to inhibit human erythrocyte carbonic-anhydrase-II- (HCA II) catalyzed carbon dioxide hydration	B	BAO_0000357	single protein format	None	None	None	None	None	CHEMBL205	Carbonic anhydrase II	Homo sapiens	SINGLE PROTEIN	CHEMBL1127476	1	Scientific Literature	J. Med. Chem.	1994	None
CHEMBL302706		0	404.28	0	0.88	21	Nc1c(Cl)cc(S(=O)(=O)Nc2nnc(S(N)(=O)=O)s2)cc1Cl	Ki	'='	0.5	nM	9.30			UO_0000065	23.01	0.58	8.42	5.88	False	CHEMBL657145	Inhibition constant (Ki) against human cloned carbonic anhydrase II (CAH)	B	BAO_0000357	single protein format	None	None	None	None	None	CHEMBL205	Carbonic anhydrase II	Homo sapiens	SINGLE PROTEIN	CHEMBL1144995	1	Scientific Literature	J. Med. Chem.	2003	None
CHEMBL94499		0	494.81	0	1.97	C9	NS(=O)(=O)c1cc(S(N)(=O)=O)c(NC(=O)Nc2c(F)c(F)c(F)c(F)c2F)cc1Cl	Ki	'='	16.0	nM	7.80			UO_0000065	15.76	0.35	5.83	4.83	False	CHEMBL658040	In vitro inhibitory activity against human carbonic anhydrase II (hCAII)	B	BAO_0000357	single protein format	None	None	None	None	None	CHEMBL205	Carbonic anhydrase II	Homo sapiens	SINGLE PROTEIN	CHEMBL1148281	1	Scientific Literature	J. Med. Chem.	2004	None
CHEMBL87444		0	270.33	0	1.51	47	CC(=O)Nc1ccc2cc(S(N)(=O)=O)sc2c1	IC50	'='	4.8	nM	8.32			UO_0000065	30.77	0.67	6.81	9.32	False	CHEMBL656570	50% inhibition of human carbonic anhydrase II assayed by CO2 hydration catalyzed by human erythrocytes	B	BAO_0000019	assay format	None	None	None	None	None	CHEMBL205	Carbonic anhydrase II	Homo sapiens	SINGLE PROTEIN	CHEMBL1124376	1	Scientific Literature	J. Med. Chem.	1989	None
CHEMBL285531		0	400.82	0	-1.75	1L	NS(=O)(=O)c1cc(S(N)(=O)=O)c(NC(=O)CNCC(=O)O)cc1Cl	Ki	'='	69.0	nM	7.16			UO_0000065	17.87	0.41	8.91	3.60	False	CHEMBL658042	Inhibitory activity against Human carbonic anhydrase II	B	BAO_0000357	single protein format	None	None	None	None	None	CHEMBL205	Carbonic anhydrase II	Homo sapiens	SINGLE PROTEIN	CHEMBL1135903	1	Scientific Literature	J. Med. Chem.	2002	None
CHEMBL103413		0	643.91	1	2.50	B11	Cc1cc(-c2ccccc2)cc(C)[n+]1CC(=O)Nc1c(S(N)(=O)=O)cc(S(N)(=O)=O)c(Cl)c1Cl.[O-][Cl+3]([O-])([O-])[O-]	Ki	'='	12.0	nM	7.92			UO_0000065	14.55	0.32	5.42	5.17	False	CHEMBL657146	Inhibitory activity against human carbonic anhydrase II (CA2)	B	BAO_0000357	single protein format	None	None	None	None	None	CHEMBL205	Carbonic anhydrase II	Homo sapiens	SINGLE PROTEIN	CHEMBL1133669	1	Scientific Literature	J. Med. Chem.	2000	None
CHEMBL317015		0	566.08	0	3.85	D5	CC(C)c1cc(-c2ccccc2)cc(C(C)C)[n+]1CC(=O)NCc1ccc(S(N)(=O)=O)cc1.[O-][Cl+3]([O-])([O-])[O-]	Ki	'='	42.0	nM	7.38			UO_0000065	15.81	0.31	3.53	7.92	False	CHEMBL657146	Inhibitory activity against human carbonic anhydrase II (CA2)	B	BAO_0000357	single protein format	None	None	None	None	None	CHEMBL205	Carbonic anhydrase II	Homo sapiens	SINGLE PROTEIN	CHEMBL1133669	1	Scientific Literature	J. Med. Chem.	2000	None
CHEMBL268439		0	335.39	0	-0.43	17	Nc1ccc(S(=O)(=O)Nc2nnc(S(N)(=O)=O)s2)cc1	Ki	'='	2.0	nM	8.70			UO_0000065	25.94	0.59	9.13	5.50	True	CHEMBL657146	Inhibitory activity against human carbonic anhydrase II (CA2)	B	BAO_0000357	single protein format	None	None	None	None	None	CHEMBL205	Carbonic anhydrase II	Homo sapiens	SINGLE PROTEIN	CHEMBL1133669	1	Scientific Literature	J. Med. Chem.	2000	None
CHEMBL100733		0	631.13	1	2.53	D16	CC(C)c1cc(-c2ccccc2)cc(C(C)C)[n+]1CC(=O)NCCC(=O)Nc1nnc(S(N)(=O)=O)s1.[O-][Cl+3]([O-])([O-])[O-]	Ki	'='	6.0	nM	8.22			UO_0000065	15.46	0.31	5.69	5.55	False	CHEMBL657146	Inhibitory activity against human carbonic anhydrase II (CA2)	B	BAO_0000357	single protein format	None	None	None	None	None	CHEMBL205	Carbonic anhydrase II	Homo sapiens	SINGLE PROTEIN	CHEMBL1133669	1	Scientific Literature	J. Med. Chem.	2000	None
CHEMBL3884122		0	401.43	0	2.68	4d	NS(=O)(=O)c1ccc(-c2nc3scc(-c4ccc([N+](=O)[O-])cc4)n3n2)cc1	Ki	'='	3865.0	nM	5.41			UO_0000065	13.48	0.27	2.73	4.05	False	CHEMBL3877023	Inhibition of recombinant human erythrocyte cytosolic carbonic anhydrase 2 by stopped-flow CO2 hydration assay	B	BAO_0000357	single protein format	Homo sapiens	None	None	None	None	CHEMBL205	Carbonic anhydrase II	Homo sapiens	SINGLE PROTEIN	CHEMBL3875222	1	Scientific Literature	Bioorg Med Chem	2017	None
CHEMBL3885020		0	390.88	0	3.43	4g	NS(=O)(=O)c1ccc(-c2nc3scc(-c4ccc(Cl)cc4)n3n2)cc1	Ki	'='	529.0	nM	6.28			UO_0000065	16.06	0.34	2.85	6.95	False	CHEMBL3877023	Inhibition of recombinant human erythrocyte cytosolic carbonic anhydrase 2 by stopped-flow CO2 hydration assay	B	BAO_0000357	single protein format	Homo sapiens	None	None	None	None	CHEMBL205	Carbonic anhydrase II	Homo sapiens	SINGLE PROTEIN	CHEMBL3875222	1	Scientific Literature	Bioorg Med Chem	2017	None
CHEMBL222837		0	198.21	0	1.28	1	[N-]=[N+]=Nc1ccc(S(N)(=O)=O)cc1	Ki	'='	47.0	nM	7.33			UO_0000065	36.97	0.77	6.05	6.73	True	CHEMBL919951	Inhibition of human recombinant isozyme CA2 by CO2 hydration method	B	BAO_0000357	single protein format	Homo sapiens	None	None	None	None	CHEMBL205	Carbonic anhydrase II	Homo sapiens	SINGLE PROTEIN	CHEMBL1142983	1	Scientific Literature	J. Med. Chem.	2007	None
CHEMBL1009	LEVODOPA	4	197.19	0	0.05	5, L-DOPA	N[C@@H](Cc1ccc(O)c(O)c1)C(=O)O	Ka	'='	11.4	uM				UO_0000064					True	CHEMBL970751	Activation of human recombinant CA2 at 10 uM by stopped-flow CO2 hydration method	B	BAO_0000357	single protein format	Homo sapiens	None	None	None	None	CHEMBL205	Carbonic anhydrase II	Homo sapiens	SINGLE PROTEIN	CHEMBL1155874	1	Scientific Literature	Bioorg. Med. Chem. Lett.	2008	None
CHEMBL17	DICHLORPHENAMIDE	4	305.16	0	0.29	DCP	NS(=O)(=O)c1cc(Cl)c(Cl)c(S(N)(=O)=O)c1	Ki	'='	38.0	nM	7.42			UO_0000065	24.32	0.63	7.13	6.17	True	CHEMBL1038578	Inhibition of human recombinant CA2 by stopped-flow CO2 assay	B	BAO_0000357	single protein format	Homo sapiens	None	None	None	None	CHEMBL205	Carbonic anhydrase II	Homo sapiens	SINGLE PROTEIN	CHEMBL1154077	1	Scientific Literature	Bioorg. Med. Chem.	2009	None
CHEMBL3360588		0	404.49	0	1.23	8	NS(=O)(=O)c1ccc(CNC(=O)CCCNC(=O)NCc2ccccc2)cc1	Ki	'='	6.1	nM	8.21			UO_0000065	20.31	0.40	6.98	6.30	False	CHEMBL3374772	Inhibition of human recombinant carbonic anhydrase 2 pre-incubated for 15 mins by stopped-flow CO2 hydration assay	B	BAO_0000357	single protein format	Homo sapiens	None	None	None	None	CHEMBL205	Carbonic anhydrase II	Homo sapiens	SINGLE PROTEIN	CHEMBL3351430	1	Scientific Literature	Bioorg. Med. Chem.	2014	None
CHEMBL3311024		0	394.92	0	4.40	8	CCCN(CCC)S(=O)(=O)c1ccc(C(=O)Nc2cccc(Cl)c2)cc1	Ki	'>'	10000.0	nM				UO_0000065					False	CHEMBL3372049	Inhibition of recombinant human carbonic anhydrase 2 after 15 mins by stopped flow CO2 hydration assay	B	BAO_0000357	single protein format	Homo sapiens	None	None	None	None	CHEMBL205	Carbonic anhydrase II	Homo sapiens	SINGLE PROTEIN	CHEMBL3352763	1	Scientific Literature	Bioorg. Med. Chem.	2014	None
CHEMBL218490	DORZOLAMIDE	4	324.45	0	0.61	5	CCN[C@H]1C[C@H](C)S(=O)(=O)c2sc(S(N)(=O)=O)cc21	Kinact	'='	9.0	nM				UO_0000065					True	CHEMBL896579	Inhibition of human CA2	B	BAO_0000357	single protein format	Homo sapiens	None	None	None	None	CHEMBL205	Carbonic anhydrase II	Homo sapiens	SINGLE PROTEIN	CHEMBL1149542	1	Scientific Literature	Bioorg. Med. Chem. Lett.	2007	None
CHEMBL3311028		0	375.49	0	3.33	12	CCCN(CCC)S(=O)(=O)c1ccc(C(=O)Nc2ccccc2N)cc1	Ki	'>'	10000.0	nM				UO_0000065					False	CHEMBL3372049	Inhibition of recombinant human carbonic anhydrase 2 after 15 mins by stopped flow CO2 hydration assay	B	BAO_0000357	single protein format	Homo sapiens	None	None	None	None	CHEMBL205	Carbonic anhydrase II	Homo sapiens	SINGLE PROTEIN	CHEMBL3352763	1	Scientific Literature	Bioorg. Med. Chem.	2014	None
CHEMBL125376		0	229.26	0	-0.77	A2	NCC(=O)Nc1cccc(S(N)(=O)=O)c1	Ki	'='	200.0	nM	6.70			UO_0000065	29.22	0.61	7.47	5.81	False	CHEMBL657153	Inhibitory activity against human recombinant carbonic anhydrase II (CA2)	B	BAO_0000357	single protein format	None	None	None	None	None	CHEMBL205	Carbonic anhydrase II	Homo sapiens	SINGLE PROTEIN	CHEMBL1132382	1	Scientific Literature	J. Med. Chem.	1999	None
CHEMBL149088		0	341.42	0	3.39	42	CCCc1cc(-c2ccccc2)cc(-c2ccccc2)[n+]1-c1nn[n-]n1	KA	'>'	150.0	uM				UO_0000064					False	CHEMBL657922	Inhibition of human Carbonic anhydrase II, using histamine as standard	B	BAO_0000357	single protein format	None	None	None	None	None	CHEMBL205	Carbonic anhydrase II	Homo sapiens	SINGLE PROTEIN	CHEMBL1135812	1	Scientific Literature	J. Med. Chem.	2002	None
CHEMBL3410012		0	229.29	0	0.53	15	Nc1nc2ccc(S(N)(=O)=O)cc2s1	Activity						Active						False	CHEMBL3414331	Binding affinity to carbonic anhydrase 2 (unknown origin) at 200 uM by surface plasmon resonance method	B	BAO_0000357	single protein format	Homo sapiens	None	None	None	None	CHEMBL205	Carbonic anhydrase II	Homo sapiens	SINGLE PROTEIN	CHEMBL3407385	1	Scientific Literature	J. Med. Chem.	2015	None
CHEMBL102722		0	687.18	1	2.70	C17	CCc1cc(-c2ccccc2)cc(CC)[n+]1CC(=O)Nc1ccc(S(=O)(=O)Nc2nnc(S(N)(=O)=O)s2)cc1.[O-][Cl+3]([O-])([O-])[O-]	Ki	'='	5.0	nM	8.30			UO_0000065	14.12	0.29	5.60	5.03	False	CHEMBL657146	Inhibitory activity against human carbonic anhydrase II (CA2)	B	BAO_0000357	single protein format	None	None	None	None	None	CHEMBL205	Carbonic anhydrase II	Homo sapiens	SINGLE PROTEIN	CHEMBL1133669	1	Scientific Literature	J. Med. Chem.	2000	None
CHEMBL327964		0	580.95	0	0.85	A13	Cc1cc(C)[n+](CC(=O)Nc2cc(C(F)(F)F)c(S(N)(=O)=O)cc2S(N)(=O)=O)c(C)c1.[O-][Cl+3]([O-])([O-])[O-]	Ki	'='	19.0	nM	7.72			UO_0000065	16.04	0.34	6.87	5.04	False	CHEMBL657146	Inhibitory activity against human carbonic anhydrase II (CA2)	B	BAO_0000357	single protein format	None	None	None	None	None	CHEMBL205	Carbonic anhydrase II	Homo sapiens	SINGLE PROTEIN	CHEMBL1133669	1	Scientific Literature	J. Med. Chem.	2000	None
CHEMBL3402244		0	439.53	0	3.37	1c	Cc1ccc(S(=O)(=O)NC(=O)C2C(C(=O)OCc3ccccc3)[C@@H]3C=C[C@H]2CC3)cc1	IC50	'='	121.5	nM	6.92			UO_0000065	15.73	0.30	3.55	7.72	False	CHEMBL3406242	Inhibition of human CA-2 using p-nitro-phenylacetate as substrate after 3 mins by UV-Vis spectrophotometry	B	BAO_0000357	single protein format	Homo sapiens	None	None	None	None	CHEMBL205	Carbonic anhydrase II	Homo sapiens	SINGLE PROTEIN	CHEMBL3400027	1	Scientific Literature	Bioorg. Med. Chem.	2015	None
CHEMBL3402248		0	632.18	2	5.62	5c	Cc1ccc(S(=O)(=O)NC(=O)C2[C@H](C(=O)OCc3ccccc3)[C@@]3(Cl)C(Cl)=C(Cl)[C@@]2(Cl)C3(Cl)Cl)cc1	IC50	'='	70.1	nM	7.15			UO_0000065	11.32	0.27	1.53	7.99	False	CHEMBL3406242	Inhibition of human CA-2 using p-nitro-phenylacetate as substrate after 3 mins by UV-Vis spectrophotometry	B	BAO_0000357	single protein format	Homo sapiens	None	None	None	None	CHEMBL205	Carbonic anhydrase II	Homo sapiens	SINGLE PROTEIN	CHEMBL3400027	1	Scientific Literature	Bioorg. Med. Chem.	2015	None
CHEMBL273599		0	352.50	0	1.39	table 6	CCC[C@H]1C[C@H](NCC)c2cc(S(N)(=O)=O)sc2S1(=O)=O	Ki	'='	0.14	nM	9.85			UO_0000065	27.95	0.64	8.46	9.27	False	CHEMBL658729	Compound was evaluated for the inhibitory constant towards Human Carbonic anhydrase II (HCA II)	B	BAO_0000357	single protein format	None	None	None	None	None	CHEMBL205	Carbonic anhydrase II	Homo sapiens	SINGLE PROTEIN	CHEMBL1127692	1	Scientific Literature	J. Med. Chem.	1994	None
CHEMBL172066		0	190.27	0	2.70	5	Cc1sc(N)nc1-c1ccccc1	Activity						Active						False	CHEMBL3414331	Binding affinity to carbonic anhydrase 2 (unknown origin) at 200 uM by surface plasmon resonance method	B	BAO_0000357	single protein format	Homo sapiens	None	None	None	None	CHEMBL205	Carbonic anhydrase II	Homo sapiens	SINGLE PROTEIN	CHEMBL3407385	1	Scientific Literature	J. Med. Chem.	2015	None
CHEMBL3402245		0	425.51	0	2.98	2c	Cc1ccc(S(=O)(=O)NC(=O)C2[C@H]3C=C[C@H](C3)[C@H]2C(=O)OCc2ccccc2)cc1	Ki	'='	111.7	nM	6.95			UO_0000065	16.34	0.32	3.97	7.76	False	CHEMBL3406244	Inhibition of human CA-2 using p-nitro-phenylacetate as substrate by Lineweaver-Burk plot analysis	B	BAO_0000357	single protein format	Homo sapiens	None	None	None	None	CHEMBL205	Carbonic anhydrase II	Homo sapiens	SINGLE PROTEIN	CHEMBL3400027	1	Scientific Literature	Bioorg. Med. Chem.	2015	None
CHEMBL268177		0	298.11	0	0.52	10	Nc1ccc(S(N)(=O)=O)cc1I	Ki	'='	70.0	nM	7.16			UO_0000065	24.00	0.81	6.63	8.30	True	CHEMBL828932	Ki value against human carbonic anhydrase II	B	BAO_0000357	single protein format	Homo sapiens	None	None	None	None	CHEMBL205	Carbonic anhydrase II	Homo sapiens	SINGLE PROTEIN	CHEMBL1141985	1	Scientific Literature	Bioorg. Med. Chem. Lett.	2005	None
CHEMBL255710		0	385.54	0	1.99	4	CC1(C)CC(NC(=S)Nc2cccc(S(N)(=O)=O)c2)CC(C)(C)N1[O]	Ki	'='	165.0	nM	6.78			UO_0000065	17.59	0.37	4.79	6.32	False	CHEMBL924880	Inhibition of human recombinant carbonic anhydrase 2 by CO2 hydration stopped-flow assay	B	BAO_0000357	single protein format	Homo sapiens	None	None	None	None	CHEMBL205	Carbonic anhydrase II	Homo sapiens	SINGLE PROTEIN	CHEMBL1145594	1	Scientific Literature	Bioorg. Med. Chem. Lett.	2008	None
CHEMBL147233		0	257.31	0	1.29	10	CCCCOC(=O)c1ccc(S(N)(=O)=O)cc1	Log K	'='	9.11										False	CHEMBL828405	Binding constant against human Carbonic anhydrase II	B	BAO_0000357	single protein format	Homo sapiens	None	None	None	None	CHEMBL205	Carbonic anhydrase II	Homo sapiens	SINGLE PROTEIN	CHEMBL1141979	1	Scientific Literature	Bioorg. Med. Chem. Lett.	2005	None
CHEMBL366276		0	449.49	0	3.72	11	NS(=O)(=O)c1ccc(CNc2nc(Oc3ccccc3)nc(Oc3ccccc3)n2)cc1	Ki	'='	124.0	nM	6.91			UO_0000065	15.37	0.29	3.19	5.34	False	CHEMBL828903	Inhibitory constant against human Carbonic anhydrase II	B	BAO_0000357	single protein format	Homo sapiens	None	None	None	None	CHEMBL205	Carbonic anhydrase II	Homo sapiens	SINGLE PROTEIN	CHEMBL1140273	1	Scientific Literature	Bioorg. Med. Chem. Lett.	2005	None
CHEMBL189526		0	386.82	0	0.32	14	NS(=O)(=O)c1ccc(CCNc2nc(Cl)nc(NCC(=O)O)n2)cc1	Ki	'='	32.0	nM	7.50			UO_0000065	19.38	0.41	7.17	4.68	True	CHEMBL828903	Inhibitory constant against human Carbonic anhydrase II	B	BAO_0000357	single protein format	Homo sapiens	None	None	None	None	CHEMBL205	Carbonic anhydrase II	Homo sapiens	SINGLE PROTEIN	CHEMBL1140273	1	Scientific Literature	Bioorg. Med. Chem. Lett.	2005	None
CHEMBL18	ETHOXZOLAMIDE	4	258.32	0	1.34	EZA	CCOc1ccc2nc(S(N)(=O)=O)sc2c1	Ki	'='	8.0	nM	8.10			UO_0000065	31.34	0.69	6.76	9.84	True	CHEMBL828932	Ki value against human carbonic anhydrase II	B	BAO_0000357	single protein format	Homo sapiens	None	None	None	None	CHEMBL205	Carbonic anhydrase II	Homo sapiens	SINGLE PROTEIN	CHEMBL1141985	1	Scientific Literature	Bioorg. Med. Chem. Lett.	2005	None
CHEMBL182637		0	402.52	0	1.48	11	NS(=O)(=O)c1ccc(NC(=O)CCN2CCN(Cc3ccccc3)CC2)cc1	Ki	'='	234.0	nM	6.63			UO_0000065	16.47	0.32	5.15	6.93	False	CHEMBL840150	Inhibitory potency against human cloned Carbonic anhydrase II expressed in Escherichia coli strain BL21	B	BAO_0000019	assay format	Homo sapiens	None	None	None	None	CHEMBL205	Carbonic anhydrase II	Homo sapiens	SINGLE PROTEIN	CHEMBL1142836	1	Scientific Literature	Bioorg. Med. Chem. Lett.	2005	None
CHEMBL182637		0	402.52	0	1.48	11	NS(=O)(=O)c1ccc(NC(=O)CCN2CCN(Cc3ccccc3)CC2)cc1	Selectivity	'='	0.97										False	CHEMBL830768	Ratio of inhibitory potency against carbonic anhydrase II to that of inhibitory potency against carbonic anhydrase IX	B	BAO_0000357	single protein format	Homo sapiens	None	None	None	None	CHEMBL205	Carbonic anhydrase II	Homo sapiens	SINGLE PROTEIN	CHEMBL1142836	1	Scientific Literature	Bioorg. Med. Chem. Lett.	2005	None
CHEMBL265674		0	180.21	0	-1.23	21	Nc1nnc(S(N)(=O)=O)s1	Ki	'='	60.0	nM	7.22			UO_0000065	40.07	0.99	8.45	6.45	True	CHEMBL828932	Ki value against human carbonic anhydrase II	B	BAO_0000357	single protein format	Homo sapiens	None	None	None	None	CHEMBL205	Carbonic anhydrase II	Homo sapiens	SINGLE PROTEIN	CHEMBL1141985	1	Scientific Literature	Bioorg. Med. Chem. Lett.	2005	None
CHEMBL361827		0	412.37	0	2.75	A3	NS(=O)(=O)c1ccc(N/C(S)=N/Nc2c(F)c(F)c(F)c(F)c2F)cc1	Ki	'='	25.0	nM	7.60			UO_0000065	18.44	0.40	4.85	7.87	False	CHEMBL841779	Inhibitory activity against human carbonic anhydrase II	B	BAO_0000357	single protein format	Homo sapiens	None	None	None	None	CHEMBL205	Carbonic anhydrase II	Homo sapiens	SINGLE PROTEIN	CHEMBL1142789	1	Scientific Literature	Bioorg. Med. Chem. Lett.	2005	None
CHEMBL188191		0	418.50	0	2.21	C9	NS(=O)(=O)c1ccc(N/C(S)=N/[C@@H](Cc2c[nH]c3ccccc23)C(=O)O)cc1	Ki	'='	11.0	nM	7.96			UO_0000065	19.02	0.39	5.75	5.78	False	CHEMBL828821	Inhibitory activity against human Carbonic anhydrase II	B	BAO_0000357	single protein format	Homo sapiens	None	None	None	None	CHEMBL205	Carbonic anhydrase II	Homo sapiens	SINGLE PROTEIN	CHEMBL1137219	1	Scientific Literature	J. Med. Chem.	2004	None
CHEMBL427312		0	337.41	0	-1.27	15	Nc1ccc(S(=O)(=O)NC2NN=C(S(N)(=O)=O)S2)cc1	Ki	'='	2.0	nM	8.70			UO_0000065	25.78	0.59	9.97	5.55	False	CHEMBL828932	Ki value against human carbonic anhydrase II	B	BAO_0000357	single protein format	Homo sapiens	None	None	None	None	CHEMBL205	Carbonic anhydrase II	Homo sapiens	SINGLE PROTEIN	CHEMBL1141985	1	Scientific Literature	Bioorg. Med. Chem. Lett.	2005	None
CHEMBL220492	TOPIRAMATE	4	339.37	0	-0.40	Topiramate	CC1(C)O[C@@H]2CO[C@@]3(COS(N)(=O)=O)OC(C)(C)O[C@H]3[C@@H]2O1	Ki	'='	5.0	nM	8.30			UO_0000065	24.46	0.52	8.70	7.18	True	CHEMBL658046	Inhibitory effect on human Carbonic anhydrase II	B	BAO_0000357	single protein format	None	None	None	None	None	CHEMBL205	Carbonic anhydrase II	Homo sapiens	SINGLE PROTEIN	CHEMBL1135800	1	Scientific Literature	J. Med. Chem.	2002	None
CHEMBL193191		0	451.35	None	None	5d	CC1(C)OB(c2ccc(N/C(S)=N/c3ccc(S(N)(=O)=O)cc3F)cc2)OC1(C)C	Ki	'='	5.1	nM	8.29			UO_0000065					False	CHEMBL834887	Inhibition constant against human recombinant carbonic anhydrase II	F	BAO_0000019	assay format	Homo sapiens	None	None	None	None	CHEMBL205	Carbonic anhydrase II	Homo sapiens	SINGLE PROTEIN	CHEMBL1140244	1	Scientific Literature	Bioorg. Med. Chem. Lett.	2005	None
CHEMBL189065		0	596.55	None	None	5h	CC1(C)OB(c2ccc(N/C(S)=N/c3ccc(S(=O)(=O)Nc4nnc(S(N)(=O)=O)s4)cc3)cc2)OC1(C)C	Ki	'='	5.1	nM	8.29			UO_0000065					False	CHEMBL834887	Inhibition constant against human recombinant carbonic anhydrase II	F	BAO_0000019	assay format	Homo sapiens	None	None	None	None	CHEMBL205	Carbonic anhydrase II	Homo sapiens	SINGLE PROTEIN	CHEMBL1140244	1	Scientific Literature	Bioorg. Med. Chem. Lett.	2005	None
CHEMBL191045		0	372.79	0	0.28	13	NS(=O)(=O)c1ccc(CNc2nc(Cl)nc(NCC(=O)O)n2)cc1	Ki	'='	29.0	nM	7.54			UO_0000065	20.22	0.43	7.26	4.71	False	CHEMBL828903	Inhibitory constant against human Carbonic anhydrase II	B	BAO_0000357	single protein format	Homo sapiens	None	None	None	None	CHEMBL205	Carbonic anhydrase II	Homo sapiens	SINGLE PROTEIN	CHEMBL1140273	1	Scientific Literature	Bioorg. Med. Chem. Lett.	2005	None
CHEMBL6784		0	201.25	0	-0.13	22	NS(=O)(=O)c1ccc(CCO)cc1	Ki	'='	125.0	nM	6.90			UO_0000065	34.30	0.73	7.03	8.59	True	CHEMBL828932	Ki value against human carbonic anhydrase II	B	BAO_0000357	single protein format	Homo sapiens	None	None	None	None	CHEMBL205	Carbonic anhydrase II	Homo sapiens	SINGLE PROTEIN	CHEMBL1141985	1	Scientific Literature	Bioorg. Med. Chem. Lett.	2005	None
CHEMBL1161634	PERCHLORATE	0	100.46	0	-4.12	ClO4-	[O-][Cl+3]([O-])([O-])O	Ki	'='	1260000.0	nM		Outside typical range		UO_0000065					False	CHEMBL827386	Inhibitory activity against human Carbonic anhydrase II	B	BAO_0000357	single protein format	Homo sapiens	None	None	None	None	CHEMBL205	Carbonic anhydrase II	Homo sapiens	SINGLE PROTEIN	CHEMBL1144269	1	Scientific Literature	Bioorg. Med. Chem. Lett.	2005	None
CHEMBL6633		0	265.30	0	0.45	20	Nc1nccc(Nc2ccc(S(N)(=O)=O)cc2)n1	Ki	'='	12.0	nM	7.92			UO_0000065	29.86	0.60	7.47	6.39	True	CHEMBL657150	Inhibition of human carbonic anhydrase II	B	BAO_0000357	single protein format	None	None	None	None	None	CHEMBL205	Carbonic anhydrase II	Homo sapiens	SINGLE PROTEIN	CHEMBL1136636	1	Scientific Literature	Bioorg. Med. Chem. Lett.	2003	None
CHEMBL20	ACETAZOLAMIDE	4	222.25	0	-0.86	AAZ	CC(=O)Nc1nnc(S(N)(=O)=O)s1	Ki	'='	12.0	nM	7.92			UO_0000065	35.64	0.83	8.78	6.89	True	CHEMBL829640	Ki value against human carbonic anhydrase II (hCA II)	B	BAO_0000357	single protein format	Homo sapiens	None	None	None	None	CHEMBL205	Carbonic anhydrase II	Homo sapiens	SINGLE PROTEIN	CHEMBL1141984	1	Scientific Literature	Bioorg. Med. Chem. Lett.	2005	None
CHEMBL183705		0	396.50	0	-0.06	22	NS(=O)(=O)c1nnc(NC(=O)CN2CCN(Cc3ccccc3)CC2)s1	Selectivity	'='	0.02										False	CHEMBL830768	Ratio of inhibitory potency against carbonic anhydrase II to that of inhibitory potency against carbonic anhydrase IX	B	BAO_0000357	single protein format	Homo sapiens	None	None	None	None	CHEMBL205	Carbonic anhydrase II	Homo sapiens	SINGLE PROTEIN	CHEMBL1142836	1	Scientific Literature	Bioorg. Med. Chem. Lett.	2005	None
CHEMBL372442		0	435.47	0	3.85	10	NS(=O)(=O)c1ccc(Nc2nc(Oc3ccccc3)nc(Oc3ccccc3)n2)cc1	Ki	'='	138.0	nM	6.86			UO_0000065	15.75	0.30	3.01	5.30	False	CHEMBL828903	Inhibitory constant against human Carbonic anhydrase II	B	BAO_0000357	single protein format	Homo sapiens	None	None	None	None	CHEMBL205	Carbonic anhydrase II	Homo sapiens	SINGLE PROTEIN	CHEMBL1140273	1	Scientific Literature	Bioorg. Med. Chem. Lett.	2005	None
CHEMBL418	2,4-DISULFAMYLTRIFLUOROMETHYLANILINE	0	319.29	0	-0.42	11	Nc1cc(C(F)(F)F)c(S(N)(=O)=O)cc1S(N)(=O)=O	Ki	'='	63.0	nM	7.20			UO_0000065	22.55	0.52	7.62	4.92	True	CHEMBL828932	Ki value against human carbonic anhydrase II	B	BAO_0000357	single protein format	Homo sapiens	None	None	None	None	CHEMBL205	Carbonic anhydrase II	Homo sapiens	SINGLE PROTEIN	CHEMBL1141985	1	Scientific Literature	Bioorg. Med. Chem. Lett.	2005	None
CHEMBL178603		0	454.53	0	0.75	B5	NS(=O)(=O)c1ccc(CC/N=C(\S)NC(CO)C(O)c2ccc([N+](=O)[O-])cc2)cc1	Ki	'='	14.0	nM	7.85			UO_0000065	17.28	0.36	7.10	4.67	False	CHEMBL841779	Inhibitory activity against human carbonic anhydrase II	B	BAO_0000357	single protein format	Homo sapiens	None	None	None	None	CHEMBL205	Carbonic anhydrase II	Homo sapiens	SINGLE PROTEIN	CHEMBL1142789	1	Scientific Literature	Bioorg. Med. Chem. Lett.	2005	None
CHEMBL168514	PHENYLSULFAMIDE	0	172.21	0	0.30	10	NS(=O)(=O)Nc1ccccc1	Ki	'='	7960.0	nM	5.10			UO_0000065	29.61	0.63	4.80	7.06	False	CHEMBL854245	Inhibition of human CA2 by carbon dioxide hydration	B	BAO_0000357	single protein format	Homo sapiens	None	None	None	None	CHEMBL205	Carbonic anhydrase II	Homo sapiens	SINGLE PROTEIN	CHEMBL1148633	1	Scientific Literature	J. Med. Chem.	2006	None
CHEMBL74090		0	242.30	0	0.47	15	CCCNC(=O)c1ccc(S(N)(=O)=O)cc1	Log K	'='	8.08										False	CHEMBL828405	Binding constant against human Carbonic anhydrase II	B	BAO_0000357	single protein format	Homo sapiens	None	None	None	None	CHEMBL205	Carbonic anhydrase II	Homo sapiens	SINGLE PROTEIN	CHEMBL1141979	1	Scientific Literature	Bioorg. Med. Chem. Lett.	2005	None
CHEMBL182523		0	401.53	0	2.62	13	NS(=O)(=O)c1ccc(NC(=O)CCN2CCC(Cc3ccccc3)CC2)cc1	Ki	'='	258.0	nM	6.59			UO_0000065	16.41	0.32	3.97	7.12	False	CHEMBL840150	Inhibitory potency against human cloned Carbonic anhydrase II expressed in Escherichia coli strain BL21	B	BAO_0000019	assay format	Homo sapiens	None	None	None	None	CHEMBL205	Carbonic anhydrase II	Homo sapiens	SINGLE PROTEIN	CHEMBL1142836	1	Scientific Literature	Bioorg. Med. Chem. Lett.	2005	None
CHEMBL166708		0	244.27	0	0.48	20	CCOC(=O)c1ccc(NS(N)(=O)=O)cc1	Ki	'='	19.0	nM	7.72			UO_0000065	31.61	0.66	7.24	7.84	False	CHEMBL658045	Inhibitory activity against human cloned isoenzyme carbonic anhydrase II (hCA II), by esterase method.	B	BAO_0000357	single protein format	None	None	None	None	None	CHEMBL205	Carbonic anhydrase II	Homo sapiens	SINGLE PROTEIN	CHEMBL1136615	1	Scientific Literature	Bioorg. Med. Chem. Lett.	2003	None
CHEMBL66381	4-CYANOPHENOL	0	119.12	0	1.26	10	N#Cc1ccc(O)cc1	Ki	'='	108.0	nM	6.97			UO_0000065	58.48	1.06	5.71	15.83	False	CHEMBL991856	Inhibition of human carbonic anhydrase 2 by stopped-flow CO2 hydration assay	B	BAO_0000357	single protein format	Homo sapiens	None	None	None	None	CHEMBL205	Carbonic anhydrase II	Homo sapiens	SINGLE PROTEIN	CHEMBL1155782	1	Scientific Literature	Bioorg. Med. Chem.	2008	None
CHEMBL361827		0	412.37	0	2.75	9	NS(=O)(=O)c1ccc(N/C(S)=N/Nc2c(F)c(F)c(F)c(F)c2F)cc1	Ki	'='	19.0	nM	7.72			UO_0000065	18.72	0.41	4.97	7.99	False	CHEMBL838678	Inhibition of human carbonic anhydrase II	B	BAO_0000357	single protein format	Homo sapiens	None	None	None	None	CHEMBL205	Carbonic anhydrase II	Homo sapiens	SINGLE PROTEIN	CHEMBL1141919	1	Scientific Literature	Bioorg. Med. Chem. Lett.	2005	None
CHEMBL122938	METHYL PHOSPHONATE	0	96.02	0	-0.21	Methylphosphonic acid (MPA)	CP(=O)(O)O	Ki	'='	98.0	nM	7.01			UO_0000065	72.99	1.91	7.22	12.18	False	CHEMBL828765	Binding affinity towards human cytosolic carbonic anhydrase II	B	BAO_0000357	single protein format	Homo sapiens	None	None	None	None	CHEMBL205	Carbonic anhydrase II	Homo sapiens	SINGLE PROTEIN	CHEMBL1142045	1	Scientific Literature	Bioorg. Med. Chem. Lett.	2005	None
CHEMBL179801	PHENYLPHOSPHONIC ACID	0	158.09	0	0.49	Phenylphosphonic acid (PPA)	O=P(O)(O)c1ccccc1	Ki	'='	99.0	nM	7.00			UO_0000065	44.31	0.96	6.51	12.18	False	CHEMBL828765	Binding affinity towards human cytosolic carbonic anhydrase II	B	BAO_0000357	single protein format	Homo sapiens	None	None	None	None	CHEMBL205	Carbonic anhydrase II	Homo sapiens	SINGLE PROTEIN	CHEMBL1142045	1	Scientific Literature	Bioorg. Med. Chem. Lett.	2005	None
CHEMBL182276		0	276.34	0	-1.01	2	NS(=O)(=O)OCCCCCCOS(N)(=O)=O	Ki	'='	8.3	nM	8.08			UO_0000065	29.24	0.69	9.09	5.82	False	CHEMBL838677	Inhibitory activity against cytosolic human carbonic anhydrase II	B	BAO_0000357	single protein format	Homo sapiens	None	None	None	None	CHEMBL205	Carbonic anhydrase II	Homo sapiens	SINGLE PROTEIN	CHEMBL1144271	1	Scientific Literature	Bioorg. Med. Chem. Lett.	2005	None
CHEMBL1231821	HYDROCHLORIC ACID	0	36.46	0	0.42	Inhibitor Cl-	Cl	Ki	'='	200000000.0	nM		Outside typical range		UO_0000065					True	CHEMBL875204	Inhibitory constant against carbonic anhydrase II	B	BAO_0000357	single protein format	Homo sapiens	None	None	None	None	CHEMBL205	Carbonic anhydrase II	Homo sapiens	SINGLE PROTEIN	CHEMBL1137924	1	Scientific Literature	Bioorg. Med. Chem. Lett.	2004	None
CHEMBL183913		0	201.25	0	-0.36	3	CN(N)c1ccc(S(N)(=O)=O)cc1	Ki	'='	300.0	nM	6.52			UO_0000065	32.41	0.69	6.88	7.29	False	CHEMBL829640	Ki value against human carbonic anhydrase II (hCA II)	B	BAO_0000357	single protein format	Homo sapiens	None	None	None	None	CHEMBL205	Carbonic anhydrase II	Homo sapiens	SINGLE PROTEIN	CHEMBL1141984	1	Scientific Literature	Bioorg. Med. Chem. Lett.	2005	None
CHEMBL362636		0	427.38	0	1.61	A4	NN(NC(=S)Nc1ccc(S(N)(=O)=O)cc1)c1c(F)c(F)c(F)c(F)c1F	Ki	'='	19.0	nM	7.72			UO_0000065	18.07	0.39	6.11	6.80	False	CHEMBL841779	Inhibitory activity against human carbonic anhydrase II	B	BAO_0000357	single protein format	Homo sapiens	None	None	None	None	CHEMBL205	Carbonic anhydrase II	Homo sapiens	SINGLE PROTEIN	CHEMBL1142789	1	Scientific Literature	Bioorg. Med. Chem. Lett.	2005	None
CHEMBL417975	SEZOLAMIDE	0	338.48	0	0.86	5A MK-927	CC(C)CN[C@H]1CCS(=O)(=O)c2sc(S(N)(=O)=O)cc21	Inhibition	'='	99.0	%				UO_0000187					False	CHEMBL658206	Ex vivo inhibition of carbonic anhydrase II in iris - ciliary body of an albino rabbit at a concentration of 0.5%	B	BAO_0000221	tissue-based format	Oryctolagus cuniculus	CHEMBL3987681	Ciliary body	None	None	CHEMBL205	Carbonic anhydrase II	Homo sapiens	SINGLE PROTEIN	CHEMBL1127476	1	Scientific Literature	J. Med. Chem.	1994	None
CHEMBL362337		0	331.42	0	1.14	C10	CC(C)[C@H](/N=C(\S)Nc1ccc(S(N)(=O)=O)cc1)C(=O)O	Ki	'='	5.0	nM	8.30			UO_0000065	25.05	0.54	7.16	6.81	False	CHEMBL828821	Inhibitory activity against human Carbonic anhydrase II	B	BAO_0000357	single protein format	Homo sapiens	None	None	None	None	CHEMBL205	Carbonic anhydrase II	Homo sapiens	SINGLE PROTEIN	CHEMBL1137219	1	Scientific Literature	J. Med. Chem.	2004	None
CHEMBL416410		0	626.63	3	-4.13	dtpa-O	NS(=O)(=O)c1nnc(NC(=O)CCNC(=O)CN(CCN(CCN(CC(=O)O)CC(=O)O)CC(=O)O)CC(=O)O)s1	Ki	'='	1.0	nM	9.00			UO_0000065	14.36	0.30	13.13	2.97	True	CHEMBL824220	Inhibition of cloned isozyme, human carbonic anhydrase II	B	BAO_0000357	single protein format	None	None	None	None	None	CHEMBL205	Carbonic anhydrase II	Homo sapiens	SINGLE PROTEIN	CHEMBL1134204	1	Scientific Literature	Bioorg. Med. Chem. Lett.	2001	None
CHEMBL6724		0	251.10	0	0.68	13	Nc1ccc(S(N)(=O)=O)cc1Br	Ki	'='	40000.0	nM		Potential transcription error		UO_0000065					True	CHEMBL830312	Inhibitory activity against human carbonic anhydrase II at 0.01 uM	B	BAO_0000357	single protein format	Homo sapiens	None	None	None	None	CHEMBL205	Carbonic anhydrase II	Homo sapiens	SINGLE PROTEIN	CHEMBL1138716	1	Scientific Literature	Bioorg. Med. Chem. Lett.	2004	None
CHEMBL6784		0	201.25	0	-0.13	22	NS(=O)(=O)c1ccc(CCO)cc1	Ki	'='	125.0	nM	6.90			UO_0000065	34.30	0.73	7.03	8.59	True	CHEMBL829640	Ki value against human carbonic anhydrase II (hCA II)	B	BAO_0000357	single protein format	Homo sapiens	None	None	None	None	CHEMBL205	Carbonic anhydrase II	Homo sapiens	SINGLE PROTEIN	CHEMBL1141984	1	Scientific Literature	Bioorg. Med. Chem. Lett.	2005	None
CHEMBL360714		0	296.33	0	-0.87	10	NS(=O)(=O)OCc1ccc(COS(N)(=O)=O)cc1	Ki	'='	643.0	nM	6.19			UO_0000065	20.89	0.47	7.06	4.46	False	CHEMBL838677	Inhibitory activity against cytosolic human carbonic anhydrase II	B	BAO_0000357	single protein format	Homo sapiens	None	None	None	None	CHEMBL205	Carbonic anhydrase II	Homo sapiens	SINGLE PROTEIN	CHEMBL1144271	1	Scientific Literature	Bioorg. Med. Chem. Lett.	2005	None
CHEMBL346810		0	281.34	0	-0.24	5	NS(=O)(=O)c1cc2c(s1)S(=O)(=O)CCC2=O	Ki						Not Determined						False	CHEMBL872472	In vitro binding to human erythrocyte carbonic anhydrase was determined by fluorescence competition assay employing the fluorescent CA inhibitor dansylamide; No data	B	BAO_0000357	single protein format	None	None	None	None	None	CHEMBL205	Carbonic anhydrase II	Homo sapiens	SINGLE PROTEIN	CHEMBL1123900	1	Scientific Literature	J. Med. Chem.	1987	None
CHEMBL193008		0	611.68	3	1.20	8x	Cc1ncc(CO)c(CNc2nc(NCCc3ccc(S(N)(=O)=O)cc3)nc(NCc3c(CO)cnc(C)c3O)n2)c1O	Ki	'='	765.0	nM	6.12			UO_0000065	10.00	0.19	4.92	2.53	False	CHEMBL828903	Inhibitory constant against human Carbonic anhydrase II	B	BAO_0000357	single protein format	Homo sapiens	None	None	None	None	CHEMBL205	Carbonic anhydrase II	Homo sapiens	SINGLE PROTEIN	CHEMBL1140273	1	Scientific Literature	Bioorg. Med. Chem. Lett.	2005	None
CHEMBL192834		0	351.44	0	0.26	9b	CN(C)c1nc(NCc2ccc(S(N)(=O)=O)cc2)nc(N(C)C)n1	Ki	'='	33.0	nM	7.48			UO_0000065	21.29	0.43	7.22	6.38	False	CHEMBL828903	Inhibitory constant against human Carbonic anhydrase II	B	BAO_0000357	single protein format	Homo sapiens	None	None	None	None	CHEMBL205	Carbonic anhydrase II	Homo sapiens	SINGLE PROTEIN	CHEMBL1140273	1	Scientific Literature	Bioorg. Med. Chem. Lett.	2005	None
CHEMBL193178		0	407.54	0	1.82	9e	CCN(CC)c1nc(NCc2ccc(S(N)(=O)=O)cc2)nc(N(CC)CC)n1	Ki	'='	62.0	nM	7.21			UO_0000065	17.69	0.35	5.39	6.14	False	CHEMBL828903	Inhibitory constant against human Carbonic anhydrase II	B	BAO_0000357	single protein format	Homo sapiens	None	None	None	None	CHEMBL205	Carbonic anhydrase II	Homo sapiens	SINGLE PROTEIN	CHEMBL1140273	1	Scientific Literature	Bioorg. Med. Chem. Lett.	2005	None
CHEMBL18	ETHOXZOLAMIDE	4	258.32	0	1.34	3, Ethoxzolamide	CCOc1ccc2nc(S(N)(=O)=O)sc2c1	Ki	'='	8.0	nM	8.10			UO_0000065	31.34	0.69	6.76	9.84	True	CHEMBL838677	Inhibitory activity against cytosolic human carbonic anhydrase II	B	BAO_0000357	single protein format	Homo sapiens	None	None	None	None	CHEMBL205	Carbonic anhydrase II	Homo sapiens	SINGLE PROTEIN	CHEMBL1144271	1	Scientific Literature	Bioorg. Med. Chem. Lett.	2005	None
CHEMBL17	DICHLORPHENAMIDE	4	305.16	0	0.29	DCP (Dichlorophenamide)	NS(=O)(=O)c1cc(Cl)c(Cl)c(S(N)(=O)=O)c1	Ki	'='	38.0	nM	7.42			UO_0000065	24.32	0.63	7.13	6.17	True	CHEMBL838677	Inhibitory activity against cytosolic human carbonic anhydrase II	B	BAO_0000357	single protein format	Homo sapiens	None	None	None	None	CHEMBL205	Carbonic anhydrase II	Homo sapiens	SINGLE PROTEIN	CHEMBL1144271	1	Scientific Literature	Bioorg. Med. Chem. Lett.	2005	None
CHEMBL572964	SULFURIC ACID	0	98.08	0	-0.65	Inhibitor SO4-2	O=S(=O)(O)O	Ki	'='	183000000.0	nM		Outside typical range		UO_0000065					False	CHEMBL827386	Inhibitory activity against human Carbonic anhydrase II	B	BAO_0000357	single protein format	Homo sapiens	None	None	None	None	CHEMBL205	Carbonic anhydrase II	Homo sapiens	SINGLE PROTEIN	CHEMBL1144269	1	Scientific Literature	Bioorg. Med. Chem. Lett.	2005	None
CHEMBL3138160		0	587.85	2	6.32	4P	C[C@H](CCC(=O)Nc1ccc2nc(S(N)(=O)=O)sc2c1)[C@H]1CC[C@H]2[C@@H]3CC[C@@H]4C[C@H](O)CC[C@]4(C)[C@H]3CC[C@@]21C	Ki	'='	2.8	nM	8.55			UO_0000065	14.55	0.29	2.23	6.99	False	CHEMBL658043	Inhibitory activity against human recombinant carbonic anhydrase II (CA2)	B	BAO_0000357	single protein format	None	None	None	None	None	CHEMBL205	Carbonic anhydrase II	Homo sapiens	SINGLE PROTEIN	CHEMBL1135136	1	Scientific Literature	Bioorg. Med. Chem. Lett.	2002	None
CHEMBL348997		0	517.05	1	3.28	A20	CCN(Cc1cc(=O)oc2cc(Cl)ccc12)C1CC(C)S(=O)(=O)c2sc(S(N)(=O)=O)cc21	Ki	'='	8.0	nM	8.10			UO_0000065	15.66	0.35	4.82	6.34	False	CHEMBL659846	Inhibition of human cloned Carbonic anhydrase II	B	BAO_0000357	single protein format	None	None	None	None	None	CHEMBL205	Carbonic anhydrase II	Homo sapiens	SINGLE PROTEIN	CHEMBL1133155	1	Scientific Literature	Bioorg. Med. Chem. Lett.	2000	None
CHEMBL138309		0	633.28	2	5.39	E24	NS(=O)(=O)c1ccc(COC(=O)C(F)(F)C(F)(F)C(F)(F)C(F)(F)C(F)(F)C(F)(F)C(F)(F)C(F)(F)F)cc1	Ki	'='	550.0	nM	6.26			UO_0000065	9.88	0.22	0.87	7.24	False	CHEMBL657194	Inhibition of human recombinant carbonic anhydrase II (CA2)	B	BAO_0000357	single protein format	None	None	None	None	None	CHEMBL205	Carbonic anhydrase II	Homo sapiens	SINGLE PROTEIN	CHEMBL1133531	1	Scientific Literature	J. Med. Chem.	2000	None
CHEMBL61405		0	296.31	0	0.84	4r	O=[N+]([O-])c1cccc(S(=O)(=O)NCCc2c[nH]cn2)c1	Ka	'='	9.0	uM				UO_0000064					False	CHEMBL658048	In vitro binding affinity against human carbonic anhydrase II (hCA-II human cloned isozyme).	B	BAO_0000357	single protein format	None	None	None	None	None	CHEMBL205	Carbonic anhydrase II	Homo sapiens	SINGLE PROTEIN	CHEMBL1131800	1	Scientific Literature	Bioorg. Med. Chem. Lett.	1999	None
CHEMBL218490	DORZOLAMIDE	4	324.45	0	0.61	Dorzolamide	CCN[C@H]1C[C@H](C)S(=O)(=O)c2sc(S(N)(=O)=O)cc21	Ki	'='	9.0	nM	8.05			UO_0000065	24.80	0.58	7.44	7.57	True	CHEMBL657194	Inhibition of human recombinant carbonic anhydrase II (CA2)	B	BAO_0000357	single protein format	None	None	None	None	None	CHEMBL205	Carbonic anhydrase II	Homo sapiens	SINGLE PROTEIN	CHEMBL1133531	1	Scientific Literature	J. Med. Chem.	2000	None
CHEMBL2111556		0	304.32	0	-1.82	2f	NS(=O)(=O)c1ccc(N[C@@H]2OC[C@@H](O)[C@H](O)[C@@H]2O)cc1	Ki	'='	15.0	nM	7.82			UO_0000065	25.71	0.53	9.64	5.51	False	CHEMBL657143	Inhibition of human carbonic anhydrase II	B	BAO_0000357	single protein format	Homo sapiens	None	None	None	None	CHEMBL205	Carbonic anhydrase II	Homo sapiens	SINGLE PROTEIN	CHEMBL1146696	1	Scientific Literature	Bioorg. Med. Chem. Lett.	2004	None
CHEMBL17	DICHLORPHENAMIDE	4	305.16	0	0.29	4	NS(=O)(=O)c1cc(Cl)c(Cl)c(S(N)(=O)=O)c1	Ki	'='	38.0	nM	7.42			UO_0000065	24.32	0.63	7.13	6.17	True	CHEMBL658039	Inhibition of human cytosolic isozyme Carbonic anhydrase II at 20 degree C	B	BAO_0000357	single protein format	None	None	None	None	None	CHEMBL205	Carbonic anhydrase II	Homo sapiens	SINGLE PROTEIN	CHEMBL1149322	1	Scientific Literature	J. Med. Chem.	2004	None
CHEMBL6853		0	190.20	0	0.06	5b	Nc1ccc(S(N)(=O)=O)cc1F	Ki	'='	60.0	nM	7.22			UO_0000065	37.97	0.82	7.16	8.38	True	CHEMBL657145	Inhibition constant (Ki) against human cloned carbonic anhydrase II (CAH)	B	BAO_0000357	single protein format	None	None	None	None	None	CHEMBL205	Carbonic anhydrase II	Homo sapiens	SINGLE PROTEIN	CHEMBL1144995	1	Scientific Literature	J. Med. Chem.	2003	None
CHEMBL51455		0	349.75	0	-1.08	9v	NS(=O)(=O)c1cc(C(=O)NCC(=O)NCC(=O)O)ccc1Cl	Ki	'='	85.0	nM	7.07			UO_0000065	20.22	0.44	8.15	4.54	False	CHEMBL658056	Binding affinity against human carbonic anhydrase II (hCA -II)	B	BAO_0000357	single protein format	None	None	None	None	None	CHEMBL205	Carbonic anhydrase II	Homo sapiens	SINGLE PROTEIN	CHEMBL1134130	1	Scientific Literature	Bioorg. Med. Chem. Lett.	2001	None
CHEMBL63396		0	582.28	1	4.44	12	NS(=O)(=O)c1ccc(C(=O)NCC(F)(F)C(F)(F)C(F)(F)C(F)(F)C(F)(F)C(F)(F)C(F)(F)F)cc1	Kd	'='	0.3	nM	9.52			UO_0000065	16.35	0.36	5.08	10.67	False	CHEMBL658049	Dissociation constant against human Carbonic anhydrase II (HCA II)	B	BAO_0000357	single protein format	None	None	None	None	None	CHEMBL205	Carbonic anhydrase II	Homo sapiens	SINGLE PROTEIN	CHEMBL1127565	1	Scientific Literature	J. Med. Chem.	1994	None
CHEMBL63627		0	333.41	0	1.33	2	CN(C)c1ccc(CNC(=O)c2ccc(S(N)(=O)=O)cc2)cc1	Kd	'='	1.4	nM	8.85			UO_0000065	26.56	0.53	7.52	9.57	False	CHEMBL658049	Dissociation constant against human Carbonic anhydrase II (HCA II)	B	BAO_0000357	single protein format	None	None	None	None	None	CHEMBL205	Carbonic anhydrase II	Homo sapiens	SINGLE PROTEIN	CHEMBL1127565	1	Scientific Literature	J. Med. Chem.	1994	None
CHEMBL65268		0	304.37	0	1.57	9	Cc1ccccc1CNC(=O)c1ccc(S(N)(=O)=O)cc1	Kd	'='	2.2	nM	8.66			UO_0000065	28.44	0.56	7.09	9.70	False	CHEMBL658049	Dissociation constant against human Carbonic anhydrase II (HCA II)	B	BAO_0000357	single protein format	None	None	None	None	None	CHEMBL205	Carbonic anhydrase II	Homo sapiens	SINGLE PROTEIN	CHEMBL1127565	1	Scientific Literature	J. Med. Chem.	1994	None
CHEMBL3138165		0	597.22	1	4.30	1H	C[C@H](CCC(=O)Nc1ccc(S(N)(=O)=O)cc1Cl)[C@H]1CC[C@H]2[C@H]3[C@H](C[C@H](O)[C@@]21C)[C@@]1(C)CC[C@@H](O)C[C@H]1C[C@H]3O	Ki	'='	82.0	nM	7.09			UO_0000065	11.87	0.24	2.79	4.73	False	CHEMBL658043	Inhibitory activity against human recombinant carbonic anhydrase II (CA2)	B	BAO_0000357	single protein format	None	None	None	None	None	CHEMBL205	Carbonic anhydrase II	Homo sapiens	SINGLE PROTEIN	CHEMBL1135136	1	Scientific Literature	Bioorg. Med. Chem. Lett.	2002	None
CHEMBL66907		0	344.31	0	1.68	15	NS(=O)(=O)c1ccc(C(=O)NCc2ccc(F)c(F)c2F)cc1	Kd	'='	2.3	nM	8.64			UO_0000065	25.09	0.51	6.96	9.68	False	CHEMBL658049	Dissociation constant against human Carbonic anhydrase II (HCA II)	B	BAO_0000357	single protein format	None	None	None	None	None	CHEMBL205	Carbonic anhydrase II	Homo sapiens	SINGLE PROTEIN	CHEMBL1127565	1	Scientific Literature	J. Med. Chem.	1994	None
CHEMBL3138139		0	556.73	1	4.27	6C	C[C@H](CCC(=O)Nc1ccc(S(N)(=O)=O)cc1)[C@H]1CC[C@H]2[C@@H]3C(=O)C[C@@H]4CC(=O)CC[C@]4(C)[C@H]3CC(=O)[C@@]21C	Ki	'='	70.0	nM	7.16			UO_0000065	12.85	0.25	2.88	5.09	False	CHEMBL658043	Inhibitory activity against human recombinant carbonic anhydrase II (CA2)	B	BAO_0000357	single protein format	None	None	None	None	None	CHEMBL205	Carbonic anhydrase II	Homo sapiens	SINGLE PROTEIN	CHEMBL1135136	1	Scientific Literature	Bioorg. Med. Chem. Lett.	2002	None
CHEMBL477822		0	388.40	0	1.63	1	COc1ccc2c(CC(=O)Nc3ccc(S(N)(=O)=O)cc3)cc(=O)oc2c1	Ki	'='	9.0	nM	8.05			UO_0000065	20.72	0.41	6.42	6.25	False	CHEMBL1177457	Inhibition of human recombinant cytosolic carbonic anhydrase 2 preincubated for 15 mins by CO2 hydration method	B	BAO_0000357	single protein format	Homo sapiens	None	None	None	None	CHEMBL205	Carbonic anhydrase II	Homo sapiens	SINGLE PROTEIN	CHEMBL1177692	1	Scientific Literature	Bioorg. Med. Chem.	2010	None
CHEMBL878	METOLAZONE	4	365.84	0	2.71	8	Cc1ccccc1N1C(=O)c2cc(S(N)(=O)=O)c(Cl)cc2NC1C	Kinact	'='	2000.0	nM				UO_0000065					False	CHEMBL937506	Inhibition of human full length carbonic anhydrase 2	B	BAO_0000357	single protein format	Homo sapiens	None	None	None	None	CHEMBL205	Carbonic anhydrase II	Homo sapiens	SINGLE PROTEIN	CHEMBL1144796	1	Scientific Literature	Bioorg. Med. Chem. Lett.	2008	None
CHEMBL3137788		0	676.30	2	2.95	1L	C[C@H](CCC(=O)Nc1cc(Cl)c(S(N)(=O)=O)cc1S(N)(=O)=O)[C@H]1CC[C@H]2[C@H]3[C@H](C[C@H](O)[C@@]21C)[C@@]1(C)CC[C@@H](O)C[C@H]1C[C@H]3O	Ki	'='	56.0	nM	7.25			UO_0000065	10.72	0.23	4.30	3.45	False	CHEMBL658043	Inhibitory activity against human recombinant carbonic anhydrase II (CA2)	B	BAO_0000357	single protein format	None	None	None	None	None	CHEMBL205	Carbonic anhydrase II	Homo sapiens	SINGLE PROTEIN	CHEMBL1135136	1	Scientific Literature	Bioorg. Med. Chem. Lett.	2002	None
CHEMBL20	ACETAZOLAMIDE	4	222.25	0	-0.86	acetazolamide	CC(=O)Nc1nnc(S(N)(=O)=O)s1	Kinact	'='	12.0	nM				UO_0000065					True	CHEMBL931795	Inhibition of human recombinant full length carbonic hydrase 2 by stopped-flow CO2 hydration assay	B	BAO_0000357	single protein format	Homo sapiens	None	None	None	None	CHEMBL205	Carbonic anhydrase II	Homo sapiens	SINGLE PROTEIN	CHEMBL1143129	1	Scientific Literature	Bioorg. Med. Chem. Lett.	2008	None
CHEMBL218490	DORZOLAMIDE	4	324.45	0	0.61	Dorzolamide	CCN[C@H]1C[C@H](C)S(=O)(=O)c2sc(S(N)(=O)=O)cc21	IC50	'='	0.18	nM	9.74			UO_0000065	30.03	0.70	9.13	9.16	True	CHEMBL656577	Tested for ability to inhibit human erythrocyte carbonic-anhydrase-II- (HCA II) catalyzed carbon dioxide hydration	B	BAO_0000357	single protein format	None	None	None	None	None	CHEMBL205	Carbonic anhydrase II	Homo sapiens	SINGLE PROTEIN	CHEMBL1127476	1	Scientific Literature	J. Med. Chem.	1994	None
CHEMBL76956		0	348.28	0	2.14	A2	NS(=O)(=O)c1cccc(NC(=O)c2c(F)c(F)cc(F)c2F)c1	Ki	'='	21.0	nM	7.68			UO_0000065	22.04	0.46	5.54	8.60	True	CHEMBL658040	In vitro inhibitory activity against human carbonic anhydrase II (hCAII)	B	BAO_0000357	single protein format	None	None	None	None	None	CHEMBL205	Carbonic anhydrase II	Homo sapiens	SINGLE PROTEIN	CHEMBL1148281	1	Scientific Literature	J. Med. Chem.	2004	None
CHEMBL17	DICHLORPHENAMIDE	4	305.16	0	0.29	4	NS(=O)(=O)c1cc(Cl)c(Cl)c(S(N)(=O)=O)c1	Kinact	'='	38.0	nM				UO_0000065					True	CHEMBL937506	Inhibition of human full length carbonic anhydrase 2	B	BAO_0000357	single protein format	Homo sapiens	None	None	None	None	CHEMBL205	Carbonic anhydrase II	Homo sapiens	SINGLE PROTEIN	CHEMBL1144796	1	Scientific Literature	Bioorg. Med. Chem. Lett.	2008	None
CHEMBL7087		0	200.26	0	-0.16	16	NCCc1ccc(S(N)(=O)=O)cc1	Ki	'='	6250287.58	nM		Outside typical range		UO_0000065					True	CHEMBL658950	Inhibition of human carbonic anhydrase II (CAII)	B	BAO_0000357	single protein format	None	None	None	None	None	CHEMBL205	Carbonic anhydrase II	Homo sapiens	SINGLE PROTEIN	CHEMBL1136821	1	Scientific Literature	Bioorg. Med. Chem. Lett.	2003	None
CHEMBL68253	SULFAMATE	0	97.09	0	-1.25	Sulfamic acid	NS(=O)(=O)O	Ki	'='	97000.0	nM	4.01			UO_0000065	41.34	1.10	5.26	4.99	False	CHEMBL658044	Inhibitory activity against human cloned carbonic anhydrase II (hCA II)	B	BAO_0000357	single protein format	None	None	None	None	None	CHEMBL205	Carbonic anhydrase II	Homo sapiens	SINGLE PROTEIN	CHEMBL1136616	1	Scientific Literature	Bioorg. Med. Chem. Lett.	2003	None
CHEMBL283695		0	338.38	0	-0.82	8	CC1(C)O[C@@H]2CO[C@@]3(CNS(N)(=O)=O)OC(C)(C)O[C@H]3[C@@H]2O1	Ki	'='	2135.0	nM	5.67			UO_0000065	16.76	0.35	6.49	4.79	True	CHEMBL925142	Inhibition of human carbonic anhydrase 2	B	BAO_0000357	single protein format	Homo sapiens	None	None	None	None	CHEMBL205	Carbonic anhydrase II	Homo sapiens	SINGLE PROTEIN	CHEMBL1140631	1	Scientific Literature	Bioorg. Med. Chem.	2007	None
CHEMBL438693		0	487.56	0	2.47	16	NS(=O)(=O)c1ccc(CC/N=C/c2ccccc2OC(=O)NS(=O)(=O)c2ccccc2)cc1	Ki	'='	5.0	nM	8.30			UO_0000065	17.03	0.34	5.83	5.73	False	CHEMBL925142	Inhibition of human carbonic anhydrase 2	B	BAO_0000357	single protein format	Homo sapiens	None	None	None	None	CHEMBL205	Carbonic anhydrase II	Homo sapiens	SINGLE PROTEIN	CHEMBL1140631	1	Scientific Literature	Bioorg. Med. Chem.	2007	None
CHEMBL941	IMATINIB	4	493.62	0	4.59	1	Cc1ccc(NC(=O)c2ccc(CN3CCN(C)CC3)cc2)cc1Nc1nccc(-c2cccnc2)n1	Ki	'='	30.2	nM	7.52			UO_0000065	15.23	0.28	2.93	8.72	False	CHEMBL1053952	Inhibition of human carbonic anhydrase 2 by stopped flow CO2 hydration assay	B	BAO_0000357	single protein format	Homo sapiens	None	None	None	None	CHEMBL205	Carbonic anhydrase II	Homo sapiens	SINGLE PROTEIN	CHEMBL1152378	1	Scientific Literature	Bioorg. Med. Chem. Lett.	2009	None
CHEMBL19	METHAZOLAMIDE	4	236.28	0	-1.42	2	CC(=O)/N=c1/sc(S(N)(=O)=O)nn1C	Kinact	'='	14.0	nM				UO_0000065					True	CHEMBL896579	Inhibition of human CA2	B	BAO_0000357	single protein format	Homo sapiens	None	None	None	None	CHEMBL205	Carbonic anhydrase II	Homo sapiens	SINGLE PROTEIN	CHEMBL1149542	1	Scientific Literature	Bioorg. Med. Chem. Lett.	2007	None
CHEMBL7092		0	206.65	0	0.57	8	Nc1ccc(S(N)(=O)=O)cc1Cl	Ki	'='	110.0	nM	6.96			UO_0000065	33.67	0.79	6.39	8.07	True	CHEMBL1063127	Inhibition of Helicobacter pylori beta-carbonic anhydrase by stopped-flow CO2 hydration assay	B	BAO_0000357	single protein format	Helicobacter pylori	None	None	None	None	CHEMBL205	Carbonic anhydrase II	Homo sapiens	SINGLE PROTEIN	CHEMBL1152937	1	Scientific Literature	Bioorg. Med. Chem.	2009	None
CHEMBL268177		0	298.11	0	0.52	10	Nc1ccc(S(N)(=O)=O)cc1I	Ki	'='	70.0	nM	7.16			UO_0000065	24.00	0.81	6.63	8.30	True	CHEMBL1063127	Inhibition of Helicobacter pylori beta-carbonic anhydrase by stopped-flow CO2 hydration assay	B	BAO_0000357	single protein format	Helicobacter pylori	None	None	None	None	CHEMBL205	Carbonic anhydrase II	Homo sapiens	SINGLE PROTEIN	CHEMBL1152937	1	Scientific Literature	Bioorg. Med. Chem.	2009	None
CHEMBL266240		0	285.73	0	-0.78	12	Nc1cc(Cl)c(S(N)(=O)=O)cc1S(N)(=O)=O	Ki	'='	75.0	nM	7.12			UO_0000065	24.94	0.61	7.90	4.87	True	CHEMBL1063127	Inhibition of Helicobacter pylori beta-carbonic anhydrase by stopped-flow CO2 hydration assay	B	BAO_0000357	single protein format	Helicobacter pylori	None	None	None	None	CHEMBL205	Carbonic anhydrase II	Homo sapiens	SINGLE PROTEIN	CHEMBL1152937	1	Scientific Literature	Bioorg. Med. Chem.	2009	None
CHEMBL75747		0	348.28	0	2.14	A1	NS(=O)(=O)c1ccccc1NC(=O)c1c(F)c(F)cc(F)c1F	Ki	'='	38.0	nM	7.42			UO_0000065	21.31	0.44	5.28	8.31	False	CHEMBL657154	Inhibitory activity against human carbonic anhydrase II	B	BAO_0000357	single protein format	None	None	None	None	None	CHEMBL205	Carbonic anhydrase II	Homo sapiens	SINGLE PROTEIN	CHEMBL1137954	1	Scientific Literature	Bioorg. Med. Chem. Lett.	2004	None
CHEMBL73962	BENZOLAMIDE	0	320.38	0	-0.01	BZA	NS(=O)(=O)c1nnc(NS(=O)(=O)c2ccccc2)s1	Kinact	'='	9.0	nM				UO_0000065					True	CHEMBL895192	Inhibition of human carbonic anhydrase 2 by stopped-flow CO2 hydrase assay	B	BAO_0000357	single protein format	Homo sapiens	None	None	None	None	CHEMBL205	Carbonic anhydrase II	Homo sapiens	SINGLE PROTEIN	CHEMBL1148873	1	Scientific Literature	Bioorg. Med. Chem. Lett.	2007	None
CHEMBL18	ETHOXZOLAMIDE	4	258.32	0	1.34	EZA	CCOc1ccc2nc(S(N)(=O)=O)sc2c1	Kinact	'='	8.0	nM				UO_0000065					True	CHEMBL895192	Inhibition of human carbonic anhydrase 2 by stopped-flow CO2 hydrase assay	B	BAO_0000357	single protein format	Homo sapiens	None	None	None	None	CHEMBL205	Carbonic anhydrase II	Homo sapiens	SINGLE PROTEIN	CHEMBL1148873	1	Scientific Literature	Bioorg. Med. Chem. Lett.	2007	None
CHEMBL176495		0	187.22	0	-0.38	24	NNc1ccccc1S(N)(=O)=O	Kinact	'='	125.0	nM				UO_0000065					False	CHEMBL895192	Inhibition of human carbonic anhydrase 2 by stopped-flow CO2 hydrase assay	B	BAO_0000357	single protein format	Homo sapiens	None	None	None	None	CHEMBL205	Carbonic anhydrase II	Homo sapiens	SINGLE PROTEIN	CHEMBL1148873	1	Scientific Literature	Bioorg. Med. Chem. Lett.	2007	None
CHEMBL414	CARZENIDE	0	201.20	0	0.03	23	NS(=O)(=O)c1ccc(C(=O)O)cc1	Kinact	'='	133.0	nM				UO_0000065					False	CHEMBL895192	Inhibition of human carbonic anhydrase 2 by stopped-flow CO2 hydrase assay	B	BAO_0000357	single protein format	Homo sapiens	None	None	None	None	CHEMBL205	Carbonic anhydrase II	Homo sapiens	SINGLE PROTEIN	CHEMBL1148873	1	Scientific Literature	Bioorg. Med. Chem. Lett.	2007	None
CHEMBL6919		0	187.22	0	-0.17	24	NS(=O)(=O)c1ccc(CO)cc1	Kinact	'='	80.0	nM				UO_0000065					False	CHEMBL895192	Inhibition of human carbonic anhydrase 2 by stopped-flow CO2 hydrase assay	B	BAO_0000357	single protein format	Homo sapiens	None	None	None	None	CHEMBL205	Carbonic anhydrase II	Homo sapiens	SINGLE PROTEIN	CHEMBL1148873	1	Scientific Literature	Bioorg. Med. Chem. Lett.	2007	None
CHEMBL265674		0	180.21	0	-1.23	13	Nc1nnc(S(N)(=O)=O)s1	Ki	'='	60.0	nM	7.22			UO_0000065	40.07	0.99	8.45	6.45	True	CHEMBL1063127	Inhibition of Helicobacter pylori beta-carbonic anhydrase by stopped-flow CO2 hydration assay	B	BAO_0000357	single protein format	Helicobacter pylori	None	None	None	None	CHEMBL205	Carbonic anhydrase II	Homo sapiens	SINGLE PROTEIN	CHEMBL1152937	1	Scientific Literature	Bioorg. Med. Chem.	2009	None
CHEMBL6753		0	194.24	0	-1.39	14	Cn1nc(S(N)(=O)=O)sc1=N	Ki	'='	19.0	nM	7.72			UO_0000065	39.75	0.96	9.11	7.58	True	CHEMBL1063127	Inhibition of Helicobacter pylori beta-carbonic anhydrase by stopped-flow CO2 hydration assay	B	BAO_0000357	single protein format	Helicobacter pylori	None	None	None	None	CHEMBL205	Carbonic anhydrase II	Homo sapiens	SINGLE PROTEIN	CHEMBL1152937	1	Scientific Literature	Bioorg. Med. Chem.	2009	None
CHEMBL220492	TOPIRAMATE	4	339.37	0	-0.40	TPM	CC1(C)O[C@@H]2CO[C@@]3(COS(N)(=O)=O)OC(C)(C)O[C@H]3[C@@H]2O1	Ki	'='	10.0	nM	8.00			UO_0000065	23.57	0.50	8.40	6.92	True	CHEMBL1063127	Inhibition of Helicobacter pylori beta-carbonic anhydrase by stopped-flow CO2 hydration assay	B	BAO_0000357	single protein format	Helicobacter pylori	None	None	None	None	CHEMBL205	Carbonic anhydrase II	Homo sapiens	SINGLE PROTEIN	CHEMBL1152937	1	Scientific Literature	Bioorg. Med. Chem.	2009	None
CHEMBL432223		0	458.79	0	3.12	44	CC(C(=O)NO)N(Cc1ccccc1Cl)S(=O)(=O)c1c(F)c(F)c(F)c(F)c1F	Ki	'>'	200.0	nM				UO_0000065					False	CHEMBL657151	Inhibitory activity against human isoenzyme Carbonic anhydrase II	B	BAO_0000357	single protein format	None	None	None	None	None	CHEMBL205	Carbonic anhydrase II	Homo sapiens	SINGLE PROTEIN	CHEMBL1133677	1	Scientific Literature	J. Med. Chem.	2000	None
CHEMBL2028863		0	574.59	2	0.47	A15	O=C(CCNC(=O)[C@H](Cc1ccccc1)NC(=O)NS(=O)(=O)c1ccc(F)cc1)N[C@@H](Cc1c[nH]cn1)C(=O)O	KA	'='	6.0	uM				UO_0000064					False	CHEMBL658038	In vitro carbonic anhydrase activation in human cloned Carbonic anhydrase II (hCA II)	B	BAO_0000357	single protein format	None	None	None	None	None	CHEMBL205	Carbonic anhydrase II	Homo sapiens	SINGLE PROTEIN	CHEMBL1135797	1	Scientific Literature	J. Med. Chem.	2002	None
CHEMBL22374		0	319.39	0	1.70	21	NS(=O)(=O)c1ccc(CCNC(=O)Nc2ccccc2)cc1	Ki	'='	75.0	nM	7.12			UO_0000065	22.31	0.44	5.42	7.03	True	CHEMBL658039	Inhibition of human cytosolic isozyme Carbonic anhydrase II at 20 degree C	B	BAO_0000357	single protein format	None	None	None	None	None	CHEMBL205	Carbonic anhydrase II	Homo sapiens	SINGLE PROTEIN	CHEMBL1149322	1	Scientific Literature	J. Med. Chem.	2004	None
CHEMBL331669		0	334.22	0	0.55	14	CC(NS(=O)(=O)c1c(F)c(F)c(F)c(F)c1F)C(=O)NO	Ki	'='	8.0	nM	8.10			UO_0000065	24.23	0.53	7.55	8.48	False	CHEMBL657151	Inhibitory activity against human isoenzyme Carbonic anhydrase II	B	BAO_0000357	single protein format	None	None	None	None	None	CHEMBL205	Carbonic anhydrase II	Homo sapiens	SINGLE PROTEIN	CHEMBL1133677	1	Scientific Literature	J. Med. Chem.	2000	None
CHEMBL2028879		0	564.56	2	-0.81	A13	O=C(CCNC(=O)[C@H](Cc1c[nH]cn1)NC(=O)NS(=O)(=O)c1ccc(F)cc1)N[C@@H](Cc1c[nH]cn1)C(=O)O	KA	'='	0.5	uM				UO_0000064					False	CHEMBL658038	In vitro carbonic anhydrase activation in human cloned Carbonic anhydrase II (hCA II)	B	BAO_0000357	single protein format	None	None	None	None	None	CHEMBL205	Carbonic anhydrase II	Homo sapiens	SINGLE PROTEIN	CHEMBL1135797	1	Scientific Literature	J. Med. Chem.	2002	None
CHEMBL322581		0	313.42	0	1.99	6D	CCCC(CCC)C(=O)NNc1ccc(S(N)(=O)=O)cc1	Ki	'='	300.0	nM	6.52			UO_0000065	20.81	0.42	4.53	6.44	False	CHEMBL658046	Inhibitory effect on human Carbonic anhydrase II	B	BAO_0000357	single protein format	None	None	None	None	None	CHEMBL205	Carbonic anhydrase II	Homo sapiens	SINGLE PROTEIN	CHEMBL1135800	1	Scientific Literature	J. Med. Chem.	2002	None
CHEMBL3137797		0	530.78	2	5.71	4C	C[C@H](CCC(=O)Nc1ccc(S(N)(=O)=O)cc1)[C@H]1CC[C@H]2[C@@H]3CC[C@@H]4C[C@H](O)CC[C@]4(C)[C@H]3CC[C@@]21C	Ki	'='	106.0	nM	6.97			UO_0000065	13.14	0.26	1.26	6.37	False	CHEMBL658043	Inhibitory activity against human recombinant carbonic anhydrase II (CA2)	B	BAO_0000357	single protein format	None	None	None	None	None	CHEMBL205	Carbonic anhydrase II	Homo sapiens	SINGLE PROTEIN	CHEMBL1135136	1	Scientific Literature	Bioorg. Med. Chem. Lett.	2002	None
CHEMBL468105		0	393.42	0	1.76	1g	COc1cc2c(cc1OC)C(c1cccc([N+](=O)[O-])c1)N(S(N)(=O)=O)CC2	Ki	'='	3820.0	nM	5.42			UO_0000065	13.77	0.27	3.66	4.33	False	CHEMBL972471	Inhibition of human recombinant full length carbonic anhydrase 2 by stopped flow CO2 hydration method	B	BAO_0000357	single protein format	Homo sapiens	None	None	None	None	CHEMBL205	Carbonic anhydrase II	Homo sapiens	SINGLE PROTEIN	CHEMBL1136887	1	Scientific Literature	Bioorg. Med. Chem.	2009	None
CHEMBL3137802		0	641.86	2	2.01	1O	C[C@H](CCC(=O)NCCC(=O)Nc1nnc(S(N)(=O)=O)s1)[C@H]1CC[C@H]2[C@H]3[C@H](C[C@H](O)[C@@]21C)[C@@]1(C)CC[C@@H](O)C[C@H]1C[C@H]3O	Ki	'='	1.2	nM	8.92			UO_0000065	13.90	0.28	6.91	4.36	False	CHEMBL658043	Inhibitory activity against human recombinant carbonic anhydrase II (CA2)	B	BAO_0000357	single protein format	None	None	None	None	None	CHEMBL205	Carbonic anhydrase II	Homo sapiens	SINGLE PROTEIN	CHEMBL1135136	1	Scientific Literature	Bioorg. Med. Chem. Lett.	2002	None
CHEMBL3137776		0	561.79	1	4.18	5D	C[C@H](CCC(=O)NNc1ccc(S(N)(=O)=O)cc1)[C@H]1CC[C@H]2[C@@H]3[C@@H](O)C[C@@H]4C[C@H](O)CC[C@]4(C)[C@H]3CC[C@@]21C	Ki	'='	240.0	nM	6.62			UO_0000065	11.78	0.23	2.44	4.67	False	CHEMBL658043	Inhibitory activity against human recombinant carbonic anhydrase II (CA2)	B	BAO_0000357	single protein format	None	None	None	None	None	CHEMBL205	Carbonic anhydrase II	Homo sapiens	SINGLE PROTEIN	CHEMBL1135136	1	Scientific Literature	Bioorg. Med. Chem. Lett.	2002	None
CHEMBL3613524		0	354.39	1	5.22	3d	Fc1ccc(-c2nn(-c3ccccc3)cc2-c2nc3ccccc3[nH]2)cc1	Ki	'>'	40000.0	nM				UO_0000065					False	CHEMBL3812831	Inhibition of recombinant human carbonic anhydrase 2 preincubated for 15 min to 72 hrs by stopped flow CO2 hydrase assay	B	BAO_0000357	single protein format	Homo sapiens	None	None	None	None	CHEMBL205	Carbonic anhydrase II	Homo sapiens	SINGLE PROTEIN	CHEMBL3808336	1	Scientific Literature	Bioorg. Med. Chem.	2016	None
CHEMBL3808553		0	449.92	0	4.38	2e	NS(=O)(=O)c1ccc(-n2cc(-c3nc4ccccc4[nH]3)c(-c3ccc(Cl)cc3)n2)cc1	Ki	'='	2.5	nM	8.60			UO_0000065	19.12	0.38	4.22	8.06	False	CHEMBL3812831	Inhibition of recombinant human carbonic anhydrase 2 preincubated for 15 min to 72 hrs by stopped flow CO2 hydrase assay	B	BAO_0000357	single protein format	Homo sapiens	None	None	None	None	CHEMBL205	Carbonic anhydrase II	Homo sapiens	SINGLE PROTEIN	CHEMBL3808336	1	Scientific Literature	Bioorg. Med. Chem.	2016	None
CHEMBL311548		0	350.44	0	1.45	47	CCCCOS(=O)(=O)c1ccc2nc(S(N)(=O)=O)sc2c1	IC50	'='	1.8	nM	8.74			UO_0000065	24.95	0.57	7.29	7.51	False	CHEMBL656574	In vitro inhibition of human Carbonic Anhydrase II	B	BAO_0000357	single protein format	None	None	None	None	None	CHEMBL205	Carbonic anhydrase II	Homo sapiens	SINGLE PROTEIN	CHEMBL1124628	1	Scientific Literature	J. Med. Chem.	1989	None
CHEMBL21	SULFANILAMIDE	4	172.21	0	-0.08	8, Sulfanilamide	Nc1ccc(S(N)(=O)=O)cc1	Ki	'='	300000.0	nM		Potential transcription error		UO_0000065					True	CHEMBL830312	Inhibitory activity against human carbonic anhydrase II at 0.01 uM	B	BAO_0000357	single protein format	Homo sapiens	None	None	None	None	CHEMBL205	Carbonic anhydrase II	Homo sapiens	SINGLE PROTEIN	CHEMBL1138716	1	Scientific Literature	Bioorg. Med. Chem. Lett.	2004	None
CHEMBL27601	BENZENESULFONAMIDE	0	157.19	0	0.33	1	NS(=O)(=O)c1ccccc1	K	'='	0.163	/s		Non standard unit for type							False	CHEMBL3820551	Binding affinity to GST-fused human carbonic anhydrase-2 expressed in Escherichia coli BL21 codon plus cells assessed as dissociation kinetic constant by SPR method	B	BAO_0000219	cell-based format	Homo sapiens	None	None	None	None	CHEMBL205	Carbonic anhydrase II	Homo sapiens	SINGLE PROTEIN	CHEMBL3817775	1	Scientific Literature	J. Med. Chem.	2016	None
CHEMBL20	ACETAZOLAMIDE	4	222.25	0	-0.86	AZA	CC(=O)Nc1nnc(S(N)(=O)=O)s1	Ki	'='	12.0	nM	7.92			UO_0000065	35.64	0.83	8.78	6.89	True	CHEMBL3821823	Inhibition of human recombinant carbonic anhydrase 2 expressed in Escherichia coli BL21 (DE3) by stopped-flow CO2 hydration assay	B	BAO_0000019	assay format	Homo sapiens	None	None	None	None	CHEMBL205	Carbonic anhydrase II	Homo sapiens	SINGLE PROTEIN	CHEMBL3817786	1	Scientific Literature	J. Med. Chem.	2016	None
CHEMBL18	ETHOXZOLAMIDE	4	258.32	0	1.34	3	CCOc1ccc2nc(S(N)(=O)=O)sc2c1	Ki	'='	8.0	nM	8.10			UO_0000065	31.34	0.69	6.76	9.84	True	CHEMBL828903	Inhibitory constant against human Carbonic anhydrase II	B	BAO_0000357	single protein format	Homo sapiens	None	None	None	None	CHEMBL205	Carbonic anhydrase II	Homo sapiens	SINGLE PROTEIN	CHEMBL1140273	1	Scientific Literature	Bioorg. Med. Chem. Lett.	2005	None
CHEMBL17	DICHLORPHENAMIDE	4	305.16	0	0.29	4	NS(=O)(=O)c1cc(Cl)c(Cl)c(S(N)(=O)=O)c1	Ki	'='	38.0	nM	7.42			UO_0000065	24.32	0.63	7.13	6.17	True	CHEMBL828903	Inhibitory constant against human Carbonic anhydrase II	B	BAO_0000357	single protein format	Homo sapiens	None	None	None	None	CHEMBL205	Carbonic anhydrase II	Homo sapiens	SINGLE PROTEIN	CHEMBL1140273	1	Scientific Literature	Bioorg. Med. Chem. Lett.	2005	None
CHEMBL24231	p-NITROPHENYLPHOSPHATE	0	219.09	0	1.07	2	O=[N+]([O-])c1ccc(OP(=O)(O)O)cc1	Kcat/Km	'='	14.89	/M/s									True	CHEMBL929041	Ratio of kcat to KM for human carbonic anhydrase 2	B	BAO_0000357	single protein format	Homo sapiens	None	None	None	None	CHEMBL205	Carbonic anhydrase II	Homo sapiens	SINGLE PROTEIN	CHEMBL1141547	1	Scientific Literature	Bioorg. Med. Chem. Lett.	2008	None
CHEMBL3809848		0	415.29	1	5.85	3f	Brc1ccc(-c2nn(-c3ccccc3)cc2-c2nc3ccccc3[nH]2)cc1	Ki	'>'	40000.0	nM				UO_0000065					False	CHEMBL3812831	Inhibition of recombinant human carbonic anhydrase 2 preincubated for 15 min to 72 hrs by stopped flow CO2 hydrase assay	B	BAO_0000357	single protein format	Homo sapiens	None	None	None	None	CHEMBL205	Carbonic anhydrase II	Homo sapiens	SINGLE PROTEIN	CHEMBL3808336	1	Scientific Literature	Bioorg. Med. Chem.	2016	None
CHEMBL1161699	SULFUROUS ACID	0	82.08	0	-0.32	Table1, R14C1	O=S(O)O	Ki	'='	89000000.0	nM		Outside typical range		UO_0000065					True	CHEMBL3815892	Inhibition of human carbonic anhydrase 2 preincubated for 15 mins by stopped-flow CO2 hydrase assay	B	BAO_0000357	single protein format	Homo sapiens	None	None	None	None	CHEMBL205	Carbonic anhydrase II	Homo sapiens	SINGLE PROTEIN	CHEMBL3813622	1	Scientific Literature	Bioorg. Med. Chem.	2016	None
CHEMBL1161632	BICARBONATE	3	62.02	0	0.22	Table1, R10C1	O=C(O)O	Ki	'='	73000000.0	nM		Outside typical range		UO_0000065					True	CHEMBL3815892	Inhibition of human carbonic anhydrase 2 preincubated for 15 mins by stopped-flow CO2 hydrase assay	B	BAO_0000357	single protein format	Homo sapiens	None	None	None	None	CHEMBL205	Carbonic anhydrase II	Homo sapiens	SINGLE PROTEIN	CHEMBL3813622	1	Scientific Literature	Bioorg. Med. Chem.	2016	None
CHEMBL263457		0	692.20	1	4.72	14n	CC(C)c1cc(-c2ccccc2)cc(-c2ccccc2)[n+]1-c1ccc(S(=O)(=O)Nc2nnc(S(N)(=O)=O)s2)cc1.[O-][Cl+3]([O-])([O-])[O-]	Ki	'='	3.74	nM	8.43			UO_0000065	14.22	0.29	3.71	6.20	False	CHEMBL658041	Inhibition constant evaluated for the inhibition of human CA II (Carbonic anhydrase II)	B	BAO_0000357	single protein format	None	None	None	None	None	CHEMBL205	Carbonic anhydrase II	Homo sapiens	SINGLE PROTEIN	CHEMBL1137091	1	Scientific Literature	J. Med. Chem.	2004	None
CHEMBL318839		0	643.02	1	2.21	B13	Cc1cc(-c2ccccc2)cc(C)[n+]1CC(=O)Nc1cc(C(F)(F)F)c(S(N)(=O)=O)cc1S(N)(=O)=O.[O-][Cl+3]([O-])([O-])[O-]	Ki	'='	10.0	nM	8.00			UO_0000065	14.72	0.30	5.79	5.22	False	CHEMBL657146	Inhibitory activity against human carbonic anhydrase II (CA2)	B	BAO_0000357	single protein format	None	None	None	None	None	CHEMBL205	Carbonic anhydrase II	Homo sapiens	SINGLE PROTEIN	CHEMBL1133669	1	Scientific Literature	J. Med. Chem.	2000	None
CHEMBL355001	SULFAMIDE	0	96.11	0	-1.85	Table 2,R17,C1	NS(N)(=O)=O	Kinact	'='	1.13	mM				UO_0000063					False	CHEMBL990813	Inhibition of human carbonic anhydrase 2 at 20 degC by CO2 hydration method	B	BAO_0000357	single protein format	Homo sapiens	None	None	None	None	CHEMBL205	Carbonic anhydrase II	Homo sapiens	SINGLE PROTEIN	CHEMBL1144164	1	Scientific Literature	Bioorg. Med. Chem. Lett.	2008	None
CHEMBL102401		0	560.05	0	3.03	D14	CC(C)c1cc(-c2ccccc2)cc(C(C)C)[n+]1CC(=O)Nc1nnc(S(N)(=O)=O)s1.[O-][Cl+3]([O-])([O-])[O-]	Ki	'='	9.0	nM	8.05			UO_0000065	17.47	0.35	5.02	6.77	False	CHEMBL657146	Inhibitory activity against human carbonic anhydrase II (CA2)	B	BAO_0000357	single protein format	None	None	None	None	None	CHEMBL205	Carbonic anhydrase II	Homo sapiens	SINGLE PROTEIN	CHEMBL1133669	1	Scientific Literature	J. Med. Chem.	2000	None
CHEMBL20	ACETAZOLAMIDE	4	222.25	0	-0.86	1	CC(=O)Nc1nnc(S(N)(=O)=O)s1	K cat	'='	1400000.0	s-1									False	CHEMBL829315	Kcat value against human carbonic anhydrase II	B	BAO_0000357	single protein format	Homo sapiens	None	None	None	None	CHEMBL205	Carbonic anhydrase II	Homo sapiens	SINGLE PROTEIN	CHEMBL1141985	1	Scientific Literature	Bioorg. Med. Chem. Lett.	2005	None
CHEMBL20	ACETAZOLAMIDE	4	222.25	0	-0.86	1	CC(=O)Nc1nnc(S(N)(=O)=O)s1	Ratio	'='	150000000.0	1/M 1/s									False	CHEMBL829107	Ratio of Kcat/Km against human carbonic anhydrase II	B	BAO_0000357	single protein format	Homo sapiens	None	None	None	None	CHEMBL205	Carbonic anhydrase II	Homo sapiens	SINGLE PROTEIN	CHEMBL1141985	1	Scientific Literature	Bioorg. Med. Chem. Lett.	2005	None
CHEMBL218490	DORZOLAMIDE	4	324.45	0	0.61	dorzolamide	CCN[C@H]1C[C@H](C)S(=O)(=O)c2sc(S(N)(=O)=O)cc21	Inhibition	'='	2.0	%				UO_0000187					False	CHEMBL958936	Inhibition of carbonic anhydrase 2	B	BAO_0000357	single protein format	None	None	None	None	None	CHEMBL205	Carbonic anhydrase II	Homo sapiens	SINGLE PROTEIN	CHEMBL1150303	1	Scientific Literature	Bioorg. Med. Chem.	2008	None
CHEMBL283695		0	338.38	0	-0.82	2	CC1(C)O[C@@H]2CO[C@@]3(CNS(N)(=O)=O)OC(C)(C)O[C@H]3[C@@H]2O1	Kd	'='	25000.0	nM	4.60			UO_0000065	13.60	0.29	5.42	3.89	True	CHEMBL854244	Binding affinity to human CA2 by ThermoFluor assay	B	BAO_0000357	single protein format	Homo sapiens	None	None	None	None	CHEMBL205	Carbonic anhydrase II	Homo sapiens	SINGLE PROTEIN	CHEMBL1148633	1	Scientific Literature	J. Med. Chem.	2006	None
CHEMBL168778		0	217.21	0	0.21	12	NS(=O)(=O)Nc1ccc([N+](=O)[O-])cc1	Kd	'='	1500.0	nM	5.82			UO_0000065	26.81	0.57	5.61	5.05	False	CHEMBL854248	Binding affinity to human CA2 at pH 7.4 by ThermoFluor assay	B	BAO_0000357	single protein format	Homo sapiens	None	None	None	None	CHEMBL205	Carbonic anhydrase II	Homo sapiens	SINGLE PROTEIN	CHEMBL1148633	1	Scientific Literature	J. Med. Chem.	2006	None
CHEMBL285170		0	360.35	0	-1.75	2D	NS(=O)(=O)c1ccc(NNC(=O)CN(CC(=O)O)CC(=O)O)cc1	Ki	'='	318.0	nM	6.50			UO_0000065	18.03	0.37	8.25	3.63	False	CHEMBL658042	Inhibitory activity against Human carbonic anhydrase II	B	BAO_0000357	single protein format	None	None	None	None	None	CHEMBL205	Carbonic anhydrase II	Homo sapiens	SINGLE PROTEIN	CHEMBL1135903	1	Scientific Literature	J. Med. Chem.	2002	None
CHEMBL1795059		0	682.03	3	-3.97	Zn-4M2	NS(=O)(=O)c1nnc(NC(=O)CN(CCN(CC(=O)O)CC(=O)Nc2nnc(S(N)(=O)=O)s2)CC(=O)O)s1.[Zn]	Ki	'='	0.8	nM	9.10			UO_0000065	14.75	0.33	13.07	2.92	False	CHEMBL658042	Inhibitory activity against Human carbonic anhydrase II	B	BAO_0000357	single protein format	None	None	None	None	None	CHEMBL205	Carbonic anhydrase II	Homo sapiens	SINGLE PROTEIN	CHEMBL1135903	1	Scientific Literature	J. Med. Chem.	2002	None
CHEMBL227567		0	410.49	0	1.95	1g	COc1ccc(S(=O)(=O)N(CC(=O)NO)OC2C3CC4CC(C3)CC2C4)cc1	Ki	'='	96.0	nM	7.02			UO_0000065	17.10	0.34	5.07	6.67	False	CHEMBL904078	Inhibition of human recombinant carbonic anhydrase 2 by CO2 hydration method	B	BAO_0000357	single protein format	Homo sapiens	None	None	None	None	CHEMBL205	Carbonic anhydrase II	Homo sapiens	SINGLE PROTEIN	CHEMBL1142918	1	Scientific Literature	Bioorg. Med. Chem.	2007	None
CHEMBL286828		0	704.75	3	-3.93	6M2	NS(=O)(=O)c1nnc(NC(=O)CN(CCOCCOCCN(CC(=O)O)CC(=O)Nc2nnc(S(N)(=O)=O)s2)CC(=O)O)s1	Ki	'='	2.0	nM	8.70			UO_0000065	12.34	0.27	12.63	2.64	False	CHEMBL658042	Inhibitory activity against Human carbonic anhydrase II	B	BAO_0000357	single protein format	None	None	None	None	None	CHEMBL205	Carbonic anhydrase II	Homo sapiens	SINGLE PROTEIN	CHEMBL1135903	1	Scientific Literature	J. Med. Chem.	2002	None
CHEMBL451190		0	392.44	0	-1.12	A16	NCC(=O)Nc1ccc(S(=O)(=O)Nc2nnc(S(N)(=O)=O)s2)cc1	Ki	'='	2.0	nM	8.70			UO_0000065	22.17	0.50	9.82	4.65	False	CHEMBL657153	Inhibitory activity against human recombinant carbonic anhydrase II (CA2)	B	BAO_0000357	single protein format	None	None	None	None	None	CHEMBL205	Carbonic anhydrase II	Homo sapiens	SINGLE PROTEIN	CHEMBL1132382	1	Scientific Literature	J. Med. Chem.	1999	None
CHEMBL311089		0	340.43	0	2.43	26	NS(=O)(=O)c1nc2ccc(OC(=O)CC3CCCC3)cc2s1	IC50	'='	6.0	nM	8.22			UO_0000065	24.15	0.51	5.79	8.28	False	CHEMBL656575	In vitro inhibitory activity against human Carbonic anhydrase II	B	BAO_0000357	single protein format	None	None	None	None	None	CHEMBL205	Carbonic anhydrase II	Homo sapiens	SINGLE PROTEIN	CHEMBL1124628	1	Scientific Literature	J. Med. Chem.	1989	None
CHEMBL180870	[Au(CN)2]	0	236.99	None	None	[Au(CN)2]-		Ki	'='	580000.0	nM		Outside typical range		UO_0000065					False	CHEMBL830215	Inhibitory constant against human isozymes carbonic anhydrase II for the CO2 hydration reaction at 20 C	B	BAO_0000357	single protein format	Homo sapiens	None	None	None	None	CHEMBL205	Carbonic anhydrase II	Homo sapiens	SINGLE PROTEIN	CHEMBL1141918	1	Scientific Literature	Bioorg. Med. Chem. Lett.	2005	None
CHEMBL181104	[Cu(CN)2]-	0	103.57	None	None	[Cu(CN)2]-		Ki	'='	560000.0	nM		Outside typical range		UO_0000065					False	CHEMBL830215	Inhibitory constant against human isozymes carbonic anhydrase II for the CO2 hydration reaction at 20 C	B	BAO_0000357	single protein format	Homo sapiens	None	None	None	None	CHEMBL205	Carbonic anhydrase II	Homo sapiens	SINGLE PROTEIN	CHEMBL1141918	1	Scientific Literature	Bioorg. Med. Chem. Lett.	2005	None
CHEMBL3988896		0	182.89	0	0.14	[Ag(CN)2]-	[Ag+].[C-]#N.[C-]#N.[Na+]	Ki	'='	760000.0	nM		Outside typical range		UO_0000065					False	CHEMBL830215	Inhibitory constant against human isozymes carbonic anhydrase II for the CO2 hydration reaction at 20 C	B	BAO_0000357	single protein format	Homo sapiens	None	None	None	None	CHEMBL205	Carbonic anhydrase II	Homo sapiens	SINGLE PROTEIN	CHEMBL1141918	1	Scientific Literature	Bioorg. Med. Chem. Lett.	2005	None
CHEMBL21485	PHENYLBORONIC ACID	0	121.93	None	None	Inhibitor ph-B(OH)2	OB(O)c1ccccc1	Ki	'='	23100000.0	nM		Outside typical range		UO_0000065					True	CHEMBL875204	Inhibitory constant against carbonic anhydrase II	B	BAO_0000357	single protein format	Homo sapiens	None	None	None	None	CHEMBL205	Carbonic anhydrase II	Homo sapiens	SINGLE PROTEIN	CHEMBL1137924	1	Scientific Literature	Bioorg. Med. Chem. Lett.	2004	None
CHEMBL314803		0	229.28	0	1.25	16	NS(=O)(=O)c1cc2ccc(O)cc2s1	IC50	'='	8.8	nM	8.06			UO_0000065	35.13	0.79	6.81	10.02	False	CHEMBL656570	50% inhibition of human carbonic anhydrase II assayed by CO2 hydration catalyzed by human erythrocytes	B	BAO_0000019	assay format	None	None	None	None	None	CHEMBL205	Carbonic anhydrase II	Homo sapiens	SINGLE PROTEIN	CHEMBL1124376	1	Scientific Literature	J. Med. Chem.	1989	None
CHEMBL36447		0	613.63	3	-3.48	6O	NS(=O)(=O)c1nnc(NC(=O)CCNC(=O)CN(CCOCCOCCN(CC(=O)O)CC(=O)O)CC(=O)O)s1	Ki	'='	1.5	nM	8.82			UO_0000065	14.38	0.30	12.30	3.14	False	CHEMBL658042	Inhibitory activity against Human carbonic anhydrase II	B	BAO_0000357	single protein format	None	None	None	None	None	CHEMBL205	Carbonic anhydrase II	Homo sapiens	SINGLE PROTEIN	CHEMBL1135903	1	Scientific Literature	J. Med. Chem.	2002	None
CHEMBL2093091	Al complex	0	678.17	None	None	Cu-4M2		Ki	'='	0.6	nM	9.22			UO_0000065	13.60	None	None	None	False	CHEMBL658042	Inhibitory activity against Human carbonic anhydrase II	B	BAO_0000357	single protein format	None	None	None	None	None	CHEMBL205	Carbonic anhydrase II	Homo sapiens	SINGLE PROTEIN	CHEMBL1135903	1	Scientific Literature	J. Med. Chem.	2002	None
CHEMBL1161636		0	175.91	0	-5.93	IO3-	[O-][I+2]([O-])O	Ki	'='	48900000.0	nM		Outside typical range		UO_0000065					False	CHEMBL827386	Inhibitory activity against human Carbonic anhydrase II	B	BAO_0000357	single protein format	Homo sapiens	None	None	None	None	CHEMBL205	Carbonic anhydrase II	Homo sapiens	SINGLE PROTEIN	CHEMBL1144269	1	Scientific Literature	Bioorg. Med. Chem. Lett.	2005	None
CHEMBL2092887		0	374.94	0	0.86	R-8	CC(C)CN[C@@H]1CCS(=O)(=O)c2sc(S(N)(=O)=O)cc21.Cl	Inhibition	'='	62.0	%				UO_0000187					False	CHEMBL658207	Inhibition of carbonic anhydrase after topical administration of compound (50 uL) at 0.5% in iris-ciliary body from albino rabbit	B	BAO_0000357	single protein format	Oryctolagus cuniculus	None	None	None	None	CHEMBL205	Carbonic anhydrase II	Homo sapiens	SINGLE PROTEIN	CHEMBL1124372	1	Scientific Literature	J. Med. Chem.	1989	None
CHEMBL364571	PHENYLARSONIC ACID	0	202.04	None	None	Table 2, R24C1	O=[As](O)(O)c1ccccc1	Ki	'='	49200000.0	nM		Outside typical range		UO_0000065					True	CHEMBL993071	Inhibition of human carbonic anhydrase 2 measured by CO2 hydration reaction assay	B	BAO_0000357	single protein format	Homo sapiens	None	None	None	None	CHEMBL205	Carbonic anhydrase II	Homo sapiens	SINGLE PROTEIN	CHEMBL1143327	1	Scientific Literature	Bioorg. Med. Chem. Lett.	2009	None
CHEMBL328560	SULTHIAME	4	290.37	0	0.26	SLT	NS(=O)(=O)c1ccc(N2CCCCS2(=O)=O)cc1	Ki	'='	9.0	nM	8.05			UO_0000065	27.71	0.61	7.79	8.25	True	CHEMBL1031354	Inhibition of human recombinant carbonic anhydrase 2 by stopped flow CO2 hydrase assay	B	BAO_0000357	single protein format	Homo sapiens	None	None	None	None	CHEMBL205	Carbonic anhydrase II	Homo sapiens	SINGLE PROTEIN	CHEMBL1143395	1	Scientific Literature	J. Med. Chem.	2009	None
CHEMBL442072		0	238.24	0	0.08	12	O=C(O)CN(CC(=O)NO)Cc1ccccc1	Kinact	'='	380.0	nM				UO_0000065					False	CHEMBL890988	Inhibition of human recombinant CA2 by stopped flow CO2 hydrase assay	B	BAO_0000357	single protein format	Homo sapiens	None	None	None	None	CHEMBL205	Carbonic anhydrase II	Homo sapiens	SINGLE PROTEIN	CHEMBL1146383	1	Scientific Literature	Bioorg. Med. Chem. Lett.	2007	None
CHEMBL67687		0	462.48	0	-0.96	21	NS(=O)(=O)c1ccc(C(=O)NCC(=O)NCC(=O)NCC(=O)OCc2ccccc2)cc1	Kd	'='	75.0	nM	7.12			UO_0000065	15.41	0.30	8.08	4.10	False	CHEMBL658049	Dissociation constant against human Carbonic anhydrase II (HCA II)	B	BAO_0000357	single protein format	None	None	None	None	None	CHEMBL205	Carbonic anhydrase II	Homo sapiens	SINGLE PROTEIN	CHEMBL1127565	1	Scientific Literature	J. Med. Chem.	1994	None
CHEMBL426803		0	416.53	0	0.74	F5	CNC(=O)COC(=O)[C@H](CC(C)C)/N=C(\S)Nc1ccc(S(N)(=O)=O)cc1	Ki	'='	7.0	nM	8.15			UO_0000065	19.58	0.41	7.41	5.83	False	CHEMBL828821	Inhibitory activity against human Carbonic anhydrase II	B	BAO_0000357	single protein format	Homo sapiens	None	None	None	None	CHEMBL205	Carbonic anhydrase II	Homo sapiens	SINGLE PROTEIN	CHEMBL1137219	1	Scientific Literature	J. Med. Chem.	2004	None
CHEMBL361026		0	434.57	0	0.44	F6	CNC(=O)COC(=O)[C@H](CCSC)/N=C(\S)Nc1ccc(S(N)(=O)=O)cc1	Ki	'='	5.0	nM	8.30			UO_0000065	19.10	0.42	7.86	5.93	False	CHEMBL828821	Inhibitory activity against human Carbonic anhydrase II	B	BAO_0000357	single protein format	Homo sapiens	None	None	None	None	CHEMBL205	Carbonic anhydrase II	Homo sapiens	SINGLE PROTEIN	CHEMBL1137219	1	Scientific Literature	J. Med. Chem.	2004	None
CHEMBL365698		0	400.48	0	0.00	F8	CNC(=O)COC(=O)[C@@H]1CCCN1/C(S)=N\c1ccc(S(N)(=O)=O)cc1	Ki	'='	46.0	nM	7.34			UO_0000065	18.32	0.39	None	5.59	False	CHEMBL828821	Inhibitory activity against human Carbonic anhydrase II	B	BAO_0000357	single protein format	Homo sapiens	None	None	None	None	CHEMBL205	Carbonic anhydrase II	Homo sapiens	SINGLE PROTEIN	CHEMBL1137219	1	Scientific Literature	J. Med. Chem.	2004	None
CHEMBL220492	TOPIRAMATE	4	339.37	0	-0.40	Topiramate	CC1(C)O[C@@H]2CO[C@@]3(COS(N)(=O)=O)OC(C)(C)O[C@H]3[C@@H]2O1	Ki	'='	5.0	nM	8.30			UO_0000065	24.46	0.52	8.70	7.18	True	CHEMBL657193	Inhibition of human carbonic anhydrase II	B	BAO_0000357	single protein format	None	None	None	None	None	CHEMBL205	Carbonic anhydrase II	Homo sapiens	SINGLE PROTEIN	CHEMBL1144996	1	Scientific Literature	J. Med. Chem.	2003	None
CHEMBL6853		0	190.20	0	0.06	7	Nc1ccc(S(N)(=O)=O)cc1F	Ki	'='	60.0	nM	7.22			UO_0000065	37.97	0.82	7.16	8.38	True	CHEMBL1002984	Inhibition of human recombinant carbonic anhydrase 2 by stopped flow CO2 hydration assay	B	BAO_0000357	single protein format	Homo sapiens	None	None	None	None	CHEMBL205	Carbonic anhydrase II	Homo sapiens	SINGLE PROTEIN	CHEMBL1138443	1	Scientific Literature	J. Med. Chem.	2009	None
CHEMBL360356		0	275.74	0	1.51	20	NS(=O)(=O)c1nnc(-c2ccccc2Cl)s1	Ki	'='	12.0	nM	7.92			UO_0000065	28.73	0.68	6.41	9.22	False	CHEMBL3748431	Inhibition of recombinant human carbonic anhydrase-2 by stopped flow CO2 hydrase assay	B	BAO_0000357	single protein format	Homo sapiens	None	None	None	None	CHEMBL205	Carbonic anhydrase II	Homo sapiens	SINGLE PROTEIN	CHEMBL3745715	1	Scientific Literature	Bioorg. Med. Chem. Lett.	2016	None
CHEMBL2028875		0	480.50	1	-0.98	B1	Cc1ccccc1S(=O)(=O)NC(=O)NCC(=O)NCCC(=O)N[C@@H](Cc1c[nH]cn1)C(=O)O	KA	'='	16.0	uM				UO_0000064					False	CHEMBL658038	In vitro carbonic anhydrase activation in human cloned Carbonic anhydrase II (hCA II)	B	BAO_0000357	single protein format	None	None	None	None	None	CHEMBL205	Carbonic anhydrase II	Homo sapiens	SINGLE PROTEIN	CHEMBL1135797	1	Scientific Literature	J. Med. Chem.	2002	None
CHEMBL2028884		0	537.56	2	-1.86	B5	Cc1ccccc1S(=O)(=O)NC(=O)NCC(=O)NCC(=O)NCCC(=O)N[C@@H](Cc1c[nH]cn1)C(=O)O	KA	'='	10.0	uM				UO_0000064					False	CHEMBL658038	In vitro carbonic anhydrase activation in human cloned Carbonic anhydrase II (hCA II)	B	BAO_0000357	single protein format	None	None	None	None	None	CHEMBL205	Carbonic anhydrase II	Homo sapiens	SINGLE PROTEIN	CHEMBL1135797	1	Scientific Literature	J. Med. Chem.	2002	None
CHEMBL3360591		0	449.49	0	1.50	11	NS(=O)(=O)c1ccc(CCNC(=O)CCCNC(=O)Nc2ccc([N+](=O)[O-])cc2)cc1	Ki	'='	6.8	nM	8.17			UO_0000065	18.17	0.36	6.67	4.71	False	CHEMBL3374772	Inhibition of human recombinant carbonic anhydrase 2 pre-incubated for 15 mins by stopped-flow CO2 hydration assay	B	BAO_0000357	single protein format	Homo sapiens	None	None	None	None	CHEMBL205	Carbonic anhydrase II	Homo sapiens	SINGLE PROTEIN	CHEMBL3351430	1	Scientific Literature	Bioorg. Med. Chem.	2014	None
CHEMBL23238		0	326.40	0	0.81	24	NS(=O)(=O)c1ccc(CNS(=O)(=O)c2ccccc2)cc1	Ki	'='	40.0	nM	7.40			UO_0000065	22.67	0.48	6.59	6.96	True	CHEMBL658039	Inhibition of human cytosolic isozyme Carbonic anhydrase II at 20 degree C	B	BAO_0000357	single protein format	None	None	None	None	None	CHEMBL205	Carbonic anhydrase II	Homo sapiens	SINGLE PROTEIN	CHEMBL1149322	1	Scientific Literature	J. Med. Chem.	2004	None
CHEMBL225018		0	254.27	0	-0.59	4i	NS(=O)(=O)c1ccc(-n2cc(CO)nn2)cc1	Ki	'='	235.0	nM	6.63			UO_0000065	26.07	0.53	7.22	5.97	False	CHEMBL3368142	Inhibition of recombinant human carbonic anhydrase 2 preincubated for 15 mins by stopped-flow CO2 hydrase Assay	B	BAO_0000357	single protein format	Homo sapiens	None	None	None	None	CHEMBL205	Carbonic anhydrase II	Homo sapiens	SINGLE PROTEIN	CHEMBL3351878	1	Scientific Literature	ACS Med. Chem. Lett.	2014	None
CHEMBL3322523		0	281.29	0	0.88	14a	CC1=CC(=O)N(CC(=O)c2ccccc2)S(=O)(=O)O1	Ki	'>'	20000.0	nM				UO_0000065					False	CHEMBL3367483	Inhibition of human recombinant carbonic anhydrase 2 by stopped flow CO2 hydration method	B	BAO_0000357	single protein format	Homo sapiens	None	None	None	None	CHEMBL205	Carbonic anhydrase II	Homo sapiens	SINGLE PROTEIN	CHEMBL3352509	1	Scientific Literature	Eur. J. Med. Chem.	2014	None
CHEMBL3322525		0	326.29	0	0.78	15a	CC1=CC(=O)N(CC(=O)c2cccc([N+](=O)[O-])c2)S(=O)(=O)O1	Ki	'='	25.5	nM	7.59			UO_0000065	23.27	0.47	6.81	6.13	False	CHEMBL3367483	Inhibition of human recombinant carbonic anhydrase 2 by stopped flow CO2 hydration method	B	BAO_0000357	single protein format	Homo sapiens	None	None	None	None	CHEMBL205	Carbonic anhydrase II	Homo sapiens	SINGLE PROTEIN	CHEMBL3352509	1	Scientific Literature	Eur. J. Med. Chem.	2014	None
CHEMBL51213		0	366.85	0	0.92	9m	CSCC[C@H](NC(=O)c1ccc(Cl)c(S(N)(=O)=O)c1)C(=O)O	Ki	'='	410.0	nM	6.39			UO_0000065	17.41	0.40	5.47	5.05	False	CHEMBL658056	Binding affinity against human carbonic anhydrase II (hCA -II)	B	BAO_0000357	single protein format	None	None	None	None	None	CHEMBL205	Carbonic anhydrase II	Homo sapiens	SINGLE PROTEIN	CHEMBL1134130	1	Scientific Literature	Bioorg. Med. Chem. Lett.	2001	None
CHEMBL23377		0	397.48	0	0.81	28	CC(=O)Nc1ccc(S(=O)(=O)NCCc2ccc(S(N)(=O)=O)cc2)cc1	Ki	'='	75.0	nM	7.12			UO_0000065	17.93	0.37	6.31	5.26	False	CHEMBL658039	Inhibition of human cytosolic isozyme Carbonic anhydrase II at 20 degree C	B	BAO_0000357	single protein format	None	None	None	None	None	CHEMBL205	Carbonic anhydrase II	Homo sapiens	SINGLE PROTEIN	CHEMBL1149322	1	Scientific Literature	J. Med. Chem.	2004	None
CHEMBL352483		0	466.94	0	3.15	8d	Cc1cc(-c2ccccc2)cc(C)[n+]1CCc1ccc(S(N)(=O)=O)cc1.[O-][Cl+3]([O-])([O-])[O-]	Ki	'='	8.0	nM	8.10			UO_0000065	22.03	0.43	4.95	12.64	False	CHEMBL657846	Inhibitory activity against human carbonic anhydrase II	B	BAO_0000357	single protein format	None	None	None	None	None	CHEMBL205	Carbonic anhydrase II	Homo sapiens	SINGLE PROTEIN	CHEMBL1148465	1	Scientific Literature	Bioorg. Med. Chem. Lett.	2004	None
CHEMBL185198	CYNOOXIDE ANION	0	43.02	0	0.45	Inhibitor CNO-	C#[N+][O-]	Ki	'='	30000.0	nM	4.52			UO_0000065	105.13	2.06	4.07	16.49	False	CHEMBL875204	Inhibitory constant against carbonic anhydrase II	B	BAO_0000357	single protein format	Homo sapiens	None	None	None	None	CHEMBL205	Carbonic anhydrase II	Homo sapiens	SINGLE PROTEIN	CHEMBL1137924	1	Scientific Literature	Bioorg. Med. Chem. Lett.	2004	None
CHEMBL294378		0	296.31	0	0.84	4s	O=[N+]([O-])c1ccccc1S(=O)(=O)NCCc1c[nH]cn1	Ka	'='	8.0	uM				UO_0000064					False	CHEMBL658048	In vitro binding affinity against human carbonic anhydrase II (hCA-II human cloned isozyme).	B	BAO_0000357	single protein format	None	None	None	None	None	CHEMBL205	Carbonic anhydrase II	Homo sapiens	SINGLE PROTEIN	CHEMBL1131800	1	Scientific Literature	Bioorg. Med. Chem. Lett.	1999	None
CHEMBL220492	TOPIRAMATE	4	339.37	0	-0.40	TPM	CC1(C)O[C@@H]2CO[C@@]3(COS(N)(=O)=O)OC(C)(C)O[C@H]3[C@@H]2O1	Ki	'='	10.0	nM	8.00			UO_0000065	23.57	0.50	8.40	6.92	True	CHEMBL893564	Inhibition of human recombinant CA2 after 15 mins by CO2 hydration stopped flow assay	B	BAO_0000357	single protein format	Homo sapiens	None	None	None	None	CHEMBL205	Carbonic anhydrase II	Homo sapiens	SINGLE PROTEIN	CHEMBL1147915	1	Scientific Literature	Bioorg. Med. Chem. Lett.	2007	None
CHEMBL268177		0	298.11	0	0.52	10	Nc1ccc(S(N)(=O)=O)cc1I	Ki	'='	70.0	nM	7.16			UO_0000065	24.00	0.81	6.63	8.30	True	CHEMBL657153	Inhibitory activity against human recombinant carbonic anhydrase II (CA2)	B	BAO_0000357	single protein format	None	None	None	None	None	CHEMBL205	Carbonic anhydrase II	Homo sapiens	SINGLE PROTEIN	CHEMBL1132382	1	Scientific Literature	J. Med. Chem.	1999	None
CHEMBL13646		0	251.29	0	-1.53	15	NCCC(=O)Nc1nnc(S(N)(=O)=O)s1	Ki	'='	3.0	nM	8.52			UO_0000065	33.92	0.78	10.05	6.04	True	CHEMBL657153	Inhibitory activity against human recombinant carbonic anhydrase II (CA2)	B	BAO_0000357	single protein format	None	None	None	None	None	CHEMBL205	Carbonic anhydrase II	Homo sapiens	SINGLE PROTEIN	CHEMBL1132382	1	Scientific Literature	J. Med. Chem.	1999	None
CHEMBL286445		0	454.44	1	-3.02	4M	NS(=O)(=O)c1nnc(NC(=O)CN(CCN(CC(=O)O)CC(=O)O)CC(=O)O)s1	Ki	'='	12.0	nM	7.92			UO_0000065	17.43	0.37	10.94	3.39	False	CHEMBL658042	Inhibitory activity against Human carbonic anhydrase II	B	BAO_0000357	single protein format	None	None	None	None	None	CHEMBL205	Carbonic anhydrase II	Homo sapiens	SINGLE PROTEIN	CHEMBL1135903	1	Scientific Literature	J. Med. Chem.	2002	None
CHEMBL140379		0	454.29	0	2.50	B3	NS(=O)(=O)c1ccc(NS(=O)(=O)C(F)(F)C(F)(F)C(F)(F)C(F)(F)F)cc1	Ki	'='	160.0	nM	6.80			UO_0000065	14.96	0.34	4.30	6.39	False	CHEMBL657194	Inhibition of human recombinant carbonic anhydrase II (CA2)	B	BAO_0000357	single protein format	None	None	None	None	None	CHEMBL205	Carbonic anhydrase II	Homo sapiens	SINGLE PROTEIN	CHEMBL1133531	1	Scientific Literature	J. Med. Chem.	2000	None
CHEMBL141868		0	733.40	1	3.40	D15	NS(=O)(=O)c1nnc(NC(=O)CCNS(=O)(=O)C(F)(F)C(F)(F)C(F)(F)C(F)(F)C(F)(F)C(F)(F)C(F)(F)C(F)(F)F)s1	Ki	'='	2.0	nM	8.70			UO_0000065	11.86	0.28	5.30	5.40	False	CHEMBL657194	Inhibition of human recombinant carbonic anhydrase II (CA2)	B	BAO_0000357	single protein format	None	None	None	None	None	CHEMBL205	Carbonic anhydrase II	Homo sapiens	SINGLE PROTEIN	CHEMBL1133531	1	Scientific Literature	J. Med. Chem.	2000	None
CHEMBL20461	PHENETHYLBORONIC ACID	0	149.99	None	None	4	OB(O)CCc1ccccc1	Ki	'='	17900.0	nM	4.75			UO_0000065	31.65	None	None	None	False	CHEMBL950887	Inhibition of human recombinant cytosolic carbonic anhydrase 2 preincubated for 15 mins by CO2 hydration stopped-flow assay	B	BAO_0000357	single protein format	Homo sapiens	None	None	None	None	CHEMBL205	Carbonic anhydrase II	Homo sapiens	SINGLE PROTEIN	CHEMBL1151882	1	Scientific Literature	Bioorg. Med. Chem. Lett.	2009	None
CHEMBL142541		0	394.32	0	2.00	F6	NS(=O)(=O)c1ccc(CCNC(=O)c2c(F)c(F)c(F)c(F)c2F)cc1	Ki	'='	17.0	nM	7.77			UO_0000065	19.70	0.41	5.77	8.70	False	CHEMBL657194	Inhibition of human recombinant carbonic anhydrase II (CA2)	B	BAO_0000357	single protein format	None	None	None	None	None	CHEMBL205	Carbonic anhydrase II	Homo sapiens	SINGLE PROTEIN	CHEMBL1133531	1	Scientific Literature	J. Med. Chem.	2000	None
CHEMBL342679		0	402.32	0	1.83	C2	NS(=O)(=O)c1cccc(NS(=O)(=O)c2c(F)c(F)c(F)c(F)c2F)c1	Ki	'='	10.0	nM	8.00			UO_0000065	19.88	0.44	6.17	7.52	False	CHEMBL657194	Inhibition of human recombinant carbonic anhydrase II (CA2)	B	BAO_0000357	single protein format	None	None	None	None	None	CHEMBL205	Carbonic anhydrase II	Homo sapiens	SINGLE PROTEIN	CHEMBL1133531	1	Scientific Literature	J. Med. Chem.	2000	None
CHEMBL18	ETHOXZOLAMIDE	4	258.32	0	1.34	EZA	CCOc1ccc2nc(S(N)(=O)=O)sc2c1	Ki	'='	8.0	nM	8.10			UO_0000065	31.34	0.69	6.76	9.84	True	CHEMBL912680	Inhibition of human cloned CA2 by CO2 hydration assay	B	BAO_0000357	single protein format	Homo sapiens	None	None	None	None	CHEMBL205	Carbonic anhydrase II	Homo sapiens	SINGLE PROTEIN	CHEMBL1137264	1	Scientific Literature	Bioorg. Med. Chem. Lett.	2006	None
CHEMBL3799577		0	408.42	0	1.81	14	CNc1c(F)c(S(N)(=O)=O)c(F)c(F)c1S(=O)(=O)CCc1ccccc1	Kd	'='	6.4	nM	8.19			UO_0000065	20.06	0.43	6.38	7.71	False	CHEMBL3801002	Binding affinity to human recombinant CA2 expressed in Escherichia coli after 30 secs by surface plasmon resonance assay	B	BAO_0000019	assay format	Homo sapiens	None	None	None	None	CHEMBL205	Carbonic anhydrase II	Homo sapiens	SINGLE PROTEIN	CHEMBL3797037	1	Scientific Literature	J. Med. Chem.	2016	None
CHEMBL287738		0	205.26	0	0.60	16d	CC(=O)c1csc(S(N)(=O)=O)c1	IC50	'='	16.0	nM	7.80			UO_0000065	37.98	0.89	7.20	10.09	False	CHEMBL656581	Activity against human carbonic anhydrase II	B	BAO_0000357	single protein format	None	None	None	None	None	CHEMBL205	Carbonic anhydrase II	Homo sapiens	SINGLE PROTEIN	CHEMBL1127528	1	Scientific Literature	J. Med. Chem.	1994	None
CHEMBL118	CELECOXIB	4	381.38	0	3.51	CLX	Cc1ccc(-c2cc(C(F)(F)F)nn2-c2ccc(S(N)(=O)=O)cc2)cc1	Ki	'='	21.0	nM	7.68			UO_0000065	20.13	0.40	4.17	9.85	True	CHEMBL3748431	Inhibition of recombinant human carbonic anhydrase-2 by stopped flow CO2 hydrase assay	B	BAO_0000357	single protein format	Homo sapiens	None	None	None	None	CHEMBL205	Carbonic anhydrase II	Homo sapiens	SINGLE PROTEIN	CHEMBL3745715	1	Scientific Literature	Bioorg. Med. Chem. Lett.	2016	None
CHEMBL306832		0	495.73	0	0.83	23	Nc1c(Cl)cc(S(=O)(=O)Nc2nnc(S(N)(=O)=O)s2)cc1I	Ki	'='	0.8	nM	9.10			UO_0000065	18.35	0.56	8.27	5.75	False	CHEMBL657145	Inhibition constant (Ki) against human cloned carbonic anhydrase II (CAH)	B	BAO_0000357	single protein format	None	None	None	None	None	CHEMBL205	Carbonic anhydrase II	Homo sapiens	SINGLE PROTEIN	CHEMBL1144995	1	Scientific Literature	J. Med. Chem.	2003	None
CHEMBL3786442		0	270.35	0	0.65	19	CN(C)S(=O)(=O)N[C@H]1CCc2cc(O)ccc2C1	Ki	'='	2.33	nM	8.63			UO_0000065	31.93	0.65	7.98	12.40	False	CHEMBL3789781	Inhibition of human carbonic anhydrase 2 using 4-nitrophenylacetate as substrate by Lineweaver-Burk plot analysis	B	BAO_0000357	single protein format	Homo sapiens	None	None	None	None	CHEMBL205	Carbonic anhydrase II	Homo sapiens	SINGLE PROTEIN	CHEMBL3784977	1	Scientific Literature	Bioorg. Med. Chem.	2016	None
CHEMBL3797835		0	410.53	0	4.78	12	CCCSc1c(F)c(F)c(S(N)(=O)=O)c(NC2CCCCCCC2)c1F	Kd	'='	450.0	nM	6.35			UO_0000065	15.46	0.33	1.57	8.79	False	CHEMBL3801003	Binding affinity to human recombinant CA2 expressed in Escherichia coli by fluorescence-based thermal shift assay	B	BAO_0000019	assay format	Homo sapiens	None	None	None	None	CHEMBL205	Carbonic anhydrase II	Homo sapiens	SINGLE PROTEIN	CHEMBL3797037	1	Scientific Literature	J. Med. Chem.	2016	None
CHEMBL140780	TOLYL BORONIC ACID	0	135.96	None	None	1b	Cc1ccc(B(O)O)cc1	Ki	'='	10800.0	nM	4.97			UO_0000065	36.53	None	None	None	False	CHEMBL950887	Inhibition of human recombinant cytosolic carbonic anhydrase 2 preincubated for 15 mins by CO2 hydration stopped-flow assay	B	BAO_0000357	single protein format	Homo sapiens	None	None	None	None	CHEMBL205	Carbonic anhydrase II	Homo sapiens	SINGLE PROTEIN	CHEMBL1151882	1	Scientific Literature	Bioorg. Med. Chem. Lett.	2009	None
CHEMBL539140		0	162.00	None	None	5	OB(O)/C=C/Cc1ccccc1	Ki	'='	18100.0	nM	4.74			UO_0000065	29.27	None	None	None	False	CHEMBL950887	Inhibition of human recombinant cytosolic carbonic anhydrase 2 preincubated for 15 mins by CO2 hydration stopped-flow assay	B	BAO_0000357	single protein format	Homo sapiens	None	None	None	None	CHEMBL205	Carbonic anhydrase II	Homo sapiens	SINGLE PROTEIN	CHEMBL1151882	1	Scientific Literature	Bioorg. Med. Chem. Lett.	2009	None
CHEMBL554091		0	318.83	0	-0.43	2	Cl.NC1CCS(=O)(=O)c2sc(S(N)(=O)=O)cc21	Inhibition	'='	85.0	%				UO_0000187					False	CHEMBL658207	Inhibition of carbonic anhydrase after topical administration of compound (50 uL) at 0.5% in iris-ciliary body from albino rabbit	B	BAO_0000357	single protein format	Oryctolagus cuniculus	None	None	None	None	CHEMBL205	Carbonic anhydrase II	Homo sapiens	SINGLE PROTEIN	CHEMBL1124372	1	Scientific Literature	J. Med. Chem.	1989	None
CHEMBL172567		0	529.01	0	4.57	7i	CCc1cc(-c2ccccc2)cc(-c2ccccc2)[n+]1Cc1ccc(S(N)(=O)=O)cc1.[O-][Cl+3]([O-])([O-])[O-]	Ki	'='	314.0	nM	6.50			UO_0000065	15.14	0.29	1.93	10.15	False	CHEMBL657846	Inhibitory activity against human carbonic anhydrase II	B	BAO_0000357	single protein format	None	None	None	None	None	CHEMBL205	Carbonic anhydrase II	Homo sapiens	SINGLE PROTEIN	CHEMBL1148465	1	Scientific Literature	Bioorg. Med. Chem. Lett.	2004	None
CHEMBL355309		0	577.06	1	5.67	7o	NS(=O)(=O)c1ccc(C[n+]2c(-c3ccccc3)cc(-c3ccccc3)cc2-c2ccccc2)cc1.[O-][Cl+3]([O-])([O-])[O-]	Ki	'='	472.0	nM	6.33			UO_0000065	13.25	0.25	0.66	9.88	False	CHEMBL657846	Inhibitory activity against human carbonic anhydrase II	B	BAO_0000357	single protein format	None	None	None	None	None	CHEMBL205	Carbonic anhydrase II	Homo sapiens	SINGLE PROTEIN	CHEMBL1148465	1	Scientific Literature	Bioorg. Med. Chem. Lett.	2004	None
CHEMBL169820		0	543.04	0	4.76	8i	CCc1cc(-c2ccccc2)cc(-c2ccccc2)[n+]1CCc1ccc(S(N)(=O)=O)cc1.[O-][Cl+3]([O-])([O-])[O-]	Ki	'='	220.0	nM	6.66			UO_0000065	15.01	0.28	1.90	10.40	False	CHEMBL657846	Inhibitory activity against human carbonic anhydrase II	B	BAO_0000357	single protein format	None	None	None	None	None	CHEMBL205	Carbonic anhydrase II	Homo sapiens	SINGLE PROTEIN	CHEMBL1148465	1	Scientific Literature	Bioorg. Med. Chem. Lett.	2004	None
CHEMBL342622		0	402.32	0	1.83	C3	NS(=O)(=O)c1ccc(NS(=O)(=O)c2c(F)c(F)c(F)c(F)c2F)cc1	Ki	'='	10.0	nM	8.00			UO_0000065	19.88	0.44	6.17	7.52	False	CHEMBL657194	Inhibition of human recombinant carbonic anhydrase II (CA2)	B	BAO_0000357	single protein format	None	None	None	None	None	CHEMBL205	Carbonic anhydrase II	Homo sapiens	SINGLE PROTEIN	CHEMBL1133531	1	Scientific Literature	J. Med. Chem.	2000	None
CHEMBL42278		0	289.43	0	2.03	18	CCCCCC/C(=N\N)c1csc(S(N)(=O)=O)c1	Inhibition	'='	75.0	%				UO_0000187					False	CHEMBL875551	Ex Vivo evaluation of the ability to penetrate the rabbit eye and inhibit carbonic anhydrase in a homogenate of the iris ciliary body	B	BAO_0000221	tissue-based format	Oryctolagus cuniculus	CHEMBL3987681	Ciliary body	None	None	CHEMBL205	Carbonic anhydrase II	Homo sapiens	SINGLE PROTEIN	CHEMBL1127528	1	Scientific Literature	J. Med. Chem.	1994	None
CHEMBL2028877		0	494.53	1	-0.59	B3	Cc1ccccc1S(=O)(=O)NC(=O)NCCC(=O)NCCC(=O)N[C@@H](Cc1c[nH]cn1)C(=O)O	KA	'='	14.0	uM				UO_0000064					False	CHEMBL658038	In vitro carbonic anhydrase activation in human cloned Carbonic anhydrase II (hCA II)	B	BAO_0000357	single protein format	None	None	None	None	None	CHEMBL205	Carbonic anhydrase II	Homo sapiens	SINGLE PROTEIN	CHEMBL1135797	1	Scientific Literature	J. Med. Chem.	2002	None
CHEMBL40988	4-NITROPHENYL ACETATE	0	181.15	0	1.52	1	CC(=O)Oc1ccc([N+](=O)[O-])cc1	Km	'='	30530000.0	nM				UO_0000065					False	CHEMBL930026	Activity of human carbonic anhydrase 2 assessed as substrate hydrolysis	B	BAO_0000357	single protein format	Homo sapiens	None	None	None	None	CHEMBL205	Carbonic anhydrase II	Homo sapiens	SINGLE PROTEIN	CHEMBL1141547	1	Scientific Literature	Bioorg. Med. Chem. Lett.	2008	None
CHEMBL254005		0	333.37	0	1.90	17	NS(=O)(=O)c1ccc(CC/N=C/c2cccc([N+](=O)[O-])c2)cc1	Ki	'='	150.0	nM	6.82			UO_0000065	20.47	0.41	4.92	5.90	False	CHEMBL925142	Inhibition of human carbonic anhydrase 2	B	BAO_0000357	single protein format	Homo sapiens	None	None	None	None	CHEMBL205	Carbonic anhydrase II	Homo sapiens	SINGLE PROTEIN	CHEMBL1140631	1	Scientific Literature	Bioorg. Med. Chem.	2007	None
CHEMBL211670		0	197.19	0	0.05	6	N[C@H](Cc1ccc(O)c(O)c1)C(=O)O	KA	'='	7.8	uM				UO_0000064					True	CHEMBL889437	Activation of human recombinant CA2 by CO2 hydrase assay	B	BAO_0000357	single protein format	Homo sapiens	None	None	None	None	CHEMBL205	Carbonic anhydrase II	Homo sapiens	SINGLE PROTEIN	CHEMBL1145387	1	Scientific Literature	Bioorg. Med. Chem. Lett.	2007	None
CHEMBL3786937		0	234.30	0	1.52	15	CN(C)C(=O)N[C@H]1CCc2c(O)cccc2C1	IC50	'='	74.69	nM	7.13			UO_0000065	30.42	0.57	5.61	13.56	False	CHEMBL3789778	Inhibition of human carbonic anhydrase 2 using 4-nitrophenylacetate as substrate by spectrophotometric analysis	B	BAO_0000357	single protein format	Homo sapiens	None	None	None	None	CHEMBL205	Carbonic anhydrase II	Homo sapiens	SINGLE PROTEIN	CHEMBL3784977	1	Scientific Literature	Bioorg. Med. Chem.	2016	None
CHEMBL3137814		0	632.89	2	6.30	4R	C[C@H](CCC(=O)OCCOc1ccc2nc(S(N)(=O)=O)sc2c1)[C@H]1CC[C@H]2[C@@H]3CC[C@@H]4C[C@H](O)CC[C@]4(C)[C@H]3CC[C@@]21C	Ki	'='	1.4	nM	8.85			UO_0000065	13.99	0.28	2.55	6.87	False	CHEMBL658043	Inhibitory activity against human recombinant carbonic anhydrase II (CA2)	B	BAO_0000357	single protein format	None	None	None	None	None	CHEMBL205	Carbonic anhydrase II	Homo sapiens	SINGLE PROTEIN	CHEMBL1135136	1	Scientific Literature	Bioorg. Med. Chem. Lett.	2002	None
CHEMBL141206		0	385.19	0	1.42	26	NS(=O)(=O)c1ccc(C(=O)c2cccc(C(=O)O)n2)c(Br)c1	Ki	'='	32232945.95	nM		Outside typical range		UO_0000065					False	CHEMBL658950	Inhibition of human carbonic anhydrase II (CAII)	B	BAO_0000357	single protein format	None	None	None	None	None	CHEMBL205	Carbonic anhydrase II	Homo sapiens	SINGLE PROTEIN	CHEMBL1136821	1	Scientific Literature	Bioorg. Med. Chem. Lett.	2003	None
CHEMBL83497		0	367.52	0	0.60	20A	CC(C)CNCCC1CNc2cc(S(N)(=O)=O)sc2S1(=O)=O	IC50	'='	2.9	nM	8.54			UO_0000065	23.23	0.53	7.94	7.21	False	CHEMBL656577	Tested for ability to inhibit human erythrocyte carbonic-anhydrase-II- (HCA II) catalyzed carbon dioxide hydration	B	BAO_0000357	single protein format	None	None	None	None	None	CHEMBL205	Carbonic anhydrase II	Homo sapiens	SINGLE PROTEIN	CHEMBL1127476	1	Scientific Literature	J. Med. Chem.	1994	None
CHEMBL335119		0	306.30	0	0.66	2	NS(=O)(=O)c1ccccc1C(=O)c1cccc(C(=O)O)n1	Ki	'='	3571083.46	nM		Outside typical range		UO_0000065					False	CHEMBL658950	Inhibition of human carbonic anhydrase II (CAII)	B	BAO_0000357	single protein format	None	None	None	None	None	CHEMBL205	Carbonic anhydrase II	Homo sapiens	SINGLE PROTEIN	CHEMBL1136821	1	Scientific Literature	Bioorg. Med. Chem. Lett.	2003	None
CHEMBL3787223		0	284.38	0	0.95	13	COc1ccc2c(c1)CCC(NS(=O)(=O)N(C)C)C2	IC50	'='	8.25	nM	8.08			UO_0000065	28.43	0.58	7.13	13.79	False	CHEMBL3789778	Inhibition of human carbonic anhydrase 2 using 4-nitrophenylacetate as substrate by spectrophotometric analysis	B	BAO_0000357	single protein format	Homo sapiens	None	None	None	None	CHEMBL205	Carbonic anhydrase II	Homo sapiens	SINGLE PROTEIN	CHEMBL3784977	1	Scientific Literature	Bioorg. Med. Chem.	2016	None
CHEMBL3786442		0	270.35	0	0.65	19	CN(C)S(=O)(=O)N[C@H]1CCc2cc(O)ccc2C1	IC50	'='	12.97	nM	7.89			UO_0000065	29.17	0.60	7.24	11.33	False	CHEMBL3789778	Inhibition of human carbonic anhydrase 2 using 4-nitrophenylacetate as substrate by spectrophotometric analysis	B	BAO_0000357	single protein format	Homo sapiens	None	None	None	None	CHEMBL205	Carbonic anhydrase II	Homo sapiens	SINGLE PROTEIN	CHEMBL3784977	1	Scientific Literature	Bioorg. Med. Chem.	2016	None
CHEMBL3797893		0	312.29	0	1.88	16	NS(=O)(=O)c1c(F)c(F)c(N2CCCCC2)c(F)c1F	Kd	'='	6.8	nM	8.17			UO_0000065	26.15	0.56	6.29	12.88	False	CHEMBL3801002	Binding affinity to human recombinant CA2 expressed in Escherichia coli after 30 secs by surface plasmon resonance assay	B	BAO_0000019	assay format	Homo sapiens	None	None	None	None	CHEMBL205	Carbonic anhydrase II	Homo sapiens	SINGLE PROTEIN	CHEMBL3797037	1	Scientific Literature	J. Med. Chem.	2016	None
CHEMBL21	SULFANILAMIDE	4	172.21	0	-0.08	2	Nc1ccc(S(N)(=O)=O)cc1	Ki	'='	240.0	nM	6.62			UO_0000065	38.44	0.82	6.70	7.68	True	CHEMBL3748431	Inhibition of recombinant human carbonic anhydrase-2 by stopped flow CO2 hydrase assay	B	BAO_0000357	single protein format	Homo sapiens	None	None	None	None	CHEMBL205	Carbonic anhydrase II	Homo sapiens	SINGLE PROTEIN	CHEMBL3745715	1	Scientific Literature	Bioorg. Med. Chem. Lett.	2016	None
CHEMBL7087		0	200.26	0	-0.16	3	NCCc1ccc(S(N)(=O)=O)cc1	Ki	'='	160.0	nM	6.80			UO_0000065	33.94	0.71	6.96	7.89	True	CHEMBL3748431	Inhibition of recombinant human carbonic anhydrase-2 by stopped flow CO2 hydrase assay	B	BAO_0000357	single protein format	Homo sapiens	None	None	None	None	CHEMBL205	Carbonic anhydrase II	Homo sapiens	SINGLE PROTEIN	CHEMBL3745715	1	Scientific Literature	Bioorg. Med. Chem. Lett.	2016	None
CHEMBL265674		0	180.21	0	-1.23	13	Nc1nnc(S(N)(=O)=O)s1	Ki	'='	60.0	nM	7.22			UO_0000065	40.07	0.99	8.45	6.45	True	CHEMBL657153	Inhibitory activity against human recombinant carbonic anhydrase II (CA2)	B	BAO_0000357	single protein format	None	None	None	None	None	CHEMBL205	Carbonic anhydrase II	Homo sapiens	SINGLE PROTEIN	CHEMBL1132382	1	Scientific Literature	J. Med. Chem.	1999	None
CHEMBL6784		0	201.25	0	-0.13	39	NS(=O)(=O)c1ccc(CCO)cc1	Ki	'='	9090755.97	nM		Outside typical range		UO_0000065					True	CHEMBL658950	Inhibition of human carbonic anhydrase II (CAII)	B	BAO_0000357	single protein format	None	None	None	None	None	CHEMBL205	Carbonic anhydrase II	Homo sapiens	SINGLE PROTEIN	CHEMBL1136821	1	Scientific Literature	Bioorg. Med. Chem. Lett.	2003	None
CHEMBL228230		0	252.31	0	1.77	5b	CCCCC(NOCc1ccccc1)C(=O)NO	Ki	'='	7800.0	nM	5.11			UO_0000065	20.24	0.39	3.34	7.24	False	CHEMBL904078	Inhibition of human recombinant carbonic anhydrase 2 by CO2 hydration method	B	BAO_0000357	single protein format	Homo sapiens	None	None	None	None	CHEMBL205	Carbonic anhydrase II	Homo sapiens	SINGLE PROTEIN	CHEMBL1142918	1	Scientific Literature	Bioorg. Med. Chem.	2007	None
CHEMBL388982		0	374.46	0	1.95	2e	CCC(C)ON(C(C(=O)NO)C(C)C)S(=O)(=O)c1ccc(OC)cc1	Ki	'='	9600.0	nM	5.02			UO_0000065	13.40	0.27	3.07	4.77	False	CHEMBL904078	Inhibition of human recombinant carbonic anhydrase 2 by CO2 hydration method	B	BAO_0000357	single protein format	Homo sapiens	None	None	None	None	CHEMBL205	Carbonic anhydrase II	Homo sapiens	SINGLE PROTEIN	CHEMBL1142918	1	Scientific Literature	Bioorg. Med. Chem.	2007	None
CHEMBL3746640		0	592.34	1	3.64	28; BAY-438	NC(=O)c1c(Oc2cccc(CNS(N)(=O)=O)c2)cc(F)c(F)c1Nc1ccc(I)cc1F	IC50	'='	5000.0	nM	5.30			UO_0000065	8.95	0.22	1.66	3.88	False	CHEMBL3750091	Inhibition of human carbonic anhydrase 2	B	BAO_0000357	single protein format	Homo sapiens	None	None	None	None	CHEMBL205	Carbonic anhydrase II	Homo sapiens	SINGLE PROTEIN	CHEMBL3745607	1	Scientific Literature	Bioorg. Med. Chem. Lett.	2016	None
CHEMBL35710		0	468.47	1	-3.59	4N	Cn1nc(S(N)(=O)=O)s/c1=N/C(=O)CN(CCN(CC(=O)O)CC(=O)O)CC(=O)O	Ki	'='	9.0	nM	8.05			UO_0000065	17.17	0.37	11.64	3.56	False	CHEMBL658042	Inhibitory activity against Human carbonic anhydrase II	B	BAO_0000357	single protein format	None	None	None	None	None	CHEMBL205	Carbonic anhydrase II	Homo sapiens	SINGLE PROTEIN	CHEMBL1135903	1	Scientific Literature	J. Med. Chem.	2002	None
CHEMBL1795055		0	694.08	2	-2.31	Zn-4E2	NS(=O)(=O)c1ccc(CNC(=O)CN(CCN(CC(=O)O)CC(=O)NCc2ccc(S(N)(=O)=O)cc2)CC(=O)O)cc1.[Zn]	Ki	'='	6.0	nM	8.22			UO_0000065	13.08	0.27	10.53	3.17	False	CHEMBL658042	Inhibitory activity against Human carbonic anhydrase II	B	BAO_0000357	single protein format	None	None	None	None	None	CHEMBL205	Carbonic anhydrase II	Homo sapiens	SINGLE PROTEIN	CHEMBL1135903	1	Scientific Literature	J. Med. Chem.	2002	None
CHEMBL195540		0	112.11	0	-1.83	R4C1	NS(=O)(=O)NO	Kinact	'='	566.0	nM				UO_0000065					False	CHEMBL892204	Inhibition of human recombinant carbonic anhydrase 2	B	BAO_0000357	single protein format	Homo sapiens	None	None	None	None	CHEMBL205	Carbonic anhydrase II	Homo sapiens	SINGLE PROTEIN	CHEMBL1147893	1	Scientific Literature	Bioorg. Med. Chem. Lett.	2007	None
CHEMBL332755		0	452.40	0	3.10	23	CC(C)C(C(=O)NO)N(Cc1ccccc1)S(=O)(=O)c1c(F)c(F)c(F)c(F)c1F	Ki	'='	45.0	nM	7.35			UO_0000065	16.24	0.33	4.25	8.47	False	CHEMBL657151	Inhibitory activity against human isoenzyme Carbonic anhydrase II	B	BAO_0000357	single protein format	None	None	None	None	None	CHEMBL205	Carbonic anhydrase II	Homo sapiens	SINGLE PROTEIN	CHEMBL1133677	1	Scientific Literature	J. Med. Chem.	2000	None
CHEMBL341002		0	395.53	0	-0.01	B26	CCNC1CC(C)S(=O)(=O)c2sc(S(=O)(=O)NC(=O)CNC)cc21	Ki	'='	3.0	nM	8.52			UO_0000065	21.55	0.48	8.53	7.02	False	CHEMBL657153	Inhibitory activity against human recombinant carbonic anhydrase II (CA2)	B	BAO_0000357	single protein format	None	None	None	None	None	CHEMBL205	Carbonic anhydrase II	Homo sapiens	SINGLE PROTEIN	CHEMBL1132382	1	Scientific Literature	J. Med. Chem.	1999	None
CHEMBL123108		0	342.41	0	-0.29	C21	CN(CC(=O)Nc1ccc2nc(S(N)(=O)=O)sc2c1)C(=N)N	Ki	'='	4.0	nM	8.40			UO_0000065	24.53	0.52	8.69	5.41	False	CHEMBL657153	Inhibitory activity against human recombinant carbonic anhydrase II (CA2)	B	BAO_0000357	single protein format	None	None	None	None	None	CHEMBL205	Carbonic anhydrase II	Homo sapiens	SINGLE PROTEIN	CHEMBL1132382	1	Scientific Literature	J. Med. Chem.	1999	None
CHEMBL35262		0	562.60	1	-2.12	6F	NS(=O)(=O)c1ccc(CCNC(=O)CN(CCOCCOCCN(CC(=O)O)CC(=O)O)CC(=O)O)cc1	Ki	'='	18.0	nM	7.75			UO_0000065	13.77	0.28	9.86	3.43	False	CHEMBL658042	Inhibitory activity against Human carbonic anhydrase II	B	BAO_0000357	single protein format	None	None	None	None	None	CHEMBL205	Carbonic anhydrase II	Homo sapiens	SINGLE PROTEIN	CHEMBL1135903	1	Scientific Literature	J. Med. Chem.	2002	None
CHEMBL3410010		0	169.25	0	0.71	8	CN1CCc2nc(N)sc2C1	Activity						Active						False	CHEMBL3414331	Binding affinity to carbonic anhydrase 2 (unknown origin) at 200 uM by surface plasmon resonance method	B	BAO_0000357	single protein format	Homo sapiens	None	None	None	None	CHEMBL205	Carbonic anhydrase II	Homo sapiens	SINGLE PROTEIN	CHEMBL3407385	1	Scientific Literature	J. Med. Chem.	2015	None
CHEMBL121592		0	218.19	0	0.26	60	O=[N+]([O-])c1cccc(S(=O)(=O)NO)c1	Ki	'='	5.0	nM	8.30			UO_0000065	38.04	0.81	8.04	7.58	False	CHEMBL657151	Inhibitory activity against human isoenzyme Carbonic anhydrase II	B	BAO_0000357	single protein format	None	None	None	None	None	CHEMBL205	Carbonic anhydrase II	Homo sapiens	SINGLE PROTEIN	CHEMBL1133677	1	Scientific Literature	J. Med. Chem.	2000	None
CHEMBL317694		0	290.37	0	0.88	11f	COCCNCc1cc2cc(S(N)(=O)=O)oc2s1	Inhibition	'='	47.0	%				UO_0000187					False	CHEMBL770506	Inhibition of albino rabbit iris and ciliary body carbonic anhydrase II after topical administration ex vivo	F	BAO_0000218	organism-based format	Oryctolagus cuniculus	CHEMBL3987681	Ciliary body	None	None	CHEMBL205	Carbonic anhydrase II	Homo sapiens	SINGLE PROTEIN	CHEMBL1125519	1	Scientific Literature	J. Med. Chem.	1992	None
CHEMBL331114		0	252.63	0	0.92	62	O=[N+]([O-])c1ccc(S(=O)(=O)NO)cc1Cl	Ki	'='	4.0	nM	8.40			UO_0000065	33.24	0.76	7.48	7.67	False	CHEMBL657151	Inhibitory activity against human isoenzyme Carbonic anhydrase II	B	BAO_0000357	single protein format	None	None	None	None	None	CHEMBL205	Carbonic anhydrase II	Homo sapiens	SINGLE PROTEIN	CHEMBL1133677	1	Scientific Literature	J. Med. Chem.	2000	None
CHEMBL123398		0	440.51	0	-0.10	C18	CN(CC(=O)Nc1ccc(S(=O)(=O)Nc2ccc(S(N)(=O)=O)cc2)cc1)C(=N)N	Ki	'='	8.0	nM	8.10			UO_0000065	18.38	0.38	8.20	4.29	False	CHEMBL657153	Inhibitory activity against human recombinant carbonic anhydrase II (CA2)	B	BAO_0000357	single protein format	None	None	None	None	None	CHEMBL205	Carbonic anhydrase II	Homo sapiens	SINGLE PROTEIN	CHEMBL1132382	1	Scientific Literature	J. Med. Chem.	1999	None
CHEMBL34582		0	542.61	1	1.50	7F	NS(=O)(=O)c1ccc(CCNC(=O)CN(CCN(CC(=O)O)c2ccccc2O)c2ccccc2O)cc1	Ki	'='	61.0	nM	7.21			UO_0000065	13.30	0.26	5.71	4.16	False	CHEMBL658042	Inhibitory activity against Human carbonic anhydrase II	B	BAO_0000357	single protein format	None	None	None	None	None	CHEMBL205	Carbonic anhydrase II	Homo sapiens	SINGLE PROTEIN	CHEMBL1135903	1	Scientific Literature	J. Med. Chem.	2002	None
CHEMBL103271		0	304.39	0	1.27	11h	CCOCCNCc1cc2cc(S(N)(=O)=O)oc2s1	Inhibition	'='	32.0	%				UO_0000187					False	CHEMBL770506	Inhibition of albino rabbit iris and ciliary body carbonic anhydrase II after topical administration ex vivo	F	BAO_0000218	organism-based format	Oryctolagus cuniculus	CHEMBL3987681	Ciliary body	None	None	CHEMBL205	Carbonic anhydrase II	Homo sapiens	SINGLE PROTEIN	CHEMBL1125519	1	Scientific Literature	J. Med. Chem.	1992	None
CHEMBL218490	DORZOLAMIDE	4	324.45	0	0.61	trans R,R (table 5)	CCN[C@H]1C[C@H](C)S(=O)(=O)c2sc(S(N)(=O)=O)cc21	IC50	'='	7.1	nM	8.15			UO_0000065	25.12	0.59	7.54	7.66	False	CHEMBL656582	Compound was evaluated for the inhibitory activity against Human Carbonic anhydrase II (HCA II)	B	BAO_0000357	single protein format	None	None	None	None	None	CHEMBL205	Carbonic anhydrase II	Homo sapiens	SINGLE PROTEIN	CHEMBL1127692	1	Scientific Literature	J. Med. Chem.	1994	None
CHEMBL1163951		0	368.42	0	2.40	14	NS(=O)(=O)c1cnccc1Sc1nc2ccc([N+](=O)[O-])cc2s1	Ki	'='	94.8	nM	7.02			UO_0000065	19.06	0.42	4.62	5.44	False	CHEMBL1167307	Inhibition of human cloned carbonic anhydrase 2 preincubated for 15 mins by stopped flow CO2 hydration assay	B	BAO_0000357	single protein format	Homo sapiens	None	None	None	None	CHEMBL205	Carbonic anhydrase II	Homo sapiens	SINGLE PROTEIN	CHEMBL1165874	1	Scientific Literature	Eur. J. Med. Chem.	2010	None
CHEMBL35118		0	229.29	0	0.53	P	Nc1ccc2nc(S(N)(=O)=O)sc2c1	Ki	'='	9.0	nM	8.05			UO_0000065	35.09	0.78	7.52	8.12	False	CHEMBL658042	Inhibitory activity against Human carbonic anhydrase II	B	BAO_0000357	single protein format	None	None	None	None	None	CHEMBL205	Carbonic anhydrase II	Homo sapiens	SINGLE PROTEIN	CHEMBL1135903	1	Scientific Literature	J. Med. Chem.	2002	None
CHEMBL3137778		0	672.67	2	5.28	2J	C[C@H](CCC(=O)Nc1ccc(S(N)(=O)=O)cc1I)[C@H]1CC[C@H]2[C@H]3[C@H](CC[C@@]21C)[C@@]1(C)CC[C@@H](O)C[C@H]1C[C@H]3O	Ki	'='	55.0	nM	7.26			UO_0000065	10.79	0.25	1.98	5.60	False	CHEMBL658043	Inhibitory activity against human recombinant carbonic anhydrase II (CA2)	B	BAO_0000357	single protein format	None	None	None	None	None	CHEMBL205	Carbonic anhydrase II	Homo sapiens	SINGLE PROTEIN	CHEMBL1135136	1	Scientific Literature	Bioorg. Med. Chem. Lett.	2002	None
CHEMBL7146		0	355.44	0	0.44	17	Nc1ccc(S(=O)(=O)NCCc2ccc(S(N)(=O)=O)cc2)cc1	Ki	'='	50.0	nM	7.30			UO_0000065	20.54	0.43	6.86	5.52	True	CHEMBL993109	Inhibition of human recombinant CA2 by stopped-flow CO2 hydrase assay	B	BAO_0000357	single protein format	Homo sapiens	None	None	None	None	CHEMBL205	Carbonic anhydrase II	Homo sapiens	SINGLE PROTEIN	CHEMBL1143347	1	Scientific Literature	Bioorg. Med. Chem.	2009	None
CHEMBL19	METHAZOLAMIDE	4	236.28	0	-1.42	MZA	CC(=O)/N=c1/sc(S(N)(=O)=O)nn1C	Ki	'='	14.0	nM	7.85			UO_0000065	33.24	0.77	9.27	7.31	True	CHEMBL993109	Inhibition of human recombinant CA2 by stopped-flow CO2 hydrase assay	B	BAO_0000357	single protein format	Homo sapiens	None	None	None	None	CHEMBL205	Carbonic anhydrase II	Homo sapiens	SINGLE PROTEIN	CHEMBL1143347	1	Scientific Literature	Bioorg. Med. Chem.	2009	None
CHEMBL545245		0	332.86	0	-0.17	3	CNC1CCS(=O)(=O)c2sc(S(N)(=O)=O)cc21.Cl	IC50	'='	2.5	nM	8.60			UO_0000065	29.02	0.69	8.77	8.09	False	CHEMBL656567	50% inhibitory concentration against human carbonic anhydrase II (HCA II) after pre-incubation for 4 min at 37 degree C	B	BAO_0000357	single protein format	None	None	None	None	None	CHEMBL205	Carbonic anhydrase II	Homo sapiens	SINGLE PROTEIN	CHEMBL1124372	1	Scientific Literature	J. Med. Chem.	1989	None
CHEMBL42278		0	289.43	0	2.03	18	CCCCCC/C(=N\N)c1csc(S(N)(=O)=O)c1	IC50	'='	2.0	nM	8.70			UO_0000065	30.06	0.66	6.67	8.83	False	CHEMBL656581	Activity against human carbonic anhydrase II	B	BAO_0000357	single protein format	None	None	None	None	None	CHEMBL205	Carbonic anhydrase II	Homo sapiens	SINGLE PROTEIN	CHEMBL1127528	1	Scientific Literature	J. Med. Chem.	1994	None
CHEMBL476395		0	348.36	0	1.22	8e	NNC(=O)c1[nH]c2ccc(S(N)(=O)=O)cc2c1-c1cccc(F)c1	Kinact	'='	8.6	nM				UO_0000065					False	CHEMBL993402	Inhibition of human recombinant CA2 by stopped-flow CO2 hydration method	B	BAO_0000357	single protein format	Homo sapiens	None	None	None	None	CHEMBL205	Carbonic anhydrase II	Homo sapiens	SINGLE PROTEIN	CHEMBL1142470	1	Scientific Literature	Bioorg. Med. Chem.	2008	None
CHEMBL3138373		0	590.83	1	3.37	1F	C[C@H](CCC(=O)NCCc1ccc(S(N)(=O)=O)cc1)[C@H]1CC[C@H]2[C@H]3[C@H](C[C@H](O)[C@@]21C)[C@@]1(C)CC[C@@H](O)C[C@H]1C[C@H]3O	Ki	'='	86.0	nM	7.07			UO_0000065	11.96	0.24	3.70	4.71	False	CHEMBL658043	Inhibitory activity against human recombinant carbonic anhydrase II (CA2)	B	BAO_0000357	single protein format	None	None	None	None	None	CHEMBL205	Carbonic anhydrase II	Homo sapiens	SINGLE PROTEIN	CHEMBL1135136	1	Scientific Literature	Bioorg. Med. Chem. Lett.	2002	None
CHEMBL311263		0	471.62	0	-0.04	20C	COCCOCCN(CCOC)CCC1CNc2cc(S(N)(=O)=O)sc2S1(=O)=O	Inhibition	'='	14.0	%				UO_0000187					False	CHEMBL658205	Ex vivo inhibition of carbonic anhydrase II in iris - ciliary body of an albino rabbit at a concentration of 0.1%	B	BAO_0000221	tissue-based format	Oryctolagus cuniculus	CHEMBL3987681	Ciliary body	None	None	CHEMBL205	Carbonic anhydrase II	Homo sapiens	SINGLE PROTEIN	CHEMBL1127476	1	Scientific Literature	J. Med. Chem.	1994	None
CHEMBL311263		0	471.62	0	-0.04	20C	COCCOCCN(CCOC)CCC1CNc2cc(S(N)(=O)=O)sc2S1(=O)=O	Inhibition	'='	78.0	%				UO_0000187					False	CHEMBL658206	Ex vivo inhibition of carbonic anhydrase II in iris - ciliary body of an albino rabbit at a concentration of 0.5%	B	BAO_0000221	tissue-based format	Oryctolagus cuniculus	CHEMBL3987681	Ciliary body	None	None	CHEMBL205	Carbonic anhydrase II	Homo sapiens	SINGLE PROTEIN	CHEMBL1127476	1	Scientific Literature	J. Med. Chem.	1994	None
CHEMBL445640		0	432.19	0	1.26	29	NS(=O)(=O)c1ccc(C(=O)c2cccc(C(=O)O)n2)c(I)c1	Ki	'='	30304002.98	nM		Outside typical range		UO_0000065					False	CHEMBL658950	Inhibition of human carbonic anhydrase II (CAII)	B	BAO_0000357	single protein format	None	None	None	None	None	CHEMBL205	Carbonic anhydrase II	Homo sapiens	SINGLE PROTEIN	CHEMBL1136821	1	Scientific Literature	Bioorg. Med. Chem. Lett.	2003	None
CHEMBL139032		0	598.96	2	0.33	33	NS(=O)(=O)c1cc(S(N)(=O)=O)c(NC(=O)c2cccc(C(=O)O)n2)c(Cl)c1NC(=O)c1cccc(C(=O)O)n1	Ki	'='	100000000.0	nM		Outside typical range		UO_0000065					False	CHEMBL658950	Inhibition of human carbonic anhydrase II (CAII)	B	BAO_0000357	single protein format	None	None	None	None	None	CHEMBL205	Carbonic anhydrase II	Homo sapiens	SINGLE PROTEIN	CHEMBL1136821	1	Scientific Literature	Bioorg. Med. Chem. Lett.	2003	None
CHEMBL3138495		0	554.78	1	3.53	2M	C[C@H](CCC(=O)Nc1nnc(S(N)(=O)=O)s1)[C@H]1CC[C@H]2[C@H]3[C@H](CC[C@@]21C)[C@@]1(C)CC[C@@H](O)C[C@H]1C[C@H]3O	Ki	'='	52.0	nM	7.28			UO_0000065	13.13	0.27	3.75	4.68	False	CHEMBL658043	Inhibitory activity against human recombinant carbonic anhydrase II (CA2)	B	BAO_0000357	single protein format	None	None	None	None	None	CHEMBL205	Carbonic anhydrase II	Homo sapiens	SINGLE PROTEIN	CHEMBL1135136	1	Scientific Literature	Bioorg. Med. Chem. Lett.	2002	None
CHEMBL215776		0	588.72	3	-0.90	7	NS(=O)(=O)c1cc2c(cc1SSc1cc3c(cc1S(N)(=O)=O)S(=O)(=O)NCN3)NCNS2(=O)=O	Ki	'>'	10000.0	nM				UO_0000065					False	CHEMBL912680	Inhibition of human cloned CA2 by CO2 hydration assay	B	BAO_0000357	single protein format	Homo sapiens	None	None	None	None	CHEMBL205	Carbonic anhydrase II	Homo sapiens	SINGLE PROTEIN	CHEMBL1137264	1	Scientific Literature	Bioorg. Med. Chem. Lett.	2006	None
CHEMBL387480		0	341.80	0	-0.94	15	Cc1cc(S(N)(=O)=O)c(S(=O)(=O)CC(=O)NN)cc1Cl	Ki	'='	9.2	nM	8.04			UO_0000065	23.51	0.55	8.98	5.38	False	CHEMBL912680	Inhibition of human cloned CA2 by CO2 hydration assay	B	BAO_0000357	single protein format	Homo sapiens	None	None	None	None	CHEMBL205	Carbonic anhydrase II	Homo sapiens	SINGLE PROTEIN	CHEMBL1137264	1	Scientific Literature	Bioorg. Med. Chem. Lett.	2006	None
CHEMBL20	ACETAZOLAMIDE	4	222.25	0	-0.86	AZA	CC(=O)Nc1nnc(S(N)(=O)=O)s1	Ki	'='	12.0	nM	7.92			UO_0000065	35.64	0.83	8.78	6.89	True	CHEMBL904078	Inhibition of human recombinant carbonic anhydrase 2 by CO2 hydration method	B	BAO_0000357	single protein format	Homo sapiens	None	None	None	None	CHEMBL205	Carbonic anhydrase II	Homo sapiens	SINGLE PROTEIN	CHEMBL1142918	1	Scientific Literature	Bioorg. Med. Chem.	2007	None
CHEMBL228231		0	252.31	0	1.63	6b	CCC(C)C(NOCc1ccccc1)C(=O)NO	Ki	'='	267000.0	nM		Outside typical range		UO_0000065					False	CHEMBL904078	Inhibition of human recombinant carbonic anhydrase 2 by CO2 hydration method	B	BAO_0000357	single protein format	Homo sapiens	None	None	None	None	CHEMBL205	Carbonic anhydrase II	Homo sapiens	SINGLE PROTEIN	CHEMBL1142918	1	Scientific Literature	Bioorg. Med. Chem.	2007	None
CHEMBL17	DICHLORPHENAMIDE	4	305.16	0	0.29	DCP	NS(=O)(=O)c1cc(Cl)c(Cl)c(S(N)(=O)=O)c1	Ki	'='	38.0	nM	7.42			UO_0000065	24.32	0.63	7.13	6.17	True	CHEMBL904078	Inhibition of human recombinant carbonic anhydrase 2 by CO2 hydration method	B	BAO_0000357	single protein format	Homo sapiens	None	None	None	None	CHEMBL205	Carbonic anhydrase II	Homo sapiens	SINGLE PROTEIN	CHEMBL1142918	1	Scientific Literature	Bioorg. Med. Chem.	2007	None
CHEMBL513820		0	656.49	1	4.13	13b	NS(=O)(=O)c1nnc(NC(=O)c2nn(-c3cccc(I)c3)c(-c3ccccc3)c2C(=O)c2ccccc2)s1	Ki	'='	136.0	nM	6.87			UO_0000065	10.46	0.25	2.74	4.58	False	CHEMBL976241	Inhibition of human carbonic anhydrase 2 by Lineweaver-Burke plot	B	BAO_0000357	single protein format	Homo sapiens	None	None	None	None	CHEMBL205	Carbonic anhydrase II	Homo sapiens	SINGLE PROTEIN	CHEMBL1139235	1	Scientific Literature	Bioorg. Med. Chem.	2009	None
CHEMBL42080		0	248.37	0	1.59	22	CCCCC(N)c1csc(S(N)(=O)=O)c1	IC50	'='	626.0	nM	6.20			UO_0000065	24.98	0.56	4.61	7.20	False	CHEMBL656581	Activity against human carbonic anhydrase II	B	BAO_0000357	single protein format	None	None	None	None	None	CHEMBL205	Carbonic anhydrase II	Homo sapiens	SINGLE PROTEIN	CHEMBL1127528	1	Scientific Literature	J. Med. Chem.	1994	None
CHEMBL34969		0	345.33	0	-1.26	2A	NS(=O)(=O)c1ccccc1NC(=O)CN(CC(=O)O)CC(=O)O	Ki	'='	280.0	nM	6.55			UO_0000065	18.98	0.39	7.81	3.92	False	CHEMBL658042	Inhibitory activity against Human carbonic anhydrase II	B	BAO_0000357	single protein format	None	None	None	None	None	CHEMBL205	Carbonic anhydrase II	Homo sapiens	SINGLE PROTEIN	CHEMBL1135903	1	Scientific Literature	J. Med. Chem.	2002	None
CHEMBL122749		0	342.79	0	-1.47	A12	NCC(=O)Nc1cc(Cl)c(S(N)(=O)=O)cc1S(N)(=O)=O	Ki	'='	10.0	nM	8.00			UO_0000065	23.34	0.55	9.47	4.56	False	CHEMBL657153	Inhibitory activity against human recombinant carbonic anhydrase II (CA2)	B	BAO_0000357	single protein format	None	None	None	None	None	CHEMBL205	Carbonic anhydrase II	Homo sapiens	SINGLE PROTEIN	CHEMBL1132382	1	Scientific Literature	J. Med. Chem.	1999	None
CHEMBL36334		0	345.36	0	-0.48	1Q	NS(=O)(=O)c1nc2ccc(OC(=O)CNCC(=O)O)cc2s1	Ki	'='	5.0	nM	8.30			UO_0000065	24.04	0.52	8.78	5.58	False	CHEMBL658042	Inhibitory activity against Human carbonic anhydrase II	B	BAO_0000357	single protein format	None	None	None	None	None	CHEMBL205	Carbonic anhydrase II	Homo sapiens	SINGLE PROTEIN	CHEMBL1135903	1	Scientific Literature	J. Med. Chem.	2002	None
CHEMBL140391		0	773.44	2	6.08	E19	NS(=O)(=O)c1cccc(NS(=O)(=O)c2ccc(NC(=O)C(F)(F)C(F)(F)C(F)(F)C(F)(F)C(F)(F)C(F)(F)C(F)(F)C(F)(F)F)cc2)c1	Ki	'='	16.0	nM	7.80			UO_0000065	10.08	0.22	1.72	5.76	False	CHEMBL657194	Inhibition of human recombinant carbonic anhydrase II (CA2)	B	BAO_0000357	single protein format	None	None	None	None	None	CHEMBL205	Carbonic anhydrase II	Homo sapiens	SINGLE PROTEIN	CHEMBL1133531	1	Scientific Literature	J. Med. Chem.	2000	None
CHEMBL140554		0	514.24	1	2.24	F11	NS(=O)(=O)c1cc(S(N)(=O)=O)c(NC(=O)c2c(F)c(F)c(F)c(F)c2F)c(Cl)c1Cl	Ki	'='	38.0	nM	7.42			UO_0000065	14.43	0.34	5.18	4.97	False	CHEMBL657194	Inhibition of human recombinant carbonic anhydrase II (CA2)	B	BAO_0000357	single protein format	None	None	None	None	None	CHEMBL205	Carbonic anhydrase II	Homo sapiens	SINGLE PROTEIN	CHEMBL1133531	1	Scientific Literature	J. Med. Chem.	2000	None
CHEMBL140933		0	697.16	2	6.04	E9	NS(=O)(=O)c1ccc(NC(=O)C(F)(F)C(F)(F)C(F)(F)C(F)(F)C(F)(F)C(F)(F)C(F)(F)C(F)(F)F)c(Br)c1	Ki	'='	69.0	nM	7.16			UO_0000065	10.27	0.25	1.12	8.02	False	CHEMBL657194	Inhibition of human recombinant carbonic anhydrase II (CA2)	B	BAO_0000357	single protein format	None	None	None	None	None	CHEMBL205	Carbonic anhydrase II	Homo sapiens	SINGLE PROTEIN	CHEMBL1133531	1	Scientific Literature	J. Med. Chem.	2000	None
CHEMBL43047		0	276.43	0	2.37	21	CCCCCCC(N)c1csc(S(N)(=O)=O)c1	IC50	'='	160.0	nM	6.80			UO_0000065	24.58	0.55	4.43	7.89	False	CHEMBL656581	Activity against human carbonic anhydrase II	B	BAO_0000357	single protein format	None	None	None	None	None	CHEMBL205	Carbonic anhydrase II	Homo sapiens	SINGLE PROTEIN	CHEMBL1127528	1	Scientific Literature	J. Med. Chem.	1994	None
CHEMBL309592		0	382.72	0	2.80	A7	NS(=O)(=O)c1ccc(NC(=O)c2c(F)c(F)cc(F)c2F)c(Cl)c1	Ki	'='	76.0	nM	7.12			UO_0000065	18.60	0.41	4.32	7.98	True	CHEMBL658040	In vitro inhibitory activity against human carbonic anhydrase II (hCAII)	B	BAO_0000357	single protein format	None	None	None	None	None	CHEMBL205	Carbonic anhydrase II	Homo sapiens	SINGLE PROTEIN	CHEMBL1148281	1	Scientific Literature	J. Med. Chem.	2004	None
CHEMBL51668		0	383.45	0	-0.05	1	NS(=O)(=O)c1ccc(CCNC(=O)c2ccc(S(N)(=O)=O)cc2)cc1	Ki	'='	5.0	nM	8.30			UO_0000065	21.65	0.45	8.35	5.56	True	CHEMBL657847	Inhibitory activity against human carbonic anhydrase II (hCA II)	B	BAO_0000357	single protein format	None	None	None	None	None	CHEMBL205	Carbonic anhydrase II	Homo sapiens	SINGLE PROTEIN	CHEMBL1136164	1	Scientific Literature	Bioorg. Med. Chem. Lett.	2003	None
CHEMBL1092028		0	868.84	2	-1.63	12	CC(=O)OC[C@H]1O[C@@H](S(=O)(=O)NCc2ccc(S(N)(=O)=O)cc2)[C@H](OC(C)=O)[C@@H](OC(C)=O)[C@@H]1O[C@H]1O[C@H](COC(C)=O)[C@@H](OC(C)=O)[C@H](OC(C)=O)[C@H]1OC(C)=O	Ki	'='	62.5	nM	7.20			UO_0000065	8.29	0.17	8.83	2.26	False	CHEMBL1112520	Inhibition of human recombinant CA2 by stopped flow CO2 hydration assay	B	BAO_0000357	single protein format	Homo sapiens	None	None	None	None	CHEMBL205	Carbonic anhydrase II	Homo sapiens	SINGLE PROTEIN	CHEMBL1156297	1	Scientific Literature	J. Med. Chem.	2010	None
CHEMBL1078610		0	209.17	0	0.55	3	NS(=O)(=O)Oc1cc(F)ccc1F	Kinact	'='	24.0	nM				UO_0000065					False	CHEMBL1104152	Inhibition of human CA2 by stopped flow CO2 hydration assay	B	BAO_0000357	single protein format	Homo sapiens	None	None	None	None	CHEMBL205	Carbonic anhydrase II	Homo sapiens	SINGLE PROTEIN	CHEMBL1153800	1	Scientific Literature	Bioorg. Med. Chem. Lett.	2009	None
CHEMBL24259	PHENYLSULFAMATE	0	173.19	0	0.27	Page 5083 Table1 R1C1	NS(=O)(=O)Oc1ccccc1	Kinact	'='	1.3	nM				UO_0000065					False	CHEMBL1104152	Inhibition of human CA2 by stopped flow CO2 hydration assay	B	BAO_0000357	single protein format	Homo sapiens	None	None	None	None	CHEMBL205	Carbonic anhydrase II	Homo sapiens	SINGLE PROTEIN	CHEMBL1153800	1	Scientific Literature	Bioorg. Med. Chem. Lett.	2009	None
CHEMBL82813		0	229.28	0	1.25	21	NS(=O)(=O)c1cc2cc(O)ccc2s1	IC50	'='	6.2	nM	8.21			UO_0000065	35.80	0.80	6.96	10.21	False	CHEMBL656570	50% inhibition of human carbonic anhydrase II assayed by CO2 hydration catalyzed by human erythrocytes	B	BAO_0000019	assay format	None	None	None	None	None	CHEMBL205	Carbonic anhydrase II	Homo sapiens	SINGLE PROTEIN	CHEMBL1124376	1	Scientific Literature	J. Med. Chem.	1989	None
CHEMBL307259		0	596.11	0	2.82	14c	Cc1cc(C(C)C)[n+](-c2ccc(S(=O)(=O)Nc3nnc(S(N)(=O)=O)s3)cc2)c(C(C)C)c1.[O-][Cl+3]([O-])([O-])[O-]	Ki	'='	1.54	nM	8.81			UO_0000065	17.74	0.38	5.99	6.48	False	CHEMBL658041	Inhibition constant evaluated for the inhibition of human CA II (Carbonic anhydrase II)	B	BAO_0000357	single protein format	None	None	None	None	None	CHEMBL205	Carbonic anhydrase II	Homo sapiens	SINGLE PROTEIN	CHEMBL1137091	1	Scientific Literature	J. Med. Chem.	2004	None
CHEMBL121809		0	336.38	0	0.03	B20	CNCC(=O)Nc1nccc(Nc2ccc(S(N)(=O)=O)cc2)n1	Ki	'='	19.0	nM	7.72			UO_0000065	22.95	0.46	7.69	5.55	False	CHEMBL657153	Inhibitory activity against human recombinant carbonic anhydrase II (CA2)	B	BAO_0000357	single protein format	None	None	None	None	None	CHEMBL205	Carbonic anhydrase II	Homo sapiens	SINGLE PROTEIN	CHEMBL1132382	1	Scientific Literature	J. Med. Chem.	1999	None
CHEMBL123539		0	322.37	0	-2.15	B15	CNCC(=O)NCCC(=O)Nc1nnc(S(N)(=O)=O)s1	Ki	'='	3.0	nM	8.52			UO_0000065	26.44	0.58	10.67	5.46	False	CHEMBL657153	Inhibitory activity against human recombinant carbonic anhydrase II (CA2)	B	BAO_0000357	single protein format	None	None	None	None	None	CHEMBL205	Carbonic anhydrase II	Homo sapiens	SINGLE PROTEIN	CHEMBL1132382	1	Scientific Literature	J. Med. Chem.	1999	None
CHEMBL107722		0	313.42	0	2.59	6S	CCCC(CCC)C(=O)OCc1ccc(S(N)(=O)=O)cc1	Ki	'='	115.0	nM	6.94			UO_0000065	22.14	0.45	4.35	8.03	False	CHEMBL658046	Inhibitory effect on human Carbonic anhydrase II	B	BAO_0000357	single protein format	None	None	None	None	None	CHEMBL205	Carbonic anhydrase II	Homo sapiens	SINGLE PROTEIN	CHEMBL1135800	1	Scientific Literature	J. Med. Chem.	2002	None
CHEMBL152907	SULFAMIC ACID TETRADECYL ESTER	0	293.47	0	3.91	10	CCCCCCCCCCCCCCOS(N)(=O)=O	Ki	'='	87.0	nM	7.06			UO_0000065	24.06	0.51	3.15	10.18	False	CHEMBL657192	Inhibitory activity against human carbonic anhydrase II.	B	BAO_0000357	single protein format	None	None	None	None	None	CHEMBL205	Carbonic anhydrase II	Homo sapiens	SINGLE PROTEIN	CHEMBL1145925	1	Scientific Literature	J. Med. Chem.	2003	None
CHEMBL576908		0	304.38	0	2.82	5d	CN(C)c1ccc(/N=N/c2cccc(S(N)(=O)=O)c2)cc1	Ki	'='	105.0	nM	6.98			UO_0000065	22.93	0.45	4.16	7.92	False	CHEMBL1048174	Inhibition of human cloned full length carbonic anhydrase 2 by stopped flow CO2 hydration assay	B	BAO_0000357	single protein format	Homo sapiens	None	None	None	None	CHEMBL205	Carbonic anhydrase II	Homo sapiens	SINGLE PROTEIN	CHEMBL1155354	1	Scientific Literature	Bioorg. Med. Chem. Lett.	2009	None
CHEMBL568348		0	220.18	0	1.50	16	COc1cccc2cc(C(=O)O)c(=O)oc12	Ki	'='	62200.0	nM	4.21			UO_0000065	19.10	0.36	2.71	5.48	False	CHEMBL1041799	Inhibition of human carbonic anhydrase 2 by stopped flow CO2 hydration assay	B	BAO_0000357	single protein format	Homo sapiens	None	None	None	None	CHEMBL205	Carbonic anhydrase II	Homo sapiens	SINGLE PROTEIN	CHEMBL1156762	1	Scientific Literature	J. Med. Chem.	2010	None
CHEMBL34262		0	648.07	3	-2.54	6L	NS(=O)(=O)c1cc(S(N)(=O)=O)c(NC(=O)CN(CCOCCOCCN(CC(=O)O)CC(=O)O)CC(=O)O)cc1Cl	Ki	'='	16.0	nM	7.80			UO_0000065	12.03	0.26	10.34	2.72	False	CHEMBL658042	Inhibitory activity against Human carbonic anhydrase II	B	BAO_0000357	single protein format	None	None	None	None	None	CHEMBL205	Carbonic anhydrase II	Homo sapiens	SINGLE PROTEIN	CHEMBL1135903	1	Scientific Literature	J. Med. Chem.	2002	None
CHEMBL1078096		0	245.15	0	0.83	11	NS(=O)(=O)Oc1c(F)c(F)cc(F)c1F	Kinact	'='	34.0	nM				UO_0000065					False	CHEMBL1104152	Inhibition of human CA2 by stopped flow CO2 hydration assay	B	BAO_0000357	single protein format	Homo sapiens	None	None	None	None	CHEMBL205	Carbonic anhydrase II	Homo sapiens	SINGLE PROTEIN	CHEMBL1153800	1	Scientific Literature	Bioorg. Med. Chem. Lett.	2009	None
CHEMBL23865		0	191.18	0	0.41	2	NS(=O)(=O)Oc1ccc(F)cc1	Kinact	'='	74.0	nM				UO_0000065					False	CHEMBL1104152	Inhibition of human CA2 by stopped flow CO2 hydration assay	B	BAO_0000357	single protein format	Homo sapiens	None	None	None	None	CHEMBL205	Carbonic anhydrase II	Homo sapiens	SINGLE PROTEIN	CHEMBL1153800	1	Scientific Literature	Bioorg. Med. Chem. Lett.	2009	None
CHEMBL35907		0	464.43	0	-1.73	4G	NS(=O)(=O)c1ccc(NC(=O)CN(CCN(CC(=O)O)CC(=O)O)CC(=O)O)c(F)c1	Ki	'='	31.0	nM	7.51			UO_0000065	16.17	0.33	9.24	3.62	False	CHEMBL658042	Inhibitory activity against Human carbonic anhydrase II	B	BAO_0000357	single protein format	None	None	None	None	None	CHEMBL205	Carbonic anhydrase II	Homo sapiens	SINGLE PROTEIN	CHEMBL1135903	1	Scientific Literature	J. Med. Chem.	2002	None
CHEMBL105713		0	288.39	0	1.89	11d	CC(C)CNCc1cc2cc(S(N)(=O)=O)oc2s1	Ki	'='	7.4	nM	8.13			UO_0000065	28.19	0.62	6.24	9.53	False	CHEMBL658057	Compound was evaluated for the inhibition of dansylamide at human carbonic anhydrase II	B	BAO_0000357	single protein format	None	None	None	None	None	CHEMBL205	Carbonic anhydrase II	Homo sapiens	SINGLE PROTEIN	CHEMBL1125519	1	Scientific Literature	J. Med. Chem.	1992	None
CHEMBL497	CLIOQUINOL	4	305.50	0	3.20	6	Oc1c(I)cc(Cl)c2cccnc12	Kinact	'='	6.5	uM				UO_0000064					False	CHEMBL948128	Inhibition of human recombinant full length carbonic hydrase 2 by stopped-flow assay	B	BAO_0000357	single protein format	Homo sapiens	None	None	None	None	CHEMBL205	Carbonic anhydrase II	Homo sapiens	SINGLE PROTEIN	CHEMBL1141622	1	Scientific Literature	Bioorg. Med. Chem. Lett.	2008	None
CHEMBL311440		0	382.85	0	2.75	31	NS(=O)(=O)c1nc2ccc(OC(=O)Cc3ccc(Cl)cc3)cc2s1	IC50	'='	10.0	nM	8.00			UO_0000065	20.90	0.46	5.25	8.05	False	CHEMBL656575	In vitro inhibitory activity against human Carbonic anhydrase II	B	BAO_0000357	single protein format	None	None	None	None	None	CHEMBL205	Carbonic anhydrase II	Homo sapiens	SINGLE PROTEIN	CHEMBL1124628	1	Scientific Literature	J. Med. Chem.	1989	None
CHEMBL285436		0	628.69	2	-2.31	4E2	NS(=O)(=O)c1ccc(CNC(=O)CN(CCN(CC(=O)O)CC(=O)NCc2ccc(S(N)(=O)=O)cc2)CC(=O)O)cc1	Ki	'='	36.0	nM	7.44			UO_0000065	11.84	0.24	9.75	2.87	False	CHEMBL658042	Inhibitory activity against Human carbonic anhydrase II	B	BAO_0000357	single protein format	None	None	None	None	None	CHEMBL205	Carbonic anhydrase II	Homo sapiens	SINGLE PROTEIN	CHEMBL1135903	1	Scientific Literature	J. Med. Chem.	2002	None
CHEMBL286108		0	366.38	0	-2.70	1O	NS(=O)(=O)c1nnc(NC(=O)CCNC(=O)CNCC(=O)O)s1	Ki	'='	1.5	nM	8.82			UO_0000065	24.08	0.52	11.52	4.56	False	CHEMBL658042	Inhibitory activity against Human carbonic anhydrase II	B	BAO_0000357	single protein format	None	None	None	None	None	CHEMBL205	Carbonic anhydrase II	Homo sapiens	SINGLE PROTEIN	CHEMBL1135903	1	Scientific Literature	J. Med. Chem.	2002	None
CHEMBL35653		0	409.26	0	-0.70	3I	NS(=O)(=O)c1ccc(NC(=O)CNCCNCC(=O)O)c(Br)c1	Ki	'='	35.0	nM	7.46			UO_0000065	18.22	0.44	8.16	4.95	False	CHEMBL658042	Inhibitory activity against Human carbonic anhydrase II	B	BAO_0000357	single protein format	None	None	None	None	None	CHEMBL205	Carbonic anhydrase II	Homo sapiens	SINGLE PROTEIN	CHEMBL1135903	1	Scientific Literature	J. Med. Chem.	2002	None
CHEMBL418	2,4-DISULFAMYLTRIFLUOROMETHYLANILINE	0	319.29	0	-0.42	19	Nc1cc(C(F)(F)F)c(S(N)(=O)=O)cc1S(N)(=O)=O	IC50	'='	340.0	nM	6.47			UO_0000065	20.26	0.46	6.89	4.42	False	CHEMBL828069	Inhibitory concentration against human cystolic isozyme II of Carbonic anhydrase	B	BAO_0000357	single protein format	Homo sapiens	None	None	None	None	CHEMBL205	Carbonic anhydrase II	Homo sapiens	SINGLE PROTEIN	CHEMBL1138639	1	Scientific Literature	Bioorg. Med. Chem. Lett.	2004	None
CHEMBL1076850		0	299.11	0	1.70	1a	NS(=O)(=O)C(F)(F)C(F)(F)C(F)(F)C(F)(F)F	IC50						Not Determined						False	CHEMBL1105195	Inhibition of human carbonic anhydrase 2 assessed as conversion of 4-nitrophenyl acetate to 4-nitrophnolate after 5 mins	B	BAO_0000357	single protein format	Homo sapiens	None	None	None	None	CHEMBL205	Carbonic anhydrase II	Homo sapiens	SINGLE PROTEIN	CHEMBL1154860	1	Scientific Literature	Eur. J. Med. Chem.	2010	None
CHEMBL186963		0	388.34	0	1.79	9	NS(=O)(=O)c1ccc2c(c1)CC(NC(=O)c1c(F)c(F)cc(F)c1F)C2	Ki	'='	12.0	nM	7.92			UO_0000065	20.40	0.42	6.13	8.87	False	CHEMBL828782	Binding affinity towards human cloned carbonic anhydrase II	B	BAO_0000357	single protein format	Homo sapiens	None	None	None	None	CHEMBL205	Carbonic anhydrase II	Homo sapiens	SINGLE PROTEIN	CHEMBL1138647	1	Scientific Literature	Bioorg. Med. Chem. Lett.	2004	None
CHEMBL220491	BRINZOLAMIDE	4	383.52	0	0.09	brinzolamide	CCN[C@H]1CN(CCCOC)S(=O)(=O)c2sc(S(N)(=O)=O)cc21	Log Kd	'='	-9.89										False	CHEMBL658949	Binding affinity against Carbonic anhydrase II	B	BAO_0000357	single protein format	None	None	None	None	None	CHEMBL205	Carbonic anhydrase II	Homo sapiens	SINGLE PROTEIN	CHEMBL1135481	1	Scientific Literature	J. Med. Chem.	2002	None
CHEMBL312813		0	340.43	0	2.43	27	NS(=O)(=O)c1nc2ccc(OC(=O)C3CCCCC3)cc2s1	IC50	'='	6.0	nM	8.22			UO_0000065	24.15	0.51	5.79	8.28	False	CHEMBL656574	In vitro inhibition of human Carbonic Anhydrase II	B	BAO_0000357	single protein format	None	None	None	None	None	CHEMBL205	Carbonic anhydrase II	Homo sapiens	SINGLE PROTEIN	CHEMBL1124628	1	Scientific Literature	J. Med. Chem.	1989	None
CHEMBL1087375		0	499.14	0	4.24	1d	NS(=O)(=O)C(F)(F)C(F)(F)C(F)(F)C(F)(F)C(F)(F)C(F)(F)C(F)(F)C(F)(F)F	IC50						Not Determined						False	CHEMBL1105195	Inhibition of human carbonic anhydrase 2 assessed as conversion of 4-nitrophenyl acetate to 4-nitrophnolate after 5 mins	B	BAO_0000357	single protein format	Homo sapiens	None	None	None	None	CHEMBL205	Carbonic anhydrase II	Homo sapiens	SINGLE PROTEIN	CHEMBL1154860	1	Scientific Literature	Eur. J. Med. Chem.	2010	None
CHEMBL419	MAFENIDE	4	186.24	0	-0.21	5	NCc1ccc(S(N)(=O)=O)cc1	Ki	'='	170.0	nM	6.77			UO_0000065	36.35	0.77	6.98	7.86	True	CHEMBL993109	Inhibition of human recombinant CA2 by stopped-flow CO2 hydrase assay	B	BAO_0000357	single protein format	Homo sapiens	None	None	None	None	CHEMBL205	Carbonic anhydrase II	Homo sapiens	SINGLE PROTEIN	CHEMBL1143347	1	Scientific Literature	Bioorg. Med. Chem.	2009	None
CHEMBL266240		0	285.73	0	-0.78	12	Nc1cc(Cl)c(S(N)(=O)=O)cc1S(N)(=O)=O	Ki	'='	75.0	nM	7.12			UO_0000065	24.94	0.61	7.90	4.87	True	CHEMBL993109	Inhibition of human recombinant CA2 by stopped-flow CO2 hydrase assay	B	BAO_0000357	single protein format	Homo sapiens	None	None	None	None	CHEMBL205	Carbonic anhydrase II	Homo sapiens	SINGLE PROTEIN	CHEMBL1143347	1	Scientific Literature	Bioorg. Med. Chem.	2009	None
CHEMBL266026		0	341.41	0	0.39	16	Nc1ccc(S(=O)(=O)NCc2ccc(S(N)(=O)=O)cc2)cc1	Ki	'='	46.0	nM	7.34			UO_0000065	21.49	0.46	6.95	5.54	True	CHEMBL993109	Inhibition of human recombinant CA2 by stopped-flow CO2 hydrase assay	B	BAO_0000357	single protein format	Homo sapiens	None	None	None	None	CHEMBL205	Carbonic anhydrase II	Homo sapiens	SINGLE PROTEIN	CHEMBL1143347	1	Scientific Literature	Bioorg. Med. Chem.	2009	None
CHEMBL168514	PHENYLSULFAMIDE	0	172.21	0	0.30	10	NS(=O)(=O)Nc1ccccc1	Kd	'='	4550.0	nM	5.34			UO_0000065	31.02	0.66	5.04	7.40	False	CHEMBL854244	Binding affinity to human CA2 by ThermoFluor assay	B	BAO_0000357	single protein format	Homo sapiens	None	None	None	None	CHEMBL205	Carbonic anhydrase II	Homo sapiens	SINGLE PROTEIN	CHEMBL1148633	1	Scientific Literature	J. Med. Chem.	2006	None
CHEMBL209790		0	129.21	0	-1.15	16	NCCN1CCNCC1	KA	'='	2.3	uM				UO_0000064					True	CHEMBL1067709	Activation of human recombinant CA2by stopped flow CO2 hydration assay	B	BAO_0000357	single protein format	Homo sapiens	None	None	None	None	CHEMBL205	Carbonic anhydrase II	Homo sapiens	SINGLE PROTEIN	CHEMBL1157628	1	Scientific Literature	Bioorg. Med. Chem.	2010	None
CHEMBL39	SEROTONIN	3	176.22	0	1.37	13	NCCc1c[nH]c2ccc(O)cc12	KA	'='	50.0	uM				UO_0000064					True	CHEMBL1067709	Activation of human recombinant CA2by stopped flow CO2 hydration assay	B	BAO_0000357	single protein format	Homo sapiens	None	None	None	None	CHEMBL205	Carbonic anhydrase II	Homo sapiens	SINGLE PROTEIN	CHEMBL1157628	1	Scientific Literature	Bioorg. Med. Chem.	2010	None
CHEMBL3137757		0	584.78	1	4.00	6F	C[C@H](CCC(=O)NCCc1ccc(S(N)(=O)=O)cc1)[C@H]1CC[C@H]2[C@@H]3C(=O)C[C@@H]4CC(=O)CC[C@]4(C)[C@H]3CC(=O)[C@@]21C	Ki	'='	18.0	nM	7.75			UO_0000065	13.24	0.26	3.74	5.51	False	CHEMBL658043	Inhibitory activity against human recombinant carbonic anhydrase II (CA2)	B	BAO_0000357	single protein format	None	None	None	None	None	CHEMBL205	Carbonic anhydrase II	Homo sapiens	SINGLE PROTEIN	CHEMBL1135136	1	Scientific Literature	Bioorg. Med. Chem. Lett.	2002	None
CHEMBL20	ACETAZOLAMIDE	4	222.25	0	-0.86	acetazolamide	CC(=O)Nc1nnc(S(N)(=O)=O)s1	Ki	'='	22.0	nM	7.66			UO_0000065	34.45	0.80	8.52	6.66	True	CHEMBL658944	The equilibrium dissociation constant of the inhibitor-enzyme complex of human carbonic anhydrase	B	BAO_0000357	single protein format	None	None	None	None	None	CHEMBL205	Carbonic anhydrase II	Homo sapiens	SINGLE PROTEIN	CHEMBL1124372	1	Scientific Literature	J. Med. Chem.	1989	None
CHEMBL19	METHAZOLAMIDE	4	236.28	0	-1.42	MZA	CC(=O)/N=c1/sc(S(N)(=O)=O)nn1C	IC50	'='	21.0	nM	7.68			UO_0000065	32.49	0.75	9.10	7.15	True	CHEMBL656574	In vitro inhibition of human Carbonic Anhydrase II	B	BAO_0000357	single protein format	None	None	None	None	None	CHEMBL205	Carbonic anhydrase II	Homo sapiens	SINGLE PROTEIN	CHEMBL1124628	1	Scientific Literature	J. Med. Chem.	1989	None
CHEMBL543604		0	360.91	0	0.61	6	CCCNC1CCS(=O)(=O)c2sc(S(N)(=O)=O)cc21.Cl	IC50	'='	9.2	nM	8.04			UO_0000065	24.77	0.58	7.43	7.56	False	CHEMBL656566	50% inhibitory concentration against human carbonic anhydrase II (HCA II) after pre-incubation at 3 degree C	B	BAO_0000357	single protein format	None	None	None	None	None	CHEMBL205	Carbonic anhydrase II	Homo sapiens	SINGLE PROTEIN	CHEMBL1124372	1	Scientific Literature	J. Med. Chem.	1989	None
CHEMBL333692		0	307.36	0	-2.62	C14	CN(CC(=O)/N=c1/sc(S(N)(=O)=O)nn1C)C(=N)N	Ki	'='	6.0	nM	8.22			UO_0000065	26.75	0.59	10.84	5.12	False	CHEMBL657153	Inhibitory activity against human recombinant carbonic anhydrase II (CA2)	B	BAO_0000357	single protein format	None	None	None	None	None	CHEMBL205	Carbonic anhydrase II	Homo sapiens	SINGLE PROTEIN	CHEMBL1132382	1	Scientific Literature	J. Med. Chem.	1999	None
CHEMBL36253		0	424.23	0	-0.49	2I	NS(=O)(=O)c1ccc(NC(=O)CN(CC(=O)O)CC(=O)O)c(Br)c1	Ki	'='	36.0	nM	7.44			UO_0000065	17.55	0.42	7.93	4.45	False	CHEMBL658042	Inhibitory activity against Human carbonic anhydrase II	B	BAO_0000357	single protein format	None	None	None	None	None	CHEMBL205	Carbonic anhydrase II	Homo sapiens	SINGLE PROTEIN	CHEMBL1135903	1	Scientific Literature	J. Med. Chem.	2002	None
CHEMBL79368		0	294.38	0	0.13	21	NS(=O)(=O)c1cc2c(s1)S(=O)(=O)C1(CC1)CN2	Ki	'='	10.93	nM	7.96			UO_0000065	27.04	0.64	7.83	7.49	False	CHEMBL658047	Tested for ability to compete with dansylamide for binding to human erythrocyte carbonic-anhydrase-II (HCA-II)	B	BAO_0000357	single protein format	None	None	None	None	None	CHEMBL205	Carbonic anhydrase II	Homo sapiens	SINGLE PROTEIN	CHEMBL1127476	1	Scientific Literature	J. Med. Chem.	1994	None
CHEMBL37730		0	403.39	0	-0.68	2Q	NS(=O)(=O)c1nc2ccc(OC(=O)CN(CC(=O)O)CC(=O)O)cc2s1	Ki	'='	6.0	nM	8.22			UO_0000065	20.38	0.43	8.90	4.64	False	CHEMBL658042	Inhibitory activity against Human carbonic anhydrase II	B	BAO_0000357	single protein format	None	None	None	None	None	CHEMBL205	Carbonic anhydrase II	Homo sapiens	SINGLE PROTEIN	CHEMBL1135903	1	Scientific Literature	J. Med. Chem.	2002	None
CHEMBL408856		0	817.86	2	-1.13	5R2	NS(=O)(=O)c1nc2ccc(OC(=O)CN(CCN(CCN(CC(=O)O)CC(=O)Oc3ccc4nc(S(N)(=O)=O)sc4c3)CC(=O)O)CC(=O)O)cc2s1	Ki	'='	0.5	nM	9.30			UO_0000065	11.37	0.24	10.43	2.90	False	CHEMBL658042	Inhibitory activity against Human carbonic anhydrase II	B	BAO_0000357	single protein format	None	None	None	None	None	CHEMBL205	Carbonic anhydrase II	Homo sapiens	SINGLE PROTEIN	CHEMBL1135903	1	Scientific Literature	J. Med. Chem.	2002	None
CHEMBL188774		0	489.58	0	1.41	F9	CNC(=O)COC(=O)[C@H](Cc1c[nH]c2ccccc12)/N=C(\S)Nc1ccc(S(N)(=O)=O)cc1	Ki	'='	20.0	nM	7.70			UO_0000065	15.73	0.32	6.29	4.94	False	CHEMBL828821	Inhibitory activity against human Carbonic anhydrase II	B	BAO_0000357	single protein format	Homo sapiens	None	None	None	None	CHEMBL205	Carbonic anhydrase II	Homo sapiens	SINGLE PROTEIN	CHEMBL1137219	1	Scientific Literature	J. Med. Chem.	2004	None
CHEMBL6633		0	265.30	0	0.45	18	Nc1nccc(Nc2ccc(S(N)(=O)=O)cc2)n1	Ki	'='	33.0	nM	7.48			UO_0000065	28.20	0.57	7.03	6.03	True	CHEMBL1002984	Inhibition of human recombinant carbonic anhydrase 2 by stopped flow CO2 hydration assay	B	BAO_0000357	single protein format	Homo sapiens	None	None	None	None	CHEMBL205	Carbonic anhydrase II	Homo sapiens	SINGLE PROTEIN	CHEMBL1138443	1	Scientific Literature	J. Med. Chem.	2009	None
CHEMBL17	DICHLORPHENAMIDE	4	305.16	0	0.29	DCP	NS(=O)(=O)c1cc(Cl)c(Cl)c(S(N)(=O)=O)c1	Ki	'='	38.0	nM	7.42			UO_0000065	24.32	0.63	7.13	6.17	True	CHEMBL657846	Inhibitory activity against human carbonic anhydrase II	B	BAO_0000357	single protein format	None	None	None	None	None	CHEMBL205	Carbonic anhydrase II	Homo sapiens	SINGLE PROTEIN	CHEMBL1148465	1	Scientific Literature	Bioorg. Med. Chem. Lett.	2004	None
CHEMBL123116		0	272.33	0	-0.75	B25	CNCC(=O)NS(=O)(=O)c1ccc(CCO)cc1	Ki	'='	50.0	nM	7.30			UO_0000065	26.81	0.55	8.05	7.65	False	CHEMBL657153	Inhibitory activity against human recombinant carbonic anhydrase II (CA2)	B	BAO_0000357	single protein format	None	None	None	None	None	CHEMBL205	Carbonic anhydrase II	Homo sapiens	SINGLE PROTEIN	CHEMBL1132382	1	Scientific Literature	J. Med. Chem.	1999	None
CHEMBL6724		0	251.10	0	0.68	9	Nc1ccc(S(N)(=O)=O)cc1Br	Kinact	'='	40.0	nM				UO_0000065					False	CHEMBL895192	Inhibition of human carbonic anhydrase 2 by stopped-flow CO2 hydrase assay	B	BAO_0000357	single protein format	Homo sapiens	None	None	None	None	CHEMBL205	Carbonic anhydrase II	Homo sapiens	SINGLE PROTEIN	CHEMBL1148873	1	Scientific Literature	Bioorg. Med. Chem. Lett.	2007	None
CHEMBL284165		0	896.57	3	-1.76	4K2	NS(=O)(=O)c1cc(S(N)(=O)=O)c(NC(=O)CN(CCN(CC(=O)O)CC(=O)Nc2c(S(N)(=O)=O)cc(S(N)(=O)=O)c(Cl)c2Cl)CC(=O)O)c(Cl)c1Cl	Ki	'='	13.0	nM	7.89			UO_0000065	8.80	0.21	9.65	2.08	False	CHEMBL658042	Inhibitory activity against Human carbonic anhydrase II	B	BAO_0000357	single protein format	None	None	None	None	None	CHEMBL205	Carbonic anhydrase II	Homo sapiens	SINGLE PROTEIN	CHEMBL1135903	1	Scientific Literature	J. Med. Chem.	2002	None
CHEMBL90	HISTAMINE	4	111.15	0	-0.09	1, Hsn	NCCc1c[nH]cn1	Kcat	'='	2.0	10^6/s									False	CHEMBL891286	Activity of human recombinant CA2 at 10 uM by stopped-flow technique	B	BAO_0000357	single protein format	Homo sapiens	None	None	None	None	CHEMBL205	Carbonic anhydrase II	Homo sapiens	SINGLE PROTEIN	CHEMBL1146311	1	Scientific Literature	Bioorg. Med. Chem. Lett.	2007	None
CHEMBL308631		0	362.30	0	1.82	A4	NS(=O)(=O)c1ccc(CNC(=O)c2c(F)c(F)cc(F)c2F)cc1	Ki	'='	13.0	nM	7.89			UO_0000065	21.77	0.45	6.07	8.83	True	CHEMBL658040	In vitro inhibitory activity against human carbonic anhydrase II (hCAII)	B	BAO_0000357	single protein format	None	None	None	None	None	CHEMBL205	Carbonic anhydrase II	Homo sapiens	SINGLE PROTEIN	CHEMBL1148281	1	Scientific Literature	J. Med. Chem.	2004	None
CHEMBL315921		0	243.31	0	1.56	13	COc1cccc2sc(S(N)(=O)=O)cc12	IC50	'='	12.0	nM	7.92			UO_0000065	32.55	0.72	6.36	11.41	False	CHEMBL656570	50% inhibition of human carbonic anhydrase II assayed by CO2 hydration catalyzed by human erythrocytes	B	BAO_0000019	assay format	None	None	None	None	None	CHEMBL205	Carbonic anhydrase II	Homo sapiens	SINGLE PROTEIN	CHEMBL1124376	1	Scientific Literature	J. Med. Chem.	1989	None
CHEMBL21	SULFANILAMIDE	4	172.21	0	-0.08	2	Nc1ccc(S(N)(=O)=O)cc1	Ki	'='	240.0	nM	6.62			UO_0000065	38.44	0.82	6.70	7.68	True	CHEMBL1015322	Inhibition of human recombinant carbonic anhydrase 2 by stopped flow CO2 hydration method	B	BAO_0000357	single protein format	Homo sapiens	None	None	None	None	CHEMBL205	Carbonic anhydrase II	Homo sapiens	SINGLE PROTEIN	CHEMBL1153421	1	Scientific Literature	J. Med. Chem.	2009	None
CHEMBL7146		0	355.44	0	0.44	17	Nc1ccc(S(=O)(=O)NCCc2ccc(S(N)(=O)=O)cc2)cc1	Ki	'='	50.0	nM	7.30			UO_0000065	20.54	0.43	6.86	5.52	True	CHEMBL1015322	Inhibition of human recombinant carbonic anhydrase 2 by stopped flow CO2 hydration method	B	BAO_0000357	single protein format	Homo sapiens	None	None	None	None	CHEMBL205	Carbonic anhydrase II	Homo sapiens	SINGLE PROTEIN	CHEMBL1153421	1	Scientific Literature	J. Med. Chem.	2009	None
CHEMBL73962	BENZOLAMIDE	0	320.38	0	-0.01	BZA	NS(=O)(=O)c1nnc(NS(=O)(=O)c2ccccc2)s1	Ki	'='	9.0	nM	8.05			UO_0000065	25.11	0.58	8.06	6.09	True	CHEMBL1015322	Inhibition of human recombinant carbonic anhydrase 2 by stopped flow CO2 hydration method	B	BAO_0000357	single protein format	Homo sapiens	None	None	None	None	CHEMBL205	Carbonic anhydrase II	Homo sapiens	SINGLE PROTEIN	CHEMBL1153421	1	Scientific Literature	J. Med. Chem.	2009	None
CHEMBL220492	TOPIRAMATE	4	339.37	0	-0.40	TPM	CC1(C)O[C@@H]2CO[C@@]3(COS(N)(=O)=O)OC(C)(C)O[C@H]3[C@@H]2O1	Ki	'='	10.0	nM	8.00			UO_0000065	23.57	0.50	8.40	6.92	True	CHEMBL1015322	Inhibition of human recombinant carbonic anhydrase 2 by stopped flow CO2 hydration method	B	BAO_0000357	single protein format	Homo sapiens	None	None	None	None	CHEMBL205	Carbonic anhydrase II	Homo sapiens	SINGLE PROTEIN	CHEMBL1153421	1	Scientific Literature	J. Med. Chem.	2009	None
CHEMBL7087		0	200.26	0	-0.16	chart 1, a	NCCc1ccc(S(N)(=O)=O)cc1	Ki	'='	160.0	nM	6.80			UO_0000065	33.94	0.71	6.96	7.89	True	CHEMBL1005300	Inhibition of human recombinant CA2 by stopped flow CO2 hydration assay	B	BAO_0000357	single protein format	Homo sapiens	None	None	None	None	CHEMBL205	Carbonic anhydrase II	Homo sapiens	SINGLE PROTEIN	CHEMBL1140874	1	Scientific Literature	Bioorg. Med. Chem.	2009	None
CHEMBL554091		0	318.83	0	-0.43	2	Cl.NC1CCS(=O)(=O)c2sc(S(N)(=O)=O)cc21	IC50	'='	3.2	nM	8.49			UO_0000065	30.08	0.73	8.92	7.06	False	CHEMBL656567	50% inhibitory concentration against human carbonic anhydrase II (HCA II) after pre-incubation for 4 min at 37 degree C	B	BAO_0000357	single protein format	None	None	None	None	None	CHEMBL205	Carbonic anhydrase II	Homo sapiens	SINGLE PROTEIN	CHEMBL1124372	1	Scientific Literature	J. Med. Chem.	1989	None
CHEMBL356681	SULFAMIC ACID UNDECYL ESTER	0	251.39	0	2.74	8	CCCCCCCCCCCOS(N)(=O)=O	Ki	'='	4.7	nM	8.33			UO_0000065	33.13	0.71	5.59	12.00	False	CHEMBL657192	Inhibitory activity against human carbonic anhydrase II.	B	BAO_0000357	single protein format	None	None	None	None	None	CHEMBL205	Carbonic anhydrase II	Homo sapiens	SINGLE PROTEIN	CHEMBL1145925	1	Scientific Literature	J. Med. Chem.	2003	None
CHEMBL108971		0	342.45	0	1.34	12	NS(=O)(=O)c1nnc(NC(=O)C23C[C@H]4C[C@@H](C2)C[C@@H](C3)C4)s1	Ki	'='	10.0	nM	8.00			UO_0000065	23.36	0.50	6.66	6.95	False	CHEMBL658046	Inhibitory effect on human Carbonic anhydrase II	B	BAO_0000357	single protein format	None	None	None	None	None	CHEMBL205	Carbonic anhydrase II	Homo sapiens	SINGLE PROTEIN	CHEMBL1135800	1	Scientific Literature	J. Med. Chem.	2002	None
CHEMBL20	ACETAZOLAMIDE	4	222.25	0	-0.86	Acetazolamide	CC(=O)Nc1nnc(S(N)(=O)=O)s1	Ki	'='	12.0	nM	7.92			UO_0000065	35.64	0.83	8.78	6.89	True	CHEMBL658046	Inhibitory effect on human Carbonic anhydrase II	B	BAO_0000357	single protein format	None	None	None	None	None	CHEMBL205	Carbonic anhydrase II	Homo sapiens	SINGLE PROTEIN	CHEMBL1135800	1	Scientific Literature	J. Med. Chem.	2002	None
CHEMBL81688		0	272.31	0	0.87	18	CC(=O)Oc1ccc2nc(S(N)(=O)=O)sc2c1	IC50	'='	2.0	nM	8.70			UO_0000065	31.95	0.70	7.83	8.76	False	CHEMBL656574	In vitro inhibition of human Carbonic Anhydrase II	B	BAO_0000357	single protein format	None	None	None	None	None	CHEMBL205	Carbonic anhydrase II	Homo sapiens	SINGLE PROTEIN	CHEMBL1124628	1	Scientific Literature	J. Med. Chem.	1989	None
CHEMBL3138154		0	591.17	1	4.93	6H	C[C@H](CCC(=O)Nc1ccc(S(N)(=O)=O)cc1Cl)[C@H]1CC[C@H]2[C@@H]3C(=O)C[C@@H]4CC(=O)CC[C@]4(C)[C@H]3CC(=O)[C@@]21C	Ki	'='	13.0	nM	7.89			UO_0000065	13.34	0.27	2.96	5.61	False	CHEMBL658043	Inhibitory activity against human recombinant carbonic anhydrase II (CA2)	B	BAO_0000357	single protein format	None	None	None	None	None	CHEMBL205	Carbonic anhydrase II	Homo sapiens	SINGLE PROTEIN	CHEMBL1135136	1	Scientific Literature	Bioorg. Med. Chem. Lett.	2002	None
CHEMBL286669		0	718.76	2	-1.43	6S2	NS(=O)(=O)c1ccc(COC(=O)CN(CCOCCOCCN(CC(=O)O)CC(=O)OCc2ccc(S(N)(=O)=O)cc2)CC(=O)O)cc1	Ki	'='	38.0	nM	7.42			UO_0000065	10.32	0.21	8.85	2.72	False	CHEMBL658042	Inhibitory activity against Human carbonic anhydrase II	B	BAO_0000357	single protein format	None	None	None	None	None	CHEMBL205	Carbonic anhydrase II	Homo sapiens	SINGLE PROTEIN	CHEMBL1135903	1	Scientific Literature	J. Med. Chem.	2002	None
CHEMBL175644		0	242.30	0	0.17	6	NS(=O)(=O)NCC1CCc2ccccc2O1	Kd	'='	10000.0	nM	5.00			UO_0000065	20.64	0.43	4.83	6.14	False	CHEMBL854244	Binding affinity to human CA2 by ThermoFluor assay	B	BAO_0000357	single protein format	Homo sapiens	None	None	None	None	CHEMBL205	Carbonic anhydrase II	Homo sapiens	SINGLE PROTEIN	CHEMBL1148633	1	Scientific Literature	J. Med. Chem.	2006	None
CHEMBL165878		0	202.24	0	0.31	11	COc1ccc(NS(N)(=O)=O)cc1	Ki	'='	18800.0	nM	4.73			UO_0000065	23.37	0.50	4.42	5.80	False	CHEMBL854246	Inhibition of human CA2 by 4-nitrophenyl acetate hydrolysis	B	BAO_0000357	single protein format	Homo sapiens	None	None	None	None	CHEMBL205	Carbonic anhydrase II	Homo sapiens	SINGLE PROTEIN	CHEMBL1148633	1	Scientific Literature	J. Med. Chem.	2006	None
CHEMBL168778		0	217.21	0	0.21	12	NS(=O)(=O)Nc1ccc([N+](=O)[O-])cc1	Kd	'='	1000.0	nM	6.00			UO_0000065	27.62	0.59	5.79	5.20	False	CHEMBL854247	Binding affinity to human CA2 in presence of sodium sulfate and ANS at pH 7.5 by ThermoFluor assay	B	BAO_0000357	single protein format	Homo sapiens	None	None	None	None	CHEMBL205	Carbonic anhydrase II	Homo sapiens	SINGLE PROTEIN	CHEMBL1148633	1	Scientific Literature	J. Med. Chem.	2006	None
CHEMBL20	ACETAZOLAMIDE	4	222.25	0	-0.86	acetazolamide	CC(=O)Nc1nnc(S(N)(=O)=O)s1	Ki	'='	12.0	nM	7.92			UO_0000065	35.64	0.83	8.78	6.89	True	CHEMBL658042	Inhibitory activity against Human carbonic anhydrase II	B	BAO_0000357	single protein format	None	None	None	None	None	CHEMBL205	Carbonic anhydrase II	Homo sapiens	SINGLE PROTEIN	CHEMBL1135903	1	Scientific Literature	J. Med. Chem.	2002	None
CHEMBL34473		0	688.74	3	-1.63	6B2	NS(=O)(=O)c1cccc(NC(=O)CN(CCOCCOCCN(CC(=O)O)CC(=O)Nc2cccc(S(N)(=O)=O)c2)CC(=O)O)c1	Ki	'='	145.0	nM	6.84			UO_0000065	9.93	0.20	8.47	2.46	False	CHEMBL658042	Inhibitory activity against Human carbonic anhydrase II	B	BAO_0000357	single protein format	None	None	None	None	None	CHEMBL205	Carbonic anhydrase II	Homo sapiens	SINGLE PROTEIN	CHEMBL1135903	1	Scientific Literature	J. Med. Chem.	2002	None
CHEMBL79368		0	294.38	0	0.13	21	NS(=O)(=O)c1cc2c(s1)S(=O)(=O)C1(CC1)CN2	IC50	'='	2.0	nM	8.70			UO_0000065	29.55	0.70	8.57	8.18	False	CHEMBL656577	Tested for ability to inhibit human erythrocyte carbonic-anhydrase-II- (HCA II) catalyzed carbon dioxide hydration	B	BAO_0000357	single protein format	None	None	None	None	None	CHEMBL205	Carbonic anhydrase II	Homo sapiens	SINGLE PROTEIN	CHEMBL1127476	1	Scientific Literature	J. Med. Chem.	1994	None
CHEMBL34424		0	514.56	1	1.78	7A	NS(=O)(=O)c1ccccc1NC(=O)CN(CCN(CC(=O)O)c1ccccc1O)c1ccccc1O	Ki	'='	280.0	nM	6.55			UO_0000065	12.73	0.25	4.77	3.78	False	CHEMBL658042	Inhibitory activity against Human carbonic anhydrase II	B	BAO_0000357	single protein format	None	None	None	None	None	CHEMBL205	Carbonic anhydrase II	Homo sapiens	SINGLE PROTEIN	CHEMBL1135903	1	Scientific Literature	J. Med. Chem.	2002	None
CHEMBL7087		0	200.26	0	-0.16	6	NCCc1ccc(S(N)(=O)=O)cc1	Ki	'='	160.0	nM	6.80			UO_0000065	33.94	0.71	6.96	7.89	True	CHEMBL657153	Inhibitory activity against human recombinant carbonic anhydrase II (CA2)	B	BAO_0000357	single protein format	None	None	None	None	None	CHEMBL205	Carbonic anhydrase II	Homo sapiens	SINGLE PROTEIN	CHEMBL1132382	1	Scientific Literature	J. Med. Chem.	1999	None
CHEMBL1078009		0	209.17	0	0.55	4	NS(=O)(=O)Oc1c(F)cccc1F	Kinact	'='	44.0	nM				UO_0000065					False	CHEMBL1104152	Inhibition of human CA2 by stopped flow CO2 hydration assay	B	BAO_0000357	single protein format	Homo sapiens	None	None	None	None	CHEMBL205	Carbonic anhydrase II	Homo sapiens	SINGLE PROTEIN	CHEMBL1153800	1	Scientific Literature	Bioorg. Med. Chem. Lett.	2009	None
CHEMBL122781		0	294.32	0	-2.80	D13	NCC(=O)NCC(=O)Nc1nnc(S(N)(=O)=O)s1	Ki	'='	6.0	nM	8.22			UO_0000065	27.94	0.62	11.02	4.83	False	CHEMBL657153	Inhibitory activity against human recombinant carbonic anhydrase II (CA2)	B	BAO_0000357	single protein format	None	None	None	None	None	CHEMBL205	Carbonic anhydrase II	Homo sapiens	SINGLE PROTEIN	CHEMBL1132382	1	Scientific Literature	J. Med. Chem.	1999	None
CHEMBL125338		0	344.37	0	-1.12	D22	NCC(=O)NCC(=O)NS(=O)(=O)c1nc2ccc(O)cc2s1	Ki	'='	8.0	nM	8.10			UO_0000065	23.51	0.50	9.22	5.35	False	CHEMBL657153	Inhibitory activity against human recombinant carbonic anhydrase II (CA2)	B	BAO_0000357	single protein format	None	None	None	None	None	CHEMBL205	Carbonic anhydrase II	Homo sapiens	SINGLE PROTEIN	CHEMBL1132382	1	Scientific Literature	J. Med. Chem.	1999	None
CHEMBL554854		0	374.94	0	1.00	7	CCCCNC1CCS(=O)(=O)c2sc(S(N)(=O)=O)cc21.Cl	Inhibition	'='	92.0	%				UO_0000187					False	CHEMBL658207	Inhibition of carbonic anhydrase after topical administration of compound (50 uL) at 0.5% in iris-ciliary body from albino rabbit	B	BAO_0000357	single protein format	Oryctolagus cuniculus	None	None	None	None	CHEMBL205	Carbonic anhydrase II	Homo sapiens	SINGLE PROTEIN	CHEMBL1124372	1	Scientific Literature	J. Med. Chem.	1989	None
CHEMBL286666		0	534.54	1	-1.84	6B	NS(=O)(=O)c1cccc(NC(=O)CN(CCOCCOCCN(CC(=O)O)CC(=O)O)CC(=O)O)c1	Ki	'='	195.0	nM	6.71			UO_0000065	12.55	0.25	8.55	2.97	False	CHEMBL658042	Inhibitory activity against Human carbonic anhydrase II	B	BAO_0000357	single protein format	None	None	None	None	None	CHEMBL205	Carbonic anhydrase II	Homo sapiens	SINGLE PROTEIN	CHEMBL1135903	1	Scientific Literature	J. Med. Chem.	2002	None
CHEMBL1788291		0	346.88	0	0.22	S-4	CCN[C@H]1CCS(=O)(=O)c2sc(S(N)(=O)=O)cc21.Cl	IC50	'='	3.6	nM	8.44			UO_0000065	27.20	0.64	8.22	7.94	False	CHEMBL656566	50% inhibitory concentration against human carbonic anhydrase II (HCA II) after pre-incubation at 3 degree C	B	BAO_0000357	single protein format	None	None	None	None	None	CHEMBL205	Carbonic anhydrase II	Homo sapiens	SINGLE PROTEIN	CHEMBL1124372	1	Scientific Literature	J. Med. Chem.	1989	None
CHEMBL20	ACETAZOLAMIDE	4	222.25	0	-0.86	acetazolamide	CC(=O)Nc1nnc(S(N)(=O)=O)s1	Kinact	'='	0.012	uM				UO_0000064					False	CHEMBL1068060	Inhibition of human recombinant carbonic anhydrase 2 by stopped flow CO2 hydration method	B	BAO_0000357	single protein format	Homo sapiens	None	None	None	None	CHEMBL205	Carbonic anhydrase II	Homo sapiens	SINGLE PROTEIN	CHEMBL1157705	1	Scientific Literature	Bioorg. Med. Chem.	2010	None
CHEMBL588491		0	243.69	0	1.35	12	COCCNC(=O)Cc1ccc(O)c(Cl)c1	Kinact	'='	10.4	uM				UO_0000064					False	CHEMBL1068060	Inhibition of human recombinant carbonic anhydrase 2 by stopped flow CO2 hydration method	B	BAO_0000357	single protein format	Homo sapiens	None	None	None	None	CHEMBL205	Carbonic anhydrase II	Homo sapiens	SINGLE PROTEIN	CHEMBL1157705	1	Scientific Literature	Bioorg. Med. Chem.	2010	None
CHEMBL606453		0	368.84	0	1.59	11	NS(=O)(=O)c1ccc(CCNC(=O)Cc2ccc(O)c(Cl)c2)cc1	Kinact	'='	0.018	uM				UO_0000064					False	CHEMBL1068060	Inhibition of human recombinant carbonic anhydrase 2 by stopped flow CO2 hydration method	B	BAO_0000357	single protein format	Homo sapiens	None	None	None	None	CHEMBL205	Carbonic anhydrase II	Homo sapiens	SINGLE PROTEIN	CHEMBL1157705	1	Scientific Literature	Bioorg. Med. Chem.	2010	None
CHEMBL44335		0	277.41	0	2.40	15a	CCCCCCC(O)c1csc(S(N)(=O)=O)c1	IC50	'='	13.0	nM	7.89			UO_0000065	28.43	0.63	5.49	9.81	False	CHEMBL656581	Activity against human carbonic anhydrase II	B	BAO_0000357	single protein format	None	None	None	None	None	CHEMBL205	Carbonic anhydrase II	Homo sapiens	SINGLE PROTEIN	CHEMBL1127528	1	Scientific Literature	J. Med. Chem.	1994	None
CHEMBL541990		0	301.35	0	0.03	B22	CNCC(=O)NS(=O)(=O)c1nc2ccc(O)cc2s1	Ki	'='	4.0	nM	8.40			UO_0000065	27.87	0.60	8.37	7.75	False	CHEMBL657153	Inhibitory activity against human recombinant carbonic anhydrase II (CA2)	B	BAO_0000357	single protein format	None	None	None	None	None	CHEMBL205	Carbonic anhydrase II	Homo sapiens	SINGLE PROTEIN	CHEMBL1132382	1	Scientific Literature	J. Med. Chem.	1999	None
CHEMBL123603		0	300.34	0	-1.19	C24	CN(CC(=O)NS(=O)(=O)c1ccc(CO)cc1)C(=N)N	Ki	'='	41.0	nM	7.39			UO_0000065	24.60	0.50	8.58	5.41	False	CHEMBL657153	Inhibitory activity against human recombinant carbonic anhydrase II (CA2)	B	BAO_0000357	single protein format	None	None	None	None	None	CHEMBL205	Carbonic anhydrase II	Homo sapiens	SINGLE PROTEIN	CHEMBL1132382	1	Scientific Literature	J. Med. Chem.	1999	None
CHEMBL1353	SODIUM BICARBONATE	4	84.01	None	None	Table 2, R9C1	O=C([O-])O.[Na+]	Ki	'='	85000000.0	nM		Outside typical range		UO_0000065					True	CHEMBL1693486	Inhibition of human carbonic anhydrase 2 after 15 mins by CO2 hydrase assay at pH 7.5	B	BAO_0000357	single protein format	Homo sapiens	None	None	None	None	CHEMBL205	Carbonic anhydrase II	Homo sapiens	SINGLE PROTEIN	CHEMBL1687944	1	Scientific Literature	Bioorg. Med. Chem.	2011	None
CHEMBL20	ACETAZOLAMIDE	4	222.25	0	-0.86	acetazolamide	CC(=O)Nc1nnc(S(N)(=O)=O)s1	IC50	'='	9.9	nM	8.00			UO_0000065	36.02	0.84	8.86	6.96	False	CHEMBL656566	50% inhibitory concentration against human carbonic anhydrase II (HCA II) after pre-incubation at 3 degree C	B	BAO_0000357	single protein format	None	None	None	None	None	CHEMBL205	Carbonic anhydrase II	Homo sapiens	SINGLE PROTEIN	CHEMBL1124372	1	Scientific Literature	J. Med. Chem.	1989	None
CHEMBL574	P-TOLUENESULFONAMIDE	0	171.22	0	0.64	4	Cc1ccc(S(N)(=O)=O)cc1	Ki	'='	320.0	nM	6.50			UO_0000065	37.93	0.81	5.85	10.80	True	CHEMBL911285	Inhibition of human recombinant cytosolic isozyme CA II by stopped-flow CO2 hydrase method	B	BAO_0000357	single protein format	Homo sapiens	None	None	None	None	CHEMBL205	Carbonic anhydrase II	Homo sapiens	SINGLE PROTEIN	CHEMBL1139847	1	Scientific Literature	J. Med. Chem.	2007	None
CHEMBL223215		0	386.39	0	-2.13	14	NS(=O)(=O)c1ccc(-n2cc(COC3OC[C@@H](O)[C@@H](O)[C@@H]3O)nn2)cc1	Ki	'='	6.9	nM	8.16			UO_0000065	21.12	0.43	10.29	4.80	False	CHEMBL919951	Inhibition of human recombinant isozyme CA2 by CO2 hydration method	B	BAO_0000357	single protein format	Homo sapiens	None	None	None	None	CHEMBL205	Carbonic anhydrase II	Homo sapiens	SINGLE PROTEIN	CHEMBL1142983	1	Scientific Literature	J. Med. Chem.	2007	None
CHEMBL569804		0	406.42	0	2.03	4f	CN(CS(=O)(=O)[O-])c1ccc(/N=N/c2ccc(S(N)(=O)=O)cc2)cc1.[Na+]	Ki	'='	104.0	nM	6.98			UO_0000065	18.16	0.38	4.95	4.90	False	CHEMBL1048174	Inhibition of human cloned full length carbonic anhydrase 2 by stopped flow CO2 hydration assay	B	BAO_0000357	single protein format	Homo sapiens	None	None	None	None	CHEMBL205	Carbonic anhydrase II	Homo sapiens	SINGLE PROTEIN	CHEMBL1155354	1	Scientific Literature	Bioorg. Med. Chem. Lett.	2009	None
CHEMBL301523	PHENYLALANINE	3	165.19	0	0.64	3	N[C@@H](Cc1ccccc1)C(=O)O	Kcat	'='	5.7	10^6/s									True	CHEMBL887921	Activity of human recombinant CA2 at 10 uM by stopped flow CO2 hydrase method	B	BAO_0000357	single protein format	Homo sapiens	None	None	None	None	CHEMBL205	Carbonic anhydrase II	Homo sapiens	SINGLE PROTEIN	CHEMBL1139982	1	Scientific Literature	Bioorg. Med. Chem.	2007	None
CHEMBL122870		0	365.21	0	-0.89	D9	NCC(=O)NCC(=O)Nc1ccc(S(N)(=O)=O)cc1Br	Ki	'='	36.0	nM	7.44			UO_0000065	20.38	0.51	8.33	5.16	False	CHEMBL657153	Inhibitory activity against human recombinant carbonic anhydrase II (CA2)	B	BAO_0000357	single protein format	None	None	None	None	None	CHEMBL205	Carbonic anhydrase II	Homo sapiens	SINGLE PROTEIN	CHEMBL1132382	1	Scientific Literature	J. Med. Chem.	1999	None
CHEMBL332221		0	365.40	0	-3.29	D15	NCC(=O)NCC(=O)NCCC(=O)Nc1nnc(S(N)(=O)=O)s1	Ki	'='	3.0	nM	8.52			UO_0000065	23.32	0.51	11.81	4.28	False	CHEMBL657153	Inhibitory activity against human recombinant carbonic anhydrase II (CA2)	B	BAO_0000357	single protein format	None	None	None	None	None	CHEMBL205	Carbonic anhydrase II	Homo sapiens	SINGLE PROTEIN	CHEMBL1132382	1	Scientific Literature	J. Med. Chem.	1999	None
CHEMBL33088		0	435.27	0	-1.10	1K	NS(=O)(=O)c1cc(S(N)(=O)=O)c(NC(=O)CNCC(=O)O)c(Cl)c1Cl	Ki	'='	24.0	nM	7.62			UO_0000065	17.51	0.42	8.72	3.83	False	CHEMBL658042	Inhibitory activity against Human carbonic anhydrase II	B	BAO_0000357	single protein format	None	None	None	None	None	CHEMBL205	Carbonic anhydrase II	Homo sapiens	SINGLE PROTEIN	CHEMBL1135903	1	Scientific Literature	J. Med. Chem.	2002	None
CHEMBL3138144		0	603.85	2	5.29	5P	C[C@H](CCC(=O)Nc1ccc2nc(S(N)(=O)=O)sc2c1)[C@H]1CC[C@H]2[C@@H]3[C@@H](O)C[C@@H]4C[C@H](O)CC[C@]4(C)[C@H]3CC[C@@]21C	Ki	'='	0.6	nM	9.22			UO_0000065	15.27	0.31	3.93	6.47	False	CHEMBL658043	Inhibitory activity against human recombinant carbonic anhydrase II (CA2)	B	BAO_0000357	single protein format	None	None	None	None	None	CHEMBL205	Carbonic anhydrase II	Homo sapiens	SINGLE PROTEIN	CHEMBL1135136	1	Scientific Literature	Bioorg. Med. Chem. Lett.	2002	None
CHEMBL2028882		0	541.52	2	-1.90	A9	NC(=O)C[C@H](NC(=O)NS(=O)(=O)c1ccc(F)cc1)C(=O)NCCC(=O)N[C@@H](Cc1c[nH]cn1)C(=O)O	KA	'='	7.0	uM				UO_0000064					False	CHEMBL658038	In vitro carbonic anhydrase activation in human cloned Carbonic anhydrase II (hCA II)	B	BAO_0000357	single protein format	None	None	None	None	None	CHEMBL205	Carbonic anhydrase II	Homo sapiens	SINGLE PROTEIN	CHEMBL1135797	1	Scientific Literature	J. Med. Chem.	2002	None
CHEMBL2113371		0	578.76	1	2.56	6N	C[C@H](CCC(=O)/N=c1\sc(S(N)(=O)=O)nn1C)[C@H]1CC[C@H]2[C@@H]3C(=O)C[C@@H]4CC(=O)CC[C@]4(C)[C@H]3CC(=O)[C@@]21C	Ki	'='	1.0	nM	9.00			UO_0000065	15.55	0.32	6.44	5.67	False	CHEMBL658043	Inhibitory activity against human recombinant carbonic anhydrase II (CA2)	B	BAO_0000357	single protein format	None	None	None	None	None	CHEMBL205	Carbonic anhydrase II	Homo sapiens	SINGLE PROTEIN	CHEMBL1135136	1	Scientific Literature	Bioorg. Med. Chem. Lett.	2002	None
CHEMBL1272187		0	349.80	0	2.22	3a	NS(=O)(=O)c1cc(C(=O)Cn2cnc3ccccc32)ccc1Cl	Kd	'='	1600.0	nM	5.80			UO_0000065	16.57	0.34	3.58	6.10	False	CHEMBL1272347	Binding affinity to human recombinant carbonic anhydrase 2 by thermal shift assay	B	BAO_0000357	single protein format	Homo sapiens	None	None	None	None	CHEMBL205	Carbonic anhydrase II	Homo sapiens	SINGLE PROTEIN	CHEMBL1268957	1	Scientific Literature	Bioorg. Med. Chem.	2010	None
CHEMBL1232443		0	439.90	0	2.61	3m	NS(=O)(=O)c1cc(C(=O)CSc2nc3cc4c(cc3[nH]2)OCCO4)ccc1Cl	Kd	'='	20.0	nM	7.70			UO_0000065	17.50	0.38	5.09	6.19	False	CHEMBL1272347	Binding affinity to human recombinant carbonic anhydrase 2 by thermal shift assay	B	BAO_0000357	single protein format	Homo sapiens	None	None	None	None	CHEMBL205	Carbonic anhydrase II	Homo sapiens	SINGLE PROTEIN	CHEMBL1268957	1	Scientific Literature	Bioorg. Med. Chem.	2010	None
CHEMBL2093094	Al complex	0	766.28	None	None	Cu-6M2		Ki	'='	0.2	nM	9.70			UO_0000065	12.66	None	None	None	False	CHEMBL658042	Inhibitory activity against Human carbonic anhydrase II	B	BAO_0000357	single protein format	None	None	None	None	None	CHEMBL205	Carbonic anhydrase II	Homo sapiens	SINGLE PROTEIN	CHEMBL1135903	1	Scientific Literature	J. Med. Chem.	2002	None
CHEMBL3137787		0	574.83	1	4.40	3F	C[C@H](CCC(=O)NCCc1ccc(S(N)(=O)=O)cc1)[C@H]1CC[C@H]2[C@@H]3CC[C@@H]4C[C@H](O)CC[C@]4(C)[C@H]3C[C@H](O)[C@@]21C	Ki	'='	77.0	nM	7.11			UO_0000065	12.37	0.24	2.71	5.48	False	CHEMBL658043	Inhibitory activity against human recombinant carbonic anhydrase II (CA2)	B	BAO_0000357	single protein format	None	None	None	None	None	CHEMBL205	Carbonic anhydrase II	Homo sapiens	SINGLE PROTEIN	CHEMBL1135136	1	Scientific Literature	Bioorg. Med. Chem. Lett.	2002	None
CHEMBL2371112		0	507.48	1	-1.10	table 1	NS(=O)(=O)c1ccc(C(=O)NCC(=O)NCC(=O)N[C@@H](Cc2ccc([N+](=O)[O-])cc2)C(=O)O)cc1	Kd	'='	130.0	nM	6.89			UO_0000065	13.57	0.27	7.99	3.02	False	CHEMBL658052	Dissociation constant against human carbonic anhydrase II at 37 degree Centigrade	B	BAO_0000357	single protein format	None	None	None	None	None	CHEMBL205	Carbonic anhydrase II	Homo sapiens	SINGLE PROTEIN	CHEMBL1128987	1	Scientific Literature	Bioorg. Med. Chem. Lett.	1996	None
CHEMBL3138426		0	625.86	1	3.04	2O	C[C@H](CCC(=O)NCCC(=O)Nc1nnc(S(N)(=O)=O)s1)[C@H]1CC[C@H]2[C@H]3[C@H](CC[C@@]21C)[C@@]1(C)CC[C@@H](O)C[C@H]1C[C@H]3O	Ki	'='	2.0	nM	8.70			UO_0000065	13.90	0.28	5.66	4.71	False	CHEMBL658043	Inhibitory activity against human recombinant carbonic anhydrase II (CA2)	B	BAO_0000357	single protein format	None	None	None	None	None	CHEMBL205	Carbonic anhydrase II	Homo sapiens	SINGLE PROTEIN	CHEMBL1135136	1	Scientific Literature	Bioorg. Med. Chem. Lett.	2002	None
CHEMBL293628		0	296.39	0	1.64	13	NS(=O)(=O)c1ccc(C(=O)NCC2CCCCC2)cc1	Kd	'='	1.1	nM	8.96			UO_0000065	30.23	0.61	7.32	10.04	False	CHEMBL658049	Dissociation constant against human Carbonic anhydrase II (HCA II)	B	BAO_0000357	single protein format	None	None	None	None	None	CHEMBL205	Carbonic anhydrase II	Homo sapiens	SINGLE PROTEIN	CHEMBL1127565	1	Scientific Literature	J. Med. Chem.	1994	None
CHEMBL218490	DORZOLAMIDE	4	324.45	0	0.61	DZA	CCN[C@H]1C[C@H](C)S(=O)(=O)c2sc(S(N)(=O)=O)cc21	Ki	'='	9.0	nM	8.05			UO_0000065	24.80	0.58	7.44	7.57	True	CHEMBL657150	Inhibition of human carbonic anhydrase II	B	BAO_0000357	single protein format	None	None	None	None	None	CHEMBL205	Carbonic anhydrase II	Homo sapiens	SINGLE PROTEIN	CHEMBL1136636	1	Scientific Literature	Bioorg. Med. Chem. Lett.	2003	None
CHEMBL310903		0	268.34	0	-0.41	17A	NS(=O)(=O)c1cc2c(s1)S(=O)(=O)CCN2	IC50	'='	2.46	nM	8.61			UO_0000065	32.08	0.78	9.02	8.10	False	CHEMBL656577	Tested for ability to inhibit human erythrocyte carbonic-anhydrase-II- (HCA II) catalyzed carbon dioxide hydration	B	BAO_0000357	single protein format	None	None	None	None	None	CHEMBL205	Carbonic anhydrase II	Homo sapiens	SINGLE PROTEIN	CHEMBL1127476	1	Scientific Literature	J. Med. Chem.	1994	None
CHEMBL1352	NITRIC ACID	3	63.01	0	-0.35	NO3-	O=[N+]([O-])O	Ki	'='	35000000.0	nM		Outside typical range		UO_0000065					True	CHEMBL838517	Inhibitory activity against human carbonic anhydrase II expressed in Escherichia coli	B	BAO_0000019	assay format	Homo sapiens	None	None	None	None	CHEMBL205	Carbonic anhydrase II	Homo sapiens	SINGLE PROTEIN	CHEMBL1138690	1	Scientific Literature	Bioorg. Med. Chem. Lett.	2004	None
CHEMBL7204		0	187.22	0	-0.38	D	NNc1ccc(S(N)(=O)=O)cc1	Ki	'='	320.0	nM	6.50			UO_0000065	34.69	0.74	6.87	6.61	True	CHEMBL658042	Inhibitory activity against Human carbonic anhydrase II	B	BAO_0000357	single protein format	None	None	None	None	None	CHEMBL205	Carbonic anhydrase II	Homo sapiens	SINGLE PROTEIN	CHEMBL1135903	1	Scientific Literature	J. Med. Chem.	2002	None
CHEMBL409306		0	356.36	0	-1.80	17	NS(=O)(=O)c1ccc(-c2cn([C@H]3OC[C@@H](O)[C@@H](O)[C@@H]3O)nn2)cc1	Ki	'='	2.3	nM	8.64			UO_0000065	24.24	0.49	10.44	5.37	False	CHEMBL951056	Inhibition of human cloned CA2 by CO2 hydration method	B	BAO_0000357	single protein format	Homo sapiens	None	None	None	None	CHEMBL205	Carbonic anhydrase II	Homo sapiens	SINGLE PROTEIN	CHEMBL1142323	1	Scientific Literature	J. Med. Chem.	2008	None
CHEMBL270335		0	414.40	1	-2.25	14	COC(=O)[C@H]1O[C@@H](n2cc(-c3ccc(S(N)(=O)=O)cc3)nn2)[C@H](O)[C@@H](O)[C@@H]1O	Ki	'='	13.0	nM	7.89			UO_0000065	19.03	0.38	10.14	4.22	False	CHEMBL951056	Inhibition of human cloned CA2 by CO2 hydration method	B	BAO_0000357	single protein format	Homo sapiens	None	None	None	None	CHEMBL205	Carbonic anhydrase II	Homo sapiens	SINGLE PROTEIN	CHEMBL1142323	1	Scientific Literature	J. Med. Chem.	2008	None
CHEMBL14182		0	327.39	0	0.72	19	Nc1ccc(S(=O)(=O)Nc2cccc(S(N)(=O)=O)c2)cc1	Ki	'='	9.0	nM	8.05			UO_0000065	24.58	0.52	7.33	6.08	True	CHEMBL657153	Inhibitory activity against human recombinant carbonic anhydrase II (CA2)	B	BAO_0000357	single protein format	None	None	None	None	None	CHEMBL205	Carbonic anhydrase II	Homo sapiens	SINGLE PROTEIN	CHEMBL1132382	1	Scientific Literature	J. Med. Chem.	1999	None
CHEMBL265674		0	180.21	0	-1.23	M	Nc1nnc(S(N)(=O)=O)s1	Ki	'='	60.0	nM	7.22			UO_0000065	40.07	0.99	8.45	6.45	True	CHEMBL658042	Inhibitory activity against Human carbonic anhydrase II	B	BAO_0000357	single protein format	None	None	None	None	None	CHEMBL205	Carbonic anhydrase II	Homo sapiens	SINGLE PROTEIN	CHEMBL1135903	1	Scientific Literature	J. Med. Chem.	2002	None
CHEMBL50	QUERCETIN	3	302.24	0	1.99	quercetin	O=c1c(O)c(-c2ccc(O)c(O)c2)oc2cc(O)cc(O)c12	Ki	'='	2540.0	nM	5.59			UO_0000065	18.51	0.35	3.61	4.26	False	CHEMBL1074266	Inhibition of human CA2 by stopped-flow CO2 hydration assay	B	BAO_0000357	single protein format	Homo sapiens	None	None	None	None	CHEMBL205	Carbonic anhydrase II	Homo sapiens	SINGLE PROTEIN	CHEMBL1157641	1	Scientific Literature	Bioorg. Med. Chem.	2010	None
CHEMBL1414	SYRINGIC ACID	0	198.17	0	1.11	9	COc1cc(C(=O)O)cc(OC)c1O	Ki	'='	3190.0	nM	5.50			UO_0000065	27.73	0.54	4.39	7.23	False	CHEMBL1074266	Inhibition of human CA2 by stopped-flow CO2 hydration assay	B	BAO_0000357	single protein format	Homo sapiens	None	None	None	None	CHEMBL205	Carbonic anhydrase II	Homo sapiens	SINGLE PROTEIN	CHEMBL1157641	1	Scientific Literature	Bioorg. Med. Chem.	2010	None
CHEMBL1233721		0	358.83	0	2.06	7a	CSc1nc(Cl)c(C=O)c(Nc2ccc(S(N)(=O)=O)cc2)n1	Kd	'='	170.0	nM	6.77			UO_0000065	18.87	0.42	4.71	5.88	False	CHEMBL1273995	Binding affinity to human recombinant carbonic anhydrase 2 by thermal shift assay	B	BAO_0000357	single protein format	Homo sapiens	None	None	None	None	CHEMBL205	Carbonic anhydrase II	Homo sapiens	SINGLE PROTEIN	CHEMBL1268947	1	Scientific Literature	Bioorg. Med. Chem.	2010	None
CHEMBL1271467		0	386.89	0	1.97	7c	CSc1nc(Cl)c(C=O)c(NCCc2ccc(S(N)(=O)=O)cc2)n1	Kd	'='	110.0	nM	6.96			UO_0000065	17.99	0.40	4.99	6.05	False	CHEMBL1273995	Binding affinity to human recombinant carbonic anhydrase 2 by thermal shift assay	B	BAO_0000357	single protein format	Homo sapiens	None	None	None	None	CHEMBL205	Carbonic anhydrase II	Homo sapiens	SINGLE PROTEIN	CHEMBL1268947	1	Scientific Literature	Bioorg. Med. Chem.	2010	None
CHEMBL1272286		0	383.89	0	2.03	6c	CSc1nc(Cl)c(C#N)c(NCCc2ccc(S(N)(=O)=O)cc2)n1	Kd						Not Determined						False	CHEMBL1273996	Binding affinity to human recombinant carbonic anhydrase 2 by isothermal titration calorimetry assay	B	BAO_0000357	single protein format	Homo sapiens	None	None	None	None	CHEMBL205	Carbonic anhydrase II	Homo sapiens	SINGLE PROTEIN	CHEMBL1268947	1	Scientific Literature	Bioorg. Med. Chem.	2010	None
CHEMBL1271467		0	386.89	0	1.97	7c	CSc1nc(Cl)c(C=O)c(NCCc2ccc(S(N)(=O)=O)cc2)n1	Kd	'='	350.0	nM	6.46			UO_0000065	16.69	0.37	4.49	5.61	False	CHEMBL1273996	Binding affinity to human recombinant carbonic anhydrase 2 by isothermal titration calorimetry assay	B	BAO_0000357	single protein format	Homo sapiens	None	None	None	None	CHEMBL205	Carbonic anhydrase II	Homo sapiens	SINGLE PROTEIN	CHEMBL1268947	1	Scientific Literature	Bioorg. Med. Chem.	2010	None
CHEMBL430810		0	285.55	0	1.33	10	Nc1c(Cl)cc(S(N)(=O)=O)cc1Br	Ki	'='	54.0	nM	7.27			UO_0000065	25.45	0.76	5.94	8.43	False	CHEMBL657145	Inhibition constant (Ki) against human cloned carbonic anhydrase II (CAH)	B	BAO_0000357	single protein format	None	None	None	None	None	CHEMBL205	Carbonic anhydrase II	Homo sapiens	SINGLE PROTEIN	CHEMBL1144995	1	Scientific Literature	J. Med. Chem.	2003	None
CHEMBL3137756		0	530.78	2	5.71	4A	C[C@H](CCC(=O)Nc1ccccc1S(N)(=O)=O)[C@H]1CC[C@H]2[C@@H]3CC[C@@H]4C[C@H](O)CC[C@]4(C)[C@H]3CC[C@@]21C	Ki	'='	270.0	nM	6.57			UO_0000065	12.38	0.24	0.86	6.00	False	CHEMBL658043	Inhibitory activity against human recombinant carbonic anhydrase II (CA2)	B	BAO_0000357	single protein format	None	None	None	None	None	CHEMBL205	Carbonic anhydrase II	Homo sapiens	SINGLE PROTEIN	CHEMBL1135136	1	Scientific Literature	Bioorg. Med. Chem. Lett.	2002	None
CHEMBL3138367		0	558.83	2	5.43	4F	C[C@H](CCC(=O)NCCc1ccc(S(N)(=O)=O)cc1)[C@H]1CC[C@H]2[C@@H]3CC[C@@H]4C[C@H](O)CC[C@]4(C)[C@H]3CC[C@@]21C	Ki	'='	41.0	nM	7.39			UO_0000065	13.22	0.26	1.96	6.75	False	CHEMBL658043	Inhibitory activity against human recombinant carbonic anhydrase II (CA2)	B	BAO_0000357	single protein format	None	None	None	None	None	CHEMBL205	Carbonic anhydrase II	Homo sapiens	SINGLE PROTEIN	CHEMBL1135136	1	Scientific Literature	Bioorg. Med. Chem. Lett.	2002	None
CHEMBL268177		0	298.11	0	0.52	10	Nc1ccc(S(N)(=O)=O)cc1I	Ki	'='	70.0	nM	7.16			UO_0000065	24.00	0.81	6.63	8.30	True	CHEMBL657150	Inhibition of human carbonic anhydrase II	B	BAO_0000357	single protein format	None	None	None	None	None	CHEMBL205	Carbonic anhydrase II	Homo sapiens	SINGLE PROTEIN	CHEMBL1136636	1	Scientific Literature	Bioorg. Med. Chem. Lett.	2003	None
CHEMBL6784		0	201.25	0	-0.13	21	NS(=O)(=O)c1ccc(CCO)cc1	Ki	'='	125.0	nM	6.90			UO_0000065	34.30	0.73	7.03	8.59	True	CHEMBL1038578	Inhibition of human recombinant CA2 by stopped-flow CO2 assay	B	BAO_0000357	single protein format	Homo sapiens	None	None	None	None	CHEMBL205	Carbonic anhydrase II	Homo sapiens	SINGLE PROTEIN	CHEMBL1154077	1	Scientific Literature	Bioorg. Med. Chem.	2009	None
CHEMBL82557		0	300.36	0	1.51	20	CC(C)C(=O)Oc1ccc2nc(S(N)(=O)=O)sc2c1	IC50	'='	6.8	nM	8.17			UO_0000065	27.19	0.59	6.66	8.22	False	CHEMBL656574	In vitro inhibition of human Carbonic Anhydrase II	B	BAO_0000357	single protein format	None	None	None	None	None	CHEMBL205	Carbonic anhydrase II	Homo sapiens	SINGLE PROTEIN	CHEMBL1124628	1	Scientific Literature	J. Med. Chem.	1989	None
CHEMBL21	SULFANILAMIDE	4	172.21	0	-0.08	2	Nc1ccc(S(N)(=O)=O)cc1	Ki	'='	3334264.13	nM		Outside typical range		UO_0000065					False	CHEMBL1106525	Inhibition of human carbonic anhydrase 2	B	BAO_0000357	single protein format	Homo sapiens	None	None	None	None	CHEMBL205	Carbonic anhydrase II	Homo sapiens	SINGLE PROTEIN	CHEMBL1157824	1	Scientific Literature	Bioorg. Med. Chem. Lett.	2010	None
CHEMBL205467		0	257.31	0	0.01	KM29	NCCCC(=O)Nc1cccc(S(N)(=O)=O)c1	Ki	'='	5495408.74	nM		Outside typical range		UO_0000065					False	CHEMBL1106525	Inhibition of human carbonic anhydrase 2	B	BAO_0000357	single protein format	Homo sapiens	None	None	None	None	CHEMBL205	Carbonic anhydrase II	Homo sapiens	SINGLE PROTEIN	CHEMBL1157824	1	Scientific Literature	Bioorg. Med. Chem. Lett.	2010	None
CHEMBL54976	TRYPTOPHAN	4	204.23	0	1.12	L-Trp	N[C@@H](Cc1c[nH]c2ccccc12)C(=O)O	Ka	'='	27.0	uM				UO_0000064					True	CHEMBL987029	Activation of human recombinant CA2 after 15 mins by stopped-flow CO2 hydration assay	B	BAO_0000357	single protein format	Homo sapiens	None	None	None	None	CHEMBL205	Carbonic anhydrase II	Homo sapiens	SINGLE PROTEIN	CHEMBL1144196	1	Scientific Literature	Bioorg. Med. Chem.	2008	None
CHEMBL268439		0	335.39	0	-0.43	17a	Nc1ccc(S(=O)(=O)Nc2nnc(S(N)(=O)=O)s2)cc1	Ki	'='	2.0	nM	8.70			UO_0000065	25.94	0.59	9.13	5.50	True	CHEMBL658942	Inhibition of human carbonic anhydrase II (hCA II)	B	BAO_0000357	single protein format	None	None	None	None	None	CHEMBL205	Carbonic anhydrase II	Homo sapiens	SINGLE PROTEIN	CHEMBL1132884	1	Scientific Literature	Bioorg. Med. Chem. Lett.	2000	None
CHEMBL24120		0	299.09	0	0.87	6	NS(=O)(=O)Oc1ccc(I)cc1	Ki	'='	3.8	nM	8.42			UO_0000065	28.15	0.96	7.55	12.13	False	CHEMBL657193	Inhibition of human carbonic anhydrase II	B	BAO_0000357	single protein format	None	None	None	None	None	CHEMBL205	Carbonic anhydrase II	Homo sapiens	SINGLE PROTEIN	CHEMBL1144996	1	Scientific Literature	J. Med. Chem.	2003	None
CHEMBL6753		0	194.24	0	-1.39	14	Cn1nc(S(N)(=O)=O)sc1=N	Ki	'='	19.0	nM	7.72			UO_0000065	39.75	0.96	9.11	7.58	True	CHEMBL658942	Inhibition of human carbonic anhydrase II (hCA II)	B	BAO_0000357	single protein format	None	None	None	None	None	CHEMBL205	Carbonic anhydrase II	Homo sapiens	SINGLE PROTEIN	CHEMBL1132884	1	Scientific Literature	Bioorg. Med. Chem. Lett.	2000	None
CHEMBL179682		0	412.45	0	-0.02	7b	Cc1ccccc1S(=O)(=O)NC(=O)NNC(=O)c1ccccc1S(N)(=O)=O	Ki	'='	92.0	nM	7.04			UO_0000065	17.06	0.36	7.06	4.28	False	CHEMBL828777	Inhibitory activity against Carbonic anhydrase II	B	BAO_0000357	single protein format	Homo sapiens	None	None	None	None	CHEMBL205	Carbonic anhydrase II	Homo sapiens	SINGLE PROTEIN	CHEMBL1145204	1	Scientific Literature	J. Med. Chem.	2005	None
CHEMBL176495		0	187.22	0	-0.38	18	NNc1ccccc1S(N)(=O)=O	Ki	'='	78.0	nM	7.11			UO_0000065	37.97	0.81	7.49	7.24	False	CHEMBL828777	Inhibitory activity against Carbonic anhydrase II	B	BAO_0000357	single protein format	Homo sapiens	None	None	None	None	CHEMBL205	Carbonic anhydrase II	Homo sapiens	SINGLE PROTEIN	CHEMBL1145204	1	Scientific Literature	J. Med. Chem.	2005	None
CHEMBL176203		0	221.67	0	0.27	16	NNc1ccc(S(N)(=O)=O)cc1Cl	Ki	'='	76.0	nM	7.12			UO_0000065	32.12	0.75	6.85	7.25	False	CHEMBL828777	Inhibitory activity against Carbonic anhydrase II	B	BAO_0000357	single protein format	Homo sapiens	None	None	None	None	CHEMBL205	Carbonic anhydrase II	Homo sapiens	SINGLE PROTEIN	CHEMBL1145204	1	Scientific Literature	J. Med. Chem.	2005	None
CHEMBL18	ETHOXZOLAMIDE	4	258.32	0	1.34	EZA	CCOc1ccc2nc(S(N)(=O)=O)sc2c1	Ki	'='	8.0	nM	8.10			UO_0000065	31.34	0.69	6.76	9.84	True	CHEMBL828777	Inhibitory activity against Carbonic anhydrase II	B	BAO_0000357	single protein format	Homo sapiens	None	None	None	None	CHEMBL205	Carbonic anhydrase II	Homo sapiens	SINGLE PROTEIN	CHEMBL1145204	1	Scientific Literature	J. Med. Chem.	2005	None
CHEMBL6724		0	251.10	0	0.68	9	Nc1ccc(S(N)(=O)=O)cc1Br	Ki	'='	40.0	nM	7.40			UO_0000065	29.46	0.84	6.72	8.58	True	CHEMBL657150	Inhibition of human carbonic anhydrase II	B	BAO_0000357	single protein format	None	None	None	None	None	CHEMBL205	Carbonic anhydrase II	Homo sapiens	SINGLE PROTEIN	CHEMBL1136636	1	Scientific Literature	Bioorg. Med. Chem. Lett.	2003	None
[truncated: 13,496 more rows]
