# Supplementary material for: PyRMD Studio: A Unified Suite for Next-Generation, AI-Powered Virtual Screening
Source: J Chem Inf Model. 2026 May 19;66(11):6197–203. doi: 10.1021/acs.jcim.6c00648 (PMC13250901; doi:10.1021/acs.jcim.6c00648)
Supplement: Supplementary file 1 [file ci6c00648_si_001.zip › DATA/casp3_chembl.csv]

Molecule ChEMBL ID	Molecule Name	Molecule Max Phase	Molecular Weight	#RO5 Violations	AlogP	Compound Key	Smiles	Standard Type	Standard Relation	Standard Value	Standard Units	pChEMBL Value	Data Validity Comment	Comment	Uo Units	Ligand Efficiency BEI	Ligand Efficiency LE	Ligand Efficiency LLE	Ligand Efficiency SEI	Potential Duplicate	Assay ChEMBL ID	Assay Description	Assay Type	BAO Format ID	BAO Label	Assay Organism	Assay Tissue ChEMBL ID	Assay Tissue Name	Assay Cell Type	Assay Subcellular Fraction	Target ChEMBL ID	Target Name	Target Organism	Target Type	Document ChEMBL ID	Source ID	Source Description	Document Journal	Document Year	Cell ChEMBL ID
CHEMBL212345		0	473.49	0	1.14	26	O=C1C[C@H](NC(=O)C2(C(=O)NNC(=O)c3ccc4ccccc4c3)Cc3ccccc3C2)C(O)O1	IC50	'>'	10000.0	nM				UO_0000065					False	CHEMBL865481	Inhibition of caspase3	B	BAO_0000357	single protein format	Homo sapiens	None	None	None	None	CHEMBL2334	Caspase-3	Homo sapiens	SINGLE PROTEIN	CHEMBL1146191	1	Scientific Literature	Bioorg. Med. Chem. Lett.	2006	None
CHEMBL39658		0	712.71	2	-0.79	24l(R,R)	CC(C)[C@H](NC(=O)[C@H](CCC(=O)O)NC(=O)OCc1ccccc1)C(=O)NN(CC(=O)O)C(=O)[C@@H]1O[C@H]1C(=O)N[C@@H](Cc1ccccc1)C(N)=O	k2	'='	470.0	M-1 s-1									False	CHEMBL658637	Second-order inhibition rate of caspase-3 was determined by progress curve method	B	BAO_0000357	single protein format	None	None	None	None	None	CHEMBL2334	Caspase-3	Homo sapiens	SINGLE PROTEIN	CHEMBL1149106	1	Scientific Literature	J. Med. Chem.	2004	None
CHEMBL91406		0	685.34	1	2.67	74	CC(C)[C@H](NC(=O)C(=O)Nc1ccc(I)cc1F)C(=O)N[C@@H](CC(=O)O)C(=O)COc1c(F)c(F)cc(F)c1F	k3/Ki	'='	206962.0	M-1 s-1									False	CHEMBL658629	Binding affinity towards human caspase 3	B	BAO_0000357	single protein format	None	None	None	None	None	CHEMBL2334	Caspase-3	Homo sapiens	SINGLE PROTEIN	CHEMBL1146752	1	Scientific Literature	Bioorg. Med. Chem. Lett.	2004	None
CHEMBL90061		0	587.55	1	3.33	12	CC(C)C[C@H](NC(=O)C(=O)Nc1cccc2ccccc12)C(=O)N[C@@H](CC(=O)O)C(=O)COc1c(F)cc(F)cc1F	k3/Ki	'='	85300.0	M-1 s-1									False	CHEMBL658629	Binding affinity towards human caspase 3	B	BAO_0000357	single protein format	None	None	None	None	None	CHEMBL2334	Caspase-3	Homo sapiens	SINGLE PROTEIN	CHEMBL1146752	1	Scientific Literature	Bioorg. Med. Chem. Lett.	2004	None
CHEMBL88795		0	581.56	1	2.70	15	CC(C)[C@H](NC(=O)C(=O)Nc1cccc2ccccc12)C(=O)N[C@@H](CC(=O)O)C(=O)COP(C)(=O)c1ccccc1	k3/Ki	'='	529376.0	M-1 s-1									False	CHEMBL658629	Binding affinity towards human caspase 3	B	BAO_0000357	single protein format	None	None	None	None	None	CHEMBL2334	Caspase-3	Homo sapiens	SINGLE PROTEIN	CHEMBL1146752	1	Scientific Literature	Bioorg. Med. Chem. Lett.	2004	None
CHEMBL289538		0	841.87	3	-0.92	27j(S,S)	CC[C@H](C)[C@H](NC(=O)OCc1ccccc1)C(=O)N[C@@H](CCC(=O)O)C(=O)N[C@H](C(=O)NN(CC(=O)O)C(=O)[C@@H]1O[C@H]1C(=O)N[C@@H](C)C(=O)NCc1ccccc1)[C@@H](C)O	k2	'='	3050.0	M-1 s-1									False	CHEMBL658637	Second-order inhibition rate of caspase-3 was determined by progress curve method	B	BAO_0000357	single protein format	None	None	None	None	None	CHEMBL2334	Caspase-3	Homo sapiens	SINGLE PROTEIN	CHEMBL1149106	1	Scientific Literature	J. Med. Chem.	2004	None
CHEMBL433812		0	507.55	1	0.40	21a	CC(=O)OCCN1C(=O)c2c(SC(=N)N)nc3ccc(S(=O)(=O)N4CCOCC4)cc3c2C1=O	IC50	'='	255.0	nM	6.59			UO_0000065	12.99	0.26	6.19	3.81	False	CHEMBL877127	In vitro inhibitory concentration against human caspase-3	B	BAO_0000357	single protein format	Homo sapiens	None	None	None	None	CHEMBL2334	Caspase-3	Homo sapiens	SINGLE PROTEIN	CHEMBL1144342	1	Scientific Literature	J. Med. Chem.	2005	None
CHEMBL194488		0	569.57	2	-0.64	24	COC(=O)CS(=O)(=O)c1nc2ccc(S(=O)(=O)N3CCOCC3)cc2c2c1C(=O)N(CCOC(C)=O)C2=O	IC50	'='	362.0	nM	6.44			UO_0000065	11.31	0.23	7.08	3.51	False	CHEMBL877127	In vitro inhibitory concentration against human caspase-3	B	BAO_0000357	single protein format	Homo sapiens	None	None	None	None	CHEMBL2334	Caspase-3	Homo sapiens	SINGLE PROTEIN	CHEMBL1144342	1	Scientific Literature	J. Med. Chem.	2005	None
CHEMBL195568		0	339.37	0	3.87	BI-9C3	O=C(Oc1ccccc1)c1csc(C2COc3ccccc3O2)n1	IC50	'='	40000.0	nM	4.40			UO_0000065	12.96	0.25	0.53	7.63	False	CHEMBL830968	Inhibitory concentration against caspase-3 expressed in Escherichia coli. BL21(DE3) by fluorometric assay	B	BAO_0000019	assay format	None	None	None	None	None	CHEMBL2334	Caspase-3	Homo sapiens	SINGLE PROTEIN	CHEMBL1145192	1	Scientific Literature	J. Med. Chem.	2005	None
CHEMBL370604		0	305.36	0	3.14	BI-9C5	CCOC(=O)c1sc(C2COc3ccccc3O2)nc1C	IC50	'='	82000.0	nM	4.09			UO_0000065	13.38	0.27	0.95	7.09	False	CHEMBL830968	Inhibitory concentration against caspase-3 expressed in Escherichia coli. BL21(DE3) by fluorometric assay	B	BAO_0000019	assay format	None	None	None	None	None	CHEMBL2334	Caspase-3	Homo sapiens	SINGLE PROTEIN	CHEMBL1145192	1	Scientific Literature	J. Med. Chem.	2005	None
CHEMBL92407		0	405.41	0	-0.35	5b	C[C@@H](C(=O)N[C@H]1CC(=O)OC1O)N1CC[C@H](NC(=O)OCc2ccccc2)C1=O	IC50	'>'	100000.0	nM				UO_0000065					False	CHEMBL658909	Inhibitory activity against human Caspase-3 using Ac-AspGluValAsp as substrate	B	BAO_0000357	single protein format	None	None	None	None	None	CHEMBL2334	Caspase-3	Homo sapiens	SINGLE PROTEIN	CHEMBL1131550	1	Scientific Literature	Bioorg. Med. Chem. Lett.	1998	None
CHEMBL60671		0	500.57	1	2.79	17	CC(C)(C)OC(=O)CN1C(=O)C(=O)c2cc(S(=O)(=O)N3CCC[C@H]3COc3ccccc3)ccc21	IC50	'='	3.0	nM	8.52			UO_0000065	17.03	0.33	5.73	7.73	False	CHEMBL1061695	Inhibition of caspase 3 in human SK-N-SH cells assessed as accumulation of fluorogenic 7-amino-4-methyl coumarin by fluorometric assay	B	BAO_0000219	cell-based format	Homo sapiens	None	None	SK-N-SH	None	CHEMBL2334	Caspase-3	Homo sapiens	SINGLE PROTEIN	CHEMBL1153506	1	Scientific Literature	Bioorg. Med. Chem.	2009	CHEMBL3307745
CHEMBL220238		0	590.66	2	3.32	4g	CCC(C(=O)N[C@@H](CC(=O)O)C(=O)CSCc1ccccc1)n1ccnc(NCc2nnc(-c3ccccc3)o2)c1=O	IC50	'='	0.31	nM	9.51			UO_0000065	16.10	0.31	6.19	5.62	False	CHEMBL829509	Inhibitory concentration against recombinant human caspase-3 in neuronal precursor (NT2) cells	B	BAO_0000019	assay format	Homo sapiens	None	None	None	None	CHEMBL2334	Caspase-3	Homo sapiens	SINGLE PROTEIN	CHEMBL1144330	1	Scientific Literature	Bioorg. Med. Chem. Lett.	2005	None
CHEMBL289542		0	625.68	2	-0.17	23i(S,S)	CC(C)[C@H](NC(=O)CCc1ccccc1)C(=O)N[C@@H](C)C(=O)NN(CC(=O)O)C(=O)[C@H]1O[C@@H]1C(=O)NCC(O)c1ccccc1	k2	'='	510.0	M-1 s-1									False	CHEMBL658637	Second-order inhibition rate of caspase-3 was determined by progress curve method	B	BAO_0000357	single protein format	None	None	None	None	None	CHEMBL2334	Caspase-3	Homo sapiens	SINGLE PROTEIN	CHEMBL1149106	1	Scientific Literature	J. Med. Chem.	2004	None
CHEMBL39942		0	595.65	1	0.29	23g(S,S)	CC(C)[C@H](NC(=O)CCc1ccccc1)C(=O)N[C@@H](C)C(=O)NN(CC(=O)O)C(=O)[C@H]1O[C@@H]1C(=O)NCc1ccccc1	k2	'='	1610.0	M-1 s-1									False	CHEMBL658637	Second-order inhibition rate of caspase-3 was determined by progress curve method	B	BAO_0000357	single protein format	None	None	None	None	None	CHEMBL2334	Caspase-3	Homo sapiens	SINGLE PROTEIN	CHEMBL1149106	1	Scientific Literature	J. Med. Chem.	2004	None
CHEMBL38024		0	652.71	2	-0.81	23l(R,R)	CC(C)[C@H](NC(=O)CCc1ccccc1)C(=O)N[C@@H](C)C(=O)NN(CC(=O)O)C(=O)[C@@H]1O[C@H]1C(=O)N[C@@H](Cc1ccccc1)C(N)=O	k2						Not Active						False	CHEMBL658638	Second-order inhibition rate of caspase-3 was determined by progress curve method; No inhibition	B	BAO_0000357	single protein format	None	None	None	None	None	CHEMBL2334	Caspase-3	Homo sapiens	SINGLE PROTEIN	CHEMBL1149106	1	Scientific Literature	J. Med. Chem.	2004	None
CHEMBL92029		0	632.57	1	3.16	59	CC(C)[C@H](NC(=O)C(=O)NN(c1ccccc1)c1ccccc1)C(=O)N[C@@H](CC(=O)O)C(=O)COc1c(F)c(F)cc(F)c1F	k3/Ki	'='	168506.0	M-1 s-1									False	CHEMBL658629	Binding affinity towards human caspase 3	B	BAO_0000357	single protein format	None	None	None	None	None	CHEMBL2334	Caspase-3	Homo sapiens	SINGLE PROTEIN	CHEMBL1146752	1	Scientific Literature	Bioorg. Med. Chem. Lett.	2004	None
CHEMBL379764		0	405.41	0	-0.23	14	COc1cccc(C(=O)NNC(=O)C2(C(=O)N[C@H]3CC(=O)OC3O)CCCC2)c1	IC50	'>'	10000.0	nM				UO_0000065					False	CHEMBL865481	Inhibition of caspase3	B	BAO_0000357	single protein format	Homo sapiens	None	None	None	None	CHEMBL2334	Caspase-3	Homo sapiens	SINGLE PROTEIN	CHEMBL1146191	1	Scientific Literature	Bioorg. Med. Chem. Lett.	2006	None
CHEMBL213408		0	375.38	0	-0.32	9	Cc1ccccc1C(=O)NNC(=O)C1(C(=O)N[C@H]2CC(=O)OC2O)CCC1	IC50	'>'	10000.0	nM				UO_0000065					False	CHEMBL865481	Inhibition of caspase3	B	BAO_0000357	single protein format	Homo sapiens	None	None	None	None	CHEMBL2334	Caspase-3	Homo sapiens	SINGLE PROTEIN	CHEMBL1146191	1	Scientific Literature	Bioorg. Med. Chem. Lett.	2006	None
CHEMBL226542		0	370.81	0	4.78	3e	COc1cc2c(/C=C3/C(=O)Nc4ccc(F)cc43)c(Cl)n(C)c2cc1C	Activity						Active						False	CHEMBL888494	Activation of caspase 3 activity in IGROV1 cells assessed as DEVD peptide hydrolysis at 5 uM after 24 hrs	B	BAO_0000219	cell-based format	Homo sapiens	None	None	IGROV-1	None	CHEMBL2334	Caspase-3	Homo sapiens	SINGLE PROTEIN	CHEMBL1145408	1	Scientific Literature	J. Med. Chem.	2007	CHEMBL3307502
CHEMBL2338554	Symplostatin 5	0	1022.12	None	None	1	C/C=C1\NC(=O)[C@@H](NC(=O)[C@@H](NC(=O)[C@@H](COS(=O)(=O)[O-])OC)C(C)C)[C@@H](C)OC(=O)[C@H]([C@H](C)CC)NC(=O)[C@H](Cc2ccccc2)N(C)C(=O)[C@H](Cc2ccccc2)N2C(=O)[C@H](CC[C@H]2O)NC1=O.[Na+]	Activity	'='	100.0	%				UO_0000187					False	CHEMBL2346361	Inhibition of Caspase 3 (unknown origin) using Ac-DEVD-AMC substrate assessed as residual activity at 10 uM incubated for 15 mins prior to substrate addition measured for 2 hrs	B	BAO_0000357	single protein format	Homo sapiens	None	None	None	None	CHEMBL2334	Caspase-3	Homo sapiens	SINGLE PROTEIN	CHEMBL2331221	1	Scientific Literature	J. Med. Chem.	2013	None
CHEMBL391494		0	402.38	0	2.55	6a	O=C(O)CC(NC(=O)c1ccccc1NC(=O)OCc1ccccc1)C(=O)CF	IC50	'='	200.0	nM	6.70			UO_0000065	16.65	0.32	4.15	5.50	False	CHEMBL899137	Inhibition of human recombinant caspase 3 by fluorometric assay	B	BAO_0000357	single protein format	Homo sapiens	None	None	None	None	CHEMBL2334	Caspase-3	Homo sapiens	SINGLE PROTEIN	CHEMBL1137536	1	Scientific Literature	Bioorg. Med. Chem. Lett.	2007	None
CHEMBL203787		0	326.28	0	1.46	6m	O=C(Cc1ccc(F)cc1)Nc1cccc2c1C(=O)C(=O)NC2=O	IC50	'='	199.0	nM	6.70			UO_0000065	20.54	0.38	5.24	7.26	False	CHEMBL863722	Inhibition of caspase3	B	BAO_0000357	single protein format	Homo sapiens	None	None	None	None	CHEMBL2334	Caspase-3	Homo sapiens	SINGLE PROTEIN	CHEMBL1138183	1	Scientific Literature	J. Med. Chem.	2006	None
CHEMBL204612		0	397.30	0	1.09	6i	COC(=O)c1cc(C(=O)Nc2cccc3c2C(=O)C(=O)NC3=O)cc([N+](=O)[O-])c1	IC50	'='	104.0	nM	6.98			UO_0000065	17.58	0.33	5.89	4.32	False	CHEMBL863722	Inhibition of caspase3	B	BAO_0000357	single protein format	Homo sapiens	None	None	None	None	CHEMBL2334	Caspase-3	Homo sapiens	SINGLE PROTEIN	CHEMBL1138183	1	Scientific Literature	J. Med. Chem.	2006	None
CHEMBL204245		0	339.26	0	1.30	14c	O=C1NC(=O)c2cc(NC(=O)c3ccc([N+](=O)[O-])cc3)ccc2C1=O	IC50	'='	1380.0	nM	5.86			UO_0000065	17.27	0.32	4.56	4.33	False	CHEMBL863722	Inhibition of caspase3	B	BAO_0000357	single protein format	Homo sapiens	None	None	None	None	CHEMBL2334	Caspase-3	Homo sapiens	SINGLE PROTEIN	CHEMBL1138183	1	Scientific Literature	J. Med. Chem.	2006	None
CHEMBL382859		0	265.27	0	2.05	2c	O=C1C(=O)N(Cc2ccccc2)C(=O)c2ccccc21	IC50	'='	331.0	nM	6.48			UO_0000065	24.43	0.44	4.43	11.90	False	CHEMBL863722	Inhibition of caspase3	B	BAO_0000357	single protein format	Homo sapiens	None	None	None	None	CHEMBL2334	Caspase-3	Homo sapiens	SINGLE PROTEIN	CHEMBL1138183	1	Scientific Literature	J. Med. Chem.	2006	None
CHEMBL148191		0	512.52	1	-0.98	54	CS(=O)(=O)NC(=O)c1cccc(S(=O)(=O)NCc2ccc(C(=O)N[C@H](C=O)CC(=O)O)cn2)c1	Ki	'='	1400.0	nM	5.85			UO_0000065	11.42	0.24	6.83	2.84	False	CHEMBL658624	Inhibitory activity against Caspase-3	B	BAO_0000357	single protein format	None	None	None	None	None	CHEMBL2334	Caspase-3	Homo sapiens	SINGLE PROTEIN	CHEMBL1135612	1	Scientific Literature	J. Med. Chem.	2002	None
CHEMBL148162		0	641.15	1	3.67	69b	Cc1cc(CNS(=O)(=O)c2ccc(O)c(C(=O)O)c2)sc1C(=O)N[C@@H](CC(=O)O)C(=O)CSCc1ccccc1Cl	Ki	'='	40.0	nM	7.40			UO_0000065	11.54	0.25	3.73	3.95	False	CHEMBL658624	Inhibitory activity against Caspase-3	B	BAO_0000357	single protein format	None	None	None	None	None	CHEMBL2334	Caspase-3	Homo sapiens	SINGLE PROTEIN	CHEMBL1135612	1	Scientific Literature	J. Med. Chem.	2002	None
CHEMBL466140		0	564.60	1	0.30	5u	C[C@H](NC(=O)OCc1ccccc1)C(=O)N[C@@H](C)C(=O)NN(CC(N)=O)C(=O)/C=C/C(=O)N1CCc2ccccc21	Activity						Not Active						False	CHEMBL973292	Inhibition of caspase 3 assessed as ratio of pseudo-first-order inhibition rate constant to inhibitor concentration	B	BAO_0000357	single protein format	None	None	None	None	None	CHEMBL2334	Caspase-3	Homo sapiens	SINGLE PROTEIN	CHEMBL1150273	1	Scientific Literature	J. Med. Chem.	2008	None
CHEMBL290783		0	503.94	1	2.68	22b(trans)	CC(C)[C@H](NC(=O)OCc1ccccc1)C(=O)NN(CC(=O)O)C(=O)[C@H]1O[C@@H]1c1ccc(Cl)cc1	k2	'='	145.0	M-1 s-1									False	CHEMBL658637	Second-order inhibition rate of caspase-3 was determined by progress curve method	B	BAO_0000357	single protein format	None	None	None	None	None	CHEMBL2334	Caspase-3	Homo sapiens	SINGLE PROTEIN	CHEMBL1149106	1	Scientific Literature	J. Med. Chem.	2004	None
CHEMBL199250		0	553.47	1	1.78	23	C[C@H](NC(=O)C(=O)Nc1ccc2c(c1)CCC2)C(=O)N[C@@H](CC(=O)O)C(=O)COc1c(F)c(F)cc(F)c1F	k3/Ki	'='	42000.0	1/Ms									False	CHEMBL884564	Inhibitory activity against Caspase-3	B	BAO_0000357	single protein format	Homo sapiens	None	None	None	None	CHEMBL2334	Caspase-3	Homo sapiens	SINGLE PROTEIN	CHEMBL1141033	1	Scientific Literature	J. Med. Chem.	2005	None
CHEMBL417149		0	502.48	2	-2.39	1	CC(=O)N[C@@H](CC(=O)O)C(=O)N[C@@H](CCC(=O)O)C(=O)N[C@H](C(=O)N[C@H](C=O)CC(=O)O)C(C)C	IC50	'='	43.9	nM	7.36			UO_0000065	14.64	0.29	9.75	3.00	False	CHEMBL658631	Inhibitory concentration of compound against caspase-3	B	BAO_0000357	single protein format	None	None	None	None	None	CHEMBL2334	Caspase-3	Homo sapiens	SINGLE PROTEIN	CHEMBL1148306	1	Scientific Literature	J. Med. Chem.	2004	None
CHEMBL353919		0	536.69	1	3.23	6	COc1ccc(OC)c(CC(=O)N[C@H](C(=O)N[C@@H](CC(=O)O)C(=O)CSCC2CCCCC2)C(C)C)c1	IC50	'='	63.0	nM	7.20			UO_0000065	13.42	0.27	3.97	5.50	False	CHEMBL660247	Inhibitory activity against caspase-3	B	BAO_0000357	single protein format	None	None	None	None	None	CHEMBL2334	Caspase-3	Homo sapiens	SINGLE PROTEIN	CHEMBL1147438	1	Scientific Literature	Bioorg. Med. Chem. Lett.	2004	None
CHEMBL237310		0	487.48	0	2.30	9b	CC(C)[C@H](NC(=O)OCc1ccccc1)C(=O)Nc1ccccc1C(=O)NC(C(=O)O)C(=O)CF	IC50	'='	33.0	nM	7.48			UO_0000065	15.35	0.29	5.18	4.96	False	CHEMBL899137	Inhibition of human recombinant caspase 3 by fluorometric assay	B	BAO_0000357	single protein format	Homo sapiens	None	None	None	None	CHEMBL2334	Caspase-3	Homo sapiens	SINGLE PROTEIN	CHEMBL1137536	1	Scientific Literature	Bioorg. Med. Chem. Lett.	2007	None
CHEMBL237309		0	531.49	1	1.90	9a	O=C(O)CC[C@H](NC(=O)OCc1ccccc1)C(=O)Nc1ccccc1C(=O)NC(CC(=O)O)C(=O)CF	IC50	'='	340.0	nM	6.47			UO_0000065	12.17	0.23	4.57	3.44	False	CHEMBL899137	Inhibition of human recombinant caspase 3 by fluorometric assay	B	BAO_0000357	single protein format	Homo sapiens	None	None	None	None	CHEMBL2334	Caspase-3	Homo sapiens	SINGLE PROTEIN	CHEMBL1137536	1	Scientific Literature	Bioorg. Med. Chem. Lett.	2007	None
CHEMBL237088		0	408.41	0	2.61	6l	O=C(O)CC(NC(=O)c1sccc1NC(=O)OCc1ccccc1)C(=O)CF	IC50	'='	100.0	nM	7.00			UO_0000065	17.14	0.34	4.39	5.75	False	CHEMBL899137	Inhibition of human recombinant caspase 3 by fluorometric assay	B	BAO_0000357	single protein format	Homo sapiens	None	None	None	None	CHEMBL2334	Caspase-3	Homo sapiens	SINGLE PROTEIN	CHEMBL1137536	1	Scientific Literature	Bioorg. Med. Chem. Lett.	2007	None
CHEMBL560532		0	458.79	0	4.72	AW-01208	O=C(NCCCN1CCN(Cc2c(F)cccc2Cl)CC1)c1ccc(Cl)c(Cl)c1	Activity						Not Active						False	CHEMBL1061689	Inhibition of caspase 3 in human SK-N-SH cells assessed as accumulation of fluorogenic 7-amino-4-methyl coumarin at 10 uM by fluorometric assay	B	BAO_0000219	cell-based format	Homo sapiens	None	None	SK-N-SH	None	CHEMBL2334	Caspase-3	Homo sapiens	SINGLE PROTEIN	CHEMBL1153506	1	Scientific Literature	Bioorg. Med. Chem.	2009	CHEMBL3307745
CHEMBL60671		0	500.57	1	2.79	17	CC(C)(C)OC(=O)CN1C(=O)C(=O)c2cc(S(=O)(=O)N3CCC[C@H]3COc3ccccc3)ccc21	IC50	'='	2.999	nM	8.52			UO_0000065	17.03	0.33	5.73	7.73	False	CHEMBL1061695	Inhibition of caspase 3 in human SK-N-SH cells assessed as accumulation of fluorogenic 7-amino-4-methyl coumarin by fluorometric assay	B	BAO_0000219	cell-based format	Homo sapiens	None	None	SK-N-SH	None	CHEMBL2334	Caspase-3	Homo sapiens	SINGLE PROTEIN	CHEMBL1153506	1	Scientific Literature	Bioorg. Med. Chem.	2009	CHEMBL3307745
CHEMBL83964		0	317.10	0	0.50	7	O=C(O)C[C@H](NC(=O)c1cncc(Br)c1)C(=O)O	IC50	'='	6117.0	nM	5.21			UO_0000065	16.44	0.40	4.71	4.47	False	CHEMBL658631	Inhibitory concentration of compound against caspase-3	B	BAO_0000357	single protein format	None	None	None	None	None	CHEMBL2334	Caspase-3	Homo sapiens	SINGLE PROTEIN	CHEMBL1148306	1	Scientific Literature	J. Med. Chem.	2004	None
CHEMBL2370213		0	444.44	1	-2.64	3	CC(=O)N[C@@H](CC(=O)O)C(=O)N[C@H](C(=O)N[C@@H](C)C(=O)N[C@H]1CC(=O)OC1O)C(C)C	IC50	'='	74.0	nM	7.13			UO_0000065	16.04	0.31	9.77	3.56	False	CHEMBL658909	Inhibitory activity against human Caspase-3 using Ac-AspGluValAsp as substrate	B	BAO_0000357	single protein format	None	None	None	None	None	CHEMBL2334	Caspase-3	Homo sapiens	SINGLE PROTEIN	CHEMBL1131550	1	Scientific Literature	Bioorg. Med. Chem. Lett.	1998	None
CHEMBL203709		0	395.37	0	1.51	13f	COc1ccccc1NC(=O)CCC(=O)Nc1ccc2c(c1)C(=O)C(=O)NC2=O	IC50	'='	113.0	nM	6.95			UO_0000065	17.57	0.33	5.44	5.32	False	CHEMBL863722	Inhibition of caspase3	B	BAO_0000357	single protein format	Homo sapiens	None	None	None	None	CHEMBL2334	Caspase-3	Homo sapiens	SINGLE PROTEIN	CHEMBL1138183	1	Scientific Literature	J. Med. Chem.	2006	None
CHEMBL439872		0	366.33	0	1.38	6k	CC(=O)OC(C(=O)Nc1cccc2c1C(=O)C(=O)NC2=O)c1ccccc1	IC50	'='	40.0	nM	7.40			UO_0000065	20.19	0.37	6.02	6.24	False	CHEMBL863722	Inhibition of caspase3	B	BAO_0000357	single protein format	Homo sapiens	None	None	None	None	CHEMBL2334	Caspase-3	Homo sapiens	SINGLE PROTEIN	CHEMBL1138183	1	Scientific Literature	J. Med. Chem.	2006	None
CHEMBL205983		0	295.29	0	2.06	2e	COc1ccc(CN2C(=O)C(=O)c3ccccc3C2=O)cc1	IC50	'='	4630.0	nM	5.33			UO_0000065	18.07	0.33	3.27	8.38	False	CHEMBL863722	Inhibition of caspase3	B	BAO_0000357	single protein format	Homo sapiens	None	None	None	None	CHEMBL2334	Caspase-3	Homo sapiens	SINGLE PROTEIN	CHEMBL1138183	1	Scientific Literature	J. Med. Chem.	2006	None
CHEMBL381777		0	215.21	0	1.04	2b	C=CCN1C(=O)C(=O)c2ccccc2C1=O	IC50	'='	261.0	nM	6.58			UO_0000065	30.59	0.56	5.54	12.09	False	CHEMBL863722	Inhibition of caspase3	B	BAO_0000357	single protein format	Homo sapiens	None	None	None	None	CHEMBL2334	Caspase-3	Homo sapiens	SINGLE PROTEIN	CHEMBL1138183	1	Scientific Literature	J. Med. Chem.	2006	None
CHEMBL316450		0	569.51	1	1.65	45	CC(C)[C@H](NC(=O)C(=O)NCCc1ccccc1)C(=O)N[C@@H](CC(=O)O)C(=O)COc1c(F)c(F)cc(F)c1F	k3/Ki	'='	243319.0	M-1 s-1									False	CHEMBL658629	Binding affinity towards human caspase 3	B	BAO_0000357	single protein format	None	None	None	None	None	CHEMBL2334	Caspase-3	Homo sapiens	SINGLE PROTEIN	CHEMBL1146752	1	Scientific Literature	Bioorg. Med. Chem. Lett.	2004	None
CHEMBL364282		0	428.83	0	1.65	6b	O=C1C[C@H](NC(=O)[C@@H]2CCc3nc4cc(-c5ccccc5Cl)nc-4c(O)n32)C(O)O1	IC50	'='	1841.0	nM	5.74			UO_0000065	13.37	0.26	4.08	4.53	False	CHEMBL880407	Inhibitory activity towards CASP3 using fluorogenic substrates following an incubation for over 30 min at 37 degree C	B	BAO_0000357	single protein format	Homo sapiens	None	None	None	None	CHEMBL2334	Caspase-3	Homo sapiens	SINGLE PROTEIN	CHEMBL1141062	1	Scientific Literature	Bioorg. Med. Chem. Lett.	2005	None
CHEMBL198178		0	428.83	0	1.65	6c	O=C1C[C@H](NC(=O)[C@@H]2CCc3nc4cc(-c5cccc(Cl)c5)nc-4c(O)n32)C(O)O1	IC50	'='	4394.0	nM	5.36			UO_0000065	12.49	0.24	3.71	4.23	False	CHEMBL880407	Inhibitory activity towards CASP3 using fluorogenic substrates following an incubation for over 30 min at 37 degree C	B	BAO_0000357	single protein format	Homo sapiens	None	None	None	None	CHEMBL2334	Caspase-3	Homo sapiens	SINGLE PROTEIN	CHEMBL1141062	1	Scientific Literature	Bioorg. Med. Chem. Lett.	2005	None
CHEMBL372994		0	495.53	0	3.18	11i	O=C1C(=O)N(Cc2cccc(F)n2)c2ccc(S(=O)(=O)N3CCC[C@H]3COc3ccccc3)cc21	IC50	'='	9.1	nM	8.04			UO_0000065	16.23	0.31	4.86	8.30	True	CHEMBL864532	Inhibitory activity against caspase 3 using Ac-DEVD-AMC substrate	B	BAO_0000357	single protein format	Homo sapiens	None	None	None	None	CHEMBL2334	Caspase-3	Homo sapiens	SINGLE PROTEIN	CHEMBL1141199	1	Scientific Literature	J. Med. Chem.	2005	None
CHEMBL189419		0	331.71	0	4.53	4k	FC(F)(F)c1ccc(-c2noc(-c3sccc3Cl)n2)nc1	EC50	'='	1440.0	nM	5.84			UO_0000065	17.61	0.38	1.31	11.28	False	CHEMBL877120	Caspase-3 activation activity tested in T47D breast cells done for 24 or 48 hr at 37 degree C	B	BAO_0000219	cell-based format	Homo sapiens	None	None	T47D	None	CHEMBL2334	Caspase-3	Homo sapiens	SINGLE PROTEIN	CHEMBL1141144	1	Scientific Literature	J. Med. Chem.	2005	CHEMBL3307606
CHEMBL361702		0	298.15	0	4.17	4l	Clc1ccc(-c2noc(-c3sccc3Cl)n2)nc1	EC50	'>'	40000.0	nM				UO_0000065					False	CHEMBL829728	Caspase-3 activation activity tested in H1299 lung cancer cells done for 24 or 48 hr at 37 degree C	B	BAO_0000219	cell-based format	None	None	None	Cancer cell lines	None	CHEMBL2334	Caspase-3	Homo sapiens	SINGLE PROTEIN	CHEMBL1141144	1	Scientific Literature	J. Med. Chem.	2005	CHEMBL3307923
CHEMBL288257		0	609.68	1	0.34	23h(S,S)	CC(C)[C@H](NC(=O)CCc1ccccc1)C(=O)N[C@@H](C)C(=O)NN(CC(=O)O)C(=O)[C@H]1O[C@@H]1C(=O)NCCc1ccccc1	k2	'='	1110.0	M-1 s-1									False	CHEMBL658637	Second-order inhibition rate of caspase-3 was determined by progress curve method	B	BAO_0000357	single protein format	None	None	None	None	None	CHEMBL2334	Caspase-3	Homo sapiens	SINGLE PROTEIN	CHEMBL1149106	1	Scientific Literature	J. Med. Chem.	2004	None
CHEMBL197242		0	527.43	1	0.97	12	C[C@H](NC(=O)C(=O)NCc1ccccc1)C(=O)N[C@@H](CC(=O)O)C(=O)COc1c(F)c(F)cc(F)c1F	k3/Ki	'='	35500.0	1/Ms									False	CHEMBL884564	Inhibitory activity against Caspase-3	B	BAO_0000357	single protein format	Homo sapiens	None	None	None	None	CHEMBL2334	Caspase-3	Homo sapiens	SINGLE PROTEIN	CHEMBL1141033	1	Scientific Literature	J. Med. Chem.	2005	None
CHEMBL41365		0	771.78	3	0.00	27d(S,S)	CC[C@H](C)[C@H](NC(=O)OCc1ccccc1)C(=O)N[C@@H](CCC(=O)O)C(=O)N[C@H](C(=O)NN(CC(=O)O)C(=O)[C@H]1O[C@@H]1C(=O)OCc1ccccc1)[C@@H](C)O	k2	'='	9500.0	M-1 s-1									False	CHEMBL658637	Second-order inhibition rate of caspase-3 was determined by progress curve method	B	BAO_0000357	single protein format	None	None	None	None	None	CHEMBL2334	Caspase-3	Homo sapiens	SINGLE PROTEIN	CHEMBL1149106	1	Scientific Literature	J. Med. Chem.	2004	None
CHEMBL377557		0	542.55	1	2.24	1a	O=C(CN1C(=O)[C@@H](COC(=O)Nc2ccccc2)N=C(c2ccccc2)c2ccccc21)N[C@H]1CC(=O)OC1O	Activity						Not Active						False	CHEMBL867548	Inhibition of human recombinant caspase3 upto 50 uM	B	BAO_0000357	single protein format	Homo sapiens	None	None	None	None	CHEMBL2334	Caspase-3	Homo sapiens	SINGLE PROTEIN	CHEMBL1147785	1	Scientific Literature	J. Med. Chem.	2006	None
CHEMBL388533		0	368.82	0	4.35	3f	COc1cc2c(/C=C3/C(=O)Nc4ccc(O)cc43)c(Cl)n(C)c2cc1C	Activity						Active						False	CHEMBL888494	Activation of caspase 3 activity in IGROV1 cells assessed as DEVD peptide hydrolysis at 5 uM after 24 hrs	B	BAO_0000219	cell-based format	Homo sapiens	None	None	IGROV-1	None	CHEMBL2334	Caspase-3	Homo sapiens	SINGLE PROTEIN	CHEMBL1145408	1	Scientific Literature	J. Med. Chem.	2007	CHEMBL3307502
CHEMBL187104		0	416.83	0	2.09	5k	CC(C)[C@H](NC(=O)OCc1cccc(Cl)c1)C(=O)NC(CC(=O)O)C(=O)CF	IC50	'='	36.0	nM	7.44			UO_0000065	17.86	0.36	5.35	6.11	False	CHEMBL830927	Inhibitory activity against human recombinant caspase-3	B	BAO_0000357	single protein format	Homo sapiens	None	None	None	None	CHEMBL2334	Caspase-3	Homo sapiens	SINGLE PROTEIN	CHEMBL1137919	1	Scientific Literature	Bioorg. Med. Chem. Lett.	2004	None
CHEMBL64413		0	287.06	0	1.45	6	CN1C(=O)C(=O)c2cc(I)ccc21	IC50	'='	7000.0	nM	5.16			UO_0000065	17.96	0.54	3.70	13.79	False	CHEMBL658912	Inhibition of recombinant human caspase-3	B	BAO_0000357	single protein format	None	None	None	None	None	CHEMBL2334	Caspase-3	Homo sapiens	SINGLE PROTEIN	CHEMBL1134769	1	Scientific Literature	J. Med. Chem.	2001	None
CHEMBL360880		0	582.68	1	3.20	33	COc1ccc(-c2nc(C)no2)cc1CC(=O)N[C@H](C(=O)N[C@@H](CC(=O)O)C(=O)CSCc1ccccc1)C(C)C	IC50	'='	9.0	nM	8.05			UO_0000065	13.81	0.27	4.85	5.01	False	CHEMBL828520	Inhibitory activity against recombinant human Caspase-3	B	BAO_0000357	single protein format	Homo sapiens	None	None	None	None	CHEMBL2334	Caspase-3	Homo sapiens	SINGLE PROTEIN	CHEMBL1142798	1	Scientific Literature	Bioorg. Med. Chem. Lett.	2005	None
CHEMBL329917		0	486.50	0	-2.35	12	CC(=O)N[C@@H](CC(=O)O)C(=O)N[C@H]1CCC[C@H]2SC[C@@H](C(=O)N[C@H]3CC(=O)OC3O)N2C1=O	IC50	'='	18.0	nM	7.75			UO_0000065	15.92	0.32	10.09	4.05	True	CHEMBL658909	Inhibitory activity against human Caspase-3 using Ac-AspGluValAsp as substrate	B	BAO_0000357	single protein format	None	None	None	None	None	CHEMBL2334	Caspase-3	Homo sapiens	SINGLE PROTEIN	CHEMBL1131550	1	Scientific Literature	Bioorg. Med. Chem. Lett.	1998	None
CHEMBL121377		0	549.58	1	2.07	17	CC(C)[C@H](NC(=O)COc1cccc2ccccc12)C(=O)N[C@@H](CC(=O)O)C(=O)COc1ccc(C(N)=O)cc1	k3/Ki	'='	17735.0	M-1 s-1									False	CHEMBL658640	Inhibitory activity against caspase-3 (Csp-3)	B	BAO_0000357	single protein format	None	None	None	None	None	CHEMBL2334	Caspase-3	Homo sapiens	SINGLE PROTEIN	CHEMBL1136305	1	Scientific Literature	Bioorg. Med. Chem. Lett.	2003	None
CHEMBL120088		0	490.53	0	1.78	24	O=C[C@H](CC(=O)O)NC(=O)C(CCCCNS(=O)(=O)c1cccc(C(=O)O)c1)c1ccccc1	Ki	'='	6800.0	nM	5.17			UO_0000065	10.53	0.21	3.39	3.10	False	CHEMBL658625	In vitro inhibitory activity against human recombinant caspase-3 using Ac-DEVD-AFC as substrate.	B	BAO_0000357	single protein format	None	None	None	None	None	CHEMBL2334	Caspase-3	Homo sapiens	SINGLE PROTEIN	CHEMBL1136308	1	Scientific Literature	Bioorg. Med. Chem. Lett.	2003	None
CHEMBL413559		0	555.54	1	1.74	8	COC(=O)c1cc(OCC(=O)[C@H](CC(=O)O)NC(=O)[C@@H](NC(=O)COc2cccc3ccccc23)C(C)C)no1	k3/ki	'='	143850.0	1/m/s									False	CHEMBL828400	Binding affinity against Caspase-3	B	BAO_0000357	single protein format	Homo sapiens	None	None	None	None	CHEMBL2334	Caspase-3	Homo sapiens	SINGLE PROTEIN	CHEMBL1144434	1	Scientific Literature	Bioorg. Med. Chem. Lett.	2005	None
CHEMBL189405		0	544.66	1	2.84	19	Cc1nnc(SCC(=O)[C@H](CC(=O)O)NC(=O)[C@@H](NC(=O)COc2cccc3ccccc23)C(C)C)s1	k3/ki	'='	5239.0	1/m/s									False	CHEMBL828400	Binding affinity against Caspase-3	B	BAO_0000357	single protein format	Homo sapiens	None	None	None	None	CHEMBL2334	Caspase-3	Homo sapiens	SINGLE PROTEIN	CHEMBL1144434	1	Scientific Literature	Bioorg. Med. Chem. Lett.	2005	None
CHEMBL293034		0	400.46	0	2.08	31	CN1C(=O)C(=O)c2cc(S(=O)(=O)N3CCC[C@H]3COc3ccccc3)ccc21	IC50	'='	7500000.0	nM		Outside typical range		UO_0000065					False	CHEMBL885062	In vitro inhibition of Caspase-3 in presence of naive chondrocyte cell cytosol	B	BAO_0000357	single protein format	None	None	None	None	None	CHEMBL2334	Caspase-3	Homo sapiens	SINGLE PROTEIN	CHEMBL1134769	1	Scientific Literature	J. Med. Chem.	2001	None
CHEMBL290756		0	666.73	2	-0.20	23j(S,S)	CC(C)[C@H](NC(=O)CCc1ccccc1)C(=O)N[C@@H](C)C(=O)NN(CC(=O)O)C(=O)[C@H]1O[C@@H]1C(=O)N[C@@H](C)C(=O)NCc1ccccc1	k2	'='	260.0	M-1 s-1									False	CHEMBL658637	Second-order inhibition rate of caspase-3 was determined by progress curve method	B	BAO_0000357	single protein format	None	None	None	None	None	CHEMBL2334	Caspase-3	Homo sapiens	SINGLE PROTEIN	CHEMBL1149106	1	Scientific Literature	J. Med. Chem.	2004	None
CHEMBL180763		0	527.60	1	2.56	4q	CCC(C(=O)N[C@@H](CC(=O)O)C(=O)CSCc1ccccc1)n1ccnc(NCc2cc(C)no2)c1=O	IC50	'='	0.051	nM	10.29			UO_0000065	19.51	0.38	7.73	6.58	False	CHEMBL829509	Inhibitory concentration against recombinant human caspase-3 in neuronal precursor (NT2) cells	B	BAO_0000019	assay format	Homo sapiens	None	None	None	None	CHEMBL2334	Caspase-3	Homo sapiens	SINGLE PROTEIN	CHEMBL1144330	1	Scientific Literature	Bioorg. Med. Chem. Lett.	2005	None
CHEMBL38402		0	533.58	1	-0.89	23f(S,S)	CCNC(=O)[C@H]1O[C@@H]1C(=O)N(CC(=O)O)NC(=O)[C@H](C)NC(=O)[C@@H](NC(=O)CCc1ccccc1)C(C)C	k2	'='	1910.0	M-1 s-1									False	CHEMBL658637	Second-order inhibition rate of caspase-3 was determined by progress curve method	B	BAO_0000357	single protein format	None	None	None	None	None	CHEMBL2334	Caspase-3	Homo sapiens	SINGLE PROTEIN	CHEMBL1149106	1	Scientific Literature	J. Med. Chem.	2004	None
CHEMBL289386		0	709.71	3	-1.18	27c(R,R)	CCOC(=O)[C@@H]1O[C@H]1C(=O)N(CC(=O)O)NC(=O)[C@@H](NC(=O)[C@H](CCC(=O)O)NC(=O)[C@@H](NC(=O)OCc1ccccc1)[C@@H](C)CC)[C@@H](C)O	k2	'='	2630.0	M-1 s-1									False	CHEMBL658637	Second-order inhibition rate of caspase-3 was determined by progress curve method	B	BAO_0000357	single protein format	None	None	None	None	None	CHEMBL2334	Caspase-3	Homo sapiens	SINGLE PROTEIN	CHEMBL1149106	1	Scientific Literature	J. Med. Chem.	2004	None
CHEMBL361613		0	528.66	1	3.33	4h	CCC(C(=O)N[C@@H](CC(=O)O)C(=O)CSCc1ccccc1)n1ccnc(NCc2cccs2)c1=O	IC50	'='	0.036	nM	10.44			UO_0000065	19.76	0.40	7.11	8.01	False	CHEMBL829509	Inhibitory concentration against recombinant human caspase-3 in neuronal precursor (NT2) cells	B	BAO_0000019	assay format	Homo sapiens	None	None	None	None	CHEMBL2334	Caspase-3	Homo sapiens	SINGLE PROTEIN	CHEMBL1144330	1	Scientific Literature	Bioorg. Med. Chem. Lett.	2005	None
CHEMBL147497		0	668.49	1	4.05	41b	O=C(O)C[C@H](NC(=O)c1ccc(CNS(=O)(=O)c2ccc(O)c(C(=O)O)c2)s1)C(=O)c1ncc(-c2c(Cl)cccc2Cl)o1	Ki	'='	380.0	nM	6.42			UO_0000065	9.60	0.20	2.37	3.01	False	CHEMBL658624	Inhibitory activity against Caspase-3	B	BAO_0000357	single protein format	None	None	None	None	None	CHEMBL2334	Caspase-3	Homo sapiens	SINGLE PROTEIN	CHEMBL1135612	1	Scientific Literature	J. Med. Chem.	2002	None
CHEMBL293034		0	400.46	0	2.08	31	CN1C(=O)C(=O)c2cc(S(=O)(=O)N3CCC[C@H]3COc3ccccc3)ccc21	IC50	'='	47000.0	nM	4.33			UO_0000065	10.81	0.21	2.25	5.15	False	CHEMBL658912	Inhibition of recombinant human caspase-3	B	BAO_0000357	single protein format	None	None	None	None	None	CHEMBL2334	Caspase-3	Homo sapiens	SINGLE PROTEIN	CHEMBL1134769	1	Scientific Literature	J. Med. Chem.	2001	None
CHEMBL417149		0	502.48	2	-2.39	3	CC(=O)N[C@@H](CC(=O)O)C(=O)N[C@@H](CCC(=O)O)C(=O)N[C@H](C(=O)N[C@H](C=O)CC(=O)O)C(C)C	IC50	'='	27.0	nM	7.57			UO_0000065	15.06	0.30	9.96	3.08	True	CHEMBL658623	Inhibitory concentration required against human Caspase-3	B	BAO_0000357	single protein format	None	None	None	None	None	CHEMBL2334	Caspase-3	Homo sapiens	SINGLE PROTEIN	CHEMBL1136077	1	Scientific Literature	Bioorg. Med. Chem. Lett.	2003	None
CHEMBL306915		0	419.28	0	3.01	11	O=C(O)C[C@H](NC(=O)c1cncc(Br)c1)C(=O)CCCc1ccccc1	IC50	'='	13700.0	nM	4.86			UO_0000065	11.60	0.26	1.85	5.05	False	CHEMBL658623	Inhibitory concentration required against human Caspase-3	B	BAO_0000357	single protein format	None	None	None	None	None	CHEMBL2334	Caspase-3	Homo sapiens	SINGLE PROTEIN	CHEMBL1136077	1	Scientific Literature	Bioorg. Med. Chem. Lett.	2003	None
CHEMBL102901		0	428.49	0	1.89	28	CC(C)C[C@H](NC(=O)CCOc1cccc2ccccc12)C(=O)N[C@H]1CC(=O)OC1O	IC50	'='	59.0	nM	7.23			UO_0000065	16.87	0.32	5.34	6.34	False	CHEMBL876965	Inhibitory concentration against caspase-3	B	BAO_0000357	single protein format	None	None	None	None	None	CHEMBL2334	Caspase-3	Homo sapiens	SINGLE PROTEIN	CHEMBL1134914	1	Scientific Literature	Bioorg. Med. Chem. Lett.	2002	None
CHEMBL37630		0	492.53	1	-0.76	1a	CC(=O)N[C@@H](Cc1ccc(O)cc1)C(=O)N[C@H](C(=O)N[C@@H](C)C(=O)N[C@H](C=O)CC(=O)O)C(C)C	IC50	'='	190000.0	nM		Outside typical range		UO_0000065					False	CHEMBL658906	Amidolytic activity of THP.1 cell lysate against Caspase-3 using C3-Asp-AMC as a substrate	B	BAO_0000219	cell-based format	None	None	None	THP-1	None	CHEMBL2334	Caspase-3	Homo sapiens	SINGLE PROTEIN	CHEMBL1130835	1	Scientific Literature	Bioorg. Med. Chem. Lett.	1998	CHEMBL3307574
CHEMBL123890		0	514.56	1	1.26	25	O=C[C@H](CC(=O)O)NC(=O)C(CCCCNS(=O)(=O)c1cccc(-c2nn[nH]n2)c1)c1ccccc1	Ki	'='	1400.0	nM	5.85			UO_0000065	11.38	0.22	4.59	3.18	False	CHEMBL658625	In vitro inhibitory activity against human recombinant caspase-3 using Ac-DEVD-AFC as substrate.	B	BAO_0000357	single protein format	None	None	None	None	None	CHEMBL2334	Caspase-3	Homo sapiens	SINGLE PROTEIN	CHEMBL1136308	1	Scientific Literature	Bioorg. Med. Chem. Lett.	2003	None
CHEMBL147311		0	574.72	1	2.14	18	CCOC(=O)C1OC1C(=O)N(CC(C)C)NC(=O)[C@H](CC(C)C)NC(=O)[C@H](CC(C)C)NC(=O)Cc1ccccc1	NI						Not Active						False	CHEMBL658627	Inhibitory activity against Caspase-3; No inhibition	B	BAO_0000357	single protein format	None	None	None	None	None	CHEMBL2334	Caspase-3	Homo sapiens	SINGLE PROTEIN	CHEMBL1135610	1	Scientific Literature	J. Med. Chem.	2002	None
CHEMBL357413		0	484.51	0	-0.30	53	CS(=O)(=O)Nc1ccc(S(=O)(=O)NCc2ccc(C(=O)N[C@H](C=O)CC(=O)O)cn2)cc1	Ki	'='	1300.0	nM	5.89			UO_0000065	12.15	0.25	6.19	3.12	False	CHEMBL658624	Inhibitory activity against Caspase-3	B	BAO_0000357	single protein format	None	None	None	None	None	CHEMBL2334	Caspase-3	Homo sapiens	SINGLE PROTEIN	CHEMBL1135612	1	Scientific Literature	J. Med. Chem.	2002	None
CHEMBL304276		0	222.20	0	-0.15	5	O=C[C@H](CC(=O)O)NC(=O)c1ccccn1	IC50	'='	55000.0	nM	4.26			UO_0000065	19.17	0.36	4.41	4.42	False	CHEMBL658623	Inhibitory concentration required against human Caspase-3	B	BAO_0000357	single protein format	None	None	None	None	None	CHEMBL2334	Caspase-3	Homo sapiens	SINGLE PROTEIN	CHEMBL1136077	1	Scientific Literature	Bioorg. Med. Chem. Lett.	2003	None
CHEMBL280373		0	368.36	0	1.19	19	CC(C)(NC(=O)OCc1ccccc1)C(=O)NC(CC(=O)O)C(=O)CF	IC50	'='	1400.0	nM	5.85			UO_0000065	15.89	0.31	4.66	4.81	False	CHEMBL875680	Inhibitory activity against human recombinant Caspase-3 enzyme	B	BAO_0000357	single protein format	None	None	None	None	None	CHEMBL2334	Caspase-3	Homo sapiens	SINGLE PROTEIN	CHEMBL1147604	1	Scientific Literature	Bioorg. Med. Chem. Lett.	2004	None
CHEMBL236220		0	249.32	0	2.98	8	N=C(N)NCc1c2ccccc2cc2ccccc12	Activity						Active						False	CHEMBL902984	Increase in caspase 3 activation in human SKBR3 cells at 20 uM after 24 hrs	B	BAO_0000219	cell-based format	Homo sapiens	None	None	SK-BR-3	None	CHEMBL2334	Caspase-3	Homo sapiens	SINGLE PROTEIN	CHEMBL1138355	1	Scientific Literature	J. Med. Chem.	2007	CHEMBL3308062
CHEMBL1835321		0	617.66	2	-0.92	33l	CC(=O)N[C@H](C(=O)N[C@@H](CC(=O)O)C(=O)N[C@H](C(=O)N1Cc2ccccc2C1C(=O)N[C@H]1CC(=O)OC1O)C(C)C)C(C)C	IC50	'='	289.0	nM	6.54			UO_0000065	10.59	0.20	7.46	2.97	False	CHEMBL1838643	Inhibition of C-terminal histidine-tagged caspase-3 using Ac-DEVD-AMC coumarin-120 as substrate after 20 mins by fluorometric analysis	B	BAO_0000357	single protein format	None	None	None	None	None	CHEMBL2334	Caspase-3	Homo sapiens	SINGLE PROTEIN	CHEMBL1833809	1	Scientific Literature	Bioorg. Med. Chem.	2011	None
CHEMBL1835323		0	641.72	2	-1.22	33n	CC(=O)N[C@H](C(=O)N[C@@H](CC(=O)O)C(=O)N[C@H](C(=O)N1CCC[C@H](OC(C)C)[C@H]1C(=O)N[C@H]1CC(=O)OC1O)C(C)C)C(C)C	IC50	'='	81500.0	nM	4.09			UO_0000065	6.37	0.12	5.31	1.78	False	CHEMBL1838643	Inhibition of C-terminal histidine-tagged caspase-3 using Ac-DEVD-AMC coumarin-120 as substrate after 20 mins by fluorometric analysis	B	BAO_0000357	single protein format	None	None	None	None	None	CHEMBL2334	Caspase-3	Homo sapiens	SINGLE PROTEIN	CHEMBL1833809	1	Scientific Literature	Bioorg. Med. Chem.	2011	None
CHEMBL387453		0	457.51	0	0.26	12e	O=C(CN1CCSC[C@H](NC(=O)c2ccc3ccccc3c2)C1=O)N[C@H]1CC(=O)OC1O	IC50	'>'	10000.0	nM				UO_0000065					False	CHEMBL910860	Inhibition of Caspase 3	B	BAO_0000357	single protein format	Homo sapiens	None	None	None	None	CHEMBL2334	Caspase-3	Homo sapiens	SINGLE PROTEIN	CHEMBL1137257	1	Scientific Literature	Bioorg. Med. Chem. Lett.	2006	None
CHEMBL65994		0	475.54	0	2.78	20	CCN(CC)C(=O)c1cncc(C(=O)N[C@@H](CC(=O)O)C(=O)CSCc2ccc(F)cc2)c1	IC50	'='	620.0	nM	6.21			UO_0000065	13.05	0.26	3.43	5.32	False	CHEMBL658623	Inhibitory concentration required against human Caspase-3	B	BAO_0000357	single protein format	None	None	None	None	None	CHEMBL2334	Caspase-3	Homo sapiens	SINGLE PROTEIN	CHEMBL1136077	1	Scientific Literature	Bioorg. Med. Chem. Lett.	2003	None
CHEMBL212981		0	425.44	0	0.91	16	O=C1C[C@H](NC(=O)C2(C(=O)NNC(=O)c3cccc4ccccc34)CCCC2)C(O)O1	IC50	'>'	10000.0	nM				UO_0000065					False	CHEMBL865481	Inhibition of caspase3	B	BAO_0000357	single protein format	Homo sapiens	None	None	None	None	CHEMBL2334	Caspase-3	Homo sapiens	SINGLE PROTEIN	CHEMBL1146191	1	Scientific Literature	Bioorg. Med. Chem. Lett.	2006	None
CHEMBL214215		0	419.43	0	0.16	18	COc1cccc(C(=O)NNC(=O)C2(C(=O)N[C@H]3CC(=O)OC3O)CCCCC2)c1	IC50	'>'	10000.0	nM				UO_0000065					False	CHEMBL865481	Inhibition of caspase3	B	BAO_0000357	single protein format	Homo sapiens	None	None	None	None	CHEMBL2334	Caspase-3	Homo sapiens	SINGLE PROTEIN	CHEMBL1146191	1	Scientific Literature	Bioorg. Med. Chem. Lett.	2006	None
CHEMBL379831		0	377.35	0	-1.01	6	COc1cccc(C(=O)NNC(=O)C2(C(=O)N[C@H]3CC(=O)OC3O)CC2)c1	IC50	'>'	10000.0	nM				UO_0000065					False	CHEMBL865481	Inhibition of caspase3	B	BAO_0000357	single protein format	Homo sapiens	None	None	None	None	CHEMBL2334	Caspase-3	Homo sapiens	SINGLE PROTEIN	CHEMBL1146191	1	Scientific Literature	Bioorg. Med. Chem. Lett.	2006	None
CHEMBL386510		0	690.80	1	4.74	32	Cc1ccc(S(=O)(=O)OCCOc2ccc(CN3C(=O)C(=O)c4cc(S(=O)(=O)N5CCC[C@H]5COc5ccccc5)ccc43)cc2)cc1	IC50	'='	17.5	nM	7.76			UO_0000065	11.23	0.22	3.02	5.68	False	CHEMBL909966	Inhibition of caspase 3	B	BAO_0000357	single protein format	Homo sapiens	None	None	None	None	CHEMBL2334	Caspase-3	Homo sapiens	SINGLE PROTEIN	CHEMBL1137328	1	Scientific Literature	J. Med. Chem.	2006	None
CHEMBL100409		0	483.35	0	2.81	35	CC(C)C[C@H](NC(=O)COc1c(Cl)cc(Cl)c2ccccc12)C(=O)N[C@H]1CC(=O)OC1O	IC50	'='	357.0	nM	6.45			UO_0000065	13.34	0.28	3.64	5.66	False	CHEMBL876965	Inhibitory concentration against caspase-3	B	BAO_0000357	single protein format	None	None	None	None	None	CHEMBL2334	Caspase-3	Homo sapiens	SINGLE PROTEIN	CHEMBL1134914	1	Scientific Literature	Bioorg. Med. Chem. Lett.	2002	None
CHEMBL213784		0	375.38	0	-0.32	10	Cc1cccc(C(=O)NNC(=O)C2(C(=O)N[C@H]3CC(=O)OC3O)CCC2)c1	IC50	'>'	10000.0	nM				UO_0000065					False	CHEMBL865481	Inhibition of caspase3	B	BAO_0000357	single protein format	Homo sapiens	None	None	None	None	CHEMBL2334	Caspase-3	Homo sapiens	SINGLE PROTEIN	CHEMBL1146191	1	Scientific Literature	Bioorg. Med. Chem. Lett.	2006	None
CHEMBL1794025		0	410.44	0	1.91	7	CC[C@H](C)[C@H](NC(=O)OCc1ccccc1)C(=O)NC(CC(=O)OC)C(=O)CF	IC50	'='	2600.0	nM	5.58			UO_0000065	13.61	0.26	3.68	5.04	False	CHEMBL875680	Inhibitory activity against human recombinant Caspase-3 enzyme	B	BAO_0000357	single protein format	None	None	None	None	None	CHEMBL2334	Caspase-3	Homo sapiens	SINGLE PROTEIN	CHEMBL1147604	1	Scientific Literature	Bioorg. Med. Chem. Lett.	2004	None
CHEMBL197926		0	329.31	0	-0.37	18	O=C1C[C@H](NC(=O)[C@@H]2CCc3nc4ccccc4c(=O)n32)C(O)O1	IC50	'='	10000.0	nM	5.00			UO_0000065	15.18	0.28	5.37	4.52	False	CHEMBL880407	Inhibitory activity towards CASP3 using fluorogenic substrates following an incubation for over 30 min at 37 degree C	B	BAO_0000357	single protein format	Homo sapiens	None	None	None	None	CHEMBL2334	Caspase-3	Homo sapiens	SINGLE PROTEIN	CHEMBL1141062	1	Scientific Literature	Bioorg. Med. Chem. Lett.	2005	None
CHEMBL363842		0	519.45	1	1.10	9	C[C@H](NC(=O)C(=O)NC1CCCCC1)C(=O)N[C@@H](CC(=O)O)C(=O)COc1c(F)c(F)cc(F)c1F	k3/Ki	'='	21000.0	1/Ms									False	CHEMBL884564	Inhibitory activity against Caspase-3	B	BAO_0000357	single protein format	Homo sapiens	None	None	None	None	CHEMBL2334	Caspase-3	Homo sapiens	SINGLE PROTEIN	CHEMBL1141033	1	Scientific Literature	J. Med. Chem.	2005	None
CHEMBL369942		0	514.39	1	0.69	11	C[C@H](NC(=O)C(=O)Nc1ccccn1)C(=O)N[C@@H](CC(=O)O)C(=O)COc1c(F)c(F)cc(F)c1F	k3/Ki	'='	44000.0	1/Ms									False	CHEMBL884564	Inhibitory activity against Caspase-3	B	BAO_0000357	single protein format	Homo sapiens	None	None	None	None	CHEMBL2334	Caspase-3	Homo sapiens	SINGLE PROTEIN	CHEMBL1141033	1	Scientific Literature	J. Med. Chem.	2005	None
CHEMBL396625		0	584.71	1	3.95	14	CCC(C(=O)N[C@@H](CC(=O)O)C(=O)CCCc1ccccc1)n1cc(C(C)(C)C)nc(NC(CC(C)C)C(=O)O)c1=O	IC50	'='	100.0	nM	7.00			UO_0000065	11.97	0.23	3.05	4.17	False	CHEMBL903359	Inhibition of human recombinant caspase 3	B	BAO_0000357	single protein format	Homo sapiens	None	None	None	None	CHEMBL2334	Caspase-3	Homo sapiens	SINGLE PROTEIN	CHEMBL1139112	1	Scientific Literature	Bioorg. Med. Chem. Lett.	2007	None
CHEMBL248310		0	661.68	2	1.79	21	CCCCCCN(C)CC(=O)[C@H](CC(=O)O)NC(=O)C(CC)n1cc(C(C)(C)C)nc(Nc2nnn[nH]2)c1=O.O=C(O)C(F)(F)F	IC50	'='	6068.0	nM	5.22			UO_0000065	9.53	0.18	3.43	2.77	False	CHEMBL903362	Inhibition of human recombinant caspase 3 in NT2 by whole cell assay	B	BAO_0000357	single protein format	Homo sapiens	None	None	None	None	CHEMBL2334	Caspase-3	Homo sapiens	SINGLE PROTEIN	CHEMBL1139112	1	Scientific Literature	Bioorg. Med. Chem. Lett.	2007	None
CHEMBL1835316		0	663.69	3	-2.16	33g	CC(=O)N[C@H](C(=O)N[C@@H](CC(=O)O)C(=O)N[C@H](C(=O)N1CC[C@H](Oc2ncccn2)[C@H]1C(=O)N[C@H]1CC(=O)OC1O)C(C)C)C(C)C	IC50	'>'	100000.0	nM				UO_0000065					False	CHEMBL1838646	Inhibition of C-terminal FLAG-tagged human caspase-3 expressed in HEK293 T17 cells using Ac-DEVD-AMC coumarin-120 as substrate pre-incubated for 2 hrs measured after 48 hrs by fluorometric analysis	B	BAO_0000219	cell-based format	Homo sapiens	None	None	HEK293	None	CHEMBL2334	Caspase-3	Homo sapiens	SINGLE PROTEIN	CHEMBL1833809	1	Scientific Literature	Bioorg. Med. Chem.	2011	CHEMBL3307715
CHEMBL382121		0	578.53	1	2.52	1f	O=C(CN1C(=O)[C@@H](COC(=O)Nc2ccc(F)cc2F)N=C(c2ccccc2)c2ccccc21)N[C@H]1CC(=O)OC1O	Activity						Not Active						False	CHEMBL867548	Inhibition of human recombinant caspase3 upto 50 uM	B	BAO_0000357	single protein format	Homo sapiens	None	None	None	None	CHEMBL2334	Caspase-3	Homo sapiens	SINGLE PROTEIN	CHEMBL1147785	1	Scientific Literature	J. Med. Chem.	2006	None
CHEMBL423112		0	382.46	0	2.86	MDL-28170	CC(C)[C@H](NC(=O)OCc1ccccc1)C(=O)NC(C=O)Cc1ccccc1	Activity						Not Active						False	CHEMBL867548	Inhibition of human recombinant caspase3 upto 50 uM	B	BAO_0000357	single protein format	Homo sapiens	None	None	None	None	CHEMBL2334	Caspase-3	Homo sapiens	SINGLE PROTEIN	CHEMBL1147785	1	Scientific Literature	J. Med. Chem.	2006	None
CHEMBL1835210		0	569.61	2	-2.01	33a	CC(=O)N[C@H](C(=O)N[C@@H](CC(=O)O)C(=O)N[C@H](C(=O)N1CCC[C@H]1C(=O)N[C@H]1CC(=O)OC1O)C(C)C)C(C)C	IC50	'='	92.0	nM	7.04			UO_0000065	12.35	0.24	9.05	3.19	False	CHEMBL1838646	Inhibition of C-terminal FLAG-tagged human caspase-3 expressed in HEK293 T17 cells using Ac-DEVD-AMC coumarin-120 as substrate pre-incubated for 2 hrs measured after 48 hrs by fluorometric analysis	B	BAO_0000219	cell-based format	Homo sapiens	None	None	HEK293	None	CHEMBL2334	Caspase-3	Homo sapiens	SINGLE PROTEIN	CHEMBL1833809	1	Scientific Literature	Bioorg. Med. Chem.	2011	CHEMBL3307715
CHEMBL1835325		0	645.71	2	-0.57	33p	CC(=O)N[C@H](C(=O)N[C@@H](CC(=O)O)C(=O)N[C@H](C(=O)N1CCc2ccc(C)cc2C1C(=O)N[C@H]1CC(=O)OC1O)C(C)C)C(C)C	IC50	'>'	35000.0	nM				UO_0000065					False	CHEMBL1838646	Inhibition of C-terminal FLAG-tagged human caspase-3 expressed in HEK293 T17 cells using Ac-DEVD-AMC coumarin-120 as substrate pre-incubated for 2 hrs measured after 48 hrs by fluorometric analysis	B	BAO_0000219	cell-based format	Homo sapiens	None	None	HEK293	None	CHEMBL2334	Caspase-3	Homo sapiens	SINGLE PROTEIN	CHEMBL1833809	1	Scientific Literature	Bioorg. Med. Chem.	2011	CHEMBL3307715
CHEMBL1835402		0	647.68	2	-1.17	33t	CC(=O)N[C@H](C(=O)N[C@@H](CC(=O)O)C(=O)N[C@H](C(=O)N1CCc2ccc(O)cc2C1C(=O)N[C@H]1CC(=O)OC1O)C(C)C)C(C)C	IC50						Not Determined						False	CHEMBL1838646	Inhibition of C-terminal FLAG-tagged human caspase-3 expressed in HEK293 T17 cells using Ac-DEVD-AMC coumarin-120 as substrate pre-incubated for 2 hrs measured after 48 hrs by fluorometric analysis	B	BAO_0000219	cell-based format	Homo sapiens	None	None	HEK293	None	CHEMBL2334	Caspase-3	Homo sapiens	SINGLE PROTEIN	CHEMBL1833809	1	Scientific Literature	Bioorg. Med. Chem.	2011	CHEMBL3307715
CHEMBL1835211		0	599.64	2	-2.39	33b	CO[C@H]1CCN(C(=O)[C@@H](NC(=O)[C@H](CC(=O)O)NC(=O)[C@@H](NC(C)=O)C(C)C)C(C)C)[C@@H]1C(=O)N[C@H]1CC(=O)OC1O	IC50	'='	965.0	nM	6.01			UO_0000065	10.03	0.20	8.41	2.62	False	CHEMBL1838646	Inhibition of C-terminal FLAG-tagged human caspase-3 expressed in HEK293 T17 cells using Ac-DEVD-AMC coumarin-120 as substrate pre-incubated for 2 hrs measured after 48 hrs by fluorometric analysis	B	BAO_0000219	cell-based format	Homo sapiens	None	None	HEK293	None	CHEMBL2334	Caspase-3	Homo sapiens	SINGLE PROTEIN	CHEMBL1833809	1	Scientific Literature	Bioorg. Med. Chem.	2011	CHEMBL3307715
CHEMBL188452		0	583.59	1	2.44	6	CCOC(=O)c1c(C)noc1OCC(=O)[C@H](CC(=O)O)NC(=O)[C@@H](NC(=O)COc1cccc2ccccc12)C(C)C	k3/ki	'='	5674.0	1/m/s									False	CHEMBL828400	Binding affinity against Caspase-3	B	BAO_0000357	single protein format	Homo sapiens	None	None	None	None	CHEMBL2334	Caspase-3	Homo sapiens	SINGLE PROTEIN	CHEMBL1144434	1	Scientific Literature	Bioorg. Med. Chem. Lett.	2005	None
CHEMBL67955		0	301.10	0	0.62	8	O=C[C@H](CC(=O)O)NC(=O)c1cncc(Br)c1	IC50	'='	6000.0	nM	5.22			UO_0000065	17.34	0.42	4.60	5.42	False	CHEMBL658623	Inhibitory concentration required against human Caspase-3	B	BAO_0000357	single protein format	None	None	None	None	None	CHEMBL2334	Caspase-3	Homo sapiens	SINGLE PROTEIN	CHEMBL1136077	1	Scientific Literature	Bioorg. Med. Chem. Lett.	2003	None
CHEMBL219139		0	490.65	0	3.26	3	CC[C@@H](C(=O)N[C@H]1CCC[C@H]2CC[C@@H](C(=O)NC(c3ccccc3)c3ccccc3)N2C1=O)N(C)C	Activity						Active						False	CHEMBL911089	Activation of caspase 3 in MDA-MB-231 cells by Western blot analysis at 1 uM	B	BAO_0000219	cell-based format	Homo sapiens	None	None	MDA-MB-231	None	CHEMBL2334	Caspase-3	Homo sapiens	SINGLE PROTEIN	CHEMBL1138860	1	Scientific Literature	J. Med. Chem.	2006	CHEMBL3307960
CHEMBL147763		0	435.41	0	0.03	50	O=C[C@H](CC(=O)O)NC(=O)c1ccc(CNS(=O)(=O)c2cccc(C(=O)O)c2)nc1	Ki	'='	160.0	nM	6.80			UO_0000065	15.61	0.31	6.77	3.78	False	CHEMBL658624	Inhibitory activity against Caspase-3	B	BAO_0000357	single protein format	None	None	None	None	None	CHEMBL2334	Caspase-3	Homo sapiens	SINGLE PROTEIN	CHEMBL1135612	1	Scientific Literature	J. Med. Chem.	2002	None
CHEMBL23493		0	422.45	0	2.36	17	O=C(O)CC(NC(=O)[C@@H](NC(=O)OCc1ccccc1)C1CCCCC1)C(=O)CF	IC50	'='	100.0	nM	7.00			UO_0000065	16.57	0.32	4.64	5.75	False	CHEMBL875680	Inhibitory activity against human recombinant Caspase-3 enzyme	B	BAO_0000357	single protein format	None	None	None	None	None	CHEMBL2334	Caspase-3	Homo sapiens	SINGLE PROTEIN	CHEMBL1147604	1	Scientific Literature	Bioorg. Med. Chem. Lett.	2004	None
CHEMBL316289		0	679.23	1	4.54	78	CC(C)[C@H](NC(=O)C(=O)Nc1c(Cl)c(Cl)cc(Cl)c1Cl)C(=O)N[C@@H](CC(=O)O)C(=O)COc1c(F)c(F)cc(F)c1F	k3/Ki	'='	279263.0	M-1 s-1									False	CHEMBL658629	Binding affinity towards human caspase 3	B	BAO_0000357	single protein format	None	None	None	None	None	CHEMBL2334	Caspase-3	Homo sapiens	SINGLE PROTEIN	CHEMBL1146752	1	Scientific Literature	Bioorg. Med. Chem. Lett.	2004	None
CHEMBL204883		0	528.63	1	2.14	6d-01	CC(C)C[C@H](NC(=O)CNC(=O)COc1ccc2c(c1)Nc1ccccc1S2)C(=O)N[C@H]1CCOC1O	Activity						Not Active						False	CHEMBL869482	Inhibition of caspase3	B	BAO_0000357	single protein format	Homo sapiens	None	None	None	None	CHEMBL2334	Caspase-3	Homo sapiens	SINGLE PROTEIN	CHEMBL1146049	1	Scientific Literature	Bioorg. Med. Chem. Lett.	2006	None
CHEMBL182103		0	557.67	1	2.08	4i	CCC(C(=O)N[C@@H](CC(=O)O)C(=O)CSCc1ccccc1)n1ccnc(NCCCN2CCCC2=O)c1=O	IC50	'='	0.19	nM	9.72			UO_0000065	17.43	0.34	7.64	6.45	False	CHEMBL829509	Inhibitory concentration against recombinant human caspase-3 in neuronal precursor (NT2) cells	B	BAO_0000019	assay format	Homo sapiens	None	None	None	None	CHEMBL2334	Caspase-3	Homo sapiens	SINGLE PROTEIN	CHEMBL1144330	1	Scientific Literature	Bioorg. Med. Chem. Lett.	2005	None
CHEMBL447233		0	526.62	1	1.97	4l	CCC(C(=O)N[C@@H](CC(=O)O)C(=O)CSCc1ccccc1)n1ccnc(NCCn2cccn2)c1=O	IC50	'='	0.082	nM	10.09			UO_0000065	19.15	0.37	8.12	6.81	False	CHEMBL829509	Inhibitory concentration against recombinant human caspase-3 in neuronal precursor (NT2) cells	B	BAO_0000019	assay format	Homo sapiens	None	None	None	None	CHEMBL2334	Caspase-3	Homo sapiens	SINGLE PROTEIN	CHEMBL1144330	1	Scientific Literature	Bioorg. Med. Chem. Lett.	2005	None
CHEMBL390102		0	388.85	1	5.78	3m	COc1cc2c(/C=C3/C(=O)Nc4c3ccc3ccccc43)c(Cl)[nH]c2cc1C	Activity						Active						False	CHEMBL888494	Activation of caspase 3 activity in IGROV1 cells assessed as DEVD peptide hydrolysis at 5 uM after 24 hrs	B	BAO_0000219	cell-based format	Homo sapiens	None	None	IGROV-1	None	CHEMBL2334	Caspase-3	Homo sapiens	SINGLE PROTEIN	CHEMBL1145408	1	Scientific Literature	J. Med. Chem.	2007	CHEMBL3307502
CHEMBL327298		0	444.44	0	0.81	15	CC(C)C(NC(=O)COc1ccc2ccccc2c1C(=O)O)C(=O)N[C@H]1CC(=O)OC1O	IC50	'='	401.0	nM	6.40			UO_0000065	14.39	0.27	5.59	4.23	False	CHEMBL658632	Inhibition of Caspase-3	B	BAO_0000357	single protein format	None	None	None	None	None	CHEMBL2334	Caspase-3	Homo sapiens	SINGLE PROTEIN	CHEMBL1134915	1	Scientific Literature	Bioorg. Med. Chem. Lett.	2002	None
CHEMBL363427		0	475.52	0	1.54	7b	CC(=O)OCCN1C(=O)c2c(C(C)C)nc3ccc(S(=O)(=O)N4CCOCC4)cc3c2C1=O	IC50	'='	40.0	nM	7.40			UO_0000065	15.56	0.31	5.86	6.01	False	CHEMBL877127	In vitro inhibitory concentration against human caspase-3	B	BAO_0000357	single protein format	Homo sapiens	None	None	None	None	CHEMBL2334	Caspase-3	Homo sapiens	SINGLE PROTEIN	CHEMBL1144342	1	Scientific Literature	J. Med. Chem.	2005	None
CHEMBL278702		0	640.62	1	4.17	4	CC(C)[C@H](NC(=O)COc1cccc2ccccc12)C(=O)N[C@@H](CC(=O)O)C(=O)COc1cc(C(F)(F)F)nn1-c1ccccc1	k3/ki	'='	71138.0	1/m/s									False	CHEMBL828400	Binding affinity against Caspase-3	B	BAO_0000357	single protein format	Homo sapiens	None	None	None	None	CHEMBL2334	Caspase-3	Homo sapiens	SINGLE PROTEIN	CHEMBL1144434	1	Scientific Literature	Bioorg. Med. Chem. Lett.	2005	None
CHEMBL427284		0	555.62	1	3.67	12d	COc1ccc(CN2C(=O)C(=C(C#N)C#N)c3cc(S(=O)(=O)N4CCC[C@H]4COc4cccnc4)ccc32)cc1	IC50	'='	7.8	nM	8.11			UO_0000065	14.59	0.28	4.44	5.93	False	CHEMBL890414	Inhibition of human recombinant caspase 3	B	BAO_0000357	single protein format	Homo sapiens	None	None	None	None	CHEMBL2334	Caspase-3	Homo sapiens	SINGLE PROTEIN	CHEMBL1146205	1	Scientific Literature	J. Med. Chem.	2007	None
CHEMBL248508		0	538.61	1	2.30	18	CCC(C(=O)N[C@@H](CC(=O)O)C(=O)CCCc1ccccc1)n1cc(C(C)(C)C)nc(Nc2nnn[nH]2)c1=O	IC50	'='	19390.0	nM	4.71			UO_0000065	8.75	0.17	2.41	2.55	False	CHEMBL903362	Inhibition of human recombinant caspase 3 in NT2 by whole cell assay	B	BAO_0000357	single protein format	Homo sapiens	None	None	None	None	CHEMBL2334	Caspase-3	Homo sapiens	SINGLE PROTEIN	CHEMBL1139112	1	Scientific Literature	Bioorg. Med. Chem. Lett.	2007	None
CHEMBL248309		0	604.70	1	4.56	17	CCC(C(=O)N[C@@H](CC(=O)O)C(=O)CCCc1ccccc1)n1cc(C(C)(C)C)nc(Nc2ccc3c(c2)OCCO3)c1=O	IC50	'='	28.0	nM	7.55			UO_0000065	12.49	0.23	2.99	5.07	False	CHEMBL903359	Inhibition of human recombinant caspase 3	B	BAO_0000357	single protein format	Homo sapiens	None	None	None	None	CHEMBL2334	Caspase-3	Homo sapiens	SINGLE PROTEIN	CHEMBL1139112	1	Scientific Literature	Bioorg. Med. Chem. Lett.	2007	None
CHEMBL360858		0	262.72	0	4.12	4r	Clc1ccc(-c2noc(-c3cccs3)n2)cc1	EC50	'>'	40000.0	nM				UO_0000065					False	CHEMBL829728	Caspase-3 activation activity tested in H1299 lung cancer cells done for 24 or 48 hr at 37 degree C	B	BAO_0000219	cell-based format	None	None	None	Cancer cell lines	None	CHEMBL2334	Caspase-3	Homo sapiens	SINGLE PROTEIN	CHEMBL1141144	1	Scientific Literature	J. Med. Chem.	2005	CHEMBL3307923
CHEMBL363147		0	360.09	0	4.17	10g	FC(F)(F)c1ccc(-c2noc(-c3occc3Br)n2)nc1	EC50	'>'	10000.0	nM				UO_0000065					False	CHEMBL829728	Caspase-3 activation activity tested in H1299 lung cancer cells done for 24 or 48 hr at 37 degree C	B	BAO_0000219	cell-based format	None	None	None	Cancer cell lines	None	CHEMBL2334	Caspase-3	Homo sapiens	SINGLE PROTEIN	CHEMBL1141144	1	Scientific Literature	J. Med. Chem.	2005	CHEMBL3307923
CHEMBL180623		0	566.66	1	3.35	13	CCC(C(=O)N[C@@H](CC(=O)O)C(=O)CCCc1ccccc1)n1cc(C(C)(C)C)nc(NCc2nonc2C)c1=O	IC50	'='	14.0	nM	7.85			UO_0000065	13.86	0.26	4.50	4.64	False	CHEMBL903359	Inhibition of human recombinant caspase 3	B	BAO_0000357	single protein format	Homo sapiens	None	None	None	None	CHEMBL2334	Caspase-3	Homo sapiens	SINGLE PROTEIN	CHEMBL1139112	1	Scientific Literature	Bioorg. Med. Chem. Lett.	2007	None
CHEMBL217457		0	540.38	1	2.82	25	COC[C@@H]1CCCN1S(=O)(=O)c1ccc2c(c1)C(=O)C(=O)N2Cc1ccc(I)cc1	Ki	'='	5.9	nM	8.23			UO_0000065	15.23	0.37	5.41	9.80	False	CHEMBL909955	Binding affinity to human caspase 3	B	BAO_0000357	single protein format	Homo sapiens	None	None	None	None	CHEMBL2334	Caspase-3	Homo sapiens	SINGLE PROTEIN	CHEMBL1137328	1	Scientific Literature	J. Med. Chem.	2006	None
CHEMBL248508		0	538.61	1	2.30	18	CCC(C(=O)N[C@@H](CC(=O)O)C(=O)CCCc1ccccc1)n1cc(C(C)(C)C)nc(Nc2nnn[nH]2)c1=O	Ratio IC50	'='	3579.0										False	CHEMBL903363	Ratio of IC50 for caspase 3 in NT2 cells to IC50 for caspase 3	B	BAO_0000219	cell-based format	Homo sapiens	None	None	NT2	None	CHEMBL2334	Caspase-3	Homo sapiens	SINGLE PROTEIN	CHEMBL1139112	1	Scientific Literature	Bioorg. Med. Chem. Lett.	2007	CHEMBL3308505
CHEMBL201990		0	572.68	2	1.89	6d-12	CC(C)C[C@H](NC(=O)[C@@H](NC(=O)COc1ccc2c(c1)Nc1ccccc1S2)C(C)O)C(=O)N[C@H]1CCOC1O	Activity						Not Active						False	CHEMBL869482	Inhibition of caspase3	B	BAO_0000357	single protein format	Homo sapiens	None	None	None	None	CHEMBL2334	Caspase-3	Homo sapiens	SINGLE PROTEIN	CHEMBL1146049	1	Scientific Literature	Bioorg. Med. Chem. Lett.	2006	None
CHEMBL390520		0	387.27	1	5.29	3d	COc1cc2c(/C=C3/C(=O)Nc4ccc(Cl)cc43)c(Cl)n(C)c2cc1C	Activity						Active						False	CHEMBL888494	Activation of caspase 3 activity in IGROV1 cells assessed as DEVD peptide hydrolysis at 5 uM after 24 hrs	B	BAO_0000219	cell-based format	Homo sapiens	None	None	IGROV-1	None	CHEMBL2334	Caspase-3	Homo sapiens	SINGLE PROTEIN	CHEMBL1145408	1	Scientific Literature	J. Med. Chem.	2007	CHEMBL3307502
CHEMBL213759		0	538.60	1	4.00	36	O=C1C(=O)N(Cc2ccc(OCCF)cc2)c2ccc(S(=O)(=O)N3CCC[C@H]3COc3ccccc3)cc21	Ki	'='	0.2	nM	9.70			UO_0000065	18.01	0.35	5.70	10.40	False	CHEMBL909955	Binding affinity to human caspase 3	B	BAO_0000357	single protein format	Homo sapiens	None	None	None	None	CHEMBL2334	Caspase-3	Homo sapiens	SINGLE PROTEIN	CHEMBL1137328	1	Scientific Literature	J. Med. Chem.	2006	None
CHEMBL386510		0	690.80	1	4.74	32	Cc1ccc(S(=O)(=O)OCCOc2ccc(CN3C(=O)C(=O)c4cc(S(=O)(=O)N5CCC[C@H]5COc5ccccc5)ccc43)cc2)cc1	Ki	'='	8.6	nM	8.07			UO_0000065	11.68	0.23	3.33	5.90	False	CHEMBL909955	Binding affinity to human caspase 3	B	BAO_0000357	single protein format	Homo sapiens	None	None	None	None	CHEMBL2334	Caspase-3	Homo sapiens	SINGLE PROTEIN	CHEMBL1137328	1	Scientific Literature	J. Med. Chem.	2006	None
CHEMBL178026		0	508.53	1	1.76	29	CC(C)[C@H](NC(=O)COc1cccc2ccccc12)C(=O)N[C@@H](CC(=O)O)C(=O)COc1ccncn1	k3/ki	'='	0.0	1/m/s									False	CHEMBL828400	Binding affinity against Caspase-3	B	BAO_0000357	single protein format	Homo sapiens	None	None	None	None	CHEMBL2334	Caspase-3	Homo sapiens	SINGLE PROTEIN	CHEMBL1144434	1	Scientific Literature	Bioorg. Med. Chem. Lett.	2005	None
CHEMBL397488	KOBOPHENOL A	0	924.96	4	10.65	Kobophenol A	Oc1ccc([C@H]2Oc3cc(O)cc([C@H]4[C@H](c5ccc(O)cc5)O[C@H](c5ccc(O)cc5)[C@H]4c4cc(O)cc(O)c4)c3[C@@H]2c2cc(O)c3c(c2)[C@@H](c2cc(O)cc(O)c2)[C@H](c2ccc(O)cc2)O3)cc1	Activity						Active						False	CHEMBL887458	Decrease in paraquat-induced caspase-3 activity in SH-SY5Y cells	B	BAO_0000219	cell-based format	Homo sapiens	None	None	SH-SY5Y	None	CHEMBL2334	Caspase-3	Homo sapiens	SINGLE PROTEIN	CHEMBL1144615	1	Scientific Literature	Bioorg. Med. Chem. Lett.	2007	CHEMBL3307740
CHEMBL3142757		0	427.50	0	1.92	21	CC(C)C[C@H](NC(=O)C(C)Nc1cccc2ccccc12)C(=O)N[C@H]1CC(=O)OC1O	IC50	'='	512.0	nM	6.29			UO_0000065	14.72	0.28	4.37	5.39	False	CHEMBL658632	Inhibition of Caspase-3	B	BAO_0000357	single protein format	None	None	None	None	None	CHEMBL2334	Caspase-3	Homo sapiens	SINGLE PROTEIN	CHEMBL1134915	1	Scientific Literature	Bioorg. Med. Chem. Lett.	2002	None
CHEMBL187662		0	512.59	1	2.40	9	CC(C)[C@H](NC(=O)COc1cccc2ccccc12)C(=O)N[C@@H](CC(=O)O)C(=O)CSc1ncc[nH]1	k3/ki	'='	850.0	1/m/s									False	CHEMBL828400	Binding affinity against Caspase-3	B	BAO_0000357	single protein format	Homo sapiens	None	None	None	None	CHEMBL2334	Caspase-3	Homo sapiens	SINGLE PROTEIN	CHEMBL1144434	1	Scientific Literature	Bioorg. Med. Chem. Lett.	2005	None
CHEMBL189335		0	526.62	1	2.41	10	CC(C)[C@H](NC(=O)COc1cccc2ccccc12)C(=O)N[C@@H](CC(=O)O)C(=O)CSc1nccn1C	k3/ki	'='	11546.0	1/m/s									False	CHEMBL828400	Binding affinity against Caspase-3	B	BAO_0000357	single protein format	Homo sapiens	None	None	None	None	CHEMBL2334	Caspase-3	Homo sapiens	SINGLE PROTEIN	CHEMBL1144434	1	Scientific Literature	Bioorg. Med. Chem. Lett.	2005	None
CHEMBL188140		0	513.58	1	1.80	17	CC(C)[C@H](NC(=O)COc1cccc2ccccc12)C(=O)N[C@@H](CC(=O)O)C(=O)CSc1nc[nH]n1	k3/ki	'='	401.0	1/m/s									False	CHEMBL828400	Binding affinity against Caspase-3	B	BAO_0000357	single protein format	Homo sapiens	None	None	None	None	CHEMBL2334	Caspase-3	Homo sapiens	SINGLE PROTEIN	CHEMBL1144434	1	Scientific Literature	Bioorg. Med. Chem. Lett.	2005	None
CHEMBL190296		0	297.17	0	4.77	4a	Clc1ccc(-c2noc(-c3sccc3Cl)n2)cc1	EC50	'='	1770.0	nM	5.75			UO_0000065	19.36	0.44	0.98	14.78	False	CHEMBL877120	Caspase-3 activation activity tested in T47D breast cells done for 24 or 48 hr at 37 degree C	B	BAO_0000219	cell-based format	Homo sapiens	None	None	T47D	None	CHEMBL2334	Caspase-3	Homo sapiens	SINGLE PROTEIN	CHEMBL1141144	1	Scientific Literature	J. Med. Chem.	2005	CHEMBL3307606
CHEMBL181948		0	527.61	2	1.36	4n	CCC(C(=O)N[C@@H](CC(=O)O)C(=O)CSCc1ccccc1)n1ccnc(NCCn2cncn2)c1=O	IC50	'='	0.018	nM	10.74			UO_0000065	20.36	0.40	9.38	6.67	False	CHEMBL829509	Inhibitory concentration against recombinant human caspase-3 in neuronal precursor (NT2) cells	B	BAO_0000019	assay format	Homo sapiens	None	None	None	None	CHEMBL2334	Caspase-3	Homo sapiens	SINGLE PROTEIN	CHEMBL1144330	1	Scientific Literature	Bioorg. Med. Chem. Lett.	2005	None
CHEMBL82932		0	579.51	1	3.60	29	COc1ccc(Br)cc1CC(=O)N[C@H](C(=O)N[C@@H](CC(=O)O)C(=O)CSCc1ccccc1)C(C)C	IC50	'='	18.0	nM	7.75			UO_0000065	13.36	0.29	4.14	6.36	False	CHEMBL828520	Inhibitory activity against recombinant human Caspase-3	B	BAO_0000357	single protein format	Homo sapiens	None	None	None	None	CHEMBL2334	Caspase-3	Homo sapiens	SINGLE PROTEIN	CHEMBL1142798	1	Scientific Literature	Bioorg. Med. Chem. Lett.	2005	None
CHEMBL188692		0	291.65	0	3.56	4v	O=[N+]([O-])c1ccc(-c2noc(-c3occc3Cl)n2)cc1	EC50						Not Determined						False	CHEMBL830088	Caspase-3 activation activity tested in DLD1 colon cells done for 24 or 48 hr at 37 degree C; Not determined	B	BAO_0000219	cell-based format	Homo sapiens	None	None	colon	None	CHEMBL2334	Caspase-3	Homo sapiens	SINGLE PROTEIN	CHEMBL1141144	1	Scientific Literature	J. Med. Chem.	2005	None
CHEMBL191080		0	365.16	1	5.79	4i	FC(F)(F)c1cc(-c2noc(-c3sccc3Cl)n2)ccc1Cl	EC50	'='	930.0	nM	6.03			UO_0000065	16.52	0.37	0.24	15.50	False	CHEMBL877120	Caspase-3 activation activity tested in T47D breast cells done for 24 or 48 hr at 37 degree C	B	BAO_0000219	cell-based format	Homo sapiens	None	None	T47D	None	CHEMBL2334	Caspase-3	Homo sapiens	SINGLE PROTEIN	CHEMBL1141144	1	Scientific Literature	J. Med. Chem.	2005	CHEMBL3307606
CHEMBL191080		0	365.16	1	5.79	4i	FC(F)(F)c1cc(-c2noc(-c3sccc3Cl)n2)ccc1Cl	EC50	'>'	10000.0	nM				UO_0000065					False	CHEMBL829728	Caspase-3 activation activity tested in H1299 lung cancer cells done for 24 or 48 hr at 37 degree C	B	BAO_0000219	cell-based format	None	None	None	Cancer cell lines	None	CHEMBL2334	Caspase-3	Homo sapiens	SINGLE PROTEIN	CHEMBL1141144	1	Scientific Literature	J. Med. Chem.	2005	CHEMBL3307923
CHEMBL189419		0	331.71	0	4.53	4k	FC(F)(F)c1ccc(-c2noc(-c3sccc3Cl)n2)nc1	EC50	'>'	10000.0	nM				UO_0000065					False	CHEMBL829728	Caspase-3 activation activity tested in H1299 lung cancer cells done for 24 or 48 hr at 37 degree C	B	BAO_0000219	cell-based format	None	None	None	Cancer cell lines	None	CHEMBL2334	Caspase-3	Homo sapiens	SINGLE PROTEIN	CHEMBL1141144	1	Scientific Literature	J. Med. Chem.	2005	CHEMBL3307923
CHEMBL359643		0	504.61	1	2.10	4j	CCC(C(=O)N[C@@H](CC(=O)O)C(=O)CSCc1ccccc1)n1ccnc(NCCCOC)c1=O	IC50	'='	0.071	nM	10.15			UO_0000065	20.11	0.40	8.05	7.27	False	CHEMBL829509	Inhibitory concentration against recombinant human caspase-3 in neuronal precursor (NT2) cells	B	BAO_0000019	assay format	Homo sapiens	None	None	None	None	CHEMBL2334	Caspase-3	Homo sapiens	SINGLE PROTEIN	CHEMBL1144330	1	Scientific Literature	Bioorg. Med. Chem. Lett.	2005	None
CHEMBL359542		0	490.58	0	1.71	4k	CCC(C(=O)N[C@@H](CC(=O)O)C(=O)CSCc1ccccc1)n1ccnc(NCCOC)c1=O	IC50	'='	0.14	nM	9.85			UO_0000065	20.09	0.40	8.14	7.06	False	CHEMBL829509	Inhibitory concentration against recombinant human caspase-3 in neuronal precursor (NT2) cells	B	BAO_0000019	assay format	Homo sapiens	None	None	None	None	CHEMBL2334	Caspase-3	Homo sapiens	SINGLE PROTEIN	CHEMBL1144330	1	Scientific Literature	Bioorg. Med. Chem. Lett.	2005	None
CHEMBL182295		0	593.54	1	4.16	7	COc1ccc(Br)cc1[C@@H](C)C(=O)N[C@H](C(=O)N[C@@H](CC(=O)O)C(=O)CSCc1ccccc1)C(C)C	IC50	'='	176.0	nM	6.75			UO_0000065	11.38	0.25	2.59	5.55	False	CHEMBL828520	Inhibitory activity against recombinant human Caspase-3	B	BAO_0000357	single protein format	Homo sapiens	None	None	None	None	CHEMBL2334	Caspase-3	Homo sapiens	SINGLE PROTEIN	CHEMBL1142798	1	Scientific Literature	Bioorg. Med. Chem. Lett.	2005	None
CHEMBL362837		0	457.51	0	1.62	8c	COCCNS(=O)(=O)c1ccc2nc(C)c3c(c2c1)C(=O)N(c1c(C)nn(C)c1C)C3=O	IC50	'='	21.0	nM	7.68			UO_0000065	16.78	0.33	6.06	6.22	False	CHEMBL831642	In vitro inhibitory concentration measured against caspase-3	B	BAO_0000357	single protein format	None	None	None	None	None	CHEMBL2334	Caspase-3	Homo sapiens	SINGLE PROTEIN	CHEMBL1141915	1	Scientific Literature	Bioorg. Med. Chem. Lett.	2005	None
CHEMBL187364		0	290.29	0	-0.35	5a	CC(=O)N[C@H](C(=O)NC(CC(=O)O)C(=O)CF)C(C)C	IC50	'='	250.0	nM	6.60			UO_0000065	22.74	0.45	6.95	5.86	False	CHEMBL830927	Inhibitory activity against human recombinant caspase-3	B	BAO_0000357	single protein format	Homo sapiens	None	None	None	None	CHEMBL2334	Caspase-3	Homo sapiens	SINGLE PROTEIN	CHEMBL1137919	1	Scientific Literature	Bioorg. Med. Chem. Lett.	2004	None
CHEMBL433784		0	400.38	0	1.57	5o	CC(C)[C@H](NC(=O)OCc1ccc(F)cc1)C(=O)NC(CC(=O)O)C(=O)CF	IC50	'='	28.0	nM	7.55			UO_0000065	18.86	0.37	5.98	6.20	False	CHEMBL830927	Inhibitory activity against human recombinant caspase-3	B	BAO_0000357	single protein format	Homo sapiens	None	None	None	None	CHEMBL2334	Caspase-3	Homo sapiens	SINGLE PROTEIN	CHEMBL1137919	1	Scientific Literature	Bioorg. Med. Chem. Lett.	2004	None
CHEMBL183656		0	212.21	0	1.43	6a	Cc1nc2ccccc2c2c1C(=O)NC2=O	IC50	'>'	100000.0	nM				UO_0000065					False	CHEMBL831642	In vitro inhibitory concentration measured against caspase-3	B	BAO_0000357	single protein format	None	None	None	None	None	CHEMBL2334	Caspase-3	Homo sapiens	SINGLE PROTEIN	CHEMBL1141915	1	Scientific Literature	Bioorg. Med. Chem. Lett.	2005	None
CHEMBL367365		0	619.58	1	4.55	11	COc1ccc(Br)cc1[C@H](C(=O)N[C@H](C(=O)N[C@@H](CC(=O)O)C(=O)CSCc1ccccc1)C(C)C)C1CC1	IC50	'='	323.0	nM	6.49			UO_0000065	10.48	0.23	1.94	5.33	False	CHEMBL828520	Inhibitory activity against recombinant human Caspase-3	B	BAO_0000357	single protein format	Homo sapiens	None	None	None	None	CHEMBL2334	Caspase-3	Homo sapiens	SINGLE PROTEIN	CHEMBL1142798	1	Scientific Literature	Bioorg. Med. Chem. Lett.	2005	None
CHEMBL183619		0	642.51	1	2.94	35	COc1ccc(I)cc1[C@@H](O)C(=O)N[C@H](C(=O)N[C@@H](CC(=O)O)C(=O)CSCc1ccccc1)C(C)C	IC50	'='	16.0	nM	7.80			UO_0000065	12.13	0.29	4.86	5.49	False	CHEMBL828520	Inhibitory activity against recombinant human Caspase-3	B	BAO_0000357	single protein format	Homo sapiens	None	None	None	None	CHEMBL2334	Caspase-3	Homo sapiens	SINGLE PROTEIN	CHEMBL1142798	1	Scientific Literature	Bioorg. Med. Chem. Lett.	2005	None
CHEMBL361757		0	408.43	0	2.68	5c	O=C(O)CC(NC(=O)[C@@H](OC(=O)Nc1ccccc1)C1CCCCC1)C(=O)CF	IC50	'='	50.0	nM	7.30			UO_0000065	17.88	0.34	4.62	5.99	False	CHEMBL828536	Inhibitory concentration against human caspase-3	B	BAO_0000357	single protein format	Homo sapiens	None	None	None	None	CHEMBL2334	Caspase-3	Homo sapiens	SINGLE PROTEIN	CHEMBL1142004	1	Scientific Literature	Bioorg. Med. Chem. Lett.	2005	None
CHEMBL264000		0	744.56	2	5.89	43	CC(C)[C@H](NC(=O)COc1cccc2ccccc12)C(=O)N[C@@H](CC(=O)O)C(=O)COc1c(F)c(F)c(-c2c(F)c(F)c(F)c(F)c2F)c(F)c1F	k3/Ki	'='	52114.0	M-1 s-1									False	CHEMBL658640	Inhibitory activity against caspase-3 (Csp-3)	B	BAO_0000357	single protein format	None	None	None	None	None	CHEMBL2334	Caspase-3	Homo sapiens	SINGLE PROTEIN	CHEMBL1136305	1	Scientific Literature	Bioorg. Med. Chem. Lett.	2003	None
CHEMBL425699		0	578.71	1	2.24	2	COc1ccc(S(C)(=O)=O)cc1CC(=O)N[C@H](C(=O)N[C@@H](CC(=O)O)C(=O)CSCc1ccccc1)C(C)C	IC50	'='	0.005	nM		Outside typical range		UO_0000065					False	CHEMBL829509	Inhibitory concentration against recombinant human caspase-3 in neuronal precursor (NT2) cells	B	BAO_0000019	assay format	Homo sapiens	None	None	None	None	CHEMBL2334	Caspase-3	Homo sapiens	SINGLE PROTEIN	CHEMBL1144330	1	Scientific Literature	Bioorg. Med. Chem. Lett.	2005	None
CHEMBL101182		0	455.51	0	2.17	24	CC(C)CC(NC(=O)CNc1cccc(Oc2ccccc2)c1)C(=O)N[C@H]1CC(=O)OC1O	IC50	'='	230.0	nM	6.64			UO_0000065	14.57	0.27	4.47	5.27	False	CHEMBL658632	Inhibition of Caspase-3	B	BAO_0000357	single protein format	None	None	None	None	None	CHEMBL2334	Caspase-3	Homo sapiens	SINGLE PROTEIN	CHEMBL1134915	1	Scientific Literature	Bioorg. Med. Chem. Lett.	2002	None
CHEMBL425543		0	366.39	0	0.87	5c	CC(C)[C@H](NC(=O)Cc1ccccc1)C(=O)NC(CC(=O)O)C(=O)CF	IC50	'='	61.0	nM	7.21			UO_0000065	19.69	0.38	6.34	6.41	False	CHEMBL830927	Inhibitory activity against human recombinant caspase-3	B	BAO_0000357	single protein format	Homo sapiens	None	None	None	None	CHEMBL2334	Caspase-3	Homo sapiens	SINGLE PROTEIN	CHEMBL1137919	1	Scientific Literature	Bioorg. Med. Chem. Lett.	2004	None
CHEMBL185677		0	416.83	0	2.09	5l	CC(C)[C@H](NC(=O)OCc1ccc(Cl)cc1)C(=O)NC(CC(=O)O)C(=O)CF	IC50	'='	34.0	nM	7.47			UO_0000065	17.92	0.36	5.38	6.13	False	CHEMBL830927	Inhibitory activity against human recombinant caspase-3	B	BAO_0000357	single protein format	Homo sapiens	None	None	None	None	CHEMBL2334	Caspase-3	Homo sapiens	SINGLE PROTEIN	CHEMBL1137919	1	Scientific Literature	Bioorg. Med. Chem. Lett.	2004	None
CHEMBL186277		0	400.38	0	1.57	5m	CC(C)[C@H](NC(=O)OCc1ccccc1F)C(=O)NC(CC(=O)O)C(=O)CF	IC50	'='	38.0	nM	7.42			UO_0000065	18.53	0.36	5.85	6.09	False	CHEMBL830927	Inhibitory activity against human recombinant caspase-3	B	BAO_0000357	single protein format	Homo sapiens	None	None	None	None	CHEMBL2334	Caspase-3	Homo sapiens	SINGLE PROTEIN	CHEMBL1137919	1	Scientific Literature	Bioorg. Med. Chem. Lett.	2004	None
CHEMBL360299		0	284.27	0	1.31	6h	COC(=O)CN1C(=O)c2c(C)nc3ccccc3c2C1=O	IC50	'='	4650.0	nM	5.33			UO_0000065	18.76	0.35	4.02	6.96	False	CHEMBL831642	In vitro inhibitory concentration measured against caspase-3	B	BAO_0000357	single protein format	None	None	None	None	None	CHEMBL2334	Caspase-3	Homo sapiens	SINGLE PROTEIN	CHEMBL1141915	1	Scientific Literature	Bioorg. Med. Chem. Lett.	2005	None
CHEMBL382066		0	522.58	1	-1.05	16e	CS(=O)(=O)N1C[C@@H]2CCCC[C@H](NC(=O)c3ccccc3)C(=O)N2[C@H](C(=O)N[C@H]2CC(=O)OC2O)C1	IC50	'>'	10000.0	nM				UO_0000065					False	CHEMBL854333	Inhibitory activity against Caspase 3	B	BAO_0000357	single protein format	Homo sapiens	None	None	None	None	CHEMBL2334	Caspase-3	Homo sapiens	SINGLE PROTEIN	CHEMBL1141960	1	Scientific Literature	Bioorg. Med. Chem. Lett.	2005	None
CHEMBL218832		0	476.62	0	2.92	2, SM-131	CC[C@H](NC)C(=O)N[C@H]1CCC[C@H]2CC[C@@H](C(=O)NC(c3ccccc3)c3ccccc3)N2C1=O	Activity						Active						False	CHEMBL911087	Activation of caspase 3 in MDA-MB-231 cells by Western blot analysis at 0.1 uM	B	BAO_0000219	cell-based format	Homo sapiens	None	None	MDA-MB-231	None	CHEMBL2334	Caspase-3	Homo sapiens	SINGLE PROTEIN	CHEMBL1138860	1	Scientific Literature	J. Med. Chem.	2006	CHEMBL3307960
CHEMBL198743		0	444.49	0	-0.72	16a	O=C1C[C@H](NC(=O)[C@@H]2CNC[C@@H]3CCCC[C@H](NC(=O)c4ccccc4)C(=O)N32)C(O)O1	IC50	'>'	10000.0	nM				UO_0000065					False	CHEMBL854333	Inhibitory activity against Caspase 3	B	BAO_0000357	single protein format	Homo sapiens	None	None	None	None	CHEMBL2334	Caspase-3	Homo sapiens	SINGLE PROTEIN	CHEMBL1141960	1	Scientific Literature	Bioorg. Med. Chem. Lett.	2005	None
CHEMBL397990		0	455.39	0	0.34	14g	O=C(CN1CC=CC[C@H](NC(=O)c2cccc(C(F)(F)F)c2)C1=O)N[C@H]1CC(=O)OC1O	IC50	'>'	10000.0	nM				UO_0000065					False	CHEMBL891325	Inhibition of caspase 3	B	BAO_0000357	single protein format	None	None	None	None	None	CHEMBL2334	Caspase-3	Homo sapiens	SINGLE PROTEIN	CHEMBL1146315	1	Scientific Literature	Bioorg. Med. Chem.	2007	None
CHEMBL518382		0	545.57	1	2.49	16	O=C1C(=O)N(Cc2ccc(F)cc2)c2ccc(S(=O)(=O)N3CCC[C@H]3COCc3cn(CCF)nn3)cc21	EC50	'='	12.6	nM	7.90			UO_0000065	14.48	0.28	5.41	6.89	False	CHEMBL990676	Inhibition of human recombinant caspase 3 assessed as accumulation of 7-amino-4-methylcoumarin substrate	B	BAO_0000357	single protein format	Homo sapiens	None	None	None	None	CHEMBL2334	Caspase-3	Homo sapiens	SINGLE PROTEIN	CHEMBL1151718	1	Scientific Literature	J. Med. Chem.	2008	None
CHEMBL200266		0	499.55	0	0.70	15h	O=C1C[C@H](NC(=O)[C@@H]2COC[C@@H]3C/C=C\C[C@H](NC(=O)c4cc5ccccc5s4)C(=O)N32)C(O)O1	IC50	'>'	10000.0	nM				UO_0000065					False	CHEMBL854333	Inhibitory activity against Caspase 3	B	BAO_0000357	single protein format	Homo sapiens	None	None	None	None	CHEMBL2334	Caspase-3	Homo sapiens	SINGLE PROTEIN	CHEMBL1141960	1	Scientific Literature	Bioorg. Med. Chem. Lett.	2005	None
CHEMBL215480		0	476.53	0	2.56	35	COC[C@@H]1CCCN1S(=O)(=O)c1ccc2c(c1)C(=O)C(=O)N2Cc1ccc(OCCF)cc1	Ki	'='	17.9	nM	7.75			UO_0000065	16.26	0.32	5.19	8.31	False	CHEMBL909955	Binding affinity to human caspase 3	B	BAO_0000357	single protein format	Homo sapiens	None	None	None	None	CHEMBL2334	Caspase-3	Homo sapiens	SINGLE PROTEIN	CHEMBL1137328	1	Scientific Literature	J. Med. Chem.	2006	None
CHEMBL217777		0	444.51	0	2.22	19	COC[C@@H]1CCCN1S(=O)(=O)c1ccc2c(c1)C(=O)C(=O)N2Cc1ccc(OC)cc1	Ki	'='	9.0	nM	8.05			UO_0000065	18.10	0.35	5.83	8.63	False	CHEMBL909955	Binding affinity to human caspase 3	B	BAO_0000357	single protein format	Homo sapiens	None	None	None	None	CHEMBL2334	Caspase-3	Homo sapiens	SINGLE PROTEIN	CHEMBL1137328	1	Scientific Literature	J. Med. Chem.	2006	None
CHEMBL200927		0	492.55	0	3.35	18	O=C1C(=O)N(Cc2ccc(O)cc2)c2ccc(S(=O)(=O)N3CCC[C@H]3COc3ccccc3)cc21	Ki	'='	4.0	nM	8.40			UO_0000065	17.05	0.33	5.05	8.06	False	CHEMBL909955	Binding affinity to human caspase 3	B	BAO_0000357	single protein format	Homo sapiens	None	None	None	None	CHEMBL2334	Caspase-3	Homo sapiens	SINGLE PROTEIN	CHEMBL1137328	1	Scientific Literature	J. Med. Chem.	2006	None
CHEMBL387041		0	544.75	None	None	15	COC[C@@H]1CCCN1S(=O)(=O)c1ccc2c(c1)C(=O)C(=O)N2Cc1ccc(O[Si](C)(C)C(C)(C)C)cc1	Ki	'='	1.9	nM	8.72			UO_0000065	16.01	None	None	None	False	CHEMBL909955	Binding affinity to human caspase 3	B	BAO_0000357	single protein format	Homo sapiens	None	None	None	None	CHEMBL2334	Caspase-3	Homo sapiens	SINGLE PROTEIN	CHEMBL1137328	1	Scientific Literature	J. Med. Chem.	2006	None
CHEMBL200927		0	492.55	0	3.35	18	O=C1C(=O)N(Cc2ccc(O)cc2)c2ccc(S(=O)(=O)N3CCC[C@H]3COc3ccccc3)cc21	IC50	'='	8.2	nM	8.09			UO_0000065	16.42	0.32	4.74	7.76	False	CHEMBL909966	Inhibition of caspase 3	B	BAO_0000357	single protein format	Homo sapiens	None	None	None	None	CHEMBL2334	Caspase-3	Homo sapiens	SINGLE PROTEIN	CHEMBL1137328	1	Scientific Literature	J. Med. Chem.	2006	None
CHEMBL213965		0	403.44	0	0.46	19	Cc1cccc(C(=O)NNC(=O)C2(C(=O)N[C@H]3CC(=O)OC3O)CCCCC2)c1	IC50	'>'	10000.0	nM				UO_0000065					False	CHEMBL865481	Inhibition of caspase3	B	BAO_0000357	single protein format	Homo sapiens	None	None	None	None	CHEMBL2334	Caspase-3	Homo sapiens	SINGLE PROTEIN	CHEMBL1146191	1	Scientific Literature	Bioorg. Med. Chem. Lett.	2006	None
CHEMBL363149		0	531.66	1	2.72	12	CC(C)[C@H](NC(=O)COc1cccc2ccccc12)C(=O)N[C@@H](CC(=O)O)C(=O)CSC1=NCCS1	k3/ki	'='	2295.0	1/m/s									False	CHEMBL828400	Binding affinity against Caspase-3	B	BAO_0000357	single protein format	Homo sapiens	None	None	None	None	CHEMBL2334	Caspase-3	Homo sapiens	SINGLE PROTEIN	CHEMBL1144434	1	Scientific Literature	Bioorg. Med. Chem. Lett.	2005	None
CHEMBL91423		0	616.45	1	3.61	Example 4	CC(C)[C@H](NC(=O)C(=O)Nc1cccc2ccccc12)C(=O)N[C@@H](CC(=O)O)C(=O)COC(=O)c1c(Cl)cccc1Cl	Ki	'='	14.0	nM	7.85			UO_0000065	12.74	0.26	4.24	4.68	False	CHEMBL3881123	Inhibition of recombinant CPP32 (unknown origin) pre-incubated for 60 mins with Acetyl-Tyr-Val-Ala-Asp-amino-4-methylcoumarin substrate followed by enzyme addition by fluorescence based assay	B	BAO_0000357	single protein format	Homo sapiens	None	None	None	None	CHEMBL2334	Caspase-3	Homo sapiens	SINGLE PROTEIN	CHEMBL3880422	38	Patent Bioactivity Data		2007	None
CHEMBL193538		0	361.47	0	4.65	BI-9B11	O=C(Sc1cccs1)c1csc(C2COc3ccccc3O2)n1	IC50	'='	55000.0	nM	4.26			UO_0000065	11.78	0.25	-0.39	8.80	False	CHEMBL830968	Inhibitory concentration against caspase-3 expressed in Escherichia coli. BL21(DE3) by fluorometric assay	B	BAO_0000019	assay format	None	None	None	None	None	CHEMBL2334	Caspase-3	Homo sapiens	SINGLE PROTEIN	CHEMBL1145192	1	Scientific Literature	J. Med. Chem.	2005	None
CHEMBL328988		0	479.38	0	0.04	Example 112	CNC(=O)C(=O)N[C@H](C(=O)N[C@@H](CC(=O)O)C(=O)COc1c(F)c(F)cc(F)c1F)C(C)C	IC50	'='	1380.0	nM	5.86			UO_0000065	12.22	0.24	5.82	3.88	False	CHEMBL3881117	Inhibition of recombinant CPP32 (unknown origin) pre-incubated for 30 mins before Acetyl-Asp-Glu-Val-Asp-amino-4-methylcoumarin substrate addition measured 1 hr after substrate addition by fluorescence based assay	B	BAO_0000357	single protein format	Homo sapiens	None	None	None	None	CHEMBL2334	Caspase-3	Homo sapiens	SINGLE PROTEIN	CHEMBL3880422	38	Patent Bioactivity Data		2007	None
CHEMBL359598		0	548.65	2	1.09	4st	CCCCCCN(C)CNCC(=O)[C@H](CC(=O)O)NC(=O)C(CC)n1ccnc(NCc2nonc2C)c1=O	IC50	'='	0.011	nM	10.96			UO_0000065	19.97	0.38	9.87	5.94	False	CHEMBL829509	Inhibitory concentration against recombinant human caspase-3 in neuronal precursor (NT2) cells	B	BAO_0000019	assay format	Homo sapiens	None	None	None	None	CHEMBL2334	Caspase-3	Homo sapiens	SINGLE PROTEIN	CHEMBL1144330	1	Scientific Literature	Bioorg. Med. Chem. Lett.	2005	None
CHEMBL92848		0	575.90	1	2.58	70	CC(C)[C@H](NC(=O)C(=O)Nc1ccccc1Cl)C(=O)N[C@@H](CC(=O)O)C(=O)COc1c(F)c(F)cc(F)c1F	k3/Ki	'='	1173738.0	M-1 s-1									False	CHEMBL658629	Binding affinity towards human caspase 3	B	BAO_0000357	single protein format	None	None	None	None	None	CHEMBL2334	Caspase-3	Homo sapiens	SINGLE PROTEIN	CHEMBL1146752	1	Scientific Literature	Bioorg. Med. Chem. Lett.	2004	None
CHEMBL315954		0	555.48	1	1.61	42	CC(C)[C@H](NC(=O)C(=O)NCc1ccccc1)C(=O)N[C@@H](CC(=O)O)C(=O)COc1c(F)c(F)cc(F)c1F	k3/Ki	'='	388350.0	M-1 s-1									False	CHEMBL658629	Binding affinity towards human caspase 3	B	BAO_0000357	single protein format	None	None	None	None	None	CHEMBL2334	Caspase-3	Homo sapiens	SINGLE PROTEIN	CHEMBL1146752	1	Scientific Literature	Bioorg. Med. Chem. Lett.	2004	None
CHEMBL100769		0	426.51	0	2.44	25	CC(C)C[C@H](NC(=O)CCCc1ccc2ccccc2c1)C(=O)N[C@H]1CC(=O)OC1O	IC50	'='	2760.0	nM	5.56			UO_0000065	13.03	0.24	3.12	5.31	False	CHEMBL876965	Inhibitory concentration against caspase-3	B	BAO_0000357	single protein format	None	None	None	None	None	CHEMBL2334	Caspase-3	Homo sapiens	SINGLE PROTEIN	CHEMBL1134914	1	Scientific Literature	Bioorg. Med. Chem. Lett.	2002	None
CHEMBL330534		0	595.55	1	2.49	48	CC(C)[C@H](NC(=O)C(=O)NC1CCCc2ccccc21)C(=O)N[C@@H](CC(=O)O)C(=O)COc1c(F)c(F)cc(F)c1F	k3/Ki	'='	20525.0	M-1 s-1									False	CHEMBL658629	Binding affinity towards human caspase 3	B	BAO_0000357	single protein format	None	None	None	None	None	CHEMBL2334	Caspase-3	Homo sapiens	SINGLE PROTEIN	CHEMBL1146752	1	Scientific Literature	Bioorg. Med. Chem. Lett.	2004	None
CHEMBL446842		0	642.71	1	1.94	5m	C[C@H](NC(=O)OCc1ccccc1)C(=O)N[C@@H](C)C(=O)NN(CC(N)=O)C(=O)/C=C/C(=O)N(Cc1ccccc1)Cc1ccccc1	Activity						Not Active						False	CHEMBL973292	Inhibition of caspase 3 assessed as ratio of pseudo-first-order inhibition rate constant to inhibitor concentration	B	BAO_0000357	single protein format	None	None	None	None	None	CHEMBL2334	Caspase-3	Homo sapiens	SINGLE PROTEIN	CHEMBL1150273	1	Scientific Literature	J. Med. Chem.	2008	None
CHEMBL203448		0	604.73	1	3.89	6d-10	CC(C)C[C@H](NC(=O)[C@@H](NC(=O)COc1ccc2c(c1)Nc1ccccc1S2)c1ccccc1)C(=O)N[C@H]1CCOC1O	Activity						Not Active						False	CHEMBL869482	Inhibition of caspase3	B	BAO_0000357	single protein format	Homo sapiens	None	None	None	None	CHEMBL2334	Caspase-3	Homo sapiens	SINGLE PROTEIN	CHEMBL1146049	1	Scientific Literature	Bioorg. Med. Chem. Lett.	2006	None
CHEMBL572505		0	336.44	0	1.95	1h	O=C(CN1CCN(Cc2ccccc2)CC1)N/N=C/c1ccccc1	Activity	'='	0.0	%				UO_0000187					False	CHEMBL1039649	Activation of 6xHis-tagged recombinant caspase 3 expressed in Escherichia coli BL21 (DE3) at 10 uM after 30 mins in absence of zinc ion	B	BAO_0000019	assay format	None	None	None	None	None	CHEMBL2334	Caspase-3	Homo sapiens	SINGLE PROTEIN	CHEMBL1155195	1	Scientific Literature	J. Med. Chem.	2009	None
CHEMBL572689		0	393.49	0	1.78	2c	C=CCc1cccc(/C=N/NC(=O)CN2CCN(Cc3ccncc3)CC2)c1O	Activity	'='	26.3	%				UO_0000187					False	CHEMBL1039649	Activation of 6xHis-tagged recombinant caspase 3 expressed in Escherichia coli BL21 (DE3) at 10 uM after 30 mins in absence of zinc ion	B	BAO_0000019	assay format	None	None	None	None	None	CHEMBL2334	Caspase-3	Homo sapiens	SINGLE PROTEIN	CHEMBL1155195	1	Scientific Literature	J. Med. Chem.	2009	None
CHEMBL576139		0	437.50	0	2.30	2g	C=CCc1cccc(/C=N/NC(=O)CN2CCN(Cc3cccc([N+](=O)[O-])c3)CC2)c1O	Activity	'='	19.5	%				UO_0000187					False	CHEMBL1039649	Activation of 6xHis-tagged recombinant caspase 3 expressed in Escherichia coli BL21 (DE3) at 10 uM after 30 mins in absence of zinc ion	B	BAO_0000019	assay format	None	None	None	None	None	CHEMBL2334	Caspase-3	Homo sapiens	SINGLE PROTEIN	CHEMBL1155195	1	Scientific Literature	J. Med. Chem.	2009	None
CHEMBL572457		0	797.90	2	2.13	2h, AF350-PAC-1	C=CCc1cccc(/C=N/NC(=O)CN2CCN(Cc3cccc(Cn4cc(CNC(=O)Cc5c(C)c6cc(S(=O)(=O)O)c(N)cc6oc5=O)nn4)c3)CC2)c1O	Activity						Active						False	CHEMBL1040498	Induction of procaspase 3 activation in human SK-MEL-5 cells assessed as caspase 3 cytoplasmic colocalization at 25 uM after 1 hr by immunofluorescent staining-based confocal microscopy	B	BAO_0000219	cell-based format	Homo sapiens	None	None	SK-MEL-5	None	CHEMBL2334	Caspase-3	Homo sapiens	SINGLE PROTEIN	CHEMBL1155195	1	Scientific Literature	J. Med. Chem.	2009	CHEMBL3307744
CHEMBL357608		0	566.66	1	1.61	10	CC(C)[C@H](NC(=O)CCc1ccccc1)C(=O)N[C@@H](C)C(=O)NN(CC(=O)O)C(=O)C1OC1CCc1ccccc1	k obs / 1	'<'	10.0	M-1 s-1									False	CHEMBL874686	Inhibitory activity against Caspase-3	B	BAO_0000357	single protein format	None	None	None	None	None	CHEMBL2334	Caspase-3	Homo sapiens	SINGLE PROTEIN	CHEMBL1135610	1	Scientific Literature	J. Med. Chem.	2002	None
CHEMBL180472		0	557.60	1	3.52	38	CC(C)[C@H](NC(=O)COc1cccc2ccccc12)C(=O)N[C@@H](CC(=O)O)C(=O)COc1ccc2ccccc2n1	k3/ki	'='	979.0	1/m/s									False	CHEMBL828400	Binding affinity against Caspase-3	B	BAO_0000357	single protein format	Homo sapiens	None	None	None	None	CHEMBL2334	Caspase-3	Homo sapiens	SINGLE PROTEIN	CHEMBL1144434	1	Scientific Literature	Bioorg. Med. Chem. Lett.	2005	None
CHEMBL422652		0	574.72	1	2.14	19	CCOC(=O)C1OC1C(=O)N(CC(C)C)NC(=O)[C@@H](CC(C)C)NC(=O)[C@@H](CC(C)C)NC(=O)Cc1ccccc1	NI						Not Active						False	CHEMBL658627	Inhibitory activity against Caspase-3; No inhibition	B	BAO_0000357	single protein format	None	None	None	None	None	CHEMBL2334	Caspase-3	Homo sapiens	SINGLE PROTEIN	CHEMBL1135610	1	Scientific Literature	J. Med. Chem.	2002	None
CHEMBL101108		0	398.46	0	1.66	17	CC(C)C[C@H](NC(=O)Cc1ccc2ccccc2c1)C(=O)N[C@H]1CC(=O)OC1O	IC50	'='	849.0	nM	6.07			UO_0000065	15.24	0.29	4.41	5.80	False	CHEMBL876965	Inhibitory concentration against caspase-3	B	BAO_0000357	single protein format	None	None	None	None	None	CHEMBL2334	Caspase-3	Homo sapiens	SINGLE PROTEIN	CHEMBL1134914	1	Scientific Literature	Bioorg. Med. Chem. Lett.	2002	None
CHEMBL178116		0	588.64	1	1.18	3	CC[C@@H](C(=O)N[C@@H](CC(=O)O)C(=O)CSCc1ccccc1)n1cccc(NC(=O)[C@H](CC(=O)O)NC(C)=O)c1=O	IC50	'='	0.0003	nM		Outside typical range		UO_0000065					False	CHEMBL829509	Inhibitory concentration against recombinant human caspase-3 in neuronal precursor (NT2) cells	B	BAO_0000019	assay format	Homo sapiens	None	None	None	None	CHEMBL2334	Caspase-3	Homo sapiens	SINGLE PROTEIN	CHEMBL1144330	1	Scientific Literature	Bioorg. Med. Chem. Lett.	2005	None
CHEMBL215385		0	439.45	0	-2.21	14a	O=C(CN1CCS(=O)(=O)C[C@H](NC(=O)c2ccccc2)C1=O)N[C@H]1CC(=O)OC1O	IC50	'>'	10000.0	nM				UO_0000065					False	CHEMBL910860	Inhibition of Caspase 3	B	BAO_0000357	single protein format	Homo sapiens	None	None	None	None	CHEMBL2334	Caspase-3	Homo sapiens	SINGLE PROTEIN	CHEMBL1137257	1	Scientific Literature	Bioorg. Med. Chem. Lett.	2006	None
CHEMBL213978		0	475.45	0	0.13	12b	O=C(CN1CCSC[C@H](NC(=O)c2cccc(C(F)(F)F)c2)C1=O)N[C@H]1CC(=O)OC1O	IC50	'>'	10000.0	nM				UO_0000065					False	CHEMBL910860	Inhibition of Caspase 3	B	BAO_0000357	single protein format	Homo sapiens	None	None	None	None	CHEMBL2334	Caspase-3	Homo sapiens	SINGLE PROTEIN	CHEMBL1137257	1	Scientific Literature	Bioorg. Med. Chem. Lett.	2006	None
CHEMBL59435		0	768.78	2	0.41	9d	CC(C)[C@H](NC(=O)[C@H](CCC(=O)O)NC(=O)[C@H](CC(=O)O)NC(=O)OCc1ccccc1)C(=O)NN(CC(=O)O)C(=O)/C=C/C(=O)N(C)Cc1ccccc1	k2	'='	2640000.0	M-1 s-1									False	CHEMBL658628	Compound was evaluated for potent inhibition of caspase-3	B	BAO_0000357	single protein format	None	None	None	None	None	CHEMBL2334	Caspase-3	Homo sapiens	SINGLE PROTEIN	CHEMBL1149135	1	Scientific Literature	J. Med. Chem.	2004	None
CHEMBL1079694		0	422.49	0	2.31	14	Cn1c(C(=O)[C@H](CCCNC(=N)N)NC(=O)OCc2ccccc2)nc2ccccc21	Inhibition						Not Active						False	CHEMBL1116832	Inhibition of human caspase 3	B	BAO_0000357	single protein format	Homo sapiens	None	None	None	None	CHEMBL2334	Caspase-3	Homo sapiens	SINGLE PROTEIN	CHEMBL1155398	1	Scientific Literature	Bioorg. Med. Chem. Lett.	2010	None
CHEMBL477047		0	418.48	0	2.82	19a	N#CC(C#N)=C1C(=O)N(Cc2ccccc2)c2ccc(S(=O)(=O)N3CCCC3)cc21	IC50	'='	671.0	nM	6.17			UO_0000065	14.75	0.28	3.35	5.86	False	CHEMBL960158	Inhibition of human recombinant caspase 3 assessed as accumulation of fluorogenic product by fluorometric assay	B	BAO_0000357	single protein format	Homo sapiens	None	None	None	None	CHEMBL2334	Caspase-3	Homo sapiens	SINGLE PROTEIN	CHEMBL1153442	1	Scientific Literature	J. Med. Chem.	2009	None
CHEMBL360915		0	542.62	2	2.00	4b	CCC(C(=O)N[C@@H](CC(=O)O)C(=O)CSCc1ccccc1)n1ccnc(NCCc2nc(C)no2)c1=O	IC50	'='	0.08	nM	10.10			UO_0000065	18.61	0.36	8.10	5.96	False	CHEMBL829509	Inhibitory concentration against recombinant human caspase-3 in neuronal precursor (NT2) cells	B	BAO_0000019	assay format	Homo sapiens	None	None	None	None	CHEMBL2334	Caspase-3	Homo sapiens	SINGLE PROTEIN	CHEMBL1144330	1	Scientific Literature	Bioorg. Med. Chem. Lett.	2005	None
CHEMBL368572		0	590.66	1	2.66	20	CC(C)[C@H](NC(=O)COc1cccc2ccccc12)C(=O)N[C@@H](CC(=O)O)C(=O)CSc1nnnn1-c1ccccc1	k3/ki	'='	19186.0	1/m/s									False	CHEMBL828400	Binding affinity against Caspase-3	B	BAO_0000357	single protein format	Homo sapiens	None	None	None	None	CHEMBL2334	Caspase-3	Homo sapiens	SINGLE PROTEIN	CHEMBL1144434	1	Scientific Literature	Bioorg. Med. Chem. Lett.	2005	None
CHEMBL193772		0	277.30	0	2.66	BI-9C6	Cc1nc(C2COc3ccccc3O2)sc1C(=O)O	IC50	'='	128000.0	nM		Outside typical range		UO_0000065					False	CHEMBL830968	Inhibitory concentration against caspase-3 expressed in Escherichia coli. BL21(DE3) by fluorometric assay	B	BAO_0000019	assay format	None	None	None	None	None	CHEMBL2334	Caspase-3	Homo sapiens	SINGLE PROTEIN	CHEMBL1145192	1	Scientific Literature	J. Med. Chem.	2005	None
CHEMBL148050		0	596.64	1	0.72	9	CC(C)[C@H](NC(=O)CCc1ccccc1)C(=O)N[C@@H](C)C(=O)NN(CC(=O)O)C(=O)C1OC1C(=O)OCc1ccccc1	k obs / 1	'='	58.0	M-1 s-1									False	CHEMBL874686	Inhibitory activity against Caspase-3	B	BAO_0000357	single protein format	None	None	None	None	None	CHEMBL2334	Caspase-3	Homo sapiens	SINGLE PROTEIN	CHEMBL1135610	1	Scientific Literature	J. Med. Chem.	2002	None
CHEMBL419508		0	459.50	0	0.97	100	O=C1C[C@H](NC(=O)[C@@H]2CCC[C@@H]3CCC[C@H](NC(=O)OCc4ccccc4)C(=O)N32)C(O)O1	IC50	'>'	10000.0	nM				UO_0000065					False	CHEMBL658630	Inhibitory activity against caspase-3.	B	BAO_0000357	single protein format	None	None	None	None	None	CHEMBL2334	Caspase-3	Homo sapiens	SINGLE PROTEIN	CHEMBL1133572	1	Scientific Literature	J. Med. Chem.	2000	None
CHEMBL425277		0	458.50	0	-0.34	12d	O=C(CN1CCSC[C@H](NC(=O)c2nccc3ccccc23)C1=O)N[C@H]1CC(=O)OC1O	IC50	'>'	10000.0	nM				UO_0000065					False	CHEMBL910860	Inhibition of Caspase 3	B	BAO_0000357	single protein format	Homo sapiens	None	None	None	None	CHEMBL2334	Caspase-3	Homo sapiens	SINGLE PROTEIN	CHEMBL1137257	1	Scientific Literature	Bioorg. Med. Chem. Lett.	2006	None
CHEMBL178674		0	530.59	2	0.20	4sg	CCC(C(=O)N[C@@H](CC(=O)O)C(=O)CNCN1C2CCC1CC2)n1ccnc(NCc2nonc2C)c1=O	IC50	'='	0.023	nM	10.64			UO_0000065	20.05	0.38	10.44	5.76	False	CHEMBL829509	Inhibitory concentration against recombinant human caspase-3 in neuronal precursor (NT2) cells	B	BAO_0000019	assay format	Homo sapiens	None	None	None	None	CHEMBL2334	Caspase-3	Homo sapiens	SINGLE PROTEIN	CHEMBL1144330	1	Scientific Literature	Bioorg. Med. Chem. Lett.	2005	None
CHEMBL362074		0	632.81	2	3.16	4sy	CCCCCCN(C)CNCC(=O)[C@H](CC(=O)O)NC(=O)C(CC)n1cc(C(C)(CC)CC)nc(NCc2nonc2C)c1=O	IC50	'='	0.016	nM	10.80			UO_0000065	17.06	0.33	7.64	5.85	False	CHEMBL829509	Inhibitory concentration against recombinant human caspase-3 in neuronal precursor (NT2) cells	B	BAO_0000019	assay format	Homo sapiens	None	None	None	None	CHEMBL2334	Caspase-3	Homo sapiens	SINGLE PROTEIN	CHEMBL1144330	1	Scientific Literature	Bioorg. Med. Chem. Lett.	2005	None
CHEMBL433771		0	528.59	2	1.96	4s	CCC(C(=O)N[C@@H](CC(=O)O)C(=O)CSCc1ccccc1)n1ccnc(NCc2nonc2C)c1=O	IC50	'='	0.0079	nM		Outside typical range		UO_0000065					False	CHEMBL829509	Inhibitory concentration against recombinant human caspase-3 in neuronal precursor (NT2) cells	B	BAO_0000019	assay format	Homo sapiens	None	None	None	None	CHEMBL2334	Caspase-3	Homo sapiens	SINGLE PROTEIN	CHEMBL1144330	1	Scientific Literature	Bioorg. Med. Chem. Lett.	2005	None
CHEMBL62282		0	380.42	0	1.32	8	CC(C)(C)OC(=O)C1CCCN1S(=O)(=O)c1ccc2c(c1)C(=O)C(=O)N2	IC50	'='	70.0	nM	7.16			UO_0000065	18.81	0.38	5.83	6.51	False	CHEMBL1061695	Inhibition of caspase 3 in human SK-N-SH cells assessed as accumulation of fluorogenic 7-amino-4-methyl coumarin by fluorometric assay	B	BAO_0000219	cell-based format	Homo sapiens	None	None	SK-N-SH	None	CHEMBL2334	Caspase-3	Homo sapiens	SINGLE PROTEIN	CHEMBL1153506	1	Scientific Literature	Bioorg. Med. Chem.	2009	CHEMBL3307745
CHEMBL206435		0	175.14	0	0.14	1	O=C1NC(=O)c2ccccc2C1=O	Activity	'='	8.7	RFU/ug/min									False	CHEMBL863733	Inhibition of caspase3 activity in camptothecin-induced apoptotic Jurkat T cells at 40 uM	F	BAO_0000219	cell-based format	Homo sapiens	None	None	Jurkat	None	CHEMBL2334	Caspase-3	Homo sapiens	SINGLE PROTEIN	CHEMBL1138183	1	Scientific Literature	J. Med. Chem.	2006	CHEMBL3307526
CHEMBL197979		0	428.83	0	1.65	6d	O=C1C[C@H](NC(=O)[C@@H]2CCc3nc4cc(-c5ccc(Cl)cc5)nc-4c(O)n32)C(O)O1	IC50	'='	10000.0	nM	5.00			UO_0000065	11.66	0.23	3.35	3.95	False	CHEMBL880407	Inhibitory activity towards CASP3 using fluorogenic substrates following an incubation for over 30 min at 37 degree C	B	BAO_0000357	single protein format	Homo sapiens	None	None	None	None	CHEMBL2334	Caspase-3	Homo sapiens	SINGLE PROTEIN	CHEMBL1141062	1	Scientific Literature	Bioorg. Med. Chem. Lett.	2005	None
CHEMBL149551		0	459.44	0	-0.49	56	O=C[C@H](CC(=O)O)NC(=O)c1ccc(CNS(=O)(=O)c2cccc(-c3nn[nH]n3)c2)nc1	Ki	'='	440.0	nM	6.36			UO_0000065	13.84	0.27	6.85	3.23	False	CHEMBL658624	Inhibitory activity against Caspase-3	B	BAO_0000357	single protein format	None	None	None	None	None	CHEMBL2334	Caspase-3	Homo sapiens	SINGLE PROTEIN	CHEMBL1135612	1	Scientific Literature	J. Med. Chem.	2002	None
CHEMBL146067		0	627.12	1	3.36	68b	O=C(O)C[C@H](NC(=O)c1cc(CNS(=O)(=O)c2ccc(O)c(C(=O)O)c2)cs1)C(=O)CSCc1ccccc1Cl	Ki	'='	210.0	nM	6.68			UO_0000065	10.65	0.23	3.32	3.57	False	CHEMBL658624	Inhibitory activity against Caspase-3	B	BAO_0000357	single protein format	None	None	None	None	None	CHEMBL2334	Caspase-3	Homo sapiens	SINGLE PROTEIN	CHEMBL1135612	1	Scientific Literature	J. Med. Chem.	2002	None
CHEMBL434166		0	552.65	1	3.09	32	Cc1cc(C)nc(SCC(=O)[C@H](CC(=O)O)NC(=O)[C@@H](NC(=O)COc2cccc3ccccc23)C(C)C)n1	k3/ki	'='	7130.0	1/m/s									False	CHEMBL828400	Binding affinity against Caspase-3	B	BAO_0000357	single protein format	Homo sapiens	None	None	None	None	CHEMBL2334	Caspase-3	Homo sapiens	SINGLE PROTEIN	CHEMBL1144434	1	Scientific Literature	Bioorg. Med. Chem. Lett.	2005	None
CHEMBL482634		0	455.32	0	2.74	9c	O=C1C(=O)N(Cc2ccc(Cl)c(Cl)c2)c2ccc(S(=O)(=O)N3CCOCC3)cc21	IC50	'='	1430.0	nM	5.84			UO_0000065	12.84	0.28	3.10	6.96	True	CHEMBL960158	Inhibition of human recombinant caspase 3 assessed as accumulation of fluorogenic product by fluorometric assay	B	BAO_0000357	single protein format	Homo sapiens	None	None	None	None	CHEMBL2334	Caspase-3	Homo sapiens	SINGLE PROTEIN	CHEMBL1153442	1	Scientific Literature	J. Med. Chem.	2009	None
CHEMBL523131		0	450.55	0	2.77	13a	N#CC(C#N)=C1C(=O)N(Cc2ccccc2)c2ccc(S(=O)(=O)N3CCSCC3)cc21	IC50	'='	1454.0	nM	5.84			UO_0000065	12.96	0.26	3.07	5.55	False	CHEMBL960158	Inhibition of human recombinant caspase 3 assessed as accumulation of fluorogenic product by fluorometric assay	B	BAO_0000357	single protein format	Homo sapiens	None	None	None	None	CHEMBL2334	Caspase-3	Homo sapiens	SINGLE PROTEIN	CHEMBL1153442	1	Scientific Literature	J. Med. Chem.	2009	None
CHEMBL180623		0	566.66	1	3.35	4sd	CCC(C(=O)N[C@@H](CC(=O)O)C(=O)CCCc1ccccc1)n1cc(C(C)(C)C)nc(NCc2nonc2C)c1=O	IC50	'='	0.014	nM	10.85	Potential transcription error		UO_0000065					True	CHEMBL829509	Inhibitory concentration against recombinant human caspase-3 in neuronal precursor (NT2) cells	B	BAO_0000019	assay format	Homo sapiens	None	None	None	None	CHEMBL2334	Caspase-3	Homo sapiens	SINGLE PROTEIN	CHEMBL1144330	1	Scientific Literature	Bioorg. Med. Chem. Lett.	2005	None
CHEMBL175855		0	579.70	1	4.29	24	CC(C)[C@H](NC(=O)COc1cccc2ccccc12)C(=O)N[C@@H](CC(=O)O)C(=O)CSc1nc2ccccc2s1	k3/ki	'='	3569.0	1/m/s									False	CHEMBL828400	Binding affinity against Caspase-3	B	BAO_0000357	single protein format	Homo sapiens	None	None	None	None	CHEMBL2334	Caspase-3	Homo sapiens	SINGLE PROTEIN	CHEMBL1144434	1	Scientific Literature	Bioorg. Med. Chem. Lett.	2005	None
CHEMBL146266		0	470.48	0	0.71	69a	Cc1cc(CNS(=O)(=O)c2ccc(O)c(C(=O)O)c2)sc1C(=O)N[C@H](C=O)CC(=O)O	Ki	'='	290.0	nM	6.54			UO_0000065	13.90	0.29	5.83	3.49	False	CHEMBL658624	Inhibitory activity against Caspase-3	B	BAO_0000357	single protein format	None	None	None	None	None	CHEMBL2334	Caspase-3	Homo sapiens	SINGLE PROTEIN	CHEMBL1135612	1	Scientific Literature	J. Med. Chem.	2002	None
CHEMBL352554		0	655.14	1	3.57	11	CCOc1ccc(OCC(=O)OC)cc1CC(=O)N[C@H](C(=O)N[C@@H](CC(=O)O)C(=O)CSCc1c(F)cccc1Cl)C(C)C	IC50	'='	53.0	nM	7.28			UO_0000065	11.11	0.23	3.71	4.62	False	CHEMBL660247	Inhibitory activity against caspase-3	B	BAO_0000357	single protein format	None	None	None	None	None	CHEMBL2334	Caspase-3	Homo sapiens	SINGLE PROTEIN	CHEMBL1147438	1	Scientific Literature	Bioorg. Med. Chem. Lett.	2004	None
CHEMBL236464		0	416.41	0	2.86	6b	Cc1cccc(NC(=O)OCc2ccccc2)c1C(=O)NC(CC(=O)O)C(=O)CF	IC50	'='	860.0	nM	6.07			UO_0000065	14.57	0.28	3.21	4.98	False	CHEMBL899137	Inhibition of human recombinant caspase 3 by fluorometric assay	B	BAO_0000357	single protein format	Homo sapiens	None	None	None	None	CHEMBL2334	Caspase-3	Homo sapiens	SINGLE PROTEIN	CHEMBL1137536	1	Scientific Literature	Bioorg. Med. Chem. Lett.	2007	None
CHEMBL194345		0	592.30	1	2.06	15	C[C@H](NC(=O)C(=O)Nc1ccccc1Br)C(=O)N[C@@H](CC(=O)O)C(=O)COc1c(F)c(F)cc(F)c1F	k3/Ki	'='	186000.0	1/Ms									False	CHEMBL884564	Inhibitory activity against Caspase-3	B	BAO_0000357	single protein format	Homo sapiens	None	None	None	None	CHEMBL2334	Caspase-3	Homo sapiens	SINGLE PROTEIN	CHEMBL1141033	1	Scientific Literature	J. Med. Chem.	2005	None
CHEMBL370357		0	578.48	1	2.29	18	C[C@H](NC(=O)C(=O)Nc1ccccc1-c1ccc[nH]1)C(=O)N[C@@H](CC(=O)O)C(=O)COc1c(F)c(F)cc(F)c1F	k3/Ki	'='	12000.0	1/Ms									False	CHEMBL884564	Inhibitory activity against Caspase-3	B	BAO_0000357	single protein format	Homo sapiens	None	None	None	None	CHEMBL2334	Caspase-3	Homo sapiens	SINGLE PROTEIN	CHEMBL1141033	1	Scientific Literature	J. Med. Chem.	2005	None
CHEMBL71654		0	658.71	1	2.16	10	CC[C@H](C)[C@@H](C(=O)N[C@H]1CCc2cccc3c2N(C1=O)[C@H](C(=O)N[C@@H](CC(=O)O)C(=O)c1nnc(-c2ccccc2)o1)C3)N(C)C(C)=O	Ki	'='	26.0	nM	7.58			UO_0000065	11.51	0.22	5.43	3.95	False	CHEMBL658642	Compound was tested for its inhibition against Caspase-3	B	BAO_0000357	single protein format	None	None	None	None	None	CHEMBL2334	Caspase-3	Homo sapiens	SINGLE PROTEIN	CHEMBL1134869	1	Scientific Literature	Bioorg. Med. Chem. Lett.	2002	None
CHEMBL190445		0	305.79	0	4.18	4f	CN(C)c1ccc(-c2noc(-c3sccc3Cl)n2)cc1	EC50	'>'	40000.0	nM				UO_0000065					False	CHEMBL877120	Caspase-3 activation activity tested in T47D breast cells done for 24 or 48 hr at 37 degree C	B	BAO_0000219	cell-based format	Homo sapiens	None	None	T47D	None	CHEMBL2334	Caspase-3	Homo sapiens	SINGLE PROTEIN	CHEMBL1141144	1	Scientific Literature	J. Med. Chem.	2005	CHEMBL3307606
CHEMBL365384		0	330.72	1	5.14	4g	FC(F)(F)c1cccc(-c2noc(-c3sccc3Cl)n2)c1	EC50	'='	280.0	nM	6.55			UO_0000065	19.81	0.43	1.41	16.84	False	CHEMBL829772	Caspase-3 activation activity tested in DLD1 colon cells done for 24 or 48 hr at 37 degree C	B	BAO_0000219	cell-based format	Homo sapiens	None	None	colon	None	CHEMBL2334	Caspase-3	Homo sapiens	SINGLE PROTEIN	CHEMBL1141144	1	Scientific Literature	J. Med. Chem.	2005	None
CHEMBL365384		0	330.72	1	5.14	4g	FC(F)(F)c1cccc(-c2noc(-c3sccc3Cl)n2)c1	EC50	'>'	10000.0	nM				UO_0000065					False	CHEMBL829728	Caspase-3 activation activity tested in H1299 lung cancer cells done for 24 or 48 hr at 37 degree C	B	BAO_0000219	cell-based format	None	None	None	Cancer cell lines	None	CHEMBL2334	Caspase-3	Homo sapiens	SINGLE PROTEIN	CHEMBL1141144	1	Scientific Literature	J. Med. Chem.	2005	CHEMBL3307923
CHEMBL178300		0	404.34	0	2.04	5h	CC(C)[C@H](OC(=O)Nc1ccc(F)c(F)c1)C(=O)NC(CC(=O)O)C(=O)CF	IC50	'='	14.0	nM	7.85			UO_0000065	19.42	0.38	5.81	6.45	False	CHEMBL828536	Inhibitory concentration against human caspase-3	B	BAO_0000357	single protein format	Homo sapiens	None	None	None	None	CHEMBL2334	Caspase-3	Homo sapiens	SINGLE PROTEIN	CHEMBL1142004	1	Scientific Literature	Bioorg. Med. Chem. Lett.	2005	None
CHEMBL285638		0	516.50	2	-2.00	2b	CC(=O)N[C@@H](CC(=O)O)C(=O)N[C@@H](CCC(=O)O)C(=O)N[C@H](C(=O)N[C@H](CC=O)CC(=O)O)C(C)C	IC50	'='	438.0	nM	6.36			UO_0000065	12.31	0.24	8.36	2.59	False	CHEMBL658906	Amidolytic activity of THP.1 cell lysate against Caspase-3 using C3-Asp-AMC as a substrate	B	BAO_0000219	cell-based format	None	None	None	THP-1	None	CHEMBL2334	Caspase-3	Homo sapiens	SINGLE PROTEIN	CHEMBL1130835	1	Scientific Literature	Bioorg. Med. Chem. Lett.	1998	CHEMBL3307574
CHEMBL121581		0	512.56	1	1.54	19	O=C[C@H](CC(=O)O)NC(=O)C(CCCCNS(=O)(=O)c1ccc(O)c(C(=O)O)c1)c1cccs1	Ki	'='	70.0	nM	7.16			UO_0000065	13.96	0.29	5.61	3.82	False	CHEMBL658625	In vitro inhibitory activity against human recombinant caspase-3 using Ac-DEVD-AFC as substrate.	B	BAO_0000357	single protein format	None	None	None	None	None	CHEMBL2334	Caspase-3	Homo sapiens	SINGLE PROTEIN	CHEMBL1136308	1	Scientific Literature	Bioorg. Med. Chem. Lett.	2003	None
CHEMBL382090		0	495.54	0	-0.17	16m	O=C1C[C@H](NC(=O)[C@@H]2CNC[C@@H]3CCCC[C@H](NC(=O)c4nccc5ccccc45)C(=O)N32)C(O)O1	IC50	'>'	10000.0	nM				UO_0000065					False	CHEMBL854333	Inhibitory activity against Caspase 3	B	BAO_0000357	single protein format	Homo sapiens	None	None	None	None	CHEMBL2334	Caspase-3	Homo sapiens	SINGLE PROTEIN	CHEMBL1141960	1	Scientific Literature	Bioorg. Med. Chem. Lett.	2005	None
CHEMBL199445		0	494.50	0	0.03	15j	O=C1C[C@H](NC(=O)[C@@H]2COC[C@@H]3C/C=C\C[C@H](NC(=O)c4nccc5ccccc45)C(=O)N32)C(O)O1	IC50	'>'	10000.0	nM				UO_0000065					False	CHEMBL854333	Inhibitory activity against Caspase 3	B	BAO_0000357	single protein format	Homo sapiens	None	None	None	None	CHEMBL2334	Caspase-3	Homo sapiens	SINGLE PROTEIN	CHEMBL1141960	1	Scientific Literature	Bioorg. Med. Chem. Lett.	2005	None
CHEMBL370157		0	477.90	0	0.13	15b	O=C1C[C@H](NC(=O)[C@@H]2COC[C@@H]3C/C=C\C[C@H](NC(=O)c4ccccc4Cl)C(=O)N32)C(O)O1	IC50	'>'	10000.0	nM				UO_0000065					False	CHEMBL854333	Inhibitory activity against Caspase 3	B	BAO_0000357	single protein format	Homo sapiens	None	None	None	None	CHEMBL2334	Caspase-3	Homo sapiens	SINGLE PROTEIN	CHEMBL1141960	1	Scientific Literature	Bioorg. Med. Chem. Lett.	2005	None
CHEMBL199492		0	627.65	1	1.65	16p	O=C1C[C@H](NC(=O)[C@@H]2CN(C(=O)OCc3ccccc3)C[C@@H]3C/C=C\C[C@H](NC(=O)c4nccc5ccccc45)C(=O)N32)C(O)O1	IC50	'>'	10000.0	nM				UO_0000065					False	CHEMBL854333	Inhibitory activity against Caspase 3	B	BAO_0000357	single protein format	Homo sapiens	None	None	None	None	CHEMBL2334	Caspase-3	Homo sapiens	SINGLE PROTEIN	CHEMBL1141960	1	Scientific Literature	Bioorg. Med. Chem. Lett.	2005	None
CHEMBL197811		0	572.64	1	0.10	16j	CS(=O)(=O)N1C[C@@H]2CCCC[C@H](NC(=O)c3ccc4ccccc4c3)C(=O)N2[C@H](C(=O)N[C@H]2CC(=O)OC2O)C1	IC50	'>'	10000.0	nM				UO_0000065					False	CHEMBL854333	Inhibitory activity against Caspase 3	B	BAO_0000357	single protein format	Homo sapiens	None	None	None	None	CHEMBL2334	Caspase-3	Homo sapiens	SINGLE PROTEIN	CHEMBL1141960	1	Scientific Literature	Bioorg. Med. Chem. Lett.	2005	None
CHEMBL331403		0	506.53	1	1.48	9a	O=C[C@H](CC(=O)O)NC(=O)C(CCCCNS(=O)(=O)c1ccc(O)c(C(=O)O)c1)c1ccccc1	Ki	'='	40.0	nM	7.40			UO_0000065	14.61	0.29	5.92	3.95	False	CHEMBL658625	In vitro inhibitory activity against human recombinant caspase-3 using Ac-DEVD-AFC as substrate.	B	BAO_0000357	single protein format	None	None	None	None	None	CHEMBL2334	Caspase-3	Homo sapiens	SINGLE PROTEIN	CHEMBL1136308	1	Scientific Literature	Bioorg. Med. Chem. Lett.	2003	None
CHEMBL102005		0	454.52	0	1.94	47	CC(C)C[C@H](NC(=O)COc1ccccc1Cc1ccccc1)C(=O)N[C@H]1CC(=O)OC1O	IC50	'='	490.0	nM	6.31			UO_0000065	13.88	0.26	4.37	5.54	False	CHEMBL876965	Inhibitory concentration against caspase-3	B	BAO_0000357	single protein format	None	None	None	None	None	CHEMBL2334	Caspase-3	Homo sapiens	SINGLE PROTEIN	CHEMBL1134914	1	Scientific Literature	Bioorg. Med. Chem. Lett.	2002	None
CHEMBL467252		0	470.55	0	2.78	20	C=CCOc1ccc(CN2C(=O)C(=O)c3cc(S(=O)(=O)N4CCC[C@H]4COC)ccc32)cc1	IC50	'='	10.0	nM	8.00			UO_0000065	17.00	0.33	5.22	8.58	False	CHEMBL1004121	Inhibition of human recombinant caspase 3 assessed as accumulation of cleaved fluorogenic 7-amino-4-methylcoumarin after 10 mins	B	BAO_0000357	single protein format	Homo sapiens	None	None	None	None	CHEMBL2334	Caspase-3	Homo sapiens	SINGLE PROTEIN	CHEMBL1136939	1	Scientific Literature	J. Med. Chem.	2009	None
CHEMBL122579		0	542.54	1	3.25	30	CC(C)[C@H](NC(=O)COc1cccc2ccccc12)C(=O)N[C@@H](CC(=O)O)C(=O)COc1ccc(F)cc1F	k3/Ki	'='	21739.0	M-1 s-1									False	CHEMBL658640	Inhibitory activity against caspase-3 (Csp-3)	B	BAO_0000357	single protein format	None	None	None	None	None	CHEMBL2334	Caspase-3	Homo sapiens	SINGLE PROTEIN	CHEMBL1136305	1	Scientific Literature	Bioorg. Med. Chem. Lett.	2003	None
CHEMBL321546		0	418.49	0	1.23	57	CC(C)C[C@H](NC(=O)COc1ccc2c(c1)CCCC2)C(=O)N[C@H]1CC(=O)OC1O	IC50	'='	162.0	nM	6.79			UO_0000065	16.23	0.31	5.56	5.96	False	CHEMBL876965	Inhibitory concentration against caspase-3	B	BAO_0000357	single protein format	None	None	None	None	None	CHEMBL2334	Caspase-3	Homo sapiens	SINGLE PROTEIN	CHEMBL1134914	1	Scientific Literature	Bioorg. Med. Chem. Lett.	2002	None
CHEMBL492518		0	550.66	1	2.51	2j	COC[C@@H]1CCCN1S(=O)(=O)c1ccc2c(c1)C(=O)C(=O)N2CCCCOS(=O)(=O)c1ccc(C)cc1	IC50	'='	56.0	nM	7.25			UO_0000065	13.17	0.27	4.74	5.69	False	CHEMBL1012730	Inhibition of human recombinant caspase 3	B	BAO_0000357	single protein format	Homo sapiens	None	None	None	None	CHEMBL2334	Caspase-3	Homo sapiens	SINGLE PROTEIN	CHEMBL1153400	1	Scientific Literature	Bioorg. Med. Chem.	2009	None
CHEMBL492735		0	440.52	0	0.80	4	COC[C@@H]1CCCN1S(=O)(=O)c1ccc2c(c1)C(=O)C(=O)N2CCCOCCCO	IC50	'='	60900.0	nM	4.21			UO_0000065	9.57	0.19	3.42	3.72	False	CHEMBL1012730	Inhibition of human recombinant caspase 3	B	BAO_0000357	single protein format	Homo sapiens	None	None	None	None	CHEMBL2334	Caspase-3	Homo sapiens	SINGLE PROTEIN	CHEMBL1153400	1	Scientific Literature	Bioorg. Med. Chem.	2009	None
CHEMBL354612		0	496.63	0	2.30	4	COc1ccc(OC)c(CC(=O)N[C@H](C(=O)N[C@@H](CC(=O)O)C(=O)CSCC(C)C)C(C)C)c1	IC50	'='	130.0	nM	6.89			UO_0000065	13.87	0.28	4.59	5.26	False	CHEMBL660247	Inhibitory activity against caspase-3	B	BAO_0000357	single protein format	None	None	None	None	None	CHEMBL2334	Caspase-3	Homo sapiens	SINGLE PROTEIN	CHEMBL1147438	1	Scientific Literature	Bioorg. Med. Chem. Lett.	2004	None
CHEMBL55385		0	755.78	3	0.79	10b	CC(C)C[C@H](NC(=O)OCc1ccccc1)C(=O)N[C@@H](CCC(=O)O)C(=O)N[C@H](C(=O)NN(CC(=O)O)C(=O)/C=C/C(=O)OCc1ccccc1)[C@@H](C)O	k2	'='	4600.0	M-1 s-1									False	CHEMBL658628	Compound was evaluated for potent inhibition of caspase-3	B	BAO_0000357	single protein format	None	None	None	None	None	CHEMBL2334	Caspase-3	Homo sapiens	SINGLE PROTEIN	CHEMBL1149135	1	Scientific Literature	J. Med. Chem.	2004	None
CHEMBL23299		0	368.36	0	1.19	15	CC[C@H](NC(=O)OCc1ccccc1)C(=O)NC(CC(=O)O)C(=O)CF	IC50	'='	100.0	nM	7.00			UO_0000065	19.00	0.37	5.81	5.75	False	CHEMBL875680	Inhibitory activity against human recombinant Caspase-3 enzyme	B	BAO_0000357	single protein format	None	None	None	None	None	CHEMBL2334	Caspase-3	Homo sapiens	SINGLE PROTEIN	CHEMBL1147604	1	Scientific Literature	Bioorg. Med. Chem. Lett.	2004	None
CHEMBL200819		0	443.46	0	-0.52	15a	O=C1C[C@H](NC(=O)[C@@H]2COC[C@@H]3C/C=C\C[C@H](NC(=O)c4ccccc4)C(=O)N32)C(O)O1	IC50	'>'	10000.0	nM				UO_0000065					False	CHEMBL854333	Inhibitory activity against Caspase 3	B	BAO_0000357	single protein format	Homo sapiens	None	None	None	None	CHEMBL2334	Caspase-3	Homo sapiens	SINGLE PROTEIN	CHEMBL1141960	1	Scientific Literature	Bioorg. Med. Chem. Lett.	2005	None
CHEMBL181396		0	506.56	2	-0.08	4sl	CCC(C(=O)N[C@@H](CC(=O)O)C(=O)CNCN(CC)CC)n1ccnc(NCc2nonc2C)c1=O	IC50	'='	0.12	nM	9.92			UO_0000065	19.58	0.38	10.00	5.37	False	CHEMBL829509	Inhibitory concentration against recombinant human caspase-3 in neuronal precursor (NT2) cells	B	BAO_0000019	assay format	Homo sapiens	None	None	None	None	CHEMBL2334	Caspase-3	Homo sapiens	SINGLE PROTEIN	CHEMBL1144330	1	Scientific Literature	Bioorg. Med. Chem. Lett.	2005	None
CHEMBL314966		0	603.53	1	3.32	26	O=C(O)C[C@H](NC(=O)C1CCCCN1C(=O)C(=O)Nc1cccc2ccccc12)C(=O)COc1c(F)c(F)cc(F)c1F	k3/Ki	'='	9849.0	M-1 s-1									False	CHEMBL658629	Binding affinity towards human caspase 3	B	BAO_0000357	single protein format	None	None	None	None	None	CHEMBL2334	Caspase-3	Homo sapiens	SINGLE PROTEIN	CHEMBL1146752	1	Scientific Literature	Bioorg. Med. Chem. Lett.	2004	None
CHEMBL3330093		0	559.74	2	6.88	15g	CCN(CC)Cc1ccc2nc(NC(=O)N/N=C/c3ccc(OCc4ccc(C(C)(C)C)cc4)cc3O)sc2c1	EC50	'='	1420.0	nM	5.85			UO_0000065	10.45	0.20	-1.03	5.90	False	CHEMBL3378611	Induction of procaspase 3 activity (unknown origin) using Ac-DEVD-pNa as substrate after 2 hrs	B	BAO_0000357	single protein format	Homo sapiens	None	None	None	None	CHEMBL2334	Caspase-3	Homo sapiens	SINGLE PROTEIN	CHEMBL3351345	1	Scientific Literature	Eur. J. Med. Chem.	2014	None
CHEMBL181775		0	579.70	1	4.32	4e	CCC(C(=O)N[C@@H](CC(=O)O)C(=O)CSCc1ccccc1)n1ccnc(Nc2ccc3sc(C)nc3c2)c1=O	IC50	'='	0.088	nM	10.06			UO_0000065	17.35	0.34	5.74	7.02	False	CHEMBL829509	Inhibitory concentration against recombinant human caspase-3 in neuronal precursor (NT2) cells	B	BAO_0000019	assay format	Homo sapiens	None	None	None	None	CHEMBL2334	Caspase-3	Homo sapiens	SINGLE PROTEIN	CHEMBL1144330	1	Scientific Literature	Bioorg. Med. Chem. Lett.	2005	None
CHEMBL492936		0	486.56	0	1.80	5	COC[C@@H]1CCCN1S(=O)(=O)c1ccc2c(c1)C(=O)C(=O)N2CCCOCCCOCCF	IC50	'='	9430.0	nM	5.03			UO_0000065	10.33	0.21	3.23	4.91	False	CHEMBL1012730	Inhibition of human recombinant caspase 3	B	BAO_0000357	single protein format	Homo sapiens	None	None	None	None	CHEMBL2334	Caspase-3	Homo sapiens	SINGLE PROTEIN	CHEMBL1153400	1	Scientific Literature	Bioorg. Med. Chem.	2009	None
CHEMBL607194		0	488.01	0	4.01	11c	CC1(C)CN=C2C(=O)c3cc(S(=O)(=O)N4CCC[C@H]4COc4ccc(Cl)cc4)ccc3N2C1	IC50	'='	37.0	nM	7.43			UO_0000065	15.23	0.31	3.42	9.37	False	CHEMBL1039826	Inhibition of c-terminal histidine-tagged human caspase 3 expressed in Escherichia coli assessed as Ac-DEVD-AFC cleavage after 90 mins by spectrophotometry	B	BAO_0000019	assay format	Homo sapiens	None	None	None	None	CHEMBL2334	Caspase-3	Homo sapiens	SINGLE PROTEIN	CHEMBL1152675	1	Scientific Literature	Bioorg. Med. Chem.	2009	None
CHEMBL592988		0	468.58	0	3.06	11j	Cc1cccnc1OC[C@@H]1CCCN1S(=O)(=O)c1ccc2c(c1)C(=O)C1=NCC(C)(C)CN12	IC50	'='	12.57	nM	7.90			UO_0000065	16.86	0.33	4.84	8.57	False	CHEMBL1039826	Inhibition of c-terminal histidine-tagged human caspase 3 expressed in Escherichia coli assessed as Ac-DEVD-AFC cleavage after 90 mins by spectrophotometry	B	BAO_0000019	assay format	Homo sapiens	None	None	None	None	CHEMBL2334	Caspase-3	Homo sapiens	SINGLE PROTEIN	CHEMBL1152675	1	Scientific Literature	Bioorg. Med. Chem.	2009	None
CHEMBL609885		0	387.44	0	3.07	22b	CC1(C)CN=C2C(=O)c3cc(NS(=O)(=O)c4ccccc4F)ccc3N2C1	IC50	'='	148.0	nM	6.83			UO_0000065	17.63	0.35	3.76	8.66	False	CHEMBL1039826	Inhibition of c-terminal histidine-tagged human caspase 3 expressed in Escherichia coli assessed as Ac-DEVD-AFC cleavage after 90 mins by spectrophotometry	B	BAO_0000019	assay format	Homo sapiens	None	None	None	None	CHEMBL2334	Caspase-3	Homo sapiens	SINGLE PROTEIN	CHEMBL1152675	1	Scientific Literature	Bioorg. Med. Chem.	2009	None
CHEMBL1534294		0	289.34	0	4.17	SID17408371	COc1ccccc1Nc1nc2c(C)cccc2cc1C#N	EC50	'='	3540.0	nM	5.45		Active	UO_0000065	18.84	0.34	1.28	9.41	False	CHEMBL1737898	PUBCHEM_BIOASSAY: Absorbance-based biochemical high throughput dose response assay for activators of procaspase-3. (Class of assay: confirmatory) [Related pubchem assays (depositor defined):AID463141, AID463197, AID463210, AID488941, AID488954, AID493114, AID493115, AID504328, AID504330]	B	BAO_0000357	single protein format	Homo sapiens	None	None	None	None	CHEMBL2334	Caspase-3	Homo sapiens	SINGLE PROTEIN	CHEMBL1201862	7	PubChem BioAssays			None
CHEMBL3195767		0	445.18	0	3.68	SID26731357	Oc1c(Br)cc(Br)cc1/C=N/NC(=S)N[C@H]1CC2C=CC1C2	EC50	'>'	9474.0	nM			Active	UO_0000065					False	CHEMBL1737898	PUBCHEM_BIOASSAY: Absorbance-based biochemical high throughput dose response assay for activators of procaspase-3. (Class of assay: confirmatory) [Related pubchem assays (depositor defined):AID463141, AID463197, AID463210, AID488941, AID488954, AID493114, AID493115, AID504328, AID504330]	B	BAO_0000357	single protein format	Homo sapiens	None	None	None	None	CHEMBL2334	Caspase-3	Homo sapiens	SINGLE PROTEIN	CHEMBL1201862	7	PubChem BioAssays			None
CHEMBL1299990		0	341.32	0	2.60	SID49647564	COC(=O)c1ccccc1NCc1cc(=O)oc2cc(O)c(O)cc12	EC50	'>'	1052.0	nM			Active	UO_0000065					False	CHEMBL1737898	PUBCHEM_BIOASSAY: Absorbance-based biochemical high throughput dose response assay for activators of procaspase-3. (Class of assay: confirmatory) [Related pubchem assays (depositor defined):AID463141, AID463197, AID463210, AID488941, AID488954, AID493114, AID493115, AID504328, AID504330]	B	BAO_0000357	single protein format	Homo sapiens	None	None	None	None	CHEMBL2334	Caspase-3	Homo sapiens	SINGLE PROTEIN	CHEMBL1201862	7	PubChem BioAssays			None
CHEMBL396549		0	463.05	0	4.96	19	O=C1C(=O)N(Cc2ccc(C(F)(F)F)cc2)c2c(Br)cc(Br)cc21	Activity						tde						False	CHEMBL896880	Activation of caspase 3 in Jurkat cells	B	BAO_0000219	cell-based format	Homo sapiens	None	None	Jurkat	None	CHEMBL2334	Caspase-3	Homo sapiens	SINGLE PROTEIN	CHEMBL1148827	1	Scientific Literature	J. Med. Chem.	2007	CHEMBL3307526
CHEMBL1242328		0	389.43	0	2.74	3a	O=C(O)C[C@@H](/C=C/S(=O)(=O)c1ccccc1)NC(=O)OCc1ccccc1	IC50	'='	453000.0	nM		Outside typical range		UO_0000065					False	CHEMBL1246139	Inhibition of human recombinant caspase 3 assessed as fluorescent 7-amido-4-methylcoumarin release	B	BAO_0000357	single protein format	Homo sapiens	None	None	None	None	CHEMBL2334	Caspase-3	Homo sapiens	SINGLE PROTEIN	CHEMBL1240413	1	Scientific Literature	Eur. J. Med. Chem.	2010	None
CHEMBL434697		0	484.51	0	-0.30	52	CS(=O)(=O)Nc1cccc(S(=O)(=O)NCc2ccc(C(=O)N[C@H](C=O)CC(=O)O)cn2)c1	Ki	'='	1900.0	nM	5.72			UO_0000065	11.81	0.24	6.02	3.03	False	CHEMBL658624	Inhibitory activity against Caspase-3	B	BAO_0000357	single protein format	None	None	None	None	None	CHEMBL2334	Caspase-3	Homo sapiens	SINGLE PROTEIN	CHEMBL1135612	1	Scientific Literature	J. Med. Chem.	2002	None
CHEMBL1242700		0	440.52	0	1.85	6f	CC[C@H](C)[C@H](NC(=O)OCc1ccccc1)C(=O)N[C@H](/C=C/S(C)(=O)=O)CC(=O)O	IC50	'='	94600.0	nM	4.02			UO_0000065	9.13	0.18	2.17	2.90	False	CHEMBL1246139	Inhibition of human recombinant caspase 3 assessed as fluorescent 7-amido-4-methylcoumarin release	B	BAO_0000357	single protein format	Homo sapiens	None	None	None	None	CHEMBL2334	Caspase-3	Homo sapiens	SINGLE PROTEIN	CHEMBL1240413	1	Scientific Literature	Eur. J. Med. Chem.	2010	None
CHEMBL1882953		0	322.25	0	1.80	SID85200204	O=C(COC(=O)c1ccc([N+](=O)[O-])o1)NCc1ccc(F)cc1	IC50		99700.0	nM			inactive	UO_0000065					False	CHEMBL2114920	PubChem BioAssay. Dose-response confirmation of uHTS inhibitor hits of Sentrin-Specific Protease 8 in a Caspase-3 Fluorescence assay. (Class of assay: confirmatory)	F	BAO_0000019	assay format	Homo sapiens	None	None	None	None	CHEMBL2334	Caspase-3	Homo sapiens	SINGLE PROTEIN	CHEMBL1201862	7	PubChem BioAssays			None
CHEMBL1598762		0	432.27	0	4.26	SID47199811	COc1cc(Br)c(C(=O)c2nccc3cc(OC)c(OC)cc23)cc1OC	IC50		407.0	nM			active	UO_0000065					False	CHEMBL2114920	PubChem BioAssay. Dose-response confirmation of uHTS inhibitor hits of Sentrin-Specific Protease 8 in a Caspase-3 Fluorescence assay. (Class of assay: confirmatory)	F	BAO_0000019	assay format	Homo sapiens	None	None	None	None	CHEMBL2334	Caspase-3	Homo sapiens	SINGLE PROTEIN	CHEMBL1201862	7	PubChem BioAssays			None
CHEMBL60190		0	324.36	0	0.62	7	COC[C@@H]1CCCN1S(=O)(=O)c1ccc2c(c1)C(=O)C(=O)N2	Ki	'='	41.8	nM	7.38			UO_0000065	22.75	0.46	6.76	7.95	False	CHEMBL909955	Binding affinity to human caspase 3	B	BAO_0000357	single protein format	Homo sapiens	None	None	None	None	CHEMBL2334	Caspase-3	Homo sapiens	SINGLE PROTEIN	CHEMBL1137328	1	Scientific Literature	J. Med. Chem.	2006	None
CHEMBL312032		0	333.41	0	2.57	SID50085530	Cc1ccc(S(=O)(=O)NC(=O)Nc2ccc(N(C)C)cc2)cc1	IC50		18100.0	nM			active	UO_0000065					False	CHEMBL2114920	PubChem BioAssay. Dose-response confirmation of uHTS inhibitor hits of Sentrin-Specific Protease 8 in a Caspase-3 Fluorescence assay. (Class of assay: confirmatory)	F	BAO_0000019	assay format	Homo sapiens	None	None	None	None	CHEMBL2334	Caspase-3	Homo sapiens	SINGLE PROTEIN	CHEMBL1201862	7	PubChem BioAssays			None
CHEMBL423025		0	623.07	1	2.09	63b	O=C(O)C[C@H](NC(=O)c1cnc(CNS(=O)(=O)c2ccc(O)c(C(=O)O)c2)cn1)C(=O)CSCc1ccccc1Cl	Ki	'='	90.0	nM	7.05			UO_0000065	11.31	0.23	4.96	3.31	False	CHEMBL658624	Inhibitory activity against Caspase-3	B	BAO_0000357	single protein format	None	None	None	None	None	CHEMBL2334	Caspase-3	Homo sapiens	SINGLE PROTEIN	CHEMBL1135612	1	Scientific Literature	J. Med. Chem.	2002	None
CHEMBL356175		0	651.14	2	3.71	77	O=C(O)C[C@H](NC(=O)c1ccc(CNS(=O)(=O)c2cccc(-c3noc(O)n3)c2)s1)C(=O)CSCc1ccccc1Cl	Ki	'='	310.0	nM	6.51			UO_0000065	10.00	0.21	2.80	3.45	False	CHEMBL658624	Inhibitory activity against Caspase-3	B	BAO_0000357	single protein format	None	None	None	None	None	CHEMBL2334	Caspase-3	Homo sapiens	SINGLE PROTEIN	CHEMBL1135612	1	Scientific Literature	J. Med. Chem.	2002	None
CHEMBL591429	PAC-1	1	392.50	0	2.39	1, PAC-1	C=CCc1cccc(/C=N/NC(=O)CN2CCN(Cc3ccccc3)CC2)c1O	EC50	'='	113000.0	nM		Outside typical range		UO_0000065					False	CHEMBL1226779	Activation of N-terminal His6-tagged recombinant procaspase-3 D181A mutant expressed in Escherichia coli assessed as hydrolysis of acetyl-DEVD-p-nitroanilide after 2 hrs by SDS-PAGE	B	BAO_0000019	assay format	Homo sapiens	None	None	None	None	CHEMBL2334	Caspase-3	Homo sapiens	SINGLE PROTEIN	CHEMBL1221188	1	Scientific Literature	Nat. Chem. Biol.	2006	None
CHEMBL363223		0	410.44	0	1.87	5i	CC(C)[C@H](NC(=O)OCCCc1ccccc1)C(=O)NC(CC(=O)O)C(=O)CF	IC50	'='	46.0	nM	7.34			UO_0000065	17.88	0.35	5.47	6.02	False	CHEMBL830927	Inhibitory activity against human recombinant caspase-3	B	BAO_0000357	single protein format	Homo sapiens	None	None	None	None	CHEMBL2334	Caspase-3	Homo sapiens	SINGLE PROTEIN	CHEMBL1137919	1	Scientific Literature	Bioorg. Med. Chem. Lett.	2004	None
CHEMBL183161		0	416.83	0	2.09	5j	CC(C)[C@H](NC(=O)OCc1ccccc1Cl)C(=O)NC(CC(=O)O)C(=O)CF	IC50	'='	36.0	nM	7.44			UO_0000065	17.86	0.36	5.35	6.11	False	CHEMBL830927	Inhibitory activity against human recombinant caspase-3	B	BAO_0000357	single protein format	Homo sapiens	None	None	None	None	CHEMBL2334	Caspase-3	Homo sapiens	SINGLE PROTEIN	CHEMBL1137919	1	Scientific Literature	Bioorg. Med. Chem. Lett.	2004	None
CHEMBL2348700		0	356.38	0	0.96	22	O=C1Nc2ccc(S(=O)(=O)N3CCC[C@H]3COCCF)cc2C1=O	IC50	'='	346.0	nM	6.46			UO_0000065	18.13	0.37	5.50	6.96	False	CHEMBL2352547	Inhibition of human recombinant caspase 3 assessed as decrease in AMC release using Ac-Asp-Glu-Val-Asp-AMC as substrate preincubated with enzyme for 10 mins prior to substrate addition measured after 10 mins by fluorescence microplate analysis	B	BAO_0000357	single protein format	Homo sapiens	None	None	None	None	CHEMBL2334	Caspase-3	Homo sapiens	SINGLE PROTEIN	CHEMBL2346583	1	Scientific Literature	Bioorg. Med. Chem.	2013	None
CHEMBL591429	PAC-1	1	392.50	0	2.39	1, PAC-1	C=CCc1cccc(/C=N/NC(=O)CN2CCN(Cc3ccccc3)CC2)c1O	IC50	'>'	75000.0	nM				UO_0000065					False	CHEMBL1228714	Activation of procaspase-3 in human MCF-7 cells assessed as cell death after 72 hrs	B	BAO_0000219	cell-based format	Homo sapiens	None	None	MCF7	None	CHEMBL2334	Caspase-3	Homo sapiens	SINGLE PROTEIN	CHEMBL1221188	1	Scientific Literature	Nat. Chem. Biol.	2006	CHEMBL3308403
CHEMBL575948		0	352.44	0	1.66	2, De-allyl PAC-1	O=C(CN1CCN(Cc2ccccc2)CC1)N/N=C/c1ccccc1O	EC50	'='	430.0	nM	6.37			UO_0000065	18.06	0.33	4.71	9.34	False	CHEMBL1226773	Activation of N-terminal His6-tagged recombinant procaspase-3 expressed in Escherichia coli assessed as hydrolysis of acetyl-DEVD-p-nitroanilide after 2 hrs by SDS-PAGE	B	BAO_0000019	assay format	None	None	None	None	None	CHEMBL2334	Caspase-3	Homo sapiens	SINGLE PROTEIN	CHEMBL1221188	1	Scientific Literature	Nat. Chem. Biol.	2006	None
CHEMBL357676		0	593.66	1	2.10	71	O=C(O)C[C@H](NC(=O)c1ccc(CNS(=O)(=O)c2ccc(O)c(C(=O)O)c2)s1)C(=O)CSCc1cccnc1	Ki	'='	20.0	nM	7.70			UO_0000065	12.97	0.27	5.60	3.85	False	CHEMBL658624	Inhibitory activity against Caspase-3	B	BAO_0000357	single protein format	None	None	None	None	None	CHEMBL2334	Caspase-3	Homo sapiens	SINGLE PROTEIN	CHEMBL1135612	1	Scientific Literature	J. Med. Chem.	2002	None
CHEMBL591429	PAC-1	1	392.50	0	2.39	1, PAC-1	C=CCc1cccc(/C=N/NC(=O)CN2CCN(Cc3ccccc3)CC2)c1O	IC50	'='	3200.0	nM	5.50			UO_0000065	14.00	0.26	3.10	8.06	False	CHEMBL1226805	Activation of procaspase-3-mediated human Hs578Bs cell death after 72 hrs by MTS/PMS assay	B	BAO_0000357	single protein format	Homo sapiens	None	None	None	None	CHEMBL2334	Caspase-3	Homo sapiens	SINGLE PROTEIN	CHEMBL1221188	1	Scientific Literature	Nat. Chem. Biol.	2006	None
CHEMBL591429	PAC-1	1	392.50	0	2.39	1, PAC-1	C=CCc1cccc(/C=N/NC(=O)CN2CCN(Cc3ccccc3)CC2)c1O	IC50	'='	3200.0	nM	5.50			UO_0000065	14.00	0.26	3.10	8.06	False	CHEMBL1226806	Activation of procaspase-3-mediated human white blood cell death after 72 hrs by MTS/PMS assay	B	BAO_0000357	single protein format	Homo sapiens	None	None	None	None	CHEMBL2334	Caspase-3	Homo sapiens	SINGLE PROTEIN	CHEMBL1221188	1	Scientific Literature	Nat. Chem. Biol.	2006	None
CHEMBL591429	PAC-1	1	392.50	0	2.39	1, PAC-1	C=CCc1cccc(/C=N/NC(=O)CN2CCN(Cc3ccccc3)CC2)c1O	IC50	'>'	100000.0	nM				UO_0000065					False	CHEMBL1228753	Activation of procaspase-3-mediated human Hs 578T cell death after 24 hrs by MTS/PMS assay	B	BAO_0000219	cell-based format	Homo sapiens	None	None	Hs-578T	None	CHEMBL2334	Caspase-3	Homo sapiens	SINGLE PROTEIN	CHEMBL1221188	1	Scientific Literature	Nat. Chem. Biol.	2006	CHEMBL3307672
CHEMBL591429	PAC-1	1	392.50	0	2.39	1, PAC-1	C=CCc1cccc(/C=N/NC(=O)CN2CCN(Cc3ccccc3)CC2)c1O	IC50	'='	3200.0	nM	5.50			UO_0000065	14.00	0.26	3.10	8.06	False	CHEMBL1226803	Activation of procaspase-3-mediated human Hs888Lu cell death after 72 hrs by MTS/PMS assay	B	BAO_0000219	cell-based format	Homo sapiens	None	None	Hs888Lu	None	CHEMBL2334	Caspase-3	Homo sapiens	SINGLE PROTEIN	CHEMBL1221188	1	Scientific Literature	Nat. Chem. Biol.	2006	None
CHEMBL199264		0	584.65	1	0.38	16f	O=C1C[C@H](NC(=O)[C@@H]2CN(S(=O)(=O)c3ccccc3)C[C@@H]3CCCC[C@H](NC(=O)c4ccccc4)C(=O)N32)C(O)O1	IC50	'>'	10000.0	nM				UO_0000065					False	CHEMBL854333	Inhibitory activity against Caspase 3	B	BAO_0000357	single protein format	Homo sapiens	None	None	None	None	CHEMBL2334	Caspase-3	Homo sapiens	SINGLE PROTEIN	CHEMBL1141960	1	Scientific Literature	Bioorg. Med. Chem. Lett.	2005	None
CHEMBL476023		0	434.48	0	2.44	18b	COc1ccc(CN2C(=O)C(=C(C#N)C#N)c3cc(S(=O)(=O)N4CCC4)ccc32)cc1	IC50	'='	718.0	nM	6.14			UO_0000065	14.14	0.27	3.70	5.37	False	CHEMBL960158	Inhibition of human recombinant caspase 3 assessed as accumulation of fluorogenic product by fluorometric assay	B	BAO_0000357	single protein format	Homo sapiens	None	None	None	None	CHEMBL2334	Caspase-3	Homo sapiens	SINGLE PROTEIN	CHEMBL1153442	1	Scientific Literature	J. Med. Chem.	2009	None
CHEMBL198644		0	576.61	1	1.10	16h	O=C1C[C@H](NC(=O)[C@@H]2CN(C(=O)OCc3ccccc3)C[C@@H]3C/C=C\C[C@H](NC(=O)c4ccccc4)C(=O)N32)C(O)O1	IC50	'='	3260.0	nM	5.49			UO_0000065	9.52	0.18	4.39	3.55	False	CHEMBL854333	Inhibitory activity against Caspase 3	B	BAO_0000357	single protein format	Homo sapiens	None	None	None	None	CHEMBL2334	Caspase-3	Homo sapiens	SINGLE PROTEIN	CHEMBL1141960	1	Scientific Literature	Bioorg. Med. Chem. Lett.	2005	None
CHEMBL433990		0	477.90	0	0.13	15c	O=C1C[C@H](NC(=O)[C@@H]2COC[C@@H]3C/C=C\C[C@H](NC(=O)c4cccc(Cl)c4)C(=O)N32)C(O)O1	IC50	'>'	10000.0	nM				UO_0000065					False	CHEMBL854333	Inhibitory activity against Caspase 3	B	BAO_0000357	single protein format	Homo sapiens	None	None	None	None	CHEMBL2334	Caspase-3	Homo sapiens	SINGLE PROTEIN	CHEMBL1141960	1	Scientific Literature	Bioorg. Med. Chem. Lett.	2005	None
CHEMBL200826		0	600.65	1	4.43	6a	CCNC(=O)C(=O)C(Cc1ccc(Br)cc1)NC(=O)[C@H](CC(C)C)NC(=O)CCCCC1CCSS1	Inhibition	'='	0.0	%				UO_0000187					False	CHEMBL864548	Inhibition of caspase 3 at 10 uM	B	BAO_0000357	single protein format	Homo sapiens	None	None	None	None	CHEMBL2334	Caspase-3	Homo sapiens	SINGLE PROTEIN	CHEMBL1141207	1	Scientific Literature	Bioorg. Med. Chem. Lett.	2005	None
CHEMBL329940		0	430.53	0	2.21	24	CC(C)C[C@H](NC(=O)CSc1ccc2ccccc2c1)C(=O)N[C@H]1CC(=O)OC1O	IC50	'='	269.0	nM	6.57			UO_0000065	15.26	0.30	4.36	6.27	False	CHEMBL876965	Inhibitory concentration against caspase-3	B	BAO_0000357	single protein format	None	None	None	None	None	CHEMBL2334	Caspase-3	Homo sapiens	SINGLE PROTEIN	CHEMBL1134914	1	Scientific Literature	Bioorg. Med. Chem. Lett.	2002	None
CHEMBL200785		0	462.53	0	3.26	18b	O=C1C(=O)N(Cc2ccccc2)c2ccc(S(=O)(=O)N3CC[C@H]3COc3ccccc3)cc21	IC50	'='	9.7	nM	8.01			UO_0000065	17.32	0.33	4.75	9.54	True	CHEMBL864532	Inhibitory activity against caspase 3 using Ac-DEVD-AMC substrate	B	BAO_0000357	single protein format	Homo sapiens	None	None	None	None	CHEMBL2334	Caspase-3	Homo sapiens	SINGLE PROTEIN	CHEMBL1141199	1	Scientific Literature	J. Med. Chem.	2005	None
CHEMBL200767		0	372.40	0	1.66	17	O=C1Nc2ccc(S(=O)(=O)N3CC[C@H]3COc3ccccc3)cc2C1=O	IC50	'='	286.7	nM	6.54			UO_0000065	17.57	0.34	4.88	7.05	True	CHEMBL864532	Inhibitory activity against caspase 3 using Ac-DEVD-AMC substrate	B	BAO_0000357	single protein format	Homo sapiens	None	None	None	None	CHEMBL2334	Caspase-3	Homo sapiens	SINGLE PROTEIN	CHEMBL1141199	1	Scientific Literature	J. Med. Chem.	2005	None
CHEMBL100405		0	414.46	0	1.50	6	CC(C)C[C@H](NC(=O)COc1ccc2ccccc2c1)C(=O)N[C@H]1CC(=O)OC1O	IC50	'='	944.0	nM	6.03			UO_0000065	14.54	0.27	4.53	5.29	False	CHEMBL876965	Inhibitory concentration against caspase-3	B	BAO_0000357	single protein format	None	None	None	None	None	CHEMBL2334	Caspase-3	Homo sapiens	SINGLE PROTEIN	CHEMBL1134914	1	Scientific Literature	Bioorg. Med. Chem. Lett.	2002	None
CHEMBL190296		0	297.17	0	4.77	4a	Clc1ccc(-c2noc(-c3sccc3Cl)n2)cc1	EC50	'>'	40000.0	nM				UO_0000065					False	CHEMBL829728	Caspase-3 activation activity tested in H1299 lung cancer cells done for 24 or 48 hr at 37 degree C	B	BAO_0000219	cell-based format	None	None	None	Cancer cell lines	None	CHEMBL2334	Caspase-3	Homo sapiens	SINGLE PROTEIN	CHEMBL1141144	1	Scientific Literature	J. Med. Chem.	2005	CHEMBL3307923
CHEMBL365574		0	346.72	1	5.02	4c	FC(F)(F)Oc1ccc(-c2noc(-c3sccc3Cl)n2)cc1	EC50	'='	430.0	nM	6.37			UO_0000065	18.36	0.40	1.35	13.22	False	CHEMBL829772	Caspase-3 activation activity tested in DLD1 colon cells done for 24 or 48 hr at 37 degree C	B	BAO_0000219	cell-based format	Homo sapiens	None	None	colon	None	CHEMBL2334	Caspase-3	Homo sapiens	SINGLE PROTEIN	CHEMBL1141144	1	Scientific Literature	J. Med. Chem.	2005	None
CHEMBL190797		0	292.75	0	4.13	4d	COc1ccc(-c2noc(-c3sccc3Cl)n2)cc1	EC50	'='	4170.0	nM	5.38			UO_0000065	18.38	0.39	1.25	11.17	False	CHEMBL877120	Caspase-3 activation activity tested in T47D breast cells done for 24 or 48 hr at 37 degree C	B	BAO_0000219	cell-based format	Homo sapiens	None	None	T47D	None	CHEMBL2334	Caspase-3	Homo sapiens	SINGLE PROTEIN	CHEMBL1141144	1	Scientific Literature	J. Med. Chem.	2005	CHEMBL3307606
CHEMBL190445		0	305.79	0	4.18	4f	CN(C)c1ccc(-c2noc(-c3sccc3Cl)n2)cc1	EC50	'>'	40000.0	nM				UO_0000065					False	CHEMBL829728	Caspase-3 activation activity tested in H1299 lung cancer cells done for 24 or 48 hr at 37 degree C	B	BAO_0000219	cell-based format	None	None	None	Cancer cell lines	None	CHEMBL2334	Caspase-3	Homo sapiens	SINGLE PROTEIN	CHEMBL1141144	1	Scientific Literature	J. Med. Chem.	2005	CHEMBL3307923
CHEMBL372688		0	306.77	0	4.52	4p	CCOc1ccsc1-c1nc(-c2ccc(Cl)cc2)no1	EC50	'>'	10000.0	nM				UO_0000065					False	CHEMBL829772	Caspase-3 activation activity tested in DLD1 colon cells done for 24 or 48 hr at 37 degree C	B	BAO_0000219	cell-based format	Homo sapiens	None	None	colon	None	CHEMBL2334	Caspase-3	Homo sapiens	SINGLE PROTEIN	CHEMBL1141144	1	Scientific Literature	J. Med. Chem.	2005	None
CHEMBL149665		0	611.12	1	3.65	76	O=C(O)C[C@H](NC(=O)c1ccc(CNS(=O)(=O)c2cccc(C(=O)O)c2)s1)C(=O)CSCc1ccccc1Cl	Ki	'='	400.0	nM	6.40			UO_0000065	10.47	0.22	2.75	3.83	False	CHEMBL658624	Inhibitory activity against Caspase-3	B	BAO_0000357	single protein format	None	None	None	None	None	CHEMBL2334	Caspase-3	Homo sapiens	SINGLE PROTEIN	CHEMBL1135612	1	Scientific Literature	J. Med. Chem.	2002	None
CHEMBL190274		0	330.72	1	5.14	1d	FC(F)(F)c1ccc(-c2noc(-c3sccc3Cl)n2)cc1	EC50	'='	1210.0	nM	5.92			UO_0000065	17.89	0.38	0.78	15.20	False	CHEMBL877120	Caspase-3 activation activity tested in T47D breast cells done for 24 or 48 hr at 37 degree C	B	BAO_0000219	cell-based format	Homo sapiens	None	None	T47D	None	CHEMBL2334	Caspase-3	Homo sapiens	SINGLE PROTEIN	CHEMBL1141144	1	Scientific Literature	J. Med. Chem.	2005	CHEMBL3307606
CHEMBL190274		0	330.72	1	5.14	1d	FC(F)(F)c1ccc(-c2noc(-c3sccc3Cl)n2)cc1	EC50	'='	760.0	nM	6.12			UO_0000065	18.50	0.40	0.98	15.72	False	CHEMBL841793	Caspase-3 activation activity tested in HT-29 cancer cells done for 24 or 48 hr at 37 degree C	B	BAO_0000219	cell-based format	Homo sapiens	None	None	HT-29	None	CHEMBL2334	Caspase-3	Homo sapiens	SINGLE PROTEIN	CHEMBL1141144	1	Scientific Literature	J. Med. Chem.	2005	CHEMBL3307768
CHEMBL354345		0	470.59	0	2.83	9	CC(C)[C@H](NC(=O)Cc1ccccc1)C(=O)N[C@@H](CC(=O)O)C(=O)CSCc1ccccc1	IC50	'='	750.0	nM	6.12			UO_0000065	13.02	0.25	3.29	5.44	False	CHEMBL660247	Inhibitory activity against caspase-3	B	BAO_0000357	single protein format	None	None	None	None	None	CHEMBL2334	Caspase-3	Homo sapiens	SINGLE PROTEIN	CHEMBL1147438	1	Scientific Literature	Bioorg. Med. Chem. Lett.	2004	None
CHEMBL288640		0	149.20	0	0.67	2	N=C(N)NCc1ccccc1	Activity						Not Active						False	CHEMBL902984	Increase in caspase 3 activation in human SKBR3 cells at 20 uM after 24 hrs	B	BAO_0000219	cell-based format	Homo sapiens	None	None	SK-BR-3	None	CHEMBL2334	Caspase-3	Homo sapiens	SINGLE PROTEIN	CHEMBL1138355	1	Scientific Literature	J. Med. Chem.	2007	CHEMBL3308062
CHEMBL412992		0	1123.34	None	None	12d	Cc1cccc(C)c1C(=O)OCC(=O)[C@H](CC(=O)O)NC(=O)[C@H](CCCCNC(=O)CCCCCNC(=O)CCCCCNC(=O)CCCC[C@@H]1SC[C@@H]2NC(=O)N[C@H]12)NC(=O)[C@H](CCC(=O)O)NC(=O)OCc1ccccc1	Ki	'='	1100.0	nM	5.96			UO_0000065	5.30	None	None	None	False	CHEMBL913573	Inhibition of human caspase 3	B	BAO_0000357	single protein format	Homo sapiens	None	None	None	None	CHEMBL2334	Caspase-3	Homo sapiens	SINGLE PROTEIN	CHEMBL1138864	1	Scientific Literature	J. Med. Chem.	2006	None
CHEMBL43583		0	709.71	3	-1.18	26c(R,R)	CCOC(=O)[C@@H]1O[C@H]1C(=O)N(CC(=O)O)NC(=O)[C@@H](NC(=O)C(CCC(=O)O)NC(=O)[C@H](CC(C)C)NC(=O)OCc1ccccc1)[C@@H](C)O	k2	'='	3250.0	M-1 s-1									False	CHEMBL658637	Second-order inhibition rate of caspase-3 was determined by progress curve method	B	BAO_0000357	single protein format	None	None	None	None	None	CHEMBL2334	Caspase-3	Homo sapiens	SINGLE PROTEIN	CHEMBL1149106	1	Scientific Literature	J. Med. Chem.	2004	None
CHEMBL436945		0	304.26	0	0.33	12b	O=C(O)CCCC(=O)Nc1ccc2c(c1)C(=O)C(=O)NC2=O	IC50	'='	79.0	nM	7.10			UO_0000065	23.34	0.44	6.77	5.48	False	CHEMBL863722	Inhibition of caspase3	B	BAO_0000357	single protein format	Homo sapiens	None	None	None	None	CHEMBL2334	Caspase-3	Homo sapiens	SINGLE PROTEIN	CHEMBL1138183	1	Scientific Literature	J. Med. Chem.	2006	None
CHEMBL206844		0	423.43	0	2.29	13k	CCCOc1cccc(NC(=O)CCC(=O)Nc2ccc3c(c2)C(=O)C(=O)NC3=O)c1	IC50	'='	71.0	nM	7.15			UO_0000065	16.88	0.31	4.86	5.47	False	CHEMBL863722	Inhibition of caspase3	B	BAO_0000357	single protein format	Homo sapiens	None	None	None	None	CHEMBL2334	Caspase-3	Homo sapiens	SINGLE PROTEIN	CHEMBL1138183	1	Scientific Literature	J. Med. Chem.	2006	None
CHEMBL380416		0	258.23	0	0.49	6f	O=C1NC(=O)c2cccc(NC(=O)C3CC3)c2C1=O	IC50	'='	193.0	nM	6.71			UO_0000065	26.00	0.48	6.22	7.27	False	CHEMBL863722	Inhibition of caspase3	B	BAO_0000357	single protein format	Homo sapiens	None	None	None	None	CHEMBL2334	Caspase-3	Homo sapiens	SINGLE PROTEIN	CHEMBL1138183	1	Scientific Literature	J. Med. Chem.	2006	None
CHEMBL206376		0	328.71	0	2.04	6d	O=C1NC(=O)c2cccc(NC(=O)c3ccccc3Cl)c2C1=O	IC50	'='	150.0	nM	6.82			UO_0000065	20.76	0.41	4.78	7.39	False	CHEMBL863722	Inhibition of caspase3	B	BAO_0000357	single protein format	Homo sapiens	None	None	None	None	CHEMBL2334	Caspase-3	Homo sapiens	SINGLE PROTEIN	CHEMBL1138183	1	Scientific Literature	J. Med. Chem.	2006	None
CHEMBL206015		0	324.29	0	1.40	9b	COc1ccccc1C(=O)Nc1ccc2c(c1)C(=O)C(=O)NC2=O	IC50	'='	103.0	nM	6.99			UO_0000065	21.55	0.40	5.59	6.88	False	CHEMBL863722	Inhibition of caspase3	B	BAO_0000357	single protein format	Homo sapiens	None	None	None	None	CHEMBL2334	Caspase-3	Homo sapiens	SINGLE PROTEIN	CHEMBL1138183	1	Scientific Literature	J. Med. Chem.	2006	None
CHEMBL177608		0	536.59	1	2.37	31	Cc1cc(C)nc(OCC(=O)[C@H](CC(=O)O)NC(=O)[C@@H](NC(=O)COc2cccc3ccccc23)C(C)C)n1	k3/ki	'='	283.0	1/m/s									False	CHEMBL828400	Binding affinity against Caspase-3	B	BAO_0000357	single protein format	Homo sapiens	None	None	None	None	CHEMBL2334	Caspase-3	Homo sapiens	SINGLE PROTEIN	CHEMBL1144434	1	Scientific Literature	Bioorg. Med. Chem. Lett.	2005	None
CHEMBL176128		0	547.57	1	1.76	26	CC(C)[C@H](NC(=O)COc1cccc2ccccc12)C(=O)N[C@@H](CC(=O)O)C(=O)COn1nnc2ccccc21	k3/ki	'='	121491.0	1/m/s									False	CHEMBL828400	Binding affinity against Caspase-3	B	BAO_0000357	single protein format	Homo sapiens	None	None	None	None	CHEMBL2334	Caspase-3	Homo sapiens	SINGLE PROTEIN	CHEMBL1144434	1	Scientific Literature	Bioorg. Med. Chem. Lett.	2005	None
CHEMBL182247		0	340.31	0	1.12	5a	C[C@H](OC(=O)Nc1ccccc1)C(=O)NC(CC(=O)O)C(=O)CF	IC50	'='	66.0	nM	7.18			UO_0000065	21.10	0.41	6.06	5.90	False	CHEMBL828536	Inhibitory concentration against human caspase-3	B	BAO_0000357	single protein format	Homo sapiens	None	None	None	None	CHEMBL2334	Caspase-3	Homo sapiens	SINGLE PROTEIN	CHEMBL1142004	1	Scientific Literature	Bioorg. Med. Chem. Lett.	2005	None
CHEMBL178775		0	576.66	2	0.20	4sn	CCC(C(=O)N[C@@H](CC(=O)O)C(=O)CNCN1CCOCC1)n1cc(C(C)(C)C)nc(NCc2nonc2C)c1=O	IC50	'='	0.11	nM	9.96			UO_0000065	17.27	0.33	9.76	5.14	False	CHEMBL829509	Inhibitory concentration against recombinant human caspase-3 in neuronal precursor (NT2) cells	B	BAO_0000019	assay format	Homo sapiens	None	None	None	None	CHEMBL2334	Caspase-3	Homo sapiens	SINGLE PROTEIN	CHEMBL1144330	1	Scientific Literature	Bioorg. Med. Chem. Lett.	2005	None
CHEMBL264344		0	492.54	1	-0.47	4sp	CCC(C(=O)N[C@@H](CC(=O)O)C(=O)CNCN(C)CC)n1ccnc(NCc2nonc2C)c1=O	IC50	'='	0.026	nM	10.59			UO_0000065	21.49	0.41	11.06	5.73	False	CHEMBL829509	Inhibitory concentration against recombinant human caspase-3 in neuronal precursor (NT2) cells	B	BAO_0000019	assay format	Homo sapiens	None	None	None	None	CHEMBL2334	Caspase-3	Homo sapiens	SINGLE PROTEIN	CHEMBL1144330	1	Scientific Literature	Bioorg. Med. Chem. Lett.	2005	None
CHEMBL512273		0	566.62	1	0.37	5i	C[C@H](NC(=O)OCc1ccccc1)C(=O)N[C@@H](C)C(=O)NN(CC(N)=O)C(=O)/C=C/C(=O)N(C)Cc1ccccc1	Activity						Not Active						False	CHEMBL973292	Inhibition of caspase 3 assessed as ratio of pseudo-first-order inhibition rate constant to inhibitor concentration	B	BAO_0000357	single protein format	None	None	None	None	None	CHEMBL2334	Caspase-3	Homo sapiens	SINGLE PROTEIN	CHEMBL1150273	1	Scientific Literature	J. Med. Chem.	2008	None
CHEMBL365013		0	348.37	0	0.89	5f	CC(C)COC(=O)N[C@H](C(=O)NC(CC(=O)O)C(=O)CF)C(C)C	IC50	'='	35.0	nM	7.46			UO_0000065	21.40	0.42	6.57	6.12	False	CHEMBL830927	Inhibitory activity against human recombinant caspase-3	B	BAO_0000357	single protein format	Homo sapiens	None	None	None	None	CHEMBL2334	Caspase-3	Homo sapiens	SINGLE PROTEIN	CHEMBL1137919	1	Scientific Literature	Bioorg. Med. Chem. Lett.	2004	None
CHEMBL363509		0	374.41	0	1.43	5g	CC(C)[C@H](NC(=O)OCC1CCCC1)C(=O)NC(CC(=O)O)C(=O)CF	IC50	'='	30.0	nM	7.52			UO_0000065	20.09	0.40	6.09	6.18	False	CHEMBL830927	Inhibitory activity against human recombinant caspase-3	B	BAO_0000357	single protein format	Homo sapiens	None	None	None	None	CHEMBL2334	Caspase-3	Homo sapiens	SINGLE PROTEIN	CHEMBL1137919	1	Scientific Literature	Bioorg. Med. Chem. Lett.	2004	None
CHEMBL330110		0	605.54	1	2.76	44	CC(C)[C@H](NC(=O)C(=O)NCc1cccc2ccccc12)C(=O)N[C@@H](CC(=O)O)C(=O)COc1c(F)c(F)cc(F)c1F	k3/Ki	'='	55558.0	M-1 s-1									False	CHEMBL658629	Binding affinity towards human caspase 3	B	BAO_0000357	single protein format	None	None	None	None	None	CHEMBL2334	Caspase-3	Homo sapiens	SINGLE PROTEIN	CHEMBL1146752	1	Scientific Literature	Bioorg. Med. Chem. Lett.	2004	None
CHEMBL101714		0	378.43	0	0.74	42	CC(C)C[C@H](NC(=O)CCOc1ccccc1)C(=O)N[C@H]1CC(=O)OC1O	IC50	'='	419.0	nM	6.38			UO_0000065	16.85	0.32	5.64	5.60	False	CHEMBL876965	Inhibitory concentration against caspase-3	B	BAO_0000357	single protein format	None	None	None	None	None	CHEMBL2334	Caspase-3	Homo sapiens	SINGLE PROTEIN	CHEMBL1134914	1	Scientific Literature	Bioorg. Med. Chem. Lett.	2002	None
CHEMBL280927		0	396.42	0	1.83	20	CC(C)C(C)(NC(=O)OCc1ccccc1)C(=O)NC(CC(=O)O)C(=O)CF	IC50	'='	2300.0	nM	5.64			UO_0000065	14.22	0.28	3.81	4.63	False	CHEMBL875680	Inhibitory activity against human recombinant Caspase-3 enzyme	B	BAO_0000357	single protein format	None	None	None	None	None	CHEMBL2334	Caspase-3	Homo sapiens	SINGLE PROTEIN	CHEMBL1147604	1	Scientific Literature	Bioorg. Med. Chem. Lett.	2004	None
CHEMBL209147		0	591.02	1	3.20	1h	Cc1cc(Cl)ccc1NC(=O)OC[C@H]1N=C(c2ccccc2)c2ccccc2N(CC(=O)N[C@H]2CC(=O)OC2O)C1=O	Activity						Not Active						False	CHEMBL867548	Inhibition of human recombinant caspase3 upto 50 uM	B	BAO_0000357	single protein format	Homo sapiens	None	None	None	None	CHEMBL2334	Caspase-3	Homo sapiens	SINGLE PROTEIN	CHEMBL1147785	1	Scientific Literature	J. Med. Chem.	2006	None
CHEMBL391495		0	416.41	0	2.86	6d	Cc1cccc(C(=O)NC(CC(=O)O)C(=O)CF)c1NC(=O)OCc1ccccc1	IC50	'='	720.0	nM	6.14			UO_0000065	14.75	0.28	3.28	5.04	False	CHEMBL899137	Inhibition of human recombinant caspase 3 by fluorometric assay	B	BAO_0000357	single protein format	Homo sapiens	None	None	None	None	CHEMBL2334	Caspase-3	Homo sapiens	SINGLE PROTEIN	CHEMBL1137536	1	Scientific Literature	Bioorg. Med. Chem. Lett.	2007	None
CHEMBL166513		0	530.64	1	2.85	1	COc1ccc(OC)c(CC(=O)N[C@H](C(=O)N[C@@H](CC(=O)O)C(=O)CSCc2ccccc2)C(C)C)c1	IC50	'='	48.0	nM	7.32			UO_0000065	13.79	0.27	4.47	5.59	False	CHEMBL660247	Inhibitory activity against caspase-3	B	BAO_0000357	single protein format	None	None	None	None	None	CHEMBL2334	Caspase-3	Homo sapiens	SINGLE PROTEIN	CHEMBL1147438	1	Scientific Literature	Bioorg. Med. Chem. Lett.	2004	None
CHEMBL1835318		0	645.71	2	-0.62	33i	CC(=O)N[C@H](C(=O)N[C@@H](CC(=O)O)C(=O)N[C@H](C(=O)N1CC[C@H](c2ccccc2)[C@H]1C(=O)N[C@H]1CC(=O)OC1O)C(C)C)C(C)C	IC50	'='	10400.0	nM	4.98			UO_0000065	7.72	0.15	5.60	2.26	False	CHEMBL1838643	Inhibition of C-terminal histidine-tagged caspase-3 using Ac-DEVD-AMC coumarin-120 as substrate after 20 mins by fluorometric analysis	B	BAO_0000357	single protein format	None	None	None	None	None	CHEMBL2334	Caspase-3	Homo sapiens	SINGLE PROTEIN	CHEMBL1833809	1	Scientific Literature	Bioorg. Med. Chem.	2011	None
CHEMBL1835322		0	583.64	2	-1.62	33m	CC(=O)N[C@H](C(=O)N[C@@H](CC(=O)O)C(=O)N[C@H](C(=O)N1CCCC[C@H]1C(=O)N[C@H]1CC(=O)OC1O)C(C)C)C(C)C	IC50	'='	26.0	nM	7.58			UO_0000065	13.00	0.25	9.21	3.44	False	CHEMBL1838643	Inhibition of C-terminal histidine-tagged caspase-3 using Ac-DEVD-AMC coumarin-120 as substrate after 20 mins by fluorometric analysis	B	BAO_0000357	single protein format	None	None	None	None	None	CHEMBL2334	Caspase-3	Homo sapiens	SINGLE PROTEIN	CHEMBL1833809	1	Scientific Literature	Bioorg. Med. Chem.	2011	None
CHEMBL226643		0	493.39	1	6.82	3l	COc1cc2c(/C=C3/C(=O)Nc4cc(C)c(O)cc43)c(Cl)n(Cc3ccc(Cl)cc3)c2cc1C	Activity						Active						False	CHEMBL888494	Activation of caspase 3 activity in IGROV1 cells assessed as DEVD peptide hydrolysis at 5 uM after 24 hrs	B	BAO_0000219	cell-based format	Homo sapiens	None	None	IGROV-1	None	CHEMBL2334	Caspase-3	Homo sapiens	SINGLE PROTEIN	CHEMBL1145408	1	Scientific Literature	J. Med. Chem.	2007	CHEMBL3307502
CHEMBL388534		0	497.81	1	7.46	3i	COc1cc2c(/C=C3/C(=O)Nc4cccc(Cl)c43)c(Cl)n(Cc3ccc(Cl)cc3)c2cc1C	Activity						Active						False	CHEMBL888494	Activation of caspase 3 activity in IGROV1 cells assessed as DEVD peptide hydrolysis at 5 uM after 24 hrs	B	BAO_0000219	cell-based format	Homo sapiens	None	None	IGROV-1	None	CHEMBL2334	Caspase-3	Homo sapiens	SINGLE PROTEIN	CHEMBL1145408	1	Scientific Literature	J. Med. Chem.	2007	CHEMBL3307502
CHEMBL226541		0	387.27	1	5.29	3c	COc1cc2c(/C=C3/C(=O)Nc4cccc(Cl)c43)c(Cl)n(C)c2cc1C	Activity						Active						False	CHEMBL888494	Activation of caspase 3 activity in IGROV1 cells assessed as DEVD peptide hydrolysis at 5 uM after 24 hrs	B	BAO_0000219	cell-based format	Homo sapiens	None	None	IGROV-1	None	CHEMBL2334	Caspase-3	Homo sapiens	SINGLE PROTEIN	CHEMBL1145408	1	Scientific Literature	J. Med. Chem.	2007	CHEMBL3307502
CHEMBL191877		0	518.55	1	0.25	22a	CC(=O)OCCN1C(=O)c2c(N3CCOCC3)nc3ccc(S(=O)(=O)N4CCOCC4)cc3c2C1=O	IC50	'='	15350.0	nM	4.81			UO_0000065	9.28	0.18	4.56	3.55	False	CHEMBL877127	In vitro inhibitory concentration against human caspase-3	B	BAO_0000357	single protein format	Homo sapiens	None	None	None	None	CHEMBL2334	Caspase-3	Homo sapiens	SINGLE PROTEIN	CHEMBL1144342	1	Scientific Literature	J. Med. Chem.	2005	None
CHEMBL567893	GRASSYSTATIN A	0	1174.44	None	None	1	COC(=O)[C@@H]1CCCN1C(=O)[C@@H](Cc1ccccc1)N(C)C(=O)[C@H](C)NC(=O)[C@@H](NC(=O)C[C@H](O)[C@H](CC(C)C)NC(=O)[C@H](CC(N)=O)NC(=O)[C@H](CC(C)C)NC(=O)[C@H](OC(=O)[C@@H](OC(=O)[C@H](C(C)C)N(C)C)C(C)C)C(C)C)[C@@H](C)O	Activity	'='	63.0	%				UO_0000187					False	CHEMBL1044651	Inhibition of caspase 3 assessed as residual activity at 10 uM after 10 to 15 mins by fluorescence assay relative to control	B	BAO_0000357	single protein format	None	None	None	None	None	CHEMBL2334	Caspase-3	Homo sapiens	SINGLE PROTEIN	CHEMBL1156023	1	Scientific Literature	J. Med. Chem.	2009	None
CHEMBL227334		0	352.82	0	4.64	3b	COc1cc2c(/C=C3/C(=O)Nc4ccccc43)c(Cl)n(C)c2cc1C	Activity						Active						False	CHEMBL888494	Activation of caspase 3 activity in IGROV1 cells assessed as DEVD peptide hydrolysis at 5 uM after 24 hrs	B	BAO_0000219	cell-based format	Homo sapiens	None	None	IGROV-1	None	CHEMBL2334	Caspase-3	Homo sapiens	SINGLE PROTEIN	CHEMBL1145408	1	Scientific Literature	J. Med. Chem.	2007	CHEMBL3307502
CHEMBL226363		0	290.36	0	3.31	29	OCCCCC#Cc1ccccc1C#Cc1ccc(O)cc1	Fold change	'='	2.6										False	CHEMBL904851	Increase in caspase 3 activation in human K562 cells at 50 uM relative to control	B	BAO_0000219	cell-based format	Homo sapiens	None	None	K562	None	CHEMBL2334	Caspase-3	Homo sapiens	SINGLE PROTEIN	CHEMBL1143665	1	Scientific Literature	Bioorg. Med. Chem.	2007	CHEMBL3308378
CHEMBL2324341		0	668.70	2	1.83	105	CCOC(=O)/C=C/[C@H](CC(=O)O)NC(=O)[C@@H](NC(=O)[C@@H](NC(=O)[C@H](CC(=O)O)NC(=O)OCc1ccccc1)c1ccccc1)C(C)C	IC50	'='	30.0	nM	7.52			UO_0000065	11.25	0.21	5.69	3.32	False	CHEMBL2327253	Inhibition of caspase-3 (unknown origin)	B	BAO_0000357	single protein format	Homo sapiens	None	None	None	None	CHEMBL2334	Caspase-3	Homo sapiens	SINGLE PROTEIN	CHEMBL2321675	1	Scientific Literature	ACS Med. Chem. Lett.	2013	None
CHEMBL430648		0	502.48	2	-2.79	4	CC(=O)N[C@@H](CC(=O)O)C(=O)N[C@@H](CCC(=O)O)C(=O)N[C@H](C(=O)N[C@H]1CC(=O)OC1O)C(C)C	IC50	'='	1.2	nM	8.92			UO_0000065	17.75	0.35	11.71	3.76	False	CHEMBL658909	Inhibitory activity against human Caspase-3 using Ac-AspGluValAsp as substrate	B	BAO_0000357	single protein format	None	None	None	None	None	CHEMBL2334	Caspase-3	Homo sapiens	SINGLE PROTEIN	CHEMBL1131550	1	Scientific Literature	Bioorg. Med. Chem. Lett.	1998	None
CHEMBL38029		0	534.57	1	-0.46	23c(S,S)	CCOC(=O)[C@H]1O[C@@H]1C(=O)N(CC(=O)O)NC(=O)[C@H](C)NC(=O)[C@@H](NC(=O)CCc1ccccc1)C(C)C	k2	'='	1040.0	M-1 s-1									False	CHEMBL658637	Second-order inhibition rate of caspase-3 was determined by progress curve method	B	BAO_0000357	single protein format	None	None	None	None	None	CHEMBL2334	Caspase-3	Homo sapiens	SINGLE PROTEIN	CHEMBL1149106	1	Scientific Literature	J. Med. Chem.	2004	None
CHEMBL417149		0	502.48	2	-2.39	Ac-DEVD-CHO	CC(=O)N[C@@H](CC(=O)O)C(=O)N[C@@H](CCC(=O)O)C(=O)N[C@H](C(=O)N[C@H](C=O)CC(=O)O)C(C)C	Activity	'='	3.4	RFU/ug/min									False	CHEMBL863732	Inhibition of caspase3 activity in camptothecin-induced apoptotic Jurkat T cells at 2 uM	F	BAO_0000219	cell-based format	Homo sapiens	None	None	Jurkat	None	CHEMBL2334	Caspase-3	Homo sapiens	SINGLE PROTEIN	CHEMBL1138183	1	Scientific Literature	J. Med. Chem.	2006	CHEMBL3307526
CHEMBL1213366		0	467.49	0	1.03	Z-VAD-FMK	COC(=O)C[C@H](NC(=O)[C@H](C)NC(=O)[C@@H](NC(=O)OCc1ccccc1)C(C)C)C(=O)CF	IC50	'='	40000.0	nM	4.40			UO_0000065	9.41	0.18	3.37	3.14	False	CHEMBL3862223	Inhibition of recombinant human caspase-3 using Ac-DEVD-AMC as substrate preincubated for 10 mins followed by substrate addition measured after 60 mins by fluorometric assay	B	BAO_0000357	single protein format	Homo sapiens	None	None	None	None	CHEMBL2334	Caspase-3	Homo sapiens	SINGLE PROTEIN	CHEMBL3861946	1	Scientific Literature	MedChemComm	2016	None
CHEMBL1835402		0	647.68	2	-1.17	33t	CC(=O)N[C@H](C(=O)N[C@@H](CC(=O)O)C(=O)N[C@H](C(=O)N1CCc2ccc(O)cc2C1C(=O)N[C@H]1CC(=O)OC1O)C(C)C)C(C)C	IC50	'='	23000.0	nM	4.64			UO_0000065	7.16	0.14	5.81	1.93	False	CHEMBL1838643	Inhibition of C-terminal histidine-tagged caspase-3 using Ac-DEVD-AMC coumarin-120 as substrate after 20 mins by fluorometric analysis	B	BAO_0000357	single protein format	None	None	None	None	None	CHEMBL2334	Caspase-3	Homo sapiens	SINGLE PROTEIN	CHEMBL1833809	1	Scientific Literature	Bioorg. Med. Chem.	2011	None
CHEMBL3923040		0	348.36	0	1.78	3	CN(Cc1ccccc1F)S(=O)(=O)c1ccc2c(c1)C(=O)C(=O)N2	IC50	'='	60960.0	nM	4.21			UO_0000065	12.10	0.24	2.43	5.04	False	CHEMBL3862223	Inhibition of recombinant human caspase-3 using Ac-DEVD-AMC as substrate preincubated for 10 mins followed by substrate addition measured after 60 mins by fluorometric assay	B	BAO_0000357	single protein format	Homo sapiens	None	None	None	None	CHEMBL2334	Caspase-3	Homo sapiens	SINGLE PROTEIN	CHEMBL3861946	1	Scientific Literature	MedChemComm	2016	None
CHEMBL3923134		0	386.40	0	1.81	6	C#CCN1C(=O)C(=O)c2cc(S(=O)(=O)N(C)Cc3ccccc3F)ccc21	IC50	'='	44740.0	nM	4.35			UO_0000065	11.26	0.22	2.54	5.82	False	CHEMBL3862223	Inhibition of recombinant human caspase-3 using Ac-DEVD-AMC as substrate preincubated for 10 mins followed by substrate addition measured after 60 mins by fluorometric assay	B	BAO_0000357	single protein format	Homo sapiens	None	None	None	None	CHEMBL2334	Caspase-3	Homo sapiens	SINGLE PROTEIN	CHEMBL3861946	1	Scientific Literature	MedChemComm	2016	None
CHEMBL100741		0	364.40	0	0.35	43	CC(C)C[C@H](NC(=O)COc1ccccc1)C(=O)N[C@H]1CC(=O)OC1O	IC50	'='	3400.0	nM	5.47			UO_0000065	15.01	0.29	5.12	4.80	False	CHEMBL876965	Inhibitory concentration against caspase-3	B	BAO_0000357	single protein format	None	None	None	None	None	CHEMBL2334	Caspase-3	Homo sapiens	SINGLE PROTEIN	CHEMBL1134914	1	Scientific Literature	Bioorg. Med. Chem. Lett.	2002	None
CHEMBL377886		0	592.61	1	3.39	1b	O=C(CN1C(=O)[C@@H](COC(=O)Nc2cccc3ccccc23)N=C(c2ccccc2)c2ccccc21)N[C@H]1CC(=O)OC1O	Activity						Not Active						False	CHEMBL867548	Inhibition of human recombinant caspase3 upto 50 uM	B	BAO_0000357	single protein format	Homo sapiens	None	None	None	None	CHEMBL2334	Caspase-3	Homo sapiens	SINGLE PROTEIN	CHEMBL1147785	1	Scientific Literature	J. Med. Chem.	2006	None
CHEMBL236027		0	458.65	1	3.90	16	N=C(N)NCCCNCCCCNCCCNCc1ccc2ccc3cccc4ccc1c2c34	Activity						Not Active						False	CHEMBL902984	Increase in caspase 3 activation in human SKBR3 cells at 20 uM after 24 hrs	B	BAO_0000219	cell-based format	Homo sapiens	None	None	SK-BR-3	None	CHEMBL2334	Caspase-3	Homo sapiens	SINGLE PROTEIN	CHEMBL1138355	1	Scientific Literature	J. Med. Chem.	2007	CHEMBL3308062
CHEMBL117572		0	416.41	0	-0.30	104	O=C[C@@H](NC(=O)CCCCCNS(=O)(=O)c1ccc(O)c(C(=O)O)c1)C(=O)O	Ki	'='	2800.0	nM	5.55			UO_0000065	13.34	0.27	5.85	2.97	False	CHEMBL658635	Binding affinity against Caspase-3	B	BAO_0000357	single protein format	None	None	None	None	None	CHEMBL2334	Caspase-3	Homo sapiens	SINGLE PROTEIN	CHEMBL1148343	1	Scientific Literature	J. Med. Chem.	2004	None
CHEMBL200283		0	586.62	1	4.04	5c	CCNC(=O)C(=O)[C@H](Cc1ccc(Br)cc1)NC(=O)[C@@H](NC(=O)CCCCC1CCSS1)C(C)C	Inhibition	'='	0.0	%				UO_0000187					False	CHEMBL864548	Inhibition of caspase 3 at 10 uM	B	BAO_0000357	single protein format	Homo sapiens	None	None	None	None	CHEMBL2334	Caspase-3	Homo sapiens	SINGLE PROTEIN	CHEMBL1141207	1	Scientific Literature	Bioorg. Med. Chem. Lett.	2005	None
CHEMBL198962		0	542.17	1	3.93	3b	CCNC(=O)C(=O)[C@H](Cc1ccc(Cl)cc1)NC(=O)[C@@H](NC(=O)CCCCC1CCSS1)C(C)C	Inhibition	'='	17.0	%				UO_0000187					False	CHEMBL864548	Inhibition of caspase 3 at 10 uM	B	BAO_0000357	single protein format	Homo sapiens	None	None	None	None	CHEMBL2334	Caspase-3	Homo sapiens	SINGLE PROTEIN	CHEMBL1141207	1	Scientific Literature	Bioorg. Med. Chem. Lett.	2005	None
CHEMBL1794026		0	396.42	0	1.83	6	CC[C@H](C)[C@H](NC(=O)OCc1ccccc1)C(=O)NC(CC(=O)O)C(=O)CF	IC50	'='	70.0	nM	7.16			UO_0000065	18.05	0.35	5.32	5.87	False	CHEMBL875680	Inhibitory activity against human recombinant Caspase-3 enzyme	B	BAO_0000357	single protein format	None	None	None	None	None	CHEMBL2334	Caspase-3	Homo sapiens	SINGLE PROTEIN	CHEMBL1147604	1	Scientific Literature	Bioorg. Med. Chem. Lett.	2004	None
CHEMBL423112		0	382.46	0	2.86	2, MDL-28170	CC(C)[C@H](NC(=O)OCc1ccccc1)C(=O)NC(C=O)Cc1ccccc1	Inhibition	'='	0.0	%				UO_0000187					False	CHEMBL864548	Inhibition of caspase 3 at 10 uM	B	BAO_0000357	single protein format	Homo sapiens	None	None	None	None	CHEMBL2334	Caspase-3	Homo sapiens	SINGLE PROTEIN	CHEMBL1141207	1	Scientific Literature	Bioorg. Med. Chem. Lett.	2005	None
CHEMBL96496		0	405.41	0	-0.35	5c	O=C(CN1CCC[C@H](NC(=O)OCc2ccccc2)C1=O)N[C@H]1CC(=O)OC1O	IC50	'>'	100000.0	nM				UO_0000065					False	CHEMBL658909	Inhibitory activity against human Caspase-3 using Ac-AspGluValAsp as substrate	B	BAO_0000357	single protein format	None	None	None	None	None	CHEMBL2334	Caspase-3	Homo sapiens	SINGLE PROTEIN	CHEMBL1131550	1	Scientific Literature	Bioorg. Med. Chem. Lett.	1998	None
CHEMBL381667		0	635.70	1	0.93	16o	O=C1C[C@H](NC(=O)[C@@H]2CN(S(=O)(=O)c3ccccc3)C[C@@H]3CCCC[C@H](NC(=O)c4nccc5ccccc45)C(=O)N32)C(O)O1	IC50	'>'	10000.0	nM				UO_0000065					False	CHEMBL854333	Inhibitory activity against Caspase 3	B	BAO_0000357	single protein format	Homo sapiens	None	None	None	None	CHEMBL2334	Caspase-3	Homo sapiens	SINGLE PROTEIN	CHEMBL1141960	1	Scientific Literature	Bioorg. Med. Chem. Lett.	2005	None
CHEMBL373028		0	486.53	0	-0.46	16c	CC(=O)N1C[C@@H]2CCCC[C@H](NC(=O)c3ccccc3)C(=O)N2[C@H](C(=O)N[C@H]2CC(=O)OC2O)C1	IC50	'>'	10000.0	nM				UO_0000065					False	CHEMBL854333	Inhibitory activity against Caspase 3	B	BAO_0000357	single protein format	Homo sapiens	None	None	None	None	CHEMBL2334	Caspase-3	Homo sapiens	SINGLE PROTEIN	CHEMBL1141960	1	Scientific Literature	Bioorg. Med. Chem. Lett.	2005	None
CHEMBL196753		0	496.52	0	0.25	15m	O=C1C[C@H](NC(=O)[C@@H]2COC[C@@H]3CCCC[C@H](NC(=O)c4nccc5ccccc45)C(=O)N32)C(O)O1	IC50	'>'	10000.0	nM				UO_0000065					False	CHEMBL854333	Inhibitory activity against Caspase 3	B	BAO_0000357	single protein format	Homo sapiens	None	None	None	None	CHEMBL2334	Caspase-3	Homo sapiens	SINGLE PROTEIN	CHEMBL1141960	1	Scientific Literature	Bioorg. Med. Chem. Lett.	2005	None
CHEMBL200500		0	511.45	1	0.50	15e	O=C1C[C@H](NC(=O)[C@@H]2COC[C@@H]3C/C=C\C[C@H](NC(=O)c4ccccc4C(F)(F)F)C(=O)N32)C(O)O1	IC50	'>'	10000.0	nM				UO_0000065					False	CHEMBL854333	Inhibitory activity against Caspase 3	B	BAO_0000357	single protein format	Homo sapiens	None	None	None	None	CHEMBL2334	Caspase-3	Homo sapiens	SINGLE PROTEIN	CHEMBL1141960	1	Scientific Literature	Bioorg. Med. Chem. Lett.	2005	None
CHEMBL2348699		0	412.48	0	2.16	20	CCOC[C@@H]1CCCN1S(=O)(=O)c1ccc2c(c1)C(=O)C(=O)N2CCCCF	IC50	'='	365.0	nM	6.44			UO_0000065	15.61	0.31	4.28	7.66	False	CHEMBL2352547	Inhibition of human recombinant caspase 3 assessed as decrease in AMC release using Ac-Asp-Glu-Val-Asp-AMC as substrate preincubated with enzyme for 10 mins prior to substrate addition measured after 10 mins by fluorescence microplate analysis	B	BAO_0000357	single protein format	Homo sapiens	None	None	None	None	CHEMBL2334	Caspase-3	Homo sapiens	SINGLE PROTEIN	CHEMBL2346583	1	Scientific Literature	Bioorg. Med. Chem.	2013	None
CHEMBL421678		0	341.35	0	-0.71	33	O=C[C@H](CC(=O)O)NC(=O)c1cncc(S(=O)(=O)NC2CC2)c1	IC50	'='	1070.0	nM	5.97			UO_0000065	17.49	0.35	6.68	4.19	False	CHEMBL658623	Inhibitory concentration required against human Caspase-3	B	BAO_0000357	single protein format	None	None	None	None	None	CHEMBL2334	Caspase-3	Homo sapiens	SINGLE PROTEIN	CHEMBL1136077	1	Scientific Literature	Bioorg. Med. Chem. Lett.	2003	None
CHEMBL69426		0	447.33	0	3.79	12	O=C(O)C[C@H](NC(=O)c1cncc(Br)c1)C(=O)CCCCCc1ccccc1	IC50	'='	96900.0	nM	4.01			UO_0000065	8.97	0.20	0.22	4.17	False	CHEMBL658623	Inhibitory concentration required against human Caspase-3	B	BAO_0000357	single protein format	None	None	None	None	None	CHEMBL2334	Caspase-3	Homo sapiens	SINGLE PROTEIN	CHEMBL1136077	1	Scientific Literature	Bioorg. Med. Chem. Lett.	2003	None
CHEMBL34031		0	506.56	2	-0.37	1b	CC(=O)N[C@@H](Cc1ccc(O)cc1)C(=O)N[C@H](C(=O)N[C@@H](C)C(=O)N[C@H](CC=O)CC(=O)O)C(C)C	IC50						Not Active						False	CHEMBL658907	Amidolytic activity of THP.1 cell lysate against Caspase-3 using C3-Asp-AMC as a substrate at 10e -4 M concentration; NI is No Inhibition	B	BAO_0000019	assay format	None	None	None	None	None	CHEMBL2334	Caspase-3	Homo sapiens	SINGLE PROTEIN	CHEMBL1130835	1	Scientific Literature	Bioorg. Med. Chem. Lett.	1998	None
CHEMBL3950285		0	614.40	1	1.88	Example 102	CC(C)[C@H](NC(=O)C(=O)Nc1c(F)c(F)nc(F)c1F)C(=O)N[C@@H](CC(=O)O)C(=O)COc1c(F)c(F)cc(F)c1F	Ki	'='	127.0	nM	6.90			UO_0000065	11.22	0.22	5.02	4.21	False	CHEMBL3881123	Inhibition of recombinant CPP32 (unknown origin) pre-incubated for 60 mins with Acetyl-Tyr-Val-Ala-Asp-amino-4-methylcoumarin substrate followed by enzyme addition by fluorescence based assay	B	BAO_0000357	single protein format	Homo sapiens	None	None	None	None	CHEMBL2334	Caspase-3	Homo sapiens	SINGLE PROTEIN	CHEMBL3880422	38	Patent Bioactivity Data		2007	None
CHEMBL88765		0	605.54	1	3.11	50	CC(C)[C@H](NC(=O)C(=O)N(C)c1cccc2ccccc12)C(=O)N[C@@H](CC(=O)O)C(=O)COc1c(F)c(F)cc(F)c1F	k3/Ki	'='	2.0	M-1 s-1									False	CHEMBL658629	Binding affinity towards human caspase 3	B	BAO_0000357	single protein format	None	None	None	None	None	CHEMBL2334	Caspase-3	Homo sapiens	SINGLE PROTEIN	CHEMBL1146752	1	Scientific Literature	Bioorg. Med. Chem. Lett.	2004	None
CHEMBL310855		0	420.51	0	4.84	5a	NC(=O)C(Cc1ccccc1)NC(=O)c1ccccc1/C=C/c1cccc2ccccc12	NI						Not Active						False	CHEMBL659497	Inhibitory activity against Caspase 3 at 10 uM; No inhibition	F	BAO_0000019	assay format	None	None	None	None	None	CHEMBL2334	Caspase-3	Homo sapiens	SINGLE PROTEIN	CHEMBL1145789	1	Scientific Literature	J. Med. Chem.	2003	None
CHEMBL149556		0	205.17	0	0.54	4	CN1C(=O)C(=O)c2cc(C(=O)O)ccc21	IC50	'>'	50000.0	nM				UO_0000065					False	CHEMBL658912	Inhibition of recombinant human caspase-3	B	BAO_0000357	single protein format	None	None	None	None	None	CHEMBL2334	Caspase-3	Homo sapiens	SINGLE PROTEIN	CHEMBL1134769	1	Scientific Literature	J. Med. Chem.	2001	None
CHEMBL123412		0	540.98	1	2.13	14	O=C[C@H](CC(=O)O)NC(=O)C(CCCCNS(=O)(=O)c1ccc(O)c(C(=O)O)c1)c1cccc(Cl)c1	Ki	'='	70.0	nM	7.16			UO_0000065	13.23	0.27	5.02	3.82	False	CHEMBL658625	In vitro inhibitory activity against human recombinant caspase-3 using Ac-DEVD-AFC as substrate.	B	BAO_0000357	single protein format	None	None	None	None	None	CHEMBL2334	Caspase-3	Homo sapiens	SINGLE PROTEIN	CHEMBL1136308	1	Scientific Literature	Bioorg. Med. Chem. Lett.	2003	None
CHEMBL331403		0	506.53	1	1.48	9	O=C[C@H](CC(=O)O)NC(=O)C(CCCCNS(=O)(=O)c1ccc(O)c(C(=O)O)c1)c1ccccc1	Ki	'='	100.0	nM	7.00			UO_0000065	13.82	0.27	5.52	3.74	False	CHEMBL658625	In vitro inhibitory activity against human recombinant caspase-3 using Ac-DEVD-AFC as substrate.	B	BAO_0000357	single protein format	None	None	None	None	None	CHEMBL2334	Caspase-3	Homo sapiens	SINGLE PROTEIN	CHEMBL1136308	1	Scientific Literature	Bioorg. Med. Chem. Lett.	2003	None
CHEMBL318312		0	430.53	0	2.21	23	CC(C)C[C@H](NC(=O)CSc1cccc2ccccc12)C(=O)N[C@H]1CC(=O)OC1O	IC50	'='	195.0	nM	6.71			UO_0000065	15.59	0.31	4.50	6.41	False	CHEMBL876965	Inhibitory concentration against caspase-3	B	BAO_0000357	single protein format	None	None	None	None	None	CHEMBL2334	Caspase-3	Homo sapiens	SINGLE PROTEIN	CHEMBL1134914	1	Scientific Literature	Bioorg. Med. Chem. Lett.	2002	None
CHEMBL248310		0	661.68	2	1.79	21	CCCCCCN(C)CC(=O)[C@H](CC(=O)O)NC(=O)C(CC)n1cc(C(C)(C)C)nc(Nc2nnn[nH]2)c1=O.O=C(O)C(F)(F)F	IC50	'='	6.6	nM	8.18			UO_0000065	14.94	0.29	6.39	4.35	False	CHEMBL903359	Inhibition of human recombinant caspase 3	B	BAO_0000357	single protein format	Homo sapiens	None	None	None	None	CHEMBL2334	Caspase-3	Homo sapiens	SINGLE PROTEIN	CHEMBL1139112	1	Scientific Literature	Bioorg. Med. Chem. Lett.	2007	None
CHEMBL244229		0	573.67	1	2.78	26c	O=C(CN1CC(CSCc2ccccc2)=CC[C@H](NC(=O)c2ccc3ccccc3c2)C1=O)N[C@H]1CC(=O)OC1O	IC50	'>'	10000.0	nM				UO_0000065					False	CHEMBL891325	Inhibition of caspase 3	B	BAO_0000357	single protein format	None	None	None	None	None	CHEMBL2334	Caspase-3	Homo sapiens	SINGLE PROTEIN	CHEMBL1146315	1	Scientific Literature	Bioorg. Med. Chem.	2007	None
CHEMBL442714		0	467.48	0	-0.16	26b	O=C(CN1CC(CO)=CC[C@H](NC(=O)c2ccc3ccccc3c2)C1=O)N[C@H]1CC(=O)OC1O	IC50	'>'	10000.0	nM				UO_0000065					False	CHEMBL891325	Inhibition of caspase 3	B	BAO_0000357	single protein format	None	None	None	None	None	CHEMBL2334	Caspase-3	Homo sapiens	SINGLE PROTEIN	CHEMBL1146315	1	Scientific Literature	Bioorg. Med. Chem.	2007	None
CHEMBL396535		0	438.44	0	-0.13	14b	O=C(CN1CC=CC[C@H](NC(=O)c2nccc3ccccc23)C1=O)N[C@H]1CC(=O)OC1O	IC50	'>'	10000.0	nM				UO_0000065					False	CHEMBL891325	Inhibition of caspase 3	B	BAO_0000357	single protein format	None	None	None	None	None	CHEMBL2334	Caspase-3	Homo sapiens	SINGLE PROTEIN	CHEMBL1146315	1	Scientific Literature	Bioorg. Med. Chem.	2007	None
CHEMBL242937		0	451.48	0	0.87	14k	C[C@H](C(=O)N[C@H]1CC(=O)OC1O)N1CC=CC[C@H](NC(=O)c2ccc3ccccc3c2)C1=O	IC50	'>'	10000.0	nM				UO_0000065					False	CHEMBL891325	Inhibition of caspase 3	B	BAO_0000357	single protein format	None	None	None	None	None	CHEMBL2334	Caspase-3	Homo sapiens	SINGLE PROTEIN	CHEMBL1146315	1	Scientific Literature	Bioorg. Med. Chem.	2007	None
CHEMBL100802		0	428.49	0	1.89	29	CC(C)C[C@H](NC(=O)CCOc1ccc2ccccc2c1)C(=O)N[C@H]1CC(=O)OC1O	IC50	'='	910.0	nM	6.04			UO_0000065	14.10	0.27	4.15	5.30	False	CHEMBL876965	Inhibitory concentration against caspase-3	B	BAO_0000357	single protein format	None	None	None	None	None	CHEMBL2334	Caspase-3	Homo sapiens	SINGLE PROTEIN	CHEMBL1134914	1	Scientific Literature	Bioorg. Med. Chem. Lett.	2002	None
CHEMBL66048		0	495.55	0	1.74	30	O=C(O)C[C@H](NC(=O)c1cncc(S(=O)(=O)NC2CC2)c1)C(=O)CSCc1ccc(F)cc1	IC50	'='	400.0	nM	6.40			UO_0000065	12.91	0.26	4.66	4.49	False	CHEMBL658623	Inhibitory concentration required against human Caspase-3	B	BAO_0000357	single protein format	None	None	None	None	None	CHEMBL2334	Caspase-3	Homo sapiens	SINGLE PROTEIN	CHEMBL1136077	1	Scientific Literature	Bioorg. Med. Chem. Lett.	2003	None
CHEMBL25268		0	411.43	0	0.91	13	NCCCC[C@H](NC(=O)OCc1ccccc1)C(=O)NC(CC(=O)O)C(=O)CF	IC50	'='	1600.0	nM	5.80			UO_0000065	14.09	0.27	4.89	3.92	False	CHEMBL875680	Inhibitory activity against human recombinant Caspase-3 enzyme	B	BAO_0000357	single protein format	None	None	None	None	None	CHEMBL2334	Caspase-3	Homo sapiens	SINGLE PROTEIN	CHEMBL1147604	1	Scientific Literature	Bioorg. Med. Chem. Lett.	2004	None
CHEMBL199007		0	556.19	1	4.32	4d	CCNC(=O)C(=O)[C@H](Cc1ccc(Cl)cc1)NC(=O)[C@H](CC(C)C)NC(=O)CCCCC1CCSS1	Inhibition	'='	0.0	%				UO_0000187					False	CHEMBL864548	Inhibition of caspase 3 at 10 uM	B	BAO_0000357	single protein format	Homo sapiens	None	None	None	None	CHEMBL2334	Caspase-3	Homo sapiens	SINGLE PROTEIN	CHEMBL1141207	1	Scientific Literature	Bioorg. Med. Chem. Lett.	2005	None
CHEMBL319554		0	512.65	1	3.12	54	Cc1ccc(OCC(=O)N[C@@H](CC(C)C)C(=O)N[C@H]2CC(=O)OC2O)c(C23CC4CC(CC(C4)C2)C3)c1	IC50	'='	474.0	nM	6.32			UO_0000065	12.34	0.23	3.20	5.55	False	CHEMBL876965	Inhibitory concentration against caspase-3	B	BAO_0000357	single protein format	None	None	None	None	None	CHEMBL2334	Caspase-3	Homo sapiens	SINGLE PROTEIN	CHEMBL1134914	1	Scientific Literature	Bioorg. Med. Chem. Lett.	2002	None
CHEMBL64789		0	266.28	0	0.22	19	O=C1Nc2ccc(S(=O)(=O)N3CCC3)cc2C1=O	IC50	'='	170.0	nM	6.77			UO_0000065	25.42	0.51	6.55	8.10	True	CHEMBL658912	Inhibition of recombinant human caspase-3	B	BAO_0000357	single protein format	None	None	None	None	None	CHEMBL2334	Caspase-3	Homo sapiens	SINGLE PROTEIN	CHEMBL1134769	1	Scientific Literature	J. Med. Chem.	2001	None
CHEMBL1365411		0	336.39	0	3.76	SID26726070	CCCNC(=O)c1ccc2c(O)c(O)c(-c3ccc(C)cc3)nc2c1	EC50	'>'	85301.0	nM			inactive	UO_0000065					False	CHEMBL1737898	PUBCHEM_BIOASSAY: Absorbance-based biochemical high throughput dose response assay for activators of procaspase-3. (Class of assay: confirmatory) [Related pubchem assays (depositor defined):AID463141, AID463197, AID463210, AID488941, AID488954, AID493114, AID493115, AID504328, AID504330]	B	BAO_0000357	single protein format	Homo sapiens	None	None	None	None	CHEMBL2334	Caspase-3	Homo sapiens	SINGLE PROTEIN	CHEMBL1201862	7	PubChem BioAssays			None
CHEMBL280878		0	412.37	0	0.64	14	O=C(O)CC[C@H](NC(=O)OCc1ccccc1)C(=O)NC(CC(=O)O)C(=O)CF	IC50	'='	14000.0	nM	4.85			UO_0000065	11.77	0.23	4.21	3.05	False	CHEMBL875680	Inhibitory activity against human recombinant Caspase-3 enzyme	B	BAO_0000357	single protein format	None	None	None	None	None	CHEMBL2334	Caspase-3	Homo sapiens	SINGLE PROTEIN	CHEMBL1147604	1	Scientific Literature	Bioorg. Med. Chem. Lett.	2004	None
CHEMBL69027		0	647.75	1	2.72	9	CC[C@H](C)[C@@H](C(=O)N[C@H]1CCc2cccc3c2N(C1=O)[C@H](C(=O)N[C@@H](CC(=O)O)C(=O)c1nc2ccccc2s1)C3)N(C)C(C)=O	Ki	'='	143.0	nM	6.84			UO_0000065	10.57	0.20	4.12	4.12	False	CHEMBL658642	Compound was tested for its inhibition against Caspase-3	B	BAO_0000357	single protein format	None	None	None	None	None	CHEMBL2334	Caspase-3	Homo sapiens	SINGLE PROTEIN	CHEMBL1134869	1	Scientific Literature	Bioorg. Med. Chem. Lett.	2002	None
CHEMBL386240		0	391.38	0	-0.62	8	COc1cccc(C(=O)NNC(=O)C2(C(=O)N[C@H]3CC(=O)OC3O)CCC2)c1	IC50	'>'	10000.0	nM				UO_0000065					False	CHEMBL865481	Inhibition of caspase3	B	BAO_0000357	single protein format	Homo sapiens	None	None	None	None	CHEMBL2334	Caspase-3	Homo sapiens	SINGLE PROTEIN	CHEMBL1146191	1	Scientific Literature	Bioorg. Med. Chem. Lett.	2006	None
CHEMBL213952		0	411.41	0	0.52	12	O=C1C[C@H](NC(=O)C2(C(=O)NNC(=O)c3cccc4ccccc34)CCC2)C(O)O1	IC50	'>'	10000.0	nM				UO_0000065					False	CHEMBL865481	Inhibition of caspase3	B	BAO_0000357	single protein format	Homo sapiens	None	None	None	None	CHEMBL2334	Caspase-3	Homo sapiens	SINGLE PROTEIN	CHEMBL1146191	1	Scientific Literature	Bioorg. Med. Chem. Lett.	2006	None
CHEMBL209626		0	439.47	0	1.30	20	O=C1C[C@H](NC(=O)C2(C(=O)NNC(=O)c3cccc4ccccc34)CCCCC2)C(O)O1	IC50	'>'	10000.0	nM				UO_0000065					False	CHEMBL865481	Inhibition of caspase3	B	BAO_0000357	single protein format	Homo sapiens	None	None	None	None	CHEMBL2334	Caspase-3	Homo sapiens	SINGLE PROTEIN	CHEMBL1146191	1	Scientific Literature	Bioorg. Med. Chem. Lett.	2006	None
CHEMBL397184		0	570.60	1	1.28	26f	O=C(CN1CC(CNC(=O)c2ccccc2)=CC[C@H](NC(=O)c2ccc3ccccc3c2)C1=O)N[C@H]1CC(=O)OC1O	IC50	'='	1698.0	nM	5.77			UO_0000065	10.11	0.19	4.49	3.74	False	CHEMBL891325	Inhibition of caspase 3	B	BAO_0000357	single protein format	None	None	None	None	None	CHEMBL2334	Caspase-3	Homo sapiens	SINGLE PROTEIN	CHEMBL1146315	1	Scientific Literature	Bioorg. Med. Chem.	2007	None
CHEMBL226828		0	525.59	1	3.66	12a	N#CC(C#N)=C1C(=O)N(Cc2ccccc2)c2ccc(S(=O)(=O)N3CCC[C@H]3COc3cccnc3)cc21	IC50	'='	7.6	nM	8.12			UO_0000065	15.45	0.29	4.46	6.37	False	CHEMBL890414	Inhibition of human recombinant caspase 3	B	BAO_0000357	single protein format	Homo sapiens	None	None	None	None	CHEMBL2334	Caspase-3	Homo sapiens	SINGLE PROTEIN	CHEMBL1146205	1	Scientific Literature	J. Med. Chem.	2007	None
CHEMBL424774		0	546.58	1	2.84	25	CC(C)[C@H](NC(=O)COc1cccc2ccccc12)C(=O)N[C@@H](CC(=O)O)C(=O)COc1nc2ccccc2[nH]1	k3/ki	'='	958.0	1/m/s									False	CHEMBL828400	Binding affinity against Caspase-3	B	BAO_0000357	single protein format	Homo sapiens	None	None	None	None	CHEMBL2334	Caspase-3	Homo sapiens	SINGLE PROTEIN	CHEMBL1144434	1	Scientific Literature	Bioorg. Med. Chem. Lett.	2005	None
CHEMBL103592		0	428.49	0	1.89	21	CC(C)C[C@H](NC(=O)C(C)Oc1cccc2ccccc12)C(=O)N[C@H]1CC(=O)OC1O	IC50	'='	376.0	nM	6.42			UO_0000065	14.99	0.28	4.53	5.64	False	CHEMBL876965	Inhibitory concentration against caspase-3	B	BAO_0000357	single protein format	None	None	None	None	None	CHEMBL2334	Caspase-3	Homo sapiens	SINGLE PROTEIN	CHEMBL1134914	1	Scientific Literature	Bioorg. Med. Chem. Lett.	2002	None
CHEMBL99680		0	440.50	0	2.01	45	CC(C)C[C@H](NC(=O)COc1cccc(-c2ccccc2)c1)C(=O)N[C@H]1CC(=O)OC1O	IC50	'='	311.0	nM	6.51			UO_0000065	14.77	0.28	4.50	5.71	False	CHEMBL876965	Inhibitory concentration against caspase-3	B	BAO_0000357	single protein format	None	None	None	None	None	CHEMBL2334	Caspase-3	Homo sapiens	SINGLE PROTEIN	CHEMBL1134914	1	Scientific Literature	Bioorg. Med. Chem. Lett.	2002	None
CHEMBL450312		0	616.68	1	1.52	5j	C[C@H](NC(=O)OCc1ccccc1)C(=O)N[C@@H](C)C(=O)NN(CC(N)=O)C(=O)/C=C/C(=O)N(C)Cc1cccc2ccccc12	Activity						Not Active						False	CHEMBL973292	Inhibition of caspase 3 assessed as ratio of pseudo-first-order inhibition rate constant to inhibitor concentration	B	BAO_0000357	single protein format	None	None	None	None	None	CHEMBL2334	Caspase-3	Homo sapiens	SINGLE PROTEIN	CHEMBL1150273	1	Scientific Literature	J. Med. Chem.	2008	None
CHEMBL417149		0	502.48	2	-2.39	2a	CC(=O)N[C@@H](CC(=O)O)C(=O)N[C@@H](CCC(=O)O)C(=O)N[C@H](C(=O)N[C@H](C=O)CC(=O)O)C(C)C	IC50						Not Active						False	CHEMBL658907	Amidolytic activity of THP.1 cell lysate against Caspase-3 using C3-Asp-AMC as a substrate at 10e -4 M concentration; NI is No Inhibition	B	BAO_0000019	assay format	None	None	None	None	None	CHEMBL2334	Caspase-3	Homo sapiens	SINGLE PROTEIN	CHEMBL1130835	1	Scientific Literature	Bioorg. Med. Chem. Lett.	1998	None
CHEMBL591429	PAC-1	1	392.50	0	2.39	1, PAC-1	C=CCc1cccc(/C=N/NC(=O)CN2CCN(Cc3ccccc3)CC2)c1O	IC50	'>'	100000.0	nM				UO_0000065					False	CHEMBL1228750	Activation of procaspase-3-mediated human UACC62 cell death after 24 hrs by MTS/PMS assay	B	BAO_0000219	cell-based format	Homo sapiens	None	None	UACC-62	None	CHEMBL2334	Caspase-3	Homo sapiens	SINGLE PROTEIN	CHEMBL1221188	1	Scientific Literature	Nat. Chem. Biol.	2006	CHEMBL3307660
CHEMBL382811		0	308.29	0	1.32	6n	O=C(Cc1ccccc1)Nc1cccc2c1C(=O)C(=O)NC2=O	IC50	'='	139.0	nM	6.86			UO_0000065	22.24	0.41	5.54	7.43	False	CHEMBL863722	Inhibition of caspase3	B	BAO_0000357	single protein format	Homo sapiens	None	None	None	None	CHEMBL2334	Caspase-3	Homo sapiens	SINGLE PROTEIN	CHEMBL1138183	1	Scientific Literature	J. Med. Chem.	2006	None
CHEMBL383004		0	328.71	0	2.04	14d	O=C1NC(=O)c2cc(NC(=O)c3ccccc3Cl)ccc2C1=O	IC50	'='	384.0	nM	6.42			UO_0000065	19.52	0.38	4.38	6.95	False	CHEMBL863722	Inhibition of caspase3	B	BAO_0000357	single protein format	Homo sapiens	None	None	None	None	CHEMBL2334	Caspase-3	Homo sapiens	SINGLE PROTEIN	CHEMBL1138183	1	Scientific Literature	J. Med. Chem.	2006	None
CHEMBL203552		0	283.26	0	2.19	2f	O=C1C(=O)N(Cc2ccc(F)cc2)C(=O)c2ccccc21	IC50	'='	630.0	nM	6.20			UO_0000065	21.89	0.40	4.01	11.39	False	CHEMBL863722	Inhibition of caspase3	B	BAO_0000357	single protein format	Homo sapiens	None	None	None	None	CHEMBL2334	Caspase-3	Homo sapiens	SINGLE PROTEIN	CHEMBL1138183	1	Scientific Literature	J. Med. Chem.	2006	None
CHEMBL1289626		0	311.43	0	3.31	25, WMS-1410	Oc1ccc2c(c1)CCN(CCCCc1ccccc1)CC2O	Activity						Not Active						False	CHEMBL1291036	Displacement of radiolabeled Ac-DEVD-AMC from CASP3 at 1 to 3 uM	B	BAO_0000357	single protein format	None	None	None	None	None	CHEMBL2334	Caspase-3	Homo sapiens	SINGLE PROTEIN	CHEMBL1287688	1	Scientific Literature	Bioorg. Med. Chem.	2010	None
CHEMBL291290		0	596.64	1	0.72	23d(R,R)	CC(C)[C@H](NC(=O)CCc1ccccc1)C(=O)N[C@@H](C)C(=O)NN(CC(=O)O)C(=O)[C@@H]1O[C@H]1C(=O)OCc1ccccc1	k2						Not Active						False	CHEMBL658638	Second-order inhibition rate of caspase-3 was determined by progress curve method; No inhibition	B	BAO_0000357	single protein format	None	None	None	None	None	CHEMBL2334	Caspase-3	Homo sapiens	SINGLE PROTEIN	CHEMBL1149106	1	Scientific Literature	J. Med. Chem.	2004	None
CHEMBL242509		0	437.45	0	0.48	14c	O=C(CN1CC=CC[C@H](NC(=O)c2ccc3ccccc3c2)C1=O)N[C@H]1CC(=O)OC1O	IC50	'>'	10000.0	nM				UO_0000065					False	CHEMBL891325	Inhibition of caspase 3	B	BAO_0000357	single protein format	None	None	None	None	None	CHEMBL2334	Caspase-3	Homo sapiens	SINGLE PROTEIN	CHEMBL1146315	1	Scientific Literature	Bioorg. Med. Chem.	2007	None
CHEMBL456593		0	502.56	1	2.90	11f	O=C1C(=O)N(Cc2ccc(F)cc2)c2ccc(S(=O)(=O)N3CCC[C@H]3COC3CCOCC3)cc21	EC50	'='	2.3	nM	8.64			UO_0000065	17.19	0.34	5.74	9.27	False	CHEMBL990676	Inhibition of human recombinant caspase 3 assessed as accumulation of 7-amino-4-methylcoumarin substrate	B	BAO_0000357	single protein format	Homo sapiens	None	None	None	None	CHEMBL2334	Caspase-3	Homo sapiens	SINGLE PROTEIN	CHEMBL1151718	1	Scientific Literature	J. Med. Chem.	2008	None
CHEMBL236465		0	416.41	0	2.86	6c	Cc1ccc(NC(=O)OCc2ccccc2)c(C(=O)NC(CC(=O)O)C(=O)CF)c1	IC50	'='	260.0	nM	6.58			UO_0000065	15.81	0.30	3.73	5.41	False	CHEMBL899137	Inhibition of human recombinant caspase 3 by fluorometric assay	B	BAO_0000357	single protein format	Homo sapiens	None	None	None	None	CHEMBL2334	Caspase-3	Homo sapiens	SINGLE PROTEIN	CHEMBL1137536	1	Scientific Literature	Bioorg. Med. Chem. Lett.	2007	None
CHEMBL438969		0	357.37	0	0.87	13c	O=C(CCC(=O)N1CCCCC1)Nc1ccc2c(c1)C(=O)C(=O)NC2=O	IC50	'='	25.0	nM	7.60			UO_0000065	21.27	0.40	6.73	6.75	False	CHEMBL863722	Inhibition of caspase3	B	BAO_0000357	single protein format	Homo sapiens	None	None	None	None	CHEMBL2334	Caspase-3	Homo sapiens	SINGLE PROTEIN	CHEMBL1138183	1	Scientific Literature	J. Med. Chem.	2006	None
CHEMBL205083		0	324.29	0	1.89	6j	O=C(Nc1cccc2c1C(=O)C(=O)NC2=O)OCc1ccccc1	IC50	'='	763.0	nM	6.12			UO_0000065	18.86	0.35	4.23	6.02	False	CHEMBL863722	Inhibition of caspase3	B	BAO_0000357	single protein format	Homo sapiens	None	None	None	None	CHEMBL2334	Caspase-3	Homo sapiens	SINGLE PROTEIN	CHEMBL1138183	1	Scientific Literature	J. Med. Chem.	2006	None
CHEMBL513513		0	476.64	0	4.32	15	C=CCCCCCCCCCN1C(=O)C(=O)c2cc(S(=O)(=O)N3CCC[C@H]3COC)ccc21	IC50	'='	74.0	nM	7.13			UO_0000065	14.96	0.30	2.81	8.49	False	CHEMBL1004121	Inhibition of human recombinant caspase 3 assessed as accumulation of cleaved fluorogenic 7-amino-4-methylcoumarin after 10 mins	B	BAO_0000357	single protein format	Homo sapiens	None	None	None	None	CHEMBL2334	Caspase-3	Homo sapiens	SINGLE PROTEIN	CHEMBL1136939	1	Scientific Literature	J. Med. Chem.	2009	None
CHEMBL466007		0	481.32	0	2.05	8	COC[C@@H]1CCCN1S(=O)(=O)c1ccc2c(c1)C(=O)C(=O)N2CC(F)(F)CBr	IC50	'='	1880.0	nM	5.73			UO_0000065	11.90	0.28	3.68	6.82	False	CHEMBL1004121	Inhibition of human recombinant caspase 3 assessed as accumulation of cleaved fluorogenic 7-amino-4-methylcoumarin after 10 mins	B	BAO_0000357	single protein format	Homo sapiens	None	None	None	None	CHEMBL2334	Caspase-3	Homo sapiens	SINGLE PROTEIN	CHEMBL1136939	1	Scientific Literature	J. Med. Chem.	2009	None
CHEMBL1732501		0	227.28	0	4.33	SID85198154	Fc1ccc2cnc(C3=CCCCC3)cc2c1	IC50	'='	11300.0	nM	4.95		active	UO_0000065					False	CHEMBL1738414	PUBCHEM_BIOASSAY: Dose Response confirmation of inhibitors of Sentrin-specific proteases (SENPs) using a Caspase-3 Selectivity assay. (Class of assay: confirmatory) [Related pubchem assays (depositor defined):AID2540, AID2599, AID434973, AID489001]	F	BAO_0000019	assay format	None	None	None	None	None	CHEMBL2334	Caspase-3	Homo sapiens	SINGLE PROTEIN	CHEMBL1201862	7	PubChem BioAssays			None
CHEMBL1548872		0	267.20	0	1.20	SID26669387	CCOC(=O)NNc1ccc2nonc2c1[N+](=O)[O-]	IC50	'='	8380.0	nM	5.08		active	UO_0000065					False	CHEMBL1738414	PUBCHEM_BIOASSAY: Dose Response confirmation of inhibitors of Sentrin-specific proteases (SENPs) using a Caspase-3 Selectivity assay. (Class of assay: confirmatory) [Related pubchem assays (depositor defined):AID2540, AID2599, AID434973, AID489001]	F	BAO_0000019	assay format	None	None	None	None	None	CHEMBL2334	Caspase-3	Homo sapiens	SINGLE PROTEIN	CHEMBL1201862	7	PubChem BioAssays			None
CHEMBL1870966		0	387.41	0	4.97	SID26659018	O=C(O)c1ccc(N/N=C/c2cn(Cc3ccc(F)cc3)c3ccccc23)cc1	IC50	'='	89100.0	nM	4.05		active	UO_0000065					False	CHEMBL1738414	PUBCHEM_BIOASSAY: Dose Response confirmation of inhibitors of Sentrin-specific proteases (SENPs) using a Caspase-3 Selectivity assay. (Class of assay: confirmatory) [Related pubchem assays (depositor defined):AID2540, AID2599, AID434973, AID489001]	F	BAO_0000019	assay format	None	None	None	None	None	CHEMBL2334	Caspase-3	Homo sapiens	SINGLE PROTEIN	CHEMBL1201862	7	PubChem BioAssays			None
CHEMBL205040		0	353.37	0	3.50	SID57266027	COc1ccc(C(=O)c2nccc3cc(OC)c(OC)cc23)cc1OC	IC50	'='	8210.0	nM	5.09		active	UO_0000065					False	CHEMBL1738414	PUBCHEM_BIOASSAY: Dose Response confirmation of inhibitors of Sentrin-specific proteases (SENPs) using a Caspase-3 Selectivity assay. (Class of assay: confirmatory) [Related pubchem assays (depositor defined):AID2540, AID2599, AID434973, AID489001]	F	BAO_0000019	assay format	None	None	None	None	None	CHEMBL2334	Caspase-3	Homo sapiens	SINGLE PROTEIN	CHEMBL1201862	7	PubChem BioAssays			None
CHEMBL481845	SECOBATZELLINE B DIACETATE	0	340.72	0	0.97	4	CC(=O)OCC(OC(C)=O)c1c[nH]c2c1C(=O)C(Cl)=C(N)C2=O	IC50	'='	8.8	ug.mL-1				UO_0000274					False	CHEMBL974963	Inhibition of peptidase activity of CPP32	B	BAO_0000357	single protein format	None	None	None	None	None	CHEMBL2334	Caspase-3	Homo sapiens	SINGLE PROTEIN	CHEMBL1144101	1	Scientific Literature	J. Nat. Prod.	1999	None
CHEMBL1370991		0	333.44	0	2.74	SID4254515	N#Cc1c(NC(=O)CSc2nc[nH]n2)sc2c1CCCCC2	IC50	'='	45200.0	nM	4.34		active	UO_0000065					False	CHEMBL1738414	PUBCHEM_BIOASSAY: Dose Response confirmation of inhibitors of Sentrin-specific proteases (SENPs) using a Caspase-3 Selectivity assay. (Class of assay: confirmatory) [Related pubchem assays (depositor defined):AID2540, AID2599, AID434973, AID489001]	F	BAO_0000019	assay format	None	None	None	None	None	CHEMBL2334	Caspase-3	Homo sapiens	SINGLE PROTEIN	CHEMBL1201862	7	PubChem BioAssays			None
CHEMBL1497070		0	436.35	0	3.47	SID22405523	Br.COc1cc2c(cc1OC)-c1c(OC)c(OC)cc3c1[C@H](C2)N(C)CC3	IC50	'<'	1550.0	nM			active	UO_0000065					False	CHEMBL1738414	PUBCHEM_BIOASSAY: Dose Response confirmation of inhibitors of Sentrin-specific proteases (SENPs) using a Caspase-3 Selectivity assay. (Class of assay: confirmatory) [Related pubchem assays (depositor defined):AID2540, AID2599, AID434973, AID489001]	F	BAO_0000019	assay format	None	None	None	None	None	CHEMBL2334	Caspase-3	Homo sapiens	SINGLE PROTEIN	CHEMBL1201862	7	PubChem BioAssays			None
CHEMBL482841		0	402.50	0	2.15	10a	O=C1C(=O)N(Cc2ccccc2)c2ccc(S(=O)(=O)N3CCSCC3)cc21	IC50	'='	1028.0	nM	5.99			UO_0000065	14.88	0.30	3.84	8.01	True	CHEMBL960158	Inhibition of human recombinant caspase 3 assessed as accumulation of fluorogenic product by fluorometric assay	B	BAO_0000357	single protein format	Homo sapiens	None	None	None	None	CHEMBL2334	Caspase-3	Homo sapiens	SINGLE PROTEIN	CHEMBL1153442	1	Scientific Literature	J. Med. Chem.	2009	None
CHEMBL565879		0	391.52	0	3.87	4a	C=CCc1cccc(/C=N/NC(=O)CC2CCN(Cc3ccccc3)CC2)c1O	Inhibition						Active						False	CHEMBL1039652	Inhibition of 6xHis-tagged recombinant caspase 3 expressed in Escherichia coli BL21 (DE3) at 10 uM after 30 mins in absence of zinc ion	B	BAO_0000019	assay format	None	None	None	None	None	CHEMBL2334	Caspase-3	Homo sapiens	SINGLE PROTEIN	CHEMBL1155195	1	Scientific Literature	J. Med. Chem.	2009	None
CHEMBL575112		0	401.51	0	3.61	4b	C=CCc1cccc(/C=N/NC(=O)CC2CCN(C(=O)OC(C)(C)C)CC2)c1O	Inhibition						Active						False	CHEMBL1039652	Inhibition of 6xHis-tagged recombinant caspase 3 expressed in Escherichia coli BL21 (DE3) at 10 uM after 30 mins in absence of zinc ion	B	BAO_0000019	assay format	None	None	None	None	None	CHEMBL2334	Caspase-3	Homo sapiens	SINGLE PROTEIN	CHEMBL1155195	1	Scientific Literature	J. Med. Chem.	2009	None
CHEMBL1711432		0	303.41	0	3.18	SID89850452	COc1cc(NCCCCCCN)c2ncccc2c1OC	IC50		4230.0	nM			active	UO_0000065					False	CHEMBL2114920	PubChem BioAssay. Dose-response confirmation of uHTS inhibitor hits of Sentrin-Specific Protease 8 in a Caspase-3 Fluorescence assay. (Class of assay: confirmatory)	F	BAO_0000019	assay format	Homo sapiens	None	None	None	None	CHEMBL2334	Caspase-3	Homo sapiens	SINGLE PROTEIN	CHEMBL1201862	7	PubChem BioAssays			None
CHEMBL1388238		0	410.48	0	2.97	SID7967325	O=C(Cn1nc(Cc2ccncc2)c2ccccc2c1=O)N1CCc2ccccc2C1	IC50		13300.0	nM			active	UO_0000065					False	CHEMBL2114920	PubChem BioAssay. Dose-response confirmation of uHTS inhibitor hits of Sentrin-Specific Protease 8 in a Caspase-3 Fluorescence assay. (Class of assay: confirmatory)	F	BAO_0000019	assay format	Homo sapiens	None	None	None	None	CHEMBL2334	Caspase-3	Homo sapiens	SINGLE PROTEIN	CHEMBL1201862	7	PubChem BioAssays			None
CHEMBL1089374		0	289.34	0	1.07	1	N#C[C@H](CCCNC(=N)N)NC(=O)OCc1ccccc1	Inhibition						Not Active						False	CHEMBL1116832	Inhibition of human caspase 3	B	BAO_0000357	single protein format	Homo sapiens	None	None	None	None	CHEMBL2334	Caspase-3	Homo sapiens	SINGLE PROTEIN	CHEMBL1155398	1	Scientific Literature	Bioorg. Med. Chem. Lett.	2010	None
CHEMBL492322		0	396.42	0	0.49	2h	COC[C@@H]1CCCN1S(=O)(=O)c1ccc2c(c1)C(=O)C(=O)N2CCC(=O)O	IC50	'='	187.0	nM	6.73			UO_0000065	16.97	0.34	6.24	5.55	False	CHEMBL1012730	Inhibition of human recombinant caspase 3	B	BAO_0000357	single protein format	Homo sapiens	None	None	None	None	CHEMBL2334	Caspase-3	Homo sapiens	SINGLE PROTEIN	CHEMBL1153400	1	Scientific Literature	Bioorg. Med. Chem.	2009	None
CHEMBL1242886		0	514.60	1	3.07	6h	CC(C)[C@H](NC(=O)OCC1c2ccccc2-c2ccccc21)C(=O)N[C@H](/C=C/S(C)(=O)=O)CC(=O)O	IC50	'='	28800.0	nM	4.54			UO_0000065	8.82	0.17	1.47	3.27	False	CHEMBL1246139	Inhibition of human recombinant caspase 3 assessed as fluorescent 7-amido-4-methylcoumarin release	B	BAO_0000357	single protein format	Homo sapiens	None	None	None	None	CHEMBL2334	Caspase-3	Homo sapiens	SINGLE PROTEIN	CHEMBL1240413	1	Scientific Literature	Eur. J. Med. Chem.	2010	None
CHEMBL493124		0	432.47	0	2.35	2q	COC[C@@H]1CCCN1S(=O)(=O)c1ccc2c(c1)C(=O)C(=O)N2Cc1ccc(F)cc1	IC50	'='	191.0	nM	6.72			UO_0000065	15.54	0.31	4.37	8.00	False	CHEMBL1012730	Inhibition of human recombinant caspase 3	B	BAO_0000357	single protein format	Homo sapiens	None	None	None	None	CHEMBL2334	Caspase-3	Homo sapiens	SINGLE PROTEIN	CHEMBL1153400	1	Scientific Literature	Bioorg. Med. Chem.	2009	None
CHEMBL1385557		0	383.36	0	2.11	SID17510095	Cc1ccc(CNc2c([N+](=O)[O-])nn(-c3ccc4c(c3)OCCO4)[n+]2[O-])cc1	IC50	'='	66550.0	nM	4.18		active	UO_0000065					False	CHEMBL1738414	PUBCHEM_BIOASSAY: Dose Response confirmation of inhibitors of Sentrin-specific proteases (SENPs) using a Caspase-3 Selectivity assay. (Class of assay: confirmatory) [Related pubchem assays (depositor defined):AID2540, AID2599, AID434973, AID489001]	F	BAO_0000019	assay format	None	None	None	None	None	CHEMBL2334	Caspase-3	Homo sapiens	SINGLE PROTEIN	CHEMBL1201862	7	PubChem BioAssays			None
CHEMBL22412		0	354.33	0	0.80	11	C[C@H](NC(=O)OCc1ccccc1)C(=O)NC(CC(=O)O)C(=O)CF	IC50	'='	600.0	nM	6.22			UO_0000065	17.56	0.34	5.42	5.11	False	CHEMBL875680	Inhibitory activity against human recombinant Caspase-3 enzyme	B	BAO_0000357	single protein format	None	None	None	None	None	CHEMBL2334	Caspase-3	Homo sapiens	SINGLE PROTEIN	CHEMBL1147604	1	Scientific Literature	Bioorg. Med. Chem. Lett.	2004	None
CHEMBL1447830		0	343.60	0	4.33	SID17415816	N=C(NOC(=O)c1ccc(Cl)cc1Cl)c1ccc(Cl)cc1	IC50	'='	35600.0	nM	4.45		active	UO_0000065					False	CHEMBL1738414	PUBCHEM_BIOASSAY: Dose Response confirmation of inhibitors of Sentrin-specific proteases (SENPs) using a Caspase-3 Selectivity assay. (Class of assay: confirmatory) [Related pubchem assays (depositor defined):AID2540, AID2599, AID434973, AID489001]	F	BAO_0000019	assay format	None	None	None	None	None	CHEMBL2334	Caspase-3	Homo sapiens	SINGLE PROTEIN	CHEMBL1201862	7	PubChem BioAssays			None
CHEMBL3191759		0	293.32	0	3.87	SID47203952	Cc1ccc(/N=C/c2c(O)oc3ccccc3c2=O)c(C)c1	IC50	'='	95000.0	nM	4.02		active	UO_0000065					False	CHEMBL1738414	PUBCHEM_BIOASSAY: Dose Response confirmation of inhibitors of Sentrin-specific proteases (SENPs) using a Caspase-3 Selectivity assay. (Class of assay: confirmatory) [Related pubchem assays (depositor defined):AID2540, AID2599, AID434973, AID489001]	F	BAO_0000019	assay format	None	None	None	None	None	CHEMBL2334	Caspase-3	Homo sapiens	SINGLE PROTEIN	CHEMBL1201862	7	PubChem BioAssays			None
CHEMBL1329446		0	260.30	0	1.94	SID848966	CC(C)c1ccc(-c2nnn(CCC(=O)O)n2)cc1	IC50	'='	48600.0	nM	4.31		active	UO_0000065					False	CHEMBL1738414	PUBCHEM_BIOASSAY: Dose Response confirmation of inhibitors of Sentrin-specific proteases (SENPs) using a Caspase-3 Selectivity assay. (Class of assay: confirmatory) [Related pubchem assays (depositor defined):AID2540, AID2599, AID434973, AID489001]	F	BAO_0000019	assay format	None	None	None	None	None	CHEMBL2334	Caspase-3	Homo sapiens	SINGLE PROTEIN	CHEMBL1201862	7	PubChem BioAssays			None
CHEMBL493127		0	550.48	1	4.25	2s	COC[C@@H]1CCCN1S(=O)(=O)c1ccc2c(c1)C(=O)C(=O)N2Cc1cc(C(F)(F)F)cc(C(F)(F)F)c1	IC50	'='	43.0	nM	7.37			UO_0000065	13.38	0.27	3.12	8.77	False	CHEMBL1012730	Inhibition of human recombinant caspase 3	B	BAO_0000357	single protein format	Homo sapiens	None	None	None	None	CHEMBL2334	Caspase-3	Homo sapiens	SINGLE PROTEIN	CHEMBL1153400	1	Scientific Literature	Bioorg. Med. Chem.	2009	None
CHEMBL101644		0	360.41	0	0.98	20	CC(C)C[C@H](NC(=O)/C=C/c1ccccc1)C(=O)N[C@H]1CC(=O)OC1O	IC50	'='	1390.0	nM	5.86			UO_0000065	16.25	0.31	4.88	5.59	False	CHEMBL876965	Inhibitory concentration against caspase-3	B	BAO_0000357	single protein format	None	None	None	None	None	CHEMBL2334	Caspase-3	Homo sapiens	SINGLE PROTEIN	CHEMBL1134914	1	Scientific Literature	Bioorg. Med. Chem. Lett.	2002	None
CHEMBL328412		0	488.45	1	-3.18	1 (Ac-DEVD-H)	CC(=O)N[C@@H](C(=O)O)C(=O)N[C@@H](CCC(=O)O)C(=O)N[C@H](C(=O)N[C@H]1CC(=O)OC1O)C(C)C	IC50	'='	3.5	nM	8.46			UO_0000065	17.31	0.34	11.64	3.56	False	CHEMBL658633	Inhibitory concentration of compound required against Caspase-3 compared to acylated dipeptides	B	BAO_0000357	single protein format	None	None	None	None	None	CHEMBL2334	Caspase-3	Homo sapiens	SINGLE PROTEIN	CHEMBL1134914	1	Scientific Literature	Bioorg. Med. Chem. Lett.	2002	None
CHEMBL323570		0	400.43	0	1.11	11	CC(C)C(NC(=O)COc1cccc2ccccc12)C(=O)N[C@H]1CC(=O)OC1O	IC50	'='	355.0	nM	6.45			UO_0000065	16.11	0.30	5.34	5.66	False	CHEMBL658632	Inhibition of Caspase-3	B	BAO_0000357	single protein format	None	None	None	None	None	CHEMBL2334	Caspase-3	Homo sapiens	SINGLE PROTEIN	CHEMBL1134915	1	Scientific Literature	Bioorg. Med. Chem. Lett.	2002	None
CHEMBL304368		0	500.55	1	0.04	6	CC[C@H](C)[C@@H](C(=O)N[C@H]1CCc2cccc3c2N(C1=O)[C@H](C(=O)N[C@H](C=O)C(=O)O)C3)N(C)C(C)=O	Ki	'='	71.0	nM	7.15			UO_0000065	14.28	0.27	7.11	4.67	False	CHEMBL658642	Compound was tested for its inhibition against Caspase-3	B	BAO_0000357	single protein format	None	None	None	None	None	CHEMBL2334	Caspase-3	Homo sapiens	SINGLE PROTEIN	CHEMBL1134869	1	Scientific Literature	Bioorg. Med. Chem. Lett.	2002	None
CHEMBL82932		0	579.51	1	3.60	5	COc1ccc(Br)cc1CC(=O)N[C@H](C(=O)N[C@@H](CC(=O)O)C(=O)CSCc1ccccc1)C(C)C	IC50	'='	17.7	nM	7.75			UO_0000065	13.38	0.29	4.15	6.36	False	CHEMBL658631	Inhibitory concentration of compound against caspase-3	B	BAO_0000357	single protein format	None	None	None	None	None	CHEMBL2334	Caspase-3	Homo sapiens	SINGLE PROTEIN	CHEMBL1148306	1	Scientific Literature	J. Med. Chem.	2004	None
CHEMBL521801		0	462.53	0	3.22	11b	COc1ccc(CN2C(=O)C(=C(C#N)C#N)c3cc(S(=O)(=O)N4CCCCC4)ccc32)cc1	IC50	'='	1405.0	nM	5.85			UO_0000065	12.65	0.24	2.63	5.11	False	CHEMBL960158	Inhibition of human recombinant caspase 3 assessed as accumulation of fluorogenic product by fluorometric assay	B	BAO_0000357	single protein format	Homo sapiens	None	None	None	None	CHEMBL2334	Caspase-3	Homo sapiens	SINGLE PROTEIN	CHEMBL1153442	1	Scientific Literature	J. Med. Chem.	2009	None
CHEMBL492059		0	501.40	1	4.52	11c	N#CC(C#N)=C1C(=O)N(Cc2ccc(Cl)c(Cl)c2)c2ccc(S(=O)(=O)N3CCCCC3)cc21	IC50	'='	529.0	nM	6.28			UO_0000065	12.52	0.26	1.76	5.96	False	CHEMBL960158	Inhibition of human recombinant caspase 3 assessed as accumulation of fluorogenic product by fluorometric assay	B	BAO_0000357	single protein format	Homo sapiens	None	None	None	None	CHEMBL2334	Caspase-3	Homo sapiens	SINGLE PROTEIN	CHEMBL1153442	1	Scientific Literature	J. Med. Chem.	2009	None
CHEMBL519148		0	432.51	0	3.21	11a	N#CC(C#N)=C1C(=O)N(Cc2ccccc2)c2ccc(S(=O)(=O)N3CCCCC3)cc21	IC50	'='	583.0	nM	6.23			UO_0000065	14.41	0.27	3.02	5.92	False	CHEMBL960158	Inhibition of human recombinant caspase 3 assessed as accumulation of fluorogenic product by fluorometric assay	B	BAO_0000357	single protein format	Homo sapiens	None	None	None	None	CHEMBL2334	Caspase-3	Homo sapiens	SINGLE PROTEIN	CHEMBL1153442	1	Scientific Literature	J. Med. Chem.	2009	None
CHEMBL357191		0	591.11	1	4.51	47c	CN(Cc1ccc(O)c(C(=O)O)c1)Cc1ccc(C(=O)N[C@@H](CC(=O)O)C(=O)CSCc2ccccc2Cl)s1	Ki	'='	90.0	nM	7.05			UO_0000065	11.92	0.25	2.54	4.88	False	CHEMBL658624	Inhibitory activity against Caspase-3	B	BAO_0000357	single protein format	None	None	None	None	None	CHEMBL2334	Caspase-3	Homo sapiens	SINGLE PROTEIN	CHEMBL1135612	1	Scientific Literature	J. Med. Chem.	2002	None
CHEMBL147622		0	568.52	1	1.56	61	O=C(O)C[C@H](NC(=O)c1ccc(CNS(=O)(=O)c2ccc(O)c(C(=O)O)c2)nc1)C(=O)c1nc2ccccc2o1	Ki	'='	410.0	nM	6.39			UO_0000065	11.23	0.22	4.83	2.83	False	CHEMBL658624	Inhibitory activity against Caspase-3	B	BAO_0000357	single protein format	None	None	None	None	None	CHEMBL2334	Caspase-3	Homo sapiens	SINGLE PROTEIN	CHEMBL1135612	1	Scientific Literature	J. Med. Chem.	2002	None
CHEMBL358725		0	451.41	0	-0.26	4	O=C[C@H](CC(=O)O)NC(=O)c1ccc(CNS(=O)(=O)c2ccc(O)c(C(=O)O)c2)nc1	Ki	'='	50.0	nM	7.30			UO_0000065	16.17	0.32	7.56	3.65	False	CHEMBL658624	Inhibitory activity against Caspase-3	B	BAO_0000357	single protein format	None	None	None	None	None	CHEMBL2334	Caspase-3	Homo sapiens	SINGLE PROTEIN	CHEMBL1135612	1	Scientific Literature	J. Med. Chem.	2002	None
CHEMBL483849		0	338.21	1	-2.71	AICAR	NC(=O)c1ncn([C@@H]2O[C@H](COP(=O)(O)O)[C@@H](O)[C@H]2O)c1N	Activity						Active						False	CHEMBL911076	Activation of caspase 3 in HeLa cells assessed as hydrolysis of DEVD-pNA fluorogenic substrate	B	BAO_0000219	cell-based format	Homo sapiens	None	None	HeLa	None	CHEMBL2334	Caspase-3	Homo sapiens	SINGLE PROTEIN	CHEMBL1138858	1	Scientific Literature	J. Med. Chem.	2006	CHEMBL3308376
CHEMBL2047413		0	452.59	0	4.30	13	CC1=C(C)C(=O)O[C@@H]([C@@H](C)[C@H]2CC=C3[C@@H]4C[C@H]5O[C@]56[C@@H](O)C=CC(=O)[C@]6(C)[C@H]4CC[C@@]32C)C1	Activity						Not Active						False	CHEMBL2050969	Induction of caspase 3 activation in human HeLa cells using Ac-DEVD-pNA at 4 uM after 4 hrs by Bradford assay	B	BAO_0000219	cell-based format	Homo sapiens	None	None	HeLa	None	CHEMBL2334	Caspase-3	Homo sapiens	SINGLE PROTEIN	CHEMBL2046268	1	Scientific Literature	Eur. J. Med. Chem.	2012	CHEMBL3308376
CHEMBL1221986	WITHAFERIN A	0	470.61	0	3.35	9	CC1=C(CO)C(=O)O[C@H]([C@@H](C)[C@H]2CC[C@H]3[C@@H]4C[C@H]5O[C@]56[C@@H](O)C=CC(=O)[C@]6(C)[C@H]4CC[C@@]32C)C1	Activity						Active						False	CHEMBL2050973	Induction of caspase 3 activation in human HeLa cells using Ac-DEVD-pNA at 24 uM after 8 hrs by Bradford assay	B	BAO_0000219	cell-based format	Homo sapiens	None	None	HeLa	None	CHEMBL2334	Caspase-3	Homo sapiens	SINGLE PROTEIN	CHEMBL2046268	1	Scientific Literature	Eur. J. Med. Chem.	2012	CHEMBL3308376
CHEMBL196271		0	511.51	1	1.68	3	O=C(O)CC(NC(=O)[C@@H]1Cc2cccc3c2N1C(=O)[C@@H](NC(=O)OCc1ccccc1)CC3)C(=O)CF	k3/Ki	'='	960000.0	1/Ms									False	CHEMBL884564	Inhibitory activity against Caspase-3	B	BAO_0000357	single protein format	Homo sapiens	None	None	None	None	CHEMBL2334	Caspase-3	Homo sapiens	SINGLE PROTEIN	CHEMBL1141033	1	Scientific Literature	J. Med. Chem.	2005	None
CHEMBL92930		0	419.43	0	0.04	5d	O=C(CN1CCCC[C@H](NC(=O)OCc2ccccc2)C1=O)N[C@H]1CC(=O)OC1O	IC50	'='	53000.0	nM	4.28			UO_0000065	10.19	0.19	4.24	3.18	False	CHEMBL658909	Inhibitory activity against human Caspase-3 using Ac-AspGluValAsp as substrate	B	BAO_0000357	single protein format	None	None	None	None	None	CHEMBL2334	Caspase-3	Homo sapiens	SINGLE PROTEIN	CHEMBL1131550	1	Scientific Literature	Bioorg. Med. Chem. Lett.	1998	None
CHEMBL1241348	FALDAPREVIR	3	869.84	3	6.30	BI 201335	C=C[C@@H]1C[C@]1(NC(=O)[C@@H]1C[C@@H](Oc2cc(-c3csc(NC(=O)C(C)C)n3)nc3c(Br)c(OC)ccc23)CN1C(=O)[C@@H](NC(=O)OC1CCCC1)C(C)(C)C)C(=O)O	Inhibition	'='	5.0	%				UO_0000187					False	CHEMBL1677853	Inhibition of human caspase-3 at 10 uM	B	BAO_0000357	single protein format	Homo sapiens	None	None	None	None	CHEMBL2334	Caspase-3	Homo sapiens	SINGLE PROTEIN	CHEMBL1671761	1	Scientific Literature	Antimicrob. Agents Chemother.	2010	None
CHEMBL38522		0	771.73	3	-0.30	25d(S,S)	CC(C)[C@H](NC(=O)C(CCC(=O)O)NC(=O)[C@H](CC(=O)O)NC(=O)OCc1ccccc1)C(=O)NN(CC(=O)O)C(=O)[C@H]1O[C@@H]1C(=O)OCc1ccccc1	k2	'='	1910000.0	M-1 s-1									False	CHEMBL658637	Second-order inhibition rate of caspase-3 was determined by progress curve method	B	BAO_0000357	single protein format	None	None	None	None	None	CHEMBL2334	Caspase-3	Homo sapiens	SINGLE PROTEIN	CHEMBL1149106	1	Scientific Literature	J. Med. Chem.	2004	None
CHEMBL178339		0	462.51	0	1.34	4sc	CCC(C(=O)N[C@@H](CC(=O)O)C(C)=O)n1cc(C(C)(C)C)nc(NCc2nonc2C)c1=O	IC50	'='	0.064	nM	10.19			UO_0000065	22.04	0.42	8.85	6.02	False	CHEMBL829509	Inhibitory concentration against recombinant human caspase-3 in neuronal precursor (NT2) cells	B	BAO_0000019	assay format	Homo sapiens	None	None	None	None	CHEMBL2334	Caspase-3	Homo sapiens	SINGLE PROTEIN	CHEMBL1144330	1	Scientific Literature	Bioorg. Med. Chem. Lett.	2005	None
CHEMBL180646		0	590.73	2	2.21	4sw	CCCCCCN(C)CNCC(=O)[C@H](CC(=O)O)NC(=O)C(CC)n1cc(C(C)C)nc(NCc2nonc2C)c1=O	IC50	'='	0.013	nM	10.89			UO_0000065	18.43	0.35	8.68	5.90	False	CHEMBL829509	Inhibitory concentration against recombinant human caspase-3 in neuronal precursor (NT2) cells	B	BAO_0000019	assay format	Homo sapiens	None	None	None	None	CHEMBL2334	Caspase-3	Homo sapiens	SINGLE PROTEIN	CHEMBL1144330	1	Scientific Literature	Bioorg. Med. Chem. Lett.	2005	None
CHEMBL180669		0	590.73	2	1.99	4sz	CCCCCN(C)CNCC(=O)[C@H](CC(=O)O)NC(=O)C(CC)n1cc(C(C)(C)C)nc(NCc2nonc2C)c1=O	IC50	'='	0.0001	nM		Outside typical range		UO_0000065					False	CHEMBL829509	Inhibitory concentration against recombinant human caspase-3 in neuronal precursor (NT2) cells	B	BAO_0000019	assay format	Homo sapiens	None	None	None	None	CHEMBL2334	Caspase-3	Homo sapiens	SINGLE PROTEIN	CHEMBL1144330	1	Scientific Literature	Bioorg. Med. Chem. Lett.	2005	None
CHEMBL123279		0	642.55	2	5.00	14	CC(C)[C@H](NC(=O)COc1cccc2ccccc12)C(=O)N[C@@H](CC(=O)O)C(=O)COc1cc(C(F)(F)F)cc(C(F)(F)F)c1	k3/Ki	'='	5352.0	M-1 s-1									False	CHEMBL658640	Inhibitory activity against caspase-3 (Csp-3)	B	BAO_0000357	single protein format	None	None	None	None	None	CHEMBL2334	Caspase-3	Homo sapiens	SINGLE PROTEIN	CHEMBL1136305	1	Scientific Literature	Bioorg. Med. Chem. Lett.	2003	None
CHEMBL2041025		0	358.34	0	3.24	5j	CCOC(=O)C1=C(Nc2ccc(F)cc2)C(=O)N(c2ccc(F)cc2)C1	IC50	'>'	45000.0	nM				UO_0000065					False	CHEMBL2043837	Inhibition of human recombinant caspase-3 catalytic domain using Ac-DEVD-pNA as substrate preincubated for 30 mins before substrate addition measured after 3 mins	B	BAO_0000357	single protein format	Homo sapiens	None	None	None	None	CHEMBL2334	Caspase-3	Homo sapiens	SINGLE PROTEIN	CHEMBL2040823	1	Scientific Literature	Eur. J. Med. Chem.	2012	None
CHEMBL1572997		0	471.56	0	3.98	SID87348112	COc1ccc(NC(=O)[C@@H]2[C@@H]3C(=O)N(C4CCCCC4)C(=O)[C@@H]3C3c4ccccc4C=CN32)cc1	IC50		10800.0	nM			active	UO_0000065					False	CHEMBL2114920	PubChem BioAssay. Dose-response confirmation of uHTS inhibitor hits of Sentrin-Specific Protease 8 in a Caspase-3 Fluorescence assay. (Class of assay: confirmatory)	F	BAO_0000019	assay format	Homo sapiens	None	None	None	None	CHEMBL2334	Caspase-3	Homo sapiens	SINGLE PROTEIN	CHEMBL1201862	7	PubChem BioAssays			None
CHEMBL1344204		0	441.55	0	1.88	SID3713934	O=C(CCC(=O)N1CCc2ccccc2C1)N1CCN(S(=O)(=O)c2ccccc2)CC1	IC50		50000.0	nM			active	UO_0000065					False	CHEMBL2114920	PubChem BioAssay. Dose-response confirmation of uHTS inhibitor hits of Sentrin-Specific Protease 8 in a Caspase-3 Fluorescence assay. (Class of assay: confirmatory)	F	BAO_0000019	assay format	Homo sapiens	None	None	None	None	CHEMBL2334	Caspase-3	Homo sapiens	SINGLE PROTEIN	CHEMBL1201862	7	PubChem BioAssays			None
CHEMBL55934	NAPHTHOQUINONE	0	158.16	0	1.62	5, 1,4-NQ	O=C1C=CC(=O)c2ccccc21	Inhibition						Active						False	CHEMBL1249496	Inhibition of human caspase-3-mediated apoptosis assessed as Ac-DEVD-7-amino-4-methylcoumarin cleavage product at 100 uM by fluorescence assay	B	BAO_0000357	single protein format	Homo sapiens	None	None	None	None	CHEMBL2334	Caspase-3	Homo sapiens	SINGLE PROTEIN	CHEMBL1240309	1	Scientific Literature	Nat. Chem. Biol.	2006	None
CHEMBL113600		0	176.26	0	1.09	10	c1ccc(CN2CCNCC2)cc1	EC50	'>'	50000.0	nM				UO_0000065					False	CHEMBL1226773	Activation of N-terminal His6-tagged recombinant procaspase-3 expressed in Escherichia coli assessed as hydrolysis of acetyl-DEVD-p-nitroanilide after 2 hrs by SDS-PAGE	B	BAO_0000019	assay format	None	None	None	None	None	CHEMBL2334	Caspase-3	Homo sapiens	SINGLE PROTEIN	CHEMBL1221188	1	Scientific Literature	Nat. Chem. Biol.	2006	None
CHEMBL1221939		0	248.33	0	-0.21	6	NNC(=O)CN1CCN(Cc2ccccc2)CC1	EC50	'>'	50000.0	nM				UO_0000065					False	CHEMBL1226773	Activation of N-terminal His6-tagged recombinant procaspase-3 expressed in Escherichia coli assessed as hydrolysis of acetyl-DEVD-p-nitroanilide after 2 hrs by SDS-PAGE	B	BAO_0000019	assay format	None	None	None	None	None	CHEMBL2334	Caspase-3	Homo sapiens	SINGLE PROTEIN	CHEMBL1221188	1	Scientific Literature	Nat. Chem. Biol.	2006	None
CHEMBL331922		0	486.54	0	1.36	6	CC(C)CC(CCCCNS(=O)(=O)c1ccc(O)c(C(=O)O)c1)C(=O)N[C@H](C=O)CC(=O)O	Ki	'='	600.0	nM	6.22			UO_0000065	12.79	0.26	4.86	3.32	False	CHEMBL658625	In vitro inhibitory activity against human recombinant caspase-3 using Ac-DEVD-AFC as substrate.	B	BAO_0000357	single protein format	None	None	None	None	None	CHEMBL2334	Caspase-3	Homo sapiens	SINGLE PROTEIN	CHEMBL1136308	1	Scientific Literature	Bioorg. Med. Chem. Lett.	2003	None
CHEMBL541136		0	350.78	0	2.10	1	Cl.Nc1c(C(=O)c2ccccc2)sc2[nH]c(=O)c(C(=O)O)cc12	Activity						Not Active						False	CHEMBL886348	Inhibition of caspase 3 at 40 uM	B	BAO_0000357	single protein format	None	None	None	None	None	CHEMBL2334	Caspase-3	Homo sapiens	SINGLE PROTEIN	CHEMBL1139949	1	Scientific Literature	Bioorg. Med. Chem. Lett.	2007	None
CHEMBL392680		0	270.35	0	4.01	SID22410823	CSc1ccc(/C=C/C(=O)c2ccc(O)cc2)cc1	IC50	'='	19900.0	nM	4.70		active	UO_0000065					False	CHEMBL1738414	PUBCHEM_BIOASSAY: Dose Response confirmation of inhibitors of Sentrin-specific proteases (SENPs) using a Caspase-3 Selectivity assay. (Class of assay: confirmatory) [Related pubchem assays (depositor defined):AID2540, AID2599, AID434973, AID489001]	F	BAO_0000019	assay format	None	None	None	None	None	CHEMBL2334	Caspase-3	Homo sapiens	SINGLE PROTEIN	CHEMBL1201862	7	PubChem BioAssays			None
CHEMBL1717238		0	314.31	0	3.27	SID85270247	COc1ccc(/C=C/C(=O)OCC(=O)c2ccccc2F)cc1	IC50	'='	40100.0	nM	4.40		active	UO_0000065					False	CHEMBL1738414	PUBCHEM_BIOASSAY: Dose Response confirmation of inhibitors of Sentrin-specific proteases (SENPs) using a Caspase-3 Selectivity assay. (Class of assay: confirmatory) [Related pubchem assays (depositor defined):AID2540, AID2599, AID434973, AID489001]	F	BAO_0000019	assay format	None	None	None	None	None	CHEMBL2334	Caspase-3	Homo sapiens	SINGLE PROTEIN	CHEMBL1201862	7	PubChem BioAssays			None
CHEMBL3198813		0	395.26	1	5.01	SID17414475	O=C(N/N=C/c1cccc(Oc2ccccc2)c1)c1cccc(Br)c1	IC50	'='	35000.0	nM	4.46		active	UO_0000065					False	CHEMBL1738414	PUBCHEM_BIOASSAY: Dose Response confirmation of inhibitors of Sentrin-specific proteases (SENPs) using a Caspase-3 Selectivity assay. (Class of assay: confirmatory) [Related pubchem assays (depositor defined):AID2540, AID2599, AID434973, AID489001]	F	BAO_0000019	assay format	None	None	None	None	None	CHEMBL2334	Caspase-3	Homo sapiens	SINGLE PROTEIN	CHEMBL1201862	7	PubChem BioAssays			None
CHEMBL1511922		0	303.77	0	3.91	SID49675145	Cc1nc2ccc(NC(=O)c3cc(Cl)ccn3)cc2s1	IC50	'='	3790.0	nM	5.42		active	UO_0000065					False	CHEMBL1738414	PUBCHEM_BIOASSAY: Dose Response confirmation of inhibitors of Sentrin-specific proteases (SENPs) using a Caspase-3 Selectivity assay. (Class of assay: confirmatory) [Related pubchem assays (depositor defined):AID2540, AID2599, AID434973, AID489001]	F	BAO_0000019	assay format	None	None	None	None	None	CHEMBL2334	Caspase-3	Homo sapiens	SINGLE PROTEIN	CHEMBL1201862	7	PubChem BioAssays			None
CHEMBL3199687		0	398.44	0	2.60	SID49816999	Cc1ccc(Cn2ccs/c2=N\C(=O)COC(=O)c2ccc(O)cc2O)cc1	IC50	'='	37100.0	nM	4.43		active	UO_0000065					False	CHEMBL1738414	PUBCHEM_BIOASSAY: Dose Response confirmation of inhibitors of Sentrin-specific proteases (SENPs) using a Caspase-3 Selectivity assay. (Class of assay: confirmatory) [Related pubchem assays (depositor defined):AID2540, AID2599, AID434973, AID489001]	F	BAO_0000019	assay format	None	None	None	None	None	CHEMBL2334	Caspase-3	Homo sapiens	SINGLE PROTEIN	CHEMBL1201862	7	PubChem BioAssays			None
CHEMBL300369		0	477.54	0	3.04	37	O=C1C(=O)N(Cc2ccncc2)c2ccc(S(=O)(=O)N3CCC[C@H]3COc3ccccc3)cc21	IC50	'='	4.2	nM	8.38			UO_0000065	17.54	0.34	5.34	8.65	True	CHEMBL658912	Inhibition of recombinant human caspase-3	B	BAO_0000357	single protein format	None	None	None	None	None	CHEMBL2334	Caspase-3	Homo sapiens	SINGLE PROTEIN	CHEMBL1134769	1	Scientific Literature	J. Med. Chem.	2001	None
CHEMBL90589		0	571.48	1	1.94	57	COc1ccccc1NC(=O)C(=O)N[C@H](C(=O)N[C@@H](CC(=O)O)C(=O)COc1c(F)c(F)cc(F)c1F)C(C)C	k3/Ki	'='	100239.0	M-1 s-1									False	CHEMBL658629	Binding affinity towards human caspase 3	B	BAO_0000357	single protein format	None	None	None	None	None	CHEMBL2334	Caspase-3	Homo sapiens	SINGLE PROTEIN	CHEMBL1146752	1	Scientific Literature	Bioorg. Med. Chem. Lett.	2004	None
CHEMBL327458		0	633.55	1	3.72	56	CC(C)[C@H](NC(=O)C(=O)Nc1cccc(Oc2ccccc2)c1)C(=O)N[C@@H](CC(=O)O)C(=O)COc1c(F)c(F)cc(F)c1F	k3/Ki	'='	244710.0	M-1 s-1									False	CHEMBL658629	Binding affinity towards human caspase 3	B	BAO_0000357	single protein format	None	None	None	None	None	CHEMBL2334	Caspase-3	Homo sapiens	SINGLE PROTEIN	CHEMBL1146752	1	Scientific Literature	Bioorg. Med. Chem. Lett.	2004	None
CHEMBL303405		0	509.58	1	2.08	31	CN(C1CC1)S(=O)(=O)c1cncc(C(=O)N[C@@H](CC(=O)O)C(=O)CSCc2ccc(F)cc2)c1	IC50	'='	270.0	nM	6.57			UO_0000065	12.89	0.26	4.49	4.91	False	CHEMBL658623	Inhibitory concentration required against human Caspase-3	B	BAO_0000357	single protein format	None	None	None	None	None	CHEMBL2334	Caspase-3	Homo sapiens	SINGLE PROTEIN	CHEMBL1136077	1	Scientific Literature	Bioorg. Med. Chem. Lett.	2003	None
CHEMBL493926		0	366.44	0	1.43	2c	CCCN1C(=O)C(=O)c2cc(S(=O)(=O)N3CCC[C@H]3COC)ccc21	IC50	'='	5.3	nM	8.28			UO_0000065	22.58	0.45	6.85	9.85	True	CHEMBL1012730	Inhibition of human recombinant caspase 3	B	BAO_0000357	single protein format	Homo sapiens	None	None	None	None	CHEMBL2334	Caspase-3	Homo sapiens	SINGLE PROTEIN	CHEMBL1153400	1	Scientific Literature	Bioorg. Med. Chem.	2009	None
CHEMBL191015		0	242.30	0	3.77	4s	Cc1ccc(-c2noc(-c3cccs3)n2)cc1	EC50	'>'	10000.0	nM				UO_0000065					False	CHEMBL829772	Caspase-3 activation activity tested in DLD1 colon cells done for 24 or 48 hr at 37 degree C	B	BAO_0000219	cell-based format	Homo sapiens	None	None	colon	None	CHEMBL2334	Caspase-3	Homo sapiens	SINGLE PROTEIN	CHEMBL1141144	1	Scientific Literature	J. Med. Chem.	2005	None
CHEMBL189419		0	331.71	0	4.53	4k	FC(F)(F)c1ccc(-c2noc(-c3sccc3Cl)n2)nc1	EC50	'='	410.0	nM	6.39			UO_0000065	19.26	0.42	1.86	12.33	False	CHEMBL829772	Caspase-3 activation activity tested in DLD1 colon cells done for 24 or 48 hr at 37 degree C	B	BAO_0000219	cell-based format	Homo sapiens	None	None	colon	None	CHEMBL2334	Caspase-3	Homo sapiens	SINGLE PROTEIN	CHEMBL1141144	1	Scientific Literature	J. Med. Chem.	2005	None
CHEMBL191484		0	331.71	0	4.53	4m	FC(F)(F)c1ccc(-c2noc(-c3sccc3Cl)n2)cn1	EC50	'='	240.0	nM	6.62			UO_0000065	19.96	0.43	2.09	12.78	False	CHEMBL829772	Caspase-3 activation activity tested in DLD1 colon cells done for 24 or 48 hr at 37 degree C	B	BAO_0000219	cell-based format	Homo sapiens	None	None	colon	None	CHEMBL2334	Caspase-3	Homo sapiens	SINGLE PROTEIN	CHEMBL1141144	1	Scientific Literature	J. Med. Chem.	2005	None
CHEMBL360858		0	262.72	0	4.12	4r	Clc1ccc(-c2noc(-c3cccs3)n2)cc1	EC50	'>'	10000.0	nM				UO_0000065					False	CHEMBL829772	Caspase-3 activation activity tested in DLD1 colon cells done for 24 or 48 hr at 37 degree C	B	BAO_0000219	cell-based format	Homo sapiens	None	None	colon	None	CHEMBL2334	Caspase-3	Homo sapiens	SINGLE PROTEIN	CHEMBL1141144	1	Scientific Literature	J. Med. Chem.	2005	None
CHEMBL384023		0	602.45	1	4.25	26	O=C1C(=O)N(Cc2ccc(I)cc2)c2ccc(S(=O)(=O)N3CCC[C@H]3COc3ccccc3)cc21	Ki	'='	1.2	nM	8.92			UO_0000065	14.81	0.35	4.67	10.62	False	CHEMBL909955	Binding affinity to human caspase 3	B	BAO_0000357	single protein format	Homo sapiens	None	None	None	None	CHEMBL2334	Caspase-3	Homo sapiens	SINGLE PROTEIN	CHEMBL1137328	1	Scientific Literature	J. Med. Chem.	2006	None
CHEMBL183564		0	500.62	1	2.50	21	CC(C)[C@H](NC(=O)C(C)(O)c1ccccc1)C(=O)N[C@@H](CC(=O)O)C(=O)CSCc1ccccc1	IC50	'='	85.0	nM	7.07			UO_0000065	14.12	0.28	4.57	5.32	False	CHEMBL828520	Inhibitory activity against recombinant human Caspase-3	B	BAO_0000357	single protein format	Homo sapiens	None	None	None	None	CHEMBL2334	Caspase-3	Homo sapiens	SINGLE PROTEIN	CHEMBL1142798	1	Scientific Literature	Bioorg. Med. Chem. Lett.	2005	None
CHEMBL216819		0	338.39	0	0.65	9	COC[C@@H]1CCCN1S(=O)(=O)c1ccc2c(c1)C(=O)C(=O)N2C	Ki	'='	1.2	nM	8.92			UO_0000065	26.36	0.53	8.27	10.62	False	CHEMBL909955	Binding affinity to human caspase 3	B	BAO_0000357	single protein format	Homo sapiens	None	None	None	None	CHEMBL2334	Caspase-3	Homo sapiens	SINGLE PROTEIN	CHEMBL1137328	1	Scientific Literature	J. Med. Chem.	2006	None
CHEMBL217220		0	430.48	0	1.92	17	COC[C@@H]1CCCN1S(=O)(=O)c1ccc2c(c1)C(=O)C(=O)N2Cc1ccc(O)cc1	Ki	'='	23.5	nM	7.63			UO_0000065	17.72	0.35	5.71	7.32	False	CHEMBL909955	Binding affinity to human caspase 3	B	BAO_0000357	single protein format	Homo sapiens	None	None	None	None	CHEMBL2334	Caspase-3	Homo sapiens	SINGLE PROTEIN	CHEMBL1137328	1	Scientific Literature	J. Med. Chem.	2006	None
CHEMBL62993		0	386.43	0	2.05	8	O=C1Nc2ccc(S(=O)(=O)N3CCC[C@H]3COc3ccccc3)cc2C1=O	Ki	'='	8.3	nM	8.08			UO_0000065	20.91	0.41	6.03	8.71	False	CHEMBL909955	Binding affinity to human caspase 3	B	BAO_0000357	single protein format	Homo sapiens	None	None	None	None	CHEMBL2334	Caspase-3	Homo sapiens	SINGLE PROTEIN	CHEMBL1137328	1	Scientific Literature	J. Med. Chem.	2006	None
CHEMBL1221939		0	248.33	0	-0.21	6	NNC(=O)CN1CCN(Cc2ccccc2)CC1	IC50	'>'	100000.0	nM				UO_0000065					False	CHEMBL1226797	Activation of procaspase-3-mediated human HL60 cell death after 72 hrs by MTS/PMS assay	B	BAO_0000219	cell-based format	Homo sapiens	None	None	HL-60	None	CHEMBL2334	Caspase-3	Homo sapiens	SINGLE PROTEIN	CHEMBL1221188	1	Scientific Literature	Nat. Chem. Biol.	2006	CHEMBL3307654
CHEMBL210114		0	417.46	0	0.77	22	Cc1cccc(C)c1C(=O)NNC(=O)C1(C(=O)N[C@H]2CC(=O)OC2O)CCCCC1	IC50	'>'	10000.0	nM				UO_0000065					False	CHEMBL865481	Inhibition of caspase3	B	BAO_0000357	single protein format	Homo sapiens	None	None	None	None	CHEMBL2334	Caspase-3	Homo sapiens	SINGLE PROTEIN	CHEMBL1146191	1	Scientific Literature	Bioorg. Med. Chem. Lett.	2006	None
CHEMBL1835404		0	710.58	2	-0.11	33v	CC(=O)N[C@H](C(=O)N[C@@H](CC(=O)O)C(=O)N[C@H](C(=O)N1CCc2ccc(Br)cc2C1C(=O)N[C@H]1CC(=O)OC1O)C(C)C)C(C)C	IC50	'='	39170.0	nM	4.41			UO_0000065	6.20	0.13	4.52	2.00	False	CHEMBL1838646	Inhibition of C-terminal FLAG-tagged human caspase-3 expressed in HEK293 T17 cells using Ac-DEVD-AMC coumarin-120 as substrate pre-incubated for 2 hrs measured after 48 hrs by fluorometric analysis	B	BAO_0000219	cell-based format	Homo sapiens	None	None	HEK293	None	CHEMBL2334	Caspase-3	Homo sapiens	SINGLE PROTEIN	CHEMBL1833809	1	Scientific Literature	Bioorg. Med. Chem.	2011	CHEMBL3307715
CHEMBL270515	DELANZOMIB	1	413.28	None	None	20, CEP-18770	CC(C)C[C@H](NC(=O)[C@@H](NC(=O)c1cccc(-c2ccccc2)n1)[C@@H](C)O)B(O)O	Inhibition	'='	2.0	%				UO_0000187					False	CHEMBL933267	Inhibition of human caspase 3 at 10 uM	B	BAO_0000357	single protein format	Homo sapiens	None	None	None	None	CHEMBL2334	Caspase-3	Homo sapiens	SINGLE PROTEIN	CHEMBL1141651	1	Scientific Literature	J. Med. Chem.	2008	None
CHEMBL422409		0	437.32	0	2.92	16	O=C(O)C[C@H](NC(=O)c1cncc(Br)c1)C(=O)CSCc1ccccc1	IC50	'='	1100.0	nM	5.96			UO_0000065	13.63	0.31	3.04	6.18	False	CHEMBL658623	Inhibitory concentration required against human Caspase-3	B	BAO_0000357	single protein format	None	None	None	None	None	CHEMBL2334	Caspase-3	Homo sapiens	SINGLE PROTEIN	CHEMBL1136077	1	Scientific Literature	Bioorg. Med. Chem. Lett.	2003	None
CHEMBL187084		0	348.33	0	-0.51	5v	CC(C)[C@H](NC(=O)CCC(=O)O)C(=O)NC(CC(=O)O)C(=O)CF	IC50	'='	50.0	nM	7.30			UO_0000065	20.96	0.42	7.81	4.87	False	CHEMBL830927	Inhibitory activity against human recombinant caspase-3	B	BAO_0000357	single protein format	Homo sapiens	None	None	None	None	CHEMBL2334	Caspase-3	Homo sapiens	SINGLE PROTEIN	CHEMBL1137919	1	Scientific Literature	Bioorg. Med. Chem. Lett.	2004	None
CHEMBL149663		0	475.44	0	0.09	57	O=C[C@H](CC(=O)O)NC(=O)c1ccc(CNS(=O)(=O)c2cccc(-c3noc(O)n3)c2)nc1	Ki	'='	400.0	nM	6.40			UO_0000065	13.46	0.26	6.31	3.17	False	CHEMBL658624	Inhibitory activity against Caspase-3	B	BAO_0000357	single protein format	None	None	None	None	None	CHEMBL2334	Caspase-3	Homo sapiens	SINGLE PROTEIN	CHEMBL1135612	1	Scientific Literature	J. Med. Chem.	2002	None
CHEMBL397488	KOBOPHENOL A	0	924.96	4	10.65	Kobophenol A	Oc1ccc([C@H]2Oc3cc(O)cc([C@H]4[C@H](c5ccc(O)cc5)O[C@H](c5ccc(O)cc5)[C@H]4c4cc(O)cc(O)c4)c3[C@@H]2c2cc(O)c3c(c2)[C@@H](c2cc(O)cc(O)c2)[C@H](c2ccc(O)cc2)O3)cc1	Activity						Dose-dependent effect						False	CHEMBL887446	Decrease in sodium nitroprusside-induced caspase-3 activity in SH-SY5Y cells	B	BAO_0000219	cell-based format	Homo sapiens	None	None	SH-SY5Y	None	CHEMBL2334	Caspase-3	Homo sapiens	SINGLE PROTEIN	CHEMBL1144615	1	Scientific Literature	Bioorg. Med. Chem. Lett.	2007	CHEMBL3307740
CHEMBL430839		0	573.52	1	2.94	13	CC(C)[C@H](NC(=O)C(=O)Nc1cccc2ccccc12)C(=O)N[C@@H](CC(=O)O)C(=O)COc1c(F)cc(F)cc1F	k3/Ki	'='	340398.0	M-1 s-1									False	CHEMBL658629	Binding affinity towards human caspase 3	B	BAO_0000357	single protein format	None	None	None	None	None	CHEMBL2334	Caspase-3	Homo sapiens	SINGLE PROTEIN	CHEMBL1146752	1	Scientific Literature	Bioorg. Med. Chem. Lett.	2004	None
CHEMBL186691		0	438.45	0	1.15	5u	CC(C)[C@H](NC(=O)CCC(=O)OCc1ccccc1)C(=O)NC(CC(=O)O)C(=O)CF	IC50	'='	33.0	nM	7.48			UO_0000065	17.06	0.33	6.33	5.39	False	CHEMBL830927	Inhibitory activity against human recombinant caspase-3	B	BAO_0000357	single protein format	Homo sapiens	None	None	None	None	CHEMBL2334	Caspase-3	Homo sapiens	SINGLE PROTEIN	CHEMBL1137919	1	Scientific Literature	Bioorg. Med. Chem. Lett.	2004	None
CHEMBL2391853		0	354.38	0	0.25	20b	COC[C@@H]1C[C@H](OC)CN1S(=O)(=O)c1ccc2c(c1)C(=O)C(=O)N2	IC50	'>'	500000.0	nM		Outside typical range		UO_0000065					False	CHEMBL2394604	Inhibition of human recombinant caspase-3 using Ac-DEVD-AMC as substrate assessed as accumulation of AMC preincubated for 10 mins followed by substrate addition measured after 10 mins by fluorescence assay	B	BAO_0000357	single protein format	Homo sapiens	None	None	None	None	CHEMBL2334	Caspase-3	Homo sapiens	SINGLE PROTEIN	CHEMBL2390880	1	Scientific Literature	Eur. J. Med. Chem.	2013	None
CHEMBL124111		0	470.48	0	1.93	29	O=C[C@H](CC(=O)O)NC(=O)C(CCCCNC(=O)c1ccc(O)c(C(=O)O)c1)c1ccccc1	Ki	'='	400.0	nM	6.40			UO_0000065	13.60	0.26	4.47	3.76	False	CHEMBL658625	In vitro inhibitory activity against human recombinant caspase-3 using Ac-DEVD-AFC as substrate.	B	BAO_0000357	single protein format	None	None	None	None	None	CHEMBL2334	Caspase-3	Homo sapiens	SINGLE PROTEIN	CHEMBL1136308	1	Scientific Literature	Bioorg. Med. Chem. Lett.	2003	None
CHEMBL308465		0	531.65	1	4.05	23	CC(C)CN(CC(C)C)C(=O)c1cncc(C(=O)N[C@@H](CC(=O)O)C(=O)CSCc2ccc(F)cc2)c1	IC50	'='	130.0	nM	6.89			UO_0000065	12.95	0.25	2.84	5.90	False	CHEMBL658623	Inhibitory concentration required against human Caspase-3	B	BAO_0000357	single protein format	None	None	None	None	None	CHEMBL2334	Caspase-3	Homo sapiens	SINGLE PROTEIN	CHEMBL1136077	1	Scientific Literature	Bioorg. Med. Chem. Lett.	2003	None
CHEMBL333944		0	462.52	0	1.78	23	O=C[C@H](CC(=O)O)NC(=O)C(CCCCNS(=O)(=O)c1ccc(O)cc1)c1ccccc1	Ki	'='	2000.0	nM	5.70			UO_0000065	12.32	0.24	3.92	3.80	False	CHEMBL658625	In vitro inhibitory activity against human recombinant caspase-3 using Ac-DEVD-AFC as substrate.	B	BAO_0000357	single protein format	None	None	None	None	None	CHEMBL2334	Caspase-3	Homo sapiens	SINGLE PROTEIN	CHEMBL1136308	1	Scientific Literature	Bioorg. Med. Chem. Lett.	2003	None
CHEMBL1395570		0	316.31	0	2.45	SID57261944	COc1ccc(C(=O)COC(=O)c2ccccc2O)c(OC)c1	IC50	'='	27600.0	nM	4.56		active	UO_0000065					False	CHEMBL1738414	PUBCHEM_BIOASSAY: Dose Response confirmation of inhibitors of Sentrin-specific proteases (SENPs) using a Caspase-3 Selectivity assay. (Class of assay: confirmatory) [Related pubchem assays (depositor defined):AID2540, AID2599, AID434973, AID489001]	F	BAO_0000019	assay format	None	None	None	None	None	CHEMBL2334	Caspase-3	Homo sapiens	SINGLE PROTEIN	CHEMBL1201862	7	PubChem BioAssays			None
CHEMBL1446989		0	323.72	0	3.70	SID49640875	O=C(Nc1nc2c(Cl)cccc2s1)c1ccc([N+](=O)[O-])o1	IC50	'='	61800.0	nM	4.21		active	UO_0000065					False	CHEMBL1738414	PUBCHEM_BIOASSAY: Dose Response confirmation of inhibitors of Sentrin-specific proteases (SENPs) using a Caspase-3 Selectivity assay. (Class of assay: confirmatory) [Related pubchem assays (depositor defined):AID2540, AID2599, AID434973, AID489001]	F	BAO_0000019	assay format	None	None	None	None	None	CHEMBL2334	Caspase-3	Homo sapiens	SINGLE PROTEIN	CHEMBL1201862	7	PubChem BioAssays			None
CHEMBL1521600		0	480.52	0	2.70	SID26724325	O=C(COC(=O)c1ccc([N+](=O)[O-])s1)Nc1cccc(S(=O)(=O)NC2=NCCCCC2)c1	IC50	'='	10000.0	nM	5.00		active	UO_0000065					False	CHEMBL1738414	PUBCHEM_BIOASSAY: Dose Response confirmation of inhibitors of Sentrin-specific proteases (SENPs) using a Caspase-3 Selectivity assay. (Class of assay: confirmatory) [Related pubchem assays (depositor defined):AID2540, AID2599, AID434973, AID489001]	F	BAO_0000019	assay format	None	None	None	None	None	CHEMBL2334	Caspase-3	Homo sapiens	SINGLE PROTEIN	CHEMBL1201862	7	PubChem BioAssays			None
CHEMBL1575970		0	308.82	0	4.57	SID22410328	Cc1cnc(NC(=O)c2sc3ccccc3c2Cl)s1	IC50	'='	6670.0	nM	5.18		active	UO_0000065					False	CHEMBL1738414	PUBCHEM_BIOASSAY: Dose Response confirmation of inhibitors of Sentrin-specific proteases (SENPs) using a Caspase-3 Selectivity assay. (Class of assay: confirmatory) [Related pubchem assays (depositor defined):AID2540, AID2599, AID434973, AID489001]	F	BAO_0000019	assay format	None	None	None	None	None	CHEMBL2334	Caspase-3	Homo sapiens	SINGLE PROTEIN	CHEMBL1201862	7	PubChem BioAssays			None
CHEMBL1582494		0	317.35	0	4.38	SID4262447	Cc1ccc2[nH]c(-c3ccc(NC(=O)c4ccco4)cc3)nc2c1	IC50	'='	29600.0	nM	4.53		active	UO_0000065					False	CHEMBL1738414	PUBCHEM_BIOASSAY: Dose Response confirmation of inhibitors of Sentrin-specific proteases (SENPs) using a Caspase-3 Selectivity assay. (Class of assay: confirmatory) [Related pubchem assays (depositor defined):AID2540, AID2599, AID434973, AID489001]	F	BAO_0000019	assay format	None	None	None	None	None	CHEMBL2334	Caspase-3	Homo sapiens	SINGLE PROTEIN	CHEMBL1201862	7	PubChem BioAssays			None
CHEMBL1322894		0	280.33	0	4.02	SID49641434	CCc1ccc2oc(-c3ccc(NC(C)=O)cc3)nc2c1	IC50	'='	12400.0	nM	4.91		active	UO_0000065					False	CHEMBL1738414	PUBCHEM_BIOASSAY: Dose Response confirmation of inhibitors of Sentrin-specific proteases (SENPs) using a Caspase-3 Selectivity assay. (Class of assay: confirmatory) [Related pubchem assays (depositor defined):AID2540, AID2599, AID434973, AID489001]	F	BAO_0000019	assay format	None	None	None	None	None	CHEMBL2334	Caspase-3	Homo sapiens	SINGLE PROTEIN	CHEMBL1201862	7	PubChem BioAssays			None
CHEMBL442925		0	209.25	0	3.80	SID14726279	Cc1ccc2oc(-c3ccccc3)nc2c1	IC50	'='	5390.0	nM	5.27		active	UO_0000065					False	CHEMBL1738414	PUBCHEM_BIOASSAY: Dose Response confirmation of inhibitors of Sentrin-specific proteases (SENPs) using a Caspase-3 Selectivity assay. (Class of assay: confirmatory) [Related pubchem assays (depositor defined):AID2540, AID2599, AID434973, AID489001]	F	BAO_0000019	assay format	None	None	None	None	None	CHEMBL2334	Caspase-3	Homo sapiens	SINGLE PROTEIN	CHEMBL1201862	7	PubChem BioAssays			None
CHEMBL1532623		0	365.23	0	4.93	SID24837921	Fc1ccccc1SCc1nnc(-c2ccccc2Br)o1	IC50	'='	17100.0	nM	4.77		active	UO_0000065					False	CHEMBL1738414	PUBCHEM_BIOASSAY: Dose Response confirmation of inhibitors of Sentrin-specific proteases (SENPs) using a Caspase-3 Selectivity assay. (Class of assay: confirmatory) [Related pubchem assays (depositor defined):AID2540, AID2599, AID434973, AID489001]	F	BAO_0000019	assay format	None	None	None	None	None	CHEMBL2334	Caspase-3	Homo sapiens	SINGLE PROTEIN	CHEMBL1201862	7	PubChem BioAssays			None
CHEMBL1523355		0	307.40	0	3.36	SID7970899	Cc1cccc(-n2ncc3c(N4CCC(C)CC4)ncnc32)c1	IC50	'='	19500.0	nM	4.71		active	UO_0000065					False	CHEMBL1738414	PUBCHEM_BIOASSAY: Dose Response confirmation of inhibitors of Sentrin-specific proteases (SENPs) using a Caspase-3 Selectivity assay. (Class of assay: confirmatory) [Related pubchem assays (depositor defined):AID2540, AID2599, AID434973, AID489001]	F	BAO_0000019	assay format	None	None	None	None	None	CHEMBL2334	Caspase-3	Homo sapiens	SINGLE PROTEIN	CHEMBL1201862	7	PubChem BioAssays			None
CHEMBL1564777		0	277.35	0	3.18	SID4258999	CCOC(=O)c1sc(-c2ccc(OC)cc2)cc1N	IC50	'='	37500.0	nM	4.43		active	UO_0000065					False	CHEMBL1738414	PUBCHEM_BIOASSAY: Dose Response confirmation of inhibitors of Sentrin-specific proteases (SENPs) using a Caspase-3 Selectivity assay. (Class of assay: confirmatory) [Related pubchem assays (depositor defined):AID2540, AID2599, AID434973, AID489001]	F	BAO_0000019	assay format	None	None	None	None	None	CHEMBL2334	Caspase-3	Homo sapiens	SINGLE PROTEIN	CHEMBL1201862	7	PubChem BioAssays			None
CHEMBL1319104		0	402.47	0	4.23	SID14718863	CCOC(=O)c1cc2ccc3ccccc3c2s1.O=C(O)CCCCC(=O)O	IC50	'='	49500.0	nM	4.30		active	UO_0000065					False	CHEMBL1738414	PUBCHEM_BIOASSAY: Dose Response confirmation of inhibitors of Sentrin-specific proteases (SENPs) using a Caspase-3 Selectivity assay. (Class of assay: confirmatory) [Related pubchem assays (depositor defined):AID2540, AID2599, AID434973, AID489001]	F	BAO_0000019	assay format	None	None	None	None	None	CHEMBL2334	Caspase-3	Homo sapiens	SINGLE PROTEIN	CHEMBL1201862	7	PubChem BioAssays			None
CHEMBL3199860		0	285.40	0	4.32	SID17412297	C(=N/Nc1nc(-c2ccccc2)cs1)\c1cccs1	IC50	'='	29800.0	nM	4.53		active	UO_0000065					False	CHEMBL1738414	PUBCHEM_BIOASSAY: Dose Response confirmation of inhibitors of Sentrin-specific proteases (SENPs) using a Caspase-3 Selectivity assay. (Class of assay: confirmatory) [Related pubchem assays (depositor defined):AID2540, AID2599, AID434973, AID489001]	F	BAO_0000019	assay format	None	None	None	None	None	CHEMBL2334	Caspase-3	Homo sapiens	SINGLE PROTEIN	CHEMBL1201862	7	PubChem BioAssays			None
CHEMBL3194419		0	295.29	0	3.26	SID47203944	COc1cccc(/N=C/c2c(O)oc3ccccc3c2=O)c1	IC50	'>'	100000.0	nM			inactive	UO_0000065					False	CHEMBL1738414	PUBCHEM_BIOASSAY: Dose Response confirmation of inhibitors of Sentrin-specific proteases (SENPs) using a Caspase-3 Selectivity assay. (Class of assay: confirmatory) [Related pubchem assays (depositor defined):AID2540, AID2599, AID434973, AID489001]	F	BAO_0000019	assay format	None	None	None	None	None	CHEMBL2334	Caspase-3	Homo sapiens	SINGLE PROTEIN	CHEMBL1201862	7	PubChem BioAssays			None
CHEMBL1502410		0	446.53	0	4.28	SID26666489	CC(C)(C)c1cc[n+](C2=C([N-]S(=O)(=O)c3ccccc3)C(=O)c3ccccc3C2=O)cc1	IC50	'='	76700.0	nM	4.12		active	UO_0000065					False	CHEMBL1738414	PUBCHEM_BIOASSAY: Dose Response confirmation of inhibitors of Sentrin-specific proteases (SENPs) using a Caspase-3 Selectivity assay. (Class of assay: confirmatory) [Related pubchem assays (depositor defined):AID2540, AID2599, AID434973, AID489001]	F	BAO_0000019	assay format	None	None	None	None	None	CHEMBL2334	Caspase-3	Homo sapiens	SINGLE PROTEIN	CHEMBL1201862	7	PubChem BioAssays			None
CHEMBL1515473		0	359.36	0	2.45	SID56316911	O=C(OCC(=O)N1CCC(c2ccccc2)=N1)c1ccc([N+](=O)[O-])s1	IC50	'='	28200.0	nM	4.55		active	UO_0000065					False	CHEMBL1738414	PUBCHEM_BIOASSAY: Dose Response confirmation of inhibitors of Sentrin-specific proteases (SENPs) using a Caspase-3 Selectivity assay. (Class of assay: confirmatory) [Related pubchem assays (depositor defined):AID2540, AID2599, AID434973, AID489001]	F	BAO_0000019	assay format	None	None	None	None	None	CHEMBL2334	Caspase-3	Homo sapiens	SINGLE PROTEIN	CHEMBL1201862	7	PubChem BioAssays			None
CHEMBL1559546		0	321.35	0	3.09	SID57259296	CC(=O)Nc1ccc(C(=O)COC(=O)C2CCCCC2)c(F)c1	IC50	'='	17500.0	nM	4.76		active	UO_0000065					False	CHEMBL1738414	PUBCHEM_BIOASSAY: Dose Response confirmation of inhibitors of Sentrin-specific proteases (SENPs) using a Caspase-3 Selectivity assay. (Class of assay: confirmatory) [Related pubchem assays (depositor defined):AID2540, AID2599, AID434973, AID489001]	F	BAO_0000019	assay format	None	None	None	None	None	CHEMBL2334	Caspase-3	Homo sapiens	SINGLE PROTEIN	CHEMBL1201862	7	PubChem BioAssays			None
CHEMBL1493516		0	323.35	0	3.36	SID17433262	COc1ccc(/C=C/c2n[nH]c(-c3ccccc3O)n2)cc1OC	IC50	'='	58800.0	nM	4.23		active	UO_0000065					False	CHEMBL1738414	PUBCHEM_BIOASSAY: Dose Response confirmation of inhibitors of Sentrin-specific proteases (SENPs) using a Caspase-3 Selectivity assay. (Class of assay: confirmatory) [Related pubchem assays (depositor defined):AID2540, AID2599, AID434973, AID489001]	F	BAO_0000019	assay format	None	None	None	None	None	CHEMBL2334	Caspase-3	Homo sapiens	SINGLE PROTEIN	CHEMBL1201862	7	PubChem BioAssays			None
CHEMBL1719382		0	348.42	0	4.17	SID85199262	CSc1nc2ccc(NC(=O)COc3ccccc3F)cc2s1	IC50	'='	38400.0	nM	4.42		active	UO_0000065					False	CHEMBL1738414	PUBCHEM_BIOASSAY: Dose Response confirmation of inhibitors of Sentrin-specific proteases (SENPs) using a Caspase-3 Selectivity assay. (Class of assay: confirmatory) [Related pubchem assays (depositor defined):AID2540, AID2599, AID434973, AID489001]	F	BAO_0000019	assay format	None	None	None	None	None	CHEMBL2334	Caspase-3	Homo sapiens	SINGLE PROTEIN	CHEMBL1201862	7	PubChem BioAssays			None
CHEMBL1700085		0	282.73	0	4.02	SID47196115	N#Cc1ccccc1N/C=C/C(=O)c1ccc(Cl)cc1	IC50	'='	6010.0	nM	5.22		active	UO_0000065					False	CHEMBL1738414	PUBCHEM_BIOASSAY: Dose Response confirmation of inhibitors of Sentrin-specific proteases (SENPs) using a Caspase-3 Selectivity assay. (Class of assay: confirmatory) [Related pubchem assays (depositor defined):AID2540, AID2599, AID434973, AID489001]	F	BAO_0000019	assay format	None	None	None	None	None	CHEMBL2334	Caspase-3	Homo sapiens	SINGLE PROTEIN	CHEMBL1201862	7	PubChem BioAssays			None
CHEMBL1499296		0	336.80	0	3.66	SID14725562	COc1ccc(-c2csc(NC(=O)c3ccco3)n2)cc1.Cl	IC50	'='	31100.0	nM	4.51		active	UO_0000065					False	CHEMBL1738414	PUBCHEM_BIOASSAY: Dose Response confirmation of inhibitors of Sentrin-specific proteases (SENPs) using a Caspase-3 Selectivity assay. (Class of assay: confirmatory) [Related pubchem assays (depositor defined):AID2540, AID2599, AID434973, AID489001]	F	BAO_0000019	assay format	None	None	None	None	None	CHEMBL2334	Caspase-3	Homo sapiens	SINGLE PROTEIN	CHEMBL1201862	7	PubChem BioAssays			None
CHEMBL1535503		0	278.38	0	3.34	SID24807574	CC(C)N(C(=O)Nc1ccc2nsnc2c1)C(C)C	IC50	'='	5810.0	nM	5.24		active	UO_0000065					False	CHEMBL1738414	PUBCHEM_BIOASSAY: Dose Response confirmation of inhibitors of Sentrin-specific proteases (SENPs) using a Caspase-3 Selectivity assay. (Class of assay: confirmatory) [Related pubchem assays (depositor defined):AID2540, AID2599, AID434973, AID489001]	F	BAO_0000019	assay format	None	None	None	None	None	CHEMBL2334	Caspase-3	Homo sapiens	SINGLE PROTEIN	CHEMBL1201862	7	PubChem BioAssays			None
CHEMBL1530147		0	387.83	0	4.55	SID857500	C=CCn1c(NC(=O)c2ccccc2Cl)c(C#N)c2nc3ccccc3nc21	IC50	'='	5600.0	nM	5.25		active	UO_0000065					False	CHEMBL1738414	PUBCHEM_BIOASSAY: Dose Response confirmation of inhibitors of Sentrin-specific proteases (SENPs) using a Caspase-3 Selectivity assay. (Class of assay: confirmatory) [Related pubchem assays (depositor defined):AID2540, AID2599, AID434973, AID489001]	F	BAO_0000019	assay format	None	None	None	None	None	CHEMBL2334	Caspase-3	Homo sapiens	SINGLE PROTEIN	CHEMBL1201862	7	PubChem BioAssays			None
CHEMBL1500694		0	282.13	0	3.75	SID16952754	O=C(OCc1ccccc1Cl)c1cccnc1Cl	IC50	'='	23500.0	nM	4.63		active	UO_0000065					False	CHEMBL1738414	PUBCHEM_BIOASSAY: Dose Response confirmation of inhibitors of Sentrin-specific proteases (SENPs) using a Caspase-3 Selectivity assay. (Class of assay: confirmatory) [Related pubchem assays (depositor defined):AID2540, AID2599, AID434973, AID489001]	F	BAO_0000019	assay format	None	None	None	None	None	CHEMBL2334	Caspase-3	Homo sapiens	SINGLE PROTEIN	CHEMBL1201862	7	PubChem BioAssays			None
CHEMBL1484644		0	330.37	0	2.76	SID49680828	CCOC(=O)c1sc(NC(=O)c2ccc3[nH]cnc3c2)nc1C	IC50	'='	7100.0	nM	5.15		active	UO_0000065					False	CHEMBL1738414	PUBCHEM_BIOASSAY: Dose Response confirmation of inhibitors of Sentrin-specific proteases (SENPs) using a Caspase-3 Selectivity assay. (Class of assay: confirmatory) [Related pubchem assays (depositor defined):AID2540, AID2599, AID434973, AID489001]	F	BAO_0000019	assay format	None	None	None	None	None	CHEMBL2334	Caspase-3	Homo sapiens	SINGLE PROTEIN	CHEMBL1201862	7	PubChem BioAssays			None
CHEMBL3196057		0	340.38	0	2.76	SID49644582	COc1ccccc1N1CCN(/N=C/c2ccc([N+](=O)[O-])cc2)CC1	IC50	'='	2680.0	nM	5.57		active	UO_0000065					False	CHEMBL1738414	PUBCHEM_BIOASSAY: Dose Response confirmation of inhibitors of Sentrin-specific proteases (SENPs) using a Caspase-3 Selectivity assay. (Class of assay: confirmatory) [Related pubchem assays (depositor defined):AID2540, AID2599, AID434973, AID489001]	F	BAO_0000019	assay format	None	None	None	None	None	CHEMBL2334	Caspase-3	Homo sapiens	SINGLE PROTEIN	CHEMBL1201862	7	PubChem BioAssays			None
CHEMBL428789		0	319.41	0	4.40	SID7967874	CCOc1ccc2nc(NC(=O)Nc3cccs3)sc2c1	IC50	'='	29900.0	nM	4.52		active	UO_0000065					False	CHEMBL1738414	PUBCHEM_BIOASSAY: Dose Response confirmation of inhibitors of Sentrin-specific proteases (SENPs) using a Caspase-3 Selectivity assay. (Class of assay: confirmatory) [Related pubchem assays (depositor defined):AID2540, AID2599, AID434973, AID489001]	F	BAO_0000019	assay format	None	None	None	None	None	CHEMBL2334	Caspase-3	Homo sapiens	SINGLE PROTEIN	CHEMBL1201862	7	PubChem BioAssays			None
CHEMBL3210944		0	404.31	0	3.62	SID47202769	COc1ccc(/C=N/N2CCN(c3ccccc3OC)CC2)cc1Br	IC50	'='	21100.0	nM	4.68		active	UO_0000065					False	CHEMBL1738414	PUBCHEM_BIOASSAY: Dose Response confirmation of inhibitors of Sentrin-specific proteases (SENPs) using a Caspase-3 Selectivity assay. (Class of assay: confirmatory) [Related pubchem assays (depositor defined):AID2540, AID2599, AID434973, AID489001]	F	BAO_0000019	assay format	None	None	None	None	None	CHEMBL2334	Caspase-3	Homo sapiens	SINGLE PROTEIN	CHEMBL1201862	7	PubChem BioAssays			None
CHEMBL1602108		0	295.29	0	2.69	SID57265865	N#Cc1ccccc1COC(=O)c1ccc2c(c1)OCCO2	IC50	'='	19900.0	nM	4.70		active	UO_0000065					False	CHEMBL1738414	PUBCHEM_BIOASSAY: Dose Response confirmation of inhibitors of Sentrin-specific proteases (SENPs) using a Caspase-3 Selectivity assay. (Class of assay: confirmatory) [Related pubchem assays (depositor defined):AID2540, AID2599, AID434973, AID489001]	F	BAO_0000019	assay format	None	None	None	None	None	CHEMBL2334	Caspase-3	Homo sapiens	SINGLE PROTEIN	CHEMBL1201862	7	PubChem BioAssays			None
CHEMBL1343697		0	271.32	0	4.09	SID49666378	c1ccc2nc(-c3ccc(-n4ccnc4)cc3)ccc2c1	IC50	'='	8830.0	nM	5.05		active	UO_0000065					False	CHEMBL1738414	PUBCHEM_BIOASSAY: Dose Response confirmation of inhibitors of Sentrin-specific proteases (SENPs) using a Caspase-3 Selectivity assay. (Class of assay: confirmatory) [Related pubchem assays (depositor defined):AID2540, AID2599, AID434973, AID489001]	F	BAO_0000019	assay format	None	None	None	None	None	CHEMBL2334	Caspase-3	Homo sapiens	SINGLE PROTEIN	CHEMBL1201862	7	PubChem BioAssays			None
CHEMBL3145370		0	329.31	0	3.01	SID49670386	Cc1[nH]n(C(N)=S)c(=O)c1/N=N/c1ccccc1C(F)(F)F	IC50	'='	21900.0	nM	4.66		active	UO_0000065					False	CHEMBL1738414	PUBCHEM_BIOASSAY: Dose Response confirmation of inhibitors of Sentrin-specific proteases (SENPs) using a Caspase-3 Selectivity assay. (Class of assay: confirmatory) [Related pubchem assays (depositor defined):AID2540, AID2599, AID434973, AID489001]	F	BAO_0000019	assay format	None	None	None	None	None	CHEMBL2334	Caspase-3	Homo sapiens	SINGLE PROTEIN	CHEMBL1201862	7	PubChem BioAssays			None
CHEMBL1508618		0	268.27	0	3.66	SID858591	COc1ccc(OC(=O)c2cc3ccccc3o2)cc1	IC50	'='	33000.0	nM	4.48		active	UO_0000065					False	CHEMBL1738414	PUBCHEM_BIOASSAY: Dose Response confirmation of inhibitors of Sentrin-specific proteases (SENPs) using a Caspase-3 Selectivity assay. (Class of assay: confirmatory) [Related pubchem assays (depositor defined):AID2540, AID2599, AID434973, AID489001]	F	BAO_0000019	assay format	None	None	None	None	None	CHEMBL2334	Caspase-3	Homo sapiens	SINGLE PROTEIN	CHEMBL1201862	7	PubChem BioAssays			None
CHEMBL1731096		0	311.34	1	5.09	SID49648804	O=c1c2ccccc2oc2ccc(-c3ccc4[nH]ccc4c3)cc12	IC50	'='	75100.0	nM	4.12		active	UO_0000065					False	CHEMBL1738414	PUBCHEM_BIOASSAY: Dose Response confirmation of inhibitors of Sentrin-specific proteases (SENPs) using a Caspase-3 Selectivity assay. (Class of assay: confirmatory) [Related pubchem assays (depositor defined):AID2540, AID2599, AID434973, AID489001]	F	BAO_0000019	assay format	None	None	None	None	None	CHEMBL2334	Caspase-3	Homo sapiens	SINGLE PROTEIN	CHEMBL1201862	7	PubChem BioAssays			None
CHEMBL1462381		0	299.37	0	4.70	SID49667279	Cc1cccc(Nc2nc(-c3ccc(F)c(C)c3)cs2)n1	IC50	'='	41400.0	nM	4.38		active	UO_0000065					False	CHEMBL1738414	PUBCHEM_BIOASSAY: Dose Response confirmation of inhibitors of Sentrin-specific proteases (SENPs) using a Caspase-3 Selectivity assay. (Class of assay: confirmatory) [Related pubchem assays (depositor defined):AID2540, AID2599, AID434973, AID489001]	F	BAO_0000019	assay format	None	None	None	None	None	CHEMBL2334	Caspase-3	Homo sapiens	SINGLE PROTEIN	CHEMBL1201862	7	PubChem BioAssays			None
CHEMBL494082	XANTHOANGELOL B	0	408.49	0	4.91	SID85272347	C=C(C)C(O)CC/C(C)=C/Cc1c(O)ccc(C(=O)/C=C/c2ccc(O)cc2)c1O	IC50	'='	28100.0	nM	4.55		active	UO_0000065					False	CHEMBL1738414	PUBCHEM_BIOASSAY: Dose Response confirmation of inhibitors of Sentrin-specific proteases (SENPs) using a Caspase-3 Selectivity assay. (Class of assay: confirmatory) [Related pubchem assays (depositor defined):AID2540, AID2599, AID434973, AID489001]	F	BAO_0000019	assay format	None	None	None	None	None	CHEMBL2334	Caspase-3	Homo sapiens	SINGLE PROTEIN	CHEMBL1201862	7	PubChem BioAssays			None
CHEMBL1571012		0	307.35	0	4.11	SID49644653	COc1ccc(C(=O)Nc2ccc3ccccc3c2)cc1OC	IC50	'='	25100.0	nM	4.60		active	UO_0000065					False	CHEMBL1738414	PUBCHEM_BIOASSAY: Dose Response confirmation of inhibitors of Sentrin-specific proteases (SENPs) using a Caspase-3 Selectivity assay. (Class of assay: confirmatory) [Related pubchem assays (depositor defined):AID2540, AID2599, AID434973, AID489001]	F	BAO_0000019	assay format	None	None	None	None	None	CHEMBL2334	Caspase-3	Homo sapiens	SINGLE PROTEIN	CHEMBL1201862	7	PubChem BioAssays			None
CHEMBL1509368		0	249.38	0	4.60	SID3717238	c1csc(-c2csc(-c3cccs3)n2)c1	IC50	'='	25300.0	nM	4.60		active	UO_0000065					False	CHEMBL1738414	PUBCHEM_BIOASSAY: Dose Response confirmation of inhibitors of Sentrin-specific proteases (SENPs) using a Caspase-3 Selectivity assay. (Class of assay: confirmatory) [Related pubchem assays (depositor defined):AID2540, AID2599, AID434973, AID489001]	F	BAO_0000019	assay format	None	None	None	None	None	CHEMBL2334	Caspase-3	Homo sapiens	SINGLE PROTEIN	CHEMBL1201862	7	PubChem BioAssays			None
CHEMBL334301		0	653.67	1	3.32	33	COc1cccc2nc(C(=O)[C@H](CC(=O)O)NC(=O)C(CCCCNS(=O)(=O)c3ccc(O)c(C(=O)O)c3)c3ccccc3)oc12	Ki	'='	1000.0	nM	6.00			UO_0000065	9.18	0.18	2.68	2.70	False	CHEMBL658625	In vitro inhibitory activity against human recombinant caspase-3 using Ac-DEVD-AFC as substrate.	B	BAO_0000357	single protein format	None	None	None	None	None	CHEMBL2334	Caspase-3	Homo sapiens	SINGLE PROTEIN	CHEMBL1136308	1	Scientific Literature	Bioorg. Med. Chem. Lett.	2003	None
CHEMBL1582309		0	335.41	0	2.54	SID49725321	CCOc1ccc2nc(NC(=O)CSc3c[nH]nn3)sc2c1	IC50	'='	16300.0	nM	4.79		active	UO_0000065					False	CHEMBL1738414	PUBCHEM_BIOASSAY: Dose Response confirmation of inhibitors of Sentrin-specific proteases (SENPs) using a Caspase-3 Selectivity assay. (Class of assay: confirmatory) [Related pubchem assays (depositor defined):AID2540, AID2599, AID434973, AID489001]	F	BAO_0000019	assay format	None	None	None	None	None	CHEMBL2334	Caspase-3	Homo sapiens	SINGLE PROTEIN	CHEMBL1201862	7	PubChem BioAssays			None
CHEMBL1372464		0	341.25	0	4.14	SID17431974	O=C(Nc1ccc(OC(F)(F)F)cc1)Nc1cccc([N+](=O)[O-])c1	IC50	'='	89900.0	nM	4.05		active	UO_0000065					False	CHEMBL1738414	PUBCHEM_BIOASSAY: Dose Response confirmation of inhibitors of Sentrin-specific proteases (SENPs) using a Caspase-3 Selectivity assay. (Class of assay: confirmatory) [Related pubchem assays (depositor defined):AID2540, AID2599, AID434973, AID489001]	F	BAO_0000019	assay format	None	None	None	None	None	CHEMBL2334	Caspase-3	Homo sapiens	SINGLE PROTEIN	CHEMBL1201862	7	PubChem BioAssays			None
CHEMBL1428684		0	386.81	0	4.03	SID24810614	CCOC(=O)c1sc(Nc2ccccc2Cl)nc1C.O=C(O)C(=O)O	IC50	'='	26600.0	nM	4.58		active	UO_0000065					False	CHEMBL1738414	PUBCHEM_BIOASSAY: Dose Response confirmation of inhibitors of Sentrin-specific proteases (SENPs) using a Caspase-3 Selectivity assay. (Class of assay: confirmatory) [Related pubchem assays (depositor defined):AID2540, AID2599, AID434973, AID489001]	F	BAO_0000019	assay format	None	None	None	None	None	CHEMBL2334	Caspase-3	Homo sapiens	SINGLE PROTEIN	CHEMBL1201862	7	PubChem BioAssays			None
CHEMBL1361392		0	390.20	0	3.46	SID22406386	Cc1c(Cl)cnc(NC(=O)COC(=O)c2ccc([N+](=O)[O-])s2)c1Cl	IC50	'='	11100.0	nM	4.96		active	UO_0000065					False	CHEMBL1738414	PUBCHEM_BIOASSAY: Dose Response confirmation of inhibitors of Sentrin-specific proteases (SENPs) using a Caspase-3 Selectivity assay. (Class of assay: confirmatory) [Related pubchem assays (depositor defined):AID2540, AID2599, AID434973, AID489001]	F	BAO_0000019	assay format	None	None	None	None	None	CHEMBL2334	Caspase-3	Homo sapiens	SINGLE PROTEIN	CHEMBL1201862	7	PubChem BioAssays			None
CHEMBL1355280		0	369.36	0	1.33	SID85198535	CCOC(=O)C1=C(COC(=O)c2ccc([N+](=O)[O-])s2)NC(=O)NC1C	IC50	'='	8130.0	nM	5.09		active	UO_0000065					False	CHEMBL1738414	PUBCHEM_BIOASSAY: Dose Response confirmation of inhibitors of Sentrin-specific proteases (SENPs) using a Caspase-3 Selectivity assay. (Class of assay: confirmatory) [Related pubchem assays (depositor defined):AID2540, AID2599, AID434973, AID489001]	F	BAO_0000019	assay format	None	None	None	None	None	CHEMBL2334	Caspase-3	Homo sapiens	SINGLE PROTEIN	CHEMBL1201862	7	PubChem BioAssays			None
CHEMBL602561		0	346.18	0	3.12	SID24793605	O=C(/C=C/c1ccc(Br)cc1)NC(=O)c1ccccc1O	IC50	'>'	100000.0	nM			inactive	UO_0000065					False	CHEMBL1738414	PUBCHEM_BIOASSAY: Dose Response confirmation of inhibitors of Sentrin-specific proteases (SENPs) using a Caspase-3 Selectivity assay. (Class of assay: confirmatory) [Related pubchem assays (depositor defined):AID2540, AID2599, AID434973, AID489001]	F	BAO_0000019	assay format	None	None	None	None	None	CHEMBL2334	Caspase-3	Homo sapiens	SINGLE PROTEIN	CHEMBL1201862	7	PubChem BioAssays			None
CHEMBL1532037		0	307.38	0	4.15	SID4243958	CC(=O)c1sc(Nc2nc3ccc(F)cc3s2)nc1C	IC50	'='	18800.0	nM	4.73		active	UO_0000065					False	CHEMBL1738414	PUBCHEM_BIOASSAY: Dose Response confirmation of inhibitors of Sentrin-specific proteases (SENPs) using a Caspase-3 Selectivity assay. (Class of assay: confirmatory) [Related pubchem assays (depositor defined):AID2540, AID2599, AID434973, AID489001]	F	BAO_0000019	assay format	None	None	None	None	None	CHEMBL2334	Caspase-3	Homo sapiens	SINGLE PROTEIN	CHEMBL1201862	7	PubChem BioAssays			None
CHEMBL1589837		0	367.49	1	5.03	SID85147293	CCC(COC)Oc1cc(NCc2ccccc2)c2ncn(C(C)C)c2c1	IC50	'='	6470.0	nM	5.19		active	UO_0000065					False	CHEMBL1738414	PUBCHEM_BIOASSAY: Dose Response confirmation of inhibitors of Sentrin-specific proteases (SENPs) using a Caspase-3 Selectivity assay. (Class of assay: confirmatory) [Related pubchem assays (depositor defined):AID2540, AID2599, AID434973, AID489001]	F	BAO_0000019	assay format	None	None	None	None	None	CHEMBL2334	Caspase-3	Homo sapiens	SINGLE PROTEIN	CHEMBL1201862	7	PubChem BioAssays			None
CHEMBL1329906		0	293.78	0	3.81	SID24828602	CSc1ncccc1C(=O)OCc1ccccc1Cl	IC50	'='	14400.0	nM	4.84		active	UO_0000065					False	CHEMBL1738414	PUBCHEM_BIOASSAY: Dose Response confirmation of inhibitors of Sentrin-specific proteases (SENPs) using a Caspase-3 Selectivity assay. (Class of assay: confirmatory) [Related pubchem assays (depositor defined):AID2540, AID2599, AID434973, AID489001]	F	BAO_0000019	assay format	None	None	None	None	None	CHEMBL2334	Caspase-3	Homo sapiens	SINGLE PROTEIN	CHEMBL1201862	7	PubChem BioAssays			None
CHEMBL1306782		0	301.35	0	4.23	SID24825940	CCOC(=O)c1c(C)[nH]c(N=Nc2cccc(OC)c2)c1C	IC50	'='	29100.0	nM	4.54		active	UO_0000065					False	CHEMBL1738414	PUBCHEM_BIOASSAY: Dose Response confirmation of inhibitors of Sentrin-specific proteases (SENPs) using a Caspase-3 Selectivity assay. (Class of assay: confirmatory) [Related pubchem assays (depositor defined):AID2540, AID2599, AID434973, AID489001]	F	BAO_0000019	assay format	None	None	None	None	None	CHEMBL2334	Caspase-3	Homo sapiens	SINGLE PROTEIN	CHEMBL1201862	7	PubChem BioAssays			None
CHEMBL1459215		0	315.73	0	4.99	SID14728523	O=C(Nc1cccc(F)c1)c1ccc(-c2ccccc2Cl)o1	IC50	'='	47000.0	nM	4.33		active	UO_0000065					False	CHEMBL1738414	PUBCHEM_BIOASSAY: Dose Response confirmation of inhibitors of Sentrin-specific proteases (SENPs) using a Caspase-3 Selectivity assay. (Class of assay: confirmatory) [Related pubchem assays (depositor defined):AID2540, AID2599, AID434973, AID489001]	F	BAO_0000019	assay format	None	None	None	None	None	CHEMBL2334	Caspase-3	Homo sapiens	SINGLE PROTEIN	CHEMBL1201862	7	PubChem BioAssays			None
CHEMBL3193861		0	309.32	0	3.65	SID17516375	CCOc1ccc(/N=C/c2c(O)oc3ccccc3c2=O)cc1	IC50	'='	32800.0	nM	4.48		active	UO_0000065					False	CHEMBL1738414	PUBCHEM_BIOASSAY: Dose Response confirmation of inhibitors of Sentrin-specific proteases (SENPs) using a Caspase-3 Selectivity assay. (Class of assay: confirmatory) [Related pubchem assays (depositor defined):AID2540, AID2599, AID434973, AID489001]	F	BAO_0000019	assay format	None	None	None	None	None	CHEMBL2334	Caspase-3	Homo sapiens	SINGLE PROTEIN	CHEMBL1201862	7	PubChem BioAssays			None
CHEMBL1578029		0	338.32	0	2.27	SID22408277	O=C(COC(=O)c1ccc([N+](=O)[O-])s1)NCc1ccc(F)cc1	IC50	'='	9320.0	nM	5.03		active	UO_0000065					False	CHEMBL1738414	PUBCHEM_BIOASSAY: Dose Response confirmation of inhibitors of Sentrin-specific proteases (SENPs) using a Caspase-3 Selectivity assay. (Class of assay: confirmatory) [Related pubchem assays (depositor defined):AID2540, AID2599, AID434973, AID489001]	F	BAO_0000019	assay format	None	None	None	None	None	CHEMBL2334	Caspase-3	Homo sapiens	SINGLE PROTEIN	CHEMBL1201862	7	PubChem BioAssays			None
CHEMBL1361268		0	304.76	0	4.31	SID17408279	O=C(Nc1nccs1)c1ccc(-c2ccccc2Cl)o1	IC50	'='	22000.0	nM	4.66		active	UO_0000065					False	CHEMBL1738414	PUBCHEM_BIOASSAY: Dose Response confirmation of inhibitors of Sentrin-specific proteases (SENPs) using a Caspase-3 Selectivity assay. (Class of assay: confirmatory) [Related pubchem assays (depositor defined):AID2540, AID2599, AID434973, AID489001]	F	BAO_0000019	assay format	None	None	None	None	None	CHEMBL2334	Caspase-3	Homo sapiens	SINGLE PROTEIN	CHEMBL1201862	7	PubChem BioAssays			None
CHEMBL1412597		0	270.27	0	3.35	SID49680417	O=C(Nc1nc2ccccc2[nH]1)Nc1ccccc1F	IC50	'='	18500.0	nM	4.73		active	UO_0000065					False	CHEMBL1738414	PUBCHEM_BIOASSAY: Dose Response confirmation of inhibitors of Sentrin-specific proteases (SENPs) using a Caspase-3 Selectivity assay. (Class of assay: confirmatory) [Related pubchem assays (depositor defined):AID2540, AID2599, AID434973, AID489001]	F	BAO_0000019	assay format	None	None	None	None	None	CHEMBL2334	Caspase-3	Homo sapiens	SINGLE PROTEIN	CHEMBL1201862	7	PubChem BioAssays			None
CHEMBL1349632		0	311.33	0	4.32	SID22402756	O=C(Cc1ccccc1F)Nc1ccc(SC(F)F)cc1	IC50	'='	41800.0	nM	4.38		active	UO_0000065					False	CHEMBL1738414	PUBCHEM_BIOASSAY: Dose Response confirmation of inhibitors of Sentrin-specific proteases (SENPs) using a Caspase-3 Selectivity assay. (Class of assay: confirmatory) [Related pubchem assays (depositor defined):AID2540, AID2599, AID434973, AID489001]	F	BAO_0000019	assay format	None	None	None	None	None	CHEMBL2334	Caspase-3	Homo sapiens	SINGLE PROTEIN	CHEMBL1201862	7	PubChem BioAssays			None
CHEMBL1349748		0	244.34	0	4.08	SID17507387	O=C1/C(=C/c2cccs2)Sc2ccccc21	IC50	'='	3440.0	nM	5.46		active	UO_0000065					False	CHEMBL1738414	PUBCHEM_BIOASSAY: Dose Response confirmation of inhibitors of Sentrin-specific proteases (SENPs) using a Caspase-3 Selectivity assay. (Class of assay: confirmatory) [Related pubchem assays (depositor defined):AID2540, AID2599, AID434973, AID489001]	F	BAO_0000019	assay format	None	None	None	None	None	CHEMBL2334	Caspase-3	Homo sapiens	SINGLE PROTEIN	CHEMBL1201862	7	PubChem BioAssays			None
CHEMBL1379026		0	299.40	0	3.48	SID24827031	O=C(/C=C/c1cccs1)c1ccc(N2CCOCC2)cc1	IC50	'='	6940.0	nM	5.16		active	UO_0000065					False	CHEMBL1738414	PUBCHEM_BIOASSAY: Dose Response confirmation of inhibitors of Sentrin-specific proteases (SENPs) using a Caspase-3 Selectivity assay. (Class of assay: confirmatory) [Related pubchem assays (depositor defined):AID2540, AID2599, AID434973, AID489001]	F	BAO_0000019	assay format	None	None	None	None	None	CHEMBL2334	Caspase-3	Homo sapiens	SINGLE PROTEIN	CHEMBL1201862	7	PubChem BioAssays			None
CHEMBL1423071		0	294.34	0	4.90	SID16953121	Oc1[nH]c2ccccc2c1N=Nc1nc2ccccc2s1	IC50	'='	27600.0	nM	4.56		active	UO_0000065					False	CHEMBL1738414	PUBCHEM_BIOASSAY: Dose Response confirmation of inhibitors of Sentrin-specific proteases (SENPs) using a Caspase-3 Selectivity assay. (Class of assay: confirmatory) [Related pubchem assays (depositor defined):AID2540, AID2599, AID434973, AID489001]	F	BAO_0000019	assay format	None	None	None	None	None	CHEMBL2334	Caspase-3	Homo sapiens	SINGLE PROTEIN	CHEMBL1201862	7	PubChem BioAssays			None
CHEMBL1423084		0	372.37	0	3.96	SID49673045	O=C(O)c1ccc(-c2ccc(OS(=O)(=O)c3ccccc3F)cc2)cc1	IC50	'>'	100000.0	nM			inactive	UO_0000065					False	CHEMBL1738414	PUBCHEM_BIOASSAY: Dose Response confirmation of inhibitors of Sentrin-specific proteases (SENPs) using a Caspase-3 Selectivity assay. (Class of assay: confirmatory) [Related pubchem assays (depositor defined):AID2540, AID2599, AID434973, AID489001]	F	BAO_0000019	assay format	None	None	None	None	None	CHEMBL2334	Caspase-3	Homo sapiens	SINGLE PROTEIN	CHEMBL1201862	7	PubChem BioAssays			None
CHEMBL1462107		0	296.35	0	3.94	SID26662972	CC(=O)Oc1cccc(/C=C2\Sc3ccccc3C2=O)c1	IC50	'='	24900.0	nM	4.60		active	UO_0000065					False	CHEMBL1738414	PUBCHEM_BIOASSAY: Dose Response confirmation of inhibitors of Sentrin-specific proteases (SENPs) using a Caspase-3 Selectivity assay. (Class of assay: confirmatory) [Related pubchem assays (depositor defined):AID2540, AID2599, AID434973, AID489001]	F	BAO_0000019	assay format	None	None	None	None	None	CHEMBL2334	Caspase-3	Homo sapiens	SINGLE PROTEIN	CHEMBL1201862	7	PubChem BioAssays			None
CHEMBL1492642		0	430.58	0	4.04	SID26663188	CC(/C=C1\SC(=S)N(NS(=O)(=O)c2ccc(C)cc2)C1=O)=C\c1ccccc1	IC50	'='	12900.0	nM	4.89		active	UO_0000065					False	CHEMBL1738414	PUBCHEM_BIOASSAY: Dose Response confirmation of inhibitors of Sentrin-specific proteases (SENPs) using a Caspase-3 Selectivity assay. (Class of assay: confirmatory) [Related pubchem assays (depositor defined):AID2540, AID2599, AID434973, AID489001]	F	BAO_0000019	assay format	None	None	None	None	None	CHEMBL2334	Caspase-3	Homo sapiens	SINGLE PROTEIN	CHEMBL1201862	7	PubChem BioAssays			None
CHEMBL1374950		0	387.80	0	3.97	SID47202859	C#CCN1C(=O)S/C(=C\c2ccc(-c3ccc(Cl)c(C(=O)O)c3)o2)C1=O	IC50	'='	29600.0	nM	4.53		active	UO_0000065					False	CHEMBL1738414	PUBCHEM_BIOASSAY: Dose Response confirmation of inhibitors of Sentrin-specific proteases (SENPs) using a Caspase-3 Selectivity assay. (Class of assay: confirmatory) [Related pubchem assays (depositor defined):AID2540, AID2599, AID434973, AID489001]	F	BAO_0000019	assay format	None	None	None	None	None	CHEMBL2334	Caspase-3	Homo sapiens	SINGLE PROTEIN	CHEMBL1201862	7	PubChem BioAssays			None
CHEMBL1414729		0	261.32	0	3.43	SID17402748	O=C(Nc1ccc(C#Cc2ccccc2)cc1)C1CC1	IC50	'='	43600.0	nM	4.36		active	UO_0000065					False	CHEMBL1738414	PUBCHEM_BIOASSAY: Dose Response confirmation of inhibitors of Sentrin-specific proteases (SENPs) using a Caspase-3 Selectivity assay. (Class of assay: confirmatory) [Related pubchem assays (depositor defined):AID2540, AID2599, AID434973, AID489001]	F	BAO_0000019	assay format	None	None	None	None	None	CHEMBL2334	Caspase-3	Homo sapiens	SINGLE PROTEIN	CHEMBL1201862	7	PubChem BioAssays			None
CHEMBL1480400		0	397.37	0	0.35	SID85271408	NS(=O)(=O)c1ccc(CCNC(=O)COC(=O)c2ccc([N+](=O)[O-])o2)cc1	IC50		100000.0	nM			inactive	UO_0000065					False	CHEMBL2114920	PubChem BioAssay. Dose-response confirmation of uHTS inhibitor hits of Sentrin-Specific Protease 8 in a Caspase-3 Fluorescence assay. (Class of assay: confirmatory)	F	BAO_0000019	assay format	Homo sapiens	None	None	None	None	CHEMBL2334	Caspase-3	Homo sapiens	SINGLE PROTEIN	CHEMBL1201862	7	PubChem BioAssays			None
CHEMBL100591		0	547.51	1	1.37	18	CC(C)C(NC(=O)COc1cc2ccccc2cc1NS(=O)(=O)C(F)(F)F)C(=O)N[C@H]1CC(=O)OC1O	IC50	'='	1920.0	nM	5.72			UO_0000065	10.44	0.21	4.35	3.57	False	CHEMBL658632	Inhibition of Caspase-3	B	BAO_0000357	single protein format	None	None	None	None	None	CHEMBL2334	Caspase-3	Homo sapiens	SINGLE PROTEIN	CHEMBL1134915	1	Scientific Literature	Bioorg. Med. Chem. Lett.	2002	None
CHEMBL122617	1-NAPHTHOL	0	144.17	0	2.55	4. 1-N	Oc1cccc2ccccc12	Inhibition						Not Active						False	CHEMBL1249495	Inhibition of human caspase-3-mediated apoptosis assessed as appearance of [35]S methionine-labeled PARP cleavage product at 100 uM after 2 hrs by fluorescence assay	B	BAO_0000357	single protein format	Homo sapiens	None	None	None	None	CHEMBL2334	Caspase-3	Homo sapiens	SINGLE PROTEIN	CHEMBL1240309	1	Scientific Literature	Nat. Chem. Biol.	2006	None
CHEMBL1573910		0	429.44	0	0.81	SID24803975	O=C(NNc1cc(N2CCOCC2)nc(N2CCOCC2)n1)c1ccc([N+](=O)[O-])cc1	IC50		20900.0	nM			active	UO_0000065					False	CHEMBL2114920	PubChem BioAssay. Dose-response confirmation of uHTS inhibitor hits of Sentrin-Specific Protease 8 in a Caspase-3 Fluorescence assay. (Class of assay: confirmatory)	F	BAO_0000019	assay format	Homo sapiens	None	None	None	None	CHEMBL2334	Caspase-3	Homo sapiens	SINGLE PROTEIN	CHEMBL1201862	7	PubChem BioAssays			None
CHEMBL456798		0	513.55	1	2.21	2c	O=C1C(=O)N(Cc2cn(CCF)nn2)c2ccc(S(=O)(=O)N3CCC[C@H]3COc3ccccc3)cc21	IC50	'='	16.7	nM	7.78			UO_0000065	15.14	0.30	5.57	6.78	False	CHEMBL1687572	Inhibition of caspase 3 using Ac-DEVD-AFC fluorogenic substrate	B	BAO_0000357	single protein format	None	None	None	None	None	CHEMBL2334	Caspase-3	Homo sapiens	SINGLE PROTEIN	CHEMBL1681737	1	Scientific Literature	Bioorg. Med. Chem. Lett.	2011	None
CHEMBL1504407		0	349.14	0	3.74	SID47199343	CC(=O)Oc1c(-c2ccc(Br)o2)oc2ccccc2c1=O	EC50	'='	33447.0	nM	4.48		inactive	UO_0000065	12.82	0.29	0.74	6.43	False	CHEMBL1737898	PUBCHEM_BIOASSAY: Absorbance-based biochemical high throughput dose response assay for activators of procaspase-3. (Class of assay: confirmatory) [Related pubchem assays (depositor defined):AID463141, AID463197, AID463210, AID488941, AID488954, AID493114, AID493115, AID504328, AID504330]	B	BAO_0000357	single protein format	Homo sapiens	None	None	None	None	CHEMBL2334	Caspase-3	Homo sapiens	SINGLE PROTEIN	CHEMBL1201862	7	PubChem BioAssays			None
CHEMBL3195241		0	437.46	0	4.18	SID24791500	O=C(N/N=C/c1ccc(O)cc1O)c1ccc(CN2C(=O)c3cccc4cccc2c34)cc1	EC50	'>'	85267.0	nM			inactive	UO_0000065					False	CHEMBL1737898	PUBCHEM_BIOASSAY: Absorbance-based biochemical high throughput dose response assay for activators of procaspase-3. (Class of assay: confirmatory) [Related pubchem assays (depositor defined):AID463141, AID463197, AID463210, AID488941, AID488954, AID493114, AID493115, AID504328, AID504330]	B	BAO_0000357	single protein format	Homo sapiens	None	None	None	None	CHEMBL2334	Caspase-3	Homo sapiens	SINGLE PROTEIN	CHEMBL1201862	7	PubChem BioAssays			None
CHEMBL1389713		0	394.52	1	5.38	SID17511463	Cc1ccc(S(=O)(=O)Nc2ccc(-c3nc4ccc(C)cc4s3)cc2)cc1	EC50	'>'	9475.0	nM			Active	UO_0000065					False	CHEMBL1737898	PUBCHEM_BIOASSAY: Absorbance-based biochemical high throughput dose response assay for activators of procaspase-3. (Class of assay: confirmatory) [Related pubchem assays (depositor defined):AID463141, AID463197, AID463210, AID488941, AID488954, AID493114, AID493115, AID504328, AID504330]	B	BAO_0000357	single protein format	Homo sapiens	None	None	None	None	CHEMBL2334	Caspase-3	Homo sapiens	SINGLE PROTEIN	CHEMBL1201862	7	PubChem BioAssays			None
CHEMBL1404762		0	371.42	0	1.36	SID124756881	NS(=O)(=O)c1ccc(CCNC(=O)C(=O)c2c[nH]c3ccccc23)cc1	IC50	'>'	99000.0	nM			inactive	UO_0000065					False	CHEMBL1794420	PUBCHEM_BIOASSAY: SAR Analysis of small molecule inhibitors of Sentrin-specific proteases (SENPs) using a Caspase-3 Selectivity assay - Set 2. (Class of assay: confirmatory) [Related pubchem assays (depositor defined):AID2540, AID2599, AID434973, AID489001]	F	BAO_0000019	assay format	None	None	None	None	None	CHEMBL2334	Caspase-3	Homo sapiens	SINGLE PROTEIN	CHEMBL1201862	7	PubChem BioAssays			None
CHEMBL1903024		0	394.46	0	3.87	SID124756921	COc1cccc2sc(NC(=O)c3ccc(OCc4nccn4C)cc3)nc12	IC50	'='	89900.0	nM	4.05		active	UO_0000065					False	CHEMBL1794420	PUBCHEM_BIOASSAY: SAR Analysis of small molecule inhibitors of Sentrin-specific proteases (SENPs) using a Caspase-3 Selectivity assay - Set 2. (Class of assay: confirmatory) [Related pubchem assays (depositor defined):AID2540, AID2599, AID434973, AID489001]	F	BAO_0000019	assay format	None	None	None	None	None	CHEMBL2334	Caspase-3	Homo sapiens	SINGLE PROTEIN	CHEMBL1201862	7	PubChem BioAssays			None
CHEMBL409053		0	356.51	0	3.21	7	CN(C)CCNC(=O)COc1ccc(C23CC4CC(CC(C4)C2)C3)cc1	Activity						Active						False	CHEMBL933497	Activation of caspase 3 after 30 mins	B	BAO_0000357	single protein format	None	None	None	None	None	CHEMBL2334	Caspase-3	Homo sapiens	SINGLE PROTEIN	CHEMBL1144781	1	Scientific Literature	J. Med. Chem.	2008	None
CHEMBL1683185		0	511.56	1	1.80	8e	COC[C@@H]1CCCN1S(=O)(=O)c1ccc2c(c1)C(=O)C(=O)N2Cc1cnnn1-c1ccc(OC)cc1	IC50	'='	70.0	nM	7.16			UO_0000065	13.99	0.27	5.35	5.77	False	CHEMBL1687572	Inhibition of caspase 3 using Ac-DEVD-AFC fluorogenic substrate	B	BAO_0000357	single protein format	None	None	None	None	None	CHEMBL2334	Caspase-3	Homo sapiens	SINGLE PROTEIN	CHEMBL1681737	1	Scientific Literature	Bioorg. Med. Chem. Lett.	2011	None
CHEMBL41203		0	594.57	1	-0.44	24c(S,S)	CCOC(=O)[C@H]1O[C@@H]1C(=O)N(CC(=O)O)NC(=O)[C@@H](NC(=O)[C@H](CCC(=O)O)NC(=O)OCc1ccccc1)C(C)C	k2	'='	50500.0	M-1 s-1									False	CHEMBL658637	Second-order inhibition rate of caspase-3 was determined by progress curve method	B	BAO_0000357	single protein format	None	None	None	None	None	CHEMBL2334	Caspase-3	Homo sapiens	SINGLE PROTEIN	CHEMBL1149106	1	Scientific Literature	J. Med. Chem.	2004	None
CHEMBL1683180		0	495.56	0	1.84	7h	COC[C@@H]1CCCN1S(=O)(=O)c1ccc2c(c1)C(=O)C(=O)N2CCc1cn(-c2ccccc2)nn1	IC50	'='	243.0	nM	6.61			UO_0000065	13.35	0.26	4.77	5.77	False	CHEMBL1687572	Inhibition of caspase 3 using Ac-DEVD-AFC fluorogenic substrate	B	BAO_0000357	single protein format	None	None	None	None	None	CHEMBL2334	Caspase-3	Homo sapiens	SINGLE PROTEIN	CHEMBL1681737	1	Scientific Literature	Bioorg. Med. Chem. Lett.	2011	None
CHEMBL100933		0	349.38	0	1.78	6	CC(C)[C@@H](NC(=O)OCc1ccccc1)C(=O)C[C@H]1CC(=O)OC1O	IC50	'='	1750.0	nM	5.76			UO_0000065	16.48	0.31	3.98	5.65	True	CHEMBL658634	Inhibitory concentration of compound required against Caspase-3 enzyme compared to acylated dipeptides	B	BAO_0000357	single protein format	None	None	None	None	None	CHEMBL2334	Caspase-3	Homo sapiens	SINGLE PROTEIN	CHEMBL1134915	1	Scientific Literature	Bioorg. Med. Chem. Lett.	2002	None
CHEMBL375563		0	460.74	1	6.50	1	CC(C)=CCC[C@](C)(O)[C@H]1CC[C@]2(C)[C@@H]1[C@H](O)C[C@@H]1[C@@]3(C)CC[C@H](O)C(C)(C)[C@@H]3CC[C@]12C	Activity						Active						False	CHEMBL910765	Activation of caspase 3 in human SF188 cells at 108.4 uM	B	BAO_0000219	cell-based format	Homo sapiens	None	None	SF-188	None	CHEMBL2334	Caspase-3	Homo sapiens	SINGLE PROTEIN	CHEMBL1141390	1	Scientific Literature	J. Nat. Prod.	2007	CHEMBL3307445
CHEMBL600313		0	300.36	0	2.14	SID24820560	CCC(=O)N(C1=C(NC)C(=O)c2ccccc2C1=O)C(C)C	IC50	'='	6860.0	nM	5.16		active	UO_0000065					False	CHEMBL1738414	PUBCHEM_BIOASSAY: Dose Response confirmation of inhibitors of Sentrin-specific proteases (SENPs) using a Caspase-3 Selectivity assay. (Class of assay: confirmatory) [Related pubchem assays (depositor defined):AID2540, AID2599, AID434973, AID489001]	F	BAO_0000019	assay format	None	None	None	None	None	CHEMBL2334	Caspase-3	Homo sapiens	SINGLE PROTEIN	CHEMBL1201862	7	PubChem BioAssays			None
CHEMBL1560993		0	336.39	0	4.14	SID85146499	C=CCn1c2ccccc2c(=O)c2cc(C#Cc3ccccn3)ccc21	IC50	'='	17500.0	nM	4.76		active	UO_0000065					False	CHEMBL1738414	PUBCHEM_BIOASSAY: Dose Response confirmation of inhibitors of Sentrin-specific proteases (SENPs) using a Caspase-3 Selectivity assay. (Class of assay: confirmatory) [Related pubchem assays (depositor defined):AID2540, AID2599, AID434973, AID489001]	F	BAO_0000019	assay format	None	None	None	None	None	CHEMBL2334	Caspase-3	Homo sapiens	SINGLE PROTEIN	CHEMBL1201862	7	PubChem BioAssays			None
CHEMBL1447460		0	381.82	0	4.87	SID49646740	O=C(O)c1cccc(NC(=O)c2ccc(COc3ccc(Cl)cc3)cc2)c1	IC50	'>'	100000.0	nM			inactive	UO_0000065					False	CHEMBL1738414	PUBCHEM_BIOASSAY: Dose Response confirmation of inhibitors of Sentrin-specific proteases (SENPs) using a Caspase-3 Selectivity assay. (Class of assay: confirmatory) [Related pubchem assays (depositor defined):AID2540, AID2599, AID434973, AID489001]	F	BAO_0000019	assay format	None	None	None	None	None	CHEMBL2334	Caspase-3	Homo sapiens	SINGLE PROTEIN	CHEMBL1201862	7	PubChem BioAssays			None
CHEMBL1315825		0	309.77	0	3.33	SID57265162	Cc1ccc(C(=O)COC(=O)c2ccc(Cl)c(N)c2)s1	IC50	'='	15000.0	nM	4.82		active	UO_0000065					False	CHEMBL1738414	PUBCHEM_BIOASSAY: Dose Response confirmation of inhibitors of Sentrin-specific proteases (SENPs) using a Caspase-3 Selectivity assay. (Class of assay: confirmatory) [Related pubchem assays (depositor defined):AID2540, AID2599, AID434973, AID489001]	F	BAO_0000019	assay format	None	None	None	None	None	CHEMBL2334	Caspase-3	Homo sapiens	SINGLE PROTEIN	CHEMBL1201862	7	PubChem BioAssays			None
CHEMBL101545		0	486.52	0	1.73	14	CC(C)CC(NC(=O)[C@H](CCC(=O)O)Oc1cccc2ccccc12)C(=O)N[C@H]1CC(=O)OC1O	IC50	'='	3.8	nM	8.42			UO_0000065	17.31	0.33	6.69	5.57	False	CHEMBL658632	Inhibition of Caspase-3	B	BAO_0000357	single protein format	None	None	None	None	None	CHEMBL2334	Caspase-3	Homo sapiens	SINGLE PROTEIN	CHEMBL1134915	1	Scientific Literature	Bioorg. Med. Chem. Lett.	2002	None
CHEMBL1724107		0	345.74	0	2.71	SID85269172	O=C1COc2ccc(C(=O)COC(=O)c3ccccc3Cl)cc2N1	IC50	'='	4550.0	nM	5.34		active	UO_0000065					False	CHEMBL1738414	PUBCHEM_BIOASSAY: Dose Response confirmation of inhibitors of Sentrin-specific proteases (SENPs) using a Caspase-3 Selectivity assay. (Class of assay: confirmatory) [Related pubchem assays (depositor defined):AID2540, AID2599, AID434973, AID489001]	F	BAO_0000019	assay format	None	None	None	None	None	CHEMBL2334	Caspase-3	Homo sapiens	SINGLE PROTEIN	CHEMBL1201862	7	PubChem BioAssays			None
CHEMBL1460126		0	326.38	0	3.33	SID3715273	NC(=O)c1c(NC(=O)c2cc3ccccc3o2)sc2c1CCC2	IC50	'='	15100.0	nM	4.82		active	UO_0000065					False	CHEMBL1738414	PUBCHEM_BIOASSAY: Dose Response confirmation of inhibitors of Sentrin-specific proteases (SENPs) using a Caspase-3 Selectivity assay. (Class of assay: confirmatory) [Related pubchem assays (depositor defined):AID2540, AID2599, AID434973, AID489001]	F	BAO_0000019	assay format	None	None	None	None	None	CHEMBL2334	Caspase-3	Homo sapiens	SINGLE PROTEIN	CHEMBL1201862	7	PubChem BioAssays			None
CHEMBL1478825		0	409.41	0	4.30	SID857588	COc1ccc(-n2c(NC(=O)c3ccco3)c(C#N)c3nc4ccccc4nc32)cc1	IC50	'='	26600.0	nM	4.58		active	UO_0000065					False	CHEMBL1738414	PUBCHEM_BIOASSAY: Dose Response confirmation of inhibitors of Sentrin-specific proteases (SENPs) using a Caspase-3 Selectivity assay. (Class of assay: confirmatory) [Related pubchem assays (depositor defined):AID2540, AID2599, AID434973, AID489001]	F	BAO_0000019	assay format	None	None	None	None	None	CHEMBL2334	Caspase-3	Homo sapiens	SINGLE PROTEIN	CHEMBL1201862	7	PubChem BioAssays			None
CHEMBL1522941		0	254.26	0	3.82	SID47194016	Oc1nc(Nc2ccc(F)cc2)cc2ccccc12	IC50	'='	4770.0	nM	5.32		active	UO_0000065					False	CHEMBL1738414	PUBCHEM_BIOASSAY: Dose Response confirmation of inhibitors of Sentrin-specific proteases (SENPs) using a Caspase-3 Selectivity assay. (Class of assay: confirmatory) [Related pubchem assays (depositor defined):AID2540, AID2599, AID434973, AID489001]	F	BAO_0000019	assay format	None	None	None	None	None	CHEMBL2334	Caspase-3	Homo sapiens	SINGLE PROTEIN	CHEMBL1201862	7	PubChem BioAssays			None
CHEMBL1365705		0	315.38	0	3.47	SID856460	c1ccc(CCNc2ncnc3c2cnn3-c2ccccc2)cc1	IC50	'='	22500.0	nM	4.65		active	UO_0000065					False	CHEMBL1738414	PUBCHEM_BIOASSAY: Dose Response confirmation of inhibitors of Sentrin-specific proteases (SENPs) using a Caspase-3 Selectivity assay. (Class of assay: confirmatory) [Related pubchem assays (depositor defined):AID2540, AID2599, AID434973, AID489001]	F	BAO_0000019	assay format	None	None	None	None	None	CHEMBL2334	Caspase-3	Homo sapiens	SINGLE PROTEIN	CHEMBL1201862	7	PubChem BioAssays			None
CHEMBL1427991		0	424.50	0	3.66	SID22400515	Cc1cc(C)c[n+](C2=C([N-]S(=O)(=O)c3cccs3)C(=O)c3ccccc3C2=O)c1	IC50	'='	81900.0	nM	4.09		active	UO_0000065					False	CHEMBL1738414	PUBCHEM_BIOASSAY: Dose Response confirmation of inhibitors of Sentrin-specific proteases (SENPs) using a Caspase-3 Selectivity assay. (Class of assay: confirmatory) [Related pubchem assays (depositor defined):AID2540, AID2599, AID434973, AID489001]	F	BAO_0000019	assay format	None	None	None	None	None	CHEMBL2334	Caspase-3	Homo sapiens	SINGLE PROTEIN	CHEMBL1201862	7	PubChem BioAssays			None
CHEMBL1490171		0	350.49	0	3.71	SID17510011	CC(C)CSC1=NSC2=NC(=O)/C(=C\c3cccs3)C(=N)N12	IC50	'='	26800.0	nM	4.57		active	UO_0000065					False	CHEMBL1738414	PUBCHEM_BIOASSAY: Dose Response confirmation of inhibitors of Sentrin-specific proteases (SENPs) using a Caspase-3 Selectivity assay. (Class of assay: confirmatory) [Related pubchem assays (depositor defined):AID2540, AID2599, AID434973, AID489001]	F	BAO_0000019	assay format	None	None	None	None	None	CHEMBL2334	Caspase-3	Homo sapiens	SINGLE PROTEIN	CHEMBL1201862	7	PubChem BioAssays			None
CHEMBL1427898		0	311.41	0	3.03	SID14732460	Cc1ccc(-c2nc3sc4c(c3c(=O)n2N)CCCC4)cc1	IC50	'='	12700.0	nM	4.90		active	UO_0000065					False	CHEMBL1738414	PUBCHEM_BIOASSAY: Dose Response confirmation of inhibitors of Sentrin-specific proteases (SENPs) using a Caspase-3 Selectivity assay. (Class of assay: confirmatory) [Related pubchem assays (depositor defined):AID2540, AID2599, AID434973, AID489001]	F	BAO_0000019	assay format	None	None	None	None	None	CHEMBL2334	Caspase-3	Homo sapiens	SINGLE PROTEIN	CHEMBL1201862	7	PubChem BioAssays			None
CHEMBL1560459		0	305.34	0	3.91	SID14723664	Oc1ccc(-c2nc3ccccn3c2NCc2ccco2)cc1	IC50	'='	17600.0	nM	4.75		active	UO_0000065					False	CHEMBL1738414	PUBCHEM_BIOASSAY: Dose Response confirmation of inhibitors of Sentrin-specific proteases (SENPs) using a Caspase-3 Selectivity assay. (Class of assay: confirmatory) [Related pubchem assays (depositor defined):AID2540, AID2599, AID434973, AID489001]	F	BAO_0000019	assay format	None	None	None	None	None	CHEMBL2334	Caspase-3	Homo sapiens	SINGLE PROTEIN	CHEMBL1201862	7	PubChem BioAssays			None
CHEMBL100588		0	493.51	0	0.43	2	CC(C)C[C@H](NC(=O)[C@H](CCC(=O)O)NC(=O)OCc1ccccc1)C(=O)N[C@H]1CC(=O)OC1O	IC50	'='	2.3	nM	8.64			UO_0000065	17.50	0.34	8.21	4.79	True	CHEMBL658634	Inhibitory concentration of compound required against Caspase-3 enzyme compared to acylated dipeptides	B	BAO_0000357	single protein format	None	None	None	None	None	CHEMBL2334	Caspase-3	Homo sapiens	SINGLE PROTEIN	CHEMBL1134915	1	Scientific Literature	Bioorg. Med. Chem. Lett.	2002	None
CHEMBL2041019		0	336.39	0	2.64	5d	CCOC(=O)C1=C(NCc2ccccc2)C(=O)N(c2ccccc2)C1	IC50	'='	19140.0	nM	4.72			UO_0000065	14.03	0.26	2.08	8.05	False	CHEMBL2043837	Inhibition of human recombinant caspase-3 catalytic domain using Ac-DEVD-pNA as substrate preincubated for 30 mins before substrate addition measured after 3 mins	B	BAO_0000357	single protein format	Homo sapiens	None	None	None	None	CHEMBL2334	Caspase-3	Homo sapiens	SINGLE PROTEIN	CHEMBL2040823	1	Scientific Literature	Eur. J. Med. Chem.	2012	None
CHEMBL2041032		0	358.44	0	2.78	5q	CCOC(=O)C1=C(NC2CCCCC2)C(=O)N(c2ccc(OC)cc2)C1	IC50	'='	23740.0	nM	4.62			UO_0000065	12.90	0.24	1.84	6.81	False	CHEMBL2043837	Inhibition of human recombinant caspase-3 catalytic domain using Ac-DEVD-pNA as substrate preincubated for 30 mins before substrate addition measured after 3 mins	B	BAO_0000357	single protein format	Homo sapiens	None	None	None	None	CHEMBL2334	Caspase-3	Homo sapiens	SINGLE PROTEIN	CHEMBL2040823	1	Scientific Literature	Eur. J. Med. Chem.	2012	None
CHEMBL1077318		0	425.51	0	3.04	11	N=C(N)NCCC[C@H](NC(=O)OCc1ccccc1)C(=O)c1nc2ccccc2s1	Inhibition						Not Active						False	CHEMBL1116832	Inhibition of human caspase 3	B	BAO_0000357	single protein format	Homo sapiens	None	None	None	None	CHEMBL2334	Caspase-3	Homo sapiens	SINGLE PROTEIN	CHEMBL1155398	1	Scientific Literature	Bioorg. Med. Chem. Lett.	2010	None
CHEMBL61815		0	338.34	0	0.15	23	COC(=O)C1CCCN1S(=O)(=O)c1ccc2c(c1)C(=O)C(=O)N2	IC50	'='	170.0	nM	6.77			UO_0000065	20.01	0.40	6.62	6.16	True	CHEMBL658912	Inhibition of recombinant human caspase-3	B	BAO_0000357	single protein format	None	None	None	None	None	CHEMBL2334	Caspase-3	Homo sapiens	SINGLE PROTEIN	CHEMBL1134769	1	Scientific Literature	J. Med. Chem.	2001	None
CHEMBL293034		0	400.46	0	2.08	31	CN1C(=O)C(=O)c2cc(S(=O)(=O)N3CCC[C@H]3COc3ccccc3)ccc21	IC50	'='	30000.0	nM	4.52			UO_0000065	11.29	0.22	2.44	5.39	False	CHEMBL658912	Inhibition of recombinant human caspase-3	B	BAO_0000357	single protein format	None	None	None	None	None	CHEMBL2334	Caspase-3	Homo sapiens	SINGLE PROTEIN	CHEMBL1134769	1	Scientific Literature	J. Med. Chem.	2001	None
CHEMBL3330094		0	538.07	2	6.23	15h	CCN(CC)Cc1ccc2nc(NC(=O)N/N=C/c3ccc(OCc4ccc(Cl)cc4)cc3O)sc2c1	EC50	'='	4960.0	nM	5.30			UO_0000065	9.86	0.20	-0.93	5.35	False	CHEMBL3378611	Induction of procaspase 3 activity (unknown origin) using Ac-DEVD-pNa as substrate after 2 hrs	B	BAO_0000357	single protein format	Homo sapiens	None	None	None	None	CHEMBL2334	Caspase-3	Homo sapiens	SINGLE PROTEIN	CHEMBL3351345	1	Scientific Literature	Eur. J. Med. Chem.	2014	None
CHEMBL3330151		0	564.11	2	6.62	15p	CC1CCN(Cc2ccc3nc(NC(=O)N/N=C/c4ccc(OCc5cccc(Cl)c5)cc4O)sc3c2)CC1	EC50	'='	4260.0	nM	5.37			UO_0000065	9.52	0.19	-1.25	5.42	False	CHEMBL3378611	Induction of procaspase 3 activity (unknown origin) using Ac-DEVD-pNa as substrate after 2 hrs	B	BAO_0000357	single protein format	Homo sapiens	None	None	None	None	CHEMBL2334	Caspase-3	Homo sapiens	SINGLE PROTEIN	CHEMBL3351345	1	Scientific Literature	Eur. J. Med. Chem.	2014	None
CHEMBL1762365		0	574.58	1	4.27	49	O=C1C(=O)N(Cc2ccc(OCCF)cc2)c2ccc(S(=O)(=O)N3CCC[C@H]3COc3ccc(F)cc3F)cc21	IC50	'='	15.2	nM	7.82			UO_0000065	13.61	0.27	3.55	8.39	False	CHEMBL1764807	Inhibition of human caspase 3 by fluorometric assay	B	BAO_0000357	single protein format	Homo sapiens	None	None	None	None	CHEMBL2334	Caspase-3	Homo sapiens	SINGLE PROTEIN	CHEMBL1759857	1	Scientific Literature	Bioorg. Med. Chem. Lett.	2011	None
CHEMBL1762366		0	535.50	1	2.10	50	O=C1C(=O)N(Cc2cn(CCF)nn2)c2ccc(S(=O)(=O)N3CC[C@H]3COc3ccc(F)cc3F)cc21	IC50	'='	13.4	nM	7.87			UO_0000065	14.70	0.29	5.77	6.86	False	CHEMBL1764807	Inhibition of human caspase 3 by fluorometric assay	B	BAO_0000357	single protein format	Homo sapiens	None	None	None	None	CHEMBL2334	Caspase-3	Homo sapiens	SINGLE PROTEIN	CHEMBL1759857	1	Scientific Literature	Bioorg. Med. Chem. Lett.	2011	None
CHEMBL456799		0	549.53	1	2.49	51	O=C1C(=O)N(Cc2cn(CCF)nn2)c2ccc(S(=O)(=O)N3CCC[C@H]3COc3ccc(F)cc3F)cc21	IC50	'='	10.8	nM	7.97			UO_0000065	14.50	0.29	5.48	6.95	False	CHEMBL1764807	Inhibition of human caspase 3 by fluorometric assay	B	BAO_0000357	single protein format	Homo sapiens	None	None	None	None	CHEMBL2334	Caspase-3	Homo sapiens	SINGLE PROTEIN	CHEMBL1759857	1	Scientific Literature	Bioorg. Med. Chem. Lett.	2011	None
CHEMBL1762347		0	568.62	1	3.62	10	O=C1C(=O)N(Cc2ccc(OCCOCCF)cc2)c2ccc(S(=O)(=O)N3CC[C@H]3COc3ccccc3)cc21	EC50	'='	2150.0	nM	5.67			UO_0000065	9.97	0.19	2.05	5.53	False	CHEMBL1764806	Inhibition of staurosporine induced activation of caspase 3 activation in human Hela cells assessed as hydrolysis of Z-DEVD-R110 substrate by microplate fluorescence assay	B	BAO_0000219	cell-based format	Homo sapiens	None	None	HeLa	None	CHEMBL2334	Caspase-3	Homo sapiens	SINGLE PROTEIN	CHEMBL1759857	1	Scientific Literature	Bioorg. Med. Chem. Lett.	2011	CHEMBL3308376
CHEMBL1762352		0	626.70	1	4.03	15	O=C1C(=O)N(Cc2ccc(OCCOCCOCCF)cc2)c2ccc(S(=O)(=O)N3CCC[C@H]3COc3ccccc3)cc21	EC50	'='	1300.0	nM	5.89			UO_0000065	9.39	0.18	1.86	5.27	False	CHEMBL1764806	Inhibition of staurosporine induced activation of caspase 3 activation in human Hela cells assessed as hydrolysis of Z-DEVD-R110 substrate by microplate fluorescence assay	B	BAO_0000219	cell-based format	Homo sapiens	None	None	HeLa	None	CHEMBL2334	Caspase-3	Homo sapiens	SINGLE PROTEIN	CHEMBL1759857	1	Scientific Literature	Bioorg. Med. Chem. Lett.	2011	CHEMBL3308376
CHEMBL1762361		0	499.52	0	1.82	37	O=C1C(=O)N(Cc2cn(CCF)nn2)c2ccc(S(=O)(=O)N3CC[C@H]3COc3ccccc3)cc21	EC50	'='	800.0	nM	6.10			UO_0000065	12.21	0.24	4.28	5.32	False	CHEMBL1764806	Inhibition of staurosporine induced activation of caspase 3 activation in human Hela cells assessed as hydrolysis of Z-DEVD-R110 substrate by microplate fluorescence assay	B	BAO_0000219	cell-based format	Homo sapiens	None	None	HeLa	None	CHEMBL2334	Caspase-3	Homo sapiens	SINGLE PROTEIN	CHEMBL1759857	1	Scientific Literature	Bioorg. Med. Chem. Lett.	2011	CHEMBL3308376
CHEMBL371709		0	386.43	0	1.69	52	CN1C(=O)C(=O)c2cc(S(=O)(=O)N3CC[C@H]3COc3ccccc3)ccc21	EC50	'='	3250.0	nM	5.49			UO_0000065	14.20	0.28	3.80	6.53	False	CHEMBL1764806	Inhibition of staurosporine induced activation of caspase 3 activation in human Hela cells assessed as hydrolysis of Z-DEVD-R110 substrate by microplate fluorescence assay	B	BAO_0000219	cell-based format	Homo sapiens	None	None	HeLa	None	CHEMBL2334	Caspase-3	Homo sapiens	SINGLE PROTEIN	CHEMBL1759857	1	Scientific Literature	Bioorg. Med. Chem. Lett.	2011	CHEMBL3308376
CHEMBL439753		0	476.55	0	3.65	2	O=C1C(=O)N(Cc2ccccc2)c2ccc(S(=O)(=O)N3CCC[C@H]3COc3ccccc3)cc21	EC50	'='	3670.0	nM	5.43			UO_0000065	11.41	0.22	1.79	6.47	False	CHEMBL1764806	Inhibition of staurosporine induced activation of caspase 3 activation in human Hela cells assessed as hydrolysis of Z-DEVD-R110 substrate by microplate fluorescence assay	B	BAO_0000219	cell-based format	Homo sapiens	None	None	HeLa	None	CHEMBL2334	Caspase-3	Homo sapiens	SINGLE PROTEIN	CHEMBL1759857	1	Scientific Literature	Bioorg. Med. Chem. Lett.	2011	CHEMBL3308376
CHEMBL213759		0	538.60	1	4.00	WC-II-89	O=C1C(=O)N(Cc2ccc(OCCF)cc2)c2ccc(S(=O)(=O)N3CCC[C@H]3COc3ccccc3)cc21	EC50	'='	4500.0	nM	5.35			UO_0000065	9.93	0.19	1.35	5.74	False	CHEMBL1764806	Inhibition of staurosporine induced activation of caspase 3 activation in human Hela cells assessed as hydrolysis of Z-DEVD-R110 substrate by microplate fluorescence assay	B	BAO_0000219	cell-based format	Homo sapiens	None	None	HeLa	None	CHEMBL2334	Caspase-3	Homo sapiens	SINGLE PROTEIN	CHEMBL1759857	1	Scientific Literature	Bioorg. Med. Chem. Lett.	2011	CHEMBL3308376
CHEMBL371879		0	401.44	0	1.47	54	CN1C(=O)C(=O)c2cc(S(=O)(=O)N3CCC[C@H]3COc3cccnc3)ccc21	EC50	'='	1800.0	nM	5.75			UO_0000065	14.31	0.28	4.27	5.93	False	CHEMBL1764806	Inhibition of staurosporine induced activation of caspase 3 activation in human Hela cells assessed as hydrolysis of Z-DEVD-R110 substrate by microplate fluorescence assay	B	BAO_0000219	cell-based format	Homo sapiens	None	None	HeLa	None	CHEMBL2334	Caspase-3	Homo sapiens	SINGLE PROTEIN	CHEMBL1759857	1	Scientific Literature	Bioorg. Med. Chem. Lett.	2011	CHEMBL3308376
CHEMBL197535		0	387.42	0	1.45	8	O=C1Nc2ccc(S(=O)(=O)N3CCC[C@H]3COc3cccnc3)cc2C1=O	EC50	'='	1830.0	nM	5.74			UO_0000065	14.81	0.29	4.29	5.43	False	CHEMBL1764806	Inhibition of staurosporine induced activation of caspase 3 activation in human Hela cells assessed as hydrolysis of Z-DEVD-R110 substrate by microplate fluorescence assay	B	BAO_0000219	cell-based format	Homo sapiens	None	None	HeLa	None	CHEMBL2334	Caspase-3	Homo sapiens	SINGLE PROTEIN	CHEMBL1759857	1	Scientific Literature	Bioorg. Med. Chem. Lett.	2011	CHEMBL3308376
CHEMBL358766		0	663.45	1	3.38	60	O=C(O)C[C@H](NC(=O)c1ccc(CNS(=O)(=O)c2ccc(O)c(C(=O)O)c2)nc1)C(=O)c1ncc(-c2c(Cl)cccc2Cl)o1	Ki	'='	450.0	nM	6.35			UO_0000065	9.57	0.20	2.97	2.81	False	CHEMBL658624	Inhibitory activity against Caspase-3	B	BAO_0000357	single protein format	None	None	None	None	None	CHEMBL2334	Caspase-3	Homo sapiens	SINGLE PROTEIN	CHEMBL1135612	1	Scientific Literature	J. Med. Chem.	2002	None
CHEMBL3673263		0	739.80	2	1.69	BDBM160788	CC(C)[C@H](NC(=O)[C@H](Cc1ccc2ccccc2n1)NC(=O)[C@H](CC(=O)O)NC(=O)OCc1ccccc1)C(=O)N[C@H](/C=C/S(C)(=O)=O)CC(=O)O	IC50	'='	10.0	nM	8.00		304154	UO_0000065	10.81	0.21	6.31	3.24	False	CHEMBL3706347	Inhibition Assay: To test the efficacy of caspase-3 inhibitors at the cellular level, the ability of selected compounds to inhibit the proteolytic cleavage of PARP (poly ADP-ribose polymerase) was evaluated in live Hela cells.Briefly, in this assay Hela cells are seeded in 96 well plates and incubated for 4 hours with staurosporine, a well characterized inducer of apoptosis, alone or together wit…	B	BAO_0000219	cell-based format	Homo sapiens	None	None	HeLa	None	CHEMBL2334	Caspase-3	Homo sapiens	SINGLE PROTEIN	CHEMBL3638756	37	BindingDB Database		2015	CHEMBL3308376
CHEMBL3678064		0	801.88	2	3.12	BDBM160803	CC(C)[C@H](NC(=O)C(Cc1ccc2ccccc2n1)NC(=O)[C@H](CC(=O)O)NC(=O)OCc1ccccc1)C(=O)N[C@H](/C=C/S(=O)(=O)c1ccccc1)CC(=O)O	IC50	'='	300.0	nM	6.52		304156	UO_0000065	8.13	0.16	3.40	2.64	False	CHEMBL3706347	Inhibition Assay: To test the efficacy of caspase-3 inhibitors at the cellular level, the ability of selected compounds to inhibit the proteolytic cleavage of PARP (poly ADP-ribose polymerase) was evaluated in live Hela cells.Briefly, in this assay Hela cells are seeded in 96 well plates and incubated for 4 hours with staurosporine, a well characterized inducer of apoptosis, alone or together wit…	B	BAO_0000219	cell-based format	Homo sapiens	None	None	HeLa	None	CHEMBL2334	Caspase-3	Homo sapiens	SINGLE PROTEIN	CHEMBL3638756	37	BindingDB Database		2015	CHEMBL3308376
CHEMBL3673266		0	801.88	2	3.12	BDBM160796	CC(C)[C@H](NC(=O)[C@H](Cc1ccc2ccccc2n1)NC(=O)[C@H](CC(=O)O)NC(=O)OCc1ccccc1)C(=O)N[C@H](/C=C/S(=O)(=O)c1ccccc1)CC(=O)O	IC50	'='	40.0	nM	7.40		304157	UO_0000065	9.23	0.18	4.28	2.99	False	CHEMBL3706347	Inhibition Assay: To test the efficacy of caspase-3 inhibitors at the cellular level, the ability of selected compounds to inhibit the proteolytic cleavage of PARP (poly ADP-ribose polymerase) was evaluated in live Hela cells.Briefly, in this assay Hela cells are seeded in 96 well plates and incubated for 4 hours with staurosporine, a well characterized inducer of apoptosis, alone or together wit…	B	BAO_0000219	cell-based format	Homo sapiens	None	None	HeLa	None	CHEMBL2334	Caspase-3	Homo sapiens	SINGLE PROTEIN	CHEMBL3638756	37	BindingDB Database		2015	CHEMBL3308376
CHEMBL149552		0	512.52	1	-0.84	55	CC(=O)NS(=O)(=O)c1cccc(S(=O)(=O)NCc2ccc(C(=O)N[C@H](C=O)CC(=O)O)cn2)c1	Ki	'='	470.0	nM	6.33			UO_0000065	12.35	0.25	7.17	3.08	False	CHEMBL658624	Inhibitory activity against Caspase-3	B	BAO_0000357	single protein format	None	None	None	None	None	CHEMBL2334	Caspase-3	Homo sapiens	SINGLE PROTEIN	CHEMBL1135612	1	Scientific Literature	J. Med. Chem.	2002	None
CHEMBL148295		0	574.63	1	2.80	73	O=C(O)C[C@H](NC(=O)c1ccc(CNS(=O)(=O)c2ccc(O)c(C(=O)O)c2)s1)C(=O)CCCc1ccccc1	Ki	'='	240.0	nM	6.62			UO_0000065	11.52	0.23	3.82	3.54	False	CHEMBL658624	Inhibitory activity against Caspase-3	B	BAO_0000357	single protein format	None	None	None	None	None	CHEMBL2334	Caspase-3	Homo sapiens	SINGLE PROTEIN	CHEMBL1135612	1	Scientific Literature	J. Med. Chem.	2002	None
CHEMBL101448		0	412.49	0	2.05	19	CC(C)C[C@H](NC(=O)CCc1cccc2ccccc12)C(=O)N[C@H]1CC(=O)OC1O	IC50	'='	1590.0	nM	5.80			UO_0000065	14.06	0.26	3.75	5.54	False	CHEMBL876965	Inhibitory concentration against caspase-3	B	BAO_0000357	single protein format	None	None	None	None	None	CHEMBL2334	Caspase-3	Homo sapiens	SINGLE PROTEIN	CHEMBL1134914	1	Scientific Literature	Bioorg. Med. Chem. Lett.	2002	None
CHEMBL372994		0	495.53	0	3.18	12	O=C1C(=O)N(Cc2cccc(F)n2)c2ccc(S(=O)(=O)N3CCC[C@H]3COc3ccccc3)cc21	IC50	'='	9.12	nM	8.04			UO_0000065	16.23	0.31	4.86	8.30	False	CHEMBL2091985	Inhibition of caspase3	B	BAO_0000357	single protein format	None	None	None	None	None	CHEMBL2334	Caspase-3	Homo sapiens	SINGLE PROTEIN	CHEMBL2086365	1	Scientific Literature	Bioorg. Med. Chem.	2012	None
CHEMBL456798		0	513.55	1	2.21	39	O=C1C(=O)N(Cc2cn(CCF)nn2)c2ccc(S(=O)(=O)N3CCC[C@H]3COc3ccccc3)cc21	IC50	'='	12.2	nM	7.91			UO_0000065	15.41	0.30	5.70	6.90	False	CHEMBL1764807	Inhibition of human caspase 3 by fluorometric assay	B	BAO_0000357	single protein format	Homo sapiens	None	None	None	None	CHEMBL2334	Caspase-3	Homo sapiens	SINGLE PROTEIN	CHEMBL1759857	1	Scientific Literature	Bioorg. Med. Chem. Lett.	2011	None
CHEMBL317530		0	306.36	0	1.26	41	CC(C)C[C@H](Nc1ccccc1)C(=O)N[C@H]1CC(=O)OC1O	IC50	'='	3400.0	nM	5.47			UO_0000065	17.85	0.34	4.21	6.24	False	CHEMBL876965	Inhibitory concentration against caspase-3	B	BAO_0000357	single protein format	None	None	None	None	None	CHEMBL2334	Caspase-3	Homo sapiens	SINGLE PROTEIN	CHEMBL1134914	1	Scientific Literature	Bioorg. Med. Chem. Lett.	2002	None
CHEMBL236879		0	436.82	0	3.20	6i	O=C(O)CC(NC(=O)c1ccc(Cl)cc1NC(=O)OCc1ccccc1)C(=O)CF	IC50	'='	550.0	nM	6.26			UO_0000065	14.33	0.28	3.06	5.14	False	CHEMBL899137	Inhibition of human recombinant caspase 3 by fluorometric assay	B	BAO_0000357	single protein format	Homo sapiens	None	None	None	None	CHEMBL2334	Caspase-3	Homo sapiens	SINGLE PROTEIN	CHEMBL1137536	1	Scientific Literature	Bioorg. Med. Chem. Lett.	2007	None
CHEMBL121464		0	598.65	1	4.76	19	CC(C)[C@H](NC(=O)COc1cccc2ccccc12)C(=O)N[C@@H](CC(=O)O)C(=O)COc1ccc(Oc2ccccc2)cc1	k3/Ki	'='	9524.0	M-1 s-1									False	CHEMBL658640	Inhibitory activity against caspase-3 (Csp-3)	B	BAO_0000357	single protein format	None	None	None	None	None	CHEMBL2334	Caspase-3	Homo sapiens	SINGLE PROTEIN	CHEMBL1136305	1	Scientific Literature	Bioorg. Med. Chem. Lett.	2003	None
CHEMBL421070		0	512.56	1	1.67	35	CCCC(C(=O)N[C@H](C=O)CC(=O)O)c1ccc(CNS(=O)(=O)c2ccc(O)c(C(=O)O)c2)s1	Ki	'='	300.0	nM	6.52			UO_0000065	12.73	0.26	4.85	3.49	False	CHEMBL658625	In vitro inhibitory activity against human recombinant caspase-3 using Ac-DEVD-AFC as substrate.	B	BAO_0000357	single protein format	None	None	None	None	None	CHEMBL2334	Caspase-3	Homo sapiens	SINGLE PROTEIN	CHEMBL1136308	1	Scientific Literature	Bioorg. Med. Chem. Lett.	2003	None
CHEMBL121160		0	560.53	1	3.38	35	CC(C)[C@H](NC(=O)COc1cccc2ccccc12)C(=O)N[C@@H](CC(=O)O)C(=O)COc1c(F)ccc(F)c1F	k3/Ki	'='	187700.0	M-1 s-1									False	CHEMBL658640	Inhibitory activity against caspase-3 (Csp-3)	B	BAO_0000357	single protein format	None	None	None	None	None	CHEMBL2334	Caspase-3	Homo sapiens	SINGLE PROTEIN	CHEMBL1136305	1	Scientific Literature	Bioorg. Med. Chem. Lett.	2003	None
CHEMBL90293		0	577.57	1	2.62	38	CC(C)CCCCCNC(=O)C(=O)N[C@H](C(=O)N[C@@H](CC(=O)O)C(=O)COc1c(F)c(F)cc(F)c1F)C(C)C	k3/Ki	'='	243190.0	M-1 s-1									False	CHEMBL658629	Binding affinity towards human caspase 3	B	BAO_0000357	single protein format	None	None	None	None	None	CHEMBL2334	Caspase-3	Homo sapiens	SINGLE PROTEIN	CHEMBL1146752	1	Scientific Literature	Bioorg. Med. Chem. Lett.	2004	None
CHEMBL99313		0	241.32	0	3.11	3g	O=c1c2ccccc2sn1Cc1ccccc1	IC50	'='	10800.0	nM	4.97			UO_0000065	20.58	0.40	1.86	22.58	False	CHEMBL2395466	Inhibition of recombinant human caspase-3 using Ac-LDEVD-AMC as substrate assessed as accumulation of 7-AMC incubated for 10 mins followed by substrate addition measured for 10 mins by fluorimetric analysis	B	BAO_0000357	single protein format	Homo sapiens	None	None	None	None	CHEMBL2334	Caspase-3	Homo sapiens	SINGLE PROTEIN	CHEMBL2390930	1	Scientific Literature	Bioorg. Med. Chem.	2013	None
CHEMBL64219		0	426.49	0	2.63	32	C=CCN1C(=O)C(=O)c2cc(S(=O)(=O)N3CCC[C@H]3COc3ccccc3)ccc21	IC50	'='	4.6	nM	8.34			UO_0000065	19.55	0.38	5.71	9.93	False	CHEMBL658912	Inhibition of recombinant human caspase-3	B	BAO_0000357	single protein format	None	None	None	None	None	CHEMBL2334	Caspase-3	Homo sapiens	SINGLE PROTEIN	CHEMBL1134769	1	Scientific Literature	J. Med. Chem.	2001	None
CHEMBL292058		0	444.47	0	1.53	18	O=C(O)CN1C(=O)C(=O)c2cc(S(=O)(=O)N3CCC[C@H]3COc3ccccc3)ccc21	IC50	'='	170.0	nM	6.77			UO_0000065	15.23	0.30	5.24	5.58	True	CHEMBL658912	Inhibition of recombinant human caspase-3	B	BAO_0000357	single protein format	None	None	None	None	None	CHEMBL2334	Caspase-3	Homo sapiens	SINGLE PROTEIN	CHEMBL1134769	1	Scientific Literature	J. Med. Chem.	2001	None
CHEMBL92317		0	591.51	1	3.08	47	CC(C)[C@H](NC(=O)C(=O)Nc1ccc2ccccc2c1)C(=O)N[C@@H](CC(=O)O)C(=O)COc1c(F)c(F)cc(F)c1F	k3/Ki	'='	395393.0	M-1 s-1									False	CHEMBL658629	Binding affinity towards human caspase 3	B	BAO_0000357	single protein format	None	None	None	None	None	CHEMBL2334	Caspase-3	Homo sapiens	SINGLE PROTEIN	CHEMBL1146752	1	Scientific Literature	Bioorg. Med. Chem. Lett.	2004	None
CHEMBL91442		0	617.55	1	3.60	54	CC(C)[C@H](NC(=O)C(=O)Nc1ccccc1-c1ccccc1)C(=O)N[C@@H](CC(=O)O)C(=O)COc1c(F)c(F)cc(F)c1F	k3/Ki	'='	158011.0	M-1 s-1									False	CHEMBL658629	Binding affinity towards human caspase 3	B	BAO_0000357	single protein format	None	None	None	None	None	CHEMBL2334	Caspase-3	Homo sapiens	SINGLE PROTEIN	CHEMBL1146752	1	Scientific Literature	Bioorg. Med. Chem. Lett.	2004	None
CHEMBL119958		0	666.65	2	5.78	22	CC(C)[C@H](NC(=O)COc1cccc2ccccc12)C(=O)N[C@@H](CC(=O)O)C(=O)COc1ccc(Oc2ccc(C(F)(F)F)cc2)cc1	k3/Ki	'='	6931.0	M-1 s-1									False	CHEMBL658640	Inhibitory activity against caspase-3 (Csp-3)	B	BAO_0000357	single protein format	None	None	None	None	None	CHEMBL2334	Caspase-3	Homo sapiens	SINGLE PROTEIN	CHEMBL1136305	1	Scientific Literature	Bioorg. Med. Chem. Lett.	2003	None
CHEMBL120712		0	630.63	1	3.83	4	CC(C)[C@H](NC(=O)COc1cccc2ccccc12)C(=O)N[C@@H](CC(=O)O)C(=O)COP(=O)(c1ccccc1)c1ccccc1	k3/Ki	'='	350785.0	M-1 s-1									False	CHEMBL658640	Inhibitory activity against caspase-3 (Csp-3)	B	BAO_0000357	single protein format	None	None	None	None	None	CHEMBL2334	Caspase-3	Homo sapiens	SINGLE PROTEIN	CHEMBL1136305	1	Scientific Literature	Bioorg. Med. Chem. Lett.	2003	None
CHEMBL212870		0	473.49	0	1.14	25	O=C1C[C@H](NC(=O)C2(C(=O)NNC(=O)c3cccc4ccccc34)Cc3ccccc3C2)C(O)O1	IC50	'>'	10000.0	nM				UO_0000065					False	CHEMBL865481	Inhibition of caspase3	B	BAO_0000357	single protein format	Homo sapiens	None	None	None	None	CHEMBL2334	Caspase-3	Homo sapiens	SINGLE PROTEIN	CHEMBL1146191	1	Scientific Literature	Bioorg. Med. Chem. Lett.	2006	None
CHEMBL435284		0	628.11	1	2.75	64b	O=C(O)C[C@H](NC(=O)c1cnc(CNS(=O)(=O)c2ccc(O)c(C(=O)O)c2)s1)C(=O)CSCc1ccccc1Cl	Ki	'='	30.0	nM	7.52			UO_0000065	11.98	0.26	4.77	3.76	False	CHEMBL658624	Inhibitory activity against Caspase-3	B	BAO_0000357	single protein format	None	None	None	None	None	CHEMBL2334	Caspase-3	Homo sapiens	SINGLE PROTEIN	CHEMBL1135612	1	Scientific Literature	J. Med. Chem.	2002	None
CHEMBL221869		0	897.02	3	2.65	12a	Cc1cccc(C)c1C(=O)OCC(=O)[C@H](CC(=O)O)NC(=O)[C@H](CCCCNC(=O)CCCC[C@@H]1SC[C@@H]2NC(=O)N[C@H]12)NC(=O)[C@H](CCC(=O)O)NC(=O)OCc1ccccc1	Ki	'='	1400.0	nM	5.85			UO_0000065	6.53	0.13	3.20	2.06	False	CHEMBL913573	Inhibition of human caspase 3	B	BAO_0000357	single protein format	Homo sapiens	None	None	None	None	CHEMBL2334	Caspase-3	Homo sapiens	SINGLE PROTEIN	CHEMBL1138864	1	Scientific Literature	J. Med. Chem.	2006	None
CHEMBL210211		0	644.99	1	3.91	1j	O=C(CN1C(=O)[C@H](COC(=O)Nc2ccc(Cl)cc2C(F)(F)F)N=C(c2ccccc2)c2ccccc21)N[C@H]1CC(=O)OC1O	Activity						Not Active						False	CHEMBL867548	Inhibition of human recombinant caspase3 upto 50 uM	B	BAO_0000357	single protein format	Homo sapiens	None	None	None	None	CHEMBL2334	Caspase-3	Homo sapiens	SINGLE PROTEIN	CHEMBL1147785	1	Scientific Literature	J. Med. Chem.	2006	None
CHEMBL3986142		0	386.40	0	1.81	8	C#CCN1C(=O)C(=O)c2cc(S(=O)(=O)N(C)Cc3ccc(F)cc3)ccc21	IC50	'>'	100000.0	nM				UO_0000065					False	CHEMBL3862223	Inhibition of recombinant human caspase-3 using Ac-DEVD-AMC as substrate preincubated for 10 mins followed by substrate addition measured after 60 mins by fluorometric assay	B	BAO_0000357	single protein format	Homo sapiens	None	None	None	None	CHEMBL2334	Caspase-3	Homo sapiens	SINGLE PROTEIN	CHEMBL3861946	1	Scientific Literature	MedChemComm	2016	None
CHEMBL121039		0	531.57	1	2.84	15	CC(C)[C@H](NC(=O)COc1cccc2ccccc12)C(=O)N[C@@H](CC(=O)O)C(=O)COc1ccc(C#N)cc1	k3/Ki	'='	10207.0	M-1 s-1									False	CHEMBL658640	Inhibitory activity against caspase-3 (Csp-3)	B	BAO_0000357	single protein format	None	None	None	None	None	CHEMBL2334	Caspase-3	Homo sapiens	SINGLE PROTEIN	CHEMBL1136305	1	Scientific Literature	Bioorg. Med. Chem. Lett.	2003	None
CHEMBL178539		0	557.60	1	3.52	40	CC(C)[C@H](NC(=O)COc1cccc2ccccc12)C(=O)N[C@@H](CC(=O)O)C(=O)COc1cc2ccccc2cn1	k3/ki	'='	3350.0	1/m/s									False	CHEMBL828400	Binding affinity against Caspase-3	B	BAO_0000357	single protein format	Homo sapiens	None	None	None	None	CHEMBL2334	Caspase-3	Homo sapiens	SINGLE PROTEIN	CHEMBL1144434	1	Scientific Literature	Bioorg. Med. Chem. Lett.	2005	None
CHEMBL180385		0	363.17	0	2.07	6j	COC(=O)CN1C(=O)c2c(C)nc3ccc(Br)cc3c2C1=O	IC50	'='	460.0	nM	6.34			UO_0000065	17.45	0.39	4.27	8.28	False	CHEMBL831642	In vitro inhibitory concentration measured against caspase-3	B	BAO_0000357	single protein format	None	None	None	None	None	CHEMBL2334	Caspase-3	Homo sapiens	SINGLE PROTEIN	CHEMBL1141915	1	Scientific Literature	Bioorg. Med. Chem. Lett.	2005	None
CHEMBL180927		0	368.36	0	1.30	MX1013	CC(C)[C@H](NC(=O)Oc1ccccc1)C(=O)NC(CC(=O)O)C(=O)CF	IC50	'='	30.0	nM	7.52			UO_0000065	20.42	0.40	6.22	6.18	False	CHEMBL828536	Inhibitory concentration against human caspase-3	B	BAO_0000357	single protein format	Homo sapiens	None	None	None	None	CHEMBL2334	Caspase-3	Homo sapiens	SINGLE PROTEIN	CHEMBL1142004	1	Scientific Literature	Bioorg. Med. Chem. Lett.	2005	None
CHEMBL372688		0	306.77	0	4.52	4p	CCOc1ccsc1-c1nc(-c2ccc(Cl)cc2)no1	EC50	'>'	40000.0	nM				UO_0000065					False	CHEMBL829728	Caspase-3 activation activity tested in H1299 lung cancer cells done for 24 or 48 hr at 37 degree C	B	BAO_0000219	cell-based format	None	None	None	Cancer cell lines	None	CHEMBL2334	Caspase-3	Homo sapiens	SINGLE PROTEIN	CHEMBL1141144	1	Scientific Literature	J. Med. Chem.	2005	CHEMBL3307923
CHEMBL192517		0	326.54	0	3.81	10f	Clc1ccc(-c2noc(-c3occc3Br)n2)nc1	EC50	'>'	10000.0	nM				UO_0000065					False	CHEMBL829728	Caspase-3 activation activity tested in H1299 lung cancer cells done for 24 or 48 hr at 37 degree C	B	BAO_0000219	cell-based format	None	None	None	Cancer cell lines	None	CHEMBL2334	Caspase-3	Homo sapiens	SINGLE PROTEIN	CHEMBL1141144	1	Scientific Literature	J. Med. Chem.	2005	CHEMBL3307923
CHEMBL217822	(S)-5-[1-(2-methoxymethylpyrrolidinyl)sulfonyl]-1-(4-(tributylstannyl)benzyl)isatin	0	703.53	None	None	23		Ki	'='	12.6	nM	7.90			UO_0000065	11.23	None	None	None	False	CHEMBL909955	Binding affinity to human caspase 3	B	BAO_0000357	single protein format	Homo sapiens	None	None	None	None	CHEMBL2334	Caspase-3	Homo sapiens	SINGLE PROTEIN	CHEMBL1137328	1	Scientific Literature	J. Med. Chem.	2006	None
CHEMBL216071		0	628.73	1	3.31	31	COC[C@@H]1CCCN1S(=O)(=O)c1ccc2c(c1)C(=O)C(=O)N2Cc1ccc(OCCOS(=O)(=O)c2ccc(C)cc2)cc1	IC50	'='	1.7	nM	8.77			UO_0000065	13.95	0.28	5.46	6.42	False	CHEMBL909966	Inhibition of caspase 3	B	BAO_0000357	single protein format	Homo sapiens	None	None	None	None	CHEMBL2334	Caspase-3	Homo sapiens	SINGLE PROTEIN	CHEMBL1137328	1	Scientific Literature	J. Med. Chem.	2006	None
CHEMBL43343		0	770.75	3	-0.73	25g(S,S)	CC(C)[C@H](NC(=O)C(CCC(=O)O)NC(=O)[C@H](CC(=O)O)NC(=O)OCc1ccccc1)C(=O)NN(CC(=O)O)C(=O)[C@H]1O[C@@H]1C(=O)NCc1ccccc1	k2	'='	1090000.0	M-1 s-1									False	CHEMBL658637	Second-order inhibition rate of caspase-3 was determined by progress curve method	B	BAO_0000357	single protein format	None	None	None	None	None	CHEMBL2334	Caspase-3	Homo sapiens	SINGLE PROTEIN	CHEMBL1149106	1	Scientific Literature	J. Med. Chem.	2004	None
CHEMBL210023		0	389.41	0	0.07	15	Cc1cccc(C(=O)NNC(=O)C2(C(=O)N[C@H]3CC(=O)OC3O)CCCC2)c1	IC50	'>'	10000.0	nM				UO_0000065					False	CHEMBL865481	Inhibition of caspase3	B	BAO_0000357	single protein format	Homo sapiens	None	None	None	None	CHEMBL2334	Caspase-3	Homo sapiens	SINGLE PROTEIN	CHEMBL1146191	1	Scientific Literature	Bioorg. Med. Chem. Lett.	2006	None
CHEMBL92561		0	463.51	0	0.49	7b	O=C1C[C@H](NC(=O)[C@@H]2CS[C@@H]3CCC[C@H](NC(=O)OCc4ccccc4)C(=O)N32)C(O)O1	IC50	'>'	10000.0	nM				UO_0000065					False	CHEMBL658909	Inhibitory activity against human Caspase-3 using Ac-AspGluValAsp as substrate	B	BAO_0000357	single protein format	None	None	None	None	None	CHEMBL2334	Caspase-3	Homo sapiens	SINGLE PROTEIN	CHEMBL1131550	1	Scientific Literature	Bioorg. Med. Chem. Lett.	1998	None
CHEMBL205821		0	453.47	0	0.94	Z-VAD-fmk	CC(C)[C@H](NC(=O)OCc1ccccc1)C(=O)N[C@@H](C)C(=O)N[C@@H](CC(=O)O)C(=O)CF	Activity	'='	3.6	RFU/ug/min									False	CHEMBL863732	Inhibition of caspase3 activity in camptothecin-induced apoptotic Jurkat T cells at 2 uM	F	BAO_0000219	cell-based format	Homo sapiens	None	None	Jurkat	None	CHEMBL2334	Caspase-3	Homo sapiens	SINGLE PROTEIN	CHEMBL1138183	1	Scientific Literature	J. Med. Chem.	2006	CHEMBL3307526
CHEMBL212809		0	397.39	0	0.13	7	O=C1C[C@H](NC(=O)C2(C(=O)NNC(=O)c3ccc4ccccc4c3)CC2)C(O)O1	IC50	'>'	10000.0	nM				UO_0000065					False	CHEMBL865481	Inhibition of caspase3	B	BAO_0000357	single protein format	Homo sapiens	None	None	None	None	CHEMBL2334	Caspase-3	Homo sapiens	SINGLE PROTEIN	CHEMBL1146191	1	Scientific Literature	Bioorg. Med. Chem. Lett.	2006	None
CHEMBL214166		0	425.44	0	0.91	17	O=C1C[C@H](NC(=O)C2(C(=O)NNC(=O)c3ccc4ccccc4c3)CCCC2)C(O)O1	IC50	'>'	10000.0	nM				UO_0000065					False	CHEMBL865481	Inhibition of caspase3	B	BAO_0000357	single protein format	Homo sapiens	None	None	None	None	CHEMBL2334	Caspase-3	Homo sapiens	SINGLE PROTEIN	CHEMBL1146191	1	Scientific Literature	Bioorg. Med. Chem. Lett.	2006	None
CHEMBL211512		0	439.47	0	1.30	21	O=C1C[C@H](NC(=O)C2(C(=O)NNC(=O)c3ccc4ccccc4c3)CCCCC2)C(O)O1	IC50	'>'	10000.0	nM				UO_0000065					False	CHEMBL865481	Inhibition of caspase3	B	BAO_0000357	single protein format	Homo sapiens	None	None	None	None	CHEMBL2334	Caspase-3	Homo sapiens	SINGLE PROTEIN	CHEMBL1146191	1	Scientific Literature	Bioorg. Med. Chem. Lett.	2006	None
CHEMBL204020		0	383.33	0	1.64	13i	O=C(CCC(=O)Nc1ccc2c(c1)C(=O)C(=O)NC2=O)Nc1ccc(F)cc1	IC50	'='	145.0	nM	6.84			UO_0000065	17.84	0.33	5.20	5.63	False	CHEMBL863722	Inhibition of caspase3	B	BAO_0000357	single protein format	Homo sapiens	None	None	None	None	CHEMBL2334	Caspase-3	Homo sapiens	SINGLE PROTEIN	CHEMBL1138183	1	Scientific Literature	J. Med. Chem.	2006	None
CHEMBL205563		0	300.31	0	1.66	9f	O=C1NC(=O)c2ccc(NC(=O)C3CCCCC3)cc2C1=O	IC50	'='	272.0	nM	6.57			UO_0000065	21.86	0.41	4.91	7.11	False	CHEMBL863722	Inhibition of caspase3	B	BAO_0000357	single protein format	Homo sapiens	None	None	None	None	CHEMBL2334	Caspase-3	Homo sapiens	SINGLE PROTEIN	CHEMBL1138183	1	Scientific Literature	J. Med. Chem.	2006	None
CHEMBL205169		0	312.26	0	1.53	6g	O=C1NC(=O)c2cccc(NC(=O)c3ccc(F)cc3)c2C1=O	IC50	'='	99.0	nM	7.00			UO_0000065	22.43	0.42	5.47	7.59	False	CHEMBL863722	Inhibition of caspase3	B	BAO_0000357	single protein format	Homo sapiens	None	None	None	None	CHEMBL2334	Caspase-3	Homo sapiens	SINGLE PROTEIN	CHEMBL1138183	1	Scientific Literature	J. Med. Chem.	2006	None
CHEMBL377940		0	339.26	0	1.30	9c	O=C1NC(=O)c2ccc(NC(=O)c3ccc([N+](=O)[O-])cc3)cc2C1=O	IC50	'='	54.0	nM	7.27			UO_0000065	21.42	0.40	5.97	5.36	False	CHEMBL863722	Inhibition of caspase3	B	BAO_0000357	single protein format	Homo sapiens	None	None	None	None	CHEMBL2334	Caspase-3	Homo sapiens	SINGLE PROTEIN	CHEMBL1138183	1	Scientific Literature	J. Med. Chem.	2006	None
CHEMBL203764		0	324.29	0	1.40	14b	COc1ccccc1C(=O)Nc1ccc2c(c1)C(=O)NC(=O)C2=O	IC50	'='	437.0	nM	6.36			UO_0000065	19.61	0.36	4.96	6.26	False	CHEMBL863722	Inhibition of caspase3	B	BAO_0000357	single protein format	Homo sapiens	None	None	None	None	CHEMBL2334	Caspase-3	Homo sapiens	SINGLE PROTEIN	CHEMBL1138183	1	Scientific Literature	J. Med. Chem.	2006	None
CHEMBL206607		0	324.29	0	1.40	6b	COc1ccccc1C(=O)Nc1cccc2c1C(=O)C(=O)NC2=O	IC50	'='	96.0	nM	7.02			UO_0000065	21.64	0.40	5.62	6.91	False	CHEMBL863722	Inhibition of caspase3	B	BAO_0000357	single protein format	Homo sapiens	None	None	None	None	CHEMBL2334	Caspase-3	Homo sapiens	SINGLE PROTEIN	CHEMBL1138183	1	Scientific Literature	J. Med. Chem.	2006	None
CHEMBL382860		0	279.30	0	2.09	2d	O=C1C(=O)N(CCc2ccccc2)C(=O)c2ccccc21	IC50	'='	544.0	nM	6.26			UO_0000065	22.43	0.41	4.17	11.50	False	CHEMBL863722	Inhibition of caspase3	B	BAO_0000357	single protein format	Homo sapiens	None	None	None	None	CHEMBL2334	Caspase-3	Homo sapiens	SINGLE PROTEIN	CHEMBL1138183	1	Scientific Literature	J. Med. Chem.	2006	None
CHEMBL204398		0	570.71	1	3.17	6d-07	CC(C)C[C@H](NC(=O)[C@H](NC(=O)COc1ccc2c(c1)Nc1ccccc1S2)C(C)C)C(=O)N[C@H]1CCOC1O	Activity						Not Active						False	CHEMBL869482	Inhibition of caspase3	B	BAO_0000357	single protein format	Homo sapiens	None	None	None	None	CHEMBL2334	Caspase-3	Homo sapiens	SINGLE PROTEIN	CHEMBL1146049	1	Scientific Literature	Bioorg. Med. Chem. Lett.	2006	None
CHEMBL412566		0	570.71	1	3.31	6d-05	CCC[C@H](NC(=O)COc1ccc2c(c1)Nc1ccccc1S2)C(=O)N[C@@H](CC(C)C)C(=O)N[C@H]1CCOC1O	Activity						Not Active						False	CHEMBL869482	Inhibition of caspase3	B	BAO_0000357	single protein format	Homo sapiens	None	None	None	None	CHEMBL2334	Caspase-3	Homo sapiens	SINGLE PROTEIN	CHEMBL1146049	1	Scientific Literature	Bioorg. Med. Chem. Lett.	2006	None
CHEMBL204229		0	556.69	1	2.92	6d-04	CC[C@H](NC(=O)COc1ccc2c(c1)Nc1ccccc1S2)C(=O)N[C@@H](CC(C)C)C(=O)N[C@H]1CCOC1O	Activity						Not Active						False	CHEMBL869482	Inhibition of caspase3	B	BAO_0000357	single protein format	Homo sapiens	None	None	None	None	CHEMBL2334	Caspase-3	Homo sapiens	SINGLE PROTEIN	CHEMBL1146049	1	Scientific Literature	Bioorg. Med. Chem. Lett.	2006	None
CHEMBL1980681		0	453.91	0	3.46	SID17387082	COc1ccc(/C=N/NC(=O)c2nn(-c3ccc(Cl)cc3)c(=O)c3c(N)scc23)cc1	IC50		11900.0	nM			active	UO_0000065					False	CHEMBL2114920	PubChem BioAssay. Dose-response confirmation of uHTS inhibitor hits of Sentrin-Specific Protease 8 in a Caspase-3 Fluorescence assay. (Class of assay: confirmatory)	F	BAO_0000019	assay format	Homo sapiens	None	None	None	None	CHEMBL2334	Caspase-3	Homo sapiens	SINGLE PROTEIN	CHEMBL1201862	7	PubChem BioAssays			None
CHEMBL386464	(S)-5-[1-(2-phenoxymethylpyrrolidinyl)sulfonyl]-1-(4-(tributylstannyl)benzyl)isatin	0	765.60	None	None	24		IC50	'>'	10000.0	nM				UO_0000065					False	CHEMBL909966	Inhibition of caspase 3	B	BAO_0000357	single protein format	Homo sapiens	None	None	None	None	CHEMBL2334	Caspase-3	Homo sapiens	SINGLE PROTEIN	CHEMBL1137328	1	Scientific Literature	J. Med. Chem.	2006	None
CHEMBL437907		0	437.45	0	0.29	24	Cc1cccc(C(=O)NNC(=O)C2(C(=O)N[C@H]3CC(=O)OC3O)Cc3ccccc3C2)c1	IC50	'>'	10000.0	nM				UO_0000065					False	CHEMBL865481	Inhibition of caspase3	B	BAO_0000357	single protein format	Homo sapiens	None	None	None	None	CHEMBL2334	Caspase-3	Homo sapiens	SINGLE PROTEIN	CHEMBL1146191	1	Scientific Literature	Bioorg. Med. Chem. Lett.	2006	None
CHEMBL197127		0	548.60	1	0.83	16d	O=C1C[C@H](NC(=O)[C@@H]2CN(C(=O)c3ccccc3)C[C@@H]3CCCC[C@H](NC(=O)c4ccccc4)C(=O)N32)C(O)O1	IC50	'='	8070.0	nM	5.09			UO_0000065	9.28	0.17	4.26	3.50	False	CHEMBL854333	Inhibitory activity against Caspase 3	B	BAO_0000357	single protein format	Homo sapiens	None	None	None	None	CHEMBL2334	Caspase-3	Homo sapiens	SINGLE PROTEIN	CHEMBL1141960	1	Scientific Literature	Bioorg. Med. Chem. Lett.	2005	None
CHEMBL199496		0	511.45	1	0.50	15f	O=C1C[C@H](NC(=O)[C@@H]2COC[C@@H]3C/C=C\C[C@H](NC(=O)c4cccc(C(F)(F)F)c4)C(=O)N32)C(O)O1	IC50	'>'	10000.0	nM				UO_0000065					False	CHEMBL854333	Inhibitory activity against Caspase 3	B	BAO_0000357	single protein format	Homo sapiens	None	None	None	None	CHEMBL2334	Caspase-3	Homo sapiens	SINGLE PROTEIN	CHEMBL1141960	1	Scientific Literature	Bioorg. Med. Chem. Lett.	2005	None
CHEMBL100788		0	470.52	0	1.93	51	CC(C)C[C@H](NC(=O)COc1ccc(OCc2ccccc2)cc1)C(=O)N[C@H]1CC(=O)OC1O	IC50	'='	570.0	nM	6.24			UO_0000065	13.27	0.25	4.31	5.07	False	CHEMBL876965	Inhibitory concentration against caspase-3	B	BAO_0000357	single protein format	None	None	None	None	None	CHEMBL2334	Caspase-3	Homo sapiens	SINGLE PROTEIN	CHEMBL1134914	1	Scientific Literature	Bioorg. Med. Chem. Lett.	2002	None
CHEMBL360020		0	554.67	1	2.58	4m	CCC(C(=O)N[C@@H](CC(=O)O)C(=O)CSCc1ccccc1)n1ccnc(NCCn2nc(C)cc2C)c1=O	IC50	'='	0.16	nM	9.80			UO_0000065	17.66	0.34	7.22	6.61	False	CHEMBL829509	Inhibitory concentration against recombinant human caspase-3 in neuronal precursor (NT2) cells	B	BAO_0000019	assay format	Homo sapiens	None	None	None	None	CHEMBL2334	Caspase-3	Homo sapiens	SINGLE PROTEIN	CHEMBL1144330	1	Scientific Literature	Bioorg. Med. Chem. Lett.	2005	None
CHEMBL181295		0	522.56	2	-0.50	4sk	CCOCN(C)CNCC(=O)[C@H](CC(=O)O)NC(=O)C(CC)n1ccnc(NCc2nonc2C)c1=O	IC50	'='	0.1	nM	10.00			UO_0000065	19.14	0.37	10.50	5.16	False	CHEMBL829509	Inhibitory concentration against recombinant human caspase-3 in neuronal precursor (NT2) cells	B	BAO_0000019	assay format	Homo sapiens	None	None	None	None	CHEMBL2334	Caspase-3	Homo sapiens	SINGLE PROTEIN	CHEMBL1144330	1	Scientific Literature	Bioorg. Med. Chem. Lett.	2005	None
CHEMBL3360055		0	311.41	0	4.03	32	Cc1ccc(CCCC(=O)n2sc3ccccc3c2=O)cc1	IC50	'='	265.9	nM	6.58			UO_0000065	21.11	0.41	2.55	16.83	False	CHEMBL3371728	Inhibition of recombinant human caspase-3 activity using Ac-DEVD-AMC as substrate preincubated for 10 mins by fluorescence assay	B	BAO_0000357	single protein format	Homo sapiens	None	None	None	None	CHEMBL2334	Caspase-3	Homo sapiens	SINGLE PROTEIN	CHEMBL3352459	1	Scientific Literature	Bioorg. Med. Chem.	2014	None
CHEMBL3264586		0	488.47	0	3.36	7q	N#C[C@H](CC(N)=O)NC(=O)[C@@H]1CCCN1C(=O)OCc1ccc(-c2cccc(C(F)(F)F)c2)cc1	Inhibition	'='	20.0	%				UO_0000187					False	CHEMBL3267451	Inhibition of caspase 3 (unknown origin) at 30 uM	B	BAO_0000357	single protein format	Homo sapiens	None	None	None	None	CHEMBL2334	Caspase-3	Homo sapiens	SINGLE PROTEIN	CHEMBL3259677	1	Scientific Literature	Bioorg. Med. Chem. Lett.	2014	None
CHEMBL147775		0	608.05	1	2.55	59	O=C(O)C[C@H](NC(=O)c1ccc(CNS(=O)(=O)c2ccc(O)c(C(=O)O)c2)nc1)C(=O)CSc1ccccc1Cl	Ki	'='	30.0	nM	7.52			UO_0000065	12.37	0.26	4.97	3.76	False	CHEMBL658624	Inhibitory activity against Caspase-3	B	BAO_0000357	single protein format	None	None	None	None	None	CHEMBL2334	Caspase-3	Homo sapiens	SINGLE PROTEIN	CHEMBL1135612	1	Scientific Literature	J. Med. Chem.	2002	None
CHEMBL80933		0	428.54	0	3.14	5c	CN(C)Cc1ccc(/C=C/c2ncccc2C(=O)NC(Cc2ccccc2)C(N)=O)cc1	NI						Not Active						False	CHEMBL659497	Inhibitory activity against Caspase 3 at 10 uM; No inhibition	F	BAO_0000019	assay format	None	None	None	None	None	CHEMBL2334	Caspase-3	Homo sapiens	SINGLE PROTEIN	CHEMBL1145789	1	Scientific Literature	J. Med. Chem.	2003	None
CHEMBL317796		0	426.47	0	1.69	27	CC(C)C[C@H](NC(=O)CC(=O)c1ccc2ccccc2c1)C(=O)N[C@H]1CC(=O)OC1O	IC50	'='	1420.0	nM	5.85			UO_0000065	13.71	0.26	4.16	4.80	False	CHEMBL876965	Inhibitory concentration against caspase-3	B	BAO_0000357	single protein format	None	None	None	None	None	CHEMBL2334	Caspase-3	Homo sapiens	SINGLE PROTEIN	CHEMBL1134914	1	Scientific Literature	Bioorg. Med. Chem. Lett.	2002	None
CHEMBL91279		0	547.50	1	1.74	39	CC(C)[C@H](NC(=O)C(=O)NC1CCCCC1)C(=O)N[C@@H](CC(=O)O)C(=O)COc1c(F)c(F)cc(F)c1F	k3/Ki	'='	164873.0	M-1 s-1									False	CHEMBL658629	Binding affinity towards human caspase 3	B	BAO_0000357	single protein format	None	None	None	None	None	CHEMBL2334	Caspase-3	Homo sapiens	SINGLE PROTEIN	CHEMBL1146752	1	Scientific Literature	Bioorg. Med. Chem. Lett.	2004	None
CHEMBL178602		0	382.39	0	1.44	5e	CC(C)[C@H](OC(=O)NCc1ccccc1)C(=O)NC(CC(=O)O)C(=O)CF	IC50	'='	20.0	nM	7.70			UO_0000065	20.13	0.39	6.26	6.32	False	CHEMBL828536	Inhibitory concentration against human caspase-3	B	BAO_0000357	single protein format	Homo sapiens	None	None	None	None	CHEMBL2334	Caspase-3	Homo sapiens	SINGLE PROTEIN	CHEMBL1142004	1	Scientific Literature	Bioorg. Med. Chem. Lett.	2005	None
CHEMBL331515		0	542.54	1	3.25	32	CC(C)[C@H](NC(=O)COc1cccc2ccccc12)C(=O)N[C@@H](CC(=O)O)C(=O)COc1c(F)cccc1F	k3/Ki	'='	200052.0	M-1 s-1									False	CHEMBL658640	Inhibitory activity against caspase-3 (Csp-3)	B	BAO_0000357	single protein format	None	None	None	None	None	CHEMBL2334	Caspase-3	Homo sapiens	SINGLE PROTEIN	CHEMBL1136305	1	Scientific Literature	Bioorg. Med. Chem. Lett.	2003	None
CHEMBL1242611		0	398.44	0	0.82	6d	C[C@H](NC(=O)OCc1ccccc1)C(=O)N[C@H](/C=C/S(C)(=O)=O)CC(=O)O	IC50	'='	655800.0	nM		Outside typical range		UO_0000065					False	CHEMBL1246139	Inhibition of human recombinant caspase 3 assessed as fluorescent 7-amido-4-methylcoumarin release	B	BAO_0000357	single protein format	Homo sapiens	None	None	None	None	CHEMBL2334	Caspase-3	Homo sapiens	SINGLE PROTEIN	CHEMBL1240413	1	Scientific Literature	Eur. J. Med. Chem.	2010	None
CHEMBL363652		0	262.72	0	4.12	4b	Clc1ccsc1-c1nc(-c2ccccc2)no1	EC50	'='	2820.0	nM	5.55			UO_0000065	21.12	0.45	1.43	14.26	False	CHEMBL877120	Caspase-3 activation activity tested in T47D breast cells done for 24 or 48 hr at 37 degree C	B	BAO_0000219	cell-based format	Homo sapiens	None	None	T47D	None	CHEMBL2334	Caspase-3	Homo sapiens	SINGLE PROTEIN	CHEMBL1141144	1	Scientific Literature	J. Med. Chem.	2005	CHEMBL3307606
CHEMBL66937		0	511.60	1	2.33	28	CCN(CC)S(=O)(=O)c1cncc(C(=O)N[C@@H](CC(=O)O)C(=O)CSCc2ccc(F)cc2)c1	IC50	'='	170.0	nM	6.77			UO_0000065	13.23	0.27	4.44	5.06	False	CHEMBL658623	Inhibitory concentration required against human Caspase-3	B	BAO_0000357	single protein format	None	None	None	None	None	CHEMBL2334	Caspase-3	Homo sapiens	SINGLE PROTEIN	CHEMBL1136077	1	Scientific Literature	Bioorg. Med. Chem. Lett.	2003	None
CHEMBL121564		0	524.52	1	1.62	11	O=C[C@H](CC(=O)O)NC(=O)C(CCCCNS(=O)(=O)c1ccc(O)c(C(=O)O)c1)c1cccc(F)c1	Ki	'='	200.0	nM	6.70			UO_0000065	12.77	0.25	5.08	3.58	False	CHEMBL658625	In vitro inhibitory activity against human recombinant caspase-3 using Ac-DEVD-AFC as substrate.	B	BAO_0000357	single protein format	None	None	None	None	None	CHEMBL2334	Caspase-3	Homo sapiens	SINGLE PROTEIN	CHEMBL1136308	1	Scientific Literature	Bioorg. Med. Chem. Lett.	2003	None
CHEMBL121798		0	446.53	0	2.08	22	O=C[C@H](CC(=O)O)NC(=O)C(CCCCNS(=O)(=O)c1ccccc1)c1ccccc1	Ki	'='	5800.0	nM	5.24			UO_0000065	11.73	0.23	3.16	4.04	False	CHEMBL658625	In vitro inhibitory activity against human recombinant caspase-3 using Ac-DEVD-AFC as substrate.	B	BAO_0000357	single protein format	None	None	None	None	None	CHEMBL2334	Caspase-3	Homo sapiens	SINGLE PROTEIN	CHEMBL1136308	1	Scientific Literature	Bioorg. Med. Chem. Lett.	2003	None
CHEMBL115512		0	231.23	0	0.00	103	CNS(=O)(=O)c1ccc(O)c(C(=O)O)c1	Ki	'>'	1000000.0	nM				UO_0000065					False	CHEMBL658635	Binding affinity against Caspase-3	B	BAO_0000357	single protein format	None	None	None	None	None	CHEMBL2334	Caspase-3	Homo sapiens	SINGLE PROTEIN	CHEMBL1148343	1	Scientific Literature	J. Med. Chem.	2004	None
CHEMBL91181		0	605.54	1	3.47	34	CC(C)(C)[C@H](NC(=O)C(=O)Nc1cccc2ccccc12)C(=O)N[C@@H](CC(=O)O)C(=O)COc1c(F)c(F)cc(F)c1F	k3/Ki	'='	96254.0	M-1 s-1									False	CHEMBL658629	Binding affinity towards human caspase 3	B	BAO_0000357	single protein format	None	None	None	None	None	CHEMBL2334	Caspase-3	Homo sapiens	SINGLE PROTEIN	CHEMBL1146752	1	Scientific Literature	Bioorg. Med. Chem. Lett.	2004	None
CHEMBL303864		0	539.65	1	3.11	29	CCCN(CCC)S(=O)(=O)c1cncc(C(=O)N[C@@H](CC(=O)O)C(=O)CSCc2ccc(F)cc2)c1	IC50	'='	170.0	nM	6.77			UO_0000065	12.54	0.26	3.66	5.06	False	CHEMBL658623	Inhibitory concentration required against human Caspase-3	B	BAO_0000357	single protein format	None	None	None	None	None	CHEMBL2334	Caspase-3	Homo sapiens	SINGLE PROTEIN	CHEMBL1136077	1	Scientific Literature	Bioorg. Med. Chem. Lett.	2003	None
CHEMBL1160621		0	657.45	1	0.72	81	CC(C)[C@H](NC(=O)C(=O)Nc1cnccn1)C(=O)N[C@@H](CC(=O)O)C(=O)COc1c(F)c(F)cc(F)c1F.O=C(O)C(F)(F)F	k3/Ki	'='	149427.0	M-1 s-1									False	CHEMBL658629	Binding affinity towards human caspase 3	B	BAO_0000357	single protein format	None	None	None	None	None	CHEMBL2334	Caspase-3	Homo sapiens	SINGLE PROTEIN	CHEMBL1146752	1	Scientific Literature	Bioorg. Med. Chem. Lett.	2004	None
CHEMBL91307		0	630.48	1	4.00	8	CC(C)C[C@H](NC(=O)C(=O)Nc1cccc2ccccc12)C(=O)N[C@@H](CC(=O)O)C(=O)COC(=O)c1c(Cl)cccc1Cl	k3/Ki	'='	282834.0	M-1 s-1									False	CHEMBL658629	Binding affinity towards human caspase 3	B	BAO_0000357	single protein format	None	None	None	None	None	CHEMBL2334	Caspase-3	Homo sapiens	SINGLE PROTEIN	CHEMBL1146752	1	Scientific Literature	Bioorg. Med. Chem. Lett.	2004	None
CHEMBL523545	SECOBATZELLINE A	0	255.66	0	0.01	1	N=C1C(Cl)=C(N)C(=O)c2[nH]cc(C(O)CO)c21	IC50	'='	0.02	ug.mL-1				UO_0000274					False	CHEMBL974963	Inhibition of peptidase activity of CPP32	B	BAO_0000357	single protein format	None	None	None	None	None	CHEMBL2334	Caspase-3	Homo sapiens	SINGLE PROTEIN	CHEMBL1144101	1	Scientific Literature	J. Nat. Prod.	1999	None
CHEMBL594384		0	479.60	0	3.89	25d	O=C1C2=NCC3(CCCC3)CN2c2ccc(S(=O)(=O)N3CCC[C@H]3COc3ccccc3)cc21	IC50	'='	2.32	nM	8.63			UO_0000065	18.00	0.35	4.74	10.89	False	CHEMBL1039826	Inhibition of c-terminal histidine-tagged human caspase 3 expressed in Escherichia coli assessed as Ac-DEVD-AFC cleavage after 90 mins by spectrophotometry	B	BAO_0000019	assay format	Homo sapiens	None	None	None	None	CHEMBL2334	Caspase-3	Homo sapiens	SINGLE PROTEIN	CHEMBL1152675	1	Scientific Literature	Bioorg. Med. Chem.	2009	None
CHEMBL3264590		0	464.52	0	2.74	7u	CCOc1cccc(-c2ccc(COC(=O)N3CCC[C@H]3C(=O)N[C@H](C#N)CC(N)=O)cc2)c1	Inhibition	'='	35.0	%				UO_0000187					False	CHEMBL3267451	Inhibition of caspase 3 (unknown origin) at 30 uM	B	BAO_0000357	single protein format	Homo sapiens	None	None	None	None	CHEMBL2334	Caspase-3	Homo sapiens	SINGLE PROTEIN	CHEMBL3259677	1	Scientific Literature	Bioorg. Med. Chem. Lett.	2014	None
CHEMBL189521		0	359.10	0	4.78	10d	FC(F)(F)c1ccc(-c2noc(-c3occc3Br)n2)cc1	EC50	'='	1070.0	nM	5.97			UO_0000065	16.63	0.39	1.19	11.47	False	CHEMBL829772	Caspase-3 activation activity tested in DLD1 colon cells done for 24 or 48 hr at 37 degree C	B	BAO_0000219	cell-based format	Homo sapiens	None	None	colon	None	CHEMBL2334	Caspase-3	Homo sapiens	SINGLE PROTEIN	CHEMBL1141144	1	Scientific Literature	J. Med. Chem.	2005	None
CHEMBL190369		0	341.62	0	4.88	4o	Clc1ccc(-c2noc(-c3sccc3Br)n2)cc1	EC50	'='	1320.0	nM	5.88			UO_0000065	17.21	0.45	1.00	15.11	False	CHEMBL829772	Caspase-3 activation activity tested in DLD1 colon cells done for 24 or 48 hr at 37 degree C	B	BAO_0000219	cell-based format	Homo sapiens	None	None	colon	None	CHEMBL2334	Caspase-3	Homo sapiens	SINGLE PROTEIN	CHEMBL1141144	1	Scientific Literature	J. Med. Chem.	2005	None
CHEMBL190898		0	246.65	0	3.65	10c	Clc1ccc(-c2noc(-c3ccco3)n2)cc1	EC50	'>'	40000.0	nM				UO_0000065					False	CHEMBL829728	Caspase-3 activation activity tested in H1299 lung cancer cells done for 24 or 48 hr at 37 degree C	B	BAO_0000219	cell-based format	None	None	None	Cancer cell lines	None	CHEMBL2334	Caspase-3	Homo sapiens	SINGLE PROTEIN	CHEMBL1141144	1	Scientific Literature	J. Med. Chem.	2005	CHEMBL3307923
CHEMBL313158		0	625.96	1	3.74	51	CC(C)[C@H](NC(=O)C(=O)Nc1ccc(Cl)c2ccccc12)C(=O)N[C@@H](CC(=O)O)C(=O)COc1c(F)c(F)cc(F)c1F	k3/Ki	'='	4282.0	M-1 s-1									False	CHEMBL658629	Binding affinity towards human caspase 3	B	BAO_0000357	single protein format	None	None	None	None	None	CHEMBL2334	Caspase-3	Homo sapiens	SINGLE PROTEIN	CHEMBL1146752	1	Scientific Literature	Bioorg. Med. Chem. Lett.	2004	None
CHEMBL226779		0	524.60	1	4.27	11b	N#CC(C#N)=C1C(=O)N(Cc2ccccc2)c2ccc(S(=O)(=O)N3CCC[C@H]3COc3ccccc3)cc21	IC50	'='	27.8	nM	7.56			UO_0000065	14.40	0.27	3.29	6.60	True	CHEMBL890414	Inhibition of human recombinant caspase 3	B	BAO_0000357	single protein format	Homo sapiens	None	None	None	None	CHEMBL2334	Caspase-3	Homo sapiens	SINGLE PROTEIN	CHEMBL1146205	1	Scientific Literature	J. Med. Chem.	2007	None
CHEMBL333118		0	546.58	1	1.92	36	O=C[C@H](CC(=O)O)NC(=O)C(c1ccccc1)c1ccc(CNS(=O)(=O)c2ccc(O)c(C(=O)O)c2)s1	Ki	'='	300.0	nM	6.52			UO_0000065	11.93	0.24	4.60	3.49	False	CHEMBL658625	In vitro inhibitory activity against human recombinant caspase-3 using Ac-DEVD-AFC as substrate.	B	BAO_0000357	single protein format	None	None	None	None	None	CHEMBL2334	Caspase-3	Homo sapiens	SINGLE PROTEIN	CHEMBL1136308	1	Scientific Literature	Bioorg. Med. Chem. Lett.	2003	None
CHEMBL67956		0	222.20	0	-0.15	7	O=C[C@H](CC(=O)O)NC(=O)c1ccncc1	IC50	'>'	200000.0	nM		Outside typical range		UO_0000065					False	CHEMBL658623	Inhibitory concentration required against human Caspase-3	B	BAO_0000357	single protein format	None	None	None	None	None	CHEMBL2334	Caspase-3	Homo sapiens	SINGLE PROTEIN	CHEMBL1136077	1	Scientific Literature	Bioorg. Med. Chem. Lett.	2003	None
CHEMBL576343		0	394.48	0	1.74	1e	COC(=O)c1ccccc1/C=N/NC(=O)CN1CCN(Cc2ccccc2)CC1	Activity	'='	0.0	%				UO_0000187					False	CHEMBL1039649	Activation of 6xHis-tagged recombinant caspase 3 expressed in Escherichia coli BL21 (DE3) at 10 uM after 30 mins in absence of zinc ion	B	BAO_0000019	assay format	None	None	None	None	None	CHEMBL2334	Caspase-3	Homo sapiens	SINGLE PROTEIN	CHEMBL1155195	1	Scientific Literature	J. Med. Chem.	2009	None
CHEMBL583288		0	391.52	0	3.53	4c	C=CCc1cccc(/C=N/NC(=O)CN2CCC(Cc3ccccc3)CC2)c1O	Activity	'='	36.0	%				UO_0000187					False	CHEMBL1039649	Activation of 6xHis-tagged recombinant caspase 3 expressed in Escherichia coli BL21 (DE3) at 10 uM after 30 mins in absence of zinc ion	B	BAO_0000019	assay format	None	None	None	None	None	CHEMBL2334	Caspase-3	Homo sapiens	SINGLE PROTEIN	CHEMBL1155195	1	Scientific Literature	J. Med. Chem.	2009	None
CHEMBL361884		0	664.78	2	5.74	11	CC(C)[C@H](NC(=O)COc1cccc2ccccc12)C(=O)N[C@@H](CC(=O)O)C(=O)CSc1nc(-c2ccccc2)c(-c2ccccc2)[nH]1	k3/ki	'='	1391.0	1/m/s									False	CHEMBL828400	Binding affinity against Caspase-3	B	BAO_0000357	single protein format	Homo sapiens	None	None	None	None	CHEMBL2334	Caspase-3	Homo sapiens	SINGLE PROTEIN	CHEMBL1144434	1	Scientific Literature	Bioorg. Med. Chem. Lett.	2005	None
CHEMBL593476		0	489.00	0	3.41	11l	CC1(C)CN=C2C(=O)c3cc(S(=O)(=O)N4CCC[C@H]4COc4cncc(Cl)c4)ccc3N2C1	IC50	'='	4.43	nM	8.35			UO_0000065	17.08	0.35	4.94	9.06	False	CHEMBL1039826	Inhibition of c-terminal histidine-tagged human caspase 3 expressed in Escherichia coli assessed as Ac-DEVD-AFC cleavage after 90 mins by spectrophotometry	B	BAO_0000019	assay format	Homo sapiens	None	None	None	None	CHEMBL2334	Caspase-3	Homo sapiens	SINGLE PROTEIN	CHEMBL1152675	1	Scientific Literature	Bioorg. Med. Chem.	2009	None
CHEMBL55111		0	754.75	2	0.06	9c	CC(C)[C@H](NC(=O)[C@H](CCC(=O)O)NC(=O)[C@H](CC(=O)O)NC(=O)OCc1ccccc1)C(=O)NN(CC(=O)O)C(=O)/C=C/C(=O)NCc1ccccc1	k2	'='	1750000.0	M-1 s-1									False	CHEMBL658628	Compound was evaluated for potent inhibition of caspase-3	B	BAO_0000357	single protein format	None	None	None	None	None	CHEMBL2334	Caspase-3	Homo sapiens	SINGLE PROTEIN	CHEMBL1149135	1	Scientific Literature	J. Med. Chem.	2004	None
CHEMBL476022		0	356.40	0	1.81	16a	O=C1C(=O)N(Cc2ccccc2)c2ccc(S(=O)(=O)N3CCC3)cc21	IC50	'='	114.0	nM	6.94			UO_0000065	19.48	0.38	5.13	9.29	True	CHEMBL960158	Inhibition of human recombinant caspase 3 assessed as accumulation of fluorogenic product by fluorometric assay	B	BAO_0000357	single protein format	Homo sapiens	None	None	None	None	CHEMBL2334	Caspase-3	Homo sapiens	SINGLE PROTEIN	CHEMBL1153442	1	Scientific Literature	J. Med. Chem.	2009	None
CHEMBL452750		0	460.44	1	-2.56	Asp-Glu-Val-Asp-CHO	CC(C)[C@H](NC(=O)[C@H](CCC(=O)O)NC(=O)[C@@H](N)CC(=O)O)C(=O)N[C@H](C=O)CC(=O)O	Inhibition	'='	90.0	%				UO_0000187					False	CHEMBL979265	Inhibition of CPP32 peptidase activity at 50 nM	B	BAO_0000357	single protein format	None	None	None	None	None	CHEMBL2334	Caspase-3	Homo sapiens	SINGLE PROTEIN	CHEMBL1158003	1	Scientific Literature	J. Nat. Prod.	1999	None
CHEMBL392245		0	580.75	1	4.76	15	CCC(C(=O)N[C@@H](CC(=O)O)C(=O)CCCc1ccccc1)n1cc(C(C)(C)C)nc(NCCc2cccs2)c1=O	IC50	'='	50.0	nM	7.30			UO_0000065	12.57	0.24	2.54	5.60	False	CHEMBL903359	Inhibition of human recombinant caspase 3	B	BAO_0000357	single protein format	Homo sapiens	None	None	None	None	CHEMBL2334	Caspase-3	Homo sapiens	SINGLE PROTEIN	CHEMBL1139112	1	Scientific Literature	Bioorg. Med. Chem. Lett.	2007	None
CHEMBL62187		0	399.47	0	2.11	27	CN(CC1CCCN1S(=O)(=O)c1ccc2c(c1)C(=O)C(=O)N2)c1ccccc1	IC50	'='	5500.0	nM	5.26			UO_0000065	13.17	0.26	3.15	6.06	True	CHEMBL658912	Inhibition of recombinant human caspase-3	B	BAO_0000357	single protein format	None	None	None	None	None	CHEMBL2334	Caspase-3	Homo sapiens	SINGLE PROTEIN	CHEMBL1134769	1	Scientific Literature	J. Med. Chem.	2001	None
CHEMBL90307		0	427.46	0	1.47	3	CC(C)C[C@H](NC(=O)C(=O)Nc1cccc2ccccc12)C(=O)N[C@H](C=O)CC(=O)O	IC50	'='	10.0	nM	8.00			UO_0000065	18.72	0.35	6.53	5.65	False	CHEMBL658908	Binding affinity towards human Caspase-3	B	BAO_0000357	single protein format	None	None	None	None	None	CHEMBL2334	Caspase-3	Homo sapiens	SINGLE PROTEIN	CHEMBL1146752	1	Scientific Literature	Bioorg. Med. Chem. Lett.	2004	None
CHEMBL327211		0	613.41	1	2.49	75	CC(C)[C@H](NC(=O)C(=O)Nc1cc(F)c(F)c(F)c1F)C(=O)N[C@@H](CC(=O)O)C(=O)COc1c(F)c(F)cc(F)c1F	k3/Ki	'='	113021.0	M-1 s-1									False	CHEMBL658629	Binding affinity towards human caspase 3	B	BAO_0000357	single protein format	None	None	None	None	None	CHEMBL2334	Caspase-3	Homo sapiens	SINGLE PROTEIN	CHEMBL1146752	1	Scientific Literature	Bioorg. Med. Chem. Lett.	2004	None
CHEMBL575764		0	406.53	0	2.73	4e	C=CCc1cccc(/C=N/N(C)C(=O)CN2CCN(Cc3ccccc3)CC2)c1O	Activity	'='	0.0	%				UO_0000187					False	CHEMBL1039649	Activation of 6xHis-tagged recombinant caspase 3 expressed in Escherichia coli BL21 (DE3) at 10 uM after 30 mins in absence of zinc ion	B	BAO_0000019	assay format	None	None	None	None	None	CHEMBL2334	Caspase-3	Homo sapiens	SINGLE PROTEIN	CHEMBL1155195	1	Scientific Literature	J. Med. Chem.	2009	None
CHEMBL120178		0	430.44	0	0.09	1	O=C[C@H](CC(=O)O)NC(=O)CCCCCNS(=O)(=O)c1ccc(O)c(C(=O)O)c1	Ki	'='	4000.0	nM	5.40			UO_0000065	12.54	0.25	5.31	2.88	False	CHEMBL658625	In vitro inhibitory activity against human recombinant caspase-3 using Ac-DEVD-AFC as substrate.	B	BAO_0000357	single protein format	None	None	None	None	None	CHEMBL2334	Caspase-3	Homo sapiens	SINGLE PROTEIN	CHEMBL1136308	1	Scientific Literature	Bioorg. Med. Chem. Lett.	2003	None
CHEMBL593481		0	485.58	0	3.81	11f	Cc1cc(OC[C@@H]2CCCN2S(=O)(=O)c2ccc3c(c2)C(=O)C2=NCC(C)(C)CN23)ccc1F	IC50	'='	23.0	nM	7.64			UO_0000065	15.73	0.31	3.83	9.63	False	CHEMBL1039826	Inhibition of c-terminal histidine-tagged human caspase 3 expressed in Escherichia coli assessed as Ac-DEVD-AFC cleavage after 90 mins by spectrophotometry	B	BAO_0000019	assay format	Homo sapiens	None	None	None	None	CHEMBL2334	Caspase-3	Homo sapiens	SINGLE PROTEIN	CHEMBL1152675	1	Scientific Literature	Bioorg. Med. Chem.	2009	None
CHEMBL603437		0	512.59	1	2.54	11n	COC(=O)c1cncc(OC[C@@H]2CCCN2S(=O)(=O)c2ccc3c(c2)C(=O)C2=NCC(C)(C)CN23)c1	IC50	'='	10.14	nM	7.99			UO_0000065	15.60	0.30	5.45	6.75	False	CHEMBL1039826	Inhibition of c-terminal histidine-tagged human caspase 3 expressed in Escherichia coli assessed as Ac-DEVD-AFC cleavage after 90 mins by spectrophotometry	B	BAO_0000019	assay format	Homo sapiens	None	None	None	None	CHEMBL2334	Caspase-3	Homo sapiens	SINGLE PROTEIN	CHEMBL1152675	1	Scientific Literature	Bioorg. Med. Chem.	2009	None
CHEMBL593209		0	369.45	0	2.93	22a	CC1(C)CN=C2C(=O)c3cc(NS(=O)(=O)c4ccccc4)ccc3N2C1	IC50	'='	364.0	nM	6.44			UO_0000065	17.43	0.34	3.51	8.17	False	CHEMBL1039826	Inhibition of c-terminal histidine-tagged human caspase 3 expressed in Escherichia coli assessed as Ac-DEVD-AFC cleavage after 90 mins by spectrophotometry	B	BAO_0000019	assay format	Homo sapiens	None	None	None	None	CHEMBL2334	Caspase-3	Homo sapiens	SINGLE PROTEIN	CHEMBL1152675	1	Scientific Literature	Bioorg. Med. Chem.	2009	None
CHEMBL595809		0	453.44	0	3.83	22g	CC1(C)CN=C2C(=O)c3cc(NS(=O)(=O)c4ccc(OC(F)(F)F)cc4)ccc3N2C1	IC50	'='	2524.0	nM	5.60			UO_0000065	12.35	0.25	1.77	6.36	False	CHEMBL1039826	Inhibition of c-terminal histidine-tagged human caspase 3 expressed in Escherichia coli assessed as Ac-DEVD-AFC cleavage after 90 mins by spectrophotometry	B	BAO_0000019	assay format	Homo sapiens	None	None	None	None	CHEMBL2334	Caspase-3	Homo sapiens	SINGLE PROTEIN	CHEMBL1152675	1	Scientific Literature	Bioorg. Med. Chem.	2009	None
CHEMBL226594		0	479.36	1	6.51	3k	COc1cc2c(/C=C3/C(=O)Nc4ccc(O)cc43)c(Cl)n(Cc3ccc(Cl)cc3)c2cc1C	Activity						Active						False	CHEMBL888494	Activation of caspase 3 activity in IGROV1 cells assessed as DEVD peptide hydrolysis at 5 uM after 24 hrs	B	BAO_0000219	cell-based format	Homo sapiens	None	None	IGROV-1	None	CHEMBL2334	Caspase-3	Homo sapiens	SINGLE PROTEIN	CHEMBL1145408	1	Scientific Literature	J. Med. Chem.	2007	CHEMBL3307502
CHEMBL411178		0	600.63	1	1.29	26h	COc1cccc(C(=O)NCC2=CC[C@H](NC(=O)c3ccc4ccccc4c3)C(=O)N(CC(=O)N[C@H]3CC(=O)OC3O)C2)c1	IC50	'='	1079.0	nM	5.97			UO_0000065	9.93	0.19	4.68	3.65	False	CHEMBL891325	Inhibition of caspase 3	B	BAO_0000357	single protein format	None	None	None	None	None	CHEMBL2334	Caspase-3	Homo sapiens	SINGLE PROTEIN	CHEMBL1146315	1	Scientific Literature	Bioorg. Med. Chem.	2007	None
CHEMBL411759		0	606.66	1	0.83	26e	O=C(CN1CC(CNS(=O)(=O)c2ccccc2)=CC[C@H](NC(=O)c2ccc3ccccc3c2)C1=O)N[C@H]1CC(=O)OC1O	IC50	'='	6810.0	nM	5.17			UO_0000065	8.52	0.16	4.34	3.02	False	CHEMBL891325	Inhibition of caspase 3	B	BAO_0000357	single protein format	None	None	None	None	None	CHEMBL2334	Caspase-3	Homo sapiens	SINGLE PROTEIN	CHEMBL1146315	1	Scientific Literature	Bioorg. Med. Chem.	2007	None
CHEMBL411758		0	556.62	1	1.64	26d	O=C(CN1CC(CNCc2ccccc2)=CC[C@H](NC(=O)c2ccc3ccccc3c2)C1=O)N[C@H]1CC(=O)OC1O	IC50	'>'	10000.0	nM				UO_0000065					False	CHEMBL891325	Inhibition of caspase 3	B	BAO_0000357	single protein format	None	None	None	None	None	CHEMBL2334	Caspase-3	Homo sapiens	SINGLE PROTEIN	CHEMBL1146315	1	Scientific Literature	Bioorg. Med. Chem.	2007	None
CHEMBL242510		0	443.48	0	0.54	14d	O=C(CN1CC=CC[C@H](NC(=O)c2cc3ccccc3s2)C1=O)N[C@H]1CC(=O)OC1O	IC50	'>'	10000.0	nM				UO_0000065					False	CHEMBL891325	Inhibition of caspase 3	B	BAO_0000357	single protein format	None	None	None	None	None	CHEMBL2334	Caspase-3	Homo sapiens	SINGLE PROTEIN	CHEMBL1146315	1	Scientific Literature	Bioorg. Med. Chem.	2007	None
CHEMBL293622		0	206.16	0	0.75	1	CN1C(=O)C(=O)c2cc([N+](=O)[O-])ccc21	Ki	'='	500.0	nM	6.30			UO_0000065	30.56	0.57	5.55	7.83	False	CHEMBL857509	Inhibitory activity against caspase-3	B	BAO_0000357	single protein format	None	None	None	None	None	CHEMBL2334	Caspase-3	Homo sapiens	SINGLE PROTEIN	CHEMBL1134769	1	Scientific Literature	J. Med. Chem.	2001	None
CHEMBL293622		0	206.16	0	0.75	1	CN1C(=O)C(=O)c2cc([N+](=O)[O-])ccc21	IC50	'='	1000.0	nM	6.00			UO_0000065	29.10	0.55	5.25	7.45	False	CHEMBL658912	Inhibition of recombinant human caspase-3	B	BAO_0000357	single protein format	None	None	None	None	None	CHEMBL2334	Caspase-3	Homo sapiens	SINGLE PROTEIN	CHEMBL1134769	1	Scientific Literature	J. Med. Chem.	2001	None
CHEMBL60306		0	282.25	0	2.32	2	O=C1C(=O)N(Cc2ccccc2)c2ccc([N+](=O)[O-])cc21	IC50	'='	250.0	nM	6.60			UO_0000065	23.39	0.43	4.28	8.20	False	CHEMBL658912	Inhibition of recombinant human caspase-3	B	BAO_0000357	single protein format	None	None	None	None	None	CHEMBL2334	Caspase-3	Homo sapiens	SINGLE PROTEIN	CHEMBL1134769	1	Scientific Literature	J. Med. Chem.	2001	None
CHEMBL90224		0	413.47	0	1.94	2	CC(C)C[C@H](NC(=O)CNc1cccc2ccccc12)C(=O)N[C@H](C=O)CC(=O)O	IC50	'='	13.0	nM	7.89			UO_0000065	19.07	0.36	5.95	6.33	False	CHEMBL658908	Binding affinity towards human Caspase-3	B	BAO_0000357	single protein format	None	None	None	None	None	CHEMBL2334	Caspase-3	Homo sapiens	SINGLE PROTEIN	CHEMBL1146752	1	Scientific Literature	Bioorg. Med. Chem. Lett.	2004	None
CHEMBL183120		0	562.69	1	3.53	22	CC(C)[C@H](NC(=O)C(O)(c1ccccc1)c1ccccc1)C(=O)N[C@@H](CC(=O)O)C(=O)CSCc1ccccc1	IC50	'='	1295.0	nM	5.89			UO_0000065	10.46	0.20	2.36	4.43	False	CHEMBL828520	Inhibitory activity against recombinant human Caspase-3	B	BAO_0000357	single protein format	Homo sapiens	None	None	None	None	CHEMBL2334	Caspase-3	Homo sapiens	SINGLE PROTEIN	CHEMBL1142798	1	Scientific Literature	Bioorg. Med. Chem. Lett.	2005	None
CHEMBL64582		0	219.20	0	0.63	5	COC(=O)c1ccc2c(c1)C(=O)C(=O)N2C	IC50	'='	15000.0	nM	4.82			UO_0000065	22.01	0.41	4.19	7.58	False	CHEMBL658912	Inhibition of recombinant human caspase-3	B	BAO_0000357	single protein format	None	None	None	None	None	CHEMBL2334	Caspase-3	Homo sapiens	SINGLE PROTEIN	CHEMBL1134769	1	Scientific Literature	J. Med. Chem.	2001	None
CHEMBL319251		0	363.41	0	2.17	7	CC(C)C[C@@H](NC(=O)OCc1ccccc1)C(=O)C[C@H]1CC(=O)OC1O	IC50	'='	3470.0	nM	5.46			UO_0000065	15.02	0.29	3.29	5.36	True	CHEMBL658634	Inhibitory concentration of compound required against Caspase-3 enzyme compared to acylated dipeptides	B	BAO_0000357	single protein format	None	None	None	None	None	CHEMBL2334	Caspase-3	Homo sapiens	SINGLE PROTEIN	CHEMBL1134915	1	Scientific Literature	Bioorg. Med. Chem. Lett.	2002	None
CHEMBL603219		0	509.67	1	4.66	11e	CC1(C)CN=C2C(=O)c3cc(S(=O)(=O)N4CCC[C@H]4COc4ccc(C(C)(C)C)cc4)ccc3N2C1	IC50	'='	81.0	nM	7.09			UO_0000065	13.91	0.27	2.43	8.94	False	CHEMBL1039826	Inhibition of c-terminal histidine-tagged human caspase 3 expressed in Escherichia coli assessed as Ac-DEVD-AFC cleavage after 90 mins by spectrophotometry	B	BAO_0000019	assay format	Homo sapiens	None	None	None	None	CHEMBL2334	Caspase-3	Homo sapiens	SINGLE PROTEIN	CHEMBL1152675	1	Scientific Literature	Bioorg. Med. Chem.	2009	None
CHEMBL593714		0	468.58	0	3.06	11m	Cc1ncccc1OC[C@@H]1CCCN1S(=O)(=O)c1ccc2c(c1)C(=O)C1=NCC(C)(C)CN12	IC50	'='	7.18	nM	8.14			UO_0000065	17.38	0.34	5.08	8.84	False	CHEMBL1039826	Inhibition of c-terminal histidine-tagged human caspase 3 expressed in Escherichia coli assessed as Ac-DEVD-AFC cleavage after 90 mins by spectrophotometry	B	BAO_0000019	assay format	Homo sapiens	None	None	None	None	CHEMBL2334	Caspase-3	Homo sapiens	SINGLE PROTEIN	CHEMBL1152675	1	Scientific Literature	Bioorg. Med. Chem.	2009	None
CHEMBL329442		0	653.59	1	4.06	33	O=C(O)C[C@H](NC(=O)[C@H](CCc1ccccc1)NC(=O)C(=O)Nc1cccc2ccccc12)C(=O)COc1c(F)c(F)cc(F)c1F	k3/Ki	'='	62940.0	M-1 s-1									False	CHEMBL658629	Binding affinity towards human caspase 3	B	BAO_0000357	single protein format	None	None	None	None	None	CHEMBL2334	Caspase-3	Homo sapiens	SINGLE PROTEIN	CHEMBL1146752	1	Scientific Literature	Bioorg. Med. Chem. Lett.	2004	None
CHEMBL331990		0	546.63	1	2.30	26	O=C[C@H](CC(=O)O)NC(=O)C(CCCCNS(=O)(=O)c1cccc(-c2nsc(O)n2)c1)c1ccccc1	Ki	'='	500.0	nM	6.30			UO_0000065	11.53	0.23	4.00	3.59	False	CHEMBL658625	In vitro inhibitory activity against human recombinant caspase-3 using Ac-DEVD-AFC as substrate.	B	BAO_0000357	single protein format	None	None	None	None	None	CHEMBL2334	Caspase-3	Homo sapiens	SINGLE PROTEIN	CHEMBL1136308	1	Scientific Literature	Bioorg. Med. Chem. Lett.	2003	None
CHEMBL226593		0	497.81	1	7.46	3j	COc1cc2c(/C=C3/C(=O)Nc4ccc(Cl)cc43)c(Cl)n(Cc3ccc(Cl)cc3)c2cc1C	Activity						Active						False	CHEMBL888494	Activation of caspase 3 activity in IGROV1 cells assessed as DEVD peptide hydrolysis at 5 uM after 24 hrs	B	BAO_0000219	cell-based format	Homo sapiens	None	None	IGROV-1	None	CHEMBL2334	Caspase-3	Homo sapiens	SINGLE PROTEIN	CHEMBL1145408	1	Scientific Literature	J. Med. Chem.	2007	CHEMBL3307502
CHEMBL226592		0	446.91	1	6.29	3h	COc1cc2c(/C=C3/C(=O)Nc4ccc(F)cc43)c(Cl)n(Cc3ccccc3)c2cc1C	Activity						Active						False	CHEMBL888494	Activation of caspase 3 activity in IGROV1 cells assessed as DEVD peptide hydrolysis at 5 uM after 24 hrs	B	BAO_0000219	cell-based format	Homo sapiens	None	None	IGROV-1	None	CHEMBL2334	Caspase-3	Homo sapiens	SINGLE PROTEIN	CHEMBL1145408	1	Scientific Literature	J. Med. Chem.	2007	CHEMBL3307502
CHEMBL226644		0	402.88	1	5.79	3n	COc1cc2c(/C=C3/C(=O)Nc4c3ccc3ccccc43)c(Cl)n(C)c2cc1C	Activity						Active						False	CHEMBL888494	Activation of caspase 3 activity in IGROV1 cells assessed as DEVD peptide hydrolysis at 5 uM after 24 hrs	B	BAO_0000219	cell-based format	Homo sapiens	None	None	IGROV-1	None	CHEMBL2334	Caspase-3	Homo sapiens	SINGLE PROTEIN	CHEMBL1145408	1	Scientific Literature	J. Med. Chem.	2007	CHEMBL3307502
CHEMBL293034		0	400.46	0	2.08	10	CN1C(=O)C(=O)c2cc(S(=O)(=O)N3CCC[C@H]3COc3ccccc3)ccc21	IC50	'='	10000.0	nM	5.00			UO_0000065	12.49	0.24	2.92	5.95	False	CHEMBL909401	Inhibition of caspase 3 in neutrophils	B	BAO_0000357	single protein format	Homo sapiens	None	None	None	None	CHEMBL2334	Caspase-3	Homo sapiens	SINGLE PROTEIN	CHEMBL1137328	1	Scientific Literature	J. Med. Chem.	2006	None
CHEMBL441854		0	495.54	0	-0.99	14c	O=C(CN1CCS(=O)(=O)C[C@H](NC(=O)c2cc3ccccc3s2)C1=O)N[C@H]1CC(=O)OC1O	IC50	'>'	10000.0	nM				UO_0000065					False	CHEMBL910860	Inhibition of Caspase 3	B	BAO_0000357	single protein format	Homo sapiens	None	None	None	None	CHEMBL2334	Caspase-3	Homo sapiens	SINGLE PROTEIN	CHEMBL1137257	1	Scientific Literature	Bioorg. Med. Chem. Lett.	2006	None
CHEMBL572936		0	380.45	0	1.65	1d	O=C(CN1CCN(Cc2ccccc2)CC1)N/N=C/c1ccccc1C(=O)O	Activity	'='	0.0	%				UO_0000187					False	CHEMBL1039649	Activation of 6xHis-tagged recombinant caspase 3 expressed in Escherichia coli BL21 (DE3) at 10 uM after 30 mins in absence of zinc ion	B	BAO_0000019	assay format	None	None	None	None	None	CHEMBL2334	Caspase-3	Homo sapiens	SINGLE PROTEIN	CHEMBL1155195	1	Scientific Literature	J. Med. Chem.	2009	None
CHEMBL572924		0	353.47	0	1.87	4f	O=C(CN1CCN(Cc2ccccc2)CC1)NCCc1ccccc1O	Activity	'='	4.1	%				UO_0000187					False	CHEMBL1039649	Activation of 6xHis-tagged recombinant caspase 3 expressed in Escherichia coli BL21 (DE3) at 10 uM after 30 mins in absence of zinc ion	B	BAO_0000019	assay format	None	None	None	None	None	CHEMBL2334	Caspase-3	Homo sapiens	SINGLE PROTEIN	CHEMBL1155195	1	Scientific Literature	J. Med. Chem.	2009	None
CHEMBL46449		0	207.28	0	3.45	7	NCc1c2ccccc2cc2ccccc12	Activity						Not Active						False	CHEMBL902984	Increase in caspase 3 activation in human SKBR3 cells at 20 uM after 24 hrs	B	BAO_0000219	cell-based format	Homo sapiens	None	None	SK-BR-3	None	CHEMBL2334	Caspase-3	Homo sapiens	SINGLE PROTEIN	CHEMBL1138355	1	Scientific Literature	J. Med. Chem.	2007	CHEMBL3308062
CHEMBL100559		0	547.51	1	1.37	19	CC(C)C(NC(=O)COc1cccc2c(NS(=O)(=O)C(F)(F)F)cccc12)C(=O)N[C@H]1CC(=O)OC1O	IC50	'='	207.0	nM	6.68			UO_0000065	12.21	0.25	5.31	4.17	False	CHEMBL658632	Inhibition of Caspase-3	B	BAO_0000357	single protein format	None	None	None	None	None	CHEMBL2334	Caspase-3	Homo sapiens	SINGLE PROTEIN	CHEMBL1134915	1	Scientific Literature	Bioorg. Med. Chem. Lett.	2002	None
CHEMBL200677		0	506.58	1	3.66	4	COc1ccc(CN2C(=O)C(=O)c3cc(S(=O)(=O)N4CCC[C@H]4COc4ccccc4)ccc32)cc1	IC50	'='	14.45	nM	7.84			UO_0000065	15.48	0.30	4.18	8.41	False	CHEMBL2091985	Inhibition of caspase3	B	BAO_0000357	single protein format	None	None	None	None	None	CHEMBL2334	Caspase-3	Homo sapiens	SINGLE PROTEIN	CHEMBL2086365	1	Scientific Literature	Bioorg. Med. Chem.	2012	None
CHEMBL147817		0	469.50	0	-0.26	51	CS(=O)(=O)c1cccc(S(=O)(=O)NCc2ccc(C(=O)N[C@H](C=O)CC(=O)O)cn2)c1	Ki	'='	1700.0	nM	5.77			UO_0000065	12.29	0.25	6.03	3.27	False	CHEMBL658624	Inhibitory activity against Caspase-3	B	BAO_0000357	single protein format	None	None	None	None	None	CHEMBL2334	Caspase-3	Homo sapiens	SINGLE PROTEIN	CHEMBL1135612	1	Scientific Literature	J. Med. Chem.	2002	None
CHEMBL3144856		0	353.38	0	2.89	SID104222578	COc1ccc(C(C[N+](=O)[O-])c2c(C)[nH]n(-c3ccccc3)c2=O)cc1	IC50	'='	45500.0	nM	4.34		active	UO_0000065					False	CHEMBL1794475	PUBCHEM_BIOASSAY: SAR Analysis of small molecule inhibitors of Sentrin-specific proteases (SENPs) using a Caspase-3 Selectivity assay. (Class of assay: confirmatory) [Related pubchem assays (depositor defined):AID2540, AID2599, AID434973, AID489001]	F	BAO_0000019	assay format	None	None	None	None	None	CHEMBL2334	Caspase-3	Homo sapiens	SINGLE PROTEIN	CHEMBL1201862	7	PubChem BioAssays			None
CHEMBL1865565		0	368.41	0	2.76	SID104222586	CCc1cccc2c(C(=O)CN3C(=O)c4ccccc4S3(=O)=O)c[nH]c12	IC50	'>'	99000.0	nM			inactive	UO_0000065					False	CHEMBL1794475	PUBCHEM_BIOASSAY: SAR Analysis of small molecule inhibitors of Sentrin-specific proteases (SENPs) using a Caspase-3 Selectivity assay. (Class of assay: confirmatory) [Related pubchem assays (depositor defined):AID2540, AID2599, AID434973, AID489001]	F	BAO_0000019	assay format	None	None	None	None	None	CHEMBL2334	Caspase-3	Homo sapiens	SINGLE PROTEIN	CHEMBL1201862	7	PubChem BioAssays			None
CHEMBL1888321		0	355.44	1	5.14	SID104222800	COc1ccc(N/N=C/c2cn(Cc3ccccc3)c3ccccc23)cc1	IC50	'>'	99000.0	nM			inactive	UO_0000065					False	CHEMBL1794475	PUBCHEM_BIOASSAY: SAR Analysis of small molecule inhibitors of Sentrin-specific proteases (SENPs) using a Caspase-3 Selectivity assay. (Class of assay: confirmatory) [Related pubchem assays (depositor defined):AID2540, AID2599, AID434973, AID489001]	F	BAO_0000019	assay format	None	None	None	None	None	CHEMBL2334	Caspase-3	Homo sapiens	SINGLE PROTEIN	CHEMBL1201862	7	PubChem BioAssays			None
CHEMBL217821		0	606.82	None	None	16	CC(C)(C)[Si](C)(C)Oc1ccc(CN2C(=O)C(=O)c3cc(S(=O)(=O)N4CCC[C@H]4COc4ccccc4)ccc32)cc1	Ki	'='	9.8	nM	8.01			UO_0000065	13.20	None	None	None	False	CHEMBL909955	Binding affinity to human caspase 3	B	BAO_0000357	single protein format	Homo sapiens	None	None	None	None	CHEMBL2334	Caspase-3	Homo sapiens	SINGLE PROTEIN	CHEMBL1137328	1	Scientific Literature	J. Med. Chem.	2006	None
CHEMBL1333222		0	321.34	0	3.57	SID110067376	CC(=O)Nc1ccc(/C=C/c2noc(-c3ccccc3O)n2)cc1	IC50	'='	35000.0	nM	4.46		active	UO_0000065					False	CHEMBL1794475	PUBCHEM_BIOASSAY: SAR Analysis of small molecule inhibitors of Sentrin-specific proteases (SENPs) using a Caspase-3 Selectivity assay. (Class of assay: confirmatory) [Related pubchem assays (depositor defined):AID2540, AID2599, AID434973, AID489001]	F	BAO_0000019	assay format	None	None	None	None	None	CHEMBL2334	Caspase-3	Homo sapiens	SINGLE PROTEIN	CHEMBL1201862	7	PubChem BioAssays			None
CHEMBL1473428		0	331.31	0	3.06	SID57268517	O=C(OCc1nnc(-c2ccccc2)o1)c1ccc([N+](=O)[O-])s1	AC50	'='	6900.0	nM	5.16		active	UO_0000065	15.58	0.31	2.10	4.76	False	CHEMBL3215287	PubChem BioAssay. Caspase 3 Counterscreen for Selectivity Fluorescent Measured in Biochemical System Using Plate Reader - 7052-03_Inhibitor_Dose_CherryPick_Activity. (Class of assay: confirmatory)	B	BAO_0000217	biochemical format	None	None	None	None	None	CHEMBL2334	Caspase-3	Homo sapiens	SINGLE PROTEIN	CHEMBL1201862	7	PubChem BioAssays			None
CHEMBL1497070		0	436.35	0	3.47	SID22405523	Br.COc1cc2c(cc1OC)-c1c(OC)c(OC)cc3c1[C@H](C2)N(C)CC3	AC50	'='	6270.0	nM	5.20		active	UO_0000065	14.64	0.27	1.73	12.96	False	CHEMBL3215287	PubChem BioAssay. Caspase 3 Counterscreen for Selectivity Fluorescent Measured in Biochemical System Using Plate Reader - 7052-03_Inhibitor_Dose_CherryPick_Activity. (Class of assay: confirmatory)	B	BAO_0000217	biochemical format	None	None	None	None	None	CHEMBL2334	Caspase-3	Homo sapiens	SINGLE PROTEIN	CHEMBL1201862	7	PubChem BioAssays			None
CHEMBL62993		0	386.43	0	2.05	29	O=C1Nc2ccc(S(=O)(=O)N3CCC[C@H]3COc3ccccc3)cc2C1=O	IC50	'='	16.9	nM	7.77			UO_0000065	20.11	0.39	5.72	8.38	True	CHEMBL909966	Inhibition of caspase 3	B	BAO_0000357	single protein format	Homo sapiens	None	None	None	None	CHEMBL2334	Caspase-3	Homo sapiens	SINGLE PROTEIN	CHEMBL1137328	1	Scientific Literature	J. Med. Chem.	2006	None
CHEMBL381480		0	189.17	0	0.48	2a	CN1C(=O)C(=O)c2ccccc2C1=O	IC50	'='	255.0	nM	6.59			UO_0000065	34.85	0.64	6.11	12.11	False	CHEMBL863722	Inhibition of caspase3	B	BAO_0000357	single protein format	Homo sapiens	None	None	None	None	CHEMBL2334	Caspase-3	Homo sapiens	SINGLE PROTEIN	CHEMBL1138183	1	Scientific Literature	J. Med. Chem.	2006	None
CHEMBL43344		0	652.71	2	-0.81	23l(S,S)	CC(C)[C@H](NC(=O)CCc1ccccc1)C(=O)N[C@@H](C)C(=O)NN(CC(=O)O)C(=O)[C@H]1O[C@@H]1C(=O)N[C@@H](Cc1ccccc1)C(N)=O	k2	'='	625.0	M-1 s-1									False	CHEMBL658637	Second-order inhibition rate of caspase-3 was determined by progress curve method	B	BAO_0000357	single protein format	None	None	None	None	None	CHEMBL2334	Caspase-3	Homo sapiens	SINGLE PROTEIN	CHEMBL1149106	1	Scientific Literature	J. Med. Chem.	2004	None
CHEMBL39506		0	669.69	2	0.36	24h(S,S)	CC(C)[C@H](NC(=O)[C@H](CCC(=O)O)NC(=O)OCc1ccccc1)C(=O)NN(CC(=O)O)C(=O)[C@H]1O[C@@H]1C(=O)NCCc1ccccc1	k2	'='	27300.0	M-1 s-1									False	CHEMBL658637	Second-order inhibition rate of caspase-3 was determined by progress curve method	B	BAO_0000357	single protein format	None	None	None	None	None	CHEMBL2334	Caspase-3	Homo sapiens	SINGLE PROTEIN	CHEMBL1149106	1	Scientific Literature	J. Med. Chem.	2004	None
CHEMBL90648		0	645.56	1	1.63	43	COc1cc(CNC(=O)C(=O)N[C@H](C(=O)N[C@@H](CC(=O)O)C(=O)COc2c(F)c(F)cc(F)c2F)C(C)C)cc(OC)c1OC	k3/Ki	'='	156637.0	M-1 s-1									False	CHEMBL658629	Binding affinity towards human caspase 3	B	BAO_0000357	single protein format	None	None	None	None	None	CHEMBL2334	Caspase-3	Homo sapiens	SINGLE PROTEIN	CHEMBL1146752	1	Scientific Literature	Bioorg. Med. Chem. Lett.	2004	None
CHEMBL64895		0	482.60	0	4.03	16	O=C1C(=O)N(CC2CCCCC2)c2ccc(S(=O)(=O)N3CCC[C@H]3COc3ccccc3)cc21	IC50	'='	5.2	nM	8.28			UO_0000065	17.17	0.33	4.25	9.86	False	CHEMBL1061695	Inhibition of caspase 3 in human SK-N-SH cells assessed as accumulation of fluorogenic 7-amino-4-methyl coumarin by fluorometric assay	B	BAO_0000219	cell-based format	Homo sapiens	None	None	SK-N-SH	None	CHEMBL2334	Caspase-3	Homo sapiens	SINGLE PROTEIN	CHEMBL1153506	1	Scientific Literature	Bioorg. Med. Chem.	2009	CHEMBL3307745
CHEMBL560532		0	458.79	0	4.72	AW-01208	O=C(NCCCN1CCN(Cc2c(F)cccc2Cl)CC1)c1ccc(Cl)c(Cl)c1	Activity						Not Active						False	CHEMBL1061691	Inhibition of caspase 3 in human SK-N-SH cells assessed as accumulation of fluorogenic 7-amino-4-methyl coumarin at 100 uM by fluorometric assay	B	BAO_0000219	cell-based format	Homo sapiens	None	None	SK-N-SH	None	CHEMBL2334	Caspase-3	Homo sapiens	SINGLE PROTEIN	CHEMBL1153506	1	Scientific Literature	Bioorg. Med. Chem.	2009	CHEMBL3307745
CHEMBL560532		0	458.79	0	4.72	AW-01208	O=C(NCCCN1CCN(Cc2c(F)cccc2Cl)CC1)c1ccc(Cl)c(Cl)c1	Activity	'='	50.0	%				UO_0000187					False	CHEMBL1061697	Inhibition of caspase 3 in human SK-N-SH cells assessed as decrease in fluorescence intensity-associated with accumulation of fluorogenic 7-amino-4-methyl coumarin at 5 mM by fluorometric assay relative to control	B	BAO_0000219	cell-based format	Homo sapiens	None	None	SK-N-SH	None	CHEMBL2334	Caspase-3	Homo sapiens	SINGLE PROTEIN	CHEMBL1153506	1	Scientific Literature	Bioorg. Med. Chem.	2009	CHEMBL3307745
CHEMBL61320		0	294.33	0	1.00	6	O=C1Nc2ccc(S(=O)(=O)N3CCCCC3)cc2C1=O	IC50	'='	2197.86	nM	5.66			UO_0000065	19.22	0.39	4.66	6.77	False	CHEMBL1061695	Inhibition of caspase 3 in human SK-N-SH cells assessed as accumulation of fluorogenic 7-amino-4-methyl coumarin by fluorometric assay	B	BAO_0000219	cell-based format	Homo sapiens	None	None	SK-N-SH	None	CHEMBL2334	Caspase-3	Homo sapiens	SINGLE PROTEIN	CHEMBL1153506	1	Scientific Literature	Bioorg. Med. Chem.	2009	CHEMBL3307745
CHEMBL3966591		0	577.49	1	2.12	Example 33	C[C@H](NC(=O)C(=O)NCc1cccc2ccccc12)C(=O)N[C@@H](CC(=O)O)C(=O)COc1c(F)c(F)cc(F)c1F	Ki	'='	61.0	nM	7.21			UO_0000065	12.49	0.24	5.09	4.78	False	CHEMBL3881123	Inhibition of recombinant CPP32 (unknown origin) pre-incubated for 60 mins with Acetyl-Tyr-Val-Ala-Asp-amino-4-methylcoumarin substrate followed by enzyme addition by fluorescence based assay	B	BAO_0000357	single protein format	Homo sapiens	None	None	None	None	CHEMBL2334	Caspase-3	Homo sapiens	SINGLE PROTEIN	CHEMBL3880422	38	Patent Bioactivity Data		2007	None
CHEMBL3895160		0	556.33	1	1.96	Example 44	C[C@H](NC(=O)C(=O)Nc1ccc(F)cc1)C(=O)N[C@@H](CC(=O)O)C(=O)COC(=O)c1c(Cl)cccc1Cl	Ki	'='	1280.0	nM	5.89			UO_0000065	10.59	0.22	3.93	3.51	False	CHEMBL3881123	Inhibition of recombinant CPP32 (unknown origin) pre-incubated for 60 mins with Acetyl-Tyr-Val-Ala-Asp-amino-4-methylcoumarin substrate followed by enzyme addition by fluorescence based assay	B	BAO_0000357	single protein format	Homo sapiens	None	None	None	None	CHEMBL2334	Caspase-3	Homo sapiens	SINGLE PROTEIN	CHEMBL3880422	38	Patent Bioactivity Data		2007	None
CHEMBL3930460		0	718.62	1	2.46	Example 45	C[C@H](NC(=O)C(=O)Nc1cc(C(F)(F)F)ccc1N1CCOCC1)C(=O)N[C@@H](CC(=O)O)C(=O)COP(=O)(c1ccccc1)c1ccccc1	Ki	'='	112.0	nM	6.95			UO_0000065	9.67	0.19	4.49	3.85	False	CHEMBL3881123	Inhibition of recombinant CPP32 (unknown origin) pre-incubated for 60 mins with Acetyl-Tyr-Val-Ala-Asp-amino-4-methylcoumarin substrate followed by enzyme addition by fluorescence based assay	B	BAO_0000357	single protein format	Homo sapiens	None	None	None	None	CHEMBL2334	Caspase-3	Homo sapiens	SINGLE PROTEIN	CHEMBL3880422	38	Patent Bioactivity Data		2007	None
CHEMBL328015		0	421.45	0	0.19	2	CC(C)[C@H](NC(=O)OCc1ccccc1)C(=O)N[C@@H](C)C(=O)N[C@H]1CC(=O)OC1O	IC50	'='	47000.0	nM	4.33			UO_0000065	10.27	0.20	4.14	3.03	False	CHEMBL658909	Inhibitory activity against human Caspase-3 using Ac-AspGluValAsp as substrate	B	BAO_0000357	single protein format	None	None	None	None	None	CHEMBL2334	Caspase-3	Homo sapiens	SINGLE PROTEIN	CHEMBL1131550	1	Scientific Literature	Bioorg. Med. Chem. Lett.	1998	None
CHEMBL328988		0	479.38	0	0.04	36	CNC(=O)C(=O)N[C@H](C(=O)N[C@@H](CC(=O)O)C(=O)COc1c(F)c(F)cc(F)c1F)C(C)C	k3/Ki	'='	149284.0	M-1 s-1									False	CHEMBL658629	Binding affinity towards human caspase 3	B	BAO_0000357	single protein format	None	None	None	None	None	CHEMBL2334	Caspase-3	Homo sapiens	SINGLE PROTEIN	CHEMBL1146752	1	Scientific Literature	Bioorg. Med. Chem. Lett.	2004	None
CHEMBL62993		0	386.43	0	2.05	2b	O=C1Nc2ccc(S(=O)(=O)N3CCC[C@H]3COc3ccccc3)cc2C1=O	IC50	'='	44.0	nM	7.36			UO_0000065	19.04	0.37	5.31	7.93	False	CHEMBL1687572	Inhibition of caspase 3 using Ac-DEVD-AFC fluorogenic substrate	B	BAO_0000357	single protein format	None	None	None	None	None	CHEMBL2334	Caspase-3	Homo sapiens	SINGLE PROTEIN	CHEMBL1681737	1	Scientific Literature	Bioorg. Med. Chem. Lett.	2011	None
CHEMBL386464	(S)-5-[1-(2-phenoxymethylpyrrolidinyl)sulfonyl]-1-(4-(tributylstannyl)benzyl)isatin	0	765.60	None	None	24		Ki	'>'	5000.0	nM				UO_0000065					False	CHEMBL909955	Binding affinity to human caspase 3	B	BAO_0000357	single protein format	Homo sapiens	None	None	None	None	CHEMBL2334	Caspase-3	Homo sapiens	SINGLE PROTEIN	CHEMBL1137328	1	Scientific Literature	J. Med. Chem.	2006	None
CHEMBL34984		0	666.73	2	-0.20	23j(R,R)	CC(C)[C@H](NC(=O)CCc1ccccc1)C(=O)N[C@@H](C)C(=O)NN(CC(=O)O)C(=O)[C@@H]1O[C@H]1C(=O)N[C@@H](C)C(=O)NCc1ccccc1	k2						Not Active						False	CHEMBL658638	Second-order inhibition rate of caspase-3 was determined by progress curve method; No inhibition	B	BAO_0000357	single protein format	None	None	None	None	None	CHEMBL2334	Caspase-3	Homo sapiens	SINGLE PROTEIN	CHEMBL1149106	1	Scientific Literature	J. Med. Chem.	2004	None
CHEMBL91236		0	568.54	1	1.30	18	COC(=O)c1cc(OCC(=O)[C@H](CC(=O)O)NC(=O)[C@@H](NC(=O)C(=O)Nc2cccc3ccccc23)C(C)C)no1	k3/Ki	'='	264194.0	M-1 s-1									False	CHEMBL658629	Binding affinity towards human caspase 3	B	BAO_0000357	single protein format	None	None	None	None	None	CHEMBL2334	Caspase-3	Homo sapiens	SINGLE PROTEIN	CHEMBL1146752	1	Scientific Literature	Bioorg. Med. Chem. Lett.	2004	None
CHEMBL293034		0	400.46	0	2.08	1	CN1C(=O)C(=O)c2cc(S(=O)(=O)N3CCC[C@H]3COc3ccccc3)ccc21	IC50	'='	120.23	nM	6.92			UO_0000065	17.28	0.34	4.84	8.24	False	CHEMBL2091985	Inhibition of caspase3	B	BAO_0000357	single protein format	None	None	None	None	None	CHEMBL2334	Caspase-3	Homo sapiens	SINGLE PROTEIN	CHEMBL2086365	1	Scientific Literature	Bioorg. Med. Chem.	2012	None
CHEMBL3233809		0	429.56	0	4.89	3e	CC(=O)Nc1cccc(CNC(=O)C2CCN([C@H](C)c3cccc4ccccc34)CC2)c1	IC50						Not Active						False	CHEMBL3239940	Inhibition of human caspase-3 using fluorogenic peptide as substrate	B	BAO_0000357	single protein format	Homo sapiens	None	None	None	None	CHEMBL2334	Caspase-3	Homo sapiens	SINGLE PROTEIN	CHEMBL3232931	1	Scientific Literature	J. Med. Chem.	2014	None
CHEMBL2041039		0	373.41	0	2.68	5x	CCOC(=O)C1=C(NC2CCCCC2)C(=O)N(c2ccc([N+](=O)[O-])cc2)C1	Inhibition	'='	95.11	%				UO_0000187					False	CHEMBL2043836	Inhibition of human recombinant caspase-3 catalytic domain using Ac-DEVD-pNA as substrate at 20 ug/ml preincubated for 30 mins before substrate addition measured after 3 mins	B	BAO_0000357	single protein format	Homo sapiens	None	None	None	None	CHEMBL2334	Caspase-3	Homo sapiens	SINGLE PROTEIN	CHEMBL2040823	1	Scientific Literature	Eur. J. Med. Chem.	2012	None
CHEMBL2041031		0	356.47	0	3.39	5p	CCOC(=O)C1=C(NC2CCCCC2)C(=O)N(c2ccc(C)c(C)c2)C1	Inhibition	'='	105.6	%				UO_0000187					False	CHEMBL2043836	Inhibition of human recombinant caspase-3 catalytic domain using Ac-DEVD-pNA as substrate at 20 ug/ml preincubated for 30 mins before substrate addition measured after 3 mins	B	BAO_0000357	single protein format	Homo sapiens	None	None	None	None	CHEMBL2334	Caspase-3	Homo sapiens	SINGLE PROTEIN	CHEMBL2040823	1	Scientific Literature	Eur. J. Med. Chem.	2012	None
CHEMBL2041049		0	384.41	0	2.63	6i	CCOC(=O)C1=C(Nc2ccccc2)C(=O)N(CCO)C1c1ccc(F)cc1	Inhibition	'='	24.66	%				UO_0000187					False	CHEMBL2043836	Inhibition of human recombinant caspase-3 catalytic domain using Ac-DEVD-pNA as substrate at 20 ug/ml preincubated for 30 mins before substrate addition measured after 3 mins	B	BAO_0000357	single protein format	Homo sapiens	None	None	None	None	CHEMBL2334	Caspase-3	Homo sapiens	SINGLE PROTEIN	CHEMBL2040823	1	Scientific Literature	Eur. J. Med. Chem.	2012	None
CHEMBL1242421		0	477.54	0	4.36	3c	O=C(O)C[C@@H](/C=C/S(=O)(=O)c1ccccc1)NC(=O)OCC1c2ccccc2-c2ccccc21	IC50	'='	228000.0	nM		Outside typical range		UO_0000065					False	CHEMBL1246139	Inhibition of human recombinant caspase 3 assessed as fluorescent 7-amido-4-methylcoumarin release	B	BAO_0000357	single protein format	Homo sapiens	None	None	None	None	CHEMBL2334	Caspase-3	Homo sapiens	SINGLE PROTEIN	CHEMBL1240413	1	Scientific Literature	Eur. J. Med. Chem.	2010	None
CHEMBL417149		0	502.48	2	-2.39	Ac-DEVD-CHO	CC(=O)N[C@@H](CC(=O)O)C(=O)N[C@@H](CCC(=O)O)C(=O)N[C@H](C(=O)N[C@H](C=O)CC(=O)O)C(C)C	IC50	'='	1.6	nM	8.80			UO_0000065	17.50	0.34	11.19	3.58	False	CHEMBL1246139	Inhibition of human recombinant caspase 3 assessed as fluorescent 7-amido-4-methylcoumarin release	B	BAO_0000357	single protein format	Homo sapiens	None	None	None	None	CHEMBL2334	Caspase-3	Homo sapiens	SINGLE PROTEIN	CHEMBL1240413	1	Scientific Literature	Eur. J. Med. Chem.	2010	None
CHEMBL1380801		0	291.65	0	2.92	SID26725675	O=[N+]([O-])c1c(Nc2ccccn2)cc(Cl)c2nonc12	AC50	'='	7840.0	nM	5.11		active	UO_0000065	17.51	0.35	2.19	4.77	False	CHEMBL3215287	PubChem BioAssay. Caspase 3 Counterscreen for Selectivity Fluorescent Measured in Biochemical System Using Plate Reader - 7052-03_Inhibitor_Dose_CherryPick_Activity. (Class of assay: confirmatory)	B	BAO_0000217	biochemical format	None	None	None	None	None	CHEMBL2334	Caspase-3	Homo sapiens	SINGLE PROTEIN	CHEMBL1201862	7	PubChem BioAssays			None
CHEMBL226543		0	382.85	0	4.66	3g	COc1cc2c(/C=C3/C(=O)Nc4cc(C)c(O)cc43)c(Cl)n(C)c2cc1C	Activity						Active						False	CHEMBL888494	Activation of caspase 3 activity in IGROV1 cells assessed as DEVD peptide hydrolysis at 5 uM after 24 hrs	B	BAO_0000219	cell-based format	Homo sapiens	None	None	IGROV-1	None	CHEMBL2334	Caspase-3	Homo sapiens	SINGLE PROTEIN	CHEMBL1145408	1	Scientific Literature	J. Med. Chem.	2007	CHEMBL3307502
CHEMBL387556		0	604.49	1	4.42	12c	N#CC(C#N)=C1C(=O)N(Cc2ccc(Br)cc2)c2ccc(S(=O)(=O)N3CCC[C@H]3COc3cccnc3)cc21	IC50	'='	5.1	nM	8.29			UO_0000065	13.72	0.29	3.87	6.51	False	CHEMBL890414	Inhibition of human recombinant caspase 3	B	BAO_0000357	single protein format	Homo sapiens	None	None	None	None	CHEMBL2334	Caspase-3	Homo sapiens	SINGLE PROTEIN	CHEMBL1146205	1	Scientific Literature	J. Med. Chem.	2007	None
CHEMBL167882		0	641.11	1	3.49	13	CCOc1ccc(OCC(=O)O)cc1CC(=O)N[C@H](C(=O)N[C@@H](CC(=O)O)C(=O)CSCc1c(F)cccc1Cl)C(C)C	IC50	'='	5.0	nM	8.30			UO_0000065	12.95	0.26	4.81	4.93	False	CHEMBL660247	Inhibitory activity against caspase-3	B	BAO_0000357	single protein format	None	None	None	None	None	CHEMBL2334	Caspase-3	Homo sapiens	SINGLE PROTEIN	CHEMBL1147438	1	Scientific Literature	Bioorg. Med. Chem. Lett.	2004	None
CHEMBL2260887		0	290.12	0	3.07	2	Cc1nc2ccc(Br)cc2c2c1C(=O)CC2=O	IC50	'='	26977394.32	nM		Outside typical range		UO_0000065					False	CHEMBL3056727	Inhibition of caspase-3 (unknown origin)	B	BAO_0000357	single protein format	Homo sapiens	None	None	None	None	CHEMBL2334	Caspase-3	Homo sapiens	SINGLE PROTEIN	CHEMBL3046722	1	Scientific Literature	Med Chem Res	2008	None
CHEMBL189946		0	298.15	0	4.17	4n	Clc1ccc(-c2noc(-c3sccc3Cl)n2)cn1	EC50	'='	750.0	nM	6.12			UO_0000065	20.54	0.46	1.95	11.82	False	CHEMBL877120	Caspase-3 activation activity tested in T47D breast cells done for 24 or 48 hr at 37 degree C	B	BAO_0000219	cell-based format	Homo sapiens	None	None	T47D	None	CHEMBL2334	Caspase-3	Homo sapiens	SINGLE PROTEIN	CHEMBL1141144	1	Scientific Literature	J. Med. Chem.	2005	CHEMBL3307606
CHEMBL190296		0	297.17	0	4.77	4a	Clc1ccc(-c2noc(-c3sccc3Cl)n2)cc1	EC50	'='	790.0	nM	6.10			UO_0000065	20.53	0.46	1.33	15.68	False	CHEMBL829772	Caspase-3 activation activity tested in DLD1 colon cells done for 24 or 48 hr at 37 degree C	B	BAO_0000219	cell-based format	Homo sapiens	None	None	colon	None	CHEMBL2334	Caspase-3	Homo sapiens	SINGLE PROTEIN	CHEMBL1141144	1	Scientific Literature	J. Med. Chem.	2005	None
CHEMBL371810		0	331.61	1	5.43	4h	Clc1ccc(-c2noc(-c3sccc3Cl)n2)cc1Cl	EC50	'='	370.0	nM	6.43			UO_0000065	19.40	0.46	1.00	16.53	False	CHEMBL829772	Caspase-3 activation activity tested in DLD1 colon cells done for 24 or 48 hr at 37 degree C	B	BAO_0000219	cell-based format	Homo sapiens	None	None	colon	None	CHEMBL2334	Caspase-3	Homo sapiens	SINGLE PROTEIN	CHEMBL1141144	1	Scientific Literature	J. Med. Chem.	2005	None
CHEMBL334236		0	524.55	1	3.11	28	CC(C)[C@H](NC(=O)COc1cccc2ccccc12)C(=O)N[C@@H](CC(=O)O)C(=O)COc1ccc(F)cc1	k3/Ki	'='	8561.0	M-1 s-1									False	CHEMBL658640	Inhibitory activity against caspase-3 (Csp-3)	B	BAO_0000357	single protein format	None	None	None	None	None	CHEMBL2334	Caspase-3	Homo sapiens	SINGLE PROTEIN	CHEMBL1136305	1	Scientific Literature	Bioorg. Med. Chem. Lett.	2003	None
CHEMBL364076		0	449.44	0	0.12	19	CC(=O)OCCN1C(=O)c2c(O)nc3ccc(S(=O)(=O)N4CCOCC4)cc3c2C1=O	IC50	'='	10900.0	nM	4.96			UO_0000065	11.04	0.22	4.84	3.46	False	CHEMBL877127	In vitro inhibitory concentration against human caspase-3	B	BAO_0000357	single protein format	Homo sapiens	None	None	None	None	CHEMBL2334	Caspase-3	Homo sapiens	SINGLE PROTEIN	CHEMBL1144342	1	Scientific Literature	J. Med. Chem.	2005	None
CHEMBL365747		0	576.99	1	2.95	22c	CC(=O)OCCN1C(=O)c2c(Nc3ccc(F)c(Cl)c3)nc3ccc(S(=O)(=O)N4CCOCC4)cc3c2C1=O	IC50	'='	27900.0	nM	4.55			UO_0000065	7.89	0.16	1.60	3.37	False	CHEMBL877127	In vitro inhibitory concentration against human caspase-3	B	BAO_0000357	single protein format	Homo sapiens	None	None	None	None	CHEMBL2334	Caspase-3	Homo sapiens	SINGLE PROTEIN	CHEMBL1144342	1	Scientific Literature	J. Med. Chem.	2005	None
CHEMBL260856		0	614.89	1	2.88	CHAPS	C[C@@H](CCC(=O)NCCC[N+](C)(C)CCCS(=O)(=O)[O-])[C@H]1CC[C@H]2[C@H]3[C@H](C[C@H](O)[C@@]21C)[C@@]1(C)CC[C@@H](O)C[C@H]1C[C@H]3O	Activity						Active						False	CHEMBL933497	Activation of caspase 3 after 30 mins	B	BAO_0000357	single protein format	None	None	None	None	None	CHEMBL2334	Caspase-3	Homo sapiens	SINGLE PROTEIN	CHEMBL1144781	1	Scientific Literature	J. Med. Chem.	2008	None
CHEMBL1392424		0	388.38	0	4.05	SID24803161	Cc1c(C(=O)O)cccc1-c1ccc(/C=C2/NC(=O)N(c3ccccc3)C2=O)o1	IC50	'>'	100000.0	nM			inactive	UO_0000065					False	CHEMBL1738414	PUBCHEM_BIOASSAY: Dose Response confirmation of inhibitors of Sentrin-specific proteases (SENPs) using a Caspase-3 Selectivity assay. (Class of assay: confirmatory) [Related pubchem assays (depositor defined):AID2540, AID2599, AID434973, AID489001]	F	BAO_0000019	assay format	None	None	None	None	None	CHEMBL2334	Caspase-3	Homo sapiens	SINGLE PROTEIN	CHEMBL1201862	7	PubChem BioAssays			None
CHEMBL1581330		0	335.19	0	3.74	SID17415133	NC(=O)c1ccccc1NC(=O)/C=C/c1c(Cl)cccc1Cl	IC50	'='	21500.0	nM	4.67		active	UO_0000065					False	CHEMBL1738414	PUBCHEM_BIOASSAY: Dose Response confirmation of inhibitors of Sentrin-specific proteases (SENPs) using a Caspase-3 Selectivity assay. (Class of assay: confirmatory) [Related pubchem assays (depositor defined):AID2540, AID2599, AID434973, AID489001]	F	BAO_0000019	assay format	None	None	None	None	None	CHEMBL2334	Caspase-3	Homo sapiens	SINGLE PROTEIN	CHEMBL1201862	7	PubChem BioAssays			None
CHEMBL91305		0	589.53	1	2.34	17	CC(C)[C@H](NC(=O)C(=O)Nc1cccc2ccccc12)C(=O)N[C@@H](CC(=O)O)C(=O)COc1ccnc(C(F)(F)F)n1	k3/Ki	'='	293818.0	M-1 s-1									False	CHEMBL658629	Binding affinity towards human caspase 3	B	BAO_0000357	single protein format	None	None	None	None	None	CHEMBL2334	Caspase-3	Homo sapiens	SINGLE PROTEIN	CHEMBL1146752	1	Scientific Literature	Bioorg. Med. Chem. Lett.	2004	None
CHEMBL1577231		0	294.31	0	3.62	SID110067423	COc1ccc(/C=C/c2noc(-c3ccccc3O)n2)cc1	IC50	'='	1170.0	nM	5.93		active	UO_0000065					False	CHEMBL1794420	PUBCHEM_BIOASSAY: SAR Analysis of small molecule inhibitors of Sentrin-specific proteases (SENPs) using a Caspase-3 Selectivity assay - Set 2. (Class of assay: confirmatory) [Related pubchem assays (depositor defined):AID2540, AID2599, AID434973, AID489001]	F	BAO_0000019	assay format	None	None	None	None	None	CHEMBL2334	Caspase-3	Homo sapiens	SINGLE PROTEIN	CHEMBL1201862	7	PubChem BioAssays			None
CHEMBL1483649		0	307.35	0	3.68	SID110067379	CN(C)c1ccc(/C=C/c2noc(-c3ccccc3O)n2)cc1	IC50	'='	1160.0	nM	5.94		active	UO_0000065					False	CHEMBL1794420	PUBCHEM_BIOASSAY: SAR Analysis of small molecule inhibitors of Sentrin-specific proteases (SENPs) using a Caspase-3 Selectivity assay - Set 2. (Class of assay: confirmatory) [Related pubchem assays (depositor defined):AID2540, AID2599, AID434973, AID489001]	F	BAO_0000019	assay format	None	None	None	None	None	CHEMBL2334	Caspase-3	Homo sapiens	SINGLE PROTEIN	CHEMBL1201862	7	PubChem BioAssays			None
CHEMBL583800		0	351.45	0	1.54	1c	Nc1ccccc1/C=N/NC(=O)CN1CCN(Cc2ccccc2)CC1	Activity	'='	0.0	%				UO_0000187					False	CHEMBL1039649	Activation of 6xHis-tagged recombinant caspase 3 expressed in Escherichia coli BL21 (DE3) at 10 uM after 30 mins in absence of zinc ion	B	BAO_0000019	assay format	None	None	None	None	None	CHEMBL2334	Caspase-3	Homo sapiens	SINGLE PROTEIN	CHEMBL1155195	1	Scientific Literature	J. Med. Chem.	2009	None
CHEMBL575769		0	393.49	0	1.78	2b	C=CCc1cccc(/C=N/NC(=O)CN2CCN(Cc3cccnc3)CC2)c1O	Activity	'='	20.6	%				UO_0000187					False	CHEMBL1039649	Activation of 6xHis-tagged recombinant caspase 3 expressed in Escherichia coli BL21 (DE3) at 10 uM after 30 mins in absence of zinc ion	B	BAO_0000019	assay format	None	None	None	None	None	CHEMBL2334	Caspase-3	Homo sapiens	SINGLE PROTEIN	CHEMBL1155195	1	Scientific Literature	J. Med. Chem.	2009	None
CHEMBL585738		0	407.52	0	2.09	2a	C=CCc1cccc(/C=N/NC(=O)CN2CCN(Cc3ccccn3)CC2)c1OC	Activity	'='	48.0	%				UO_0000187					False	CHEMBL1039649	Activation of 6xHis-tagged recombinant caspase 3 expressed in Escherichia coli BL21 (DE3) at 10 uM after 30 mins in absence of zinc ion	B	BAO_0000019	assay format	None	None	None	None	None	CHEMBL2334	Caspase-3	Homo sapiens	SINGLE PROTEIN	CHEMBL1155195	1	Scientific Literature	J. Med. Chem.	2009	None
CHEMBL190274		0	330.72	1	5.14	1d	FC(F)(F)c1ccc(-c2noc(-c3sccc3Cl)n2)cc1	EC50	'>'	40000.0	nM				UO_0000065					False	CHEMBL829728	Caspase-3 activation activity tested in H1299 lung cancer cells done for 24 or 48 hr at 37 degree C	B	BAO_0000219	cell-based format	None	None	None	Cancer cell lines	None	CHEMBL2334	Caspase-3	Homo sapiens	SINGLE PROTEIN	CHEMBL1141144	1	Scientific Literature	J. Med. Chem.	2005	CHEMBL3307923
CHEMBL365119		0	342.38	0	3.18	BI-9C8	O=C(NCc1ccco1)c1csc(C2COc3ccccc3O2)n1	IC50	'='	133000.0	nM		Outside typical range		UO_0000065					False	CHEMBL830968	Inhibitory concentration against caspase-3 expressed in Escherichia coli. BL21(DE3) by fluorometric assay	B	BAO_0000019	assay format	None	None	None	None	None	CHEMBL2334	Caspase-3	Homo sapiens	SINGLE PROTEIN	CHEMBL1145192	1	Scientific Literature	J. Med. Chem.	2005	None
CHEMBL1762362		0	500.51	1	1.21	38	O=C1C(=O)N(Cc2cn(CCF)nn2)c2ccc(S(=O)(=O)N3CC[C@H]3COc3cccnc3)cc21	IC50	'='	5.6	nM	8.25			UO_0000065	16.49	0.32	7.04	6.47	False	CHEMBL1764807	Inhibition of human caspase 3 by fluorometric assay	B	BAO_0000357	single protein format	Homo sapiens	None	None	None	None	CHEMBL2334	Caspase-3	Homo sapiens	SINGLE PROTEIN	CHEMBL1759857	1	Scientific Literature	Bioorg. Med. Chem. Lett.	2011	None
CHEMBL518084		0	533.48	1	1.35	14	C[C@H](NC(=O)C(=O)NCC1CCCCC1)C(=O)N[C@@H](CC(=O)O)C(=O)COc1c(F)c(F)cc(F)c1F	Ratio	'='	9870.0	/M/s									False	CHEMBL1020509	Inhibition of caspase 3 assessed as ratio of rate constant k3 to Ki for enzyme	B	BAO_0000357	single protein format	None	None	None	None	None	CHEMBL2334	Caspase-3	Homo sapiens	SINGLE PROTEIN	CHEMBL1139260	1	Scientific Literature	Bioorg. Med. Chem. Lett.	2009	None
CHEMBL1762347		0	568.62	1	3.62	10	O=C1C(=O)N(Cc2ccc(OCCOCCF)cc2)c2ccc(S(=O)(=O)N3CC[C@H]3COc3ccccc3)cc21	IC50	'='	27.9	nM	7.55			UO_0000065	13.29	0.26	3.93	7.37	False	CHEMBL1764807	Inhibition of human caspase 3 by fluorometric assay	B	BAO_0000357	single protein format	Homo sapiens	None	None	None	None	CHEMBL2334	Caspase-3	Homo sapiens	SINGLE PROTEIN	CHEMBL1759857	1	Scientific Literature	Bioorg. Med. Chem. Lett.	2011	None
CHEMBL1762353		0	539.59	1	3.39	16	O=C1C(=O)N(Cc2ccc(OCCF)cc2)c2ccc(S(=O)(=O)N3CCC[C@H]3COc3cccnc3)cc21	IC50	'='	3.1	nM	8.51			UO_0000065	15.77	0.31	5.12	8.02	False	CHEMBL1764807	Inhibition of human caspase 3 by fluorometric assay	B	BAO_0000357	single protein format	Homo sapiens	None	None	None	None	CHEMBL2334	Caspase-3	Homo sapiens	SINGLE PROTEIN	CHEMBL1759857	1	Scientific Literature	Bioorg. Med. Chem. Lett.	2011	None
CHEMBL1762356		0	573.61	1	3.62	19	N#CC(C#N)=C1C(=O)N(Cc2ccc(OCCF)cc2)c2ccc(S(=O)(=O)N3CC[C@H]3COc3cccnc3)cc21	IC50	'='	7.1	nM	8.15			UO_0000065	14.21	0.27	4.53	5.96	False	CHEMBL1764807	Inhibition of human caspase 3 by fluorometric assay	B	BAO_0000357	single protein format	Homo sapiens	None	None	None	None	CHEMBL2334	Caspase-3	Homo sapiens	SINGLE PROTEIN	CHEMBL1759857	1	Scientific Literature	Bioorg. Med. Chem. Lett.	2011	None
CHEMBL417149		0	502.48	2	-2.39	Ac-DEVD-CHO	CC(=O)N[C@@H](CC(=O)O)C(=O)N[C@@H](CCC(=O)O)C(=O)N[C@H](C(=O)N[C@H](C=O)CC(=O)O)C(C)C	IC50	'='	2.2	nM	8.66			UO_0000065	17.23	0.34	11.05	3.53	False	CHEMBL1764807	Inhibition of human caspase 3 by fluorometric assay	B	BAO_0000357	single protein format	Homo sapiens	None	None	None	None	CHEMBL2334	Caspase-3	Homo sapiens	SINGLE PROTEIN	CHEMBL1759857	1	Scientific Literature	Bioorg. Med. Chem. Lett.	2011	None
CHEMBL189946		0	298.15	0	4.17	4n	Clc1ccc(-c2noc(-c3sccc3Cl)n2)cn1	EC50	'>'	10000.0	nM				UO_0000065					False	CHEMBL829728	Caspase-3 activation activity tested in H1299 lung cancer cells done for 24 or 48 hr at 37 degree C	B	BAO_0000219	cell-based format	None	None	None	Cancer cell lines	None	CHEMBL2334	Caspase-3	Homo sapiens	SINGLE PROTEIN	CHEMBL1141144	1	Scientific Literature	J. Med. Chem.	2005	CHEMBL3307923
CHEMBL372688		0	306.77	0	4.52	4p	CCOc1ccsc1-c1nc(-c2ccc(Cl)cc2)no1	EC50	'>'	40000.0	nM				UO_0000065					False	CHEMBL877120	Caspase-3 activation activity tested in T47D breast cells done for 24 or 48 hr at 37 degree C	B	BAO_0000219	cell-based format	Homo sapiens	None	None	T47D	None	CHEMBL2334	Caspase-3	Homo sapiens	SINGLE PROTEIN	CHEMBL1141144	1	Scientific Literature	J. Med. Chem.	2005	CHEMBL3307606
CHEMBL191015		0	242.30	0	3.77	4s	Cc1ccc(-c2noc(-c3cccs3)n2)cc1	EC50	'>'	40000.0	nM				UO_0000065					False	CHEMBL877120	Caspase-3 activation activity tested in T47D breast cells done for 24 or 48 hr at 37 degree C	B	BAO_0000219	cell-based format	Homo sapiens	None	None	T47D	None	CHEMBL2334	Caspase-3	Homo sapiens	SINGLE PROTEIN	CHEMBL1141144	1	Scientific Literature	J. Med. Chem.	2005	CHEMBL3307606
CHEMBL191738		0	603.58	1	3.60	15	CC(=O)OCCN1C(=O)c2c(/C=C/c3ccc(C(F)(F)F)cc3)nc3ccc(S(=O)(=O)N4CCOCC4)cc3c2C1=O	IC50	'='	33.0	nM	7.48			UO_0000065	12.40	0.24	3.88	6.07	False	CHEMBL877127	In vitro inhibitory concentration against human caspase-3	B	BAO_0000357	single protein format	Homo sapiens	None	None	None	None	CHEMBL2334	Caspase-3	Homo sapiens	SINGLE PROTEIN	CHEMBL1144342	1	Scientific Literature	J. Med. Chem.	2005	None
CHEMBL373128		0	620.64	2	0.71	22b	CCOC(=O)C[C@@H](Nc1nc2ccc(S(=O)(=O)N3CCOCC3)cc2c2c1C(=O)N(CCOC(C)=O)C2=O)C(=O)OCC	IC50	'='	5190.0	nM	5.29			UO_0000065	8.52	0.17	4.57	2.81	False	CHEMBL877127	In vitro inhibitory concentration against human caspase-3	B	BAO_0000357	single protein format	Homo sapiens	None	None	None	None	CHEMBL2334	Caspase-3	Homo sapiens	SINGLE PROTEIN	CHEMBL1144342	1	Scientific Literature	J. Med. Chem.	2005	None
CHEMBL331756		0	560.53	1	3.38	37	CC(C)[C@H](NC(=O)COc1cccc2ccccc12)C(=O)N[C@@H](CC(=O)O)C(=O)COc1cc(F)cc(F)c1F	k3/Ki	'='	60109.0	M-1 s-1									False	CHEMBL658640	Inhibitory activity against caspase-3 (Csp-3)	B	BAO_0000357	single protein format	None	None	None	None	None	CHEMBL2334	Caspase-3	Homo sapiens	SINGLE PROTEIN	CHEMBL1136305	1	Scientific Literature	Bioorg. Med. Chem. Lett.	2003	None
CHEMBL1732672		0	422.46	0	3.39	SID49727162	O=C(O)c1cccc(NC(=O)c2cccc(S(=O)(=O)N3CCc4ccccc43)c2)c1	IC50	'='	90500.0	nM	4.04		active	UO_0000065					False	CHEMBL1738414	PUBCHEM_BIOASSAY: Dose Response confirmation of inhibitors of Sentrin-specific proteases (SENPs) using a Caspase-3 Selectivity assay. (Class of assay: confirmatory) [Related pubchem assays (depositor defined):AID2540, AID2599, AID434973, AID489001]	F	BAO_0000019	assay format	None	None	None	None	None	CHEMBL2334	Caspase-3	Homo sapiens	SINGLE PROTEIN	CHEMBL1201862	7	PubChem BioAssays			None
CHEMBL1405521		0	351.38	0	4.67	SID17433266	COc1ccccc1OCc1ccc(C(=O)Nc2ccccc2F)cc1	IC50	'='	22000.0	nM	4.66		active	UO_0000065					False	CHEMBL1738414	PUBCHEM_BIOASSAY: Dose Response confirmation of inhibitors of Sentrin-specific proteases (SENPs) using a Caspase-3 Selectivity assay. (Class of assay: confirmatory) [Related pubchem assays (depositor defined):AID2540, AID2599, AID434973, AID489001]	F	BAO_0000019	assay format	None	None	None	None	None	CHEMBL2334	Caspase-3	Homo sapiens	SINGLE PROTEIN	CHEMBL1201862	7	PubChem BioAssays			None
CHEMBL2000196		0	310.38	0	3.65	SID14742458	CC(=O)N(/N=C1\Sc2ccccc2C1=O)c1ccccc1C	IC50	'='	42200.0	nM	4.38		active	UO_0000065					False	CHEMBL1738414	PUBCHEM_BIOASSAY: Dose Response confirmation of inhibitors of Sentrin-specific proteases (SENPs) using a Caspase-3 Selectivity assay. (Class of assay: confirmatory) [Related pubchem assays (depositor defined):AID2540, AID2599, AID434973, AID489001]	F	BAO_0000019	assay format	None	None	None	None	None	CHEMBL2334	Caspase-3	Homo sapiens	SINGLE PROTEIN	CHEMBL1201862	7	PubChem BioAssays			None
CHEMBL1584557		0	283.36	0	3.17	SID26662119	Cc1cccc(C(=O)n2c(=S)nc3cc(C)ccn32)c1	IC50	'='	87300.0	nM	4.06		active	UO_0000065					False	CHEMBL1738414	PUBCHEM_BIOASSAY: Dose Response confirmation of inhibitors of Sentrin-specific proteases (SENPs) using a Caspase-3 Selectivity assay. (Class of assay: confirmatory) [Related pubchem assays (depositor defined):AID2540, AID2599, AID434973, AID489001]	F	BAO_0000019	assay format	None	None	None	None	None	CHEMBL2334	Caspase-3	Homo sapiens	SINGLE PROTEIN	CHEMBL1201862	7	PubChem BioAssays			None
CHEMBL1506796		0	310.38	0	4.56	SID24791837	Cc1nc(Nc2ccc(C(=O)O)cc2)sc1-c1ccccc1	IC50	'='	10900.0	nM	4.96		active	UO_0000065					False	CHEMBL1738414	PUBCHEM_BIOASSAY: Dose Response confirmation of inhibitors of Sentrin-specific proteases (SENPs) using a Caspase-3 Selectivity assay. (Class of assay: confirmatory) [Related pubchem assays (depositor defined):AID2540, AID2599, AID434973, AID489001]	F	BAO_0000019	assay format	None	None	None	None	None	CHEMBL2334	Caspase-3	Homo sapiens	SINGLE PROTEIN	CHEMBL1201862	7	PubChem BioAssays			None
CHEMBL1378513		0	358.40	0	4.40	SID17385917	OC(c1ccc(OCc2ccccc2)cc1)c1nnc(-c2ccccc2)o1	IC50	'='	69200.0	nM	4.16		active	UO_0000065					False	CHEMBL1738414	PUBCHEM_BIOASSAY: Dose Response confirmation of inhibitors of Sentrin-specific proteases (SENPs) using a Caspase-3 Selectivity assay. (Class of assay: confirmatory) [Related pubchem assays (depositor defined):AID2540, AID2599, AID434973, AID489001]	F	BAO_0000019	assay format	None	None	None	None	None	CHEMBL2334	Caspase-3	Homo sapiens	SINGLE PROTEIN	CHEMBL1201862	7	PubChem BioAssays			None
CHEMBL1613216		0	315.41	0	4.18	SID47197703	Fc1ccccc1COc1ccc(C(=S)N2CCCC2)cc1	IC50	'='	9990.0	nM	5.00		active	UO_0000065					False	CHEMBL1738414	PUBCHEM_BIOASSAY: Dose Response confirmation of inhibitors of Sentrin-specific proteases (SENPs) using a Caspase-3 Selectivity assay. (Class of assay: confirmatory) [Related pubchem assays (depositor defined):AID2540, AID2599, AID434973, AID489001]	F	BAO_0000019	assay format	None	None	None	None	None	CHEMBL2334	Caspase-3	Homo sapiens	SINGLE PROTEIN	CHEMBL1201862	7	PubChem BioAssays			None
CHEMBL1539398		0	338.36	0	3.51	SID47199595	COc1ccc(C(=O)Nc2ccc3ccccc3n2)c(OC)c1OC	IC50	'='	6100.0	nM	5.21		active	UO_0000065					False	CHEMBL1738414	PUBCHEM_BIOASSAY: Dose Response confirmation of inhibitors of Sentrin-specific proteases (SENPs) using a Caspase-3 Selectivity assay. (Class of assay: confirmatory) [Related pubchem assays (depositor defined):AID2540, AID2599, AID434973, AID489001]	F	BAO_0000019	assay format	None	None	None	None	None	CHEMBL2334	Caspase-3	Homo sapiens	SINGLE PROTEIN	CHEMBL1201862	7	PubChem BioAssays			None
CHEMBL1457165		0	293.39	0	4.98	SID17508952	Cc1c(C(=O)Nc2ccccc2)csc1-c1ccccc1	IC50	'='	19300.0	nM	4.71		active	UO_0000065					False	CHEMBL1738414	PUBCHEM_BIOASSAY: Dose Response confirmation of inhibitors of Sentrin-specific proteases (SENPs) using a Caspase-3 Selectivity assay. (Class of assay: confirmatory) [Related pubchem assays (depositor defined):AID2540, AID2599, AID434973, AID489001]	F	BAO_0000019	assay format	None	None	None	None	None	CHEMBL2334	Caspase-3	Homo sapiens	SINGLE PROTEIN	CHEMBL1201862	7	PubChem BioAssays			None
CHEMBL1422087		0	311.18	0	4.34	SID26662128	Brc1c(-c2ccccc2)nc2n1Cc1ccccc1-2	IC50	'='	15000.0	nM	4.82		active	UO_0000065					False	CHEMBL1738414	PUBCHEM_BIOASSAY: Dose Response confirmation of inhibitors of Sentrin-specific proteases (SENPs) using a Caspase-3 Selectivity assay. (Class of assay: confirmatory) [Related pubchem assays (depositor defined):AID2540, AID2599, AID434973, AID489001]	F	BAO_0000019	assay format	None	None	None	None	None	CHEMBL2334	Caspase-3	Homo sapiens	SINGLE PROTEIN	CHEMBL1201862	7	PubChem BioAssays			None
CHEMBL1342859		0	439.47	0	2.20	SID24823559	CC(=O)N1C(=O)/C(=C2\SC(=S)N(NC(=O)c3ccc(O)cc3)C2=O)c2ccccc21	IC50	'='	12900.0	nM	4.89		active	UO_0000065					False	CHEMBL1738414	PUBCHEM_BIOASSAY: Dose Response confirmation of inhibitors of Sentrin-specific proteases (SENPs) using a Caspase-3 Selectivity assay. (Class of assay: confirmatory) [Related pubchem assays (depositor defined):AID2540, AID2599, AID434973, AID489001]	F	BAO_0000019	assay format	None	None	None	None	None	CHEMBL2334	Caspase-3	Homo sapiens	SINGLE PROTEIN	CHEMBL1201862	7	PubChem BioAssays			None
CHEMBL3144898		0	279.30	0	3.16	SID26669637	Nc1[nH]n(-c2ccccc2)c(=O)c1N=Nc1ccccc1	IC50	'='	20200.0	nM	4.70		active	UO_0000065					False	CHEMBL1738414	PUBCHEM_BIOASSAY: Dose Response confirmation of inhibitors of Sentrin-specific proteases (SENPs) using a Caspase-3 Selectivity assay. (Class of assay: confirmatory) [Related pubchem assays (depositor defined):AID2540, AID2599, AID434973, AID489001]	F	BAO_0000019	assay format	None	None	None	None	None	CHEMBL2334	Caspase-3	Homo sapiens	SINGLE PROTEIN	CHEMBL1201862	7	PubChem BioAssays			None
CHEMBL1605940		0	321.21	0	4.66	SID17411581	Cc1cc(C)nc(NC(=O)/C=C/c2ccc(Cl)cc2Cl)c1	IC50	'='	14100.0	nM	4.85		active	UO_0000065					False	CHEMBL1738414	PUBCHEM_BIOASSAY: Dose Response confirmation of inhibitors of Sentrin-specific proteases (SENPs) using a Caspase-3 Selectivity assay. (Class of assay: confirmatory) [Related pubchem assays (depositor defined):AID2540, AID2599, AID434973, AID489001]	F	BAO_0000019	assay format	None	None	None	None	None	CHEMBL2334	Caspase-3	Homo sapiens	SINGLE PROTEIN	CHEMBL1201862	7	PubChem BioAssays			None
CHEMBL1522349		0	329.38	0	2.51	SID24809318	CCOC(=O)c1nn(-c2ccccc2C)c(=O)c2c(N)scc12	IC50		93300.0	nM			inactive	UO_0000065					False	CHEMBL2114920	PubChem BioAssay. Dose-response confirmation of uHTS inhibitor hits of Sentrin-Specific Protease 8 in a Caspase-3 Fluorescence assay. (Class of assay: confirmatory)	F	BAO_0000019	assay format	Homo sapiens	None	None	None	None	CHEMBL2334	Caspase-3	Homo sapiens	SINGLE PROTEIN	CHEMBL1201862	7	PubChem BioAssays			None
CHEMBL1447667		0	290.28	0	0.98	SID26659444	O=C1CC(N2CCOCC2)=NN1c1ccc([N+](=O)[O-])cc1	IC50		100000.0	nM			inactive	UO_0000065					False	CHEMBL2114920	PubChem BioAssay. Dose-response confirmation of uHTS inhibitor hits of Sentrin-Specific Protease 8 in a Caspase-3 Fluorescence assay. (Class of assay: confirmatory)	F	BAO_0000019	assay format	Homo sapiens	None	None	None	None	CHEMBL2334	Caspase-3	Homo sapiens	SINGLE PROTEIN	CHEMBL1201862	7	PubChem BioAssays			None
CHEMBL1160622		0	656.46	1	1.32	80	CC(C)[C@H](NC(=O)C(=O)Nc1ccccn1)C(=O)N[C@@H](CC(=O)O)C(=O)COc1c(F)c(F)cc(F)c1F.O=C(O)C(F)(F)F	k3/Ki	'='	117608.0	M-1 s-1									False	CHEMBL658629	Binding affinity towards human caspase 3	B	BAO_0000357	single protein format	None	None	None	None	None	CHEMBL2334	Caspase-3	Homo sapiens	SINGLE PROTEIN	CHEMBL1146752	1	Scientific Literature	Bioorg. Med. Chem. Lett.	2004	None
CHEMBL443565		0	620.66	2	0.01	2	CC(=O)N[C@@H](CC(=O)O)C(=O)N[C@@H](CCC(=O)O)C(=O)N[C@H](C(=O)N[C@@H](CC(=O)O)C(=O)CCCc1ccccc1)C(C)C	IC50	'='	0.771	nM	9.11			UO_0000065	14.68	0.28	9.10	3.71	False	CHEMBL658631	Inhibitory concentration of compound against caspase-3	B	BAO_0000357	single protein format	None	None	None	None	None	CHEMBL2334	Caspase-3	Homo sapiens	SINGLE PROTEIN	CHEMBL1148306	1	Scientific Literature	J. Med. Chem.	2004	None
CHEMBL333221		0	506.56	1	2.97	3	CC(C)[C@H](NC(=O)COc1cccc2ccccc12)C(=O)N[C@@H](CC(=O)O)C(=O)COc1ccccc1	k3/Ki	'='	19152.0	M-1 s-1									False	CHEMBL658640	Inhibitory activity against caspase-3 (Csp-3)	B	BAO_0000357	single protein format	None	None	None	None	None	CHEMBL2334	Caspase-3	Homo sapiens	SINGLE PROTEIN	CHEMBL1136305	1	Scientific Literature	Bioorg. Med. Chem. Lett.	2003	None
CHEMBL414216		0	605.54	1	3.47	10	CC(C)C[C@H](NC(=O)C(=O)Nc1cccc2ccccc12)C(=O)N[C@@H](CC(=O)O)C(=O)COc1c(F)c(F)cc(F)c1F	k3/Ki	'='	180453.0	M-1 s-1									False	CHEMBL658629	Binding affinity towards human caspase 3	B	BAO_0000357	single protein format	None	None	None	None	None	CHEMBL2334	Caspase-3	Homo sapiens	SINGLE PROTEIN	CHEMBL1146752	1	Scientific Literature	Bioorg. Med. Chem. Lett.	2004	None
CHEMBL378475		0	560.54	1	2.38	1e	O=C(CN1C(=O)[C@@H](COC(=O)Nc2ccc(F)cc2)N=C(c2ccccc2)c2ccccc21)N[C@H]1CC(=O)OC1O	Activity						Not Active						False	CHEMBL867548	Inhibition of human recombinant caspase3 upto 50 uM	B	BAO_0000357	single protein format	Homo sapiens	None	None	None	None	CHEMBL2334	Caspase-3	Homo sapiens	SINGLE PROTEIN	CHEMBL1147785	1	Scientific Literature	J. Med. Chem.	2006	None
CHEMBL437308		0	657.42	1	3.28	1g	O=C(CN1C(=O)[C@@H](COC(=O)Nc2c(F)cc(F)cc2Br)N=C(c2ccccc2)c2ccccc21)N[C@H]1CC(=O)OC1O	Activity						Not Active						False	CHEMBL867548	Inhibition of human recombinant caspase3 upto 50 uM	B	BAO_0000357	single protein format	Homo sapiens	None	None	None	None	CHEMBL2334	Caspase-3	Homo sapiens	SINGLE PROTEIN	CHEMBL1147785	1	Scientific Literature	J. Med. Chem.	2006	None
CHEMBL190172		0	276.75	0	4.43	4e	Cc1ccc(-c2noc(-c3sccc3Cl)n2)cc1	EC50	'>'	10000.0	nM				UO_0000065					False	CHEMBL829728	Caspase-3 activation activity tested in H1299 lung cancer cells done for 24 or 48 hr at 37 degree C	B	BAO_0000219	cell-based format	None	None	None	Cancer cell lines	None	CHEMBL2334	Caspase-3	Homo sapiens	SINGLE PROTEIN	CHEMBL1141144	1	Scientific Literature	J. Med. Chem.	2005	CHEMBL3307923
CHEMBL424789		0	504.55	2	-0.33	4sf	CCC(C(=O)N[C@@H](CC(=O)O)C(=O)CNCN1CCCC1)n1ccnc(NCc2nonc2C)c1=O	IC50	'='	0.033	nM	10.48			UO_0000065	20.77	0.40	10.81	5.68	False	CHEMBL829509	Inhibitory concentration against recombinant human caspase-3 in neuronal precursor (NT2) cells	B	BAO_0000019	assay format	Homo sapiens	None	None	None	None	CHEMBL2334	Caspase-3	Homo sapiens	SINGLE PROTEIN	CHEMBL1144330	1	Scientific Literature	Bioorg. Med. Chem. Lett.	2005	None
CHEMBL181768		0	529.64	1	2.73	4o	CCC(C(=O)N[C@@H](CC(=O)O)C(=O)CSCc1ccccc1)n1ccnc(NCc2nccs2)c1=O	IC50	'='	0.026	nM	10.59			UO_0000065	19.99	0.40	7.86	7.39	False	CHEMBL829509	Inhibitory concentration against recombinant human caspase-3 in neuronal precursor (NT2) cells	B	BAO_0000019	assay format	Homo sapiens	None	None	None	None	CHEMBL2334	Caspase-3	Homo sapiens	SINGLE PROTEIN	CHEMBL1144330	1	Scientific Literature	Bioorg. Med. Chem. Lett.	2005	None
CHEMBL217822	(S)-5-[1-(2-methoxymethylpyrrolidinyl)sulfonyl]-1-(4-(tributylstannyl)benzyl)isatin	0	703.53	None	None	23		IC50	'='	25.5	nM	7.59			UO_0000065	10.79	None	None	None	False	CHEMBL909966	Inhibition of caspase 3	B	BAO_0000357	single protein format	Homo sapiens	None	None	None	None	CHEMBL2334	Caspase-3	Homo sapiens	SINGLE PROTEIN	CHEMBL1137328	1	Scientific Literature	J. Med. Chem.	2006	None
CHEMBL1550291		0	274.35	0	3.53	SID14731771	CSc1ccccc1NC(=O)c1cc(C2CC2)on1	IC50	'='	18600.0	nM	4.73		active	UO_0000065					False	CHEMBL1738414	PUBCHEM_BIOASSAY: Dose Response confirmation of inhibitors of Sentrin-specific proteases (SENPs) using a Caspase-3 Selectivity assay. (Class of assay: confirmatory) [Related pubchem assays (depositor defined):AID2540, AID2599, AID434973, AID489001]	F	BAO_0000019	assay format	None	None	None	None	None	CHEMBL2334	Caspase-3	Homo sapiens	SINGLE PROTEIN	CHEMBL1201862	7	PubChem BioAssays			None
CHEMBL390090		0	401.47	0	4.27	HC-6	COc1ccc(CNc2nc(NCc3ccc(OC)cc3)c3cccnc3n2)cc1	Activity						Not Active						False	CHEMBL903845	Effect on MDA-MB-231 cell lysate caspase 3 activity after 48 hrs relative to control by substrate assay	B	BAO_0000219	cell-based format	Homo sapiens	None	None	MDA-MB-231	None	CHEMBL2334	Caspase-3	Homo sapiens	SINGLE PROTEIN	CHEMBL1142900	1	Scientific Literature	Bioorg. Med. Chem.	2007	CHEMBL3307960
CHEMBL101684		0	415.45	0	0.89	39	CC(C)C[C@H](NC(=O)COc1cccc2cnccc12)C(=O)N[C@H]1CC(=O)OC1O	IC50	'='	407.0	nM	6.39			UO_0000065	15.38	0.29	5.50	5.04	False	CHEMBL876965	Inhibitory concentration against caspase-3	B	BAO_0000357	single protein format	None	None	None	None	None	CHEMBL2334	Caspase-3	Homo sapiens	SINGLE PROTEIN	CHEMBL1134914	1	Scientific Literature	Bioorg. Med. Chem. Lett.	2002	None
CHEMBL330535		0	414.46	0	1.91	1	CC(C)C[C@H](NC(=O)COc1cccc2ccccc12)C(=O)N[C@H](C=O)CC(=O)O	IC50	'='	135.0	nM	6.87			UO_0000065	16.57	0.31	4.96	5.64	False	CHEMBL658908	Binding affinity towards human Caspase-3	B	BAO_0000357	single protein format	None	None	None	None	None	CHEMBL2334	Caspase-3	Homo sapiens	SINGLE PROTEIN	CHEMBL1146752	1	Scientific Literature	Bioorg. Med. Chem. Lett.	2004	None
CHEMBL327821		0	620.35	1	2.69	71	CC(C)[C@H](NC(=O)C(=O)Nc1ccccc1Br)C(=O)N[C@@H](CC(=O)O)C(=O)COc1c(F)c(F)cc(F)c1F	k3/Ki	'='	1274281.0	M-1 s-1									False	CHEMBL658629	Binding affinity towards human caspase 3	B	BAO_0000357	single protein format	None	None	None	None	None	CHEMBL2334	Caspase-3	Homo sapiens	SINGLE PROTEIN	CHEMBL1146752	1	Scientific Literature	Bioorg. Med. Chem. Lett.	2004	None
CHEMBL214044		0	449.46	0	0.17	23	COc1cccc(OC)c1C(=O)NNC(=O)C1(C(=O)N[C@H]2CC(=O)OC2O)CCCCC1	IC50	'>'	10000.0	nM				UO_0000065					False	CHEMBL865481	Inhibition of caspase3	B	BAO_0000357	single protein format	Homo sapiens	None	None	None	None	CHEMBL2334	Caspase-3	Homo sapiens	SINGLE PROTEIN	CHEMBL1146191	1	Scientific Literature	Bioorg. Med. Chem. Lett.	2006	None
CHEMBL329917		0	486.50	0	-2.35	101	CC(=O)N[C@@H](CC(=O)O)C(=O)N[C@H]1CCC[C@H]2SC[C@@H](C(=O)N[C@H]3CC(=O)OC3O)N2C1=O	IC50	'='	18.0	nM	7.75			UO_0000065	15.92	0.32	10.09	4.05	False	CHEMBL658630	Inhibitory activity against caspase-3.	B	BAO_0000357	single protein format	None	None	None	None	None	CHEMBL2334	Caspase-3	Homo sapiens	SINGLE PROTEIN	CHEMBL1133572	1	Scientific Literature	J. Med. Chem.	2000	None
CHEMBL90750		0	567.62	1	2.19	19	CC(C)[C@H](NC(=O)C(=O)Nc1cccc2ccccc12)C(=O)N[C@@H](CC(=O)O)C(=O)COS(=O)c1ccccc1	k3/Ki	'='	342.0	M-1 s-1									False	CHEMBL658629	Binding affinity towards human caspase 3	B	BAO_0000357	single protein format	None	None	None	None	None	CHEMBL2334	Caspase-3	Homo sapiens	SINGLE PROTEIN	CHEMBL1146752	1	Scientific Literature	Bioorg. Med. Chem. Lett.	2004	None
CHEMBL22597		0	430.43	0	2.02	10	O=C(O)CC(NC(=O)[C@H](Cc1ccccc1)NC(=O)OCc1ccccc1)C(=O)CF	IC50	'='	400.0	nM	6.40			UO_0000065	14.86	0.28	4.38	5.25	False	CHEMBL875680	Inhibitory activity against human recombinant Caspase-3 enzyme	B	BAO_0000357	single protein format	None	None	None	None	None	CHEMBL2334	Caspase-3	Homo sapiens	SINGLE PROTEIN	CHEMBL1147604	1	Scientific Literature	Bioorg. Med. Chem. Lett.	2004	None
CHEMBL88467		0	563.54	1	2.38	37	CCCCCCCNC(=O)C(=O)N[C@H](C(=O)N[C@@H](CC(=O)O)C(=O)COc1c(F)c(F)cc(F)c1F)C(C)C	k3/Ki	'='	47953.0	M-1 s-1									False	CHEMBL658629	Binding affinity towards human caspase 3	B	BAO_0000357	single protein format	None	None	None	None	None	CHEMBL2334	Caspase-3	Homo sapiens	SINGLE PROTEIN	CHEMBL1146752	1	Scientific Literature	Bioorg. Med. Chem. Lett.	2004	None
CHEMBL121228		0	524.52	1	1.62	12	O=C[C@H](CC(=O)O)NC(=O)C(CCCCNS(=O)(=O)c1ccc(O)c(C(=O)O)c1)c1ccc(F)cc1	Ki	'='	200.0	nM	6.70			UO_0000065	12.77	0.25	5.08	3.58	False	CHEMBL658625	In vitro inhibitory activity against human recombinant caspase-3 using Ac-DEVD-AFC as substrate.	B	BAO_0000357	single protein format	None	None	None	None	None	CHEMBL2334	Caspase-3	Homo sapiens	SINGLE PROTEIN	CHEMBL1136308	1	Scientific Literature	Bioorg. Med. Chem. Lett.	2003	None
CHEMBL1868306		0	392.55	0	4.68	SID104222628	C(=N\Nc1cc(N2CCCCCC2)nc(N2CCCCCC2)n1)\c1ccccc1	IC50	'>'	99000.0	nM			inactive	UO_0000065					False	CHEMBL1794475	PUBCHEM_BIOASSAY: SAR Analysis of small molecule inhibitors of Sentrin-specific proteases (SENPs) using a Caspase-3 Selectivity assay. (Class of assay: confirmatory) [Related pubchem assays (depositor defined):AID2540, AID2599, AID434973, AID489001]	F	BAO_0000019	assay format	None	None	None	None	None	CHEMBL2334	Caspase-3	Homo sapiens	SINGLE PROTEIN	CHEMBL1201862	7	PubChem BioAssays			None
CHEMBL1613216		0	315.41	0	4.18	SID104222657	Fc1ccccc1COc1ccc(C(=S)N2CCCC2)cc1	IC50	'='	742.0	nM	6.13		active	UO_0000065					False	CHEMBL1794475	PUBCHEM_BIOASSAY: SAR Analysis of small molecule inhibitors of Sentrin-specific proteases (SENPs) using a Caspase-3 Selectivity assay. (Class of assay: confirmatory) [Related pubchem assays (depositor defined):AID2540, AID2599, AID434973, AID489001]	F	BAO_0000019	assay format	None	None	None	None	None	CHEMBL2334	Caspase-3	Homo sapiens	SINGLE PROTEIN	CHEMBL1201862	7	PubChem BioAssays			None
CHEMBL1892979		0	425.33	0	4.10	SID110067314	CCS(=O)(=O)c1cccc(C(=O)Nc2nc3ccc(Br)cc3s2)c1	IC50	'>'	99000.0	nM			inactive	UO_0000065					False	CHEMBL1794475	PUBCHEM_BIOASSAY: SAR Analysis of small molecule inhibitors of Sentrin-specific proteases (SENPs) using a Caspase-3 Selectivity assay. (Class of assay: confirmatory) [Related pubchem assays (depositor defined):AID2540, AID2599, AID434973, AID489001]	F	BAO_0000019	assay format	None	None	None	None	None	CHEMBL2334	Caspase-3	Homo sapiens	SINGLE PROTEIN	CHEMBL1201862	7	PubChem BioAssays			None
CHEMBL1892809		0	359.47	0	4.57	SID104222680	CCOc1cc(C(=S)N2CCCC2)ccc1OCc1ccccc1F	IC50	'>'	99000.0	nM			inactive	UO_0000065					False	CHEMBL1794475	PUBCHEM_BIOASSAY: SAR Analysis of small molecule inhibitors of Sentrin-specific proteases (SENPs) using a Caspase-3 Selectivity assay. (Class of assay: confirmatory) [Related pubchem assays (depositor defined):AID2540, AID2599, AID434973, AID489001]	F	BAO_0000019	assay format	None	None	None	None	None	CHEMBL2334	Caspase-3	Homo sapiens	SINGLE PROTEIN	CHEMBL1201862	7	PubChem BioAssays			None
CHEMBL1870590		0	337.81	1	5.17	SID104222678	O=C(Nc1ccccc1Cl)c1ccc(OCc2ccccc2)cc1	IC50	'>'	99000.0	nM			inactive	UO_0000065					False	CHEMBL1794475	PUBCHEM_BIOASSAY: SAR Analysis of small molecule inhibitors of Sentrin-specific proteases (SENPs) using a Caspase-3 Selectivity assay. (Class of assay: confirmatory) [Related pubchem assays (depositor defined):AID2540, AID2599, AID434973, AID489001]	F	BAO_0000019	assay format	None	None	None	None	None	CHEMBL2334	Caspase-3	Homo sapiens	SINGLE PROTEIN	CHEMBL1201862	7	PubChem BioAssays			None
CHEMBL1413278		0	280.28	0	3.32	SID104222653	Oc1ccccc1/C=C/c1noc(-c2ccccc2O)n1	IC50	'='	21000.0	nM	4.68		active	UO_0000065					False	CHEMBL1794475	PUBCHEM_BIOASSAY: SAR Analysis of small molecule inhibitors of Sentrin-specific proteases (SENPs) using a Caspase-3 Selectivity assay. (Class of assay: confirmatory) [Related pubchem assays (depositor defined):AID2540, AID2599, AID434973, AID489001]	F	BAO_0000019	assay format	None	None	None	None	None	CHEMBL2334	Caspase-3	Homo sapiens	SINGLE PROTEIN	CHEMBL1201862	7	PubChem BioAssays			None
CHEMBL1871327		0	266.27	0	4.05	SID104222676	Fc1ccc(-c2noc(/C=C/c3ccccc3)n2)cc1	IC50	'='	18000.0	nM	4.75		active	UO_0000065					False	CHEMBL1794475	PUBCHEM_BIOASSAY: SAR Analysis of small molecule inhibitors of Sentrin-specific proteases (SENPs) using a Caspase-3 Selectivity assay. (Class of assay: confirmatory) [Related pubchem assays (depositor defined):AID2540, AID2599, AID434973, AID489001]	F	BAO_0000019	assay format	None	None	None	None	None	CHEMBL2334	Caspase-3	Homo sapiens	SINGLE PROTEIN	CHEMBL1201862	7	PubChem BioAssays			None
CHEMBL1892075		0	328.78	0	4.95	SID104222706	O=C(Nc1nc2ccc(Cl)cc2s1)c1cc2ccccc2o1	IC50	'>'	99000.0	nM			inactive	UO_0000065					False	CHEMBL1794475	PUBCHEM_BIOASSAY: SAR Analysis of small molecule inhibitors of Sentrin-specific proteases (SENPs) using a Caspase-3 Selectivity assay. (Class of assay: confirmatory) [Related pubchem assays (depositor defined):AID2540, AID2599, AID434973, AID489001]	F	BAO_0000019	assay format	None	None	None	None	None	CHEMBL2334	Caspase-3	Homo sapiens	SINGLE PROTEIN	CHEMBL1201862	7	PubChem BioAssays			None
CHEMBL1525161		0	264.32	0	3.76	SID104222575	CC(C)(C)c1ccc2c(c1)C(=O)c1ccccc1C2=O	IC50	'='	934.0	nM	6.03		active	UO_0000065					False	CHEMBL1794475	PUBCHEM_BIOASSAY: SAR Analysis of small molecule inhibitors of Sentrin-specific proteases (SENPs) using a Caspase-3 Selectivity assay. (Class of assay: confirmatory) [Related pubchem assays (depositor defined):AID2540, AID2599, AID434973, AID489001]	F	BAO_0000019	assay format	None	None	None	None	None	CHEMBL2334	Caspase-3	Homo sapiens	SINGLE PROTEIN	CHEMBL1201862	7	PubChem BioAssays			None
CHEMBL1773702		0	300.75	0	4.50	SID104222637	CCC(=O)Nc1ccc2oc(-c3ccc(Cl)cc3)nc2c1	IC50	'='	2270.0	nM	5.64		active	UO_0000065					False	CHEMBL1794475	PUBCHEM_BIOASSAY: SAR Analysis of small molecule inhibitors of Sentrin-specific proteases (SENPs) using a Caspase-3 Selectivity assay. (Class of assay: confirmatory) [Related pubchem assays (depositor defined):AID2540, AID2599, AID434973, AID489001]	F	BAO_0000019	assay format	None	None	None	None	None	CHEMBL2334	Caspase-3	Homo sapiens	SINGLE PROTEIN	CHEMBL1201862	7	PubChem BioAssays			None
CHEMBL1894366		0	282.30	0	3.20	SID104222798	ON(O)c1ccc(N/N=C/c2c[nH]c3ccccc23)cc1	IC50	'>'	99000.0	nM			inactive	UO_0000065					False	CHEMBL1794475	PUBCHEM_BIOASSAY: SAR Analysis of small molecule inhibitors of Sentrin-specific proteases (SENPs) using a Caspase-3 Selectivity assay. (Class of assay: confirmatory) [Related pubchem assays (depositor defined):AID2540, AID2599, AID434973, AID489001]	F	BAO_0000019	assay format	None	None	None	None	None	CHEMBL2334	Caspase-3	Homo sapiens	SINGLE PROTEIN	CHEMBL1201862	7	PubChem BioAssays			None
CHEMBL91032		0	641.57	1	4.24	53	CC(C)[C@H](NC(=O)C(=O)Nc1ccc2cc3ccccc3cc2c1)C(=O)N[C@@H](CC(=O)O)C(=O)COc1c(F)c(F)cc(F)c1F	k3/Ki	'='	141709.0	M-1 s-1									False	CHEMBL658629	Binding affinity towards human caspase 3	B	BAO_0000357	single protein format	None	None	None	None	None	CHEMBL2334	Caspase-3	Homo sapiens	SINGLE PROTEIN	CHEMBL1146752	1	Scientific Literature	Bioorg. Med. Chem. Lett.	2004	None
CHEMBL1896895		0	276.34	0	4.47	SID104222873	CCc1ccc(-c2nc(/C=C/c3ccccc3)no2)cc1	IC50	'='	80000.0	nM	4.10		active	UO_0000065					False	CHEMBL1794475	PUBCHEM_BIOASSAY: SAR Analysis of small molecule inhibitors of Sentrin-specific proteases (SENPs) using a Caspase-3 Selectivity assay. (Class of assay: confirmatory) [Related pubchem assays (depositor defined):AID2540, AID2599, AID434973, AID489001]	F	BAO_0000019	assay format	None	None	None	None	None	CHEMBL2334	Caspase-3	Homo sapiens	SINGLE PROTEIN	CHEMBL1201862	7	PubChem BioAssays			None
CHEMBL1878061		0	260.34	0	3.61	SID104222811	O=C(Nc1nc2ccccc2s1)c1ccsc1	IC50	'='	1100.0	nM	5.96		active	UO_0000065					False	CHEMBL1794475	PUBCHEM_BIOASSAY: SAR Analysis of small molecule inhibitors of Sentrin-specific proteases (SENPs) using a Caspase-3 Selectivity assay. (Class of assay: confirmatory) [Related pubchem assays (depositor defined):AID2540, AID2599, AID434973, AID489001]	F	BAO_0000019	assay format	None	None	None	None	None	CHEMBL2334	Caspase-3	Homo sapiens	SINGLE PROTEIN	CHEMBL1201862	7	PubChem BioAssays			None
CHEMBL1903194		0	386.89	0	3.48	SID104222627	Oc1ccc(Cl)cc1/C=N/Nc1cc(N2CCCC2)nc(N2CCCC2)n1	IC50	'>'	99000.0	nM			inactive	UO_0000065					False	CHEMBL1794475	PUBCHEM_BIOASSAY: SAR Analysis of small molecule inhibitors of Sentrin-specific proteases (SENPs) using a Caspase-3 Selectivity assay. (Class of assay: confirmatory) [Related pubchem assays (depositor defined):AID2540, AID2599, AID434973, AID489001]	F	BAO_0000019	assay format	None	None	None	None	None	CHEMBL2334	Caspase-3	Homo sapiens	SINGLE PROTEIN	CHEMBL1201862	7	PubChem BioAssays			None
CHEMBL1902852		0	451.98	0	4.67	SID110067395	CN(C)S(=O)(=O)c1ccc2nc(NC(=O)c3sc4ccccc4c3Cl)sc2c1	IC50	'>'	99000.0	nM			inactive	UO_0000065					False	CHEMBL1794475	PUBCHEM_BIOASSAY: SAR Analysis of small molecule inhibitors of Sentrin-specific proteases (SENPs) using a Caspase-3 Selectivity assay. (Class of assay: confirmatory) [Related pubchem assays (depositor defined):AID2540, AID2599, AID434973, AID489001]	F	BAO_0000019	assay format	None	None	None	None	None	CHEMBL2334	Caspase-3	Homo sapiens	SINGLE PROTEIN	CHEMBL1201862	7	PubChem BioAssays			None
CHEMBL1884495		0	294.79	0	4.26	SID104222902	O=C(Nc1nc2ccc(Cl)cc2s1)c1ccsc1	IC50	'='	2300.0	nM	5.64		active	UO_0000065					False	CHEMBL1794475	PUBCHEM_BIOASSAY: SAR Analysis of small molecule inhibitors of Sentrin-specific proteases (SENPs) using a Caspase-3 Selectivity assay. (Class of assay: confirmatory) [Related pubchem assays (depositor defined):AID2540, AID2599, AID434973, AID489001]	F	BAO_0000019	assay format	None	None	None	None	None	CHEMBL2334	Caspase-3	Homo sapiens	SINGLE PROTEIN	CHEMBL1201862	7	PubChem BioAssays			None
CHEMBL1883288		0	536.51	2	5.45	SID104222582	COC(=O)c1nn(-c2ccccc2)c2c1C(c1ccc(OC)cc1)(C(F)(F)F)N/C(=N\c1ccc(C)cc1)O2	IC50	'>'	99000.0	nM			inactive	UO_0000065					False	CHEMBL1794475	PUBCHEM_BIOASSAY: SAR Analysis of small molecule inhibitors of Sentrin-specific proteases (SENPs) using a Caspase-3 Selectivity assay. (Class of assay: confirmatory) [Related pubchem assays (depositor defined):AID2540, AID2599, AID434973, AID489001]	F	BAO_0000019	assay format	None	None	None	None	None	CHEMBL2334	Caspase-3	Homo sapiens	SINGLE PROTEIN	CHEMBL1201862	7	PubChem BioAssays			None
CHEMBL1886317		0	262.31	0	4.22	SID104222675	Cc1cccc(-c2noc(/C=C/c3ccccc3)n2)c1	IC50	'='	11000.0	nM	4.96		active	UO_0000065					False	CHEMBL1794475	PUBCHEM_BIOASSAY: SAR Analysis of small molecule inhibitors of Sentrin-specific proteases (SENPs) using a Caspase-3 Selectivity assay. (Class of assay: confirmatory) [Related pubchem assays (depositor defined):AID2540, AID2599, AID434973, AID489001]	F	BAO_0000019	assay format	None	None	None	None	None	CHEMBL2334	Caspase-3	Homo sapiens	SINGLE PROTEIN	CHEMBL1201862	7	PubChem BioAssays			None
CHEMBL1864348		0	352.44	0	2.83	SID104222668	Oc1ccc(/C=N/Nc2cc(N3CCCC3)nc(N3CCCC3)n2)cc1	IC50	'>'	99000.0	nM			inactive	UO_0000065					False	CHEMBL1794475	PUBCHEM_BIOASSAY: SAR Analysis of small molecule inhibitors of Sentrin-specific proteases (SENPs) using a Caspase-3 Selectivity assay. (Class of assay: confirmatory) [Related pubchem assays (depositor defined):AID2540, AID2599, AID434973, AID489001]	F	BAO_0000019	assay format	None	None	None	None	None	CHEMBL2334	Caspase-3	Homo sapiens	SINGLE PROTEIN	CHEMBL1201862	7	PubChem BioAssays			None
CHEMBL1888478		0	412.49	0	1.23	SID104222632	O=C(CCc1ccccc1)NNc1cc(N2CCOCC2)nc(N2CCOCC2)n1	IC50	'>'	99000.0	nM			inactive	UO_0000065					False	CHEMBL1794475	PUBCHEM_BIOASSAY: SAR Analysis of small molecule inhibitors of Sentrin-specific proteases (SENPs) using a Caspase-3 Selectivity assay. (Class of assay: confirmatory) [Related pubchem assays (depositor defined):AID2540, AID2599, AID434973, AID489001]	F	BAO_0000019	assay format	None	None	None	None	None	CHEMBL2334	Caspase-3	Homo sapiens	SINGLE PROTEIN	CHEMBL1201862	7	PubChem BioAssays			None
CHEMBL333919		0	470.48	0	0.33	34	O=C[C@H](CC(=O)O)NC(=O)Cc1ccc(CNS(=O)(=O)c2ccc(O)c(C(=O)O)c2)s1	Ki	'='	4000.0	nM	5.40			UO_0000065	11.47	0.24	5.07	2.88	False	CHEMBL658625	In vitro inhibitory activity against human recombinant caspase-3 using Ac-DEVD-AFC as substrate.	B	BAO_0000357	single protein format	None	None	None	None	None	CHEMBL2334	Caspase-3	Homo sapiens	SINGLE PROTEIN	CHEMBL1136308	1	Scientific Literature	Bioorg. Med. Chem. Lett.	2003	None
CHEMBL60190		0	324.36	0	0.62	16	COC[C@@H]1CCCN1S(=O)(=O)c1ccc2c(c1)C(=O)C(=O)N2	Ki	'='	60.0	nM	7.22			UO_0000065	22.26	0.45	6.60	7.78	True	CHEMBL857509	Inhibitory activity against caspase-3	B	BAO_0000357	single protein format	None	None	None	None	None	CHEMBL2334	Caspase-3	Homo sapiens	SINGLE PROTEIN	CHEMBL1134769	1	Scientific Literature	J. Med. Chem.	2001	None
CHEMBL60190		0	324.36	0	0.62	16	COC[C@@H]1CCCN1S(=O)(=O)c1ccc2c(c1)C(=O)C(=O)N2	IC50	'='	120.0	nM	6.92			UO_0000065	21.34	0.43	6.30	7.46	True	CHEMBL658912	Inhibition of recombinant human caspase-3	B	BAO_0000357	single protein format	None	None	None	None	None	CHEMBL2334	Caspase-3	Homo sapiens	SINGLE PROTEIN	CHEMBL1134769	1	Scientific Literature	J. Med. Chem.	2001	None
CHEMBL592983		0	453.56	0	3.36	3	CC1(C)CN=C2C(=O)c3cc(S(=O)(=O)N4CCC[C@H]4COc4ccccc4)ccc3N2C1	IC50	'='	7.0	nM	8.15			UO_0000065	17.98	0.35	4.79	10.29	False	CHEMBL1039826	Inhibition of c-terminal histidine-tagged human caspase 3 expressed in Escherichia coli assessed as Ac-DEVD-AFC cleavage after 90 mins by spectrophotometry	B	BAO_0000019	assay format	Homo sapiens	None	None	None	None	CHEMBL2334	Caspase-3	Homo sapiens	SINGLE PROTEIN	CHEMBL1152675	1	Scientific Literature	Bioorg. Med. Chem.	2009	None
CHEMBL606626		0	454.55	0	2.75	11k	CC1(C)CN=C2C(=O)c3cc(S(=O)(=O)N4CCC[C@H]4COc4cccnc4)ccc3N2C1	IC50	'='	2.4	nM	8.62			UO_0000065	18.96	0.37	5.87	9.35	False	CHEMBL1039826	Inhibition of c-terminal histidine-tagged human caspase 3 expressed in Escherichia coli assessed as Ac-DEVD-AFC cleavage after 90 mins by spectrophotometry	B	BAO_0000019	assay format	Homo sapiens	None	None	None	None	CHEMBL2334	Caspase-3	Homo sapiens	SINGLE PROTEIN	CHEMBL1152675	1	Scientific Literature	Bioorg. Med. Chem.	2009	None
CHEMBL3233641		0	419.48	0	2.16	9a	O=C(Nc1ccc(S(=O)(=O)N2CCOCC2)cc1)n1sc2ccccc2c1=O	IC50	'='	783.4	nM	6.11			UO_0000065	14.56	0.30	3.95	6.25	False	CHEMBL3243714	Inhibition of human recombinant caspase-3 using Ac-LDEVD-AMC as substrate after 10 mins by fluorescence assay	B	BAO_0000357	single protein format	Homo sapiens	None	None	None	None	CHEMBL2334	Caspase-3	Homo sapiens	SINGLE PROTEIN	CHEMBL3232821	1	Scientific Literature	Bioorg. Med. Chem.	2014	None
CHEMBL1885482		0	335.41	0	4.46	SID110067384	CCN(CC)c1ccc(/C=C/c2noc(-c3ccccc3O)n2)cc1	IC50	'>'	99000.0	nM			inactive	UO_0000065					False	CHEMBL1794420	PUBCHEM_BIOASSAY: SAR Analysis of small molecule inhibitors of Sentrin-specific proteases (SENPs) using a Caspase-3 Selectivity assay - Set 2. (Class of assay: confirmatory) [Related pubchem assays (depositor defined):AID2540, AID2599, AID434973, AID489001]	F	BAO_0000019	assay format	None	None	None	None	None	CHEMBL2334	Caspase-3	Homo sapiens	SINGLE PROTEIN	CHEMBL1201862	7	PubChem BioAssays			None
CHEMBL1865625		0	302.26	0	4.32	SID104222876	Fc1ccc(/C=C/c2noc(-c3c(F)cccc3F)n2)cc1	IC50	'='	30800.0	nM	4.51		active	UO_0000065					False	CHEMBL1794420	PUBCHEM_BIOASSAY: SAR Analysis of small molecule inhibitors of Sentrin-specific proteases (SENPs) using a Caspase-3 Selectivity assay - Set 2. (Class of assay: confirmatory) [Related pubchem assays (depositor defined):AID2540, AID2599, AID434973, AID489001]	F	BAO_0000019	assay format	None	None	None	None	None	CHEMBL2334	Caspase-3	Homo sapiens	SINGLE PROTEIN	CHEMBL1201862	7	PubChem BioAssays			None
CHEMBL1869506		0	316.74	0	3.98	SID104222671	COc1ccccc1OCc1nc(-c2ccccc2Cl)no1	IC50	'='	3230.0	nM	5.49		active	UO_0000065					False	CHEMBL1794420	PUBCHEM_BIOASSAY: SAR Analysis of small molecule inhibitors of Sentrin-specific proteases (SENPs) using a Caspase-3 Selectivity assay - Set 2. (Class of assay: confirmatory) [Related pubchem assays (depositor defined):AID2540, AID2599, AID434973, AID489001]	F	BAO_0000019	assay format	None	None	None	None	None	CHEMBL2334	Caspase-3	Homo sapiens	SINGLE PROTEIN	CHEMBL1201862	7	PubChem BioAssays			None
CHEMBL1870529		0	347.24	0	4.34	SID124756911	CN(C(=O)c1cccc(Br)c1)c1nc2ccccc2s1	IC50	'>'	99000.0	nM			inactive	UO_0000065					False	CHEMBL1794420	PUBCHEM_BIOASSAY: SAR Analysis of small molecule inhibitors of Sentrin-specific proteases (SENPs) using a Caspase-3 Selectivity assay - Set 2. (Class of assay: confirmatory) [Related pubchem assays (depositor defined):AID2540, AID2599, AID434973, AID489001]	F	BAO_0000019	assay format	None	None	None	None	None	CHEMBL2334	Caspase-3	Homo sapiens	SINGLE PROTEIN	CHEMBL1201862	7	PubChem BioAssays			None
CHEMBL1895639		0	528.66	1	3.86	SID124756876	CCCS(=O)(=O)c1c(S(=O)(=O)CCC)c2c(C)cccn2c1C(=O)N/N=C\c1c[nH]c2ccccc12	IC50	'>'	99000.0	nM			inactive	UO_0000065					False	CHEMBL1794420	PUBCHEM_BIOASSAY: SAR Analysis of small molecule inhibitors of Sentrin-specific proteases (SENPs) using a Caspase-3 Selectivity assay - Set 2. (Class of assay: confirmatory) [Related pubchem assays (depositor defined):AID2540, AID2599, AID434973, AID489001]	F	BAO_0000019	assay format	None	None	None	None	None	CHEMBL2334	Caspase-3	Homo sapiens	SINGLE PROTEIN	CHEMBL1201862	7	PubChem BioAssays			None
CHEMBL1876444		0	431.54	0	3.31	SID124756919	Cc1ccc2nc(NC(=O)c3cccc(S(=O)(=O)NCC4CCCO4)c3)sc2c1	IC50	'>'	99000.0	nM			inactive	UO_0000065					False	CHEMBL1794420	PUBCHEM_BIOASSAY: SAR Analysis of small molecule inhibitors of Sentrin-specific proteases (SENPs) using a Caspase-3 Selectivity assay - Set 2. (Class of assay: confirmatory) [Related pubchem assays (depositor defined):AID2540, AID2599, AID434973, AID489001]	F	BAO_0000019	assay format	None	None	None	None	None	CHEMBL2334	Caspase-3	Homo sapiens	SINGLE PROTEIN	CHEMBL1201862	7	PubChem BioAssays			None
CHEMBL1316867		0	310.40	0	4.76	SID104222814	O=C(Nc1nc2ccccc2s1)c1cc2ccccc2s1	IC50	'='	515.0	nM	6.29		active	UO_0000065					False	CHEMBL1794420	PUBCHEM_BIOASSAY: SAR Analysis of small molecule inhibitors of Sentrin-specific proteases (SENPs) using a Caspase-3 Selectivity assay - Set 2. (Class of assay: confirmatory) [Related pubchem assays (depositor defined):AID2540, AID2599, AID434973, AID489001]	F	BAO_0000019	assay format	None	None	None	None	None	CHEMBL2334	Caspase-3	Homo sapiens	SINGLE PROTEIN	CHEMBL1201862	7	PubChem BioAssays			None
CHEMBL60190		0	324.36	0	0.62	7	COC[C@@H]1CCCN1S(=O)(=O)c1ccc2c(c1)C(=O)C(=O)N2	IC50	'='	84.9	nM	7.07			UO_0000065	21.80	0.44	6.45	7.62	True	CHEMBL909966	Inhibition of caspase 3	B	BAO_0000357	single protein format	Homo sapiens	None	None	None	None	CHEMBL2334	Caspase-3	Homo sapiens	SINGLE PROTEIN	CHEMBL1137328	1	Scientific Literature	J. Med. Chem.	2006	None
CHEMBL146360		0	611.05	1	2.89	70b	O=C(O)C[C@H](NC(=O)c1ccc(CNS(=O)(=O)c2ccc(O)c(C(=O)O)c2)o1)C(=O)CSCc1ccccc1Cl	Ki	'='	4000.0	nM	5.40			UO_0000065	8.83	0.18	2.51	2.69	False	CHEMBL658624	Inhibitory activity against Caspase-3	B	BAO_0000357	single protein format	None	None	None	None	None	CHEMBL2334	Caspase-3	Homo sapiens	SINGLE PROTEIN	CHEMBL1135612	1	Scientific Literature	J. Med. Chem.	2002	None
CHEMBL92017		0	449.49	0	0.10	7a	O=C1C[C@H](NC(=O)[C@@H]2CS[C@H]3CC[C@H](NC(=O)OCc4ccccc4)C(=O)N32)C(O)O1	IC50	'='	86000.0	nM	4.07			UO_0000065	9.04	0.18	3.97	3.03	False	CHEMBL658909	Inhibitory activity against human Caspase-3 using Ac-AspGluValAsp as substrate	B	BAO_0000357	single protein format	None	None	None	None	None	CHEMBL2334	Caspase-3	Homo sapiens	SINGLE PROTEIN	CHEMBL1131550	1	Scientific Literature	Bioorg. Med. Chem. Lett.	1998	None
CHEMBL287763		0	841.87	3	-0.92	26j(S,S)	CC(C)C[C@H](NC(=O)OCc1ccccc1)C(=O)NC(CCC(=O)O)C(=O)N[C@H](C(=O)NN(CC(=O)O)C(=O)[C@H]1O[C@@H]1C(=O)N[C@@H](C)C(=O)NCc1ccccc1)[C@@H](C)O	k2	'='	1280.0	M-1 s-1									False	CHEMBL658637	Second-order inhibition rate of caspase-3 was determined by progress curve method	B	BAO_0000357	single protein format	None	None	None	None	None	CHEMBL2334	Caspase-3	Homo sapiens	SINGLE PROTEIN	CHEMBL1149106	1	Scientific Literature	J. Med. Chem.	2004	None
CHEMBL352426		0	624.69	2	1.46	17	CC(C)[C@H](NC(=O)[C@H](C)NC(=O)[C@H](CC(=O)O)NC(=O)c1ccccc1)C(=O)N[C@@H](CC(=O)O)C(=O)CCCc1ccccc1	IC50	'='	1.8	nM	8.74			UO_0000065	14.00	0.27	7.28	4.20	False	CHEMBL660247	Inhibitory activity against caspase-3	B	BAO_0000357	single protein format	None	None	None	None	None	CHEMBL2334	Caspase-3	Homo sapiens	SINGLE PROTEIN	CHEMBL1147438	1	Scientific Literature	Bioorg. Med. Chem. Lett.	2004	None
CHEMBL2391861		0	466.45	0	2.55	27a	COC[C@@H]1C[C@@H](C(F)(F)F)CN1S(=O)(=O)c1ccc2c(c1)C(=O)C(=O)N2CCCCF	IC50	'='	31800.0	nM	4.50			UO_0000065	9.64	0.20	1.95	5.35	False	CHEMBL2394604	Inhibition of human recombinant caspase-3 using Ac-DEVD-AMC as substrate assessed as accumulation of AMC preincubated for 10 mins followed by substrate addition measured after 10 mins by fluorescence assay	B	BAO_0000357	single protein format	Homo sapiens	None	None	None	None	CHEMBL2334	Caspase-3	Homo sapiens	SINGLE PROTEIN	CHEMBL2390880	1	Scientific Literature	Eur. J. Med. Chem.	2013	None
CHEMBL572504		0	368.51	0	2.24	1g	O=C(CN1CCN(Cc2ccccc2)CC1)N/N=C/c1ccccc1S	Activity	'='	0.0	%				UO_0000187					False	CHEMBL1039649	Activation of 6xHis-tagged recombinant caspase 3 expressed in Escherichia coli BL21 (DE3) at 10 uM after 30 mins in absence of zinc ion	B	BAO_0000019	assay format	None	None	None	None	None	CHEMBL2334	Caspase-3	Homo sapiens	SINGLE PROTEIN	CHEMBL1155195	1	Scientific Literature	J. Med. Chem.	2009	None
CHEMBL3133256		0	528.34	1	3.14	19	O=C1C(=O)N(Cc2ccccc2I)c2ccc(S(=O)(=O)N3CCC[C@H]3CF)cc21	IC50	'='	9.6	nM	8.02			UO_0000065	15.18	0.38	4.88	10.72	False	CHEMBL3134677	Inhibition of recombinant human caspase-3 expressed in Escherichia coli using Ac-DEVD-AMC as substrate preincubated for 30 mins before substrate addition measured after 2 hrs	B	BAO_0000019	assay format	Homo sapiens	None	None	None	None	CHEMBL2334	Caspase-3	Homo sapiens	SINGLE PROTEIN	CHEMBL3132757	1	Scientific Literature	MedChemComm	2013	None
CHEMBL195614		0	363.36	1	5.34	BI-9B12	FC(F)(F)c1cccc(-c2csc(C3COc4ccccc4O3)n2)c1	IC50	'='	8600.0	nM	5.07			UO_0000065	13.94	0.28	-0.27	16.16	False	CHEMBL830968	Inhibitory concentration against caspase-3 expressed in Escherichia coli. BL21(DE3) by fluorometric assay	B	BAO_0000019	assay format	None	None	None	None	None	CHEMBL2334	Caspase-3	Homo sapiens	SINGLE PROTEIN	CHEMBL1145192	1	Scientific Literature	J. Med. Chem.	2005	None
CHEMBL195076		0	290.34	0	2.36	BI-9C7	CN(C)C(=O)c1csc(C2COc3ccccc3O2)n1	IC50	'='	129000.0	nM		Outside typical range		UO_0000065					False	CHEMBL830968	Inhibitory concentration against caspase-3 expressed in Escherichia coli. BL21(DE3) by fluorometric assay	B	BAO_0000019	assay format	None	None	None	None	None	CHEMBL2334	Caspase-3	Homo sapiens	SINGLE PROTEIN	CHEMBL1145192	1	Scientific Literature	J. Med. Chem.	2005	None
CHEMBL194103		0	332.38	0	2.13	BI-9C2	O=C(c1csc(C2COc3ccccc3O2)n1)N1CCOCC1	IC50	'='	150000.0	nM		Outside typical range		UO_0000065					False	CHEMBL830968	Inhibitory concentration against caspase-3 expressed in Escherichia coli. BL21(DE3) by fluorometric assay	B	BAO_0000019	assay format	None	None	None	None	None	CHEMBL2334	Caspase-3	Homo sapiens	SINGLE PROTEIN	CHEMBL1145192	1	Scientific Literature	J. Med. Chem.	2005	None
CHEMBL191503		0	605.74	1	4.80	13	CC(C)[C@H](NC(=O)COc1cccc2ccccc12)C(=O)N[C@@H](CC(=O)O)C(=O)CSc1nc(-c2ccccc2)cs1	k3/ki	'='	2731.0	1/m/s									False	CHEMBL828400	Binding affinity against Caspase-3	B	BAO_0000357	single protein format	Homo sapiens	None	None	None	None	CHEMBL2334	Caspase-3	Homo sapiens	SINGLE PROTEIN	CHEMBL1144434	1	Scientific Literature	Bioorg. Med. Chem. Lett.	2005	None
CHEMBL190858		0	590.66	1	3.73	15	CC(C)[C@H](NC(=O)COc1cccc2ccccc12)C(=O)N[C@@H](CC(=O)O)C(=O)CSc1nc(-c2ccccc2)no1	k3/ki	'='	38119.0	1/m/s									False	CHEMBL828400	Binding affinity against Caspase-3	B	BAO_0000357	single protein format	Homo sapiens	None	None	None	None	CHEMBL2334	Caspase-3	Homo sapiens	SINGLE PROTEIN	CHEMBL1144434	1	Scientific Literature	Bioorg. Med. Chem. Lett.	2005	None
CHEMBL200677		0	506.58	1	3.66	20	COc1ccc(CN2C(=O)C(=O)c3cc(S(=O)(=O)N4CCC[C@H]4COc4ccccc4)ccc32)cc1	Ki	'='	4.8	nM	8.32			UO_0000065	16.42	0.32	4.66	8.92	False	CHEMBL909955	Binding affinity to human caspase 3	B	BAO_0000357	single protein format	Homo sapiens	None	None	None	None	CHEMBL2334	Caspase-3	Homo sapiens	SINGLE PROTEIN	CHEMBL1137328	1	Scientific Literature	J. Med. Chem.	2006	None
CHEMBL217777		0	444.51	0	2.22	19	COC[C@@H]1CCCN1S(=O)(=O)c1ccc2c(c1)C(=O)C(=O)N2Cc1ccc(OC)cc1	IC50	'='	18.4	nM	7.74			UO_0000065	17.40	0.34	5.52	8.30	False	CHEMBL909966	Inhibition of caspase 3	B	BAO_0000357	single protein format	Homo sapiens	None	None	None	None	CHEMBL2334	Caspase-3	Homo sapiens	SINGLE PROTEIN	CHEMBL1137328	1	Scientific Literature	J. Med. Chem.	2006	None
CHEMBL373100		0	443.48	1	5.07	BI-9C9	CCOC(=O)c1ccc(N/C=C(\C#N)c2nc(-c3cc4ccccc4oc3=O)cs2)cc1	IC50	'='	30000.0	nM	4.52			UO_0000065	10.20	0.19	-0.55	4.30	False	CHEMBL830968	Inhibitory concentration against caspase-3 expressed in Escherichia coli. BL21(DE3) by fluorometric assay	B	BAO_0000019	assay format	None	None	None	None	None	CHEMBL2334	Caspase-3	Homo sapiens	SINGLE PROTEIN	CHEMBL1145192	1	Scientific Literature	J. Med. Chem.	2005	None
CHEMBL61320		0	294.33	0	1.00	21	O=C1Nc2ccc(S(=O)(=O)N3CCCCC3)cc2C1=O	IC50	'='	2200.0	nM	5.66			UO_0000065	19.22	0.39	4.66	6.77	True	CHEMBL658912	Inhibition of recombinant human caspase-3	B	BAO_0000357	single protein format	None	None	None	None	None	CHEMBL2334	Caspase-3	Homo sapiens	SINGLE PROTEIN	CHEMBL1134769	1	Scientific Literature	J. Med. Chem.	2001	None
CHEMBL434411		0	472.52	0	0.97	5	CC(C)C(CCCCNS(=O)(=O)c1ccc(O)c(C(=O)O)c1)C(=O)N[C@H](C=O)CC(=O)O	Ki	'='	700.0	nM	6.16			UO_0000065	13.03	0.26	5.18	3.29	False	CHEMBL658625	In vitro inhibitory activity against human recombinant caspase-3 using Ac-DEVD-AFC as substrate.	B	BAO_0000357	single protein format	None	None	None	None	None	CHEMBL2334	Caspase-3	Homo sapiens	SINGLE PROTEIN	CHEMBL1136308	1	Scientific Literature	Bioorg. Med. Chem. Lett.	2003	None
CHEMBL195614		0	363.36	1	5.34	BI-9B12	FC(F)(F)c1cccc(-c2csc(C3COc4ccccc4O3)n2)c1	Ki	'='	4300.0	nM	5.37			UO_0000065	14.77	0.29	0.03	17.12	False	CHEMBL828945	Binding affinity against caspase-3 expressed in Escherichia coli. BL21(DE3) by fluorometric assay	B	BAO_0000019	assay format	None	None	None	None	None	CHEMBL2334	Caspase-3	Homo sapiens	SINGLE PROTEIN	CHEMBL1145192	1	Scientific Literature	J. Med. Chem.	2005	None
CHEMBL371879		0	401.44	0	1.47	21a	CN1C(=O)C(=O)c2cc(S(=O)(=O)N3CCC[C@H]3COc3cccnc3)ccc21	IC50	'='	23.3	nM	7.63			UO_0000065	19.01	0.37	6.16	7.88	True	CHEMBL864532	Inhibitory activity against caspase 3 using Ac-DEVD-AMC substrate	B	BAO_0000357	single protein format	Homo sapiens	None	None	None	None	CHEMBL2334	Caspase-3	Homo sapiens	SINGLE PROTEIN	CHEMBL1141199	1	Scientific Literature	J. Med. Chem.	2005	None
CHEMBL197535		0	387.42	0	1.45	20	O=C1Nc2ccc(S(=O)(=O)N3CCC[C@H]3COc3cccnc3)cc2C1=O	IC50	'='	58.3	nM	7.23			UO_0000065	18.67	0.37	5.78	6.85	True	CHEMBL864532	Inhibitory activity against caspase 3 using Ac-DEVD-AMC substrate	B	BAO_0000357	single protein format	Homo sapiens	None	None	None	None	CHEMBL2334	Caspase-3	Homo sapiens	SINGLE PROTEIN	CHEMBL1141199	1	Scientific Literature	J. Med. Chem.	2005	None
CHEMBL196571		0	567.60	1	-0.33	36	O=C(CN1CCCN(C(=O)N2CCOCC2)C[C@H](NC(=O)c2ccc3ccccc3c2)C1=O)N[C@H]1CC(=O)OC1O	IC50	'>'	10000.0	nM				UO_0000065					False	CHEMBL880411	Inhibition of caspase 3 using fluorogenic substrate and BMG Fluostar plate reader for 30 min at 37 degree C	B	BAO_0000357	single protein format	Homo sapiens	None	None	None	None	CHEMBL2334	Caspase-3	Homo sapiens	SINGLE PROTEIN	CHEMBL1141055	1	Scientific Literature	Bioorg. Med. Chem. Lett.	2005	None
CHEMBL3233644		0	403.49	0	2.93	9d	O=C(Nc1ccc(S(=O)(=O)N2CCCC2)cc1)n1sc2ccccc2c1=O	IC50						Not Determined						False	CHEMBL3243714	Inhibition of human recombinant caspase-3 using Ac-LDEVD-AMC as substrate after 10 mins by fluorescence assay	B	BAO_0000357	single protein format	Homo sapiens	None	None	None	None	CHEMBL2334	Caspase-3	Homo sapiens	SINGLE PROTEIN	CHEMBL3232821	1	Scientific Literature	Bioorg. Med. Chem.	2014	None
CHEMBL1468143		0	363.37	0	3.38	SID14746992	COc1ccc(-c2cc(C(=O)OC3CCOC3=O)c3ccccc3n2)cc1	EC50	'>'	85301.0	nM			inactive	UO_0000065					False	CHEMBL1738481	PubChem BioAssay. Dose response counterscreen for dual activators of procaspase-3 and procaspase-7: Absorbance-based biochemical high throughput screening assay to identify activators of procaspase-3. (Class of assay: confirmatory)	B	BAO_0000357	single protein format	Homo sapiens	None	None	None	None	CHEMBL2334	Caspase-3	Homo sapiens	SINGLE PROTEIN	CHEMBL1201862	7	PubChem BioAssays			None
CHEMBL1414155		0	355.39	0	3.25	SID7973247	COc1ccc2c(c1OC)C(=O)OC2CC(=O)c1ccc(N(C)C)cc1	EC50	'>'	85261.0	nM			inactive	UO_0000065					False	CHEMBL1738481	PubChem BioAssay. Dose response counterscreen for dual activators of procaspase-3 and procaspase-7: Absorbance-based biochemical high throughput screening assay to identify activators of procaspase-3. (Class of assay: confirmatory)	B	BAO_0000357	single protein format	Homo sapiens	None	None	None	None	CHEMBL2334	Caspase-3	Homo sapiens	SINGLE PROTEIN	CHEMBL1201862	7	PubChem BioAssays			None
CHEMBL1314613		0	367.49	0	4.69	SID85147286	CCC(CO)Oc1cc(NCc2cccc(C)c2)c2ncn(C(C)C)c2c1	IC50		46600.0	nM			active	UO_0000065					False	CHEMBL2114920	PubChem BioAssay. Dose-response confirmation of uHTS inhibitor hits of Sentrin-Specific Protease 8 in a Caspase-3 Fluorescence assay. (Class of assay: confirmatory)	F	BAO_0000019	assay format	Homo sapiens	None	None	None	None	CHEMBL2334	Caspase-3	Homo sapiens	SINGLE PROTEIN	CHEMBL1201862	7	PubChem BioAssays			None
CHEMBL100588		0	493.51	0	0.43	2 (Z-ELD-H)	CC(C)C[C@H](NC(=O)[C@H](CCC(=O)O)NC(=O)OCc1ccccc1)C(=O)N[C@H]1CC(=O)OC1O	IC50	'='	2.3	nM	8.64			UO_0000065	17.50	0.34	8.21	4.79	False	CHEMBL658633	Inhibitory concentration of compound required against Caspase-3 compared to acylated dipeptides	B	BAO_0000357	single protein format	None	None	None	None	None	CHEMBL2334	Caspase-3	Homo sapiens	SINGLE PROTEIN	CHEMBL1134914	1	Scientific Literature	Bioorg. Med. Chem. Lett.	2002	None
CHEMBL120769		0	590.55	1	3.87	21	CC(C)[C@H](NC(=O)COc1cccc2ccccc12)C(=O)N[C@@H](CC(=O)O)C(=O)COc1ccc(OC(F)(F)F)cc1	k3/Ki	'='	10478.0	M-1 s-1									False	CHEMBL658640	Inhibitory activity against caspase-3 (Csp-3)	B	BAO_0000357	single protein format	None	None	None	None	None	CHEMBL2334	Caspase-3	Homo sapiens	SINGLE PROTEIN	CHEMBL1136305	1	Scientific Literature	Bioorg. Med. Chem. Lett.	2003	None
CHEMBL3194958		0	277.71	0	2.57	SID24782516	Cc1ccc(/C=N/OC(=O)c2nn(C)cc2Cl)cc1	IC50	'='	24000.0	nM	4.62		active	UO_0000065					False	CHEMBL1738414	PUBCHEM_BIOASSAY: Dose Response confirmation of inhibitors of Sentrin-specific proteases (SENPs) using a Caspase-3 Selectivity assay. (Class of assay: confirmatory) [Related pubchem assays (depositor defined):AID2540, AID2599, AID434973, AID489001]	F	BAO_0000019	assay format	None	None	None	None	None	CHEMBL2334	Caspase-3	Homo sapiens	SINGLE PROTEIN	CHEMBL1201862	7	PubChem BioAssays			None
CHEMBL417149		0	502.48	2	-2.39	Ac-DEVD-CHO	CC(=O)N[C@@H](CC(=O)O)C(=O)N[C@@H](CCC(=O)O)C(=O)N[C@H](C(=O)N[C@H](C=O)CC(=O)O)C(C)C	IC50	'='	21.0	nM	7.68			UO_0000065	15.28	0.30	10.07	3.13	False	CHEMBL863722	Inhibition of caspase3	B	BAO_0000357	single protein format	Homo sapiens	None	None	None	None	CHEMBL2334	Caspase-3	Homo sapiens	SINGLE PROTEIN	CHEMBL1138183	1	Scientific Literature	J. Med. Chem.	2006	None
CHEMBL147783		0	456.45	0	0.40	67a	O=C[C@H](CC(=O)O)NC(=O)c1csc(CNS(=O)(=O)c2ccc(O)c(C(=O)O)c2)c1	Ki	'='	2500.0	nM	5.60			UO_0000065	12.27	0.26	5.20	2.99	False	CHEMBL658624	Inhibitory activity against Caspase-3	B	BAO_0000357	single protein format	None	None	None	None	None	CHEMBL2334	Caspase-3	Homo sapiens	SINGLE PROTEIN	CHEMBL1135612	1	Scientific Literature	J. Med. Chem.	2002	None
CHEMBL356131		0	511.53	1	0.47	58	CSCC(=O)[C@H](CC(=O)O)NC(=O)c1ccc(CNS(=O)(=O)c2ccc(O)c(C(=O)O)c2)nc1	Ki	'='	190.0	nM	6.72			UO_0000065	13.14	0.27	6.25	3.36	False	CHEMBL658624	Inhibitory activity against Caspase-3	B	BAO_0000357	single protein format	None	None	None	None	None	CHEMBL2334	Caspase-3	Homo sapiens	SINGLE PROTEIN	CHEMBL1135612	1	Scientific Literature	J. Med. Chem.	2002	None
CHEMBL362191		0	513.58	1	2.26	4r	CCC(C(=O)N[C@@H](CC(=O)O)C(=O)CSCc1ccccc1)n1ccnc(NCc2ccon2)c1=O	IC50	'='	0.046	nM	10.34			UO_0000065	20.13	0.39	8.08	6.61	False	CHEMBL829509	Inhibitory concentration against recombinant human caspase-3 in neuronal precursor (NT2) cells	B	BAO_0000019	assay format	Homo sapiens	None	None	None	None	CHEMBL2334	Caspase-3	Homo sapiens	SINGLE PROTEIN	CHEMBL1144330	1	Scientific Literature	Bioorg. Med. Chem. Lett.	2005	None
[truncated: 2,642 more rows]
