# Supplementary material for: PyRMD Studio: A Unified Suite for Next-Generation, AI-Powered Virtual Screening
Source: J Chem Inf Model. 2026 May 19;66(11):6197–203. doi: 10.1021/acs.jcim.6c00648 (PMC13250901; doi:10.1021/acs.jcim.6c00648)
Supplement: Supplementary file 1 [file ci6c00648_si_001.zip › DATA/cdk2_chembl.csv]

Molecule ChEMBL ID	Molecule Name	Molecule Max Phase	Molecular Weight	#RO5 Violations	AlogP	Compound Key	Smiles	Standard Type	Standard Relation	Standard Value	Standard Units	pChEMBL Value	Data Validity Comment	Comment	Uo Units	Ligand Efficiency BEI	Ligand Efficiency LE	Ligand Efficiency LLE	Ligand Efficiency SEI	Potential Duplicate	Assay ChEMBL ID	Assay Description	Assay Type	BAO Format ID	BAO Label	Assay Organism	Assay Tissue ChEMBL ID	Assay Tissue Name	Assay Cell Type	Assay Subcellular Fraction	Target ChEMBL ID	Target Name	Target Organism	Target Type	Document ChEMBL ID	Source ID	Source Description	Document Journal	Document Year	Cell ChEMBL ID
CHEMBL233970		0	417.39	0	2.75	11	N=C1NC(=O)/C(=C/c2ccc(-c3ccc(S(N)(=O)=O)c(C(F)(F)F)c3)o2)S1	IC50	'='	610.0	nM	6.21			UO_0000065	14.89	0.31	3.46	4.92	False	CHEMBL896714	Inhibition of CDK2	B	BAO_0000357	single protein format	None	None	None	None	None	CHEMBL301	Cyclin-dependent kinase 2	Homo sapiens	SINGLE PROTEIN	CHEMBL1149560	1	Scientific Literature	Bioorg. Med. Chem. Lett.	2007	None
CHEMBL517021		0	445.45	1	6.11	27	FC(F)(F)c1cccc(-n2cc(-c3ccccc3NCc3ccnc4ccccc34)nn2)c1	Inhibition	'<'	30.0	%				UO_0000187					False	CHEMBL960829	Inhibition of Cdk2 at 10 uM	B	BAO_0000357	single protein format	None	None	None	None	None	CHEMBL301	Cyclin-dependent kinase 2	Homo sapiens	SINGLE PROTEIN	CHEMBL1153264	1	Scientific Literature	Bioorg. Med. Chem. Lett.	2009	None
CHEMBL523320		0	409.42	1	5.27	21	Cc1ccc(-n2cc(-c3ccccc3NCc3ccncc3)nn2)cc1C(F)(F)F	Inhibition	'<'	30.0	%				UO_0000187					False	CHEMBL960829	Inhibition of Cdk2 at 10 uM	B	BAO_0000357	single protein format	None	None	None	None	None	CHEMBL301	Cyclin-dependent kinase 2	Homo sapiens	SINGLE PROTEIN	CHEMBL1153264	1	Scientific Literature	Bioorg. Med. Chem. Lett.	2009	None
CHEMBL522133		0	429.83	1	5.61	18	FC(F)(F)c1cc(-n2cc(-c3ccccc3NCc3ccncc3)nn2)ccc1Cl	Inhibition	'<'	30.0	%				UO_0000187					False	CHEMBL960829	Inhibition of Cdk2 at 10 uM	B	BAO_0000357	single protein format	None	None	None	None	None	CHEMBL301	Cyclin-dependent kinase 2	Homo sapiens	SINGLE PROTEIN	CHEMBL1153264	1	Scientific Literature	Bioorg. Med. Chem. Lett.	2009	None
CHEMBL461392		0	383.50	1	5.24	15	CC(C)(C)c1ccc(-n2cc(-c3ccccc3NCc3ccncc3)nn2)cc1	Inhibition	'<'	30.0	%				UO_0000187					False	CHEMBL960829	Inhibition of Cdk2 at 10 uM	B	BAO_0000357	single protein format	None	None	None	None	None	CHEMBL301	Cyclin-dependent kinase 2	Homo sapiens	SINGLE PROTEIN	CHEMBL1153264	1	Scientific Literature	Bioorg. Med. Chem. Lett.	2009	None
CHEMBL491502		0	411.39	0	4.84	9	FC(F)(F)Oc1cccc(-n2cc(-c3ccccc3NCc3ccncc3)nn2)c1	Inhibition	'<'	30.0	%				UO_0000187					False	CHEMBL960829	Inhibition of Cdk2 at 10 uM	B	BAO_0000357	single protein format	None	None	None	None	None	CHEMBL301	Cyclin-dependent kinase 2	Homo sapiens	SINGLE PROTEIN	CHEMBL1153264	1	Scientific Literature	Bioorg. Med. Chem. Lett.	2009	None
CHEMBL490969		0	395.39	0	4.96	7	FC(F)(F)c1cccc(-n2cc(-c3ccccc3NCc3cccnc3)nn2)c1	Inhibition	'<'	30.0	%				UO_0000187					False	CHEMBL960829	Inhibition of Cdk2 at 10 uM	B	BAO_0000357	single protein format	None	None	None	None	None	CHEMBL301	Cyclin-dependent kinase 2	Homo sapiens	SINGLE PROTEIN	CHEMBL1153264	1	Scientific Literature	Bioorg. Med. Chem. Lett.	2009	None
CHEMBL317629		0	413.91	0	3.92	7A	CN(C)CC(O)COc1ccc(Nc2nccc(Nc3cccc(Cl)c3)n2)cc1	IC50	'='	5000.0	nM	5.30			UO_0000065	12.81	0.25	1.38	6.42	False	CHEMBL660784	Inhibitory concentration against cyclin-dependent kinase 2	B	BAO_0000357	single protein format	None	None	None	None	None	CHEMBL301	Cyclin-dependent kinase 2	Homo sapiens	SINGLE PROTEIN	CHEMBL1136192	1	Scientific Literature	Bioorg. Med. Chem. Lett.	2003	None
CHEMBL232800		0	326.79	0	3.43	9	O=C(Nc1ccc(Cl)cc1)c1ccnn1CCc1ccccn1	Activity	'>'	30.0	%				UO_0000187					False	CHEMBL897524	Inhibition of Cdk2 at 10 uM	B	BAO_0000357	single protein format	None	None	None	None	None	CHEMBL301	Cyclin-dependent kinase 2	Homo sapiens	SINGLE PROTEIN	CHEMBL1148870	1	Scientific Literature	Bioorg. Med. Chem. Lett.	2007	None
CHEMBL125401		0	283.38	0	2.94	14	CCc1cnc(CSc2cnc(NC(C)=O)s2)o1	Cell cycle	'='	58.0	nM				UO_0000065					False	CHEMBL664513	Percentage A2780 cells in G1 after 24 hr r at 20 nM (IC50)	F	BAO_0000219	cell-based format	Homo sapiens	None	None	A2780	None	CHEMBL301	Cyclin-dependent kinase 2	Homo sapiens	SINGLE PROTEIN	CHEMBL1135763	1	Scientific Literature	J. Med. Chem.	2002	CHEMBL3308421
CHEMBL57446		0	294.31	0	2.53	15j	Cc1cccc2c1/C(=C/c1[nH]cc3c1CCOC3=O)C(=O)N2	IC50	'='	270.0	nM	6.57			UO_0000065	22.32	0.41	4.04	9.23	False	CHEMBL660704	Inhibitory activity against Cyclin-dependent kinase 2	B	BAO_0000357	single protein format	None	None	None	None	None	CHEMBL301	Cyclin-dependent kinase 2	Homo sapiens	SINGLE PROTEIN	CHEMBL1136528	1	Scientific Literature	Bioorg. Med. Chem. Lett.	2003	None
CHEMBL60541		0	373.39	0	1.13	15b	CNS(=O)(=O)c1ccc2c(c1)/C(=C/c1[nH]cc3c1CCOC3=O)C(=O)N2	IC50	'='	4.0	nM	8.40			UO_0000065	22.49	0.44	7.27	7.16	False	CHEMBL660704	Inhibitory activity against Cyclin-dependent kinase 2	B	BAO_0000357	single protein format	None	None	None	None	None	CHEMBL301	Cyclin-dependent kinase 2	Homo sapiens	SINGLE PROTEIN	CHEMBL1136528	1	Scientific Literature	Bioorg. Med. Chem. Lett.	2003	None
CHEMBL1089082		0	459.43	1	5.73	9	O=C(Nc1cccc(-c2ccnc3cc(-c4ccncc4)nn23)c1)c1cccc(C(F)(F)F)c1	IC50	'>'	50000.0	nM				UO_0000065					False	CHEMBL1109838	Inhibition of CDK2	B	BAO_0000357	single protein format	None	None	None	None	None	CHEMBL301	Cyclin-dependent kinase 2	Homo sapiens	SINGLE PROTEIN	CHEMBL1156255	1	Scientific Literature	Bioorg. Med. Chem. Lett.	2009	None
CHEMBL253292		0	489.41	1	5.89	1	CCN(CC)CCOc1ccc(Nc2cc(NC(=O)Nc3c(Cl)cccc3Cl)ncn2)cc1	IC50	'>'	10000.0	nM				UO_0000065					False	CHEMBL928477	Inhibition of CDK2	B	BAO_0000357	single protein format	None	None	None	None	None	CHEMBL301	Cyclin-dependent kinase 2	Homo sapiens	SINGLE PROTEIN	CHEMBL1141507	1	Scientific Literature	Bioorg. Med. Chem. Lett.	2008	None
CHEMBL552214		0	260.34	0	4.37	10e	c1ccc2c(c1)ccn2CCc1c[nH]c2ccccc12	IC50	'>'	500000.0	nM		Outside typical range		UO_0000065					False	CHEMBL1051861	Inhibition of human CDK2/ Cyclin A catalytic subunit expressed in Sf9 insect cells assessed as histone H1 phosphorylation-associated depletion in ATP level by luminescence assay	B	BAO_0000219	cell-based format	Homo sapiens	None	None	Sf9	None	CHEMBL301	Cyclin-dependent kinase 2	Homo sapiens	SINGLE PROTEIN	CHEMBL1153510	1	Scientific Literature	Bioorg. Med. Chem.	2009	CHEMBL3308860
CHEMBL91829	RUBOXISTAURIN	3	468.56	0	3.51	LY-333531	CN(C)C[C@@H]1CCn2cc(c3ccccc32)C2=C(C(=O)NC2=O)c2cn(c3ccccc23)CCO1	Kd						Not Active						False	CHEMBL860890	Average Binding Constant for CDK2; NA=Not Active at 10 uM	B	BAO_0000357	single protein format	Homo sapiens	None	None	None	None	CHEMBL301	Cyclin-dependent kinase 2	Homo sapiens	SINGLE PROTEIN	CHEMBL1144455	1	Scientific Literature	Nat. Biotechnol.	2005	None
CHEMBL370036		0	271.32	0	2.61	43	CO[C@@H](C(=O)Nc1cc(C2CC2)[nH]n1)c1ccccc1	IC50	'>'	10000.0	nM				UO_0000065					False	CHEMBL951804	Inhibition of CDK2/Cyclin A	B	BAO_0000357	single protein format	None	None	None	None	None	CHEMBL301	Cyclin-dependent kinase 2	Homo sapiens	SINGLE PROTEIN	CHEMBL1140962	1	Scientific Literature	Eur. J. Med. Chem.	2008	None
CHEMBL365341		0	324.43	0	3.63	58	C[C@H](C(=O)Nc1cc(C2CC2)[nH]n1)c1ccc(N2CCCC2)cc1	IC50	'='	80.0	nM	7.10			UO_0000065	21.88	0.40	3.47	11.63	False	CHEMBL951804	Inhibition of CDK2/Cyclin A	B	BAO_0000357	single protein format	None	None	None	None	None	CHEMBL301	Cyclin-dependent kinase 2	Homo sapiens	SINGLE PROTEIN	CHEMBL1140962	1	Scientific Literature	Eur. J. Med. Chem.	2008	None
CHEMBL406644		0	392.28	0	3.97	75	O=C(Nc1n[nH]c2nc(-c3nccs3)c(Br)cc12)C1CCCC1	IC50	'>'	1000.0	nM				UO_0000065					False	CHEMBL997786	Inhibition of CDK2	B	BAO_0000357	single protein format	None	None	None	None	None	CHEMBL301	Cyclin-dependent kinase 2	Homo sapiens	SINGLE PROTEIN	CHEMBL1156672	1	Scientific Literature	Eur. J. Med. Chem.	2008	None
CHEMBL462011		0	504.97	1	3.77	55	CN(C)CCNC(=O)CCn1c2ccc(O)cc2c2c3c(c(-c4ccccc4Cl)cc21)C(=O)NC3=O	Inhibition	'='	48.0	%				UO_0000187					False	CHEMBL996959	Inhibition of CDK2/cyclin A at 10 uM	B	BAO_0000357	single protein format	None	None	None	None	None	CHEMBL301	Cyclin-dependent kinase 2	Homo sapiens	SINGLE PROTEIN	CHEMBL1156685	1	Scientific Literature	Eur. J. Med. Chem.	2008	None
CHEMBL326843		0	351.42	0	2.10	16	CCSc1cc(=O)c2c(O)cc(O)c(C3CCN(C)CC3O)c2o1	IC50	'='	3930.0	nM	5.41			UO_0000065	15.38	0.31	3.31	5.74	False	CHEMBL660787	Inhibition of Cyclin-dependent kinase 2 (CDK2)	B	BAO_0000357	single protein format	None	None	None	None	None	CHEMBL301	Cyclin-dependent kinase 2	Homo sapiens	SINGLE PROTEIN	CHEMBL1136795	1	Scientific Literature	J. Med. Chem.	2003	None
CHEMBL278041	SB-202190	0	331.35	0	4.65	SB-202190	Oc1ccc(-c2nc(-c3ccc(F)cc3)c(-c3ccncc3)[nH]2)cc1	Kd						Not Active						False	CHEMBL860890	Average Binding Constant for CDK2; NA=Not Active at 10 uM	B	BAO_0000357	single protein format	Homo sapiens	None	None	None	None	CHEMBL301	Cyclin-dependent kinase 2	Homo sapiens	SINGLE PROTEIN	CHEMBL1144455	1	Scientific Literature	Nat. Biotechnol.	2005	None
CHEMBL124660	TANDUTINIB	2	562.72	2	5.03	MLN-518	COc1cc2c(N3CCN(C(=O)Nc4ccc(OC(C)C)cc4)CC3)ncnc2cc1OCCCN1CCCCC1	Kd						Not Active						False	CHEMBL860890	Average Binding Constant for CDK2; NA=Not Active at 10 uM	B	BAO_0000357	single protein format	Homo sapiens	None	None	None	None	CHEMBL301	Cyclin-dependent kinase 2	Homo sapiens	SINGLE PROTEIN	CHEMBL1144455	1	Scientific Literature	Nat. Biotechnol.	2005	None
CHEMBL556095		0	274.37	0	4.67	10k	Cc1ccc2c(ccn2CCc2c[nH]c3ccccc23)c1	IC50	'='	500000.0	nM		Outside typical range		UO_0000065					False	CHEMBL1051861	Inhibition of human CDK2/ Cyclin A catalytic subunit expressed in Sf9 insect cells assessed as histone H1 phosphorylation-associated depletion in ATP level by luminescence assay	B	BAO_0000219	cell-based format	Homo sapiens	None	None	Sf9	None	CHEMBL301	Cyclin-dependent kinase 2	Homo sapiens	SINGLE PROTEIN	CHEMBL1153510	1	Scientific Literature	Bioorg. Med. Chem.	2009	CHEMBL3308860
CHEMBL419720		0	568.44	2	5.76	24	CN(C)CC(O)COc1ccc(Nc2ncc(Br)c(N(CCCC(F)(F)F)c3ccccc3)n2)cc1	IC50	'='	200.0	nM	6.70			UO_0000065	11.78	0.25	0.94	9.08	False	CHEMBL660784	Inhibitory concentration against cyclin-dependent kinase 2	B	BAO_0000357	single protein format	None	None	None	None	None	CHEMBL301	Cyclin-dependent kinase 2	Homo sapiens	SINGLE PROTEIN	CHEMBL1136192	1	Scientific Literature	Bioorg. Med. Chem. Lett.	2003	None
CHEMBL98335		0	397.45	0	3.40	21	CN(C)CC(O)COc1ccc(Nc2ncc(F)c(Nc3ccccc3)n2)cc1	IC50	'>'	10000.0	nM				UO_0000065					False	CHEMBL660784	Inhibitory concentration against cyclin-dependent kinase 2	B	BAO_0000357	single protein format	None	None	None	None	None	CHEMBL301	Cyclin-dependent kinase 2	Homo sapiens	SINGLE PROTEIN	CHEMBL1136192	1	Scientific Literature	Bioorg. Med. Chem. Lett.	2003	None
CHEMBL514409	HESPERADIN	0	516.67	2	5.37	7	CCS(=O)(=O)Nc1ccc2c(c1)/C(=C(/Nc1ccc(CN3CCCCC3)cc1)c1ccccc1)C(=O)N2	Activity	'='	28.3	%				UO_0000187					False	CHEMBL982772	Binding affinity to human CDK2 at 10 uM relative to control	B	BAO_0000357	single protein format	Homo sapiens	None	None	None	None	CHEMBL301	Cyclin-dependent kinase 2	Homo sapiens	SINGLE PROTEIN	CHEMBL1151712	1	Scientific Literature	J. Med. Chem.	2008	None
CHEMBL507722		0	451.55	0	3.94	6b	Cc1ncc(-c2nc(Nc3ccc(C(=O)NC4CCN(C)CC4)cc3)ncc2F)n1C(C)C	IC50	'='	36.0	nM	7.44			UO_0000065	16.48	0.31	3.50	8.46	False	CHEMBL1018123	Inhibition of CDK2	B	BAO_0000357	single protein format	None	None	None	None	None	CHEMBL301	Cyclin-dependent kinase 2	Homo sapiens	SINGLE PROTEIN	CHEMBL1152195	1	Scientific Literature	Bioorg. Med. Chem. Lett.	2008	None
CHEMBL206136		0	394.44	0	4.60	17	c1cnc(CCc2ccncc2)c(-c2nnc(Nc3cnc4ccccc4c3)o2)c1	PI	'>'	30.0	%				UO_0000187					False	CHEMBL864977	Inhibition of CDK2 at 10 uM	B	BAO_0000357	single protein format	Homo sapiens	None	None	None	None	CHEMBL301	Cyclin-dependent kinase 2	Homo sapiens	SINGLE PROTEIN	CHEMBL1146931	1	Scientific Literature	Bioorg. Med. Chem. Lett.	2006	None
CHEMBL442957		0	298.37	0	3.67	24	Cc1nc(C)c(-c2ccnc(Nc3ccc(O)cc3)n2)s1	Ki	'='	140.0	nM	6.85			UO_0000065	22.97	0.45	3.18	9.66	False	CHEMBL658107	Inhibitory activity against human CDK2 (Cyclin dependent kinase 2)	B	BAO_0000357	single protein format	None	None	None	None	None	CHEMBL301	Cyclin-dependent kinase 2	Homo sapiens	SINGLE PROTEIN	CHEMBL1149116	1	Scientific Literature	J. Med. Chem.	2004	None
CHEMBL475704		0	378.38	0	4.42	6	O=C(Nc1ccc(C(F)(F)F)cc1)c1nscc1NCc1ccncc1	Inhibition	'<'	30.0	%				UO_0000187					False	CHEMBL1034906	Inhibition of CDK2 at 10 uM by HTRF assay	B	BAO_0000357	single protein format	None	None	None	None	None	CHEMBL301	Cyclin-dependent kinase 2	Homo sapiens	SINGLE PROTEIN	CHEMBL1136839	1	Scientific Literature	Bioorg. Med. Chem. Lett.	2009	None
CHEMBL297447		0	300.36	0	4.10	15	Cc1nc(C)c(-c2ccnc(Nc3ccccc3F)n2)s1	Ki	'='	1200.0	nM	5.92			UO_0000065	19.71	0.39	1.82	11.68	False	CHEMBL658107	Inhibitory activity against human CDK2 (Cyclin dependent kinase 2)	B	BAO_0000357	single protein format	None	None	None	None	None	CHEMBL301	Cyclin-dependent kinase 2	Homo sapiens	SINGLE PROTEIN	CHEMBL1149116	1	Scientific Literature	J. Med. Chem.	2004	None
CHEMBL212264		0	481.44	1	-0.30	7	Nc1nc(Nc2ccc(S(=O)(=O)NC(=O)[C@H](N)CO)cc2)nn1C(=O)c1c(F)cccc1F	IC50	'='	140.0	nM	6.85			UO_0000065	14.24	0.28	7.15	3.51	False	CHEMBL869293	Inhibition of CDK2	B	BAO_0000357	single protein format	Homo sapiens	None	None	None	None	CHEMBL301	Cyclin-dependent kinase 2	Homo sapiens	SINGLE PROTEIN	CHEMBL1138960	1	Scientific Literature	Bioorg. Med. Chem. Lett.	2006	None
CHEMBL213451		0	323.33	0	3.62	43	CCNc1nnc2ccc(-c3ocnc3-c3ccc(F)cc3)cn12	IC50	'>'	10000.0	nM				UO_0000065					False	CHEMBL869155	Inhibition of CDK2	B	BAO_0000357	single protein format	Homo sapiens	None	None	None	None	CHEMBL301	Cyclin-dependent kinase 2	Homo sapiens	SINGLE PROTEIN	CHEMBL1145312	1	Scientific Literature	Bioorg. Med. Chem. Lett.	2006	None
CHEMBL214198		0	339.35	0	4.19	79	CC(C)c1nnc2ccc(-c3c[nH]nc3-c3cc(F)ccc3F)cn12	IC50	'>'	10000.0	nM				UO_0000065					False	CHEMBL869155	Inhibition of CDK2	B	BAO_0000357	single protein format	Homo sapiens	None	None	None	None	CHEMBL301	Cyclin-dependent kinase 2	Homo sapiens	SINGLE PROTEIN	CHEMBL1145312	1	Scientific Literature	Bioorg. Med. Chem. Lett.	2006	None
CHEMBL453655		0	368.42	0	3.47	8b	CNC(=O)c1ccc(Nc2ncc(F)c(-c3cnc(C)n3C(C)C)n2)cc1	IC50	'='	3.0	nM	8.52			UO_0000065	23.13	0.43	5.05	10.06	False	CHEMBL1022591	Inhibition of CDK2	B	BAO_0000357	single protein format	None	None	None	None	None	CHEMBL301	Cyclin-dependent kinase 2	Homo sapiens	SINGLE PROTEIN	CHEMBL1152177	1	Scientific Literature	Bioorg. Med. Chem. Lett.	2008	None
CHEMBL454648		0	400.43	0	3.95	10c	Cc1ncc(-c2nc(Nc3ccc(C(=O)N(C)C)c(F)c3)ncc2F)n1C(C)C	IC50	'='	2.0	nM	8.70			UO_0000065	21.72	0.41	4.75	11.46	False	CHEMBL1022591	Inhibition of CDK2	B	BAO_0000357	single protein format	None	None	None	None	None	CHEMBL301	Cyclin-dependent kinase 2	Homo sapiens	SINGLE PROTEIN	CHEMBL1152177	1	Scientific Literature	Bioorg. Med. Chem. Lett.	2008	None
CHEMBL379929		0	304.35	0	4.17	2	CC(C)c1nnc2ccc(-c3ocnc3-c3ccccc3)cn12	IC50	'>'	10000.0	nM				UO_0000065					False	CHEMBL869155	Inhibition of CDK2	B	BAO_0000357	single protein format	Homo sapiens	None	None	None	None	CHEMBL301	Cyclin-dependent kinase 2	Homo sapiens	SINGLE PROTEIN	CHEMBL1145312	1	Scientific Literature	Bioorg. Med. Chem. Lett.	2006	None
CHEMBL44119		0	313.39	0	3.40	22	CNc1nc(C)c(-c2ccnc(Nc3cccc(O)c3)n2)s1	Ki	'='	110.0	nM	6.96			UO_0000065	22.20	0.43	3.56	8.39	False	CHEMBL658107	Inhibitory activity against human CDK2 (Cyclin dependent kinase 2)	B	BAO_0000357	single protein format	None	None	None	None	None	CHEMBL301	Cyclin-dependent kinase 2	Homo sapiens	SINGLE PROTEIN	CHEMBL1149116	1	Scientific Literature	J. Med. Chem.	2004	None
CHEMBL379495		0	433.56	0	4.99	2	COc1ccc(C(=O)Nc2ncc(SCc3ncc(C(C)(C)C)o3)s2)cc1OC	IC50	'='	50.0	nM	7.30			UO_0000065	16.84	0.34	2.31	8.44	False	CHEMBL866819	Inhibition of CDK2	B	BAO_0000357	single protein format	Homo sapiens	None	None	None	None	CHEMBL301	Cyclin-dependent kinase 2	Homo sapiens	SINGLE PROTEIN	CHEMBL1138058	1	Scientific Literature	J. Med. Chem.	2006	None
CHEMBL462385		0	443.50	0	3.54	7d	Cc1ncc(-c2nc(Nc3ccc(C(=O)NCCN(C)C)c(F)c3)ncc2F)n1C(C)C	IC50	'='	2.0	nM	8.70			UO_0000065	19.61	0.37	5.16	9.89	False	CHEMBL1018123	Inhibition of CDK2	B	BAO_0000357	single protein format	None	None	None	None	None	CHEMBL301	Cyclin-dependent kinase 2	Homo sapiens	SINGLE PROTEIN	CHEMBL1152195	1	Scientific Literature	Bioorg. Med. Chem. Lett.	2008	None
CHEMBL487066		0	376.46	0	3.87	7d	Cc1ncc(-c2ccnc(Nc3ccc(C(=O)NC4CC4)cc3)n2)n1C(C)C	IC50	'='	17.0	nM	7.77			UO_0000065	20.64	0.38	3.90	9.17	False	CHEMBL1022591	Inhibition of CDK2	B	BAO_0000357	single protein format	None	None	None	None	None	CHEMBL301	Cyclin-dependent kinase 2	Homo sapiens	SINGLE PROTEIN	CHEMBL1152177	1	Scientific Literature	Bioorg. Med. Chem. Lett.	2008	None
CHEMBL101810		0	465.45	0	4.42	14A	CN(C)CC(O)COc1ccc(Nc2nccc(Nc3cc(C(F)(F)F)ccc3F)n2)cc1	IC50	'='	1000.0	nM	6.00			UO_0000065	12.89	0.25	1.58	7.27	False	CHEMBL660784	Inhibitory concentration against cyclin-dependent kinase 2	B	BAO_0000357	single protein format	None	None	None	None	None	CHEMBL301	Cyclin-dependent kinase 2	Homo sapiens	SINGLE PROTEIN	CHEMBL1136192	1	Scientific Literature	Bioorg. Med. Chem. Lett.	2003	None
CHEMBL515051		0	341.41	0	4.20	15	O=C(NCCc1c[nH]c2ccccc12)c1cccc(-c2cccnc2)c1	IC50	'='	150000.0	nM		Outside typical range		UO_0000065					False	CHEMBL974551	Inhibition of human CDK2/GST-cyclin A expressed in Sf9 cells assessed as histone phosphorylation	B	BAO_0000219	cell-based format	Homo sapiens	None	None	Sf9	None	CHEMBL301	Cyclin-dependent kinase 2	Homo sapiens	SINGLE PROTEIN	CHEMBL1155938	1	Scientific Literature	Bioorg. Med. Chem.	2008	CHEMBL3308860
CHEMBL463384		0	366.46	1	5.34	13e	Cc1cccc(-c2ccc(C(=O)N3CCc4c([nH]c5ccccc45)C3)cc2)c1	IC50	'='	405000.0	nM		Outside typical range		UO_0000065					False	CHEMBL974551	Inhibition of human CDK2/GST-cyclin A expressed in Sf9 cells assessed as histone phosphorylation	B	BAO_0000219	cell-based format	Homo sapiens	None	None	Sf9	None	CHEMBL301	Cyclin-dependent kinase 2	Homo sapiens	SINGLE PROTEIN	CHEMBL1155938	1	Scientific Literature	Bioorg. Med. Chem.	2008	CHEMBL3308860
CHEMBL456378		0	370.43	1	5.17	13b	O=C(c1ccc(-c2cccc(F)c2)cc1)N1CCc2c([nH]c3ccccc23)C1	IC50	'='	296000.0	nM		Outside typical range		UO_0000065					False	CHEMBL974551	Inhibition of human CDK2/GST-cyclin A expressed in Sf9 cells assessed as histone phosphorylation	B	BAO_0000219	cell-based format	Homo sapiens	None	None	Sf9	None	CHEMBL301	Cyclin-dependent kinase 2	Homo sapiens	SINGLE PROTEIN	CHEMBL1155938	1	Scientific Literature	Bioorg. Med. Chem.	2008	CHEMBL3308860
CHEMBL103633		0	458.36	0	4.03	4A	CN(C)CC(O)COc1ccc(Nc2nccc(Nc3ccccc3Br)n2)cc1	IC50	'='	7000.0	nM	5.16			UO_0000065	11.25	0.24	1.12	6.25	False	CHEMBL660784	Inhibitory concentration against cyclin-dependent kinase 2	B	BAO_0000357	single protein format	None	None	None	None	None	CHEMBL301	Cyclin-dependent kinase 2	Homo sapiens	SINGLE PROTEIN	CHEMBL1136192	1	Scientific Literature	Bioorg. Med. Chem. Lett.	2003	None
CHEMBL1089405		0	475.53	1	5.42	10, AP23464	CP(C)(=O)c1ccc(Nc2nc(C3CCCC3)nc3c2ncn3CCc2cccc(O)c2)cc1	IC50	'='	20900.0	nM	4.68			UO_0000065	9.84	0.19	-0.74	5.04	False	CHEMBL1114552	Inhibition of CDK2	B	BAO_0000357	single protein format	None	None	None	None	None	CHEMBL301	Cyclin-dependent kinase 2	Homo sapiens	SINGLE PROTEIN	CHEMBL1156260	1	Scientific Literature	J. Med. Chem.	2010	None
CHEMBL460640		0	297.39	0	3.66	11	CC(C)c1cc2c(N/N=C\c3cccnc3)ncnc2s1	IC50	'='	0.7	ug.mL-1				UO_0000274					False	CHEMBL1029074	Inhibition of CDK2-mediated retinoblastoma protein phosphorylation by dose-response curve analysis	B	BAO_0000357	single protein format	None	None	None	None	None	CHEMBL301	Cyclin-dependent kinase 2	Homo sapiens	SINGLE PROTEIN	CHEMBL1149082	1	Scientific Literature	Bioorg. Med. Chem. Lett.	2009	None
CHEMBL460017		0	286.36	0	3.85	14	CC(C)c1cc2c(N/N=C\c3ccco3)ncnc2s1	IC50	'='	0.55	ug.mL-1				UO_0000274					False	CHEMBL1029074	Inhibition of CDK2-mediated retinoblastoma protein phosphorylation by dose-response curve analysis	B	BAO_0000357	single protein format	None	None	None	None	None	CHEMBL301	Cyclin-dependent kinase 2	Homo sapiens	SINGLE PROTEIN	CHEMBL1149082	1	Scientific Literature	Bioorg. Med. Chem. Lett.	2009	None
CHEMBL459363		0	368.51	0	3.89	21	CN(C)Cc1cccc(/C=N\Nc2ncnc3sc(C(C)(C)C)cc23)n1	IC50	'='	1.4	ug.mL-1				UO_0000274					False	CHEMBL1029074	Inhibition of CDK2-mediated retinoblastoma protein phosphorylation by dose-response curve analysis	B	BAO_0000357	single protein format	None	None	None	None	None	CHEMBL301	Cyclin-dependent kinase 2	Homo sapiens	SINGLE PROTEIN	CHEMBL1149082	1	Scientific Literature	Bioorg. Med. Chem. Lett.	2009	None
CHEMBL516243		0	394.38	0	4.30	10	O=C(Nc1ccc(OC(F)(F)F)cc1)c1nscc1NCc1ccncc1	Inhibition	'<'	30.0	%				UO_0000187					False	CHEMBL1034906	Inhibition of CDK2 at 10 uM by HTRF assay	B	BAO_0000357	single protein format	None	None	None	None	None	CHEMBL301	Cyclin-dependent kinase 2	Homo sapiens	SINGLE PROTEIN	CHEMBL1136839	1	Scientific Literature	Bioorg. Med. Chem. Lett.	2009	None
CHEMBL204054		0	380.25	0	4.17	2	Brc1cccc(-c2cc(NCc3ccncc3)n3nccc3n2)c1	IC50	'='	1800.0	nM	5.75			UO_0000065	15.11	0.33	1.57	10.42	False	CHEMBL867700	Inhibition of CDK2 using 100 uM ATP	B	BAO_0000357	single protein format	Homo sapiens	None	None	None	None	CHEMBL301	Cyclin-dependent kinase 2	Homo sapiens	SINGLE PROTEIN	CHEMBL1138980	1	Scientific Literature	Bioorg. Med. Chem. Lett.	2006	None
CHEMBL476907		0	502.36	1	3.15	37	CC1CN(c2ccc(N/C=C3\C(=O)NC(=O)c4ccc(I)cc43)cc2)CCN1C	IC50	'>'	50000.0	nM				UO_0000065					False	CHEMBL964737	Inhibition of CDK2/cyclin E expressed in Sf9 cells-baculovirus system assessed as retinoblastoma susceptibility gene product phosphorylation	B	BAO_0000219	cell-based format	None	None	None	Sf9	None	CHEMBL301	Cyclin-dependent kinase 2	Homo sapiens	SINGLE PROTEIN	CHEMBL1150411	1	Scientific Literature	J. Med. Chem.	2008	CHEMBL3308860
CHEMBL255932		0	385.45	0	1.87	9k	Nc1ccc(CC(=O)Nc2n[nH]c3ccc(N4CCCS4(=O)=O)cc23)cc1	IC50	'='	16.0	nM	7.80			UO_0000065	20.23	0.39	5.93	6.43	False	CHEMBL929003	Inhibition of CDK2	B	BAO_0000357	single protein format	None	None	None	None	None	CHEMBL301	Cyclin-dependent kinase 2	Homo sapiens	SINGLE PROTEIN	CHEMBL1141545	1	Scientific Literature	Bioorg. Med. Chem. Lett.	2008	None
CHEMBL525921		0	368.48	1	5.46	6c	Cc1ccc(-c2ccc(C(=O)N(C)CCc3c[nH]c4ccccc34)cc2)cc1	IC50	'='	70000.0	nM	4.16			UO_0000065	11.28	0.20	-1.31	11.51	False	CHEMBL974551	Inhibition of human CDK2/GST-cyclin A expressed in Sf9 cells assessed as histone phosphorylation	B	BAO_0000219	cell-based format	Homo sapiens	None	None	Sf9	None	CHEMBL301	Cyclin-dependent kinase 2	Homo sapiens	SINGLE PROTEIN	CHEMBL1155938	1	Scientific Literature	Bioorg. Med. Chem.	2008	CHEMBL3308860
CHEMBL495758		0	184.20	0	1.95	16	c1ccc2[nH]c(-c3cc[nH]n3)nc2c1	IC50	'='	25000.0	nM	4.60			UO_0000065	24.98	0.45	2.65	8.02	False	CHEMBL971698	Inhibition of CDK2/Cyclin A by radiometric assay	B	BAO_0000357	single protein format	None	None	None	None	None	CHEMBL301	Cyclin-dependent kinase 2	Homo sapiens	SINGLE PROTEIN	CHEMBL1156543	1	Scientific Literature	J. Med. Chem.	2008	None
CHEMBL455946		0	316.34	0	1.46	14	NS(=O)(=O)c1ccc(NC(=O)c2n[nH]c3ccccc23)cc1	IC50	'='	660.0	nM	6.18			UO_0000065	19.54	0.38	4.72	5.24	False	CHEMBL971698	Inhibition of CDK2/Cyclin A by radiometric assay	B	BAO_0000357	single protein format	None	None	None	None	None	CHEMBL301	Cyclin-dependent kinase 2	Homo sapiens	SINGLE PROTEIN	CHEMBL1156543	1	Scientific Literature	J. Med. Chem.	2008	None
CHEMBL254171		0	447.52	0	3.35	9t	O=C(Cc1ccc(-c2ccncc2)cc1)Nc1n[nH]c2ccc(N3CCCS3(=O)=O)cc12	IC50	'='	30.0	nM	7.52			UO_0000065	16.81	0.32	4.17	6.96	False	CHEMBL929003	Inhibition of CDK2	B	BAO_0000357	single protein format	None	None	None	None	None	CHEMBL301	Cyclin-dependent kinase 2	Homo sapiens	SINGLE PROTEIN	CHEMBL1141545	1	Scientific Literature	Bioorg. Med. Chem. Lett.	2008	None
CHEMBL254979		0	420.49	0	3.44	9r	O=C(Cc1ccc2ccccc2c1)Nc1n[nH]c2ccc(N3CCCS3(=O)=O)cc12	IC50	'='	9.0	nM	8.05			UO_0000065	19.13	0.37	4.61	8.45	False	CHEMBL929003	Inhibition of CDK2	B	BAO_0000357	single protein format	None	None	None	None	None	CHEMBL301	Cyclin-dependent kinase 2	Homo sapiens	SINGLE PROTEIN	CHEMBL1141545	1	Scientific Literature	Bioorg. Med. Chem. Lett.	2008	None
CHEMBL258040		0	453.57	0	3.27	9n	O=C(Cc1ccc(N2CCCCC2)cc1)Nc1n[nH]c2ccc(N3CCCS3(=O)=O)cc12	IC50	'='	30.0	nM	7.52			UO_0000065	16.59	0.32	4.25	7.65	False	CHEMBL929003	Inhibition of CDK2	B	BAO_0000357	single protein format	None	None	None	None	None	CHEMBL301	Cyclin-dependent kinase 2	Homo sapiens	SINGLE PROTEIN	CHEMBL1141545	1	Scientific Literature	Bioorg. Med. Chem. Lett.	2008	None
CHEMBL258039		0	441.56	0	3.13	9m	CCN(CC)c1ccc(CC(=O)Nc2n[nH]c3ccc(N4CCCS4(=O)=O)cc23)cc1	IC50	'='	40.0	nM	7.40			UO_0000065	16.75	0.33	4.27	7.52	False	CHEMBL929003	Inhibition of CDK2	B	BAO_0000357	single protein format	None	None	None	None	None	CHEMBL301	Cyclin-dependent kinase 2	Homo sapiens	SINGLE PROTEIN	CHEMBL1141545	1	Scientific Literature	Bioorg. Med. Chem. Lett.	2008	None
CHEMBL403605		0	384.46	0	2.59	9h	Cc1cccc(CC(=O)Nc2n[nH]c3ccc(N4CCCS4(=O)=O)cc23)c1	IC50	'='	10.0	nM	8.00			UO_0000065	20.81	0.40	5.41	8.41	False	CHEMBL929003	Inhibition of CDK2	B	BAO_0000357	single protein format	None	None	None	None	None	CHEMBL301	Cyclin-dependent kinase 2	Homo sapiens	SINGLE PROTEIN	CHEMBL1141545	1	Scientific Literature	Bioorg. Med. Chem. Lett.	2008	None
CHEMBL402370		0	449.33	0	3.05	9g	O=C(Cc1ccc(Br)cc1)Nc1n[nH]c2ccc(N3CCCS3(=O)=O)cc12	IC50	'='	7.0	nM	8.15			UO_0000065	18.15	0.41	5.10	8.57	False	CHEMBL929003	Inhibition of CDK2	B	BAO_0000357	single protein format	None	None	None	None	None	CHEMBL301	Cyclin-dependent kinase 2	Homo sapiens	SINGLE PROTEIN	CHEMBL1141545	1	Scientific Literature	Bioorg. Med. Chem. Lett.	2008	None
CHEMBL255262		0	388.42	0	2.42	9a	O=C(Cc1cccc(F)c1)Nc1n[nH]c2ccc(N3CCCS3(=O)=O)cc12	IC50	'='	10.0	nM	8.00			UO_0000065	20.60	0.40	5.58	8.41	False	CHEMBL929003	Inhibition of CDK2	B	BAO_0000357	single protein format	None	None	None	None	None	CHEMBL301	Cyclin-dependent kinase 2	Homo sapiens	SINGLE PROTEIN	CHEMBL1141545	1	Scientific Literature	Bioorg. Med. Chem. Lett.	2008	None
CHEMBL404747		0	334.38	0	2.87	5e	O=C(Cc1ccccc1)Nc1n[nH]c2ccc(N3CCCC3=O)cc12	IC50	'='	170.0	nM	6.77			UO_0000065	20.25	0.37	3.90	8.67	False	CHEMBL929003	Inhibition of CDK2	B	BAO_0000357	single protein format	None	None	None	None	None	CHEMBL301	Cyclin-dependent kinase 2	Homo sapiens	SINGLE PROTEIN	CHEMBL1141545	1	Scientific Literature	Bioorg. Med. Chem. Lett.	2008	None
CHEMBL401603		0	350.47	0	4.37	5c	CCCN(CCC)c1ccc2[nH]nc(NC(=O)Cc3ccccc3)c2c1	IC50	'='	1800.0	nM	5.75			UO_0000065	16.39	0.30	1.37	9.41	False	CHEMBL929003	Inhibition of CDK2	B	BAO_0000357	single protein format	None	None	None	None	None	CHEMBL301	Cyclin-dependent kinase 2	Homo sapiens	SINGLE PROTEIN	CHEMBL1141545	1	Scientific Literature	Bioorg. Med. Chem. Lett.	2008	None
CHEMBL319467		0	402.48	0	2.70	1, NU6102	NS(=O)(=O)c1ccc(Nc2nc(OCC3CCCCC3)c3nc[nH]c3n2)cc1	IC50	'='	120.0	nM	6.92			UO_0000065	17.20	0.34	4.22	5.09	False	CHEMBL867440	Inhibition of CDK2 F82H/L83V/H84D/K89T mutant/CycA3	B	BAO_0000357	single protein format	Homo sapiens	None	None	None	None	CHEMBL301	Cyclin-dependent kinase 2	Homo sapiens	SINGLE PROTEIN	CHEMBL1149496	1	Scientific Literature	J. Med. Chem.	2006	None
CHEMBL379218		0	358.45	0	3.88	11g	Cc1n[nH]c2ccc(-c3cncc(OC[C@@H](N)Cc4ccccc4)c3)cc12	Ki	'='	46.0	nM	7.34			UO_0000065	20.47	0.37	3.46	9.55	False	CHEMBL866208	Inhibition of CDK2	B	BAO_0000357	single protein format	Homo sapiens	None	None	None	None	CHEMBL301	Cyclin-dependent kinase 2	Homo sapiens	SINGLE PROTEIN	CHEMBL1137422	1	Scientific Literature	Bioorg. Med. Chem. Lett.	2006	None
CHEMBL603494	ARISTOLOCHIC ACID C	0	327.25	0	3.03	5	O=C(O)c1cc2c(c3c1c([N+](=O)[O-])cc1ccc(O)cc13)OCO2	IC50	'='	30000.0	nM	4.52			UO_0000065	13.82	0.26	1.49	3.80	False	CHEMBL1067148	Inhibition of CDK2	B	BAO_0000357	single protein format	None	None	None	None	None	CHEMBL301	Cyclin-dependent kinase 2	Homo sapiens	SINGLE PROTEIN	CHEMBL1156890	1	Scientific Literature	Bioorg. Med. Chem. Lett.	2010	None
CHEMBL599986		0	329.26	0	3.02	12	COc1cccc2c1cc([N+](=O)[O-])c1c(C(=O)O)cc(O)c(O)c12	IC50	'>'	30000.0	nM				UO_0000065					False	CHEMBL1067148	Inhibition of CDK2	B	BAO_0000357	single protein format	None	None	None	None	None	CHEMBL301	Cyclin-dependent kinase 2	Homo sapiens	SINGLE PROTEIN	CHEMBL1156890	1	Scientific Literature	Bioorg. Med. Chem. Lett.	2010	None
CHEMBL605632		0	323.30	0	3.30	17	COc1ccc2c(cc3c4c(cc5c(c42)OCO5)C(=O)N3)c1OC	IC50	'>'	15000.0	nM				UO_0000065					False	CHEMBL1067148	Inhibition of CDK2	B	BAO_0000357	single protein format	None	None	None	None	None	CHEMBL301	Cyclin-dependent kinase 2	Homo sapiens	SINGLE PROTEIN	CHEMBL1156890	1	Scientific Literature	Bioorg. Med. Chem. Lett.	2010	None
CHEMBL598724		0	309.28	0	3.00	19	COc1c(O)ccc2c1cc1c3c(cc4c(c32)OCO4)C(=O)N1	IC50	'='	2900.0	nM	5.54			UO_0000065	17.90	0.33	2.54	7.19	False	CHEMBL1067148	Inhibition of CDK2	B	BAO_0000357	single protein format	None	None	None	None	None	CHEMBL301	Cyclin-dependent kinase 2	Homo sapiens	SINGLE PROTEIN	CHEMBL1156890	1	Scientific Literature	Bioorg. Med. Chem. Lett.	2010	None
CHEMBL611081		0	295.25	0	2.70	22	O=C1Nc2cc3c(O)c(O)ccc3c3c4c(cc1c23)OCO4	IC50	'>'	30000.0	nM				UO_0000065					False	CHEMBL1067148	Inhibition of CDK2	B	BAO_0000357	single protein format	None	None	None	None	None	CHEMBL301	Cyclin-dependent kinase 2	Homo sapiens	SINGLE PROTEIN	CHEMBL1156890	1	Scientific Literature	Bioorg. Med. Chem. Lett.	2010	None
CHEMBL605577		0	281.27	0	2.98	29	COc1cccc2c1cc1c3c(cc(O)c(O)c32)C(=O)N1	IC50	'>'	35000.0	nM				UO_0000065					False	CHEMBL1067148	Inhibition of CDK2	B	BAO_0000357	single protein format	None	None	None	None	None	CHEMBL301	Cyclin-dependent kinase 2	Homo sapiens	SINGLE PROTEIN	CHEMBL1156890	1	Scientific Literature	Bioorg. Med. Chem. Lett.	2010	None
CHEMBL464748	DICENTRINE	0	339.39	0	3.18	Dicentrine	COc1cc2c(cc1OC)-c1c3c(cc4c1[C@H](C2)N(C)CC4)OCO3	IC50	'>'	50000.0	nM				UO_0000065					False	CHEMBL1067148	Inhibition of CDK2	B	BAO_0000357	single protein format	None	None	None	None	None	CHEMBL301	Cyclin-dependent kinase 2	Homo sapiens	SINGLE PROTEIN	CHEMBL1156890	1	Scientific Literature	Bioorg. Med. Chem. Lett.	2010	None
CHEMBL489524	CORYDINE	0	341.41	0	3.17	Corydine	COc1cc2c3c(c1O)-c1c(ccc(OC)c1OC)C[C@@H]3N(C)CC2	IC50	'>'	50000.0	nM				UO_0000065					False	CHEMBL1067148	Inhibition of CDK2	B	BAO_0000357	single protein format	None	None	None	None	None	CHEMBL301	Cyclin-dependent kinase 2	Homo sapiens	SINGLE PROTEIN	CHEMBL1156890	1	Scientific Literature	Bioorg. Med. Chem. Lett.	2010	None
CHEMBL404097	SALUTARIDINE	0	327.38	0	1.94	Sinoacutine	COC1=C[C@]23CCN(C)[C@H](Cc4ccc(OC)c(O)c42)C3=CC1=O	IC50	'>'	50000.0	nM				UO_0000065					False	CHEMBL1067148	Inhibition of CDK2	B	BAO_0000357	single protein format	None	None	None	None	None	CHEMBL301	Cyclin-dependent kinase 2	Homo sapiens	SINGLE PROTEIN	CHEMBL1156890	1	Scientific Literature	Bioorg. Med. Chem. Lett.	2010	None
CHEMBL603097		0	243.27	0	2.44	32, SCH-47089	COc1ccc2nc3[nH]nc(C)c3c(OC)c2c1	IC50	'='	20.0	nM	7.70			UO_0000065	31.65	0.58	5.26	12.83	False	CHEMBL1067148	Inhibition of CDK2	B	BAO_0000357	single protein format	None	None	None	None	None	CHEMBL301	Cyclin-dependent kinase 2	Homo sapiens	SINGLE PROTEIN	CHEMBL1156890	1	Scientific Literature	Bioorg. Med. Chem. Lett.	2010	None
CHEMBL600402		0	285.69	0	3.62	28	O=C1Nc2c(Cl)c3ccccc3c3c(O)c(O)cc1c23	Activity						Not Active						False	CHEMBL1067154	Inhibition of CDK2 at 50 uM	B	BAO_0000357	single protein format	None	None	None	None	None	CHEMBL301	Cyclin-dependent kinase 2	Homo sapiens	SINGLE PROTEIN	CHEMBL1156890	1	Scientific Literature	Bioorg. Med. Chem. Lett.	2010	None
CHEMBL438721		0	316.34	0	1.10	C1	NS(=O)(=O)c1ccc(N/N=C2\C(=O)Nc3ccccc32)cc1	IC50	'='	120.0	nM	6.92			UO_0000065	21.88	0.43	5.82	6.09	True	CHEMBL661123	Evaluated for inhibition of human cyclin dependent kinase 2	B	BAO_0000357	single protein format	None	None	None	None	None	CHEMBL301	Cyclin-dependent kinase 2	Homo sapiens	SINGLE PROTEIN	CHEMBL1137075	1	Scientific Literature	J. Med. Chem.	2004	None
CHEMBL442186		0	367.45	0	4.38	8c	O=C1Nc2ccc(F)c3c(SC[C@@H]4CCCN4)cc(-c4ccc[nH]4)c1c23	IC50	'='	18.0	nM	7.75			UO_0000065	21.08	0.41	3.36	13.61	False	CHEMBL658939	In vitro inhibition of Cyclin-dependent kinase 2	B	BAO_0000357	single protein format	None	None	None	None	None	CHEMBL301	Cyclin-dependent kinase 2	Homo sapiens	SINGLE PROTEIN	CHEMBL1136123	1	Scientific Literature	Bioorg. Med. Chem. Lett.	2003	None
CHEMBL210618		0	356.38	0	2.13	6o	CCOc1nc(NC(=O)Cc2cc(OC)ccc2OC)cc(N)c1C#N	Ki	'='	820.0	nM	6.09			UO_0000065	17.08	0.32	3.96	5.09	False	CHEMBL860196	Inhibition of CDK2	B	BAO_0000357	single protein format	Homo sapiens	None	None	None	None	CHEMBL301	Cyclin-dependent kinase 2	Homo sapiens	SINGLE PROTEIN	CHEMBL1148638	1	Scientific Literature	J. Med. Chem.	2006	None
CHEMBL209148		0	623.85	2	5.69	3	COc1cc(C)c(Sc2cnc(NC(=O)c3ccc(CNC(C)C(C)(C)C)cc3)s2)cc1C(=O)N1CCN(C(C)=O)CC1	IC50	'='	29000.0	nM	4.54			UO_0000065	7.27	0.14	-1.15	4.37	False	CHEMBL865410	Inhibition of Cdk2	B	BAO_0000357	single protein format	Homo sapiens	None	None	None	None	CHEMBL301	Cyclin-dependent kinase 2	Homo sapiens	SINGLE PROTEIN	CHEMBL1138957	1	Scientific Literature	Bioorg. Med. Chem. Lett.	2006	None
CHEMBL101311		0	448.35	0	4.57	11A	CN(C)CC(O)COc1ccc(Nc2nccc(Nc3cc(Cl)ccc3Cl)n2)cc1	IC50	'='	1000.0	nM	6.00			UO_0000065	13.38	0.27	1.43	7.27	True	CHEMBL660784	Inhibitory concentration against cyclin-dependent kinase 2	B	BAO_0000357	single protein format	None	None	None	None	None	CHEMBL301	Cyclin-dependent kinase 2	Homo sapiens	SINGLE PROTEIN	CHEMBL1136192	1	Scientific Literature	Bioorg. Med. Chem. Lett.	2003	None
CHEMBL237680		0	315.76	0	2.75	17	O=C(Nc1ccc(Cl)cc1)c1ccnn1CCc1c[nH]cn1	Activity	'>'	30.0	%				UO_0000187					False	CHEMBL897524	Inhibition of Cdk2 at 10 uM	B	BAO_0000357	single protein format	None	None	None	None	None	CHEMBL301	Cyclin-dependent kinase 2	Homo sapiens	SINGLE PROTEIN	CHEMBL1148870	1	Scientific Literature	Bioorg. Med. Chem. Lett.	2007	None
CHEMBL391493		0	418.50	0	1.68	8	N=C1NC(=O)/C(=C/c2ccc(-c3ccc(S(=O)(=O)N4CCNCC4)cc3)o2)S1	IC50	'='	2900.0	nM	5.54			UO_0000065	13.23	0.27	3.86	4.79	False	CHEMBL896714	Inhibition of CDK2	B	BAO_0000357	single protein format	None	None	None	None	None	CHEMBL301	Cyclin-dependent kinase 2	Homo sapiens	SINGLE PROTEIN	CHEMBL1149560	1	Scientific Literature	Bioorg. Med. Chem. Lett.	2007	None
CHEMBL271594	GW300653X	0	358.42	0	2.23	66	CC(C)c1ccc2c(c1)NC(=O)/C2=N/Nc1ccc(S(N)(=O)=O)cc1	IC50	'='	75.0	nM	7.12			UO_0000065	19.88	0.39	4.89	6.27	True	CHEMBL661125	Inhibitory activity against human cyclin-dependent kinase 2 (CDK2)	B	BAO_0000357	single protein format	None	None	None	None	None	CHEMBL301	Cyclin-dependent kinase 2	Homo sapiens	SINGLE PROTEIN	CHEMBL1134300	1	Scientific Literature	J. Med. Chem.	2001	None
CHEMBL1086670		0	291.68	0	4.11	10,BSc3914	O=C1Nc2ccc(Cl)cc2/C1=C\c1cc(F)cc(F)c1	Inhibition						Not Active						False	CHEMBL1112903	Inhibition of CDK2	B	BAO_0000357	single protein format	None	None	None	None	None	CHEMBL301	Cyclin-dependent kinase 2	Homo sapiens	SINGLE PROTEIN	CHEMBL1157898	1	Scientific Literature	Bioorg. Med. Chem. Lett.	2010	None
CHEMBL269882		0	390.81	0	1.63	77	NS(=O)(=O)c1ccc(N/N=C2\C(=O)Nc3ccc4[nH]nc(Cl)c4c32)cc1	IC50	'='	2.2	nM	8.66			UO_0000065	22.15	0.45	7.03	6.08	True	CHEMBL661125	Inhibitory activity against human cyclin-dependent kinase 2 (CDK2)	B	BAO_0000357	single protein format	None	None	None	None	None	CHEMBL301	Cyclin-dependent kinase 2	Homo sapiens	SINGLE PROTEIN	CHEMBL1134300	1	Scientific Literature	J. Med. Chem.	2001	None
CHEMBL45408		0	327.37	0	3.87	27	Cc1nc(C)c(-c2ccnc(Nc3cccc([N+](=O)[O-])c3)n2)s1	Ki	'='	110.0	nM	6.96			UO_0000065	21.26	0.41	3.09	7.42	False	CHEMBL658107	Inhibitory activity against human CDK2 (Cyclin dependent kinase 2)	B	BAO_0000357	single protein format	None	None	None	None	None	CHEMBL301	Cyclin-dependent kinase 2	Homo sapiens	SINGLE PROTEIN	CHEMBL1149116	1	Scientific Literature	J. Med. Chem.	2004	None
CHEMBL430703		0	308.18	0	3.55	25	CC(C)c1cc(NC(=O)c2ccc(Br)cc2)n[nH]1	IC50	'='	200.0	nM	6.70			UO_0000065	21.74	0.51	3.15	11.59	False	CHEMBL951804	Inhibition of CDK2/Cyclin A	B	BAO_0000357	single protein format	None	None	None	None	None	CHEMBL301	Cyclin-dependent kinase 2	Homo sapiens	SINGLE PROTEIN	CHEMBL1140962	1	Scientific Literature	Eur. J. Med. Chem.	2008	None
CHEMBL420135		0	257.29	0	2.55	12	COc1cccc(C(=O)Nc2cc(C3CC3)[nH]n2)c1	IC50	'='	599.79	nM	6.22			UO_0000065	24.18	0.45	3.67	9.29	False	CHEMBL951804	Inhibition of CDK2/Cyclin A	B	BAO_0000357	single protein format	None	None	None	None	None	CHEMBL301	Cyclin-dependent kinase 2	Homo sapiens	SINGLE PROTEIN	CHEMBL1140962	1	Scientific Literature	Eur. J. Med. Chem.	2008	None
CHEMBL112136		0	320.19	0	3.69	19	O=C(Nc1cc(C2CCC2)[nH]n1)c1ccc(Br)cc1	IC50	'='	89.95	nM	7.05			UO_0000065	22.01	0.51	3.36	12.19	False	CHEMBL951804	Inhibition of CDK2/Cyclin A	B	BAO_0000357	single protein format	None	None	None	None	None	CHEMBL301	Cyclin-dependent kinase 2	Homo sapiens	SINGLE PROTEIN	CHEMBL1140962	1	Scientific Literature	Eur. J. Med. Chem.	2008	None
CHEMBL115933		0	317.39	0	4.14	34	O=C(Cc1ccc(-c2ccccc2)cc1)Nc1cc(C2CC2)[nH]n1	IC50	'='	55.98	nM	7.25			UO_0000065	22.85	0.41	3.11	12.55	False	CHEMBL951804	Inhibition of CDK2/Cyclin A	B	BAO_0000357	single protein format	None	None	None	None	None	CHEMBL301	Cyclin-dependent kinase 2	Homo sapiens	SINGLE PROTEIN	CHEMBL1140962	1	Scientific Literature	Eur. J. Med. Chem.	2008	None
CHEMBL193287		0	256.31	0	1.93	44	N[C@H](C(=O)Nc1cc(C2CC2)[nH]n1)c1ccccc1	IC50	'='	959.4	nM	6.02			UO_0000065	23.48	0.43	4.09	7.18	False	CHEMBL951804	Inhibition of CDK2/Cyclin A	B	BAO_0000357	single protein format	None	None	None	None	None	CHEMBL301	Cyclin-dependent kinase 2	Homo sapiens	SINGLE PROTEIN	CHEMBL1140962	1	Scientific Literature	Eur. J. Med. Chem.	2008	None
CHEMBL191144		0	338.41	0	3.16	49	C[C@H](C(=O)Nc1cc(C2CC2)[nH]n1)c1ccc(N2CCCC2=O)cc1	IC50	'='	36.98	nM	7.43			UO_0000065	21.96	0.41	4.27	9.52	False	CHEMBL951804	Inhibition of CDK2/Cyclin A	B	BAO_0000357	single protein format	None	None	None	None	None	CHEMBL301	Cyclin-dependent kinase 2	Homo sapiens	SINGLE PROTEIN	CHEMBL1140962	1	Scientific Literature	Eur. J. Med. Chem.	2008	None
CHEMBL427909		0	370.41	0	4.35	46	O=C(Nc1n[nH]c2nc(-c3ccc(O)cc3)c(-c3ccccc3)cc12)C1CC1	IC50	'='	5.0	nM	8.30			UO_0000065	22.41	0.40	3.95	9.13	False	CHEMBL997786	Inhibition of CDK2	B	BAO_0000357	single protein format	None	None	None	None	None	CHEMBL301	Cyclin-dependent kinase 2	Homo sapiens	SINGLE PROTEIN	CHEMBL1156672	1	Scientific Literature	Eur. J. Med. Chem.	2008	None
CHEMBL378248		0	451.42	0	0.33	4	NCC(=O)NS(=O)(=O)c1ccc(Nc2nc(N)n(C(=O)c3c(F)cccc3F)n2)cc1	IC50	'='	120.0	nM	6.92			UO_0000065	15.33	0.30	6.59	3.95	False	CHEMBL869293	Inhibition of CDK2	B	BAO_0000357	single protein format	Homo sapiens	None	None	None	None	CHEMBL301	Cyclin-dependent kinase 2	Homo sapiens	SINGLE PROTEIN	CHEMBL1138960	1	Scientific Literature	Bioorg. Med. Chem. Lett.	2006	None
CHEMBL382607		0	463.57	0	3.38	17	N[C@H]1CC[C@H](Nc2cc(Nc3ccc(S(=O)(=O)c4ccccc4)cc3)n3ncnc3n2)CC1	IC50	'='	260.0	nM	6.58			UO_0000065	14.21	0.27	3.21	5.17	False	CHEMBL867700	Inhibition of CDK2 using 100 uM ATP	B	BAO_0000357	single protein format	Homo sapiens	None	None	None	None	CHEMBL301	Cyclin-dependent kinase 2	Homo sapiens	SINGLE PROTEIN	CHEMBL1138980	1	Scientific Literature	Bioorg. Med. Chem. Lett.	2006	None
CHEMBL14619	SQ-67563	0	295.34	0	3.37	1, SQ-67563	CCCCOc1c(C(=O)c2ccccc2)cnc2[nH]ncc12	IC50	'='	110.0	nM	6.96			UO_0000065	23.56	0.43	3.59	10.25	False	CHEMBL967074	Inhibition of CDK2	B	BAO_0000357	single protein format	None	None	None	None	None	CHEMBL301	Cyclin-dependent kinase 2	Homo sapiens	SINGLE PROTEIN	CHEMBL1155871	1	Scientific Literature	Bioorg. Med. Chem.	2008	None
CHEMBL204874		0	416.27	0	4.53	23	Cn1cnc(NCc2ccncc2)c1-c1nnc(Nc2ccc(Cl)c(Cl)c2)o1	Activity	'<'	30.0	%				UO_0000187					False	CHEMBL866561	Protective index against Cdk2 at 10 uM by HTRF method	B	BAO_0000357	single protein format	Homo sapiens	None	None	None	None	CHEMBL301	Cyclin-dependent kinase 2	Homo sapiens	SINGLE PROTEIN	CHEMBL1139649	1	Scientific Literature	Bioorg. Med. Chem. Lett.	2006	None
CHEMBL206538		0	431.38	0	4.12	18	Cn1cnc(NCc2ccncc2)c1-c1nnc(Nc2cccc(OC(F)(F)F)c2)o1	Activity	'<'	30.0	%				UO_0000187					False	CHEMBL866561	Protective index against Cdk2 at 10 uM by HTRF method	B	BAO_0000357	single protein format	Homo sapiens	None	None	None	None	CHEMBL301	Cyclin-dependent kinase 2	Homo sapiens	SINGLE PROTEIN	CHEMBL1139649	1	Scientific Literature	Bioorg. Med. Chem. Lett.	2006	None
CHEMBL476577		0	423.50	0	3.44	14	CC(=O)NC1CN(c2ccc(Nc3ncc(F)c(-c4cnc(C)n4C(C)C)n3)cc2)C1	IC50	'='	0.5	nM	9.30			UO_0000065	21.96	0.41	5.86	10.57	False	CHEMBL984724	Inhibition of CDK2/Cyclin E	B	BAO_0000357	single protein format	None	None	None	None	None	CHEMBL301	Cyclin-dependent kinase 2	Homo sapiens	SINGLE PROTEIN	CHEMBL1155842	1	Scientific Literature	Bioorg. Med. Chem. Lett.	2008	None
CHEMBL360878		0	339.40	0	4.42	4	CCCCCC(=O)Nc1ncnc2oc(-c3ccc(OC)cc3)cc12	IC50	'>'	19000.0	nM				UO_0000065					False	CHEMBL828499	Inhibition of cyclin-dependent kinase 2	B	BAO_0000357	single protein format	None	None	None	None	None	CHEMBL301	Cyclin-dependent kinase 2	Homo sapiens	SINGLE PROTEIN	CHEMBL1137112	1	Scientific Literature	Bioorg. Med. Chem. Lett.	2004	None
CHEMBL129396		0	360.46	0	3.56	47	CCc1cnc(CSc2cnc(NC(=O)Cc3cccnc3)s2)o1	Cell cycle	'='	71.0	nM				UO_0000065					False	CHEMBL663765	Percentage A2780 cells in G1 after 24 hr r at 5 nM (IC50)	F	BAO_0000219	cell-based format	Homo sapiens	None	None	A2780	None	CHEMBL301	Cyclin-dependent kinase 2	Homo sapiens	SINGLE PROTEIN	CHEMBL1135763	1	Scientific Literature	J. Med. Chem.	2002	CHEMBL3308421
CHEMBL129396		0	360.46	0	3.56	47	CCc1cnc(CSc2cnc(NC(=O)Cc3cccnc3)s2)o1	Cell cycle	'='	4.0	nM				UO_0000065					False	CHEMBL664512	Apoptotic A2780 cells after 24 hr r at 5 nM (IC50)	F	BAO_0000219	cell-based format	Homo sapiens	None	None	A2780	None	CHEMBL301	Cyclin-dependent kinase 2	Homo sapiens	SINGLE PROTEIN	CHEMBL1135763	1	Scientific Literature	J. Med. Chem.	2002	CHEMBL3308421
CHEMBL83320		0	384.48	0	3.15	10	CC(C)C(CO)Nc1nc(NCc2ccccc2O)c2ncn(C(C)C)c2n1	IC50						Not Determined						False	CHEMBL661131	Inhibition of Cyclin-dependent kinase 2 (No Data)	B	BAO_0000357	single protein format	None	None	None	None	None	CHEMBL301	Cyclin-dependent kinase 2	Homo sapiens	SINGLE PROTEIN	CHEMBL1133758	1	Scientific Literature	J. Med. Chem.	2000	None
CHEMBL206123		0	427.39	0	4.95	34	FC(F)(F)Oc1cccc(Nc2nnc(-c3cccnc3CCc3ccncc3)o2)c1	PI	'>'	30.0	%				UO_0000187					False	CHEMBL864977	Inhibition of CDK2 at 10 uM	B	BAO_0000357	single protein format	Homo sapiens	None	None	None	None	CHEMBL301	Cyclin-dependent kinase 2	Homo sapiens	SINGLE PROTEIN	CHEMBL1146931	1	Scientific Literature	Bioorg. Med. Chem. Lett.	2006	None
CHEMBL382797		0	450.42	1	5.56	14	FC(F)(F)c1cccc(Nc2nnc(-c3cccnc3CCc3ccc4[nH]ncc4c3)o2)c1	PI	'>'	30.0	%				UO_0000187					False	CHEMBL864977	Inhibition of CDK2 at 10 uM	B	BAO_0000357	single protein format	Homo sapiens	None	None	None	None	CHEMBL301	Cyclin-dependent kinase 2	Homo sapiens	SINGLE PROTEIN	CHEMBL1146931	1	Scientific Literature	Bioorg. Med. Chem. Lett.	2006	None
CHEMBL99687		0	393.49	0	3.57	10A	Cc1ccc(Nc2ccnc(Nc3ccc(OCC(O)CN(C)C)cc3)n2)cc1	IC50	'='	26000.0	nM	4.58			UO_0000065	11.65	0.22	1.02	5.55	False	CHEMBL660784	Inhibitory concentration against cyclin-dependent kinase 2	B	BAO_0000357	single protein format	None	None	None	None	None	CHEMBL301	Cyclin-dependent kinase 2	Homo sapiens	SINGLE PROTEIN	CHEMBL1136192	1	Scientific Literature	Bioorg. Med. Chem. Lett.	2003	None
CHEMBL100811		0	458.36	0	4.03	7	CN(C)CC(O)COc1ccc(Nc2cc(Nc3ccccc3Br)ncn2)cc1	IC50	'='	28000.0	nM	4.55			UO_0000065	9.93	0.21	0.52	5.52	False	CHEMBL660783	In vitro inhibition of Cyclin-dependent kinase 2 was determined.	B	BAO_0000357	single protein format	None	None	None	None	None	CHEMBL301	Cyclin-dependent kinase 2	Homo sapiens	SINGLE PROTEIN	CHEMBL1136191	1	Scientific Literature	Bioorg. Med. Chem. Lett.	2003	None
CHEMBL107530		0	406.28	0	4.92	9a	Nc1nc(Nc2cccc(Br)c2)nc(OCC2CCCCC2)c1N=O	IC50	'='	500.0	nM	6.30			UO_0000065	15.51	0.34	1.38	6.15	False	CHEMBL661127	Inhibition of Cyclin-dependent kinase 2 (CDK2) at 12.5 uM ATP	B	BAO_0000357	single protein format	None	None	None	None	None	CHEMBL301	Cyclin-dependent kinase 2	Homo sapiens	SINGLE PROTEIN	CHEMBL1136212	1	Scientific Literature	Bioorg. Med. Chem. Lett.	2003	None
CHEMBL101119		0	487.39	0	4.49	13	CN(C)CC(O)COc1ccc(Nc2cc(N(CC#N)c3cc(Cl)ccc3Cl)ncn2)cc1	IC50	'='	1000.0	nM	6.00			UO_0000065	12.31	0.25	1.51	6.15	False	CHEMBL660783	In vitro inhibition of Cyclin-dependent kinase 2 was determined.	B	BAO_0000357	single protein format	None	None	None	None	None	CHEMBL301	Cyclin-dependent kinase 2	Homo sapiens	SINGLE PROTEIN	CHEMBL1136191	1	Scientific Literature	Bioorg. Med. Chem. Lett.	2003	None
CHEMBL189440		0	436.37	0	4.66	27 (E)	N#C/C=C(\c1ccc2nc(N)c(C(=O)c3c(F)cccc3F)n2c1)c1c(F)cccc1F	IC50	'='	896.0	nM	6.05			UO_0000065	13.86	0.26	1.39	7.18	False	CHEMBL832429	Inhibitory activity against Cyclin-dependent kinase 2 (CDK2)	B	BAO_0000357	single protein format	None	None	None	None	None	CHEMBL301	Cyclin-dependent kinase 2	Homo sapiens	SINGLE PROTEIN	CHEMBL1138729	1	Scientific Literature	Bioorg. Med. Chem. Lett.	2004	None
CHEMBL125401		0	283.38	0	2.94	14	CCc1cnc(CSc2cnc(NC(C)=O)s2)o1	Cell cycle	'='	25.0	nM				UO_0000065					False	CHEMBL663777	Percentage A2780 cells in G2/M after 24 hr r at 295 nM (IC90)	F	BAO_0000219	cell-based format	Homo sapiens	None	None	A2780	None	CHEMBL301	Cyclin-dependent kinase 2	Homo sapiens	SINGLE PROTEIN	CHEMBL1135763	1	Scientific Literature	J. Med. Chem.	2002	CHEMBL3308421
CHEMBL57639		0	358.19	0	2.56	16i	O=C1Nc2ccc(Br)cc2/C1=C/c1[nH]cc2c1CCNC2=O	IC50	'='	530.0	nM	6.28			UO_0000065	17.52	0.39	3.72	8.48	False	CHEMBL660704	Inhibitory activity against Cyclin-dependent kinase 2	B	BAO_0000357	single protein format	None	None	None	None	None	CHEMBL301	Cyclin-dependent kinase 2	Homo sapiens	SINGLE PROTEIN	CHEMBL1136528	1	Scientific Literature	Bioorg. Med. Chem. Lett.	2003	None
CHEMBL186401		0	445.35	0	4.68	8	Nc1nc2ccc(C(=O)c3ccccc3C(F)(F)F)cn2c1C(=O)c1c(F)cccc1F	IC50	'='	1068.0	nM	5.97			UO_0000065	13.41	0.25	1.29	7.71	False	CHEMBL832429	Inhibitory activity against Cyclin-dependent kinase 2 (CDK2)	B	BAO_0000357	single protein format	None	None	None	None	None	CHEMBL301	Cyclin-dependent kinase 2	Homo sapiens	SINGLE PROTEIN	CHEMBL1138729	1	Scientific Literature	Bioorg. Med. Chem. Lett.	2004	None
CHEMBL184115		0	407.38	0	3.67	38	COc1ccccc1C(=O)c1c(N)nc2ccc(C(=O)c3c(F)cccc3F)cn12	IC50	'='	68.0	nM	7.17			UO_0000065	17.59	0.33	3.50	8.27	False	CHEMBL832429	Inhibitory activity against Cyclin-dependent kinase 2 (CDK2)	B	BAO_0000357	single protein format	None	None	None	None	None	CHEMBL301	Cyclin-dependent kinase 2	Homo sapiens	SINGLE PROTEIN	CHEMBL1138729	1	Scientific Literature	Bioorg. Med. Chem. Lett.	2004	None
CHEMBL101557		0	465.45	0	4.42	12	CN(C)CC(O)COc1ccc(Nc2cc(Nc3cc(C(F)(F)F)ccc3F)ncn2)cc1	IC50	'='	35000.0	nM	4.46			UO_0000065	9.57	0.18	0.04	5.40	False	CHEMBL660783	In vitro inhibition of Cyclin-dependent kinase 2 was determined.	B	BAO_0000357	single protein format	None	None	None	None	None	CHEMBL301	Cyclin-dependent kinase 2	Homo sapiens	SINGLE PROTEIN	CHEMBL1136191	1	Scientific Literature	Bioorg. Med. Chem. Lett.	2003	None
CHEMBL271778		0	359.37	0	0.20	C14	NC(=O)c1cccc2c1/C(=N/Nc1ccc(S(N)(=O)=O)cc1)C(=O)N2	IC50	'>'	1000.0	nM				UO_0000065					True	CHEMBL661123	Evaluated for inhibition of human cyclin dependent kinase 2	B	BAO_0000357	single protein format	None	None	None	None	None	CHEMBL301	Cyclin-dependent kinase 2	Homo sapiens	SINGLE PROTEIN	CHEMBL1137075	1	Scientific Literature	J. Med. Chem.	2004	None
CHEMBL322019		0	486.40	0	4.60	16	C#CCN(c1ccnc(Nc2ccc(OCC(O)CN(C)C)cc2)n1)c1cc(Cl)ccc1Cl	IC50	'='	2000.0	nM	5.70			UO_0000065	11.72	0.24	1.10	7.73	False	CHEMBL660784	Inhibitory concentration against cyclin-dependent kinase 2	B	BAO_0000357	single protein format	None	None	None	None	None	CHEMBL301	Cyclin-dependent kinase 2	Homo sapiens	SINGLE PROTEIN	CHEMBL1136192	1	Scientific Literature	Bioorg. Med. Chem. Lett.	2003	None
CHEMBL270544	GW396574X	0	370.43	0	2.53	29	CC(C)=Cc1cccc2c1/C(=N/Nc1ccc(S(N)(=O)=O)cc1)C(=O)N2	IC50	'='	1.5	nM	8.82			UO_0000065	23.82	0.46	6.29	7.76	True	CHEMBL661125	Inhibitory activity against human cyclin-dependent kinase 2 (CDK2)	B	BAO_0000357	single protein format	None	None	None	None	None	CHEMBL301	Cyclin-dependent kinase 2	Homo sapiens	SINGLE PROTEIN	CHEMBL1134300	1	Scientific Literature	J. Med. Chem.	2001	None
CHEMBL260103		0	346.37	0	1.11	45	COc1ccc2c(c1)/C(=N/Nc1ccc(S(N)(=O)=O)cc1)C(=O)N2	IC50	'='	12.0	nM	7.92			UO_0000065	22.87	0.45	6.81	6.45	True	CHEMBL661125	Inhibitory activity against human cyclin-dependent kinase 2 (CDK2)	B	BAO_0000357	single protein format	None	None	None	None	None	CHEMBL301	Cyclin-dependent kinase 2	Homo sapiens	SINGLE PROTEIN	CHEMBL1134300	1	Scientific Literature	J. Med. Chem.	2001	None
CHEMBL233338		0	439.59	0	4.24	16	CN(C(=O)C1CCCCC1)c1ccc2c(c1)nc(NC(=O)c1cccs1)n2CCCN	Inhibition	'='	7.0	%				UO_0000187					False	CHEMBL895285	Inhibition of CDK2 at 10 uM	B	BAO_0000357	single protein format	None	None	None	None	None	CHEMBL301	Cyclin-dependent kinase 2	Homo sapiens	SINGLE PROTEIN	CHEMBL1148883	1	Scientific Literature	Bioorg. Med. Chem. Lett.	2007	None
CHEMBL280224		0	242.23	0	2.42	7	COc1ccc2[nH]c3c(C(=O)O)nccc3c2c1	Inhibition	'='	12.0	%				UO_0000187					False	CHEMBL666137	Percentage inhibition against cyclin dependent kinase 2 (CDK 2) at a concentration of 50 uM	B	BAO_0000357	single protein format	None	None	None	None	None	CHEMBL301	Cyclin-dependent kinase 2	Homo sapiens	SINGLE PROTEIN	CHEMBL1135277	1	Scientific Literature	Bioorg. Med. Chem. Lett.	2002	None
CHEMBL102047		0	379.46	0	3.27	8	CN(C)CC(O)COc1ccc(Nc2nccc(Nc3ccccc3)n2)cc1	IC50	'='	32000.0	nM	4.50			UO_0000065	11.85	0.22	1.22	5.45	False	CHEMBL660782	Inhibition of Cyclin-dependent kinase 2	B	BAO_0000357	single protein format	None	None	None	None	None	CHEMBL301	Cyclin-dependent kinase 2	Homo sapiens	SINGLE PROTEIN	CHEMBL1136202	1	Scientific Literature	Bioorg. Med. Chem. Lett.	2003	None
CHEMBL151	LUTEOLIN	2	286.24	0	2.28	3	O=c1cc(-c2ccc(O)c(O)c2)oc2cc(O)cc(O)c12	IC50	'='	20000.0	nM	4.70			UO_0000065	16.42	0.31	2.42	4.23	False	CHEMBL897015	Inhibition of CDK2	B	BAO_0000357	single protein format	None	None	None	None	None	CHEMBL301	Cyclin-dependent kinase 2	Homo sapiens	SINGLE PROTEIN	CHEMBL1148833	1	Scientific Literature	Bioorg. Med. Chem. Lett.	2007	None
CHEMBL232939		0	395.37	0	2.93	13c	Cc1cc(N2C(=O)CCCC2=O)c2oc(-c3ccc(O)c(O)c3)c(O)c(=O)c2c1	IC50	'='	4400.0	nM	5.36			UO_0000065	13.55	0.25	2.43	4.18	False	CHEMBL897015	Inhibition of CDK2	B	BAO_0000357	single protein format	None	None	None	None	None	CHEMBL301	Cyclin-dependent kinase 2	Homo sapiens	SINGLE PROTEIN	CHEMBL1148833	1	Scientific Literature	Bioorg. Med. Chem. Lett.	2007	None
CHEMBL232737		0	382.42	0	2.64	12e	Cc1cc(N2CCN(C)CC2)c2oc(-c3ccc(O)c(O)c3)c(O)c(=O)c2c1	IC50	'='	640.0	nM	6.19			UO_0000065	16.20	0.30	3.55	6.36	False	CHEMBL897015	Inhibition of CDK2	B	BAO_0000357	single protein format	None	None	None	None	None	CHEMBL301	Cyclin-dependent kinase 2	Homo sapiens	SINGLE PROTEIN	CHEMBL1148833	1	Scientific Literature	Bioorg. Med. Chem. Lett.	2007	None
CHEMBL99699		0	421.55	0	4.39	4	CC(C)c1ccccc1Nc1cc(Nc2ccc(OCC(O)CN(C)C)cc2)ncn1	IC50	'='	24000.0	nM	4.62			UO_0000065	10.96	0.20	0.23	5.60	False	CHEMBL660783	In vitro inhibition of Cyclin-dependent kinase 2 was determined.	B	BAO_0000357	single protein format	None	None	None	None	None	CHEMBL301	Cyclin-dependent kinase 2	Homo sapiens	SINGLE PROTEIN	CHEMBL1136191	1	Scientific Literature	Bioorg. Med. Chem. Lett.	2003	None
CHEMBL251796		0	561.53	1	4.14	20j	Cc1ccc(Sc2cnc(Nc3cccc(Br)n3)s2)cc1C(=O)N1CCN(C(=O)[C@@H](C)N)CC1	IC50	'='	230.0	nM	6.64			UO_0000065	11.82	0.27	2.50	6.36	False	CHEMBL928873	Inhibition of CDK2	B	BAO_0000357	single protein format	None	None	None	None	None	CHEMBL301	Cyclin-dependent kinase 2	Homo sapiens	SINGLE PROTEIN	CHEMBL1140800	1	Scientific Literature	Bioorg. Med. Chem. Lett.	2008	None
CHEMBL234201		0	375.86	1	5.18	39	O=C(Nc1ccc(Cl)cc1)c1cc2ccccc2n1CCc1ccncc1	Activity	'>'	30.0	%				UO_0000187					False	CHEMBL897524	Inhibition of Cdk2 at 10 uM	B	BAO_0000357	single protein format	None	None	None	None	None	CHEMBL301	Cyclin-dependent kinase 2	Homo sapiens	SINGLE PROTEIN	CHEMBL1148870	1	Scientific Literature	Bioorg. Med. Chem. Lett.	2007	None
CHEMBL399606		0	368.44	0	4.44	25	O=C(Nc1ccc(-c2ccccc2)cc1)c1ccnn1CCc1ccncc1	Activity	'>'	30.0	%				UO_0000187					False	CHEMBL897524	Inhibition of Cdk2 at 10 uM	B	BAO_0000357	single protein format	None	None	None	None	None	CHEMBL301	Cyclin-dependent kinase 2	Homo sapiens	SINGLE PROTEIN	CHEMBL1148870	1	Scientific Literature	Bioorg. Med. Chem. Lett.	2007	None
CHEMBL236420		0	334.42	0	3.90	24	CC(C)c1ccc(NC(=O)c2ccnn2CCc2ccncc2)cc1	Activity	'>'	30.0	%				UO_0000187					False	CHEMBL897524	Inhibition of Cdk2 at 10 uM	B	BAO_0000357	single protein format	None	None	None	None	None	CHEMBL301	Cyclin-dependent kinase 2	Homo sapiens	SINGLE PROTEIN	CHEMBL1148870	1	Scientific Literature	Bioorg. Med. Chem. Lett.	2007	None
CHEMBL237679		0	366.81	0	4.17	16	O=C(Nc1ccc(Cl)cc1)c1ccnn1CCc1noc2ccccc12	Activity	'>'	30.0	%				UO_0000187					False	CHEMBL897524	Inhibition of Cdk2 at 10 uM	B	BAO_0000357	single protein format	None	None	None	None	None	CHEMBL301	Cyclin-dependent kinase 2	Homo sapiens	SINGLE PROTEIN	CHEMBL1148870	1	Scientific Literature	Bioorg. Med. Chem. Lett.	2007	None
CHEMBL397322		0	326.79	0	3.43	10	O=C(Nc1ccc(Cl)cc1)c1ccnn1CCc1cccnc1	Activity	'>'	30.0	%				UO_0000187					False	CHEMBL897524	Inhibition of Cdk2 at 10 uM	B	BAO_0000357	single protein format	None	None	None	None	None	CHEMBL301	Cyclin-dependent kinase 2	Homo sapiens	SINGLE PROTEIN	CHEMBL1148870	1	Scientific Literature	Bioorg. Med. Chem. Lett.	2007	None
CHEMBL51709		0	351.40	0	3.52	2	CN1CCC(c2c(O)cc(O)c3c2O/C(=C\c2ccccc2)C3=O)CC1	IC50	'='	1280.0	nM	5.89			UO_0000065	16.77	0.31	2.37	8.42	True	CHEMBL660787	Inhibition of Cyclin-dependent kinase 2 (CDK2)	B	BAO_0000357	single protein format	None	None	None	None	None	CHEMBL301	Cyclin-dependent kinase 2	Homo sapiens	SINGLE PROTEIN	CHEMBL1136795	1	Scientific Literature	J. Med. Chem.	2003	None
CHEMBL551079		0	514.60	2	5.79	36	C[C@@H](Oc1cc(-c2cnc3ccccn23)sc1C(N)=O)c1ccc(CNC(C)(C)C)cc1OC(F)F	Inhibition	'<'	50.0	%				UO_0000187					False	CHEMBL1060974	Inhibition of CDK2/cyclin E at 1 uM	B	BAO_0000357	single protein format	None	None	None	None	None	CHEMBL301	Cyclin-dependent kinase 2	Homo sapiens	SINGLE PROTEIN	CHEMBL1154027	1	Scientific Literature	Bioorg. Med. Chem. Lett.	2009	None
CHEMBL259744		0	324.39	0	2.30	9	CN(C)CCCC(=O)Nc1n[nH]c2nnc(-c3ccccc3)cc12	Ratio	'='	678.0										False	CHEMBL843755	Selectivity ratio between CDK-2 to GSK-3	B	BAO_0000357	single protein format	None	None	None	None	None	CHEMBL301	Cyclin-dependent kinase 2	Homo sapiens	SINGLE PROTEIN	CHEMBL1136434	1	Scientific Literature	Bioorg. Med. Chem. Lett.	2003	None
CHEMBL11359	CISPLATIN	4	300.05	None	None	Cisplatin		IC50						Not Determined						False	CHEMBL658937	Inhibition of Cyclin-dependent kinase 2 (CDK2/cyclin A) (Not tested)	B	BAO_0000357	single protein format	None	None	None	None	None	CHEMBL301	Cyclin-dependent kinase 2	Homo sapiens	SINGLE PROTEIN	CHEMBL1133408	1	Scientific Literature	Bioorg. Med. Chem. Lett.	2000	None
CHEMBL484713		0	396.49	0	3.38	CER-0263146	CC(=O)CCCCC(=O)N1CCN(c2nccc(Oc3cccc(C)c3)n2)CC1	Inhibition	'='	10.0	%				UO_0000187					False	CHEMBL953380	Inhibition of CDK2 at 10 uM by HTRF assay relative to control	B	BAO_0000357	single protein format	None	None	None	None	None	CHEMBL301	Cyclin-dependent kinase 2	Homo sapiens	SINGLE PROTEIN	CHEMBL1150387	1	Scientific Literature	J. Med. Chem.	2008	None
CHEMBL340776		0	487.52	0	2.02	28	O=C1NC(=O)C2=C1c1cn(c3ncccc13)CCOCCOCCOCCn1cc2c2cccnc21	IC50	'>'	10000.0	nM				UO_0000065					False	CHEMBL662526	Inhibition of Cyclin-dependent kinase 2 (CDK2)	B	BAO_0000357	single protein format	Homo sapiens	None	None	None	None	CHEMBL301	Cyclin-dependent kinase 2	Homo sapiens	SINGLE PROTEIN	CHEMBL1145082	1	Scientific Literature	J. Med. Chem.	2003	None
CHEMBL278193		0	212.25	0	3.03	47	COc1ccc2[nH]c3c(C)nccc3c2c1	Inhibition	'='	2.0	%				UO_0000187					False	CHEMBL666137	Percentage inhibition against cyclin dependent kinase 2 (CDK 2) at a concentration of 50 uM	B	BAO_0000357	single protein format	None	None	None	None	None	CHEMBL301	Cyclin-dependent kinase 2	Homo sapiens	SINGLE PROTEIN	CHEMBL1135277	1	Scientific Literature	Bioorg. Med. Chem. Lett.	2002	None
CHEMBL374581		0	324.38	0	4.33	8	O=C1NCc2c3c(c4[nH]c5ccccc5c4c21)CCc1ccccc1-3	Inhibition	'<'	30.0	%				UO_0000187					False	CHEMBL911991	Inhibition of CDK2 at 1 uM	B	BAO_0000357	single protein format	Homo sapiens	None	None	None	None	CHEMBL301	Cyclin-dependent kinase 2	Homo sapiens	SINGLE PROTEIN	CHEMBL1141396	1	Scientific Literature	J. Med. Chem.	2007	None
CHEMBL214025		0	387.42	0	2.46	31	CCOC(=O)N1CCC(Nc2ncc(C(=O)c3ccccc3F)c(N)n2)CC1	Ki	'='	3137.0	nM	5.50			UO_0000065	14.21	0.27	3.04	4.98	False	CHEMBL908827	Inhibition of CDK2/Cyclin E	B	BAO_0000357	single protein format	Homo sapiens	None	None	None	None	CHEMBL301	Cyclin-dependent kinase 2	Homo sapiens	SINGLE PROTEIN	CHEMBL1137323	1	Scientific Literature	J. Med. Chem.	2006	None
CHEMBL269827	GW276655X	0	383.39	0	1.76	C30	NS(=O)(=O)c1ccc(N/N=C2\C(=O)Nc3ccc(-c4cnco4)cc32)cc1	IC50	'='	2.3	nM	8.64			UO_0000065	22.53	0.44	6.88	6.18	True	CHEMBL661123	Evaluated for inhibition of human cyclin dependent kinase 2	B	BAO_0000357	single protein format	None	None	None	None	None	CHEMBL301	Cyclin-dependent kinase 2	Homo sapiens	SINGLE PROTEIN	CHEMBL1137075	1	Scientific Literature	J. Med. Chem.	2004	None
CHEMBL272165	GW300657X	0	450.48	0	1.43	C28	NS(=O)(=O)c1ccc(N/N=C2\C(=O)Nc3ccc(C(=O)NCc4ccncc4)cc32)cc1	IC50	'='	8.9	nM	8.05			UO_0000065	17.87	0.34	6.62	5.17	True	CHEMBL661123	Evaluated for inhibition of human cyclin dependent kinase 2	B	BAO_0000357	single protein format	None	None	None	None	None	CHEMBL301	Cyclin-dependent kinase 2	Homo sapiens	SINGLE PROTEIN	CHEMBL1137075	1	Scientific Literature	J. Med. Chem.	2004	None
CHEMBL217537		0	369.43	0	1.72	27	COc1ccccc1C(=O)c1cnc(NC2CCN(C(C)=O)CC2)nc1N	Ki	'='	327.0	nM	6.49			UO_0000065	17.56	0.33	4.77	5.87	False	CHEMBL908827	Inhibition of CDK2/Cyclin E	B	BAO_0000357	single protein format	Homo sapiens	None	None	None	None	CHEMBL301	Cyclin-dependent kinase 2	Homo sapiens	SINGLE PROTEIN	CHEMBL1137323	1	Scientific Literature	J. Med. Chem.	2006	None
CHEMBL48362		0	430.48	0	2.17	C61	CN1CCC(c2c(O)cc(O)c3c2O/C(=C\c2ccc(S(N)(=O)=O)cc2)C3=O)CC1	IC50	'='	30.0	nM	7.52			UO_0000065	17.48	0.34	5.35	5.78	False	CHEMBL661124	Evaluated for inhibition of human cyclin dependent kinase 2 (CDK2)	B	BAO_0000357	single protein format	None	None	None	None	None	CHEMBL301	Cyclin-dependent kinase 2	Homo sapiens	SINGLE PROTEIN	CHEMBL1137075	1	Scientific Literature	J. Med. Chem.	2004	None
CHEMBL30432	GW282974X	0	395.47	0	4.23	3B	CN(C)c1cc2c(Nc3ccc4c(cnn4Cc4ccccc4)c3)ncnc2cn1	IC50	'>'	8000.0	nM				UO_0000065					False	CHEMBL662522	Inhibition of Cyclin-dependent kinase 2	B	BAO_0000357	single protein format	None	None	None	None	None	CHEMBL301	Cyclin-dependent kinase 2	Homo sapiens	SINGLE PROTEIN	CHEMBL1134080	1	Scientific Literature	Bioorg. Med. Chem. Lett.	2001	None
CHEMBL364623		0	373.87	0	4.51	12m	Cc1cc(Nc2ncc(C(=O)Nc3c(C)cccc3Cl)s2)nc(C)n1	IC50	'>'	25000.0	nM				UO_0000065					False	CHEMBL912343	Inhibition of Cdk2	B	BAO_0000357	single protein format	Homo sapiens	None	None	None	None	CHEMBL301	Cyclin-dependent kinase 2	Homo sapiens	SINGLE PROTEIN	CHEMBL1137331	1	Scientific Literature	J. Med. Chem.	2006	None
CHEMBL1421	DASATINIB	4	488.02	0	3.31	2, BMS-354825	Cc1nc(Nc2ncc(C(=O)Nc3c(C)cccc3Cl)s2)cc(N2CCN(CCO)CC2)n1	IC50	'>'	5000.0	nM				UO_0000065					False	CHEMBL912343	Inhibition of Cdk2	B	BAO_0000357	single protein format	Homo sapiens	None	None	None	None	CHEMBL301	Cyclin-dependent kinase 2	Homo sapiens	SINGLE PROTEIN	CHEMBL1137331	1	Scientific Literature	J. Med. Chem.	2006	None
CHEMBL254895		0	547.50	1	3.75	20h	Cc1ccc(Sc2cnc(Nc3cccc(Br)n3)s2)cc1C(=O)N1CCN(C(=O)CN)CC1	IC50	'='	540.0	nM	6.27			UO_0000065	11.45	0.26	2.52	6.00	False	CHEMBL928873	Inhibition of CDK2	B	BAO_0000357	single protein format	None	None	None	None	None	CHEMBL301	Cyclin-dependent kinase 2	Homo sapiens	SINGLE PROTEIN	CHEMBL1140800	1	Scientific Literature	Bioorg. Med. Chem. Lett.	2008	None
CHEMBL253881		0	535.56	1	3.61	10j	NC1CCN(Cc2ccn3ncnc(Oc4ccc(NC(=O)NC(=O)Cc5ccc(F)cc5)cc4F)c23)CC1	IC50	'>'	5000.0	nM				UO_0000065					False	CHEMBL928649	Inhibition of CDK2	B	BAO_0000357	single protein format	None	None	None	None	None	CHEMBL301	Cyclin-dependent kinase 2	Homo sapiens	SINGLE PROTEIN	CHEMBL1141528	1	Scientific Literature	Bioorg. Med. Chem. Lett.	2008	None
CHEMBL272684		0	382.41	0	1.49	C12	NS(=O)(=O)c1ccc(N/N=C2\C(=O)Nc3cccc(-c4cc[nH]n4)c32)cc1	IC50	'='	19.0	nM	7.72			UO_0000065	20.19	0.39	6.23	5.42	True	CHEMBL661123	Evaluated for inhibition of human cyclin dependent kinase 2	B	BAO_0000357	single protein format	None	None	None	None	None	CHEMBL301	Cyclin-dependent kinase 2	Homo sapiens	SINGLE PROTEIN	CHEMBL1137075	1	Scientific Literature	J. Med. Chem.	2004	None
CHEMBL79364		0	326.33	0	3.30	6e	O=C1Nc2ccc(F)c3c(OCCCO)cc(-c4ccc[nH]4)c1c23	IC50	'='	18.0	nM	7.75			UO_0000065	23.73	0.44	4.44	10.42	False	CHEMBL658939	In vitro inhibition of Cyclin-dependent kinase 2	B	BAO_0000357	single protein format	None	None	None	None	None	CHEMBL301	Cyclin-dependent kinase 2	Homo sapiens	SINGLE PROTEIN	CHEMBL1136123	1	Scientific Literature	Bioorg. Med. Chem. Lett.	2003	None
CHEMBL384304	RG-547	2	441.46	0	1.41	39, R547	COc1ccc(F)c(F)c1C(=O)c1cnc(NC2CCN(S(C)(=O)=O)CC2)nc1N	Ki	'='	3.0	nM	8.52			UO_0000065	19.31	0.39	7.11	6.68	False	CHEMBL908827	Inhibition of CDK2/Cyclin E	B	BAO_0000357	single protein format	Homo sapiens	None	None	None	None	CHEMBL301	Cyclin-dependent kinase 2	Homo sapiens	SINGLE PROTEIN	CHEMBL1137323	1	Scientific Literature	J. Med. Chem.	2006	None
CHEMBL100675		0	427.94	0	4.23	13B	Cc1ccc(Cl)c(Nc2cc(Nc3ccc(OCC(O)CN(C)C)cc3)ncn2)c1	IC50	'='	22000.0	nM	4.66			UO_0000065	10.88	0.21	0.43	5.64	False	CHEMBL660784	Inhibitory concentration against cyclin-dependent kinase 2	B	BAO_0000357	single protein format	None	None	None	None	None	CHEMBL301	Cyclin-dependent kinase 2	Homo sapiens	SINGLE PROTEIN	CHEMBL1136192	1	Scientific Literature	Bioorg. Med. Chem. Lett.	2003	None
CHEMBL101253	VATALANIB	3	346.82	1	5.01	vatalanib	Clc1ccc(Nc2nnc(Cc3ccncc3)c3ccccc23)cc1	Kd						Not Active						False	CHEMBL860890	Average Binding Constant for CDK2; NA=Not Active at 10 uM	B	BAO_0000357	single protein format	Homo sapiens	None	None	None	None	CHEMBL301	Cyclin-dependent kinase 2	Homo sapiens	SINGLE PROTEIN	CHEMBL1144455	1	Scientific Literature	Nat. Biotechnol.	2005	None
CHEMBL386636		0	338.37	0	3.97	7	O=C1NC(=O)c2c1c1c(c3[nH]c4ccccc4c23)CCc2ccccc2-1	Inhibition	'<'	30.0	%				UO_0000187					False	CHEMBL911991	Inhibition of CDK2 at 1 uM	B	BAO_0000357	single protein format	Homo sapiens	None	None	None	None	CHEMBL301	Cyclin-dependent kinase 2	Homo sapiens	SINGLE PROTEIN	CHEMBL1141396	1	Scientific Literature	J. Med. Chem.	2007	None
CHEMBL14338		0	244.30	0	4.33	11	c1ccc(-c2[nH]ccc3c4ccccc4nc2-3)cc1	Inhibition	'='	13.0	%				UO_0000187					False	CHEMBL666137	Percentage inhibition against cyclin dependent kinase 2 (CDK 2) at a concentration of 50 uM	B	BAO_0000357	single protein format	None	None	None	None	None	CHEMBL301	Cyclin-dependent kinase 2	Homo sapiens	SINGLE PROTEIN	CHEMBL1135277	1	Scientific Literature	Bioorg. Med. Chem. Lett.	2002	None
CHEMBL100391		0	413.91	0	3.92	22	CN(C)CC(O)COc1ccc(Nc2ncc(Cl)c(Nc3ccccc3)n2)cc1	IC50	'='	500.0	nM	6.30			UO_0000065	15.22	0.30	2.38	7.63	False	CHEMBL660784	Inhibitory concentration against cyclin-dependent kinase 2	B	BAO_0000357	single protein format	None	None	None	None	None	CHEMBL301	Cyclin-dependent kinase 2	Homo sapiens	SINGLE PROTEIN	CHEMBL1136192	1	Scientific Literature	Bioorg. Med. Chem. Lett.	2003	None
CHEMBL407981		0	487.40	0	3.45	9	CCN1CCN(CCCC(=O)Nc2n[nH]c3nc(-c4ccc(O)cc4)c(Br)cc23)CC1	IC50	'='	60.0	nM	7.22			UO_0000065	14.82	0.32	3.77	7.42	True	CHEMBL661128	Inhibitory concentration against cyclin-dependent kinase 2	B	BAO_0000357	single protein format	None	None	None	None	None	CHEMBL301	Cyclin-dependent kinase 2	Homo sapiens	SINGLE PROTEIN	CHEMBL1136207	1	Scientific Literature	Bioorg. Med. Chem. Lett.	2003	None
CHEMBL14355		0	242.28	0	2.40	51	Cc1nccc2c1[nH]c1cc(OCCO)ccc12	Inhibition	'='	4.0	%				UO_0000187					False	CHEMBL666137	Percentage inhibition against cyclin dependent kinase 2 (CDK 2) at a concentration of 50 uM	B	BAO_0000357	single protein format	None	None	None	None	None	CHEMBL301	Cyclin-dependent kinase 2	Homo sapiens	SINGLE PROTEIN	CHEMBL1135277	1	Scientific Literature	Bioorg. Med. Chem. Lett.	2002	None
CHEMBL206544	GW682841X	0	340.43	1	5.32	GW682841X	CC(C)c1ccc(-c2cc(-c3c[nH]nc3-c3ccccn3)ccn2)cc1	Inhibition	'='	-0.02	%				UO_0000187					False	CHEMBL1962021	GSK_PKIS: CDK2/cyclinA mean inhibition at 1 uM [Nanosyn]	B	BAO_0000357	single protein format	None	None	None	None	None	CHEMBL301	Cyclin-dependent kinase 2	Homo sapiens	SINGLE PROTEIN	CHEMBL1961873	16	GSK Published Kinase Inhibitor Set			None
CHEMBL231950		0	363.42	0	2.12	13	C/C(=C1/SC(=N)NC1=O)c1ccc(-c2ccc(S(N)(=O)=O)cc2)o1	IC50	'='	30.0	nM	7.52			UO_0000065	20.70	0.43	5.40	5.96	False	CHEMBL896714	Inhibition of CDK2	B	BAO_0000357	single protein format	None	None	None	None	None	CHEMBL301	Cyclin-dependent kinase 2	Homo sapiens	SINGLE PROTEIN	CHEMBL1149560	1	Scientific Literature	Bioorg. Med. Chem. Lett.	2007	None
CHEMBL233553		0	363.42	0	1.99	6	CNS(=O)(=O)c1ccc(-c2ccc(/C=C3\SC(=N)NC3=O)o2)cc1	IC50	'='	120.0	nM	6.92			UO_0000065	19.04	0.39	4.93	6.16	False	CHEMBL896714	Inhibition of CDK2	B	BAO_0000357	single protein format	None	None	None	None	None	CHEMBL301	Cyclin-dependent kinase 2	Homo sapiens	SINGLE PROTEIN	CHEMBL1149560	1	Scientific Literature	Bioorg. Med. Chem. Lett.	2007	None
CHEMBL373598		0	447.88	0	3.35	16a	N#Cc1ncc2nc1OCCCCCOc1cc(OCCCO)c(Cl)cc1NC(=O)N2	Ki	'>'	10000.0	nM				UO_0000065					False	CHEMBL913842	Inhibition of Cdk2	B	BAO_0000357	single protein format	Homo sapiens	None	None	None	None	CHEMBL301	Cyclin-dependent kinase 2	Homo sapiens	SINGLE PROTEIN	CHEMBL1142994	1	Scientific Literature	J. Med. Chem.	2007	None
CHEMBL234012		0	426.40	0	4.82	47	O=C(Nc1ccc(OC(F)(F)F)cc1)c1nc2ccccc2n1CCc1ccncc1	Activity	'>'	30.0	%				UO_0000187					False	CHEMBL897524	Inhibition of Cdk2 at 10 uM	B	BAO_0000357	single protein format	None	None	None	None	None	CHEMBL301	Cyclin-dependent kinase 2	Homo sapiens	SINGLE PROTEIN	CHEMBL1148870	1	Scientific Literature	Bioorg. Med. Chem. Lett.	2007	None
CHEMBL234202		0	326.79	0	3.43	41	O=C(Nc1ccc(Cl)cc1)c1nccn1CCc1ccncc1	Activity	'>'	30.0	%				UO_0000187					False	CHEMBL897524	Inhibition of Cdk2 at 10 uM	B	BAO_0000357	single protein format	None	None	None	None	None	CHEMBL301	Cyclin-dependent kinase 2	Homo sapiens	SINGLE PROTEIN	CHEMBL1148870	1	Scientific Literature	Bioorg. Med. Chem. Lett.	2007	None
CHEMBL234864		0	385.85	0	4.05	14	COc1ccc(CCn2nccc2C(=O)Nc2ccc(Cl)cc2)cc1OC	Activity	'>'	30.0	%				UO_0000187					False	CHEMBL897524	Inhibition of Cdk2 at 10 uM	B	BAO_0000357	single protein format	None	None	None	None	None	CHEMBL301	Cyclin-dependent kinase 2	Homo sapiens	SINGLE PROTEIN	CHEMBL1148870	1	Scientific Literature	Bioorg. Med. Chem. Lett.	2007	None
CHEMBL100945		0	486.40	0	4.60	15	C#CCN(c1cc(Nc2ccc(OCC(O)CN(C)C)cc2)ncn1)c1cc(Cl)ccc1Cl	IC50	'='	19000.0	nM	4.72			UO_0000065	9.71	0.20	0.12	6.40	False	CHEMBL660783	In vitro inhibition of Cyclin-dependent kinase 2 was determined.	B	BAO_0000357	single protein format	None	None	None	None	None	CHEMBL301	Cyclin-dependent kinase 2	Homo sapiens	SINGLE PROTEIN	CHEMBL1136191	1	Scientific Literature	Bioorg. Med. Chem. Lett.	2003	None
CHEMBL1760035		0	403.44	0	4.54	3	COc1cc(Nc2nccc(Nc3cnc4ccccc4c3)n2)cc(OC)c1OC	IC50	'='	711.0	nM	6.15			UO_0000065	15.24	0.28	1.61	6.80	False	CHEMBL1764780	Inhibition of CDK2	B	BAO_0000357	single protein format	None	None	None	None	None	CHEMBL301	Cyclin-dependent kinase 2	Homo sapiens	SINGLE PROTEIN	CHEMBL1759866	1	Scientific Literature	Bioorg. Med. Chem. Lett.	2011	None
CHEMBL220241	GSK-269962A	0	570.61	2	3.84	GSK269962A	CCn1c(-c2nonc2N)nc2cnc(Oc3cccc(NC(=O)c4ccc(OCCN5CCOCC5)cc4)c3)cc21	IC50	'='	3500.0	nM	5.46			UO_0000065	9.56	0.18	1.62	3.50	False	CHEMBL1960794	Inhibition of CDK2	B	BAO_0000357	single protein format	None	None	None	None	None	CHEMBL301	Cyclin-dependent kinase 2	Homo sapiens	SINGLE PROTEIN	CHEMBL1955726	1	Scientific Literature	J. Pharmacol. Exp. Ther.	2007	None
CHEMBL365318		0	443.41	0	3.52	37	CONC(=O)c1cc(Nc2ncnn3cc(-c4nnc(C)o4)c(C(C)C)c23)c(F)cc1F	IC50	'>'	50000.0	nM				UO_0000065					False	CHEMBL828533	Inhibition of human cyclin-dependent kinase 2	B	BAO_0000357	single protein format	Homo sapiens	None	None	None	None	CHEMBL301	Cyclin-dependent kinase 2	Homo sapiens	SINGLE PROTEIN	CHEMBL1144449	1	Scientific Literature	J. Med. Chem.	2005	None
CHEMBL46181		0	449.55	0	3.28	8	CN1CCC(c2c(O)cc(O)c3c2O/C(=C\c2ccc(N4CCN(C)CC4)cc2)C3=O)CC1	IC50	'='	2980.0	nM	5.53			UO_0000065	12.29	0.23	2.25	7.23	False	CHEMBL658935	Inhibition of cyclin A activated Cyclin-dependent kinase 2 (CDK2)	B	BAO_0000357	single protein format	None	None	None	None	None	CHEMBL301	Cyclin-dependent kinase 2	Homo sapiens	SINGLE PROTEIN	CHEMBL1135924	1	Scientific Literature	J. Med. Chem.	2002	None
CHEMBL104467		0	377.47	0	2.41	8b	Nc1cc(OCC2CCCCC2)nc(Nc2ccc(S(N)(=O)=O)cc2)n1	IC50	'='	2900.0	nM	5.54			UO_0000065	14.67	0.29	3.13	4.16	False	CHEMBL661127	Inhibition of Cyclin-dependent kinase 2 (CDK2) at 12.5 uM ATP	B	BAO_0000357	single protein format	None	None	None	None	None	CHEMBL301	Cyclin-dependent kinase 2	Homo sapiens	SINGLE PROTEIN	CHEMBL1136212	1	Scientific Literature	Bioorg. Med. Chem. Lett.	2003	None
CHEMBL523991		0	449.87	1	5.71	5	O=C(Nc1ccc(Nc2nc(Nc3ccc(O)cc3)ncc2F)cc1)c1ccccc1Cl	IC50						Not Determined						False	CHEMBL969660	Inhibition of CDK2/cyclin A	B	BAO_0000357	single protein format	None	None	None	None	None	CHEMBL301	Cyclin-dependent kinase 2	Homo sapiens	SINGLE PROTEIN	CHEMBL1138512	1	Scientific Literature	J. Med. Chem.	2009	None
CHEMBL14762	SELICICLIB	2	354.46	0	3.20	Roscovitine	CC[C@H](CO)Nc1nc(NCc2ccccc2)c2ncn(C(C)C)c2n1	IC50	'='	500.0	nM	6.30			UO_0000065	17.78	0.33	3.10	7.17	False	CHEMBL2427325	Inhibition of human N-terminal hexahistidine-tagged CDK2 expressed in baculovirus infected Sf21 cells using histone H1 as substrate after 10 mins in presence of [gamma-32P]-ATP	B	BAO_0000219	cell-based format	Homo sapiens	None	None	Sf21	None	CHEMBL301	Cyclin-dependent kinase 2	Homo sapiens	SINGLE PROTEIN	CHEMBL2424530	1	Scientific Literature	Eur. J. Med. Chem.	2013	CHEMBL4106362
CHEMBL280074	OLOMOUCINE	0	298.35	0	1.38	Olomoucine	Cn1cnc2c(NCc3ccccc3)nc(NCCO)nc21	IC50	'='	7000.0	nM	5.16			UO_0000065	17.28	0.32	3.77	5.87	False	CHEMBL2427325	Inhibition of human N-terminal hexahistidine-tagged CDK2 expressed in baculovirus infected Sf21 cells using histone H1 as substrate after 10 mins in presence of [gamma-32P]-ATP	B	BAO_0000219	cell-based format	Homo sapiens	None	None	Sf21	None	CHEMBL301	Cyclin-dependent kinase 2	Homo sapiens	SINGLE PROTEIN	CHEMBL2424530	1	Scientific Literature	Eur. J. Med. Chem.	2013	CHEMBL4106362
CHEMBL364631		0	490.25	0	4.66	36	Nc1nc2ccc(C(=O)c3c(Cl)cccc3Cl)cn2c1C(=O)c1c(F)cc(C(=O)O)cc1F	IC50	'='	95.0	nM	7.02			UO_0000065	14.32	0.29	2.36	6.12	False	CHEMBL832429	Inhibitory activity against Cyclin-dependent kinase 2 (CDK2)	B	BAO_0000357	single protein format	None	None	None	None	None	CHEMBL301	Cyclin-dependent kinase 2	Homo sapiens	SINGLE PROTEIN	CHEMBL1138729	1	Scientific Literature	Bioorg. Med. Chem. Lett.	2004	None
CHEMBL439850		0	400.39	0	4.88	59	Fc1ccc(Nc2nccc(-c3c(-c4ccccc4)nn4ncccc34)n2)cc1F	Ki	'>'	19950.0	nM				UO_0000065					False	CHEMBL827377	Binding affinity for human cyclin-dependent kinase 2	B	BAO_0000357	single protein format	Homo sapiens	None	None	None	None	CHEMBL301	Cyclin-dependent kinase 2	Homo sapiens	SINGLE PROTEIN	CHEMBL1138749	1	Scientific Literature	J. Med. Chem.	2004	None
CHEMBL14156		0	240.26	0	2.43	43	COC(=O)Cc1nccc2c1[nH]c1ccccc12	Inhibition	'='	11.0	%				UO_0000187					False	CHEMBL666137	Percentage inhibition against cyclin dependent kinase 2 (CDK 2) at a concentration of 50 uM	B	BAO_0000357	single protein format	None	None	None	None	None	CHEMBL301	Cyclin-dependent kinase 2	Homo sapiens	SINGLE PROTEIN	CHEMBL1135277	1	Scientific Literature	Bioorg. Med. Chem. Lett.	2002	None
CHEMBL102926		0	418.50	0	3.14	1OIR (table 2)	Cc1nc2ccccn2c1-c1ccnc(Nc2ccc(OCC(O)CN(C)C)cc2)n1	IC50	'='	10.0	nM	8.00			UO_0000065	19.12	0.35	4.86	9.11	False	CHEMBL829240	Inhibition of Cyclin-dependent kinase 2	B	BAO_0000357	single protein format	None	None	None	None	None	CHEMBL301	Cyclin-dependent kinase 2	Homo sapiens	SINGLE PROTEIN	CHEMBL1144417	1	Scientific Literature	J. Med. Chem.	2005	None
CHEMBL15008		0	255.28	0	1.89	53	Cc1nccc2c1[nH]c1cc(OCC(N)=O)ccc12	Inhibition	'='	15.0	%				UO_0000187					False	CHEMBL666137	Percentage inhibition against cyclin dependent kinase 2 (CDK 2) at a concentration of 50 uM	B	BAO_0000357	single protein format	None	None	None	None	None	CHEMBL301	Cyclin-dependent kinase 2	Homo sapiens	SINGLE PROTEIN	CHEMBL1135277	1	Scientific Literature	Bioorg. Med. Chem. Lett.	2002	None
CHEMBL1087650		0	474.57	0	4.72	25	CN1C[C@@H]2C[C@H]1CN2c1ccc(-c2ccnc3c(-c4cccc(O)c4)c(-c4ccncc4)nn23)cc1	IC50	'='	26400.0	nM	4.58			UO_0000065	9.65	0.17	-0.14	6.56	False	CHEMBL1115848	Inhibition of CDK2	B	BAO_0000357	single protein format	None	None	None	None	None	CHEMBL301	Cyclin-dependent kinase 2	Homo sapiens	SINGLE PROTEIN	CHEMBL1154392	1	Scientific Literature	Bioorg. Med. Chem. Lett.	2009	None
CHEMBL279760		0	289.29	0	4.24	24	O=[N+]([O-])c1ccccc1-c1[nH]ccc2c3ccccc3nc1-2	Inhibition	'='	43.0	%				UO_0000187					False	CHEMBL666137	Percentage inhibition against cyclin dependent kinase 2 (CDK 2) at a concentration of 50 uM	B	BAO_0000357	single protein format	None	None	None	None	None	CHEMBL301	Cyclin-dependent kinase 2	Homo sapiens	SINGLE PROTEIN	CHEMBL1135277	1	Scientific Literature	Bioorg. Med. Chem. Lett.	2002	None
CHEMBL447317		0	457.56	0	3.57	10b	CNC(=N)SCCCN1C(=O)C2=C(C1=O)n1ccc3cccc(c31)C1Cc3ccccc3N21	IC50	'='	5300.0	nM	5.28			UO_0000065	11.53	0.22	1.71	6.48	False	CHEMBL962235	Inhibition of human CDK2/CycA	B	BAO_0000357	single protein format	Homo sapiens	None	None	None	None	CHEMBL301	Cyclin-dependent kinase 2	Homo sapiens	SINGLE PROTEIN	CHEMBL1151764	1	Scientific Literature	J. Med. Chem.	2008	None
CHEMBL186890		0	357.20	0	4.24	30	Clc1ccc(Nc2nccc(-c3cnn4ncccc34)n2)cc1Cl	Ki	'='	1.0	nM	9.00			UO_0000065	25.20	0.51	4.76	13.24	False	CHEMBL827377	Binding affinity for human cyclin-dependent kinase 2	B	BAO_0000357	single protein format	Homo sapiens	None	None	None	None	CHEMBL301	Cyclin-dependent kinase 2	Homo sapiens	SINGLE PROTEIN	CHEMBL1138749	1	Scientific Literature	J. Med. Chem.	2004	None
CHEMBL186101		0	316.37	0	3.55	37	Cc1cc(C)cc(Nc2nccc(-c3cnn4ncccc34)n2)c1	Ki	'='	3.0	nM	8.52			UO_0000065	26.94	0.48	4.97	12.53	False	CHEMBL827377	Binding affinity for human cyclin-dependent kinase 2	B	BAO_0000357	single protein format	Homo sapiens	None	None	None	None	CHEMBL301	Cyclin-dependent kinase 2	Homo sapiens	SINGLE PROTEIN	CHEMBL1138749	1	Scientific Literature	J. Med. Chem.	2004	None
CHEMBL185854		0	429.79	0	4.45	15	Nc1nc2ccc(C(=O)c3c(F)cccc3F)cn2c1C(=O)c1c(F)cccc1Cl	IC50	'='	102.0	nM	6.99			UO_0000065	16.27	0.32	2.54	9.03	False	CHEMBL832429	Inhibitory activity against Cyclin-dependent kinase 2 (CDK2)	B	BAO_0000357	single protein format	None	None	None	None	None	CHEMBL301	Cyclin-dependent kinase 2	Homo sapiens	SINGLE PROTEIN	CHEMBL1138729	1	Scientific Literature	Bioorg. Med. Chem. Lett.	2004	None
CHEMBL551664		0	388.91	0	4.71	9f	Clc1ccc(OCc2nnc3sc(SCc4ccccc4)nn23)cc1	IC50	'>'	28000.0	nM				UO_0000065					False	CHEMBL1061363	Inhibition of CDK2/Cyclin A	B	BAO_0000357	single protein format	None	None	None	None	None	CHEMBL301	Cyclin-dependent kinase 2	Homo sapiens	SINGLE PROTEIN	CHEMBL1152892	1	Scientific Literature	Eur. J. Med. Chem.	2009	None
CHEMBL1086736		0	295.30	0	1.39	54	COc1ccncc1C1=NNC(=O)/C1=N\Nc1ccccc1	Ki	'='	76.0	nM	7.12			UO_0000065	24.11	0.44	5.73	8.09	False	CHEMBL1102103	Inhibition of CDK2	B	BAO_0000357	single protein format	None	None	None	None	None	CHEMBL301	Cyclin-dependent kinase 2	Homo sapiens	SINGLE PROTEIN	CHEMBL1154953	1	Scientific Literature	Bioorg. Med. Chem. Lett.	2010	None
CHEMBL280050		0	196.25	0	3.33	33	Cc1ccc2[nH]c3c(C)nccc3c2c1	Inhibition	'='	15.0	%				UO_0000187					False	CHEMBL666137	Percentage inhibition against cyclin dependent kinase 2 (CDK 2) at a concentration of 50 uM	B	BAO_0000357	single protein format	None	None	None	None	None	CHEMBL301	Cyclin-dependent kinase 2	Homo sapiens	SINGLE PROTEIN	CHEMBL1135277	1	Scientific Literature	Bioorg. Med. Chem. Lett.	2002	None
CHEMBL38694		0	304.76	0	3.48	5c	Cc1nc2c(s1)C(=O)C=C(Nc1ccc(Cl)cc1)C2=O	IC50	'>'	200000.0	nM		Outside typical range		UO_0000065					False	CHEMBL658936	Inhibition of Cyclin-dependent kinase 2 (CDK2/cyclin A)	B	BAO_0000357	single protein format	None	None	None	None	None	CHEMBL301	Cyclin-dependent kinase 2	Homo sapiens	SINGLE PROTEIN	CHEMBL1133408	1	Scientific Literature	Bioorg. Med. Chem. Lett.	2000	None
CHEMBL217090		0	527.02	2	5.18	15	Clc1ccc2c(c1Nc1ncnc3cc(OCCCN4CCCC4)cc(OC4CCOCC4)c13)OCO2	IC50	'>'	10000.0	nM				UO_0000065					False	CHEMBL854976	Inhibition of CDK2 by SPA	B	BAO_0000357	single protein format	Homo sapiens	None	None	None	None	CHEMBL301	Cyclin-dependent kinase 2	Homo sapiens	SINGLE PROTEIN	CHEMBL1137334	1	Scientific Literature	J. Med. Chem.	2006	None
CHEMBL385733		0	423.47	0	1.27	37	COc1cccc(F)c1C(=O)c1cnc(NC2CCN(S(C)(=O)=O)CC2)nc1N	Ki	'='	13.0	nM	7.89			UO_0000065	18.62	0.37	6.62	6.18	False	CHEMBL908827	Inhibition of CDK2/Cyclin E	B	BAO_0000357	single protein format	Homo sapiens	None	None	None	None	CHEMBL301	Cyclin-dependent kinase 2	Homo sapiens	SINGLE PROTEIN	CHEMBL1137323	1	Scientific Literature	J. Med. Chem.	2006	None
CHEMBL461139		0	413.48	0	3.32	16	O=c1[nH]cnc2[nH]c(-c3ccnc(/C=C/c4ccc(CN5CCOCC5)cc4)c3)cc12	IC50	'>'	10000.0	nM				UO_0000065					False	CHEMBL955780	Inhibition of CDK2	B	BAO_0000357	single protein format	None	None	None	None	None	CHEMBL301	Cyclin-dependent kinase 2	Homo sapiens	SINGLE PROTEIN	CHEMBL1152141	1	Scientific Literature	Bioorg. Med. Chem. Lett.	2008	None
CHEMBL271594	GW300653X	0	358.42	0	2.23	C33	CC(C)c1ccc2c(c1)NC(=O)/C2=N/Nc1ccc(S(N)(=O)=O)cc1	IC50	'='	75.0	nM	7.12			UO_0000065	19.88	0.39	4.89	6.27	True	CHEMBL661123	Evaluated for inhibition of human cyclin dependent kinase 2	B	BAO_0000357	single protein format	None	None	None	None	None	CHEMBL301	Cyclin-dependent kinase 2	Homo sapiens	SINGLE PROTEIN	CHEMBL1137075	1	Scientific Literature	J. Med. Chem.	2004	None
CHEMBL457388		0	349.34	0	1.42	28	O=C(NC1CCNCC1)c1n[nH]cc1NC(=O)c1c(F)cccc1F	IC50	'='	140.0	nM	6.85			UO_0000065	19.62	0.37	5.43	6.93	False	CHEMBL971698	Inhibition of CDK2/Cyclin A by radiometric assay	B	BAO_0000357	single protein format	None	None	None	None	None	CHEMBL301	Cyclin-dependent kinase 2	Homo sapiens	SINGLE PROTEIN	CHEMBL1156543	1	Scientific Literature	J. Med. Chem.	2008	None
CHEMBL319467		0	402.48	0	2.70	1, NU6102	NS(=O)(=O)c1ccc(Nc2nc(OCC3CCCCC3)c3nc[nH]c3n2)cc1	Ratio IC50	'='	4.0										False	CHEMBL867444	Ratio of IC50 for CDK2 F82H mutant/CycA3 to CDK2/CycA3	B	BAO_0000357	single protein format	Homo sapiens	None	None	None	None	CHEMBL301	Cyclin-dependent kinase 2	Homo sapiens	SINGLE PROTEIN	CHEMBL1149496	1	Scientific Literature	J. Med. Chem.	2006	None
CHEMBL232601	GW846105X	0	401.49	0	4.71	11a	N#Cc1c(NC(=O)c2cccc3ccccc23)sc2c1CCCN2C(=O)C1CC1	IC50	'>'	10000.0	nM				UO_0000065					False	CHEMBL897074	Inhibition of CDK2	B	BAO_0000357	single protein format	None	None	None	None	None	CHEMBL301	Cyclin-dependent kinase 2	Homo sapiens	SINGLE PROTEIN	CHEMBL1148840	1	Scientific Literature	Bioorg. Med. Chem. Lett.	2007	None
CHEMBL1964246		0	416.48	0	1.97	C53	O=C1Nc2ccc3ncsc3c2/C1=C/Nc1ccc(S(=O)(=O)NCCO)cc1	IC50	'='	4.7	nM	8.33			UO_0000065	20.00	0.41	6.36	6.92	False	CHEMBL661124	Evaluated for inhibition of human cyclin dependent kinase 2 (CDK2)	B	BAO_0000357	single protein format	None	None	None	None	None	CHEMBL301	Cyclin-dependent kinase 2	Homo sapiens	SINGLE PROTEIN	CHEMBL1137075	1	Scientific Literature	J. Med. Chem.	2004	None
CHEMBL372474	GW678313X	0	452.51	1	5.69	44	CCS(=O)(=O)c1ccc(OC)c(Nc2ncc(-c3cccc(-c4ccccc4F)c3)o2)c1	Selectivity						Not Determined						False	CHEMBL832131	Selectivity for Cyclin-dependent kinase 2 by scintillation proximity assay; No data	B	BAO_0000357	single protein format	None	None	None	None	None	CHEMBL301	Cyclin-dependent kinase 2	Homo sapiens	SINGLE PROTEIN	CHEMBL1142709	1	Scientific Literature	J. Med. Chem.	2005	None
CHEMBL556712		0	290.32	0	2.94	8e	O=C(C(=O)N1CCc2ccccc21)c1c[nH]c2ccccc12	IC50	'='	760000.0	nM		Outside typical range		UO_0000065					False	CHEMBL1051861	Inhibition of human CDK2/ Cyclin A catalytic subunit expressed in Sf9 insect cells assessed as histone H1 phosphorylation-associated depletion in ATP level by luminescence assay	B	BAO_0000219	cell-based format	Homo sapiens	None	None	Sf9	None	CHEMBL301	Cyclin-dependent kinase 2	Homo sapiens	SINGLE PROTEIN	CHEMBL1153510	1	Scientific Literature	Bioorg. Med. Chem.	2009	CHEMBL3308860
CHEMBL457179		0	355.44	0	4.54	14	CN(CCc1c[nH]c2ccccc12)C(=O)c1ccc(-c2ccncc2)cc1	IC50	'='	92000.0	nM	4.04			UO_0000065	11.36	0.20	-0.50	8.24	False	CHEMBL974551	Inhibition of human CDK2/GST-cyclin A expressed in Sf9 cells assessed as histone phosphorylation	B	BAO_0000219	cell-based format	Homo sapiens	None	None	Sf9	None	CHEMBL301	Cyclin-dependent kinase 2	Homo sapiens	SINGLE PROTEIN	CHEMBL1155938	1	Scientific Literature	Bioorg. Med. Chem.	2008	CHEMBL3308860
CHEMBL475948		0	451.55	0	4.17	16	Cc1ncc(-c2nc(Nc3ccc(N4CCC[C@H]4C(=O)N(C)C)cc3)ncc2F)n1C(C)C	IC50	'='	46.0	nM	7.34			UO_0000065	16.25	0.30	3.17	9.27	False	CHEMBL984724	Inhibition of CDK2/Cyclin E	B	BAO_0000357	single protein format	None	None	None	None	None	CHEMBL301	Cyclin-dependent kinase 2	Homo sapiens	SINGLE PROTEIN	CHEMBL1155842	1	Scientific Literature	Bioorg. Med. Chem. Lett.	2008	None
CHEMBL188303		0	370.34	0	4.26	52	Cc1ccc2c(-c3ccnc(Nc4ccc(C(F)(F)F)cc4)n3)cnn2n1	Ki	'='	190.0	nM	6.72			UO_0000065	18.15	0.34	2.46	9.88	False	CHEMBL827377	Binding affinity for human cyclin-dependent kinase 2	B	BAO_0000357	single protein format	Homo sapiens	None	None	None	None	CHEMBL301	Cyclin-dependent kinase 2	Homo sapiens	SINGLE PROTEIN	CHEMBL1138749	1	Scientific Literature	J. Med. Chem.	2004	None
CHEMBL443198		0	278.24	0	0.73	19	O=C(CO)Nc1c[nH]nc1C(=O)Nc1ccc(F)cc1	IC50	'='	730.0	nM	6.14			UO_0000065	22.06	0.42	5.41	5.73	False	CHEMBL971698	Inhibition of CDK2/Cyclin A by radiometric assay	B	BAO_0000357	single protein format	None	None	None	None	None	CHEMBL301	Cyclin-dependent kinase 2	Homo sapiens	SINGLE PROTEIN	CHEMBL1156543	1	Scientific Literature	J. Med. Chem.	2008	None
CHEMBL434337		0	360.38	0	3.01	54	Cc1ccc2c(-c3ccnc(Nc4ccc5c(c4)OCCO5)n3)cnn2n1	Ki	'='	6.0	nM	8.22			UO_0000065	22.81	0.42	5.21	9.51	False	CHEMBL827377	Binding affinity for human cyclin-dependent kinase 2	B	BAO_0000357	single protein format	Homo sapiens	None	None	None	None	CHEMBL301	Cyclin-dependent kinase 2	Homo sapiens	SINGLE PROTEIN	CHEMBL1138749	1	Scientific Literature	J. Med. Chem.	2004	None
CHEMBL189288		0	484.84	1	6.41	66	Fc1ccc(-c2nn3ncccc3c2-c2ccnc(Nc3ccc(Cl)c(C(F)(F)F)c3)n2)cc1	Ki	'>'	19950.0	nM				UO_0000065					False	CHEMBL827377	Binding affinity for human cyclin-dependent kinase 2	B	BAO_0000357	single protein format	Homo sapiens	None	None	None	None	CHEMBL301	Cyclin-dependent kinase 2	Homo sapiens	SINGLE PROTEIN	CHEMBL1138749	1	Scientific Literature	J. Med. Chem.	2004	None
CHEMBL362155	GW827102X	0	490.45	1	5.39	80	FC(F)(F)c1cccc(-c2nn3ncccc3c2-c2ccnc(Nc3ccc4c(c3)OCCO4)n2)c1	Ki	'>'	19950.0	nM				UO_0000065					False	CHEMBL827377	Binding affinity for human cyclin-dependent kinase 2	B	BAO_0000357	single protein format	Homo sapiens	None	None	None	None	CHEMBL301	Cyclin-dependent kinase 2	Homo sapiens	SINGLE PROTEIN	CHEMBL1138749	1	Scientific Literature	J. Med. Chem.	2004	None
CHEMBL178179		0	497.67	0	4.06	9b	CN(C)S(=O)(=O)c1ccc(Nc2cc(N[C@H]3CC[C@H](N)CC3)nc3c(C4CCCC4)cnn23)cc1	IC50	'='	4.0	nM	8.40			UO_0000065	16.87	0.33	4.34	7.14	False	CHEMBL828118	Inhibitory concentration for Cyclin-dependent kinase 2 was determined in the presence of 100 um ATP (Km 50 uM)	B	BAO_0000357	single protein format	Homo sapiens	None	None	None	None	CHEMBL301	Cyclin-dependent kinase 2	Homo sapiens	SINGLE PROTEIN	CHEMBL1141971	1	Scientific Literature	Bioorg. Med. Chem. Lett.	2005	None
CHEMBL14436		0	269.31	0	4.21	23	N#Cc1ccc(-c2[nH]ccc3c4ccccc4nc2-3)cc1	Inhibition	'='	29.0	%				UO_0000187					False	CHEMBL666137	Percentage inhibition against cyclin dependent kinase 2 (CDK 2) at a concentration of 50 uM	B	BAO_0000357	single protein format	None	None	None	None	None	CHEMBL301	Cyclin-dependent kinase 2	Homo sapiens	SINGLE PROTEIN	CHEMBL1135277	1	Scientific Literature	Bioorg. Med. Chem. Lett.	2002	None
CHEMBL386760		0	686.81	3	6.22	43	COc1ccc(N(C(=O)Oc2c(C)cccc2C)c2ccnc(Nc3cc(OC)c(OCCCN4CCN(C)CC4)c(OC)c3)n2)c(OC)c1	IC50	'>'	40000.0	nM				UO_0000065					False	CHEMBL870356	Inhibition of CDK2	B	BAO_0000357	single protein format	Homo sapiens	None	None	None	None	CHEMBL301	Cyclin-dependent kinase 2	Homo sapiens	SINGLE PROTEIN	CHEMBL1145338	1	Scientific Literature	J. Med. Chem.	2006	None
CHEMBL452602		0	394.57	0	3.91	20	C[C@@H]1CNC[C@H](C(=O)Nc2ncc(SCc3ncc(C(C)(C)C)o3)s2)C1	IC50	'='	20.0	nM	7.70			UO_0000065	19.51	0.40	3.79	9.62	False	CHEMBL965585	Inhibition of CDK2/Cyclin A by fluorescence polarization assay	B	BAO_0000357	single protein format	None	None	None	None	None	CHEMBL301	Cyclin-dependent kinase 2	Homo sapiens	SINGLE PROTEIN	CHEMBL1152130	1	Scientific Literature	Bioorg. Med. Chem. Lett.	2008	None
CHEMBL512863		0	392.41	0	4.73	23	Cc1cc(NC(=O)c2nscc2NCc2ccncc2)ccc1C(F)(F)F	Inhibition	'<'	30.0	%				UO_0000187					False	CHEMBL1034906	Inhibition of CDK2 at 10 uM by HTRF assay	B	BAO_0000357	single protein format	None	None	None	None	None	CHEMBL301	Cyclin-dependent kinase 2	Homo sapiens	SINGLE PROTEIN	CHEMBL1136839	1	Scientific Literature	Bioorg. Med. Chem. Lett.	2009	None
CHEMBL249097		0	335.37	0	3.08	9	Cc1ccc(O)cc1Nc1ccnc(Nc2cccc(C(N)=O)c2)n1	Activity						Not Evaluated						False	CHEMBL982772	Binding affinity to human CDK2 at 10 uM relative to control	B	BAO_0000357	single protein format	Homo sapiens	None	None	None	None	CHEMBL301	Cyclin-dependent kinase 2	Homo sapiens	SINGLE PROTEIN	CHEMBL1151712	1	Scientific Literature	J. Med. Chem.	2008	None
CHEMBL1171948		0	363.38	0	0.77	1	NC(=O)Cn1nc(C(N)=O)c2c1-c1nc(Nc3ccccc3)ncc1CC2	IC50	'='	10.0	nM	8.00			UO_0000065	22.02	0.40	7.23	5.64	False	CHEMBL1175614	Inhibition of CDK2	B	BAO_0000357	single protein format	None	None	None	None	None	CHEMBL301	Cyclin-dependent kinase 2	Homo sapiens	SINGLE PROTEIN	CHEMBL1177807	1	Scientific Literature	Bioorg. Med. Chem. Lett.	2010	None
CHEMBL1171950		0	363.43	0	1.63	3	NCCCn1nc(C(N)=O)c2c1-c1nc(Nc3ccccc3)ncc1CC2	IC50	'='	1.0	nM	9.00			UO_0000065	24.76	0.46	7.37	7.22	False	CHEMBL1175614	Inhibition of CDK2	B	BAO_0000357	single protein format	None	None	None	None	None	CHEMBL301	Cyclin-dependent kinase 2	Homo sapiens	SINGLE PROTEIN	CHEMBL1177807	1	Scientific Literature	Bioorg. Med. Chem. Lett.	2010	None
CHEMBL551936		0	324.77	0	3.59	8g	O=C(C(=O)N1CCc2ccccc21)c1c[nH]c2ccc(Cl)cc12	IC50	'='	985000.0	nM		Outside typical range		UO_0000065					False	CHEMBL1051861	Inhibition of human CDK2/ Cyclin A catalytic subunit expressed in Sf9 insect cells assessed as histone H1 phosphorylation-associated depletion in ATP level by luminescence assay	B	BAO_0000219	cell-based format	Homo sapiens	None	None	Sf9	None	CHEMBL301	Cyclin-dependent kinase 2	Homo sapiens	SINGLE PROTEIN	CHEMBL1153510	1	Scientific Literature	Bioorg. Med. Chem.	2009	CHEMBL3308860
CHEMBL72672		0	287.33	0	3.53	1f	c1ccc(Nc2nccc(-c3cnc4ccccn34)n2)cc1	IC50	'<'	3.0	nM				UO_0000065					False	CHEMBL660785	Inhibitory concentration against cyclin-dependent kinase 2	B	BAO_0000357	single protein format	None	None	None	None	None	CHEMBL301	Cyclin-dependent kinase 2	Homo sapiens	SINGLE PROTEIN	CHEMBL1147565	1	Scientific Literature	Bioorg. Med. Chem. Lett.	2004	None
CHEMBL3648104		0	445.41	0	4.27	BDBM100915	CC(Sc1nc(Nc2ccc(S(C)(=N)=O)cc2)ncc1Br)C(C)(C)O	IC50	'='	11.0	nM	7.96		218115	UO_0000065	17.87	0.43	3.69	8.04	False	CHEMBL3705313	Kinase Assay: Kinase assay using either CDK1, CDK2 or VEGFR-2.	B	BAO_0000357	single protein format	Homo sapiens	None	None	None	None	CHEMBL301	Cyclin-dependent kinase 2	Homo sapiens	SINGLE PROTEIN	CHEMBL3638817	37	BindingDB Database		2013	None
CHEMBL398606		0	414.51	1	5.40	10a	CC(C)NCc1ccc(Nc2cc(-c3ccc(-c4ccc(O)cc4O)cc3)[nH]n2)cc1	Inhibition	'='	31.0	%				UO_0000187					False	CHEMBL898058	Inhibition of CDK2 at 1 uM	B	BAO_0000357	single protein format	None	None	None	None	None	CHEMBL301	Cyclin-dependent kinase 2	Homo sapiens	SINGLE PROTEIN	CHEMBL1137531	1	Scientific Literature	J. Med. Chem.	2007	None
CHEMBL557525		0	278.33	0	4.50	10i	Fc1ccc2c(ccn2CCc2c[nH]c3ccccc23)c1	IC50	'>'	500000.0	nM		Outside typical range		UO_0000065					False	CHEMBL1051861	Inhibition of human CDK2/ Cyclin A catalytic subunit expressed in Sf9 insect cells assessed as histone H1 phosphorylation-associated depletion in ATP level by luminescence assay	B	BAO_0000219	cell-based format	Homo sapiens	None	None	Sf9	None	CHEMBL301	Cyclin-dependent kinase 2	Homo sapiens	SINGLE PROTEIN	CHEMBL1153510	1	Scientific Literature	Bioorg. Med. Chem.	2009	CHEMBL3308860
CHEMBL549675		0	474.61	0	2.56	34	CNC(=O)c1nn(C)c2c1C(C)(C)Cc1cnc(Nc3ccc(CN4CCN(C)CC4)cc3)nc1-2	IC50	'='	55.0	nM	7.26			UO_0000065	15.30	0.28	4.70	7.96	False	CHEMBL1063936	Inhibition of CDK2/Cyclin A	B	BAO_0000357	single protein format	None	None	None	None	None	CHEMBL301	Cyclin-dependent kinase 2	Homo sapiens	SINGLE PROTEIN	CHEMBL1151962	1	Scientific Literature	J. Med. Chem.	2009	None
CHEMBL564829	MILCICLIB	2	460.59	0	2.57	28, PHA-848125	CNC(=O)c1nn(C)c2c1C(C)(C)Cc1cnc(Nc3ccc(N4CCN(C)CC4)cc3)nc1-2	Activity						Active						False	CHEMBL1058597	Inhibition of CDK2 in human A2780 cells assessed as accumulation of hypophosphorylated form of retinoblastoma protein at 3 uM relative to control	B	BAO_0000219	cell-based format	Homo sapiens	None	None	A2780	None	CHEMBL301	Cyclin-dependent kinase 2	Homo sapiens	SINGLE PROTEIN	CHEMBL1151962	1	Scientific Literature	J. Med. Chem.	2009	CHEMBL3308421
CHEMBL222556		0	254.24	0	2.87	5	O=c1cc(-c2ccc(O)c(O)c2)oc2ccccc12	IC50	'>'	500000.0	nM		Outside typical range		UO_0000065					False	CHEMBL897015	Inhibition of CDK2	B	BAO_0000357	single protein format	None	None	None	None	None	CHEMBL301	Cyclin-dependent kinase 2	Homo sapiens	SINGLE PROTEIN	CHEMBL1148833	1	Scientific Literature	Bioorg. Med. Chem. Lett.	2007	None
CHEMBL31574	FISETIN	0	286.24	0	2.28	2	O=c1c(O)c(-c2ccc(O)c(O)c2)oc2cc(O)ccc12	IC50	'='	5000.0	nM	5.30			UO_0000065	18.52	0.34	3.02	4.77	False	CHEMBL897015	Inhibition of CDK2	B	BAO_0000357	single protein format	None	None	None	None	None	CHEMBL301	Cyclin-dependent kinase 2	Homo sapiens	SINGLE PROTEIN	CHEMBL1148833	1	Scientific Literature	Bioorg. Med. Chem. Lett.	2007	None
CHEMBL362086		0	466.85	1	6.27	83	FC(F)(F)c1cccc(Nc2nccc(-c3c(-c4ccc(Cl)cc4)nn4ncccc34)n2)c1	Ki	'>'	19950.0	nM				UO_0000065					False	CHEMBL827377	Binding affinity for human cyclin-dependent kinase 2	B	BAO_0000357	single protein format	Homo sapiens	None	None	None	None	CHEMBL301	Cyclin-dependent kinase 2	Homo sapiens	SINGLE PROTEIN	CHEMBL1138749	1	Scientific Literature	J. Med. Chem.	2004	None
CHEMBL186116		0	394.44	0	4.61	68	COc1ccc(-c2nn3ncccc3c2-c2ccnc(Nc3ccccc3)n2)cc1	Ki	'>'	19950.0	nM				UO_0000065					False	CHEMBL827377	Binding affinity for human cyclin-dependent kinase 2	B	BAO_0000357	single protein format	Homo sapiens	None	None	None	None	CHEMBL301	Cyclin-dependent kinase 2	Homo sapiens	SINGLE PROTEIN	CHEMBL1138749	1	Scientific Literature	J. Med. Chem.	2004	None
CHEMBL361894	GW806290X	0	346.35	0	2.70	27	c1cnn2ncc(-c3ccnc(Nc4ccc5c(c4)OCCO5)n3)c2c1	Ki	'='	6.0	nM	8.22			UO_0000065	23.74	0.43	5.52	9.51	False	CHEMBL827377	Binding affinity for human cyclin-dependent kinase 2	B	BAO_0000357	single protein format	Homo sapiens	None	None	None	None	CHEMBL301	Cyclin-dependent kinase 2	Homo sapiens	SINGLE PROTEIN	CHEMBL1138749	1	Scientific Literature	J. Med. Chem.	2004	None
CHEMBL189459	GW833373X	0	396.43	1	5.04	98	Cc1ccc2c(-c3ccnc(Nc4ccccc4)n3)c(-c3ccc(F)cc3)nn2n1	Ki	'>'	19950.0	nM				UO_0000065					False	CHEMBL827377	Binding affinity for human cyclin-dependent kinase 2	B	BAO_0000357	single protein format	Homo sapiens	None	None	None	None	CHEMBL301	Cyclin-dependent kinase 2	Homo sapiens	SINGLE PROTEIN	CHEMBL1138749	1	Scientific Literature	J. Med. Chem.	2004	None
CHEMBL488436	AZD-5438	1	371.47	0	3.38	6c, AZD-5438	Cc1ncc(-c2ccnc(Nc3ccc(S(C)(=O)=O)cc3)n2)n1C(C)C	IC50	'='	6.0	nM	8.22			UO_0000065	22.13	0.43	4.84	9.16	True	CHEMBL992478	Inhibition of CDK2	B	BAO_0000357	single protein format	None	None	None	None	None	CHEMBL301	Cyclin-dependent kinase 2	Homo sapiens	SINGLE PROTEIN	CHEMBL1142453	1	Scientific Literature	Bioorg. Med. Chem. Lett.	2008	None
CHEMBL515839		0	441.56	0	3.93	6g	Cc1ncc(-c2ccnc(Nc3ccc(S(=O)(=O)CC4CCCO4)cc3)n2)n1C(C)C	IC50	'='	13.0	nM	7.89			UO_0000065	17.86	0.35	3.96	7.97	False	CHEMBL992478	Inhibition of CDK2	B	BAO_0000357	single protein format	None	None	None	None	None	CHEMBL301	Cyclin-dependent kinase 2	Homo sapiens	SINGLE PROTEIN	CHEMBL1142453	1	Scientific Literature	Bioorg. Med. Chem. Lett.	2008	None
CHEMBL520353		0	444.56	0	3.02	4d	Cc1ncc(-c2ccnc(Nc3ccc(S(=O)(=O)NCCCOC(C)C)cc3)n2)n1C	IC50	'='	6.0	nM	8.22			UO_0000065	18.49	0.36	5.20	7.41	False	CHEMBL992478	Inhibition of CDK2	B	BAO_0000357	single protein format	None	None	None	None	None	CHEMBL301	Cyclin-dependent kinase 2	Homo sapiens	SINGLE PROTEIN	CHEMBL1142453	1	Scientific Literature	Bioorg. Med. Chem. Lett.	2008	None
CHEMBL361231		0	431.56	0	3.88	9j	CC(C)COc1cc(Nc2ccc(S(=O)(=O)N(C)C)cc2)n2ncc(C(C)C)c2n1	IC50	'='	1200.0	nM	5.92			UO_0000065	13.72	0.27	2.04	6.67	False	CHEMBL828118	Inhibitory concentration for Cyclin-dependent kinase 2 was determined in the presence of 100 um ATP (Km 50 uM)	B	BAO_0000357	single protein format	Homo sapiens	None	None	None	None	CHEMBL301	Cyclin-dependent kinase 2	Homo sapiens	SINGLE PROTEIN	CHEMBL1141971	1	Scientific Literature	Bioorg. Med. Chem. Lett.	2005	None
CHEMBL178769		0	542.89	1	3.82	9l	CN(C)S(=O)(=O)c1ccc(Nc2cc(N[C@H]3CC[C@H](N)CC3)nc3c(Br)cnn23)cc1Cl	IC50	'='	2.0	nM	8.70			UO_0000065	16.02	0.37	4.88	7.39	False	CHEMBL828118	Inhibitory concentration for Cyclin-dependent kinase 2 was determined in the presence of 100 um ATP (Km 50 uM)	B	BAO_0000357	single protein format	Homo sapiens	None	None	None	None	CHEMBL301	Cyclin-dependent kinase 2	Homo sapiens	SINGLE PROTEIN	CHEMBL1141971	1	Scientific Literature	Bioorg. Med. Chem. Lett.	2005	None
CHEMBL360534		0	279.30	0	3.24	15	O=C(Nc1ncnc2oc(-c3ccccc3)cc12)C1CC1	IC50	'>'	21000.0	nM				UO_0000065					False	CHEMBL828499	Inhibition of cyclin-dependent kinase 2	B	BAO_0000357	single protein format	None	None	None	None	None	CHEMBL301	Cyclin-dependent kinase 2	Homo sapiens	SINGLE PROTEIN	CHEMBL1137112	1	Scientific Literature	Bioorg. Med. Chem. Lett.	2004	None
CHEMBL317445		0	344.38	0	3.74	4	Cc1nc2ccccn2c1-c1ccnc(NC(=O)Nc2ccccc2)n1	IC50	'>'	10000.0	nM				UO_0000065					False	CHEMBL660782	Inhibition of Cyclin-dependent kinase 2	B	BAO_0000357	single protein format	None	None	None	None	None	CHEMBL301	Cyclin-dependent kinase 2	Homo sapiens	SINGLE PROTEIN	CHEMBL1136202	1	Scientific Literature	Bioorg. Med. Chem. Lett.	2003	None
CHEMBL272668		0	359.36	0	1.44	52	NS(=O)(=O)c1ccc(N/C=C2\C(=O)Nc3ccc(C(=O)O)cc32)cc1	IC50	'='	28.0	nM	7.55			UO_0000065	21.02	0.41	6.11	5.45	True	CHEMBL661125	Inhibitory activity against human cyclin-dependent kinase 2 (CDK2)	B	BAO_0000357	single protein format	None	None	None	None	None	CHEMBL301	Cyclin-dependent kinase 2	Homo sapiens	SINGLE PROTEIN	CHEMBL1134300	1	Scientific Literature	J. Med. Chem.	2001	None
CHEMBL418301		0	356.38	0	3.89	15n	O=C1Nc2cc(-c3ccccc3)ccc2/C1=C/c1[nH]cc2c1CCOC2=O	IC50	'>'	10000.0	nM				UO_0000065					False	CHEMBL660704	Inhibitory activity against Cyclin-dependent kinase 2	B	BAO_0000357	single protein format	None	None	None	None	None	CHEMBL301	Cyclin-dependent kinase 2	Homo sapiens	SINGLE PROTEIN	CHEMBL1136528	1	Scientific Literature	Bioorg. Med. Chem. Lett.	2003	None
CHEMBL271843	GW275944X	0	330.37	0	1.41	C19	Cc1ccc2c(c1)/C(=N/Nc1ccc(S(N)(=O)=O)cc1)C(=O)N2	IC50	'='	46.0	nM	7.34			UO_0000065	22.21	0.44	5.93	6.46	True	CHEMBL661123	Evaluated for inhibition of human cyclin dependent kinase 2	B	BAO_0000357	single protein format	None	None	None	None	None	CHEMBL301	Cyclin-dependent kinase 2	Homo sapiens	SINGLE PROTEIN	CHEMBL1137075	1	Scientific Literature	J. Med. Chem.	2004	None
CHEMBL99842		0	267.29	0	2.06	2	CC(=O)Nc1nccc(-c2c(C)nc3ccccn23)n1	IC50	'='	2900.0	nM	5.54			UO_0000065	20.72	0.38	3.48	7.67	False	CHEMBL660782	Inhibition of Cyclin-dependent kinase 2	B	BAO_0000357	single protein format	None	None	None	None	None	CHEMBL301	Cyclin-dependent kinase 2	Homo sapiens	SINGLE PROTEIN	CHEMBL1136202	1	Scientific Literature	Bioorg. Med. Chem. Lett.	2003	None
CHEMBL377734		0	401.44	0	4.06	14	O=C(NC1CC1)c1cc(NCc2cnc(Nc3ccccn3)s2)c(F)cc1F	IC50	'>'	10000.0	nM				UO_0000065					False	CHEMBL866819	Inhibition of CDK2	B	BAO_0000357	single protein format	Homo sapiens	None	None	None	None	CHEMBL301	Cyclin-dependent kinase 2	Homo sapiens	SINGLE PROTEIN	CHEMBL1138058	1	Scientific Literature	J. Med. Chem.	2006	None
CHEMBL312273		0	352.37	0	3.09	7f	CC(=O)NCCNc1cc(-c2ccc[nH]2)c2c3c(ccc(F)c13)NC2=O	IC50	'='	127.0	nM	6.90			UO_0000065	19.57	0.36	3.81	8.02	False	CHEMBL658939	In vitro inhibition of Cyclin-dependent kinase 2	B	BAO_0000357	single protein format	None	None	None	None	None	CHEMBL301	Cyclin-dependent kinase 2	Homo sapiens	SINGLE PROTEIN	CHEMBL1136123	1	Scientific Literature	Bioorg. Med. Chem. Lett.	2003	None
CHEMBL92361		0	292.29	0	2.56	CGP-029482	O=C(O)Cc1c2ccccc2n2c1[nH]c(=O)c1ccccc12	Activity	'='	91.0	%				UO_0000187					False	CHEMBL1063693	Percent residual CDK2-cyclinA activity in the presence of 10uM inhibitor	B	BAO_0000357	single protein format	None	None	None	None	None	CHEMBL301	Cyclin-dependent kinase 2	Homo sapiens	SINGLE PROTEIN	CHEMBL1150975	1	Scientific Literature	Biochem. J.	2003	None
CHEMBL289277	EMODIN	0	270.24	0	1.89	SID17389019	Cc1cc(O)c2c(c1)C(=O)c1cc(O)cc(O)c1C2=O	Activity	'='	75.0	%				UO_0000187					False	CHEMBL1063693	Percent residual CDK2-cyclinA activity in the presence of 10uM inhibitor	B	BAO_0000357	single protein format	None	None	None	None	None	CHEMBL301	Cyclin-dependent kinase 2	Homo sapiens	SINGLE PROTEIN	CHEMBL1150975	1	Scientific Literature	Biochem. J.	2003	None
CHEMBL551318		0	342.46	1	2.10	8a	Cc1nnc2sc(SSc3nn4c(C)nnc4s3)nn12	IC50	'='	23000.0	nM	4.64			UO_0000065	13.54	0.32	2.54	5.38	False	CHEMBL1061363	Inhibition of CDK2/Cyclin A	B	BAO_0000357	single protein format	None	None	None	None	None	CHEMBL301	Cyclin-dependent kinase 2	Homo sapiens	SINGLE PROTEIN	CHEMBL1152892	1	Scientific Literature	Eur. J. Med. Chem.	2009	None
CHEMBL509499		0	370.43	1	5.17	12b	O=C(c1cccc(-c2cccc(F)c2)c1)N1CCc2c([nH]c3ccccc23)C1	IC50	'='	611000.0	nM		Outside typical range		UO_0000065					False	CHEMBL974551	Inhibition of human CDK2/GST-cyclin A expressed in Sf9 cells assessed as histone phosphorylation	B	BAO_0000219	cell-based format	Homo sapiens	None	None	Sf9	None	CHEMBL301	Cyclin-dependent kinase 2	Homo sapiens	SINGLE PROTEIN	CHEMBL1155938	1	Scientific Literature	Bioorg. Med. Chem.	2008	CHEMBL3308860
CHEMBL210032		0	252.28	0	2.16	24	CC(=O)Nc1cc(N)c(C#N)c(-c2ccccc2)n1	Ki	'='	1300.0	nM	5.89			UO_0000065	23.33	0.42	3.73	6.41	False	CHEMBL860196	Inhibition of CDK2	B	BAO_0000357	single protein format	Homo sapiens	None	None	None	None	CHEMBL301	Cyclin-dependent kinase 2	Homo sapiens	SINGLE PROTEIN	CHEMBL1148638	1	Scientific Literature	J. Med. Chem.	2006	None
CHEMBL182904		0	313.74	0	3.89	16	O=C(Nc1ncnc2oc(-c3ccc(Cl)cc3)cc12)C1CC1	IC50	'>'	20000.0	nM				UO_0000065					False	CHEMBL828499	Inhibition of cyclin-dependent kinase 2	B	BAO_0000357	single protein format	None	None	None	None	None	CHEMBL301	Cyclin-dependent kinase 2	Homo sapiens	SINGLE PROTEIN	CHEMBL1137112	1	Scientific Literature	Bioorg. Med. Chem. Lett.	2004	None
CHEMBL361196		0	280.29	0	2.63	19	O=C(Nc1ncnc2oc(-c3cccnc3)cc12)C1CC1	IC50	'='	440.0	nM	6.36			UO_0000065	22.68	0.41	3.73	7.86	False	CHEMBL828499	Inhibition of cyclin-dependent kinase 2	B	BAO_0000357	single protein format	None	None	None	None	None	CHEMBL301	Cyclin-dependent kinase 2	Homo sapiens	SINGLE PROTEIN	CHEMBL1137112	1	Scientific Literature	Bioorg. Med. Chem. Lett.	2004	None
CHEMBL411425		0	344.40	0	1.66	26	CCc1cccc2c1/C(=N/Nc1ccc(S(N)(=O)=O)cc1)C(=O)N2	IC50	'='	7.9	nM	8.10			UO_0000065	23.53	0.46	6.44	7.13	True	CHEMBL661125	Inhibitory activity against human cyclin-dependent kinase 2 (CDK2)	B	BAO_0000357	single protein format	None	None	None	None	None	CHEMBL301	Cyclin-dependent kinase 2	Homo sapiens	SINGLE PROTEIN	CHEMBL1134300	1	Scientific Literature	J. Med. Chem.	2001	None
CHEMBL410517		0	363.83	0	2.70	C49	Cc1cc(Cl)cc2c1NC(=O)/C2=C\Nc1ccc(S(N)(=O)=O)cc1	IC50	'>'	10000.0	nM				UO_0000065					False	CHEMBL661124	Evaluated for inhibition of human cyclin dependent kinase 2 (CDK2)	B	BAO_0000357	single protein format	None	None	None	None	None	CHEMBL301	Cyclin-dependent kinase 2	Homo sapiens	SINGLE PROTEIN	CHEMBL1137075	1	Scientific Literature	J. Med. Chem.	2004	None
CHEMBL272667		0	375.37	0	1.32	C37	Cc1c([N+](=O)[O-])ccc2c1/C(=N/Nc1ccc(S(N)(=O)=O)cc1)C(=O)N2	IC50	'='	4.6	nM	8.34			UO_0000065	22.21	0.44	7.02	5.32	True	CHEMBL661124	Evaluated for inhibition of human cyclin dependent kinase 2 (CDK2)	B	BAO_0000357	single protein format	None	None	None	None	None	CHEMBL301	Cyclin-dependent kinase 2	Homo sapiens	SINGLE PROTEIN	CHEMBL1137075	1	Scientific Literature	J. Med. Chem.	2004	None
CHEMBL72510		0	380.43	0	2.49	1e	Cc1nc2ccccn2c1-c1ccnc(Nc2ccc(S(N)(=O)=O)cc2)n1	IC50	'='	38.0	nM	7.42			UO_0000065	19.50	0.38	4.93	6.44	False	CHEMBL660785	Inhibitory concentration against cyclin-dependent kinase 2	B	BAO_0000357	single protein format	None	None	None	None	None	CHEMBL301	Cyclin-dependent kinase 2	Homo sapiens	SINGLE PROTEIN	CHEMBL1147565	1	Scientific Literature	Bioorg. Med. Chem. Lett.	2004	None
CHEMBL70808		0	503.38	1	3.22	4b	COCCNS(=O)(=O)c1ccc(Nc2ncc(Br)c(-c3cnc4ccccn34)n2)cc1	IC50	'<'	3.0	nM				UO_0000065					False	CHEMBL660785	Inhibitory concentration against cyclin-dependent kinase 2	B	BAO_0000357	single protein format	None	None	None	None	None	CHEMBL301	Cyclin-dependent kinase 2	Homo sapiens	SINGLE PROTEIN	CHEMBL1147565	1	Scientific Literature	Bioorg. Med. Chem. Lett.	2004	None
CHEMBL191384		0	372.46	0	3.94	K00543	N#C/C(=C1/Nc2ccccc2S1)c1ccnc(NCCc2cccnc2)n1	Thermal melting change	'='	6.3	degrees C				UO_0000027					False	CHEMBL3430798	Delta TM value showing the stabilisation of CDK2 produced by compound binding	B	BAO_0000357	single protein format	Homo sapiens	None	None	None	None	CHEMBL301	Cyclin-dependent kinase 2	Homo sapiens	SINGLE PROTEIN	CHEMBL1145498	1	Scientific Literature	Proc. Natl. Acad. Sci. U.S.A.	2007	None
CHEMBL333605		0	295.26	0	3.56	13	O=C(Nc1cc(C2CC2)[nH]n1)c1cccc(C(F)(F)F)c1	IC50	'='	500.0	nM	6.30			UO_0000065	21.34	0.41	2.74	10.91	False	CHEMBL951804	Inhibition of CDK2/Cyclin A	B	BAO_0000357	single protein format	None	None	None	None	None	CHEMBL301	Cyclin-dependent kinase 2	Homo sapiens	SINGLE PROTEIN	CHEMBL1140962	1	Scientific Literature	Eur. J. Med. Chem.	2008	None
CHEMBL365988		0	255.32	0	3.03	47	C[C@@H](C(=O)Nc1cc(C2CC2)[nH]n1)c1ccccc1	IC50	'='	6000.0	nM	5.22			UO_0000065	20.45	0.38	2.19	9.04	False	CHEMBL951804	Inhibition of CDK2/Cyclin A	B	BAO_0000357	single protein format	None	None	None	None	None	CHEMBL301	Cyclin-dependent kinase 2	Homo sapiens	SINGLE PROTEIN	CHEMBL1140962	1	Scientific Literature	Eur. J. Med. Chem.	2008	None
CHEMBL324942		0	227.27	0	2.54	4	O=C(Nc1cc(C2CC2)n[nH]1)c1ccccc1	IC50	'='	289.73	nM	6.54			UO_0000065	28.77	0.53	4.00	11.32	False	CHEMBL951804	Inhibition of CDK2/Cyclin A	B	BAO_0000357	single protein format	None	None	None	None	None	CHEMBL301	Cyclin-dependent kinase 2	Homo sapiens	SINGLE PROTEIN	CHEMBL1140962	1	Scientific Literature	Eur. J. Med. Chem.	2008	None
CHEMBL111897		0	257.29	0	2.55	7	COc1ccc(C(=O)Nc2cc(C3CC3)[nH]n2)cc1	IC50	'='	704.69	nM	6.15			UO_0000065	23.91	0.44	3.60	9.18	False	CHEMBL951804	Inhibition of CDK2/Cyclin A	B	BAO_0000357	single protein format	None	None	None	None	None	CHEMBL301	Cyclin-dependent kinase 2	Homo sapiens	SINGLE PROTEIN	CHEMBL1140962	1	Scientific Literature	Eur. J. Med. Chem.	2008	None
CHEMBL1794054		0	421.48	0	2.28	C10	NS(=O)(=O)c1ccc(N/N=C2\C(=O)Nc3cccc(CCc4ccncc4)c32)cc1	IC50	'='	21.0	nM	7.68			UO_0000065	18.22	0.35	5.40	6.07	False	CHEMBL661123	Evaluated for inhibition of human cyclin dependent kinase 2	B	BAO_0000357	single protein format	None	None	None	None	None	CHEMBL301	Cyclin-dependent kinase 2	Homo sapiens	SINGLE PROTEIN	CHEMBL1137075	1	Scientific Literature	J. Med. Chem.	2004	None
CHEMBL485246		0	292.30	0	1.77	2	Nc1ncnc2ncn(CC(=O)c3c[nH]c4ccccc34)c12	Inhibition						Not Active						False	CHEMBL950839	Inhibition of CDK2/cyclin A at 10 uM	B	BAO_0000357	single protein format	None	None	None	None	None	CHEMBL301	Cyclin-dependent kinase 2	Homo sapiens	SINGLE PROTEIN	CHEMBL1137681	1	Scientific Literature	Eur. J. Med. Chem.	2009	None
CHEMBL485444		0	253.26	0	1.29	4	Nc1ncnc2ncn(CC(=O)c3ccccc3)c12	Inhibition						Not Active						False	CHEMBL949874	Inhibition of CDK2/cyclin A up to 100 uM	B	BAO_0000357	single protein format	None	None	None	None	None	CHEMBL301	Cyclin-dependent kinase 2	Homo sapiens	SINGLE PROTEIN	CHEMBL1137681	1	Scientific Literature	Eur. J. Med. Chem.	2009	None
CHEMBL438721		0	316.34	0	1.10	17	NS(=O)(=O)c1ccc(N/N=C2\C(=O)Nc3ccccc32)cc1	IC50	'='	120.0	nM	6.92			UO_0000065	21.88	0.43	5.82	6.09	True	CHEMBL661125	Inhibitory activity against human cyclin-dependent kinase 2 (CDK2)	B	BAO_0000357	single protein format	None	None	None	None	None	CHEMBL301	Cyclin-dependent kinase 2	Homo sapiens	SINGLE PROTEIN	CHEMBL1134300	1	Scientific Literature	J. Med. Chem.	2001	None
CHEMBL1084969		0	409.52	0	2.90	21	CC(=O)N1CCN(c2ccc(Nc3nccc(-c4sc(N)nc4C)n3)cc2)CC1	Ki	'='	522.0	nM	6.28			UO_0000065	15.34	0.30	3.38	6.27	False	CHEMBL1119481	Inhibition of CDK2	B	BAO_0000357	single protein format	None	None	None	None	None	CHEMBL301	Cyclin-dependent kinase 2	Homo sapiens	SINGLE PROTEIN	CHEMBL1155519	1	Scientific Literature	J. Med. Chem.	2010	None
CHEMBL411425		0	344.40	0	1.66	C3	CCc1cccc2c1/C(=N/Nc1ccc(S(N)(=O)=O)cc1)C(=O)N2	IC50	'='	7.9	nM	8.10			UO_0000065	23.53	0.46	6.44	7.13	True	CHEMBL661123	Evaluated for inhibition of human cyclin dependent kinase 2	B	BAO_0000357	single protein format	None	None	None	None	None	CHEMBL301	Cyclin-dependent kinase 2	Homo sapiens	SINGLE PROTEIN	CHEMBL1137075	1	Scientific Literature	J. Med. Chem.	2004	None
CHEMBL298445		0	328.36	0	3.14	9	Cc1nc(N)sc1-c1ccnc(Nc2cccc([N+](=O)[O-])c2)n1	Ki	'='	2.0	nM	8.70			UO_0000065	26.49	0.52	5.56	7.26	True	CHEMBL1119481	Inhibition of CDK2	B	BAO_0000357	single protein format	None	None	None	None	None	CHEMBL301	Cyclin-dependent kinase 2	Homo sapiens	SINGLE PROTEIN	CHEMBL1155519	1	Scientific Literature	J. Med. Chem.	2010	None
CHEMBL1088612		0	364.48	0	3.37	R-1	Cc1n[nH]c2ccc(-c3nnc(NC[C@H](N)Cc4ccccc4)s3)cc12	IC50						Not Determined						False	CHEMBL1104220	Inhibition of CDK2	B	BAO_0000357	single protein format	None	None	None	None	None	CHEMBL301	Cyclin-dependent kinase 2	Homo sapiens	SINGLE PROTEIN	CHEMBL1154933	1	Scientific Literature	Bioorg. Med. Chem. Lett.	2010	None
CHEMBL319467		0	402.48	0	2.70	1, NU6102	NS(=O)(=O)c1ccc(Nc2nc(OCC3CCCCC3)c3nc[nH]c3n2)cc1	IC50	'='	8.9	nM	8.05			UO_0000065	20.00	0.39	5.35	5.92	False	CHEMBL866170	Inhibition of CDK2 K89T mutant/CycA3	B	BAO_0000357	single protein format	Homo sapiens	None	None	None	None	CHEMBL301	Cyclin-dependent kinase 2	Homo sapiens	SINGLE PROTEIN	CHEMBL1149496	1	Scientific Literature	J. Med. Chem.	2006	None
CHEMBL570111		0	502.02	2	5.52	11i	Cc1cnc(Nc2cccc3c2CCCC3)nc1-c1c[nH]c(C(=O)N[C@H](CO)c2cccc(Cl)c2)c1	Ki	'='	250.0	nM	6.60			UO_0000065	13.15	0.25	1.08	6.41	False	CHEMBL1044905	Inhibition of CDK2	B	BAO_0000357	single protein format	None	None	None	None	None	CHEMBL301	Cyclin-dependent kinase 2	Homo sapiens	SINGLE PROTEIN	CHEMBL1154622	1	Scientific Literature	J. Med. Chem.	2009	None
CHEMBL1081104		0	412.42	0	4.89	15	N[C@H](CNc1cc(-c2ccc3cnccc3c2)no1)Cc1ccc(C(F)(F)F)cc1	IC50	'='	93.0	nM	7.03			UO_0000065	17.05	0.32	2.14	9.14	False	CHEMBL1102923	Inhibition of CDK2	B	BAO_0000357	single protein format	None	None	None	None	None	CHEMBL301	Cyclin-dependent kinase 2	Homo sapiens	SINGLE PROTEIN	CHEMBL1154944	1	Scientific Literature	Bioorg. Med. Chem. Lett.	2010	None
CHEMBL1079625		0	417.46	0	4.69	30	N[C@H](CNc1ncc(-c2ccc3cn[nH]c3c2)s1)Cc1ccc(C(F)(F)F)cc1	IC50	'>'	1000.0	nM				UO_0000065					False	CHEMBL1102923	Inhibition of CDK2	B	BAO_0000357	single protein format	None	None	None	None	None	CHEMBL301	Cyclin-dependent kinase 2	Homo sapiens	SINGLE PROTEIN	CHEMBL1154944	1	Scientific Literature	Bioorg. Med. Chem. Lett.	2010	None
CHEMBL1081029		0	432.47	0	4.05	43	N[C@H](CNc1ncc(-c2ccc3c(c2)CNC3=O)s1)Cc1ccc(C(F)(F)F)cc1	IC50	'>'	9000.0	nM				UO_0000065					False	CHEMBL1102923	Inhibition of CDK2	B	BAO_0000357	single protein format	None	None	None	None	None	CHEMBL301	Cyclin-dependent kinase 2	Homo sapiens	SINGLE PROTEIN	CHEMBL1154944	1	Scientific Literature	Bioorg. Med. Chem. Lett.	2010	None
CHEMBL522751		0	468.25	0	4.10	21	Cn1cc(C2=C(c3coc4ccccc34)C(=O)NC2=O)c2cc(I)ccc21	IC50	'='	1070.0	nM	5.97			UO_0000065	12.75	0.30	1.87	9.29	False	CHEMBL963375	Inhibition of CDK2/Cyclin E	B	BAO_0000357	single protein format	None	None	None	None	None	CHEMBL301	Cyclin-dependent kinase 2	Homo sapiens	SINGLE PROTEIN	CHEMBL1153825	1	Scientific Literature	J. Med. Chem.	2009	None
CHEMBL491064		0	382.42	0	4.37	24	Cn1cc(C2=C(c3coc4ccccc34)C(=O)NC2=O)c2cc(C3CC3)ccc21	IC50	'='	32000.0	nM	4.50			UO_0000065	11.75	0.21	0.12	7.00	False	CHEMBL963375	Inhibition of CDK2/Cyclin E	B	BAO_0000357	single protein format	None	None	None	None	None	CHEMBL301	Cyclin-dependent kinase 2	Homo sapiens	SINGLE PROTEIN	CHEMBL1153825	1	Scientific Literature	J. Med. Chem.	2009	None
CHEMBL1081830		0	433.46	0	3.27	35	N[C@H](CNc1ncc(-c2ccc3nnn(N)c3c2)s1)Cc1ccc(C(F)(F)F)cc1	IC50	'='	55.3	nM	7.26			UO_0000065	16.74	0.33	3.99	6.74	False	CHEMBL1102923	Inhibition of CDK2	B	BAO_0000357	single protein format	None	None	None	None	None	CHEMBL301	Cyclin-dependent kinase 2	Homo sapiens	SINGLE PROTEIN	CHEMBL1154944	1	Scientific Literature	Bioorg. Med. Chem. Lett.	2010	None
CHEMBL189352		0	343.35	0	2.81	44	COc1ccc2c(-c3ccnc(Nc4ccc(C#N)cc4)n3)cnn2n1	Ki	'='	500.0	nM	6.30			UO_0000065	18.35	0.33	3.49	6.24	False	CHEMBL827377	Binding affinity for human cyclin-dependent kinase 2	B	BAO_0000357	single protein format	Homo sapiens	None	None	None	None	CHEMBL301	Cyclin-dependent kinase 2	Homo sapiens	SINGLE PROTEIN	CHEMBL1138749	1	Scientific Literature	J. Med. Chem.	2004	None
CHEMBL186800		0	446.24	0	4.96	42	Nc1nc2ccc(C(=O)c3c(F)cccc3F)cn2c1C(=O)c1c(Cl)cccc1Cl	IC50	'='	121.0	nM	6.92			UO_0000065	15.50	0.31	1.96	8.93	False	CHEMBL832429	Inhibitory activity against Cyclin-dependent kinase 2 (CDK2)	B	BAO_0000357	single protein format	None	None	None	None	None	CHEMBL301	Cyclin-dependent kinase 2	Homo sapiens	SINGLE PROTEIN	CHEMBL1138729	1	Scientific Literature	Bioorg. Med. Chem. Lett.	2004	None
CHEMBL365245		0	316.77	0	4.62	8k	Cc1[nH]c(Cl)c(C)c1-c1ccnc(Nc2ccc(F)cc2)n1	Ki	'='	360.0	nM	6.44			UO_0000065	20.34	0.40	1.82	12.02	False	CHEMBL828229	Inhibition of Cyclin dependent kinase 2	B	BAO_0000357	single protein format	None	None	None	None	None	CHEMBL301	Cyclin-dependent kinase 2	Homo sapiens	SINGLE PROTEIN	CHEMBL1137157	1	Scientific Literature	Bioorg. Med. Chem. Lett.	2004	None
CHEMBL186195		0	482.42	1	6.20	93	Cc1ccc2c(-c3ccnc(Nc4ccc(F)c(F)c4)n3)c(-c3cccc(C(F)(F)F)c3)nn2n1	Ki	'>'	19950.0	nM				UO_0000065					False	CHEMBL827377	Binding affinity for human cyclin-dependent kinase 2	B	BAO_0000357	single protein format	Homo sapiens	None	None	None	None	CHEMBL301	Cyclin-dependent kinase 2	Homo sapiens	SINGLE PROTEIN	CHEMBL1138749	1	Scientific Literature	J. Med. Chem.	2004	None
CHEMBL115177		0	167.21	0	1.46	2	CCCC(=O)Nc1cc(C)[nH]n1	IC50	'>'	10000.0	nM				UO_0000065					False	CHEMBL951804	Inhibition of CDK2/Cyclin A	B	BAO_0000357	single protein format	None	None	None	None	None	CHEMBL301	Cyclin-dependent kinase 2	Homo sapiens	SINGLE PROTEIN	CHEMBL1140962	1	Scientific Literature	Eur. J. Med. Chem.	2008	None
CHEMBL323392		0	296.16	0	3.85	18	O=C(Nc1cc(C2CC2)[nH]n1)c1ccc(Cl)c(Cl)c1	IC50	'='	83.0	nM	7.08			UO_0000065	23.91	0.51	3.23	12.25	False	CHEMBL951804	Inhibition of CDK2/Cyclin A	B	BAO_0000357	single protein format	None	None	None	None	None	CHEMBL301	Cyclin-dependent kinase 2	Homo sapiens	SINGLE PROTEIN	CHEMBL1140962	1	Scientific Literature	Eur. J. Med. Chem.	2008	None
CHEMBL408131		0	329.38	0	2.05	C48	Cc1cccc2c1NC(=O)/C2=C\Nc1ccc(S(N)(=O)=O)cc1	IC50	'>'	10000.0	nM				UO_0000065					False	CHEMBL661124	Evaluated for inhibition of human cyclin dependent kinase 2 (CDK2)	B	BAO_0000357	single protein format	None	None	None	None	None	CHEMBL301	Cyclin-dependent kinase 2	Homo sapiens	SINGLE PROTEIN	CHEMBL1137075	1	Scientific Literature	J. Med. Chem.	2004	None
CHEMBL410293		0	345.38	0	1.23	68	NS(=O)(=O)c1ccc(N/C=C2\C(=O)Nc3cc(CO)ccc32)cc1	IC50	'='	61.0	nM	7.21			UO_0000065	20.89	0.41	5.98	5.94	True	CHEMBL661125	Inhibitory activity against human cyclin-dependent kinase 2 (CDK2)	B	BAO_0000357	single protein format	None	None	None	None	None	CHEMBL301	Cyclin-dependent kinase 2	Homo sapiens	SINGLE PROTEIN	CHEMBL1134300	1	Scientific Literature	J. Med. Chem.	2001	None
CHEMBL14500		0	196.25	0	3.33	31	Cc1ccc2c(c1)[nH]c1c(C)nccc12	Inhibition	'='	23.0	%				UO_0000187					False	CHEMBL666137	Percentage inhibition against cyclin dependent kinase 2 (CDK 2) at a concentration of 50 uM	B	BAO_0000357	single protein format	None	None	None	None	None	CHEMBL301	Cyclin-dependent kinase 2	Homo sapiens	SINGLE PROTEIN	CHEMBL1135277	1	Scientific Literature	Bioorg. Med. Chem. Lett.	2002	None
CHEMBL1270399		0	438.56	0	3.80	25	Cc1cn2c(-c3cn[nH]c3)cnc2c(Nc2cc([C@@H](C)N3C[C@H](C)O[C@H](C)C3)ns2)n1	IC50	'>'	10.0	nM				UO_0000065					False	CHEMBL1272511	Inhibition of CDK2	B	BAO_0000357	single protein format	None	None	None	None	None	CHEMBL301	Cyclin-dependent kinase 2	Homo sapiens	SINGLE PROTEIN	CHEMBL1268847	1	Scientific Literature	Bioorg. Med. Chem. Lett.	2010	None
CHEMBL519795		0	441.51	0	4.25	11	CN1CCN(c2cccc3[nH]c(-c4n[nH]c5cc(-c6ccc(N)c(F)c6)ccc45)nc23)CC1	IC50	'='	1730.0	nM	5.76			UO_0000065	13.05	0.24	1.51	6.41	False	CHEMBL942590	Inhibition of human CDK2	B	BAO_0000357	single protein format	Homo sapiens	None	None	None	None	CHEMBL301	Cyclin-dependent kinase 2	Homo sapiens	SINGLE PROTEIN	CHEMBL1143269	1	Scientific Literature	Bioorg. Med. Chem. Lett.	2009	None
CHEMBL378627		0	448.50	0	1.92	18b	COc1cc(S(C)(=O)=O)c(OC)cc1CC(=O)Nc1cc(N)c(C#N)c(OC(C)C)n1	Ki	'>'	8600.0	nM				UO_0000065					False	CHEMBL860196	Inhibition of CDK2	B	BAO_0000357	single protein format	Homo sapiens	None	None	None	None	CHEMBL301	Cyclin-dependent kinase 2	Homo sapiens	SINGLE PROTEIN	CHEMBL1148638	1	Scientific Literature	J. Med. Chem.	2006	None
CHEMBL1234085		0	329.38	0	2.00	98	CNS(=O)(=O)c1ccc(N/C=C2\C(=O)Nc3ccccc32)cc1	IC50	'='	560.0	nM	6.25			UO_0000065	18.98	0.37	4.25	7.16	False	CHEMBL661125	Inhibitory activity against human cyclin-dependent kinase 2 (CDK2)	B	BAO_0000357	single protein format	None	None	None	None	None	CHEMBL301	Cyclin-dependent kinase 2	Homo sapiens	SINGLE PROTEIN	CHEMBL1134300	1	Scientific Literature	J. Med. Chem.	2001	None
CHEMBL490241		0	388.22	0	2.25	91	COc1cc(CN/C=C2\C(=O)NC(=O)c3ccc(Br)cc32)ccn1	IC50	'='	6100.0	nM	5.21			UO_0000065	13.43	0.30	2.96	6.49	False	CHEMBL981028	Inhibition of CDK2/Cyclin E assessed as inhibition of retinoblastoma susceptibility gene product phosphorylation	B	BAO_0000357	single protein format	None	None	None	None	None	CHEMBL301	Cyclin-dependent kinase 2	Homo sapiens	SINGLE PROTEIN	CHEMBL1153424	1	Scientific Literature	J. Med. Chem.	2009	None
CHEMBL452447		0	497.29	0	3.46	89f	O=C1NC(=O)c2ccc(I)cc2/C1=C/NCc1ccc(-c2cccnc2)c(O)c1	IC50	'='	3600.0	nM	5.44			UO_0000065	10.95	0.26	1.98	5.96	False	CHEMBL981028	Inhibition of CDK2/Cyclin E assessed as inhibition of retinoblastoma susceptibility gene product phosphorylation	B	BAO_0000357	single protein format	None	None	None	None	None	CHEMBL301	Cyclin-dependent kinase 2	Homo sapiens	SINGLE PROTEIN	CHEMBL1153424	1	Scientific Literature	J. Med. Chem.	2009	None
CHEMBL485503		0	447.29	0	2.58	17c	COCCOc1ccc(CN/C=C2\C(=O)NC(=O)c3ccc(Br)cc32)cc1O	IC50	'<'	50000.0	nM				UO_0000065					False	CHEMBL981028	Inhibition of CDK2/Cyclin E assessed as inhibition of retinoblastoma susceptibility gene product phosphorylation	B	BAO_0000357	single protein format	None	None	None	None	None	CHEMBL301	Cyclin-dependent kinase 2	Homo sapiens	SINGLE PROTEIN	CHEMBL1153424	1	Scientific Literature	J. Med. Chem.	2009	None
CHEMBL571040		0	513.96	1	4.31	19c	C=CC(=O)N1CCC[C@H]1C(=O)Nc1cc2c(Nc3cccc(Cl)c3F)ncnc2cc1OCCOC	IC50	'>'	10000.0	nM				UO_0000065					False	CHEMBL1044079	Inhibition of CDK2	B	BAO_0000357	single protein format	None	None	None	None	None	CHEMBL301	Cyclin-dependent kinase 2	Homo sapiens	SINGLE PROTEIN	CHEMBL1154692	1	Scientific Literature	J. Med. Chem.	2009	None
CHEMBL272885		0	408.44	0	2.89	69	NS(=O)(=O)c1ccc(N/N=C2\C(=O)Nc3cc(Oc4ccccc4)ccc32)cc1	IC50	'>'	10000.0	nM				UO_0000065					True	CHEMBL661125	Inhibitory activity against human cyclin-dependent kinase 2 (CDK2)	B	BAO_0000357	single protein format	None	None	None	None	None	CHEMBL301	Cyclin-dependent kinase 2	Homo sapiens	SINGLE PROTEIN	CHEMBL1134300	1	Scientific Literature	J. Med. Chem.	2001	None
CHEMBL181114		0	503.05	1	4.70	9m	N[C@H]1CC[C@H](Nc2cc(Nc3ccc(S(=O)(=O)c4cccs4)cc3)n3ncc(Cl)c3n2)CC1	IC50	'='	11.0	nM	7.96			UO_0000065	15.82	0.33	3.26	6.96	False	CHEMBL828118	Inhibitory concentration for Cyclin-dependent kinase 2 was determined in the presence of 100 um ATP (Km 50 uM)	B	BAO_0000357	single protein format	Homo sapiens	None	None	None	None	CHEMBL301	Cyclin-dependent kinase 2	Homo sapiens	SINGLE PROTEIN	CHEMBL1141971	1	Scientific Literature	Bioorg. Med. Chem. Lett.	2005	None
CHEMBL2112297		0	500.59	1	4.07	95	O=C1Nc2ccc3ncsc3c2/C1=C/Nc1ccc(S(=O)(=O)N[n+]2ccc3ccccc3c2)cc1	IC50	'='	9.5	nM	8.02			UO_0000065	16.03	0.31	3.95	7.71	False	CHEMBL661125	Inhibitory activity against human cyclin-dependent kinase 2 (CDK2)	B	BAO_0000357	single protein format	None	None	None	None	None	CHEMBL301	Cyclin-dependent kinase 2	Homo sapiens	SINGLE PROTEIN	CHEMBL1134300	1	Scientific Literature	J. Med. Chem.	2001	None
CHEMBL542013		0	200.29	0	1.61	9a	CCSc1nn2c(C)nnc2s1	IC50	'='	11000.0	nM	4.96			UO_0000065	24.76	0.56	3.35	11.51	False	CHEMBL1061363	Inhibition of CDK2/Cyclin A	B	BAO_0000357	single protein format	None	None	None	None	None	CHEMBL301	Cyclin-dependent kinase 2	Homo sapiens	SINGLE PROTEIN	CHEMBL1152892	1	Scientific Literature	Eur. J. Med. Chem.	2009	None
CHEMBL556214		0	268.33	0	0.83	4a	Cc1nnc2sc(Cc3sc(N)nc3O)nn12	IC50	'='	250.0	nM	6.60			UO_0000065	24.60	0.53	5.77	6.46	False	CHEMBL1061363	Inhibition of CDK2/Cyclin A	B	BAO_0000357	single protein format	None	None	None	None	None	CHEMBL301	Cyclin-dependent kinase 2	Homo sapiens	SINGLE PROTEIN	CHEMBL1152892	1	Scientific Literature	Eur. J. Med. Chem.	2009	None
CHEMBL559301		0	394.87	0	2.75	4c	Nc1nc(O)c(Cc2nn3c(COc4ccc(Cl)cc4)nnc3s2)s1	IC50	'='	180.0	nM	6.75			UO_0000065	17.08	0.37	3.99	6.05	False	CHEMBL1061363	Inhibition of CDK2/Cyclin A	B	BAO_0000357	single protein format	None	None	None	None	None	CHEMBL301	Cyclin-dependent kinase 2	Homo sapiens	SINGLE PROTEIN	CHEMBL1152892	1	Scientific Literature	Eur. J. Med. Chem.	2009	None
CHEMBL1234087		0	393.42	0	3.18	109	O=C1Nc2ccc(-c3cnco3)cc2/C1=C/Nc1ccc2c(c1)CS(=O)(=O)C2	IC50	'='	8.9	nM	8.05			UO_0000065	20.46	0.39	4.87	7.95	False	CHEMBL661125	Inhibitory activity against human cyclin-dependent kinase 2 (CDK2)	B	BAO_0000357	single protein format	None	None	None	None	None	CHEMBL301	Cyclin-dependent kinase 2	Homo sapiens	SINGLE PROTEIN	CHEMBL1134300	1	Scientific Literature	J. Med. Chem.	2001	None
CHEMBL364370		0	324.29	0	3.21	28	Fc1ccc(Nc2nccc(-c3cnn4ncccc34)n2)cc1F	Ki	'='	2.0	nM	8.70			UO_0000065	26.82	0.50	5.49	12.79	False	CHEMBL827377	Binding affinity for human cyclin-dependent kinase 2	B	BAO_0000357	single protein format	Homo sapiens	None	None	None	None	CHEMBL301	Cyclin-dependent kinase 2	Homo sapiens	SINGLE PROTEIN	CHEMBL1138749	1	Scientific Literature	J. Med. Chem.	2004	None
CHEMBL187750		0	372.31	0	3.65	38	Oc1ccc2c(-c3ccnc(Nc4cccc(C(F)(F)F)c4)n3)cnn2n1	Ki	'='	8.0	nM	8.10			UO_0000065	21.75	0.41	4.45	9.18	False	CHEMBL827377	Binding affinity for human cyclin-dependent kinase 2	B	BAO_0000357	single protein format	Homo sapiens	None	None	None	None	CHEMBL301	Cyclin-dependent kinase 2	Homo sapiens	SINGLE PROTEIN	CHEMBL1138749	1	Scientific Literature	J. Med. Chem.	2004	None
CHEMBL477862		0	452.21	0	1.20	90	COc1cnc(CN/C=C2\C(=O)NC(=O)c3ccc(I)cc32)nc1O	IC50	'>'	50000.0	nM				UO_0000065					False	CHEMBL981028	Inhibition of CDK2/Cyclin E assessed as inhibition of retinoblastoma susceptibility gene product phosphorylation	B	BAO_0000357	single protein format	None	None	None	None	None	CHEMBL301	Cyclin-dependent kinase 2	Homo sapiens	SINGLE PROTEIN	CHEMBL1153424	1	Scientific Literature	J. Med. Chem.	2009	None
CHEMBL409731		0	373.39	0	1.53	C46	COC(=O)c1ccc2c(c1)/C(=C/Nc1ccc(S(N)(=O)=O)cc1)C(=O)N2	IC50	'='	2.1	nM	8.68			UO_0000065	23.24	0.46	7.15	6.80	True	CHEMBL661124	Evaluated for inhibition of human cyclin dependent kinase 2 (CDK2)	B	BAO_0000357	single protein format	None	None	None	None	None	CHEMBL301	Cyclin-dependent kinase 2	Homo sapiens	SINGLE PROTEIN	CHEMBL1137075	1	Scientific Literature	J. Med. Chem.	2004	None
CHEMBL563641		0	446.56	0	2.31	27	CN1CCN(c2ccc(Nc3ncc4c(n3)-c3c(c(C(N)=O)nn3C)C(C)(C)C4)cc2)CC1	IC50	'='	17.0	nM	7.77			UO_0000065	17.40	0.32	5.46	7.39	False	CHEMBL1063936	Inhibition of CDK2/Cyclin A	B	BAO_0000357	single protein format	None	None	None	None	None	CHEMBL301	Cyclin-dependent kinase 2	Homo sapiens	SINGLE PROTEIN	CHEMBL1151962	1	Scientific Literature	J. Med. Chem.	2009	None
CHEMBL564829	MILCICLIB	2	460.59	0	2.57	28, PHA-848125	CNC(=O)c1nn(C)c2c1C(C)(C)Cc1cnc(Nc3ccc(N4CCN(C)CC4)cc3)nc1-2	IC50	'='	45.0	nM	7.35			UO_0000065	15.95	0.30	4.78	8.05	True	CHEMBL1063936	Inhibition of CDK2/Cyclin A	B	BAO_0000357	single protein format	None	None	None	None	None	CHEMBL301	Cyclin-dependent kinase 2	Homo sapiens	SINGLE PROTEIN	CHEMBL1151962	1	Scientific Literature	J. Med. Chem.	2009	None
CHEMBL178785		0	508.45	1	3.17	9e	CN(C)S(=O)(=O)c1ccc(Nc2cc(N[C@H]3CC[C@H](N)CC3)nc3c(Br)cnn23)cc1	IC50	'='	10.0	nM	8.00			UO_0000065	15.73	0.35	4.83	6.80	False	CHEMBL828118	Inhibitory concentration for Cyclin-dependent kinase 2 was determined in the presence of 100 um ATP (Km 50 uM)	B	BAO_0000357	single protein format	Homo sapiens	None	None	None	None	CHEMBL301	Cyclin-dependent kinase 2	Homo sapiens	SINGLE PROTEIN	CHEMBL1141971	1	Scientific Literature	Bioorg. Med. Chem. Lett.	2005	None
CHEMBL471727		0	340.45	0	3.80	27	Cc1cc(C)cc(Nc2nccc(-c3nc(C)c(CCO)s3)n2)c1	Ki	'>'	2270.0	nM				UO_0000065					False	CHEMBL945310	Inhibition of CDK2	B	BAO_0000357	single protein format	None	None	None	None	None	CHEMBL301	Cyclin-dependent kinase 2	Homo sapiens	SINGLE PROTEIN	CHEMBL1152268	1	Scientific Literature	Bioorg. Med. Chem. Lett.	2008	None
CHEMBL471819		0	268.35	0	3.65	21	Cc1cccc(Nc2nccc(-c3nccs3)n2)c1	Ki	'='	2452.0	nM	5.61			UO_0000065	20.91	0.40	1.96	11.07	False	CHEMBL945310	Inhibition of CDK2	B	BAO_0000357	single protein format	None	None	None	None	None	CHEMBL301	Cyclin-dependent kinase 2	Homo sapiens	SINGLE PROTEIN	CHEMBL1152268	1	Scientific Literature	Bioorg. Med. Chem. Lett.	2008	None
CHEMBL428690	ALVOCIDIB	3	401.85	0	3.30	Flavopiridol	CN1CC[C@H](c2c(O)cc(O)c3c(=O)cc(-c4ccccc4Cl)oc23)[C@H](O)C1	Cell cycle	'='	1.0	nM				UO_0000065					False	CHEMBL663763	Apoptotic A2780 cells after 24 hr r at 330 nM (IC50)	F	BAO_0000219	cell-based format	Homo sapiens	None	None	A2780	None	CHEMBL301	Cyclin-dependent kinase 2	Homo sapiens	SINGLE PROTEIN	CHEMBL1135763	1	Scientific Literature	J. Med. Chem.	2002	CHEMBL3308421
CHEMBL14762	SELICICLIB	2	354.46	0	3.20	(R)-roscovitine	CC[C@H](CO)Nc1nc(NCc2ccccc2)c2ncn(C(C)C)c2n1	IC50	'='	220.0	nM	6.66			UO_0000065	18.78	0.35	3.46	7.57	False	CHEMBL993951	Inhibition of human recombinant CDK2/cyclin A expressed in baculovirus-infected insect cells	B	BAO_0000219	cell-based format	Homo sapiens	None	None	None	None	CHEMBL301	Cyclin-dependent kinase 2	Homo sapiens	SINGLE PROTEIN	CHEMBL1143353	1	Scientific Literature	J. Med. Chem.	2009	None
CHEMBL482211		0	354.46	0	3.04	13	CC[C@H](CO)Nc1nc(NCc2ccccc2)c2ncc(C(C)C)n2n1	IC50	'='	220.0	nM	6.66			UO_0000065	18.78	0.35	3.62	7.62	False	CHEMBL993951	Inhibition of human recombinant CDK2/cyclin A expressed in baculovirus-infected insect cells	B	BAO_0000219	cell-based format	Homo sapiens	None	None	None	None	CHEMBL301	Cyclin-dependent kinase 2	Homo sapiens	SINGLE PROTEIN	CHEMBL1143353	1	Scientific Literature	J. Med. Chem.	2009	None
CHEMBL129396		0	360.46	0	3.56	47	CCc1cnc(CSc2cnc(NC(=O)Cc3cccnc3)s2)o1	Cell cycle	'='	25.0	nM				UO_0000065					False	CHEMBL663775	Percentage A2780 cells in sub-G1 after 24 hr r at 2 nM (IC90)	F	BAO_0000219	cell-based format	Homo sapiens	None	None	A2780	None	CHEMBL301	Cyclin-dependent kinase 2	Homo sapiens	SINGLE PROTEIN	CHEMBL1135763	1	Scientific Literature	J. Med. Chem.	2002	CHEMBL3308421
CHEMBL476993		0	453.52	0	2.75	2i	Cc1ncc(-c2nc(Nc3ccc(N4CCN(C(=O)CO)CC4)cc3)ncc2F)n1C(C)C	IC50	'='	6.0	nM	8.22			UO_0000065	18.13	0.34	5.47	8.27	False	CHEMBL984724	Inhibition of CDK2/Cyclin E	B	BAO_0000357	single protein format	None	None	None	None	None	CHEMBL301	Cyclin-dependent kinase 2	Homo sapiens	SINGLE PROTEIN	CHEMBL1155842	1	Scientific Literature	Bioorg. Med. Chem. Lett.	2008	None
CHEMBL319467		0	402.48	0	2.70	1, NU6102	NS(=O)(=O)c1ccc(Nc2nc(OCC3CCCCC3)c3nc[nH]c3n2)cc1	Ratio IC50	'='	1.0										False	CHEMBL867442	Ratio of IC50 for CDK2 K89T mutant/CycA3 to CDK2/CycA3	B	BAO_0000357	single protein format	Homo sapiens	None	None	None	None	CHEMBL301	Cyclin-dependent kinase 2	Homo sapiens	SINGLE PROTEIN	CHEMBL1149496	1	Scientific Literature	J. Med. Chem.	2006	None
CHEMBL488257		0	376.46	0	3.87	13	CNC(=O)c1ccc(Nc2nccc(-c3cnc(C)n3C3CCCC3)n2)cc1	IC50	'='	2.0	nM	8.70			UO_0000065	23.11	0.42	4.83	10.27	False	CHEMBL1022591	Inhibition of CDK2	B	BAO_0000357	single protein format	None	None	None	None	None	CHEMBL301	Cyclin-dependent kinase 2	Homo sapiens	SINGLE PROTEIN	CHEMBL1152177	1	Scientific Literature	Bioorg. Med. Chem. Lett.	2008	None
CHEMBL508739		0	396.47	0	4.12	16	Cc1cc(Nc2ncc(F)c(-c3cnc(C)n3C(C)C)n2)ccc1C(=O)N(C)C	IC50	'='	9.0	nM	8.05			UO_0000065	20.29	0.38	3.93	10.59	False	CHEMBL1022591	Inhibition of CDK2	B	BAO_0000357	single protein format	None	None	None	None	None	CHEMBL301	Cyclin-dependent kinase 2	Homo sapiens	SINGLE PROTEIN	CHEMBL1152177	1	Scientific Literature	Bioorg. Med. Chem. Lett.	2008	None
CHEMBL233000		0	282.37	0	3.75	5	N#Cc1c(NC(=O)c2ccccc2)sc2c1CCCC2	Activity						Not Evaluated						False	CHEMBL982772	Binding affinity to human CDK2 at 10 uM relative to control	B	BAO_0000357	single protein format	Homo sapiens	None	None	None	None	CHEMBL301	Cyclin-dependent kinase 2	Homo sapiens	SINGLE PROTEIN	CHEMBL1151712	1	Scientific Literature	J. Med. Chem.	2008	None
CHEMBL276752		0	280.28	0	4.61	30	Fc1ccc(-c2[nH]ccc3c4ccccc4nc2-3)c(F)c1	Inhibition	'='	56.0	%				UO_0000187					False	CHEMBL666137	Percentage inhibition against cyclin dependent kinase 2 (CDK 2) at a concentration of 50 uM	B	BAO_0000357	single protein format	None	None	None	None	None	CHEMBL301	Cyclin-dependent kinase 2	Homo sapiens	SINGLE PROTEIN	CHEMBL1135277	1	Scientific Literature	Bioorg. Med. Chem. Lett.	2002	None
CHEMBL131577		0	335.82	0	3.71	11d	Cc1cccc(Cl)c1NC(=O)c1cnc(NC(=O)C2CC2)s1	IC50	'>'	25000.0	nM				UO_0000065					False	CHEMBL660706	Inhibition of CDK2 kinase	B	BAO_0000357	single protein format	None	None	None	None	None	CHEMBL301	Cyclin-dependent kinase 2	Homo sapiens	SINGLE PROTEIN	CHEMBL1136358	1	Scientific Literature	Bioorg. Med. Chem. Lett.	2003	None
CHEMBL478408		0	327.82	0	4.63	1e	Cc1ncc(-c2ccnc(Nc3ccc(Cl)cc3)n2)n1C(C)C	IC50	'<'	3.0	nM				UO_0000065					False	CHEMBL984724	Inhibition of CDK2/Cyclin E	B	BAO_0000357	single protein format	None	None	None	None	None	CHEMBL301	Cyclin-dependent kinase 2	Homo sapiens	SINGLE PROTEIN	CHEMBL1155842	1	Scientific Literature	Bioorg. Med. Chem. Lett.	2008	None
CHEMBL444194		0	318.38	0	3.84	1a	Cc1ncc(-c2ccnc(Nc3ccc(C#N)cc3)n2)n1C(C)C	IC50	'<'	3.0	nM				UO_0000065					False	CHEMBL984724	Inhibition of CDK2/Cyclin E	B	BAO_0000357	single protein format	None	None	None	None	None	CHEMBL301	Cyclin-dependent kinase 2	Homo sapiens	SINGLE PROTEIN	CHEMBL1155842	1	Scientific Literature	Bioorg. Med. Chem. Lett.	2008	None
CHEMBL478828		0	323.40	0	3.98	1c	COc1ccc(Nc2nccc(-c3cnc(C)n3C(C)C)n2)cc1	IC50	'='	8.0	nM	8.10			UO_0000065	25.04	0.46	4.12	12.48	False	CHEMBL984724	Inhibition of CDK2/Cyclin E	B	BAO_0000357	single protein format	None	None	None	None	None	CHEMBL301	Cyclin-dependent kinase 2	Homo sapiens	SINGLE PROTEIN	CHEMBL1155842	1	Scientific Literature	Bioorg. Med. Chem. Lett.	2008	None
CHEMBL323015		0	429.50	0	2.54	15	Cc1cc(C)nc(Sc2cc(=O)c3c(O)cc(O)c(C4CCN(C)CC4O)c3o2)n1	IC50	'='	40400.0	nM	4.39			UO_0000065	10.23	0.20	1.85	3.66	False	CHEMBL660787	Inhibition of Cyclin-dependent kinase 2 (CDK2)	B	BAO_0000357	single protein format	None	None	None	None	None	CHEMBL301	Cyclin-dependent kinase 2	Homo sapiens	SINGLE PROTEIN	CHEMBL1136795	1	Scientific Literature	J. Med. Chem.	2003	None
CHEMBL409619		0	361.34	0	1.01	39, page S12 table 1	NS(=O)(=O)c1ccc(N/N=C2\C(=O)Nc3cccc([N+](=O)[O-])c32)cc1	IC50	'='	2400.0	nM	5.62			UO_0000065	15.55	0.31	4.61	3.58	False	CHEMBL952109	Inhibition of CDK2	B	BAO_0000357	single protein format	None	None	None	None	None	CHEMBL301	Cyclin-dependent kinase 2	Homo sapiens	SINGLE PROTEIN	CHEMBL1143196	1	Scientific Literature	J. Med. Chem.	2008	None
CHEMBL1641799		0	358.42	0	4.26	18	CC(C)(C)c1cc(C(=O)O)c(NC(=O)Nc2ccc3[nH]ncc3c2)s1	Inhibition	'='	10.0	%				UO_0000187					False	CHEMBL1646801	Inhibition of CDK2 at 10 uM	B	BAO_0000357	single protein format	None	None	None	None	None	CHEMBL301	Cyclin-dependent kinase 2	Homo sapiens	SINGLE PROTEIN	CHEMBL1641460	1	Scientific Literature	Bioorg. Med. Chem. Lett.	2011	None
CHEMBL410517		0	363.83	0	2.70	72, page S13 table 1	Cc1cc(Cl)cc2c1NC(=O)/C2=C\Nc1ccc(S(N)(=O)=O)cc1	IC50	'>'	1000.0	nM				UO_0000065					False	CHEMBL952109	Inhibition of CDK2	B	BAO_0000357	single protein format	None	None	None	None	None	CHEMBL301	Cyclin-dependent kinase 2	Homo sapiens	SINGLE PROTEIN	CHEMBL1143196	1	Scientific Literature	J. Med. Chem.	2008	None
CHEMBL269846		0	343.41	0	2.36	71, page S13 table 1	Cc1cc(C)c2c(c1)/C(=C/Nc1ccc(S(N)(=O)=O)cc1)C(=O)N2	IC50	'>'	1000.0	nM				UO_0000065					False	CHEMBL952109	Inhibition of CDK2	B	BAO_0000357	single protein format	None	None	None	None	None	CHEMBL301	Cyclin-dependent kinase 2	Homo sapiens	SINGLE PROTEIN	CHEMBL1143196	1	Scientific Literature	J. Med. Chem.	2008	None
CHEMBL271777		0	372.45	0	2.40	67, page S12 table 1	CC(C)(C)c1ccc2c(c1)NC(=O)/C2=N\Nc1ccc(S(N)(=O)=O)cc1	IC50	'>'	1000.0	nM				UO_0000065					False	CHEMBL952109	Inhibition of CDK2	B	BAO_0000357	single protein format	None	None	None	None	None	CHEMBL301	Cyclin-dependent kinase 2	Homo sapiens	SINGLE PROTEIN	CHEMBL1143196	1	Scientific Literature	J. Med. Chem.	2008	None
CHEMBL409690		0	332.34	0	0.81	44, page S12 table 1	NS(=O)(=O)c1ccc(N/N=C2\C(=O)Nc3ccc(O)cc32)cc1	IC50	'='	10.0	nM	8.00			UO_0000065	24.07	0.48	7.19	5.98	False	CHEMBL952109	Inhibition of CDK2	B	BAO_0000357	single protein format	None	None	None	None	None	CHEMBL301	Cyclin-dependent kinase 2	Homo sapiens	SINGLE PROTEIN	CHEMBL1143196	1	Scientific Literature	J. Med. Chem.	2008	None
CHEMBL271137		0	345.38	0	1.23	38, page S12 table 1	NS(=O)(=O)c1ccc(N/C=C2\C(=O)Nc3cccc(CO)c32)cc1	IC50	'='	54.0	nM	7.27			UO_0000065	21.04	0.41	6.04	5.98	False	CHEMBL952109	Inhibition of CDK2	B	BAO_0000357	single protein format	None	None	None	None	None	CHEMBL301	Cyclin-dependent kinase 2	Homo sapiens	SINGLE PROTEIN	CHEMBL1143196	1	Scientific Literature	J. Med. Chem.	2008	None
CHEMBL314397		0	442.24	0	3.54	25, page S12 table 1	NS(=O)(=O)c1ccc(/N=N/c2c(O)[nH]c3cccc(I)c23)cc1	IC50	'='	4.6	nM	8.34			UO_0000065	18.85	0.50	4.80	6.90	False	CHEMBL952109	Inhibition of CDK2	B	BAO_0000357	single protein format	None	None	None	None	None	CHEMBL301	Cyclin-dependent kinase 2	Homo sapiens	SINGLE PROTEIN	CHEMBL1143196	1	Scientific Literature	J. Med. Chem.	2008	None
CHEMBL269827	GW276655X	0	383.39	0	1.76	22, page S12 table 1	NS(=O)(=O)c1ccc(N/N=C2\C(=O)Nc3ccc(-c4cnco4)cc32)cc1	IC50	'='	2.3	nM	8.64			UO_0000065	22.53	0.44	6.88	6.18	False	CHEMBL952109	Inhibition of CDK2	B	BAO_0000357	single protein format	None	None	None	None	None	CHEMBL301	Cyclin-dependent kinase 2	Homo sapiens	SINGLE PROTEIN	CHEMBL1143196	1	Scientific Literature	J. Med. Chem.	2008	None
CHEMBL574588		0	336.41	1	5.41	(S)-9b	Cc1ccc(-c2ccc3occ(-c4ccc([S@+](C)[O-])cc4)c3c2)o1	IC50	'>'	10000.0	nM				UO_0000065					False	CHEMBL1038775	Inhibition of C-terminal 6xHis-tagged CDK2 by [gamma-33-P]ATP based assay	B	BAO_0000357	single protein format	None	None	None	None	None	CHEMBL301	Cyclin-dependent kinase 2	Homo sapiens	SINGLE PROTEIN	CHEMBL1154165	1	Scientific Literature	J. Med. Chem.	2009	None
CHEMBL84436		0	340.43	0	2.81	2	CC(C)n1cnc2c(NCc3ccccc3)nc(NC[C@@H](C)O)nc21	IC50	'='	200.0	nM	6.70			UO_0000065	19.68	0.37	3.89	7.62	False	CHEMBL661130	Inhibition of Cyclin-dependent kinase 2	B	BAO_0000357	single protein format	Homo sapiens	None	None	None	None	CHEMBL301	Cyclin-dependent kinase 2	Homo sapiens	SINGLE PROTEIN	CHEMBL1133758	1	Scientific Literature	J. Med. Chem.	2000	None
CHEMBL101679		0	413.91	0	3.92	3A	CN(C)CC(O)COc1ccc(Nc2nccc(Nc3ccccc3Cl)n2)cc1	IC50	'='	6000.0	nM	5.22			UO_0000065	12.62	0.25	1.30	6.33	False	CHEMBL660784	Inhibitory concentration against cyclin-dependent kinase 2	B	BAO_0000357	single protein format	None	None	None	None	None	CHEMBL301	Cyclin-dependent kinase 2	Homo sapiens	SINGLE PROTEIN	CHEMBL1136192	1	Scientific Literature	Bioorg. Med. Chem. Lett.	2003	None
CHEMBL272389		0	394.43	0	0.51	49, page S12 table 1	CS(=O)(=O)c1ccc2c(c1)/C(=N/Nc1ccc(S(N)(=O)=O)cc1)C(=O)N2	IC50	'='	16.0	nM	7.80			UO_0000065	19.76	0.41	7.29	5.27	False	CHEMBL952109	Inhibition of CDK2	B	BAO_0000357	single protein format	None	None	None	None	None	CHEMBL301	Cyclin-dependent kinase 2	Homo sapiens	SINGLE PROTEIN	CHEMBL1143196	1	Scientific Literature	J. Med. Chem.	2008	None
CHEMBL273060		0	442.24	0	1.71	42, page S12 table 1	NS(=O)(=O)c1ccc(N/N=C2\C(=O)Nc3ccc(I)cc32)cc1	IC50	'='	11.0	nM	7.96			UO_0000065	18.00	0.47	6.25	7.00	False	CHEMBL952109	Inhibition of CDK2	B	BAO_0000357	single protein format	None	None	None	None	None	CHEMBL301	Cyclin-dependent kinase 2	Homo sapiens	SINGLE PROTEIN	CHEMBL1143196	1	Scientific Literature	J. Med. Chem.	2008	None
CHEMBL270132		0	382.40	0	2.39	23, page S12 table 1	NS(=O)(=O)c1ccc(N/C=C2\C(=O)Nc3ccc(-c4cnco4)cc32)cc1	IC50	'='	2.5	nM	8.60			UO_0000065	22.49	0.44	6.21	6.76	False	CHEMBL952109	Inhibition of CDK2	B	BAO_0000357	single protein format	None	None	None	None	None	CHEMBL301	Cyclin-dependent kinase 2	Homo sapiens	SINGLE PROTEIN	CHEMBL1143196	1	Scientific Literature	J. Med. Chem.	2008	None
CHEMBL245535		0	426.91	0	2.82	24	CC(=O)NCC(=O)N1CCC(Nc2ncc(Cl)c(-c3c[nH]c4ccccc34)n2)CC1	IC50	'='	551.0	nM	6.26			UO_0000065	14.66	0.28	3.44	6.08	False	CHEMBL886373	Inhibition of CDK2 by IMAP technology	B	BAO_0000357	single protein format	None	None	None	None	None	CHEMBL301	Cyclin-dependent kinase 2	Homo sapiens	SINGLE PROTEIN	CHEMBL1139954	1	Scientific Literature	Bioorg. Med. Chem. Lett.	2007	None
CHEMBL245925		0	398.90	0	3.68	10	CCNC(=O)N1CCC(Nc2ncc(Cl)c(-n3ccc4ccccc43)n2)CC1	IC50	'='	4443.0	nM	5.35			UO_0000065	13.42	0.26	1.67	7.13	False	CHEMBL886373	Inhibition of CDK2 by IMAP technology	B	BAO_0000357	single protein format	None	None	None	None	None	CHEMBL301	Cyclin-dependent kinase 2	Homo sapiens	SINGLE PROTEIN	CHEMBL1139954	1	Scientific Literature	Bioorg. Med. Chem. Lett.	2007	None
CHEMBL58139		0	386.43	0	1.04	16e	CN(C)S(=O)(=O)c1ccc2c(c1)/C(=C/c1[nH]cc3c1CCNC3=O)C(=O)N2	IC50	'='	68.0	nM	7.17			UO_0000065	18.55	0.36	6.13	6.44	False	CHEMBL660704	Inhibitory activity against Cyclin-dependent kinase 2	B	BAO_0000357	single protein format	None	None	None	None	None	CHEMBL301	Cyclin-dependent kinase 2	Homo sapiens	SINGLE PROTEIN	CHEMBL1136528	1	Scientific Literature	Bioorg. Med. Chem. Lett.	2003	None
CHEMBL101473		0	393.49	0	3.57	20	Cc1cnc(Nc2ccc(OCC(O)CN(C)C)cc2)nc1Nc1ccccc1	IC50	'='	8000.0	nM	5.10			UO_0000065	12.95	0.24	1.53	6.18	False	CHEMBL660784	Inhibitory concentration against cyclin-dependent kinase 2	B	BAO_0000357	single protein format	None	None	None	None	None	CHEMBL301	Cyclin-dependent kinase 2	Homo sapiens	SINGLE PROTEIN	CHEMBL1136192	1	Scientific Literature	Bioorg. Med. Chem. Lett.	2003	None
CHEMBL260928		0	283.36	0	3.64	30	O=C(Nc1n[nH]c2cc(-c3ccsc3)ccc12)C1CC1	IC50	'='	484.0	nM	6.32			UO_0000065	22.29	0.43	2.68	10.93	True	CHEMBL661128	Inhibitory concentration against cyclin-dependent kinase 2	B	BAO_0000357	single protein format	None	None	None	None	None	CHEMBL301	Cyclin-dependent kinase 2	Homo sapiens	SINGLE PROTEIN	CHEMBL1136207	1	Scientific Literature	Bioorg. Med. Chem. Lett.	2003	None
CHEMBL260243		0	267.29	0	3.17	28	O=C(Nc1n[nH]c2cc(-c3ccoc3)ccc12)C1CC1	IC50	'>'	1000.0	nM				UO_0000065					True	CHEMBL661128	Inhibitory concentration against cyclin-dependent kinase 2	B	BAO_0000357	single protein format	None	None	None	None	None	CHEMBL301	Cyclin-dependent kinase 2	Homo sapiens	SINGLE PROTEIN	CHEMBL1136207	1	Scientific Literature	Bioorg. Med. Chem. Lett.	2003	None
CHEMBL323392		0	296.16	0	3.85	18	O=C(Nc1cc(C2CC2)[nH]n1)c1ccc(Cl)c(Cl)c1	IC50	'='	82.99	nM	7.08			UO_0000065	23.91	0.51	3.23	12.26	False	CHEMBL951804	Inhibition of CDK2/Cyclin A	B	BAO_0000357	single protein format	None	None	None	None	None	CHEMBL301	Cyclin-dependent kinase 2	Homo sapiens	SINGLE PROTEIN	CHEMBL1140962	1	Scientific Literature	Eur. J. Med. Chem.	2008	None
CHEMBL485618		0	416.51	0	2.34	5a	CCn1c(-c2ccnc(Nc3ccc(S(=O)(=O)NCCOC)cc3)n2)cnc1C	IC50	'='	4.0	nM	8.40			UO_0000065	20.16	0.40	6.06	7.56	False	CHEMBL992478	Inhibition of CDK2	B	BAO_0000357	single protein format	None	None	None	None	None	CHEMBL301	Cyclin-dependent kinase 2	Homo sapiens	SINGLE PROTEIN	CHEMBL1142453	1	Scientific Literature	Bioorg. Med. Chem. Lett.	2008	None
CHEMBL59073		0	310.31	0	2.23	15m	COc1ccc2c(c1)NC(=O)/C2=C\c1[nH]cc2c1CCOC2=O	IC50	'='	1500.0	nM	5.82			UO_0000065	18.77	0.35	3.59	7.24	False	CHEMBL660704	Inhibitory activity against Cyclin-dependent kinase 2	B	BAO_0000357	single protein format	None	None	None	None	None	CHEMBL301	Cyclin-dependent kinase 2	Homo sapiens	SINGLE PROTEIN	CHEMBL1136528	1	Scientific Literature	Bioorg. Med. Chem. Lett.	2003	None
CHEMBL260417		0	373.21	0	3.44	4	O=C(Nc1n[nH]c2nc(-c3ccc(O)cc3)c(Br)cc12)C1CC1	IC50	'='	5.0	nM	8.30			UO_0000065	22.24	0.49	4.86	9.13	True	CHEMBL661128	Inhibitory concentration against cyclin-dependent kinase 2	B	BAO_0000357	single protein format	None	None	None	None	None	CHEMBL301	Cyclin-dependent kinase 2	Homo sapiens	SINGLE PROTEIN	CHEMBL1136207	1	Scientific Literature	Bioorg. Med. Chem. Lett.	2003	None
CHEMBL1223207		0	392.51	0	2.90	9e	CC(CN(C)C)NC(=O)c1ccc(-c2cnc3ccc(NCC4CC4)nn23)cc1	IC50						Not Determined						False	CHEMBL1228245	Inhibition of recombinant CDK2 after 15 mins	B	BAO_0000357	single protein format	None	None	None	None	None	CHEMBL301	Cyclin-dependent kinase 2	Homo sapiens	SINGLE PROTEIN	CHEMBL1221302	1	Scientific Literature	Bioorg. Med. Chem. Lett.	2010	None
CHEMBL271953		0	450.48	0	1.43	61	NS(=O)(=O)c1ccc(N/N=C2\C(=O)Nc3ccc(C(=O)NCc4cccnc4)cc32)cc1	IC50	'='	2.1	nM	8.68			UO_0000065	19.26	0.37	7.25	5.58	True	CHEMBL661125	Inhibitory activity against human cyclin-dependent kinase 2 (CDK2)	B	BAO_0000357	single protein format	None	None	None	None	None	CHEMBL301	Cyclin-dependent kinase 2	Homo sapiens	SINGLE PROTEIN	CHEMBL1134300	1	Scientific Literature	J. Med. Chem.	2001	None
CHEMBL471791		0	452.52	0	4.22	18	CN1CCN(c2cccc3[nH]c(-c4n[nH]c5cc(-c6ccc(C(=O)O)cc6)ccc45)nc23)CC1	IC50	'='	10000.0	nM	5.00			UO_0000065	11.05	0.20	0.78	4.94	False	CHEMBL942590	Inhibition of human CDK2	B	BAO_0000357	single protein format	Homo sapiens	None	None	None	None	CHEMBL301	Cyclin-dependent kinase 2	Homo sapiens	SINGLE PROTEIN	CHEMBL1143269	1	Scientific Literature	Bioorg. Med. Chem. Lett.	2009	None
CHEMBL472148		0	450.55	0	4.73	19	CC(=O)c1ccc(-c2ccc3c(-c4nc5c(N6CCN(C)CC6)cccc5[nH]4)n[nH]c3c2)cc1	IC50	'='	10000.0	nM	5.00			UO_0000065	11.10	0.20	0.27	6.18	False	CHEMBL942590	Inhibition of human CDK2	B	BAO_0000357	single protein format	Homo sapiens	None	None	None	None	CHEMBL301	Cyclin-dependent kinase 2	Homo sapiens	SINGLE PROTEIN	CHEMBL1143269	1	Scientific Literature	Bioorg. Med. Chem. Lett.	2009	None
CHEMBL189047		0	339.40	0	2.56	52	C[C@@H](C(=O)Nc1cc(C2CC2)[nH]n1)c1ccc(N2CCNC2=O)cc1	IC50	'='	454.99	nM	6.34			UO_0000065	18.69	0.35	3.78	7.04	False	CHEMBL951804	Inhibition of CDK2/Cyclin A	B	BAO_0000357	single protein format	None	None	None	None	None	CHEMBL301	Cyclin-dependent kinase 2	Homo sapiens	SINGLE PROTEIN	CHEMBL1140962	1	Scientific Literature	Eur. J. Med. Chem.	2008	None
CHEMBL504574		0	326.38	0	2.34	1, NSC-73306	COc1ccc(NC(=S)N/N=C2\C(=O)Nc3ccccc32)cc1	IC50	'>'	50000.0	nM				UO_0000065					False	CHEMBL972527	Inhibition of CDK2/cyclinA	B	BAO_0000357	single protein format	None	None	None	None	None	CHEMBL301	Cyclin-dependent kinase 2	Homo sapiens	SINGLE PROTEIN	CHEMBL1138507	1	Scientific Literature	J. Med. Chem.	2009	None
CHEMBL48614		0	385.85	0	4.18	3	CN1CCC(c2c(O)cc(O)c3c2O/C(=C\c2ccccc2Cl)C3=O)CC1	IC50	'='	3970.0	nM	5.40			UO_0000065	14.00	0.27	1.22	7.72	True	CHEMBL660787	Inhibition of Cyclin-dependent kinase 2 (CDK2)	B	BAO_0000357	single protein format	None	None	None	None	None	CHEMBL301	Cyclin-dependent kinase 2	Homo sapiens	SINGLE PROTEIN	CHEMBL1136795	1	Scientific Literature	J. Med. Chem.	2003	None
CHEMBL388978	STAUROSPORINE	0	466.54	0	4.35	staurosporine	CN[C@@H]1C[C@H]2O[C@@](C)([C@@H]1OC)n1c3ccccc3c3c4c(c5c6ccccc6n2c5c31)C(=O)NC4	IC50	'='	0.36	nM	9.44			UO_0000065	20.24	0.37	5.09	13.60	False	CHEMBL972527	Inhibition of CDK2/cyclinA	B	BAO_0000357	single protein format	None	None	None	None	None	CHEMBL301	Cyclin-dependent kinase 2	Homo sapiens	SINGLE PROTEIN	CHEMBL1138507	1	Scientific Literature	J. Med. Chem.	2009	None
CHEMBL454403		0	409.42	1	5.27	22	Cc1cc(-n2cc(-c3ccccc3NCc3ccncc3)nn2)ccc1C(F)(F)F	Inhibition	'<'	30.0	%				UO_0000187					False	CHEMBL960829	Inhibition of Cdk2 at 10 uM	B	BAO_0000357	single protein format	None	None	None	None	None	CHEMBL301	Cyclin-dependent kinase 2	Homo sapiens	SINGLE PROTEIN	CHEMBL1153264	1	Scientific Literature	Bioorg. Med. Chem. Lett.	2009	None
CHEMBL486817	HARMOL	0	198.22	0	2.32	5 (Harmol)	Cc1[nH]ccc2c1[nH]c1cc(=O)ccc12	Inhibition	'='	69.0	%				UO_0000187					False	CHEMBL666137	Percentage inhibition against cyclin dependent kinase 2 (CDK 2) at a concentration of 50 uM	B	BAO_0000357	single protein format	None	None	None	None	None	CHEMBL301	Cyclin-dependent kinase 2	Homo sapiens	SINGLE PROTEIN	CHEMBL1135277	1	Scientific Literature	Bioorg. Med. Chem. Lett.	2002	None
CHEMBL197226		0	397.45	1	0.58	8b	NC1=NONC1N1N=NC(c2n[nH]c(-c3ccncc3)n2)C1CN1CCCCC1	IC50	'>'	250000.0	nM		Outside typical range		UO_0000065					False	CHEMBL860303	Inhibitory activity against CDK2	B	BAO_0000357	single protein format	Homo sapiens	None	None	None	None	CHEMBL301	Cyclin-dependent kinase 2	Homo sapiens	SINGLE PROTEIN	CHEMBL1141936	1	Scientific Literature	Bioorg. Med. Chem. Lett.	2005	None
CHEMBL513330	GW781673X	0	336.79	0	3.45	25	Clc1ccc(CNc2nccc(-c3cnn4ncccc34)n2)cc1	IC50	'='	1000.0	nM	6.00			UO_0000065	17.82	0.34	2.55	8.82	False	CHEMBL1002021	Inhibition of human CDK2 by HTRF assay	B	BAO_0000357	single protein format	Homo sapiens	None	None	None	None	CHEMBL301	Cyclin-dependent kinase 2	Homo sapiens	SINGLE PROTEIN	CHEMBL1143431	1	Scientific Literature	Bioorg. Med. Chem. Lett.	2008	None
CHEMBL188938		0	333.31	0	2.84	30	O=[N+]([O-])c1ccc(Nc2nccc(-c3cnn4ncccc34)n2)cc1	IC50	'='	3.0	nM	8.52			UO_0000065	25.57	0.47	5.68	7.67	False	CHEMBL1002021	Inhibition of human CDK2 by HTRF assay	B	BAO_0000357	single protein format	Homo sapiens	None	None	None	None	CHEMBL301	Cyclin-dependent kinase 2	Homo sapiens	SINGLE PROTEIN	CHEMBL1143431	1	Scientific Literature	Bioorg. Med. Chem. Lett.	2008	None
CHEMBL516635		0	411.90	1	5.75	26	Clc1cccc(-n2cc(-c3ccccc3NCc3ccnc4ccccc34)nn2)c1	Inhibition	'<'	30.0	%				UO_0000187					False	CHEMBL960829	Inhibition of Cdk2 at 10 uM	B	BAO_0000357	single protein format	None	None	None	None	None	CHEMBL301	Cyclin-dependent kinase 2	Homo sapiens	SINGLE PROTEIN	CHEMBL1153264	1	Scientific Literature	Bioorg. Med. Chem. Lett.	2009	None
CHEMBL523301		0	361.84	0	4.59	5	Clc1cccc(-n2cc(-c3ccccc3NCc3ccccn3)nn2)c1	Inhibition	'<'	30.0	%				UO_0000187					False	CHEMBL960829	Inhibition of Cdk2 at 10 uM	B	BAO_0000357	single protein format	None	None	None	None	None	CHEMBL301	Cyclin-dependent kinase 2	Homo sapiens	SINGLE PROTEIN	CHEMBL1153264	1	Scientific Literature	Bioorg. Med. Chem. Lett.	2009	None
CHEMBL515880		0	378.38	0	4.42	3	O=C(Nc1cccc(C(F)(F)F)c1)c1nscc1NCc1ccncc1	Inhibition	'<'	30.0	%				UO_0000187					False	CHEMBL1034906	Inhibition of CDK2 at 10 uM by HTRF assay	B	BAO_0000357	single protein format	None	None	None	None	None	CHEMBL301	Cyclin-dependent kinase 2	Homo sapiens	SINGLE PROTEIN	CHEMBL1136839	1	Scientific Literature	Bioorg. Med. Chem. Lett.	2009	None
CHEMBL564470		0	474.61	0	2.56	35	CNC(=O)c1nn(C)c2c1C(C)(C)Cc1cnc(Nc3cccc(CN4CCN(C)CC4)c3)nc1-2	IC50	'='	59.0	nM	7.23			UO_0000065	15.23	0.28	4.67	7.93	False	CHEMBL1063936	Inhibition of CDK2/Cyclin A	B	BAO_0000357	single protein format	None	None	None	None	None	CHEMBL301	Cyclin-dependent kinase 2	Homo sapiens	SINGLE PROTEIN	CHEMBL1151962	1	Scientific Literature	J. Med. Chem.	2009	None
CHEMBL388579		0	304.92	0	2.35	2j	O=C1Nc2c(Br)cc(Br)cc2C1=O	Inhibition	'='	44.0	%				UO_0000187					False	CHEMBL918818	Inhibition of CDK2 at 100 uM	B	BAO_0000357	single protein format	Homo sapiens	None	None	None	None	CHEMBL301	Cyclin-dependent kinase 2	Homo sapiens	SINGLE PROTEIN	CHEMBL1144554	1	Scientific Literature	Bioorg. Med. Chem.	2007	None
CHEMBL125401		0	283.38	0	2.94	14	CCc1cnc(CSc2cnc(NC(C)=O)s2)o1	Cell cycle	'='	11.0	nM				UO_0000065					False	CHEMBL663759	Percentage A2780 cells in S-phase after 24 hr r at 20 nM (IC50)	F	BAO_0000219	cell-based format	Homo sapiens	None	None	A2780	None	CHEMBL301	Cyclin-dependent kinase 2	Homo sapiens	SINGLE PROTEIN	CHEMBL1135763	1	Scientific Literature	J. Med. Chem.	2002	CHEMBL3308421
CHEMBL260929		0	266.30	0	2.91	65	O=C(Nc1n[nH]c2cc(-c3ccc[nH]3)ccc12)C1CC1	IC50	'='	497.0	nM	6.30			UO_0000065	23.67	0.43	3.39	8.57	False	CHEMBL997786	Inhibition of CDK2	B	BAO_0000357	single protein format	None	None	None	None	None	CHEMBL301	Cyclin-dependent kinase 2	Homo sapiens	SINGLE PROTEIN	CHEMBL1156672	1	Scientific Literature	Eur. J. Med. Chem.	2008	None
CHEMBL1164180		0	502.97	1	5.00	5e	CN1CCN(c2ccc(-c3cnc4c(c3)N(Cc3cc(Cl)ccc3C(F)(F)F)CCN4)cn2)CC1	Inhibition	'<'	50.0	%				UO_0000187					False	CHEMBL1168820	Inhibition of CDK2 at 1 uM	B	BAO_0000357	single protein format	None	None	None	None	None	CHEMBL301	Cyclin-dependent kinase 2	Homo sapiens	SINGLE PROTEIN	CHEMBL1165965	1	Scientific Literature	Bioorg. Med. Chem.	2010	None
CHEMBL569869		0	431.47	0	4.13	10b	Cc1cnc(Nc2ccccc2)nc1-c1c[nH]c(C(=O)N[C@H](CO)c2cccc(F)c2)c1	Ki						Not Determined						False	CHEMBL1044905	Inhibition of CDK2	B	BAO_0000357	single protein format	None	None	None	None	None	CHEMBL301	Cyclin-dependent kinase 2	Homo sapiens	SINGLE PROTEIN	CHEMBL1154622	1	Scientific Literature	J. Med. Chem.	2009	None
CHEMBL572878	TOZASERTIB	2	464.60	0	3.50	1, VX- 680, MK-0457	Cc1cc(Nc2cc(N3CCN(C)CC3)nc(Sc3ccc(NC(=O)C4CC4)cc3)n2)n[nH]1	IC50						Not Determined						False	CHEMBL1009883	Inhibition of CDK2/Cyclin A	B	BAO_0000357	single protein format	None	None	None	None	None	CHEMBL301	Cyclin-dependent kinase 2	Homo sapiens	SINGLE PROTEIN	CHEMBL1139387	1	Scientific Literature	J. Med. Chem.	2009	None
CHEMBL260231		0	363.24	0	3.80	70	O=C(Nc1n[nH]c2nc(-c3cccs3)c(Br)cc12)C1CC1	IC50	'='	639.0	nM	6.19			UO_0000065	17.05	0.40	2.39	8.77	False	CHEMBL997786	Inhibition of CDK2	B	BAO_0000357	single protein format	None	None	None	None	None	CHEMBL301	Cyclin-dependent kinase 2	Homo sapiens	SINGLE PROTEIN	CHEMBL1156672	1	Scientific Literature	Eur. J. Med. Chem.	2008	None
CHEMBL421207		0	267.29	0	3.17	66	O=C(Nc1n[nH]c2cc(-c3ccco3)ccc12)C1CC1	IC50	'='	631.0	nM	6.20			UO_0000065	23.20	0.42	3.03	8.74	False	CHEMBL997786	Inhibition of CDK2	B	BAO_0000357	single protein format	None	None	None	None	None	CHEMBL301	Cyclin-dependent kinase 2	Homo sapiens	SINGLE PROTEIN	CHEMBL1156672	1	Scientific Literature	Eur. J. Med. Chem.	2008	None
CHEMBL409104		0	408.44	0	2.89	C9	NS(=O)(=O)c1ccc(N/N=C2\C(=O)Nc3cccc(Oc4ccccc4)c32)cc1	IC50	'='	13.0	nM	7.89			UO_0000065	19.31	0.37	5.00	6.42	True	CHEMBL661123	Evaluated for inhibition of human cyclin dependent kinase 2	B	BAO_0000357	single protein format	None	None	None	None	None	CHEMBL301	Cyclin-dependent kinase 2	Homo sapiens	SINGLE PROTEIN	CHEMBL1137075	1	Scientific Literature	J. Med. Chem.	2004	None
CHEMBL310529		0	360.37	0	2.31	10a	O=C1Nc2ccc(F)c3c(S(=O)(=O)CCO)cc(-c4ccc[nH]4)c1c23	IC50	'='	15.0	nM	7.82			UO_0000065	21.71	0.43	5.51	7.88	False	CHEMBL658939	In vitro inhibition of Cyclin-dependent kinase 2	B	BAO_0000357	single protein format	None	None	None	None	None	CHEMBL301	Cyclin-dependent kinase 2	Homo sapiens	SINGLE PROTEIN	CHEMBL1136123	1	Scientific Literature	Bioorg. Med. Chem. Lett.	2003	None
CHEMBL292864		0	359.18	0	2.98	15i	O=C1Nc2ccc(Br)cc2/C1=C/c1[nH]cc2c1CCOC2=O	IC50	'='	190.0	nM	6.72			UO_0000065	18.71	0.42	3.74	9.44	False	CHEMBL660704	Inhibitory activity against Cyclin-dependent kinase 2	B	BAO_0000357	single protein format	None	None	None	None	None	CHEMBL301	Cyclin-dependent kinase 2	Homo sapiens	SINGLE PROTEIN	CHEMBL1136528	1	Scientific Literature	Bioorg. Med. Chem. Lett.	2003	None
CHEMBL571030		0	481.48	1	5.01	9e	Cc1cnc(Nc2ccccc2C(F)(F)F)nc1-c1c[nH]c(C(=O)N[C@H](CO)c2ccccc2)c1	Ki	'>'	4000.0	nM				UO_0000065					False	CHEMBL1044905	Inhibition of CDK2	B	BAO_0000357	single protein format	None	None	None	None	None	CHEMBL301	Cyclin-dependent kinase 2	Homo sapiens	SINGLE PROTEIN	CHEMBL1154622	1	Scientific Literature	J. Med. Chem.	2009	None
CHEMBL232148		0	350.38	0	1.92	14	NS(=O)(=O)c1ccc(-c2ccc(/C=C3\SC(=O)NC3=O)o2)cc1	IC50	'='	27000.0	nM	4.57			UO_0000065	13.04	0.27	2.65	3.82	False	CHEMBL896714	Inhibition of CDK2	B	BAO_0000357	single protein format	None	None	None	None	None	CHEMBL301	Cyclin-dependent kinase 2	Homo sapiens	SINGLE PROTEIN	CHEMBL1149560	1	Scientific Literature	Bioorg. Med. Chem. Lett.	2007	None
CHEMBL572361		0	441.54	0	4.55	9c	CCc1ccccc1Nc1ncc(C)c(-c2c[nH]c(C(=O)N[C@H](CO)c3ccccc3)c2)n1	Ki	'='	210.0	nM	6.68			UO_0000065	15.12	0.28	2.13	6.49	False	CHEMBL1044905	Inhibition of CDK2	B	BAO_0000357	single protein format	None	None	None	None	None	CHEMBL301	Cyclin-dependent kinase 2	Homo sapiens	SINGLE PROTEIN	CHEMBL1154622	1	Scientific Literature	J. Med. Chem.	2009	None
CHEMBL114851		0	241.29	0	2.47	29	O=C(Cc1ccccc1)Nc1cc(C2CC2)[nH]n1	IC50	'='	48.0	nM	7.32			UO_0000065	30.33	0.56	4.85	12.67	False	CHEMBL951804	Inhibition of CDK2/Cyclin A	B	BAO_0000357	single protein format	None	None	None	None	None	CHEMBL301	Cyclin-dependent kinase 2	Homo sapiens	SINGLE PROTEIN	CHEMBL1140962	1	Scientific Literature	Eur. J. Med. Chem.	2008	None
CHEMBL115319		0	306.16	0	3.30	5	O=C(Nc1cc(C2CC2)[nH]n1)c1ccc(Br)cc1	IC50	'='	33.96	nM	7.47			UO_0000065	24.40	0.57	4.17	12.93	False	CHEMBL951804	Inhibition of CDK2/Cyclin A	B	BAO_0000357	single protein format	None	None	None	None	None	CHEMBL301	Cyclin-dependent kinase 2	Homo sapiens	SINGLE PROTEIN	CHEMBL1140962	1	Scientific Literature	Eur. J. Med. Chem.	2008	None
CHEMBL333382		0	348.24	0	4.47	21	O=C(Nc1cc(C2CCCCC2)[nH]n1)c1ccc(Br)cc1	IC50	'='	1000.0	nM	6.00			UO_0000065	17.23	0.39	1.53	10.38	False	CHEMBL951804	Inhibition of CDK2/Cyclin A	B	BAO_0000357	single protein format	None	None	None	None	None	CHEMBL301	Cyclin-dependent kinase 2	Homo sapiens	SINGLE PROTEIN	CHEMBL1140962	1	Scientific Literature	Eur. J. Med. Chem.	2008	None
CHEMBL115994		0	325.29	0	3.37	33	O=C(Cc1ccc(OC(F)(F)F)cc1)Nc1cc(C2CC2)[nH]n1	IC50	'='	66.99	nM	7.17			UO_0000065	22.05	0.43	3.80	10.71	False	CHEMBL951804	Inhibition of CDK2/Cyclin A	B	BAO_0000357	single protein format	None	None	None	None	None	CHEMBL301	Cyclin-dependent kinase 2	Homo sapiens	SINGLE PROTEIN	CHEMBL1140962	1	Scientific Literature	Eur. J. Med. Chem.	2008	None
CHEMBL191834		0	340.38	0	2.99	57	C[C@H](C(=O)Nc1cc(C2CC2)[nH]n1)c1ccc(N2CCOC2=O)cc1	IC50	'='	20.0	nM	7.70			UO_0000065	22.62	0.42	4.71	8.82	False	CHEMBL951804	Inhibition of CDK2/Cyclin A	B	BAO_0000357	single protein format	None	None	None	None	None	CHEMBL301	Cyclin-dependent kinase 2	Homo sapiens	SINGLE PROTEIN	CHEMBL1140962	1	Scientific Literature	Eur. J. Med. Chem.	2008	None
CHEMBL475046		0	294.39	0	1.29	HY251	C=CC1CC2(O)CC3(O)CCC=CC3C2(O)C1(O)CCC	Activity						Not Active						False	CHEMBL939807	Inhibition of CDK2 in human HeLa cells by immunoprecipitation kinase assay	B	BAO_0000219	cell-based format	Homo sapiens	None	None	HeLa	None	CHEMBL301	Cyclin-dependent kinase 2	Homo sapiens	SINGLE PROTEIN	CHEMBL1141027	1	Scientific Literature	Bioorg. Med. Chem. Lett.	2009	CHEMBL3308376
CHEMBL325606		0	270.29	0	1.64	9	NC(=O)c1ccc(C(=O)Nc2cc(C3CC3)[nH]n2)cc1	IC50	'='	68.0	nM	7.17			UO_0000065	26.52	0.49	5.53	7.11	False	CHEMBL951804	Inhibition of CDK2/Cyclin A	B	BAO_0000357	single protein format	None	None	None	None	None	CHEMBL301	Cyclin-dependent kinase 2	Homo sapiens	SINGLE PROTEIN	CHEMBL1140962	1	Scientific Literature	Eur. J. Med. Chem.	2008	None
CHEMBL191834		0	340.38	0	2.99	57	C[C@H](C(=O)Nc1cc(C2CC2)[nH]n1)c1ccc(N2CCOC2=O)cc1	IC50	'='	20.0	nM	7.70			UO_0000065	22.62	0.42	4.71	8.82	False	CHEMBL951804	Inhibition of CDK2/Cyclin A	B	BAO_0000357	single protein format	None	None	None	None	None	CHEMBL301	Cyclin-dependent kinase 2	Homo sapiens	SINGLE PROTEIN	CHEMBL1140962	1	Scientific Literature	Eur. J. Med. Chem.	2008	None
CHEMBL333605		0	295.26	0	3.56	13	O=C(Nc1cc(C2CC2)[nH]n1)c1cccc(C(F)(F)F)c1	IC50	'='	500.03	nM	6.30			UO_0000065	21.34	0.41	2.74	10.91	False	CHEMBL951804	Inhibition of CDK2/Cyclin A	B	BAO_0000357	single protein format	None	None	None	None	None	CHEMBL301	Cyclin-dependent kinase 2	Homo sapiens	SINGLE PROTEIN	CHEMBL1140962	1	Scientific Literature	Eur. J. Med. Chem.	2008	None
CHEMBL323594		0	280.12	0	2.73	22	Cc1cc(NC(=O)c2ccc(Br)cc2)n[nH]1	IC50	'='	5997.91	nM	5.22			UO_0000065	18.64	0.45	2.49	9.04	False	CHEMBL951804	Inhibition of CDK2/Cyclin A	B	BAO_0000357	single protein format	None	None	None	None	None	CHEMBL301	Cyclin-dependent kinase 2	Homo sapiens	SINGLE PROTEIN	CHEMBL1140962	1	Scientific Literature	Eur. J. Med. Chem.	2008	None
CHEMBL192042		0	353.43	0	2.90	55	C[C@H](C(=O)Nc1cc(C2CC2)[nH]n1)c1ccc(N2CCN(C)C2=O)cc1	IC50	'='	16.98	nM	7.77			UO_0000065	21.98	0.41	4.87	9.55	False	CHEMBL951804	Inhibition of CDK2/Cyclin A	B	BAO_0000357	single protein format	None	None	None	None	None	CHEMBL301	Cyclin-dependent kinase 2	Homo sapiens	SINGLE PROTEIN	CHEMBL1140962	1	Scientific Literature	Eur. J. Med. Chem.	2008	None
CHEMBL336242		0	476.97	0	4.25	1	O=C(Nc1cc(CN[C@H]2Cc3ccc(Cl)cc3C2)n[nH]1)Nc1cccc2c1[C@@H]1CCCN1C2=O	IC50	'='	440.0	nM	6.36			UO_0000065	13.33	0.26	2.11	6.22	False	CHEMBL910893	Inhibition of CDK2	B	BAO_0000357	single protein format	Homo sapiens	None	None	None	None	CHEMBL301	Cyclin-dependent kinase 2	Homo sapiens	SINGLE PROTEIN	CHEMBL1149510	1	Scientific Literature	Bioorg. Med. Chem. Lett.	2006	None
CHEMBL474619		0	454.53	0	4.24	1	COc1cc(O)ccc1-c1ccc2c(-c3nc4c(N5CCN(C)CC5)cccc4[nH]3)n[nH]c2c1	IC50	'='	102.0	nM	6.99			UO_0000065	15.38	0.28	2.75	7.49	False	CHEMBL942590	Inhibition of human CDK2	B	BAO_0000357	single protein format	Homo sapiens	None	None	None	None	CHEMBL301	Cyclin-dependent kinase 2	Homo sapiens	SINGLE PROTEIN	CHEMBL1143269	1	Scientific Literature	Bioorg. Med. Chem. Lett.	2009	None
CHEMBL514197		0	454.53	0	4.24	3	COc1cc(-c2ccc3c(-c4nc5c(N6CCN(C)CC6)cccc5[nH]4)n[nH]c3c2)ccc1O	IC50	'='	4.1	nM	8.39			UO_0000065	18.45	0.34	4.15	8.99	False	CHEMBL942590	Inhibition of human CDK2	B	BAO_0000357	single protein format	Homo sapiens	None	None	None	None	CHEMBL301	Cyclin-dependent kinase 2	Homo sapiens	SINGLE PROTEIN	CHEMBL1143269	1	Scientific Literature	Bioorg. Med. Chem. Lett.	2009	None
CHEMBL516244		0	438.54	0	4.53	7	COc1ccccc1-c1ccc2c(-c3nc4c(N5CCN(C)CC5)cccc4[nH]3)n[nH]c2c1	IC50	'='	10000.0	nM	5.00			UO_0000065	11.40	0.21	0.47	6.84	False	CHEMBL942590	Inhibition of human CDK2	B	BAO_0000357	single protein format	Homo sapiens	None	None	None	None	CHEMBL301	Cyclin-dependent kinase 2	Homo sapiens	SINGLE PROTEIN	CHEMBL1143269	1	Scientific Literature	Bioorg. Med. Chem. Lett.	2009	None
CHEMBL474433		0	437.55	0	3.98	13	CN1CCN(c2cccc3[nH]c(-c4n[nH]c5cc(-c6ccc(CN)cc6)ccc45)nc23)CC1	IC50	'='	10000.0	nM	5.00			UO_0000065	11.43	0.21	1.02	5.56	False	CHEMBL942590	Inhibition of human CDK2	B	BAO_0000357	single protein format	Homo sapiens	None	None	None	None	CHEMBL301	Cyclin-dependent kinase 2	Homo sapiens	SINGLE PROTEIN	CHEMBL1143269	1	Scientific Literature	Bioorg. Med. Chem. Lett.	2009	None
CHEMBL486285		0	441.33	0	2.92	18a	CN1CCN(c2ccc(N/C=C3\C(=O)NC(=O)c4cc(Br)ccc43)cc2)CC1	IC50	'='	47000.0	nM	4.33			UO_0000065	9.81	0.21	1.41	6.69	False	CHEMBL964737	Inhibition of CDK2/cyclin E expressed in Sf9 cells-baculovirus system assessed as retinoblastoma susceptibility gene product phosphorylation	B	BAO_0000219	cell-based format	None	None	None	Sf9	None	CHEMBL301	Cyclin-dependent kinase 2	Homo sapiens	SINGLE PROTEIN	CHEMBL1150411	1	Scientific Literature	J. Med. Chem.	2008	CHEMBL3308860
CHEMBL477077		0	516.38	1	3.54	38	C[C@H]1CN(C)[C@H](C)CN1c1ccc(N/C=C2\C(=O)NC(=O)c3ccc(I)cc32)cc1	IC50	'>'	50000.0	nM				UO_0000065					False	CHEMBL964737	Inhibition of CDK2/cyclin E expressed in Sf9 cells-baculovirus system assessed as retinoblastoma susceptibility gene product phosphorylation	B	BAO_0000219	cell-based format	None	None	None	Sf9	None	CHEMBL301	Cyclin-dependent kinase 2	Homo sapiens	SINGLE PROTEIN	CHEMBL1150411	1	Scientific Literature	J. Med. Chem.	2008	CHEMBL3308860
CHEMBL482918		0	453.54	0	4.77	23h	O=C1NC(=O)c2ccc(-c3ccc(O)cc3)cc2/C1=C/Nc1ccc(CN2CCCCC2)cc1	IC50	'>'	50000.0	nM				UO_0000065					False	CHEMBL964737	Inhibition of CDK2/cyclin E expressed in Sf9 cells-baculovirus system assessed as retinoblastoma susceptibility gene product phosphorylation	B	BAO_0000219	cell-based format	None	None	None	Sf9	None	CHEMBL301	Cyclin-dependent kinase 2	Homo sapiens	SINGLE PROTEIN	CHEMBL1150411	1	Scientific Literature	J. Med. Chem.	2008	CHEMBL3308860
CHEMBL487328		0	428.49	0	3.42	22c	CN1CCN(c2ccc(N/C=C3\C(=O)NC(=O)c4ccc(-c5ccoc5)cc43)cc2)CC1	IC50	'>'	50000.0	nM				UO_0000065					False	CHEMBL964737	Inhibition of CDK2/cyclin E expressed in Sf9 cells-baculovirus system assessed as retinoblastoma susceptibility gene product phosphorylation	B	BAO_0000219	cell-based format	None	None	None	Sf9	None	CHEMBL301	Cyclin-dependent kinase 2	Homo sapiens	SINGLE PROTEIN	CHEMBL1150411	1	Scientific Literature	J. Med. Chem.	2008	CHEMBL3308860
CHEMBL488349		0	438.53	0	4.46	23c	O=C1NC(=O)c2ccc(-c3cccnc3)cc2/C1=C/Nc1ccc(CN2CCCCC2)cc1	IC50	'>'	50000.0	nM				UO_0000065					False	CHEMBL964737	Inhibition of CDK2/cyclin E expressed in Sf9 cells-baculovirus system assessed as retinoblastoma susceptibility gene product phosphorylation	B	BAO_0000219	cell-based format	None	None	None	Sf9	None	CHEMBL301	Cyclin-dependent kinase 2	Homo sapiens	SINGLE PROTEIN	CHEMBL1150411	1	Scientific Literature	J. Med. Chem.	2008	CHEMBL3308860
CHEMBL484521		0	460.38	0	3.59	CER-0263706	COC[C@@H]1CCCN1C(=O)C1CCCN1c1cc(Nc2cccc(Br)c2)ncn1	Inhibition	'='	4.0	%				UO_0000187					False	CHEMBL953380	Inhibition of CDK2 at 10 uM by HTRF assay relative to control	B	BAO_0000357	single protein format	None	None	None	None	None	CHEMBL301	Cyclin-dependent kinase 2	Homo sapiens	SINGLE PROTEIN	CHEMBL1150387	1	Scientific Literature	J. Med. Chem.	2008	None
CHEMBL505187	GSK-718429A	0	528.62	2	7.34	GSK718429A	CCn1cc(-c2ccnc3[nH]ccc23)c(-c2cccc(NC(=O)Nc3ccc(OCc4ccccc4)cc3)c2)n1	Inhibition	'='	-1.61	%				UO_0000187					False	CHEMBL1962021	GSK_PKIS: CDK2/cyclinA mean inhibition at 1 uM [Nanosyn]	B	BAO_0000357	single protein format	None	None	None	None	None	CHEMBL301	Cyclin-dependent kinase 2	Homo sapiens	SINGLE PROTEIN	CHEMBL1961873	16	GSK Published Kinase Inhibitor Set			None
CHEMBL488955		0	488.33	0	2.77	18f	CN1CCN(c2ccc(N/C=C3\C(=O)NC(=O)c4ccc(I)cc43)cc2)CC1	IC50	'>'	50000.0	nM				UO_0000065					False	CHEMBL964737	Inhibition of CDK2/cyclin E expressed in Sf9 cells-baculovirus system assessed as retinoblastoma susceptibility gene product phosphorylation	B	BAO_0000219	cell-based format	None	None	None	Sf9	None	CHEMBL301	Cyclin-dependent kinase 2	Homo sapiens	SINGLE PROTEIN	CHEMBL1150411	1	Scientific Literature	J. Med. Chem.	2008	CHEMBL3308860
CHEMBL473629	GSK-204925A	0	423.49	0	3.82	GSK204925A	COc1cc2ncn(-c3cc(OCCc4ccccc4)c(C(N)=O)s3)c2cc1OC	Inhibition	'='	0.55	%				UO_0000187					False	CHEMBL1962020	GSK_PKIS: CDK2/cyclinA mean inhibition at 0.1 uM [Nanosyn]	B	BAO_0000357	single protein format	None	None	None	None	None	CHEMBL301	Cyclin-dependent kinase 2	Homo sapiens	SINGLE PROTEIN	CHEMBL1961873	16	GSK Published Kinase Inhibitor Set			None
CHEMBL66292	PYRAZOLOPYRIMIDINE 2	0	422.47	0	2.67	GW811168X	COc1cccc(-n2ncc3c(N/N=C/c4ccc(S(C)(=O)=O)cc4)ncnc32)c1	Inhibition	'='	68.0	%				UO_0000187					False	CHEMBL1962021	GSK_PKIS: CDK2/cyclinA mean inhibition at 1 uM [Nanosyn]	B	BAO_0000357	single protein format	None	None	None	None	None	CHEMBL301	Cyclin-dependent kinase 2	Homo sapiens	SINGLE PROTEIN	CHEMBL1961873	16	GSK Published Kinase Inhibitor Set			None
CHEMBL391794		0	406.53	0	4.35	29	CCNC(=O)N1CCC(Nc2nccc(-c3c(C(C)C)[nH]c4ccccc34)n2)CC1	IC50	'>'	10000.0	nM				UO_0000065					False	CHEMBL886373	Inhibition of CDK2 by IMAP technology	B	BAO_0000357	single protein format	None	None	None	None	None	CHEMBL301	Cyclin-dependent kinase 2	Homo sapiens	SINGLE PROTEIN	CHEMBL1139954	1	Scientific Literature	Bioorg. Med. Chem. Lett.	2007	None
CHEMBL245733		0	452.99	1	5.01	27	CC1CCN(C(=O)N2CCC(Nc3ncc(Cl)c(-c4c[nH]c5ccccc45)n3)CC2)CC1	IC50	'='	1895.0	nM	5.72			UO_0000065	12.63	0.24	0.71	7.42	False	CHEMBL886373	Inhibition of CDK2 by IMAP technology	B	BAO_0000357	single protein format	None	None	None	None	None	CHEMBL301	Cyclin-dependent kinase 2	Homo sapiens	SINGLE PROTEIN	CHEMBL1139954	1	Scientific Literature	Bioorg. Med. Chem. Lett.	2007	None
CHEMBL397531		0	399.89	0	3.05	9	CCNC(=O)N1CCC(Nc2ncc(Cl)c(-c3cnc4ccccn34)n2)CC1	IC50	'='	605.0	nM	6.22			UO_0000065	15.55	0.30	3.17	7.11	False	CHEMBL886373	Inhibition of CDK2 by IMAP technology	B	BAO_0000357	single protein format	None	None	None	None	None	CHEMBL301	Cyclin-dependent kinase 2	Homo sapiens	SINGLE PROTEIN	CHEMBL1139954	1	Scientific Literature	Bioorg. Med. Chem. Lett.	2007	None
CHEMBL1909352	GW441806A	0	329.79	0	2.75	GW441806A	Cc1cc(O)cc(C)c1/C=C/c1cncc(-c2nn[nH]n2)c1.Cl	Inhibition	'='	0.7	%				UO_0000187					False	CHEMBL1962023	GSK_PKIS: CDK2/cyclinE mean inhibition at 1 uM [Nanosyn]	B	BAO_0000357	single protein format	None	None	None	None	None	CHEMBL301	Cyclin-dependent kinase 2	Homo sapiens	SINGLE PROTEIN	CHEMBL1961873	16	GSK Published Kinase Inhibitor Set			None
CHEMBL1909345		0	422.87	0	2.97	SB-686709-A	CCN1CCC(C(=O)Nc2n[nH]c3nnc(-c4cccc(F)c4F)cc23)CC1.Cl	Inhibition	'='	3.86	%				UO_0000187					False	CHEMBL1962020	GSK_PKIS: CDK2/cyclinA mean inhibition at 0.1 uM [Nanosyn]	B	BAO_0000357	single protein format	None	None	None	None	None	CHEMBL301	Cyclin-dependent kinase 2	Homo sapiens	SINGLE PROTEIN	CHEMBL1961873	16	GSK Published Kinase Inhibitor Set			None
CHEMBL397570		0	300.36	0	3.89	SB-347804	N#Cc1c(NC(=O)c2ccc(F)cc2)sc2c1CCCC2	Inhibition	'='	0.4	%				UO_0000187					False	CHEMBL1962020	GSK_PKIS: CDK2/cyclinA mean inhibition at 0.1 uM [Nanosyn]	B	BAO_0000357	single protein format	None	None	None	None	None	CHEMBL301	Cyclin-dependent kinase 2	Homo sapiens	SINGLE PROTEIN	CHEMBL1961873	16	GSK Published Kinase Inhibitor Set			None
CHEMBL1909345		0	422.87	0	2.97	SB-686709-A	CCN1CCC(C(=O)Nc2n[nH]c3nnc(-c4cccc(F)c4F)cc23)CC1.Cl	Inhibition	'='	3.75	%				UO_0000187					False	CHEMBL1962022	GSK_PKIS: CDK2/cyclinE mean inhibition at 0.1 uM [Nanosyn]	B	BAO_0000357	single protein format	None	None	None	None	None	CHEMBL301	Cyclin-dependent kinase 2	Homo sapiens	SINGLE PROTEIN	CHEMBL1961873	16	GSK Published Kinase Inhibitor Set			None
CHEMBL51709		0	351.40	0	3.52	C58	CN1CCC(c2c(O)cc(O)c3c2O/C(=C\c2ccccc2)C3=O)CC1	IC50	'='	1280.0	nM	5.89			UO_0000065	16.77	0.31	2.37	8.42	False	CHEMBL661124	Evaluated for inhibition of human cyclin dependent kinase 2 (CDK2)	B	BAO_0000357	single protein format	None	None	None	None	None	CHEMBL301	Cyclin-dependent kinase 2	Homo sapiens	SINGLE PROTEIN	CHEMBL1137075	1	Scientific Literature	J. Med. Chem.	2004	None
CHEMBL186680		0	400.36	0	4.27	53	COc1cc(Nc2nccc(-c3cnn4nc(C)ccc34)n2)cc(C(F)(F)F)c1	Ki	'='	20.0	nM	7.70			UO_0000065	19.23	0.36	3.43	9.97	False	CHEMBL827377	Binding affinity for human cyclin-dependent kinase 2	B	BAO_0000357	single protein format	Homo sapiens	None	None	None	None	CHEMBL301	Cyclin-dependent kinase 2	Homo sapiens	SINGLE PROTEIN	CHEMBL1138749	1	Scientific Literature	J. Med. Chem.	2004	None
CHEMBL2348157		0	321.77	0	3.72	33	Nc1nccc(-n2cc(-c3cccc(Cl)c3)c3cnccc32)n1	IC50	'>'	83000.0	nM				UO_0000065					False	CHEMBL2353290	Inhibition of CDK2 (unknown origin)	B	BAO_0000357	single protein format	Homo sapiens	None	None	None	None	CHEMBL301	Cyclin-dependent kinase 2	Homo sapiens	SINGLE PROTEIN	CHEMBL2346586	1	Scientific Literature	Bioorg. Med. Chem. Lett.	2013	None
CHEMBL407113		0	356.41	0	2.23	63	NS(=O)(=O)c1cccc(-c2ccc3c(NC(=O)C4CC4)n[nH]c3c2)c1	IC50	'>'	1000.0	nM				UO_0000065					False	CHEMBL997786	Inhibition of CDK2	B	BAO_0000357	single protein format	None	None	None	None	None	CHEMBL301	Cyclin-dependent kinase 2	Homo sapiens	SINGLE PROTEIN	CHEMBL1156672	1	Scientific Literature	Eur. J. Med. Chem.	2008	None
CHEMBL1965351		0	418.50	0	3.08	SID103905497	Cc1cccc(C=NNc2cc(N3CCOCC3)nc(OCCc3ccccn3)n2)c1	Ki	'>'	7943.28	nM			inactive	UO_0000065					False	CHEMBL1963723	PUBCHEM_BIOASSAY: Navigating the Kinome. (Class of assay: other) Panel member name: CDK2	F	BAO_0000019	assay format	None	None	None	None	None	CHEMBL301	Cyclin-dependent kinase 2	Homo sapiens	SINGLE PROTEIN	CHEMBL1201862	7	PubChem BioAssays			None
CHEMBL189617		0	504.47	2	5.70	95	Cc1ccc2c(-c3ccnc(Nc4ccc5c(c4)OCCO5)n3)c(-c3cccc(C(F)(F)F)c3)nn2n1	Ki	'='	5000.0	nM	5.30			UO_0000065	10.51	0.20	-0.40	6.13	False	CHEMBL827377	Binding affinity for human cyclin-dependent kinase 2	B	BAO_0000357	single protein format	Homo sapiens	None	None	None	None	CHEMBL301	Cyclin-dependent kinase 2	Homo sapiens	SINGLE PROTEIN	CHEMBL1138749	1	Scientific Literature	J. Med. Chem.	2004	None
CHEMBL2325894		0	338.37	0	0.94	3p	C[C@@H](NC(=O)c1c[nH]c2ncc(C3CC3)nc12)C(=O)N1CC(C#N)C1	Inhibition	'='	65.0	%				UO_0000187					False	CHEMBL2329202	Inhibition of CDK2 (unknown origin) at 1 uM	B	BAO_0000357	single protein format	Homo sapiens	None	None	None	None	CHEMBL301	Cyclin-dependent kinase 2	Homo sapiens	SINGLE PROTEIN	CHEMBL2321829	1	Scientific Literature	J. Med. Chem.	2013	None
CHEMBL260928		0	283.36	0	3.64	69	O=C(Nc1n[nH]c2cc(-c3ccsc3)ccc12)C1CC1	IC50	'='	484.0	nM	6.32			UO_0000065	22.29	0.43	2.68	10.93	False	CHEMBL997786	Inhibition of CDK2	B	BAO_0000357	single protein format	None	None	None	None	None	CHEMBL301	Cyclin-dependent kinase 2	Homo sapiens	SINGLE PROTEIN	CHEMBL1156672	1	Scientific Literature	Eur. J. Med. Chem.	2008	None
CHEMBL578061		0	262.32	0	3.96	SID103904611	c1ccc(Nc2ccnc(Nc3ccccc3)n2)cc1	Ki	'='	5011.87	nM	5.30		active	UO_0000065					False	CHEMBL1963723	PUBCHEM_BIOASSAY: Navigating the Kinome. (Class of assay: other) Panel member name: CDK2	F	BAO_0000019	assay format	None	None	None	None	None	CHEMBL301	Cyclin-dependent kinase 2	Homo sapiens	SINGLE PROTEIN	CHEMBL1201862	7	PubChem BioAssays			None
CHEMBL362558	LY-2090314	2	512.55	1	3.42	SID103905564	O=C1NC(=O)C(c2cnc3ccccn23)=C1c1cn2c3c(cc(F)cc13)CN(C(=O)N1CCCCC1)CC2	Ki	'='	251.19	nM	6.60		active	UO_0000065					False	CHEMBL1963723	PUBCHEM_BIOASSAY: Navigating the Kinome. (Class of assay: other) Panel member name: CDK2	F	BAO_0000019	assay format	None	None	None	None	None	CHEMBL301	Cyclin-dependent kinase 2	Homo sapiens	SINGLE PROTEIN	CHEMBL1201862	7	PubChem BioAssays			None
CHEMBL437747		0	513.52	2	6.94	SID103905437	CCCn1c(C2CCNCC2)nc(-c2ccc(Cl)c(Cl)c2)c1-c1ccnc(NC2CCCCC2)n1	Ki	'='	630.96	nM	6.20		active	UO_0000065					False	CHEMBL1963723	PUBCHEM_BIOASSAY: Navigating the Kinome. (Class of assay: other) Panel member name: CDK2	F	BAO_0000019	assay format	None	None	None	None	None	CHEMBL301	Cyclin-dependent kinase 2	Homo sapiens	SINGLE PROTEIN	CHEMBL1201862	7	PubChem BioAssays			None
CHEMBL1988995		0	380.36	0	4.10	SID103905070	CC(C)c1nnc2ccc(-c3c(-c4ccc(F)cc4F)nc4occn34)nn12	Ki	'>'	7943.28	nM			inactive	UO_0000065					False	CHEMBL1963723	PUBCHEM_BIOASSAY: Navigating the Kinome. (Class of assay: other) Panel member name: CDK2	F	BAO_0000019	assay format	None	None	None	None	None	CHEMBL301	Cyclin-dependent kinase 2	Homo sapiens	SINGLE PROTEIN	CHEMBL1201862	7	PubChem BioAssays			None
CHEMBL1967560		0	522.65	1	3.61	SID103904643	CCN1C(=O)N(C)c2cnc(Nc3ccc(C(=O)NC4CCN(C)CC4)cc3OC)nc2N1C1CCCC1	Ki	'>'	7943.28	nM			inactive	UO_0000065					False	CHEMBL1963723	PUBCHEM_BIOASSAY: Navigating the Kinome. (Class of assay: other) Panel member name: CDK2	F	BAO_0000019	assay format	None	None	None	None	None	CHEMBL301	Cyclin-dependent kinase 2	Homo sapiens	SINGLE PROTEIN	CHEMBL1201862	7	PubChem BioAssays			None
CHEMBL2001751		0	476.54	1	5.26	SID103904754	NC(COc1cncc(-c2ccc3c(c2)C(=Cc2ccco2)C(=O)N3)c1)Cc1c[nH]c2ccccc12	Ki	'='	125.89	nM	6.90		active	UO_0000065					False	CHEMBL1963723	PUBCHEM_BIOASSAY: Navigating the Kinome. (Class of assay: other) Panel member name: CDK2	F	BAO_0000019	assay format	None	None	None	None	None	CHEMBL301	Cyclin-dependent kinase 2	Homo sapiens	SINGLE PROTEIN	CHEMBL1201862	7	PubChem BioAssays			None
CHEMBL1984586		0	359.39	0	4.42	SID103904368	Cc1ccccc1NC(=O)Nc1ccc(-c2coc3ncnc(N)c23)cc1	Ki	'>'	7943.28	nM			inactive	UO_0000065					False	CHEMBL1963723	PUBCHEM_BIOASSAY: Navigating the Kinome. (Class of assay: other) Panel member name: CDK2	F	BAO_0000019	assay format	None	None	None	None	None	CHEMBL301	Cyclin-dependent kinase 2	Homo sapiens	SINGLE PROTEIN	CHEMBL1201862	7	PubChem BioAssays			None
CHEMBL1973720		0	342.83	0	3.36	SID103904200	NC1CCC(Nc2nc(Cl)cc(-c3c[nH]c4ncccc34)n2)CC1	Ki	'='	31.62	nM	7.50		active	UO_0000065					False	CHEMBL1963723	PUBCHEM_BIOASSAY: Navigating the Kinome. (Class of assay: other) Panel member name: CDK2	F	BAO_0000019	assay format	None	None	None	None	None	CHEMBL301	Cyclin-dependent kinase 2	Homo sapiens	SINGLE PROTEIN	CHEMBL1201862	7	PubChem BioAssays			None
CHEMBL2004290		0	528.64	2	5.83	SID103904291	COc1ccc(NC(=O)Nc2ccc(-c3csc4c(-c5cnn(CC(C)(C)O)c5)cnc(N)c34)cc2)cc1	Ki	'='	7943.28	nM	5.10		active	UO_0000065					False	CHEMBL1963723	PUBCHEM_BIOASSAY: Navigating the Kinome. (Class of assay: other) Panel member name: CDK2	F	BAO_0000019	assay format	None	None	None	None	None	CHEMBL301	Cyclin-dependent kinase 2	Homo sapiens	SINGLE PROTEIN	CHEMBL1201862	7	PubChem BioAssays			None
CHEMBL1986499		0	384.42	0	4.26	SID103904466	Nc1n[nH]c2ccc(-c3nnn(Cc4ccccc4)c3-c3ccc(F)cc3)cc12	Ki	'='	125.89	nM	6.90		active	UO_0000065					False	CHEMBL1963723	PUBCHEM_BIOASSAY: Navigating the Kinome. (Class of assay: other) Panel member name: CDK2	F	BAO_0000019	assay format	None	None	None	None	None	CHEMBL301	Cyclin-dependent kinase 2	Homo sapiens	SINGLE PROTEIN	CHEMBL1201862	7	PubChem BioAssays			None
CHEMBL1972937		0	310.38	0	3.59	SID103904703	COc1cccc(C=C2SC(=Nc3ccccc3)NC2=O)c1	Ki	'>'	7943.28	nM			inactive	UO_0000065					False	CHEMBL1963723	PUBCHEM_BIOASSAY: Navigating the Kinome. (Class of assay: other) Panel member name: CDK2	F	BAO_0000019	assay format	None	None	None	None	None	CHEMBL301	Cyclin-dependent kinase 2	Homo sapiens	SINGLE PROTEIN	CHEMBL1201862	7	PubChem BioAssays			None
CHEMBL1242373		0	401.50	0	4.99	SID103904348	Cc1cccc(NC(=O)Nc2ccc3c(c2)CCc2sc4ncnc(N)c4c2-3)c1	Ki	'>'	7943.28	nM			inactive	UO_0000065					False	CHEMBL1963723	PUBCHEM_BIOASSAY: Navigating the Kinome. (Class of assay: other) Panel member name: CDK2	F	BAO_0000019	assay format	None	None	None	None	None	CHEMBL301	Cyclin-dependent kinase 2	Homo sapiens	SINGLE PROTEIN	CHEMBL1201862	7	PubChem BioAssays			None
CHEMBL1988594		0	404.46	0	4.17	SID103904352	Nc1ncnc2scc(C(=O)Nc3ccc(NC(=O)Nc4ccccc4)cc3)c12	Ki	'>'	7943.28	nM			inactive	UO_0000065					False	CHEMBL1963723	PUBCHEM_BIOASSAY: Navigating the Kinome. (Class of assay: other) Panel member name: CDK2	F	BAO_0000019	assay format	None	None	None	None	None	CHEMBL301	Cyclin-dependent kinase 2	Homo sapiens	SINGLE PROTEIN	CHEMBL1201862	7	PubChem BioAssays			None
CHEMBL1998193		0	356.43	0	2.98	SID103904795	O=C(NCCCCCCNC(=O)Nc1cccnc1)Nc1cccnc1	Ki	'='	6309.57	nM	5.20		active	UO_0000065					False	CHEMBL1963723	PUBCHEM_BIOASSAY: Navigating the Kinome. (Class of assay: other) Panel member name: CDK2	F	BAO_0000019	assay format	None	None	None	None	None	CHEMBL301	Cyclin-dependent kinase 2	Homo sapiens	SINGLE PROTEIN	CHEMBL1201862	7	PubChem BioAssays			None
CHEMBL1994830		0	344.78	0	4.37	SID103905372	Nc1nnc(-c2cc3c(Oc4ccc(Cl)cc4)cncc3s2)o1	Ki	'='	630.96	nM	6.20		active	UO_0000065					False	CHEMBL1963723	PUBCHEM_BIOASSAY: Navigating the Kinome. (Class of assay: other) Panel member name: CDK2	F	BAO_0000019	assay format	None	None	None	None	None	CHEMBL301	Cyclin-dependent kinase 2	Homo sapiens	SINGLE PROTEIN	CHEMBL1201862	7	PubChem BioAssays			None
CHEMBL1236126		0	440.46	0	3.53	SID103905081	CC(C)(C)C(=O)Oc1ccc2c(c1)nc(NC(=O)c1cccc([N+](=O)[O-])c1)n2CCCO	Ki	'>'	7943.28	nM			inactive	UO_0000065					False	CHEMBL1963723	PUBCHEM_BIOASSAY: Navigating the Kinome. (Class of assay: other) Panel member name: CDK2	F	BAO_0000019	assay format	None	None	None	None	None	CHEMBL301	Cyclin-dependent kinase 2	Homo sapiens	SINGLE PROTEIN	CHEMBL1201862	7	PubChem BioAssays			None
CHEMBL1983534		0	317.42	0	4.97	SID103904564	c1ccc(CNc2nc3ccc(-c4ccncc4)cc3s2)cc1	Ki	'>'	7943.28	nM			inactive	UO_0000065					False	CHEMBL1963723	PUBCHEM_BIOASSAY: Navigating the Kinome. (Class of assay: other) Panel member name: CDK2	F	BAO_0000019	assay format	None	None	None	None	None	CHEMBL301	Cyclin-dependent kinase 2	Homo sapiens	SINGLE PROTEIN	CHEMBL1201862	7	PubChem BioAssays			None
CHEMBL3099748		0	494.47	1	5.69	24	C[C@H](Cc1ccc(O)cc1)NC(=O)c1cc(C(=O)O)c2cc(-c3cccc(C(F)(F)F)c3)ccc2n1	Inhibition						Not Active						False	CHEMBL3101302	Inhibition of CDK2 (unknown origin)-mediated Rb phosphorylation by cell-based assay	B	BAO_0000219	cell-based format	Homo sapiens	None	None	None	None	CHEMBL301	Cyclin-dependent kinase 2	Homo sapiens	SINGLE PROTEIN	CHEMBL3098110	1	Scientific Literature	Bioorg. Med. Chem. Lett.	2014	None
CHEMBL3099745		0	538.48	1	4.84	21	COC(=O)[C@H](Cc1cccc(O)c1)NC(=O)c1cc(C(=O)O)c2cc(-c3cccc(C(F)(F)F)c3)ccc2n1	Inhibition						Not Active						False	CHEMBL3101302	Inhibition of CDK2 (unknown origin)-mediated Rb phosphorylation by cell-based assay	B	BAO_0000219	cell-based format	Homo sapiens	None	None	None	None	CHEMBL301	Cyclin-dependent kinase 2	Homo sapiens	SINGLE PROTEIN	CHEMBL3098110	1	Scientific Literature	Bioorg. Med. Chem. Lett.	2014	None
CHEMBL3099762		0	532.98	1	4.59	13	COC(=O)[C@H](Cc1ccc(O)cc1)NC(=O)c1cc(C(=O)O)c2cc(CCc3ccc(Cl)cc3)ccc2n1	IC50	'>'	10000.0	nM				UO_0000065					False	CHEMBL3101303	Inhibition of CDK2 (unknown origin)-cyclin A interaction preincubated for 30 mins at room temperature followed by incubation at 40 degC for 30 mins by SDS-PAGE analysis	B	BAO_0000357	single protein format	Homo sapiens	None	None	None	None	CHEMBL301	Cyclin-dependent kinase 2	Homo sapiens	SINGLE PROTEIN	CHEMBL3098110	1	Scientific Literature	Bioorg. Med. Chem. Lett.	2014	None
CHEMBL1996066		0	317.38	0	3.60	SID103904819	N#Cc1ccc2nc(N)n(-c3nc(-c4ccccc4)cs3)c2c1	Ki	'>'	7943.28	nM			inactive	UO_0000065					False	CHEMBL1963723	PUBCHEM_BIOASSAY: Navigating the Kinome. (Class of assay: other) Panel member name: CDK2	F	BAO_0000019	assay format	None	None	None	None	None	CHEMBL301	Cyclin-dependent kinase 2	Homo sapiens	SINGLE PROTEIN	CHEMBL1201862	7	PubChem BioAssays			None
CHEMBL1994526		0	247.34	0	2.17	SID103904954	CC(N)C1CCC(C(=O)Nc2ccncc2)CC1	Ki	'='	7943.28	nM	5.10		active	UO_0000065					False	CHEMBL1963723	PUBCHEM_BIOASSAY: Navigating the Kinome. (Class of assay: other) Panel member name: CDK2	F	BAO_0000019	assay format	None	None	None	None	None	CHEMBL301	Cyclin-dependent kinase 2	Homo sapiens	SINGLE PROTEIN	CHEMBL1201862	7	PubChem BioAssays			None
CHEMBL1980144		0	418.48	0	4.48	SID103904705	Cc1ccccc1NC(=O)Nc1ccc(NC(=O)c2csc3ncnc(N)c23)cc1	Ki	'>'	7943.28	nM			inactive	UO_0000065					False	CHEMBL1963723	PUBCHEM_BIOASSAY: Navigating the Kinome. (Class of assay: other) Panel member name: CDK2	F	BAO_0000019	assay format	None	None	None	None	None	CHEMBL301	Cyclin-dependent kinase 2	Homo sapiens	SINGLE PROTEIN	CHEMBL1201862	7	PubChem BioAssays			None
CHEMBL3099755		0	504.93	1	4.47	2	COC(=O)[C@H](Cc1ccc(O)cc1)NC(=O)c1cc(C(=O)O)c2cc(-c3cccc(Cl)c3)ccc2n1	Inhibition						Not Active						False	CHEMBL3101309	Inhibition of active state of CDK2 (unknown origin) at 1 uM	B	BAO_0000357	single protein format	Homo sapiens	None	None	None	None	CHEMBL301	Cyclin-dependent kinase 2	Homo sapiens	SINGLE PROTEIN	CHEMBL3098110	1	Scientific Literature	Bioorg. Med. Chem. Lett.	2014	None
CHEMBL272171		0	321.36	0	0.42	4	NC(=O)c1c(NC(=O)CN2C(=O)CCC2=O)sc2c1CCC2	IC50	'='	7500.0	nM	5.12			UO_0000065	15.95	0.32	4.70	4.68	False	CHEMBL952112	Inhibition of CDK2 by FRET assay	B	BAO_0000357	single protein format	None	None	None	None	None	CHEMBL301	Cyclin-dependent kinase 2	Homo sapiens	SINGLE PROTEIN	CHEMBL1143196	1	Scientific Literature	J. Med. Chem.	2008	None
CHEMBL1999811		0	329.34	0	2.26	SID103905509	O=C(NN=Cc1ccc(O)cc1O)Nc1cccc2nsnc12	Ki	'>'	7943.28	nM			inactive	UO_0000065					False	CHEMBL1963723	PUBCHEM_BIOASSAY: Navigating the Kinome. (Class of assay: other) Panel member name: CDK2	F	BAO_0000019	assay format	None	None	None	None	None	CHEMBL301	Cyclin-dependent kinase 2	Homo sapiens	SINGLE PROTEIN	CHEMBL1201862	7	PubChem BioAssays			None
CHEMBL1996111		0	346.39	0	2.57	SID103904518	CN(C)C(=O)c1c(-c2ccc3[nH]ncc3c2)nnn1Cc1ccccc1	Ki	'='	199.53	nM	6.70		active	UO_0000065					False	CHEMBL1963723	PUBCHEM_BIOASSAY: Navigating the Kinome. (Class of assay: other) Panel member name: CDK2	F	BAO_0000019	assay format	None	None	None	None	None	CHEMBL301	Cyclin-dependent kinase 2	Homo sapiens	SINGLE PROTEIN	CHEMBL1201862	7	PubChem BioAssays			None
CHEMBL1990885		0	398.48	0	3.33	SID103905670	CCN(CC)CCNC(=O)c1c(C)[nH]c(C=C2C(=O)Nc3ccc(F)cc32)c1C	Ki	'>'	7943.28	nM			inactive	UO_0000065					False	CHEMBL1963723	PUBCHEM_BIOASSAY: Navigating the Kinome. (Class of assay: other) Panel member name: CDK2	F	BAO_0000019	assay format	None	None	None	None	None	CHEMBL301	Cyclin-dependent kinase 2	Homo sapiens	SINGLE PROTEIN	CHEMBL1201862	7	PubChem BioAssays			None
CHEMBL1995832		0	440.45	0	3.57	SID103904767	COc1nccn2c(-c3ccnc(NCC(C)(C)CO)n3)c(-c3ccc(F)cc3F)nc12	Ki	'>'	7943.28	nM			inactive	UO_0000065					False	CHEMBL1963723	PUBCHEM_BIOASSAY: Navigating the Kinome. (Class of assay: other) Panel member name: CDK2	F	BAO_0000019	assay format	None	None	None	None	None	CHEMBL301	Cyclin-dependent kinase 2	Homo sapiens	SINGLE PROTEIN	CHEMBL1201862	7	PubChem BioAssays			None
CHEMBL270054	GW280670X	0	350.79	0	1.76	96	NS(=O)(=O)c1ccc(N/N=C2\C(=O)Nc3ccc(Cl)cc32)cc1	IC50	'='	30.0	nM	7.52			UO_0000065	21.45	0.45	5.76	6.62	False	CHEMBL660781	Inhibition of Cyclin-Dependent Kinase 2	B	BAO_0000357	single protein format	None	None	None	None	None	CHEMBL301	Cyclin-dependent kinase 2	Homo sapiens	SINGLE PROTEIN	CHEMBL1148343	1	Scientific Literature	J. Med. Chem.	2004	None
CHEMBL253969	OSI-632	2	532.41	1	3.86	SID103905622	NC(=O)c1c(OCc2c(F)cc(Br)cc2F)nsc1NC(=O)NCCCCN1CCCC1	Ki	'>'	7943.28	nM			inactive	UO_0000065					False	CHEMBL1963723	PUBCHEM_BIOASSAY: Navigating the Kinome. (Class of assay: other) Panel member name: CDK2	F	BAO_0000019	assay format	None	None	None	None	None	CHEMBL301	Cyclin-dependent kinase 2	Homo sapiens	SINGLE PROTEIN	CHEMBL1201862	7	PubChem BioAssays			None
CHEMBL396523		0	346.35	0	3.54	SID103904593	O=C(O)c1ccccc1Nc1ccnc(Nc2ccc3[nH]ncc3c2)n1	Ki	'='	79.43	nM	7.10		active	UO_0000065					False	CHEMBL1963723	PUBCHEM_BIOASSAY: Navigating the Kinome. (Class of assay: other) Panel member name: CDK2	F	BAO_0000019	assay format	None	None	None	None	None	CHEMBL301	Cyclin-dependent kinase 2	Homo sapiens	SINGLE PROTEIN	CHEMBL1201862	7	PubChem BioAssays			None
CHEMBL1999749		0	544.66	2	6.51	SID103905566	COc1cc(Nc2ncnc3ccc(-c4ccc(CN5CC6C(CO)C6C5)cc4)cc23)ccc1Oc1ccccc1	Ki	'>'	7943.28	nM			inactive	UO_0000065					False	CHEMBL1963723	PUBCHEM_BIOASSAY: Navigating the Kinome. (Class of assay: other) Panel member name: CDK2	F	BAO_0000019	assay format	None	None	None	None	None	CHEMBL301	Cyclin-dependent kinase 2	Homo sapiens	SINGLE PROTEIN	CHEMBL1201862	7	PubChem BioAssays			None
CHEMBL1972183		0	296.41	0	3.34	SID103905404	CN1CCCC1COc1cncc(CCc2ccccc2)c1	Ki	'>'	7943.28	nM			inactive	UO_0000065					False	CHEMBL1963723	PUBCHEM_BIOASSAY: Navigating the Kinome. (Class of assay: other) Panel member name: CDK2	F	BAO_0000019	assay format	None	None	None	None	None	CHEMBL301	Cyclin-dependent kinase 2	Homo sapiens	SINGLE PROTEIN	CHEMBL1201862	7	PubChem BioAssays			None
CHEMBL1419458		0	375.35	0	1.06	SID103905465	Nc1nonc1-n1nnc(C(=O)NN=Cc2ccncc2)c1-c1ccccc1	Ki	'='	7943.28	nM	5.10		active	UO_0000065					False	CHEMBL1963723	PUBCHEM_BIOASSAY: Navigating the Kinome. (Class of assay: other) Panel member name: CDK2	F	BAO_0000019	assay format	None	None	None	None	None	CHEMBL301	Cyclin-dependent kinase 2	Homo sapiens	SINGLE PROTEIN	CHEMBL1201862	7	PubChem BioAssays			None
CHEMBL1990884		0	390.42	0	4.68	SID103905315	Cc1cc(C)c2oc(Nc3ccc(-c4cccc(C(N)=O)c4N)cc3F)nc2c1	Ki	'>'	7943.28	nM			inactive	UO_0000065					False	CHEMBL1963723	PUBCHEM_BIOASSAY: Navigating the Kinome. (Class of assay: other) Panel member name: CDK2	F	BAO_0000019	assay format	None	None	None	None	None	CHEMBL301	Cyclin-dependent kinase 2	Homo sapiens	SINGLE PROTEIN	CHEMBL1201862	7	PubChem BioAssays			None
CHEMBL521949		0	449.87	1	5.71	13	O=C(Nc1ccccc1Cl)c1ccc(Nc2nc(Nc3ccc(O)cc3)ncc2F)cc1	Activity	'='	44.0	%				UO_0000187					False	CHEMBL969668	Inhibition of human CDK2/cyclin E at 1 uM assessed as residual enzyme activity	B	BAO_0000357	single protein format	Homo sapiens	None	None	None	None	CHEMBL301	Cyclin-dependent kinase 2	Homo sapiens	SINGLE PROTEIN	CHEMBL1138512	1	Scientific Literature	J. Med. Chem.	2009	None
CHEMBL2348163		0	236.24	0	1.27	24	N#Cc1cnc2ccn(-c3ccnc(N)n3)c2c1	IC50	'>'	83000.0	nM				UO_0000065					False	CHEMBL2353290	Inhibition of CDK2 (unknown origin)	B	BAO_0000357	single protein format	Homo sapiens	None	None	None	None	CHEMBL301	Cyclin-dependent kinase 2	Homo sapiens	SINGLE PROTEIN	CHEMBL2346586	1	Scientific Literature	Bioorg. Med. Chem. Lett.	2013	None
CHEMBL2348174		0	255.24	0	1.91	13	Nc1nccc(-n2ccc3ccc([N+](=O)[O-])cc32)n1	IC50	'>'	30600.0	nM				UO_0000065					False	CHEMBL2353290	Inhibition of CDK2 (unknown origin)	B	BAO_0000357	single protein format	Homo sapiens	None	None	None	None	CHEMBL301	Cyclin-dependent kinase 2	Homo sapiens	SINGLE PROTEIN	CHEMBL2346586	1	Scientific Literature	Bioorg. Med. Chem. Lett.	2013	None
CHEMBL2334965		0	289.14	0	2.77	12	Nc1nccc(-n2ccc3ccc(Br)cc32)n1	IC50	'='	8200.0	nM	5.09			UO_0000065	17.59	0.41	2.32	8.97	False	CHEMBL2353290	Inhibition of CDK2 (unknown origin)	B	BAO_0000357	single protein format	Homo sapiens	None	None	None	None	CHEMBL301	Cyclin-dependent kinase 2	Homo sapiens	SINGLE PROTEIN	CHEMBL2346586	1	Scientific Literature	Bioorg. Med. Chem. Lett.	2013	None
CHEMBL2348177		0	220.24	0	2.29	8	N#Cc1ccc2ccn(-c3ccncn3)c2c1	IC50	'>'	83000.0	nM				UO_0000065					False	CHEMBL2353290	Inhibition of CDK2 (unknown origin)	B	BAO_0000357	single protein format	Homo sapiens	None	None	None	None	CHEMBL301	Cyclin-dependent kinase 2	Homo sapiens	SINGLE PROTEIN	CHEMBL2346586	1	Scientific Literature	Bioorg. Med. Chem. Lett.	2013	None
CHEMBL2348181		0	234.26	0	2.48	4	N#Cc1ccc2ccn(-c3cccc(N)n3)c2c1	IC50	'='	45000.0	nM	4.35			UO_0000065	18.56	0.33	1.87	6.43	False	CHEMBL2353290	Inhibition of CDK2 (unknown origin)	B	BAO_0000357	single protein format	Homo sapiens	None	None	None	None	CHEMBL301	Cyclin-dependent kinase 2	Homo sapiens	SINGLE PROTEIN	CHEMBL2346586	1	Scientific Literature	Bioorg. Med. Chem. Lett.	2013	None
CHEMBL2334966		0	235.25	0	1.87	2	N#Cc1ccc2ccn(-c3ccnc(N)n3)c2c1	IC50	'='	16500.0	nM	4.78			UO_0000065	20.33	0.36	2.91	5.94	False	CHEMBL2353290	Inhibition of CDK2 (unknown origin)	B	BAO_0000357	single protein format	Homo sapiens	None	None	None	None	CHEMBL301	Cyclin-dependent kinase 2	Homo sapiens	SINGLE PROTEIN	CHEMBL2346586	1	Scientific Literature	Bioorg. Med. Chem. Lett.	2013	None
CHEMBL317378		0	501.42	1	4.88	14	CN(C)CC(O)COc1ccc(Nc2cc(N(CCC#N)c3cc(Cl)ccc3Cl)ncn2)cc1	IC50	'='	5000.0	nM	5.30			UO_0000065	10.57	0.21	0.42	5.43	False	CHEMBL660783	In vitro inhibition of Cyclin-dependent kinase 2 was determined.	B	BAO_0000357	single protein format	None	None	None	None	None	CHEMBL301	Cyclin-dependent kinase 2	Homo sapiens	SINGLE PROTEIN	CHEMBL1136191	1	Scientific Literature	Bioorg. Med. Chem. Lett.	2003	None
CHEMBL489030		0	405.20	0	1.81	93	COc1coc(CN/C=C2\C(=O)NC(=O)c3ccc(Br)cc32)cc1=O	IC50	'='	16900.0	nM	4.77			UO_0000065	11.78	0.26	2.96	4.89	False	CHEMBL981028	Inhibition of CDK2/Cyclin E assessed as inhibition of retinoblastoma susceptibility gene product phosphorylation	B	BAO_0000357	single protein format	None	None	None	None	None	CHEMBL301	Cyclin-dependent kinase 2	Homo sapiens	SINGLE PROTEIN	CHEMBL1153424	1	Scientific Literature	J. Med. Chem.	2009	None
CHEMBL477860		0	497.29	0	3.46	89g	O=C1NC(=O)c2ccc(I)cc2/C1=C/NCc1ccc(-c2ccncc2)c(O)c1	IC50	'>'	50000.0	nM				UO_0000065					False	CHEMBL981028	Inhibition of CDK2/Cyclin E assessed as inhibition of retinoblastoma susceptibility gene product phosphorylation	B	BAO_0000357	single protein format	None	None	None	None	None	CHEMBL301	Cyclin-dependent kinase 2	Homo sapiens	SINGLE PROTEIN	CHEMBL1153424	1	Scientific Literature	J. Med. Chem.	2009	None
CHEMBL502651		0	388.22	0	2.14	21	Nc1ccc(CN/C=C2\C(=O)NC(=O)c3ccc(Br)cc32)cc1O	IC50	'='	6700.0	nM	5.17			UO_0000065	13.33	0.29	3.03	4.95	False	CHEMBL981028	Inhibition of CDK2/Cyclin E assessed as inhibition of retinoblastoma susceptibility gene product phosphorylation	B	BAO_0000357	single protein format	None	None	None	None	None	CHEMBL301	Cyclin-dependent kinase 2	Homo sapiens	SINGLE PROTEIN	CHEMBL1153424	1	Scientific Literature	J. Med. Chem.	2009	None
CHEMBL35785		0	280.29	0	1.76	16	O=C(Nc1n[nH]c2nnc(-c3cccnc3)cc12)C1CC1	Ratio	'='	62.0										False	CHEMBL843755	Selectivity ratio between CDK-2 to GSK-3	B	BAO_0000357	single protein format	None	None	None	None	None	CHEMBL301	Cyclin-dependent kinase 2	Homo sapiens	SINGLE PROTEIN	CHEMBL1136434	1	Scientific Literature	Bioorg. Med. Chem. Lett.	2003	None
CHEMBL562319		0	307.38	0	3.03	2b	Nc1ccc(-c2nn3c(Cc4ccccc4)nnc3s2)cc1	IC50	'>'	28000.0	nM				UO_0000065					False	CHEMBL1061363	Inhibition of CDK2/Cyclin A	B	BAO_0000357	single protein format	None	None	None	None	None	CHEMBL301	Cyclin-dependent kinase 2	Homo sapiens	SINGLE PROTEIN	CHEMBL1152892	1	Scientific Literature	Eur. J. Med. Chem.	2009	None
CHEMBL1088633		0	306.19	0	4.40	24	COc1cc2c(cc1Cl)C(c1cccc(Cl)c1)=NCC2	IC50	'>'	10000.0	nM				UO_0000065					False	CHEMBL1108485	Inhibition of CDK2	B	BAO_0000357	single protein format	None	None	None	None	None	CHEMBL301	Cyclin-dependent kinase 2	Homo sapiens	SINGLE PROTEIN	CHEMBL1153754	1	Scientific Literature	Bioorg. Med. Chem. Lett.	2009	None
CHEMBL1800464		0	371.44	0	1.33	23	Nc1nc(NC2CCCC2)cc(-c2cc(N3C[C@H](O)[C@@H](O)C3)ccc2O)n1	IC50	'='	15.0	nM	7.82			UO_0000065	21.06	0.40	6.49	6.12	False	CHEMBL1804256	Inhibition of CDK2 in presence of 100 uM ATP	B	BAO_0000357	single protein format	None	None	None	None	None	CHEMBL301	Cyclin-dependent kinase 2	Homo sapiens	SINGLE PROTEIN	CHEMBL1799991	1	Scientific Literature	Bioorg. Med. Chem. Lett.	2011	None
CHEMBL1421	DASATINIB	4	488.02	0	3.31	13, BMS-354825	Cc1nc(Nc2ncc(C(=O)Nc3c(C)cccc3Cl)s2)cc(N2CCN(CCO)CC2)n1	IC50	'>'	5000.0	nM				UO_0000065					True	CHEMBL913893	Inhibition of CDK2	B	BAO_0000357	single protein format	Homo sapiens	None	None	None	None	CHEMBL301	Cyclin-dependent kinase 2	Homo sapiens	SINGLE PROTEIN	CHEMBL1149291	1	Scientific Literature	J. Med. Chem.	2004	None
CHEMBL550855		0	336.43	0	2.08	6a	Cc1nnc2sc(Cc3n[nH]c4[nH]c(=S)[nH]c(=S)c34)nn12	IC50	'='	24000.0	nM	4.62			UO_0000065	13.73	0.30	2.54	4.47	False	CHEMBL1061363	Inhibition of CDK2/Cyclin A	B	BAO_0000357	single protein format	None	None	None	None	None	CHEMBL301	Cyclin-dependent kinase 2	Homo sapiens	SINGLE PROTEIN	CHEMBL1152892	1	Scientific Literature	Eur. J. Med. Chem.	2009	None
CHEMBL550856		0	248.34	0	2.07	7b	Sc1nn2c(Cc3ccccc3)nnc2s1	IC50	'='	23000.0	nM	4.64			UO_0000065	18.68	0.40	2.57	10.77	False	CHEMBL1061363	Inhibition of CDK2/Cyclin A	B	BAO_0000357	single protein format	None	None	None	None	None	CHEMBL301	Cyclin-dependent kinase 2	Homo sapiens	SINGLE PROTEIN	CHEMBL1152892	1	Scientific Literature	Eur. J. Med. Chem.	2009	None
CHEMBL558752	RAF-265	2	518.42	2	6.93	CHIR-265/RAF-265	Cn1c(Nc2ccc(C(F)(F)F)cc2)nc2cc(Oc3ccnc(-c4ncc(C(F)(F)F)[nH]4)c3)ccc21	Kd	'>'	10000.0	nM				UO_0000065					True	CHEMBL1061138	Binding constant for full-length CDK2	B	BAO_0000357	single protein format	Homo sapiens	None	None	None	None	CHEMBL301	Cyclin-dependent kinase 2	Homo sapiens	SINGLE PROTEIN	CHEMBL1150977	1	Scientific Literature	Nat. Biotechnol.	2008	None
CHEMBL477772	PAZOPANIB	4	437.53	0	3.14	GW-786034	Cc1ccc(Nc2nccc(N(C)c3ccc4c(C)n(C)nc4c3)n2)cc1S(N)(=O)=O	Kd	'>'	10000.0	nM				UO_0000065					True	CHEMBL1061138	Binding constant for full-length CDK2	B	BAO_0000357	single protein format	Homo sapiens	None	None	None	None	CHEMBL301	Cyclin-dependent kinase 2	Homo sapiens	SINGLE PROTEIN	CHEMBL1150977	1	Scientific Literature	Nat. Biotechnol.	2008	None
CHEMBL259084	MLN-8054	1	476.87	1	5.87	MLN-8054	O=C(O)c1ccc(Nc2ncc3c(n2)-c2ccc(Cl)cc2C(c2c(F)cccc2F)=NC3)cc1	Kd	'>'	10000.0	nM				UO_0000065					True	CHEMBL1061138	Binding constant for full-length CDK2	B	BAO_0000357	single protein format	Homo sapiens	None	None	None	None	CHEMBL301	Cyclin-dependent kinase 2	Homo sapiens	SINGLE PROTEIN	CHEMBL1150977	1	Scientific Literature	Nat. Biotechnol.	2008	None
CHEMBL1794054		0	421.48	0	2.28	33	NS(=O)(=O)c1ccc(N/N=C2\C(=O)Nc3cccc(CCc4ccncc4)c32)cc1	IC50	'='	21.0	nM	7.68			UO_0000065	18.22	0.35	5.40	6.07	True	CHEMBL661125	Inhibitory activity against human cyclin-dependent kinase 2 (CDK2)	B	BAO_0000357	single protein format	None	None	None	None	None	CHEMBL301	Cyclin-dependent kinase 2	Homo sapiens	SINGLE PROTEIN	CHEMBL1134300	1	Scientific Literature	J. Med. Chem.	2001	None
CHEMBL488840		0	417.45	1	5.06	10a	Cc1cccc(C)c1/C=C/n1cnc2c(Nc3ccc(P(C)(C)=O)cc3)ncnc21	IC50	'>'	1000.0	nM				UO_0000065					False	CHEMBL976288	Inhibition of CDK2/CyclinA	B	BAO_0000357	single protein format	None	None	None	None	None	CHEMBL301	Cyclin-dependent kinase 2	Homo sapiens	SINGLE PROTEIN	CHEMBL1139396	1	Scientific Literature	Bioorg. Med. Chem. Lett.	2008	None
CHEMBL274971		0	280.28	0	4.66	39	Fc1ccc2c(c1)[nH]c1c(-c3ccccc3F)nccc12	Inhibition	'='	55.0	%				UO_0000187					False	CHEMBL666137	Percentage inhibition against cyclin dependent kinase 2 (CDK 2) at a concentration of 50 uM	B	BAO_0000357	single protein format	None	None	None	None	None	CHEMBL301	Cyclin-dependent kinase 2	Homo sapiens	SINGLE PROTEIN	CHEMBL1135277	1	Scientific Literature	Bioorg. Med. Chem. Lett.	2002	None
CHEMBL411491		0	395.24	0	1.86	C17	NS(=O)(=O)c1ccc(N/N=C2\C(=O)Nc3ccc(Br)cc32)cc1	IC50	'='	60.0	nM	7.22			UO_0000065	18.27	0.43	5.36	6.35	True	CHEMBL952109	Inhibition of CDK2	B	BAO_0000357	single protein format	None	None	None	None	None	CHEMBL301	Cyclin-dependent kinase 2	Homo sapiens	SINGLE PROTEIN	CHEMBL1143196	1	Scientific Literature	J. Med. Chem.	2008	None
CHEMBL445945		0	366.40	0	2.29	82, page S13 table 1	NS(=O)(=O)c1ccc(N/C=C2\C(=O)Nc3ccc4ncccc4c32)cc1	IC50	'='	1.5	nM	8.82			UO_0000065	24.08	0.46	6.53	7.73	False	CHEMBL952109	Inhibition of CDK2	B	BAO_0000357	single protein format	None	None	None	None	None	CHEMBL301	Cyclin-dependent kinase 2	Homo sapiens	SINGLE PROTEIN	CHEMBL1143196	1	Scientific Literature	J. Med. Chem.	2008	None
CHEMBL271822		0	380.81	0	1.76	74, page S13 table 1	COc1ccc2c(c1Cl)/C(=N/Nc1ccc(S(N)(=O)=O)cc1)C(=O)N2	IC50	'='	54.0	nM	7.27			UO_0000065	19.08	0.40	5.51	5.91	False	CHEMBL952109	Inhibition of CDK2	B	BAO_0000357	single protein format	None	None	None	None	None	CHEMBL301	Cyclin-dependent kinase 2	Homo sapiens	SINGLE PROTEIN	CHEMBL1143196	1	Scientific Literature	J. Med. Chem.	2008	None
CHEMBL272026	GW290597X	0	467.51	0	1.12	59, page S12 table 1	NS(=O)(=O)c1ccc(N/N=C2\C(=O)Nc3ccc(C(=O)NCCCn4ccnc4)cc32)cc1	IC50	'='	25.0	nM	7.60			UO_0000065	16.26	0.31	6.48	4.73	False	CHEMBL952109	Inhibition of CDK2	B	BAO_0000357	single protein format	None	None	None	None	None	CHEMBL301	Cyclin-dependent kinase 2	Homo sapiens	SINGLE PROTEIN	CHEMBL1143196	1	Scientific Literature	J. Med. Chem.	2008	None
CHEMBL411886		0	361.34	0	1.01	46, page S12 table 1	NS(=O)(=O)c1ccc(N/N=C2\C(=O)Nc3ccc([N+](=O)[O-])cc32)cc1	IC50	'='	15.0	nM	7.82			UO_0000065	21.65	0.43	6.81	4.99	False	CHEMBL952109	Inhibition of CDK2	B	BAO_0000357	single protein format	None	None	None	None	None	CHEMBL301	Cyclin-dependent kinase 2	Homo sapiens	SINGLE PROTEIN	CHEMBL1143196	1	Scientific Literature	J. Med. Chem.	2008	None
CHEMBL260103		0	346.37	0	1.11	45, page S12 table 1	COc1ccc2c(c1)/C(=N/Nc1ccc(S(N)(=O)=O)cc1)C(=O)N2	IC50	'='	12.0	nM	7.92			UO_0000065	22.87	0.45	6.81	6.45	False	CHEMBL952109	Inhibition of CDK2	B	BAO_0000357	single protein format	None	None	None	None	None	CHEMBL301	Cyclin-dependent kinase 2	Homo sapiens	SINGLE PROTEIN	CHEMBL1143196	1	Scientific Literature	J. Med. Chem.	2008	None
CHEMBL272684		0	382.41	0	1.49	36, page S12 table 1	NS(=O)(=O)c1ccc(N/N=C2\C(=O)Nc3cccc(-c4cc[nH]n4)c32)cc1	IC50	'='	19.0	nM	7.72			UO_0000065	20.19	0.39	6.23	5.42	False	CHEMBL952109	Inhibition of CDK2	B	BAO_0000357	single protein format	None	None	None	None	None	CHEMBL301	Cyclin-dependent kinase 2	Homo sapiens	SINGLE PROTEIN	CHEMBL1143196	1	Scientific Literature	J. Med. Chem.	2008	None
CHEMBL411865		0	436.49	0	2.59	35, page S12 table 1	NS(=O)(=O)c1ccc(N/N=C2\C(=O)Nc3cccc(CCc4ccc(O)cc4)c32)cc1	IC50	'='	12.0	nM	7.92			UO_0000065	18.15	0.35	5.33	5.92	False	CHEMBL952109	Inhibition of CDK2	B	BAO_0000357	single protein format	None	None	None	None	None	CHEMBL301	Cyclin-dependent kinase 2	Homo sapiens	SINGLE PROTEIN	CHEMBL1143196	1	Scientific Literature	J. Med. Chem.	2008	None
CHEMBL408131		0	329.38	0	2.05	70, page S13 table 1	Cc1cccc2c1NC(=O)/C2=C\Nc1ccc(S(N)(=O)=O)cc1	IC50	'>'	1000.0	nM				UO_0000065					False	CHEMBL952109	Inhibition of CDK2	B	BAO_0000357	single protein format	None	None	None	None	None	CHEMBL301	Cyclin-dependent kinase 2	Homo sapiens	SINGLE PROTEIN	CHEMBL1143196	1	Scientific Literature	J. Med. Chem.	2008	None
CHEMBL1964252		0	476.58	1	5.12	93	Cc1cccc(C)c1NS(=O)(=O)c1ccc(N/C=C2\C(=O)Nc3ccc4ncsc4c32)cc1	IC50	'='	281.0	nM	6.55			UO_0000065	13.75	0.27	1.43	6.54	False	CHEMBL661125	Inhibitory activity against human cyclin-dependent kinase 2 (CDK2)	B	BAO_0000357	single protein format	None	None	None	None	None	CHEMBL301	Cyclin-dependent kinase 2	Homo sapiens	SINGLE PROTEIN	CHEMBL1134300	1	Scientific Literature	J. Med. Chem.	2001	None
CHEMBL272414	GW416469X	0	358.42	0	1.81	48	CN(C)c1ccc2c(c1)/C(=C/Nc1ccc(S(N)(=O)=O)cc1)C(=O)N2	IC50	'='	310.0	nM	6.51			UO_0000065	18.16	0.36	4.70	6.23	True	CHEMBL661125	Inhibitory activity against human cyclin-dependent kinase 2 (CDK2)	B	BAO_0000357	single protein format	None	None	None	None	None	CHEMBL301	Cyclin-dependent kinase 2	Homo sapiens	SINGLE PROTEIN	CHEMBL1134300	1	Scientific Literature	J. Med. Chem.	2001	None
CHEMBL557238		0	326.83	0	3.53	9e	CCSc1nn2c(COc3ccc(Cl)cc3)nnc2s1	IC50	'='	24000.0	nM	4.62			UO_0000065	14.14	0.32	1.09	8.83	False	CHEMBL1061363	Inhibition of CDK2/Cyclin A	B	BAO_0000357	single protein format	None	None	None	None	None	CHEMBL301	Cyclin-dependent kinase 2	Homo sapiens	SINGLE PROTEIN	CHEMBL1152892	1	Scientific Literature	Eur. J. Med. Chem.	2009	None
CHEMBL1276446		0	449.52	0	3.90	C55	O=C1Nc2ccc3ncsc3c2/C1=C/Nc1ccc(S(=O)(=O)Nc2ccccn2)cc1	IC50	'='	9.7	nM	8.01			UO_0000065	17.83	0.35	4.11	7.09	False	CHEMBL661124	Evaluated for inhibition of human cyclin dependent kinase 2 (CDK2)	B	BAO_0000357	single protein format	None	None	None	None	None	CHEMBL301	Cyclin-dependent kinase 2	Homo sapiens	SINGLE PROTEIN	CHEMBL1137075	1	Scientific Literature	J. Med. Chem.	2004	None
CHEMBL271822		0	380.81	0	1.76	C36	COc1ccc2c(c1Cl)/C(=N/Nc1ccc(S(N)(=O)=O)cc1)C(=O)N2	IC50	'='	54.0	nM	7.27			UO_0000065	19.08	0.40	5.51	5.91	True	CHEMBL661124	Evaluated for inhibition of human cyclin dependent kinase 2 (CDK2)	B	BAO_0000357	single protein format	None	None	None	None	None	CHEMBL301	Cyclin-dependent kinase 2	Homo sapiens	SINGLE PROTEIN	CHEMBL1137075	1	Scientific Literature	J. Med. Chem.	2004	None
CHEMBL554	LAPATINIB	4	581.07	2	6.14	GW-2016	CS(=O)(=O)CCNCc1ccc(-c2ccc3ncnc(Nc4ccc(OCc5cccc(F)c5)c(Cl)c4)c3c2)o1	Kd						Not Active						False	CHEMBL860890	Average Binding Constant for CDK2; NA=Not Active at 10 uM	B	BAO_0000357	single protein format	Homo sapiens	None	None	None	None	CHEMBL301	Cyclin-dependent kinase 2	Homo sapiens	SINGLE PROTEIN	CHEMBL1144455	1	Scientific Literature	Nat. Biotechnol.	2005	None
CHEMBL280074	OLOMOUCINE	0	298.35	0	1.38	Olomoucine	Cn1cnc2c(NCc3ccccc3)nc(NCCO)nc21	IC50	'='	7000.0	nM	5.16			UO_0000065	17.28	0.32	3.77	5.87	True	CHEMBL658936	Inhibition of Cyclin-dependent kinase 2 (CDK2/cyclin A)	B	BAO_0000357	single protein format	None	None	None	None	None	CHEMBL301	Cyclin-dependent kinase 2	Homo sapiens	SINGLE PROTEIN	CHEMBL1133408	1	Scientific Literature	Bioorg. Med. Chem. Lett.	2000	None
CHEMBL74680		0	321.77	0	4.21	2	Clc1cccc(Nc2nccc(-n3cnc4ccccc43)n2)c1	IC50	'='	680.0	nM	6.17			UO_0000065	19.17	0.37	1.96	11.09	False	CHEMBL660785	Inhibitory concentration against cyclin-dependent kinase 2	B	BAO_0000357	single protein format	None	None	None	None	None	CHEMBL301	Cyclin-dependent kinase 2	Homo sapiens	SINGLE PROTEIN	CHEMBL1147565	1	Scientific Literature	Bioorg. Med. Chem. Lett.	2004	None
CHEMBL519658		0	405.51	0	2.93	CER-0264070	CN(CCCn1ccnc1)C(=O)[C@@H]1CCCN1c1nccc(Nc2ccccc2)n1	Inhibition	'='	24.0	%				UO_0000187					False	CHEMBL953380	Inhibition of CDK2 at 10 uM by HTRF assay relative to control	B	BAO_0000357	single protein format	None	None	None	None	None	CHEMBL301	Cyclin-dependent kinase 2	Homo sapiens	SINGLE PROTEIN	CHEMBL1150387	1	Scientific Literature	J. Med. Chem.	2008	None
CHEMBL2064558		0	446.56	0	3.73	4	CN(C)C[C@@H](NC(=O)N1Cc2c(NC(=O)c3ccccc3)n[nH]c2C1(C)C)c1ccccc1	Ki	'='	1800.0	nM	5.75			UO_0000065	12.86	0.24	2.01	6.15	False	CHEMBL2067019	Inhibition of CDK2	B	BAO_0000357	single protein format	Homo sapiens	None	None	None	None	CHEMBL301	Cyclin-dependent kinase 2	Homo sapiens	SINGLE PROTEIN	CHEMBL2062373	1	Scientific Literature	J. Med. Chem.	2012	None
CHEMBL488811		0	470.53	0	4.74	25	COc1cc(C2=C(c3cn(COc4ccccc4)c4ccccc34)CNC2=O)cc(OC)c1OC	IC50	'='	20000.0	nM	4.70			UO_0000065	9.99	0.18	-0.04	6.62	False	CHEMBL957969	Inhibition of human recombinant CDK2/cyclin A	B	BAO_0000357	single protein format	Homo sapiens	None	None	None	None	CHEMBL301	Cyclin-dependent kinase 2	Homo sapiens	SINGLE PROTEIN	CHEMBL1157465	1	Scientific Literature	J. Med. Chem.	2008	None
CHEMBL485425		0	358.43	0	1.84	4b	CNS(=O)(=O)c1ccc(Nc2nccc(-c3cnc(C)n3C)n2)cc1	IC50	'<'	3.0	nM				UO_0000065					False	CHEMBL992478	Inhibition of CDK2	B	BAO_0000357	single protein format	None	None	None	None	None	CHEMBL301	Cyclin-dependent kinase 2	Homo sapiens	SINGLE PROTEIN	CHEMBL1142453	1	Scientific Literature	Bioorg. Med. Chem. Lett.	2008	None
CHEMBL1688215		0	226.24	0	1.18	19	Nc1nccc(-c2ccc3c(N)n[nH]c3c2)n1	IC50	'='	280.0	nM	6.55			UO_0000065	28.96	0.53	5.37	6.15	False	CHEMBL1696300	Inhibition of CDK2	B	BAO_0000357	single protein format	None	None	None	None	None	CHEMBL301	Cyclin-dependent kinase 2	Homo sapiens	SINGLE PROTEIN	CHEMBL1687694	1	Scientific Literature	ACS Med. Chem. Lett.	2010	None
CHEMBL362814		0	454.49	0	2.35	11	CN(C)C(=O)N1CCn2cc(C3=C(c4cnc5ccccn45)C(=O)NC3=O)c3cccc(c32)C1	IC50	'='	2100.0	nM	5.68			UO_0000065	12.49	0.23	3.33	6.17	False	CHEMBL831696	Inhibition of human Cyclin-dependent kinase 2	B	BAO_0000357	single protein format	Homo sapiens	None	None	None	None	CHEMBL301	Cyclin-dependent kinase 2	Homo sapiens	SINGLE PROTEIN	CHEMBL1138659	1	Scientific Literature	J. Med. Chem.	2004	None
CHEMBL183362		0	411.80	0	4.31	40	Nc1nc2ccc(C(=O)c3c(F)cccc3F)cn2c1C(=O)c1ccc(Cl)cc1	IC50	'='	1711.0	nM	5.77			UO_0000065	14.00	0.27	1.46	7.44	False	CHEMBL832429	Inhibitory activity against Cyclin-dependent kinase 2 (CDK2)	B	BAO_0000357	single protein format	None	None	None	None	None	CHEMBL301	Cyclin-dependent kinase 2	Homo sapiens	SINGLE PROTEIN	CHEMBL1138729	1	Scientific Literature	Bioorg. Med. Chem. Lett.	2004	None
CHEMBL525194		0	252.28	0	1.76	1	c1cnn2ncc(-c3ccnc(NC4CC4)n3)c2c1	IC50	'='	120.0	nM	6.92			UO_0000065	27.43	0.50	5.16	10.18	False	CHEMBL1002021	Inhibition of human CDK2 by HTRF assay	B	BAO_0000357	single protein format	Homo sapiens	None	None	None	None	CHEMBL301	Cyclin-dependent kinase 2	Homo sapiens	SINGLE PROTEIN	CHEMBL1143431	1	Scientific Literature	Bioorg. Med. Chem. Lett.	2008	None
CHEMBL3099744		0	552.51	2	5.14	20	COC(=O)[C@H](Cc1ccc(OC)cc1)NC(=O)c1cc(C(=O)O)c2cc(-c3cccc(C(F)(F)F)c3)ccc2n1	Inhibition						Not Active						False	CHEMBL3101302	Inhibition of CDK2 (unknown origin)-mediated Rb phosphorylation by cell-based assay	B	BAO_0000219	cell-based format	Homo sapiens	None	None	None	None	CHEMBL301	Cyclin-dependent kinase 2	Homo sapiens	SINGLE PROTEIN	CHEMBL3098110	1	Scientific Literature	Bioorg. Med. Chem. Lett.	2014	None
CHEMBL3099759		0	470.48	0	3.82	10	COC(=O)[C@H](Cc1ccc(O)cc1)NC(=O)c1cc(C(=O)O)c2cc(-c3ccccc3)ccc2n1	Inhibition						Not Active						False	CHEMBL3101302	Inhibition of CDK2 (unknown origin)-mediated Rb phosphorylation by cell-based assay	B	BAO_0000219	cell-based format	Homo sapiens	None	None	None	None	CHEMBL301	Cyclin-dependent kinase 2	Homo sapiens	SINGLE PROTEIN	CHEMBL3098110	1	Scientific Literature	Bioorg. Med. Chem. Lett.	2014	None
CHEMBL3099755		0	504.93	1	4.47	2	COC(=O)[C@H](Cc1ccc(O)cc1)NC(=O)c1cc(C(=O)O)c2cc(-c3cccc(Cl)c3)ccc2n1	Kd	'='	300.0	nM	6.52			UO_0000065	12.92	0.25	2.05	5.18	False	CHEMBL3101311	Binding affinity to human CDK2 by isothermal titration calorimetric analysis	B	BAO_0000357	single protein format	Homo sapiens	None	None	None	None	CHEMBL301	Cyclin-dependent kinase 2	Homo sapiens	SINGLE PROTEIN	CHEMBL3098110	1	Scientific Literature	Bioorg. Med. Chem. Lett.	2014	None
CHEMBL522760		0	424.82	0	4.29	11	COc1cccc2c(C3=C(c4cn(C)c5cc(Cl)c(F)cc45)C(=O)NC3=O)coc12	IC50	'='	99000.0	nM	4.00			UO_0000065	9.43	0.18	-0.29	5.45	False	CHEMBL963375	Inhibition of CDK2/Cyclin E	B	BAO_0000357	single protein format	None	None	None	None	None	CHEMBL301	Cyclin-dependent kinase 2	Homo sapiens	SINGLE PROTEIN	CHEMBL1153825	1	Scientific Literature	J. Med. Chem.	2009	None
CHEMBL3099752		0	524.50	2	5.31	29	COC[C@H](Cc1ccc(O)cc1)NC(=O)c1cc(C(=O)O)c2cc(-c3cccc(C(F)(F)F)c3)ccc2n1	Inhibition						Not Active						False	CHEMBL3101302	Inhibition of CDK2 (unknown origin)-mediated Rb phosphorylation by cell-based assay	B	BAO_0000219	cell-based format	Homo sapiens	None	None	None	None	CHEMBL301	Cyclin-dependent kinase 2	Homo sapiens	SINGLE PROTEIN	CHEMBL3098110	1	Scientific Literature	Bioorg. Med. Chem. Lett.	2014	None
CHEMBL3099753		0	516.98	2	5.45	30	COC[C@H](Cc1ccc(O)cc1)NC(=O)c1cc(C(=O)O)c2cc(/C=C/c3ccc(Cl)cc3)ccc2n1	Ki	'<'	100.0	nM				UO_0000065					False	CHEMBL3101313	Displacement of B-Alexa-Fluor647 from CDK2 (unknown origin) by fluorescence polarization assay	B	BAO_0000357	single protein format	Homo sapiens	None	None	None	None	CHEMBL301	Cyclin-dependent kinase 2	Homo sapiens	SINGLE PROTEIN	CHEMBL3098110	1	Scientific Literature	Bioorg. Med. Chem. Lett.	2014	None
CHEMBL3086065		0	479.94	0	3.28	4b	CNS(=O)(=O)Nc1cccc(Cc2c(C)c3cc(Cl)c(OC(=O)N(C)C)cc3oc2=O)c1	IC50	'>'	50000.0	nM				UO_0000065					False	CHEMBL3090915	Inhibition of CDK-2 (unknown origin) after 90 mins by TR-FRET/IMAP fluorescence polarization assay	B	BAO_0000357	single protein format	Homo sapiens	None	None	None	None	CHEMBL301	Cyclin-dependent kinase 2	Homo sapiens	SINGLE PROTEIN	CHEMBL3085763	1	Scientific Literature	Bioorg. Med. Chem. Lett.	2013	None
CHEMBL3099766		0	475.53	0	3.28	17	COC(=O)[C@H](Cc1ccc(O)cc1)NC(=O)c1cc(C(N)=O)c2cc(-c3cccs3)ccc2n1	Inhibition						Not Active						False	CHEMBL3101302	Inhibition of CDK2 (unknown origin)-mediated Rb phosphorylation by cell-based assay	B	BAO_0000219	cell-based format	Homo sapiens	None	None	None	None	CHEMBL301	Cyclin-dependent kinase 2	Homo sapiens	SINGLE PROTEIN	CHEMBL3098110	1	Scientific Literature	Bioorg. Med. Chem. Lett.	2014	None
CHEMBL448316		0	367.33	0	1.56	30	O=C(NC1CCNCC1)c1n[nH]cc1NC(=O)c1c(F)cc(F)cc1F	IC50	'='	750.0	nM	6.12			UO_0000065	16.67	0.32	4.56	6.19	False	CHEMBL971698	Inhibition of CDK2/Cyclin A by radiometric assay	B	BAO_0000357	single protein format	None	None	None	None	None	CHEMBL301	Cyclin-dependent kinase 2	Homo sapiens	SINGLE PROTEIN	CHEMBL1156543	1	Scientific Literature	J. Med. Chem.	2008	None
CHEMBL456163		0	262.24	0	1.76	18	CC(=O)Nc1c[nH]nc1C(=O)Nc1ccc(F)cc1	IC50	'='	850.0	nM	6.07			UO_0000065	23.15	0.44	4.31	6.99	False	CHEMBL971698	Inhibition of CDK2/Cyclin A by radiometric assay	B	BAO_0000357	single protein format	None	None	None	None	None	CHEMBL301	Cyclin-dependent kinase 2	Homo sapiens	SINGLE PROTEIN	CHEMBL1156543	1	Scientific Literature	J. Med. Chem.	2008	None
CHEMBL458926		0	235.68	0	2.07	11	CC(C)Nc1cc(Cl)nc2c(C#N)cnn12	IC50	'='	1500.0	nM	5.82			UO_0000065	24.71	0.50	3.75	8.82	False	CHEMBL971698	Inhibition of CDK2/Cyclin A by radiometric assay	B	BAO_0000357	single protein format	None	None	None	None	None	CHEMBL301	Cyclin-dependent kinase 2	Homo sapiens	SINGLE PROTEIN	CHEMBL1156543	1	Scientific Literature	J. Med. Chem.	2008	None
CHEMBL508506		0	394.57	0	4.05	7	CC1NCCCC1C(=O)Nc1ncc(SCc2ncc(C(C)(C)C)o2)s1	IC50	'='	95.0	nM	7.02			UO_0000065	17.80	0.37	2.97	8.77	False	CHEMBL965585	Inhibition of CDK2/Cyclin A by fluorescence polarization assay	B	BAO_0000357	single protein format	None	None	None	None	None	CHEMBL301	Cyclin-dependent kinase 2	Homo sapiens	SINGLE PROTEIN	CHEMBL1152130	1	Scientific Literature	Bioorg. Med. Chem. Lett.	2008	None
CHEMBL540971		0	308.31	0	3.08	8i	O=C(C(=O)N1CCc2cc(F)ccc21)c1c[nH]c2ccccc12	IC50	'='	790000.0	nM		Outside typical range		UO_0000065					False	CHEMBL1051861	Inhibition of human CDK2/ Cyclin A catalytic subunit expressed in Sf9 insect cells assessed as histone H1 phosphorylation-associated depletion in ATP level by luminescence assay	B	BAO_0000219	cell-based format	Homo sapiens	None	None	Sf9	None	CHEMBL301	Cyclin-dependent kinase 2	Homo sapiens	SINGLE PROTEIN	CHEMBL1153510	1	Scientific Literature	Bioorg. Med. Chem.	2009	CHEMBL3308860
CHEMBL558601		0	324.77	0	3.59	8j	O=C(C(=O)N1CCc2cc(Cl)ccc21)c1c[nH]c2ccccc12	IC50	'='	1030000.0	nM		Outside typical range		UO_0000065					False	CHEMBL1051861	Inhibition of human CDK2/ Cyclin A catalytic subunit expressed in Sf9 insect cells assessed as histone H1 phosphorylation-associated depletion in ATP level by luminescence assay	B	BAO_0000219	cell-based format	Homo sapiens	None	None	Sf9	None	CHEMBL301	Cyclin-dependent kinase 2	Homo sapiens	SINGLE PROTEIN	CHEMBL1153510	1	Scientific Literature	Bioorg. Med. Chem.	2009	CHEMBL3308860
CHEMBL552136		0	359.21	0	4.25	8m	O=C(C(=O)N1CCc2cc(Cl)ccc21)c1c[nH]c2ccc(Cl)cc12	IC50	'='	915000.0	nM		Outside typical range		UO_0000065					False	CHEMBL1051861	Inhibition of human CDK2/ Cyclin A catalytic subunit expressed in Sf9 insect cells assessed as histone H1 phosphorylation-associated depletion in ATP level by luminescence assay	B	BAO_0000219	cell-based format	Homo sapiens	None	None	Sf9	None	CHEMBL301	Cyclin-dependent kinase 2	Homo sapiens	SINGLE PROTEIN	CHEMBL1153510	1	Scientific Literature	Bioorg. Med. Chem.	2009	CHEMBL3308860
CHEMBL1989265		0	363.41	0	2.04	SID103905242	CC1CSc2c(C(=O)O)c(=O)c3cc(F)c(N4CCC(N)C4)cc3n21	Ki	'>'	7943.28	nM			inactive	UO_0000065					False	CHEMBL1963723	PUBCHEM_BIOASSAY: Navigating the Kinome. (Class of assay: other) Panel member name: CDK2	F	BAO_0000019	assay format	None	None	None	None	None	CHEMBL301	Cyclin-dependent kinase 2	Homo sapiens	SINGLE PROTEIN	CHEMBL1201862	7	PubChem BioAssays			None
CHEMBL2006237		0	393.50	0	1.77	SID103904687	CN1CCN(CCCNc2cccc(-c3nc4c(C(N)=O)cccc4[nH]3)n2)CC1	Ki	'>'	7943.28	nM			inactive	UO_0000065					False	CHEMBL1963723	PUBCHEM_BIOASSAY: Navigating the Kinome. (Class of assay: other) Panel member name: CDK2	F	BAO_0000019	assay format	None	None	None	None	None	CHEMBL301	Cyclin-dependent kinase 2	Homo sapiens	SINGLE PROTEIN	CHEMBL1201862	7	PubChem BioAssays			None
CHEMBL2005509		0	399.89	0	3.33	SID103904227	CNC(=O)NC1CCC(Nc2nc(Cl)cc(-c3c[nH]c4ncccc34)n2)CC1	Ki	'='	15.85	nM	7.80		active	UO_0000065					False	CHEMBL1963723	PUBCHEM_BIOASSAY: Navigating the Kinome. (Class of assay: other) Panel member name: CDK2	F	BAO_0000019	assay format	None	None	None	None	None	CHEMBL301	Cyclin-dependent kinase 2	Homo sapiens	SINGLE PROTEIN	CHEMBL1201862	7	PubChem BioAssays			None
CHEMBL1624529		0	416.36	0	1.89	SID103905367	NC1C2CN(c3nc4c(cc3F)c(=O)c(C(=O)O)cn4-c3ccc(F)cc3F)CC12	Ki	'>'	7943.28	nM			inactive	UO_0000065					False	CHEMBL1963723	PUBCHEM_BIOASSAY: Navigating the Kinome. (Class of assay: other) Panel member name: CDK2	F	BAO_0000019	assay format	None	None	None	None	None	CHEMBL301	Cyclin-dependent kinase 2	Homo sapiens	SINGLE PROTEIN	CHEMBL1201862	7	PubChem BioAssays			None
CHEMBL601640		0	441.39	0	0.47	2	O=C1Nc2cc3c(O[C@@H]4O[C@H](CO)[C@@H](O)[C@H](O)[C@H]4O)cccc3c3c4c(cc1c23)OCO4	IC50	'>'	10000.0	nM				UO_0000065					False	CHEMBL1073144	Inhibition of CDK2	B	BAO_0000357	single protein format	None	None	None	None	None	CHEMBL301	Cyclin-dependent kinase 2	Homo sapiens	SINGLE PROTEIN	CHEMBL1156897	1	Scientific Literature	Bioorg. Med. Chem. Lett.	2010	None
CHEMBL245935		0	468.01	0	4.51	28	CC1CCN(NC(=O)N2CCC(Nc3ncc(Cl)c(-c4c[nH]c5ccccc45)n3)CC2)CC1	IC50	'='	6652.0	nM	5.18			UO_0000065	11.06	0.21	0.67	5.81	False	CHEMBL886373	Inhibition of CDK2 by IMAP technology	B	BAO_0000357	single protein format	None	None	None	None	None	CHEMBL301	Cyclin-dependent kinase 2	Homo sapiens	SINGLE PROTEIN	CHEMBL1139954	1	Scientific Literature	Bioorg. Med. Chem. Lett.	2007	None
CHEMBL319467		0	402.48	0	2.70	4	NS(=O)(=O)c1ccc(Nc2nc(OCC3CCCCC3)c3nc[nH]c3n2)cc1	IC50	'='	80.0	nM	7.10			UO_0000065	17.63	0.35	4.40	5.22	False	CHEMBL867700	Inhibition of CDK2 using 100 uM ATP	B	BAO_0000357	single protein format	Homo sapiens	None	None	None	None	CHEMBL301	Cyclin-dependent kinase 2	Homo sapiens	SINGLE PROTEIN	CHEMBL1138980	1	Scientific Literature	Bioorg. Med. Chem. Lett.	2006	None
CHEMBL203006		0	381.24	0	3.56	3	Brc1cccc(-c2cc(NCc3ccncc3)n3ncnc3n2)c1	IC50	'='	26000.0	nM	4.58			UO_0000065	12.03	0.26	1.03	6.74	False	CHEMBL867700	Inhibition of CDK2 using 100 uM ATP	B	BAO_0000357	single protein format	Homo sapiens	None	None	None	None	CHEMBL301	Cyclin-dependent kinase 2	Homo sapiens	SINGLE PROTEIN	CHEMBL1138980	1	Scientific Literature	Bioorg. Med. Chem. Lett.	2006	None
CHEMBL483530		0	467.57	1	5.07	23j	COc1ccc(-c2ccc3c(c2)/C(=C/Nc2ccc(CN4CCCCC4)cc2)C(=O)NC3=O)cc1	IC50	'>'	50000.0	nM				UO_0000065					False	CHEMBL964737	Inhibition of CDK2/cyclin E expressed in Sf9 cells-baculovirus system assessed as retinoblastoma susceptibility gene product phosphorylation	B	BAO_0000219	cell-based format	None	None	None	Sf9	None	CHEMBL301	Cyclin-dependent kinase 2	Homo sapiens	SINGLE PROTEIN	CHEMBL1150411	1	Scientific Literature	J. Med. Chem.	2008	CHEMBL3308860
CHEMBL522011		0	292.35	0	2.56	17	CNc1nc2c(nc(-c3ccccc3)n2C)c2c1ncn2C	IC50	'='	23000.0	nM	4.64			UO_0000065	15.87	0.29	2.08	7.66	False	CHEMBL960930	Inhibition of Cdk2	B	BAO_0000357	single protein format	None	None	None	None	None	CHEMBL301	Cyclin-dependent kinase 2	Homo sapiens	SINGLE PROTEIN	CHEMBL1153345	1	Scientific Literature	J. Med. Chem.	2009	None
CHEMBL486487		0	432.52	0	3.10	19g	CN(C)C(=O)c1ccc2c(c1)/C(=C/Nc1ccc(CN3CCCCC3)cc1)C(=O)NC2=O	IC50	'='	39800.0	nM	4.40			UO_0000065	10.17	0.19	1.30	5.38	False	CHEMBL964737	Inhibition of CDK2/cyclin E expressed in Sf9 cells-baculovirus system assessed as retinoblastoma susceptibility gene product phosphorylation	B	BAO_0000219	cell-based format	None	None	None	Sf9	None	CHEMBL301	Cyclin-dependent kinase 2	Homo sapiens	SINGLE PROTEIN	CHEMBL1150411	1	Scientific Literature	J. Med. Chem.	2008	CHEMBL3308860
CHEMBL364539		0	446.44	1	5.92	92	Cc1ccc2c(-c3ccnc(Nc4ccccc4)n3)c(-c3cccc(C(F)(F)F)c3)nn2n1	Ki	'>'	19950.0	nM				UO_0000065					False	CHEMBL827377	Binding affinity for human cyclin-dependent kinase 2	B	BAO_0000357	single protein format	Homo sapiens	None	None	None	None	CHEMBL301	Cyclin-dependent kinase 2	Homo sapiens	SINGLE PROTEIN	CHEMBL1138749	1	Scientific Literature	J. Med. Chem.	2004	None
CHEMBL1800450		0	302.33	0	0.28	9	Cc1cc(-c2cc(N3C[C@H](O)[C@@H](O)C3)ccc2O)nc(N)n1	IC50	'='	42.0	nM	7.38			UO_0000065	24.40	0.46	7.10	6.37	False	CHEMBL1804256	Inhibition of CDK2 in presence of 100 uM ATP	B	BAO_0000357	single protein format	None	None	None	None	None	CHEMBL301	Cyclin-dependent kinase 2	Homo sapiens	SINGLE PROTEIN	CHEMBL1799991	1	Scientific Literature	Bioorg. Med. Chem. Lett.	2011	None
CHEMBL363058		0	469.50	0	3.22	7	CC(C)OC(=O)N1CCn2cc(C3=C(c4cnc5ccccn45)C(=O)NC3=O)c3cccc(c32)C1	IC50	'='	3400.0	nM	5.47			UO_0000065	11.65	0.21	2.25	5.58	False	CHEMBL831696	Inhibition of human Cyclin-dependent kinase 2	B	BAO_0000357	single protein format	Homo sapiens	None	None	None	None	CHEMBL301	Cyclin-dependent kinase 2	Homo sapiens	SINGLE PROTEIN	CHEMBL1138659	1	Scientific Literature	J. Med. Chem.	2004	None
CHEMBL189512		0	461.35	0	4.56	11	Nc1nc2ccc(C(=O)c3ccccc3OC(F)(F)F)cn2c1C(=O)c1c(F)cccc1F	IC50	'='	2171.0	nM	5.66			UO_0000065	12.28	0.23	1.10	6.53	False	CHEMBL832429	Inhibitory activity against Cyclin-dependent kinase 2 (CDK2)	B	BAO_0000357	single protein format	None	None	None	None	None	CHEMBL301	Cyclin-dependent kinase 2	Homo sapiens	SINGLE PROTEIN	CHEMBL1138729	1	Scientific Literature	Bioorg. Med. Chem. Lett.	2004	None
CHEMBL364172		0	436.37	0	4.66	26 (Z)	N#C/C=C(/c1ccc2nc(N)c(C(=O)c3c(F)cccc3F)n2c1)c1c(F)cccc1F	IC50	'='	160.0	nM	6.80			UO_0000065	15.57	0.29	2.14	8.07	False	CHEMBL832429	Inhibitory activity against Cyclin-dependent kinase 2 (CDK2)	B	BAO_0000357	single protein format	None	None	None	None	None	CHEMBL301	Cyclin-dependent kinase 2	Homo sapiens	SINGLE PROTEIN	CHEMBL1138729	1	Scientific Literature	Bioorg. Med. Chem. Lett.	2004	None
CHEMBL329040		0	332.36	0	2.61	3	NS(=O)(=O)c1cccc(Nc2cc(-c3ccc(F)cc3)n[nH]2)c1	IC50	'='	871.0	nM	6.06			UO_0000065	18.23	0.36	3.45	6.01	False	CHEMBL661129	In vitro inhibition of Cyclin-dependent kinase 2 was determined.	B	BAO_0000357	single protein format	None	None	None	None	None	CHEMBL301	Cyclin-dependent kinase 2	Homo sapiens	SINGLE PROTEIN	CHEMBL1136197	1	Scientific Literature	Bioorg. Med. Chem. Lett.	2003	None
CHEMBL317703		0	359.37	0	2.38	1g	NS(=O)(=O)c1ccc(Nc2cc(-c3ccc([N+](=O)[O-])cc3)[nH]n2)cc1	IC50	'='	0.33	nM	9.48			UO_0000065	26.38	0.52	7.10	6.58	False	CHEMBL661129	In vitro inhibition of Cyclin-dependent kinase 2 was determined.	B	BAO_0000357	single protein format	None	None	None	None	None	CHEMBL301	Cyclin-dependent kinase 2	Homo sapiens	SINGLE PROTEIN	CHEMBL1136197	1	Scientific Literature	Bioorg. Med. Chem. Lett.	2003	None
CHEMBL249697	BMS-345541	0	255.32	0	1.87	SID103905281	Cc1ccc2nc(NCCN)c3ncc(C)n3c2c1	Ki	'='	1995.26	nM	5.70		active	UO_0000065					False	CHEMBL1963723	PUBCHEM_BIOASSAY: Navigating the Kinome. (Class of assay: other) Panel member name: CDK2	F	BAO_0000019	assay format	None	None	None	None	None	CHEMBL301	Cyclin-dependent kinase 2	Homo sapiens	SINGLE PROTEIN	CHEMBL1201862	7	PubChem BioAssays			None
CHEMBL1977223		0	360.42	0	3.61	SID103904519	CCCC(=O)Nc1n[nH]c2ccc(-c3cn(Cc4ccccc4)nn3)cc12	Ki	'='	3.162	nM	8.50		active	UO_0000065					False	CHEMBL1963723	PUBCHEM_BIOASSAY: Navigating the Kinome. (Class of assay: other) Panel member name: CDK2	F	BAO_0000019	assay format	None	None	None	None	None	CHEMBL301	Cyclin-dependent kinase 2	Homo sapiens	SINGLE PROTEIN	CHEMBL1201862	7	PubChem BioAssays			None
CHEMBL383123		0	401.43	0	3.65	44	c1cnc(CCc2ccncc2)c(-c2nnc(NCc3ccc4c(c3)OCO4)o2)c1	PI	'>'	30.0	%				UO_0000187					False	CHEMBL864977	Inhibition of CDK2 at 10 uM	B	BAO_0000357	single protein format	Homo sapiens	None	None	None	None	CHEMBL301	Cyclin-dependent kinase 2	Homo sapiens	SINGLE PROTEIN	CHEMBL1146931	1	Scientific Literature	Bioorg. Med. Chem. Lett.	2006	None
CHEMBL383434		0	427.39	0	4.95	29	FC(F)(F)Oc1ccc(Nc2nnc(-c3ccncc3CCc3ccncc3)o2)cc1	PI	'>'	30.0	%				UO_0000187					False	CHEMBL864977	Inhibition of CDK2 at 10 uM	B	BAO_0000357	single protein format	Homo sapiens	None	None	None	None	CHEMBL301	Cyclin-dependent kinase 2	Homo sapiens	SINGLE PROTEIN	CHEMBL1146931	1	Scientific Literature	Bioorg. Med. Chem. Lett.	2006	None
CHEMBL380536		0	427.39	0	4.95	26	FC(F)(F)Oc1ccc(Nc2nnc(-c3cccnc3CCc3ccncc3)o2)cc1	PI	'>'	30.0	%				UO_0000187					False	CHEMBL864977	Inhibition of CDK2 at 10 uM	B	BAO_0000357	single protein format	Homo sapiens	None	None	None	None	CHEMBL301	Cyclin-dependent kinase 2	Homo sapiens	SINGLE PROTEIN	CHEMBL1146931	1	Scientific Literature	Bioorg. Med. Chem. Lett.	2006	None
CHEMBL383333		0	399.50	1	5.35	23	CC(C)(C)c1ccc(Nc2nnc(-c3cnccc3CCc3ccncc3)o2)cc1	PI	'>'	30.0	%				UO_0000187					False	CHEMBL864977	Inhibition of CDK2 at 10 uM	B	BAO_0000357	single protein format	Homo sapiens	None	None	None	None	CHEMBL301	Cyclin-dependent kinase 2	Homo sapiens	SINGLE PROTEIN	CHEMBL1146931	1	Scientific Literature	Bioorg. Med. Chem. Lett.	2006	None
CHEMBL205901		0	461.45	1	6.23	8	FC(F)(F)c1cccc(Nc2nnc(-c3cc4ccccc4nc3CCc3ccncc3)o2)c1	PI	'>'	30.0	%				UO_0000187					False	CHEMBL864977	Inhibition of CDK2 at 10 uM	B	BAO_0000357	single protein format	Homo sapiens	None	None	None	None	CHEMBL301	Cyclin-dependent kinase 2	Homo sapiens	SINGLE PROTEIN	CHEMBL1146931	1	Scientific Literature	Bioorg. Med. Chem. Lett.	2006	None
CHEMBL205421		0	411.39	1	5.07	7	FC(F)(F)c1cccc(Nc2nnc(-c3cnccc3CCc3ccncc3)o2)c1	PI	'>'	30.0	%				UO_0000187					False	CHEMBL864977	Inhibition of CDK2 at 10 uM	B	BAO_0000357	single protein format	Homo sapiens	None	None	None	None	CHEMBL301	Cyclin-dependent kinase 2	Homo sapiens	SINGLE PROTEIN	CHEMBL1146931	1	Scientific Literature	Bioorg. Med. Chem. Lett.	2006	None
CHEMBL503236		0	390.67	0	1.52	6	Cl.N[C@@H](CCCN/C=C1\C(=O)Nc2ccc(Br)cc21)C(=O)O	IC50	'='	6600.0	nM	5.18			UO_0000065	14.63	0.34	3.66	4.96	False	CHEMBL1016031	Inhibition of CDK2/Cyclin A	B	BAO_0000357	single protein format	None	None	None	None	None	CHEMBL301	Cyclin-dependent kinase 2	Homo sapiens	SINGLE PROTEIN	CHEMBL1154450	1	Scientific Literature	Eur. J. Med. Chem.	2008	None
CHEMBL1081296		0	429.47	0	4.75	28	N[C@H](CNc1ncc(-c2ccc3cncnc3c2)s1)Cc1ccc(C(F)(F)F)cc1	IC50	'='	136.0	nM	6.87			UO_0000065	15.99	0.31	2.12	8.95	False	CHEMBL1102923	Inhibition of CDK2	B	BAO_0000357	single protein format	None	None	None	None	None	CHEMBL301	Cyclin-dependent kinase 2	Homo sapiens	SINGLE PROTEIN	CHEMBL1154944	1	Scientific Literature	Bioorg. Med. Chem. Lett.	2010	None
CHEMBL489244		0	403.23	0	2.56	5d	COc1ccc(CN/C=C2\C(=O)NC(=O)c3ccc(Br)cc32)cc1O	IC50	'<'	50000.0	nM				UO_0000065					False	CHEMBL981028	Inhibition of CDK2/Cyclin E assessed as inhibition of retinoblastoma susceptibility gene product phosphorylation	B	BAO_0000357	single protein format	None	None	None	None	None	CHEMBL301	Cyclin-dependent kinase 2	Homo sapiens	SINGLE PROTEIN	CHEMBL1153424	1	Scientific Literature	J. Med. Chem.	2009	None
CHEMBL86066		0	326.40	0	2.42	4	CC(C)n1cnc2c(NCc3ccccc3)nc(NCCO)nc21	IC50	'='	8000.0	nM	5.10			UO_0000065	15.62	0.29	2.68	5.80	False	CHEMBL661130	Inhibition of Cyclin-dependent kinase 2	B	BAO_0000357	single protein format	Homo sapiens	None	None	None	None	CHEMBL301	Cyclin-dependent kinase 2	Homo sapiens	SINGLE PROTEIN	CHEMBL1133758	1	Scientific Literature	J. Med. Chem.	2000	None
CHEMBL456760		0	370.45	0	4.82	8e	COc1ccccc1-c1ccccc1C(=O)NCCc1c[nH]c2ccccc12	IC50	'='	375000.0	nM		Outside typical range		UO_0000065					False	CHEMBL974551	Inhibition of human CDK2/GST-cyclin A expressed in Sf9 cells assessed as histone phosphorylation	B	BAO_0000219	cell-based format	Homo sapiens	None	None	Sf9	None	CHEMBL301	Cyclin-dependent kinase 2	Homo sapiens	SINGLE PROTEIN	CHEMBL1155938	1	Scientific Literature	Bioorg. Med. Chem.	2008	CHEMBL3308860
CHEMBL456965		0	370.45	0	4.82	8c	COc1ccc(-c2ccccc2C(=O)NCCc2c[nH]c3ccccc23)cc1	IC50	'='	921000.0	nM		Outside typical range		UO_0000065					False	CHEMBL974551	Inhibition of human CDK2/GST-cyclin A expressed in Sf9 cells assessed as histone phosphorylation	B	BAO_0000219	cell-based format	Homo sapiens	None	None	Sf9	None	CHEMBL301	Cyclin-dependent kinase 2	Homo sapiens	SINGLE PROTEIN	CHEMBL1155938	1	Scientific Literature	Bioorg. Med. Chem.	2008	CHEMBL3308860
CHEMBL381604	GW799251X	0	446.87	0	4.36	GW799251X	Nc1nccc(C#Cc2cncnc2Nc2ccc(OCc3cccc(F)c3)c(Cl)c2)n1	Inhibition	'='	5.25	%				UO_0000187					False	CHEMBL1962023	GSK_PKIS: CDK2/cyclinE mean inhibition at 1 uM [Nanosyn]	B	BAO_0000357	single protein format	None	None	None	None	None	CHEMBL301	Cyclin-dependent kinase 2	Homo sapiens	SINGLE PROTEIN	CHEMBL1961873	16	GSK Published Kinase Inhibitor Set			None
CHEMBL188205		0	454.33	0	4.98	49	COc1ccc2c(-c3ccnc(Nc4cc(C(F)(F)F)cc(C(F)(F)F)c4)n3)cnn2n1	Ki	'>'	19950.0	nM				UO_0000065					False	CHEMBL827377	Binding affinity for human cyclin-dependent kinase 2	B	BAO_0000357	single protein format	Homo sapiens	None	None	None	None	CHEMBL301	Cyclin-dependent kinase 2	Homo sapiens	SINGLE PROTEIN	CHEMBL1138749	1	Scientific Literature	J. Med. Chem.	2004	None
CHEMBL188257	GW827106X	0	452.47	0	4.38	72	COc1ccc(-c2nn3ncccc3c2-c2ccnc(Nc3ccc4c(c3)OCCO4)n2)cc1	Ki	'>'	19950.0	nM				UO_0000065					False	CHEMBL827377	Binding affinity for human cyclin-dependent kinase 2	B	BAO_0000357	single protein format	Homo sapiens	None	None	None	None	CHEMBL301	Cyclin-dependent kinase 2	Homo sapiens	SINGLE PROTEIN	CHEMBL1138749	1	Scientific Literature	J. Med. Chem.	2004	None
CHEMBL559683		0	326.30	0	3.22	8l	O=C(C(=O)N1CCc2cc(F)ccc21)c1c[nH]c2ccc(F)cc12	IC50	'='	816000.0	nM		Outside typical range		UO_0000065					False	CHEMBL1051861	Inhibition of human CDK2/ Cyclin A catalytic subunit expressed in Sf9 insect cells assessed as histone H1 phosphorylation-associated depletion in ATP level by luminescence assay	B	BAO_0000219	cell-based format	Homo sapiens	None	None	Sf9	None	CHEMBL301	Cyclin-dependent kinase 2	Homo sapiens	SINGLE PROTEIN	CHEMBL1153510	1	Scientific Literature	Bioorg. Med. Chem.	2009	CHEMBL3308860
CHEMBL559882		0	318.38	0	3.56	8n	Cc1ccc2c(c1)CCN2C(=O)C(=O)c1c[nH]c2ccc(C)cc12	IC50	'='	710000.0	nM		Outside typical range		UO_0000065					False	CHEMBL1051861	Inhibition of human CDK2/ Cyclin A catalytic subunit expressed in Sf9 insect cells assessed as histone H1 phosphorylation-associated depletion in ATP level by luminescence assay	B	BAO_0000219	cell-based format	Homo sapiens	None	None	Sf9	None	CHEMBL301	Cyclin-dependent kinase 2	Homo sapiens	SINGLE PROTEIN	CHEMBL1153510	1	Scientific Literature	Bioorg. Med. Chem.	2009	CHEMBL3308860
CHEMBL1800460		0	331.38	0	0.04	19	CN(C)c1cc(-c2cc(N3C[C@H](O)[C@@H](O)C3)ccc2O)nc(N)n1	IC50	'='	250.0	nM	6.60			UO_0000065	19.92	0.38	6.56	5.55	False	CHEMBL1804256	Inhibition of CDK2 in presence of 100 uM ATP	B	BAO_0000357	single protein format	None	None	None	None	None	CHEMBL301	Cyclin-dependent kinase 2	Homo sapiens	SINGLE PROTEIN	CHEMBL1799991	1	Scientific Literature	Bioorg. Med. Chem. Lett.	2011	None
CHEMBL66004	GW578748X	0	284.28	0	1.51	GW578748X	COc1cc(/C=N/Nc2ncnc3[nH]ncc23)ccc1O	Inhibition	'='	28.28	%				UO_0000187					False	CHEMBL1962021	GSK_PKIS: CDK2/cyclinA mean inhibition at 1 uM [Nanosyn]	B	BAO_0000357	single protein format	None	None	None	None	None	CHEMBL301	Cyclin-dependent kinase 2	Homo sapiens	SINGLE PROTEIN	CHEMBL1961873	16	GSK Published Kinase Inhibitor Set			None
CHEMBL1080569		0	429.47	0	4.75	1	N[C@H](CNc1nnc(-c2ccc3cnccc3c2)s1)Cc1ccc(C(F)(F)F)cc1	IC50	'='	50.0	nM	7.30			UO_0000065	17.00	0.33	2.55	9.52	False	CHEMBL1825377	Inhibition of CDK2	B	BAO_0000357	single protein format	None	None	None	None	None	CHEMBL301	Cyclin-dependent kinase 2	Homo sapiens	SINGLE PROTEIN	CHEMBL1821694	1	Scientific Literature	Bioorg. Med. Chem. Lett.	2011	None
CHEMBL1789962	GW643971X	0	374.40	0	3.03	GW643971X	COc1cc(C=NNc2ncnc3c2cnn3Cc2ccccc2)ccc1O	Inhibition	'='	0.83	%				UO_0000187					False	CHEMBL1962020	GSK_PKIS: CDK2/cyclinA mean inhibition at 0.1 uM [Nanosyn]	B	BAO_0000357	single protein format	None	None	None	None	None	CHEMBL301	Cyclin-dependent kinase 2	Homo sapiens	SINGLE PROTEIN	CHEMBL1961873	16	GSK Published Kinase Inhibitor Set			None
CHEMBL475761	GW784684X	0	564.09	2	6.81	GW784684X	CN1CCN(Cc2ccc(-c3cc4ncnc(Nc5ccc(OCc6cccc(F)c6)c(Cl)c5)c4s3)o2)CC1	Inhibition	'='	5.88	%				UO_0000187					False	CHEMBL1962021	GSK_PKIS: CDK2/cyclinA mean inhibition at 1 uM [Nanosyn]	B	BAO_0000357	single protein format	None	None	None	None	None	CHEMBL301	Cyclin-dependent kinase 2	Homo sapiens	SINGLE PROTEIN	CHEMBL1961873	16	GSK Published Kinase Inhibitor Set			None
CHEMBL597839		0	419.49	0	4.56	14e	Nc1nn(-c2cccc(-c3ccc4cc[nH]c4c3)c2)cc1-c1ccc2c(c1)CCNC2=O	IC50	'>'	10000.0	nM				UO_0000065					False	CHEMBL1071097	Inhibition of CDK2	B	BAO_0000357	single protein format	None	None	None	None	None	CHEMBL301	Cyclin-dependent kinase 2	Homo sapiens	SINGLE PROTEIN	CHEMBL1159125	1	Scientific Literature	Bioorg. Med. Chem. Lett.	2010	None
CHEMBL488562		0	446.48	0	3.56	45d	CN1CCN(c2ccc(N/C=C3\C(=O)NC(=O)c4ccc(-c5ccoc5)cc43)cc2F)CC1	IC50	'>'	50000.0	nM				UO_0000065					False	CHEMBL964737	Inhibition of CDK2/cyclin E expressed in Sf9 cells-baculovirus system assessed as retinoblastoma susceptibility gene product phosphorylation	B	BAO_0000219	cell-based format	None	None	None	Sf9	None	CHEMBL301	Cyclin-dependent kinase 2	Homo sapiens	SINGLE PROTEIN	CHEMBL1150411	1	Scientific Literature	J. Med. Chem.	2008	CHEMBL3308860
CHEMBL488549		0	444.58	0	4.39	21a	O=C1NC(=O)c2ccc(N3CCCCC3)cc2/C1=C/Nc1ccc(CN2CCCCC2)cc1	IC50	'>'	50000.0	nM				UO_0000065					False	CHEMBL964737	Inhibition of CDK2/cyclin E expressed in Sf9 cells-baculovirus system assessed as retinoblastoma susceptibility gene product phosphorylation	B	BAO_0000219	cell-based format	None	None	None	Sf9	None	CHEMBL301	Cyclin-dependent kinase 2	Homo sapiens	SINGLE PROTEIN	CHEMBL1150411	1	Scientific Literature	J. Med. Chem.	2008	CHEMBL3308860
CHEMBL520864		0	406.44	0	3.30	19e	O=C1NC(=O)c2ccc([N+](=O)[O-])cc2/C1=C/Nc1ccc(CN2CCCCC2)cc1	IC50	'>'	50000.0	nM				UO_0000065					False	CHEMBL964737	Inhibition of CDK2/cyclin E expressed in Sf9 cells-baculovirus system assessed as retinoblastoma susceptibility gene product phosphorylation	B	BAO_0000219	cell-based format	None	None	None	Sf9	None	CHEMBL301	Cyclin-dependent kinase 2	Homo sapiens	SINGLE PROTEIN	CHEMBL1150411	1	Scientific Literature	J. Med. Chem.	2008	CHEMBL3308860
CHEMBL362558	LY-2090314	2	512.55	1	3.42	12	O=C1NC(=O)C(c2cnc3ccccn23)=C1c1cn2c3c(cc(F)cc13)CN(C(=O)N1CCCCC1)CC2	IC50	'='	2800.0	nM	5.55			UO_0000065	10.83	0.20	2.13	6.04	False	CHEMBL831696	Inhibition of human Cyclin-dependent kinase 2	B	BAO_0000357	single protein format	Homo sapiens	None	None	None	None	CHEMBL301	Cyclin-dependent kinase 2	Homo sapiens	SINGLE PROTEIN	CHEMBL1138659	1	Scientific Literature	J. Med. Chem.	2004	None
CHEMBL365297	GW827099X	0	440.44	0	4.51	67	Fc1ccc(-c2nn3ncccc3c2-c2ccnc(Nc3ccc4c(c3)OCCO4)n2)cc1	Ki	'>'	19950.0	nM				UO_0000065					False	CHEMBL827377	Binding affinity for human cyclin-dependent kinase 2	B	BAO_0000357	single protein format	Homo sapiens	None	None	None	None	CHEMBL301	Cyclin-dependent kinase 2	Homo sapiens	SINGLE PROTEIN	CHEMBL1138749	1	Scientific Literature	J. Med. Chem.	2004	None
CHEMBL365840		0	500.41	2	6.63	74	FC(F)(F)c1ccc(-c2nn3ncccc3c2-c2ccnc(Nc3cccc(C(F)(F)F)c3)n2)cc1	Ki	'>'	19950.0	nM				UO_0000065					False	CHEMBL827377	Binding affinity for human cyclin-dependent kinase 2	B	BAO_0000357	single protein format	Homo sapiens	None	None	None	None	CHEMBL301	Cyclin-dependent kinase 2	Homo sapiens	SINGLE PROTEIN	CHEMBL1138749	1	Scientific Literature	J. Med. Chem.	2004	None
CHEMBL483514		0	471.99	1	5.72	23f	O=C1NC(=O)c2ccc(-c3ccc(Cl)cc3)cc2/C1=C/Nc1ccc(CN2CCCCC2)cc1	IC50	'>'	50000.0	nM				UO_0000065					False	CHEMBL964737	Inhibition of CDK2/cyclin E expressed in Sf9 cells-baculovirus system assessed as retinoblastoma susceptibility gene product phosphorylation	B	BAO_0000219	cell-based format	None	None	None	Sf9	None	CHEMBL301	Cyclin-dependent kinase 2	Homo sapiens	SINGLE PROTEIN	CHEMBL1150411	1	Scientific Literature	J. Med. Chem.	2008	CHEMBL3308860
CHEMBL432491		0	359.36	0	0.87	15c	NS(=O)(=O)c1ccc2c(c1)/C(=C/c1[nH]cc3c1CCOC3=O)C(=O)N2	IC50	'='	12.0	nM	7.92			UO_0000065	22.04	0.43	7.05	6.03	False	CHEMBL660704	Inhibitory activity against Cyclin-dependent kinase 2	B	BAO_0000357	single protein format	None	None	None	None	None	CHEMBL301	Cyclin-dependent kinase 2	Homo sapiens	SINGLE PROTEIN	CHEMBL1136528	1	Scientific Literature	Bioorg. Med. Chem. Lett.	2003	None
CHEMBL551258		0	595.54	3	5.95	8c	Clc1ccc(OCc2nnc3sc(SSc4nn5c(COc6ccc(Cl)cc6)nnc5s4)nn23)cc1	IC50	'='	820.0	nM	6.09			UO_0000065	10.22	0.23	0.14	5.82	False	CHEMBL1061363	Inhibition of CDK2/Cyclin A	B	BAO_0000357	single protein format	None	None	None	None	None	CHEMBL301	Cyclin-dependent kinase 2	Homo sapiens	SINGLE PROTEIN	CHEMBL1152892	1	Scientific Literature	Eur. J. Med. Chem.	2009	None
CHEMBL202892		0	405.42	0	2.82	27	Cn1cnc(NCc2ccncc2)c1-c1nnc(NCc2ccc3c(c2)OCO3)o1	Activity	'<'	30.0	%				UO_0000187					False	CHEMBL866561	Protective index against Cdk2 at 10 uM by HTRF method	B	BAO_0000357	single protein format	Homo sapiens	None	None	None	None	CHEMBL301	Cyclin-dependent kinase 2	Homo sapiens	SINGLE PROTEIN	CHEMBL1139649	1	Scientific Literature	Bioorg. Med. Chem. Lett.	2006	None
CHEMBL550964		0	419.53	0	2.88	41	CNC(=O)c1nn(C)c2c1C(C)(C)Cc1cnc(Nc3cccc(CN(C)C)c3)nc1-2	IC50	'='	83.0	nM	7.08			UO_0000065	16.88	0.31	4.20	8.05	False	CHEMBL1063936	Inhibition of CDK2/Cyclin A	B	BAO_0000357	single protein format	None	None	None	None	None	CHEMBL301	Cyclin-dependent kinase 2	Homo sapiens	SINGLE PROTEIN	CHEMBL1151962	1	Scientific Literature	J. Med. Chem.	2009	None
CHEMBL560839		0	447.54	0	2.65	31	CNC(=O)c1nn(C)c2c1C(C)(C)Cc1cnc(Nc3cccc(N4CCOCC4)c3)nc1-2	IC50	'='	248.0	nM	6.61			UO_0000065	14.76	0.27	3.96	6.80	False	CHEMBL1063936	Inhibition of CDK2/Cyclin A	B	BAO_0000357	single protein format	None	None	None	None	None	CHEMBL301	Cyclin-dependent kinase 2	Homo sapiens	SINGLE PROTEIN	CHEMBL1151962	1	Scientific Literature	J. Med. Chem.	2009	None
CHEMBL419634		0	449.50	0	2.33	4e	COCCNS(=O)(=O)c1ccc(Nc2nccc(-c3cnc4ccc(C#N)cn34)n2)cc1	IC50	'<'	3.0	nM				UO_0000065					False	CHEMBL660785	Inhibitory concentration against cyclin-dependent kinase 2	B	BAO_0000357	single protein format	None	None	None	None	None	CHEMBL301	Cyclin-dependent kinase 2	Homo sapiens	SINGLE PROTEIN	CHEMBL1147565	1	Scientific Literature	Bioorg. Med. Chem. Lett.	2004	None
CHEMBL388978	STAUROSPORINE	0	466.54	0	4.35	Staurosporine	CN[C@@H]1C[C@H]2O[C@@](C)([C@@H]1OC)n1c3ccccc3c3c4c(c5c6ccccc6n2c5c31)C(=O)NC4	Kd	'='	7.0	nM	8.15			UO_0000065	17.48	0.32	3.80	11.74	True	CHEMBL1061138	Binding constant for full-length CDK2	B	BAO_0000357	single protein format	Homo sapiens	None	None	None	None	CHEMBL301	Cyclin-dependent kinase 2	Homo sapiens	SINGLE PROTEIN	CHEMBL1150977	1	Scientific Literature	Nat. Biotechnol.	2008	None
CHEMBL188240		0	274.28	0	1.48	SB-737198	CCOc1nccc2c1nc(-c1nonc1N)n2CC	Inhibition	'='	5.12	%				UO_0000187					False	CHEMBL1962023	GSK_PKIS: CDK2/cyclinE mean inhibition at 1 uM [Nanosyn]	B	BAO_0000357	single protein format	None	None	None	None	None	CHEMBL301	Cyclin-dependent kinase 2	Homo sapiens	SINGLE PROTEIN	CHEMBL1961873	16	GSK Published Kinase Inhibitor Set			None
CHEMBL444673		0	251.28	0	3.19	5,BSc3926	COc1ccccc1/C=C1/C(=O)Nc2ccccc21	Inhibition						Not Active						False	CHEMBL1112903	Inhibition of CDK2	B	BAO_0000357	single protein format	None	None	None	None	None	CHEMBL301	Cyclin-dependent kinase 2	Homo sapiens	SINGLE PROTEIN	CHEMBL1157898	1	Scientific Literature	Bioorg. Med. Chem. Lett.	2010	None
CHEMBL482326	GSK-1030062A	0	505.52	2	5.40	GSK1030062A	COc1cc2ncn(-c3cc(OCc4ccccc4C(F)(F)F)c(C(=O)N(C)C)s3)c2cc1OC	Inhibition	'='	0.54	%				UO_0000187					False	CHEMBL1962023	GSK_PKIS: CDK2/cyclinE mean inhibition at 1 uM [Nanosyn]	B	BAO_0000357	single protein format	None	None	None	None	None	CHEMBL301	Cyclin-dependent kinase 2	Homo sapiens	SINGLE PROTEIN	CHEMBL1961873	16	GSK Published Kinase Inhibitor Set			None
CHEMBL1794061	GW627834A	0	297.74	0	3.96	GW627834A	Cl.N#Cc1cccc(Nc2ncc(-c3ccccc3)o2)c1	Inhibition	'='	44.43	%				UO_0000187					False	CHEMBL1962021	GSK_PKIS: CDK2/cyclinA mean inhibition at 1 uM [Nanosyn]	B	BAO_0000357	single protein format	None	None	None	None	None	CHEMBL301	Cyclin-dependent kinase 2	Homo sapiens	SINGLE PROTEIN	CHEMBL1961873	16	GSK Published Kinase Inhibitor Set			None
CHEMBL1964243		0	414.47	0	2.53	97	CC(=O)NS(=O)(=O)c1ccc(N/C=C2\C(=O)Nc3ccc4ncsc4c32)cc1	IC50	'='	75.0	nM	7.12			UO_0000065	17.19	0.35	4.59	6.08	True	CHEMBL661125	Inhibitory activity against human cyclin-dependent kinase 2 (CDK2)	B	BAO_0000357	single protein format	None	None	None	None	None	CHEMBL301	Cyclin-dependent kinase 2	Homo sapiens	SINGLE PROTEIN	CHEMBL1134300	1	Scientific Literature	J. Med. Chem.	2001	None
CHEMBL188247	GW832467X	0	504.47	2	5.70	GW832467X	Cc1ccc2c(-c3ccnc(Nc4ccc5c(c4)OCCO5)n3)c(-c3ccc(C(F)(F)F)cc3)nn2n1	Inhibition	'='	0.31	%				UO_0000187					False	CHEMBL1962022	GSK_PKIS: CDK2/cyclinE mean inhibition at 0.1 uM [Nanosyn]	B	BAO_0000357	single protein format	None	None	None	None	None	CHEMBL301	Cyclin-dependent kinase 2	Homo sapiens	SINGLE PROTEIN	CHEMBL1961873	16	GSK Published Kinase Inhibitor Set			None
CHEMBL246543		0	365.44	0	2.40	11	CCNC(=O)N1CCC(Nc2nccc(-c3cnc4ccccn34)n2)CC1	IC50	'='	4219.0	nM	5.38			UO_0000065	14.71	0.27	2.97	6.15	False	CHEMBL886373	Inhibition of CDK2 by IMAP technology	B	BAO_0000357	single protein format	None	None	None	None	None	CHEMBL301	Cyclin-dependent kinase 2	Homo sapiens	SINGLE PROTEIN	CHEMBL1139954	1	Scientific Literature	Bioorg. Med. Chem. Lett.	2007	None
CHEMBL1909407		0	374.85	0	2.65	SB-220025-A	Cl.Nc1nccc(-c2c(-c3ccc(F)cc3)ncn2C2CCNCC2)n1	Inhibition	'='	6.19	%				UO_0000187					False	CHEMBL1962021	GSK_PKIS: CDK2/cyclinA mean inhibition at 1 uM [Nanosyn]	B	BAO_0000357	single protein format	None	None	None	None	None	CHEMBL301	Cyclin-dependent kinase 2	Homo sapiens	SINGLE PROTEIN	CHEMBL1961873	16	GSK Published Kinase Inhibitor Set			None
CHEMBL248370		0	407.45	0	3.24	5	CCNC(=O)N1CCC(Nc2ncc(C#N)c(-c3c[nH]c4cc(F)ccc34)n2)CC1	IC50	'='	412.0	nM	6.38			UO_0000065	15.67	0.29	3.15	5.82	False	CHEMBL886373	Inhibition of CDK2 by IMAP technology	B	BAO_0000357	single protein format	None	None	None	None	None	CHEMBL301	Cyclin-dependent kinase 2	Homo sapiens	SINGLE PROTEIN	CHEMBL1139954	1	Scientific Literature	Bioorg. Med. Chem. Lett.	2007	None
CHEMBL392614		0	398.90	0	3.88	16	CCNC(=O)N1CCC[C@H](Nc2ncc(Cl)c(-c3c[nH]c4ccccc34)n2)C1	IC50	'='	555.0	nM	6.26			UO_0000065	15.68	0.31	2.38	7.28	False	CHEMBL886373	Inhibition of CDK2 by IMAP technology	B	BAO_0000357	single protein format	None	None	None	None	None	CHEMBL301	Cyclin-dependent kinase 2	Homo sapiens	SINGLE PROTEIN	CHEMBL1139954	1	Scientific Literature	Bioorg. Med. Chem. Lett.	2007	None
CHEMBL1909396	GW768505A	0	573.93	2	6.95	GW768505A	COc1ccc(-c2oc3ncnc(N)c3c2-c2ccc(NC(=O)Nc3cc(C(F)(F)F)ccc3F)cc2)cc1.Cl	Inhibition	'='	28.76	%				UO_0000187					False	CHEMBL1962023	GSK_PKIS: CDK2/cyclinE mean inhibition at 1 uM [Nanosyn]	B	BAO_0000357	single protein format	None	None	None	None	None	CHEMBL301	Cyclin-dependent kinase 2	Homo sapiens	SINGLE PROTEIN	CHEMBL1961873	16	GSK Published Kinase Inhibitor Set			None
CHEMBL1794059	GW275616X	0	315.35	0	1.74	GW275616X	NS(=O)(=O)c1cccc(N/C=C2\C(=O)Nc3ccccc32)c1	Inhibition	'='	4.87	%				UO_0000187					False	CHEMBL1962020	GSK_PKIS: CDK2/cyclinA mean inhibition at 0.1 uM [Nanosyn]	B	BAO_0000357	single protein format	None	None	None	None	None	CHEMBL301	Cyclin-dependent kinase 2	Homo sapiens	SINGLE PROTEIN	CHEMBL1961873	16	GSK Published Kinase Inhibitor Set			None
CHEMBL95207		0	352.42	0	3.00	SB-220455	CN1CCC(n2cnc(-c3ccc(F)cc3)c2-c2ccnc(N)n2)CC1	Inhibition	'='	0.76	%				UO_0000187					False	CHEMBL1962020	GSK_PKIS: CDK2/cyclinA mean inhibition at 0.1 uM [Nanosyn]	B	BAO_0000357	single protein format	None	None	None	None	None	CHEMBL301	Cyclin-dependent kinase 2	Homo sapiens	SINGLE PROTEIN	CHEMBL1961873	16	GSK Published Kinase Inhibitor Set			None
CHEMBL95207		0	352.42	0	3.00	SB-220455	CN1CCC(n2cnc(-c3ccc(F)cc3)c2-c2ccnc(N)n2)CC1	Inhibition	'='	1.45	%				UO_0000187					False	CHEMBL1962022	GSK_PKIS: CDK2/cyclinE mean inhibition at 0.1 uM [Nanosyn]	B	BAO_0000357	single protein format	None	None	None	None	None	CHEMBL301	Cyclin-dependent kinase 2	Homo sapiens	SINGLE PROTEIN	CHEMBL1961873	16	GSK Published Kinase Inhibitor Set			None
CHEMBL95207		0	352.42	0	3.00	SB-220455	CN1CCC(n2cnc(-c3ccc(F)cc3)c2-c2ccnc(N)n2)CC1	Inhibition	'='	2.89	%				UO_0000187					False	CHEMBL1962023	GSK_PKIS: CDK2/cyclinE mean inhibition at 1 uM [Nanosyn]	B	BAO_0000357	single protein format	None	None	None	None	None	CHEMBL301	Cyclin-dependent kinase 2	Homo sapiens	SINGLE PROTEIN	CHEMBL1961873	16	GSK Published Kinase Inhibitor Set			None
CHEMBL383172		0	403.45	0	4.00	3b	Cc1ccc(C(=O)Nc2ccon2)cc1Nc1ncnc(NC2CCCC2)c1C#N	IC50	'>'	100000.0	nM				UO_0000065					False	CHEMBL882903	Inhibitory concentration against CDK2	B	BAO_0000357	single protein format	None	None	None	None	None	CHEMBL301	Cyclin-dependent kinase 2	Homo sapiens	SINGLE PROTEIN	CHEMBL1141103	1	Scientific Literature	J. Med. Chem.	2005	None
CHEMBL241517	GW856804X	0	433.92	0	4.65	GW856804X	Nc1ncc(-c2cccc(S(N)(=O)=O)c2)c2scc(-c3ccc(F)c(Cl)c3)c12	Inhibition	'='	2.68	%				UO_0000187					False	CHEMBL1962022	GSK_PKIS: CDK2/cyclinE mean inhibition at 0.1 uM [Nanosyn]	B	BAO_0000357	single protein format	None	None	None	None	None	CHEMBL301	Cyclin-dependent kinase 2	Homo sapiens	SINGLE PROTEIN	CHEMBL1961873	16	GSK Published Kinase Inhibitor Set			None
CHEMBL475599	GSK-300014A	0	603.17	2	6.67	GSK300014A	CS(=O)(=O)CCNCc1cc(-c2cc3c(Nc4ccc(OCc5cccc(F)c5)c(Cl)c4)ncnc3s2)cs1	Inhibition	'='	4.94	%				UO_0000187					False	CHEMBL1962023	GSK_PKIS: CDK2/cyclinE mean inhibition at 1 uM [Nanosyn]	B	BAO_0000357	single protein format	None	None	None	None	None	CHEMBL301	Cyclin-dependent kinase 2	Homo sapiens	SINGLE PROTEIN	CHEMBL1961873	16	GSK Published Kinase Inhibitor Set			None
CHEMBL221959	TOFACITINIB	4	312.38	0	1.54	CP-690550	C[C@@H]1CCN(C(=O)CC#N)C[C@@H]1N(C)c1ncnc2[nH]ccc12	IC50	'>'	10000.0	nM				UO_0000065					False	CHEMBL1015232	Inhibition of CDK2/cyclin A	B	BAO_0000357	single protein format	None	None	None	None	None	CHEMBL301	Cyclin-dependent kinase 2	Homo sapiens	SINGLE PROTEIN	CHEMBL1152817	1	Scientific Literature	Science	2003	None
CHEMBL409892	GW305178X	0	367.39	0	1.65	GW305178X	NS(=O)(=O)c1ccc(N/N=C2\C(=O)Nc3ccc4ncccc4c32)cc1	Inhibition	'='	93.38	%				UO_0000187					False	CHEMBL1962020	GSK_PKIS: CDK2/cyclinA mean inhibition at 0.1 uM [Nanosyn]	B	BAO_0000357	single protein format	None	None	None	None	None	CHEMBL301	Cyclin-dependent kinase 2	Homo sapiens	SINGLE PROTEIN	CHEMBL1961873	16	GSK Published Kinase Inhibitor Set			None
CHEMBL482326	GSK-1030062A	0	505.52	2	5.40	GSK1030062A	COc1cc2ncn(-c3cc(OCc4ccccc4C(F)(F)F)c(C(=O)N(C)C)s3)c2cc1OC	Inhibition	'='	-0.22	%				UO_0000187					False	CHEMBL1962022	GSK_PKIS: CDK2/cyclinE mean inhibition at 0.1 uM [Nanosyn]	B	BAO_0000357	single protein format	None	None	None	None	None	CHEMBL301	Cyclin-dependent kinase 2	Homo sapiens	SINGLE PROTEIN	CHEMBL1961873	16	GSK Published Kinase Inhibitor Set			None
CHEMBL3823659		0	436.91	0	3.57	7	CC(=O)N1CCC(n2cc(Nc3ncc(Cl)c(-c4cnc5ccccn45)n3)cn2)CC1	IC50	'='	25.0	nM	7.60			UO_0000065	17.40	0.33	4.03	8.15	False	CHEMBL3825084	Inhibition of CDK2 (unknown origin)	B	BAO_0000357	single protein format	Homo sapiens	None	None	None	None	CHEMBL301	Cyclin-dependent kinase 2	Homo sapiens	SINGLE PROTEIN	CHEMBL3822394	1	Scientific Literature	J. Med. Chem.	2016	None
CHEMBL3823007		0	408.90	0	3.62	10	Cc1nn(C2CCNCC2)cc1Nc1ncc(Cl)c(-c2cnc3ccccn23)n1	IC50	'='	392.0	nM	6.41			UO_0000065	15.67	0.30	2.79	7.54	False	CHEMBL3825084	Inhibition of CDK2 (unknown origin)	B	BAO_0000357	single protein format	Homo sapiens	None	None	None	None	CHEMBL301	Cyclin-dependent kinase 2	Homo sapiens	SINGLE PROTEIN	CHEMBL3822394	1	Scientific Literature	J. Med. Chem.	2016	None
CHEMBL3824296		0	422.92	0	3.93	17	Cc1nn(C2CCNCC2)c(C)c1Nc1ncc(Cl)c(-c2cnn3ccccc23)n1	IC50	'='	1520.0	nM	5.82			UO_0000065	13.76	0.26	1.89	6.85	False	CHEMBL3825084	Inhibition of CDK2 (unknown origin)	B	BAO_0000357	single protein format	Homo sapiens	None	None	None	None	CHEMBL301	Cyclin-dependent kinase 2	Homo sapiens	SINGLE PROTEIN	CHEMBL3822394	1	Scientific Literature	J. Med. Chem.	2016	None
CHEMBL1789962	GW643971X	0	374.40	0	3.03	GW643971X	COc1cc(C=NNc2ncnc3c2cnn3Cc2ccccc2)ccc1O	Inhibition	'='	6.08	%				UO_0000187					False	CHEMBL1962023	GSK_PKIS: CDK2/cyclinE mean inhibition at 1 uM [Nanosyn]	B	BAO_0000357	single protein format	None	None	None	None	None	CHEMBL301	Cyclin-dependent kinase 2	Homo sapiens	SINGLE PROTEIN	CHEMBL1961873	16	GSK Published Kinase Inhibitor Set			None
CHEMBL208363		0	411.39	1	5.07	30	FC(F)(F)c1ccc(Nc2nnc(-c3ccncc3CCc3ccncc3)o2)cc1	PI	'>'	30.0	%				UO_0000187					False	CHEMBL864977	Inhibition of CDK2 at 10 uM	B	BAO_0000357	single protein format	Homo sapiens	None	None	None	None	CHEMBL301	Cyclin-dependent kinase 2	Homo sapiens	SINGLE PROTEIN	CHEMBL1146931	1	Scientific Literature	Bioorg. Med. Chem. Lett.	2006	None
CHEMBL207975		0	385.47	1	5.18	22	CC(C)c1ccc(Nc2nnc(-c3ccncc3CCc3ccncc3)o2)cc1	PI	'>'	30.0	%				UO_0000187					False	CHEMBL864977	Inhibition of CDK2 at 10 uM	B	BAO_0000357	single protein format	Homo sapiens	None	None	None	None	CHEMBL301	Cyclin-dependent kinase 2	Homo sapiens	SINGLE PROTEIN	CHEMBL1146931	1	Scientific Literature	Bioorg. Med. Chem. Lett.	2006	None
CHEMBL205684		0	468.44	1	5.80	13	FC(F)(F)c1cccc(Nc2nnc(-c3ccncc3CCCc3ccc4c(c3)OCO4)o2)c1	PI	'>'	30.0	%				UO_0000187					False	CHEMBL864977	Inhibition of CDK2 at 10 uM	B	BAO_0000357	single protein format	Homo sapiens	None	None	None	None	CHEMBL301	Cyclin-dependent kinase 2	Homo sapiens	SINGLE PROTEIN	CHEMBL1146931	1	Scientific Literature	Bioorg. Med. Chem. Lett.	2006	None
CHEMBL380421		0	411.39	1	5.07	9	FC(F)(F)c1cccc(Nc2nnc(-c3cccnc3CCc3cccnc3)o2)c1	PI	'>'	30.0	%				UO_0000187					False	CHEMBL864977	Inhibition of CDK2 at 10 uM	B	BAO_0000357	single protein format	Homo sapiens	None	None	None	None	CHEMBL301	Cyclin-dependent kinase 2	Homo sapiens	SINGLE PROTEIN	CHEMBL1146931	1	Scientific Literature	Bioorg. Med. Chem. Lett.	2006	None
CHEMBL3823301		0	450.93	0	3.88	16	CC(=O)N1CCC(n2ncc(Nc3ncc(Cl)c(-c4cnn5ccccc45)n3)c2C)CC1	IC50	'='	254.0	nM	6.59			UO_0000065	14.63	0.28	2.72	7.07	False	CHEMBL3825084	Inhibition of CDK2 (unknown origin)	B	BAO_0000357	single protein format	Homo sapiens	None	None	None	None	CHEMBL301	Cyclin-dependent kinase 2	Homo sapiens	SINGLE PROTEIN	CHEMBL3822394	1	Scientific Literature	J. Med. Chem.	2016	None
CHEMBL1794056	GW301789X	0	303.32	0	2.67	GW301789X	O=C1Nc2ccccc2/C1=C/Nc1ccc(-n2cncn2)cc1	Inhibition	'='	6.28	%				UO_0000187					False	CHEMBL1962022	GSK_PKIS: CDK2/cyclinE mean inhibition at 0.1 uM [Nanosyn]	B	BAO_0000357	single protein format	None	None	None	None	None	CHEMBL301	Cyclin-dependent kinase 2	Homo sapiens	SINGLE PROTEIN	CHEMBL1961873	16	GSK Published Kinase Inhibitor Set			None
CHEMBL185710		0	230.23	0	1.08	SB-738561	CCn1c(-c2nonc2N)nc2ccncc21	Inhibition	'='	4.47	%				UO_0000187					False	CHEMBL1962021	GSK_PKIS: CDK2/cyclinA mean inhibition at 1 uM [Nanosyn]	B	BAO_0000357	single protein format	None	None	None	None	None	CHEMBL301	Cyclin-dependent kinase 2	Homo sapiens	SINGLE PROTEIN	CHEMBL1961873	16	GSK Published Kinase Inhibitor Set			None
CHEMBL599552	INDIGO	3	262.27	0	2.81	Indigo	O=C1/C(=C2\Nc3ccccc3C2=O)Nc2ccccc21	IC50	'='	70000.0	nM	4.16			UO_0000065	15.84	0.28	1.34	7.14	False	CHEMBL660705	Inhibition of Cyclin-dependent kinase 2 (CDK2)	B	BAO_0000357	single protein format	None	None	None	None	None	CHEMBL301	Cyclin-dependent kinase 2	Homo sapiens	SINGLE PROTEIN	CHEMBL1146605	1	Scientific Literature	J. Med. Chem.	2003	None
CHEMBL185238	GW786460X	0	287.33	0	3.39	GW786460X	Cc1cccc(-c2n[nH]cc2-c2ccc3ncccc3n2)n1	Inhibition	'='	0.57	%				UO_0000187					False	CHEMBL1962020	GSK_PKIS: CDK2/cyclinA mean inhibition at 0.1 uM [Nanosyn]	B	BAO_0000357	single protein format	None	None	None	None	None	CHEMBL301	Cyclin-dependent kinase 2	Homo sapiens	SINGLE PROTEIN	CHEMBL1961873	16	GSK Published Kinase Inhibitor Set			None
CHEMBL553	ERLOTINIB	4	393.44	0	3.41	Tarceva	C#Cc1cccc(Nc2ncnc3cc(OCCOC)c(OCCOC)cc23)c1	Kd						Not Active						False	CHEMBL860890	Average Binding Constant for CDK2; NA=Not Active at 10 uM	B	BAO_0000357	single protein format	Homo sapiens	None	None	None	None	CHEMBL301	Cyclin-dependent kinase 2	Homo sapiens	SINGLE PROTEIN	CHEMBL1144455	1	Scientific Literature	Nat. Biotechnol.	2005	None
CHEMBL1944698	ZOTIRACICLIB	1	372.47	0	4.66	26h, SB1317/TG02	CN1C/C=C/CCOc2cccc(c2)-c2ccnc(n2)Nc2cccc(c2)C1	IC50	'='	130.0	nM	6.89			UO_0000065	18.49	0.34	2.23	13.70	False	CHEMBL1948609	Inhibition of CDK2 in human MV411 cells assessed as Rb phosphorylation after 24 hrs by Western blot analysis	B	BAO_0000219	cell-based format	Homo sapiens	None	None	MV4-11	None	CHEMBL301	Cyclin-dependent kinase 2	Homo sapiens	SINGLE PROTEIN	CHEMBL1944548	1	Scientific Literature	J. Med. Chem.	2012	CHEMBL3308063
CHEMBL189231		0	284.32	0	2.57	SB-734117	Nc1nonc1-c1nc2cnccc2n1C1CCCCC1	Inhibition	'='	44.61	%				UO_0000187					False	CHEMBL1962021	GSK_PKIS: CDK2/cyclinA mean inhibition at 1 uM [Nanosyn]	B	BAO_0000357	single protein format	None	None	None	None	None	CHEMBL301	Cyclin-dependent kinase 2	Homo sapiens	SINGLE PROTEIN	CHEMBL1961873	16	GSK Published Kinase Inhibitor Set			None
CHEMBL1980391	RG-1530	1	356.79	0	4.75	2, R1530	COc1cc2c(cc1F)C(c1ccccc1Cl)=Nc1c(n[nH]c1C)N2	IC50	'='	1330.0	nM	5.88			UO_0000065	16.47	0.32	1.13	9.43	False	CHEMBL2327152	Inhibition of CDK2 (unknown origin)	B	BAO_0000357	single protein format	Homo sapiens	None	None	None	None	CHEMBL301	Cyclin-dependent kinase 2	Homo sapiens	SINGLE PROTEIN	CHEMBL2321712	1	Scientific Literature	ACS Med. Chem. Lett.	2013	None
CHEMBL2322701		0	323.79	0	4.18	1	Cc1[nH]nc2c1N=C(c1ccccc1Cl)c1cc(N)ccc1N2	IC50	'='	88.0	nM	7.06			UO_0000065	21.79	0.42	2.88	8.92	False	CHEMBL2327152	Inhibition of CDK2 (unknown origin)	B	BAO_0000357	single protein format	Homo sapiens	None	None	None	None	CHEMBL301	Cyclin-dependent kinase 2	Homo sapiens	SINGLE PROTEIN	CHEMBL2321712	1	Scientific Literature	ACS Med. Chem. Lett.	2013	None
CHEMBL188794	GW829115X	0	496.88	1	6.28	GW829115X	COc1ccc(-c2nn3ncccc3c2-c2ccnc(Nc3ccc(Cl)c(C(F)(F)F)c3)n2)cc1	Inhibition	'='	1.46	%				UO_0000187					False	CHEMBL1962020	GSK_PKIS: CDK2/cyclinA mean inhibition at 0.1 uM [Nanosyn]	B	BAO_0000357	single protein format	None	None	None	None	None	CHEMBL301	Cyclin-dependent kinase 2	Homo sapiens	SINGLE PROTEIN	CHEMBL1961873	16	GSK Published Kinase Inhibitor Set			None
CHEMBL1922219		0	369.47	0	2.99	BDBM50358213	CC[C@H](Nc1nc(NCc2cccnc2)c2ncn(C(C)C)c2n1)[C@@H](C)O	IC50	'='	30.0	nM	7.52		267672	UO_0000065	20.36	0.38	4.53	7.46	False	CHEMBL3705418	Kinase Assay: The compounds from the examples below were investigated for their CDK2/cyclin E, CDK1/cyclin B, CDK4/cyclin D1 and CDK7/cyclin H, ERK-2, and PKA inhibitory activity. His6-tagged recombinant human cyclin-dependent kinases CDK1/cyclin B1, CDK2/cyclin E, CDK4 and CDK7/cyclin H were expressed in sf9 cells using a baculovirus expression system. Recombinant cyclin D1 was expressed in E. c…	B	BAO_0000219	cell-based format	Homo sapiens	None	None	Sf9	None	CHEMBL301	Cyclin-dependent kinase 2	Homo sapiens	SINGLE PROTEIN	CHEMBL3639056	37	BindingDB Database		2014	CHEMBL3308860
CHEMBL428690	ALVOCIDIB	3	401.85	0	3.30	flavopiridol	CN1CC[C@H](c2c(O)cc(O)c3c(=O)cc(-c4ccccc4Cl)oc23)[C@H](O)C1	Kd	'='	200.0	nM	6.70			UO_0000065	16.67	0.33	3.40	7.12	False	CHEMBL860890	Average Binding Constant for CDK2; NA=Not Active at 10 uM	B	BAO_0000357	single protein format	Homo sapiens	None	None	None	None	CHEMBL301	Cyclin-dependent kinase 2	Homo sapiens	SINGLE PROTEIN	CHEMBL1144455	1	Scientific Literature	Nat. Biotechnol.	2005	None
CHEMBL2062290		0	598.48	0	4.51	SB-739245-AC	CCN1CCC(CC(=O)Nc2n[nH]c3nc(-c4cccs4)c(Br)cc23)CC1.O=C(O)C(O)C(O)C(=O)O	Inhibition	'='	6.41	%				UO_0000187					False	CHEMBL1962021	GSK_PKIS: CDK2/cyclinA mean inhibition at 1 uM [Nanosyn]	B	BAO_0000357	single protein format	None	None	None	None	None	CHEMBL301	Cyclin-dependent kinase 2	Homo sapiens	SINGLE PROTEIN	CHEMBL1961873	16	GSK Published Kinase Inhibitor Set			None
CHEMBL179311	GW580509X	0	388.45	0	3.90	GW580509X	CCS(=O)(=O)c1ccc(OC)c(Nc2ncc(-c3cccc(OC)c3)o2)c1	Inhibition	'='	7.35	%				UO_0000187					False	CHEMBL1962023	GSK_PKIS: CDK2/cyclinE mean inhibition at 1 uM [Nanosyn]	B	BAO_0000357	single protein format	None	None	None	None	None	CHEMBL301	Cyclin-dependent kinase 2	Homo sapiens	SINGLE PROTEIN	CHEMBL1961873	16	GSK Published Kinase Inhibitor Set			None
CHEMBL261659		0	316.36	0	4.06	13	O=C(Nc1n[nH]c2cc(-c3ccc4[nH]ccc4c3)ccc12)C1CC1	IC50	'>'	1000.0	nM				UO_0000065					True	CHEMBL661128	Inhibitory concentration against cyclin-dependent kinase 2	B	BAO_0000357	single protein format	None	None	None	None	None	CHEMBL301	Cyclin-dependent kinase 2	Homo sapiens	SINGLE PROTEIN	CHEMBL1136207	1	Scientific Literature	Bioorg. Med. Chem. Lett.	2003	None
CHEMBL391229		0	383.45	0	3.13	108	O=C1Nc2ccc3ncsc3c2/C1=C/Nc1ccc2c(c1)CS(=O)(=O)C2	IC50	'='	14.0	nM	7.85			UO_0000065	20.48	0.41	4.72	8.91	False	CHEMBL661125	Inhibitory activity against human cyclin-dependent kinase 2 (CDK2)	B	BAO_0000357	single protein format	None	None	None	None	None	CHEMBL301	Cyclin-dependent kinase 2	Homo sapiens	SINGLE PROTEIN	CHEMBL1134300	1	Scientific Literature	J. Med. Chem.	2001	None
CHEMBL73243		0	438.51	0	2.85	3c	COCCCNS(=O)(=O)c1ccc(Nc2nccc(-c3cnc4ccccn34)n2)cc1	IC50	'='	4.0	nM	8.40			UO_0000065	19.15	0.37	5.55	7.60	False	CHEMBL660785	Inhibitory concentration against cyclin-dependent kinase 2	B	BAO_0000357	single protein format	None	None	None	None	None	CHEMBL301	Cyclin-dependent kinase 2	Homo sapiens	SINGLE PROTEIN	CHEMBL1147565	1	Scientific Literature	Bioorg. Med. Chem. Lett.	2004	None
CHEMBL3084838		0	549.51	2	3.40	3d	N[C@H]1CC[C@H](Nc2nc(Nc3ccc(P(=O)(O)CP(=O)(O)O)cc3)c3ncn(C4CCCC4)c3n2)CC1	Selectivity	'='	10.0										False	CHEMBL662521	Selectivity for cyclin-dependent kinase 2, CDK2	B	BAO_0000357	single protein format	None	None	None	None	None	CHEMBL301	Cyclin-dependent kinase 2	Homo sapiens	SINGLE PROTEIN	CHEMBL1136209	1	Scientific Literature	Bioorg. Med. Chem. Lett.	2003	None
CHEMBL321939		0	534.50	2	5.27	1n	NS(=O)(=O)c1ccc(Nc2cc(-c3cccc(NC(=O)Nc4cc(C(F)(F)F)ccc4F)c3)[nH]n2)cc1	IC50	'='	61.6	nM	7.21			UO_0000065	13.49	0.27	1.94	5.08	False	CHEMBL661129	In vitro inhibition of Cyclin-dependent kinase 2 was determined.	B	BAO_0000357	single protein format	None	None	None	None	None	CHEMBL301	Cyclin-dependent kinase 2	Homo sapiens	SINGLE PROTEIN	CHEMBL1136197	1	Scientific Literature	Bioorg. Med. Chem. Lett.	2003	None
CHEMBL1630115		0	616.10	2	8.65	7e	Nc1ccccc1NC(=O)/C=C/c1ccc(-c2ccc3ncnc(Nc4ccc(OCc5cccc(F)c5)c(Cl)c4)c3c2)cc1	IC50	'='	1200.0	nM	5.92			UO_0000065	9.61	0.18	-2.73	5.80	False	CHEMBL1640699	Inhibition of CDK2 by flash plate based radioactive enzyme assay	B	BAO_0000357	single protein format	None	None	None	None	None	CHEMBL301	Cyclin-dependent kinase 2	Homo sapiens	SINGLE PROTEIN	CHEMBL1629443	1	Scientific Literature	J. Med. Chem.	2010	None
CHEMBL257625		0	294.36	0	3.18	5a	CCNc1ccc2[nH]nc(NC(=O)Cc3ccccc3)c2c1	IC50	'='	500.0	nM	6.30			UO_0000065	21.41	0.39	3.12	9.03	False	CHEMBL929003	Inhibition of CDK2	B	BAO_0000357	single protein format	None	None	None	None	None	CHEMBL301	Cyclin-dependent kinase 2	Homo sapiens	SINGLE PROTEIN	CHEMBL1141545	1	Scientific Literature	Bioorg. Med. Chem. Lett.	2008	None
CHEMBL48362		0	430.48	0	2.17	7	CN1CCC(c2c(O)cc(O)c3c2O/C(=C\c2ccc(S(N)(=O)=O)cc2)C3=O)CC1	IC50	'='	30.0	nM	7.52			UO_0000065	17.48	0.34	5.35	5.78	True	CHEMBL658935	Inhibition of cyclin A activated Cyclin-dependent kinase 2 (CDK2)	B	BAO_0000357	single protein format	None	None	None	None	None	CHEMBL301	Cyclin-dependent kinase 2	Homo sapiens	SINGLE PROTEIN	CHEMBL1135924	1	Scientific Literature	J. Med. Chem.	2002	None
CHEMBL508541		0	433.90	0	4.31	37	CNCCCn1c2ccc(O)cc2c2c3c(c(-c4ccccc4Cl)cc21)C(=O)NC3=O	Inhibition	'='	10.0	%				UO_0000187					False	CHEMBL996959	Inhibition of CDK2/cyclin A at 10 uM	B	BAO_0000357	single protein format	None	None	None	None	None	CHEMBL301	Cyclin-dependent kinase 2	Homo sapiens	SINGLE PROTEIN	CHEMBL1156685	1	Scientific Literature	Eur. J. Med. Chem.	2008	None
CHEMBL272389		0	394.43	0	0.51	49	CS(=O)(=O)c1ccc2c(c1)/C(=N/Nc1ccc(S(N)(=O)=O)cc1)C(=O)N2	IC50	'='	16.0	nM	7.80			UO_0000065	19.76	0.41	7.29	5.27	True	CHEMBL661125	Inhibitory activity against human cyclin-dependent kinase 2 (CDK2)	B	BAO_0000357	single protein format	None	None	None	None	None	CHEMBL301	Cyclin-dependent kinase 2	Homo sapiens	SINGLE PROTEIN	CHEMBL1134300	1	Scientific Literature	J. Med. Chem.	2001	None
CHEMBL223460		0	466.91	0	2.96	18d	CS(=O)(=O)Nc1cc2c(cc1Cl)NC(=O)Nc1cnc(C#N)c(n1)OCCCCCO2	Ki	'>'	10000.0	nM				UO_0000065					False	CHEMBL913842	Inhibition of Cdk2	B	BAO_0000357	single protein format	Homo sapiens	None	None	None	None	CHEMBL301	Cyclin-dependent kinase 2	Homo sapiens	SINGLE PROTEIN	CHEMBL1142994	1	Scientific Literature	J. Med. Chem.	2007	None
CHEMBL460940		0	511.94	1	3.17	62	CS(=O)(=O)NC(=O)CCn1c2ccc(O)cc2c2c3c(c(-c4ccccc4Cl)cc21)C(=O)NC3=O	Inhibition	'='	54.0	%				UO_0000187					False	CHEMBL996959	Inhibition of CDK2/cyclin A at 10 uM	B	BAO_0000357	single protein format	None	None	None	None	None	CHEMBL301	Cyclin-dependent kinase 2	Homo sapiens	SINGLE PROTEIN	CHEMBL1156685	1	Scientific Literature	Eur. J. Med. Chem.	2008	None
CHEMBL48614		0	385.85	0	4.18	5	CN1CCC(c2c(O)cc(O)c3c2O/C(=C\c2ccccc2Cl)C3=O)CC1	IC50	'='	3970.0	nM	5.40			UO_0000065	14.00	0.27	1.22	7.72	True	CHEMBL658935	Inhibition of cyclin A activated Cyclin-dependent kinase 2 (CDK2)	B	BAO_0000357	single protein format	None	None	None	None	None	CHEMBL301	Cyclin-dependent kinase 2	Homo sapiens	SINGLE PROTEIN	CHEMBL1135924	1	Scientific Literature	J. Med. Chem.	2002	None
CHEMBL391103		0	425.41	1	5.43	40	O=C(Nc1ccc(OC(F)(F)F)cc1)c1cc2ccccc2n1CCc1ccncc1	Activity	'>'	30.0	%				UO_0000187					False	CHEMBL897524	Inhibition of Cdk2 at 10 uM	B	BAO_0000357	single protein format	None	None	None	None	None	CHEMBL301	Cyclin-dependent kinase 2	Homo sapiens	SINGLE PROTEIN	CHEMBL1148870	1	Scientific Literature	Bioorg. Med. Chem. Lett.	2007	None
CHEMBL392329		0	332.37	0	2.65	30	O=C(Nc1ccc2cn[nH]c2c1)c1ccnn1CCc1ccncc1	Activity	'>'	30.0	%				UO_0000187					False	CHEMBL897524	Inhibition of Cdk2 at 10 uM	B	BAO_0000357	single protein format	None	None	None	None	None	CHEMBL301	Cyclin-dependent kinase 2	Homo sapiens	SINGLE PROTEIN	CHEMBL1148870	1	Scientific Literature	Bioorg. Med. Chem. Lett.	2007	None
CHEMBL140584		0	286.31	0	2.53	5f	Cc1nc2c(s1)C(=O)C=C(Nc1ccc(O)cc1)C2=O	IC50	'>'	200000.0	nM		Outside typical range		UO_0000065					False	CHEMBL658936	Inhibition of Cyclin-dependent kinase 2 (CDK2/cyclin A)	B	BAO_0000357	single protein format	None	None	None	None	None	CHEMBL301	Cyclin-dependent kinase 2	Homo sapiens	SINGLE PROTEIN	CHEMBL1133408	1	Scientific Literature	Bioorg. Med. Chem. Lett.	2000	None
CHEMBL2035184		0	478.62	1	5.03	14k, 95:5 trans/Cis mixture	C1=C/COCc2cc(ccc2OCCN2CCCC2)Nc2nccc(n2)-c2csc(c2)COC/1	IC50	'='	6800.0	nM	5.17			UO_0000065	10.80	0.21	0.14	7.52	False	CHEMBL2039967	Inhibition of recombinant CDK2 using RbING as substrate after 2 hrs by luminometric assay	B	BAO_0000357	single protein format	None	None	None	None	None	CHEMBL301	Cyclin-dependent kinase 2	Homo sapiens	SINGLE PROTEIN	CHEMBL2034857	1	Scientific Literature	J. Med. Chem.	2012	None
CHEMBL245334		0	398.90	0	2.90	17	CNC(=O)CN1CCC[C@H](Nc2ncc(Cl)c(-c3c[nH]c4ccccc34)n2)C1	IC50	'>'	10000.0	nM				UO_0000065					False	CHEMBL886373	Inhibition of CDK2 by IMAP technology	B	BAO_0000357	single protein format	None	None	None	None	None	CHEMBL301	Cyclin-dependent kinase 2	Homo sapiens	SINGLE PROTEIN	CHEMBL1139954	1	Scientific Literature	Bioorg. Med. Chem. Lett.	2007	None
CHEMBL14363		0	278.74	0	4.99	14	Clc1ccc(-c2[nH]ccc3c4ccccc4nc2-3)cc1	Inhibition	'='	48.0	%				UO_0000187					False	CHEMBL666137	Percentage inhibition against cyclin dependent kinase 2 (CDK 2) at a concentration of 50 uM	B	BAO_0000357	single protein format	None	None	None	None	None	CHEMBL301	Cyclin-dependent kinase 2	Homo sapiens	SINGLE PROTEIN	CHEMBL1135277	1	Scientific Literature	Bioorg. Med. Chem. Lett.	2002	None
CHEMBL3798256		0	446.44	0	2.65	6a	CN(C)S(=O)(=O)Nc1ccc(F)c(Nc2ncccc2-c2ncnc3[nH]cnc23)c1F	Activity	'='	99.0	%				UO_0000187					False	CHEMBL3802253	Inhibition of full length wild type human CDK2 expressed in bacterial system assessed as enzyme activity at 1 uM relative to control	B	BAO_0000019	assay format	Homo sapiens	None	None	None	None	CHEMBL301	Cyclin-dependent kinase 2	Homo sapiens	SINGLE PROTEIN	CHEMBL3797029	1	Scientific Literature	Bioorg. Med. Chem.	2016	None
CHEMBL477978	GW782907X	0	390.53	0	4.86	GW782907X	Cc1ccc(C(=O)NC2CCCCC2)cc1-c1ccc(C(=O)NCC2CC2)cc1	Inhibition	'='	2.63	%				UO_0000187					False	CHEMBL1962022	GSK_PKIS: CDK2/cyclinE mean inhibition at 0.1 uM [Nanosyn]	B	BAO_0000357	single protein format	None	None	None	None	None	CHEMBL301	Cyclin-dependent kinase 2	Homo sapiens	SINGLE PROTEIN	CHEMBL1961873	16	GSK Published Kinase Inhibitor Set			None
CHEMBL188381	GW806742X	0	573.56	2	5.18	GW806742X	CN(c1ccc(NC(=O)Nc2ccc(OC(F)(F)F)cc2)cc1)c1ccnc(Nc2cccc(S(N)(=O)=O)c2)n1	Inhibition	'='	7.47	%				UO_0000187					False	CHEMBL1962023	GSK_PKIS: CDK2/cyclinE mean inhibition at 1 uM [Nanosyn]	B	BAO_0000357	single protein format	None	None	None	None	None	CHEMBL301	Cyclin-dependent kinase 2	Homo sapiens	SINGLE PROTEIN	CHEMBL1961873	16	GSK Published Kinase Inhibitor Set			None
CHEMBL1909364	GW589961A	0	488.33	1	5.83	GW589961A	COC(=O)Nc1nc2ccc(Oc3ccc(NC(=O)Nc4cccc(Cl)c4)cc3)cc2[nH]1.Cl	Inhibition	'='	-0.3	%				UO_0000187					False	CHEMBL1962020	GSK_PKIS: CDK2/cyclinA mean inhibition at 0.1 uM [Nanosyn]	B	BAO_0000357	single protein format	None	None	None	None	None	CHEMBL301	Cyclin-dependent kinase 2	Homo sapiens	SINGLE PROTEIN	CHEMBL1961873	16	GSK Published Kinase Inhibitor Set			None
CHEMBL1909364	GW589961A	0	488.33	1	5.83	GW589961A	COC(=O)Nc1nc2ccc(Oc3ccc(NC(=O)Nc4cccc(Cl)c4)cc3)cc2[nH]1.Cl	Inhibition	'='	1.4	%				UO_0000187					False	CHEMBL1962022	GSK_PKIS: CDK2/cyclinE mean inhibition at 0.1 uM [Nanosyn]	B	BAO_0000357	single protein format	None	None	None	None	None	CHEMBL301	Cyclin-dependent kinase 2	Homo sapiens	SINGLE PROTEIN	CHEMBL1961873	16	GSK Published Kinase Inhibitor Set			None
CHEMBL1909368	GW683134A	0	575.91	2	7.00	GW683134A	Cl.O=C(Nc1ccc(Oc2ccc3[nH]c(NC(=O)c4ccco4)nc3c2)cc1)Nc1cc(C(F)(F)F)ccc1F	Inhibition	'='	-4.0	%				UO_0000187					False	CHEMBL1962023	GSK_PKIS: CDK2/cyclinE mean inhibition at 1 uM [Nanosyn]	B	BAO_0000357	single protein format	None	None	None	None	None	CHEMBL301	Cyclin-dependent kinase 2	Homo sapiens	SINGLE PROTEIN	CHEMBL1961873	16	GSK Published Kinase Inhibitor Set			None
CHEMBL506153	GW876790X	0	330.35	0	0.03	GW876790X	CCn1c(-c2nonc2N)nc2cncc(C(=O)NCCNC)c21	Inhibition	'='	0.58	%				UO_0000187					False	CHEMBL1962020	GSK_PKIS: CDK2/cyclinA mean inhibition at 0.1 uM [Nanosyn]	B	BAO_0000357	single protein format	None	None	None	None	None	CHEMBL301	Cyclin-dependent kinase 2	Homo sapiens	SINGLE PROTEIN	CHEMBL1961873	16	GSK Published Kinase Inhibitor Set			None
CHEMBL186213	GW827105X	0	462.44	1	5.62	GW827105X	COc1ccc(-c2nn3ncccc3c2-c2ccnc(Nc3cccc(C(F)(F)F)c3)n2)cc1	Inhibition	'='	4.1	%				UO_0000187					False	CHEMBL1962023	GSK_PKIS: CDK2/cyclinE mean inhibition at 1 uM [Nanosyn]	B	BAO_0000357	single protein format	None	None	None	None	None	CHEMBL301	Cyclin-dependent kinase 2	Homo sapiens	SINGLE PROTEIN	CHEMBL1961873	16	GSK Published Kinase Inhibitor Set			None
CHEMBL1080902		0	324.34	0	2.01	37	COc1ccc(C2=NNC(=O)/C2=N\Nc2cccc(OC)c2)cc1	Ki	'='	95.0	nM	7.02			UO_0000065	21.65	0.40	5.01	8.33	False	CHEMBL1102103	Inhibition of CDK2	B	BAO_0000357	single protein format	None	None	None	None	None	CHEMBL301	Cyclin-dependent kinase 2	Homo sapiens	SINGLE PROTEIN	CHEMBL1154953	1	Scientific Literature	Bioorg. Med. Chem. Lett.	2010	None
CHEMBL127907		0	297.31	0	3.10	K00036, WHI-P180	COc1cc2ncnc(Nc3cccc(O)c3)c2cc1OC	IC50	'='	1000.0	nM	6.00			UO_0000065	20.18	0.37	2.90	7.84	False	CHEMBL937647	Inhibition of Cdk2	B	BAO_0000357	single protein format	None	None	None	None	None	CHEMBL301	Cyclin-dependent kinase 2	Homo sapiens	SINGLE PROTEIN	CHEMBL1145498	1	Scientific Literature	Proc. Natl. Acad. Sci. U.S.A.	2007	None
CHEMBL563028		0	388.48	0	3.39	19	Cn1nc(C(=O)NC2CCCC2)c2c1-c1nc(Nc3ccccc3)ncc1CC2	IC50	'='	3900.0	nM	5.41			UO_0000065	13.92	0.25	2.02	6.38	False	CHEMBL1063936	Inhibition of CDK2/Cyclin A	B	BAO_0000357	single protein format	None	None	None	None	None	CHEMBL301	Cyclin-dependent kinase 2	Homo sapiens	SINGLE PROTEIN	CHEMBL1151962	1	Scientific Literature	J. Med. Chem.	2009	None
CHEMBL393929		0	351.46	0	4.06	28	O=C1N=C(NCc2cccs2)S/C1=C\c1ccc2ncccc2c1	Ki	'='	340.0	nM	6.47			UO_0000065	18.40	0.37	2.41	11.90	False	CHEMBL892530	Inhibition of CDK2	B	BAO_0000357	single protein format	Homo sapiens	None	None	None	None	CHEMBL301	Cyclin-dependent kinase 2	Homo sapiens	SINGLE PROTEIN	CHEMBL1147195	1	Scientific Literature	Bioorg. Med. Chem. Lett.	2007	None
CHEMBL38425		0	400.43	0	3.36	19	CCN1CCC(CC(=O)Nc2n[nH]c3nnc(-c4cccc(F)c4F)cc23)CC1	cKi	'='	540.0	nM				UO_0000065					False	CHEMBL658108	Binding affinity towards cyclin dependent kinase-2 was determined	B	BAO_0000357	single protein format	Homo sapiens	None	None	None	None	CHEMBL301	Cyclin-dependent kinase 2	Homo sapiens	SINGLE PROTEIN	CHEMBL1136434	1	Scientific Literature	Bioorg. Med. Chem. Lett.	2003	None
CHEMBL233827		0	378.31	0	2.46	51	O=C(Nc1ccc(OC(F)(F)F)cc1)c1nnnn1CCc1ccncc1	Activity	'>'	30.0	%				UO_0000187					False	CHEMBL897524	Inhibition of Cdk2 at 10 uM	B	BAO_0000357	single protein format	None	None	None	None	None	CHEMBL301	Cyclin-dependent kinase 2	Homo sapiens	SINGLE PROTEIN	CHEMBL1148870	1	Scientific Literature	Bioorg. Med. Chem. Lett.	2007	None
CHEMBL391104		0	376.34	0	3.67	43	O=C(Nc1ccc(OC(F)(F)F)cc1)c1nccn1CCc1ccncc1	Activity	'>'	30.0	%				UO_0000187					False	CHEMBL897524	Inhibition of Cdk2 at 10 uM	B	BAO_0000357	single protein format	None	None	None	None	None	CHEMBL301	Cyclin-dependent kinase 2	Homo sapiens	SINGLE PROTEIN	CHEMBL1148870	1	Scientific Literature	Bioorg. Med. Chem. Lett.	2007	None
CHEMBL233631		0	398.47	0	4.35	27	O=C(Nc1ccc(OCc2ccccc2)cc1)c1ccnn1CCc1ccncc1	Activity	'>'	30.0	%				UO_0000187					False	CHEMBL897524	Inhibition of Cdk2 at 10 uM	B	BAO_0000357	single protein format	None	None	None	None	None	CHEMBL301	Cyclin-dependent kinase 2	Homo sapiens	SINGLE PROTEIN	CHEMBL1148870	1	Scientific Literature	Bioorg. Med. Chem. Lett.	2007	None
CHEMBL604087		0	445.52	0	3.53	18	COc1ccc(C(=O)NCc2cccc(C(=O)Nc3ccc4c(c3)CNCC4)c2)cc1OC	Inhibition	'>'	50.0	%				UO_0000187					False	CHEMBL1066173	Inhibition of CDK2 at 3 to 6 uM relative to control	B	BAO_0000357	single protein format	None	None	None	None	None	CHEMBL301	Cyclin-dependent kinase 2	Homo sapiens	SINGLE PROTEIN	CHEMBL1157712	1	Scientific Literature	J. Med. Chem.	2010	None
CHEMBL1964246		0	416.48	0	1.97	85	O=C1Nc2ccc3ncsc3c2/C1=C/Nc1ccc(S(=O)(=O)NCCO)cc1	IC50	'='	4.7	nM	8.33			UO_0000065	20.00	0.41	6.36	6.92	True	CHEMBL661125	Inhibitory activity against human cyclin-dependent kinase 2 (CDK2)	B	BAO_0000357	single protein format	None	None	None	None	None	CHEMBL301	Cyclin-dependent kinase 2	Homo sapiens	SINGLE PROTEIN	CHEMBL1134300	1	Scientific Literature	J. Med. Chem.	2001	None
CHEMBL3673435		0	371.41	0	3.14	BDBM164884	COc1cc(F)ccc1-c1ccnc(NC(=O)C2CCC(NC(C)=O)C2)c1	IC50	'='	913.0	nM	6.04		308347	UO_0000065	16.26	0.31	2.90	7.52	False	CHEMBL3707960	In Vitro Kinase Inhibition Assay: In vitro kinase assay analysis may be performed using standard techniques described in the art. These techniques are also used by commercial services providers in order to offer in vitro kinase activity assay services, e.g. the assays offered by Millipore Inc. (worldwide website www(dot)millipore.com), ProQinase GmbH (worldwide website www(dot)proqinase.de) and o…	B	BAO_0000357	single protein format	Homo sapiens	None	None	None	None	CHEMBL301	Cyclin-dependent kinase 2	Homo sapiens	SINGLE PROTEIN	CHEMBL3638701	37	BindingDB Database		2015	None
CHEMBL3648115		0	458.38	0	3.60	BDBM2544	COc1cc(Nc2ncc(Br)c(N[C@H](C)C(C)(C)O)n2)ccc1S(C)(=N)=O	IC50	'='	6.0	nM	8.22		218084	UO_0000065	17.94	0.42	4.62	6.84	False	CHEMBL3705313	Kinase Assay: Kinase assay using either CDK1, CDK2 or VEGFR-2.	B	BAO_0000357	single protein format	Homo sapiens	None	None	None	None	CHEMBL301	Cyclin-dependent kinase 2	Homo sapiens	SINGLE PROTEIN	CHEMBL3638817	37	BindingDB Database		2013	None
CHEMBL3648115		0	458.38	0	3.60	BDBM2544	COc1cc(Nc2ncc(Br)c(N[C@H](C)C(C)(C)O)n2)ccc1S(C)(=N)=O	IC50	'='	2.0	nM	8.70		6390	UO_0000065	18.98	0.44	5.10	7.24	False	CHEMBL3705313	Kinase Assay: Kinase assay using either CDK1, CDK2 or VEGFR-2.	B	BAO_0000357	single protein format	Homo sapiens	None	None	None	None	CHEMBL301	Cyclin-dependent kinase 2	Homo sapiens	SINGLE PROTEIN	CHEMBL3638817	37	BindingDB Database		2013	None
CHEMBL3648088		0	514.45	1	4.56	BDBM100897	CCOC(=O)N=S(=O)(CC)c1ccc(Nc2ncc(Br)c(N[C@H](C)C(C)(C)O)n2)cc1	IC50	'='	42.0	nM	7.38		218092	UO_0000065	14.34	0.32	2.82	5.86	False	CHEMBL3705313	Kinase Assay: Kinase assay using either CDK1, CDK2 or VEGFR-2.	B	BAO_0000357	single protein format	Homo sapiens	None	None	None	None	CHEMBL301	Cyclin-dependent kinase 2	Homo sapiens	SINGLE PROTEIN	CHEMBL3638817	37	BindingDB Database		2013	None
CHEMBL318522		0	283.36	0	3.64	68	O=C(Nc1n[nH]c2cc(-c3cccs3)ccc12)C1CC1	IC50	'='	341.0	nM	6.47			UO_0000065	22.82	0.44	2.83	11.19	False	CHEMBL997786	Inhibition of CDK2	B	BAO_0000357	single protein format	None	None	None	None	None	CHEMBL301	Cyclin-dependent kinase 2	Homo sapiens	SINGLE PROTEIN	CHEMBL1156672	1	Scientific Literature	Eur. J. Med. Chem.	2008	None
CHEMBL260417		0	373.21	0	3.44	47	O=C(Nc1n[nH]c2nc(-c3ccc(O)cc3)c(Br)cc12)C1CC1	IC50	'='	5.0	nM	8.30			UO_0000065	22.24	0.49	4.86	9.13	False	CHEMBL997786	Inhibition of CDK2	B	BAO_0000357	single protein format	None	None	None	None	None	CHEMBL301	Cyclin-dependent kinase 2	Homo sapiens	SINGLE PROTEIN	CHEMBL1156672	1	Scientific Literature	Eur. J. Med. Chem.	2008	None
CHEMBL101804		0	268.28	0	2.57	72	O=C(Nc1n[nH]c2nc(-c3ccco3)ccc12)C1CC1	IC50	'>'	1000.0	nM				UO_0000065					False	CHEMBL997786	Inhibition of CDK2	B	BAO_0000357	single protein format	None	None	None	None	None	CHEMBL301	Cyclin-dependent kinase 2	Homo sapiens	SINGLE PROTEIN	CHEMBL1156672	1	Scientific Literature	Eur. J. Med. Chem.	2008	None
CHEMBL261659		0	316.36	0	4.06	62	O=C(Nc1n[nH]c2cc(-c3ccc4[nH]ccc4c3)ccc12)C1CC1	IC50	'>'	1000.0	nM				UO_0000065					False	CHEMBL997786	Inhibition of CDK2	B	BAO_0000357	single protein format	None	None	None	None	None	CHEMBL301	Cyclin-dependent kinase 2	Homo sapiens	SINGLE PROTEIN	CHEMBL1156672	1	Scientific Literature	Eur. J. Med. Chem.	2008	None
CHEMBL1909401		0	465.41	0	4.56	SB-285234-W	O=C([O-])c1ccc(Oc2nccc(-c3c(-c4ccc(F)cc4)ncn3C3CCNCC3)n2)cc1.[Li+]	Inhibition	'='	2.97	%				UO_0000187					False	CHEMBL1962023	GSK_PKIS: CDK2/cyclinE mean inhibition at 1 uM [Nanosyn]	B	BAO_0000357	single protein format	None	None	None	None	None	CHEMBL301	Cyclin-dependent kinase 2	Homo sapiens	SINGLE PROTEIN	CHEMBL1961873	16	GSK Published Kinase Inhibitor Set			None
CHEMBL261849	GW632580X	0	366.42	0	2.83	GW632580X	COc1ccc(COc2ccc(Cc3cnc(N)nc3N)cc2OC)cc1	Inhibition	'='	-1.17	%				UO_0000187					False	CHEMBL1962021	GSK_PKIS: CDK2/cyclinA mean inhibition at 1 uM [Nanosyn]	B	BAO_0000357	single protein format	None	None	None	None	None	CHEMBL301	Cyclin-dependent kinase 2	Homo sapiens	SINGLE PROTEIN	CHEMBL1961873	16	GSK Published Kinase Inhibitor Set			None
CHEMBL309573		0	424.49	0	2.46	3b	COCCNS(=O)(=O)c1ccc(Nc2nccc(-c3cnc4ccccn34)n2)cc1	IC50	'='	12.0	nM	7.92			UO_0000065	18.66	0.36	5.46	7.17	False	CHEMBL660785	Inhibitory concentration against cyclin-dependent kinase 2	B	BAO_0000357	single protein format	None	None	None	None	None	CHEMBL301	Cyclin-dependent kinase 2	Homo sapiens	SINGLE PROTEIN	CHEMBL1147565	1	Scientific Literature	Bioorg. Med. Chem. Lett.	2004	None
CHEMBL384073	GSK-180736A	0	365.37	0	2.97	GSK180736A	CC1=C(C(=O)Nc2ccc3[nH]ncc3c2)C(c2ccc(F)cc2)NC(=O)N1	Inhibition	'='	7.76	%				UO_0000187					False	CHEMBL1962021	GSK_PKIS: CDK2/cyclinA mean inhibition at 1 uM [Nanosyn]	B	BAO_0000357	single protein format	None	None	None	None	None	CHEMBL301	Cyclin-dependent kinase 2	Homo sapiens	SINGLE PROTEIN	CHEMBL1961873	16	GSK Published Kinase Inhibitor Set			None
CHEMBL306865	GW784752X	0	345.37	0	2.67	GW784752X	COc1cccc(-n2ncc3c(N/N=C/c4ccncc4)ncnc32)c1	Inhibition	'='	65.23	%				UO_0000187					False	CHEMBL1962023	GSK_PKIS: CDK2/cyclinE mean inhibition at 1 uM [Nanosyn]	B	BAO_0000357	single protein format	None	None	None	None	None	CHEMBL301	Cyclin-dependent kinase 2	Homo sapiens	SINGLE PROTEIN	CHEMBL1961873	16	GSK Published Kinase Inhibitor Set			None
CHEMBL434729	GW829906X	0	446.44	1	5.92	GW829906X	Cc1ccc2c(-c3ccnc(Nc4cccc(C(F)(F)F)c4)n3)c(-c3ccccc3)nn2n1	Inhibition	'='	3.14	%				UO_0000187					False	CHEMBL1962021	GSK_PKIS: CDK2/cyclinA mean inhibition at 1 uM [Nanosyn]	B	BAO_0000357	single protein format	None	None	None	None	None	CHEMBL301	Cyclin-dependent kinase 2	Homo sapiens	SINGLE PROTEIN	CHEMBL1961873	16	GSK Published Kinase Inhibitor Set			None
CHEMBL73303		0	366.41	0	2.18	1h	NS(=O)(=O)c1ccc(Nc2nccc(-c3cnc4ccccn34)n2)cc1	IC50	'<'	3.0	nM				UO_0000065					False	CHEMBL660785	Inhibitory concentration against cyclin-dependent kinase 2	B	BAO_0000357	single protein format	None	None	None	None	None	CHEMBL301	Cyclin-dependent kinase 2	Homo sapiens	SINGLE PROTEIN	CHEMBL1147565	1	Scientific Literature	Bioorg. Med. Chem. Lett.	2004	None
CHEMBL1909354	GW459057A	0	390.88	0	4.11	GW459057A	Cc1cc(-c2ccccn2)cc(C)c1/C=C/c1cncc(-c2nn[nH]n2)c1.Cl	Inhibition	'='	3.02	%				UO_0000187					False	CHEMBL1962022	GSK_PKIS: CDK2/cyclinE mean inhibition at 0.1 uM [Nanosyn]	B	BAO_0000357	single protein format	None	None	None	None	None	CHEMBL301	Cyclin-dependent kinase 2	Homo sapiens	SINGLE PROTEIN	CHEMBL1961873	16	GSK Published Kinase Inhibitor Set			None
CHEMBL512076	GSK-192082A	0	566.06	2	5.63	GSK192082A	CCNC(=O)O[C@H]1CN[C@H](C#Cc2cc3ncnc(Nc4ccc(OCc5cccc(F)c5)c(Cl)c4)c3s2)C1	Inhibition	'='	2.61	%				UO_0000187					False	CHEMBL1962022	GSK_PKIS: CDK2/cyclinE mean inhibition at 0.1 uM [Nanosyn]	B	BAO_0000357	single protein format	None	None	None	None	None	CHEMBL301	Cyclin-dependent kinase 2	Homo sapiens	SINGLE PROTEIN	CHEMBL1961873	16	GSK Published Kinase Inhibitor Set			None
CHEMBL242237		0	321.34	0	2.77	2b	NC(=O)c1ccccc1Nc1ccnc(Nc2cccc(O)c2)n1	IC50	'='	2700.0	nM	5.57			UO_0000065	17.33	0.32	2.80	4.92	False	CHEMBL905895	Inhibition at CDK2	B	BAO_0000357	single protein format	Homo sapiens	None	None	None	None	CHEMBL301	Cyclin-dependent kinase 2	Homo sapiens	SINGLE PROTEIN	CHEMBL1143787	1	Scientific Literature	Bioorg. Med. Chem. Lett.	2007	None
CHEMBL557050		0	264.37	0	3.11	12a	c1ccc2c(c1)CCN2CCN1CCc2ccccc21	IC50	'='	1230000.0	nM		Outside typical range		UO_0000065					False	CHEMBL1051861	Inhibition of human CDK2/ Cyclin A catalytic subunit expressed in Sf9 insect cells assessed as histone H1 phosphorylation-associated depletion in ATP level by luminescence assay	B	BAO_0000219	cell-based format	Homo sapiens	None	None	Sf9	None	CHEMBL301	Cyclin-dependent kinase 2	Homo sapiens	SINGLE PROTEIN	CHEMBL1153510	1	Scientific Literature	Bioorg. Med. Chem.	2009	CHEMBL3308860
CHEMBL66292	PYRAZOLOPYRIMIDINE 2	0	422.47	0	2.67	GW811168X	COc1cccc(-n2ncc3c(N/N=C/c4ccc(S(C)(=O)=O)cc4)ncnc32)c1	Inhibition	'='	7.18	%				UO_0000187					False	CHEMBL1962022	GSK_PKIS: CDK2/cyclinE mean inhibition at 0.1 uM [Nanosyn]	B	BAO_0000357	single protein format	None	None	None	None	None	CHEMBL301	Cyclin-dependent kinase 2	Homo sapiens	SINGLE PROTEIN	CHEMBL1961873	16	GSK Published Kinase Inhibitor Set			None
CHEMBL361348		0	471.63	0	3.53	9a	CC(C)c1cnn2c(Nc3ccc(S(=O)(=O)N(C)C)cc3)cc(N[C@H]3CC[C@H](N)CC3)nc12	IC50	'='	59.0	nM	7.23			UO_0000065	15.33	0.30	3.70	6.14	False	CHEMBL828118	Inhibitory concentration for Cyclin-dependent kinase 2 was determined in the presence of 100 um ATP (Km 50 uM)	B	BAO_0000357	single protein format	Homo sapiens	None	None	None	None	CHEMBL301	Cyclin-dependent kinase 2	Homo sapiens	SINGLE PROTEIN	CHEMBL1141971	1	Scientific Literature	Bioorg. Med. Chem. Lett.	2005	None
CHEMBL445813	AT-7519	2	382.25	0	2.45	33	O=C(NC1CCNCC1)c1n[nH]cc1NC(=O)c1c(Cl)cccc1Cl	Activity						Active						False	CHEMBL975510	Inhibition of CDK2 in human HCT116 cells assessed as NPM(Thr199) phosphorylation	B	BAO_0000219	cell-based format	Homo sapiens	None	None	HCT-116	None	CHEMBL301	Cyclin-dependent kinase 2	Homo sapiens	SINGLE PROTEIN	CHEMBL1156543	1	Scientific Literature	J. Med. Chem.	2008	CHEMBL3308372
CHEMBL215652		0	356.79	0	4.97	18	CC(C)c1nnc2ccc(-c3ocnc3-c3ccc(F)cc3Cl)cn12	IC50	'>'	10000.0	nM				UO_0000065					False	CHEMBL869155	Inhibition of CDK2	B	BAO_0000357	single protein format	Homo sapiens	None	None	None	None	CHEMBL301	Cyclin-dependent kinase 2	Homo sapiens	SINGLE PROTEIN	CHEMBL1145312	1	Scientific Literature	Bioorg. Med. Chem. Lett.	2006	None
CHEMBL213423		0	358.32	0	4.59	21	CC(C)c1nnc2ccc(-c3ocnc3-c3cc(F)c(F)cc3F)cn12	IC50	'>'	10000.0	nM				UO_0000065					False	CHEMBL869155	Inhibition of CDK2	B	BAO_0000357	single protein format	Homo sapiens	None	None	None	None	CHEMBL301	Cyclin-dependent kinase 2	Homo sapiens	SINGLE PROTEIN	CHEMBL1145312	1	Scientific Literature	Bioorg. Med. Chem. Lett.	2006	None
CHEMBL446637		0	610.19	2	5.59	CER-0262586	O=C(c1nc(SCc2ccc(Cl)cc2)n2ccccc12)N1CCN(c2ncnc3c2CN(Cc2ccccc2)CC3)CC1	Inhibition	'='	0.0	%				UO_0000187					False	CHEMBL953380	Inhibition of CDK2 at 10 uM by HTRF assay relative to control	B	BAO_0000357	single protein format	None	None	None	None	None	CHEMBL301	Cyclin-dependent kinase 2	Homo sapiens	SINGLE PROTEIN	CHEMBL1150387	1	Scientific Literature	J. Med. Chem.	2008	None
CHEMBL519349		0	381.48	0	2.83	CER-0263740	COC[C@@H]1CCCN1C(=O)[C@@H]1CCCN1c1nccc(Nc2ccccc2)n1	Inhibition	'='	0.0	%				UO_0000187					False	CHEMBL953380	Inhibition of CDK2 at 10 uM by HTRF assay relative to control	B	BAO_0000357	single protein format	None	None	None	None	None	CHEMBL301	Cyclin-dependent kinase 2	Homo sapiens	SINGLE PROTEIN	CHEMBL1150387	1	Scientific Literature	J. Med. Chem.	2008	None
CHEMBL487531		0	466.54	0	3.64	22e	CN1CCN(c2ccc(N/C=C3\C(=O)NC(=O)c4ccc(-c5ccc(C=O)cc5)cc43)cc2)CC1	IC50	'='	7700.0	nM	5.11			UO_0000065	10.96	0.20	1.47	6.26	False	CHEMBL964737	Inhibition of CDK2/cyclin E expressed in Sf9 cells-baculovirus system assessed as retinoblastoma susceptibility gene product phosphorylation	B	BAO_0000219	cell-based format	None	None	None	Sf9	None	CHEMBL301	Cyclin-dependent kinase 2	Homo sapiens	SINGLE PROTEIN	CHEMBL1150411	1	Scientific Literature	J. Med. Chem.	2008	CHEMBL3308860
CHEMBL21156		0	309.34	0	3.99	6	CC(C)(C)c1nc2c3ccc(F)cc3c3c(=O)[nH]ccc3c2[nH]1	IC50	'='	3300.0	nM	5.48			UO_0000065	17.72	0.33	1.49	8.91	False	CHEMBL665069	Inhibition of cyclin dependent kinase 2	B	BAO_0000357	single protein format	None	None	None	None	None	CHEMBL301	Cyclin-dependent kinase 2	Homo sapiens	SINGLE PROTEIN	CHEMBL1135866	1	Scientific Literature	Bioorg. Med. Chem. Lett.	2002	None
CHEMBL131577		0	335.82	0	3.71	11d	Cc1cccc(Cl)c1NC(=O)c1cnc(NC(=O)C2CC2)s1	Fold selectivity	'>'	700.0										False	CHEMBL658934	Selectivity against CDK2 kinase	B	BAO_0000357	single protein format	None	None	None	None	None	CHEMBL301	Cyclin-dependent kinase 2	Homo sapiens	SINGLE PROTEIN	CHEMBL1136358	1	Scientific Literature	Bioorg. Med. Chem. Lett.	2003	None
CHEMBL269881		0	247.30	0	1.89	1, NU2058	Nc1nc(OCC2CCCCC2)c2nc[nH]c2n1	Ki	'='	1200.0	nM	5.92			UO_0000065	23.94	0.45	4.03	6.60	False	CHEMBL854531	Inhibition of CDK2	B	BAO_0000357	single protein format	Homo sapiens	None	None	None	None	CHEMBL301	Cyclin-dependent kinase 2	Homo sapiens	SINGLE PROTEIN	CHEMBL1146006	1	Scientific Literature	J. Med. Chem.	2006	None
CHEMBL272387		0	395.42	0	-0.25	C25	NS(=O)(=O)c1ccc(N/N=C2\C(=O)Nc3ccc(S(N)(=O)=O)cc32)cc1	IC50	'='	43.0	nM	7.37			UO_0000065	18.63	0.39	7.62	4.24	True	CHEMBL661123	Evaluated for inhibition of human cyclin dependent kinase 2	B	BAO_0000357	single protein format	None	None	None	None	None	CHEMBL301	Cyclin-dependent kinase 2	Homo sapiens	SINGLE PROTEIN	CHEMBL1137075	1	Scientific Literature	J. Med. Chem.	2004	None
CHEMBL271183		0	395.24	0	1.86	C31	NS(=O)(=O)c1ccc(N/N=C2\C(=O)Nc3cc(Br)ccc32)cc1	IC50	'='	43.0	nM	7.37			UO_0000065	18.64	0.44	5.51	6.48	True	CHEMBL661123	Evaluated for inhibition of human cyclin dependent kinase 2	B	BAO_0000357	single protein format	None	None	None	None	None	CHEMBL301	Cyclin-dependent kinase 2	Homo sapiens	SINGLE PROTEIN	CHEMBL1137075	1	Scientific Literature	J. Med. Chem.	2004	None
CHEMBL461140		0	401.47	0	3.42	17	CN(C)CCOc1ccc(/C=C/c2cc(-c3cc4c(=O)[nH]cnc4[nH]3)ccn2)cc1	IC50	'='	8200.0	nM	5.09			UO_0000065	12.67	0.23	1.67	5.85	False	CHEMBL955780	Inhibition of CDK2	B	BAO_0000357	single protein format	None	None	None	None	None	CHEMBL301	Cyclin-dependent kinase 2	Homo sapiens	SINGLE PROTEIN	CHEMBL1152141	1	Scientific Literature	Bioorg. Med. Chem. Lett.	2008	None
CHEMBL519977		0	320.36	0	2.26	9	CN(C)c1ncnc2c1ncn2CC(=O)c1c[nH]c2ccccc12	Inhibition						Not Active						False	CHEMBL949874	Inhibition of CDK2/cyclin A up to 100 uM	B	BAO_0000357	single protein format	None	None	None	None	None	CHEMBL301	Cyclin-dependent kinase 2	Homo sapiens	SINGLE PROTEIN	CHEMBL1137681	1	Scientific Literature	Eur. J. Med. Chem.	2009	None
CHEMBL1223204		0	406.53	0	3.29	9b	CCN(CC)CCNC(=O)c1ccc(-c2cnc3ccc(NCC4CC4)nn23)cc1	IC50						Not Determined						False	CHEMBL1228245	Inhibition of recombinant CDK2 after 15 mins	B	BAO_0000357	single protein format	None	None	None	None	None	CHEMBL301	Cyclin-dependent kinase 2	Homo sapiens	SINGLE PROTEIN	CHEMBL1221302	1	Scientific Literature	Bioorg. Med. Chem. Lett.	2010	None
CHEMBL485246		0	292.30	0	1.77	2	Nc1ncnc2ncn(CC(=O)c3c[nH]c4ccccc34)c12	Inhibition						Not Active						False	CHEMBL949874	Inhibition of CDK2/cyclin A up to 100 uM	B	BAO_0000357	single protein format	None	None	None	None	None	CHEMBL301	Cyclin-dependent kinase 2	Homo sapiens	SINGLE PROTEIN	CHEMBL1137681	1	Scientific Literature	Eur. J. Med. Chem.	2009	None
CHEMBL487738		0	284.73	0	1.52	10	NS(=O)(=O)c1ccc(Nc2cncc(Cl)n2)cc1	IC50	'='	1900.0	nM	5.72			UO_0000065	20.09	0.43	4.20	5.84	False	CHEMBL971698	Inhibition of CDK2/Cyclin A by radiometric assay	B	BAO_0000357	single protein format	None	None	None	None	None	CHEMBL301	Cyclin-dependent kinase 2	Homo sapiens	SINGLE PROTEIN	CHEMBL1156543	1	Scientific Literature	J. Med. Chem.	2008	None
CHEMBL497306		0	361.38	0	1.29	31	COc1cccc(F)c1C(=O)Nc1c[nH]nc1C(=O)NC1CCNCC1	IC50	'='	350.0	nM	6.46			UO_0000065	17.86	0.34	5.17	5.97	False	CHEMBL971698	Inhibition of CDK2/Cyclin A by radiometric assay	B	BAO_0000357	single protein format	None	None	None	None	None	CHEMBL301	Cyclin-dependent kinase 2	Homo sapiens	SINGLE PROTEIN	CHEMBL1156543	1	Scientific Literature	J. Med. Chem.	2008	None
CHEMBL448853		0	205.65	0	2.87	9	Clc1cncc(Nc2ccccc2)n1	IC50	'='	7000.0	nM	5.16			UO_0000065	25.07	0.50	2.28	13.63	False	CHEMBL971698	Inhibition of CDK2/Cyclin A by radiometric assay	B	BAO_0000357	single protein format	None	None	None	None	None	CHEMBL301	Cyclin-dependent kinase 2	Homo sapiens	SINGLE PROTEIN	CHEMBL1156543	1	Scientific Literature	J. Med. Chem.	2008	None
CHEMBL455468		0	433.56	0	3.80	6a	Cc1ncc(-c2ccnc(Nc3ccc(C(=O)NC4CCN(C)CC4)cc3)n2)n1C(C)C	IC50	'='	37.0	nM	7.43			UO_0000065	17.14	0.32	3.63	8.45	False	CHEMBL1018123	Inhibition of CDK2	B	BAO_0000357	single protein format	None	None	None	None	None	CHEMBL301	Cyclin-dependent kinase 2	Homo sapiens	SINGLE PROTEIN	CHEMBL1152195	1	Scientific Literature	Bioorg. Med. Chem. Lett.	2008	None
CHEMBL509406		0	469.54	0	4.08	6d	Cc1ncc(-c2nc(Nc3ccc(C(=O)NC4CCN(C)CC4)c(F)c3)ncc2F)n1C(C)C	IC50	'='	1.0	nM	9.00			UO_0000065	19.17	0.36	4.92	10.23	False	CHEMBL1018123	Inhibition of CDK2	B	BAO_0000357	single protein format	None	None	None	None	None	CHEMBL301	Cyclin-dependent kinase 2	Homo sapiens	SINGLE PROTEIN	CHEMBL1152195	1	Scientific Literature	Bioorg. Med. Chem. Lett.	2008	None
CHEMBL453629		0	425.51	0	3.40	7c	Cc1ncc(-c2ccnc(Nc3ccc(C(=O)NCCN(C)C)c(F)c3)n2)n1C(C)C	IC50	'='	3.0	nM	8.52			UO_0000065	20.03	0.38	5.12	9.69	False	CHEMBL1018123	Inhibition of CDK2	B	BAO_0000357	single protein format	None	None	None	None	None	CHEMBL301	Cyclin-dependent kinase 2	Homo sapiens	SINGLE PROTEIN	CHEMBL1152195	1	Scientific Literature	Bioorg. Med. Chem. Lett.	2008	None
CHEMBL460102		0	451.55	0	3.89	(S)-8b	Cc1ncc(-c2nc(Nc3ccc(C(=O)N4CC[C@H](N(C)C)C4)cc3)ncc2F)n1C(C)C	IC50	'='	2.0	nM	8.70			UO_0000065	19.26	0.36	4.81	10.99	False	CHEMBL1018123	Inhibition of CDK2	B	BAO_0000357	single protein format	None	None	None	None	None	CHEMBL301	Cyclin-dependent kinase 2	Homo sapiens	SINGLE PROTEIN	CHEMBL1152195	1	Scientific Literature	Bioorg. Med. Chem. Lett.	2008	None
CHEMBL477786		0	435.53	0	2.61	2e	Cc1ncc(-c2ccnc(Nc3ccc(N4CCN(C(=O)CO)CC4)cc3)n2)n1C(C)C	IC50	'='	17.0	nM	7.77			UO_0000065	17.84	0.33	5.16	7.82	False	CHEMBL984724	Inhibition of CDK2/Cyclin E	B	BAO_0000357	single protein format	None	None	None	None	None	CHEMBL301	Cyclin-dependent kinase 2	Homo sapiens	SINGLE PROTEIN	CHEMBL1155842	1	Scientific Literature	Bioorg. Med. Chem. Lett.	2008	None
CHEMBL1163518		0	514.98	2	6.48	5k	O=C(c1ccc(-c2cnc3c(c2)N(Cc2cc(Cl)ccc2C(F)(F)F)CCN3)cc1)N1CCCCC1	Inhibition	'<'	50.0	%				UO_0000187					False	CHEMBL1168820	Inhibition of CDK2 at 1 uM	B	BAO_0000357	single protein format	None	None	None	None	None	CHEMBL301	Cyclin-dependent kinase 2	Homo sapiens	SINGLE PROTEIN	CHEMBL1165965	1	Scientific Literature	Bioorg. Med. Chem.	2010	None
CHEMBL1171523		0	506.57	2	5.20	3	CCN1CCN(Cc2ccc(NC(=O)c3ccc(C)c(C#Cc4cccnc4)c3)cc2C(F)(F)F)CC1	Inhibition	'='	10.0	%				UO_0000187					False	CHEMBL1174104	Inhibition of CDK2 at 10 uM	B	BAO_0000357	single protein format	None	None	None	None	None	CHEMBL301	Cyclin-dependent kinase 2	Homo sapiens	SINGLE PROTEIN	CHEMBL1177794	1	Scientific Literature	Bioorg. Med. Chem. Lett.	2010	None
CHEMBL2158862		0	503.59	1	3.92	11f	CNC(=O)Nc1ccc(-c2cc(-c3ccnc(Nc4ccc(C)c(S(=O)(=O)NC)c4)n3)ccn2)cc1	IC50	'='	110.0	nM	6.96			UO_0000065	13.82	0.26	3.04	5.04	False	CHEMBL2161547	Inhibition of CDK2	B	BAO_0000357	single protein format	None	None	None	None	None	CHEMBL301	Cyclin-dependent kinase 2	Homo sapiens	SINGLE PROTEIN	CHEMBL2157945	1	Scientific Literature	Bioorg. Med. Chem. Lett.	2012	None
CHEMBL1081831		0	432.47	0	4.31	36	N[C@H](CNc1ncc(-c2ccc3c(c2)CC(=O)N3)s1)Cc1ccc(C(F)(F)F)cc1	IC50	'='	185.0	nM	6.73			UO_0000065	15.57	0.31	2.42	8.41	False	CHEMBL1102923	Inhibition of CDK2	B	BAO_0000357	single protein format	None	None	None	None	None	CHEMBL301	Cyclin-dependent kinase 2	Homo sapiens	SINGLE PROTEIN	CHEMBL1154944	1	Scientific Literature	Bioorg. Med. Chem. Lett.	2010	None
CHEMBL1172241	NERVIANO	0	553.67	1	2.80	5	Cc1cc(CNC(=O)c2nn(CCCN)c3c2CCc2cnc(Nc4cccc(CC(=O)N(C)C)c4)nc2-3)ccn1	IC50	'='	500.0	nM	6.30			UO_0000065	11.38	0.21	3.50	4.38	False	CHEMBL1175614	Inhibition of CDK2	B	BAO_0000357	single protein format	None	None	None	None	None	CHEMBL301	Cyclin-dependent kinase 2	Homo sapiens	SINGLE PROTEIN	CHEMBL1177807	1	Scientific Literature	Bioorg. Med. Chem. Lett.	2010	None
CHEMBL1163559		0	584.09	2	6.55	5m	O=C(c1ccc(-c2cnc3c(c2)N(Cc2cc(Cl)ccc2C(F)(F)F)CCN3)cc1)N1CCC(N2CCCC2)CC1	Inhibition	'<'	50.0	%				UO_0000187					False	CHEMBL1168820	Inhibition of CDK2 at 1 uM	B	BAO_0000357	single protein format	None	None	None	None	None	CHEMBL301	Cyclin-dependent kinase 2	Homo sapiens	SINGLE PROTEIN	CHEMBL1165965	1	Scientific Literature	Bioorg. Med. Chem.	2010	None
CHEMBL281872	ZD-4190	1	459.28	0	3.95	1	COc1cc2c(Nc3ccc(Br)cc3F)ncnc2cc1OCCn1ccnn1	IC50	'>'	10000.0	nM				UO_0000065					False	CHEMBL662524	Inhibition of Cyclin-dependent kinase 2 (CDK2) at ATP concentration <Km	B	BAO_0000357	single protein format	None	None	None	None	None	CHEMBL301	Cyclin-dependent kinase 2	Homo sapiens	SINGLE PROTEIN	CHEMBL1135889	1	Scientific Literature	J. Med. Chem.	2002	None
CHEMBL1171949		0	403.49	0	2.28	2	NC(=O)c1nn(CC2CCNCC2)c2c1CCc1cnc(Nc3ccccc3)nc1-2	IC50	'='	12.0	nM	7.92			UO_0000065	19.63	0.36	5.64	7.15	False	CHEMBL1175614	Inhibition of CDK2	B	BAO_0000357	single protein format	None	None	None	None	None	CHEMBL301	Cyclin-dependent kinase 2	Homo sapiens	SINGLE PROTEIN	CHEMBL1177807	1	Scientific Literature	Bioorg. Med. Chem. Lett.	2010	None
CHEMBL508307		0	602.07	2	5.24	9	CC(=O)N1CCN(C(=O)Cc2ccc(Nc3ncc(F)c(Nc4ccc(C(=O)Nc5ccccc5Cl)cc4)n3)cc2)CC1	Inhibition	'='	15.0	%				UO_0000187					False	CHEMBL970574	Inhibition of CDK2/cyclin A at 1 uM	B	BAO_0000357	single protein format	None	None	None	None	None	CHEMBL301	Cyclin-dependent kinase 2	Homo sapiens	SINGLE PROTEIN	CHEMBL1138512	1	Scientific Literature	J. Med. Chem.	2009	None
CHEMBL248176		0	398.90	0	3.88	6	CCNC(=O)N1CCC(Nc2ncc(Cl)c(-c3c[nH]c4ccccc34)n2)CC1	IC50	'='	1517.0	nM	5.82			UO_0000065	14.59	0.28	1.94	6.77	False	CHEMBL886373	Inhibition of CDK2 by IMAP technology	B	BAO_0000357	single protein format	None	None	None	None	None	CHEMBL301	Cyclin-dependent kinase 2	Homo sapiens	SINGLE PROTEIN	CHEMBL1139954	1	Scientific Literature	Bioorg. Med. Chem. Lett.	2007	None
CHEMBL501463		0	585.48	1	4.34	CER-0262939	Nc1nc(Nc2ccc3ncsc3c2)cc(N2CCC[C@H]2C(=O)NCCc2cccc(I)c2)n1	Inhibition	'='	5.0	%				UO_0000187					False	CHEMBL953380	Inhibition of CDK2 at 10 uM by HTRF assay relative to control	B	BAO_0000357	single protein format	None	None	None	None	None	CHEMBL301	Cyclin-dependent kinase 2	Homo sapiens	SINGLE PROTEIN	CHEMBL1150387	1	Scientific Literature	J. Med. Chem.	2008	None
CHEMBL521949		0	449.87	1	5.71	13	O=C(Nc1ccccc1Cl)c1ccc(Nc2nc(Nc3ccc(O)cc3)ncc2F)cc1	IC50	'='	3200.0	nM	5.50			UO_0000065	12.21	0.23	-0.22	5.54	False	CHEMBL969660	Inhibition of CDK2/cyclin A	B	BAO_0000357	single protein format	None	None	None	None	None	CHEMBL301	Cyclin-dependent kinase 2	Homo sapiens	SINGLE PROTEIN	CHEMBL1138512	1	Scientific Literature	J. Med. Chem.	2009	None
CHEMBL508307		0	602.07	2	5.24	9	CC(=O)N1CCN(C(=O)Cc2ccc(Nc3ncc(F)c(Nc4ccc(C(=O)Nc5ccccc5Cl)cc4)n3)cc2)CC1	IC50	'>'	16000.0	nM				UO_0000065					False	CHEMBL969660	Inhibition of CDK2/cyclin A	B	BAO_0000357	single protein format	None	None	None	None	None	CHEMBL301	Cyclin-dependent kinase 2	Homo sapiens	SINGLE PROTEIN	CHEMBL1138512	1	Scientific Literature	J. Med. Chem.	2009	None
CHEMBL600852		0	443.51	0	3.01	50	NC(=O)c1ccc(NC(=O)NCc2cccc(C(=O)Nc3ccc4c(c3)CNCC4)c2)cc1	Inhibition	'>'	50.0	%				UO_0000187					False	CHEMBL1065750	Inhibition of CDK2 at 3 uM relative to control	B	BAO_0000357	single protein format	None	None	None	None	None	CHEMBL301	Cyclin-dependent kinase 2	Homo sapiens	SINGLE PROTEIN	CHEMBL1157712	1	Scientific Literature	J. Med. Chem.	2010	None
CHEMBL489833		0	451.28	0	3.75	15	Cn1cc(C2=C(c3coc4cc(CO)ccc34)C(=O)NC2=O)c2cc(Br)ccc21	IC50	'='	550.0	nM	6.26			UO_0000065	13.87	0.29	2.51	7.41	False	CHEMBL963378	Inhibition of CDK2/Cyclin A	B	BAO_0000357	single protein format	None	None	None	None	None	CHEMBL301	Cyclin-dependent kinase 2	Homo sapiens	SINGLE PROTEIN	CHEMBL1153825	1	Scientific Literature	J. Med. Chem.	2009	None
CHEMBL520003		0	381.42	0	1.84	2a	CNS(=O)(=O)c1ccc(Nc2nccc(-c3cnc4cccnn34)n2)cc1	IC50	'<'	3.0	nM				UO_0000065					False	CHEMBL992478	Inhibition of CDK2	B	BAO_0000357	single protein format	None	None	None	None	None	CHEMBL301	Cyclin-dependent kinase 2	Homo sapiens	SINGLE PROTEIN	CHEMBL1142453	1	Scientific Literature	Bioorg. Med. Chem. Lett.	2008	None
CHEMBL484571		0	438.52	0	1.77	2b	CN(C)CCNS(=O)(=O)c1ccc(Nc2nccc(-c3cnc4cccnn34)n2)cc1	IC50	'='	8.0	nM	8.10			UO_0000065	18.46	0.36	6.33	6.90	False	CHEMBL992478	Inhibition of CDK2	B	BAO_0000357	single protein format	None	None	None	None	None	CHEMBL301	Cyclin-dependent kinase 2	Homo sapiens	SINGLE PROTEIN	CHEMBL1142453	1	Scientific Literature	Bioorg. Med. Chem. Lett.	2008	None
CHEMBL114432		0	308.18	0	3.38	24	CCCc1cc(NC(=O)c2ccc(Br)cc2)n[nH]1	IC50	'='	650.0	nM	6.19			UO_0000065	20.08	0.47	2.81	10.71	False	CHEMBL951804	Inhibition of CDK2/Cyclin A	B	BAO_0000357	single protein format	None	None	None	None	None	CHEMBL301	Cyclin-dependent kinase 2	Homo sapiens	SINGLE PROTEIN	CHEMBL1140962	1	Scientific Literature	Eur. J. Med. Chem.	2008	None
CHEMBL273060		0	442.24	0	1.71	C18	NS(=O)(=O)c1ccc(N/N=C2\C(=O)Nc3ccc(I)cc32)cc1	IC50	'='	11.0	nM	7.96			UO_0000065	18.00	0.47	6.25	7.00	True	CHEMBL661123	Evaluated for inhibition of human cyclin dependent kinase 2	B	BAO_0000357	single protein format	None	None	None	None	None	CHEMBL301	Cyclin-dependent kinase 2	Homo sapiens	SINGLE PROTEIN	CHEMBL1137075	1	Scientific Literature	J. Med. Chem.	2004	None
CHEMBL260103		0	346.37	0	1.11	C21	COc1ccc2c(c1)/C(=N/Nc1ccc(S(N)(=O)=O)cc1)C(=O)N2	IC50	'='	12.0	nM	7.92			UO_0000065	22.87	0.45	6.81	6.45	True	CHEMBL661123	Evaluated for inhibition of human cyclin dependent kinase 2	B	BAO_0000357	single protein format	None	None	None	None	None	CHEMBL301	Cyclin-dependent kinase 2	Homo sapiens	SINGLE PROTEIN	CHEMBL1137075	1	Scientific Literature	J. Med. Chem.	2004	None
CHEMBL57256		0	387.42	0	1.47	15e	CN(C)S(=O)(=O)c1ccc2c(c1)/C(=C/c1[nH]cc3c1CCOC3=O)C(=O)N2	IC50	'='	33.0	nM	7.48			UO_0000065	19.31	0.38	6.01	6.89	False	CHEMBL660704	Inhibitory activity against Cyclin-dependent kinase 2	B	BAO_0000357	single protein format	None	None	None	None	None	CHEMBL301	Cyclin-dependent kinase 2	Homo sapiens	SINGLE PROTEIN	CHEMBL1136528	1	Scientific Literature	Bioorg. Med. Chem. Lett.	2003	None
CHEMBL293068		0	324.29	0	1.92	15f	O=C1Nc2ccc(C(=O)O)cc2/C1=C/c1[nH]cc2c1CCOC2=O	IC50	'='	4.0	nM	8.40			UO_0000065	25.90	0.48	6.48	7.74	False	CHEMBL660704	Inhibitory activity against Cyclin-dependent kinase 2	B	BAO_0000357	single protein format	None	None	None	None	None	CHEMBL301	Cyclin-dependent kinase 2	Homo sapiens	SINGLE PROTEIN	CHEMBL1136528	1	Scientific Literature	Bioorg. Med. Chem. Lett.	2003	None
CHEMBL259270		0	357.21	0	3.74	51	O=C(Nc1n[nH]c2nc(-c3ccccc3)c(Br)cc12)C1CC1	IC50	'>'	1000.0	nM				UO_0000065					False	CHEMBL997786	Inhibition of CDK2	B	BAO_0000357	single protein format	None	None	None	None	None	CHEMBL301	Cyclin-dependent kinase 2	Homo sapiens	SINGLE PROTEIN	CHEMBL1156672	1	Scientific Literature	Eur. J. Med. Chem.	2008	None
CHEMBL407980		0	391.29	0	4.58	71	O=C(Nc1n[nH]c2nc(-c3cccs3)c(Br)cc12)C1CCCC1	IC50	'>'	1000.0	nM				UO_0000065					False	CHEMBL997786	Inhibition of CDK2	B	BAO_0000357	single protein format	None	None	None	None	None	CHEMBL301	Cyclin-dependent kinase 2	Homo sapiens	SINGLE PROTEIN	CHEMBL1156672	1	Scientific Literature	Eur. J. Med. Chem.	2008	None
CHEMBL260243		0	267.29	0	3.17	67	O=C(Nc1n[nH]c2cc(-c3ccoc3)ccc12)C1CC1	IC50	'>'	1000.0	nM				UO_0000065					False	CHEMBL997786	Inhibition of CDK2	B	BAO_0000357	single protein format	None	None	None	None	None	CHEMBL301	Cyclin-dependent kinase 2	Homo sapiens	SINGLE PROTEIN	CHEMBL1156672	1	Scientific Literature	Eur. J. Med. Chem.	2008	None
CHEMBL260231		0	363.24	0	3.80	31	O=C(Nc1n[nH]c2nc(-c3cccs3)c(Br)cc12)C1CC1	IC50	'='	639.0	nM	6.19			UO_0000065	17.05	0.40	2.39	8.77	True	CHEMBL661128	Inhibitory concentration against cyclin-dependent kinase 2	B	BAO_0000357	single protein format	None	None	None	None	None	CHEMBL301	Cyclin-dependent kinase 2	Homo sapiens	SINGLE PROTEIN	CHEMBL1136207	1	Scientific Literature	Bioorg. Med. Chem. Lett.	2003	None
CHEMBL571722		0	505.96	1	4.41	11l	Cc1cnc(Nc2cccc3c2OCCO3)nc1-c1c[nH]c(C(=O)N[C@H](CO)c2cccc(Cl)c2)c1	Ki	'='	138.0	nM	6.86			UO_0000065	13.56	0.26	2.45	5.65	False	CHEMBL1044905	Inhibition of CDK2	B	BAO_0000357	single protein format	None	None	None	None	None	CHEMBL301	Cyclin-dependent kinase 2	Homo sapiens	SINGLE PROTEIN	CHEMBL1154622	1	Scientific Literature	J. Med. Chem.	2009	None
CHEMBL574613		0	350.44	1	5.80	(S)-9c	CC[S@+]([O-])c1ccc(-c2coc3ccc(-c4ccc(C)o4)cc23)cc1	IC50	'>'	10000.0	nM				UO_0000065					False	CHEMBL1038775	Inhibition of C-terminal 6xHis-tagged CDK2 by [gamma-33-P]ATP based assay	B	BAO_0000357	single protein format	None	None	None	None	None	CHEMBL301	Cyclin-dependent kinase 2	Homo sapiens	SINGLE PROTEIN	CHEMBL1154165	1	Scientific Literature	J. Med. Chem.	2009	None
CHEMBL323326		0	357.44	0	2.53	1d	CN(C)c1ccc(-c2cc(Nc3ccc(S(N)(=O)=O)cc3)[nH]n2)cc1	IC50	'>'	2000.0	nM				UO_0000065					False	CHEMBL661129	In vitro inhibition of Cyclin-dependent kinase 2 was determined.	B	BAO_0000357	single protein format	None	None	None	None	None	CHEMBL301	Cyclin-dependent kinase 2	Homo sapiens	SINGLE PROTEIN	CHEMBL1136197	1	Scientific Literature	Bioorg. Med. Chem. Lett.	2003	None
CHEMBL1630107		0	530.94	2	6.52	6a	O=C(/C=C/c1ccc(-c2ccc3ncnc(Nc4ccc(OCc5cccc(F)c5)c(Cl)c4)c3c2)o1)NO	IC50	'='	440.0	nM	6.36			UO_0000065	11.97	0.23	-0.16	5.80	False	CHEMBL1640699	Inhibition of CDK2 by flash plate based radioactive enzyme assay	B	BAO_0000357	single protein format	None	None	None	None	None	CHEMBL301	Cyclin-dependent kinase 2	Homo sapiens	SINGLE PROTEIN	CHEMBL1629443	1	Scientific Literature	J. Med. Chem.	2010	None
CHEMBL488436	AZD-5438	1	371.47	0	3.38	1, AZD-5438	Cc1ncc(-c2ccnc(Nc3ccc(S(C)(=O)=O)cc3)n2)n1C(C)C	IC50	'='	6.0	nM	8.22			UO_0000065	22.13	0.43	4.84	9.16	False	CHEMBL1018123	Inhibition of CDK2	B	BAO_0000357	single protein format	None	None	None	None	None	CHEMBL301	Cyclin-dependent kinase 2	Homo sapiens	SINGLE PROTEIN	CHEMBL1152195	1	Scientific Literature	Bioorg. Med. Chem. Lett.	2008	None
CHEMBL454646		0	394.57	0	3.91	9	CC1CNCC(C(=O)Nc2ncc(SCc3ncc(C(C)(C)C)o3)s2)C1	IC50	'='	140.0	nM	6.85			UO_0000065	17.37	0.36	2.94	8.56	False	CHEMBL965585	Inhibition of CDK2/Cyclin A by fluorescence polarization assay	B	BAO_0000357	single protein format	None	None	None	None	None	CHEMBL301	Cyclin-dependent kinase 2	Homo sapiens	SINGLE PROTEIN	CHEMBL1152130	1	Scientific Literature	Bioorg. Med. Chem. Lett.	2008	None
CHEMBL454645		0	394.57	0	4.05	8	CC1CCC(C(=O)Nc2ncc(SCc3ncc(C(C)(C)C)o3)s2)CN1	IC50	'='	14.0	nM	7.85			UO_0000065	19.90	0.41	3.80	9.81	False	CHEMBL965585	Inhibition of CDK2/Cyclin A by fluorescence polarization assay	B	BAO_0000357	single protein format	None	None	None	None	None	CHEMBL301	Cyclin-dependent kinase 2	Homo sapiens	SINGLE PROTEIN	CHEMBL1152130	1	Scientific Literature	Bioorg. Med. Chem. Lett.	2008	None
CHEMBL1223203		0	378.48	0	2.51	9a	CN(C)CCNC(=O)c1ccc(-c2cnc3ccc(NCC4CC4)nn23)cc1	IC50	'>'	100000.0	nM				UO_0000065					False	CHEMBL1228245	Inhibition of recombinant CDK2 after 15 mins	B	BAO_0000357	single protein format	None	None	None	None	None	CHEMBL301	Cyclin-dependent kinase 2	Homo sapiens	SINGLE PROTEIN	CHEMBL1221302	1	Scientific Literature	Bioorg. Med. Chem. Lett.	2010	None
CHEMBL443738		0	280.33	0	1.95	1	O=C(O)[C@H]1CSC(c2nc3ccc(O)cc3s2)=N1	Tm	'='	47.7	degrees C				UO_0000027					False	CHEMBL3430194	Binding affinity to N-terminal His-tagged CDK2 (unknown origin) expressed in Escherichia coli BL21 (DE3) assessed as melting temperature by thermal shift assay (Rvb = 41.5 degC)	B	BAO_0000019	assay format	Homo sapiens	None	None	None	None	CHEMBL301	Cyclin-dependent kinase 2	Homo sapiens	SINGLE PROTEIN	CHEMBL3425453	1	Scientific Literature	Eur. J. Med. Chem.	2015	None
CHEMBL336242		0	476.97	0	4.25	9	O=C(Nc1cc(CN[C@H]2Cc3ccc(Cl)cc3C2)n[nH]1)Nc1cccc2c1[C@@H]1CCCN1C2=O	IC50	'='	78.0	nM	7.11			UO_0000065	14.90	0.29	2.86	6.96	False	CHEMBL1250281	Inhibition of CDK2	B	BAO_0000357	single protein format	None	None	None	None	None	CHEMBL301	Cyclin-dependent kinase 2	Homo sapiens	SINGLE PROTEIN	CHEMBL1240533	1	Scientific Literature	AAPS J	2006	None
CHEMBL1241849		0	435.55	0	3.58	26	CN(C)CCNS(=O)(=O)c1ccc(Nc2cccc(-c3cnc4ccccn34)c2)cc1	IC50	'='	5.0	nM	8.30			UO_0000065	19.06	0.37	4.72	10.54	False	CHEMBL1250281	Inhibition of CDK2	B	BAO_0000357	single protein format	None	None	None	None	None	CHEMBL301	Cyclin-dependent kinase 2	Homo sapiens	SINGLE PROTEIN	CHEMBL1240533	1	Scientific Literature	AAPS J	2006	None
CHEMBL115125		0	201.23	0	1.97	1	Cc1cc(NC(=O)c2ccccc2)n[nH]1	IC50	'='	1500.0	nM	5.82			UO_0000065	28.94	0.53	3.85	10.08	False	CHEMBL951804	Inhibition of CDK2/Cyclin A	B	BAO_0000357	single protein format	None	None	None	None	None	CHEMBL301	Cyclin-dependent kinase 2	Homo sapiens	SINGLE PROTEIN	CHEMBL1140962	1	Scientific Literature	Eur. J. Med. Chem.	2008	None
CHEMBL111897		0	257.29	0	2.55	7	COc1ccc(C(=O)Nc2cc(C3CC3)[nH]n2)cc1	IC50	'='	705.0	nM	6.15			UO_0000065	23.91	0.44	3.60	9.18	False	CHEMBL951804	Inhibition of CDK2/Cyclin A	B	BAO_0000357	single protein format	None	None	None	None	None	CHEMBL301	Cyclin-dependent kinase 2	Homo sapiens	SINGLE PROTEIN	CHEMBL1140962	1	Scientific Literature	Eur. J. Med. Chem.	2008	None
CHEMBL326310		0	261.71	0	3.19	11	O=C(Nc1cc(C2CC2)[nH]n1)c1cccc(Cl)c1	IC50	'='	1000.0	nM	6.00			UO_0000065	22.93	0.46	2.81	10.38	False	CHEMBL951804	Inhibition of CDK2/Cyclin A	B	BAO_0000357	single protein format	None	None	None	None	None	CHEMBL301	Cyclin-dependent kinase 2	Homo sapiens	SINGLE PROTEIN	CHEMBL1140962	1	Scientific Literature	Eur. J. Med. Chem.	2008	None
CHEMBL116047		0	306.16	0	3.30	14	O=C(Nc1cc(C2CC2)[nH]n1)c1ccccc1Br	IC50	'='	1500.0	nM	5.82			UO_0000065	19.02	0.44	2.52	10.08	False	CHEMBL951804	Inhibition of CDK2/Cyclin A	B	BAO_0000357	single protein format	None	None	None	None	None	CHEMBL301	Cyclin-dependent kinase 2	Homo sapiens	SINGLE PROTEIN	CHEMBL1140962	1	Scientific Literature	Eur. J. Med. Chem.	2008	None
CHEMBL112136		0	320.19	0	3.69	19	O=C(Nc1cc(C2CCC2)[nH]n1)c1ccc(Br)cc1	IC50	'='	90.0	nM	7.05			UO_0000065	22.00	0.51	3.36	12.19	False	CHEMBL951804	Inhibition of CDK2/Cyclin A	B	BAO_0000357	single protein format	None	None	None	None	None	CHEMBL301	Cyclin-dependent kinase 2	Homo sapiens	SINGLE PROTEIN	CHEMBL1140962	1	Scientific Literature	Eur. J. Med. Chem.	2008	None
CHEMBL333382		0	348.24	0	4.47	21	O=C(Nc1cc(C2CCCCC2)[nH]n1)c1ccc(Br)cc1	IC50	'='	10000.0	nM	5.00			UO_0000065	14.36	0.33	0.53	8.65	False	CHEMBL951804	Inhibition of CDK2/Cyclin A	B	BAO_0000357	single protein format	None	None	None	None	None	CHEMBL301	Cyclin-dependent kinase 2	Homo sapiens	SINGLE PROTEIN	CHEMBL1140962	1	Scientific Literature	Eur. J. Med. Chem.	2008	None
CHEMBL114247		0	342.20	0	4.09	27	O=C(Nc1cc(-c2ccccc2)[nH]n1)c1ccc(Br)cc1	IC50	'>'	10000.0	nM				UO_0000065					False	CHEMBL951804	Inhibition of CDK2/Cyclin A	B	BAO_0000357	single protein format	None	None	None	None	None	CHEMBL301	Cyclin-dependent kinase 2	Homo sapiens	SINGLE PROTEIN	CHEMBL1140962	1	Scientific Literature	Eur. J. Med. Chem.	2008	None
CHEMBL115933		0	317.39	0	4.14	34	O=C(Cc1ccc(-c2ccccc2)cc1)Nc1cc(C2CC2)[nH]n1	IC50	'='	56.0	nM	7.25			UO_0000065	22.85	0.41	3.11	12.55	False	CHEMBL951804	Inhibition of CDK2/Cyclin A	B	BAO_0000357	single protein format	None	None	None	None	None	CHEMBL301	Cyclin-dependent kinase 2	Homo sapiens	SINGLE PROTEIN	CHEMBL1140962	1	Scientific Literature	Eur. J. Med. Chem.	2008	None
CHEMBL489477		0	335.38	0	4.27	35	O=C(Cc1ccc(-c2ccccc2)c(F)c1)Nc1cc(C2CC2)[nH]n1	IC50	'='	4.0	nM	8.40			UO_0000065	25.04	0.46	4.13	14.53	False	CHEMBL951804	Inhibition of CDK2/Cyclin A	B	BAO_0000357	single protein format	None	None	None	None	None	CHEMBL301	Cyclin-dependent kinase 2	Homo sapiens	SINGLE PROTEIN	CHEMBL1140962	1	Scientific Literature	Eur. J. Med. Chem.	2008	None
CHEMBL490481		0	337.45	0	4.12	39	O=C(Cc1ccc(Cc2cccs2)cc1)Nc1cc(C2CC2)[nH]n1	IC50	'='	3.0	nM	8.52			UO_0000065	25.26	0.48	4.40	14.75	False	CHEMBL951804	Inhibition of CDK2/Cyclin A	B	BAO_0000357	single protein format	None	None	None	None	None	CHEMBL301	Cyclin-dependent kinase 2	Homo sapiens	SINGLE PROTEIN	CHEMBL1140962	1	Scientific Literature	Eur. J. Med. Chem.	2008	None
CHEMBL192126		0	386.46	0	4.19	50	C[C@@H](C(=O)Nc1cc(C2CC2)[nH]n1)c1ccc(N2Cc3ccccc3C2=O)cc1	IC50	'='	170.0	nM	6.77			UO_0000065	17.52	0.32	2.58	8.67	False	CHEMBL951804	Inhibition of CDK2/Cyclin A	B	BAO_0000357	single protein format	None	None	None	None	None	CHEMBL301	Cyclin-dependent kinase 2	Homo sapiens	SINGLE PROTEIN	CHEMBL1140962	1	Scientific Literature	Eur. J. Med. Chem.	2008	None
CHEMBL114577		0	306.16	0	3.30	10	O=C(Nc1cc(C2CC2)[nH]n1)c1cccc(Br)c1	IC50	'='	990.83	nM	6.00			UO_0000065	19.61	0.46	2.70	10.39	False	CHEMBL951804	Inhibition of CDK2/Cyclin A	B	BAO_0000357	single protein format	None	None	None	None	None	CHEMBL301	Cyclin-dependent kinase 2	Homo sapiens	SINGLE PROTEIN	CHEMBL1140962	1	Scientific Literature	Eur. J. Med. Chem.	2008	None
CHEMBL116047		0	306.16	0	3.30	14	O=C(Nc1cc(C2CC2)[nH]n1)c1ccccc1Br	IC50	'='	1499.68	nM	5.82			UO_0000065	19.02	0.44	2.52	10.08	False	CHEMBL951804	Inhibition of CDK2/Cyclin A	B	BAO_0000357	single protein format	None	None	None	None	None	CHEMBL301	Cyclin-dependent kinase 2	Homo sapiens	SINGLE PROTEIN	CHEMBL1140962	1	Scientific Literature	Eur. J. Med. Chem.	2008	None
CHEMBL419753		0	334.22	0	4.08	20	O=C(Nc1cc(C2CCCC2)[nH]n1)c1ccc(Br)cc1	IC50	'='	50.0	nM	7.30			UO_0000065	21.84	0.50	3.22	12.64	False	CHEMBL951804	Inhibition of CDK2/Cyclin A	B	BAO_0000357	single protein format	None	None	None	None	None	CHEMBL301	Cyclin-dependent kinase 2	Homo sapiens	SINGLE PROTEIN	CHEMBL1140962	1	Scientific Literature	Eur. J. Med. Chem.	2008	None
CHEMBL115047		0	294.15	0	2.99	23	CCc1cc(NC(=O)c2ccc(Br)cc2)n[nH]1	IC50	'='	629.51	nM	6.20			UO_0000065	21.08	0.50	3.21	10.73	False	CHEMBL951804	Inhibition of CDK2/Cyclin A	B	BAO_0000357	single protein format	None	None	None	None	None	CHEMBL301	Cyclin-dependent kinase 2	Homo sapiens	SINGLE PROTEIN	CHEMBL1140962	1	Scientific Literature	Eur. J. Med. Chem.	2008	None
CHEMBL454973		0	366.45	0	2.92	36a	CNc1nc2sc(-c3cccc(CNC(C)=O)c3)nc2c2c1ncn2C	IC50	'='	31000.0	nM	4.51			UO_0000065	12.30	0.24	1.59	5.32	False	CHEMBL960930	Inhibition of Cdk2	B	BAO_0000357	single protein format	None	None	None	None	None	CHEMBL301	Cyclin-dependent kinase 2	Homo sapiens	SINGLE PROTEIN	CHEMBL1153345	1	Scientific Literature	J. Med. Chem.	2009	None
CHEMBL324360		0	322.21	0	3.72	26	CC(C)(C)c1cc(NC(=O)c2ccc(Br)cc2)n[nH]1	IC50	'>'	10000.0	nM				UO_0000065					False	CHEMBL951804	Inhibition of CDK2/Cyclin A	B	BAO_0000357	single protein format	None	None	None	None	None	CHEMBL301	Cyclin-dependent kinase 2	Homo sapiens	SINGLE PROTEIN	CHEMBL1140962	1	Scientific Literature	Eur. J. Med. Chem.	2008	None
CHEMBL115994		0	325.29	0	3.37	33	O=C(Cc1ccc(OC(F)(F)F)cc1)Nc1cc(C2CC2)[nH]n1	IC50	'='	67.0	nM	7.17			UO_0000065	22.05	0.43	3.80	10.71	False	CHEMBL951804	Inhibition of CDK2/Cyclin A	B	BAO_0000357	single protein format	None	None	None	None	None	CHEMBL301	Cyclin-dependent kinase 2	Homo sapiens	SINGLE PROTEIN	CHEMBL1140962	1	Scientific Literature	Eur. J. Med. Chem.	2008	None
CHEMBL115125		0	201.23	0	1.97	1	Cc1cc(NC(=O)c2ccccc2)n[nH]1	IC50	'='	1499.68	nM	5.82			UO_0000065	28.94	0.53	3.85	10.08	False	CHEMBL951804	Inhibition of CDK2/Cyclin A	B	BAO_0000357	single protein format	None	None	None	None	None	CHEMBL301	Cyclin-dependent kinase 2	Homo sapiens	SINGLE PROTEIN	CHEMBL1140962	1	Scientific Literature	Eur. J. Med. Chem.	2008	None
CHEMBL112442		0	193.25	0	2.03	3	CCCC(=O)Nc1cc(C2CC2)[nH]n1	IC50	'='	223.87	nM	6.65			UO_0000065	34.41	0.65	4.62	11.51	False	CHEMBL951804	Inhibition of CDK2/Cyclin A	B	BAO_0000357	single protein format	None	None	None	None	None	CHEMBL301	Cyclin-dependent kinase 2	Homo sapiens	SINGLE PROTEIN	CHEMBL1140962	1	Scientific Literature	Eur. J. Med. Chem.	2008	None
CHEMBL192602		0	339.40	0	2.56	53	C[C@H](C(=O)Nc1cc(C2CC2)[nH]n1)c1ccc(N2CCNC2=O)cc1	IC50	'='	2.0	nM	8.70			UO_0000065	25.63	0.48	6.14	9.65	False	CHEMBL951804	Inhibition of CDK2/Cyclin A	B	BAO_0000357	single protein format	None	None	None	None	None	CHEMBL301	Cyclin-dependent kinase 2	Homo sapiens	SINGLE PROTEIN	CHEMBL1140962	1	Scientific Literature	Eur. J. Med. Chem.	2008	None
CHEMBL324186		0	271.28	0	2.24	8	O=C(O)c1ccc(C(=O)Nc2cc(C3CC3)[nH]n2)cc1	IC50	'='	165.0	nM	6.78			UO_0000065	25.00	0.46	4.54	7.13	False	CHEMBL951804	Inhibition of CDK2/Cyclin A	B	BAO_0000357	single protein format	None	None	None	None	None	CHEMBL301	Cyclin-dependent kinase 2	Homo sapiens	SINGLE PROTEIN	CHEMBL1140962	1	Scientific Literature	Eur. J. Med. Chem.	2008	None
CHEMBL328623		0	411.48	0	3.71	12B	Cc1ccc(F)c(Nc2cc(Nc3ccc(OCC(O)CN(C)C)cc3)ncn2)c1	IC50	'='	81000.0	nM	4.09			UO_0000065	9.94	0.19	0.38	4.96	False	CHEMBL660784	Inhibitory concentration against cyclin-dependent kinase 2	B	BAO_0000357	single protein format	None	None	None	None	None	CHEMBL301	Cyclin-dependent kinase 2	Homo sapiens	SINGLE PROTEIN	CHEMBL1136192	1	Scientific Literature	Bioorg. Med. Chem. Lett.	2003	None
CHEMBL1630114		0	616.10	2	8.65	7d	Nc1ccccc1NC(=O)/C=C/c1cccc(-c2ccc3ncnc(Nc4ccc(OCc5cccc(F)c5)c(Cl)c4)c3c2)c1	IC50	'='	850.0	nM	6.07			UO_0000065	9.85	0.18	-2.58	5.94	False	CHEMBL1640699	Inhibition of CDK2 by flash plate based radioactive enzyme assay	B	BAO_0000357	single protein format	None	None	None	None	None	CHEMBL301	Cyclin-dependent kinase 2	Homo sapiens	SINGLE PROTEIN	CHEMBL1629443	1	Scientific Literature	J. Med. Chem.	2010	None
CHEMBL507249		0	327.43	0	3.24	9c	O[C@H]1CC[C@H](c2n[nH]cc2-c2ccnc(NC3CCCC3)n2)CC1	IC50	'='	590.0	nM	6.23			UO_0000065	19.02	0.35	2.99	7.18	False	CHEMBL985011	Inhibition of CDK2/cyclinA	B	BAO_0000357	single protein format	None	None	None	None	None	CHEMBL301	Cyclin-dependent kinase 2	Homo sapiens	SINGLE PROTEIN	CHEMBL1154397	1	Scientific Literature	Bioorg. Med. Chem. Lett.	2009	None
CHEMBL280074	OLOMOUCINE	0	298.35	0	1.38	7	Cn1cnc2c(NCc3ccccc3)nc(NCCO)nc21	IC50	'='	7000.0	nM	5.16			UO_0000065	17.28	0.32	3.77	5.87	True	CHEMBL960394	Inhibition of CDK2/Cyclin E	B	BAO_0000357	single protein format	None	None	None	None	None	CHEMBL301	Cyclin-dependent kinase 2	Homo sapiens	SINGLE PROTEIN	CHEMBL1140982	1	Scientific Literature	Bioorg. Med. Chem.	2009	None
CHEMBL561985		0	262.36	0	2.79	9b	Cc1nnc2sc(SCc3ccccc3)nn12	IC50	'='	16000.0	nM	4.80			UO_0000065	18.28	0.39	2.01	11.13	False	CHEMBL1061363	Inhibition of CDK2/Cyclin A	B	BAO_0000357	single protein format	None	None	None	None	None	CHEMBL301	Cyclin-dependent kinase 2	Homo sapiens	SINGLE PROTEIN	CHEMBL1152892	1	Scientific Literature	Eur. J. Med. Chem.	2009	None
CHEMBL608533	MIDOSTAURIN	4	570.65	2	5.91	PKC-412	CO[C@@H]1[C@H](N(C)C(=O)c2ccccc2)C[C@H]2O[C@]1(C)n1c3ccccc3c3c4c(c5c6ccccc6n2c5c31)C(=O)NC4	Kd	'>'	10000.0	nM				UO_0000065					True	CHEMBL1061138	Binding constant for full-length CDK2	B	BAO_0000357	single protein format	Homo sapiens	None	None	None	None	CHEMBL301	Cyclin-dependent kinase 2	Homo sapiens	SINGLE PROTEIN	CHEMBL1150977	1	Scientific Literature	Nat. Biotechnol.	2008	None
CHEMBL278041	SB-202190	0	331.35	0	4.65	SB-202190	Oc1ccc(-c2nc(-c3ccc(F)cc3)c(-c3ccncc3)[nH]2)cc1	Kd	'>'	10000.0	nM				UO_0000065					False	CHEMBL1061138	Binding constant for full-length CDK2	B	BAO_0000357	single protein format	Homo sapiens	None	None	None	None	CHEMBL301	Cyclin-dependent kinase 2	Homo sapiens	SINGLE PROTEIN	CHEMBL1150977	1	Scientific Literature	Nat. Biotechnol.	2008	None
CHEMBL10	SB-203580	0	377.44	0	4.68	SB-203580	C[S+]([O-])c1ccc(-c2nc(-c3ccc(F)cc3)c(-c3ccncc3)[nH]2)cc1	Kd	'>'	10000.0	nM				UO_0000065					True	CHEMBL1061138	Binding constant for full-length CDK2	B	BAO_0000357	single protein format	Homo sapiens	None	None	None	None	CHEMBL301	Cyclin-dependent kinase 2	Homo sapiens	SINGLE PROTEIN	CHEMBL1150977	1	Scientific Literature	Nat. Biotechnol.	2008	None
CHEMBL572881	MOTESANIB	3	373.46	0	4.04	AMG-706	CC1(C)CNc2cc(NC(=O)c3cccnc3NCc3ccncc3)ccc21	Kd	'>'	10000.0	nM				UO_0000065					True	CHEMBL1061138	Binding constant for full-length CDK2	B	BAO_0000357	single protein format	Homo sapiens	None	None	None	None	CHEMBL301	Cyclin-dependent kinase 2	Homo sapiens	SINGLE PROTEIN	CHEMBL1150977	1	Scientific Literature	Nat. Biotechnol.	2008	None
CHEMBL103667	DORAMAPIMOD	2	527.67	2	5.99	BIRB-796	Cc1ccc(-n2nc(C(C)(C)C)cc2NC(=O)Nc2ccc(OCCN3CCOCC3)c3ccccc23)cc1	Kd	'>'	10000.0	nM				UO_0000065					True	CHEMBL1061138	Binding constant for full-length CDK2	B	BAO_0000357	single protein format	Homo sapiens	None	None	None	None	CHEMBL301	Cyclin-dependent kinase 2	Homo sapiens	SINGLE PROTEIN	CHEMBL1150977	1	Scientific Literature	Nat. Biotechnol.	2008	None
CHEMBL296468	BMS-387032	1	380.54	0	3.66	BMS-387032/SNS-032	CC(C)(C)c1cnc(CSc2cnc(NC(=O)C3CCNCC3)s2)o1	Kd	'='	69.0	nM	7.16			UO_0000065	18.82	0.39	3.50	8.95	True	CHEMBL1061138	Binding constant for full-length CDK2	B	BAO_0000357	single protein format	Homo sapiens	None	None	None	None	CHEMBL301	Cyclin-dependent kinase 2	Homo sapiens	SINGLE PROTEIN	CHEMBL1150977	1	Scientific Literature	Nat. Biotechnol.	2008	None
CHEMBL941	IMATINIB	4	493.62	0	4.59	Imatinib	Cc1ccc(NC(=O)c2ccc(CN3CCN(C)CC3)cc2)cc1Nc1nccc(-c2cccnc2)n1	Kd	'>'	10000.0	nM				UO_0000065					True	CHEMBL1061138	Binding constant for full-length CDK2	B	BAO_0000357	single protein format	Homo sapiens	None	None	None	None	CHEMBL301	Cyclin-dependent kinase 2	Homo sapiens	SINGLE PROTEIN	CHEMBL1150977	1	Scientific Literature	Nat. Biotechnol.	2008	None
CHEMBL520331		0	506.65	1	4.22	CER-0262469	CN(C)c1ccc(C(=O)N2CCN(c3ncnc4c3CN(Cc3ccccc3)CC4)CC2)c2ccccc12	Inhibition	'='	5.0	%				UO_0000187					False	CHEMBL953380	Inhibition of CDK2 at 10 uM by HTRF assay relative to control	B	BAO_0000357	single protein format	None	None	None	None	None	CHEMBL301	Cyclin-dependent kinase 2	Homo sapiens	SINGLE PROTEIN	CHEMBL1150387	1	Scientific Literature	J. Med. Chem.	2008	None
CHEMBL521479		0	402.50	0	3.29	CER-0264064	CN(CCc1ccccn1)C(=O)[C@@H]1CCCN1c1nccc(Nc2ccccc2)n1	Inhibition	'='	5.0	%				UO_0000187					False	CHEMBL953380	Inhibition of CDK2 at 10 uM by HTRF assay relative to control	B	BAO_0000357	single protein format	None	None	None	None	None	CHEMBL301	Cyclin-dependent kinase 2	Homo sapiens	SINGLE PROTEIN	CHEMBL1150387	1	Scientific Literature	J. Med. Chem.	2008	None
CHEMBL405021		0	277.33	0	3.58	60	O=C(Nc1n[nH]c2cc(-c3ccccc3)ccc12)C1CC1	IC50	'>'	1000.0	nM				UO_0000065					False	CHEMBL997786	Inhibition of CDK2	B	BAO_0000357	single protein format	None	None	None	None	None	CHEMBL301	Cyclin-dependent kinase 2	Homo sapiens	SINGLE PROTEIN	CHEMBL1156672	1	Scientific Literature	Eur. J. Med. Chem.	2008	None
CHEMBL519982	ALTERNARIOL	0	258.23	0	2.37	1	Cc1cc(O)cc2oc(=O)c3c(O)cc(O)cc3c12	IC50	'='	3.3	ug.mL-1				UO_0000274					False	CHEMBL966179	Inhibition of recombinant CDK2/CycA	B	BAO_0000357	single protein format	None	None	None	None	None	CHEMBL301	Cyclin-dependent kinase 2	Homo sapiens	SINGLE PROTEIN	CHEMBL1157406	1	Scientific Literature	J. Nat. Prod.	2008	None
CHEMBL191632		0	129.55	0	0.71	Table 1, 6, Figure 4, (iii), 36	Nc1cncc(Cl)n1	IC50	'='	350000.0	nM	3.46			UO_0000065	26.68	0.59	2.75	6.67	False	CHEMBL958731	Inhibition of CDK2	B	BAO_0000357	single protein format	None	None	None	None	None	CHEMBL301	Cyclin-dependent kinase 2	Homo sapiens	SINGLE PROTEIN	CHEMBL1157388	1	Scientific Literature	J. Med. Chem.	2008	None
CHEMBL73303		0	366.41	0	2.18	1a	NS(=O)(=O)c1ccc(Nc2nccc(-c3cnc4ccccn34)n2)cc1	IC50	'='	2.0	nM	8.70			UO_0000065	23.74	0.46	6.52	7.55	False	CHEMBL992478	Inhibition of CDK2	B	BAO_0000357	single protein format	None	None	None	None	None	CHEMBL301	Cyclin-dependent kinase 2	Homo sapiens	SINGLE PROTEIN	CHEMBL1142453	1	Scientific Literature	Bioorg. Med. Chem. Lett.	2008	None
CHEMBL562030		0	410.48	0	3.65	21	Cn1nc(C(=O)NCc2ccccc2)c2c1-c1nc(Nc3ccccc3)ncc1CC2	IC50	'='	1053.0	nM	5.98			UO_0000065	14.56	0.26	2.33	7.05	False	CHEMBL1063936	Inhibition of CDK2/Cyclin A	B	BAO_0000357	single protein format	None	None	None	None	None	CHEMBL301	Cyclin-dependent kinase 2	Homo sapiens	SINGLE PROTEIN	CHEMBL1151962	1	Scientific Literature	J. Med. Chem.	2009	None
CHEMBL574236		0	401.43	0	2.65	54	COc1ccccc1-n1c(-c2ccccc2C)cn2c3c(=O)[nH]c(=O)n(C)c3nc12	Activity	'='	97.0	%				UO_0000187					False	CHEMBL1050234	Inhibition of CDK2 assessed as remaining enzyme activity at 3 uM relative to DMSO	B	BAO_0000357	single protein format	None	None	None	None	None	CHEMBL301	Cyclin-dependent kinase 2	Homo sapiens	SINGLE PROTEIN	CHEMBL1154183	1	Scientific Literature	J. Med. Chem.	2009	None
CHEMBL1222565		0	495.41	0	4.80	5i	O=C(NC[C@@H]1CCCN1)c1ccc(-c2cnc3ccc(NCc4ccc(Cl)c(Cl)c4)nn23)cc1	IC50	'='	95000.0	nM	4.02			UO_0000065	8.12	0.16	-0.78	4.83	False	CHEMBL1228245	Inhibition of recombinant CDK2 after 15 mins	B	BAO_0000357	single protein format	None	None	None	None	None	CHEMBL301	Cyclin-dependent kinase 2	Homo sapiens	SINGLE PROTEIN	CHEMBL1221302	1	Scientific Literature	Bioorg. Med. Chem. Lett.	2010	None
CHEMBL218970	GW445017X	0	272.74	0	3.27	GW445017X	CNC(=O)c1cncc(/C=C/c2ccccc2Cl)c1	Inhibition	'='	-0.73	%				UO_0000187					False	CHEMBL1962021	GSK_PKIS: CDK2/cyclinA mean inhibition at 1 uM [Nanosyn]	B	BAO_0000357	single protein format	None	None	None	None	None	CHEMBL301	Cyclin-dependent kinase 2	Homo sapiens	SINGLE PROTEIN	CHEMBL1961873	16	GSK Published Kinase Inhibitor Set			None
CHEMBL1909402	GW568326X	0	373.31	0	4.20	GW568326X	Nc1nccc(-c2c(-c3ccc(F)cc3)nn3cc(C(F)(F)F)ccc23)n1	Inhibition	'='	-0.36	%				UO_0000187					False	CHEMBL1962020	GSK_PKIS: CDK2/cyclinA mean inhibition at 0.1 uM [Nanosyn]	B	BAO_0000357	single protein format	None	None	None	None	None	CHEMBL301	Cyclin-dependent kinase 2	Homo sapiens	SINGLE PROTEIN	CHEMBL1961873	16	GSK Published Kinase Inhibitor Set			None
CHEMBL189415	GW819077X	0	432.41	1	5.62	GW819077X	FC(F)(F)c1cccc(Nc2nccc(-c3cnn4nc(-c5ccccc5)ccc34)n2)c1	Inhibition	'='	13.52	%				UO_0000187					False	CHEMBL1962021	GSK_PKIS: CDK2/cyclinA mean inhibition at 1 uM [Nanosyn]	B	BAO_0000357	single protein format	None	None	None	None	None	CHEMBL301	Cyclin-dependent kinase 2	Homo sapiens	SINGLE PROTEIN	CHEMBL1961873	16	GSK Published Kinase Inhibitor Set			None
CHEMBL189415	GW819077X	0	432.41	1	5.62	GW819077X	FC(F)(F)c1cccc(Nc2nccc(-c3cnn4nc(-c5ccccc5)ccc34)n2)c1	Inhibition	'='	26.43	%				UO_0000187					False	CHEMBL1962023	GSK_PKIS: CDK2/cyclinE mean inhibition at 1 uM [Nanosyn]	B	BAO_0000357	single protein format	None	None	None	None	None	CHEMBL301	Cyclin-dependent kinase 2	Homo sapiens	SINGLE PROTEIN	CHEMBL1961873	16	GSK Published Kinase Inhibitor Set			None
CHEMBL1081852		0	434.44	0	4.25	37	N[C@H](CNc1ncc(-c2ccc3[nH]c(=O)oc3c2)s1)Cc1ccc(C(F)(F)F)cc1	IC50	'='	138.0	nM	6.86			UO_0000065	15.79	0.31	2.61	7.08	False	CHEMBL1102923	Inhibition of CDK2	B	BAO_0000357	single protein format	None	None	None	None	None	CHEMBL301	Cyclin-dependent kinase 2	Homo sapiens	SINGLE PROTEIN	CHEMBL1154944	1	Scientific Literature	Bioorg. Med. Chem. Lett.	2010	None
CHEMBL189353	GW809897X	0	571.49	2	6.48	GW809897X	CN(c1ccc(NC(=O)Nc2c(Cl)cccc2Cl)cc1)c1ccnc(Nc2cccc(CS(C)(=O)=O)c2)n1	Inhibition	'='	-0.54	%				UO_0000187					False	CHEMBL1962022	GSK_PKIS: CDK2/cyclinE mean inhibition at 0.1 uM [Nanosyn]	B	BAO_0000357	single protein format	None	None	None	None	None	CHEMBL301	Cyclin-dependent kinase 2	Homo sapiens	SINGLE PROTEIN	CHEMBL1961873	16	GSK Published Kinase Inhibitor Set			None
CHEMBL524057	GW683768X	0	280.34	0	2.32	GW683768X	CCc1nn2ncccc2c1-c1ccnc(NC2CC2)n1	Inhibition	'='	2.25	%				UO_0000187					False	CHEMBL1962022	GSK_PKIS: CDK2/cyclinE mean inhibition at 0.1 uM [Nanosyn]	B	BAO_0000357	single protein format	None	None	None	None	None	CHEMBL301	Cyclin-dependent kinase 2	Homo sapiens	SINGLE PROTEIN	CHEMBL1961873	16	GSK Published Kinase Inhibitor Set			None
CHEMBL476259	GSK-1326255A	0	517.61	2	5.28	GSK1326255A	CCCN1CCC(c2ccc(Nc3nc(Nc4cc(F)ccc4C(N)=O)c4cc[nH]c4n3)c(OC)c2)CC1	Inhibition	'='	11.79	%				UO_0000187					False	CHEMBL1962023	GSK_PKIS: CDK2/cyclinE mean inhibition at 1 uM [Nanosyn]	B	BAO_0000357	single protein format	None	None	None	None	None	CHEMBL301	Cyclin-dependent kinase 2	Homo sapiens	SINGLE PROTEIN	CHEMBL1961873	16	GSK Published Kinase Inhibitor Set			None
CHEMBL508129		0	350.43	0	3.33	7b	CNC(=O)c1ccc(Nc2nccc(-c3cnc(C)n3C(C)C)n2)cc1	IC50	'='	3.0	nM	8.52			UO_0000065	24.32	0.45	5.19	10.06	False	CHEMBL1022591	Inhibition of CDK2	B	BAO_0000357	single protein format	None	None	None	None	None	CHEMBL301	Cyclin-dependent kinase 2	Homo sapiens	SINGLE PROTEIN	CHEMBL1152177	1	Scientific Literature	Bioorg. Med. Chem. Lett.	2008	None
CHEMBL487067		0	380.45	0	2.70	7e	Cc1ncc(-c2ccnc(Nc3ccc(C(=O)NCCO)cc3)n2)n1C(C)C	IC50	'='	2.0	nM	8.70			UO_0000065	22.86	0.42	6.00	8.29	False	CHEMBL1022591	Inhibition of CDK2	B	BAO_0000357	single protein format	None	None	None	None	None	CHEMBL301	Cyclin-dependent kinase 2	Homo sapiens	SINGLE PROTEIN	CHEMBL1152177	1	Scientific Literature	Bioorg. Med. Chem. Lett.	2008	None
CHEMBL519422		0	336.40	0	2.77	11	CCn1c(-c2ccnc(Nc3ccc(C(=O)NC)cc3)n2)cnc1C	IC50	'='	56.0	nM	7.25			UO_0000065	21.56	0.40	4.48	8.56	False	CHEMBL1022591	Inhibition of CDK2	B	BAO_0000357	single protein format	None	None	None	None	None	CHEMBL301	Cyclin-dependent kinase 2	Homo sapiens	SINGLE PROTEIN	CHEMBL1152177	1	Scientific Literature	Bioorg. Med. Chem. Lett.	2008	None
CHEMBL510436		0	382.44	0	3.81	9c	Cc1ncc(-c2ccnc(Nc3ccc(C(=O)N(C)C)c(F)c3)n2)n1C(C)C	IC50	'='	6.0	nM	8.22			UO_0000065	21.50	0.40	4.41	10.83	False	CHEMBL1022591	Inhibition of CDK2	B	BAO_0000357	single protein format	None	None	None	None	None	CHEMBL301	Cyclin-dependent kinase 2	Homo sapiens	SINGLE PROTEIN	CHEMBL1152177	1	Scientific Literature	Bioorg. Med. Chem. Lett.	2008	None
CHEMBL486284		0	361.45	0	3.40	5d	O=C1NC(=O)c2ccccc2/C1=C/Nc1ccc(CN2CCCCC2)cc1	IC50	'='	19600.0	nM	4.71			UO_0000065	13.02	0.24	1.31	7.66	False	CHEMBL964737	Inhibition of CDK2/cyclin E expressed in Sf9 cells-baculovirus system assessed as retinoblastoma susceptibility gene product phosphorylation	B	BAO_0000219	cell-based format	None	None	None	Sf9	None	CHEMBL301	Cyclin-dependent kinase 2	Homo sapiens	SINGLE PROTEIN	CHEMBL1150411	1	Scientific Literature	J. Med. Chem.	2008	CHEMBL3308860
CHEMBL530335		0	430.47	0	2.21	45c	CN1CCN(c2ccc(N/C=C3\C(=O)NC(=O)c4ccc(-c5ccoc5)cc43)nn2)CC1	IC50	'>'	50000.0	nM				UO_0000065					False	CHEMBL964737	Inhibition of CDK2/cyclin E expressed in Sf9 cells-baculovirus system assessed as retinoblastoma susceptibility gene product phosphorylation	B	BAO_0000219	cell-based format	None	None	None	Sf9	None	CHEMBL301	Cyclin-dependent kinase 2	Homo sapiens	SINGLE PROTEIN	CHEMBL1150411	1	Scientific Literature	J. Med. Chem.	2008	CHEMBL3308860
CHEMBL477073		0	516.38	1	3.54	36	C[C@H]1CN(c2ccc(N/C=C3\C(=O)NC(=O)c4ccc(I)cc43)cc2)C[C@@H](C)N1C	IC50	'>'	50000.0	nM				UO_0000065					False	CHEMBL964737	Inhibition of CDK2/cyclin E expressed in Sf9 cells-baculovirus system assessed as retinoblastoma susceptibility gene product phosphorylation	B	BAO_0000219	cell-based format	None	None	None	Sf9	None	CHEMBL301	Cyclin-dependent kinase 2	Homo sapiens	SINGLE PROTEIN	CHEMBL1150411	1	Scientific Literature	J. Med. Chem.	2008	CHEMBL3308860
CHEMBL483506		0	424.51	0	4.62	CER-0263952	Cc1cccc(N(C)c2cc(Nc3cccc(C(=O)NCc4ccncc4)c3)ncn2)c1	Inhibition	'='	20.0	%				UO_0000187					False	CHEMBL953380	Inhibition of CDK2 at 10 uM by HTRF assay relative to control	B	BAO_0000357	single protein format	None	None	None	None	None	CHEMBL301	Cyclin-dependent kinase 2	Homo sapiens	SINGLE PROTEIN	CHEMBL1150387	1	Scientific Literature	J. Med. Chem.	2008	None
CHEMBL483715		0	459.51	0	3.31	CER-0264311	COc1ccc(-c2noc(CN3CCN(c4cc(Nc5cccc(O)c5)ncn4)CC3)n2)cc1	Inhibition	'='	6.0	%				UO_0000187					False	CHEMBL953380	Inhibition of CDK2 at 10 uM by HTRF assay relative to control	B	BAO_0000357	single protein format	None	None	None	None	None	CHEMBL301	Cyclin-dependent kinase 2	Homo sapiens	SINGLE PROTEIN	CHEMBL1150387	1	Scientific Literature	J. Med. Chem.	2008	None
CHEMBL519146		0	374.49	0	4.29	CER-0262531	Cc1cccc(Nc2nccc3c2CN(C(=O)c2cc(C)n(C)c2C)CC3)c1	Inhibition	'='	8.0	%				UO_0000187					False	CHEMBL953380	Inhibition of CDK2 at 10 uM by HTRF assay relative to control	B	BAO_0000357	single protein format	None	None	None	None	None	CHEMBL301	Cyclin-dependent kinase 2	Homo sapiens	SINGLE PROTEIN	CHEMBL1150387	1	Scientific Literature	J. Med. Chem.	2008	None
CHEMBL337642		0	531.57	1	2.03	29	O=C1NC(=O)C2=C1c1cn(c3ncccc13)CCOCCOCCOCCOCCn1cc2c2cccnc21	IC50	'>'	10000.0	nM				UO_0000065					False	CHEMBL662526	Inhibition of Cyclin-dependent kinase 2 (CDK2)	B	BAO_0000357	single protein format	Homo sapiens	None	None	None	None	CHEMBL301	Cyclin-dependent kinase 2	Homo sapiens	SINGLE PROTEIN	CHEMBL1145082	1	Scientific Literature	J. Med. Chem.	2003	None
CHEMBL482488		0	446.54	0	3.56	CER-0263252	O=C(COc1ccccc1)N1CCN(c2nccc(Nc3ccc4ncsc4c3)n2)CC1	Inhibition	'='	8.0	%				UO_0000187					False	CHEMBL953380	Inhibition of CDK2 at 10 uM by HTRF assay relative to control	B	BAO_0000357	single protein format	None	None	None	None	None	CHEMBL301	Cyclin-dependent kinase 2	Homo sapiens	SINGLE PROTEIN	CHEMBL1150387	1	Scientific Literature	J. Med. Chem.	2008	None
CHEMBL483518		0	448.53	0	2.84	CER-0262897	COc1cccc(Nc2cc(N3CCC[C@H]3C(=O)NCCc3ccc(O)cc3)nc(N)n2)c1	Inhibition	'='	3.0	%				UO_0000187					False	CHEMBL953380	Inhibition of CDK2 at 10 uM by HTRF assay relative to control	B	BAO_0000357	single protein format	None	None	None	None	None	CHEMBL301	Cyclin-dependent kinase 2	Homo sapiens	SINGLE PROTEIN	CHEMBL1150387	1	Scientific Literature	J. Med. Chem.	2008	None
CHEMBL483271		0	268.28	0	1.72	8	COc1ncnc2ncn(CC(=O)c3ccccc3)c12	Inhibition						Not Active						False	CHEMBL949874	Inhibition of CDK2/cyclin A up to 100 uM	B	BAO_0000357	single protein format	None	None	None	None	None	CHEMBL301	Cyclin-dependent kinase 2	Homo sapiens	SINGLE PROTEIN	CHEMBL1137681	1	Scientific Literature	Eur. J. Med. Chem.	2009	None
CHEMBL509772		0	352.53	0	3.88	10	CC(C)(C)c1cnc(CSc2cnc(NC3CCNCC3)s2)o1	IC50	'='	538.0	nM	6.27			UO_0000065	17.78	0.37	2.39	9.95	False	CHEMBL1002041	Inhibition of CDK2/cyclin A by IMAP florescence polarization assay	B	BAO_0000357	single protein format	None	None	None	None	None	CHEMBL301	Cyclin-dependent kinase 2	Homo sapiens	SINGLE PROTEIN	CHEMBL1143434	1	Scientific Literature	Bioorg. Med. Chem. Lett.	2008	None
CHEMBL477063		0	451.22	0	1.80	100a	COc1cnc(CN/C=C2\C(=O)NC(=O)c3ccc(I)cc32)cc1O	IC50	'='	500.0	nM	6.30			UO_0000065	13.96	0.34	4.50	6.27	False	CHEMBL981028	Inhibition of CDK2/Cyclin E assessed as inhibition of retinoblastoma susceptibility gene product phosphorylation	B	BAO_0000357	single protein format	None	None	None	None	None	CHEMBL301	Cyclin-dependent kinase 2	Homo sapiens	SINGLE PROTEIN	CHEMBL1153424	1	Scientific Literature	J. Med. Chem.	2009	None
CHEMBL520020		0	389.20	0	2.26	17a	O=C1NC(=O)c2ccc(Br)cc2/C1=C/NCc1ccc(O)c(O)c1	IC50	'<'	50000.0	nM				UO_0000065					False	CHEMBL981028	Inhibition of CDK2/Cyclin E assessed as inhibition of retinoblastoma susceptibility gene product phosphorylation	B	BAO_0000357	single protein format	None	None	None	None	None	CHEMBL301	Cyclin-dependent kinase 2	Homo sapiens	SINGLE PROTEIN	CHEMBL1153424	1	Scientific Literature	J. Med. Chem.	2009	None
CHEMBL511811		0	312.40	0	3.45	26	Cc1cc(C)cc(Nc2nccc(-c3nc(CO)cs3)n2)c1	Ki	'='	2400.0	nM	5.62			UO_0000065	17.99	0.35	2.17	7.92	False	CHEMBL945310	Inhibition of CDK2	B	BAO_0000357	single protein format	None	None	None	None	None	CHEMBL301	Cyclin-dependent kinase 2	Homo sapiens	SINGLE PROTEIN	CHEMBL1152268	1	Scientific Literature	Bioorg. Med. Chem. Lett.	2008	None
CHEMBL473229		0	397.50	0	3.38	37	Cc1cc(C)cc(Nc2nccc(-c3nc(C)c(C(=O)N[C@H](C)CO)s3)n2)c1	Ki	'>'	3330.0	nM				UO_0000065					False	CHEMBL945310	Inhibition of CDK2	B	BAO_0000357	single protein format	None	None	None	None	None	CHEMBL301	Cyclin-dependent kinase 2	Homo sapiens	SINGLE PROTEIN	CHEMBL1152268	1	Scientific Literature	Bioorg. Med. Chem. Lett.	2008	None
CHEMBL453217		0	296.40	0	4.27	24	Cc1cc(C)cc(Nc2nccc(-c3nc(C)cs3)n2)c1	Ki	'='	100.0	nM	7.00			UO_0000065	23.62	0.46	2.73	13.81	False	CHEMBL945310	Inhibition of CDK2	B	BAO_0000357	single protein format	None	None	None	None	None	CHEMBL301	Cyclin-dependent kinase 2	Homo sapiens	SINGLE PROTEIN	CHEMBL1152268	1	Scientific Literature	Bioorg. Med. Chem. Lett.	2008	None
CHEMBL471776		0	336.34	0	4.67	19	Cc1cc(Nc2nccc(-c3nccs3)n2)cc(C(F)(F)F)c1	Ki	'>'	5000.0	nM				UO_0000065					False	CHEMBL945310	Inhibition of CDK2	B	BAO_0000357	single protein format	None	None	None	None	None	CHEMBL301	Cyclin-dependent kinase 2	Homo sapiens	SINGLE PROTEIN	CHEMBL1152268	1	Scientific Literature	Bioorg. Med. Chem. Lett.	2008	None
CHEMBL314877		0	316.16	1	5.05	C40	Oc1[nH]c2ccc(Br)cc2c1/N=N/c1ccccc1	IC50	'>'	10000.0	nM				UO_0000065					False	CHEMBL661124	Evaluated for inhibition of human cyclin dependent kinase 2 (CDK2)	B	BAO_0000357	single protein format	None	None	None	None	None	CHEMBL301	Cyclin-dependent kinase 2	Homo sapiens	SINGLE PROTEIN	CHEMBL1137075	1	Scientific Literature	J. Med. Chem.	2004	None
CHEMBL449818		0	374.19	0	1.54	94a	O=C1NC(=O)c2ccc(Br)cc2/C1=C/NCc1cc[nH]c(=O)c1	IC50	'='	2700.0	nM	5.57			UO_0000065	14.88	0.33	4.03	6.12	False	CHEMBL981028	Inhibition of CDK2/Cyclin E assessed as inhibition of retinoblastoma susceptibility gene product phosphorylation	B	BAO_0000357	single protein format	None	None	None	None	None	CHEMBL301	Cyclin-dependent kinase 2	Homo sapiens	SINGLE PROTEIN	CHEMBL1153424	1	Scientific Literature	J. Med. Chem.	2009	None
CHEMBL489245		0	450.23	0	2.41	5e	COc1ccc(CN/C=C2\C(=O)NC(=O)c3ccc(I)cc32)cc1O	IC50	'='	870.0	nM	6.06			UO_0000065	13.46	0.33	3.65	6.91	False	CHEMBL981028	Inhibition of CDK2/Cyclin E assessed as inhibition of retinoblastoma susceptibility gene product phosphorylation	B	BAO_0000357	single protein format	None	None	None	None	None	CHEMBL301	Cyclin-dependent kinase 2	Homo sapiens	SINGLE PROTEIN	CHEMBL1153424	1	Scientific Literature	J. Med. Chem.	2009	None
CHEMBL489430		0	324.34	0	1.80	3e	COc1ccc(CN/C=C2\C(=O)NC(=O)c3ccccc32)cc1O	IC50	'='	6900.0	nM	5.16			UO_0000065	15.91	0.29	3.36	5.89	False	CHEMBL981028	Inhibition of CDK2/Cyclin E assessed as inhibition of retinoblastoma susceptibility gene product phosphorylation	B	BAO_0000357	single protein format	None	None	None	None	None	CHEMBL301	Cyclin-dependent kinase 2	Homo sapiens	SINGLE PROTEIN	CHEMBL1153424	1	Scientific Literature	J. Med. Chem.	2009	None
CHEMBL418203		0	401.85	0	3.30	1	CN1CCC(c2c(O)cc(O)c3c(=O)cc(-c4ccccc4Cl)oc23)[C@@H](O)C1	IC50	'='	220.0	nM	6.66			UO_0000065	16.57	0.32	3.36	7.07	False	CHEMBL658935	Inhibition of cyclin A activated Cyclin-dependent kinase 2 (CDK2)	B	BAO_0000357	single protein format	None	None	None	None	None	CHEMBL301	Cyclin-dependent kinase 2	Homo sapiens	SINGLE PROTEIN	CHEMBL1135924	1	Scientific Literature	J. Med. Chem.	2002	None
CHEMBL82768		0	338.39	0	3.69	7d	CC(C)(N)CNc1cc(-c2ccc[nH]2)c2c3c(ccc(F)c13)NC2=O	IC50	'='	65.0	nM	7.19			UO_0000065	21.24	0.39	3.50	8.67	False	CHEMBL658939	In vitro inhibition of Cyclin-dependent kinase 2	B	BAO_0000357	single protein format	None	None	None	None	None	CHEMBL301	Cyclin-dependent kinase 2	Homo sapiens	SINGLE PROTEIN	CHEMBL1136123	1	Scientific Literature	Bioorg. Med. Chem. Lett.	2003	None
CHEMBL489833		0	451.28	0	3.75	15	Cn1cc(C2=C(c3coc4cc(CO)ccc34)C(=O)NC2=O)c2cc(Br)ccc21	IC50	'='	337.0	nM	6.47			UO_0000065	14.34	0.30	2.72	7.66	False	CHEMBL963375	Inhibition of CDK2/Cyclin E	B	BAO_0000357	single protein format	None	None	None	None	None	CHEMBL301	Cyclin-dependent kinase 2	Homo sapiens	SINGLE PROTEIN	CHEMBL1153825	1	Scientific Literature	J. Med. Chem.	2009	None
CHEMBL501182		0	438.52	0	4.82	CER-0263885	O=C(NCc1cccnc1)c1cccc(-c2ccc(Nc3ccc4ncsc4c3)nn2)c1	Inhibition	'='	0.0	%				UO_0000187					False	CHEMBL953380	Inhibition of CDK2 at 10 uM by HTRF assay relative to control	B	BAO_0000357	single protein format	None	None	None	None	None	CHEMBL301	Cyclin-dependent kinase 2	Homo sapiens	SINGLE PROTEIN	CHEMBL1150387	1	Scientific Literature	J. Med. Chem.	2008	None
CHEMBL417228		0	309.33	0	1.80	16a	COc1ccc2c(c1)/C(=C/c1[nH]cc3c1CCNC3=O)C(=O)N2	IC50	'='	250.0	nM	6.60			UO_0000065	21.34	0.39	4.80	7.93	False	CHEMBL660704	Inhibitory activity against Cyclin-dependent kinase 2	B	BAO_0000357	single protein format	None	None	None	None	None	CHEMBL301	Cyclin-dependent kinase 2	Homo sapiens	SINGLE PROTEIN	CHEMBL1136528	1	Scientific Literature	Bioorg. Med. Chem. Lett.	2003	None
CHEMBL79848		0	312.30	0	2.91	6c	O=C1Nc2ccc(F)c3c(OCCO)cc(-c4ccc[nH]4)c1c23	IC50	'='	62.0	nM	7.21			UO_0000065	23.08	0.43	4.30	9.69	False	CHEMBL658939	In vitro inhibition of Cyclin-dependent kinase 2	B	BAO_0000357	single protein format	None	None	None	None	None	CHEMBL301	Cyclin-dependent kinase 2	Homo sapiens	SINGLE PROTEIN	CHEMBL1136123	1	Scientific Literature	Bioorg. Med. Chem. Lett.	2003	None
CHEMBL409690		0	332.34	0	0.81	C20	NS(=O)(=O)c1ccc(N/N=C2\C(=O)Nc3ccc(O)cc32)cc1	IC50	'='	10.0	nM	8.00			UO_0000065	24.07	0.48	7.19	5.98	True	CHEMBL661123	Evaluated for inhibition of human cyclin dependent kinase 2	B	BAO_0000357	single protein format	None	None	None	None	None	CHEMBL301	Cyclin-dependent kinase 2	Homo sapiens	SINGLE PROTEIN	CHEMBL1137075	1	Scientific Literature	J. Med. Chem.	2004	None
CHEMBL247228	GW770249X	0	431.35	1	5.27	GW770249X	Nc1ncnc2occ(-c3ccc(NC(=O)Nc4cc(C(F)(F)F)ccc4F)cc3)c12	Inhibition	'='	0.45	%				UO_0000187					False	CHEMBL1962022	GSK_PKIS: CDK2/cyclinE mean inhibition at 0.1 uM [Nanosyn]	B	BAO_0000357	single protein format	None	None	None	None	None	CHEMBL301	Cyclin-dependent kinase 2	Homo sapiens	SINGLE PROTEIN	CHEMBL1961873	16	GSK Published Kinase Inhibitor Set			None
CHEMBL410072	GW301784X	0	445.50	0	0.85	GW301784X	CC(C)(CO)CNC(=O)c1ccc2c(c1)/C(=N/Nc1ccc(S(N)(=O)=O)cc1)C(=O)N2	Inhibition	'='	68.37	%				UO_0000187					False	CHEMBL1962022	GSK_PKIS: CDK2/cyclinE mean inhibition at 0.1 uM [Nanosyn]	B	BAO_0000357	single protein format	None	None	None	None	None	CHEMBL301	Cyclin-dependent kinase 2	Homo sapiens	SINGLE PROTEIN	CHEMBL1961873	16	GSK Published Kinase Inhibitor Set			None
CHEMBL1096634	GSK-943949A	0	447.50	0	2.28	GSK943949A	CCn1c(-c2nonc2N)nc2c(C#CC(C)(C)O)nc(OC[C@H](N)c3ccccc3)cc21	Inhibition	'='	2.97	%				UO_0000187					False	CHEMBL1962023	GSK_PKIS: CDK2/cyclinE mean inhibition at 1 uM [Nanosyn]	B	BAO_0000357	single protein format	None	None	None	None	None	CHEMBL301	Cyclin-dependent kinase 2	Homo sapiens	SINGLE PROTEIN	CHEMBL1961873	16	GSK Published Kinase Inhibitor Set			None
CHEMBL408732		0	308.34	0	2.98	SB-711237	COc1ccc(-c2ccc3c(NC(=O)C4CC4)n[nH]c3n2)cc1	Inhibition	'='	1.61	%				UO_0000187					False	CHEMBL1962020	GSK_PKIS: CDK2/cyclinA mean inhibition at 0.1 uM [Nanosyn]	B	BAO_0000357	single protein format	None	None	None	None	None	CHEMBL301	Cyclin-dependent kinase 2	Homo sapiens	SINGLE PROTEIN	CHEMBL1961873	16	GSK Published Kinase Inhibitor Set			None
CHEMBL458438	GSK-1511931A	0	508.63	2	5.53	GSK1511931A	COc1cc(N2CCN(C(C)C)CC2)ccc1Nc1nc(Nc2cccc3ncccc23)c2cc[nH]c2n1	Inhibition	'='	4.49	%				UO_0000187					False	CHEMBL1962023	GSK_PKIS: CDK2/cyclinE mean inhibition at 1 uM [Nanosyn]	B	BAO_0000357	single protein format	None	None	None	None	None	CHEMBL301	Cyclin-dependent kinase 2	Homo sapiens	SINGLE PROTEIN	CHEMBL1961873	16	GSK Published Kinase Inhibitor Set			None
CHEMBL84284		0	410.45	0	4.48	7g	CC(C)(C)OC(=O)NCCNc1cc(-c2ccc[nH]2)c2c3c(ccc(F)c13)NC2=O	IC50	'='	5500.0	nM	5.26			UO_0000065	12.81	0.24	0.78	5.52	False	CHEMBL658939	In vitro inhibition of Cyclin-dependent kinase 2	B	BAO_0000357	single protein format	None	None	None	None	None	CHEMBL301	Cyclin-dependent kinase 2	Homo sapiens	SINGLE PROTEIN	CHEMBL1136123	1	Scientific Literature	Bioorg. Med. Chem. Lett.	2003	None
CHEMBL82251		0	280.30	0	4.10	4c	CCc1cc(-c2ccc[nH]2)c2c3c(ccc(F)c13)NC2=O	IC50	'='	72.0	nM	7.14			UO_0000065	25.48	0.46	3.04	15.91	False	CHEMBL658939	In vitro inhibition of Cyclin-dependent kinase 2	B	BAO_0000357	single protein format	None	None	None	None	None	CHEMBL301	Cyclin-dependent kinase 2	Homo sapiens	SINGLE PROTEIN	CHEMBL1136123	1	Scientific Literature	Bioorg. Med. Chem. Lett.	2003	None
CHEMBL488271		0	455.54	0	3.46	11b	CNC(=N)SCCCn1c(=O)c2n3ccc4cccc(c43)c3cc4ccccc4n3c=2c1=O	IC50	'='	6300.0	nM	5.20			UO_0000065	11.42	0.22	1.74	6.21	False	CHEMBL962235	Inhibition of human CDK2/CycA	B	BAO_0000357	single protein format	Homo sapiens	None	None	None	None	CHEMBL301	Cyclin-dependent kinase 2	Homo sapiens	SINGLE PROTEIN	CHEMBL1151764	1	Scientific Literature	J. Med. Chem.	2008	None
CHEMBL411491		0	395.24	0	1.86	C17	NS(=O)(=O)c1ccc(N/N=C2\C(=O)Nc3ccc(Br)cc32)cc1	IC50	'='	60.0	nM	7.22			UO_0000065	18.27	0.43	5.36	6.35	True	CHEMBL661123	Evaluated for inhibition of human cyclin dependent kinase 2	B	BAO_0000357	single protein format	None	None	None	None	None	CHEMBL301	Cyclin-dependent kinase 2	Homo sapiens	SINGLE PROTEIN	CHEMBL1137075	1	Scientific Literature	J. Med. Chem.	2004	None
CHEMBL271842		0	331.36	0	0.68	C23	Nc1ccc2c(c1)/C(=N/Nc1ccc(S(N)(=O)=O)cc1)C(=O)N2	IC50	'='	74.0	nM	7.13			UO_0000065	21.52	0.42	6.45	5.11	True	CHEMBL661123	Evaluated for inhibition of human cyclin dependent kinase 2	B	BAO_0000357	single protein format	None	None	None	None	None	CHEMBL301	Cyclin-dependent kinase 2	Homo sapiens	SINGLE PROTEIN	CHEMBL1137075	1	Scientific Literature	J. Med. Chem.	2004	None
CHEMBL518826		0	461.61	0	4.53	(S)-13a	CCCN(C)[C@H]1CCN(C(=O)c2ccc(Nc3nccc(-c4cnc(C)n4C(C)C)n3)cc2)C1	IC50	'='	4.0	nM	8.40			UO_0000065	18.19	0.34	3.87	10.61	False	CHEMBL1018123	Inhibition of CDK2	B	BAO_0000357	single protein format	None	None	None	None	None	CHEMBL301	Cyclin-dependent kinase 2	Homo sapiens	SINGLE PROTEIN	CHEMBL1152195	1	Scientific Literature	Bioorg. Med. Chem. Lett.	2008	None
CHEMBL215803		0	403.44	0	2.91	14	C[C@@H]1C[C@H]2CN1CCn1nc3c(cccc3c1O)-c1nc3c(cccc3nc1O)O2	IC50	'='	3.4	nM	8.47			UO_0000065	20.99	0.39	5.56	8.77	True	CHEMBL910893	Inhibition of CDK2	B	BAO_0000357	single protein format	Homo sapiens	None	None	None	None	CHEMBL301	Cyclin-dependent kinase 2	Homo sapiens	SINGLE PROTEIN	CHEMBL1149510	1	Scientific Literature	Bioorg. Med. Chem. Lett.	2006	None
CHEMBL142425		0	362.41	0	4.22	42b	C[C@H](O)CNc1cc(-c2[nH]c3cccnc3c2-c2ccc(F)cc2)ccn1	IC50	'>'	25000.0	nM				UO_0000065					False	CHEMBL662527	Inhibition of Cyclin-dependent kinase 2	B	BAO_0000357	single protein format	None	None	None	None	None	CHEMBL301	Cyclin-dependent kinase 2	Homo sapiens	SINGLE PROTEIN	CHEMBL1145138	1	Scientific Literature	J. Med. Chem.	2003	None
CHEMBL272833		0	356.37	0	0.98	76	NS(=O)(=O)c1ccc(N/N=C2\C(=O)Nc3ccc4[nH]ncc4c32)cc1	IC50	'='	13.0	nM	7.89			UO_0000065	22.13	0.43	6.91	5.54	True	CHEMBL661125	Inhibitory activity against human cyclin-dependent kinase 2 (CDK2)	B	BAO_0000357	single protein format	None	None	None	None	None	CHEMBL301	Cyclin-dependent kinase 2	Homo sapiens	SINGLE PROTEIN	CHEMBL1134300	1	Scientific Literature	J. Med. Chem.	2001	None
CHEMBL125401		0	283.38	0	2.94	14	CCc1cnc(CSc2cnc(NC(C)=O)s2)o1	Cell cycle	'='	6.0	nM				UO_0000065					False	CHEMBL663778	Percentage A2780 cells in S-phase after 24 hr r at 295 nM (IC90)	F	BAO_0000219	cell-based format	Homo sapiens	None	None	A2780	None	CHEMBL301	Cyclin-dependent kinase 2	Homo sapiens	SINGLE PROTEIN	CHEMBL1135763	1	Scientific Literature	J. Med. Chem.	2002	CHEMBL3308421
CHEMBL318461		0	413.91	0	3.92	8B	CN(C)CC(O)COc1ccc(Nc2cc(Nc3ccc(Cl)cc3)ncn2)cc1	IC50	'>'	100000.0	nM				UO_0000065					False	CHEMBL660784	Inhibitory concentration against cyclin-dependent kinase 2	B	BAO_0000357	single protein format	None	None	None	None	None	CHEMBL301	Cyclin-dependent kinase 2	Homo sapiens	SINGLE PROTEIN	CHEMBL1136192	1	Scientific Literature	Bioorg. Med. Chem. Lett.	2003	None
CHEMBL365072		0	258.29	0	1.65	SB-751148	CCc1nccc2c1nc(-c1nonc1N)n2CC	Inhibition	'='	2.75	%				UO_0000187					False	CHEMBL1962020	GSK_PKIS: CDK2/cyclinA mean inhibition at 0.1 uM [Nanosyn]	B	BAO_0000357	single protein format	None	None	None	None	None	CHEMBL301	Cyclin-dependent kinase 2	Homo sapiens	SINGLE PROTEIN	CHEMBL1961873	16	GSK Published Kinase Inhibitor Set			None
CHEMBL1940980		0	401.40	0	2.07	13	C[C@H]1COc2c(NCCCn3cccn3)c(F)c(N)c3c(=O)c(C(=O)O)cn1c23	Inhibition	'<'	35.0	%				UO_0000187					False	CHEMBL1944417	Inhibition of human CDK2 in HL-60 cells lysate assessed as reduction of labeling of acyl-phosphate ATP probe at 100 nM	B	BAO_0000219	cell-based format	Homo sapiens	None	None	HL-60	None	CHEMBL301	Cyclin-dependent kinase 2	Homo sapiens	SINGLE PROTEIN	CHEMBL1938230	1	Scientific Literature	Bioorg. Med. Chem. Lett.	2012	CHEMBL3307654
CHEMBL314397		0	442.24	0	3.54	25	NS(=O)(=O)c1ccc(/N=N/c2c(O)[nH]c3cccc(I)c23)cc1	IC50	'='	4.6	nM	8.34			UO_0000065	18.85	0.50	4.80	6.90	True	CHEMBL661125	Inhibitory activity against human cyclin-dependent kinase 2 (CDK2)	B	BAO_0000357	single protein format	None	None	None	None	None	CHEMBL301	Cyclin-dependent kinase 2	Homo sapiens	SINGLE PROTEIN	CHEMBL1134300	1	Scientific Literature	J. Med. Chem.	2001	None
CHEMBL273061		0	334.33	0	1.24	41	NS(=O)(=O)c1ccc(N/N=C2\C(=O)Nc3ccc(F)cc32)cc1	IC50	'='	34.0	nM	7.47			UO_0000065	22.34	0.44	6.23	6.57	True	CHEMBL661125	Inhibitory activity against human cyclin-dependent kinase 2 (CDK2)	B	BAO_0000357	single protein format	None	None	None	None	None	CHEMBL301	Cyclin-dependent kinase 2	Homo sapiens	SINGLE PROTEIN	CHEMBL1134300	1	Scientific Literature	J. Med. Chem.	2001	None
CHEMBL272387		0	395.42	0	-0.25	50	NS(=O)(=O)c1ccc(N/N=C2\C(=O)Nc3ccc(S(N)(=O)=O)cc32)cc1	IC50	'='	43.0	nM	7.37			UO_0000065	18.63	0.39	7.62	4.24	True	CHEMBL661125	Inhibitory activity against human cyclin-dependent kinase 2 (CDK2)	B	BAO_0000357	single protein format	None	None	None	None	None	CHEMBL301	Cyclin-dependent kinase 2	Homo sapiens	SINGLE PROTEIN	CHEMBL1134300	1	Scientific Literature	J. Med. Chem.	2001	None
CHEMBL1909395	GW633459A	0	679.60	2	7.57	GW633459A	Cl.O=S(=O)(CCNCc1ccc(-c2ccc3ncnc(Nc4ccc(OCc5cccc(F)c5)c(Cl)c4)c3c2)o1)c1ccccc1	Inhibition	'='	3.6	%				UO_0000187					False	CHEMBL1962022	GSK_PKIS: CDK2/cyclinE mean inhibition at 0.1 uM [Nanosyn]	B	BAO_0000357	single protein format	None	None	None	None	None	CHEMBL301	Cyclin-dependent kinase 2	Homo sapiens	SINGLE PROTEIN	CHEMBL1961873	16	GSK Published Kinase Inhibitor Set			None
CHEMBL189415	GW819077X	0	432.41	1	5.62	GW819077X	FC(F)(F)c1cccc(Nc2nccc(-c3cnn4nc(-c5ccccc5)ccc34)n2)c1	Inhibition	'='	1.41	%				UO_0000187					False	CHEMBL1962020	GSK_PKIS: CDK2/cyclinA mean inhibition at 0.1 uM [Nanosyn]	B	BAO_0000357	single protein format	None	None	None	None	None	CHEMBL301	Cyclin-dependent kinase 2	Homo sapiens	SINGLE PROTEIN	CHEMBL1961873	16	GSK Published Kinase Inhibitor Set			None
CHEMBL215993	GW284372X	0	393.45	1	6.21	GW284372X	c1ccc(COc2ccc(Nc3ncnc4ccc(-c5ccco5)cc34)cc2)cc1	Inhibition	'='	1.48	%				UO_0000187					False	CHEMBL1962021	GSK_PKIS: CDK2/cyclinA mean inhibition at 1 uM [Nanosyn]	B	BAO_0000357	single protein format	None	None	None	None	None	CHEMBL301	Cyclin-dependent kinase 2	Homo sapiens	SINGLE PROTEIN	CHEMBL1961873	16	GSK Published Kinase Inhibitor Set			None
CHEMBL550712		0	344.43	0	2.11	4b	Nc1nc(O)c(Cc2nn3c(Cc4ccccc4)nnc3s2)s1	IC50	'='	14000.0	nM	4.85			UO_0000065	14.09	0.29	2.74	4.75	False	CHEMBL1061363	Inhibition of CDK2/Cyclin A	B	BAO_0000357	single protein format	None	None	None	None	None	CHEMBL301	Cyclin-dependent kinase 2	Homo sapiens	SINGLE PROTEIN	CHEMBL1152892	1	Scientific Literature	Eur. J. Med. Chem.	2009	None
CHEMBL191632		0	129.55	0	0.71	5	Nc1cncc(Cl)n1	Inhibition	'='	64.0	%				UO_0000187					False	CHEMBL971699	Inhibition of CDK2/Cyclin A at 1 mM by radiometric assay	B	BAO_0000357	single protein format	None	None	None	None	None	CHEMBL301	Cyclin-dependent kinase 2	Homo sapiens	SINGLE PROTEIN	CHEMBL1156543	1	Scientific Literature	J. Med. Chem.	2008	None
CHEMBL475817		0	469.25	1	5.49	39	Nc1ncc(NC(=O)c2cc(NC(=O)c3cccc(C(F)(F)F)c3)ccc2Cl)cc1Cl	IC50	'>'	30000.0	nM				UO_0000065					False	CHEMBL947786	Inhibition of Cdk2	B	BAO_0000357	single protein format	None	None	None	None	None	CHEMBL301	Cyclin-dependent kinase 2	Homo sapiens	SINGLE PROTEIN	CHEMBL1143270	1	Scientific Literature	Bioorg. Med. Chem. Lett.	2009	None
CHEMBL408131		0	329.38	0	2.05	70	Cc1cccc2c1NC(=O)/C2=C\Nc1ccc(S(N)(=O)=O)cc1	IC50	'>'	10000.0	nM				UO_0000065					True	CHEMBL661125	Inhibitory activity against human cyclin-dependent kinase 2 (CDK2)	B	BAO_0000357	single protein format	None	None	None	None	None	CHEMBL301	Cyclin-dependent kinase 2	Homo sapiens	SINGLE PROTEIN	CHEMBL1134300	1	Scientific Literature	J. Med. Chem.	2001	None
CHEMBL505187	GSK-718429A	0	528.62	2	7.34	GSK718429A	CCn1cc(-c2ccnc3[nH]ccc23)c(-c2cccc(NC(=O)Nc3ccc(OCc4ccccc4)cc3)c2)n1	Inhibition	'='	-2.22	%				UO_0000187					False	CHEMBL1962023	GSK_PKIS: CDK2/cyclinE mean inhibition at 1 uM [Nanosyn]	B	BAO_0000357	single protein format	None	None	None	None	None	CHEMBL301	Cyclin-dependent kinase 2	Homo sapiens	SINGLE PROTEIN	CHEMBL1961873	16	GSK Published Kinase Inhibitor Set			None
CHEMBL1909355	GW461104A	0	528.46	0	4.42	GW461104A	CS(=O)(=O)CCNCc1nc(-c2ccc3ncnc(Nc4ccc(F)c(Cl)c4)c3c2)cs1.Cl	Inhibition	'='	9.99	%				UO_0000187					False	CHEMBL1962021	GSK_PKIS: CDK2/cyclinA mean inhibition at 1 uM [Nanosyn]	B	BAO_0000357	single protein format	None	None	None	None	None	CHEMBL301	Cyclin-dependent kinase 2	Homo sapiens	SINGLE PROTEIN	CHEMBL1961873	16	GSK Published Kinase Inhibitor Set			None
CHEMBL455194		0	394.57	0	4.05	3	CC1CC(C(=O)Nc2ncc(SCc3ncc(C(C)(C)C)o3)s2)CCN1	IC50	'='	15.0	nM	7.82			UO_0000065	19.83	0.41	3.77	9.77	False	CHEMBL965585	Inhibition of CDK2/Cyclin A by fluorescence polarization assay	B	BAO_0000357	single protein format	None	None	None	None	None	CHEMBL301	Cyclin-dependent kinase 2	Homo sapiens	SINGLE PROTEIN	CHEMBL1152130	1	Scientific Literature	Bioorg. Med. Chem. Lett.	2008	None
CHEMBL188048		0	216.20	0	0.60	SB-736290	Cn1c(-c2nonc2N)nc2cnccc21	Inhibition	'='	11.64	%				UO_0000187					False	CHEMBL1962023	GSK_PKIS: CDK2/cyclinE mean inhibition at 1 uM [Nanosyn]	B	BAO_0000357	single protein format	None	None	None	None	None	CHEMBL301	Cyclin-dependent kinase 2	Homo sapiens	SINGLE PROTEIN	CHEMBL1961873	16	GSK Published Kinase Inhibitor Set			None
CHEMBL393001		0	328.76	0	2.22	49	O=C(Nc1ccc(Cl)cc1)c1nnnn1CCc1ccncc1	Activity	'>'	30.0	%				UO_0000187					False	CHEMBL897524	Inhibition of Cdk2 at 10 uM	B	BAO_0000357	single protein format	None	None	None	None	None	CHEMBL301	Cyclin-dependent kinase 2	Homo sapiens	SINGLE PROTEIN	CHEMBL1148870	1	Scientific Literature	Bioorg. Med. Chem. Lett.	2007	None
CHEMBL392313		0	384.44	0	4.57	26	O=C(Nc1ccc(Oc2ccccc2)cc1)c1ccnn1CCc1ccncc1	Activity	'>'	30.0	%				UO_0000187					False	CHEMBL897524	Inhibition of Cdk2 at 10 uM	B	BAO_0000357	single protein format	None	None	None	None	None	CHEMBL301	Cyclin-dependent kinase 2	Homo sapiens	SINGLE PROTEIN	CHEMBL1148870	1	Scientific Literature	Bioorg. Med. Chem. Lett.	2007	None
CHEMBL507058	ALTERLACTONE	0	288.26	0	2.15	8	COc1cc(O)c2c(c1)-c1cc(O)c(O)cc1COC2=O	IC50	'>'	10.0	ug.mL-1				UO_0000274					False	CHEMBL966179	Inhibition of recombinant CDK2/CycA	B	BAO_0000357	single protein format	None	None	None	None	None	CHEMBL301	Cyclin-dependent kinase 2	Homo sapiens	SINGLE PROTEIN	CHEMBL1157406	1	Scientific Literature	J. Nat. Prod.	2008	None
CHEMBL233763		0	419.48	0	2.11	9	N=C1NC(=O)/C(=C/c2ccc(-c3ccc(S(=O)(=O)N4CCOCC4)cc3)o2)S1	IC50	'='	150000.0	nM		Outside typical range		UO_0000065					False	CHEMBL896714	Inhibition of CDK2	B	BAO_0000357	single protein format	None	None	None	None	None	CHEMBL301	Cyclin-dependent kinase 2	Homo sapiens	SINGLE PROTEIN	CHEMBL1149560	1	Scientific Literature	Bioorg. Med. Chem. Lett.	2007	None
CHEMBL241682		0	585.54	2	6.19	15c	Nc1ncc(-c2cccc(S(N)(=O)=O)c2)c2occ(-c3ccc(NC(=O)Nc4cc(C(F)(F)F)ccc4F)cc3)c12	IC50	'>'	10000.0	nM				UO_0000065					False	CHEMBL902108	Inhibition of CDK2	B	BAO_0000357	single protein format	None	None	None	None	None	CHEMBL301	Cyclin-dependent kinase 2	Homo sapiens	SINGLE PROTEIN	CHEMBL1138370	1	Scientific Literature	Bioorg. Med. Chem. Lett.	2007	None
CHEMBL1288582		0	264.29	0	3.11	7c	COc1ccc2cc(-c3n[nH]c4cccnc34)[nH]c2c1	IC50	'='	4000.0	nM	5.40			UO_0000065	20.42	0.37	2.29	8.11	False	CHEMBL1292324	Inhibition of CDK2	B	BAO_0000357	single protein format	None	None	None	None	None	CHEMBL301	Cyclin-dependent kinase 2	Homo sapiens	SINGLE PROTEIN	CHEMBL1287686	1	Scientific Literature	Bioorg. Med. Chem. Lett.	2010	None
CHEMBL246544		0	384.87	0	3.49	14	CCNC(=O)N1CCC(Nc2ncc(Cl)c(-c3c[nH]c4ccccc34)n2)C1	IC50	'='	2483.0	nM	5.61			UO_0000065	14.56	0.28	2.12	6.52	False	CHEMBL886373	Inhibition of CDK2 by IMAP technology	B	BAO_0000357	single protein format	None	None	None	None	None	CHEMBL301	Cyclin-dependent kinase 2	Homo sapiens	SINGLE PROTEIN	CHEMBL1139954	1	Scientific Literature	Bioorg. Med. Chem. Lett.	2007	None
CHEMBL496162		0	444.54	0	3.47	40	CC(C)Oc1ccc2c(-c3ccnc(Nc4ccc(N5CCN(C)CC5)cc4)n3)cnn2n1	IC50	'='	230.0	nM	6.64			UO_0000065	14.93	0.27	3.17	7.93	False	CHEMBL1002021	Inhibition of human CDK2 by HTRF assay	B	BAO_0000357	single protein format	Homo sapiens	None	None	None	None	CHEMBL301	Cyclin-dependent kinase 2	Homo sapiens	SINGLE PROTEIN	CHEMBL1143431	1	Scientific Literature	Bioorg. Med. Chem. Lett.	2008	None
CHEMBL220465	GSK-248233A	0	484.52	0	4.19	GSK248233A	CCn1c(-c2nonc2N)nc2cnc(Oc3cccc(NC(=O)c4ccc(N(C)C)cc4)c3)cc21	Inhibition	'='	1.65	%				UO_0000187					False	CHEMBL1962022	GSK_PKIS: CDK2/cyclinE mean inhibition at 0.1 uM [Nanosyn]	B	BAO_0000357	single protein format	None	None	None	None	None	CHEMBL301	Cyclin-dependent kinase 2	Homo sapiens	SINGLE PROTEIN	CHEMBL1961873	16	GSK Published Kinase Inhibitor Set			None
CHEMBL69757	GW817394X	0	362.37	0	3.41	GW817394X	COc1cccc(-n2ncc3c(N/N=C/c4cccc(F)c4)ncnc32)c1	Inhibition	'='	13.03	%				UO_0000187					False	CHEMBL1962023	GSK_PKIS: CDK2/cyclinE mean inhibition at 1 uM [Nanosyn]	B	BAO_0000357	single protein format	None	None	None	None	None	CHEMBL301	Cyclin-dependent kinase 2	Homo sapiens	SINGLE PROTEIN	CHEMBL1961873	16	GSK Published Kinase Inhibitor Set			None
CHEMBL405042	GW335962X	0	329.38	0	2.13	GW335962X	C/C(Nc1ccc(S(N)(=O)=O)cc1)=C1/C(=O)Nc2ccccc21	Inhibition	'='	56.02	%				UO_0000187					False	CHEMBL1962021	GSK_PKIS: CDK2/cyclinA mean inhibition at 1 uM [Nanosyn]	B	BAO_0000357	single protein format	None	None	None	None	None	CHEMBL301	Cyclin-dependent kinase 2	Homo sapiens	SINGLE PROTEIN	CHEMBL1961873	16	GSK Published Kinase Inhibitor Set			None
CHEMBL470780		0	296.40	0	4.27	23	Cc1cc(C)cc(Nc2nccc(-c3ncc(C)s3)n2)c1	Ki	'='	1100.0	nM	5.96			UO_0000065	20.10	0.39	1.69	11.75	False	CHEMBL945310	Inhibition of CDK2	B	BAO_0000357	single protein format	None	None	None	None	None	CHEMBL301	Cyclin-dependent kinase 2	Homo sapiens	SINGLE PROTEIN	CHEMBL1152268	1	Scientific Literature	Bioorg. Med. Chem. Lett.	2008	None
CHEMBL260864		0	427.50	0	4.66	23b	O=C1NC(=O)c2ccc(-c3ccoc3)cc2/C1=C/Nc1ccc(CN2CCCCC2)cc1	IC50	'>'	50000.0	nM				UO_0000065					False	CHEMBL964737	Inhibition of CDK2/cyclin E expressed in Sf9 cells-baculovirus system assessed as retinoblastoma susceptibility gene product phosphorylation	B	BAO_0000219	cell-based format	None	None	None	Sf9	None	CHEMBL301	Cyclin-dependent kinase 2	Homo sapiens	SINGLE PROTEIN	CHEMBL1150411	1	Scientific Literature	J. Med. Chem.	2008	CHEMBL3308860
CHEMBL485877		0	446.55	0	3.23	21b	O=C1NC(=O)c2ccc(N3CCOCC3)cc2/C1=C/Nc1ccc(CN2CCCCC2)cc1	IC50	'>'	50000.0	nM				UO_0000065					False	CHEMBL964737	Inhibition of CDK2/cyclin E expressed in Sf9 cells-baculovirus system assessed as retinoblastoma susceptibility gene product phosphorylation	B	BAO_0000219	cell-based format	None	None	None	Sf9	None	CHEMBL301	Cyclin-dependent kinase 2	Homo sapiens	SINGLE PROTEIN	CHEMBL1150411	1	Scientific Literature	J. Med. Chem.	2008	CHEMBL3308860
CHEMBL491647		0	386.41	0	3.64	33	COCc1cccc2c(C3=C(c4coc5ccccc45)C(=O)NC3=O)cn(C)c12	IC50	'='	4090.0	nM	5.39			UO_0000065	13.94	0.25	1.75	7.33	False	CHEMBL963378	Inhibition of CDK2/Cyclin A	B	BAO_0000357	single protein format	None	None	None	None	None	CHEMBL301	Cyclin-dependent kinase 2	Homo sapiens	SINGLE PROTEIN	CHEMBL1153825	1	Scientific Literature	J. Med. Chem.	2009	None
CHEMBL488646		0	450.54	0	4.48	24	COc1cc(C2=C(c3cn(COC(C)(C)C)c4ccccc34)CNC2=O)cc(OC)c1OC	IC50	'='	23000.0	nM	4.64			UO_0000065	10.29	0.19	0.16	6.54	False	CHEMBL957969	Inhibition of human recombinant CDK2/cyclin A	B	BAO_0000357	single protein format	Homo sapiens	None	None	None	None	CHEMBL301	Cyclin-dependent kinase 2	Homo sapiens	SINGLE PROTEIN	CHEMBL1157465	1	Scientific Literature	J. Med. Chem.	2008	None
CHEMBL418793		0	393.49	0	3.57	3	Cc1ccccc1Nc1cc(Nc2ccc(OCC(O)CN(C)C)cc2)ncn1	IC50	'='	39000.0	nM	4.41			UO_0000065	11.20	0.21	0.84	5.34	False	CHEMBL660783	In vitro inhibition of Cyclin-dependent kinase 2 was determined.	B	BAO_0000357	single protein format	None	None	None	None	None	CHEMBL301	Cyclin-dependent kinase 2	Homo sapiens	SINGLE PROTEIN	CHEMBL1136191	1	Scientific Literature	Bioorg. Med. Chem. Lett.	2003	None
CHEMBL1994074		0	273.13	0	3.99	SID103904963	Brc1ccc2[nH]nc(-c3ccccc3)c2c1	Ki	'='	6309.57	nM	5.20		active	UO_0000065					False	CHEMBL1963723	PUBCHEM_BIOASSAY: Navigating the Kinome. (Class of assay: other) Panel member name: CDK2	F	BAO_0000019	assay format	None	None	None	None	None	CHEMBL301	Cyclin-dependent kinase 2	Homo sapiens	SINGLE PROTEIN	CHEMBL1201862	7	PubChem BioAssays			None
CHEMBL1909407		0	374.85	0	2.65	SB-220025-R	Cl.Nc1nccc(-c2c(-c3ccc(F)cc3)ncn2C2CCNCC2)n1	Inhibition	'='	4.08	%				UO_0000187					False	CHEMBL1962020	GSK_PKIS: CDK2/cyclinA mean inhibition at 0.1 uM [Nanosyn]	B	BAO_0000357	single protein format	None	None	None	None	None	CHEMBL301	Cyclin-dependent kinase 2	Homo sapiens	SINGLE PROTEIN	CHEMBL1961873	16	GSK Published Kinase Inhibitor Set			None
CHEMBL1288651		0	267.29	0	2.82	4a	COc1ccc(NC(=O)c2n[nH]c3ccccc23)cc1	IC50	'='	3000.0	nM	5.52			UO_0000065	20.66	0.38	2.70	8.24	False	CHEMBL1292324	Inhibition of CDK2	B	BAO_0000357	single protein format	None	None	None	None	None	CHEMBL301	Cyclin-dependent kinase 2	Homo sapiens	SINGLE PROTEIN	CHEMBL1287686	1	Scientific Literature	Bioorg. Med. Chem. Lett.	2010	None
CHEMBL1076553		0	382.47	0	3.51	15	Cc1n[nH]c2ccc(-c3nnc(NC[C@@H](N)Cc4cccc(F)c4)s3)cc12	IC50						Not Determined						False	CHEMBL1104220	Inhibition of CDK2	B	BAO_0000357	single protein format	None	None	None	None	None	CHEMBL301	Cyclin-dependent kinase 2	Homo sapiens	SINGLE PROTEIN	CHEMBL1154933	1	Scientific Literature	Bioorg. Med. Chem. Lett.	2010	None
CHEMBL233821		0	332.37	0	2.65	29	O=C(Nc1ccc2[nH]ncc2c1)c1ccnn1CCc1ccncc1	Activity	'>'	30.0	%				UO_0000187					False	CHEMBL897524	Inhibition of Cdk2 at 10 uM	B	BAO_0000357	single protein format	None	None	None	None	None	CHEMBL301	Cyclin-dependent kinase 2	Homo sapiens	SINGLE PROTEIN	CHEMBL1148870	1	Scientific Literature	Bioorg. Med. Chem. Lett.	2007	None
CHEMBL396614		0	383.84	0	2.39	12	N=C1NC(=O)/C(=C/c2ccc(-c3ccc(S(N)(=O)=O)c(Cl)c3)o2)S1	IC50	'='	570.0	nM	6.24			UO_0000065	16.27	0.36	3.85	4.95	False	CHEMBL896714	Inhibition of CDK2	B	BAO_0000357	single protein format	None	None	None	None	None	CHEMBL301	Cyclin-dependent kinase 2	Homo sapiens	SINGLE PROTEIN	CHEMBL1149560	1	Scientific Literature	Bioorg. Med. Chem. Lett.	2007	None
CHEMBL115319		0	306.16	0	3.30	5	O=C(Nc1cc(C2CC2)[nH]n1)c1ccc(Br)cc1	IC50	'='	34.0	nM	7.47			UO_0000065	24.39	0.57	4.17	12.93	False	CHEMBL951804	Inhibition of CDK2/Cyclin A	B	BAO_0000357	single protein format	None	None	None	None	None	CHEMBL301	Cyclin-dependent kinase 2	Homo sapiens	SINGLE PROTEIN	CHEMBL1140962	1	Scientific Literature	Eur. J. Med. Chem.	2008	None
CHEMBL193287		0	256.31	0	1.93	44	N[C@H](C(=O)Nc1cc(C2CC2)[nH]n1)c1ccccc1	IC50	'='	960.0	nM	6.02			UO_0000065	23.48	0.43	4.09	7.18	False	CHEMBL951804	Inhibition of CDK2/Cyclin A	B	BAO_0000357	single protein format	None	None	None	None	None	CHEMBL301	Cyclin-dependent kinase 2	Homo sapiens	SINGLE PROTEIN	CHEMBL1140962	1	Scientific Literature	Eur. J. Med. Chem.	2008	None
CHEMBL115264		0	261.71	0	3.19	6	O=C(Nc1cc(C2CC2)[nH]n1)c1ccc(Cl)cc1	IC50	'='	84.92	nM	7.07			UO_0000065	27.02	0.54	3.88	12.24	False	CHEMBL951804	Inhibition of CDK2/Cyclin A	B	BAO_0000357	single protein format	None	None	None	None	None	CHEMBL301	Cyclin-dependent kinase 2	Homo sapiens	SINGLE PROTEIN	CHEMBL1140962	1	Scientific Literature	Eur. J. Med. Chem.	2008	None
CHEMBL324577		0	284.32	0	1.57	30	NC(=O)c1ccc(CC(=O)Nc2cc(C3CC3)[nH]n2)cc1	IC50	'='	74.0	nM	7.13			UO_0000065	25.08	0.46	5.56	7.07	False	CHEMBL951804	Inhibition of CDK2/Cyclin A	B	BAO_0000357	single protein format	None	None	None	None	None	CHEMBL301	Cyclin-dependent kinase 2	Homo sapiens	SINGLE PROTEIN	CHEMBL1140962	1	Scientific Literature	Eur. J. Med. Chem.	2008	None
CHEMBL10	SB-203580	0	377.44	0	4.68	SB-203580	C[S+]([O-])c1ccc(-c2nc(-c3ccc(F)cc3)c(-c3ccncc3)[nH]2)cc1	Kd	'>'	10000.0	nM				UO_0000065					False	CHEMBL1908541	Binding constant for CDK2 kinase domain	B	BAO_0000357	single protein format	None	None	None	None	None	CHEMBL301	Cyclin-dependent kinase 2	Homo sapiens	SINGLE PROTEIN	CHEMBL1908390	1	Scientific Literature	Nat. Biotechnol.	2011	None
CHEMBL271136		0	509.54	1	2.05	63, page S12 table 1	COc1cccc(OC)c1CNC(=O)c1ccc2c(c1)/C(=N/Nc1ccc(S(N)(=O)=O)cc1)C(=O)N2	IC50	'='	1.7	nM	8.77			UO_0000065	17.21	0.33	6.72	5.44	False	CHEMBL952109	Inhibition of CDK2	B	BAO_0000357	single protein format	None	None	None	None	None	CHEMBL301	Cyclin-dependent kinase 2	Homo sapiens	SINGLE PROTEIN	CHEMBL1143196	1	Scientific Literature	J. Med. Chem.	2008	None
CHEMBL429142		0	399.47	0	2.97	55, page S12 table 1	CC(C)CC(=O)c1ccc2c(c1)/C(=C/Nc1ccc(S(N)(=O)=O)cc1)C(=O)N2	IC50	'='	1.9	nM	8.72			UO_0000065	21.83	0.43	5.75	7.37	False	CHEMBL952109	Inhibition of CDK2	B	BAO_0000357	single protein format	None	None	None	None	None	CHEMBL301	Cyclin-dependent kinase 2	Homo sapiens	SINGLE PROTEIN	CHEMBL1143196	1	Scientific Literature	J. Med. Chem.	2008	None
CHEMBL272668		0	359.36	0	1.44	52, page S12 table 1	NS(=O)(=O)c1ccc(N/C=C2\C(=O)Nc3ccc(C(=O)O)cc32)cc1	IC50	'='	28.0	nM	7.55			UO_0000065	21.02	0.41	6.11	5.45	False	CHEMBL952109	Inhibition of CDK2	B	BAO_0000357	single protein format	None	None	None	None	None	CHEMBL301	Cyclin-dependent kinase 2	Homo sapiens	SINGLE PROTEIN	CHEMBL1143196	1	Scientific Literature	J. Med. Chem.	2008	None
CHEMBL270544	GW396574X	0	370.43	0	2.53	29, page S12 table 1	CC(C)=Cc1cccc2c1/C(=N/Nc1ccc(S(N)(=O)=O)cc1)C(=O)N2	IC50	'='	1.5	nM	8.82			UO_0000065	23.82	0.46	6.29	7.76	False	CHEMBL952109	Inhibition of CDK2	B	BAO_0000357	single protein format	None	None	None	None	None	CHEMBL301	Cyclin-dependent kinase 2	Homo sapiens	SINGLE PROTEIN	CHEMBL1143196	1	Scientific Literature	J. Med. Chem.	2008	None
CHEMBL269850		0	315.35	0	1.74	18, page S12 table 1	NS(=O)(=O)c1ccc(N/C=C2\C(=O)Nc3ccccc32)cc1	IC50	'='	690.0	nM	6.16			UO_0000065	19.54	0.38	4.42	6.08	False	CHEMBL952109	Inhibition of CDK2	B	BAO_0000357	single protein format	None	None	None	None	None	CHEMBL301	Cyclin-dependent kinase 2	Homo sapiens	SINGLE PROTEIN	CHEMBL1143196	1	Scientific Literature	J. Med. Chem.	2008	None
CHEMBL1908394	GSK-461364	1	543.62	2	5.09	GSK-461364A	C[C@@H](Oc1cc(-n2cnc3ccc(CN4CCN(C)CC4)cc32)sc1C(N)=O)c1ccccc1C(F)(F)F	Kd	'>'	10000.0	nM				UO_0000065					False	CHEMBL1908541	Binding constant for CDK2 kinase domain	B	BAO_0000357	single protein format	None	None	None	None	None	CHEMBL301	Cyclin-dependent kinase 2	Homo sapiens	SINGLE PROTEIN	CHEMBL1908390	1	Scientific Literature	Nat. Biotechnol.	2011	None
CHEMBL288441	BOSUTINIB	4	530.46	2	5.19	SKI-606	COc1cc(Nc2c(C#N)cnc3cc(OCCCN4CCN(C)CC4)c(OC)cc23)c(Cl)cc1Cl	Kd	'>'	10000.0	nM				UO_0000065					False	CHEMBL1908541	Binding constant for CDK2 kinase domain	B	BAO_0000357	single protein format	None	None	None	None	None	CHEMBL301	Cyclin-dependent kinase 2	Homo sapiens	SINGLE PROTEIN	CHEMBL1908390	1	Scientific Literature	Nat. Biotechnol.	2011	None
CHEMBL185238	GW786460X	0	287.33	0	3.39	GW786460X	Cc1cccc(-c2n[nH]cc2-c2ccc3ncccc3n2)n1	Inhibition	'='	-1.61	%				UO_0000187					False	CHEMBL1962021	GSK_PKIS: CDK2/cyclinA mean inhibition at 1 uM [Nanosyn]	B	BAO_0000357	single protein format	None	None	None	None	None	CHEMBL301	Cyclin-dependent kinase 2	Homo sapiens	SINGLE PROTEIN	CHEMBL1961873	16	GSK Published Kinase Inhibitor Set			None
CHEMBL185238	GW786460X	0	287.33	0	3.39	GW786460X	Cc1cccc(-c2n[nH]cc2-c2ccc3ncccc3n2)n1	Inhibition	'='	0.63	%				UO_0000187					False	CHEMBL1962023	GSK_PKIS: CDK2/cyclinE mean inhibition at 1 uM [Nanosyn]	B	BAO_0000357	single protein format	None	None	None	None	None	CHEMBL301	Cyclin-dependent kinase 2	Homo sapiens	SINGLE PROTEIN	CHEMBL1961873	16	GSK Published Kinase Inhibitor Set			None
CHEMBL185238	GW786460X	0	287.33	0	3.39	GW786460X	Cc1cccc(-c2n[nH]cc2-c2ccc3ncccc3n2)n1	Inhibition	'='	0.23	%				UO_0000187					False	CHEMBL1962022	GSK_PKIS: CDK2/cyclinE mean inhibition at 0.1 uM [Nanosyn]	B	BAO_0000357	single protein format	None	None	None	None	None	CHEMBL301	Cyclin-dependent kinase 2	Homo sapiens	SINGLE PROTEIN	CHEMBL1961873	16	GSK Published Kinase Inhibitor Set			None
CHEMBL563674		0	412.53	0	3.36	6b	S=c1[nH]c(=S)c2c(Cc3nn4c(Cc5ccccc5)nnc4s3)n[nH]c2[nH]1	IC50	'='	24000.0	nM	4.62			UO_0000065	11.20	0.23	1.26	4.47	False	CHEMBL1061363	Inhibition of CDK2/Cyclin A	B	BAO_0000357	single protein format	None	None	None	None	None	CHEMBL301	Cyclin-dependent kinase 2	Homo sapiens	SINGLE PROTEIN	CHEMBL1152892	1	Scientific Literature	Eur. J. Med. Chem.	2009	None
CHEMBL553906		0	231.28	0	1.74	2a	Cc1nnc2sc(-c3ccc(N)cc3)nn12	IC50	'='	570.0	nM	6.24			UO_0000065	27.00	0.53	4.50	9.04	False	CHEMBL1061363	Inhibition of CDK2/Cyclin A	B	BAO_0000357	single protein format	None	None	None	None	None	CHEMBL301	Cyclin-dependent kinase 2	Homo sapiens	SINGLE PROTEIN	CHEMBL1152892	1	Scientific Literature	Eur. J. Med. Chem.	2009	None
CHEMBL458438	GSK-1511931A	0	508.63	2	5.53	GSK1511931A	COc1cc(N2CCN(C(C)C)CC2)ccc1Nc1nc(Nc2cccc3ncccc23)c2cc[nH]c2n1	Inhibition	'='	1.96	%				UO_0000187					False	CHEMBL1962020	GSK_PKIS: CDK2/cyclinA mean inhibition at 0.1 uM [Nanosyn]	B	BAO_0000357	single protein format	None	None	None	None	None	CHEMBL301	Cyclin-dependent kinase 2	Homo sapiens	SINGLE PROTEIN	CHEMBL1961873	16	GSK Published Kinase Inhibitor Set			None
CHEMBL103115	GW831091X	0	348.36	0	2.31	GW831091X	NS(=O)(=O)c1ccc(Nc2cc(-c3ccc(O)c(F)c3)n[nH]2)cc1	Inhibition	'='	78.91	%				UO_0000187					False	CHEMBL1962021	GSK_PKIS: CDK2/cyclinA mean inhibition at 1 uM [Nanosyn]	B	BAO_0000357	single protein format	None	None	None	None	None	CHEMBL301	Cyclin-dependent kinase 2	Homo sapiens	SINGLE PROTEIN	CHEMBL1961873	16	GSK Published Kinase Inhibitor Set			None
CHEMBL1909411		0	393.87	0	4.96	GI261520A	COc1ccc2ncnc(Nc3ccc(OCc4ccccc4)cc3)c2c1.Cl	Inhibition	'='	1.36	%				UO_0000187					False	CHEMBL1962020	GSK_PKIS: CDK2/cyclinA mean inhibition at 0.1 uM [Nanosyn]	B	BAO_0000357	single protein format	None	None	None	None	None	CHEMBL301	Cyclin-dependent kinase 2	Homo sapiens	SINGLE PROTEIN	CHEMBL1961873	16	GSK Published Kinase Inhibitor Set			None
CHEMBL463579		0	330.36	0	3.32	21	O=C(Nc1ccc(F)cc1)c1n[nH]cc1NC(=O)C1CCCCC1	IC50	'='	90.0	nM	7.05			UO_0000065	21.33	0.40	3.73	8.11	False	CHEMBL971698	Inhibition of CDK2/Cyclin A by radiometric assay	B	BAO_0000357	single protein format	None	None	None	None	None	CHEMBL301	Cyclin-dependent kinase 2	Homo sapiens	SINGLE PROTEIN	CHEMBL1156543	1	Scientific Literature	J. Med. Chem.	2008	None
CHEMBL485892		0	445.57	0	3.15	20a	CN1CCN(c2ccc(N/C=C3\C(=O)NC(=O)c4ccc(N5CCCCC5)cc43)cc2)CC1	IC50	'>'	50000.0	nM				UO_0000065					False	CHEMBL964737	Inhibition of CDK2/cyclin E expressed in Sf9 cells-baculovirus system assessed as retinoblastoma susceptibility gene product phosphorylation	B	BAO_0000219	cell-based format	None	None	None	Sf9	None	CHEMBL301	Cyclin-dependent kinase 2	Homo sapiens	SINGLE PROTEIN	CHEMBL1150411	1	Scientific Literature	J. Med. Chem.	2008	CHEMBL3308860
CHEMBL482679		0	349.39	0	2.25	5b	O=C1NC(=O)c2ccccc2/C1=C/Nc1ccc(N2CCOCC2)cc1	IC50	'>'	29000.0	nM				UO_0000065					False	CHEMBL964737	Inhibition of CDK2/cyclin E expressed in Sf9 cells-baculovirus system assessed as retinoblastoma susceptibility gene product phosphorylation	B	BAO_0000219	cell-based format	None	None	None	Sf9	None	CHEMBL301	Cyclin-dependent kinase 2	Homo sapiens	SINGLE PROTEIN	CHEMBL1150411	1	Scientific Literature	J. Med. Chem.	2008	CHEMBL3308860
CHEMBL488128		0	500.34	1	2.91	34	CN1CC2CC1CN2c1ccc(N/C=C2\C(=O)NC(=O)c3ccc(I)cc32)cc1	IC50	'>'	50000.0	nM				UO_0000065					False	CHEMBL964737	Inhibition of CDK2/cyclin E expressed in Sf9 cells-baculovirus system assessed as retinoblastoma susceptibility gene product phosphorylation	B	BAO_0000219	cell-based format	None	None	None	Sf9	None	CHEMBL301	Cyclin-dependent kinase 2	Homo sapiens	SINGLE PROTEIN	CHEMBL1150411	1	Scientific Literature	J. Med. Chem.	2008	CHEMBL3308860
CHEMBL1909407		0	374.85	0	2.65	SB-220025-R	Cl.Nc1nccc(-c2c(-c3ccc(F)cc3)ncn2C2CCNCC2)n1	Inhibition	'='	-1.76	%				UO_0000187					False	CHEMBL1962022	GSK_PKIS: CDK2/cyclinE mean inhibition at 0.1 uM [Nanosyn]	B	BAO_0000357	single protein format	None	None	None	None	None	CHEMBL301	Cyclin-dependent kinase 2	Homo sapiens	SINGLE PROTEIN	CHEMBL1961873	16	GSK Published Kinase Inhibitor Set			None
CHEMBL183171		0	341.80	0	4.67	21	O=C(Nc1ncnc2oc(-c3ccc(Cl)cc3)cc12)C1CCCC1	IC50	'>'	20000.0	nM				UO_0000065					False	CHEMBL828499	Inhibition of cyclin-dependent kinase 2	B	BAO_0000357	single protein format	None	None	None	None	None	CHEMBL301	Cyclin-dependent kinase 2	Homo sapiens	SINGLE PROTEIN	CHEMBL1137112	1	Scientific Literature	Bioorg. Med. Chem. Lett.	2004	None
CHEMBL185922		0	325.34	0	4.16	23	O=C(Nc1ncnc2oc(-c3ccc(F)cc3)cc12)C1CCCC1	IC50	'>'	19000.0	nM				UO_0000065					False	CHEMBL828499	Inhibition of cyclin-dependent kinase 2	B	BAO_0000357	single protein format	None	None	None	None	None	CHEMBL301	Cyclin-dependent kinase 2	Homo sapiens	SINGLE PROTEIN	CHEMBL1137112	1	Scientific Literature	Bioorg. Med. Chem. Lett.	2004	None
CHEMBL1096290	GSK-1000163A	0	395.47	0	1.80	GSK1000163A	CCn1c(-c2nonc2N)nc2c(C#CC(C)(C)O)nc(CN3CCCC3)cc21	Inhibition	'='	0.5	%				UO_0000187					False	CHEMBL1962022	GSK_PKIS: CDK2/cyclinE mean inhibition at 0.1 uM [Nanosyn]	B	BAO_0000357	single protein format	None	None	None	None	None	CHEMBL301	Cyclin-dependent kinase 2	Homo sapiens	SINGLE PROTEIN	CHEMBL1961873	16	GSK Published Kinase Inhibitor Set			None
CHEMBL272028	GW300660X	0	453.48	0	0.80	58	NS(=O)(=O)c1ccc(N/N=C2\C(=O)Nc3ccc(C(=O)NCCc4c[nH]cn4)cc32)cc1	IC50	'='	12.0	nM	7.92			UO_0000065	17.47	0.34	7.12	4.62	True	CHEMBL661125	Inhibitory activity against human cyclin-dependent kinase 2 (CDK2)	B	BAO_0000357	single protein format	None	None	None	None	None	CHEMBL301	Cyclin-dependent kinase 2	Homo sapiens	SINGLE PROTEIN	CHEMBL1134300	1	Scientific Literature	J. Med. Chem.	2001	None
CHEMBL181293		0	499.69	0	4.18	9f	CCN[C@H]1CC[C@H](Nc2cc(Nc3ccc(S(=O)(=O)N(C)C)cc3)n3ncc(C(C)C)c3n2)CC1	IC50	'='	61.0	nM	7.21			UO_0000065	14.44	0.28	3.03	6.96	False	CHEMBL828118	Inhibitory concentration for Cyclin-dependent kinase 2 was determined in the presence of 100 um ATP (Km 50 uM)	B	BAO_0000357	single protein format	Homo sapiens	None	None	None	None	CHEMBL301	Cyclin-dependent kinase 2	Homo sapiens	SINGLE PROTEIN	CHEMBL1141971	1	Scientific Literature	Bioorg. Med. Chem. Lett.	2005	None
CHEMBL269827	GW276655X	0	383.39	0	1.76	22	NS(=O)(=O)c1ccc(N/N=C2\C(=O)Nc3ccc(-c4cnco4)cc32)cc1	IC50	'='	2.3	nM	8.64			UO_0000065	22.53	0.44	6.88	6.18	True	CHEMBL661125	Inhibitory activity against human cyclin-dependent kinase 2 (CDK2)	B	BAO_0000357	single protein format	None	None	None	None	None	CHEMBL301	Cyclin-dependent kinase 2	Homo sapiens	SINGLE PROTEIN	CHEMBL1134300	1	Scientific Literature	J. Med. Chem.	2001	None
CHEMBL215086		0	441.46	0	1.41	40	COc1cc(F)c(F)cc1C(=O)c1cnc(NC2CCN(S(C)(=O)=O)CC2)nc1N	Ki	'='	6.0	nM	8.22			UO_0000065	18.62	0.37	6.81	6.45	False	CHEMBL908827	Inhibition of CDK2/Cyclin E	B	BAO_0000357	single protein format	Homo sapiens	None	None	None	None	CHEMBL301	Cyclin-dependent kinase 2	Homo sapiens	SINGLE PROTEIN	CHEMBL1137323	1	Scientific Literature	J. Med. Chem.	2006	None
CHEMBL216148		0	383.45	0	2.11	33	CCOc1ccccc1C(=O)c1cnc(NC2CCN(C(C)=O)CC2)nc1N	Ki	'='	2030.0	nM	5.69			UO_0000065	14.85	0.28	3.58	5.15	False	CHEMBL908827	Inhibition of CDK2/Cyclin E	B	BAO_0000357	single protein format	Homo sapiens	None	None	None	None	CHEMBL301	Cyclin-dependent kinase 2	Homo sapiens	SINGLE PROTEIN	CHEMBL1137323	1	Scientific Literature	J. Med. Chem.	2006	None
CHEMBL183158		0	348.37	0	3.92	8c	Cc1ccc(Nc2nccc(-c3c(C)[nH]c(C#N)c3C)n2)cc1[N+](=O)[O-]	Ki	'='	50.0	nM	7.30			UO_0000065	20.96	0.38	3.38	6.06	False	CHEMBL828229	Inhibition of Cyclin dependent kinase 2	B	BAO_0000357	single protein format	None	None	None	None	None	CHEMBL301	Cyclin-dependent kinase 2	Homo sapiens	SINGLE PROTEIN	CHEMBL1137157	1	Scientific Literature	Bioorg. Med. Chem. Lett.	2004	None
CHEMBL185310		0	321.36	0	4.15	8g	Cc1cc(Nc2nccc(-c3c(C)[nH]c(C#N)c3C)n2)ccc1F	Ki	'='	90.0	nM	7.05			UO_0000065	21.92	0.40	2.90	9.10	False	CHEMBL828229	Inhibition of Cyclin dependent kinase 2	B	BAO_0000357	single protein format	None	None	None	None	None	CHEMBL301	Cyclin-dependent kinase 2	Homo sapiens	SINGLE PROTEIN	CHEMBL1137157	1	Scientific Literature	Bioorg. Med. Chem. Lett.	2004	None
CHEMBL437330		0	402.50	0	3.09	21	Cc1ccccc1C(=O)c1cnc(Nc2ccc(N3CCN(C)CC3)cc2)nc1N	Ki	'>'	10000.0	nM				UO_0000065					False	CHEMBL908827	Inhibition of CDK2/Cyclin E	B	BAO_0000357	single protein format	Homo sapiens	None	None	None	None	CHEMBL301	Cyclin-dependent kinase 2	Homo sapiens	SINGLE PROTEIN	CHEMBL1137323	1	Scientific Literature	J. Med. Chem.	2006	None
CHEMBL319467		0	402.48	0	2.70	1, NU6102	NS(=O)(=O)c1ccc(Nc2nc(OCC3CCCCC3)c3nc[nH]c3n2)cc1	Ratio IC50	'='	15.0										False	CHEMBL867446	Ratio of IC50 for CDK2 F82H/L83V/H84D/K89T mutant/CycA3 to CDK2/CycA3	B	BAO_0000357	single protein format	Homo sapiens	None	None	None	None	CHEMBL301	Cyclin-dependent kinase 2	Homo sapiens	SINGLE PROTEIN	CHEMBL1149496	1	Scientific Literature	J. Med. Chem.	2006	None
CHEMBL319467		0	402.48	0	2.70	1, NU6102	NS(=O)(=O)c1ccc(Nc2nc(OCC3CCCCC3)c3nc[nH]c3n2)cc1	IC50	'='	21000.0	nM	4.68			UO_0000065	11.62	0.23	1.98	3.44	False	CHEMBL866168	Inhibition of CDK2 L83V/H84D mutant/CycA3	B	BAO_0000357	single protein format	Homo sapiens	None	None	None	None	CHEMBL301	Cyclin-dependent kinase 2	Homo sapiens	SINGLE PROTEIN	CHEMBL1149496	1	Scientific Literature	J. Med. Chem.	2006	None
CHEMBL271778		0	359.37	0	0.20	40	NC(=O)c1cccc2c1/C(=N/Nc1ccc(S(N)(=O)=O)cc1)C(=O)N2	IC50	'>'	1000.0	nM				UO_0000065					True	CHEMBL661125	Inhibitory activity against human cyclin-dependent kinase 2 (CDK2)	B	BAO_0000357	single protein format	None	None	None	None	None	CHEMBL301	Cyclin-dependent kinase 2	Homo sapiens	SINGLE PROTEIN	CHEMBL1134300	1	Scientific Literature	J. Med. Chem.	2001	None
CHEMBL3298984		0	433.92	0	3.69	41	C[C@@H](NC(=O)N1CCc2cnc(NC3CCOCC3)nc2C1)c1ccc(Cl)c(F)c1	IC50	'='	13.0	nM	7.89			UO_0000065	18.17	0.36	4.20	9.93	False	CHEMBL3364483	Inhibition of Cdk2 (unknown origin)	B	BAO_0000357	single protein format	Homo sapiens	None	None	None	None	CHEMBL301	Cyclin-dependent kinase 2	Homo sapiens	SINGLE PROTEIN	CHEMBL3297705	1	Scientific Literature	Bioorg. Med. Chem. Lett.	2014	None
CHEMBL3298310		0	438.36	0	3.80	46	CC[C@@H](NC(=O)N1CCc2cnc(N[C@@H](C)CO)nc2C1)c1ccc(Cl)c(Cl)c1	IC50	'='	12.0	nM	7.92			UO_0000065	18.07	0.37	4.12	8.76	False	CHEMBL3364483	Inhibition of Cdk2 (unknown origin)	B	BAO_0000357	single protein format	Homo sapiens	None	None	None	None	CHEMBL301	Cyclin-dependent kinase 2	Homo sapiens	SINGLE PROTEIN	CHEMBL3297705	1	Scientific Literature	Bioorg. Med. Chem. Lett.	2014	None
CHEMBL507170		0	379.40	0	3.70	14	O=C(NC1CC1)c1ccc(Nc2nc(Nc3ccc(O)cc3)ncc2F)cc1	IC50						Not Determined						False	CHEMBL969660	Inhibition of CDK2/cyclin A	B	BAO_0000357	single protein format	None	None	None	None	None	CHEMBL301	Cyclin-dependent kinase 2	Homo sapiens	SINGLE PROTEIN	CHEMBL1138512	1	Scientific Literature	J. Med. Chem.	2009	None
CHEMBL409619		0	361.34	0	1.01	39	NS(=O)(=O)c1ccc(N/N=C2\C(=O)Nc3cccc([N+](=O)[O-])c32)cc1	IC50	'='	2400.0	nM	5.62			UO_0000065	15.55	0.31	4.61	3.58	True	CHEMBL661125	Inhibitory activity against human cyclin-dependent kinase 2 (CDK2)	B	BAO_0000357	single protein format	None	None	None	None	None	CHEMBL301	Cyclin-dependent kinase 2	Homo sapiens	SINGLE PROTEIN	CHEMBL1134300	1	Scientific Literature	J. Med. Chem.	2001	None
CHEMBL232353		0	382.33	0	1.94	13d	Cc1cc(N2C(=O)CNC2=O)c2oc(-c3ccc(O)c(O)c3)c(O)c(=O)c2c1	IC50	'='	4000.0	nM	5.40			UO_0000065	14.12	0.26	3.46	3.85	False	CHEMBL897015	Inhibition of CDK2	B	BAO_0000357	single protein format	None	None	None	None	None	CHEMBL301	Cyclin-dependent kinase 2	Homo sapiens	SINGLE PROTEIN	CHEMBL1148833	1	Scientific Literature	Bioorg. Med. Chem. Lett.	2007	None
CHEMBL232123		0	299.28	0	2.47	12a	Cc1cc(N)c2oc(-c3ccc(O)c(O)c3)c(O)c(=O)c2c1	IC50	'='	630.0	nM	6.20			UO_0000065	20.72	0.38	3.73	5.30	False	CHEMBL897015	Inhibition of CDK2	B	BAO_0000357	single protein format	None	None	None	None	None	CHEMBL301	Cyclin-dependent kinase 2	Homo sapiens	SINGLE PROTEIN	CHEMBL1148833	1	Scientific Literature	Bioorg. Med. Chem. Lett.	2007	None
CHEMBL233554		0	420.52	0	1.93	7	CN(C)CCNS(=O)(=O)c1ccc(-c2ccc(/C=C3\SC(=N)NC3=O)o2)cc1	IC50	'='	570.0	nM	6.24			UO_0000065	14.85	0.30	4.31	5.41	False	CHEMBL896714	Inhibition of CDK2	B	BAO_0000357	single protein format	None	None	None	None	None	CHEMBL301	Cyclin-dependent kinase 2	Homo sapiens	SINGLE PROTEIN	CHEMBL1149560	1	Scientific Literature	Bioorg. Med. Chem. Lett.	2007	None
CHEMBL562198		0	304.35	0	3.25	8h	Cc1ccc2[nH]cc(C(=O)C(=O)N3CCc4ccccc43)c2c1	IC50	'='	951000.0	nM		Outside typical range		UO_0000065					False	CHEMBL1051861	Inhibition of human CDK2/ Cyclin A catalytic subunit expressed in Sf9 insect cells assessed as histone H1 phosphorylation-associated depletion in ATP level by luminescence assay	B	BAO_0000219	cell-based format	Homo sapiens	None	None	Sf9	None	CHEMBL301	Cyclin-dependent kinase 2	Homo sapiens	SINGLE PROTEIN	CHEMBL1153510	1	Scientific Literature	Bioorg. Med. Chem.	2009	CHEMBL3308860
CHEMBL558849		0	288.39	1	5.08	13c	c1ccc2c(c1)ccn2CCCCn1ccc2ccccc21	IC50	'='	1026000.0	nM		Outside typical range		UO_0000065					False	CHEMBL1051861	Inhibition of human CDK2/ Cyclin A catalytic subunit expressed in Sf9 insect cells assessed as histone H1 phosphorylation-associated depletion in ATP level by luminescence assay	B	BAO_0000219	cell-based format	Homo sapiens	None	None	Sf9	None	CHEMBL301	Cyclin-dependent kinase 2	Homo sapiens	SINGLE PROTEIN	CHEMBL1153510	1	Scientific Literature	Bioorg. Med. Chem.	2009	CHEMBL3308860
CHEMBL205050		0	373.42	0	4.06	38	COc1cccc(Nc2nnc(-c3cccnc3CCc3ccncc3)o2)c1	PI	'>'	30.0	%				UO_0000187					False	CHEMBL864977	Inhibition of CDK2 at 10 uM	B	BAO_0000357	single protein format	Homo sapiens	None	None	None	None	CHEMBL301	Cyclin-dependent kinase 2	Homo sapiens	SINGLE PROTEIN	CHEMBL1146931	1	Scientific Literature	Bioorg. Med. Chem. Lett.	2006	None
CHEMBL272171		0	321.36	0	0.42	4	NC(=O)c1c(NC(=O)CN2C(=O)CCC2=O)sc2c1CCC2	IC50	'<'	10000.0	nM				UO_0000065					False	CHEMBL952109	Inhibition of CDK2	B	BAO_0000357	single protein format	None	None	None	None	None	CHEMBL301	Cyclin-dependent kinase 2	Homo sapiens	SINGLE PROTEIN	CHEMBL1143196	1	Scientific Literature	J. Med. Chem.	2008	None
CHEMBL271952		0	357.36	0	0.37	78, page S13 table 1	NS(=O)(=O)c1ccc(N/N=C2\C(=O)Nc3ccc4[nH]nnc4c32)cc1	IC50	'='	9.5	nM	8.02			UO_0000065	22.45	0.44	7.65	5.17	False	CHEMBL952109	Inhibition of CDK2	B	BAO_0000357	single protein format	None	None	None	None	None	CHEMBL301	Cyclin-dependent kinase 2	Homo sapiens	SINGLE PROTEIN	CHEMBL1143196	1	Scientific Literature	J. Med. Chem.	2008	None
CHEMBL533849		0	511.82	1	5.00	2	COc1cc2c(Nc3ccc(Br)cc3F)ncnc2cc1OCC1CCN(C)CC1.Cl	IC50	'>'	20000.0	nM				UO_0000065					False	CHEMBL662525	Inhibition of Cyclin-dependent kinase 2 (CDK2) at ATP concentration <Km	F	BAO_0000019	assay format	None	None	None	None	None	CHEMBL301	Cyclin-dependent kinase 2	Homo sapiens	SINGLE PROTEIN	CHEMBL1135889	1	Scientific Literature	J. Med. Chem.	2002	None
CHEMBL2023200		0	444.50	0	3.98	11	COc1cc(-c2nc(Nc3cccc(NC(=O)N4CCCC4)c3)nc3[nH]cnc23)ccc1N	IC50	'>'	10000.0	nM				UO_0000065					False	CHEMBL2027575	Inhibition of CDK2 using RbING as substrate after 2 hrs by luminescence assay	B	BAO_0000357	single protein format	None	None	None	None	None	CHEMBL301	Cyclin-dependent kinase 2	Homo sapiens	SINGLE PROTEIN	CHEMBL2021910	1	Scientific Literature	Bioorg. Med. Chem. Lett.	2012	None
CHEMBL363037		0	378.34	0	3.05	41	Nc1nc2ccc(C(=O)c3c(F)cccc3F)cn2c1C(=O)c1ccncc1	IC50	'='	2538.0	nM	5.60			UO_0000065	14.79	0.27	2.55	6.19	False	CHEMBL832429	Inhibitory activity against Cyclin-dependent kinase 2 (CDK2)	B	BAO_0000357	single protein format	None	None	None	None	None	CHEMBL301	Cyclin-dependent kinase 2	Homo sapiens	SINGLE PROTEIN	CHEMBL1138729	1	Scientific Literature	Bioorg. Med. Chem. Lett.	2004	None
CHEMBL129396		0	360.46	0	3.56	47	CCc1cnc(CSc2cnc(NC(=O)Cc3cccnc3)s2)o1	Cell cycle	'='	50.0	nM				UO_0000065					False	CHEMBL663771	Percentage A2780 cells in G1 after 24 hr r at 29 nM (IC90)	F	BAO_0000219	cell-based format	Homo sapiens	None	None	A2780	None	CHEMBL301	Cyclin-dependent kinase 2	Homo sapiens	SINGLE PROTEIN	CHEMBL1135763	1	Scientific Literature	J. Med. Chem.	2002	CHEMBL3308421
CHEMBL457390		0	353.43	0	4.43	16b	O=C(c1ccccc1-c1cccnc1)N1CCc2c([nH]c3ccccc23)C1	IC50	'='	312000.0	nM		Outside typical range		UO_0000065					False	CHEMBL974551	Inhibition of human CDK2/GST-cyclin A expressed in Sf9 cells assessed as histone phosphorylation	B	BAO_0000219	cell-based format	Homo sapiens	None	None	Sf9	None	CHEMBL301	Cyclin-dependent kinase 2	Homo sapiens	SINGLE PROTEIN	CHEMBL1155938	1	Scientific Literature	Bioorg. Med. Chem.	2008	CHEMBL3308860
CHEMBL271137		0	345.38	0	1.23	C44	NS(=O)(=O)c1ccc(N/C=C2\C(=O)Nc3cccc(CO)c32)cc1	IC50	'='	54.0	nM	7.27			UO_0000065	21.04	0.41	6.04	5.98	True	CHEMBL661124	Evaluated for inhibition of human cyclin dependent kinase 2 (CDK2)	B	BAO_0000357	single protein format	None	None	None	None	None	CHEMBL301	Cyclin-dependent kinase 2	Homo sapiens	SINGLE PROTEIN	CHEMBL1137075	1	Scientific Literature	J. Med. Chem.	2004	None
CHEMBL1794055	GW589933X	0	372.43	0	2.35	C50	NS(=O)(=O)c1ccc(NC=C2C(=O)Nc3ccc4ncsc4c32)cc1	IC50	'='	2.8	nM	8.55			UO_0000065	22.96	0.47	6.20	7.49	False	CHEMBL661124	Evaluated for inhibition of human cyclin dependent kinase 2 (CDK2)	B	BAO_0000357	single protein format	None	None	None	None	None	CHEMBL301	Cyclin-dependent kinase 2	Homo sapiens	SINGLE PROTEIN	CHEMBL1137075	1	Scientific Literature	J. Med. Chem.	2004	None
CHEMBL505673		0	451.28	0	4.26	14	COc1cccc2c(C3=C(c4cn(C)c5ccc(Br)cc45)C(=O)NC3=O)coc12	IC50	'='	1160.0	nM	5.94			UO_0000065	13.15	0.28	1.68	8.08	False	CHEMBL963375	Inhibition of CDK2/Cyclin E	B	BAO_0000357	single protein format	None	None	None	None	None	CHEMBL301	Cyclin-dependent kinase 2	Homo sapiens	SINGLE PROTEIN	CHEMBL1153825	1	Scientific Literature	J. Med. Chem.	2009	None
CHEMBL73214		0	484.61	0	3.57	4f	CCSc1ccc2ncc(-c3ccnc(Nc4ccc(S(=O)(=O)NCCOC)cc4)n3)n2c1	IC50	'<'	3.0	nM				UO_0000065					False	CHEMBL660785	Inhibitory concentration against cyclin-dependent kinase 2	B	BAO_0000357	single protein format	None	None	None	None	None	CHEMBL301	Cyclin-dependent kinase 2	Homo sapiens	SINGLE PROTEIN	CHEMBL1147565	1	Scientific Literature	Bioorg. Med. Chem. Lett.	2004	None
CHEMBL295127		0	282.37	0	3.96	11	Cc1nc(C)c(-c2ccnc(Nc3ccccc3)n2)s1	Ki	'='	80.0	nM	7.10			UO_0000065	25.13	0.48	3.14	14.00	False	CHEMBL658107	Inhibitory activity against human CDK2 (Cyclin dependent kinase 2)	B	BAO_0000357	single protein format	None	None	None	None	None	CHEMBL301	Cyclin-dependent kinase 2	Homo sapiens	SINGLE PROTEIN	CHEMBL1149116	1	Scientific Literature	J. Med. Chem.	2004	None
CHEMBL301639		0	314.73	0	2.87	15h	O=C1Nc2ccc(Cl)cc2/C1=C/c1[nH]cc2c1CCOC2=O	IC50	'='	88.0	nM	7.06			UO_0000065	22.42	0.44	4.19	9.91	False	CHEMBL660704	Inhibitory activity against Cyclin-dependent kinase 2	B	BAO_0000357	single protein format	None	None	None	None	None	CHEMBL301	Cyclin-dependent kinase 2	Homo sapiens	SINGLE PROTEIN	CHEMBL1136528	1	Scientific Literature	Bioorg. Med. Chem. Lett.	2003	None
CHEMBL295398		0	326.43	0	3.30	40	Cc1nc(N)sc1-c1ccnc(Nc2ccc(N(C)C)cc2)n1	Ki	'='	700.0	nM	6.16			UO_0000065	18.86	0.37	2.85	7.70	False	CHEMBL658107	Inhibitory activity against human CDK2 (Cyclin dependent kinase 2)	B	BAO_0000357	single protein format	None	None	None	None	None	CHEMBL301	Cyclin-dependent kinase 2	Homo sapiens	SINGLE PROTEIN	CHEMBL1149116	1	Scientific Literature	J. Med. Chem.	2004	None
CHEMBL514342		0	316.46	0	4.50	1d	CC(C)(C)c1cc2c(N/N=C\c3cccs3)ncnc2s1	IC50	'='	0.56	ug.mL-1				UO_0000274					False	CHEMBL1029074	Inhibition of CDK2-mediated retinoblastoma protein phosphorylation by dose-response curve analysis	B	BAO_0000357	single protein format	None	None	None	None	None	CHEMBL301	Cyclin-dependent kinase 2	Homo sapiens	SINGLE PROTEIN	CHEMBL1149082	1	Scientific Literature	Bioorg. Med. Chem. Lett.	2009	None
CHEMBL472667		0	274.37	0	3.51	1h	Cc1csc2ncnc(N/N=C\c3cccs3)c12	IC50	'>'	20.0	ug.mL-1				UO_0000274					False	CHEMBL1029074	Inhibition of CDK2-mediated retinoblastoma protein phosphorylation by dose-response curve analysis	B	BAO_0000357	single protein format	None	None	None	None	None	CHEMBL301	Cyclin-dependent kinase 2	Homo sapiens	SINGLE PROTEIN	CHEMBL1149082	1	Scientific Literature	Bioorg. Med. Chem. Lett.	2009	None
CHEMBL504102		0	302.43	0	4.07	1i	CCc1cc2c(N/N=C\c3cccs3)nc(C)nc2s1	IC50	'>'	20.0	ug.mL-1				UO_0000274					False	CHEMBL1029074	Inhibition of CDK2-mediated retinoblastoma protein phosphorylation by dose-response curve analysis	B	BAO_0000357	single protein format	None	None	None	None	None	CHEMBL301	Cyclin-dependent kinase 2	Homo sapiens	SINGLE PROTEIN	CHEMBL1149082	1	Scientific Literature	Bioorg. Med. Chem. Lett.	2009	None
CHEMBL472668		0	364.50	1	5.43	1j	CCc1cc2c(N/N=C\c3cccs3)nc(-c3ccccc3)nc2s1	IC50	'>'	20.0	ug.mL-1				UO_0000274					False	CHEMBL1029074	Inhibition of CDK2-mediated retinoblastoma protein phosphorylation by dose-response curve analysis	B	BAO_0000357	single protein format	None	None	None	None	None	CHEMBL301	Cyclin-dependent kinase 2	Homo sapiens	SINGLE PROTEIN	CHEMBL1149082	1	Scientific Literature	Bioorg. Med. Chem. Lett.	2009	None
CHEMBL450370		0	340.46	0	3.29	19	CC(C)(C)c1cc2c(N/N=C\c3cccc(CN)n3)ncnc2s1	IC50	'='	3.6	ug.mL-1				UO_0000274					False	CHEMBL1029074	Inhibition of CDK2-mediated retinoblastoma protein phosphorylation by dose-response curve analysis	B	BAO_0000357	single protein format	None	None	None	None	None	CHEMBL301	Cyclin-dependent kinase 2	Homo sapiens	SINGLE PROTEIN	CHEMBL1149082	1	Scientific Literature	Bioorg. Med. Chem. Lett.	2009	None
CHEMBL1986943		0	343.82	0	3.39	SID103904189	OC1CCC(Nc2nc(Cl)cc(-c3c[nH]c4ncccc34)n2)CC1	Ki	'='	12.59	nM	7.90		active	UO_0000065					False	CHEMBL1963723	PUBCHEM_BIOASSAY: Navigating the Kinome. (Class of assay: other) Panel member name: CDK2	F	BAO_0000019	assay format	None	None	None	None	None	CHEMBL301	Cyclin-dependent kinase 2	Homo sapiens	SINGLE PROTEIN	CHEMBL1201862	7	PubChem BioAssays			None
CHEMBL1968380		0	521.67	1	3.56	SID103904638	CCC1C(=O)N(C)c2cnc(Nc3ccc(C(=O)NC4CCN(C)CC4)cc3OC)nc2N1C1CCCC1	Ki	'>'	7943.28	nM			inactive	UO_0000065					False	CHEMBL1963723	PUBCHEM_BIOASSAY: Navigating the Kinome. (Class of assay: other) Panel member name: CDK2	F	BAO_0000019	assay format	None	None	None	None	None	CHEMBL301	Cyclin-dependent kinase 2	Homo sapiens	SINGLE PROTEIN	CHEMBL1201862	7	PubChem BioAssays			None
CHEMBL1971694		0	282.34	0	3.30	SID103904461	CCCCNc1n[s+]([O-])nc1Nc1ccc(F)cc1	Ki	'>'	7943.28	nM			inactive	UO_0000065					False	CHEMBL1963723	PUBCHEM_BIOASSAY: Navigating the Kinome. (Class of assay: other) Panel member name: CDK2	F	BAO_0000019	assay format	None	None	None	None	None	CHEMBL301	Cyclin-dependent kinase 2	Homo sapiens	SINGLE PROTEIN	CHEMBL1201862	7	PubChem BioAssays			None
CHEMBL483507		0	481.59	1	5.28	CER-0263008	CN(CCc1ccccn1)C(=O)c1cccc(Nc2nccc(Nc3ccc4ncsc4c3)n2)c1	Inhibition	'='	12.0	%				UO_0000187					False	CHEMBL953380	Inhibition of CDK2 at 10 uM by HTRF assay relative to control	B	BAO_0000357	single protein format	None	None	None	None	None	CHEMBL301	Cyclin-dependent kinase 2	Homo sapiens	SINGLE PROTEIN	CHEMBL1150387	1	Scientific Literature	J. Med. Chem.	2008	None
CHEMBL207995		0	331.72	0	2.47	SID103904885	COc1cc(C=O)c(Cl)cc1NC(=O)Nc1cnc(C#N)cn1	Ki	'='	3162.28	nM	5.50		active	UO_0000065					False	CHEMBL1963723	PUBCHEM_BIOASSAY: Navigating the Kinome. (Class of assay: other) Panel member name: CDK2	F	BAO_0000019	assay format	None	None	None	None	None	CHEMBL301	Cyclin-dependent kinase 2	Homo sapiens	SINGLE PROTEIN	CHEMBL1201862	7	PubChem BioAssays			None
CHEMBL1972659		0	358.44	0	4.25	SID103905060	Cc1c(O)ccc2c1CCCC2=NNC(=O)Cc1cccc2ccccc12	Ki	'>'	7943.28	nM			inactive	UO_0000065					False	CHEMBL1963723	PUBCHEM_BIOASSAY: Navigating the Kinome. (Class of assay: other) Panel member name: CDK2	F	BAO_0000019	assay format	None	None	None	None	None	CHEMBL301	Cyclin-dependent kinase 2	Homo sapiens	SINGLE PROTEIN	CHEMBL1201862	7	PubChem BioAssays			None
CHEMBL2007296		0	360.46	1	5.03	SID103904566	CCCOc1cccc(C(C)NC(=O)c2ccc(-c3ccncc3)cc2)c1	Ki	'='	794.33	nM	6.10		active	UO_0000065					False	CHEMBL1963723	PUBCHEM_BIOASSAY: Navigating the Kinome. (Class of assay: other) Panel member name: CDK2	F	BAO_0000019	assay format	None	None	None	None	None	CHEMBL301	Cyclin-dependent kinase 2	Homo sapiens	SINGLE PROTEIN	CHEMBL1201862	7	PubChem BioAssays			None
CHEMBL2007138		0	222.63	0	1.21	SID103904460	O=C1NC(=O)C(Nc2ccccc2)=C1Cl	Ki	'>'	19952.62	nM			inactive	UO_0000065					False	CHEMBL1963723	PUBCHEM_BIOASSAY: Navigating the Kinome. (Class of assay: other) Panel member name: CDK2	F	BAO_0000019	assay format	None	None	None	None	None	CHEMBL301	Cyclin-dependent kinase 2	Homo sapiens	SINGLE PROTEIN	CHEMBL1201862	7	PubChem BioAssays			None
CHEMBL2005375		0	506.65	1	4.80	SID103904641	CCC1C(=O)N(C)c2cnc(Nc3ccc(C(=O)NC4CCCCC4)cc3OC)nc2N1C1CCCC1	Ki	'>'	7943.28	nM			inactive	UO_0000065					False	CHEMBL1963723	PUBCHEM_BIOASSAY: Navigating the Kinome. (Class of assay: other) Panel member name: CDK2	F	BAO_0000019	assay format	None	None	None	None	None	CHEMBL301	Cyclin-dependent kinase 2	Homo sapiens	SINGLE PROTEIN	CHEMBL1201862	7	PubChem BioAssays			None
CHEMBL1995391		0	190.25	0	1.97	SID103905139	CC(C)Nc1n[nH]c2ccc(N)cc12	Ki	'>'	19952.62	nM			inactive	UO_0000065					False	CHEMBL1963723	PUBCHEM_BIOASSAY: Navigating the Kinome. (Class of assay: other) Panel member name: CDK2	F	BAO_0000019	assay format	None	None	None	None	None	CHEMBL301	Cyclin-dependent kinase 2	Homo sapiens	SINGLE PROTEIN	CHEMBL1201862	7	PubChem BioAssays			None
CHEMBL1988153		0	377.35	1	5.47	SID103905370	Cc1nnc(-c2cc3c(Oc4ccc(C(F)(F)F)cc4)cncc3s2)o1	Ki	'='	1584.89	nM	5.80		active	UO_0000065					False	CHEMBL1963723	PUBCHEM_BIOASSAY: Navigating the Kinome. (Class of assay: other) Panel member name: CDK2	F	BAO_0000019	assay format	None	None	None	None	None	CHEMBL301	Cyclin-dependent kinase 2	Homo sapiens	SINGLE PROTEIN	CHEMBL1201862	7	PubChem BioAssays			None
CHEMBL1996649		0	534.66	2	5.79	SID103904324	CCN(CC)CCCNC(=O)c1cnc(N)c2c(-c3ccc(NC(=O)Nc4cccc(F)c4)cc3)csc12	Ki	'>'	3162.28	nM			inactive	UO_0000065					False	CHEMBL1963723	PUBCHEM_BIOASSAY: Navigating the Kinome. (Class of assay: other) Panel member name: CDK2	F	BAO_0000019	assay format	None	None	None	None	None	CHEMBL301	Cyclin-dependent kinase 2	Homo sapiens	SINGLE PROTEIN	CHEMBL1201862	7	PubChem BioAssays			None
CHEMBL2004355		0	375.41	0	0.51	SID103905187	CCOc1nc(C(=O)NCc2ccc(S(N)(=O)=O)cc2)cc(N)c1C#N	Ki	'>'	7943.28	nM			inactive	UO_0000065					False	CHEMBL1963723	PUBCHEM_BIOASSAY: Navigating the Kinome. (Class of assay: other) Panel member name: CDK2	F	BAO_0000019	assay format	None	None	None	None	None	CHEMBL301	Cyclin-dependent kinase 2	Homo sapiens	SINGLE PROTEIN	CHEMBL1201862	7	PubChem BioAssays			None
CHEMBL2004438		0	423.40	1	5.54	SID103904371	Nc1c(-c2ccc(NC(=O)Nc3cccc(C(F)(F)F)c3)cc2)ccc2nccnc12	Ki	'>'	7943.28	nM			inactive	UO_0000065					False	CHEMBL1963723	PUBCHEM_BIOASSAY: Navigating the Kinome. (Class of assay: other) Panel member name: CDK2	F	BAO_0000019	assay format	None	None	None	None	None	CHEMBL301	Cyclin-dependent kinase 2	Homo sapiens	SINGLE PROTEIN	CHEMBL1201862	7	PubChem BioAssays			None
CHEMBL1991728		0	746.89	2	1.02	SID103905366	CC(=NNC(=N)N)c1cc(NC(=O)NCCCCCCNC(=O)Nc2cc(C(C)=NNC(=N)N)cc(C(C)=NNC(=N)N)c2)cc(C(C)=NNC(=N)N)c1	Ki	'='	501.19	nM	6.30		active	UO_0000065					False	CHEMBL1963723	PUBCHEM_BIOASSAY: Navigating the Kinome. (Class of assay: other) Panel member name: CDK2	F	BAO_0000019	assay format	None	None	None	None	None	CHEMBL301	Cyclin-dependent kinase 2	Homo sapiens	SINGLE PROTEIN	CHEMBL1201862	7	PubChem BioAssays			None
CHEMBL2006263		0	328.40	0	2.63	SID103904950	Cc1nc2ccc(NS(=O)(=O)c3ccc(N)cc3)cc2nc1C	Ki	'='	5011.87	nM	5.30		active	UO_0000065					False	CHEMBL1963723	PUBCHEM_BIOASSAY: Navigating the Kinome. (Class of assay: other) Panel member name: CDK2	F	BAO_0000019	assay format	None	None	None	None	None	CHEMBL301	Cyclin-dependent kinase 2	Homo sapiens	SINGLE PROTEIN	CHEMBL1201862	7	PubChem BioAssays			None
CHEMBL210618		0	356.38	0	2.13	SID103905189	CCOc1nc(NC(=O)Cc2cc(OC)ccc2OC)cc(N)c1C#N	Ki	'='	794.33	nM	6.10		active	UO_0000065					False	CHEMBL1963723	PUBCHEM_BIOASSAY: Navigating the Kinome. (Class of assay: other) Panel member name: CDK2	F	BAO_0000019	assay format	None	None	None	None	None	CHEMBL301	Cyclin-dependent kinase 2	Homo sapiens	SINGLE PROTEIN	CHEMBL1201862	7	PubChem BioAssays			None
CHEMBL539474		0	281.31	0	1.90	SID103904913	O=C1CCCN1Cc1ccc2c(c1)[nH]c(=O)c1cccn12	Ki	'>'	7943.28	nM			inactive	UO_0000065					False	CHEMBL1963723	PUBCHEM_BIOASSAY: Navigating the Kinome. (Class of assay: other) Panel member name: CDK2	F	BAO_0000019	assay format	None	None	None	None	None	CHEMBL301	Cyclin-dependent kinase 2	Homo sapiens	SINGLE PROTEIN	CHEMBL1201862	7	PubChem BioAssays			None
CHEMBL1965910		0	467.62	1	5.84	SID103904995	Nc1ncnc2c1c(-c1cccc(OCc3ccccc3)c1)cn2C1CCC(N2CCCC2)CC1	Ki	'>'	7943.28	nM			inactive	UO_0000065					False	CHEMBL1963723	PUBCHEM_BIOASSAY: Navigating the Kinome. (Class of assay: other) Panel member name: CDK2	F	BAO_0000019	assay format	None	None	None	None	None	CHEMBL301	Cyclin-dependent kinase 2	Homo sapiens	SINGLE PROTEIN	CHEMBL1201862	7	PubChem BioAssays			None
CHEMBL499521		0	220.21	0	1.38	17	Nc1c[nH]nc1C(=O)Nc1ccc(F)cc1	IC50	'='	85000.0	nM	4.07			UO_0000065	18.48	0.35	2.69	4.86	False	CHEMBL971698	Inhibition of CDK2/Cyclin A by radiometric assay	B	BAO_0000357	single protein format	None	None	None	None	None	CHEMBL301	Cyclin-dependent kinase 2	Homo sapiens	SINGLE PROTEIN	CHEMBL1156543	1	Scientific Literature	J. Med. Chem.	2008	None
CHEMBL477568		0	419.53	0	3.64	2b	CC(=O)N1CCN(c2ccc(Nc3nccc(-c4cnc(C)n4C(C)C)n3)cc2)CC1	IC50	'<'	3.0	nM				UO_0000065					False	CHEMBL984724	Inhibition of CDK2/Cyclin E	B	BAO_0000357	single protein format	None	None	None	None	None	CHEMBL301	Cyclin-dependent kinase 2	Homo sapiens	SINGLE PROTEIN	CHEMBL1155842	1	Scientific Literature	Bioorg. Med. Chem. Lett.	2008	None
CHEMBL496073		0	467.53	1	6.14	21x	CC(C)(C)c1cccc(NC(=O)Nc2ccc(Oc3ccnc4[nH]c(=O)[nH]c34)c3ccccc23)c1	Residual_activity	'='	100.0	%				UO_0000187					False	CHEMBL1003340	Inhibition of CDK2/cyclin A at 1 uM relative to control	B	BAO_0000357	single protein format	None	None	None	None	None	CHEMBL301	Cyclin-dependent kinase 2	Homo sapiens	SINGLE PROTEIN	CHEMBL1136991	1	Scientific Literature	J. Med. Chem.	2009	None
CHEMBL1234833		0	385.47	0	1.59	4k, BS-194	CC(C)c1cnn2c(NCc3ccccc3)cc(N[C@@H](CO)[C@H](O)CO)nc12	Inhibition						Active						False	CHEMBL1805523	Inhibition of CDK2-mediated phosphorylation of RB at Ser780 in human HCT116 cells after 4 hrs by immunoblotting analysis	B	BAO_0000219	cell-based format	Homo sapiens	None	None	HCT-116	None	CHEMBL301	Cyclin-dependent kinase 2	Homo sapiens	SINGLE PROTEIN	CHEMBL1800061	1	Scientific Literature	J. Med. Chem.	2010	CHEMBL3308372
CHEMBL1234833		0	385.47	0	1.59	4k, BS-194	CC(C)c1cnn2c(NCc3ccccc3)cc(N[C@@H](CO)[C@H](O)CO)nc12	Inhibition						Active						False	CHEMBL1805547	Inhibition of CDK2-mediated phosphorylation of RB at Ser801 in human HCT116 cells after 24 hrs by immunoblotting analysis	B	BAO_0000219	cell-based format	Homo sapiens	None	None	HCT-116	None	CHEMBL301	Cyclin-dependent kinase 2	Homo sapiens	SINGLE PROTEIN	CHEMBL1800061	1	Scientific Literature	J. Med. Chem.	2010	CHEMBL3308372
CHEMBL1809116		0	339.81	0	4.37	22	O=c1[nH]cc(-c2cccc(Cl)n2)c2sc(-c3ccncc3)cc12	IC50	'>'	15848.93	nM				UO_0000065					False	CHEMBL1810766	Inhibition of recombinant CDK2 expressed in baculovirus using [gamma-32P]-ATP by 33-P leadseeker assay	B	BAO_0000019	assay format	None	None	None	None	None	CHEMBL301	Cyclin-dependent kinase 2	Homo sapiens	SINGLE PROTEIN	CHEMBL1806471	1	Scientific Literature	Bioorg. Med. Chem. Lett.	2011	None
CHEMBL1809121		0	375.45	0	4.02	27	CN(C)C(=O)c1ccccc1-c1c[nH]c(=O)c2cc(-c3ccncc3)sc12	IC50	'>'	15848.93	nM				UO_0000065					False	CHEMBL1810766	Inhibition of recombinant CDK2 expressed in baculovirus using [gamma-32P]-ATP by 33-P leadseeker assay	B	BAO_0000019	assay format	None	None	None	None	None	CHEMBL301	Cyclin-dependent kinase 2	Homo sapiens	SINGLE PROTEIN	CHEMBL1806471	1	Scientific Literature	Bioorg. Med. Chem. Lett.	2011	None
CHEMBL1809122		0	355.42	0	4.87	28	O=c1[nH]cc(-c2cccc3cccnc23)c2sc(-c3ccncc3)cc12	IC50	'='	12589.25	nM	4.90			UO_0000065	13.79	0.26	0.03	8.36	False	CHEMBL1810766	Inhibition of recombinant CDK2 expressed in baculovirus using [gamma-32P]-ATP by 33-P leadseeker assay	B	BAO_0000019	assay format	None	None	None	None	None	CHEMBL301	Cyclin-dependent kinase 2	Homo sapiens	SINGLE PROTEIN	CHEMBL1806471	1	Scientific Literature	Bioorg. Med. Chem. Lett.	2011	None
CHEMBL1080569		0	429.47	0	4.75	1	N[C@H](CNc1nnc(-c2ccc3cnccc3c2)s1)Cc1ccc(C(F)(F)F)cc1	IC50	'='	53.0	nM	7.28			UO_0000065	16.94	0.33	2.53	9.48	True	CHEMBL1102923	Inhibition of CDK2	B	BAO_0000357	single protein format	None	None	None	None	None	CHEMBL301	Cyclin-dependent kinase 2	Homo sapiens	SINGLE PROTEIN	CHEMBL1154944	1	Scientific Literature	Bioorg. Med. Chem. Lett.	2010	None
CHEMBL1081118		0	412.42	0	4.81	22	N[C@H](CCc1nc(-c2ccc3cnccc3c2)no1)Cc1ccc(C(F)(F)F)cc1	IC50	'='	4630.0	nM	5.33			UO_0000065	12.93	0.24	0.52	6.85	False	CHEMBL1102923	Inhibition of CDK2	B	BAO_0000357	single protein format	None	None	None	None	None	CHEMBL301	Cyclin-dependent kinase 2	Homo sapiens	SINGLE PROTEIN	CHEMBL1154944	1	Scientific Literature	Bioorg. Med. Chem. Lett.	2010	None
CHEMBL1081974		0	429.47	0	4.75	29	N[C@H](CNc1ncc(-c2ccc3nnccc3c2)s1)Cc1ccc(C(F)(F)F)cc1	IC50	'>'	2000.0	nM				UO_0000065					False	CHEMBL1102923	Inhibition of CDK2	B	BAO_0000357	single protein format	None	None	None	None	None	CHEMBL301	Cyclin-dependent kinase 2	Homo sapiens	SINGLE PROTEIN	CHEMBL1154944	1	Scientific Literature	Bioorg. Med. Chem. Lett.	2010	None
CHEMBL1081028		0	420.46	0	3.91	42	NC(=O)c1ccc(-c2cnc(NC[C@@H](N)Cc3ccc(C(F)(F)F)cc3)s2)cc1	IC50	'>'	10000.0	nM				UO_0000065					False	CHEMBL1102923	Inhibition of CDK2	B	BAO_0000357	single protein format	None	None	None	None	None	CHEMBL301	Cyclin-dependent kinase 2	Homo sapiens	SINGLE PROTEIN	CHEMBL1154944	1	Scientific Literature	Bioorg. Med. Chem. Lett.	2010	None
CHEMBL1800456		0	370.45	0	2.02	15	Nc1nc(-c2cc(N3C[C@H](O)[C@@H](O)C3)ccc2O)cc(C2CCCCC2)n1	IC50	'='	52.0	nM	7.28			UO_0000065	19.66	0.37	5.26	6.29	False	CHEMBL1804256	Inhibition of CDK2 in presence of 100 uM ATP	B	BAO_0000357	single protein format	None	None	None	None	None	CHEMBL301	Cyclin-dependent kinase 2	Homo sapiens	SINGLE PROTEIN	CHEMBL1799991	1	Scientific Literature	Bioorg. Med. Chem. Lett.	2011	None
CHEMBL1800458		0	371.44	0	0.44	17	Nc1nc(-c2cc(N3C[C@H](O)[C@@H](O)C3)ccc2O)cc(C2CCCNC2)n1	IC50	'='	360.0	nM	6.44			UO_0000065	17.35	0.33	6.00	5.04	False	CHEMBL1804256	Inhibition of CDK2 in presence of 100 uM ATP	B	BAO_0000357	single protein format	None	None	None	None	None	CHEMBL301	Cyclin-dependent kinase 2	Homo sapiens	SINGLE PROTEIN	CHEMBL1799991	1	Scientific Literature	Bioorg. Med. Chem. Lett.	2011	None
CHEMBL602733		0	309.28	0	3.00	20	COc1cc(O)cc2c1cc1c3c(cc4c(c32)OCO4)C(=O)N1	IC50	'>'	35000.0	nM				UO_0000065					False	CHEMBL1067148	Inhibition of CDK2	B	BAO_0000357	single protein format	None	None	None	None	None	CHEMBL301	Cyclin-dependent kinase 2	Homo sapiens	SINGLE PROTEIN	CHEMBL1156890	1	Scientific Literature	Bioorg. Med. Chem. Lett.	2010	None
CHEMBL225519		0	213.24	0	1.36	1, PHA-767491	O=C1NCCc2[nH]c(-c3ccncc3)cc21	IC50	'='	240.0	nM	6.62			UO_0000065	31.04	0.57	5.26	11.46	False	CHEMBL1226913	Inhibition of cdk2	B	BAO_0000357	single protein format	None	None	None	None	None	CHEMBL301	Cyclin-dependent kinase 2	Homo sapiens	SINGLE PROTEIN	CHEMBL1221210	1	Scientific Literature	Nat. Chem. Biol.	2008	None
CHEMBL513336		0	453.34	0	3.81	13	OCCn1cnc2c(NCc3ccccc3)nc(NCc3ccc(Br)cc3)nc21	IC50	'='	20000.0	nM	4.70			UO_0000065	10.37	0.22	0.89	5.35	False	CHEMBL986935	Inhibition of Cdk2/cyclin A	B	BAO_0000357	single protein format	None	None	None	None	None	CHEMBL301	Cyclin-dependent kinase 2	Homo sapiens	SINGLE PROTEIN	CHEMBL1149915	1	Scientific Literature	J. Med. Chem.	2008	None
CHEMBL46401		0	356.41	0	3.63	29	Cc1nc(N(C)C)sc1-c1ccnc(Nc2cccc([N+](=O)[O-])c2)n1	Ki	'='	60.0	nM	7.22			UO_0000065	20.26	0.39	3.59	7.44	False	CHEMBL658107	Inhibitory activity against human CDK2 (Cyclin dependent kinase 2)	B	BAO_0000357	single protein format	None	None	None	None	None	CHEMBL301	Cyclin-dependent kinase 2	Homo sapiens	SINGLE PROTEIN	CHEMBL1149116	1	Scientific Literature	J. Med. Chem.	2004	None
CHEMBL1169805		0	523.65	1	3.10	4	Cc1cc(CNC(=O)c2nn(C)c3c2CCc2cnc(Nc4ccc(N5CCN(C)CC5)cc4)nc2-3)ccn1	IC50	'='	319.0	nM	6.50			UO_0000065	12.41	0.23	3.40	6.24	False	CHEMBL1175614	Inhibition of CDK2	B	BAO_0000357	single protein format	None	None	None	None	None	CHEMBL301	Cyclin-dependent kinase 2	Homo sapiens	SINGLE PROTEIN	CHEMBL1177807	1	Scientific Literature	Bioorg. Med. Chem. Lett.	2010	None
CHEMBL1234009		0	233.27	0	3.04	17	c1ccc2c(c1)Cc1c-2n[nH]c1-c1ccncc1	IC50	'='	1300.0	nM	5.89			UO_0000065	25.23	0.45	2.85	14.16	False	CHEMBL1250281	Inhibition of CDK2	B	BAO_0000357	single protein format	None	None	None	None	None	CHEMBL301	Cyclin-dependent kinase 2	Homo sapiens	SINGLE PROTEIN	CHEMBL1240533	1	Scientific Literature	AAPS J	2006	None
CHEMBL480371	GW853609X	0	496.31	1	5.55	GW853609X	NC(=O)c1sc(-n2cnc3cc(C(F)(F)F)ccc32)cc1OCc1ccccc1Br	Inhibition	'='	0.47	%				UO_0000187					False	CHEMBL1962020	GSK_PKIS: CDK2/cyclinA mean inhibition at 0.1 uM [Nanosyn]	B	BAO_0000357	single protein format	None	None	None	None	None	CHEMBL301	Cyclin-dependent kinase 2	Homo sapiens	SINGLE PROTEIN	CHEMBL1961873	16	GSK Published Kinase Inhibitor Set			None
CHEMBL2163610		0	446.58	0	4.88	62	CC(=O)c1ccc(-c2ccc(Nc3c(C)c(N[C@H]4CCCNC4)nc4ccnn34)cc2)s1	IC50	'='	21000.0	nM	4.68			UO_0000065	10.47	0.20	-0.20	5.61	False	CHEMBL2166172	Inhibition of CDK2 after 60 mins using [33P]-gamma-ATP by liquid scintillation counter	B	BAO_0000357	single protein format	None	None	None	None	None	CHEMBL301	Cyclin-dependent kinase 2	Homo sapiens	SINGLE PROTEIN	CHEMBL2163300	1	Scientific Literature	J. Med. Chem.	2012	None
CHEMBL271594	GW300653X	0	358.42	0	2.23	GW300653X	CC(C)c1ccc2c(c1)NC(=O)/C2=N/Nc1ccc(S(N)(=O)=O)cc1	Inhibition	'='	18.95	%				UO_0000187					False	CHEMBL1962023	GSK_PKIS: CDK2/cyclinE mean inhibition at 1 uM [Nanosyn]	B	BAO_0000357	single protein format	None	None	None	None	None	CHEMBL301	Cyclin-dependent kinase 2	Homo sapiens	SINGLE PROTEIN	CHEMBL1961873	16	GSK Published Kinase Inhibitor Set			None
[truncated: 5,768 more rows]
