# Supplementary material for: PyRMD Studio: A Unified Suite for Next-Generation, AI-Powered Virtual Screening
Source: J Chem Inf Model. 2026 May 19;66(11):6197–203. doi: 10.1021/acs.jcim.6c00648 (PMC13250901; doi:10.1021/acs.jcim.6c00648)
Supplement: Supplementary file 1 [file ci6c00648_si_001.zip › DATA/cp2c9_chembl.csv]

Molecule ChEMBL ID	Molecule Name	Molecule Max Phase	Molecular Weight	#RO5 Violations	AlogP	Compound Key	Smiles	Standard Type	Standard Relation	Standard Value	Standard Units	pChEMBL Value	Data Validity Comment	Comment	Uo Units	Ligand Efficiency BEI	Ligand Efficiency LE	Ligand Efficiency LLE	Ligand Efficiency SEI	Potential Duplicate	Assay ChEMBL ID	Assay Description	Assay Type	BAO Format ID	BAO Label	Assay Organism	Assay Tissue ChEMBL ID	Assay Tissue Name	Assay Cell Type	Assay Subcellular Fraction	Target ChEMBL ID	Target Name	Target Organism	Target Type	Document ChEMBL ID	Source ID	Source Description	Document Journal	Document Year	Cell ChEMBL ID
CHEMBL476763		0	378.86	0	3.98	10	O=C(CNC(=O)c1ccccc1)NC(c1ccccc1)c1ccc(Cl)cc1	IC50	'>'	50000.0	nM				UO_0000065					False	CHEMBL995047	Inhibition of CYP2C9	A	BAO_0000357	single protein format	None	None	None	None	None	CHEMBL3397	Cytochrome P450 2C9	Homo sapiens	SINGLE PROTEIN	CHEMBL1144246	1	Scientific Literature	Bioorg. Med. Chem. Lett.	2008	None
CHEMBL476775		0	376.43	0	3.77	19	Cc1ccccc1C(NC(=O)CNC(=O)c1ccc(F)cc1)c1ccccc1	IC50	'>'	50000.0	nM				UO_0000065					False	CHEMBL995047	Inhibition of CYP2C9	A	BAO_0000357	single protein format	None	None	None	None	None	CHEMBL3397	Cytochrome P450 2C9	Homo sapiens	SINGLE PROTEIN	CHEMBL1144246	1	Scientific Literature	Bioorg. Med. Chem. Lett.	2008	None
CHEMBL213287		0	300.83	0	3.53	(+/-)-1	Clc1ccccc1CC(c1ccccc1)N1CCNCC1	IC50						Not Determined						False	CHEMBL864246	Inhibition of CYP2C9	A	BAO_0000357	single protein format	Homo sapiens	None	None	None	None	CHEMBL3397	Cytochrome P450 2C9	Homo sapiens	SINGLE PROTEIN	CHEMBL1145304	1	Scientific Literature	Bioorg. Med. Chem. Lett.	2006	None
CHEMBL487438		0	603.44	2	5.74	16u	O=C(O)[C@H](Cc1ccc(-n2c(C3(C(F)(F)F)CC3)nc3cccnc32)cc1)NC1=C(Br)C(=O)C12CCCCC2	IC50	'='	8000.0	nM	5.10			UO_0000065					False	CHEMBL951568	Inhibition of CYP2C9	A	BAO_0000357	single protein format	None	None	None	None	None	CHEMBL3397	Cytochrome P450 2C9	Homo sapiens	SINGLE PROTEIN	CHEMBL1157490	1	Scientific Literature	Bioorg. Med. Chem. Lett.	2008	None
CHEMBL348475	TARIQUIDAR	3	646.74	2	6.37	XR-9576	COc1cc2c(cc1OC)CN(CCc1ccc(NC(=O)c3cc(OC)c(OC)cc3NC(=O)c3cnc4ccccc4c3)cc1)CC2	IC50	'='	7100.0	nM	5.15			UO_0000065					False	CHEMBL893812	Inhibition of human CYP2C9 expressed in insect microsome after 45 mins	A	BAO_0000251	microsome format	Homo sapiens	None	None	None	None	CHEMBL3397	Cytochrome P450 2C9	Homo sapiens	SINGLE PROTEIN	CHEMBL1147947	1	Scientific Literature	Bioorg. Med. Chem.	2007	None
CHEMBL1209538		0	383.28	1	5.14	15	Cc1nc2cc(-c3ccccc3)nn2c(-c2ccc(Cl)cc2Cl)c1CN	IC50	'='	12000.0	nM	4.92			UO_0000065					False	CHEMBL1211748	inhibition of CYP2C9	A	BAO_0000357	single protein format	None	None	None	None	None	CHEMBL3397	Cytochrome P450 2C9	Homo sapiens	SINGLE PROTEIN	CHEMBL1208739	1	Scientific Literature	Bioorg. Med. Chem. Lett.	2010	None
CHEMBL1214396		0	330.45	0	2.85	17f	Cc1ccncc1-c1ccc2c(c1)CC(NS(=O)(=O)C(C)C)C2	IC50	'>'	10000.0	nM				UO_0000065					False	CHEMBL1217496	Inhibition of human CYP2C9 after 10 mins	A	BAO_0000357	single protein format	Homo sapiens	None	None	None	None	CHEMBL3397	Cytochrome P450 2C9	Homo sapiens	SINGLE PROTEIN	CHEMBL1212831	1	Scientific Literature	J. Med. Chem.	2010	None
CHEMBL520765		0	521.62	2	6.15	28	Cc1cc(C)c(NC(=O)Nc2cc3ccccc3cc2C(=O)NC2(C(=O)O)CCc3ccccc3C2)c(C)c1	IC50						Not Determined						False	CHEMBL1034795	Inhibition of CYP2C9	A	BAO_0000357	single protein format	None	None	None	None	None	CHEMBL3397	Cytochrome P450 2C9	Homo sapiens	SINGLE PROTEIN	CHEMBL1141020	1	Scientific Literature	Bioorg. Med. Chem. Lett.	2009	None
CHEMBL487965		0	408.46	0	2.31	3, KD5150	CC(=O)SCC(=O)c1ccc(NS(=O)(=O)c2ccc3c(c2)COOC3)nc1	EC50	'='	10000.0	nM	5.00			UO_0000065					False	CHEMBL943377	Inhibition of CYP2C9	A	BAO_0000357	single protein format	None	None	None	None	None	CHEMBL3397	Cytochrome P450 2C9	Homo sapiens	SINGLE PROTEIN	CHEMBL1152294	1	Scientific Literature	Bioorg. Med. Chem. Lett.	2008	None
CHEMBL2115268		0	310.35	0	3.40	11	C[C@H](O)C[C@@H](c1ccccc1)c1c(O)oc2ccccc2c1=O	Ki	'='	3000.0	nM	5.52			UO_0000065					False	CHEMBL661223	Binding affinity was measured on Cytochrome P450 2C9	A	BAO_0000357	single protein format	None	None	None	None	None	CHEMBL3397	Cytochrome P450 2C9	Homo sapiens	SINGLE PROTEIN	CHEMBL1133779	1	Scientific Literature	J. Med. Chem.	2000	None
CHEMBL168471		0	372.46	0	1.86	8	CC(C)C[C@H](C=O)NC(=O)[C@@H](NS(=O)(=O)c1ccc(F)cc1)C(C)C	IC50	'='	492000.0	nM		Outside typical range		UO_0000065					False	CHEMBL661231	Inhibition of Cytochrome P450 2C9	A	BAO_0000357	single protein format	None	None	None	None	None	CHEMBL3397	Cytochrome P450 2C9	Homo sapiens	SINGLE PROTEIN	CHEMBL1145779	1	Scientific Literature	J. Med. Chem.	2003	None
CHEMBL3706619		0	721.78	1	3.73	6	O=C(NCC(F)(F)F)[C@@H]1CN(Cc2ccc(-c3ccccn3)o2)CCN1C[C@@H](O)C[C@@H](Cc1ccccc1)C(=O)N[C@H]1c2ccccc2OC[C@H]1O	IC50	'>'	30000.0	nM				UO_0000065					False	CHEMBL660395	In vitro inhibition of human liver microsome Cytochrome P450 2C9	A	BAO_0000221	tissue-based format	Homo sapiens	CHEMBL3559723	Liver	None	None	CHEMBL3397	Cytochrome P450 2C9	Homo sapiens	SINGLE PROTEIN	CHEMBL1136138	1	Scientific Literature	Bioorg. Med. Chem. Lett.	2003	None
CHEMBL1087469		0	331.89	0	4.81	4	CCCN(CCCNc1ccnc2cc(Cl)ccc12)CC1CC1	Inhibition	'='	102.0	%				UO_0000187					False	CHEMBL1103798	Inhibition of CYP2C9 in human liver microsomes assessed as metabolite produced at 1 uM by LC-MS/MS analysis relative to control	A	BAO_0000251	microsome format	Homo sapiens	CHEMBL3559723	Liver	None	Microsome	CHEMBL3397	Cytochrome P450 2C9	Homo sapiens	SINGLE PROTEIN	CHEMBL1157913	1	Scientific Literature	J. Med. Chem.	2010	None
CHEMBL1214394		0	344.48	0	3.16	17d	Cc1ccc(-c2ccc3c(c2)CC(NS(=O)(=O)C(C)C)C3)c(C)n1	IC50	'>'	10000.0	nM				UO_0000065					False	CHEMBL1217496	Inhibition of human CYP2C9 after 10 mins	A	BAO_0000357	single protein format	Homo sapiens	None	None	None	None	CHEMBL3397	Cytochrome P450 2C9	Homo sapiens	SINGLE PROTEIN	CHEMBL1212831	1	Scientific Literature	J. Med. Chem.	2010	None
CHEMBL480765		0	447.54	1	5.25	3	Cc1cc(C)c(NC(=O)Nc2cc3ccccc3cc2C(=O)N[C@H](C(=O)O)C(C)C)c(C)c1	IC50	'='	12000.0	nM	4.92			UO_0000065					False	CHEMBL1034809	Inhibition of CYP2C9	A	BAO_0000357	single protein format	None	None	None	None	None	CHEMBL3397	Cytochrome P450 2C9	Homo sapiens	SINGLE PROTEIN	CHEMBL1141021	1	Scientific Literature	Bioorg. Med. Chem. Lett.	2009	None
CHEMBL1046	AMINOCAPROIC ACID	4	131.18	0	0.59	AMINOCAPROIC ACID	NCCCCCC(=O)O	IC50						Not Active (inhibition < 50% @ 10 uM and thus dose-reponse curve not measured)						False	CHEMBL1909135	DRUGMATRIX: CYP450, 2C9 enzyme inhibition (substrate: 3-Cyano-7-ethoxycoumarin)	B	BAO_0000219	cell-based format	None	None	None	BTI-TN-5B1-4	None	CHEMBL3397	Cytochrome P450 2C9	Homo sapiens	SINGLE PROTEIN	CHEMBL1909046	15	DrugMatrix			CHEMBL3833782
CHEMBL12856	INAMRINONE	4	187.20	0	1.02	AMRINONE	Nc1cc(-c2ccncc2)c[nH]c1=O	Ki						Not Active (inhibition < 50% @ 10 uM and thus dose-reponse curve not measured)						False	CHEMBL1909135	DRUGMATRIX: CYP450, 2C9 enzyme inhibition (substrate: 3-Cyano-7-ethoxycoumarin)	B	BAO_0000219	cell-based format	None	None	None	BTI-TN-5B1-4	None	CHEMBL3397	Cytochrome P450 2C9	Homo sapiens	SINGLE PROTEIN	CHEMBL1909046	15	DrugMatrix			CHEMBL3833782
CHEMBL870	ALENDRONIC ACID	4	249.10	1	-1.27	ALENDRONIC ACID	NCCCC(O)(P(=O)(O)O)P(=O)(O)O	IC50						Not Active (inhibition < 50% @ 10 uM and thus dose-reponse curve not measured)						False	CHEMBL1909135	DRUGMATRIX: CYP450, 2C9 enzyme inhibition (substrate: 3-Cyano-7-ethoxycoumarin)	B	BAO_0000219	cell-based format	None	None	None	BTI-TN-5B1-4	None	CHEMBL3397	Cytochrome P450 2C9	Homo sapiens	SINGLE PROTEIN	CHEMBL1909046	15	DrugMatrix			CHEMBL3833782
CHEMBL1922132		0	347.38	0	2.89	25	COc1cccc(CNC(=O)c2c[nH]c3nc(-c4cn[nH]c4)ccc23)c1	Inhibition	'='	86.0	%				UO_0000187					False	CHEMBL1925277	Inhibition of CYP2C9 at 10 uM	A	BAO_0000357	single protein format	None	None	None	None	None	CHEMBL3397	Cytochrome P450 2C9	Homo sapiens	SINGLE PROTEIN	CHEMBL1921667	1	Scientific Literature	Bioorg. Med. Chem. Lett.	2011	None
CHEMBL403	SULBACTAM	4	233.25	0	-0.79	SULBACTAM	CC1(C)[C@H](C(=O)O)N2C(=O)C[C@H]2S1(=O)=O	IC50						Not Active (inhibition < 50% @ 10 uM and thus dose-reponse curve not measured)						False	CHEMBL1909135	DRUGMATRIX: CYP450, 2C9 enzyme inhibition (substrate: 3-Cyano-7-ethoxycoumarin)	B	BAO_0000219	cell-based format	None	None	None	BTI-TN-5B1-4	None	CHEMBL3397	Cytochrome P450 2C9	Homo sapiens	SINGLE PROTEIN	CHEMBL1909046	15	DrugMatrix			CHEMBL3833782
CHEMBL64391	ITRACONAZOLE	4	705.65	3	5.58	ITRACONAZOLE	CCC(C)n1ncn(-c2ccc(N3CCN(c4ccc(OCC5COC(Cn6cncn6)(c6ccc(Cl)cc6Cl)O5)cc4)CC3)cc2)c1=O	Ki						Not Active (inhibition < 50% @ 10 uM and thus dose-reponse curve not measured)						False	CHEMBL1909135	DRUGMATRIX: CYP450, 2C9 enzyme inhibition (substrate: 3-Cyano-7-ethoxycoumarin)	B	BAO_0000219	cell-based format	None	None	None	BTI-TN-5B1-4	None	CHEMBL3397	Cytochrome P450 2C9	Homo sapiens	SINGLE PROTEIN	CHEMBL1909046	15	DrugMatrix			CHEMBL3833782
CHEMBL1208961		0	594.66	2	6.38	35	C[C@@H](Oc1cc(-n2cnc3cc(-c4ccnc(NCCN(C)C)c4)ccc32)sc1C(N)=O)c1ccccc1C(F)(F)F	IC50	'='	900.0	nM	6.05			UO_0000065					False	CHEMBL1212575	Inhibition of human recombinant CYP2C9 using 7-methoxy-4-trifluoromethylcoumarin-3-acetic acid as substrate by fluorescence plate reader	A	BAO_0000357	single protein format	Homo sapiens	None	None	None	None	CHEMBL3397	Cytochrome P450 2C9	Homo sapiens	SINGLE PROTEIN	CHEMBL1208730	1	Scientific Literature	Bioorg. Med. Chem. Lett.	2010	None
CHEMBL1209674		0	474.97	1	6.04	14	C[C@@H](Oc1cc(-n2cnc3cc(-c4ccncc4)ccc32)sc1C(N)=O)c1ccccc1Cl	IC50	'='	100.0	nM	7.00			UO_0000065					False	CHEMBL1212578	Inhibition of human recombinant CYP2C9 using 7-{3-(4-phenylpiperazin-1-ylmethyl)benzyl}resorufin as substrate by fluorescence plate reader	A	BAO_0000357	single protein format	Homo sapiens	None	None	None	None	CHEMBL3397	Cytochrome P450 2C9	Homo sapiens	SINGLE PROTEIN	CHEMBL1208730	1	Scientific Literature	Bioorg. Med. Chem. Lett.	2010	None
CHEMBL474193		0	531.65	2	6.33	22	Cc1cc(C)c(NC(=O)Nc2cc3ccccc3cc2C(=O)N[C@H](C(=O)O)[C@@H](C)OC2(C)CCCC2)c(C)c1	IC50	'='	7230.0	nM	5.14			UO_0000065					False	CHEMBL1034809	Inhibition of CYP2C9	A	BAO_0000357	single protein format	None	None	None	None	None	CHEMBL3397	Cytochrome P450 2C9	Homo sapiens	SINGLE PROTEIN	CHEMBL1141021	1	Scientific Literature	Bioorg. Med. Chem. Lett.	2009	None
CHEMBL361969		0	218.32	0	2.87	1c	CN(C)Cc1ccc(-c2cccnc2)s1	Ki	'='	103000.0	nM		Outside typical range		UO_0000065					False	CHEMBL910039	Inhibition of human CYP2C9	A	BAO_0000357	single protein format	Homo sapiens	None	None	None	None	CHEMBL3397	Cytochrome P450 2C9	Homo sapiens	SINGLE PROTEIN	CHEMBL1137358	1	Scientific Literature	J. Med. Chem.	2006	None
CHEMBL180270		0	160.22	0	0.99	3c	CN(C)CC#Cc1cccnc1	Ki	'>'	400000.0	nM		Outside typical range		UO_0000065					False	CHEMBL910039	Inhibition of human CYP2C9	A	BAO_0000357	single protein format	Homo sapiens	None	None	None	None	CHEMBL3397	Cytochrome P450 2C9	Homo sapiens	SINGLE PROTEIN	CHEMBL1137358	1	Scientific Literature	J. Med. Chem.	2006	None
CHEMBL1088874		0	565.04	1	4.22	32	O=C(CNC(=O)c1cccc(C(F)(F)F)c1)N[C@@H]1CCN(CCC2CCN(C(=O)c3ccccc3Cl)CC2)C1	IC50	'>'	10000.0	nM				UO_0000065					False	CHEMBL1108770	Inhibition of human recombinant CYP2C9 by P450-Glo method	A	BAO_0000357	single protein format	Homo sapiens	None	None	None	None	CHEMBL3397	Cytochrome P450 2C9	Homo sapiens	SINGLE PROTEIN	CHEMBL1156954	1	Scientific Literature	Bioorg. Med. Chem. Lett.	2010	None
CHEMBL252409		0	451.53	1	5.61	14c	Nc1ccc(-c2ccccc2)cc1NC(=O)c1ccc(CNC(=O)OCc2ccccc2)cc1	Inhibition	'='	27.0	%				UO_0000187					False	CHEMBL927774	Inhibition of human CYP2C9 at 10 uM	A	BAO_0000357	single protein format	Homo sapiens	None	None	None	None	CHEMBL3397	Cytochrome P450 2C9	Homo sapiens	SINGLE PROTEIN	CHEMBL1140803	1	Scientific Literature	Bioorg. Med. Chem. Lett.	2008	None
CHEMBL1078565		0	400.91	1	5.16	2c	O=C(O)CCCC1(c2ccccc2)CCCN(C(=O)Nc2ccc(Cl)cc2)C1	IC50	'>'	10000.0	nM				UO_0000065					False	CHEMBL1100147	Inhibition of CYP2C9	A	BAO_0000357	single protein format	None	None	None	None	None	CHEMBL3397	Cytochrome P450 2C9	Homo sapiens	SINGLE PROTEIN	CHEMBL1154229	1	Scientific Literature	Bioorg. Med. Chem. Lett.	2009	None
CHEMBL561788		0	456.47	1	5.20	2a	O=C(NC1CC1c1ccccc1)N1CCC(c2nc(-c3ccccc3C(F)(F)F)no2)CC1	IC50	'='	10000.0	nM	5.00			UO_0000065					False	CHEMBL1051706	Inhibition of CYP2C9	A	BAO_0000357	single protein format	None	None	None	None	None	CHEMBL3397	Cytochrome P450 2C9	Homo sapiens	SINGLE PROTEIN	CHEMBL1152451	1	Scientific Literature	J. Med. Chem.	2009	None
CHEMBL2335279		0	259.31	0	3.64	5b	COc1cccc2nc(C#Cc3ccccc3)ccc12	Activity	'='	55.0	%				UO_0000187					False	CHEMBL2345727	Inhibition of CYP2C9 (unknown origin) assessed as residual activity at 10 uM	A	BAO_0000357	single protein format	Homo sapiens	None	None	None	None	CHEMBL3397	Cytochrome P450 2C9	Homo sapiens	SINGLE PROTEIN	CHEMBL2331457	1	Scientific Literature	Bioorg. Med. Chem. Lett.	2013	None
CHEMBL1077963		0	387.87	0	4.17	3f	O=C(O)CCC1(c2ccccn2)CCCN(C(=O)Nc2ccc(Cl)cc2)C1	IC50	'>'	10000.0	nM				UO_0000065					False	CHEMBL1100147	Inhibition of CYP2C9	A	BAO_0000357	single protein format	None	None	None	None	None	CHEMBL3397	Cytochrome P450 2C9	Homo sapiens	SINGLE PROTEIN	CHEMBL1154229	1	Scientific Literature	Bioorg. Med. Chem. Lett.	2009	None
CHEMBL515975		0	449.54	0	3.59	22	COc1ccc(N(Cc2ccc(-c3ccccc3C)cn2)S(=O)(=O)c2cn(C)cn2)cn1	Activity	'='	0.78	uM				UO_0000064					False	CHEMBL1025705	Inhibition of CYP2C9	A	BAO_0000357	single protein format	None	None	None	None	None	CHEMBL3397	Cytochrome P450 2C9	Homo sapiens	SINGLE PROTEIN	CHEMBL1154542	1	Scientific Literature	Bioorg. Med. Chem. Lett.	2009	None
CHEMBL2334765		0	464.57	0	3.12	22	CCNC(=O)Nc1ccc(-c2nc3c(c(N4CCOC[C@@H]4C)n2)C[C@@H]2CC[C@H]3N2C(C)=O)cc1	Inhibition						Not Active						False	CHEMBL2341357	Time dependent inhibition of CYP2C9 (unknown origin)	A	BAO_0000357	single protein format	Homo sapiens	None	None	None	None	CHEMBL3397	Cytochrome P450 2C9	Homo sapiens	SINGLE PROTEIN	CHEMBL2331485	1	Scientific Literature	J. Med. Chem.	2013	None
CHEMBL2334764		0	500.63	1	2.53	21	CCNC(=O)Nc1ccc(-c2nc3c(c(N4CCOC[C@@H]4C)n2)C[C@@H]2CC[C@H]3N2S(C)(=O)=O)cc1	Inhibition						Not Active						False	CHEMBL2341357	Time dependent inhibition of CYP2C9 (unknown origin)	A	BAO_0000357	single protein format	Homo sapiens	None	None	None	None	CHEMBL3397	Cytochrome P450 2C9	Homo sapiens	SINGLE PROTEIN	CHEMBL2331485	1	Scientific Literature	J. Med. Chem.	2013	None
CHEMBL1651208		0	461.95	1	6.18	2	O=C(O)c1cc(-c2cccc(COc3ccc4c(c3)CN(C3CCCC3)C4=O)c2)ccc1Cl	IC50	'='	8200.0	nM	5.09			UO_0000065					False	CHEMBL2183560	Inhibition of CYP2C9 in human liver microsomes	A	BAO_0000251	microsome format	Homo sapiens	CHEMBL3559723	Liver	None	Microsome	CHEMBL3397	Cytochrome P450 2C9	Homo sapiens	SINGLE PROTEIN	CHEMBL2177081	1	Scientific Literature	J. Med. Chem.	2012	None
CHEMBL521995		0	267.34	0	1.04	8	Nc1nc2c(c(N3CCNCC3)n1)Cc1ccccc1-2	Activity						Not Active						False	CHEMBL989064	Inhibition of CYP2C9 upto 10 uM	A	BAO_0000357	single protein format	None	None	None	None	None	CHEMBL3397	Cytochrome P450 2C9	Homo sapiens	SINGLE PROTEIN	CHEMBL1140165	1	Scientific Literature	J. Med. Chem.	2008	None
CHEMBL129198	JNJ-7777120	0	277.76	0	2.21	1, JNJ-7777120	CN1CCN(C(=O)c2cc3cc(Cl)ccc3[nH]2)CC1	Activity						Not Active						False	CHEMBL989064	Inhibition of CYP2C9 upto 10 uM	A	BAO_0000357	single protein format	None	None	None	None	None	CHEMBL3397	Cytochrome P450 2C9	Homo sapiens	SINGLE PROTEIN	CHEMBL1140165	1	Scientific Literature	J. Med. Chem.	2008	None
CHEMBL1214447		0	330.45	0	2.85	17j	Cc1ccc(-c2ccc3c(c2)C[C@@H](NS(=O)(=O)C(C)C)C3)cn1	IC50	'>'	10000.0	nM				UO_0000065					False	CHEMBL1217496	Inhibition of human CYP2C9 after 10 mins	A	BAO_0000357	single protein format	Homo sapiens	None	None	None	None	CHEMBL3397	Cytochrome P450 2C9	Homo sapiens	SINGLE PROTEIN	CHEMBL1212831	1	Scientific Literature	J. Med. Chem.	2010	None
CHEMBL502347		0	295.39	0	1.75	10, A-943931	Nc1nc2c(c(N3CC[C@@H](N)C3)n1)CCCc1ccccc1-2	Activity						Not Active						False	CHEMBL989064	Inhibition of CYP2C9 upto 10 uM	A	BAO_0000357	single protein format	None	None	None	None	None	CHEMBL3397	Cytochrome P450 2C9	Homo sapiens	SINGLE PROTEIN	CHEMBL1140165	1	Scientific Literature	J. Med. Chem.	2008	None
CHEMBL509540		0	295.39	0	1.62	9	Nc1nc2c(c(N3CCNCC3)n1)CCCc1ccccc1-2	Activity						Not Active						False	CHEMBL989064	Inhibition of CYP2C9 upto 10 uM	A	BAO_0000357	single protein format	None	None	None	None	None	CHEMBL3397	Cytochrome P450 2C9	Homo sapiens	SINGLE PROTEIN	CHEMBL1140165	1	Scientific Literature	J. Med. Chem.	2008	None
CHEMBL492884		0	269.35	0	1.48	3	CN1CCN(c2cc(-c3ccccc3)nc(N)n2)CC1	Activity						Not Active						False	CHEMBL989064	Inhibition of CYP2C9 upto 10 uM	A	BAO_0000357	single protein format	None	None	None	None	None	CHEMBL3397	Cytochrome P450 2C9	Homo sapiens	SINGLE PROTEIN	CHEMBL1140165	1	Scientific Literature	J. Med. Chem.	2008	None
CHEMBL476572		0	499.60	0	4.34	12d	Cc1c2ccc(N(C)c3ccnc(Nc4cccc(S(N)(=O)=O)c4)n3)cc2nn1Cc1ccccc1	IC50	'='	500.0	nM	6.30			UO_0000065					False	CHEMBL983781	Inhibition of human recombinant CYP2C9	A	BAO_0000357	single protein format	Homo sapiens	None	None	None	None	CHEMBL3397	Cytochrome P450 2C9	Homo sapiens	SINGLE PROTEIN	CHEMBL1155848	1	Scientific Literature	J. Med. Chem.	2008	None
CHEMBL1794074		0	496.42	0	2.83	12c	Cc1c2ccc(N(C)c3ccnc(Nc4cccc(S(N)(=O)=O)c4)n3)cc2nn1C.Cl.Cl	IC50	'='	1400.0	nM	5.85			UO_0000065					False	CHEMBL983781	Inhibition of human recombinant CYP2C9	A	BAO_0000357	single protein format	Homo sapiens	None	None	None	None	CHEMBL3397	Cytochrome P450 2C9	Homo sapiens	SINGLE PROTEIN	CHEMBL1155848	1	Scientific Literature	J. Med. Chem.	2008	None
CHEMBL397230		0	364.39	0	4.60	5	Cc1ccc(-c2cc(C(F)(F)F)nn2-c2ccc([S+](C)[O-])cc2)cc1	Stability	'='	48.0	%				UO_0000187					False	CHEMBL895875	Metabolic stability in presence of human recombinant CYP2C9 at 1 uM after 30 mins	A	BAO_0000357	single protein format	Homo sapiens	None	None	None	None	CHEMBL3397	Cytochrome P450 2C9	Homo sapiens	SINGLE PROTEIN	CHEMBL1148764	1	Scientific Literature	J. Med. Chem.	2007	None
CHEMBL2333909		0	361.40	0	2.56	38	COc1ccc(C[C@H](N)c2nc3ccc(-c4cn[nH]c4)cc3c(=O)[nH]2)cc1	Inhibition	'='	52.0	%				UO_0000187					False	CHEMBL2346258	Inhibition of CYP2C9 (unknown origin) at 10 uM relative to control	A	BAO_0000357	single protein format	Homo sapiens	None	None	None	None	CHEMBL3397	Cytochrome P450 2C9	Homo sapiens	SINGLE PROTEIN	CHEMBL2331421	1	Scientific Literature	Bioorg. Med. Chem. Lett.	2013	None
CHEMBL2333905		0	349.37	0	2.69	34	N[C@@H](Cc1ccc(F)cc1)c1nc2ccc(-c3cn[nH]c3)cc2c(=O)[nH]1	Inhibition	'='	38.0	%				UO_0000187					False	CHEMBL2346258	Inhibition of CYP2C9 (unknown origin) at 10 uM relative to control	A	BAO_0000357	single protein format	Homo sapiens	None	None	None	None	CHEMBL3397	Cytochrome P450 2C9	Homo sapiens	SINGLE PROTEIN	CHEMBL2331421	1	Scientific Literature	Bioorg. Med. Chem. Lett.	2013	None
CHEMBL222720		0	507.99	1	2.03	9h	CCCS(=O)(=O)N1CCC(CNC(=O)c2c(F)ccc(Cl)c2F)(C(=O)N2CCOCC2)CC1	Activity						Not Active						False	CHEMBL907978	Inhibition of CYP2C9	A	BAO_0000357	single protein format	None	None	None	None	None	CHEMBL3397	Cytochrome P450 2C9	Homo sapiens	SINGLE PROTEIN	CHEMBL1145293	1	Scientific Literature	Bioorg. Med. Chem. Lett.	2006	None
CHEMBL152968		0	516.67	1	4.27	42	Cc1nc2cc(OC[C@H](O)CN3CCN(CC(=O)Nc4cccc(-c5ccccc5)c4)CC3)ccc2s1	IC50	'='	24000.0	nM	4.62			UO_0000065					False	CHEMBL660388	Inhibition of cytochrome P450 2C9 of isolated guinea pig heart	A	BAO_0000357	single protein format	Cavia porcellus	None	None	None	None	CHEMBL3397	Cytochrome P450 2C9	Homo sapiens	SINGLE PROTEIN	CHEMBL1148425	1	Scientific Literature	Bioorg. Med. Chem. Lett.	2004	None
CHEMBL239078		0	496.52	0	2.93	32-rac	CCc1nc(N)nc(N)c1-c1ccc2c(c1)N(CCNC(C)=O)C(=O)C(C)(c1cc(F)ccc1F)O2	IC50	'>'	30000.0	nM				UO_0000065					False	CHEMBL898581	Inhibition of CYP2C9	A	BAO_0000357	single protein format	None	None	None	None	None	CHEMBL3397	Cytochrome P450 2C9	Homo sapiens	SINGLE PROTEIN	CHEMBL1149625	1	Scientific Literature	Bioorg. Med. Chem.	2007	None
CHEMBL321814		0	730.18	1	3.87	9	O=C(NCC(F)(F)F)[C@@H]1CN(Cc2cc3cccc(Cl)c3o2)CCN1C[C@@H](O)C[C@@H](Cc1cccnc1)C(=O)N[C@H]1c2ccccc2OC[C@H]1O	IC50	'='	27300.0	nM	4.56			UO_0000065					False	CHEMBL660398	Inhibition of human liver microsome Cytochrome P450 2C9	A	BAO_0000221	tissue-based format	Homo sapiens	CHEMBL3559723	Liver	None	None	CHEMBL3397	Cytochrome P450 2C9	Homo sapiens	SINGLE PROTEIN	CHEMBL1136245	1	Scientific Literature	Bioorg. Med. Chem. Lett.	2003	None
CHEMBL230204		0	440.51	0	3.43	3	Cc1cc(-n2ccnc2)cc2[nH]c(-c3c(N[C@H](CO)Cc4ccccc4)cc[nH]c3=O)nc12	IC50	'<'	40.0	nM				UO_0000065					False	CHEMBL887696	Inhibition of CYP2C9 in microsomes	A	BAO_0000019	assay format	None	None	None	None	None	CHEMBL3397	Cytochrome P450 2C9	Homo sapiens	SINGLE PROTEIN	CHEMBL1144646	1	Scientific Literature	Bioorg. Med. Chem. Lett.	2007	None
CHEMBL590610		0	485.96	1	5.05	10	CC(C)S(=O)(=O)N1CC[C@H](N(Cc2ccccc2C(F)(F)F)c2ccc(C#N)c(Cl)c2)C1	IC50	'='	280.0	nM	6.55			UO_0000065					False	CHEMBL1072635	Inhibition of CYP2C9	A	BAO_0000357	single protein format	None	None	None	None	None	CHEMBL3397	Cytochrome P450 2C9	Homo sapiens	SINGLE PROTEIN	CHEMBL1153137	1	Scientific Literature	Bioorg. Med. Chem. Lett.	2010	None
CHEMBL591782		0	499.99	1	5.44	13	CCCCS(=O)(=O)N1CC[C@H](N(Cc2ccccc2C(F)(F)F)c2ccc(C#N)c(Cl)c2)C1	IC50						Not Active						False	CHEMBL1072635	Inhibition of CYP2C9	A	BAO_0000357	single protein format	None	None	None	None	None	CHEMBL3397	Cytochrome P450 2C9	Homo sapiens	SINGLE PROTEIN	CHEMBL1153137	1	Scientific Literature	Bioorg. Med. Chem. Lett.	2010	None
CHEMBL592510		0	404.30	0	4.71	25	COC(=O)N1CC[C@H](N(Cc2ccccc2Cl)c2ccc(C#N)c(Cl)c2)C1	IC50	'='	1100.0	nM	5.96			UO_0000065					False	CHEMBL1072635	Inhibition of CYP2C9	A	BAO_0000357	single protein format	None	None	None	None	None	CHEMBL3397	Cytochrome P450 2C9	Homo sapiens	SINGLE PROTEIN	CHEMBL1153137	1	Scientific Literature	Bioorg. Med. Chem. Lett.	2010	None
CHEMBL600465		0	435.88	1	5.25	31	CCC(=O)N1CC[C@H](N(Cc2ccccc2C(F)(F)F)c2ccc(C#N)c(Cl)c2)C1	IC50	'='	1200.0	nM	5.92			UO_0000065					False	CHEMBL1072635	Inhibition of CYP2C9	A	BAO_0000357	single protein format	None	None	None	None	None	CHEMBL3397	Cytochrome P450 2C9	Homo sapiens	SINGLE PROTEIN	CHEMBL1153137	1	Scientific Literature	Bioorg. Med. Chem. Lett.	2010	None
CHEMBL1085610		0	551.56	1	4.15	(-)-2a	C[C@@H]1C[C@@H]2[C@@H](CC[C@@]3(S(=O)(=O)c4ccc(C(F)(F)F)cc4)c4c(F)ccc(F)c4OC[C@@H]23)NS1(=O)=O	INH	'>'	30.0	mM		Non standard unit for type		UO_0000063					False	CHEMBL1120475	Inhibition of CYP2C9	A	BAO_0000357	single protein format	None	None	None	None	None	CHEMBL3397	Cytochrome P450 2C9	Homo sapiens	SINGLE PROTEIN	CHEMBL1155534	1	Scientific Literature	Bioorg. Med. Chem. Lett.	2010	None
CHEMBL398387		0	396.45	0	1.26	24	CCc1nc(N)nc(N)c1-c1ccc2c(c1)N(CCNC(C)=O)C(=O)C1(CC1)O2	IC50	'>'	30000.0	nM				UO_0000065					False	CHEMBL898581	Inhibition of CYP2C9	A	BAO_0000357	single protein format	None	None	None	None	None	CHEMBL3397	Cytochrome P450 2C9	Homo sapiens	SINGLE PROTEIN	CHEMBL1149625	1	Scientific Literature	Bioorg. Med. Chem.	2007	None
CHEMBL395542		0	468.32	1	6.36	34	O=C(O)c1ccnc(C2=C(c3cc(Br)ccc3OCc3ccc(F)cc3)CCC2)c1	IC50	'='	5000.0	nM	5.30			UO_0000065					False	CHEMBL889923	Inhibition of human CYP2C9	A	BAO_0000357	single protein format	Homo sapiens	None	None	None	None	CHEMBL3397	Cytochrome P450 2C9	Homo sapiens	SINGLE PROTEIN	CHEMBL1146277	1	Scientific Literature	Bioorg. Med. Chem. Lett.	2007	None
CHEMBL319754		0	638.65	2	6.09	rac-89	Cc1cc(C)nc(O[C@H](C(=O)O)[C@@]2(c3cccc(-c4ccccc4)c3)NCC(=O)N(Cc3c(F)cc(F)cc3F)c3ccccc32)n1	IC50	'='	28000.0	nM	4.55			UO_0000065					False	CHEMBL660403	Inhibition of human cytochrome P450 2C9	A	BAO_0000357	single protein format	Homo sapiens	None	None	None	None	CHEMBL3397	Cytochrome P450 2C9	Homo sapiens	SINGLE PROTEIN	CHEMBL1149183	1	Scientific Literature	J. Med. Chem.	2004	None
CHEMBL329477		0	562.55	1	4.42	rac-39au	Cc1cc(C)nc(O[C@H](C(=O)O)[C@@]2(c3ccccc3)NCC(=O)N(Cc3c(F)cc(F)cc3F)c3ccccc32)n1	IC50	'>'	50000.0	nM				UO_0000065					False	CHEMBL660403	Inhibition of human cytochrome P450 2C9	A	BAO_0000357	single protein format	Homo sapiens	None	None	None	None	CHEMBL3397	Cytochrome P450 2C9	Homo sapiens	SINGLE PROTEIN	CHEMBL1149183	1	Scientific Literature	J. Med. Chem.	2004	None
CHEMBL1092931		0	520.97	2	6.28	17	Cc1ccc(OC(=O)N(CC(=O)O)Cc2cccc(OCc3nc(-c4cccc(Cl)c4)oc3C)c2)cc1	IC50	'='	500.0	nM	6.30			UO_0000065					False	CHEMBL1110811	Inhibition of CYP2C9	A	BAO_0000357	single protein format	None	None	None	None	None	CHEMBL3397	Cytochrome P450 2C9	Homo sapiens	SINGLE PROTEIN	CHEMBL1156340	1	Scientific Literature	J. Med. Chem.	2010	None
CHEMBL231306		0	460.93	0	4.21	4	Cc1cc(-n2ccnc2)cc2[nH]c(-c3c(NCC(O)c4cccc(Cl)c4)cc[nH]c3=O)nc12	IC50	'<'	40.0	nM				UO_0000065					False	CHEMBL887696	Inhibition of CYP2C9 in microsomes	A	BAO_0000019	assay format	None	None	None	None	None	CHEMBL3397	Cytochrome P450 2C9	Homo sapiens	SINGLE PROTEIN	CHEMBL1144646	1	Scientific Literature	Bioorg. Med. Chem. Lett.	2007	None
CHEMBL471757		0	290.37	0	1.23	13	CC(C)(C)CNc1nc(C#N)nc(N2CCOCC2)c1N	IC50	'>'	10000.0	nM				UO_0000065					False	CHEMBL1021999	Inhibition of CYP2C9	A	BAO_0000357	single protein format	None	None	None	None	None	CHEMBL3397	Cytochrome P450 2C9	Homo sapiens	SINGLE PROTEIN	CHEMBL1138582	1	Scientific Literature	Bioorg. Med. Chem. Lett.	2009	None
CHEMBL474796		0	300.31	0	3.01	19	Fc1ccn(Cc2c(F)ccc3c2CC[C@H]3c2ncc[nH]2)n1	Inhibition	'<'	50.0	%				UO_0000187					False	CHEMBL947756	Inhibition of CYP2C9 at 10 uM	A	BAO_0000357	single protein format	None	None	None	None	None	CHEMBL3397	Cytochrome P450 2C9	Homo sapiens	SINGLE PROTEIN	CHEMBL1141007	1	Scientific Literature	Bioorg. Med. Chem. Lett.	2008	None
CHEMBL414913		0	329.37	1	5.72	3	COc1ccc2cc(-c3ccc(F)cc3)ccc2c1-c1cccnc1	Inhibition	'='	66.0	%				UO_0000187					False	CHEMBL927600	Inhibition of hepatic CYP2C9 at 1 uM	A	BAO_0000357	single protein format	None	None	None	None	None	CHEMBL3397	Cytochrome P450 2C9	Homo sapiens	SINGLE PROTEIN	CHEMBL1140785	1	Scientific Literature	Bioorg. Med. Chem. Lett.	2008	None
CHEMBL1271930		0	436.03	0	2.68	16d	CSc1nc(C)cc(C(=O)NCCN2CCN(c3cccc(C)c3C)CC2)n1.Cl	IC50	'>'	20000.0	nM				UO_0000065					False	CHEMBL1272928	Inhibition of CYP2C9	A	BAO_0000357	single protein format	None	None	None	None	None	CHEMBL3397	Cytochrome P450 2C9	Homo sapiens	SINGLE PROTEIN	CHEMBL1268978	1	Scientific Literature	Bioorg. Med. Chem. Lett.	2010	None
CHEMBL1098248		0	669.79	2	4.25	25i	COC(=O)N1CCC(n2ncc3c(N4CCOCC4)nc(-c4ccc(NC(=O)Nc5ccc(CCN6CCOCC6)cc5)cc4)nc32)CC1	Inhibition	'='	58.0	%				UO_0000187					False	CHEMBL1104622	Inhibition of CYP2C9 at 3 uM	A	BAO_0000357	single protein format	None	None	None	None	None	CHEMBL3397	Cytochrome P450 2C9	Homo sapiens	SINGLE PROTEIN	CHEMBL1157009	1	Scientific Literature	J. Med. Chem.	2009	None
CHEMBL475807		0	463.53	0	4.63	13	CCOC[C@H](NC(=O)c1cc2ccccc2cc1NC(=O)Nc1c(C)cc(C)cc1C)C(=O)O	IC50	'='	3300.0	nM	5.48			UO_0000065					False	CHEMBL1034809	Inhibition of CYP2C9	A	BAO_0000357	single protein format	None	None	None	None	None	CHEMBL3397	Cytochrome P450 2C9	Homo sapiens	SINGLE PROTEIN	CHEMBL1141021	1	Scientific Literature	Bioorg. Med. Chem. Lett.	2009	None
CHEMBL192704		0	298.80	0	2.82	4	O=C1O[C@]2(CN3CCC2CC3)CN1c1ccc(Cl)s1	Activity						Not Active						False	CHEMBL870900	Inhibition of CYP2C9	A	BAO_0000357	single protein format	Homo sapiens	None	None	None	None	CHEMBL3397	Cytochrome P450 2C9	Homo sapiens	SINGLE PROTEIN	CHEMBL1138068	1	Scientific Literature	J. Med. Chem.	2006	None
CHEMBL462513		0	268.34	0	4.49	25	Oc1ccc(-c2cc(-c3cccc(O)c3)cs2)cc1	IC50	'='	800.0	nM	6.10			UO_0000065					False	CHEMBL1032457	Inhibition of human hepatic CYP2C9	A	BAO_0000357	single protein format	Homo sapiens	None	None	None	None	CHEMBL3397	Cytochrome P450 2C9	Homo sapiens	SINGLE PROTEIN	CHEMBL1142534	1	Scientific Literature	J. Med. Chem.	2008	None
CHEMBL512454		0	294.31	0	1.99	38	C[C@@H](Nc1c(Nc2ccncn2)c(=O)c1=O)c1ccccc1	IC50						Not Determined						False	CHEMBL1011419	Inhibition of CYP2C9	A	BAO_0000357	single protein format	None	None	None	None	None	CHEMBL3397	Cytochrome P450 2C9	Homo sapiens	SINGLE PROTEIN	CHEMBL1136863	1	Scientific Literature	Bioorg. Med. Chem.	2009	None
CHEMBL118	CELECOXIB	4	381.38	0	3.51	Celecoxib	Cc1ccc(-c2cc(C(F)(F)F)nn2-c2ccc(S(N)(=O)=O)cc2)cc1	IC50	'='	10000.0	nM	5.00			UO_0000065					False	CHEMBL899614	Inhibition of recombinant CYP2C9 by fluorescence inhibition assay	A	BAO_0000357	single protein format	None	None	None	None	None	CHEMBL3397	Cytochrome P450 2C9	Homo sapiens	SINGLE PROTEIN	CHEMBL1137572	1	Scientific Literature	J. Med. Chem.	2007	None
CHEMBL440055		0	374.36	1	5.04	8	CCOC(=O)c1ccc(-n2nc(C(F)(F)F)cc2-c2ccc(C)cc2)cc1	IC50	'>'	40000.0	nM				UO_0000065					False	CHEMBL899614	Inhibition of recombinant CYP2C9 by fluorescence inhibition assay	A	BAO_0000357	single protein format	None	None	None	None	None	CHEMBL3397	Cytochrome P450 2C9	Homo sapiens	SINGLE PROTEIN	CHEMBL1137572	1	Scientific Literature	J. Med. Chem.	2007	None
CHEMBL245196		0	389.48	0	4.16	3	Cc1ccc(-c2cc(-c3ccccc3)nn2-c2ccc(S(N)(=O)=O)cc2)cc1	IC50	'='	16000.0	nM	4.80			UO_0000065					False	CHEMBL899614	Inhibition of recombinant CYP2C9 by fluorescence inhibition assay	A	BAO_0000357	single protein format	None	None	None	None	None	CHEMBL3397	Cytochrome P450 2C9	Homo sapiens	SINGLE PROTEIN	CHEMBL1137572	1	Scientific Literature	J. Med. Chem.	2007	None
CHEMBL114297		0	245.33	0	2.20	3f	CN(C)CCCOc1ccc(-n2ccnc2)cc1	IC50	'='	32800.0	nM	4.48			UO_0000065					False	CHEMBL660400	Inhibition of cytochrome P450 2C9	A	BAO_0000357	single protein format	Homo sapiens	None	None	None	None	CHEMBL3397	Cytochrome P450 2C9	Homo sapiens	SINGLE PROTEIN	CHEMBL1137944	1	Scientific Literature	Bioorg. Med. Chem. Lett.	2004	None
CHEMBL234940		0	441.86	1	6.39	42, GW-848687X	O=C(O)c1cccc(C2=C(c3cc(Cl)ccc3OCc3ccc(F)cc3F)CCC2)n1	IC50	'='	14000.0	nM	4.85			UO_0000065					False	CHEMBL889923	Inhibition of human CYP2C9	A	BAO_0000357	single protein format	Homo sapiens	None	None	None	None	CHEMBL3397	Cytochrome P450 2C9	Homo sapiens	SINGLE PROTEIN	CHEMBL1146277	1	Scientific Literature	Bioorg. Med. Chem. Lett.	2007	None
CHEMBL1600813		0	481.60	0	3.97	SID4250462	COc1ccccc1C(=O)NCCn1cc(SCC(=O)Nc2nnc(C)s2)c2ccccc21	AC50	'='	2238.72	nM	5.65		Active	UO_0000065					False	CHEMBL1741325	PUBCHEM_BIOASSAY: Cytochrome panel assay with activity outcomes. (Class of assay: other) Panel member name: p450-cyp2c9 Compounds with AC50 equal or less than 10 uM are considered active	F	BAO_0000019	assay format	None	None	None	None	None	CHEMBL3397	Cytochrome P450 2C9	Homo sapiens	SINGLE PROTEIN	CHEMBL1201862	7	PubChem BioAssays			None
CHEMBL1372276		0	286.26	0	2.73	SID17410752	CC(C)(C)C(=O)Nc1cccn2c(C(F)(F)F)nnc12	AC50	'='	25118.86	nM	4.60		inconclusive	UO_0000065					False	CHEMBL1741325	PUBCHEM_BIOASSAY: Cytochrome panel assay with activity outcomes. (Class of assay: other) Panel member name: p450-cyp2c9 Compounds with AC50 equal or less than 10 uM are considered active	F	BAO_0000019	assay format	None	None	None	None	None	CHEMBL3397	Cytochrome P450 2C9	Homo sapiens	SINGLE PROTEIN	CHEMBL1201862	7	PubChem BioAssays			None
CHEMBL1411496		0	329.74	0	3.98	SID14722190	N#Cc1nc(COc2ccccc2Cl)oc1NCc1ccco1	AC50	'='	1778.28	nM	5.75		Active	UO_0000065					False	CHEMBL1741325	PUBCHEM_BIOASSAY: Cytochrome panel assay with activity outcomes. (Class of assay: other) Panel member name: p450-cyp2c9 Compounds with AC50 equal or less than 10 uM are considered active	F	BAO_0000019	assay format	None	None	None	None	None	CHEMBL3397	Cytochrome P450 2C9	Homo sapiens	SINGLE PROTEIN	CHEMBL1201862	7	PubChem BioAssays			None
CHEMBL1566647		0	449.51	0	3.85	SID4244876	COc1cc(OC)c(C2C(C(=O)Nc3ccc(C)cc3C)=C(C)Nc3ncnn32)cc1OC	AC50	'='	15848.93	nM	4.80		inconclusive	UO_0000065					False	CHEMBL1741325	PUBCHEM_BIOASSAY: Cytochrome panel assay with activity outcomes. (Class of assay: other) Panel member name: p450-cyp2c9 Compounds with AC50 equal or less than 10 uM are considered active	F	BAO_0000019	assay format	None	None	None	None	None	CHEMBL3397	Cytochrome P450 2C9	Homo sapiens	SINGLE PROTEIN	CHEMBL1201862	7	PubChem BioAssays			None
CHEMBL1407572		0	311.39	0	2.66	SID843813	CCc1c(C)nc2ncnn2c1NCCc1ccc(OC)cc1	AC50	'='	1584.89	nM	5.80		Active	UO_0000065					False	CHEMBL1741325	PUBCHEM_BIOASSAY: Cytochrome panel assay with activity outcomes. (Class of assay: other) Panel member name: p450-cyp2c9 Compounds with AC50 equal or less than 10 uM are considered active	F	BAO_0000019	assay format	None	None	None	None	None	CHEMBL3397	Cytochrome P450 2C9	Homo sapiens	SINGLE PROTEIN	CHEMBL1201862	7	PubChem BioAssays			None
CHEMBL1444135		0	382.49	0	3.63	SID14745131	CC(=O)NCCC(=O)Nc1sc2c(c1-c1nc3ccccc3[nH]1)CCCC2	AC50	'='	11220.18	nM	4.95		Active	UO_0000065					False	CHEMBL1741325	PUBCHEM_BIOASSAY: Cytochrome panel assay with activity outcomes. (Class of assay: other) Panel member name: p450-cyp2c9 Compounds with AC50 equal or less than 10 uM are considered active	F	BAO_0000019	assay format	None	None	None	None	None	CHEMBL3397	Cytochrome P450 2C9	Homo sapiens	SINGLE PROTEIN	CHEMBL1201862	7	PubChem BioAssays			None
CHEMBL475536	1R,9S-HYDRASTINE	0	383.40	0	2.87	SID11112572	COc1ccc2c(c1OC)C(=O)O[C@H]2[C@H]1c2cc3c(cc2CCN1C)OCO3	AC50	'='	1.585	nM	8.80		inconclusive	UO_0000065					False	CHEMBL1741325	PUBCHEM_BIOASSAY: Cytochrome panel assay with activity outcomes. (Class of assay: other) Panel member name: p450-cyp2c9 Compounds with AC50 equal or less than 10 uM are considered active	F	BAO_0000019	assay format	None	None	None	None	None	CHEMBL3397	Cytochrome P450 2C9	Homo sapiens	SINGLE PROTEIN	CHEMBL1201862	7	PubChem BioAssays			None
CHEMBL1222317		0	522.62	0	4.60	SID11112092	CS(=O)(=O)O.Cc1c(C(=O)c2cccc3ccccc23)c2cccc3c2n1[C@H](CN1CCOCC1)CO3	AC50	'='	1258.93	nM	5.90		Active	UO_0000065					False	CHEMBL1741325	PUBCHEM_BIOASSAY: Cytochrome panel assay with activity outcomes. (Class of assay: other) Panel member name: p450-cyp2c9 Compounds with AC50 equal or less than 10 uM are considered active	F	BAO_0000019	assay format	None	None	None	None	None	CHEMBL3397	Cytochrome P450 2C9	Homo sapiens	SINGLE PROTEIN	CHEMBL1201862	7	PubChem BioAssays			None
CHEMBL1394137		0	295.35	0	1.50	SID4238141	CN(C)c1ncc2ncc(=O)n(CCc3ccccc3)c2n1	AC50	'='	6309.57	nM	5.20		Active	UO_0000065					False	CHEMBL1741325	PUBCHEM_BIOASSAY: Cytochrome panel assay with activity outcomes. (Class of assay: other) Panel member name: p450-cyp2c9 Compounds with AC50 equal or less than 10 uM are considered active	F	BAO_0000019	assay format	None	None	None	None	None	CHEMBL3397	Cytochrome P450 2C9	Homo sapiens	SINGLE PROTEIN	CHEMBL1201862	7	PubChem BioAssays			None
CHEMBL1301997		0	463.56	1	5.02	SID14733418	CCOc1cc(/C=C2/C(=N)N3C=CSC3=NC2=O)ccc1OCCCOc1ccccc1C	AC50	'='	630.96	nM	6.20		Active	UO_0000065					False	CHEMBL1741325	PUBCHEM_BIOASSAY: Cytochrome panel assay with activity outcomes. (Class of assay: other) Panel member name: p450-cyp2c9 Compounds with AC50 equal or less than 10 uM are considered active	F	BAO_0000019	assay format	None	None	None	None	None	CHEMBL3397	Cytochrome P450 2C9	Homo sapiens	SINGLE PROTEIN	CHEMBL1201862	7	PubChem BioAssays			None
CHEMBL1596801		0	292.41	0	4.37	SID17415336	c1ccc(-c2csc(N3CCc4ccccc4C3)n2)cc1	AC50	'='	14125.38	nM	4.85		Active	UO_0000065					False	CHEMBL1741325	PUBCHEM_BIOASSAY: Cytochrome panel assay with activity outcomes. (Class of assay: other) Panel member name: p450-cyp2c9 Compounds with AC50 equal or less than 10 uM are considered active	F	BAO_0000019	assay format	None	None	None	None	None	CHEMBL3397	Cytochrome P450 2C9	Homo sapiens	SINGLE PROTEIN	CHEMBL1201862	7	PubChem BioAssays			None
CHEMBL1319373		0	404.50	1	5.39	SID11113365	Fc1ccc(C(c2ccc(F)cc2)N2CCN(C/C=C\c3ccccc3)CC2)cc1	AC50	'='	19952.62	nM	4.70		inconclusive	UO_0000065					False	CHEMBL1741325	PUBCHEM_BIOASSAY: Cytochrome panel assay with activity outcomes. (Class of assay: other) Panel member name: p450-cyp2c9 Compounds with AC50 equal or less than 10 uM are considered active	F	BAO_0000019	assay format	None	None	None	None	None	CHEMBL3397	Cytochrome P450 2C9	Homo sapiens	SINGLE PROTEIN	CHEMBL1201862	7	PubChem BioAssays			None
CHEMBL1437325		0	352.44	0	3.36	SID4238379	O=C(Oc1ccccc1)N1CCC2(CCCN(c3ncccn3)C2)CC1	AC50	'='	12589.25	nM	4.90		Active	UO_0000065					False	CHEMBL1741325	PUBCHEM_BIOASSAY: Cytochrome panel assay with activity outcomes. (Class of assay: other) Panel member name: p450-cyp2c9 Compounds with AC50 equal or less than 10 uM are considered active	F	BAO_0000019	assay format	None	None	None	None	None	CHEMBL3397	Cytochrome P450 2C9	Homo sapiens	SINGLE PROTEIN	CHEMBL1201862	7	PubChem BioAssays			None
CHEMBL1364135		0	428.51	0	3.18	SID4251983	COc1ccc(N(CC(=O)Nc2cccc(C)c2)S(=O)(=O)c2c(C)n[nH]c2C)cc1	AC50	'='	1412.54	nM	5.85		Active	UO_0000065					False	CHEMBL1741325	PUBCHEM_BIOASSAY: Cytochrome panel assay with activity outcomes. (Class of assay: other) Panel member name: p450-cyp2c9 Compounds with AC50 equal or less than 10 uM are considered active	F	BAO_0000019	assay format	None	None	None	None	None	CHEMBL3397	Cytochrome P450 2C9	Homo sapiens	SINGLE PROTEIN	CHEMBL1201862	7	PubChem BioAssays			None
CHEMBL284906	NICORANDIL	4	211.18	0	0.02	SID11114278	O=C(NCCO[N+](=O)[O-])c1cccnc1	AC50	'='	1995.26	nM	5.70		Active	UO_0000065					False	CHEMBL1741325	PUBCHEM_BIOASSAY: Cytochrome panel assay with activity outcomes. (Class of assay: other) Panel member name: p450-cyp2c9 Compounds with AC50 equal or less than 10 uM are considered active	F	BAO_0000019	assay format	None	None	None	None	None	CHEMBL3397	Cytochrome P450 2C9	Homo sapiens	SINGLE PROTEIN	CHEMBL1201862	7	PubChem BioAssays			None
CHEMBL1610687		0	284.27	0	2.37	SID4246249	O=C1c2ccccc2NC(c2ccc3c(c2)OCO3)N1O	AC50	'='	14125.38	nM	4.85		inconclusive	UO_0000065					False	CHEMBL1741325	PUBCHEM_BIOASSAY: Cytochrome panel assay with activity outcomes. (Class of assay: other) Panel member name: p450-cyp2c9 Compounds with AC50 equal or less than 10 uM are considered active	F	BAO_0000019	assay format	None	None	None	None	None	CHEMBL3397	Cytochrome P450 2C9	Homo sapiens	SINGLE PROTEIN	CHEMBL1201862	7	PubChem BioAssays			None
CHEMBL442242		0	334.47	0	3.97	3e	Cc1nn(C)cc1-c1ccc2cc(CCN3CCC[C@H]3C)ccc2n1	Activity						Not Active						False	CHEMBL900904	Inhibition of CYP2C9 at 10 to 20 uM	A	BAO_0000357	single protein format	None	None	None	None	None	CHEMBL3397	Cytochrome P450 2C9	Homo sapiens	SINGLE PROTEIN	CHEMBL1137580	1	Scientific Literature	J. Med. Chem.	2007	None
CHEMBL1458881		0	373.41	0	4.23	SID17414531	CC(=O)Nc1ccccc1C(=O)OCc1ccc(C(=O)c2ccccc2)cc1	AC50	'='	3548.13	nM	5.45		Active	UO_0000065					False	CHEMBL1741325	PUBCHEM_BIOASSAY: Cytochrome panel assay with activity outcomes. (Class of assay: other) Panel member name: p450-cyp2c9 Compounds with AC50 equal or less than 10 uM are considered active	F	BAO_0000019	assay format	None	None	None	None	None	CHEMBL3397	Cytochrome P450 2C9	Homo sapiens	SINGLE PROTEIN	CHEMBL1201862	7	PubChem BioAssays			None
CHEMBL1505211		0	309.37	0	3.30	SID14726407	Cc1ccc(OCCCN2C(=O)C(=O)c3cccc(C)c32)cc1	AC50	'='	8912.51	nM	5.05		Active	UO_0000065					False	CHEMBL1741325	PUBCHEM_BIOASSAY: Cytochrome panel assay with activity outcomes. (Class of assay: other) Panel member name: p450-cyp2c9 Compounds with AC50 equal or less than 10 uM are considered active	F	BAO_0000019	assay format	None	None	None	None	None	CHEMBL3397	Cytochrome P450 2C9	Homo sapiens	SINGLE PROTEIN	CHEMBL1201862	7	PubChem BioAssays			None
CHEMBL1417789		0	448.53	0	4.83	SID4239328	COc1ccc(Oc2ncc3nc(-c4cccs4)c(=O)n(Cc4cccs4)c3n2)cc1	Potency	'='	1584.9	nM	5.80		Active	UO_0000065					False	CHEMBL1614027	PUBCHEM_BIOASSAY: qHTS Assay for Inhibitors and Substrates of Cytochrome P450 2C9. (Class of assay: confirmatory) [Related pubchem assays: 885, 884, 410 ]	A	BAO_0000357	single protein format	Homo sapiens	None	None	None	None	CHEMBL3397	Cytochrome P450 2C9	Homo sapiens	SINGLE PROTEIN	CHEMBL1201862	7	PubChem BioAssays			None
CHEMBL1523246		0	560.33	2	6.26	SID26751176	C[C@H]1CC[C@H]2C(=O)N3[C@@H](CC[C@H](C)[C@H]3c3ccc(Br)cc3)C(=O)N2[C@@H]1c1ccc(Br)cc1	Potency	'='	6309.6	nM	5.20		Inconclusive	UO_0000065					False	CHEMBL1614027	PUBCHEM_BIOASSAY: qHTS Assay for Inhibitors and Substrates of Cytochrome P450 2C9. (Class of assay: confirmatory) [Related pubchem assays: 885, 884, 410 ]	A	BAO_0000357	single protein format	Homo sapiens	None	None	None	None	CHEMBL3397	Cytochrome P450 2C9	Homo sapiens	SINGLE PROTEIN	CHEMBL1201862	7	PubChem BioAssays			None
CHEMBL1332759		0	639.72	1	4.96	SID17385249	COC(=O)[C@@]1(Cc2ccc(F)cc2)[C@H]2c3cc(C(=O)N(C)C)n(Cc4ccc(OC)c(OC)c4)c3C[C@H]2CN1C(=O)c1ccccc1	Potency	'='	12589.3	nM	4.90		Active	UO_0000065					False	CHEMBL1614027	PUBCHEM_BIOASSAY: qHTS Assay for Inhibitors and Substrates of Cytochrome P450 2C9. (Class of assay: confirmatory) [Related pubchem assays: 885, 884, 410 ]	A	BAO_0000357	single protein format	Homo sapiens	None	None	None	None	CHEMBL3397	Cytochrome P450 2C9	Homo sapiens	SINGLE PROTEIN	CHEMBL1201862	7	PubChem BioAssays			None
CHEMBL1562477		0	358.35	0	1.08	SID4237610	Cn1c(=O)c(-c2cc(F)cc(F)c2)nc2cnc(N3CCNCC3)nc21	Potency	'='	25118.9	nM	4.60		Inconclusive	UO_0000065					False	CHEMBL1614027	PUBCHEM_BIOASSAY: qHTS Assay for Inhibitors and Substrates of Cytochrome P450 2C9. (Class of assay: confirmatory) [Related pubchem assays: 885, 884, 410 ]	A	BAO_0000357	single protein format	Homo sapiens	None	None	None	None	CHEMBL3397	Cytochrome P450 2C9	Homo sapiens	SINGLE PROTEIN	CHEMBL1201862	7	PubChem BioAssays			None
CHEMBL164	MYRICETIN	0	318.24	1	1.69	SID11111487	O=c1c(O)c(-c2cc(O)c(O)c(O)c2)oc2cc(O)cc(O)c12	Potency	'='	12589.3	nM	4.90		Active	UO_0000065					False	CHEMBL1614027	PUBCHEM_BIOASSAY: qHTS Assay for Inhibitors and Substrates of Cytochrome P450 2C9. (Class of assay: confirmatory) [Related pubchem assays: 885, 884, 410 ]	A	BAO_0000357	single protein format	Homo sapiens	None	None	None	None	CHEMBL3397	Cytochrome P450 2C9	Homo sapiens	SINGLE PROTEIN	CHEMBL1201862	7	PubChem BioAssays			None
CHEMBL31574	FISETIN	0	286.24	0	2.28	SID11113262	O=c1c(O)c(-c2ccc(O)c(O)c2)oc2cc(O)ccc12	Potency	'='	25118.9	nM	4.60		Inconclusive	UO_0000065					False	CHEMBL1614027	PUBCHEM_BIOASSAY: qHTS Assay for Inhibitors and Substrates of Cytochrome P450 2C9. (Class of assay: confirmatory) [Related pubchem assays: 885, 884, 410 ]	A	BAO_0000357	single protein format	Homo sapiens	None	None	None	None	CHEMBL3397	Cytochrome P450 2C9	Homo sapiens	SINGLE PROTEIN	CHEMBL1201862	7	PubChem BioAssays			None
CHEMBL21241	GW7647	0	502.77	2	7.28	SID11111235	CC(C)(Sc1ccc(CCN(CCCCC2CCCCC2)C(=O)NC2CCCCC2)cc1)C(=O)O	Potency	'='	31622.8	nM	4.50		Active	UO_0000065					False	CHEMBL1614027	PUBCHEM_BIOASSAY: qHTS Assay for Inhibitors and Substrates of Cytochrome P450 2C9. (Class of assay: confirmatory) [Related pubchem assays: 885, 884, 410 ]	A	BAO_0000357	single protein format	Homo sapiens	None	None	None	None	CHEMBL3397	Cytochrome P450 2C9	Homo sapiens	SINGLE PROTEIN	CHEMBL1201862	7	PubChem BioAssays			None
CHEMBL1367656		0	392.45	1	5.69	SID4252623	Oc1c(C(O)(c2ccccc2)c2ccc3ccccc3c2O)ccc2ccccc12	Potency	'='	794.3	nM	6.10		Active	UO_0000065					False	CHEMBL1614027	PUBCHEM_BIOASSAY: qHTS Assay for Inhibitors and Substrates of Cytochrome P450 2C9. (Class of assay: confirmatory) [Related pubchem assays: 885, 884, 410 ]	A	BAO_0000357	single protein format	Homo sapiens	None	None	None	None	CHEMBL3397	Cytochrome P450 2C9	Homo sapiens	SINGLE PROTEIN	CHEMBL1201862	7	PubChem BioAssays			None
CHEMBL1554976		0	366.35	1	5.45	SID4238457	FC(F)(F)c1ccccc1-c1nc(Nc2ccncc2)c2ccccc2n1	Potency	'='	794.3	nM	6.10		Inconclusive	UO_0000065					False	CHEMBL1614027	PUBCHEM_BIOASSAY: qHTS Assay for Inhibitors and Substrates of Cytochrome P450 2C9. (Class of assay: confirmatory) [Related pubchem assays: 885, 884, 410 ]	A	BAO_0000357	single protein format	Homo sapiens	None	None	None	None	CHEMBL3397	Cytochrome P450 2C9	Homo sapiens	SINGLE PROTEIN	CHEMBL1201862	7	PubChem BioAssays			None
CHEMBL1524001		0	391.46	0	2.74	SID4239198	O=c1c(-c2cccs2)nc2cnc(N3CCOCC3)nc2n1-c1ccccc1	Potency	'='	10000.0	nM	5.00		Inconclusive	UO_0000065					False	CHEMBL1614027	PUBCHEM_BIOASSAY: qHTS Assay for Inhibitors and Substrates of Cytochrome P450 2C9. (Class of assay: confirmatory) [Related pubchem assays: 885, 884, 410 ]	A	BAO_0000357	single protein format	Homo sapiens	None	None	None	None	CHEMBL3397	Cytochrome P450 2C9	Homo sapiens	SINGLE PROTEIN	CHEMBL1201862	7	PubChem BioAssays			None
CHEMBL1904453		0	454.48	1	5.61	SID4253875	CC(C)c1ccc(C(c2c(O)oc3ccccc3c2=O)c2c(O)oc3ccccc3c2=O)cc1	Potency	'='	3162.3	nM	5.50		Active	UO_0000065					False	CHEMBL1614027	PUBCHEM_BIOASSAY: qHTS Assay for Inhibitors and Substrates of Cytochrome P450 2C9. (Class of assay: confirmatory) [Related pubchem assays: 885, 884, 410 ]	A	BAO_0000357	single protein format	Homo sapiens	None	None	None	None	CHEMBL3397	Cytochrome P450 2C9	Homo sapiens	SINGLE PROTEIN	CHEMBL1201862	7	PubChem BioAssays			None
CHEMBL1457317		0	392.39	0	3.06	SID4238551	COc1cccc(Cn2c(=O)c(-c3ccc(F)cc3)nc3cnc(OC)nc32)c1	Potency	'='	19952.6	nM	4.70		Active	UO_0000065					False	CHEMBL1614027	PUBCHEM_BIOASSAY: qHTS Assay for Inhibitors and Substrates of Cytochrome P450 2C9. (Class of assay: confirmatory) [Related pubchem assays: 885, 884, 410 ]	A	BAO_0000357	single protein format	Homo sapiens	None	None	None	None	CHEMBL3397	Cytochrome P450 2C9	Homo sapiens	SINGLE PROTEIN	CHEMBL1201862	7	PubChem BioAssays			None
CHEMBL207638		0	435.57	0	4.99	1f	C[C@H]([C@@H](c1ccc2cc(OCC3(C(=O)O)CCCCC3)ccc2c1)n1ccnc1)N(C)C	IC50	'>'	5000.0	nM				UO_0000065					False	CHEMBL853205	Inhibition of CYP2C9	A	BAO_0000357	single protein format	Homo sapiens	None	None	None	None	CHEMBL3397	Cytochrome P450 2C9	Homo sapiens	SINGLE PROTEIN	CHEMBL1147708	1	Scientific Literature	Bioorg. Med. Chem. Lett.	2006	None
CHEMBL1476084		0	584.76	2	8.90	SID26751067	C/C(CCN1CCc2nc(-c3ccccc3)c(-c3ccccc3)cc2C1)=N\O[C@@H](C)c1cc(-c2c(C)cc(C)cc2C)no1	Potency	'='	316.2	nM	6.50		Inconclusive	UO_0000065					False	CHEMBL1614027	PUBCHEM_BIOASSAY: qHTS Assay for Inhibitors and Substrates of Cytochrome P450 2C9. (Class of assay: confirmatory) [Related pubchem assays: 885, 884, 410 ]	A	BAO_0000357	single protein format	Homo sapiens	None	None	None	None	CHEMBL3397	Cytochrome P450 2C9	Homo sapiens	SINGLE PROTEIN	CHEMBL1201862	7	PubChem BioAssays			None
CHEMBL1364808		0	396.42	0	1.91	SID11114297	Cc1ccc(S(=O)(=O)O)cc1.O=C1C(c2ccccn2)=[N+]([O-])c2ccccc21	Potency	'='	31622.8	nM	4.50		Inconclusive	UO_0000065					False	CHEMBL1614027	PUBCHEM_BIOASSAY: qHTS Assay for Inhibitors and Substrates of Cytochrome P450 2C9. (Class of assay: confirmatory) [Related pubchem assays: 885, 884, 410 ]	A	BAO_0000357	single protein format	Homo sapiens	None	None	None	None	CHEMBL3397	Cytochrome P450 2C9	Homo sapiens	SINGLE PROTEIN	CHEMBL1201862	7	PubChem BioAssays			None
CHEMBL1411519		0	316.40	0	1.80	SID17384985	COC(=O)C1CC1C(NC(=O)[C@H]1CCCCN1)c1ccccc1	Potency	'='	19952.6	nM	4.70		Inconclusive	UO_0000065					False	CHEMBL1614027	PUBCHEM_BIOASSAY: qHTS Assay for Inhibitors and Substrates of Cytochrome P450 2C9. (Class of assay: confirmatory) [Related pubchem assays: 885, 884, 410 ]	A	BAO_0000357	single protein format	Homo sapiens	None	None	None	None	CHEMBL3397	Cytochrome P450 2C9	Homo sapiens	SINGLE PROTEIN	CHEMBL1201862	7	PubChem BioAssays			None
CHEMBL446446		0	262.74	0	3.12	35	NC(=O)C1CCCCc2c1[nH]c1ccc(Cl)cc21	Inhibition	'='	11.0	%				UO_0000187					False	CHEMBL859697	Percent inhibitory activity against human CYP2C9 at 1uM	A	BAO_0000357	single protein format	Homo sapiens	None	None	None	None	CHEMBL3397	Cytochrome P450 2C9	Homo sapiens	SINGLE PROTEIN	CHEMBL1140425	1	Scientific Literature	J. Med. Chem.	2005	None
CHEMBL121040		0	355.46	0	3.79	24	CCCN(c1ccnn1-c1ccccc1)S(=O)(=O)c1ccc(C)cc1	IC50	'='	20000.0	nM	4.70			UO_0000065					False	CHEMBL659091	Inhibitory effect on human recombinant liver cytochrome P450 2C9 expressed in yeast strain	A	BAO_0000019	assay format	None	None	None	None	None	CHEMBL3397	Cytochrome P450 2C9	Homo sapiens	SINGLE PROTEIN	CHEMBL1134658	1	Scientific Literature	J. Med. Chem.	2001	None
CHEMBL1466	DICUMAROL	4	336.30	0	2.90	3	O=c1oc2ccccc2c(O)c1Cc1c(O)c2ccccc2oc1=O	Ki	'='	1900.0	nM	5.72			UO_0000065					False	CHEMBL661229	Binding affinity towards cytochrome P450 2C9	A	BAO_0000357	single protein format	None	None	None	None	None	CHEMBL3397	Cytochrome P450 2C9	Homo sapiens	SINGLE PROTEIN	CHEMBL1148414	1	Scientific Literature	J. Med. Chem.	2004	None
CHEMBL2110339		0	375.41	0	2.07	31 (S)	COC(=O)c1ccc2[nH]c([S@@+]([O-])Cc3nccc(OC)c3OC)nc2c1	Ki	'='	64000.0	nM	4.19			UO_0000065					False	CHEMBL661229	Binding affinity towards cytochrome P450 2C9	A	BAO_0000357	single protein format	None	None	None	None	None	CHEMBL3397	Cytochrome P450 2C9	Homo sapiens	SINGLE PROTEIN	CHEMBL1148414	1	Scientific Literature	J. Med. Chem.	2004	None
CHEMBL1591219		0	780.02	2	1.80	SID11114365	CC(C)C[C@@H](CC(=O)N[C@H](CC(=O)N[C@@H]1CCNC[C@H]1C(=O)N[C@H](CC(=O)N[C@@H](CCC(=O)O)CC(=O)O)CC(C)C)C(C)C)NC(=O)[C@@H]1CCCC[C@H]1N	Potency	'='	39810.7	nM	4.40		Inconclusive	UO_0000065					False	CHEMBL1614027	PUBCHEM_BIOASSAY: qHTS Assay for Inhibitors and Substrates of Cytochrome P450 2C9. (Class of assay: confirmatory) [Related pubchem assays: 885, 884, 410 ]	A	BAO_0000357	single protein format	Homo sapiens	None	None	None	None	CHEMBL3397	Cytochrome P450 2C9	Homo sapiens	SINGLE PROTEIN	CHEMBL1201862	7	PubChem BioAssays			None
CHEMBL1611449		0	273.34	0	1.50	SID4240100	Cc1noc(C)c1-c1cc(N2CCN(C)CC2)ncn1	Potency	'='	1584.9	nM	5.80		Not Active	UO_0000065					False	CHEMBL1614027	PUBCHEM_BIOASSAY: qHTS Assay for Inhibitors and Substrates of Cytochrome P450 2C9. (Class of assay: confirmatory) [Related pubchem assays: 885, 884, 410 ]	A	BAO_0000357	single protein format	Homo sapiens	None	None	None	None	CHEMBL3397	Cytochrome P450 2C9	Homo sapiens	SINGLE PROTEIN	CHEMBL1201862	7	PubChem BioAssays			None
CHEMBL493044		0	447.38	0	3.28	SID11113751	CN(CCc1ccc(Cl)c(Cl)c1)C[C@@H](O)COc1ccc(NS(C)(=O)=O)cc1	Potency	'='	2511.9	nM	5.60		Active	UO_0000065					False	CHEMBL1614027	PUBCHEM_BIOASSAY: qHTS Assay for Inhibitors and Substrates of Cytochrome P450 2C9. (Class of assay: confirmatory) [Related pubchem assays: 885, 884, 410 ]	A	BAO_0000357	single protein format	Homo sapiens	None	None	None	None	CHEMBL3397	Cytochrome P450 2C9	Homo sapiens	SINGLE PROTEIN	CHEMBL1201862	7	PubChem BioAssays			None
CHEMBL1591181		0	370.45	0	3.15	SID26752696	CC(=O)OCC1OC(C#Cc2ccc(C(C)(C)C)cc2)C=CC1OC(C)=O	Potency	'='	6309.6	nM	5.20		Inconclusive	UO_0000065					False	CHEMBL1614027	PUBCHEM_BIOASSAY: qHTS Assay for Inhibitors and Substrates of Cytochrome P450 2C9. (Class of assay: confirmatory) [Related pubchem assays: 885, 884, 410 ]	A	BAO_0000357	single protein format	Homo sapiens	None	None	None	None	CHEMBL3397	Cytochrome P450 2C9	Homo sapiens	SINGLE PROTEIN	CHEMBL1201862	7	PubChem BioAssays			None
CHEMBL405358		0	213.24	0	3.51	SID11111832	Cc1ccc(O)c(/N=N\c2ccccc2)n1	Potency	'='	12589.3	nM	4.90		Active	UO_0000065					False	CHEMBL1614027	PUBCHEM_BIOASSAY: qHTS Assay for Inhibitors and Substrates of Cytochrome P450 2C9. (Class of assay: confirmatory) [Related pubchem assays: 885, 884, 410 ]	A	BAO_0000357	single protein format	Homo sapiens	None	None	None	None	CHEMBL3397	Cytochrome P450 2C9	Homo sapiens	SINGLE PROTEIN	CHEMBL1201862	7	PubChem BioAssays			None
CHEMBL267458	BMS-182874	0	345.42	0	3.31	SID11114085	Cc1noc(NS(=O)(=O)c2cccc3c(N(C)C)cccc23)c1C	Potency	'='	631.0	nM	6.20		Active	UO_0000065					False	CHEMBL1614027	PUBCHEM_BIOASSAY: qHTS Assay for Inhibitors and Substrates of Cytochrome P450 2C9. (Class of assay: confirmatory) [Related pubchem assays: 885, 884, 410 ]	A	BAO_0000357	single protein format	Homo sapiens	None	None	None	None	CHEMBL3397	Cytochrome P450 2C9	Homo sapiens	SINGLE PROTEIN	CHEMBL1201862	7	PubChem BioAssays			None
CHEMBL1411411		0	607.62	1	2.84	SID26752375	COC(=O)C1=C(C)N(Cc2ccccc2)C2=C3C(=O)N(c4ccccc4)C(=O)C3[C@@](O)(C(=O)OC)C(=O)N2C1c1ccccc1	Potency	'='	1258.9	nM	5.90		Not Active	UO_0000065					False	CHEMBL1614027	PUBCHEM_BIOASSAY: qHTS Assay for Inhibitors and Substrates of Cytochrome P450 2C9. (Class of assay: confirmatory) [Related pubchem assays: 885, 884, 410 ]	A	BAO_0000357	single protein format	Homo sapiens	None	None	None	None	CHEMBL3397	Cytochrome P450 2C9	Homo sapiens	SINGLE PROTEIN	CHEMBL1201862	7	PubChem BioAssays			None
CHEMBL1599748		0	276.38	0	2.47	SID4237792	CC(C)CN1CC2(CCN(C(=O)c3ccco3)CC2)C1	Potency	'='	12589.3	nM	4.90		Active	UO_0000065					False	CHEMBL1614027	PUBCHEM_BIOASSAY: qHTS Assay for Inhibitors and Substrates of Cytochrome P450 2C9. (Class of assay: confirmatory) [Related pubchem assays: 885, 884, 410 ]	A	BAO_0000357	single protein format	Homo sapiens	None	None	None	None	CHEMBL3397	Cytochrome P450 2C9	Homo sapiens	SINGLE PROTEIN	CHEMBL1201862	7	PubChem BioAssays			None
CHEMBL1474056		0	404.43	0	2.93	SID4239626	COc1ccc(-c2nc3cnc(OC)nc3n(Cc3cccc(OC)c3)c2=O)cc1	Potency	'='	3162.3	nM	5.50		Inconclusive	UO_0000065					False	CHEMBL1614027	PUBCHEM_BIOASSAY: qHTS Assay for Inhibitors and Substrates of Cytochrome P450 2C9. (Class of assay: confirmatory) [Related pubchem assays: 885, 884, 410 ]	A	BAO_0000357	single protein format	Homo sapiens	None	None	None	None	CHEMBL3397	Cytochrome P450 2C9	Homo sapiens	SINGLE PROTEIN	CHEMBL1201862	7	PubChem BioAssays			None
CHEMBL1591275		0	359.39	0	3.24	SID4238555	COc1cccc(Nc2ncc3nc(C)c(=O)n(-c4ccccc4)c3n2)c1	Potency	'='	31622.8	nM	4.50		Inconclusive	UO_0000065					False	CHEMBL1614027	PUBCHEM_BIOASSAY: qHTS Assay for Inhibitors and Substrates of Cytochrome P450 2C9. (Class of assay: confirmatory) [Related pubchem assays: 885, 884, 410 ]	A	BAO_0000357	single protein format	Homo sapiens	None	None	None	None	CHEMBL3397	Cytochrome P450 2C9	Homo sapiens	SINGLE PROTEIN	CHEMBL1201862	7	PubChem BioAssays			None
CHEMBL1572855		0	371.44	0	3.16	SID4240469	CN(C)c1ncc2nc(-c3ccccc3)c(=O)n(CCc3ccccc3)c2n1	Potency	'='	631.0	nM	6.20		Active	UO_0000065					False	CHEMBL1614027	PUBCHEM_BIOASSAY: qHTS Assay for Inhibitors and Substrates of Cytochrome P450 2C9. (Class of assay: confirmatory) [Related pubchem assays: 885, 884, 410 ]	A	BAO_0000357	single protein format	Homo sapiens	None	None	None	None	CHEMBL3397	Cytochrome P450 2C9	Homo sapiens	SINGLE PROTEIN	CHEMBL1201862	7	PubChem BioAssays			None
CHEMBL242341	FORMONONETIN	2	268.27	0	3.17	SID11113187	COc1ccc(-c2coc3cc(O)ccc3c2=O)cc1	Potency	'='	10.0	nM	8.00		Not Active	UO_0000065					False	CHEMBL1614027	PUBCHEM_BIOASSAY: qHTS Assay for Inhibitors and Substrates of Cytochrome P450 2C9. (Class of assay: confirmatory) [Related pubchem assays: 885, 884, 410 ]	A	BAO_0000357	single protein format	Homo sapiens	None	None	None	None	CHEMBL3397	Cytochrome P450 2C9	Homo sapiens	SINGLE PROTEIN	CHEMBL1201862	7	PubChem BioAssays			None
CHEMBL1324697		0	291.39	0	2.54	SID17385311	CCCCCC1=C2CNC(C)(C(=O)OC)C=C2C(C)C1=O	Potency	'='	31622.8	nM	4.50		Inconclusive	UO_0000065					False	CHEMBL1614027	PUBCHEM_BIOASSAY: qHTS Assay for Inhibitors and Substrates of Cytochrome P450 2C9. (Class of assay: confirmatory) [Related pubchem assays: 885, 884, 410 ]	A	BAO_0000357	single protein format	Homo sapiens	None	None	None	None	CHEMBL3397	Cytochrome P450 2C9	Homo sapiens	SINGLE PROTEIN	CHEMBL1201862	7	PubChem BioAssays			None
CHEMBL1336985		0	246.22	0	1.93	SID11111271	O=c1cc(O)cc(/C=C\c2ccc(O)c(O)c2)o1	Potency	'='	25118.9	nM	4.60		Inconclusive	UO_0000065					False	CHEMBL1614027	PUBCHEM_BIOASSAY: qHTS Assay for Inhibitors and Substrates of Cytochrome P450 2C9. (Class of assay: confirmatory) [Related pubchem assays: 885, 884, 410 ]	A	BAO_0000357	single protein format	Homo sapiens	None	None	None	None	CHEMBL3397	Cytochrome P450 2C9	Homo sapiens	SINGLE PROTEIN	CHEMBL1201862	7	PubChem BioAssays			None
CHEMBL403195		0	607.70	1	4.04	11	COC[C@H]1CCCN1C(=O)c1cc(C)cc(C(=O)N[C@@H](Cc2cc(F)cc(F)c2)[C@H](O)[C@H]2C[C@@H](Oc3ccccc3)CN2)c1	Inhibition	'>'	30.0	uM		Non standard unit for type		UO_0000064					False	CHEMBL930076	Inhibition of CYP2C9	A	BAO_0000357	single protein format	None	None	None	None	None	CHEMBL3397	Cytochrome P450 2C9	Homo sapiens	SINGLE PROTEIN	CHEMBL1143205	1	Scientific Literature	Bioorg. Med. Chem. Lett.	2008	None
CHEMBL2114277		0	322.36	0	4.07	10	CO[C@@]1(C)C[C@H](c2ccccc2)c2c(c3ccccc3oc2=O)O1	Ki	'='	16000.0	nM	4.80			UO_0000065					False	CHEMBL661229	Binding affinity towards cytochrome P450 2C9	A	BAO_0000357	single protein format	None	None	None	None	None	CHEMBL3397	Cytochrome P450 2C9	Homo sapiens	SINGLE PROTEIN	CHEMBL1148414	1	Scientific Literature	J. Med. Chem.	2004	None
CHEMBL430841		0	562.11	2	7.58	6	Cc1ccc(-c2ccccc2C(=O)Nc2ccc(C(=O)N3C[C@@H]4C5CCC(C5)N4Cc4cc(Cl)ccc43)cc2)cc1	IC50	'='	7400.0	nM	5.13			UO_0000065					False	CHEMBL659092	Inhibition of cytochrome P450 2C9	A	BAO_0000357	single protein format	None	None	None	None	None	CHEMBL3397	Cytochrome P450 2C9	Homo sapiens	SINGLE PROTEIN	CHEMBL1134932	1	Scientific Literature	Bioorg. Med. Chem. Lett.	2002	None
CHEMBL414238		0	384.51	0	3.70	11	CC(C)CCN(c1ccnn1-c1ccccc1)S(=O)(=O)c1ccc(N)cc1	IC50	'='	60000.0	nM	4.22			UO_0000065					False	CHEMBL659091	Inhibitory effect on human recombinant liver cytochrome P450 2C9 expressed in yeast strain	A	BAO_0000019	assay format	None	None	None	None	None	CHEMBL3397	Cytochrome P450 2C9	Homo sapiens	SINGLE PROTEIN	CHEMBL1134658	1	Scientific Literature	J. Med. Chem.	2001	None
CHEMBL171602		0	310.35	0	3.02	9	CC(=O)C[C@H](c1ccccc1)C1C(=O)Oc2ccccc2C1O	Ki	'='	13600.0	nM	4.87			UO_0000065					False	CHEMBL661229	Binding affinity towards cytochrome P450 2C9	A	BAO_0000357	single protein format	None	None	None	None	None	CHEMBL3397	Cytochrome P450 2C9	Homo sapiens	SINGLE PROTEIN	CHEMBL1148414	1	Scientific Literature	J. Med. Chem.	2004	None
CHEMBL163958		0	250.26	0	1.75	20	O=C1NC(=O)C2(N1)c1ccccc1-c1ccccc12	Ki	'='	125000.0	nM		Outside typical range		UO_0000065					False	CHEMBL661229	Binding affinity towards cytochrome P450 2C9	A	BAO_0000357	single protein format	None	None	None	None	None	CHEMBL3397	Cytochrome P450 2C9	Homo sapiens	SINGLE PROTEIN	CHEMBL1148414	1	Scientific Literature	J. Med. Chem.	2004	None
CHEMBL14563	SB-242084	0	394.86	1	5.13	41	Cc1cc2c(cc1Cl)N(C(=O)Nc1ccc(Oc3cccnc3C)nc1)CC2	IC50	'>'	100000.0	nM				UO_0000065					False	CHEMBL660391	Inhibition of heterologously expressed human cytochrome P450 2C9	A	BAO_0000357	single protein format	Homo sapiens	None	None	None	None	CHEMBL3397	Cytochrome P450 2C9	Homo sapiens	SINGLE PROTEIN	CHEMBL1132976	1	Scientific Literature	J. Med. Chem.	2000	None
CHEMBL250251		0	452.10	0	4.82	Page 653, R11,C1	CCc1oc2ccccc2c(=O)c1C(=O)c1cc(Br)c(O)c(Br)c1	Ki	'='	101.0	nM	7.00			UO_0000065					True	CHEMBL945056	Inhibition of CYP2C9	A	BAO_0000357	single protein format	None	None	None	None	None	CHEMBL3397	Cytochrome P450 2C9	Homo sapiens	SINGLE PROTEIN	CHEMBL1140752	1	Scientific Literature	J. Med. Chem.	2008	None
CHEMBL225466		0	416.35	0	3.67	44	O=C(NCC1CCOCC1)c1cnc(Nc2cccc(F)c2F)nc1C(F)(F)F	IC50						Not Determined						False	CHEMBL904759	Inhibition of human CYP2C9	A	BAO_0000357	single protein format	Homo sapiens	None	None	None	None	CHEMBL3397	Cytochrome P450 2C9	Homo sapiens	SINGLE PROTEIN	CHEMBL1143658	1	Scientific Literature	J. Med. Chem.	2007	None
CHEMBL226385		0	414.82	0	4.05	29	O=C(NCC1CCOCC1)c1cnc(Nc2cccc(Cl)c2)nc1C(F)(F)F	IC50	'='	18000.0	nM	4.75			UO_0000065					False	CHEMBL904759	Inhibition of human CYP2C9	A	BAO_0000357	single protein format	Homo sapiens	None	None	None	None	CHEMBL3397	Cytochrome P450 2C9	Homo sapiens	SINGLE PROTEIN	CHEMBL1143658	1	Scientific Literature	J. Med. Chem.	2007	None
CHEMBL254328	ABIRATERONE	4	349.52	1	5.40	ABT	C[C@]12CC[C@H]3[C@@H](CC=C4C[C@@H](O)CC[C@@]43C)[C@@H]1CC=C2c1cccnc1	Inhibition	'='	17.0	%				UO_0000187					False	CHEMBL930917	Inhibition of recombinant CYP2C9 at 1 uM	A	BAO_0000357	single protein format	None	None	None	None	None	CHEMBL3397	Cytochrome P450 2C9	Homo sapiens	SINGLE PROTEIN	CHEMBL1141584	1	Scientific Literature	Bioorg. Med. Chem.	2008	None
CHEMBL292759		0	440.36	0	3.01	1	COc1ccc(NS(=O)(=O)c2ccc(Br)cc2)cc1N1CCN(C)CC1	IC50	'>'	100000.0	nM				UO_0000065					False	CHEMBL666252	Inhibitory potential of human cytochrome P450 2C9 as Tolbutamide methylhydroxylation (100 uM)	A	BAO_0000357	single protein format	Homo sapiens	None	None	None	None	CHEMBL3397	Cytochrome P450 2C9	Homo sapiens	SINGLE PROTEIN	CHEMBL1132410	1	Scientific Literature	J. Med. Chem.	1999	None
CHEMBL553175		0	609.79	2	8.28	11k	COc1ccc(-c2ccc(Cn3c(CC(C)(C)C(=O)O)c(SC(C)(C)C)c4cc(OCc5ccccn5)ccc43)cc2)nc1	IC50	'>'	10.0	nM				UO_0000065					False	CHEMBL1053351	Inhibition of CYP2C9	A	BAO_0000357	single protein format	None	None	None	None	None	CHEMBL3397	Cytochrome P450 2C9	Homo sapiens	SINGLE PROTEIN	CHEMBL1153536	1	Scientific Literature	J. Med. Chem.	2009	None
CHEMBL324461		0	695.74	1	3.21	7	O=C(NCC(F)(F)F)[C@@H]1CN(Cc2cc3ccccc3o2)CCN1C[C@@H](O)C[C@@H](Cc1cccnc1)C(=O)N[C@H]1c2ccccc2OC[C@H]1O	IC50	'='	48800.0	nM	4.31			UO_0000065					False	CHEMBL660399	Inhibition of huamn liver microsome Cytochrome P450 2C9	A	BAO_0000221	tissue-based format	Homo sapiens	CHEMBL3559723	Liver	None	None	CHEMBL3397	Cytochrome P450 2C9	Homo sapiens	SINGLE PROTEIN	CHEMBL1136245	1	Scientific Literature	Bioorg. Med. Chem. Lett.	2003	None
CHEMBL1784168		0	396.46	0	3.60	7	Cc1c(F)cc(C(=O)NC2CC2)cc1-c1ccc(C(=O)NCC2CCCO2)cc1	IC50	'='	12589.25	nM	4.90			UO_0000065					False	CHEMBL1787756	Inhibition of human CYP2C9 expressed in Escherichia coli by fluorimetric assay	A	BAO_0000019	assay format	Homo sapiens	None	None	None	None	CHEMBL3397	Cytochrome P450 2C9	Homo sapiens	SINGLE PROTEIN	CHEMBL1781916	1	Scientific Literature	J. Med. Chem.	2009	None
CHEMBL225481		0	294.35	0	4.55	2	CCc1oc2ccccc2c1C(=O)c1cc(C)c(O)c(C)c1	Ki	'='	40.0	nM	7.40			UO_0000065					False	CHEMBL916313	Inhibition of human CYP2C9	A	BAO_0000357	single protein format	Homo sapiens	None	None	None	None	CHEMBL3397	Cytochrome P450 2C9	Homo sapiens	SINGLE PROTEIN	CHEMBL1149305	1	Scientific Literature	J. Med. Chem.	2004	None
CHEMBL388590	BENZBROMARONE	4	424.09	1	5.46	1	CCc1oc2ccccc2c1C(=O)c1cc(Br)c(O)c(Br)c1	Ki	'='	19.0	nM	7.72			UO_0000065					True	CHEMBL916313	Inhibition of human CYP2C9	A	BAO_0000357	single protein format	Homo sapiens	None	None	None	None	CHEMBL3397	Cytochrome P450 2C9	Homo sapiens	SINGLE PROTEIN	CHEMBL1149305	1	Scientific Literature	J. Med. Chem.	2004	None
CHEMBL376472		0	506.45	1	2.40	7h	CCCS(=O)(=O)N1CCC(CNC(=O)c2ccc(Cl)cc2Cl)(C(=O)N2CCOCC2)CC1	Activity						Not Active						False	CHEMBL907978	Inhibition of CYP2C9	A	BAO_0000357	single protein format	None	None	None	None	None	CHEMBL3397	Cytochrome P450 2C9	Homo sapiens	SINGLE PROTEIN	CHEMBL1145293	1	Scientific Literature	Bioorg. Med. Chem. Lett.	2006	None
CHEMBL267865		0	206.29	0	2.98	3a (HET0016)	CCCCc1ccc(/N=C/NO)c(C)c1	IC50	'='	3300.0	nM	5.48			UO_0000065					False	CHEMBL661054	Inhibition of recombinant human Cytochrome P450 2C9	A	BAO_0000357	single protein format	Homo sapiens	None	None	None	None	CHEMBL3397	Cytochrome P450 2C9	Homo sapiens	SINGLE PROTEIN	CHEMBL1133849	1	Scientific Literature	Bioorg. Med. Chem. Lett.	2001	None
CHEMBL1834662		0	560.49	1	4.96	1m	COc1cc(OC)c(Cl)c(NC(=O)N(C)c2cc(Nc3cccc(CN4CCN(C)CC4)c3)ncn2)c1Cl	IC50	'>'	10000.0	nM				UO_0000065					False	CHEMBL1837643	Inhibition of CYP2C9 using MFC as substrate	A	BAO_0000357	single protein format	None	None	None	None	None	CHEMBL3397	Cytochrome P450 2C9	Homo sapiens	SINGLE PROTEIN	CHEMBL1833940	1	Scientific Literature	J. Med. Chem.	2011	None
CHEMBL392465		0	654.63	2	6.85	20	CC(=O)N1CCC(C(=O)N2C[C@H](c3ccc(F)cc3C)[C@@H](c3noc(C(C)(C)c4cc(C(F)(F)F)cc(C(F)(F)F)c4)n3)C2)CC1	IC50	'='	9000.0	nM	5.05			UO_0000065					False	CHEMBL899350	Inhibition of human CYP2C9	A	BAO_0000357	single protein format	Homo sapiens	None	None	None	None	CHEMBL3397	Cytochrome P450 2C9	Homo sapiens	SINGLE PROTEIN	CHEMBL1149712	1	Scientific Literature	Bioorg. Med. Chem. Lett.	2007	None
CHEMBL1784164		0	366.44	0	3.83	3	Cc1c(F)cc(C(=O)NC2CC2)cc1-c1ccc(C(=O)NCC2CC2)cc1	IC50	'='	1995.26	nM	5.70			UO_0000065					False	CHEMBL1787756	Inhibition of human CYP2C9 expressed in Escherichia coli by fluorimetric assay	A	BAO_0000019	assay format	Homo sapiens	None	None	None	None	CHEMBL3397	Cytochrome P450 2C9	Homo sapiens	SINGLE PROTEIN	CHEMBL1781916	1	Scientific Literature	J. Med. Chem.	2009	None
CHEMBL1784165		0	382.89	0	4.35	4	Cc1c(Cl)cc(C(=O)NC2CC2)cc1-c1ccc(C(=O)NCC2CC2)cc1	pIC50						Not Determined						False	CHEMBL1787756	Inhibition of human CYP2C9 expressed in Escherichia coli by fluorimetric assay	A	BAO_0000019	assay format	Homo sapiens	None	None	None	None	CHEMBL3397	Cytochrome P450 2C9	Homo sapiens	SINGLE PROTEIN	CHEMBL1781916	1	Scientific Literature	J. Med. Chem.	2009	None
CHEMBL1784174		0	383.47	0	3.86	15	Cc1c(F)cc(C(=O)NC2CC2)cc1-c1ccc(C(=O)N[C@H](C)C(C)C)cn1	IC50	'='	39810.72	nM	4.40			UO_0000065					False	CHEMBL1787756	Inhibition of human CYP2C9 expressed in Escherichia coli by fluorimetric assay	A	BAO_0000019	assay format	Homo sapiens	None	None	None	None	CHEMBL3397	Cytochrome P450 2C9	Homo sapiens	SINGLE PROTEIN	CHEMBL1781916	1	Scientific Literature	J. Med. Chem.	2009	None
CHEMBL603	ZAFIRLUKAST	4	575.69	2	5.70	22 (table 2)	COc1cc(C(=O)NS(=O)(=O)c2ccccc2C)ccc1Cc1cn(C)c2ccc(NC(=O)OC3CCCC3)cc12	Ki	'='	2500.0	nM	5.60			UO_0000065					False	CHEMBL661229	Binding affinity towards cytochrome P450 2C9	A	BAO_0000357	single protein format	None	None	None	None	None	CHEMBL3397	Cytochrome P450 2C9	Homo sapiens	SINGLE PROTEIN	CHEMBL1148414	1	Scientific Literature	J. Med. Chem.	2004	None
CHEMBL213390		0	325.37	0	4.55	46	O=C(Nc1ccc2cccnc2c1)c1ccc(-c2ccccc2)nc1	IC50	'>'	18000.0	nM				UO_0000065					False	CHEMBL870461	Inhibition of cytochrome P450 2C9	A	BAO_0000357	single protein format	Homo sapiens	None	None	None	None	CHEMBL3397	Cytochrome P450 2C9	Homo sapiens	SINGLE PROTEIN	CHEMBL1146870	1	Scientific Literature	Bioorg. Med. Chem. Lett.	2006	None
CHEMBL386250		0	160.24	0	3.42	25	c1ccc(-c2ccsc2)cc1	Ki	'='	112000.0	nM		Outside typical range		UO_0000065					False	CHEMBL910039	Inhibition of human CYP2C9	A	BAO_0000357	single protein format	Homo sapiens	None	None	None	None	CHEMBL3397	Cytochrome P450 2C9	Homo sapiens	SINGLE PROTEIN	CHEMBL1137358	1	Scientific Literature	J. Med. Chem.	2006	None
CHEMBL403313		0	428.49	0	3.09	6	CN(C)S(=O)(=O)NC(=O)CCCc1c(-c2ccc(F)cc2)[nH]c2ccc(C#N)cc12	IC50	'='	1320.0	nM	5.88			UO_0000065					False	CHEMBL928891	Inhibition of CYP2C9	A	BAO_0000357	single protein format	None	None	None	None	None	CHEMBL3397	Cytochrome P450 2C9	Homo sapiens	SINGLE PROTEIN	CHEMBL1141538	1	Scientific Literature	Bioorg. Med. Chem. Lett.	2008	None
CHEMBL217716		0	386.43	0	2.25	ADS102550	O=C(NO)c1ccc(-c2ccn(CCNCc3ccc4c(c3)OCO4)n2)s1	Inhibition	'='	0.0	%				UO_0000187					False	CHEMBL908806	Percent inhibition of CYP450 2C9 at 1 uM concentration	A	BAO_0000357	single protein format	Homo sapiens	None	None	None	None	CHEMBL3397	Cytochrome P450 2C9	Homo sapiens	SINGLE PROTEIN	CHEMBL1137593	1	Scientific Literature	Bioorg. Med. Chem. Lett.	2007	None
CHEMBL386124		0	233.29	0	3.12	13	CC(=O)SCc1ccc(-c2cccnc2)o1	Ki	'='	2900.0	nM	5.54			UO_0000065					False	CHEMBL910039	Inhibition of human CYP2C9	A	BAO_0000357	single protein format	Homo sapiens	None	None	None	None	CHEMBL3397	Cytochrome P450 2C9	Homo sapiens	SINGLE PROTEIN	CHEMBL1137358	1	Scientific Literature	J. Med. Chem.	2006	None
CHEMBL395426		0	376.41	0	3.55	25c (+/-)	NC1CN(c2cc(-c3ccsc3)ncn2)CC1c1cc(F)c(F)cc1F	IC50	'>'	10000.0	nM				UO_0000065					False	CHEMBL903589	Inhibition of CYP2C9	A	BAO_0000357	single protein format	None	None	None	None	None	CHEMBL3397	Cytochrome P450 2C9	Homo sapiens	SINGLE PROTEIN	CHEMBL1139138	1	Scientific Literature	Bioorg. Med. Chem. Lett.	2007	None
CHEMBL197202		0	336.36	1	5.05	16d	CC(C(=O)O)c1ccc(-c2ccc(-c3ccc(O)cc3)cc2)c(F)c1	IC50	'='	4700.0	nM	5.33			UO_0000065					False	CHEMBL871888	Interaction with human cytochrome P450 isoform 2C9 expressed in baculovirus-insect cells	A	BAO_0000219	cell-based format	Homo sapiens	None	None	None	None	CHEMBL3397	Cytochrome P450 2C9	Homo sapiens	SINGLE PROTEIN	CHEMBL1141070	1	Scientific Literature	J. Med. Chem.	2005	None
CHEMBL209244		0	415.88	1	6.35	21	O=C(O)c1cccc(-c2ccncc2-c2cc(Cl)ccc2OCc2ccccc2)c1	IC50	'='	4300.0	nM	5.37			UO_0000065					False	CHEMBL870679	Inhibition of CYP450 2C9	A	BAO_0000357	single protein format	Homo sapiens	None	None	None	None	CHEMBL3397	Cytochrome P450 2C9	Homo sapiens	SINGLE PROTEIN	CHEMBL1147700	1	Scientific Literature	Bioorg. Med. Chem. Lett.	2006	None
CHEMBL205845		0	512.62	2	5.03	17	CC(C)Cn1c(=O)n(C)c(=O)c2c(S[C@@H]3CC[C@H](O)C3)c(Cc3ccccc3C(F)(F)F)sc21	IC50	'='	200.0	nM	6.70			UO_0000065					False	CHEMBL869596	Inhibition of CYP2C9	A	BAO_0000357	single protein format	Homo sapiens	None	None	None	None	CHEMBL3397	Cytochrome P450 2C9	Homo sapiens	SINGLE PROTEIN	CHEMBL1146970	1	Scientific Literature	Bioorg. Med. Chem. Lett.	2006	None
CHEMBL222424		0	447.53	0	4.90	22g	O=C1NC(c2ccc(F)cc2)(c2ccc(F)cc2)CN1C1CCN(Cc2ccccc2)CC1	IC50	'='	7000.0	nM	5.16			UO_0000065					False	CHEMBL913811	Inhibition of human CYP2C9 expressed in insect cells	A	BAO_0000219	cell-based format	Homo sapiens	None	None	None	None	CHEMBL3397	Cytochrome P450 2C9	Homo sapiens	SINGLE PROTEIN	CHEMBL1142992	1	Scientific Literature	J. Med. Chem.	2007	None
CHEMBL45245		0	195.22	0	2.68	6(5H)-PHENANTHRIDINONE	O=c1[nH]c2ccccc2c2ccccc12	Ki						Not Active (inhibition < 50% @ 10 uM and thus dose-reponse curve not measured)						False	CHEMBL1909135	DRUGMATRIX: CYP450, 2C9 enzyme inhibition (substrate: 3-Cyano-7-ethoxycoumarin)	B	BAO_0000219	cell-based format	None	None	None	BTI-TN-5B1-4	None	CHEMBL3397	Cytochrome P450 2C9	Homo sapiens	SINGLE PROTEIN	CHEMBL1909046	15	DrugMatrix			CHEMBL3833782
CHEMBL25	ASPIRIN	4	180.16	0	1.31	ASPIRIN	CC(=O)Oc1ccccc1C(=O)O	Ki						Not Active (inhibition < 50% @ 10 uM and thus dose-reponse curve not measured)						False	CHEMBL1909135	DRUGMATRIX: CYP450, 2C9 enzyme inhibition (substrate: 3-Cyano-7-ethoxycoumarin)	B	BAO_0000219	cell-based format	None	None	None	BTI-TN-5B1-4	None	CHEMBL3397	Cytochrome P450 2C9	Homo sapiens	SINGLE PROTEIN	CHEMBL1909046	15	DrugMatrix			CHEMBL3833782
CHEMBL376180	AMINOPTERIN	2	440.42	1	0.24	AMINOPTERIN	Nc1nc(N)c2nc(CNc3ccc(C(=O)N[C@@H](CCC(=O)O)C(=O)O)cc3)cnc2n1	Ki						Not Active (inhibition < 50% @ 10 uM and thus dose-reponse curve not measured)						False	CHEMBL1909135	DRUGMATRIX: CYP450, 2C9 enzyme inhibition (substrate: 3-Cyano-7-ethoxycoumarin)	B	BAO_0000219	cell-based format	None	None	None	BTI-TN-5B1-4	None	CHEMBL3397	Cytochrome P450 2C9	Homo sapiens	SINGLE PROTEIN	CHEMBL1909046	15	DrugMatrix			CHEMBL3833782
CHEMBL1497006		0	242.33	0	2.25	SID4238923	CNc1ncncc1-c1ccccc1CN(C)C	AC50						inactive						False	CHEMBL1741325	PUBCHEM_BIOASSAY: Cytochrome panel assay with activity outcomes. (Class of assay: other) Panel member name: p450-cyp2c9 Compounds with AC50 equal or less than 10 uM are considered active	F	BAO_0000019	assay format	None	None	None	None	None	CHEMBL3397	Cytochrome P450 2C9	Homo sapiens	SINGLE PROTEIN	CHEMBL1201862	7	PubChem BioAssays			None
CHEMBL273291		0	256.30	0	1.46	SID11114197	CCCCCCc1c(O)noc1C[C@H](N)C(=O)O	AC50						inactive						False	CHEMBL1741325	PUBCHEM_BIOASSAY: Cytochrome panel assay with activity outcomes. (Class of assay: other) Panel member name: p450-cyp2c9 Compounds with AC50 equal or less than 10 uM are considered active	F	BAO_0000019	assay format	None	None	None	None	None	CHEMBL3397	Cytochrome P450 2C9	Homo sapiens	SINGLE PROTEIN	CHEMBL1201862	7	PubChem BioAssays			None
CHEMBL1397325		0	298.39	0	2.20	SID4239129	Cc1ccccc1-c1cc(NCCN2CCOCC2)ncn1	AC50						inactive						False	CHEMBL1741325	PUBCHEM_BIOASSAY: Cytochrome panel assay with activity outcomes. (Class of assay: other) Panel member name: p450-cyp2c9 Compounds with AC50 equal or less than 10 uM are considered active	F	BAO_0000019	assay format	None	None	None	None	None	CHEMBL3397	Cytochrome P450 2C9	Homo sapiens	SINGLE PROTEIN	CHEMBL1201862	7	PubChem BioAssays			None
CHEMBL1303049		0	319.34	0	3.63	SID17402129	O=C(Nc1ncc2c(n1)-c1ccccc1CC2)c1ccc(F)cc1	AC50						inactive						False	CHEMBL1741325	PUBCHEM_BIOASSAY: Cytochrome panel assay with activity outcomes. (Class of assay: other) Panel member name: p450-cyp2c9 Compounds with AC50 equal or less than 10 uM are considered active	F	BAO_0000019	assay format	None	None	None	None	None	CHEMBL3397	Cytochrome P450 2C9	Homo sapiens	SINGLE PROTEIN	CHEMBL1201862	7	PubChem BioAssays			None
CHEMBL1496965		0	331.20	1	5.55	SID17410096	Cc1cc(Cl)ccc1Oc1ncc(-c2ccc(Cl)cc2)cn1	AC50						inactive						False	CHEMBL1741325	PUBCHEM_BIOASSAY: Cytochrome panel assay with activity outcomes. (Class of assay: other) Panel member name: p450-cyp2c9 Compounds with AC50 equal or less than 10 uM are considered active	F	BAO_0000019	assay format	None	None	None	None	None	CHEMBL3397	Cytochrome P450 2C9	Homo sapiens	SINGLE PROTEIN	CHEMBL1201862	7	PubChem BioAssays			None
CHEMBL1383848		0	551.71	2	5.31	SID17408652	COc1ccc(C(C(=O)NC(C)(C)C)N(C(=O)CNC(=O)c2cccs2)c2ccc(C(C)C)cc2)cc1OC	AC50						inactive						False	CHEMBL1741325	PUBCHEM_BIOASSAY: Cytochrome panel assay with activity outcomes. (Class of assay: other) Panel member name: p450-cyp2c9 Compounds with AC50 equal or less than 10 uM are considered active	F	BAO_0000019	assay format	None	None	None	None	None	CHEMBL3397	Cytochrome P450 2C9	Homo sapiens	SINGLE PROTEIN	CHEMBL1201862	7	PubChem BioAssays			None
CHEMBL1580492		0	262.33	0	1.95	SID17408844	N#C/C(=C\c1cccs1)C(=O)NCC1CCCO1	AC50						inactive						False	CHEMBL1741325	PUBCHEM_BIOASSAY: Cytochrome panel assay with activity outcomes. (Class of assay: other) Panel member name: p450-cyp2c9 Compounds with AC50 equal or less than 10 uM are considered active	F	BAO_0000019	assay format	None	None	None	None	None	CHEMBL3397	Cytochrome P450 2C9	Homo sapiens	SINGLE PROTEIN	CHEMBL1201862	7	PubChem BioAssays			None
CHEMBL1358409		0	438.31	0	1.85	SID4252770	Cc1c(Cl)c(S(N)(=O)=O)cc(S(N)(=O)=O)c1NC(=O)c1ccc(Cl)cc1	AC50						inactive						False	CHEMBL1741325	PUBCHEM_BIOASSAY: Cytochrome panel assay with activity outcomes. (Class of assay: other) Panel member name: p450-cyp2c9 Compounds with AC50 equal or less than 10 uM are considered active	F	BAO_0000019	assay format	None	None	None	None	None	CHEMBL3397	Cytochrome P450 2C9	Homo sapiens	SINGLE PROTEIN	CHEMBL1201862	7	PubChem BioAssays			None
CHEMBL1741952		0	269.80	0	3.05	SID3712607	COc1ccccc1CNCc1cccs1.Cl	AC50						inactive						False	CHEMBL1741325	PUBCHEM_BIOASSAY: Cytochrome panel assay with activity outcomes. (Class of assay: other) Panel member name: p450-cyp2c9 Compounds with AC50 equal or less than 10 uM are considered active	F	BAO_0000019	assay format	None	None	None	None	None	CHEMBL3397	Cytochrome P450 2C9	Homo sapiens	SINGLE PROTEIN	CHEMBL1201862	7	PubChem BioAssays			None
CHEMBL1499204		0	311.38	0	2.83	SID14724005	CC1=NC(C)(C)Cc2ccccc21.O=C(O)c1ccccc1O	AC50						inactive						False	CHEMBL1741325	PUBCHEM_BIOASSAY: Cytochrome panel assay with activity outcomes. (Class of assay: other) Panel member name: p450-cyp2c9 Compounds with AC50 equal or less than 10 uM are considered active	F	BAO_0000019	assay format	None	None	None	None	None	CHEMBL3397	Cytochrome P450 2C9	Homo sapiens	SINGLE PROTEIN	CHEMBL1201862	7	PubChem BioAssays			None
CHEMBL2373651		0	154.12	0	-0.26	SID11114068	CC1=C(O)C(=O)[C@H]2O[C@H]2C1=O	AC50						inactive						False	CHEMBL1741325	PUBCHEM_BIOASSAY: Cytochrome panel assay with activity outcomes. (Class of assay: other) Panel member name: p450-cyp2c9 Compounds with AC50 equal or less than 10 uM are considered active	F	BAO_0000019	assay format	None	None	None	None	None	CHEMBL3397	Cytochrome P450 2C9	Homo sapiens	SINGLE PROTEIN	CHEMBL1201862	7	PubChem BioAssays			None
CHEMBL1522864		0	328.30	0	2.44	SID17411436	Cc1nn(Cc2ccc([N+](=O)[O-])cc2)c(=O)n1-c1cccc(F)c1	AC50						inactive						False	CHEMBL1741325	PUBCHEM_BIOASSAY: Cytochrome panel assay with activity outcomes. (Class of assay: other) Panel member name: p450-cyp2c9 Compounds with AC50 equal or less than 10 uM are considered active	F	BAO_0000019	assay format	None	None	None	None	None	CHEMBL3397	Cytochrome P450 2C9	Homo sapiens	SINGLE PROTEIN	CHEMBL1201862	7	PubChem BioAssays			None
CHEMBL1741966		0	221.26	0	1.92	SID4253475	CC(C)[C@H](/N=C\c1ccccc1O)C(=O)O	AC50						inactive						False	CHEMBL1741325	PUBCHEM_BIOASSAY: Cytochrome panel assay with activity outcomes. (Class of assay: other) Panel member name: p450-cyp2c9 Compounds with AC50 equal or less than 10 uM are considered active	F	BAO_0000019	assay format	None	None	None	None	None	CHEMBL3397	Cytochrome P450 2C9	Homo sapiens	SINGLE PROTEIN	CHEMBL1201862	7	PubChem BioAssays			None
CHEMBL1397443		0	402.45	0	3.11	SID26751085	COC(=O)[C@H]1[C@@H](c2ccccc2)[C@@]2(c3ccccc3)Oc3ccccc3[C@@]1(O)[C@@H]2O	AC50						inactive						False	CHEMBL1741325	PUBCHEM_BIOASSAY: Cytochrome panel assay with activity outcomes. (Class of assay: other) Panel member name: p450-cyp2c9 Compounds with AC50 equal or less than 10 uM are considered active	F	BAO_0000019	assay format	None	None	None	None	None	CHEMBL3397	Cytochrome P450 2C9	Homo sapiens	SINGLE PROTEIN	CHEMBL1201862	7	PubChem BioAssays			None
CHEMBL1358009		0	235.31	0	1.32	SID4252835	O=C(CSC1=NCCN1)Nc1ccccc1	AC50						inactive						False	CHEMBL1741325	PUBCHEM_BIOASSAY: Cytochrome panel assay with activity outcomes. (Class of assay: other) Panel member name: p450-cyp2c9 Compounds with AC50 equal or less than 10 uM are considered active	F	BAO_0000019	assay format	None	None	None	None	None	CHEMBL3397	Cytochrome P450 2C9	Homo sapiens	SINGLE PROTEIN	CHEMBL1201862	7	PubChem BioAssays			None
CHEMBL1741973		0	266.26	0	-2.01	SID4253680	Nc1ncnc2c1ncn2[C@H]1O[C@@H](CO)[C@@H](O)[C@H]1N	AC50						inactive						False	CHEMBL1741325	PUBCHEM_BIOASSAY: Cytochrome panel assay with activity outcomes. (Class of assay: other) Panel member name: p450-cyp2c9 Compounds with AC50 equal or less than 10 uM are considered active	F	BAO_0000019	assay format	None	None	None	None	None	CHEMBL3397	Cytochrome P450 2C9	Homo sapiens	SINGLE PROTEIN	CHEMBL1201862	7	PubChem BioAssays			None
CHEMBL1160730		0	229.32	0	2.87	SID11112107	CC(C)NC[C@H](O)c1ccc2ccccc2c1	AC50						inactive						False	CHEMBL1741325	PUBCHEM_BIOASSAY: Cytochrome panel assay with activity outcomes. (Class of assay: other) Panel member name: p450-cyp2c9 Compounds with AC50 equal or less than 10 uM are considered active	F	BAO_0000019	assay format	None	None	None	None	None	CHEMBL3397	Cytochrome P450 2C9	Homo sapiens	SINGLE PROTEIN	CHEMBL1201862	7	PubChem BioAssays			None
CHEMBL1456217		0	318.37	0	1.41	SID4250573	Cc1ccc2c(c1)N(CCC(=O)NCC1CCCO1)C(=O)CO2	AC50						inconclusive						False	CHEMBL1741325	PUBCHEM_BIOASSAY: Cytochrome panel assay with activity outcomes. (Class of assay: other) Panel member name: p450-cyp2c9 Compounds with AC50 equal or less than 10 uM are considered active	F	BAO_0000019	assay format	None	None	None	None	None	CHEMBL3397	Cytochrome P450 2C9	Homo sapiens	SINGLE PROTEIN	CHEMBL1201862	7	PubChem BioAssays			None
CHEMBL1741970		0	186.18	0	-2.18	SID4253607	Nc1n[c-](N)[n+](=O)c(N)c1NCO	AC50						inactive						False	CHEMBL1741325	PUBCHEM_BIOASSAY: Cytochrome panel assay with activity outcomes. (Class of assay: other) Panel member name: p450-cyp2c9 Compounds with AC50 equal or less than 10 uM are considered active	F	BAO_0000019	assay format	None	None	None	None	None	CHEMBL3397	Cytochrome P450 2C9	Homo sapiens	SINGLE PROTEIN	CHEMBL1201862	7	PubChem BioAssays			None
CHEMBL1433815		0	340.47	0	2.93	SID11112751	CCN(CC)C(=O)N[C@@H]1C[C@H]2c3cccc4[nH]cc(c34)C[C@@H]2N(C)C1	AC50						inactive						False	CHEMBL1741325	PUBCHEM_BIOASSAY: Cytochrome panel assay with activity outcomes. (Class of assay: other) Panel member name: p450-cyp2c9 Compounds with AC50 equal or less than 10 uM are considered active	F	BAO_0000019	assay format	None	None	None	None	None	CHEMBL3397	Cytochrome P450 2C9	Homo sapiens	SINGLE PROTEIN	CHEMBL1201862	7	PubChem BioAssays			None
CHEMBL1590081		0	621.73	1	4.82	SID17385238	COC(=O)[C@@]1(Cc2ccccc2)[C@H]2c3cc(C(=O)N(C)C)n(Cc4ccc(OC)c(OC)c4)c3C[C@H]2CN1C(=O)c1ccccc1	AC50	'='	3162.28	nM	5.50		Active	UO_0000065					False	CHEMBL1741325	PUBCHEM_BIOASSAY: Cytochrome panel assay with activity outcomes. (Class of assay: other) Panel member name: p450-cyp2c9 Compounds with AC50 equal or less than 10 uM are considered active	F	BAO_0000019	assay format	None	None	None	None	None	CHEMBL3397	Cytochrome P450 2C9	Homo sapiens	SINGLE PROTEIN	CHEMBL1201862	7	PubChem BioAssays			None
CHEMBL1539127		0	295.35	0	1.29	SID17403454	O=C(NC(=S)NNC(=O)c1cccs1)c1ccco1	AC50	'='	15848.93	nM	4.80		Active	UO_0000065					False	CHEMBL1741325	PUBCHEM_BIOASSAY: Cytochrome panel assay with activity outcomes. (Class of assay: other) Panel member name: p450-cyp2c9 Compounds with AC50 equal or less than 10 uM are considered active	F	BAO_0000019	assay format	None	None	None	None	None	CHEMBL3397	Cytochrome P450 2C9	Homo sapiens	SINGLE PROTEIN	CHEMBL1201862	7	PubChem BioAssays			None
CHEMBL1348303		0	296.33	0	4.14	SID14741438	Cc1nc2c(c(-c3ccccc3)c1C#N)C(=O)c1ccccc1-2	AC50	'='	446.68	nM	6.35		Active	UO_0000065					False	CHEMBL1741325	PUBCHEM_BIOASSAY: Cytochrome panel assay with activity outcomes. (Class of assay: other) Panel member name: p450-cyp2c9 Compounds with AC50 equal or less than 10 uM are considered active	F	BAO_0000019	assay format	None	None	None	None	None	CHEMBL3397	Cytochrome P450 2C9	Homo sapiens	SINGLE PROTEIN	CHEMBL1201862	7	PubChem BioAssays			None
CHEMBL1550463		0	327.41	0	2.23	SID17413250	CN(C)S(=O)(=O)c1cc([N+](=O)[O-])ccc1N1CCCCCC1	AC50	'='	11220.18	nM	4.95		inconclusive	UO_0000065					False	CHEMBL1741325	PUBCHEM_BIOASSAY: Cytochrome panel assay with activity outcomes. (Class of assay: other) Panel member name: p450-cyp2c9 Compounds with AC50 equal or less than 10 uM are considered active	F	BAO_0000019	assay format	None	None	None	None	None	CHEMBL3397	Cytochrome P450 2C9	Homo sapiens	SINGLE PROTEIN	CHEMBL1201862	7	PubChem BioAssays			None
CHEMBL3198037		0	411.87	0	3.26	SID14730060	O=c1[nH]c2ccccc2/c(=N\S(=O)(=O)c2ccc(Cl)cc2)n1-c1ccccc1	AC50	'='	891.25	nM	6.05		inconclusive	UO_0000065					False	CHEMBL1741325	PUBCHEM_BIOASSAY: Cytochrome panel assay with activity outcomes. (Class of assay: other) Panel member name: p450-cyp2c9 Compounds with AC50 equal or less than 10 uM are considered active	F	BAO_0000019	assay format	None	None	None	None	None	CHEMBL3397	Cytochrome P450 2C9	Homo sapiens	SINGLE PROTEIN	CHEMBL1201862	7	PubChem BioAssays			None
CHEMBL3212172		0	312.33	0	0.86	SID17412598	COc1cccc(/C=N/NC(=O)C(=O)NCc2cccnc2)c1	AC50	'='	22387.21	nM	4.65		Active	UO_0000065					False	CHEMBL1741325	PUBCHEM_BIOASSAY: Cytochrome panel assay with activity outcomes. (Class of assay: other) Panel member name: p450-cyp2c9 Compounds with AC50 equal or less than 10 uM are considered active	F	BAO_0000019	assay format	None	None	None	None	None	CHEMBL3397	Cytochrome P450 2C9	Homo sapiens	SINGLE PROTEIN	CHEMBL1201862	7	PubChem BioAssays			None
CHEMBL588859		0	346.43	0	4.20	SID17402730	O=C(Nc1ccsc1C(=O)NC1CCCCC1)c1ccc(F)cc1	AC50	'='	1778.28	nM	5.75		inconclusive	UO_0000065					False	CHEMBL1741325	PUBCHEM_BIOASSAY: Cytochrome panel assay with activity outcomes. (Class of assay: other) Panel member name: p450-cyp2c9 Compounds with AC50 equal or less than 10 uM are considered active	F	BAO_0000019	assay format	None	None	None	None	None	CHEMBL3397	Cytochrome P450 2C9	Homo sapiens	SINGLE PROTEIN	CHEMBL1201862	7	PubChem BioAssays			None
CHEMBL1303855		0	423.47	0	3.42	SID4246248	COc1ccc(OC)c(C2CC(=O)C3=C(C2)NC(=O)CC3c2ccc(O)c(OC)c2)c1	AC50	'='	11220.18	nM	4.95		Active	UO_0000065					False	CHEMBL1741325	PUBCHEM_BIOASSAY: Cytochrome panel assay with activity outcomes. (Class of assay: other) Panel member name: p450-cyp2c9 Compounds with AC50 equal or less than 10 uM are considered active	F	BAO_0000019	assay format	None	None	None	None	None	CHEMBL3397	Cytochrome P450 2C9	Homo sapiens	SINGLE PROTEIN	CHEMBL1201862	7	PubChem BioAssays			None
CHEMBL876	MECLOFENAMATE SODIUM	0	318.14	0	4.74	SID11112050	Cc1ccc(Cl)c(Nc2ccccc2C(=O)[O-])c1Cl.[Na+]	AC50	'='	7943.28	nM	5.10		Active	UO_0000065					False	CHEMBL1741325	PUBCHEM_BIOASSAY: Cytochrome panel assay with activity outcomes. (Class of assay: other) Panel member name: p450-cyp2c9 Compounds with AC50 equal or less than 10 uM are considered active	F	BAO_0000019	assay format	None	None	None	None	None	CHEMBL3397	Cytochrome P450 2C9	Homo sapiens	SINGLE PROTEIN	CHEMBL1201862	7	PubChem BioAssays			None
CHEMBL478501		0	406.58	0	4.87	SID17406721	CCCCCCCCSc1nnc(CSc2nc3nc(C)cc(C)n3n2)o1	AC50	'='	17782.79	nM	4.75		Active	UO_0000065					False	CHEMBL1741325	PUBCHEM_BIOASSAY: Cytochrome panel assay with activity outcomes. (Class of assay: other) Panel member name: p450-cyp2c9 Compounds with AC50 equal or less than 10 uM are considered active	F	BAO_0000019	assay format	None	None	None	None	None	CHEMBL3397	Cytochrome P450 2C9	Homo sapiens	SINGLE PROTEIN	CHEMBL1201862	7	PubChem BioAssays			None
CHEMBL1321118		0	300.32	0	2.84	SID4239989	O=c1c(-c2ccccc2)nc2cncnc2n1-c1ccccc1	AC50	'='	15848.93	nM	4.80		Active	UO_0000065					False	CHEMBL1741325	PUBCHEM_BIOASSAY: Cytochrome panel assay with activity outcomes. (Class of assay: other) Panel member name: p450-cyp2c9 Compounds with AC50 equal or less than 10 uM are considered active	F	BAO_0000019	assay format	None	None	None	None	None	CHEMBL3397	Cytochrome P450 2C9	Homo sapiens	SINGLE PROTEIN	CHEMBL1201862	7	PubChem BioAssays			None
CHEMBL1553977		0	605.69	2	2.43	SID26751054	CCc1cc2c(nc1CC)CCN(CC/C(C)=N/O[C@@H]1O[C@H](COC(C)=O)[C@H](OC(C)=O)[C@H](OC(C)=O)[C@H]1OC(C)=O)C2	AC50						inactive						False	CHEMBL1741325	PUBCHEM_BIOASSAY: Cytochrome panel assay with activity outcomes. (Class of assay: other) Panel member name: p450-cyp2c9 Compounds with AC50 equal or less than 10 uM are considered active	F	BAO_0000019	assay format	None	None	None	None	None	CHEMBL3397	Cytochrome P450 2C9	Homo sapiens	SINGLE PROTEIN	CHEMBL1201862	7	PubChem BioAssays			None
CHEMBL1494408		0	686.73	2	5.76	SID17385237	COC(=O)[C@@]1(Cc2ccc(OC)cc2)[C@H]2c3cc(C(=O)N4CCCC4)n(Cc4ccc(C(F)(F)F)nc4)c3C[C@H]2CN1C(=O)c1ccccc1	AC50	'='	12589.25	nM	4.90		Active	UO_0000065					False	CHEMBL1741325	PUBCHEM_BIOASSAY: Cytochrome panel assay with activity outcomes. (Class of assay: other) Panel member name: p450-cyp2c9 Compounds with AC50 equal or less than 10 uM are considered active	F	BAO_0000019	assay format	None	None	None	None	None	CHEMBL3397	Cytochrome P450 2C9	Homo sapiens	SINGLE PROTEIN	CHEMBL1201862	7	PubChem BioAssays			None
CHEMBL1521204		0	262.31	0	4.22	SID17416201	Cc1ccc(-c2noc(/C=C/c3ccccc3)n2)cc1	AC50						inactive						False	CHEMBL1741325	PUBCHEM_BIOASSAY: Cytochrome panel assay with activity outcomes. (Class of assay: other) Panel member name: p450-cyp2c9 Compounds with AC50 equal or less than 10 uM are considered active	F	BAO_0000019	assay format	None	None	None	None	None	CHEMBL3397	Cytochrome P450 2C9	Homo sapiens	SINGLE PROTEIN	CHEMBL1201862	7	PubChem BioAssays			None
CHEMBL1603267		0	232.24	0	2.36	SID4250676	CC(C)OC(=O)c1cc2ccccc2oc1=O	AC50	'='	10000.0	nM	5.00		inconclusive	UO_0000065					False	CHEMBL1741325	PUBCHEM_BIOASSAY: Cytochrome panel assay with activity outcomes. (Class of assay: other) Panel member name: p450-cyp2c9 Compounds with AC50 equal or less than 10 uM are considered active	F	BAO_0000019	assay format	None	None	None	None	None	CHEMBL3397	Cytochrome P450 2C9	Homo sapiens	SINGLE PROTEIN	CHEMBL1201862	7	PubChem BioAssays			None
CHEMBL1704176		0	352.42	0	4.26	SID17408737	O=C(CSc1ccccc1)Nc1ccc(NC(=O)c2ccco2)cc1	AC50	'='	19952.62	nM	4.70		inconclusive	UO_0000065					False	CHEMBL1741325	PUBCHEM_BIOASSAY: Cytochrome panel assay with activity outcomes. (Class of assay: other) Panel member name: p450-cyp2c9 Compounds with AC50 equal or less than 10 uM are considered active	F	BAO_0000019	assay format	None	None	None	None	None	CHEMBL3397	Cytochrome P450 2C9	Homo sapiens	SINGLE PROTEIN	CHEMBL1201862	7	PubChem BioAssays			None
CHEMBL565856		0	369.42	0	4.95	SID4238921	Cc1cccc(CNc2ncnc3ccc(-c4ccc5c(c4)OCO5)cc23)c1	AC50	'='	316.23	nM	6.50		Active	UO_0000065					False	CHEMBL1741325	PUBCHEM_BIOASSAY: Cytochrome panel assay with activity outcomes. (Class of assay: other) Panel member name: p450-cyp2c9 Compounds with AC50 equal or less than 10 uM are considered active	F	BAO_0000019	assay format	None	None	None	None	None	CHEMBL3397	Cytochrome P450 2C9	Homo sapiens	SINGLE PROTEIN	CHEMBL1201862	7	PubChem BioAssays			None
CHEMBL1586704		0	466.35	0	3.50	SID17416113	COC(=O)CN1C(=S)N(c2ccc(Cl)cc2)C(=O)C1CC(=O)Nc1ccc(Cl)cc1	AC50						inactive						False	CHEMBL1741325	PUBCHEM_BIOASSAY: Cytochrome panel assay with activity outcomes. (Class of assay: other) Panel member name: p450-cyp2c9 Compounds with AC50 equal or less than 10 uM are considered active	F	BAO_0000019	assay format	None	None	None	None	None	CHEMBL3397	Cytochrome P450 2C9	Homo sapiens	SINGLE PROTEIN	CHEMBL1201862	7	PubChem BioAssays			None
CHEMBL1329499		0	416.42	0	3.66	SID4239543	COc1cccc(Nc2ncc3nc(-c4ccc(F)cc4)c(=O)n(CCC#N)c3n2)c1	AC50						inconclusive						False	CHEMBL1741325	PUBCHEM_BIOASSAY: Cytochrome panel assay with activity outcomes. (Class of assay: other) Panel member name: p450-cyp2c9 Compounds with AC50 equal or less than 10 uM are considered active	F	BAO_0000019	assay format	None	None	None	None	None	CHEMBL3397	Cytochrome P450 2C9	Homo sapiens	SINGLE PROTEIN	CHEMBL1201862	7	PubChem BioAssays			None
CHEMBL1493908		0	376.58	1	5.66	SID11113812	CCCCCCC(C)(C)c1ccc([C@@H]2C[C@H](O)CC[C@@H]2CCCO)c(O)c1	AC50						inactive						False	CHEMBL1741325	PUBCHEM_BIOASSAY: Cytochrome panel assay with activity outcomes. (Class of assay: other) Panel member name: p450-cyp2c9 Compounds with AC50 equal or less than 10 uM are considered active	F	BAO_0000019	assay format	None	None	None	None	None	CHEMBL3397	Cytochrome P450 2C9	Homo sapiens	SINGLE PROTEIN	CHEMBL1201862	7	PubChem BioAssays			None
CHEMBL1322152		0	615.63	3	-8.86	SID11112479	NC[C@@H]1O[C@H](O[C@@H]2[C@H](CO)O[C@H](O[C@@H]3[C@H](O[C@@H]4O[C@H](CO)[C@@H](O)[C@H](O)[C@@H]4N)[C@@H](N)C[C@@H](N)[C@H]3O)[C@H]2O)[C@@H](N)[C@H](O)[C@@H]1O	AC50						inactive						False	CHEMBL1741325	PUBCHEM_BIOASSAY: Cytochrome panel assay with activity outcomes. (Class of assay: other) Panel member name: p450-cyp2c9 Compounds with AC50 equal or less than 10 uM are considered active	F	BAO_0000019	assay format	None	None	None	None	None	CHEMBL3397	Cytochrome P450 2C9	Homo sapiens	SINGLE PROTEIN	CHEMBL1201862	7	PubChem BioAssays			None
CHEMBL100622	HEXAMETHONIUM	0	202.39	0	1.96	SID11111256	C[N+](C)(C)CCCCCC[N+](C)(C)C	AC50						inactive						False	CHEMBL1741325	PUBCHEM_BIOASSAY: Cytochrome panel assay with activity outcomes. (Class of assay: other) Panel member name: p450-cyp2c9 Compounds with AC50 equal or less than 10 uM are considered active	F	BAO_0000019	assay format	None	None	None	None	None	CHEMBL3397	Cytochrome P450 2C9	Homo sapiens	SINGLE PROTEIN	CHEMBL1201862	7	PubChem BioAssays			None
CHEMBL282842		0	159.14	0	-0.88	SID11113451	N[C@H](C(=O)O)[C@@H]1C[C@@H]1C(=O)O	AC50						inactive						False	CHEMBL1741325	PUBCHEM_BIOASSAY: Cytochrome panel assay with activity outcomes. (Class of assay: other) Panel member name: p450-cyp2c9 Compounds with AC50 equal or less than 10 uM are considered active	F	BAO_0000019	assay format	None	None	None	None	None	CHEMBL3397	Cytochrome P450 2C9	Homo sapiens	SINGLE PROTEIN	CHEMBL1201862	7	PubChem BioAssays			None
CHEMBL1491875	BENFOTIAMINE	0	466.46	0	2.63	SID11112674	C/C(=C(/CCOP(=O)(O)O)SC(=O)c1ccccc1)N(C=O)Cc1cnc(C)nc1N	AC50						inactive						False	CHEMBL1741325	PUBCHEM_BIOASSAY: Cytochrome panel assay with activity outcomes. (Class of assay: other) Panel member name: p450-cyp2c9 Compounds with AC50 equal or less than 10 uM are considered active	F	BAO_0000019	assay format	None	None	None	None	None	CHEMBL3397	Cytochrome P450 2C9	Homo sapiens	SINGLE PROTEIN	CHEMBL1201862	7	PubChem BioAssays			None
CHEMBL1384429		0	366.65	0	2.83	SID17411942	Br.N=C1c2ccccc2CN1NC(=O)c1ccc(Cl)cc1	AC50						inactive						False	CHEMBL1741325	PUBCHEM_BIOASSAY: Cytochrome panel assay with activity outcomes. (Class of assay: other) Panel member name: p450-cyp2c9 Compounds with AC50 equal or less than 10 uM are considered active	F	BAO_0000019	assay format	None	None	None	None	None	CHEMBL3397	Cytochrome P450 2C9	Homo sapiens	SINGLE PROTEIN	CHEMBL1201862	7	PubChem BioAssays			None
CHEMBL1334277		0	200.22	0	1.08	SID4252903	O=C(O)C(Cc1cccs1)C(=O)O	AC50						inactive						False	CHEMBL1741325	PUBCHEM_BIOASSAY: Cytochrome panel assay with activity outcomes. (Class of assay: other) Panel member name: p450-cyp2c9 Compounds with AC50 equal or less than 10 uM are considered active	F	BAO_0000019	assay format	None	None	None	None	None	CHEMBL3397	Cytochrome P450 2C9	Homo sapiens	SINGLE PROTEIN	CHEMBL1201862	7	PubChem BioAssays			None
CHEMBL1741469		0	312.46	0	2.50	SID17415226	CCCN(C(S)=Nc1ccccc1)C1CCS(=O)(=O)C1	AC50						inactive						False	CHEMBL1741325	PUBCHEM_BIOASSAY: Cytochrome panel assay with activity outcomes. (Class of assay: other) Panel member name: p450-cyp2c9 Compounds with AC50 equal or less than 10 uM are considered active	F	BAO_0000019	assay format	None	None	None	None	None	CHEMBL3397	Cytochrome P450 2C9	Homo sapiens	SINGLE PROTEIN	CHEMBL1201862	7	PubChem BioAssays			None
CHEMBL1310481		0	229.24	0	2.63	SID852985	COC(=O)c1cc(/C=C/c2ccccc2)on1	AC50						inactive						False	CHEMBL1741325	PUBCHEM_BIOASSAY: Cytochrome panel assay with activity outcomes. (Class of assay: other) Panel member name: p450-cyp2c9 Compounds with AC50 equal or less than 10 uM are considered active	F	BAO_0000019	assay format	None	None	None	None	None	CHEMBL3397	Cytochrome P450 2C9	Homo sapiens	SINGLE PROTEIN	CHEMBL1201862	7	PubChem BioAssays			None
CHEMBL1330502		0	516.55	2	5.40	SID11114149	CC(=O)c1c(O)c(C)c(O)c(Cc2c(O)c3c(c(C(=O)/C=C\c4ccccc4)c2O)OC(C)(C)C=C3)c1O	AC50						inactive						False	CHEMBL1741325	PUBCHEM_BIOASSAY: Cytochrome panel assay with activity outcomes. (Class of assay: other) Panel member name: p450-cyp2c9 Compounds with AC50 equal or less than 10 uM are considered active	F	BAO_0000019	assay format	None	None	None	None	None	CHEMBL3397	Cytochrome P450 2C9	Homo sapiens	SINGLE PROTEIN	CHEMBL1201862	7	PubChem BioAssays			None
CHEMBL1473933		0	358.43	0	1.77	SID11112117	C[C@@]12C=CC(=O)C=C1CC[C@@H]1[C@@H]2C(=O)C[C@]2(C)[C@@H]1CC[C@]2(O)C(=O)CO	AC50						inactive						False	CHEMBL1741325	PUBCHEM_BIOASSAY: Cytochrome panel assay with activity outcomes. (Class of assay: other) Panel member name: p450-cyp2c9 Compounds with AC50 equal or less than 10 uM are considered active	F	BAO_0000019	assay format	None	None	None	None	None	CHEMBL3397	Cytochrome P450 2C9	Homo sapiens	SINGLE PROTEIN	CHEMBL1201862	7	PubChem BioAssays			None
CHEMBL266084		0	202.26	0	1.82	SID11110666	COc1ccc2[nH]c3c(c2c1)CCNC3	AC50						inactive						False	CHEMBL1741325	PUBCHEM_BIOASSAY: Cytochrome panel assay with activity outcomes. (Class of assay: other) Panel member name: p450-cyp2c9 Compounds with AC50 equal or less than 10 uM are considered active	F	BAO_0000019	assay format	None	None	None	None	None	CHEMBL3397	Cytochrome P450 2C9	Homo sapiens	SINGLE PROTEIN	CHEMBL1201862	7	PubChem BioAssays			None
CHEMBL1481168		0	435.48	0	1.76	SID4244323	Cc1c(NC(=O)NC(C)N2C(=O)C3C4C=CC(C4)C3C2=O)c(=O)n(-c2ccccc2)n1C	AC50						inactive						False	CHEMBL1741325	PUBCHEM_BIOASSAY: Cytochrome panel assay with activity outcomes. (Class of assay: other) Panel member name: p450-cyp2c9 Compounds with AC50 equal or less than 10 uM are considered active	F	BAO_0000019	assay format	None	None	None	None	None	CHEMBL3397	Cytochrome P450 2C9	Homo sapiens	SINGLE PROTEIN	CHEMBL1201862	7	PubChem BioAssays			None
CHEMBL1443019		0	430.56	0	3.28	SID14723880	CCn1c(CC(=O)Nc2ccc(C)cc2)nnc1SCC(=O)Nc1nc(C)cs1	AC50	'='	354.81	nM	6.45		Active	UO_0000065					False	CHEMBL1741325	PUBCHEM_BIOASSAY: Cytochrome panel assay with activity outcomes. (Class of assay: other) Panel member name: p450-cyp2c9 Compounds with AC50 equal or less than 10 uM are considered active	F	BAO_0000019	assay format	None	None	None	None	None	CHEMBL3397	Cytochrome P450 2C9	Homo sapiens	SINGLE PROTEIN	CHEMBL1201862	7	PubChem BioAssays			None
CHEMBL1512693		0	313.39	0	2.32	SID4239057	CN(C)c1ncc2nc(-c3cccs3)c(=O)n(C3CC3)c2n1	AC50	'='	3162.28	nM	5.50		Active	UO_0000065					False	CHEMBL1741325	PUBCHEM_BIOASSAY: Cytochrome panel assay with activity outcomes. (Class of assay: other) Panel member name: p450-cyp2c9 Compounds with AC50 equal or less than 10 uM are considered active	F	BAO_0000019	assay format	None	None	None	None	None	CHEMBL3397	Cytochrome P450 2C9	Homo sapiens	SINGLE PROTEIN	CHEMBL1201862	7	PubChem BioAssays			None
CHEMBL1388668		0	302.40	1	5.08	SID17403071	Cc1ccc(Sc2nc(-c3ccccc3)ccc2C#N)cc1	AC50	'='	7943.28	nM	5.10		Active	UO_0000065					False	CHEMBL1741325	PUBCHEM_BIOASSAY: Cytochrome panel assay with activity outcomes. (Class of assay: other) Panel member name: p450-cyp2c9 Compounds with AC50 equal or less than 10 uM are considered active	F	BAO_0000019	assay format	None	None	None	None	None	CHEMBL3397	Cytochrome P450 2C9	Homo sapiens	SINGLE PROTEIN	CHEMBL1201862	7	PubChem BioAssays			None
CHEMBL1409261		0	470.64	1	6.75	SID17385117	CCCC[C@@H]1C[C@H]1C(NS(=O)(=O)c1cccc2cccnc12)c1ccc(-c2ccccc2)cc1	AC50	'='	3162.28	nM	5.50		Active	UO_0000065					False	CHEMBL1741325	PUBCHEM_BIOASSAY: Cytochrome panel assay with activity outcomes. (Class of assay: other) Panel member name: p450-cyp2c9 Compounds with AC50 equal or less than 10 uM are considered active	F	BAO_0000019	assay format	None	None	None	None	None	CHEMBL3397	Cytochrome P450 2C9	Homo sapiens	SINGLE PROTEIN	CHEMBL1201862	7	PubChem BioAssays			None
CHEMBL3209485		0	407.47	0	4.48	SID17414821	Cc1ccc(S(=O)(=O)/N=C(\c2ccc(F)cc2)n2c(C)nc3ccccc32)cc1	AC50	'='	10000.0	nM	5.00		Active	UO_0000065					False	CHEMBL1741325	PUBCHEM_BIOASSAY: Cytochrome panel assay with activity outcomes. (Class of assay: other) Panel member name: p450-cyp2c9 Compounds with AC50 equal or less than 10 uM are considered active	F	BAO_0000019	assay format	None	None	None	None	None	CHEMBL3397	Cytochrome P450 2C9	Homo sapiens	SINGLE PROTEIN	CHEMBL1201862	7	PubChem BioAssays			None
CHEMBL1606968		0	399.52	1	5.80	SID17413076	Cc1ccccc1-c1cc(C(=O)Nc2nc3c(s2)CCCC3)c2ccccc2n1	AC50	'='	10000.0	nM	5.00		Active	UO_0000065					False	CHEMBL1741325	PUBCHEM_BIOASSAY: Cytochrome panel assay with activity outcomes. (Class of assay: other) Panel member name: p450-cyp2c9 Compounds with AC50 equal or less than 10 uM are considered active	F	BAO_0000019	assay format	None	None	None	None	None	CHEMBL3397	Cytochrome P450 2C9	Homo sapiens	SINGLE PROTEIN	CHEMBL1201862	7	PubChem BioAssays			None
CHEMBL1328375		0	302.25	0	2.50	SID17412183	CCOC(=O)N1N=C(c2ccccc2)CC1(O)C(F)(F)F	AC50	'='	10000.0	nM	5.00		Active	UO_0000065					False	CHEMBL1741325	PUBCHEM_BIOASSAY: Cytochrome panel assay with activity outcomes. (Class of assay: other) Panel member name: p450-cyp2c9 Compounds with AC50 equal or less than 10 uM are considered active	F	BAO_0000019	assay format	None	None	None	None	None	CHEMBL3397	Cytochrome P450 2C9	Homo sapiens	SINGLE PROTEIN	CHEMBL1201862	7	PubChem BioAssays			None
CHEMBL77387		0	215.17	0	1.73	SID11111931	N#CC(C#N)=Cc1ccc([N+](=O)[O-])c(O)c1	AC50	'='	31622.78	nM	4.50		inconclusive	UO_0000065					False	CHEMBL1741325	PUBCHEM_BIOASSAY: Cytochrome panel assay with activity outcomes. (Class of assay: other) Panel member name: p450-cyp2c9 Compounds with AC50 equal or less than 10 uM are considered active	F	BAO_0000019	assay format	None	None	None	None	None	CHEMBL3397	Cytochrome P450 2C9	Homo sapiens	SINGLE PROTEIN	CHEMBL1201862	7	PubChem BioAssays			None
CHEMBL187734	TETRADECYLTHIOACETIC ACID	2	288.50	1	5.51	SID11111865	CCCCCCCCCCCCCCSCC(=O)O	AC50	'='	39810.72	nM	4.40		inconclusive	UO_0000065					False	CHEMBL1741325	PUBCHEM_BIOASSAY: Cytochrome panel assay with activity outcomes. (Class of assay: other) Panel member name: p450-cyp2c9 Compounds with AC50 equal or less than 10 uM are considered active	F	BAO_0000019	assay format	None	None	None	None	None	CHEMBL3397	Cytochrome P450 2C9	Homo sapiens	SINGLE PROTEIN	CHEMBL1201862	7	PubChem BioAssays			None
CHEMBL1741399		0	241.12	0	1.17	SID17413355	CCC(=O)NC(NC(=O)CC)C(Cl)Cl	AC50	'='	19952.62	nM	4.70		inconclusive	UO_0000065					False	CHEMBL1741325	PUBCHEM_BIOASSAY: Cytochrome panel assay with activity outcomes. (Class of assay: other) Panel member name: p450-cyp2c9 Compounds with AC50 equal or less than 10 uM are considered active	F	BAO_0000019	assay format	None	None	None	None	None	CHEMBL3397	Cytochrome P450 2C9	Homo sapiens	SINGLE PROTEIN	CHEMBL1201862	7	PubChem BioAssays			None
CHEMBL1469557		0	423.74	0	4.79	SID17402536	Nc1nc(Cl)cc(N2CCC(c3cc(-c4ccc(Cl)cc4Cl)[nH]n3)CC2)n1	AC50	'='	22387.21	nM	4.65		inconclusive	UO_0000065					False	CHEMBL1741325	PUBCHEM_BIOASSAY: Cytochrome panel assay with activity outcomes. (Class of assay: other) Panel member name: p450-cyp2c9 Compounds with AC50 equal or less than 10 uM are considered active	F	BAO_0000019	assay format	None	None	None	None	None	CHEMBL3397	Cytochrome P450 2C9	Homo sapiens	SINGLE PROTEIN	CHEMBL1201862	7	PubChem BioAssays			None
CHEMBL1411424		0	268.28	0	1.49	SID4238984	COc1ccc(-n2c(=O)c(C)nc3cncnc32)cc1	AC50	'='	39810.72	nM	4.40		inconclusive	UO_0000065					False	CHEMBL1741325	PUBCHEM_BIOASSAY: Cytochrome panel assay with activity outcomes. (Class of assay: other) Panel member name: p450-cyp2c9 Compounds with AC50 equal or less than 10 uM are considered active	F	BAO_0000019	assay format	None	None	None	None	None	CHEMBL3397	Cytochrome P450 2C9	Homo sapiens	SINGLE PROTEIN	CHEMBL1201862	7	PubChem BioAssays			None
CHEMBL1409262		0	423.49	0	3.44	SID17414550	Cc1ccc(C(=O)C(OC(=O)CNS(=O)(=O)c2ccccc2)c2ccccc2)cc1	AC50	'='	7079.46	nM	5.15		Active	UO_0000065					False	CHEMBL1741325	PUBCHEM_BIOASSAY: Cytochrome panel assay with activity outcomes. (Class of assay: other) Panel member name: p450-cyp2c9 Compounds with AC50 equal or less than 10 uM are considered active	F	BAO_0000019	assay format	None	None	None	None	None	CHEMBL3397	Cytochrome P450 2C9	Homo sapiens	SINGLE PROTEIN	CHEMBL1201862	7	PubChem BioAssays			None
CHEMBL1301415		0	361.45	0	2.38	SID14738197	CCCCN(CCCC)c1nc(OC)nc(-n2nnc(C(C)=O)c2C)n1	AC50	'='	7079.46	nM	5.15		inconclusive	UO_0000065					False	CHEMBL1741325	PUBCHEM_BIOASSAY: Cytochrome panel assay with activity outcomes. (Class of assay: other) Panel member name: p450-cyp2c9 Compounds with AC50 equal or less than 10 uM are considered active	F	BAO_0000019	assay format	None	None	None	None	None	CHEMBL3397	Cytochrome P450 2C9	Homo sapiens	SINGLE PROTEIN	CHEMBL1201862	7	PubChem BioAssays			None
CHEMBL1416213		0	443.53	1	5.34	SID17406900	COc1ccc(-c2c(C(C)=O)c(C)nc3sc4c(c23)NC(c2ccccc2)NC4=O)cc1	AC50	'='	562.34	nM	6.25		Active	UO_0000065					False	CHEMBL1741325	PUBCHEM_BIOASSAY: Cytochrome panel assay with activity outcomes. (Class of assay: other) Panel member name: p450-cyp2c9 Compounds with AC50 equal or less than 10 uM are considered active	F	BAO_0000019	assay format	None	None	None	None	None	CHEMBL3397	Cytochrome P450 2C9	Homo sapiens	SINGLE PROTEIN	CHEMBL1201862	7	PubChem BioAssays			None
CHEMBL1742219		0	226.30	0	3.29	SID17402392	N#Cc1ccccc1Sc1ccccc1N	AC50	'='	5011.87	nM	5.30		Active	UO_0000065					False	CHEMBL1741325	PUBCHEM_BIOASSAY: Cytochrome panel assay with activity outcomes. (Class of assay: other) Panel member name: p450-cyp2c9 Compounds with AC50 equal or less than 10 uM are considered active	F	BAO_0000019	assay format	None	None	None	None	None	CHEMBL3397	Cytochrome P450 2C9	Homo sapiens	SINGLE PROTEIN	CHEMBL1201862	7	PubChem BioAssays			None
CHEMBL1486304		0	298.39	1	5.47	SID4253146	c1ccc2cc(NCNc3ccc4ccccc4c3)ccc2c1	AC50	'='	3981.07	nM	5.40		Active	UO_0000065					False	CHEMBL1741325	PUBCHEM_BIOASSAY: Cytochrome panel assay with activity outcomes. (Class of assay: other) Panel member name: p450-cyp2c9 Compounds with AC50 equal or less than 10 uM are considered active	F	BAO_0000019	assay format	None	None	None	None	None	CHEMBL3397	Cytochrome P450 2C9	Homo sapiens	SINGLE PROTEIN	CHEMBL1201862	7	PubChem BioAssays			None
CHEMBL1346437		0	499.57	0	3.69	SID17414369	Cc1ccc(C)c(-c2nn(-c3cc(N4CCN(CCO)CC4)ccc3[N+](=O)[O-])c(=O)c3ccccc23)c1	AC50	'='	12589.25	nM	4.90		Active	UO_0000065					False	CHEMBL1741325	PUBCHEM_BIOASSAY: Cytochrome panel assay with activity outcomes. (Class of assay: other) Panel member name: p450-cyp2c9 Compounds with AC50 equal or less than 10 uM are considered active	F	BAO_0000019	assay format	None	None	None	None	None	CHEMBL3397	Cytochrome P450 2C9	Homo sapiens	SINGLE PROTEIN	CHEMBL1201862	7	PubChem BioAssays			None
CHEMBL1310796		0	391.47	0	2.12	SID4244968	CCOc1nc(NCCc2ccc(OC)c(OC)c2)nc(NC(C)(C)CO)n1	AC50	'='	31622.78	nM	4.50		inconclusive	UO_0000065					False	CHEMBL1741325	PUBCHEM_BIOASSAY: Cytochrome panel assay with activity outcomes. (Class of assay: other) Panel member name: p450-cyp2c9 Compounds with AC50 equal or less than 10 uM are considered active	F	BAO_0000019	assay format	None	None	None	None	None	CHEMBL3397	Cytochrome P450 2C9	Homo sapiens	SINGLE PROTEIN	CHEMBL1201862	7	PubChem BioAssays			None
CHEMBL1590909		0	384.44	1	5.03	SID4239940	COc1ccc2[nH]cc(CCNc3nc(-c4ccoc4)nc4ccccc34)c2c1	AC50	'='	1000.0	nM	6.00		inconclusive	UO_0000065					False	CHEMBL1741325	PUBCHEM_BIOASSAY: Cytochrome panel assay with activity outcomes. (Class of assay: other) Panel member name: p450-cyp2c9 Compounds with AC50 equal or less than 10 uM are considered active	F	BAO_0000019	assay format	None	None	None	None	None	CHEMBL3397	Cytochrome P450 2C9	Homo sapiens	SINGLE PROTEIN	CHEMBL1201862	7	PubChem BioAssays			None
CHEMBL1602083		0	313.40	0	3.48	SID4250129	CCCCOc1ccccc1C1CC(=O)NC2=C1C(=O)CCC2	AC50	'='	17782.79	nM	4.75		Active	UO_0000065					False	CHEMBL1741325	PUBCHEM_BIOASSAY: Cytochrome panel assay with activity outcomes. (Class of assay: other) Panel member name: p450-cyp2c9 Compounds with AC50 equal or less than 10 uM are considered active	F	BAO_0000019	assay format	None	None	None	None	None	CHEMBL3397	Cytochrome P450 2C9	Homo sapiens	SINGLE PROTEIN	CHEMBL1201862	7	PubChem BioAssays			None
CHEMBL1378322		0	298.41	0	3.44	SID17414624	Cc1cccc(NC(=S)NC(=O)CCc2ccccc2)c1	AC50	'='	7943.28	nM	5.10		Active	UO_0000065					False	CHEMBL1741325	PUBCHEM_BIOASSAY: Cytochrome panel assay with activity outcomes. (Class of assay: other) Panel member name: p450-cyp2c9 Compounds with AC50 equal or less than 10 uM are considered active	F	BAO_0000019	assay format	None	None	None	None	None	CHEMBL3397	Cytochrome P450 2C9	Homo sapiens	SINGLE PROTEIN	CHEMBL1201862	7	PubChem BioAssays			None
CHEMBL1342730		0	467.89	0	4.37	SID14737076	Cc1c(Cl)cccc1N1C(=O)C(N2C(=O)c3cccc([N+](=O)[O-])c3C2=O)C1c1cccs1	AC50	'='	3548.13	nM	5.45		Active	UO_0000065					False	CHEMBL1741325	PUBCHEM_BIOASSAY: Cytochrome panel assay with activity outcomes. (Class of assay: other) Panel member name: p450-cyp2c9 Compounds with AC50 equal or less than 10 uM are considered active	F	BAO_0000019	assay format	None	None	None	None	None	CHEMBL3397	Cytochrome P450 2C9	Homo sapiens	SINGLE PROTEIN	CHEMBL1201862	7	PubChem BioAssays			None
CHEMBL1377580		0	236.27	0	3.66	SID17412940	Cc1ccc(/C=C2\OC(=O)c3ccccc32)cc1	AC50	'='	354.81	nM	6.45		inconclusive	UO_0000065					False	CHEMBL1741325	PUBCHEM_BIOASSAY: Cytochrome panel assay with activity outcomes. (Class of assay: other) Panel member name: p450-cyp2c9 Compounds with AC50 equal or less than 10 uM are considered active	F	BAO_0000019	assay format	None	None	None	None	None	CHEMBL3397	Cytochrome P450 2C9	Homo sapiens	SINGLE PROTEIN	CHEMBL1201862	7	PubChem BioAssays			None
CHEMBL1605811		0	338.82	0	4.34	SID17415524	CC1CCCN(C(=O)c2sc3cc([N+](=O)[O-])ccc3c2Cl)C1	AC50						inactive						False	CHEMBL1741325	PUBCHEM_BIOASSAY: Cytochrome panel assay with activity outcomes. (Class of assay: other) Panel member name: p450-cyp2c9 Compounds with AC50 equal or less than 10 uM are considered active	F	BAO_0000019	assay format	None	None	None	None	None	CHEMBL3397	Cytochrome P450 2C9	Homo sapiens	SINGLE PROTEIN	CHEMBL1201862	7	PubChem BioAssays			None
CHEMBL1374524		0	389.52	0	4.22	SID4253609	CN1CCN(CC(=O)N2c3ccccc3Sc3cc4ccccc4cc32)CC1	AC50						inactive						False	CHEMBL1741325	PUBCHEM_BIOASSAY: Cytochrome panel assay with activity outcomes. (Class of assay: other) Panel member name: p450-cyp2c9 Compounds with AC50 equal or less than 10 uM are considered active	F	BAO_0000019	assay format	None	None	None	None	None	CHEMBL3397	Cytochrome P450 2C9	Homo sapiens	SINGLE PROTEIN	CHEMBL1201862	7	PubChem BioAssays			None
CHEMBL1405565		0	253.26	0	-0.25	SID4253095	O=C(O)c1[nH]c(=O)[nH]c(=O)c1CN1CCCCC1	AC50						inactive						False	CHEMBL1741325	PUBCHEM_BIOASSAY: Cytochrome panel assay with activity outcomes. (Class of assay: other) Panel member name: p450-cyp2c9 Compounds with AC50 equal or less than 10 uM are considered active	F	BAO_0000019	assay format	None	None	None	None	None	CHEMBL3397	Cytochrome P450 2C9	Homo sapiens	SINGLE PROTEIN	CHEMBL1201862	7	PubChem BioAssays			None
CHEMBL1587369		0	303.36	0	2.28	SID14740908	CCCc1cc(=O)oc2c(CN3CCOCC3)c(O)ccc12	AC50						inactive						False	CHEMBL1741325	PUBCHEM_BIOASSAY: Cytochrome panel assay with activity outcomes. (Class of assay: other) Panel member name: p450-cyp2c9 Compounds with AC50 equal or less than 10 uM are considered active	F	BAO_0000019	assay format	None	None	None	None	None	CHEMBL3397	Cytochrome P450 2C9	Homo sapiens	SINGLE PROTEIN	CHEMBL1201862	7	PubChem BioAssays			None
CHEMBL273541		0	173.17	0	-0.48	SID11111678	O=C(O)[C@@H]1CCCN[C@H]1C(=O)O	AC50						inactive						False	CHEMBL1741325	PUBCHEM_BIOASSAY: Cytochrome panel assay with activity outcomes. (Class of assay: other) Panel member name: p450-cyp2c9 Compounds with AC50 equal or less than 10 uM are considered active	F	BAO_0000019	assay format	None	None	None	None	None	CHEMBL3397	Cytochrome P450 2C9	Homo sapiens	SINGLE PROTEIN	CHEMBL1201862	7	PubChem BioAssays			None
CHEMBL297302	BENPERIDOL	4	381.45	0	4.18	SID11112508	O=C(CCCN1CCC(n2c(O)nc3ccccc32)CC1)c1ccc(F)cc1	AC50						inactive						False	CHEMBL1741325	PUBCHEM_BIOASSAY: Cytochrome panel assay with activity outcomes. (Class of assay: other) Panel member name: p450-cyp2c9 Compounds with AC50 equal or less than 10 uM are considered active	F	BAO_0000019	assay format	None	None	None	None	None	CHEMBL3397	Cytochrome P450 2C9	Homo sapiens	SINGLE PROTEIN	CHEMBL1201862	7	PubChem BioAssays			None
CHEMBL1608257		0	249.40	0	1.78	SID4252689	C[N+](C)(C)CCN[N@@+]1(C)CCCc2ccccc21	AC50						inactive						False	CHEMBL1741325	PUBCHEM_BIOASSAY: Cytochrome panel assay with activity outcomes. (Class of assay: other) Panel member name: p450-cyp2c9 Compounds with AC50 equal or less than 10 uM are considered active	F	BAO_0000019	assay format	None	None	None	None	None	CHEMBL3397	Cytochrome P450 2C9	Homo sapiens	SINGLE PROTEIN	CHEMBL1201862	7	PubChem BioAssays			None
CHEMBL1494196		0	334.42	0	3.47	SID4238744	COc1cccc(-c2ccc3ncnc(NC4CCNCC4)c3c2)c1	AC50						inactive						False	CHEMBL1741325	PUBCHEM_BIOASSAY: Cytochrome panel assay with activity outcomes. (Class of assay: other) Panel member name: p450-cyp2c9 Compounds with AC50 equal or less than 10 uM are considered active	F	BAO_0000019	assay format	None	None	None	None	None	CHEMBL3397	Cytochrome P450 2C9	Homo sapiens	SINGLE PROTEIN	CHEMBL1201862	7	PubChem BioAssays			None
CHEMBL1394095		0	409.40	0	3.20	SID4237842	COc1ccc(-n2c(=O)c(-c3cc(F)cc(F)c3)nc3cnc(N(C)C)nc32)cc1	AC50						inconclusive						False	CHEMBL1741325	PUBCHEM_BIOASSAY: Cytochrome panel assay with activity outcomes. (Class of assay: other) Panel member name: p450-cyp2c9 Compounds with AC50 equal or less than 10 uM are considered active	F	BAO_0000019	assay format	None	None	None	None	None	CHEMBL3397	Cytochrome P450 2C9	Homo sapiens	SINGLE PROTEIN	CHEMBL1201862	7	PubChem BioAssays			None
CHEMBL1321439		0	336.44	0	2.60	SID4239265	O=C(c1cnccn1)N1CCC[C@@]2(CCN(Cc3ccccc3)C2)C1	AC50						inactive						False	CHEMBL1741325	PUBCHEM_BIOASSAY: Cytochrome panel assay with activity outcomes. (Class of assay: other) Panel member name: p450-cyp2c9 Compounds with AC50 equal or less than 10 uM are considered active	F	BAO_0000019	assay format	None	None	None	None	None	CHEMBL3397	Cytochrome P450 2C9	Homo sapiens	SINGLE PROTEIN	CHEMBL1201862	7	PubChem BioAssays			None
CHEMBL1362627		0	352.37	0	3.73	SID4252682	C[C@]12CC[C@H]3c4ccc(O)cc4CC[C@@H]3[C@H]1CC[C@@H]2OP(=O)(O)O	AC50						inactive						False	CHEMBL1741325	PUBCHEM_BIOASSAY: Cytochrome panel assay with activity outcomes. (Class of assay: other) Panel member name: p450-cyp2c9 Compounds with AC50 equal or less than 10 uM are considered active	F	BAO_0000019	assay format	None	None	None	None	None	CHEMBL3397	Cytochrome P450 2C9	Homo sapiens	SINGLE PROTEIN	CHEMBL1201862	7	PubChem BioAssays			None
CHEMBL1541058		0	312.15	0	3.35	SID17409849	COC(=O)c1cc(C(=O)c2ccc(Cl)cc2Cl)cn1C	AC50						inconclusive						False	CHEMBL1741325	PUBCHEM_BIOASSAY: Cytochrome panel assay with activity outcomes. (Class of assay: other) Panel member name: p450-cyp2c9 Compounds with AC50 equal or less than 10 uM are considered active	F	BAO_0000019	assay format	None	None	None	None	None	CHEMBL3397	Cytochrome P450 2C9	Homo sapiens	SINGLE PROTEIN	CHEMBL1201862	7	PubChem BioAssays			None
CHEMBL1517643		0	376.42	0	1.97	SID4238367	CN(C)c1ncc2nc(-c3cccc(C#N)c3)c(=O)n(C[C@H]3CCCO3)c2n1	AC50						inactive						False	CHEMBL1741325	PUBCHEM_BIOASSAY: Cytochrome panel assay with activity outcomes. (Class of assay: other) Panel member name: p450-cyp2c9 Compounds with AC50 equal or less than 10 uM are considered active	F	BAO_0000019	assay format	None	None	None	None	None	CHEMBL3397	Cytochrome P450 2C9	Homo sapiens	SINGLE PROTEIN	CHEMBL1201862	7	PubChem BioAssays			None
CHEMBL1355970		0	434.45	0	2.87	SID4238170	CN1CCN(c2ncc3nc(-c4cc(F)cc(F)c4)c(=O)n(-c4ccccc4)c3n2)CC1	AC50						inactive						False	CHEMBL1741325	PUBCHEM_BIOASSAY: Cytochrome panel assay with activity outcomes. (Class of assay: other) Panel member name: p450-cyp2c9 Compounds with AC50 equal or less than 10 uM are considered active	F	BAO_0000019	assay format	None	None	None	None	None	CHEMBL3397	Cytochrome P450 2C9	Homo sapiens	SINGLE PROTEIN	CHEMBL1201862	7	PubChem BioAssays			None
CHEMBL1551919		0	260.30	0	3.21	SID4238508	CNc1nc(-c2cccc(C#N)c2)nc2ccccc12	AC50						inactive						False	CHEMBL1741325	PUBCHEM_BIOASSAY: Cytochrome panel assay with activity outcomes. (Class of assay: other) Panel member name: p450-cyp2c9 Compounds with AC50 equal or less than 10 uM are considered active	F	BAO_0000019	assay format	None	None	None	None	None	CHEMBL3397	Cytochrome P450 2C9	Homo sapiens	SINGLE PROTEIN	CHEMBL1201862	7	PubChem BioAssays			None
CHEMBL90472		0	211.70	0	1.66	SID11111781	NC1CCN(c2cccc(Cl)n2)CC1	AC50						inactive						False	CHEMBL1741325	PUBCHEM_BIOASSAY: Cytochrome panel assay with activity outcomes. (Class of assay: other) Panel member name: p450-cyp2c9 Compounds with AC50 equal or less than 10 uM are considered active	F	BAO_0000019	assay format	None	None	None	None	None	CHEMBL3397	Cytochrome P450 2C9	Homo sapiens	SINGLE PROTEIN	CHEMBL1201862	7	PubChem BioAssays			None
CHEMBL1482381		0	197.04	0	2.33	SID3715632	Brc1[nH]nc2ccccc12	AC50						inconclusive						False	CHEMBL1741325	PUBCHEM_BIOASSAY: Cytochrome panel assay with activity outcomes. (Class of assay: other) Panel member name: p450-cyp2c9 Compounds with AC50 equal or less than 10 uM are considered active	F	BAO_0000019	assay format	None	None	None	None	None	CHEMBL3397	Cytochrome P450 2C9	Homo sapiens	SINGLE PROTEIN	CHEMBL1201862	7	PubChem BioAssays			None
CHEMBL1588100		0	248.24	0	1.41	SID4245134	O=C(c1cc(-c2ccco2)on1)N1CCOCC1	AC50						inconclusive						False	CHEMBL1741325	PUBCHEM_BIOASSAY: Cytochrome panel assay with activity outcomes. (Class of assay: other) Panel member name: p450-cyp2c9 Compounds with AC50 equal or less than 10 uM are considered active	F	BAO_0000019	assay format	None	None	None	None	None	CHEMBL3397	Cytochrome P450 2C9	Homo sapiens	SINGLE PROTEIN	CHEMBL1201862	7	PubChem BioAssays			None
CHEMBL1561927		0	182.27	0	2.45	SID14742530	Nc1nc(-c2cccs2)cs1	AC50						inactive						False	CHEMBL1741325	PUBCHEM_BIOASSAY: Cytochrome panel assay with activity outcomes. (Class of assay: other) Panel member name: p450-cyp2c9 Compounds with AC50 equal or less than 10 uM are considered active	F	BAO_0000019	assay format	None	None	None	None	None	CHEMBL3397	Cytochrome P450 2C9	Homo sapiens	SINGLE PROTEIN	CHEMBL1201862	7	PubChem BioAssays			None
CHEMBL3192809		0	347.42	0	3.14	SID17406782	COCC(=O)N/N=C/c1ccc(Sc2nc3ccccc3s2)o1	AC50						inactive						False	CHEMBL1741325	PUBCHEM_BIOASSAY: Cytochrome panel assay with activity outcomes. (Class of assay: other) Panel member name: p450-cyp2c9 Compounds with AC50 equal or less than 10 uM are considered active	F	BAO_0000019	assay format	None	None	None	None	None	CHEMBL3397	Cytochrome P450 2C9	Homo sapiens	SINGLE PROTEIN	CHEMBL1201862	7	PubChem BioAssays			None
CHEMBL1742013		0	204.32	0	2.50	SID4252699	c1ccc(CCN2CCCCCC2)nc1	AC50						inactive						False	CHEMBL1741325	PUBCHEM_BIOASSAY: Cytochrome panel assay with activity outcomes. (Class of assay: other) Panel member name: p450-cyp2c9 Compounds with AC50 equal or less than 10 uM are considered active	F	BAO_0000019	assay format	None	None	None	None	None	CHEMBL3397	Cytochrome P450 2C9	Homo sapiens	SINGLE PROTEIN	CHEMBL1201862	7	PubChem BioAssays			None
CHEMBL198059		0	277.41	0	2.61	SID11113719	Cc1ccc(OC[C@H](O)[C@H](C)NC(C)C)c2c1CCC2	AC50						inactive						False	CHEMBL1741325	PUBCHEM_BIOASSAY: Cytochrome panel assay with activity outcomes. (Class of assay: other) Panel member name: p450-cyp2c9 Compounds with AC50 equal or less than 10 uM are considered active	F	BAO_0000019	assay format	None	None	None	None	None	CHEMBL3397	Cytochrome P450 2C9	Homo sapiens	SINGLE PROTEIN	CHEMBL1201862	7	PubChem BioAssays			None
CHEMBL83	TAMOXIFEN	4	371.52	1	6.00	TAM	CC/C(=C(\c1ccccc1)c1ccc(OCCN(C)C)cc1)c1ccccc1	AC50						inactive						False	CHEMBL1741325	PUBCHEM_BIOASSAY: Cytochrome panel assay with activity outcomes. (Class of assay: other) Panel member name: p450-cyp2c9 Compounds with AC50 equal or less than 10 uM are considered active	F	BAO_0000019	assay format	None	None	None	None	None	CHEMBL3397	Cytochrome P450 2C9	Homo sapiens	SINGLE PROTEIN	CHEMBL1201862	7	PubChem BioAssays			None
CHEMBL1723921		0	318.81	0	1.24	SID17411029	Cn1c(S)nnc1CNS(=O)(=O)c1ccc(Cl)cc1	AC50						inactive						False	CHEMBL1741325	PUBCHEM_BIOASSAY: Cytochrome panel assay with activity outcomes. (Class of assay: other) Panel member name: p450-cyp2c9 Compounds with AC50 equal or less than 10 uM are considered active	F	BAO_0000019	assay format	None	None	None	None	None	CHEMBL3397	Cytochrome P450 2C9	Homo sapiens	SINGLE PROTEIN	CHEMBL1201862	7	PubChem BioAssays			None
CHEMBL1521789		0	339.44	0	1.92	SID11112255	CC[C@H](CO)NC(=O)[C@H]1C=C2c3cccc4[nH]cc(c34)C[C@@H]2N(C)C1	AC50						inactive						False	CHEMBL1741325	PUBCHEM_BIOASSAY: Cytochrome panel assay with activity outcomes. (Class of assay: other) Panel member name: p450-cyp2c9 Compounds with AC50 equal or less than 10 uM are considered active	F	BAO_0000019	assay format	None	None	None	None	None	CHEMBL3397	Cytochrome P450 2C9	Homo sapiens	SINGLE PROTEIN	CHEMBL1201862	7	PubChem BioAssays			None
CHEMBL1554743		0	517.45	2	6.02	SID4239472	O=C(Nc1cccc(F)c1)N1CC[C@@]2(CCCN(C(=O)c3cc(C(F)(F)F)cc(C(F)(F)F)c3)C2)C1	AC50						inactive						False	CHEMBL1741325	PUBCHEM_BIOASSAY: Cytochrome panel assay with activity outcomes. (Class of assay: other) Panel member name: p450-cyp2c9 Compounds with AC50 equal or less than 10 uM are considered active	F	BAO_0000019	assay format	None	None	None	None	None	CHEMBL3397	Cytochrome P450 2C9	Homo sapiens	SINGLE PROTEIN	CHEMBL1201862	7	PubChem BioAssays			None
CHEMBL1397558		0	446.39	1	5.06	SID4238500	O=C(c1ccco1)N1CCC2(CC1)CN(Cc1cc(C(F)(F)F)cc(C(F)(F)F)c1)C2	AC50						inactive						False	CHEMBL1741325	PUBCHEM_BIOASSAY: Cytochrome panel assay with activity outcomes. (Class of assay: other) Panel member name: p450-cyp2c9 Compounds with AC50 equal or less than 10 uM are considered active	F	BAO_0000019	assay format	None	None	None	None	None	CHEMBL3397	Cytochrome P450 2C9	Homo sapiens	SINGLE PROTEIN	CHEMBL1201862	7	PubChem BioAssays			None
CHEMBL1329648		0	341.20	1	5.86	SID4253389	Clc1ccc(-c2nnc(-c3cccc4ccccc34)o2)cc1Cl	AC50						inactive						False	CHEMBL1741325	PUBCHEM_BIOASSAY: Cytochrome panel assay with activity outcomes. (Class of assay: other) Panel member name: p450-cyp2c9 Compounds with AC50 equal or less than 10 uM are considered active	F	BAO_0000019	assay format	None	None	None	None	None	CHEMBL3397	Cytochrome P450 2C9	Homo sapiens	SINGLE PROTEIN	CHEMBL1201862	7	PubChem BioAssays			None
CHEMBL1742055		0	319.40	0	3.60	SID26751177	C[C@H]1CC[C@H](C(=O)O)N[C@@H]1c1ccc(C#Cc2ccccc2)cc1	AC50						inactive						False	CHEMBL1741325	PUBCHEM_BIOASSAY: Cytochrome panel assay with activity outcomes. (Class of assay: other) Panel member name: p450-cyp2c9 Compounds with AC50 equal or less than 10 uM are considered active	F	BAO_0000019	assay format	None	None	None	None	None	CHEMBL3397	Cytochrome P450 2C9	Homo sapiens	SINGLE PROTEIN	CHEMBL1201862	7	PubChem BioAssays			None
CHEMBL1396230		0	199.26	0	2.49	SID4239298	CNc1cc(-c2ccccc2C)ncn1	AC50						inactive						False	CHEMBL1741325	PUBCHEM_BIOASSAY: Cytochrome panel assay with activity outcomes. (Class of assay: other) Panel member name: p450-cyp2c9 Compounds with AC50 equal or less than 10 uM are considered active	F	BAO_0000019	assay format	None	None	None	None	None	CHEMBL3397	Cytochrome P450 2C9	Homo sapiens	SINGLE PROTEIN	CHEMBL1201862	7	PubChem BioAssays			None
CHEMBL61350	CYSTAMINE	0	152.29	0	0.29	SID4252906	NCCSSCCN	AC50						inactive						False	CHEMBL1741325	PUBCHEM_BIOASSAY: Cytochrome panel assay with activity outcomes. (Class of assay: other) Panel member name: p450-cyp2c9 Compounds with AC50 equal or less than 10 uM are considered active	F	BAO_0000019	assay format	None	None	None	None	None	CHEMBL3397	Cytochrome P450 2C9	Homo sapiens	SINGLE PROTEIN	CHEMBL1201862	7	PubChem BioAssays			None
CHEMBL1564813		0	605.76	1	3.49	SID24707985	COC(=O)[C@@]1(Cc2ccc(OC)cc2)[C@H]2c3cc(C(=O)N(C)C)n(CCSCCO)c3C[C@H]2CN1C(=O)c1ccccc1	AC50	'='	12589.25	nM	4.90		inconclusive	UO_0000065					False	CHEMBL1741325	PUBCHEM_BIOASSAY: Cytochrome panel assay with activity outcomes. (Class of assay: other) Panel member name: p450-cyp2c9 Compounds with AC50 equal or less than 10 uM are considered active	F	BAO_0000019	assay format	None	None	None	None	None	CHEMBL3397	Cytochrome P450 2C9	Homo sapiens	SINGLE PROTEIN	CHEMBL1201862	7	PubChem BioAssays			None
CHEMBL1525073		0	297.85	0	4.22	SID17415253	O=C(CCSc1ccc(Cl)cc1)N1CCCCCC1	AC50	'='	12589.25	nM	4.90		inconclusive	UO_0000065					False	CHEMBL1741325	PUBCHEM_BIOASSAY: Cytochrome panel assay with activity outcomes. (Class of assay: other) Panel member name: p450-cyp2c9 Compounds with AC50 equal or less than 10 uM are considered active	F	BAO_0000019	assay format	None	None	None	None	None	CHEMBL3397	Cytochrome P450 2C9	Homo sapiens	SINGLE PROTEIN	CHEMBL1201862	7	PubChem BioAssays			None
CHEMBL326967	CHLOROETHYLCLONIDINE	0	335.67	0	3.04	SID11110807	CN(CCCl)Cc1cc(Cl)c(NC2=NCCN2)c(Cl)c1	AC50						inactive						False	CHEMBL1741325	PUBCHEM_BIOASSAY: Cytochrome panel assay with activity outcomes. (Class of assay: other) Panel member name: p450-cyp2c9 Compounds with AC50 equal or less than 10 uM are considered active	F	BAO_0000019	assay format	None	None	None	None	None	CHEMBL3397	Cytochrome P450 2C9	Homo sapiens	SINGLE PROTEIN	CHEMBL1201862	7	PubChem BioAssays			None
CHEMBL1725279	SP-600125	0	220.23	0	4.43	SID11114107	Oc1c2ccccc2c2c3c(cccc13)N=N2	AC50						inconclusive						False	CHEMBL1741325	PUBCHEM_BIOASSAY: Cytochrome panel assay with activity outcomes. (Class of assay: other) Panel member name: p450-cyp2c9 Compounds with AC50 equal or less than 10 uM are considered active	F	BAO_0000019	assay format	None	None	None	None	None	CHEMBL3397	Cytochrome P450 2C9	Homo sapiens	SINGLE PROTEIN	CHEMBL1201862	7	PubChem BioAssays			None
CHEMBL1572167		0	225.16	0	0.97	SID11112187	O=C1OCCN1/N=C\c1ccc([N+](=O)[O-])o1	AC50						inactive						False	CHEMBL1741325	PUBCHEM_BIOASSAY: Cytochrome panel assay with activity outcomes. (Class of assay: other) Panel member name: p450-cyp2c9 Compounds with AC50 equal or less than 10 uM are considered active	F	BAO_0000019	assay format	None	None	None	None	None	CHEMBL3397	Cytochrome P450 2C9	Homo sapiens	SINGLE PROTEIN	CHEMBL1201862	7	PubChem BioAssays			None
CHEMBL3190580		0	386.43	0	4.22	SID14735110	COc1ccc2c(c1[N+](=O)[O-])CCC/C2=N/OC(=O)c1ccccc1SC	AC50						inconclusive						False	CHEMBL1741325	PUBCHEM_BIOASSAY: Cytochrome panel assay with activity outcomes. (Class of assay: other) Panel member name: p450-cyp2c9 Compounds with AC50 equal or less than 10 uM are considered active	F	BAO_0000019	assay format	None	None	None	None	None	CHEMBL3397	Cytochrome P450 2C9	Homo sapiens	SINGLE PROTEIN	CHEMBL1201862	7	PubChem BioAssays			None
CHEMBL1331209		0	564.47	None	None	SID4254201		AC50						inactive						False	CHEMBL1741325	PUBCHEM_BIOASSAY: Cytochrome panel assay with activity outcomes. (Class of assay: other) Panel member name: p450-cyp2c9 Compounds with AC50 equal or less than 10 uM are considered active	F	BAO_0000019	assay format	None	None	None	None	None	CHEMBL3397	Cytochrome P450 2C9	Homo sapiens	SINGLE PROTEIN	CHEMBL1201862	7	PubChem BioAssays			None
CHEMBL1370511		0	386.43	0	3.62	SID4252994	Cc1ccc(/N=N\c2c(O)nc3ccccc3c2O)c(S(=O)(=O)N(C)C)c1	AC50						inactive						False	CHEMBL1741325	PUBCHEM_BIOASSAY: Cytochrome panel assay with activity outcomes. (Class of assay: other) Panel member name: p450-cyp2c9 Compounds with AC50 equal or less than 10 uM are considered active	F	BAO_0000019	assay format	None	None	None	None	None	CHEMBL3397	Cytochrome P450 2C9	Homo sapiens	SINGLE PROTEIN	CHEMBL1201862	7	PubChem BioAssays			None
CHEMBL1462698		0	308.42	0	1.85	SID4247249	O=C(NCC1CCCO1)C1CC(=O)N(C2CCCCCC2)C1	AC50						inactive						False	CHEMBL1741325	PUBCHEM_BIOASSAY: Cytochrome panel assay with activity outcomes. (Class of assay: other) Panel member name: p450-cyp2c9 Compounds with AC50 equal or less than 10 uM are considered active	F	BAO_0000019	assay format	None	None	None	None	None	CHEMBL3397	Cytochrome P450 2C9	Homo sapiens	SINGLE PROTEIN	CHEMBL1201862	7	PubChem BioAssays			None
CHEMBL1741384		0	182.25	0	0.57	SID4252685	C/C(=N\NC(N)=S)c1ccc[nH]1	AC50						inactive						False	CHEMBL1741325	PUBCHEM_BIOASSAY: Cytochrome panel assay with activity outcomes. (Class of assay: other) Panel member name: p450-cyp2c9 Compounds with AC50 equal or less than 10 uM are considered active	F	BAO_0000019	assay format	None	None	None	None	None	CHEMBL3397	Cytochrome P450 2C9	Homo sapiens	SINGLE PROTEIN	CHEMBL1201862	7	PubChem BioAssays			None
CHEMBL1320743		0	438.58	1	5.32	SID11111962	C[C@]12CC[C@H]3[C@H](CCC4=Cc5nc6nc7ccccc7n6cc5C[C@@]43C)[C@@H]1CC[C@@]2(O)C#N	AC50	'='	10000.0	nM	5.00		inconclusive	UO_0000065					False	CHEMBL1741325	PUBCHEM_BIOASSAY: Cytochrome panel assay with activity outcomes. (Class of assay: other) Panel member name: p450-cyp2c9 Compounds with AC50 equal or less than 10 uM are considered active	F	BAO_0000019	assay format	None	None	None	None	None	CHEMBL3397	Cytochrome P450 2C9	Homo sapiens	SINGLE PROTEIN	CHEMBL1201862	7	PubChem BioAssays			None
CHEMBL1413611		0	395.51	0	4.43	SID17413007	CCC(=O)Nc1nnc(SCC(=O)c2ccc3c(c2)Cc2ccccc2-3)s1	AC50	'='	5011.87	nM	5.30		Active	UO_0000065					False	CHEMBL1741325	PUBCHEM_BIOASSAY: Cytochrome panel assay with activity outcomes. (Class of assay: other) Panel member name: p450-cyp2c9 Compounds with AC50 equal or less than 10 uM are considered active	F	BAO_0000019	assay format	None	None	None	None	None	CHEMBL3397	Cytochrome P450 2C9	Homo sapiens	SINGLE PROTEIN	CHEMBL1201862	7	PubChem BioAssays			None
CHEMBL1397752		0	446.62	0	4.95	SID4238862	O=S(=O)(c1ccccc1)N1CCC[C@@]2(CCN(C(c3ccccc3)c3ccccc3)C2)C1	AC50	'='	10000.0	nM	5.00		inconclusive	UO_0000065					False	CHEMBL1741325	PUBCHEM_BIOASSAY: Cytochrome panel assay with activity outcomes. (Class of assay: other) Panel member name: p450-cyp2c9 Compounds with AC50 equal or less than 10 uM are considered active	F	BAO_0000019	assay format	None	None	None	None	None	CHEMBL3397	Cytochrome P450 2C9	Homo sapiens	SINGLE PROTEIN	CHEMBL1201862	7	PubChem BioAssays			None
CHEMBL1741980		0	216.28	0	2.27	SID26751165	O=C1CCC=C1[C@@H](O)CCc1ccccc1	AC50						inactive						False	CHEMBL1741325	PUBCHEM_BIOASSAY: Cytochrome panel assay with activity outcomes. (Class of assay: other) Panel member name: p450-cyp2c9 Compounds with AC50 equal or less than 10 uM are considered active	F	BAO_0000019	assay format	None	None	None	None	None	CHEMBL3397	Cytochrome P450 2C9	Homo sapiens	SINGLE PROTEIN	CHEMBL1201862	7	PubChem BioAssays			None
CHEMBL1313506		0	381.50	0	3.18	SID4250207	O=S(=O)(NC1CCN(Cc2ccccc2)CC1)c1cccc2cccnc12	AC50						inconclusive						False	CHEMBL1741325	PUBCHEM_BIOASSAY: Cytochrome panel assay with activity outcomes. (Class of assay: other) Panel member name: p450-cyp2c9 Compounds with AC50 equal or less than 10 uM are considered active	F	BAO_0000019	assay format	None	None	None	None	None	CHEMBL3397	Cytochrome P450 2C9	Homo sapiens	SINGLE PROTEIN	CHEMBL1201862	7	PubChem BioAssays			None
CHEMBL1487687		0	570.61	2	6.50	SID17385320	CC1(C)C(=O)C(c2ccccc2)=C2CN3C(=O)N(CCc4ccccc4)C(=O)C3(Cc3ccc(C(F)(F)F)cc3)C=C21	AC50						inactive						False	CHEMBL1741325	PUBCHEM_BIOASSAY: Cytochrome panel assay with activity outcomes. (Class of assay: other) Panel member name: p450-cyp2c9 Compounds with AC50 equal or less than 10 uM are considered active	F	BAO_0000019	assay format	None	None	None	None	None	CHEMBL3397	Cytochrome P450 2C9	Homo sapiens	SINGLE PROTEIN	CHEMBL1201862	7	PubChem BioAssays			None
CHEMBL1514517		0	502.47	2	6.38	SID4237543	O=C(c1cccc(F)c1)N1CCC2(CCCN(Cc3cc(C(F)(F)F)cc(C(F)(F)F)c3)C2)CC1	AC50						inactive						False	CHEMBL1741325	PUBCHEM_BIOASSAY: Cytochrome panel assay with activity outcomes. (Class of assay: other) Panel member name: p450-cyp2c9 Compounds with AC50 equal or less than 10 uM are considered active	F	BAO_0000019	assay format	None	None	None	None	None	CHEMBL3397	Cytochrome P450 2C9	Homo sapiens	SINGLE PROTEIN	CHEMBL1201862	7	PubChem BioAssays			None
CHEMBL1741964		0	333.39	0	2.39	SID4239853	COC(=O)N1CCC2(CC1)CN(C(=O)Nc1ccc(OC)cc1)C2	AC50						inactive						False	CHEMBL1741325	PUBCHEM_BIOASSAY: Cytochrome panel assay with activity outcomes. (Class of assay: other) Panel member name: p450-cyp2c9 Compounds with AC50 equal or less than 10 uM are considered active	F	BAO_0000019	assay format	None	None	None	None	None	CHEMBL3397	Cytochrome P450 2C9	Homo sapiens	SINGLE PROTEIN	CHEMBL1201862	7	PubChem BioAssays			None
CHEMBL1506933		0	269.26	0	1.81	SID14723196	Cn1ncc2c(Nc3cccc(C(=O)O)c3)ncnc21	AC50						inactive						False	CHEMBL1741325	PUBCHEM_BIOASSAY: Cytochrome panel assay with activity outcomes. (Class of assay: other) Panel member name: p450-cyp2c9 Compounds with AC50 equal or less than 10 uM are considered active	F	BAO_0000019	assay format	None	None	None	None	None	CHEMBL3397	Cytochrome P450 2C9	Homo sapiens	SINGLE PROTEIN	CHEMBL1201862	7	PubChem BioAssays			None
CHEMBL1741976		0	379.37	1	-4.54	SID4253496	C[C@@H]1O[C@H](O[C@H]2[C@@H](O)[C@H](O)[C@H](O)[C@H](O)[C@H]2O)[C@@H](N)C[C@@H]1/N=C(\N)C(=O)O	AC50						inactive						False	CHEMBL1741325	PUBCHEM_BIOASSAY: Cytochrome panel assay with activity outcomes. (Class of assay: other) Panel member name: p450-cyp2c9 Compounds with AC50 equal or less than 10 uM are considered active	F	BAO_0000019	assay format	None	None	None	None	None	CHEMBL3397	Cytochrome P450 2C9	Homo sapiens	SINGLE PROTEIN	CHEMBL1201862	7	PubChem BioAssays			None
CHEMBL207831		0	453.63	1	6.03	5	C=CCc1ccc(C(=O)CCCN2CCC(C(O)(c3ccccc3)c3ccccc3)CC2)cc1	IC50	'='	21000.0	nM	4.68			UO_0000065					False	CHEMBL869682	Inhibition of human recombinant CYP2C9	A	BAO_0000357	single protein format	Homo sapiens	None	None	None	None	CHEMBL3397	Cytochrome P450 2C9	Homo sapiens	SINGLE PROTEIN	CHEMBL1147015	1	Scientific Literature	Bioorg. Med. Chem. Lett.	2006	None
CHEMBL1606380		0	512.56	1	1.48	SID26751216	O=C1[C@H]2CC[C@H]3/C(=N\OC[C@@H](O)COCc4ccco4)C[C@@H](O)[C@@H](O)[C@@H]3[C@@H]2C(=O)N1Cc1ccccc1	AC50						inactive						False	CHEMBL1741325	PUBCHEM_BIOASSAY: Cytochrome panel assay with activity outcomes. (Class of assay: other) Panel member name: p450-cyp2c9 Compounds with AC50 equal or less than 10 uM are considered active	F	BAO_0000019	assay format	None	None	None	None	None	CHEMBL3397	Cytochrome P450 2C9	Homo sapiens	SINGLE PROTEIN	CHEMBL1201862	7	PubChem BioAssays			None
CHEMBL1439476		0	171.29	0	0.19	SID11111413	NCC[C@H]1CCC[C@H](CCN)N1	AC50						inactive						False	CHEMBL1741325	PUBCHEM_BIOASSAY: Cytochrome panel assay with activity outcomes. (Class of assay: other) Panel member name: p450-cyp2c9 Compounds with AC50 equal or less than 10 uM are considered active	F	BAO_0000019	assay format	None	None	None	None	None	CHEMBL3397	Cytochrome P450 2C9	Homo sapiens	SINGLE PROTEIN	CHEMBL1201862	7	PubChem BioAssays			None
CHEMBL1495217		0	446.03	1	8.08	SID17385034	CCC[C@@H]1C[C@@]1(CCC)C(NC(=O)c1ccc(-c2ccccc2)cc1)c1cccc(Cl)c1	AC50						inactive						False	CHEMBL1741325	PUBCHEM_BIOASSAY: Cytochrome panel assay with activity outcomes. (Class of assay: other) Panel member name: p450-cyp2c9 Compounds with AC50 equal or less than 10 uM are considered active	F	BAO_0000019	assay format	None	None	None	None	None	CHEMBL3397	Cytochrome P450 2C9	Homo sapiens	SINGLE PROTEIN	CHEMBL1201862	7	PubChem BioAssays			None
CHEMBL28218	BROMPERIDOL	4	420.32	0	4.53	SID11112600	O=C(CCCN1CCC(O)(c2ccc(Br)cc2)CC1)c1ccc(F)cc1	AC50						inactive						False	CHEMBL1741325	PUBCHEM_BIOASSAY: Cytochrome panel assay with activity outcomes. (Class of assay: other) Panel member name: p450-cyp2c9 Compounds with AC50 equal or less than 10 uM are considered active	F	BAO_0000019	assay format	None	None	None	None	None	CHEMBL3397	Cytochrome P450 2C9	Homo sapiens	SINGLE PROTEIN	CHEMBL1201862	7	PubChem BioAssays			None
CHEMBL1320407		0	468.57	1	5.79	SID17408732	O=C(NC1CCCCC1)C(c1ccc(F)cc1)N(C(=O)Cc1ccsc1)c1ccc(F)cc1	AC50						inactive						False	CHEMBL1741325	PUBCHEM_BIOASSAY: Cytochrome panel assay with activity outcomes. (Class of assay: other) Panel member name: p450-cyp2c9 Compounds with AC50 equal or less than 10 uM are considered active	F	BAO_0000019	assay format	None	None	None	None	None	CHEMBL3397	Cytochrome P450 2C9	Homo sapiens	SINGLE PROTEIN	CHEMBL1201862	7	PubChem BioAssays			None
CHEMBL1367733		0	386.40	0	2.69	SID17414900	CCCCNCCOCCOc1ccc(C)cc1[N+](=O)[O-].O=C(O)C(=O)O	AC50	'='	3162.28	nM	5.50		inconclusive	UO_0000065					False	CHEMBL1741325	PUBCHEM_BIOASSAY: Cytochrome panel assay with activity outcomes. (Class of assay: other) Panel member name: p450-cyp2c9 Compounds with AC50 equal or less than 10 uM are considered active	F	BAO_0000019	assay format	None	None	None	None	None	CHEMBL3397	Cytochrome P450 2C9	Homo sapiens	SINGLE PROTEIN	CHEMBL1201862	7	PubChem BioAssays			None
CHEMBL69367		0	351.45	0	4.99	SID11113688	CC1(C)CCC(C)(C)c2cc(C(=O)Nc3ccc(C(=O)O)cc3)ccc21	AC50	'='	15848.93	nM	4.80		inconclusive	UO_0000065					False	CHEMBL1741325	PUBCHEM_BIOASSAY: Cytochrome panel assay with activity outcomes. (Class of assay: other) Panel member name: p450-cyp2c9 Compounds with AC50 equal or less than 10 uM are considered active	F	BAO_0000019	assay format	None	None	None	None	None	CHEMBL3397	Cytochrome P450 2C9	Homo sapiens	SINGLE PROTEIN	CHEMBL1201862	7	PubChem BioAssays			None
CHEMBL1391308		0	343.81	0	3.46	SID14742529	Cc1c(NCc2cc(Cl)ccc2O)c(=O)n(-c2ccccc2)n1C	AC50	'='	10000.0	nM	5.00		Active	UO_0000065					False	CHEMBL1741325	PUBCHEM_BIOASSAY: Cytochrome panel assay with activity outcomes. (Class of assay: other) Panel member name: p450-cyp2c9 Compounds with AC50 equal or less than 10 uM are considered active	F	BAO_0000019	assay format	None	None	None	None	None	CHEMBL3397	Cytochrome P450 2C9	Homo sapiens	SINGLE PROTEIN	CHEMBL1201862	7	PubChem BioAssays			None
CHEMBL1318799		0	671.72	2	6.24	SID17385214	COC(=O)C1(Cc2ccccc2)C2c3cc(C(=O)N4CCCC4)n(Cc4ccc(OC(F)(F)F)cc4)c3CC2CN1C(=O)c1ccccc1	AC50	'='	3981.07	nM	5.40		Active	UO_0000065					False	CHEMBL1741325	PUBCHEM_BIOASSAY: Cytochrome panel assay with activity outcomes. (Class of assay: other) Panel member name: p450-cyp2c9 Compounds with AC50 equal or less than 10 uM are considered active	F	BAO_0000019	assay format	None	None	None	None	None	CHEMBL3397	Cytochrome P450 2C9	Homo sapiens	SINGLE PROTEIN	CHEMBL1201862	7	PubChem BioAssays			None
CHEMBL1835783		0	367.49	0	3.19	5r	Cn1nc(-c2ccc(OCCCN3CCCCC3)cc2)c2c(c1=O)CCC2	IC50	'>'	30000.0	nM				UO_0000065					False	CHEMBL1839286	Inhibition of CYP2C9	A	BAO_0000357	single protein format	None	None	None	None	None	CHEMBL3397	Cytochrome P450 2C9	Homo sapiens	SINGLE PROTEIN	CHEMBL1833909	1	Scientific Literature	Bioorg. Med. Chem. Lett.	2011	None
CHEMBL135	ESTRADIOL	4	272.39	0	3.61	BETA-ESTRADIOL	C[C@]12CC[C@@H]3c4ccc(O)cc4CC[C@H]3[C@@H]1CC[C@@H]2O	Ki						Not Active (inhibition < 50% @ 10 uM and thus dose-reponse curve not measured)						False	CHEMBL1909135	DRUGMATRIX: CYP450, 2C9 enzyme inhibition (substrate: 3-Cyano-7-ethoxycoumarin)	B	BAO_0000219	cell-based format	None	None	None	BTI-TN-5B1-4	None	CHEMBL3397	Cytochrome P450 2C9	Homo sapiens	SINGLE PROTEIN	CHEMBL1909046	15	DrugMatrix			CHEMBL3833782
CHEMBL220339		0	246.27	0	2.77	27	O=C(c1ccc(F)cc1)c1cnc2sccn12	Inhibition	'='	50.0	%				UO_0000187					False	CHEMBL919482	Inhibition of human CYP2C9 assessed as (S)-Flurbiprofen hydroxylation at 100 uM	A	BAO_0000357	single protein format	Homo sapiens	None	None	None	None	CHEMBL3397	Cytochrome P450 2C9	Homo sapiens	SINGLE PROTEIN	CHEMBL1142940	1	Scientific Literature	J. Med. Chem.	2007	None
CHEMBL1441404		0	514.25	0	3.44	SID842953	Br.N=c1n(CCN2CCOCC2)c2ccccc2n1CC(=O)c1ccc(Cl)c(Cl)c1	AC50	'='	10000.0	nM	5.00		Active	UO_0000065					False	CHEMBL1741325	PUBCHEM_BIOASSAY: Cytochrome panel assay with activity outcomes. (Class of assay: other) Panel member name: p450-cyp2c9 Compounds with AC50 equal or less than 10 uM are considered active	F	BAO_0000019	assay format	None	None	None	None	None	CHEMBL3397	Cytochrome P450 2C9	Homo sapiens	SINGLE PROTEIN	CHEMBL1201862	7	PubChem BioAssays			None
CHEMBL1338917		0	315.44	0	3.97	SID4248167	CCCC(=O)Nc1c2c(nn1-c1ccc(C)cc1C)CSC2	AC50	'='	14125.38	nM	4.85		Active	UO_0000065					False	CHEMBL1741325	PUBCHEM_BIOASSAY: Cytochrome panel assay with activity outcomes. (Class of assay: other) Panel member name: p450-cyp2c9 Compounds with AC50 equal or less than 10 uM are considered active	F	BAO_0000019	assay format	None	None	None	None	None	CHEMBL3397	Cytochrome P450 2C9	Homo sapiens	SINGLE PROTEIN	CHEMBL1201862	7	PubChem BioAssays			None
CHEMBL1419628		0	437.50	0	0.31	SID4250566	Cc1csc(NC(=O)CCNS(=O)(=O)c2ccc3c(c2)c(=O)n(C)c(=O)n3C)n1	AC50						inconclusive						False	CHEMBL1741325	PUBCHEM_BIOASSAY: Cytochrome panel assay with activity outcomes. (Class of assay: other) Panel member name: p450-cyp2c9 Compounds with AC50 equal or less than 10 uM are considered active	F	BAO_0000019	assay format	None	None	None	None	None	CHEMBL3397	Cytochrome P450 2C9	Homo sapiens	SINGLE PROTEIN	CHEMBL1201862	7	PubChem BioAssays			None
CHEMBL1446968		0	392.50	0	3.41	SID11111512	COc1ccccc1N1CCN(C[C@@H](O)COc2cccc3ccccc23)CC1	AC50						inconclusive						False	CHEMBL1741325	PUBCHEM_BIOASSAY: Cytochrome panel assay with activity outcomes. (Class of assay: other) Panel member name: p450-cyp2c9 Compounds with AC50 equal or less than 10 uM are considered active	F	BAO_0000019	assay format	None	None	None	None	None	CHEMBL3397	Cytochrome P450 2C9	Homo sapiens	SINGLE PROTEIN	CHEMBL1201862	7	PubChem BioAssays			None
CHEMBL1335761		0	322.16	0	2.68	SID17406812	Cc1cc(OC(=O)c2ccccc2Br)cc(=O)n1C	AC50						inactive						False	CHEMBL1741325	PUBCHEM_BIOASSAY: Cytochrome panel assay with activity outcomes. (Class of assay: other) Panel member name: p450-cyp2c9 Compounds with AC50 equal or less than 10 uM are considered active	F	BAO_0000019	assay format	None	None	None	None	None	CHEMBL3397	Cytochrome P450 2C9	Homo sapiens	SINGLE PROTEIN	CHEMBL1201862	7	PubChem BioAssays			None
CHEMBL1491455		0	324.43	0	2.38	SID4254362	C(CCc1nnc2c(n1)CCCC2)Cc1nnc2c(n1)CCCC2	AC50						inactive						False	CHEMBL1741325	PUBCHEM_BIOASSAY: Cytochrome panel assay with activity outcomes. (Class of assay: other) Panel member name: p450-cyp2c9 Compounds with AC50 equal or less than 10 uM are considered active	F	BAO_0000019	assay format	None	None	None	None	None	CHEMBL3397	Cytochrome P450 2C9	Homo sapiens	SINGLE PROTEIN	CHEMBL1201862	7	PubChem BioAssays			None
CHEMBL1518947		0	390.40	0	2.87	SID4237714	COc1ccc(-c2nc3cnc(OC)nc3n(-c3ccc(OC)cc3)c2=O)cc1	AC50						inactive						False	CHEMBL1741325	PUBCHEM_BIOASSAY: Cytochrome panel assay with activity outcomes. (Class of assay: other) Panel member name: p450-cyp2c9 Compounds with AC50 equal or less than 10 uM are considered active	F	BAO_0000019	assay format	None	None	None	None	None	CHEMBL3397	Cytochrome P450 2C9	Homo sapiens	SINGLE PROTEIN	CHEMBL1201862	7	PubChem BioAssays			None
CHEMBL585	TRIAMTERENE	4	253.27	0	0.83	SID11111879	Nc1nc(N)c2nc(-c3ccccc3)c(N)nc2n1	AC50						inactive						False	CHEMBL1741325	PUBCHEM_BIOASSAY: Cytochrome panel assay with activity outcomes. (Class of assay: other) Panel member name: p450-cyp2c9 Compounds with AC50 equal or less than 10 uM are considered active	F	BAO_0000019	assay format	None	None	None	None	None	CHEMBL3397	Cytochrome P450 2C9	Homo sapiens	SINGLE PROTEIN	CHEMBL1201862	7	PubChem BioAssays			None
CHEMBL1323355	DEXTROMEPROMAZINE	0	328.48	0	4.50	SID11112589	COc1ccc2c(c1)N(C[C@@H](C)CN(C)C)c1ccccc1S2	AC50						inactive						False	CHEMBL1741325	PUBCHEM_BIOASSAY: Cytochrome panel assay with activity outcomes. (Class of assay: other) Panel member name: p450-cyp2c9 Compounds with AC50 equal or less than 10 uM are considered active	F	BAO_0000019	assay format	None	None	None	None	None	CHEMBL3397	Cytochrome P450 2C9	Homo sapiens	SINGLE PROTEIN	CHEMBL1201862	7	PubChem BioAssays			None
CHEMBL1304797		0	313.34	0	2.83	SID849510	O=C(CSc1nnc(-c2cccnc2)o1)Oc1ccccc1	AC50						inactive						False	CHEMBL1741325	PUBCHEM_BIOASSAY: Cytochrome panel assay with activity outcomes. (Class of assay: other) Panel member name: p450-cyp2c9 Compounds with AC50 equal or less than 10 uM are considered active	F	BAO_0000019	assay format	None	None	None	None	None	CHEMBL3397	Cytochrome P450 2C9	Homo sapiens	SINGLE PROTEIN	CHEMBL1201862	7	PubChem BioAssays			None
CHEMBL1320485		0	299.41	0	3.43	SID11111510	C[C@@H](CCc1ccccc1)N[C@@H](C)[C@H](O)c1ccc(O)cc1	AC50						inactive						False	CHEMBL1741325	PUBCHEM_BIOASSAY: Cytochrome panel assay with activity outcomes. (Class of assay: other) Panel member name: p450-cyp2c9 Compounds with AC50 equal or less than 10 uM are considered active	F	BAO_0000019	assay format	None	None	None	None	None	CHEMBL3397	Cytochrome P450 2C9	Homo sapiens	SINGLE PROTEIN	CHEMBL1201862	7	PubChem BioAssays			None
CHEMBL1400320		0	468.54	0	2.97	SID4245157	CCOC(=O)N1CCN(C(=O)c2ccc3c(=O)n(-c4ccc(OC)cc4)c(=S)[nH]c3c2)CC1	AC50						inactive						False	CHEMBL1741325	PUBCHEM_BIOASSAY: Cytochrome panel assay with activity outcomes. (Class of assay: other) Panel member name: p450-cyp2c9 Compounds with AC50 equal or less than 10 uM are considered active	F	BAO_0000019	assay format	None	None	None	None	None	CHEMBL3397	Cytochrome P450 2C9	Homo sapiens	SINGLE PROTEIN	CHEMBL1201862	7	PubChem BioAssays			None
CHEMBL1356094		0	264.15	0	2.34	SID11114275	OCCNCCCOc1cccc(Cl)c1Cl	AC50						inactive						False	CHEMBL1741325	PUBCHEM_BIOASSAY: Cytochrome panel assay with activity outcomes. (Class of assay: other) Panel member name: p450-cyp2c9 Compounds with AC50 equal or less than 10 uM are considered active	F	BAO_0000019	assay format	None	None	None	None	None	CHEMBL3397	Cytochrome P450 2C9	Homo sapiens	SINGLE PROTEIN	CHEMBL1201862	7	PubChem BioAssays			None
CHEMBL1560758		0	317.39	0	2.17	SID4237924	COc1ccc(NC(=O)N2CC3(CCN(C(C)=O)CC3)C2)cc1	AC50						inactive						False	CHEMBL1741325	PUBCHEM_BIOASSAY: Cytochrome panel assay with activity outcomes. (Class of assay: other) Panel member name: p450-cyp2c9 Compounds with AC50 equal or less than 10 uM are considered active	F	BAO_0000019	assay format	None	None	None	None	None	CHEMBL3397	Cytochrome P450 2C9	Homo sapiens	SINGLE PROTEIN	CHEMBL1201862	7	PubChem BioAssays			None
CHEMBL1441237		0	261.37	0	1.58	SID4239182	CN1CC[C@@]2(CCCN(C(=O)c3cccn3C)C2)C1	AC50						inactive						False	CHEMBL1741325	PUBCHEM_BIOASSAY: Cytochrome panel assay with activity outcomes. (Class of assay: other) Panel member name: p450-cyp2c9 Compounds with AC50 equal or less than 10 uM are considered active	F	BAO_0000019	assay format	None	None	None	None	None	CHEMBL3397	Cytochrome P450 2C9	Homo sapiens	SINGLE PROTEIN	CHEMBL1201862	7	PubChem BioAssays			None
CHEMBL1319306		0	450.90	0	1.20	SID4244183	Cn1c(=O)c2cc(S(=O)(=O)NCCC(=O)Nc3ccc(Cl)cc3)ccc2n(C)c1=O	AC50						inconclusive						False	CHEMBL1741325	PUBCHEM_BIOASSAY: Cytochrome panel assay with activity outcomes. (Class of assay: other) Panel member name: p450-cyp2c9 Compounds with AC50 equal or less than 10 uM are considered active	F	BAO_0000019	assay format	None	None	None	None	None	CHEMBL3397	Cytochrome P450 2C9	Homo sapiens	SINGLE PROTEIN	CHEMBL1201862	7	PubChem BioAssays			None
CHEMBL321691	ETHYLISOTHIOUREA	0	104.18	0	0.63	SID11111141	CCSC(=N)N	AC50						inactive						False	CHEMBL1741325	PUBCHEM_BIOASSAY: Cytochrome panel assay with activity outcomes. (Class of assay: other) Panel member name: p450-cyp2c9 Compounds with AC50 equal or less than 10 uM are considered active	F	BAO_0000019	assay format	None	None	None	None	None	CHEMBL3397	Cytochrome P450 2C9	Homo sapiens	SINGLE PROTEIN	CHEMBL1201862	7	PubChem BioAssays			None
CHEMBL1451768		0	337.43	0	2.39	SID4237960	O=C(c1ccncc1)N1CCC2(CC1)CCN(c1ncccn1)CC2	AC50	'='	15848.93	nM	4.80		Active	UO_0000065					False	CHEMBL1741325	PUBCHEM_BIOASSAY: Cytochrome panel assay with activity outcomes. (Class of assay: other) Panel member name: p450-cyp2c9 Compounds with AC50 equal or less than 10 uM are considered active	F	BAO_0000019	assay format	None	None	None	None	None	CHEMBL3397	Cytochrome P450 2C9	Homo sapiens	SINGLE PROTEIN	CHEMBL1201862	7	PubChem BioAssays			None
CHEMBL1497621		0	290.18	0	2.79	SID7977334	CCCN(CCO)Cc1ccc(F)c(Br)c1	AC50	'='	125.89	nM	6.90		inconclusive	UO_0000065					False	CHEMBL1741325	PUBCHEM_BIOASSAY: Cytochrome panel assay with activity outcomes. (Class of assay: other) Panel member name: p450-cyp2c9 Compounds with AC50 equal or less than 10 uM are considered active	F	BAO_0000019	assay format	None	None	None	None	None	CHEMBL3397	Cytochrome P450 2C9	Homo sapiens	SINGLE PROTEIN	CHEMBL1201862	7	PubChem BioAssays			None
CHEMBL134	CLONIDINE	4	230.10	0	2.17	SID11113648	Clc1cccc(Cl)c1N=C1NCCN1	AC50	'='	7943.28	nM	5.10		Active	UO_0000065					False	CHEMBL1741325	PUBCHEM_BIOASSAY: Cytochrome panel assay with activity outcomes. (Class of assay: other) Panel member name: p450-cyp2c9 Compounds with AC50 equal or less than 10 uM are considered active	F	BAO_0000019	assay format	None	None	None	None	None	CHEMBL3397	Cytochrome P450 2C9	Homo sapiens	SINGLE PROTEIN	CHEMBL1201862	7	PubChem BioAssays			None
CHEMBL1463140		0	342.22	0	4.55	SID14737572	CC(C)CNC(=O)c1ccc(COc2ccc(Cl)cc2Cl)o1	AC50	'='	3548.13	nM	5.45		Active	UO_0000065					False	CHEMBL1741325	PUBCHEM_BIOASSAY: Cytochrome panel assay with activity outcomes. (Class of assay: other) Panel member name: p450-cyp2c9 Compounds with AC50 equal or less than 10 uM are considered active	F	BAO_0000019	assay format	None	None	None	None	None	CHEMBL3397	Cytochrome P450 2C9	Homo sapiens	SINGLE PROTEIN	CHEMBL1201862	7	PubChem BioAssays			None
CHEMBL1741394		0	359.51	0	1.79	SID11112560	C=C1[C@@H]2C[C@]3([C@H]1O)[C@H](C[C@H]2O)[C@]12[C@@H](O)CC[C@@]4(C)CN(CC)[C@H]1[C@@H]3C[C@@H]24	AC50						inactive						False	CHEMBL1741325	PUBCHEM_BIOASSAY: Cytochrome panel assay with activity outcomes. (Class of assay: other) Panel member name: p450-cyp2c9 Compounds with AC50 equal or less than 10 uM are considered active	F	BAO_0000019	assay format	None	None	None	None	None	CHEMBL3397	Cytochrome P450 2C9	Homo sapiens	SINGLE PROTEIN	CHEMBL1201862	7	PubChem BioAssays			None
CHEMBL1380062		0	317.71	0	2.57	SID4248579	O=C(Nn1cnc2ccccc2c1=O)c1ccc(F)cc1Cl	AC50						inactive						False	CHEMBL1741325	PUBCHEM_BIOASSAY: Cytochrome panel assay with activity outcomes. (Class of assay: other) Panel member name: p450-cyp2c9 Compounds with AC50 equal or less than 10 uM are considered active	F	BAO_0000019	assay format	None	None	None	None	None	CHEMBL3397	Cytochrome P450 2C9	Homo sapiens	SINGLE PROTEIN	CHEMBL1201862	7	PubChem BioAssays			None
CHEMBL1597695		0	271.39	0	3.67	SID4246741	O=C1SC(c2ccccc2)=C/C1=C\N1CCCCC1	AC50	'='	11220.18	nM	4.95		Active	UO_0000065					False	CHEMBL1741325	PUBCHEM_BIOASSAY: Cytochrome panel assay with activity outcomes. (Class of assay: other) Panel member name: p450-cyp2c9 Compounds with AC50 equal or less than 10 uM are considered active	F	BAO_0000019	assay format	None	None	None	None	None	CHEMBL3397	Cytochrome P450 2C9	Homo sapiens	SINGLE PROTEIN	CHEMBL1201862	7	PubChem BioAssays			None
CHEMBL1441148		0	241.29	0	3.34	SID14723887	Cc1ccc(NC(=O)Nc2ncccc2C)cc1	AC50	'='	28183.83	nM	4.55		Active	UO_0000065					False	CHEMBL1741325	PUBCHEM_BIOASSAY: Cytochrome panel assay with activity outcomes. (Class of assay: other) Panel member name: p450-cyp2c9 Compounds with AC50 equal or less than 10 uM are considered active	F	BAO_0000019	assay format	None	None	None	None	None	CHEMBL3397	Cytochrome P450 2C9	Homo sapiens	SINGLE PROTEIN	CHEMBL1201862	7	PubChem BioAssays			None
CHEMBL1310444		0	292.40	0	3.50	SID17403475	COC(=O)c1ccc(NC(S)=NC2CCCCC2)cc1	AC50	'='	15848.93	nM	4.80		inconclusive	UO_0000065					False	CHEMBL1741325	PUBCHEM_BIOASSAY: Cytochrome panel assay with activity outcomes. (Class of assay: other) Panel member name: p450-cyp2c9 Compounds with AC50 equal or less than 10 uM are considered active	F	BAO_0000019	assay format	None	None	None	None	None	CHEMBL3397	Cytochrome P450 2C9	Homo sapiens	SINGLE PROTEIN	CHEMBL1201862	7	PubChem BioAssays			None
CHEMBL1586480		0	341.41	0	3.94	SID14744625	O=C(Cn1cnc2ccccc21)NC(c1ccccc1)c1ccccc1	AC50	'='	15848.93	nM	4.80		Active	UO_0000065					False	CHEMBL1741325	PUBCHEM_BIOASSAY: Cytochrome panel assay with activity outcomes. (Class of assay: other) Panel member name: p450-cyp2c9 Compounds with AC50 equal or less than 10 uM are considered active	F	BAO_0000019	assay format	None	None	None	None	None	CHEMBL3397	Cytochrome P450 2C9	Homo sapiens	SINGLE PROTEIN	CHEMBL1201862	7	PubChem BioAssays			None
CHEMBL1518559		0	511.84	1	3.17	SID17415776	COc1ccc(C(=O)NC(N=C(S)Nc2ccc(S(N)(=O)=O)cc2)C(Cl)(Cl)Cl)cc1	AC50	'='	4466.84	nM	5.35		Active	UO_0000065					False	CHEMBL1741325	PUBCHEM_BIOASSAY: Cytochrome panel assay with activity outcomes. (Class of assay: other) Panel member name: p450-cyp2c9 Compounds with AC50 equal or less than 10 uM are considered active	F	BAO_0000019	assay format	None	None	None	None	None	CHEMBL3397	Cytochrome P450 2C9	Homo sapiens	SINGLE PROTEIN	CHEMBL1201862	7	PubChem BioAssays			None
CHEMBL1938400	PF-03715455	2	700.29	2	7.80	1ab, PF-03715455	CC(C)(C)c1cc(NC(=O)NCc2ccccc2Sc2ccc3nnc(-c4ccccc4SCCO)n3c2)n(-c2ccc(O)c(Cl)c2)n1	Inhibition						Active						False	CHEMBL1942399	Inhibition of CYP2C9	A	BAO_0000357	single protein format	None	None	None	None	None	CHEMBL3397	Cytochrome P450 2C9	Homo sapiens	SINGLE PROTEIN	CHEMBL1938287	1	Scientific Literature	J. Med. Chem.	2011	None
CHEMBL1600243		0	407.36	1	5.04	SID17414724	O=C(Nc1ccc(Br)cc1)c1ccc(CSC2=NCCS2)cc1	AC50	'='	7079.46	nM	5.15		Active	UO_0000065					False	CHEMBL1741325	PUBCHEM_BIOASSAY: Cytochrome panel assay with activity outcomes. (Class of assay: other) Panel member name: p450-cyp2c9 Compounds with AC50 equal or less than 10 uM are considered active	F	BAO_0000019	assay format	None	None	None	None	None	CHEMBL3397	Cytochrome P450 2C9	Homo sapiens	SINGLE PROTEIN	CHEMBL1201862	7	PubChem BioAssays			None
CHEMBL1366	AURANOFIN	4	678.49	None	None	AURANOFIN		Ki						Not Active (inhibition < 50% @ 10 uM and thus dose-reponse curve not measured)						False	CHEMBL1909135	DRUGMATRIX: CYP450, 2C9 enzyme inhibition (substrate: 3-Cyano-7-ethoxycoumarin)	B	BAO_0000219	cell-based format	None	None	None	BTI-TN-5B1-4	None	CHEMBL3397	Cytochrome P450 2C9	Homo sapiens	SINGLE PROTEIN	CHEMBL1909046	15	DrugMatrix			CHEMBL3833782
CHEMBL253376	BROMHEXINE	4	376.14	0	4.56	BROMHEXINE	CN(Cc1cc(Br)cc(Br)c1N)C1CCCCC1	Ki						Not Active (inhibition < 50% @ 10 uM and thus dose-reponse curve not measured)						False	CHEMBL1909135	DRUGMATRIX: CYP450, 2C9 enzyme inhibition (substrate: 3-Cyano-7-ethoxycoumarin)	B	BAO_0000219	cell-based format	None	None	None	BTI-TN-5B1-4	None	CHEMBL3397	Cytochrome P450 2C9	Homo sapiens	SINGLE PROTEIN	CHEMBL1909046	15	DrugMatrix			CHEMBL3833782
CHEMBL1496566		0	379.50	0	4.98	SID17403327	CCCC(=O)NC(Oc1ccc(Cl)cc1Cl)C(Cl)(Cl)Cl	AC50	'='	28183.83	nM	4.55		inconclusive	UO_0000065					False	CHEMBL1741325	PUBCHEM_BIOASSAY: Cytochrome panel assay with activity outcomes. (Class of assay: other) Panel member name: p450-cyp2c9 Compounds with AC50 equal or less than 10 uM are considered active	F	BAO_0000019	assay format	None	None	None	None	None	CHEMBL3397	Cytochrome P450 2C9	Homo sapiens	SINGLE PROTEIN	CHEMBL1201862	7	PubChem BioAssays			None
CHEMBL1724565		0	388.65	0	2.35	SID14741446	COC(=O)c1cc(Br)c(=O)n(CCc2ccc(O)cc2)c1.Cl	AC50	'='	12589.25	nM	4.90		Active	UO_0000065					False	CHEMBL1741325	PUBCHEM_BIOASSAY: Cytochrome panel assay with activity outcomes. (Class of assay: other) Panel member name: p450-cyp2c9 Compounds with AC50 equal or less than 10 uM are considered active	F	BAO_0000019	assay format	None	None	None	None	None	CHEMBL3397	Cytochrome P450 2C9	Homo sapiens	SINGLE PROTEIN	CHEMBL1201862	7	PubChem BioAssays			None
CHEMBL1733552		0	271.28	0	0.95	SID14745367	O=C(COC(=O)c1cnccn1)NCc1ccccc1	AC50	'='	12589.25	nM	4.90		inconclusive	UO_0000065					False	CHEMBL1741325	PUBCHEM_BIOASSAY: Cytochrome panel assay with activity outcomes. (Class of assay: other) Panel member name: p450-cyp2c9 Compounds with AC50 equal or less than 10 uM are considered active	F	BAO_0000019	assay format	None	None	None	None	None	CHEMBL3397	Cytochrome P450 2C9	Homo sapiens	SINGLE PROTEIN	CHEMBL1201862	7	PubChem BioAssays			None
CHEMBL1372413		0	333.27	0	1.62	SID14735190	CCCCN1C(=O)NC(NC(=O)c2ccco2)(C(F)(F)F)C1=O	AC50	'='	12589.25	nM	4.90		Active	UO_0000065					False	CHEMBL1741325	PUBCHEM_BIOASSAY: Cytochrome panel assay with activity outcomes. (Class of assay: other) Panel member name: p450-cyp2c9 Compounds with AC50 equal or less than 10 uM are considered active	F	BAO_0000019	assay format	None	None	None	None	None	CHEMBL3397	Cytochrome P450 2C9	Homo sapiens	SINGLE PROTEIN	CHEMBL1201862	7	PubChem BioAssays			None
CHEMBL1397177		0	299.31	0	1.44	SID4239025	CN(C)c1ncc2ncc(=O)n(Cc3ccc(F)cc3)c2n1	AC50	'='	10000.0	nM	5.00		Active	UO_0000065					False	CHEMBL1741325	PUBCHEM_BIOASSAY: Cytochrome panel assay with activity outcomes. (Class of assay: other) Panel member name: p450-cyp2c9 Compounds with AC50 equal or less than 10 uM are considered active	F	BAO_0000019	assay format	None	None	None	None	None	CHEMBL3397	Cytochrome P450 2C9	Homo sapiens	SINGLE PROTEIN	CHEMBL1201862	7	PubChem BioAssays			None
CHEMBL1307158		0	303.41	0	2.43	SID4243338	CCC(C)(NC(=O)c1ccccn1)C(=O)NC1CCCCC1	AC50	'='	17782.79	nM	4.75		inconclusive	UO_0000065					False	CHEMBL1741325	PUBCHEM_BIOASSAY: Cytochrome panel assay with activity outcomes. (Class of assay: other) Panel member name: p450-cyp2c9 Compounds with AC50 equal or less than 10 uM are considered active	F	BAO_0000019	assay format	None	None	None	None	None	CHEMBL3397	Cytochrome P450 2C9	Homo sapiens	SINGLE PROTEIN	CHEMBL1201862	7	PubChem BioAssays			None
CHEMBL220433		0	223.26	0	0.37	25	NC(=O)NC(=S)NC(=O)c1ccccc1	Activity						Not Evaluated						False	CHEMBL918011	Activation of human CYP2C9 assessed as (S)-Flurbiprofen hydroxylation	A	BAO_0000357	single protein format	Homo sapiens	None	None	None	None	CHEMBL3397	Cytochrome P450 2C9	Homo sapiens	SINGLE PROTEIN	CHEMBL1142940	1	Scientific Literature	J. Med. Chem.	2007	None
CHEMBL1429297		0	454.53	0	4.26	SID14727306	O=C(Nc1ccc(Oc2ccccc2)cc1)C1CCN(c2c3c(nc4ncnn24)CCC3)CC1	AC50	'='	7079.46	nM	5.15		Active	UO_0000065					False	CHEMBL1741325	PUBCHEM_BIOASSAY: Cytochrome panel assay with activity outcomes. (Class of assay: other) Panel member name: p450-cyp2c9 Compounds with AC50 equal or less than 10 uM are considered active	F	BAO_0000019	assay format	None	None	None	None	None	CHEMBL3397	Cytochrome P450 2C9	Homo sapiens	SINGLE PROTEIN	CHEMBL1201862	7	PubChem BioAssays			None
CHEMBL1043	DAPSONE	4	248.31	0	1.68	2	Nc1ccc(S(=O)(=O)c2ccc(N)cc2)cc1	Activity	'='	95.0	%				UO_0000187					False	CHEMBL918011	Activation of human CYP2C9 assessed as (S)-Flurbiprofen hydroxylation	A	BAO_0000357	single protein format	Homo sapiens	None	None	None	None	CHEMBL3397	Cytochrome P450 2C9	Homo sapiens	SINGLE PROTEIN	CHEMBL1142940	1	Scientific Literature	J. Med. Chem.	2007	None
CHEMBL3189794		0	229.66	0	2.56	SID14739420	CCOc1cc(/C=N/O)cc(Cl)c1OC	AC50						inactive						False	CHEMBL1741325	PUBCHEM_BIOASSAY: Cytochrome panel assay with activity outcomes. (Class of assay: other) Panel member name: p450-cyp2c9 Compounds with AC50 equal or less than 10 uM are considered active	F	BAO_0000019	assay format	None	None	None	None	None	CHEMBL3397	Cytochrome P450 2C9	Homo sapiens	SINGLE PROTEIN	CHEMBL1201862	7	PubChem BioAssays			None
CHEMBL1357558		0	370.59	1	5.89	SID11112286	CSc1ccc2c(c1)N(CC[C@H]1CCCCN1C)c1ccccc1S2	AC50						inactive						False	CHEMBL1741325	PUBCHEM_BIOASSAY: Cytochrome panel assay with activity outcomes. (Class of assay: other) Panel member name: p450-cyp2c9 Compounds with AC50 equal or less than 10 uM are considered active	F	BAO_0000019	assay format	None	None	None	None	None	CHEMBL3397	Cytochrome P450 2C9	Homo sapiens	SINGLE PROTEIN	CHEMBL1201862	7	PubChem BioAssays			None
CHEMBL1434595		0	538.70	2	5.67	SID11112946	CC(=O)O[C@H]1C[C@@]2(C)[C@H](C[C@@H](O)[C@H]3[C@@]4(C)CC[C@@H](O)[C@@H](C)[C@H]4CC[C@@]32C)/C1=C(\CCC=C(C)C)C(=O)[O-].[Na+]	AC50						inactive						False	CHEMBL1741325	PUBCHEM_BIOASSAY: Cytochrome panel assay with activity outcomes. (Class of assay: other) Panel member name: p450-cyp2c9 Compounds with AC50 equal or less than 10 uM are considered active	F	BAO_0000019	assay format	None	None	None	None	None	CHEMBL3397	Cytochrome P450 2C9	Homo sapiens	SINGLE PROTEIN	CHEMBL1201862	7	PubChem BioAssays			None
CHEMBL1366778		0	328.21	0	2.63	SID17412602	CCCN1CCC(=NNC(=O)c2ccc(Br)o2)CC1	AC50						inactive						False	CHEMBL1741325	PUBCHEM_BIOASSAY: Cytochrome panel assay with activity outcomes. (Class of assay: other) Panel member name: p450-cyp2c9 Compounds with AC50 equal or less than 10 uM are considered active	F	BAO_0000019	assay format	None	None	None	None	None	CHEMBL3397	Cytochrome P450 2C9	Homo sapiens	SINGLE PROTEIN	CHEMBL1201862	7	PubChem BioAssays			None
CHEMBL1525473		0	463.55	0	3.91	SID17416091	Cc1ccc(-n2nnnc2C(=Cc2ccc(N(C)C)cc2)c2nnnn2-c2ccc(C)cc2)cc1	AC50	'='	3548.13	nM	5.45		Active	UO_0000065					False	CHEMBL1741325	PUBCHEM_BIOASSAY: Cytochrome panel assay with activity outcomes. (Class of assay: other) Panel member name: p450-cyp2c9 Compounds with AC50 equal or less than 10 uM are considered active	F	BAO_0000019	assay format	None	None	None	None	None	CHEMBL3397	Cytochrome P450 2C9	Homo sapiens	SINGLE PROTEIN	CHEMBL1201862	7	PubChem BioAssays			None
CHEMBL1315743		0	481.40	1	5.17	SID11113060	CCCCCN(CCCCC)C(=O)[C@H](CCC(=O)[O-])NC(=O)c1ccc(Cl)c(Cl)c1.[Na+]	AC50	'='	1000.0	nM	6.00		Active	UO_0000065					False	CHEMBL1741325	PUBCHEM_BIOASSAY: Cytochrome panel assay with activity outcomes. (Class of assay: other) Panel member name: p450-cyp2c9 Compounds with AC50 equal or less than 10 uM are considered active	F	BAO_0000019	assay format	None	None	None	None	None	CHEMBL3397	Cytochrome P450 2C9	Homo sapiens	SINGLE PROTEIN	CHEMBL1201862	7	PubChem BioAssays			None
CHEMBL1499071		0	357.43	0	2.39	SID4248398	CCCCN(C(=O)NC(=O)Nc1ccccc1OCC)S(C)(=O)=O	AC50	'='	8912.51	nM	5.05		inconclusive	UO_0000065					False	CHEMBL1741325	PUBCHEM_BIOASSAY: Cytochrome panel assay with activity outcomes. (Class of assay: other) Panel member name: p450-cyp2c9 Compounds with AC50 equal or less than 10 uM are considered active	F	BAO_0000019	assay format	None	None	None	None	None	CHEMBL3397	Cytochrome P450 2C9	Homo sapiens	SINGLE PROTEIN	CHEMBL1201862	7	PubChem BioAssays			None
CHEMBL1493054		0	416.31	0	3.47	SID17410010	O=C(NNS(=O)(=O)c1cc(Cl)cc(Cl)c1)c1sccc1-n1cccc1	AC50	'='	125.89	nM	6.90		Active	UO_0000065					False	CHEMBL1741325	PUBCHEM_BIOASSAY: Cytochrome panel assay with activity outcomes. (Class of assay: other) Panel member name: p450-cyp2c9 Compounds with AC50 equal or less than 10 uM are considered active	F	BAO_0000019	assay format	None	None	None	None	None	CHEMBL3397	Cytochrome P450 2C9	Homo sapiens	SINGLE PROTEIN	CHEMBL1201862	7	PubChem BioAssays			None
CHEMBL1424743		0	354.46	0	1.28	SID14744366	CCCn1c(N)c(C(=O)CSc2nc(C)cs2)c(=O)n(C)c1=O	AC50	'='	28183.83	nM	4.55		inconclusive	UO_0000065					False	CHEMBL1741325	PUBCHEM_BIOASSAY: Cytochrome panel assay with activity outcomes. (Class of assay: other) Panel member name: p450-cyp2c9 Compounds with AC50 equal or less than 10 uM are considered active	F	BAO_0000019	assay format	None	None	None	None	None	CHEMBL3397	Cytochrome P450 2C9	Homo sapiens	SINGLE PROTEIN	CHEMBL1201862	7	PubChem BioAssays			None
CHEMBL1435834		0	413.49	1	5.97	SID17385119	CCC/C=C(\CCC)C(NC(=O)Oc1ccc(F)cc1)c1ccc(C(=O)OC)cc1	AC50	'='	39810.72	nM	4.40		inconclusive	UO_0000065					False	CHEMBL1741325	PUBCHEM_BIOASSAY: Cytochrome panel assay with activity outcomes. (Class of assay: other) Panel member name: p450-cyp2c9 Compounds with AC50 equal or less than 10 uM are considered active	F	BAO_0000019	assay format	None	None	None	None	None	CHEMBL3397	Cytochrome P450 2C9	Homo sapiens	SINGLE PROTEIN	CHEMBL1201862	7	PubChem BioAssays			None
CHEMBL1741463		0	322.37	0	2.26	SID17410108	O=C(c1ccccc1)c1c[nH]c(C(=O)NCCCn2ccnc2)c1	AC50	'='	1412.54	nM	5.85		Active	UO_0000065					False	CHEMBL1741325	PUBCHEM_BIOASSAY: Cytochrome panel assay with activity outcomes. (Class of assay: other) Panel member name: p450-cyp2c9 Compounds with AC50 equal or less than 10 uM are considered active	F	BAO_0000019	assay format	None	None	None	None	None	CHEMBL3397	Cytochrome P450 2C9	Homo sapiens	SINGLE PROTEIN	CHEMBL1201862	7	PubChem BioAssays			None
CHEMBL1555810		0	478.80	0	-1.13	SID11112003	CC(=O)OCC1=C(C(=O)[O-])N2C(=O)[C@@H](NC(=O)CCC[C@@H](N)C(=O)[O-])[C@@H]2SC1.[Zn+2]	AC50	'='	39810.72	nM	4.40		inconclusive	UO_0000065					False	CHEMBL1741325	PUBCHEM_BIOASSAY: Cytochrome panel assay with activity outcomes. (Class of assay: other) Panel member name: p450-cyp2c9 Compounds with AC50 equal or less than 10 uM are considered active	F	BAO_0000019	assay format	None	None	None	None	None	CHEMBL3397	Cytochrome P450 2C9	Homo sapiens	SINGLE PROTEIN	CHEMBL1201862	7	PubChem BioAssays			None
CHEMBL1433499		0	583.11	None	None	SID4253970		AC50	'='	1258.93	nM	5.90		Active	UO_0000065					False	CHEMBL1741325	PUBCHEM_BIOASSAY: Cytochrome panel assay with activity outcomes. (Class of assay: other) Panel member name: p450-cyp2c9 Compounds with AC50 equal or less than 10 uM are considered active	F	BAO_0000019	assay format	None	None	None	None	None	CHEMBL3397	Cytochrome P450 2C9	Homo sapiens	SINGLE PROTEIN	CHEMBL1201862	7	PubChem BioAssays			None
CHEMBL402468		0	218.21	0	1.57	SID11111076	COC1=C(OC)C(=O)c2ccccc2C1=O	AC50	'='	39810.72	nM	4.40		inconclusive	UO_0000065					False	CHEMBL1741325	PUBCHEM_BIOASSAY: Cytochrome panel assay with activity outcomes. (Class of assay: other) Panel member name: p450-cyp2c9 Compounds with AC50 equal or less than 10 uM are considered active	F	BAO_0000019	assay format	None	None	None	None	None	CHEMBL3397	Cytochrome P450 2C9	Homo sapiens	SINGLE PROTEIN	CHEMBL1201862	7	PubChem BioAssays			None
CHEMBL1433173		0	444.42	0	4.33	SID14742086	Br.CC(C)CC1CC(=O)OC1(C)C(=O)CSc1nc2ccccc2s1	AC50	'='	28183.83	nM	4.55		Active	UO_0000065					False	CHEMBL1741325	PUBCHEM_BIOASSAY: Cytochrome panel assay with activity outcomes. (Class of assay: other) Panel member name: p450-cyp2c9 Compounds with AC50 equal or less than 10 uM are considered active	F	BAO_0000019	assay format	None	None	None	None	None	CHEMBL3397	Cytochrome P450 2C9	Homo sapiens	SINGLE PROTEIN	CHEMBL1201862	7	PubChem BioAssays			None
CHEMBL282489		0	320.43	1	5.17	SID11111107	CC[C@@H]1Cc2cc(O)ccc2C2=C1c1ccc(O)cc1C[C@H]2CC	AC50	'='	3162.28	nM	5.50		Active	UO_0000065					False	CHEMBL1741325	PUBCHEM_BIOASSAY: Cytochrome panel assay with activity outcomes. (Class of assay: other) Panel member name: p450-cyp2c9 Compounds with AC50 equal or less than 10 uM are considered active	F	BAO_0000019	assay format	None	None	None	None	None	CHEMBL3397	Cytochrome P450 2C9	Homo sapiens	SINGLE PROTEIN	CHEMBL1201862	7	PubChem BioAssays			None
CHEMBL1603665		0	361.53	0	4.05	SID11111947	CCCCC/C=C\C[C@H](O)/C=C\c1cccc(C[C@H](O)CCCCO)n1	AC50	'='	19952.62	nM	4.70		inconclusive	UO_0000065					False	CHEMBL1741325	PUBCHEM_BIOASSAY: Cytochrome panel assay with activity outcomes. (Class of assay: other) Panel member name: p450-cyp2c9 Compounds with AC50 equal or less than 10 uM are considered active	F	BAO_0000019	assay format	None	None	None	None	None	CHEMBL3397	Cytochrome P450 2C9	Homo sapiens	SINGLE PROTEIN	CHEMBL1201862	7	PubChem BioAssays			None
CHEMBL1742020		0	324.81	0	1.98	SID4251528	COCCCNC(=O)C1CCC(=O)N1Cc1ccccc1Cl	AC50	'='	5623.41	nM	5.25		Active	UO_0000065					False	CHEMBL1741325	PUBCHEM_BIOASSAY: Cytochrome panel assay with activity outcomes. (Class of assay: other) Panel member name: p450-cyp2c9 Compounds with AC50 equal or less than 10 uM are considered active	F	BAO_0000019	assay format	None	None	None	None	None	CHEMBL3397	Cytochrome P450 2C9	Homo sapiens	SINGLE PROTEIN	CHEMBL1201862	7	PubChem BioAssays			None
CHEMBL1398237		0	496.47	1	-1.24	SID11112976	CN(C)[C@@H]1C(O)=C(C(N)=O)C(=O)[C@]2(O)C(O)=C3C(=O)c4c(O)cccc4[C@@](C)(O)[C@H]3[C@H](O)[C@@H]12.O.O	AC50	'='	5011.87	nM	5.30		inconclusive	UO_0000065					False	CHEMBL1741325	PUBCHEM_BIOASSAY: Cytochrome panel assay with activity outcomes. (Class of assay: other) Panel member name: p450-cyp2c9 Compounds with AC50 equal or less than 10 uM are considered active	F	BAO_0000019	assay format	None	None	None	None	None	CHEMBL3397	Cytochrome P450 2C9	Homo sapiens	SINGLE PROTEIN	CHEMBL1201862	7	PubChem BioAssays			None
CHEMBL1342791		0	370.33	0	3.03	SID4251279	CCOC(=O)N1CCN(c2nc(-c3ccco3)cc(C(F)(F)F)n2)CC1	AC50	'='	1122.02	nM	5.95		Active	UO_0000065					False	CHEMBL1741325	PUBCHEM_BIOASSAY: Cytochrome panel assay with activity outcomes. (Class of assay: other) Panel member name: p450-cyp2c9 Compounds with AC50 equal or less than 10 uM are considered active	F	BAO_0000019	assay format	None	None	None	None	None	CHEMBL3397	Cytochrome P450 2C9	Homo sapiens	SINGLE PROTEIN	CHEMBL1201862	7	PubChem BioAssays			None
CHEMBL1592939		0	334.50	0	3.57	SID11111618	C[C@]12CC[C@@H]3[C@H](CC[C@H]4C[C@@H](O)CC[C@@]43C)[C@@H]1CC[C@H]2C(=O)CO	AC50	'='	25118.86	nM	4.60		Active	UO_0000065					False	CHEMBL1741325	PUBCHEM_BIOASSAY: Cytochrome panel assay with activity outcomes. (Class of assay: other) Panel member name: p450-cyp2c9 Compounds with AC50 equal or less than 10 uM are considered active	F	BAO_0000019	assay format	None	None	None	None	None	CHEMBL3397	Cytochrome P450 2C9	Homo sapiens	SINGLE PROTEIN	CHEMBL1201862	7	PubChem BioAssays			None
CHEMBL1733817		0	337.42	0	4.39	SID17409299	CCOC(=O)c1c(C)nc2c(c1-c1ccccc1)C(=O)CC(C)(C)C2	AC50	'='	15848.93	nM	4.80		inconclusive	UO_0000065					False	CHEMBL1741325	PUBCHEM_BIOASSAY: Cytochrome panel assay with activity outcomes. (Class of assay: other) Panel member name: p450-cyp2c9 Compounds with AC50 equal or less than 10 uM are considered active	F	BAO_0000019	assay format	None	None	None	None	None	CHEMBL3397	Cytochrome P450 2C9	Homo sapiens	SINGLE PROTEIN	CHEMBL1201862	7	PubChem BioAssays			None
CHEMBL1482968		0	323.36	0	1.23	SID4240039	Cn1c(=O)c(-c2ccccc2)nc2cnc(N3CCOCC3)nc21	AC50	'='	39810.72	nM	4.40		inconclusive	UO_0000065					False	CHEMBL1741325	PUBCHEM_BIOASSAY: Cytochrome panel assay with activity outcomes. (Class of assay: other) Panel member name: p450-cyp2c9 Compounds with AC50 equal or less than 10 uM are considered active	F	BAO_0000019	assay format	None	None	None	None	None	CHEMBL3397	Cytochrome P450 2C9	Homo sapiens	SINGLE PROTEIN	CHEMBL1201862	7	PubChem BioAssays			None
CHEMBL1565302		0	534.58	1	2.84	SID17385205	COC(=O)[C@@]1(Cc2ccc(F)cc2)[C@H]2[C@H](CC(=O)C(=O)N3CCCC3)C(=O)C[C@H]2CN1C(=O)c1ccccc1	AC50	'='	39810.72	nM	4.40		inconclusive	UO_0000065					False	CHEMBL1741325	PUBCHEM_BIOASSAY: Cytochrome panel assay with activity outcomes. (Class of assay: other) Panel member name: p450-cyp2c9 Compounds with AC50 equal or less than 10 uM are considered active	F	BAO_0000019	assay format	None	None	None	None	None	CHEMBL3397	Cytochrome P450 2C9	Homo sapiens	SINGLE PROTEIN	CHEMBL1201862	7	PubChem BioAssays			None
CHEMBL1533962		0	402.56	0	4.53	SID14737824	CCC(C)(C(=O)NC1CCCCC1)N(Cc1ccco1)C(=O)Cc1cccs1	AC50	'='	15848.93	nM	4.80		inconclusive	UO_0000065					False	CHEMBL1741325	PUBCHEM_BIOASSAY: Cytochrome panel assay with activity outcomes. (Class of assay: other) Panel member name: p450-cyp2c9 Compounds with AC50 equal or less than 10 uM are considered active	F	BAO_0000019	assay format	None	None	None	None	None	CHEMBL3397	Cytochrome P450 2C9	Homo sapiens	SINGLE PROTEIN	CHEMBL1201862	7	PubChem BioAssays			None
CHEMBL1570922		0	442.31	0	4.11	SID14740975	COC(=O)c1[nH]c2ccc(Br)cc2c1NC(=O)CN1CCCc2ccccc21	AC50	'='	891.25	nM	6.05		Active	UO_0000065					False	CHEMBL1741325	PUBCHEM_BIOASSAY: Cytochrome panel assay with activity outcomes. (Class of assay: other) Panel member name: p450-cyp2c9 Compounds with AC50 equal or less than 10 uM are considered active	F	BAO_0000019	assay format	None	None	None	None	None	CHEMBL3397	Cytochrome P450 2C9	Homo sapiens	SINGLE PROTEIN	CHEMBL1201862	7	PubChem BioAssays			None
CHEMBL1357498		0	378.52	0	4.21	SID4238285	COCC(=O)N1CCC2(CCCN(c3ccc(-c4ccccc4)cc3)C2)CC1	AC50	'='	19952.62	nM	4.70		inconclusive	UO_0000065					False	CHEMBL1741325	PUBCHEM_BIOASSAY: Cytochrome panel assay with activity outcomes. (Class of assay: other) Panel member name: p450-cyp2c9 Compounds with AC50 equal or less than 10 uM are considered active	F	BAO_0000019	assay format	None	None	None	None	None	CHEMBL3397	Cytochrome P450 2C9	Homo sapiens	SINGLE PROTEIN	CHEMBL1201862	7	PubChem BioAssays			None
CHEMBL1545995		0	316.78	0	4.47	SID17416257	C=CCc1cc(C=O)cc(OC)c1OCc1ccc(Cl)cc1	AC50	'='	8912.51	nM	5.05		Active	UO_0000065					False	CHEMBL1741325	PUBCHEM_BIOASSAY: Cytochrome panel assay with activity outcomes. (Class of assay: other) Panel member name: p450-cyp2c9 Compounds with AC50 equal or less than 10 uM are considered active	F	BAO_0000019	assay format	None	None	None	None	None	CHEMBL3397	Cytochrome P450 2C9	Homo sapiens	SINGLE PROTEIN	CHEMBL1201862	7	PubChem BioAssays			None
CHEMBL1437138		0	463.58	1	6.01	SID17384953	C[C@@H](C(=O)Nc1ccc2ccccc2c1)[C@@H]1C[C@@]1(C)[C@@H](NC(=O)c1cccnc1)c1ccccc1	AC50	'='	1995.26	nM	5.70		Active	UO_0000065					False	CHEMBL1741325	PUBCHEM_BIOASSAY: Cytochrome panel assay with activity outcomes. (Class of assay: other) Panel member name: p450-cyp2c9 Compounds with AC50 equal or less than 10 uM are considered active	F	BAO_0000019	assay format	None	None	None	None	None	CHEMBL3397	Cytochrome P450 2C9	Homo sapiens	SINGLE PROTEIN	CHEMBL1201862	7	PubChem BioAssays			None
CHEMBL1257123		0	368.52	1	5.11	SID11110957	C(=C\c1ccccc1)\CN1CCN(C(c2ccccc2)c2ccccc2)CC1	AC50	'='	15848.93	nM	4.80		inconclusive	UO_0000065					False	CHEMBL1741325	PUBCHEM_BIOASSAY: Cytochrome panel assay with activity outcomes. (Class of assay: other) Panel member name: p450-cyp2c9 Compounds with AC50 equal or less than 10 uM are considered active	F	BAO_0000019	assay format	None	None	None	None	None	CHEMBL3397	Cytochrome P450 2C9	Homo sapiens	SINGLE PROTEIN	CHEMBL1201862	7	PubChem BioAssays			None
CHEMBL1312956		0	313.40	0	3.66	SID14739477	Cc1ccc(-c2ccc(CCC(=O)O)n2CC2CCCO2)cc1	AC50						inactive						False	CHEMBL1741325	PUBCHEM_BIOASSAY: Cytochrome panel assay with activity outcomes. (Class of assay: other) Panel member name: p450-cyp2c9 Compounds with AC50 equal or less than 10 uM are considered active	F	BAO_0000019	assay format	None	None	None	None	None	CHEMBL3397	Cytochrome P450 2C9	Homo sapiens	SINGLE PROTEIN	CHEMBL1201862	7	PubChem BioAssays			None
CHEMBL1447651		0	388.43	0	-0.29	SID11111280	CCCCC#Cc1nc(N)c2ncn([C@@H]3O[C@@H](C(=O)NCC)[C@H](O)[C@@H]3O)c2n1	AC50	'='	25118.86	nM	4.60		inconclusive	UO_0000065					False	CHEMBL1741325	PUBCHEM_BIOASSAY: Cytochrome panel assay with activity outcomes. (Class of assay: other) Panel member name: p450-cyp2c9 Compounds with AC50 equal or less than 10 uM are considered active	F	BAO_0000019	assay format	None	None	None	None	None	CHEMBL3397	Cytochrome P450 2C9	Homo sapiens	SINGLE PROTEIN	CHEMBL1201862	7	PubChem BioAssays			None
CHEMBL1359472		0	312.37	0	2.03	SID4237906	CC(=O)N1CCC2(CC1)CN(C(=O)Nc1cccc(C#N)c1)C2	AC50						inactive						False	CHEMBL1741325	PUBCHEM_BIOASSAY: Cytochrome panel assay with activity outcomes. (Class of assay: other) Panel member name: p450-cyp2c9 Compounds with AC50 equal or less than 10 uM are considered active	F	BAO_0000019	assay format	None	None	None	None	None	CHEMBL3397	Cytochrome P450 2C9	Homo sapiens	SINGLE PROTEIN	CHEMBL1201862	7	PubChem BioAssays			None
CHEMBL1413770		0	282.28	0	2.33	SID4239795	O=c1c(-c2cccc(F)c2)nc2cncnc2n1C1CC1	AC50						inactive						False	CHEMBL1741325	PUBCHEM_BIOASSAY: Cytochrome panel assay with activity outcomes. (Class of assay: other) Panel member name: p450-cyp2c9 Compounds with AC50 equal or less than 10 uM are considered active	F	BAO_0000019	assay format	None	None	None	None	None	CHEMBL3397	Cytochrome P450 2C9	Homo sapiens	SINGLE PROTEIN	CHEMBL1201862	7	PubChem BioAssays			None
CHEMBL1531025		0	188.27	0	1.59	SID4253121	CCOC(=O)C(C)(C)[C@H](O)C(C)C	AC50						inactive						False	CHEMBL1741325	PUBCHEM_BIOASSAY: Cytochrome panel assay with activity outcomes. (Class of assay: other) Panel member name: p450-cyp2c9 Compounds with AC50 equal or less than 10 uM are considered active	F	BAO_0000019	assay format	None	None	None	None	None	CHEMBL3397	Cytochrome P450 2C9	Homo sapiens	SINGLE PROTEIN	CHEMBL1201862	7	PubChem BioAssays			None
CHEMBL1401813		0	352.48	0	4.49	SID17414556	O=C(CSc1nc(-c2ccccc2)cs1)N1CCc2ccccc21	AC50	'='	10000.0	nM	5.00		Active	UO_0000065					False	CHEMBL1741325	PUBCHEM_BIOASSAY: Cytochrome panel assay with activity outcomes. (Class of assay: other) Panel member name: p450-cyp2c9 Compounds with AC50 equal or less than 10 uM are considered active	F	BAO_0000019	assay format	None	None	None	None	None	CHEMBL3397	Cytochrome P450 2C9	Homo sapiens	SINGLE PROTEIN	CHEMBL1201862	7	PubChem BioAssays			None
CHEMBL1611691		0	485.56	0	2.71	SID4246683	COc1ccc(OC)c2nc(O)c(CCNC(=O)c3ccc(S(=O)(=O)N4CCCC4)cc3)cc12	AC50	'='	11220.18	nM	4.95		Active	UO_0000065					False	CHEMBL1741325	PUBCHEM_BIOASSAY: Cytochrome panel assay with activity outcomes. (Class of assay: other) Panel member name: p450-cyp2c9 Compounds with AC50 equal or less than 10 uM are considered active	F	BAO_0000019	assay format	None	None	None	None	None	CHEMBL3397	Cytochrome P450 2C9	Homo sapiens	SINGLE PROTEIN	CHEMBL1201862	7	PubChem BioAssays			None
CHEMBL3197786		0	301.15	0	4.71	SID17412945	O=[N+]([O-])c1ccc(/C=N/c2ccc(Cl)cc2Cl)s1	AC50	'='	2238.72	nM	5.65		inconclusive	UO_0000065					False	CHEMBL1741325	PUBCHEM_BIOASSAY: Cytochrome panel assay with activity outcomes. (Class of assay: other) Panel member name: p450-cyp2c9 Compounds with AC50 equal or less than 10 uM are considered active	F	BAO_0000019	assay format	None	None	None	None	None	CHEMBL3397	Cytochrome P450 2C9	Homo sapiens	SINGLE PROTEIN	CHEMBL1201862	7	PubChem BioAssays			None
CHEMBL1564477		0	452.44	0	2.73	SID4239325	O=c1c(-c2cc(F)cc(F)c2)nc2cnc(N3CCNCC3)nc2n1Cc1ccc(F)cc1	AC50	'='	12589.25	nM	4.90		inconclusive	UO_0000065					False	CHEMBL1741325	PUBCHEM_BIOASSAY: Cytochrome panel assay with activity outcomes. (Class of assay: other) Panel member name: p450-cyp2c9 Compounds with AC50 equal or less than 10 uM are considered active	F	BAO_0000019	assay format	None	None	None	None	None	CHEMBL3397	Cytochrome P450 2C9	Homo sapiens	SINGLE PROTEIN	CHEMBL1201862	7	PubChem BioAssays			None
CHEMBL1714881		0	179.22	0	2.04	SID14724072	CC(=O)c1[nH]c(C)c(C(C)=O)c1C	AC50						inactive						False	CHEMBL1741325	PUBCHEM_BIOASSAY: Cytochrome panel assay with activity outcomes. (Class of assay: other) Panel member name: p450-cyp2c9 Compounds with AC50 equal or less than 10 uM are considered active	F	BAO_0000019	assay format	None	None	None	None	None	CHEMBL3397	Cytochrome P450 2C9	Homo sapiens	SINGLE PROTEIN	CHEMBL1201862	7	PubChem BioAssays			None
CHEMBL1550937		0	310.46	1	5.07	SID11111448	CC[N+](CC)(CC)COc1ccc(/C=C\c2ccccc2)cc1	AC50						inactive						False	CHEMBL1741325	PUBCHEM_BIOASSAY: Cytochrome panel assay with activity outcomes. (Class of assay: other) Panel member name: p450-cyp2c9 Compounds with AC50 equal or less than 10 uM are considered active	F	BAO_0000019	assay format	None	None	None	None	None	CHEMBL3397	Cytochrome P450 2C9	Homo sapiens	SINGLE PROTEIN	CHEMBL1201862	7	PubChem BioAssays			None
CHEMBL1375724		0	307.30	0	-1.58	SID17386028	CC(O)CN(CCC(N)=O)CCC(N)=O.O=C(O)C(=O)O	AC50						inactive						False	CHEMBL1741325	PUBCHEM_BIOASSAY: Cytochrome panel assay with activity outcomes. (Class of assay: other) Panel member name: p450-cyp2c9 Compounds with AC50 equal or less than 10 uM are considered active	F	BAO_0000019	assay format	None	None	None	None	None	CHEMBL3397	Cytochrome P450 2C9	Homo sapiens	SINGLE PROTEIN	CHEMBL1201862	7	PubChem BioAssays			None
CHEMBL1741406		0	342.44	0	0.83	SID7972241	CCCCNC(=O)NC1C(NC(=O)NCCCC)N(C)C(=O)N1C	AC50						inactive						False	CHEMBL1741325	PUBCHEM_BIOASSAY: Cytochrome panel assay with activity outcomes. (Class of assay: other) Panel member name: p450-cyp2c9 Compounds with AC50 equal or less than 10 uM are considered active	F	BAO_0000019	assay format	None	None	None	None	None	CHEMBL3397	Cytochrome P450 2C9	Homo sapiens	SINGLE PROTEIN	CHEMBL1201862	7	PubChem BioAssays			None
CHEMBL1703266		0	501.61	1	4.78	SID17409323	Cc1ccc(C(C(=O)NCc2ccco2)N(C(=O)CNC(=O)c2cccs2)c2ccc(C)cc2)cc1	AC50						inactive						False	CHEMBL1741325	PUBCHEM_BIOASSAY: Cytochrome panel assay with activity outcomes. (Class of assay: other) Panel member name: p450-cyp2c9 Compounds with AC50 equal or less than 10 uM are considered active	F	BAO_0000019	assay format	None	None	None	None	None	CHEMBL3397	Cytochrome P450 2C9	Homo sapiens	SINGLE PROTEIN	CHEMBL1201862	7	PubChem BioAssays			None
CHEMBL1400543		0	319.25	0	3.93	SID11110837	CN(C)CC[C@H](c1ccc(Br)cc1)c1ccccn1	AC50						inactive						False	CHEMBL1741325	PUBCHEM_BIOASSAY: Cytochrome panel assay with activity outcomes. (Class of assay: other) Panel member name: p450-cyp2c9 Compounds with AC50 equal or less than 10 uM are considered active	F	BAO_0000019	assay format	None	None	None	None	None	CHEMBL3397	Cytochrome P450 2C9	Homo sapiens	SINGLE PROTEIN	CHEMBL1201862	7	PubChem BioAssays			None
CHEMBL183	1,3-DIPROPYL-8-CYCLOPENTYLXANTHINE [DPCPX]	0	304.39	0	2.36	SID11113351	CCCn1c(=O)c2[nH]c(C3CCCC3)nc2n(CCC)c1=O	AC50						inactive						False	CHEMBL1741325	PUBCHEM_BIOASSAY: Cytochrome panel assay with activity outcomes. (Class of assay: other) Panel member name: p450-cyp2c9 Compounds with AC50 equal or less than 10 uM are considered active	F	BAO_0000019	assay format	None	None	None	None	None	CHEMBL3397	Cytochrome P450 2C9	Homo sapiens	SINGLE PROTEIN	CHEMBL1201862	7	PubChem BioAssays			None
CHEMBL1301031		0	244.29	0	1.14	SID14742083	CC(Cc1ccccc1)N/C=C1\CC(=O)NC1=O	AC50						inactive						False	CHEMBL1741325	PUBCHEM_BIOASSAY: Cytochrome panel assay with activity outcomes. (Class of assay: other) Panel member name: p450-cyp2c9 Compounds with AC50 equal or less than 10 uM are considered active	F	BAO_0000019	assay format	None	None	None	None	None	CHEMBL3397	Cytochrome P450 2C9	Homo sapiens	SINGLE PROTEIN	CHEMBL1201862	7	PubChem BioAssays			None
CHEMBL1410841		0	268.08	0	0.19	SID4253918	Br/C(=N\N=c1/nn[nH][nH]1)c1ccncc1	AC50						inactive						False	CHEMBL1741325	PUBCHEM_BIOASSAY: Cytochrome panel assay with activity outcomes. (Class of assay: other) Panel member name: p450-cyp2c9 Compounds with AC50 equal or less than 10 uM are considered active	F	BAO_0000019	assay format	None	None	None	None	None	CHEMBL3397	Cytochrome P450 2C9	Homo sapiens	SINGLE PROTEIN	CHEMBL1201862	7	PubChem BioAssays			None
CHEMBL1741441		0	316.19	1	5.19	SID4253536	Cc1cc2nc3[nH]c4c(Cl)cc(Cl)cc4c3nc2cc1C	AC50						inactive						False	CHEMBL1741325	PUBCHEM_BIOASSAY: Cytochrome panel assay with activity outcomes. (Class of assay: other) Panel member name: p450-cyp2c9 Compounds with AC50 equal or less than 10 uM are considered active	F	BAO_0000019	assay format	None	None	None	None	None	CHEMBL3397	Cytochrome P450 2C9	Homo sapiens	SINGLE PROTEIN	CHEMBL1201862	7	PubChem BioAssays			None
CHEMBL1372133		0	304.40	0	3.01	SID4239114	Cc1ccccc1-c1nc(N2CCNCC2)c2ccccc2n1	AC50						inactive						False	CHEMBL1741325	PUBCHEM_BIOASSAY: Cytochrome panel assay with activity outcomes. (Class of assay: other) Panel member name: p450-cyp2c9 Compounds with AC50 equal or less than 10 uM are considered active	F	BAO_0000019	assay format	None	None	None	None	None	CHEMBL3397	Cytochrome P450 2C9	Homo sapiens	SINGLE PROTEIN	CHEMBL1201862	7	PubChem BioAssays			None
CHEMBL1318464		0	292.26	0	-0.66	SID4254248	[N-]=[N+]=N[C@@H]1[C@H](O)[C@H](CO)O[C@@H]1n1cnc2c(N)ncnc21	AC50						inactive						False	CHEMBL1741325	PUBCHEM_BIOASSAY: Cytochrome panel assay with activity outcomes. (Class of assay: other) Panel member name: p450-cyp2c9 Compounds with AC50 equal or less than 10 uM are considered active	F	BAO_0000019	assay format	None	None	None	None	None	CHEMBL3397	Cytochrome P450 2C9	Homo sapiens	SINGLE PROTEIN	CHEMBL1201862	7	PubChem BioAssays			None
CHEMBL1553322		0	305.38	0	3.44	SID4238518	Cc1ccccc1-c1nc(N2CCOCC2)c2ccccc2n1	AC50						inconclusive						False	CHEMBL1741325	PUBCHEM_BIOASSAY: Cytochrome panel assay with activity outcomes. (Class of assay: other) Panel member name: p450-cyp2c9 Compounds with AC50 equal or less than 10 uM are considered active	F	BAO_0000019	assay format	None	None	None	None	None	CHEMBL3397	Cytochrome P450 2C9	Homo sapiens	SINGLE PROTEIN	CHEMBL1201862	7	PubChem BioAssays			None
CHEMBL1513069		0	338.28	0	3.39	SID26751147	COc1ccc2c(c1)O[C@H](c1cccc(C(F)(F)F)c1)[C@@H](O)C2=O	AC50						inactive						False	CHEMBL1741325	PUBCHEM_BIOASSAY: Cytochrome panel assay with activity outcomes. (Class of assay: other) Panel member name: p450-cyp2c9 Compounds with AC50 equal or less than 10 uM are considered active	F	BAO_0000019	assay format	None	None	None	None	None	CHEMBL3397	Cytochrome P450 2C9	Homo sapiens	SINGLE PROTEIN	CHEMBL1201862	7	PubChem BioAssays			None
CHEMBL1594076		0	433.04	1	6.54	SID4252762	CC(C)(C)c1ccc(CN2CCN([C@H](c3ccccc3)c3ccc(Cl)cc3)CC2)cc1	AC50						inactive						False	CHEMBL1741325	PUBCHEM_BIOASSAY: Cytochrome panel assay with activity outcomes. (Class of assay: other) Panel member name: p450-cyp2c9 Compounds with AC50 equal or less than 10 uM are considered active	F	BAO_0000019	assay format	None	None	None	None	None	CHEMBL3397	Cytochrome P450 2C9	Homo sapiens	SINGLE PROTEIN	CHEMBL1201862	7	PubChem BioAssays			None
CHEMBL1450689		0	274.36	0	3.58	SID17415898	Fc1ccccc1N=C(S)NCCc1ccccc1	AC50	'='	7943.28	nM	5.10		Active	UO_0000065					False	CHEMBL1741325	PUBCHEM_BIOASSAY: Cytochrome panel assay with activity outcomes. (Class of assay: other) Panel member name: p450-cyp2c9 Compounds with AC50 equal or less than 10 uM are considered active	F	BAO_0000019	assay format	None	None	None	None	None	CHEMBL3397	Cytochrome P450 2C9	Homo sapiens	SINGLE PROTEIN	CHEMBL1201862	7	PubChem BioAssays			None
CHEMBL1374108		0	488.54	0	2.09	SID17385256	COC(=O)[C@@]1(Cc2ccccc2)[C@@H]2C(=CC(=O)[C@H]2CC(=O)C(=O)N(C)C)CN1C(=O)c1ccccc1	AC50						inactive						False	CHEMBL1741325	PUBCHEM_BIOASSAY: Cytochrome panel assay with activity outcomes. (Class of assay: other) Panel member name: p450-cyp2c9 Compounds with AC50 equal or less than 10 uM are considered active	F	BAO_0000019	assay format	None	None	None	None	None	CHEMBL3397	Cytochrome P450 2C9	Homo sapiens	SINGLE PROTEIN	CHEMBL1201862	7	PubChem BioAssays			None
CHEMBL251457		0	414.35	0	3.44	SID11112788	O=C(NC[C@@H]1CCCCN1)c1cc(OCC(F)(F)F)ccc1OCC(F)(F)F	AC50						inactive						False	CHEMBL1741325	PUBCHEM_BIOASSAY: Cytochrome panel assay with activity outcomes. (Class of assay: other) Panel member name: p450-cyp2c9 Compounds with AC50 equal or less than 10 uM are considered active	F	BAO_0000019	assay format	None	None	None	None	None	CHEMBL3397	Cytochrome P450 2C9	Homo sapiens	SINGLE PROTEIN	CHEMBL1201862	7	PubChem BioAssays			None
CHEMBL1359298		0	331.53	0	3.71	SID17407951	CC(C)CN=C(S)NC1CC2CCC(C1)N2Cc1ccccc1	AC50						inactive						False	CHEMBL1741325	PUBCHEM_BIOASSAY: Cytochrome panel assay with activity outcomes. (Class of assay: other) Panel member name: p450-cyp2c9 Compounds with AC50 equal or less than 10 uM are considered active	F	BAO_0000019	assay format	None	None	None	None	None	CHEMBL3397	Cytochrome P450 2C9	Homo sapiens	SINGLE PROTEIN	CHEMBL1201862	7	PubChem BioAssays			None
CHEMBL1596387		0	348.34	0	3.92	SID4252157	O=C(Nc1ccc(-n2nncc2-c2ccco2)cc1)c1ccc(F)cc1	AC50	'='	11220.18	nM	4.95		inconclusive	UO_0000065					False	CHEMBL1741325	PUBCHEM_BIOASSAY: Cytochrome panel assay with activity outcomes. (Class of assay: other) Panel member name: p450-cyp2c9 Compounds with AC50 equal or less than 10 uM are considered active	F	BAO_0000019	assay format	None	None	None	None	None	CHEMBL3397	Cytochrome P450 2C9	Homo sapiens	SINGLE PROTEIN	CHEMBL1201862	7	PubChem BioAssays			None
CHEMBL1544520		0	400.23	0	4.47	SID14735679	CC1=N/C(=C\c2ccc([N+](=O)[O-])cc2)C(=O)N1c1ccc(Br)c(C)c1	AC50	'='	7943.28	nM	5.10		inconclusive	UO_0000065					False	CHEMBL1741325	PUBCHEM_BIOASSAY: Cytochrome panel assay with activity outcomes. (Class of assay: other) Panel member name: p450-cyp2c9 Compounds with AC50 equal or less than 10 uM are considered active	F	BAO_0000019	assay format	None	None	None	None	None	CHEMBL3397	Cytochrome P450 2C9	Homo sapiens	SINGLE PROTEIN	CHEMBL1201862	7	PubChem BioAssays			None
CHEMBL426123		0	258.23	0	0.09	(-)-THALIDOMIDE	O=C1CC[C@H](N2C(=O)c3ccccc3C2=O)C(=O)N1	IC50						Not Active (inhibition < 50% @ 10 uM and thus dose-reponse curve not measured)						False	CHEMBL1909135	DRUGMATRIX: CYP450, 2C9 enzyme inhibition (substrate: 3-Cyano-7-ethoxycoumarin)	B	BAO_0000219	cell-based format	None	None	None	BTI-TN-5B1-4	None	CHEMBL3397	Cytochrome P450 2C9	Homo sapiens	SINGLE PROTEIN	CHEMBL1909046	15	DrugMatrix			CHEMBL3833782
CHEMBL1547205		0	376.50	0	3.64	SID14731297	CCOC(=O)CSC1=C(C#N)C(c2sccc2C)C(C(C)=O)=C(C)N1	AC50	'='	1778.28	nM	5.75		Active	UO_0000065					False	CHEMBL1741325	PUBCHEM_BIOASSAY: Cytochrome panel assay with activity outcomes. (Class of assay: other) Panel member name: p450-cyp2c9 Compounds with AC50 equal or less than 10 uM are considered active	F	BAO_0000019	assay format	None	None	None	None	None	CHEMBL3397	Cytochrome P450 2C9	Homo sapiens	SINGLE PROTEIN	CHEMBL1201862	7	PubChem BioAssays			None
CHEMBL1596258		0	299.33	0	2.28	SID17403578	Cc1ccc(N2CC(C(=O)Nc3cc(C)on3)CC2=O)cc1	AC50	'='	11220.18	nM	4.95		inconclusive	UO_0000065					False	CHEMBL1741325	PUBCHEM_BIOASSAY: Cytochrome panel assay with activity outcomes. (Class of assay: other) Panel member name: p450-cyp2c9 Compounds with AC50 equal or less than 10 uM are considered active	F	BAO_0000019	assay format	None	None	None	None	None	CHEMBL3397	Cytochrome P450 2C9	Homo sapiens	SINGLE PROTEIN	CHEMBL1201862	7	PubChem BioAssays			None
CHEMBL3892579		0	378.38	0	4.74	6c	O=C(Nc1ccc(F)cc1)N1N=C(c2ccncc2)CC1c1ccc(F)cc1	IC50	'='	1800.0	nM	5.75			UO_0000065					False	CHEMBL3855343	Inhibition of CYP2C9 (unknown origin)	A	BAO_0000357	single protein format	Homo sapiens	None	None	None	None	CHEMBL3397	Cytochrome P450 2C9	Homo sapiens	SINGLE PROTEIN	CHEMBL3853331	1	Scientific Literature	J Med Chem	2016	None
CHEMBL2177818		0	420.48	0	4.25	7	Nc1ncccc1-c1nc2cccnc2n1-c1ccc(CC(=O)Nc2ccccc2)cc1	IC50	'>'	10000.0	nM				UO_0000065					False	CHEMBL2186636	Inhibition of CYP2C9 in human liver microsomes using tolbutamide as substrate after 10 mins	A	BAO_0000251	microsome format	Homo sapiens	CHEMBL3559723	Liver	None	Microsome	CHEMBL3397	Cytochrome P450 2C9	Homo sapiens	SINGLE PROTEIN	CHEMBL2176970	1	Scientific Literature	J. Med. Chem.	2012	None
CHEMBL2177836		0	571.62	2	5.76	12j	CC(=O)Nc1cccc(-c2ccc3nc(-c4cccnc4N)n(-c4ccc(CNC(=O)c5cccc(F)c5)cc4)c3n2)c1	IC50	'='	1000.0	nM	6.00			UO_0000065					False	CHEMBL2186636	Inhibition of CYP2C9 in human liver microsomes using tolbutamide as substrate after 10 mins	A	BAO_0000251	microsome format	Homo sapiens	CHEMBL3559723	Liver	None	Microsome	CHEMBL3397	Cytochrome P450 2C9	Homo sapiens	SINGLE PROTEIN	CHEMBL2176970	1	Scientific Literature	J. Med. Chem.	2012	None
CHEMBL3970323		0	515.61	1	4.96	41a; single enantiomer 1	Cn1c(SCCCN2CC[C@]3(C[C@@H]3c3ccc(C(F)(F)F)cc3)C2)nnc1-c1cccc(C(N)=O)c1	IC50	'>'	3000.0	nM				UO_0000065					False	CHEMBL3855292	Inhibition of human CYP2C9 expressed in microsomes using FCA as substrate after 10 mins by P450 cypex assay	A	BAO_0000019	assay format	Homo sapiens	None	None	None	None	CHEMBL3397	Cytochrome P450 2C9	Homo sapiens	SINGLE PROTEIN	CHEMBL3853329	1	Scientific Literature	J Med Chem	2016	None
CHEMBL2335736		0	409.40	0	3.88	3g	COc1cc2c(cc1O)[C@H]1C[C@@](O)(c3ccc(OC(F)(F)F)cc3)CCN1CC2	Inhibition						Not Active						False	CHEMBL2345749	Inhibition of CYP2C9 (unknown origin)	A	BAO_0000357	single protein format	Homo sapiens	None	None	None	None	CHEMBL3397	Cytochrome P450 2C9	Homo sapiens	SINGLE PROTEIN	CHEMBL2331372	1	Scientific Literature	Bioorg. Med. Chem. Lett.	2013	None
CHEMBL414804	OXALIPLATIN	4	None	None	None	OXALIPLATIN		Ki						Not Active (inhibition < 50% @ 10 uM and thus dose-reponse curve not measured)						False	CHEMBL1909135	DRUGMATRIX: CYP450, 2C9 enzyme inhibition (substrate: 3-Cyano-7-ethoxycoumarin)	B	BAO_0000219	cell-based format	None	None	None	BTI-TN-5B1-4	None	CHEMBL3397	Cytochrome P450 2C9	Homo sapiens	SINGLE PROTEIN	CHEMBL1909046	15	DrugMatrix			CHEMBL3833782
CHEMBL567597	ARTEMISININ	4	282.34	0	2.39	ARTEMISININ	C[C@@H]1CC[C@H]2[C@@H](C)C(=O)O[C@@H]3O[C@]4(C)CC[C@@H]1[C@]32OO4	IC50						Not Active (inhibition < 50% @ 10 uM and thus dose-reponse curve not measured)						False	CHEMBL1909135	DRUGMATRIX: CYP450, 2C9 enzyme inhibition (substrate: 3-Cyano-7-ethoxycoumarin)	B	BAO_0000219	cell-based format	None	None	None	BTI-TN-5B1-4	None	CHEMBL3397	Cytochrome P450 2C9	Homo sapiens	SINGLE PROTEIN	CHEMBL1909046	15	DrugMatrix			CHEMBL3833782
CHEMBL1371125	BENZO[E]PYRENE	0	252.32	1	5.74	BENZO[E]PYRENE	c1ccc2c(c1)c1cccc3ccc4cccc2c4c31	IC50						Not Active (inhibition < 50% @ 10 uM and thus dose-reponse curve not measured)						False	CHEMBL1909135	DRUGMATRIX: CYP450, 2C9 enzyme inhibition (substrate: 3-Cyano-7-ethoxycoumarin)	B	BAO_0000219	cell-based format	None	None	None	BTI-TN-5B1-4	None	CHEMBL3397	Cytochrome P450 2C9	Homo sapiens	SINGLE PROTEIN	CHEMBL1909046	15	DrugMatrix			CHEMBL3833782
CHEMBL1592	QUINAPRIL	4	438.52	0	2.57	QUINAPRIL	CCOC(=O)[C@H](CCc1ccccc1)N[C@@H](C)C(=O)N1Cc2ccccc2C[C@H]1C(=O)O	Ki						Not Active (inhibition < 50% @ 10 uM and thus dose-reponse curve not measured)						False	CHEMBL1909135	DRUGMATRIX: CYP450, 2C9 enzyme inhibition (substrate: 3-Cyano-7-ethoxycoumarin)	B	BAO_0000219	cell-based format	None	None	None	BTI-TN-5B1-4	None	CHEMBL3397	Cytochrome P450 2C9	Homo sapiens	SINGLE PROTEIN	CHEMBL1909046	15	DrugMatrix			CHEMBL3833782
CHEMBL70927	DEFERIPRONE	4	139.15	0	0.40	DEFERIPRONE	Cc1c(O)c(=O)ccn1C	IC50						Not Active (inhibition < 50% @ 10 uM and thus dose-reponse curve not measured)						False	CHEMBL1909135	DRUGMATRIX: CYP450, 2C9 enzyme inhibition (substrate: 3-Cyano-7-ethoxycoumarin)	B	BAO_0000219	cell-based format	None	None	None	BTI-TN-5B1-4	None	CHEMBL3397	Cytochrome P450 2C9	Homo sapiens	SINGLE PROTEIN	CHEMBL1909046	15	DrugMatrix			CHEMBL3833782
CHEMBL1615209	DEXRABEPRAZOLE	0	359.45	0	2.99	16 (R)	COCCCOc1ccnc(C[S@@+]([O-])c2nc3ccccc3[nH]2)c1C	Ki	'='	36000.0	nM	4.44			UO_0000065					False	CHEMBL661229	Binding affinity towards cytochrome P450 2C9	A	BAO_0000357	single protein format	None	None	None	None	None	CHEMBL3397	Cytochrome P450 2C9	Homo sapiens	SINGLE PROTEIN	CHEMBL1148414	1	Scientific Literature	J. Med. Chem.	2004	None
CHEMBL1517	OXYTETRACYCLINE	4	460.44	1	-1.24	OXYTETRACYCLINE	CN(C)[C@@H]1C(O)=C(C(N)=O)C(=O)[C@@]2(O)C(O)=C3C(=O)c4c(O)cccc4[C@@](C)(O)[C@H]3[C@H](O)[C@@H]12	IC50						Not Active (inhibition < 50% @ 10 uM and thus dose-reponse curve not measured)						False	CHEMBL1909135	DRUGMATRIX: CYP450, 2C9 enzyme inhibition (substrate: 3-Cyano-7-ethoxycoumarin)	B	BAO_0000219	cell-based format	None	None	None	BTI-TN-5B1-4	None	CHEMBL3397	Cytochrome P450 2C9	Homo sapiens	SINGLE PROTEIN	CHEMBL1909046	15	DrugMatrix			CHEMBL3833782
CHEMBL120426		0	420.45	0	4.25	3	O=[N+]([O-])c1cccc(-c2ccc(S(=O)(=O)Nc3ccnn3-c3ccccc3)cc2)c1	IC50	'='	4000.0	nM	5.40			UO_0000065					False	CHEMBL659091	Inhibitory effect on human recombinant liver cytochrome P450 2C9 expressed in yeast strain	A	BAO_0000019	assay format	None	None	None	None	None	CHEMBL3397	Cytochrome P450 2C9	Homo sapiens	SINGLE PROTEIN	CHEMBL1134658	1	Scientific Literature	J. Med. Chem.	2001	None
CHEMBL1479261		0	339.30	0	3.71	3	O=C(O)c1csc(-n2nc(-c3ccccc3)cc2C(F)(F)F)n1	Inhibition	'>'	10.0	%				UO_0000187					False	CHEMBL2443714	Inhibition of CYP2C9 (unknown origin)	A	BAO_0000357	single protein format	Homo sapiens	None	None	None	None	CHEMBL3397	Cytochrome P450 2C9	Homo sapiens	SINGLE PROTEIN	CHEMBL2440026	1	Scientific Literature	Bioorg. Med. Chem. Lett.	2013	None
CHEMBL515	CHLORAMBUCIL	4	304.22	0	3.38	1	O=C(O)CCCc1ccc(N(CCCl)CCCl)cc1	Ki						Not Active (inhibition < 50% @ 10 uM and thus dose-reponse curve not measured)						False	CHEMBL1909135	DRUGMATRIX: CYP450, 2C9 enzyme inhibition (substrate: 3-Cyano-7-ethoxycoumarin)	B	BAO_0000219	cell-based format	None	None	None	BTI-TN-5B1-4	None	CHEMBL3397	Cytochrome P450 2C9	Homo sapiens	SINGLE PROTEIN	CHEMBL1909046	15	DrugMatrix			CHEMBL3833782
CHEMBL757	NANDROLONE	3	274.40	0	3.49	NANDROLONE	C[C@]12CC[C@@H]3[C@H]4CCC(=O)C=C4CC[C@H]3[C@@H]1CC[C@@H]2O	IC50						Not Active (inhibition < 50% @ 10 uM and thus dose-reponse curve not measured)						False	CHEMBL1909135	DRUGMATRIX: CYP450, 2C9 enzyme inhibition (substrate: 3-Cyano-7-ethoxycoumarin)	B	BAO_0000219	cell-based format	None	None	None	BTI-TN-5B1-4	None	CHEMBL3397	Cytochrome P450 2C9	Homo sapiens	SINGLE PROTEIN	CHEMBL1909046	15	DrugMatrix			CHEMBL3833782
CHEMBL2418359		0	340.47	0	2.84	38	O=C(N1C[C@@H]2CN(c3ccccn3)C[C@@H]2C1)N1CCC2(CCCC2)C1	IC50	'>'	30000.0	nM				UO_0000065					False	CHEMBL2421134	Inhibition of CYP2C9 in human liver microsomes in presence of NADPH	A	BAO_0000251	microsome format	Homo sapiens	CHEMBL3559723	Liver	None	Microsome	CHEMBL3397	Cytochrome P450 2C9	Homo sapiens	SINGLE PROTEIN	CHEMBL2417457	1	Scientific Literature	Bioorg. Med. Chem. Lett.	2013	None
CHEMBL643	PROMETHAZINE	4	284.43	0	4.24	PROMETHAZINE	CC(CN1c2ccccc2Sc2ccccc21)N(C)C	Ki						Not Active (inhibition < 50% @ 10 uM and thus dose-reponse curve not measured)						False	CHEMBL1909135	DRUGMATRIX: CYP450, 2C9 enzyme inhibition (substrate: 3-Cyano-7-ethoxycoumarin)	B	BAO_0000219	cell-based format	None	None	None	BTI-TN-5B1-4	None	CHEMBL3397	Cytochrome P450 2C9	Homo sapiens	SINGLE PROTEIN	CHEMBL1909046	15	DrugMatrix			CHEMBL3833782
CHEMBL3926847		0	445.54	0	4.42	19b; single enantiomer 1	Cc1ncoc1-c1nnc(SCCCN2CC[C@@]3(C[C@H]3c3ccc(F)cc3F)C2)n1C	IC50	'>'	17000.0	nM				UO_0000065					False	CHEMBL3855292	Inhibition of human CYP2C9 expressed in microsomes using FCA as substrate after 10 mins by P450 cypex assay	A	BAO_0000019	assay format	Homo sapiens	None	None	None	None	CHEMBL3397	Cytochrome P450 2C9	Homo sapiens	SINGLE PROTEIN	CHEMBL3853329	1	Scientific Literature	J Med Chem	2016	None
CHEMBL3933543		0	451.47	0	3.80	9	CC(C)[C@@H]1c2nn(-c3cccc(S(C)(=O)=O)c3)cc2CN1c1ccnc(C(F)(F)F)n1	IC50	'='	1867.0	nM	5.73			UO_0000065					False	CHEMBL3855413	Inhibition of CYP2C9 (unknown origin)	A	BAO_0000357	single protein format	Homo sapiens	None	None	None	None	CHEMBL3397	Cytochrome P450 2C9	Homo sapiens	SINGLE PROTEIN	CHEMBL3853334	1	Scientific Literature	Bioorg Med Chem Lett	2016	None
CHEMBL3968272		0	487.60	1	5.57	67a; single enantiomer 1	Cc1ncccc1-c1nnc(SCCCN2CC[C@]3(C[C@@H]3c3ccc(C(F)(F)F)cc3)C2)n1C	IC50	'>'	7000.0	nM				UO_0000065					False	CHEMBL3855292	Inhibition of human CYP2C9 expressed in microsomes using FCA as substrate after 10 mins by P450 cypex assay	A	BAO_0000019	assay format	Homo sapiens	None	None	None	None	CHEMBL3397	Cytochrome P450 2C9	Homo sapiens	SINGLE PROTEIN	CHEMBL3853329	1	Scientific Literature	J Med Chem	2016	None
CHEMBL3115185		0	757.00	2	6.25	41	CC(C)c1nc(CN(C)C(=O)N[C@@H](Cc2cn(C)cn2)C(=O)N[C@H](CC[C@H](Cc2ccccc2)NC(=O)OCc2cncs2)Cc2ccccc2)cs1	IC50	'='	4700.0	nM	5.33			UO_0000065					False	CHEMBL3117570	Inhibition of human CYP2C9	A	BAO_0000357	single protein format	Homo sapiens	None	None	None	None	CHEMBL3397	Cytochrome P450 2C9	Homo sapiens	SINGLE PROTEIN	CHEMBL3112558	1	Scientific Literature	Bioorg. Med. Chem. Lett.	2014	None
CHEMBL3115177		0	705.95	2	5.63	32	CC(C)c1nc(CN(C)C(=O)N[C@@H](CCN)C(=O)N[C@H](CC[C@H](Cc2ccccc2)NC(=O)OCc2cncs2)Cc2ccccc2)cs1	IC50	'>'	25000.0	nM				UO_0000065					False	CHEMBL3117570	Inhibition of human CYP2C9	A	BAO_0000357	single protein format	Homo sapiens	None	None	None	None	CHEMBL3397	Cytochrome P450 2C9	Homo sapiens	SINGLE PROTEIN	CHEMBL3112558	1	Scientific Literature	Bioorg. Med. Chem. Lett.	2014	None
CHEMBL228133		0	389.89	0	4.34	20	Clc1ccc(C2(c3ccc(-c4ncnc5[nH]cnc45)cc3)CCNCC2)cc1	IC50	'>'	10000.0	nM				UO_0000065					False	CHEMBL919359	Inhibition of CYP2C9	A	BAO_0000357	single protein format	None	None	None	None	None	CHEMBL3397	Cytochrome P450 2C9	Homo sapiens	SINGLE PROTEIN	CHEMBL1139878	1	Scientific Literature	J. Med. Chem.	2007	None
CHEMBL101180		0	178.24	0	2.64	3i	CC(C)c1ccc(N/C=N/O)cc1	IC50	'='	30000.0	nM	4.52			UO_0000065					False	CHEMBL661054	Inhibition of recombinant human Cytochrome P450 2C9	A	BAO_0000357	single protein format	Homo sapiens	None	None	None	None	CHEMBL3397	Cytochrome P450 2C9	Homo sapiens	SINGLE PROTEIN	CHEMBL1133849	1	Scientific Literature	Bioorg. Med. Chem. Lett.	2001	None
CHEMBL3933361		0	391.44	0	2.31	(+/-)-19.formate	CC1(C2CC(=O)N(CCOc3ccc(F)c(C#N)c3)C2)CCNCC1.O=CO	Inhibition												False	CHEMBL3861802	Inhibition of CYP2C9 (unknown origin)	A	BAO_0000357	single protein format	Homo sapiens	None	None	None	None	CHEMBL3397	Cytochrome P450 2C9	Homo sapiens	SINGLE PROTEIN	CHEMBL3860104	1	Scientific Literature	J Med Chem	2016	None
CHEMBL3914727		0	427.53	0	3.10	13	COc1cc(N2Cc3cn(-c4cccc(S(C)(=O)=O)c4)nc3[C@H]2C(C)C)nc(C)n1	IC50	'='	6616.0	nM	5.18			UO_0000065					False	CHEMBL3855413	Inhibition of CYP2C9 (unknown origin)	A	BAO_0000357	single protein format	Homo sapiens	None	None	None	None	CHEMBL3397	Cytochrome P450 2C9	Homo sapiens	SINGLE PROTEIN	CHEMBL3853334	1	Scientific Literature	Bioorg Med Chem Lett	2016	None
CHEMBL246530		0	449.46	0	2.29	30	CS(=O)(=O)c1cccc(-c2ncnc(N3CC(N)C(c4cc(F)c(F)cc4F)C3)n2)c1	IC50	'>'	10000.0	nM				UO_0000065					False	CHEMBL903589	Inhibition of CYP2C9	A	BAO_0000357	single protein format	None	None	None	None	None	CHEMBL3397	Cytochrome P450 2C9	Homo sapiens	SINGLE PROTEIN	CHEMBL1139138	1	Scientific Literature	Bioorg. Med. Chem. Lett.	2007	None
CHEMBL388226		0	414.31	1	5.20	11	O=C(O)Cc1ccc(-n2nc(C(F)(F)F)cc2-c2ccc(C(F)(F)F)cc2)cc1	Stability	'='	4.0	%				UO_0000187					False	CHEMBL895875	Metabolic stability in presence of human recombinant CYP2C9 at 1 uM after 30 mins	A	BAO_0000357	single protein format	Homo sapiens	None	None	None	None	CHEMBL3397	Cytochrome P450 2C9	Homo sapiens	SINGLE PROTEIN	CHEMBL1148764	1	Scientific Literature	J. Med. Chem.	2007	None
CHEMBL440055		0	374.36	1	5.04	8	CCOC(=O)c1ccc(-n2nc(C(F)(F)F)cc2-c2ccc(C)cc2)cc1	Stability	'='	88.0	%				UO_0000187					False	CHEMBL895875	Metabolic stability in presence of human recombinant CYP2C9 at 1 uM after 30 mins	A	BAO_0000357	single protein format	Homo sapiens	None	None	None	None	CHEMBL3397	Cytochrome P450 2C9	Homo sapiens	SINGLE PROTEIN	CHEMBL1148764	1	Scientific Literature	J. Med. Chem.	2007	None
CHEMBL240436		0	457.00	0	4.72	5g	CCc1ccccc1N(CC(=O)NCc1ccc(Cl)cc1)S(=O)(=O)c1ccc(C)cc1	IC50	'='	6309.57	nM	5.20			UO_0000065					False	CHEMBL902281	Inhibition of CYP2C9	A	BAO_0000357	single protein format	None	None	None	None	None	CHEMBL3397	Cytochrome P450 2C9	Homo sapiens	SINGLE PROTEIN	CHEMBL1139103	1	Scientific Literature	Bioorg. Med. Chem. Lett.	2007	None
CHEMBL1164113		0	492.69	1	5.88	69	CCCCOC(=O)NS(=O)(=O)c1sc(CC(C)C)cc1-c1ccc(Cc2nccs2)cc1	Inhibition	'='	86.0	%				UO_0000187					False	CHEMBL1167163	Inhibition of human recombinant CYP2C9 at 10 uM by spectrofluorimetry	A	BAO_0000357	single protein format	Homo sapiens	None	None	None	None	CHEMBL3397	Cytochrome P450 2C9	Homo sapiens	SINGLE PROTEIN	CHEMBL1165972	1	Scientific Literature	Bioorg. Med. Chem.	2010	None
CHEMBL552196		0	341.41	0	3.13	1f	Cc1c(O)noc1C1CCN(C(=O)NC2CC2c2ccccc2)CC1	IC50	'>'	10000.0	nM				UO_0000065					False	CHEMBL1051706	Inhibition of CYP2C9	A	BAO_0000357	single protein format	None	None	None	None	None	CHEMBL3397	Cytochrome P450 2C9	Homo sapiens	SINGLE PROTEIN	CHEMBL1152451	1	Scientific Literature	J. Med. Chem.	2009	None
CHEMBL359657		0	190.27	0	2.27	1a	NCc1ccc(-c2cccnc2)s1	Ki	'='	4500.0	nM	5.35			UO_0000065					False	CHEMBL910039	Inhibition of human CYP2C9	A	BAO_0000357	single protein format	Homo sapiens	None	None	None	None	CHEMBL3397	Cytochrome P450 2C9	Homo sapiens	SINGLE PROTEIN	CHEMBL1137358	1	Scientific Literature	J. Med. Chem.	2006	None
CHEMBL216228		0	396.88	0	4.21	ADS103253	Cc1nc(N2CCCC2)nc2ccc(NC(=O)COc3ccc(Cl)cc3)cc12	Inhibition						Not Active						False	CHEMBL854902	Inhibition of human CYP2C9 at 1uM	A	BAO_0000357	single protein format	Homo sapiens	None	None	None	None	CHEMBL3397	Cytochrome P450 2C9	Homo sapiens	SINGLE PROTEIN	CHEMBL1137582	1	Scientific Literature	Bioorg. Med. Chem. Lett.	2007	None
CHEMBL253935		0	332.38	0	4.90	7	COc1ccc2cc(-c3ccc(F)cc3)ccc2c1Cn1ccnc1	Inhibition	'='	100.0	%				UO_0000187					False	CHEMBL927600	Inhibition of hepatic CYP2C9 at 1 uM	A	BAO_0000357	single protein format	None	None	None	None	None	CHEMBL3397	Cytochrome P450 2C9	Homo sapiens	SINGLE PROTEIN	CHEMBL1140785	1	Scientific Literature	Bioorg. Med. Chem. Lett.	2008	None
CHEMBL225464		0	432.81	0	4.19	41	O=C(NCC1CCOCC1)c1cnc(Nc2cc(Cl)ccc2F)nc1C(F)(F)F	IC50	'='	37000.0	nM	4.43			UO_0000065					False	CHEMBL904759	Inhibition of human CYP2C9	A	BAO_0000357	single protein format	Homo sapiens	None	None	None	None	CHEMBL3397	Cytochrome P450 2C9	Homo sapiens	SINGLE PROTEIN	CHEMBL1143658	1	Scientific Literature	J. Med. Chem.	2007	None
CHEMBL225413		0	432.81	0	4.19	40	O=C(NCC1CCOCC1)c1cnc(Nc2cccc(Cl)c2F)nc1C(F)(F)F	IC50	'='	75000.0	nM	4.12			UO_0000065					False	CHEMBL904759	Inhibition of human CYP2C9	A	BAO_0000357	single protein format	Homo sapiens	None	None	None	None	CHEMBL3397	Cytochrome P450 2C9	Homo sapiens	SINGLE PROTEIN	CHEMBL1143658	1	Scientific Literature	J. Med. Chem.	2007	None
CHEMBL389408		0	449.26	0	4.70	38	O=C(NCC1CCOCC1)c1cnc(Nc2ccc(Cl)c(Cl)c2)nc1C(F)(F)F	IC50	'>'	25000.0	nM				UO_0000065					False	CHEMBL904759	Inhibition of human CYP2C9	A	BAO_0000357	single protein format	Homo sapiens	None	None	None	None	CHEMBL3397	Cytochrome P450 2C9	Homo sapiens	SINGLE PROTEIN	CHEMBL1143658	1	Scientific Literature	J. Med. Chem.	2007	None
CHEMBL3318469		0	399.73	1	6.66	104	O=C1CC(c2c(Cl)cccc2Cl)CC(O)=C1Sc1ccccc1Cl	IC50	'>'	5000.0	nM				UO_0000065					False	CHEMBL3370222	Inhibition of CYP2C9 (unknown origin)	A	BAO_0000357	single protein format	Homo sapiens	None	None	None	None	CHEMBL3397	Cytochrome P450 2C9	Homo sapiens	SINGLE PROTEIN	CHEMBL3352775	1	Scientific Literature	Bioorg. Med. Chem. Lett.	2014	None
CHEMBL214529		0	555.44	2	5.06	8, BMS-587101	CN1C(=O)N(c2cc(Cl)cc(Cl)c2)C(=O)[C@]12CN(Cc1cc(C(=O)O)cs1)C[C@H]2c1ccc(C#N)cc1	Activity	'>'	40.0	uM				UO_0000064					False	CHEMBL855615	Inhibition of CYP2C9	A	BAO_0000357	single protein format	Homo sapiens	None	None	None	None	CHEMBL3397	Cytochrome P450 2C9	Homo sapiens	SINGLE PROTEIN	CHEMBL1138879	1	Scientific Literature	J. Med. Chem.	2006	None
CHEMBL436137		0	453.59	1	5.84	1	Cc1cccc(C)c1-c1cc(C)c2nc(Nc3ccc(OCCN4CCCC4)cc3)nnc2c1	IC50	'>'	100000.0	nM				UO_0000065					False	CHEMBL905866	Inhibition of CYP2C9	A	BAO_0000357	single protein format	None	None	None	None	None	CHEMBL3397	Cytochrome P450 2C9	Homo sapiens	SINGLE PROTEIN	CHEMBL1143794	1	Scientific Literature	Bioorg. Med. Chem. Lett.	2007	None
CHEMBL2114404		0	469.65	1	6.42	1R	Cc1cc(SC2=C(O)O[C@](CCc3ccc(O)cc3)(C(C)C)CC2=O)c(C(C)(C)C)cc1N	Inhibition	'='	93.2	%				UO_0000187					False	CHEMBL819613	Inhibition of cytochrome P450 2C9 at 1 uM	A	BAO_0000357	single protein format	None	None	None	None	None	CHEMBL3397	Cytochrome P450 2C9	Homo sapiens	SINGLE PROTEIN	CHEMBL1132961	1	Scientific Literature	J. Med. Chem.	2000	None
CHEMBL1479817		0	362.36	0	3.05	SID4239732	COc1cccc(Cn2c(=O)c(-c3cccc(F)c3)nc3cncnc32)c1	Potency	'='	5011.9	nM	5.30		Active	UO_0000065					False	CHEMBL1614027	PUBCHEM_BIOASSAY: qHTS Assay for Inhibitors and Substrates of Cytochrome P450 2C9. (Class of assay: confirmatory) [Related pubchem assays: 885, 884, 410 ]	A	BAO_0000357	single protein format	Homo sapiens	None	None	None	None	CHEMBL3397	Cytochrome P450 2C9	Homo sapiens	SINGLE PROTEIN	CHEMBL1201862	7	PubChem BioAssays			None
CHEMBL1553926		0	310.40	0	2.16	SID4239871	Cn1cccc1C(=O)N1CCC2(CC1)CN(c1ccncc1)C2	Potency	'='	5011.9	nM	5.30		Active	UO_0000065					False	CHEMBL1614027	PUBCHEM_BIOASSAY: qHTS Assay for Inhibitors and Substrates of Cytochrome P450 2C9. (Class of assay: confirmatory) [Related pubchem assays: 885, 884, 410 ]	A	BAO_0000357	single protein format	Homo sapiens	None	None	None	None	CHEMBL3397	Cytochrome P450 2C9	Homo sapiens	SINGLE PROTEIN	CHEMBL1201862	7	PubChem BioAssays			None
CHEMBL286721	AMINOPURVALANOL	0	403.92	0	3.82	SID11114269	CC(C)[C@H](CO)Nc1nc(Nc2cc(N)cc(Cl)c2)c2ncn(C(C)C)c2n1	Potency	'='	19952.6	nM	4.70		Active	UO_0000065					False	CHEMBL1614027	PUBCHEM_BIOASSAY: qHTS Assay for Inhibitors and Substrates of Cytochrome P450 2C9. (Class of assay: confirmatory) [Related pubchem assays: 885, 884, 410 ]	A	BAO_0000357	single protein format	Homo sapiens	None	None	None	None	CHEMBL3397	Cytochrome P450 2C9	Homo sapiens	SINGLE PROTEIN	CHEMBL1201862	7	PubChem BioAssays			None
CHEMBL1492346		0	425.58	1	5.19	SID4239638	O=C(c1ccncc1)N1CCC2(CCCN(C(c3ccccc3)c3ccccc3)C2)CC1	Potency	'='	5011.9	nM	5.30		Active	UO_0000065					False	CHEMBL1614027	PUBCHEM_BIOASSAY: qHTS Assay for Inhibitors and Substrates of Cytochrome P450 2C9. (Class of assay: confirmatory) [Related pubchem assays: 885, 884, 410 ]	A	BAO_0000357	single protein format	Homo sapiens	None	None	None	None	CHEMBL3397	Cytochrome P450 2C9	Homo sapiens	SINGLE PROTEIN	CHEMBL1201862	7	PubChem BioAssays			None
CHEMBL1334847		0	347.42	0	2.78	SID4237888	COC(=O)N1CCC[C@@]2(CCN(C(=O)Nc3ccc(OC)cc3)C2)C1	Potency	'='	19952.6	nM	4.70		Inconclusive	UO_0000065					False	CHEMBL1614027	PUBCHEM_BIOASSAY: qHTS Assay for Inhibitors and Substrates of Cytochrome P450 2C9. (Class of assay: confirmatory) [Related pubchem assays: 885, 884, 410 ]	A	BAO_0000357	single protein format	Homo sapiens	None	None	None	None	CHEMBL3397	Cytochrome P450 2C9	Homo sapiens	SINGLE PROTEIN	CHEMBL1201862	7	PubChem BioAssays			None
CHEMBL257517		0	568.67	2	6.24	(-)-41	COc1ccc(-c2nc(CCOc3cccc(C[C@@H]4C(=O)N(c5ccc(C(C)(C)C)cc5)[C@@H]4C(=O)O)c3)c(C)o2)cc1	IC50	'='	550.0	nM	6.26			UO_0000065					False	CHEMBL933075	Inhibition of CYP2C9	A	BAO_0000357	single protein format	None	None	None	None	None	CHEMBL3397	Cytochrome P450 2C9	Homo sapiens	SINGLE PROTEIN	CHEMBL1142250	1	Scientific Literature	Bioorg. Med. Chem. Lett.	2008	None
CHEMBL1480903		0	361.40	0	0.02	SID11114139	CCCCC#Cc1nc(NC)c2ncn([C@@H]3O[C@@H](CO)[C@H](O)[C@H]3O)c2n1	Potency	'='	631.0	nM	6.20		Active	UO_0000065					False	CHEMBL1614027	PUBCHEM_BIOASSAY: qHTS Assay for Inhibitors and Substrates of Cytochrome P450 2C9. (Class of assay: confirmatory) [Related pubchem assays: 885, 884, 410 ]	A	BAO_0000357	single protein format	Homo sapiens	None	None	None	None	CHEMBL3397	Cytochrome P450 2C9	Homo sapiens	SINGLE PROTEIN	CHEMBL1201862	7	PubChem BioAssays			None
CHEMBL1397283		0	362.54	1	5.25	SID26751151	CCCCOC(OCCCC)[C@H](O)CSc1ccc2ccccc2c1	Potency	'='	1995.3	nM	5.70		Active	UO_0000065					False	CHEMBL1614027	PUBCHEM_BIOASSAY: qHTS Assay for Inhibitors and Substrates of Cytochrome P450 2C9. (Class of assay: confirmatory) [Related pubchem assays: 885, 884, 410 ]	A	BAO_0000357	single protein format	Homo sapiens	None	None	None	None	CHEMBL3397	Cytochrome P450 2C9	Homo sapiens	SINGLE PROTEIN	CHEMBL1201862	7	PubChem BioAssays			None
CHEMBL24983		0	215.03	0	3.10	SID90341353	O=c1oc(Cl)c(Cl)c2ccccc12	Potency	'='	15848.9	nM	4.80		Active	UO_0000065					False	CHEMBL1614027	PUBCHEM_BIOASSAY: qHTS Assay for Inhibitors and Substrates of Cytochrome P450 2C9. (Class of assay: confirmatory) [Related pubchem assays: 885, 884, 410 ]	A	BAO_0000357	single protein format	Homo sapiens	None	None	None	None	CHEMBL3397	Cytochrome P450 2C9	Homo sapiens	SINGLE PROTEIN	CHEMBL1201862	7	PubChem BioAssays			None
CHEMBL1398636		0	369.49	1	5.41	SID4252751	CC(=O)Nc1ccc2c(c1)/C(=C/c1ccc([N+](C)(C)C)cc1)c1ccccc1-2	Potency	'='	3162.3	nM	5.50		Inconclusive	UO_0000065					False	CHEMBL1614027	PUBCHEM_BIOASSAY: qHTS Assay for Inhibitors and Substrates of Cytochrome P450 2C9. (Class of assay: confirmatory) [Related pubchem assays: 885, 884, 410 ]	A	BAO_0000357	single protein format	Homo sapiens	None	None	None	None	CHEMBL3397	Cytochrome P450 2C9	Homo sapiens	SINGLE PROTEIN	CHEMBL1201862	7	PubChem BioAssays			None
CHEMBL1527443		0	663.77	2	5.06	SID17385169	COC(=O)[C@@]1(Cc2ccc(OC)cc2)[C@H]2c3cc(C(=O)N4CCCC4)n(Cc4ccc(O)c(OC)c4)c3C[C@H]2CN1C(=O)c1ccccc1	Potency	'='	3162.3	nM	5.50		Active	UO_0000065					False	CHEMBL1614027	PUBCHEM_BIOASSAY: qHTS Assay for Inhibitors and Substrates of Cytochrome P450 2C9. (Class of assay: confirmatory) [Related pubchem assays: 885, 884, 410 ]	A	BAO_0000357	single protein format	Homo sapiens	None	None	None	None	CHEMBL3397	Cytochrome P450 2C9	Homo sapiens	SINGLE PROTEIN	CHEMBL1201862	7	PubChem BioAssays			None
CHEMBL1530832		0	516.58	2	6.67	SID17384901	O=C(Nc1ccc2ccccc2c1)[C@H]1C[C@@H]1[C@H](NP(=O)(c1ccccc1)c1ccccc1)c1ccccc1	Potency	'='	3162.3	nM	5.50		Active	UO_0000065					False	CHEMBL1614027	PUBCHEM_BIOASSAY: qHTS Assay for Inhibitors and Substrates of Cytochrome P450 2C9. (Class of assay: confirmatory) [Related pubchem assays: 885, 884, 410 ]	A	BAO_0000357	single protein format	Homo sapiens	None	None	None	None	CHEMBL3397	Cytochrome P450 2C9	Homo sapiens	SINGLE PROTEIN	CHEMBL1201862	7	PubChem BioAssays			None
CHEMBL45068	PHLORETIN	0	274.27	0	2.32	SID11111667	O=C(CCc1ccc(O)cc1)c1c(O)cc(O)cc1O	Potency	'='	2511.9	nM	5.60		Active	UO_0000065					False	CHEMBL1614027	PUBCHEM_BIOASSAY: qHTS Assay for Inhibitors and Substrates of Cytochrome P450 2C9. (Class of assay: confirmatory) [Related pubchem assays: 885, 884, 410 ]	A	BAO_0000357	single protein format	Homo sapiens	None	None	None	None	CHEMBL3397	Cytochrome P450 2C9	Homo sapiens	SINGLE PROTEIN	CHEMBL1201862	7	PubChem BioAssays			None
CHEMBL1520025		0	344.50	0	3.94	SID11112522	CC(=O)[C@@H]1CC[C@@H]2[C@@H]3C[C@H](C)C4=CC(=O)CC[C@@]4(C)[C@H]3[C@H](O)C[C@@]12C	Potency	'='	398.1	nM	6.40		Active	UO_0000065					False	CHEMBL1614027	PUBCHEM_BIOASSAY: qHTS Assay for Inhibitors and Substrates of Cytochrome P450 2C9. (Class of assay: confirmatory) [Related pubchem assays: 885, 884, 410 ]	A	BAO_0000357	single protein format	Homo sapiens	None	None	None	None	CHEMBL3397	Cytochrome P450 2C9	Homo sapiens	SINGLE PROTEIN	CHEMBL1201862	7	PubChem BioAssays			None
CHEMBL127516	BUTAMBEN	4	193.25	0	2.23	SID11112245	CCCCOC(=O)c1ccc(N)cc1	Potency	'='	12589.3	nM	4.90		Inconclusive	UO_0000065					False	CHEMBL1614027	PUBCHEM_BIOASSAY: qHTS Assay for Inhibitors and Substrates of Cytochrome P450 2C9. (Class of assay: confirmatory) [Related pubchem assays: 885, 884, 410 ]	A	BAO_0000357	single protein format	Homo sapiens	None	None	None	None	CHEMBL3397	Cytochrome P450 2C9	Homo sapiens	SINGLE PROTEIN	CHEMBL1201862	7	PubChem BioAssays			None
CHEMBL1441415		0	341.42	0	4.50	SID4239469	CN(C)c1ccc(-c2nc(Nc3ccncc3)c3ccccc3n2)cc1	Potency	'='	794.3	nM	6.10		Inconclusive	UO_0000065					False	CHEMBL1614027	PUBCHEM_BIOASSAY: qHTS Assay for Inhibitors and Substrates of Cytochrome P450 2C9. (Class of assay: confirmatory) [Related pubchem assays: 885, 884, 410 ]	A	BAO_0000357	single protein format	Homo sapiens	None	None	None	None	CHEMBL3397	Cytochrome P450 2C9	Homo sapiens	SINGLE PROTEIN	CHEMBL1201862	7	PubChem BioAssays			None
CHEMBL527	PIROXICAM	4	331.35	0	1.58	SID11111641	CN1C(C(=O)Nc2ccccn2)=C(O)c2ccccc2S1(=O)=O	Potency	'='	31622.8	nM	4.50		Inconclusive	UO_0000065					False	CHEMBL1614027	PUBCHEM_BIOASSAY: qHTS Assay for Inhibitors and Substrates of Cytochrome P450 2C9. (Class of assay: confirmatory) [Related pubchem assays: 885, 884, 410 ]	A	BAO_0000357	single protein format	Homo sapiens	None	None	None	None	CHEMBL3397	Cytochrome P450 2C9	Homo sapiens	SINGLE PROTEIN	CHEMBL1201862	7	PubChem BioAssays			None
CHEMBL1473754		0	351.45	0	3.96	SID4239793	O=C(Oc1ccccc1)N1CCC2(CCCN(c3ccncc3)C2)CC1	Potency	'='	3981.1	nM	5.40		Active	UO_0000065					False	CHEMBL1614027	PUBCHEM_BIOASSAY: qHTS Assay for Inhibitors and Substrates of Cytochrome P450 2C9. (Class of assay: confirmatory) [Related pubchem assays: 885, 884, 410 ]	A	BAO_0000357	single protein format	Homo sapiens	None	None	None	None	CHEMBL3397	Cytochrome P450 2C9	Homo sapiens	SINGLE PROTEIN	CHEMBL1201862	7	PubChem BioAssays			None
CHEMBL1397225		0	631.73	1	4.69	SID17385192	COC(=O)[C@@]1(Cc2ccc(OC)cc2)[C@H]2c3cc(C(=O)N(C)C)n(Cc4nc5ccccc5[nH]4)c3C[C@H]2CN1C(=O)c1ccccc1	Potency	'='	10000.0	nM	5.00		Active	UO_0000065					False	CHEMBL1614027	PUBCHEM_BIOASSAY: qHTS Assay for Inhibitors and Substrates of Cytochrome P450 2C9. (Class of assay: confirmatory) [Related pubchem assays: 885, 884, 410 ]	A	BAO_0000357	single protein format	Homo sapiens	None	None	None	None	CHEMBL3397	Cytochrome P450 2C9	Homo sapiens	SINGLE PROTEIN	CHEMBL1201862	7	PubChem BioAssays			None
CHEMBL24171	BERGAPTEN	4	216.19	0	2.55	SID11113276	COc1c2ccoc2cc2oc(=O)ccc12	Potency	'='	5011.9	nM	5.30		Active	UO_0000065					False	CHEMBL1614027	PUBCHEM_BIOASSAY: qHTS Assay for Inhibitors and Substrates of Cytochrome P450 2C9. (Class of assay: confirmatory) [Related pubchem assays: 885, 884, 410 ]	A	BAO_0000357	single protein format	Homo sapiens	None	None	None	None	CHEMBL3397	Cytochrome P450 2C9	Homo sapiens	SINGLE PROTEIN	CHEMBL1201862	7	PubChem BioAssays			None
CHEMBL557885		0	440.43	0	4.95	6k	COc1ccc(Nc2nc3cc(C(N)=O)ccc3n2Cc2ccccc2C(F)(F)F)cc1	IC50	'>'	4000.0	nM				UO_0000065					False	CHEMBL1035576	Inhibition of CYP2C9 preincubated with compound	A	BAO_0000357	single protein format	None	None	None	None	None	CHEMBL3397	Cytochrome P450 2C9	Homo sapiens	SINGLE PROTEIN	CHEMBL1158447	1	Scientific Literature	Bioorg. Med. Chem. Lett.	2009	None
CHEMBL332690		0	429.55	0	5.00	22	C=CCc1ccc(S(=O)(=O)N(Cc2ccccc2)c2ccnn2-c2ccccc2)cc1	IC50	'>'	200000.0	nM		Outside typical range		UO_0000065					False	CHEMBL659091	Inhibitory effect on human recombinant liver cytochrome P450 2C9 expressed in yeast strain	A	BAO_0000019	assay format	None	None	None	None	None	CHEMBL3397	Cytochrome P450 2C9	Homo sapiens	SINGLE PROTEIN	CHEMBL1134658	1	Scientific Literature	J. Med. Chem.	2001	None
CHEMBL318439		0	300.34	0	2.18	33	C#Cc1ccc(S(=O)(=O)NC(=O)Nc2ccccc2)cc1	Ki	'='	7000.0	nM	5.16			UO_0000065					False	CHEMBL840930	Binding affinity measured on human cytochrome P450 2C9 (CYP2C9) enzyme	A	BAO_0000357	single protein format	None	None	None	None	None	CHEMBL3397	Cytochrome P450 2C9	Homo sapiens	SINGLE PROTEIN	CHEMBL1133779	1	Scientific Literature	J. Med. Chem.	2000	None
CHEMBL3359522		0	438.91	1	5.49	24	CC(C)Oc1ccc(COc2ccc3c(c2)c(Cl)c2n3CC[C@@H]2CC(=O)O)cc1C#N	IC50	'='	8500.0	nM	5.07			UO_0000065					False	CHEMBL3380167	Inhibition of CYP2C9 (unknown origin)	A	BAO_0000357	single protein format	Homo sapiens	None	None	None	None	CHEMBL3397	Cytochrome P450 2C9	Homo sapiens	SINGLE PROTEIN	CHEMBL3352004	1	Scientific Literature	ACS Med. Chem. Lett.	2014	None
CHEMBL556947		0	654.78	2	4.13	25e	COC(=O)N1CCC(n2ncc3c(N4CCOCC4)nc(-c4ccc(NC(=O)Nc5ccc(N6CCN(C)CC6)cc5)cc4)nc32)CC1	Inhibition	'<'	10.0	%				UO_0000187					False	CHEMBL1104622	Inhibition of CYP2C9 at 3 uM	A	BAO_0000357	single protein format	None	None	None	None	None	CHEMBL3397	Cytochrome P450 2C9	Homo sapiens	SINGLE PROTEIN	CHEMBL1157009	1	Scientific Literature	J. Med. Chem.	2009	None
CHEMBL457857		0	386.50	0	4.00	4	O=C(c1cc(-c2ccncc2)nc2ccccc12)N1CCC(N2CCCC2)CC1	Ki	'='	3670.0	nM	5.43			UO_0000065					False	CHEMBL1012774	Inhibition of reconstituted CYP2C9	A	BAO_0000357	single protein format	None	None	None	None	None	CHEMBL3397	Cytochrome P450 2C9	Homo sapiens	SINGLE PROTEIN	CHEMBL1151734	1	Scientific Literature	J. Med. Chem.	2008	None
CHEMBL463976		0	325.37	0	4.55	13	O=C(Nc1ccccc1)c1cc(-c2ccncc2)nc2ccccc12	Ks	'='	0.325	uM				UO_0000064					False	CHEMBL1012776	Binding affinity to CYP2C9 assessed as spectral dissociation constant	A	BAO_0000357	single protein format	None	None	None	None	None	CHEMBL3397	Cytochrome P450 2C9	Homo sapiens	SINGLE PROTEIN	CHEMBL1151734	1	Scientific Literature	J. Med. Chem.	2008	None
CHEMBL398160		0	369.36	0	2.00	22	O=C1O[C@@H](Cn2ccnn2)CN1c1ccc(-c2ccc(CO)nc2)c(F)c1	IC50	'>'	20000.0	nM				UO_0000065					False	CHEMBL896269	Inhibition of human recombinant CYP2C9	A	BAO_0000357	single protein format	Homo sapiens	None	None	None	None	CHEMBL3397	Cytochrome P450 2C9	Homo sapiens	SINGLE PROTEIN	CHEMBL1148787	1	Scientific Literature	J. Med. Chem.	2007	None
CHEMBL465470		0	436.38	1	5.59	14d	CC(C)(C)c1cc(Nc2ccc(Cl)cc2Cl)ncc1C(=O)NCC1CCOCC1	IC50	'='	17000.0	nM	4.77			UO_0000065					False	CHEMBL1014601	Inhibition of CYP2C9	A	BAO_0000357	single protein format	None	None	None	None	None	CHEMBL3397	Cytochrome P450 2C9	Homo sapiens	SINGLE PROTEIN	CHEMBL1139246	1	Scientific Literature	Bioorg. Med. Chem. Lett.	2009	None
CHEMBL480212		0	376.46	0	3.73	14i	N#Cc1cccc(Nc2cc(C3CC3)c(C(=O)NCC3CCOCC3)cn2)c1	IC50						Not Determined						False	CHEMBL1014601	Inhibition of CYP2C9	A	BAO_0000357	single protein format	None	None	None	None	None	CHEMBL3397	Cytochrome P450 2C9	Homo sapiens	SINGLE PROTEIN	CHEMBL1139246	1	Scientific Literature	Bioorg. Med. Chem. Lett.	2009	None
CHEMBL480214		0	365.48	0	4.17	14k	Cc1cccc(Nc2cc(C3CC3)c(C(=O)NCC3CCOCC3)cn2)c1	IC50						Not Determined						False	CHEMBL1014601	Inhibition of CYP2C9	A	BAO_0000357	single protein format	None	None	None	None	None	CHEMBL3397	Cytochrome P450 2C9	Homo sapiens	SINGLE PROTEIN	CHEMBL1139246	1	Scientific Literature	Bioorg. Med. Chem. Lett.	2009	None
CHEMBL482186		0	420.34	1	5.17	14n	O=C(NCC1CCOCC1)c1cnc(Nc2ccc(Cl)c(Cl)c2)cc1C1CC1	IC50						Not Determined						False	CHEMBL1014601	Inhibition of CYP2C9	A	BAO_0000357	single protein format	None	None	None	None	None	CHEMBL3397	Cytochrome P450 2C9	Homo sapiens	SINGLE PROTEIN	CHEMBL1139246	1	Scientific Literature	Bioorg. Med. Chem. Lett.	2009	None
CHEMBL3964512		0	489.57	0	4.58	75a; single enantiomer 1	Cn1c(SCCCN2CC[C@]3(C[C@@H]3c3ccc(C(F)(F)F)cc3)C2)nnc1C1=CCC(=O)N=C1	IC50	'>'	5000.0	nM				UO_0000065					False	CHEMBL3855292	Inhibition of human CYP2C9 expressed in microsomes using FCA as substrate after 10 mins by P450 cypex assay	A	BAO_0000019	assay format	Homo sapiens	None	None	None	None	CHEMBL3397	Cytochrome P450 2C9	Homo sapiens	SINGLE PROTEIN	CHEMBL3853329	1	Scientific Literature	J Med Chem	2016	None
CHEMBL256092		0	413.91	1	5.43	10b	Cc1cc(NC(=O)OC(C)C)nn1Cc1cc(Cl)ccc1OCc1ccccc1	IC50	'='	17000.0	nM	4.77			UO_0000065					False	CHEMBL937618	Inhibition of CYP2C9	A	BAO_0000357	single protein format	None	None	None	None	None	CHEMBL3397	Cytochrome P450 2C9	Homo sapiens	SINGLE PROTEIN	CHEMBL1143088	1	Scientific Literature	Bioorg. Med. Chem. Lett.	2008	None
CHEMBL1242210		0	420.56	0	2.48	GSK-812397	CN1CCN(c2cccc3nc(CN(C)[C@H]4CCCc5cccnc54)c(CO)n23)CC1	Inhibition						Not Active						False	CHEMBL1245767	Inhibition of CYP2C9 up to 30 uM	A	BAO_0000357	single protein format	None	None	None	None	None	CHEMBL3397	Cytochrome P450 2C9	Homo sapiens	SINGLE PROTEIN	CHEMBL1240366	1	Scientific Literature	Antimicrob. Agents Chemother.	2010	None
CHEMBL285831		0	435.35	0	4.22	9	NS(=O)(=O)c1ccc(-n2nc(C(F)(F)F)cc2-c2ccc(C(F)(F)F)cc2)cc1	Stability	'='	0.0	%				UO_0000187					False	CHEMBL895875	Metabolic stability in presence of human recombinant CYP2C9 at 1 uM after 30 mins	A	BAO_0000357	single protein format	Homo sapiens	None	None	None	None	CHEMBL3397	Cytochrome P450 2C9	Homo sapiens	SINGLE PROTEIN	CHEMBL1148764	1	Scientific Literature	J. Med. Chem.	2007	None
CHEMBL241969		0	348.39	1	5.59	4	CSc1ccc(-n2nc(C(F)(F)F)cc2-c2ccc(C)cc2)cc1	Stability	'='	87.0	%				UO_0000187					False	CHEMBL895875	Metabolic stability in presence of human recombinant CYP2C9 at 1 uM after 30 mins	A	BAO_0000357	single protein format	Homo sapiens	None	None	None	None	CHEMBL3397	Cytochrome P450 2C9	Homo sapiens	SINGLE PROTEIN	CHEMBL1148764	1	Scientific Literature	J. Med. Chem.	2007	None
CHEMBL245196		0	389.48	0	4.16	3	Cc1ccc(-c2cc(-c3ccccc3)nn2-c2ccc(S(N)(=O)=O)cc2)cc1	Stability	'='	49.0	%				UO_0000187					False	CHEMBL895875	Metabolic stability in presence of human recombinant CYP2C9 at 1 uM after 30 mins	A	BAO_0000357	single protein format	Homo sapiens	None	None	None	None	CHEMBL3397	Cytochrome P450 2C9	Homo sapiens	SINGLE PROTEIN	CHEMBL1148764	1	Scientific Literature	J. Med. Chem.	2007	None
CHEMBL608833		0	386.56	0	4.10	Table 5, R2C1	CCCN(Cc1ccc(S(=O)(=O)NCc2ccccc2C)cc1)CC1CC1	Ki	'='	689604362163703.0	nM		Outside typical range		UO_0000065					False	CHEMBL945056	Inhibition of CYP2C9	A	BAO_0000357	single protein format	None	None	None	None	None	CHEMBL3397	Cytochrome P450 2C9	Homo sapiens	SINGLE PROTEIN	CHEMBL1140752	1	Scientific Literature	J. Med. Chem.	2008	None
CHEMBL3978054		0	516.91	1	6.12	10c	CN(C)CCOc1ccc(/C(=C(/CCCO)c2ccccc2)c2ccc(Br)cc2)cc1.Cl	Activity	'='	86.0	%				UO_0000187					False	CHEMBL3857093	Inhibition of CYP2C9 in human liver microsomes assessed as remaining activity by measuring tolbutamide 4-hydroxylase activity at 10 uM pre-incubated for 5 mins followed by NADPH regenerating system addition by LC-MS/MS analysis relative to control	A	BAO_0000221	tissue-based format	Homo sapiens	CHEMBL3559723	Liver	None	None	CHEMBL3397	Cytochrome P450 2C9	Homo sapiens	SINGLE PROTEIN	CHEMBL3856205	1	Scientific Literature	Eur J Med Chem	2016	None
CHEMBL3417525		0	458.53	0	2.78	69, BI665915	CN(C)C(=O)Cn1cc(-c2nc([C@@](C)(c3ccc(-c4cnc(N)nc4)cc3)C3CC3)no2)cn1	IC50	'>'	30000.0	nM				UO_0000065					False	CHEMBL3420843	Inhibition of CYP2C9 in human liver microsomes using dichlofenac as substrate preincubated for 10 mins followed by NADPH addition measured after 6 mins	A	BAO_0000019	assay format	Homo sapiens	CHEMBL3559723	Liver	None	None	CHEMBL3397	Cytochrome P450 2C9	Homo sapiens	SINGLE PROTEIN	CHEMBL3414472	1	Scientific Literature	J. Med. Chem.	2015	None
CHEMBL3417530		0	444.54	0	3.25	76	CN(C)CCn1cc(-c2nc([C@@](C)(c3ccc(-c4cnc(N)nc4)cc3)C3CC3)no2)cn1	IC50	'>'	30000.0	nM				UO_0000065					False	CHEMBL3420843	Inhibition of CYP2C9 in human liver microsomes using dichlofenac as substrate preincubated for 10 mins followed by NADPH addition measured after 6 mins	A	BAO_0000019	assay format	Homo sapiens	CHEMBL3559723	Liver	None	None	CHEMBL3397	Cytochrome P450 2C9	Homo sapiens	SINGLE PROTEIN	CHEMBL3414472	1	Scientific Literature	J. Med. Chem.	2015	None
CHEMBL226067		0	412.84	1	5.20	27	O=C(NCC1CCCCC1)c1cnc(Nc2cccc(Cl)c2)nc1C(F)(F)F	IC50	'='	9000.0	nM	5.05			UO_0000065					False	CHEMBL904759	Inhibition of human CYP2C9	A	BAO_0000357	single protein format	Homo sapiens	None	None	None	None	CHEMBL3397	Cytochrome P450 2C9	Homo sapiens	SINGLE PROTEIN	CHEMBL1143658	1	Scientific Literature	J. Med. Chem.	2007	None
CHEMBL225518		0	416.35	0	3.67	46	O=C(NCC1CCOCC1)c1cnc(Nc2ccc(F)cc2F)nc1C(F)(F)F	IC50						Not Determined						False	CHEMBL904759	Inhibition of human CYP2C9	A	BAO_0000357	single protein format	Homo sapiens	None	None	None	None	CHEMBL3397	Cytochrome P450 2C9	Homo sapiens	SINGLE PROTEIN	CHEMBL1143658	1	Scientific Literature	J. Med. Chem.	2007	None
CHEMBL3084634		0	423.39	1	6.89	10	Clc1ccccc1C(c1ccccc1Cl)N1[C@H]2CC[C@@H]1C[C@H](c1ccccn1)C2	Activity						Not Active						False	CHEMBL1063078	Inhibition of CYP2C9 at 30 uM	A	BAO_0000357	single protein format	None	None	None	None	None	CHEMBL3397	Cytochrome P450 2C9	Homo sapiens	SINGLE PROTEIN	CHEMBL1152437	1	Scientific Literature	J. Med. Chem.	2009	None
CHEMBL403475		0	268.39	0	4.61	27	CCC(c1ccc(-c2ccsc2)cc1)n1ccnc1	Inhibition	'='	81.0	%				UO_0000187					False	CHEMBL930917	Inhibition of recombinant CYP2C9 at 1 uM	A	BAO_0000357	single protein format	None	None	None	None	None	CHEMBL3397	Cytochrome P450 2C9	Homo sapiens	SINGLE PROTEIN	CHEMBL1141584	1	Scientific Literature	Bioorg. Med. Chem.	2008	None
CHEMBL511410		0	338.32	0	0.77	33	NC(=O)C(Nc1c(Nc2ccncc2)c(=O)c1=O)c1cccc(O)c1	IC50	'='	6500.0	nM	5.19			UO_0000065					False	CHEMBL1011419	Inhibition of CYP2C9	A	BAO_0000357	single protein format	None	None	None	None	None	CHEMBL3397	Cytochrome P450 2C9	Homo sapiens	SINGLE PROTEIN	CHEMBL1136863	1	Scientific Literature	Bioorg. Med. Chem.	2009	None
CHEMBL3973526		0	452.04	1	5.67	24e	Cc1ccc(/C(=C(\CCCO)c2ccccc2)c2ccc(OCCN(C)C)cc2)cc1.Cl	Activity	'='	60.0	%				UO_0000187					False	CHEMBL3857093	Inhibition of CYP2C9 in human liver microsomes assessed as remaining activity by measuring tolbutamide 4-hydroxylase activity at 10 uM pre-incubated for 5 mins followed by NADPH regenerating system addition by LC-MS/MS analysis relative to control	A	BAO_0000221	tissue-based format	Homo sapiens	CHEMBL3559723	Liver	None	None	CHEMBL3397	Cytochrome P450 2C9	Homo sapiens	SINGLE PROTEIN	CHEMBL3856205	1	Scientific Literature	Eur J Med Chem	2016	None
CHEMBL482845		0	376.46	0	3.88	rac-2f	O=C1CC2(CCN(C(=O)NC3CCc4ccccc43)CC2)Oc2ccccc21	IC50	'<'	10000.0	nM				UO_0000065					False	CHEMBL1001511	Inhibition of CYP2C9	A	BAO_0000357	single protein format	None	None	None	None	None	CHEMBL3397	Cytochrome P450 2C9	Homo sapiens	SINGLE PROTEIN	CHEMBL1137005	1	Scientific Literature	Bioorg. Med. Chem. Lett.	2009	None
CHEMBL237037		0	369.40	0	3.18	2l	O=C(CCc1cnc(-c2ccc(O)cn2)s1)Nc1ccccc1C(=O)O	IC50	'='	5700.0	nM	5.24			UO_0000065					False	CHEMBL900201	Inhibition of CYP2C9 in human liver microsomes	A	BAO_0000251	microsome format	Homo sapiens	CHEMBL3559723	Liver	None	Microsome	CHEMBL3397	Cytochrome P450 2C9	Homo sapiens	SINGLE PROTEIN	CHEMBL1138322	1	Scientific Literature	J. Med. Chem.	2007	None
CHEMBL362874		0	487.59	0	4.04	4d	NCc1cccc(C2CCN(C(=O)c3cc(C(N)=O)cc(-c4nc(-c5cccs5)no4)c3)CC2)c1	IC50						Not Determined						False	CHEMBL828692	Inhibitory activity against cytochrome P450 determined using human liver microsome upon 15 min incubation with probes substrates Tolbutamide (2C9); ND denotes not determined	A	BAO_0000221	tissue-based format	Homo sapiens	CHEMBL3559723	Liver	None	None	CHEMBL3397	Cytochrome P450 2C9	Homo sapiens	SINGLE PROTEIN	CHEMBL1138723	1	Scientific Literature	Bioorg. Med. Chem. Lett.	2004	None
CHEMBL235952		0	362.39	0	3.72	2b	O=C(CCc1ccc(-c2ccc(O)cn2)cc1)Nc1ccccc1C(=O)O	IC50	'='	1600.0	nM	5.80			UO_0000065					False	CHEMBL900201	Inhibition of CYP2C9 in human liver microsomes	A	BAO_0000251	microsome format	Homo sapiens	CHEMBL3559723	Liver	None	Microsome	CHEMBL3397	Cytochrome P450 2C9	Homo sapiens	SINGLE PROTEIN	CHEMBL1138322	1	Scientific Literature	J. Med. Chem.	2007	None
CHEMBL236163		0	365.39	0	3.16	2h	Cc1c(CCC(=O)Nc2ccccc2C(=O)O)cnn1-c1ccc(O)cc1	IC50	'='	15000.0	nM	4.82			UO_0000065					True	CHEMBL900201	Inhibition of CYP2C9 in human liver microsomes	A	BAO_0000251	microsome format	Homo sapiens	CHEMBL3559723	Liver	None	Microsome	CHEMBL3397	Cytochrome P450 2C9	Homo sapiens	SINGLE PROTEIN	CHEMBL1138322	1	Scientific Literature	J. Med. Chem.	2007	None
CHEMBL3805879		0	371.39	0	3.61	6c	O=C(O)CCc1nnc(C(=O)Nc2cccc(-c3ccc(F)cc3)c2)s1	Inhibition	'='	-1.9	%				UO_0000187					False	CHEMBL3807176	Inhibition of CYP2C9 (unknown origin) at 20 uM by P450-glo assay	A	BAO_0000357	single protein format	Homo sapiens	None	None	None	None	CHEMBL3397	Cytochrome P450 2C9	Homo sapiens	SINGLE PROTEIN	CHEMBL3804779	1	Scientific Literature	Bioorg. Med. Chem.	2016	None
CHEMBL3810414		0	421.48	0	2.83	25	Cc1cccc(C(C)(O)c2nc(-n3ccc(NC(=O)c4cscn4)cc3=O)c[nH]2)c1	IC50	'='	13000.0	nM	4.89			UO_0000065					False	CHEMBL3813401	Inhibition of CYP2C9 (unknown origin)	A	BAO_0000357	single protein format	Homo sapiens	None	None	None	None	CHEMBL3397	Cytochrome P450 2C9	Homo sapiens	SINGLE PROTEIN	CHEMBL3808290	1	Scientific Literature	ACS Med. Chem. Lett.	2016	None
CHEMBL179398		0	189.24	0	2.62	13	O=Cc1ccc(-c2cccnc2)s1	IC50	'='	55200.0	nM	4.26			UO_0000065					False	CHEMBL829413	Inhibitory concentration against human cytochrome P-450 2C9	A	BAO_0000357	single protein format	Homo sapiens	None	None	None	None	CHEMBL3397	Cytochrome P450 2C9	Homo sapiens	SINGLE PROTEIN	CHEMBL1145288	1	Scientific Literature	J. Med. Chem.	2005	None
CHEMBL3818560		0	356.40	0	3.18	29	CCOC1(c2ccc(OC)cc2)Sc2ccccc2-n2c1noc2=O	IC50	'='	11800.0	nM	4.93			UO_0000065					False	CHEMBL3821695	Inhibition of CYP2C9 in human liver microsomes using tolbutamide as substrate after 20 mins by LC-MS analysis	A	BAO_0000221	tissue-based format	Homo sapiens	CHEMBL3559723	Liver	None	None	CHEMBL3397	Cytochrome P450 2C9	Homo sapiens	SINGLE PROTEIN	CHEMBL3817843	1	Scientific Literature	J. Med. Chem.	2016	None
CHEMBL358880		0	230.31	0	3.36	9c	CCCCOc1ccc(-n2cncc2C)cc1	IC50	'='	88.0	nM	7.06			UO_0000065					False	CHEMBL660392	Concentration required to inhibit cytochrome P450 2C9.	A	BAO_0000357	single protein format	None	None	None	None	None	CHEMBL3397	Cytochrome P450 2C9	Homo sapiens	SINGLE PROTEIN	CHEMBL1145921	1	Scientific Literature	J. Med. Chem.	2003	None
CHEMBL478230		0	363.39	0	2.86	29	O=C(CNC(=O)c1ccc(F)cc1)NC(c1ccccc1)c1ccncc1	IC50	'>'	50000.0	nM				UO_0000065					False	CHEMBL995047	Inhibition of CYP2C9	A	BAO_0000357	single protein format	None	None	None	None	None	CHEMBL3397	Cytochrome P450 2C9	Homo sapiens	SINGLE PROTEIN	CHEMBL1144246	1	Scientific Literature	Bioorg. Med. Chem. Lett.	2008	None
CHEMBL241970		0	380.39	0	4.27	6	Cc1ccc(-c2cc(C(F)(F)F)nn2-c2ccc(S(C)(=O)=O)cc2)cc1	Stability	'='	81.0	%				UO_0000187					False	CHEMBL895875	Metabolic stability in presence of human recombinant CYP2C9 at 1 uM after 30 mins	A	BAO_0000357	single protein format	Homo sapiens	None	None	None	None	CHEMBL3397	Cytochrome P450 2C9	Homo sapiens	SINGLE PROTEIN	CHEMBL1148764	1	Scientific Literature	J. Med. Chem.	2007	None
CHEMBL3742347		0	375.33	0	3.09	8	O=C(c1sc2c([N+](=O)[O-])cc(C(F)(F)F)cc2[n+]1[O-])N1CCCCC1	IC50	'='	26600.0	nM	4.58			UO_0000065					False	CHEMBL3742593	Inhibition of human recombinant CYP2C9 by fluorescence assay	A	BAO_0000357	single protein format	Homo sapiens	None	None	None	None	CHEMBL3397	Cytochrome P450 2C9	Homo sapiens	SINGLE PROTEIN	CHEMBL3739380	1	Scientific Literature	Bioorg. Med. Chem.	2015	None
CHEMBL560537		0	316.40	0	4.03	1	O=C(NCCC(c1ccccc1)c1ccccc1)c1cccnc1	IC50	'='	30000.0	nM	4.52			UO_0000065					False	CHEMBL1058202	Inhibition of CYP2C9	A	BAO_0000357	single protein format	None	None	None	None	None	CHEMBL3397	Cytochrome P450 2C9	Homo sapiens	SINGLE PROTEIN	CHEMBL1153540	1	Scientific Literature	J. Med. Chem.	2009	None
CHEMBL231383		0	475.48	0	3.20	13	Cc1cnc(C)n1CC(=O)c1ccc(-c2ccc(N3C[C@H](Cn4ccnn4)OC3=O)cc2F)cn1	IC50	'>'	20000.0	nM				UO_0000065					False	CHEMBL896269	Inhibition of human recombinant CYP2C9	A	BAO_0000357	single protein format	Homo sapiens	None	None	None	None	CHEMBL3397	Cytochrome P450 2C9	Homo sapiens	SINGLE PROTEIN	CHEMBL1148787	1	Scientific Literature	J. Med. Chem.	2007	None
CHEMBL3318978		0	309.80	0	4.34	9f	Clc1ccc(C2(c3nnc4c(C5CC5)cccn34)CC2)cc1	IC50	'>'	20000.0	nM				UO_0000065					False	CHEMBL3364423	Inhibition of human CYP2C9	A	BAO_0000357	single protein format	Homo sapiens	None	None	None	None	CHEMBL3397	Cytochrome P450 2C9	Homo sapiens	SINGLE PROTEIN	CHEMBL3351978	1	Scientific Literature	ACS Med. Chem. Lett.	2014	None
CHEMBL521179	SR-3677	0	408.46	0	2.80	5, SR-3677	CN(C)CCOc1cc(-c2cn[nH]c2)ccc1NC(=O)C1COc2ccccc2O1	Inhibition	'='	80.0	%				UO_0000187					False	CHEMBL1030555	Inhibition of human CYP2C9 at 10 uM	A	BAO_0000357	single protein format	Homo sapiens	None	None	None	None	CHEMBL3397	Cytochrome P450 2C9	Homo sapiens	SINGLE PROTEIN	CHEMBL1142492	1	Scientific Literature	J. Med. Chem.	2008	None
CHEMBL352395		0	322.36	0	4.07	6	CO[C@@]1(C)C[C@@H](c2ccccc2)c2c(c3ccccc3oc2=O)O1	Ki	'='	1100.0	nM	5.96			UO_0000065					False	CHEMBL661223	Binding affinity was measured on Cytochrome P450 2C9	A	BAO_0000357	single protein format	None	None	None	None	None	CHEMBL3397	Cytochrome P450 2C9	Homo sapiens	SINGLE PROTEIN	CHEMBL1133779	1	Scientific Literature	J. Med. Chem.	2000	None
CHEMBL113275		0	287.41	0	3.37	3g	CN(C)CCCCCCOc1ccc(-n2ccnc2)cc1	IC50	'='	33200.0	nM	4.48			UO_0000065					False	CHEMBL660400	Inhibition of cytochrome P450 2C9	A	BAO_0000357	single protein format	Homo sapiens	None	None	None	None	CHEMBL3397	Cytochrome P450 2C9	Homo sapiens	SINGLE PROTEIN	CHEMBL1137944	1	Scientific Literature	Bioorg. Med. Chem. Lett.	2004	None
CHEMBL151354		0	233.34	0	3.99	29	CCCCOc1ccc(-c2ccns2)cc1	IC50	'<'	46.0	nM				UO_0000065					False	CHEMBL660392	Concentration required to inhibit cytochrome P450 2C9.	A	BAO_0000357	single protein format	None	None	None	None	None	CHEMBL3397	Cytochrome P450 2C9	Homo sapiens	SINGLE PROTEIN	CHEMBL1145921	1	Scientific Literature	J. Med. Chem.	2003	None
CHEMBL379984		0	410.58	0	2.12	20o	CC(=O)Nc1cccc(N2CCN(CCCCNS(=O)(=O)CC(C)C)CC2)c1	Inhibition						Not Active						False	CHEMBL859026	Inhibition of human recombinant cytochrome P450 2C9	A	BAO_0000357	single protein format	Homo sapiens	None	None	None	None	CHEMBL3397	Cytochrome P450 2C9	Homo sapiens	SINGLE PROTEIN	CHEMBL1147799	1	Scientific Literature	J. Med. Chem.	2006	None
CHEMBL317798		0	194.23	0	2.30	3m	CCCOc1ccc(N/C=N/O)cc1	IC50	'='	35000.0	nM	4.46			UO_0000065					False	CHEMBL661054	Inhibition of recombinant human Cytochrome P450 2C9	A	BAO_0000357	single protein format	Homo sapiens	None	None	None	None	CHEMBL3397	Cytochrome P450 2C9	Homo sapiens	SINGLE PROTEIN	CHEMBL1133849	1	Scientific Literature	Bioorg. Med. Chem. Lett.	2001	None
CHEMBL345544		0	217.27	0	2.45	3b	CCCCOc1ccc(-n2cncn2)cc1	IC50	'='	2800.0	nM	5.55			UO_0000065					False	CHEMBL660392	Concentration required to inhibit cytochrome P450 2C9.	A	BAO_0000357	single protein format	None	None	None	None	None	CHEMBL3397	Cytochrome P450 2C9	Homo sapiens	SINGLE PROTEIN	CHEMBL1145921	1	Scientific Literature	J. Med. Chem.	2003	None
CHEMBL358216		0	217.27	0	3.52	13	CCCCOc1ccc(-c2cnco2)cc1	IC50	'<'	46.0	nM				UO_0000065					False	CHEMBL660392	Concentration required to inhibit cytochrome P450 2C9.	A	BAO_0000357	single protein format	None	None	None	None	None	CHEMBL3397	Cytochrome P450 2C9	Homo sapiens	SINGLE PROTEIN	CHEMBL1145921	1	Scientific Literature	J. Med. Chem.	2003	None
CHEMBL2113241		0	312.37	0	3.16	23	Cc1coc2ccc(N3C[C@@]4(CN5CCC4CC5)OC3=O)cc12	Activity						Not Active						False	CHEMBL870900	Inhibition of CYP2C9	A	BAO_0000357	single protein format	Homo sapiens	None	None	None	None	CHEMBL3397	Cytochrome P450 2C9	Homo sapiens	SINGLE PROTEIN	CHEMBL1138068	1	Scientific Literature	J. Med. Chem.	2006	None
CHEMBL3616847		0	284.30	0	-0.60	14a	N[C@@]1(C(=O)O)C[C@@H](Sc2nnc[nH]2)[C@H]2[C@H](C(=O)O)[C@H]21	Inhibition	'<'	10.0	%				UO_0000187					False	CHEMBL3618717	Inhibition of human CYP2C9 at 10 uM	A	BAO_0000357	single protein format	Homo sapiens	None	None	None	None	CHEMBL3397	Cytochrome P450 2C9	Homo sapiens	SINGLE PROTEIN	CHEMBL3616378	1	Scientific Literature	J. Med. Chem.	2015	None
CHEMBL150681		0	217.27	0	3.52	23	CCCCOc1ccc(-c2ccno2)cc1	IC50	'='	8000.0	nM	5.10			UO_0000065					False	CHEMBL660392	Concentration required to inhibit cytochrome P450 2C9.	A	BAO_0000357	single protein format	None	None	None	None	None	CHEMBL3397	Cytochrome P450 2C9	Homo sapiens	SINGLE PROTEIN	CHEMBL1145921	1	Scientific Literature	J. Med. Chem.	2003	None
CHEMBL596133		0	537.06	1	2.40	46 isomerB	CS(=O)(=O)NC1CC12CCN(S(=O)(=O)c1cc(Cl)ccc1S(=O)(=O)c1ccccc1F)CC2	IC50	'='	13000.0	nM	4.89			UO_0000065					False	CHEMBL1071215	Inhibition of CYP2C9	A	BAO_0000357	single protein format	None	None	None	None	None	CHEMBL3397	Cytochrome P450 2C9	Homo sapiens	SINGLE PROTEIN	CHEMBL1153236	1	Scientific Literature	Bioorg. Med. Chem. Lett.	2010	None
CHEMBL585848		0	415.90	0	3.65	40	Cc1ccc(F)cc1CN(c1ccc(C#N)c(Cl)c1)[C@H]1CCN(C(=O)[C@H](C)O)C1	IC50	'='	11000.0	nM	4.96			UO_0000065					False	CHEMBL1072635	Inhibition of CYP2C9	A	BAO_0000357	single protein format	None	None	None	None	None	CHEMBL3397	Cytochrome P450 2C9	Homo sapiens	SINGLE PROTEIN	CHEMBL1153137	1	Scientific Literature	Bioorg. Med. Chem. Lett.	2010	None
CHEMBL3798983		0	488.36	1	5.79	5d	CNC(=O)c1cc(Oc2ccc3nc(NC(=O)Nc4ccc(Cl)c(Cl)c4)sc3c2)ccn1	Activity	'='	90.0	%				UO_0000187					False	CHEMBL3802397	Inhibition of recombinant human CYP2C9 assessed as remaining enzyme activity using CYP2C9 green as substrate at 10 uM after 5 mins in presence of NADP by fluorescence plate reader analysis	A	BAO_0000357	single protein format	Homo sapiens	None	None	None	None	CHEMBL3397	Cytochrome P450 2C9	Homo sapiens	SINGLE PROTEIN	CHEMBL3797052	1	Scientific Literature	Eur. J. Med. Chem.	2016	None
CHEMBL1442851		0	159.14	0	-0.88	SID11110894	N[C@@H](C(=O)O)[C@@H]1C[C@H]1C(=O)O	Potency	'='	39810.7	nM	4.40		Not Active	UO_0000065					False	CHEMBL1614027	PUBCHEM_BIOASSAY: qHTS Assay for Inhibitors and Substrates of Cytochrome P450 2C9. (Class of assay: confirmatory) [Related pubchem assays: 885, 884, 410 ]	A	BAO_0000357	single protein format	Homo sapiens	None	None	None	None	CHEMBL3397	Cytochrome P450 2C9	Homo sapiens	SINGLE PROTEIN	CHEMBL1201862	7	PubChem BioAssays			None
CHEMBL236162		0	402.86	0	4.44	2g	O=C(CCc1cnc(-c2ccc(O)cc2Cl)s1)Nc1ccccc1C(=O)O	IC50	'='	2800.0	nM	5.55			UO_0000065					False	CHEMBL900201	Inhibition of CYP2C9 in human liver microsomes	A	BAO_0000251	microsome format	Homo sapiens	CHEMBL3559723	Liver	None	Microsome	CHEMBL3397	Cytochrome P450 2C9	Homo sapiens	SINGLE PROTEIN	CHEMBL1138322	1	Scientific Literature	J. Med. Chem.	2007	None
CHEMBL556487		0	389.46	0	3.58	2f	O=C(NC1CC1c1ccccc1)N1CCC(c2nc(-c3ccncc3)no2)CC1	IC50	'>'	10000.0	nM				UO_0000065					False	CHEMBL1051706	Inhibition of CYP2C9	A	BAO_0000357	single protein format	None	None	None	None	None	CHEMBL3397	Cytochrome P450 2C9	Homo sapiens	SINGLE PROTEIN	CHEMBL1152451	1	Scientific Literature	J. Med. Chem.	2009	None
CHEMBL439	SULFADIAZINE	4	250.28	0	0.86	13	Nc1ccc(S(=O)(=O)Nc2ncccn2)cc1	Inhibition	'='	-17.1	%		Outside typical range		UO_0000187					False	CHEMBL919481	Inhibition of human CYP2C9 assessed as (S)-Flurbiprofen hydroxylation	A	BAO_0000357	single protein format	Homo sapiens	None	None	None	None	CHEMBL3397	Cytochrome P450 2C9	Homo sapiens	SINGLE PROTEIN	CHEMBL1142940	1	Scientific Literature	J. Med. Chem.	2007	None
CHEMBL483352		0	375.38	0	3.69	2d	O=C(CCc1[nH]nc2c1ccc1cc(O)ccc12)Nc1ccccc1C(=O)O	IC50	'='	9200.0	nM	5.04			UO_0000065					False	CHEMBL1009689	Inhibition of CYP2C9 in human liver microsomes using diclofenac substrate	A	BAO_0000251	microsome format	Homo sapiens	CHEMBL3559723	Liver	None	Microsome	CHEMBL3397	Cytochrome P450 2C9	Homo sapiens	SINGLE PROTEIN	CHEMBL1154005	1	Scientific Literature	J. Med. Chem.	2009	None
CHEMBL1592803		0	415.45	0	4.65	SID4237497	COc1ccc(CNc2ncnc3ccc(-c4ccc5c(c4)OCO5)cc23)c(OC)c1	Potency	'='	501.2	nM	6.30		Inconclusive	UO_0000065					False	CHEMBL1614027	PUBCHEM_BIOASSAY: qHTS Assay for Inhibitors and Substrates of Cytochrome P450 2C9. (Class of assay: confirmatory) [Related pubchem assays: 885, 884, 410 ]	A	BAO_0000357	single protein format	Homo sapiens	None	None	None	None	CHEMBL3397	Cytochrome P450 2C9	Homo sapiens	SINGLE PROTEIN	CHEMBL1201862	7	PubChem BioAssays			None
CHEMBL1552181		0	440.48	0	2.65	SID4240299	O=c1c(-c2cc(F)cc(F)c2)nc2cnc(N3CCNCC3)nc2n1Cc1cccs1	Potency	'='	3981.1	nM	5.40		Active	UO_0000065					False	CHEMBL1614027	PUBCHEM_BIOASSAY: qHTS Assay for Inhibitors and Substrates of Cytochrome P450 2C9. (Class of assay: confirmatory) [Related pubchem assays: 885, 884, 410 ]	A	BAO_0000357	single protein format	Homo sapiens	None	None	None	None	CHEMBL3397	Cytochrome P450 2C9	Homo sapiens	SINGLE PROTEIN	CHEMBL1201862	7	PubChem BioAssays			None
CHEMBL1410420		0	267.26	0	0.89	SID4253695	NS(=O)(=O)c1cc(C(=O)O)c(O)c2ccccc12	Potency	'='	3981.1	nM	5.40		Inconclusive	UO_0000065					False	CHEMBL1614027	PUBCHEM_BIOASSAY: qHTS Assay for Inhibitors and Substrates of Cytochrome P450 2C9. (Class of assay: confirmatory) [Related pubchem assays: 885, 884, 410 ]	A	BAO_0000357	single protein format	Homo sapiens	None	None	None	None	CHEMBL3397	Cytochrome P450 2C9	Homo sapiens	SINGLE PROTEIN	CHEMBL1201862	7	PubChem BioAssays			None
CHEMBL1335471		0	339.44	0	2.84	SID17385300	COC(=O)C1(Cc2ccccc2)C=C2C(=C(C(C)C)C(=O)C2C)CN1	Potency	'='	31622.8	nM	4.50		Inconclusive	UO_0000065					False	CHEMBL1614027	PUBCHEM_BIOASSAY: qHTS Assay for Inhibitors and Substrates of Cytochrome P450 2C9. (Class of assay: confirmatory) [Related pubchem assays: 885, 884, 410 ]	A	BAO_0000357	single protein format	Homo sapiens	None	None	None	None	CHEMBL3397	Cytochrome P450 2C9	Homo sapiens	SINGLE PROTEIN	CHEMBL1201862	7	PubChem BioAssays			None
CHEMBL1415053		0	335.36	0	-0.17	SID26751439	CCN1C(=O)[C@H]2CC=C3[C@@H]([C@H](O)[C@H]4O[C@@H]4C34OCCCO4)[C@H]2C1=O	Potency	'='	5011.9	nM	5.30		Inconclusive	UO_0000065					False	CHEMBL1614027	PUBCHEM_BIOASSAY: qHTS Assay for Inhibitors and Substrates of Cytochrome P450 2C9. (Class of assay: confirmatory) [Related pubchem assays: 885, 884, 410 ]	A	BAO_0000357	single protein format	Homo sapiens	None	None	None	None	CHEMBL3397	Cytochrome P450 2C9	Homo sapiens	SINGLE PROTEIN	CHEMBL1201862	7	PubChem BioAssays			None
CHEMBL1323204		0	370.28	1	6.15	SID4254000	C[C@H](NC(=O)c1ccc(Cl)c(Cl)c1)c1ccc(-c2ccccc2)cc1	Potency	'='	3162.3	nM	5.50		Inconclusive	UO_0000065					False	CHEMBL1614027	PUBCHEM_BIOASSAY: qHTS Assay for Inhibitors and Substrates of Cytochrome P450 2C9. (Class of assay: confirmatory) [Related pubchem assays: 885, 884, 410 ]	A	BAO_0000357	single protein format	Homo sapiens	None	None	None	None	CHEMBL3397	Cytochrome P450 2C9	Homo sapiens	SINGLE PROTEIN	CHEMBL1201862	7	PubChem BioAssays			None
CHEMBL1414452		0	464.86	1	0.26	SID11112175	CN(C)[C@@H]1C(O)=C(C(N)=O)C(=O)[C@]2(O)C(O)=C3C(=O)c4c(O)ccc(Cl)c4[C@H](O)[C@H]3C[C@@H]12	Potency	'='	10000.0	nM	5.00		Not Active	UO_0000065					False	CHEMBL1614027	PUBCHEM_BIOASSAY: qHTS Assay for Inhibitors and Substrates of Cytochrome P450 2C9. (Class of assay: confirmatory) [Related pubchem assays: 885, 884, 410 ]	A	BAO_0000357	single protein format	Homo sapiens	None	None	None	None	CHEMBL3397	Cytochrome P450 2C9	Homo sapiens	SINGLE PROTEIN	CHEMBL1201862	7	PubChem BioAssays			None
CHEMBL388012		0	461.46	0	2.89	11	Cc1nccn1CC(=O)c1ccc(-c2ccc(N3C[C@H](Cn4ccnn4)OC3=O)cc2F)cn1	IC50	'>'	20000.0	nM				UO_0000065					False	CHEMBL896269	Inhibition of human recombinant CYP2C9	A	BAO_0000357	single protein format	Homo sapiens	None	None	None	None	CHEMBL3397	Cytochrome P450 2C9	Homo sapiens	SINGLE PROTEIN	CHEMBL1148787	1	Scientific Literature	J. Med. Chem.	2007	None
CHEMBL387785		0	461.46	0	2.89	9	Cc1cn(CC(=O)c2ccc(-c3ccc(N4C[C@H](Cn5ccnn5)OC4=O)cc3F)cn2)cn1	IC50	'>'	20000.0	nM				UO_0000065					False	CHEMBL896269	Inhibition of human recombinant CYP2C9	A	BAO_0000357	single protein format	Homo sapiens	None	None	None	None	CHEMBL3397	Cytochrome P450 2C9	Homo sapiens	SINGLE PROTEIN	CHEMBL1148787	1	Scientific Literature	J. Med. Chem.	2007	None
CHEMBL1094981		0	554.63	1	3.60	26b	CC(C)OC(=O)N1CCC(n2ncc3c(N4CCOCC4)nc(-c4ccc(NC(=O)NCCF)cc4)nc32)CC1	Inhibition	'='	40.0	%				UO_0000187					False	CHEMBL1104622	Inhibition of CYP2C9 at 3 uM	A	BAO_0000357	single protein format	None	None	None	None	None	CHEMBL3397	Cytochrome P450 2C9	Homo sapiens	SINGLE PROTEIN	CHEMBL1157009	1	Scientific Literature	J. Med. Chem.	2009	None
CHEMBL400431		0	385.47	0	2.41	19	CCc1nc(N)nc(N)c1-c1ccc2c(c1)N(CCCOC)C(=O)C(C)(C)O2	IC50	'>'	30000.0	nM				UO_0000065					False	CHEMBL898581	Inhibition of CYP2C9	A	BAO_0000357	single protein format	None	None	None	None	None	CHEMBL3397	Cytochrome P450 2C9	Homo sapiens	SINGLE PROTEIN	CHEMBL1149625	1	Scientific Literature	Bioorg. Med. Chem.	2007	None
CHEMBL118	CELECOXIB	4	381.38	0	3.51	celecoxib	Cc1ccc(-c2cc(C(F)(F)F)nn2-c2ccc(S(N)(=O)=O)cc2)cc1	Stability	'='	94.0	%				UO_0000187					False	CHEMBL895875	Metabolic stability in presence of human recombinant CYP2C9 at 1 uM after 30 mins	A	BAO_0000357	single protein format	Homo sapiens	None	None	None	None	CHEMBL3397	Cytochrome P450 2C9	Homo sapiens	SINGLE PROTEIN	CHEMBL1148764	1	Scientific Literature	J. Med. Chem.	2007	None
CHEMBL1169660		0	516.79	1	4.36	35	O=C(NCCO)c1ccccc1Oc1ncc(Cl)cc1NS(=O)(=O)c1ccc(Cl)c(Cl)c1	IC50	'='	5011.87	nM	5.30			UO_0000065					False	CHEMBL1174522	Inhibition of CYP2C9	A	BAO_0000357	single protein format	None	None	None	None	None	CHEMBL3397	Cytochrome P450 2C9	Homo sapiens	SINGLE PROTEIN	CHEMBL1177762	1	Scientific Literature	Bioorg. Med. Chem. Lett.	2010	None
CHEMBL1171786		0	472.73	1	5.94	24	O=C(O)c1ccccc1Oc1ccc(Cl)cc1NS(=O)(=O)c1ccc(Cl)c(Cl)c1	IC50	'='	4168.69	nM	5.38			UO_0000065					False	CHEMBL1174522	Inhibition of CYP2C9	A	BAO_0000357	single protein format	None	None	None	None	None	CHEMBL3397	Cytochrome P450 2C9	Homo sapiens	SINGLE PROTEIN	CHEMBL1177762	1	Scientific Literature	Bioorg. Med. Chem. Lett.	2010	None
CHEMBL519143		0	412.49	1	5.00	34	Cc1cncc(NC(=O)c2cc(NC(=O)c3cccc(C(C)(C)C#N)c3)ccc2C)c1	IC50	'='	1800.0	nM	5.75			UO_0000065					False	CHEMBL947766	Inhibition of CYP2C9	A	BAO_0000357	single protein format	None	None	None	None	None	CHEMBL3397	Cytochrome P450 2C9	Homo sapiens	SINGLE PROTEIN	CHEMBL1143270	1	Scientific Literature	Bioorg. Med. Chem. Lett.	2009	None
CHEMBL485771		0	435.43	0	4.56	9	O=C(c1ccc(C(=O)C(F)(F)F)s1)N1CCC(c2nnc(-c3ccccc3)o2)CC1	IC50	'='	5000.0	nM	5.30			UO_0000065					False	CHEMBL948447	Inhibition of CYP2C9 in human liver microsomes	A	BAO_0000251	microsome format	Homo sapiens	CHEMBL3559723	Liver	None	Microsome	CHEMBL3397	Cytochrome P450 2C9	Homo sapiens	SINGLE PROTEIN	CHEMBL1152285	1	Scientific Literature	Bioorg. Med. Chem. Lett.	2008	None
CHEMBL485771		0	435.43	0	4.56	9	O=C(c1ccc(C(=O)C(F)(F)F)s1)N1CCC(c2nnc(-c3ccccc3)o2)CC1	IC50	'='	8000.0	nM	5.10			UO_0000065					False	CHEMBL948448	Inhibition of CYP2C9 in human hepatocytes	A	BAO_0000219	cell-based format	Homo sapiens	None	None	Hepatocyte	None	CHEMBL3397	Cytochrome P450 2C9	Homo sapiens	SINGLE PROTEIN	CHEMBL1152285	1	Scientific Literature	Bioorg. Med. Chem. Lett.	2008	CHEMBL3308043
CHEMBL485968		0	328.31	0	3.38	8	CC(NC(=O)c1ccc(C(=O)C(F)(F)F)s1)c1ccncc1	IC50	'='	3000.0	nM	5.52			UO_0000065					False	CHEMBL948449	Inhibition of CYP2C9 in human hepatocytes in presence of 10% fetal bovine serum	A	BAO_0000219	cell-based format	Homo sapiens	None	None	Hepatocyte	None	CHEMBL3397	Cytochrome P450 2C9	Homo sapiens	SINGLE PROTEIN	CHEMBL1152285	1	Scientific Literature	Bioorg. Med. Chem. Lett.	2008	CHEMBL3308043
CHEMBL521355		0	432.85	0	4.12	6	COc1ccc(Cl)cc1N1CCN(C(=O)c2ccc(C(=O)C(F)(F)F)s2)CC1	IC50						Not Determined						False	CHEMBL948449	Inhibition of CYP2C9 in human hepatocytes in presence of 10% fetal bovine serum	A	BAO_0000219	cell-based format	Homo sapiens	None	None	Hepatocyte	None	CHEMBL3397	Cytochrome P450 2C9	Homo sapiens	SINGLE PROTEIN	CHEMBL1152285	1	Scientific Literature	Bioorg. Med. Chem. Lett.	2008	CHEMBL3308043
CHEMBL150799		0	217.27	0	3.52	37c	CCCCOc1ccccc1-c1ccno1	IC50	'='	6090.0	nM	5.21			UO_0000065					False	CHEMBL660392	Concentration required to inhibit cytochrome P450 2C9.	A	BAO_0000357	single protein format	None	None	None	None	None	CHEMBL3397	Cytochrome P450 2C9	Homo sapiens	SINGLE PROTEIN	CHEMBL1145921	1	Scientific Literature	J. Med. Chem.	2003	None
CHEMBL565195		0	488.49	0	4.35	6j	CS(=O)(=O)c1ccc(Nc2nc3cc(C(N)=O)ccc3n2Cc2ccccc2C(F)(F)F)cc1	IC50	'='	15000.0	nM	4.82			UO_0000065					False	CHEMBL1035568	Inhibition of CYP2C9 coincubated with compound	A	BAO_0000357	single protein format	None	None	None	None	None	CHEMBL3397	Cytochrome P450 2C9	Homo sapiens	SINGLE PROTEIN	CHEMBL1158447	1	Scientific Literature	Bioorg. Med. Chem. Lett.	2009	None
CHEMBL466496		0	293.33	0	2.59	17	C[C@@H](Nc1c(Nc2ccncc2)c(=O)c1=O)c1ccccc1	IC50	'='	600.0	nM	6.22			UO_0000065					False	CHEMBL1011419	Inhibition of CYP2C9	A	BAO_0000357	single protein format	None	None	None	None	None	CHEMBL3397	Cytochrome P450 2C9	Homo sapiens	SINGLE PROTEIN	CHEMBL1136863	1	Scientific Literature	Bioorg. Med. Chem.	2009	None
CHEMBL1591757		0	366.40	0	3.25	SID4239336	COc1ccc(Oc2ncc3nc(-c4cccs4)c(=O)n(C)c3n2)cc1	Potency	'='	3162.3	nM	5.50		Active	UO_0000065					False	CHEMBL1614027	PUBCHEM_BIOASSAY: qHTS Assay for Inhibitors and Substrates of Cytochrome P450 2C9. (Class of assay: confirmatory) [Related pubchem assays: 885, 884, 410 ]	A	BAO_0000357	single protein format	Homo sapiens	None	None	None	None	CHEMBL3397	Cytochrome P450 2C9	Homo sapiens	SINGLE PROTEIN	CHEMBL1201862	7	PubChem BioAssays			None
CHEMBL1650654		0	327.38	1	5.17	11	Nc1cccc(-c2c(O)ccc3cc(-c4cccc(O)c4)ccc23)c1	IC50	'='	1250.0	nM	5.90			UO_0000065					False	CHEMBL1664604	Inhibition of human CYP2C9	A	BAO_0000357	single protein format	Homo sapiens	None	None	None	None	CHEMBL3397	Cytochrome P450 2C9	Homo sapiens	SINGLE PROTEIN	CHEMBL1649421	1	Scientific Literature	J. Med. Chem.	2011	None
CHEMBL1086333		0	381.52	0	4.75	8	COc1ccccc1-c1ccc(NC(=O)NCCCCN2CCCCC2)cc1	Inhibition	'='	-2.0	%				UO_0000187					False	CHEMBL1118790	Inhibition of CYP2C9 at 3 uM by Gentest method	A	BAO_0000357	single protein format	None	None	None	None	None	CHEMBL3397	Cytochrome P450 2C9	Homo sapiens	SINGLE PROTEIN	CHEMBL1155527	1	Scientific Literature	J. Med. Chem.	2010	None
CHEMBL262968		0	279.34	0	3.28	3b	c1cncc(CCCOc2ccc(-n3ccnc3)cc2)c1	IC50	'='	185.0	nM	6.73			UO_0000065					False	CHEMBL660400	Inhibition of cytochrome P450 2C9	A	BAO_0000357	single protein format	Homo sapiens	None	None	None	None	CHEMBL3397	Cytochrome P450 2C9	Homo sapiens	SINGLE PROTEIN	CHEMBL1137944	1	Scientific Literature	Bioorg. Med. Chem. Lett.	2004	None
CHEMBL149223		0	490.63	0	3.07	SID11112876	CCC1=C(C)CN(C(=O)NCCc2ccc(S(=O)(=O)NC(=O)NC3CCC(C)CC3)cc2)C1=O	Potency	'='	316.2	nM	6.50		Active	UO_0000065					False	CHEMBL1614027	PUBCHEM_BIOASSAY: qHTS Assay for Inhibitors and Substrates of Cytochrome P450 2C9. (Class of assay: confirmatory) [Related pubchem assays: 885, 884, 410 ]	A	BAO_0000357	single protein format	Homo sapiens	None	None	None	None	CHEMBL3397	Cytochrome P450 2C9	Homo sapiens	SINGLE PROTEIN	CHEMBL1201862	7	PubChem BioAssays			None
CHEMBL1478226		0	336.30	0	3.12	SID4240446	O=c1c(-c2cc(F)cc(F)c2)nc2cncnc2n1-c1ccccc1	Potency	'='	10000.0	nM	5.00		Inconclusive	UO_0000065					False	CHEMBL1614027	PUBCHEM_BIOASSAY: qHTS Assay for Inhibitors and Substrates of Cytochrome P450 2C9. (Class of assay: confirmatory) [Related pubchem assays: 885, 884, 410 ]	A	BAO_0000357	single protein format	Homo sapiens	None	None	None	None	CHEMBL3397	Cytochrome P450 2C9	Homo sapiens	SINGLE PROTEIN	CHEMBL1201862	7	PubChem BioAssays			None
CHEMBL1394638		0	330.35	0	3.28	SID4239780	Cc1nc2cnc(Oc3ccccc3)nc2n(-c2ccccc2)c1=O	Potency	'='	25118.9	nM	4.60		Inconclusive	UO_0000065					False	CHEMBL1614027	PUBCHEM_BIOASSAY: qHTS Assay for Inhibitors and Substrates of Cytochrome P450 2C9. (Class of assay: confirmatory) [Related pubchem assays: 885, 884, 410 ]	A	BAO_0000357	single protein format	Homo sapiens	None	None	None	None	CHEMBL3397	Cytochrome P450 2C9	Homo sapiens	SINGLE PROTEIN	CHEMBL1201862	7	PubChem BioAssays			None
CHEMBL283013		0	356.30	0	4.19	SID11110814	CO/C(O)=C1\C(C)=NC(C)=C([N+](=O)[O-])[C@H]1c1ccccc1C(F)(F)F	Potency	'='	15848.9	nM	4.80		Active	UO_0000065					False	CHEMBL1614027	PUBCHEM_BIOASSAY: qHTS Assay for Inhibitors and Substrates of Cytochrome P450 2C9. (Class of assay: confirmatory) [Related pubchem assays: 885, 884, 410 ]	A	BAO_0000357	single protein format	Homo sapiens	None	None	None	None	CHEMBL3397	Cytochrome P450 2C9	Homo sapiens	SINGLE PROTEIN	CHEMBL1201862	7	PubChem BioAssays			None
CHEMBL1090479	GSK-1070916	1	507.64	2	5.94	17k, GSK-1070916	CCn1cc(-c2ccnc3[nH]c(-c4cccc(CN(C)C)c4)cc23)c(-c2ccc(NC(=O)N(C)C)cc2)n1	IC50	'='	38000.0	nM	4.42			UO_0000065					False	CHEMBL1108265	Inhibition of CYP2C9 in human liver microsomes using diclofenac as substrate	A	BAO_0000251	microsome format	Homo sapiens	CHEMBL3559723	Liver	None	Microsome	CHEMBL3397	Cytochrome P450 2C9	Homo sapiens	SINGLE PROTEIN	CHEMBL1157791	1	Scientific Literature	J. Med. Chem.	2010	None
CHEMBL1410491		0	518.57	1	2.09	SID17385203	COC(=O)[C@@]1(Cc2ccc(OC)cc2)[C@@H]2C(=CC(=O)[C@H]2CC(=O)C(=O)N(C)C)CN1C(=O)c1ccccc1	Potency	'='	25118.9	nM	4.60		Inconclusive	UO_0000065					False	CHEMBL1614027	PUBCHEM_BIOASSAY: qHTS Assay for Inhibitors and Substrates of Cytochrome P450 2C9. (Class of assay: confirmatory) [Related pubchem assays: 885, 884, 410 ]	A	BAO_0000357	single protein format	Homo sapiens	None	None	None	None	CHEMBL3397	Cytochrome P450 2C9	Homo sapiens	SINGLE PROTEIN	CHEMBL1201862	7	PubChem BioAssays			None
CHEMBL1595205		0	403.53	0	4.09	SID4237525	COc1ccc(C(=O)N2CCC3(CCN(Cc4ccc(C#N)cc4)CC3)CC2)cc1	Potency	'='	31622.8	nM	4.50		Inconclusive	UO_0000065					False	CHEMBL1614027	PUBCHEM_BIOASSAY: qHTS Assay for Inhibitors and Substrates of Cytochrome P450 2C9. (Class of assay: confirmatory) [Related pubchem assays: 885, 884, 410 ]	A	BAO_0000357	single protein format	Homo sapiens	None	None	None	None	CHEMBL3397	Cytochrome P450 2C9	Homo sapiens	SINGLE PROTEIN	CHEMBL1201862	7	PubChem BioAssays			None
CHEMBL362223		0	373.86	1	5.44	SID11111393	Cc1c(CC(C)(C)C(=O)O)n(Cc2ccc(Cl)cc2)c2ccc(F)cc12	Potency	'='	501.2	nM	6.30		Active	UO_0000065					False	CHEMBL1614027	PUBCHEM_BIOASSAY: qHTS Assay for Inhibitors and Substrates of Cytochrome P450 2C9. (Class of assay: confirmatory) [Related pubchem assays: 885, 884, 410 ]	A	BAO_0000357	single protein format	Homo sapiens	None	None	None	None	CHEMBL3397	Cytochrome P450 2C9	Homo sapiens	SINGLE PROTEIN	CHEMBL1201862	7	PubChem BioAssays			None
CHEMBL1354841		0	353.44	0	3.35	SID4237892	O=C(c1cccc(F)c1)N1CCC[C@@]2(CCN(Cc3ccncc3)C2)C1	Potency	'='	19952.6	nM	4.70		Inconclusive	UO_0000065					False	CHEMBL1614027	PUBCHEM_BIOASSAY: qHTS Assay for Inhibitors and Substrates of Cytochrome P450 2C9. (Class of assay: confirmatory) [Related pubchem assays: 885, 884, 410 ]	A	BAO_0000357	single protein format	Homo sapiens	None	None	None	None	CHEMBL3397	Cytochrome P450 2C9	Homo sapiens	SINGLE PROTEIN	CHEMBL1201862	7	PubChem BioAssays			None
CHEMBL1434022		0	414.47	0	1.67	SID4240261	Cn1cc(-c2nc3cnc(N4CCNCC4)nc3n(CCC#N)c2=O)c2ccccc21	Potency	'='	19952.6	nM	4.70		Active	UO_0000065					False	CHEMBL1614027	PUBCHEM_BIOASSAY: qHTS Assay for Inhibitors and Substrates of Cytochrome P450 2C9. (Class of assay: confirmatory) [Related pubchem assays: 885, 884, 410 ]	A	BAO_0000357	single protein format	Homo sapiens	None	None	None	None	CHEMBL3397	Cytochrome P450 2C9	Homo sapiens	SINGLE PROTEIN	CHEMBL1201862	7	PubChem BioAssays			None
CHEMBL284746		0	255.32	0	2.38	SID11111020	Oc1cc2c(cc1O)[C@H](c1ccccc1)CNCC2	Potency	'='	39810.7	nM	4.40		Not Active	UO_0000065					False	CHEMBL1614027	PUBCHEM_BIOASSAY: qHTS Assay for Inhibitors and Substrates of Cytochrome P450 2C9. (Class of assay: confirmatory) [Related pubchem assays: 885, 884, 410 ]	A	BAO_0000357	single protein format	Homo sapiens	None	None	None	None	CHEMBL3397	Cytochrome P450 2C9	Homo sapiens	SINGLE PROTEIN	CHEMBL1201862	7	PubChem BioAssays			None
CHEMBL1449726		0	608.78	2	5.93	SID26750920	CCCNC(=O)OC[C@@H]1O[C@H](CCO/N=C(\C)CCN2CCCCc3nc(C)c(C)cc32)C=C[C@@H]1Oc1ccc(OC)cc1	Potency	'='	3981.1	nM	5.40		Inconclusive	UO_0000065					False	CHEMBL1614027	PUBCHEM_BIOASSAY: qHTS Assay for Inhibitors and Substrates of Cytochrome P450 2C9. (Class of assay: confirmatory) [Related pubchem assays: 885, 884, 410 ]	A	BAO_0000357	single protein format	Homo sapiens	None	None	None	None	CHEMBL3397	Cytochrome P450 2C9	Homo sapiens	SINGLE PROTEIN	CHEMBL1201862	7	PubChem BioAssays			None
CHEMBL111545		0	399.56	1	5.72	SID11111434	CCCOC(=O)c1c(-c2ccccc2)nc(CC)c(C(=O)SCC)c1CCC	Potency	'='	7943.3	nM	5.10		Inconclusive	UO_0000065					False	CHEMBL1614027	PUBCHEM_BIOASSAY: qHTS Assay for Inhibitors and Substrates of Cytochrome P450 2C9. (Class of assay: confirmatory) [Related pubchem assays: 885, 884, 410 ]	A	BAO_0000357	single protein format	Homo sapiens	None	None	None	None	CHEMBL3397	Cytochrome P450 2C9	Homo sapiens	SINGLE PROTEIN	CHEMBL1201862	7	PubChem BioAssays			None
CHEMBL1478279		0	316.44	0	3.63	SID4239443	CC(C)CN1CC[C@@]2(CCCN(C(=O)Oc3ccccc3)C2)C1	Potency	'='	31622.8	nM	4.50		Inconclusive	UO_0000065					False	CHEMBL1614027	PUBCHEM_BIOASSAY: qHTS Assay for Inhibitors and Substrates of Cytochrome P450 2C9. (Class of assay: confirmatory) [Related pubchem assays: 885, 884, 410 ]	A	BAO_0000357	single protein format	Homo sapiens	None	None	None	None	CHEMBL3397	Cytochrome P450 2C9	Homo sapiens	SINGLE PROTEIN	CHEMBL1201862	7	PubChem BioAssays			None
CHEMBL54909	FRAXETIN	0	208.17	0	1.21	SID11113188	COc1cc2ccc(=O)oc2c(O)c1O	Potency	'='	25118.9	nM	4.60		Inconclusive	UO_0000065					False	CHEMBL1614027	PUBCHEM_BIOASSAY: qHTS Assay for Inhibitors and Substrates of Cytochrome P450 2C9. (Class of assay: confirmatory) [Related pubchem assays: 885, 884, 410 ]	A	BAO_0000357	single protein format	Homo sapiens	None	None	None	None	CHEMBL3397	Cytochrome P450 2C9	Homo sapiens	SINGLE PROTEIN	CHEMBL1201862	7	PubChem BioAssays			None
CHEMBL1444270		0	501.58	1	3.29	SID17385179	COC(=O)[C@@]1(Cc2ccc(OC)cc2)[C@H]2c3cc(C(=O)N(C)C)[nH]c3C[C@H]2CN1C(=O)c1ccccc1	Potency	'='	3981.1	nM	5.40		Active	UO_0000065					False	CHEMBL1614027	PUBCHEM_BIOASSAY: qHTS Assay for Inhibitors and Substrates of Cytochrome P450 2C9. (Class of assay: confirmatory) [Related pubchem assays: 885, 884, 410 ]	A	BAO_0000357	single protein format	Homo sapiens	None	None	None	None	CHEMBL3397	Cytochrome P450 2C9	Homo sapiens	SINGLE PROTEIN	CHEMBL1201862	7	PubChem BioAssays			None
CHEMBL1411094		0	397.44	0	3.68	SID4240330	N#CCCn1c(=O)c(CCc2ccccc2)nc2cnc(Oc3ccccc3)nc21	Potency	'='	7943.3	nM	5.10		Active	UO_0000065					False	CHEMBL1614027	PUBCHEM_BIOASSAY: qHTS Assay for Inhibitors and Substrates of Cytochrome P450 2C9. (Class of assay: confirmatory) [Related pubchem assays: 885, 884, 410 ]	A	BAO_0000357	single protein format	Homo sapiens	None	None	None	None	CHEMBL3397	Cytochrome P450 2C9	Homo sapiens	SINGLE PROTEIN	CHEMBL1201862	7	PubChem BioAssays			None
CHEMBL1394719		0	273.38	0	2.31	SID4239154	CC(=O)N1CCC2(CC1)CCN(c1ccncc1)CC2	Potency	'='	25118.9	nM	4.60		Inconclusive	UO_0000065					False	CHEMBL1614027	PUBCHEM_BIOASSAY: qHTS Assay for Inhibitors and Substrates of Cytochrome P450 2C9. (Class of assay: confirmatory) [Related pubchem assays: 885, 884, 410 ]	A	BAO_0000357	single protein format	Homo sapiens	None	None	None	None	CHEMBL3397	Cytochrome P450 2C9	Homo sapiens	SINGLE PROTEIN	CHEMBL1201862	7	PubChem BioAssays			None
CHEMBL1517793		0	113.20	0	1.54	SID11112561	C[C@H]1CCC[C@@H](C)N1	Potency	'='	2.5	nM	8.60		Not Active	UO_0000065					False	CHEMBL1614027	PUBCHEM_BIOASSAY: qHTS Assay for Inhibitors and Substrates of Cytochrome P450 2C9. (Class of assay: confirmatory) [Related pubchem assays: 885, 884, 410 ]	A	BAO_0000357	single protein format	Homo sapiens	None	None	None	None	CHEMBL3397	Cytochrome P450 2C9	Homo sapiens	SINGLE PROTEIN	CHEMBL1201862	7	PubChem BioAssays			None
CHEMBL1478430		0	432.92	0	3.25	SID4239736	CN1CCN(c2ncc3nc(-c4ccc(Cl)cc4)c(=O)n(-c4ccccc4)c3n2)CC1	Potency	'='	12.6	nM	7.90		Inconclusive	UO_0000065					False	CHEMBL1614027	PUBCHEM_BIOASSAY: qHTS Assay for Inhibitors and Substrates of Cytochrome P450 2C9. (Class of assay: confirmatory) [Related pubchem assays: 885, 884, 410 ]	A	BAO_0000357	single protein format	Homo sapiens	None	None	None	None	CHEMBL3397	Cytochrome P450 2C9	Homo sapiens	SINGLE PROTEIN	CHEMBL1201862	7	PubChem BioAssays			None
CHEMBL486817	HARMOL	0	198.22	0	2.32	SID11113167	Cc1[nH]ccc2c1[nH]c1cc(=O)ccc12	Potency	'='	15848.9	nM	4.80		Inconclusive	UO_0000065					False	CHEMBL1614027	PUBCHEM_BIOASSAY: qHTS Assay for Inhibitors and Substrates of Cytochrome P450 2C9. (Class of assay: confirmatory) [Related pubchem assays: 885, 884, 410 ]	A	BAO_0000357	single protein format	Homo sapiens	None	None	None	None	CHEMBL3397	Cytochrome P450 2C9	Homo sapiens	SINGLE PROTEIN	CHEMBL1201862	7	PubChem BioAssays			None
CHEMBL1356941		0	311.38	0	2.81	SID4238647	O=C(c1ccco1)N1CCC[C@@]2(CCN(c3ccncc3)C2)C1	Potency	'='	15848.9	nM	4.80		Inconclusive	UO_0000065					False	CHEMBL1614027	PUBCHEM_BIOASSAY: qHTS Assay for Inhibitors and Substrates of Cytochrome P450 2C9. (Class of assay: confirmatory) [Related pubchem assays: 885, 884, 410 ]	A	BAO_0000357	single protein format	Homo sapiens	None	None	None	None	CHEMBL3397	Cytochrome P450 2C9	Homo sapiens	SINGLE PROTEIN	CHEMBL1201862	7	PubChem BioAssays			None
CHEMBL172064	E324	0	217.31	0	3.69	SID11112239	CCOc1ccc2c(c1)C(C)=CC(C)(C)N2	Potency	'='	1995.3	nM	5.70		Active	UO_0000065					False	CHEMBL1614027	PUBCHEM_BIOASSAY: qHTS Assay for Inhibitors and Substrates of Cytochrome P450 2C9. (Class of assay: confirmatory) [Related pubchem assays: 885, 884, 410 ]	A	BAO_0000357	single protein format	Homo sapiens	None	None	None	None	CHEMBL3397	Cytochrome P450 2C9	Homo sapiens	SINGLE PROTEIN	CHEMBL1201862	7	PubChem BioAssays			None
CHEMBL1439400		0	372.37	0	3.09	SID26752718	COc1ccc(OC2C(O)COC2/C=C/C#Cc2ccc(F)cc2F)cc1	Potency	'='	2511.9	nM	5.60		Active	UO_0000065					False	CHEMBL1614027	PUBCHEM_BIOASSAY: qHTS Assay for Inhibitors and Substrates of Cytochrome P450 2C9. (Class of assay: confirmatory) [Related pubchem assays: 885, 884, 410 ]	A	BAO_0000357	single protein format	Homo sapiens	None	None	None	None	CHEMBL3397	Cytochrome P450 2C9	Homo sapiens	SINGLE PROTEIN	CHEMBL1201862	7	PubChem BioAssays			None
CHEMBL1450162		0	485.47	1	5.64	SID4238385	O=C(c1cc(C(F)(F)F)cc(C(F)(F)F)c1)N1CCC2(CCN(Cc3ccncc3)CC2)CC1	Potency	'='	12589.3	nM	4.90		Active	UO_0000065					False	CHEMBL1614027	PUBCHEM_BIOASSAY: qHTS Assay for Inhibitors and Substrates of Cytochrome P450 2C9. (Class of assay: confirmatory) [Related pubchem assays: 885, 884, 410 ]	A	BAO_0000357	single protein format	Homo sapiens	None	None	None	None	CHEMBL3397	Cytochrome P450 2C9	Homo sapiens	SINGLE PROTEIN	CHEMBL1201862	7	PubChem BioAssays			None
CHEMBL1201322	THONZONIUM	4	511.82	2	8.05	SID11112412	CCCCCCCCCCCCCCCC[N+](C)(C)CCN(Cc1ccc(OC)cc1)c1ncccn1	Potency	'='	15848.9	nM	4.80		Inconclusive	UO_0000065					False	CHEMBL1614027	PUBCHEM_BIOASSAY: qHTS Assay for Inhibitors and Substrates of Cytochrome P450 2C9. (Class of assay: confirmatory) [Related pubchem assays: 885, 884, 410 ]	A	BAO_0000357	single protein format	Homo sapiens	None	None	None	None	CHEMBL3397	Cytochrome P450 2C9	Homo sapiens	SINGLE PROTEIN	CHEMBL1201862	7	PubChem BioAssays			None
CHEMBL1411543		0	313.34	0	1.75	SID4238109	Cc1nc2cnc(N(C)C)nc2n(Cc2ccc(F)cc2)c1=O	Potency	'='	316.2	nM	6.50		Not Active	UO_0000065					False	CHEMBL1614027	PUBCHEM_BIOASSAY: qHTS Assay for Inhibitors and Substrates of Cytochrome P450 2C9. (Class of assay: confirmatory) [Related pubchem assays: 885, 884, 410 ]	A	BAO_0000357	single protein format	Homo sapiens	None	None	None	None	CHEMBL3397	Cytochrome P450 2C9	Homo sapiens	SINGLE PROTEIN	CHEMBL1201862	7	PubChem BioAssays			None
CHEMBL1529265		0	334.78	1	5.33	SID4253674	Fc1cccc(Cl)c1/C=N\N=C1c2ccccc2-c2ccccc21	Potency	'='	3162.3	nM	5.50		Inconclusive	UO_0000065					False	CHEMBL1614027	PUBCHEM_BIOASSAY: qHTS Assay for Inhibitors and Substrates of Cytochrome P450 2C9. (Class of assay: confirmatory) [Related pubchem assays: 885, 884, 410 ]	A	BAO_0000357	single protein format	Homo sapiens	None	None	None	None	CHEMBL3397	Cytochrome P450 2C9	Homo sapiens	SINGLE PROTEIN	CHEMBL1201862	7	PubChem BioAssays			None
CHEMBL1517935		0	402.45	0	3.41	SID4238994	COCCn1c(=O)c(CCc2ccccc2)nc2cnc(Oc3ccccc3)nc21	Potency	'='	6309.6	nM	5.20		Active	UO_0000065					False	CHEMBL1614027	PUBCHEM_BIOASSAY: qHTS Assay for Inhibitors and Substrates of Cytochrome P450 2C9. (Class of assay: confirmatory) [Related pubchem assays: 885, 884, 410 ]	A	BAO_0000357	single protein format	Homo sapiens	None	None	None	None	CHEMBL3397	Cytochrome P450 2C9	Homo sapiens	SINGLE PROTEIN	CHEMBL1201862	7	PubChem BioAssays			None
CHEMBL7463	GF-109203	0	412.49	0	3.64	SID11113674	CN(C)CCCn1cc(C2=C(c3c[nH]c4ccccc34)C(=O)NC2=O)c2ccccc21	Potency	'='	15848.9	nM	4.80		Inconclusive	UO_0000065					False	CHEMBL1614027	PUBCHEM_BIOASSAY: qHTS Assay for Inhibitors and Substrates of Cytochrome P450 2C9. (Class of assay: confirmatory) [Related pubchem assays: 885, 884, 410 ]	A	BAO_0000357	single protein format	Homo sapiens	None	None	None	None	CHEMBL3397	Cytochrome P450 2C9	Homo sapiens	SINGLE PROTEIN	CHEMBL1201862	7	PubChem BioAssays			None
CHEMBL1475207		0	362.44	0	1.94	SID4239765	CN1CCN(c2ncc3nc(-c4ccccc4)c(=O)n(C4CC4)c3n2)CC1	Potency	'='	12589.3	nM	4.90		Inconclusive	UO_0000065					False	CHEMBL1614027	PUBCHEM_BIOASSAY: qHTS Assay for Inhibitors and Substrates of Cytochrome P450 2C9. (Class of assay: confirmatory) [Related pubchem assays: 885, 884, 410 ]	A	BAO_0000357	single protein format	Homo sapiens	None	None	None	None	CHEMBL3397	Cytochrome P450 2C9	Homo sapiens	SINGLE PROTEIN	CHEMBL1201862	7	PubChem BioAssays			None
CHEMBL1411743		0	655.72	2	6.06	SID17385254	COC(=O)[C@@]1(Cc2ccc(F)cc2)[C@H]2c3cc(C(=O)N4CCCC4)n(Cc4ccc(C)c(F)c4F)c3C[C@H]2CN1C(=O)c1ccccc1	Potency	'='	10000.0	nM	5.00		Active	UO_0000065					False	CHEMBL1614027	PUBCHEM_BIOASSAY: qHTS Assay for Inhibitors and Substrates of Cytochrome P450 2C9. (Class of assay: confirmatory) [Related pubchem assays: 885, 884, 410 ]	A	BAO_0000357	single protein format	Homo sapiens	None	None	None	None	CHEMBL3397	Cytochrome P450 2C9	Homo sapiens	SINGLE PROTEIN	CHEMBL1201862	7	PubChem BioAssays			None
CHEMBL1592327		0	263.34	0	3.67	SID4239734	Cc1ccccc1-c1ccc2ncnc(N(C)C)c2c1	Potency	'='	398.1	nM	6.40		Inconclusive	UO_0000065					False	CHEMBL1614027	PUBCHEM_BIOASSAY: qHTS Assay for Inhibitors and Substrates of Cytochrome P450 2C9. (Class of assay: confirmatory) [Related pubchem assays: 885, 884, 410 ]	A	BAO_0000357	single protein format	Homo sapiens	None	None	None	None	CHEMBL3397	Cytochrome P450 2C9	Homo sapiens	SINGLE PROTEIN	CHEMBL1201862	7	PubChem BioAssays			None
CHEMBL313971	ZUCAPSAICIN	3	305.42	0	3.79	SID11113513	COc1cc(CNC(=O)CCCC/C=C\C(C)C)ccc1O	Potency	'='	1258.9	nM	5.90		Active	UO_0000065					False	CHEMBL1614027	PUBCHEM_BIOASSAY: qHTS Assay for Inhibitors and Substrates of Cytochrome P450 2C9. (Class of assay: confirmatory) [Related pubchem assays: 885, 884, 410 ]	A	BAO_0000357	single protein format	Homo sapiens	None	None	None	None	CHEMBL3397	Cytochrome P450 2C9	Homo sapiens	SINGLE PROTEIN	CHEMBL1201862	7	PubChem BioAssays			None
CHEMBL1529330		0	392.39	0	3.48	SID4238527	COc1ccc(Oc2ncc3nc(C)c(=O)n(Cc4ccc(F)cc4)c3n2)cc1	Potency	'='	19952.6	nM	4.70		Active	UO_0000065					False	CHEMBL1614027	PUBCHEM_BIOASSAY: qHTS Assay for Inhibitors and Substrates of Cytochrome P450 2C9. (Class of assay: confirmatory) [Related pubchem assays: 885, 884, 410 ]	A	BAO_0000357	single protein format	Homo sapiens	None	None	None	None	CHEMBL3397	Cytochrome P450 2C9	Homo sapiens	SINGLE PROTEIN	CHEMBL1201862	7	PubChem BioAssays			None
CHEMBL1089164		0	504.51	2	5.76	19	Cc1ccc(OC(=O)N(CC(=O)O)Cc2cccc(OCc3nc(-c4ccc(F)cc4)oc3C)c2)cc1	IC50	'='	8600.0	nM	5.07			UO_0000065					False	CHEMBL1110811	Inhibition of CYP2C9	A	BAO_0000357	single protein format	None	None	None	None	None	CHEMBL3397	Cytochrome P450 2C9	Homo sapiens	SINGLE PROTEIN	CHEMBL1156340	1	Scientific Literature	J. Med. Chem.	2010	None
CHEMBL611929		0	604.58	1	3.77	5	O=C(N[C@@H]1CC[C@@]2(O)[C@H]3Cc4ccc(O)c5c4[C@@]2(CCN3CC2CC2)[C@H]1O5)c1ccc(C(F)(F)F)cc1.O=C(O)C(=O)O	Inhibition	'='	9.0	%				UO_0000187					False	CHEMBL1074509	Inhibition of human CYP2C9 at 10 uM	A	BAO_0000357	single protein format	Homo sapiens	None	None	None	None	CHEMBL3397	Cytochrome P450 2C9	Homo sapiens	SINGLE PROTEIN	CHEMBL1152554	1	Scientific Literature	Bioorg. Med. Chem.	2009	None
CHEMBL1082725		0	373.79	0	3.83	20a	C[C@H]1Cc2c([nH]c3cc(F)c(F)cc23)[C@@]2(N1)C(=O)Nc1ccc(Cl)cc12	IC50	'='	7350.0	nM	5.13			UO_0000065					False	CHEMBL1119997	Inhibition of CYP2C9 in human liver microsome by LC-MS/MS analysis	A	BAO_0000251	microsome format	Homo sapiens	CHEMBL3559723	Liver	None	None	CHEMBL3397	Cytochrome P450 2C9	Homo sapiens	SINGLE PROTEIN	CHEMBL1155453	1	Scientific Literature	J. Med. Chem.	2010	None
CHEMBL113227		0	279.34	0	3.28	3c	c1cc(CCCOc2ccc(-n3ccnc3)cc2)ccn1	IC50	'='	101.0	nM	7.00			UO_0000065					False	CHEMBL660400	Inhibition of cytochrome P450 2C9	A	BAO_0000357	single protein format	Homo sapiens	None	None	None	None	CHEMBL3397	Cytochrome P450 2C9	Homo sapiens	SINGLE PROTEIN	CHEMBL1137944	1	Scientific Literature	Bioorg. Med. Chem. Lett.	2004	None
CHEMBL218933		0	471.52	1	5.76	4	C[C@H]1OC(=O)[C@@H]2C[C@@H]3C[C@H](O)CC[C@H]3[C@H](/C=C/c3ccc(-c4cccc(C(F)(F)F)c4)cn3)[C@H]12	Activity						Not Active						False	CHEMBL909379	Inhibition of cytochrome P450 2C9 in human liver microsomes up to 10 uM	A	BAO_0000251	microsome format	Homo sapiens	CHEMBL3559723	Liver	None	Microsome	CHEMBL3397	Cytochrome P450 2C9	Homo sapiens	SINGLE PROTEIN	CHEMBL1139225	1	Scientific Literature	J. Med. Chem.	2007	None
CHEMBL485968		0	328.31	0	3.38	8	CC(NC(=O)c1ccc(C(=O)C(F)(F)F)s1)c1ccncc1	IC50	'='	10000.0	nM	5.00			UO_0000065					False	CHEMBL948448	Inhibition of CYP2C9 in human hepatocytes	A	BAO_0000219	cell-based format	Homo sapiens	None	None	Hepatocyte	None	CHEMBL3397	Cytochrome P450 2C9	Homo sapiens	SINGLE PROTEIN	CHEMBL1152285	1	Scientific Literature	Bioorg. Med. Chem. Lett.	2008	CHEMBL3308043
CHEMBL473384		0	420.51	0	4.42	4	CC1(C)Oc2ncnc(N)c2N=C1c1ccc(C23CCC(CC(=O)O)(CC2)CC3)cc1	Inhibition	'<'	25.0	%				UO_0000187					False	CHEMBL1023063	Inhibition of CYP2C9 at 30 uM	A	BAO_0000357	single protein format	None	None	None	None	None	CHEMBL3397	Cytochrome P450 2C9	Homo sapiens	SINGLE PROTEIN	CHEMBL1152806	1	Scientific Literature	J. Med. Chem.	2009	None
CHEMBL254328	ABIRATERONE	4	349.52	1	5.40	ABT, abiraterone	C[C@]12CC[C@H]3[C@@H](CC=C4C[C@@H](O)CC[C@@]43C)[C@@H]1CC=C2c1cccnc1	Inhibition	'='	17.0	%				UO_0000187					True	CHEMBL927600	Inhibition of hepatic CYP2C9 at 1 uM	A	BAO_0000357	single protein format	None	None	None	None	None	CHEMBL3397	Cytochrome P450 2C9	Homo sapiens	SINGLE PROTEIN	CHEMBL1140785	1	Scientific Literature	Bioorg. Med. Chem. Lett.	2008	None
CHEMBL397229		0	346.31	0	4.56	2	Cc1ccc(-c2cc(C(F)(F)F)nn2-c2ccc(C(=O)O)cc2)cc1	Stability	'='	29.0	%				UO_0000187					False	CHEMBL895875	Metabolic stability in presence of human recombinant CYP2C9 at 1 uM after 30 mins	A	BAO_0000357	single protein format	Homo sapiens	None	None	None	None	CHEMBL3397	Cytochrome P450 2C9	Homo sapiens	SINGLE PROTEIN	CHEMBL1148764	1	Scientific Literature	J. Med. Chem.	2007	None
CHEMBL490153		0	402.90	0	4.35	19, A-867744	CCC(=O)c1cc(-c2ccc(Cl)cc2)n(-c2ccc(S(N)(=O)=O)cc2)c1C	IC50	'>'	10000.0	nM				UO_0000065					False	CHEMBL967816	Inhibition of CYP2C9	A	BAO_0000357	single protein format	None	None	None	None	None	CHEMBL3397	Cytochrome P450 2C9	Homo sapiens	SINGLE PROTEIN	CHEMBL1138521	1	Scientific Literature	J. Med. Chem.	2009	None
CHEMBL478229		0	314.36	0	2.82	28	CCC(NC(=O)CNC(=O)c1ccc(F)cc1)c1ccccc1	IC50	'>'	50000.0	nM				UO_0000065					False	CHEMBL995047	Inhibition of CYP2C9	A	BAO_0000357	single protein format	None	None	None	None	None	CHEMBL3397	Cytochrome P450 2C9	Homo sapiens	SINGLE PROTEIN	CHEMBL1144246	1	Scientific Literature	Bioorg. Med. Chem. Lett.	2008	None
CHEMBL514241		0	364.38	0	2.25	31	O=C(CNC(=O)c1ccc(F)cc1)NC(c1ccccc1)c1ncccn1	IC50	'>'	50000.0	nM				UO_0000065					False	CHEMBL995047	Inhibition of CYP2C9	A	BAO_0000357	single protein format	None	None	None	None	None	CHEMBL3397	Cytochrome P450 2C9	Homo sapiens	SINGLE PROTEIN	CHEMBL1144246	1	Scientific Literature	Bioorg. Med. Chem. Lett.	2008	None
CHEMBL220433		0	223.26	0	0.37	25	NC(=O)NC(=S)NC(=O)c1ccccc1	Activity						Not Evaluated						False	CHEMBL919484	Effect on human CYP2C9 assessed as (S)-Flurbiprofen hydroxylation at 10 mM	A	BAO_0000357	single protein format	Homo sapiens	None	None	None	None	CHEMBL3397	Cytochrome P450 2C9	Homo sapiens	SINGLE PROTEIN	CHEMBL1142940	1	Scientific Literature	J. Med. Chem.	2007	None
CHEMBL519942		0	487.56	1	5.11	24	Cc1cc(C)c(NC(=O)Nc2cc3ccccc3cc2C(=O)NC2(C(=O)O)CCC(=O)CC2)c(C)c1	IC50						Not Determined						False	CHEMBL1034795	Inhibition of CYP2C9	A	BAO_0000357	single protein format	None	None	None	None	None	CHEMBL3397	Cytochrome P450 2C9	Homo sapiens	SINGLE PROTEIN	CHEMBL1141020	1	Scientific Literature	Bioorg. Med. Chem. Lett.	2009	None
CHEMBL1210027		0	450.02	0	4.48	2	CC[C@H](C)[C@H](NC(=O)N1CCC2(CC1)CN(C(C)C)C2c1ccc(Cl)cc1)C(=O)OC	INH	'>'	30.0	uM		Non standard unit for type		UO_0000064					False	CHEMBL1212327	Inhibition of CYP2C9 coincubated with compound	A	BAO_0000357	single protein format	None	None	None	None	None	CHEMBL3397	Cytochrome P450 2C9	Homo sapiens	SINGLE PROTEIN	CHEMBL1208707	1	Scientific Literature	Bioorg. Med. Chem. Lett.	2010	None
CHEMBL497011	LINAPRAZAN	0	366.47	0	2.90	3	Cc1cccc(C)c1CNc1cc(C(=O)NCCO)cn2c(C)c(C)nc12	IC50	'='	31000.0	nM	4.51			UO_0000065					False	CHEMBL1100428	Inhibition of CYP2C9	A	BAO_0000357	single protein format	None	None	None	None	None	CHEMBL3397	Cytochrome P450 2C9	Homo sapiens	SINGLE PROTEIN	CHEMBL1154377	1	Scientific Literature	Bioorg. Med. Chem. Lett.	2009	None
CHEMBL611932		0	592.69	1	4.05	8	CC(C)(C)c1ccc(C(=O)N[C@@H]2CC[C@@]3(O)[C@H]4Cc5ccc(O)c6c5[C@@]3(CCN4CC3CC3)[C@H]2O6)cc1.O=C(O)C(=O)O	Inhibition	'='	5.0	%				UO_0000187					False	CHEMBL1074509	Inhibition of human CYP2C9 at 10 uM	A	BAO_0000357	single protein format	Homo sapiens	None	None	None	None	CHEMBL3397	Cytochrome P450 2C9	Homo sapiens	SINGLE PROTEIN	CHEMBL1152554	1	Scientific Literature	Bioorg. Med. Chem.	2009	None
CHEMBL217125		0	175.19	0	1.20	35	NCc1cc(-c2cccnc2)no1	Ki	'='	14500.0	nM	4.84			UO_0000065					False	CHEMBL910039	Inhibition of human CYP2C9	A	BAO_0000357	single protein format	Homo sapiens	None	None	None	None	CHEMBL3397	Cytochrome P450 2C9	Homo sapiens	SINGLE PROTEIN	CHEMBL1137358	1	Scientific Literature	J. Med. Chem.	2006	None
CHEMBL385023		0	136.20	0	0.97	30	NCCCc1cccnc1	Ki	'>'	400000.0	nM		Outside typical range		UO_0000065					False	CHEMBL910039	Inhibition of human CYP2C9	A	BAO_0000357	single protein format	Homo sapiens	None	None	None	None	CHEMBL3397	Cytochrome P450 2C9	Homo sapiens	SINGLE PROTEIN	CHEMBL1137358	1	Scientific Literature	J. Med. Chem.	2006	None
CHEMBL214859		0	173.21	0	2.41	22	NCc1ccc(-c2ccccc2)o1	Ki	'='	900.0	nM	6.05			UO_0000065					False	CHEMBL910039	Inhibition of human CYP2C9	A	BAO_0000357	single protein format	Homo sapiens	None	None	None	None	CHEMBL3397	Cytochrome P450 2C9	Homo sapiens	SINGLE PROTEIN	CHEMBL1137358	1	Scientific Literature	J. Med. Chem.	2006	None
CHEMBL215174		0	249.36	0	3.82	17	c1cncc(-c2ccc(C3SCCS3)o2)c1	Ki	'='	1300.0	nM	5.89			UO_0000065					False	CHEMBL910039	Inhibition of human CYP2C9	A	BAO_0000357	single protein format	Homo sapiens	None	None	None	None	CHEMBL3397	Cytochrome P450 2C9	Homo sapiens	SINGLE PROTEIN	CHEMBL1137358	1	Scientific Literature	J. Med. Chem.	2006	None
CHEMBL149808		0	146.19	0	0.65	3b	CNCC#Cc1cccnc1	Ki	'='	6300.0	nM	5.20			UO_0000065					False	CHEMBL910039	Inhibition of human CYP2C9	A	BAO_0000357	single protein format	Homo sapiens	None	None	None	None	CHEMBL3397	Cytochrome P450 2C9	Homo sapiens	SINGLE PROTEIN	CHEMBL1137358	1	Scientific Literature	J. Med. Chem.	2006	None
CHEMBL1099372		0	491.40	1	5.07	2b, Slow isomer	C[C@@H](O[C@H]1CN2C(=O)C(O)C[C@H]2[C@@H]1c1ccc(F)cc1)c1cc(C(F)(F)F)cc(C(F)(F)F)c1	INH	'>'	100.0	uM		Non standard unit for type		UO_0000064					False	CHEMBL1110537	Inhibition of CYP2C9	A	BAO_0000357	single protein format	None	None	None	None	None	CHEMBL3397	Cytochrome P450 2C9	Homo sapiens	SINGLE PROTEIN	CHEMBL1155387	1	Scientific Literature	Bioorg. Med. Chem. Lett.	2010	None
CHEMBL360999		0	159.19	0	1.48	58a	Cn1cnc(-c2cccnc2)c1	IC50	'='	79500.0	nM	4.10			UO_0000065					False	CHEMBL829413	Inhibitory concentration against human cytochrome P-450 2C9	A	BAO_0000357	single protein format	Homo sapiens	None	None	None	None	CHEMBL3397	Cytochrome P450 2C9	Homo sapiens	SINGLE PROTEIN	CHEMBL1145288	1	Scientific Literature	J. Med. Chem.	2005	None
CHEMBL376919		0	263.30	0	-0.51	24	Cn1c(=O)c2c(ncn2CN2CCCC2)n(C)c1=O	Activity	'='	3.0	%				UO_0000187					False	CHEMBL918011	Activation of human CYP2C9 assessed as (S)-Flurbiprofen hydroxylation	A	BAO_0000357	single protein format	Homo sapiens	None	None	None	None	CHEMBL3397	Cytochrome P450 2C9	Homo sapiens	SINGLE PROTEIN	CHEMBL1142940	1	Scientific Literature	J. Med. Chem.	2007	None
CHEMBL221317		0	302.26	0	0.45	21	Cn1c(=O)[nH]c(=O)c2ncn(CC(=O)c3ccc(F)cc3)c21	Activity	'='	7.7	%				UO_0000187					False	CHEMBL918011	Activation of human CYP2C9 assessed as (S)-Flurbiprofen hydroxylation	A	BAO_0000357	single protein format	Homo sapiens	None	None	None	None	CHEMBL3397	Cytochrome P450 2C9	Homo sapiens	SINGLE PROTEIN	CHEMBL1142940	1	Scientific Literature	J. Med. Chem.	2007	None
CHEMBL221044		0	509.67	2	5.99	34r	CCCc1cc(C2=NC3OCCCC3S2)ccc1OCCCOc1ccc2c(c1)CC[C@H]2CC(=O)O	IC50	'>'	10000.0	nM				UO_0000065					False	CHEMBL914359	Inhibition of CYP2C9	A	BAO_0000357	single protein format	None	None	None	None	None	CHEMBL3397	Cytochrome P450 2C9	Homo sapiens	SINGLE PROTEIN	CHEMBL1142242	1	Scientific Literature	J. Med. Chem.	2007	None
CHEMBL606202		0	436.51	0	4.51	46	O=C(O)c1ccc2c(C3CCCCC3)c(-c3ccoc3)n(CC(=O)N3CCOCC3)c2c1	IC50	'>='	24000.0	nM				UO_0000065					False	CHEMBL1067065	Inhibition of CYP2C9	A	BAO_0000357	single protein format	None	None	None	None	None	CHEMBL3397	Cytochrome P450 2C9	Homo sapiens	SINGLE PROTEIN	CHEMBL1156857	1	Scientific Literature	Bioorg. Med. Chem. Lett.	2010	None
CHEMBL220175		0	306.30	0	1.92	9	O=C(O)c1ccc(S(=O)(=O)c2ccc(C(=O)O)cc2)cc1	Inhibition	'='	-5.0	%				UO_0000187					False	CHEMBL919481	Inhibition of human CYP2C9 assessed as (S)-Flurbiprofen hydroxylation	A	BAO_0000357	single protein format	Homo sapiens	None	None	None	None	CHEMBL3397	Cytochrome P450 2C9	Homo sapiens	SINGLE PROTEIN	CHEMBL1142940	1	Scientific Literature	J. Med. Chem.	2007	None
CHEMBL120067		0	393.39	1	5.13	19b	COc1cc2[nH]c(C)nc2cc1C(=O)c1ccc(Nc2ccc(F)cc2F)cc1	IC50	'>'	2000.0	nM				UO_0000065					False	CHEMBL660402	Inhibition of human cytochrome P450 2C9	A	BAO_0000357	single protein format	Homo sapiens	None	None	None	None	CHEMBL3397	Cytochrome P450 2C9	Homo sapiens	SINGLE PROTEIN	CHEMBL1147484	1	Scientific Literature	Bioorg. Med. Chem. Lett.	2004	None
CHEMBL1270215		0	364.49	0	3.55	9a	CC(C)(C)OC(=O)N[C@@H]1CCN(C(=O)OC2C3CC4CC(C3)CC2C4)C1	IC50	'='	11400.0	nM	4.94			UO_0000065					False	CHEMBL1273488	Inhibition of CYP2C9	A	BAO_0000357	single protein format	None	None	None	None	None	CHEMBL3397	Cytochrome P450 2C9	Homo sapiens	SINGLE PROTEIN	CHEMBL1268897	1	Scientific Literature	Bioorg. Med. Chem. Lett.	2010	None
CHEMBL1271428		0	452.48	0	3.40	11i	NC(=O)[C@]12CC3CC(C1)[C@H](OC(=O)N1CC[C@H](Nc4ncccc4C(F)(F)F)C1)C(C3)C2	IC50	'='	8000.0	nM	5.10			UO_0000065					False	CHEMBL1273488	Inhibition of CYP2C9	A	BAO_0000357	single protein format	None	None	None	None	None	CHEMBL3397	Cytochrome P450 2C9	Homo sapiens	SINGLE PROTEIN	CHEMBL1268897	1	Scientific Literature	Bioorg. Med. Chem. Lett.	2010	None
CHEMBL1269895		0	409.49	0	2.26	11k	N#Cc1cccnc1N[C@@H]1CCN(C(=O)O[C@H]2C3CC4CC2C[C@](C(N)=O)(C4)C3)C1	IC50	'>'	30000.0	nM				UO_0000065					False	CHEMBL1273488	Inhibition of CYP2C9	A	BAO_0000357	single protein format	None	None	None	None	None	CHEMBL3397	Cytochrome P450 2C9	Homo sapiens	SINGLE PROTEIN	CHEMBL1268897	1	Scientific Literature	Bioorg. Med. Chem. Lett.	2010	None
CHEMBL452423		0	379.85	0	3.37	14	O=C(CNC(=O)c1ccncc1)NC(c1ccccc1)c1ccc(Cl)cc1	IC50	'>'	50000.0	nM				UO_0000065					False	CHEMBL995047	Inhibition of CYP2C9	A	BAO_0000357	single protein format	None	None	None	None	None	CHEMBL3397	Cytochrome P450 2C9	Homo sapiens	SINGLE PROTEIN	CHEMBL1144246	1	Scientific Literature	Bioorg. Med. Chem. Lett.	2008	None
CHEMBL226384		0	413.83	0	3.62	28	O=C(NCC1CCNCC1)c1cnc(Nc2cccc(Cl)c2)nc1C(F)(F)F	IC50						Not Determined						False	CHEMBL904759	Inhibition of human CYP2C9	A	BAO_0000357	single protein format	Homo sapiens	None	None	None	None	CHEMBL3397	Cytochrome P450 2C9	Homo sapiens	SINGLE PROTEIN	CHEMBL1143658	1	Scientific Literature	J. Med. Chem.	2007	None
CHEMBL425128		0	432.81	0	4.19	42	O=C(NCC1CCOCC1)c1cnc(Nc2ccc(F)cc2Cl)nc1C(F)(F)F	IC50						Not Determined						False	CHEMBL904759	Inhibition of human CYP2C9	A	BAO_0000357	single protein format	Homo sapiens	None	None	None	None	CHEMBL3397	Cytochrome P450 2C9	Homo sapiens	SINGLE PROTEIN	CHEMBL1143658	1	Scientific Literature	J. Med. Chem.	2007	None
CHEMBL225411	GW842166X	2	449.26	0	4.70	35, GW-842166X	O=C(NCC1CCOCC1)c1cnc(Nc2ccc(Cl)cc2Cl)nc1C(F)(F)F	IC50	'>'	100000.0	nM				UO_0000065					False	CHEMBL904759	Inhibition of human CYP2C9	A	BAO_0000357	single protein format	Homo sapiens	None	None	None	None	CHEMBL3397	Cytochrome P450 2C9	Homo sapiens	SINGLE PROTEIN	CHEMBL1143658	1	Scientific Literature	J. Med. Chem.	2007	None
CHEMBL387620		0	428.84	0	4.32	32	O=C(NCC1(O)CCCCC1)c1cnc(Nc2cccc(Cl)c2)nc1C(F)(F)F	IC50	'='	10000.0	nM	5.00			UO_0000065					False	CHEMBL904759	Inhibition of human CYP2C9	A	BAO_0000357	single protein format	Homo sapiens	None	None	None	None	CHEMBL3397	Cytochrome P450 2C9	Homo sapiens	SINGLE PROTEIN	CHEMBL1143658	1	Scientific Literature	J. Med. Chem.	2007	None
CHEMBL226386		0	398.82	0	4.81	30	O=C(NCC1CCCC1)c1cnc(Nc2cccc(Cl)c2)nc1C(F)(F)F	IC50	'='	6000.0	nM	5.22			UO_0000065					False	CHEMBL904759	Inhibition of human CYP2C9	A	BAO_0000357	single protein format	Homo sapiens	None	None	None	None	CHEMBL3397	Cytochrome P450 2C9	Homo sapiens	SINGLE PROTEIN	CHEMBL1143658	1	Scientific Literature	J. Med. Chem.	2007	None
CHEMBL1098560		0	630.76	2	8.25	33	O=C(O)CCCOc1cccc(CCCCCCOc2cc(-c3ccsc3)cc(-c3ccc4c(c3)OCO4)c2)c1CCC(=O)O	IC50	'='	3900.0	nM	5.41			UO_0000065					False	CHEMBL1107486	Inhibition of CYP2C9 fluorescence method	A	BAO_0000357	single protein format	None	None	None	None	None	CHEMBL3397	Cytochrome P450 2C9	Homo sapiens	SINGLE PROTEIN	CHEMBL1158546	1	Scientific Literature	J. Med. Chem.	2010	None
CHEMBL1094349		0	642.72	2	8.33	39	O=C(O)CCCOc1cccc(CCCCCCOc2cc(-c3ccc4c(c3)OCO4)cc(-c3ccccc3F)c2)c1CCC(=O)O	IC50	'='	7600.0	nM	5.12			UO_0000065					False	CHEMBL1107486	Inhibition of CYP2C9 fluorescence method	A	BAO_0000357	single protein format	None	None	None	None	None	CHEMBL3397	Cytochrome P450 2C9	Homo sapiens	SINGLE PROTEIN	CHEMBL1158546	1	Scientific Literature	J. Med. Chem.	2010	None
CHEMBL485968		0	328.31	0	3.38	8	CC(NC(=O)c1ccc(C(=O)C(F)(F)F)s1)c1ccncc1	IC50	'='	13000.0	nM	4.89			UO_0000065					False	CHEMBL948447	Inhibition of CYP2C9 in human liver microsomes	A	BAO_0000251	microsome format	Homo sapiens	CHEMBL3559723	Liver	None	Microsome	CHEMBL3397	Cytochrome P450 2C9	Homo sapiens	SINGLE PROTEIN	CHEMBL1152285	1	Scientific Literature	Bioorg. Med. Chem. Lett.	2008	None
CHEMBL485967		0	377.39	1	5.14	7	CC(NC(=O)c1ccc(C(=O)C(F)(F)F)s1)c1cccc2ccccc12	IC50	'='	11000.0	nM	4.96			UO_0000065					False	CHEMBL948448	Inhibition of CYP2C9 in human hepatocytes	A	BAO_0000219	cell-based format	Homo sapiens	None	None	Hepatocyte	None	CHEMBL3397	Cytochrome P450 2C9	Homo sapiens	SINGLE PROTEIN	CHEMBL1152285	1	Scientific Literature	Bioorg. Med. Chem. Lett.	2008	CHEMBL3308043
CHEMBL178547		0	188.19	0	2.15	37a	O/N=C/c1ccc(-c2cccnc2)o1	IC50	'='	86200.0	nM	4.06			UO_0000065					False	CHEMBL829413	Inhibitory concentration against human cytochrome P-450 2C9	A	BAO_0000357	single protein format	Homo sapiens	None	None	None	None	CHEMBL3397	Cytochrome P450 2C9	Homo sapiens	SINGLE PROTEIN	CHEMBL1145288	1	Scientific Literature	J. Med. Chem.	2005	None
CHEMBL240355		0	398.47	0	1.51	20	CCc1nc(N)nc(N)c1-c1ccc2c(c1)N(CCNC(C)=O)C(=O)C(C)(C)O2	IC50	'>'	30000.0	nM				UO_0000065					False	CHEMBL898581	Inhibition of CYP2C9	A	BAO_0000357	single protein format	None	None	None	None	None	CHEMBL3397	Cytochrome P450 2C9	Homo sapiens	SINGLE PROTEIN	CHEMBL1149625	1	Scientific Literature	Bioorg. Med. Chem.	2007	None
CHEMBL1466	DICUMAROL	4	336.30	0	2.90	7	O=c1oc2ccccc2c(O)c1Cc1c(O)c2ccccc2oc1=O	Ki	'='	600.0	nM	6.22			UO_0000065					False	CHEMBL661223	Binding affinity was measured on Cytochrome P450 2C9	A	BAO_0000357	single protein format	None	None	None	None	None	CHEMBL3397	Cytochrome P450 2C9	Homo sapiens	SINGLE PROTEIN	CHEMBL1133779	1	Scientific Literature	J. Med. Chem.	2000	None
CHEMBL476312		0	330.45	0	2.48	13a	CS(=O)(=O)N(Cc1ccccc1-c1ccccc1)[C@H]1CCNC1	IC50	'>'	3000.0	nM				UO_0000065					False	CHEMBL993583	Inhibition of CYP2C9	A	BAO_0000357	single protein format	None	None	None	None	None	CHEMBL3397	Cytochrome P450 2C9	Homo sapiens	SINGLE PROTEIN	CHEMBL1155858	1	Scientific Literature	Bioorg. Med. Chem. Lett.	2008	None
CHEMBL476954		0	315.24	0	3.34	18	CC(C)C(=O)N(Cc1cccc(Cl)c1Cl)[C@H]1CCNC1	Activity						Not Active						False	CHEMBL979039	Inhibition of CYP2C9	A	BAO_0000357	single protein format	None	None	None	None	None	CHEMBL3397	Cytochrome P450 2C9	Homo sapiens	SINGLE PROTEIN	CHEMBL1155868	1	Scientific Literature	Bioorg. Med. Chem. Lett.	2008	None
CHEMBL398372		0	463.54	0	0.28	2, BMS-317180	CC(C)(N)C(=O)N[C@H](COCc1ccccc1)c1nnnn1CCOC(=O)NCCCCO	IC50	'>'	100000.0	nM				UO_0000065					False	CHEMBL901998	Inhibition of CYP2C9	A	BAO_0000357	single protein format	None	None	None	None	None	CHEMBL3397	Cytochrome P450 2C9	Homo sapiens	SINGLE PROTEIN	CHEMBL1138292	1	Scientific Literature	J. Med. Chem.	2007	None
CHEMBL240566		0	399.50	0	2.80	22	CCc1nc(N)nc(N)c1-c1ccc2c(c1)N(CCCOC)C(=O)C(C)(CC)O2	IC50	'='	30000.0	nM	4.52			UO_0000065					False	CHEMBL898581	Inhibition of CYP2C9	A	BAO_0000357	single protein format	None	None	None	None	None	CHEMBL3397	Cytochrome P450 2C9	Homo sapiens	SINGLE PROTEIN	CHEMBL1149625	1	Scientific Literature	Bioorg. Med. Chem.	2007	None
CHEMBL461548		0	415.54	0	3.35	1	Cc1ccc(S(=O)(=O)c2ccccc2)cc1S(=O)(=O)NCCc1ccccc1	Inhibition	'='	41.0	%				UO_0000187					False	CHEMBL961565	Inhibition of CYP2C9 at 3 uM	A	BAO_0000357	single protein format	None	None	None	None	None	CHEMBL3397	Cytochrome P450 2C9	Homo sapiens	SINGLE PROTEIN	CHEMBL1151763	1	Scientific Literature	J. Med. Chem.	2008	None
CHEMBL521097		0	368.26	0	4.07	33	O=C(NCCCCO)c1ccc(OCc2cccc(Cl)c2)c(Cl)c1	Activity						Not Active						False	CHEMBL993081	Inhibition of human CYP2C9 at 3 uM	A	BAO_0000357	single protein format	None	None	None	None	None	CHEMBL3397	Cytochrome P450 2C9	Homo sapiens	SINGLE PROTEIN	CHEMBL1143329	1	Scientific Literature	Bioorg. Med. Chem. Lett.	2009	None
CHEMBL120185		0	472.57	0	4.12	59	CN1CCN(c2ccc3c(n2)nc(-c2ccc(F)cc2)n3-c2ccnc(NC3CCCC3)n2)CC1	IC50	'>'	2000.0	nM				UO_0000065					False	CHEMBL660401	Inhibition of human cytochrome P450 2C9	A	BAO_0000357	single protein format	Homo sapiens	None	None	None	None	CHEMBL3397	Cytochrome P450 2C9	Homo sapiens	SINGLE PROTEIN	CHEMBL1147483	1	Scientific Literature	Bioorg. Med. Chem. Lett.	2004	None
CHEMBL557885		0	440.43	0	4.95	6k	COc1ccc(Nc2nc3cc(C(N)=O)ccc3n2Cc2ccccc2C(F)(F)F)cc1	IC50	'='	8000.0	nM	5.10			UO_0000065					False	CHEMBL1035568	Inhibition of CYP2C9 coincubated with compound	A	BAO_0000357	single protein format	None	None	None	None	None	CHEMBL3397	Cytochrome P450 2C9	Homo sapiens	SINGLE PROTEIN	CHEMBL1158447	1	Scientific Literature	Bioorg. Med. Chem. Lett.	2009	None
CHEMBL565195		0	488.49	0	4.35	6j	CS(=O)(=O)c1ccc(Nc2nc3cc(C(N)=O)ccc3n2Cc2ccccc2C(F)(F)F)cc1	IC50	'>'	8000.0	nM				UO_0000065					False	CHEMBL1035576	Inhibition of CYP2C9 preincubated with compound	A	BAO_0000357	single protein format	None	None	None	None	None	CHEMBL3397	Cytochrome P450 2C9	Homo sapiens	SINGLE PROTEIN	CHEMBL1158447	1	Scientific Literature	Bioorg. Med. Chem. Lett.	2009	None
CHEMBL497828		0	453.48	0	4.11	2b	CS(=O)(=O)c1ccc2c(c1)CCC1(CCN(C(=O)c3ccc(C(F)(F)F)cc3)CC1)O2	IC50	'='	7600.0	nM	5.12			UO_0000065					False	CHEMBL1001511	Inhibition of CYP2C9	A	BAO_0000357	single protein format	None	None	None	None	None	CHEMBL3397	Cytochrome P450 2C9	Homo sapiens	SINGLE PROTEIN	CHEMBL1137005	1	Scientific Literature	Bioorg. Med. Chem. Lett.	2009	None
CHEMBL103163		0	192.26	0	2.81	3k	CC(C)(C)c1ccc(N/C=N/O)cc1	IC50	'>'	100000.0	nM				UO_0000065					False	CHEMBL661054	Inhibition of recombinant human Cytochrome P450 2C9	A	BAO_0000357	single protein format	Homo sapiens	None	None	None	None	CHEMBL3397	Cytochrome P450 2C9	Homo sapiens	SINGLE PROTEIN	CHEMBL1133849	1	Scientific Literature	Bioorg. Med. Chem. Lett.	2001	None
CHEMBL476116		0	322.45	0	3.70	9e	CC(C)C(=O)N(Cc1ccccc1-c1ccccc1)[C@H]1CCNC1	IC50	'>'	3000.0	nM				UO_0000065					False	CHEMBL993583	Inhibition of CYP2C9	A	BAO_0000357	single protein format	None	None	None	None	None	CHEMBL3397	Cytochrome P450 2C9	Homo sapiens	SINGLE PROTEIN	CHEMBL1155858	1	Scientific Literature	Bioorg. Med. Chem. Lett.	2008	None
CHEMBL144539		0	353.43	1	5.18	3	CCN(CC)CCCC(C)Nc1ccnc2cc(C(F)(F)F)ccc12	Inhibition	'='	103.0	%				UO_0000187					False	CHEMBL1103798	Inhibition of CYP2C9 in human liver microsomes assessed as metabolite produced at 1 uM by LC-MS/MS analysis relative to control	A	BAO_0000251	microsome format	Homo sapiens	CHEMBL3559723	Liver	None	Microsome	CHEMBL3397	Cytochrome P450 2C9	Homo sapiens	SINGLE PROTEIN	CHEMBL1157913	1	Scientific Literature	J. Med. Chem.	2010	None
CHEMBL1087964		0	357.88	1	5.20	7	CCCN(CCCNc1ccnc2cc(Cl)ccc12)Cc1ccoc1	Inhibition	'='	113.0	%				UO_0000187					False	CHEMBL1103798	Inhibition of CYP2C9 in human liver microsomes assessed as metabolite produced at 1 uM by LC-MS/MS analysis relative to control	A	BAO_0000251	microsome format	Homo sapiens	CHEMBL3559723	Liver	None	Microsome	CHEMBL3397	Cytochrome P450 2C9	Homo sapiens	SINGLE PROTEIN	CHEMBL1157913	1	Scientific Literature	J. Med. Chem.	2010	None
CHEMBL101	PHENYLBUTAZONE	4	308.38	0	3.79	11	CCCCC1C(=O)N(c2ccccc2)N(c2ccccc2)C1=O	Ki	'='	19000.0	nM	4.72			UO_0000065					False	CHEMBL661229	Binding affinity towards cytochrome P450 2C9	A	BAO_0000357	single protein format	None	None	None	None	None	CHEMBL3397	Cytochrome P450 2C9	Homo sapiens	SINGLE PROTEIN	CHEMBL1148414	1	Scientific Literature	J. Med. Chem.	2004	None
CHEMBL1289502		0	465.86	1	6.17	9e	O=C1O[C@]2(CC[C@H](c3nc4cc(OC(F)(F)F)ccc4[nH]3)CC2)CN1c1ccccc1Cl	INH	'='	5.0	uM		Non standard unit for type		UO_0000064					False	CHEMBL1293079	Inhibition of CYP2C9	A	BAO_0000357	single protein format	None	None	None	None	None	CHEMBL3397	Cytochrome P450 2C9	Homo sapiens	SINGLE PROTEIN	CHEMBL1287671	1	Scientific Literature	Bioorg. Med. Chem. Lett.	2010	None
CHEMBL809	SERTRALINE	4	306.24	1	5.18	Zoloft	CN[C@H]1CC[C@@H](c2ccc(Cl)c(Cl)c2)c2ccccc21	IC50	'>'	10000.0	nM				UO_0000065					False	CHEMBL1647133	Inhibition of CYP2C9	A	BAO_0000357	single protein format	None	None	None	None	None	CHEMBL3397	Cytochrome P450 2C9	Homo sapiens	SINGLE PROTEIN	CHEMBL1641414	1	Scientific Literature	Bioorg. Med. Chem.	2011	None
CHEMBL1642895		0	306.24	0	4.66	10b	CN[C@@H]1Cc2ccccc2[C@@H](c2ccc(Cl)c(Cl)c2)C1	IC50	'>'	25000.0	nM				UO_0000065					False	CHEMBL1647133	Inhibition of CYP2C9	A	BAO_0000357	single protein format	None	None	None	None	None	CHEMBL3397	Cytochrome P450 2C9	Homo sapiens	SINGLE PROTEIN	CHEMBL1641414	1	Scientific Literature	Bioorg. Med. Chem.	2011	None
CHEMBL1642913		0	320.26	1	5.04	21b	NCC[C@H]1Cc2ccccc2[C@@H](c2ccc(Cl)c(Cl)c2)C1	IC50	'>'	25000.0	nM				UO_0000065					False	CHEMBL1647133	Inhibition of CYP2C9	A	BAO_0000357	single protein format	None	None	None	None	None	CHEMBL3397	Cytochrome P450 2C9	Homo sapiens	SINGLE PROTEIN	CHEMBL1641414	1	Scientific Literature	Bioorg. Med. Chem.	2011	None
CHEMBL1641799		0	358.42	0	4.26	18	CC(C)(C)c1cc(C(=O)O)c(NC(=O)Nc2ccc3[nH]ncc3c2)s1	Inhibition	'='	55.0	%				UO_0000187					False	CHEMBL1646061	Inhibition of CYP2C9 at 3 uM by LC/MS/MS analysis	A	BAO_0000357	single protein format	None	None	None	None	None	CHEMBL3397	Cytochrome P450 2C9	Homo sapiens	SINGLE PROTEIN	CHEMBL1641460	1	Scientific Literature	Bioorg. Med. Chem. Lett.	2011	None
CHEMBL1649665		0	391.44	0	4.37	10b	O=C(Cc1ccc(-n2nc(C(F)(F)F)c3c2CCCC3)cc1)NC1CCCC1	IC50	'='	200.0	nM	6.70			UO_0000065					False	CHEMBL1656983	Inhibition of human CYP2C9 by fluorescence assay	A	BAO_0000357	single protein format	Homo sapiens	None	None	None	None	CHEMBL3397	Cytochrome P450 2C9	Homo sapiens	SINGLE PROTEIN	CHEMBL1649062	1	Scientific Literature	J. Med. Chem.	2011	None
CHEMBL8153		0	542.75	2	6.23	30	Cc1[nH]cnc1CN1c2ccccc2CN(S(=O)(=O)c2ccc(C(C)(C)C)cc2)CC1CCc1ccccc1	IC50	'='	3000.0	nM	5.52			UO_0000065					False	CHEMBL661228	Inhibitory activity against cytochrome P450 2C9	A	BAO_0000357	single protein format	None	None	None	None	None	CHEMBL3397	Cytochrome P450 2C9	Homo sapiens	SINGLE PROTEIN	CHEMBL1146667	1	Scientific Literature	Bioorg. Med. Chem. Lett.	2004	None
CHEMBL575448	BMS-754807	2	461.51	0	3.61	9d, BMS-754807	C[C@@]1(C(=O)Nc2ccc(F)nc2)CCCN1c1nc(Nc2cc(C3CC3)n[nH]2)c2cccn2n1	IC50	'='	23000.0	nM	4.64			UO_0000065					False	CHEMBL1036860	Inhibition of CYP2C9	A	BAO_0000357	single protein format	None	None	None	None	None	CHEMBL3397	Cytochrome P450 2C9	Homo sapiens	SINGLE PROTEIN	CHEMBL1154171	1	Scientific Literature	J. Med. Chem.	2009	None
CHEMBL1269915		0	422.29	0	3.96	14c	NS(=O)(=O)c1ccc(C(=O)Nc2ccc(Cl)c(-c3ccccn3)c2)c(Cl)c1	INH	'>'	20.0	uM		Non standard unit for type		UO_0000064					False	CHEMBL1274769	Inhibition of CYP2C9	A	BAO_0000357	single protein format	None	None	None	None	None	CHEMBL3397	Cytochrome P450 2C9	Homo sapiens	SINGLE PROTEIN	CHEMBL1268916	1	Scientific Literature	Bioorg. Med. Chem. Lett.	2010	None
CHEMBL481659		0	572.46	2	5.21	15c	O=C(O)[C@H](Cc1ccc(-n2c(-c3cccnc3)nc3cccnc32)cc1)NC1=C(Br)C(=O)C12CCCCC2	IC50	'='	10000.0	nM	5.00			UO_0000065					False	CHEMBL951568	Inhibition of CYP2C9	A	BAO_0000357	single protein format	None	None	None	None	None	CHEMBL3397	Cytochrome P450 2C9	Homo sapiens	SINGLE PROTEIN	CHEMBL1157490	1	Scientific Literature	Bioorg. Med. Chem. Lett.	2008	None
CHEMBL1215623		0	388.79	0	2.08	(R)-7d	COC(=O)C1=C(Cn2cnnn2)NC(C)=C(C#N)[C@H]1c1ccc(F)cc1Cl	IC50	'>'	10000.0	nM				UO_0000065					False	CHEMBL1219580	Inhibition of CYP2C9	A	BAO_0000357	single protein format	None	None	None	None	None	CHEMBL3397	Cytochrome P450 2C9	Homo sapiens	SINGLE PROTEIN	CHEMBL1212896	1	Scientific Literature	J. Med. Chem.	2010	None
CHEMBL1215887		0	333.39	0	4.34	1n	Cc1cc(C)c2nc(C3(c4ccccc4)CC3)c(O)c(C(=O)O)c2c1	Inhibition	'='	54.0	%				UO_0000187					False	CHEMBL1219458	Inhibition of CYP2C9 at 3 uM	A	BAO_0000357	single protein format	None	None	None	None	None	CHEMBL3397	Cytochrome P450 2C9	Homo sapiens	SINGLE PROTEIN	CHEMBL1212936	1	Scientific Literature	J. Med. Chem.	2010	None
CHEMBL115	INDINAVIR	4	613.80	1	2.87	Indinavir	CC(C)(C)NC(=O)[C@@H]1CN(Cc2cccnc2)CCN1C[C@@H](O)C[C@@H](Cc1ccccc1)C(=O)N[C@H]1c2ccccc2C[C@H]1O	IC50	'>'	30000.0	nM				UO_0000065					False	CHEMBL660396	Inhibition of human liver microsome Cytochrome P450 2C9	A	BAO_0000221	tissue-based format	Homo sapiens	CHEMBL3559723	Liver	None	None	CHEMBL3397	Cytochrome P450 2C9	Homo sapiens	SINGLE PROTEIN	CHEMBL1136139	1	Scientific Literature	Bioorg. Med. Chem. Lett.	2003	None
CHEMBL164261		0	439.97	1	5.47	6	CCN1c2ncc(CSc3cc(C)nc(C)c3)cc2C(=O)Nc2c(C)cc(Cl)nc21	IC50	'='	2600.0	nM	5.58			UO_0000065					False	CHEMBL661227	Inhibition of cytochrome P450 2C9	A	BAO_0000357	single protein format	None	None	None	None	None	CHEMBL3397	Cytochrome P450 2C9	Homo sapiens	SINGLE PROTEIN	CHEMBL1137947	1	Scientific Literature	Bioorg. Med. Chem. Lett.	2004	None
CHEMBL519336		0	440.57	0	3.52	ent-1h	CS(=O)(=O)c1ccc2c(c1)CCC1(CCN(C(=O)N[C@H]3C[C@@H]3c3ccccc3)CC1)O2	IC50	'>'	10000.0	nM				UO_0000065					False	CHEMBL1001511	Inhibition of CYP2C9	A	BAO_0000357	single protein format	None	None	None	None	None	CHEMBL3397	Cytochrome P450 2C9	Homo sapiens	SINGLE PROTEIN	CHEMBL1137005	1	Scientific Literature	Bioorg. Med. Chem. Lett.	2009	None
CHEMBL482637		0	454.59	0	3.91	ent-1i	CS(=O)(=O)c1ccc2c(c1)CCC1(CCCN(C(=O)N[C@H]3C[C@@H]3c3ccccc3)CC1)O2	IC50	'>'	10000.0	nM				UO_0000065					False	CHEMBL1001511	Inhibition of CYP2C9	A	BAO_0000357	single protein format	None	None	None	None	None	CHEMBL3397	Cytochrome P450 2C9	Homo sapiens	SINGLE PROTEIN	CHEMBL1137005	1	Scientific Literature	Bioorg. Med. Chem. Lett.	2009	None
CHEMBL523565		0	379.46	0	3.00	ent-1k	O=C(N[C@H]1C[C@@H]1c1ccccc1)N1CCC2(CC1)CC(O)c1ncccc1O2	IC50	'>'	10000.0	nM				UO_0000065					False	CHEMBL1001511	Inhibition of CYP2C9	A	BAO_0000357	single protein format	None	None	None	None	None	CHEMBL3397	Cytochrome P450 2C9	Homo sapiens	SINGLE PROTEIN	CHEMBL1137005	1	Scientific Literature	Bioorg. Med. Chem. Lett.	2009	None
CHEMBL522211		0	363.46	0	3.51	ent-1l	O=C(N[C@H]1C[C@@H]1c1ccccc1)N1CCC2(CCc3ncccc3O2)CC1	IC50	'>'	10000.0	nM				UO_0000065					False	CHEMBL1001511	Inhibition of CYP2C9	A	BAO_0000357	single protein format	None	None	None	None	None	CHEMBL3397	Cytochrome P450 2C9	Homo sapiens	SINGLE PROTEIN	CHEMBL1137005	1	Scientific Literature	Bioorg. Med. Chem. Lett.	2009	None
CHEMBL1215526		0	451.55	0	3.54	48	CCN1Cc2ccccc2C[C@@H]1C(=O)Nc1cc(F)c(-c2cn[nH]c2)cc1OCCN(C)C	Inhibition	'='	70.0	%				UO_0000187					False	CHEMBL1219167	Inhibition of CYP2C9 at 10 uM	A	BAO_0000357	single protein format	None	None	None	None	None	CHEMBL3397	Cytochrome P450 2C9	Homo sapiens	SINGLE PROTEIN	CHEMBL1212924	1	Scientific Literature	J. Med. Chem.	2010	None
CHEMBL497783		0	303.19	1	5.29	C10	O=C(/C=C/c1cccc(Cl)c1)/C=C/c1cccc(Cl)c1	Activity						Not Active						False	CHEMBL952231	Inhibition of human recombinant CYP2C9 in presence of reduced glutathione	A	BAO_0000357	single protein format	Homo sapiens	None	None	None	None	CHEMBL3397	Cytochrome P450 2C9	Homo sapiens	SINGLE PROTEIN	CHEMBL1141678	1	Scientific Literature	Eur. J. Med. Chem.	2008	None
CHEMBL496321		0	303.19	1	5.29	C3	O=C(/C=C/c1ccc(Cl)cc1)/C=C/c1ccc(Cl)cc1	Activity						Not Active						False	CHEMBL952231	Inhibition of human recombinant CYP2C9 in presence of reduced glutathione	A	BAO_0000357	single protein format	Homo sapiens	None	None	None	None	CHEMBL3397	Cytochrome P450 2C9	Homo sapiens	SINGLE PROTEIN	CHEMBL1141678	1	Scientific Literature	Eur. J. Med. Chem.	2008	None
CHEMBL496935		0	348.44	1	5.16	B11	Cc1cc(/C=C2\CC/C(=C\c3cc(C)c(O)c(C)c3)C2=O)cc(C)c1O	IC50	'='	28300.0	nM	4.55			UO_0000065					False	CHEMBL999390	Inhibition of human recombinant CYP2C9	A	BAO_0000357	single protein format	Homo sapiens	None	None	None	None	CHEMBL3397	Cytochrome P450 2C9	Homo sapiens	SINGLE PROTEIN	CHEMBL1141678	1	Scientific Literature	Eur. J. Med. Chem.	2008	None
CHEMBL493001		0	386.40	0	3.43	C15	COc1cc(/C=C/C(=O)/C=C/c2cc(OC)c(O)c(OC)c2)cc(OC)c1O	IC50	'='	59000.0	nM	4.23			UO_0000065					False	CHEMBL999390	Inhibition of human recombinant CYP2C9	A	BAO_0000357	single protein format	Homo sapiens	None	None	None	None	CHEMBL3397	Cytochrome P450 2C9	Homo sapiens	SINGLE PROTEIN	CHEMBL1141678	1	Scientific Literature	Eur. J. Med. Chem.	2008	None
CHEMBL407034		0	322.40	0	4.63	C11	Cc1cc(/C=C/C(=O)/C=C/c2cc(C)c(O)c(C)c2)cc(C)c1O	IC50	'='	62805835.88	nM		Outside typical range		UO_0000065					False	CHEMBL999390	Inhibition of human recombinant CYP2C9	A	BAO_0000357	single protein format	Homo sapiens	None	None	None	None	CHEMBL3397	Cytochrome P450 2C9	Homo sapiens	SINGLE PROTEIN	CHEMBL1141678	1	Scientific Literature	Eur. J. Med. Chem.	2008	None
CHEMBL77981		0	296.15	0	4.36	28	O=C(O)Cc1ccccc1Nc1cc(Cl)ccc1Cl	Ki	'='	2000.0	nM	5.70			UO_0000065					False	CHEMBL840930	Binding affinity measured on human cytochrome P450 2C9 (CYP2C9) enzyme	A	BAO_0000357	single protein format	None	None	None	None	None	CHEMBL3397	Cytochrome P450 2C9	Homo sapiens	SINGLE PROTEIN	CHEMBL1133779	1	Scientific Literature	J. Med. Chem.	2000	None
CHEMBL1271340		0	376.81	0	3.63	9e	O=C(Nc1ccc(Cl)c(-c2ccccn2)c1)c1ccc(-n2cncn2)nc1	INH	'='	0.2	uM		Non standard unit for type		UO_0000064					False	CHEMBL1274769	Inhibition of CYP2C9	A	BAO_0000357	single protein format	None	None	None	None	None	CHEMBL3397	Cytochrome P450 2C9	Homo sapiens	SINGLE PROTEIN	CHEMBL1268916	1	Scientific Literature	Bioorg. Med. Chem. Lett.	2010	None
CHEMBL472140		0	487.60	1	6.17	6	Cc1cc(C)c(NC(=O)Nc2cc3ccccc3cc2C(=O)N[C@H](C(=O)O)C2CCCCC2)c(C)c1	IC50	'='	610.0	nM	6.21			UO_0000065					False	CHEMBL1034795	Inhibition of CYP2C9	A	BAO_0000357	single protein format	None	None	None	None	None	CHEMBL3397	Cytochrome P450 2C9	Homo sapiens	SINGLE PROTEIN	CHEMBL1141020	1	Scientific Literature	Bioorg. Med. Chem. Lett.	2009	None
CHEMBL519796		0	523.58	2	6.42	8	Cc1cc(C)c(NC(=O)Nc2cc3ccccc3cc2C(=O)NC(C(=O)O)C2CCC(F)(F)CC2)c(C)c1	IC50	'='	650.0	nM	6.19			UO_0000065					False	CHEMBL1034795	Inhibition of CYP2C9	A	BAO_0000357	single protein format	None	None	None	None	None	CHEMBL3397	Cytochrome P450 2C9	Homo sapiens	SINGLE PROTEIN	CHEMBL1141020	1	Scientific Literature	Bioorg. Med. Chem. Lett.	2009	None
CHEMBL480764		0	489.57	1	5.02	11	Cc1cc(C)c(NC(=O)Nc2cc3ccccc3cc2C(=O)NC(C(=O)O)C2CCOCC2)c(C)c1	IC50	'='	2400.0	nM	5.62			UO_0000065					False	CHEMBL1034795	Inhibition of CYP2C9	A	BAO_0000357	single protein format	None	None	None	None	None	CHEMBL3397	Cytochrome P450 2C9	Homo sapiens	SINGLE PROTEIN	CHEMBL1141020	1	Scientific Literature	Bioorg. Med. Chem. Lett.	2009	None
CHEMBL444032		0	581.71	2	7.22	25	Cc1cc(C)c(NC(=O)Nc2cc3ccccc3cc2C(=O)N[C@H](C(=O)O)[C@@H](CC(C)C)OCc2ccccc2)c(C)c1	IC50	'='	50.0	nM	7.30			UO_0000065					False	CHEMBL1034809	Inhibition of CYP2C9	A	BAO_0000357	single protein format	None	None	None	None	None	CHEMBL3397	Cytochrome P450 2C9	Homo sapiens	SINGLE PROTEIN	CHEMBL1141021	1	Scientific Literature	Bioorg. Med. Chem. Lett.	2009	None
CHEMBL475833		0	505.62	2	5.65	16	Cc1cc(C)c(NC(=O)Nc2cc3ccccc3cc2C(=O)N[C@@H](COCC(C)(C)C)C(=O)O)c(C)c1	IC50	'='	4700.0	nM	5.33			UO_0000065					False	CHEMBL1034809	Inhibition of CYP2C9	A	BAO_0000357	single protein format	None	None	None	None	None	CHEMBL3397	Cytochrome P450 2C9	Homo sapiens	SINGLE PROTEIN	CHEMBL1141021	1	Scientific Literature	Bioorg. Med. Chem. Lett.	2009	None
CHEMBL570680	ARTEROLANE	2	564.75	0	3.25	1, Arterolane	CC(C)(N)CNC(=O)C[C@H]1CC[C@]2(CC1)OO[C@]1(O2)C2CC3CC(C2)CC1C3.Cc1ccc(S(=O)(=O)O)cc1	Activity						Not Active						False	CHEMBL1047128	Inhibition of human CYP2C9 up to 50 uM	A	BAO_0000357	single protein format	Homo sapiens	None	None	None	None	CHEMBL3397	Cytochrome P450 2C9	Homo sapiens	SINGLE PROTEIN	CHEMBL1156768	1	Scientific Literature	J. Med. Chem.	2010	None
CHEMBL1649684		0	365.36	0	3.09	23b	O=C1CCCN1Cc1ccc(-n2nc(C(F)(F)F)c3c2COCC3)cc1	IC50	'>'	10000.0	nM				UO_0000065					False	CHEMBL1656983	Inhibition of human CYP2C9 by fluorescence assay	A	BAO_0000357	single protein format	Homo sapiens	None	None	None	None	CHEMBL3397	Cytochrome P450 2C9	Homo sapiens	SINGLE PROTEIN	CHEMBL1649062	1	Scientific Literature	J. Med. Chem.	2011	None
CHEMBL468929		0	322.38	0	3.91	2e	N#CC1OC2(CCN(Cc3ccc(F)cc3)CC2)c2ccccc21	Activity						Active						False	CHEMBL973351	Activity of human recombinant CYP2C9 assessed as formation of 1'-(4-fluorobenzyl)-3H-spiro[isobenzofuran-1,4'-piperidin]-3-one	A	BAO_0000357	single protein format	Homo sapiens	None	None	None	None	CHEMBL3397	Cytochrome P450 2C9	Homo sapiens	SINGLE PROTEIN	CHEMBL1136883	1	Scientific Literature	Bioorg. Med. Chem.	2009	None
CHEMBL3342554		0	482.56	0	2.49	9	CNC(=O)O[C@H]1CCc2ccc(N3CCN(C4COC4)CC3)cc2[C@@H]1NC(=O)c1ccc(F)cc1	Inhibition	'<'	15.0	%				UO_0000187					False	CHEMBL3387378	Inhibition of CYP2C9 (unknown origin) using diclofenac substrate at 10 uM	A	BAO_0000357	single protein format	Homo sapiens	None	None	None	None	CHEMBL3397	Cytochrome P450 2C9	Homo sapiens	SINGLE PROTEIN	CHEMBL3351795	1	Scientific Literature	ACS Med. Chem. Lett.	2014	None
CHEMBL466289		0	297.37	0	3.85	2d	Fc1ccc(CN2CCC3(CC2)OCc2ccccc23)cc1	Activity						Not Active						False	CHEMBL972440	Activity of human recombinant CYP2C9 assessed as formation of 3H-spiro[isobenzofuran-1,4'-piperidin]-3-ol	A	BAO_0000357	single protein format	Homo sapiens	None	None	None	None	CHEMBL3397	Cytochrome P450 2C9	Homo sapiens	SINGLE PROTEIN	CHEMBL1136883	1	Scientific Literature	Bioorg. Med. Chem.	2009	None
CHEMBL389908		0	424.79	0	4.96	26	O=C(NCc1ccc(F)cc1)c1cnc(Nc2cccc(Cl)c2)nc1C(F)(F)F	IC50	'='	8000.0	nM	5.10			UO_0000065					False	CHEMBL904759	Inhibition of human CYP2C9	A	BAO_0000357	single protein format	Homo sapiens	None	None	None	None	CHEMBL3397	Cytochrome P450 2C9	Homo sapiens	SINGLE PROTEIN	CHEMBL1143658	1	Scientific Literature	J. Med. Chem.	2007	None
CHEMBL273921		0	422.50	0	3.61	25	O=C1c2ccccc2CCCN1CCN1CCC(n2c(O)nc3cc(F)ccc32)CC1	IC50	'='	35000.0	nM	4.46			UO_0000065					False	CHEMBL660397	Inhibition of human cytochrome P450 isoform 2C9	A	BAO_0000357	single protein format	Homo sapiens	None	None	None	None	CHEMBL3397	Cytochrome P450 2C9	Homo sapiens	SINGLE PROTEIN	CHEMBL1136643	1	Scientific Literature	Bioorg. Med. Chem. Lett.	2003	None
CHEMBL389182		0	449.26	0	4.70	37	O=C(NCC1CCOCC1)c1cnc(Nc2c(Cl)cccc2Cl)nc1C(F)(F)F	IC50						Not Determined						False	CHEMBL904759	Inhibition of human CYP2C9	A	BAO_0000357	single protein format	Homo sapiens	None	None	None	None	CHEMBL3397	Cytochrome P450 2C9	Homo sapiens	SINGLE PROTEIN	CHEMBL1143658	1	Scientific Literature	J. Med. Chem.	2007	None
CHEMBL513400		0	473.57	1	5.78	7	Cc1cc(C)c(NC(=O)Nc2cc3ccccc3cc2C(=O)N[C@H](C(=O)O)C2CCCC2)c(C)c1	IC50	'='	1200.0	nM	5.92			UO_0000065					False	CHEMBL1034795	Inhibition of CYP2C9	A	BAO_0000357	single protein format	None	None	None	None	None	CHEMBL3397	Cytochrome P450 2C9	Homo sapiens	SINGLE PROTEIN	CHEMBL1141020	1	Scientific Literature	Bioorg. Med. Chem. Lett.	2009	None
CHEMBL481535		0	529.68	2	7.49	23	Cc1cc(C)c(NC(=O)Nc2cc3ccccc3cc2C(=O)NC2(C(=O)O)CCCCCCCCC2)c(C)c1	IC50						Not Determined						False	CHEMBL1034795	Inhibition of CYP2C9	A	BAO_0000357	single protein format	None	None	None	None	None	CHEMBL3397	Cytochrome P450 2C9	Homo sapiens	SINGLE PROTEIN	CHEMBL1141020	1	Scientific Literature	Bioorg. Med. Chem. Lett.	2009	None
CHEMBL2315243		0	936.03	2	2.33	8.3TFA	N=C(N)c1ccc(CNC(=O)[C@@H]2Cc3ccc(cc3)NC(=O)CCN3CCN(CCC(=O)Nc4ccc(cc4)C[C@@H](NS(=O)(=O)Cc4ccccc4)C(=O)N2)CC3)cc1.O=C(O)C(F)(F)F	IC50	'>'	100000.0	nM				UO_0000065					False	CHEMBL2318288	Inhibition of human recombinant CYP2C9 expressed in Trichoplusia ni BTI-TN-5B1-4 cells preincubated for 15 mins measured after 45 mins by spectrofluorimetry	A	BAO_0000219	cell-based format	Homo sapiens	None	None	BTI-TN-5B1-4	None	CHEMBL3397	Cytochrome P450 2C9	Homo sapiens	SINGLE PROTEIN	CHEMBL2311491	1	Scientific Literature	J. Med. Chem.	2013	CHEMBL3833782
CHEMBL285759		0	483.67	1	6.20	1	Cc1cc(SC2=C(O)O[C@](CCc3ccc(N)cc3)(C(C)C)CC2=O)c(C(C)(C)C)cc1CO	Inhibition	'='	12.0	%				UO_0000187					False	CHEMBL660948	Inhibition of Cytochrome P450 2C9 at 10 uM	A	BAO_0000357	single protein format	None	None	None	None	None	CHEMBL3397	Cytochrome P450 2C9	Homo sapiens	SINGLE PROTEIN	CHEMBL1131822	1	Scientific Literature	Bioorg. Med. Chem. Lett.	1999	None
CHEMBL381751		0	349.40	0	-1.53	MDL-73811	CN(C/C=C\CN)C[C@H]1O[C@@H](n2cnc3c(N)ncnc32)[C@H](O)[C@@H]1O	IC50	'>'	5000.0	nM				UO_0000065					False	CHEMBL1653944	Inhibition of human cytochrome P450 2C9	A	BAO_0000357	single protein format	Homo sapiens	None	None	None	None	CHEMBL3397	Cytochrome P450 2C9	Homo sapiens	SINGLE PROTEIN	CHEMBL1649443	1	Scientific Literature	Antimicrob. Agents Chemother.	2009	None
CHEMBL570639		0	560.61	1	3.04	33	Cc1cc2cc(N/C(=N\C(=O)c3ccc(C(=O)O)nc3)N[C@H]3CCCCN(CC(=O)N4CCCC4)C3=O)ccc2o1	IC50	'='	122000.0	nM		Outside typical range		UO_0000065					False	CHEMBL1049595	Inhibition of CYP2C9	A	BAO_0000357	single protein format	None	None	None	None	None	CHEMBL3397	Cytochrome P450 2C9	Homo sapiens	SINGLE PROTEIN	CHEMBL1156750	1	Scientific Literature	Bioorg. Med. Chem. Lett.	2009	None
CHEMBL562999		0	520.59	1	3.02	25c	COC(=O)N1CCC(n2ncc3c(N4CCOCC4)nc(-c4ccc(NC(=O)NC5CC5)cc4)nc32)CC1	Inhibition	'<'	20.0	%				UO_0000187					False	CHEMBL1104622	Inhibition of CYP2C9 at 3 uM	A	BAO_0000357	single protein format	None	None	None	None	None	CHEMBL3397	Cytochrome P450 2C9	Homo sapiens	SINGLE PROTEIN	CHEMBL1157009	1	Scientific Literature	J. Med. Chem.	2009	None
CHEMBL561907		0	526.57	1	2.82	25b	COC(=O)N1CCC(n2ncc3c(N4CCOCC4)nc(-c4ccc(NC(=O)NCCF)cc4)nc32)CC1	Inhibition	'<'	20.0	%				UO_0000187					False	CHEMBL1104622	Inhibition of CYP2C9 at 3 uM	A	BAO_0000357	single protein format	None	None	None	None	None	CHEMBL3397	Cytochrome P450 2C9	Homo sapiens	SINGLE PROTEIN	CHEMBL1157009	1	Scientific Literature	J. Med. Chem.	2009	None
CHEMBL391963		0	583.57	2	5.18	8c	CC(=O)N1CCC(C(=O)N2C[C@H](c3ccccc3)[C@@H](C(=O)N(C)Cc3cc(C(F)(F)F)cc(C(F)(F)F)c3)C2)CC1	IC50	'='	26000.0	nM	4.58			UO_0000065					False	CHEMBL899350	Inhibition of human CYP2C9	A	BAO_0000357	single protein format	Homo sapiens	None	None	None	None	CHEMBL3397	Cytochrome P450 2C9	Homo sapiens	SINGLE PROTEIN	CHEMBL1149712	1	Scientific Literature	Bioorg. Med. Chem. Lett.	2007	None
CHEMBL1095933		0	536.64	1	3.65	27a	CNC(=O)Nc1ccc(-c2nc(N3CCOCC3)c3cnn(C4CCN(C(=O)OC(C)(C)C)CC4)c3n2)cc1	Inhibition	'='	23.0	%				UO_0000187					False	CHEMBL1104622	Inhibition of CYP2C9 at 3 uM	A	BAO_0000357	single protein format	None	None	None	None	None	CHEMBL3397	Cytochrome P450 2C9	Homo sapiens	SINGLE PROTEIN	CHEMBL1157009	1	Scientific Literature	J. Med. Chem.	2009	None
CHEMBL151096		0	217.27	0	3.52	21	CCCCOc1ccc(-c2cocn2)cc1	NT						Not Determined						False	CHEMBL661225	Inhibition of Cytochrome P450 2C9; not tested	A	BAO_0000357	single protein format	None	None	None	None	None	CHEMBL3397	Cytochrome P450 2C9	Homo sapiens	SINGLE PROTEIN	CHEMBL1145921	1	Scientific Literature	J. Med. Chem.	2003	None
CHEMBL150278		0	218.26	0	2.05	35	CCCCOc1ccc(-c2nn[nH]n2)cc1	IC50	'='	10200.0	nM	4.99			UO_0000065					False	CHEMBL660392	Concentration required to inhibit cytochrome P450 2C9.	A	BAO_0000357	single protein format	None	None	None	None	None	CHEMBL3397	Cytochrome P450 2C9	Homo sapiens	SINGLE PROTEIN	CHEMBL1145921	1	Scientific Literature	J. Med. Chem.	2003	None
CHEMBL1079437		0	372.47	0	4.76	28	Cc1cccc(C)c1CNc1nc(-c2cccc(=O)[nH]2)cc2c(C)c(C)[nH]c12	IC50	'='	2300.0	nM	5.64			UO_0000065					False	CHEMBL1100428	Inhibition of CYP2C9	A	BAO_0000357	single protein format	None	None	None	None	None	CHEMBL3397	Cytochrome P450 2C9	Homo sapiens	SINGLE PROTEIN	CHEMBL1154377	1	Scientific Literature	Bioorg. Med. Chem. Lett.	2009	None
CHEMBL481322		0	262.74	0	3.29	14	COCc1c(Cl)ccc2c1CC[C@H]2c1ncc[nH]1	Inhibition	'<'	35.0	%				UO_0000187					False	CHEMBL947756	Inhibition of CYP2C9 at 10 uM	A	BAO_0000357	single protein format	None	None	None	None	None	CHEMBL3397	Cytochrome P450 2C9	Homo sapiens	SINGLE PROTEIN	CHEMBL1141007	1	Scientific Literature	Bioorg. Med. Chem. Lett.	2008	None
CHEMBL514670		0	448.83	1	5.15	40	Cc1ccc(NC(=O)c2cccc(C(F)(F)F)c2)cc1C(=O)Nc1cnc(N)c(Cl)c1	IC50	'='	1800.0	nM	5.75			UO_0000065					False	CHEMBL947766	Inhibition of CYP2C9	A	BAO_0000357	single protein format	None	None	None	None	None	CHEMBL3397	Cytochrome P450 2C9	Homo sapiens	SINGLE PROTEIN	CHEMBL1143270	1	Scientific Literature	Bioorg. Med. Chem. Lett.	2009	None
CHEMBL236902		0	445.52	0	3.76	7i	C[C@H]1CN(c2ccc(C(=O)Nc3ccccc3N)cn2)CCN1C(=O)OCc1ccccc1	IC50	'='	24500.0	nM	4.61			UO_0000065					False	CHEMBL899446	Inhibition of CYP2C9	A	BAO_0000357	single protein format	None	None	None	None	None	CHEMBL3397	Cytochrome P450 2C9	Homo sapiens	SINGLE PROTEIN	CHEMBL1137437	1	Scientific Literature	Bioorg. Med. Chem. Lett.	2007	None
CHEMBL391964		0	615.59	2	5.63	28	CC(=O)N1CCC(C(=O)N2C[C@H](c3ccc(F)cc3C)[C@@H](C(=O)N(C)Cc3cc(C(F)(F)F)cc(C(F)(F)F)c3)C2)CC1	IC50	'='	69000.0	nM	4.16			UO_0000065					False	CHEMBL899350	Inhibition of human CYP2C9	A	BAO_0000357	single protein format	Homo sapiens	None	None	None	None	CHEMBL3397	Cytochrome P450 2C9	Homo sapiens	SINGLE PROTEIN	CHEMBL1149712	1	Scientific Literature	Bioorg. Med. Chem. Lett.	2007	None
CHEMBL593823		0	692.13	1	3.43	37	C=CCOC(=O)NCC1(CNS(=O)(=O)C(F)(F)F)CCN(S(=O)(=O)c2ccc(Cl)cc2S(=O)(=O)c2ccccc2F)CC1	IC50	'='	13000.0	nM	4.89			UO_0000065					False	CHEMBL1071215	Inhibition of CYP2C9	A	BAO_0000357	single protein format	None	None	None	None	None	CHEMBL3397	Cytochrome P450 2C9	Homo sapiens	SINGLE PROTEIN	CHEMBL1153236	1	Scientific Literature	Bioorg. Med. Chem. Lett.	2010	None
CHEMBL450061		0	276.34	0	0.83	12	CC(C)CNc1nc(C#N)nc(N2CCOCC2)c1N	IC50	'>'	10000.0	nM				UO_0000065					False	CHEMBL1021999	Inhibition of CYP2C9	A	BAO_0000357	single protein format	None	None	None	None	None	CHEMBL3397	Cytochrome P450 2C9	Homo sapiens	SINGLE PROTEIN	CHEMBL1138582	1	Scientific Literature	Bioorg. Med. Chem. Lett.	2009	None
CHEMBL481887		0	507.59	2	5.76	27	Cc1cc(C)c(NC(=O)Nc2cc3ccccc3cc2C(=O)NC2(C(=O)O)Cc3ccccc3C2)c(C)c1	IC50	'='	4877.0	nM	5.31			UO_0000065					False	CHEMBL1034795	Inhibition of CYP2C9	A	BAO_0000357	single protein format	None	None	None	None	None	CHEMBL3397	Cytochrome P450 2C9	Homo sapiens	SINGLE PROTEIN	CHEMBL1141020	1	Scientific Literature	Bioorg. Med. Chem. Lett.	2009	None
CHEMBL593838		0	604.03	1	3.05	36	N#CC1(CNS(=O)(=O)C(F)(F)F)CCN(S(=O)(=O)c2ccc(Cl)cc2S(=O)(=O)c2ccccc2F)CC1	IC50	'='	1000.0	nM	6.00			UO_0000065					False	CHEMBL1071215	Inhibition of CYP2C9	A	BAO_0000357	single protein format	None	None	None	None	None	CHEMBL3397	Cytochrome P450 2C9	Homo sapiens	SINGLE PROTEIN	CHEMBL1153236	1	Scientific Literature	Bioorg. Med. Chem. Lett.	2010	None
CHEMBL595913		0	655.11	1	4.47	39	O=S(=O)(c1ccccc1F)c1cc(Cl)ccc1S(=O)(=O)N1CCC(CNS(=O)(=O)C(F)(F)F)(c2ccccc2)CC1	IC50	'='	300.0	nM	6.52			UO_0000065					False	CHEMBL1071215	Inhibition of CYP2C9	A	BAO_0000357	single protein format	None	None	None	None	None	CHEMBL3397	Cytochrome P450 2C9	Homo sapiens	SINGLE PROTEIN	CHEMBL1153236	1	Scientific Literature	Bioorg. Med. Chem. Lett.	2010	None
CHEMBL3526395		0	365.43	0	2.44	M1	C[C@@]12Nc3ccccc3[C@]1(O)CCN2Cc1ccc(/C=C/C(=O)NO)cc1	Drug metabolism	'='	1.3	%				UO_0000187					False	CHEMBL3537636	Activity of recombinant human CYP2C9 expressed in Escherichia coli JM109 co-expressing P450 reductase assessed as enzyme-mediated drug metabolism treated with LBH589 measured after 1 hr by LC-MS analysis	A	BAO_0000019	assay format	Homo sapiens	None	None	None	None	CHEMBL3397	Cytochrome P450 2C9	Homo sapiens	SINGLE PROTEIN	CHEMBL3526051	1	Scientific Literature	Drug Metab. Dispos.	2012	None
CHEMBL3526291		0	357.45	1	5.19	9, JWH-018 omega-1-OH	CC(O)CCCn1cc(C(=O)c2cccc3ccccc23)c2ccccc21	Km	'='	1300.0	nM				UO_0000065					False	CHEMBL3538692	Drug metabolism assessed as human recombinant CYP2C9-mediated compound formation per nmol protein treated with JWH-018 at 10 uM after 90 mins by Michaelis-Menten plot analysis	A	BAO_0000357	single protein format	Homo sapiens	None	None	None	None	CHEMBL3397	Cytochrome P450 2C9	Homo sapiens	SINGLE PROTEIN	CHEMBL3526105	1	Scientific Literature	Drug Metab. Dispos.	2012	None
CHEMBL2114275		0	322.36	0	3.91	16	COc1oc2ccccc2c(=O)c1[C@H](CC(C)=O)c1ccccc1	Ki	'='	29000.0	nM	4.54			UO_0000065					False	CHEMBL661224	Binding affinity for human Cytochrome P450 2C9	A	BAO_0000357	single protein format	Homo sapiens	None	None	None	None	CHEMBL3397	Cytochrome P450 2C9	Homo sapiens	SINGLE PROTEIN	CHEMBL1133779	1	Scientific Literature	J. Med. Chem.	2000	None
CHEMBL3527147		0	375.44	1	5.14	10, AM2201 omega-1-OH	O=C(c1cccc2ccccc12)c1cn(CCCC(O)CF)c2ccccc12	Km	'='	7200.0	nM				UO_0000065					False	CHEMBL3540899	Drug metabolism assessed as human recombinant CYP2C9-mediated compound formation per nmol protein treated with AM2201 at 10 uM after 90 mins by Michaelis-Menten plot analysis	A	BAO_0000357	single protein format	Homo sapiens	None	None	None	None	CHEMBL3397	Cytochrome P450 2C9	Homo sapiens	SINGLE PROTEIN	CHEMBL3526105	1	Scientific Literature	Drug Metab. Dispos.	2012	None
CHEMBL3526290		0	371.44	1	5.28	8, JWH-018 omega-COOH	O=C(O)CCCCn1cc(C(=O)c2cccc3ccccc23)c2ccccc21	CL	'='	0.0	uL/min		Non standard unit for type		UO_0000271					False	CHEMBL3540905	Drug metabolism assessed as intrinsic clearance for human recombinant CYP2C9-mediated compound formation per nmol protein treated with JWH-018 at 10 uM after 90 mins	A	BAO_0000357	single protein format	Homo sapiens	None	None	None	None	CHEMBL3397	Cytochrome P450 2C9	Homo sapiens	SINGLE PROTEIN	CHEMBL3526105	1	Scientific Literature	Drug Metab. Dispos.	2012	None
CHEMBL3526177		0	357.45	1	5.19	7, JWH-018 omega-OH	O=C(c1cccc2ccccc12)c1cn(CCCCCO)c2ccccc12	Vmax	'='	835.0	pmol/min									False	CHEMBL3538692	Drug metabolism assessed as human recombinant CYP2C9-mediated compound formation per nmol protein treated with JWH-018 at 10 uM after 90 mins by Michaelis-Menten plot analysis	A	BAO_0000357	single protein format	Homo sapiens	None	None	None	None	CHEMBL3397	Cytochrome P450 2C9	Homo sapiens	SINGLE PROTEIN	CHEMBL3526105	1	Scientific Literature	Drug Metab. Dispos.	2012	None
CHEMBL1643574		0	333.43	0	3.86	23E	Nc1nccc2cc(O[C@H]3CCCN(Cc4ccccc4)C3)ccc12	INH	'>'	3.0	uM		Non standard unit for type		UO_0000064					False	CHEMBL1647680	Inhibition of CYP2C9	A	BAO_0000357	single protein format	None	None	None	None	None	CHEMBL3397	Cytochrome P450 2C9	Homo sapiens	SINGLE PROTEIN	CHEMBL1641363	1	Scientific Literature	Bioorg. Med. Chem. Lett.	2011	None
CHEMBL1491332		0	231.26	0	0.95	SID4240268	CCNc1ncc2ncc(=O)n(C3CC3)c2n1	Potency	'='	19952.6	nM	4.70		Not Active	UO_0000065					False	CHEMBL1614027	PUBCHEM_BIOASSAY: qHTS Assay for Inhibitors and Substrates of Cytochrome P450 2C9. (Class of assay: confirmatory) [Related pubchem assays: 885, 884, 410 ]	A	BAO_0000357	single protein format	Homo sapiens	None	None	None	None	CHEMBL3397	Cytochrome P450 2C9	Homo sapiens	SINGLE PROTEIN	CHEMBL1201862	7	PubChem BioAssays			None
CHEMBL1553941		0	336.38	0	3.09	SID4238140	O=c1cnc2cnc(Oc3ccccc3)nc2n1Cc1cccs1	Potency	'='	25118.9	nM	4.60		Active	UO_0000065					False	CHEMBL1614027	PUBCHEM_BIOASSAY: qHTS Assay for Inhibitors and Substrates of Cytochrome P450 2C9. (Class of assay: confirmatory) [Related pubchem assays: 885, 884, 410 ]	A	BAO_0000357	single protein format	Homo sapiens	None	None	None	None	CHEMBL3397	Cytochrome P450 2C9	Homo sapiens	SINGLE PROTEIN	CHEMBL1201862	7	PubChem BioAssays			None
CHEMBL1357252		0	385.83	0	0.62	SID11113049	N[C@H](C(=O)N[C@@H]1C(=O)N2C(C(=O)O)=C(Cl)CS[C@@H]12)c1ccccc1.O	Potency	'='	12589.3	nM	4.90		Inconclusive	UO_0000065					False	CHEMBL1614027	PUBCHEM_BIOASSAY: qHTS Assay for Inhibitors and Substrates of Cytochrome P450 2C9. (Class of assay: confirmatory) [Related pubchem assays: 885, 884, 410 ]	A	BAO_0000357	single protein format	Homo sapiens	None	None	None	None	CHEMBL3397	Cytochrome P450 2C9	Homo sapiens	SINGLE PROTEIN	CHEMBL1201862	7	PubChem BioAssays			None
CHEMBL1551980		0	251.40	0	2.11	SID4238415	c1csc(CN2CCCC3(CCNCC3)C2)n1	Potency	'='	31622.8	nM	4.50		Inconclusive	UO_0000065					False	CHEMBL1614027	PUBCHEM_BIOASSAY: qHTS Assay for Inhibitors and Substrates of Cytochrome P450 2C9. (Class of assay: confirmatory) [Related pubchem assays: 885, 884, 410 ]	A	BAO_0000357	single protein format	Homo sapiens	None	None	None	None	CHEMBL3397	Cytochrome P450 2C9	Homo sapiens	SINGLE PROTEIN	CHEMBL1201862	7	PubChem BioAssays			None
CHEMBL19	METHAZOLAMIDE	4	236.28	0	-1.42	SID11112413	CC(=O)/N=c1/sc(S(N)(=O)=O)nn1C	Potency	'='	12589.3	nM	4.90		Inconclusive	UO_0000065					False	CHEMBL1614027	PUBCHEM_BIOASSAY: qHTS Assay for Inhibitors and Substrates of Cytochrome P450 2C9. (Class of assay: confirmatory) [Related pubchem assays: 885, 884, 410 ]	A	BAO_0000357	single protein format	Homo sapiens	None	None	None	None	CHEMBL3397	Cytochrome P450 2C9	Homo sapiens	SINGLE PROTEIN	CHEMBL1201862	7	PubChem BioAssays			None
CHEMBL1558420		0	324.38	0	2.58	SID4237565	O=C(Oc1ccccc1)N1CCC2(CC1)CN(c1ncccn1)C2	Potency	'='	25118.9	nM	4.60		Inconclusive	UO_0000065					False	CHEMBL1614027	PUBCHEM_BIOASSAY: qHTS Assay for Inhibitors and Substrates of Cytochrome P450 2C9. (Class of assay: confirmatory) [Related pubchem assays: 885, 884, 410 ]	A	BAO_0000357	single protein format	Homo sapiens	None	None	None	None	CHEMBL3397	Cytochrome P450 2C9	Homo sapiens	SINGLE PROTEIN	CHEMBL1201862	7	PubChem BioAssays			None
CHEMBL1395196		0	272.39	0	3.61	SID11112100	C[C@@]12CC[C@@H]3c4ccc(O)cc4CC[C@H]3[C@H]1CC[C@H]2O	Potency	'='	3162.3	nM	5.50		Not Active	UO_0000065					False	CHEMBL1614027	PUBCHEM_BIOASSAY: qHTS Assay for Inhibitors and Substrates of Cytochrome P450 2C9. (Class of assay: confirmatory) [Related pubchem assays: 885, 884, 410 ]	A	BAO_0000357	single protein format	Homo sapiens	None	None	None	None	CHEMBL3397	Cytochrome P450 2C9	Homo sapiens	SINGLE PROTEIN	CHEMBL1201862	7	PubChem BioAssays			None
CHEMBL1609324		0	340.39	0	4.40	SID4239800	CN(Cc1ccco1)c1nc(-c2cccc(C#N)c2)nc2ccccc12	Potency	'='	1000.0	nM	6.00		Inconclusive	UO_0000065					False	CHEMBL1614027	PUBCHEM_BIOASSAY: qHTS Assay for Inhibitors and Substrates of Cytochrome P450 2C9. (Class of assay: confirmatory) [Related pubchem assays: 885, 884, 410 ]	A	BAO_0000357	single protein format	Homo sapiens	None	None	None	None	CHEMBL3397	Cytochrome P450 2C9	Homo sapiens	SINGLE PROTEIN	CHEMBL1201862	7	PubChem BioAssays			None
CHEMBL1559127		0	388.43	0	3.31	SID4238190	COc1ccc(Oc2ncc3nc(CCc4ccccc4)c(=O)n(C)c3n2)cc1	Potency	'='	10000.0	nM	5.00		Active	UO_0000065					False	CHEMBL1614027	PUBCHEM_BIOASSAY: qHTS Assay for Inhibitors and Substrates of Cytochrome P450 2C9. (Class of assay: confirmatory) [Related pubchem assays: 885, 884, 410 ]	A	BAO_0000357	single protein format	Homo sapiens	None	None	None	None	CHEMBL3397	Cytochrome P450 2C9	Homo sapiens	SINGLE PROTEIN	CHEMBL1201862	7	PubChem BioAssays			None
CHEMBL559612	CP-55940	0	376.58	1	5.66	SID11110912	CCCCCCC(C)(C)c1ccc([C@@H]2C[C@H](O)CC[C@H]2CCCO)c(O)c1	Potency	'='	25118.9	nM	4.60		Active	UO_0000065					False	CHEMBL1614027	PUBCHEM_BIOASSAY: qHTS Assay for Inhibitors and Substrates of Cytochrome P450 2C9. (Class of assay: confirmatory) [Related pubchem assays: 885, 884, 410 ]	A	BAO_0000357	single protein format	Homo sapiens	None	None	None	None	CHEMBL3397	Cytochrome P450 2C9	Homo sapiens	SINGLE PROTEIN	CHEMBL1201862	7	PubChem BioAssays			None
CHEMBL1335414		0	408.82	0	4.77	SID4240449	O=c1c(-c2ccc(F)cc2)nc2cnc(Oc3cccc(Cl)c3)nc2n1C1CC1	Potency	'='	794.3	nM	6.10		Active	UO_0000065					False	CHEMBL1614027	PUBCHEM_BIOASSAY: qHTS Assay for Inhibitors and Substrates of Cytochrome P450 2C9. (Class of assay: confirmatory) [Related pubchem assays: 885, 884, 410 ]	A	BAO_0000357	single protein format	Homo sapiens	None	None	None	None	CHEMBL3397	Cytochrome P450 2C9	Homo sapiens	SINGLE PROTEIN	CHEMBL1201862	7	PubChem BioAssays			None
CHEMBL520107		0	469.59	1	5.79	SID11114257	Cc1c(-c2ccc(O)cc2)nn(-c2ccc(O)cc2)c1-c1ccc(OCCN2CCCCC2)cc1	Potency	'='	12589.3	nM	4.90		Inconclusive	UO_0000065					False	CHEMBL1614027	PUBCHEM_BIOASSAY: qHTS Assay for Inhibitors and Substrates of Cytochrome P450 2C9. (Class of assay: confirmatory) [Related pubchem assays: 885, 884, 410 ]	A	BAO_0000357	single protein format	Homo sapiens	None	None	None	None	CHEMBL3397	Cytochrome P450 2C9	Homo sapiens	SINGLE PROTEIN	CHEMBL1201862	7	PubChem BioAssays			None
CHEMBL565856		0	369.42	0	4.95	SID4238921	Cc1cccc(CNc2ncnc3ccc(-c4ccc5c(c4)OCO5)cc23)c1	Potency	'='	316.2	nM	6.50		Active	UO_0000065					False	CHEMBL1614027	PUBCHEM_BIOASSAY: qHTS Assay for Inhibitors and Substrates of Cytochrome P450 2C9. (Class of assay: confirmatory) [Related pubchem assays: 885, 884, 410 ]	A	BAO_0000357	single protein format	Homo sapiens	None	None	None	None	CHEMBL3397	Cytochrome P450 2C9	Homo sapiens	SINGLE PROTEIN	CHEMBL1201862	7	PubChem BioAssays			None
CHEMBL1335890		0	492.62	1	7.11	SID17384868	C[C@@H](C(=O)Nc1ccc2ccccc2c1)[C@H]1C[C@]1(C)[C@H](NC(=O)OCc1ccccc1)c1ccccc1	Potency	'='	1584.9	nM	5.80		Active	UO_0000065					False	CHEMBL1614027	PUBCHEM_BIOASSAY: qHTS Assay for Inhibitors and Substrates of Cytochrome P450 2C9. (Class of assay: confirmatory) [Related pubchem assays: 885, 884, 410 ]	A	BAO_0000357	single protein format	Homo sapiens	None	None	None	None	CHEMBL3397	Cytochrome P450 2C9	Homo sapiens	SINGLE PROTEIN	CHEMBL1201862	7	PubChem BioAssays			None
CHEMBL1192517	BIFEMELANE	0	269.39	0	3.66	SID11113692	CNCCCCOc1ccccc1Cc1ccccc1	Potency	'='	39810.7	nM	4.40		Inconclusive	UO_0000065					False	CHEMBL1614027	PUBCHEM_BIOASSAY: qHTS Assay for Inhibitors and Substrates of Cytochrome P450 2C9. (Class of assay: confirmatory) [Related pubchem assays: 885, 884, 410 ]	A	BAO_0000357	single protein format	Homo sapiens	None	None	None	None	CHEMBL3397	Cytochrome P450 2C9	Homo sapiens	SINGLE PROTEIN	CHEMBL1201862	7	PubChem BioAssays			None
CHEMBL1493496		0	646.61	2	5.63	SID17385232	COC(=O)[C@@]1(Cc2ccccc2)[C@H]2c3cc(C(=O)N(C)C)n(Cc4ccsc4Br)c3C[C@H]2CN1C(=O)c1ccccc1	Potency	'='	3981.1	nM	5.40		Active	UO_0000065					False	CHEMBL1614027	PUBCHEM_BIOASSAY: qHTS Assay for Inhibitors and Substrates of Cytochrome P450 2C9. (Class of assay: confirmatory) [Related pubchem assays: 885, 884, 410 ]	A	BAO_0000357	single protein format	Homo sapiens	None	None	None	None	CHEMBL3397	Cytochrome P450 2C9	Homo sapiens	SINGLE PROTEIN	CHEMBL1201862	7	PubChem BioAssays			None
CHEMBL3928270		0	564.07	1	3.45	8f	CN(C)CCS(=O)(=O)CC[C@@H]1OCC[C@@]2(S(=O)(=O)c3ccc(Cl)cc3)c3c(F)ccc(F)c3OC[C@@H]12	IC50	'>'	20000.0	nM				UO_0000065					False	CHEMBL3868457	Inhibition of CYP2C9 in human liver microsomes after 30 secs by LC/MS/MS analysis	A	BAO_0000221	tissue-based format	Homo sapiens	CHEMBL3559723	Liver	None	None	CHEMBL3397	Cytochrome P450 2C9	Homo sapiens	SINGLE PROTEIN	CHEMBL3867482	1	Scientific Literature	Bioorg Med Chem Lett	2016	None
CHEMBL1551962		0	415.50	0	3.09	SID4237511	COc1cccc(Cn2c(=O)c(CCc3ccccc3)nc3cnc(N(C)C)nc32)c1	Potency	'='	10000.0	nM	5.00		Active	UO_0000065					False	CHEMBL1614027	PUBCHEM_BIOASSAY: qHTS Assay for Inhibitors and Substrates of Cytochrome P450 2C9. (Class of assay: confirmatory) [Related pubchem assays: 885, 884, 410 ]	A	BAO_0000357	single protein format	Homo sapiens	None	None	None	None	CHEMBL3397	Cytochrome P450 2C9	Homo sapiens	SINGLE PROTEIN	CHEMBL1201862	7	PubChem BioAssays			None
CHEMBL1451633	ETOFENAMATE	0	369.34	0	3.61	SID11112716	O=C(OCCOCCO)c1ccccc1Nc1cccc(C(F)(F)F)c1	Potency	'='	12589.3	nM	4.90		Inconclusive	UO_0000065					False	CHEMBL1614027	PUBCHEM_BIOASSAY: qHTS Assay for Inhibitors and Substrates of Cytochrome P450 2C9. (Class of assay: confirmatory) [Related pubchem assays: 885, 884, 410 ]	A	BAO_0000357	single protein format	Homo sapiens	None	None	None	None	CHEMBL3397	Cytochrome P450 2C9	Homo sapiens	SINGLE PROTEIN	CHEMBL1201862	7	PubChem BioAssays			None
CHEMBL1214274		0	439.88	0	3.82	SID4252990	O=C1C(Cl)=C(Nc2ccc(S(=O)(=O)Nc3ccccn3)cc2)C(=O)c2ccccc21	Potency	'='	1995.3	nM	5.70		Active	UO_0000065					False	CHEMBL1614027	PUBCHEM_BIOASSAY: qHTS Assay for Inhibitors and Substrates of Cytochrome P450 2C9. (Class of assay: confirmatory) [Related pubchem assays: 885, 884, 410 ]	A	BAO_0000357	single protein format	Homo sapiens	None	None	None	None	CHEMBL3397	Cytochrome P450 2C9	Homo sapiens	SINGLE PROTEIN	CHEMBL1201862	7	PubChem BioAssays			None
CHEMBL1369822		0	579.70	1	3.85	SID17385142	COC(=O)[C@@]1(Cc2ccccc2)[C@H]2c3cc(C(=O)N(C)C)n(Cc4cc(C)n(C)n4)c3C[C@H]2CN1C(=O)c1ccccc1	Potency	'='	7943.3	nM	5.10		Active	UO_0000065					False	CHEMBL1614027	PUBCHEM_BIOASSAY: qHTS Assay for Inhibitors and Substrates of Cytochrome P450 2C9. (Class of assay: confirmatory) [Related pubchem assays: 885, 884, 410 ]	A	BAO_0000357	single protein format	Homo sapiens	None	None	None	None	CHEMBL3397	Cytochrome P450 2C9	Homo sapiens	SINGLE PROTEIN	CHEMBL1201862	7	PubChem BioAssays			None
CHEMBL1607885		0	415.45	0	4.65	SID4238865	COc1ccc(CNc2nc(-c3ccc4c(c3)OCO4)nc3ccccc23)c(OC)c1	Potency	'='	501.2	nM	6.30		Inconclusive	UO_0000065					False	CHEMBL1614027	PUBCHEM_BIOASSAY: qHTS Assay for Inhibitors and Substrates of Cytochrome P450 2C9. (Class of assay: confirmatory) [Related pubchem assays: 885, 884, 410 ]	A	BAO_0000357	single protein format	Homo sapiens	None	None	None	None	CHEMBL3397	Cytochrome P450 2C9	Homo sapiens	SINGLE PROTEIN	CHEMBL1201862	7	PubChem BioAssays			None
CHEMBL70927	DEFERIPRONE	4	139.15	0	0.40	SID26752603	Cc1c(O)c(=O)ccn1C	Potency	'='	2511.9	nM	5.60		Not Active	UO_0000065					False	CHEMBL1614027	PUBCHEM_BIOASSAY: qHTS Assay for Inhibitors and Substrates of Cytochrome P450 2C9. (Class of assay: confirmatory) [Related pubchem assays: 885, 884, 410 ]	A	BAO_0000357	single protein format	Homo sapiens	None	None	None	None	CHEMBL3397	Cytochrome P450 2C9	Homo sapiens	SINGLE PROTEIN	CHEMBL1201862	7	PubChem BioAssays			None
CHEMBL1317300		0	347.37	0	2.51	SID11112387	COc1c2ccoc2nc2c(OC)c(OC[C@H](O)C(C)(C)O)ccc12	Potency	'='	12589.3	nM	4.90		Not Active	UO_0000065					False	CHEMBL1614027	PUBCHEM_BIOASSAY: qHTS Assay for Inhibitors and Substrates of Cytochrome P450 2C9. (Class of assay: confirmatory) [Related pubchem assays: 885, 884, 410 ]	A	BAO_0000357	single protein format	Homo sapiens	None	None	None	None	CHEMBL3397	Cytochrome P450 2C9	Homo sapiens	SINGLE PROTEIN	CHEMBL1201862	7	PubChem BioAssays			None
CHEMBL1608975		0	369.94	1	6.42	SID17385026	CCC[C@@H]1C[C@@]1(CCC)C(NC(=O)c1ccccc1)c1cccc(Cl)c1	Potency	'='	19952.6	nM	4.70		Inconclusive	UO_0000065					False	CHEMBL1614027	PUBCHEM_BIOASSAY: qHTS Assay for Inhibitors and Substrates of Cytochrome P450 2C9. (Class of assay: confirmatory) [Related pubchem assays: 885, 884, 410 ]	A	BAO_0000357	single protein format	Homo sapiens	None	None	None	None	CHEMBL3397	Cytochrome P450 2C9	Homo sapiens	SINGLE PROTEIN	CHEMBL1201862	7	PubChem BioAssays			None
CHEMBL1570921		0	262.35	0	3.76	SID11112262	C[C@@H]1C[C@H](OC(=O)c2ccccc2O)CC(C)(C)C1	Potency	'='	10000.0	nM	5.00		Inconclusive	UO_0000065					False	CHEMBL1614027	PUBCHEM_BIOASSAY: qHTS Assay for Inhibitors and Substrates of Cytochrome P450 2C9. (Class of assay: confirmatory) [Related pubchem assays: 885, 884, 410 ]	A	BAO_0000357	single protein format	Homo sapiens	None	None	None	None	CHEMBL3397	Cytochrome P450 2C9	Homo sapiens	SINGLE PROTEIN	CHEMBL1201862	7	PubChem BioAssays			None
CHEMBL1473755		0	358.45	0	3.74	SID4240120	CN(C)c1ccc(-c2nc(NCCc3cnc[nH]3)c3ccccc3n2)cc1	Potency	'='	794.3	nM	6.10		Inconclusive	UO_0000065					False	CHEMBL1614027	PUBCHEM_BIOASSAY: qHTS Assay for Inhibitors and Substrates of Cytochrome P450 2C9. (Class of assay: confirmatory) [Related pubchem assays: 885, 884, 410 ]	A	BAO_0000357	single protein format	Homo sapiens	None	None	None	None	CHEMBL3397	Cytochrome P450 2C9	Homo sapiens	SINGLE PROTEIN	CHEMBL1201862	7	PubChem BioAssays			None
CHEMBL1552095		0	583.69	1	2.08	SID11113520	CN1C[C@H](C(=O)N[C@]2(C)O[C@@]3(O)[C@H]4CCCN4C(=O)[C@H](Cc4ccccc4)N3C2=O)C[C@H]2c3cccc4[nH]cc(c34)C[C@@H]21	Potency	'='	3162.3	nM	5.50		Active	UO_0000065					False	CHEMBL1614027	PUBCHEM_BIOASSAY: qHTS Assay for Inhibitors and Substrates of Cytochrome P450 2C9. (Class of assay: confirmatory) [Related pubchem assays: 885, 884, 410 ]	A	BAO_0000357	single protein format	Homo sapiens	None	None	None	None	CHEMBL3397	Cytochrome P450 2C9	Homo sapiens	SINGLE PROTEIN	CHEMBL1201862	7	PubChem BioAssays			None
CHEMBL1475657		0	439.81	0	4.49	SID4238241	N#CCCn1c(=O)c(-c2cc(F)cc(F)c2)nc2cnc(Oc3cccc(Cl)c3)nc21	Potency	'='	7943.3	nM	5.10		Inconclusive	UO_0000065					False	CHEMBL1614027	PUBCHEM_BIOASSAY: qHTS Assay for Inhibitors and Substrates of Cytochrome P450 2C9. (Class of assay: confirmatory) [Related pubchem assays: 885, 884, 410 ]	A	BAO_0000357	single protein format	Homo sapiens	None	None	None	None	CHEMBL3397	Cytochrome P450 2C9	Homo sapiens	SINGLE PROTEIN	CHEMBL1201862	7	PubChem BioAssays			None
CHEMBL277525		0	212.17	0	2.89	SID11111914	FC(F)(F)c1ccccc1-n1ccnc1	Potency	'='	15848.9	nM	4.80		Inconclusive	UO_0000065					False	CHEMBL1614027	PUBCHEM_BIOASSAY: qHTS Assay for Inhibitors and Substrates of Cytochrome P450 2C9. (Class of assay: confirmatory) [Related pubchem assays: 885, 884, 410 ]	A	BAO_0000357	single protein format	Homo sapiens	None	None	None	None	CHEMBL3397	Cytochrome P450 2C9	Homo sapiens	SINGLE PROTEIN	CHEMBL1201862	7	PubChem BioAssays			None
CHEMBL1375469		0	662.79	2	5.96	SID26750899	C/C(CCC(=O)OC[C@@H]1O[C@H](C#Cc2ccccc2)C=C[C@@H]1Oc1ccc(C)cc1)=N/O[C@@H](C)c1cn([C@H](CO)Cc2ccccc2)nn1	Potency	'='	3162.3	nM	5.50		Active	UO_0000065					False	CHEMBL1614027	PUBCHEM_BIOASSAY: qHTS Assay for Inhibitors and Substrates of Cytochrome P450 2C9. (Class of assay: confirmatory) [Related pubchem assays: 885, 884, 410 ]	A	BAO_0000357	single protein format	Homo sapiens	None	None	None	None	CHEMBL3397	Cytochrome P450 2C9	Homo sapiens	SINGLE PROTEIN	CHEMBL1201862	7	PubChem BioAssays			None
CHEMBL512908		0	270.20	0	2.71	SID4253776	O=C1c2ccccc2-c2cc([N+](=O)[O-])c([N+](=O)[O-])cc21	Potency	'='	1584.9	nM	5.80		Active	UO_0000065					False	CHEMBL1614027	PUBCHEM_BIOASSAY: qHTS Assay for Inhibitors and Substrates of Cytochrome P450 2C9. (Class of assay: confirmatory) [Related pubchem assays: 885, 884, 410 ]	A	BAO_0000357	single protein format	Homo sapiens	None	None	None	None	CHEMBL3397	Cytochrome P450 2C9	Homo sapiens	SINGLE PROTEIN	CHEMBL1201862	7	PubChem BioAssays			None
CHEMBL1371160		0	306.37	0	4.92	SID26751184	CC(C)=NOCc1cccc(-c2cc(-c3ccccc3)no2)c1	Potency	'='	3981.1	nM	5.40		Active	UO_0000065					False	CHEMBL1614027	PUBCHEM_BIOASSAY: qHTS Assay for Inhibitors and Substrates of Cytochrome P450 2C9. (Class of assay: confirmatory) [Related pubchem assays: 885, 884, 410 ]	A	BAO_0000357	single protein format	Homo sapiens	None	None	None	None	CHEMBL3397	Cytochrome P450 2C9	Homo sapiens	SINGLE PROTEIN	CHEMBL1201862	7	PubChem BioAssays			None
CHEMBL1442087		0	483.55	1	6.04	SID17385090	CCC/C=C(\CCC)C(NS(=O)(=O)c1ccc(C(F)(F)F)cc1)c1ccc(C(=O)OC)cc1	Potency	'='	3162.3	nM	5.50		Active	UO_0000065					False	CHEMBL1614027	PUBCHEM_BIOASSAY: qHTS Assay for Inhibitors and Substrates of Cytochrome P450 2C9. (Class of assay: confirmatory) [Related pubchem assays: 885, 884, 410 ]	A	BAO_0000357	single protein format	Homo sapiens	None	None	None	None	CHEMBL3397	Cytochrome P450 2C9	Homo sapiens	SINGLE PROTEIN	CHEMBL1201862	7	PubChem BioAssays			None
CHEMBL1323836		0	247.25	0	1.58	SID11111006	CCOC(=O)[C@@]12C[C@@H]1/C(=N/O)c1ccccc1O2	Potency	'='	39810.7	nM	4.40		Inconclusive	UO_0000065					False	CHEMBL1614027	PUBCHEM_BIOASSAY: qHTS Assay for Inhibitors and Substrates of Cytochrome P450 2C9. (Class of assay: confirmatory) [Related pubchem assays: 885, 884, 410 ]	A	BAO_0000357	single protein format	Homo sapiens	None	None	None	None	CHEMBL3397	Cytochrome P450 2C9	Homo sapiens	SINGLE PROTEIN	CHEMBL1201862	7	PubChem BioAssays			None
CHEMBL1448	NICLOSAMIDE	4	327.12	0	3.86	SID11111534	O=C(Nc1ccc([N+](=O)[O-])cc1Cl)c1cc(Cl)ccc1O	Potency	'='	631.0	nM	6.20		Active	UO_0000065					False	CHEMBL1614027	PUBCHEM_BIOASSAY: qHTS Assay for Inhibitors and Substrates of Cytochrome P450 2C9. (Class of assay: confirmatory) [Related pubchem assays: 885, 884, 410 ]	A	BAO_0000357	single protein format	Homo sapiens	None	None	None	None	CHEMBL3397	Cytochrome P450 2C9	Homo sapiens	SINGLE PROTEIN	CHEMBL1201862	7	PubChem BioAssays			None
CHEMBL39878		0	395.59	1	7.48	SID11113927	CCCCC/C=C\C/C=C\C/C=C\C/C=C\CCCC(=O)Nc1ccc(O)cc1	Potency	'='	5011.9	nM	5.30		Active	UO_0000065					False	CHEMBL1614027	PUBCHEM_BIOASSAY: qHTS Assay for Inhibitors and Substrates of Cytochrome P450 2C9. (Class of assay: confirmatory) [Related pubchem assays: 885, 884, 410 ]	A	BAO_0000357	single protein format	Homo sapiens	None	None	None	None	CHEMBL3397	Cytochrome P450 2C9	Homo sapiens	SINGLE PROTEIN	CHEMBL1201862	7	PubChem BioAssays			None
CHEMBL1552028		0	458.52	0	2.61	SID4239185	COc1ccc(-c2nc3cnc(N4CCN(C)CC4)nc3n(-c3ccc(OC)cc3)c2=O)cc1	Potency	'='	39810.7	nM	4.40		Inconclusive	UO_0000065					False	CHEMBL1614027	PUBCHEM_BIOASSAY: qHTS Assay for Inhibitors and Substrates of Cytochrome P450 2C9. (Class of assay: confirmatory) [Related pubchem assays: 885, 884, 410 ]	A	BAO_0000357	single protein format	Homo sapiens	None	None	None	None	CHEMBL3397	Cytochrome P450 2C9	Homo sapiens	SINGLE PROTEIN	CHEMBL1201862	7	PubChem BioAssays			None
CHEMBL1598565		0	357.80	0	1.88	SID4239563	Cn1c(=O)c(-c2ccc(Cl)cc2)nc2cnc(N3CCOCC3)nc21	Potency	'='	1258.9	nM	5.90		Not Active	UO_0000065					False	CHEMBL1614027	PUBCHEM_BIOASSAY: qHTS Assay for Inhibitors and Substrates of Cytochrome P450 2C9. (Class of assay: confirmatory) [Related pubchem assays: 885, 884, 410 ]	A	BAO_0000357	single protein format	Homo sapiens	None	None	None	None	CHEMBL3397	Cytochrome P450 2C9	Homo sapiens	SINGLE PROTEIN	CHEMBL1201862	7	PubChem BioAssays			None
CHEMBL269366	RO-194603	0	319.39	0	2.47	SID11114258	CN1Cc2c(C(=O)OC(C)(C)C)ncn2-c2ccsc2C1=O	Potency	'='	5011.9	nM	5.30		Active	UO_0000065					False	CHEMBL1614027	PUBCHEM_BIOASSAY: qHTS Assay for Inhibitors and Substrates of Cytochrome P450 2C9. (Class of assay: confirmatory) [Related pubchem assays: 885, 884, 410 ]	A	BAO_0000357	single protein format	Homo sapiens	None	None	None	None	CHEMBL3397	Cytochrome P450 2C9	Homo sapiens	SINGLE PROTEIN	CHEMBL1201862	7	PubChem BioAssays			None
CHEMBL1335967		0	436.52	0	2.85	SID4238153	CN1CCN(c2ncc3nc(-c4ccc(F)cc4)c(=O)n(Cc4cccs4)c3n2)CC1	Potency	'='	12.6	nM	7.90		Inconclusive	UO_0000065					False	CHEMBL1614027	PUBCHEM_BIOASSAY: qHTS Assay for Inhibitors and Substrates of Cytochrome P450 2C9. (Class of assay: confirmatory) [Related pubchem assays: 885, 884, 410 ]	A	BAO_0000357	single protein format	Homo sapiens	None	None	None	None	CHEMBL3397	Cytochrome P450 2C9	Homo sapiens	SINGLE PROTEIN	CHEMBL1201862	7	PubChem BioAssays			None
CHEMBL1374610		0	254.24	0	2.87	SID11113102	O=c1cc(-c2ccc(O)cc2O)oc2ccccc12	Potency	'='	5011.9	nM	5.30		Active	UO_0000065					False	CHEMBL1614027	PUBCHEM_BIOASSAY: qHTS Assay for Inhibitors and Substrates of Cytochrome P450 2C9. (Class of assay: confirmatory) [Related pubchem assays: 885, 884, 410 ]	A	BAO_0000357	single protein format	Homo sapiens	None	None	None	None	CHEMBL3397	Cytochrome P450 2C9	Homo sapiens	SINGLE PROTEIN	CHEMBL1201862	7	PubChem BioAssays			None
CHEMBL1533214		0	396.45	0	3.77	SID4237912	CCNc1ncc2nc(-c3cn(C)c4ccccc34)c(=O)n(-c3ccccc3)c2n1	Potency	'='	12589.3	nM	4.90		Not Active	UO_0000065					False	CHEMBL1614027	PUBCHEM_BIOASSAY: qHTS Assay for Inhibitors and Substrates of Cytochrome P450 2C9. (Class of assay: confirmatory) [Related pubchem assays: 885, 884, 410 ]	A	BAO_0000357	single protein format	Homo sapiens	None	None	None	None	CHEMBL3397	Cytochrome P450 2C9	Homo sapiens	SINGLE PROTEIN	CHEMBL1201862	7	PubChem BioAssays			None
CHEMBL2159157		0	384.51	0	2.90	6a	CCCS(=O)(=O)c1ccc2[nH]c(N3CCNC(c4ccccc4)C3)nc2c1	INH	'>'	20.0	uM		Non standard unit for type		UO_0000064					False	CHEMBL2162551	Inhibition of CYP2C9	A	BAO_0000357	single protein format	None	None	None	None	None	CHEMBL3397	Cytochrome P450 2C9	Homo sapiens	SINGLE PROTEIN	CHEMBL2157871	1	Scientific Literature	Bioorg. Med. Chem. Lett.	2012	None
CHEMBL473421		0	501.58	2	5.35	12	Cc1cc(C)c(NC(=O)Nc2cc3ccccc3cc2C(=O)NC(C(=O)O)C2CCC(=O)CC2)c(C)c1	IC50	'='	9400.0	nM	5.03			UO_0000065					False	CHEMBL1034795	Inhibition of CYP2C9	A	BAO_0000357	single protein format	None	None	None	None	None	CHEMBL3397	Cytochrome P450 2C9	Homo sapiens	SINGLE PROTEIN	CHEMBL1141020	1	Scientific Literature	Bioorg. Med. Chem. Lett.	2009	None
CHEMBL472319		0	489.62	1	6.56	17	CCCC(CCC)(NC(=O)c1cc2ccccc2cc1NC(=O)Nc1c(C)cc(C)cc1C)C(=O)O	IC50	'>'	33000.0	nM				UO_0000065					False	CHEMBL1034795	Inhibition of CYP2C9	A	BAO_0000357	single protein format	None	None	None	None	None	CHEMBL3397	Cytochrome P450 2C9	Homo sapiens	SINGLE PROTEIN	CHEMBL1141020	1	Scientific Literature	Bioorg. Med. Chem. Lett.	2009	None
CHEMBL1395088		0	357.48	0	2.76	SID4240044	O=S(=O)(c1ccccc1)N1CCC[C@@]2(CCN(c3ccncc3)C2)C1	Potency	'='	15848.9	nM	4.80		Active	UO_0000065					False	CHEMBL1614027	PUBCHEM_BIOASSAY: qHTS Assay for Inhibitors and Substrates of Cytochrome P450 2C9. (Class of assay: confirmatory) [Related pubchem assays: 885, 884, 410 ]	A	BAO_0000357	single protein format	Homo sapiens	None	None	None	None	CHEMBL3397	Cytochrome P450 2C9	Homo sapiens	SINGLE PROTEIN	CHEMBL1201862	7	PubChem BioAssays			None
CHEMBL1414477		0	614.70	2	4.12	SID26750897	C/C(CCC(=O)OC[C@@H]1O[C@H](C#Cc2ccccc2)C=C[C@@H]1Oc1ccc(C)cc1)=N/O[C@@H](C)c1cn([C@H]2COC[C@H]2O)nn1	Potency	'='	1584.9	nM	5.80		Active	UO_0000065					False	CHEMBL1614027	PUBCHEM_BIOASSAY: qHTS Assay for Inhibitors and Substrates of Cytochrome P450 2C9. (Class of assay: confirmatory) [Related pubchem assays: 885, 884, 410 ]	A	BAO_0000357	single protein format	Homo sapiens	None	None	None	None	CHEMBL3397	Cytochrome P450 2C9	Homo sapiens	SINGLE PROTEIN	CHEMBL1201862	7	PubChem BioAssays			None
CHEMBL1519978		0	401.49	1	5.78	SID17385001	C=C(CC1(C(C)NP(=O)(c2ccccc2)c2ccccc2)CC1)c1ccccc1	Potency	'='	7943.3	nM	5.10		Active	UO_0000065					False	CHEMBL1614027	PUBCHEM_BIOASSAY: qHTS Assay for Inhibitors and Substrates of Cytochrome P450 2C9. (Class of assay: confirmatory) [Related pubchem assays: 885, 884, 410 ]	A	BAO_0000357	single protein format	Homo sapiens	None	None	None	None	CHEMBL3397	Cytochrome P450 2C9	Homo sapiens	SINGLE PROTEIN	CHEMBL1201862	7	PubChem BioAssays			None
CHEMBL1362501		0	285.14	0	3.83	SID4253106	CC(=O)OC(C)(C)/N=N\c1ccc(Br)cc1	Potency	'='	5011.9	nM	5.30		Inconclusive	UO_0000065					False	CHEMBL1614027	PUBCHEM_BIOASSAY: qHTS Assay for Inhibitors and Substrates of Cytochrome P450 2C9. (Class of assay: confirmatory) [Related pubchem assays: 885, 884, 410 ]	A	BAO_0000357	single protein format	Homo sapiens	None	None	None	None	CHEMBL3397	Cytochrome P450 2C9	Homo sapiens	SINGLE PROTEIN	CHEMBL1201862	7	PubChem BioAssays			None
CHEMBL348263		0	208.26	0	2.69	1	CCCCOc1ccc(N/C=N\O)cc1	IC50	'='	19900.0	nM	4.70			UO_0000065					False	CHEMBL660392	Concentration required to inhibit cytochrome P450 2C9.	A	BAO_0000357	single protein format	None	None	None	None	None	CHEMBL3397	Cytochrome P450 2C9	Homo sapiens	SINGLE PROTEIN	CHEMBL1145921	1	Scientific Literature	J. Med. Chem.	2003	None
CHEMBL1395252		0	443.55	0	3.65	SID11114215	COC(=O)CN1CN(c2ccccc2)C2(CCN(Cc3ccc4ccccc4c3)CC2)C1=O	Potency	'='	31622.8	nM	4.50		Not Active	UO_0000065					False	CHEMBL1614027	PUBCHEM_BIOASSAY: qHTS Assay for Inhibitors and Substrates of Cytochrome P450 2C9. (Class of assay: confirmatory) [Related pubchem assays: 885, 884, 410 ]	A	BAO_0000357	single protein format	Homo sapiens	None	None	None	None	CHEMBL3397	Cytochrome P450 2C9	Homo sapiens	SINGLE PROTEIN	CHEMBL1201862	7	PubChem BioAssays			None
CHEMBL1317335		0	372.39	0	4.48	SID4238353	FC(F)(F)c1ccccc1-c1ccc2ncnc(NC3CCNCC3)c2c1	Potency	'='	125.9	nM	6.90		Not Active	UO_0000065					False	CHEMBL1614027	PUBCHEM_BIOASSAY: qHTS Assay for Inhibitors and Substrates of Cytochrome P450 2C9. (Class of assay: confirmatory) [Related pubchem assays: 885, 884, 410 ]	A	BAO_0000357	single protein format	Homo sapiens	None	None	None	None	CHEMBL3397	Cytochrome P450 2C9	Homo sapiens	SINGLE PROTEIN	CHEMBL1201862	7	PubChem BioAssays			None
CHEMBL1515246		0	389.42	0	3.00	SID4237715	COc1cccc(Cn2c(=O)cnc3cnc(Nc4cccc(OC)c4)nc32)c1	Potency	'='	1995.3	nM	5.70		Active	UO_0000065					False	CHEMBL1614027	PUBCHEM_BIOASSAY: qHTS Assay for Inhibitors and Substrates of Cytochrome P450 2C9. (Class of assay: confirmatory) [Related pubchem assays: 885, 884, 410 ]	A	BAO_0000357	single protein format	Homo sapiens	None	None	None	None	CHEMBL3397	Cytochrome P450 2C9	Homo sapiens	SINGLE PROTEIN	CHEMBL1201862	7	PubChem BioAssays			None
CHEMBL1590919		0	350.46	0	4.57	SID4240335	O=C(Oc1ccccc1)N1CCC2(CCCN(c3ccccc3)C2)CC1	Potency	'='	12589.3	nM	4.90		Inconclusive	UO_0000065					False	CHEMBL1614027	PUBCHEM_BIOASSAY: qHTS Assay for Inhibitors and Substrates of Cytochrome P450 2C9. (Class of assay: confirmatory) [Related pubchem assays: 885, 884, 410 ]	A	BAO_0000357	single protein format	Homo sapiens	None	None	None	None	CHEMBL3397	Cytochrome P450 2C9	Homo sapiens	SINGLE PROTEIN	CHEMBL1201862	7	PubChem BioAssays			None
CHEMBL1335634		0	314.47	0	4.72	SID11111592	CC(=O)[C@@H]1CC[C@@H]2[C@@H]3CCC4=CC(=O)CC[C@@]4(C)[C@H]3CC[C@@]12C	Potency	'='	39810.7	nM	4.40		Inconclusive	UO_0000065					False	CHEMBL1614027	PUBCHEM_BIOASSAY: qHTS Assay for Inhibitors and Substrates of Cytochrome P450 2C9. (Class of assay: confirmatory) [Related pubchem assays: 885, 884, 410 ]	A	BAO_0000357	single protein format	Homo sapiens	None	None	None	None	CHEMBL3397	Cytochrome P450 2C9	Homo sapiens	SINGLE PROTEIN	CHEMBL1201862	7	PubChem BioAssays			None
CHEMBL1442106		0	356.36	0	2.18	SID4238906	COc1ncc2nc(-c3ccc(F)cc3)c(=O)n(C[C@H]3CCCO3)c2n1	Potency	'='	31622.8	nM	4.50		Inconclusive	UO_0000065					False	CHEMBL1614027	PUBCHEM_BIOASSAY: qHTS Assay for Inhibitors and Substrates of Cytochrome P450 2C9. (Class of assay: confirmatory) [Related pubchem assays: 885, 884, 410 ]	A	BAO_0000357	single protein format	Homo sapiens	None	None	None	None	CHEMBL3397	Cytochrome P450 2C9	Homo sapiens	SINGLE PROTEIN	CHEMBL1201862	7	PubChem BioAssays			None
CHEMBL1315380		0	392.85	0	3.76	SID4239040	COc1ncc2nc(-c3ccc(Cl)cc3)c(=O)n(CCc3ccccc3)c2n1	Potency	'='	3981.1	nM	5.40		Inconclusive	UO_0000065					False	CHEMBL1614027	PUBCHEM_BIOASSAY: qHTS Assay for Inhibitors and Substrates of Cytochrome P450 2C9. (Class of assay: confirmatory) [Related pubchem assays: 885, 884, 410 ]	A	BAO_0000357	single protein format	Homo sapiens	None	None	None	None	CHEMBL3397	Cytochrome P450 2C9	Homo sapiens	SINGLE PROTEIN	CHEMBL1201862	7	PubChem BioAssays			None
CHEMBL862	GUANFACINE	4	246.10	0	1.55	SID11111221	N=C(N)NC(=O)Cc1c(Cl)cccc1Cl	Potency	'='	39810.7	nM	4.40		Not Active	UO_0000065					False	CHEMBL1614027	PUBCHEM_BIOASSAY: qHTS Assay for Inhibitors and Substrates of Cytochrome P450 2C9. (Class of assay: confirmatory) [Related pubchem assays: 885, 884, 410 ]	A	BAO_0000357	single protein format	Homo sapiens	None	None	None	None	CHEMBL3397	Cytochrome P450 2C9	Homo sapiens	SINGLE PROTEIN	CHEMBL1201862	7	PubChem BioAssays			None
CHEMBL157101	KETOCONAZOLE	4	531.44	1	4.21	Ketoconazole	CC(=O)N1CCN(c2ccc(OCC3COC(Cn4ccnc4)(c4ccc(Cl)cc4Cl)O3)cc2)CC1	Potency	'='	12589.3	nM	4.90		Active	UO_0000065					False	CHEMBL1614027	PUBCHEM_BIOASSAY: qHTS Assay for Inhibitors and Substrates of Cytochrome P450 2C9. (Class of assay: confirmatory) [Related pubchem assays: 885, 884, 410 ]	A	BAO_0000357	single protein format	Homo sapiens	None	None	None	None	CHEMBL3397	Cytochrome P450 2C9	Homo sapiens	SINGLE PROTEIN	CHEMBL1201862	7	PubChem BioAssays			None
CHEMBL1475562		0	292.39	0	3.43	SID4238321	CN(C)c1ccc(-c2nc(N(C)C)c3ccccc3n2)cc1	Potency	'='	794.3	nM	6.10		Not Active	UO_0000065					False	CHEMBL1614027	PUBCHEM_BIOASSAY: qHTS Assay for Inhibitors and Substrates of Cytochrome P450 2C9. (Class of assay: confirmatory) [Related pubchem assays: 885, 884, 410 ]	A	BAO_0000357	single protein format	Homo sapiens	None	None	None	None	CHEMBL3397	Cytochrome P450 2C9	Homo sapiens	SINGLE PROTEIN	CHEMBL1201862	7	PubChem BioAssays			None
CHEMBL1357183		0	214.27	0	2.19	SID11111267	Nc1c2c(nc3ccccc13)CCC[C@H]2O	Potency	'='	39810.7	nM	4.40		Not Active	UO_0000065					False	CHEMBL1614027	PUBCHEM_BIOASSAY: qHTS Assay for Inhibitors and Substrates of Cytochrome P450 2C9. (Class of assay: confirmatory) [Related pubchem assays: 885, 884, 410 ]	A	BAO_0000357	single protein format	Homo sapiens	None	None	None	None	CHEMBL3397	Cytochrome P450 2C9	Homo sapiens	SINGLE PROTEIN	CHEMBL1201862	7	PubChem BioAssays			None
CHEMBL507	N-METHYLHISTAMINE	0	125.17	0	-0.08	SID11111463	Cn1cnc(CCN)c1	Potency	'='	39810.7	nM	4.40		Not Active	UO_0000065					False	CHEMBL1614027	PUBCHEM_BIOASSAY: qHTS Assay for Inhibitors and Substrates of Cytochrome P450 2C9. (Class of assay: confirmatory) [Related pubchem assays: 885, 884, 410 ]	A	BAO_0000357	single protein format	Homo sapiens	None	None	None	None	CHEMBL3397	Cytochrome P450 2C9	Homo sapiens	SINGLE PROTEIN	CHEMBL1201862	7	PubChem BioAssays			None
CHEMBL1355431		0	433.54	0	2.92	SID4237510	O=c1c(CCc2ccccc2)nc2cnc(N3CCOCC3)nc2n1Cc1cccs1	Potency	'='	3162.3	nM	5.50		Inconclusive	UO_0000065					False	CHEMBL1614027	PUBCHEM_BIOASSAY: qHTS Assay for Inhibitors and Substrates of Cytochrome P450 2C9. (Class of assay: confirmatory) [Related pubchem assays: 885, 884, 410 ]	A	BAO_0000357	single protein format	Homo sapiens	None	None	None	None	CHEMBL3397	Cytochrome P450 2C9	Homo sapiens	SINGLE PROTEIN	CHEMBL1201862	7	PubChem BioAssays			None
CHEMBL1434643		0	338.45	0	2.94	SID4239353	Cn1cccc1C(=O)N1CCC2(CCCN(c3ccncc3)C2)CC1	Potency	'='	25118.9	nM	4.60		Inconclusive	UO_0000065					False	CHEMBL1614027	PUBCHEM_BIOASSAY: qHTS Assay for Inhibitors and Substrates of Cytochrome P450 2C9. (Class of assay: confirmatory) [Related pubchem assays: 885, 884, 410 ]	A	BAO_0000357	single protein format	Homo sapiens	None	None	None	None	CHEMBL3397	Cytochrome P450 2C9	Homo sapiens	SINGLE PROTEIN	CHEMBL1201862	7	PubChem BioAssays			None
CHEMBL1403154		0	300.31	0	2.78	SID4253468	CC(C)=CCC1=C(OCC(=O)O)C(=O)c2ccccc2C1=O	Potency	'='	3981.1	nM	5.40		Inconclusive	UO_0000065					False	CHEMBL1614027	PUBCHEM_BIOASSAY: qHTS Assay for Inhibitors and Substrates of Cytochrome P450 2C9. (Class of assay: confirmatory) [Related pubchem assays: 885, 884, 410 ]	A	BAO_0000357	single protein format	Homo sapiens	None	None	None	None	CHEMBL3397	Cytochrome P450 2C9	Homo sapiens	SINGLE PROTEIN	CHEMBL1201862	7	PubChem BioAssays			None
CHEMBL268609	(R)-NITRENDIPINE	0	360.37	0	2.57	SID11113590	CCOC(=O)C1=C(C)NC(C)=C(C(=O)OC)[C@H]1c1cccc([N+](=O)[O-])c1	Potency	'='	158.5	nM	6.80		Active	UO_0000065					False	CHEMBL1614027	PUBCHEM_BIOASSAY: qHTS Assay for Inhibitors and Substrates of Cytochrome P450 2C9. (Class of assay: confirmatory) [Related pubchem assays: 885, 884, 410 ]	A	BAO_0000357	single protein format	Homo sapiens	None	None	None	None	CHEMBL3397	Cytochrome P450 2C9	Homo sapiens	SINGLE PROTEIN	CHEMBL1201862	7	PubChem BioAssays			None
CHEMBL1436761		0	459.43	0	4.80	SID4239364	Cn1cccc1C(=O)N1CCC2(CC1)CN(Cc1cc(C(F)(F)F)cc(C(F)(F)F)c1)C2	Potency	'='	15848.9	nM	4.80		Active	UO_0000065					False	CHEMBL1614027	PUBCHEM_BIOASSAY: qHTS Assay for Inhibitors and Substrates of Cytochrome P450 2C9. (Class of assay: confirmatory) [Related pubchem assays: 885, 884, 410 ]	A	BAO_0000357	single protein format	Homo sapiens	None	None	None	None	CHEMBL3397	Cytochrome P450 2C9	Homo sapiens	SINGLE PROTEIN	CHEMBL1201862	7	PubChem BioAssays			None
CHEMBL1490139		0	306.35	0	2.90	SID4237514	O=c1c(-c2cccs2)nc2cncnc2n1-c1ccccc1	Potency	'='	10000.0	nM	5.00		Active	UO_0000065					False	CHEMBL1614027	PUBCHEM_BIOASSAY: qHTS Assay for Inhibitors and Substrates of Cytochrome P450 2C9. (Class of assay: confirmatory) [Related pubchem assays: 885, 884, 410 ]	A	BAO_0000357	single protein format	Homo sapiens	None	None	None	None	CHEMBL3397	Cytochrome P450 2C9	Homo sapiens	SINGLE PROTEIN	CHEMBL1201862	7	PubChem BioAssays			None
CHEMBL1400667		0	295.38	0	2.97	SID11113551	O=C1c2ccccc2CC[C@H]1CNCCc1ccc(O)cc1	Potency	'='	39810.7	nM	4.40		Inconclusive	UO_0000065					False	CHEMBL1614027	PUBCHEM_BIOASSAY: qHTS Assay for Inhibitors and Substrates of Cytochrome P450 2C9. (Class of assay: confirmatory) [Related pubchem assays: 885, 884, 410 ]	A	BAO_0000357	single protein format	Homo sapiens	None	None	None	None	CHEMBL3397	Cytochrome P450 2C9	Homo sapiens	SINGLE PROTEIN	CHEMBL1201862	7	PubChem BioAssays			None
CHEMBL1372635		0	458.52	0	3.95	SID4239523	COc1ccc(Oc2ncc3nc(CCc4ccccc4)c(=O)n(C[C@H]4CCCO4)c3n2)cc1	Potency	'='	6309.6	nM	5.20		Active	UO_0000065					False	CHEMBL1614027	PUBCHEM_BIOASSAY: qHTS Assay for Inhibitors and Substrates of Cytochrome P450 2C9. (Class of assay: confirmatory) [Related pubchem assays: 885, 884, 410 ]	A	BAO_0000357	single protein format	Homo sapiens	None	None	None	None	CHEMBL3397	Cytochrome P450 2C9	Homo sapiens	SINGLE PROTEIN	CHEMBL1201862	7	PubChem BioAssays			None
CHEMBL323356		0	286.36	0	3.59	SID11114048	Cc1cc(NC(=O)Nc2ccc3c(ccn3C)c2)sn1	Potency	'='	2511.9	nM	5.60		Active	UO_0000065					False	CHEMBL1614027	PUBCHEM_BIOASSAY: qHTS Assay for Inhibitors and Substrates of Cytochrome P450 2C9. (Class of assay: confirmatory) [Related pubchem assays: 885, 884, 410 ]	A	BAO_0000357	single protein format	Homo sapiens	None	None	None	None	CHEMBL3397	Cytochrome P450 2C9	Homo sapiens	SINGLE PROTEIN	CHEMBL1201862	7	PubChem BioAssays			None
CHEMBL1433276		0	296.43	0	4.33	SID11111905	C[C@@H](COc1ccc(/C=C\c2ccccc2)cc1)[N+](C)(C)C	Potency	'='	39810.7	nM	4.40		Not Active	UO_0000065					False	CHEMBL1614027	PUBCHEM_BIOASSAY: qHTS Assay for Inhibitors and Substrates of Cytochrome P450 2C9. (Class of assay: confirmatory) [Related pubchem assays: 885, 884, 410 ]	A	BAO_0000357	single protein format	Homo sapiens	None	None	None	None	CHEMBL3397	Cytochrome P450 2C9	Homo sapiens	SINGLE PROTEIN	CHEMBL1201862	7	PubChem BioAssays			None
CHEMBL1570851		0	320.25	0	3.81	SID4253889	CC[C@H](C(=O)c1cccs1)C(O)(C(F)(F)F)C(F)(F)F	Potency	'='	7943.3	nM	5.10		Inconclusive	UO_0000065					False	CHEMBL1614027	PUBCHEM_BIOASSAY: qHTS Assay for Inhibitors and Substrates of Cytochrome P450 2C9. (Class of assay: confirmatory) [Related pubchem assays: 885, 884, 410 ]	A	BAO_0000357	single protein format	Homo sapiens	None	None	None	None	CHEMBL3397	Cytochrome P450 2C9	Homo sapiens	SINGLE PROTEIN	CHEMBL1201862	7	PubChem BioAssays			None
CHEMBL1411360		0	365.43	1	5.85	SID4253759	COc1ccc2c(Cc3c4ccccc4cc4ccccc34)cncc2c1O	Potency	'='	4.0	nM	8.40		Not Active	UO_0000065					False	CHEMBL1614027	PUBCHEM_BIOASSAY: qHTS Assay for Inhibitors and Substrates of Cytochrome P450 2C9. (Class of assay: confirmatory) [Related pubchem assays: 885, 884, 410 ]	A	BAO_0000357	single protein format	Homo sapiens	None	None	None	None	CHEMBL3397	Cytochrome P450 2C9	Homo sapiens	SINGLE PROTEIN	CHEMBL1201862	7	PubChem BioAssays			None
CHEMBL1604421		0	543.64	1	4.31	SID17385258	COC(=O)[C@@]1(Cc2ccc(F)cc2)[C@H]2c3cc(C(=O)N(C)C)n(CC4CC4)c3C[C@H]2CN1C(=O)c1ccccc1	Potency	'='	10000.0	nM	5.00		Active	UO_0000065					False	CHEMBL1614027	PUBCHEM_BIOASSAY: qHTS Assay for Inhibitors and Substrates of Cytochrome P450 2C9. (Class of assay: confirmatory) [Related pubchem assays: 885, 884, 410 ]	A	BAO_0000357	single protein format	Homo sapiens	None	None	None	None	CHEMBL3397	Cytochrome P450 2C9	Homo sapiens	SINGLE PROTEIN	CHEMBL1201862	7	PubChem BioAssays			None
CHEMBL1329939		0	435.54	0	2.91	SID26750752	Cc1ccc(S(=O)(=O)N[C@H]2COC(=O)C/C=C\[C@@H](C)COC(=O)C/C=C\[C@@H]2C)cc1	Potency	'='	3162.3	nM	5.50		Inconclusive	UO_0000065					False	CHEMBL1614027	PUBCHEM_BIOASSAY: qHTS Assay for Inhibitors and Substrates of Cytochrome P450 2C9. (Class of assay: confirmatory) [Related pubchem assays: 885, 884, 410 ]	A	BAO_0000357	single protein format	Homo sapiens	None	None	None	None	CHEMBL3397	Cytochrome P450 2C9	Homo sapiens	SINGLE PROTEIN	CHEMBL1201862	7	PubChem BioAssays			None
CHEMBL1592506		0	392.39	0	3.43	SID4238244	COCCn1c(=O)c(-c2ccc(F)cc2)nc2cnc(Oc3ccccc3)nc21	Potency	'='	10000.0	nM	5.00		Inconclusive	UO_0000065					False	CHEMBL1614027	PUBCHEM_BIOASSAY: qHTS Assay for Inhibitors and Substrates of Cytochrome P450 2C9. (Class of assay: confirmatory) [Related pubchem assays: 885, 884, 410 ]	A	BAO_0000357	single protein format	Homo sapiens	None	None	None	None	CHEMBL3397	Cytochrome P450 2C9	Homo sapiens	SINGLE PROTEIN	CHEMBL1201862	7	PubChem BioAssays			None
CHEMBL92387		0	154.23	0	1.79	SID11113582	Cc1ccc(C[N+](C)(C)C)o1	Potency	'='	31622.8	nM	4.50		Not Active	UO_0000065					False	CHEMBL1614027	PUBCHEM_BIOASSAY: qHTS Assay for Inhibitors and Substrates of Cytochrome P450 2C9. (Class of assay: confirmatory) [Related pubchem assays: 885, 884, 410 ]	A	BAO_0000357	single protein format	Homo sapiens	None	None	None	None	CHEMBL3397	Cytochrome P450 2C9	Homo sapiens	SINGLE PROTEIN	CHEMBL1201862	7	PubChem BioAssays			None
CHEMBL1607244		0	250.25	0	2.25	SID4253334	CC(C)c1ccc(/C(C(=O)O)=C(\O)C(=O)O)cc1	Potency	'='	3162.3	nM	5.50		Inconclusive	UO_0000065					False	CHEMBL1614027	PUBCHEM_BIOASSAY: qHTS Assay for Inhibitors and Substrates of Cytochrome P450 2C9. (Class of assay: confirmatory) [Related pubchem assays: 885, 884, 410 ]	A	BAO_0000357	single protein format	Homo sapiens	None	None	None	None	CHEMBL3397	Cytochrome P450 2C9	Homo sapiens	SINGLE PROTEIN	CHEMBL1201862	7	PubChem BioAssays			None
CHEMBL1314906		0	469.52	0	2.94	SID4238149	Cn1cc(-c2nc3cnc(N4CCNCC4)nc3n(Cc3ccc(F)cc3)c2=O)c2ccccc21	Potency	'='	10000.0	nM	5.00		Active	UO_0000065					False	CHEMBL1614027	PUBCHEM_BIOASSAY: qHTS Assay for Inhibitors and Substrates of Cytochrome P450 2C9. (Class of assay: confirmatory) [Related pubchem assays: 885, 884, 410 ]	A	BAO_0000357	single protein format	Homo sapiens	None	None	None	None	CHEMBL3397	Cytochrome P450 2C9	Homo sapiens	SINGLE PROTEIN	CHEMBL1201862	7	PubChem BioAssays			None
CHEMBL319111	LINOPIRDINE	0	391.47	0	4.88	SID11114259	O=C1N(c2ccccc2)c2ccccc2C1(Cc1ccncc1)Cc1ccncc1	Potency	'='	7943.3	nM	5.10		Active	UO_0000065					False	CHEMBL1614027	PUBCHEM_BIOASSAY: qHTS Assay for Inhibitors and Substrates of Cytochrome P450 2C9. (Class of assay: confirmatory) [Related pubchem assays: 885, 884, 410 ]	A	BAO_0000357	single protein format	Homo sapiens	None	None	None	None	CHEMBL3397	Cytochrome P450 2C9	Homo sapiens	SINGLE PROTEIN	CHEMBL1201862	7	PubChem BioAssays			None
CHEMBL1594149		0	171.18	0	-1.49	SID11113686	Nc1c[n+](N2CCOCC2)no1	Potency	'='	31622.8	nM	4.50		Inconclusive	UO_0000065					False	CHEMBL1614027	PUBCHEM_BIOASSAY: qHTS Assay for Inhibitors and Substrates of Cytochrome P450 2C9. (Class of assay: confirmatory) [Related pubchem assays: 885, 884, 410 ]	A	BAO_0000357	single protein format	Homo sapiens	None	None	None	None	CHEMBL3397	Cytochrome P450 2C9	Homo sapiens	SINGLE PROTEIN	CHEMBL1201862	7	PubChem BioAssays			None
CHEMBL1448288		0	569.66	1	3.46	SID17385178	COC(=O)Cn1c(C(=O)N2CCCC2)cc2c1C[C@H]1CN(C(=O)c3ccccc3)[C@@](Cc3ccccc3)(C(=O)OC)[C@@H]21	Potency	'='	794.3	nM	6.10		Active	UO_0000065					False	CHEMBL1614027	PUBCHEM_BIOASSAY: qHTS Assay for Inhibitors and Substrates of Cytochrome P450 2C9. (Class of assay: confirmatory) [Related pubchem assays: 885, 884, 410 ]	A	BAO_0000357	single protein format	Homo sapiens	None	None	None	None	CHEMBL3397	Cytochrome P450 2C9	Homo sapiens	SINGLE PROTEIN	CHEMBL1201862	7	PubChem BioAssays			None
CHEMBL6	INDOMETHACIN	4	357.79	0	3.93	SID11111329	COc1ccc2c(c1)c(CC(=O)O)c(C)n2C(=O)c1ccc(Cl)cc1	Potency	'='	19952.6	nM	4.70		Inconclusive	UO_0000065					False	CHEMBL1614027	PUBCHEM_BIOASSAY: qHTS Assay for Inhibitors and Substrates of Cytochrome P450 2C9. (Class of assay: confirmatory) [Related pubchem assays: 885, 884, 410 ]	A	BAO_0000357	single protein format	Homo sapiens	None	None	None	None	CHEMBL3397	Cytochrome P450 2C9	Homo sapiens	SINGLE PROTEIN	CHEMBL1201862	7	PubChem BioAssays			None
CHEMBL1514782		0	453.29	0	3.84	SID26752694	CCOC(=O)OCC1OC(C#Cc2ccc(Br)cc2)C=CC1OC(=O)OCC	Potency	'='	2511.9	nM	5.60		Inconclusive	UO_0000065					False	CHEMBL1614027	PUBCHEM_BIOASSAY: qHTS Assay for Inhibitors and Substrates of Cytochrome P450 2C9. (Class of assay: confirmatory) [Related pubchem assays: 885, 884, 410 ]	A	BAO_0000357	single protein format	Homo sapiens	None	None	None	None	CHEMBL3397	Cytochrome P450 2C9	Homo sapiens	SINGLE PROTEIN	CHEMBL1201862	7	PubChem BioAssays			None
CHEMBL1256841	NIALAMIDE	4	298.35	0	1.02	SID11111522	O=C(CCNNC(=O)c1ccncc1)NCc1ccccc1	Potency	'='	25118.9	nM	4.60		Inconclusive	UO_0000065					False	CHEMBL1614027	PUBCHEM_BIOASSAY: qHTS Assay for Inhibitors and Substrates of Cytochrome P450 2C9. (Class of assay: confirmatory) [Related pubchem assays: 885, 884, 410 ]	A	BAO_0000357	single protein format	Homo sapiens	None	None	None	None	CHEMBL3397	Cytochrome P450 2C9	Homo sapiens	SINGLE PROTEIN	CHEMBL1201862	7	PubChem BioAssays			None
CHEMBL1314477		0	515.45	2	5.50	SID4238413	COc1ccc(NC(=O)N2CC3(CCN(C(=O)c4cc(C(F)(F)F)cc(C(F)(F)F)c4)CC3)C2)cc1	Potency	'='	19952.6	nM	4.70		Not Active	UO_0000065					False	CHEMBL1614027	PUBCHEM_BIOASSAY: qHTS Assay for Inhibitors and Substrates of Cytochrome P450 2C9. (Class of assay: confirmatory) [Related pubchem assays: 885, 884, 410 ]	A	BAO_0000357	single protein format	Homo sapiens	None	None	None	None	CHEMBL3397	Cytochrome P450 2C9	Homo sapiens	SINGLE PROTEIN	CHEMBL1201862	7	PubChem BioAssays			None
CHEMBL1242345		0	522.65	1	4.13	25	Cc1ccc2c(N3CCN(CCc4cccc5c4OCc4c(C(=O)NCC6CC6)ncn4-5)CC3)cccc2n1	IC50	'>'	10000.0	nM				UO_0000065					False	CHEMBL1248644	Inhibition of human recombinant CYP2C9 preincubated for 10 mins	A	BAO_0000357	single protein format	Homo sapiens	None	None	None	None	CHEMBL3397	Cytochrome P450 2C9	Homo sapiens	SINGLE PROTEIN	CHEMBL1240442	1	Scientific Literature	J. Med. Chem.	2010	None
CHEMBL270361		0	352.39	0	3.94	B1	COc1cc(/C=C2\CC/C(=C\c3ccc(O)c(OC)c3)C2=O)ccc1O	IC50	'='	2800.0	nM	5.55			UO_0000065					False	CHEMBL999390	Inhibition of human recombinant CYP2C9	A	BAO_0000357	single protein format	Homo sapiens	None	None	None	None	CHEMBL3397	Cytochrome P450 2C9	Homo sapiens	SINGLE PROTEIN	CHEMBL1141678	1	Scientific Literature	Eur. J. Med. Chem.	2008	None
CHEMBL244403		0	368.48	1	6.79	13	CCCCCOc1ccc(C(=O)c2cccc3ccccc23)c2ccccc12	IC50	'='	80800.0	nM	4.09			UO_0000065					False	CHEMBL895110	Inhibition of CYP2C9 in human liver microsomes	A	BAO_0000251	microsome format	Homo sapiens	CHEMBL3559723	Liver	None	Microsome	CHEMBL3397	Cytochrome P450 2C9	Homo sapiens	SINGLE PROTEIN	CHEMBL1148711	1	Scientific Literature	J. Med. Chem.	2007	None
CHEMBL2441636		0	371.53	0	3.42	5a(SS), SAR110068	Cc1cc(N2CC[C@H](N3CCC[C@@H]3C)C2)ccc1NC(=O)C1CCOCC1	Inhibition						Active						False	CHEMBL2443788	Inhibition of CYP2C9 (unknown origin)	A	BAO_0000357	single protein format	Homo sapiens	None	None	None	None	CHEMBL3397	Cytochrome P450 2C9	Homo sapiens	SINGLE PROTEIN	CHEMBL2440017	1	Scientific Literature	Bioorg. Med. Chem. Lett.	2013	None
CHEMBL111456		0	423.54	1	5.31	ML-3163	C[S+]([O-])c1ccc(CSc2nc(-c3ccc(F)cc3)c(-c3ccncc3)[nH]2)cc1	Inhibition	'='	72.7	%				UO_0000187					False	CHEMBL661222	Inhibition of Cytochrome P450 2C9 at 10 uM	A	BAO_0000357	single protein format	Homo sapiens	None	None	None	None	CHEMBL3397	Cytochrome P450 2C9	Homo sapiens	SINGLE PROTEIN	CHEMBL1145851	1	Scientific Literature	J. Med. Chem.	2003	None
CHEMBL3099394		0	480.24	1	5.60	18b	O[C@H](CNC1CCCCC1)Cn1c2ccc(Br)cc2c2cc(Br)ccc21	Inhibition						Active						False	CHEMBL3102561	Inhibition of human recombinant CYP2C9 expressed in baculovirus-infected insect cells preincubated for 15 mins followed by substrate addition measured after 30 mins by luminescence assay	A	BAO_0000219	cell-based format	Homo sapiens	None	None	None	None	CHEMBL3397	Cytochrome P450 2C9	Homo sapiens	SINGLE PROTEIN	CHEMBL3098117	1	Scientific Literature	ACS Med. Chem. Lett.	2013	None
CHEMBL1241998		0	510.64	1	4.12	21	Cc1ccc2c(N3CCN(CCc4cccc5c4OCc4c(C(=O)NC(C)C)ncn4-5)CC3)cccc2n1	IC50	'>'	8000.0	nM				UO_0000065					False	CHEMBL1248644	Inhibition of human recombinant CYP2C9 preincubated for 10 mins	A	BAO_0000357	single protein format	Homo sapiens	None	None	None	None	CHEMBL3397	Cytochrome P450 2C9	Homo sapiens	SINGLE PROTEIN	CHEMBL1240442	1	Scientific Literature	J. Med. Chem.	2010	None
CHEMBL1242081		0	508.63	1	3.88	22	Cc1ccc2c(N3CCN(CCc4cccc5c4OCc4c(C(=O)NC6CC6)ncn4-5)CC3)cccc2n1	IC50	'>'	7000.0	nM				UO_0000065					False	CHEMBL1248644	Inhibition of human recombinant CYP2C9 preincubated for 10 mins	A	BAO_0000357	single protein format	Homo sapiens	None	None	None	None	CHEMBL3397	Cytochrome P450 2C9	Homo sapiens	SINGLE PROTEIN	CHEMBL1240442	1	Scientific Literature	J. Med. Chem.	2010	None
CHEMBL1222865		0	504.68	1	3.23	11l	CN(C)CCCn1c(=O)n(C2CCN(C(=O)C3CCN(Cc4ccncc4)CC3)CC2)c2ccccc21	IC50	'>'	20000.0	nM				UO_0000065					False	CHEMBL1228483	Inhibition of CYP2C9 in human liver microsomes	A	BAO_0000251	microsome format	Homo sapiens	CHEMBL3559723	Liver	None	Microsome	CHEMBL3397	Cytochrome P450 2C9	Homo sapiens	SINGLE PROTEIN	CHEMBL1221311	1	Scientific Literature	Bioorg. Med. Chem. Lett.	2010	None
CHEMBL257991		0	469.57	0	3.66	29	O=C(Nc1ccccc1-c1cn2c(CN3CCNCC3)csc2n1)c1cnc2ccccc2n1	Activity						Not Active						False	CHEMBL1007879	Inhibition of CYP2C9 at 25 uM	A	BAO_0000357	single protein format	None	None	None	None	None	CHEMBL3397	Cytochrome P450 2C9	Homo sapiens	SINGLE PROTEIN	CHEMBL1140923	1	Scientific Literature	J. Med. Chem.	2009	None
CHEMBL584678		0	351.87	0	4.47	3e	Cc1cc(Cl)ccc1CNC(=O)CC1(C)CC2(CCCCC2)OO1	IC50						Not Determined						False	CHEMBL1045201	Inhibition of human CYP2C9	A	BAO_0000357	single protein format	Homo sapiens	None	None	None	None	CHEMBL3397	Cytochrome P450 2C9	Homo sapiens	SINGLE PROTEIN	CHEMBL1156001	1	Scientific Literature	Bioorg. Med. Chem. Lett.	2009	None
CHEMBL565361		0	333.43	0	3.52	3f	COc1cccc(CNC(=O)CC2(C)CC3(CCCCC3)OO2)c1	IC50	'='	4200.0	nM	5.38			UO_0000065					False	CHEMBL1045201	Inhibition of human CYP2C9	A	BAO_0000357	single protein format	Homo sapiens	None	None	None	None	CHEMBL3397	Cytochrome P450 2C9	Homo sapiens	SINGLE PROTEIN	CHEMBL1156001	1	Scientific Literature	Bioorg. Med. Chem. Lett.	2009	None
CHEMBL579199		0	363.45	0	3.52	3h	COc1cc(CNC(=O)CC2(C)CC3(CCCCC3)OO2)cc(OC)c1	IC50	'>'	5000.0	nM				UO_0000065					False	CHEMBL1045201	Inhibition of human CYP2C9	A	BAO_0000357	single protein format	Homo sapiens	None	None	None	None	CHEMBL3397	Cytochrome P450 2C9	Homo sapiens	SINGLE PROTEIN	CHEMBL1156001	1	Scientific Literature	Bioorg. Med. Chem. Lett.	2009	None
CHEMBL565983		0	387.40	0	4.41	3m	CC1(CC(=O)NCc2ccc(OC(F)(F)F)cc2)CC2(CCCCC2)OO1	IC50	'='	4000.0	nM	5.40			UO_0000065					False	CHEMBL1045201	Inhibition of human CYP2C9	A	BAO_0000357	single protein format	Homo sapiens	None	None	None	None	CHEMBL3397	Cytochrome P450 2C9	Homo sapiens	SINGLE PROTEIN	CHEMBL1156001	1	Scientific Literature	Bioorg. Med. Chem. Lett.	2009	None
CHEMBL578579		0	388.51	0	3.34	3af	CC1(CC(=O)NCc2ccc(N3CCOCC3)cc2)CC2(CCCCC2)OO1	IC50	'>'	5000.0	nM				UO_0000065					False	CHEMBL1045201	Inhibition of human CYP2C9	A	BAO_0000357	single protein format	Homo sapiens	None	None	None	None	CHEMBL3397	Cytochrome P450 2C9	Homo sapiens	SINGLE PROTEIN	CHEMBL1156001	1	Scientific Literature	Bioorg. Med. Chem. Lett.	2009	None
CHEMBL583004		0	385.53	1	5.23	3ah	CC1(CC(=O)NCc2ccc(-c3cccs3)cc2)CC2(CCCCC2)OO1	IC50						Not Determined						False	CHEMBL1045201	Inhibition of human CYP2C9	A	BAO_0000357	single protein format	Homo sapiens	None	None	None	None	CHEMBL3397	Cytochrome P450 2C9	Homo sapiens	SINGLE PROTEIN	CHEMBL1156001	1	Scientific Literature	Bioorg. Med. Chem. Lett.	2009	None
CHEMBL579016		0	304.39	0	2.90	3ar	CC1(CC(=O)NCc2ccncc2)CC2(CCCCC2)OO1	IC50	'>'	5000.0	nM				UO_0000065					False	CHEMBL1045201	Inhibition of human CYP2C9	A	BAO_0000357	single protein format	Homo sapiens	None	None	None	None	CHEMBL3397	Cytochrome P450 2C9	Homo sapiens	SINGLE PROTEIN	CHEMBL1156001	1	Scientific Literature	Bioorg. Med. Chem. Lett.	2009	None
CHEMBL267744	TICRYNAFEN	4	331.18	0	3.75	24	O=C(O)COc1ccc(C(=O)c2cccs2)c(Cl)c1Cl	Ki	'='	11000.0	nM	4.96			UO_0000065					False	CHEMBL840930	Binding affinity measured on human cytochrome P450 2C9 (CYP2C9) enzyme	A	BAO_0000357	single protein format	None	None	None	None	None	CHEMBL3397	Cytochrome P450 2C9	Homo sapiens	SINGLE PROTEIN	CHEMBL1133779	1	Scientific Literature	J. Med. Chem.	2000	None
CHEMBL3629743		0	586.00	2	5.02	17	O=S(=O)(N1CC[C@]2(CCC[C@@]3(S(=O)(=O)c4ccc(Cl)cc4)c4c(F)ccc(F)c4OC[C@@H]23)C1)C(F)(F)F	IC50	'>'	30000.0	nM				UO_0000065					False	CHEMBL3630423	Inhibition of CYP2C9 (unknown origin) co-incubated with substrate and protein	A	BAO_0000357	single protein format	Homo sapiens	None	None	None	None	CHEMBL3397	Cytochrome P450 2C9	Homo sapiens	SINGLE PROTEIN	CHEMBL3627709	1	Scientific Literature	J. Med. Chem.	2015	None
CHEMBL3629738		0	454.92	0	4.89	(-)-14b	O=S(=O)(c1ccc(Cl)cc1)[C@@]12CCC[C@]3(CCOC3)[C@@H]1COc1c(F)ccc(F)c12	IC50	'>'	20000.0	nM				UO_0000065					False	CHEMBL3630424	Inhibition of CYP2C9 (unknown origin) preincubated with protein for 30 mins followed by substrate addition	A	BAO_0000357	single protein format	Homo sapiens	None	None	None	None	CHEMBL3397	Cytochrome P450 2C9	Homo sapiens	SINGLE PROTEIN	CHEMBL3627709	1	Scientific Literature	J. Med. Chem.	2015	None
CHEMBL3627955		0	561.93	1	3.52	20	O=S(=O)(NC[C@@H]1OCC[C@@]2(S(=O)(=O)c3ccc(Cl)cc3)c3c(F)ccc(F)c3OC[C@@H]12)C(F)(F)F	IC50	'='	4900.0	nM	5.31			UO_0000065					False	CHEMBL3630424	Inhibition of CYP2C9 (unknown origin) preincubated with protein for 30 mins followed by substrate addition	A	BAO_0000357	single protein format	Homo sapiens	None	None	None	None	CHEMBL3397	Cytochrome P450 2C9	Homo sapiens	SINGLE PROTEIN	CHEMBL3627709	1	Scientific Literature	J. Med. Chem.	2015	None
CHEMBL1807440		0	564.62	2	5.55	20	Cc1ccc(NC(=O)c2cc(F)cc(N3CCOCC3)c2)cc1Nc1ncnn2cc(C(=O)c3ccccc3)c(C)c12	IC50	'='	350.0	nM	6.46			UO_0000065					False	CHEMBL1811279	Inhibition of CYP2C9	A	BAO_0000357	single protein format	None	None	None	None	None	CHEMBL3397	Cytochrome P450 2C9	Homo sapiens	SINGLE PROTEIN	CHEMBL1806462	1	Scientific Literature	Bioorg. Med. Chem. Lett.	2011	None
CHEMBL3629736		0	458.91	0	3.45	7	O=S(=O)(c1ccc(Cl)cc1)[C@@]12CCCC(CO)(CO)[C@@H]1COc1c(F)ccc(F)c12	IC50	'='	23400.0	nM	4.63			UO_0000065					False	CHEMBL3630423	Inhibition of CYP2C9 (unknown origin) co-incubated with substrate and protein	A	BAO_0000357	single protein format	Homo sapiens	None	None	None	None	CHEMBL3397	Cytochrome P450 2C9	Homo sapiens	SINGLE PROTEIN	CHEMBL3627709	1	Scientific Literature	J. Med. Chem.	2015	None
CHEMBL3629741		0	517.02	1	4.67	16	O=S1(=O)CCC2(CCC[C@@]3(S(=O)(=O)c4ccc(Cl)cc4)c4c(F)ccc(F)c4OC[C@@H]23)CC1	IC50	'>'	20000.0	nM				UO_0000065					False	CHEMBL3630424	Inhibition of CYP2C9 (unknown origin) preincubated with protein for 30 mins followed by substrate addition	A	BAO_0000357	single protein format	Homo sapiens	None	None	None	None	CHEMBL3397	Cytochrome P450 2C9	Homo sapiens	SINGLE PROTEIN	CHEMBL3627709	1	Scientific Literature	J. Med. Chem.	2015	None
CHEMBL3673945		0	377.42	0	4.01	BDBM174929	COc1ccc(CNc2ccc(Cc3c[nH]c4ncc(C)cc34)c(F)n2)cn1	IC50	'<'	5000.0	nM			320531	UO_0000065					False	CHEMBL3707726	Inhibition Enzyme Assay: CYP (Cytochrome P450) enzymes are the major drug metabolizing enzymes present in the liver. The inhibition of CYP enzyme activity (IC50) for each of CYP1A2, CYP2C19, CYP2C9, CYP2D6, CYP3A4(BFC) and CYP3A4(BQ) is determined for compounds, where inhibition of metabolism of a known substrate leads to a decrease in the fluorescence of the metabolized product. The fluorescence…	B	BAO_0000019	assay format	Homo sapiens	None	None	None	None	CHEMBL3397	Cytochrome P450 2C9	Homo sapiens	SINGLE PROTEIN	CHEMBL3639021	37	BindingDB Database		2015	None
CHEMBL567374		0	432.56	0	4.90	3t	CC(C)(C)OC(=O)Nc1cccc(CCNC(=O)CC2(C)CC3(CCCCC3)OO2)c1	IC50	'>'	5000.0	nM				UO_0000065					False	CHEMBL1045201	Inhibition of human CYP2C9	A	BAO_0000357	single protein format	Homo sapiens	None	None	None	None	CHEMBL3397	Cytochrome P450 2C9	Homo sapiens	SINGLE PROTEIN	CHEMBL1156001	1	Scientific Literature	Bioorg. Med. Chem. Lett.	2009	None
CHEMBL3673957		0	377.42	0	4.01	BDBM174941	COc1ccc(CNc2ncc(Cc3c[nH]c4ncc(C)cc34)cc2F)cn1	IC50	'<'	5000.0	nM			320522	UO_0000065					False	CHEMBL3707726	Inhibition Enzyme Assay: CYP (Cytochrome P450) enzymes are the major drug metabolizing enzymes present in the liver. The inhibition of CYP enzyme activity (IC50) for each of CYP1A2, CYP2C19, CYP2C9, CYP2D6, CYP3A4(BFC) and CYP3A4(BQ) is determined for compounds, where inhibition of metabolism of a known substrate leads to a decrease in the fluorescence of the metabolized product. The fluorescence…	B	BAO_0000019	assay format	Homo sapiens	None	None	None	None	CHEMBL3397	Cytochrome P450 2C9	Homo sapiens	SINGLE PROTEIN	CHEMBL3639021	37	BindingDB Database		2015	None
CHEMBL1784169		0	423.51	0	4.39	8	Cc1nc(CNC(=O)c2ccc(-c3cc(C(=O)NC4CC4)cc(F)c3C)cc2)cs1	IC50	'>'	100000.0	nM				UO_0000065					False	CHEMBL1787756	Inhibition of human CYP2C9 expressed in Escherichia coli by fluorimetric assay	A	BAO_0000019	assay format	Homo sapiens	None	None	None	None	CHEMBL3397	Cytochrome P450 2C9	Homo sapiens	SINGLE PROTEIN	CHEMBL1781916	1	Scientific Literature	J. Med. Chem.	2009	None
CHEMBL1232887		0	349.43	0	3.09	11	Cc1ccc(C(=O)NC2CC2)cc1-c1ccc(C(=O)NCC2CC2)cn1	IC50	'='	39810.72	nM	4.40			UO_0000065					False	CHEMBL1787756	Inhibition of human CYP2C9 expressed in Escherichia coli by fluorimetric assay	A	BAO_0000019	assay format	Homo sapiens	None	None	None	None	CHEMBL3397	Cytochrome P450 2C9	Homo sapiens	SINGLE PROTEIN	CHEMBL1781916	1	Scientific Literature	J. Med. Chem.	2009	None
CHEMBL214262		0	467.92	1	6.21	11	CCCN(CCCNc1ccnc2cc(Cl)ccc12)Cc1cc(OC(F)(F)F)ccc1O	Inhibition	'='	96.0	%				UO_0000187					False	CHEMBL1103798	Inhibition of CYP2C9 in human liver microsomes assessed as metabolite produced at 1 uM by LC-MS/MS analysis relative to control	A	BAO_0000251	microsome format	Homo sapiens	CHEMBL3559723	Liver	None	Microsome	CHEMBL3397	Cytochrome P450 2C9	Homo sapiens	SINGLE PROTEIN	CHEMBL1157913	1	Scientific Literature	J. Med. Chem.	2010	None
CHEMBL1094348		0	642.72	2	8.33	38	O=C(O)CCCOc1cccc(CCCCCCOc2cc(-c3cccc(F)c3)cc(-c3ccc4c(c3)OCO4)c2)c1CCC(=O)O	IC50						Not Determined						False	CHEMBL1107487	Inhibition of CYP2C9 by LC/MS method	A	BAO_0000357	single protein format	None	None	None	None	None	CHEMBL3397	Cytochrome P450 2C9	Homo sapiens	SINGLE PROTEIN	CHEMBL1158546	1	Scientific Literature	J. Med. Chem.	2010	None
CHEMBL1807810		0	519.69	1	3.61	27	Cc1c2c(n3c1CCN(C(=O)[C@@H]1CCCN1)C[C@@H](C)[C@H](C)Nc1cc-3ccc1C(N)=O)CC(C)(C)CC2=O	Inhibition	'='	2.0	%				UO_0000187					False	CHEMBL1810581	Inhibition of CYP2C9	A	BAO_0000357	single protein format	None	None	None	None	None	CHEMBL3397	Cytochrome P450 2C9	Homo sapiens	SINGLE PROTEIN	CHEMBL1806368	1	Scientific Literature	Bioorg. Med. Chem. Lett.	2011	None
CHEMBL317935		0	336.44	0	3.41	1	C[C@H](NC(=O)/C=C/c1ccccc1)c1cccc(N2CCOCC2)c1	IC50	'='	5300.0	nM	5.28			UO_0000065					False	CHEMBL660404	Inhibition of recombinant human Cytochrome P450 2C9	A	BAO_0000357	single protein format	Homo sapiens	None	None	None	None	CHEMBL3397	Cytochrome P450 2C9	Homo sapiens	SINGLE PROTEIN	CHEMBL1145064	1	Scientific Literature	J. Med. Chem.	2003	None
CHEMBL1094348		0	642.72	2	8.33	38	O=C(O)CCCOc1cccc(CCCCCCOc2cc(-c3cccc(F)c3)cc(-c3ccc4c(c3)OCO4)c2)c1CCC(=O)O	IC50	'>'	25000.0	nM				UO_0000065					False	CHEMBL1107486	Inhibition of CYP2C9 fluorescence method	A	BAO_0000357	single protein format	None	None	None	None	None	CHEMBL3397	Cytochrome P450 2C9	Homo sapiens	SINGLE PROTEIN	CHEMBL1158546	1	Scientific Literature	J. Med. Chem.	2010	None
CHEMBL1094349		0	642.72	2	8.33	39	O=C(O)CCCOc1cccc(CCCCCCOc2cc(-c3ccc4c(c3)OCO4)cc(-c3ccccc3F)c2)c1CCC(=O)O	IC50						Not Determined						False	CHEMBL1107487	Inhibition of CYP2C9 by LC/MS method	A	BAO_0000357	single protein format	None	None	None	None	None	CHEMBL3397	Cytochrome P450 2C9	Homo sapiens	SINGLE PROTEIN	CHEMBL1158546	1	Scientific Literature	J. Med. Chem.	2010	None
CHEMBL376939		0	415.94	1	5.75	15	CCCN(CCCNc1ccnc2cc(Cl)ccc12)Cc1c(F)cccc1OC	Inhibition	'='	104.0	%				UO_0000187					False	CHEMBL1103798	Inhibition of CYP2C9 in human liver microsomes assessed as metabolite produced at 1 uM by LC-MS/MS analysis relative to control	A	BAO_0000251	microsome format	Homo sapiens	CHEMBL3559723	Liver	None	Microsome	CHEMBL3397	Cytochrome P450 2C9	Homo sapiens	SINGLE PROTEIN	CHEMBL1157913	1	Scientific Literature	J. Med. Chem.	2010	None
CHEMBL449276		0	645.72	1	4.21	4a	CC(C)(C)OC(=O)N1CCC[C@H]1C(=O)N1CCC(NS(=O)(=O)c2cc(S(=O)(=O)c3ccccc3)ccc2C(F)(F)F)CC1	Inhibition	'='	9.0	%				UO_0000187					False	CHEMBL1012654	Inhibition of CYP2C9 at 3 uM	A	BAO_0000357	single protein format	None	None	None	None	None	CHEMBL3397	Cytochrome P450 2C9	Homo sapiens	SINGLE PROTEIN	CHEMBL1139350	1	Scientific Literature	J. Med. Chem.	2009	None
CHEMBL1164560		0	475.64	1	5.07	62	CCCCOC(=O)NS(=O)(=O)c1sc(CC(C)C)cc1-c1ccc(Cn2cccn2)cc1	Inhibition	'='	23.0	%				UO_0000187					False	CHEMBL1167163	Inhibition of human recombinant CYP2C9 at 10 uM by spectrofluorimetry	A	BAO_0000357	single protein format	Homo sapiens	None	None	None	None	CHEMBL3397	Cytochrome P450 2C9	Homo sapiens	SINGLE PROTEIN	CHEMBL1165972	1	Scientific Literature	Bioorg. Med. Chem.	2010	None
CHEMBL1165496		0	521.66	1	4.22	64	CCCCOC(=O)NS(=O)(=O)c1sc(CC(C)C)cc1-c1ccc(CN2C(=O)CN(C)C2=O)cc1	Inhibition	'='	40.0	%				UO_0000187					False	CHEMBL1167163	Inhibition of human recombinant CYP2C9 at 10 uM by spectrofluorimetry	A	BAO_0000357	single protein format	Homo sapiens	None	None	None	None	CHEMBL3397	Cytochrome P450 2C9	Homo sapiens	SINGLE PROTEIN	CHEMBL1165972	1	Scientific Literature	Bioorg. Med. Chem.	2010	None
CHEMBL2178251		0	352.79	0	3.04	12	Cn1cc(-c2cccc(Cl)c2)c(NC(=O)c2cnn3cccnc23)n1	IC50	'>'	10000.0	nM				UO_0000065					False	CHEMBL2186605	Inhibition of CYP2C9	A	BAO_0000357	single protein format	None	None	None	None	None	CHEMBL3397	Cytochrome P450 2C9	Homo sapiens	SINGLE PROTEIN	CHEMBL2176876	1	Scientific Literature	J. Med. Chem.	2012	None
CHEMBL1087464		0	369.43	1	5.06	2	CCN(CC)CCCC(C)Nc1ccnc2cc(OC(F)(F)F)ccc12	Inhibition	'='	145.0	%				UO_0000187					False	CHEMBL1103804	Inhibition of CYP2C9 in human liver microsomes assessed as metabolite produced at 10 uM by LC-MS/MS analysis relative to control	A	BAO_0000251	microsome format	Homo sapiens	CHEMBL3559723	Liver	None	Microsome	CHEMBL3397	Cytochrome P450 2C9	Homo sapiens	SINGLE PROTEIN	CHEMBL1157913	1	Scientific Literature	J. Med. Chem.	2010	None
CHEMBL255167		0	346.47	0	4.65	B8	CN(C)c1ccc(/C=C2\CC/C(=C\c3ccc(N(C)C)cc3)C2=O)cc1	Activity						Not Active						False	CHEMBL952231	Inhibition of human recombinant CYP2C9 in presence of reduced glutathione	A	BAO_0000357	single protein format	Homo sapiens	None	None	None	None	CHEMBL3397	Cytochrome P450 2C9	Homo sapiens	SINGLE PROTEIN	CHEMBL1141678	1	Scientific Literature	Eur. J. Med. Chem.	2008	None
CHEMBL498609		0	396.33	1	6.55	B7	O=C1/C(=C/c2ccc(C(F)(F)F)cc2)CC/C1=C\c1ccc(C(F)(F)F)cc1	Activity						Not Active						False	CHEMBL952231	Inhibition of human recombinant CYP2C9 in presence of reduced glutathione	A	BAO_0000357	single protein format	Homo sapiens	None	None	None	None	CHEMBL3397	Cytochrome P450 2C9	Homo sapiens	SINGLE PROTEIN	CHEMBL1141678	1	Scientific Literature	Eur. J. Med. Chem.	2008	None
CHEMBL497999		0	457.53	0	2.85	9	CS(=O)(=O)c1ccc(OCC2CC2)c(C(=O)N2CCN(c3ccc(C#N)cc3F)CC2)c1	IC50	'>'	29100.0	nM				UO_0000065					False	CHEMBL1002898	Inhibition of CYP2C9	A	BAO_0000357	single protein format	None	None	None	None	None	CHEMBL3397	Cytochrome P450 2C9	Homo sapiens	SINGLE PROTEIN	CHEMBL1141693	1	Scientific Literature	Bioorg. Med. Chem. Lett.	2008	None
CHEMBL274993	2,6-DIBENZYLIDENECYCLOHEXANONE	0	274.36	0	4.91	A2	O=C1/C(=C/c2ccccc2)CCC/C1=C\c1ccccc1	Activity						Not Active						False	CHEMBL952231	Inhibition of human recombinant CYP2C9 in presence of reduced glutathione	A	BAO_0000357	single protein format	Homo sapiens	None	None	None	None	CHEMBL3397	Cytochrome P450 2C9	Homo sapiens	SINGLE PROTEIN	CHEMBL1141678	1	Scientific Literature	Eur. J. Med. Chem.	2008	None
CHEMBL1089501		0	444.87	0	4.54	1	COC(=O)N(CC(=O)O)Cc1cccc(OCc2nc(-c3ccc(Cl)cc3)oc2C)c1	IC50	'>'	40000.0	nM				UO_0000065					False	CHEMBL1116216	Inhibition of human CYP2C9	A	BAO_0000357	single protein format	Homo sapiens	None	None	None	None	CHEMBL3397	Cytochrome P450 2C9	Homo sapiens	SINGLE PROTEIN	CHEMBL1156340	1	Scientific Literature	J. Med. Chem.	2010	None
CHEMBL599872	VANIPREVIR	3	755.93	1	3.67	MK-7009	C=C[C@@H]1C[C@]1(NC(=O)[C@@H]1C[C@@H]2CN1C(=O)[C@H](C(C)(C)C)NC(=O)OCC(C)(C)CCCCc1cccc3c1CN(C3)C(=O)O2)C(=O)NS(=O)(=O)C1CC1	Inhibition						Active						False	CHEMBL1245057	Inhibition of human CYP2C9	A	BAO_0000357	single protein format	Homo sapiens	None	None	None	None	CHEMBL3397	Cytochrome P450 2C9	Homo sapiens	SINGLE PROTEIN	CHEMBL1240347	1	Scientific Literature	Antimicrob. Agents Chemother.	2010	None
CHEMBL570867		0	587.68	1	3.04	36	Cc1cc2cc(N/C(=N\C(=O)c3ccc(C(=O)N(C)C)nc3)N[C@H]3CCCCN(CC(=O)N4CCCC4)C3=O)ccc2o1	IC50	'='	43000.0	nM	4.37			UO_0000065					False	CHEMBL1049595	Inhibition of CYP2C9	A	BAO_0000357	single protein format	None	None	None	None	None	CHEMBL3397	Cytochrome P450 2C9	Homo sapiens	SINGLE PROTEIN	CHEMBL1156750	1	Scientific Literature	Bioorg. Med. Chem. Lett.	2009	None
CHEMBL1090211		0	520.97	2	6.28	13	Cc1ccc(OC(=O)N(CC(=O)O)Cc2cccc(OCc3oc(-c4ccc(Cl)cc4)nc3C)c2)cc1	IC50	'='	3400.0	nM	5.47			UO_0000065					False	CHEMBL1110811	Inhibition of CYP2C9	A	BAO_0000357	single protein format	None	None	None	None	None	CHEMBL3397	Cytochrome P450 2C9	Homo sapiens	SINGLE PROTEIN	CHEMBL1156340	1	Scientific Literature	J. Med. Chem.	2010	None
CHEMBL1090877		0	500.55	2	5.93	25	Cc1ccc(OC(=O)N(CC(=O)O)Cc2cccc(OCc3nc(-c4ccc(C)cc4)oc3C)c2)cc1	IC50	'='	3500.0	nM	5.46			UO_0000065					False	CHEMBL1110811	Inhibition of CYP2C9	A	BAO_0000357	single protein format	None	None	None	None	None	CHEMBL3397	Cytochrome P450 2C9	Homo sapiens	SINGLE PROTEIN	CHEMBL1156340	1	Scientific Literature	J. Med. Chem.	2010	None
CHEMBL1200681	MONTELUKAST SODIUM	4	608.18	2	8.95	Montelukast	CC(C)(O)c1ccccc1CC[C@@H](SCC1(CC(=O)[O-])CC1)c1cccc(/C=C/c2ccc3ccc(Cl)cc3n2)c1.[Na+]	CL	'='	0.48	ml/min/nmol		Non standard unit for type							False	CHEMBL3542032	Activity of recombinant human CYP2C9 expressed in microsomes isolated from baculovirus infected insect cell assessed as intrinsic clearance for enzyme-mediated 2-(1-(((1R)-1-(3-(2-(7-chloroquinolin-2-yl)vinyl)phenyl)-3-(2-(1,2-dihydroxypropan-2-yl)phenyl)propylthio)methyl)cyclopropyl)acetic acid formation by measuring Vmax/Km at 0.02 uM after 10 mins	A	BAO_0000019	assay format	Homo sapiens	None	None	None	None	CHEMBL3397	Cytochrome P450 2C9	Homo sapiens	SINGLE PROTEIN	CHEMBL3525951	1	Scientific Literature	Drug Metab. Dispos.	2011	None
CHEMBL497137		0	404.55	1	6.18	B12	CCc1cc(/C=C2\CC/C(=C\c3cc(CC)c(O)c(CC)c3)C2=O)cc(CC)c1O	Activity						Not Active						False	CHEMBL952231	Inhibition of human recombinant CYP2C9 in presence of reduced glutathione	A	BAO_0000357	single protein format	Homo sapiens	None	None	None	None	CHEMBL3397	Cytochrome P450 2C9	Homo sapiens	SINGLE PROTEIN	CHEMBL1141678	1	Scientific Literature	Eur. J. Med. Chem.	2008	None
CHEMBL691	ETHINYL ESTRADIOL	4	296.41	0	3.61	Ethinylestradiol	C#C[C@]1(O)CC[C@H]2[C@@H]3CCc4cc(O)ccc4[C@H]3CC[C@@]21C	Inhibition	'='	27.0	%				UO_0000187					False	CHEMBL3534895	Time dependent inhibition of CYP2C9 (unknown origin) at 30 uM by LC/MS system	A	BAO_0000357	single protein format	Homo sapiens	None	None	None	None	CHEMBL3397	Cytochrome P450 2C9	Homo sapiens	SINGLE PROTEIN	CHEMBL3526118	1	Scientific Literature	Drug Metab. Dispos.	2011	None
CHEMBL479072		0	392.43	0	3.47	26	COc1ccc(C(NC(=O)CNC(=O)c2ccc(F)cc2)c2ccccc2)cc1	IC50	'>'	50000.0	nM				UO_0000065					False	CHEMBL995047	Inhibition of CYP2C9	A	BAO_0000357	single protein format	None	None	None	None	None	CHEMBL3397	Cytochrome P450 2C9	Homo sapiens	SINGLE PROTEIN	CHEMBL1144246	1	Scientific Literature	Bioorg. Med. Chem. Lett.	2008	None
CHEMBL516125		0	364.38	0	2.25	30	O=C(CNC(=O)c1ccc(F)cc1)NC(c1ccccc1)c1cccnn1	IC50	'>'	50000.0	nM				UO_0000065					False	CHEMBL995047	Inhibition of CYP2C9	A	BAO_0000357	single protein format	None	None	None	None	None	CHEMBL3397	Cytochrome P450 2C9	Homo sapiens	SINGLE PROTEIN	CHEMBL1144246	1	Scientific Literature	Bioorg. Med. Chem. Lett.	2008	None
CHEMBL478035		0	440.93	0	4.62	33	O=C(CNC(=O)c1ccc(F)cc1)NCC1c2ccccc2Sc2ccc(Cl)cc21	IC50	'>'	50000.0	nM				UO_0000065					False	CHEMBL995047	Inhibition of CYP2C9	A	BAO_0000357	single protein format	None	None	None	None	None	CHEMBL3397	Cytochrome P450 2C9	Homo sapiens	SINGLE PROTEIN	CHEMBL1144246	1	Scientific Literature	Bioorg. Med. Chem. Lett.	2008	None
CHEMBL3526481		0	602.20	2	7.92	M6, montelukast 1,2-diol	CC(O)(CO)c1ccccc1CC[C@@H](SCC1(CC(=O)O)CC1)c1cccc(/C=C/c2ccc3ccc(Cl)cc3n2)c1	Drug metabolism						metabolite_detected						False	CHEMBL3535043	Activity of recombinant human CYP2C9 expressed in microsomes isolated from baculovirus infected insect cell assessed as enzyme-mediated compound formation treated with montelukast at 0.02 to 0.1 uM after 12 mins by LC-MS analysis	A	BAO_0000019	assay format	Homo sapiens	None	None	None	None	CHEMBL3397	Cytochrome P450 2C9	Homo sapiens	SINGLE PROTEIN	CHEMBL3525951	1	Scientific Literature	Drug Metab. Dispos.	2011	None
CHEMBL479084		0	376.43	0	3.77	20	Cc1cccc(C(NC(=O)CNC(=O)c2ccc(F)cc2)c2ccccc2)c1	IC50	'>'	50000.0	nM				UO_0000065					False	CHEMBL995047	Inhibition of CYP2C9	A	BAO_0000357	single protein format	None	None	None	None	None	CHEMBL3397	Cytochrome P450 2C9	Homo sapiens	SINGLE PROTEIN	CHEMBL1144246	1	Scientific Literature	Bioorg. Med. Chem. Lett.	2008	None
CHEMBL478036		0	402.47	0	3.60	34	O=C(CNC(=O)c1ccc(F)cc1)NCC1c2ccccc2CCc2ccccc21	IC50	'>'	50000.0	nM				UO_0000065					False	CHEMBL995047	Inhibition of CYP2C9	A	BAO_0000357	single protein format	None	None	None	None	None	CHEMBL3397	Cytochrome P450 2C9	Homo sapiens	SINGLE PROTEIN	CHEMBL1144246	1	Scientific Literature	Bioorg. Med. Chem. Lett.	2008	None
CHEMBL85752		0	451.59	0	3.83	1	CC(C)Cn1c(=O)n(C)c(=O)c2c(SCCCO)n(Cc3cccc4ccccc34)cc21	IC50						Not Determined						False	CHEMBL869596	Inhibition of CYP2C9	A	BAO_0000357	single protein format	Homo sapiens	None	None	None	None	CHEMBL3397	Cytochrome P450 2C9	Homo sapiens	SINGLE PROTEIN	CHEMBL1146970	1	Scientific Literature	Bioorg. Med. Chem. Lett.	2006	None
CHEMBL592675	SILYBIN B	0	482.44	0	2.36	1	COc1cc([C@@H]2Oc3cc([C@H]4Oc5cc(O)cc(O)c5C(=O)[C@@H]4O)ccc3O[C@H]2CO)ccc1O	IC50	'='	8200.0	nM	5.09			UO_0000065					True	CHEMBL2320747	Inhibition of CYP2C9 in pooled human liver microsomes assessed as reduction in enzyme-mediated (S)-warfarin 7-hydroxylation by HPLC/MS-MS method	A	BAO_0000251	microsome format	Homo sapiens	CHEMBL3559723	Liver	None	Microsome	CHEMBL3397	Cytochrome P450 2C9	Homo sapiens	SINGLE PROTEIN	CHEMBL2311246	1	Scientific Literature	Bioorg. Med. Chem.	2013	None
CHEMBL3806029		0	403.41	0	2.63	23	Cc1cc2ncc3c(n2n1)CN([C@H]1CO[C@H](c2cc(F)c(F)cc2F)[C@@H](N)C1)C3	IC50	'>'	50000.0	nM				UO_0000065					False	CHEMBL3807777	Inhibition of CYP2C9 (unknown origin)	A	BAO_0000357	single protein format	Homo sapiens	None	None	None	None	CHEMBL3397	Cytochrome P450 2C9	Homo sapiens	SINGLE PROTEIN	CHEMBL3804801	1	Scientific Literature	Bioorg. Med. Chem. Lett.	2016	None
CHEMBL3806003		0	387.41	0	3.13	29	N[C@H]1C[C@@H](N2Cc3nn4cccnc4c3C2)CC[C@@H]1c1cc(F)c(F)cc1F	IC50	'>'	50000.0	nM				UO_0000065					False	CHEMBL3807777	Inhibition of CYP2C9 (unknown origin)	A	BAO_0000357	single protein format	Homo sapiens	None	None	None	None	CHEMBL3397	Cytochrome P450 2C9	Homo sapiens	SINGLE PROTEIN	CHEMBL3804801	1	Scientific Literature	Bioorg. Med. Chem. Lett.	2016	None
CHEMBL1363234		0	480.61	1	5.65	SID17384944	Cc1cc(C(=O)N[C@H](c2ccccc2)[C@@]2(C)C[C@@H]2[C@@H](C)C(=O)Nc2ccc3ccccc3c2)n(C)n1	Potency	'='	7943.3	nM	5.10		Active	UO_0000065					False	CHEMBL1614027	PUBCHEM_BIOASSAY: qHTS Assay for Inhibitors and Substrates of Cytochrome P450 2C9. (Class of assay: confirmatory) [Related pubchem assays: 885, 884, 410 ]	A	BAO_0000357	single protein format	Homo sapiens	None	None	None	None	CHEMBL3397	Cytochrome P450 2C9	Homo sapiens	SINGLE PROTEIN	CHEMBL1201862	7	PubChem BioAssays			None
CHEMBL405355	NIGULDIPINE	0	609.72	2	6.02	SID11113932	COC(=O)C1=C(C)NC(C)=C(C(=O)OCCCN2CCC(c3ccccc3)(c3ccccc3)CC2)[C@H]1c1cccc([N+](=O)[O-])c1	Potency	'='	5011.9	nM	5.30		Active	UO_0000065					False	CHEMBL1614027	PUBCHEM_BIOASSAY: qHTS Assay for Inhibitors and Substrates of Cytochrome P450 2C9. (Class of assay: confirmatory) [Related pubchem assays: 885, 884, 410 ]	A	BAO_0000357	single protein format	Homo sapiens	None	None	None	None	CHEMBL3397	Cytochrome P450 2C9	Homo sapiens	SINGLE PROTEIN	CHEMBL1201862	7	PubChem BioAssays			None
CHEMBL1488873		0	623.75	2	5.63	SID26750959	COC(=O)[C@@H]1CC[C@H](C)[C@@H](c2ccc(C)cc2)N1C(=O)c1ccc(/C=N\O[C@@H](C)c2cn([C@H](CO)Cc3ccccc3)nn2)cc1	Potency	'='	2511.9	nM	5.60		Active	UO_0000065					False	CHEMBL1614027	PUBCHEM_BIOASSAY: qHTS Assay for Inhibitors and Substrates of Cytochrome P450 2C9. (Class of assay: confirmatory) [Related pubchem assays: 885, 884, 410 ]	A	BAO_0000357	single protein format	Homo sapiens	None	None	None	None	CHEMBL3397	Cytochrome P450 2C9	Homo sapiens	SINGLE PROTEIN	CHEMBL1201862	7	PubChem BioAssays			None
CHEMBL1593019		0	335.38	0	2.91	SID4238460	COC(=O)N1CCC[C@@]2(CCN(C(=O)Nc3cccc(F)c3)C2)C1	Potency	'='	39810.7	nM	4.40		Inconclusive	UO_0000065					False	CHEMBL1614027	PUBCHEM_BIOASSAY: qHTS Assay for Inhibitors and Substrates of Cytochrome P450 2C9. (Class of assay: confirmatory) [Related pubchem assays: 885, 884, 410 ]	A	BAO_0000357	single protein format	Homo sapiens	None	None	None	None	CHEMBL3397	Cytochrome P450 2C9	Homo sapiens	SINGLE PROTEIN	CHEMBL1201862	7	PubChem BioAssays			None
CHEMBL1489359		0	384.19	0	2.87	SID4253919	FC(F)(F)c1nc2nc(Cl)c(Cl)nc2n1CCCN1CCOCC1	Potency	'='	2511.9	nM	5.60		Active	UO_0000065					False	CHEMBL1614027	PUBCHEM_BIOASSAY: qHTS Assay for Inhibitors and Substrates of Cytochrome P450 2C9. (Class of assay: confirmatory) [Related pubchem assays: 885, 884, 410 ]	A	BAO_0000357	single protein format	Homo sapiens	None	None	None	None	CHEMBL3397	Cytochrome P450 2C9	Homo sapiens	SINGLE PROTEIN	CHEMBL1201862	7	PubChem BioAssays			None
CHEMBL225357		0	449.26	0	4.70	34	O=C(NCC1CCOCC1)c1cnc(Nc2cccc(Cl)c2Cl)nc1C(F)(F)F	IC50						Not Determined						False	CHEMBL904759	Inhibition of human CYP2C9	A	BAO_0000357	single protein format	Homo sapiens	None	None	None	None	CHEMBL3397	Cytochrome P450 2C9	Homo sapiens	SINGLE PROTEIN	CHEMBL1143658	1	Scientific Literature	J. Med. Chem.	2007	None
CHEMBL168839		0	635.80	2	7.47	39	Cc1cc(SC2=C(O)OC(CCc3ccc(O)cc3)(C(C)C)CC2=O)c(C(C)(C)C)cc1OS(=O)(=O)c1ccc(C#N)cc1	Inhibition	'='	18.1	%				UO_0000187					False	CHEMBL819612	Inhibition of cytochrome P450 at 10 uM	A	BAO_0000357	single protein format	None	None	None	None	None	CHEMBL3397	Cytochrome P450 2C9	Homo sapiens	SINGLE PROTEIN	CHEMBL1132961	1	Scientific Literature	J. Med. Chem.	2000	None
CHEMBL2158231		0	480.57	0	4.91	22	N#Cc1c[nH]c(C(=O)Nc2ccc(C3CCN(C(=O)c4cccnc4)CC3)cc2C2=CCCCC2)n1	IC50	'='	540.0	nM	6.27			UO_0000065					False	CHEMBL2160395	Inhibition of CYP2C9	A	BAO_0000357	single protein format	None	None	None	None	None	CHEMBL3397	Cytochrome P450 2C9	Homo sapiens	SINGLE PROTEIN	CHEMBL2157860	1	Scientific Literature	J. Med. Chem.	2011	None
CHEMBL1648	ISRADIPINE	4	371.39	0	2.58	SID11114262	COC(=O)C1=C(C)NC(C)=C(C(=O)OC(C)C)C1c1cccc2nonc12	Potency	'='	19952.6	nM	4.70		Inconclusive	UO_0000065					False	CHEMBL1614027	PUBCHEM_BIOASSAY: qHTS Assay for Inhibitors and Substrates of Cytochrome P450 2C9. (Class of assay: confirmatory) [Related pubchem assays: 885, 884, 410 ]	A	BAO_0000357	single protein format	Homo sapiens	None	None	None	None	CHEMBL3397	Cytochrome P450 2C9	Homo sapiens	SINGLE PROTEIN	CHEMBL1201862	7	PubChem BioAssays			None
CHEMBL230056		0	415.57	0	4.11	SID11111788	OCc1cc([C@@H](O)CNCCCCCCOCCCCc2ccccc2)ccc1O	Potency	'='	39810.7	nM	4.40		Inconclusive	UO_0000065					False	CHEMBL1614027	PUBCHEM_BIOASSAY: qHTS Assay for Inhibitors and Substrates of Cytochrome P450 2C9. (Class of assay: confirmatory) [Related pubchem assays: 885, 884, 410 ]	A	BAO_0000357	single protein format	Homo sapiens	None	None	None	None	CHEMBL3397	Cytochrome P450 2C9	Homo sapiens	SINGLE PROTEIN	CHEMBL1201862	7	PubChem BioAssays			None
CHEMBL1512693		0	313.39	0	2.32	SID4239057	CN(C)c1ncc2nc(-c3cccs3)c(=O)n(C3CC3)c2n1	Potency	'='	3162.3	nM	5.50		Active	UO_0000065					False	CHEMBL1614027	PUBCHEM_BIOASSAY: qHTS Assay for Inhibitors and Substrates of Cytochrome P450 2C9. (Class of assay: confirmatory) [Related pubchem assays: 885, 884, 410 ]	A	BAO_0000357	single protein format	Homo sapiens	None	None	None	None	CHEMBL3397	Cytochrome P450 2C9	Homo sapiens	SINGLE PROTEIN	CHEMBL1201862	7	PubChem BioAssays			None
CHEMBL1329227		0	405.43	0	4.06	SID17384888	COC(=O)[C@H]1C[C@@H]1[C@H](NP(=O)(c1ccccc1)c1ccccc1)c1ccccc1	Potency	'='	39810.7	nM	4.40		Inconclusive	UO_0000065					False	CHEMBL1614027	PUBCHEM_BIOASSAY: qHTS Assay for Inhibitors and Substrates of Cytochrome P450 2C9. (Class of assay: confirmatory) [Related pubchem assays: 885, 884, 410 ]	A	BAO_0000357	single protein format	Homo sapiens	None	None	None	None	CHEMBL3397	Cytochrome P450 2C9	Homo sapiens	SINGLE PROTEIN	CHEMBL1201862	7	PubChem BioAssays			None
CHEMBL1557657		0	317.43	0	1.93	SID4240090	COCC(=O)N1CCC2(CCCN(Cc3ccncc3)C2)CC1	Potency	'='	5011.9	nM	5.30		Active	UO_0000065					False	CHEMBL1614027	PUBCHEM_BIOASSAY: qHTS Assay for Inhibitors and Substrates of Cytochrome P450 2C9. (Class of assay: confirmatory) [Related pubchem assays: 885, 884, 410 ]	A	BAO_0000357	single protein format	Homo sapiens	None	None	None	None	CHEMBL3397	Cytochrome P450 2C9	Homo sapiens	SINGLE PROTEIN	CHEMBL1201862	7	PubChem BioAssays			None
CHEMBL1490528		0	372.45	0	0.97	SID4238052	COCCn1c(=O)c(-c2cccs2)nc2cnc(N3CCNCC3)nc21	Potency	'='	1995.3	nM	5.70		Active	UO_0000065					False	CHEMBL1614027	PUBCHEM_BIOASSAY: qHTS Assay for Inhibitors and Substrates of Cytochrome P450 2C9. (Class of assay: confirmatory) [Related pubchem assays: 885, 884, 410 ]	A	BAO_0000357	single protein format	Homo sapiens	None	None	None	None	CHEMBL3397	Cytochrome P450 2C9	Homo sapiens	SINGLE PROTEIN	CHEMBL1201862	7	PubChem BioAssays			None
CHEMBL478649		0	348.45	0	3.69	1	Cc1ccc(C(=O)NC2CC2)cc1-c1ccc(C(=O)NCC2CC2)cc1	IC50	'='	3981.07	nM	5.40			UO_0000065					False	CHEMBL1787756	Inhibition of human CYP2C9 expressed in Escherichia coli by fluorimetric assay	A	BAO_0000019	assay format	Homo sapiens	None	None	None	None	CHEMBL3397	Cytochrome P450 2C9	Homo sapiens	SINGLE PROTEIN	CHEMBL1781916	1	Scientific Literature	J. Med. Chem.	2009	None
CHEMBL1069	VALSARTAN	4	435.53	0	4.16	Valsartan	CCCCC(=O)N(Cc1ccc(-c2ccccc2-c2nnn[nH]2)cc1)[C@H](C(=O)O)C(C)C	Inhibition						Not Determined						False	CHEMBL2071963	Inhibition of human CYP2C9 assessed as ratio of IC50 in absence of NADPH to IC50 for presence of NADPH using 7-methoxy-4-trifluoromethylcoumarin-3-acetic acid as substrate after 30 mins	A	BAO_0000357	single protein format	Homo sapiens	None	None	None	None	CHEMBL3397	Cytochrome P450 2C9	Homo sapiens	SINGLE PROTEIN	CHEMBL2069259	1	Scientific Literature	Chem. Res. Toxicol.	2012	None
CHEMBL22242	REMOXIPRIDE	4	371.28	0	2.68	Remoxipride	CCN1CCC[C@H]1CNC(=O)c1c(OC)ccc(Br)c1OC	Inhibition						Active						False	CHEMBL2071963	Inhibition of human CYP2C9 assessed as ratio of IC50 in absence of NADPH to IC50 for presence of NADPH using 7-methoxy-4-trifluoromethylcoumarin-3-acetic acid as substrate after 30 mins	A	BAO_0000357	single protein format	Homo sapiens	None	None	None	None	CHEMBL3397	Cytochrome P450 2C9	Homo sapiens	SINGLE PROTEIN	CHEMBL2069259	1	Scientific Literature	Chem. Res. Toxicol.	2012	None
CHEMBL1115	PYRIDOSTIGMINE	4	181.22	0	0.57	Pyridostigmine	CN(C)C(=O)Oc1ccc[n+](C)c1	Inhibition						Active						False	CHEMBL2071963	Inhibition of human CYP2C9 assessed as ratio of IC50 in absence of NADPH to IC50 for presence of NADPH using 7-methoxy-4-trifluoromethylcoumarin-3-acetic acid as substrate after 30 mins	A	BAO_0000357	single protein format	Homo sapiens	None	None	None	None	CHEMBL3397	Cytochrome P450 2C9	Homo sapiens	SINGLE PROTEIN	CHEMBL2069259	1	Scientific Literature	Chem. Res. Toxicol.	2012	None
CHEMBL1574	PHENTERMINE	4	149.24	0	1.97	Phentermine	CC(C)(N)Cc1ccccc1	Inhibition						Not Determined						False	CHEMBL2071963	Inhibition of human CYP2C9 assessed as ratio of IC50 in absence of NADPH to IC50 for presence of NADPH using 7-methoxy-4-trifluoromethylcoumarin-3-acetic acid as substrate after 30 mins	A	BAO_0000357	single protein format	Homo sapiens	None	None	None	None	CHEMBL3397	Cytochrome P450 2C9	Homo sapiens	SINGLE PROTEIN	CHEMBL2069259	1	Scientific Literature	Chem. Res. Toxicol.	2012	None
[truncated: 28,839 more rows]
