# Supplementary material for: PyRMD Studio: A Unified Suite for Next-Generation, AI-Powered Virtual Screening
Source: J Chem Inf Model. 2026 May 19;66(11):6197–203. doi: 10.1021/acs.jcim.6c00648 (PMC13250901; doi:10.1021/acs.jcim.6c00648)
Supplement: Supplementary file 1 [file ci6c00648_si_001.zip › DATA/cp3a4_chembl.csv]

Molecule ChEMBL ID	Molecule Name	Molecule Max Phase	Molecular Weight	#RO5 Violations	AlogP	Compound Key	Smiles	Standard Type	Standard Relation	Standard Value	Standard Units	pChEMBL Value	Data Validity Comment	Comment	Uo Units	Ligand Efficiency BEI	Ligand Efficiency LE	Ligand Efficiency LLE	Ligand Efficiency SEI	Potential Duplicate	Assay ChEMBL ID	Assay Description	Assay Type	BAO Format ID	BAO Label	Assay Organism	Assay Tissue ChEMBL ID	Assay Tissue Name	Assay Cell Type	Assay Subcellular Fraction	Target ChEMBL ID	Target Name	Target Organism	Target Type	Document ChEMBL ID	Source ID	Source Description	Document Journal	Document Year	Cell ChEMBL ID
CHEMBL240954		0	516.46	2	1.92	9	CC(=O)O[C@H]1[C@H](C)O[C@@H](Oc2c(-c3ccc(O)cc3)oc3cc(O)cc(O)c3c2=O)[C@H](O)[C@@H]1OC(C)=O	IC50	'='	20600.0	nM	4.69			UO_0000065					False	CHEMBL1000805	Inhibition of human CYP3A4 by radiometric assay	A	BAO_0000357	single protein format	Homo sapiens	None	None	None	None	CHEMBL340	Cytochrome P450 3A4	Homo sapiens	SINGLE PROTEIN	CHEMBL1151241	1	Scientific Literature	J. Nat. Prod.	2004	None
CHEMBL112265		0	214.27	0	2.07	3	NC(=O)C1CCCc2c1[nH]c1ccccc21	Inhibition	'='	-22.0	%		Outside typical range		UO_0000187					False	CHEMBL859695	Percent inhibitory activity against human CYP3A4 at 1uM	A	BAO_0000357	single protein format	Homo sapiens	None	None	None	None	CHEMBL340	Cytochrome P450 3A4	Homo sapiens	SINGLE PROTEIN	CHEMBL1140425	1	Scientific Literature	J. Med. Chem.	2005	None
CHEMBL393363		0	528.54	1	3.67	29-rac	CCc1nc(N)nc(N)c1-c1ccc2c(c1)N(CCNC(C)=O)C(=O)C(C)(c1cccc(C(F)(F)F)c1)O2	IC50	'='	120.0	nM	6.92			UO_0000065					False	CHEMBL898579	Inhibition of CYP3A4	A	BAO_0000357	single protein format	None	None	None	None	None	CHEMBL340	Cytochrome P450 3A4	Homo sapiens	SINGLE PROTEIN	CHEMBL1149625	1	Scientific Literature	Bioorg. Med. Chem.	2007	None
CHEMBL398584		0	496.52	0	2.93	26-rac	CCc1nc(N)nc(N)c1-c1ccc2c(c1)N(CCNC(C)=O)C(=O)C(C)(c1cc(F)cc(F)c1)O2	IC50	'='	860.0	nM	6.07			UO_0000065					False	CHEMBL898579	Inhibition of CYP3A4	A	BAO_0000357	single protein format	None	None	None	None	None	CHEMBL340	Cytochrome P450 3A4	Homo sapiens	SINGLE PROTEIN	CHEMBL1149625	1	Scientific Literature	Bioorg. Med. Chem.	2007	None
CHEMBL514681		0	406.91	0	4.29	8	O=C(CCc1ccccc1)NCC(=O)NC(c1ccccc1)c1ccc(Cl)cc1	IC50	'>'	50000.0	nM				UO_0000065					False	CHEMBL995045	Inhibition of CYP3A4	A	BAO_0000357	single protein format	None	None	None	None	None	CHEMBL340	Cytochrome P450 3A4	Homo sapiens	SINGLE PROTEIN	CHEMBL1144246	1	Scientific Literature	Bioorg. Med. Chem. Lett.	2008	None
CHEMBL452423		0	379.85	0	3.37	14	O=C(CNC(=O)c1ccncc1)NC(c1ccccc1)c1ccc(Cl)cc1	IC50	'>'	50000.0	nM				UO_0000065					False	CHEMBL995045	Inhibition of CYP3A4	A	BAO_0000357	single protein format	None	None	None	None	None	CHEMBL340	Cytochrome P450 3A4	Homo sapiens	SINGLE PROTEIN	CHEMBL1144246	1	Scientific Literature	Bioorg. Med. Chem. Lett.	2008	None
CHEMBL479084		0	376.43	0	3.77	20	Cc1cccc(C(NC(=O)CNC(=O)c2ccc(F)cc2)c2ccccc2)c1	IC50	'>'	50000.0	nM				UO_0000065					False	CHEMBL995045	Inhibition of CYP3A4	A	BAO_0000357	single protein format	None	None	None	None	None	CHEMBL340	Cytochrome P450 3A4	Homo sapiens	SINGLE PROTEIN	CHEMBL1144246	1	Scientific Literature	Bioorg. Med. Chem. Lett.	2008	None
CHEMBL478037		0	369.42	0	2.92	32	O=C(CNC(=O)c1ccc(F)cc1)NC(c1ccccc1)c1nccs1	IC50	'>'	50000.0	nM				UO_0000065					False	CHEMBL995045	Inhibition of CYP3A4	A	BAO_0000357	single protein format	None	None	None	None	None	CHEMBL340	Cytochrome P450 3A4	Homo sapiens	SINGLE PROTEIN	CHEMBL1144246	1	Scientific Literature	Bioorg. Med. Chem. Lett.	2008	None
CHEMBL274551		0	668.80	2	7.68	7	CCCc1cn(CC(=O)N(CCN(CC)CC)Cc2ccc(-c3ccc(C(F)(F)F)cc3)cc2)c(SCc2ccc(F)cc2)nc1=O	IC50	'='	5000.0	nM	5.30			UO_0000065					False	CHEMBL664804	Inhibitory activity against CYP450 3A4 isozyme	A	BAO_0000357	single protein format	None	None	None	None	None	CHEMBL340	Cytochrome P450 3A4	Homo sapiens	SINGLE PROTEIN	CHEMBL1136645	1	Scientific Literature	Bioorg. Med. Chem. Lett.	2003	None
CHEMBL482170		0	436.87	1	5.02	9	O=C(COc1ccccc1)NC(c1cccc(F)c1)c1cc(Cl)c2cccnc2c1O	INH	'='	57.0	uM		Non standard unit for type		UO_0000064					False	CHEMBL946712	Inhibition of CYP3A4 at 30 uM by FRET assay	A	BAO_0000357	single protein format	None	None	None	None	None	CHEMBL340	Cytochrome P450 3A4	Homo sapiens	SINGLE PROTEIN	CHEMBL1141004	1	Scientific Literature	Bioorg. Med. Chem. Lett.	2008	None
CHEMBL480567		0	463.88	0	4.79	10	O=C(COc1ccccc1)NC(c1cccc([N+](=O)[O-])c1)c1cc(Cl)c2cccnc2c1O	INH	'='	26.0	uM		Non standard unit for type		UO_0000064					False	CHEMBL946712	Inhibition of CYP3A4 at 30 uM by FRET assay	A	BAO_0000357	single protein format	None	None	None	None	None	CHEMBL340	Cytochrome P450 3A4	Homo sapiens	SINGLE PROTEIN	CHEMBL1141004	1	Scientific Literature	Bioorg. Med. Chem. Lett.	2008	None
CHEMBL519950		0	463.88	0	4.79	15	O=C(COc1ccccc1)NC(c1ccccc1[N+](=O)[O-])c1cc(Cl)c2cccnc2c1O	INH	'='	38.0	uM		Non standard unit for type		UO_0000064					False	CHEMBL946712	Inhibition of CYP3A4 at 30 uM by FRET assay	A	BAO_0000357	single protein format	None	None	None	None	None	CHEMBL340	Cytochrome P450 3A4	Homo sapiens	SINGLE PROTEIN	CHEMBL1141004	1	Scientific Literature	Bioorg. Med. Chem. Lett.	2008	None
CHEMBL481715		0	432.91	1	5.19	34	Cc1ccc(OCC(=O)NC(c2ccccc2)c2cc(Cl)c3cccnc3c2O)cc1	INH	'='	69.0	uM		Non standard unit for type		UO_0000064					False	CHEMBL946712	Inhibition of CYP3A4 at 30 uM by FRET assay	A	BAO_0000357	single protein format	None	None	None	None	None	CHEMBL340	Cytochrome P450 3A4	Homo sapiens	SINGLE PROTEIN	CHEMBL1141004	1	Scientific Literature	Bioorg. Med. Chem. Lett.	2008	None
CHEMBL473433		0	496.39	1	5.60	39	CN(C)c1cccc(OCC(=O)NC(c2ccccc2Cl)c2cc(Cl)c3cccnc3c2O)c1	INH	'='	38.0	uM		Non standard unit for type		UO_0000064					False	CHEMBL946712	Inhibition of CYP3A4 at 30 uM by FRET assay	A	BAO_0000357	single protein format	None	None	None	None	None	CHEMBL340	Cytochrome P450 3A4	Homo sapiens	SINGLE PROTEIN	CHEMBL1141004	1	Scientific Literature	Bioorg. Med. Chem. Lett.	2008	None
CHEMBL474814		0	504.93	2	5.02	50	CC(=O)c1ccc(NCC(=O)NC(c2cccc([N+](=O)[O-])c2)c2cc(Cl)c3cccnc3c2O)cc1	INH	'='	27.0	uM		Non standard unit for type		UO_0000064					False	CHEMBL946712	Inhibition of CYP3A4 at 30 uM by FRET assay	A	BAO_0000357	single protein format	None	None	None	None	None	CHEMBL340	Cytochrome P450 3A4	Homo sapiens	SINGLE PROTEIN	CHEMBL1141004	1	Scientific Literature	Bioorg. Med. Chem. Lett.	2008	None
CHEMBL514954		0	463.94	1	5.07	58	CN(CC(=O)NC(c1cccc(F)c1)c1cc(Cl)c2cccnc2c1O)Cc1ccccc1	INH	'='	32.0	uM		Non standard unit for type		UO_0000064					False	CHEMBL946712	Inhibition of CYP3A4 at 30 uM by FRET assay	A	BAO_0000357	single protein format	None	None	None	None	None	CHEMBL340	Cytochrome P450 3A4	Homo sapiens	SINGLE PROTEIN	CHEMBL1141004	1	Scientific Literature	Bioorg. Med. Chem. Lett.	2008	None
CHEMBL2063842		0	301.34	0	2.27	14a	COC(=O)C1=C(C)NC(C)=C(C(=O)OC)C1c1ccccc1	Inhibition	'='	90.0	%				UO_0000187					False	CHEMBL709484	Compound was tested for percent of fraction inhibition by anti-P-450 NF.	A	BAO_0000357	single protein format	None	None	None	None	None	CHEMBL340	Cytochrome P450 3A4	Homo sapiens	SINGLE PROTEIN	CHEMBL1123360	1	Scientific Literature	J. Med. Chem.	1986	None
CHEMBL1209538		0	383.28	1	5.14	15	Cc1nc2cc(-c3ccccc3)nn2c(-c2ccc(Cl)cc2Cl)c1CN	IC50	'='	1000.0	nM	6.00			UO_0000065					False	CHEMBL1211747	inhibition of CYP3A4	A	BAO_0000357	single protein format	None	None	None	None	None	CHEMBL340	Cytochrome P450 3A4	Homo sapiens	SINGLE PROTEIN	CHEMBL1208739	1	Scientific Literature	Bioorg. Med. Chem. Lett.	2010	None
CHEMBL1173327		0	275.36	0	3.50	28	Nc1ccc(-c2ccc(Cc3ccncc3)cc2)cc1N	IC50						Not Determined						False	CHEMBL1177588	Inhibition of CYP3A4 expressed in baculovirus infected insect microsomes	B	BAO_0000251	microsome format	None	None	None	None	Microsome	CHEMBL340	Cytochrome P450 3A4	Homo sapiens	SINGLE PROTEIN	CHEMBL1177736	1	Scientific Literature	J. Med. Chem.	2010	None
CHEMBL180805		0	365.52	1	5.00	15j (anti)	CC(C(c1ccc2cc(OCC(C)(C)C)ccc2c1)n1ccnc1)N(C)C	IC50	'='	220.0	nM	6.66			UO_0000065					False	CHEMBL830925	Selectivity towards cytochrome P450 3A4 enzyme activity	A	BAO_0000357	single protein format	None	None	None	None	None	CHEMBL340	Cytochrome P450 3A4	Homo sapiens	SINGLE PROTEIN	CHEMBL1142043	1	Scientific Literature	Bioorg. Med. Chem. Lett.	2005	None
CHEMBL1214447		0	330.45	0	2.85	17j	Cc1ccc(-c2ccc3c(c2)C[C@@H](NS(=O)(=O)C(C)C)C3)cn1	IC50	'>'	10000.0	nM				UO_0000065					False	CHEMBL1217499	Inhibition of human CYP3A4 after 10 mins	A	BAO_0000357	single protein format	Homo sapiens	None	None	None	None	CHEMBL340	Cytochrome P450 3A4	Homo sapiens	SINGLE PROTEIN	CHEMBL1212831	1	Scientific Literature	J. Med. Chem.	2010	None
CHEMBL10600		0	672.81	2	7.45	11	CCN(CC)CCN(Cc1ccc(-c2ccc(C(F)(F)F)cc2)cc1)C(=O)Cn1cc(SC)c(=O)nc1SCc1ccc(F)cc1	IC50	'='	15000.0	nM	4.82			UO_0000065					False	CHEMBL664804	Inhibitory activity against CYP450 3A4 isozyme	A	BAO_0000357	single protein format	None	None	None	None	None	CHEMBL340	Cytochrome P450 3A4	Homo sapiens	SINGLE PROTEIN	CHEMBL1136645	1	Scientific Literature	Bioorg. Med. Chem. Lett.	2003	None
CHEMBL239074		0	494.98	0	3.30	30-rac	CCc1nc(N)nc(N)c1-c1ccc2c(c1)N(CCNC(C)=O)C(=O)C(C)(c1ccc(Cl)cc1)O2	IC50	'='	590.0	nM	6.23			UO_0000065					False	CHEMBL898579	Inhibition of CYP3A4	A	BAO_0000357	single protein format	None	None	None	None	None	CHEMBL340	Cytochrome P450 3A4	Homo sapiens	SINGLE PROTEIN	CHEMBL1149625	1	Scientific Literature	Bioorg. Med. Chem.	2007	None
CHEMBL3109550		0	409.49	0	2.74	9g	COc1ccc(C2(c3ccc(OC)cc3)NC(=N)N(CC3CCOCC3)C2=O)cc1	Inhibition						Active						False	CHEMBL3110809	Inhibition of human recombinant CYP3A4 after 30 mins	A	BAO_0000357	single protein format	Homo sapiens	None	None	None	None	CHEMBL340	Cytochrome P450 3A4	Homo sapiens	SINGLE PROTEIN	CHEMBL3108756	1	Scientific Literature	ACS Med. Chem. Lett.	2014	None
CHEMBL1088375		0	368.91	0	5.00	9	CCCN(CCCNc1ccnc2cc(Cl)ccc12)Cc1ccccn1	Inhibition	'='	108.0	%				UO_0000187					False	CHEMBL1103801	Inhibition of CYP3A4 in human liver microsomes assessed as metabolite produced at 1 uM using midazolam as substrate by LC-MS/MS analysis relative to control	A	BAO_0000251	microsome format	Homo sapiens	CHEMBL3559723	Liver	None	Microsome	CHEMBL340	Cytochrome P450 3A4	Homo sapiens	SINGLE PROTEIN	CHEMBL1157913	1	Scientific Literature	J. Med. Chem.	2010	None
CHEMBL1088123		0	369.85	0	4.21	18	Clc1ccc2c(NCCCNCc3cccc4c3OCO4)ccnc2c1	Inhibition	'='	99.0	%				UO_0000187					False	CHEMBL1103801	Inhibition of CYP3A4 in human liver microsomes assessed as metabolite produced at 1 uM using midazolam as substrate by LC-MS/MS analysis relative to control	A	BAO_0000251	microsome format	Homo sapiens	CHEMBL3559723	Liver	None	Microsome	CHEMBL340	Cytochrome P450 3A4	Homo sapiens	SINGLE PROTEIN	CHEMBL1157913	1	Scientific Literature	J. Med. Chem.	2010	None
CHEMBL1094512		0	326.47	0	3.66	9f	Cc1csc(Cn2c(C3CCCN(C)C3)nc3ccccc32)n1	IC50	'>'	5000.0	nM				UO_0000065					False	CHEMBL1110016	Inhibition of CYP3A4	A	BAO_0000357	single protein format	None	None	None	None	None	CHEMBL340	Cytochrome P450 3A4	Homo sapiens	SINGLE PROTEIN	CHEMBL1157885	1	Scientific Literature	Bioorg. Med. Chem. Lett.	2010	None
CHEMBL487372		0	323.36	0	1.88	16b	CC(=O)Nc1cc(-c2cccc(N)n2)nc(-n2nc(C)cc2C)n1	IC50	'>'	20000.0	nM				UO_0000065					False	CHEMBL950431	Inhibition of CYP3A4 in human liver microsomes by LC-MS/MS analysis	A	BAO_0000251	microsome format	Homo sapiens	CHEMBL3559723	Liver	None	Microsome	CHEMBL340	Cytochrome P450 3A4	Homo sapiens	SINGLE PROTEIN	CHEMBL1152277	1	Scientific Literature	J. Med. Chem.	2008	None
CHEMBL311561		0	478.35	0	3.56	37	N#Cc1ccc2cc1Oc1ccc(Br)c(c1)CN1CCC(NCc3cncn3C2)C1=O	IC50	'='	6100.0	nM	5.21			UO_0000065					False	CHEMBL666015	Inhibition of human Cytochrome P450 3A4 by macrocycles	A	BAO_0000357	single protein format	Homo sapiens	None	None	None	None	CHEMBL340	Cytochrome P450 3A4	Homo sapiens	SINGLE PROTEIN	CHEMBL1135455	1	Scientific Literature	J. Med. Chem.	2002	None
CHEMBL3116155		0	576.93	2	7.72	11c	Fc1cc(OC(F)(F)C(F)F)cc([C@@](Cc2ccccc2)(Nc2nc3cc(F)ccc3[nH]2)c2ccc(Cl)cn2)c1	IC50	'='	40000.0	nM	4.40			UO_0000065					False	CHEMBL3119694	Inhibition of CYP3A4 (unknown origin) using benzyloxyresorufin as substrate	A	BAO_0000357	single protein format	Homo sapiens	None	None	None	None	CHEMBL340	Cytochrome P450 3A4	Homo sapiens	SINGLE PROTEIN	CHEMBL3112495	1	Scientific Literature	Bioorg. Med. Chem. Lett.	2014	None
CHEMBL542139		0	488.46	0	4.08	15, SB-271046	COc1ccc(NS(=O)(=O)c2sc3ccc(Cl)cc3c2C)cc1N1CCNCC1.Cl	IC50	'='	40000.0	nM	4.40			UO_0000065					False	CHEMBL666254	Inhibition of human cytochrome P450 3A4 as total cyclosporin oxidation (1 uM)	A	BAO_0000357	single protein format	Homo sapiens	None	None	None	None	CHEMBL340	Cytochrome P450 3A4	Homo sapiens	SINGLE PROTEIN	CHEMBL1132410	1	Scientific Literature	J. Med. Chem.	1999	None
CHEMBL1094164		0	532.05	1	4.06	26	Cc1cc(N2CCN(CCC#N)CC2)cc2[nH]c(-c3c(NC[C@@H](O)c4cccc(Cl)c4)cc[nH]c3=O)nc12	IC50	'='	1100.0	nM	5.96			UO_0000065					False	CHEMBL1115501	Inhibition of CYP3A4 assessed as dealkylation of 7-benzyloxy-4-trifluoromethylcoumarin	A	BAO_0000357	single protein format	None	None	None	None	None	CHEMBL340	Cytochrome P450 3A4	Homo sapiens	SINGLE PROTEIN	CHEMBL1157113	1	Scientific Literature	Bioorg. Med. Chem. Lett.	2010	None
CHEMBL101168		0	134.14	0	0.15	1-ABT	Nn1nnc2ccccc21	IC50	'='	450.0	nM	6.35			UO_0000065					False	CHEMBL663578	Inhibition of recombinant human Cytochrome P450 3A4	A	BAO_0000357	single protein format	Homo sapiens	None	None	None	None	CHEMBL340	Cytochrome P450 3A4	Homo sapiens	SINGLE PROTEIN	CHEMBL1133849	1	Scientific Literature	Bioorg. Med. Chem. Lett.	2001	None
CHEMBL418249		0	267.32	0	2.60	4a	COC(=O)C1=C(C)N=C(C)/C(=C(/O)OC)C1C(C)C	Inhibition	'='	89.0	%				UO_0000187					False	CHEMBL666246	Percent inhibition of human liver microsome cytochrome P-450 mediated nifedipine oxidase activity in the presence of NADPH	A	BAO_0000221	tissue-based format	Homo sapiens	CHEMBL3559723	Liver	None	None	CHEMBL340	Cytochrome P450 3A4	Homo sapiens	SINGLE PROTEIN	CHEMBL1123360	1	Scientific Literature	J. Med. Chem.	1986	None
CHEMBL40451		0	369.34	0	4.13	10a	COC(=O)C1=C(C)N=C(C)/C(=C(/O)OC)C1c1ccc(C(F)(F)F)cc1	Rate of oxidation	'='	0.45										False	CHEMBL708969	Rate of Oxidation in human liver microsomes is measured as mean (nmol product) formed / min per nmol cytochrome P-450	A	BAO_0000251	microsome format	Homo sapiens	CHEMBL3559723	Liver	None	Microsome	CHEMBL340	Cytochrome P450 3A4	Homo sapiens	SINGLE PROTEIN	CHEMBL1123360	1	Scientific Literature	J. Med. Chem.	1986	None
CHEMBL290591		0	281.35	0	3.13	15a	CCOC(=O)C1=C(C)N=C(C)/C(=C(/O)OCC)C1CC	Rate of oxidation	'='	0.12										False	CHEMBL708969	Rate of Oxidation in human liver microsomes is measured as mean (nmol product) formed / min per nmol cytochrome P-450	A	BAO_0000251	microsome format	Homo sapiens	CHEMBL3559723	Liver	None	Microsome	CHEMBL340	Cytochrome P450 3A4	Homo sapiens	SINGLE PROTEIN	CHEMBL1123360	1	Scientific Literature	J. Med. Chem.	1986	None
CHEMBL433100		0	508.59	1	4.39	4e	COc1ccc(OCC(O)CN2CCC(N(C(=O)c3ccc(OC)cc3)c3ccc(F)cc3)CC2)cc1	Inhibition	'='	88.0	%				UO_0000187					False	CHEMBL663579	Inhibition of cytochrome P450 3A4 was determined at 2 uM	A	BAO_0000357	single protein format	None	None	None	None	None	CHEMBL340	Cytochrome P450 3A4	Homo sapiens	SINGLE PROTEIN	CHEMBL1147532	1	Scientific Literature	Bioorg. Med. Chem. Lett.	2004	None
CHEMBL454774		0	631.60	2	5.66	8b	Cc1c(-c2cccc(OCCCCC(=O)O)c2F)c(=O)n(C[C@H](N)c2ccccc2)c(=O)n1Cc1c(F)cccc1C(F)(F)F	IC50	'='	28000.0	nM	4.55			UO_0000065					False	CHEMBL995203	Inhibition of recombinant CYP3A4 by microtiter plate-based fluorimetric assay	A	BAO_0000357	single protein format	None	None	None	None	None	CHEMBL340	Cytochrome P450 3A4	Homo sapiens	SINGLE PROTEIN	CHEMBL1156583	1	Scientific Literature	Bioorg. Med. Chem. Lett.	2008	None
CHEMBL513425		0	419.45	0	3.43	I	N[C@@H](CC(=O)N1CCCCCN1C(=O)c1ccccc1)Cc1cc(F)c(F)cc1F	Inhibition	'='	5.4	%				UO_0000187					False	CHEMBL1034786	Inhibition of CYP3A4 at 10 uM	A	BAO_0000357	single protein format	None	None	None	None	None	CHEMBL340	Cytochrome P450 3A4	Homo sapiens	SINGLE PROTEIN	CHEMBL1141018	1	Scientific Literature	Bioorg. Med. Chem. Lett.	2008	None
CHEMBL481574		0	384.44	0	4.23	1	O=C(COc1ccccc1)NC(c1ccccc1)c1ccc2cccnc2c1O	INH	'='	56.0	uM		Non standard unit for type		UO_0000064					False	CHEMBL946712	Inhibition of CYP3A4 at 30 uM by FRET assay	A	BAO_0000357	single protein format	None	None	None	None	None	CHEMBL340	Cytochrome P450 3A4	Homo sapiens	SINGLE PROTEIN	CHEMBL1141004	1	Scientific Literature	Bioorg. Med. Chem. Lett.	2008	None
CHEMBL481506		0	453.33	1	5.53	7	O=C(COc1ccccc1)NC(c1ccc(Cl)cc1)c1cc(Cl)c2cccnc2c1O	INH	'='	38.0	uM		Non standard unit for type		UO_0000064					False	CHEMBL946712	Inhibition of CYP3A4 at 30 uM by FRET assay	A	BAO_0000357	single protein format	None	None	None	None	None	CHEMBL340	Cytochrome P450 3A4	Homo sapiens	SINGLE PROTEIN	CHEMBL1141004	1	Scientific Literature	Bioorg. Med. Chem. Lett.	2008	None
CHEMBL475460		0	474.99	1	5.29	45	Cc1ccc(C(NC(=O)CNc2cccc(N(C)C)c2)c2cc(Cl)c3cccnc3c2O)cc1	INH	'='	37.0	uM		Non standard unit for type		UO_0000064					False	CHEMBL946712	Inhibition of CYP3A4 at 30 uM by FRET assay	A	BAO_0000357	single protein format	None	None	None	None	None	CHEMBL340	Cytochrome P450 3A4	Homo sapiens	SINGLE PROTEIN	CHEMBL1141004	1	Scientific Literature	Bioorg. Med. Chem. Lett.	2008	None
CHEMBL454751		0	612.78	1	4.17	2	O=C(N[C@H](Cc1ccc2[nH]ncc2c1)C(=O)N1CCC(N2CCCCC2)CC1)N1CCC(N2Cc3ccccc3NC2=O)CC1	IC50	'>'	40000.0	nM				UO_0000065					True	CHEMBL1000505	Inhibition of recombinant CYP3A4 expressed in insect microsomes after 45 mins in presence of BZR substrate	A	BAO_0000251	microsome format	None	None	None	None	Microsome	CHEMBL340	Cytochrome P450 3A4	Homo sapiens	SINGLE PROTEIN	CHEMBL1156565	1	Scientific Literature	J. Med. Chem.	2008	None
CHEMBL870	ALENDRONIC ACID	4	249.10	1	-1.27	ALENDRONIC ACID	NCCCC(O)(P(=O)(O)O)P(=O)(O)O	Ki						Not Active (inhibition < 50% @ 10 uM and thus dose-reponse curve not measured)						False	CHEMBL1909138	DRUGMATRIX: CYP450, 3A4 enzyme inhibition (substrate: 7-Benzyloxy-4-(trifluoromethyl)-coumarin)	B	BAO_0000219	cell-based format	None	None	None	BTI-TN-5B1-4	None	CHEMBL340	Cytochrome P450 3A4	Homo sapiens	SINGLE PROTEIN	CHEMBL1909046	15	DrugMatrix			CHEMBL3833782
CHEMBL144539		0	353.43	1	5.18	3	CCN(CC)CCCC(C)Nc1ccnc2cc(C(F)(F)F)ccc12	Inhibition	'='	94.0	%				UO_0000187					False	CHEMBL1103801	Inhibition of CYP3A4 in human liver microsomes assessed as metabolite produced at 1 uM using midazolam as substrate by LC-MS/MS analysis relative to control	A	BAO_0000251	microsome format	Homo sapiens	CHEMBL3559723	Liver	None	Microsome	CHEMBL340	Cytochrome P450 3A4	Homo sapiens	SINGLE PROTEIN	CHEMBL1157913	1	Scientific Literature	J. Med. Chem.	2010	None
CHEMBL1087837		0	373.95	1	5.66	6	CCCN(CCCNc1ccnc2cc(Cl)ccc12)Cc1ccsc1	Inhibition	'='	102.0	%				UO_0000187					False	CHEMBL1103802	Inhibition of CYP3A4 in human liver microsomes assessed as metabolite produced at 1 uM using testosterone as substrate by LC-MS/MS analysis relative to control	A	BAO_0000251	microsome format	Homo sapiens	CHEMBL3559723	Liver	None	Microsome	CHEMBL340	Cytochrome P450 3A4	Homo sapiens	SINGLE PROTEIN	CHEMBL1157913	1	Scientific Literature	J. Med. Chem.	2010	None
CHEMBL213559		0	415.94	1	5.75	17	CCCN(CCCNc1ccnc2cc(Cl)ccc12)Cc1cc(F)ccc1OC	Inhibition	'='	84.0	%				UO_0000187					False	CHEMBL1103802	Inhibition of CYP3A4 in human liver microsomes assessed as metabolite produced at 1 uM using testosterone as substrate by LC-MS/MS analysis relative to control	A	BAO_0000251	microsome format	Homo sapiens	CHEMBL3559723	Liver	None	Microsome	CHEMBL340	Cytochrome P450 3A4	Homo sapiens	SINGLE PROTEIN	CHEMBL1157913	1	Scientific Literature	J. Med. Chem.	2010	None
CHEMBL1098125		0	299.42	0	3.02	9g	CN1CCCC(c2nc3ccccc3n2CC2CCCO2)C1	IC50	'>'	5000.0	nM				UO_0000065					False	CHEMBL1110016	Inhibition of CYP3A4	A	BAO_0000357	single protein format	None	None	None	None	None	CHEMBL340	Cytochrome P450 3A4	Homo sapiens	SINGLE PROTEIN	CHEMBL1157885	1	Scientific Literature	Bioorg. Med. Chem. Lett.	2010	None
CHEMBL1099323		0	580.72	2	8.46	11	O=C(O)CCCOc1cccc(CCCCCCOc2cc(-c3ccccc3)cc(-c3ccccc3)c2)c1CCC(=O)O	IC50	'>'	7500.0	nM				UO_0000065					False	CHEMBL1107485	Inhibition of CYP3A4 fluorescence method	A	BAO_0000357	single protein format	None	None	None	None	None	CHEMBL340	Cytochrome P450 3A4	Homo sapiens	SINGLE PROTEIN	CHEMBL1158546	1	Scientific Literature	J. Med. Chem.	2010	None
CHEMBL40451		0	369.34	0	4.13	10a	COC(=O)C1=C(C)N=C(C)/C(=C(/O)OC)C1c1ccc(C(F)(F)F)cc1	Inhibition	'='	79.0	%				UO_0000187					False	CHEMBL709484	Compound was tested for percent of fraction inhibition by anti-P-450 NF.	A	BAO_0000357	single protein format	None	None	None	None	None	CHEMBL340	Cytochrome P450 3A4	Homo sapiens	SINGLE PROTEIN	CHEMBL1123360	1	Scientific Literature	J. Med. Chem.	1986	None
CHEMBL1096717		0	567.07	1	4.42	15	Cc1cc(N2CCN(C(=O)CCCF)CC2)cc2[nH]c(-c3c(NC[C@@H](O)c4cccc(Cl)c4)cc[nH]c3=O)nc12	IC50	'='	800.0	nM	6.10			UO_0000065					False	CHEMBL1115501	Inhibition of CYP3A4 assessed as dealkylation of 7-benzyloxy-4-trifluoromethylcoumarin	A	BAO_0000357	single protein format	None	None	None	None	None	CHEMBL340	Cytochrome P450 3A4	Homo sapiens	SINGLE PROTEIN	CHEMBL1157113	1	Scientific Literature	Bioorg. Med. Chem. Lett.	2010	None
CHEMBL60271		0	477.58	0	3.35	10h	O=C(NCC(c1ccccc1)N1CCN(CC(O)COc2ccccc2)CC1)c1ccc(F)cc1	Inhibition	'='	61.0	%				UO_0000187					False	CHEMBL663579	Inhibition of cytochrome P450 3A4 was determined at 2 uM	A	BAO_0000357	single protein format	None	None	None	None	None	CHEMBL340	Cytochrome P450 3A4	Homo sapiens	SINGLE PROTEIN	CHEMBL1147532	1	Scientific Literature	Bioorg. Med. Chem. Lett.	2004	None
CHEMBL1935437		0	309.39	0	3.69	4g	Fc1ccc(Cn2c([C@@H]3CCCNC3)nc3ccccc32)cc1	Inhibition						Not Active						False	CHEMBL1938194	Inhibition of CYP3A4 at 10 uM	A	BAO_0000357	single protein format	None	None	None	None	None	CHEMBL340	Cytochrome P450 3A4	Homo sapiens	SINGLE PROTEIN	CHEMBL1932929	1	Scientific Literature	Bioorg. Med. Chem. Lett.	2012	None
CHEMBL557461		0	394.56	0	4.97	1a	CC1CCN(C(=O)c2ccc3cc(OCCCN4CCCCC4)ccc3c2)CC1	IC50	'>'	12000.0	nM				UO_0000065					False	CHEMBL1055913	Inhibition of CYP3A4	A	BAO_0000357	single protein format	None	None	None	None	None	CHEMBL340	Cytochrome P450 3A4	Homo sapiens	SINGLE PROTEIN	CHEMBL1153640	1	Scientific Literature	Bioorg. Med. Chem. Lett.	2009	None
CHEMBL168563		0	602.83	2	7.34	27kk	Cc1cc(C)cc(-c2[nH]c3ccc(C(C)(C)C(=O)N4CC5CCC4CC5)cc3c2[C@H](C)CNCCc2ccc3[nH]nnc3c2)c1	IC50	'='	7500.0	nM	5.12			UO_0000065					False	CHEMBL666007	Inhibition of cytochrome P450 3A4 enzyme	A	BAO_0000357	single protein format	Homo sapiens	None	None	None	None	CHEMBL340	Cytochrome P450 3A4	Homo sapiens	SINGLE PROTEIN	CHEMBL1135234	1	Scientific Literature	Bioorg. Med. Chem. Lett.	2002	None
CHEMBL1269597	SCY 635	2	1321.82	None	None	SCY-635	C/C=C/C[C@@H](C)[C@@H](O)[C@H]1C(=O)N[C@@H](CC)C(=O)N(C)[C@H](SCCN(C)C)C(=O)N(C)[C@@H](CC(C)(C)O)C(=O)N[C@@H](C(C)C)C(=O)N(C)[C@@H](CC(C)C)C(=O)N[C@@H](C)C(=O)N[C@H](C)C(=O)N(C)[C@@H](CC(C)C)C(=O)N(C)[C@@H](CC(C)C)C(=O)N(C)[C@@H](C(C)C)C(=O)N1C	FC	'='	0.93										False	CHEMBL1216239	Induction of CYP3A4 in human hepatocytes at 10 uM after 72 hrs relative to control	A	BAO_0000219	cell-based format	Homo sapiens	None	None	Hepatocyte	None	CHEMBL340	Cytochrome P450 3A4	Homo sapiens	SINGLE PROTEIN	CHEMBL1212786	1	Scientific Literature	Antimicrob. Agents Chemother.	2010	CHEMBL3308043
CHEMBL136478	SODIUM NITROPRUSSIDE	4	261.92	None	None	SODIUM NITROPRUSSIDE		IC50						Not Active (inhibition < 50% @ 10 uM and thus dose-reponse curve not measured)						False	CHEMBL1909138	DRUGMATRIX: CYP450, 3A4 enzyme inhibition (substrate: 7-Benzyloxy-4-(trifluoromethyl)-coumarin)	B	BAO_0000219	cell-based format	None	None	None	BTI-TN-5B1-4	None	CHEMBL340	Cytochrome P450 3A4	Homo sapiens	SINGLE PROTEIN	CHEMBL1909046	15	DrugMatrix			CHEMBL3833782
CHEMBL1209016		0	590.15	2	5.09	42	C[C@@H](Oc1cc(-n2cnc3cc(-c4cnn(CCN5CCN(C)CC5)c4)ccc32)sc1C(N)=O)c1ccccc1Cl	IC50	'='	200.0	nM	6.70			UO_0000065					False	CHEMBL1212576	Inhibition of human recombinant CYP3A4 using diethoxyfluorescein as substrate by fluorescence plate reader	A	BAO_0000357	single protein format	Homo sapiens	None	None	None	None	CHEMBL340	Cytochrome P450 3A4	Homo sapiens	SINGLE PROTEIN	CHEMBL1208730	1	Scientific Literature	Bioorg. Med. Chem. Lett.	2010	None
CHEMBL1209017		0	549.10	2	5.79	43	C[C@@H](Oc1cc(-n2cnc3cc(-c4cnn(CCCN(C)C)c4)ccc32)sc1C(N)=O)c1ccccc1Cl	IC50	'='	5000.0	nM	5.30			UO_0000065					False	CHEMBL1212577	Inhibition of human recombinant CYP3A4 using 7-benzyloxyquinoline as substrate by fluorescence plate reader	A	BAO_0000357	single protein format	Homo sapiens	None	None	None	None	CHEMBL340	Cytochrome P450 3A4	Homo sapiens	SINGLE PROTEIN	CHEMBL1208730	1	Scientific Literature	Bioorg. Med. Chem. Lett.	2010	None
CHEMBL1208892		0	524.53	2	5.38	29	C[C@@H](Oc1cc(-n2cnc3cc(-c4ccnc(N)n4)ccc32)sc1C(N)=O)c1ccccc1C(F)(F)F	IC50	'='	6800.0	nM	5.17			UO_0000065					False	CHEMBL1212576	Inhibition of human recombinant CYP3A4 using diethoxyfluorescein as substrate by fluorescence plate reader	A	BAO_0000357	single protein format	Homo sapiens	None	None	None	None	CHEMBL340	Cytochrome P450 3A4	Homo sapiens	SINGLE PROTEIN	CHEMBL1208730	1	Scientific Literature	Bioorg. Med. Chem. Lett.	2010	None
CHEMBL360072		0	456.59	0	4.86	17c (syn)	CC(C(c1ccc2cc(OCc3cccc(C(=O)N(C)C)c3)ccc2c1)n1ccnc1)N(C)C	IC50	'='	357.0	nM	6.45			UO_0000065					False	CHEMBL830925	Selectivity towards cytochrome P450 3A4 enzyme activity	A	BAO_0000357	single protein format	None	None	None	None	None	CHEMBL340	Cytochrome P450 3A4	Homo sapiens	SINGLE PROTEIN	CHEMBL1142043	1	Scientific Literature	Bioorg. Med. Chem. Lett.	2005	None
CHEMBL563005		0	486.54	0	4.49	38	O=C(NC1CCN(Cc2ccn(-c3ccc(C(F)(F)F)cc3)c2)CC1)N[C@@H](CO)c1ccccc1	IC50						Not Active						False	CHEMBL1061742	Inhibition of human recombinant CYP3A4 after 45 mins	A	BAO_0000357	single protein format	Homo sapiens	None	None	None	None	CHEMBL340	Cytochrome P450 3A4	Homo sapiens	SINGLE PROTEIN	CHEMBL1153627	1	Scientific Literature	Bioorg. Med. Chem. Lett.	2009	None
CHEMBL111456		0	423.54	1	5.31	ML-3163	C[S+]([O-])c1ccc(CSc2nc(-c3ccc(F)cc3)c(-c3ccncc3)[nH]2)cc1	Inhibition	'='	87.1	%				UO_0000187					False	CHEMBL663580	Inhibition of Cytochrome P450 3A4 at 10 uM	A	BAO_0000357	single protein format	Homo sapiens	None	None	None	None	CHEMBL340	Cytochrome P450 3A4	Homo sapiens	SINGLE PROTEIN	CHEMBL1145851	1	Scientific Literature	J. Med. Chem.	2003	None
CHEMBL481158		0	429.87	0	1.89	13b	Cl.N[C@@H](CC(=O)N1CCCN(c2cnccn2)CC1)Cc1cc(F)c(F)cc1F	Inhibition	'='	16.9	%				UO_0000187					False	CHEMBL1034786	Inhibition of CYP3A4 at 10 uM	A	BAO_0000357	single protein format	None	None	None	None	None	CHEMBL340	Cytochrome P450 3A4	Homo sapiens	SINGLE PROTEIN	CHEMBL1141018	1	Scientific Literature	Bioorg. Med. Chem. Lett.	2008	None
CHEMBL484340		0	317.43	0	4.37	17, diastereomer	CC(Oc1ccc(CN2C[C@@H](C)OC2=O)cc1)C1CCCCC1	Inhibition	'='	0.0	%				UO_0000187					False	CHEMBL1002097	Inhibition of recombinant CYP3A4 at 3 mM	A	BAO_0000357	single protein format	None	None	None	None	None	CHEMBL340	Cytochrome P450 3A4	Homo sapiens	SINGLE PROTEIN	CHEMBL1138441	1	Scientific Literature	Bioorg. Med. Chem. Lett.	2009	None
CHEMBL168471		0	372.46	0	1.86	8	CC(C)C[C@H](C=O)NC(=O)[C@@H](NS(=O)(=O)c1ccc(F)cc1)C(C)C	IC50	'='	81000.0	nM	4.09			UO_0000065					False	CHEMBL664807	Inhibition of Cytochrome P450 3A4 as BFC substrate	A	BAO_0000357	single protein format	None	None	None	None	None	CHEMBL340	Cytochrome P450 3A4	Homo sapiens	SINGLE PROTEIN	CHEMBL1145779	1	Scientific Literature	J. Med. Chem.	2003	None
CHEMBL519132		0	508.02	1	4.64	3	COC1CCN(c2cc(C)c3nc(-c4c(NC[C@@H](O)c5cccc(Cl)c5)cc[nH]c4=O)[nH]c3c2)CC1	IC50	'='	1.0	nM	9.00			UO_0000065					False	CHEMBL1022737	Inhibition of CYP3A4	A	BAO_0000357	single protein format	None	None	None	None	None	CHEMBL340	Cytochrome P450 3A4	Homo sapiens	SINGLE PROTEIN	CHEMBL1155068	1	Scientific Literature	Bioorg. Med. Chem. Lett.	2008	None
CHEMBL505550		0	276.34	0	3.77	30	CC(c1ccc2c(c1)Cc1cc(O)ccc1-2)n1ccnc1	Inhibition	'='	89.0	%				UO_0000187					False	CHEMBL1008177	Inhibition of hepatic CYP3A4 expressed in insect microsomes at 1 uM	A	BAO_0000251	microsome format	None	None	None	None	Microsome	CHEMBL340	Cytochrome P450 3A4	Homo sapiens	SINGLE PROTEIN	CHEMBL1156610	1	Scientific Literature	Bioorg. Med. Chem.	2008	None
CHEMBL480501		0	554.62	2	5.97	36	Cn1c(N(Cc2ccc(C(=O)Nc3nnn[nH]3)cc2)[C@H]2CC[C@H](C(C)(C)C)CC2)nc2cc(C(F)(F)F)ccc21	IC50	'>'	10000.0	nM				UO_0000065					False	CHEMBL945223	Inhibition of CYP3A4	A	BAO_0000357	single protein format	None	None	None	None	None	CHEMBL340	Cytochrome P450 3A4	Homo sapiens	SINGLE PROTEIN	CHEMBL1157483	1	Scientific Literature	Bioorg. Med. Chem. Lett.	2008	None
CHEMBL1397	POSACONAZOLE	4	700.79	2	4.57	POS	CC[C@@H]([C@H](C)O)n1ncn(-c2ccc(N3CCN(c4ccc(OC[C@@H]5CO[C@@](Cn6cncn6)(c6ccc(F)cc6F)C5)cc4)CC3)cc2)c1=O	IC50	'='	350.0	nM	6.46			UO_0000065					False	CHEMBL1022134	Inhibition of human recombinant CYP3A4	A	BAO_0000357	single protein format	Homo sapiens	None	None	None	None	CHEMBL340	Cytochrome P450 3A4	Homo sapiens	SINGLE PROTEIN	CHEMBL1152782	1	Scientific Literature	J. Med. Chem.	2009	None
CHEMBL157101	KETOCONAZOLE	4	531.44	1	4.21	Ketoconazole	CC(=O)N1CCN(c2ccc(OCC3COC(Cn4ccnc4)(c4ccc(Cl)cc4Cl)O3)cc2)CC1	Ki	'='	30.0	nM	7.52			UO_0000065					False	CHEMBL1111568	Inhibition of human recombinant CYP3A4 assessed as biotransformation of 7-hydroxyquinoline to 7-benzyloxyquinoline measured every minute for 15 mins by fluorescence intensity assay	A	BAO_0000357	single protein format	Homo sapiens	None	None	None	None	CHEMBL340	Cytochrome P450 3A4	Homo sapiens	SINGLE PROTEIN	CHEMBL1156289	1	Scientific Literature	Bioorg. Med. Chem. Lett.	2010	None
CHEMBL429420		0	412.50	0	4.14	32	Cc1cc(C)cc(CC(=O)Nc2cc(-n3nc(C)cc3C)nc(-c3ccccn3)n2)c1	IC50	'>'	10000.0	nM				UO_0000065					False	CHEMBL930528	Inhibition of CYP3A4	A	BAO_0000357	single protein format	None	None	None	None	None	CHEMBL340	Cytochrome P450 3A4	Homo sapiens	SINGLE PROTEIN	CHEMBL1142297	1	Scientific Literature	Bioorg. Med. Chem. Lett.	2008	None
CHEMBL386250		0	160.24	0	3.42	25	c1ccc(-c2ccsc2)cc1	Ki	'>'	400000.0	nM		Outside typical range		UO_0000065					False	CHEMBL910618	Inhibition of human CYP3A4	A	BAO_0000357	single protein format	Homo sapiens	None	None	None	None	CHEMBL340	Cytochrome P450 3A4	Homo sapiens	SINGLE PROTEIN	CHEMBL1137358	1	Scientific Literature	J. Med. Chem.	2006	None
CHEMBL1079291		0	372.90	0	4.68	2h	O=C(Nc1ccc(Cl)cc1)N1CCCC(CCCO)(c2ccccc2)C1	IC50	'<'	10000.0	nM				UO_0000065					False	CHEMBL1100149	Inhibition of CYP3A4	A	BAO_0000357	single protein format	None	None	None	None	None	CHEMBL340	Cytochrome P450 3A4	Homo sapiens	SINGLE PROTEIN	CHEMBL1154229	1	Scientific Literature	Bioorg. Med. Chem. Lett.	2009	None
CHEMBL1079246		0	399.92	0	4.43	2m	CNC(=O)CCC1(c2ccccc2)CCCN(C(=O)Nc2ccc(Cl)cc2)C1	IC50	'='	10000.0	nM	5.00			UO_0000065					False	CHEMBL1100149	Inhibition of CYP3A4	A	BAO_0000357	single protein format	None	None	None	None	None	CHEMBL340	Cytochrome P450 3A4	Homo sapiens	SINGLE PROTEIN	CHEMBL1154229	1	Scientific Literature	Bioorg. Med. Chem. Lett.	2009	None
CHEMBL385008		0	174.21	0	0.93	32	NCc1cc(-c2cccnc2)n[nH]1	Ki	'>'	400000.0	nM		Outside typical range		UO_0000065					False	CHEMBL910618	Inhibition of human CYP3A4	A	BAO_0000357	single protein format	Homo sapiens	None	None	None	None	CHEMBL340	Cytochrome P450 3A4	Homo sapiens	SINGLE PROTEIN	CHEMBL1137358	1	Scientific Literature	J. Med. Chem.	2006	None
CHEMBL290591		0	281.35	0	3.13	15a	CCOC(=O)C1=C(C)N=C(C)/C(=C(/O)OCC)C1CC	Inhibition	'='	45.0	%				UO_0000187					False	CHEMBL666247	Percent inhibition of human liver microsome cytochrome P-450 mediated nifedipine oxidase activity without NADPH	A	BAO_0000221	tissue-based format	Homo sapiens	CHEMBL3559723	Liver	None	None	CHEMBL340	Cytochrome P450 3A4	Homo sapiens	SINGLE PROTEIN	CHEMBL1123360	1	Scientific Literature	J. Med. Chem.	1986	None
CHEMBL403525		0	444.50	0	3.54	30	COc1cc(CC(=O)Nc2cc(-n3nc(C)cc3C)nc(-c3ccccn3)n2)cc(OC)c1	IC50	'='	1300.0	nM	5.89			UO_0000065					False	CHEMBL930528	Inhibition of CYP3A4	A	BAO_0000357	single protein format	None	None	None	None	None	CHEMBL340	Cytochrome P450 3A4	Homo sapiens	SINGLE PROTEIN	CHEMBL1142297	1	Scientific Literature	Bioorg. Med. Chem. Lett.	2008	None
CHEMBL1095040		0	313.79	0	4.62	5	CCCC(=O)Nc1n[nH]c2cc(Cl)c(-c3ccccc3)cc12	IC50	'>'	10000.0	nM				UO_0000065					False	CHEMBL1111583	Inhibition of human recombinant CYP3A4	A	BAO_0000357	single protein format	Homo sapiens	None	None	None	None	CHEMBL340	Cytochrome P450 3A4	Homo sapiens	SINGLE PROTEIN	CHEMBL1156291	1	Scientific Literature	Bioorg. Med. Chem. Lett.	2010	None
CHEMBL485203		0	475.94	0	4.09	19	CN(C(=O)c1ccccc1)c1ccc2c(c1)nc(NC(=O)c1ccc(Cl)cc1)n2CCC(N)=O	Activity	'>'	30.0	uM				UO_0000064					False	CHEMBL992553	Inhibition of CYP3A4	A	BAO_0000357	single protein format	None	None	None	None	None	CHEMBL340	Cytochrome P450 3A4	Homo sapiens	SINGLE PROTEIN	CHEMBL1142466	1	Scientific Literature	Bioorg. Med. Chem. Lett.	2008	None
CHEMBL273503		0	621.22	2	6.93	5	CCc1cn(CC(=O)N(CCN(CC)CC)Cc2ccc(-c3ccc(Cl)cc3)cc2)c(SCc2ccc(F)cc2)nc1=O	IC50	'='	7000.0	nM	5.16			UO_0000065					False	CHEMBL664804	Inhibitory activity against CYP450 3A4 isozyme	A	BAO_0000357	single protein format	None	None	None	None	None	CHEMBL340	Cytochrome P450 3A4	Homo sapiens	SINGLE PROTEIN	CHEMBL1136645	1	Scientific Literature	Bioorg. Med. Chem. Lett.	2003	None
CHEMBL254326		0	297.36	1	5.27	15	Oc1ccc2cc(-c3cccc(-c4ccncc4)c3)ccc2c1	Inhibition	'='	19.0	%				UO_0000187					False	CHEMBL927593	Inhibition of hepatic recombinant CYP3A4 at 10 uM	A	BAO_0000357	single protein format	None	None	None	None	None	CHEMBL340	Cytochrome P450 3A4	Homo sapiens	SINGLE PROTEIN	CHEMBL1140785	1	Scientific Literature	Bioorg. Med. Chem. Lett.	2008	None
CHEMBL252211		0	454.04	0	3.26	17a, racemic	CC[C@@H]1CCC[C@H](C2(CC(=O)N3CCNCC3)CC2)N1S(=O)(=O)c1ccc(Cl)cc1	IC50	'='	300.0	nM	6.52			UO_0000065					False	CHEMBL928536	Inhibition of CYP3A4 pre-incubated before 30 mins	A	BAO_0000357	single protein format	None	None	None	None	None	CHEMBL340	Cytochrome P450 3A4	Homo sapiens	SINGLE PROTEIN	CHEMBL1140773	1	Scientific Literature	Bioorg. Med. Chem. Lett.	2008	None
CHEMBL254912		0	536.18	2	5.31	11a, racemic	CC[C@@H]1CCC[C@H](C2(CC(=O)N3CCC(N4CCCCC4)CC3)CC2)N1S(=O)(=O)c1ccc(Cl)cc1	IC50	'='	1200.0	nM	5.92			UO_0000065					False	CHEMBL928536	Inhibition of CYP3A4 pre-incubated before 30 mins	A	BAO_0000357	single protein format	None	None	None	None	None	CHEMBL340	Cytochrome P450 3A4	Homo sapiens	SINGLE PROTEIN	CHEMBL1140773	1	Scientific Literature	Bioorg. Med. Chem. Lett.	2008	None
CHEMBL239629		0	584.09	1	4.18	1	O=C(OC1([C@H]2CCC[C@@H](c3cc(F)cc(F)c3)N2S(=O)(=O)c2ccc(Cl)cc2)CC1)N1CCN(CCO)CC1	IC50	'='	60.0	nM	7.22			UO_0000065					False	CHEMBL928536	Inhibition of CYP3A4 pre-incubated before 30 mins	A	BAO_0000357	single protein format	None	None	None	None	None	CHEMBL340	Cytochrome P450 3A4	Homo sapiens	SINGLE PROTEIN	CHEMBL1140773	1	Scientific Literature	Bioorg. Med. Chem. Lett.	2008	None
CHEMBL377928		0	271.20	0	2.04	24	NC(=O)c1nc(-c2ccc(C(F)(F)F)cc2)oc1N	IC50	'>'	30000.0	nM				UO_0000065					False	CHEMBL861848	Inhibition of CYP3A4	A	BAO_0000357	single protein format	Homo sapiens	None	None	None	None	CHEMBL340	Cytochrome P450 3A4	Homo sapiens	SINGLE PROTEIN	CHEMBL1147674	1	Scientific Literature	J. Med. Chem.	2006	None
CHEMBL252239		0	511.63	1	4.72	34	CC(C)(C)OC(=O)N[C@H](Cc1ccccc1)C(=O)NCc1nc2cccnc2n1C1(c2ccccc2)CC1	IC50	'='	6000.0	nM	5.22			UO_0000065					False	CHEMBL928307	Inhibition of CYP3A4	A	BAO_0000357	single protein format	None	None	None	None	None	CHEMBL340	Cytochrome P450 3A4	Homo sapiens	SINGLE PROTEIN	CHEMBL1141499	1	Scientific Literature	Bioorg. Med. Chem. Lett.	2008	None
CHEMBL1092929		0	530.59	1	3.57	19	O=C(CNC(=O)c1cccc(C(F)(F)F)c1)N[C@@H]1CCN(CCC2CCN(C(=O)c3ccccc3)CC2)C1	IC50	'>'	10000.0	nM				UO_0000065					False	CHEMBL1108773	Inhibition of human recombinant CYP3A4 by P450-Glo method	A	BAO_0000357	single protein format	Homo sapiens	None	None	None	None	CHEMBL340	Cytochrome P450 3A4	Homo sapiens	SINGLE PROTEIN	CHEMBL1156954	1	Scientific Literature	Bioorg. Med. Chem. Lett.	2010	None
CHEMBL510171		0	344.42	0	3.63	36	Cc1nc2c(N[C@@H]3CCc4ccccc43)cc(-n3cncn3)cn2c1C	IC50	'='	5100.0	nM	5.29			UO_0000065					False	CHEMBL964396	Inhibition of CYP3A4 using diethoxyfluorescein as substrate	A	BAO_0000357	single protein format	None	None	None	None	None	CHEMBL340	Cytochrome P450 3A4	Homo sapiens	SINGLE PROTEIN	CHEMBL1136984	1	Scientific Literature	Bioorg. Med. Chem. Lett.	2009	None
CHEMBL252438		0	546.07	2	5.37	38	CC(C)(C)OC(=O)N[C@H](Cc1cccc(Cl)c1)C(=O)NCc1nc2cccnc2n1C1(c2ccccc2)CC1	IC50	'='	2400.0	nM	5.62			UO_0000065					False	CHEMBL928307	Inhibition of CYP3A4	A	BAO_0000357	single protein format	None	None	None	None	None	CHEMBL340	Cytochrome P450 3A4	Homo sapiens	SINGLE PROTEIN	CHEMBL1141499	1	Scientific Literature	Bioorg. Med. Chem. Lett.	2008	None
CHEMBL2207687		0	411.90	0	3.91	Figure 2, R2C4,3	CC(C)n1cc(-c2ccnc(NC[C@H](C)O)n2)c(-c2cnc3[nH]cc(Cl)c3c2)n1	Activity	'='	11.0	%				UO_0000187					False	CHEMBL2215610	Time dependent inhibition of human liver microsome CYP3A4 assessed as change in midazolam metabolism at 60 uM by two-step reaction	A	BAO_0000019	assay format	Homo sapiens	CHEMBL3559723	Liver	None	None	CHEMBL340	Cytochrome P450 3A4	Homo sapiens	SINGLE PROTEIN	CHEMBL2203228	1	Scientific Literature	Bioorg. Med. Chem. Lett.	2012	None
CHEMBL1091635		0	439.56	0	2.89	9f	CCC(COC)Nc1nccc(N(CC2CCNCC2)C(=O)c2ccc3c(c2)CCO3)n1	INH	'='	0.367	uM		Non standard unit for type		UO_0000064					False	CHEMBL1103560	Inhibition of CYP3A4 after 30 mins by fluorescence assay	A	BAO_0000357	single protein format	None	None	None	None	None	CHEMBL340	Cytochrome P450 3A4	Homo sapiens	SINGLE PROTEIN	CHEMBL1156216	1	Scientific Literature	Bioorg. Med. Chem. Lett.	2010	None
CHEMBL1091615		0	399.50	0	2.24	10c	COC[C@H](C)Nc1nccc(N(CCCCN)C(=O)c2ccc3c(c2)CCO3)n1	INH	'='	2.648	uM		Non standard unit for type		UO_0000064					False	CHEMBL1103560	Inhibition of CYP3A4 after 30 mins by fluorescence assay	A	BAO_0000357	single protein format	None	None	None	None	None	CHEMBL340	Cytochrome P450 3A4	Homo sapiens	SINGLE PROTEIN	CHEMBL1156216	1	Scientific Literature	Bioorg. Med. Chem. Lett.	2010	None
CHEMBL495993		0	377.44	0	3.15	ent-1j	O=C1CC2(CCN(C(=O)N[C@H]3C[C@@H]3c3ccccc3)CC2)Oc2cccnc21	IC50	'>'	10000.0	nM				UO_0000065					False	CHEMBL1001513	Inhibition of CYP3A4	A	BAO_0000357	single protein format	None	None	None	None	None	CHEMBL340	Cytochrome P450 3A4	Homo sapiens	SINGLE PROTEIN	CHEMBL1137005	1	Scientific Literature	Bioorg. Med. Chem. Lett.	2009	None
CHEMBL482845		0	376.46	0	3.88	rac-2f	O=C1CC2(CCN(C(=O)NC3CCc4ccccc43)CC2)Oc2ccccc21	IC50	'>'	10000.0	nM				UO_0000065					False	CHEMBL1001513	Inhibition of CYP3A4	A	BAO_0000357	single protein format	None	None	None	None	None	CHEMBL340	Cytochrome P450 3A4	Homo sapiens	SINGLE PROTEIN	CHEMBL1137005	1	Scientific Literature	Bioorg. Med. Chem. Lett.	2009	None
CHEMBL557233		0	292.38	0	4.56	rac-14	CCC(c1ccc(-c2ccc(O)c(C)c2)cc1)n1ccnc1	Inhibition	'='	98.0	%				UO_0000187					False	CHEMBL1053056	Inhibition of recombinant CYP3A4 expressed in baculovirus-infected insect microsome at 10 uM	A	BAO_0000019	assay format	None	None	None	None	None	CHEMBL340	Cytochrome P450 3A4	Homo sapiens	SINGLE PROTEIN	CHEMBL1152894	1	Scientific Literature	Eur. J. Med. Chem.	2009	None
CHEMBL590078		0	217.27	0	0.47	(+)-2a	Cc1cccc2c1C(=O)NC1CNCCN21	Inhibition	'>'	50.0	%				UO_0000187					False	CHEMBL1066809	Inhibition of CYP3A4 at 10 uM	A	BAO_0000357	single protein format	None	None	None	None	None	CHEMBL340	Cytochrome P450 3A4	Homo sapiens	SINGLE PROTEIN	CHEMBL1158511	1	Scientific Literature	Bioorg. Med. Chem. Lett.	2010	None
CHEMBL550242		0	403.49	0	3.58	3c	O=C(NC1CCc2ccccc2C1)N1CCC(c2nc(-c3ccccn3)no2)CC1	IC50	'<'	10000.0	nM				UO_0000065					False	CHEMBL1051708	Inhibition of CYP3A4	A	BAO_0000357	single protein format	None	None	None	None	None	CHEMBL340	Cytochrome P450 3A4	Homo sapiens	SINGLE PROTEIN	CHEMBL1152451	1	Scientific Literature	J. Med. Chem.	2009	None
CHEMBL393218		0	469.49	0	3.17	35	CCc1nc(N)nc(N)c1-c1ccc2c(c1)N(CCCO)C(=O)C(C)(c1cc(F)cc(F)c1)O2	IC50	'='	30000.0	nM	4.52			UO_0000065					False	CHEMBL898579	Inhibition of CYP3A4	A	BAO_0000357	single protein format	None	None	None	None	None	CHEMBL340	Cytochrome P450 3A4	Homo sapiens	SINGLE PROTEIN	CHEMBL1149625	1	Scientific Literature	Bioorg. Med. Chem.	2007	None
CHEMBL374478	RIFAMPIN	4	822.95	3	4.34	rifampin	CO[C@H]1/C=C/O[C@@]2(C)Oc3c(C)c(O)c4c(O)c(c(/C=N/N5CCN(C)CC5)c(O)c4c3C2=O)NC(=O)/C(C)=C\C=C\[C@H](C)[C@H](O)[C@@H](C)[C@@H](O)[C@@H](C)[C@H](OC(C)=O)[C@@H]1C	Activity	'='	100.0	%				UO_0000187					False	CHEMBL1013594	Induction of CYP3A4 activity in cryopreserved human hepatocytes from female NPV donars with history of tobacco and substance usage at 20 uM relative to 20 uM rifampin	A	BAO_0000219	cell-based format	Homo sapiens	None	None	Hepatocyte	None	CHEMBL340	Cytochrome P450 3A4	Homo sapiens	SINGLE PROTEIN	CHEMBL1151735	1	Scientific Literature	J. Med. Chem.	2008	CHEMBL3308043
CHEMBL402071		0	414.47	0	3.53	27	COc1ccc(CC(=O)Nc2cc(-n3nc(C)cc3C)nc(-c3ccccn3)n2)cc1	IC50	'='	1800.0	nM	5.75			UO_0000065					False	CHEMBL930528	Inhibition of CYP3A4	A	BAO_0000357	single protein format	None	None	None	None	None	CHEMBL340	Cytochrome P450 3A4	Homo sapiens	SINGLE PROTEIN	CHEMBL1142297	1	Scientific Literature	Bioorg. Med. Chem. Lett.	2008	None
CHEMBL196478		0	497.59	0	3.69	1	CC(C)C[C@@H]1C(=O)N[C@H](C2Cc3ccccc3C2)C(=O)N1[C@@H](C(=O)NC(C)C)c1ccc(F)cc1F	IC50	'='	4000.0	nM	5.40			UO_0000065					False	CHEMBL946016	Inhibition of CYP3A4	A	BAO_0000357	single protein format	None	None	None	None	None	CHEMBL340	Cytochrome P450 3A4	Homo sapiens	SINGLE PROTEIN	CHEMBL1142309	1	Scientific Literature	Bioorg. Med. Chem. Lett.	2008	None
CHEMBL427202		0	370.38	0	3.52	13	Cc1cc2c(F)c(Oc3ncnn4cc(OC[C@H](C)O)c(C)c34)ccc2[nH]1	IC50	'='	4000.0	nM	5.40			UO_0000065					False	CHEMBL859789	Inhibitory activity against CYP3A4	A	BAO_0000357	single protein format	Homo sapiens	None	None	None	None	CHEMBL340	Cytochrome P450 3A4	Homo sapiens	SINGLE PROTEIN	CHEMBL1146078	1	Scientific Literature	J. Med. Chem.	2006	None
CHEMBL509540		0	295.39	0	1.62	9	Nc1nc2c(c(N3CCNCC3)n1)CCCc1ccccc1-2	Activity						Not Active						False	CHEMBL989062	Inhibition of CYP3A4 upto 10 uM	A	BAO_0000357	single protein format	None	None	None	None	None	CHEMBL340	Cytochrome P450 3A4	Homo sapiens	SINGLE PROTEIN	CHEMBL1140165	1	Scientific Literature	J. Med. Chem.	2008	None
CHEMBL1214337		0	334.42	0	2.68	17b	CC(C)S(=O)(=O)NC1Cc2ccc(-c3cccnc3F)cc2C1	IC50	'>'	10000.0	nM				UO_0000065					False	CHEMBL1217499	Inhibition of human CYP3A4 after 10 mins	A	BAO_0000357	single protein format	Homo sapiens	None	None	None	None	CHEMBL340	Cytochrome P450 3A4	Homo sapiens	SINGLE PROTEIN	CHEMBL1212831	1	Scientific Literature	J. Med. Chem.	2010	None
CHEMBL481364		0	497.38	1	5.85	28	COc1ccc(C(NC(=O)COc2ccc(Cl)c(C)c2)c2cc(Cl)c3cccnc3c2O)cc1	INH	'='	25.0	uM		Non standard unit for type		UO_0000064					False	CHEMBL946712	Inhibition of CYP3A4 at 30 uM by FRET assay	A	BAO_0000357	single protein format	None	None	None	None	None	CHEMBL340	Cytochrome P450 3A4	Homo sapiens	SINGLE PROTEIN	CHEMBL1141004	1	Scientific Literature	Bioorg. Med. Chem. Lett.	2008	None
CHEMBL376939		0	415.94	1	5.75	15	CCCN(CCCNc1ccnc2cc(Cl)ccc12)Cc1c(F)cccc1OC	Inhibition	'='	100.0	%				UO_0000187					False	CHEMBL1103801	Inhibition of CYP3A4 in human liver microsomes assessed as metabolite produced at 1 uM using midazolam as substrate by LC-MS/MS analysis relative to control	A	BAO_0000251	microsome format	Homo sapiens	CHEMBL3559723	Liver	None	Microsome	CHEMBL340	Cytochrome P450 3A4	Homo sapiens	SINGLE PROTEIN	CHEMBL1157913	1	Scientific Literature	J. Med. Chem.	2010	None
CHEMBL1087470		0	383.97	1	5.61	5	CCCN(CCCNc1ccnc2cc(Cl)ccc12)CC1CC2C=CC1C2	Inhibition	'='	76.0	%				UO_0000187					False	CHEMBL1103802	Inhibition of CYP3A4 in human liver microsomes assessed as metabolite produced at 1 uM using testosterone as substrate by LC-MS/MS analysis relative to control	A	BAO_0000251	microsome format	Homo sapiens	CHEMBL3559723	Liver	None	Microsome	CHEMBL340	Cytochrome P450 3A4	Homo sapiens	SINGLE PROTEIN	CHEMBL1157913	1	Scientific Literature	J. Med. Chem.	2010	None
CHEMBL1087493		0	302.42	0	2.21	4	CCOCCn1c(N2CC[C@H](N(C)C)C2)nc2ccccc21	IC50	'>'	5000.0	nM				UO_0000065					False	CHEMBL1110016	Inhibition of CYP3A4	A	BAO_0000357	single protein format	None	None	None	None	None	CHEMBL340	Cytochrome P450 3A4	Homo sapiens	SINGLE PROTEIN	CHEMBL1157885	1	Scientific Literature	Bioorg. Med. Chem. Lett.	2010	None
CHEMBL1094552		0	461.91	1	6.69	cis-16	Cc1cc(OC[P@@]2(=O)OCC[C@@H](c3cccc(Cl)c3)O2)c2c(c1C)Cc1scnc1-2	IC50	'='	420.0	nM	6.38			UO_0000065					False	CHEMBL1113025	Inhibition of CYP3A4	A	BAO_0000357	single protein format	None	None	None	None	None	CHEMBL340	Cytochrome P450 3A4	Homo sapiens	SINGLE PROTEIN	CHEMBL1157911	1	Scientific Literature	Bioorg. Med. Chem. Lett.	2010	None
CHEMBL2333898		0	391.86	0	3.44	50	O=c1[nH]c([C@@H]2CNC[C@H]2c2ccc(Cl)cc2)nc2ccc(-c3cn[nH]c3)cc12	Inhibition	'='	30.0	%				UO_0000187					False	CHEMBL2346257	Inhibition of CYP3A4 (unknown origin) at 10 uM relative to control	A	BAO_0000357	single protein format	Homo sapiens	None	None	None	None	CHEMBL340	Cytochrome P450 3A4	Homo sapiens	SINGLE PROTEIN	CHEMBL2331421	1	Scientific Literature	Bioorg. Med. Chem. Lett.	2013	None
CHEMBL408479		0	453.50	0	0.59	(R)-22b	CN(C)S(=O)(=O)N(C)[C@@H]1CCCn2c1nc(C(=O)NCc1ccc(F)cc1)c(O)c2=O	IC50	'>'	100000.0	nM				UO_0000065					False	CHEMBL932297	Inhibition of CYP3A4	A	BAO_0000357	single protein format	None	None	None	None	None	CHEMBL340	Cytochrome P450 3A4	Homo sapiens	SINGLE PROTEIN	CHEMBL1143246	1	Scientific Literature	J. Med. Chem.	2008	None
CHEMBL1090479	GSK-1070916	1	507.64	2	5.94	17k, GSK-1070916	CCn1cc(-c2ccnc3[nH]c(-c4cccc(CN(C)C)c4)cc23)c(-c2ccc(NC(=O)N(C)C)cc2)n1	Inhibition						Not Active						False	CHEMBL1108269	Inhibition of CYP3A4 in human liver microsomes using midazolam as substrate	A	BAO_0000251	microsome format	Homo sapiens	CHEMBL3559723	Liver	None	Microsome	CHEMBL340	Cytochrome P450 3A4	Homo sapiens	SINGLE PROTEIN	CHEMBL1157791	1	Scientific Literature	J. Med. Chem.	2010	None
CHEMBL208155		0	423.56	0	4.85	1i	CCN(CC)[C@H](C)[C@@H](c1ccc2cc(OCC(C)(C)C(=O)O)ccc2c1)n1ccnc1	IC50	'='	580.0	nM	6.24			UO_0000065					False	CHEMBL853201	Inhibition of CYP3A4	A	BAO_0000357	single protein format	Homo sapiens	None	None	None	None	CHEMBL340	Cytochrome P450 3A4	Homo sapiens	SINGLE PROTEIN	CHEMBL1147708	1	Scientific Literature	Bioorg. Med. Chem. Lett.	2006	None
CHEMBL1086046		0	539.54	1	4.01	15a	CS(=O)(=O)NC[C@@H]1CCC[C@@]2(S(=O)(=O)c3ccc(C(F)(F)F)cc3)c3c(F)ccc(F)c3OC[C@@H]12	INH	'>'	30.0	uM		Non standard unit for type		UO_0000064					False	CHEMBL1120653	Inhibition of CYP3A4 preincubated for 30 mins	A	BAO_0000357	single protein format	None	None	None	None	None	CHEMBL340	Cytochrome P450 3A4	Homo sapiens	SINGLE PROTEIN	CHEMBL1158621	1	Scientific Literature	Bioorg. Med. Chem. Lett.	2010	None
CHEMBL290650		0	315.37	0	3.18	3a	COC(=O)C1=C(C)N=C(C)/C(=C(/O)OC)C1Cc1ccccc1	Rate of oxidation	'='	0.25										False	CHEMBL708969	Rate of Oxidation in human liver microsomes is measured as mean (nmol product) formed / min per nmol cytochrome P-450	A	BAO_0000251	microsome format	Homo sapiens	CHEMBL3559723	Liver	None	Microsome	CHEMBL340	Cytochrome P450 3A4	Homo sapiens	SINGLE PROTEIN	CHEMBL1123360	1	Scientific Literature	J. Med. Chem.	1986	None
CHEMBL229176		0	312.41	0	4.72	22	CCC(C)COc1ccc(C(CC(=O)O)c2ccccc2)cc1	IC50	'>'	22000.0	nM				UO_0000065					False	CHEMBL905050	Inhibition of human CYP3A4	A	BAO_0000357	single protein format	Homo sapiens	None	None	None	None	CHEMBL340	Cytochrome P450 3A4	Homo sapiens	SINGLE PROTEIN	CHEMBL1143689	1	Scientific Literature	J. Med. Chem.	2007	None
CHEMBL403852		0	302.83	1	5.26	31	CCC(c1ccc(-c2ccsc2Cl)cc1)n1ccnc1	Inhibition	'='	87.0	%				UO_0000187					False	CHEMBL931794	Inhibition of recombinant CYP3A4 at 1 uM	A	BAO_0000357	single protein format	None	None	None	None	None	CHEMBL340	Cytochrome P450 3A4	Homo sapiens	SINGLE PROTEIN	CHEMBL1141584	1	Scientific Literature	Bioorg. Med. Chem.	2008	None
CHEMBL403808		0	300.40	1	5.06	30	CCC(c1ccc(-c2cscc2C)cc1F)n1ccnc1	Inhibition	'='	88.0	%				UO_0000187					False	CHEMBL931794	Inhibition of recombinant CYP3A4 at 1 uM	A	BAO_0000357	single protein format	None	None	None	None	None	CHEMBL340	Cytochrome P450 3A4	Homo sapiens	SINGLE PROTEIN	CHEMBL1141584	1	Scientific Literature	Bioorg. Med. Chem.	2008	None
CHEMBL273191		0	254.36	0	4.22	28	CC(c1ccc(-c2ccsc2)cc1)n1ccnc1	Inhibition	'='	80.0	%				UO_0000187					False	CHEMBL931794	Inhibition of recombinant CYP3A4 at 1 uM	A	BAO_0000357	single protein format	None	None	None	None	None	CHEMBL340	Cytochrome P450 3A4	Homo sapiens	SINGLE PROTEIN	CHEMBL1141584	1	Scientific Literature	Bioorg. Med. Chem.	2008	None
CHEMBL403852		0	302.83	1	5.26	31	CCC(c1ccc(-c2ccsc2Cl)cc1)n1ccnc1	Inhibition	'='	97.0	%				UO_0000187					False	CHEMBL930914	Inhibition of recombinant CYP3A4 at 10 uM	A	BAO_0000357	single protein format	None	None	None	None	None	CHEMBL340	Cytochrome P450 3A4	Homo sapiens	SINGLE PROTEIN	CHEMBL1141584	1	Scientific Literature	Bioorg. Med. Chem.	2008	None
CHEMBL152968		0	516.67	1	4.27	42	Cc1nc2cc(OC[C@H](O)CN3CCN(CC(=O)Nc4cccc(-c5ccccc5)c4)CC3)ccc2s1	IC50	'='	37000.0	nM	4.43			UO_0000065					False	CHEMBL665756	Inhibition of cytochrome P450 3A4 of isolated guinea pig heart	A	BAO_0000357	single protein format	Cavia porcellus	None	None	None	None	CHEMBL340	Cytochrome P450 3A4	Homo sapiens	SINGLE PROTEIN	CHEMBL1148425	1	Scientific Literature	Bioorg. Med. Chem. Lett.	2004	None
CHEMBL601468		0	682.55	1	3.53	5b	N#Cc1cccc(S(=O)(=O)N2C[C@H](n3ccnc3)C[C@H]2C(=O)N[C@@H](Cc2ccc(NC(=O)c3c(Cl)cncc3Cl)cc2)C(=O)O)c1	TDI	'='	0.012	/min									False	CHEMBL1074816	Inhibition of CYP3A4 assessed as time dependent inhibition	B	BAO_0000357	single protein format	None	None	None	None	None	CHEMBL340	Cytochrome P450 3A4	Homo sapiens	SINGLE PROTEIN	CHEMBL1157735	1	Scientific Literature	Bioorg. Med. Chem. Lett.	2010	None
CHEMBL258202		0	346.46	0	3.27	6e, BMS-640994	CC[C@@H](C)Nc1ncc(C(=O)Nc2cc(C(=O)NC)ccc2C)s1	Activity	'>'	40.0	uM				UO_0000064					False	CHEMBL929964	Inhibition of CYP3A4	A	BAO_0000357	single protein format	None	None	None	None	None	CHEMBL340	Cytochrome P450 3A4	Homo sapiens	SINGLE PROTEIN	CHEMBL1141541	1	Scientific Literature	Bioorg. Med. Chem. Lett.	2008	None
CHEMBL1089095		0	571.82	2	5.80	19f	O=C(/C=C/c1cccc2c1N(Cc1ccc(Cl)cc1Cl)C(=O)C2(F)F)NS(=O)(=O)c1cccc(Cl)c1	Inhibition						Active						False	CHEMBL1107246	Inhibition of human CYP3A4 using 7-benzyloxy-4-trifluoromethylcoumarin as substrate	A	BAO_0000357	single protein format	Homo sapiens	None	None	None	None	CHEMBL340	Cytochrome P450 3A4	Homo sapiens	SINGLE PROTEIN	CHEMBL1156157	1	Scientific Literature	Bioorg. Med. Chem. Lett.	2010	None
CHEMBL396433		0	657.56	2	5.66	19	CC(C)C[C@H](NCC(=O)O)c1cc(C(F)(F)F)ccc1N1CCN(C(=O)[C@@H](Cc2ccc(Cl)cc2Cl)N2CCCC2=O)CC1	IC50	'>'	50000.0	nM				UO_0000065					False	CHEMBL899757	Inhibition of microsomal CYP3A4	A	BAO_0000019	assay format	None	None	None	None	None	CHEMBL340	Cytochrome P450 3A4	Homo sapiens	SINGLE PROTEIN	CHEMBL1137470	1	Scientific Literature	Bioorg. Med. Chem. Lett.	2007	None
CHEMBL405821	SENICAPOC	3	323.34	0	3.78	21	NC(=O)C(c1ccccc1)(c1ccc(F)cc1)c1ccc(F)cc1	Inhibition	'<'	20.0	%				UO_0000187					False	CHEMBL948119	Inhibition of CYP3A4 at 10 uM	A	BAO_0000357	single protein format	None	None	None	None	None	CHEMBL340	Cytochrome P450 3A4	Homo sapiens	SINGLE PROTEIN	CHEMBL1141563	1	Scientific Literature	J. Med. Chem.	2008	None
CHEMBL481839	ESCHOLTZINE	0	323.35	0	2.97	2	CN1[C@H]2Cc3cc4c(cc3[C@@H]1Cc1cc3c(cc12)OCO3)OCO4	IC50	'='	13400.0	nM	4.87			UO_0000065					False	CHEMBL972070	Inhibition of CYP3A4	A	BAO_0000357	single protein format	None	None	None	None	None	CHEMBL340	Cytochrome P450 3A4	Homo sapiens	SINGLE PROTEIN	CHEMBL1157299	1	Scientific Literature	J. Nat. Prod.	2006	None
CHEMBL151354		0	233.34	0	3.99	29	CCCCOc1ccc(-c2ccns2)cc1	IC50	'='	22900.0	nM	4.64			UO_0000065					False	CHEMBL666009	Concentration required to inhibit cytochrome P450 3A4.	A	BAO_0000357	single protein format	None	None	None	None	None	CHEMBL340	Cytochrome P450 3A4	Homo sapiens	SINGLE PROTEIN	CHEMBL1145921	1	Scientific Literature	J. Med. Chem.	2003	None
CHEMBL289125		0	423.97	1	5.18	1	CSc1nc(NCCc2ccccc2)c2cnn(CC(Cl)c3ccccc3)c2n1	Activity						Not Active						False	CHEMBL898747	Metabolic stability in presence of human recombinant CYP3A4	A	BAO_0000357	single protein format	Homo sapiens	None	None	None	None	CHEMBL340	Cytochrome P450 3A4	Homo sapiens	SINGLE PROTEIN	CHEMBL1137614	1	Scientific Literature	J. Med. Chem.	2007	None
CHEMBL410414	DIRLOTAPIDE	1	674.72	2	8.25	3	CN(Cc1ccccc1)C(=O)[C@@H](NC(=O)c1cc2cc(NC(=O)c3ccccc3-c3ccc(C(F)(F)F)cc3)ccc2n1C)c1ccccc1	IC50	'>'	30000.0	nM				UO_0000065					False	CHEMBL897348	Inhibition of CYP3A4	A	BAO_0000357	single protein format	None	None	None	None	None	CHEMBL340	Cytochrome P450 3A4	Homo sapiens	SINGLE PROTEIN	CHEMBL1148857	1	Scientific Literature	Bioorg. Med. Chem. Lett.	2007	None
CHEMBL1078442	BERGAMOTTIN	0	338.40	1	5.61	4	CC(C)=CCC/C(C)=C/COc1c2ccoc2cc2oc(=O)ccc12	IC50	'='	2420.0	nM	5.62			UO_0000065					False	CHEMBL1108441	Inhibition of CYP3A4 after 30 mins by fluorescence microplate reader assay	A	BAO_0000357	single protein format	None	None	None	None	None	CHEMBL340	Cytochrome P450 3A4	Homo sapiens	SINGLE PROTEIN	CHEMBL1154233	1	Scientific Literature	J. Nat. Prod.	2009	None
CHEMBL262320		0	685.62	2	6.44	20b	CC(C)C[C@H](NCCCC(=O)O)c1cc(C(F)(F)F)ccc1N1CCN(C(=O)[C@@H](Cc2ccc(Cl)cc2Cl)N2CCCC2=O)CC1	IC50	'='	25000.0	nM	4.60			UO_0000065					False	CHEMBL899757	Inhibition of microsomal CYP3A4	A	BAO_0000019	assay format	None	None	None	None	None	CHEMBL340	Cytochrome P450 3A4	Homo sapiens	SINGLE PROTEIN	CHEMBL1137470	1	Scientific Literature	Bioorg. Med. Chem. Lett.	2007	None
CHEMBL393788		0	606.61	2	5.04	17b	CC(C)C[C@H](NCCCN)c1cccc(F)c1N1CCN(C(=O)[C@@H](Cc2ccc(Cl)cc2Cl)N2CCCC2=O)CC1	IC50	'='	16000.0	nM	4.80			UO_0000065					False	CHEMBL899757	Inhibition of microsomal CYP3A4	A	BAO_0000019	assay format	None	None	None	None	None	CHEMBL340	Cytochrome P450 3A4	Homo sapiens	SINGLE PROTEIN	CHEMBL1137470	1	Scientific Literature	Bioorg. Med. Chem. Lett.	2007	None
CHEMBL560535		0	305.42	0	3.93	10	c1ccc(CN(c2ccc3[nH]ccc3c2)C2CCNCC2)cc1	Inhibition						tde						False	CHEMBL1051048	Inhibition of CYP3A4 in human liver microsomes after 25 mins	A	BAO_0000251	microsome format	Homo sapiens	CHEMBL3559723	Liver	None	Microsome	CHEMBL340	Cytochrome P450 3A4	Homo sapiens	SINGLE PROTEIN	CHEMBL1153074	1	Scientific Literature	Bioorg. Med. Chem. Lett.	2009	None
CHEMBL151646		0	227.31	0	3.93	3d	CCCCOc1ccc(-c2cccnc2)cc1	IC50	'='	29300.0	nM	4.53			UO_0000065					False	CHEMBL666009	Concentration required to inhibit cytochrome P450 3A4.	A	BAO_0000357	single protein format	None	None	None	None	None	CHEMBL340	Cytochrome P450 3A4	Homo sapiens	SINGLE PROTEIN	CHEMBL1145921	1	Scientific Literature	J. Med. Chem.	2003	None
CHEMBL1094222		0	354.77	0	3.91	8j	NC(=O)c1c(F)ccc(OCc2nc3cc(Cl)ccc3s2)c1F	IC50	'>'	12.0	ug.mL-1				UO_0000274					False	CHEMBL1113800	Inhibition of human recombinant CYP3A4 by fluorescence assay	A	BAO_0000357	single protein format	Homo sapiens	None	None	None	None	CHEMBL340	Cytochrome P450 3A4	Homo sapiens	SINGLE PROTEIN	CHEMBL1157799	1	Scientific Literature	J. Med. Chem.	2010	None
CHEMBL360771		0	395.50	0	4.07	16i (anti)	CC(C(c1ccc2cc(OCC(C)(C)C(=O)O)ccc2c1)n1ccnc1)N(C)C	IC50	'='	1488.0	nM	5.83			UO_0000065					False	CHEMBL830925	Selectivity towards cytochrome P450 3A4 enzyme activity	A	BAO_0000357	single protein format	None	None	None	None	None	CHEMBL340	Cytochrome P450 3A4	Homo sapiens	SINGLE PROTEIN	CHEMBL1142043	1	Scientific Literature	Bioorg. Med. Chem. Lett.	2005	None
CHEMBL241032		0	512.52	1	3.15	42	CCc1nc(N)nc(N)c1-c1ccc2c(c1)N(CCNC(=O)OC)C(=O)C(C)(c1cc(F)cc(F)c1)O2	IC50	'='	670.0	nM	6.17			UO_0000065					False	CHEMBL898579	Inhibition of CYP3A4	A	BAO_0000357	single protein format	None	None	None	None	None	CHEMBL340	Cytochrome P450 3A4	Homo sapiens	SINGLE PROTEIN	CHEMBL1149625	1	Scientific Literature	Bioorg. Med. Chem.	2007	None
CHEMBL1173259		0	301.39	1	5.30	13	CC(C)=C(c1ccncc1)c1ccc(-c2cccc(O)c2)cc1	IC50	'='	730.0	nM	6.14			UO_0000065	20.36	0.36	0.84	18.53	False	CHEMBL1177588	Inhibition of CYP3A4 expressed in baculovirus infected insect microsomes	B	BAO_0000251	microsome format	None	None	None	None	Microsome	CHEMBL340	Cytochrome P450 3A4	Homo sapiens	SINGLE PROTEIN	CHEMBL1177736	1	Scientific Literature	J. Med. Chem.	2010	None
CHEMBL1200633	IVERMECTIN	4	1736.18	None	None	Ivermectin	CC[C@H](C)[C@H]1O[C@]2(CC[C@@H]1C)C[C@@H]1C[C@@H](C/C=C(\C)[C@@H](O[C@H]3C[C@H](OC)[C@@H](O[C@H]4C[C@H](OC)[C@@H](O)[C@H](C)O4)[C@H](C)O3)[C@@H](C)/C=C/C=C3\CO[C@@H]4[C@H](O)C(C)=C[C@@H](C(=O)O1)[C@]34O)O2.CO[C@H]1C[C@H](O[C@H]2[C@H](C)O[C@@H](O[C@@H]3/C(C)=C/C[C@@H]4C[C@@H](C[C@]5(CC[C@H](C)[C@@H](C(C)C)O5)O4)OC(=O)[C@@H]4C=C(C)[C@@H](O)[C@H]5OC/C(=C\C=C\[C@@H]3C)[C@@]45O)C[C@@H]2OC)O[C@@H](C)[C…	IC50	'>'	50000.0	nM				UO_0000065					False	CHEMBL664809	Inhibition of human cytochrome P450 3A4	A	BAO_0000357	single protein format	None	None	None	None	None	CHEMBL340	Cytochrome P450 3A4	Homo sapiens	SINGLE PROTEIN	CHEMBL1136781	1	Scientific Literature	J. Med. Chem.	2003	None
CHEMBL392059		0	514.09	1	3.33	rac-27	CC[C@@H]1CCC[C@H](C2(OC(=O)N3CCN(CCO)C[C@@H]3C)CC2)N1S(=O)(=O)c1ccc(Cl)cc1	Activity	'<'	0.3	uM				UO_0000064					False	CHEMBL899459	Inhibition of CYP3A4 after 30 mins	A	BAO_0000357	single protein format	None	None	None	None	None	CHEMBL340	Cytochrome P450 3A4	Homo sapiens	SINGLE PROTEIN	CHEMBL1137438	1	Scientific Literature	Bioorg. Med. Chem. Lett.	2007	None
CHEMBL290650		0	315.37	0	3.18	3a	COC(=O)C1=C(C)N=C(C)/C(=C(/O)OC)C1Cc1ccccc1	Inhibition	'='	86.0	%				UO_0000187					False	CHEMBL666246	Percent inhibition of human liver microsome cytochrome P-450 mediated nifedipine oxidase activity in the presence of NADPH	A	BAO_0000221	tissue-based format	Homo sapiens	CHEMBL3559723	Liver	None	None	CHEMBL340	Cytochrome P450 3A4	Homo sapiens	SINGLE PROTEIN	CHEMBL1123360	1	Scientific Literature	J. Med. Chem.	1986	None
CHEMBL397667		0	453.34	0	4.00	10	Cc1cc(Br)cc2[nH]c(-c3c(N[C@H](CO)Cc4ccccc4)cc[nH]c3=O)nc12	IC50	'='	3100.0	nM	5.51			UO_0000065					False	CHEMBL887697	Inhibition of CYP3A4 in microsomes	A	BAO_0000019	assay format	None	None	None	None	None	CHEMBL340	Cytochrome P450 3A4	Homo sapiens	SINGLE PROTEIN	CHEMBL1144646	1	Scientific Literature	Bioorg. Med. Chem. Lett.	2007	None
CHEMBL272255	TRIPHENYLMETHANAMINE	0	259.35	0	3.94	5	NC(c1ccccc1)(c1ccccc1)c1ccccc1	Inhibition	'<'	20.0	%				UO_0000187					False	CHEMBL948119	Inhibition of CYP3A4 at 10 uM	A	BAO_0000357	single protein format	None	None	None	None	None	CHEMBL340	Cytochrome P450 3A4	Homo sapiens	SINGLE PROTEIN	CHEMBL1141563	1	Scientific Literature	J. Med. Chem.	2008	None
CHEMBL436826		0	586.61	2	6.53	34	CCOc1ccc(-n2c([C@@H](C)N(Cc3cccnc3)C(=O)Cc3ccc(C(F)(F)F)cc3)nc3ccccc3c2=O)cc1	Activity						Active						False	CHEMBL888989	Inhibition of CYP3A4	A	BAO_0000357	single protein format	None	None	None	None	None	CHEMBL340	Cytochrome P450 3A4	Homo sapiens	SINGLE PROTEIN	CHEMBL1144658	1	Scientific Literature	Bioorg. Med. Chem. Lett.	2007	None
CHEMBL1095932		0	522.61	1	3.26	26a	CNC(=O)Nc1ccc(-c2nc(N3CCOCC3)c3cnn(C4CCN(C(=O)OC(C)C)CC4)c3n2)cc1	Inhibition	'='	23.0	%				UO_0000187					False	CHEMBL1104623	Inhibition of CYP3A4 at 3 uM	A	BAO_0000357	single protein format	None	None	None	None	None	CHEMBL340	Cytochrome P450 3A4	Homo sapiens	SINGLE PROTEIN	CHEMBL1157009	1	Scientific Literature	J. Med. Chem.	2009	None
CHEMBL564226	(S)-(+)-DIMETHINDENE	0	292.43	0	4.15	1a	C[C@H](C1=C(CCN(C)C)Cc2ccccc21)c1ccccn1	Inhibition						Not Active						False	CHEMBL1051829	Inhibition of recombinant CYP3A4 in presence of NADPH generating system	A	BAO_0000357	single protein format	None	None	None	None	None	CHEMBL340	Cytochrome P450 3A4	Homo sapiens	SINGLE PROTEIN	CHEMBL1153519	1	Scientific Literature	J. Med. Chem.	2009	None
CHEMBL387785		0	461.46	0	2.89	9	Cc1cn(CC(=O)c2ccc(-c3ccc(N4C[C@H](Cn5ccnn5)OC4=O)cc3F)cn2)cn1	IC50	'>'	20000.0	nM				UO_0000065					False	CHEMBL896272	Inhibition of human recombinant CYP3A4	A	BAO_0000357	single protein format	Homo sapiens	None	None	None	None	CHEMBL340	Cytochrome P450 3A4	Homo sapiens	SINGLE PROTEIN	CHEMBL1148787	1	Scientific Literature	J. Med. Chem.	2007	None
CHEMBL474796		0	300.31	0	3.01	19	Fc1ccn(Cc2c(F)ccc3c2CC[C@H]3c2ncc[nH]2)n1	Inhibition	'<'	50.0	%				UO_0000187					False	CHEMBL947757	Inhibition of CYP3A4 at 10 uM	A	BAO_0000357	single protein format	None	None	None	None	None	CHEMBL340	Cytochrome P450 3A4	Homo sapiens	SINGLE PROTEIN	CHEMBL1141007	1	Scientific Literature	Bioorg. Med. Chem. Lett.	2008	None
CHEMBL254326		0	297.36	1	5.27	15	Oc1ccc2cc(-c3cccc(-c4ccncc4)c3)ccc2c1	Inhibition	'='	6.0	%				UO_0000187					False	CHEMBL927604	Inhibition of hepatic CYP3A4 at 1 uM	A	BAO_0000357	single protein format	None	None	None	None	None	CHEMBL340	Cytochrome P450 3A4	Homo sapiens	SINGLE PROTEIN	CHEMBL1140785	1	Scientific Literature	Bioorg. Med. Chem. Lett.	2008	None
CHEMBL270869		0	539.59	1	4.21	27	CC(C)c1c(-c2nnc(NCC(C)(C)CN)o2)cn2ncnc(Nc3cc(C(=O)NC4CC4)c(F)cc3F)c12	IC50	'='	1400.0	nM	5.85			UO_0000065					False	CHEMBL949198	Inhibition of human CYP3A4	A	BAO_0000357	single protein format	Homo sapiens	None	None	None	None	CHEMBL340	Cytochrome P450 3A4	Homo sapiens	SINGLE PROTEIN	CHEMBL1143868	1	Scientific Literature	Bioorg. Med. Chem. Lett.	2008	None
CHEMBL407944		0	496.52	0	4.64	23	CCCNc1nnc(-c2cn3ncnc(Nc4cc(C(=O)NC5CC5)c(F)cc4F)c3c2C(C)C)o1	IC50	'='	400.0	nM	6.40			UO_0000065					False	CHEMBL949198	Inhibition of human CYP3A4	A	BAO_0000357	single protein format	Homo sapiens	None	None	None	None	CHEMBL340	Cytochrome P450 3A4	Homo sapiens	SINGLE PROTEIN	CHEMBL1143868	1	Scientific Literature	Bioorg. Med. Chem. Lett.	2008	None
CHEMBL230262		0	383.50	0	2.97	14	CCc1nc(N)nc(N)c1-c1ccc2c(c1)N(CCCCC(=O)OC)CCC2	IC50	'='	12000.0	nM	4.92			UO_0000065					False	CHEMBL889130	Inhibition of CYP3A4	A	BAO_0000357	single protein format	None	None	None	None	None	CHEMBL340	Cytochrome P450 3A4	Homo sapiens	SINGLE PROTEIN	CHEMBL1145363	1	Scientific Literature	Bioorg. Med. Chem. Lett.	2007	None
CHEMBL1095933		0	536.64	1	3.65	27a	CNC(=O)Nc1ccc(-c2nc(N3CCOCC3)c3cnn(C4CCN(C(=O)OC(C)(C)C)CC4)c3n2)cc1	Inhibition	'='	23.0	%				UO_0000187					False	CHEMBL1104623	Inhibition of CYP3A4 at 3 uM	A	BAO_0000357	single protein format	None	None	None	None	None	CHEMBL340	Cytochrome P450 3A4	Homo sapiens	SINGLE PROTEIN	CHEMBL1157009	1	Scientific Literature	J. Med. Chem.	2009	None
CHEMBL253660		0	595.62	2	5.62	37	CC(C)(C)OC(=O)N[C@H](Cc1ccccc1OC(F)(F)F)C(=O)NCc1nc2cccnc2n1C1(c2ccccc2)CC1	IC50	'='	1300.0	nM	5.89			UO_0000065					False	CHEMBL928307	Inhibition of CYP3A4	A	BAO_0000357	single protein format	None	None	None	None	None	CHEMBL340	Cytochrome P450 3A4	Homo sapiens	SINGLE PROTEIN	CHEMBL1141499	1	Scientific Literature	Bioorg. Med. Chem. Lett.	2008	None
CHEMBL454217		0	279.32	0	4.27	35	CC(c1ccc2c(c1)[nH]c1cc(F)ccc12)n1ccnc1	Inhibition	'='	75.0	%				UO_0000187					False	CHEMBL1008177	Inhibition of hepatic CYP3A4 expressed in insect microsomes at 1 uM	A	BAO_0000251	microsome format	None	None	None	None	Microsome	CHEMBL340	Cytochrome P450 3A4	Homo sapiens	SINGLE PROTEIN	CHEMBL1156610	1	Scientific Literature	Bioorg. Med. Chem.	2008	None
CHEMBL462513		0	268.34	0	4.49	25	Oc1ccc(-c2cc(-c3cccc(O)c3)cs2)cc1	IC50	'='	1900.0	nM	5.72			UO_0000065					False	CHEMBL1032458	Inhibition of human hepatic CYP3A4	A	BAO_0000357	single protein format	Homo sapiens	None	None	None	None	CHEMBL340	Cytochrome P450 3A4	Homo sapiens	SINGLE PROTEIN	CHEMBL1142534	1	Scientific Literature	J. Med. Chem.	2008	None
CHEMBL477611		0	409.48	0	2.82	12a	Cc1n[nH]c2cc(N(C)c3ccnc(Nc4cccc(S(N)(=O)=O)c4)n3)ccc12	IC50	'='	7600.0	nM	5.12			UO_0000065					False	CHEMBL983784	Inhibition of human recombinant CYP3A4 using diethoxyfluorescein substrate	A	BAO_0000357	single protein format	Homo sapiens	None	None	None	None	CHEMBL340	Cytochrome P450 3A4	Homo sapiens	SINGLE PROTEIN	CHEMBL1155848	1	Scientific Literature	J. Med. Chem.	2008	None
CHEMBL477563		0	423.50	0	2.83	12g	Cc1nc2cc(N(C)c3ccnc(Nc4cccc(S(N)(=O)=O)c4)n3)ccc2n1C	IC50	'='	27000.0	nM	4.57			UO_0000065					False	CHEMBL983784	Inhibition of human recombinant CYP3A4 using diethoxyfluorescein substrate	A	BAO_0000357	single protein format	Homo sapiens	None	None	None	None	CHEMBL340	Cytochrome P450 3A4	Homo sapiens	SINGLE PROTEIN	CHEMBL1155848	1	Scientific Literature	J. Med. Chem.	2008	None
CHEMBL478402		0	409.48	0	2.52	12e	CN(c1ccc2cn(C)nc2c1)c1ccnc(Nc2cccc(S(N)(=O)=O)c2)n1	IC50	'='	4700.0	nM	5.33			UO_0000065					False	CHEMBL983784	Inhibition of human recombinant CYP3A4 using diethoxyfluorescein substrate	A	BAO_0000357	single protein format	Homo sapiens	None	None	None	None	CHEMBL340	Cytochrome P450 3A4	Homo sapiens	SINGLE PROTEIN	CHEMBL1155848	1	Scientific Literature	J. Med. Chem.	2008	None
CHEMBL477611		0	409.48	0	2.82	12a	Cc1n[nH]c2cc(N(C)c3ccnc(Nc4cccc(S(N)(=O)=O)c4)n3)ccc12	IC50	'='	16000.0	nM	4.80			UO_0000065					False	CHEMBL983778	Inhibition of human recombinant CYP3A4 using 7-benzyloxyquinoline substrate	A	BAO_0000357	single protein format	Homo sapiens	None	None	None	None	CHEMBL340	Cytochrome P450 3A4	Homo sapiens	SINGLE PROTEIN	CHEMBL1155848	1	Scientific Literature	J. Med. Chem.	2008	None
CHEMBL599792		0	447.54	0	3.95	21	COc1ccc(C(=O)NCc2cccc(C(=O)Nc3ccc(CN(C)C)cc3)c2)cc1OC	IC50	'>'	30000.0	nM				UO_0000065					False	CHEMBL1074317	Inhibition of human CYP3A4 using BQ substrate by fluorescence assay	A	BAO_0000357	single protein format	Homo sapiens	None	None	None	None	CHEMBL340	Cytochrome P450 3A4	Homo sapiens	SINGLE PROTEIN	CHEMBL1157712	1	Scientific Literature	J. Med. Chem.	2010	None
CHEMBL315766		0	701.31	2	7.08	23	CCN(CC)CCCN(Cc1ccc(-c2ccc(Cl)cc2)cc1)C(=O)Cn1cc(Cc2cnn(C)c2)c(=O)nc1SCc1ccc(F)cc1	IC50	'='	2000.0	nM	5.70			UO_0000065					False	CHEMBL659099	Inhibition of cytochrome P450 3A4	A	BAO_0000357	single protein format	None	None	None	None	None	CHEMBL340	Cytochrome P450 3A4	Homo sapiens	SINGLE PROTEIN	CHEMBL1135959	1	Scientific Literature	Bioorg. Med. Chem. Lett.	2002	None
CHEMBL392463		0	654.63	2	6.85	24	CC(=O)N1CCC(C(=O)N2C[C@H](c3ccc(F)cc3C)[C@@H](c3nc(C(C)(C)c4cc(C(F)(F)F)cc(C(F)(F)F)c4)no3)C2)CC1	IC50	'='	23000.0	nM	4.64			UO_0000065					False	CHEMBL899348	Inhibition of human CYP3A4	A	BAO_0000357	single protein format	Homo sapiens	None	None	None	None	CHEMBL340	Cytochrome P450 3A4	Homo sapiens	SINGLE PROTEIN	CHEMBL1149712	1	Scientific Literature	Bioorg. Med. Chem. Lett.	2007	None
CHEMBL392573		0	385.51	0	4.59	3d	Cc1cc2ncc(-c3ccc4cc(CCN5CCC[C@H]5C)ccc4n3)c(C)n2n1	Activity						Not Active						False	CHEMBL900907	Inhibition of CYP3A4 at 10 to 20 uM	A	BAO_0000357	single protein format	None	None	None	None	None	CHEMBL340	Cytochrome P450 3A4	Homo sapiens	SINGLE PROTEIN	CHEMBL1137580	1	Scientific Literature	J. Med. Chem.	2007	None
CHEMBL1366479		0	366.42	0	3.50	SID17387624	CCCCN1C(=O)/C(=C\c2ccco2)C(=O)N(CCc2ccccc2)C1=O	AC50	'='	12589.25	nM	4.90		inconclusive	UO_0000065					False	CHEMBL1741324	PUBCHEM_BIOASSAY: Cytochrome panel assay with activity outcomes. (Class of assay: other) Panel member name: p450-cyp3a4 Compounds with AC50 equal or less than 10 uM are considered active	F	BAO_0000019	assay format	None	None	None	None	None	CHEMBL340	Cytochrome P450 3A4	Homo sapiens	SINGLE PROTEIN	CHEMBL1201862	7	PubChem BioAssays			None
CHEMBL1315965		0	435.43	0	3.02	SID4238330	O=c1c(-c2ccc(F)cc2)nc2cnc(N3CCOCC3)nc2n1Cc1ccc(F)cc1	AC50						inactive						False	CHEMBL1741324	PUBCHEM_BIOASSAY: Cytochrome panel assay with activity outcomes. (Class of assay: other) Panel member name: p450-cyp3a4 Compounds with AC50 equal or less than 10 uM are considered active	F	BAO_0000019	assay format	None	None	None	None	None	CHEMBL340	Cytochrome P450 3A4	Homo sapiens	SINGLE PROTEIN	CHEMBL1201862	7	PubChem BioAssays			None
CHEMBL1402251		0	280.33	0	-1.06	SID4253749	CN(C)CCNc1nc2c(c(=O)n(C)c(=O)n2C)n1C	AC50						inactive						False	CHEMBL1741324	PUBCHEM_BIOASSAY: Cytochrome panel assay with activity outcomes. (Class of assay: other) Panel member name: p450-cyp3a4 Compounds with AC50 equal or less than 10 uM are considered active	F	BAO_0000019	assay format	None	None	None	None	None	CHEMBL340	Cytochrome P450 3A4	Homo sapiens	SINGLE PROTEIN	CHEMBL1201862	7	PubChem BioAssays			None
CHEMBL3214586		0	414.87	0	4.10	SID14730455	COc1ccc(C(=O)O/N=C/c2ccc([S+]([O-])c3ccc(Cl)cc3)nc2)cc1	AC50						inactive						False	CHEMBL1741324	PUBCHEM_BIOASSAY: Cytochrome panel assay with activity outcomes. (Class of assay: other) Panel member name: p450-cyp3a4 Compounds with AC50 equal or less than 10 uM are considered active	F	BAO_0000019	assay format	None	None	None	None	None	CHEMBL340	Cytochrome P450 3A4	Homo sapiens	SINGLE PROTEIN	CHEMBL1201862	7	PubChem BioAssays			None
CHEMBL9514	NOCODAZOLE	0	301.33	0	3.03	SID11113976	COC(=O)Nc1nc2ccc(C(=O)c3cccs3)cc2[nH]1	AC50						inactive						False	CHEMBL1741324	PUBCHEM_BIOASSAY: Cytochrome panel assay with activity outcomes. (Class of assay: other) Panel member name: p450-cyp3a4 Compounds with AC50 equal or less than 10 uM are considered active	F	BAO_0000019	assay format	None	None	None	None	None	CHEMBL340	Cytochrome P450 3A4	Homo sapiens	SINGLE PROTEIN	CHEMBL1201862	7	PubChem BioAssays			None
CHEMBL1419702		0	441.29	0	3.37	SID4242540	COc1ccccc1NC(=O)C1=C(C)Nc2nnnn2C1c1cccc(Br)c1	AC50	'='	2511.89	nM	5.60		Active	UO_0000065					False	CHEMBL1741324	PUBCHEM_BIOASSAY: Cytochrome panel assay with activity outcomes. (Class of assay: other) Panel member name: p450-cyp3a4 Compounds with AC50 equal or less than 10 uM are considered active	F	BAO_0000019	assay format	None	None	None	None	None	CHEMBL340	Cytochrome P450 3A4	Homo sapiens	SINGLE PROTEIN	CHEMBL1201862	7	PubChem BioAssays			None
CHEMBL1365616		0	312.33	0	1.56	SID4237810	COc1cccc(Cn2c(=O)c(C)nc3cnc(OC)nc32)c1	AC50	'='	12589.25	nM	4.90		Active	UO_0000065					False	CHEMBL1741324	PUBCHEM_BIOASSAY: Cytochrome panel assay with activity outcomes. (Class of assay: other) Panel member name: p450-cyp3a4 Compounds with AC50 equal or less than 10 uM are considered active	F	BAO_0000019	assay format	None	None	None	None	None	CHEMBL340	Cytochrome P450 3A4	Homo sapiens	SINGLE PROTEIN	CHEMBL1201862	7	PubChem BioAssays			None
CHEMBL1492136		0	330.38	0	1.82	SID4244784	O=C(NCc1ccc2c(c1)OCO2)C1CC(=O)N(C2CCCC2)C1	AC50	'='	4466.84	nM	5.35		Active	UO_0000065					False	CHEMBL1741324	PUBCHEM_BIOASSAY: Cytochrome panel assay with activity outcomes. (Class of assay: other) Panel member name: p450-cyp3a4 Compounds with AC50 equal or less than 10 uM are considered active	F	BAO_0000019	assay format	None	None	None	None	None	CHEMBL340	Cytochrome P450 3A4	Homo sapiens	SINGLE PROTEIN	CHEMBL1201862	7	PubChem BioAssays			None
CHEMBL1357067		0	321.34	0	2.58	SID4239603	Cc1cnc(CNc2cc(-c3ccc4c(c3)OCO4)ncn2)cn1	AC50	'='	10000.0	nM	5.00		Active	UO_0000065					False	CHEMBL1741324	PUBCHEM_BIOASSAY: Cytochrome panel assay with activity outcomes. (Class of assay: other) Panel member name: p450-cyp3a4 Compounds with AC50 equal or less than 10 uM are considered active	F	BAO_0000019	assay format	None	None	None	None	None	CHEMBL340	Cytochrome P450 3A4	Homo sapiens	SINGLE PROTEIN	CHEMBL1201862	7	PubChem BioAssays			None
CHEMBL1355432		0	401.49	0	2.71	SID4238894	COc1ccc(NC(=O)N2CC[C@@]3(CCCN(C(=O)c4csnn4)C3)C2)cc1	AC50	'='	31622.78	nM	4.50		inconclusive	UO_0000065					False	CHEMBL1741324	PUBCHEM_BIOASSAY: Cytochrome panel assay with activity outcomes. (Class of assay: other) Panel member name: p450-cyp3a4 Compounds with AC50 equal or less than 10 uM are considered active	F	BAO_0000019	assay format	None	None	None	None	None	CHEMBL340	Cytochrome P450 3A4	Homo sapiens	SINGLE PROTEIN	CHEMBL1201862	7	PubChem BioAssays			None
CHEMBL1371329		0	375.43	0	2.60	SID14724137	O=C(COc1ccc2ccccc2c1)N1CCN(C(=O)c2cccnc2)CC1	AC50	'='	8912.51	nM	5.05		Active	UO_0000065					False	CHEMBL1741324	PUBCHEM_BIOASSAY: Cytochrome panel assay with activity outcomes. (Class of assay: other) Panel member name: p450-cyp3a4 Compounds with AC50 equal or less than 10 uM are considered active	F	BAO_0000019	assay format	None	None	None	None	None	CHEMBL340	Cytochrome P450 3A4	Homo sapiens	SINGLE PROTEIN	CHEMBL1201862	7	PubChem BioAssays			None
CHEMBL1410627		0	397.34	0	2.40	SID4254404	N[C@H](Cc1ccc2oc3cc(=O)c4ccccc4c-3nc2c1)C(=O)O.O=[N+]([O-])O	AC50	'='	3981.07	nM	5.40		inconclusive	UO_0000065					False	CHEMBL1741324	PUBCHEM_BIOASSAY: Cytochrome panel assay with activity outcomes. (Class of assay: other) Panel member name: p450-cyp3a4 Compounds with AC50 equal or less than 10 uM are considered active	F	BAO_0000019	assay format	None	None	None	None	None	CHEMBL340	Cytochrome P450 3A4	Homo sapiens	SINGLE PROTEIN	CHEMBL1201862	7	PubChem BioAssays			None
CHEMBL1573306		0	362.45	0	2.24	SID4241574	COc1ccc(S(=O)(=O)NCCC(=O)NC(C)c2ccccc2)cc1	AC50	'='	22387.21	nM	4.65		inconclusive	UO_0000065					False	CHEMBL1741324	PUBCHEM_BIOASSAY: Cytochrome panel assay with activity outcomes. (Class of assay: other) Panel member name: p450-cyp3a4 Compounds with AC50 equal or less than 10 uM are considered active	F	BAO_0000019	assay format	None	None	None	None	None	CHEMBL340	Cytochrome P450 3A4	Homo sapiens	SINGLE PROTEIN	CHEMBL1201862	7	PubChem BioAssays			None
CHEMBL1613725		0	322.41	0	3.42	SID4238252	COCCNc1nc(-c2ccc(N(C)C)cc2)nc2ccccc12	AC50	'='	12589.25	nM	4.90		Active	UO_0000065					False	CHEMBL1741324	PUBCHEM_BIOASSAY: Cytochrome panel assay with activity outcomes. (Class of assay: other) Panel member name: p450-cyp3a4 Compounds with AC50 equal or less than 10 uM are considered active	F	BAO_0000019	assay format	None	None	None	None	None	CHEMBL340	Cytochrome P450 3A4	Homo sapiens	SINGLE PROTEIN	CHEMBL1201862	7	PubChem BioAssays			None
CHEMBL1386540		0	466.56	0	2.53	SID4247698	COc1ccc(S(=O)(=O)NCc2ccc(C(=O)N3CCN(c4ccccn4)CC3)cc2)cc1	AC50	'='	15848.93	nM	4.80		Active	UO_0000065					False	CHEMBL1741324	PUBCHEM_BIOASSAY: Cytochrome panel assay with activity outcomes. (Class of assay: other) Panel member name: p450-cyp3a4 Compounds with AC50 equal or less than 10 uM are considered active	F	BAO_0000019	assay format	None	None	None	None	None	CHEMBL340	Cytochrome P450 3A4	Homo sapiens	SINGLE PROTEIN	CHEMBL1201862	7	PubChem BioAssays			None
CHEMBL1592852		0	478.54	0	1.08	SID26751315	CC(C)(C)N1C(=O)[C@H]2CC[C@@H]3/C(=N\OC[C@@H](O)COCc4ccco4)C[C@@H](O)[C@@H](O)[C@@H]3[C@@H]2C1=O	AC50	'='	3981.07	nM	5.40		inconclusive	UO_0000065					False	CHEMBL1741324	PUBCHEM_BIOASSAY: Cytochrome panel assay with activity outcomes. (Class of assay: other) Panel member name: p450-cyp3a4 Compounds with AC50 equal or less than 10 uM are considered active	F	BAO_0000019	assay format	None	None	None	None	None	CHEMBL340	Cytochrome P450 3A4	Homo sapiens	SINGLE PROTEIN	CHEMBL1201862	7	PubChem BioAssays			None
CHEMBL1551518		0	291.35	0	3.88	SID4239251	COc1ccccc1-c1nc(NC2CC2)c2ccccc2n1	AC50	'='	12589.25	nM	4.90		Active	UO_0000065					False	CHEMBL1741324	PUBCHEM_BIOASSAY: Cytochrome panel assay with activity outcomes. (Class of assay: other) Panel member name: p450-cyp3a4 Compounds with AC50 equal or less than 10 uM are considered active	F	BAO_0000019	assay format	None	None	None	None	None	CHEMBL340	Cytochrome P450 3A4	Homo sapiens	SINGLE PROTEIN	CHEMBL1201862	7	PubChem BioAssays			None
CHEMBL1394854		0	340.41	0	3.26	SID4238347	CS(=O)(=O)Nc1cccc(-c2cncnc2Nc2ccccc2)c1	AC50	'='	501.19	nM	6.30		Active	UO_0000065					False	CHEMBL1741324	PUBCHEM_BIOASSAY: Cytochrome panel assay with activity outcomes. (Class of assay: other) Panel member name: p450-cyp3a4 Compounds with AC50 equal or less than 10 uM are considered active	F	BAO_0000019	assay format	None	None	None	None	None	CHEMBL340	Cytochrome P450 3A4	Homo sapiens	SINGLE PROTEIN	CHEMBL1201862	7	PubChem BioAssays			None
CHEMBL1366732		0	297.38	0	3.83	SID4237982	COc1cccc(-c2cncnc2NCc2cccs2)c1	AC50	'='	1584.89	nM	5.80		Active	UO_0000065					False	CHEMBL1741324	PUBCHEM_BIOASSAY: Cytochrome panel assay with activity outcomes. (Class of assay: other) Panel member name: p450-cyp3a4 Compounds with AC50 equal or less than 10 uM are considered active	F	BAO_0000019	assay format	None	None	None	None	None	CHEMBL340	Cytochrome P450 3A4	Homo sapiens	SINGLE PROTEIN	CHEMBL1201862	7	PubChem BioAssays			None
CHEMBL1731530		0	341.39	0	2.95	SID14745039	O=C(CSc1nc2ccccc2o1)NC(=O)NCc1ccccc1	AC50	'='	22387.21	nM	4.65		inconclusive	UO_0000065					False	CHEMBL1741324	PUBCHEM_BIOASSAY: Cytochrome panel assay with activity outcomes. (Class of assay: other) Panel member name: p450-cyp3a4 Compounds with AC50 equal or less than 10 uM are considered active	F	BAO_0000019	assay format	None	None	None	None	None	CHEMBL340	Cytochrome P450 3A4	Homo sapiens	SINGLE PROTEIN	CHEMBL1201862	7	PubChem BioAssays			None
CHEMBL1363867		0	309.76	0	2.06	SID17409248	CCCn1nnnc1NC(=O)COc1ccc(Cl)cc1C	AC50	'='	14125.38	nM	4.85		inconclusive	UO_0000065					False	CHEMBL1741324	PUBCHEM_BIOASSAY: Cytochrome panel assay with activity outcomes. (Class of assay: other) Panel member name: p450-cyp3a4 Compounds with AC50 equal or less than 10 uM are considered active	F	BAO_0000019	assay format	None	None	None	None	None	CHEMBL340	Cytochrome P450 3A4	Homo sapiens	SINGLE PROTEIN	CHEMBL1201862	7	PubChem BioAssays			None
CHEMBL1505006		0	404.47	0	4.16	SID14744658	COc1cccc(NC(=O)COC(=O)c2c3c(nc4ccccc24)CCC(C)C3)c1	AC50	'='	3548.13	nM	5.45		Active	UO_0000065					False	CHEMBL1741324	PUBCHEM_BIOASSAY: Cytochrome panel assay with activity outcomes. (Class of assay: other) Panel member name: p450-cyp3a4 Compounds with AC50 equal or less than 10 uM are considered active	F	BAO_0000019	assay format	None	None	None	None	None	CHEMBL340	Cytochrome P450 3A4	Homo sapiens	SINGLE PROTEIN	CHEMBL1201862	7	PubChem BioAssays			None
CHEMBL1741768		0	350.51	0	3.40	SID14745164	CC(Sc1nnc(Cc2cccs2)n1C1CCCCC1)C(N)=O	AC50	'='	3981.07	nM	5.40		inconclusive	UO_0000065					False	CHEMBL1741324	PUBCHEM_BIOASSAY: Cytochrome panel assay with activity outcomes. (Class of assay: other) Panel member name: p450-cyp3a4 Compounds with AC50 equal or less than 10 uM are considered active	F	BAO_0000019	assay format	None	None	None	None	None	CHEMBL340	Cytochrome P450 3A4	Homo sapiens	SINGLE PROTEIN	CHEMBL1201862	7	PubChem BioAssays			None
CHEMBL1352043		0	461.32	1	5.27	SID17414341	CC(=O)Nc1cccc(NC(=O)c2cc(-c3cccnc3)nc3ccc(Br)cc23)c1	AC50	'='	3548.13	nM	5.45		Active	UO_0000065					False	CHEMBL1741324	PUBCHEM_BIOASSAY: Cytochrome panel assay with activity outcomes. (Class of assay: other) Panel member name: p450-cyp3a4 Compounds with AC50 equal or less than 10 uM are considered active	F	BAO_0000019	assay format	None	None	None	None	None	CHEMBL340	Cytochrome P450 3A4	Homo sapiens	SINGLE PROTEIN	CHEMBL1201862	7	PubChem BioAssays			None
CHEMBL3198365		0	352.80	0	2.42	SID17413040	O=S(=O)(N/N=C/c1ccc2c(c1)OCCO2)c1ccc(Cl)cc1	AC50	'='	14125.38	nM	4.85		Active	UO_0000065					False	CHEMBL1741324	PUBCHEM_BIOASSAY: Cytochrome panel assay with activity outcomes. (Class of assay: other) Panel member name: p450-cyp3a4 Compounds with AC50 equal or less than 10 uM are considered active	F	BAO_0000019	assay format	None	None	None	None	None	CHEMBL340	Cytochrome P450 3A4	Homo sapiens	SINGLE PROTEIN	CHEMBL1201862	7	PubChem BioAssays			None
CHEMBL325109	CLEBOPRIDE	4	373.88	0	3.33	SID11112867	COc1cc(N)c(Cl)cc1C(=O)NC1CCN(Cc2ccccc2)CC1	AC50	'='	3162.28	nM	5.50		inconclusive	UO_0000065					False	CHEMBL1741324	PUBCHEM_BIOASSAY: Cytochrome panel assay with activity outcomes. (Class of assay: other) Panel member name: p450-cyp3a4 Compounds with AC50 equal or less than 10 uM are considered active	F	BAO_0000019	assay format	None	None	None	None	None	CHEMBL340	Cytochrome P450 3A4	Homo sapiens	SINGLE PROTEIN	CHEMBL1201862	7	PubChem BioAssays			None
CHEMBL1565409		0	448.55	0	3.29	SID848762	Cc1ccc(Cn2nnc3c(O)nc(C4CCN(C(=O)Cc5cccs5)CC4)nc32)cc1	AC50	'='	4466.84	nM	5.35		Active	UO_0000065					False	CHEMBL1741324	PUBCHEM_BIOASSAY: Cytochrome panel assay with activity outcomes. (Class of assay: other) Panel member name: p450-cyp3a4 Compounds with AC50 equal or less than 10 uM are considered active	F	BAO_0000019	assay format	None	None	None	None	None	CHEMBL340	Cytochrome P450 3A4	Homo sapiens	SINGLE PROTEIN	CHEMBL1201862	7	PubChem BioAssays			None
CHEMBL1561515		0	295.39	0	2.90	SID17401166	Cc1c(-c2c(C#N)c(N)nc3c2CCCCCC3)cnn1C	AC50	'='	7943.28	nM	5.10		Active	UO_0000065					False	CHEMBL1741324	PUBCHEM_BIOASSAY: Cytochrome panel assay with activity outcomes. (Class of assay: other) Panel member name: p450-cyp3a4 Compounds with AC50 equal or less than 10 uM are considered active	F	BAO_0000019	assay format	None	None	None	None	None	CHEMBL340	Cytochrome P450 3A4	Homo sapiens	SINGLE PROTEIN	CHEMBL1201862	7	PubChem BioAssays			None
CHEMBL1435477		0	294.44	0	4.12	SID11111875	C[C@@H](CN(C)C)CN1c2ccccc2CCc2ccccc21	AC50	'='	7943.28	nM	5.10		inconclusive	UO_0000065					False	CHEMBL1741324	PUBCHEM_BIOASSAY: Cytochrome panel assay with activity outcomes. (Class of assay: other) Panel member name: p450-cyp3a4 Compounds with AC50 equal or less than 10 uM are considered active	F	BAO_0000019	assay format	None	None	None	None	None	CHEMBL340	Cytochrome P450 3A4	Homo sapiens	SINGLE PROTEIN	CHEMBL1201862	7	PubChem BioAssays			None
CHEMBL1357491		0	280.33	0	2.30	SID4240110	c1nc(N2CCNCC2)c2cc(-c3ccoc3)ccc2n1	AC50	'='	25118.86	nM	4.60		inconclusive	UO_0000065					False	CHEMBL1741324	PUBCHEM_BIOASSAY: Cytochrome panel assay with activity outcomes. (Class of assay: other) Panel member name: p450-cyp3a4 Compounds with AC50 equal or less than 10 uM are considered active	F	BAO_0000019	assay format	None	None	None	None	None	CHEMBL340	Cytochrome P450 3A4	Homo sapiens	SINGLE PROTEIN	CHEMBL1201862	7	PubChem BioAssays			None
CHEMBL1332630		0	282.37	0	2.52	SID17415471	O=C1C(Cc2ccccc2)NC(=S)N1c1ccccc1	AC50	'='	2238.72	nM	5.65		inconclusive	UO_0000065					False	CHEMBL1741324	PUBCHEM_BIOASSAY: Cytochrome panel assay with activity outcomes. (Class of assay: other) Panel member name: p450-cyp3a4 Compounds with AC50 equal or less than 10 uM are considered active	F	BAO_0000019	assay format	None	None	None	None	None	CHEMBL340	Cytochrome P450 3A4	Homo sapiens	SINGLE PROTEIN	CHEMBL1201862	7	PubChem BioAssays			None
CHEMBL1330057		0	502.01	2	8.20	SID4254327	CC(C)(C)c1ccc(-c2nnc(SCc3ccc(Cl)cc3)n2-c2cccc(C(F)(F)F)c2)cc1	AC50	'='	3162.28	nM	5.50		inconclusive	UO_0000065					False	CHEMBL1741324	PUBCHEM_BIOASSAY: Cytochrome panel assay with activity outcomes. (Class of assay: other) Panel member name: p450-cyp3a4 Compounds with AC50 equal or less than 10 uM are considered active	F	BAO_0000019	assay format	None	None	None	None	None	CHEMBL340	Cytochrome P450 3A4	Homo sapiens	SINGLE PROTEIN	CHEMBL1201862	7	PubChem BioAssays			None
CHEMBL8618	NAN-190	0	393.49	0	2.89	SID11111535	COc1ccccc1N1CCN(CCCCN2C(=O)c3ccccc3C2=O)CC1	AC50	'='	1584.89	nM	5.80		inconclusive	UO_0000065					False	CHEMBL1741324	PUBCHEM_BIOASSAY: Cytochrome panel assay with activity outcomes. (Class of assay: other) Panel member name: p450-cyp3a4 Compounds with AC50 equal or less than 10 uM are considered active	F	BAO_0000019	assay format	None	None	None	None	None	CHEMBL340	Cytochrome P450 3A4	Homo sapiens	SINGLE PROTEIN	CHEMBL1201862	7	PubChem BioAssays			None
CHEMBL1528626		0	430.42	0	4.67	SID4247554	COc1cccc(NC(=O)c2oc3ccccc3c2NC(=O)c2ccc3c(c2)OCO3)c1	AC50	'='	1778.28	nM	5.75		Active	UO_0000065					False	CHEMBL1741324	PUBCHEM_BIOASSAY: Cytochrome panel assay with activity outcomes. (Class of assay: other) Panel member name: p450-cyp3a4 Compounds with AC50 equal or less than 10 uM are considered active	F	BAO_0000019	assay format	None	None	None	None	None	CHEMBL340	Cytochrome P450 3A4	Homo sapiens	SINGLE PROTEIN	CHEMBL1201862	7	PubChem BioAssays			None
CHEMBL1354563		0	342.43	0	4.84	SID4238808	N#Cc1cccc(-c2ccc3ncnc(NCc4cccs4)c3c2)c1	AC50	'='	3162.28	nM	5.50		Active	UO_0000065					False	CHEMBL1741324	PUBCHEM_BIOASSAY: Cytochrome panel assay with activity outcomes. (Class of assay: other) Panel member name: p450-cyp3a4 Compounds with AC50 equal or less than 10 uM are considered active	F	BAO_0000019	assay format	None	None	None	None	None	CHEMBL340	Cytochrome P450 3A4	Homo sapiens	SINGLE PROTEIN	CHEMBL1201862	7	PubChem BioAssays			None
CHEMBL1514398		0	489.61	0	3.23	SID26750849	CO[C@@H]1COC(=O)CCC[C@@H](C)[C@H](OC)COC(=O)[C@H](Cc2ccccc2)NC(=O)C/C=C\[C@H]1C	AC50	'='	3981.07	nM	5.40		Active	UO_0000065					False	CHEMBL1741324	PUBCHEM_BIOASSAY: Cytochrome panel assay with activity outcomes. (Class of assay: other) Panel member name: p450-cyp3a4 Compounds with AC50 equal or less than 10 uM are considered active	F	BAO_0000019	assay format	None	None	None	None	None	CHEMBL340	Cytochrome P450 3A4	Homo sapiens	SINGLE PROTEIN	CHEMBL1201862	7	PubChem BioAssays			None
CHEMBL565591		0	592.33	2	7.33	50	Cc1cn(Cc2ccc(Cl)cc2Cl)c2c(/C=C/C(=O)NS(=O)(=O)c3cc(Cl)c(Cl)s3)cc(F)cc12	IC50	'='	1500.0	nM	5.82			UO_0000065					False	CHEMBL1045324	Inhibition of human CYP3A4 using 7-benzyloxy-4-trifluoromethylcoumarin as substrate	A	BAO_0000357	single protein format	Homo sapiens	None	None	None	None	CHEMBL340	Cytochrome P450 3A4	Homo sapiens	SINGLE PROTEIN	CHEMBL1156787	1	Scientific Literature	J. Med. Chem.	2010	None
CHEMBL377414		0	483.56	0	3.25	25	CC(C)C[C@@H]1C(=O)N[C@H](C2Cc3ccccc3C2)C(=O)N1[C@@H](C(=O)N(C)C)c1ccc(F)cc1F	IC50	'='	62000.0	nM	4.21			UO_0000065					False	CHEMBL870292	Inhibition of CYP450 3A4 transfected in human microsome using PPR fluorogenic substrate	A	BAO_0000251	microsome format	Homo sapiens	None	None	None	None	CHEMBL340	Cytochrome P450 3A4	Homo sapiens	SINGLE PROTEIN	CHEMBL1138900	1	Scientific Literature	J. Med. Chem.	2006	None
CHEMBL1375431		0	423.47	0	2.94	SID4237653	O=c1c(-c2ccc(F)cc2)nc2cnc(N3CCOCC3)nc2n1Cc1cccs1	Potency	'='	15848.9	nM	4.80		Not Active	UO_0000065					False	CHEMBL1614108	PUBCHEM_BIOASSAY: qHTS Assay for Activators of Cytochrome P450 3A4. (Class of assay: confirmatory) [Related pubchem assays: 410 ]	A	BAO_0000357	single protein format	Homo sapiens	None	None	None	None	CHEMBL340	Cytochrome P450 3A4	Homo sapiens	SINGLE PROTEIN	CHEMBL1201862	7	PubChem BioAssays			None
CHEMBL1318104		0	384.77	0	3.83	SID4238026	O=c1c(-c2cc(F)cc(F)c2)nc2cncnc2n1Cc1ccccc1Cl	Potency	'='	15848.9	nM	4.80		Inconclusive	UO_0000065					False	CHEMBL1613886	PUBCHEM_BIOASSAY: qHTS Assay for Inhibitors and Substrates of Cytochrome P450 3A4. (Class of assay: confirmatory) [Related pubchem assays: 410 ]	A	BAO_0000357	single protein format	Homo sapiens	None	None	None	None	CHEMBL340	Cytochrome P450 3A4	Homo sapiens	SINGLE PROTEIN	CHEMBL1201862	7	PubChem BioAssays			None
CHEMBL259851		0	801.04	2	9.77	SID17385464	CCCCCCN(C(=O)CCCCCN1C(=O)NC(c2ccc(-c3ccccc3)cc2)C(C(=O)OCc2ccccc2)=C1C)C(C(=O)NCCCC)c1ccc(O)cc1	Potency	'='	10000.0	nM	5.00		Active	UO_0000065					False	CHEMBL1613886	PUBCHEM_BIOASSAY: qHTS Assay for Inhibitors and Substrates of Cytochrome P450 3A4. (Class of assay: confirmatory) [Related pubchem assays: 410 ]	A	BAO_0000357	single protein format	Homo sapiens	None	None	None	None	CHEMBL340	Cytochrome P450 3A4	Homo sapiens	SINGLE PROTEIN	CHEMBL1201862	7	PubChem BioAssays			None
CHEMBL1474471		0	371.44	0	3.53	SID4237664	CCNc1ncc2nc(-c3ccccc3)c(=O)n(CCc3ccccc3)c2n1	Potency	'='	15848.9	nM	4.80		Inconclusive	UO_0000065					False	CHEMBL1613886	PUBCHEM_BIOASSAY: qHTS Assay for Inhibitors and Substrates of Cytochrome P450 3A4. (Class of assay: confirmatory) [Related pubchem assays: 410 ]	A	BAO_0000357	single protein format	Homo sapiens	None	None	None	None	CHEMBL340	Cytochrome P450 3A4	Homo sapiens	SINGLE PROTEIN	CHEMBL1201862	7	PubChem BioAssays			None
CHEMBL1476412		0	213.66	0	1.38	SID11110936	COC(=O)[C@H](N)Cc1ccc(Cl)cc1	Potency	'='	31622.8	nM	4.50		Inconclusive	UO_0000065					False	CHEMBL1613886	PUBCHEM_BIOASSAY: qHTS Assay for Inhibitors and Substrates of Cytochrome P450 3A4. (Class of assay: confirmatory) [Related pubchem assays: 410 ]	A	BAO_0000357	single protein format	Homo sapiens	None	None	None	None	CHEMBL340	Cytochrome P450 3A4	Homo sapiens	SINGLE PROTEIN	CHEMBL1201862	7	PubChem BioAssays			None
CHEMBL75978	5-DEMETHYLNOBILETIN	0	388.37	0	3.21	SID26748500	COc1ccc(-c2cc(=O)c3c(O)c(OC)c(OC)c(OC)c3o2)cc1OC	Potency	'='	10000.0	nM	5.00		Inconclusive	UO_0000065					False	CHEMBL1613886	PUBCHEM_BIOASSAY: qHTS Assay for Inhibitors and Substrates of Cytochrome P450 3A4. (Class of assay: confirmatory) [Related pubchem assays: 410 ]	A	BAO_0000357	single protein format	Homo sapiens	None	None	None	None	CHEMBL340	Cytochrome P450 3A4	Homo sapiens	SINGLE PROTEIN	CHEMBL1201862	7	PubChem BioAssays			None
CHEMBL1611145		0	416.52	0	1.86	SID26751341	C#CCCCO/N=C1/C[C@@H](O)[C@@H](O)[C@H]2[C@@H]1CC[C@@H]1C(=O)N(C3CCCCC3)C(=O)[C@H]12	Potency	'='	3981.1	nM	5.40		Inconclusive	UO_0000065					False	CHEMBL1613886	PUBCHEM_BIOASSAY: qHTS Assay for Inhibitors and Substrates of Cytochrome P450 3A4. (Class of assay: confirmatory) [Related pubchem assays: 410 ]	A	BAO_0000357	single protein format	Homo sapiens	None	None	None	None	CHEMBL340	Cytochrome P450 3A4	Homo sapiens	SINGLE PROTEIN	CHEMBL1201862	7	PubChem BioAssays			None
CHEMBL1494452		0	305.39	0	2.86	SID4238930	c1cncc(-c2ccc3ncnc(NC4CCNCC4)c3c2)c1	Potency	'='	12589.3	nM	4.90		Inconclusive	UO_0000065					False	CHEMBL1613886	PUBCHEM_BIOASSAY: qHTS Assay for Inhibitors and Substrates of Cytochrome P450 3A4. (Class of assay: confirmatory) [Related pubchem assays: 410 ]	A	BAO_0000357	single protein format	Homo sapiens	None	None	None	None	CHEMBL340	Cytochrome P450 3A4	Homo sapiens	SINGLE PROTEIN	CHEMBL1201862	7	PubChem BioAssays			None
CHEMBL1324110		0	356.47	0	2.92	SID17385562	COCCNC(=O)C1(C)C=CC2(CCCCC2)N1C(=O)c1ccccc1	Potency	'='	15848.9	nM	4.80		Active	UO_0000065					False	CHEMBL1613886	PUBCHEM_BIOASSAY: qHTS Assay for Inhibitors and Substrates of Cytochrome P450 3A4. (Class of assay: confirmatory) [Related pubchem assays: 410 ]	A	BAO_0000357	single protein format	Homo sapiens	None	None	None	None	CHEMBL340	Cytochrome P450 3A4	Homo sapiens	SINGLE PROTEIN	CHEMBL1201862	7	PubChem BioAssays			None
CHEMBL1489568		0	182.13	0	1.81	SID17389285	Cc1ccc([N+](=O)[O-])c([N+](=O)[O-])c1	Potency	'='	15848.9	nM	4.80		Inconclusive	UO_0000065					False	CHEMBL1613886	PUBCHEM_BIOASSAY: qHTS Assay for Inhibitors and Substrates of Cytochrome P450 3A4. (Class of assay: confirmatory) [Related pubchem assays: 410 ]	A	BAO_0000357	single protein format	Homo sapiens	None	None	None	None	CHEMBL340	Cytochrome P450 3A4	Homo sapiens	SINGLE PROTEIN	CHEMBL1201862	7	PubChem BioAssays			None
CHEMBL422	TRIFLUOPERAZINE	4	407.51	0	4.95	SID11110644	CN1CCN(CCCN2c3ccccc3Sc3ccc(C(F)(F)F)cc32)CC1	AC50	'='	15848.93	nM	4.80		Active	UO_0000065					False	CHEMBL1741324	PUBCHEM_BIOASSAY: Cytochrome panel assay with activity outcomes. (Class of assay: other) Panel member name: p450-cyp3a4 Compounds with AC50 equal or less than 10 uM are considered active	F	BAO_0000019	assay format	None	None	None	None	None	CHEMBL340	Cytochrome P450 3A4	Homo sapiens	SINGLE PROTEIN	CHEMBL1201862	7	PubChem BioAssays			None
CHEMBL1476043		0	420.86	0	4.64	SID4239702	COc1ccc(Oc2ncc3nc(-c4ccc(Cl)cc4)c(=O)n(C4CC4)c3n2)cc1	Potency	'='	7943.3	nM	5.10		Active	UO_0000065					False	CHEMBL1613886	PUBCHEM_BIOASSAY: qHTS Assay for Inhibitors and Substrates of Cytochrome P450 3A4. (Class of assay: confirmatory) [Related pubchem assays: 410 ]	A	BAO_0000357	single protein format	Homo sapiens	None	None	None	None	CHEMBL340	Cytochrome P450 3A4	Homo sapiens	SINGLE PROTEIN	CHEMBL1201862	7	PubChem BioAssays			None
CHEMBL1365427		0	424.53	0	3.27	SID4240145	N#Cc1cccc(NC(=O)N2CC[C@@]3(CCCN(S(=O)(=O)c4ccccc4)C3)C2)c1	AC50	'='	3162.28	nM	5.50		Active	UO_0000065					False	CHEMBL1741324	PUBCHEM_BIOASSAY: Cytochrome panel assay with activity outcomes. (Class of assay: other) Panel member name: p450-cyp3a4 Compounds with AC50 equal or less than 10 uM are considered active	F	BAO_0000019	assay format	None	None	None	None	None	CHEMBL340	Cytochrome P450 3A4	Homo sapiens	SINGLE PROTEIN	CHEMBL1201862	7	PubChem BioAssays			None
CHEMBL104	CLOTRIMAZOLE	4	344.85	1	5.38	SID11110962	Clc1ccccc1C(c1ccccc1)(c1ccccc1)n1ccnc1	AC50	'='	125.89	nM	6.90		Active	UO_0000065					False	CHEMBL1741324	PUBCHEM_BIOASSAY: Cytochrome panel assay with activity outcomes. (Class of assay: other) Panel member name: p450-cyp3a4 Compounds with AC50 equal or less than 10 uM are considered active	F	BAO_0000019	assay format	None	None	None	None	None	CHEMBL340	Cytochrome P450 3A4	Homo sapiens	SINGLE PROTEIN	CHEMBL1201862	7	PubChem BioAssays			None
CHEMBL1523486		0	313.76	0	2.61	SID14740344	O=C(NCCCN1CCCC1=O)Nc1ccc(F)c(Cl)c1	AC50	'='	28183.83	nM	4.55		inconclusive	UO_0000065					False	CHEMBL1741324	PUBCHEM_BIOASSAY: Cytochrome panel assay with activity outcomes. (Class of assay: other) Panel member name: p450-cyp3a4 Compounds with AC50 equal or less than 10 uM are considered active	F	BAO_0000019	assay format	None	None	None	None	None	CHEMBL340	Cytochrome P450 3A4	Homo sapiens	SINGLE PROTEIN	CHEMBL1201862	7	PubChem BioAssays			None
CHEMBL1474195		0	328.40	0	2.71	SID4238877	CNc1nc(-c2cccc(NS(C)(=O)=O)c2)nc2ccccc12	Potency	'='	10000.0	nM	5.00		Active	UO_0000065					False	CHEMBL1613886	PUBCHEM_BIOASSAY: qHTS Assay for Inhibitors and Substrates of Cytochrome P450 3A4. (Class of assay: confirmatory) [Related pubchem assays: 410 ]	A	BAO_0000357	single protein format	Homo sapiens	None	None	None	None	CHEMBL340	Cytochrome P450 3A4	Homo sapiens	SINGLE PROTEIN	CHEMBL1201862	7	PubChem BioAssays			None
CHEMBL290106	BITHIONOL	4	356.06	1	5.86	SID17389712	Oc1c(Cl)cc(Cl)cc1Sc1cc(Cl)cc(Cl)c1O	Potency	'='	15848.9	nM	4.80		Active	UO_0000065					False	CHEMBL1613886	PUBCHEM_BIOASSAY: qHTS Assay for Inhibitors and Substrates of Cytochrome P450 3A4. (Class of assay: confirmatory) [Related pubchem assays: 410 ]	A	BAO_0000357	single protein format	Homo sapiens	None	None	None	None	CHEMBL340	Cytochrome P450 3A4	Homo sapiens	SINGLE PROTEIN	CHEMBL1201862	7	PubChem BioAssays			None
CHEMBL1201039	BENZTHIAZIDE	4	431.95	0	2.24	SID26747882	NS(=O)(=O)c1cc2c(cc1Cl)N=C(CSCc1ccccc1)NS2(=O)=O	Potency	'='	25118.9	nM	4.60		Active	UO_0000065					False	CHEMBL1613886	PUBCHEM_BIOASSAY: qHTS Assay for Inhibitors and Substrates of Cytochrome P450 3A4. (Class of assay: confirmatory) [Related pubchem assays: 410 ]	A	BAO_0000357	single protein format	Homo sapiens	None	None	None	None	CHEMBL340	Cytochrome P450 3A4	Homo sapiens	SINGLE PROTEIN	CHEMBL1201862	7	PubChem BioAssays			None
CHEMBL1590458		0	335.41	0	2.44	SID4239876	c1cncc(-c2ccc3ncnc(NCCN4CCOCC4)c3c2)c1	Potency	'='	12589.3	nM	4.90		Active	UO_0000065					False	CHEMBL1613886	PUBCHEM_BIOASSAY: qHTS Assay for Inhibitors and Substrates of Cytochrome P450 3A4. (Class of assay: confirmatory) [Related pubchem assays: 410 ]	A	BAO_0000357	single protein format	Homo sapiens	None	None	None	None	CHEMBL340	Cytochrome P450 3A4	Homo sapiens	SINGLE PROTEIN	CHEMBL1201862	7	PubChem BioAssays			None
CHEMBL1414061		0	467.62	0	4.30	SID851503	CCn1c(SCc2ccc(C#N)cc2)nnc1-c1ccc(S(=O)(=O)N2CCCCC2)cc1	AC50						inactive						False	CHEMBL1741324	PUBCHEM_BIOASSAY: Cytochrome panel assay with activity outcomes. (Class of assay: other) Panel member name: p450-cyp3a4 Compounds with AC50 equal or less than 10 uM are considered active	F	BAO_0000019	assay format	None	None	None	None	None	CHEMBL340	Cytochrome P450 3A4	Homo sapiens	SINGLE PROTEIN	CHEMBL1201862	7	PubChem BioAssays			None
CHEMBL1525957		0	469.50	0	2.25	SID14742017	COC(=O)CNC(=O)CN1C(=O)N(c2ccccc2)C(N(O)C(=O)Nc2ccccc2)C1(C)C	AC50						inactive						False	CHEMBL1741324	PUBCHEM_BIOASSAY: Cytochrome panel assay with activity outcomes. (Class of assay: other) Panel member name: p450-cyp3a4 Compounds with AC50 equal or less than 10 uM are considered active	F	BAO_0000019	assay format	None	None	None	None	None	CHEMBL340	Cytochrome P450 3A4	Homo sapiens	SINGLE PROTEIN	CHEMBL1201862	7	PubChem BioAssays			None
CHEMBL1481003		0	454.48	2	-6.65	SID11112785	NC[C@@H]1O[C@H](O[C@H]2[C@H](N)C[C@H](N)[C@H](O)[C@H]2O[C@@H]2O[C@H](CO)[C@@H](O)[C@@H]2O)[C@@H](N)[C@H](O)[C@@H]1O	AC50						inactive						False	CHEMBL1741324	PUBCHEM_BIOASSAY: Cytochrome panel assay with activity outcomes. (Class of assay: other) Panel member name: p450-cyp3a4 Compounds with AC50 equal or less than 10 uM are considered active	F	BAO_0000019	assay format	None	None	None	None	None	CHEMBL340	Cytochrome P450 3A4	Homo sapiens	SINGLE PROTEIN	CHEMBL1201862	7	PubChem BioAssays			None
CHEMBL1373523		0	380.44	1	5.34	SID4252795	O=C(O)C(O)(c1ccc(-c2ccccc2)cc1)c1ccc(-c2ccccc2)cc1	AC50						inactive						False	CHEMBL1741324	PUBCHEM_BIOASSAY: Cytochrome panel assay with activity outcomes. (Class of assay: other) Panel member name: p450-cyp3a4 Compounds with AC50 equal or less than 10 uM are considered active	F	BAO_0000019	assay format	None	None	None	None	None	CHEMBL340	Cytochrome P450 3A4	Homo sapiens	SINGLE PROTEIN	CHEMBL1201862	7	PubChem BioAssays			None
CHEMBL1499066		0	380.45	0	3.59	SID842789	CC(=O)Nc1cccc(NC(=O)C2CCCN2C(=O)Nc2ccccc2C)c1	AC50						inactive						False	CHEMBL1741324	PUBCHEM_BIOASSAY: Cytochrome panel assay with activity outcomes. (Class of assay: other) Panel member name: p450-cyp3a4 Compounds with AC50 equal or less than 10 uM are considered active	F	BAO_0000019	assay format	None	None	None	None	None	CHEMBL340	Cytochrome P450 3A4	Homo sapiens	SINGLE PROTEIN	CHEMBL1201862	7	PubChem BioAssays			None
CHEMBL1561888		0	397.50	0	2.42	SID4239639	CN1CCN(c2ncnc3ccc(-c4cccc(NS(C)(=O)=O)c4)cc23)CC1	Potency	'='	12589.3	nM	4.90		Inconclusive	UO_0000065					False	CHEMBL1613886	PUBCHEM_BIOASSAY: qHTS Assay for Inhibitors and Substrates of Cytochrome P450 3A4. (Class of assay: confirmatory) [Related pubchem assays: 410 ]	A	BAO_0000357	single protein format	Homo sapiens	None	None	None	None	CHEMBL340	Cytochrome P450 3A4	Homo sapiens	SINGLE PROTEIN	CHEMBL1201862	7	PubChem BioAssays			None
CHEMBL1201022	PHENAZOPYRIDINE HYDROCHLORIDE	4	249.71	0	2.66	SID17389769	Cl.Nc1ccc(/N=N/c2ccccc2)c(N)n1	Potency	'='	19952.6	nM	4.70		Inconclusive	UO_0000065					False	CHEMBL1613886	PUBCHEM_BIOASSAY: qHTS Assay for Inhibitors and Substrates of Cytochrome P450 3A4. (Class of assay: confirmatory) [Related pubchem assays: 410 ]	A	BAO_0000357	single protein format	Homo sapiens	None	None	None	None	CHEMBL340	Cytochrome P450 3A4	Homo sapiens	SINGLE PROTEIN	CHEMBL1201862	7	PubChem BioAssays			None
CHEMBL1434111		0	472.43	1	5.04	SID4239212	O=C(c1cc(C(F)(F)F)cc(C(F)(F)F)c1)N1CCC2(CCCN(c3ncccn3)C2)CC1	Potency	'='	15848.9	nM	4.80		Inconclusive	UO_0000065					False	CHEMBL1613886	PUBCHEM_BIOASSAY: qHTS Assay for Inhibitors and Substrates of Cytochrome P450 3A4. (Class of assay: confirmatory) [Related pubchem assays: 410 ]	A	BAO_0000357	single protein format	Homo sapiens	None	None	None	None	CHEMBL340	Cytochrome P450 3A4	Homo sapiens	SINGLE PROTEIN	CHEMBL1201862	7	PubChem BioAssays			None
CHEMBL1370705		0	353.47	0	3.03	SID17385504	CC(=O)N1CC=CC1(CC(C)C)C(=O)NCCc1c[nH]c2ccccc12	Potency	'='	3981.1	nM	5.40		Active	UO_0000065					False	CHEMBL1613886	PUBCHEM_BIOASSAY: qHTS Assay for Inhibitors and Substrates of Cytochrome P450 3A4. (Class of assay: confirmatory) [Related pubchem assays: 410 ]	A	BAO_0000357	single protein format	Homo sapiens	None	None	None	None	CHEMBL340	Cytochrome P450 3A4	Homo sapiens	SINGLE PROTEIN	CHEMBL1201862	7	PubChem BioAssays			None
CHEMBL1475693	FAMPROFAZONE	0	377.53	0	4.36	SID11112679	CC(C)c1c(CN(C)C(C)Cc2ccccc2)n(C)n(-c2ccccc2)c1=O	Potency	'='	3981.1	nM	5.40		Active	UO_0000065					False	CHEMBL1613886	PUBCHEM_BIOASSAY: qHTS Assay for Inhibitors and Substrates of Cytochrome P450 3A4. (Class of assay: confirmatory) [Related pubchem assays: 410 ]	A	BAO_0000357	single protein format	Homo sapiens	None	None	None	None	CHEMBL340	Cytochrome P450 3A4	Homo sapiens	SINGLE PROTEIN	CHEMBL1201862	7	PubChem BioAssays			None
CHEMBL188641		0	344.91	0	4.87	SID4252670	CSc1ccc2c(c1)c(CCN)c(C)n2Cc1ccccc1Cl	Potency	'='	3981.1	nM	5.40		Inconclusive	UO_0000065					False	CHEMBL1613886	PUBCHEM_BIOASSAY: qHTS Assay for Inhibitors and Substrates of Cytochrome P450 3A4. (Class of assay: confirmatory) [Related pubchem assays: 410 ]	A	BAO_0000357	single protein format	Homo sapiens	None	None	None	None	CHEMBL340	Cytochrome P450 3A4	Homo sapiens	SINGLE PROTEIN	CHEMBL1201862	7	PubChem BioAssays			None
CHEMBL1567098		0	513.50	1	2.50	SID26751228	O=C(N/N=C1/C[C@@H](O)[C@@H](O)[C@H]2[C@H]1CC[C@H]1C(=O)N(c3ccc(F)cc3F)C(=O)[C@H]21)OCc1ccccc1	Potency	'='	3981.1	nM	5.40		Inconclusive	UO_0000065					False	CHEMBL1613886	PUBCHEM_BIOASSAY: qHTS Assay for Inhibitors and Substrates of Cytochrome P450 3A4. (Class of assay: confirmatory) [Related pubchem assays: 410 ]	A	BAO_0000357	single protein format	Homo sapiens	None	None	None	None	CHEMBL340	Cytochrome P450 3A4	Homo sapiens	SINGLE PROTEIN	CHEMBL1201862	7	PubChem BioAssays			None
CHEMBL1394640		0	462.59	1	6.61	SID17384975	C[C@@H](C(=O)Nc1ccc2ccccc2c1)[C@H]1C[C@]1(C)[C@H](NC(=O)c1ccccc1)c1ccccc1	Potency	'='	10000.0	nM	5.00		Inconclusive	UO_0000065					False	CHEMBL1613886	PUBCHEM_BIOASSAY: qHTS Assay for Inhibitors and Substrates of Cytochrome P450 3A4. (Class of assay: confirmatory) [Related pubchem assays: 410 ]	A	BAO_0000357	single protein format	Homo sapiens	None	None	None	None	CHEMBL340	Cytochrome P450 3A4	Homo sapiens	SINGLE PROTEIN	CHEMBL1201862	7	PubChem BioAssays			None
CHEMBL1449350		0	334.42	0	3.47	SID4237794	COc1cccc(-c2nc(NC3CCNCC3)c3ccccc3n2)c1	Potency	'='	25118.9	nM	4.60		Inconclusive	UO_0000065					False	CHEMBL1613886	PUBCHEM_BIOASSAY: qHTS Assay for Inhibitors and Substrates of Cytochrome P450 3A4. (Class of assay: confirmatory) [Related pubchem assays: 410 ]	A	BAO_0000357	single protein format	Homo sapiens	None	None	None	None	CHEMBL340	Cytochrome P450 3A4	Homo sapiens	SINGLE PROTEIN	CHEMBL1201862	7	PubChem BioAssays			None
CHEMBL1436075		0	404.46	0	3.58	SID4238944	COc1cccc(Nc2ncc3nc(-c4cccs4)c(=O)n(CCC#N)c3n2)c1	Potency	'='	6309.6	nM	5.20		Active	UO_0000065					False	CHEMBL1613886	PUBCHEM_BIOASSAY: qHTS Assay for Inhibitors and Substrates of Cytochrome P450 3A4. (Class of assay: confirmatory) [Related pubchem assays: 410 ]	A	BAO_0000357	single protein format	Homo sapiens	None	None	None	None	CHEMBL340	Cytochrome P450 3A4	Homo sapiens	SINGLE PROTEIN	CHEMBL1201862	7	PubChem BioAssays			None
CHEMBL1394756	ESOXYBUTYNIN	0	357.49	0	3.34	SID11111572	CCN(CC)CC#CCOC(=O)[C@@](O)(c1ccccc1)C1CCCCC1	Potency	'='	12589.3	nM	4.90		Active	UO_0000065					False	CHEMBL1613886	PUBCHEM_BIOASSAY: qHTS Assay for Inhibitors and Substrates of Cytochrome P450 3A4. (Class of assay: confirmatory) [Related pubchem assays: 410 ]	A	BAO_0000357	single protein format	Homo sapiens	None	None	None	None	CHEMBL340	Cytochrome P450 3A4	Homo sapiens	SINGLE PROTEIN	CHEMBL1201862	7	PubChem BioAssays			None
CHEMBL1567365		0	419.56	0	4.64	SID26751083	COC(=O)C/C=C\[C@@H](C)[C@@H](/C=N\OC[C@@H](C)[C@H](OCc1ccccc1)C(C)C)OC	Potency	'='	3162.3	nM	5.50		Inconclusive	UO_0000065					False	CHEMBL1613886	PUBCHEM_BIOASSAY: qHTS Assay for Inhibitors and Substrates of Cytochrome P450 3A4. (Class of assay: confirmatory) [Related pubchem assays: 410 ]	A	BAO_0000357	single protein format	Homo sapiens	None	None	None	None	CHEMBL340	Cytochrome P450 3A4	Homo sapiens	SINGLE PROTEIN	CHEMBL1201862	7	PubChem BioAssays			None
CHEMBL1551610		0	301.34	0	1.19	SID26749119	COC1C=CC23c4cc5c(cc4CN(CC2O)C3C1)OCO5	Potency	'='	39810.7	nM	4.40		Inconclusive	UO_0000065					False	CHEMBL1613886	PUBCHEM_BIOASSAY: qHTS Assay for Inhibitors and Substrates of Cytochrome P450 3A4. (Class of assay: confirmatory) [Related pubchem assays: 410 ]	A	BAO_0000357	single protein format	Homo sapiens	None	None	None	None	CHEMBL340	Cytochrome P450 3A4	Homo sapiens	SINGLE PROTEIN	CHEMBL1201862	7	PubChem BioAssays			None
CHEMBL1331045		0	417.57	0	3.88	SID26753175	CC1=CC[C@@H]2[C@@H](C1)c1c(O)cc(CC#CCCCNS(C)(=O)=O)cc1OC2(C)C	Potency	'='	2511.9	nM	5.60		Active	UO_0000065					False	CHEMBL1613886	PUBCHEM_BIOASSAY: qHTS Assay for Inhibitors and Substrates of Cytochrome P450 3A4. (Class of assay: confirmatory) [Related pubchem assays: 410 ]	A	BAO_0000357	single protein format	Homo sapiens	None	None	None	None	CHEMBL340	Cytochrome P450 3A4	Homo sapiens	SINGLE PROTEIN	CHEMBL1201862	7	PubChem BioAssays			None
CHEMBL1317924		0	435.51	0	2.81	SID4238013	COc1cccc(Cn2c(=O)c(-c3cccs3)nc3cnc(N4CCOCC4)nc32)c1	Potency	'='	10000.0	nM	5.00		Inconclusive	UO_0000065					False	CHEMBL1613886	PUBCHEM_BIOASSAY: qHTS Assay for Inhibitors and Substrates of Cytochrome P450 3A4. (Class of assay: confirmatory) [Related pubchem assays: 410 ]	A	BAO_0000357	single protein format	Homo sapiens	None	None	None	None	CHEMBL340	Cytochrome P450 3A4	Homo sapiens	SINGLE PROTEIN	CHEMBL1201862	7	PubChem BioAssays			None
CHEMBL1435080		0	342.47	0	3.06	SID4237718	O=C(c1csnn1)N1CCC2(CCCN(c3ccccc3)C2)CC1	Potency	'='	12589.3	nM	4.90		Active	UO_0000065					False	CHEMBL1613886	PUBCHEM_BIOASSAY: qHTS Assay for Inhibitors and Substrates of Cytochrome P450 3A4. (Class of assay: confirmatory) [Related pubchem assays: 410 ]	A	BAO_0000357	single protein format	Homo sapiens	None	None	None	None	CHEMBL340	Cytochrome P450 3A4	Homo sapiens	SINGLE PROTEIN	CHEMBL1201862	7	PubChem BioAssays			None
CHEMBL1514375		0	555.66	1	4.26	SID11111176	COc1cccc2c1[C@@H]1CN(CCCCn3c(=O)[nH]c4c(sc5ncc(-c6ccccc6)nc54)c3=O)C[C@H]1CO2	Potency	'='	15848.9	nM	4.80		Active	UO_0000065					False	CHEMBL1613886	PUBCHEM_BIOASSAY: qHTS Assay for Inhibitors and Substrates of Cytochrome P450 3A4. (Class of assay: confirmatory) [Related pubchem assays: 410 ]	A	BAO_0000357	single protein format	Homo sapiens	None	None	None	None	CHEMBL340	Cytochrome P450 3A4	Homo sapiens	SINGLE PROTEIN	CHEMBL1201862	7	PubChem BioAssays			None
CHEMBL1594258		0	188.27	0	2.95	SID26752515	C=C(C)C(O)/C=C/c1ccc(C)cc1	Potency	'='	3981.1	nM	5.40		Active	UO_0000065					False	CHEMBL1613886	PUBCHEM_BIOASSAY: qHTS Assay for Inhibitors and Substrates of Cytochrome P450 3A4. (Class of assay: confirmatory) [Related pubchem assays: 410 ]	A	BAO_0000357	single protein format	Homo sapiens	None	None	None	None	CHEMBL340	Cytochrome P450 3A4	Homo sapiens	SINGLE PROTEIN	CHEMBL1201862	7	PubChem BioAssays			None
CHEMBL1213136	PILOCARPINE NITRATE	4	271.27	0	1.16	SID855878	CC[C@@H]1C(=O)OC[C@@H]1Cc1cncn1C.O=[N+]([O-])O	Potency	'='	12589.3	nM	4.90		Active	UO_0000065					False	CHEMBL1613886	PUBCHEM_BIOASSAY: qHTS Assay for Inhibitors and Substrates of Cytochrome P450 3A4. (Class of assay: confirmatory) [Related pubchem assays: 410 ]	A	BAO_0000357	single protein format	Homo sapiens	None	None	None	None	CHEMBL340	Cytochrome P450 3A4	Homo sapiens	SINGLE PROTEIN	CHEMBL1201862	7	PubChem BioAssays			None
CHEMBL83954		0	326.82	0	2.96	SID11113667	COc1cc(N)c(Cl)cc1C(=O)OCCCN1CCCCC1	Potency	'='	25118.9	nM	4.60		Inconclusive	UO_0000065					False	CHEMBL1613886	PUBCHEM_BIOASSAY: qHTS Assay for Inhibitors and Substrates of Cytochrome P450 3A4. (Class of assay: confirmatory) [Related pubchem assays: 410 ]	A	BAO_0000357	single protein format	Homo sapiens	None	None	None	None	CHEMBL340	Cytochrome P450 3A4	Homo sapiens	SINGLE PROTEIN	CHEMBL1201862	7	PubChem BioAssays			None
CHEMBL254918		0	579.62	2	5.74	24	CC(C)(C)OC(=O)N[C@H](Cc1ccccc1C(F)(F)F)C(=O)NCc1nc2cccnc2n1C1(c2ccccc2)CC1	IC50	'='	820.0	nM	6.09			UO_0000065					False	CHEMBL928307	Inhibition of CYP3A4	A	BAO_0000357	single protein format	None	None	None	None	None	CHEMBL340	Cytochrome P450 3A4	Homo sapiens	SINGLE PROTEIN	CHEMBL1141499	1	Scientific Literature	Bioorg. Med. Chem. Lett.	2008	None
CHEMBL1092496		0	324.49	0	4.86	rac-9b	Cc1ccc(C(C)c2c(CCN(C)C)sc3ccccc23)cn1	IC50	'>'	10000.0	nM				UO_0000065					False	CHEMBL1106980	Inhibition of recombinant CYP3A4 after 30 mins by fluorescence assay	A	BAO_0000357	single protein format	None	None	None	None	None	CHEMBL340	Cytochrome P450 3A4	Homo sapiens	SINGLE PROTEIN	CHEMBL1156278	1	Scientific Literature	Bioorg. Med. Chem. Lett.	2010	None
CHEMBL1410010		0	500.55	2	2.33	SID26750913	CC(=O)OC[C@@H]1O[C@H](C/C=N\O[C@@H](C)c2cn([C@H](CO)Cc3ccccc3)nn2)C=C[C@@H]1OC(C)=O	Potency	'='	3981.1	nM	5.40		Not Active	UO_0000065					False	CHEMBL1614108	PUBCHEM_BIOASSAY: qHTS Assay for Activators of Cytochrome P450 3A4. (Class of assay: confirmatory) [Related pubchem assays: 410 ]	A	BAO_0000357	single protein format	Homo sapiens	None	None	None	None	CHEMBL340	Cytochrome P450 3A4	Homo sapiens	SINGLE PROTEIN	CHEMBL1201862	7	PubChem BioAssays			None
CHEMBL278755		0	272.69	0	2.72	SID11110796	Nc1ccc(N2C(=O)c3ccccc3C2=O)c(Cl)c1	Potency	'='	15848.9	nM	4.80		Not Active	UO_0000065					False	CHEMBL1614108	PUBCHEM_BIOASSAY: qHTS Assay for Activators of Cytochrome P450 3A4. (Class of assay: confirmatory) [Related pubchem assays: 410 ]	A	BAO_0000357	single protein format	Homo sapiens	None	None	None	None	CHEMBL340	Cytochrome P450 3A4	Homo sapiens	SINGLE PROTEIN	CHEMBL1201862	7	PubChem BioAssays			None
CHEMBL1089202		0	412.84	0	4.05	26, racemic	O=C1CCC2(S(=O)(=O)c3ccc(Cl)cc3)c3c(F)ccc(F)c3OCC2C1	IC50	'='	1200.0	nM	5.92			UO_0000065					False	CHEMBL1103463	Inhibition of CYP3A4 preincubated for 30 mins	A	BAO_0000357	single protein format	None	None	None	None	None	CHEMBL340	Cytochrome P450 3A4	Homo sapiens	SINGLE PROTEIN	CHEMBL1156985	1	Scientific Literature	Bioorg. Med. Chem. Lett.	2010	None
CHEMBL411885		0	616.76	1	3.95	1	COc1ccccc1COCCCOc1ccc(N2C(=O)CNC[C@@H]2COc2ccc3c(c2)N(CCNC(C)=O)CCC3)cc1	Inhibition	'='	92.0	%				UO_0000187					False	CHEMBL866267	Inhibition of CYP3A4 at 3 uM	A	BAO_0000357	single protein format	Homo sapiens	None	None	None	None	CHEMBL340	Cytochrome P450 3A4	Homo sapiens	SINGLE PROTEIN	CHEMBL1146987	1	Scientific Literature	Bioorg. Med. Chem. Lett.	2006	None
CHEMBL381568		0	644.77	1	4.27	4	COc1ccccc1COCCCOc1ccc(N2C(=O)CNC[C@@H]2COc2ccc3c(c2)N(CCN2CCOC2=O)CCC3)cc1	Inhibition						Not Determined						False	CHEMBL866267	Inhibition of CYP3A4 at 3 uM	A	BAO_0000357	single protein format	Homo sapiens	None	None	None	None	CHEMBL340	Cytochrome P450 3A4	Homo sapiens	SINGLE PROTEIN	CHEMBL1146987	1	Scientific Literature	Bioorg. Med. Chem. Lett.	2006	None
CHEMBL1493039		0	237.33	0	2.29	SID4252809	CCCCNc1nc(SC)nc2[nH]cnc12	Potency	'='	3162.3	nM	5.50		Not Active	UO_0000065					False	CHEMBL1614108	PUBCHEM_BIOASSAY: qHTS Assay for Activators of Cytochrome P450 3A4. (Class of assay: confirmatory) [Related pubchem assays: 410 ]	A	BAO_0000357	single protein format	Homo sapiens	None	None	None	None	CHEMBL340	Cytochrome P450 3A4	Homo sapiens	SINGLE PROTEIN	CHEMBL1201862	7	PubChem BioAssays			None
CHEMBL1402326		0	540.13	0	3.59	SID26753211	Cl.Cl.OC(CN1CCNCC1)Cn1c2ccc(Br)cc2c2cc(Br)ccc21	Potency	'='	31622.8	nM	4.50		Not Active	UO_0000065					False	CHEMBL1614108	PUBCHEM_BIOASSAY: qHTS Assay for Activators of Cytochrome P450 3A4. (Class of assay: confirmatory) [Related pubchem assays: 410 ]	A	BAO_0000357	single protein format	Homo sapiens	None	None	None	None	CHEMBL340	Cytochrome P450 3A4	Homo sapiens	SINGLE PROTEIN	CHEMBL1201862	7	PubChem BioAssays			None
CHEMBL1335140		0	545.55	1	1.26	SID26752372	COC(=O)C1=C(C)N(Cc2ccccc2)C2=C3C(=O)N(C)C(=O)C3[C@@](O)(C(=O)OC)C(=O)N2C1c1ccccc1	Potency	'='	3981.1	nM	5.40		Not Active	UO_0000065					False	CHEMBL1614108	PUBCHEM_BIOASSAY: qHTS Assay for Activators of Cytochrome P450 3A4. (Class of assay: confirmatory) [Related pubchem assays: 410 ]	A	BAO_0000357	single protein format	Homo sapiens	None	None	None	None	CHEMBL340	Cytochrome P450 3A4	Homo sapiens	SINGLE PROTEIN	CHEMBL1201862	7	PubChem BioAssays			None
CHEMBL1453655		0	400.77	0	4.11	SID4238952	Cn1c(=O)c(-c2cc(F)cc(F)c2)nc2cnc(Oc3cccc(Cl)c3)nc21	Potency	'='	3981.1	nM	5.40		Active	UO_0000065					False	CHEMBL1614108	PUBCHEM_BIOASSAY: qHTS Assay for Activators of Cytochrome P450 3A4. (Class of assay: confirmatory) [Related pubchem assays: 410 ]	A	BAO_0000357	single protein format	Homo sapiens	None	None	None	None	CHEMBL340	Cytochrome P450 3A4	Homo sapiens	SINGLE PROTEIN	CHEMBL1201862	7	PubChem BioAssays			None
CHEMBL1590857		0	342.42	0	2.73	SID4238592	CN(C)c1nc(-c2cccc(NS(C)(=O)=O)c2)nc2ccccc12	Potency	'='	6309.6	nM	5.20		Not Active	UO_0000065					False	CHEMBL1614108	PUBCHEM_BIOASSAY: qHTS Assay for Activators of Cytochrome P450 3A4. (Class of assay: confirmatory) [Related pubchem assays: 410 ]	A	BAO_0000357	single protein format	Homo sapiens	None	None	None	None	CHEMBL340	Cytochrome P450 3A4	Homo sapiens	SINGLE PROTEIN	CHEMBL1201862	7	PubChem BioAssays			None
CHEMBL1395219		0	446.49	0	2.46	SID4240427	COc1cccc(Cn2c(=O)c(-c3ccc(F)cc3)nc3cnc(N4CCNCC4)nc32)c1	Potency	'='	15848.9	nM	4.80		Not Active	UO_0000065					False	CHEMBL1614108	PUBCHEM_BIOASSAY: qHTS Assay for Activators of Cytochrome P450 3A4. (Class of assay: confirmatory) [Related pubchem assays: 410 ]	A	BAO_0000357	single protein format	Homo sapiens	None	None	None	None	CHEMBL340	Cytochrome P450 3A4	Homo sapiens	SINGLE PROTEIN	CHEMBL1201862	7	PubChem BioAssays			None
CHEMBL405357		0	905.06	3	7.47	SID17385478	CCCCNC(=O)C(c1ccc(OCC(=O)OC)c(C(=O)OC)c1)N(CCOC)C(=O)CCCCCN1C(=O)NC(c2ccc(-c3ccccc3)cc2)C(C(=O)OCc2ccccc2)=C1C	Potency	'='	3162.3	nM	5.50		Not Active	UO_0000065					False	CHEMBL1614108	PUBCHEM_BIOASSAY: qHTS Assay for Activators of Cytochrome P450 3A4. (Class of assay: confirmatory) [Related pubchem assays: 410 ]	A	BAO_0000357	single protein format	Homo sapiens	None	None	None	None	CHEMBL340	Cytochrome P450 3A4	Homo sapiens	SINGLE PROTEIN	CHEMBL1201862	7	PubChem BioAssays			None
CHEMBL1395344		0	262.27	0	3.08	SID4240353	c1ccc2c(-n3ccnc3)nc(-c3ccoc3)nc2c1	Potency	'='	199.5	nM	6.70		Not Active	UO_0000065					False	CHEMBL1614108	PUBCHEM_BIOASSAY: qHTS Assay for Activators of Cytochrome P450 3A4. (Class of assay: confirmatory) [Related pubchem assays: 410 ]	A	BAO_0000357	single protein format	Homo sapiens	None	None	None	None	CHEMBL340	Cytochrome P450 3A4	Homo sapiens	SINGLE PROTEIN	CHEMBL1201862	7	PubChem BioAssays			None
CHEMBL1325297		0	503.55	0	3.74	SID26750076	CCC(COC(=O)c1cc(OC)c(OC)c(OC)c1)(c1ccccc1)N(C)C.O=C(O)/C=C\C(=O)O	Potency	'='	12589.3	nM	4.90		Not Active	UO_0000065					False	CHEMBL1614108	PUBCHEM_BIOASSAY: qHTS Assay for Activators of Cytochrome P450 3A4. (Class of assay: confirmatory) [Related pubchem assays: 410 ]	A	BAO_0000357	single protein format	Homo sapiens	None	None	None	None	CHEMBL340	Cytochrome P450 3A4	Homo sapiens	SINGLE PROTEIN	CHEMBL1201862	7	PubChem BioAssays			None
CHEMBL1552227		0	297.36	0	2.42	SID4237967	O=C(c1ccco1)N1CCC2(CC1)CN(c1ccccn1)C2	Potency	'='	10000.0	nM	5.00		Active	UO_0000065					False	CHEMBL1614108	PUBCHEM_BIOASSAY: qHTS Assay for Activators of Cytochrome P450 3A4. (Class of assay: confirmatory) [Related pubchem assays: 410 ]	A	BAO_0000357	single protein format	Homo sapiens	None	None	None	None	CHEMBL340	Cytochrome P450 3A4	Homo sapiens	SINGLE PROTEIN	CHEMBL1201862	7	PubChem BioAssays			None
CHEMBL355496		0	356.18	1	5.18	SID26753605	O=Nc1c(-c2c(O)[nH]c3cc(Br)ccc23)[nH]c2ccccc12	Potency	'='	7943.3	nM	5.10		Not Active	UO_0000065					False	CHEMBL1614108	PUBCHEM_BIOASSAY: qHTS Assay for Activators of Cytochrome P450 3A4. (Class of assay: confirmatory) [Related pubchem assays: 410 ]	A	BAO_0000357	single protein format	Homo sapiens	None	None	None	None	CHEMBL340	Cytochrome P450 3A4	Homo sapiens	SINGLE PROTEIN	CHEMBL1201862	7	PubChem BioAssays			None
CHEMBL1446650	MEBEVERINE HYDROCHLORIDE	4	466.02	0	4.60	SID26748494	CCN(CCCCOC(=O)c1ccc(OC)c(OC)c1)C(C)Cc1ccc(OC)cc1.Cl	Potency	'='	12589.3	nM	4.90		Not Active	UO_0000065					False	CHEMBL1614108	PUBCHEM_BIOASSAY: qHTS Assay for Activators of Cytochrome P450 3A4. (Class of assay: confirmatory) [Related pubchem assays: 410 ]	A	BAO_0000357	single protein format	Homo sapiens	None	None	None	None	CHEMBL340	Cytochrome P450 3A4	Homo sapiens	SINGLE PROTEIN	CHEMBL1201862	7	PubChem BioAssays			None
CHEMBL1335397		0	225.25	0	2.63	SID4254182	COc1cccc2[nH]c(-c3ccccn3)nc12	Potency	'='	3981.1	nM	5.40		Inconclusive	UO_0000065					False	CHEMBL1613886	PUBCHEM_BIOASSAY: qHTS Assay for Inhibitors and Substrates of Cytochrome P450 3A4. (Class of assay: confirmatory) [Related pubchem assays: 410 ]	A	BAO_0000357	single protein format	Homo sapiens	None	None	None	None	CHEMBL340	Cytochrome P450 3A4	Homo sapiens	SINGLE PROTEIN	CHEMBL1201862	7	PubChem BioAssays			None
CHEMBL444236		0	557.54	1	4.58	SID26753265	BrC1C(Br)C(Br)C(Br)C(Br)C1Br	Potency	'='	15848.9	nM	4.80		Inconclusive	UO_0000065					False	CHEMBL1613886	PUBCHEM_BIOASSAY: qHTS Assay for Inhibitors and Substrates of Cytochrome P450 3A4. (Class of assay: confirmatory) [Related pubchem assays: 410 ]	A	BAO_0000357	single protein format	Homo sapiens	None	None	None	None	CHEMBL340	Cytochrome P450 3A4	Homo sapiens	SINGLE PROTEIN	CHEMBL1201862	7	PubChem BioAssays			None
CHEMBL1532555		0	413.57	1	5.21	SID4238426	Cn1cccc1C(=O)N1CCC2(CCCN(c3ccc(-c4ccccc4)cc3)C2)CC1	Potency	'='	12589.3	nM	4.90		Active	UO_0000065					False	CHEMBL1613886	PUBCHEM_BIOASSAY: qHTS Assay for Inhibitors and Substrates of Cytochrome P450 3A4. (Class of assay: confirmatory) [Related pubchem assays: 410 ]	A	BAO_0000357	single protein format	Homo sapiens	None	None	None	None	CHEMBL340	Cytochrome P450 3A4	Homo sapiens	SINGLE PROTEIN	CHEMBL1201862	7	PubChem BioAssays			None
CHEMBL187892		0	355.43	0	3.38	SID26749857	COc1cc2c(cc1OC)C1Cc3ccc(OC)c(OC)c3CN1CC2	Potency	'='	31622.8	nM	4.50		Inconclusive	UO_0000065					False	CHEMBL1613886	PUBCHEM_BIOASSAY: qHTS Assay for Inhibitors and Substrates of Cytochrome P450 3A4. (Class of assay: confirmatory) [Related pubchem assays: 410 ]	A	BAO_0000357	single protein format	Homo sapiens	None	None	None	None	CHEMBL340	Cytochrome P450 3A4	Homo sapiens	SINGLE PROTEIN	CHEMBL1201862	7	PubChem BioAssays			None
CHEMBL1453749		0	358.49	1	5.14	SID17384969	C[C@@H](C(=O)Nc1ccc2ccccc2c1)[C@@H]1C[C@@]1(C)[C@@H](N)c1ccccc1	Potency	'='	7943.3	nM	5.10		Active	UO_0000065					False	CHEMBL1613886	PUBCHEM_BIOASSAY: qHTS Assay for Inhibitors and Substrates of Cytochrome P450 3A4. (Class of assay: confirmatory) [Related pubchem assays: 410 ]	A	BAO_0000357	single protein format	Homo sapiens	None	None	None	None	CHEMBL340	Cytochrome P450 3A4	Homo sapiens	SINGLE PROTEIN	CHEMBL1201862	7	PubChem BioAssays			None
CHEMBL1370756		0	464.57	1	5.40	SID17384989	C[C@@H](C(=O)Nc1ccc2ccccc2c1)[C@H]1C[C@]1(C)[C@H](NC(=O)c1cnccn1)c1ccccc1	Potency	'='	631.0	nM	6.20		Active	UO_0000065					False	CHEMBL1613886	PUBCHEM_BIOASSAY: qHTS Assay for Inhibitors and Substrates of Cytochrome P450 3A4. (Class of assay: confirmatory) [Related pubchem assays: 410 ]	A	BAO_0000357	single protein format	Homo sapiens	None	None	None	None	CHEMBL340	Cytochrome P450 3A4	Homo sapiens	SINGLE PROTEIN	CHEMBL1201862	7	PubChem BioAssays			None
CHEMBL1395343		0	397.48	0	4.34	SID11112405	O=C(Nc1ccccc1)OC[C@H](CN1CCCCC1)OC(=O)Nc1ccccc1	Potency	'='	7943.3	nM	5.10		Inconclusive	UO_0000065					False	CHEMBL1613886	PUBCHEM_BIOASSAY: qHTS Assay for Inhibitors and Substrates of Cytochrome P450 3A4. (Class of assay: confirmatory) [Related pubchem assays: 410 ]	A	BAO_0000357	single protein format	Homo sapiens	None	None	None	None	CHEMBL340	Cytochrome P450 3A4	Homo sapiens	SINGLE PROTEIN	CHEMBL1201862	7	PubChem BioAssays			None
CHEMBL1436521		0	410.38	0	3.20	SID4240058	COc1cccc(Cn2c(=O)c(-c3cc(F)cc(F)c3)nc3cnc(OC)nc32)c1	Potency	'='	7943.3	nM	5.10		Active	UO_0000065					False	CHEMBL1613886	PUBCHEM_BIOASSAY: qHTS Assay for Inhibitors and Substrates of Cytochrome P450 3A4. (Class of assay: confirmatory) [Related pubchem assays: 410 ]	A	BAO_0000357	single protein format	Homo sapiens	None	None	None	None	CHEMBL340	Cytochrome P450 3A4	Homo sapiens	SINGLE PROTEIN	CHEMBL1201862	7	PubChem BioAssays			None
CHEMBL1079227	PAEONOL	0	166.18	0	1.60	SID26749994	COc1ccc(C(C)=O)c(O)c1	Potency	'='	1258.9	nM	5.90		Active	UO_0000065					False	CHEMBL1613886	PUBCHEM_BIOASSAY: qHTS Assay for Inhibitors and Substrates of Cytochrome P450 3A4. (Class of assay: confirmatory) [Related pubchem assays: 410 ]	A	BAO_0000357	single protein format	Homo sapiens	None	None	None	None	CHEMBL340	Cytochrome P450 3A4	Homo sapiens	SINGLE PROTEIN	CHEMBL1201862	7	PubChem BioAssays			None
CHEMBL1520347		0	351.45	0	3.96	SID4239870	O=C(Oc1ccccc1)N1CCC2(CC1)CCN(c1ccccn1)CC2	Potency	'='	2511.9	nM	5.60		Not Active	UO_0000065					False	CHEMBL1613886	PUBCHEM_BIOASSAY: qHTS Assay for Inhibitors and Substrates of Cytochrome P450 3A4. (Class of assay: confirmatory) [Related pubchem assays: 410 ]	A	BAO_0000357	single protein format	Homo sapiens	None	None	None	None	CHEMBL340	Cytochrome P450 3A4	Homo sapiens	SINGLE PROTEIN	CHEMBL1201862	7	PubChem BioAssays			None
CHEMBL77030	TYRPHOSTIN 47	0	220.25	0	1.29	SID11113533	N#C/C(=C\c1ccc(O)c(O)c1)C(N)=S	Potency	'='	15848.9	nM	4.80		Active	UO_0000065					False	CHEMBL1613886	PUBCHEM_BIOASSAY: qHTS Assay for Inhibitors and Substrates of Cytochrome P450 3A4. (Class of assay: confirmatory) [Related pubchem assays: 410 ]	A	BAO_0000357	single protein format	Homo sapiens	None	None	None	None	CHEMBL340	Cytochrome P450 3A4	Homo sapiens	SINGLE PROTEIN	CHEMBL1201862	7	PubChem BioAssays			None
CHEMBL1532426		0	348.31	0	1.79	SID4238399	COCCn1c(=O)c(-c2cc(F)cc(F)c2)nc2cnc(OC)nc21	Potency	'='	15848.9	nM	4.80		Active	UO_0000065					False	CHEMBL1613886	PUBCHEM_BIOASSAY: qHTS Assay for Inhibitors and Substrates of Cytochrome P450 3A4. (Class of assay: confirmatory) [Related pubchem assays: 410 ]	A	BAO_0000357	single protein format	Homo sapiens	None	None	None	None	CHEMBL340	Cytochrome P450 3A4	Homo sapiens	SINGLE PROTEIN	CHEMBL1201862	7	PubChem BioAssays			None
CHEMBL1559341		0	830.83	3	9.23	SID17389744	Cc1ccc(S(=O)(=O)Oc2ccc(/N=N/c3ccc(-c4ccc(/N=N/c5c(O)ccc6cc(S(=O)(=O)[O-])cc(S(=O)(=O)[O-])c56)c(C)c4)cc3C)cc2)cc1.[Na+].[Na+]	Potency	'='	25118.9	nM	4.60		Inconclusive	UO_0000065					False	CHEMBL1613886	PUBCHEM_BIOASSAY: qHTS Assay for Inhibitors and Substrates of Cytochrome P450 3A4. (Class of assay: confirmatory) [Related pubchem assays: 410 ]	A	BAO_0000357	single protein format	Homo sapiens	None	None	None	None	CHEMBL340	Cytochrome P450 3A4	Homo sapiens	SINGLE PROTEIN	CHEMBL1201862	7	PubChem BioAssays			None
CHEMBL704	MESALAMINE	4	153.14	0	0.67	SID11112235	Nc1ccc(O)c(C(=O)O)c1	Potency	'='	7943.3	nM	5.10		Inconclusive	UO_0000065					False	CHEMBL1613886	PUBCHEM_BIOASSAY: qHTS Assay for Inhibitors and Substrates of Cytochrome P450 3A4. (Class of assay: confirmatory) [Related pubchem assays: 410 ]	A	BAO_0000357	single protein format	Homo sapiens	None	None	None	None	CHEMBL340	Cytochrome P450 3A4	Homo sapiens	SINGLE PROTEIN	CHEMBL1201862	7	PubChem BioAssays			None
CHEMBL380360		0	621.71	1	3.59	15	COc1ccccc1COCCCOc1ccc(N2C(=O)CNC[C@@H]2CSc2ccc3c(c2)N(CC(=O)O)C(=O)CO3)cc1	IC50	'='	15000.0	nM	4.82			UO_0000065					False	CHEMBL866268	Inhibition of CYP3A4 using BFC fluorogenic substrate	A	BAO_0000357	single protein format	Homo sapiens	None	None	None	None	CHEMBL340	Cytochrome P450 3A4	Homo sapiens	SINGLE PROTEIN	CHEMBL1146987	1	Scientific Literature	Bioorg. Med. Chem. Lett.	2006	None
CHEMBL205345		0	635.78	1	4.54	13	COCCCN1C(=O)COc2ccc(SC[C@H]3CNCC(=O)N3c3ccc(OCCCOCc4ccccc4OC)cc3)cc21	Inhibition	'='	95.0	%				UO_0000187					False	CHEMBL866267	Inhibition of CYP3A4 at 3 uM	A	BAO_0000357	single protein format	Homo sapiens	None	None	None	None	CHEMBL340	Cytochrome P450 3A4	Homo sapiens	SINGLE PROTEIN	CHEMBL1146987	1	Scientific Literature	Bioorg. Med. Chem. Lett.	2006	None
CHEMBL382030		0	619.72	1	3.83	12	COCCCN1C(=O)COc2ccc(OC[C@H]3CNCC(=O)N3c3ccc(OCCCOCc4ccccc4OC)cc3)cc21	Inhibition	'='	95.0	%				UO_0000187					False	CHEMBL866267	Inhibition of CYP3A4 at 3 uM	A	BAO_0000357	single protein format	Homo sapiens	None	None	None	None	CHEMBL340	Cytochrome P450 3A4	Homo sapiens	SINGLE PROTEIN	CHEMBL1146987	1	Scientific Literature	Bioorg. Med. Chem. Lett.	2006	None
CHEMBL418382		0	542.03	1	3.65	81	Cn1c2ccnc(Cl)c2c2nc(CN3CCOCC3)nc(N3CCN(CCc4ccc(F)c(F)c4)CC3)c21	IC50	'='	20030.0	nM	4.70			UO_0000065					False	CHEMBL664805	Inhibitory activity against cytochrome P450 3A4	A	BAO_0000357	single protein format	None	None	None	None	None	CHEMBL340	Cytochrome P450 3A4	Homo sapiens	SINGLE PROTEIN	CHEMBL1149093	1	Scientific Literature	J. Med. Chem.	2004	None
CHEMBL1356909		0	544.44	1	-0.79	SID26748479	COc1ccc(CC(N)C(=O)NC2C(CO)OC(n3cnc4c(N(C)C)ncnc43)C2O)cc1.Cl.Cl	Potency	'='	31622.8	nM	4.50		Not Active	UO_0000065					False	CHEMBL1614108	PUBCHEM_BIOASSAY: qHTS Assay for Activators of Cytochrome P450 3A4. (Class of assay: confirmatory) [Related pubchem assays: 410 ]	A	BAO_0000357	single protein format	Homo sapiens	None	None	None	None	CHEMBL340	Cytochrome P450 3A4	Homo sapiens	SINGLE PROTEIN	CHEMBL1201862	7	PubChem BioAssays			None
CHEMBL510539		0	786.73	3	-3.19	SID17389021	C[C@@H]1O[C@@H](O[C@@H]2[C@@H](O)[C@H](OCCc3ccc(O)c(O)c3)O[C@H](CO[C@@H]3O[C@H](CO)[C@@H](O)[C@H](O)[C@H]3O)[C@H]2OC(=O)/C=C/c2ccc(O)c(O)c2)[C@H](O)[C@H](O)[C@H]1O	Potency	'='	7943.3	nM	5.10		Not Active	UO_0000065					False	CHEMBL1614108	PUBCHEM_BIOASSAY: qHTS Assay for Activators of Cytochrome P450 3A4. (Class of assay: confirmatory) [Related pubchem assays: 410 ]	A	BAO_0000357	single protein format	Homo sapiens	None	None	None	None	CHEMBL340	Cytochrome P450 3A4	Homo sapiens	SINGLE PROTEIN	CHEMBL1201862	7	PubChem BioAssays			None
CHEMBL23293	SALIRASIB	2	358.55	1	6.90	SID11111197	CC(C)=CCC/C(C)=C/CC/C(C)=C/CSc1ccccc1C(=O)O	Potency	'='	31622.8	nM	4.50		Not Active	UO_0000065					False	CHEMBL1614108	PUBCHEM_BIOASSAY: qHTS Assay for Activators of Cytochrome P450 3A4. (Class of assay: confirmatory) [Related pubchem assays: 410 ]	A	BAO_0000357	single protein format	Homo sapiens	None	None	None	None	CHEMBL340	Cytochrome P450 3A4	Homo sapiens	SINGLE PROTEIN	CHEMBL1201862	7	PubChem BioAssays			None
CHEMBL1590598		0	316.36	0	4.65	SID4239628	Cc1noc(C)c1-c1nc(Nc2ccccc2)c2ccccc2n1	Potency	'='	6309.6	nM	5.20		Not Active	UO_0000065					False	CHEMBL1614108	PUBCHEM_BIOASSAY: qHTS Assay for Activators of Cytochrome P450 3A4. (Class of assay: confirmatory) [Related pubchem assays: 410 ]	A	BAO_0000357	single protein format	Homo sapiens	None	None	None	None	CHEMBL340	Cytochrome P450 3A4	Homo sapiens	SINGLE PROTEIN	CHEMBL1201862	7	PubChem BioAssays			None
CHEMBL1409148		0	480.61	1	5.65	SID17384945	Cc1cc(C(=O)N[C@@H](c2ccccc2)[C@]2(C)C[C@H]2[C@@H](C)C(=O)Nc2ccc3ccccc3c2)n(C)n1	Potency	'='	794.3	nM	6.10		Not Active	UO_0000065					False	CHEMBL1614108	PUBCHEM_BIOASSAY: qHTS Assay for Activators of Cytochrome P450 3A4. (Class of assay: confirmatory) [Related pubchem assays: 410 ]	A	BAO_0000357	single protein format	Homo sapiens	None	None	None	None	CHEMBL340	Cytochrome P450 3A4	Homo sapiens	SINGLE PROTEIN	CHEMBL1201862	7	PubChem BioAssays			None
CHEMBL1529151		0	318.42	0	3.93	SID4238611	CN(C)Cc1ccccc1-c1nc(NC2CC2)c2ccccc2n1	Potency	'='	15848.9	nM	4.80		Not Active	UO_0000065					False	CHEMBL1614108	PUBCHEM_BIOASSAY: qHTS Assay for Activators of Cytochrome P450 3A4. (Class of assay: confirmatory) [Related pubchem assays: 410 ]	A	BAO_0000357	single protein format	Homo sapiens	None	None	None	None	CHEMBL340	Cytochrome P450 3A4	Homo sapiens	SINGLE PROTEIN	CHEMBL1201862	7	PubChem BioAssays			None
CHEMBL1709	SERTRALINE HYDROCHLORIDE	4	342.70	1	5.18	SID26753298	CN[C@H]1CC[C@@H](c2ccc(Cl)c(Cl)c2)c2ccccc21.Cl	Potency	'='	10000.0	nM	5.00		Not Active	UO_0000065					False	CHEMBL1614108	PUBCHEM_BIOASSAY: qHTS Assay for Activators of Cytochrome P450 3A4. (Class of assay: confirmatory) [Related pubchem assays: 410 ]	A	BAO_0000357	single protein format	Homo sapiens	None	None	None	None	CHEMBL340	Cytochrome P450 3A4	Homo sapiens	SINGLE PROTEIN	CHEMBL1201862	7	PubChem BioAssays			None
CHEMBL1473420		0	429.44	0	3.17	SID4239815	COCCn1c(=O)c(-c2cccc(C#N)c2)nc2cnc(Oc3ccc(OC)cc3)nc21	Potency	'='	2511.9	nM	5.60		Not Active	UO_0000065					False	CHEMBL1614108	PUBCHEM_BIOASSAY: qHTS Assay for Activators of Cytochrome P450 3A4. (Class of assay: confirmatory) [Related pubchem assays: 410 ]	A	BAO_0000357	single protein format	Homo sapiens	None	None	None	None	CHEMBL340	Cytochrome P450 3A4	Homo sapiens	SINGLE PROTEIN	CHEMBL1201862	7	PubChem BioAssays			None
CHEMBL1590645		0	469.57	0	4.83	SID4238454	COc1cccc(Nc2ncc3nc(CCc4ccccc4)c(=O)n(Cc4cccs4)c3n2)c1	Potency	'='	6309.6	nM	5.20		Not Active	UO_0000065					False	CHEMBL1614108	PUBCHEM_BIOASSAY: qHTS Assay for Activators of Cytochrome P450 3A4. (Class of assay: confirmatory) [Related pubchem assays: 410 ]	A	BAO_0000357	single protein format	Homo sapiens	None	None	None	None	CHEMBL340	Cytochrome P450 3A4	Homo sapiens	SINGLE PROTEIN	CHEMBL1201862	7	PubChem BioAssays			None
CHEMBL66114		0	554.11	1	3.74	SID11113838	COc1cc(COc2cc(N)c(Cl)cc2C(=O)CCC2CCN(CCNS(C)(=O)=O)CC2)cc(OC)c1	Potency	'='	1995.3	nM	5.70		Not Active	UO_0000065					False	CHEMBL1614108	PUBCHEM_BIOASSAY: qHTS Assay for Activators of Cytochrome P450 3A4. (Class of assay: confirmatory) [Related pubchem assays: 410 ]	A	BAO_0000357	single protein format	Homo sapiens	None	None	None	None	CHEMBL340	Cytochrome P450 3A4	Homo sapiens	SINGLE PROTEIN	CHEMBL1201862	7	PubChem BioAssays			None
CHEMBL1557170		0	570.76	1	4.64	SID26750967	COC(=O)C/C=C\[C@@H](C)[C@@H](/C=N\O[C@@H](C)CN1CCCCc2nc(C)c(C)cc21)NS(=O)(=O)c1ccc(C)cc1	Potency	'='	3981.1	nM	5.40		Not Active	UO_0000065					False	CHEMBL1614108	PUBCHEM_BIOASSAY: qHTS Assay for Activators of Cytochrome P450 3A4. (Class of assay: confirmatory) [Related pubchem assays: 410 ]	A	BAO_0000357	single protein format	Homo sapiens	None	None	None	None	CHEMBL340	Cytochrome P450 3A4	Homo sapiens	SINGLE PROTEIN	CHEMBL1201862	7	PubChem BioAssays			None
CHEMBL1512786		0	274.34	0	3.66	SID26754440	COc1ccc(/C=C/C(=O)c2cccs2)c(OC)c1	Potency	'='	6309.6	nM	5.20		Not Active	UO_0000065					False	CHEMBL1614108	PUBCHEM_BIOASSAY: qHTS Assay for Activators of Cytochrome P450 3A4. (Class of assay: confirmatory) [Related pubchem assays: 410 ]	A	BAO_0000357	single protein format	Homo sapiens	None	None	None	None	CHEMBL340	Cytochrome P450 3A4	Homo sapiens	SINGLE PROTEIN	CHEMBL1201862	7	PubChem BioAssays			None
CHEMBL242384		0	268.27	0	3.17	SID26754217	COc1cccc2oc(-c3ccc(O)cc3)cc(=O)c12	Potency	'='	15848.9	nM	4.80		Not Active	UO_0000065					False	CHEMBL1614108	PUBCHEM_BIOASSAY: qHTS Assay for Activators of Cytochrome P450 3A4. (Class of assay: confirmatory) [Related pubchem assays: 410 ]	A	BAO_0000357	single protein format	Homo sapiens	None	None	None	None	CHEMBL340	Cytochrome P450 3A4	Homo sapiens	SINGLE PROTEIN	CHEMBL1201862	7	PubChem BioAssays			None
CHEMBL1515835		0	308.38	0	1.16	SID17385522	COC(=O)CNC(=O)C1(C)C=CC2(CCCCC2)N1C(C)=O	Potency	'='	25118.9	nM	4.60		Not Active	UO_0000065					False	CHEMBL1614108	PUBCHEM_BIOASSAY: qHTS Assay for Activators of Cytochrome P450 3A4. (Class of assay: confirmatory) [Related pubchem assays: 410 ]	A	BAO_0000357	single protein format	Homo sapiens	None	None	None	None	CHEMBL340	Cytochrome P450 3A4	Homo sapiens	SINGLE PROTEIN	CHEMBL1201862	7	PubChem BioAssays			None
CHEMBL1397999		0	497.55	0	3.56	SID26753905	CCC1=C2CC[C@H]3C(=O)NC(=O)[C@H]3[C@H]2[C@@]2(Cc3ccccc3)/C(=N/Cc3ccccc3)OC(=O)N2C1=O	Potency	'='	6309.6	nM	5.20		Not Active	UO_0000065					False	CHEMBL1614108	PUBCHEM_BIOASSAY: qHTS Assay for Activators of Cytochrome P450 3A4. (Class of assay: confirmatory) [Related pubchem assays: 410 ]	A	BAO_0000357	single protein format	Homo sapiens	None	None	None	None	CHEMBL340	Cytochrome P450 3A4	Homo sapiens	SINGLE PROTEIN	CHEMBL1201862	7	PubChem BioAssays			None
CHEMBL332643		0	713.87	3	5.45	4	CCOC(=O)CCCn1c(=O)nc2n(CCCCOC(=O)C[C@@H]3CC4C5CC[C@H](O)C5CCC4[C@@]4(C)CCC(=O)C=C34)c3ccccc3cc-2c1=O	IC50	'='	1100.0	nM	5.96			UO_0000065					False	CHEMBL663953	Inhibition of Cytochrome P450 3A4 with midazolam (1'-OH)	A	BAO_0000357	single protein format	Homo sapiens	None	None	None	None	CHEMBL340	Cytochrome P450 3A4	Homo sapiens	SINGLE PROTEIN	CHEMBL1136306	1	Scientific Literature	Bioorg. Med. Chem. Lett.	2003	None
CHEMBL1316075		0	286.34	0	3.74	SID4240425	N#Cc1ccccc1-c1ccc2ncnc(NC3CC3)c2c1	Potency	'='	1995.3	nM	5.70		Not Active	UO_0000065					False	CHEMBL1614108	PUBCHEM_BIOASSAY: qHTS Assay for Activators of Cytochrome P450 3A4. (Class of assay: confirmatory) [Related pubchem assays: 410 ]	A	BAO_0000357	single protein format	Homo sapiens	None	None	None	None	CHEMBL340	Cytochrome P450 3A4	Homo sapiens	SINGLE PROTEIN	CHEMBL1201862	7	PubChem BioAssays			None
CHEMBL1591487		0	381.47	0	1.58	SID4237587	CN1CCN(c2ncc3nc(-c4cccs4)c(=O)n(CCC#N)c3n2)CC1	Potency	'='	31622.8	nM	4.50		Not Active	UO_0000065					False	CHEMBL1614108	PUBCHEM_BIOASSAY: qHTS Assay for Activators of Cytochrome P450 3A4. (Class of assay: confirmatory) [Related pubchem assays: 410 ]	A	BAO_0000357	single protein format	Homo sapiens	None	None	None	None	CHEMBL340	Cytochrome P450 3A4	Homo sapiens	SINGLE PROTEIN	CHEMBL1201862	7	PubChem BioAssays			None
CHEMBL1476437		0	409.49	0	3.47	SID4239148	COc1ccc(NC(=O)N2CC3(CCN(C(=O)c4ccc(OC)cc4)CC3)C2)cc1	Potency	'='	25118.9	nM	4.60		Not Active	UO_0000065					False	CHEMBL1614108	PUBCHEM_BIOASSAY: qHTS Assay for Activators of Cytochrome P450 3A4. (Class of assay: confirmatory) [Related pubchem assays: 410 ]	A	BAO_0000357	single protein format	Homo sapiens	None	None	None	None	CHEMBL340	Cytochrome P450 3A4	Homo sapiens	SINGLE PROTEIN	CHEMBL1201862	7	PubChem BioAssays			None
CHEMBL1476348		0	268.28	0	1.49	SID4239119	COc1ncc2nc(C)c(=O)n(-c3ccccc3)c2n1	Potency	'='	25118.9	nM	4.60		Not Active	UO_0000065					False	CHEMBL1614108	PUBCHEM_BIOASSAY: qHTS Assay for Activators of Cytochrome P450 3A4. (Class of assay: confirmatory) [Related pubchem assays: 410 ]	A	BAO_0000357	single protein format	Homo sapiens	None	None	None	None	CHEMBL340	Cytochrome P450 3A4	Homo sapiens	SINGLE PROTEIN	CHEMBL1201862	7	PubChem BioAssays			None
CHEMBL1395997		0	411.55	1	5.27	SID4238497	O=C(c1ccncc1)N1CCC2(CCCN(c3cccc(-c4ccccc4)c3)C2)CC1	Potency	'='	251.2	nM	6.60		Not Active	UO_0000065					False	CHEMBL1614108	PUBCHEM_BIOASSAY: qHTS Assay for Activators of Cytochrome P450 3A4. (Class of assay: confirmatory) [Related pubchem assays: 410 ]	A	BAO_0000357	single protein format	Homo sapiens	None	None	None	None	CHEMBL340	Cytochrome P450 3A4	Homo sapiens	SINGLE PROTEIN	CHEMBL1201862	7	PubChem BioAssays			None
CHEMBL76904	TYRPHOSTIN 23	0	186.17	0	1.53	SID11113529	N#CC(C#N)=Cc1ccc(O)c(O)c1	Potency	'='	31622.8	nM	4.50		Not Active	UO_0000065					False	CHEMBL1614108	PUBCHEM_BIOASSAY: qHTS Assay for Activators of Cytochrome P450 3A4. (Class of assay: confirmatory) [Related pubchem assays: 410 ]	A	BAO_0000357	single protein format	Homo sapiens	None	None	None	None	CHEMBL340	Cytochrome P450 3A4	Homo sapiens	SINGLE PROTEIN	CHEMBL1201862	7	PubChem BioAssays			None
CHEMBL1437128		0	307.39	0	4.25	SID17384998	COc1ccc(NC(=O)CCCCC#Cc2ccccc2)cc1	Potency	'='	316.2	nM	6.50		Not Active	UO_0000065					False	CHEMBL1614108	PUBCHEM_BIOASSAY: qHTS Assay for Activators of Cytochrome P450 3A4. (Class of assay: confirmatory) [Related pubchem assays: 410 ]	A	BAO_0000357	single protein format	Homo sapiens	None	None	None	None	CHEMBL340	Cytochrome P450 3A4	Homo sapiens	SINGLE PROTEIN	CHEMBL1201862	7	PubChem BioAssays			None
CHEMBL1318041		0	383.37	1	5.55	SID4238800	CN(Cc1ccco1)c1nc(-c2ccccc2C(F)(F)F)nc2ccccc12	Potency	'='	12589.3	nM	4.90		Not Active	UO_0000065					False	CHEMBL1614108	PUBCHEM_BIOASSAY: qHTS Assay for Activators of Cytochrome P450 3A4. (Class of assay: confirmatory) [Related pubchem assays: 410 ]	A	BAO_0000357	single protein format	Homo sapiens	None	None	None	None	CHEMBL340	Cytochrome P450 3A4	Homo sapiens	SINGLE PROTEIN	CHEMBL1201862	7	PubChem BioAssays			None
CHEMBL296419	ASTEMIZOLE	4	458.58	1	5.35	SID855746	COc1ccc(CCN2CCC(Nc3nc4ccccc4n3Cc3ccc(F)cc3)CC2)cc1	Potency	'='	12589.3	nM	4.90		Not Active	UO_0000065					False	CHEMBL1614108	PUBCHEM_BIOASSAY: qHTS Assay for Activators of Cytochrome P450 3A4. (Class of assay: confirmatory) [Related pubchem assays: 410 ]	A	BAO_0000357	single protein format	Homo sapiens	None	None	None	None	CHEMBL340	Cytochrome P450 3A4	Homo sapiens	SINGLE PROTEIN	CHEMBL1201862	7	PubChem BioAssays			None
CHEMBL1484337		0	725.18	2	7.07	SID17385218	COC(=O)[C@@]1(Cc2ccc(F)cc2)[C@H]2c3cc(C(=O)N(C)C)n(CCCNc4ccc(C(F)(F)F)cc4Cl)c3C[C@H]2CN1C(=O)c1ccccc1	Potency	'='	1584.9	nM	5.80		Not Active	UO_0000065					False	CHEMBL1614108	PUBCHEM_BIOASSAY: qHTS Assay for Activators of Cytochrome P450 3A4. (Class of assay: confirmatory) [Related pubchem assays: 410 ]	A	BAO_0000357	single protein format	Homo sapiens	None	None	None	None	CHEMBL340	Cytochrome P450 3A4	Homo sapiens	SINGLE PROTEIN	CHEMBL1201862	7	PubChem BioAssays			None
CHEMBL301707		0	419.49	0	2.00	SID11113578	COc1ccccc1N1CCN(CCn2c(=O)[nH]c3c([nH]c4ccccc43)c2=O)CC1	Potency	'='	15848.9	nM	4.80		Inconclusive	UO_0000065					False	CHEMBL1613886	PUBCHEM_BIOASSAY: qHTS Assay for Inhibitors and Substrates of Cytochrome P450 3A4. (Class of assay: confirmatory) [Related pubchem assays: 410 ]	A	BAO_0000357	single protein format	Homo sapiens	None	None	None	None	CHEMBL340	Cytochrome P450 3A4	Homo sapiens	SINGLE PROTEIN	CHEMBL1201862	7	PubChem BioAssays			None
CHEMBL1410759		0	351.45	0	4.91	SID4252935	Nc1nc(Cc2ccccc2)nc(Cc2ccccc2)c1-c1ccccc1	Potency	'='	3162.3	nM	5.50		Inconclusive	UO_0000065					False	CHEMBL1613886	PUBCHEM_BIOASSAY: qHTS Assay for Inhibitors and Substrates of Cytochrome P450 3A4. (Class of assay: confirmatory) [Related pubchem assays: 410 ]	A	BAO_0000357	single protein format	Homo sapiens	None	None	None	None	CHEMBL340	Cytochrome P450 3A4	Homo sapiens	SINGLE PROTEIN	CHEMBL1201862	7	PubChem BioAssays			None
CHEMBL261919	PARATHION	0	291.27	0	3.27	SID17389773	CCOP(=S)(OCC)Oc1ccc([N+](=O)[O-])cc1	Potency	'='	5011.9	nM	5.30		Active	UO_0000065					False	CHEMBL1613886	PUBCHEM_BIOASSAY: qHTS Assay for Inhibitors and Substrates of Cytochrome P450 3A4. (Class of assay: confirmatory) [Related pubchem assays: 410 ]	A	BAO_0000357	single protein format	Homo sapiens	None	None	None	None	CHEMBL340	Cytochrome P450 3A4	Homo sapiens	SINGLE PROTEIN	CHEMBL1201862	7	PubChem BioAssays			None
CHEMBL399507		0	556.13	1	2.69	30	CC(C)(CO)N1CCN(C(=O)OC2([C@H]3C[C@@H](O)C[C@@H](C4CC4)N3S(=O)(=O)c3ccc(Cl)cc3)CC2)CC1	IC50	'='	19500.0	nM	4.71			UO_0000065					True	CHEMBL925475	Inhibition of CYP3A4 after 30 mins	A	BAO_0000357	single protein format	None	None	None	None	None	CHEMBL340	Cytochrome P450 3A4	Homo sapiens	SINGLE PROTEIN	CHEMBL1140530	1	Scientific Literature	Bioorg. Med. Chem. Lett.	2007	None
CHEMBL1322756		0	287.32	0	4.63	SID4237540	c1ccc(Nc2ncnc3ccc(-c4ccoc4)cc23)cc1	Potency	'='	15848.9	nM	4.80		Active	UO_0000065					False	CHEMBL1613886	PUBCHEM_BIOASSAY: qHTS Assay for Inhibitors and Substrates of Cytochrome P450 3A4. (Class of assay: confirmatory) [Related pubchem assays: 410 ]	A	BAO_0000357	single protein format	Homo sapiens	None	None	None	None	CHEMBL340	Cytochrome P450 3A4	Homo sapiens	SINGLE PROTEIN	CHEMBL1201862	7	PubChem BioAssays			None
CHEMBL1592835		0	298.73	0	2.84	SID4239398	O=c1c(-c2cccc(Cl)c2)nc2cncnc2n1C1CC1	Potency	'='	15848.9	nM	4.80		Inconclusive	UO_0000065					False	CHEMBL1613886	PUBCHEM_BIOASSAY: qHTS Assay for Inhibitors and Substrates of Cytochrome P450 3A4. (Class of assay: confirmatory) [Related pubchem assays: 410 ]	A	BAO_0000357	single protein format	Homo sapiens	None	None	None	None	CHEMBL340	Cytochrome P450 3A4	Homo sapiens	SINGLE PROTEIN	CHEMBL1201862	7	PubChem BioAssays			None
CHEMBL429298		0	324.83	0	2.48	SID11113497	O=S(=O)(c1cccc2c(Cl)cccc12)N1CCCNCC1	Potency	'='	3981.1	nM	5.40		Active	UO_0000065					False	CHEMBL1613886	PUBCHEM_BIOASSAY: qHTS Assay for Inhibitors and Substrates of Cytochrome P450 3A4. (Class of assay: confirmatory) [Related pubchem assays: 410 ]	A	BAO_0000357	single protein format	Homo sapiens	None	None	None	None	CHEMBL340	Cytochrome P450 3A4	Homo sapiens	SINGLE PROTEIN	CHEMBL1201862	7	PubChem BioAssays			None
CHEMBL493032	ETHYL HEMATOMMATE	0	224.21	0	1.40	SID26749527	CCOC(=O)c1c(C)cc(O)c(C=O)c1O	Potency	'='	39810.7	nM	4.40		Inconclusive	UO_0000065					False	CHEMBL1613886	PUBCHEM_BIOASSAY: qHTS Assay for Inhibitors and Substrates of Cytochrome P450 3A4. (Class of assay: confirmatory) [Related pubchem assays: 410 ]	A	BAO_0000357	single protein format	Homo sapiens	None	None	None	None	CHEMBL340	Cytochrome P450 3A4	Homo sapiens	SINGLE PROTEIN	CHEMBL1201862	7	PubChem BioAssays			None
CHEMBL1552172		0	293.33	0	2.03	SID4239882	CN(C)C(=O)c1ccc(-c2nccc(-n3ccnc3)n2)cc1	Potency	'='	3162.3	nM	5.50		Inconclusive	UO_0000065					False	CHEMBL1613886	PUBCHEM_BIOASSAY: qHTS Assay for Inhibitors and Substrates of Cytochrome P450 3A4. (Class of assay: confirmatory) [Related pubchem assays: 410 ]	A	BAO_0000357	single protein format	Homo sapiens	None	None	None	None	CHEMBL340	Cytochrome P450 3A4	Homo sapiens	SINGLE PROTEIN	CHEMBL1201862	7	PubChem BioAssays			None
CHEMBL1325297		0	503.55	0	3.74	SID26750076	CCC(COC(=O)c1cc(OC)c(OC)c(OC)c1)(c1ccccc1)N(C)C.O=C(O)/C=C\C(=O)O	Potency	'='	12589.3	nM	4.90		Inconclusive	UO_0000065					False	CHEMBL1613886	PUBCHEM_BIOASSAY: qHTS Assay for Inhibitors and Substrates of Cytochrome P450 3A4. (Class of assay: confirmatory) [Related pubchem assays: 410 ]	A	BAO_0000357	single protein format	Homo sapiens	None	None	None	None	CHEMBL340	Cytochrome P450 3A4	Homo sapiens	SINGLE PROTEIN	CHEMBL1201862	7	PubChem BioAssays			None
CHEMBL1330957		0	350.21	0	3.22	SID4253866	Oc1ccc(CCNCc2cc3c(cc2Br)OCO3)cc1	Potency	'='	3981.1	nM	5.40		Inconclusive	UO_0000065					False	CHEMBL1613886	PUBCHEM_BIOASSAY: qHTS Assay for Inhibitors and Substrates of Cytochrome P450 3A4. (Class of assay: confirmatory) [Related pubchem assays: 410 ]	A	BAO_0000357	single protein format	Homo sapiens	None	None	None	None	CHEMBL340	Cytochrome P450 3A4	Homo sapiens	SINGLE PROTEIN	CHEMBL1201862	7	PubChem BioAssays			None
CHEMBL254348	GRAMINE	0	174.25	0	2.23	SID26754139	CN(C)Cc1c[nH]c2ccccc12	Potency	'='	15848.9	nM	4.80		Active	UO_0000065					False	CHEMBL1613886	PUBCHEM_BIOASSAY: qHTS Assay for Inhibitors and Substrates of Cytochrome P450 3A4. (Class of assay: confirmatory) [Related pubchem assays: 410 ]	A	BAO_0000357	single protein format	Homo sapiens	None	None	None	None	CHEMBL340	Cytochrome P450 3A4	Homo sapiens	SINGLE PROTEIN	CHEMBL1201862	7	PubChem BioAssays			None
CHEMBL3348824		0	354.49	0	3.48	SID11114155	CCCCC[C@H](O)C=C[C@@H]1[C@H](CCCCCCC(=O)O)C(=O)C[C@H]1O	Potency	'='	31622.8	nM	4.50		Inconclusive	UO_0000065					False	CHEMBL1613886	PUBCHEM_BIOASSAY: qHTS Assay for Inhibitors and Substrates of Cytochrome P450 3A4. (Class of assay: confirmatory) [Related pubchem assays: 410 ]	A	BAO_0000357	single protein format	Homo sapiens	None	None	None	None	CHEMBL340	Cytochrome P450 3A4	Homo sapiens	SINGLE PROTEIN	CHEMBL1201862	7	PubChem BioAssays			None
CHEMBL1335340		0	482.57	0	4.56	SID26749123	CC(=O)OC1CC2C(C)(C)C(=O)C=C[C@]2(C)C2CC[C@@]3(C)C(c4ccoc4)OC(=O)C4O[C@@]43[C@]12C	Potency	'='	12589.3	nM	4.90		Active	UO_0000065					False	CHEMBL1613886	PUBCHEM_BIOASSAY: qHTS Assay for Inhibitors and Substrates of Cytochrome P450 3A4. (Class of assay: confirmatory) [Related pubchem assays: 410 ]	A	BAO_0000357	single protein format	Homo sapiens	None	None	None	None	CHEMBL340	Cytochrome P450 3A4	Homo sapiens	SINGLE PROTEIN	CHEMBL1201862	7	PubChem BioAssays			None
CHEMBL1449528		0	696.85	2	7.94	SID17385000	C=C(CC1([C@@H](NP(=O)(c2ccccc2)c2ccccc2)[C@H]2C[C@@H]2CCN(C(=O)OCC)S(=O)(=O)c2ccc(C)cc2)CC1)c1ccccc1	Potency	'='	1584.9	nM	5.80		Active	UO_0000065					False	CHEMBL1613886	PUBCHEM_BIOASSAY: qHTS Assay for Inhibitors and Substrates of Cytochrome P450 3A4. (Class of assay: confirmatory) [Related pubchem assays: 410 ]	A	BAO_0000357	single protein format	Homo sapiens	None	None	None	None	CHEMBL340	Cytochrome P450 3A4	Homo sapiens	SINGLE PROTEIN	CHEMBL1201862	7	PubChem BioAssays			None
CHEMBL253883		0	531.58	2	5.17	15	CC(C1CC1)n1c(CNC(=O)[C@@H](Cc2ccccc2C(F)(F)F)NC(=O)OC(C)(C)C)nc2cccnc21	IC50	'='	860.0	nM	6.07			UO_0000065					False	CHEMBL928307	Inhibition of CYP3A4	A	BAO_0000357	single protein format	None	None	None	None	None	CHEMBL340	Cytochrome P450 3A4	Homo sapiens	SINGLE PROTEIN	CHEMBL1141499	1	Scientific Literature	Bioorg. Med. Chem. Lett.	2008	None
CHEMBL230043		0	476.97	0	3.77	37	Cc1cc(C2=NCCCN2)cc2[nH]c(-c3c(NCC(O)c4cccc(Cl)c4)cc[nH]c3=O)nc12	IC50	'='	16000.0	nM	4.80			UO_0000065					False	CHEMBL887697	Inhibition of CYP3A4 in microsomes	A	BAO_0000019	assay format	None	None	None	None	None	CHEMBL340	Cytochrome P450 3A4	Homo sapiens	SINGLE PROTEIN	CHEMBL1144646	1	Scientific Literature	Bioorg. Med. Chem. Lett.	2007	None
CHEMBL397666		0	397.44	0	3.42	2	Cc1cc(-n2ccnc2)cc2nc(-c3c(NCc4ccccn4)cc[nH]c3=O)[nH]c12	IC50	'='	80.0	nM	7.10			UO_0000065					False	CHEMBL887697	Inhibition of CYP3A4 in microsomes	A	BAO_0000019	assay format	None	None	None	None	None	CHEMBL340	Cytochrome P450 3A4	Homo sapiens	SINGLE PROTEIN	CHEMBL1144646	1	Scientific Literature	Bioorg. Med. Chem. Lett.	2007	None
CHEMBL436137		0	453.59	1	5.84	1	Cc1cccc(C)c1-c1cc(C)c2nc(Nc3ccc(OCCN4CCCC4)cc3)nnc2c1	IC50	'='	42000.0	nM	4.38			UO_0000065					False	CHEMBL905864	Inhibition of CYP3A4	A	BAO_0000357	single protein format	None	None	None	None	None	CHEMBL340	Cytochrome P450 3A4	Homo sapiens	SINGLE PROTEIN	CHEMBL1143794	1	Scientific Literature	Bioorg. Med. Chem. Lett.	2007	None
CHEMBL287181		0	450.49	0	3.71	46	CC(=O)Nc1ccc2[nH]c3c(N4CCN(CCc5ccc(F)c(F)c5)CC4)ncnc3c2c1	IC50						Not Determined						False	CHEMBL664806	Inhibition of cytochrome P450 3A4 of human liver microsomes	A	BAO_0000221	tissue-based format	Homo sapiens	CHEMBL3559723	Liver	None	None	CHEMBL340	Cytochrome P450 3A4	Homo sapiens	SINGLE PROTEIN	CHEMBL1149093	1	Scientific Literature	J. Med. Chem.	2004	None
CHEMBL387611		0	476.97	0	3.72	34	Cc1cc(C2=NCCN2C)cc2[nH]c(-c3c(NCC(O)c4cccc(Cl)c4)cc[nH]c3=O)nc12	IC50	'='	35000.0	nM	4.46			UO_0000065					False	CHEMBL887697	Inhibition of CYP3A4 in microsomes	A	BAO_0000019	assay format	None	None	None	None	None	CHEMBL340	Cytochrome P450 3A4	Homo sapiens	SINGLE PROTEIN	CHEMBL1144646	1	Scientific Literature	Bioorg. Med. Chem. Lett.	2007	None
CHEMBL440964		0	480.57	0	4.92	14	COc1ccc(-c2cc(C)c3nc(-c4c(N[C@H](CO)Cc5ccccc5)cc[nH]c4=O)[nH]c3c2)cc1	IC50	'='	6800.0	nM	5.17			UO_0000065					False	CHEMBL887697	Inhibition of CYP3A4 in microsomes	A	BAO_0000019	assay format	None	None	None	None	None	CHEMBL340	Cytochrome P450 3A4	Homo sapiens	SINGLE PROTEIN	CHEMBL1144646	1	Scientific Literature	Bioorg. Med. Chem. Lett.	2007	None
CHEMBL230205		0	450.54	0	4.91	12	Cc1cc(-c2ccccc2)cc2[nH]c(-c3c(N[C@H](CO)Cc4ccccc4)cc[nH]c3=O)nc12	IC50	'='	3600.0	nM	5.44			UO_0000065					False	CHEMBL887697	Inhibition of CYP3A4 in microsomes	A	BAO_0000019	assay format	None	None	None	None	None	CHEMBL340	Cytochrome P450 3A4	Homo sapiens	SINGLE PROTEIN	CHEMBL1144646	1	Scientific Literature	Bioorg. Med. Chem. Lett.	2007	None
CHEMBL368448		0	429.52	0	4.85	16f (syn)	CC(C(c1ccc2cc(OCc3ccc(C(=O)O)cc3)ccc2c1)n1ccnc1)N(C)C	IC50	'='	640.0	nM	6.19			UO_0000065					False	CHEMBL830925	Selectivity towards cytochrome P450 3A4 enzyme activity	A	BAO_0000357	single protein format	None	None	None	None	None	CHEMBL340	Cytochrome P450 3A4	Homo sapiens	SINGLE PROTEIN	CHEMBL1142043	1	Scientific Literature	Bioorg. Med. Chem. Lett.	2005	None
CHEMBL403475		0	268.39	0	4.61	27	CCC(c1ccc(-c2ccsc2)cc1)n1ccnc1	Inhibition	'='	88.0	%				UO_0000187					False	CHEMBL931794	Inhibition of recombinant CYP3A4 at 1 uM	A	BAO_0000357	single protein format	None	None	None	None	None	CHEMBL340	Cytochrome P450 3A4	Homo sapiens	SINGLE PROTEIN	CHEMBL1141584	1	Scientific Literature	Bioorg. Med. Chem.	2008	None
CHEMBL150614		0	557.72	1	4.73	33	CCn1c2ccccc2c2cc(NC(=O)CN3CCN(C[C@@H](O)COc4ccc5sc(C)nc5c4)CC3)ccc21	IC50	'='	39000.0	nM	4.41			UO_0000065					False	CHEMBL665756	Inhibition of cytochrome P450 3A4 of isolated guinea pig heart	A	BAO_0000357	single protein format	Cavia porcellus	None	None	None	None	CHEMBL340	Cytochrome P450 3A4	Homo sapiens	SINGLE PROTEIN	CHEMBL1148425	1	Scientific Literature	Bioorg. Med. Chem. Lett.	2004	None
CHEMBL401910		0	466.58	0	2.71	15	Cc1nc([C@H](C(=O)NC(C)C)N2C(=O)[C@@H](C3Cc4ccccc4C3)NC(=O)[C@H]2CC(C)C)co1	IC50	'>'	100000.0	nM				UO_0000065					False	CHEMBL946016	Inhibition of CYP3A4	A	BAO_0000357	single protein format	None	None	None	None	None	CHEMBL340	Cytochrome P450 3A4	Homo sapiens	SINGLE PROTEIN	CHEMBL1142309	1	Scientific Literature	Bioorg. Med. Chem. Lett.	2008	None
CHEMBL401858		0	494.59	0	2.04	21	CC[C@@H](C)[C@@H]1C(=O)N[C@H](C2Cc3ccccc3C2)C(=O)N1[C@@H](C(=O)N1CCOCC1)c1coc(C)n1	IC50	'>'	100000.0	nM				UO_0000065					False	CHEMBL946016	Inhibition of CYP3A4	A	BAO_0000357	single protein format	None	None	None	None	None	CHEMBL340	Cytochrome P450 3A4	Homo sapiens	SINGLE PROTEIN	CHEMBL1142309	1	Scientific Literature	Bioorg. Med. Chem. Lett.	2008	None
CHEMBL407708		0	496.52	0	4.64	24	CC(C)Nc1nnc(-c2cn3ncnc(Nc4cc(C(=O)NC5CC5)c(F)cc4F)c3c2C(C)C)o1	IC50	'='	400.0	nM	6.40			UO_0000065					False	CHEMBL949198	Inhibition of human CYP3A4	A	BAO_0000357	single protein format	Homo sapiens	None	None	None	None	CHEMBL340	Cytochrome P450 3A4	Homo sapiens	SINGLE PROTEIN	CHEMBL1143868	1	Scientific Literature	Bioorg. Med. Chem. Lett.	2008	None
CHEMBL60622		0	587.64	1	4.14	7g	COc1ccc(CNC(=O)C(c2ccc(C(F)(F)F)cc2)N2CCN(CC(O)COc3ccc(OC)cc3)CC2)cc1	Inhibition	'='	88.0	%				UO_0000187					False	CHEMBL663579	Inhibition of cytochrome P450 3A4 was determined at 2 uM	A	BAO_0000357	single protein format	None	None	None	None	None	CHEMBL340	Cytochrome P450 3A4	Homo sapiens	SINGLE PROTEIN	CHEMBL1147532	1	Scientific Literature	Bioorg. Med. Chem. Lett.	2004	None
CHEMBL270193		0	525.56	1	3.97	31	CC(C)c1c(-c2nnc(NCCCCN)o2)cn2ncnc(Nc3cc(C(=O)NC4CC4)c(F)cc3F)c12	IC50	'='	25000.0	nM	4.60			UO_0000065					False	CHEMBL950140	Inhibition of human CYP3A4 using 7-benzyloxyresorufin substrate	A	BAO_0000357	single protein format	Homo sapiens	None	None	None	None	CHEMBL340	Cytochrome P450 3A4	Homo sapiens	SINGLE PROTEIN	CHEMBL1143868	1	Scientific Literature	Bioorg. Med. Chem. Lett.	2008	None
CHEMBL1355644		0	313.36	0	3.70	SID4239411	c1cncc(CNc2ncnc3ccc(-c4cccnc4)cc23)c1	Potency	'='	1000.0	nM	6.00		Not Active	UO_0000065					False	CHEMBL1614108	PUBCHEM_BIOASSAY: qHTS Assay for Activators of Cytochrome P450 3A4. (Class of assay: confirmatory) [Related pubchem assays: 410 ]	A	BAO_0000357	single protein format	Homo sapiens	None	None	None	None	CHEMBL340	Cytochrome P450 3A4	Homo sapiens	SINGLE PROTEIN	CHEMBL1201862	7	PubChem BioAssays			None
CHEMBL1533335		0	311.34	0	3.37	SID4239053	COc1ccc(CNc2ccnc(-c3ccoc3)n2)c(OC)c1	Potency	'='	3162.3	nM	5.50		Not Active	UO_0000065					False	CHEMBL1614108	PUBCHEM_BIOASSAY: qHTS Assay for Activators of Cytochrome P450 3A4. (Class of assay: confirmatory) [Related pubchem assays: 410 ]	A	BAO_0000357	single protein format	Homo sapiens	None	None	None	None	CHEMBL340	Cytochrome P450 3A4	Homo sapiens	SINGLE PROTEIN	CHEMBL1201862	7	PubChem BioAssays			None
CHEMBL1333011		0	573.70	2	8.56	SID26753976	COC(=O)c1ccc(C23CC4(C2)[C@@H](c2ccccc2)N(CC2CCCCC2)C[C@@H]4C3c2ccc(C(F)(F)F)cc2)cc1	Potency	'='	15848.9	nM	4.80		Not Active	UO_0000065					False	CHEMBL1614108	PUBCHEM_BIOASSAY: qHTS Assay for Activators of Cytochrome P450 3A4. (Class of assay: confirmatory) [Related pubchem assays: 410 ]	A	BAO_0000357	single protein format	Homo sapiens	None	None	None	None	CHEMBL340	Cytochrome P450 3A4	Homo sapiens	SINGLE PROTEIN	CHEMBL1201862	7	PubChem BioAssays			None
CHEMBL453066	BETA-CCM	0	226.24	0	2.50	SID11111123	COC(=O)c1cc2c(cn1)[nH]c1ccccc12	Potency	'='	15848.9	nM	4.80		Active	UO_0000065					False	CHEMBL1614108	PUBCHEM_BIOASSAY: qHTS Assay for Activators of Cytochrome P450 3A4. (Class of assay: confirmatory) [Related pubchem assays: 410 ]	A	BAO_0000357	single protein format	Homo sapiens	None	None	None	None	CHEMBL340	Cytochrome P450 3A4	Homo sapiens	SINGLE PROTEIN	CHEMBL1201862	7	PubChem BioAssays			None
CHEMBL1405913		0	540.57	2	1.06	SID26751381	CC[C@@H](c1ccccc1)n1c(=O)n2n(c1=O)[C@H]1[C@H](O)[C@H]3O[C@@H]3/C(=N/OC[C@@H](O)COCc3ccco3)[C@@H]1CC2	Potency	'='	3981.1	nM	5.40		Not Active	UO_0000065					False	CHEMBL1614108	PUBCHEM_BIOASSAY: qHTS Assay for Activators of Cytochrome P450 3A4. (Class of assay: confirmatory) [Related pubchem assays: 410 ]	A	BAO_0000357	single protein format	Homo sapiens	None	None	None	None	CHEMBL340	Cytochrome P450 3A4	Homo sapiens	SINGLE PROTEIN	CHEMBL1201862	7	PubChem BioAssays			None
CHEMBL1338803		0	564.61	2	5.26	SID17385437	COC(=O)c1ccc(C(NC(=O)OCc2ccccc2)/C(F)=C/[C@@H](C)C(=O)NCc2ccc(OC)c(OC)c2)cc1	Potency	'='	5011.9	nM	5.30		Not Active	UO_0000065					False	CHEMBL1614108	PUBCHEM_BIOASSAY: qHTS Assay for Activators of Cytochrome P450 3A4. (Class of assay: confirmatory) [Related pubchem assays: 410 ]	A	BAO_0000357	single protein format	Homo sapiens	None	None	None	None	CHEMBL340	Cytochrome P450 3A4	Homo sapiens	SINGLE PROTEIN	CHEMBL1201862	7	PubChem BioAssays			None
CHEMBL1364366		0	404.43	0	3.30	SID4239029	COCCn1c(=O)c(-c2ccc(OC)cc2)nc2cnc(Oc3ccccc3)nc21	Potency	'='	7943.3	nM	5.10		Not Active	UO_0000065					False	CHEMBL1614108	PUBCHEM_BIOASSAY: qHTS Assay for Activators of Cytochrome P450 3A4. (Class of assay: confirmatory) [Related pubchem assays: 410 ]	A	BAO_0000357	single protein format	Homo sapiens	None	None	None	None	CHEMBL340	Cytochrome P450 3A4	Homo sapiens	SINGLE PROTEIN	CHEMBL1201862	7	PubChem BioAssays			None
CHEMBL91	MICONAZOLE	4	416.14	1	6.45	Miconazole	Clc1ccc(COC(Cn2ccnc2)c2ccc(Cl)cc2Cl)c(Cl)c1	IC50	'='	180.0	nM	6.75			UO_0000065					False	CHEMBL664809	Inhibition of human cytochrome P450 3A4	A	BAO_0000357	single protein format	None	None	None	None	None	CHEMBL340	Cytochrome P450 3A4	Homo sapiens	SINGLE PROTEIN	CHEMBL1136781	1	Scientific Literature	J. Med. Chem.	2003	None
CHEMBL121	ROSIGLITAZONE	4	357.44	0	2.49	Rosiglitazone	CN(CCOc1ccc(CC2SC(=O)NC2=O)cc1)c1ccccn1	Potency	'='	7943.3	nM	5.10		Not Active	UO_0000065					False	CHEMBL1614108	PUBCHEM_BIOASSAY: qHTS Assay for Activators of Cytochrome P450 3A4. (Class of assay: confirmatory) [Related pubchem assays: 410 ]	A	BAO_0000357	single protein format	Homo sapiens	None	None	None	None	CHEMBL340	Cytochrome P450 3A4	Homo sapiens	SINGLE PROTEIN	CHEMBL1201862	7	PubChem BioAssays			None
CHEMBL227725	ALLANTODAPSONE	0	402.39	0	0.12	SID4252839	Nc1ccc(S(=O)(=O)c2ccc(NCN3C(=O)NC(=O)C(=O)C3=O)cc2)cc1	Potency	'='	1995.3	nM	5.70		Not Active	UO_0000065					False	CHEMBL1614108	PUBCHEM_BIOASSAY: qHTS Assay for Activators of Cytochrome P450 3A4. (Class of assay: confirmatory) [Related pubchem assays: 410 ]	A	BAO_0000357	single protein format	Homo sapiens	None	None	None	None	CHEMBL340	Cytochrome P450 3A4	Homo sapiens	SINGLE PROTEIN	CHEMBL1201862	7	PubChem BioAssays			None
CHEMBL1572747		0	281.38	0	4.13	SID4239579	Cc1ccccc1-c1cncnc1NCc1cccs1	Potency	'='	501.2	nM	6.30		Not Active	UO_0000065					False	CHEMBL1614108	PUBCHEM_BIOASSAY: qHTS Assay for Activators of Cytochrome P450 3A4. (Class of assay: confirmatory) [Related pubchem assays: 410 ]	A	BAO_0000357	single protein format	Homo sapiens	None	None	None	None	CHEMBL340	Cytochrome P450 3A4	Homo sapiens	SINGLE PROTEIN	CHEMBL1201862	7	PubChem BioAssays			None
CHEMBL1591190		0	287.35	0	1.36	SID4238937	CN(C)c1ncc2ncc(=O)n(Cc3cccs3)c2n1	Potency	'='	15848.9	nM	4.80		Not Active	UO_0000065					False	CHEMBL1614108	PUBCHEM_BIOASSAY: qHTS Assay for Activators of Cytochrome P450 3A4. (Class of assay: confirmatory) [Related pubchem assays: 410 ]	A	BAO_0000357	single protein format	Homo sapiens	None	None	None	None	CHEMBL340	Cytochrome P450 3A4	Homo sapiens	SINGLE PROTEIN	CHEMBL1201862	7	PubChem BioAssays			None
CHEMBL1371628		0	650.78	1	3.28	SID11113584	C=CCN1CC[C@@]23c4c5ccc(O)c4O[C@H]2/C(=N\N=C2/CC[C@@]4(O)[C@H]6Cc7ccc(O)c8c7[C@@]4(CCN6CC=C)[C@@H]2O8)CC[C@]3(O)[C@@H]1C5	Potency	'='	31622.8	nM	4.50		Not Active	UO_0000065					False	CHEMBL1614108	PUBCHEM_BIOASSAY: qHTS Assay for Activators of Cytochrome P450 3A4. (Class of assay: confirmatory) [Related pubchem assays: 410 ]	A	BAO_0000357	single protein format	Homo sapiens	None	None	None	None	CHEMBL340	Cytochrome P450 3A4	Homo sapiens	SINGLE PROTEIN	CHEMBL1201862	7	PubChem BioAssays			None
CHEMBL1364473		0	382.44	0	3.38	SID4238234	O=C(Nc1cccc(F)c1)N1CC[C@@]2(CCCN(C(=O)c3ccncc3)C2)C1	Potency	'='	12589.3	nM	4.90		Not Active	UO_0000065					False	CHEMBL1614108	PUBCHEM_BIOASSAY: qHTS Assay for Activators of Cytochrome P450 3A4. (Class of assay: confirmatory) [Related pubchem assays: 410 ]	A	BAO_0000357	single protein format	Homo sapiens	None	None	None	None	CHEMBL340	Cytochrome P450 3A4	Homo sapiens	SINGLE PROTEIN	CHEMBL1201862	7	PubChem BioAssays			None
CHEMBL1482575		0	629.68	2	5.53	SID17385255	COC(=O)[C@@]1(Cc2ccc(F)cc2)[C@H]2c3cc(C(=O)N(C)C)n(Cc4ccc(C)c(F)c4F)c3C[C@H]2CN1C(=O)c1ccccc1	Potency	'='	794.3	nM	6.10		Not Active	UO_0000065					False	CHEMBL1614108	PUBCHEM_BIOASSAY: qHTS Assay for Activators of Cytochrome P450 3A4. (Class of assay: confirmatory) [Related pubchem assays: 410 ]	A	BAO_0000357	single protein format	Homo sapiens	None	None	None	None	CHEMBL340	Cytochrome P450 3A4	Homo sapiens	SINGLE PROTEIN	CHEMBL1201862	7	PubChem BioAssays			None
CHEMBL1483739		0	295.39	0	3.47	SID11114543	CCCn1c(C)nc2c(NCc3ccccc3)nc(C)nc21	Potency	'='	15848.9	nM	4.80		Not Active	UO_0000065					False	CHEMBL1614108	PUBCHEM_BIOASSAY: qHTS Assay for Activators of Cytochrome P450 3A4. (Class of assay: confirmatory) [Related pubchem assays: 410 ]	A	BAO_0000357	single protein format	Homo sapiens	None	None	None	None	CHEMBL340	Cytochrome P450 3A4	Homo sapiens	SINGLE PROTEIN	CHEMBL1201862	7	PubChem BioAssays			None
CHEMBL286136		0	312.80	0	2.57	SID26753610	COc1cc(N)c(Cl)cc1C(=O)OCCN1CCCCC1	Potency	'='	15848.9	nM	4.80		Not Active	UO_0000065					False	CHEMBL1614108	PUBCHEM_BIOASSAY: qHTS Assay for Activators of Cytochrome P450 3A4. (Class of assay: confirmatory) [Related pubchem assays: 410 ]	A	BAO_0000357	single protein format	Homo sapiens	None	None	None	None	CHEMBL340	Cytochrome P450 3A4	Homo sapiens	SINGLE PROTEIN	CHEMBL1201862	7	PubChem BioAssays			None
CHEMBL1329968		0	627.69	2	3.45	SID26750879	COc1ccc(O[C@H]2C=C[C@@H](c3ccccc3)O[C@H]2COC(=O)CC/C(C)=N\OC[C@@H](O)[C@H]2O[C@H]3OC(C)(C)O[C@H]3[C@@H]2O)cc1	Potency	'='	3981.1	nM	5.40		Not Active	UO_0000065					False	CHEMBL1614108	PUBCHEM_BIOASSAY: qHTS Assay for Activators of Cytochrome P450 3A4. (Class of assay: confirmatory) [Related pubchem assays: 410 ]	A	BAO_0000357	single protein format	Homo sapiens	None	None	None	None	CHEMBL340	Cytochrome P450 3A4	Homo sapiens	SINGLE PROTEIN	CHEMBL1201862	7	PubChem BioAssays			None
CHEMBL76447	NOBILETIN	0	402.40	0	3.51	SID26749718	COc1ccc(-c2cc(=O)c3c(OC)c(OC)c(OC)c(OC)c3o2)cc1OC	Potency	'='	25118.9	nM	4.60		Not Active	UO_0000065					False	CHEMBL1614108	PUBCHEM_BIOASSAY: qHTS Assay for Activators of Cytochrome P450 3A4. (Class of assay: confirmatory) [Related pubchem assays: 410 ]	A	BAO_0000357	single protein format	Homo sapiens	None	None	None	None	CHEMBL340	Cytochrome P450 3A4	Homo sapiens	SINGLE PROTEIN	CHEMBL1201862	7	PubChem BioAssays			None
CHEMBL544428	MIANSERIN HYDROCHLORIDE	4	300.83	0	3.08	SID26747564	CN1CCN2c3ccccc3Cc3ccccc3C2C1.Cl	Potency	'='	39810.7	nM	4.40		Not Active	UO_0000065					False	CHEMBL1614108	PUBCHEM_BIOASSAY: qHTS Assay for Activators of Cytochrome P450 3A4. (Class of assay: confirmatory) [Related pubchem assays: 410 ]	A	BAO_0000357	single protein format	Homo sapiens	None	None	None	None	CHEMBL340	Cytochrome P450 3A4	Homo sapiens	SINGLE PROTEIN	CHEMBL1201862	7	PubChem BioAssays			None
CHEMBL242341	FORMONONETIN	2	268.27	0	3.17	SID26753747	COc1ccc(-c2coc3cc(O)ccc3c2=O)cc1	Potency	'='	15848.9	nM	4.80		Not Active	UO_0000065					False	CHEMBL1614108	PUBCHEM_BIOASSAY: qHTS Assay for Activators of Cytochrome P450 3A4. (Class of assay: confirmatory) [Related pubchem assays: 410 ]	A	BAO_0000357	single protein format	Homo sapiens	None	None	None	None	CHEMBL340	Cytochrome P450 3A4	Homo sapiens	SINGLE PROTEIN	CHEMBL1201862	7	PubChem BioAssays			None
CHEMBL1364611		0	288.31	0	4.03	SID4237475	c1ccc2c(Nc3ccncc3)nc(-c3ccoc3)nc2c1	Potency	'='	1258.9	nM	5.90		Not Active	UO_0000065					False	CHEMBL1614108	PUBCHEM_BIOASSAY: qHTS Assay for Activators of Cytochrome P450 3A4. (Class of assay: confirmatory) [Related pubchem assays: 410 ]	A	BAO_0000357	single protein format	Homo sapiens	None	None	None	None	CHEMBL340	Cytochrome P450 3A4	Homo sapiens	SINGLE PROTEIN	CHEMBL1201862	7	PubChem BioAssays			None
CHEMBL367741	DIFFRACTAIC ACID	0	374.39	0	3.56	SID26749696	COc1cc(C)c(C(=O)Oc2cc(C)c(C(=O)O)c(O)c2C)c(OC)c1C	Potency	'='	25118.9	nM	4.60		Not Active	UO_0000065					False	CHEMBL1614108	PUBCHEM_BIOASSAY: qHTS Assay for Activators of Cytochrome P450 3A4. (Class of assay: confirmatory) [Related pubchem assays: 410 ]	A	BAO_0000357	single protein format	Homo sapiens	None	None	None	None	CHEMBL340	Cytochrome P450 3A4	Homo sapiens	SINGLE PROTEIN	CHEMBL1201862	7	PubChem BioAssays			None
CHEMBL491991		0	254.24	0	2.87	SID26750049	O=c1cc(-c2cccc(O)c2)oc2ccc(O)cc12	Potency	'='	3981.1	nM	5.40		Not Active	UO_0000065					False	CHEMBL1614108	PUBCHEM_BIOASSAY: qHTS Assay for Activators of Cytochrome P450 3A4. (Class of assay: confirmatory) [Related pubchem assays: 410 ]	A	BAO_0000357	single protein format	Homo sapiens	None	None	None	None	CHEMBL340	Cytochrome P450 3A4	Homo sapiens	SINGLE PROTEIN	CHEMBL1201862	7	PubChem BioAssays			None
CHEMBL1442987		0	456.59	1	5.63	SID17384899	C[C@@H](C(=O)NCc1ccccc1)[C@H]1C[C@]1(C)[C@H](NC(=O)OCc1ccccc1)c1ccccc1	Potency	'='	6309.6	nM	5.20		Not Active	UO_0000065					False	CHEMBL1614108	PUBCHEM_BIOASSAY: qHTS Assay for Activators of Cytochrome P450 3A4. (Class of assay: confirmatory) [Related pubchem assays: 410 ]	A	BAO_0000357	single protein format	Homo sapiens	None	None	None	None	CHEMBL340	Cytochrome P450 3A4	Homo sapiens	SINGLE PROTEIN	CHEMBL1201862	7	PubChem BioAssays			None
CHEMBL1356623		0	314.34	0	2.84	SID26750044	COc1ccc2c(c1)OCC(Cc1ccc(O)c(OC)c1)C2=O	Potency	'='	1995.3	nM	5.70		Not Active	UO_0000065					False	CHEMBL1614108	PUBCHEM_BIOASSAY: qHTS Assay for Activators of Cytochrome P450 3A4. (Class of assay: confirmatory) [Related pubchem assays: 410 ]	A	BAO_0000357	single protein format	Homo sapiens	None	None	None	None	CHEMBL340	Cytochrome P450 3A4	Homo sapiens	SINGLE PROTEIN	CHEMBL1201862	7	PubChem BioAssays			None
CHEMBL1354563		0	342.43	0	4.84	SID4238808	N#Cc1cccc(-c2ccc3ncnc(NCc4cccs4)c3c2)c1	Potency	'='	3162.3	nM	5.50		Not Active	UO_0000065					False	CHEMBL1614108	PUBCHEM_BIOASSAY: qHTS Assay for Activators of Cytochrome P450 3A4. (Class of assay: confirmatory) [Related pubchem assays: 410 ]	A	BAO_0000357	single protein format	Homo sapiens	None	None	None	None	CHEMBL340	Cytochrome P450 3A4	Homo sapiens	SINGLE PROTEIN	CHEMBL1201862	7	PubChem BioAssays			None
CHEMBL1452517		0	546.04	2	7.84	SID26753931	FC(F)(F)c1ccc(CN2C[C@@H]3C(c4ccc(Cl)nc4)C4(c5cccnc5)CC3(C4)[C@H]2c2ccccc2)cc1	Potency	'='	15848.9	nM	4.80		Not Active	UO_0000065					False	CHEMBL1614108	PUBCHEM_BIOASSAY: qHTS Assay for Activators of Cytochrome P450 3A4. (Class of assay: confirmatory) [Related pubchem assays: 410 ]	A	BAO_0000357	single protein format	Homo sapiens	None	None	None	None	CHEMBL340	Cytochrome P450 3A4	Homo sapiens	SINGLE PROTEIN	CHEMBL1201862	7	PubChem BioAssays			None
CHEMBL1515675		0	915.14	2	9.50	SID17385363	COC(=O)[C@@]1(C)C[C@@H]1[C@@H](NC(=O)[C@@]1(C)C[C@@H]1[C@@H](NC(=O)[C@@]1(C)C[C@@H]1[C@@H](NC(=O)[C@@]1(C)C[C@@H]1[C@@H](NC(=O)OCc1ccccc1)c1ccccc1)c1ccccc1)c1ccccc1)c1ccccc1	Potency	'='	199.5	nM	6.70		Not Active	UO_0000065					False	CHEMBL1614108	PUBCHEM_BIOASSAY: qHTS Assay for Activators of Cytochrome P450 3A4. (Class of assay: confirmatory) [Related pubchem assays: 410 ]	A	BAO_0000357	single protein format	Homo sapiens	None	None	None	None	CHEMBL340	Cytochrome P450 3A4	Homo sapiens	SINGLE PROTEIN	CHEMBL1201862	7	PubChem BioAssays			None
CHEMBL1319093		0	299.76	0	4.03	SID4238704	CN(Cc1ccco1)c1ncncc1-c1ccccc1Cl	Potency	'='	501.2	nM	6.30		Not Active	UO_0000065					False	CHEMBL1614108	PUBCHEM_BIOASSAY: qHTS Assay for Activators of Cytochrome P450 3A4. (Class of assay: confirmatory) [Related pubchem assays: 410 ]	A	BAO_0000357	single protein format	Homo sapiens	None	None	None	None	CHEMBL340	Cytochrome P450 3A4	Homo sapiens	SINGLE PROTEIN	CHEMBL1201862	7	PubChem BioAssays			None
CHEMBL1599649		0	350.46	0	1.96	SID26749609	C=C1CCC2[C@](C)(CO)C(O)CC[C@]2(C)C1C/C=C1/C(=O)OCC1O	Potency	'='	25118.9	nM	4.60		Not Active	UO_0000065					False	CHEMBL1614108	PUBCHEM_BIOASSAY: qHTS Assay for Activators of Cytochrome P450 3A4. (Class of assay: confirmatory) [Related pubchem assays: 410 ]	A	BAO_0000357	single protein format	Homo sapiens	None	None	None	None	CHEMBL340	Cytochrome P450 3A4	Homo sapiens	SINGLE PROTEIN	CHEMBL1201862	7	PubChem BioAssays			None
CHEMBL1315779		0	418.49	0	0.70	SID26751287	C#CCCCO/N=C1/C[C@@H](O)[C@@H](O)[C@@H]2[C@@H]3C(=O)N(C[C@@H]4CCCO4)C(=O)[C@H]3CC[C@@H]12	Potency	'='	3981.1	nM	5.40		Not Active	UO_0000065					False	CHEMBL1614108	PUBCHEM_BIOASSAY: qHTS Assay for Activators of Cytochrome P450 3A4. (Class of assay: confirmatory) [Related pubchem assays: 410 ]	A	BAO_0000357	single protein format	Homo sapiens	None	None	None	None	CHEMBL340	Cytochrome P450 3A4	Homo sapiens	SINGLE PROTEIN	CHEMBL1201862	7	PubChem BioAssays			None
CHEMBL1364182		0	281.32	0	2.76	SID4237704	Cc1noc(C)c1-c1nccc(NCc2cccnc2)n1	Potency	'='	3981.1	nM	5.40		Not Active	UO_0000065					False	CHEMBL1614108	PUBCHEM_BIOASSAY: qHTS Assay for Activators of Cytochrome P450 3A4. (Class of assay: confirmatory) [Related pubchem assays: 410 ]	A	BAO_0000357	single protein format	Homo sapiens	None	None	None	None	CHEMBL340	Cytochrome P450 3A4	Homo sapiens	SINGLE PROTEIN	CHEMBL1201862	7	PubChem BioAssays			None
CHEMBL1447847		0	410.42	0	2.68	SID26754171	C=C(CO)C1Cc2c(ccc3c2OC2COc4cc(OC)c(OC)cc4C2C3=O)O1	Potency	'='	31622.8	nM	4.50		Not Active	UO_0000065					False	CHEMBL1614108	PUBCHEM_BIOASSAY: qHTS Assay for Activators of Cytochrome P450 3A4. (Class of assay: confirmatory) [Related pubchem assays: 410 ]	A	BAO_0000357	single protein format	Homo sapiens	None	None	None	None	CHEMBL340	Cytochrome P450 3A4	Homo sapiens	SINGLE PROTEIN	CHEMBL1201862	7	PubChem BioAssays			None
CHEMBL1553322		0	305.38	0	3.44	SID4238518	Cc1ccccc1-c1nc(N2CCOCC2)c2ccccc2n1	Potency	'='	15848.9	nM	4.80		Not Active	UO_0000065					False	CHEMBL1614108	PUBCHEM_BIOASSAY: qHTS Assay for Activators of Cytochrome P450 3A4. (Class of assay: confirmatory) [Related pubchem assays: 410 ]	A	BAO_0000357	single protein format	Homo sapiens	None	None	None	None	CHEMBL340	Cytochrome P450 3A4	Homo sapiens	SINGLE PROTEIN	CHEMBL1201862	7	PubChem BioAssays			None
CHEMBL1359049		0	440.54	0	3.99	SID26749365	CC1(C)C(=O)C=C[C@@]2(C)C1CC(O)[C@]1(C)C2CC[C@@]2(C)C(c3ccoc3)OC(=O)C3O[C@@]321	Potency	'='	3981.1	nM	5.40		Not Active	UO_0000065					False	CHEMBL1614108	PUBCHEM_BIOASSAY: qHTS Assay for Activators of Cytochrome P450 3A4. (Class of assay: confirmatory) [Related pubchem assays: 410 ]	A	BAO_0000357	single protein format	Homo sapiens	None	None	None	None	CHEMBL340	Cytochrome P450 3A4	Homo sapiens	SINGLE PROTEIN	CHEMBL1201862	7	PubChem BioAssays			None
CHEMBL1447143		0	190.29	0	2.11	SID4253901	c1cc(CCN2CCCCC2)ccn1	Potency	'='	6309.6	nM	5.20		Not Active	UO_0000065					False	CHEMBL1614108	PUBCHEM_BIOASSAY: qHTS Assay for Activators of Cytochrome P450 3A4. (Class of assay: confirmatory) [Related pubchem assays: 410 ]	A	BAO_0000357	single protein format	Homo sapiens	None	None	None	None	CHEMBL340	Cytochrome P450 3A4	Homo sapiens	SINGLE PROTEIN	CHEMBL1201862	7	PubChem BioAssays			None
CHEMBL1604523		0	302.46	0	4.52	SID26749407	CC(C)c1c(O)ccc2c1CCC1[C@@](C)(CO)CCC[C@@]21C	Potency	'='	39810.7	nM	4.40		Not Active	UO_0000065					False	CHEMBL1614108	PUBCHEM_BIOASSAY: qHTS Assay for Activators of Cytochrome P450 3A4. (Class of assay: confirmatory) [Related pubchem assays: 410 ]	A	BAO_0000357	single protein format	Homo sapiens	None	None	None	None	CHEMBL340	Cytochrome P450 3A4	Homo sapiens	SINGLE PROTEIN	CHEMBL1201862	7	PubChem BioAssays			None
CHEMBL1394533		0	331.44	0	2.86	SID4239491	O=C(c1ccco1)N1CCC[C@@]2(CCN(Cc3nccs3)C2)C1	Potency	'='	7943.3	nM	5.10		Not Active	UO_0000065					False	CHEMBL1614108	PUBCHEM_BIOASSAY: qHTS Assay for Activators of Cytochrome P450 3A4. (Class of assay: confirmatory) [Related pubchem assays: 410 ]	A	BAO_0000357	single protein format	Homo sapiens	None	None	None	None	CHEMBL340	Cytochrome P450 3A4	Homo sapiens	SINGLE PROTEIN	CHEMBL1201862	7	PubChem BioAssays			None
CHEMBL1369650		0	380.49	0	3.58	SID4239068	Cn1cccc1C(=O)N1CCC2(CCN(C(=O)Nc3ccccc3)CC2)CC1	Potency	'='	15848.9	nM	4.80		Inconclusive	UO_0000065					False	CHEMBL1614108	PUBCHEM_BIOASSAY: qHTS Assay for Activators of Cytochrome P450 3A4. (Class of assay: confirmatory) [Related pubchem assays: 410 ]	A	BAO_0000357	single protein format	Homo sapiens	None	None	None	None	CHEMBL340	Cytochrome P450 3A4	Homo sapiens	SINGLE PROTEIN	CHEMBL1201862	7	PubChem BioAssays			None
CHEMBL1590270		0	348.41	0	2.32	SID4237679	CCNc1ncc2nc(CCc3ccccc3)c(=O)n(CCC#N)c2n1	Potency	'='	15848.9	nM	4.80		Not Active	UO_0000065					False	CHEMBL1614108	PUBCHEM_BIOASSAY: qHTS Assay for Activators of Cytochrome P450 3A4. (Class of assay: confirmatory) [Related pubchem assays: 410 ]	A	BAO_0000357	single protein format	Homo sapiens	None	None	None	None	CHEMBL340	Cytochrome P450 3A4	Homo sapiens	SINGLE PROTEIN	CHEMBL1201862	7	PubChem BioAssays			None
CHEMBL1370136		0	573.61	2	1.01	SID26751021	C[C@H](O/N=C1\[C@@H]2CCn3c(=O)n(-c4ccccc4)c(=O)n3[C@H]2[C@H](O)[C@H]2O[C@H]12)c1cn([C@H](CO)Cc2ccccc2)nn1	Potency	'='	3981.1	nM	5.40		Not Active	UO_0000065					False	CHEMBL1614108	PUBCHEM_BIOASSAY: qHTS Assay for Activators of Cytochrome P450 3A4. (Class of assay: confirmatory) [Related pubchem assays: 410 ]	A	BAO_0000357	single protein format	Homo sapiens	None	None	None	None	CHEMBL340	Cytochrome P450 3A4	Homo sapiens	SINGLE PROTEIN	CHEMBL1201862	7	PubChem BioAssays			None
CHEMBL1396528		0	481.48	0	3.98	SID11110809	C=CCc1ccccc1OC[C@H](O)CN[C@]1(C)CCC[C@@H](C(C)(C)NC(=O)CBr)C1	Potency	'='	1995.3	nM	5.70		Not Active	UO_0000065					False	CHEMBL1614108	PUBCHEM_BIOASSAY: qHTS Assay for Activators of Cytochrome P450 3A4. (Class of assay: confirmatory) [Related pubchem assays: 410 ]	A	BAO_0000357	single protein format	Homo sapiens	None	None	None	None	CHEMBL340	Cytochrome P450 3A4	Homo sapiens	SINGLE PROTEIN	CHEMBL1201862	7	PubChem BioAssays			None
CHEMBL2028085		0	524.59	None	None	SID11112030	COc1[nH]c2ccc(F)cc2c1C(=O)OCC1CCN(CCNS(C)(=O)=O)CC1.NS(=O)(=O)O	Potency	'='	12589.3	nM	4.90		Not Active	UO_0000065					False	CHEMBL1614108	PUBCHEM_BIOASSAY: qHTS Assay for Activators of Cytochrome P450 3A4. (Class of assay: confirmatory) [Related pubchem assays: 410 ]	A	BAO_0000357	single protein format	Homo sapiens	None	None	None	None	CHEMBL340	Cytochrome P450 3A4	Homo sapiens	SINGLE PROTEIN	CHEMBL1201862	7	PubChem BioAssays			None
CHEMBL1473133		0	316.34	0	4.57	SID4238909	Fc1ccc(Nc2nc(-c3cccnc3)nc3ccccc23)cc1	Potency	'='	3981.1	nM	5.40		Not Active	UO_0000065					False	CHEMBL1614108	PUBCHEM_BIOASSAY: qHTS Assay for Activators of Cytochrome P450 3A4. (Class of assay: confirmatory) [Related pubchem assays: 410 ]	A	BAO_0000357	single protein format	Homo sapiens	None	None	None	None	CHEMBL340	Cytochrome P450 3A4	Homo sapiens	SINGLE PROTEIN	CHEMBL1201862	7	PubChem BioAssays			None
CHEMBL1513537		0	475.45	0	0.20	SID26753907	CCC1=C2CC[C@H]3C(=O)N(CC(=O)OC)C(=O)[C@H]3[C@H]2[C@@]2(C)/C(=N/CC(=O)OC)OC(=O)N2C1=O	Potency	'='	25118.9	nM	4.60		Not Active	UO_0000065					False	CHEMBL1614108	PUBCHEM_BIOASSAY: qHTS Assay for Activators of Cytochrome P450 3A4. (Class of assay: confirmatory) [Related pubchem assays: 410 ]	A	BAO_0000357	single protein format	Homo sapiens	None	None	None	None	CHEMBL340	Cytochrome P450 3A4	Homo sapiens	SINGLE PROTEIN	CHEMBL1201862	7	PubChem BioAssays			None
CHEMBL1372077		0	386.39	0	3.66	SID17385500	CC(=O)N1CC=CC1(CC(C)C)C(=O)NCc1cc(F)cc(C(F)(F)F)c1	Potency	'='	12589.3	nM	4.90		Not Active	UO_0000065					False	CHEMBL1614108	PUBCHEM_BIOASSAY: qHTS Assay for Activators of Cytochrome P450 3A4. (Class of assay: confirmatory) [Related pubchem assays: 410 ]	A	BAO_0000357	single protein format	Homo sapiens	None	None	None	None	CHEMBL340	Cytochrome P450 3A4	Homo sapiens	SINGLE PROTEIN	CHEMBL1201862	7	PubChem BioAssays			None
CHEMBL552741		0	142.59	0	1.50	SID17389979	Nc1ccc(Cl)cc1N	Potency	'='	7943.3	nM	5.10		Not Active	UO_0000065					False	CHEMBL1614108	PUBCHEM_BIOASSAY: qHTS Assay for Activators of Cytochrome P450 3A4. (Class of assay: confirmatory) [Related pubchem assays: 410 ]	A	BAO_0000357	single protein format	Homo sapiens	None	None	None	None	CHEMBL340	Cytochrome P450 3A4	Homo sapiens	SINGLE PROTEIN	CHEMBL1201862	7	PubChem BioAssays			None
CHEMBL1337090		0	365.83	0	3.33	SID26748891	Cl.Fc1ccc([C@H]2CCNCC2COc2ccc3c(c2)OCO3)cc1	Potency	'='	31622.8	nM	4.50		Not Active	UO_0000065					False	CHEMBL1614108	PUBCHEM_BIOASSAY: qHTS Assay for Activators of Cytochrome P450 3A4. (Class of assay: confirmatory) [Related pubchem assays: 410 ]	A	BAO_0000357	single protein format	Homo sapiens	None	None	None	None	CHEMBL340	Cytochrome P450 3A4	Homo sapiens	SINGLE PROTEIN	CHEMBL1201862	7	PubChem BioAssays			None
CHEMBL1473123		0	374.51	1	5.03	SID4237913	CN(C)Cc1ccccc1-c1nc(NCc2cccs2)c2ccccc2n1	Potency	'='	6309.6	nM	5.20		Not Active	UO_0000065					False	CHEMBL1614108	PUBCHEM_BIOASSAY: qHTS Assay for Activators of Cytochrome P450 3A4. (Class of assay: confirmatory) [Related pubchem assays: 410 ]	A	BAO_0000357	single protein format	Homo sapiens	None	None	None	None	CHEMBL340	Cytochrome P450 3A4	Homo sapiens	SINGLE PROTEIN	CHEMBL1201862	7	PubChem BioAssays			None
CHEMBL1404315		0	452.51	0	1.30	SID26751380	C#CCCCO/N=C1\[C@@H]2CCn3c(=O)n([C@@H](CC)c4ccccc4)c(=O)n3[C@H]2[C@H](O)[C@H]2O[C@H]12	Potency	'='	3981.1	nM	5.40		Not Active	UO_0000065					False	CHEMBL1614108	PUBCHEM_BIOASSAY: qHTS Assay for Activators of Cytochrome P450 3A4. (Class of assay: confirmatory) [Related pubchem assays: 410 ]	A	BAO_0000357	single protein format	Homo sapiens	None	None	None	None	CHEMBL340	Cytochrome P450 3A4	Homo sapiens	SINGLE PROTEIN	CHEMBL1201862	7	PubChem BioAssays			None
CHEMBL186526		0	389.46	0	4.27	SID11114028	Cc1ccc(NC(=O)c2cccc(N(C)C)c2)cc1NC(=O)c1ccc(O)cc1	Potency	'='	2511.9	nM	5.60		Not Active	UO_0000065					False	CHEMBL1614108	PUBCHEM_BIOASSAY: qHTS Assay for Activators of Cytochrome P450 3A4. (Class of assay: confirmatory) [Related pubchem assays: 410 ]	A	BAO_0000357	single protein format	Homo sapiens	None	None	None	None	CHEMBL340	Cytochrome P450 3A4	Homo sapiens	SINGLE PROTEIN	CHEMBL1201862	7	PubChem BioAssays			None
CHEMBL1552519		0	301.35	0	4.50	SID4239261	c1ccc(CNc2ncnc3ccc(-c4ccoc4)cc23)cc1	Potency	'='	15848.9	nM	4.80		Not Active	UO_0000065					False	CHEMBL1614108	PUBCHEM_BIOASSAY: qHTS Assay for Activators of Cytochrome P450 3A4. (Class of assay: confirmatory) [Related pubchem assays: 410 ]	A	BAO_0000357	single protein format	Homo sapiens	None	None	None	None	CHEMBL340	Cytochrome P450 3A4	Homo sapiens	SINGLE PROTEIN	CHEMBL1201862	7	PubChem BioAssays			None
CHEMBL1522104	ISOKOBUSONE	0	222.33	0	2.71	SID26749599	C=C1CCC2C(CC2(C)C)C(=O)CCC1O	Potency	'='	1995.3	nM	5.70		Not Active	UO_0000065					False	CHEMBL1614108	PUBCHEM_BIOASSAY: qHTS Assay for Activators of Cytochrome P450 3A4. (Class of assay: confirmatory) [Related pubchem assays: 410 ]	A	BAO_0000357	single protein format	Homo sapiens	None	None	None	None	CHEMBL340	Cytochrome P450 3A4	Homo sapiens	SINGLE PROTEIN	CHEMBL1201862	7	PubChem BioAssays			None
CHEMBL1476049		0	305.34	0	4.12	SID4240142	CN(Cc1ccco1)c1nc(-c2ccoc2)nc2ccccc12	Potency	'='	25118.9	nM	4.60		Not Active	UO_0000065					False	CHEMBL1614108	PUBCHEM_BIOASSAY: qHTS Assay for Activators of Cytochrome P450 3A4. (Class of assay: confirmatory) [Related pubchem assays: 410 ]	A	BAO_0000357	single protein format	Homo sapiens	None	None	None	None	CHEMBL340	Cytochrome P450 3A4	Homo sapiens	SINGLE PROTEIN	CHEMBL1201862	7	PubChem BioAssays			None
CHEMBL1320569		0	536.08	2	6.61	SID26753943	COC(=O)c1cccc(C23CC4(C2)[C@@H](c2ccccc2)N(Cc2cccnc2)C[C@@H]4C3c2ccc(Cl)nc2)c1	Potency	'='	1995.3	nM	5.70		Not Active	UO_0000065					False	CHEMBL1614108	PUBCHEM_BIOASSAY: qHTS Assay for Activators of Cytochrome P450 3A4. (Class of assay: confirmatory) [Related pubchem assays: 410 ]	A	BAO_0000357	single protein format	Homo sapiens	None	None	None	None	CHEMBL340	Cytochrome P450 3A4	Homo sapiens	SINGLE PROTEIN	CHEMBL1201862	7	PubChem BioAssays			None
CHEMBL1404451		0	345.41	0	3.68	SID4238816	COc1ccc2[nH]cc(CCNc3ccnc(-c4cccnc4)n3)c2c1	Potency	'='	1258.9	nM	5.90		Not Active	UO_0000065					False	CHEMBL1614108	PUBCHEM_BIOASSAY: qHTS Assay for Activators of Cytochrome P450 3A4. (Class of assay: confirmatory) [Related pubchem assays: 410 ]	A	BAO_0000357	single protein format	Homo sapiens	None	None	None	None	CHEMBL340	Cytochrome P450 3A4	Homo sapiens	SINGLE PROTEIN	CHEMBL1201862	7	PubChem BioAssays			None
CHEMBL1377189		0	91.05	0	-0.20	SID17389482	[Na+].c1nc[n-]n1	Potency	'='	31622.8	nM	4.50		Not Active	UO_0000065					False	CHEMBL1614108	PUBCHEM_BIOASSAY: qHTS Assay for Activators of Cytochrome P450 3A4. (Class of assay: confirmatory) [Related pubchem assays: 410 ]	A	BAO_0000357	single protein format	Homo sapiens	None	None	None	None	CHEMBL340	Cytochrome P450 3A4	Homo sapiens	SINGLE PROTEIN	CHEMBL1201862	7	PubChem BioAssays			None
CHEMBL1474151		0	347.47	0	3.53	SID4239210	CN(C)c1ccc(-c2nc(NC3CCNCC3)c3ccccc3n2)cc1	Potency	'='	31622.8	nM	4.50		Not Active	UO_0000065					False	CHEMBL1614108	PUBCHEM_BIOASSAY: qHTS Assay for Activators of Cytochrome P450 3A4. (Class of assay: confirmatory) [Related pubchem assays: 410 ]	A	BAO_0000357	single protein format	Homo sapiens	None	None	None	None	CHEMBL340	Cytochrome P450 3A4	Homo sapiens	SINGLE PROTEIN	CHEMBL1201862	7	PubChem BioAssays			None
CHEMBL1416646		0	281.36	0	3.60	SID11114547	CCCn1c(C)nc2c(Nc3ccccc3)nc(C)nc21	Potency	'='	31622.8	nM	4.50		Not Active	UO_0000065					False	CHEMBL1614108	PUBCHEM_BIOASSAY: qHTS Assay for Activators of Cytochrome P450 3A4. (Class of assay: confirmatory) [Related pubchem assays: 410 ]	A	BAO_0000357	single protein format	Homo sapiens	None	None	None	None	CHEMBL340	Cytochrome P450 3A4	Homo sapiens	SINGLE PROTEIN	CHEMBL1201862	7	PubChem BioAssays			None
CHEMBL1476139		0	351.41	0	2.10	SID4237483	CN(C)c1ncc2nc(-c3ccccc3)c(=O)n(C[C@H]3CCCO3)c2n1	Potency	'='	12589.3	nM	4.90		Not Active	UO_0000065					False	CHEMBL1614108	PUBCHEM_BIOASSAY: qHTS Assay for Activators of Cytochrome P450 3A4. (Class of assay: confirmatory) [Related pubchem assays: 410 ]	A	BAO_0000357	single protein format	Homo sapiens	None	None	None	None	CHEMBL340	Cytochrome P450 3A4	Homo sapiens	SINGLE PROTEIN	CHEMBL1201862	7	PubChem BioAssays			None
CHEMBL2146047		0	None	None	None	SID17388989		Potency	'='	12589.3	nM	4.90		Not Active	UO_0000065					False	CHEMBL1614108	PUBCHEM_BIOASSAY: qHTS Assay for Activators of Cytochrome P450 3A4. (Class of assay: confirmatory) [Related pubchem assays: 410 ]	A	BAO_0000357	single protein format	Homo sapiens	None	None	None	None	CHEMBL340	Cytochrome P450 3A4	Homo sapiens	SINGLE PROTEIN	CHEMBL1201862	7	PubChem BioAssays			None
CHEMBL1568071		0	547.63	1	3.54	SID17385293	COCCn1c(C(=O)N(C)C)cc2c1C[C@H]1CN(C(=O)c3ccccc3)[C@@](Cc3ccc(F)cc3)(C(=O)OC)[C@@H]21	Potency	'='	1584.9	nM	5.80		Not Active	UO_0000065					False	CHEMBL1614108	PUBCHEM_BIOASSAY: qHTS Assay for Activators of Cytochrome P450 3A4. (Class of assay: confirmatory) [Related pubchem assays: 410 ]	A	BAO_0000357	single protein format	Homo sapiens	None	None	None	None	CHEMBL340	Cytochrome P450 3A4	Homo sapiens	SINGLE PROTEIN	CHEMBL1201862	7	PubChem BioAssays			None
CHEMBL1568080		0	545.64	1	2.11	SID17385280	COC(=O)[C@@]1(Cc2ccccc2)[C@H]2c3cc(C(=O)N(C)C)n(C[C@H](O)CO)c3C[C@H]2CN1C(=O)c1ccccc1	Potency	'='	3162.3	nM	5.50		Not Active	UO_0000065					False	CHEMBL1614108	PUBCHEM_BIOASSAY: qHTS Assay for Activators of Cytochrome P450 3A4. (Class of assay: confirmatory) [Related pubchem assays: 410 ]	A	BAO_0000357	single protein format	Homo sapiens	None	None	None	None	CHEMBL340	Cytochrome P450 3A4	Homo sapiens	SINGLE PROTEIN	CHEMBL1201862	7	PubChem BioAssays			None
CHEMBL1568233		0	303.30	0	2.26	SID4253646	O=[N+]([O-])c1cccc(CSc2nc(O)c3nc[nH]c3n2)c1	Potency	'='	3162.3	nM	5.50		Not Active	UO_0000065					False	CHEMBL1614108	PUBCHEM_BIOASSAY: qHTS Assay for Activators of Cytochrome P450 3A4. (Class of assay: confirmatory) [Related pubchem assays: 410 ]	A	BAO_0000357	single protein format	Homo sapiens	None	None	None	None	CHEMBL340	Cytochrome P450 3A4	Homo sapiens	SINGLE PROTEIN	CHEMBL1201862	7	PubChem BioAssays			None
CHEMBL1561366		0	319.36	0	3.79	SID4237919	Cc1cccc(CNc2ncncc2-c2ccc3c(c2)OCO3)c1	Potency	'='	251.2	nM	6.60		Not Active	UO_0000065					False	CHEMBL1614108	PUBCHEM_BIOASSAY: qHTS Assay for Activators of Cytochrome P450 3A4. (Class of assay: confirmatory) [Related pubchem assays: 410 ]	A	BAO_0000357	single protein format	Homo sapiens	None	None	None	None	CHEMBL340	Cytochrome P450 3A4	Homo sapiens	SINGLE PROTEIN	CHEMBL1201862	7	PubChem BioAssays			None
CHEMBL1561374		0	486.56	0	3.53	SID26749375	C=C1C2CC[C@@]3(C)C(c4ccoc4)OC(=O)C[C@@]13OC1CC(=O)C(C)(C)C(C(O)C(=O)OC)[C@]12C	Potency	'='	2511.9	nM	5.60		Not Active	UO_0000065					False	CHEMBL1614108	PUBCHEM_BIOASSAY: qHTS Assay for Activators of Cytochrome P450 3A4. (Class of assay: confirmatory) [Related pubchem assays: 410 ]	A	BAO_0000357	single protein format	Homo sapiens	None	None	None	None	CHEMBL340	Cytochrome P450 3A4	Homo sapiens	SINGLE PROTEIN	CHEMBL1201862	7	PubChem BioAssays			None
CHEMBL1474261		0	372.49	0	2.55	SID4239016	O=S(=O)(c1ccccc1)N1CCC2(CCN(c3ncccn3)CC2)CC1	Potency	'='	31622.8	nM	4.50		Not Active	UO_0000065					False	CHEMBL1614108	PUBCHEM_BIOASSAY: qHTS Assay for Activators of Cytochrome P450 3A4. (Class of assay: confirmatory) [Related pubchem assays: 410 ]	A	BAO_0000357	single protein format	Homo sapiens	None	None	None	None	CHEMBL340	Cytochrome P450 3A4	Homo sapiens	SINGLE PROTEIN	CHEMBL1201862	7	PubChem BioAssays			None
CHEMBL1438719		0	494.58	0	3.44	SID26748049	CC1CC2C3CC(F)C4=CC(=O)C=C[C@@]4(C)[C@@]3(F)C(O)C[C@]2(C)[C@]1(O)C(=O)COC(=O)C(C)(C)C	Potency	'='	15848.9	nM	4.80		Not Active	UO_0000065					False	CHEMBL1614108	PUBCHEM_BIOASSAY: qHTS Assay for Activators of Cytochrome P450 3A4. (Class of assay: confirmatory) [Related pubchem assays: 410 ]	A	BAO_0000357	single protein format	Homo sapiens	None	None	None	None	CHEMBL340	Cytochrome P450 3A4	Homo sapiens	SINGLE PROTEIN	CHEMBL1201862	7	PubChem BioAssays			None
CHEMBL1356003		0	255.37	0	2.13	SID4240340	N#Cc1ccc(CN2CC[C@@]3(CCCNC3)C2)cc1	Potency	'='	31622.8	nM	4.50		Not Active	UO_0000065					False	CHEMBL1614108	PUBCHEM_BIOASSAY: qHTS Assay for Activators of Cytochrome P450 3A4. (Class of assay: confirmatory) [Related pubchem assays: 410 ]	A	BAO_0000357	single protein format	Homo sapiens	None	None	None	None	CHEMBL340	Cytochrome P450 3A4	Homo sapiens	SINGLE PROTEIN	CHEMBL1201862	7	PubChem BioAssays			None
CHEMBL1458	1,3-DICYCLOHEXYLUREA	0	224.35	0	2.95	SID26750000	O=C(NC1CCCCC1)NC1CCCCC1	Potency	'='	3162.3	nM	5.50		Not Active	UO_0000065					False	CHEMBL1614108	PUBCHEM_BIOASSAY: qHTS Assay for Activators of Cytochrome P450 3A4. (Class of assay: confirmatory) [Related pubchem assays: 410 ]	A	BAO_0000357	single protein format	Homo sapiens	None	None	None	None	CHEMBL340	Cytochrome P450 3A4	Homo sapiens	SINGLE PROTEIN	CHEMBL1201862	7	PubChem BioAssays			None
CHEMBL1399489		0	310.40	0	3.41	SID4237667	O=C(c1ccco1)N1CCC[C@@]2(CCN(c3ccccc3)C2)C1	Potency	'='	12589.3	nM	4.90		Not Active	UO_0000065					False	CHEMBL1614108	PUBCHEM_BIOASSAY: qHTS Assay for Activators of Cytochrome P450 3A4. (Class of assay: confirmatory) [Related pubchem assays: 410 ]	A	BAO_0000357	single protein format	Homo sapiens	None	None	None	None	CHEMBL340	Cytochrome P450 3A4	Homo sapiens	SINGLE PROTEIN	CHEMBL1201862	7	PubChem BioAssays			None
CHEMBL66654		0	193.25	0	2.79	SID11111471	Cc1cccc(C#Cc2ccccc2)n1	Potency	'='	1258.9	nM	5.90		Not Active	UO_0000065					False	CHEMBL1614108	PUBCHEM_BIOASSAY: qHTS Assay for Activators of Cytochrome P450 3A4. (Class of assay: confirmatory) [Related pubchem assays: 410 ]	A	BAO_0000357	single protein format	Homo sapiens	None	None	None	None	CHEMBL340	Cytochrome P450 3A4	Homo sapiens	SINGLE PROTEIN	CHEMBL1201862	7	PubChem BioAssays			None
CHEMBL345544		0	217.27	0	2.45	3b	CCCCOc1ccc(-n2cncn2)cc1	IC50	'>'	100000.0	nM				UO_0000065					False	CHEMBL666009	Concentration required to inhibit cytochrome P450 3A4.	A	BAO_0000357	single protein format	None	None	None	None	None	CHEMBL340	Cytochrome P450 3A4	Homo sapiens	SINGLE PROTEIN	CHEMBL1145921	1	Scientific Literature	J. Med. Chem.	2003	None
CHEMBL1170374		0	244.34	0	2.14	19	CCCC1CNCCN1c1ccc2[nH]ncc2c1	Inhibition	'='	23.0	%				UO_0000187					False	CHEMBL1174569	Inhibition of CYP3A4 in human liver microsomes assessed as time dependent inhibition at 12 mins	A	BAO_0000251	microsome format	Homo sapiens	CHEMBL3559723	Liver	None	Microsome	CHEMBL340	Cytochrome P450 3A4	Homo sapiens	SINGLE PROTEIN	CHEMBL1177766	1	Scientific Literature	Bioorg. Med. Chem. Lett.	2010	None
CHEMBL239085		0	460.54	0	2.65	34	CCc1nc(N)nc(N)c1-c1ccc2c(c1)N(CCNC(C)=O)C(=O)[C@@](C)(c1ccccc1)O2	IC50	'='	530.0	nM	6.28			UO_0000065					False	CHEMBL898579	Inhibition of CYP3A4	A	BAO_0000357	single protein format	None	None	None	None	None	CHEMBL340	Cytochrome P450 3A4	Homo sapiens	SINGLE PROTEIN	CHEMBL1149625	1	Scientific Literature	Bioorg. Med. Chem.	2007	None
CHEMBL1829779		0	468.52	1	6.31	26k	C[C@@H](c1ccc(-c2ccc(F)cc2F)cc1)N1CC[C@](CCCN)(c2ccc(F)cc2)OC1=O	IC50	'='	2000.0	nM	5.70			UO_0000065					False	CHEMBL1831799	Inhibition of human CYP3A4 assessed as rate of [14C]-formaldehyde/formic acid production by liquid scintillation counting	A	BAO_0000357	single protein format	Homo sapiens	None	None	None	None	CHEMBL340	Cytochrome P450 3A4	Homo sapiens	SINGLE PROTEIN	CHEMBL1828622	1	Scientific Literature	J. Med. Chem.	2011	None
CHEMBL240055		0	622.18	2	6.52	rac-11	O=C(OC1([C@H]2CCC[C@@H](c3cc(F)cc(F)c3)N2S(=O)(=O)c2ccc(Cl)cc2)CC1)N1CCC(N2CCCCC2)CC1	Activity	'<'	0.8	uM				UO_0000064					False	CHEMBL899459	Inhibition of CYP3A4 after 30 mins	A	BAO_0000357	single protein format	None	None	None	None	None	CHEMBL340	Cytochrome P450 3A4	Homo sapiens	SINGLE PROTEIN	CHEMBL1137438	1	Scientific Literature	Bioorg. Med. Chem. Lett.	2007	None
CHEMBL398395		0	469.00	0	3.40	rac-20	O=C(OC1([C@H]2CCC[C@@H](C3CC3)N2S(=O)(=O)c2ccc(Cl)cc2)CC1)N1CC[C@@H](O)C1	Activity	'='	3.5	uM				UO_0000064					False	CHEMBL899459	Inhibition of CYP3A4 after 30 mins	A	BAO_0000357	single protein format	None	None	None	None	None	CHEMBL340	Cytochrome P450 3A4	Homo sapiens	SINGLE PROTEIN	CHEMBL1137438	1	Scientific Literature	Bioorg. Med. Chem. Lett.	2007	None
CHEMBL236190		0	539.69	1	4.91	rac-36	CC[C@@H]1CCC[C@H](C2(OC(=O)N3CCC(N4CCCCC4)CC3)CC2)N1S(=O)(=O)c1ccc(F)c(F)c1	Activity	'='	1.6	uM				UO_0000064					False	CHEMBL899459	Inhibition of CYP3A4 after 30 mins	A	BAO_0000357	single protein format	None	None	None	None	None	CHEMBL340	Cytochrome P450 3A4	Homo sapiens	SINGLE PROTEIN	CHEMBL1137438	1	Scientific Literature	Bioorg. Med. Chem. Lett.	2007	None
CHEMBL236182		0	514.09	1	3.33	rac-26	CC[C@@H]1CCC[C@H](C2(OC(=O)N3CCN(CCO)[C@@H](C)C3)CC2)N1S(=O)(=O)c1ccc(Cl)cc1	Activity	'='	1.0	uM				UO_0000064					False	CHEMBL899459	Inhibition of CYP3A4 after 30 mins	A	BAO_0000357	single protein format	None	None	None	None	None	CHEMBL340	Cytochrome P450 3A4	Homo sapiens	SINGLE PROTEIN	CHEMBL1137438	1	Scientific Literature	Bioorg. Med. Chem. Lett.	2007	None
CHEMBL1359691		0	358.45	0	4.60	SID4239248	COc1ccc2[nH]cc(CCNc3cc(-c4ccccc4C)ncn3)c2c1	Potency	'='	5011.9	nM	5.30		Not Active	UO_0000065					False	CHEMBL1614108	PUBCHEM_BIOASSAY: qHTS Assay for Activators of Cytochrome P450 3A4. (Class of assay: confirmatory) [Related pubchem assays: 410 ]	A	BAO_0000357	single protein format	Homo sapiens	None	None	None	None	CHEMBL340	Cytochrome P450 3A4	Homo sapiens	SINGLE PROTEIN	CHEMBL1201862	7	PubChem BioAssays			None
CHEMBL1553731		0	388.51	1	5.82	SID26752528	COc1cccc(/C=C/C2=CC3(C)CC2(C)C(c2cccc(OC)c2)CC3=O)c1	Potency	'='	3981.1	nM	5.40		Not Active	UO_0000065					False	CHEMBL1614108	PUBCHEM_BIOASSAY: qHTS Assay for Activators of Cytochrome P450 3A4. (Class of assay: confirmatory) [Related pubchem assays: 410 ]	A	BAO_0000357	single protein format	Homo sapiens	None	None	None	None	CHEMBL340	Cytochrome P450 3A4	Homo sapiens	SINGLE PROTEIN	CHEMBL1201862	7	PubChem BioAssays			None
CHEMBL1371140		0	359.43	0	2.91	SID4239818	N#Cc1cccc(-c2ccc3ncnc(NCCN4CCOCC4)c3c2)c1	Potency	'='	10000.0	nM	5.00		Not Active	UO_0000065					False	CHEMBL1614108	PUBCHEM_BIOASSAY: qHTS Assay for Activators of Cytochrome P450 3A4. (Class of assay: confirmatory) [Related pubchem assays: 410 ]	A	BAO_0000357	single protein format	Homo sapiens	None	None	None	None	CHEMBL340	Cytochrome P450 3A4	Homo sapiens	SINGLE PROTEIN	CHEMBL1201862	7	PubChem BioAssays			None
CHEMBL1487111		0	740.70	2	6.31	SID17385252	COC(=O)[C@@]1(Cc2ccc(OC)cc2)[C@H]2c3cc(C(=O)N4CCCC4)n(CCc4ccc(OC)c(Br)c4)c3C[C@H]2CN1C(=O)c1ccccc1	Potency	'='	1584.9	nM	5.80		Not Active	UO_0000065					False	CHEMBL1614108	PUBCHEM_BIOASSAY: qHTS Assay for Activators of Cytochrome P450 3A4. (Class of assay: confirmatory) [Related pubchem assays: 410 ]	A	BAO_0000357	single protein format	Homo sapiens	None	None	None	None	CHEMBL340	Cytochrome P450 3A4	Homo sapiens	SINGLE PROTEIN	CHEMBL1201862	7	PubChem BioAssays			None
CHEMBL1595379		0	373.35	0	-0.70	SID26754005	COC(=O)[C@@H]1C[C@@]2(O)[C@@H](O)[C@@H](O)[C@@H](O)C[C@H]2N1Cc1cc(F)ccc1F	Potency	'='	25118.9	nM	4.60		Not Active	UO_0000065					False	CHEMBL1614108	PUBCHEM_BIOASSAY: qHTS Assay for Activators of Cytochrome P450 3A4. (Class of assay: confirmatory) [Related pubchem assays: 410 ]	A	BAO_0000357	single protein format	Homo sapiens	None	None	None	None	CHEMBL340	Cytochrome P450 3A4	Homo sapiens	SINGLE PROTEIN	CHEMBL1201862	7	PubChem BioAssays			None
CHEMBL1316956		0	374.44	0	4.30	SID4239982	COc1ccc2[nH]cc(CCNc3ncncc3-c3ccccc3OC)c2c1	Potency	'='	125.9	nM	6.90		Not Active	UO_0000065					False	CHEMBL1614108	PUBCHEM_BIOASSAY: qHTS Assay for Activators of Cytochrome P450 3A4. (Class of assay: confirmatory) [Related pubchem assays: 410 ]	A	BAO_0000357	single protein format	Homo sapiens	None	None	None	None	CHEMBL340	Cytochrome P450 3A4	Homo sapiens	SINGLE PROTEIN	CHEMBL1201862	7	PubChem BioAssays			None
CHEMBL1592376		0	415.50	0	3.99	SID4238742	COc1ccc2[nH]cc(CCNc3cc(-c4ccc(C(=O)N(C)C)cc4)ncn3)c2c1	Potency	'='	6309.6	nM	5.20		Not Active	UO_0000065					False	CHEMBL1614108	PUBCHEM_BIOASSAY: qHTS Assay for Activators of Cytochrome P450 3A4. (Class of assay: confirmatory) [Related pubchem assays: 410 ]	A	BAO_0000357	single protein format	Homo sapiens	None	None	None	None	CHEMBL340	Cytochrome P450 3A4	Homo sapiens	SINGLE PROTEIN	CHEMBL1201862	7	PubChem BioAssays			None
CHEMBL1439262		0	376.48	0	2.23	SID4237990	CS(=O)(=O)N1CCC2(CCCN(C(=O)Nc3cccc(C#N)c3)C2)CC1	Potency	'='	25118.9	nM	4.60		Not Active	UO_0000065					False	CHEMBL1614108	PUBCHEM_BIOASSAY: qHTS Assay for Activators of Cytochrome P450 3A4. (Class of assay: confirmatory) [Related pubchem assays: 410 ]	A	BAO_0000357	single protein format	Homo sapiens	None	None	None	None	CHEMBL340	Cytochrome P450 3A4	Homo sapiens	SINGLE PROTEIN	CHEMBL1201862	7	PubChem BioAssays			None
CHEMBL1595576		0	331.44	1	5.28	SID4239357	Cc1ccccc1-c1ccc2ncnc(NCc3cccs3)c2c1	Potency	'='	3981.1	nM	5.40		Not Active	UO_0000065					False	CHEMBL1614108	PUBCHEM_BIOASSAY: qHTS Assay for Activators of Cytochrome P450 3A4. (Class of assay: confirmatory) [Related pubchem assays: 410 ]	A	BAO_0000357	single protein format	Homo sapiens	None	None	None	None	CHEMBL340	Cytochrome P450 3A4	Homo sapiens	SINGLE PROTEIN	CHEMBL1201862	7	PubChem BioAssays			None
CHEMBL1417636		0	256.70	0	2.98	SID4240333	Clc1ccccc1-c1nccc(-n2ccnc2)n1	Potency	'='	1258.9	nM	5.90		Not Active	UO_0000065					False	CHEMBL1614108	PUBCHEM_BIOASSAY: qHTS Assay for Activators of Cytochrome P450 3A4. (Class of assay: confirmatory) [Related pubchem assays: 410 ]	A	BAO_0000357	single protein format	Homo sapiens	None	None	None	None	CHEMBL340	Cytochrome P450 3A4	Homo sapiens	SINGLE PROTEIN	CHEMBL1201862	7	PubChem BioAssays			None
CHEMBL1601163		0	305.38	0	4.07	SID4240205	COc1ccccc1CNc1ncncc1-c1ccccc1C	Potency	'='	398.1	nM	6.40		Not Active	UO_0000065					False	CHEMBL1614108	PUBCHEM_BIOASSAY: qHTS Assay for Activators of Cytochrome P450 3A4. (Class of assay: confirmatory) [Related pubchem assays: 410 ]	A	BAO_0000357	single protein format	Homo sapiens	None	None	None	None	CHEMBL340	Cytochrome P450 3A4	Homo sapiens	SINGLE PROTEIN	CHEMBL1201862	7	PubChem BioAssays			None
CHEMBL290916	EDARAVONE	4	174.20	0	1.80	SID17389763	CC1=NN(c2ccccc2)C(=O)C1	Potency	'='	25118.9	nM	4.60		Not Active	UO_0000065					False	CHEMBL1614108	PUBCHEM_BIOASSAY: qHTS Assay for Activators of Cytochrome P450 3A4. (Class of assay: confirmatory) [Related pubchem assays: 410 ]	A	BAO_0000357	single protein format	Homo sapiens	None	None	None	None	CHEMBL340	Cytochrome P450 3A4	Homo sapiens	SINGLE PROTEIN	CHEMBL1201862	7	PubChem BioAssays			None
CHEMBL1358120		0	563.65	2	5.87	SID17385451	COC(=O)c1ccc(C(NC(=O)OCc2ccccc2)/C(=C/[C@@H](C)C(=O)NCc2ccccc2)c2cccnc2)cc1	Potency	'='	3981.1	nM	5.40		Not Active	UO_0000065					False	CHEMBL1614108	PUBCHEM_BIOASSAY: qHTS Assay for Activators of Cytochrome P450 3A4. (Class of assay: confirmatory) [Related pubchem assays: 410 ]	A	BAO_0000357	single protein format	Homo sapiens	None	None	None	None	CHEMBL340	Cytochrome P450 3A4	Homo sapiens	SINGLE PROTEIN	CHEMBL1201862	7	PubChem BioAssays			None
CHEMBL1368942		0	591.71	2	5.24	SID17385157	COC(=O)[C@@]1(Cc2ccccc2)[C@H]2c3cc(C(=O)N4CCCC4)n(Cc4ccc(C)o4)c3C[C@H]2CN1C(=O)c1ccccc1	Potency	'='	1995.3	nM	5.70		Not Active	UO_0000065					False	CHEMBL1614108	PUBCHEM_BIOASSAY: qHTS Assay for Activators of Cytochrome P450 3A4. (Class of assay: confirmatory) [Related pubchem assays: 410 ]	A	BAO_0000357	single protein format	Homo sapiens	None	None	None	None	CHEMBL340	Cytochrome P450 3A4	Homo sapiens	SINGLE PROTEIN	CHEMBL1201862	7	PubChem BioAssays			None
CHEMBL1554842		0	383.36	0	0.17	SID26751395	O=C1C2=CC[C@H]3C(=O)N(Cc4ccc5c(c4)OCO5)C(=O)[C@@H]3[C@@H]2[C@H](O)[C@@H]2O[C@H]12	Potency	'='	5011.9	nM	5.30		Not Active	UO_0000065					False	CHEMBL1614108	PUBCHEM_BIOASSAY: qHTS Assay for Activators of Cytochrome P450 3A4. (Class of assay: confirmatory) [Related pubchem assays: 410 ]	A	BAO_0000357	single protein format	Homo sapiens	None	None	None	None	CHEMBL340	Cytochrome P450 3A4	Homo sapiens	SINGLE PROTEIN	CHEMBL1201862	7	PubChem BioAssays			None
CHEMBL1434006		0	360.46	0	3.19	SID4238679	CS(=O)(=O)Nc1cccc(-c2cc(NCc3cccs3)ncn2)c1	Potency	'='	15848.9	nM	4.80		Not Active	UO_0000065					False	CHEMBL1614108	PUBCHEM_BIOASSAY: qHTS Assay for Activators of Cytochrome P450 3A4. (Class of assay: confirmatory) [Related pubchem assays: 410 ]	A	BAO_0000357	single protein format	Homo sapiens	None	None	None	None	CHEMBL340	Cytochrome P450 3A4	Homo sapiens	SINGLE PROTEIN	CHEMBL1201862	7	PubChem BioAssays			None
CHEMBL1331288		0	513.66	2	7.59	SID17385013	C=C(CC1([C@@H](NP(=O)(c2ccccc2)c2ccccc2)[C@H]2C[C@@H]2CCCC)CC1)c1cccc(OC)c1	Potency	'='	2511.9	nM	5.60		Not Active	UO_0000065					False	CHEMBL1614108	PUBCHEM_BIOASSAY: qHTS Assay for Activators of Cytochrome P450 3A4. (Class of assay: confirmatory) [Related pubchem assays: 410 ]	A	BAO_0000357	single protein format	Homo sapiens	None	None	None	None	CHEMBL340	Cytochrome P450 3A4	Homo sapiens	SINGLE PROTEIN	CHEMBL1201862	7	PubChem BioAssays			None
CHEMBL1417629		0	548.61	1	4.65	SID17385429	COC(=O)c1ccc(C(NC(=O)OCc2ccccc2)/C(F)=C/[C@@H](C)C(=O)N[C@@H](CO)Cc2ccccc2)cc1	Potency	'='	7943.3	nM	5.10		Not Active	UO_0000065					False	CHEMBL1614108	PUBCHEM_BIOASSAY: qHTS Assay for Activators of Cytochrome P450 3A4. (Class of assay: confirmatory) [Related pubchem assays: 410 ]	A	BAO_0000357	single protein format	Homo sapiens	None	None	None	None	CHEMBL340	Cytochrome P450 3A4	Homo sapiens	SINGLE PROTEIN	CHEMBL1201862	7	PubChem BioAssays			None
CHEMBL1574106		0	462.94	0	4.60	SID4238374	O=c1c(CCc2ccccc2)nc2cnc(Oc3cccc(Cl)c3)nc2n1C[C@H]1CCCO1	Potency	'='	501.2	nM	6.30		Not Active	UO_0000065					False	CHEMBL1614108	PUBCHEM_BIOASSAY: qHTS Assay for Activators of Cytochrome P450 3A4. (Class of assay: confirmatory) [Related pubchem assays: 410 ]	A	BAO_0000357	single protein format	Homo sapiens	None	None	None	None	CHEMBL340	Cytochrome P450 3A4	Homo sapiens	SINGLE PROTEIN	CHEMBL1201862	7	PubChem BioAssays			None
CHEMBL1590354		0	268.35	0	3.21	SID4238859	c1cncc(-c2cncnc2NCc2cccs2)c1	Potency	'='	1995.3	nM	5.70		Not Active	UO_0000065					False	CHEMBL1614108	PUBCHEM_BIOASSAY: qHTS Assay for Activators of Cytochrome P450 3A4. (Class of assay: confirmatory) [Related pubchem assays: 410 ]	A	BAO_0000357	single protein format	Homo sapiens	None	None	None	None	CHEMBL340	Cytochrome P450 3A4	Homo sapiens	SINGLE PROTEIN	CHEMBL1201862	7	PubChem BioAssays			None
CHEMBL786	TAMOXIFEN CITRATE	4	563.65	1	6.00	SID11112087	CC/C(=C(\c1ccccc1)c1ccc(OCCN(C)C)cc1)c1ccccc1.O=C(O)CC(O)(CC(=O)O)C(=O)O	Potency	'='	3981.1	nM	5.40		Not Active	UO_0000065					False	CHEMBL1614108	PUBCHEM_BIOASSAY: qHTS Assay for Activators of Cytochrome P450 3A4. (Class of assay: confirmatory) [Related pubchem assays: 410 ]	A	BAO_0000357	single protein format	Homo sapiens	None	None	None	None	CHEMBL340	Cytochrome P450 3A4	Homo sapiens	SINGLE PROTEIN	CHEMBL1201862	7	PubChem BioAssays			None
CHEMBL1450327		0	312.37	0	4.00	SID17390004	CCCCOC(=O)c1ccccc1C(=O)OCc1ccccc1	Potency	'='	10000.0	nM	5.00		Not Active	UO_0000065					False	CHEMBL1614108	PUBCHEM_BIOASSAY: qHTS Assay for Activators of Cytochrome P450 3A4. (Class of assay: confirmatory) [Related pubchem assays: 410 ]	A	BAO_0000357	single protein format	Homo sapiens	None	None	None	None	CHEMBL340	Cytochrome P450 3A4	Homo sapiens	SINGLE PROTEIN	CHEMBL1201862	7	PubChem BioAssays			None
CHEMBL1604270		0	337.46	0	4.22	SID26747965	C#C[C@]1(O)CCC2C3CCC4=Cc5oncc5C[C@@]4(C)C3CC[C@@]21C	Potency	'='	12589.3	nM	4.90		Not Active	UO_0000065					False	CHEMBL1614108	PUBCHEM_BIOASSAY: qHTS Assay for Activators of Cytochrome P450 3A4. (Class of assay: confirmatory) [Related pubchem assays: 410 ]	A	BAO_0000357	single protein format	Homo sapiens	None	None	None	None	CHEMBL340	Cytochrome P450 3A4	Homo sapiens	SINGLE PROTEIN	CHEMBL1201862	7	PubChem BioAssays			None
CHEMBL1316055		0	366.42	0	4.79	SID4238007	COc1ccccc1CNc1nc(-c2cccc(C#N)c2)nc2ccccc12	Potency	'='	10000.0	nM	5.00		Not Active	UO_0000065					False	CHEMBL1614108	PUBCHEM_BIOASSAY: qHTS Assay for Activators of Cytochrome P450 3A4. (Class of assay: confirmatory) [Related pubchem assays: 410 ]	A	BAO_0000357	single protein format	Homo sapiens	None	None	None	None	CHEMBL340	Cytochrome P450 3A4	Homo sapiens	SINGLE PROTEIN	CHEMBL1201862	7	PubChem BioAssays			None
CHEMBL1357956		0	286.72	0	2.20	SID4238048	Cc1nc2cncnc2n(Cc2ccccc2Cl)c1=O	Potency	'='	15848.9	nM	4.80		Not Active	UO_0000065					False	CHEMBL1614108	PUBCHEM_BIOASSAY: qHTS Assay for Activators of Cytochrome P450 3A4. (Class of assay: confirmatory) [Related pubchem assays: 410 ]	A	BAO_0000357	single protein format	Homo sapiens	None	None	None	None	CHEMBL340	Cytochrome P450 3A4	Homo sapiens	SINGLE PROTEIN	CHEMBL1201862	7	PubChem BioAssays			None
CHEMBL286204	QUINOLINIC ACID	0	167.12	0	0.48	SID11113416	O=C(O)c1cccnc1C(=O)O	Potency	'='	1584.9	nM	5.80		Inconclusive	UO_0000065					False	CHEMBL1614108	PUBCHEM_BIOASSAY: qHTS Assay for Activators of Cytochrome P450 3A4. (Class of assay: confirmatory) [Related pubchem assays: 410 ]	A	BAO_0000357	single protein format	Homo sapiens	None	None	None	None	CHEMBL340	Cytochrome P450 3A4	Homo sapiens	SINGLE PROTEIN	CHEMBL1201862	7	PubChem BioAssays			None
CHEMBL154533	WHILE OLIVETOL	0	180.25	0	2.83	SID17388829	CCCCCc1cc(O)cc(O)c1	Potency	'='	12589.3	nM	4.90		Not Active	UO_0000065					False	CHEMBL1614108	PUBCHEM_BIOASSAY: qHTS Assay for Activators of Cytochrome P450 3A4. (Class of assay: confirmatory) [Related pubchem assays: 410 ]	A	BAO_0000357	single protein format	Homo sapiens	None	None	None	None	CHEMBL340	Cytochrome P450 3A4	Homo sapiens	SINGLE PROTEIN	CHEMBL1201862	7	PubChem BioAssays			None
CHEMBL1515355		0	290.37	0	3.95	SID4239915	CN(C)c1ccc(-c2cncnc2Nc2ccccc2)cc1	Potency	'='	631.0	nM	6.20		Not Active	UO_0000065					False	CHEMBL1614108	PUBCHEM_BIOASSAY: qHTS Assay for Activators of Cytochrome P450 3A4. (Class of assay: confirmatory) [Related pubchem assays: 410 ]	A	BAO_0000357	single protein format	Homo sapiens	None	None	None	None	CHEMBL340	Cytochrome P450 3A4	Homo sapiens	SINGLE PROTEIN	CHEMBL1201862	7	PubChem BioAssays			None
CHEMBL288174		0	582.79	2	6.80	SID11111368	CCCCOC(=O)NS(=O)(=O)c1sc(CC(C)C)cc1-c1ccc(Cn2c(CC)nc3c(C)cc(C)nc32)cc1	Potency	'='	3162.3	nM	5.50		Active	UO_0000065					False	CHEMBL1613886	PUBCHEM_BIOASSAY: qHTS Assay for Inhibitors and Substrates of Cytochrome P450 3A4. (Class of assay: confirmatory) [Related pubchem assays: 410 ]	A	BAO_0000357	single protein format	Homo sapiens	None	None	None	None	CHEMBL340	Cytochrome P450 3A4	Homo sapiens	SINGLE PROTEIN	CHEMBL1201862	7	PubChem BioAssays			None
CHEMBL1362416		0	413.44	0	3.35	SID4238890	COc1ccc(-n2c(=O)c(-c3cn(C)c4ccccc34)nc3cnc(OC)nc32)cc1	Potency	'='	1584.9	nM	5.80		Active	UO_0000065					False	CHEMBL1613886	PUBCHEM_BIOASSAY: qHTS Assay for Inhibitors and Substrates of Cytochrome P450 3A4. (Class of assay: confirmatory) [Related pubchem assays: 410 ]	A	BAO_0000357	single protein format	Homo sapiens	None	None	None	None	CHEMBL340	Cytochrome P450 3A4	Homo sapiens	SINGLE PROTEIN	CHEMBL1201862	7	PubChem BioAssays			None
CHEMBL1322414		0	272.30	0	3.28	SID4254255	COc1ccc([C@@H](C)c2cc3c(cc2O)OCO3)cc1	Potency	'='	2511.9	nM	5.60		Active	UO_0000065					False	CHEMBL1613886	PUBCHEM_BIOASSAY: qHTS Assay for Inhibitors and Substrates of Cytochrome P450 3A4. (Class of assay: confirmatory) [Related pubchem assays: 410 ]	A	BAO_0000357	single protein format	Homo sapiens	None	None	None	None	CHEMBL340	Cytochrome P450 3A4	Homo sapiens	SINGLE PROTEIN	CHEMBL1201862	7	PubChem BioAssays			None
CHEMBL1829759		0	451.51	1	6.20	25b	C[C@@H](c1ccc(-c2ccc(F)cc2F)cc1)N1CC[C@](CCCO)(c2ccccc2)OC1=O	IC50	'='	14000.0	nM	4.85			UO_0000065					False	CHEMBL1831799	Inhibition of human CYP3A4 assessed as rate of [14C]-formaldehyde/formic acid production by liquid scintillation counting	A	BAO_0000357	single protein format	Homo sapiens	None	None	None	None	CHEMBL340	Cytochrome P450 3A4	Homo sapiens	SINGLE PROTEIN	CHEMBL1828622	1	Scientific Literature	J. Med. Chem.	2011	None
CHEMBL1829767		0	451.51	1	6.20	25j	C[C@@H](c1ccc(-c2ccc(F)cc2)cc1)N1CC[C@](CCCO)(c2ccc(F)cc2)OC1=O	IC50	'='	8000.0	nM	5.10			UO_0000065					False	CHEMBL1831799	Inhibition of human CYP3A4 assessed as rate of [14C]-formaldehyde/formic acid production by liquid scintillation counting	A	BAO_0000357	single protein format	Homo sapiens	None	None	None	None	CHEMBL340	Cytochrome P450 3A4	Homo sapiens	SINGLE PROTEIN	CHEMBL1828622	1	Scientific Literature	J. Med. Chem.	2011	None
CHEMBL248849		0	577.20	2	5.18	17	O=C(C1CCN(c2ccncc2)CC1)N1CC[C@@H](CNS(=O)(=O)/C=C/c2ccc(-c3ccc(Cl)s3)s2)C1	IC50	'='	1000.0	nM	6.00			UO_0000065					False	CHEMBL924023	Inhibition of CYP3A4	A	BAO_0000357	single protein format	None	None	None	None	None	CHEMBL340	Cytochrome P450 3A4	Homo sapiens	SINGLE PROTEIN	CHEMBL1140480	1	Scientific Literature	Bioorg. Med. Chem. Lett.	2007	None
CHEMBL1565927		0	331.38	0	4.51	SID4239632	COc1ccccc1CNc1ncnc2ccc(-c3ccoc3)cc12	Potency	'='	15848.9	nM	4.80		Not Active	UO_0000065					False	CHEMBL1614108	PUBCHEM_BIOASSAY: qHTS Assay for Activators of Cytochrome P450 3A4. (Class of assay: confirmatory) [Related pubchem assays: 410 ]	A	BAO_0000357	single protein format	Homo sapiens	None	None	None	None	CHEMBL340	Cytochrome P450 3A4	Homo sapiens	SINGLE PROTEIN	CHEMBL1201862	7	PubChem BioAssays			None
CHEMBL1534811		0	398.48	0	4.59	SID17389642	CCCCOCCOP(=O)(OCCOCCCC)OCCOCCCC	Potency	'='	25118.9	nM	4.60		Not Active	UO_0000065					False	CHEMBL1614108	PUBCHEM_BIOASSAY: qHTS Assay for Activators of Cytochrome P450 3A4. (Class of assay: confirmatory) [Related pubchem assays: 410 ]	A	BAO_0000357	single protein format	Homo sapiens	None	None	None	None	CHEMBL340	Cytochrome P450 3A4	Homo sapiens	SINGLE PROTEIN	CHEMBL1201862	7	PubChem BioAssays			None
CHEMBL1516675		0	312.41	0	3.98	SID26749680	CC(C)c1ccc2c(c1O)CCC1C3=C(CC[C@]21C)C(=O)OC3	Potency	'='	15848.9	nM	4.80		Not Active	UO_0000065					False	CHEMBL1614108	PUBCHEM_BIOASSAY: qHTS Assay for Activators of Cytochrome P450 3A4. (Class of assay: confirmatory) [Related pubchem assays: 410 ]	A	BAO_0000357	single protein format	Homo sapiens	None	None	None	None	CHEMBL340	Cytochrome P450 3A4	Homo sapiens	SINGLE PROTEIN	CHEMBL1201862	7	PubChem BioAssays			None
CHEMBL1594487		0	780.91	3	7.14	SID26750890	CCCNC(=O)OC[C@@H]1O[C@H](CCO/N=C(\C)CCC(=O)OC[C@@H]2O[C@H](C#Cc3ccccc3)C=C[C@@H]2Oc2ccc(C)cc2)C=C[C@@H]1Oc1ccc(OC)cc1	Potency	'='	3981.1	nM	5.40		Not Active	UO_0000065					False	CHEMBL1614108	PUBCHEM_BIOASSAY: qHTS Assay for Activators of Cytochrome P450 3A4. (Class of assay: confirmatory) [Related pubchem assays: 410 ]	A	BAO_0000357	single protein format	Homo sapiens	None	None	None	None	CHEMBL340	Cytochrome P450 3A4	Homo sapiens	SINGLE PROTEIN	CHEMBL1201862	7	PubChem BioAssays			None
CHEMBL120563	THIRAM	0	240.44	0	2.06	SID17389717	CN(C)C(=S)SSC(=S)N(C)C	Potency	'='	15848.9	nM	4.80		Not Active	UO_0000065					False	CHEMBL1614108	PUBCHEM_BIOASSAY: qHTS Assay for Activators of Cytochrome P450 3A4. (Class of assay: confirmatory) [Related pubchem assays: 410 ]	A	BAO_0000357	single protein format	Homo sapiens	None	None	None	None	CHEMBL340	Cytochrome P450 3A4	Homo sapiens	SINGLE PROTEIN	CHEMBL1201862	7	PubChem BioAssays			None
CHEMBL1336796		0	410.99	1	6.46	SID4254189	Cc1c(N2CCCC2)cc2c(c1NC(=O)c1ccccc1Cl)C(C)(C)CC2(C)C	Potency	'='	631.0	nM	6.20		Not Active	UO_0000065					False	CHEMBL1614108	PUBCHEM_BIOASSAY: qHTS Assay for Activators of Cytochrome P450 3A4. (Class of assay: confirmatory) [Related pubchem assays: 410 ]	A	BAO_0000357	single protein format	Homo sapiens	None	None	None	None	CHEMBL340	Cytochrome P450 3A4	Homo sapiens	SINGLE PROTEIN	CHEMBL1201862	7	PubChem BioAssays			None
CHEMBL450613	ZERANOL	0	322.40	0	3.29	SID17389521	C[C@H]1CCC[C@H](O)CCCCCc2cc(O)cc(O)c2C(=O)O1	Potency	'='	3981.1	nM	5.40		Not Active	UO_0000065					False	CHEMBL1614108	PUBCHEM_BIOASSAY: qHTS Assay for Activators of Cytochrome P450 3A4. (Class of assay: confirmatory) [Related pubchem assays: 410 ]	A	BAO_0000357	single protein format	Homo sapiens	None	None	None	None	CHEMBL340	Cytochrome P450 3A4	Homo sapiens	SINGLE PROTEIN	CHEMBL1201862	7	PubChem BioAssays			None
CHEMBL1475004		0	413.47	0	4.52	SID4237969	O=C(Nc1cccc(F)c1)N1CCCC2(CCN(C(=O)c3cccc(F)c3)CC2)C1	Potency	'='	15848.9	nM	4.80		Not Active	UO_0000065					False	CHEMBL1614108	PUBCHEM_BIOASSAY: qHTS Assay for Activators of Cytochrome P450 3A4. (Class of assay: confirmatory) [Related pubchem assays: 410 ]	A	BAO_0000357	single protein format	Homo sapiens	None	None	None	None	CHEMBL340	Cytochrome P450 3A4	Homo sapiens	SINGLE PROTEIN	CHEMBL1201862	7	PubChem BioAssays			None
CHEMBL771	CYCLOSERINE	4	102.09	0	-1.62	SID11110913	N[C@@H]1CONC1=O	Potency	'='	31622.8	nM	4.50		Not Active	UO_0000065					False	CHEMBL1614108	PUBCHEM_BIOASSAY: qHTS Assay for Activators of Cytochrome P450 3A4. (Class of assay: confirmatory) [Related pubchem assays: 410 ]	A	BAO_0000357	single protein format	Homo sapiens	None	None	None	None	CHEMBL340	Cytochrome P450 3A4	Homo sapiens	SINGLE PROTEIN	CHEMBL1201862	7	PubChem BioAssays			None
CHEMBL1396577		0	358.47	0	2.16	SID4239785	O=S(=O)(c1ccccc1)N1CCC[C@@]2(CCN(c3ncccn3)C2)C1	Potency	'='	12589.3	nM	4.90		Not Active	UO_0000065					False	CHEMBL1614108	PUBCHEM_BIOASSAY: qHTS Assay for Activators of Cytochrome P450 3A4. (Class of assay: confirmatory) [Related pubchem assays: 410 ]	A	BAO_0000357	single protein format	Homo sapiens	None	None	None	None	CHEMBL340	Cytochrome P450 3A4	Homo sapiens	SINGLE PROTEIN	CHEMBL1201862	7	PubChem BioAssays			None
CHEMBL1408878		0	403.49	0	3.50	SID4237570	N#Cc1cccc(NC(=O)N2CCCC3(CCN(C(=O)c4ccncc4)CC3)C2)c1	Potency	'='	7943.3	nM	5.10		Not Active	UO_0000065					False	CHEMBL1614108	PUBCHEM_BIOASSAY: qHTS Assay for Activators of Cytochrome P450 3A4. (Class of assay: confirmatory) [Related pubchem assays: 410 ]	A	BAO_0000357	single protein format	Homo sapiens	None	None	None	None	CHEMBL340	Cytochrome P450 3A4	Homo sapiens	SINGLE PROTEIN	CHEMBL1201862	7	PubChem BioAssays			None
CHEMBL1330763		0	334.42	1	5.62	SID4252827	Cc1cc(O)c(C(C)C)cc1NC(=O)Nc1cccc2ccccc12	Potency	'='	3162.3	nM	5.50		Not Active	UO_0000065					False	CHEMBL1614108	PUBCHEM_BIOASSAY: qHTS Assay for Activators of Cytochrome P450 3A4. (Class of assay: confirmatory) [Related pubchem assays: 410 ]	A	BAO_0000357	single protein format	Homo sapiens	None	None	None	None	CHEMBL340	Cytochrome P450 3A4	Homo sapiens	SINGLE PROTEIN	CHEMBL1201862	7	PubChem BioAssays			None
CHEMBL1354678		0	451.53	0	2.72	SID4237850	CN1CCN(c2ncc3nc(-c4cccc(C#N)c4)c(=O)n(CCc4ccccc4)c3n2)CC1	Potency	'='	25118.9	nM	4.60		Not Active	UO_0000065					False	CHEMBL1614108	PUBCHEM_BIOASSAY: qHTS Assay for Activators of Cytochrome P450 3A4. (Class of assay: confirmatory) [Related pubchem assays: 410 ]	A	BAO_0000357	single protein format	Homo sapiens	None	None	None	None	CHEMBL340	Cytochrome P450 3A4	Homo sapiens	SINGLE PROTEIN	CHEMBL1201862	7	PubChem BioAssays			None
CHEMBL1553404		0	348.49	0	4.58	SID4237490	CC(=O)N1CCC2(CCCN(c3cccc(-c4ccccc4)c3)C2)CC1	Potency	'='	7943.3	nM	5.10		Not Active	UO_0000065					False	CHEMBL1614108	PUBCHEM_BIOASSAY: qHTS Assay for Activators of Cytochrome P450 3A4. (Class of assay: confirmatory) [Related pubchem assays: 410 ]	A	BAO_0000357	single protein format	Homo sapiens	None	None	None	None	CHEMBL340	Cytochrome P450 3A4	Homo sapiens	SINGLE PROTEIN	CHEMBL1201862	7	PubChem BioAssays			None
CHEMBL443732	CANAVANINE	0	176.18	0	-2.01	SID11111008	NC(N)=NOCC[C@H](N)C(=O)O	Potency	'='	15848.9	nM	4.80		Not Active	UO_0000065					False	CHEMBL1614108	PUBCHEM_BIOASSAY: qHTS Assay for Activators of Cytochrome P450 3A4. (Class of assay: confirmatory) [Related pubchem assays: 410 ]	A	BAO_0000357	single protein format	Homo sapiens	None	None	None	None	CHEMBL340	Cytochrome P450 3A4	Homo sapiens	SINGLE PROTEIN	CHEMBL1201862	7	PubChem BioAssays			None
CHEMBL1200596	CHLOROXINE	4	214.05	0	3.25	SID26749233	Oc1c(Cl)cc(Cl)c2cccnc12	Potency	'='	15848.9	nM	4.80		Not Active	UO_0000065					False	CHEMBL1614108	PUBCHEM_BIOASSAY: qHTS Assay for Activators of Cytochrome P450 3A4. (Class of assay: confirmatory) [Related pubchem assays: 410 ]	A	BAO_0000357	single protein format	Homo sapiens	None	None	None	None	CHEMBL340	Cytochrome P450 3A4	Homo sapiens	SINGLE PROTEIN	CHEMBL1201862	7	PubChem BioAssays			None
CHEMBL1433726		0	570.61	2	6.50	SID17385327	CC(C)=C1C(=O)C(c2ccccc2)=C2CN3C(=O)N(CCc4ccccc4)C(=O)[C@]3(Cc3ccc(C(F)(F)F)cc3)[C@H]21	Potency	'='	10000.0	nM	5.00		Not Active	UO_0000065					False	CHEMBL1614108	PUBCHEM_BIOASSAY: qHTS Assay for Activators of Cytochrome P450 3A4. (Class of assay: confirmatory) [Related pubchem assays: 410 ]	A	BAO_0000357	single protein format	Homo sapiens	None	None	None	None	CHEMBL340	Cytochrome P450 3A4	Homo sapiens	SINGLE PROTEIN	CHEMBL1201862	7	PubChem BioAssays			None
CHEMBL252001		0	525.12	1	4.27	30a, racemic	CC[C@@H]1CCC[C@H](C2(Cc3nc(CN(C)C(C)(C)CO)no3)CC2)N1S(=O)(=O)c1ccc(Cl)cc1	IC50	'='	300.0	nM	6.52			UO_0000065					False	CHEMBL928536	Inhibition of CYP3A4 pre-incubated before 30 mins	A	BAO_0000357	single protein format	None	None	None	None	None	CHEMBL340	Cytochrome P450 3A4	Homo sapiens	SINGLE PROTEIN	CHEMBL1140773	1	Scientific Literature	Bioorg. Med. Chem. Lett.	2008	None
CHEMBL1256182		0	281.02	0	-0.43	SID26747438	Br.Br.N=C(N)SCCN	Potency	'='	3162.3	nM	5.50		Not Active	UO_0000065					False	CHEMBL1614108	PUBCHEM_BIOASSAY: qHTS Assay for Activators of Cytochrome P450 3A4. (Class of assay: confirmatory) [Related pubchem assays: 410 ]	A	BAO_0000357	single protein format	Homo sapiens	None	None	None	None	CHEMBL340	Cytochrome P450 3A4	Homo sapiens	SINGLE PROTEIN	CHEMBL1201862	7	PubChem BioAssays			None
CHEMBL1490313		0	508.11	2	7.68	SID26753989	N#Cc1ccc(C23CC4(C2)[C@@H](c2ccccc2)N(CC2CCCCC2)C[C@@H]4C3c2ccc(Cl)nc2)cc1	Potency	'='	15848.9	nM	4.80		Not Active	UO_0000065					False	CHEMBL1614108	PUBCHEM_BIOASSAY: qHTS Assay for Activators of Cytochrome P450 3A4. (Class of assay: confirmatory) [Related pubchem assays: 410 ]	A	BAO_0000357	single protein format	Homo sapiens	None	None	None	None	CHEMBL340	Cytochrome P450 3A4	Homo sapiens	SINGLE PROTEIN	CHEMBL1201862	7	PubChem BioAssays			None
CHEMBL1473996		0	268.35	0	3.21	SID4238613	c1cncc(-c2nccc(NCc3cccs3)n2)c1	Potency	'='	1000.0	nM	6.00		Not Active	UO_0000065					False	CHEMBL1614108	PUBCHEM_BIOASSAY: qHTS Assay for Activators of Cytochrome P450 3A4. (Class of assay: confirmatory) [Related pubchem assays: 410 ]	A	BAO_0000357	single protein format	Homo sapiens	None	None	None	None	CHEMBL340	Cytochrome P450 3A4	Homo sapiens	SINGLE PROTEIN	CHEMBL1201862	7	PubChem BioAssays			None
CHEMBL1515410		0	324.40	0	3.57	SID4239690	O=C(c1cccc(F)c1)N1CCC2(CC1)CN(c1ccccc1)C2	Potency	'='	7943.3	nM	5.10		Active	UO_0000065					False	CHEMBL1614108	PUBCHEM_BIOASSAY: qHTS Assay for Activators of Cytochrome P450 3A4. (Class of assay: confirmatory) [Related pubchem assays: 410 ]	A	BAO_0000357	single protein format	Homo sapiens	None	None	None	None	CHEMBL340	Cytochrome P450 3A4	Homo sapiens	SINGLE PROTEIN	CHEMBL1201862	7	PubChem BioAssays			None
CHEMBL1554362		0	718.85	2	7.94	SID26754367	COc1cc2c(Cc3c4c5c(cc(OC)c(OC)c5c5c(OC)c(OC)ccc35)CCN4C)c3c4c(cc(OC)c(OC)c4c2cc1OC)CCN3C	Potency	'='	3162.3	nM	5.50		Not Active	UO_0000065					False	CHEMBL1614108	PUBCHEM_BIOASSAY: qHTS Assay for Activators of Cytochrome P450 3A4. (Class of assay: confirmatory) [Related pubchem assays: 410 ]	A	BAO_0000357	single protein format	Homo sapiens	None	None	None	None	CHEMBL340	Cytochrome P450 3A4	Homo sapiens	SINGLE PROTEIN	CHEMBL1201862	7	PubChem BioAssays			None
CHEMBL1567589		0	386.86	0	4.08	SID17408992	COc1ccc2nc(N3C(=O)CC(Cc4ccc(Cl)cc4)C3=O)sc2c1	AC50						inactive						False	CHEMBL1741324	PUBCHEM_BIOASSAY: Cytochrome panel assay with activity outcomes. (Class of assay: other) Panel member name: p450-cyp3a4 Compounds with AC50 equal or less than 10 uM are considered active	F	BAO_0000019	assay format	None	None	None	None	None	CHEMBL340	Cytochrome P450 3A4	Homo sapiens	SINGLE PROTEIN	CHEMBL1201862	7	PubChem BioAssays			None
CHEMBL1547623		0	330.35	0	3.34	SID863343	Cc1ccc(-n2ncc3c2ncn2nc(-c4ccco4)nc32)c(C)c1	AC50						inactive						False	CHEMBL1741324	PUBCHEM_BIOASSAY: Cytochrome panel assay with activity outcomes. (Class of assay: other) Panel member name: p450-cyp3a4 Compounds with AC50 equal or less than 10 uM are considered active	F	BAO_0000019	assay format	None	None	None	None	None	CHEMBL340	Cytochrome P450 3A4	Homo sapiens	SINGLE PROTEIN	CHEMBL1201862	7	PubChem BioAssays			None
CHEMBL453	SULFISOXAZOLE	4	267.31	0	1.67	SID11113344	Cc1noc(NS(=O)(=O)c2ccc(N)cc2)c1C	AC50						inactive						False	CHEMBL1741324	PUBCHEM_BIOASSAY: Cytochrome panel assay with activity outcomes. (Class of assay: other) Panel member name: p450-cyp3a4 Compounds with AC50 equal or less than 10 uM are considered active	F	BAO_0000019	assay format	None	None	None	None	None	CHEMBL340	Cytochrome P450 3A4	Homo sapiens	SINGLE PROTEIN	CHEMBL1201862	7	PubChem BioAssays			None
CHEMBL1398834		0	301.44	0	1.00	SID4237775	CS(=O)(=O)N1CCC2(CC1)CN(Cc1nccs1)C2	AC50						inactive						False	CHEMBL1741324	PUBCHEM_BIOASSAY: Cytochrome panel assay with activity outcomes. (Class of assay: other) Panel member name: p450-cyp3a4 Compounds with AC50 equal or less than 10 uM are considered active	F	BAO_0000019	assay format	None	None	None	None	None	CHEMBL340	Cytochrome P450 3A4	Homo sapiens	SINGLE PROTEIN	CHEMBL1201862	7	PubChem BioAssays			None
CHEMBL1730661		0	307.27	0	1.27	SID14743312	CC(=O)NC1(C(F)(F)F)NC(=O)N(C2CCCCC2)C1=O	AC50						inactive						False	CHEMBL1741324	PUBCHEM_BIOASSAY: Cytochrome panel assay with activity outcomes. (Class of assay: other) Panel member name: p450-cyp3a4 Compounds with AC50 equal or less than 10 uM are considered active	F	BAO_0000019	assay format	None	None	None	None	None	CHEMBL340	Cytochrome P450 3A4	Homo sapiens	SINGLE PROTEIN	CHEMBL1201862	7	PubChem BioAssays			None
CHEMBL1595037		0	371.29	1	6.33	SID17409719	CSc1nc2ccccc2cc1/C=C(\C#N)c1ccc(Cl)cc1Cl	AC50						inactive						False	CHEMBL1741324	PUBCHEM_BIOASSAY: Cytochrome panel assay with activity outcomes. (Class of assay: other) Panel member name: p450-cyp3a4 Compounds with AC50 equal or less than 10 uM are considered active	F	BAO_0000019	assay format	None	None	None	None	None	CHEMBL340	Cytochrome P450 3A4	Homo sapiens	SINGLE PROTEIN	CHEMBL1201862	7	PubChem BioAssays			None
CHEMBL1404918		0	459.46	0	4.00	SID4253364	O=S(=O)(O)c1ccc2cc(/N=N\c3cc(S(=O)(=O)O)c4cccnc4c3O)ccc2c1	AC50						inactive						False	CHEMBL1741324	PUBCHEM_BIOASSAY: Cytochrome panel assay with activity outcomes. (Class of assay: other) Panel member name: p450-cyp3a4 Compounds with AC50 equal or less than 10 uM are considered active	F	BAO_0000019	assay format	None	None	None	None	None	CHEMBL340	Cytochrome P450 3A4	Homo sapiens	SINGLE PROTEIN	CHEMBL1201862	7	PubChem BioAssays			None
CHEMBL1302924		0	351.40	0	2.99	SID14735687	CCOc1ccc(C(C)=O)cc1N1C(=O)C2C(C1=O)C1C=CC2C12CC2	AC50						inactive						False	CHEMBL1741324	PUBCHEM_BIOASSAY: Cytochrome panel assay with activity outcomes. (Class of assay: other) Panel member name: p450-cyp3a4 Compounds with AC50 equal or less than 10 uM are considered active	F	BAO_0000019	assay format	None	None	None	None	None	CHEMBL340	Cytochrome P450 3A4	Homo sapiens	SINGLE PROTEIN	CHEMBL1201862	7	PubChem BioAssays			None
CHEMBL1741752		0	458.47	0	4.61	SID4253024	O=S(=O)(O)c1ccc(/N=N\c2ccc3c(S(=O)(=O)O)cccc3c2O)c2ccccc12	AC50						inactive						False	CHEMBL1741324	PUBCHEM_BIOASSAY: Cytochrome panel assay with activity outcomes. (Class of assay: other) Panel member name: p450-cyp3a4 Compounds with AC50 equal or less than 10 uM are considered active	F	BAO_0000019	assay format	None	None	None	None	None	CHEMBL340	Cytochrome P450 3A4	Homo sapiens	SINGLE PROTEIN	CHEMBL1201862	7	PubChem BioAssays			None
CHEMBL457530		0	202.26	0	-0.74	SID11111070	CN(C)C(=N)NCCC[C@H](N)C(=O)O	AC50						inactive						False	CHEMBL1741324	PUBCHEM_BIOASSAY: Cytochrome panel assay with activity outcomes. (Class of assay: other) Panel member name: p450-cyp3a4 Compounds with AC50 equal or less than 10 uM are considered active	F	BAO_0000019	assay format	None	None	None	None	None	CHEMBL340	Cytochrome P450 3A4	Homo sapiens	SINGLE PROTEIN	CHEMBL1201862	7	PubChem BioAssays			None
CHEMBL1327232		0	330.47	0	4.02	SID4238717	CC(C)CN1CCC2(CC1)CCN(C(=O)Oc1ccccc1)CC2	AC50						inactive						False	CHEMBL1741324	PUBCHEM_BIOASSAY: Cytochrome panel assay with activity outcomes. (Class of assay: other) Panel member name: p450-cyp3a4 Compounds with AC50 equal or less than 10 uM are considered active	F	BAO_0000019	assay format	None	None	None	None	None	CHEMBL340	Cytochrome P450 3A4	Homo sapiens	SINGLE PROTEIN	CHEMBL1201862	7	PubChem BioAssays			None
CHEMBL266738		0	550.63	2	5.90	9d	COc1cccc(N2C(=O)N(Cc3ccccc3F)C3(CCN(Cc4ccc(-c5ccncc5)cc4)CC3)C2=O)c1	IC50	'='	300.0	nM	6.52			UO_0000065					False	CHEMBL886493	Inhibition of CYP3A4	A	BAO_0000357	single protein format	None	None	None	None	None	CHEMBL340	Cytochrome P450 3A4	Homo sapiens	SINGLE PROTEIN	CHEMBL1144637	1	Scientific Literature	Bioorg. Med. Chem. Lett.	2007	None
CHEMBL3197958		0	301.33	0	3.09	SID17413930	O=C(N/N=C/C=C/c1ccc([N+](=O)[O-])cc1)c1cccs1	AC50						inactive						False	CHEMBL1741324	PUBCHEM_BIOASSAY: Cytochrome panel assay with activity outcomes. (Class of assay: other) Panel member name: p450-cyp3a4 Compounds with AC50 equal or less than 10 uM are considered active	F	BAO_0000019	assay format	None	None	None	None	None	CHEMBL340	Cytochrome P450 3A4	Homo sapiens	SINGLE PROTEIN	CHEMBL1201862	7	PubChem BioAssays			None
CHEMBL276815	(S)-AMPA	0	186.17	0	-0.36	SID11113390	Cc1onc(O)c1C[C@H](N)C(=O)O	AC50						inactive						False	CHEMBL1741324	PUBCHEM_BIOASSAY: Cytochrome panel assay with activity outcomes. (Class of assay: other) Panel member name: p450-cyp3a4 Compounds with AC50 equal or less than 10 uM are considered active	F	BAO_0000019	assay format	None	None	None	None	None	CHEMBL340	Cytochrome P450 3A4	Homo sapiens	SINGLE PROTEIN	CHEMBL1201862	7	PubChem BioAssays			None
CHEMBL1440585		0	349.35	0	2.38	SID17410719	COc1ccc(C(=O)Nc2ccc(NC(=O)c3cnccn3)cn2)cc1	AC50						inactive						False	CHEMBL1741324	PUBCHEM_BIOASSAY: Cytochrome panel assay with activity outcomes. (Class of assay: other) Panel member name: p450-cyp3a4 Compounds with AC50 equal or less than 10 uM are considered active	F	BAO_0000019	assay format	None	None	None	None	None	CHEMBL340	Cytochrome P450 3A4	Homo sapiens	SINGLE PROTEIN	CHEMBL1201862	7	PubChem BioAssays			None
CHEMBL1537907		0	328.82	1	5.35	SID17408113	Clc1ccc(N2N=C(c3cccs3)CC2c2ccco2)cc1	AC50						inactive						False	CHEMBL1741324	PUBCHEM_BIOASSAY: Cytochrome panel assay with activity outcomes. (Class of assay: other) Panel member name: p450-cyp3a4 Compounds with AC50 equal or less than 10 uM are considered active	F	BAO_0000019	assay format	None	None	None	None	None	CHEMBL340	Cytochrome P450 3A4	Homo sapiens	SINGLE PROTEIN	CHEMBL1201862	7	PubChem BioAssays			None
CHEMBL1442094		0	305.18	0	-1.51	SID4253740	N=c1ccn2c(n1)O[C@H]1[C@@H](OP(=O)(O)O)[C@H](CO)O[C@H]12	AC50						inactive						False	CHEMBL1741324	PUBCHEM_BIOASSAY: Cytochrome panel assay with activity outcomes. (Class of assay: other) Panel member name: p450-cyp3a4 Compounds with AC50 equal or less than 10 uM are considered active	F	BAO_0000019	assay format	None	None	None	None	None	CHEMBL340	Cytochrome P450 3A4	Homo sapiens	SINGLE PROTEIN	CHEMBL1201862	7	PubChem BioAssays			None
CHEMBL1514045		0	403.48	0	3.14	SID4238346	O=C(Nc1cccc(F)c1)N1CC2(CCN(S(=O)(=O)c3ccccc3)CC2)C1	AC50						inactive						False	CHEMBL1741324	PUBCHEM_BIOASSAY: Cytochrome panel assay with activity outcomes. (Class of assay: other) Panel member name: p450-cyp3a4 Compounds with AC50 equal or less than 10 uM are considered active	F	BAO_0000019	assay format	None	None	None	None	None	CHEMBL340	Cytochrome P450 3A4	Homo sapiens	SINGLE PROTEIN	CHEMBL1201862	7	PubChem BioAssays			None
CHEMBL1463479		0	369.53	0	4.79	SID17407590	Cc1cc(C)cc(NC(S)=NC2CC3CCC(C2)N3Cc2ccco2)c1	AC50						inactive						False	CHEMBL1741324	PUBCHEM_BIOASSAY: Cytochrome panel assay with activity outcomes. (Class of assay: other) Panel member name: p450-cyp3a4 Compounds with AC50 equal or less than 10 uM are considered active	F	BAO_0000019	assay format	None	None	None	None	None	CHEMBL340	Cytochrome P450 3A4	Homo sapiens	SINGLE PROTEIN	CHEMBL1201862	7	PubChem BioAssays			None
CHEMBL1385673		0	434.95	0	2.94	SID4251714	CCC(Sc1nc2nnc(C)c-2c(N)n1-c1cccc(Cl)c1)C(=O)NCCOC	AC50	'='	2818.38	nM	5.55		Active	UO_0000065					False	CHEMBL1741324	PUBCHEM_BIOASSAY: Cytochrome panel assay with activity outcomes. (Class of assay: other) Panel member name: p450-cyp3a4 Compounds with AC50 equal or less than 10 uM are considered active	F	BAO_0000019	assay format	None	None	None	None	None	CHEMBL340	Cytochrome P450 3A4	Homo sapiens	SINGLE PROTEIN	CHEMBL1201862	7	PubChem BioAssays			None
CHEMBL1403937		0	354.36	0	2.64	SID14741693	COc1cc(C2C(C#N)=C(N)Oc3cc(O)ccc32)cc(OC)c1OC	AC50	'='	4466.84	nM	5.35		Active	UO_0000065					False	CHEMBL1741324	PUBCHEM_BIOASSAY: Cytochrome panel assay with activity outcomes. (Class of assay: other) Panel member name: p450-cyp3a4 Compounds with AC50 equal or less than 10 uM are considered active	F	BAO_0000019	assay format	None	None	None	None	None	CHEMBL340	Cytochrome P450 3A4	Homo sapiens	SINGLE PROTEIN	CHEMBL1201862	7	PubChem BioAssays			None
CHEMBL1326964		0	433.46	0	3.91	SID17401916	COc1cc(/C=C2/C(=N)N3OC(C)=CC3=NC2=O)ccc1OCCOc1ccc(C)cc1	AC50	'='	11220.18	nM	4.95		inconclusive	UO_0000065					False	CHEMBL1741324	PUBCHEM_BIOASSAY: Cytochrome panel assay with activity outcomes. (Class of assay: other) Panel member name: p450-cyp3a4 Compounds with AC50 equal or less than 10 uM are considered active	F	BAO_0000019	assay format	None	None	None	None	None	CHEMBL340	Cytochrome P450 3A4	Homo sapiens	SINGLE PROTEIN	CHEMBL1201862	7	PubChem BioAssays			None
CHEMBL1723188		0	433.51	0	2.05	SID4248341	O=C(NCCCN1CCCC1=O)c1ccc(CNS(=O)(=O)c2ccc(F)cc2)cc1	AC50						inactive						False	CHEMBL1741324	PUBCHEM_BIOASSAY: Cytochrome panel assay with activity outcomes. (Class of assay: other) Panel member name: p450-cyp3a4 Compounds with AC50 equal or less than 10 uM are considered active	F	BAO_0000019	assay format	None	None	None	None	None	CHEMBL340	Cytochrome P450 3A4	Homo sapiens	SINGLE PROTEIN	CHEMBL1201862	7	PubChem BioAssays			None
CHEMBL1741661		0	331.42	0	1.52	SID4238192	CC(C)NC(=O)N1CC[C@@]2(CCCN(C(=O)c3cnccn3)C2)C1	AC50						inactive						False	CHEMBL1741324	PUBCHEM_BIOASSAY: Cytochrome panel assay with activity outcomes. (Class of assay: other) Panel member name: p450-cyp3a4 Compounds with AC50 equal or less than 10 uM are considered active	F	BAO_0000019	assay format	None	None	None	None	None	CHEMBL340	Cytochrome P450 3A4	Homo sapiens	SINGLE PROTEIN	CHEMBL1201862	7	PubChem BioAssays			None
CHEMBL7634	OXOTREMORINE	0	206.29	0	0.71	SID11111578	O=C1CCCN1CC#CCN1CCCC1	AC50						inactive						False	CHEMBL1741324	PUBCHEM_BIOASSAY: Cytochrome panel assay with activity outcomes. (Class of assay: other) Panel member name: p450-cyp3a4 Compounds with AC50 equal or less than 10 uM are considered active	F	BAO_0000019	assay format	None	None	None	None	None	CHEMBL340	Cytochrome P450 3A4	Homo sapiens	SINGLE PROTEIN	CHEMBL1201862	7	PubChem BioAssays			None
CHEMBL1301725		0	417.49	0	3.04	SID14740471	O=C(Nc1nccs1)C1Cc2ccccc2CN1S(=O)(=O)c1ccc(F)cc1	AC50	'='	3162.28	nM	5.50		Active	UO_0000065					False	CHEMBL1741324	PUBCHEM_BIOASSAY: Cytochrome panel assay with activity outcomes. (Class of assay: other) Panel member name: p450-cyp3a4 Compounds with AC50 equal or less than 10 uM are considered active	F	BAO_0000019	assay format	None	None	None	None	None	CHEMBL340	Cytochrome P450 3A4	Homo sapiens	SINGLE PROTEIN	CHEMBL1201862	7	PubChem BioAssays			None
CHEMBL182	GANCICLOVIR	4	255.23	0	-1.56	SID11111224	Nc1nc(O)c2ncn(COC(CO)CO)c2n1	AC50	'='	25118.86	nM	4.60		inconclusive	UO_0000065					False	CHEMBL1741324	PUBCHEM_BIOASSAY: Cytochrome panel assay with activity outcomes. (Class of assay: other) Panel member name: p450-cyp3a4 Compounds with AC50 equal or less than 10 uM are considered active	F	BAO_0000019	assay format	None	None	None	None	None	CHEMBL340	Cytochrome P450 3A4	Homo sapiens	SINGLE PROTEIN	CHEMBL1201862	7	PubChem BioAssays			None
CHEMBL1456334		0	292.41	0	4.71	SID17410600	C=CCSc1nc(C)cc(/C=C\c2ccccc2)c1C#N	AC50	'='	4466.84	nM	5.35		Active	UO_0000065					False	CHEMBL1741324	PUBCHEM_BIOASSAY: Cytochrome panel assay with activity outcomes. (Class of assay: other) Panel member name: p450-cyp3a4 Compounds with AC50 equal or less than 10 uM are considered active	F	BAO_0000019	assay format	None	None	None	None	None	CHEMBL340	Cytochrome P450 3A4	Homo sapiens	SINGLE PROTEIN	CHEMBL1201862	7	PubChem BioAssays			None
CHEMBL123325	RAUWOLFIA SERPENTINA	0	352.43	0	3.18	SID11112554	COC(=O)C1=CO[C@@H](C)[C@H]2CN3CCc4c([nH]c5ccccc45)[C@@H]3C[C@H]12	AC50	'='	10000.0	nM	5.00		Active	UO_0000065					False	CHEMBL1741324	PUBCHEM_BIOASSAY: Cytochrome panel assay with activity outcomes. (Class of assay: other) Panel member name: p450-cyp3a4 Compounds with AC50 equal or less than 10 uM are considered active	F	BAO_0000019	assay format	None	None	None	None	None	CHEMBL340	Cytochrome P450 3A4	Homo sapiens	SINGLE PROTEIN	CHEMBL1201862	7	PubChem BioAssays			None
CHEMBL1570788		0	365.84	0	2.98	SID11111407	Cc1ccccc1N1C(=O)c2cc(S(=O)ON)c(Cl)cc2N[C@H]1C	AC50	'='	12589.25	nM	4.90		inconclusive	UO_0000065					False	CHEMBL1741324	PUBCHEM_BIOASSAY: Cytochrome panel assay with activity outcomes. (Class of assay: other) Panel member name: p450-cyp3a4 Compounds with AC50 equal or less than 10 uM are considered active	F	BAO_0000019	assay format	None	None	None	None	None	CHEMBL340	Cytochrome P450 3A4	Homo sapiens	SINGLE PROTEIN	CHEMBL1201862	7	PubChem BioAssays			None
CHEMBL553403		0	599.82	2	8.64	11u	Cc1csc(-c2ccc(Cn3c(CC(C)(C)C(=O)O)c(SC(C)(C)C)c4cc(OCc5ccccn5)ccc43)cc2)n1	TDI	'='	0.006	/min									False	CHEMBL1053345	Inhibition of CYP3A4 assessed as inhibition rate	A	BAO_0000357	single protein format	None	None	None	None	None	CHEMBL340	Cytochrome P450 3A4	Homo sapiens	SINGLE PROTEIN	CHEMBL1153536	1	Scientific Literature	J. Med. Chem.	2009	None
CHEMBL16596	QUIFLAPON	0	587.19	2	9.01	3, MK-591	CC(C)(C)Sc1c(CC(C)(C)C(=O)O)n(Cc2ccc(Cl)cc2)c2ccc(OCc3ccc4ccccc4n3)cc12	IC50	'='	5.8	nM	8.24			UO_0000065					False	CHEMBL1053350	Inhibition of CYP3A4	A	BAO_0000357	single protein format	None	None	None	None	None	CHEMBL340	Cytochrome P450 3A4	Homo sapiens	SINGLE PROTEIN	CHEMBL1153536	1	Scientific Literature	J. Med. Chem.	2009	None
CHEMBL553175		0	609.79	2	8.28	11k	COc1ccc(-c2ccc(Cn3c(CC(C)(C)C(=O)O)c(SC(C)(C)C)c4cc(OCc5ccccn5)ccc43)cc2)nc1	Inhibition	'='	61.0	%				UO_0000187					False	CHEMBL1053354	Inhibition of CYP3A4 at 10 uM	A	BAO_0000357	single protein format	None	None	None	None	None	CHEMBL340	Cytochrome P450 3A4	Homo sapiens	SINGLE PROTEIN	CHEMBL1153536	1	Scientific Literature	J. Med. Chem.	2009	None
CHEMBL539650		0	585.80	2	8.33	11b	CC(C)(C)Sc1c(CC(C)(C)C(=O)O)n(Cc2ccc(-c3nccs3)cc2)c2ccc(OCc3ccccn3)cc12	TDI	'='	0.033	/min									False	CHEMBL1053345	Inhibition of CYP3A4 assessed as inhibition rate	A	BAO_0000357	single protein format	None	None	None	None	None	CHEMBL340	Cytochrome P450 3A4	Homo sapiens	SINGLE PROTEIN	CHEMBL1153536	1	Scientific Literature	J. Med. Chem.	2009	None
CHEMBL1492293		0	476.97	0	2.30	SID4242623	CCOC(=O)CC(Nc1nc(N2CCOCC2)nc(N2CCOCC2)n1)c1ccccc1Cl	AC50	'='	25118.86	nM	4.60		inconclusive	UO_0000065					False	CHEMBL1741324	PUBCHEM_BIOASSAY: Cytochrome panel assay with activity outcomes. (Class of assay: other) Panel member name: p450-cyp3a4 Compounds with AC50 equal or less than 10 uM are considered active	F	BAO_0000019	assay format	None	None	None	None	None	CHEMBL340	Cytochrome P450 3A4	Homo sapiens	SINGLE PROTEIN	CHEMBL1201862	7	PubChem BioAssays			None
CHEMBL1547069		0	441.89	0	3.54	SID17415771	CCN(CC)S(=O)(=O)c1ccc(OC)c(NC(=O)c2cc([N+](=O)[O-])ccc2Cl)c1	AC50	'='	12589.25	nM	4.90		Active	UO_0000065					False	CHEMBL1741324	PUBCHEM_BIOASSAY: Cytochrome panel assay with activity outcomes. (Class of assay: other) Panel member name: p450-cyp3a4 Compounds with AC50 equal or less than 10 uM are considered active	F	BAO_0000019	assay format	None	None	None	None	None	CHEMBL340	Cytochrome P450 3A4	Homo sapiens	SINGLE PROTEIN	CHEMBL1201862	7	PubChem BioAssays			None
CHEMBL551991		0	436.52	0	2.39	4, BMS-269223	Cc1cc2cc(/N=C(/NC#N)N[C@H]3CCCCN(CC(=O)N4CCCC4)C3=O)ccc2o1	IC50	'>'	200000.0	nM		Outside typical range		UO_0000065					False	CHEMBL1063266	Inhibition of CYP3A4 in human TC5 cells	A	BAO_0000219	cell-based format	Homo sapiens	None	None	TC5	None	CHEMBL340	Cytochrome P450 3A4	Homo sapiens	SINGLE PROTEIN	CHEMBL1152385	1	Scientific Literature	Bioorg. Med. Chem. Lett.	2009	None
CHEMBL1361909		0	396.44	0	2.97	SID17402076	COC(=O)c1ccccc1NC(=O)C1CCN(C(=O)c2ccc(OC)cc2)CC1	AC50	'='	6309.57	nM	5.20		Active	UO_0000065					False	CHEMBL1741324	PUBCHEM_BIOASSAY: Cytochrome panel assay with activity outcomes. (Class of assay: other) Panel member name: p450-cyp3a4 Compounds with AC50 equal or less than 10 uM are considered active	F	BAO_0000019	assay format	None	None	None	None	None	CHEMBL340	Cytochrome P450 3A4	Homo sapiens	SINGLE PROTEIN	CHEMBL1201862	7	PubChem BioAssays			None
CHEMBL1521520		0	456.59	0	4.45	SID14745830	CCC(CC)c1nnc(NC(=O)c2cccc(S(=O)(=O)N3CCc4ccccc43)c2)s1	AC50	'='	7943.28	nM	5.10		inconclusive	UO_0000065					False	CHEMBL1741324	PUBCHEM_BIOASSAY: Cytochrome panel assay with activity outcomes. (Class of assay: other) Panel member name: p450-cyp3a4 Compounds with AC50 equal or less than 10 uM are considered active	F	BAO_0000019	assay format	None	None	None	None	None	CHEMBL340	Cytochrome P450 3A4	Homo sapiens	SINGLE PROTEIN	CHEMBL1201862	7	PubChem BioAssays			None
CHEMBL389809		0	575.64	2	5.77	9j	COc1cccc(N2C(=O)N(Cc3ccccc3F)C3(CCN(Cc4ccc(-c5cncc(C#N)c5)cc4)CC3)C2=O)c1	IC50	'='	6200.0	nM	5.21			UO_0000065					False	CHEMBL886493	Inhibition of CYP3A4	A	BAO_0000357	single protein format	None	None	None	None	None	CHEMBL340	Cytochrome P450 3A4	Homo sapiens	SINGLE PROTEIN	CHEMBL1144637	1	Scientific Literature	Bioorg. Med. Chem. Lett.	2007	None
CHEMBL228133		0	389.89	0	4.34	20	Clc1ccc(C2(c3ccc(-c4ncnc5[nH]cnc45)cc3)CCNCC2)cc1	IC50	'='	10000.0	nM	5.00			UO_0000065					False	CHEMBL919361	Inhibition of CYP3A4	A	BAO_0000357	single protein format	None	None	None	None	None	CHEMBL340	Cytochrome P450 3A4	Homo sapiens	SINGLE PROTEIN	CHEMBL1139878	1	Scientific Literature	J. Med. Chem.	2007	None
CHEMBL522395		0	436.95	0	3.29	9g	CCNC1(C(N)=O)CCN(c2cnc(-c3ccc(Cl)cc3)c(-c3ccncc3)n2)CC1	Inhibition	'='	71.0	%				UO_0000187					False	CHEMBL954072	Inhibition of CYP3A4 in human liver microsomes assessed as inhibition of midazolam metabolism at 5 uM	A	BAO_0000251	microsome format	Homo sapiens	CHEMBL3559723	Liver	None	Microsome	CHEMBL340	Cytochrome P450 3A4	Homo sapiens	SINGLE PROTEIN	CHEMBL1150322	1	Scientific Literature	Bioorg. Med. Chem. Lett.	2008	None
CHEMBL496091		0	468.89	0	4.11	12	O=S1(=O)CCN(c2cnc(-c3ccc(C(F)(F)F)cc3)c(-c3ccncc3Cl)n2)CC1	Inhibition	'<'	5.0	%				UO_0000187					False	CHEMBL954072	Inhibition of CYP3A4 in human liver microsomes assessed as inhibition of midazolam metabolism at 5 uM	A	BAO_0000251	microsome format	Homo sapiens	CHEMBL3559723	Liver	None	Microsome	CHEMBL340	Cytochrome P450 3A4	Homo sapiens	SINGLE PROTEIN	CHEMBL1150322	1	Scientific Literature	Bioorg. Med. Chem. Lett.	2008	None
CHEMBL409494		0	460.55	0	4.87	16a	Nc1ccccc1NC(=O)c1ccc(C2CCN(CCC(=O)Nc3ccccc3F)CC2)cc1	IC50	'='	10000.0	nM	5.00			UO_0000065					False	CHEMBL926899	Inhibition of CYP3A4	A	BAO_0000357	single protein format	None	None	None	None	None	CHEMBL340	Cytochrome P450 3A4	Homo sapiens	SINGLE PROTEIN	CHEMBL1144842	1	Scientific Literature	Bioorg. Med. Chem. Lett.	2008	None
CHEMBL404289		0	469.97	0	3.35	15	O=C(Cn1c(=O)oc2ccc(Cl)cc21)N1CCCC(c2ccccc2)C1CN1CCOCC1	IC50	'='	1300.0	nM	5.89			UO_0000065					False	CHEMBL921647	Inhibition of CYP3A4	A	BAO_0000357	single protein format	None	None	None	None	None	CHEMBL340	Cytochrome P450 3A4	Homo sapiens	SINGLE PROTEIN	CHEMBL1145579	1	Scientific Literature	Bioorg. Med. Chem. Lett.	2008	None
CHEMBL257767		0	485.46	1	5.19	3	N#CCN(CC(=O)N1CCCC(c2ccccc2)C1CN1CCCC1)c1ccc(Cl)c(Cl)c1	IC50	'='	1100.0	nM	5.96			UO_0000065					False	CHEMBL921647	Inhibition of CYP3A4	A	BAO_0000357	single protein format	None	None	None	None	None	CHEMBL340	Cytochrome P450 3A4	Homo sapiens	SINGLE PROTEIN	CHEMBL1145579	1	Scientific Literature	Bioorg. Med. Chem. Lett.	2008	None
CHEMBL485876		0	502.00	1	2.71	3s	Cc1ncc2n1C(=O)N(N1CCN(C(=O)CCS(=O)(=O)c3ccc4cc(Cl)ccc4c3)CC1)C2	Inhibition	'='	38.0	%				UO_0000187					False	CHEMBL954034	Inhibition of CYP3A4 expressed in human B-lymphoblastoid cells at 10 uM	A	BAO_0000219	cell-based format	Homo sapiens	None	None	None	None	CHEMBL340	Cytochrome P450 3A4	Homo sapiens	SINGLE PROTEIN	CHEMBL1150763	1	Scientific Literature	J. Med. Chem.	2008	None
CHEMBL386630	TESTOSTERONE	4	288.43	0	3.88	1	C[C@]12CC[C@H]3[C@@H](CCC4=CC(=O)CC[C@@]43C)[C@@H]1CC[C@@H]2O	IC50	'='	10000.0	nM	5.00			UO_0000065					False	CHEMBL666005	Binding affinity for Cytochrome P450 3A4; Range = 1-10 uM	A	BAO_0000357	single protein format	Homo sapiens	None	None	None	None	CHEMBL340	Cytochrome P450 3A4	Homo sapiens	SINGLE PROTEIN	CHEMBL1136306	1	Scientific Literature	Bioorg. Med. Chem. Lett.	2003	None
CHEMBL375812		0	463.60	1	6.04	34o	O=C(O)C[C@@H]1CCc2cc(OCCCOc3ccc(-c4nc5c(s4)CCCC5)cc3)ccc21	IC50	'>'	10000.0	nM				UO_0000065					False	CHEMBL914361	Inhibition of CYP3A4	A	BAO_0000357	single protein format	None	None	None	None	None	CHEMBL340	Cytochrome P450 3A4	Homo sapiens	SINGLE PROTEIN	CHEMBL1142242	1	Scientific Literature	J. Med. Chem.	2007	None
CHEMBL1807440		0	564.62	2	5.55	20	Cc1ccc(NC(=O)c2cc(F)cc(N3CCOCC3)c2)cc1Nc1ncnn2cc(C(=O)c3ccccc3)c(C)c12	IC50	'='	470.0	nM	6.33			UO_0000065					False	CHEMBL1811280	Inhibition of CYP3A4	A	BAO_0000357	single protein format	None	None	None	None	None	CHEMBL340	Cytochrome P450 3A4	Homo sapiens	SINGLE PROTEIN	CHEMBL1806462	1	Scientific Literature	Bioorg. Med. Chem. Lett.	2011	None
CHEMBL290242		0	734.97	3	1.54	LY-24410	CC[C@H]1OC(=O)[C@H](C)[C@@H](O[C@H]2C[C@@](C)(OC)[C@@H](O)[C@H](C)O2)[C@H](C)[C@@H](O[C@@H]2O[C@H](C)C[C@H](N(C)C)[C@H]2O)[C@](C)(O)C[C@@H](C)[C@H](N)[C@H](C)[C@@H](O)[C@]1(C)O	Inhibitory index	'='	0.86										False	CHEMBL664800	Inhibition of cytochrome P450 3A4	A	BAO_0000357	single protein format	Homo sapiens	None	None	None	None	CHEMBL340	Cytochrome P450 3A4	Homo sapiens	SINGLE PROTEIN	CHEMBL1135043	1	Scientific Literature	Bioorg. Med. Chem. Lett.	2002	None
CHEMBL232495		0	512.12	1	4.75	8	CC[C@@H]1CCC[C@H](COC(=O)N2CCC(N3CCCCC3)CC2)N1S(=O)(=O)c1ccc(Cl)cc1	Activity						Not Active						False	CHEMBL925475	Inhibition of CYP3A4 after 30 mins	A	BAO_0000357	single protein format	None	None	None	None	None	CHEMBL340	Cytochrome P450 3A4	Homo sapiens	SINGLE PROTEIN	CHEMBL1140530	1	Scientific Literature	Bioorg. Med. Chem. Lett.	2007	None
CHEMBL397583		0	630.66	1	5.00	28b	CNCCC(=O)N[C@@H](CC(C)C)c1cc(C)ccc1N1CCN(C(=O)[C@@H](Cc2ccc(Cl)cc2Cl)N2CCCC2=O)CC1	IC50	'='	3400.0	nM	5.47			UO_0000065					False	CHEMBL899757	Inhibition of microsomal CYP3A4	A	BAO_0000019	assay format	None	None	None	None	None	CHEMBL340	Cytochrome P450 3A4	Homo sapiens	SINGLE PROTEIN	CHEMBL1137470	1	Scientific Literature	Bioorg. Med. Chem. Lett.	2007	None
CHEMBL262321		0	616.63	1	4.73	24b	Cc1ccc(N2CCN(C(=O)[C@@H](Cc3ccc(Cl)cc3Cl)N3CCCC3=O)CC2)c([C@H](CC(C)C)NC(=O)[C@@H](C)N)c1	IC50	'='	2900.0	nM	5.54			UO_0000065					False	CHEMBL899757	Inhibition of microsomal CYP3A4	A	BAO_0000019	assay format	None	None	None	None	None	CHEMBL340	Cytochrome P450 3A4	Homo sapiens	SINGLE PROTEIN	CHEMBL1137470	1	Scientific Literature	Bioorg. Med. Chem. Lett.	2007	None
CHEMBL236940		0	599.53	2	5.94	8	CC(C)C[C@H](N)c1cc(C(F)(F)F)ccc1N1CCN(C(=O)[C@@H](Cc2ccc(Cl)cc2Cl)N2CCCC2=O)CC1	IC50	'='	49000.0	nM	4.31			UO_0000065					False	CHEMBL899757	Inhibition of microsomal CYP3A4	A	BAO_0000019	assay format	None	None	None	None	None	CHEMBL340	Cytochrome P450 3A4	Homo sapiens	SINGLE PROTEIN	CHEMBL1137470	1	Scientific Literature	Bioorg. Med. Chem. Lett.	2007	None
CHEMBL1834662		0	560.49	1	4.96	1m	COc1cc(OC)c(Cl)c(NC(=O)N(C)c2cc(Nc3cccc(CN4CCN(C)CC4)c3)ncn2)c1Cl	IC50	'='	500.0	nM	6.30			UO_0000065					False	CHEMBL1837641	Inhibition of CYP3A4 using BFC as substrate	A	BAO_0000357	single protein format	None	None	None	None	None	CHEMBL340	Cytochrome P450 3A4	Homo sapiens	SINGLE PROTEIN	CHEMBL1833940	1	Scientific Literature	J. Med. Chem.	2011	None
CHEMBL249243	EPI-FIBRAURETINOSIDE A	0	536.53	2	-0.53	3	C[C@@]12[C@H]3CC=C[C@@]1(O[C@@H]1O[C@H](CO)[C@@H](O)[C@H](O)[C@H]1O)C(=O)O[C@@H]2C[C@]1(O)C(=O)O[C@H](c2ccoc2)C[C@@]31C	IC50	'>'	100000.0	nM				UO_0000065					False	CHEMBL942995	Inhibition of human CYP3A4 expressed in Escherichia coli assessed as inhibition of nifedipine oxidation	A	BAO_0000019	assay format	Homo sapiens	None	None	None	None	CHEMBL340	Cytochrome P450 3A4	Homo sapiens	SINGLE PROTEIN	CHEMBL1141349	1	Scientific Literature	J. Nat. Prod.	2007	None
CHEMBL26039		0	524.53	1	3.70	68	CCOC(=O)Cn1c2ccc([N+](=O)[O-])cc2c2ncnc(N3CCN(CCc4ccc(F)c(F)c4)CC3)c21	IC50	'='	15000.0	nM	4.82			UO_0000065					False	CHEMBL664805	Inhibitory activity against cytochrome P450 3A4	A	BAO_0000357	single protein format	None	None	None	None	None	CHEMBL340	Cytochrome P450 3A4	Homo sapiens	SINGLE PROTEIN	CHEMBL1149093	1	Scientific Literature	J. Med. Chem.	2004	None
CHEMBL1779542		0	420.56	0	3.47	22	Cc1c2c(n3c1CCN1CCC[C@@H]1CNc1cc-3ccc1C(N)=O)CC(C)(C)CC2=O	Inhibition	'='	32.0	%				UO_0000187					False	CHEMBL1780621	Inhibition of CYP3A4 at 3 uM	A	BAO_0000357	single protein format	None	None	None	None	None	CHEMBL340	Cytochrome P450 3A4	Homo sapiens	SINGLE PROTEIN	CHEMBL1777689	1	Scientific Literature	Bioorg. Med. Chem. Lett.	2011	None
CHEMBL1779544		0	448.57	0	3.39	24	Cc1c2c(n3c1CCC(=O)N1CCC[C@@H]1CNc1cc-3ccc1C(N)=O)CC(C)(C)CC2=O	Inhibition						Not Determined						False	CHEMBL1780621	Inhibition of CYP3A4 at 3 uM	A	BAO_0000357	single protein format	None	None	None	None	None	CHEMBL340	Cytochrome P450 3A4	Homo sapiens	SINGLE PROTEIN	CHEMBL1777689	1	Scientific Literature	Bioorg. Med. Chem. Lett.	2011	None
CHEMBL321051		0	220.32	0	3.64	3h	CCCCCCc1ccc(N/C=N/O)cc1	IC50	'='	50000.0	nM	4.30			UO_0000065					False	CHEMBL663578	Inhibition of recombinant human Cytochrome P450 3A4	A	BAO_0000357	single protein format	Homo sapiens	None	None	None	None	CHEMBL340	Cytochrome P450 3A4	Homo sapiens	SINGLE PROTEIN	CHEMBL1133849	1	Scientific Literature	Bioorg. Med. Chem. Lett.	2001	None
CHEMBL150681		0	217.27	0	3.52	23	CCCCOc1ccc(-c2ccno2)cc1	IC50	'>'	100000.0	nM				UO_0000065					False	CHEMBL666009	Concentration required to inhibit cytochrome P450 3A4.	A	BAO_0000357	single protein format	None	None	None	None	None	CHEMBL340	Cytochrome P450 3A4	Homo sapiens	SINGLE PROTEIN	CHEMBL1145921	1	Scientific Literature	J. Med. Chem.	2003	None
CHEMBL26779		0	510.51	1	2.47	87	Cc1nc2c(c(C(N)=O)c1[N+](=O)[O-])c1ncnc(N3CCN(CCc4ccc(F)c(F)c4)CC3)c1n2C	IC50						Not Determined						False	CHEMBL664806	Inhibition of cytochrome P450 3A4 of human liver microsomes	A	BAO_0000221	tissue-based format	Homo sapiens	CHEMBL3559723	Liver	None	None	CHEMBL340	Cytochrome P450 3A4	Homo sapiens	SINGLE PROTEIN	CHEMBL1149093	1	Scientific Literature	J. Med. Chem.	2004	None
CHEMBL113018		0	273.34	0	1.58	3d	c1cn(-c2ccc(OCCN3CCOCC3)cc2)cn1	IC50	'='	5670.0	nM	5.25			UO_0000065					False	CHEMBL663952	Inhibition of cytochrome P450 3A4	A	BAO_0000357	single protein format	Homo sapiens	None	None	None	None	CHEMBL340	Cytochrome P450 3A4	Homo sapiens	SINGLE PROTEIN	CHEMBL1137944	1	Scientific Literature	Bioorg. Med. Chem. Lett.	2004	None
CHEMBL386124		0	233.29	0	3.12	13	CC(=O)SCc1ccc(-c2cccnc2)o1	Ki	'='	1500.0	nM	5.82			UO_0000065					False	CHEMBL910618	Inhibition of human CYP3A4	A	BAO_0000357	single protein format	Homo sapiens	None	None	None	None	CHEMBL340	Cytochrome P450 3A4	Homo sapiens	SINGLE PROTEIN	CHEMBL1137358	1	Scientific Literature	J. Med. Chem.	2006	None
CHEMBL178090		0	174.20	0	1.80	2a	NCc1ccc(-c2cccnc2)o1	Ki	'='	23600.0	nM	4.63			UO_0000065					False	CHEMBL910618	Inhibition of human CYP3A4	A	BAO_0000357	single protein format	Homo sapiens	None	None	None	None	CHEMBL340	Cytochrome P450 3A4	Homo sapiens	SINGLE PROTEIN	CHEMBL1137358	1	Scientific Literature	J. Med. Chem.	2006	None
CHEMBL214529		0	555.44	2	5.06	8, BMS-587101	CN1C(=O)N(c2cc(Cl)cc(Cl)c2)C(=O)[C@]12CN(Cc1cc(C(=O)O)cs1)C[C@H]2c1ccc(C#N)cc1	Activity	'>'	40.0	uM				UO_0000064					False	CHEMBL855612	Inhibition of CYP3A4	A	BAO_0000357	single protein format	Homo sapiens	None	None	None	None	CHEMBL340	Cytochrome P450 3A4	Homo sapiens	SINGLE PROTEIN	CHEMBL1138879	1	Scientific Literature	J. Med. Chem.	2006	None
CHEMBL132991	TAZOFELONE	0	321.49	0	3.72	LY-213829	CC(C)(C)c1cc(CC2SCNC2=O)cc(C(C)(C)C)c1O	Inhibitory index	'='	0.39										False	CHEMBL664800	Inhibition of cytochrome P450 3A4	A	BAO_0000357	single protein format	Homo sapiens	None	None	None	None	CHEMBL340	Cytochrome P450 3A4	Homo sapiens	SINGLE PROTEIN	CHEMBL1135043	1	Scientific Literature	Bioorg. Med. Chem. Lett.	2002	None
CHEMBL398420		0	375.43	0	4.04	14f	COC(=O)NCc1ccc(C(=O)Nc2cc(-c3ccccc3)ccc2N)cc1	Inhibition	'='	23.0	%				UO_0000187					False	CHEMBL927772	Inhibition of human CYP3A4 at 10 uM	A	BAO_0000357	single protein format	Homo sapiens	None	None	None	None	CHEMBL340	Cytochrome P450 3A4	Homo sapiens	SINGLE PROTEIN	CHEMBL1140803	1	Scientific Literature	Bioorg. Med. Chem. Lett.	2008	None
CHEMBL250766		0	617.55	1	3.83	2	O=C(Cn1cc(Nc2nncc3cc(OCCCN4CCC[C@@H]4COP(=O)(O)O)ccc23)cn1)Nc1cccc(F)c1F	IC50	'='	6100.0	nM	5.21			UO_0000065					False	CHEMBL928679	Inhibition of human CYP3A4	A	BAO_0000357	single protein format	Homo sapiens	None	None	None	None	CHEMBL340	Cytochrome P450 3A4	Homo sapiens	SINGLE PROTEIN	CHEMBL1141530	1	Scientific Literature	Bioorg. Med. Chem. Lett.	2008	None
CHEMBL254080		0	505.08	1	4.66	31b, racemic	O=S(=O)(c1ccc(Cl)cc1)N1[C@H](C2CC2)CCC[C@@H]1C1(Cc2nc(CN3CCCC3)no2)CC1	IC50	'='	300.0	nM	6.52			UO_0000065					False	CHEMBL928536	Inhibition of CYP3A4 pre-incubated before 30 mins	A	BAO_0000357	single protein format	None	None	None	None	None	CHEMBL340	Cytochrome P450 3A4	Homo sapiens	SINGLE PROTEIN	CHEMBL1140773	1	Scientific Literature	Bioorg. Med. Chem. Lett.	2008	None
CHEMBL100899		0	192.26	0	3.03	3j	CCC(C)c1ccc(N/C=N/O)cc1	IC50	'>'	100000.0	nM				UO_0000065					False	CHEMBL663578	Inhibition of recombinant human Cytochrome P450 3A4	A	BAO_0000357	single protein format	Homo sapiens	None	None	None	None	CHEMBL340	Cytochrome P450 3A4	Homo sapiens	SINGLE PROTEIN	CHEMBL1133849	1	Scientific Literature	Bioorg. Med. Chem. Lett.	2001	None
CHEMBL392642		0	416.55	0	3.90	23	CSc1ccccc1CNc1ncc([N+](=O)[O-])c(NCC2CCC(CN)CC2)n1	IC50	'>'	30000.0	nM				UO_0000065					False	CHEMBL902312	Inhibition of CYP3A4 in presence of BQ substrate	A	BAO_0000357	single protein format	None	None	None	None	None	CHEMBL340	Cytochrome P450 3A4	Homo sapiens	SINGLE PROTEIN	CHEMBL1138386	1	Scientific Literature	Bioorg. Med. Chem. Lett.	2007	None
CHEMBL1511209		0	350.33	0	1.80	SID14744525	COc1cc(C(=O)OCC(=O)Nc2cc(C)on2)cc(OC)c1OC	AC50	'='	15848.93	nM	4.80		inconclusive	UO_0000065					False	CHEMBL1741324	PUBCHEM_BIOASSAY: Cytochrome panel assay with activity outcomes. (Class of assay: other) Panel member name: p450-cyp3a4 Compounds with AC50 equal or less than 10 uM are considered active	F	BAO_0000019	assay format	None	None	None	None	None	CHEMBL340	Cytochrome P450 3A4	Homo sapiens	SINGLE PROTEIN	CHEMBL1201862	7	PubChem BioAssays			None
CHEMBL1572173		0	295.35	0	1.86	SID4238327	CCNc1ncc2ncc(=O)n(CCc3ccccc3)c2n1	AC50	'='	15848.93	nM	4.80		inconclusive	UO_0000065					False	CHEMBL1741324	PUBCHEM_BIOASSAY: Cytochrome panel assay with activity outcomes. (Class of assay: other) Panel member name: p450-cyp3a4 Compounds with AC50 equal or less than 10 uM are considered active	F	BAO_0000019	assay format	None	None	None	None	None	CHEMBL340	Cytochrome P450 3A4	Homo sapiens	SINGLE PROTEIN	CHEMBL1201862	7	PubChem BioAssays			None
CHEMBL1455073		0	244.23	None	None	SID4254086	NNC(NN)NN.n1n[nH]c(-c2nnn[nH]2)n1	AC50	'='	3981.07	nM	5.40		inconclusive	UO_0000065					False	CHEMBL1741324	PUBCHEM_BIOASSAY: Cytochrome panel assay with activity outcomes. (Class of assay: other) Panel member name: p450-cyp3a4 Compounds with AC50 equal or less than 10 uM are considered active	F	BAO_0000019	assay format	None	None	None	None	None	CHEMBL340	Cytochrome P450 3A4	Homo sapiens	SINGLE PROTEIN	CHEMBL1201862	7	PubChem BioAssays			None
CHEMBL1587070		0	275.36	0	2.58	SID17387532	C=CCSc1nn2c(=O)c3ccccc3nc2s1	AC50	'='	19952.62	nM	4.70		Active	UO_0000065					False	CHEMBL1741324	PUBCHEM_BIOASSAY: Cytochrome panel assay with activity outcomes. (Class of assay: other) Panel member name: p450-cyp3a4 Compounds with AC50 equal or less than 10 uM are considered active	F	BAO_0000019	assay format	None	None	None	None	None	CHEMBL340	Cytochrome P450 3A4	Homo sapiens	SINGLE PROTEIN	CHEMBL1201862	7	PubChem BioAssays			None
CHEMBL3198587		0	278.69	0	2.75	SID17411766	Cc1cc(O)c(/C=N/Nc2cccc(Cl)c2)c(=O)o1	AC50	'='	5623.41	nM	5.25		Active	UO_0000065					False	CHEMBL1741324	PUBCHEM_BIOASSAY: Cytochrome panel assay with activity outcomes. (Class of assay: other) Panel member name: p450-cyp3a4 Compounds with AC50 equal or less than 10 uM are considered active	F	BAO_0000019	assay format	None	None	None	None	None	CHEMBL340	Cytochrome P450 3A4	Homo sapiens	SINGLE PROTEIN	CHEMBL1201862	7	PubChem BioAssays			None
CHEMBL422858		0	231.29	0	3.83	32	CCCCOc1ccc(-c2cc(C)no2)cc1	IC50	'>'	100000.0	nM				UO_0000065					False	CHEMBL666009	Concentration required to inhibit cytochrome P450 3A4.	A	BAO_0000357	single protein format	None	None	None	None	None	CHEMBL340	Cytochrome P450 3A4	Homo sapiens	SINGLE PROTEIN	CHEMBL1145921	1	Scientific Literature	J. Med. Chem.	2003	None
CHEMBL1552478		0	412.50	0	2.37	SID4237950	O=c1c(CCc2ccccc2)nc2cnc(N3CCNCC3)nc2n1-c1ccccc1	AC50	'='	31622.78	nM	4.50		inconclusive	UO_0000065					False	CHEMBL1741324	PUBCHEM_BIOASSAY: Cytochrome panel assay with activity outcomes. (Class of assay: other) Panel member name: p450-cyp3a4 Compounds with AC50 equal or less than 10 uM are considered active	F	BAO_0000019	assay format	None	None	None	None	None	CHEMBL340	Cytochrome P450 3A4	Homo sapiens	SINGLE PROTEIN	CHEMBL1201862	7	PubChem BioAssays			None
CHEMBL1354455		0	248.29	0	1.81	SID4238671	COCCNc1ccnc(-c2c(C)noc2C)n1	AC50	'='	31622.78	nM	4.50		inconclusive	UO_0000065					False	CHEMBL1741324	PUBCHEM_BIOASSAY: Cytochrome panel assay with activity outcomes. (Class of assay: other) Panel member name: p450-cyp3a4 Compounds with AC50 equal or less than 10 uM are considered active	F	BAO_0000019	assay format	None	None	None	None	None	CHEMBL340	Cytochrome P450 3A4	Homo sapiens	SINGLE PROTEIN	CHEMBL1201862	7	PubChem BioAssays			None
CHEMBL1319672		0	292.38	0	3.63	SID4253988	Cc1ccc([C@@H](O)c2cnc(C)n2Cc2ccccc2)cc1	AC50	'='	5011.87	nM	5.30		inconclusive	UO_0000065					False	CHEMBL1741324	PUBCHEM_BIOASSAY: Cytochrome panel assay with activity outcomes. (Class of assay: other) Panel member name: p450-cyp3a4 Compounds with AC50 equal or less than 10 uM are considered active	F	BAO_0000019	assay format	None	None	None	None	None	CHEMBL340	Cytochrome P450 3A4	Homo sapiens	SINGLE PROTEIN	CHEMBL1201862	7	PubChem BioAssays			None
CHEMBL1594134		0	424.50	1	5.45	SID4238646	COc1ccc2[nH]cc(CCNc3nc(-c4ccccc4OC)nc4ccccc34)c2c1	AC50	'='	2511.89	nM	5.60		Active	UO_0000065					False	CHEMBL1741324	PUBCHEM_BIOASSAY: Cytochrome panel assay with activity outcomes. (Class of assay: other) Panel member name: p450-cyp3a4 Compounds with AC50 equal or less than 10 uM are considered active	F	BAO_0000019	assay format	None	None	None	None	None	CHEMBL340	Cytochrome P450 3A4	Homo sapiens	SINGLE PROTEIN	CHEMBL1201862	7	PubChem BioAssays			None
CHEMBL1442770		0	639.68	2	7.10	SID17385331	CC[C@H]1C2=C3C(CC[C@H]4C(OCc5ccc(F)cc5C(F)(F)F)OC[C@](C)([C@@H]34)N(C(=O)OC(C)(C)C)C2)C2COC(=O)OCC21	AC50	'='	19952.62	nM	4.70		Active	UO_0000065					False	CHEMBL1741324	PUBCHEM_BIOASSAY: Cytochrome panel assay with activity outcomes. (Class of assay: other) Panel member name: p450-cyp3a4 Compounds with AC50 equal or less than 10 uM are considered active	F	BAO_0000019	assay format	None	None	None	None	None	CHEMBL340	Cytochrome P450 3A4	Homo sapiens	SINGLE PROTEIN	CHEMBL1201862	7	PubChem BioAssays			None
CHEMBL76768	GUVACINE	0	127.14	0	-0.01	SID11111208	O=C(O)C1=CCCNC1	AC50						inactive						False	CHEMBL1741324	PUBCHEM_BIOASSAY: Cytochrome panel assay with activity outcomes. (Class of assay: other) Panel member name: p450-cyp3a4 Compounds with AC50 equal or less than 10 uM are considered active	F	BAO_0000019	assay format	None	None	None	None	None	CHEMBL340	Cytochrome P450 3A4	Homo sapiens	SINGLE PROTEIN	CHEMBL1201862	7	PubChem BioAssays			None
CHEMBL1450162		0	485.47	1	5.64	SID4238385	O=C(c1cc(C(F)(F)F)cc(C(F)(F)F)c1)N1CCC2(CCN(Cc3ccncc3)CC2)CC1	AC50	'='	6309.57	nM	5.20		inconclusive	UO_0000065					False	CHEMBL1741324	PUBCHEM_BIOASSAY: Cytochrome panel assay with activity outcomes. (Class of assay: other) Panel member name: p450-cyp3a4 Compounds with AC50 equal or less than 10 uM are considered active	F	BAO_0000019	assay format	None	None	None	None	None	CHEMBL340	Cytochrome P450 3A4	Homo sapiens	SINGLE PROTEIN	CHEMBL1201862	7	PubChem BioAssays			None
CHEMBL399491	PYRROLIDINE DITHIOCARBAMATE	0	147.27	0	1.30	SID11113666	S=C(S)N1CCCC1	AC50	'='	31622.78	nM	4.50		inconclusive	UO_0000065					False	CHEMBL1741324	PUBCHEM_BIOASSAY: Cytochrome panel assay with activity outcomes. (Class of assay: other) Panel member name: p450-cyp3a4 Compounds with AC50 equal or less than 10 uM are considered active	F	BAO_0000019	assay format	None	None	None	None	None	CHEMBL340	Cytochrome P450 3A4	Homo sapiens	SINGLE PROTEIN	CHEMBL1201862	7	PubChem BioAssays			None
CHEMBL81	RALOXIFENE	4	473.59	1	6.08	SID11111734	O=C(c1ccc(OCCN2CCCCC2)cc1)c1c(-c2ccc(O)cc2)sc2cc(O)ccc12	AC50	'='	1258.93	nM	5.90		Active	UO_0000065					False	CHEMBL1741324	PUBCHEM_BIOASSAY: Cytochrome panel assay with activity outcomes. (Class of assay: other) Panel member name: p450-cyp3a4 Compounds with AC50 equal or less than 10 uM are considered active	F	BAO_0000019	assay format	None	None	None	None	None	CHEMBL340	Cytochrome P450 3A4	Homo sapiens	SINGLE PROTEIN	CHEMBL1201862	7	PubChem BioAssays			None
CHEMBL1540475		0	473.99	0	4.39	SID14744800	CC(Sc1nnc(C(C)N(C)C)n1-c1ccc(Cl)cc1)C(=O)Nc1ccc2c(c1)OCO2	AC50	'='	891.25	nM	6.05		Active	UO_0000065					False	CHEMBL1741324	PUBCHEM_BIOASSAY: Cytochrome panel assay with activity outcomes. (Class of assay: other) Panel member name: p450-cyp3a4 Compounds with AC50 equal or less than 10 uM are considered active	F	BAO_0000019	assay format	None	None	None	None	None	CHEMBL340	Cytochrome P450 3A4	Homo sapiens	SINGLE PROTEIN	CHEMBL1201862	7	PubChem BioAssays			None
CHEMBL1732802		0	337.27	0	1.72	SID17410303	O=C(Nc1cccc(C(F)(F)F)c1)c1n[nH]c(Cn2cncn2)n1	AC50	'='	25118.86	nM	4.60		inconclusive	UO_0000065					False	CHEMBL1741324	PUBCHEM_BIOASSAY: Cytochrome panel assay with activity outcomes. (Class of assay: other) Panel member name: p450-cyp3a4 Compounds with AC50 equal or less than 10 uM are considered active	F	BAO_0000019	assay format	None	None	None	None	None	CHEMBL340	Cytochrome P450 3A4	Homo sapiens	SINGLE PROTEIN	CHEMBL1201862	7	PubChem BioAssays			None
CHEMBL1485500		0	241.25	0	1.55	SID4252836	O=C(N/N=C\c1cccc(O)c1)c1ccncc1	AC50						inactive						False	CHEMBL1741324	PUBCHEM_BIOASSAY: Cytochrome panel assay with activity outcomes. (Class of assay: other) Panel member name: p450-cyp3a4 Compounds with AC50 equal or less than 10 uM are considered active	F	BAO_0000019	assay format	None	None	None	None	None	CHEMBL340	Cytochrome P450 3A4	Homo sapiens	SINGLE PROTEIN	CHEMBL1201862	7	PubChem BioAssays			None
CHEMBL1597169		0	202.26	0	2.01	SID4252954	c1ccc(CCNCc2ccco2)nc1	AC50						inactive						False	CHEMBL1741324	PUBCHEM_BIOASSAY: Cytochrome panel assay with activity outcomes. (Class of assay: other) Panel member name: p450-cyp3a4 Compounds with AC50 equal or less than 10 uM are considered active	F	BAO_0000019	assay format	None	None	None	None	None	CHEMBL340	Cytochrome P450 3A4	Homo sapiens	SINGLE PROTEIN	CHEMBL1201862	7	PubChem BioAssays			None
CHEMBL1464956		0	336.39	0	3.17	SID4240857	COc1ccc(C2=NOC(C(=O)N3CCCc4ccccc43)C2)cc1	AC50	'='	12589.25	nM	4.90		inconclusive	UO_0000065					False	CHEMBL1741324	PUBCHEM_BIOASSAY: Cytochrome panel assay with activity outcomes. (Class of assay: other) Panel member name: p450-cyp3a4 Compounds with AC50 equal or less than 10 uM are considered active	F	BAO_0000019	assay format	None	None	None	None	None	CHEMBL340	Cytochrome P450 3A4	Homo sapiens	SINGLE PROTEIN	CHEMBL1201862	7	PubChem BioAssays			None
CHEMBL22	TRIMETHOPRIM	4	290.32	0	1.26	SID11113621	COc1cc(Cc2cnc(N)nc2N)cc(OC)c1OC	AC50						inactive						False	CHEMBL1741324	PUBCHEM_BIOASSAY: Cytochrome panel assay with activity outcomes. (Class of assay: other) Panel member name: p450-cyp3a4 Compounds with AC50 equal or less than 10 uM are considered active	F	BAO_0000019	assay format	None	None	None	None	None	CHEMBL340	Cytochrome P450 3A4	Homo sapiens	SINGLE PROTEIN	CHEMBL1201862	7	PubChem BioAssays			None
CHEMBL1316749		0	443.54	1	5.72	SID26750869	C=CC[C@@H]1C=C[C@H](Oc2ccc(C)cc2)[C@H](COC(=O)NCc2cccc3ccccc23)O1	AC50	'='	3162.28	nM	5.50		Active	UO_0000065					False	CHEMBL1741324	PUBCHEM_BIOASSAY: Cytochrome panel assay with activity outcomes. (Class of assay: other) Panel member name: p450-cyp3a4 Compounds with AC50 equal or less than 10 uM are considered active	F	BAO_0000019	assay format	None	None	None	None	None	CHEMBL340	Cytochrome P450 3A4	Homo sapiens	SINGLE PROTEIN	CHEMBL1201862	7	PubChem BioAssays			None
CHEMBL1443163		0	343.37	0	4.43	SID11114240	Cc1cc(C)c(S(=O)(=O)Nc2ccccc2C(F)(F)F)c(C)c1	AC50	'='	2511.89	nM	5.60		Active	UO_0000065					False	CHEMBL1741324	PUBCHEM_BIOASSAY: Cytochrome panel assay with activity outcomes. (Class of assay: other) Panel member name: p450-cyp3a4 Compounds with AC50 equal or less than 10 uM are considered active	F	BAO_0000019	assay format	None	None	None	None	None	CHEMBL340	Cytochrome P450 3A4	Homo sapiens	SINGLE PROTEIN	CHEMBL1201862	7	PubChem BioAssays			None
CHEMBL1358810		0	237.65	0	1.71	SID4254138	O=C(Nc1cccc(Cl)c1)Nn1cnnc1	AC50	'='	3162.28	nM	5.50		inconclusive	UO_0000065					False	CHEMBL1741324	PUBCHEM_BIOASSAY: Cytochrome panel assay with activity outcomes. (Class of assay: other) Panel member name: p450-cyp3a4 Compounds with AC50 equal or less than 10 uM are considered active	F	BAO_0000019	assay format	None	None	None	None	None	CHEMBL340	Cytochrome P450 3A4	Homo sapiens	SINGLE PROTEIN	CHEMBL1201862	7	PubChem BioAssays			None
CHEMBL1483693		0	458.51	0	1.70	SID26751258	CC(C)CO/N=C1/C[C@@H](O)[C@@H](O)[C@@H]2[C@@H]3C(=O)N(Cc4ccc5c(c4)OCO5)C(=O)[C@H]3CC[C@@H]12	AC50	'='	794.33	nM	6.10		inconclusive	UO_0000065					False	CHEMBL1741324	PUBCHEM_BIOASSAY: Cytochrome panel assay with activity outcomes. (Class of assay: other) Panel member name: p450-cyp3a4 Compounds with AC50 equal or less than 10 uM are considered active	F	BAO_0000019	assay format	None	None	None	None	None	CHEMBL340	Cytochrome P450 3A4	Homo sapiens	SINGLE PROTEIN	CHEMBL1201862	7	PubChem BioAssays			None
CHEMBL1395089		0	415.50	0	3.99	SID4240380	COc1ccc2[nH]cc(CCNc3ncncc3-c3ccc(C(=O)N(C)C)cc3)c2c1	AC50	'='	1000.0	nM	6.00		Active	UO_0000065					False	CHEMBL1741324	PUBCHEM_BIOASSAY: Cytochrome panel assay with activity outcomes. (Class of assay: other) Panel member name: p450-cyp3a4 Compounds with AC50 equal or less than 10 uM are considered active	F	BAO_0000019	assay format	None	None	None	None	None	CHEMBL340	Cytochrome P450 3A4	Homo sapiens	SINGLE PROTEIN	CHEMBL1201862	7	PubChem BioAssays			None
CHEMBL170159		0	598.84	2	8.37	27k	Cc1cc(C)cc(-c2[nH]c3ccc(C(C)(C)C(=O)N4C5CCC4CC5)cc3c2[C@H](C)CNCCc2cccc3cnccc23)c1	IC50	'='	1000.0	nM	6.00			UO_0000065					False	CHEMBL666008	Inhibition of cytochrome P450 3A4 enzyme; Range 1-2 uM	A	BAO_0000357	single protein format	Homo sapiens	None	None	None	None	CHEMBL340	Cytochrome P450 3A4	Homo sapiens	SINGLE PROTEIN	CHEMBL1135234	1	Scientific Literature	Bioorg. Med. Chem. Lett.	2002	None
CHEMBL1466951		0	459.93	0	4.13	SID4241079	Cc1nc2nc(SCC(=O)NCc3ccco3)nn2c(C)c1Cc1c(F)cccc1Cl	AC50	'='	10000.0	nM	5.00		Active	UO_0000065					False	CHEMBL1741324	PUBCHEM_BIOASSAY: Cytochrome panel assay with activity outcomes. (Class of assay: other) Panel member name: p450-cyp3a4 Compounds with AC50 equal or less than 10 uM are considered active	F	BAO_0000019	assay format	None	None	None	None	None	CHEMBL340	Cytochrome P450 3A4	Homo sapiens	SINGLE PROTEIN	CHEMBL1201862	7	PubChem BioAssays			None
CHEMBL1584188		0	357.41	0	4.34	SID17407522	C=CCOC(=O)/C(=C\c1cccc2ccccc12)NC(=O)c1ccccc1	AC50	'='	199.53	nM	6.70		Active	UO_0000065					False	CHEMBL1741324	PUBCHEM_BIOASSAY: Cytochrome panel assay with activity outcomes. (Class of assay: other) Panel member name: p450-cyp3a4 Compounds with AC50 equal or less than 10 uM are considered active	F	BAO_0000019	assay format	None	None	None	None	None	CHEMBL340	Cytochrome P450 3A4	Homo sapiens	SINGLE PROTEIN	CHEMBL1201862	7	PubChem BioAssays			None
CHEMBL1370770		0	404.43	0	3.30	SID4240131	COCCn1c(=O)c(-c2ccccc2)nc2cnc(Oc3ccc(OC)cc3)nc21	AC50	'='	1000.0	nM	6.00		Active	UO_0000065					False	CHEMBL1741324	PUBCHEM_BIOASSAY: Cytochrome panel assay with activity outcomes. (Class of assay: other) Panel member name: p450-cyp3a4 Compounds with AC50 equal or less than 10 uM are considered active	F	BAO_0000019	assay format	None	None	None	None	None	CHEMBL340	Cytochrome P450 3A4	Homo sapiens	SINGLE PROTEIN	CHEMBL1201862	7	PubChem BioAssays			None
CHEMBL1353775		0	257.36	0	3.29	SID17415903	Cc1cccc(NC(S)=NCc2ccccn2)c1	AC50	'='	22387.21	nM	4.65		Active	UO_0000065					False	CHEMBL1741324	PUBCHEM_BIOASSAY: Cytochrome panel assay with activity outcomes. (Class of assay: other) Panel member name: p450-cyp3a4 Compounds with AC50 equal or less than 10 uM are considered active	F	BAO_0000019	assay format	None	None	None	None	None	CHEMBL340	Cytochrome P450 3A4	Homo sapiens	SINGLE PROTEIN	CHEMBL1201862	7	PubChem BioAssays			None
CHEMBL1569277		0	349.40	0	4.54	SID14729949	c1ccc2c(c1)ncn2-c1ccc(-c2ccnc(-c3ccncc3)n2)cc1	AC50	'='	501.19	nM	6.30		Active	UO_0000065					False	CHEMBL1741324	PUBCHEM_BIOASSAY: Cytochrome panel assay with activity outcomes. (Class of assay: other) Panel member name: p450-cyp3a4 Compounds with AC50 equal or less than 10 uM are considered active	F	BAO_0000019	assay format	None	None	None	None	None	CHEMBL340	Cytochrome P450 3A4	Homo sapiens	SINGLE PROTEIN	CHEMBL1201862	7	PubChem BioAssays			None
CHEMBL491943		0	384.46	0	3.14	SID4240222	COc1ccccc1CNc1ncncc1-c1cccc(NS(C)(=O)=O)c1	AC50	'='	251.19	nM	6.60		Active	UO_0000065					False	CHEMBL1741324	PUBCHEM_BIOASSAY: Cytochrome panel assay with activity outcomes. (Class of assay: other) Panel member name: p450-cyp3a4 Compounds with AC50 equal or less than 10 uM are considered active	F	BAO_0000019	assay format	None	None	None	None	None	CHEMBL340	Cytochrome P450 3A4	Homo sapiens	SINGLE PROTEIN	CHEMBL1201862	7	PubChem BioAssays			None
CHEMBL1580610		0	313.45	0	2.32	SID17412078	Cc1sc(NC(=S)NC(=O)C(C)(C)C)c(C(N)=O)c1C	AC50	'='	15848.93	nM	4.80		inconclusive	UO_0000065					False	CHEMBL1741324	PUBCHEM_BIOASSAY: Cytochrome panel assay with activity outcomes. (Class of assay: other) Panel member name: p450-cyp3a4 Compounds with AC50 equal or less than 10 uM are considered active	F	BAO_0000019	assay format	None	None	None	None	None	CHEMBL340	Cytochrome P450 3A4	Homo sapiens	SINGLE PROTEIN	CHEMBL1201862	7	PubChem BioAssays			None
CHEMBL3212689		0	274.71	0	2.93	SID14745416	N#CCCn1cc(/C=N/O)c(-c2ccc(Cl)cc2)n1	AC50	'='	12589.25	nM	4.90		Active	UO_0000065					False	CHEMBL1741324	PUBCHEM_BIOASSAY: Cytochrome panel assay with activity outcomes. (Class of assay: other) Panel member name: p450-cyp3a4 Compounds with AC50 equal or less than 10 uM are considered active	F	BAO_0000019	assay format	None	None	None	None	None	CHEMBL340	Cytochrome P450 3A4	Homo sapiens	SINGLE PROTEIN	CHEMBL1201862	7	PubChem BioAssays			None
CHEMBL491940		0	371.44	0	4.93	SID4239103	COc1cccc(-c2ccc3ncnc(NCc4ccccc4OC)c3c2)c1	AC50	'='	1584.89	nM	5.80		Active	UO_0000065					False	CHEMBL1741324	PUBCHEM_BIOASSAY: Cytochrome panel assay with activity outcomes. (Class of assay: other) Panel member name: p450-cyp3a4 Compounds with AC50 equal or less than 10 uM are considered active	F	BAO_0000019	assay format	None	None	None	None	None	CHEMBL340	Cytochrome P450 3A4	Homo sapiens	SINGLE PROTEIN	CHEMBL1201862	7	PubChem BioAssays			None
CHEMBL1337127		0	299.42	0	2.29	SID4252973	c1ccc2c([C@@H]3CCN(CCN4CCOCC4)C3)c[nH]c2c1	AC50						inactive						False	CHEMBL1741324	PUBCHEM_BIOASSAY: Cytochrome panel assay with activity outcomes. (Class of assay: other) Panel member name: p450-cyp3a4 Compounds with AC50 equal or less than 10 uM are considered active	F	BAO_0000019	assay format	None	None	None	None	None	CHEMBL340	Cytochrome P450 3A4	Homo sapiens	SINGLE PROTEIN	CHEMBL1201862	7	PubChem BioAssays			None
CHEMBL1338333		0	242.27	0	3.21	SID4244817	CC(Oc1ccc(-c2ccccc2)cc1)C(=O)O	AC50						inactive						False	CHEMBL1741324	PUBCHEM_BIOASSAY: Cytochrome panel assay with activity outcomes. (Class of assay: other) Panel member name: p450-cyp3a4 Compounds with AC50 equal or less than 10 uM are considered active	F	BAO_0000019	assay format	None	None	None	None	None	CHEMBL340	Cytochrome P450 3A4	Homo sapiens	SINGLE PROTEIN	CHEMBL1201862	7	PubChem BioAssays			None
CHEMBL1522803		0	285.39	0	4.60	SID7975242	CCCCC1CCC(c2nc(-c3ccccn3)no2)CC1	AC50						inactive						False	CHEMBL1741324	PUBCHEM_BIOASSAY: Cytochrome panel assay with activity outcomes. (Class of assay: other) Panel member name: p450-cyp3a4 Compounds with AC50 equal or less than 10 uM are considered active	F	BAO_0000019	assay format	None	None	None	None	None	CHEMBL340	Cytochrome P450 3A4	Homo sapiens	SINGLE PROTEIN	CHEMBL1201862	7	PubChem BioAssays			None
CHEMBL1554914		0	275.33	0	3.04	SID4253706	O=[N+]([O-])c1ccc(C[S+]([O-])Cc2ccccc2)cc1	AC50						inactive						False	CHEMBL1741324	PUBCHEM_BIOASSAY: Cytochrome panel assay with activity outcomes. (Class of assay: other) Panel member name: p450-cyp3a4 Compounds with AC50 equal or less than 10 uM are considered active	F	BAO_0000019	assay format	None	None	None	None	None	CHEMBL340	Cytochrome P450 3A4	Homo sapiens	SINGLE PROTEIN	CHEMBL1201862	7	PubChem BioAssays			None
CHEMBL1483013		0	433.86	0	4.22	SID4240186	COc1ccc(-c2nc3cnc(Oc4cccc(Cl)c4)nc3n(CCC#N)c2=O)cc1	AC50						inactive						False	CHEMBL1741324	PUBCHEM_BIOASSAY: Cytochrome panel assay with activity outcomes. (Class of assay: other) Panel member name: p450-cyp3a4 Compounds with AC50 equal or less than 10 uM are considered active	F	BAO_0000019	assay format	None	None	None	None	None	CHEMBL340	Cytochrome P450 3A4	Homo sapiens	SINGLE PROTEIN	CHEMBL1201862	7	PubChem BioAssays			None
CHEMBL1472547		0	231.32	0	0.70	SID4252553	c1ccc(C[N+]23CN4CN(CN(C4)C2)C3)cc1	AC50						inactive						False	CHEMBL1741324	PUBCHEM_BIOASSAY: Cytochrome panel assay with activity outcomes. (Class of assay: other) Panel member name: p450-cyp3a4 Compounds with AC50 equal or less than 10 uM are considered active	F	BAO_0000019	assay format	None	None	None	None	None	CHEMBL340	Cytochrome P450 3A4	Homo sapiens	SINGLE PROTEIN	CHEMBL1201862	7	PubChem BioAssays			None
CHEMBL1387098		0	378.43	0	4.08	SID14741007	CCCn1c(-c2cc(OC)c(OC)c(OC)c2)nc2nc3ccccc3nc21	AC50						inactive						False	CHEMBL1741324	PUBCHEM_BIOASSAY: Cytochrome panel assay with activity outcomes. (Class of assay: other) Panel member name: p450-cyp3a4 Compounds with AC50 equal or less than 10 uM are considered active	F	BAO_0000019	assay format	None	None	None	None	None	CHEMBL340	Cytochrome P450 3A4	Homo sapiens	SINGLE PROTEIN	CHEMBL1201862	7	PubChem BioAssays			None
CHEMBL3198189		0	266.32	0	1.09	SID4246919	COC(=O)c1cc(=O)n(C2CC2)/c(=N/C2CC2)s1	AC50						inactive						False	CHEMBL1741324	PUBCHEM_BIOASSAY: Cytochrome panel assay with activity outcomes. (Class of assay: other) Panel member name: p450-cyp3a4 Compounds with AC50 equal or less than 10 uM are considered active	F	BAO_0000019	assay format	None	None	None	None	None	CHEMBL340	Cytochrome P450 3A4	Homo sapiens	SINGLE PROTEIN	CHEMBL1201862	7	PubChem BioAssays			None
CHEMBL1243269		0	275.35	0	1.77	SID11113603	CNC(=O)Oc1ccc2c(c1)[C@@]1(C)CCN(C)[C@@H]1N2C	AC50						inactive						False	CHEMBL1741324	PUBCHEM_BIOASSAY: Cytochrome panel assay with activity outcomes. (Class of assay: other) Panel member name: p450-cyp3a4 Compounds with AC50 equal or less than 10 uM are considered active	F	BAO_0000019	assay format	None	None	None	None	None	CHEMBL340	Cytochrome P450 3A4	Homo sapiens	SINGLE PROTEIN	CHEMBL1201862	7	PubChem BioAssays			None
CHEMBL1741754		0	245.32	0	1.90	SID14731226	COc1ccccc1CC1C(=O)C2CCN1CC2	AC50						inactive						False	CHEMBL1741324	PUBCHEM_BIOASSAY: Cytochrome panel assay with activity outcomes. (Class of assay: other) Panel member name: p450-cyp3a4 Compounds with AC50 equal or less than 10 uM are considered active	F	BAO_0000019	assay format	None	None	None	None	None	CHEMBL340	Cytochrome P450 3A4	Homo sapiens	SINGLE PROTEIN	CHEMBL1201862	7	PubChem BioAssays			None
CHEMBL1394719		0	273.38	0	2.31	SID4239154	CC(=O)N1CCC2(CC1)CCN(c1ccncc1)CC2	AC50						inactive						False	CHEMBL1741324	PUBCHEM_BIOASSAY: Cytochrome panel assay with activity outcomes. (Class of assay: other) Panel member name: p450-cyp3a4 Compounds with AC50 equal or less than 10 uM are considered active	F	BAO_0000019	assay format	None	None	None	None	None	CHEMBL340	Cytochrome P450 3A4	Homo sapiens	SINGLE PROTEIN	CHEMBL1201862	7	PubChem BioAssays			None
CHEMBL1434098		0	412.53	1	5.10	SID4237473	COc1ccc(C(=O)N2CCC3(CC2)CN(c2ccc(-c4ccccc4)cc2)C3)cc1	AC50						inactive						False	CHEMBL1741324	PUBCHEM_BIOASSAY: Cytochrome panel assay with activity outcomes. (Class of assay: other) Panel member name: p450-cyp3a4 Compounds with AC50 equal or less than 10 uM are considered active	F	BAO_0000019	assay format	None	None	None	None	None	CHEMBL340	Cytochrome P450 3A4	Homo sapiens	SINGLE PROTEIN	CHEMBL1201862	7	PubChem BioAssays			None
CHEMBL1507109		0	333.50	0	4.71	SID14743554	COc1ccc(N2C(=O)CSC23CCC(C(C)(C)C)CC3)cc1	AC50						inactive						False	CHEMBL1741324	PUBCHEM_BIOASSAY: Cytochrome panel assay with activity outcomes. (Class of assay: other) Panel member name: p450-cyp3a4 Compounds with AC50 equal or less than 10 uM are considered active	F	BAO_0000019	assay format	None	None	None	None	None	CHEMBL340	Cytochrome P450 3A4	Homo sapiens	SINGLE PROTEIN	CHEMBL1201862	7	PubChem BioAssays			None
CHEMBL1301709		0	369.40	1	5.20	SID17402973	O=C(Nc1ccc(F)cc1)c1cnc(-c2ccccc2)nc1-c1ccccc1	AC50						inactive						False	CHEMBL1741324	PUBCHEM_BIOASSAY: Cytochrome panel assay with activity outcomes. (Class of assay: other) Panel member name: p450-cyp3a4 Compounds with AC50 equal or less than 10 uM are considered active	F	BAO_0000019	assay format	None	None	None	None	None	CHEMBL340	Cytochrome P450 3A4	Homo sapiens	SINGLE PROTEIN	CHEMBL1201862	7	PubChem BioAssays			None
CHEMBL1742373		0	460.62	0	3.60	SID26751331	CC(C)=CCC/C(C)=C/CO/N=C1/C[C@@H](O)[C@@H](O)[C@@H]2[C@@H]3C(=O)N(C(C)(C)C)C(=O)[C@H]3CC[C@@H]12	AC50						inactive						False	CHEMBL1741324	PUBCHEM_BIOASSAY: Cytochrome panel assay with activity outcomes. (Class of assay: other) Panel member name: p450-cyp3a4 Compounds with AC50 equal or less than 10 uM are considered active	F	BAO_0000019	assay format	None	None	None	None	None	CHEMBL340	Cytochrome P450 3A4	Homo sapiens	SINGLE PROTEIN	CHEMBL1201862	7	PubChem BioAssays			None
CHEMBL1371152		0	224.22	0	-0.04	SID11112512	Nc1c(O)cccc1C(=O)C[C@@H](N)C(=O)O	AC50						inactive						False	CHEMBL1741324	PUBCHEM_BIOASSAY: Cytochrome panel assay with activity outcomes. (Class of assay: other) Panel member name: p450-cyp3a4 Compounds with AC50 equal or less than 10 uM are considered active	F	BAO_0000019	assay format	None	None	None	None	None	CHEMBL340	Cytochrome P450 3A4	Homo sapiens	SINGLE PROTEIN	CHEMBL1201862	7	PubChem BioAssays			None
CHEMBL1367368		0	249.27	0	1.46	SID4253543	O=C(O)[C@@H]1CCCN1Cc1ccc2c(c1)OCO2	AC50						inactive						False	CHEMBL1741324	PUBCHEM_BIOASSAY: Cytochrome panel assay with activity outcomes. (Class of assay: other) Panel member name: p450-cyp3a4 Compounds with AC50 equal or less than 10 uM are considered active	F	BAO_0000019	assay format	None	None	None	None	None	CHEMBL340	Cytochrome P450 3A4	Homo sapiens	SINGLE PROTEIN	CHEMBL1201862	7	PubChem BioAssays			None
CHEMBL1448012		0	None	None	None	SID11112190		AC50						inactive						False	CHEMBL1741324	PUBCHEM_BIOASSAY: Cytochrome panel assay with activity outcomes. (Class of assay: other) Panel member name: p450-cyp3a4 Compounds with AC50 equal or less than 10 uM are considered active	F	BAO_0000019	assay format	None	None	None	None	None	CHEMBL340	Cytochrome P450 3A4	Homo sapiens	SINGLE PROTEIN	CHEMBL1201862	7	PubChem BioAssays			None
CHEMBL1517195		0	456.52	1	5.09	SID14732863	COc1ccc(Nc2ncc(C(=O)N3CCN(c4ccc(F)cc4)CC3)c3ccccc23)cc1	AC50						inactive						False	CHEMBL1741324	PUBCHEM_BIOASSAY: Cytochrome panel assay with activity outcomes. (Class of assay: other) Panel member name: p450-cyp3a4 Compounds with AC50 equal or less than 10 uM are considered active	F	BAO_0000019	assay format	None	None	None	None	None	CHEMBL340	Cytochrome P450 3A4	Homo sapiens	SINGLE PROTEIN	CHEMBL1201862	7	PubChem BioAssays			None
CHEMBL1433226		0	354.79	0	4.77	SID17402234	CCOC(=O)c1cnc(-c2ccccc2)nc1Oc1ccc(Cl)cc1	AC50						inactive						False	CHEMBL1741324	PUBCHEM_BIOASSAY: Cytochrome panel assay with activity outcomes. (Class of assay: other) Panel member name: p450-cyp3a4 Compounds with AC50 equal or less than 10 uM are considered active	F	BAO_0000019	assay format	None	None	None	None	None	CHEMBL340	Cytochrome P450 3A4	Homo sapiens	SINGLE PROTEIN	CHEMBL1201862	7	PubChem BioAssays			None
CHEMBL1310130		0	380.04	0	4.93	SID14742091	Brc1ccc(-c2nnc(-c3cccc(Br)c3)o2)cc1	AC50						inactive						False	CHEMBL1741324	PUBCHEM_BIOASSAY: Cytochrome panel assay with activity outcomes. (Class of assay: other) Panel member name: p450-cyp3a4 Compounds with AC50 equal or less than 10 uM are considered active	F	BAO_0000019	assay format	None	None	None	None	None	CHEMBL340	Cytochrome P450 3A4	Homo sapiens	SINGLE PROTEIN	CHEMBL1201862	7	PubChem BioAssays			None
CHEMBL1570083		0	389.30	0	4.94	SID14742138	O=c1c2c(-c3cccs3)csc2ncn1-c1ccc(Br)cc1	AC50						inactive						False	CHEMBL1741324	PUBCHEM_BIOASSAY: Cytochrome panel assay with activity outcomes. (Class of assay: other) Panel member name: p450-cyp3a4 Compounds with AC50 equal or less than 10 uM are considered active	F	BAO_0000019	assay format	None	None	None	None	None	CHEMBL340	Cytochrome P450 3A4	Homo sapiens	SINGLE PROTEIN	CHEMBL1201862	7	PubChem BioAssays			None
CHEMBL1462833		0	369.53	0	4.54	SID17407811	CCc1ccccc1N=C(S)NC1CC2CCC(C1)N2Cc1ccco1	AC50	'='	19952.62	nM	4.70		inconclusive	UO_0000065					False	CHEMBL1741324	PUBCHEM_BIOASSAY: Cytochrome panel assay with activity outcomes. (Class of assay: other) Panel member name: p450-cyp3a4 Compounds with AC50 equal or less than 10 uM are considered active	F	BAO_0000019	assay format	None	None	None	None	None	CHEMBL340	Cytochrome P450 3A4	Homo sapiens	SINGLE PROTEIN	CHEMBL1201862	7	PubChem BioAssays			None
CHEMBL1353190		0	348.48	0	3.70	SID4249458	Cc1cccc(-c2nsc(SCC(=O)Nc3nccs3)n2)c1	AC50	'='	3548.13	nM	5.45		Active	UO_0000065					False	CHEMBL1741324	PUBCHEM_BIOASSAY: Cytochrome panel assay with activity outcomes. (Class of assay: other) Panel member name: p450-cyp3a4 Compounds with AC50 equal or less than 10 uM are considered active	F	BAO_0000019	assay format	None	None	None	None	None	CHEMBL340	Cytochrome P450 3A4	Homo sapiens	SINGLE PROTEIN	CHEMBL1201862	7	PubChem BioAssays			None
CHEMBL1543793		0	407.47	0	3.97	SID17411874	CCOc1cc(/C=C2\C(=O)N(Cc3ccc(C)cc3)C(C)=C2C(=O)OC)ccc1O	AC50	'='	1000.0	nM	6.00		inconclusive	UO_0000065					False	CHEMBL1741324	PUBCHEM_BIOASSAY: Cytochrome panel assay with activity outcomes. (Class of assay: other) Panel member name: p450-cyp3a4 Compounds with AC50 equal or less than 10 uM are considered active	F	BAO_0000019	assay format	None	None	None	None	None	CHEMBL340	Cytochrome P450 3A4	Homo sapiens	SINGLE PROTEIN	CHEMBL1201862	7	PubChem BioAssays			None
CHEMBL1483133		0	450.45	0	2.54	SID4239460	COc1ccc(-n2c(=O)c(-c3cc(F)cc(F)c3)nc3cnc(N4CCNCC4)nc32)cc1	AC50	'='	25118.86	nM	4.60		inconclusive	UO_0000065					False	CHEMBL1741324	PUBCHEM_BIOASSAY: Cytochrome panel assay with activity outcomes. (Class of assay: other) Panel member name: p450-cyp3a4 Compounds with AC50 equal or less than 10 uM are considered active	F	BAO_0000019	assay format	None	None	None	None	None	CHEMBL340	Cytochrome P450 3A4	Homo sapiens	SINGLE PROTEIN	CHEMBL1201862	7	PubChem BioAssays			None
CHEMBL3213926		0	458.52	0	3.09	SID17409144	Cc1cccc(C)c1NC(=O)COc1cccc(/C=N/NC(=O)C(=O)NCc2ccccc2)c1	AC50						inactive						False	CHEMBL1741324	PUBCHEM_BIOASSAY: Cytochrome panel assay with activity outcomes. (Class of assay: other) Panel member name: p450-cyp3a4 Compounds with AC50 equal or less than 10 uM are considered active	F	BAO_0000019	assay format	None	None	None	None	None	CHEMBL340	Cytochrome P450 3A4	Homo sapiens	SINGLE PROTEIN	CHEMBL1201862	7	PubChem BioAssays			None
CHEMBL1589893		0	368.44	0	4.74	SID4239766	CN(C)C(=O)c1ccc(-c2ccc3ncnc(Nc4ccccc4)c3c2)cc1	AC50	'='	7943.28	nM	5.10		inconclusive	UO_0000065					False	CHEMBL1741324	PUBCHEM_BIOASSAY: Cytochrome panel assay with activity outcomes. (Class of assay: other) Panel member name: p450-cyp3a4 Compounds with AC50 equal or less than 10 uM are considered active	F	BAO_0000019	assay format	None	None	None	None	None	CHEMBL340	Cytochrome P450 3A4	Homo sapiens	SINGLE PROTEIN	CHEMBL1201862	7	PubChem BioAssays			None
CHEMBL281350	SB-224289	0	520.63	2	5.58	SID11113970	Cc1nc(-c2ccc(-c3ccc(C(=O)N4CCc5cc6c(cc54)C4(CCN(C)CC4)CO6)cc3)c(C)c2)no1	AC50	'='	31622.78	nM	4.50		inconclusive	UO_0000065					False	CHEMBL1741324	PUBCHEM_BIOASSAY: Cytochrome panel assay with activity outcomes. (Class of assay: other) Panel member name: p450-cyp3a4 Compounds with AC50 equal or less than 10 uM are considered active	F	BAO_0000019	assay format	None	None	None	None	None	CHEMBL340	Cytochrome P450 3A4	Homo sapiens	SINGLE PROTEIN	CHEMBL1201862	7	PubChem BioAssays			None
CHEMBL683	CLOFIBRIC ACID	0	214.65	0	2.58	SID11112452	CC(C)(Oc1ccc(Cl)cc1)C(=O)O	AC50						inactive						False	CHEMBL1741324	PUBCHEM_BIOASSAY: Cytochrome panel assay with activity outcomes. (Class of assay: other) Panel member name: p450-cyp3a4 Compounds with AC50 equal or less than 10 uM are considered active	F	BAO_0000019	assay format	None	None	None	None	None	CHEMBL340	Cytochrome P450 3A4	Homo sapiens	SINGLE PROTEIN	CHEMBL1201862	7	PubChem BioAssays			None
CHEMBL1529490		0	371.39	0	2.33	SID11112940	CN1Cc2c(ccc3c2OCO3)[C@@H]2[C@@H](O)Cc3cc4c(cc3[C@@H]21)OCO4.O	AC50	'='	5011.87	nM	5.30		Active	UO_0000065					False	CHEMBL1741324	PUBCHEM_BIOASSAY: Cytochrome panel assay with activity outcomes. (Class of assay: other) Panel member name: p450-cyp3a4 Compounds with AC50 equal or less than 10 uM are considered active	F	BAO_0000019	assay format	None	None	None	None	None	CHEMBL340	Cytochrome P450 3A4	Homo sapiens	SINGLE PROTEIN	CHEMBL1201862	7	PubChem BioAssays			None
CHEMBL1550134		0	421.54	0	4.03	SID14727318	CC(C)OC(=O)c1cc2c(ccn2C)n1CC(=O)N1CCC(Cc2ccccc2)CC1	AC50	'='	7079.46	nM	5.15		Active	UO_0000065					False	CHEMBL1741324	PUBCHEM_BIOASSAY: Cytochrome panel assay with activity outcomes. (Class of assay: other) Panel member name: p450-cyp3a4 Compounds with AC50 equal or less than 10 uM are considered active	F	BAO_0000019	assay format	None	None	None	None	None	CHEMBL340	Cytochrome P450 3A4	Homo sapiens	SINGLE PROTEIN	CHEMBL1201862	7	PubChem BioAssays			None
CHEMBL1497805		0	480.62	1	5.15	SID14745294	CCOC(=O)c1c(C)[nH]c(C(=O)CSc2nnc(-c3cccs3)n2Cc2ccccc2)c1C	AC50	'='	112.2	nM	6.95		Active	UO_0000065					False	CHEMBL1741324	PUBCHEM_BIOASSAY: Cytochrome panel assay with activity outcomes. (Class of assay: other) Panel member name: p450-cyp3a4 Compounds with AC50 equal or less than 10 uM are considered active	F	BAO_0000019	assay format	None	None	None	None	None	CHEMBL340	Cytochrome P450 3A4	Homo sapiens	SINGLE PROTEIN	CHEMBL1201862	7	PubChem BioAssays			None
CHEMBL1570435		0	489.53	0	2.52	SID862563	CCOCCCn1c(=N)c(C(=O)NCc2ccc3c(c2)OCO3)cc2c(=O)n3cccc(C)c3nc21	AC50	'='	1412.54	nM	5.85		Active	UO_0000065					False	CHEMBL1741324	PUBCHEM_BIOASSAY: Cytochrome panel assay with activity outcomes. (Class of assay: other) Panel member name: p450-cyp3a4 Compounds with AC50 equal or less than 10 uM are considered active	F	BAO_0000019	assay format	None	None	None	None	None	CHEMBL340	Cytochrome P450 3A4	Homo sapiens	SINGLE PROTEIN	CHEMBL1201862	7	PubChem BioAssays			None
CHEMBL1498886		0	278.31	0	2.80	SID17401876	NNc1nc(-c2ccccc2)cc(-c2ccccc2O)n1	AC50	'='	12589.25	nM	4.90		Active	UO_0000065					False	CHEMBL1741324	PUBCHEM_BIOASSAY: Cytochrome panel assay with activity outcomes. (Class of assay: other) Panel member name: p450-cyp3a4 Compounds with AC50 equal or less than 10 uM are considered active	F	BAO_0000019	assay format	None	None	None	None	None	CHEMBL340	Cytochrome P450 3A4	Homo sapiens	SINGLE PROTEIN	CHEMBL1201862	7	PubChem BioAssays			None
CHEMBL1473755		0	358.45	0	3.74	SID4240120	CN(C)c1ccc(-c2nc(NCCc3cnc[nH]3)c3ccccc3n2)cc1	AC50	'='	2511.89	nM	5.60		Active	UO_0000065					False	CHEMBL1741324	PUBCHEM_BIOASSAY: Cytochrome panel assay with activity outcomes. (Class of assay: other) Panel member name: p450-cyp3a4 Compounds with AC50 equal or less than 10 uM are considered active	F	BAO_0000019	assay format	None	None	None	None	None	CHEMBL340	Cytochrome P450 3A4	Homo sapiens	SINGLE PROTEIN	CHEMBL1201862	7	PubChem BioAssays			None
CHEMBL1450115		0	241.29	0	3.09	SID14734576	O=C(CCOc1ccccc1)Nc1ccccc1	AC50	'='	22387.21	nM	4.65		inconclusive	UO_0000065					False	CHEMBL1741324	PUBCHEM_BIOASSAY: Cytochrome panel assay with activity outcomes. (Class of assay: other) Panel member name: p450-cyp3a4 Compounds with AC50 equal or less than 10 uM are considered active	F	BAO_0000019	assay format	None	None	None	None	None	CHEMBL340	Cytochrome P450 3A4	Homo sapiens	SINGLE PROTEIN	CHEMBL1201862	7	PubChem BioAssays			None
CHEMBL1533024		0	349.41	0	5.00	SID17414955	COc1ccc(C(CC(=O)Nc2ccc(F)cc2)c2ccccc2)cc1	AC50	'='	14125.38	nM	4.85		Active	UO_0000065					False	CHEMBL1741324	PUBCHEM_BIOASSAY: Cytochrome panel assay with activity outcomes. (Class of assay: other) Panel member name: p450-cyp3a4 Compounds with AC50 equal or less than 10 uM are considered active	F	BAO_0000019	assay format	None	None	None	None	None	CHEMBL340	Cytochrome P450 3A4	Homo sapiens	SINGLE PROTEIN	CHEMBL1201862	7	PubChem BioAssays			None
CHEMBL1526733		0	344.45	0	2.73	SID26750853	CO[C@@H]1COC(=O)CCC[C@@H](C)[C@H](OC)COC(=O)CCC[C@H]1C	AC50						inactive						False	CHEMBL1741324	PUBCHEM_BIOASSAY: Cytochrome panel assay with activity outcomes. (Class of assay: other) Panel member name: p450-cyp3a4 Compounds with AC50 equal or less than 10 uM are considered active	F	BAO_0000019	assay format	None	None	None	None	None	CHEMBL340	Cytochrome P450 3A4	Homo sapiens	SINGLE PROTEIN	CHEMBL1201862	7	PubChem BioAssays			None
CHEMBL1515815		0	356.50	0	3.06	SID4238287	O=C(c1csnn1)N1CCC2(CCCN(Cc3ccccc3)C2)CC1	AC50						inactive						False	CHEMBL1741324	PUBCHEM_BIOASSAY: Cytochrome panel assay with activity outcomes. (Class of assay: other) Panel member name: p450-cyp3a4 Compounds with AC50 equal or less than 10 uM are considered active	F	BAO_0000019	assay format	None	None	None	None	None	CHEMBL340	Cytochrome P450 3A4	Homo sapiens	SINGLE PROTEIN	CHEMBL1201862	7	PubChem BioAssays			None
CHEMBL1397724		0	354.80	0	2.85	SID4237742	CCNc1ncc2nc(-c3ccc(Cl)cc3)c(=O)n(CCC#N)c2n1	AC50						inactive						False	CHEMBL1741324	PUBCHEM_BIOASSAY: Cytochrome panel assay with activity outcomes. (Class of assay: other) Panel member name: p450-cyp3a4 Compounds with AC50 equal or less than 10 uM are considered active	F	BAO_0000019	assay format	None	None	None	None	None	CHEMBL340	Cytochrome P450 3A4	Homo sapiens	SINGLE PROTEIN	CHEMBL1201862	7	PubChem BioAssays			None
CHEMBL1560012		0	472.88	None	None	SID4253411		AC50						inactive						False	CHEMBL1741324	PUBCHEM_BIOASSAY: Cytochrome panel assay with activity outcomes. (Class of assay: other) Panel member name: p450-cyp3a4 Compounds with AC50 equal or less than 10 uM are considered active	F	BAO_0000019	assay format	None	None	None	None	None	CHEMBL340	Cytochrome P450 3A4	Homo sapiens	SINGLE PROTEIN	CHEMBL1201862	7	PubChem BioAssays			None
CHEMBL330425		0	432.48	0	2.44	rac-9b	Cc1cc(C)nc(O[C@H](C(=O)O)[C@@]2(c3ccccc3)NCC(=O)N(C)c3ccccc32)n1	IC50	'>'	50000.0	nM				UO_0000065					False	CHEMBL663571	Inhibition of human cytochrome P450 3A4	A	BAO_0000357	single protein format	Homo sapiens	None	None	None	None	CHEMBL340	Cytochrome P450 3A4	Homo sapiens	SINGLE PROTEIN	CHEMBL1149183	1	Scientific Literature	J. Med. Chem.	2004	None
CHEMBL268229		0	125.17	0	0.30	SID11113570	C[C@@H](N)Cc1c[nH]cn1	AC50						inactive						False	CHEMBL1741324	PUBCHEM_BIOASSAY: Cytochrome panel assay with activity outcomes. (Class of assay: other) Panel member name: p450-cyp3a4 Compounds with AC50 equal or less than 10 uM are considered active	F	BAO_0000019	assay format	None	None	None	None	None	CHEMBL340	Cytochrome P450 3A4	Homo sapiens	SINGLE PROTEIN	CHEMBL1201862	7	PubChem BioAssays			None
CHEMBL1407943	CLEMIZOLE	2	325.84	0	4.33	SID11110952	Clc1ccc(Cn2c(CN3CCCC3)nc3ccccc32)cc1	AC50	'='	6309.57	nM	5.20		Active	UO_0000065					False	CHEMBL1741324	PUBCHEM_BIOASSAY: Cytochrome panel assay with activity outcomes. (Class of assay: other) Panel member name: p450-cyp3a4 Compounds with AC50 equal or less than 10 uM are considered active	F	BAO_0000019	assay format	None	None	None	None	None	CHEMBL340	Cytochrome P450 3A4	Homo sapiens	SINGLE PROTEIN	CHEMBL1201862	7	PubChem BioAssays			None
CHEMBL1301997		0	463.56	1	5.02	SID14733418	CCOc1cc(/C=C2/C(=N)N3C=CSC3=NC2=O)ccc1OCCCOc1ccccc1C	AC50	'='	15848.93	nM	4.80		Active	UO_0000065					False	CHEMBL1741324	PUBCHEM_BIOASSAY: Cytochrome panel assay with activity outcomes. (Class of assay: other) Panel member name: p450-cyp3a4 Compounds with AC50 equal or less than 10 uM are considered active	F	BAO_0000019	assay format	None	None	None	None	None	CHEMBL340	Cytochrome P450 3A4	Homo sapiens	SINGLE PROTEIN	CHEMBL1201862	7	PubChem BioAssays			None
CHEMBL445120		0	226.28	0	2.92	3l	ON/C=N/c1ccc(Cc2ccccc2)cc1	IC50	'>'	100000.0	nM				UO_0000065					False	CHEMBL663578	Inhibition of recombinant human Cytochrome P450 3A4	A	BAO_0000357	single protein format	Homo sapiens	None	None	None	None	CHEMBL340	Cytochrome P450 3A4	Homo sapiens	SINGLE PROTEIN	CHEMBL1133849	1	Scientific Literature	Bioorg. Med. Chem. Lett.	2001	None
CHEMBL319862		0	206.29	0	3.17	3c	CCCCc1ccc(C)c(N/C=N/O)c1	IC50	'='	94000.0	nM	4.03			UO_0000065					False	CHEMBL663578	Inhibition of recombinant human Cytochrome P450 3A4	A	BAO_0000357	single protein format	Homo sapiens	None	None	None	None	CHEMBL340	Cytochrome P450 3A4	Homo sapiens	SINGLE PROTEIN	CHEMBL1133849	1	Scientific Literature	Bioorg. Med. Chem. Lett.	2001	None
CHEMBL230261		0	369.47	0	2.58	13	CCc1nc(N)nc(N)c1-c1ccc2c(c1)N(CCCC(=O)OC)CCC2	IC50						Not Determined						False	CHEMBL889130	Inhibition of CYP3A4	A	BAO_0000357	single protein format	None	None	None	None	None	CHEMBL340	Cytochrome P450 3A4	Homo sapiens	SINGLE PROTEIN	CHEMBL1145363	1	Scientific Literature	Bioorg. Med. Chem. Lett.	2007	None
CHEMBL230260		0	341.46	0	2.66	5	CCc1nc(N)nc(N)c1-c1ccc2c(c1)N(CCCOC)CCC2	IC50	'='	2800.0	nM	5.55			UO_0000065					False	CHEMBL889130	Inhibition of CYP3A4	A	BAO_0000357	single protein format	None	None	None	None	None	CHEMBL340	Cytochrome P450 3A4	Homo sapiens	SINGLE PROTEIN	CHEMBL1145363	1	Scientific Literature	Bioorg. Med. Chem. Lett.	2007	None
CHEMBL236520		0	620.60	1	4.57	27c	CC(C)C[C@H](NC(=O)CCN)c1cc(F)ccc1N1CCN(C(=O)[C@@H](Cc2ccc(Cl)cc2Cl)N2CCCC2=O)CC1	IC50	'='	6400.0	nM	5.19			UO_0000065					False	CHEMBL899757	Inhibition of microsomal CYP3A4	A	BAO_0000019	assay format	None	None	None	None	None	CHEMBL340	Cytochrome P450 3A4	Homo sapiens	SINGLE PROTEIN	CHEMBL1137470	1	Scientific Literature	Bioorg. Med. Chem. Lett.	2007	None
CHEMBL236519		0	642.59	2	5.53	12c	CC(C)C[C@H](NCCN)c1cc(C(F)(F)F)ccc1N1CCN(C(=O)[C@@H](Cc2ccc(Cl)cc2Cl)N2CCCC2=O)CC1	IC50	'='	6300.0	nM	5.20			UO_0000065					False	CHEMBL899757	Inhibition of microsomal CYP3A4	A	BAO_0000019	assay format	None	None	None	None	None	CHEMBL340	Cytochrome P450 3A4	Homo sapiens	SINGLE PROTEIN	CHEMBL1137470	1	Scientific Literature	Bioorg. Med. Chem. Lett.	2007	None
CHEMBL45816	MIBEFRADIL	4	495.64	1	5.27	Mibefradil	COCC(=O)O[C@]1(CCN(C)CCCc2nc3ccccc3[nH]2)CCc2cc(F)ccc2[C@@H]1C(C)C	IC50	'='	130.0	nM	6.89			UO_0000065					False	CHEMBL664809	Inhibition of human cytochrome P450 3A4	A	BAO_0000357	single protein format	None	None	None	None	None	CHEMBL340	Cytochrome P450 3A4	Homo sapiens	SINGLE PROTEIN	CHEMBL1136781	1	Scientific Literature	J. Med. Chem.	2003	None
CHEMBL17157	TERFENADINE	4	471.69	1	6.45	Terfenadine	CC(C)(C)c1ccc(C(O)CCCN2CCC(C(O)(c3ccccc3)c3ccccc3)CC2)cc1	IC50	'='	320.0	nM	6.50			UO_0000065					False	CHEMBL664809	Inhibition of human cytochrome P450 3A4	A	BAO_0000357	single protein format	None	None	None	None	None	CHEMBL340	Cytochrome P450 3A4	Homo sapiens	SINGLE PROTEIN	CHEMBL1136781	1	Scientific Literature	J. Med. Chem.	2003	None
CHEMBL412024		0	634.62	1	4.78	23	CC(C)C[C@H](NC(=O)CN(C)C)c1cc(F)ccc1N1CCN(C(=O)[C@@H](Cc2ccc(Cl)cc2Cl)N2CCCC2=O)CC1	IC50	'='	15000.0	nM	4.82			UO_0000065					False	CHEMBL899757	Inhibition of microsomal CYP3A4	A	BAO_0000019	assay format	None	None	None	None	None	CHEMBL340	Cytochrome P450 3A4	Homo sapiens	SINGLE PROTEIN	CHEMBL1137470	1	Scientific Literature	Bioorg. Med. Chem. Lett.	2007	None
CHEMBL237146		0	605.63	2	6.44	10	CCN(CC)[C@@H](CC(C)C)c1cccc(F)c1N1CCN(C(=O)[C@@H](Cc2ccc(Cl)cc2Cl)N2CCCC2=O)CC1	IC50	'='	2700.0	nM	5.57			UO_0000065					False	CHEMBL899757	Inhibition of microsomal CYP3A4	A	BAO_0000019	assay format	None	None	None	None	None	CHEMBL340	Cytochrome P450 3A4	Homo sapiens	SINGLE PROTEIN	CHEMBL1137470	1	Scientific Literature	Bioorg. Med. Chem. Lett.	2007	None
CHEMBL217776		0	396.42	0	2.61	19	CN(C)C(c1ccccc1)c1nc(O)c(O)c(C(=O)NCc2ccc(F)cc2)n1	Activity						Not Active						False	CHEMBL915698	Inhibition of CYP3A4	A	BAO_0000357	single protein format	None	None	None	None	None	CHEMBL340	Cytochrome P450 3A4	Homo sapiens	SINGLE PROTEIN	CHEMBL1147159	1	Scientific Literature	J. Med. Chem.	2007	None
CHEMBL2170750		0	289.29	0	3.08	2	O=C(c1ccc(F)c(O)c1)c1nc2ccc(O)cc2s1	IC50	'='	54000.0	nM	4.27			UO_0000065					False	CHEMBL2173695	Inhibition of human CYP3A4	A	BAO_0000357	single protein format	Homo sapiens	None	None	None	None	CHEMBL340	Cytochrome P450 3A4	Homo sapiens	SINGLE PROTEIN	CHEMBL2169876	1	Scientific Literature	J. Med. Chem.	2012	None
CHEMBL31184	BENZO[DEF]CHRYSENE	0	252.32	1	5.74	BENZO[A]PYRENE	c1ccc2c(c1)cc1ccc3cccc4ccc2c1c34	IC50						Not Active (inhibition < 50% @ 10 uM and thus dose-reponse curve not measured)						False	CHEMBL1909138	DRUGMATRIX: CYP450, 3A4 enzyme inhibition (substrate: 7-Benzyloxy-4-(trifluoromethyl)-coumarin)	B	BAO_0000219	cell-based format	None	None	None	BTI-TN-5B1-4	None	CHEMBL340	Cytochrome P450 3A4	Homo sapiens	SINGLE PROTEIN	CHEMBL1909046	15	DrugMatrix			CHEMBL3833782
CHEMBL207411		0	463.62	1	5.77	1k	C[C@H]([C@@H](c1ccc2cc(OCC(C)(C)C(=O)O)ccc2c1)n1ccnc1)N(C)C1CCCCC1	IC50	'='	448.0	nM	6.35			UO_0000065					False	CHEMBL853201	Inhibition of CYP3A4	A	BAO_0000357	single protein format	Homo sapiens	None	None	None	None	CHEMBL340	Cytochrome P450 3A4	Homo sapiens	SINGLE PROTEIN	CHEMBL1147708	1	Scientific Literature	Bioorg. Med. Chem. Lett.	2006	None
CHEMBL976	PRAZIQUANTEL	4	312.41	0	2.53	PRAZIQUANTEL	O=C(C1CCCCC1)N1CC(=O)N2CCc3ccccc3C2C1	Ki						Not Active (inhibition < 50% @ 10 uM and thus dose-reponse curve not measured)						False	CHEMBL1909138	DRUGMATRIX: CYP450, 3A4 enzyme inhibition (substrate: 7-Benzyloxy-4-(trifluoromethyl)-coumarin)	B	BAO_0000219	cell-based format	None	None	None	BTI-TN-5B1-4	None	CHEMBL340	Cytochrome P450 3A4	Homo sapiens	SINGLE PROTEIN	CHEMBL1909046	15	DrugMatrix			CHEMBL3833782
CHEMBL30327	2,3,7,8-TETRACHLORODIBENZO-P-DIOXIN	0	321.97	1	6.20	2,3,7,8-TETRACHLORODIBENZO-P-DIOXIN	Clc1cc2c(cc1Cl)Oc1cc(Cl)c(Cl)cc1O2	Ki						Not Active (inhibition < 50% @ 10 uM and thus dose-reponse curve not measured)						False	CHEMBL1909138	DRUGMATRIX: CYP450, 3A4 enzyme inhibition (substrate: 7-Benzyloxy-4-(trifluoromethyl)-coumarin)	B	BAO_0000219	cell-based format	None	None	None	BTI-TN-5B1-4	None	CHEMBL340	Cytochrome P450 3A4	Homo sapiens	SINGLE PROTEIN	CHEMBL1909046	15	DrugMatrix			CHEMBL3833782
CHEMBL1835918		0	337.38	0	2.66	19	Cc1ccc(N2CC(COc3ccc(-c4noc(C)n4)cc3)C2)nn1	IC50	'>'	50118.72	nM				UO_0000065					False	CHEMBL1839703	Time dependent inhibition of CYP3A4	A	BAO_0000357	single protein format	None	None	None	None	None	CHEMBL340	Cytochrome P450 3A4	Homo sapiens	SINGLE PROTEIN	CHEMBL1833869	1	Scientific Literature	Bioorg. Med. Chem. Lett.	2011	None
CHEMBL1544	LIOTHYRONINE	4	650.98	1	3.95	Liothyronine	N[C@@H](Cc1cc(I)c(Oc2ccc(O)c(I)c2)c(I)c1)C(=O)O	Ki						Not Active (inhibition < 50% @ 10 uM and thus dose-reponse curve not measured)						False	CHEMBL1909138	DRUGMATRIX: CYP450, 3A4 enzyme inhibition (substrate: 7-Benzyloxy-4-(trifluoromethyl)-coumarin)	B	BAO_0000219	cell-based format	None	None	None	BTI-TN-5B1-4	None	CHEMBL340	Cytochrome P450 3A4	Homo sapiens	SINGLE PROTEIN	CHEMBL1909046	15	DrugMatrix			CHEMBL3833782
CHEMBL227356		0	462.53	0	2.22	1m	N#Cc1ccccc1Cn1c(N2CCC[C@@H](N)C2)nc2cc(N3CCOCC3)c(F)cc2c1=O	IC50	'='	790.0	nM	6.10			UO_0000065					False	CHEMBL916112	Inhibition of human CYP3A4	A	BAO_0000357	single protein format	Homo sapiens	None	None	None	None	CHEMBL340	Cytochrome P450 3A4	Homo sapiens	SINGLE PROTEIN	CHEMBL1139865	1	Scientific Literature	J. Med. Chem.	2007	None
CHEMBL227464		0	377.42	0	2.38	1b	N#Cc1ccccc1Cn1c(N2CCC[C@@H](N)C2)nc2cccc(F)c2c1=O	IC50	'='	500.0	nM	6.30			UO_0000065					False	CHEMBL916112	Inhibition of human CYP3A4	A	BAO_0000357	single protein format	Homo sapiens	None	None	None	None	CHEMBL340	Cytochrome P450 3A4	Homo sapiens	SINGLE PROTEIN	CHEMBL1139865	1	Scientific Literature	J. Med. Chem.	2007	None
CHEMBL1397595		0	460.64	1	5.34	SID4238434	O=S(=O)(c1ccccc1)N1CCC2(CCN(C(c3ccccc3)c3ccccc3)CC2)CC1	AC50						inconclusive						False	CHEMBL1741324	PUBCHEM_BIOASSAY: Cytochrome panel assay with activity outcomes. (Class of assay: other) Panel member name: p450-cyp3a4 Compounds with AC50 equal or less than 10 uM are considered active	F	BAO_0000019	assay format	None	None	None	None	None	CHEMBL340	Cytochrome P450 3A4	Homo sapiens	SINGLE PROTEIN	CHEMBL1201862	7	PubChem BioAssays			None
CHEMBL1256395		0	240.24	0	-1.86	SID11111213	N[C@H](CCC(=O)NCS(=O)(=O)O)C(=O)O	AC50						inactive						False	CHEMBL1741324	PUBCHEM_BIOASSAY: Cytochrome panel assay with activity outcomes. (Class of assay: other) Panel member name: p450-cyp3a4 Compounds with AC50 equal or less than 10 uM are considered active	F	BAO_0000019	assay format	None	None	None	None	None	CHEMBL340	Cytochrome P450 3A4	Homo sapiens	SINGLE PROTEIN	CHEMBL1201862	7	PubChem BioAssays			None
CHEMBL313972	MASOPROCOL	4	302.37	0	3.57	SID11111540	C[C@@H](Cc1ccc(O)c(O)c1)[C@H](C)Cc1ccc(O)c(O)c1	AC50						inconclusive						False	CHEMBL1741324	PUBCHEM_BIOASSAY: Cytochrome panel assay with activity outcomes. (Class of assay: other) Panel member name: p450-cyp3a4 Compounds with AC50 equal or less than 10 uM are considered active	F	BAO_0000019	assay format	None	None	None	None	None	CHEMBL340	Cytochrome P450 3A4	Homo sapiens	SINGLE PROTEIN	CHEMBL1201862	7	PubChem BioAssays			None
CHEMBL1835784		0	369.51	0	3.53	5s	C[C@@H]1CCCN1CCCOc1ccc(C2=NN(C)C(=O)C3CCCC23)cc1	IC50	'>'	30000.0	nM				UO_0000065					False	CHEMBL1839392	Inhibition of CYP3A4	A	BAO_0000357	single protein format	None	None	None	None	None	CHEMBL340	Cytochrome P450 3A4	Homo sapiens	SINGLE PROTEIN	CHEMBL1833909	1	Scientific Literature	Bioorg. Med. Chem. Lett.	2011	None
CHEMBL1518532		0	318.44	0	0.73	SID4243194	CCCS(=O)(=O)N1CCCC(C(=O)NCC2CCCO2)C1	AC50						inactive						False	CHEMBL1741324	PUBCHEM_BIOASSAY: Cytochrome panel assay with activity outcomes. (Class of assay: other) Panel member name: p450-cyp3a4 Compounds with AC50 equal or less than 10 uM are considered active	F	BAO_0000019	assay format	None	None	None	None	None	CHEMBL340	Cytochrome P450 3A4	Homo sapiens	SINGLE PROTEIN	CHEMBL1201862	7	PubChem BioAssays			None
CHEMBL1445999		0	289.29	0	0.33	SID17411219	CN1C(=O)C(=C(N)COc2ccccc2)C(=O)N(C)C1=O	AC50						inactive						False	CHEMBL1741324	PUBCHEM_BIOASSAY: Cytochrome panel assay with activity outcomes. (Class of assay: other) Panel member name: p450-cyp3a4 Compounds with AC50 equal or less than 10 uM are considered active	F	BAO_0000019	assay format	None	None	None	None	None	CHEMBL340	Cytochrome P450 3A4	Homo sapiens	SINGLE PROTEIN	CHEMBL1201862	7	PubChem BioAssays			None
CHEMBL504911		0	288.69	0	2.46	SID14726047	Nc1nc(-c2ccco2)nn1C(=O)c1ccc(Cl)cc1	AC50						inactive						False	CHEMBL1741324	PUBCHEM_BIOASSAY: Cytochrome panel assay with activity outcomes. (Class of assay: other) Panel member name: p450-cyp3a4 Compounds with AC50 equal or less than 10 uM are considered active	F	BAO_0000019	assay format	None	None	None	None	None	CHEMBL340	Cytochrome P450 3A4	Homo sapiens	SINGLE PROTEIN	CHEMBL1201862	7	PubChem BioAssays			None
CHEMBL1566341		0	255.36	0	-0.39	SID4253175	O=CN1CCN(C[C@H](O)CN2CCCCC2)CC1	AC50						inactive						False	CHEMBL1741324	PUBCHEM_BIOASSAY: Cytochrome panel assay with activity outcomes. (Class of assay: other) Panel member name: p450-cyp3a4 Compounds with AC50 equal or less than 10 uM are considered active	F	BAO_0000019	assay format	None	None	None	None	None	CHEMBL340	Cytochrome P450 3A4	Homo sapiens	SINGLE PROTEIN	CHEMBL1201862	7	PubChem BioAssays			None
CHEMBL1742107		0	279.73	0	1.15	SID17408007	Clc1ccc(-n2nnnc2CN2CCOCC2)cc1	AC50						inactive						False	CHEMBL1741324	PUBCHEM_BIOASSAY: Cytochrome panel assay with activity outcomes. (Class of assay: other) Panel member name: p450-cyp3a4 Compounds with AC50 equal or less than 10 uM are considered active	F	BAO_0000019	assay format	None	None	None	None	None	CHEMBL340	Cytochrome P450 3A4	Homo sapiens	SINGLE PROTEIN	CHEMBL1201862	7	PubChem BioAssays			None
CHEMBL1480554		0	474.79	1	6.75	SID4253227	c1ccc(CN2CCC3(CC2)SSC2(CCN(Cc4ccccc4)CC2)SS3)cc1	AC50						inconclusive						False	CHEMBL1741324	PUBCHEM_BIOASSAY: Cytochrome panel assay with activity outcomes. (Class of assay: other) Panel member name: p450-cyp3a4 Compounds with AC50 equal or less than 10 uM are considered active	F	BAO_0000019	assay format	None	None	None	None	None	CHEMBL340	Cytochrome P450 3A4	Homo sapiens	SINGLE PROTEIN	CHEMBL1201862	7	PubChem BioAssays			None
CHEMBL116943	PENTYLENETETRAZOL	2	138.17	0	0.40	SID11111647	C1CCc2nnnn2CC1	AC50						inactive						False	CHEMBL1741324	PUBCHEM_BIOASSAY: Cytochrome panel assay with activity outcomes. (Class of assay: other) Panel member name: p450-cyp3a4 Compounds with AC50 equal or less than 10 uM are considered active	F	BAO_0000019	assay format	None	None	None	None	None	CHEMBL340	Cytochrome P450 3A4	Homo sapiens	SINGLE PROTEIN	CHEMBL1201862	7	PubChem BioAssays			None
CHEMBL1742125		0	432.56	0	2.82	SID26751349	CCN1C(=O)[C@H]2CC[C@@H]3/C(=N\OC/C=C(\C)CCC=C(C)C)C[C@@H](O)[C@@H](O)[C@@H]3[C@@H]2C1=O	AC50						inactive						False	CHEMBL1741324	PUBCHEM_BIOASSAY: Cytochrome panel assay with activity outcomes. (Class of assay: other) Panel member name: p450-cyp3a4 Compounds with AC50 equal or less than 10 uM are considered active	F	BAO_0000019	assay format	None	None	None	None	None	CHEMBL340	Cytochrome P450 3A4	Homo sapiens	SINGLE PROTEIN	CHEMBL1201862	7	PubChem BioAssays			None
CHEMBL9967	PIRENZEPINE	4	351.41	0	1.56	SID11113363	CN1CCN(CC(=O)N2c3ccccc3C(=O)Nc3cccnc32)CC1	AC50						inactive						False	CHEMBL1741324	PUBCHEM_BIOASSAY: Cytochrome panel assay with activity outcomes. (Class of assay: other) Panel member name: p450-cyp3a4 Compounds with AC50 equal or less than 10 uM are considered active	F	BAO_0000019	assay format	None	None	None	None	None	CHEMBL340	Cytochrome P450 3A4	Homo sapiens	SINGLE PROTEIN	CHEMBL1201862	7	PubChem BioAssays			None
CHEMBL1401455		0	225.29	0	3.29	SID4253128	O=C(CCCc1ccccn1)c1ccccc1	AC50						inactive						False	CHEMBL1741324	PUBCHEM_BIOASSAY: Cytochrome panel assay with activity outcomes. (Class of assay: other) Panel member name: p450-cyp3a4 Compounds with AC50 equal or less than 10 uM are considered active	F	BAO_0000019	assay format	None	None	None	None	None	CHEMBL340	Cytochrome P450 3A4	Homo sapiens	SINGLE PROTEIN	CHEMBL1201862	7	PubChem BioAssays			None
CHEMBL438	SULFAMERAZINE	4	264.31	0	1.17	SID11112279	Cc1ccnc(NS(=O)(=O)c2ccc(N)cc2)n1	AC50						inactive						False	CHEMBL1741324	PUBCHEM_BIOASSAY: Cytochrome panel assay with activity outcomes. (Class of assay: other) Panel member name: p450-cyp3a4 Compounds with AC50 equal or less than 10 uM are considered active	F	BAO_0000019	assay format	None	None	None	None	None	CHEMBL340	Cytochrome P450 3A4	Homo sapiens	SINGLE PROTEIN	CHEMBL1201862	7	PubChem BioAssays			None
CHEMBL1606711		0	320.32	0	1.49	SID4254087	c1cc(NNc2cccc(-c3nnn[nH]3)c2)cc(-c2nnn[nH]2)c1	AC50						inactive						False	CHEMBL1741324	PUBCHEM_BIOASSAY: Cytochrome panel assay with activity outcomes. (Class of assay: other) Panel member name: p450-cyp3a4 Compounds with AC50 equal or less than 10 uM are considered active	F	BAO_0000019	assay format	None	None	None	None	None	CHEMBL340	Cytochrome P450 3A4	Homo sapiens	SINGLE PROTEIN	CHEMBL1201862	7	PubChem BioAssays			None
CHEMBL1607407		0	429.54	0	2.56	SID845384	O=C(Nc1ccc(S(=O)(=O)N2CCCC2)cc1)c1ccc(CN2CCOCC2)cc1	AC50						inactive						False	CHEMBL1741324	PUBCHEM_BIOASSAY: Cytochrome panel assay with activity outcomes. (Class of assay: other) Panel member name: p450-cyp3a4 Compounds with AC50 equal or less than 10 uM are considered active	F	BAO_0000019	assay format	None	None	None	None	None	CHEMBL340	Cytochrome P450 3A4	Homo sapiens	SINGLE PROTEIN	CHEMBL1201862	7	PubChem BioAssays			None
CHEMBL1359379		0	333.41	0	3.22	SID14744947	CCC(CC)c1nnc(NC(=O)C2COc3ccccc3O2)s1	AC50						inactive						False	CHEMBL1741324	PUBCHEM_BIOASSAY: Cytochrome panel assay with activity outcomes. (Class of assay: other) Panel member name: p450-cyp3a4 Compounds with AC50 equal or less than 10 uM are considered active	F	BAO_0000019	assay format	None	None	None	None	None	CHEMBL340	Cytochrome P450 3A4	Homo sapiens	SINGLE PROTEIN	CHEMBL1201862	7	PubChem BioAssays			None
CHEMBL1514512		0	340.42	0	3.57	SID11114033	CC(C)(c1ccc(OC[C@@H]2CO2)cc1)c1ccc(OC[C@H]2CO2)cc1	AC50						inactive						False	CHEMBL1741324	PUBCHEM_BIOASSAY: Cytochrome panel assay with activity outcomes. (Class of assay: other) Panel member name: p450-cyp3a4 Compounds with AC50 equal or less than 10 uM are considered active	F	BAO_0000019	assay format	None	None	None	None	None	CHEMBL340	Cytochrome P450 3A4	Homo sapiens	SINGLE PROTEIN	CHEMBL1201862	7	PubChem BioAssays			None
CHEMBL1430600		0	315.33	0	0.95	SID14745828	COCCNC(=O)COC(=O)/C=C/c1cnc2ccccc2n1	AC50						inactive						False	CHEMBL1741324	PUBCHEM_BIOASSAY: Cytochrome panel assay with activity outcomes. (Class of assay: other) Panel member name: p450-cyp3a4 Compounds with AC50 equal or less than 10 uM are considered active	F	BAO_0000019	assay format	None	None	None	None	None	CHEMBL340	Cytochrome P450 3A4	Homo sapiens	SINGLE PROTEIN	CHEMBL1201862	7	PubChem BioAssays			None
CHEMBL1330388		0	328.48	0	3.19	SID4253727	CSc1nc2cc(S(=O)(=O)N3CCCCC3)ccc2s1	AC50						inconclusive						False	CHEMBL1741324	PUBCHEM_BIOASSAY: Cytochrome panel assay with activity outcomes. (Class of assay: other) Panel member name: p450-cyp3a4 Compounds with AC50 equal or less than 10 uM are considered active	F	BAO_0000019	assay format	None	None	None	None	None	CHEMBL340	Cytochrome P450 3A4	Homo sapiens	SINGLE PROTEIN	CHEMBL1201862	7	PubChem BioAssays			None
CHEMBL1358816		0	177.18	0	0.55	SID4252860	Cc1ccc(-[n+]2cc(=O)o[nH]2)cc1	AC50						inactive						False	CHEMBL1741324	PUBCHEM_BIOASSAY: Cytochrome panel assay with activity outcomes. (Class of assay: other) Panel member name: p450-cyp3a4 Compounds with AC50 equal or less than 10 uM are considered active	F	BAO_0000019	assay format	None	None	None	None	None	CHEMBL340	Cytochrome P450 3A4	Homo sapiens	SINGLE PROTEIN	CHEMBL1201862	7	PubChem BioAssays			None
CHEMBL1429193		0	422.40	0	1.96	SID14742424	CN1C(=O)C(C2c3ccccc3C(=O)N2Cc2ccc([N+](=O)[O-])cc2)C(=O)N(C)C1=O	AC50						inactive						False	CHEMBL1741324	PUBCHEM_BIOASSAY: Cytochrome panel assay with activity outcomes. (Class of assay: other) Panel member name: p450-cyp3a4 Compounds with AC50 equal or less than 10 uM are considered active	F	BAO_0000019	assay format	None	None	None	None	None	CHEMBL340	Cytochrome P450 3A4	Homo sapiens	SINGLE PROTEIN	CHEMBL1201862	7	PubChem BioAssays			None
CHEMBL1371959		0	448.50	0	4.50	SID17414490	CCOC(=O)c1c(-c2ccccc2)csc1NC(=O)c1cccc(N2C(=O)CCC2=O)c1	AC50						inactive						False	CHEMBL1741324	PUBCHEM_BIOASSAY: Cytochrome panel assay with activity outcomes. (Class of assay: other) Panel member name: p450-cyp3a4 Compounds with AC50 equal or less than 10 uM are considered active	F	BAO_0000019	assay format	None	None	None	None	None	CHEMBL340	Cytochrome P450 3A4	Homo sapiens	SINGLE PROTEIN	CHEMBL1201862	7	PubChem BioAssays			None
CHEMBL1413677		0	267.25	0	-1.98	SID11110793	Nc1ncnc2c1ncn2[C@@H]1O[C@@H](CO)[C@H](O)[C@@H]1O	AC50						inactive						False	CHEMBL1741324	PUBCHEM_BIOASSAY: Cytochrome panel assay with activity outcomes. (Class of assay: other) Panel member name: p450-cyp3a4 Compounds with AC50 equal or less than 10 uM are considered active	F	BAO_0000019	assay format	None	None	None	None	None	CHEMBL340	Cytochrome P450 3A4	Homo sapiens	SINGLE PROTEIN	CHEMBL1201862	7	PubChem BioAssays			None
CHEMBL1331974		0	381.84	0	4.18	SID17410150	O=C(NNC(=O)c1cc2cc3ccccc3nc2s1)c1cccc(Cl)c1	AC50						inactive						False	CHEMBL1741324	PUBCHEM_BIOASSAY: Cytochrome panel assay with activity outcomes. (Class of assay: other) Panel member name: p450-cyp3a4 Compounds with AC50 equal or less than 10 uM are considered active	F	BAO_0000019	assay format	None	None	None	None	None	CHEMBL340	Cytochrome P450 3A4	Homo sapiens	SINGLE PROTEIN	CHEMBL1201862	7	PubChem BioAssays			None
CHEMBL1455736		0	332.79	0	3.55	SID14740871	CC(=O)c1c(C(C)=O)c(C)n(NC(=O)c2ccccc2Cl)c1C	AC50						inactive						False	CHEMBL1741324	PUBCHEM_BIOASSAY: Cytochrome panel assay with activity outcomes. (Class of assay: other) Panel member name: p450-cyp3a4 Compounds with AC50 equal or less than 10 uM are considered active	F	BAO_0000019	assay format	None	None	None	None	None	CHEMBL340	Cytochrome P450 3A4	Homo sapiens	SINGLE PROTEIN	CHEMBL1201862	7	PubChem BioAssays			None
CHEMBL1304114		0	448.99	1	5.24	SID17413574	Cc1cc(Cl)ccc1NC(=O)CN1CCC(C(O)(c2ccccc2)c2ccccc2)CC1	AC50						inconclusive						False	CHEMBL1741324	PUBCHEM_BIOASSAY: Cytochrome panel assay with activity outcomes. (Class of assay: other) Panel member name: p450-cyp3a4 Compounds with AC50 equal or less than 10 uM are considered active	F	BAO_0000019	assay format	None	None	None	None	None	CHEMBL340	Cytochrome P450 3A4	Homo sapiens	SINGLE PROTEIN	CHEMBL1201862	7	PubChem BioAssays			None
CHEMBL1514670		0	335.30	0	1.99	SID11111599	N[C@H](Cc1cccc(-c2ccccc2CP(=O)(O)O)c1)C(=O)O	AC50						inactive						False	CHEMBL1741324	PUBCHEM_BIOASSAY: Cytochrome panel assay with activity outcomes. (Class of assay: other) Panel member name: p450-cyp3a4 Compounds with AC50 equal or less than 10 uM are considered active	F	BAO_0000019	assay format	None	None	None	None	None	CHEMBL340	Cytochrome P450 3A4	Homo sapiens	SINGLE PROTEIN	CHEMBL1201862	7	PubChem BioAssays			None
CHEMBL1115	PYRIDOSTIGMINE	4	181.22	0	0.57	SID11111694	CN(C)C(=O)Oc1ccc[n+](C)c1	AC50						inactive						False	CHEMBL1741324	PUBCHEM_BIOASSAY: Cytochrome panel assay with activity outcomes. (Class of assay: other) Panel member name: p450-cyp3a4 Compounds with AC50 equal or less than 10 uM are considered active	F	BAO_0000019	assay format	None	None	None	None	None	CHEMBL340	Cytochrome P450 3A4	Homo sapiens	SINGLE PROTEIN	CHEMBL1201862	7	PubChem BioAssays			None
CHEMBL1364047		0	316.40	0	2.10	SID4247574	COc1ccccc1CNC(=O)C1CC(=O)N(C2CCCC2)C1	AC50	'='	22387.21	nM	4.65		inconclusive	UO_0000065					False	CHEMBL1741324	PUBCHEM_BIOASSAY: Cytochrome panel assay with activity outcomes. (Class of assay: other) Panel member name: p450-cyp3a4 Compounds with AC50 equal or less than 10 uM are considered active	F	BAO_0000019	assay format	None	None	None	None	None	CHEMBL340	Cytochrome P450 3A4	Homo sapiens	SINGLE PROTEIN	CHEMBL1201862	7	PubChem BioAssays			None
CHEMBL1407743		0	354.16	0	1.71	SID4250601	COC(=O)c1cnn(C(=O)c2cc(OC)ccc2Br)c1N	AC50	'='	28183.83	nM	4.55		Active	UO_0000065					False	CHEMBL1741324	PUBCHEM_BIOASSAY: Cytochrome panel assay with activity outcomes. (Class of assay: other) Panel member name: p450-cyp3a4 Compounds with AC50 equal or less than 10 uM are considered active	F	BAO_0000019	assay format	None	None	None	None	None	CHEMBL340	Cytochrome P450 3A4	Homo sapiens	SINGLE PROTEIN	CHEMBL1201862	7	PubChem BioAssays			None
CHEMBL266591		0	190.25	0	1.68	SID11113566	Cc1[nH]c2ccc(O)cc2c1CCN	AC50	'='	15848.93	nM	4.80		inconclusive	UO_0000065					False	CHEMBL1741324	PUBCHEM_BIOASSAY: Cytochrome panel assay with activity outcomes. (Class of assay: other) Panel member name: p450-cyp3a4 Compounds with AC50 equal or less than 10 uM are considered active	F	BAO_0000019	assay format	None	None	None	None	None	CHEMBL340	Cytochrome P450 3A4	Homo sapiens	SINGLE PROTEIN	CHEMBL1201862	7	PubChem BioAssays			None
CHEMBL3190254		0	285.22	0	3.76	SID17411372	COc1cc(O)oc1/C=N/c1ccc(C(F)(F)F)cc1	AC50	'='	8912.51	nM	5.05		Active	UO_0000065					False	CHEMBL1741324	PUBCHEM_BIOASSAY: Cytochrome panel assay with activity outcomes. (Class of assay: other) Panel member name: p450-cyp3a4 Compounds with AC50 equal or less than 10 uM are considered active	F	BAO_0000019	assay format	None	None	None	None	None	CHEMBL340	Cytochrome P450 3A4	Homo sapiens	SINGLE PROTEIN	CHEMBL1201862	7	PubChem BioAssays			None
CHEMBL1314416		0	366.78	0	3.69	SID4238731	O=c1c(-c2ccc(Cl)cc2)nc2cncnc2n1Cc1ccc(F)cc1	AC50	'='	15848.93	nM	4.80		inconclusive	UO_0000065					False	CHEMBL1741324	PUBCHEM_BIOASSAY: Cytochrome panel assay with activity outcomes. (Class of assay: other) Panel member name: p450-cyp3a4 Compounds with AC50 equal or less than 10 uM are considered active	F	BAO_0000019	assay format	None	None	None	None	None	CHEMBL340	Cytochrome P450 3A4	Homo sapiens	SINGLE PROTEIN	CHEMBL1201862	7	PubChem BioAssays			None
CHEMBL1981657		0	333.26	0	0.78	SID17416093	N/C(=N\N=C/c1ccc(-c2ccc(O)c(C(=O)O)c2)o1)N[N+](=O)[O-]	AC50						inactive						False	CHEMBL1741324	PUBCHEM_BIOASSAY: Cytochrome panel assay with activity outcomes. (Class of assay: other) Panel member name: p450-cyp3a4 Compounds with AC50 equal or less than 10 uM are considered active	F	BAO_0000019	assay format	None	None	None	None	None	CHEMBL340	Cytochrome P450 3A4	Homo sapiens	SINGLE PROTEIN	CHEMBL1201862	7	PubChem BioAssays			None
CHEMBL1741904		0	323.46	0	1.99	SID4238023	COCC(=O)N1CCC2(CCN(Cc3nccs3)CC2)CC1	AC50						inactive						False	CHEMBL1741324	PUBCHEM_BIOASSAY: Cytochrome panel assay with activity outcomes. (Class of assay: other) Panel member name: p450-cyp3a4 Compounds with AC50 equal or less than 10 uM are considered active	F	BAO_0000019	assay format	None	None	None	None	None	CHEMBL340	Cytochrome P450 3A4	Homo sapiens	SINGLE PROTEIN	CHEMBL1201862	7	PubChem BioAssays			None
CHEMBL1542592		0	308.36	0	4.00	SID14742322	O=S1(=O)C=C(Oc2ccc3ccccc3c2)c2ccccc21	AC50						inactive						False	CHEMBL1741324	PUBCHEM_BIOASSAY: Cytochrome panel assay with activity outcomes. (Class of assay: other) Panel member name: p450-cyp3a4 Compounds with AC50 equal or less than 10 uM are considered active	F	BAO_0000019	assay format	None	None	None	None	None	CHEMBL340	Cytochrome P450 3A4	Homo sapiens	SINGLE PROTEIN	CHEMBL1201862	7	PubChem BioAssays			None
CHEMBL1522556		0	377.44	0	4.46	SID17407829	CCOc1ccc(OCc2ccc(C(=O)N3CCc4ccccc4C3)o2)cc1	AC50	'='	39810.72	nM	4.40		inconclusive	UO_0000065					False	CHEMBL1741324	PUBCHEM_BIOASSAY: Cytochrome panel assay with activity outcomes. (Class of assay: other) Panel member name: p450-cyp3a4 Compounds with AC50 equal or less than 10 uM are considered active	F	BAO_0000019	assay format	None	None	None	None	None	CHEMBL340	Cytochrome P450 3A4	Homo sapiens	SINGLE PROTEIN	CHEMBL1201862	7	PubChem BioAssays			None
CHEMBL1355788		0	315.46	0	3.06	SID4240032	CC(C)CN1CCC2(CC1)CCN(C(=O)c1ccncc1)CC2	AC50	'='	15848.93	nM	4.80		inconclusive	UO_0000065					False	CHEMBL1741324	PUBCHEM_BIOASSAY: Cytochrome panel assay with activity outcomes. (Class of assay: other) Panel member name: p450-cyp3a4 Compounds with AC50 equal or less than 10 uM are considered active	F	BAO_0000019	assay format	None	None	None	None	None	CHEMBL340	Cytochrome P450 3A4	Homo sapiens	SINGLE PROTEIN	CHEMBL1201862	7	PubChem BioAssays			None
CHEMBL1379383		0	481.56	0	2.89	SID4246819	O=C(c1cc(-c2ccncc2)nc2ccccc12)N1CCN(c2ccc(N3CCOCC3)nn2)CC1	AC50	'='	1584.89	nM	5.80		Active	UO_0000065					False	CHEMBL1741324	PUBCHEM_BIOASSAY: Cytochrome panel assay with activity outcomes. (Class of assay: other) Panel member name: p450-cyp3a4 Compounds with AC50 equal or less than 10 uM are considered active	F	BAO_0000019	assay format	None	None	None	None	None	CHEMBL340	Cytochrome P450 3A4	Homo sapiens	SINGLE PROTEIN	CHEMBL1201862	7	PubChem BioAssays			None
CHEMBL1356390		0	248.32	0	2.76	SID11112658	C=C1C(=O)O[C@@H]2[C@@H]1CC/C(C)=C\CC[C@@]1(C)O[C@H]21	AC50	'='	12589.25	nM	4.90		inconclusive	UO_0000065					False	CHEMBL1741324	PUBCHEM_BIOASSAY: Cytochrome panel assay with activity outcomes. (Class of assay: other) Panel member name: p450-cyp3a4 Compounds with AC50 equal or less than 10 uM are considered active	F	BAO_0000019	assay format	None	None	None	None	None	CHEMBL340	Cytochrome P450 3A4	Homo sapiens	SINGLE PROTEIN	CHEMBL1201862	7	PubChem BioAssays			None
CHEMBL1386709		0	298.36	0	3.21	SID4265494	O=C(CCN1CCc2ccccc2C1)Nc1ccc(F)cc1	AC50	'='	15848.93	nM	4.80		inconclusive	UO_0000065					False	CHEMBL1741324	PUBCHEM_BIOASSAY: Cytochrome panel assay with activity outcomes. (Class of assay: other) Panel member name: p450-cyp3a4 Compounds with AC50 equal or less than 10 uM are considered active	F	BAO_0000019	assay format	None	None	None	None	None	CHEMBL340	Cytochrome P450 3A4	Homo sapiens	SINGLE PROTEIN	CHEMBL1201862	7	PubChem BioAssays			None
CHEMBL1328576		0	733.94	2	1.79	SID11112257	CC[C@@H]1OC(=O)[C@H](C)[C@H](O[C@@H]2C[C@](C)(OC)[C@H](O)[C@H](C)O2)[C@H](C)[C@H](O[C@@H]2O[C@@H](C)C[C@@H](N(C)C)[C@@H]2O)[C@](C)(O)C[C@H](C)C(=O)[C@H](C)[C@H](O)[C@]1(C)O	AC50	'='	12589.25	nM	4.90		inconclusive	UO_0000065					False	CHEMBL1741324	PUBCHEM_BIOASSAY: Cytochrome panel assay with activity outcomes. (Class of assay: other) Panel member name: p450-cyp3a4 Compounds with AC50 equal or less than 10 uM are considered active	F	BAO_0000019	assay format	None	None	None	None	None	CHEMBL340	Cytochrome P450 3A4	Homo sapiens	SINGLE PROTEIN	CHEMBL1201862	7	PubChem BioAssays			None
CHEMBL1596756		0	434.52	0	4.29	SID4239492	COc1ccccc1CNc1nc(-c2cccc(NS(C)(=O)=O)c2)nc2ccccc12	AC50	'='	1995.26	nM	5.70		Active	UO_0000065					False	CHEMBL1741324	PUBCHEM_BIOASSAY: Cytochrome panel assay with activity outcomes. (Class of assay: other) Panel member name: p450-cyp3a4 Compounds with AC50 equal or less than 10 uM are considered active	F	BAO_0000019	assay format	None	None	None	None	None	CHEMBL340	Cytochrome P450 3A4	Homo sapiens	SINGLE PROTEIN	CHEMBL1201862	7	PubChem BioAssays			None
CHEMBL1320565		0	402.42	0	4.06	SID4238844	FC(F)(F)c1ccccc1-c1nc(NCCN2CCOCC2)c2ccccc2n1	AC50	'='	7943.28	nM	5.10		Active	UO_0000065					False	CHEMBL1741324	PUBCHEM_BIOASSAY: Cytochrome panel assay with activity outcomes. (Class of assay: other) Panel member name: p450-cyp3a4 Compounds with AC50 equal or less than 10 uM are considered active	F	BAO_0000019	assay format	None	None	None	None	None	CHEMBL340	Cytochrome P450 3A4	Homo sapiens	SINGLE PROTEIN	CHEMBL1201862	7	PubChem BioAssays			None
CHEMBL400431		0	385.47	0	2.41	19	CCc1nc(N)nc(N)c1-c1ccc2c(c1)N(CCCOC)C(=O)C(C)(C)O2	IC50	'>'	30000.0	nM				UO_0000065					False	CHEMBL898579	Inhibition of CYP3A4	A	BAO_0000357	single protein format	None	None	None	None	None	CHEMBL340	Cytochrome P450 3A4	Homo sapiens	SINGLE PROTEIN	CHEMBL1149625	1	Scientific Literature	Bioorg. Med. Chem.	2007	None
CHEMBL240813		0	532.57	1	2.34	41	CCc1nc(N)nc(N)c1-c1ccc2c(c1)N(CCNS(C)(=O)=O)C(=O)C(C)(c1cc(F)cc(F)c1)O2	IC50	'='	2180.0	nM	5.66			UO_0000065					False	CHEMBL898579	Inhibition of CYP3A4	A	BAO_0000357	single protein format	None	None	None	None	None	CHEMBL340	Cytochrome P450 3A4	Homo sapiens	SINGLE PROTEIN	CHEMBL1149625	1	Scientific Literature	Bioorg. Med. Chem.	2007	None
CHEMBL394016		0	452.44	0	2.05	21	CCc1nc(N)nc(N)c1-c1ccc2c(c1)N(CCNC(C)=O)C(=O)C(C)(C(F)(F)F)O2	IC50	'>'	22000.0	nM				UO_0000065					False	CHEMBL898579	Inhibition of CYP3A4	A	BAO_0000357	single protein format	None	None	None	None	None	CHEMBL340	Cytochrome P450 3A4	Homo sapiens	SINGLE PROTEIN	CHEMBL1149625	1	Scientific Literature	Bioorg. Med. Chem.	2007	None
CHEMBL221401		0	465.52	1	5.04	50	O=C1NC(c2ccc(F)cc2)(c2ccc(F)cc2)CN1C1CCN(Cc2cccc(F)c2)CC1	IC50	'>'	100000.0	nM				UO_0000065					False	CHEMBL913814	Inhibition of human CYP3A4 expressed in insect cells	A	BAO_0000219	cell-based format	Homo sapiens	None	None	None	None	CHEMBL340	Cytochrome P450 3A4	Homo sapiens	SINGLE PROTEIN	CHEMBL1142992	1	Scientific Literature	J. Med. Chem.	2007	None
CHEMBL1379706		0	328.44	0	3.68	SID17407513	COc1cc2c(cc1OC)CN(C(S)=Nc1ccccc1)CC2	AC50	'='	12589.25	nM	4.90		Active	UO_0000065					False	CHEMBL1741324	PUBCHEM_BIOASSAY: Cytochrome panel assay with activity outcomes. (Class of assay: other) Panel member name: p450-cyp3a4 Compounds with AC50 equal or less than 10 uM are considered active	F	BAO_0000019	assay format	None	None	None	None	None	CHEMBL340	Cytochrome P450 3A4	Homo sapiens	SINGLE PROTEIN	CHEMBL1201862	7	PubChem BioAssays			None
CHEMBL1438199		0	336.40	0	4.04	SID14736604	FC(F)(F)c1cccc(N2CCN(CC3CC4C=CC3C4)CC2)c1	AC50	'='	39810.72	nM	4.40		inconclusive	UO_0000065					False	CHEMBL1741324	PUBCHEM_BIOASSAY: Cytochrome panel assay with activity outcomes. (Class of assay: other) Panel member name: p450-cyp3a4 Compounds with AC50 equal or less than 10 uM are considered active	F	BAO_0000019	assay format	None	None	None	None	None	CHEMBL340	Cytochrome P450 3A4	Homo sapiens	SINGLE PROTEIN	CHEMBL1201862	7	PubChem BioAssays			None
CHEMBL1488574		0	471.56	0	3.28	SID17385161	COC(=O)[C@@]1(Cc2ccccc2)[C@H]2c3cc(C(=O)N(C)C)[nH]c3C[C@H]2CN1C(=O)c1ccccc1	AC50	'='	1995.26	nM	5.70		Active	UO_0000065					False	CHEMBL1741324	PUBCHEM_BIOASSAY: Cytochrome panel assay with activity outcomes. (Class of assay: other) Panel member name: p450-cyp3a4 Compounds with AC50 equal or less than 10 uM are considered active	F	BAO_0000019	assay format	None	None	None	None	None	CHEMBL340	Cytochrome P450 3A4	Homo sapiens	SINGLE PROTEIN	CHEMBL1201862	7	PubChem BioAssays			None
CHEMBL1496243		0	356.82	0	1.45	SID4240267	Cn1c(=O)c(-c2ccc(Cl)cc2)nc2cnc(N3CCNCC3)nc21	AC50	'='	19952.62	nM	4.70		inconclusive	UO_0000065					False	CHEMBL1741324	PUBCHEM_BIOASSAY: Cytochrome panel assay with activity outcomes. (Class of assay: other) Panel member name: p450-cyp3a4 Compounds with AC50 equal or less than 10 uM are considered active	F	BAO_0000019	assay format	None	None	None	None	None	CHEMBL340	Cytochrome P450 3A4	Homo sapiens	SINGLE PROTEIN	CHEMBL1201862	7	PubChem BioAssays			None
CHEMBL1516410	ECADOTRIL	0	385.49	0	2.98	SID11112861	CC(=O)SC[C@@H](Cc1ccccc1)C(=O)NCC(=O)OCc1ccccc1	AC50	'='	7943.28	nM	5.10		Active	UO_0000065					False	CHEMBL1741324	PUBCHEM_BIOASSAY: Cytochrome panel assay with activity outcomes. (Class of assay: other) Panel member name: p450-cyp3a4 Compounds with AC50 equal or less than 10 uM are considered active	F	BAO_0000019	assay format	None	None	None	None	None	CHEMBL340	Cytochrome P450 3A4	Homo sapiens	SINGLE PROTEIN	CHEMBL1201862	7	PubChem BioAssays			None
CHEMBL1452389		0	287.75	0	2.67	SID4252703	Cn1ncc2c(NCCc3ccccc3)nc(Cl)nc21	AC50	'='	1995.26	nM	5.70		Active	UO_0000065					False	CHEMBL1741324	PUBCHEM_BIOASSAY: Cytochrome panel assay with activity outcomes. (Class of assay: other) Panel member name: p450-cyp3a4 Compounds with AC50 equal or less than 10 uM are considered active	F	BAO_0000019	assay format	None	None	None	None	None	CHEMBL340	Cytochrome P450 3A4	Homo sapiens	SINGLE PROTEIN	CHEMBL1201862	7	PubChem BioAssays			None
CHEMBL1506008		0	464.86	0	4.45	SID17415950	O=C(OCC(=O)c1ccc([N+](=O)[O-])cc1)/C(=C\c1ccc(Cl)cc1)NC(=O)c1ccccc1	AC50	'='	22387.21	nM	4.65		inconclusive	UO_0000065					False	CHEMBL1741324	PUBCHEM_BIOASSAY: Cytochrome panel assay with activity outcomes. (Class of assay: other) Panel member name: p450-cyp3a4 Compounds with AC50 equal or less than 10 uM are considered active	F	BAO_0000019	assay format	None	None	None	None	None	CHEMBL340	Cytochrome P450 3A4	Homo sapiens	SINGLE PROTEIN	CHEMBL1201862	7	PubChem BioAssays			None
CHEMBL3193500		0	321.81	0	2.63	SID17403676	O=C(CC(=O)NC1CCCCC1)N/N=C/c1ccc(Cl)cc1	AC50						inactive						False	CHEMBL1741324	PUBCHEM_BIOASSAY: Cytochrome panel assay with activity outcomes. (Class of assay: other) Panel member name: p450-cyp3a4 Compounds with AC50 equal or less than 10 uM are considered active	F	BAO_0000019	assay format	None	None	None	None	None	CHEMBL340	Cytochrome P450 3A4	Homo sapiens	SINGLE PROTEIN	CHEMBL1201862	7	PubChem BioAssays			None
CHEMBL1301464		0	388.24	1	5.14	SID17408111	Fc1ccc2c(c1)C1C=CCC1C(c1cc3c(cc1Br)OCO3)N2	AC50						inactive						False	CHEMBL1741324	PUBCHEM_BIOASSAY: Cytochrome panel assay with activity outcomes. (Class of assay: other) Panel member name: p450-cyp3a4 Compounds with AC50 equal or less than 10 uM are considered active	F	BAO_0000019	assay format	None	None	None	None	None	CHEMBL340	Cytochrome P450 3A4	Homo sapiens	SINGLE PROTEIN	CHEMBL1201862	7	PubChem BioAssays			None
CHEMBL1417503		0	544.74	1	1.06	SID11113917	CNC(=O)[C@H]1O[C@H](n2cnc3c(NCc4cccc(I)c4)nc(Cl)nc32)[C@@H](O)[C@@H]1O	AC50						inactive						False	CHEMBL1741324	PUBCHEM_BIOASSAY: Cytochrome panel assay with activity outcomes. (Class of assay: other) Panel member name: p450-cyp3a4 Compounds with AC50 equal or less than 10 uM are considered active	F	BAO_0000019	assay format	None	None	None	None	None	CHEMBL340	Cytochrome P450 3A4	Homo sapiens	SINGLE PROTEIN	CHEMBL1201862	7	PubChem BioAssays			None
CHEMBL1742078		0	303.10	None	None	SID4252586	O=C(O)CNC(=O)c1ccc([As](=O)(O)O)cc1	AC50						inactive						False	CHEMBL1741324	PUBCHEM_BIOASSAY: Cytochrome panel assay with activity outcomes. (Class of assay: other) Panel member name: p450-cyp3a4 Compounds with AC50 equal or less than 10 uM are considered active	F	BAO_0000019	assay format	None	None	None	None	None	CHEMBL340	Cytochrome P450 3A4	Homo sapiens	SINGLE PROTEIN	CHEMBL1201862	7	PubChem BioAssays			None
CHEMBL3214130		0	326.78	0	4.33	SID17402141	Cc1ccc(C(=O)O/N=C/c2c(Cl)n(C)c3ccccc23)cc1	AC50						inactive						False	CHEMBL1741324	PUBCHEM_BIOASSAY: Cytochrome panel assay with activity outcomes. (Class of assay: other) Panel member name: p450-cyp3a4 Compounds with AC50 equal or less than 10 uM are considered active	F	BAO_0000019	assay format	None	None	None	None	None	CHEMBL340	Cytochrome P450 3A4	Homo sapiens	SINGLE PROTEIN	CHEMBL1201862	7	PubChem BioAssays			None
CHEMBL54	HALOPERIDOL	4	375.87	0	4.43	SID11113356	O=C(CCCN1CCC(O)(c2ccc(Cl)cc2)CC1)c1ccc(F)cc1	AC50						inconclusive						False	CHEMBL1741324	PUBCHEM_BIOASSAY: Cytochrome panel assay with activity outcomes. (Class of assay: other) Panel member name: p450-cyp3a4 Compounds with AC50 equal or less than 10 uM are considered active	F	BAO_0000019	assay format	None	None	None	None	None	CHEMBL340	Cytochrome P450 3A4	Homo sapiens	SINGLE PROTEIN	CHEMBL1201862	7	PubChem BioAssays			None
CHEMBL1359291		0	338.45	0	2.94	SID4240461	Cn1cccc1C(=O)N1CCC2(CC1)CCN(c1ccccn1)CC2	AC50						inactive						False	CHEMBL1741324	PUBCHEM_BIOASSAY: Cytochrome panel assay with activity outcomes. (Class of assay: other) Panel member name: p450-cyp3a4 Compounds with AC50 equal or less than 10 uM are considered active	F	BAO_0000019	assay format	None	None	None	None	None	CHEMBL340	Cytochrome P450 3A4	Homo sapiens	SINGLE PROTEIN	CHEMBL1201862	7	PubChem BioAssays			None
CHEMBL101510		0	257.38	0	3.10	SID11110673	C=CCN1CC[C@@]2(C)c3cc(O)ccc3C[C@H]1[C@H]2C	AC50						inactive						False	CHEMBL1741324	PUBCHEM_BIOASSAY: Cytochrome panel assay with activity outcomes. (Class of assay: other) Panel member name: p450-cyp3a4 Compounds with AC50 equal or less than 10 uM are considered active	F	BAO_0000019	assay format	None	None	None	None	None	CHEMBL340	Cytochrome P450 3A4	Homo sapiens	SINGLE PROTEIN	CHEMBL1201862	7	PubChem BioAssays			None
CHEMBL3194303		0	455.31	0	4.84	SID17406888	Cc1ccc(C(=O)N/N=C/c2cc(C)n(-c3ccc(Br)cc3)c2C)cc1[N+](=O)[O-]	AC50						inactive						False	CHEMBL1741324	PUBCHEM_BIOASSAY: Cytochrome panel assay with activity outcomes. (Class of assay: other) Panel member name: p450-cyp3a4 Compounds with AC50 equal or less than 10 uM are considered active	F	BAO_0000019	assay format	None	None	None	None	None	CHEMBL340	Cytochrome P450 3A4	Homo sapiens	SINGLE PROTEIN	CHEMBL1201862	7	PubChem BioAssays			None
CHEMBL1564361		0	411.52	0	3.34	SID4242891	CC(C)N(CCNC(=O)C1CCC(=O)N1Cc1ccc(F)cc1)Cc1ccccc1	AC50						inactive						False	CHEMBL1741324	PUBCHEM_BIOASSAY: Cytochrome panel assay with activity outcomes. (Class of assay: other) Panel member name: p450-cyp3a4 Compounds with AC50 equal or less than 10 uM are considered active	F	BAO_0000019	assay format	None	None	None	None	None	CHEMBL340	Cytochrome P450 3A4	Homo sapiens	SINGLE PROTEIN	CHEMBL1201862	7	PubChem BioAssays			None
CHEMBL59	DOPAMINE	4	153.18	0	0.60	SID11111282	NCCc1ccc(O)c(O)c1	AC50						inactive						False	CHEMBL1741324	PUBCHEM_BIOASSAY: Cytochrome panel assay with activity outcomes. (Class of assay: other) Panel member name: p450-cyp3a4 Compounds with AC50 equal or less than 10 uM are considered active	F	BAO_0000019	assay format	None	None	None	None	None	CHEMBL340	Cytochrome P450 3A4	Homo sapiens	SINGLE PROTEIN	CHEMBL1201862	7	PubChem BioAssays			None
CHEMBL1514839		0	369.16	None	None	SID4253938		AC50						inactive						False	CHEMBL1741324	PUBCHEM_BIOASSAY: Cytochrome panel assay with activity outcomes. (Class of assay: other) Panel member name: p450-cyp3a4 Compounds with AC50 equal or less than 10 uM are considered active	F	BAO_0000019	assay format	None	None	None	None	None	CHEMBL340	Cytochrome P450 3A4	Homo sapiens	SINGLE PROTEIN	CHEMBL1201862	7	PubChem BioAssays			None
CHEMBL97760		0	256.69	0	3.66	SID11110961	Oc1cc(-c2ccccc2)nc2nc(Cl)ccc12	AC50						inactive						False	CHEMBL1741324	PUBCHEM_BIOASSAY: Cytochrome panel assay with activity outcomes. (Class of assay: other) Panel member name: p450-cyp3a4 Compounds with AC50 equal or less than 10 uM are considered active	F	BAO_0000019	assay format	None	None	None	None	None	CHEMBL340	Cytochrome P450 3A4	Homo sapiens	SINGLE PROTEIN	CHEMBL1201862	7	PubChem BioAssays			None
CHEMBL40004		0	303.77	0	4.08	SID14741236	Clc1ccccc1CSc1nnc(-c2ccncc2)o1	AC50	'='	19952.62	nM	4.70		inconclusive	UO_0000065					False	CHEMBL1741324	PUBCHEM_BIOASSAY: Cytochrome panel assay with activity outcomes. (Class of assay: other) Panel member name: p450-cyp3a4 Compounds with AC50 equal or less than 10 uM are considered active	F	BAO_0000019	assay format	None	None	None	None	None	CHEMBL340	Cytochrome P450 3A4	Homo sapiens	SINGLE PROTEIN	CHEMBL1201862	7	PubChem BioAssays			None
CHEMBL1490045		0	262.34	0	1.88	SID17409175	C=CCOc1cccc(CNn2cnnc2S)c1	AC50	'='	28183.83	nM	4.55		inconclusive	UO_0000065					False	CHEMBL1741324	PUBCHEM_BIOASSAY: Cytochrome panel assay with activity outcomes. (Class of assay: other) Panel member name: p450-cyp3a4 Compounds with AC50 equal or less than 10 uM are considered active	F	BAO_0000019	assay format	None	None	None	None	None	CHEMBL340	Cytochrome P450 3A4	Homo sapiens	SINGLE PROTEIN	CHEMBL1201862	7	PubChem BioAssays			None
CHEMBL65	CAMPTOTHECIN	0	348.36	0	2.08	CAMPTOTHECIN	CC[C@@]1(O)C(=O)OCc2c1cc1n(c2=O)Cc2cc3ccccc3nc2-1	IC50						Not Active (inhibition < 50% @ 10 uM and thus dose-reponse curve not measured)						False	CHEMBL1909138	DRUGMATRIX: CYP450, 3A4 enzyme inhibition (substrate: 7-Benzyloxy-4-(trifluoromethyl)-coumarin)	B	BAO_0000219	cell-based format	None	None	None	BTI-TN-5B1-4	None	CHEMBL340	Cytochrome P450 3A4	Homo sapiens	SINGLE PROTEIN	CHEMBL1909046	15	DrugMatrix			CHEMBL3833782
CHEMBL1765206		0	264.33	0	2.97	5	O=C1CCc2cc(-c3cccnc3)cc3c2N1CCC3	Inhibition	'='	21.0	%				UO_0000187					False	CHEMBL1768371	Inhibition of human CYP3A4 expressed in baculovirus-infected insect microsomes at 10 uM	A	BAO_0000251	microsome format	Homo sapiens	None	None	None	Microsome	CHEMBL340	Cytochrome P450 3A4	Homo sapiens	SINGLE PROTEIN	CHEMBL1765045	1	Scientific Literature	J. Med. Chem.	2011	None
CHEMBL1474185		0	348.49	0	4.58	SID4238092	CC(=O)N1CCC2(CCCN(c3ccc(-c4ccccc4)cc3)C2)CC1	AC50	'='	12589.25	nM	4.90		Active	UO_0000065					False	CHEMBL1741324	PUBCHEM_BIOASSAY: Cytochrome panel assay with activity outcomes. (Class of assay: other) Panel member name: p450-cyp3a4 Compounds with AC50 equal or less than 10 uM are considered active	F	BAO_0000019	assay format	None	None	None	None	None	CHEMBL340	Cytochrome P450 3A4	Homo sapiens	SINGLE PROTEIN	CHEMBL1201862	7	PubChem BioAssays			None
CHEMBL1354141		0	392.47	0	1.90	SID11113934	C[C@@H]1C[C@@H]2[C@H]3CCC4=CC(=O)C=C[C@]4(C)[C@]3(F)[C@@H](O)C[C@@]2(C)[C@@]1(O)C(=O)CO	AC50	'='	19952.62	nM	4.70		inconclusive	UO_0000065					False	CHEMBL1741324	PUBCHEM_BIOASSAY: Cytochrome panel assay with activity outcomes. (Class of assay: other) Panel member name: p450-cyp3a4 Compounds with AC50 equal or less than 10 uM are considered active	F	BAO_0000019	assay format	None	None	None	None	None	CHEMBL340	Cytochrome P450 3A4	Homo sapiens	SINGLE PROTEIN	CHEMBL1201862	7	PubChem BioAssays			None
CHEMBL1326126		0	406.96	0	4.66	SID11110870	O[C@H](CN1CCN(c2cccc(Cl)c2)CC1)C(c1ccccc1)c1ccccc1	AC50						inconclusive						False	CHEMBL1741324	PUBCHEM_BIOASSAY: Cytochrome panel assay with activity outcomes. (Class of assay: other) Panel member name: p450-cyp3a4 Compounds with AC50 equal or less than 10 uM are considered active	F	BAO_0000019	assay format	None	None	None	None	None	CHEMBL340	Cytochrome P450 3A4	Homo sapiens	SINGLE PROTEIN	CHEMBL1201862	7	PubChem BioAssays			None
CHEMBL1528441		0	428.54	0	4.77	SID17401127	COc1ccc(C2C(C#N)=C(N)N(Nc3ccccc3)C3=C2C(=O)CC(C)(C)C3)cc1C	AC50	'='	1995.26	nM	5.70		Active	UO_0000065					False	CHEMBL1741324	PUBCHEM_BIOASSAY: Cytochrome panel assay with activity outcomes. (Class of assay: other) Panel member name: p450-cyp3a4 Compounds with AC50 equal or less than 10 uM are considered active	F	BAO_0000019	assay format	None	None	None	None	None	CHEMBL340	Cytochrome P450 3A4	Homo sapiens	SINGLE PROTEIN	CHEMBL1201862	7	PubChem BioAssays			None
CHEMBL1396615		0	343.46	0	2.46	SID4239452	O=C(c1csnn1)N1CCC2(CCCN(c3ccncc3)C2)CC1	AC50	'='	15848.93	nM	4.80		inconclusive	UO_0000065					False	CHEMBL1741324	PUBCHEM_BIOASSAY: Cytochrome panel assay with activity outcomes. (Class of assay: other) Panel member name: p450-cyp3a4 Compounds with AC50 equal or less than 10 uM are considered active	F	BAO_0000019	assay format	None	None	None	None	None	CHEMBL340	Cytochrome P450 3A4	Homo sapiens	SINGLE PROTEIN	CHEMBL1201862	7	PubChem BioAssays			None
CHEMBL1453245		0	205.22	0	1.29	SID17410280	COc1ccc(-n2c(C)nnc2O)cc1	AC50						inactive						False	CHEMBL1741324	PUBCHEM_BIOASSAY: Cytochrome panel assay with activity outcomes. (Class of assay: other) Panel member name: p450-cyp3a4 Compounds with AC50 equal or less than 10 uM are considered active	F	BAO_0000019	assay format	None	None	None	None	None	CHEMBL340	Cytochrome P450 3A4	Homo sapiens	SINGLE PROTEIN	CHEMBL1201862	7	PubChem BioAssays			None
CHEMBL1473754		0	351.45	0	3.96	SID4239793	O=C(Oc1ccccc1)N1CCC2(CCCN(c3ccncc3)C2)CC1	AC50	'='	19952.62	nM	4.70		Active	UO_0000065					False	CHEMBL1741324	PUBCHEM_BIOASSAY: Cytochrome panel assay with activity outcomes. (Class of assay: other) Panel member name: p450-cyp3a4 Compounds with AC50 equal or less than 10 uM are considered active	F	BAO_0000019	assay format	None	None	None	None	None	CHEMBL340	Cytochrome P450 3A4	Homo sapiens	SINGLE PROTEIN	CHEMBL1201862	7	PubChem BioAssays			None
CHEMBL1362879		0	459.63	1	8.32	SID17385067	CCCC[C@@H]1C[C@H]1C(NC(=O)c1ccc(-c2ccccc2)cc1)c1ccc(-c2ccccc2)cc1	AC50						inactive						False	CHEMBL1741324	PUBCHEM_BIOASSAY: Cytochrome panel assay with activity outcomes. (Class of assay: other) Panel member name: p450-cyp3a4 Compounds with AC50 equal or less than 10 uM are considered active	F	BAO_0000019	assay format	None	None	None	None	None	CHEMBL340	Cytochrome P450 3A4	Homo sapiens	SINGLE PROTEIN	CHEMBL1201862	7	PubChem BioAssays			None
CHEMBL1435908		0	476.63	0	4.36	SID26750944	C/C(CCN1CCCc2nc(C)c(C)cc21)=N\O[C@@H](C)c1cn([C@H](CO)Cc2ccccc2)nn1	AC50	'='	5011.87	nM	5.30		inconclusive	UO_0000065					False	CHEMBL1741324	PUBCHEM_BIOASSAY: Cytochrome panel assay with activity outcomes. (Class of assay: other) Panel member name: p450-cyp3a4 Compounds with AC50 equal or less than 10 uM are considered active	F	BAO_0000019	assay format	None	None	None	None	None	CHEMBL340	Cytochrome P450 3A4	Homo sapiens	SINGLE PROTEIN	CHEMBL1201862	7	PubChem BioAssays			None
CHEMBL1528376		0	386.49	0	3.10	SID17410015	O=S1(=O)CCN(CCc2cn(Cc3ccc(F)cc3)c3ccccc23)CC1	AC50	'='	3162.28	nM	5.50		Active	UO_0000065					False	CHEMBL1741324	PUBCHEM_BIOASSAY: Cytochrome panel assay with activity outcomes. (Class of assay: other) Panel member name: p450-cyp3a4 Compounds with AC50 equal or less than 10 uM are considered active	F	BAO_0000019	assay format	None	None	None	None	None	CHEMBL340	Cytochrome P450 3A4	Homo sapiens	SINGLE PROTEIN	CHEMBL1201862	7	PubChem BioAssays			None
CHEMBL1741926		0	395.38	0	1.18	SID4246493	COc1ccc(S(=O)(=O)NC2(C(F)(F)F)N=C3SCCN3C2=O)cc1	AC50						inactive						False	CHEMBL1741324	PUBCHEM_BIOASSAY: Cytochrome panel assay with activity outcomes. (Class of assay: other) Panel member name: p450-cyp3a4 Compounds with AC50 equal or less than 10 uM are considered active	F	BAO_0000019	assay format	None	None	None	None	None	CHEMBL340	Cytochrome P450 3A4	Homo sapiens	SINGLE PROTEIN	CHEMBL1201862	7	PubChem BioAssays			None
CHEMBL1523959		0	379.40	0	1.32	SID4239602	N#CCCn1c(=O)c(-c2ccc(F)cc2)nc2cnc(N3CCNCC3)nc21	AC50	'='	25118.86	nM	4.60		inconclusive	UO_0000065					False	CHEMBL1741324	PUBCHEM_BIOASSAY: Cytochrome panel assay with activity outcomes. (Class of assay: other) Panel member name: p450-cyp3a4 Compounds with AC50 equal or less than 10 uM are considered active	F	BAO_0000019	assay format	None	None	None	None	None	CHEMBL340	Cytochrome P450 3A4	Homo sapiens	SINGLE PROTEIN	CHEMBL1201862	7	PubChem BioAssays			None
CHEMBL56393		0	297.27	0	2.30	SID11111922	N#C/C(=C\c1ccc(O)c(O)c1)C(=O)c1ccc(O)c(O)c1	AC50	'='	15848.93	nM	4.80		Active	UO_0000065					False	CHEMBL1741324	PUBCHEM_BIOASSAY: Cytochrome panel assay with activity outcomes. (Class of assay: other) Panel member name: p450-cyp3a4 Compounds with AC50 equal or less than 10 uM are considered active	F	BAO_0000019	assay format	None	None	None	None	None	CHEMBL340	Cytochrome P450 3A4	Homo sapiens	SINGLE PROTEIN	CHEMBL1201862	7	PubChem BioAssays			None
CHEMBL1380031		0	321.79	0	1.99	SID14743255	C/C(Cl)=C/CSc1nnc2n(N)c(=O)c3ccccc3n12	AC50	'='	11220.18	nM	4.95		inconclusive	UO_0000065					False	CHEMBL1741324	PUBCHEM_BIOASSAY: Cytochrome panel assay with activity outcomes. (Class of assay: other) Panel member name: p450-cyp3a4 Compounds with AC50 equal or less than 10 uM are considered active	F	BAO_0000019	assay format	None	None	None	None	None	CHEMBL340	Cytochrome P450 3A4	Homo sapiens	SINGLE PROTEIN	CHEMBL1201862	7	PubChem BioAssays			None
CHEMBL1330730		0	347.39	0	4.30	SID4251986	Cc1ccc(NC2c3ncccc3C(=O)N2Cc2ccc(F)cc2)cc1	AC50	'='	4466.84	nM	5.35		Active	UO_0000065					False	CHEMBL1741324	PUBCHEM_BIOASSAY: Cytochrome panel assay with activity outcomes. (Class of assay: other) Panel member name: p450-cyp3a4 Compounds with AC50 equal or less than 10 uM are considered active	F	BAO_0000019	assay format	None	None	None	None	None	CHEMBL340	Cytochrome P450 3A4	Homo sapiens	SINGLE PROTEIN	CHEMBL1201862	7	PubChem BioAssays			None
CHEMBL1314011		0	288.80	0	4.60	SID14722192	Clc1ccc(CCNc2nc3ccccc3s2)cc1	AC50	'='	15848.93	nM	4.80		Active	UO_0000065					False	CHEMBL1741324	PUBCHEM_BIOASSAY: Cytochrome panel assay with activity outcomes. (Class of assay: other) Panel member name: p450-cyp3a4 Compounds with AC50 equal or less than 10 uM are considered active	F	BAO_0000019	assay format	None	None	None	None	None	CHEMBL340	Cytochrome P450 3A4	Homo sapiens	SINGLE PROTEIN	CHEMBL1201862	7	PubChem BioAssays			None
CHEMBL1495604		0	463.92	1	6.12	SID17402746	CCn1c(SCc2ccc(Cl)cc2)nnc1-c1cnn(-c2ccccc2)c1C(F)(F)F	AC50	'='	28183.83	nM	4.55		Active	UO_0000065					False	CHEMBL1741324	PUBCHEM_BIOASSAY: Cytochrome panel assay with activity outcomes. (Class of assay: other) Panel member name: p450-cyp3a4 Compounds with AC50 equal or less than 10 uM are considered active	F	BAO_0000019	assay format	None	None	None	None	None	CHEMBL340	Cytochrome P450 3A4	Homo sapiens	SINGLE PROTEIN	CHEMBL1201862	7	PubChem BioAssays			None
CHEMBL1570480		0	302.76	0	1.95	SID4254176	NCCN1C(=O)c2ccccc2[C@@]1(O)c1ccc(Cl)cc1	AC50	'='	6309.57	nM	5.20		inconclusive	UO_0000065					False	CHEMBL1741324	PUBCHEM_BIOASSAY: Cytochrome panel assay with activity outcomes. (Class of assay: other) Panel member name: p450-cyp3a4 Compounds with AC50 equal or less than 10 uM are considered active	F	BAO_0000019	assay format	None	None	None	None	None	CHEMBL340	Cytochrome P450 3A4	Homo sapiens	SINGLE PROTEIN	CHEMBL1201862	7	PubChem BioAssays			None
CHEMBL1560272		0	347.24	0	3.35	SID17413698	CC(C)(C)C(=O)NNC(=O)CCCOc1ccc(Cl)cc1Cl	AC50						inactive						False	CHEMBL1741324	PUBCHEM_BIOASSAY: Cytochrome panel assay with activity outcomes. (Class of assay: other) Panel member name: p450-cyp3a4 Compounds with AC50 equal or less than 10 uM are considered active	F	BAO_0000019	assay format	None	None	None	None	None	CHEMBL340	Cytochrome P450 3A4	Homo sapiens	SINGLE PROTEIN	CHEMBL1201862	7	PubChem BioAssays			None
CHEMBL1591879		0	282.30	0	2.81	SID4254213	N[N-][C+]1c2ccccc2N[C@H]1OC(=O)Nc1ccccc1	AC50						inactive						False	CHEMBL1741324	PUBCHEM_BIOASSAY: Cytochrome panel assay with activity outcomes. (Class of assay: other) Panel member name: p450-cyp3a4 Compounds with AC50 equal or less than 10 uM are considered active	F	BAO_0000019	assay format	None	None	None	None	None	CHEMBL340	Cytochrome P450 3A4	Homo sapiens	SINGLE PROTEIN	CHEMBL1201862	7	PubChem BioAssays			None
CHEMBL447001		0	278.31	0	1.90	SID11113695	CC1(C)N(O)C(c2ccc(C(=O)O)cc2)=[N+]([O-])C1(C)C	AC50						inactive						False	CHEMBL1741324	PUBCHEM_BIOASSAY: Cytochrome panel assay with activity outcomes. (Class of assay: other) Panel member name: p450-cyp3a4 Compounds with AC50 equal or less than 10 uM are considered active	F	BAO_0000019	assay format	None	None	None	None	None	CHEMBL340	Cytochrome P450 3A4	Homo sapiens	SINGLE PROTEIN	CHEMBL1201862	7	PubChem BioAssays			None
CHEMBL241458		0	521.49	2	5.13	47-rac	CCc1nc(N)nc(N)c1-c1ccc2c(c1)N(CCCC(F)(F)F)C(=O)C(C)(c1cc(F)cc(F)c1)O2	Inhibition	'='	54.0	%				UO_0000187					False	CHEMBL898582	Inhibition of CYP3A4 at 3 uM	A	BAO_0000357	single protein format	None	None	None	None	None	CHEMBL340	Cytochrome P450 3A4	Homo sapiens	SINGLE PROTEIN	CHEMBL1149625	1	Scientific Literature	Bioorg. Med. Chem.	2007	None
CHEMBL1474326		0	383.41	0	3.35	SID4238533	N#CCCn1c(=O)c(-c2ccccc2)nc2cnc(OCc3ccccc3)nc21	AC50	'='	7943.28	nM	5.10		inconclusive	UO_0000065					False	CHEMBL1741324	PUBCHEM_BIOASSAY: Cytochrome panel assay with activity outcomes. (Class of assay: other) Panel member name: p450-cyp3a4 Compounds with AC50 equal or less than 10 uM are considered active	F	BAO_0000019	assay format	None	None	None	None	None	CHEMBL340	Cytochrome P450 3A4	Homo sapiens	SINGLE PROTEIN	CHEMBL1201862	7	PubChem BioAssays			None
CHEMBL1760338		0	396.88	0	3.70	4	COc1ccccc1N1CCN(C(=O)c2cc(-c3ccc(Cl)cc3)n[nH]2)CC1	IC50	'='	8000.0	nM	5.10			UO_0000065					False	CHEMBL1763135	Inhibition of CYP3A4	A	BAO_0000357	single protein format	None	None	None	None	None	CHEMBL340	Cytochrome P450 3A4	Homo sapiens	SINGLE PROTEIN	CHEMBL1759909	1	Scientific Literature	Bioorg. Med. Chem. Lett.	2011	None
CHEMBL1488466		0	437.52	0	2.95	SID4245567	O=C(Nc1ccc(Cc2ccncc2)cc1)c1ccc(S(=O)(=O)N2CCOCC2)cc1	AC50	'='	1000.0	nM	6.00		Active	UO_0000065					False	CHEMBL1741324	PUBCHEM_BIOASSAY: Cytochrome panel assay with activity outcomes. (Class of assay: other) Panel member name: p450-cyp3a4 Compounds with AC50 equal or less than 10 uM are considered active	F	BAO_0000019	assay format	None	None	None	None	None	CHEMBL340	Cytochrome P450 3A4	Homo sapiens	SINGLE PROTEIN	CHEMBL1201862	7	PubChem BioAssays			None
CHEMBL3823914		0	464.96	0	4.19	18	CC(=O)N1CCC(n2nc(C)c(Nc3ncc(Cl)c(-c4cnn5ccccc45)n3)c2C)CC1	IC50	'>'	10000.0	nM				UO_0000065					False	CHEMBL3825430	Inhibition of CYP3A4 (unknown origin)	A	BAO_0000357	single protein format	Homo sapiens	None	None	None	None	CHEMBL340	Cytochrome P450 3A4	Homo sapiens	SINGLE PROTEIN	CHEMBL3822394	1	Scientific Literature	J. Med. Chem.	2016	None
CHEMBL1957795		0	464.56	0	4.58	43	CC(=O)NCCc1ccccc1-c1ccc([C@H]2CNCC[C@]2(O)c2ccc(F)c(F)c2)c(C)c1	Activity	'='	87.0	%				UO_0000187					False	CHEMBL1961079	Reversible inhibition of CYP3A4 using testosterone as substrate assessed as remaining activity at 10 uM	A	BAO_0000357	single protein format	None	None	None	None	None	CHEMBL340	Cytochrome P450 3A4	Homo sapiens	SINGLE PROTEIN	CHEMBL1955789	1	Scientific Literature	Bioorg. Med. Chem. Lett.	2012	None
CHEMBL3973340		0	388.45	0	3.98	38	Cn1c(NCCc2ccc(-c3ccc(F)cc3)cc2)nc2cc(N)ccc2c1=O	Drug metabolism	'='	33.0	%				UO_0000187					False	CHEMBL3855823	Drug metabolism in human liver microsomes assessed as CYP3A4-mediated oxidative metabolite formation at 5 uM after 20 mins in presence of NADPH	A	BAO_0000221	tissue-based format	Homo sapiens	CHEMBL3559723	Liver	None	None	CHEMBL340	Cytochrome P450 3A4	Homo sapiens	SINGLE PROTEIN	CHEMBL3853353	1	Scientific Literature	Bioorg Med Chem Lett	2016	None
CHEMBL3933716		0	339.40	0	2.61	10	COc1ccc(CCNc2nc3cc(OC)ccc3c(=O)n2C)cc1	IC50	'='	10000.0	nM	5.00			UO_0000065					False	CHEMBL3855825	Inhibition of CYP3A4 in human liver microsomes assessed as 6-beta-hydroxytestosterone metabolite formation using testosterone as substrate incubated for 30 mins by HPLC-MS method	A	BAO_0000221	tissue-based format	Homo sapiens	CHEMBL3559723	Liver	None	None	CHEMBL340	Cytochrome P450 3A4	Homo sapiens	SINGLE PROTEIN	CHEMBL3853353	1	Scientific Literature	Bioorg Med Chem Lett	2016	None
CHEMBL3933716		0	339.40	0	2.61	10	COc1ccc(CCNc2nc3cc(OC)ccc3c(=O)n2C)cc1	IC50	'<'	1000.0	nM				UO_0000065					False	CHEMBL3855826	Inhibition of CYP3A4 in human liver microsomes assessed as 1'-hydroxymidazolam metabolite formation using midazolam as substrate incubated for 10 mins by HPLC-MS method	A	BAO_0000221	tissue-based format	Homo sapiens	CHEMBL3559723	Liver	None	None	CHEMBL340	Cytochrome P450 3A4	Homo sapiens	SINGLE PROTEIN	CHEMBL3853353	1	Scientific Literature	Bioorg Med Chem Lett	2016	None
CHEMBL2177831		0	497.56	1	5.06	12e	Nc1ncccc1-c1nc2cc(-c3cccnc3)cnc2n1-c1ccc(CNC(=O)c2ccccc2)cc1	IC50	'>'	10000.0	nM				UO_0000065					False	CHEMBL2186638	Inhibition of CYP3A4 in human liver microsomes using midazolam as substrate after 10 mins	A	BAO_0000251	microsome format	Homo sapiens	CHEMBL3559723	Liver	None	Microsome	CHEMBL340	Cytochrome P450 3A4	Homo sapiens	SINGLE PROTEIN	CHEMBL2176970	1	Scientific Literature	J. Med. Chem.	2012	None
CHEMBL3919695		0	647.51	2	3.92	5a-O-demethyl	O=S(=O)(Nc1nc(-c2ncccn2)nc(OCCO)c1Oc1ccccc1O)c1ccc(C(O)(C(F)(F)F)C(F)(F)F)cc1	Drug metabolism						Metabolite_Detected						False	CHEMBL3862562	Drug level assessed as human recombinant CYP3A4-mediated compound formation treated with 4-(1,1,1,3,3,3-Hexafluoro-2-hydroxypropan-2-yl)-N-(6-(2-hydroxyethoxy)-5-(2-methoxyphenoxy)-2,2'-bipyrimidin-4-yl)benzenesulfonamide at 5 uM in presence of NADPH after 30 mins by LC-MS/MS analysis	A	BAO_0000357	single protein format	Homo sapiens	None	None	None	None	CHEMBL340	Cytochrome P450 3A4	Homo sapiens	SINGLE PROTEIN	CHEMBL3861962	1	Scientific Literature	Eur J Med Chem	2016	None
CHEMBL249493		0	538.15	1	3.75	37	CC(C)(CO)N1CCN(C(=O)CC2([C@H]3CCC[C@@H](C4CC4)N3S(=O)(=O)c3ccc(Cl)cc3)CC2)CC1	IC50	'='	1500.0	nM	5.82			UO_0000065					True	CHEMBL925475	Inhibition of CYP3A4 after 30 mins	A	BAO_0000357	single protein format	None	None	None	None	None	CHEMBL340	Cytochrome P450 3A4	Homo sapiens	SINGLE PROTEIN	CHEMBL1140530	1	Scientific Literature	Bioorg. Med. Chem. Lett.	2007	None
CHEMBL3104526		0	459.90	1	5.23	(S)-7	O=C([C@@H](c1ccc(Cl)cc1)c1cccnc1)N1CCN(c2ccc(C(F)(F)F)cc2)CC1	IC50	'='	15000.0	nM	4.82			UO_0000065					False	CHEMBL3107752	Inhibition of CYP3A4 in human liver microsomes assessed as 6beta-hydroxylation of testosterone	A	BAO_0000019	assay format	Homo sapiens	CHEMBL3559723	Liver	None	None	CHEMBL340	Cytochrome P450 3A4	Homo sapiens	SINGLE PROTEIN	CHEMBL3102812	1	Scientific Literature	J. Med. Chem.	2013	None
CHEMBL3359356		0	456.76	1	7.53	3	C=C(CC[C@@H](C)[C@H]1CC[C@@]2(C)[C@@H]3CC[C@H]4C(C)(C)[C@@H](O)CC[C@@]45C[C@@]35CC[C@]12C)C(C)(C)O	Activity						Not Active						False	CHEMBL3389162	Induction of CYP3A4 in human HepG2 cells expressing proximal-luc promoter at 10 uM after 24 hrs by luciferase reporter gene assay	A	BAO_0000219	cell-based format	Homo sapiens	None	None	HepG2	None	CHEMBL340	Cytochrome P450 3A4	Homo sapiens	SINGLE PROTEIN	CHEMBL3351565	1	Scientific Literature	Bioorg. Med. Chem. Lett.	2014	CHEMBL3307718
CHEMBL3359354		0	456.76	1	7.63	1	CC(C)C1(CC[C@@H](C)[C@H]2CC[C@@]3(C)[C@@H]4CC[C@H]5C(C)(C)[C@@H](O)CC[C@@]56C[C@@]46CC[C@]23C)CO1	Activity						Active						False	CHEMBL3389160	Induction of CYP3A4 in human HepG2 cells at 10 uM after 24 hrs by luciferase reporter gene assay in presence of hPXR relative to control	A	BAO_0000219	cell-based format	Homo sapiens	None	None	HepG2	None	CHEMBL340	Cytochrome P450 3A4	Homo sapiens	SINGLE PROTEIN	CHEMBL3351565	1	Scientific Literature	Bioorg. Med. Chem. Lett.	2014	CHEMBL3307718
CHEMBL1366	AURANOFIN	4	678.49	None	None	AURANOFIN		Ki						Not Active (inhibition < 50% @ 10 uM and thus dose-reponse curve not measured)						False	CHEMBL1909138	DRUGMATRIX: CYP450, 3A4 enzyme inhibition (substrate: 7-Benzyloxy-4-(trifluoromethyl)-coumarin)	B	BAO_0000219	cell-based format	None	None	None	BTI-TN-5B1-4	None	CHEMBL340	Cytochrome P450 3A4	Homo sapiens	SINGLE PROTEIN	CHEMBL1909046	15	DrugMatrix			CHEMBL3833782
CHEMBL3353342		0	378.44	0	4.51	17	O=C1Nc2ccccc2[C@]12C[C@H]2c1ccc2c(/C=C/c3cccnc3)n[nH]c2c1	IC50	'>'	1000.0	nM				UO_0000065					False	CHEMBL3364617	Inhibition of CYP3A4 (unknown origin) using BFC substrate after 30 mins by fluorescence assay	A	BAO_0000357	single protein format	Homo sapiens	None	None	None	None	CHEMBL340	Cytochrome P450 3A4	Homo sapiens	SINGLE PROTEIN	CHEMBL3351767	1	Scientific Literature	J. Med. Chem.	2015	None
CHEMBL1371	CHLORZOXAZONE	4	169.57	0	1.77	Chlorzoxazone	O=c1[nH]c2cc(Cl)ccc2o1	Log 1/Km	'='	-2.204										False	CHEMBL836230	log (1/Km) value for human liver microsome cytochrome P450 3A4	A	BAO_0000221	tissue-based format	Homo sapiens	CHEMBL3559723	Liver	None	None	CHEMBL340	Cytochrome P450 3A4	Homo sapiens	SINGLE PROTEIN	CHEMBL1142817	1	Scientific Literature	Bioorg. Med. Chem. Lett.	2005	None
CHEMBL450895	NYSTATIN	4	926.11	3	0.94	NYSTATIN	C[C@@H]1OC(=O)C[C@H](O)C[C@H](O)C[C@H](O)CC[C@@H](O)[C@H](O)C[C@]2(O)C[C@H](O)[C@@H](C(=O)O)[C@H](C[C@@H](O[C@@H]3O[C@H](C)[C@@H](O)[C@H](N)[C@@H]3O)/C=C/C=C/C=C/C=C/CC/C=C/C=C/[C@H](C)[C@@H](O)[C@H]1C)O2	IC50						Not Active (inhibition < 50% @ 10 uM and thus dose-reponse curve not measured)						False	CHEMBL1909138	DRUGMATRIX: CYP450, 3A4 enzyme inhibition (substrate: 7-Benzyloxy-4-(trifluoromethyl)-coumarin)	B	BAO_0000219	cell-based format	None	None	None	BTI-TN-5B1-4	None	CHEMBL340	Cytochrome P450 3A4	Homo sapiens	SINGLE PROTEIN	CHEMBL1909046	15	DrugMatrix			CHEMBL3833782
CHEMBL252836		0	565.60	2	5.14	43	CC(C)(C)OC(=O)N[C@H](Cc1c(F)ccc(F)c1F)C(=O)NCc1nc2cccnc2n1C1(c2ccccc2)CC1	IC50	'='	3900.0	nM	5.41			UO_0000065					False	CHEMBL928307	Inhibition of CYP3A4	A	BAO_0000357	single protein format	None	None	None	None	None	CHEMBL340	Cytochrome P450 3A4	Homo sapiens	SINGLE PROTEIN	CHEMBL1141499	1	Scientific Literature	Bioorg. Med. Chem. Lett.	2008	None
CHEMBL404622		0	547.61	1	5.00	40	CC(C)(C)OC(=O)N[C@H](Cc1cc(F)ccc1F)C(=O)NCc1nc2cccnc2n1C1(c2ccccc2)CC1	IC50	'>'	20000.0	nM				UO_0000065					False	CHEMBL928307	Inhibition of CYP3A4	A	BAO_0000357	single protein format	None	None	None	None	None	CHEMBL340	Cytochrome P450 3A4	Homo sapiens	SINGLE PROTEIN	CHEMBL1141499	1	Scientific Literature	Bioorg. Med. Chem. Lett.	2008	None
CHEMBL403195		0	607.70	1	4.04	11	COC[C@H]1CCCN1C(=O)c1cc(C)cc(C(=O)N[C@@H](Cc2cc(F)cc(F)c2)[C@H](O)[C@H]2C[C@@H](Oc3ccccc3)CN2)c1	Inhibition	'>'	30.0	uM		Non standard unit for type		UO_0000064					False	CHEMBL930075	Inhibition of CYP3A4	A	BAO_0000357	single protein format	None	None	None	None	None	CHEMBL340	Cytochrome P450 3A4	Homo sapiens	SINGLE PROTEIN	CHEMBL1143205	1	Scientific Literature	Bioorg. Med. Chem. Lett.	2008	None
CHEMBL25905		0	486.95	0	3.96	80	COCc1nc(N2CCN(CCc3ccc(F)c(F)c3)CC2)c2c(n1)c1c(Cl)nccc1n2C	IC50	'='	36820.0	nM	4.43			UO_0000065					False	CHEMBL664805	Inhibitory activity against cytochrome P450 3A4	A	BAO_0000357	single protein format	None	None	None	None	None	CHEMBL340	Cytochrome P450 3A4	Homo sapiens	SINGLE PROTEIN	CHEMBL1149093	1	Scientific Literature	J. Med. Chem.	2004	None
CHEMBL25903		0	451.48	0	2.26	86	Cn1c2nccc(C(N)=O)c2c2ncnc(N3CCN(CCc4ccc(F)c(F)c4)CC3)c21	IC50	'='	1230.0	nM	5.91			UO_0000065					False	CHEMBL664805	Inhibitory activity against cytochrome P450 3A4	A	BAO_0000357	single protein format	None	None	None	None	None	CHEMBL340	Cytochrome P450 3A4	Homo sapiens	SINGLE PROTEIN	CHEMBL1149093	1	Scientific Literature	J. Med. Chem.	2004	None
CHEMBL2420676		0	239.25	0	3.75	3	Oc1ccc2ccc(-c3cccnc3)c(F)c2c1	IC50	'='	1262.0	nM	5.90			UO_0000065					False	CHEMBL2421739	Inhibition of recombinant CYP3A4 (unknown origin) expressed in baculovirus-infected insect microsomes	A	BAO_0000251	microsome format	Homo sapiens	None	None	None	Microsome	CHEMBL340	Cytochrome P450 3A4	Homo sapiens	SINGLE PROTEIN	CHEMBL2417390	1	Scientific Literature	J. Med. Chem.	2013	None
CHEMBL549	CITALOPRAM	4	324.40	0	3.81	CITALOPRAM	CN(C)CCCC1(c2ccc(F)cc2)OCc2cc(C#N)ccc21	IC50						Not Active (inhibition < 50% @ 10 uM and thus dose-reponse curve not measured)						False	CHEMBL1909138	DRUGMATRIX: CYP450, 3A4 enzyme inhibition (substrate: 7-Benzyloxy-4-(trifluoromethyl)-coumarin)	B	BAO_0000219	cell-based format	None	None	None	BTI-TN-5B1-4	None	CHEMBL340	Cytochrome P450 3A4	Homo sapiens	SINGLE PROTEIN	CHEMBL1909046	15	DrugMatrix			CHEMBL3833782
CHEMBL549	CITALOPRAM	4	324.40	0	3.81	CITALOPRAM	CN(C)CCCC1(c2ccc(F)cc2)OCc2cc(C#N)ccc21	Ki						Not Active (inhibition < 50% @ 10 uM and thus dose-reponse curve not measured)						False	CHEMBL1909138	DRUGMATRIX: CYP450, 3A4 enzyme inhibition (substrate: 7-Benzyloxy-4-(trifluoromethyl)-coumarin)	B	BAO_0000219	cell-based format	None	None	None	BTI-TN-5B1-4	None	CHEMBL340	Cytochrome P450 3A4	Homo sapiens	SINGLE PROTEIN	CHEMBL1909046	15	DrugMatrix			CHEMBL3833782
CHEMBL25731		0	437.50	0	3.20	75	CNc1nccc2c1c1ncnc(N3CCN(CCc4ccc(F)c(F)c4)CC3)c1n2C	IC50	'='	53810.0	nM	4.27			UO_0000065					False	CHEMBL664805	Inhibitory activity against cytochrome P450 3A4	A	BAO_0000357	single protein format	None	None	None	None	None	CHEMBL340	Cytochrome P450 3A4	Homo sapiens	SINGLE PROTEIN	CHEMBL1149093	1	Scientific Literature	J. Med. Chem.	2004	None
CHEMBL2437432		0	530.61	1	2.77	1q	Nc1cc(CN2CCC(C(=O)N3CCC(n4c(=O)n(-c5ncccn5)c5cc(F)ccc54)CC3)CC2)ccn1	IC50	'>'	30000.0	nM				UO_0000065					False	CHEMBL2439317	Inhibition of CYP3A4 in human liver microsomes	A	BAO_0000251	microsome format	Homo sapiens	CHEMBL3559723	Liver	None	Microsome	CHEMBL340	Cytochrome P450 3A4	Homo sapiens	SINGLE PROTEIN	CHEMBL2434907	1	Scientific Literature	Bioorg. Med. Chem. Lett.	2013	None
CHEMBL900	ORPHENADRINE	4	269.39	0	3.66	ORPHENADRINE	Cc1ccccc1C(OCCN(C)C)c1ccccc1	Ki						Not Active (inhibition < 50% @ 10 uM and thus dose-reponse curve not measured)						False	CHEMBL1909138	DRUGMATRIX: CYP450, 3A4 enzyme inhibition (substrate: 7-Benzyloxy-4-(trifluoromethyl)-coumarin)	B	BAO_0000219	cell-based format	None	None	None	BTI-TN-5B1-4	None	CHEMBL340	Cytochrome P450 3A4	Homo sapiens	SINGLE PROTEIN	CHEMBL1909046	15	DrugMatrix			CHEMBL3833782
CHEMBL757	NANDROLONE	3	274.40	0	3.49	NANDROLONE	C[C@]12CC[C@@H]3[C@H]4CCC(=O)C=C4CC[C@H]3[C@@H]1CC[C@@H]2O	Ki						Not Active (inhibition < 50% @ 10 uM and thus dose-reponse curve not measured)						False	CHEMBL1909138	DRUGMATRIX: CYP450, 3A4 enzyme inhibition (substrate: 7-Benzyloxy-4-(trifluoromethyl)-coumarin)	B	BAO_0000219	cell-based format	None	None	None	BTI-TN-5B1-4	None	CHEMBL340	Cytochrome P450 3A4	Homo sapiens	SINGLE PROTEIN	CHEMBL1909046	15	DrugMatrix			CHEMBL3833782
CHEMBL2418364		0	351.49	0	3.19	8	O=C(N1C[C@@H]2CN(c3ccccn3)C[C@@H]2C1)C12CC3CC(CC(C3)C1)C2	IC50	'='	6200.0	nM	5.21			UO_0000065					False	CHEMBL2421133	Inhibition of CYP3A4 in human liver microsomes in presence of NADPH	A	BAO_0000251	microsome format	Homo sapiens	CHEMBL3559723	Liver	None	Microsome	CHEMBL340	Cytochrome P450 3A4	Homo sapiens	SINGLE PROTEIN	CHEMBL2417457	1	Scientific Literature	Bioorg. Med. Chem. Lett.	2013	None
CHEMBL2419492		0	500.58	1	2.31	26	CCOC(=O)c1cc(C#N)c(N2CCC(C(=O)NS(=O)(=O)Cc3ccc(OC)cc3)CC2)nc1C	IC50	'>'	17000.0	nM				UO_0000065					False	CHEMBL2424022	Inhibition of human recombinant CYP3A4	A	BAO_0000357	single protein format	Homo sapiens	None	None	None	None	CHEMBL340	Cytochrome P450 3A4	Homo sapiens	SINGLE PROTEIN	CHEMBL2417494	1	Scientific Literature	J. Med. Chem.	2013	None
CHEMBL2419485		0	476.94	0	2.17	19	CCOC(=O)c1cc(C#N)c(N2CC(C(=O)NS(=O)(=O)Cc3ccc(Cl)cc3)C2)nc1C	IC50	'='	3300.0	nM	5.48			UO_0000065					False	CHEMBL2424022	Inhibition of human recombinant CYP3A4	A	BAO_0000357	single protein format	Homo sapiens	None	None	None	None	CHEMBL340	Cytochrome P450 3A4	Homo sapiens	SINGLE PROTEIN	CHEMBL2417494	1	Scientific Literature	J. Med. Chem.	2013	None
CHEMBL2420679		0	287.72	0	4.70	6	COc1ccc2ccc(-c3cncc(F)c3)c(Cl)c2c1	IC50	'>'	10000.0	nM				UO_0000065					False	CHEMBL2421739	Inhibition of recombinant CYP3A4 (unknown origin) expressed in baculovirus-infected insect microsomes	A	BAO_0000251	microsome format	Homo sapiens	None	None	None	Microsome	CHEMBL340	Cytochrome P450 3A4	Homo sapiens	SINGLE PROTEIN	CHEMBL2417390	1	Scientific Literature	J. Med. Chem.	2013	None
CHEMBL2420674		0	255.70	0	4.26	1	Oc1ccc2ccc(-c3cccnc3)c(Cl)c2c1	IC50	'='	1759.0	nM	5.75			UO_0000065					False	CHEMBL2421739	Inhibition of recombinant CYP3A4 (unknown origin) expressed in baculovirus-infected insect microsomes	A	BAO_0000251	microsome format	Homo sapiens	None	None	None	Microsome	CHEMBL340	Cytochrome P450 3A4	Homo sapiens	SINGLE PROTEIN	CHEMBL2417390	1	Scientific Literature	J. Med. Chem.	2013	None
CHEMBL2425599		0	574.68	1	4.66	17e	COC[C@@H](Oc1cc(C[C@@H]2C[S@@+]([O-])C[C@H](N[C@H](C)c3cccc(C(C)(C)C)c3)[C@H]2O)cc(F)c1N)C(F)(F)F	IC50	'='	100.0	nM	7.00			UO_0000065					False	CHEMBL2427043	Inhibition of CYP3A4 (unknown origin)	A	BAO_0000357	single protein format	Homo sapiens	None	None	None	None	CHEMBL340	Cytochrome P450 3A4	Homo sapiens	SINGLE PROTEIN	CHEMBL2424550	1	Scientific Literature	Bioorg. Med. Chem. Lett.	2013	None
CHEMBL126	LINEZOLID	4	337.35	0	1.12	1	CC(=O)NC[C@H]1CN(c2ccc(N3CCOCC3)c(F)c2)C(=O)O1	Inhibition						Active						False	CHEMBL2438455	Inhibition of CYP3A4 in human liver microsomes assessed as terfenadine hydroxylation after 20 mins by LC/MS/MS analysis	A	BAO_0000251	microsome format	Homo sapiens	CHEMBL3559723	Liver	None	Microsome	CHEMBL340	Cytochrome P450 3A4	Homo sapiens	SINGLE PROTEIN	CHEMBL2434863	1	Scientific Literature	Eur. J. Med. Chem.	2013	None
CHEMBL401930		0	479.97	0	3.86	3, BMS-536924	Cc1cc(N2CCOCC2)cc2[nH]c(-c3c(NC[C@@H](O)c4cccc(Cl)c4)cc[nH]c3=O)nc12	IC50	'='	500.0	nM	6.30			UO_0000065					True	CHEMBL881951	Concentration required to inhibit cytochrome P450 isozyme CYP3A4-BFC in vitro by 50%	A	BAO_0000357	single protein format	Homo sapiens	None	None	None	None	CHEMBL340	Cytochrome P450 3A4	Homo sapiens	SINGLE PROTEIN	CHEMBL1143653	1	Scientific Literature	J. Med. Chem.	2005	None
CHEMBL562869		0	325.42	0	2.26	1b	Cn1cc(C2CCN(C(=O)NC3CC3c3ccccc3)CC2)nn1	IC50	'>'	10000.0	nM				UO_0000065					False	CHEMBL1051708	Inhibition of CYP3A4	A	BAO_0000357	single protein format	None	None	None	None	None	CHEMBL340	Cytochrome P450 3A4	Homo sapiens	SINGLE PROTEIN	CHEMBL1152451	1	Scientific Literature	J. Med. Chem.	2009	None
CHEMBL2425612		0	560.65	1	4.10	11d	COC[C@@H](Oc1cc(C[C@@H]2C[S@@+]([O-])C[C@H](NCc3cccc(C(C)(C)C)c3)[C@H]2O)cc(F)c1N)C(F)(F)F	IC50	'='	200.0	nM	6.70			UO_0000065					False	CHEMBL2427043	Inhibition of CYP3A4 (unknown origin)	A	BAO_0000357	single protein format	Homo sapiens	None	None	None	None	CHEMBL340	Cytochrome P450 3A4	Homo sapiens	SINGLE PROTEIN	CHEMBL2424550	1	Scientific Literature	Bioorg. Med. Chem. Lett.	2013	None
CHEMBL2425611		0	516.60	1	4.09	11c	CC(C)(C)c1cccc(CN[C@H]2C[S@+]([O-])C[C@@H](Cc3cc(F)c(N)c(OCC(F)(F)F)c3)[C@@H]2O)c1	IC50	'='	300.0	nM	6.52			UO_0000065					False	CHEMBL2427043	Inhibition of CYP3A4 (unknown origin)	A	BAO_0000357	single protein format	Homo sapiens	None	None	None	None	CHEMBL340	Cytochrome P450 3A4	Homo sapiens	SINGLE PROTEIN	CHEMBL2424550	1	Scientific Literature	Bioorg. Med. Chem. Lett.	2013	None
CHEMBL386515		0	348.38	0	1.75	38	CN(C)C(C)(C)c1nc(O)c(O)c(C(=O)NCc2ccc(F)cc2)n1	IC50	'>'	20000.0	nM				UO_0000065					False	CHEMBL915698	Inhibition of CYP3A4	A	BAO_0000357	single protein format	None	None	None	None	None	CHEMBL340	Cytochrome P450 3A4	Homo sapiens	SINGLE PROTEIN	CHEMBL1147159	1	Scientific Literature	J. Med. Chem.	2007	None
CHEMBL491952		0	412.49	0	4.62	Pubchem CID 3235397	COc1ccccc1CNc1ncnc2ccc(-c3ccc(C(=O)N(C)C)cc3)cc12	Activity	'='	10.0	uM				UO_0000064					False	CHEMBL972517	Inhibition of human CYP3A4	A	BAO_0000357	single protein format	Homo sapiens	None	None	None	None	CHEMBL340	Cytochrome P450 3A4	Homo sapiens	SINGLE PROTEIN	CHEMBL1138506	1	Scientific Literature	J. Med. Chem.	2009	None
CHEMBL491555		0	351.41	0	3.78	Pubchem CID 3234501	COc1cccc(-c2cncnc2NCc2ccc(OC)cc2OC)c1	Activity	'='	501.0	uM				UO_0000064					False	CHEMBL972517	Inhibition of human CYP3A4	A	BAO_0000357	single protein format	Homo sapiens	None	None	None	None	CHEMBL340	Cytochrome P450 3A4	Homo sapiens	SINGLE PROTEIN	CHEMBL1138506	1	Scientific Literature	J. Med. Chem.	2009	None
CHEMBL475375		0	414.51	0	4.99	Pubchem CID 3235512	COc1ccc(CNc2ncnc3ccc(-c4ccc(N(C)C)cc4)cc23)c(OC)c1	Activity	'='	4.0	uM				UO_0000064					False	CHEMBL972517	Inhibition of human CYP3A4	A	BAO_0000357	single protein format	Homo sapiens	None	None	None	None	CHEMBL340	Cytochrome P450 3A4	Homo sapiens	SINGLE PROTEIN	CHEMBL1138506	1	Scientific Literature	J. Med. Chem.	2009	None
CHEMBL222460	BMS-223131	2	383.75	0	4.11	1	O=c1[nH]c2ccc(C(F)(F)F)cc2c(-c2cc(Cl)ccc2O)c1CCO	IC50	'='	8100.0	nM	5.09			UO_0000065					False	CHEMBL880434	Inhibition against Cytochrome P450 3A4 prepared from baculovirus-infected insect cells using 7-benzyloxy-4-trifluoromethylcoumarin	A	BAO_0000019	assay format	Homo sapiens	None	None	None	None	CHEMBL340	Cytochrome P450 3A4	Homo sapiens	SINGLE PROTEIN	CHEMBL1141054	1	Scientific Literature	Bioorg. Med. Chem. Lett.	2005	None
CHEMBL513491		0	428.22	1	5.40	8i	O=C([O-])c1cccc(Cc2cc(Cl)ccc2OCc2ccc(F)cc2Cl)n1.[Na+]	IC50	'>'	100000.0	nM				UO_0000065					False	CHEMBL1009670	Inhibition of human CYP3A4 using PPR substrate	A	BAO_0000357	single protein format	Homo sapiens	None	None	None	None	CHEMBL340	Cytochrome P450 3A4	Homo sapiens	SINGLE PROTEIN	CHEMBL1138602	1	Scientific Literature	Bioorg. Med. Chem. Lett.	2009	None
CHEMBL281235		0	513.55	1	4.35	53	O=C(Nc1ccncc1)c1cccc2nc3c(N4CCN(CCc5ccc(F)c(F)c5)CC4)[nH]cnc-3c12	IC50						Not Determined						False	CHEMBL664806	Inhibition of cytochrome P450 3A4 of human liver microsomes	A	BAO_0000221	tissue-based format	Homo sapiens	CHEMBL3559723	Liver	None	None	CHEMBL340	Cytochrome P450 3A4	Homo sapiens	SINGLE PROTEIN	CHEMBL1149093	1	Scientific Literature	J. Med. Chem.	2004	None
CHEMBL27007		0	422.48	0	3.47	78	Cc1nccc2c1c1ncnc(N3CCN(CCc4ccc(F)c(F)c4)CC3)c1n2C	IC50	'>'	100000.0	nM				UO_0000065					False	CHEMBL664805	Inhibitory activity against cytochrome P450 3A4	A	BAO_0000357	single protein format	None	None	None	None	None	CHEMBL340	Cytochrome P450 3A4	Homo sapiens	SINGLE PROTEIN	CHEMBL1149093	1	Scientific Literature	J. Med. Chem.	2004	None
CHEMBL181309		0	443.55	0	4.94	15h (anti)	COC(=O)c1cccc(COc2ccc3cc(C(C(C)N(C)C)n4ccnc4)ccc3c2)c1	IC50	'='	160.0	nM	6.80			UO_0000065					False	CHEMBL830925	Selectivity towards cytochrome P450 3A4 enzyme activity	A	BAO_0000357	single protein format	None	None	None	None	None	CHEMBL340	Cytochrome P450 3A4	Homo sapiens	SINGLE PROTEIN	CHEMBL1142043	1	Scientific Literature	Bioorg. Med. Chem. Lett.	2005	None
CHEMBL3891649		0	661.54	2	4.22	5a	COc1ccccc1Oc1c(NS(=O)(=O)c2ccc(C(O)(C(F)(F)F)C(F)(F)F)cc2)nc(-c2ncccn2)nc1OCCO	Drug metabolism						Metabolite_Detected						False	CHEMBL3862563	Drug level assessed as human recombinant CYP3A4-mediated compound formation treated with 4-(1,1,1,3,3,3-Hexafluoro-2-methoxypropan-2-yl)-N-(6-(2-hydroxyethoxy)-5-(2-methoxyphenoxy)-2,2'-bipyrimidin-4-yl)benzenesulfonamide at 5 uM in presence of NADPH after 30 mins by LC-MS/MS analysis	A	BAO_0000357	single protein format	Homo sapiens	None	None	None	None	CHEMBL340	Cytochrome P450 3A4	Homo sapiens	SINGLE PROTEIN	CHEMBL3861962	1	Scientific Literature	Eur J Med Chem	2016	None
CHEMBL957	BOSENTAN	4	551.63	1	4.20	1	COc1ccccc1Oc1c(NS(=O)(=O)c2ccc(C(C)(C)C)cc2)nc(-c2ncccn2)nc1OCCO	Drug metabolism						Metabolite_Detected						False	CHEMBL3862548	Drug metabolism assessed as human recombinant CYP3A4-mediated formation of 4-(1-hydroxy-2-methylpropan-2-yl)-N-(6-(2-hydroxyethoxy)-5-(2-hydroxyphenoxy)-2,2'-bipyrimidin-4-yl)benzenesulfonamide at 5 uM in presence of NADPH after 30 mins by LC-MS/MS analysis	A	BAO_0000357	single protein format	Homo sapiens	None	None	None	None	CHEMBL340	Cytochrome P450 3A4	Homo sapiens	SINGLE PROTEIN	CHEMBL3861962	1	Scientific Literature	Eur J Med Chem	2016	None
CHEMBL230675		0	361.45	0	3.04	12	O=c1[nH]c(N2CCC(c3ccccc3)CC2)c(Cc2ccccc2)c(=O)[nH]1	Inhibition	'='	25.0	%				UO_0000187					False	CHEMBL890430	Inhibition of CYP3A4 at 1 uM	A	BAO_0000357	single protein format	None	None	None	None	None	CHEMBL340	Cytochrome P450 3A4	Homo sapiens	SINGLE PROTEIN	CHEMBL1146208	1	Scientific Literature	Bioorg. Med. Chem. Lett.	2007	None
CHEMBL3115184		0	742.97	2	6.24	40	CC(C)c1nc(CN(C)C(=O)N[C@@H](Cc2c[nH]cn2)C(=O)N[C@H](CC[C@H](Cc2ccccc2)NC(=O)OCc2cncs2)Cc2ccccc2)cs1	IC50	'='	120.0	nM	6.92			UO_0000065					False	CHEMBL3117563	Inhibition of human CYP3A4-mdiated midazolam 1'-hydroxylase activity	A	BAO_0000357	single protein format	Homo sapiens	None	None	None	None	CHEMBL340	Cytochrome P450 3A4	Homo sapiens	SINGLE PROTEIN	CHEMBL3112558	1	Scientific Literature	Bioorg. Med. Chem. Lett.	2014	None
CHEMBL3115182		0	747.99	2	5.80	38	CC(=O)NCC[C@H](NC(=O)N(C)Cc1csc(C(C)C)n1)C(=O)N[C@H](CC[C@H](Cc1ccccc1)NC(=O)OCc1cncs1)Cc1ccccc1	IC50	'='	150.0	nM	6.82			UO_0000065					False	CHEMBL3117563	Inhibition of human CYP3A4-mdiated midazolam 1'-hydroxylase activity	A	BAO_0000357	single protein format	Homo sapiens	None	None	None	None	CHEMBL340	Cytochrome P450 3A4	Homo sapiens	SINGLE PROTEIN	CHEMBL3112558	1	Scientific Literature	Bioorg. Med. Chem. Lett.	2014	None
CHEMBL3115174		0	719.93	2	5.15	29	CC(C)c1nc(CN(C)C(=O)N[C@@H](CC(N)=O)C(=O)N[C@H](CC[C@H](Cc2ccccc2)NC(=O)OCc2cncs2)Cc2ccccc2)cs1	IC50	'='	130.0	nM	6.89			UO_0000065					False	CHEMBL3117563	Inhibition of human CYP3A4-mdiated midazolam 1'-hydroxylase activity	A	BAO_0000357	single protein format	Homo sapiens	None	None	None	None	CHEMBL340	Cytochrome P450 3A4	Homo sapiens	SINGLE PROTEIN	CHEMBL3112558	1	Scientific Literature	Bioorg. Med. Chem. Lett.	2014	None
CHEMBL411885		0	616.76	1	3.95	2	COc1ccccc1COCCCOc1ccc(N2C(=O)CNC[C@@H]2COc2ccc3c(c2)N(CCNC(C)=O)CCC3)cc1	IC50	'='	82.0	nM	7.09			UO_0000065					False	CHEMBL889130	Inhibition of CYP3A4	A	BAO_0000357	single protein format	None	None	None	None	None	CHEMBL340	Cytochrome P450 3A4	Homo sapiens	SINGLE PROTEIN	CHEMBL1145363	1	Scientific Literature	Bioorg. Med. Chem. Lett.	2007	None
CHEMBL266513		0	580.66	2	5.91	9k	COc1cccc(N2C(=O)N(Cc3ccccc3F)C3(CCN(Cc4ccc(-c5cnccc5OC)cc4)CC3)C2=O)c1	IC50	'='	1700.0	nM	5.77			UO_0000065					False	CHEMBL886493	Inhibition of CYP3A4	A	BAO_0000357	single protein format	None	None	None	None	None	CHEMBL340	Cytochrome P450 3A4	Homo sapiens	SINGLE PROTEIN	CHEMBL1144637	1	Scientific Literature	Bioorg. Med. Chem. Lett.	2007	None
CHEMBL168839		0	635.80	2	7.47	39	Cc1cc(SC2=C(O)OC(CCc3ccc(O)cc3)(C(C)C)CC2=O)c(C(C)(C)C)cc1OS(=O)(=O)c1ccc(C#N)cc1	Inhibition	'='	6.86	%				UO_0000187					False	CHEMBL819617	Inhibition of cytochrome P4503A4 at 100 uM	A	BAO_0000357	single protein format	None	None	None	None	None	CHEMBL340	Cytochrome P450 3A4	Homo sapiens	SINGLE PROTEIN	CHEMBL1132961	1	Scientific Literature	J. Med. Chem.	2000	None
CHEMBL244403		0	368.48	1	6.79	13	CCCCCOc1ccc(C(=O)c2cccc3ccccc23)c2ccccc12	IC50	'>'	200000.0	nM		Outside typical range		UO_0000065					False	CHEMBL892992	Inhibition of CYP3A4 in human liver microsomes	A	BAO_0000251	microsome format	Homo sapiens	CHEMBL3559723	Liver	None	Microsome	CHEMBL340	Cytochrome P450 3A4	Homo sapiens	SINGLE PROTEIN	CHEMBL1148711	1	Scientific Literature	J. Med. Chem.	2007	None
CHEMBL293391		0	82.11	0	0.72	16	Cc1ncc[nH]1	IC50	'='	1253141.17	nM		Outside typical range		UO_0000065					False	CHEMBL1063294	Inhibition of CYP3A4	A	BAO_0000357	single protein format	None	None	None	None	None	CHEMBL340	Cytochrome P450 3A4	Homo sapiens	SINGLE PROTEIN	CHEMBL1152485	1	Scientific Literature	Eur. J. Med. Chem.	2009	None
CHEMBL564975		0	311.39	0	2.18	1a	O=C(NC1CC1c1ccccc1)N1CCC(n2ccnn2)CC1	IC50	'>'	10000.0	nM				UO_0000065					False	CHEMBL1051708	Inhibition of CYP3A4	A	BAO_0000357	single protein format	None	None	None	None	None	CHEMBL340	Cytochrome P450 3A4	Homo sapiens	SINGLE PROTEIN	CHEMBL1152451	1	Scientific Literature	J. Med. Chem.	2009	None
CHEMBL1209322		0	386.50	0	2.59	7	CCCCCCCc1nc(-c2ccc(CNC(=O)[C@H]3NCC[C@@H]3O)cc2)no1	IC50	'>'	5000.0	nM				UO_0000065					False	CHEMBL1211766	Inhibition of CYP1A2	A	BAO_0000357	single protein format	None	None	None	None	None	CHEMBL340	Cytochrome P450 3A4	Homo sapiens	SINGLE PROTEIN	CHEMBL1208743	1	Scientific Literature	Bioorg. Med. Chem. Lett.	2010	None
CHEMBL1209686		0	426.56	0	3.54	54	CC[C@H](NC(=O)[C@H]1NCC[C@@H]1O)c1ccc(-c2noc(CCC3CCCCC3)n2)cc1	IC50	'>'	5000.0	nM				UO_0000065					False	CHEMBL1211766	Inhibition of CYP1A2	A	BAO_0000357	single protein format	None	None	None	None	None	CHEMBL340	Cytochrome P450 3A4	Homo sapiens	SINGLE PROTEIN	CHEMBL1208743	1	Scientific Literature	Bioorg. Med. Chem. Lett.	2010	None
CHEMBL1209696		0	431.95	0	4.07	24	C[C@@H](c1ccc(Cl)cc1)N1Cc2cncn2C(C[C@H](O)c2ccccc2)S1(=O)=O	IC50	'<'	68.0	nM				UO_0000065					False	CHEMBL1211868	Inhibition of human CYP3A4-mediated midazolam oxidation	A	BAO_0000357	single protein format	Homo sapiens	None	None	None	None	CHEMBL340	Cytochrome P450 3A4	Homo sapiens	SINGLE PROTEIN	CHEMBL1208751	1	Scientific Literature	Bioorg. Med. Chem. Lett.	2010	None
CHEMBL3125389		0	406.90	0	1.86	17	NC(=O)c1sc(N2CCOCC2)nc1CC(=O)N1CCc2c(Cl)cccc21	IC50	'='	40000.0	nM	4.40			UO_0000065					False	CHEMBL3131467	Inhibition of human recombinant CYP3A4	A	BAO_0000357	single protein format	Homo sapiens	None	None	None	None	CHEMBL340	Cytochrome P450 3A4	Homo sapiens	SINGLE PROTEIN	CHEMBL3124816	1	Scientific Literature	Bioorg. Med. Chem. Lett.	2014	None
CHEMBL87792		0	692.78	2	6.28	31	CN(C)CCN(Cc1ccc(-c2ccc(C(F)(F)F)cc2)cc1)C(=O)Cn1cc(Cc2cnn(C)c2)c(=O)nc1SCc1ccc(F)cc1	IC50	'='	30000.0	nM	4.52			UO_0000065					False	CHEMBL659099	Inhibition of cytochrome P450 3A4	A	BAO_0000357	single protein format	None	None	None	None	None	CHEMBL340	Cytochrome P450 3A4	Homo sapiens	SINGLE PROTEIN	CHEMBL1135959	1	Scientific Literature	Bioorg. Med. Chem. Lett.	2002	None
CHEMBL3104375		0	466.43	1	6.32	6	FC(F)(F)c1ccc(N(c2cccnc2)C2CCN(c3ccc(C(F)(F)F)cn3)CC2)cc1	IC50	'>'	20000.0	nM				UO_0000065					False	CHEMBL3107752	Inhibition of CYP3A4 in human liver microsomes assessed as 6beta-hydroxylation of testosterone	A	BAO_0000019	assay format	Homo sapiens	CHEMBL3559723	Liver	None	None	CHEMBL340	Cytochrome P450 3A4	Homo sapiens	SINGLE PROTEIN	CHEMBL3102812	1	Scientific Literature	J. Med. Chem.	2013	None
CHEMBL1082158		0	440.84	0	4.38	2m	O=C(NC1CC1)c1ccc(Cl)c(Nc2nncc3c2cnn3-c2c(F)cccc2F)c1	IC50	'>'	27000.0	nM				UO_0000065					False	CHEMBL1099516	Inhibition of CYP3A4	A	BAO_0000357	single protein format	None	None	None	None	None	CHEMBL340	Cytochrome P450 3A4	Homo sapiens	SINGLE PROTEIN	CHEMBL1154963	1	Scientific Literature	Bioorg. Med. Chem. Lett.	2010	None
CHEMBL2448742		0	348.43	0	4.24	DNDI2155110	CC(=O)N(Cc1c[nH]cn1)c1ccc(-c2nc3ccccc3s2)cc1	Inhibition	'='	0.3	%				UO_0000187					False	CHEMBL2448773	DNDI: Human CYP3A4 inhibition at 1 uM determined using 6b-hydroxylation of testosterone	A	BAO_0000357	single protein format	Homo sapiens	None	None	None	None	CHEMBL340	Cytochrome P450 3A4	Homo sapiens	SINGLE PROTEIN	CHEMBL2448688	14	Drugs for Neglected Diseases Initiative (DNDi)			None
CHEMBL2448752		0	412.45	0	3.95	DNDI2174706	CO/N=C(\C)c1ccc(-n2ccnc2)c(NC(=O)c2cncc(-c3ccccc3)n2)c1	IC50	'<'	1000.0	nM				UO_0000065					False	CHEMBL2448771	DNDI: Human CYP3A4 inhibition determined using 6b-hydroxylation of testosterone	A	BAO_0000357	single protein format	Homo sapiens	None	None	None	None	CHEMBL340	Cytochrome P450 3A4	Homo sapiens	SINGLE PROTEIN	CHEMBL2448688	14	Drugs for Neglected Diseases Initiative (DNDi)			None
CHEMBL524109		0	445.88	1	5.02	47	Cc1ncsc1C(=O)N(Cc1c[n+]([O-])cc2c(F)c(F)ccc12)c1cccc(Cl)c1	EC50	'='	1800.0	nM	5.75			UO_0000065					False	CHEMBL1003695	Inhibition of CYP3A4	A	BAO_0000357	single protein format	None	None	None	None	None	CHEMBL340	Cytochrome P450 3A4	Homo sapiens	SINGLE PROTEIN	CHEMBL1138485	1	Scientific Literature	J. Med. Chem.	2009	None
CHEMBL492121		0	398.51	0	4.98	Pubchem CID 3235135	COc1ccccc1CNc1ncnc2ccc(-c3ccccc3CN(C)C)cc12	Activity	'='	12.6	uM				UO_0000064					False	CHEMBL972517	Inhibition of human CYP3A4	A	BAO_0000357	single protein format	Homo sapiens	None	None	None	None	CHEMBL340	Cytochrome P450 3A4	Homo sapiens	SINGLE PROTEIN	CHEMBL1138506	1	Scientific Literature	J. Med. Chem.	2009	None
CHEMBL3104472		0	431.89	1	6.56	27	FC(F)(F)c1ccc(N(c2cccnc2)C2CCN(c3ccc(Cl)cc3)CC2)cc1	IC50	'>'	20000.0	nM				UO_0000065					False	CHEMBL3107752	Inhibition of CYP3A4 in human liver microsomes assessed as 6beta-hydroxylation of testosterone	A	BAO_0000019	assay format	Homo sapiens	CHEMBL3559723	Liver	None	None	CHEMBL340	Cytochrome P450 3A4	Homo sapiens	SINGLE PROTEIN	CHEMBL3102812	1	Scientific Literature	J. Med. Chem.	2013	None
CHEMBL2436321		0	523.08	0	3.86	10b	CN[C@@H](C)C(=O)N[C@H]1CN(C(=O)CC(C)C)c2ccccc2N(Cc2cccc3ccccc23)C1=O.Cl	IC50	'='	1800.0	nM	5.75			UO_0000065					False	CHEMBL2437635	Inhibition of CYP3A4 (unknown origin)	A	BAO_0000357	single protein format	Homo sapiens	None	None	None	None	CHEMBL340	Cytochrome P450 3A4	Homo sapiens	SINGLE PROTEIN	CHEMBL2434833	1	Scientific Literature	J. Med. Chem.	2013	None
CHEMBL2430977		0	447.57	0	3.32	16	CNc1cc(-c2cc(NC(=O)[C@H](Cc3ccccc3)NCc3cncs3)n(C)n2)ccn1	Activity	'='	86.0	%				UO_0000187					False	CHEMBL2432185	Inhibition of CYP3A4 (unknown origin) assessed as residual activity at 3 uM	A	BAO_0000357	single protein format	Homo sapiens	None	None	None	None	CHEMBL340	Cytochrome P450 3A4	Homo sapiens	SINGLE PROTEIN	CHEMBL2429732	1	Scientific Literature	ACS Med. Chem. Lett.	2013	None
CHEMBL415274		0	659.23	2	5.91	12	CN(C)CCN(Cc1ccc(-c2ccc(Cl)cc2)cc1)C(=O)Cn1cc(Cc2cnn(C)c2)c(=O)nc1SCc1ccc(F)cc1	IC50	'='	8000.0	nM	5.10			UO_0000065					False	CHEMBL659099	Inhibition of cytochrome P450 3A4	A	BAO_0000357	single protein format	None	None	None	None	None	CHEMBL340	Cytochrome P450 3A4	Homo sapiens	SINGLE PROTEIN	CHEMBL1135959	1	Scientific Literature	Bioorg. Med. Chem. Lett.	2002	None
CHEMBL240566		0	399.50	0	2.80	22	CCc1nc(N)nc(N)c1-c1ccc2c(c1)N(CCCOC)C(=O)C(C)(CC)O2	IC50	'>'	30000.0	nM				UO_0000065					False	CHEMBL898579	Inhibition of CYP3A4	A	BAO_0000357	single protein format	None	None	None	None	None	CHEMBL340	Cytochrome P450 3A4	Homo sapiens	SINGLE PROTEIN	CHEMBL1149625	1	Scientific Literature	Bioorg. Med. Chem.	2007	None
CHEMBL552545		0	603.79	2	8.47	11t	CC(C)(C)Sc1c(CC(C)(C)C(=O)O)n(Cc2ccc(-c3ncc(F)s3)cc2)c2ccc(OCc3ccccn3)cc12	TDI	'='	0.017	/min									False	CHEMBL1053345	Inhibition of CYP3A4 assessed as inhibition rate	A	BAO_0000357	single protein format	None	None	None	None	None	CHEMBL340	Cytochrome P450 3A4	Homo sapiens	SINGLE PROTEIN	CHEMBL1153536	1	Scientific Literature	J. Med. Chem.	2009	None
CHEMBL2436220		0	564.06	1	1.23	26e	CN[C@@H](C)C(=O)N[C@@H]1C(=O)N(Cc2noc3ccccc23)c2ccccc2N(C(=O)CS(C)(=O)=O)[C@H]1C.Cl	IC50	'='	38000.0	nM	4.42			UO_0000065					False	CHEMBL2437635	Inhibition of CYP3A4 (unknown origin)	A	BAO_0000357	single protein format	Homo sapiens	None	None	None	None	CHEMBL340	Cytochrome P450 3A4	Homo sapiens	SINGLE PROTEIN	CHEMBL2434833	1	Scientific Literature	J. Med. Chem.	2013	None
CHEMBL2436226		0	534.06	0	3.40	36	CN[C@@H](C)C(=O)N[C@@H]1C(=O)N(Cc2c(C)ccc3ccccc23)c2ccc(C#N)cc2N(C(C)=O)[C@H]1C.Cl	Ki	'='	16700.0	nM	4.78			UO_0000065					False	CHEMBL2437634	Time-dependent inhibition of CYP3A4 in human liver microsomes assessed as midazolam hydroxylation by LC-MS/MS analysis	A	BAO_0000251	microsome format	Homo sapiens	CHEMBL3559723	Liver	None	Microsome	CHEMBL340	Cytochrome P450 3A4	Homo sapiens	SINGLE PROTEIN	CHEMBL2434833	1	Scientific Literature	J. Med. Chem.	2013	None
CHEMBL2436218		0	603.14	1	2.25	26c	CN[C@@H](C)C(=O)N[C@@H]1C(=O)N(Cc2c(OC)ccc3ccccc23)c2ccccc2N(C(=O)CS(C)(=O)=O)[C@H]1C.Cl	Ki	'='	7100.0	nM	5.15			UO_0000065					False	CHEMBL2437634	Time-dependent inhibition of CYP3A4 in human liver microsomes assessed as midazolam hydroxylation by LC-MS/MS analysis	A	BAO_0000251	microsome format	Homo sapiens	CHEMBL3559723	Liver	None	Microsome	CHEMBL340	Cytochrome P450 3A4	Homo sapiens	SINGLE PROTEIN	CHEMBL2434833	1	Scientific Literature	J. Med. Chem.	2013	None
CHEMBL2436325		0	487.04	0	2.75	15b	CN[C@@H](C)C(=O)N[C@H]1CN(C(=O)CC(C)C)c2ccccc2N(CCc2ccccc2)C1=O.Cl	IC50	'='	3300.0	nM	5.48			UO_0000065					False	CHEMBL2437635	Inhibition of CYP3A4 (unknown origin)	A	BAO_0000357	single protein format	Homo sapiens	None	None	None	None	CHEMBL340	Cytochrome P450 3A4	Homo sapiens	SINGLE PROTEIN	CHEMBL2434833	1	Scientific Literature	J. Med. Chem.	2013	None
CHEMBL2436205		0	730.08	1	4.30	21g	CN[C@@H](C)C(=O)N[C@H]1CN(C(=O)c2ccc(S(C)(=O)=O)cc2)c2ccccc2N(Cc2c(OC)ccc3cc(Br)ccc23)C1=O.Cl	IC50	'='	2000.0	nM	5.70			UO_0000065					False	CHEMBL2437635	Inhibition of CYP3A4 (unknown origin)	A	BAO_0000357	single protein format	Homo sapiens	None	None	None	None	CHEMBL340	Cytochrome P450 3A4	Homo sapiens	SINGLE PROTEIN	CHEMBL2434833	1	Scientific Literature	J. Med. Chem.	2013	None
CHEMBL2436330		0	651.99	1	4.90	21b	CN[C@@H](C)C(=O)N[C@H]1CN(C(=O)c2ccccc2)c2ccccc2N(Cc2c(OC)ccc3cc(Br)ccc23)C1=O.Cl	IC50	'='	1200.0	nM	5.92			UO_0000065					False	CHEMBL2437635	Inhibition of CYP3A4 (unknown origin)	A	BAO_0000357	single protein format	Homo sapiens	None	None	None	None	CHEMBL340	Cytochrome P450 3A4	Homo sapiens	SINGLE PROTEIN	CHEMBL2434833	1	Scientific Literature	J. Med. Chem.	2013	None
CHEMBL1164531		0	476.62	1	5.41	70	CCCCOC(=O)NS(=O)(=O)c1sc(CC(C)C)cc1-c1ccc(Cc2ncco2)cc1	Inhibition	'='	57.0	%				UO_0000187					False	CHEMBL1167167	Inhibition of human recombinant CYP3A4 at 10 uM by spectrofluorimetry	A	BAO_0000357	single protein format	Homo sapiens	None	None	None	None	CHEMBL340	Cytochrome P450 3A4	Homo sapiens	SINGLE PROTEIN	CHEMBL1165972	1	Scientific Literature	Bioorg. Med. Chem.	2010	None
CHEMBL522600		0	325.80	0	4.42	Pubchem CID 3235150	COc1ccccc1CNc1ncncc1-c1ccccc1Cl	Activity	'='	199.0	uM				UO_0000064					False	CHEMBL972517	Inhibition of human CYP3A4	A	BAO_0000357	single protein format	Homo sapiens	None	None	None	None	CHEMBL340	Cytochrome P450 3A4	Homo sapiens	SINGLE PROTEIN	CHEMBL1138506	1	Scientific Literature	J. Med. Chem.	2009	None
CHEMBL521971		0	414.49	0	3.14	Pubchem CID 3232886	COc1ccc(CNc2ncncc2-c2cccc(NS(C)(=O)=O)c2)c(OC)c1	Activity	'='	251.0	uM				UO_0000064					False	CHEMBL972517	Inhibition of human CYP3A4	A	BAO_0000357	single protein format	Homo sapiens	None	None	None	None	CHEMBL340	Cytochrome P450 3A4	Homo sapiens	SINGLE PROTEIN	CHEMBL1138506	1	Scientific Literature	J. Med. Chem.	2009	None
CHEMBL475198		0	366.42	0	4.79	Pubchem CID 3234265	COc1ccccc1CNc1ncnc2ccc(-c3ccccc3C#N)cc12	Activity	'='	4.0	uM				UO_0000064					False	CHEMBL972517	Inhibition of human CYP3A4	A	BAO_0000357	single protein format	Homo sapiens	None	None	None	None	CHEMBL340	Cytochrome P450 3A4	Homo sapiens	SINGLE PROTEIN	CHEMBL1138506	1	Scientific Literature	J. Med. Chem.	2009	None
CHEMBL513491		0	428.22	1	5.40	8i	O=C([O-])c1cccc(Cc2cc(Cl)ccc2OCc2ccc(F)cc2Cl)n1.[Na+]	IC50	'='	35000.0	nM	4.46			UO_0000065					False	CHEMBL969594	Inhibition of human CYP3A4 using DEF substrate	A	BAO_0000357	single protein format	Homo sapiens	None	None	None	None	CHEMBL340	Cytochrome P450 3A4	Homo sapiens	SINGLE PROTEIN	CHEMBL1138602	1	Scientific Literature	Bioorg. Med. Chem. Lett.	2009	None
CHEMBL3104478		0	432.55	0	4.16	33	CS(=O)(=O)c1ccc(N2CCC(N(c3ccc(C#N)cc3)c3cccnc3)CC2)cc1	IC50	'='	12000.0	nM	4.92			UO_0000065					False	CHEMBL3107752	Inhibition of CYP3A4 in human liver microsomes assessed as 6beta-hydroxylation of testosterone	A	BAO_0000019	assay format	Homo sapiens	CHEMBL3559723	Liver	None	None	CHEMBL340	Cytochrome P450 3A4	Homo sapiens	SINGLE PROTEIN	CHEMBL3102812	1	Scientific Literature	J. Med. Chem.	2013	None
CHEMBL2448735		0	384.49	0	3.65	DNDI2084892	CS(=O)(=O)N(Cc1cnc[nH]1)c1ccc(-c2nc3ccccc3s2)cc1	Inhibition	'='	85.0	%				UO_0000187					False	CHEMBL2448774	DNDI: Human CYP3A4 inhibition at 10 uM determined using 6b-hydroxylation of testosterone	A	BAO_0000357	single protein format	Homo sapiens	None	None	None	None	CHEMBL340	Cytochrome P450 3A4	Homo sapiens	SINGLE PROTEIN	CHEMBL2448688	14	Drugs for Neglected Diseases Initiative (DNDi)			None
CHEMBL2448747		0	402.52	1	5.45	DNDI2166113	CC(C)Cc1ccc(-n2ccnc2)c(NC(=O)c2cnc(-c3ccccc3)s2)c1	Inhibition	'='	54.3	%				UO_0000187					False	CHEMBL2448773	DNDI: Human CYP3A4 inhibition at 1 uM determined using 6b-hydroxylation of testosterone	A	BAO_0000357	single protein format	Homo sapiens	None	None	None	None	CHEMBL340	Cytochrome P450 3A4	Homo sapiens	SINGLE PROTEIN	CHEMBL2448688	14	Drugs for Neglected Diseases Initiative (DNDi)			None
CHEMBL2437430		0	564.61	1	4.26	1o	Nc1cc(CN2CCC(C(=O)N3CCC(n4c(=O)n(-c5cc(F)cc(F)c5)c5cc(F)ccc54)CC3)CC2)ccn1	IC50	'>'	30000.0	nM				UO_0000065					False	CHEMBL2439317	Inhibition of CYP3A4 in human liver microsomes	A	BAO_0000251	microsome format	Homo sapiens	CHEMBL3559723	Liver	None	Microsome	CHEMBL340	Cytochrome P450 3A4	Homo sapiens	SINGLE PROTEIN	CHEMBL2434907	1	Scientific Literature	Bioorg. Med. Chem. Lett.	2013	None
CHEMBL218933		0	471.52	1	5.76	4	C[C@H]1OC(=O)[C@@H]2C[C@@H]3C[C@H](O)CC[C@H]3[C@H](/C=C/c3ccc(-c4cccc(C(F)(F)F)c4)cn3)[C@H]12	Activity						Not Active						False	CHEMBL909378	Inhibition of cytochrome P450 3A4 in human liver microsomes up to 10 uM	A	BAO_0000251	microsome format	Homo sapiens	CHEMBL3559723	Liver	None	Microsome	CHEMBL340	Cytochrome P450 3A4	Homo sapiens	SINGLE PROTEIN	CHEMBL1139225	1	Scientific Literature	J. Med. Chem.	2007	None
CHEMBL216228		0	396.88	0	4.21	ADS103253	Cc1nc(N2CCCC2)nc2ccc(NC(=O)COc3ccc(Cl)cc3)cc12	Inhibition						Not Active						False	CHEMBL854899	Inhibition of human CYP3A4 at 1uM	A	BAO_0000357	single protein format	Homo sapiens	None	None	None	None	CHEMBL340	Cytochrome P450 3A4	Homo sapiens	SINGLE PROTEIN	CHEMBL1137582	1	Scientific Literature	Bioorg. Med. Chem. Lett.	2007	None
CHEMBL208443		0	409.53	0	4.46	1t	CC[C@H]([C@@H](c1ccc2cc(OCC(C)(C)C(=O)O)ccc2c1)n1ccnc1)N(C)C	IC50	'='	3300.0	nM	5.48			UO_0000065					False	CHEMBL853201	Inhibition of CYP3A4	A	BAO_0000357	single protein format	Homo sapiens	None	None	None	None	CHEMBL340	Cytochrome P450 3A4	Homo sapiens	SINGLE PROTEIN	CHEMBL1147708	1	Scientific Literature	Bioorg. Med. Chem. Lett.	2006	None
CHEMBL230034		0	434.50	0	2.91	5	N=C(N)NCCC[C@H](NC(=O)c1ccc(C(c2ccccc2)c2ccccc2)o1)C(=O)O	Inhibition	'='	0.0	%				UO_0000187					False	CHEMBL889068	Inhibition of CYP3A4 at 50 uM	A	BAO_0000357	single protein format	None	None	None	None	None	CHEMBL340	Cytochrome P450 3A4	Homo sapiens	SINGLE PROTEIN	CHEMBL1145356	1	Scientific Literature	Bioorg. Med. Chem. Lett.	2007	None
CHEMBL225466		0	416.35	0	3.67	44	O=C(NCC1CCOCC1)c1cnc(Nc2cccc(F)c2F)nc1C(F)(F)F	IC50						Not Determined						False	CHEMBL904762	Inhibition of human CYP3A4	A	BAO_0000357	single protein format	Homo sapiens	None	None	None	None	CHEMBL340	Cytochrome P450 3A4	Homo sapiens	SINGLE PROTEIN	CHEMBL1143658	1	Scientific Literature	J. Med. Chem.	2007	None
CHEMBL1084738		0	476.50	1	5.67	43	C[C@@H]1CN(C(=O)c2ccccc2)CCN1c1nnc(-c2ccc(C(F)(F)F)cc2)c2ccccc12	Inhibition	'<'	10.0	%				UO_0000187					False	CHEMBL1120461	Inhibition of human CYP3A4 at 3 uM by HPLC-MS	A	BAO_0000357	single protein format	Homo sapiens	None	None	None	None	CHEMBL340	Cytochrome P450 3A4	Homo sapiens	SINGLE PROTEIN	CHEMBL1158625	1	Scientific Literature	Bioorg. Med. Chem. Lett.	2010	None
CHEMBL384467	DEXAMETHASONE	4	392.47	0	1.90	Dexamethasone	C[C@@H]1C[C@H]2[C@@H]3CCC4=CC(=O)C=C[C@]4(C)[C@@]3(F)[C@@H](O)C[C@]2(C)[C@@]1(O)C(=O)CO	IC50	'>'	50000.0	nM				UO_0000065					False	CHEMBL664809	Inhibition of human cytochrome P450 3A4	A	BAO_0000357	single protein format	None	None	None	None	None	CHEMBL340	Cytochrome P450 3A4	Homo sapiens	SINGLE PROTEIN	CHEMBL1136781	1	Scientific Literature	J. Med. Chem.	2003	None
CHEMBL3318423		0	321.40	0	4.57	18	N#Cc1ccccc1SC1=C(O)CC(c2ccccc2)CC1=O	IC50	'>'	5000.0	nM				UO_0000065					False	CHEMBL3370220	Inhibition of CYP3A4 (unknown origin)	A	BAO_0000357	single protein format	Homo sapiens	None	None	None	None	CHEMBL340	Cytochrome P450 3A4	Homo sapiens	SINGLE PROTEIN	CHEMBL3352775	1	Scientific Literature	Bioorg. Med. Chem. Lett.	2014	None
CHEMBL3335386		0	585.61	2	5.63	24	CC(C)N1CCN(CC(=O)Nc2cc(Oc3ccc4c(c3)nc(Nc3cc(C(F)(F)F)ccc3F)n4C)ccn2)CC1	INH	'='	14.0	uM		Non standard unit for type		UO_0000064					False	CHEMBL3384716	Inhibition of CYP3A4 (unknown origin)	A	BAO_0000357	single protein format	Homo sapiens	None	None	None	None	CHEMBL340	Cytochrome P450 3A4	Homo sapiens	SINGLE PROTEIN	CHEMBL3351360	1	Scientific Literature	ACS Med. Chem. Lett.	2014	None
CHEMBL401930		0	479.97	0	3.86	1, BMS-536924	Cc1cc(N2CCOCC2)cc2[nH]c(-c3c(NC[C@@H](O)c4cccc(Cl)c4)cc[nH]c3=O)nc12	IC50	'='	500.0	nM	6.30			UO_0000065					True	CHEMBL1115501	Inhibition of CYP3A4 assessed as dealkylation of 7-benzyloxy-4-trifluoromethylcoumarin	A	BAO_0000357	single protein format	None	None	None	None	None	CHEMBL340	Cytochrome P450 3A4	Homo sapiens	SINGLE PROTEIN	CHEMBL1157113	1	Scientific Literature	Bioorg. Med. Chem. Lett.	2010	None
CHEMBL1084733		0	464.61	1	5.95	39	C[C@@H]1CN(C(=O)c2ccccc2)CCN1c1nnc(-c2ccc(C(C)(C)C)cc2)c2ccccc12	Inhibition	'='	25.0	%				UO_0000187					False	CHEMBL1120461	Inhibition of human CYP3A4 at 3 uM by HPLC-MS	A	BAO_0000357	single protein format	Homo sapiens	None	None	None	None	CHEMBL340	Cytochrome P450 3A4	Homo sapiens	SINGLE PROTEIN	CHEMBL1158625	1	Scientific Literature	Bioorg. Med. Chem. Lett.	2010	None
CHEMBL534942		0	337.29	0	3.53	(+)-1	Cl.Clc1ccccc1CC(c1ccccc1)N1CCNCC1	IC50	'>'	30000.0	nM				UO_0000065					False	CHEMBL864244	Inhibition of CYP3A4	A	BAO_0000357	single protein format	None	None	None	None	None	CHEMBL340	Cytochrome P450 3A4	Homo sapiens	SINGLE PROTEIN	CHEMBL1145304	1	Scientific Literature	Bioorg. Med. Chem. Lett.	2006	None
CHEMBL487554		0	393.45	0	2.13	16i	COC1CN(c2cccc(-c3cc(NC(C)=O)nc(-n4nc(C)cc4C)n3)n2)C1	IC50	'='	11000.0	nM	4.96			UO_0000065					False	CHEMBL950431	Inhibition of CYP3A4 in human liver microsomes by LC-MS/MS analysis	A	BAO_0000251	microsome format	Homo sapiens	CHEMBL3559723	Liver	None	Microsome	CHEMBL340	Cytochrome P450 3A4	Homo sapiens	SINGLE PROTEIN	CHEMBL1152277	1	Scientific Literature	J. Med. Chem.	2008	None
CHEMBL146826	DESETHYL ISOQUINE	0	327.82	0	4.45	5	CCNCc1ccc(Nc2ccnc3cc(Cl)ccc23)cc1O	IC50	'>='	55000.0	nM				UO_0000065					False	CHEMBL949434	Inhibition of human recombinant CYP3A4 using phenyl-piperazinyl-methyl-benzyl-resofurin as substrate	A	BAO_0000357	single protein format	Homo sapiens	None	None	None	None	CHEMBL340	Cytochrome P450 3A4	Homo sapiens	SINGLE PROTEIN	CHEMBL1140918	1	Scientific Literature	J. Med. Chem.	2009	None
CHEMBL270666		0	479.54	0	2.02	9h, diastereomer-1(SR)	CC(C)(N)C(=O)N[C@H](COCc1ccccc1)c1nnnn1[C@H](CC#N)COc1ccccc1O	IC50	'='	9800.0	nM	5.01			UO_0000065					False	CHEMBL935016	Inhibition of CYP3A4 using 7-benzyloxy-4-trifluoromethylcoumarin as a substrate	A	BAO_0000357	single protein format	None	None	None	None	None	CHEMBL340	Cytochrome P450 3A4	Homo sapiens	SINGLE PROTEIN	CHEMBL1141598	1	Scientific Literature	Bioorg. Med. Chem. Lett.	2008	None
CHEMBL217716		0	386.43	0	2.25	38h	O=C(NO)c1ccc(-c2ccn(CCNCc3ccc4c(c3)OCO4)n2)s1	IC50	'='	510.0	nM	6.29			UO_0000065					False	CHEMBL946980	Inhibition of CYP3A4	A	BAO_0000357	single protein format	None	None	None	None	None	CHEMBL340	Cytochrome P450 3A4	Homo sapiens	SINGLE PROTEIN	CHEMBL1142268	1	Scientific Literature	J. Med. Chem.	2008	None
CHEMBL1593981		0	324.51	1	6.53	SID4254191	CC[C@H](c1ccccc1)c1cc(C(C)(C)C)cc(C(C)(C)C)c1O	Potency	'='	5011.9	nM	5.30		Inconclusive	UO_0000065					False	CHEMBL1613886	PUBCHEM_BIOASSAY: qHTS Assay for Inhibitors and Substrates of Cytochrome P450 3A4. (Class of assay: confirmatory) [Related pubchem assays: 410 ]	A	BAO_0000357	single protein format	Homo sapiens	None	None	None	None	CHEMBL340	Cytochrome P450 3A4	Homo sapiens	SINGLE PROTEIN	CHEMBL1201862	7	PubChem BioAssays			None
CHEMBL1552001		0	302.46	1	5.21	SID26749754	CC(C)C1=CC2=CCC3[C@@](C)(CCC[C@@]3(C)C(=O)O)C2CC1	Potency	'='	39810.7	nM	4.40		Inconclusive	UO_0000065					False	CHEMBL1613886	PUBCHEM_BIOASSAY: qHTS Assay for Inhibitors and Substrates of Cytochrome P450 3A4. (Class of assay: confirmatory) [Related pubchem assays: 410 ]	A	BAO_0000357	single protein format	Homo sapiens	None	None	None	None	CHEMBL340	Cytochrome P450 3A4	Homo sapiens	SINGLE PROTEIN	CHEMBL1201862	7	PubChem BioAssays			None
CHEMBL1446324		0	342.36	0	1.94	SID4238148	COCCn1c(=O)c(C)nc2cnc(Oc3ccc(OC)cc3)nc21	Potency	'='	15848.9	nM	4.80		Active	UO_0000065					False	CHEMBL1613886	PUBCHEM_BIOASSAY: qHTS Assay for Inhibitors and Substrates of Cytochrome P450 3A4. (Class of assay: confirmatory) [Related pubchem assays: 410 ]	A	BAO_0000357	single protein format	Homo sapiens	None	None	None	None	CHEMBL340	Cytochrome P450 3A4	Homo sapiens	SINGLE PROTEIN	CHEMBL1201862	7	PubChem BioAssays			None
CHEMBL1435477		0	294.44	0	4.12	SID11112386	C[C@@H](CN(C)C)CN1c2ccccc2CCc2ccccc21	Potency	'='	10000.0	nM	5.00		Inconclusive	UO_0000065					False	CHEMBL1613886	PUBCHEM_BIOASSAY: qHTS Assay for Inhibitors and Substrates of Cytochrome P450 3A4. (Class of assay: confirmatory) [Related pubchem assays: 410 ]	A	BAO_0000357	single protein format	Homo sapiens	None	None	None	None	CHEMBL340	Cytochrome P450 3A4	Homo sapiens	SINGLE PROTEIN	CHEMBL1201862	7	PubChem BioAssays			None
CHEMBL1413165		0	506.65	2	6.79	SID17384939	C[C@@H](C(=O)NCc1cccc2ccccc12)[C@H]1C[C@]1(C)[C@H](NC(=O)OCc1ccccc1)c1ccccc1	Potency	'='	398.1	nM	6.40		Active	UO_0000065					False	CHEMBL1613886	PUBCHEM_BIOASSAY: qHTS Assay for Inhibitors and Substrates of Cytochrome P450 3A4. (Class of assay: confirmatory) [Related pubchem assays: 410 ]	A	BAO_0000357	single protein format	Homo sapiens	None	None	None	None	CHEMBL340	Cytochrome P450 3A4	Homo sapiens	SINGLE PROTEIN	CHEMBL1201862	7	PubChem BioAssays			None
CHEMBL243664	ACACETIN	0	284.27	0	2.88	SID26749133	COc1ccc(-c2cc(=O)c3c(O)cc(O)cc3o2)cc1	Potency	'='	7943.3	nM	5.10		Active	UO_0000065					False	CHEMBL1613886	PUBCHEM_BIOASSAY: qHTS Assay for Inhibitors and Substrates of Cytochrome P450 3A4. (Class of assay: confirmatory) [Related pubchem assays: 410 ]	A	BAO_0000357	single protein format	Homo sapiens	None	None	None	None	CHEMBL340	Cytochrome P450 3A4	Homo sapiens	SINGLE PROTEIN	CHEMBL1201862	7	PubChem BioAssays			None
CHEMBL1553274		0	220.36	0	3.94	SID26754324	C=C1CC[C@@H]2O[C@@]2(C)CC[C@H]2[C@H]1CC2(C)C	Potency	'='	39810.7	nM	4.40		Inconclusive	UO_0000065					False	CHEMBL1613886	PUBCHEM_BIOASSAY: qHTS Assay for Inhibitors and Substrates of Cytochrome P450 3A4. (Class of assay: confirmatory) [Related pubchem assays: 410 ]	A	BAO_0000357	single protein format	Homo sapiens	None	None	None	None	CHEMBL340	Cytochrome P450 3A4	Homo sapiens	SINGLE PROTEIN	CHEMBL1201862	7	PubChem BioAssays			None
CHEMBL489534		0	321.38	0	3.77	SID4240094	COc1cccc(-c2cncnc2NCc2ccccc2OC)c1	Potency	'='	501.2	nM	6.30		Active	UO_0000065					False	CHEMBL1613886	PUBCHEM_BIOASSAY: qHTS Assay for Inhibitors and Substrates of Cytochrome P450 3A4. (Class of assay: confirmatory) [Related pubchem assays: 410 ]	A	BAO_0000357	single protein format	Homo sapiens	None	None	None	None	CHEMBL340	Cytochrome P450 3A4	Homo sapiens	SINGLE PROTEIN	CHEMBL1201862	7	PubChem BioAssays			None
CHEMBL162383		0	423.52	0	4.95	16	CCN1c2ncc(CSc3cc(C)nc(C)c3)cc2C(=O)Nc2c(C)cc(F)nc21	IC50	'='	10000.0	nM	5.00			UO_0000065					False	CHEMBL663985	Inhibition of CYP450 (Cytochrome P450) 3A4 with fluorogenic substrate BQ	A	BAO_0000357	single protein format	None	None	None	None	None	CHEMBL340	Cytochrome P450 3A4	Homo sapiens	SINGLE PROTEIN	CHEMBL1137947	1	Scientific Literature	Bioorg. Med. Chem. Lett.	2004	None
CHEMBL404451		0	538.64	2	6.23	(+)-38	Cc1oc(-c2ccccc2)nc1CCOc1ccc(C[C@H]2C(=O)N(c3ccc(C(C)(C)C)cc3)[C@H]2C(=O)O)cc1	IC50	'>'	40000.0	nM				UO_0000065					False	CHEMBL933077	Inhibition of CYP3A4 in presence of 7-benzyloxy-4-trifluoromethyl coumarin substrate	A	BAO_0000357	single protein format	None	None	None	None	None	CHEMBL340	Cytochrome P450 3A4	Homo sapiens	SINGLE PROTEIN	CHEMBL1142250	1	Scientific Literature	Bioorg. Med. Chem. Lett.	2008	None
CHEMBL272963		0	538.64	2	6.23	(+)-36	Cc1oc(-c2ccccc2)nc1CCOc1cccc(C[C@H]2C(=O)N(c3ccc(C(C)(C)C)cc3)[C@H]2C(=O)O)c1	IC50	'='	20000.0	nM	4.70			UO_0000065					False	CHEMBL933077	Inhibition of CYP3A4 in presence of 7-benzyloxy-4-trifluoromethyl coumarin substrate	A	BAO_0000357	single protein format	None	None	None	None	None	CHEMBL340	Cytochrome P450 3A4	Homo sapiens	SINGLE PROTEIN	CHEMBL1142250	1	Scientific Literature	Bioorg. Med. Chem. Lett.	2008	None
CHEMBL404451		0	538.64	2	6.23	(+)-38	Cc1oc(-c2ccccc2)nc1CCOc1ccc(C[C@H]2C(=O)N(c3ccc(C(C)(C)C)cc3)[C@H]2C(=O)O)cc1	IC50	'>'	40000.0	nM				UO_0000065					False	CHEMBL933194	Inhibition of CYP3A4 in presence of 7-benzyloxyresorufin substrate	A	BAO_0000357	single protein format	None	None	None	None	None	CHEMBL340	Cytochrome P450 3A4	Homo sapiens	SINGLE PROTEIN	CHEMBL1142250	1	Scientific Literature	Bioorg. Med. Chem. Lett.	2008	None
CHEMBL256468		0	538.64	2	6.23	(-)-37	Cc1oc(-c2ccccc2)nc1CCOc1ccc(C[C@@H]2C(=O)N(c3ccc(C(C)(C)C)cc3)[C@@H]2C(=O)O)cc1	IC50	'='	28000.0	nM	4.55			UO_0000065					False	CHEMBL933194	Inhibition of CYP3A4 in presence of 7-benzyloxyresorufin substrate	A	BAO_0000357	single protein format	None	None	None	None	None	CHEMBL340	Cytochrome P450 3A4	Homo sapiens	SINGLE PROTEIN	CHEMBL1142250	1	Scientific Literature	Bioorg. Med. Chem. Lett.	2008	None
CHEMBL3403987		0	535.69	1	4.56	15	COCCCOc1cc(C(=O)N(C[C@@H]2CNC[C@H]2OCc2cccc(-n3cccc3)c2)C(C)C)ccc1OC	IC50	'<='	200.0	nM				UO_0000065					False	CHEMBL3406658	Inhibition of CYP3A4 (unknown origin) using 7-benzyl-4-trifluoromethylcoumarin as fluorometric substrate	A	BAO_0000357	single protein format	Homo sapiens	None	None	None	None	CHEMBL340	Cytochrome P450 3A4	Homo sapiens	SINGLE PROTEIN	CHEMBL3400053	1	Scientific Literature	Bioorg. Med. Chem. Lett.	2015	None
CHEMBL1200468	MALATHION	4	330.36	0	2.12	SID17389839	CCOC(=O)CC(SP(=S)(OC)OC)C(=O)OCC	Potency	'='	1000.0	nM	6.00		Active	UO_0000065					False	CHEMBL1613886	PUBCHEM_BIOASSAY: qHTS Assay for Inhibitors and Substrates of Cytochrome P450 3A4. (Class of assay: confirmatory) [Related pubchem assays: 410 ]	A	BAO_0000357	single protein format	Homo sapiens	None	None	None	None	CHEMBL340	Cytochrome P450 3A4	Homo sapiens	SINGLE PROTEIN	CHEMBL1201862	7	PubChem BioAssays			None
CHEMBL1314185		0	344.37	0	2.97	SID4240347	Cn1c(=O)c(-c2ccccc2)nc2cnc(OCc3ccccc3)nc21	Potency	'='	39810.7	nM	4.40		Inconclusive	UO_0000065					False	CHEMBL1613886	PUBCHEM_BIOASSAY: qHTS Assay for Inhibitors and Substrates of Cytochrome P450 3A4. (Class of assay: confirmatory) [Related pubchem assays: 410 ]	A	BAO_0000357	single protein format	Homo sapiens	None	None	None	None	CHEMBL340	Cytochrome P450 3A4	Homo sapiens	SINGLE PROTEIN	CHEMBL1201862	7	PubChem BioAssays			None
CHEMBL1602532		0	314.42	0	4.18	SID26748543	CC(=O)OC1CCC2C3CCc4cc(O)ccc4C3CCC12C	Potency	'='	39810.7	nM	4.40		Inconclusive	UO_0000065					False	CHEMBL1613886	PUBCHEM_BIOASSAY: qHTS Assay for Inhibitors and Substrates of Cytochrome P450 3A4. (Class of assay: confirmatory) [Related pubchem assays: 410 ]	A	BAO_0000357	single protein format	Homo sapiens	None	None	None	None	CHEMBL340	Cytochrome P450 3A4	Homo sapiens	SINGLE PROTEIN	CHEMBL1201862	7	PubChem BioAssays			None
CHEMBL1318580		0	411.48	0	3.99	SID4240431	COc1ccc(NC(=O)N2CC[C@@]3(CCCN(C(=O)c4cccc(F)c4)C3)C2)cc1	Potency	'='	15848.9	nM	4.80		Inconclusive	UO_0000065					False	CHEMBL1613886	PUBCHEM_BIOASSAY: qHTS Assay for Inhibitors and Substrates of Cytochrome P450 3A4. (Class of assay: confirmatory) [Related pubchem assays: 410 ]	A	BAO_0000357	single protein format	Homo sapiens	None	None	None	None	CHEMBL340	Cytochrome P450 3A4	Homo sapiens	SINGLE PROTEIN	CHEMBL1201862	7	PubChem BioAssays			None
CHEMBL1516107		0	311.36	0	2.08	SID26752523	C=CCOC(=O)C(C(C)=O)C(NC(=O)OC)c1cccs1	Potency	'='	3162.3	nM	5.50		Active	UO_0000065					False	CHEMBL1613886	PUBCHEM_BIOASSAY: qHTS Assay for Inhibitors and Substrates of Cytochrome P450 3A4. (Class of assay: confirmatory) [Related pubchem assays: 410 ]	A	BAO_0000357	single protein format	Homo sapiens	None	None	None	None	CHEMBL340	Cytochrome P450 3A4	Homo sapiens	SINGLE PROTEIN	CHEMBL1201862	7	PubChem BioAssays			None
CHEMBL126075	DILAZEP	0	604.70	2	3.54	SID11112657	COc1cc(C(=O)OCCCN2CCCN(CCCOC(=O)c3cc(OC)c(OC)c(OC)c3)CC2)cc(OC)c1OC	Potency	'='	10000.0	nM	5.00		Active	UO_0000065					False	CHEMBL1613886	PUBCHEM_BIOASSAY: qHTS Assay for Inhibitors and Substrates of Cytochrome P450 3A4. (Class of assay: confirmatory) [Related pubchem assays: 410 ]	A	BAO_0000357	single protein format	Homo sapiens	None	None	None	None	CHEMBL340	Cytochrome P450 3A4	Homo sapiens	SINGLE PROTEIN	CHEMBL1201862	7	PubChem BioAssays			None
CHEMBL1446335		0	369.43	0	4.14	SID4239167	CN(C)C(=O)c1ccc(-c2nc(Nc3ccncc3)c3ccccc3n2)cc1	Potency	'='	15848.9	nM	4.80		Active	UO_0000065					False	CHEMBL1613886	PUBCHEM_BIOASSAY: qHTS Assay for Inhibitors and Substrates of Cytochrome P450 3A4. (Class of assay: confirmatory) [Related pubchem assays: 410 ]	A	BAO_0000357	single protein format	Homo sapiens	None	None	None	None	CHEMBL340	Cytochrome P450 3A4	Homo sapiens	SINGLE PROTEIN	CHEMBL1201862	7	PubChem BioAssays			None
CHEMBL1594020		0	353.43	0	2.05	SID4238488	CCNc1ncc2nc(CCc3ccccc3)c(=O)n(CCOC)c2n1	Potency	'='	15848.9	nM	4.80		Inconclusive	UO_0000065					False	CHEMBL1613886	PUBCHEM_BIOASSAY: qHTS Assay for Inhibitors and Substrates of Cytochrome P450 3A4. (Class of assay: confirmatory) [Related pubchem assays: 410 ]	A	BAO_0000357	single protein format	Homo sapiens	None	None	None	None	CHEMBL340	Cytochrome P450 3A4	Homo sapiens	SINGLE PROTEIN	CHEMBL1201862	7	PubChem BioAssays			None
CHEMBL1514923		0	478.46	0	4.70	SID4239150	O=C(c1csnn1)N1CCC[C@@]2(CCN(Cc3cc(C(F)(F)F)cc(C(F)(F)F)c3)C2)C1	Potency	'='	251.2	nM	6.60		Active	UO_0000065					False	CHEMBL1613886	PUBCHEM_BIOASSAY: qHTS Assay for Inhibitors and Substrates of Cytochrome P450 3A4. (Class of assay: confirmatory) [Related pubchem assays: 410 ]	A	BAO_0000357	single protein format	Homo sapiens	None	None	None	None	CHEMBL340	Cytochrome P450 3A4	Homo sapiens	SINGLE PROTEIN	CHEMBL1201862	7	PubChem BioAssays			None
CHEMBL1322233		0	295.34	0	3.38	SID4239130	COc1cccc(-c2nccc(N(C)Cc3ccco3)n2)c1	Potency	'='	19952.6	nM	4.70		Active	UO_0000065					False	CHEMBL1613886	PUBCHEM_BIOASSAY: qHTS Assay for Inhibitors and Substrates of Cytochrome P450 3A4. (Class of assay: confirmatory) [Related pubchem assays: 410 ]	A	BAO_0000357	single protein format	Homo sapiens	None	None	None	None	CHEMBL340	Cytochrome P450 3A4	Homo sapiens	SINGLE PROTEIN	CHEMBL1201862	7	PubChem BioAssays			None
CHEMBL1330323		0	322.42	0	3.52	SID4254417	N#C/C(=C\NC(=S)c1ccncc1)c1nc2ccccc2s1	Potency	'='	2511.9	nM	5.60		Inconclusive	UO_0000065					False	CHEMBL1613886	PUBCHEM_BIOASSAY: qHTS Assay for Inhibitors and Substrates of Cytochrome P450 3A4. (Class of assay: confirmatory) [Related pubchem assays: 410 ]	A	BAO_0000357	single protein format	Homo sapiens	None	None	None	None	CHEMBL340	Cytochrome P450 3A4	Homo sapiens	SINGLE PROTEIN	CHEMBL1201862	7	PubChem BioAssays			None
[truncated: 48,412 more rows]
