# Supplementary material for: PyRMD Studio: A Unified Suite for Next-Generation, AI-Powered Virtual Screening
Source: J Chem Inf Model. 2026 May 19;66(11):6197–203. doi: 10.1021/acs.jcim.6c00648 (PMC13250901; doi:10.1021/acs.jcim.6c00648)
Supplement: Supplementary file 1 [file ci6c00648_si_001.zip › DATA/csf1r_chembl.csv]

Molecule ChEMBL ID	Molecule Name	Molecule Max Phase	Molecular Weight	#RO5 Violations	AlogP	Compound Key	Smiles	Standard Type	Standard Relation	Standard Value	Standard Units	pChEMBL Value	Data Validity Comment	Comment	Uo Units	Ligand Efficiency BEI	Ligand Efficiency LE	Ligand Efficiency LLE	Ligand Efficiency SEI	Potential Duplicate	Assay ChEMBL ID	Assay Description	Assay Type	BAO Format ID	BAO Label	Assay Organism	Assay Tissue ChEMBL ID	Assay Tissue Name	Assay Cell Type	Assay Subcellular Fraction	Target ChEMBL ID	Target Name	Target Organism	Target Type	Document ChEMBL ID	Source ID	Source Description	Document Journal	Document Year	Cell ChEMBL ID
CHEMBL330863		0	576.74	2	5.28	85	COc1cc2c(N3CCN(C(=O)Nc4ccc(OC(C)C)cc4)CC3)ncnc2cc1OCCCN1CCC(C)CC1	Inhibition						No data						False	CHEMBL766071	Inhibition of chimeric PDGF receptor with CSF-1R cytoplasmic domain phosphorylation in CHO cells	B	BAO_0000219	cell-based format	Homo sapiens	None	None	CHO	None	CHEMBL1844	Macrophage colony stimulating factor receptor	Homo sapiens	SINGLE PROTEIN	CHEMBL1135998	1	Scientific Literature	J. Med. Chem.	2002	CHEMBL3308072
CHEMBL458348		0	353.81	0	3.95	2	C[C@H](Nc1cncc(Cl)n1)c1cccc(NC(=O)c2cccnc2)c1	IC50	'='	857.0	nM	6.07			UO_0000065	17.15	0.33	2.12	7.60	False	CHEMBL1023850	Inhibition of FMS	B	BAO_0000357	single protein format	None	None	None	None	None	CHEMBL1844	Macrophage colony stimulating factor receptor	Homo sapiens	SINGLE PROTEIN	CHEMBL1136841	1	Scientific Literature	Bioorg. Med. Chem. Lett.	2009	None
CHEMBL456000		0	339.83	0	4.31	5	C[C@H](Nc1cncc(Cl)n1)c1cccc(NCc2cccnc2)c1	IC50	'>'	5000.0	nM				UO_0000065					False	CHEMBL1023850	Inhibition of FMS	B	BAO_0000357	single protein format	None	None	None	None	None	CHEMBL1844	Macrophage colony stimulating factor receptor	Homo sapiens	SINGLE PROTEIN	CHEMBL1136841	1	Scientific Literature	Bioorg. Med. Chem. Lett.	2009	None
CHEMBL232601	GW846105X	0	401.49	0	4.71	11a	N#Cc1c(NC(=O)c2cccc3ccccc23)sc2c1CCCN2C(=O)C1CC1	IC50	'>'	10000.0	nM				UO_0000065					False	CHEMBL897073	Inhibition of cFms	B	BAO_0000357	single protein format	None	None	None	None	None	CHEMBL1844	Macrophage colony stimulating factor receptor	Homo sapiens	SINGLE PROTEIN	CHEMBL1148840	1	Scientific Literature	Bioorg. Med. Chem. Lett.	2007	None
CHEMBL249957		0	378.48	0	4.38	42	N#Cc1ccc(C(=O)Nc2cc(N3CCCCC3)ccc2N2CCCCC2)o1	IC50	'='	17.0	nM	7.77			UO_0000065	20.53	0.38	3.39	10.72	False	CHEMBL925553	Inhibition of ATP-induced autophosphorylation of cFMS tyrosine kinase	B	BAO_0000357	single protein format	Homo sapiens	None	None	None	None	CHEMBL1844	Macrophage colony stimulating factor receptor	Homo sapiens	SINGLE PROTEIN	CHEMBL1140541	1	Scientific Literature	Bioorg. Med. Chem. Lett.	2007	None
CHEMBL249542		0	338.33	0	4.54	31	O=C(Nc1ccccc1N1CCCCC1)c1ccc(C(F)(F)F)o1	IC50	'>'	10000.0	nM				UO_0000065					False	CHEMBL925553	Inhibition of ATP-induced autophosphorylation of cFMS tyrosine kinase	B	BAO_0000357	single protein format	Homo sapiens	None	None	None	None	CHEMBL1844	Macrophage colony stimulating factor receptor	Homo sapiens	SINGLE PROTEIN	CHEMBL1140541	1	Scientific Literature	Bioorg. Med. Chem. Lett.	2007	None
CHEMBL249346		0	314.34	0	3.22	29	O=C(O)c1ccc(C(=O)Nc2ccccc2N2CCCCC2)o1	IC50	'>'	10000.0	nM				UO_0000065					False	CHEMBL925553	Inhibition of ATP-induced autophosphorylation of cFMS tyrosine kinase	B	BAO_0000357	single protein format	Homo sapiens	None	None	None	None	CHEMBL1844	Macrophage colony stimulating factor receptor	Homo sapiens	SINGLE PROTEIN	CHEMBL1140541	1	Scientific Literature	Bioorg. Med. Chem. Lett.	2007	None
CHEMBL941	IMATINIB	4	493.62	0	4.59	imatinib	Cc1ccc(NC(=O)c2ccc(CN3CCN(C)CC3)cc2)cc1Nc1nccc(-c2cccnc2)n1	IC50	'='	1274.0	nM	5.89			UO_0000065	11.94	0.22	1.30	6.83	False	CHEMBL1067459	Inhibition of human FMS expressed in growth factor dependent mouse FDC-P1 cells assessed as inhibition of FMS-mediated cell proliferation in presence human CSF1 after 48 hrs by resazurin dye reduction assay	B	BAO_0000219	cell-based format	Homo sapiens	None	None	FDC-P1	None	CHEMBL1844	Macrophage colony stimulating factor receptor	Homo sapiens	SINGLE PROTEIN	CHEMBL1157596	1	Scientific Literature	Bioorg. Med. Chem.	2010	None
CHEMBL1421	DASATINIB	4	488.02	0	3.31	Dasatinib	Cc1nc(Nc2ncc(C(=O)Nc3c(C)cccc3Cl)s2)cc(N2CCN(CCO)CC2)n1	Activity	'='	9.0	%				UO_0000187					False	CHEMBL1067462	Inhibition of CSF1-stimulated human FMS autophosphorylation expressed in growth factor dependent mouse FDC-P1 cells assessed as phosphorylated receptor level at 25 nM relative to control by Western blot	B	BAO_0000219	cell-based format	Homo sapiens	None	None	FDC-P1	None	CHEMBL1844	Macrophage colony stimulating factor receptor	Homo sapiens	SINGLE PROTEIN	CHEMBL1157596	1	Scientific Literature	Bioorg. Med. Chem.	2010	None
CHEMBL608533	MIDOSTAURIN	4	570.65	2	5.91	PKC-412	CO[C@@H]1[C@H](N(C)C(=O)c2ccccc2)C[C@H]2O[C@]1(C)n1c3ccccc3c3c4c(c5c6ccccc6n2c5c31)C(=O)NC4	Inhibition						Dose-dependent effect						False	CHEMBL1068700	Inhibition of CSF1-stimulated human FMS autophosphorylation expressed in growth factor dependent mouse FDC-P1 cells relative to control by Western blot	B	BAO_0000219	cell-based format	Homo sapiens	None	None	FDC-P1	None	CHEMBL1844	Macrophage colony stimulating factor receptor	Homo sapiens	SINGLE PROTEIN	CHEMBL1157596	1	Scientific Literature	Bioorg. Med. Chem.	2010	None
CHEMBL399541		0	317.30	0	2.01	20	O=C(Nc1ccccc1N1CCC(O)C1)c1ccc([N+](=O)[O-])o1	IC50	'>'	10000.0	nM				UO_0000065					False	CHEMBL925553	Inhibition of ATP-induced autophosphorylation of cFMS tyrosine kinase	B	BAO_0000357	single protein format	Homo sapiens	None	None	None	None	CHEMBL1844	Macrophage colony stimulating factor receptor	Homo sapiens	SINGLE PROTEIN	CHEMBL1140541	1	Scientific Literature	Bioorg. Med. Chem. Lett.	2007	None
CHEMBL399957		0	392.42	0	3.77	16	O=C(Nc1ccccc1N1CCN(c2ccccc2)CC1)c1ccc([N+](=O)[O-])o1	IC50	'>'	10000.0	nM				UO_0000065					False	CHEMBL925553	Inhibition of ATP-induced autophosphorylation of cFMS tyrosine kinase	B	BAO_0000357	single protein format	Homo sapiens	None	None	None	None	CHEMBL1844	Macrophage colony stimulating factor receptor	Homo sapiens	SINGLE PROTEIN	CHEMBL1140541	1	Scientific Literature	Bioorg. Med. Chem. Lett.	2007	None
CHEMBL401198		0	343.38	0	3.92	13	CC1CC(C)CN(c2ccccc2NC(=O)c2ccc([N+](=O)[O-])o2)C1	IC50	'='	5300.0	nM	5.28			UO_0000065	15.36	0.29	1.36	5.95	False	CHEMBL925553	Inhibition of ATP-induced autophosphorylation of cFMS tyrosine kinase	B	BAO_0000357	single protein format	Homo sapiens	None	None	None	None	CHEMBL1844	Macrophage colony stimulating factor receptor	Homo sapiens	SINGLE PROTEIN	CHEMBL1140541	1	Scientific Literature	Bioorg. Med. Chem. Lett.	2007	None
CHEMBL250187		0	323.31	0	3.84	10	O=C(Nc1ccccc1N1C=CC=CC=C1)c1ccc([N+](=O)[O-])o1	IC50	'='	260.0	nM	6.58			UO_0000065	20.37	0.37	2.75	7.43	False	CHEMBL925553	Inhibition of ATP-induced autophosphorylation of cFMS tyrosine kinase	B	BAO_0000357	single protein format	Homo sapiens	None	None	None	None	CHEMBL1844	Macrophage colony stimulating factor receptor	Homo sapiens	SINGLE PROTEIN	CHEMBL1140541	1	Scientific Literature	Bioorg. Med. Chem. Lett.	2007	None
CHEMBL249956		0	339.35	0	3.09	40	N#Cc1ccc(C(=O)Nc2cc(C(=O)O)ccc2N2CCCCC2)o1	IC50	'>'	2000.0	nM				UO_0000065					False	CHEMBL925554	Inhibition of ATP-induced autophosphorylation of cFMS tyrosine kinase in HEK 293 cells	B	BAO_0000219	cell-based format	Homo sapiens	None	None	HEK293	None	CHEMBL1844	Macrophage colony stimulating factor receptor	Homo sapiens	SINGLE PROTEIN	CHEMBL1140541	1	Scientific Literature	Bioorg. Med. Chem. Lett.	2007	CHEMBL3307715
CHEMBL249955		0	323.35	0	3.21	39	N#Cc1ccc(C(=O)Nc2cc(C=O)ccc2N2CCCCC2)o1	IC50	'='	330.0	nM	6.48			UO_0000065	20.04	0.37	3.27	7.51	False	CHEMBL925554	Inhibition of ATP-induced autophosphorylation of cFMS tyrosine kinase in HEK 293 cells	B	BAO_0000219	cell-based format	Homo sapiens	None	None	HEK293	None	CHEMBL1844	Macrophage colony stimulating factor receptor	Homo sapiens	SINGLE PROTEIN	CHEMBL1140541	1	Scientific Literature	Bioorg. Med. Chem. Lett.	2007	CHEMBL3307715
CHEMBL439233		0	329.36	0	3.68	12	CC1CCCN(c2ccccc2NC(=O)c2ccc([N+](=O)[O-])o2)C1	IC50	'='	2200.0	nM	5.66			UO_0000065	17.18	0.32	1.98	6.38	False	CHEMBL925554	Inhibition of ATP-induced autophosphorylation of cFMS tyrosine kinase in HEK 293 cells	B	BAO_0000219	cell-based format	Homo sapiens	None	None	HEK293	None	CHEMBL1844	Macrophage colony stimulating factor receptor	Homo sapiens	SINGLE PROTEIN	CHEMBL1140541	1	Scientific Literature	Bioorg. Med. Chem. Lett.	2007	CHEMBL3307715
CHEMBL323336		0	472.34	0	3.76	9	COc1cc2ncnc(N3CCN(C(=O)Nc4ccc(Br)cc4)CC3)c2cc1OC	IC50	'>'	30000.0	nM				UO_0000065					False	CHEMBL657538	Inhibition of Colony stimulating factor 1 receptor (CSF-1R)	B	BAO_0000357	single protein format	None	None	None	None	None	CHEMBL1844	Macrophage colony stimulating factor receptor	Homo sapiens	SINGLE PROTEIN	CHEMBL1135502	1	Scientific Literature	J. Med. Chem.	2002	None
CHEMBL941	IMATINIB	4	493.62	0	4.59	Imatinib	Cc1ccc(NC(=O)c2ccc(CN3CCN(C)CC3)cc2)cc1Nc1nccc(-c2cccnc2)n1	Kd	'='	19.0	nM	7.72			UO_0000065	15.64	0.29	3.13	8.95	False	CHEMBL1063702	Binding constant for CSF1R kinase domain	B	BAO_0000357	single protein format	Homo sapiens	None	None	None	None	CHEMBL1844	Macrophage colony stimulating factor receptor	Homo sapiens	SINGLE PROTEIN	CHEMBL1150977	1	Scientific Literature	Nat. Biotechnol.	2008	None
CHEMBL1172313		0	384.44	0	4.14	6d	N#Cc1c[nH]c(C(=O)Nc2ccc(-c3ccc(N)nc3)cc2C2=CCCCC2)n1	IC50	'='	4.5	nM	8.35			UO_0000065	21.71	0.39	4.21	6.93	False	CHEMBL1174608	Inhibition of human FMS by fluorescence polarization	B	BAO_0000357	single protein format	Homo sapiens	None	None	None	None	CHEMBL1844	Macrophage colony stimulating factor receptor	Homo sapiens	SINGLE PROTEIN	CHEMBL1177769	1	Scientific Literature	Bioorg. Med. Chem. Lett.	2010	None
CHEMBL551079		0	514.60	2	5.79	36	C[C@@H](Oc1cc(-c2cnc3ccccn23)sc1C(N)=O)c1ccc(CNC(C)(C)C)cc1OC(F)F	Inhibition	'<'	50.0	%				UO_0000187					False	CHEMBL1057443	Inhibition of Fms at 1 uM	B	BAO_0000357	single protein format	None	None	None	None	None	CHEMBL1844	Macrophage colony stimulating factor receptor	Homo sapiens	SINGLE PROTEIN	CHEMBL1154027	1	Scientific Literature	Bioorg. Med. Chem. Lett.	2009	None
CHEMBL248931		0	382.47	0	4.81	8j	CN(C)c1ccc(-c2ccc3c(Nc4ccccc4)c(C(N)=O)cnc3c2)cc1	IC50	'='	40.0	nM	7.40			UO_0000065	19.34	0.35	2.59	10.38	False	CHEMBL925269	Inhibition of cfms	B	BAO_0000357	single protein format	None	None	None	None	None	CHEMBL1844	Macrophage colony stimulating factor receptor	Homo sapiens	SINGLE PROTEIN	CHEMBL1140498	1	Scientific Literature	Bioorg. Med. Chem. Lett.	2007	None
CHEMBL399932		0	458.83	1	5.69	7n	NC(=O)c1cnc2cc(-c3ccncc3)ccc2c1Nc1ccc(OC(F)(F)F)c(Cl)c1	IC50	'='	32.0	nM	7.50			UO_0000065	16.33	0.32	1.80	8.32	False	CHEMBL925269	Inhibition of cfms	B	BAO_0000357	single protein format	None	None	None	None	None	CHEMBL1844	Macrophage colony stimulating factor receptor	Homo sapiens	SINGLE PROTEIN	CHEMBL1140498	1	Scientific Literature	Bioorg. Med. Chem. Lett.	2007	None
CHEMBL249377		0	386.48	0	4.86	7c	CSc1ccc(Nc2c(C(N)=O)cnc3cc(-c4ccncc4)ccc23)cc1	IC50	'='	130.0	nM	6.89			UO_0000065	17.82	0.34	2.03	8.51	False	CHEMBL925269	Inhibition of cfms	B	BAO_0000357	single protein format	None	None	None	None	None	CHEMBL1844	Macrophage colony stimulating factor receptor	Homo sapiens	SINGLE PROTEIN	CHEMBL1140498	1	Scientific Literature	Bioorg. Med. Chem. Lett.	2007	None
CHEMBL252834		0	408.51	0	2.79	40	CC1CCN(c2nc(N3CCN(C)CC3)ccc2NC(=O)c2ccc(C#N)o2)CC1	IC50	'='	10.0	nM	8.00			UO_0000065	19.58	0.36	5.21	9.03	False	CHEMBL927234	Inhibition of human cytoplasmic FMS expressed in Sf9-baculovirus system after 80 mins by fluorescence polarization	B	BAO_0000219	cell-based format	Homo sapiens	None	None	Sf9	None	CHEMBL1844	Macrophage colony stimulating factor receptor	Homo sapiens	SINGLE PROTEIN	CHEMBL1141497	1	Scientific Literature	Bioorg. Med. Chem. Lett.	2008	CHEMBL3308860
CHEMBL252833		0	409.49	0	2.18	35	CC1CCN(c2nc(N3CCN(C)CC3)cnc2NC(=O)c2ccc(C#N)o2)CC1	Inhibition	'='	8.0	%				UO_0000187					False	CHEMBL927236	Inhibition of human cytoplasmic FMS expressed in Sf9-baculovirus system at 2 uM by fluorescence polarization	B	BAO_0000219	cell-based format	Homo sapiens	None	None	Sf9	None	CHEMBL1844	Macrophage colony stimulating factor receptor	Homo sapiens	SINGLE PROTEIN	CHEMBL1141497	1	Scientific Literature	Bioorg. Med. Chem. Lett.	2008	CHEMBL3308860
CHEMBL252436		0	407.52	0	3.39	26	CC1CCN(c2cc(N3CCN(C)CC3)ccc2NC(=O)c2ccc(C#N)o2)CC1	IC50	'='	1.0	nM	9.00			UO_0000065	22.08	0.41	5.61	11.88	True	CHEMBL927234	Inhibition of human cytoplasmic FMS expressed in Sf9-baculovirus system after 80 mins by fluorescence polarization	B	BAO_0000219	cell-based format	Homo sapiens	None	None	Sf9	None	CHEMBL1844	Macrophage colony stimulating factor receptor	Homo sapiens	SINGLE PROTEIN	CHEMBL1141497	1	Scientific Literature	Bioorg. Med. Chem. Lett.	2008	CHEMBL3308860
CHEMBL254498		0	450.54	0	3.20	15	CN1CCN(C(=O)N(C)c2ccc(NC(=O)c3ccc(C#N)o3)c(N3CCCCC3)c2)CC1	IC50	'='	83.0	nM	7.08			UO_0000065	15.72	0.29	3.88	7.37	False	CHEMBL927234	Inhibition of human cytoplasmic FMS expressed in Sf9-baculovirus system after 80 mins by fluorescence polarization	B	BAO_0000219	cell-based format	Homo sapiens	None	None	Sf9	None	CHEMBL1844	Macrophage colony stimulating factor receptor	Homo sapiens	SINGLE PROTEIN	CHEMBL1141497	1	Scientific Literature	Bioorg. Med. Chem. Lett.	2008	CHEMBL3308860
CHEMBL254910		0	471.58	0	2.72	11	CC1CCN(c2cc(N3CCN(S(C)(=O)=O)CC3)ccc2NC(=O)c2ccc(C#N)o2)CC1	IC50	'='	0.9	nM	9.05			UO_0000065	19.18	0.37	6.33	8.23	False	CHEMBL927234	Inhibition of human cytoplasmic FMS expressed in Sf9-baculovirus system after 80 mins by fluorescence polarization	B	BAO_0000219	cell-based format	Homo sapiens	None	None	Sf9	None	CHEMBL1844	Macrophage colony stimulating factor receptor	Homo sapiens	SINGLE PROTEIN	CHEMBL1141497	1	Scientific Literature	Bioorg. Med. Chem. Lett.	2008	CHEMBL3308860
CHEMBL408564		0	347.17	0	3.33	SB-739452	O=C(Nc1n[nH]c2nc(-c3ccco3)c(Br)cc12)C1CC1	Inhibition	'='	0.44	%				UO_0000187					False	CHEMBL1962102	GSK_PKIS: FMS mean inhibition at 0.1 uM [Nanosyn]	B	BAO_0000357	single protein format	None	None	None	None	None	CHEMBL1844	Macrophage colony stimulating factor receptor	Homo sapiens	SINGLE PROTEIN	CHEMBL1961873	16	GSK Published Kinase Inhibitor Set			None
CHEMBL1909380	GW282449A	0	447.93	0	4.79	GW282449A	COc1cc2ncnc(Nc3ccc4c(cnn4Cc4ccccc4)c3)c2cc1OC.Cl	Inhibition	'='	-1.86	%				UO_0000187					False	CHEMBL1962102	GSK_PKIS: FMS mean inhibition at 0.1 uM [Nanosyn]	B	BAO_0000357	single protein format	None	None	None	None	None	CHEMBL1844	Macrophage colony stimulating factor receptor	Homo sapiens	SINGLE PROTEIN	CHEMBL1961873	16	GSK Published Kinase Inhibitor Set			None
CHEMBL521806	GSK-237700A	0	457.94	0	5.00	GSK237700A	COc1cc2ncn(-c3cc(O[C@@H](C)c4ccccc4Cl)c(C(N)=O)s3)c2cc1OC	Inhibition	'='	9.87	%				UO_0000187					False	CHEMBL1962103	GSK_PKIS: FMS mean inhibition at 1 uM [Nanosyn]	B	BAO_0000357	single protein format	None	None	None	None	None	CHEMBL1844	Macrophage colony stimulating factor receptor	Homo sapiens	SINGLE PROTEIN	CHEMBL1961873	16	GSK Published Kinase Inhibitor Set			None
CHEMBL408732		0	308.34	0	2.98	SB-711237	COc1ccc(-c2ccc3c(NC(=O)C4CC4)n[nH]c3n2)cc1	Inhibition	'='	1.62	%				UO_0000187					False	CHEMBL1962103	GSK_PKIS: FMS mean inhibition at 1 uM [Nanosyn]	B	BAO_0000357	single protein format	None	None	None	None	None	CHEMBL1844	Macrophage colony stimulating factor receptor	Homo sapiens	SINGLE PROTEIN	CHEMBL1961873	16	GSK Published Kinase Inhibitor Set			None
CHEMBL1765717		0	486.96	0	4.70	3	Cc1ccc(NC(=O)c2ccc(CNC(=O)CCl)cc2)cc1Nc1nccc(-c2cccnc2)n1	Activity	'='	5.0	%				UO_0000187					False	CHEMBL1769031	Binding affinity to human CSF1R assessed as residual binding at 1 uM by site dependent competitive binding assay	B	BAO_0000357	single protein format	Homo sapiens	None	None	None	None	CHEMBL1844	Macrophage colony stimulating factor receptor	Homo sapiens	SINGLE PROTEIN	CHEMBL1764978	1	Scientific Literature	J. Med. Chem.	2011	None
CHEMBL398933		0	294.36	0	3.13	34	N#Cc1c[nH]c(C(=O)Nc2ccccc2N2CCCCC2)c1	IC50	'='	150.0	nM	6.82			UO_0000065	23.18	0.42	3.69	9.49	False	CHEMBL925554	Inhibition of ATP-induced autophosphorylation of cFMS tyrosine kinase in HEK 293 cells	B	BAO_0000219	cell-based format	Homo sapiens	None	None	HEK293	None	CHEMBL1844	Macrophage colony stimulating factor receptor	Homo sapiens	SINGLE PROTEIN	CHEMBL1140541	1	Scientific Literature	Bioorg. Med. Chem. Lett.	2007	CHEMBL3307715
CHEMBL249124		0	331.33	0	2.40	17	O=C(Nc1ccccc1N1CCC(O)CC1)c1ccc([N+](=O)[O-])o1	IC50	'='	370.0	nM	6.43			UO_0000065	19.41	0.37	4.03	5.91	False	CHEMBL925554	Inhibition of ATP-induced autophosphorylation of cFMS tyrosine kinase in HEK 293 cells	B	BAO_0000219	cell-based format	Homo sapiens	None	None	HEK293	None	CHEMBL1844	Macrophage colony stimulating factor receptor	Homo sapiens	SINGLE PROTEIN	CHEMBL1140541	1	Scientific Literature	Bioorg. Med. Chem. Lett.	2007	CHEMBL3307715
CHEMBL249749		0	324.38	0	2.85	38	N#Cc1ccc(C(=O)Nc2cc(CN)ccc2N2CCCCC2)o1	IC50	'='	200.0	nM	6.70			UO_0000065	20.65	0.38	3.85	7.03	False	CHEMBL925553	Inhibition of ATP-induced autophosphorylation of cFMS tyrosine kinase	B	BAO_0000357	single protein format	Homo sapiens	None	None	None	None	CHEMBL1844	Macrophage colony stimulating factor receptor	Homo sapiens	SINGLE PROTEIN	CHEMBL1140541	1	Scientific Literature	Bioorg. Med. Chem. Lett.	2007	None
CHEMBL250156		0	407.52	0	3.14	43	CN1CCN(Cc2ccc(N3CCCCC3)c(NC(=O)c3ccc(C#N)o3)c2)CC1	IC50	'='	80.0	nM	7.10			UO_0000065	17.41	0.32	3.96	9.37	False	CHEMBL925553	Inhibition of ATP-induced autophosphorylation of cFMS tyrosine kinase	B	BAO_0000357	single protein format	Homo sapiens	None	None	None	None	CHEMBL1844	Macrophage colony stimulating factor receptor	Homo sapiens	SINGLE PROTEIN	CHEMBL1140541	1	Scientific Literature	Bioorg. Med. Chem. Lett.	2007	None
CHEMBL399343		0	298.34	0	3.33	28	O=Cc1ccc(C(=O)Nc2ccccc2N2CCCCC2)o1	IC50	'='	1100.0	nM	5.96			UO_0000065	19.97	0.37	2.63	9.53	False	CHEMBL925553	Inhibition of ATP-induced autophosphorylation of cFMS tyrosine kinase	B	BAO_0000357	single protein format	Homo sapiens	None	None	None	None	CHEMBL1844	Macrophage colony stimulating factor receptor	Homo sapiens	SINGLE PROTEIN	CHEMBL1140541	1	Scientific Literature	Bioorg. Med. Chem. Lett.	2007	None
CHEMBL251156		0	349.23	0	4.28	26	O=C(Nc1ccccc1N1CCCCC1)c1ccc(Br)o1	IC50	'='	4400.0	nM	5.36			UO_0000065	15.34	0.35	1.08	11.78	False	CHEMBL925553	Inhibition of ATP-induced autophosphorylation of cFMS tyrosine kinase	B	BAO_0000357	single protein format	Homo sapiens	None	None	None	None	CHEMBL1844	Macrophage colony stimulating factor receptor	Homo sapiens	SINGLE PROTEIN	CHEMBL1140541	1	Scientific Literature	Bioorg. Med. Chem. Lett.	2007	None
CHEMBL399543		0	320.35	0	3.27	41	N#Cc1ccc(N2CCCCC2)c(NC(=O)c2ccc(C#N)o2)c1	IC50	'='	120.0	nM	6.92			UO_0000065	21.60	0.39	3.65	7.44	False	CHEMBL925553	Inhibition of ATP-induced autophosphorylation of cFMS tyrosine kinase	B	BAO_0000357	single protein format	Homo sapiens	None	None	None	None	CHEMBL1844	Macrophage colony stimulating factor receptor	Homo sapiens	SINGLE PROTEIN	CHEMBL1140541	1	Scientific Literature	Bioorg. Med. Chem. Lett.	2007	None
CHEMBL250157		0	402.48	0	2.44	45	CS(=O)(=O)NCc1ccc(N2CCCCC2)c(NC(=O)c2ccc(C#N)o2)c1	IC50	'='	310.0	nM	6.51			UO_0000065	16.17	0.32	4.07	5.64	False	CHEMBL925554	Inhibition of ATP-induced autophosphorylation of cFMS tyrosine kinase in HEK 293 cells	B	BAO_0000219	cell-based format	Homo sapiens	None	None	HEK293	None	CHEMBL1844	Macrophage colony stimulating factor receptor	Homo sapiens	SINGLE PROTEIN	CHEMBL1140541	1	Scientific Literature	Bioorg. Med. Chem. Lett.	2007	CHEMBL3307715
CHEMBL75232		0	464.91	1	5.01	2 (PTK787)	Clc1ccc(Nc2nnc(Cc3ccncc3)c3ccccc23)cc1.O=C(O)CCC(=O)O	IC50	'='	1240.0	nM	5.91			UO_0000065	17.03	0.32	0.90	11.65	False	CHEMBL657537	In vitro inhibition of Colony stimulating factor 1 receptor (CSF-1R) expressed in baculovirus	B	BAO_0000019	assay format	None	None	None	None	None	CHEMBL1844	Macrophage colony stimulating factor receptor	Homo sapiens	SINGLE PROTEIN	CHEMBL1135689	1	Scientific Literature	J. Med. Chem.	2002	None
CHEMBL3099673		0	264.24	0	1.45	14	O=C1Nc2ncccc2/C1=C1/Nc2ncccc2C1=O	Activity	'='	91.0	%				UO_0000187					False	CHEMBL3101764	Inhibition of human Fms assessed as residual activity at 1 uM relative to control	B	BAO_0000357	single protein format	Homo sapiens	None	None	None	None	CHEMBL1844	Macrophage colony stimulating factor receptor	Homo sapiens	SINGLE PROTEIN	CHEMBL3098105	1	Scientific Literature	Bioorg. Med. Chem.	2014	None
CHEMBL189963	PALBOCICLIB	4	447.54	0	2.97	31, PD-0332991	CC(=O)c1c(C)c2cnc(Nc3ccc(N4CCNCC4)cn3)nc2n(C2CCCC2)c1=O	IC50	'>'	10000.0	nM				UO_0000065					False	CHEMBL3117356	Inhibition of FMS (unknown origin)	B	BAO_0000357	single protein format	Homo sapiens	None	None	None	None	CHEMBL1844	Macrophage colony stimulating factor receptor	Homo sapiens	SINGLE PROTEIN	CHEMBL3112420	1	Scientific Literature	J. Med. Chem.	2014	None
CHEMBL514491		0	359.84	0	4.01	17	C[C@H](Nc1cncc(Cl)n1)c1cccc(NC(=O)c2cncs2)c1	IC50	'='	2000.0	nM	5.70			UO_0000065	15.84	0.32	1.69	7.14	False	CHEMBL1023850	Inhibition of FMS	B	BAO_0000357	single protein format	None	None	None	None	None	CHEMBL1844	Macrophage colony stimulating factor receptor	Homo sapiens	SINGLE PROTEIN	CHEMBL1136841	1	Scientific Literature	Bioorg. Med. Chem. Lett.	2009	None
CHEMBL248933		0	404.86	0	4.80	7m	COc1ccc(Nc2c(C(N)=O)cnc3cc(-c4ccncc4)ccc23)cc1Cl	IC50	'='	32.0	nM	7.50			UO_0000065	18.51	0.35	2.69	8.32	False	CHEMBL925269	Inhibition of cfms	B	BAO_0000357	single protein format	None	None	None	None	None	CHEMBL1844	Macrophage colony stimulating factor receptor	Homo sapiens	SINGLE PROTEIN	CHEMBL1140498	1	Scientific Literature	Bioorg. Med. Chem. Lett.	2007	None
CHEMBL249574		0	398.47	0	4.93	7e	CC(C)Oc1ccc(Nc2c(C(N)=O)cnc3cc(-c4ccncc4)ccc23)cc1	IC50	'='	630.0	nM	6.20			UO_0000065	15.56	0.28	1.27	6.88	False	CHEMBL925269	Inhibition of cfms	B	BAO_0000357	single protein format	None	None	None	None	None	CHEMBL1844	Macrophage colony stimulating factor receptor	Homo sapiens	SINGLE PROTEIN	CHEMBL1140498	1	Scientific Literature	Bioorg. Med. Chem. Lett.	2007	None
CHEMBL399441		0	418.29	1	5.51	8f	NC(=O)c1cnc2cc(-c3ccc(Br)cc3)ccc2c1Nc1ccccc1	IC50	'='	16.0	nM	7.80			UO_0000065	18.64	0.39	2.29	11.46	False	CHEMBL925269	Inhibition of cfms	B	BAO_0000357	single protein format	None	None	None	None	None	CHEMBL1844	Macrophage colony stimulating factor receptor	Homo sapiens	SINGLE PROTEIN	CHEMBL1140498	1	Scientific Literature	Bioorg. Med. Chem. Lett.	2007	None
CHEMBL249779		0	376.37	0	4.42	7g	NC(=O)c1cnc2cc(-c3ccncc3)ccc2c1Nc1ccc(F)c(F)c1	IC50	'='	32.0	nM	7.50			UO_0000065	19.91	0.37	3.07	9.26	False	CHEMBL925269	Inhibition of cfms	B	BAO_0000357	single protein format	None	None	None	None	None	CHEMBL1844	Macrophage colony stimulating factor receptor	Homo sapiens	SINGLE PROTEIN	CHEMBL1140498	1	Scientific Literature	Bioorg. Med. Chem. Lett.	2007	None
CHEMBL576982	QUIZARTINIB	3	560.68	2	5.86	7, AC220	CC(C)(C)c1cc(NC(=O)Nc2ccc(-c3cn4c(n3)sc3cc(OCCN5CCOCC5)ccc34)cc2)no1	Kd	'='	12.0	nM	7.92			UO_0000065	14.13	0.27	2.06	7.46	True	CHEMBL1057696	Binding affinity to CSF1R	B	BAO_0000357	single protein format	None	None	None	None	None	CHEMBL1844	Macrophage colony stimulating factor receptor	Homo sapiens	SINGLE PROTEIN	CHEMBL1155227	1	Scientific Literature	J. Med. Chem.	2009	None
CHEMBL377383		0	383.86	0	2.05	12	CCOc1nc(C(=O)NCc2ccc(S(C)(=O)=O)cc2)cc(N)c1Cl	Ki	'>'	2500.0	nM				UO_0000065					False	CHEMBL867303	Inhibition of CSF1R	B	BAO_0000357	single protein format	Homo sapiens	None	None	None	None	CHEMBL1844	Macrophage colony stimulating factor receptor	Homo sapiens	SINGLE PROTEIN	CHEMBL1138045	1	Scientific Literature	J. Med. Chem.	2006	None
CHEMBL543669		0	331.80	0	3.41	RPR-108514A(2)	COc1cc2ncnc(N(C)c3ccccc3)c2cc1OC.Cl	IC50	'='	500.0	nM	6.30			UO_0000065					False	CHEMBL657534	Antagonism towards Colony stimulating factor 1 receptor (CSF-1R)	F	BAO_0000019	assay format	None	None	None	None	None	CHEMBL1844	Macrophage colony stimulating factor receptor	Homo sapiens	SINGLE PROTEIN	CHEMBL1129840	1	Scientific Literature	Bioorg. Med. Chem. Lett.	1997	None
CHEMBL250364		0	417.49	0	4.15	8u	CS(=O)(=O)c1ccc(-c2ccc3c(Nc4ccccc4)c(C(N)=O)cnc3c2)cc1	IC50	'='	16.0	nM	7.80			UO_0000065	18.67	0.35	3.65	7.63	False	CHEMBL925269	Inhibition of cfms	B	BAO_0000357	single protein format	None	None	None	None	None	CHEMBL1844	Macrophage colony stimulating factor receptor	Homo sapiens	SINGLE PROTEIN	CHEMBL1140498	1	Scientific Literature	Bioorg. Med. Chem. Lett.	2007	None
CHEMBL250362		0	452.51	0	4.22	8s	NC(=O)c1cnc2cc(-c3ccc(C(=O)N4CCOCC4)cc3)ccc2c1Nc1ccccc1	IC50	'='	80.0	nM	7.10			UO_0000065	15.68	0.29	2.88	7.28	False	CHEMBL925269	Inhibition of cfms	B	BAO_0000357	single protein format	None	None	None	None	None	CHEMBL1844	Macrophage colony stimulating factor receptor	Homo sapiens	SINGLE PROTEIN	CHEMBL1140498	1	Scientific Literature	Bioorg. Med. Chem. Lett.	2007	None
CHEMBL249138		0	435.53	1	6.12	8n	NC(=O)c1cnc2cc(-c3ccc(C(=O)C4CCCC4)cc3)ccc2c1Nc1ccccc1	IC50	'='	32.0	nM	7.50			UO_0000065	17.21	0.31	1.37	8.81	False	CHEMBL925269	Inhibition of cfms	B	BAO_0000357	single protein format	None	None	None	None	None	CHEMBL1844	Macrophage colony stimulating factor receptor	Homo sapiens	SINGLE PROTEIN	CHEMBL1140498	1	Scientific Literature	Bioorg. Med. Chem. Lett.	2007	None
CHEMBL428228		0	432.51	0	4.12	8l	CS(=O)(=O)Nc1ccc(-c2ccc3c(Nc4ccccc4)c(C(N)=O)cnc3c2)cc1	IC50	'='	63.0	nM	7.20			UO_0000065	16.65	0.32	3.08	6.31	False	CHEMBL925269	Inhibition of cfms	B	BAO_0000357	single protein format	None	None	None	None	None	CHEMBL1844	Macrophage colony stimulating factor receptor	Homo sapiens	SINGLE PROTEIN	CHEMBL1140498	1	Scientific Literature	Bioorg. Med. Chem. Lett.	2007	None
CHEMBL251174		0	369.42	0	4.75	8c	COc1ccc(-c2ccc3c(Nc4ccccc4)c(C(N)=O)cnc3c2)cc1	IC50	'='	25.0	nM	7.60			UO_0000065	20.58	0.37	2.85	9.84	False	CHEMBL925269	Inhibition of cfms	B	BAO_0000357	single protein format	None	None	None	None	None	CHEMBL1844	Macrophage colony stimulating factor receptor	Homo sapiens	SINGLE PROTEIN	CHEMBL1140498	1	Scientific Literature	Bioorg. Med. Chem. Lett.	2007	None
CHEMBL249544		0	402.43	0	4.68	7o	CCOc1ccc(Nc2c(C(N)=O)cnc3cc(-c4ccncc4)ccc23)cc1F	IC50	'='	100.0	nM	7.00			UO_0000065	17.39	0.32	2.32	7.77	False	CHEMBL925269	Inhibition of cfms	B	BAO_0000357	single protein format	None	None	None	None	None	CHEMBL1844	Macrophage colony stimulating factor receptor	Homo sapiens	SINGLE PROTEIN	CHEMBL1140498	1	Scientific Literature	Bioorg. Med. Chem. Lett.	2007	None
CHEMBL398920		0	358.38	0	4.28	7b	NC(=O)c1cnc2cc(-c3ccncc3)ccc2c1Nc1ccc(F)cc1	IC50	'='	100.0	nM	7.00			UO_0000065	19.53	0.35	2.72	8.65	False	CHEMBL925269	Inhibition of cfms	B	BAO_0000357	single protein format	None	None	None	None	None	CHEMBL1844	Macrophage colony stimulating factor receptor	Homo sapiens	SINGLE PROTEIN	CHEMBL1140498	1	Scientific Literature	Bioorg. Med. Chem. Lett.	2007	None
CHEMBL481400		0	397.43	0	3.11	10	CN1CCN(c2ccc3ncc(C(N)=O)c(Nc4ccc(F)cc4F)c3c2)CC1	IC50	'='	110.0	nM	6.96			UO_0000065	17.51	0.33	3.85	9.34	False	CHEMBL1025517	Inhibition of CSF1R	B	BAO_0000357	single protein format	None	None	None	None	None	CHEMBL1844	Macrophage colony stimulating factor receptor	Homo sapiens	SINGLE PROTEIN	CHEMBL1143306	1	Scientific Literature	Bioorg. Med. Chem. Lett.	2009	None
CHEMBL395427		0	497.58	1	5.03	20d	CCOC(=O)CC(=O)Nc1cccc2c1Cc1c-2n[nH]c1-c1csc(C#CCOc2ccccc2)c1	IC50	'='	2975.0	nM	5.53			UO_0000065	11.11	0.21	0.50	5.92	False	CHEMBL906392	Inhibition of CSF1R by HTRF assay	B	BAO_0000357	single protein format	None	None	None	None	None	CHEMBL1844	Macrophage colony stimulating factor receptor	Homo sapiens	SINGLE PROTEIN	CHEMBL1139908	1	Scientific Literature	Bioorg. Med. Chem. Lett.	2007	None
CHEMBL553824		0	435.94	0	3.06	4u	COc1cc2ncnc(N3CCN(C(=O)Nc4ccsc4)CC3)c2cc1OC.Cl	NT						Not Determined						False	CHEMBL657535	Inhibition of Colony stimulating factor 1 receptor (CSF-1R) autophosphorylation (not tested)	B	BAO_0000357	single protein format	Homo sapiens	None	None	None	None	CHEMBL1844	Macrophage colony stimulating factor receptor	Homo sapiens	SINGLE PROTEIN	CHEMBL1136005	1	Scientific Literature	J. Med. Chem.	2002	None
CHEMBL1079545		0	395.42	0	3.97	10	CC(C)(C)c1cc(NC(=O)Nc2ccc(NC(=O)c3ncccc3O)cc2)no1	Kd	'='	4.4	nM	8.36			UO_0000065	21.13	0.39	4.39	6.46	False	CHEMBL1112288	Binding affinity to CSF1R	B	BAO_0000357	single protein format	None	None	None	None	None	CHEMBL1844	Macrophage colony stimulating factor receptor	Homo sapiens	SINGLE PROTEIN	CHEMBL1154202	1	Scientific Literature	Bioorg. Med. Chem. Lett.	2009	None
CHEMBL1078665		0	477.35	0	4.89	19	Cc1cc(OCc2ccc(F)cc2F)c(Br)c(=O)n1Cc1ccc(CN(C)C)cc1	Inhibition	'<'	50.0	%				UO_0000187					False	CHEMBL1102778	Inhibition of CSF1R at 10 uM	B	BAO_0000357	single protein format	None	None	None	None	None	CHEMBL1844	Macrophage colony stimulating factor receptor	Homo sapiens	SINGLE PROTEIN	CHEMBL1154277	1	Scientific Literature	Bioorg. Med. Chem. Lett.	2009	None
CHEMBL456007		0	389.87	0	3.50	6	C[C@H](Nc1cncc(Cl)n1)c1cccc(NS(=O)(=O)c2cccnc2)c1	IC50	'>'	5000.0	nM				UO_0000065					False	CHEMBL1023850	Inhibition of FMS	B	BAO_0000357	single protein format	None	None	None	None	None	CHEMBL1844	Macrophage colony stimulating factor receptor	Homo sapiens	SINGLE PROTEIN	CHEMBL1136841	1	Scientific Literature	Bioorg. Med. Chem. Lett.	2009	None
CHEMBL514153		0	441.49	0	3.17	26	CONC(=O)c1cn(-c2ccc3c(c2)CCC3)c2nc(NCc3ccccc3)ncc2c1=O	IC50	'='	75.0	nM	7.12			UO_0000065	16.14	0.29	3.95	7.26	False	CHEMBL961253	Inhibition of Fms by fluorescence polarization competition immunoassay	B	BAO_0000357	single protein format	None	None	None	None	None	CHEMBL1844	Macrophage colony stimulating factor receptor	Homo sapiens	SINGLE PROTEIN	CHEMBL1140940	1	Scientific Literature	J. Med. Chem.	2009	None
CHEMBL522834		0	540.62	1	3.18	29	CONC(=O)c1cn(-c2ccc3c(c2)CCC3)c2nc(Nc3ccc(CCN4CCOCC4)cc3)ncc2c1=O	IC50	'='	1.3	nM	8.89			UO_0000065	16.44	0.30	5.71	8.03	False	CHEMBL961253	Inhibition of Fms by fluorescence polarization competition immunoassay	B	BAO_0000357	single protein format	None	None	None	None	None	CHEMBL1844	Macrophage colony stimulating factor receptor	Homo sapiens	SINGLE PROTEIN	CHEMBL1140940	1	Scientific Literature	J. Med. Chem.	2009	None
CHEMBL245769		0	455.54	0	4.72	20a	COCC(=O)Nc1cccc2c1Cc1c-2n[nH]c1-c1csc(C#CCOc2ccccc2)c1	IC50	'='	113.0	nM	6.95			UO_0000065	15.25	0.29	2.23	9.11	False	CHEMBL906392	Inhibition of CSF1R by HTRF assay	B	BAO_0000357	single protein format	None	None	None	None	None	CHEMBL1844	Macrophage colony stimulating factor receptor	Homo sapiens	SINGLE PROTEIN	CHEMBL1139908	1	Scientific Literature	Bioorg. Med. Chem. Lett.	2007	None
CHEMBL246166		0	469.52	0	4.25	20c	COC(=O)C(=O)Nc1cccc2c1Cc1c-2n[nH]c1-c1csc(C#CCOc2ccccc2)c1	IC50	'='	190.0	nM	6.72			UO_0000065	14.32	0.27	2.47	7.20	False	CHEMBL906392	Inhibition of CSF1R by HTRF assay	B	BAO_0000357	single protein format	None	None	None	None	None	CHEMBL1844	Macrophage colony stimulating factor receptor	Homo sapiens	SINGLE PROTEIN	CHEMBL1139908	1	Scientific Literature	Bioorg. Med. Chem. Lett.	2007	None
CHEMBL245968		0	499.59	0	4.74	20b	COCCOCC(=O)Nc1cccc2c1Cc1c-2n[nH]c1-c1csc(C#CCOc2ccccc2)c1	IC50	'='	1271.0	nM	5.90			UO_0000065	11.80	0.22	1.16	6.90	False	CHEMBL906392	Inhibition of CSF1R by HTRF assay	B	BAO_0000357	single protein format	None	None	None	None	None	CHEMBL1844	Macrophage colony stimulating factor receptor	Homo sapiens	SINGLE PROTEIN	CHEMBL1139908	1	Scientific Literature	Bioorg. Med. Chem. Lett.	2007	None
CHEMBL521179	SR-3677	0	408.46	0	2.80	5, SR-3677	CN(C)CCOc1cc(-c2cn[nH]c2)ccc1NC(=O)C1COc2ccccc2O1	Inhibition	'<'	10.0	%				UO_0000187					False	CHEMBL1033254	Inhibition of CSF1R at 3 uM	B	BAO_0000357	single protein format	None	None	None	None	None	CHEMBL1844	Macrophage colony stimulating factor receptor	Homo sapiens	SINGLE PROTEIN	CHEMBL1142492	1	Scientific Literature	J. Med. Chem.	2008	None
CHEMBL554053		0	345.83	0	3.81	9	CCN(c1ccccc1)c1ncnc2cc(OC)c(OC)cc12.Cl	IC50	'='	4000.0	nM	5.40			UO_0000065					False	CHEMBL657534	Antagonism towards Colony stimulating factor 1 receptor (CSF-1R)	F	BAO_0000019	assay format	None	None	None	None	None	CHEMBL1844	Macrophage colony stimulating factor receptor	Homo sapiens	SINGLE PROTEIN	CHEMBL1129840	1	Scientific Literature	Bioorg. Med. Chem. Lett.	1997	None
CHEMBL223360	LINIFANIB	3	375.41	0	4.90	ABT-869	Cc1ccc(F)c(NC(=O)Nc2ccc(-c3cccc4[nH]nc(N)c34)cc2)c1	Kd	'='	3.4	nM	8.47			UO_0000065	22.56	0.41	3.57	8.84	True	CHEMBL1063702	Binding constant for CSF1R kinase domain	B	BAO_0000357	single protein format	Homo sapiens	None	None	None	None	CHEMBL1844	Macrophage colony stimulating factor receptor	Homo sapiens	SINGLE PROTEIN	CHEMBL1150977	1	Scientific Literature	Nat. Biotechnol.	2008	None
CHEMBL607707	PELITINIB	2	467.93	1	5.10	EKB-569	CCOc1cc2ncc(C#N)c(Nc3ccc(F)c(Cl)c3)c2cc1NC(=O)/C=C/CN(C)C	Kd	'='	4300.0	nM	5.37			UO_0000065	11.47	0.22	0.27	5.94	False	CHEMBL1063702	Binding constant for CSF1R kinase domain	B	BAO_0000357	single protein format	Homo sapiens	None	None	None	None	CHEMBL1844	Macrophage colony stimulating factor receptor	Homo sapiens	SINGLE PROTEIN	CHEMBL1150977	1	Scientific Literature	Nat. Biotechnol.	2008	None
CHEMBL428690	ALVOCIDIB	3	401.85	0	3.30	Flavopiridol	CN1CC[C@H](c2c(O)cc(O)c3c(=O)cc(-c4ccccc4Cl)oc23)[C@H](O)C1	Kd	'='	2800.0	nM	5.55			UO_0000065	13.82	0.27	2.25	5.90	True	CHEMBL1063702	Binding constant for CSF1R kinase domain	B	BAO_0000357	single protein format	Homo sapiens	None	None	None	None	CHEMBL1844	Macrophage colony stimulating factor receptor	Homo sapiens	SINGLE PROTEIN	CHEMBL1150977	1	Scientific Literature	Nat. Biotechnol.	2008	None
CHEMBL101253	VATALANIB	3	346.82	1	5.01	PTK-787	Clc1ccc(Nc2nnc(Cc3ccncc3)c3ccccc23)cc1	Kd	'='	18.0	nM	7.75			UO_0000065	22.33	0.42	2.73	15.28	False	CHEMBL1063702	Binding constant for CSF1R kinase domain	B	BAO_0000357	single protein format	Homo sapiens	None	None	None	None	CHEMBL1844	Macrophage colony stimulating factor receptor	Homo sapiens	SINGLE PROTEIN	CHEMBL1150977	1	Scientific Literature	Nat. Biotechnol.	2008	None
CHEMBL278041	SB-202190	0	331.35	0	4.65	SB-202190	Oc1ccc(-c2nc(-c3ccc(F)cc3)c(-c3ccncc3)[nH]2)cc1	Kd	'>'	10000.0	nM				UO_0000065					False	CHEMBL1063702	Binding constant for CSF1R kinase domain	B	BAO_0000357	single protein format	Homo sapiens	None	None	None	None	CHEMBL1844	Macrophage colony stimulating factor receptor	Homo sapiens	SINGLE PROTEIN	CHEMBL1150977	1	Scientific Literature	Nat. Biotechnol.	2008	None
CHEMBL119385	NEFLAMAPIMOD	2	436.27	1	5.49	VX-745	O=c1ncn2nc(Sc3ccc(F)cc3F)ccc2c1-c1c(Cl)cccc1Cl	Kd	'='	2600.0	nM	5.58			UO_0000065	12.80	0.27	0.10	11.82	True	CHEMBL1063702	Binding constant for CSF1R kinase domain	B	BAO_0000357	single protein format	Homo sapiens	None	None	None	None	CHEMBL1844	Macrophage colony stimulating factor receptor	Homo sapiens	SINGLE PROTEIN	CHEMBL1150977	1	Scientific Literature	Nat. Biotechnol.	2008	None
CHEMBL273194		0	524.63	1	3.94	2	CCOC(=O)c1cn(-c2ccc3c(c2)CCC3)c2nc(Nc3ccc(N4CCN(C)CC4)cc3)ncc2c1=O	IC50	'='	250.0	nM	6.60			UO_0000065	12.58	0.23	2.66	7.13	False	CHEMBL950218	Inhibition of ATP-induced CSF1R autophosphorylation	B	BAO_0000357	single protein format	None	None	None	None	None	CHEMBL1844	Macrophage colony stimulating factor receptor	Homo sapiens	SINGLE PROTEIN	CHEMBL1143902	1	Scientific Literature	Bioorg. Med. Chem. Lett.	2008	None
CHEMBL273011		0	326.36	0	3.47	4m	Cn1cnc(-c2c(-c3ccccc3)c3cc(C#N)ccc3[nH]c2=O)c1	IC50	'='	550.0	nM	6.26			UO_0000065	19.18	0.34	2.79	8.41	False	CHEMBL951197	Inhibition of human cytoplasmic macrophage colony-stimulating factor 1 receptor by fluorescence polarization	B	BAO_0000357	single protein format	Homo sapiens	None	None	None	None	CHEMBL1844	Macrophage colony stimulating factor receptor	Homo sapiens	SINGLE PROTEIN	CHEMBL1141632	1	Scientific Literature	Bioorg. Med. Chem. Lett.	2008	None
CHEMBL401691		0	320.32	0	4.30	4c	Cc1cc(-c2c(-c3ccccc3)c3cc(F)ccc3[nH]c2=O)on1	IC50	'='	250.0	nM	6.60			UO_0000065	20.61	0.38	2.30	11.21	False	CHEMBL951197	Inhibition of human cytoplasmic macrophage colony-stimulating factor 1 receptor by fluorescence polarization	B	BAO_0000357	single protein format	Homo sapiens	None	None	None	None	CHEMBL1844	Macrophage colony stimulating factor receptor	Homo sapiens	SINGLE PROTEIN	CHEMBL1141632	1	Scientific Literature	Bioorg. Med. Chem. Lett.	2008	None
CHEMBL107599		0	576.74	2	5.42	87	COc1cc2c(N3CCN(C(=O)Nc4ccc(OC(C)C)cc4)CC3)ncnc2cc1OCCCN1CCCCC1C	Inhibition						No data						False	CHEMBL766071	Inhibition of chimeric PDGF receptor with CSF-1R cytoplasmic domain phosphorylation in CHO cells	B	BAO_0000219	cell-based format	Homo sapiens	None	None	CHO	None	CHEMBL1844	Macrophage colony stimulating factor receptor	Homo sapiens	SINGLE PROTEIN	CHEMBL1135998	1	Scientific Literature	J. Med. Chem.	2002	CHEMBL3308072
CHEMBL474895		0	373.89	0	3.58	18	C[C@H](Nc1cncc(Cl)n1)c1cccc(NC(=O)C2CCCN(C)C2)c1	IC50	'='	5000.0	nM	5.30			UO_0000065	14.18	0.28	1.72	7.56	False	CHEMBL1023850	Inhibition of FMS	B	BAO_0000357	single protein format	None	None	None	None	None	CHEMBL1844	Macrophage colony stimulating factor receptor	Homo sapiens	SINGLE PROTEIN	CHEMBL1136841	1	Scientific Literature	Bioorg. Med. Chem. Lett.	2009	None
CHEMBL1162963		0	515.62	1	4.81	3	CN(C)c1nc2ccc1CCCn1cc(c3ccccc31)C1=C(C(=O)NC1=O)c1cn(c3ccccc13)CC2	Inhibition	'='	94.0	%				UO_0000187					False	CHEMBL886969	Inhibition of human Fms at 1 uM relative to control	B	BAO_0000357	single protein format	Homo sapiens	None	None	None	None	CHEMBL1844	Macrophage colony stimulating factor receptor	Homo sapiens	SINGLE PROTEIN	CHEMBL1139192	1	Scientific Literature	Bioorg. Med. Chem. Lett.	2007	None
CHEMBL397771		0	555.68	2	5.74	9b	O=C1NC(=O)C2=C1c1cn(c3ccccc13)CCCc1cc(nc(N3CCCC3)c1)CCCn1cc2c2ccccc21	Inhibition	'='	99.0	%				UO_0000187					False	CHEMBL886969	Inhibition of human Fms at 1 uM relative to control	B	BAO_0000357	single protein format	Homo sapiens	None	None	None	None	CHEMBL1844	Macrophage colony stimulating factor receptor	Homo sapiens	SINGLE PROTEIN	CHEMBL1139192	1	Scientific Literature	Bioorg. Med. Chem. Lett.	2007	None
CHEMBL134439		0	269.74	0	4.05	18	CN(c1ccccc1)c1ncnc2ccc(Cl)cc12	IC50	'='	5000.0	nM	5.30			UO_0000065					False	CHEMBL657534	Antagonism towards Colony stimulating factor 1 receptor (CSF-1R)	F	BAO_0000019	assay format	None	None	None	None	None	CHEMBL1844	Macrophage colony stimulating factor receptor	Homo sapiens	SINGLE PROTEIN	CHEMBL1129840	1	Scientific Literature	Bioorg. Med. Chem. Lett.	1997	None
CHEMBL1684662		0	352.40	0	4.53	4g	O=C(Cc1ccc2cc(-c3n[nH]c4cccnc34)[nH]c2c1)c1ccccc1	Inhibition	'='	21.0	%				UO_0000187					False	CHEMBL1685923	Inhibition of Fms at 1 uM	B	BAO_0000357	single protein format	None	None	None	None	None	CHEMBL1844	Macrophage colony stimulating factor receptor	Homo sapiens	SINGLE PROTEIN	CHEMBL1681705	1	Scientific Literature	Bioorg. Med. Chem. Lett.	2011	None
CHEMBL402429		0	378.86	1	5.94	14c	Cc1cc(-c2c(-c3ccc(C(C)C)cc3)c3cc(Cl)ccc3[nH]c2=O)on1	IC50	'='	200.0	nM	6.70			UO_0000065	17.68	0.34	0.76	11.38	False	CHEMBL951197	Inhibition of human cytoplasmic macrophage colony-stimulating factor 1 receptor by fluorescence polarization	B	BAO_0000357	single protein format	Homo sapiens	None	None	None	None	CHEMBL1844	Macrophage colony stimulating factor receptor	Homo sapiens	SINGLE PROTEIN	CHEMBL1141632	1	Scientific Literature	Bioorg. Med. Chem. Lett.	2008	None
CHEMBL153843		0	371.36	0	4.96	5	O=C(Nc1cccc(C(F)(F)F)c1)c1ccccc1NCc1ccncc1	IC50	'='	380.0	nM	6.42			UO_0000065	17.29	0.32	1.46	11.88	False	CHEMBL657537	In vitro inhibition of Colony stimulating factor 1 receptor (CSF-1R) expressed in baculovirus	B	BAO_0000019	assay format	None	None	None	None	None	CHEMBL1844	Macrophage colony stimulating factor receptor	Homo sapiens	SINGLE PROTEIN	CHEMBL1135689	1	Scientific Literature	J. Med. Chem.	2002	None
CHEMBL607535	MEISOINDIGO	0	276.30	0	2.53	2	CN1C(=O)/C(=C2/C(=O)Nc3ccccc32)c2ccccc21	Inhibition	'='	0.0	%				UO_0000187					False	CHEMBL1069291	Inhibition of CSF1R at 10 uM	B	BAO_0000357	single protein format	None	None	None	None	None	CHEMBL1844	Macrophage colony stimulating factor receptor	Homo sapiens	SINGLE PROTEIN	CHEMBL1152632	1	Scientific Literature	Bioorg. Med. Chem.	2009	None
CHEMBL479847		0	359.33	0	3.37	18	COc1cc2ncc(C(N)=O)c(Nc3ccc(F)cc3F)c2cc1OC	Inhibition	'='	97.0	%				UO_0000187					False	CHEMBL1035623	Inhibition of CSF1R at 1 uM	B	BAO_0000357	single protein format	None	None	None	None	None	CHEMBL1844	Macrophage colony stimulating factor receptor	Homo sapiens	SINGLE PROTEIN	CHEMBL1143302	1	Scientific Literature	Bioorg. Med. Chem. Lett.	2009	None
CHEMBL573578		0	331.42	0	3.91	NM_PP1	CC(C)(C)n1nc(Cc2cccc3ccccc23)c2c(N)ncnc21	Residual Activity	'='	59.0	%				UO_0000187					False	CHEMBL2219082	Millipore: Percentage of residual kinase activity of CSF1R at 1uM relative to control. Control inhibitor: Staurosporine at 10.0uM. Buffer: 8 mM MOPS pH 7.0, 0.2 mM EDTA	B	BAO_0000357	single protein format	Homo sapiens	None	None	None	None	CHEMBL1844	Macrophage colony stimulating factor receptor	Homo sapiens	SINGLE PROTEIN	CHEMBL2218924	1	Scientific Literature	Biochem. J.	2013	None
CHEMBL261131	DIACYLGLYCEROL KINASE INHIBITOR II	0	489.59	1	5.94	R-59949	O=c1c2ccccc2[nH]c(=S)n1CCN1CCC(=C(c2ccc(F)cc2)c2ccc(F)cc2)CC1	Residual Activity	'='	69.0	%				UO_0000187					False	CHEMBL2219082	Millipore: Percentage of residual kinase activity of CSF1R at 1uM relative to control. Control inhibitor: Staurosporine at 10.0uM. Buffer: 8 mM MOPS pH 7.0, 0.2 mM EDTA	B	BAO_0000357	single protein format	Homo sapiens	None	None	None	None	CHEMBL1844	Macrophage colony stimulating factor receptor	Homo sapiens	SINGLE PROTEIN	CHEMBL2218924	1	Scientific Literature	Biochem. J.	2013	None
CHEMBL2218935		0	365.50	1	5.03	Flt_3_Inhibitor_III	c1ccc(-c2cnc(Nc3ccc(OCCN4CCCC4)cc3)s2)cc1	Residual Activity	'='	1.0	%				UO_0000187					False	CHEMBL2219082	Millipore: Percentage of residual kinase activity of CSF1R at 1uM relative to control. Control inhibitor: Staurosporine at 10.0uM. Buffer: 8 mM MOPS pH 7.0, 0.2 mM EDTA	B	BAO_0000357	single protein format	Homo sapiens	None	None	None	None	CHEMBL1844	Macrophage colony stimulating factor receptor	Homo sapiens	SINGLE PROTEIN	CHEMBL2218924	1	Scientific Literature	Biochem. J.	2013	None
CHEMBL222102	KU-55933	0	395.51	0	4.76	KU-55933	O=c1cc(-c2cccc3c2Sc2ccccc2S3)oc(N2CCOCC2)c1	Residual Activity	'='	101.0	%				UO_0000187					False	CHEMBL2219082	Millipore: Percentage of residual kinase activity of CSF1R at 1uM relative to control. Control inhibitor: Staurosporine at 10.0uM. Buffer: 8 mM MOPS pH 7.0, 0.2 mM EDTA	B	BAO_0000357	single protein format	Homo sapiens	None	None	None	None	CHEMBL1844	Macrophage colony stimulating factor receptor	Homo sapiens	SINGLE PROTEIN	CHEMBL2218924	1	Scientific Literature	Biochem. J.	2013	None
CHEMBL126077	INDIRUBIN-3-MONOXIME	0	277.28	0	4.42	Indirubin_oxime	O=Nc1c(-c2c(O)[nH]c3ccccc23)[nH]c2ccccc12	Residual Activity	'='	15.0	%				UO_0000187					False	CHEMBL2219082	Millipore: Percentage of residual kinase activity of CSF1R at 1uM relative to control. Control inhibitor: Staurosporine at 10.0uM. Buffer: 8 mM MOPS pH 7.0, 0.2 mM EDTA	B	BAO_0000357	single protein format	Homo sapiens	None	None	None	None	CHEMBL1844	Macrophage colony stimulating factor receptor	Homo sapiens	SINGLE PROTEIN	CHEMBL2218924	1	Scientific Literature	Biochem. J.	2013	None
CHEMBL2218938		0	328.34	0	3.04	ERK_Inhibitor_II_Negative_control	Oc1n[nH]c2nnc(-c3c(-c4ccccc4)nn4ccccc34)cc12	Residual Activity	'='	49.0	%				UO_0000187					False	CHEMBL2219082	Millipore: Percentage of residual kinase activity of CSF1R at 1uM relative to control. Control inhibitor: Staurosporine at 10.0uM. Buffer: 8 mM MOPS pH 7.0, 0.2 mM EDTA	B	BAO_0000357	single protein format	Homo sapiens	None	None	None	None	CHEMBL1844	Macrophage colony stimulating factor receptor	Homo sapiens	SINGLE PROTEIN	CHEMBL2218924	1	Scientific Literature	Biochem. J.	2013	None
CHEMBL155333		0	501.05	1	4.68	KN_93	COc1ccc(S(=O)(=O)N(CCO)c2ccccc2CN(C)C/C=C/c2ccc(Cl)cc2)cc1	Residual Activity	'='	78.0	%				UO_0000187					False	CHEMBL2219082	Millipore: Percentage of residual kinase activity of CSF1R at 1uM relative to control. Control inhibitor: Staurosporine at 10.0uM. Buffer: 8 mM MOPS pH 7.0, 0.2 mM EDTA	B	BAO_0000357	single protein format	Homo sapiens	None	None	None	None	CHEMBL1844	Macrophage colony stimulating factor receptor	Homo sapiens	SINGLE PROTEIN	CHEMBL2218924	1	Scientific Literature	Biochem. J.	2013	None
CHEMBL306498	ALOISINE	0	281.36	0	3.98	Aloisine	CCCCc1c(-c2ccc(OC)cc2)[nH]c2nccnc12	Residual Activity	'='	14.0	%				UO_0000187					False	CHEMBL2219082	Millipore: Percentage of residual kinase activity of CSF1R at 1uM relative to control. Control inhibitor: Staurosporine at 10.0uM. Buffer: 8 mM MOPS pH 7.0, 0.2 mM EDTA	B	BAO_0000357	single protein format	Homo sapiens	None	None	None	None	CHEMBL1844	Macrophage colony stimulating factor receptor	Homo sapiens	SINGLE PROTEIN	CHEMBL2218924	1	Scientific Literature	Biochem. J.	2013	None
CHEMBL1725279	SP-600125	0	220.23	0	4.43	SP600125	Oc1c2ccccc2c2c3c(cccc13)N=N2	Residual Activity	'='	36.0	%				UO_0000187					False	CHEMBL2219082	Millipore: Percentage of residual kinase activity of CSF1R at 1uM relative to control. Control inhibitor: Staurosporine at 10.0uM. Buffer: 8 mM MOPS pH 7.0, 0.2 mM EDTA	B	BAO_0000357	single protein format	Homo sapiens	None	None	None	None	CHEMBL1844	Macrophage colony stimulating factor receptor	Homo sapiens	SINGLE PROTEIN	CHEMBL2218924	1	Scientific Literature	Biochem. J.	2013	None
CHEMBL1802728		0	422.53	0	4.54	NU6140	CCN(CC)C(=O)c1ccc(Nc2nc(OCC3CCCCC3)c3nc[nH]c3n2)cc1	Residual Activity	'='	1.0	%				UO_0000187					False	CHEMBL2219082	Millipore: Percentage of residual kinase activity of CSF1R at 1uM relative to control. Control inhibitor: Staurosporine at 10.0uM. Buffer: 8 mM MOPS pH 7.0, 0.2 mM EDTA	B	BAO_0000357	single protein format	Homo sapiens	None	None	None	None	CHEMBL1844	Macrophage colony stimulating factor receptor	Homo sapiens	SINGLE PROTEIN	CHEMBL2218924	1	Scientific Literature	Biochem. J.	2013	None
CHEMBL1802485		0	234.26	0	2.78	JNK_Inhibitor_Negative_Control	Cn1nc2c3c(cccc31)C(=O)c1ccccc1-2	Residual Activity	'='	72.0	%				UO_0000187					False	CHEMBL2219082	Millipore: Percentage of residual kinase activity of CSF1R at 1uM relative to control. Control inhibitor: Staurosporine at 10.0uM. Buffer: 8 mM MOPS pH 7.0, 0.2 mM EDTA	B	BAO_0000357	single protein format	Homo sapiens	None	None	None	None	CHEMBL1844	Macrophage colony stimulating factor receptor	Homo sapiens	SINGLE PROTEIN	CHEMBL2218924	1	Scientific Literature	Biochem. J.	2013	None
CHEMBL2218940		0	335.35	0	4.23	SL327	N#C/C(=C(\N)Sc1ccc(N)cc1)c1ccccc1C(F)(F)F	Residual Activity	'='	86.0	%				UO_0000187					False	CHEMBL2219082	Millipore: Percentage of residual kinase activity of CSF1R at 1uM relative to control. Control inhibitor: Staurosporine at 10.0uM. Buffer: 8 mM MOPS pH 7.0, 0.2 mM EDTA	B	BAO_0000357	single protein format	Homo sapiens	None	None	None	None	CHEMBL1844	Macrophage colony stimulating factor receptor	Homo sapiens	SINGLE PROTEIN	CHEMBL2218924	1	Scientific Literature	Biochem. J.	2013	None
CHEMBL258805	SU-9516	1	241.25	0	1.91	SU9516	COc1ccc2c(c1)/C(=C/c1cnc[nH]1)C(=O)N2	Residual Activity	'='	41.0	%				UO_0000187					False	CHEMBL2219082	Millipore: Percentage of residual kinase activity of CSF1R at 1uM relative to control. Control inhibitor: Staurosporine at 10.0uM. Buffer: 8 mM MOPS pH 7.0, 0.2 mM EDTA	B	BAO_0000357	single protein format	Homo sapiens	None	None	None	None	CHEMBL1844	Macrophage colony stimulating factor receptor	Homo sapiens	SINGLE PROTEIN	CHEMBL2218924	1	Scientific Literature	Biochem. J.	2013	None
CHEMBL387187		0	413.40	1	5.33	EGFR_Inhibitor	O=C(Nc1cccc(Nc2cc(Nc3cccc(C(F)(F)F)c3)ncn2)c1)C1CC1	Residual Activity	'='	37.0	%				UO_0000187					False	CHEMBL2219083	Millipore: Percentage of residual kinase activity of CSF1R at 10uM relative to control. Control inhibitor: Staurosporine at 10.0uM. Buffer: 8 mM MOPS pH 7.0, 0.2 mM EDTA	B	BAO_0000357	single protein format	Homo sapiens	None	None	None	None	CHEMBL1844	Macrophage colony stimulating factor receptor	Homo sapiens	SINGLE PROTEIN	CHEMBL2218924	1	Scientific Literature	Biochem. J.	2013	None
CHEMBL609010		0	1952.21	None	None	7	CO[C@@H]1[C@H](N(C)C(=O)CCC(=O)NCCC(=O)NCCC(=O)NCCC(=O)NCCC(=O)NCCC(=O)NCCC(=O)NCCC(=O)N[C@H]2CNC(=O)C[C@@H](C(N)=O)NC(=O)CNC(=O)[C@H](Cc3ccccc3)NC(=O)[C@H](C(C)C)NC(=O)[C@H](CCCNC(=N)N)NC(=O)[C@H](Cc3ccccc3)NC(=O)[C@H](C(C)C)NC2=O)C[C@H]2O[C@]1(C)n1c3ccccc3c3c4c(c5c6ccccc6n2c5c31)C(=O)NC4	Activity	'='	83.0	%				UO_0000187					False	CHEMBL1038890	Binding affinity to human CSF1R at 50 nM by cell-based competition binding assay relative to control in presence of DTT	B	BAO_0000219	cell-based format	Homo sapiens	None	None	None	None	CHEMBL1844	Macrophage colony stimulating factor receptor	Homo sapiens	SINGLE PROTEIN	CHEMBL1152541	1	Scientific Literature	Bioorg. Med. Chem.	2009	None
CHEMBL1172530		0	383.46	0	4.74	11b	N#Cc1c[nH]c(C(=O)Nc2ccc(-c3ccc(N)cc3)cc2C2=CCCCC2)n1	IC50	'='	23.0	nM	7.64			UO_0000065	19.92	0.36	2.90	7.10	False	CHEMBL1174608	Inhibition of human FMS by fluorescence polarization	B	BAO_0000357	single protein format	Homo sapiens	None	None	None	None	CHEMBL1844	Macrophage colony stimulating factor receptor	Homo sapiens	SINGLE PROTEIN	CHEMBL1177769	1	Scientific Literature	Bioorg. Med. Chem. Lett.	2010	None
CHEMBL1171606		0	426.50	0	2.01	19h	N#Cc1c[nH]c(C(=O)Nc2ccc(C3CNS(=O)(=O)NC3)cc2C2=CCCCC2)n1	IC50	'='	2.9	nM	8.54			UO_0000065	20.02	0.39	6.53	6.11	False	CHEMBL1174608	Inhibition of human FMS by fluorescence polarization	B	BAO_0000357	single protein format	Homo sapiens	None	None	None	None	CHEMBL1844	Macrophage colony stimulating factor receptor	Homo sapiens	SINGLE PROTEIN	CHEMBL1177769	1	Scientific Literature	Bioorg. Med. Chem. Lett.	2010	None
CHEMBL595545		0	2030.37	None	None	4	CO[C@@H]1[C@H](N(C)C(=O)CCC(=O)NCCC(=O)NCCC(=O)NCCC(=O)NCCC(=O)NCCC(=O)NCCC(=O)NCCC(=O)N[C@H]2CSSC[C@@H](C(=O)NCC(N)=O)NC(=O)CNC(=O)[C@H](Cc3ccccc3)NC(=O)[C@H](C(C)C)NC(=O)[C@H](CCCNC(=N)N)NC(=O)[C@H](Cc3ccccc3)NC(=O)[C@H](C(C)C)NC2=O)C[C@H]2O[C@]1(C)n1c3ccccc3c3c4c(c5c6ccccc6n2c5c31)C(=O)NC4	Activity	'='	44.0	%				UO_0000187					False	CHEMBL1048647	Binding affinity to human CSF1R at 200 nM by cell-based competition binding assay relative to control in presence of DTT	B	BAO_0000219	cell-based format	Homo sapiens	None	None	None	None	CHEMBL1844	Macrophage colony stimulating factor receptor	Homo sapiens	SINGLE PROTEIN	CHEMBL1152541	1	Scientific Literature	Bioorg. Med. Chem.	2009	None
CHEMBL1909355	GW461104A	0	528.46	0	4.42	GW461104A	CS(=O)(=O)CCNCc1nc(-c2ccc3ncnc(Nc4ccc(F)c(Cl)c4)c3c2)cs1.Cl	Inhibition	'='	1.81	%				UO_0000187					False	CHEMBL1962102	GSK_PKIS: FMS mean inhibition at 0.1 uM [Nanosyn]	B	BAO_0000357	single protein format	None	None	None	None	None	CHEMBL1844	Macrophage colony stimulating factor receptor	Homo sapiens	SINGLE PROTEIN	CHEMBL1961873	16	GSK Published Kinase Inhibitor Set			None
CHEMBL473773		0	376.21	0	3.86	WHI-P154	COc1cc2ncnc(Nc3ccc(O)c(Br)c3)c2cc1OC	Residual Activity	'='	22.0	%				UO_0000187					False	CHEMBL2219083	Millipore: Percentage of residual kinase activity of CSF1R at 10uM relative to control. Control inhibitor: Staurosporine at 10.0uM. Buffer: 8 mM MOPS pH 7.0, 0.2 mM EDTA	B	BAO_0000357	single protein format	Homo sapiens	None	None	None	None	CHEMBL1844	Macrophage colony stimulating factor receptor	Homo sapiens	SINGLE PROTEIN	CHEMBL2218924	1	Scientific Literature	Biochem. J.	2013	None
CHEMBL1909351	GW824645A	0	368.82	0	2.61	GW824645A	Cl.NS(=O)(=O)c1cccc(Nc2cc(-c3ccc(F)cc3)n[nH]2)c1	Inhibition	'='	16.57	%				UO_0000187					False	CHEMBL1962103	GSK_PKIS: FMS mean inhibition at 1 uM [Nanosyn]	B	BAO_0000357	single protein format	None	None	None	None	None	CHEMBL1844	Macrophage colony stimulating factor receptor	Homo sapiens	SINGLE PROTEIN	CHEMBL1961873	16	GSK Published Kinase Inhibitor Set			None
CHEMBL1398474		0	344.89	1	5.71	Akt_Inhibitor_X	CCN(CC)CCCCN1c2ccccc2Oc2ccc(Cl)cc21	Residual Activity	'='	127.0	%				UO_0000187					False	CHEMBL2219083	Millipore: Percentage of residual kinase activity of CSF1R at 10uM relative to control. Control inhibitor: Staurosporine at 10.0uM. Buffer: 8 mM MOPS pH 7.0, 0.2 mM EDTA	B	BAO_0000357	single protein format	Homo sapiens	None	None	None	None	CHEMBL1844	Macrophage colony stimulating factor receptor	Homo sapiens	SINGLE PROTEIN	CHEMBL2218924	1	Scientific Literature	Biochem. J.	2013	None
CHEMBL205798	GW703087X	0	486.93	1	5.95	GW703087X	CC(=O)Nc1cccc(C#Cc2cncnc2Nc2ccc(OCc3cccc(F)c3)c(Cl)c2)c1	Inhibition	'='	0.82	%				UO_0000187					False	CHEMBL1962102	GSK_PKIS: FMS mean inhibition at 0.1 uM [Nanosyn]	B	BAO_0000357	single protein format	None	None	None	None	None	CHEMBL1844	Macrophage colony stimulating factor receptor	Homo sapiens	SINGLE PROTEIN	CHEMBL1961873	16	GSK Published Kinase Inhibitor Set			None
CHEMBL205765	GW794726X	0	487.92	1	5.34	GW794726X	CC(=O)Nc1cccc(C#Cc2cncnc2Nc2ccc(OCc3cccc(F)c3)c(Cl)c2)n1	Inhibition	'='	-0.39	%				UO_0000187					False	CHEMBL1962103	GSK_PKIS: FMS mean inhibition at 1 uM [Nanosyn]	B	BAO_0000357	single protein format	None	None	None	None	None	CHEMBL1844	Macrophage colony stimulating factor receptor	Homo sapiens	SINGLE PROTEIN	CHEMBL1961873	16	GSK Published Kinase Inhibitor Set			None
CHEMBL405759		0	318.34	0	3.71	TWS119	Nc1cccc(-c2cc3c(Oc4cccc(O)c4)ncnc3[nH]2)c1	Residual Activity	'='	-1.0	%				UO_0000187					False	CHEMBL2219083	Millipore: Percentage of residual kinase activity of CSF1R at 10uM relative to control. Control inhibitor: Staurosporine at 10.0uM. Buffer: 8 mM MOPS pH 7.0, 0.2 mM EDTA	B	BAO_0000357	single protein format	Homo sapiens	None	None	None	None	CHEMBL1844	Macrophage colony stimulating factor receptor	Homo sapiens	SINGLE PROTEIN	CHEMBL2218924	1	Scientific Literature	Biochem. J.	2013	None
CHEMBL176857	GW442130X	0	502.16	2	5.48	GW442130X	COc1ccccc1-c1cc(/C=C2\C(=O)Nc3ncc(Br)cc32)cc(Br)c1O	Inhibition	'='	3.88	%				UO_0000187					False	CHEMBL1962102	GSK_PKIS: FMS mean inhibition at 0.1 uM [Nanosyn]	B	BAO_0000357	single protein format	None	None	None	None	None	CHEMBL1844	Macrophage colony stimulating factor receptor	Homo sapiens	SINGLE PROTEIN	CHEMBL1961873	16	GSK Published Kinase Inhibitor Set			None
CHEMBL1973013		0	328.24	0	3.57	SID103904935	Cc1cnc(Nc2nc(NC(C)C)ncc2Br)s1	Ki	'='	501.19	nM	6.30		active	UO_0000065					False	CHEMBL1964104	PUBCHEM_BIOASSAY: Navigating the Kinome. (Class of assay: other) Panel member name: CSF1R	F	BAO_0000019	assay format	None	None	None	None	None	CHEMBL1844	Macrophage colony stimulating factor receptor	Homo sapiens	SINGLE PROTEIN	CHEMBL1201862	7	PubChem BioAssays			None
CHEMBL235157		0	334.38	0	3.43	SID103905635	COc1cc2ncc3c(N)nc4c(C)c(N)ccc4c3c2cc1OC	Ki	'>'	2511.89	nM			inactive	UO_0000065					False	CHEMBL1964104	PUBCHEM_BIOASSAY: Navigating the Kinome. (Class of assay: other) Panel member name: CSF1R	F	BAO_0000019	assay format	None	None	None	None	None	CHEMBL1844	Macrophage colony stimulating factor receptor	Homo sapiens	SINGLE PROTEIN	CHEMBL1201862	7	PubChem BioAssays			None
CHEMBL2000481		0	463.52	0	2.08	SID103905096	NCCNS(=O)(=O)c1cccc(C(=O)Nc2ccc(-c3n[nH]c(=O)c4ccccc34)cc2)c1	Ki	'>'	2511.89	nM			inactive	UO_0000065					False	CHEMBL1964104	PUBCHEM_BIOASSAY: Navigating the Kinome. (Class of assay: other) Panel member name: CSF1R	F	BAO_0000019	assay format	None	None	None	None	None	CHEMBL1844	Macrophage colony stimulating factor receptor	Homo sapiens	SINGLE PROTEIN	CHEMBL1201862	7	PubChem BioAssays			None
CHEMBL396523		0	346.35	0	3.54	SID103904593	O=C(O)c1ccccc1Nc1ccnc(Nc2ccc3[nH]ncc3c2)n1	Ki	'='	501.19	nM	6.30		active	UO_0000065					False	CHEMBL1964104	PUBCHEM_BIOASSAY: Navigating the Kinome. (Class of assay: other) Panel member name: CSF1R	F	BAO_0000019	assay format	None	None	None	None	None	CHEMBL1844	Macrophage colony stimulating factor receptor	Homo sapiens	SINGLE PROTEIN	CHEMBL1201862	7	PubChem BioAssays			None
CHEMBL508928		0	438.50	0	4.33	SID103904288	Cc1cccc(NC(=O)Nc2ccc(-c3cnc4c(-c5cnn(C)c5)cnn4c3N)cc2)c1	Ki	'='	31.62	nM	7.50		active	UO_0000065					False	CHEMBL1964104	PUBCHEM_BIOASSAY: Navigating the Kinome. (Class of assay: other) Panel member name: CSF1R	F	BAO_0000019	assay format	None	None	None	None	None	CHEMBL1844	Macrophage colony stimulating factor receptor	Homo sapiens	SINGLE PROTEIN	CHEMBL1201862	7	PubChem BioAssays			None
CHEMBL1997340		0	312.33	0	1.81	SID103904524	O=C(c1cc(-c2ccc3[nH]ncc3c2)on1)N1CCCC(O)C1	Ki	'>'	2511.89	nM			inactive	UO_0000065					False	CHEMBL1964104	PUBCHEM_BIOASSAY: Navigating the Kinome. (Class of assay: other) Panel member name: CSF1R	F	BAO_0000019	assay format	None	None	None	None	None	CHEMBL1844	Macrophage colony stimulating factor receptor	Homo sapiens	SINGLE PROTEIN	CHEMBL1201862	7	PubChem BioAssays			None
CHEMBL1986597		0	505.56	1	2.60	SID103904690	NC(=O)c1cccc2[nH]c(-c3ccc(NC(=O)c4cccc(S(=O)(=O)N5CCOCC5)c4)cc3)nc12	Ki	'='	1000.0	nM	6.00		active	UO_0000065					False	CHEMBL1964104	PUBCHEM_BIOASSAY: Navigating the Kinome. (Class of assay: other) Panel member name: CSF1R	F	BAO_0000019	assay format	None	None	None	None	None	CHEMBL1844	Macrophage colony stimulating factor receptor	Homo sapiens	SINGLE PROTEIN	CHEMBL1201862	7	PubChem BioAssays			None
CHEMBL2007592		0	322.39	0	3.18	SID103904978	O=c1[nH]c2sc3c(c2c2nc(-c4ccccc4)nn12)CCCC3	Ki	'>'	2511.89	nM			inactive	UO_0000065					False	CHEMBL1964104	PUBCHEM_BIOASSAY: Navigating the Kinome. (Class of assay: other) Panel member name: CSF1R	F	BAO_0000019	assay format	None	None	None	None	None	CHEMBL1844	Macrophage colony stimulating factor receptor	Homo sapiens	SINGLE PROTEIN	CHEMBL1201862	7	PubChem BioAssays			None
CHEMBL1990482		0	238.25	0	1.72	SID103904688	NC(=O)c1cccc2[nH]c(-c3ccncc3)nc12	Ki	'>'	2511.89	nM			inactive	UO_0000065					False	CHEMBL1964104	PUBCHEM_BIOASSAY: Navigating the Kinome. (Class of assay: other) Panel member name: CSF1R	F	BAO_0000019	assay format	None	None	None	None	None	CHEMBL1844	Macrophage colony stimulating factor receptor	Homo sapiens	SINGLE PROTEIN	CHEMBL1201862	7	PubChem BioAssays			None
CHEMBL1989856		0	251.25	0	2.19	SID103905300	Cc1c(C=O)c(O)n2c(nc3ccccc32)c1C#N	Ki	'>'	2511.89	nM			inactive	UO_0000065					False	CHEMBL1964104	PUBCHEM_BIOASSAY: Navigating the Kinome. (Class of assay: other) Panel member name: CSF1R	F	BAO_0000019	assay format	None	None	None	None	None	CHEMBL1844	Macrophage colony stimulating factor receptor	Homo sapiens	SINGLE PROTEIN	CHEMBL1201862	7	PubChem BioAssays			None
CHEMBL526133		0	288.31	0	2.98	SID103904527	O=c1nc(-c2ccc3[nH]ncc3c2)cc(-c2ccccc2)[nH]1	Ki	'>'	2511.89	nM			inactive	UO_0000065					False	CHEMBL1964104	PUBCHEM_BIOASSAY: Navigating the Kinome. (Class of assay: other) Panel member name: CSF1R	F	BAO_0000019	assay format	None	None	None	None	None	CHEMBL1844	Macrophage colony stimulating factor receptor	Homo sapiens	SINGLE PROTEIN	CHEMBL1201862	7	PubChem BioAssays			None
CHEMBL2001019	PF-04217903	1	372.39	0	1.67	SID103905666	OCCn1cc(-c2cnc3nnn(Cc4ccc5ncccc5c4)c3n2)cn1	Ki	'>'	2511.89	nM			inactive	UO_0000065					False	CHEMBL1964104	PUBCHEM_BIOASSAY: Navigating the Kinome. (Class of assay: other) Panel member name: CSF1R	F	BAO_0000019	assay format	None	None	None	None	None	CHEMBL1844	Macrophage colony stimulating factor receptor	Homo sapiens	SINGLE PROTEIN	CHEMBL1201862	7	PubChem BioAssays			None
CHEMBL2005899		0	315.37	0	2.21	SID103905650	CC(=O)N(c1ccncc1)c1c(NC(C)C(C)(C)C)c(=O)c1=O	Ki	'>'	2511.89	nM			inactive	UO_0000065					False	CHEMBL1964104	PUBCHEM_BIOASSAY: Navigating the Kinome. (Class of assay: other) Panel member name: CSF1R	F	BAO_0000019	assay format	None	None	None	None	None	CHEMBL1844	Macrophage colony stimulating factor receptor	Homo sapiens	SINGLE PROTEIN	CHEMBL1201862	7	PubChem BioAssays			None
CHEMBL1966836		0	444.39	1	5.02	SID103904312	Cn1nc(N)c2c(-c3ccc(NC(=O)Nc4ccc(F)c(C(F)(F)F)c4)cc3)ccnc21	Ki	'='	3.981	nM	8.40		active	UO_0000065					False	CHEMBL1964104	PUBCHEM_BIOASSAY: Navigating the Kinome. (Class of assay: other) Panel member name: CSF1R	F	BAO_0000019	assay format	None	None	None	None	None	CHEMBL1844	Macrophage colony stimulating factor receptor	Homo sapiens	SINGLE PROTEIN	CHEMBL1201862	7	PubChem BioAssays			None
CHEMBL1970217		0	346.43	0	4.56	SID103904557	COc1cccc(C(C)NC(=O)c2ccc(-c3ccncc3C)cc2)c1	Ki	'>'	2511.89	nM			inactive	UO_0000065					False	CHEMBL1964104	PUBCHEM_BIOASSAY: Navigating the Kinome. (Class of assay: other) Panel member name: CSF1R	F	BAO_0000019	assay format	None	None	None	None	None	CHEMBL1844	Macrophage colony stimulating factor receptor	Homo sapiens	SINGLE PROTEIN	CHEMBL1201862	7	PubChem BioAssays			None
CHEMBL316264		0	333.34	1	5.08	SID103905184	Fc1ccc(-c2nc(-c3ccc(F)cc3)c(-c3ccncc3)[nH]2)cc1	Ki	'>'	2511.89	nM			inactive	UO_0000065					False	CHEMBL1964104	PUBCHEM_BIOASSAY: Navigating the Kinome. (Class of assay: other) Panel member name: CSF1R	F	BAO_0000019	assay format	None	None	None	None	None	CHEMBL1844	Macrophage colony stimulating factor receptor	Homo sapiens	SINGLE PROTEIN	CHEMBL1201862	7	PubChem BioAssays			None
CHEMBL2158293		0	483.58	0	4.16	33	N#Cc1c[nH]c(C(=O)Nc2ccc(C3CCN(C(=O)Cc4c[nH]cn4)CC3)cc2C2=CCCCC2)n1	IC50	'='	1.1	nM	8.96			UO_0000065	18.53	0.34	4.80	6.86	False	CHEMBL2163155	Inhibition of FMS mediated phosphorylation using SYEGNSYTFIDPTQ as substrate after 80 mins by fluorescence polarization	B	BAO_0000357	single protein format	None	None	None	None	None	CHEMBL1844	Macrophage colony stimulating factor receptor	Homo sapiens	SINGLE PROTEIN	CHEMBL2157860	1	Scientific Literature	J. Med. Chem.	2011	None
CHEMBL252436		0	407.52	0	3.39	51	CC1CCN(c2cc(N3CCN(C)CC3)ccc2NC(=O)c2ccc(C#N)o2)CC1	IC50	'='	1.0	nM	9.00			UO_0000065	22.08	0.41	5.61	11.88	False	CHEMBL2163155	Inhibition of FMS mediated phosphorylation using SYEGNSYTFIDPTQ as substrate after 80 mins by fluorescence polarization	B	BAO_0000357	single protein format	None	None	None	None	None	CHEMBL1844	Macrophage colony stimulating factor receptor	Homo sapiens	SINGLE PROTEIN	CHEMBL2157860	1	Scientific Literature	J. Med. Chem.	2011	None
CHEMBL254702		0	406.53	0	3.13	52	CC1CCN(c2cc(N3CCN(C)CC3)ccc2NC(=O)c2cc(C#N)c[nH]2)CC1	IC50	'='	0.8	nM	9.10			UO_0000065	22.38	0.41	5.97	11.60	False	CHEMBL2163155	Inhibition of FMS mediated phosphorylation using SYEGNSYTFIDPTQ as substrate after 80 mins by fluorescence polarization	B	BAO_0000357	single protein format	None	None	None	None	None	CHEMBL1844	Macrophage colony stimulating factor receptor	Homo sapiens	SINGLE PROTEIN	CHEMBL2157860	1	Scientific Literature	J. Med. Chem.	2011	None
CHEMBL1999749		0	544.66	2	6.51	SID103905566	COc1cc(Nc2ncnc3ccc(-c4ccc(CN5CC6C(CO)C6C5)cc4)cc23)ccc1Oc1ccccc1	Ki	'>'	2511.89	nM			inactive	UO_0000065					False	CHEMBL1964104	PUBCHEM_BIOASSAY: Navigating the Kinome. (Class of assay: other) Panel member name: CSF1R	F	BAO_0000019	assay format	None	None	None	None	None	CHEMBL1844	Macrophage colony stimulating factor receptor	Homo sapiens	SINGLE PROTEIN	CHEMBL1201862	7	PubChem BioAssays			None
CHEMBL1998193		0	356.43	0	2.98	SID103904795	O=C(NCCCCCCNC(=O)Nc1cccnc1)Nc1cccnc1	Ki	'>'	2511.89	nM			inactive	UO_0000065					False	CHEMBL1964104	PUBCHEM_BIOASSAY: Navigating the Kinome. (Class of assay: other) Panel member name: CSF1R	F	BAO_0000019	assay format	None	None	None	None	None	CHEMBL1844	Macrophage colony stimulating factor receptor	Homo sapiens	SINGLE PROTEIN	CHEMBL1201862	7	PubChem BioAssays			None
CHEMBL379835		0	325.76	0	3.54	SID103905221	Cc1nn(-c2ccccc2)c2c1c(=O)c1cc(Cl)ccc1n2O	Ki	'>'	2511.89	nM			inactive	UO_0000065					False	CHEMBL1964104	PUBCHEM_BIOASSAY: Navigating the Kinome. (Class of assay: other) Panel member name: CSF1R	F	BAO_0000019	assay format	None	None	None	None	None	CHEMBL1844	Macrophage colony stimulating factor receptor	Homo sapiens	SINGLE PROTEIN	CHEMBL1201862	7	PubChem BioAssays			None
CHEMBL2006276		0	332.36	0	4.14	SID103904673	COc1cccc2c1Nc1cc(Nc3ccncc3)ccc1C(=O)N2	Ki	'>'	2511.89	nM			inactive	UO_0000065					False	CHEMBL1964104	PUBCHEM_BIOASSAY: Navigating the Kinome. (Class of assay: other) Panel member name: CSF1R	F	BAO_0000019	assay format	None	None	None	None	None	CHEMBL1844	Macrophage colony stimulating factor receptor	Homo sapiens	SINGLE PROTEIN	CHEMBL1201862	7	PubChem BioAssays			None
CHEMBL1995740		0	377.36	0	4.29	SID103904713	COc1cc(-c2ccc3c(c2)Nc2ccc([N+](=O)[O-])cc2NC3=O)ccc1O	Ki	'>'	2511.89	nM			inactive	UO_0000065					False	CHEMBL1964104	PUBCHEM_BIOASSAY: Navigating the Kinome. (Class of assay: other) Panel member name: CSF1R	F	BAO_0000019	assay format	None	None	None	None	None	CHEMBL1844	Macrophage colony stimulating factor receptor	Homo sapiens	SINGLE PROTEIN	CHEMBL1201862	7	PubChem BioAssays			None
CHEMBL1644619		0	387.44	0	3.37	11	O=c1[nH]nc(-c2ccnc(NC3CCCOC3)c2)n1-c1ccc2ccccc2c1	Inhibition	'='	60.0	%				UO_0000187					False	CHEMBL1648797	Inhibition of CSF1R at 10 uM after 60 mins by TR-FRET assay	B	BAO_0000357	single protein format	None	None	None	None	None	CHEMBL1844	Macrophage colony stimulating factor receptor	Homo sapiens	SINGLE PROTEIN	CHEMBL1641539	1	Scientific Literature	Bioorg. Med. Chem. Lett.	2011	None
CHEMBL1973868		0	222.25	0	3.00	SID103905613	Oc1cnc2ccc(-c3ccncc3)cc2c1	Ki	'>'	2511.89	nM			inactive	UO_0000065					False	CHEMBL1964104	PUBCHEM_BIOASSAY: Navigating the Kinome. (Class of assay: other) Panel member name: CSF1R	F	BAO_0000019	assay format	None	None	None	None	None	CHEMBL1844	Macrophage colony stimulating factor receptor	Homo sapiens	SINGLE PROTEIN	CHEMBL1201862	7	PubChem BioAssays			None
CHEMBL1644620		0	387.44	0	3.37	12	O=c1[nH]nc(-c2ccnc(NC3CCOCC3)c2)n1-c1ccc2ccccc2c1	Inhibition	'='	74.0	%				UO_0000187					False	CHEMBL1648797	Inhibition of CSF1R at 10 uM after 60 mins by TR-FRET assay	B	BAO_0000357	single protein format	None	None	None	None	None	CHEMBL1844	Macrophage colony stimulating factor receptor	Homo sapiens	SINGLE PROTEIN	CHEMBL1641539	1	Scientific Literature	Bioorg. Med. Chem. Lett.	2011	None
CHEMBL1966816		0	350.28	0	4.43	SID103904882	O=C(Nc1cccc(C(F)(F)F)n1)Nc1ccnc2c(F)cccc12	Ki	'='	1258.93	nM	5.90		active	UO_0000065					False	CHEMBL1964104	PUBCHEM_BIOASSAY: Navigating the Kinome. (Class of assay: other) Panel member name: CSF1R	F	BAO_0000019	assay format	None	None	None	None	None	CHEMBL1844	Macrophage colony stimulating factor receptor	Homo sapiens	SINGLE PROTEIN	CHEMBL1201862	7	PubChem BioAssays			None
CHEMBL326282		0	392.67	1	5.81	SID103905352	O=C1CC(c2ccc(Cl)cc2Cl)Cc2nc3cc(Cl)ccc3c(O)c21	Ki	'>'	2511.89	nM			inactive	UO_0000065					False	CHEMBL1964104	PUBCHEM_BIOASSAY: Navigating the Kinome. (Class of assay: other) Panel member name: CSF1R	F	BAO_0000019	assay format	None	None	None	None	None	CHEMBL1844	Macrophage colony stimulating factor receptor	Homo sapiens	SINGLE PROTEIN	CHEMBL1201862	7	PubChem BioAssays			None
CHEMBL1999120		0	193.21	0	0.67	SID103905462	CC(C)c1cc(=O)[nH]c2[nH][nH]c(=O)c12	Ki	'='	10000.0	nM	5.00		active	UO_0000065					False	CHEMBL1964104	PUBCHEM_BIOASSAY: Navigating the Kinome. (Class of assay: other) Panel member name: CSF1R	F	BAO_0000019	assay format	None	None	None	None	None	CHEMBL1844	Macrophage colony stimulating factor receptor	Homo sapiens	SINGLE PROTEIN	CHEMBL1201862	7	PubChem BioAssays			None
CHEMBL482767	SNS-314	1	430.95	0	4.52	SID103905586	O=C(Nc1cccc(Cl)c1)Nc1ncc(CCN=c2[nH]cnc3ccsc23)s1	Ki	'>'	1000.0	nM			inactive	UO_0000065					False	CHEMBL1964104	PUBCHEM_BIOASSAY: Navigating the Kinome. (Class of assay: other) Panel member name: CSF1R	F	BAO_0000019	assay format	None	None	None	None	None	CHEMBL1844	Macrophage colony stimulating factor receptor	Homo sapiens	SINGLE PROTEIN	CHEMBL1201862	7	PubChem BioAssays			None
CHEMBL1993424		0	379.45	0	2.87	SID103905251	NS(=O)(=O)c1cccc(Nc2ncc3ccn(Cc4ccccc4)c3n2)c1	Ki	'>'	2511.89	nM			inactive	UO_0000065					False	CHEMBL1964104	PUBCHEM_BIOASSAY: Navigating the Kinome. (Class of assay: other) Panel member name: CSF1R	F	BAO_0000019	assay format	None	None	None	None	None	CHEMBL1844	Macrophage colony stimulating factor receptor	Homo sapiens	SINGLE PROTEIN	CHEMBL1201862	7	PubChem BioAssays			None
CHEMBL2002690		0	361.43	1	5.31	SID103905337	O=C(Nc1nc2c(O)cccc2s1)Nc1ccccc1-c1ccccc1	Ki	'>'	2511.89	nM			inactive	UO_0000065					False	CHEMBL1964104	PUBCHEM_BIOASSAY: Navigating the Kinome. (Class of assay: other) Panel member name: CSF1R	F	BAO_0000019	assay format	None	None	None	None	None	CHEMBL1844	Macrophage colony stimulating factor receptor	Homo sapiens	SINGLE PROTEIN	CHEMBL1201862	7	PubChem BioAssays			None
CHEMBL1997051		0	611.68	2	6.86	SID103904431	COc1ccc(CN(C)C)cc1Nc1nccc(-c2c(-c3cccc(NC(=O)c4c(F)cccc4F)c3)nc3sccn23)n1	Ki	'='	1258.93	nM	5.90		active	UO_0000065					False	CHEMBL1964104	PUBCHEM_BIOASSAY: Navigating the Kinome. (Class of assay: other) Panel member name: CSF1R	F	BAO_0000019	assay format	None	None	None	None	None	CHEMBL1844	Macrophage colony stimulating factor receptor	Homo sapiens	SINGLE PROTEIN	CHEMBL1201862	7	PubChem BioAssays			None
CHEMBL1970104		0	290.37	0	4.40	SID103904906	CC(C)(C)c1ccc2nc(-c3n[nH]c4ccccc34)[nH]c2c1	Ki	'='	316.23	nM	6.50		active	UO_0000065					False	CHEMBL1964104	PUBCHEM_BIOASSAY: Navigating the Kinome. (Class of assay: other) Panel member name: CSF1R	F	BAO_0000019	assay format	None	None	None	None	None	CHEMBL1844	Macrophage colony stimulating factor receptor	Homo sapiens	SINGLE PROTEIN	CHEMBL1201862	7	PubChem BioAssays			None
CHEMBL1682540		0	235.25	0	2.27	SID103904528	c1cnc2nc(-c3ccc4[nH]ncc4c3)cn2c1	Ki	'>'	2511.89	nM			inactive	UO_0000065					False	CHEMBL1964104	PUBCHEM_BIOASSAY: Navigating the Kinome. (Class of assay: other) Panel member name: CSF1R	F	BAO_0000019	assay format	None	None	None	None	None	CHEMBL1844	Macrophage colony stimulating factor receptor	Homo sapiens	SINGLE PROTEIN	CHEMBL1201862	7	PubChem BioAssays			None
CHEMBL2005482		0	622.15	2	6.93	SID103904426	O=C(Cc1ccccc1)Nc1cc(-c2nc3sccn3c2-c2ccnc(Nc3cccc(N4CCOCC4)c3)n2)ccc1Cl	Ki	'='	158.49	nM	6.80		active	UO_0000065					False	CHEMBL1964104	PUBCHEM_BIOASSAY: Navigating the Kinome. (Class of assay: other) Panel member name: CSF1R	F	BAO_0000019	assay format	None	None	None	None	None	CHEMBL1844	Macrophage colony stimulating factor receptor	Homo sapiens	SINGLE PROTEIN	CHEMBL1201862	7	PubChem BioAssays			None
CHEMBL1973937		0	436.31	1	5.53	SID103904334	Cc1ccc(-c2ccc(NC(=O)Nc3cccc(Br)c3)cc2)c2c(N)n[nH]c12	Ki	'='	15.85	nM	7.80		active	UO_0000065					False	CHEMBL1964104	PUBCHEM_BIOASSAY: Navigating the Kinome. (Class of assay: other) Panel member name: CSF1R	F	BAO_0000019	assay format	None	None	None	None	None	CHEMBL1844	Macrophage colony stimulating factor receptor	Homo sapiens	SINGLE PROTEIN	CHEMBL1201862	7	PubChem BioAssays			None
CHEMBL1996576		0	443.47	0	4.27	SID103905480	O=C(Cc1ccc(OC(F)(F)F)cc1)N1CCC2(CC1)NCCc1c2[nH]c2ccccc12	Ki	'>'	2511.89	nM			inactive	UO_0000065					False	CHEMBL1964104	PUBCHEM_BIOASSAY: Navigating the Kinome. (Class of assay: other) Panel member name: CSF1R	F	BAO_0000019	assay format	None	None	None	None	None	CHEMBL1844	Macrophage colony stimulating factor receptor	Homo sapiens	SINGLE PROTEIN	CHEMBL1201862	7	PubChem BioAssays			None
CHEMBL189963	PALBOCICLIB	4	447.54	0	2.97	SID103905660	CC(=O)c1c(C)c2cnc(Nc3ccc(N4CCNCC4)cn3)nc2n(C2CCCC2)c1=O	Ki	'>'	2511.89	nM			inactive	UO_0000065					False	CHEMBL1964104	PUBCHEM_BIOASSAY: Navigating the Kinome. (Class of assay: other) Panel member name: CSF1R	F	BAO_0000019	assay format	None	None	None	None	None	CHEMBL1844	Macrophage colony stimulating factor receptor	Homo sapiens	SINGLE PROTEIN	CHEMBL1201862	7	PubChem BioAssays			None
CHEMBL1984432		0	303.37	0	3.49	SID103904530	Cc1ccc(Cn2cc(-c3ccc4[nH]ncc4c3)nn2)c(C)c1	Ki	'>'	2511.89	nM			inactive	UO_0000065					False	CHEMBL1964104	PUBCHEM_BIOASSAY: Navigating the Kinome. (Class of assay: other) Panel member name: CSF1R	F	BAO_0000019	assay format	None	None	None	None	None	CHEMBL1844	Macrophage colony stimulating factor receptor	Homo sapiens	SINGLE PROTEIN	CHEMBL1201862	7	PubChem BioAssays			None
CHEMBL1971021		0	439.44	1	5.88	SID103904332	Cc1cc(C)cc(NC(=O)Nc2ccc(-c3cccc4c3CNC4=O)c(C(F)(F)F)c2)c1	Ki	'>'	2511.89	nM			inactive	UO_0000065					False	CHEMBL1964104	PUBCHEM_BIOASSAY: Navigating the Kinome. (Class of assay: other) Panel member name: CSF1R	F	BAO_0000019	assay format	None	None	None	None	None	CHEMBL1844	Macrophage colony stimulating factor receptor	Homo sapiens	SINGLE PROTEIN	CHEMBL1201862	7	PubChem BioAssays			None
CHEMBL2002346		0	301.35	0	3.63	SID103904201	c1ccc(CNc2cc(-c3c[nH]c4ncccc34)ncn2)cc1	Ki	'='	199.53	nM	6.70		active	UO_0000065					False	CHEMBL1964104	PUBCHEM_BIOASSAY: Navigating the Kinome. (Class of assay: other) Panel member name: CSF1R	F	BAO_0000019	assay format	None	None	None	None	None	CHEMBL1844	Macrophage colony stimulating factor receptor	Homo sapiens	SINGLE PROTEIN	CHEMBL1201862	7	PubChem BioAssays			None
CHEMBL1984633		0	339.42	0	3.70	SID103904908	COc1cccc(C(C)NC(=O)c2cnc(-c3ccncc3)s2)c1	Ki	'>'	2511.89	nM			inactive	UO_0000065					False	CHEMBL1964104	PUBCHEM_BIOASSAY: Navigating the Kinome. (Class of assay: other) Panel member name: CSF1R	F	BAO_0000019	assay format	None	None	None	None	None	CHEMBL1844	Macrophage colony stimulating factor receptor	Homo sapiens	SINGLE PROTEIN	CHEMBL1201862	7	PubChem BioAssays			None
CHEMBL590109		0	425.52	0	4.40	SID103904961	NCCn1cc(-c2cc(-c3cc4ccccc4s3)c3[nH]ncc3c2)c2nc(N)ncc21	Ki	'='	2511.89	nM	5.60		active	UO_0000065					False	CHEMBL1964104	PUBCHEM_BIOASSAY: Navigating the Kinome. (Class of assay: other) Panel member name: CSF1R	F	BAO_0000019	assay format	None	None	None	None	None	CHEMBL1844	Macrophage colony stimulating factor receptor	Homo sapiens	SINGLE PROTEIN	CHEMBL1201862	7	PubChem BioAssays			None
CHEMBL1516890	GW441756X	0	275.31	0	3.07	SID103905238	Cn1cc(C=C2C(=O)Nc3cccnc32)c2ccccc21	Ki	'>'	2511.89	nM			inactive	UO_0000065					False	CHEMBL1964104	PUBCHEM_BIOASSAY: Navigating the Kinome. (Class of assay: other) Panel member name: CSF1R	F	BAO_0000019	assay format	None	None	None	None	None	CHEMBL1844	Macrophage colony stimulating factor receptor	Homo sapiens	SINGLE PROTEIN	CHEMBL1201862	7	PubChem BioAssays			None
CHEMBL1997924		0	362.46	0	4.65	SID103905272	c1ccc(CNc2nc(Nc3cc(C4CC4)[nH]n3)c3sccc3n2)cc1	Ki	'='	39.81	nM	7.40		active	UO_0000065					False	CHEMBL1964104	PUBCHEM_BIOASSAY: Navigating the Kinome. (Class of assay: other) Panel member name: CSF1R	F	BAO_0000019	assay format	None	None	None	None	None	CHEMBL1844	Macrophage colony stimulating factor receptor	Homo sapiens	SINGLE PROTEIN	CHEMBL1201862	7	PubChem BioAssays			None
CHEMBL1336	SORAFENIB	4	464.83	1	5.55	SID103904444	CNC(=O)c1cc(Oc2ccc(NC(=O)Nc3ccc(Cl)c(C(F)(F)F)c3)cc2)ccn1	Ki	'='	158.49	nM	6.80		active	UO_0000065					False	CHEMBL1964104	PUBCHEM_BIOASSAY: Navigating the Kinome. (Class of assay: other) Panel member name: CSF1R	F	BAO_0000019	assay format	None	None	None	None	None	CHEMBL1844	Macrophage colony stimulating factor receptor	Homo sapiens	SINGLE PROTEIN	CHEMBL1201862	7	PubChem BioAssays			None
CHEMBL2006778		0	380.45	0	4.23	SID103905094	CNC(=O)C=Cc1cnc(N)c2c(-c3cc(F)c4[nH]c(C)cc4c3)csc12	Ki	'='	3.981	nM	8.40		active	UO_0000065					False	CHEMBL1964104	PUBCHEM_BIOASSAY: Navigating the Kinome. (Class of assay: other) Panel member name: CSF1R	F	BAO_0000019	assay format	None	None	None	None	None	CHEMBL1844	Macrophage colony stimulating factor receptor	Homo sapiens	SINGLE PROTEIN	CHEMBL1201862	7	PubChem BioAssays			None
CHEMBL1996979		0	349.34	0	4.76	SID103904196	O=C(Nc1cnc2[nH]cc(-c3ccccc3)c2c1)c1c(F)cccc1F	Ki	'='	316.23	nM	6.50		active	UO_0000065					False	CHEMBL1964104	PUBCHEM_BIOASSAY: Navigating the Kinome. (Class of assay: other) Panel member name: CSF1R	F	BAO_0000019	assay format	None	None	None	None	None	CHEMBL1844	Macrophage colony stimulating factor receptor	Homo sapiens	SINGLE PROTEIN	CHEMBL1201862	7	PubChem BioAssays			None
CHEMBL2000832		0	483.50	1	5.45	SID103904711	COc1cc(-c2ccc3c(c2)Nc2ccc(C(=O)NCc4cccc(F)c4)cc2NC3=O)ccc1O	Ki	'>'	2511.89	nM			inactive	UO_0000065					False	CHEMBL1964104	PUBCHEM_BIOASSAY: Navigating the Kinome. (Class of assay: other) Panel member name: CSF1R	F	BAO_0000019	assay format	None	None	None	None	None	CHEMBL1844	Macrophage colony stimulating factor receptor	Homo sapiens	SINGLE PROTEIN	CHEMBL1201862	7	PubChem BioAssays			None
CHEMBL1990590		0	335.79	0	4.96	SID103905003	Cc1cc(O)nc2[nH]nc(-c3cccc(-c4ccc(Cl)cc4)c3)c12	Ki	'>'	2511.89	nM			inactive	UO_0000065					False	CHEMBL1964104	PUBCHEM_BIOASSAY: Navigating the Kinome. (Class of assay: other) Panel member name: CSF1R	F	BAO_0000019	assay format	None	None	None	None	None	CHEMBL1844	Macrophage colony stimulating factor receptor	Homo sapiens	SINGLE PROTEIN	CHEMBL1201862	7	PubChem BioAssays			None
CHEMBL1993996		0	393.40	1	5.04	SID103904375	Cc1cc(NC(=O)Nc2ccc(-c3c(F)ccc4[nH]nc(N)c34)cc2)ccc1F	Ki	'='	1.259	nM	8.90		active	UO_0000065					False	CHEMBL1964104	PUBCHEM_BIOASSAY: Navigating the Kinome. (Class of assay: other) Panel member name: CSF1R	F	BAO_0000019	assay format	None	None	None	None	None	CHEMBL1844	Macrophage colony stimulating factor receptor	Homo sapiens	SINGLE PROTEIN	CHEMBL1201862	7	PubChem BioAssays			None
CHEMBL2004771		0	341.37	0	4.48	SID103904651	O=C1NCc2c1cccc2-c1ccc(Nc2nc3ccccc3o2)cc1	Ki	'>'	2511.89	nM			inactive	UO_0000065					False	CHEMBL1964104	PUBCHEM_BIOASSAY: Navigating the Kinome. (Class of assay: other) Panel member name: CSF1R	F	BAO_0000019	assay format	None	None	None	None	None	CHEMBL1844	Macrophage colony stimulating factor receptor	Homo sapiens	SINGLE PROTEIN	CHEMBL1201862	7	PubChem BioAssays			None
CHEMBL554	LAPATINIB	4	581.07	2	6.14	SID103905567	CS(=O)(=O)CCNCc1ccc(-c2ccc3ncnc(Nc4ccc(OCc5cccc(F)c5)c(Cl)c4)c3c2)o1	Ki	'>'	2511.89	nM			inactive	UO_0000065					False	CHEMBL1964104	PUBCHEM_BIOASSAY: Navigating the Kinome. (Class of assay: other) Panel member name: CSF1R	F	BAO_0000019	assay format	None	None	None	None	None	CHEMBL1844	Macrophage colony stimulating factor receptor	Homo sapiens	SINGLE PROTEIN	CHEMBL1201862	7	PubChem BioAssays			None
CHEMBL371206		0	403.51	1	5.51	SID103904294	Cc1cc(C)cc(NC(=O)Nc2ccc(-c3c(C)sc4ncnc(N)c34)cc2)c1	Ki	'='	158.49	nM	6.80		active	UO_0000065					False	CHEMBL1964104	PUBCHEM_BIOASSAY: Navigating the Kinome. (Class of assay: other) Panel member name: CSF1R	F	BAO_0000019	assay format	None	None	None	None	None	CHEMBL1844	Macrophage colony stimulating factor receptor	Homo sapiens	SINGLE PROTEIN	CHEMBL1201862	7	PubChem BioAssays			None
CHEMBL1968705		0	535.65	2	6.13	SID103905541	CCCC(=O)Nc1cccc(-c2nc(Nc3ccc4[nH]ncc4c3)c3cc(OCCN4CCCC4)ccc3n2)c1	Ki	'>'	2511.89	nM			inactive	UO_0000065					False	CHEMBL1964104	PUBCHEM_BIOASSAY: Navigating the Kinome. (Class of assay: other) Panel member name: CSF1R	F	BAO_0000019	assay format	None	None	None	None	None	CHEMBL1844	Macrophage colony stimulating factor receptor	Homo sapiens	SINGLE PROTEIN	CHEMBL1201862	7	PubChem BioAssays			None
CHEMBL1965423		0	405.50	1	5.46	SID103905062	CC(C)Cn1c(N)nc2ccc(-c3c(-c4ccc(F)cc4)nc4sccn34)cc21	Ki	'>'	2511.89	nM			inactive	UO_0000065					False	CHEMBL1964104	PUBCHEM_BIOASSAY: Navigating the Kinome. (Class of assay: other) Panel member name: CSF1R	F	BAO_0000019	assay format	None	None	None	None	None	CHEMBL1844	Macrophage colony stimulating factor receptor	Homo sapiens	SINGLE PROTEIN	CHEMBL1201862	7	PubChem BioAssays			None
CHEMBL1995211		0	266.35	0	3.84	SID103904207	CC(C)(C)Nc1ncnc2[nH]cc(-c3ccccc3)c12	Ki	'>'	2511.89	nM			inactive	UO_0000065					False	CHEMBL1964104	PUBCHEM_BIOASSAY: Navigating the Kinome. (Class of assay: other) Panel member name: CSF1R	F	BAO_0000019	assay format	None	None	None	None	None	CHEMBL1844	Macrophage colony stimulating factor receptor	Homo sapiens	SINGLE PROTEIN	CHEMBL1201862	7	PubChem BioAssays			None
CHEMBL104468		0	281.31	0	2.78	NU7026	O=c1cc(N2CCOCC2)oc2c1ccc1ccccc12	Residual Activity	'='	102.0	%				UO_0000187					False	CHEMBL2219083	Millipore: Percentage of residual kinase activity of CSF1R at 10uM relative to control. Control inhibitor: Staurosporine at 10.0uM. Buffer: 8 mM MOPS pH 7.0, 0.2 mM EDTA	B	BAO_0000357	single protein format	Homo sapiens	None	None	None	None	CHEMBL1844	Macrophage colony stimulating factor receptor	Homo sapiens	SINGLE PROTEIN	CHEMBL2218924	1	Scientific Literature	Biochem. J.	2013	None
CHEMBL7724	AG1295	0	234.30	0	3.91	Tyrphostin AG-1295	Cc1cc2ncc(-c3ccccc3)nc2cc1C	Residual Activity	'='	6.0	%				UO_0000187					False	CHEMBL2219083	Millipore: Percentage of residual kinase activity of CSF1R at 10uM relative to control. Control inhibitor: Staurosporine at 10.0uM. Buffer: 8 mM MOPS pH 7.0, 0.2 mM EDTA	B	BAO_0000357	single protein format	Homo sapiens	None	None	None	None	CHEMBL1844	Macrophage colony stimulating factor receptor	Homo sapiens	SINGLE PROTEIN	CHEMBL2218924	1	Scientific Literature	Biochem. J.	2013	None
CHEMBL1241674		0	308.35	0	2.84	PP242	CC(C)n1nc(-c2cc3cc(O)ccc3[nH]2)c2c(N)ncnc21	Inhibition	'='	4.0	%				UO_0000187					False	CHEMBL1244396	Inhibition of CSF1R at 1 uM after 60 mins by FRET assay in presence of 10 uM ATP	B	BAO_0000357	single protein format	None	None	None	None	None	CHEMBL1844	Macrophage colony stimulating factor receptor	Homo sapiens	SINGLE PROTEIN	CHEMBL1240340	1	Scientific Literature	Nat. Chem. Biol.	2008	None
CHEMBL1991395		0	392.44	0	3.42	SID103904759	CC(C)(CO)CNc1nccc(-c2c(-c3ccc(F)cc3)nc3cnccn23)n1	Ki	'>'	2511.89	nM			inactive	UO_0000065					False	CHEMBL1964104	PUBCHEM_BIOASSAY: Navigating the Kinome. (Class of assay: other) Panel member name: CSF1R	F	BAO_0000019	assay format	None	None	None	None	None	CHEMBL1844	Macrophage colony stimulating factor receptor	Homo sapiens	SINGLE PROTEIN	CHEMBL1201862	7	PubChem BioAssays			None
CHEMBL514499	GW843682X	0	477.46	0	4.80	SID103905429	COc1cc2ncn(-c3cc(OCc4ccccc4C(F)(F)F)c(C(N)=O)s3)c2cc1OC	Ki	'='	501.19	nM	6.30		active	UO_0000065					False	CHEMBL1964104	PUBCHEM_BIOASSAY: Navigating the Kinome. (Class of assay: other) Panel member name: CSF1R	F	BAO_0000019	assay format	None	None	None	None	None	CHEMBL1844	Macrophage colony stimulating factor receptor	Homo sapiens	SINGLE PROTEIN	CHEMBL1201862	7	PubChem BioAssays			None
CHEMBL1969483		0	630.78	2	6.35	SID103904427	CN(C)c1ccc(-c2nc3sccn3c2-c2ccnc(Nc3cccc(N4CCOCC4)c3)n2)cc1NC(=O)Cc1ccccc1	Ki	'='	630.96	nM	6.20		active	UO_0000065					False	CHEMBL1964104	PUBCHEM_BIOASSAY: Navigating the Kinome. (Class of assay: other) Panel member name: CSF1R	F	BAO_0000019	assay format	None	None	None	None	None	CHEMBL1844	Macrophage colony stimulating factor receptor	Homo sapiens	SINGLE PROTEIN	CHEMBL1201862	7	PubChem BioAssays			None
CHEMBL1989267		0	568.70	1	4.99	SID103905093	COc1cc(-c2csc3c(C=CC(=O)NCCN(C)C)cnc(N)c23)ccc1NC(=O)c1cc2ccccc2n1C	Ki	'='	79.43	nM	7.10		active	UO_0000065					False	CHEMBL1964104	PUBCHEM_BIOASSAY: Navigating the Kinome. (Class of assay: other) Panel member name: CSF1R	F	BAO_0000019	assay format	None	None	None	None	None	CHEMBL1844	Macrophage colony stimulating factor receptor	Homo sapiens	SINGLE PROTEIN	CHEMBL1201862	7	PubChem BioAssays			None
CHEMBL1985095		0	439.50	0	3.92	SID103904962	NC(=O)Cn1cc(-c2cc(-c3cc4ccccc4s3)c3[nH]ncc3c2)c2nc(N)ncc21	Ki	'>'	2511.89	nM			inactive	UO_0000065					False	CHEMBL1964104	PUBCHEM_BIOASSAY: Navigating the Kinome. (Class of assay: other) Panel member name: CSF1R	F	BAO_0000019	assay format	None	None	None	None	None	CHEMBL1844	Macrophage colony stimulating factor receptor	Homo sapiens	SINGLE PROTEIN	CHEMBL1201862	7	PubChem BioAssays			None
CHEMBL1996646		0	426.95	1	5.66	SID103905406	COc1cccc(OC)c1CNc1nc(NC2CCCCC2)nc2ccc(Cl)cc12	Ki	'='	316.23	nM	6.50		active	UO_0000065					False	CHEMBL1964104	PUBCHEM_BIOASSAY: Navigating the Kinome. (Class of assay: other) Panel member name: CSF1R	F	BAO_0000019	assay format	None	None	None	None	None	CHEMBL1844	Macrophage colony stimulating factor receptor	Homo sapiens	SINGLE PROTEIN	CHEMBL1201862	7	PubChem BioAssays			None
CHEMBL1985681		0	305.34	0	2.41	SID103905573	N#Cc1ccc2c(c1)C(c1ccc3c(n1)CCCC3O)C(=O)N2	Ki	'='	125.89	nM	6.90		active	UO_0000065					False	CHEMBL1964104	PUBCHEM_BIOASSAY: Navigating the Kinome. (Class of assay: other) Panel member name: CSF1R	F	BAO_0000019	assay format	None	None	None	None	None	CHEMBL1844	Macrophage colony stimulating factor receptor	Homo sapiens	SINGLE PROTEIN	CHEMBL1201862	7	PubChem BioAssays			None
CHEMBL375284		0	342.40	1	5.18	SID103904328	Cc1cccc(NC(=O)Nc2ccc(-c3cccc4[nH]ncc34)cc2)c1	Ki	'='	2.512	nM	8.60		active	UO_0000065					False	CHEMBL1964104	PUBCHEM_BIOASSAY: Navigating the Kinome. (Class of assay: other) Panel member name: CSF1R	F	BAO_0000019	assay format	None	None	None	None	None	CHEMBL1844	Macrophage colony stimulating factor receptor	Homo sapiens	SINGLE PROTEIN	CHEMBL1201862	7	PubChem BioAssays			None
CHEMBL1965170		0	530.61	1	4.41	SID103904273	COc1ccc(NC(=O)Nc2ccc(-c3csc4c(-c5cnn(CC(O)CO)c5)cnc(N)c34)cc2)cc1	Ki	'='	3.981	nM	8.40		active	UO_0000065					False	CHEMBL1964104	PUBCHEM_BIOASSAY: Navigating the Kinome. (Class of assay: other) Panel member name: CSF1R	F	BAO_0000019	assay format	None	None	None	None	None	CHEMBL1844	Macrophage colony stimulating factor receptor	Homo sapiens	SINGLE PROTEIN	CHEMBL1201862	7	PubChem BioAssays			None
CHEMBL2312140		0	448.96	0	4.37	1	COc1cc(Nc2ncc(Cl)c(-c3cccc(CC#N)c3)n2)ccc1N1CCN(C)CC1	Inhibition	'>='	80.0	%				UO_0000187					False	CHEMBL2316987	Inhibition of FMS (unknown origin) at 1 uM	B	BAO_0000357	single protein format	Homo sapiens	None	None	None	None	CHEMBL1844	Macrophage colony stimulating factor receptor	Homo sapiens	SINGLE PROTEIN	CHEMBL2311352	1	Scientific Literature	Bioorg. Med. Chem. Lett.	2013	None
CHEMBL106966		0	418.46	0	2.87	26	COc1cc2ncnc(N3CCN(C(=O)Nc4ccc(C#N)cc4)CC3)c2cc1OC	IC50	'>'	30000.0	nM				UO_0000065					False	CHEMBL657538	Inhibition of Colony stimulating factor 1 receptor (CSF-1R)	B	BAO_0000357	single protein format	None	None	None	None	None	CHEMBL1844	Macrophage colony stimulating factor receptor	Homo sapiens	SINGLE PROTEIN	CHEMBL1135502	1	Scientific Literature	J. Med. Chem.	2002	None
CHEMBL604483		0	559.67	2	5.86	23	COc1cc2c(Oc3ccc(-c4nc5ccccc5s4)cc3F)ncnc2cc1OCCCN1CCN(C)CC1	Residual activity	'='	55.0	%				UO_0000187					False	CHEMBL1044283	Residual activity of CSF1R at 10 uM by microplate scintillation counting	B	BAO_0000357	single protein format	None	None	None	None	None	CHEMBL1844	Macrophage colony stimulating factor receptor	Homo sapiens	SINGLE PROTEIN	CHEMBL1152560	1	Scientific Literature	Bioorg. Med. Chem.	2009	None
CHEMBL1381197		0	335.80	0	4.06	SID103904921	Clc1ccc(CNc2ccc3nnc(-c4ccccc4)n3n2)cc1	Ki	'>'	2511.89	nM			inactive	UO_0000065					False	CHEMBL1964104	PUBCHEM_BIOASSAY: Navigating the Kinome. (Class of assay: other) Panel member name: CSF1R	F	BAO_0000019	assay format	None	None	None	None	None	CHEMBL1844	Macrophage colony stimulating factor receptor	Homo sapiens	SINGLE PROTEIN	CHEMBL1201862	7	PubChem BioAssays			None
CHEMBL336961	AZAKENPAULLONE	0	328.17	0	3.49	SID103905441	O=C1Cc2c([nH]c3ccc(Br)cc23)-c2ncccc2N1	Ki	'>'	2511.89	nM			inactive	UO_0000065					False	CHEMBL1964104	PUBCHEM_BIOASSAY: Navigating the Kinome. (Class of assay: other) Panel member name: CSF1R	F	BAO_0000019	assay format	None	None	None	None	None	CHEMBL1844	Macrophage colony stimulating factor receptor	Homo sapiens	SINGLE PROTEIN	CHEMBL1201862	7	PubChem BioAssays			None
CHEMBL488840		0	417.45	1	5.06	10a	Cc1cccc(C)c1/C=C/n1cnc2c(Nc3ccc(P(C)(C)=O)cc3)ncnc21	IC50	'='	3.0	nM	8.52			UO_0000065	20.42	0.39	3.46	11.72	False	CHEMBL976278	Inhibition of Fms	B	BAO_0000357	single protein format	None	None	None	None	None	CHEMBL1844	Macrophage colony stimulating factor receptor	Homo sapiens	SINGLE PROTEIN	CHEMBL1139396	1	Scientific Literature	Bioorg. Med. Chem. Lett.	2008	None
CHEMBL461366		0	398.38	1	5.52	17	Cc1ccc(NC(=O)c2cccc(C(F)(F)F)c2)cc1C(=O)Nc1ccccc1	IC50	'>'	50000.0	nM				UO_0000065					False	CHEMBL980054	Inhibition of CSF1R	B	BAO_0000357	single protein format	None	None	None	None	None	CHEMBL1844	Macrophage colony stimulating factor receptor	Homo sapiens	SINGLE PROTEIN	CHEMBL1139407	1	Scientific Literature	Bioorg. Med. Chem. Lett.	2008	None
CHEMBL253027		0	361.40	0	3.58	18	N#Cc1ccc(C(=O)Nc2ccc(-n3ccnc3)cc2N2CCCCC2)o1	IC50	'='	3.0	nM	8.52			UO_0000065	23.58	0.43	4.94	9.79	False	CHEMBL927234	Inhibition of human cytoplasmic FMS expressed in Sf9-baculovirus system after 80 mins by fluorescence polarization	B	BAO_0000219	cell-based format	Homo sapiens	None	None	Sf9	None	CHEMBL1844	Macrophage colony stimulating factor receptor	Homo sapiens	SINGLE PROTEIN	CHEMBL1141497	1	Scientific Literature	Bioorg. Med. Chem. Lett.	2008	CHEMBL3308860
CHEMBL254496		0	394.48	0	3.48	13	CC1CCN(c2cc(N3CCOCC3)ccc2NC(=O)c2ccc(C#N)o2)CC1	IC50	'='	11.0	nM	7.96			UO_0000065	20.17	0.37	4.48	9.74	False	CHEMBL927234	Inhibition of human cytoplasmic FMS expressed in Sf9-baculovirus system after 80 mins by fluorescence polarization	B	BAO_0000219	cell-based format	Homo sapiens	None	None	Sf9	None	CHEMBL1844	Macrophage colony stimulating factor receptor	Homo sapiens	SINGLE PROTEIN	CHEMBL1141497	1	Scientific Literature	Bioorg. Med. Chem. Lett.	2008	CHEMBL3308860
CHEMBL481231		0	501.99	1	3.89	41	COc1cc2c(Nc3ccc(F)c(Cl)c3)c(C(N)=O)cnc2cc1OCCCN1CCN(C)CC1	IC50	'='	7.0	nM	8.15			UO_0000065	16.25	0.32	4.26	8.77	False	CHEMBL991297	Inhibition of His-tagged CSF1R catalytic domain expressed in baculovirus by HTRF assay	B	BAO_0000019	assay format	None	None	None	None	None	CHEMBL1844	Macrophage colony stimulating factor receptor	Homo sapiens	SINGLE PROTEIN	CHEMBL1143302	1	Scientific Literature	Bioorg. Med. Chem. Lett.	2009	None
CHEMBL481595		0	488.42	1	5.29	46	COc1cc2ncc(C(N)=O)c(Nc3cccc(Cl)c3Cl)c2cc1NCCN1CCCCC1	IC50	'='	7.0	nM	8.15			UO_0000065	16.70	0.34	2.86	8.82	False	CHEMBL991297	Inhibition of His-tagged CSF1R catalytic domain expressed in baculovirus by HTRF assay	B	BAO_0000019	assay format	None	None	None	None	None	CHEMBL1844	Macrophage colony stimulating factor receptor	Homo sapiens	SINGLE PROTEIN	CHEMBL1143302	1	Scientific Literature	Bioorg. Med. Chem. Lett.	2009	None
CHEMBL517544		0	357.80	0	3.75	7	COc1cc2ncc(C(N)=O)c(Nc3cccc(Cl)c3)c2cc1OC	IC50	'='	18.0	nM	7.75			UO_0000065	21.65	0.42	3.99	8.96	False	CHEMBL991297	Inhibition of His-tagged CSF1R catalytic domain expressed in baculovirus by HTRF assay	B	BAO_0000019	assay format	None	None	None	None	None	CHEMBL1844	Macrophage colony stimulating factor receptor	Homo sapiens	SINGLE PROTEIN	CHEMBL1143302	1	Scientific Literature	Bioorg. Med. Chem. Lett.	2009	None
CHEMBL517530		0	357.80	0	3.75	10	COc1cc2ncc(C(N)=O)c(Nc3ccc(Cl)cc3)c2cc1OC	IC50	'='	31.0	nM	7.51			UO_0000065	20.99	0.41	3.76	8.68	False	CHEMBL991297	Inhibition of His-tagged CSF1R catalytic domain expressed in baculovirus by HTRF assay	B	BAO_0000019	assay format	None	None	None	None	None	CHEMBL1844	Macrophage colony stimulating factor receptor	Homo sapiens	SINGLE PROTEIN	CHEMBL1143302	1	Scientific Literature	Bioorg. Med. Chem. Lett.	2009	None
CHEMBL2218929		0	287.32	0	3.57	JAK3_Inhibitor_VI	O=C1Nc2ccc(-c3cccnc3)cc2/C1=C\c1ccc[nH]1	Residual Activity	'='	42.0	%				UO_0000187					False	CHEMBL2219082	Millipore: Percentage of residual kinase activity of CSF1R at 1uM relative to control. Control inhibitor: Staurosporine at 10.0uM. Buffer: 8 mM MOPS pH 7.0, 0.2 mM EDTA	B	BAO_0000357	single protein format	Homo sapiens	None	None	None	None	CHEMBL1844	Macrophage colony stimulating factor receptor	Homo sapiens	SINGLE PROTEIN	CHEMBL2218924	1	Scientific Literature	Biochem. J.	2013	None
CHEMBL7724	AG1295	0	234.30	0	3.91	Tyrphostin AG-1295	Cc1cc2ncc(-c3ccccc3)nc2cc1C	Residual Activity	'='	36.0	%				UO_0000187					False	CHEMBL2219082	Millipore: Percentage of residual kinase activity of CSF1R at 1uM relative to control. Control inhibitor: Staurosporine at 10.0uM. Buffer: 8 mM MOPS pH 7.0, 0.2 mM EDTA	B	BAO_0000357	single protein format	Homo sapiens	None	None	None	None	CHEMBL1844	Macrophage colony stimulating factor receptor	Homo sapiens	SINGLE PROTEIN	CHEMBL2218924	1	Scientific Literature	Biochem. J.	2013	None
CHEMBL388978	STAUROSPORINE	0	466.54	0	4.35	Staurosporine	CN[C@@H]1C[C@H]2O[C@@](C)([C@@H]1OC)n1c3ccccc3c3c4c(c5c6ccccc6n2c5c31)C(=O)NC4	Residual Activity	'='	1.0	%				UO_0000187					False	CHEMBL2219082	Millipore: Percentage of residual kinase activity of CSF1R at 1uM relative to control. Control inhibitor: Staurosporine at 10.0uM. Buffer: 8 mM MOPS pH 7.0, 0.2 mM EDTA	B	BAO_0000357	single protein format	Homo sapiens	None	None	None	None	CHEMBL1844	Macrophage colony stimulating factor receptor	Homo sapiens	SINGLE PROTEIN	CHEMBL2218924	1	Scientific Literature	Biochem. J.	2013	None
CHEMBL359482		0	301.35	0	4.07	GSK_3_inhibitor_XIII	Cc1cc(Nc2nc(-c3ccccc3)nc3ccccc23)n[nH]1	Residual Activity	'='	4.0	%				UO_0000187					False	CHEMBL2219082	Millipore: Percentage of residual kinase activity of CSF1R at 1uM relative to control. Control inhibitor: Staurosporine at 10.0uM. Buffer: 8 mM MOPS pH 7.0, 0.2 mM EDTA	B	BAO_0000357	single protein format	Homo sapiens	None	None	None	None	CHEMBL1844	Macrophage colony stimulating factor receptor	Homo sapiens	SINGLE PROTEIN	CHEMBL2218924	1	Scientific Literature	Biochem. J.	2013	None
CHEMBL261425		0	294.74	0	4.31	Cdk1_Inhibitor	O=C1Nc2ccccc2/C1=C\c1c(Cl)[nH]c2ccccc12	Residual Activity	'='	79.0	%				UO_0000187					False	CHEMBL2219082	Millipore: Percentage of residual kinase activity of CSF1R at 1uM relative to control. Control inhibitor: Staurosporine at 10.0uM. Buffer: 8 mM MOPS pH 7.0, 0.2 mM EDTA	B	BAO_0000357	single protein format	Homo sapiens	None	None	None	None	CHEMBL1844	Macrophage colony stimulating factor receptor	Homo sapiens	SINGLE PROTEIN	CHEMBL2218924	1	Scientific Literature	Biochem. J.	2013	None
CHEMBL480056		0	402.25	0	3.86	4	COc1cc2ncc(C(N)=O)c(Nc3ccccc3Br)c2cc1OC	IC50	'='	36.0	nM	7.44			UO_0000065	18.51	0.41	3.58	8.61	False	CHEMBL991297	Inhibition of His-tagged CSF1R catalytic domain expressed in baculovirus by HTRF assay	B	BAO_0000019	assay format	None	None	None	None	None	CHEMBL1844	Macrophage colony stimulating factor receptor	Homo sapiens	SINGLE PROTEIN	CHEMBL1143302	1	Scientific Literature	Bioorg. Med. Chem. Lett.	2009	None
CHEMBL1996791		0	359.17	0	1.49	SID103904789	Nc1ncnc2c1c(I)nn2C1CCC(O)CC1	Ki	'>'	2511.89	nM			inactive	UO_0000065					False	CHEMBL1964104	PUBCHEM_BIOASSAY: Navigating the Kinome. (Class of assay: other) Panel member name: CSF1R	F	BAO_0000019	assay format	None	None	None	None	None	CHEMBL1844	Macrophage colony stimulating factor receptor	Homo sapiens	SINGLE PROTEIN	CHEMBL1201862	7	PubChem BioAssays			None
CHEMBL1084546	PF-00562271	1	507.50	1	3.14	SID103905684	CN(c1ncccc1CNc1nc(Nc2ccc3c(c2)CC(=O)N3)ncc1C(F)(F)F)S(C)(=O)=O	Ki	'>'	2511.89	nM			inactive	UO_0000065					False	CHEMBL1964104	PUBCHEM_BIOASSAY: Navigating the Kinome. (Class of assay: other) Panel member name: CSF1R	F	BAO_0000019	assay format	None	None	None	None	None	CHEMBL1844	Macrophage colony stimulating factor receptor	Homo sapiens	SINGLE PROTEIN	CHEMBL1201862	7	PubChem BioAssays			None
CHEMBL1976420		0	281.36	0	3.41	SID103905182	CCc1c(-c2ccc(C(C)(C)O)cc2)[nH]c2nccnc12	Ki	'='	1584.89	nM	5.80		active	UO_0000065					False	CHEMBL1964104	PUBCHEM_BIOASSAY: Navigating the Kinome. (Class of assay: other) Panel member name: CSF1R	F	BAO_0000019	assay format	None	None	None	None	None	CHEMBL1844	Macrophage colony stimulating factor receptor	Homo sapiens	SINGLE PROTEIN	CHEMBL1201862	7	PubChem BioAssays			None
CHEMBL1988075		0	469.55	1	6.70	SID103904287	Cc1ccc(-c2cnc(N)c3c(-c4ccc(NC(=O)Nc5cccc(F)c5)cc4)csc23)cn1	Ki	'='	10.0	nM	8.00		active	UO_0000065					False	CHEMBL1964104	PUBCHEM_BIOASSAY: Navigating the Kinome. (Class of assay: other) Panel member name: CSF1R	F	BAO_0000019	assay format	None	None	None	None	None	CHEMBL1844	Macrophage colony stimulating factor receptor	Homo sapiens	SINGLE PROTEIN	CHEMBL1201862	7	PubChem BioAssays			None
CHEMBL2007296		0	360.46	1	5.03	SID103904566	CCCOc1cccc(C(C)NC(=O)c2ccc(-c3ccncc3)cc2)c1	Ki	'>'	2511.89	nM			inactive	UO_0000065					False	CHEMBL1964104	PUBCHEM_BIOASSAY: Navigating the Kinome. (Class of assay: other) Panel member name: CSF1R	F	BAO_0000019	assay format	None	None	None	None	None	CHEMBL1844	Macrophage colony stimulating factor receptor	Homo sapiens	SINGLE PROTEIN	CHEMBL1201862	7	PubChem BioAssays			None
CHEMBL379975		0	362.77	0	4.23	SID103905557	O=C1NC(=O)c2c1c(-c1ccccc1Cl)cc1[nH]c3ccc(O)cc3c21	Ki	'>'	2511.89	nM			inactive	UO_0000065					False	CHEMBL1964104	PUBCHEM_BIOASSAY: Navigating the Kinome. (Class of assay: other) Panel member name: CSF1R	F	BAO_0000019	assay format	None	None	None	None	None	CHEMBL1844	Macrophage colony stimulating factor receptor	Homo sapiens	SINGLE PROTEIN	CHEMBL1201862	7	PubChem BioAssays			None
CHEMBL1991063		0	427.34	1	5.19	SID103904480	Cc1n[nH]c2ccc(-c3cncc(OCC(N)Cc4ccc(Cl)c(Cl)c4)c3)cc12	Ki	'>'	2511.89	nM			inactive	UO_0000065					False	CHEMBL1964104	PUBCHEM_BIOASSAY: Navigating the Kinome. (Class of assay: other) Panel member name: CSF1R	F	BAO_0000019	assay format	None	None	None	None	None	CHEMBL1844	Macrophage colony stimulating factor receptor	Homo sapiens	SINGLE PROTEIN	CHEMBL1201862	7	PubChem BioAssays			None
CHEMBL1982610		0	371.57	0	2.95	SID103905053	O=c1[nH]cc(I)c2nc(-c3cccc(Cl)c3)cn12	Ki	'>'	2511.89	nM			inactive	UO_0000065					False	CHEMBL1964104	PUBCHEM_BIOASSAY: Navigating the Kinome. (Class of assay: other) Panel member name: CSF1R	F	BAO_0000019	assay format	None	None	None	None	None	CHEMBL1844	Macrophage colony stimulating factor receptor	Homo sapiens	SINGLE PROTEIN	CHEMBL1201862	7	PubChem BioAssays			None
CHEMBL1999496		0	342.44	0	4.64	SID103904958	Cc1cccc(C2(c3cccc(C)c3)CC2C(=O)Nc2ccncc2)c1	Ki	'>'	2511.89	nM			inactive	UO_0000065					False	CHEMBL1964104	PUBCHEM_BIOASSAY: Navigating the Kinome. (Class of assay: other) Panel member name: CSF1R	F	BAO_0000019	assay format	None	None	None	None	None	CHEMBL1844	Macrophage colony stimulating factor receptor	Homo sapiens	SINGLE PROTEIN	CHEMBL1201862	7	PubChem BioAssays			None
CHEMBL2006933		0	242.30	0	3.21	SID103905576	CSc1cnc2c(ccc3cnccc32)c1O	Ki	'>'	2511.89	nM			inactive	UO_0000065					False	CHEMBL1964104	PUBCHEM_BIOASSAY: Navigating the Kinome. (Class of assay: other) Panel member name: CSF1R	F	BAO_0000019	assay format	None	None	None	None	None	CHEMBL1844	Macrophage colony stimulating factor receptor	Homo sapiens	SINGLE PROTEIN	CHEMBL1201862	7	PubChem BioAssays			None
CHEMBL1987359		0	355.44	0	2.23	SID103905554	CCCCNc1ccc2c3c(cccc13)C(=O)N(CCNCCO)C2=O	Ki	'>'	2511.89	nM			inactive	UO_0000065					False	CHEMBL1964104	PUBCHEM_BIOASSAY: Navigating the Kinome. (Class of assay: other) Panel member name: CSF1R	F	BAO_0000019	assay format	None	None	None	None	None	CHEMBL1844	Macrophage colony stimulating factor receptor	Homo sapiens	SINGLE PROTEIN	CHEMBL1201862	7	PubChem BioAssays			None
CHEMBL2001613		0	213.03	0	1.62	SID103904442	O=c1[nH][nH]c2ccc(Br)cc12	Ki	'='	39810.72	nM	4.40		active	UO_0000065					False	CHEMBL1964104	PUBCHEM_BIOASSAY: Navigating the Kinome. (Class of assay: other) Panel member name: CSF1R	F	BAO_0000019	assay format	None	None	None	None	None	CHEMBL1844	Macrophage colony stimulating factor receptor	Homo sapiens	SINGLE PROTEIN	CHEMBL1201862	7	PubChem BioAssays			None
CHEMBL1993904		0	401.45	0	4.53	SID103904645	NC(=O)c1cc2c(-c3ccc(Nc4nc5ccccc5o4)cc3)cnc(N)c2s1	Ki	'='	794.33	nM	6.10		active	UO_0000065					False	CHEMBL1964104	PUBCHEM_BIOASSAY: Navigating the Kinome. (Class of assay: other) Panel member name: CSF1R	F	BAO_0000019	assay format	None	None	None	None	None	CHEMBL1844	Macrophage colony stimulating factor receptor	Homo sapiens	SINGLE PROTEIN	CHEMBL1201862	7	PubChem BioAssays			None
CHEMBL2000724		0	326.36	0	4.18	SID103905400	Cc1cc(O)nc2[nH]nc(-c3cccc(-c4ccc(C#N)cc4)c3)c12	Ki	'>'	2511.89	nM			inactive	UO_0000065					False	CHEMBL1964104	PUBCHEM_BIOASSAY: Navigating the Kinome. (Class of assay: other) Panel member name: CSF1R	F	BAO_0000019	assay format	None	None	None	None	None	CHEMBL1844	Macrophage colony stimulating factor receptor	Homo sapiens	SINGLE PROTEIN	CHEMBL1201862	7	PubChem BioAssays			None
CHEMBL1985311		0	391.41	0	4.09	SID103904855	Nc1n[nH]c2cccc(-c3ccc(NC(=O)Nc4cc(CO)ccc4F)cc3)c12	Ki	'='	5.012	nM	8.30		active	UO_0000065					False	CHEMBL1964104	PUBCHEM_BIOASSAY: Navigating the Kinome. (Class of assay: other) Panel member name: CSF1R	F	BAO_0000019	assay format	None	None	None	None	None	CHEMBL1844	Macrophage colony stimulating factor receptor	Homo sapiens	SINGLE PROTEIN	CHEMBL1201862	7	PubChem BioAssays			None
CHEMBL562488		0	225.04	0	1.69	SID103905307	O=c1[nH]cnc2ccc(Br)cc12	Ki	'>'	25118.86	nM			inactive	UO_0000065					False	CHEMBL1964104	PUBCHEM_BIOASSAY: Navigating the Kinome. (Class of assay: other) Panel member name: CSF1R	F	BAO_0000019	assay format	None	None	None	None	None	CHEMBL1844	Macrophage colony stimulating factor receptor	Homo sapiens	SINGLE PROTEIN	CHEMBL1201862	7	PubChem BioAssays			None
CHEMBL1970317		0	458.52	1	5.73	SID103904314	Cn1cc(-c2cnc(N)c3c(-c4ccc(NC(=O)Nc5cccc(F)c5)cc4)csc23)cn1	Ki	'='	1.995	nM	8.70		active	UO_0000065					False	CHEMBL1964104	PUBCHEM_BIOASSAY: Navigating the Kinome. (Class of assay: other) Panel member name: CSF1R	F	BAO_0000019	assay format	None	None	None	None	None	CHEMBL1844	Macrophage colony stimulating factor receptor	Homo sapiens	SINGLE PROTEIN	CHEMBL1201862	7	PubChem BioAssays			None
CHEMBL1994538		0	333.27	0	3.69	SID103904888	O=C(Nc1cnccn1)Nc1ccnc2c(C(F)(F)F)cccc12	Ki	'>'	2511.89	nM			inactive	UO_0000065					False	CHEMBL1964104	PUBCHEM_BIOASSAY: Navigating the Kinome. (Class of assay: other) Panel member name: CSF1R	F	BAO_0000019	assay format	None	None	None	None	None	CHEMBL1844	Macrophage colony stimulating factor receptor	Homo sapiens	SINGLE PROTEIN	CHEMBL1201862	7	PubChem BioAssays			None
CHEMBL1991008		0	209.25	0	2.81	SID103905031	Nc1n[nH]c2c(-c3ccccc3)cccc12	Ki	'='	63095.73	nM	4.20		active	UO_0000065					False	CHEMBL1964104	PUBCHEM_BIOASSAY: Navigating the Kinome. (Class of assay: other) Panel member name: CSF1R	F	BAO_0000019	assay format	None	None	None	None	None	CHEMBL1844	Macrophage colony stimulating factor receptor	Homo sapiens	SINGLE PROTEIN	CHEMBL1201862	7	PubChem BioAssays			None
CHEMBL1975500		0	460.49	0	3.24	SID103904712	COc1cc(-c2ccc3c(c2)Nc2ccc(C(=O)NCCNC(C)=O)cc2NC3=O)ccc1O	Ki	'>'	2511.89	nM			inactive	UO_0000065					False	CHEMBL1964104	PUBCHEM_BIOASSAY: Navigating the Kinome. (Class of assay: other) Panel member name: CSF1R	F	BAO_0000019	assay format	None	None	None	None	None	CHEMBL1844	Macrophage colony stimulating factor receptor	Homo sapiens	SINGLE PROTEIN	CHEMBL1201862	7	PubChem BioAssays			None
CHEMBL219722		0	343.39	0	4.46	SID103904370	Nc1n[nH]c2cccc(-c3ccc(NC(=O)Nc4ccccc4)cc3)c12	Ki	'='	6.31	nM	8.20		active	UO_0000065					False	CHEMBL1964104	PUBCHEM_BIOASSAY: Navigating the Kinome. (Class of assay: other) Panel member name: CSF1R	F	BAO_0000019	assay format	None	None	None	None	None	CHEMBL1844	Macrophage colony stimulating factor receptor	Homo sapiens	SINGLE PROTEIN	CHEMBL1201862	7	PubChem BioAssays			None
CHEMBL939	GEFITINIB	4	446.91	0	4.28	SID103905344	COc1cc2ncnc(Nc3ccc(F)c(Cl)c3)c2cc1OCCCN1CCOCC1	Ki	'>'	2511.89	nM			inactive	UO_0000065					False	CHEMBL1964104	PUBCHEM_BIOASSAY: Navigating the Kinome. (Class of assay: other) Panel member name: CSF1R	F	BAO_0000019	assay format	None	None	None	None	None	CHEMBL1844	Macrophage colony stimulating factor receptor	Homo sapiens	SINGLE PROTEIN	CHEMBL1201862	7	PubChem BioAssays			None
CHEMBL1965845		0	376.46	0	4.13	SID103905119	COc1cccc(C(C)NC(=O)N2CC=C(c3c[nH]c4ncccc34)CC2)c1	Ki	'>'	2511.89	nM			inactive	UO_0000065					False	CHEMBL1964104	PUBCHEM_BIOASSAY: Navigating the Kinome. (Class of assay: other) Panel member name: CSF1R	F	BAO_0000019	assay format	None	None	None	None	None	CHEMBL1844	Macrophage colony stimulating factor receptor	Homo sapiens	SINGLE PROTEIN	CHEMBL1201862	7	PubChem BioAssays			None
CHEMBL261849	GW632580X	0	366.42	0	2.83	GW-2580	COc1ccc(COc2ccc(Cc3cnc(N)nc3N)cc2OC)cc1	Kd	'='	1.6	nM	8.80			UO_0000065	24.00	0.44	5.97	8.34	False	CHEMBL1063702	Binding constant for CSF1R kinase domain	B	BAO_0000357	single protein format	Homo sapiens	None	None	None	None	CHEMBL1844	Macrophage colony stimulating factor receptor	Homo sapiens	SINGLE PROTEIN	CHEMBL1150977	1	Scientific Literature	Nat. Biotechnol.	2008	None
CHEMBL24828	VANDETANIB	4	475.36	1	5.00	ZD-6474	COc1cc2c(Nc3ccc(Br)cc3F)ncnc2cc1OCC1CCN(C)CC1	Kd	'='	1200.0	nM	5.92			UO_0000065	12.46	0.27	0.92	9.95	True	CHEMBL1063702	Binding constant for CSF1R kinase domain	B	BAO_0000357	single protein format	Homo sapiens	None	None	None	None	CHEMBL1844	Macrophage colony stimulating factor receptor	Homo sapiens	SINGLE PROTEIN	CHEMBL1150977	1	Scientific Literature	Nat. Biotechnol.	2008	None
CHEMBL1908842		0	460.58	0	3.76	23, JNJ-28312141	CN(C)CC(=O)N1CCC(c2ccc(NC(=O)c3nc(C#N)c[nH]3)c(C3=CCCCC3)c2)CC1	Inhibition	'>'	50.0	%				UO_0000187					False	CHEMBL2160985	Inhibition of FMS at 0.1 uM	B	BAO_0000357	single protein format	None	None	None	None	None	CHEMBL1844	Macrophage colony stimulating factor receptor	Homo sapiens	SINGLE PROTEIN	CHEMBL2157860	1	Scientific Literature	J. Med. Chem.	2011	None
CHEMBL451931		0	554.65	1	3.48	35	CONC(=O)c1cn(-c2ccc3c(c2)CCC3)c2nc(Nc3ccc(C4CCN(CCO)CC4)cc3)ncc2c1=O	IC50	'='	1.3	nM	8.89			UO_0000065	16.02	0.30	5.41	7.31	False	CHEMBL961253	Inhibition of Fms by fluorescence polarization competition immunoassay	B	BAO_0000357	single protein format	None	None	None	None	None	CHEMBL1844	Macrophage colony stimulating factor receptor	Homo sapiens	SINGLE PROTEIN	CHEMBL1140940	1	Scientific Literature	J. Med. Chem.	2009	None
CHEMBL1087662		0	448.48	0	3.03	12b	COc1ccc(COc2cnc(COc3nc(-c4cnn(C)c4)cnc3N)cc2OC)cc1	IC50	'='	143.0	nM	6.84			UO_0000065	15.26	0.28	3.81	5.73	False	CHEMBL1104216	Inhibition of human CSF1R autophosphorylation expressed in HEK293 cells after 1 hr by ELISA	B	BAO_0000219	cell-based format	Homo sapiens	None	None	HEK293	None	CHEMBL1844	Macrophage colony stimulating factor receptor	Homo sapiens	SINGLE PROTEIN	CHEMBL1154932	1	Scientific Literature	Bioorg. Med. Chem. Lett.	2010	CHEMBL3307715
CHEMBL400754		0	339.40	0	3.13	47	CC1CCN(c2ccc(CO)cc2NC(=O)c2ccc(C#N)o2)CC1	IC50	'='	24.0	nM	7.62			UO_0000065	22.45	0.42	4.49	8.51	True	CHEMBL925553	Inhibition of ATP-induced autophosphorylation of cFMS tyrosine kinase	B	BAO_0000357	single protein format	Homo sapiens	None	None	None	None	CHEMBL1844	Macrophage colony stimulating factor receptor	Homo sapiens	SINGLE PROTEIN	CHEMBL1140541	1	Scientific Literature	Bioorg. Med. Chem. Lett.	2007	None
CHEMBL249124		0	331.33	0	2.40	17	O=C(Nc1ccccc1N1CCC(O)CC1)c1ccc([N+](=O)[O-])o1	IC50	'='	140.0	nM	6.85			UO_0000065	20.69	0.39	4.45	6.30	False	CHEMBL925553	Inhibition of ATP-induced autophosphorylation of cFMS tyrosine kinase	B	BAO_0000357	single protein format	Homo sapiens	None	None	None	None	CHEMBL1844	Macrophage colony stimulating factor receptor	Homo sapiens	SINGLE PROTEIN	CHEMBL1140541	1	Scientific Literature	Bioorg. Med. Chem. Lett.	2007	None
CHEMBL439233		0	329.36	0	3.68	12	CC1CCCN(c2ccccc2NC(=O)c2ccc([N+](=O)[O-])o2)C1	IC50	'='	380.0	nM	6.42			UO_0000065	19.49	0.37	2.74	7.24	False	CHEMBL925553	Inhibition of ATP-induced autophosphorylation of cFMS tyrosine kinase	B	BAO_0000357	single protein format	Homo sapiens	None	None	None	None	CHEMBL1844	Macrophage colony stimulating factor receptor	Homo sapiens	SINGLE PROTEIN	CHEMBL1140541	1	Scientific Literature	Bioorg. Med. Chem. Lett.	2007	None
CHEMBL249162		0	287.28	0	2.65	8	O=C(Nc1ccccc1N1CCC1)c1ccc([N+](=O)[O-])o1	IC50	'>'	10000.0	nM				UO_0000065					False	CHEMBL925553	Inhibition of ATP-induced autophosphorylation of cFMS tyrosine kinase	B	BAO_0000357	single protein format	Homo sapiens	None	None	None	None	CHEMBL1844	Macrophage colony stimulating factor receptor	Homo sapiens	SINGLE PROTEIN	CHEMBL1140541	1	Scientific Literature	Bioorg. Med. Chem. Lett.	2007	None
CHEMBL251351		0	359.38	0	3.04	19	O=C(Nc1ccccc1N1CCC(CCO)CC1)c1ccc([N+](=O)[O-])o1	IC50	'='	230.0	nM	6.64			UO_0000065	18.47	0.35	3.60	6.10	False	CHEMBL925554	Inhibition of ATP-induced autophosphorylation of cFMS tyrosine kinase in HEK 293 cells	B	BAO_0000219	cell-based format	Homo sapiens	None	None	HEK293	None	CHEMBL1844	Macrophage colony stimulating factor receptor	Homo sapiens	SINGLE PROTEIN	CHEMBL1140541	1	Scientific Literature	Bioorg. Med. Chem. Lett.	2007	CHEMBL3307715
CHEMBL176078		0	378.46	0	3.96	14c	CCN(Cc1ccccc1)c1nc(O)nc(Nc2ccc3ncsc3c2)n1	IC50	'='	4300.0	nM	5.37			UO_0000065	14.18	0.27	1.41	6.16	False	CHEMBL832900	Inhibition of c-fms tyrosine kinase	B	BAO_0000357	single protein format	None	None	None	None	None	CHEMBL1844	Macrophage colony stimulating factor receptor	Homo sapiens	SINGLE PROTEIN	CHEMBL1142716	1	Scientific Literature	J. Med. Chem.	2005	None
CHEMBL35820		0	388.26	0	4.93	56	CCOc1cc2ncnc(Nc3cccc(Br)c3)c2cc1OCC	Residual Activity	'='	73.0	%				UO_0000187					False	CHEMBL2219082	Millipore: Percentage of residual kinase activity of CSF1R at 1uM relative to control. Control inhibitor: Staurosporine at 10.0uM. Buffer: 8 mM MOPS pH 7.0, 0.2 mM EDTA	B	BAO_0000357	single protein format	Homo sapiens	None	None	None	None	CHEMBL1844	Macrophage colony stimulating factor receptor	Homo sapiens	SINGLE PROTEIN	CHEMBL2218924	1	Scientific Literature	Biochem. J.	2013	None
CHEMBL120077		0	325.34	0	3.88	JNJ-10198409	COc1cc2c(cc1OC)-c1n[nH]c(Nc3cccc(F)c3)c1C2	Residual Activity	'='	1.0	%				UO_0000187					False	CHEMBL2219082	Millipore: Percentage of residual kinase activity of CSF1R at 1uM relative to control. Control inhibitor: Staurosporine at 10.0uM. Buffer: 8 mM MOPS pH 7.0, 0.2 mM EDTA	B	BAO_0000357	single protein format	Homo sapiens	None	None	None	None	CHEMBL1844	Macrophage colony stimulating factor receptor	Homo sapiens	SINGLE PROTEIN	CHEMBL2218924	1	Scientific Literature	Biochem. J.	2013	None
CHEMBL302449	GO-6976	0	378.44	0	4.60	Go-6976	Cn1c2ccccc2c2c3c(c4c5ccccc5n(CCC#N)c4c21)CNC3=O	Residual Activity	'='	14.0	%				UO_0000187					False	CHEMBL2219082	Millipore: Percentage of residual kinase activity of CSF1R at 1uM relative to control. Control inhibitor: Staurosporine at 10.0uM. Buffer: 8 mM MOPS pH 7.0, 0.2 mM EDTA	B	BAO_0000357	single protein format	Homo sapiens	None	None	None	None	CHEMBL1844	Macrophage colony stimulating factor receptor	Homo sapiens	SINGLE PROTEIN	CHEMBL2218924	1	Scientific Literature	Biochem. J.	2013	None
CHEMBL380071		0	194.24	0	3.23	Rockout	c1ccc2c(-c3ccncc3)c[nH]c2c1	Residual Activity	'='	110.0	%				UO_0000187					False	CHEMBL2219082	Millipore: Percentage of residual kinase activity of CSF1R at 1uM relative to control. Control inhibitor: Staurosporine at 10.0uM. Buffer: 8 mM MOPS pH 7.0, 0.2 mM EDTA	B	BAO_0000357	single protein format	Homo sapiens	None	None	None	None	CHEMBL1844	Macrophage colony stimulating factor receptor	Homo sapiens	SINGLE PROTEIN	CHEMBL2218924	1	Scientific Literature	Biochem. J.	2013	None
CHEMBL2218934		0	257.27	0	1.95	PI3_Kg_Inhibitor	O=C1NC(=O)/C(=C\c2ccc3nccnc3c2)S1	Residual Activity	'='	126.0	%				UO_0000187					False	CHEMBL2219082	Millipore: Percentage of residual kinase activity of CSF1R at 1uM relative to control. Control inhibitor: Staurosporine at 10.0uM. Buffer: 8 mM MOPS pH 7.0, 0.2 mM EDTA	B	BAO_0000357	single protein format	Homo sapiens	None	None	None	None	CHEMBL1844	Macrophage colony stimulating factor receptor	Homo sapiens	SINGLE PROTEIN	CHEMBL2218924	1	Scientific Literature	Biochem. J.	2013	None
CHEMBL176019		0	392.49	0	4.35	14d	CC(C)N(Cc1ccccc1)c1nc(O)nc(Nc2ccc3ncsc3c2)n1	IC50	'>'	12500.0	nM				UO_0000065					False	CHEMBL832900	Inhibition of c-fms tyrosine kinase	B	BAO_0000357	single protein format	None	None	None	None	None	CHEMBL1844	Macrophage colony stimulating factor receptor	Homo sapiens	SINGLE PROTEIN	CHEMBL1142716	1	Scientific Literature	J. Med. Chem.	2005	None
CHEMBL2206278		0	562.72	2	6.68	22b, AC710	CCN1C(C)(C)CC(Oc2ccc(C(=O)Nc3ccc(NC(=O)Nc4cc(C(C)(C)C)on4)cc3)nc2)CC1(C)C	Kd	'='	1.57	nM	8.80			UO_0000065	15.65	0.29	2.12	7.24	False	CHEMBL2213418	Binding affinity to CSF1R expressed in HEK-293 cells after 1 hr	B	BAO_0000219	cell-based format	Homo sapiens	None	None	HEK293	None	CHEMBL1844	Macrophage colony stimulating factor receptor	Homo sapiens	SINGLE PROTEIN	CHEMBL2203000	1	Scientific Literature	ACS Med. Chem. Lett.	2012	CHEMBL3307715
CHEMBL1336	SORAFENIB	4	464.83	1	5.55	BAY-439006	CNC(=O)c1cc(Oc2ccc(NC(=O)Nc3ccc(Cl)c(C(F)(F)F)c3)cc2)ccn1	Kd	'='	28.0	nM	7.55			UO_0000065	16.25	0.32	2.00	8.18	True	CHEMBL1063702	Binding constant for CSF1R kinase domain	B	BAO_0000357	single protein format	Homo sapiens	None	None	None	None	CHEMBL1844	Macrophage colony stimulating factor receptor	Homo sapiens	SINGLE PROTEIN	CHEMBL1150977	1	Scientific Literature	Nat. Biotechnol.	2008	None
CHEMBL1721885	SU-014813	2	442.49	0	1.69	SU-14813	Cc1[nH]c(/C=C2\C(=O)Nc3ccc(F)cc32)c(C)c1C(=O)NC[C@H](O)CN1CCOCC1	Kd	'='	3.6	nM	8.44			UO_0000065	19.08	0.36	6.75	7.91	True	CHEMBL1063702	Binding constant for CSF1R kinase domain	B	BAO_0000357	single protein format	Homo sapiens	None	None	None	None	CHEMBL1844	Macrophage colony stimulating factor receptor	Homo sapiens	SINGLE PROTEIN	CHEMBL1150977	1	Scientific Literature	Nat. Biotechnol.	2008	None
CHEMBL251603		0	330.34	0	2.19	15	CN1CCN(c2ccccc2NC(=O)c2ccc([N+](=O)[O-])o2)CC1	IC50	'='	390.0	nM	6.41			UO_0000065	19.40	0.36	4.22	6.98	False	CHEMBL925553	Inhibition of ATP-induced autophosphorylation of cFMS tyrosine kinase	B	BAO_0000357	single protein format	Homo sapiens	None	None	None	None	CHEMBL1844	Macrophage colony stimulating factor receptor	Homo sapiens	SINGLE PROTEIN	CHEMBL1140541	1	Scientific Literature	Bioorg. Med. Chem. Lett.	2007	None
CHEMBL399647		0	354.41	0	4.33	8i	NC(=O)c1cnc2cc(-c3ccc(N)cc3)ccc2c1Nc1ccccc1	IC50	'='	160.0	nM	6.80			UO_0000065	19.18	0.34	2.47	7.23	False	CHEMBL925269	Inhibition of cfms	B	BAO_0000357	single protein format	None	None	None	None	None	CHEMBL1844	Macrophage colony stimulating factor receptor	Homo sapiens	SINGLE PROTEIN	CHEMBL1140498	1	Scientific Literature	Bioorg. Med. Chem. Lett.	2007	None
CHEMBL400289		0	380.41	0	4.02	7r	NC(=O)c1cnc2cc(-c3ccncc3)ccc2c1Nc1n[nH]c2ccccc12	IC50	'='	320.0	nM	6.50			UO_0000065	17.07	0.31	2.47	5.93	False	CHEMBL925269	Inhibition of cfms	B	BAO_0000357	single protein format	None	None	None	None	None	CHEMBL1844	Macrophage colony stimulating factor receptor	Homo sapiens	SINGLE PROTEIN	CHEMBL1140498	1	Scientific Literature	Bioorg. Med. Chem. Lett.	2007	None
CHEMBL135928		0	325.37	0	3.42	17	COc1nc(N(C)c2ccccc2)c2cc(OC)c(OC)cc2n1	IC50	'>'	50000.0	nM				UO_0000065					False	CHEMBL657534	Antagonism towards Colony stimulating factor 1 receptor (CSF-1R)	F	BAO_0000019	assay format	None	None	None	None	None	CHEMBL1844	Macrophage colony stimulating factor receptor	Homo sapiens	SINGLE PROTEIN	CHEMBL1129840	1	Scientific Literature	Bioorg. Med. Chem. Lett.	1997	None
CHEMBL177298		0	393.48	0	4.37	5	CC(C)(Nc1nc(NO)nc(Nc2ccc3ncsc3c2)n1)c1ccccc1	IC50	'='	14000.0	nM	4.85			UO_0000065	12.34	0.24	0.48	4.50	False	CHEMBL832900	Inhibition of c-fms tyrosine kinase	B	BAO_0000357	single protein format	None	None	None	None	None	CHEMBL1844	Macrophage colony stimulating factor receptor	Homo sapiens	SINGLE PROTEIN	CHEMBL1142716	1	Scientific Literature	J. Med. Chem.	2005	None
CHEMBL237570		0	467.59	1	6.02	23	COc1ccc2cc(-c3c(-c4ccncc4)nc(-c4ccc([S+](C)[O-])cc4C)n3C)ccc2c1	IC50	'='	550.0	nM	6.26			UO_0000065	13.39	0.25	0.24	10.98	False	CHEMBL899839	Inhibition of cFMS	B	BAO_0000357	single protein format	None	None	None	None	None	CHEMBL1844	Macrophage colony stimulating factor receptor	Homo sapiens	SINGLE PROTEIN	CHEMBL1137478	1	Scientific Literature	Bioorg. Med. Chem. Lett.	2007	None
CHEMBL208637		0	220.23	0	0.89	6a	CCOc1nc(NC(C)=O)cc(N)c1C#N	Ki	'>'	2500.0	nM				UO_0000065					False	CHEMBL860201	Inhibition of CSF1R	B	BAO_0000357	single protein format	Homo sapiens	None	None	None	None	CHEMBL1844	Macrophage colony stimulating factor receptor	Homo sapiens	SINGLE PROTEIN	CHEMBL1148638	1	Scientific Literature	J. Med. Chem.	2006	None
CHEMBL1794071		0	409.92	0	3.73	SB-614067-R	Cl.ON=C1CCc2cc(-c3nc(C4CCNCC4)[nH]c3-c3ccncc3)ccc21	Inhibition	'='	2.19	%				UO_0000187					False	CHEMBL1962102	GSK_PKIS: FMS mean inhibition at 0.1 uM [Nanosyn]	B	BAO_0000357	single protein format	None	None	None	None	None	CHEMBL1844	Macrophage colony stimulating factor receptor	Homo sapiens	SINGLE PROTEIN	CHEMBL1961873	16	GSK Published Kinase Inhibitor Set			None
CHEMBL590109		0	425.52	0	4.40	31a	NCCn1cc(-c2cc(-c3cc4ccccc4s3)c3[nH]ncc3c2)c2nc(N)ncc21	IC50	'='	9200.0	nM	5.04			UO_0000065	11.84	0.22	0.64	4.52	False	CHEMBL1073287	Inhibition of CSF1R	B	BAO_0000357	single protein format	None	None	None	None	None	CHEMBL1844	Macrophage colony stimulating factor receptor	Homo sapiens	SINGLE PROTEIN	CHEMBL1153138	1	Scientific Literature	Bioorg. Med. Chem. Lett.	2010	None
CHEMBL390156		0	480.64	0	4.89	8	CN1CCN(Cc2ccc3c(c2)Cc2c(-c4csc(C#CCOc5ccccc5)c4)n[nH]c2-3)CC1	IC50	'='	8.0	nM	8.10			UO_0000065	16.85	0.32	3.21	18.24	False	CHEMBL914197	Inhibition of CSF1R	B	BAO_0000357	single protein format	Homo sapiens	None	None	None	None	CHEMBL1844	Macrophage colony stimulating factor receptor	Homo sapiens	SINGLE PROTEIN	CHEMBL1147155	1	Scientific Literature	J. Med. Chem.	2007	None
CHEMBL2333128		0	410.50	0	3.01	13	C[C@@H](Nc1c(C(N)=O)nnc2cc(-c3ccc(S(C)(=O)=O)cc3)ccc12)C1CC1	Inhibition	'='	100.0	%				UO_0000187					False	CHEMBL2345084	Inhibition of CSF1R (unknown origin) at 10 uM relative to control	B	BAO_0000357	single protein format	Homo sapiens	None	None	None	None	CHEMBL1844	Macrophage colony stimulating factor receptor	Homo sapiens	SINGLE PROTEIN	CHEMBL2331489	1	Scientific Literature	Bioorg. Med. Chem. Lett.	2013	None
CHEMBL175321		0	263.30	0	3.20	GR-105659X	O=C1Nc2ccccc2/C1=C1\CCc2cc(O)ccc21	Inhibition	'='	59.61	%				UO_0000187					False	CHEMBL1962103	GSK_PKIS: FMS mean inhibition at 1 uM [Nanosyn]	B	BAO_0000357	single protein format	None	None	None	None	None	CHEMBL1844	Macrophage colony stimulating factor receptor	Homo sapiens	SINGLE PROTEIN	CHEMBL1961873	16	GSK Published Kinase Inhibitor Set			None
CHEMBL3966536		0	542.09	1	4.64	16d	CNCCOc1ccc(-c2sc3nc(-c4cccs4)nc(NN4C(=O)C=C(C)C4=O)c3c2C)cc1.Cl	Activity	'='	78.0	%				UO_0000187					False	CHEMBL3856659	Inhibition of recombinant human FMS expressed in insect Sf21 cells assessed as remaining activity at 10 uM preincubated for 15 mins followed by poly(Glu:Tyr) substrate addition for 30 mins in presence of [gamma-32P]ATP by TR-FRET assay	B	BAO_0000219	cell-based format	Homo sapiens	None	None	Sf21	None	CHEMBL1844	Macrophage colony stimulating factor receptor	Homo sapiens	SINGLE PROTEIN	CHEMBL3856191	1	Scientific Literature	Eur J Med Chem	2016	CHEMBL4106362
CHEMBL261129		0	430.31	0	3.37	SB-732881	CN1CCC(C(=O)Nc2n[nH]c3nc(-c4ccc(O)cc4)c(Br)cc23)CC1	Inhibition	'='	0.92	%				UO_0000187					False	CHEMBL1962103	GSK_PKIS: FMS mean inhibition at 1 uM [Nanosyn]	B	BAO_0000357	single protein format	None	None	None	None	None	CHEMBL1844	Macrophage colony stimulating factor receptor	Homo sapiens	SINGLE PROTEIN	CHEMBL1961873	16	GSK Published Kinase Inhibitor Set			None
CHEMBL410072	GW301784X	0	445.50	0	0.85	GW301784X	CC(C)(CO)CNC(=O)c1ccc2c(c1)/C(=N/Nc1ccc(S(N)(=O)=O)cc1)C(=O)N2	Inhibition	'='	3.69	%				UO_0000187					False	CHEMBL1962103	GSK_PKIS: FMS mean inhibition at 1 uM [Nanosyn]	B	BAO_0000357	single protein format	None	None	None	None	None	CHEMBL1844	Macrophage colony stimulating factor receptor	Homo sapiens	SINGLE PROTEIN	CHEMBL1961873	16	GSK Published Kinase Inhibitor Set			None
CHEMBL261440		0	313.31	0	3.86	SB-735465	O=C(Nc1n[nH]c2cc(-c3cc(F)ccc3F)ccc12)C1CC1	Inhibition	'='	-1.77	%				UO_0000187					False	CHEMBL1962102	GSK_PKIS: FMS mean inhibition at 0.1 uM [Nanosyn]	B	BAO_0000357	single protein format	None	None	None	None	None	CHEMBL1844	Macrophage colony stimulating factor receptor	Homo sapiens	SINGLE PROTEIN	CHEMBL1961873	16	GSK Published Kinase Inhibitor Set			None
CHEMBL210618		0	356.38	0	2.13	6o	CCOc1nc(NC(=O)Cc2cc(OC)ccc2OC)cc(N)c1C#N	Ki	'>'	2500.0	nM				UO_0000065					False	CHEMBL860201	Inhibition of CSF1R	B	BAO_0000357	single protein format	Homo sapiens	None	None	None	None	CHEMBL1844	Macrophage colony stimulating factor receptor	Homo sapiens	SINGLE PROTEIN	CHEMBL1148638	1	Scientific Literature	J. Med. Chem.	2006	None
CHEMBL379093	GW651576X	0	429.88	1	5.99	GW651576X	Fc1cccc(COc2ccc(Nc3ncncc3C#Cc3ccccc3)cc2Cl)c1	Inhibition	'='	3.32	%				UO_0000187					False	CHEMBL1962102	GSK_PKIS: FMS mean inhibition at 0.1 uM [Nanosyn]	B	BAO_0000357	single protein format	None	None	None	None	None	CHEMBL1844	Macrophage colony stimulating factor receptor	Homo sapiens	SINGLE PROTEIN	CHEMBL1961873	16	GSK Published Kinase Inhibitor Set			None
CHEMBL261849	GW632580X	0	366.42	0	2.83	GW632580X	COc1ccc(COc2ccc(Cc3cnc(N)nc3N)cc2OC)cc1	Inhibition	'='	78.06	%				UO_0000187					False	CHEMBL1962102	GSK_PKIS: FMS mean inhibition at 0.1 uM [Nanosyn]	B	BAO_0000357	single protein format	None	None	None	None	None	CHEMBL1844	Macrophage colony stimulating factor receptor	Homo sapiens	SINGLE PROTEIN	CHEMBL1961873	16	GSK Published Kinase Inhibitor Set			None
CHEMBL1909369	GW693917A	0	556.93	2	7.07	GW693917A	COC(=O)Nc1nc2ccc(Oc3ccc(NC(=O)Nc4cc(C(F)(F)F)ccc4F)cc3)cc2s1.Cl	Inhibition	'='	2.52	%				UO_0000187					False	CHEMBL1962102	GSK_PKIS: FMS mean inhibition at 0.1 uM [Nanosyn]	B	BAO_0000357	single protein format	None	None	None	None	None	CHEMBL1844	Macrophage colony stimulating factor receptor	Homo sapiens	SINGLE PROTEIN	CHEMBL1961873	16	GSK Published Kinase Inhibitor Set			None
CHEMBL303687	GW829877X	0	358.41	0	3.58	GW829877X	COc1cccc(-n2ncc3c(N/N=C/c4ccc(C)cc4)ncnc32)c1	Inhibition	'='	12.89	%				UO_0000187					False	CHEMBL1962103	GSK_PKIS: FMS mean inhibition at 1 uM [Nanosyn]	B	BAO_0000357	single protein format	None	None	None	None	None	CHEMBL1844	Macrophage colony stimulating factor receptor	Homo sapiens	SINGLE PROTEIN	CHEMBL1961873	16	GSK Published Kinase Inhibitor Set			None
CHEMBL1794066	GSK-619487A	0	525.49	0	1.34	GSK619487A	CCn1c(-c2nonc2N)nc2c(C#CC(C)(C)O)ncc(OC3CCNCC3)c21.O=C(O)C(F)(F)F	Inhibition	'='	1.2	%				UO_0000187					False	CHEMBL1962102	GSK_PKIS: FMS mean inhibition at 0.1 uM [Nanosyn]	B	BAO_0000357	single protein format	None	None	None	None	None	CHEMBL1844	Macrophage colony stimulating factor receptor	Homo sapiens	SINGLE PROTEIN	CHEMBL1961873	16	GSK Published Kinase Inhibitor Set			None
CHEMBL471789	GSK-1030059A	0	476.48	1	5.90	GSK1030059A	COc1cc2ncn(-c3cc(OCc4ccccc4C(F)(F)F)c(C(C)=O)s3)c2cc1OC	Inhibition	'='	10.78	%				UO_0000187					False	CHEMBL1962103	GSK_PKIS: FMS mean inhibition at 1 uM [Nanosyn]	B	BAO_0000357	single protein format	None	None	None	None	None	CHEMBL1844	Macrophage colony stimulating factor receptor	Homo sapiens	SINGLE PROTEIN	CHEMBL1961873	16	GSK Published Kinase Inhibitor Set			None
CHEMBL160333		0	349.17	0	3.18	SB-409514	O=C1NC(=O)C(c2cccc(Cl)c2)=C1Nc1ccc(O)c(Cl)c1	Inhibition	'='	46.82	%				UO_0000187					False	CHEMBL1962103	GSK_PKIS: FMS mean inhibition at 1 uM [Nanosyn]	B	BAO_0000357	single protein format	None	None	None	None	None	CHEMBL1844	Macrophage colony stimulating factor receptor	Homo sapiens	SINGLE PROTEIN	CHEMBL1961873	16	GSK Published Kinase Inhibitor Set			None
CHEMBL1242977		0	479.46	1	5.95	6a	CNc1nccc(-c2cccnc2Oc2ccc(NC(=O)c3cccc(C(F)(F)F)c3)cc2C)n1	IC50	'='	1580.0	nM	5.80			UO_0000065	12.10	0.23	-0.15	6.52	False	CHEMBL1247960	Inhibition of c-Fms by HTRF assay	B	BAO_0000357	single protein format	None	None	None	None	None	CHEMBL1844	Macrophage colony stimulating factor receptor	Homo sapiens	SINGLE PROTEIN	CHEMBL1240487	1	Scientific Literature	J. Med. Chem.	2010	None
CHEMBL271843	GW275944X	0	330.37	0	1.41	GW275944X	Cc1ccc2c(c1)/C(=N/Nc1ccc(S(N)(=O)=O)cc1)C(=O)N2	Inhibition	'='	2.64	%				UO_0000187					False	CHEMBL1962102	GSK_PKIS: FMS mean inhibition at 0.1 uM [Nanosyn]	B	BAO_0000357	single protein format	None	None	None	None	None	CHEMBL1844	Macrophage colony stimulating factor receptor	Homo sapiens	SINGLE PROTEIN	CHEMBL1961873	16	GSK Published Kinase Inhibitor Set			None
CHEMBL1516890	GW441756X	0	275.31	0	3.07	GW441756X	Cn1cc(C=C2C(=O)Nc3cccnc32)c2ccccc21	Inhibition	'='	6.48	%				UO_0000187					False	CHEMBL1962102	GSK_PKIS: FMS mean inhibition at 0.1 uM [Nanosyn]	B	BAO_0000357	single protein format	None	None	None	None	None	CHEMBL1844	Macrophage colony stimulating factor receptor	Homo sapiens	SINGLE PROTEIN	CHEMBL1961873	16	GSK Published Kinase Inhibitor Set			None
CHEMBL1909412		0	413.31	0	4.62	SB-476429-A	Cl.NCc1ccc(-c2nc(-c3ccc(Cl)c(O)c3)c(-c3ccncc3)[nH]2)cc1	Inhibition	'='	0.23	%				UO_0000187					False	CHEMBL1962102	GSK_PKIS: FMS mean inhibition at 0.1 uM [Nanosyn]	B	BAO_0000357	single protein format	None	None	None	None	None	CHEMBL1844	Macrophage colony stimulating factor receptor	Homo sapiens	SINGLE PROTEIN	CHEMBL1961873	16	GSK Published Kinase Inhibitor Set			None
CHEMBL1940105		0	447.50	0	3.29	3	COc1cc2ncnc(Nc3cnn(CC(=O)Nc4ccc(N(C)C)cc4)c3)c2cc1OC	IC50	'='	600.0	nM	6.22			UO_0000065	13.90	0.26	2.93	5.85	False	CHEMBL1942931	Inhibition of CSF1R phosphorylation by cell based assay	B	BAO_0000219	cell-based format	None	None	None	None	None	CHEMBL1844	Macrophage colony stimulating factor receptor	Homo sapiens	SINGLE PROTEIN	CHEMBL1938371	1	Scientific Literature	Bioorg. Med. Chem. Lett.	2012	None
CHEMBL1940115		0	434.45	0	3.89	13	COc1cccc(NC(=O)Cn2cc(Oc3ccnc4cc(OC)c(OC)cc34)cn2)c1	IC50	'='	40.0	nM	7.40			UO_0000065	17.03	0.32	3.51	7.65	False	CHEMBL1942931	Inhibition of CSF1R phosphorylation by cell based assay	B	BAO_0000219	cell-based format	None	None	None	None	None	CHEMBL1844	Macrophage colony stimulating factor receptor	Homo sapiens	SINGLE PROTEIN	CHEMBL1938371	1	Scientific Literature	Bioorg. Med. Chem. Lett.	2012	None
CHEMBL516908	GW796920X	0	362.47	0	4.54	GW796920X	Cc1ccc(NC(=O)CC2CC2)cc1-c1ccc(C(=O)NCC2CC2)cc1	Inhibition	'='	-0.55	%				UO_0000187					False	CHEMBL1962103	GSK_PKIS: FMS mean inhibition at 1 uM [Nanosyn]	B	BAO_0000357	single protein format	None	None	None	None	None	CHEMBL1844	Macrophage colony stimulating factor receptor	Homo sapiens	SINGLE PROTEIN	CHEMBL1961873	16	GSK Published Kinase Inhibitor Set			None
CHEMBL103104	GW831090X	0	330.37	0	2.17	GW831090X	NS(=O)(=O)c1ccc(Nc2cc(-c3cccc(O)c3)n[nH]2)cc1	Inhibition	'='	5.17	%				UO_0000187					False	CHEMBL1962102	GSK_PKIS: FMS mean inhibition at 0.1 uM [Nanosyn]	B	BAO_0000357	single protein format	None	None	None	None	None	CHEMBL1844	Macrophage colony stimulating factor receptor	Homo sapiens	SINGLE PROTEIN	CHEMBL1961873	16	GSK Published Kinase Inhibitor Set			None
CHEMBL330422		0	396.47	0	2.82	SB-226879	CN1CCC(n2cnc(-c3ccc(F)cc3)c2-c2ccnc(NCCO)n2)CC1	Inhibition	'='	3.25	%				UO_0000187					False	CHEMBL1962102	GSK_PKIS: FMS mean inhibition at 0.1 uM [Nanosyn]	B	BAO_0000357	single protein format	None	None	None	None	None	CHEMBL1844	Macrophage colony stimulating factor receptor	Homo sapiens	SINGLE PROTEIN	CHEMBL1961873	16	GSK Published Kinase Inhibitor Set			None
CHEMBL531804	GW301888X	0	395.47	0	4.30	GW301888X	CN(C)c1cc2c(Nc3ccc4nc(Cc5ccccc5)[nH]c4c3)ncnc2cn1	Inhibition	'='	4.7	%				UO_0000187					False	CHEMBL1962102	GSK_PKIS: FMS mean inhibition at 0.1 uM [Nanosyn]	B	BAO_0000357	single protein format	None	None	None	None	None	CHEMBL1844	Macrophage colony stimulating factor receptor	Homo sapiens	SINGLE PROTEIN	CHEMBL1961873	16	GSK Published Kinase Inhibitor Set			None
CHEMBL222419	GSK-237701A	0	457.94	0	5.00	GSK237701A	COc1cc2ncn(-c3cc(O[C@H](C)c4ccccc4Cl)c(C(N)=O)s3)c2cc1OC	Inhibition	'='	41.94	%				UO_0000187					False	CHEMBL1962103	GSK_PKIS: FMS mean inhibition at 1 uM [Nanosyn]	B	BAO_0000357	single protein format	None	None	None	None	None	CHEMBL1844	Macrophage colony stimulating factor receptor	Homo sapiens	SINGLE PROTEIN	CHEMBL1961873	16	GSK Published Kinase Inhibitor Set			None
CHEMBL275200		0	471.58	1	6.16	SB-278538	CC(C)(C)c1ccc(Oc2nccc(-c3c(-c4ccc(F)cc4)ncn3C3CCNCC3)n2)cc1	Inhibition	'='	2.13	%				UO_0000187					False	CHEMBL1962103	GSK_PKIS: FMS mean inhibition at 1 uM [Nanosyn]	B	BAO_0000357	single protein format	None	None	None	None	None	CHEMBL1844	Macrophage colony stimulating factor receptor	Homo sapiens	SINGLE PROTEIN	CHEMBL1961873	16	GSK Published Kinase Inhibitor Set			None
CHEMBL442363	GW809885X	0	373.42	0	3.36	GW809885X	COc1cccc(-n2nc(C)c3c(N/N=C(\C)c4ccncc4)ncnc32)c1	Inhibition	'='	-1.96	%				UO_0000187					False	CHEMBL1962102	GSK_PKIS: FMS mean inhibition at 0.1 uM [Nanosyn]	B	BAO_0000357	single protein format	None	None	None	None	None	CHEMBL1844	Macrophage colony stimulating factor receptor	Homo sapiens	SINGLE PROTEIN	CHEMBL1961873	16	GSK Published Kinase Inhibitor Set			None
CHEMBL253864		0	271.32	0	2.92	1	O=C(Nc1ccccc1N1CCCCC1)c1ccno1	IC50	'='	400.0	nM	6.40			UO_0000065	23.58	0.44	3.48	10.96	True	CHEMBL927234	Inhibition of human cytoplasmic FMS expressed in Sf9-baculovirus system after 80 mins by fluorescence polarization	B	BAO_0000219	cell-based format	Homo sapiens	None	None	Sf9	None	CHEMBL1844	Macrophage colony stimulating factor receptor	Homo sapiens	SINGLE PROTEIN	CHEMBL1141497	1	Scientific Literature	Bioorg. Med. Chem. Lett.	2008	CHEMBL3308860
CHEMBL1982700		0	374.48	0	3.91	SID103905518	CCCCNC(=O)c1cn(C(CC)CC)c(=O)c2cc(OC)c(OC)cc12	Ki	'>'	2511.89	nM			inactive	UO_0000065					False	CHEMBL1964104	PUBCHEM_BIOASSAY: Navigating the Kinome. (Class of assay: other) Panel member name: CSF1R	F	BAO_0000019	assay format	None	None	None	None	None	CHEMBL1844	Macrophage colony stimulating factor receptor	Homo sapiens	SINGLE PROTEIN	CHEMBL1201862	7	PubChem BioAssays			None
CHEMBL1975534		0	363.16	0	-0.70	SID103905378	NCC(O)C(O)Cn1cc(I)c2c(N)ncnc21	Ki	'>'	2511.89	nM			inactive	UO_0000065					False	CHEMBL1964104	PUBCHEM_BIOASSAY: Navigating the Kinome. (Class of assay: other) Panel member name: CSF1R	F	BAO_0000019	assay format	None	None	None	None	None	CHEMBL1844	Macrophage colony stimulating factor receptor	Homo sapiens	SINGLE PROTEIN	CHEMBL1201862	7	PubChem BioAssays			None
CHEMBL1973098		0	267.33	0	1.89	SID103905205	COc1cc(C=C2SC(=S)NC2=O)ccc1O	Ki	'>'	2511.89	nM			inactive	UO_0000065					False	CHEMBL1964104	PUBCHEM_BIOASSAY: Navigating the Kinome. (Class of assay: other) Panel member name: CSF1R	F	BAO_0000019	assay format	None	None	None	None	None	CHEMBL1844	Macrophage colony stimulating factor receptor	Homo sapiens	SINGLE PROTEIN	CHEMBL1201862	7	PubChem BioAssays			None
CHEMBL1972454		0	175.19	0	1.28	SID103905600	CC(=O)n1ncc2cc(N)ccc21	Ki	'>'	100000.0	nM			inactive	UO_0000065					False	CHEMBL1964104	PUBCHEM_BIOASSAY: Navigating the Kinome. (Class of assay: other) Panel member name: CSF1R	F	BAO_0000019	assay format	None	None	None	None	None	CHEMBL1844	Macrophage colony stimulating factor receptor	Homo sapiens	SINGLE PROTEIN	CHEMBL1201862	7	PubChem BioAssays			None
CHEMBL1421720		0	274.37	0	3.54	SID103904704	O=C(Cc1cccs1)Nc1nc2ccccc2s1	Ki	'>'	2511.89	nM			inactive	UO_0000065					False	CHEMBL1964104	PUBCHEM_BIOASSAY: Navigating the Kinome. (Class of assay: other) Panel member name: CSF1R	F	BAO_0000019	assay format	None	None	None	None	None	CHEMBL1844	Macrophage colony stimulating factor receptor	Homo sapiens	SINGLE PROTEIN	CHEMBL1201862	7	PubChem BioAssays			None
CHEMBL422897		0	401.85	0	3.30	SID103905277	CN1CCC(c2c(O)cc(O)c3c(=O)cc(-c4ccccc4Cl)oc23)C(O)C1	Ki	'>'	2511.89	nM			inactive	UO_0000065					False	CHEMBL1964104	PUBCHEM_BIOASSAY: Navigating the Kinome. (Class of assay: other) Panel member name: CSF1R	F	BAO_0000019	assay format	None	None	None	None	None	CHEMBL1844	Macrophage colony stimulating factor receptor	Homo sapiens	SINGLE PROTEIN	CHEMBL1201862	7	PubChem BioAssays			None
CHEMBL1975903		0	355.42	0	3.30	SID103904801	COc1ccccc1-c1ccnc(Nc2cccc(S(C)(=O)=O)c2)n1	Ki	'>'	2511.89	nM			inactive	UO_0000065					False	CHEMBL1964104	PUBCHEM_BIOASSAY: Navigating the Kinome. (Class of assay: other) Panel member name: CSF1R	F	BAO_0000019	assay format	None	None	None	None	None	CHEMBL1844	Macrophage colony stimulating factor receptor	Homo sapiens	SINGLE PROTEIN	CHEMBL1201862	7	PubChem BioAssays			None
CHEMBL462132		0	439.85	1	5.63	22	Cc1ncc(NC(=O)c2cc(NC(=O)c3cccc(C(F)(F)F)c3)ccc2Cl)s1	IC50	'='	7.0	nM	8.15			UO_0000065	18.54	0.38	2.52	11.47	False	CHEMBL980054	Inhibition of CSF1R	B	BAO_0000357	single protein format	None	None	None	None	None	CHEMBL1844	Macrophage colony stimulating factor receptor	Homo sapiens	SINGLE PROTEIN	CHEMBL1139407	1	Scientific Literature	Bioorg. Med. Chem. Lett.	2008	None
CHEMBL398933		0	294.36	0	3.13	34	N#Cc1c[nH]c(C(=O)Nc2ccccc2N2CCCCC2)c1	IC50	'='	47.0	nM	7.33			UO_0000065	24.89	0.45	4.20	10.19	False	CHEMBL925553	Inhibition of ATP-induced autophosphorylation of cFMS tyrosine kinase	B	BAO_0000357	single protein format	Homo sapiens	None	None	None	None	CHEMBL1844	Macrophage colony stimulating factor receptor	Homo sapiens	SINGLE PROTEIN	CHEMBL1140541	1	Scientific Literature	Bioorg. Med. Chem. Lett.	2007	None
CHEMBL249330		0	345.36	0	2.65	18	O=C(Nc1ccccc1N1CCC(CO)CC1)c1ccc([N+](=O)[O-])o1	IC50	'='	130.0	nM	6.89			UO_0000065	19.94	0.38	4.24	6.33	False	CHEMBL925553	Inhibition of ATP-induced autophosphorylation of cFMS tyrosine kinase	B	BAO_0000357	single protein format	Homo sapiens	None	None	None	None	CHEMBL1844	Macrophage colony stimulating factor receptor	Homo sapiens	SINGLE PROTEIN	CHEMBL1140541	1	Scientific Literature	Bioorg. Med. Chem. Lett.	2007	None
CHEMBL399542		0	325.37	0	2.89	37	N#Cc1ccc(C(=O)Nc2cc(CO)ccc2N2CCCCC2)o1	IC50	'='	190.0	nM	6.72			UO_0000065	20.66	0.38	3.83	7.51	False	CHEMBL925554	Inhibition of ATP-induced autophosphorylation of cFMS tyrosine kinase in HEK 293 cells	B	BAO_0000219	cell-based format	Homo sapiens	None	None	HEK293	None	CHEMBL1844	Macrophage colony stimulating factor receptor	Homo sapiens	SINGLE PROTEIN	CHEMBL1140541	1	Scientific Literature	Bioorg. Med. Chem. Lett.	2007	CHEMBL3307715
CHEMBL458997		0	468.95	0	3.82	SID103904601	CNC(=O)c1ccccc1Nc1nc(Nc2ccc(N3CCOCC3)cc2OC)ncc1Cl	Ki	'='	1584.89	nM	5.80		active	UO_0000065					False	CHEMBL1964104	PUBCHEM_BIOASSAY: Navigating the Kinome. (Class of assay: other) Panel member name: CSF1R	F	BAO_0000019	assay format	None	None	None	None	None	CHEMBL1844	Macrophage colony stimulating factor receptor	Homo sapiens	SINGLE PROTEIN	CHEMBL1201862	7	PubChem BioAssays			None
CHEMBL2004447		0	312.35	0	3.06	SID103905103	CC(C)(C)c1n[nH]c2c1C(c1ccccc1F)C(C#N)=C(N)O2	Ki	'>'	2511.89	nM			inactive	UO_0000065					False	CHEMBL1964104	PUBCHEM_BIOASSAY: Navigating the Kinome. (Class of assay: other) Panel member name: CSF1R	F	BAO_0000019	assay format	None	None	None	None	None	CHEMBL1844	Macrophage colony stimulating factor receptor	Homo sapiens	SINGLE PROTEIN	CHEMBL1201862	7	PubChem BioAssays			None
CHEMBL472342		0	467.90	1	6.44	29	CC(C)c1ncc(NC(=O)c2cc(NC(=O)c3cccc(C(F)(F)F)c3)ccc2Cl)s1	IC50	'='	13.0	nM	7.89			UO_0000065	16.85	0.35	1.45	11.09	False	CHEMBL980054	Inhibition of CSF1R	B	BAO_0000357	single protein format	None	None	None	None	None	CHEMBL1844	Macrophage colony stimulating factor receptor	Homo sapiens	SINGLE PROTEIN	CHEMBL1139407	1	Scientific Literature	Bioorg. Med. Chem. Lett.	2008	None
CHEMBL247228	GW770249X	0	431.35	1	5.27	8a	Nc1ncnc2occ(-c3ccc(NC(=O)Nc4cc(C(F)(F)F)ccc4F)cc3)c12	IC50	'='	38.9	nM	7.41			UO_0000065	17.18	0.33	2.14	6.99	False	CHEMBL903569	Inhibition of human cFMS	B	BAO_0000357	single protein format	Homo sapiens	None	None	None	None	CHEMBL1844	Macrophage colony stimulating factor receptor	Homo sapiens	SINGLE PROTEIN	CHEMBL1139135	1	Scientific Literature	Bioorg. Med. Chem. Lett.	2007	None
CHEMBL3746293		0	529.60	1	4.74	23	Cc1c(-c2cc(Nc3cc4n(n3)CCN(C)C4)c(=O)[nH]n2)ccc(F)c1NC(=O)c1cc2ccccc2s1	Inhibition	'='	13.0	%				UO_0000187					False	CHEMBL3751214	Inhibition of CSF1R (unknown origin) at 1 uM	B	BAO_0000357	single protein format	Homo sapiens	None	None	None	None	CHEMBL1844	Macrophage colony stimulating factor receptor	Homo sapiens	SINGLE PROTEIN	CHEMBL3745631	1	Scientific Literature	Bioorg. Med. Chem. Lett.	2016	None
CHEMBL233001	GW620972X	0	332.43	0	4.90	5a	N#Cc1c(NC(=O)c2cccc3ccccc23)sc2c1CCCC2	IC50	'>'	10000.0	nM				UO_0000065					False	CHEMBL897073	Inhibition of cFms	B	BAO_0000357	single protein format	None	None	None	None	None	CHEMBL1844	Macrophage colony stimulating factor receptor	Homo sapiens	SINGLE PROTEIN	CHEMBL1148840	1	Scientific Literature	Bioorg. Med. Chem. Lett.	2007	None
CHEMBL404367		0	372.43	0	4.17	12a	Cc1cccc(NC(=O)Nc2ccc(-c3cncc4c3c(N)nn4C)cc2)c1	IC50	'='	2.0	nM	8.70			UO_0000065	23.36	0.42	4.53	8.89	False	CHEMBL930128	Inhibition of CSF1R by HTRF assay	B	BAO_0000357	single protein format	None	None	None	None	None	CHEMBL1844	Macrophage colony stimulating factor receptor	Homo sapiens	SINGLE PROTEIN	CHEMBL1142252	1	Scientific Literature	Bioorg. Med. Chem. Lett.	2008	None
CHEMBL479038	GW806776X	0	334.42	0	3.39	GW806776X	O=C(NCC1CC1)c1ccc(-c2cccc(C(=O)NC3CC3)c2)cc1	Inhibition	'='	5.35	%				UO_0000187					False	CHEMBL1962103	GSK_PKIS: FMS mean inhibition at 1 uM [Nanosyn]	B	BAO_0000357	single protein format	None	None	None	None	None	CHEMBL1844	Macrophage colony stimulating factor receptor	Homo sapiens	SINGLE PROTEIN	CHEMBL1961873	16	GSK Published Kinase Inhibitor Set			None
CHEMBL220243	GW406731X	0	283.33	0	3.36	GW406731X	COC(=O)c1cncc(/C=C/c2c(C)cc(O)cc2C)c1	Inhibition	'='	6.96	%				UO_0000187					False	CHEMBL1962102	GSK_PKIS: FMS mean inhibition at 0.1 uM [Nanosyn]	B	BAO_0000357	single protein format	None	None	None	None	None	CHEMBL1844	Macrophage colony stimulating factor receptor	Homo sapiens	SINGLE PROTEIN	CHEMBL1961873	16	GSK Published Kinase Inhibitor Set			None
CHEMBL306865	GW784752X	0	345.37	0	2.67	GW784752X	COc1cccc(-n2ncc3c(N/N=C/c4ccncc4)ncnc32)c1	Inhibition	'='	6.17	%				UO_0000187					False	CHEMBL1962102	GSK_PKIS: FMS mean inhibition at 0.1 uM [Nanosyn]	B	BAO_0000357	single protein format	None	None	None	None	None	CHEMBL1844	Macrophage colony stimulating factor receptor	Homo sapiens	SINGLE PROTEIN	CHEMBL1961873	16	GSK Published Kinase Inhibitor Set			None
CHEMBL208437	GW711782X	0	408.47	0	4.48	GW711782X	c1ccc(-c2n[nH]cc2-c2ccnc(-c3ccc(OCCn4ccnc4)cc3)c2)nc1	Inhibition	'='	11.84	%				UO_0000187					False	CHEMBL1962103	GSK_PKIS: FMS mean inhibition at 1 uM [Nanosyn]	B	BAO_0000357	single protein format	None	None	None	None	None	CHEMBL1844	Macrophage colony stimulating factor receptor	Homo sapiens	SINGLE PROTEIN	CHEMBL1961873	16	GSK Published Kinase Inhibitor Set			None
CHEMBL1794055	GW589933X	0	372.43	0	2.35	GW589933X	NS(=O)(=O)c1ccc(NC=C2C(=O)Nc3ccc4ncsc4c32)cc1	Inhibition	'='	85.49	%				UO_0000187					False	CHEMBL1962103	GSK_PKIS: FMS mean inhibition at 1 uM [Nanosyn]	B	BAO_0000357	single protein format	None	None	None	None	None	CHEMBL1844	Macrophage colony stimulating factor receptor	Homo sapiens	SINGLE PROTEIN	CHEMBL1961873	16	GSK Published Kinase Inhibitor Set			None
CHEMBL1170139		0	545.61	2	5.68	12	CCN1CCN(Cc2ccc(NC(=O)c3ccc(C)c(C#Cc4cnc5[nH]ccc5c4)c3)cc2C(F)(F)F)CC1	Inhibition	'='	0.0	%				UO_0000187					False	CHEMBL1174181	Inhibition of CSF1R at 10 uM	B	BAO_0000357	single protein format	None	None	None	None	None	CHEMBL1844	Macrophage colony stimulating factor receptor	Homo sapiens	SINGLE PROTEIN	CHEMBL1177794	1	Scientific Literature	Bioorg. Med. Chem. Lett.	2010	None
CHEMBL608533	MIDOSTAURIN	4	570.65	2	5.91	PKC-412	CO[C@@H]1[C@H](N(C)C(=O)c2ccccc2)C[C@H]2O[C@]1(C)n1c3ccccc3c3c4c(c5c6ccccc6n2c5c31)C(=O)NC4	Activity	'='	110.0	%				UO_0000187					False	CHEMBL1068699	Inhibition of CSF1-stimulated human FMS autophosphorylation expressed in growth factor dependent mouse FDC-P1 cells assessed as phosphorylated receptor level at 5 nM relative to control by Western blot	B	BAO_0000219	cell-based format	Homo sapiens	None	None	FDC-P1	None	CHEMBL1844	Macrophage colony stimulating factor receptor	Homo sapiens	SINGLE PROTEIN	CHEMBL1157596	1	Scientific Literature	Bioorg. Med. Chem.	2010	None
CHEMBL472512		0	465.88	1	6.20	31	O=C(Nc1ccc(Cl)c(C(=O)Nc2cnc(C3CC3)s2)c1)c1cccc(C(F)(F)F)c1	IC50	'='	140.0	nM	6.85			UO_0000065	14.71	0.30	0.65	9.64	False	CHEMBL980054	Inhibition of CSF1R	B	BAO_0000357	single protein format	None	None	None	None	None	CHEMBL1844	Macrophage colony stimulating factor receptor	Homo sapiens	SINGLE PROTEIN	CHEMBL1139407	1	Scientific Literature	Bioorg. Med. Chem. Lett.	2008	None
CHEMBL256893		0	509.61	1	2.86	24	CN1CCN(Cc2ccc(Nc3ncc4c(=O)c(C(N)=O)cn(-c5ccc6c(c5)CCC6)c4n3)cc2)CC1	IC50	'='	14.0	nM	7.85			UO_0000065	15.41	0.28	4.99	7.18	False	CHEMBL950217	Inhibition of CSF1R	B	BAO_0000357	single protein format	None	None	None	None	None	CHEMBL1844	Macrophage colony stimulating factor receptor	Homo sapiens	SINGLE PROTEIN	CHEMBL1143902	1	Scientific Literature	Bioorg. Med. Chem. Lett.	2008	None
CHEMBL256950		0	361.45	0	3.57	31c	N#Cc1cnc(C(=O)Nc2ccc(C3CCNCC3)cc2C2=CCCC2)[nH]1	IC50	'='	8.0	nM	8.10			UO_0000065	22.40	0.41	4.53	8.65	False	CHEMBL933669	Inhibition of FMS	B	BAO_0000357	single protein format	None	None	None	None	None	CHEMBL1844	Macrophage colony stimulating factor receptor	Homo sapiens	SINGLE PROTEIN	CHEMBL1145567	1	Scientific Literature	Bioorg. Med. Chem. Lett.	2008	None
CHEMBL1421	DASATINIB	4	488.02	0	3.31	Dasatinib	Cc1nc(Nc2ncc(C(=O)Nc3c(C)cccc3Cl)s2)cc(N2CCN(CCO)CC2)n1	IC50	'='	7.4	nM	8.13			UO_0000065	16.66	0.34	4.82	7.63	False	CHEMBL1067459	Inhibition of human FMS expressed in growth factor dependent mouse FDC-P1 cells assessed as inhibition of FMS-mediated cell proliferation in presence human CSF1 after 48 hrs by resazurin dye reduction assay	B	BAO_0000219	cell-based format	Homo sapiens	None	None	FDC-P1	None	CHEMBL1844	Macrophage colony stimulating factor receptor	Homo sapiens	SINGLE PROTEIN	CHEMBL1157596	1	Scientific Literature	Bioorg. Med. Chem.	2010	None
CHEMBL605003		0	371.46	0	2.64	SU-6656	CN(C)S(=O)(=O)c1ccc2c(c1)/C(=C/c1cc3c([nH]1)CCCC3)C(=O)N2	Activity	'='	109.0	%				UO_0000187					False	CHEMBL1068704	Inhibition of CSF1-stimulated human FMS autophosphorylation expressed in growth factor dependent mouse FDC-P1 cells assessed as phosphorylated receptor level at 0.33 uM relative to control by Western blot	B	BAO_0000219	cell-based format	Homo sapiens	None	None	FDC-P1	None	CHEMBL1844	Macrophage colony stimulating factor receptor	Homo sapiens	SINGLE PROTEIN	CHEMBL1157596	1	Scientific Literature	Bioorg. Med. Chem.	2010	None
CHEMBL1421	DASATINIB	4	488.02	0	3.31	Dasatinib	Cc1nc(Nc2ncc(C(=O)Nc3c(C)cccc3Cl)s2)cc(N2CCN(CCO)CC2)n1	logIC50	'='	0.87										False	CHEMBL1067459	Inhibition of human FMS expressed in growth factor dependent mouse FDC-P1 cells assessed as inhibition of FMS-mediated cell proliferation in presence human CSF1 after 48 hrs by resazurin dye reduction assay	B	BAO_0000219	cell-based format	Homo sapiens	None	None	FDC-P1	None	CHEMBL1844	Macrophage colony stimulating factor receptor	Homo sapiens	SINGLE PROTEIN	CHEMBL1157596	1	Scientific Literature	Bioorg. Med. Chem.	2010	None
CHEMBL608533	MIDOSTAURIN	4	570.65	2	5.91	PKC-412	CO[C@@H]1[C@H](N(C)C(=O)c2ccccc2)C[C@H]2O[C@]1(C)n1c3ccccc3c3c4c(c5c6ccccc6n2c5c31)C(=O)NC4	Activity	'='	21.0	%				UO_0000187					False	CHEMBL1068698	Inhibition of CSF1-stimulated human FMS autophosphorylation expressed in growth factor dependent mouse FDC-P1 cells assessed as phosphorylated receptor level at 50 nM relative to control by Western blot	B	BAO_0000219	cell-based format	Homo sapiens	None	None	FDC-P1	None	CHEMBL1844	Macrophage colony stimulating factor receptor	Homo sapiens	SINGLE PROTEIN	CHEMBL1157596	1	Scientific Literature	Bioorg. Med. Chem.	2010	None
CHEMBL511337		0	296.31	0	3.06	16	NC(=O)c1ccc(Nc2cc(-c3ccc(F)cc3)[nH]n2)cc1	Activity	'='	11.4	%				UO_0000187					False	CHEMBL1035892	Binding affinity to human FMS at 10 uM relative to control	B	BAO_0000357	single protein format	Homo sapiens	None	None	None	None	CHEMBL1844	Macrophage colony stimulating factor receptor	Homo sapiens	SINGLE PROTEIN	CHEMBL1151712	1	Scientific Literature	J. Med. Chem.	2008	None
CHEMBL273198		0	354.41	0	4.33	21b	CCc1ccc(-c2c(-c3cnc(C)[nH]3)c(=O)[nH]c3ccc(C#N)cc23)cc1	IC50	'='	2.5	nM	8.60			UO_0000065	24.27	0.44	4.27	10.08	False	CHEMBL951197	Inhibition of human cytoplasmic macrophage colony-stimulating factor 1 receptor by fluorescence polarization	B	BAO_0000357	single protein format	Homo sapiens	None	None	None	None	CHEMBL1844	Macrophage colony stimulating factor receptor	Homo sapiens	SINGLE PROTEIN	CHEMBL1141632	1	Scientific Literature	Bioorg. Med. Chem. Lett.	2008	None
CHEMBL403661		0	363.85	1	5.11	21a	CCc1ccc(-c2c(-c3cnc(C)[nH]3)c(=O)[nH]c3ccc(Cl)cc23)cc1	IC50	'='	2.1	nM	8.68			UO_0000065	23.85	0.46	3.57	14.10	False	CHEMBL951197	Inhibition of human cytoplasmic macrophage colony-stimulating factor 1 receptor by fluorescence polarization	B	BAO_0000357	single protein format	Homo sapiens	None	None	None	None	CHEMBL1844	Macrophage colony stimulating factor receptor	Homo sapiens	SINGLE PROTEIN	CHEMBL1141632	1	Scientific Literature	Bioorg. Med. Chem. Lett.	2008	None
CHEMBL1165499		0	436.51	0	3.61	5d	CN1CCN(c2ccc(-c3cnc4c(c3)N(Cc3cc(F)ccc3F)CCN4)cn2)CC1	Inhibition	'<'	50.0	%				UO_0000187					False	CHEMBL1168836	Inhibition of CSF1R at 1 uM	B	BAO_0000357	single protein format	None	None	None	None	None	CHEMBL1844	Macrophage colony stimulating factor receptor	Homo sapiens	SINGLE PROTEIN	CHEMBL1165965	1	Scientific Literature	Bioorg. Med. Chem.	2010	None
CHEMBL1164181		0	469.42	0	4.63	5g	CN1CCN(c2ccc(-c3cnc4c(c3)N(Cc3cc(Cl)ccc3Cl)CCN4)cn2)CC1	Inhibition	'='	88.0	%				UO_0000187					False	CHEMBL1168836	Inhibition of CSF1R at 1 uM	B	BAO_0000357	single protein format	None	None	None	None	None	CHEMBL1844	Macrophage colony stimulating factor receptor	Homo sapiens	SINGLE PROTEIN	CHEMBL1165965	1	Scientific Literature	Bioorg. Med. Chem.	2010	None
CHEMBL1171523		0	506.57	2	5.20	3	CCN1CCN(Cc2ccc(NC(=O)c3ccc(C)c(C#Cc4cccnc4)c3)cc2C(F)(F)F)CC1	Inhibition	'='	0.0	%				UO_0000187					False	CHEMBL1174181	Inhibition of CSF1R at 10 uM	B	BAO_0000357	single protein format	None	None	None	None	None	CHEMBL1844	Macrophage colony stimulating factor receptor	Homo sapiens	SINGLE PROTEIN	CHEMBL1177794	1	Scientific Literature	Bioorg. Med. Chem. Lett.	2010	None
CHEMBL398238		0	378.48	0	4.38	14	N#Cc1ccc(C(=O)Nc2ccc(N3CCCCC3)cc2N2CCCCC2)o1	IC50	'='	17.0	nM	7.77			UO_0000065	20.53	0.38	3.39	10.72	False	CHEMBL927234	Inhibition of human cytoplasmic FMS expressed in Sf9-baculovirus system after 80 mins by fluorescence polarization	B	BAO_0000219	cell-based format	Homo sapiens	None	None	Sf9	None	CHEMBL1844	Macrophage colony stimulating factor receptor	Homo sapiens	SINGLE PROTEIN	CHEMBL1141497	1	Scientific Literature	Bioorg. Med. Chem. Lett.	2008	CHEMBL3308860
CHEMBL400754		0	339.40	0	3.13	2	CC1CCN(c2ccc(CO)cc2NC(=O)c2ccc(C#N)o2)CC1	IC50	'='	24.0	nM	7.62			UO_0000065	22.45	0.42	4.49	8.51	True	CHEMBL927234	Inhibition of human cytoplasmic FMS expressed in Sf9-baculovirus system after 80 mins by fluorescence polarization	B	BAO_0000219	cell-based format	Homo sapiens	None	None	Sf9	None	CHEMBL1844	Macrophage colony stimulating factor receptor	Homo sapiens	SINGLE PROTEIN	CHEMBL1141497	1	Scientific Literature	Bioorg. Med. Chem. Lett.	2008	CHEMBL3308860
CHEMBL480457		0	430.34	0	4.14	9	CN1CCN(c2ccc3ncc(C(N)=O)c(Nc4cccc(Cl)c4Cl)c3c2)CC1	IC50	'='	8.0	nM	8.10			UO_0000065	18.82	0.38	3.96	10.87	False	CHEMBL1025517	Inhibition of CSF1R	B	BAO_0000357	single protein format	None	None	None	None	None	CHEMBL1844	Macrophage colony stimulating factor receptor	Homo sapiens	SINGLE PROTEIN	CHEMBL1143306	1	Scientific Literature	Bioorg. Med. Chem. Lett.	2009	None
CHEMBL460472		0	539.59	1	4.71	17	COc1ccc2c(Oc3ccc(NC(=O)c4c(C)n(CC(C)(C)O)n(-c5ccccc5)c4=O)nc3)ccnc2c1	IC50	'='	238.0	nM	6.62			UO_0000065	12.27	0.23	1.91	5.50	False	CHEMBL985578	Inhibition of CFMS	B	BAO_0000357	single protein format	None	None	None	None	None	CHEMBL1844	Macrophage colony stimulating factor receptor	Homo sapiens	SINGLE PROTEIN	CHEMBL1157538	1	Scientific Literature	J. Med. Chem.	2008	None
CHEMBL1288160		0	352.44	0	4.00	61	O=C(Cc1cccc2cnccc12)Nc1scnc1-c1cscn1	Inihibition	'='	33.0	%				UO_0000187					False	CHEMBL1291201	Inhibition of CSF1R at 10 uM	B	BAO_0000357	single protein format	None	None	None	None	None	CHEMBL1844	Macrophage colony stimulating factor receptor	Homo sapiens	SINGLE PROTEIN	CHEMBL1287787	1	Scientific Literature	Bioorg. Med. Chem. Lett.	2010	None
CHEMBL572881	MOTESANIB	3	373.46	0	4.04	AMG-706	CC1(C)CNc2cc(NC(=O)c3cccnc3NCc3ccncc3)ccc21	Kd	'='	5.6	nM	8.25			UO_0000065	22.10	0.40	4.21	10.45	True	CHEMBL1063702	Binding constant for CSF1R kinase domain	B	BAO_0000357	single protein format	Homo sapiens	None	None	None	None	CHEMBL1844	Macrophage colony stimulating factor receptor	Homo sapiens	SINGLE PROTEIN	CHEMBL1150977	1	Scientific Literature	Nat. Biotechnol.	2008	None
CHEMBL941	IMATINIB	4	493.62	0	4.59	imatinib	Cc1ccc(NC(=O)c2ccc(CN3CCN(C)CC3)cc2)cc1Nc1nccc(-c2cccnc2)n1	Activity	'='	92.0	%				UO_0000187					False	CHEMBL1068696	Inhibition of CSF1-stimulated human FMS autophosphorylation expressed in growth factor dependent mouse FDC-P1 cells assessed as phosphorylated receptor level at 0.14 uM relative to control by Western blot	B	BAO_0000219	cell-based format	Homo sapiens	None	None	FDC-P1	None	CHEMBL1844	Macrophage colony stimulating factor receptor	Homo sapiens	SINGLE PROTEIN	CHEMBL1157596	1	Scientific Literature	Bioorg. Med. Chem.	2010	None
CHEMBL1172314		0	427.51	1	5.20	6e	COc1ccc(-c2ccc(NC(=O)c3nc(C#N)c[nH]3)c(C3=CCC(C)(C)CC3)c2)cn1	IC50	'='	41.0	nM	7.39			UO_0000065	17.28	0.32	2.19	7.12	False	CHEMBL1174608	Inhibition of human FMS by fluorescence polarization	B	BAO_0000357	single protein format	Homo sapiens	None	None	None	None	CHEMBL1844	Macrophage colony stimulating factor receptor	Homo sapiens	SINGLE PROTEIN	CHEMBL1177769	1	Scientific Literature	Bioorg. Med. Chem. Lett.	2010	None
CHEMBL1908842		0	460.58	0	3.76	23, JNJ-28312141	CN(C)CC(=O)N1CCC(c2ccc(NC(=O)c3nc(C#N)c[nH]3)c(C3=CCCCC3)c2)CC1	IC50	'='	0.69	nM	9.16			UO_0000065	19.89	0.37	5.40	8.71	False	CHEMBL2163155	Inhibition of FMS mediated phosphorylation using SYEGNSYTFIDPTQ as substrate after 80 mins by fluorescence polarization	B	BAO_0000357	single protein format	None	None	None	None	None	CHEMBL1844	Macrophage colony stimulating factor receptor	Homo sapiens	SINGLE PROTEIN	CHEMBL2157860	1	Scientific Literature	J. Med. Chem.	2011	None
CHEMBL2158292		0	496.57	0	4.14	32	N#Cc1c[nH]c(C(=O)Nc2ccc(C3CCN(C(=O)c4cc[n+]([O-])cc4)CC3)cc2C2=CCCCC2)n1	IC50	'='	1.3	nM	8.89			UO_0000065	17.89	0.33	4.75	6.90	False	CHEMBL2163155	Inhibition of FMS mediated phosphorylation using SYEGNSYTFIDPTQ as substrate after 80 mins by fluorescence polarization	B	BAO_0000357	single protein format	None	None	None	None	None	CHEMBL1844	Macrophage colony stimulating factor receptor	Homo sapiens	SINGLE PROTEIN	CHEMBL2157860	1	Scientific Literature	J. Med. Chem.	2011	None
CHEMBL400754		0	339.40	0	3.13	48	CC1CCN(c2ccc(CO)cc2NC(=O)c2ccc(C#N)o2)CC1	IC50	'='	24.0	nM	7.62			UO_0000065	22.45	0.42	4.49	8.51	False	CHEMBL2163155	Inhibition of FMS mediated phosphorylation using SYEGNSYTFIDPTQ as substrate after 80 mins by fluorescence polarization	B	BAO_0000357	single protein format	None	None	None	None	None	CHEMBL1844	Macrophage colony stimulating factor receptor	Homo sapiens	SINGLE PROTEIN	CHEMBL2157860	1	Scientific Literature	J. Med. Chem.	2011	None
CHEMBL489684		0	512.61	1	4.19	45	CCc1ccc(-n2cc(C(=O)NOC)c(=O)c3cnc(Nc4ccc(C5CCN(C)CC5)cc4)nc32)cc1	IC50	'='	0.3	nM	9.52			UO_0000065	18.58	0.34	5.33	9.39	False	CHEMBL961253	Inhibition of Fms by fluorescence polarization competition immunoassay	B	BAO_0000357	single protein format	None	None	None	None	None	CHEMBL1844	Macrophage colony stimulating factor receptor	Homo sapiens	SINGLE PROTEIN	CHEMBL1140940	1	Scientific Literature	J. Med. Chem.	2009	None
CHEMBL1087661		0	447.50	0	3.63	12a	COc1ccc(COc2ccc(COc3nc(-c4cnn(C)c4)cnc3N)cc2OC)cc1	IC50	'='	56.0	nM	7.25			UO_0000065	16.21	0.30	3.62	6.81	False	CHEMBL1104216	Inhibition of human CSF1R autophosphorylation expressed in HEK293 cells after 1 hr by ELISA	B	BAO_0000219	cell-based format	Homo sapiens	None	None	HEK293	None	CHEMBL1844	Macrophage colony stimulating factor receptor	Homo sapiens	SINGLE PROTEIN	CHEMBL1154932	1	Scientific Literature	Bioorg. Med. Chem. Lett.	2010	CHEMBL3307715
CHEMBL1087279		0	448.48	0	3.03	18a	COc1ccc(COc2ncc(COc3nc(-c4cnn(C)c4)cnc3N)cc2OC)cc1	IC50	'='	30.0	nM	7.52			UO_0000065	16.77	0.31	4.49	6.30	False	CHEMBL1104216	Inhibition of human CSF1R autophosphorylation expressed in HEK293 cells after 1 hr by ELISA	B	BAO_0000219	cell-based format	Homo sapiens	None	None	HEK293	None	CHEMBL1844	Macrophage colony stimulating factor receptor	Homo sapiens	SINGLE PROTEIN	CHEMBL1154932	1	Scientific Literature	Bioorg. Med. Chem. Lett.	2010	CHEMBL3307715
CHEMBL515466		0	440.59	1	6.35	18	Cc1ccc(C(=O)Nc2cccc(C(C)(C)C)c2)cc1-c1ccc(C(=O)NCC2CC2)cc1	Activity	'='	0.4	%				UO_0000187					False	CHEMBL1035892	Binding affinity to human FMS at 10 uM relative to control	B	BAO_0000357	single protein format	Homo sapiens	None	None	None	None	CHEMBL1844	Macrophage colony stimulating factor receptor	Homo sapiens	SINGLE PROTEIN	CHEMBL1151712	1	Scientific Literature	J. Med. Chem.	2008	None
CHEMBL249097		0	335.37	0	3.08	9	Cc1ccc(O)cc1Nc1ccnc(Nc2cccc(C(N)=O)c2)n1	Activity	'='	1.1	%				UO_0000187					False	CHEMBL1035892	Binding affinity to human FMS at 10 uM relative to control	B	BAO_0000357	single protein format	Homo sapiens	None	None	None	None	CHEMBL1844	Macrophage colony stimulating factor receptor	Homo sapiens	SINGLE PROTEIN	CHEMBL1151712	1	Scientific Literature	J. Med. Chem.	2008	None
CHEMBL1684525		0	420.50	0	3.86	9k	Cc1ccc2cc(-c3n[nH]c4ccc(NS(=O)(=O)c5ncn(C)c5C)cc34)[nH]c2c1	Inhibition	'='	99.0	%				UO_0000187					False	CHEMBL1685674	Inhibition of Fms at 0.1 uM	B	BAO_0000357	single protein format	None	None	None	None	None	CHEMBL1844	Macrophage colony stimulating factor receptor	Homo sapiens	SINGLE PROTEIN	CHEMBL1681705	1	Scientific Literature	Bioorg. Med. Chem. Lett.	2011	None
CHEMBL480815		0	502.45	2	5.68	50	CCOc1cc2ncc(C(N)=O)c(Nc3cccc(Cl)c3Cl)c2cc1NCCN1CCCCC1	IC50	'='	6.0	nM	8.22			UO_0000065	16.36	0.33	2.54	8.89	False	CHEMBL991297	Inhibition of His-tagged CSF1R catalytic domain expressed in baculovirus by HTRF assay	B	BAO_0000019	assay format	None	None	None	None	None	CHEMBL1844	Macrophage colony stimulating factor receptor	Homo sapiens	SINGLE PROTEIN	CHEMBL1143302	1	Scientific Literature	Bioorg. Med. Chem. Lett.	2009	None
CHEMBL480455		0	488.95	0	3.71	42	COc1cc2c(Nc3ccc(F)c(Cl)c3)c(C(N)=O)cnc2cc1OCCN1CCC(O)CC1	IC50	'='	80.0	nM	7.10			UO_0000065	14.51	0.29	3.39	6.46	False	CHEMBL991297	Inhibition of His-tagged CSF1R catalytic domain expressed in baculovirus by HTRF assay	B	BAO_0000019	assay format	None	None	None	None	None	CHEMBL1844	Macrophage colony stimulating factor receptor	Homo sapiens	SINGLE PROTEIN	CHEMBL1143302	1	Scientific Literature	Bioorg. Med. Chem. Lett.	2009	None
CHEMBL257620		0	434.54	0	4.37	18i	CC(=O)N1CCC(c2ccc(NC(=O)c3ccc(C#N)o3)c(N3CCC(C)CC3)c2)CC1	IC50	'='	0.8	nM	9.10			UO_0000065	20.93	0.39	4.73	10.16	False	CHEMBL933669	Inhibition of FMS	B	BAO_0000357	single protein format	None	None	None	None	None	CHEMBL1844	Macrophage colony stimulating factor receptor	Homo sapiens	SINGLE PROTEIN	CHEMBL1145567	1	Scientific Literature	Bioorg. Med. Chem. Lett.	2008	None
CHEMBL521255		0	444.89	0	4.01	37	COc1cc2c(Nc3ccc(F)c(Cl)c3)c(C(N)=O)cnc2cc1OCCNC1CC1	IC50	'='	17.0	nM	7.77			UO_0000065	17.46	0.34	3.76	7.89	False	CHEMBL991297	Inhibition of His-tagged CSF1R catalytic domain expressed in baculovirus by HTRF assay	B	BAO_0000019	assay format	None	None	None	None	None	CHEMBL1844	Macrophage colony stimulating factor receptor	Homo sapiens	SINGLE PROTEIN	CHEMBL1143302	1	Scientific Literature	Bioorg. Med. Chem. Lett.	2009	None
CHEMBL452664		0	448.35	0	4.37	45	COc1cc2ncc(C(N)=O)c(Nc3cccc(Cl)c3Cl)c2cc1NCCN(C)C	IC50	'<'	1.0	nM				UO_0000065					False	CHEMBL991297	Inhibition of His-tagged CSF1R catalytic domain expressed in baculovirus by HTRF assay	B	BAO_0000019	assay format	None	None	None	None	None	CHEMBL1844	Macrophage colony stimulating factor receptor	Homo sapiens	SINGLE PROTEIN	CHEMBL1143302	1	Scientific Literature	Bioorg. Med. Chem. Lett.	2009	None
CHEMBL481806		0	441.48	0	3.51	17	CCOc1cc2ncc(C(N)=O)c(Nc3ccc(F)cc3F)c2cc1N1CCN(C)CC1	Inhibition	'='	96.0	%				UO_0000187					False	CHEMBL1025528	Inhibition of CSF1R at 1 uM	B	BAO_0000357	single protein format	None	None	None	None	None	CHEMBL1844	Macrophage colony stimulating factor receptor	Homo sapiens	SINGLE PROTEIN	CHEMBL1143306	1	Scientific Literature	Bioorg. Med. Chem. Lett.	2009	None
CHEMBL480630		0	392.24	0	4.40	24	COc1cc2ncc(C(N)=O)c(Nc3ccc(Cl)c(Cl)c3)c2cc1OC	IC50	'='	9.0	nM	8.05			UO_0000065	20.51	0.42	3.65	9.30	False	CHEMBL991297	Inhibition of His-tagged CSF1R catalytic domain expressed in baculovirus by HTRF assay	B	BAO_0000019	assay format	None	None	None	None	None	CHEMBL1844	Macrophage colony stimulating factor receptor	Homo sapiens	SINGLE PROTEIN	CHEMBL1143302	1	Scientific Literature	Bioorg. Med. Chem. Lett.	2009	None
CHEMBL516601		0	355.37	0	3.54	19	COc1cc2ncc(C(N)=O)c(Nc3ccc(C)cc3F)c2cc1OC	IC50	'='	10.0	nM	8.00			UO_0000065	22.51	0.42	4.46	9.25	False	CHEMBL991297	Inhibition of His-tagged CSF1R catalytic domain expressed in baculovirus by HTRF assay	B	BAO_0000019	assay format	None	None	None	None	None	CHEMBL1844	Macrophage colony stimulating factor receptor	Homo sapiens	SINGLE PROTEIN	CHEMBL1143302	1	Scientific Literature	Bioorg. Med. Chem. Lett.	2009	None
CHEMBL480646		0	458.92	0	4.35	43	COc1cc2ncc(C(N)=O)c(Nc3ccc(F)c(Cl)c3)c2cc1OCCN1CCCC1	IC50	'='	13.0	nM	7.89			UO_0000065	17.18	0.34	3.54	8.79	False	CHEMBL991297	Inhibition of His-tagged CSF1R catalytic domain expressed in baculovirus by HTRF assay	B	BAO_0000019	assay format	None	None	None	None	None	CHEMBL1844	Macrophage colony stimulating factor receptor	Homo sapiens	SINGLE PROTEIN	CHEMBL1143302	1	Scientific Literature	Bioorg. Med. Chem. Lett.	2009	None
CHEMBL480058		0	341.34	0	3.23	6	COc1cc2ncc(C(N)=O)c(Nc3cccc(F)c3)c2cc1OC	IC50	'='	33.0	nM	7.48			UO_0000065	21.92	0.41	4.25	8.65	False	CHEMBL991297	Inhibition of His-tagged CSF1R catalytic domain expressed in baculovirus by HTRF assay	B	BAO_0000019	assay format	None	None	None	None	None	CHEMBL1844	Macrophage colony stimulating factor receptor	Homo sapiens	SINGLE PROTEIN	CHEMBL1143302	1	Scientific Literature	Bioorg. Med. Chem. Lett.	2009	None
CHEMBL572878	TOZASERTIB	2	464.60	0	3.50	VX-680/MK-0457	Cc1cc(Nc2cc(N3CCN(C)CC3)nc(Sc3ccc(NC(=O)C4CC4)cc3)n2)n[nH]1	Activity	'='	7.9	%				UO_0000187					False	CHEMBL1035892	Binding affinity to human FMS at 10 uM relative to control	B	BAO_0000357	single protein format	Homo sapiens	None	None	None	None	CHEMBL1844	Macrophage colony stimulating factor receptor	Homo sapiens	SINGLE PROTEIN	CHEMBL1151712	1	Scientific Literature	J. Med. Chem.	2008	None
CHEMBL518051		0	527.05	0	4.52	21, SNS-314	CS(=O)(=O)O.O=C(Nc1cccc(Cl)c1)Nc1ncc(CCN=c2[nH]cnc3ccsc23)s1	IC50	'='	15.0	nM	7.82			UO_0000065	18.16	0.38	3.30	8.23	False	CHEMBL973568	Inhibition of Fms by radiometric assay	B	BAO_0000357	single protein format	None	None	None	None	None	CHEMBL1844	Macrophage colony stimulating factor receptor	Homo sapiens	SINGLE PROTEIN	CHEMBL1156726	1	Scientific Literature	Bioorg. Med. Chem. Lett.	2008	None
CHEMBL1215218		0	533.61	1	4.32	36	CCOC(=O)CCc1c(/C=C2\C(=O)Nc3ccc(NS(=O)(=O)c4ccccc4)cc32)[nH]c2c1C(=O)CCC2	Inhibition	'='	34.0	%				UO_0000187					False	CHEMBL1219740	Inhibition of CSF1R at 1 uM by radiometric method	B	BAO_0000357	single protein format	None	None	None	None	None	CHEMBL1844	Macrophage colony stimulating factor receptor	Homo sapiens	SINGLE PROTEIN	CHEMBL1212904	1	Scientific Literature	J. Med. Chem.	2010	None
CHEMBL483321	CP-724714	2	469.55	0	4.95	CP-724714	COCC(=O)NC/C=C/c1ccc2ncnc(Nc3ccc(Oc4ccc(C)nc4)c(C)c3)c2c1	Kd	'>'	10000.0	nM				UO_0000065					False	CHEMBL1063702	Binding constant for CSF1R kinase domain	B	BAO_0000357	single protein format	Homo sapiens	None	None	None	None	CHEMBL1844	Macrophage colony stimulating factor receptor	Homo sapiens	SINGLE PROTEIN	CHEMBL1150977	1	Scientific Literature	Nat. Biotechnol.	2008	None
CHEMBL1421	DASATINIB	4	488.02	0	3.31	Dasatinib	Cc1nc(Nc2ncc(C(=O)Nc3c(C)cccc3Cl)s2)cc(N2CCN(CCO)CC2)n1	Kd	'='	0.58	nM	9.24			UO_0000065	18.93	0.38	5.93	8.67	True	CHEMBL1063702	Binding constant for CSF1R kinase domain	B	BAO_0000357	single protein format	Homo sapiens	None	None	None	None	CHEMBL1844	Macrophage colony stimulating factor receptor	Homo sapiens	SINGLE PROTEIN	CHEMBL1150977	1	Scientific Literature	Nat. Biotechnol.	2008	None
CHEMBL553	ERLOTINIB	4	393.44	0	3.41	Erlotinib	C#Cc1cccc(Nc2ncnc3cc(OCCOC)c(OCCOC)cc23)c1	Kd	'>'	10000.0	nM				UO_0000065					True	CHEMBL1063702	Binding constant for CSF1R kinase domain	B	BAO_0000357	single protein format	Homo sapiens	None	None	None	None	CHEMBL1844	Macrophage colony stimulating factor receptor	Homo sapiens	SINGLE PROTEIN	CHEMBL1150977	1	Scientific Literature	Nat. Biotechnol.	2008	None
CHEMBL266707		0	297.36	0	3.86	SKF-86055	Fc1ccc(-c2c(-c3ccncc3)nc3n2CCS3)cc1	Inhibition	'='	1.37	%				UO_0000187					False	CHEMBL1962103	GSK_PKIS: FMS mean inhibition at 1 uM [Nanosyn]	B	BAO_0000357	single protein format	None	None	None	None	None	CHEMBL1844	Macrophage colony stimulating factor receptor	Homo sapiens	SINGLE PROTEIN	CHEMBL1961873	16	GSK Published Kinase Inhibitor Set			None
CHEMBL233001	GW620972X	0	332.43	0	4.90	GW620972X	N#Cc1c(NC(=O)c2cccc3ccccc23)sc2c1CCCC2	Inhibition	'='	1.31	%				UO_0000187					False	CHEMBL1962103	GSK_PKIS: FMS mean inhibition at 1 uM [Nanosyn]	B	BAO_0000357	single protein format	None	None	None	None	None	CHEMBL1844	Macrophage colony stimulating factor receptor	Homo sapiens	SINGLE PROTEIN	CHEMBL1961873	16	GSK Published Kinase Inhibitor Set			None
CHEMBL477978	GW782907X	0	390.53	0	4.86	GW782907X	Cc1ccc(C(=O)NC2CCCCC2)cc1-c1ccc(C(=O)NCC2CC2)cc1	Inhibition	'='	-0.58	%				UO_0000187					False	CHEMBL1962102	GSK_PKIS: FMS mean inhibition at 0.1 uM [Nanosyn]	B	BAO_0000357	single protein format	None	None	None	None	None	CHEMBL1844	Macrophage colony stimulating factor receptor	Homo sapiens	SINGLE PROTEIN	CHEMBL1961873	16	GSK Published Kinase Inhibitor Set			None
CHEMBL125898		0	564.69	1	3.88	76	COc1cc2c(N3CCN(C(=O)Nc4ccc(OC(C)C)cc4)CC3)ncnc2cc1OCCCN1CCOCC1	IC50	'='	1400.0	nM	5.85			UO_0000065	10.37	0.19	1.97	5.77	False	CHEMBL766070	Inhibition of chimeric PDGF receptor with CSF-1R cytoplasmic domain phosphorylation in CHO cells	B	BAO_0000219	cell-based format	Homo sapiens	None	None	CHO	None	CHEMBL1844	Macrophage colony stimulating factor receptor	Homo sapiens	SINGLE PROTEIN	CHEMBL1135998	1	Scientific Literature	J. Med. Chem.	2002	CHEMBL3308072
CHEMBL1761510		0	319.41	0	3.40	12	NC(=O)c1cc(-c2ccccc2)cc2c(C3CCCNC3)c[nH]c12	IC50	'='	1584.89	nM	5.80			UO_0000065	18.16	0.33	2.40	8.18	False	CHEMBL1764211	Inhibition of c-FMS	B	BAO_0000357	single protein format	None	None	None	None	None	CHEMBL1844	Macrophage colony stimulating factor receptor	Homo sapiens	SINGLE PROTEIN	CHEMBL1759890	1	Scientific Literature	Bioorg. Med. Chem. Lett.	2011	None
CHEMBL1782075		0	382.47	0	3.34	4, NSCD-750901	c1ccc(Cc2cnc(N3CCN(c4ncnc5ccccc45)CC3)nc2)cc1	Activity	'='	31.0	%				UO_0000187					False	CHEMBL1786916	Binding affinity to human CSF1R at 10 uM incubated for 1 hr by kinase binding assay relative to untreated control	B	BAO_0000357	single protein format	Homo sapiens	None	None	None	None	CHEMBL1844	Macrophage colony stimulating factor receptor	Homo sapiens	SINGLE PROTEIN	CHEMBL1782045	1	Scientific Literature	Eur. J. Med. Chem.	2011	None
CHEMBL272773		0	434.50	0	1.11	32	NC(=O)c1cn(-c2ccc3c(c2)CCC3)c2nc(NCCN3CCOCC3)ncc2c1=O	IC50	'='	3300.0	nM	5.48			UO_0000065	12.62	0.23	4.37	4.75	False	CHEMBL950218	Inhibition of ATP-induced CSF1R autophosphorylation	B	BAO_0000357	single protein format	None	None	None	None	None	CHEMBL1844	Macrophage colony stimulating factor receptor	Homo sapiens	SINGLE PROTEIN	CHEMBL1143902	1	Scientific Literature	Bioorg. Med. Chem. Lett.	2008	None
CHEMBL255794		0	509.61	1	3.30	20	CC1CN(c2ccc(Nc3ncc4c(=O)c(C(N)=O)cn(-c5ccc6c(c5)CCC6)c4n3)cc2)CC(C)N1	IC50	'='	7.0	nM	8.15			UO_0000065	16.00	0.29	4.85	6.90	False	CHEMBL950218	Inhibition of ATP-induced CSF1R autophosphorylation	B	BAO_0000357	single protein format	None	None	None	None	None	CHEMBL1844	Macrophage colony stimulating factor receptor	Homo sapiens	SINGLE PROTEIN	CHEMBL1143902	1	Scientific Literature	Bioorg. Med. Chem. Lett.	2008	None
CHEMBL271461		0	481.56	0	2.52	19	NC(=O)c1cn(-c2ccc3c(c2)CCC3)c2nc(Nc3ccc(N4CCNCC4)cc3)ncc2c1=O	IC50	'='	5.0	nM	8.30			UO_0000065	17.24	0.31	5.78	7.02	False	CHEMBL950218	Inhibition of ATP-induced CSF1R autophosphorylation	B	BAO_0000357	single protein format	None	None	None	None	None	CHEMBL1844	Macrophage colony stimulating factor receptor	Homo sapiens	SINGLE PROTEIN	CHEMBL1143902	1	Scientific Literature	Bioorg. Med. Chem. Lett.	2008	None
CHEMBL257664		0	483.58	0	2.69	17	CNC(=O)c1cn(Cc2ccccc2)c2nc(Nc3ccc(N4CCN(C)CC4)cc3)ncc2c1=O	IC50	'='	420.0	nM	6.38			UO_0000065	13.19	0.24	3.69	6.68	False	CHEMBL950218	Inhibition of ATP-induced CSF1R autophosphorylation	B	BAO_0000357	single protein format	None	None	None	None	None	CHEMBL1844	Macrophage colony stimulating factor receptor	Homo sapiens	SINGLE PROTEIN	CHEMBL1143902	1	Scientific Literature	Bioorg. Med. Chem. Lett.	2008	None
CHEMBL257665		0	473.58	0	2.75	15	CN1CCN(c2ccc(Nc3ncc4c(=O)c(C(N)=O)cn(C5CC6CCC5C6)c4n3)cc2)CC1	IC50	'='	81.0	nM	7.09			UO_0000065	14.97	0.28	4.34	6.48	False	CHEMBL950218	Inhibition of ATP-induced CSF1R autophosphorylation	B	BAO_0000357	single protein format	None	None	None	None	None	CHEMBL1844	Macrophage colony stimulating factor receptor	Homo sapiens	SINGLE PROTEIN	CHEMBL1143902	1	Scientific Literature	Bioorg. Med. Chem. Lett.	2008	None
CHEMBL221959	TOFACITINIB	4	312.38	0	1.54	CP-690550	C[C@@H]1CCN(C(=O)CC#N)C[C@@H]1N(C)c1ncnc2[nH]ccc12	Kd	'>'	10000.0	nM				UO_0000065					True	CHEMBL1063702	Binding constant for CSF1R kinase domain	B	BAO_0000357	single protein format	Homo sapiens	None	None	None	None	CHEMBL1844	Macrophage colony stimulating factor receptor	Homo sapiens	SINGLE PROTEIN	CHEMBL1150977	1	Scientific Literature	Nat. Biotechnol.	2008	None
CHEMBL188762		0	371.24	0	4.48	PD-174265	CCC(=O)Nc1ccc2ncnc(Nc3cccc(Br)c3)c2c1	Residual Activity	'='	61.0	%				UO_0000187					False	CHEMBL2219083	Millipore: Percentage of residual kinase activity of CSF1R at 10uM relative to control. Control inhibitor: Staurosporine at 10.0uM. Buffer: 8 mM MOPS pH 7.0, 0.2 mM EDTA	B	BAO_0000357	single protein format	Homo sapiens	None	None	None	None	CHEMBL1844	Macrophage colony stimulating factor receptor	Homo sapiens	SINGLE PROTEIN	CHEMBL2218924	1	Scientific Literature	Biochem. J.	2013	None
CHEMBL448339		0	554.65	1	3.61	39	CCN1CCCC(O)(c2cccc(Nc3ncc4c(=O)c(C(=O)NOC)cn(-c5ccc6c(c5)CCC6)c4n3)c2)C1	IC50	'='	0.8	nM	9.10			UO_0000065	16.40	0.30	5.49	7.48	False	CHEMBL961253	Inhibition of Fms by fluorescence polarization competition immunoassay	B	BAO_0000357	single protein format	None	None	None	None	None	CHEMBL1844	Macrophage colony stimulating factor receptor	Homo sapiens	SINGLE PROTEIN	CHEMBL1140940	1	Scientific Literature	J. Med. Chem.	2009	None
CHEMBL185710		0	230.23	0	1.08	SB-738561	CCn1c(-c2nonc2N)nc2ccncc21	Inhibition	'='	0.3	%				UO_0000187					False	CHEMBL1962102	GSK_PKIS: FMS mean inhibition at 0.1 uM [Nanosyn]	B	BAO_0000357	single protein format	None	None	None	None	None	CHEMBL1844	Macrophage colony stimulating factor receptor	Homo sapiens	SINGLE PROTEIN	CHEMBL1961873	16	GSK Published Kinase Inhibitor Set			None
CHEMBL1234815		0	275.31	0	2.77	S2	Cn1nc(-c2ccc3ccccc3c2)c2c(N)ncnc21	Inhibition	'='	44.0	%				UO_0000187					False	CHEMBL1244396	Inhibition of CSF1R at 1 uM after 60 mins by FRET assay in presence of 10 uM ATP	B	BAO_0000357	single protein format	None	None	None	None	None	CHEMBL1844	Macrophage colony stimulating factor receptor	Homo sapiens	SINGLE PROTEIN	CHEMBL1240340	1	Scientific Literature	Nat. Chem. Biol.	2008	None
CHEMBL103667	DORAMAPIMOD	2	527.67	2	5.99	BIRB-796	Cc1ccc(-n2nc(C(C)(C)C)cc2NC(=O)Nc2ccc(OCCN3CCOCC3)c3ccccc23)cc1	Kd	'='	8100.0	nM	5.09			UO_0000065	9.65	0.18	-0.90	6.31	True	CHEMBL1063702	Binding constant for CSF1R kinase domain	B	BAO_0000357	single protein format	Homo sapiens	None	None	None	None	CHEMBL1844	Macrophage colony stimulating factor receptor	Homo sapiens	SINGLE PROTEIN	CHEMBL1150977	1	Scientific Literature	Nat. Biotechnol.	2008	None
CHEMBL296468	BMS-387032	1	380.54	0	3.66	BMS-387032/SNS-032	CC(C)(C)c1cnc(CSc2cnc(NC(=O)C3CCNCC3)s2)o1	Kd	'>'	10000.0	nM				UO_0000065					True	CHEMBL1063702	Binding constant for CSF1R kinase domain	B	BAO_0000357	single protein format	Homo sapiens	None	None	None	None	CHEMBL1844	Macrophage colony stimulating factor receptor	Homo sapiens	SINGLE PROTEIN	CHEMBL1150977	1	Scientific Literature	Nat. Biotechnol.	2008	None
CHEMBL191003	JNJ-7706621	0	394.36	0	1.22	JNJ-7706621	Nc1nc(Nc2ccc(S(N)(=O)=O)cc2)nn1C(=O)c1c(F)cccc1F	Kd	'='	4200.0	nM	5.38			UO_0000065	13.63	0.27	4.16	3.68	False	CHEMBL1063702	Binding constant for CSF1R kinase domain	B	BAO_0000357	single protein format	Homo sapiens	None	None	None	None	CHEMBL1844	Macrophage colony stimulating factor receptor	Homo sapiens	SINGLE PROTEIN	CHEMBL1150977	1	Scientific Literature	Nat. Biotechnol.	2008	None
CHEMBL1236107	SGX-523	1	359.42	0	3.22	SGX-523	Cn1cc(-c2ccc3nnc(Sc4ccc5ncccc5c4)n3n2)cn1	Kd	'>'	10000.0	nM				UO_0000065					False	CHEMBL1908692	Binding constant for CSF1R kinase domain	B	BAO_0000357	single protein format	None	None	None	None	None	CHEMBL1844	Macrophage colony stimulating factor receptor	Homo sapiens	SINGLE PROTEIN	CHEMBL1908390	1	Scientific Literature	Nat. Biotechnol.	2011	None
CHEMBL1895450	GSK-2220400A	0	529.61	1	3.05	GSK2220400A	CNC(=O)c1ncccc1Nc1nc(Nc2cc3c(cc2OC)CCCN3C(=O)CN(C)C)nc2[nH]ccc12	Inhibition	'='	3.9	%				UO_0000187					False	CHEMBL1962103	GSK_PKIS: FMS mean inhibition at 1 uM [Nanosyn]	B	BAO_0000357	single protein format	None	None	None	None	None	CHEMBL1844	Macrophage colony stimulating factor receptor	Homo sapiens	SINGLE PROTEIN	CHEMBL1961873	16	GSK Published Kinase Inhibitor Set			None
CHEMBL456375		0	295.34	0	3.41	N-methyl-4-anilino-6,7-dimethoxyquinazoline	COc1cc2ncnc(N(C)c3ccccc3)c2cc1OC	IC50	'='	500.0	nM	6.30			UO_0000065	21.33	0.39	2.89	13.27	False	CHEMBL971735	Inhibition of CSF1R	B	BAO_0000357	single protein format	None	None	None	None	None	CHEMBL1844	Macrophage colony stimulating factor receptor	Homo sapiens	SINGLE PROTEIN	CHEMBL1155945	1	Scientific Literature	J. Med. Chem.	2008	None
CHEMBL269883	GW416981X	0	415.47	0	2.55	GW416981X	CC(C)COC(=O)c1ccc2c(c1)/C(=C/Nc1ccc(S(N)(=O)=O)cc1)C(=O)N2	Inhibition	'='	7.27	%				UO_0000187					False	CHEMBL1962102	GSK_PKIS: FMS mean inhibition at 0.1 uM [Nanosyn]	B	BAO_0000357	single protein format	None	None	None	None	None	CHEMBL1844	Macrophage colony stimulating factor receptor	Homo sapiens	SINGLE PROTEIN	CHEMBL1961873	16	GSK Published Kinase Inhibitor Set			None
CHEMBL1978562		0	352.20	0	3.75	SID103905680	Cn1cc(-c2cc3nc(Br)cnc3[nH]2)c2cc(C#N)ccc21	Ki	'='	1995.26	nM	5.70		active	UO_0000065					False	CHEMBL1964104	PUBCHEM_BIOASSAY: Navigating the Kinome. (Class of assay: other) Panel member name: CSF1R	F	BAO_0000019	assay format	None	None	None	None	None	CHEMBL1844	Macrophage colony stimulating factor receptor	Homo sapiens	SINGLE PROTEIN	CHEMBL1201862	7	PubChem BioAssays			None
CHEMBL1240703	CGP-52421	0	586.65	2	5.40	CGP-52421	CO[C@@H]1[C@H](N(C)C(=O)c2ccccc2)C[C@H]2O[C@]1(C)n1c3ccccc3c3c4c(c5c6ccccc6n2c5c31)C(=O)N[C@H]4O	Kd	'='	560.0	nM	6.25			UO_0000065	10.66	0.19	0.85	6.38	False	CHEMBL1244774	Binding affinity to CSF1R	B	BAO_0000357	single protein format	None	None	None	None	None	CHEMBL1844	Macrophage colony stimulating factor receptor	Homo sapiens	SINGLE PROTEIN	CHEMBL1240346	1	Scientific Literature	Blood	2009	None
CHEMBL396327		0	555.68	2	5.74	10b	O=C1NC(=O)C2=C1c1cn(c3ccccc13)CCCc1ccc(c(N3CCCC3)n1)CCCn1cc2c2ccccc21	Inhibition	'='	106.0	%				UO_0000187					False	CHEMBL886969	Inhibition of human Fms at 1 uM relative to control	B	BAO_0000357	single protein format	Homo sapiens	None	None	None	None	CHEMBL1844	Macrophage colony stimulating factor receptor	Homo sapiens	SINGLE PROTEIN	CHEMBL1139192	1	Scientific Literature	Bioorg. Med. Chem. Lett.	2007	None
CHEMBL1971694		0	282.34	0	3.30	SID103904461	CCCCNc1n[s+]([O-])nc1Nc1ccc(F)cc1	Ki	'>'	2511.89	nM			inactive	UO_0000065					False	CHEMBL1964104	PUBCHEM_BIOASSAY: Navigating the Kinome. (Class of assay: other) Panel member name: CSF1R	F	BAO_0000019	assay format	None	None	None	None	None	CHEMBL1844	Macrophage colony stimulating factor receptor	Homo sapiens	SINGLE PROTEIN	CHEMBL1201862	7	PubChem BioAssays			None
CHEMBL485745	GW434756X	0	289.31	0	4.20	1	Fc1ccc(-c2nn3ccccc3c2-c2ccncc2)cc1	IC50	'>'	10000.0	nM				UO_0000065					False	CHEMBL1001229	Inhibition of C-FMS	B	BAO_0000357	single protein format	None	None	None	None	None	CHEMBL1844	Macrophage colony stimulating factor receptor	Homo sapiens	SINGLE PROTEIN	CHEMBL1152233	1	Scientific Literature	Bioorg. Med. Chem. Lett.	2008	None
CHEMBL1909342		0	395.44	0	1.77	SB-657836-AAA	N#Cc1c(NC(=O)CN2CCOCC2)sc2c1CCCC2.O=C(O)C(=O)O	Inhibition	'='	2.67	%				UO_0000187					False	CHEMBL1962103	GSK_PKIS: FMS mean inhibition at 1 uM [Nanosyn]	B	BAO_0000357	single protein format	None	None	None	None	None	CHEMBL1844	Macrophage colony stimulating factor receptor	Homo sapiens	SINGLE PROTEIN	CHEMBL1961873	16	GSK Published Kinase Inhibitor Set			None
CHEMBL1171604		0	446.56	0	4.21	19f	CN1CC(c2ccc(NC(=O)c3nc(C#N)c[nH]3)c(C3=CCC(C)(C)CC3)c2)CN(C)C1=O	IC50	'='	0.3	nM	9.52			UO_0000065	21.32	0.39	5.31	9.06	False	CHEMBL1174608	Inhibition of human FMS by fluorescence polarization	B	BAO_0000357	single protein format	Homo sapiens	None	None	None	None	CHEMBL1844	Macrophage colony stimulating factor receptor	Homo sapiens	SINGLE PROTEIN	CHEMBL1177769	1	Scientific Literature	Bioorg. Med. Chem. Lett.	2010	None
CHEMBL576982	QUIZARTINIB	3	560.68	2	5.86	AC220	CC(C)(C)c1cc(NC(=O)Nc2ccc(-c3cn4c(n3)sc3cc(OCCN5CCOCC5)ccc34)cc2)no1	Kd	'='	12.0	nM	7.92			UO_0000065	14.13	0.27	2.06	7.46	True	CHEMBL1244774	Binding affinity to CSF1R	B	BAO_0000357	single protein format	None	None	None	None	None	CHEMBL1844	Macrophage colony stimulating factor receptor	Homo sapiens	SINGLE PROTEIN	CHEMBL1240346	1	Scientific Literature	Blood	2009	None
CHEMBL481806		0	441.48	0	3.51	17	CCOc1cc2ncc(C(N)=O)c(Nc3ccc(F)cc3F)c2cc1N1CCN(C)CC1	IC50	'='	6.0	nM	8.22			UO_0000065	18.62	0.35	4.71	9.82	False	CHEMBL1025517	Inhibition of CSF1R	B	BAO_0000357	single protein format	None	None	None	None	None	CHEMBL1844	Macrophage colony stimulating factor receptor	Homo sapiens	SINGLE PROTEIN	CHEMBL1143306	1	Scientific Literature	Bioorg. Med. Chem. Lett.	2009	None
CHEMBL574738	AST-487	1	529.57	2	5.11	AST-487	CCN1CCN(Cc2ccc(NC(=O)Nc3ccc(Oc4cc(NC)ncn4)cc3)cc2C(F)(F)F)CC1	Kd	'='	5.8	nM	8.24			UO_0000065	15.55	0.30	3.13	8.70	False	CHEMBL1908692	Binding constant for CSF1R kinase domain	B	BAO_0000357	single protein format	None	None	None	None	None	CHEMBL1844	Macrophage colony stimulating factor receptor	Homo sapiens	SINGLE PROTEIN	CHEMBL1908390	1	Scientific Literature	Nat. Biotechnol.	2011	None
CHEMBL1909391	GW576924A	0	579.10	2	5.92	GW576924A	Cl.[O-][S+]1CCN(Cc2ccc(-c3ccc4ncnc(Nc5ccc(OCc6ccccc6)c(F)c5)c4c3)o2)CC1	Inhibition	'='	3.3	%				UO_0000187					False	CHEMBL1962103	GSK_PKIS: FMS mean inhibition at 1 uM [Nanosyn]	B	BAO_0000357	single protein format	None	None	None	None	None	CHEMBL1844	Macrophage colony stimulating factor receptor	Homo sapiens	SINGLE PROTEIN	CHEMBL1961873	16	GSK Published Kinase Inhibitor Set			None
CHEMBL188794	GW829115X	0	496.88	1	6.28	GW829115X	COc1ccc(-c2nn3ncccc3c2-c2ccnc(Nc3ccc(Cl)c(C(F)(F)F)c3)n2)cc1	Inhibition	'='	-1.71	%				UO_0000187					False	CHEMBL1962102	GSK_PKIS: FMS mean inhibition at 0.1 uM [Nanosyn]	B	BAO_0000357	single protein format	None	None	None	None	None	CHEMBL1844	Macrophage colony stimulating factor receptor	Homo sapiens	SINGLE PROTEIN	CHEMBL1961873	16	GSK Published Kinase Inhibitor Set			None
CHEMBL270164	GW607117X	0	394.43	1	5.14	GW607117X	Cc1nnc(-c2ccc(C)c(-c3ccc(C(=O)Nc4cccc(C#N)c4)cc3)c2)o1	Inhibition	'='	-0.4	%				UO_0000187					False	CHEMBL1962102	GSK_PKIS: FMS mean inhibition at 0.1 uM [Nanosyn]	B	BAO_0000357	single protein format	None	None	None	None	None	CHEMBL1844	Macrophage colony stimulating factor receptor	Homo sapiens	SINGLE PROTEIN	CHEMBL1961873	16	GSK Published Kinase Inhibitor Set			None
CHEMBL476259	GSK-1326255A	0	517.61	2	5.28	GSK1326255A	CCCN1CCC(c2ccc(Nc3nc(Nc4cc(F)ccc4C(N)=O)c4cc[nH]c4n3)c(OC)c2)CC1	Inhibition	'='	81.47	%				UO_0000187					False	CHEMBL1962103	GSK_PKIS: FMS mean inhibition at 1 uM [Nanosyn]	B	BAO_0000357	single protein format	None	None	None	None	None	CHEMBL1844	Macrophage colony stimulating factor receptor	Homo sapiens	SINGLE PROTEIN	CHEMBL1961873	16	GSK Published Kinase Inhibitor Set			None
CHEMBL272117		0	447.54	0	2.50	14	CN1CCN(c2ccc(Nc3ncc4c(=O)c(C(N)=O)cn(C5CCCC5)c4n3)cc2)CC1	IC50	'='	56.0	nM	7.25			UO_0000065	16.20	0.30	4.75	6.63	False	CHEMBL950218	Inhibition of ATP-induced CSF1R autophosphorylation	B	BAO_0000357	single protein format	None	None	None	None	None	CHEMBL1844	Macrophage colony stimulating factor receptor	Homo sapiens	SINGLE PROTEIN	CHEMBL1143902	1	Scientific Literature	Bioorg. Med. Chem. Lett.	2008	None
CHEMBL402852		0	508.58	1	3.74	30	NC(=O)c1cn(-c2ccc3c(c2)CCC3)c2nc(Nc3cccc(C(=O)N4CCCCC4)c3)ncc2c1=O	IC50	'='	4.0	nM	8.40			UO_0000065	16.51	0.30	4.66	6.82	False	CHEMBL950218	Inhibition of ATP-induced CSF1R autophosphorylation	B	BAO_0000357	single protein format	None	None	None	None	None	CHEMBL1844	Macrophage colony stimulating factor receptor	Homo sapiens	SINGLE PROTEIN	CHEMBL1143902	1	Scientific Literature	Bioorg. Med. Chem. Lett.	2008	None
CHEMBL257865		0	455.52	0	2.38	16	CN1CCN(c2ccc(Nc3ncc4c(=O)c(C(N)=O)cn(-c5ccccc5)c4n3)cc2)CC1	IC50	'='	730.0	nM	6.14			UO_0000065	13.47	0.25	3.76	5.61	False	CHEMBL950218	Inhibition of ATP-induced CSF1R autophosphorylation	B	BAO_0000357	single protein format	None	None	None	None	None	CHEMBL1844	Macrophage colony stimulating factor receptor	Homo sapiens	SINGLE PROTEIN	CHEMBL1143902	1	Scientific Literature	Bioorg. Med. Chem. Lett.	2008	None
CHEMBL272738		0	494.60	0	3.47	10	CN1CCN(c2ccc(Nc3cc4c(cn3)c(=O)c(C(N)=O)cn4-c3ccc4c(c3)CCC4)cc2)CC1	IC50	'='	56.0	nM	7.25			UO_0000065	14.66	0.27	3.78	7.52	False	CHEMBL950218	Inhibition of ATP-induced CSF1R autophosphorylation	B	BAO_0000357	single protein format	None	None	None	None	None	CHEMBL1844	Macrophage colony stimulating factor receptor	Homo sapiens	SINGLE PROTEIN	CHEMBL1143902	1	Scientific Literature	Bioorg. Med. Chem. Lett.	2008	None
CHEMBL271460		0	397.44	0	3.11	18	NC(=O)c1cn(-c2ccc3c(c2)CCC3)c2nc(Nc3ccccc3)ncc2c1=O	IC50	'='	280.0	nM	6.55			UO_0000065	16.49	0.30	3.44	6.37	False	CHEMBL950218	Inhibition of ATP-induced CSF1R autophosphorylation	B	BAO_0000357	single protein format	None	None	None	None	None	CHEMBL1844	Macrophage colony stimulating factor receptor	Homo sapiens	SINGLE PROTEIN	CHEMBL1143902	1	Scientific Literature	Bioorg. Med. Chem. Lett.	2008	None
CHEMBL1940265		0	445.48	0	4.38	23	COc1cccc(CNC(=O)c2ccc(Oc3ncnc4cc(OC)c(OC)cc34)cc2)c1	IC50	'>'	1000.0	nM				UO_0000065					False	CHEMBL1942931	Inhibition of CSF1R phosphorylation by cell based assay	B	BAO_0000219	cell-based format	None	None	None	None	None	CHEMBL1844	Macrophage colony stimulating factor receptor	Homo sapiens	SINGLE PROTEIN	CHEMBL1938371	1	Scientific Literature	Bioorg. Med. Chem. Lett.	2012	None
CHEMBL554	LAPATINIB	4	581.07	2	6.14	Lapatinib	CS(=O)(=O)CCNCc1ccc(-c2ccc3ncnc(Nc4ccc(OCc5cccc(F)c5)c(Cl)c4)c3c2)o1	Kd	'>'	10000.0	nM				UO_0000065					True	CHEMBL1063702	Binding constant for CSF1R kinase domain	B	BAO_0000357	single protein format	Homo sapiens	None	None	None	None	CHEMBL1844	Macrophage colony stimulating factor receptor	Homo sapiens	SINGLE PROTEIN	CHEMBL1150977	1	Scientific Literature	Nat. Biotechnol.	2008	None
CHEMBL559147	Y-27632	0	247.34	0	2.17	Y-27632	C[C@@H](N)[C@H]1CC[C@H](C(=O)Nc2ccncc2)CC1	Residual Activity	'='	98.0	%				UO_0000187					False	CHEMBL2219082	Millipore: Percentage of residual kinase activity of CSF1R at 1uM relative to control. Control inhibitor: Staurosporine at 10.0uM. Buffer: 8 mM MOPS pH 7.0, 0.2 mM EDTA	B	BAO_0000357	single protein format	Homo sapiens	None	None	None	None	CHEMBL1844	Macrophage colony stimulating factor receptor	Homo sapiens	SINGLE PROTEIN	CHEMBL2218924	1	Scientific Literature	Biochem. J.	2013	None
CHEMBL274064	SB-220025	0	338.39	0	2.65	SB-220025	Nc1nccc(-c2c(-c3ccc(F)cc3)ncn2C2CCNCC2)n1	Residual Activity	'='	93.0	%				UO_0000187					False	CHEMBL2219082	Millipore: Percentage of residual kinase activity of CSF1R at 1uM relative to control. Control inhibitor: Staurosporine at 10.0uM. Buffer: 8 mM MOPS pH 7.0, 0.2 mM EDTA	B	BAO_0000357	single protein format	Homo sapiens	None	None	None	None	CHEMBL1844	Macrophage colony stimulating factor receptor	Homo sapiens	SINGLE PROTEIN	CHEMBL2218924	1	Scientific Literature	Biochem. J.	2013	None
CHEMBL1215346		0	518.64	1	4.32	47	CN(C)CCCc1c(/C=C2\C(=O)Nc3ccc(NS(=O)(=O)c4ccccc4)cc32)[nH]c2c1C(=O)CCC2	Inhibition	'='	56.0	%				UO_0000187					False	CHEMBL1219740	Inhibition of CSF1R at 1 uM by radiometric method	B	BAO_0000357	single protein format	None	None	None	None	None	CHEMBL1844	Macrophage colony stimulating factor receptor	Homo sapiens	SINGLE PROTEIN	CHEMBL1212904	1	Scientific Literature	J. Med. Chem.	2010	None
CHEMBL91829	RUBOXISTAURIN	3	468.56	0	3.51	LY-333531	CN(C)C[C@@H]1CCn2cc(c3ccccc32)C2=C(C(=O)NC2=O)c2cn(c3ccccc23)CCO1	Kd	'>'	10000.0	nM				UO_0000065					True	CHEMBL1063702	Binding constant for CSF1R kinase domain	B	BAO_0000357	single protein format	Homo sapiens	None	None	None	None	CHEMBL1844	Macrophage colony stimulating factor receptor	Homo sapiens	SINGLE PROTEIN	CHEMBL1150977	1	Scientific Literature	Nat. Biotechnol.	2008	None
CHEMBL1940112		0	518.57	1	3.75	10	COc1cccc(NC(=O)Cn2cc(Oc3ncnc4cc(OCCN5CCCC5)c(OC)cc34)cn2)c1	IC50	'='	30.0	nM	7.52			UO_0000065	14.51	0.27	3.77	6.67	False	CHEMBL1942931	Inhibition of CSF1R phosphorylation by cell based assay	B	BAO_0000219	cell-based format	None	None	None	None	None	CHEMBL1844	Macrophage colony stimulating factor receptor	Homo sapiens	SINGLE PROTEIN	CHEMBL1938371	1	Scientific Literature	Bioorg. Med. Chem. Lett.	2012	None
CHEMBL1940118		0	459.51	0	4.08	16	COc1cc2ncnc(Oc3ccc(CC(=O)Nc4ccc(N(C)C)cn4)cc3)c2cc1OC	IC50	'='	600.0	nM	6.22			UO_0000065	13.54	0.25	2.14	6.30	False	CHEMBL1942931	Inhibition of CSF1R phosphorylation by cell based assay	B	BAO_0000219	cell-based format	None	None	None	None	None	CHEMBL1844	Macrophage colony stimulating factor receptor	Homo sapiens	SINGLE PROTEIN	CHEMBL1938371	1	Scientific Literature	Bioorg. Med. Chem. Lett.	2012	None
CHEMBL1782186		0	427.46	0	4.92	18	CCOc1cccc2cc(C(=O)N3N=C(c4cccnc4)CC3c3ccccc3O)oc12	IC50	'>'	10000.0	nM				UO_0000065					False	CHEMBL1786948	Inhibition of CSF1R	B	BAO_0000357	single protein format	None	None	None	None	None	CHEMBL1844	Macrophage colony stimulating factor receptor	Homo sapiens	SINGLE PROTEIN	CHEMBL1781905	1	Scientific Literature	Bioorg. Med. Chem. Lett.	2010	None
CHEMBL305477	GW829874X	0	374.40	0	3.28	GW829874X	COc1cccc(/C=N/Nc2ncnc3c2cnn3-c2cccc(OC)c2)c1	Inhibition	'='	6.37	%				UO_0000187					False	CHEMBL1962103	GSK_PKIS: FMS mean inhibition at 1 uM [Nanosyn]	B	BAO_0000357	single protein format	None	None	None	None	None	CHEMBL1844	Macrophage colony stimulating factor receptor	Homo sapiens	SINGLE PROTEIN	CHEMBL1961873	16	GSK Published Kinase Inhibitor Set			None
CHEMBL268885	GSK-711701A	0	416.89	0	3.43	GSK711701A	COc1c(C(N)=O)cc(-c2ccc(Cl)cc2)cc1-c1ccc(S(N)(=O)=O)cc1	Inhibition	'='	5.24	%				UO_0000187					False	CHEMBL1962102	GSK_PKIS: FMS mean inhibition at 0.1 uM [Nanosyn]	B	BAO_0000357	single protein format	None	None	None	None	None	CHEMBL1844	Macrophage colony stimulating factor receptor	Homo sapiens	SINGLE PROTEIN	CHEMBL1961873	16	GSK Published Kinase Inhibitor Set			None
CHEMBL220244	GW427984X	0	296.37	0	3.28	GW427984X	Cc1cc(O)cc(C)c1/C=C/c1cncc(C(=O)N(C)C)c1	Inhibition	'='	5.32	%				UO_0000187					False	CHEMBL1962103	GSK_PKIS: FMS mean inhibition at 1 uM [Nanosyn]	B	BAO_0000357	single protein format	None	None	None	None	None	CHEMBL1844	Macrophage colony stimulating factor receptor	Homo sapiens	SINGLE PROTEIN	CHEMBL1961873	16	GSK Published Kinase Inhibitor Set			None
CHEMBL1909355	GW461104A	0	528.46	0	4.42	GW461104A	CS(=O)(=O)CCNCc1nc(-c2ccc3ncnc(Nc4ccc(F)c(Cl)c4)c3c2)cs1.Cl	Inhibition	'='	3.54	%				UO_0000187					False	CHEMBL1962103	GSK_PKIS: FMS mean inhibition at 1 uM [Nanosyn]	B	BAO_0000357	single protein format	None	None	None	None	None	CHEMBL1844	Macrophage colony stimulating factor receptor	Homo sapiens	SINGLE PROTEIN	CHEMBL1961873	16	GSK Published Kinase Inhibitor Set			None
CHEMBL477772	PAZOPANIB	4	437.53	0	3.14	13	Cc1ccc(Nc2nccc(N(C)c3ccc4c(C)n(C)nc4c3)n2)cc1S(N)(=O)=O	IC50	'='	146.0	nM	6.84			UO_0000065	15.62	0.30	3.70	5.74	False	CHEMBL981081	Inhibition of human c-fms	B	BAO_0000357	single protein format	Homo sapiens	None	None	None	None	CHEMBL1844	Macrophage colony stimulating factor receptor	Homo sapiens	SINGLE PROTEIN	CHEMBL1155848	1	Scientific Literature	J. Med. Chem.	2008	None
CHEMBL456008		0	367.84	0	4.26	8	Cc1cc(C(=O)Nc2cccc([C@H](C)Nc3cncc(Cl)n3)c2)ccn1	IC50	'='	15.0	nM	7.82			UO_0000065	21.27	0.41	3.56	9.80	False	CHEMBL1023850	Inhibition of FMS	B	BAO_0000357	single protein format	None	None	None	None	None	CHEMBL1844	Macrophage colony stimulating factor receptor	Homo sapiens	SINGLE PROTEIN	CHEMBL1136841	1	Scientific Literature	Bioorg. Med. Chem. Lett.	2009	None
CHEMBL467581	GSK-2219385A	0	520.57	1	3.52	GSK2219385A	COc1cc(C)c(N(C)C(=O)CN(C)C)cc1Nc1nc(Nc2cccc(F)c2C(N)=O)c2cc[nH]c2n1	Inhibition	'='	-0.28	%				UO_0000187					False	CHEMBL1962102	GSK_PKIS: FMS mean inhibition at 0.1 uM [Nanosyn]	B	BAO_0000357	single protein format	None	None	None	None	None	CHEMBL1844	Macrophage colony stimulating factor receptor	Homo sapiens	SINGLE PROTEIN	CHEMBL1961873	16	GSK Published Kinase Inhibitor Set			None
CHEMBL271594	GW300653X	0	358.42	0	2.23	GW300653X	CC(C)c1ccc2c(c1)NC(=O)/C2=N/Nc1ccc(S(N)(=O)=O)cc1	Inhibition	'='	34.59	%				UO_0000187					False	CHEMBL1962103	GSK_PKIS: FMS mean inhibition at 1 uM [Nanosyn]	B	BAO_0000357	single protein format	None	None	None	None	None	CHEMBL1844	Macrophage colony stimulating factor receptor	Homo sapiens	SINGLE PROTEIN	CHEMBL1961873	16	GSK Published Kinase Inhibitor Set			None
CHEMBL218970	GW445017X	0	272.74	0	3.27	GW445017X	CNC(=O)c1cncc(/C=C/c2ccccc2Cl)c1	Inhibition	'='	3.45	%				UO_0000187					False	CHEMBL1962102	GSK_PKIS: FMS mean inhibition at 0.1 uM [Nanosyn]	B	BAO_0000357	single protein format	None	None	None	None	None	CHEMBL1844	Macrophage colony stimulating factor receptor	Homo sapiens	SINGLE PROTEIN	CHEMBL1961873	16	GSK Published Kinase Inhibitor Set			None
CHEMBL250188		0	329.36	0	3.82	11	CC1CCCCN1c1ccccc1NC(=O)c1ccc([N+](=O)[O-])o1	IC50	'='	720.0	nM	6.14			UO_0000065	18.65	0.35	2.32	6.93	False	CHEMBL925553	Inhibition of ATP-induced autophosphorylation of cFMS tyrosine kinase	B	BAO_0000357	single protein format	Homo sapiens	None	None	None	None	CHEMBL1844	Macrophage colony stimulating factor receptor	Homo sapiens	SINGLE PROTEIN	CHEMBL1140541	1	Scientific Literature	Bioorg. Med. Chem. Lett.	2007	None
CHEMBL250160		0	431.52	0	4.54	8q	CCS(=O)(=O)c1ccc(-c2ccc3c(Nc4ccccc4)c(C(N)=O)cnc3c2)cc1	IC50	'='	200.0	nM	6.70			UO_0000065	15.52	0.30	2.16	6.56	False	CHEMBL925269	Inhibition of cfms	B	BAO_0000357	single protein format	None	None	None	None	None	CHEMBL1844	Macrophage colony stimulating factor receptor	Homo sapiens	SINGLE PROTEIN	CHEMBL1140498	1	Scientific Literature	Bioorg. Med. Chem. Lett.	2007	None
CHEMBL521851	PICTILISIB	2	513.65	1	2.15	GDC-0941	CS(=O)(=O)N1CCN(Cc2cc3nc(-c4cccc5[nH]ncc45)nc(N4CCOCC4)c3s2)CC1	Kd	'>'	10000.0	nM				UO_0000065					False	CHEMBL1908692	Binding constant for CSF1R kinase domain	B	BAO_0000357	single protein format	None	None	None	None	None	CHEMBL1844	Macrophage colony stimulating factor receptor	Homo sapiens	SINGLE PROTEIN	CHEMBL1908390	1	Scientific Literature	Nat. Biotechnol.	2011	None
CHEMBL1683030		0	442.47	0	2.90	20a	CCOc1cc2nnc(C(N)=O)c(Nc3ccc(F)cc3F)c2cc1N1CCN(C)CC1	Inhibition	'='	95.0	%				UO_0000187					False	CHEMBL1685562	Inhibition of CSF1R at 1 uM	B	BAO_0000357	single protein format	None	None	None	None	None	CHEMBL1844	Macrophage colony stimulating factor receptor	Homo sapiens	SINGLE PROTEIN	CHEMBL1681665	1	Scientific Literature	Bioorg. Med. Chem. Lett.	2011	None
CHEMBL261849	GW632580X	0	366.42	0	2.83	K00591a, Diaminopyrimidine1	COc1ccc(COc2ccc(Cc3cnc(N)nc3N)cc2OC)cc1	IC50	'='	30.0	nM	7.52			UO_0000065	20.53	0.38	4.69	7.13	False	CHEMBL939336	Inhibition of cFMS	B	BAO_0000357	single protein format	None	None	None	None	None	CHEMBL1844	Macrophage colony stimulating factor receptor	Homo sapiens	SINGLE PROTEIN	CHEMBL1145498	1	Scientific Literature	Proc. Natl. Acad. Sci. U.S.A.	2007	None
CHEMBL513588		0	424.28	1	5.40	28	Cc1ncc(NC(=O)c2cc(NC(=O)c3cc(F)cc(Cl)c3)ccc2Cl)s1	IC50	'='	11.0	nM	7.96			UO_0000065	18.76	0.40	2.56	11.20	False	CHEMBL980054	Inhibition of CSF1R	B	BAO_0000357	single protein format	None	None	None	None	None	CHEMBL1844	Macrophage colony stimulating factor receptor	Homo sapiens	SINGLE PROTEIN	CHEMBL1139407	1	Scientific Literature	Bioorg. Med. Chem. Lett.	2008	None
CHEMBL454876		0	365.82	0	4.55	7	Cc1cccc(C(=O)Nc2ccc(Cl)c(C(=O)Nc3cccnc3)c2)c1	IC50	'='	10.0	nM	8.00			UO_0000065	21.87	0.42	3.45	11.25	False	CHEMBL980054	Inhibition of CSF1R	B	BAO_0000357	single protein format	None	None	None	None	None	CHEMBL1844	Macrophage colony stimulating factor receptor	Homo sapiens	SINGLE PROTEIN	CHEMBL1139407	1	Scientific Literature	Bioorg. Med. Chem. Lett.	2008	None
CHEMBL256459		0	468.56	0	3.22	29	CN(C)CCc1ccc(Nc2ncc3c(=O)c(C(N)=O)cn(-c4ccc5c(c4)CCC5)c3n2)cc1	IC50	'='	3.0	nM	8.52			UO_0000065	18.19	0.33	5.30	8.03	False	CHEMBL950218	Inhibition of ATP-induced CSF1R autophosphorylation	B	BAO_0000357	single protein format	None	None	None	None	None	CHEMBL1844	Macrophage colony stimulating factor receptor	Homo sapiens	SINGLE PROTEIN	CHEMBL1143902	1	Scientific Literature	Bioorg. Med. Chem. Lett.	2008	None
CHEMBL256893		0	509.61	1	2.86	24	CN1CCN(Cc2ccc(Nc3ncc4c(=O)c(C(N)=O)cn(-c5ccc6c(c5)CCC6)c4n3)cc2)CC1	IC50	'='	14.0	nM	7.85			UO_0000065	15.41	0.28	4.99	7.18	False	CHEMBL950218	Inhibition of ATP-induced CSF1R autophosphorylation	B	BAO_0000357	single protein format	None	None	None	None	None	CHEMBL1844	Macrophage colony stimulating factor receptor	Homo sapiens	SINGLE PROTEIN	CHEMBL1143902	1	Scientific Literature	Bioorg. Med. Chem. Lett.	2008	None
CHEMBL255181		0	523.64	1	3.51	12	CCNC(=O)c1cn(-c2ccc3c(c2)CCC3)c2nc(Nc3ccc(N4CCN(C)CC4)cc3)ncc2c1=O	IC50	'='	68.0	nM	7.17			UO_0000065	13.69	0.25	3.66	7.51	False	CHEMBL950218	Inhibition of ATP-induced CSF1R autophosphorylation	B	BAO_0000357	single protein format	None	None	None	None	None	CHEMBL1844	Macrophage colony stimulating factor receptor	Homo sapiens	SINGLE PROTEIN	CHEMBL1143902	1	Scientific Literature	Bioorg. Med. Chem. Lett.	2008	None
CHEMBL605003		0	371.46	0	2.64	SU-6656	CN(C)S(=O)(=O)c1ccc2c(c1)/C(=C/c1cc3c([nH]1)CCCC3)C(=O)N2	Activity	'='	106.0	%				UO_0000187					False	CHEMBL1068701	Inhibition of CSF1-stimulated human FMS autophosphorylation expressed in growth factor dependent mouse FDC-P1 cells assessed as phosphorylated receptor level at 10 uM relative to control by Western blot	B	BAO_0000219	cell-based format	Homo sapiens	None	None	FDC-P1	None	CHEMBL1844	Macrophage colony stimulating factor receptor	Homo sapiens	SINGLE PROTEIN	CHEMBL1157596	1	Scientific Literature	Bioorg. Med. Chem.	2010	None
CHEMBL1090360		0	587.71	2	6.28	26	O=C(Cc1ccccc1)Nc1cccc(-c2nc3sccn3c2-c2ccnc(Nc3cccc(N4CCOCC4)c3)n2)c1	IC50	'>'	1000.0	nM				UO_0000065					False	CHEMBL1109663	Inhibition of CSF1R	B	BAO_0000357	single protein format	None	None	None	None	None	CHEMBL1844	Macrophage colony stimulating factor receptor	Homo sapiens	SINGLE PROTEIN	CHEMBL1156213	1	Scientific Literature	Bioorg. Med. Chem. Lett.	2010	None
CHEMBL255863	NILOTINIB	4	529.53	2	6.36	Nilotinib	Cc1cn(-c2cc(NC(=O)c3ccc(C)c(Nc4nccc(-c5cccnc5)n4)c3)cc(C(F)(F)F)c2)cn1	Kd	'='	45.0	nM	7.35			UO_0000065	13.87	0.26	0.99	7.53	False	CHEMBL1908692	Binding constant for CSF1R kinase domain	B	BAO_0000357	single protein format	None	None	None	None	None	CHEMBL1844	Macrophage colony stimulating factor receptor	Homo sapiens	SINGLE PROTEIN	CHEMBL1908390	1	Scientific Literature	Nat. Biotechnol.	2011	None
CHEMBL3642097		0	525.61	1	3.39	BDBM131946	CCc1nn(Cc2cccc(OC[C@@H]3[C@@H](O)CCN3C)n2)c2cccc(NC(=O)c3cnc4ccccn34)c12	IC50	'='	931.9	nM	6.03		264443	UO_0000065	11.47	0.21	2.64	5.49	False	CHEMBL3705963	LANCE Ultra TR-FRET Assay: The ability of compounds of Formula I to inhibit cFMS was determined by the following assay. cFMS enzymatic activity was measured using the LANCE Ultra TR-FRET assay technology from PerkinElmer (Waltham, Mass.). Incubation mixtures contained the following: 50 mM NaHEPES, pH 7.3, 10 mM MgCl2, 0.5 mM MnCl2, 0.01% Triton X-100, 1 mM DTT, 1% DMSO, 10 uM ATP, 25 nM LANCE Ult…	B	BAO_0000218	organism-based format	Homo sapiens	None	None	None	None	CHEMBL1844	Macrophage colony stimulating factor receptor	Homo sapiens	SINGLE PROTEIN	CHEMBL3639185	37	BindingDB Database		2014	None
CHEMBL3642116		0	545.65	1	4.56	BDBM131965	CCc1nn(Cc2cccc(C)n2)c2cccc(NC(=O)c3cnc4cc(-c5cnc6n5CCN(C)C6)ccn34)c12	IC50	'='	391.2	nM	6.41		264462	UO_0000065	11.74	0.21	1.85	6.53	False	CHEMBL3705963	LANCE Ultra TR-FRET Assay: The ability of compounds of Formula I to inhibit cFMS was determined by the following assay. cFMS enzymatic activity was measured using the LANCE Ultra TR-FRET assay technology from PerkinElmer (Waltham, Mass.). Incubation mixtures contained the following: 50 mM NaHEPES, pH 7.3, 10 mM MgCl2, 0.5 mM MnCl2, 0.01% Triton X-100, 1 mM DTT, 1% DMSO, 10 uM ATP, 25 nM LANCE Ult…	B	BAO_0000218	organism-based format	Homo sapiens	None	None	None	None	CHEMBL1844	Macrophage colony stimulating factor receptor	Homo sapiens	SINGLE PROTEIN	CHEMBL3639185	37	BindingDB Database		2014	None
CHEMBL372474	GW678313X	0	452.51	1	5.69	GW678313X	CCS(=O)(=O)c1ccc(OC)c(Nc2ncc(-c3cccc(-c4ccccc4F)c3)o2)c1	Inhibition	'='	4.55	%				UO_0000187					False	CHEMBL1962102	GSK_PKIS: FMS mean inhibition at 0.1 uM [Nanosyn]	B	BAO_0000357	single protein format	None	None	None	None	None	CHEMBL1844	Macrophage colony stimulating factor receptor	Homo sapiens	SINGLE PROTEIN	CHEMBL1961873	16	GSK Published Kinase Inhibitor Set			None
CHEMBL450786	PHA-665752	0	641.62	2	6.11	PHA-665752	Cc1[nH]c(/C=C2\C(=O)Nc3ccc(S(=O)(=O)Cc4c(Cl)cccc4Cl)cc32)c(C)c1C(=O)N1CCC[C@@H]1CN1CCCC1	Kd	'='	700.0	nM	6.16			UO_0000065	9.59	0.20	0.04	6.00	False	CHEMBL1908692	Binding constant for CSF1R kinase domain	B	BAO_0000357	single protein format	None	None	None	None	None	CHEMBL1844	Macrophage colony stimulating factor receptor	Homo sapiens	SINGLE PROTEIN	CHEMBL1908390	1	Scientific Literature	Nat. Biotechnol.	2011	None
CHEMBL1088598		0	525.48	2	5.35	3a	Nc1ncc(-c2ccc(C(=O)N3CCC[C@H]3CN3CCCC3)cc2)nc1NCc1c(Cl)cccc1Cl	IC50	'='	40.0	nM	7.40			UO_0000065	14.08	0.28	2.05	8.47	False	CHEMBL1104216	Inhibition of human CSF1R autophosphorylation expressed in HEK293 cells after 1 hr by ELISA	B	BAO_0000219	cell-based format	Homo sapiens	None	None	HEK293	None	CHEMBL1844	Macrophage colony stimulating factor receptor	Homo sapiens	SINGLE PROTEIN	CHEMBL1154932	1	Scientific Literature	Bioorg. Med. Chem. Lett.	2010	CHEMBL3307715
CHEMBL1087280		0	434.46	0	3.24	18b	COc1ccc(COc2ncc(Oc3nc(-c4cnn(C)c4)cnc3N)cc2OC)cc1	IC50	'='	12.0	nM	7.92			UO_0000065	18.23	0.34	4.68	6.63	False	CHEMBL1104216	Inhibition of human CSF1R autophosphorylation expressed in HEK293 cells after 1 hr by ELISA	B	BAO_0000219	cell-based format	Homo sapiens	None	None	HEK293	None	CHEMBL1844	Macrophage colony stimulating factor receptor	Homo sapiens	SINGLE PROTEIN	CHEMBL1154932	1	Scientific Literature	Bioorg. Med. Chem. Lett.	2010	CHEMBL3307715
CHEMBL4080797		0	408.51	0	2.82	35	COc1ccc(-c2cc3c(N[C@@H]4CC[C@](C)(N)C4(C)C)c(C(N)=O)cnn3c2)cn1	Activity	'='	74.0	%				UO_0000187					False	CHEMBL4054949	Inhibition of wild-type human partial length FMS (I564 to S939 residues) expressed in bacterial expression system assessed as residual activity at 50 nM by Kinomescan method relative to control	B	BAO_0000019	assay format	Homo sapiens	None	None	None	None	CHEMBL1844	Macrophage colony stimulating factor receptor	Homo sapiens	SINGLE PROTEIN	CHEMBL4052645	1	Scientific Literature	Bioorg Med Chem Lett	2017	None
CHEMBL215152	AZD-1152-HQPA	0	507.57	1	3.50	AZD-1152 HQPA	CCN(CCO)CCCOc1ccc2c(Nc3cc(CC(=O)Nc4cccc(F)c4)[nH]n3)ncnc2c1	Kd	'='	1400.0	nM	5.85			UO_0000065	11.53	0.22	2.35	4.56	False	CHEMBL1908692	Binding constant for CSF1R kinase domain	B	BAO_0000357	single protein format	None	None	None	None	None	CHEMBL1844	Macrophage colony stimulating factor receptor	Homo sapiens	SINGLE PROTEIN	CHEMBL1908390	1	Scientific Literature	Nat. Biotechnol.	2011	None
CHEMBL272026	GW290597X	0	467.51	0	1.12	GW290597X	NS(=O)(=O)c1ccc(N/N=C2\C(=O)Nc3ccc(C(=O)NCCCn4ccnc4)cc32)cc1	Inhibition	'='	6.33	%				UO_0000187					False	CHEMBL1962103	GSK_PKIS: FMS mean inhibition at 1 uM [Nanosyn]	B	BAO_0000357	single protein format	None	None	None	None	None	CHEMBL1844	Macrophage colony stimulating factor receptor	Homo sapiens	SINGLE PROTEIN	CHEMBL1961873	16	GSK Published Kinase Inhibitor Set			None
CHEMBL218969	GW445015X	0	252.32	0	2.92	GW445015X	CNC(=O)c1cncc(/C=C/c2ccccc2C)c1	Inhibition	'='	-0.27	%				UO_0000187					False	CHEMBL1962102	GSK_PKIS: FMS mean inhibition at 0.1 uM [Nanosyn]	B	BAO_0000357	single protein format	None	None	None	None	None	CHEMBL1844	Macrophage colony stimulating factor receptor	Homo sapiens	SINGLE PROTEIN	CHEMBL1961873	16	GSK Published Kinase Inhibitor Set			None
CHEMBL1909357	GW410563A	0	347.80	0	3.40	GW410563A	COc1cc2ncnc(Nc3ccc(C)c(O)c3)c2cc1OC.Cl	Inhibition	'='	4.29	%				UO_0000187					False	CHEMBL1962102	GSK_PKIS: FMS mean inhibition at 0.1 uM [Nanosyn]	B	BAO_0000357	single protein format	None	None	None	None	None	CHEMBL1844	Macrophage colony stimulating factor receptor	Homo sapiens	SINGLE PROTEIN	CHEMBL1961873	16	GSK Published Kinase Inhibitor Set			None
CHEMBL483747	GSK-980961A	0	390.46	0	4.13	GSK980961A	NS(=O)(=O)c1cccc(-c2cc3ccncc3cc2OCc2ccccc2)c1	Inhibition	'='	4.7	%				UO_0000187					False	CHEMBL1962102	GSK_PKIS: FMS mean inhibition at 0.1 uM [Nanosyn]	B	BAO_0000357	single protein format	None	None	None	None	None	CHEMBL1844	Macrophage colony stimulating factor receptor	Homo sapiens	SINGLE PROTEIN	CHEMBL1961873	16	GSK Published Kinase Inhibitor Set			None
CHEMBL218859	GW445012X	0	266.34	0	3.23	GW445012X	CNC(=O)c1cncc(/C=C/c2c(C)cccc2C)c1	Inhibition	'='	44.44	%				UO_0000187					False	CHEMBL1962103	GSK_PKIS: FMS mean inhibition at 1 uM [Nanosyn]	B	BAO_0000357	single protein format	None	None	None	None	None	CHEMBL1844	Macrophage colony stimulating factor receptor	Homo sapiens	SINGLE PROTEIN	CHEMBL1961873	16	GSK Published Kinase Inhibitor Set			None
CHEMBL603469	LESTAURTINIB	3	439.47	0	3.47	CEP-701	C[C@]12O[C@H](C[C@]1(O)CO)n1c3ccccc3c3c4c(c5c6ccccc6n2c5c31)CNC4=O	Kd	'='	110.0	nM	6.96			UO_0000065	15.83	0.29	3.49	7.85	False	CHEMBL1908692	Binding constant for CSF1R kinase domain	B	BAO_0000357	single protein format	None	None	None	None	None	CHEMBL1844	Macrophage colony stimulating factor receptor	Homo sapiens	SINGLE PROTEIN	CHEMBL1908390	1	Scientific Literature	Nat. Biotechnol.	2011	None
CHEMBL434729	GW829906X	0	446.44	1	5.92	GW829906X	Cc1ccc2c(-c3ccnc(Nc4cccc(C(F)(F)F)c4)n3)c(-c3ccccc3)nn2n1	Inhibition	'='	1.77	%				UO_0000187					False	CHEMBL1962102	GSK_PKIS: FMS mean inhibition at 0.1 uM [Nanosyn]	B	BAO_0000357	single protein format	None	None	None	None	None	CHEMBL1844	Macrophage colony stimulating factor receptor	Homo sapiens	SINGLE PROTEIN	CHEMBL1961873	16	GSK Published Kinase Inhibitor Set			None
CHEMBL270054	GW280670X	0	350.79	0	1.76	GW280670X	NS(=O)(=O)c1ccc(N/N=C2\C(=O)Nc3ccc(Cl)cc32)cc1	Inhibition	'='	31.8	%				UO_0000187					False	CHEMBL1962103	GSK_PKIS: FMS mean inhibition at 1 uM [Nanosyn]	B	BAO_0000357	single protein format	None	None	None	None	None	CHEMBL1844	Macrophage colony stimulating factor receptor	Homo sapiens	SINGLE PROTEIN	CHEMBL1961873	16	GSK Published Kinase Inhibitor Set			None
CHEMBL1908394	GSK-461364	1	543.62	2	5.09	GSK-461364A	C[C@@H](Oc1cc(-n2cnc3ccc(CN4CCN(C)CC4)cc32)sc1C(N)=O)c1ccccc1C(F)(F)F	Kd	'>'	10000.0	nM				UO_0000065					False	CHEMBL1908692	Binding constant for CSF1R kinase domain	B	BAO_0000357	single protein format	None	None	None	None	None	CHEMBL1844	Macrophage colony stimulating factor receptor	Homo sapiens	SINGLE PROTEIN	CHEMBL1908390	1	Scientific Literature	Nat. Biotechnol.	2011	None
CHEMBL105442	CI-1040	2	478.66	1	5.04	CI-1040	O=C(NOCC1CC1)c1ccc(F)c(F)c1Nc1ccc(I)cc1Cl	Kd	'>'	10000.0	nM				UO_0000065					False	CHEMBL1908692	Binding constant for CSF1R kinase domain	B	BAO_0000357	single protein format	None	None	None	None	None	CHEMBL1844	Macrophage colony stimulating factor receptor	Homo sapiens	SINGLE PROTEIN	CHEMBL1908390	1	Scientific Literature	Nat. Biotechnol.	2011	None
CHEMBL1909377		0	341.80	0	3.29	SB-400868-A	Cl.c1ccc(-c2nc3n(c2-c2ccc4c(c2)OCO4)CCC3)nc1	Inhibition	'='	1.74	%				UO_0000187					False	CHEMBL1962103	GSK_PKIS: FMS mean inhibition at 1 uM [Nanosyn]	B	BAO_0000357	single protein format	None	None	None	None	None	CHEMBL1844	Macrophage colony stimulating factor receptor	Homo sapiens	SINGLE PROTEIN	CHEMBL1961873	16	GSK Published Kinase Inhibitor Set			None
CHEMBL261849	GW632580X	0	366.42	0	2.83	GW632580X	COc1ccc(COc2ccc(Cc3cnc(N)nc3N)cc2OC)cc1	Inhibition	'='	95.81	%				UO_0000187					False	CHEMBL1962103	GSK_PKIS: FMS mean inhibition at 1 uM [Nanosyn]	B	BAO_0000357	single protein format	None	None	None	None	None	CHEMBL1844	Macrophage colony stimulating factor receptor	Homo sapiens	SINGLE PROTEIN	CHEMBL1961873	16	GSK Published Kinase Inhibitor Set			None
CHEMBL156263		0	294.31	0	2.17	SB-376719	COc1ccccc1C1=C(Nc2ccccc2)C(=O)NC1=O	Inhibition	'='	4.75	%				UO_0000187					False	CHEMBL1962103	GSK_PKIS: FMS mean inhibition at 1 uM [Nanosyn]	B	BAO_0000357	single protein format	None	None	None	None	None	CHEMBL1844	Macrophage colony stimulating factor receptor	Homo sapiens	SINGLE PROTEIN	CHEMBL1961873	16	GSK Published Kinase Inhibitor Set			None
CHEMBL475761	GW784684X	0	564.09	2	6.81	GW784684X	CN1CCN(Cc2ccc(-c3cc4ncnc(Nc5ccc(OCc6cccc(F)c6)c(Cl)c5)c4s3)o2)CC1	Inhibition	'='	35.79	%				UO_0000187					False	CHEMBL1962103	GSK_PKIS: FMS mean inhibition at 1 uM [Nanosyn]	B	BAO_0000357	single protein format	None	None	None	None	None	CHEMBL1844	Macrophage colony stimulating factor receptor	Homo sapiens	SINGLE PROTEIN	CHEMBL1961873	16	GSK Published Kinase Inhibitor Set			None
CHEMBL1909377		0	341.80	0	3.29	SB-400868-A	Cl.c1ccc(-c2nc3n(c2-c2ccc4c(c2)OCO4)CCC3)nc1	Inhibition	'='	4.57	%				UO_0000187					False	CHEMBL1962102	GSK_PKIS: FMS mean inhibition at 0.1 uM [Nanosyn]	B	BAO_0000357	single protein format	None	None	None	None	None	CHEMBL1844	Macrophage colony stimulating factor receptor	Homo sapiens	SINGLE PROTEIN	CHEMBL1961873	16	GSK Published Kinase Inhibitor Set			None
CHEMBL1241578		0	348.20	0	3.12	PP487	CC(C)n1nc(-c2ccc(Br)c(O)c2)c2c(N)ncnc21	Inhibition	'='	53.0	%				UO_0000187					False	CHEMBL1244396	Inhibition of CSF1R at 1 uM after 60 mins by FRET assay in presence of 10 uM ATP	B	BAO_0000357	single protein format	None	None	None	None	None	CHEMBL1844	Macrophage colony stimulating factor receptor	Homo sapiens	SINGLE PROTEIN	CHEMBL1240340	1	Scientific Literature	Nat. Chem. Biol.	2008	None
CHEMBL514582		0	410.46	0	1.45	4	NC(=O)c1ccc(-c2cc(C(N)=O)c(N)c(-c3ccc(S(N)(=O)=O)cc3)c2)cc1	Activity	'='	14.3	%				UO_0000187					False	CHEMBL1035892	Binding affinity to human FMS at 10 uM relative to control	B	BAO_0000357	single protein format	Homo sapiens	None	None	None	None	CHEMBL1844	Macrophage colony stimulating factor receptor	Homo sapiens	SINGLE PROTEIN	CHEMBL1151712	1	Scientific Literature	J. Med. Chem.	2008	None
CHEMBL4068509		0	561.47	1	3.54	34	C=CC(=O)N1CCN(CCCn2c(=O)c(-c3c(Cl)c(OC)cc(OC)c3Cl)cc3cnc(NC)nc32)CC1	Inhibition	'>'	50.0	%				UO_0000187					False	CHEMBL4013853	Inhibition of human CSF1R at 1 uM preincubated for 15 mins followed by peptide substrate addition measured after 3 hrs by caliper capillary electrophoresis method relative to control	B	BAO_0000357	single protein format	Homo sapiens	None	None	None	None	CHEMBL1844	Macrophage colony stimulating factor receptor	Homo sapiens	SINGLE PROTEIN	CHEMBL4011651	1	Scientific Literature	J Med Chem	2017	None
CHEMBL4088144		0	399.93	0	4.49	8; SRI-29329	CC(C)n1cnc2c(Nc3cccc(Cl)c3)nc(N[C@H]3CCCC[C@@H]3N)nc21	Inhibition	'='	-1.0	%				UO_0000187					False	CHEMBL4003783	Inhibition of human Fms using KKKSPGEYVNIEFG as substrate in presence of [gamma-33P]ATP at 1 uM after 40 mins by scintillation counter method	B	BAO_0000357	single protein format	Homo sapiens	None	None	None	None	CHEMBL1844	Macrophage colony stimulating factor receptor	Homo sapiens	SINGLE PROTEIN	CHEMBL4002601	1	Scientific Literature	Bioorg Med Chem Lett	2017	None
CHEMBL1908397	KW-2449	1	332.41	0	2.78	KW-2449	O=C(c1ccc(/C=C/c2n[nH]c3ccccc23)cc1)N1CCNCC1	Kd	'='	120.0	nM	6.92			UO_0000065	20.82	0.38	4.14	11.34	False	CHEMBL1908692	Binding constant for CSF1R kinase domain	B	BAO_0000357	single protein format	None	None	None	None	None	CHEMBL1844	Macrophage colony stimulating factor receptor	Homo sapiens	SINGLE PROTEIN	CHEMBL1908390	1	Scientific Literature	Nat. Biotechnol.	2011	None
CHEMBL400753		0	366.43	0	2.38	46	N#Cc1ccc(C(=O)Nc2cc(CNC(=N)N)ccc2N2CCCCC2)o1	IC50	'='	34.0	nM	7.47			UO_0000065	20.38	0.38	5.09	5.69	False	CHEMBL925553	Inhibition of ATP-induced autophosphorylation of cFMS tyrosine kinase	B	BAO_0000357	single protein format	Homo sapiens	None	None	None	None	CHEMBL1844	Macrophage colony stimulating factor receptor	Homo sapiens	SINGLE PROTEIN	CHEMBL1140541	1	Scientific Literature	Bioorg. Med. Chem. Lett.	2007	None
CHEMBL398734		0	314.35	0	3.17	33	O=C(Nc1ccccc1N1CCCCC1)c1cc([N+](=O)[O-])c[nH]1	IC50	'='	180.0	nM	6.75			UO_0000065	21.46	0.40	3.57	7.39	False	CHEMBL925554	Inhibition of ATP-induced autophosphorylation of cFMS tyrosine kinase in HEK 293 cells	B	BAO_0000219	cell-based format	Homo sapiens	None	None	HEK293	None	CHEMBL1844	Macrophage colony stimulating factor receptor	Homo sapiens	SINGLE PROTEIN	CHEMBL1140541	1	Scientific Literature	Bioorg. Med. Chem. Lett.	2007	CHEMBL3307715
CHEMBL249543		0	295.34	0	3.39	32	N#Cc1ccc(C(=O)Nc2ccccc2N2CCCCC2)o1	IC50	'='	370.0	nM	6.43			UO_0000065	21.78	0.40	3.04	9.29	False	CHEMBL925554	Inhibition of ATP-induced autophosphorylation of cFMS tyrosine kinase in HEK 293 cells	B	BAO_0000219	cell-based format	Homo sapiens	None	None	HEK293	None	CHEMBL1844	Macrophage colony stimulating factor receptor	Homo sapiens	SINGLE PROTEIN	CHEMBL1140541	1	Scientific Literature	Bioorg. Med. Chem. Lett.	2007	CHEMBL3307715
CHEMBL251603		0	330.34	0	2.19	15	CN1CCN(c2ccccc2NC(=O)c2ccc([N+](=O)[O-])o2)CC1	IC50	'='	1400.0	nM	5.85			UO_0000065	17.72	0.33	3.66	6.37	False	CHEMBL925554	Inhibition of ATP-induced autophosphorylation of cFMS tyrosine kinase in HEK 293 cells	B	BAO_0000219	cell-based format	Homo sapiens	None	None	HEK293	None	CHEMBL1844	Macrophage colony stimulating factor receptor	Homo sapiens	SINGLE PROTEIN	CHEMBL1140541	1	Scientific Literature	Bioorg. Med. Chem. Lett.	2007	CHEMBL3307715
CHEMBL1909395	GW633459A	0	679.60	2	7.57	GW633459A	Cl.O=S(=O)(CCNCc1ccc(-c2ccc3ncnc(Nc4ccc(OCc5cccc(F)c5)c(Cl)c4)c3c2)o1)c1ccccc1	Inhibition	'='	8.85	%				UO_0000187					False	CHEMBL1962103	GSK_PKIS: FMS mean inhibition at 1 uM [Nanosyn]	B	BAO_0000357	single protein format	None	None	None	None	None	CHEMBL1844	Macrophage colony stimulating factor receptor	Homo sapiens	SINGLE PROTEIN	CHEMBL1961873	16	GSK Published Kinase Inhibitor Set			None
CHEMBL407113		0	356.41	0	2.23	SB-741905	NS(=O)(=O)c1cccc(-c2ccc3c(NC(=O)C4CC4)n[nH]c3c2)c1	Inhibition	'='	-0.02	%				UO_0000187					False	CHEMBL1962102	GSK_PKIS: FMS mean inhibition at 0.1 uM [Nanosyn]	B	BAO_0000357	single protein format	None	None	None	None	None	CHEMBL1844	Macrophage colony stimulating factor receptor	Homo sapiens	SINGLE PROTEIN	CHEMBL1961873	16	GSK Published Kinase Inhibitor Set			None
CHEMBL69757	GW817394X	0	362.37	0	3.41	GW817394X	COc1cccc(-n2ncc3c(N/N=C/c4cccc(F)c4)ncnc32)c1	Inhibition	'='	3.43	%				UO_0000187					False	CHEMBL1962103	GSK_PKIS: FMS mean inhibition at 1 uM [Nanosyn]	B	BAO_0000357	single protein format	None	None	None	None	None	CHEMBL1844	Macrophage colony stimulating factor receptor	Homo sapiens	SINGLE PROTEIN	CHEMBL1961873	16	GSK Published Kinase Inhibitor Set			None
CHEMBL191705	GW621431X	0	400.46	0	4.09	GW621431X	CCS(=O)(=O)c1ccc(OC)c(Nc2ncc(-c3cccc(C(C)=O)c3)o2)c1	Inhibition	'='	34.74	%				UO_0000187					False	CHEMBL1962103	GSK_PKIS: FMS mean inhibition at 1 uM [Nanosyn]	B	BAO_0000357	single protein format	None	None	None	None	None	CHEMBL1844	Macrophage colony stimulating factor receptor	Homo sapiens	SINGLE PROTEIN	CHEMBL1961873	16	GSK Published Kinase Inhibitor Set			None
CHEMBL477182	GW769076X	0	454.57	1	5.05	GW769076X	Cc1ccc(NC(=O)c2ccnc(N3CCCC3)c2)cc1-c1ccc(C(=O)NCC2CC2)cc1	Inhibition	'='	2.74	%				UO_0000187					False	CHEMBL1962103	GSK_PKIS: FMS mean inhibition at 1 uM [Nanosyn]	B	BAO_0000357	single protein format	None	None	None	None	None	CHEMBL1844	Macrophage colony stimulating factor receptor	Homo sapiens	SINGLE PROTEIN	CHEMBL1961873	16	GSK Published Kinase Inhibitor Set			None
CHEMBL208437	GW711782X	0	408.47	0	4.48	GW711782X	c1ccc(-c2n[nH]cc2-c2ccnc(-c3ccc(OCCn4ccnc4)cc3)c2)nc1	Inhibition	'='	2.61	%				UO_0000187					False	CHEMBL1962102	GSK_PKIS: FMS mean inhibition at 0.1 uM [Nanosyn]	B	BAO_0000357	single protein format	None	None	None	None	None	CHEMBL1844	Macrophage colony stimulating factor receptor	Homo sapiens	SINGLE PROTEIN	CHEMBL1961873	16	GSK Published Kinase Inhibitor Set			None
CHEMBL1909395	GW633459A	0	679.60	2	7.57	GW633459A	Cl.O=S(=O)(CCNCc1ccc(-c2ccc3ncnc(Nc4ccc(OCc5cccc(F)c5)c(Cl)c4)c3c2)o1)c1ccccc1	Inhibition	'='	2.22	%				UO_0000187					False	CHEMBL1962102	GSK_PKIS: FMS mean inhibition at 0.1 uM [Nanosyn]	B	BAO_0000357	single protein format	None	None	None	None	None	CHEMBL1844	Macrophage colony stimulating factor receptor	Homo sapiens	SINGLE PROTEIN	CHEMBL1961873	16	GSK Published Kinase Inhibitor Set			None
CHEMBL1880739	GW305074X	0	520.95	2	5.01	GW305074X	O=C1Nc2ccc(I)cc2C1=Cc1cc(Br)c(O)c(Br)c1	Inhibition	'='	5.58	%				UO_0000187					False	CHEMBL1962103	GSK_PKIS: FMS mean inhibition at 1 uM [Nanosyn]	B	BAO_0000357	single protein format	None	None	None	None	None	CHEMBL1844	Macrophage colony stimulating factor receptor	Homo sapiens	SINGLE PROTEIN	CHEMBL1961873	16	GSK Published Kinase Inhibitor Set			None
CHEMBL126699		0	543.67	1	4.51	86	COc1cc2c(N3CCN(C(=O)Nc4ccc(C#N)cc4)CC3)ncnc2cc1OCCCN1CCCCC1C	Inhibition						No data						False	CHEMBL766071	Inhibition of chimeric PDGF receptor with CSF-1R cytoplasmic domain phosphorylation in CHO cells	B	BAO_0000219	cell-based format	Homo sapiens	None	None	CHO	None	CHEMBL1844	Macrophage colony stimulating factor receptor	Homo sapiens	SINGLE PROTEIN	CHEMBL1135998	1	Scientific Literature	J. Med. Chem.	2002	CHEMBL3308072
CHEMBL1968394		0	223.28	0	2.91	SID103904584	Cc1cccc(-c2ccc3c(c2)C(=O)NC3)c1	Ki	'>'	100000.0	nM			inactive	UO_0000065					False	CHEMBL1964104	PUBCHEM_BIOASSAY: Navigating the Kinome. (Class of assay: other) Panel member name: CSF1R	F	BAO_0000019	assay format	None	None	None	None	None	CHEMBL1844	Macrophage colony stimulating factor receptor	Homo sapiens	SINGLE PROTEIN	CHEMBL1201862	7	PubChem BioAssays			None
CHEMBL1989471		0	252.32	0	3.51	SID103905460	Cc1ccnc2[nH]c3cc(C(C)C)ccc3c(=O)c12	Ki	'='	794.33	nM	6.10		active	UO_0000065					False	CHEMBL1964104	PUBCHEM_BIOASSAY: Navigating the Kinome. (Class of assay: other) Panel member name: CSF1R	F	BAO_0000019	assay format	None	None	None	None	None	CHEMBL1844	Macrophage colony stimulating factor receptor	Homo sapiens	SINGLE PROTEIN	CHEMBL1201862	7	PubChem BioAssays			None
CHEMBL1984206		0	297.32	0	1.26	SID103905186	CCOc1nc(C(=O)NCc2ccncc2)cc(N)c1C#N	Ki	'='	1584.89	nM	5.80		active	UO_0000065					False	CHEMBL1964104	PUBCHEM_BIOASSAY: Navigating the Kinome. (Class of assay: other) Panel member name: CSF1R	F	BAO_0000019	assay format	None	None	None	None	None	CHEMBL1844	Macrophage colony stimulating factor receptor	Homo sapiens	SINGLE PROTEIN	CHEMBL1201862	7	PubChem BioAssays			None
CHEMBL2001998		0	457.54	0	2.64	SID103904816	CNC(=O)N1CCN(CCCOc2ccc3c(c2)-c2[nH]nc(-c4ccc(C#N)nc4)c2C3)CC1	Ki	'='	398.11	nM	6.40		active	UO_0000065					False	CHEMBL1964104	PUBCHEM_BIOASSAY: Navigating the Kinome. (Class of assay: other) Panel member name: CSF1R	F	BAO_0000019	assay format	None	None	None	None	None	CHEMBL1844	Macrophage colony stimulating factor receptor	Homo sapiens	SINGLE PROTEIN	CHEMBL1201862	7	PubChem BioAssays			None
CHEMBL377383		0	383.86	0	2.05	SID103905002	CCOc1nc(C(=O)NCc2ccc(S(C)(=O)=O)cc2)cc(N)c1Cl	Ki	'>'	2511.89	nM			inactive	UO_0000065					False	CHEMBL1964104	PUBCHEM_BIOASSAY: Navigating the Kinome. (Class of assay: other) Panel member name: CSF1R	F	BAO_0000019	assay format	None	None	None	None	None	CHEMBL1844	Macrophage colony stimulating factor receptor	Homo sapiens	SINGLE PROTEIN	CHEMBL1201862	7	PubChem BioAssays			None
CHEMBL1973145		0	390.47	0	4.48	SID103904363	Cc1cccc(NC(=O)Nc2ccc(-c3csc4nc(N)nc(N)c34)cc2)c1	Ki	'='	3.162	nM	8.50		active	UO_0000065					False	CHEMBL1964104	PUBCHEM_BIOASSAY: Navigating the Kinome. (Class of assay: other) Panel member name: CSF1R	F	BAO_0000019	assay format	None	None	None	None	None	CHEMBL1844	Macrophage colony stimulating factor receptor	Homo sapiens	SINGLE PROTEIN	CHEMBL1201862	7	PubChem BioAssays			None
CHEMBL1995813		0	308.39	0	2.70	SID103904202	NC1CCCCC1Nc1nccc(-c2c[nH]c3ncccc23)n1	Ki	'>'	2511.89	nM			inactive	UO_0000065					False	CHEMBL1964104	PUBCHEM_BIOASSAY: Navigating the Kinome. (Class of assay: other) Panel member name: CSF1R	F	BAO_0000019	assay format	None	None	None	None	None	CHEMBL1844	Macrophage colony stimulating factor receptor	Homo sapiens	SINGLE PROTEIN	CHEMBL1201862	7	PubChem BioAssays			None
CHEMBL1980671		0	227.23	0	1.37	SID103904707	Nc1ncnc2c1C(=O)Nc1ccccc1N2	Ki	'='	2511.89	nM	5.60		active	UO_0000065					False	CHEMBL1964104	PUBCHEM_BIOASSAY: Navigating the Kinome. (Class of assay: other) Panel member name: CSF1R	F	BAO_0000019	assay format	None	None	None	None	None	CHEMBL1844	Macrophage colony stimulating factor receptor	Homo sapiens	SINGLE PROTEIN	CHEMBL1201862	7	PubChem BioAssays			None
CHEMBL2333126		0	384.46	0	2.62	11	CC(C)Nc1c(C(N)=O)nnc2cc(-c3ccc(S(C)(=O)=O)cc3)ccc12	IC50	'='	12.0	nM	7.92			UO_0000065	20.60	0.40	5.30	6.89	False	CHEMBL2345522	Inhibition of CSF1R (unknown origin) by TR-FRET assay in presence of ATP	B	BAO_0000357	single protein format	Homo sapiens	None	None	None	None	CHEMBL1844	Macrophage colony stimulating factor receptor	Homo sapiens	SINGLE PROTEIN	CHEMBL2331489	1	Scientific Literature	Bioorg. Med. Chem. Lett.	2013	None
CHEMBL3616960		0	501.51	1	4.57	6a	Cc1ccc(NC(=O)c2cc(N3CCN(C)CC3)cc(C(F)(F)F)c2)cc1NC(=O)c1cnoc1C	IC50	'='	9.95	nM	8.00			UO_0000065	15.96	0.30	3.43	8.82	False	CHEMBL3620030	Inhibition of FMS (unknown origin) after 40 mins by scintillation counting analysis	B	BAO_0000357	single protein format	Homo sapiens	None	None	None	None	CHEMBL1844	Macrophage colony stimulating factor receptor	Homo sapiens	SINGLE PROTEIN	CHEMBL3616395	1	Scientific Literature	Eur. J. Med. Chem.	2015	None
CHEMBL428056		0	315.33	0	3.43	2	O=C(Nc1ccccc1N1CCCCC1)c1ccc([N+](=O)[O-])o1	IC50	'='	53.0	nM	7.28			UO_0000065	23.07	0.43	3.85	8.21	False	CHEMBL925553	Inhibition of ATP-induced autophosphorylation of cFMS tyrosine kinase	B	BAO_0000357	single protein format	Homo sapiens	None	None	None	None	CHEMBL1844	Macrophage colony stimulating factor receptor	Homo sapiens	SINGLE PROTEIN	CHEMBL1140541	1	Scientific Literature	Bioorg. Med. Chem. Lett.	2007	None
CHEMBL249955		0	323.35	0	3.21	39	N#Cc1ccc(C(=O)Nc2cc(C=O)ccc2N2CCCCC2)o1	IC50	'='	37.0	nM	7.43			UO_0000065	22.98	0.42	4.22	8.61	False	CHEMBL925553	Inhibition of ATP-induced autophosphorylation of cFMS tyrosine kinase	B	BAO_0000357	single protein format	Homo sapiens	None	None	None	None	CHEMBL1844	Macrophage colony stimulating factor receptor	Homo sapiens	SINGLE PROTEIN	CHEMBL1140541	1	Scientific Literature	Bioorg. Med. Chem. Lett.	2007	None
CHEMBL249170		0	370.41	0	4.15	7a	COc1ccc(Nc2c(C(N)=O)cnc3cc(-c4ccncc4)ccc23)cc1	IC50	'='	63.0	nM	7.20			UO_0000065	19.44	0.35	3.05	7.99	False	CHEMBL925269	Inhibition of cfms	B	BAO_0000357	single protein format	None	None	None	None	None	CHEMBL1844	Macrophage colony stimulating factor receptor	Homo sapiens	SINGLE PROTEIN	CHEMBL1140498	1	Scientific Literature	Bioorg. Med. Chem. Lett.	2007	None
CHEMBL3355065		0	454.50	0	4.13	7	CNc1cc2ccc(C#CCOc3ccc(CN4CCNCC4)c(C(F)(F)F)c3)cc2cn1	Inhibition	'='	94.0	%				UO_0000187					False	CHEMBL3379617	Inhibition of CSF1R (unknown origin) at 1 uM	B	BAO_0000357	single protein format	Homo sapiens	None	None	None	None	CHEMBL1844	Macrophage colony stimulating factor receptor	Homo sapiens	SINGLE PROTEIN	CHEMBL3352215	1	Scientific Literature	ACS Med. Chem. Lett.	2015	None
CHEMBL1909378		0	420.86	0	3.63	SB-431542-A	Cl.NC(=O)c1ccc(-c2nc(-c3ccccn3)c(-c3ccc4c(c3)OCO4)[nH]2)cc1	Inhibition	'='	2.49	%				UO_0000187					False	CHEMBL1962103	GSK_PKIS: FMS mean inhibition at 1 uM [Nanosyn]	B	BAO_0000357	single protein format	None	None	None	None	None	CHEMBL1844	Macrophage colony stimulating factor receptor	Homo sapiens	SINGLE PROTEIN	CHEMBL1961873	16	GSK Published Kinase Inhibitor Set			None
CHEMBL188794	GW829115X	0	496.88	1	6.28	GW829115X	COc1ccc(-c2nn3ncccc3c2-c2ccnc(Nc3ccc(Cl)c(C(F)(F)F)c3)n2)cc1	Inhibition	'='	5.03	%				UO_0000187					False	CHEMBL1962103	GSK_PKIS: FMS mean inhibition at 1 uM [Nanosyn]	B	BAO_0000357	single protein format	None	None	None	None	None	CHEMBL1844	Macrophage colony stimulating factor receptor	Homo sapiens	SINGLE PROTEIN	CHEMBL1961873	16	GSK Published Kinase Inhibitor Set			None
CHEMBL104067		0	435.53	0	4.12	14	COc1cc2ncnc(N3CCN(C(=O)Nc4ccc(C(C)C)cc4)CC3)c2cc1OC	IC50						Not Determined						False	CHEMBL657536	Inhibition of Colony stimulating factor 1 receptor (CSF-1R) (Not tested)	F	BAO_0000019	assay format	None	None	None	None	None	CHEMBL1844	Macrophage colony stimulating factor receptor	Homo sapiens	SINGLE PROTEIN	CHEMBL1135502	1	Scientific Literature	J. Med. Chem.	2002	None
CHEMBL3730651		0	524.47	2	5.01	P-0067	O=S(=O)(Nc1ccc(F)c(C(O)c2c[nH]c3ncnc(C4CC4)c23)c1F)c1ccc(C(F)(F)F)cc1	IC50	'<='	10000.0	nM				UO_0000065					False	CHEMBL3734113	Inhibition of Fms (unknown origin)	B	BAO_0000357	single protein format	Homo sapiens	None	None	None	None	CHEMBL1844	Macrophage colony stimulating factor receptor	Homo sapiens	SINGLE PROTEIN	CHEMBL3727342	38	Patent Bioactivity Data		2012	None
CHEMBL352222		0	394.17	0	3.09	SB-358518	O=C1NC(=O)C(c2cccc([N+](=O)[O-])c2)=C1Nc1cc(Cl)c(O)c(Cl)c1	Inhibition	'='	0.1	%				UO_0000187					False	CHEMBL1962102	GSK_PKIS: FMS mean inhibition at 0.1 uM [Nanosyn]	B	BAO_0000357	single protein format	None	None	None	None	None	CHEMBL1844	Macrophage colony stimulating factor receptor	Homo sapiens	SINGLE PROTEIN	CHEMBL1961873	16	GSK Published Kinase Inhibitor Set			None
CHEMBL13868		0	507.57	2	6.66	SB-245392	Fc1ccc(-c2ncn(C3CCNCC3)c2-c2ccnc(Oc3ccc(Oc4ccccc4)cc3)n2)cc1	Inhibition	'='	3.02	%				UO_0000187					False	CHEMBL1962103	GSK_PKIS: FMS mean inhibition at 1 uM [Nanosyn]	B	BAO_0000357	single protein format	None	None	None	None	None	CHEMBL1844	Macrophage colony stimulating factor receptor	Homo sapiens	SINGLE PROTEIN	CHEMBL1961873	16	GSK Published Kinase Inhibitor Set			None
CHEMBL1909350	GSK-949675A	0	421.89	0	0.80	GSK949675A	CCn1c(-c2nonc2N)nc2c(C#CC(C)(C)O)nc(OCCNC)cc21.Cl	Inhibition	'='	3.67	%				UO_0000187					False	CHEMBL1962103	GSK_PKIS: FMS mean inhibition at 1 uM [Nanosyn]	B	BAO_0000357	single protein format	None	None	None	None	None	CHEMBL1844	Macrophage colony stimulating factor receptor	Homo sapiens	SINGLE PROTEIN	CHEMBL1961873	16	GSK Published Kinase Inhibitor Set			None
CHEMBL481423		0	460.37	0	4.14	4	COc1cc2ncc(C(N)=O)c(Nc3ccc(Cl)c(Cl)c3)c2cc1N1CCN(C)CC1	IC50	'='	2.0	nM	8.70			UO_0000065	18.90	0.38	4.56	10.39	False	CHEMBL1025517	Inhibition of CSF1R	B	BAO_0000357	single protein format	None	None	None	None	None	CHEMBL1844	Macrophage colony stimulating factor receptor	Homo sapiens	SINGLE PROTEIN	CHEMBL1143306	1	Scientific Literature	Bioorg. Med. Chem. Lett.	2009	None
CHEMBL519924		0	460.37	0	4.14	13	COc1cc2c(Nc3ccc(Cl)c(Cl)c3)c(C(N)=O)cnc2cc1N1CCN(C)CC1	IC50	'='	24.0	nM	7.62			UO_0000065	16.55	0.34	3.48	9.10	False	CHEMBL1025517	Inhibition of CSF1R	B	BAO_0000357	single protein format	None	None	None	None	None	CHEMBL1844	Macrophage colony stimulating factor receptor	Homo sapiens	SINGLE PROTEIN	CHEMBL1143306	1	Scientific Literature	Bioorg. Med. Chem. Lett.	2009	None
CHEMBL468963	GW779439X	0	454.46	0	3.70	GW779439X	CN1CCN(c2ccc(Nc3nccc(-c4cnn5ncccc45)n3)cc2C(F)(F)F)CC1	Inhibition	'='	92.15	%				UO_0000187					False	CHEMBL1962103	GSK_PKIS: FMS mean inhibition at 1 uM [Nanosyn]	B	BAO_0000357	single protein format	None	None	None	None	None	CHEMBL1844	Macrophage colony stimulating factor receptor	Homo sapiens	SINGLE PROTEIN	CHEMBL1961873	16	GSK Published Kinase Inhibitor Set			None
CHEMBL270566		0	337.77	0	4.21	14i	Cc1cc(-c2c(-c3ccncc3)c3cc(Cl)ccc3[nH]c2=O)on1	IC50	'='	2100.0	nM	5.68			UO_0000065	16.81	0.32	1.47	7.91	False	CHEMBL951197	Inhibition of human cytoplasmic macrophage colony-stimulating factor 1 receptor by fluorescence polarization	B	BAO_0000357	single protein format	Homo sapiens	None	None	None	None	CHEMBL1844	Macrophage colony stimulating factor receptor	Homo sapiens	SINGLE PROTEIN	CHEMBL1141632	1	Scientific Literature	Bioorg. Med. Chem. Lett.	2008	None
CHEMBL270463		0	340.81	1	5.10	14f	Cc1cc(-c2c(C3=CCCCC3)c3cc(Cl)ccc3[nH]c2=O)on1	IC50	'='	220.0	nM	6.66			UO_0000065	19.53	0.38	1.56	11.31	False	CHEMBL951197	Inhibition of human cytoplasmic macrophage colony-stimulating factor 1 receptor by fluorescence polarization	B	BAO_0000357	single protein format	Homo sapiens	None	None	None	None	CHEMBL1844	Macrophage colony stimulating factor receptor	Homo sapiens	SINGLE PROTEIN	CHEMBL1141632	1	Scientific Literature	Bioorg. Med. Chem. Lett.	2008	None
CHEMBL270464		0	366.80	0	4.82	14e	COc1ccc(-c2c(-c3cc(C)no3)c(=O)[nH]c3ccc(Cl)cc23)cc1	IC50	'='	140.0	nM	6.85			UO_0000065	18.69	0.36	2.03	10.06	False	CHEMBL951197	Inhibition of human cytoplasmic macrophage colony-stimulating factor 1 receptor by fluorescence polarization	B	BAO_0000357	single protein format	Homo sapiens	None	None	None	None	CHEMBL1844	Macrophage colony stimulating factor receptor	Homo sapiens	SINGLE PROTEIN	CHEMBL1141632	1	Scientific Literature	Bioorg. Med. Chem. Lett.	2008	None
CHEMBL1909360	GW830263A	0	665.22	1	4.56	GW830263A	CN1CCN(C(=O)c2ccc(NC(=O)Nc3ccc(N(C)c4ccnc(Nc5ccc(CS(C)(=O)=O)cc5)n4)cc3)cc2)CC1.Cl	Inhibition	'='	81.21	%				UO_0000187					False	CHEMBL1962103	GSK_PKIS: FMS mean inhibition at 1 uM [Nanosyn]	B	BAO_0000357	single protein format	None	None	None	None	None	CHEMBL1844	Macrophage colony stimulating factor receptor	Homo sapiens	SINGLE PROTEIN	CHEMBL1961873	16	GSK Published Kinase Inhibitor Set			None
CHEMBL1794058	GW278681X	0	329.38	0	2.46	GW278681X	CS(=O)(=O)Nc1ccc(N/C=C2\C(=O)Nc3ccccc32)cc1	Inhibition	'='	7.03	%				UO_0000187					False	CHEMBL1962102	GSK_PKIS: FMS mean inhibition at 0.1 uM [Nanosyn]	B	BAO_0000357	single protein format	None	None	None	None	None	CHEMBL1844	Macrophage colony stimulating factor receptor	Homo sapiens	SINGLE PROTEIN	CHEMBL1961873	16	GSK Published Kinase Inhibitor Set			None
CHEMBL517171	GSK-1713088A	0	568.05	2	5.60	GSK1713088A	CCCN1CCC(Oc2cc(Nc3nc(Nc4cccc(F)c4C(N)=O)c4cc[nH]c4n3)c(OC)cc2Cl)CC1	Inhibition	'='	3.9	%				UO_0000187					False	CHEMBL1962103	GSK_PKIS: FMS mean inhibition at 1 uM [Nanosyn]	B	BAO_0000357	single protein format	None	None	None	None	None	CHEMBL1844	Macrophage colony stimulating factor receptor	Homo sapiens	SINGLE PROTEIN	CHEMBL1961873	16	GSK Published Kinase Inhibitor Set			None
CHEMBL417804		0	445.50	0	4.87	SB-251527	COc1ccccc1Oc1nccc(-c2c(-c3ccc(F)cc3)ncn2C2CCNCC2)n1	Inhibition	'='	7.51	%				UO_0000187					False	CHEMBL1962103	GSK_PKIS: FMS mean inhibition at 1 uM [Nanosyn]	B	BAO_0000357	single protein format	None	None	None	None	None	CHEMBL1844	Macrophage colony stimulating factor receptor	Homo sapiens	SINGLE PROTEIN	CHEMBL1961873	16	GSK Published Kinase Inhibitor Set			None
CHEMBL265432		0	390.49	0	4.11	13f	CN1CCN(c2ccc(NC(=O)c3ccc(C#N)o3)c(C3=CCCCC3)c2)CC1	IC50	'='	18.0	nM	7.75			UO_0000065	19.83	0.36	3.63	10.68	True	CHEMBL933669	Inhibition of FMS	B	BAO_0000357	single protein format	None	None	None	None	None	CHEMBL1844	Macrophage colony stimulating factor receptor	Homo sapiens	SINGLE PROTEIN	CHEMBL1145567	1	Scientific Literature	Bioorg. Med. Chem. Lett.	2008	None
CHEMBL13868		0	507.57	2	6.66	SB-245392	Fc1ccc(-c2ncn(C3CCNCC3)c2-c2ccnc(Oc3ccc(Oc4ccccc4)cc3)n2)cc1	Inhibition	'='	2.27	%				UO_0000187					False	CHEMBL1962102	GSK_PKIS: FMS mean inhibition at 0.1 uM [Nanosyn]	B	BAO_0000357	single protein format	None	None	None	None	None	CHEMBL1844	Macrophage colony stimulating factor receptor	Homo sapiens	SINGLE PROTEIN	CHEMBL1961873	16	GSK Published Kinase Inhibitor Set			None
CHEMBL447602		0	612.66	3	5.18	62	COc1cc2c(Oc3ccc(-c4cnc(Nc5ccc(F)cc5)n(C)c4=O)nc3)ccnc2cc1OCCCN1CCOCC1	IC50						Not Determined						False	CHEMBL971578	Inhibition of cFMS kinase	B	BAO_0000357	single protein format	None	None	None	None	None	CHEMBL1844	Macrophage colony stimulating factor receptor	Homo sapiens	SINGLE PROTEIN	CHEMBL1140082	1	Scientific Literature	J. Med. Chem.	2008	None
CHEMBL595143		0	541.68	2	5.72	24	COc1cc2c(Oc3ccc(-c4nc5ccccc5s4)cc3)ncnc2cc1OCCCN1CCN(C)CC1	Residual activity	'='	118.0	%				UO_0000187					False	CHEMBL1037115	Residual activity of CSF1R at 1 uM by microplate scintillation counting	B	BAO_0000357	single protein format	None	None	None	None	None	CHEMBL1844	Macrophage colony stimulating factor receptor	Homo sapiens	SINGLE PROTEIN	CHEMBL1152560	1	Scientific Literature	Bioorg. Med. Chem.	2009	None
CHEMBL1909413		0	349.82	0	4.51	SB-610251-B	Cl.Oc1cccc(-c2nc(-c3ccccc3)[nH]c2-c2ccncc2)c1	Inhibition	'='	1.63	%				UO_0000187					False	CHEMBL1962102	GSK_PKIS: FMS mean inhibition at 0.1 uM [Nanosyn]	B	BAO_0000357	single protein format	None	None	None	None	None	CHEMBL1844	Macrophage colony stimulating factor receptor	Homo sapiens	SINGLE PROTEIN	CHEMBL1961873	16	GSK Published Kinase Inhibitor Set			None
CHEMBL186213	GW827105X	0	462.44	1	5.62	GW827105X	COc1ccc(-c2nn3ncccc3c2-c2ccnc(Nc3cccc(C(F)(F)F)c3)n2)cc1	Inhibition	'='	2.47	%				UO_0000187					False	CHEMBL1962102	GSK_PKIS: FMS mean inhibition at 0.1 uM [Nanosyn]	B	BAO_0000357	single protein format	None	None	None	None	None	CHEMBL1844	Macrophage colony stimulating factor receptor	Homo sapiens	SINGLE PROTEIN	CHEMBL1961873	16	GSK Published Kinase Inhibitor Set			None
CHEMBL189353	GW809897X	0	571.49	2	6.48	GW809897X	CN(c1ccc(NC(=O)Nc2c(Cl)cccc2Cl)cc1)c1ccnc(Nc2cccc(CS(C)(=O)=O)c2)n1	Inhibition	'='	92.06	%				UO_0000187					False	CHEMBL1962102	GSK_PKIS: FMS mean inhibition at 0.1 uM [Nanosyn]	B	BAO_0000357	single protein format	None	None	None	None	None	CHEMBL1844	Macrophage colony stimulating factor receptor	Homo sapiens	SINGLE PROTEIN	CHEMBL1961873	16	GSK Published Kinase Inhibitor Set			None
CHEMBL275200		0	471.58	1	6.16	SB-278538	CC(C)(C)c1ccc(Oc2nccc(-c3c(-c4ccc(F)cc4)ncn3C3CCNCC3)n2)cc1	Inhibition	'='	-0.24	%				UO_0000187					False	CHEMBL1962102	GSK_PKIS: FMS mean inhibition at 0.1 uM [Nanosyn]	B	BAO_0000357	single protein format	None	None	None	None	None	CHEMBL1844	Macrophage colony stimulating factor receptor	Homo sapiens	SINGLE PROTEIN	CHEMBL1961873	16	GSK Published Kinase Inhibitor Set			None
CHEMBL218932	GW432441X	0	339.40	0	2.95	GW432441X	CNC(=O)Oc1cc(C)c(/C=C/c2cncc(C(=O)NC)c2)c(C)c1	Inhibition	'='	28.33	%				UO_0000187					False	CHEMBL1962103	GSK_PKIS: FMS mean inhibition at 1 uM [Nanosyn]	B	BAO_0000357	single protein format	None	None	None	None	None	CHEMBL1844	Macrophage colony stimulating factor receptor	Homo sapiens	SINGLE PROTEIN	CHEMBL1961873	16	GSK Published Kinase Inhibitor Set			None
CHEMBL249330		0	345.36	0	2.65	18	O=C(Nc1ccccc1N1CCC(CO)CC1)c1ccc([N+](=O)[O-])o1	IC50	'='	1400.0	nM	5.85			UO_0000065	16.95	0.32	3.20	5.38	False	CHEMBL925554	Inhibition of ATP-induced autophosphorylation of cFMS tyrosine kinase in HEK 293 cells	B	BAO_0000219	cell-based format	Homo sapiens	None	None	HEK293	None	CHEMBL1844	Macrophage colony stimulating factor receptor	Homo sapiens	SINGLE PROTEIN	CHEMBL1140541	1	Scientific Literature	Bioorg. Med. Chem. Lett.	2007	CHEMBL3307715
CHEMBL102301		0	467.55	0	2.98	KN734	COc1cc2ncnc(N3CCN(/C(S)=N\Cc4ccc5c(c4)OCO5)CC3)c2cc1OC	IC50	'>'	30000.0	nM				UO_0000065					False	CHEMBL884250	Inhibition of Colony stimulating factor 1 receptor (CSF-1R) autophosphorylation	B	BAO_0000357	single protein format	Homo sapiens	None	None	None	None	CHEMBL1844	Macrophage colony stimulating factor receptor	Homo sapiens	SINGLE PROTEIN	CHEMBL1136005	1	Scientific Literature	J. Med. Chem.	2002	None
CHEMBL319894		0	423.54	0	3.26	6a	COc1cc2ncnc(N3CCN(/C(S)=N\Cc4ccccc4)CC3)c2cc1OC	IC50	'>'	30000.0	nM				UO_0000065					False	CHEMBL884250	Inhibition of Colony stimulating factor 1 receptor (CSF-1R) autophosphorylation	B	BAO_0000357	single protein format	Homo sapiens	None	None	None	None	CHEMBL1844	Macrophage colony stimulating factor receptor	Homo sapiens	SINGLE PROTEIN	CHEMBL1136005	1	Scientific Literature	J. Med. Chem.	2002	None
CHEMBL545538		0	345.83	0	3.72	10	COc1cc2ncnc(N(C)c3ccc(C)cc3)c2cc1OC.Cl	IC50	'='	2000.0	nM	5.70			UO_0000065					False	CHEMBL657534	Antagonism towards Colony stimulating factor 1 receptor (CSF-1R)	F	BAO_0000019	assay format	None	None	None	None	None	CHEMBL1844	Macrophage colony stimulating factor receptor	Homo sapiens	SINGLE PROTEIN	CHEMBL1129840	1	Scientific Literature	Bioorg. Med. Chem. Lett.	1997	None
CHEMBL248959		0	323.31	0	4.18	7	O=C(Nc1ccccc1Nc1ccccc1)c1ccc([N+](=O)[O-])o1	IC50	'>'	10000.0	nM				UO_0000065					False	CHEMBL925553	Inhibition of ATP-induced autophosphorylation of cFMS tyrosine kinase	B	BAO_0000357	single protein format	Homo sapiens	None	None	None	None	CHEMBL1844	Macrophage colony stimulating factor receptor	Homo sapiens	SINGLE PROTEIN	CHEMBL1140541	1	Scientific Literature	Bioorg. Med. Chem. Lett.	2007	None
CHEMBL398734		0	314.35	0	3.17	33	O=C(Nc1ccccc1N1CCCCC1)c1cc([N+](=O)[O-])c[nH]1	IC50	'='	47.0	nM	7.33			UO_0000065	23.31	0.44	4.16	8.03	False	CHEMBL925553	Inhibition of ATP-induced autophosphorylation of cFMS tyrosine kinase	B	BAO_0000357	single protein format	Homo sapiens	None	None	None	None	CHEMBL1844	Macrophage colony stimulating factor receptor	Homo sapiens	SINGLE PROTEIN	CHEMBL1140541	1	Scientific Literature	Bioorg. Med. Chem. Lett.	2007	None
CHEMBL475817		0	469.25	1	5.49	39	Nc1ncc(NC(=O)c2cc(NC(=O)c3cccc(C(F)(F)F)c3)ccc2Cl)cc1Cl	IC50	'='	5.0	nM	8.30			UO_0000065	17.69	0.37	2.81	8.55	False	CHEMBL947772	Inhibition of CSF1R	B	BAO_0000357	single protein format	None	None	None	None	None	CHEMBL1844	Macrophage colony stimulating factor receptor	Homo sapiens	SINGLE PROTEIN	CHEMBL1143270	1	Scientific Literature	Bioorg. Med. Chem. Lett.	2009	None
CHEMBL31965	CANERTINIB	3	485.95	0	4.39	CI-1033	C=CC(=O)Nc1cc2c(Nc3ccc(F)c(Cl)c3)ncnc2cc1OCCCN1CCOCC1	Selectivity	'='	0.0										False	CHEMBL1062790	Selectivity for EGFR as proportion of 290 kinases in screen with similar potency; non-selective = 1 highly selective = 0	B	BAO_0000357	single protein format	Homo sapiens	None	None	None	None	CHEMBL1844	Macrophage colony stimulating factor receptor	Homo sapiens	SINGLE PROTEIN	CHEMBL1150977	1	Scientific Literature	Nat. Biotechnol.	2008	None
CHEMBL553	ERLOTINIB	4	393.44	0	3.41	Erlotinib	C#Cc1cccc(Nc2ncnc3cc(OCCOC)c(OCCOC)cc23)c1	Selectivity	'='	0.0035										False	CHEMBL1062790	Selectivity for EGFR as proportion of 290 kinases in screen with similar potency; non-selective = 1 highly selective = 0	B	BAO_0000357	single protein format	Homo sapiens	None	None	None	None	CHEMBL1844	Macrophage colony stimulating factor receptor	Homo sapiens	SINGLE PROTEIN	CHEMBL1150977	1	Scientific Literature	Nat. Biotechnol.	2008	None
CHEMBL490080		0	490.61	0	3.97	25	CONC(=O)c1cn(C2CCCCC2)c2nc(Nc3ccc(CCN4CCCC4)cc3)ncc2c1=O	IC50	'='	4.1	nM	8.39			UO_0000065	17.10	0.32	4.42	8.27	False	CHEMBL961253	Inhibition of Fms by fluorescence polarization competition immunoassay	B	BAO_0000357	single protein format	None	None	None	None	None	CHEMBL1844	Macrophage colony stimulating factor receptor	Homo sapiens	SINGLE PROTEIN	CHEMBL1140940	1	Scientific Literature	J. Med. Chem.	2009	None
CHEMBL250775		0	465.51	0	4.30	14	COc1ccc(Nc2c(C(N)=O)cnc3cc(-c4ccc(S(C)(=O)=O)cc4)ccc23)cc1F	IC50	'='	100.0	nM	7.00			UO_0000065	15.04	0.29	2.70	6.28	False	CHEMBL925269	Inhibition of cfms	B	BAO_0000357	single protein format	None	None	None	None	None	CHEMBL1844	Macrophage colony stimulating factor receptor	Homo sapiens	SINGLE PROTEIN	CHEMBL1140498	1	Scientific Literature	Bioorg. Med. Chem. Lett.	2007	None
CHEMBL607196		0	380.45	0	4.53	6	O=C1Nc2ccccc2/C1=C1\C(=O)N(CCCc2ccccc2)c2ccccc21	Inhibition	'='	11.0	%				UO_0000187					False	CHEMBL1069291	Inhibition of CSF1R at 10 uM	B	BAO_0000357	single protein format	None	None	None	None	None	CHEMBL1844	Macrophage colony stimulating factor receptor	Homo sapiens	SINGLE PROTEIN	CHEMBL1152632	1	Scientific Literature	Bioorg. Med. Chem.	2009	None
CHEMBL261849	GW632580X	0	366.42	0	2.83	GW2580	COc1ccc(COc2ccc(Cc3cnc(N)nc3N)cc2OC)cc1	IC50	'='	30.0	nM	7.52			UO_0000065	20.53	0.38	4.69	7.13	True	CHEMBL1959323	Inhibition of recombinant human GST-tagged CFMS kinase catalytic domain using biotin-EAIYAPFAKKK-NH2 as substrate after 40 mins by NXT scintillation counting	B	BAO_0000357	single protein format	Homo sapiens	None	None	None	None	CHEMBL1844	Macrophage colony stimulating factor receptor	Homo sapiens	SINGLE PROTEIN	CHEMBL1955811	1	Scientific Literature	Proc. Natl. Acad. Sci. U.S.A.	2005	None
CHEMBL1794050	GW429374A	0	508.60	1	5.47	GW429374A	Cl.O=C1Nc2ccc(-c3cccnc3)cc2C1=Cc1cc(Br)c(O)c(Br)c1	Inhibition	'='	7.78	%				UO_0000187					False	CHEMBL1962103	GSK_PKIS: FMS mean inhibition at 1 uM [Nanosyn]	B	BAO_0000357	single protein format	None	None	None	None	None	CHEMBL1844	Macrophage colony stimulating factor receptor	Homo sapiens	SINGLE PROTEIN	CHEMBL1961873	16	GSK Published Kinase Inhibitor Set			None
CHEMBL1909344		0	372.86	0	2.30	SB-678557-A	CN1CCC(C(=O)Nc2n[nH]c3nnc(-c4ccccc4)cc23)CC1.Cl	Inhibition	'='	0.38	%				UO_0000187					False	CHEMBL1962102	GSK_PKIS: FMS mean inhibition at 0.1 uM [Nanosyn]	B	BAO_0000357	single protein format	None	None	None	None	None	CHEMBL1844	Macrophage colony stimulating factor receptor	Homo sapiens	SINGLE PROTEIN	CHEMBL1961873	16	GSK Published Kinase Inhibitor Set			None
CHEMBL408564		0	347.17	0	3.33	SB-739452	O=C(Nc1n[nH]c2nc(-c3ccco3)c(Br)cc12)C1CC1	Inhibition	'='	1.78	%				UO_0000187					False	CHEMBL1962103	GSK_PKIS: FMS mean inhibition at 1 uM [Nanosyn]	B	BAO_0000357	single protein format	None	None	None	None	None	CHEMBL1844	Macrophage colony stimulating factor receptor	Homo sapiens	SINGLE PROTEIN	CHEMBL1961873	16	GSK Published Kinase Inhibitor Set			None
CHEMBL1950886		0	427.51	1	5.22	14	CNC(=O)c1cc(Oc2ccc3nc(Nc4cccc(C(C)(C)C)c4)ncc3c2)ccn1	IC50	'<'	1000.0	nM				UO_0000065					False	CHEMBL1953552	Inhibition of CSFR1	B	BAO_0000357	single protein format	None	None	None	None	None	CHEMBL1844	Macrophage colony stimulating factor receptor	Homo sapiens	SINGLE PROTEIN	CHEMBL1949510	1	Scientific Literature	Bioorg. Med. Chem. Lett.	2012	None
CHEMBL608533	MIDOSTAURIN	4	570.65	2	5.91	PKC-412	CO[C@@H]1[C@H](N(C)C(=O)c2ccccc2)C[C@H]2O[C@]1(C)n1c3ccccc3c3c4c(c5c6ccccc6n2c5c31)C(=O)NC4	Activity	'='	3.0	%				UO_0000187					False	CHEMBL1068697	Inhibition of CSF1-stimulated human FMS autophosphorylation expressed in growth factor dependent mouse FDC-P1 cells assessed as phosphorylated receptor level at 500 nM relative to control by Western blot	B	BAO_0000219	cell-based format	Homo sapiens	None	None	FDC-P1	None	CHEMBL1844	Macrophage colony stimulating factor receptor	Homo sapiens	SINGLE PROTEIN	CHEMBL1157596	1	Scientific Literature	Bioorg. Med. Chem.	2010	None
CHEMBL399703		0	481.96	0	4.81	13	COc1ccc(Nc2c(C(N)=O)cnc3cc(-c4ccc(S(C)(=O)=O)cc4)ccc23)cc1Cl	IC50						Not Determined						False	CHEMBL925269	Inhibition of cfms	B	BAO_0000357	single protein format	None	None	None	None	None	CHEMBL1844	Macrophage colony stimulating factor receptor	Homo sapiens	SINGLE PROTEIN	CHEMBL1140498	1	Scientific Literature	Bioorg. Med. Chem. Lett.	2007	None
CHEMBL251367		0	357.39	0	4.88	8d	NC(=O)c1cnc2cc(-c3ccc(F)cc3)ccc2c1Nc1ccccc1	IC50	'='	32.0	nM	7.50			UO_0000065	20.97	0.38	2.61	11.02	False	CHEMBL925269	Inhibition of cfms	B	BAO_0000357	single protein format	None	None	None	None	None	CHEMBL1844	Macrophage colony stimulating factor receptor	Homo sapiens	SINGLE PROTEIN	CHEMBL1140498	1	Scientific Literature	Bioorg. Med. Chem. Lett.	2007	None
CHEMBL249752		0	339.40	0	4.74	8a	NC(=O)c1cnc2cc(-c3ccccc3)ccc2c1Nc1ccccc1	IC50	'='	250.0	nM	6.60			UO_0000065	19.45	0.35	1.86	9.71	False	CHEMBL925269	Inhibition of cfms	B	BAO_0000357	single protein format	None	None	None	None	None	CHEMBL1844	Macrophage colony stimulating factor receptor	Homo sapiens	SINGLE PROTEIN	CHEMBL1140498	1	Scientific Literature	Bioorg. Med. Chem. Lett.	2007	None
CHEMBL249545		0	416.46	1	5.07	7p	CC(C)Oc1ccc(Nc2c(C(N)=O)cnc3cc(-c4ccncc4)ccc23)cc1F	IC50	'='	1000.0	nM	6.00			UO_0000065	14.41	0.26	0.93	6.66	False	CHEMBL925269	Inhibition of cfms	B	BAO_0000357	single protein format	None	None	None	None	None	CHEMBL1844	Macrophage colony stimulating factor receptor	Homo sapiens	SINGLE PROTEIN	CHEMBL1140498	1	Scientific Literature	Bioorg. Med. Chem. Lett.	2007	None
CHEMBL248930		0	388.86	1	5.10	7k	Cc1cc(Nc2c(C(N)=O)cnc3cc(-c4ccncc4)ccc23)ccc1Cl	IC50	'='	160.0	nM	6.80			UO_0000065	17.48	0.33	1.70	8.40	False	CHEMBL925269	Inhibition of cfms	B	BAO_0000357	single protein format	None	None	None	None	None	CHEMBL1844	Macrophage colony stimulating factor receptor	Homo sapiens	SINGLE PROTEIN	CHEMBL1140498	1	Scientific Literature	Bioorg. Med. Chem. Lett.	2007	None
CHEMBL1915438		0	372.82	0	4.97	14k	Clc1ccccc1Nc1nc2c(-c3nnc[nH]3)cccc2c2cnccc12	Inhibition	'='	83.0	%				UO_0000187					False	CHEMBL1918995	Inhibition of human recombinant CSF1R at 0.5 uM by radiometric filter-binding assay	B	BAO_0000357	single protein format	Homo sapiens	None	None	None	None	CHEMBL1844	Macrophage colony stimulating factor receptor	Homo sapiens	SINGLE PROTEIN	CHEMBL1914433	1	Scientific Literature	Bioorg. Med. Chem. Lett.	2011	None
CHEMBL3906636		0	460.63	0	4.87	BDBM198905	CC1CN(C(C)c2ccc(NC(=O)c3nc(C#N)c[nH]3)c(C3=CCC(C)(C)CC3)c2)CC(C)N1	IC50	'='	1.7	nM	8.77		353916	UO_0000065	19.04	0.35	3.90	9.06	False	CHEMBL3887764	Fluorescence Polarization Competition Immunoassay: A fluorescence polarization competition immunoassay was used to measure compound inhibition of CSF-1R phosphorylation of tyrosine on a synthetic CSF-1R555-568 peptide (SYEGNSYTFIDPTQ). The assay was performed in black 96-well microplates (Cat #42-000-0117, Molecular Devices, Sunnyvale, Calif.). To each well, 5 uL of compound (in 4% DMSO) were mix…	B	BAO_0000357	single protein format	None	None	None	None	None	CHEMBL1844	Macrophage colony stimulating factor receptor	Homo sapiens	SINGLE PROTEIN	CHEMBL3886444	37	BindingDB Database		2015	None
CHEMBL3085979		0	364.41	0	3.51	BDBM198845	N#Cc1c[nH]c(C(=O)Nc2ccc(CCC(=O)O)cc2C2=CCCCC2)n1	IC50	'='	5.9	nM	8.23		353834	UO_0000065	22.58	0.42	4.72	6.92	False	CHEMBL3887764	Fluorescence Polarization Competition Immunoassay: A fluorescence polarization competition immunoassay was used to measure compound inhibition of CSF-1R phosphorylation of tyrosine on a synthetic CSF-1R555-568 peptide (SYEGNSYTFIDPTQ). The assay was performed in black 96-well microplates (Cat #42-000-0117, Molecular Devices, Sunnyvale, Calif.). To each well, 5 uL of compound (in 4% DMSO) were mix…	B	BAO_0000357	single protein format	None	None	None	None	None	CHEMBL1844	Macrophage colony stimulating factor receptor	Homo sapiens	SINGLE PROTEIN	CHEMBL3886444	37	BindingDB Database		2015	None
CHEMBL3086320		0	435.57	0	4.60	BDBM198857	COCCNC(C)(C)c1ccc(NC(=O)c2ncc(C#N)[nH]2)c(C2=CCC(C)(C)CC2)c1	IC50	'='	0.51	nM	9.29		353895	UO_0000065	21.33	0.40	4.69	9.04	False	CHEMBL3887764	Fluorescence Polarization Competition Immunoassay: A fluorescence polarization competition immunoassay was used to measure compound inhibition of CSF-1R phosphorylation of tyrosine on a synthetic CSF-1R555-568 peptide (SYEGNSYTFIDPTQ). The assay was performed in black 96-well microplates (Cat #42-000-0117, Molecular Devices, Sunnyvale, Calif.). To each well, 5 uL of compound (in 4% DMSO) were mix…	B	BAO_0000357	single protein format	None	None	None	None	None	CHEMBL1844	Macrophage colony stimulating factor receptor	Homo sapiens	SINGLE PROTEIN	CHEMBL3886444	37	BindingDB Database		2015	None
CHEMBL3660761		0	463.65	1	5.41	BDBM198851	CC1(C)CC=C(c2cc(C(C)(C)N3CCSCC3)ccc2NC(=O)c2ncc(C#N)[nH]2)CC1	IC50	'='	9.3	nM	8.03		353840	UO_0000065	17.32	0.33	2.62	9.47	False	CHEMBL3887764	Fluorescence Polarization Competition Immunoassay: A fluorescence polarization competition immunoassay was used to measure compound inhibition of CSF-1R phosphorylation of tyrosine on a synthetic CSF-1R555-568 peptide (SYEGNSYTFIDPTQ). The assay was performed in black 96-well microplates (Cat #42-000-0117, Molecular Devices, Sunnyvale, Calif.). To each well, 5 uL of compound (in 4% DMSO) were mix…	B	BAO_0000357	single protein format	None	None	None	None	None	CHEMBL1844	Macrophage colony stimulating factor receptor	Homo sapiens	SINGLE PROTEIN	CHEMBL3886444	37	BindingDB Database		2015	None
CHEMBL3086321		0	449.60	0	4.94	BDBM198858	COCCN(C)C(C)(C)c1ccc(NC(=O)c2ncc(C#N)[nH]2)c(C2=CCC(C)(C)CC2)c1	IC50	'='	1.7	nM	8.77		353848	UO_0000065	19.51	0.36	3.83	9.33	False	CHEMBL3887764	Fluorescence Polarization Competition Immunoassay: A fluorescence polarization competition immunoassay was used to measure compound inhibition of CSF-1R phosphorylation of tyrosine on a synthetic CSF-1R555-568 peptide (SYEGNSYTFIDPTQ). The assay was performed in black 96-well microplates (Cat #42-000-0117, Molecular Devices, Sunnyvale, Calif.). To each well, 5 uL of compound (in 4% DMSO) were mix…	B	BAO_0000357	single protein format	None	None	None	None	None	CHEMBL1844	Macrophage colony stimulating factor receptor	Homo sapiens	SINGLE PROTEIN	CHEMBL3886444	37	BindingDB Database		2015	None
CHEMBL3085830		0	460.63	0	4.61	BDBM198860	CN1CCN(C(C)(C)c2ccc(NC(=O)c3ncc(C#N)[nH]3)c(C3=CCC(C)(C)CC3)c2)CC1	IC50	'='	5.1	nM	8.29		353851	UO_0000065	18.00	0.33	3.68	9.42	False	CHEMBL3887764	Fluorescence Polarization Competition Immunoassay: A fluorescence polarization competition immunoassay was used to measure compound inhibition of CSF-1R phosphorylation of tyrosine on a synthetic CSF-1R555-568 peptide (SYEGNSYTFIDPTQ). The assay was performed in black 96-well microplates (Cat #42-000-0117, Molecular Devices, Sunnyvale, Calif.). To each well, 5 uL of compound (in 4% DMSO) were mix…	B	BAO_0000357	single protein format	None	None	None	None	None	CHEMBL1844	Macrophage colony stimulating factor receptor	Homo sapiens	SINGLE PROTEIN	CHEMBL3886444	37	BindingDB Database		2015	None
CHEMBL3085832		0	488.64	0	4.53	BDBM198890	CC(=O)N1CCN(C(C)(C)c2ccc(NC(=O)c3nc(C#N)c[nH]3)c(C3=CCC(C)(C)CC3)c2)CC1	IC50	'='	1.7	nM	8.77		353901	UO_0000065	17.95	0.33	4.24	8.34	False	CHEMBL3887764	Fluorescence Polarization Competition Immunoassay: A fluorescence polarization competition immunoassay was used to measure compound inhibition of CSF-1R phosphorylation of tyrosine on a synthetic CSF-1R555-568 peptide (SYEGNSYTFIDPTQ). The assay was performed in black 96-well microplates (Cat #42-000-0117, Molecular Devices, Sunnyvale, Calif.). To each well, 5 uL of compound (in 4% DMSO) were mix…	B	BAO_0000357	single protein format	None	None	None	None	None	CHEMBL1844	Macrophage colony stimulating factor receptor	Homo sapiens	SINGLE PROTEIN	CHEMBL3886444	37	BindingDB Database		2015	None
CHEMBL3085834		0	504.68	1	4.63	BDBM198892	COCCN1CCN(C(C)(C)c2ccc(NC(=O)c3ncc(C#N)[nH]3)c(C3=CCC(C)(C)CC3)c2)CC1	IC50	'='	1.3	nM	8.89		353903	UO_0000065	17.61	0.33	4.26	9.13	False	CHEMBL3887764	Fluorescence Polarization Competition Immunoassay: A fluorescence polarization competition immunoassay was used to measure compound inhibition of CSF-1R phosphorylation of tyrosine on a synthetic CSF-1R555-568 peptide (SYEGNSYTFIDPTQ). The assay was performed in black 96-well microplates (Cat #42-000-0117, Molecular Devices, Sunnyvale, Calif.). To each well, 5 uL of compound (in 4% DMSO) were mix…	B	BAO_0000357	single protein format	None	None	None	None	None	CHEMBL1844	Macrophage colony stimulating factor receptor	Homo sapiens	SINGLE PROTEIN	CHEMBL3886444	37	BindingDB Database		2015	None
CHEMBL3660799		0	477.68	1	5.45	BDBM198901	CC1(C)CC=C(c2cc(C(C)(C)CN3CCSCC3)ccc2NC(=O)c2nc(C#N)c[nH]2)CC1	IC50	'='	36.0	nM	7.44		353912	UO_0000065	15.58	0.30	1.99	8.78	False	CHEMBL3887764	Fluorescence Polarization Competition Immunoassay: A fluorescence polarization competition immunoassay was used to measure compound inhibition of CSF-1R phosphorylation of tyrosine on a synthetic CSF-1R555-568 peptide (SYEGNSYTFIDPTQ). The assay was performed in black 96-well microplates (Cat #42-000-0117, Molecular Devices, Sunnyvale, Calif.). To each well, 5 uL of compound (in 4% DMSO) were mix…	B	BAO_0000357	single protein format	None	None	None	None	None	CHEMBL1844	Macrophage colony stimulating factor receptor	Homo sapiens	SINGLE PROTEIN	CHEMBL3886444	37	BindingDB Database		2015	None
CHEMBL251157		0	304.78	0	4.18	27	O=C(Nc1ccccc1N1CCCCC1)c1ccc(Cl)o1	IC50	'='	1900.0	nM	5.72			UO_0000065	18.77	0.37	1.54	12.58	False	CHEMBL925553	Inhibition of ATP-induced autophosphorylation of cFMS tyrosine kinase	B	BAO_0000357	single protein format	Homo sapiens	None	None	None	None	CHEMBL1844	Macrophage colony stimulating factor receptor	Homo sapiens	SINGLE PROTEIN	CHEMBL1140541	1	Scientific Literature	Bioorg. Med. Chem. Lett.	2007	None
CHEMBL3660767		0	413.50	0	2.58	BDBM198867	CNS(=O)(=O)CCc1ccc(NC(=O)c2nc(C#N)c[nH]2)c(C2=CCCCC2)c1	IC50	'='	5.6	nM	8.25		353860	UO_0000065	19.96	0.39	5.67	6.46	False	CHEMBL3887764	Fluorescence Polarization Competition Immunoassay: A fluorescence polarization competition immunoassay was used to measure compound inhibition of CSF-1R phosphorylation of tyrosine on a synthetic CSF-1R555-568 peptide (SYEGNSYTFIDPTQ). The assay was performed in black 96-well microplates (Cat #42-000-0117, Molecular Devices, Sunnyvale, Calif.). To each well, 5 uL of compound (in 4% DMSO) were mix…	B	BAO_0000357	single protein format	None	None	None	None	None	CHEMBL1844	Macrophage colony stimulating factor receptor	Homo sapiens	SINGLE PROTEIN	CHEMBL3886444	37	BindingDB Database		2015	None
CHEMBL2023802		0	491.55	0	4.61	33	CCOc1cc2nccc(Oc3cnc(CC(=O)Nc4n[nH]c(CC)c4C)c(OC)c3)c2cc1OC	IC50	'='	200.0	nM	6.70			UO_0000065	13.63	0.25	2.09	5.56	False	CHEMBL2027407	Inhibition of CSF-1R	B	BAO_0000357	single protein format	None	None	None	None	None	CHEMBL1844	Macrophage colony stimulating factor receptor	Homo sapiens	SINGLE PROTEIN	CHEMBL2021798	1	Scientific Literature	Bioorg. Med. Chem. Lett.	2012	None
CHEMBL250572		0	449.51	0	4.60	10	Cc1ccc(Nc2c(C(N)=O)cnc3cc(-c4ccc(S(C)(=O)=O)cc4)ccc23)cc1F	IC50	'='	63.0	nM	7.20			UO_0000065	16.02	0.31	2.60	7.05	False	CHEMBL925269	Inhibition of cfms	B	BAO_0000357	single protein format	None	None	None	None	None	CHEMBL1844	Macrophage colony stimulating factor receptor	Homo sapiens	SINGLE PROTEIN	CHEMBL1140498	1	Scientific Literature	Bioorg. Med. Chem. Lett.	2007	None
CHEMBL249960		0	431.52	0	4.29	8p	CS(=O)(=O)Cc1ccc(-c2ccc3c(Nc4ccccc4)c(C(N)=O)cnc3c2)cc1	IC50	'='	50.0	nM	7.30			UO_0000065	16.92	0.32	3.01	7.15	False	CHEMBL925269	Inhibition of cfms	B	BAO_0000357	single protein format	None	None	None	None	None	CHEMBL1844	Macrophage colony stimulating factor receptor	Homo sapiens	SINGLE PROTEIN	CHEMBL1140498	1	Scientific Literature	Bioorg. Med. Chem. Lett.	2007	None
CHEMBL249751		0	380.41	0	4.02	7s	NC(=O)c1cnc2cc(-c3ccncc3)ccc2c1Nc1cccc2[nH]ncc12	IC50	'='	160.0	nM	6.80			UO_0000065	17.86	0.32	2.78	6.20	False	CHEMBL925269	Inhibition of cfms	B	BAO_0000357	single protein format	None	None	None	None	None	CHEMBL1844	Macrophage colony stimulating factor receptor	Homo sapiens	SINGLE PROTEIN	CHEMBL1140498	1	Scientific Literature	Bioorg. Med. Chem. Lett.	2007	None
CHEMBL399117		0	368.44	0	4.76	7f	Cc1ccc(Nc2c(C(N)=O)cnc3cc(-c4ccncc4)ccc23)cc1C	IC50	'='	80.0	nM	7.10			UO_0000065	19.26	0.35	2.34	8.77	False	CHEMBL925269	Inhibition of cfms	B	BAO_0000357	single protein format	None	None	None	None	None	CHEMBL1844	Macrophage colony stimulating factor receptor	Homo sapiens	SINGLE PROTEIN	CHEMBL1140498	1	Scientific Literature	Bioorg. Med. Chem. Lett.	2007	None
CHEMBL2023478		0	433.46	0	4.83	12	COc1ccc2c(Oc3ccc(CC(=O)Nc4noc(C)c4C)c(OC)c3)ccnc2c1	IC50	'='	30.0	nM	7.52			UO_0000065	17.36	0.32	2.69	7.86	False	CHEMBL2027407	Inhibition of CSF-1R	B	BAO_0000357	single protein format	None	None	None	None	None	CHEMBL1844	Macrophage colony stimulating factor receptor	Homo sapiens	SINGLE PROTEIN	CHEMBL2021798	1	Scientific Literature	Bioorg. Med. Chem. Lett.	2012	None
CHEMBL1087421		0	340.64	1	5.05	20	COc1cc2c(cc1Cl)C(c1ccc(Cl)c(Cl)c1)=NCC2	IC50	'>'	10000.0	nM				UO_0000065					False	CHEMBL1108484	Inhibition of c-Fms	B	BAO_0000357	single protein format	None	None	None	None	None	CHEMBL1844	Macrophage colony stimulating factor receptor	Homo sapiens	SINGLE PROTEIN	CHEMBL1153754	1	Scientific Literature	Bioorg. Med. Chem. Lett.	2009	None
CHEMBL543195		0	366.25	0	4.07	5	COc1cc2ncnc(N(C)c3ccc(Cl)cc3)c2cc1OC.Cl	IC50	'='	2100.0	nM	5.68			UO_0000065					False	CHEMBL657534	Antagonism towards Colony stimulating factor 1 receptor (CSF-1R)	F	BAO_0000019	assay format	None	None	None	None	None	CHEMBL1844	Macrophage colony stimulating factor receptor	Homo sapiens	SINGLE PROTEIN	CHEMBL1129840	1	Scientific Literature	Bioorg. Med. Chem. Lett.	1997	None
CHEMBL545302		0	361.83	0	3.42	15	COc1cc2c(N(C)c3ccccc3)ncnc2c(OC)c1OC.Cl	IC50	'>'	20000.0	nM				UO_0000065					False	CHEMBL657534	Antagonism towards Colony stimulating factor 1 receptor (CSF-1R)	F	BAO_0000019	assay format	None	None	None	None	None	CHEMBL1844	Macrophage colony stimulating factor receptor	Homo sapiens	SINGLE PROTEIN	CHEMBL1129840	1	Scientific Literature	Bioorg. Med. Chem. Lett.	1997	None
CHEMBL430214		0	454.55	0	2.88	18e	CC1CCN(c2cc(C#CCN(C)S(C)(=O)=O)ccc2NC(=O)c2ccc(C#N)o2)CC1	IC50	'='	16.0	nM	7.80			UO_0000065	17.15	0.33	4.92	7.31	False	CHEMBL933669	Inhibition of FMS	B	BAO_0000357	single protein format	None	None	None	None	None	CHEMBL1844	Macrophage colony stimulating factor receptor	Homo sapiens	SINGLE PROTEIN	CHEMBL1145567	1	Scientific Literature	Bioorg. Med. Chem. Lett.	2008	None
CHEMBL265433		0	406.51	0	4.19	13d	Cc1sccc1-c1cc(N2CCN(C)CC2)ccc1NC(=O)c1ccc(C#N)o1	IC50	'='	940.0	nM	6.03			UO_0000065	14.83	0.28	1.84	8.31	False	CHEMBL933669	Inhibition of FMS	B	BAO_0000357	single protein format	None	None	None	None	None	CHEMBL1844	Macrophage colony stimulating factor receptor	Homo sapiens	SINGLE PROTEIN	CHEMBL1145567	1	Scientific Literature	Bioorg. Med. Chem. Lett.	2008	None
CHEMBL257318		0	429.48	0	2.07	34	NC(=O)c1cn(-c2ccc3c(c2)CCC3)c2nc(NCCCn3ccnc3)ncc2c1=O	IC50	'='	2300.0	nM	5.64			UO_0000065	13.13	0.24	3.57	4.67	False	CHEMBL950218	Inhibition of ATP-induced CSF1R autophosphorylation	B	BAO_0000357	single protein format	None	None	None	None	None	CHEMBL1844	Macrophage colony stimulating factor receptor	Homo sapiens	SINGLE PROTEIN	CHEMBL1143902	1	Scientific Literature	Bioorg. Med. Chem. Lett.	2008	None
CHEMBL257320		0	496.57	0	3.46	8	CN1CCN(c2ccc(Nc3ncc4c(=O)c(C(=O)O)cn(-c5ccc6c(c5)CCC6)c4n3)cc2)CC1	IC50	'='	1100.0	nM	5.96			UO_0000065	12.00	0.22	2.50	5.75	False	CHEMBL950218	Inhibition of ATP-induced CSF1R autophosphorylation	B	BAO_0000357	single protein format	None	None	None	None	None	CHEMBL1844	Macrophage colony stimulating factor receptor	Homo sapiens	SINGLE PROTEIN	CHEMBL1143902	1	Scientific Literature	Bioorg. Med. Chem. Lett.	2008	None
CHEMBL429743		0	484.94	1	7.10	48	COc1cc2nccc(Oc3ccc4c(C(=O)Nc5ccc(Cl)cc5)cccc4c3)c2cc1OC	IC50	'='	20.0	nM	7.70			UO_0000065	15.88	0.30	0.60	11.05	False	CHEMBL932999	Inhibition of c-FMS	B	BAO_0000357	single protein format	None	None	None	None	None	CHEMBL1844	Macrophage colony stimulating factor receptor	Homo sapiens	SINGLE PROTEIN	CHEMBL1144685	1	Scientific Literature	J. Med. Chem.	2008	None
CHEMBL1909394	GW621823A	0	659.61	2	7.26	GW621823A	CCCN(CCS(C)(=O)=O)Cc1ccc(-c2ccc3ncnc(Nc4ccc(OCc5cccc(F)c5)c(Cl)c4)c3c2)o1.Cl	Inhibition	'='	1.0	%				UO_0000187					False	CHEMBL1962103	GSK_PKIS: FMS mean inhibition at 1 uM [Nanosyn]	B	BAO_0000357	single protein format	None	None	None	None	None	CHEMBL1844	Macrophage colony stimulating factor receptor	Homo sapiens	SINGLE PROTEIN	CHEMBL1961873	16	GSK Published Kinase Inhibitor Set			None
CHEMBL346551		0	264.28	0	2.17	SKF-62604	O=C1NC(=O)C(c2ccccc2)=C1Nc1ccccc1	Inhibition	'='	2.47	%				UO_0000187					False	CHEMBL1962102	GSK_PKIS: FMS mean inhibition at 0.1 uM [Nanosyn]	B	BAO_0000357	single protein format	None	None	None	None	None	CHEMBL1844	Macrophage colony stimulating factor receptor	Homo sapiens	SINGLE PROTEIN	CHEMBL1961873	16	GSK Published Kinase Inhibitor Set			None
CHEMBL1909359	GW771127A	0	459.96	0	2.83	GW771127A	Cc1c2ccc(N(C)c3ccnc(Nc4cccc(S(N)(=O)=O)c4)n3)cc2nn1C.Cl	Inhibition	'='	78.37	%				UO_0000187					False	CHEMBL1962102	GSK_PKIS: FMS mean inhibition at 0.1 uM [Nanosyn]	B	BAO_0000357	single protein format	None	None	None	None	None	CHEMBL1844	Macrophage colony stimulating factor receptor	Homo sapiens	SINGLE PROTEIN	CHEMBL1961873	16	GSK Published Kinase Inhibitor Set			None
CHEMBL250571		0	445.54	0	4.76	9	Cc1ccc(Nc2c(C(N)=O)cnc3cc(-c4ccc(S(C)(=O)=O)cc4)ccc23)cc1C	IC50	'='	8.0	nM	8.10			UO_0000065	18.17	0.35	3.34	7.93	False	CHEMBL925269	Inhibition of cfms	B	BAO_0000357	single protein format	None	None	None	None	None	CHEMBL1844	Macrophage colony stimulating factor receptor	Homo sapiens	SINGLE PROTEIN	CHEMBL1140498	1	Scientific Literature	Bioorg. Med. Chem. Lett.	2007	None
CHEMBL443587		0	396.45	0	4.70	8k	CC(=O)Nc1ccc(-c2ccc3c(Nc4ccccc4)c(C(N)=O)cnc3c2)cc1	IC50	'='	80.0	nM	7.10			UO_0000065	17.90	0.32	2.40	7.31	False	CHEMBL925269	Inhibition of cfms	B	BAO_0000357	single protein format	None	None	None	None	None	CHEMBL1844	Macrophage colony stimulating factor receptor	Homo sapiens	SINGLE PROTEIN	CHEMBL1140498	1	Scientific Literature	Bioorg. Med. Chem. Lett.	2007	None
CHEMBL248740		0	388.40	0	4.29	7l	COc1ccc(Nc2c(C(N)=O)cnc3cc(-c4ccncc4)ccc23)cc1F	IC50	'='	40.0	nM	7.40			UO_0000065	19.05	0.35	3.11	8.21	False	CHEMBL925269	Inhibition of cfms	B	BAO_0000357	single protein format	None	None	None	None	None	CHEMBL1844	Macrophage colony stimulating factor receptor	Homo sapiens	SINGLE PROTEIN	CHEMBL1140498	1	Scientific Literature	Bioorg. Med. Chem. Lett.	2007	None
CHEMBL399739		0	388.86	1	5.10	7j	Cc1ccc(Nc2c(C(N)=O)cnc3cc(-c4ccncc4)ccc23)cc1Cl	IC50	'='	40.0	nM	7.40			UO_0000065	19.02	0.36	2.30	9.14	False	CHEMBL925269	Inhibition of cfms	B	BAO_0000357	single protein format	None	None	None	None	None	CHEMBL1844	Macrophage colony stimulating factor receptor	Homo sapiens	SINGLE PROTEIN	CHEMBL1140498	1	Scientific Literature	Bioorg. Med. Chem. Lett.	2007	None
CHEMBL249781		0	372.40	0	4.59	7i	Cc1cc(Nc2c(C(N)=O)cnc3cc(-c4ccncc4)ccc23)ccc1F	IC50	'='	50.0	nM	7.30			UO_0000065	19.61	0.36	2.71	9.02	False	CHEMBL925269	Inhibition of cfms	B	BAO_0000357	single protein format	None	None	None	None	None	CHEMBL1844	Macrophage colony stimulating factor receptor	Homo sapiens	SINGLE PROTEIN	CHEMBL1140498	1	Scientific Literature	Bioorg. Med. Chem. Lett.	2007	None
CHEMBL251842		0	408.51	0	2.79	51	CC1CCN(c2cc(N3CCN(C)CC3)cnc2NC(=O)c2ccc(C#N)o2)CC1	IC50	'='	720.0	nM	6.14			UO_0000065	15.04	0.28	3.35	6.93	False	CHEMBL927234	Inhibition of human cytoplasmic FMS expressed in Sf9-baculovirus system after 80 mins by fluorescence polarization	B	BAO_0000219	cell-based format	Homo sapiens	None	None	Sf9	None	CHEMBL1844	Macrophage colony stimulating factor receptor	Homo sapiens	SINGLE PROTEIN	CHEMBL1141497	1	Scientific Literature	Bioorg. Med. Chem. Lett.	2008	CHEMBL3308860
CHEMBL252832		0	395.46	0	1.99	29	CN1CCN(c2ccc(NC(=O)c3ccc(C#N)o3)c(N3CCOCC3)c2)CC1	IC50	'='	80.0	nM	7.10			UO_0000065	17.95	0.33	5.11	8.35	False	CHEMBL927234	Inhibition of human cytoplasmic FMS expressed in Sf9-baculovirus system after 80 mins by fluorescence polarization	B	BAO_0000219	cell-based format	Homo sapiens	None	None	Sf9	None	CHEMBL1844	Macrophage colony stimulating factor receptor	Homo sapiens	SINGLE PROTEIN	CHEMBL1141497	1	Scientific Literature	Bioorg. Med. Chem. Lett.	2008	CHEMBL3308860
CHEMBL252634		0	407.47	0	2.67	28	CN1CCN(c2ccc(NC(=O)c3ccc(C#N)o3)c(N3CCCCC3=O)c2)CC1	IC50	'>'	60.0	nM				UO_0000065					False	CHEMBL927234	Inhibition of human cytoplasmic FMS expressed in Sf9-baculovirus system after 80 mins by fluorescence polarization	B	BAO_0000219	cell-based format	Homo sapiens	None	None	Sf9	None	CHEMBL1844	Macrophage colony stimulating factor receptor	Homo sapiens	SINGLE PROTEIN	CHEMBL1141497	1	Scientific Literature	Bioorg. Med. Chem. Lett.	2008	CHEMBL3308860
CHEMBL252633		0	411.48	0	3.09	27	CN1CCN(c2ccc(NC(=O)c3ccc(C#N)o3)c(N3CCCC(F)C3)c2)CC1	IC50	'='	6.3	nM	8.20			UO_0000065	19.93	0.37	5.11	10.83	False	CHEMBL927234	Inhibition of human cytoplasmic FMS expressed in Sf9-baculovirus system after 80 mins by fluorescence polarization	B	BAO_0000219	cell-based format	Homo sapiens	None	None	Sf9	None	CHEMBL1844	Macrophage colony stimulating factor receptor	Homo sapiens	SINGLE PROTEIN	CHEMBL1141497	1	Scientific Literature	Bioorg. Med. Chem. Lett.	2008	CHEMBL3308860
CHEMBL398508		0	394.52	0	4.28	22	CCN(C)CCCc1ccc(NC(=O)c2ccc(C#N)o2)c(N2CCCCC2)c1	IC50	'='	52.0	nM	7.28			UO_0000065	18.46	0.34	3.00	10.05	False	CHEMBL927234	Inhibition of human cytoplasmic FMS expressed in Sf9-baculovirus system after 80 mins by fluorescence polarization	B	BAO_0000219	cell-based format	Homo sapiens	None	None	Sf9	None	CHEMBL1844	Macrophage colony stimulating factor receptor	Homo sapiens	SINGLE PROTEIN	CHEMBL1141497	1	Scientific Literature	Bioorg. Med. Chem. Lett.	2008	CHEMBL3308860
CHEMBL253884		0	339.40	0	3.79	21	CCOc1ccc(NC(=O)c2ccc(C#N)o2)c(N2CCCCC2)c1	IC50	'='	21.0	nM	7.68			UO_0000065	22.62	0.42	3.89	9.78	False	CHEMBL927234	Inhibition of human cytoplasmic FMS expressed in Sf9-baculovirus system after 80 mins by fluorescence polarization	B	BAO_0000219	cell-based format	Homo sapiens	None	None	Sf9	None	CHEMBL1844	Macrophage colony stimulating factor receptor	Homo sapiens	SINGLE PROTEIN	CHEMBL1141497	1	Scientific Literature	Bioorg. Med. Chem. Lett.	2008	CHEMBL3308860
CHEMBL253026		0	375.43	0	3.89	17	Cc1cnn(-c2ccc(NC(=O)c3ccc(C#N)o3)c(N3CCCCC3)c2)c1	IC50	'='	64.0	nM	7.19			UO_0000065	19.16	0.35	3.30	8.26	False	CHEMBL927234	Inhibition of human cytoplasmic FMS expressed in Sf9-baculovirus system after 80 mins by fluorescence polarization	B	BAO_0000219	cell-based format	Homo sapiens	None	None	Sf9	None	CHEMBL1844	Macrophage colony stimulating factor receptor	Homo sapiens	SINGLE PROTEIN	CHEMBL1141497	1	Scientific Literature	Bioorg. Med. Chem. Lett.	2008	CHEMBL3308860
CHEMBL3644156		0	486.53	0	2.67	BDBM131971	CCc1nn(Cc2cccc(OCC(O)CO)n2)c2cccc(NC(=O)c3cnc4ccccn34)c12	IC50	'='	591.8	nM	6.23		264468	UO_0000065	12.80	0.24	3.56	4.91	False	CHEMBL3705963	LANCE Ultra TR-FRET Assay: The ability of compounds of Formula I to inhibit cFMS was determined by the following assay. cFMS enzymatic activity was measured using the LANCE Ultra TR-FRET assay technology from PerkinElmer (Waltham, Mass.). Incubation mixtures contained the following: 50 mM NaHEPES, pH 7.3, 10 mM MgCl2, 0.5 mM MnCl2, 0.01% Triton X-100, 1 mM DTT, 1% DMSO, 10 uM ATP, 25 nM LANCE Ult…	B	BAO_0000218	organism-based format	Homo sapiens	None	None	None	None	CHEMBL1844	Macrophage colony stimulating factor receptor	Homo sapiens	SINGLE PROTEIN	CHEMBL3639185	37	BindingDB Database		2014	None
CHEMBL3644165		0	580.69	1	3.19	BDBM131981	CN1CCN(CCOc2ccn3c(C(=O)Nc4cccc5c4c(C4CC4)nn5Cc4cccn(C)c4=O)cnc3c2)CC1	IC50	'='	266.9	nM	6.57		264478	UO_0000065	11.32	0.21	3.38	6.45	False	CHEMBL3705963	LANCE Ultra TR-FRET Assay: The ability of compounds of Formula I to inhibit cFMS was determined by the following assay. cFMS enzymatic activity was measured using the LANCE Ultra TR-FRET assay technology from PerkinElmer (Waltham, Mass.). Incubation mixtures contained the following: 50 mM NaHEPES, pH 7.3, 10 mM MgCl2, 0.5 mM MnCl2, 0.01% Triton X-100, 1 mM DTT, 1% DMSO, 10 uM ATP, 25 nM LANCE Ult…	B	BAO_0000218	organism-based format	Homo sapiens	None	None	None	None	CHEMBL1844	Macrophage colony stimulating factor receptor	Homo sapiens	SINGLE PROTEIN	CHEMBL3639185	37	BindingDB Database		2014	None
CHEMBL3644168		0	566.71	1	4.27	BDBM131984	CCc1nn(Cc2cccc(C)n2)c2cccc(NC(=O)c3cnc4cc(OCCN5CCN(CC)CC5)ccn34)c12	IC50	'='	120.4	nM	6.92		264481	UO_0000065	12.21	0.22	2.65	7.45	False	CHEMBL3705963	LANCE Ultra TR-FRET Assay: The ability of compounds of Formula I to inhibit cFMS was determined by the following assay. cFMS enzymatic activity was measured using the LANCE Ultra TR-FRET assay technology from PerkinElmer (Waltham, Mass.). Incubation mixtures contained the following: 50 mM NaHEPES, pH 7.3, 10 mM MgCl2, 0.5 mM MnCl2, 0.01% Triton X-100, 1 mM DTT, 1% DMSO, 10 uM ATP, 25 nM LANCE Ult…	B	BAO_0000218	organism-based format	Homo sapiens	None	None	None	None	CHEMBL1844	Macrophage colony stimulating factor receptor	Homo sapiens	SINGLE PROTEIN	CHEMBL3639185	37	BindingDB Database		2014	None
CHEMBL3644172		0	551.65	1	4.28	BDBM131988	Cc1cccc(Cn2nc(C3CC3)c3c(NC(=O)c4cnc5cc(OCCN6CCOCC6)ccn45)cccc32)n1	IC50	'='	305.2	nM	6.51		264485	UO_0000065	11.81	0.22	2.24	6.59	False	CHEMBL3705963	LANCE Ultra TR-FRET Assay: The ability of compounds of Formula I to inhibit cFMS was determined by the following assay. cFMS enzymatic activity was measured using the LANCE Ultra TR-FRET assay technology from PerkinElmer (Waltham, Mass.). Incubation mixtures contained the following: 50 mM NaHEPES, pH 7.3, 10 mM MgCl2, 0.5 mM MnCl2, 0.01% Triton X-100, 1 mM DTT, 1% DMSO, 10 uM ATP, 25 nM LANCE Ult…	B	BAO_0000218	organism-based format	Homo sapiens	None	None	None	None	CHEMBL1844	Macrophage colony stimulating factor receptor	Homo sapiens	SINGLE PROTEIN	CHEMBL3639185	37	BindingDB Database		2014	None
CHEMBL3644201		0	509.61	1	4.21	BDBM132017	CCc1nn(Cc2cccc(C)n2)c2cccc(NC(=O)c3cnc4cc(N5CCC(O)CC5)ccn34)c12	IC50	'='	170.5	nM	6.77		264514	UO_0000065	13.28	0.24	2.56	6.73	False	CHEMBL3705963	LANCE Ultra TR-FRET Assay: The ability of compounds of Formula I to inhibit cFMS was determined by the following assay. cFMS enzymatic activity was measured using the LANCE Ultra TR-FRET assay technology from PerkinElmer (Waltham, Mass.). Incubation mixtures contained the following: 50 mM NaHEPES, pH 7.3, 10 mM MgCl2, 0.5 mM MnCl2, 0.01% Triton X-100, 1 mM DTT, 1% DMSO, 10 uM ATP, 25 nM LANCE Ult…	B	BAO_0000218	organism-based format	Homo sapiens	None	None	None	None	CHEMBL1844	Macrophage colony stimulating factor receptor	Homo sapiens	SINGLE PROTEIN	CHEMBL3639185	37	BindingDB Database		2014	None
CHEMBL3644209		0	491.56	0	4.14	BDBM132025	CCc1nn(Cc2cccc(C)n2)c2cccc(NC(=O)c3cnc4cc(-n5ncnc5C)ccn34)c12	IC50	'='	522.6	nM	6.28		264522	UO_0000065	12.78	0.23	2.14	5.83	False	CHEMBL3705963	LANCE Ultra TR-FRET Assay: The ability of compounds of Formula I to inhibit cFMS was determined by the following assay. cFMS enzymatic activity was measured using the LANCE Ultra TR-FRET assay technology from PerkinElmer (Waltham, Mass.). Incubation mixtures contained the following: 50 mM NaHEPES, pH 7.3, 10 mM MgCl2, 0.5 mM MnCl2, 0.01% Triton X-100, 1 mM DTT, 1% DMSO, 10 uM ATP, 25 nM LANCE Ult…	B	BAO_0000218	organism-based format	Homo sapiens	None	None	None	None	CHEMBL1844	Macrophage colony stimulating factor receptor	Homo sapiens	SINGLE PROTEIN	CHEMBL3639185	37	BindingDB Database		2014	None
CHEMBL3644214		0	536.64	1	4.91	BDBM132030	CCc1nn(Cc2cc(C)n(C)n2)c2cccc(NC(=O)c3cnc4cc(-c5ccc(CN(C)C)o5)ccn34)c12	IC50	'='	141.1	nM	6.85		264527	UO_0000065	12.77	0.23	1.94	6.96	False	CHEMBL3705963	LANCE Ultra TR-FRET Assay: The ability of compounds of Formula I to inhibit cFMS was determined by the following assay. cFMS enzymatic activity was measured using the LANCE Ultra TR-FRET assay technology from PerkinElmer (Waltham, Mass.). Incubation mixtures contained the following: 50 mM NaHEPES, pH 7.3, 10 mM MgCl2, 0.5 mM MnCl2, 0.01% Triton X-100, 1 mM DTT, 1% DMSO, 10 uM ATP, 25 nM LANCE Ult…	B	BAO_0000218	organism-based format	Homo sapiens	None	None	None	None	CHEMBL1844	Macrophage colony stimulating factor receptor	Homo sapiens	SINGLE PROTEIN	CHEMBL3639185	37	BindingDB Database		2014	None
CHEMBL3644217		0	511.61	1	4.45	BDBM132033	CCc1nn(Cc2cccc(C)n2)c2cccc(NC(=O)c3cnc4cc(CCN5CC(F)C5)ccn34)c12	IC50	'='	217.3	nM	6.66		264530	UO_0000065	13.02	0.24	2.21	8.29	False	CHEMBL3705963	LANCE Ultra TR-FRET Assay: The ability of compounds of Formula I to inhibit cFMS was determined by the following assay. cFMS enzymatic activity was measured using the LANCE Ultra TR-FRET assay technology from PerkinElmer (Waltham, Mass.). Incubation mixtures contained the following: 50 mM NaHEPES, pH 7.3, 10 mM MgCl2, 0.5 mM MnCl2, 0.01% Triton X-100, 1 mM DTT, 1% DMSO, 10 uM ATP, 25 nM LANCE Ult…	B	BAO_0000218	organism-based format	Homo sapiens	None	None	None	None	CHEMBL1844	Macrophage colony stimulating factor receptor	Homo sapiens	SINGLE PROTEIN	CHEMBL3639185	37	BindingDB Database		2014	None
CHEMBL3644220		0	467.58	0	4.31	BDBM132036	CCc1nn(Cc2cccc(C)n2)c2cccc(NC(=O)c3cnc4cc(CN(C)C)ccn34)c12	IC50	'='	1893.7	nM	5.72		264533	UO_0000065	12.24	0.22	1.41	7.12	False	CHEMBL3705963	LANCE Ultra TR-FRET Assay: The ability of compounds of Formula I to inhibit cFMS was determined by the following assay. cFMS enzymatic activity was measured using the LANCE Ultra TR-FRET assay technology from PerkinElmer (Waltham, Mass.). Incubation mixtures contained the following: 50 mM NaHEPES, pH 7.3, 10 mM MgCl2, 0.5 mM MnCl2, 0.01% Triton X-100, 1 mM DTT, 1% DMSO, 10 uM ATP, 25 nM LANCE Ult…	B	BAO_0000218	organism-based format	Homo sapiens	None	None	None	None	CHEMBL1844	Macrophage colony stimulating factor receptor	Homo sapiens	SINGLE PROTEIN	CHEMBL3639185	37	BindingDB Database		2014	None
CHEMBL535	SUNITINIB	4	398.48	0	3.33	SU-11248	CCN(CC)CCNC(=O)c1c(C)[nH]c(/C=C2\C(=O)Nc3ccc(F)cc32)c1C	Activity	'='	2.0	%				UO_0000187					False	CHEMBL1068697	Inhibition of CSF1-stimulated human FMS autophosphorylation expressed in growth factor dependent mouse FDC-P1 cells assessed as phosphorylated receptor level at 500 nM relative to control by Western blot	B	BAO_0000219	cell-based format	Homo sapiens	None	None	FDC-P1	None	CHEMBL1844	Macrophage colony stimulating factor receptor	Homo sapiens	SINGLE PROTEIN	CHEMBL1157596	1	Scientific Literature	Bioorg. Med. Chem.	2010	None
CHEMBL399702		0	453.47	0	4.43	11	CS(=O)(=O)c1ccc(-c2ccc3c(Nc4ccc(F)c(F)c4)c(C(N)=O)cnc3c2)cc1	IC50	'='	200.0	nM	6.70			UO_0000065	14.77	0.29	2.27	6.56	False	CHEMBL925269	Inhibition of cfms	B	BAO_0000357	single protein format	None	None	None	None	None	CHEMBL1844	Macrophage colony stimulating factor receptor	Homo sapiens	SINGLE PROTEIN	CHEMBL1140498	1	Scientific Literature	Bioorg. Med. Chem. Lett.	2007	None
CHEMBL2042829		0	497.00	0	3.66	15	CCN1C(=O)CCCc2c1ccc(Nc1ncc(Cl)c(N[C@H]3[C@@H](C(N)=O)[C@@H]4C=C[C@H]3C4)n1)c2OC	Inhibition	'<'	50.0	%				UO_0000187					False	CHEMBL2046166	Inhibition of CSF1R at 0.1 uM	B	BAO_0000357	single protein format	None	None	None	None	None	CHEMBL1844	Macrophage colony stimulating factor receptor	Homo sapiens	SINGLE PROTEIN	CHEMBL2040771	1	Scientific Literature	ACS Med. Chem. Lett.	2010	None
CHEMBL485598	GSK-317354A	0	494.45	1	5.12	GSK317354A	CC1=C(C(=O)Nc2ccc3[nH]ncc3c2)C(c2ccc(F)cc2)N=C(c2ccc(C(F)(F)F)nc2)N1	Inhibition	'='	3.03	%				UO_0000187					False	CHEMBL1962102	GSK_PKIS: FMS mean inhibition at 0.1 uM [Nanosyn]	B	BAO_0000357	single protein format	None	None	None	None	None	CHEMBL1844	Macrophage colony stimulating factor receptor	Homo sapiens	SINGLE PROTEIN	CHEMBL1961873	16	GSK Published Kinase Inhibitor Set			None
CHEMBL553523		0	345.83	0	3.72	11	COc1cc2ncnc(N(C)c3cccc(C)c3)c2cc1OC.Cl	IC50	'='	180.0	nM	6.75			UO_0000065					False	CHEMBL657534	Antagonism towards Colony stimulating factor 1 receptor (CSF-1R)	F	BAO_0000019	assay format	None	None	None	None	None	CHEMBL1844	Macrophage colony stimulating factor receptor	Homo sapiens	SINGLE PROTEIN	CHEMBL1129840	1	Scientific Literature	Bioorg. Med. Chem. Lett.	1997	None
CHEMBL335052		0	225.25	0	2.07	21	CN(c1ccccc1)c1[nH]cnc2ncnc1-2	IC50	'='	4000.0	nM	5.40			UO_0000065					False	CHEMBL657534	Antagonism towards Colony stimulating factor 1 receptor (CSF-1R)	F	BAO_0000019	assay format	None	None	None	None	None	CHEMBL1844	Macrophage colony stimulating factor receptor	Homo sapiens	SINGLE PROTEIN	CHEMBL1129840	1	Scientific Literature	Bioorg. Med. Chem. Lett.	1997	None
CHEMBL135417		0	329.79	0	4.07	16	COc1cc2nc(Cl)nc(N(C)c3ccccc3)c2cc1OC	IC50	'>'	50000.0	nM				UO_0000065					False	CHEMBL657534	Antagonism towards Colony stimulating factor 1 receptor (CSF-1R)	F	BAO_0000019	assay format	None	None	None	None	None	CHEMBL1844	Macrophage colony stimulating factor receptor	Homo sapiens	SINGLE PROTEIN	CHEMBL1129840	1	Scientific Literature	Bioorg. Med. Chem. Lett.	1997	None
CHEMBL2022856		0	502.58	2	5.57	(a), 504	C[C@@H](O)Cn1cc(-c2cnc(N)c3c(-c4ccc(NC(=O)Nc5cccc(F)c5)cc4)csc23)cn1	Ki	'='	3.162	nM	8.50			UO_0000065	16.91	0.32	2.93	7.20	False	CHEMBL2065349	Inhibition of CSF1R	B	BAO_0000357	single protein format	Homo sapiens	None	None	None	None	CHEMBL1844	Macrophage colony stimulating factor receptor	Homo sapiens	SINGLE PROTEIN	CHEMBL2062478	1	Scientific Literature	ACS Med. Chem. Lett.	2012	None
CHEMBL31965	CANERTINIB	3	485.95	0	4.39	CI-1033	C=CC(=O)Nc1cc2c(Nc3ccc(F)c(Cl)c3)ncnc2cc1OCCCN1CCOCC1	Kd	'>'	10000.0	nM				UO_0000065					True	CHEMBL1063702	Binding constant for CSF1R kinase domain	B	BAO_0000357	single protein format	Homo sapiens	None	None	None	None	CHEMBL1844	Macrophage colony stimulating factor receptor	Homo sapiens	SINGLE PROTEIN	CHEMBL1150977	1	Scientific Literature	Nat. Biotechnol.	2008	None
CHEMBL605003		0	371.46	0	2.64	SU-6656	CN(C)S(=O)(=O)c1ccc2c(c1)/C(=C/c1cc3c([nH]1)CCCC3)C(=O)N2	Activity	'='	104.0	%				UO_0000187					False	CHEMBL1068705	Inhibition of CSF1-stimulated human FMS autophosphorylation expressed in growth factor dependent mouse FDC-P1 cells assessed as phosphorylated receptor level at 0.11 uM relative to control by Western blot	B	BAO_0000219	cell-based format	Homo sapiens	None	None	FDC-P1	None	CHEMBL1844	Macrophage colony stimulating factor receptor	Homo sapiens	SINGLE PROTEIN	CHEMBL1157596	1	Scientific Literature	Bioorg. Med. Chem.	2010	None
CHEMBL603469	LESTAURTINIB	3	439.47	0	3.47	CEP-701	C[C@]12O[C@H](C[C@]1(O)CO)n1c3ccccc3c3c4c(c5c6ccccc6n2c5c31)CNC4=O	Activity	'='	85.0	%				UO_0000187					False	CHEMBL1069360	Inhibition of CSF1-stimulated human FMS autophosphorylation expressed in growth factor dependent mouse FDC-P1 cells assessed as phosphorylated receptor level at 1 nM relative to control by Western blot	B	BAO_0000219	cell-based format	Homo sapiens	None	None	FDC-P1	None	CHEMBL1844	Macrophage colony stimulating factor receptor	Homo sapiens	SINGLE PROTEIN	CHEMBL1157596	1	Scientific Literature	Bioorg. Med. Chem.	2010	None
CHEMBL521887		0	450.59	1	5.21	14d	Cc1ccc(NC(=O)c2ccc(CN3CCN(C)CC3)cc2)cc1-c1ccc2ccncc2c1	IC50	'='	4.0	nM	8.40			UO_0000065	18.64	0.34	3.19	17.33	False	CHEMBL998565	Inhibition of cFMS	B	BAO_0000357	single protein format	None	None	None	None	None	CHEMBL1844	Macrophage colony stimulating factor receptor	Homo sapiens	SINGLE PROTEIN	CHEMBL1141712	1	Scientific Literature	Bioorg. Med. Chem. Lett.	2008	None
CHEMBL508935		0	567.65	1	2.62	32	CONC(=O)c1cn(-c2ccc3c(c2)CCC3)c2nc(Nc3ccc(CCN4CCN(C)C(=O)C4)cc3)ncc2c1=O	IC50	'='	0.8	nM	9.10			UO_0000065	16.03	0.30	6.48	7.48	False	CHEMBL961253	Inhibition of Fms by fluorescence polarization competition immunoassay	B	BAO_0000357	single protein format	None	None	None	None	None	CHEMBL1844	Macrophage colony stimulating factor receptor	Homo sapiens	SINGLE PROTEIN	CHEMBL1140940	1	Scientific Literature	J. Med. Chem.	2009	None
CHEMBL461574		0	419.43	1	5.28	21	Cc1ncc(NC(=O)c2cc(NC(=O)c3cccc(C(F)(F)F)c3)ccc2C)s1	IC50	'='	10.0	nM	8.00			UO_0000065	19.07	0.38	2.72	11.25	False	CHEMBL980054	Inhibition of CSF1R	B	BAO_0000357	single protein format	None	None	None	None	None	CHEMBL1844	Macrophage colony stimulating factor receptor	Homo sapiens	SINGLE PROTEIN	CHEMBL1139407	1	Scientific Literature	Bioorg. Med. Chem. Lett.	2008	None
CHEMBL188426	GW807982X	0	430.39	0	4.36	GW807982X	CCOc1ccc2c(-c3ccnc(Nc4cc(OC)cc(C(F)(F)F)c4)n3)cnn2n1	Inhibition	'='	17.21	%				UO_0000187					False	CHEMBL1962103	GSK_PKIS: FMS mean inhibition at 1 uM [Nanosyn]	B	BAO_0000357	single protein format	None	None	None	None	None	CHEMBL1844	Macrophage colony stimulating factor receptor	Homo sapiens	SINGLE PROTEIN	CHEMBL1961873	16	GSK Published Kinase Inhibitor Set			None
CHEMBL941	IMATINIB	4	493.62	0	4.59	STI-571 imatinib	Cc1ccc(NC(=O)c2ccc(CN3CCN(C)CC3)cc2)cc1Nc1nccc(-c2cccnc2)n1	IC50	'='	960.0	nM	6.02			UO_0000065	12.19	0.22	1.43	6.97	False	CHEMBL766070	Inhibition of chimeric PDGF receptor with CSF-1R cytoplasmic domain phosphorylation in CHO cells	B	BAO_0000219	cell-based format	Homo sapiens	None	None	CHO	None	CHEMBL1844	Macrophage colony stimulating factor receptor	Homo sapiens	SINGLE PROTEIN	CHEMBL1135998	1	Scientific Literature	J. Med. Chem.	2002	CHEMBL3308072
CHEMBL2204495		0	399.43	1	5.11	1, GSK2578215A	O=C(Nc1cccnc1)c1cc(-c2ccnc(F)c2)ccc1OCc1ccccc1	Activity	'='	68.0	%				UO_0000187					False	CHEMBL2209317	Inhibition of CSF1R assessed as residual activity at 10 uM relative to control	B	BAO_0000357	single protein format	None	None	None	None	None	CHEMBL1844	Macrophage colony stimulating factor receptor	Homo sapiens	SINGLE PROTEIN	CHEMBL2203081	1	Scientific Literature	Bioorg. Med. Chem. Lett.	2012	None
CHEMBL2203435		0	520.63	2	5.52	18c	CC(C)N1CCC(Oc2ccc(C(=O)Nc3ccc(NC(=O)Nc4cc(C(C)(C)C)on4)cc3)nc2)CC1	Kd	'='	1.2	nM	8.92			UO_0000065	17.13	0.32	3.40	7.33	False	CHEMBL2213418	Binding affinity to CSF1R expressed in HEK-293 cells after 1 hr	B	BAO_0000219	cell-based format	Homo sapiens	None	None	HEK293	None	CHEMBL1844	Macrophage colony stimulating factor receptor	Homo sapiens	SINGLE PROTEIN	CHEMBL2203000	1	Scientific Literature	ACS Med. Chem. Lett.	2012	CHEMBL3307715
CHEMBL491429		0	433.78	1	5.29	19	O=C(Nc1cncnc1)c1c(Cl)ccc2c(Nc3cccc(C(F)(F)F)c3)noc12	IC50	'='	71.0	nM	7.15			UO_0000065	16.48	0.33	1.86	7.69	False	CHEMBL990806	Inhibition of cFMS	B	BAO_0000357	single protein format	None	None	None	None	None	CHEMBL1844	Macrophage colony stimulating factor receptor	Homo sapiens	SINGLE PROTEIN	CHEMBL1144163	1	Scientific Literature	Bioorg. Med. Chem. Lett.	2008	None
CHEMBL3642060		0	481.56	0	4.89	BDBM131908	COCCOc1ccn2c(C(=O)Nc3cccc4c3c(C3CC3)nn4Cc3ccccc3)cnc2c1	IC50	'='	57.9	nM	7.24		264405	UO_0000065	15.03	0.27	2.35	8.75	False	CHEMBL3705963	LANCE Ultra TR-FRET Assay: The ability of compounds of Formula I to inhibit cFMS was determined by the following assay. cFMS enzymatic activity was measured using the LANCE Ultra TR-FRET assay technology from PerkinElmer (Waltham, Mass.). Incubation mixtures contained the following: 50 mM NaHEPES, pH 7.3, 10 mM MgCl2, 0.5 mM MnCl2, 0.01% Triton X-100, 1 mM DTT, 1% DMSO, 10 uM ATP, 25 nM LANCE Ult…	B	BAO_0000218	organism-based format	Homo sapiens	None	None	None	None	CHEMBL1844	Macrophage colony stimulating factor receptor	Homo sapiens	SINGLE PROTEIN	CHEMBL3639185	37	BindingDB Database		2014	None
CHEMBL3642071		0	494.60	0	3.35	BDBM131919	CCc1nn(Cc2cccc(CN3CCNCC3)n2)c2cccc(NC(=O)c3cnc4ccccn34)c12	IC50	'='	3844.8	nM	5.42		264416	UO_0000065	10.95	0.20	2.07	5.86	False	CHEMBL3705963	LANCE Ultra TR-FRET Assay: The ability of compounds of Formula I to inhibit cFMS was determined by the following assay. cFMS enzymatic activity was measured using the LANCE Ultra TR-FRET assay technology from PerkinElmer (Waltham, Mass.). Incubation mixtures contained the following: 50 mM NaHEPES, pH 7.3, 10 mM MgCl2, 0.5 mM MnCl2, 0.01% Triton X-100, 1 mM DTT, 1% DMSO, 10 uM ATP, 25 nM LANCE Ult…	B	BAO_0000218	organism-based format	Homo sapiens	None	None	None	None	CHEMBL1844	Macrophage colony stimulating factor receptor	Homo sapiens	SINGLE PROTEIN	CHEMBL3639185	37	BindingDB Database		2014	None
CHEMBL3642088		0	511.59	1	2.96	BDBM131937	CCc1nn(Cc2cccc(C)n2)c2cccc(NC(=O)c3cnc4cc(O[C@H]5CNC[C@@H]5O)ccn34)c12	IC50	'='	341.5	nM	6.47		264434	UO_0000065	12.64	0.23	3.51	5.45	False	CHEMBL3705963	LANCE Ultra TR-FRET Assay: The ability of compounds of Formula I to inhibit cFMS was determined by the following assay. cFMS enzymatic activity was measured using the LANCE Ultra TR-FRET assay technology from PerkinElmer (Waltham, Mass.). Incubation mixtures contained the following: 50 mM NaHEPES, pH 7.3, 10 mM MgCl2, 0.5 mM MnCl2, 0.01% Triton X-100, 1 mM DTT, 1% DMSO, 10 uM ATP, 25 nM LANCE Ult…	B	BAO_0000218	organism-based format	Homo sapiens	None	None	None	None	CHEMBL1844	Macrophage colony stimulating factor receptor	Homo sapiens	SINGLE PROTEIN	CHEMBL3639185	37	BindingDB Database		2014	None
CHEMBL3644204		0	508.59	1	3.19	BDBM132020	CCc1nn(Cc2cccc(C)n2)c2cccc(NC(=O)c3cnc4cc(N5CCNC(=O)C5)ccn34)c12	IC50	'='	204.9	nM	6.69		264517	UO_0000065	13.15	0.24	3.50	6.11	False	CHEMBL3705963	LANCE Ultra TR-FRET Assay: The ability of compounds of Formula I to inhibit cFMS was determined by the following assay. cFMS enzymatic activity was measured using the LANCE Ultra TR-FRET assay technology from PerkinElmer (Waltham, Mass.). Incubation mixtures contained the following: 50 mM NaHEPES, pH 7.3, 10 mM MgCl2, 0.5 mM MnCl2, 0.01% Triton X-100, 1 mM DTT, 1% DMSO, 10 uM ATP, 25 nM LANCE Ult…	B	BAO_0000218	organism-based format	Homo sapiens	None	None	None	None	CHEMBL1844	Macrophage colony stimulating factor receptor	Homo sapiens	SINGLE PROTEIN	CHEMBL3639185	37	BindingDB Database		2014	None
CHEMBL3644208		0	491.56	0	4.14	BDBM132024	CCc1nn(Cc2cccc(C)n2)c2cccc(NC(=O)c3cnc4cc(-n5cnc(C)n5)ccn34)c12	IC50	'='	232.2	nM	6.63		264521	UO_0000065	13.50	0.24	2.49	6.15	False	CHEMBL3705963	LANCE Ultra TR-FRET Assay: The ability of compounds of Formula I to inhibit cFMS was determined by the following assay. cFMS enzymatic activity was measured using the LANCE Ultra TR-FRET assay technology from PerkinElmer (Waltham, Mass.). Incubation mixtures contained the following: 50 mM NaHEPES, pH 7.3, 10 mM MgCl2, 0.5 mM MnCl2, 0.01% Triton X-100, 1 mM DTT, 1% DMSO, 10 uM ATP, 25 nM LANCE Ult…	B	BAO_0000218	organism-based format	Homo sapiens	None	None	None	None	CHEMBL1844	Macrophage colony stimulating factor receptor	Homo sapiens	SINGLE PROTEIN	CHEMBL3639185	37	BindingDB Database		2014	None
CHEMBL3644228		0	486.53	0	3.72	BDBM132044	COCCOc1ccn2c(C(=O)Nc3cccc4c3c(OC)nn4Cc3ccc(C)nc3)cnc2c1	IC50	'='	137.5	nM	6.86		264541	UO_0000065	14.10	0.26	3.14	6.55	False	CHEMBL3705963	LANCE Ultra TR-FRET Assay: The ability of compounds of Formula I to inhibit cFMS was determined by the following assay. cFMS enzymatic activity was measured using the LANCE Ultra TR-FRET assay technology from PerkinElmer (Waltham, Mass.). Incubation mixtures contained the following: 50 mM NaHEPES, pH 7.3, 10 mM MgCl2, 0.5 mM MnCl2, 0.01% Triton X-100, 1 mM DTT, 1% DMSO, 10 uM ATP, 25 nM LANCE Ult…	B	BAO_0000218	organism-based format	Homo sapiens	None	None	None	None	CHEMBL1844	Macrophage colony stimulating factor receptor	Homo sapiens	SINGLE PROTEIN	CHEMBL3639185	37	BindingDB Database		2014	None
CHEMBL3644238		0	556.65	1	3.71	BDBM132054	CCc1nn(Cc2ccc(F)cn2)c2cccc(NC(=O)c3cnc4cc(OCCN5CCN(C)CC5)ccn34)c12	IC50	'='	200.7	nM	6.70		264551	UO_0000065	12.03	0.22	2.99	7.22	False	CHEMBL3705963	LANCE Ultra TR-FRET Assay: The ability of compounds of Formula I to inhibit cFMS was determined by the following assay. cFMS enzymatic activity was measured using the LANCE Ultra TR-FRET assay technology from PerkinElmer (Waltham, Mass.). Incubation mixtures contained the following: 50 mM NaHEPES, pH 7.3, 10 mM MgCl2, 0.5 mM MnCl2, 0.01% Triton X-100, 1 mM DTT, 1% DMSO, 10 uM ATP, 25 nM LANCE Ult…	B	BAO_0000218	organism-based format	Homo sapiens	None	None	None	None	CHEMBL1844	Macrophage colony stimulating factor receptor	Homo sapiens	SINGLE PROTEIN	CHEMBL3639185	37	BindingDB Database		2014	None
CHEMBL250161		0	450.54	1	5.37	8r	NC(=O)c1cnc2cc(-c3ccc(C(=O)N4CCCCC4)cc3)ccc2c1Nc1ccccc1	IC50	'='	16.0	nM	7.80			UO_0000065	17.30	0.31	2.43	8.83	False	CHEMBL925269	Inhibition of cfms	B	BAO_0000357	single protein format	None	None	None	None	None	CHEMBL1844	Macrophage colony stimulating factor receptor	Homo sapiens	SINGLE PROTEIN	CHEMBL1140498	1	Scientific Literature	Bioorg. Med. Chem. Lett.	2007	None
CHEMBL249163		0	364.41	0	4.62	8g	N#Cc1ccc(-c2ccc3c(Nc4ccccc4)c(C(N)=O)cnc3c2)cc1	IC50	'='	50.0	nM	7.30			UO_0000065	20.04	0.36	2.68	7.95	False	CHEMBL925269	Inhibition of cfms	B	BAO_0000357	single protein format	None	None	None	None	None	CHEMBL1844	Macrophage colony stimulating factor receptor	Homo sapiens	SINGLE PROTEIN	CHEMBL1140498	1	Scientific Literature	Bioorg. Med. Chem. Lett.	2007	None
CHEMBL249747		0	311.34	0	3.10	35	N#Cc1ccc(C(=O)Nc2cc(O)ccc2N2CCCCC2)o1	IC50	'='	17.0	nM	7.77			UO_0000065	24.96	0.46	4.67	8.68	False	CHEMBL925553	Inhibition of ATP-induced autophosphorylation of cFMS tyrosine kinase	B	BAO_0000357	single protein format	Homo sapiens	None	None	None	None	CHEMBL1844	Macrophage colony stimulating factor receptor	Homo sapiens	SINGLE PROTEIN	CHEMBL1140541	1	Scientific Literature	Bioorg. Med. Chem. Lett.	2007	None
CHEMBL251586		0	317.35	0	3.68	5	CCCN(CC)c1ccccc1NC(=O)c1ccc([N+](=O)[O-])o1	IC50	'>'	10000.0	nM				UO_0000065					False	CHEMBL925553	Inhibition of ATP-induced autophosphorylation of cFMS tyrosine kinase	B	BAO_0000357	single protein format	Homo sapiens	None	None	None	None	CHEMBL1844	Macrophage colony stimulating factor receptor	Homo sapiens	SINGLE PROTEIN	CHEMBL1140541	1	Scientific Literature	Bioorg. Med. Chem. Lett.	2007	None
CHEMBL398360		0	399.45	0	2.26	44	N#Cc1ccc(C(=O)Nc2cc(COCC(O)CO)ccc2N2CCCCC2)o1	IC50	'='	170.0	nM	6.77			UO_0000065	16.95	0.32	4.51	5.69	False	CHEMBL925554	Inhibition of ATP-induced autophosphorylation of cFMS tyrosine kinase in HEK 293 cells	B	BAO_0000219	cell-based format	Homo sapiens	None	None	HEK293	None	CHEMBL1844	Macrophage colony stimulating factor receptor	Homo sapiens	SINGLE PROTEIN	CHEMBL1140541	1	Scientific Literature	Bioorg. Med. Chem. Lett.	2007	CHEMBL3307715
CHEMBL249957		0	378.48	0	4.38	42	N#Cc1ccc(C(=O)Nc2cc(N3CCCCC3)ccc2N2CCCCC2)o1	IC50	'='	76.0	nM	7.12			UO_0000065	18.81	0.35	2.74	9.82	False	CHEMBL925554	Inhibition of ATP-induced autophosphorylation of cFMS tyrosine kinase in HEK 293 cells	B	BAO_0000219	cell-based format	Homo sapiens	None	None	HEK293	None	CHEMBL1844	Macrophage colony stimulating factor receptor	Homo sapiens	SINGLE PROTEIN	CHEMBL1140541	1	Scientific Literature	Bioorg. Med. Chem. Lett.	2007	CHEMBL3307715
CHEMBL261454		0	272.31	0	3.69	LY-364947	c1ccc(-c2n[nH]cc2-c2ccnc3ccccc23)nc1	Residual Activity	'='	71.0	%				UO_0000187					False	CHEMBL2219082	Millipore: Percentage of residual kinase activity of CSF1R at 1uM relative to control. Control inhibitor: Staurosporine at 10.0uM. Buffer: 8 mM MOPS pH 7.0, 0.2 mM EDTA	B	BAO_0000357	single protein format	Homo sapiens	None	None	None	None	CHEMBL1844	Macrophage colony stimulating factor receptor	Homo sapiens	SINGLE PROTEIN	CHEMBL2218924	1	Scientific Literature	Biochem. J.	2013	None
CHEMBL1088040		0	349.23	0	3.38	8a	Cn1cc(-c2cnc(N)c(NCc3c(Cl)cccc3Cl)n2)cn1	IC50	'='	345.0	nM	6.46			UO_0000065	18.50	0.38	3.08	7.91	False	CHEMBL1104216	Inhibition of human CSF1R autophosphorylation expressed in HEK293 cells after 1 hr by ELISA	B	BAO_0000219	cell-based format	Homo sapiens	None	None	HEK293	None	CHEMBL1844	Macrophage colony stimulating factor receptor	Homo sapiens	SINGLE PROTEIN	CHEMBL1154932	1	Scientific Literature	Bioorg. Med. Chem. Lett.	2010	CHEMBL3307715
CHEMBL3673451		0	502.58	1	2.94	BDBM164900	COc1ccc(COc2ccc(Cn3c(N)nc4cc(N5CCN(C)CC5=O)ccc43)cc2OC)cn1	IC50	'='	330.0	nM	6.48		308540	UO_0000065	12.90	0.24	3.54	6.00	False	CHEMBL3705886	Inhibition Assay: Reagents and consumables were purchased from Sigma Aldrich, Carna Biosciences, or Caliper Life Sciences. All assay reaction conditions for IC50 determinations were within the linear range with respect to time and enzyme concentration. In a 384 well polypropylene plate, c-FMS (0.14 nM, Carna 08-155) was pre-incubated in a 100 mM Hepes-NaOH pH 7.5 buffer containing 0.01% Triton X-…	B	BAO_0000357	single protein format	Homo sapiens	None	None	None	None	CHEMBL1844	Macrophage colony stimulating factor receptor	Homo sapiens	SINGLE PROTEIN	CHEMBL3638818	37	BindingDB Database		2015	None
CHEMBL1170784		0	417.47	0	3.35	19c	CN1C(=O)CC(c2ccc(NC(=O)c3nc(C#N)c[nH]3)c(C3=CCCCC3)c2)CC1=O	IC50	'='	0.5	nM	9.30			UO_0000065	22.28	0.41	5.95	7.82	False	CHEMBL1174608	Inhibition of human FMS by fluorescence polarization	B	BAO_0000357	single protein format	Homo sapiens	None	None	None	None	CHEMBL1844	Macrophage colony stimulating factor receptor	Homo sapiens	SINGLE PROTEIN	CHEMBL1177769	1	Scientific Literature	Bioorg. Med. Chem. Lett.	2010	None
CHEMBL522892	DOVITINIB	3	392.44	0	2.54	CHIR-258/TKI-258	CN1CCN(c2ccc3nc(-c4c(N)c5c(F)cccc5[nH]c4=O)[nH]c3c2)CC1	Kd	'='	60.0	nM	7.22			UO_0000065	18.40	0.34	4.68	7.68	True	CHEMBL1063702	Binding constant for CSF1R kinase domain	B	BAO_0000357	single protein format	Homo sapiens	None	None	None	None	CHEMBL1844	Macrophage colony stimulating factor receptor	Homo sapiens	SINGLE PROTEIN	CHEMBL1150977	1	Scientific Literature	Nat. Biotechnol.	2008	None
CHEMBL1172116		0	385.43	0	3.79	5c	N#Cc1c[nH]c(C(=O)Nc2ccc(-c3cccc[n+]3[O-])cc2C2=CCCCC2)n1	IC50	'='	7.1	nM	8.15			UO_0000065	21.14	0.38	4.36	7.51	False	CHEMBL1174608	Inhibition of human FMS by fluorescence polarization	B	BAO_0000357	single protein format	Homo sapiens	None	None	None	None	CHEMBL1844	Macrophage colony stimulating factor receptor	Homo sapiens	SINGLE PROTEIN	CHEMBL1177769	1	Scientific Literature	Bioorg. Med. Chem. Lett.	2010	None
CHEMBL485286		0	481.60	1	5.52	19c	Cc1ccc(NC(=O)c2ccnc(N3CCCC3)c2)cc1-c1ccc2c(C3CCNCC3)noc2c1	IC50	'='	7000.0	nM	5.16			UO_0000065	10.70	0.20	-0.37	6.19	False	CHEMBL998565	Inhibition of cFMS	B	BAO_0000357	single protein format	None	None	None	None	None	CHEMBL1844	Macrophage colony stimulating factor receptor	Homo sapiens	SINGLE PROTEIN	CHEMBL1141712	1	Scientific Literature	Bioorg. Med. Chem. Lett.	2008	None
CHEMBL3673960		0	393.42	0	3.71	BDBM174944	COc1cnc2[nH]cc(Cc3ccc(NCc4cccnc4OC)nc3F)c2c1	IC50	'<'	100.0	nM			320317	UO_0000065					False	CHEMBL3706095	Biochemical Assay: In one assay the biochemical activity IC50 values are determined with respect to inhibition of Fms kinase activity, where inhibition of phosphorylation of a peptide substrate is measured as a function of compound concentration. Compounds to be tested, dissolved in DMSO (1 uL), are added to a white 384-well plate (Costar #3705). Working stocks of Fms kinase (Invitrogen #PV3249),…	B	BAO_0000357	single protein format	Homo sapiens	None	None	None	None	CHEMBL1844	Macrophage colony stimulating factor receptor	Homo sapiens	SINGLE PROTEIN	CHEMBL3639021	37	BindingDB Database		2015	None
CHEMBL3673962		0	363.40	0	3.70	BDBM174946	COc1ncccc1CNc1ccc(Cc2c[nH]c3ncccc23)c(F)n1	IC50	'<'	100.0	nM			320318	UO_0000065					False	CHEMBL3706095	Biochemical Assay: In one assay the biochemical activity IC50 values are determined with respect to inhibition of Fms kinase activity, where inhibition of phosphorylation of a peptide substrate is measured as a function of compound concentration. Compounds to be tested, dissolved in DMSO (1 uL), are added to a white 384-well plate (Costar #3705). Working stocks of Fms kinase (Invitrogen #PV3249),…	B	BAO_0000357	single protein format	Homo sapiens	None	None	None	None	CHEMBL1844	Macrophage colony stimulating factor receptor	Homo sapiens	SINGLE PROTEIN	CHEMBL3639021	37	BindingDB Database		2015	None
CHEMBL3673963		0	395.41	0	4.15	BDBM174947	COc1cnc(CNc2ccc(Cc3c[nH]c4ncc(C)cc34)c(F)n2)cc1F	IC50	'<'	100.0	nM			320319	UO_0000065					False	CHEMBL3706095	Biochemical Assay: In one assay the biochemical activity IC50 values are determined with respect to inhibition of Fms kinase activity, where inhibition of phosphorylation of a peptide substrate is measured as a function of compound concentration. Compounds to be tested, dissolved in DMSO (1 uL), are added to a white 384-well plate (Costar #3705). Working stocks of Fms kinase (Invitrogen #PV3249),…	B	BAO_0000357	single protein format	Homo sapiens	None	None	None	None	CHEMBL1844	Macrophage colony stimulating factor receptor	Homo sapiens	SINGLE PROTEIN	CHEMBL3639021	37	BindingDB Database		2015	None
CHEMBL3673965		0	360.42	0	3.27	BDBM174950	COc1ccc(CNc2ncc(Cc3c[nH]c4ncc(C)cc34)cn2)cn1	IC50	'<'	100.0	nM			320322	UO_0000065					False	CHEMBL3706095	Biochemical Assay: In one assay the biochemical activity IC50 values are determined with respect to inhibition of Fms kinase activity, where inhibition of phosphorylation of a peptide substrate is measured as a function of compound concentration. Compounds to be tested, dissolved in DMSO (1 uL), are added to a white 384-well plate (Costar #3705). Working stocks of Fms kinase (Invitrogen #PV3249),…	B	BAO_0000357	single protein format	Homo sapiens	None	None	None	None	CHEMBL1844	Macrophage colony stimulating factor receptor	Homo sapiens	SINGLE PROTEIN	CHEMBL3639021	37	BindingDB Database		2015	None
CHEMBL3673936		0	381.84	0	4.66	BDBM174920	Cc1cnc2[nH]cc(Cc3ccc(NCc4ccc(Cl)nc4)nc3F)c2c1	IC50	'<'	100.0	nM			320336	UO_0000065					False	CHEMBL3706095	Biochemical Assay: In one assay the biochemical activity IC50 values are determined with respect to inhibition of Fms kinase activity, where inhibition of phosphorylation of a peptide substrate is measured as a function of compound concentration. Compounds to be tested, dissolved in DMSO (1 uL), are added to a white 384-well plate (Costar #3705). Working stocks of Fms kinase (Invitrogen #PV3249),…	B	BAO_0000357	single protein format	Homo sapiens	None	None	None	None	CHEMBL1844	Macrophage colony stimulating factor receptor	Homo sapiens	SINGLE PROTEIN	CHEMBL3639021	37	BindingDB Database		2015	None
CHEMBL3673462		0	525.61	1	4.26	BDBM164911	COc1ccc(COc2ccc(Cn3cnc4cc(-c5cnn(C6CCNCC6)c5)cnc43)cc2OC)cn1	IC50	'='	2.0	nM	8.70		308551	UO_0000065	16.55	0.30	4.44	8.60	False	CHEMBL3705886	Inhibition Assay: Reagents and consumables were purchased from Sigma Aldrich, Carna Biosciences, or Caliper Life Sciences. All assay reaction conditions for IC50 determinations were within the linear range with respect to time and enzyme concentration. In a 384 well polypropylene plate, c-FMS (0.14 nM, Carna 08-155) was pre-incubated in a 100 mM Hepes-NaOH pH 7.5 buffer containing 0.01% Triton X-…	B	BAO_0000357	single protein format	Homo sapiens	None	None	None	None	CHEMBL1844	Macrophage colony stimulating factor receptor	Homo sapiens	SINGLE PROTEIN	CHEMBL3638818	37	BindingDB Database		2015	None
CHEMBL3639723		0	488.59	0	3.41	BDBM164918	COc1ccc(COc2ccc(Cn3c(N)nc4cc(N5CCN(C)CC5)ccc43)cc2OC)cn1	IC50	'='	30.0	nM	7.52		308558	UO_0000065	15.40	0.29	4.11	8.28	False	CHEMBL3705886	Inhibition Assay: Reagents and consumables were purchased from Sigma Aldrich, Carna Biosciences, or Caliper Life Sciences. All assay reaction conditions for IC50 determinations were within the linear range with respect to time and enzyme concentration. In a 384 well polypropylene plate, c-FMS (0.14 nM, Carna 08-155) was pre-incubated in a 100 mM Hepes-NaOH pH 7.5 buffer containing 0.01% Triton X-…	B	BAO_0000357	single protein format	Homo sapiens	None	None	None	None	CHEMBL1844	Macrophage colony stimulating factor receptor	Homo sapiens	SINGLE PROTEIN	CHEMBL3638818	37	BindingDB Database		2015	None
CHEMBL3678297		0	522.53	2	5.63	BDBM164956	COc1cc([C@H](C)n2c(N)nc3cc(-c4cnn(C)c4)cnc32)ccc1OCc1ccc(C(F)(F)F)cc1	IC50	'='	19.0	nM	7.72		308595	UO_0000065	14.78	0.28	2.09	8.30	False	CHEMBL3705886	Inhibition Assay: Reagents and consumables were purchased from Sigma Aldrich, Carna Biosciences, or Caliper Life Sciences. All assay reaction conditions for IC50 determinations were within the linear range with respect to time and enzyme concentration. In a 384 well polypropylene plate, c-FMS (0.14 nM, Carna 08-155) was pre-incubated in a 100 mM Hepes-NaOH pH 7.5 buffer containing 0.01% Triton X-…	B	BAO_0000357	single protein format	Homo sapiens	None	None	None	None	CHEMBL1844	Macrophage colony stimulating factor receptor	Homo sapiens	SINGLE PROTEIN	CHEMBL3638818	37	BindingDB Database		2015	None
CHEMBL3678304		0	470.53	0	4.43	BDBM164967	COc1ccc(C(C)Oc2ccc(Cn3cnc4cc(-c5ccnn5C)cnc43)cc2OC)cn1	IC50	'='	82.0	nM	7.09		308602	UO_0000065	15.06	0.28	2.66	7.95	False	CHEMBL3705886	Inhibition Assay: Reagents and consumables were purchased from Sigma Aldrich, Carna Biosciences, or Caliper Life Sciences. All assay reaction conditions for IC50 determinations were within the linear range with respect to time and enzyme concentration. In a 384 well polypropylene plate, c-FMS (0.14 nM, Carna 08-155) was pre-incubated in a 100 mM Hepes-NaOH pH 7.5 buffer containing 0.01% Triton X-…	B	BAO_0000357	single protein format	Homo sapiens	None	None	None	None	CHEMBL1844	Macrophage colony stimulating factor receptor	Homo sapiens	SINGLE PROTEIN	CHEMBL3638818	37	BindingDB Database		2015	None
CHEMBL3673446		0	459.55	0	4.97	BDBM164895	COc1ccc(COc2ccc(Cn3cnc4cc(C5CCOCC5)ccc43)cc2OC)cn1	IC50	'='	27.0	nM	7.57		308535	UO_0000065	16.47	0.30	2.60	11.19	False	CHEMBL3705886	Inhibition Assay: Reagents and consumables were purchased from Sigma Aldrich, Carna Biosciences, or Caliper Life Sciences. All assay reaction conditions for IC50 determinations were within the linear range with respect to time and enzyme concentration. In a 384 well polypropylene plate, c-FMS (0.14 nM, Carna 08-155) was pre-incubated in a 100 mM Hepes-NaOH pH 7.5 buffer containing 0.01% Triton X-…	B	BAO_0000357	single protein format	Homo sapiens	None	None	None	None	CHEMBL1844	Macrophage colony stimulating factor receptor	Homo sapiens	SINGLE PROTEIN	CHEMBL3638818	37	BindingDB Database		2015	None
CHEMBL3673448		0	499.62	0	4.27	BDBM164897	COc1ccc(COc2ccc(Cn3cnc4cc(N5CC6(CCNCC6)C5)ccc43)cc2OC)cn1	IC50	'='	12.0	nM	7.92		308537	UO_0000065	15.85	0.29	3.65	10.75	False	CHEMBL3705886	Inhibition Assay: Reagents and consumables were purchased from Sigma Aldrich, Carna Biosciences, or Caliper Life Sciences. All assay reaction conditions for IC50 determinations were within the linear range with respect to time and enzyme concentration. In a 384 well polypropylene plate, c-FMS (0.14 nM, Carna 08-155) was pre-incubated in a 100 mM Hepes-NaOH pH 7.5 buffer containing 0.01% Triton X-…	B	BAO_0000357	single protein format	Homo sapiens	None	None	None	None	CHEMBL1844	Macrophage colony stimulating factor receptor	Homo sapiens	SINGLE PROTEIN	CHEMBL3638818	37	BindingDB Database		2015	None
CHEMBL3673472		0	496.61	1	5.53	BDBM164923	COc1ccc(COc2ccc(Cn3cnc4cc(C5=CC6(C)CCCN5C6)ccc43)cc2OC)cn1	IC50	'='	161.0	nM	6.79		308563	UO_0000065	13.68	0.25	1.26	11.02	False	CHEMBL3705886	Inhibition Assay: Reagents and consumables were purchased from Sigma Aldrich, Carna Biosciences, or Caliper Life Sciences. All assay reaction conditions for IC50 determinations were within the linear range with respect to time and enzyme concentration. In a 384 well polypropylene plate, c-FMS (0.14 nM, Carna 08-155) was pre-incubated in a 100 mM Hepes-NaOH pH 7.5 buffer containing 0.01% Triton X-…	B	BAO_0000357	single protein format	Homo sapiens	None	None	None	None	CHEMBL1844	Macrophage colony stimulating factor receptor	Homo sapiens	SINGLE PROTEIN	CHEMBL3638818	37	BindingDB Database		2015	None
CHEMBL3673477		0	509.49	1	4.46	BDBM164928	COc1cc(Cn2c(N)nc3cc(-c4cnn(C)c4)cnc32)ccc1OCc1ccc(C(F)(F)F)nc1	IC50	'='	5.0	nM	8.30		308568	UO_0000065	16.29	0.31	3.84	7.84	False	CHEMBL3705886	Inhibition Assay: Reagents and consumables were purchased from Sigma Aldrich, Carna Biosciences, or Caliper Life Sciences. All assay reaction conditions for IC50 determinations were within the linear range with respect to time and enzyme concentration. In a 384 well polypropylene plate, c-FMS (0.14 nM, Carna 08-155) was pre-incubated in a 100 mM Hepes-NaOH pH 7.5 buffer containing 0.01% Triton X-…	B	BAO_0000357	single protein format	Homo sapiens	None	None	None	None	CHEMBL1844	Macrophage colony stimulating factor receptor	Homo sapiens	SINGLE PROTEIN	CHEMBL3638818	37	BindingDB Database		2015	None
CHEMBL3673480		0	461.55	0	3.81	BDBM164931	COc1cc(Cn2c(N)nc3cc(-c4cnn(C)c4)cnc32)ccc1OCc1csc(C)n1	IC50	'='	5.0	nM	8.30		308571	UO_0000065	17.99	0.34	4.49	7.84	False	CHEMBL3705886	Inhibition Assay: Reagents and consumables were purchased from Sigma Aldrich, Carna Biosciences, or Caliper Life Sciences. All assay reaction conditions for IC50 determinations were within the linear range with respect to time and enzyme concentration. In a 384 well polypropylene plate, c-FMS (0.14 nM, Carna 08-155) was pre-incubated in a 100 mM Hepes-NaOH pH 7.5 buffer containing 0.01% Triton X-…	B	BAO_0000357	single protein format	Homo sapiens	None	None	None	None	CHEMBL1844	Macrophage colony stimulating factor receptor	Homo sapiens	SINGLE PROTEIN	CHEMBL3638818	37	BindingDB Database		2015	None
CHEMBL3678284		0	540.57	2	5.66	BDBM164942	COc1cc(Cn2c(N)nc3cc(-c4cnn(C)c4)cnc32)ccc1OCc1ccc(SC(F)(F)F)cc1	IC50	'='	18.0	nM	7.75		308582	UO_0000065	14.33	0.28	2.08	8.33	False	CHEMBL3705886	Inhibition Assay: Reagents and consumables were purchased from Sigma Aldrich, Carna Biosciences, or Caliper Life Sciences. All assay reaction conditions for IC50 determinations were within the linear range with respect to time and enzyme concentration. In a 384 well polypropylene plate, c-FMS (0.14 nM, Carna 08-155) was pre-incubated in a 100 mM Hepes-NaOH pH 7.5 buffer containing 0.01% Triton X-…	B	BAO_0000357	single protein format	Homo sapiens	None	None	None	None	CHEMBL1844	Macrophage colony stimulating factor receptor	Homo sapiens	SINGLE PROTEIN	CHEMBL3638818	37	BindingDB Database		2015	None
CHEMBL1909407		0	374.85	0	2.65	SB-220025-A	Cl.Nc1nccc(-c2c(-c3ccc(F)cc3)ncn2C2CCNCC2)n1	Inhibition	'='	3.61	%				UO_0000187					False	CHEMBL1962103	GSK_PKIS: FMS mean inhibition at 1 uM [Nanosyn]	B	BAO_0000357	single protein format	None	None	None	None	None	CHEMBL1844	Macrophage colony stimulating factor receptor	Homo sapiens	SINGLE PROTEIN	CHEMBL1961873	16	GSK Published Kinase Inhibitor Set			None
CHEMBL255182		0	509.61	1	3.12	11	CNC(=O)c1cn(-c2ccc3c(c2)CCC3)c2nc(Nc3ccc(N4CCN(C)CC4)cc3)ncc2c1=O	IC50	'='	31.0	nM	7.51			UO_0000065	14.73	0.27	4.39	7.87	False	CHEMBL950218	Inhibition of ATP-induced CSF1R autophosphorylation	B	BAO_0000357	single protein format	None	None	None	None	None	CHEMBL1844	Macrophage colony stimulating factor receptor	Homo sapiens	SINGLE PROTEIN	CHEMBL1143902	1	Scientific Literature	Bioorg. Med. Chem. Lett.	2008	None
CHEMBL288064		0	395.23	0	4.03	GSK_3b_Inhibitor_II	Ic1cccc(CSc2nnc(-c3ccncc3)o2)c1	Residual Activity	'='	71.0	%				UO_0000187					False	CHEMBL2219082	Millipore: Percentage of residual kinase activity of CSF1R at 1uM relative to control. Control inhibitor: Staurosporine at 10.0uM. Buffer: 8 mM MOPS pH 7.0, 0.2 mM EDTA	B	BAO_0000357	single protein format	Homo sapiens	None	None	None	None	CHEMBL1844	Macrophage colony stimulating factor receptor	Homo sapiens	SINGLE PROTEIN	CHEMBL2218924	1	Scientific Literature	Biochem. J.	2013	None
CHEMBL196363		0	375.46	0	4.89	76	Cc1cccc(NC(=O)Nc2ccc(-c3csc4ncnc(N)c34)cc2)c1	IC50	'='	3.0	nM	8.52			UO_0000065	22.70	0.43	3.63	9.17	False	CHEMBL884687	Inhibitory concentration against CSF1R with 4 uM Biotin-Ahx-AEEEYFFLFA-amide for 1 hr at ambient temperature	B	BAO_0000357	single protein format	Homo sapiens	None	None	None	None	CHEMBL1844	Macrophage colony stimulating factor receptor	Homo sapiens	SINGLE PROTEIN	CHEMBL1141091	1	Scientific Literature	J. Med. Chem.	2005	None
CHEMBL372474	GW678313X	0	452.51	1	5.69	44	CCS(=O)(=O)c1ccc(OC)c(Nc2ncc(-c3cccc(-c4ccccc4F)c3)o2)c1	Selectivity	'='	0.38	uM				UO_0000064					False	CHEMBL832164	Selectivity for colony stimulating factor 1 receptor by plate capture and filtration binding assay	B	BAO_0000357	single protein format	None	None	None	None	None	CHEMBL1844	Macrophage colony stimulating factor receptor	Homo sapiens	SINGLE PROTEIN	CHEMBL1142709	1	Scientific Literature	J. Med. Chem.	2005	None
CHEMBL1765717		0	486.96	0	4.70	3	Cc1ccc(NC(=O)c2ccc(CNC(=O)CCl)cc2)cc1Nc1nccc(-c2cccnc2)n1	Activity	'='	5.0	%				UO_0000187					False	CHEMBL1769239	Binding affinity to human CSF1R cysteine residue assessed as residual binding at 1 uM by site dependent competitive binding assay	B	BAO_0000357	single protein format	Homo sapiens	None	None	None	None	CHEMBL1844	Macrophage colony stimulating factor receptor	Homo sapiens	SINGLE PROTEIN	CHEMBL1764978	1	Scientific Literature	J. Med. Chem.	2011	None
CHEMBL249748		0	325.37	0	3.40	36	COc1ccc(N2CCCCC2)c(NC(=O)c2ccc(C#N)o2)c1	IC50	'='	90.0	nM	7.05			UO_0000065	21.65	0.40	3.65	8.98	False	CHEMBL925553	Inhibition of ATP-induced autophosphorylation of cFMS tyrosine kinase	B	BAO_0000357	single protein format	Homo sapiens	None	None	None	None	CHEMBL1844	Macrophage colony stimulating factor receptor	Homo sapiens	SINGLE PROTEIN	CHEMBL1140541	1	Scientific Literature	Bioorg. Med. Chem. Lett.	2007	None
CHEMBL249543		0	295.34	0	3.39	32	N#Cc1ccc(C(=O)Nc2ccccc2N2CCCCC2)o1	IC50	'='	36.0	nM	7.44			UO_0000065	25.20	0.46	4.05	10.75	False	CHEMBL925553	Inhibition of ATP-induced autophosphorylation of cFMS tyrosine kinase	B	BAO_0000357	single protein format	Homo sapiens	None	None	None	None	CHEMBL1844	Macrophage colony stimulating factor receptor	Homo sapiens	SINGLE PROTEIN	CHEMBL1140541	1	Scientific Literature	Bioorg. Med. Chem. Lett.	2007	None
CHEMBL400939		0	285.35	0	3.10	23	Nc1ccc(C(=O)Nc2ccccc2N2CCCCC2)o1	IC50	'>'	10000.0	nM				UO_0000065					False	CHEMBL925553	Inhibition of ATP-induced autophosphorylation of cFMS tyrosine kinase	B	BAO_0000357	single protein format	Homo sapiens	None	None	None	None	CHEMBL1844	Macrophage colony stimulating factor receptor	Homo sapiens	SINGLE PROTEIN	CHEMBL1140541	1	Scientific Literature	Bioorg. Med. Chem. Lett.	2007	None
CHEMBL1996390		0	255.30	0	3.66	SID103905050	O=C(O)c1cc2c(-c3ccccc3)cncc2s1	Ki	'>'	2511.89	nM			inactive	UO_0000065					False	CHEMBL1964104	PUBCHEM_BIOASSAY: Navigating the Kinome. (Class of assay: other) Panel member name: CSF1R	F	BAO_0000019	assay format	None	None	None	None	None	CHEMBL1844	Macrophage colony stimulating factor receptor	Homo sapiens	SINGLE PROTEIN	CHEMBL1201862	7	PubChem BioAssays			None
CHEMBL478649		0	348.45	0	3.69	1	Cc1ccc(C(=O)NC2CC2)cc1-c1ccc(C(=O)NCC2CC2)cc1	IC50	'>'	20000.0	nM				UO_0000065					False	CHEMBL998565	Inhibition of cFMS	B	BAO_0000357	single protein format	None	None	None	None	None	CHEMBL1844	Macrophage colony stimulating factor receptor	Homo sapiens	SINGLE PROTEIN	CHEMBL1141712	1	Scientific Literature	Bioorg. Med. Chem. Lett.	2008	None
CHEMBL1727312		0	210.24	0	3.00	SID103904709	O=C1Nc2ccccc2Nc2ccccc21	Ki	'>'	79432.82	nM			inactive	UO_0000065					False	CHEMBL1964104	PUBCHEM_BIOASSAY: Navigating the Kinome. (Class of assay: other) Panel member name: CSF1R	F	BAO_0000019	assay format	None	None	None	None	None	CHEMBL1844	Macrophage colony stimulating factor receptor	Homo sapiens	SINGLE PROTEIN	CHEMBL1201862	7	PubChem BioAssays			None
CHEMBL1969879		0	303.37	0	0.62	SID103905420	CC1CCN(C(=O)CO)CC1N(C)c1ncnc2[nH]ccc12	Ki	'>'	2511.89	nM			inactive	UO_0000065					False	CHEMBL1964104	PUBCHEM_BIOASSAY: Navigating the Kinome. (Class of assay: other) Panel member name: CSF1R	F	BAO_0000019	assay format	None	None	None	None	None	CHEMBL1844	Macrophage colony stimulating factor receptor	Homo sapiens	SINGLE PROTEIN	CHEMBL1201862	7	PubChem BioAssays			None
CHEMBL260135		0	287.33	0	3.27	SID103905492	Nc1n[nH]c2nnc(-c3ccccc3)c(-c3ccccc3)c12	Ki	'='	2511.89	nM	5.60		active	UO_0000065					False	CHEMBL1964104	PUBCHEM_BIOASSAY: Navigating the Kinome. (Class of assay: other) Panel member name: CSF1R	F	BAO_0000019	assay format	None	None	None	None	None	CHEMBL1844	Macrophage colony stimulating factor receptor	Homo sapiens	SINGLE PROTEIN	CHEMBL1201862	7	PubChem BioAssays			None
CHEMBL1998159		0	427.43	0	4.30	SID103905453	Cc1n[nH]c2cnc(-c3cncc(OCC(N)Cc4cccc(C(F)(F)F)c4)c3)cc12	Ki	'>'	2511.89	nM			inactive	UO_0000065					False	CHEMBL1964104	PUBCHEM_BIOASSAY: Navigating the Kinome. (Class of assay: other) Panel member name: CSF1R	F	BAO_0000019	assay format	None	None	None	None	None	CHEMBL1844	Macrophage colony stimulating factor receptor	Homo sapiens	SINGLE PROTEIN	CHEMBL1201862	7	PubChem BioAssays			None
CHEMBL554566		0	313.83	0	4.32	8	Cc1cccc(N(C)c2ncnc3cc(C)c(C)cc23)c1.Cl	IC50	'='	1600.0	nM	5.80			UO_0000065					False	CHEMBL657534	Antagonism towards Colony stimulating factor 1 receptor (CSF-1R)	F	BAO_0000019	assay format	None	None	None	None	None	CHEMBL1844	Macrophage colony stimulating factor receptor	Homo sapiens	SINGLE PROTEIN	CHEMBL1129840	1	Scientific Literature	Bioorg. Med. Chem. Lett.	1997	None
CHEMBL1994555		0	265.32	0	3.39	SID103905323	CCc1c(-c2ccc(C(C)=O)cc2)[nH]c2nccnc12	Ki	'>'	2511.89	nM			inactive	UO_0000065					False	CHEMBL1964104	PUBCHEM_BIOASSAY: Navigating the Kinome. (Class of assay: other) Panel member name: CSF1R	F	BAO_0000019	assay format	None	None	None	None	None	CHEMBL1844	Macrophage colony stimulating factor receptor	Homo sapiens	SINGLE PROTEIN	CHEMBL1201862	7	PubChem BioAssays			None
CHEMBL1982476		0	451.94	1	5.20	SID103904309	CNC(=O)c1cnc(N)c2c(-c3ccc(NC(=O)Nc4cccc(Cl)c4)cc3)csc12	Ki	'='	1.585	nM	8.80		active	UO_0000065					False	CHEMBL1964104	PUBCHEM_BIOASSAY: Navigating the Kinome. (Class of assay: other) Panel member name: CSF1R	F	BAO_0000019	assay format	None	None	None	None	None	CHEMBL1844	Macrophage colony stimulating factor receptor	Homo sapiens	SINGLE PROTEIN	CHEMBL1201862	7	PubChem BioAssays			None
CHEMBL1682558		0	391.45	0	3.56	SID103904550	Fc1ccc(-c2ncn(CCN3CCOCC3)c2-c2ccc3[nH]ncc3c2)cc1	Ki	'>'	2511.89	nM			inactive	UO_0000065					False	CHEMBL1964104	PUBCHEM_BIOASSAY: Navigating the Kinome. (Class of assay: other) Panel member name: CSF1R	F	BAO_0000019	assay format	None	None	None	None	None	CHEMBL1844	Macrophage colony stimulating factor receptor	Homo sapiens	SINGLE PROTEIN	CHEMBL1201862	7	PubChem BioAssays			None
CHEMBL1981079		0	331.74	0	2.61	SID103904988	NC(=O)c1cc(-c2ccnc(N)n2)[nH]c1-c1ccc(Cl)cc1F	Ki	'>'	2511.89	nM			inactive	UO_0000065					False	CHEMBL1964104	PUBCHEM_BIOASSAY: Navigating the Kinome. (Class of assay: other) Panel member name: CSF1R	F	BAO_0000019	assay format	None	None	None	None	None	CHEMBL1844	Macrophage colony stimulating factor receptor	Homo sapiens	SINGLE PROTEIN	CHEMBL1201862	7	PubChem BioAssays			None
CHEMBL1967302		0	398.47	0	3.67	SID103904477	NC(COc1cncc(-c2ccc3c(c2)CC(=O)N3)c1)Cc1c[nH]c2ccccc12	Ki	'>'	2511.89	nM			inactive	UO_0000065					False	CHEMBL1964104	PUBCHEM_BIOASSAY: Navigating the Kinome. (Class of assay: other) Panel member name: CSF1R	F	BAO_0000019	assay format	None	None	None	None	None	CHEMBL1844	Macrophage colony stimulating factor receptor	Homo sapiens	SINGLE PROTEIN	CHEMBL1201862	7	PubChem BioAssays			None
CHEMBL1982506		0	258.23	0	1.14	SID103905550	COc1cc2cnc3c(c2cc1OC)C(=O)NC3=O	Ki	'='	1584.89	nM	5.80		active	UO_0000065					False	CHEMBL1964104	PUBCHEM_BIOASSAY: Navigating the Kinome. (Class of assay: other) Panel member name: CSF1R	F	BAO_0000019	assay format	None	None	None	None	None	CHEMBL1844	Macrophage colony stimulating factor receptor	Homo sapiens	SINGLE PROTEIN	CHEMBL1201862	7	PubChem BioAssays			None
CHEMBL1982135		0	401.50	0	4.99	SID103904356	Cc1ccccc1NC(=O)Nc1ccc2c(c1)CCc1sc3ncnc(N)c3c1-2	Ki	'>'	2511.89	nM			inactive	UO_0000065					False	CHEMBL1964104	PUBCHEM_BIOASSAY: Navigating the Kinome. (Class of assay: other) Panel member name: CSF1R	F	BAO_0000019	assay format	None	None	None	None	None	CHEMBL1844	Macrophage colony stimulating factor receptor	Homo sapiens	SINGLE PROTEIN	CHEMBL1201862	7	PubChem BioAssays			None
CHEMBL1997597		0	316.39	0	2.57	SID103904489	CCS(=O)(=O)Nc1ccc(-c2ccc3[nH]nc(N)c3c2)cc1	Ki	'>'	2511.89	nM			inactive	UO_0000065					False	CHEMBL1964104	PUBCHEM_BIOASSAY: Navigating the Kinome. (Class of assay: other) Panel member name: CSF1R	F	BAO_0000019	assay format	None	None	None	None	None	CHEMBL1844	Macrophage colony stimulating factor receptor	Homo sapiens	SINGLE PROTEIN	CHEMBL1201862	7	PubChem BioAssays			None
CHEMBL1978166		0	525.72	2	7.54	SID103904325	Cc1cccc(NC(=O)Nc2ccc(-c3csc4c(C#CCCCCCCCCN)cnc(N)c34)cc2)c1	Ki	'='	39.81	nM	7.40		active	UO_0000065					False	CHEMBL1964104	PUBCHEM_BIOASSAY: Navigating the Kinome. (Class of assay: other) Panel member name: CSF1R	F	BAO_0000019	assay format	None	None	None	None	None	CHEMBL1844	Macrophage colony stimulating factor receptor	Homo sapiens	SINGLE PROTEIN	CHEMBL1201862	7	PubChem BioAssays			None
CHEMBL1997892		0	440.78	1	5.20	SID103905331	Cc1cc(=O)[nH]nc1-c1ccc(NC(=O)Nc2cc(C(F)(F)F)ccc2F)c(Cl)c1	Ki	'>'	2511.89	nM			inactive	UO_0000065					False	CHEMBL1964104	PUBCHEM_BIOASSAY: Navigating the Kinome. (Class of assay: other) Panel member name: CSF1R	F	BAO_0000019	assay format	None	None	None	None	None	CHEMBL1844	Macrophage colony stimulating factor receptor	Homo sapiens	SINGLE PROTEIN	CHEMBL1201862	7	PubChem BioAssays			None
CHEMBL2005475		0	339.46	0	4.60	SID103904997	O=C(NCC1CCCCC1)c1cc2c(-c3ccccc3)n[nH]c2s1	Ki	'>'	2511.89	nM			inactive	UO_0000065					False	CHEMBL1964104	PUBCHEM_BIOASSAY: Navigating the Kinome. (Class of assay: other) Panel member name: CSF1R	F	BAO_0000019	assay format	None	None	None	None	None	CHEMBL1844	Macrophage colony stimulating factor receptor	Homo sapiens	SINGLE PROTEIN	CHEMBL1201862	7	PubChem BioAssays			None
CHEMBL1682359		0	227.27	0	3.17	SID103904543	CCCc1cc(-c2ccc3[nH]ncc3c2)on1	Ki	'>'	2511.89	nM			inactive	UO_0000065					False	CHEMBL1964104	PUBCHEM_BIOASSAY: Navigating the Kinome. (Class of assay: other) Panel member name: CSF1R	F	BAO_0000019	assay format	None	None	None	None	None	CHEMBL1844	Macrophage colony stimulating factor receptor	Homo sapiens	SINGLE PROTEIN	CHEMBL1201862	7	PubChem BioAssays			None
CHEMBL1970903		0	397.48	0	4.36	SID103904484	Cc1n[nH]c2ccc(-c3cncc(OCC(N)Cc4c[nH]c5ccccc45)c3)cc12	Ki	'>'	2511.89	nM			inactive	UO_0000065					False	CHEMBL1964104	PUBCHEM_BIOASSAY: Navigating the Kinome. (Class of assay: other) Panel member name: CSF1R	F	BAO_0000019	assay format	None	None	None	None	None	CHEMBL1844	Macrophage colony stimulating factor receptor	Homo sapiens	SINGLE PROTEIN	CHEMBL1201862	7	PubChem BioAssays			None
CHEMBL1969523		0	379.46	0	3.71	SID103904937	Cc1cccc(Nc2nccc(Nc3c(NC(C)C(C)(C)C)c(=O)c3=O)n2)c1	Ki	'='	1258.93	nM	5.90		active	UO_0000065					False	CHEMBL1964104	PUBCHEM_BIOASSAY: Navigating the Kinome. (Class of assay: other) Panel member name: CSF1R	F	BAO_0000019	assay format	None	None	None	None	None	CHEMBL1844	Macrophage colony stimulating factor receptor	Homo sapiens	SINGLE PROTEIN	CHEMBL1201862	7	PubChem BioAssays			None
CHEMBL207995		0	331.72	0	2.47	SID103904885	COc1cc(C=O)c(Cl)cc1NC(=O)Nc1cnc(C#N)cn1	Ki	'>'	2511.89	nM			inactive	UO_0000065					False	CHEMBL1964104	PUBCHEM_BIOASSAY: Navigating the Kinome. (Class of assay: other) Panel member name: CSF1R	F	BAO_0000019	assay format	None	None	None	None	None	CHEMBL1844	Macrophage colony stimulating factor receptor	Homo sapiens	SINGLE PROTEIN	CHEMBL1201862	7	PubChem BioAssays			None
CHEMBL1967538		0	220.26	0	1.18	SID103905311	Cc1nn(C)c2sc3c(=O)[nH]cnc3c12	Ki	'>'	63095.73	nM			inactive	UO_0000065					False	CHEMBL1964104	PUBCHEM_BIOASSAY: Navigating the Kinome. (Class of assay: other) Panel member name: CSF1R	F	BAO_0000019	assay format	None	None	None	None	None	CHEMBL1844	Macrophage colony stimulating factor receptor	Homo sapiens	SINGLE PROTEIN	CHEMBL1201862	7	PubChem BioAssays			None
CHEMBL1999428		0	302.38	0	4.24	SID103904562	CC(NC(=O)c1ccc(-c2ccncc2)cc1)c1ccccc1	Ki	'='	2511.89	nM	5.60		active	UO_0000065					False	CHEMBL1964104	PUBCHEM_BIOASSAY: Navigating the Kinome. (Class of assay: other) Panel member name: CSF1R	F	BAO_0000019	assay format	None	None	None	None	None	CHEMBL1844	Macrophage colony stimulating factor receptor	Homo sapiens	SINGLE PROTEIN	CHEMBL1201862	7	PubChem BioAssays			None
CHEMBL1987143		0	210.24	0	1.98	SID103905374	Nc1nnc2ccc(-c3ccccc3)cn12	Ki	'>'	25118.86	nM			inactive	UO_0000065					False	CHEMBL1964104	PUBCHEM_BIOASSAY: Navigating the Kinome. (Class of assay: other) Panel member name: CSF1R	F	BAO_0000019	assay format	None	None	None	None	None	CHEMBL1844	Macrophage colony stimulating factor receptor	Homo sapiens	SINGLE PROTEIN	CHEMBL1201862	7	PubChem BioAssays			None
CHEMBL1971801		0	212.21	0	1.79	SID103904714	O=C1Nc2ccccc2Nc2nnccc21	Ki	'>'	2511.89	nM			inactive	UO_0000065					False	CHEMBL1964104	PUBCHEM_BIOASSAY: Navigating the Kinome. (Class of assay: other) Panel member name: CSF1R	F	BAO_0000019	assay format	None	None	None	None	None	CHEMBL1844	Macrophage colony stimulating factor receptor	Homo sapiens	SINGLE PROTEIN	CHEMBL1201862	7	PubChem BioAssays			None
CHEMBL2005528		0	258.28	0	1.63	SID103905407	CCOC(=O)c1ccc2[nH]c3c(c2c1)CCNC3=O	Ki	'>'	2511.89	nM			inactive	UO_0000065					False	CHEMBL1964104	PUBCHEM_BIOASSAY: Navigating the Kinome. (Class of assay: other) Panel member name: CSF1R	F	BAO_0000019	assay format	None	None	None	None	None	CHEMBL1844	Macrophage colony stimulating factor receptor	Homo sapiens	SINGLE PROTEIN	CHEMBL1201862	7	PubChem BioAssays			None
CHEMBL1984686		0	301.15	0	3.53	SID103905685	Brc1ccc2cnc(Nc3ccncn3)cc2c1	Ki	'>'	2511.89	nM			inactive	UO_0000065					False	CHEMBL1964104	PUBCHEM_BIOASSAY: Navigating the Kinome. (Class of assay: other) Panel member name: CSF1R	F	BAO_0000019	assay format	None	None	None	None	None	CHEMBL1844	Macrophage colony stimulating factor receptor	Homo sapiens	SINGLE PROTEIN	CHEMBL1201862	7	PubChem BioAssays			None
CHEMBL1981133		0	394.48	0	4.73	SID103904486	NC(COc1cncc(-c2ccc3cnccc3c2)c1)Cc1c[nH]c2ccccc12	Ki	'>'	2511.89	nM			inactive	UO_0000065					False	CHEMBL1964104	PUBCHEM_BIOASSAY: Navigating the Kinome. (Class of assay: other) Panel member name: CSF1R	F	BAO_0000019	assay format	None	None	None	None	None	CHEMBL1844	Macrophage colony stimulating factor receptor	Homo sapiens	SINGLE PROTEIN	CHEMBL1201862	7	PubChem BioAssays			None
CHEMBL1993335		0	345.18	0	4.02	SID103904862	Cn1cc(-c2cc3nc(Br)cnc3[nH]2)c2cc(F)ccc21	Ki	'='	630.96	nM	6.20		active	UO_0000065					False	CHEMBL1964104	PUBCHEM_BIOASSAY: Navigating the Kinome. (Class of assay: other) Panel member name: CSF1R	F	BAO_0000019	assay format	None	None	None	None	None	CHEMBL1844	Macrophage colony stimulating factor receptor	Homo sapiens	SINGLE PROTEIN	CHEMBL1201862	7	PubChem BioAssays			None
CHEMBL374453	GSK-299115A	0	415.28	0	4.39	GSK299115A	CC1=C(C(=O)Nc2ccc3[nH]ncc3c2)C(c2ccc(Cl)c(Cl)c2)CC(=O)N1	Inhibition	'='	-0.52	%				UO_0000187					False	CHEMBL1962102	GSK_PKIS: FMS mean inhibition at 0.1 uM [Nanosyn]	B	BAO_0000357	single protein format	None	None	None	None	None	CHEMBL1844	Macrophage colony stimulating factor receptor	Homo sapiens	SINGLE PROTEIN	CHEMBL1961873	16	GSK Published Kinase Inhibitor Set			None
CHEMBL477583	GW743024X	0	374.44	0	4.65	GW743024X	Cc1ccc(NC(=O)c2ccoc2)cc1-c1ccc(C(=O)NCC2CC2)cc1	Inhibition	'='	2.71	%				UO_0000187					False	CHEMBL1962103	GSK_PKIS: FMS mean inhibition at 1 uM [Nanosyn]	B	BAO_0000357	single protein format	None	None	None	None	None	CHEMBL1844	Macrophage colony stimulating factor receptor	Homo sapiens	SINGLE PROTEIN	CHEMBL1961873	16	GSK Published Kinase Inhibitor Set			None
CHEMBL1909388	GW568377A	0	565.10	2	5.35	GW568377A	CS(=O)(=O)CCNCc1ccoc1-c1ccc2ncnc(Nc3ccc(OCc4ccccc4)cc3)c2c1.Cl	Inhibition	'='	-0.38	%				UO_0000187					False	CHEMBL1962102	GSK_PKIS: FMS mean inhibition at 0.1 uM [Nanosyn]	B	BAO_0000357	single protein format	None	None	None	None	None	CHEMBL1844	Macrophage colony stimulating factor receptor	Homo sapiens	SINGLE PROTEIN	CHEMBL1961873	16	GSK Published Kinase Inhibitor Set			None
CHEMBL102346		0	485.54	0	4.79	21	COc1cc2ncnc(N3CCN(C(=O)Nc4ccc(Oc5ccccc5)cc4)CC3)c2cc1OC	NT						Not Determined						False	CHEMBL657540	Inhibition of Colony stimulating factor 1 receptor (CSF-1R) (Not tested)	B	BAO_0000357	single protein format	None	None	None	None	None	CHEMBL1844	Macrophage colony stimulating factor receptor	Homo sapiens	SINGLE PROTEIN	CHEMBL1135502	1	Scientific Literature	J. Med. Chem.	2002	None
CHEMBL1885746	GW561436X	0	370.39	0	4.04	GW561436X	N#Cc1ccc2c(-c3ccnc(NC4CC4)n3)c(-c3ccc(F)cc3)nn2c1	Inhibition	'='	4.65	%				UO_0000187					False	CHEMBL1962103	GSK_PKIS: FMS mean inhibition at 1 uM [Nanosyn]	B	BAO_0000357	single protein format	None	None	None	None	None	CHEMBL1844	Macrophage colony stimulating factor receptor	Homo sapiens	SINGLE PROTEIN	CHEMBL1961873	16	GSK Published Kinase Inhibitor Set			None
CHEMBL14014		0	433.46	1	5.00	SB-251505	Fc1ccc(-c2ncn(C3CCNCC3)c2-c2ccnc(Oc3cccc(F)c3)n2)cc1	Inhibition	'='	4.37	%				UO_0000187					False	CHEMBL1962102	GSK_PKIS: FMS mean inhibition at 0.1 uM [Nanosyn]	B	BAO_0000357	single protein format	None	None	None	None	None	CHEMBL1844	Macrophage colony stimulating factor receptor	Homo sapiens	SINGLE PROTEIN	CHEMBL1961873	16	GSK Published Kinase Inhibitor Set			None
CHEMBL1794068	GSK-326090A	0	558.63	2	6.07	GSK326090A	C[C@@H](Oc1cc(-n2cnc3ccc(OCC4CCN(C)CC4)cc32)sc1C(N)=O)c1ccccc1C(F)(F)F	Inhibition	'='	-4.84	%				UO_0000187					False	CHEMBL1962102	GSK_PKIS: FMS mean inhibition at 0.1 uM [Nanosyn]	B	BAO_0000357	single protein format	None	None	None	None	None	CHEMBL1844	Macrophage colony stimulating factor receptor	Homo sapiens	SINGLE PROTEIN	CHEMBL1961873	16	GSK Published Kinase Inhibitor Set			None
CHEMBL1882194	GW780056X	0	373.46	0	3.77	GW780056X	CCN(CC)Cc1ccc(Nc2nccc(-c3cnn4ncccc34)n2)cc1	Inhibition	'='	29.64	%				UO_0000187					False	CHEMBL1962102	GSK_PKIS: FMS mean inhibition at 0.1 uM [Nanosyn]	B	BAO_0000357	single protein format	None	None	None	None	None	CHEMBL1844	Macrophage colony stimulating factor receptor	Homo sapiens	SINGLE PROTEIN	CHEMBL1961873	16	GSK Published Kinase Inhibitor Set			None
CHEMBL374453	GSK-299115A	0	415.28	0	4.39	GSK299115A	CC1=C(C(=O)Nc2ccc3[nH]ncc3c2)C(c2ccc(Cl)c(Cl)c2)CC(=O)N1	Inhibition	'='	1.97	%				UO_0000187					False	CHEMBL1962103	GSK_PKIS: FMS mean inhibition at 1 uM [Nanosyn]	B	BAO_0000357	single protein format	None	None	None	None	None	CHEMBL1844	Macrophage colony stimulating factor receptor	Homo sapiens	SINGLE PROTEIN	CHEMBL1961873	16	GSK Published Kinase Inhibitor Set			None
CHEMBL456252	GSK-2110236A	0	520.62	1	3.45	GSK2110236A	COc1cc2c(cc1Nc1nc(Nc3ccsc3C(N)=O)c3cc[nH]c3n1)N(C(=O)CN(C)C)CCC2	Inhibition	'='	82.83	%				UO_0000187					False	CHEMBL1962103	GSK_PKIS: FMS mean inhibition at 1 uM [Nanosyn]	B	BAO_0000357	single protein format	None	None	None	None	None	CHEMBL1844	Macrophage colony stimulating factor receptor	Homo sapiens	SINGLE PROTEIN	CHEMBL1961873	16	GSK Published Kinase Inhibitor Set			None
CHEMBL507329	GW869810X	0	608.10	2	5.36	GW869810X	O=C(O[C@H]1CN[C@H](C#Cc2cc3ncnc(Nc4ccc(OCc5cccc(F)c5)c(Cl)c4)c3s2)C1)N1CCOCC1	Inhibition	'='	1.07	%				UO_0000187					False	CHEMBL1962102	GSK_PKIS: FMS mean inhibition at 0.1 uM [Nanosyn]	B	BAO_0000357	single protein format	None	None	None	None	None	CHEMBL1844	Macrophage colony stimulating factor receptor	Homo sapiens	SINGLE PROTEIN	CHEMBL1961873	16	GSK Published Kinase Inhibitor Set			None
CHEMBL234838	GW572738X	0	300.36	0	3.89	GW572738X	N#Cc1c(NC(=O)c2ccccc2F)sc2c1CCCC2	Inhibition	'='	-1.66	%				UO_0000187					False	CHEMBL1962103	GSK_PKIS: FMS mean inhibition at 1 uM [Nanosyn]	B	BAO_0000357	single protein format	None	None	None	None	None	CHEMBL1844	Macrophage colony stimulating factor receptor	Homo sapiens	SINGLE PROTEIN	CHEMBL1961873	16	GSK Published Kinase Inhibitor Set			None
CHEMBL1909376		0	378.82	0	0.13	SB-759335-B	CCn1c(-c2nonc2N)nc2cncc(C(=O)N3CCNCC3)c21.Cl	Inhibition	'='	5.74	%				UO_0000187					False	CHEMBL1962103	GSK_PKIS: FMS mean inhibition at 1 uM [Nanosyn]	B	BAO_0000357	single protein format	None	None	None	None	None	CHEMBL1844	Macrophage colony stimulating factor receptor	Homo sapiens	SINGLE PROTEIN	CHEMBL1961873	16	GSK Published Kinase Inhibitor Set			None
CHEMBL119385	NEFLAMAPIMOD	2	436.27	1	5.49	SID103905630	O=c1ncn2nc(Sc3ccc(F)cc3F)ccc2c1-c1c(Cl)cccc1Cl	Ki	'>'	2511.89	nM			inactive	UO_0000065					False	CHEMBL1964104	PUBCHEM_BIOASSAY: Navigating the Kinome. (Class of assay: other) Panel member name: CSF1R	F	BAO_0000019	assay format	None	None	None	None	None	CHEMBL1844	Macrophage colony stimulating factor receptor	Homo sapiens	SINGLE PROTEIN	CHEMBL1201862	7	PubChem BioAssays			None
CHEMBL124660	TANDUTINIB	2	562.72	2	5.03	SID103905342	COc1cc2c(N3CCN(C(=O)Nc4ccc(OC(C)C)cc4)CC3)ncnc2cc1OCCCN1CCCCC1	Ki	'='	199.53	nM	6.70		active	UO_0000065					False	CHEMBL1964104	PUBCHEM_BIOASSAY: Navigating the Kinome. (Class of assay: other) Panel member name: CSF1R	F	BAO_0000019	assay format	None	None	None	None	None	CHEMBL1844	Macrophage colony stimulating factor receptor	Homo sapiens	SINGLE PROTEIN	CHEMBL1201862	7	PubChem BioAssays			None
CHEMBL2002099		0	306.37	0	3.47	SID103905273	N#CCC(C1CCCC1)n1cc(-c2ncnc3[nH]ccc23)cn1	Ki	'>'	2511.89	nM			inactive	UO_0000065					False	CHEMBL1964104	PUBCHEM_BIOASSAY: Navigating the Kinome. (Class of assay: other) Panel member name: CSF1R	F	BAO_0000019	assay format	None	None	None	None	None	CHEMBL1844	Macrophage colony stimulating factor receptor	Homo sapiens	SINGLE PROTEIN	CHEMBL1201862	7	PubChem BioAssays			None
CHEMBL1991678		0	424.46	0	3.87	SID103904779	Cc1nccn2c(-c3ccnc(NCC(C)(C)CO)n3)c(-c3ccc(F)cc3F)nc12	Ki	'>'	2511.89	nM			inactive	UO_0000065					False	CHEMBL1964104	PUBCHEM_BIOASSAY: Navigating the Kinome. (Class of assay: other) Panel member name: CSF1R	F	BAO_0000019	assay format	None	None	None	None	None	CHEMBL1844	Macrophage colony stimulating factor receptor	Homo sapiens	SINGLE PROTEIN	CHEMBL1201862	7	PubChem BioAssays			None
CHEMBL2158221		0	489.50	0	3.96	8	N#Cc1c[nH]c(C(=O)Nc2ccc(C3CCNCC3)cc2C2=CCCCC2)n1.O=C(O)C(F)(F)F	IC50	'='	1.1	nM	8.96			UO_0000065	23.86	0.44	5.00	9.57	False	CHEMBL2163155	Inhibition of FMS mediated phosphorylation using SYEGNSYTFIDPTQ as substrate after 80 mins by fluorescence polarization	B	BAO_0000357	single protein format	None	None	None	None	None	CHEMBL1844	Macrophage colony stimulating factor receptor	Homo sapiens	SINGLE PROTEIN	CHEMBL2157860	1	Scientific Literature	J. Med. Chem.	2011	None
CHEMBL2158222		0	452.56	1	5.27	9	N#Cc1c[nH]c(C(=O)Nc2ccc(C3CCN(c4ccccn4)CC3)cc2C2=CCCCC2)n1	IC50	'='	22.0	nM	7.66			UO_0000065	16.92	0.31	2.39	7.84	False	CHEMBL2163155	Inhibition of FMS mediated phosphorylation using SYEGNSYTFIDPTQ as substrate after 80 mins by fluorescence polarization	B	BAO_0000357	single protein format	None	None	None	None	None	CHEMBL1844	Macrophage colony stimulating factor receptor	Homo sapiens	SINGLE PROTEIN	CHEMBL2157860	1	Scientific Literature	J. Med. Chem.	2011	None
CHEMBL1081312		0	319.37	0	3.07	PP121	Nc1ncnc2c1c(-c1cnc3[nH]ccc3c1)nn2C1CCCC1	Inhibition	'='	84.0	%				UO_0000187					False	CHEMBL1244396	Inhibition of CSF1R at 1 uM after 60 mins by FRET assay in presence of 10 uM ATP	B	BAO_0000357	single protein format	None	None	None	None	None	CHEMBL1844	Macrophage colony stimulating factor receptor	Homo sapiens	SINGLE PROTEIN	CHEMBL1240340	1	Scientific Literature	Nat. Chem. Biol.	2008	None
CHEMBL2158229		0	433.51	0	3.76	18	N#Cc1c[nH]c(C(=O)Nc2ccc(C3CCN(CC(=O)O)CC3)cc2C2=CCCCC2)n1	IC50	'='	1.3	nM	8.89			UO_0000065	20.50	0.38	5.13	7.28	False	CHEMBL2163155	Inhibition of FMS mediated phosphorylation using SYEGNSYTFIDPTQ as substrate after 80 mins by fluorescence polarization	B	BAO_0000357	single protein format	None	None	None	None	None	CHEMBL1844	Macrophage colony stimulating factor receptor	Homo sapiens	SINGLE PROTEIN	CHEMBL2157860	1	Scientific Literature	J. Med. Chem.	2011	None
CHEMBL482326	GSK-1030062A	0	505.52	2	5.40	GSK1030062A	COc1cc2ncn(-c3cc(OCc4ccccc4C(F)(F)F)c(C(=O)N(C)C)s3)c2cc1OC	Inhibition	'='	3.31	%				UO_0000187					False	CHEMBL1962103	GSK_PKIS: FMS mean inhibition at 1 uM [Nanosyn]	B	BAO_0000357	single protein format	None	None	None	None	None	CHEMBL1844	Macrophage colony stimulating factor receptor	Homo sapiens	SINGLE PROTEIN	CHEMBL1961873	16	GSK Published Kinase Inhibitor Set			None
CHEMBL160876		0	377.18	0	3.17	SB-360741	O=C1NC(=O)C(c2ccc(Cl)cc2)=C1Nc1ccc(Cl)c(C(=O)O)c1	Inhibition	'='	0.6	%				UO_0000187					False	CHEMBL1962102	GSK_PKIS: FMS mean inhibition at 0.1 uM [Nanosyn]	B	BAO_0000357	single protein format	None	None	None	None	None	CHEMBL1844	Macrophage colony stimulating factor receptor	Homo sapiens	SINGLE PROTEIN	CHEMBL1961873	16	GSK Published Kinase Inhibitor Set			None
CHEMBL205158	GW695874X	0	427.51	0	3.91	GW695874X	c1ccc(-c2n[nH]cc2-c2ccnc(-c3ccc(OCCN4CCOCC4)cc3)c2)nc1	Inhibition	'='	2.4	%				UO_0000187					False	CHEMBL1962102	GSK_PKIS: FMS mean inhibition at 0.1 uM [Nanosyn]	B	BAO_0000357	single protein format	None	None	None	None	None	CHEMBL1844	Macrophage colony stimulating factor receptor	Homo sapiens	SINGLE PROTEIN	CHEMBL1961873	16	GSK Published Kinase Inhibitor Set			None
CHEMBL255955		0	412.38	0	4.87	13f	Nc1n[nH]c2nccc(-c3ccc(NC(=O)Nc4cccc(C(F)(F)F)c4)cc3)c12	IC50	'='	3.0	nM	8.52			UO_0000065	20.67	0.39	3.65	7.84	False	CHEMBL930128	Inhibition of CSF1R by HTRF assay	B	BAO_0000357	single protein format	None	None	None	None	None	CHEMBL1844	Macrophage colony stimulating factor receptor	Homo sapiens	SINGLE PROTEIN	CHEMBL1142252	1	Scientific Literature	Bioorg. Med. Chem. Lett.	2008	None
CHEMBL404188		0	510.60	1	2.99	27	NC(=O)c1cn(-c2ccc3c(c2)CCC3)c2nc(Nc3ccc(CCN4CCOCC4)cc3)ncc2c1=O	IC50	'='	8.0	nM	8.10			UO_0000065	15.86	0.29	5.11	7.02	False	CHEMBL950218	Inhibition of ATP-induced CSF1R autophosphorylation	B	BAO_0000357	single protein format	None	None	None	None	None	CHEMBL1844	Macrophage colony stimulating factor receptor	Homo sapiens	SINGLE PROTEIN	CHEMBL1143902	1	Scientific Literature	Bioorg. Med. Chem. Lett.	2008	None
CHEMBL3085833		0	490.65	0	3.97	17r	CC1(C)CC=C(c2cc(C(C)(C)N3CCN(CCO)CC3)ccc2NC(=O)c2ncc(C#N)[nH]2)CC1	IC50	'='	0.7	nM	9.15			UO_0000065	18.66	0.35	5.18	8.45	True	CHEMBL3088374	Inhibition of FMS (unknown origin)	B	BAO_0000357	single protein format	Homo sapiens	None	None	None	None	CHEMBL1844	Macrophage colony stimulating factor receptor	Homo sapiens	SINGLE PROTEIN	CHEMBL3085648	1	Scientific Literature	Bioorg. Med. Chem. Lett.	2013	None
CHEMBL3086178		0	442.55	0	2.46	10cc	CC1(C)CC=C(c2cc(CCS(=O)(=O)NN)ccc2NC(=O)c2nc(C#N)c[nH]2)CC1	IC50	'='	2.6	nM	8.59			UO_0000065	19.40	0.38	6.13	5.58	False	CHEMBL3088374	Inhibition of FMS (unknown origin)	B	BAO_0000357	single protein format	Homo sapiens	None	None	None	None	CHEMBL1844	Macrophage colony stimulating factor receptor	Homo sapiens	SINGLE PROTEIN	CHEMBL3085648	1	Scientific Literature	Bioorg. Med. Chem. Lett.	2013	None
CHEMBL481222		0	476.94	0	3.84	38	COCCN(C)CCOc1cc2ncc(C(N)=O)c(Nc3ccc(F)c(Cl)c3)c2cc1OC	IC50	'='	18.0	nM	7.75			UO_0000065	16.24	0.32	3.90	7.83	False	CHEMBL991297	Inhibition of His-tagged CSF1R catalytic domain expressed in baculovirus by HTRF assay	B	BAO_0000019	assay format	None	None	None	None	None	CHEMBL1844	Macrophage colony stimulating factor receptor	Homo sapiens	SINGLE PROTEIN	CHEMBL1143302	1	Scientific Literature	Bioorg. Med. Chem. Lett.	2009	None
CHEMBL355505		0	392.24	0	4.40	21	COc1cc2ncc(C(N)=O)c(Nc3ccc(Cl)cc3Cl)c2cc1OC	IC50	'='	52.0	nM	7.28			UO_0000065	18.57	0.38	2.88	8.42	False	CHEMBL991297	Inhibition of His-tagged CSF1R catalytic domain expressed in baculovirus by HTRF assay	B	BAO_0000019	assay format	None	None	None	None	None	CHEMBL1844	Macrophage colony stimulating factor receptor	Homo sapiens	SINGLE PROTEIN	CHEMBL1143302	1	Scientific Literature	Bioorg. Med. Chem. Lett.	2009	None
CHEMBL517069		0	432.88	0	3.82	36	COc1cc2c(Nc3ccc(F)c(Cl)c3)c(C(N)=O)cnc2cc1OCCN(C)C	IC50	'='	12.0	nM	7.92			UO_0000065	18.30	0.36	4.10	8.83	False	CHEMBL991297	Inhibition of His-tagged CSF1R catalytic domain expressed in baculovirus by HTRF assay	B	BAO_0000019	assay format	None	None	None	None	None	CHEMBL1844	Macrophage colony stimulating factor receptor	Homo sapiens	SINGLE PROTEIN	CHEMBL1143302	1	Scientific Literature	Bioorg. Med. Chem. Lett.	2009	None
CHEMBL409349		0	372.43	1	5.34	SID103904298	Cc1cc(C)cc(NC(=O)Nc2ccc(-c3cccc4onc(N)c34)cc2)c1	Ki	'='	3.981	nM	8.40		active	UO_0000065					False	CHEMBL1964104	PUBCHEM_BIOASSAY: Navigating the Kinome. (Class of assay: other) Panel member name: CSF1R	F	BAO_0000019	assay format	None	None	None	None	None	CHEMBL1844	Macrophage colony stimulating factor receptor	Homo sapiens	SINGLE PROTEIN	CHEMBL1201862	7	PubChem BioAssays			None
CHEMBL1991188		0	380.42	0	4.40	SID103905120	COc1cccc(C(C)NC(=O)c2ccc(-c3ccncc3F)cc2OC)c1	Ki	'>'	2511.89	nM			inactive	UO_0000065					False	CHEMBL1964104	PUBCHEM_BIOASSAY: Navigating the Kinome. (Class of assay: other) Panel member name: CSF1R	F	BAO_0000019	assay format	None	None	None	None	None	CHEMBL1844	Macrophage colony stimulating factor receptor	Homo sapiens	SINGLE PROTEIN	CHEMBL1201862	7	PubChem BioAssays			None
CHEMBL2006765		0	392.39	0	3.82	SID103904636	CCCNC(=O)c1ccc(Nc2nc(NCC(F)(F)F)c3cc[nH]c3n2)cc1	Ki	'>'	2511.89	nM			inactive	UO_0000065					False	CHEMBL1964104	PUBCHEM_BIOASSAY: Navigating the Kinome. (Class of assay: other) Panel member name: CSF1R	F	BAO_0000019	assay format	None	None	None	None	None	CHEMBL1844	Macrophage colony stimulating factor receptor	Homo sapiens	SINGLE PROTEIN	CHEMBL1201862	7	PubChem BioAssays			None
CHEMBL374044		0	375.41	0	4.90	SID103904372	Cc1cc(NC(=O)Nc2ccc(-c3cccc4[nH]nc(N)c34)cc2)ccc1F	Ki	'='	1.0	nM	9.00		active	UO_0000065					False	CHEMBL1964104	PUBCHEM_BIOASSAY: Navigating the Kinome. (Class of assay: other) Panel member name: CSF1R	F	BAO_0000019	assay format	None	None	None	None	None	CHEMBL1844	Macrophage colony stimulating factor receptor	Homo sapiens	SINGLE PROTEIN	CHEMBL1201862	7	PubChem BioAssays			None
CHEMBL1233887		0	278.31	0	3.13	SID103904864	COc1ccc2c(c1)c(-c1cc3nccnc3[nH]1)cn2C	Ki	'>'	2511.89	nM			inactive	UO_0000065					False	CHEMBL1964104	PUBCHEM_BIOASSAY: Navigating the Kinome. (Class of assay: other) Panel member name: CSF1R	F	BAO_0000019	assay format	None	None	None	None	None	CHEMBL1844	Macrophage colony stimulating factor receptor	Homo sapiens	SINGLE PROTEIN	CHEMBL1201862	7	PubChem BioAssays			None
CHEMBL1973359		0	272.22	0	1.60	SID103905668	NC(=O)c1ccc2nc(-c3ccc([N+](=O)[O-])o3)cn2c1	Ki	'='	1258.93	nM	5.90		active	UO_0000065					False	CHEMBL1964104	PUBCHEM_BIOASSAY: Navigating the Kinome. (Class of assay: other) Panel member name: CSF1R	F	BAO_0000019	assay format	None	None	None	None	None	CHEMBL1844	Macrophage colony stimulating factor receptor	Homo sapiens	SINGLE PROTEIN	CHEMBL1201862	7	PubChem BioAssays			None
CHEMBL1995832		0	440.45	0	3.57	SID103904767	COc1nccn2c(-c3ccnc(NCC(C)(C)CO)n3)c(-c3ccc(F)cc3F)nc12	Ki	'>'	2511.89	nM			inactive	UO_0000065					False	CHEMBL1964104	PUBCHEM_BIOASSAY: Navigating the Kinome. (Class of assay: other) Panel member name: CSF1R	F	BAO_0000019	assay format	None	None	None	None	None	CHEMBL1844	Macrophage colony stimulating factor receptor	Homo sapiens	SINGLE PROTEIN	CHEMBL1201862	7	PubChem BioAssays			None
CHEMBL2004637		0	498.63	1	5.39	SID103904825	CCN(CCN)C(=O)c1cccc(-n2nc(C(C)(C)C)cc2NC(=O)Nc2cccc3ccccc23)c1	Ki	'>'	2511.89	nM			inactive	UO_0000065					False	CHEMBL1964104	PUBCHEM_BIOASSAY: Navigating the Kinome. (Class of assay: other) Panel member name: CSF1R	F	BAO_0000019	assay format	None	None	None	None	None	CHEMBL1844	Macrophage colony stimulating factor receptor	Homo sapiens	SINGLE PROTEIN	CHEMBL1201862	7	PubChem BioAssays			None
CHEMBL545776		0	343.81	0	3.34	4	COc1cc2ncnc(N3CCc4ccccc43)c2cc1OC.Cl	IC50	'='	5000.0	nM	5.30			UO_0000065					False	CHEMBL657534	Antagonism towards Colony stimulating factor 1 receptor (CSF-1R)	F	BAO_0000019	assay format	None	None	None	None	None	CHEMBL1844	Macrophage colony stimulating factor receptor	Homo sapiens	SINGLE PROTEIN	CHEMBL1129840	1	Scientific Literature	Bioorg. Med. Chem. Lett.	1997	None
CHEMBL1958401		0	270.34	0	2.58	SID103904798	O=c1cc(-c2ccncc2)nc(NC2CCCCC2)[nH]1	Ki	'='	2511.89	nM	5.60		active	UO_0000065					False	CHEMBL1964104	PUBCHEM_BIOASSAY: Navigating the Kinome. (Class of assay: other) Panel member name: CSF1R	F	BAO_0000019	assay format	None	None	None	None	None	CHEMBL1844	Macrophage colony stimulating factor receptor	Homo sapiens	SINGLE PROTEIN	CHEMBL1201862	7	PubChem BioAssays			None
CHEMBL1984788		0	372.83	0	3.59	SID103904686	NC(=O)c1cc(Cl)cc2[nH]c(-c3ccc(C4CCCNC4)cc3F)nc12	Ki	'='	398.11	nM	6.40		active	UO_0000065					False	CHEMBL1964104	PUBCHEM_BIOASSAY: Navigating the Kinome. (Class of assay: other) Panel member name: CSF1R	F	BAO_0000019	assay format	None	None	None	None	None	CHEMBL1844	Macrophage colony stimulating factor receptor	Homo sapiens	SINGLE PROTEIN	CHEMBL1201862	7	PubChem BioAssays			None
CHEMBL1970879		0	621.75	1	4.48	SID103905316	COc1cc(-c2nn(C3CCC(N4CCN(C(C)=O)CC4)CC3)c3ncnc(N)c23)ccc1NC(=O)c1cc2ccccc2n1C	Ki	'='	794.33	nM	6.10		active	UO_0000065					False	CHEMBL1964104	PUBCHEM_BIOASSAY: Navigating the Kinome. (Class of assay: other) Panel member name: CSF1R	F	BAO_0000019	assay format	None	None	None	None	None	CHEMBL1844	Macrophage colony stimulating factor receptor	Homo sapiens	SINGLE PROTEIN	CHEMBL1201862	7	PubChem BioAssays			None
CHEMBL1974870		0	392.89	0	4.54	SID103904479	Cc1n[nH]c2ccc(-c3cncc(OCC(N)Cc4cccc(Cl)c4)c3)cc12	Ki	'>'	2511.89	nM			inactive	UO_0000065					False	CHEMBL1964104	PUBCHEM_BIOASSAY: Navigating the Kinome. (Class of assay: other) Panel member name: CSF1R	F	BAO_0000019	assay format	None	None	None	None	None	CHEMBL1844	Macrophage colony stimulating factor receptor	Homo sapiens	SINGLE PROTEIN	CHEMBL1201862	7	PubChem BioAssays			None
CHEMBL1967560		0	522.65	1	3.61	SID103904643	CCN1C(=O)N(C)c2cnc(Nc3ccc(C(=O)NC4CCN(C)CC4)cc3OC)nc2N1C1CCCC1	Ki	'>'	2511.89	nM			inactive	UO_0000065					False	CHEMBL1964104	PUBCHEM_BIOASSAY: Navigating the Kinome. (Class of assay: other) Panel member name: CSF1R	F	BAO_0000019	assay format	None	None	None	None	None	CHEMBL1844	Macrophage colony stimulating factor receptor	Homo sapiens	SINGLE PROTEIN	CHEMBL1201862	7	PubChem BioAssays			None
CHEMBL1982465		0	497.62	1	5.18	SID103904307	Cc1cccc(NC(=O)Nc2ccc(-c3csc4c(C#CCN5CCOCC5)cnc(N)c34)cc2)c1	Ki	'='	7.943	nM	8.10		active	UO_0000065					False	CHEMBL1964104	PUBCHEM_BIOASSAY: Navigating the Kinome. (Class of assay: other) Panel member name: CSF1R	F	BAO_0000019	assay format	None	None	None	None	None	CHEMBL1844	Macrophage colony stimulating factor receptor	Homo sapiens	SINGLE PROTEIN	CHEMBL1201862	7	PubChem BioAssays			None
CHEMBL1999774		0	336.78	0	1.37	SID103905288	Cc1c(Cl)c(N2CCC(CN)C2)nc2[nH]cc(C(=O)O)c(=O)c12	Ki	'>'	2511.89	nM			inactive	UO_0000065					False	CHEMBL1964104	PUBCHEM_BIOASSAY: Navigating the Kinome. (Class of assay: other) Panel member name: CSF1R	F	BAO_0000019	assay format	None	None	None	None	None	CHEMBL1844	Macrophage colony stimulating factor receptor	Homo sapiens	SINGLE PROTEIN	CHEMBL1201862	7	PubChem BioAssays			None
CHEMBL1973395		0	294.36	0	2.59	SID103904214	OC1CCN(c2ncnc3[nH]cc(-c4ccccc4)c23)CC1	Ki	'>'	2511.89	nM			inactive	UO_0000065					False	CHEMBL1964104	PUBCHEM_BIOASSAY: Navigating the Kinome. (Class of assay: other) Panel member name: CSF1R	F	BAO_0000019	assay format	None	None	None	None	None	CHEMBL1844	Macrophage colony stimulating factor receptor	Homo sapiens	SINGLE PROTEIN	CHEMBL1201862	7	PubChem BioAssays			None
CHEMBL1973720		0	342.83	0	3.36	SID103904200	NC1CCC(Nc2nc(Cl)cc(-c3c[nH]c4ncccc34)n2)CC1	Ki	'='	125.89	nM	6.90		active	UO_0000065					False	CHEMBL1964104	PUBCHEM_BIOASSAY: Navigating the Kinome. (Class of assay: other) Panel member name: CSF1R	F	BAO_0000019	assay format	None	None	None	None	None	CHEMBL1844	Macrophage colony stimulating factor receptor	Homo sapiens	SINGLE PROTEIN	CHEMBL1201862	7	PubChem BioAssays			None
CHEMBL2005792		0	422.46	0	3.43	SID103904776	COc1nccn2c(-c3ccnc(NCC(C)(C)CO)n3)c(-c3ccc(F)cc3)nc12	Ki	'>'	2511.89	nM			inactive	UO_0000065					False	CHEMBL1964104	PUBCHEM_BIOASSAY: Navigating the Kinome. (Class of assay: other) Panel member name: CSF1R	F	BAO_0000019	assay format	None	None	None	None	None	CHEMBL1844	Macrophage colony stimulating factor receptor	Homo sapiens	SINGLE PROTEIN	CHEMBL1201862	7	PubChem BioAssays			None
CHEMBL340384		0	391.81	0	3.51	SID103905354	NC(=O)c1cn(-c2ccc(O)cc2Cl)c2cc(-c3ccncc3)ccc2c1=O	Ki	'='	398.11	nM	6.40		active	UO_0000065					False	CHEMBL1964104	PUBCHEM_BIOASSAY: Navigating the Kinome. (Class of assay: other) Panel member name: CSF1R	F	BAO_0000019	assay format	None	None	None	None	None	CHEMBL1844	Macrophage colony stimulating factor receptor	Homo sapiens	SINGLE PROTEIN	CHEMBL1201862	7	PubChem BioAssays			None
CHEMBL1978271		0	515.61	1	4.71	SID103904839	CC(C)(C)c1cc(NC(=O)Nc2cccc3ccccc23)n(-c2cccc(C(=O)NCCOCCO)c2)n1	Ki	'>'	2511.89	nM			inactive	UO_0000065					False	CHEMBL1964104	PUBCHEM_BIOASSAY: Navigating the Kinome. (Class of assay: other) Panel member name: CSF1R	F	BAO_0000019	assay format	None	None	None	None	None	CHEMBL1844	Macrophage colony stimulating factor receptor	Homo sapiens	SINGLE PROTEIN	CHEMBL1201862	7	PubChem BioAssays			None
CHEMBL1997534		0	405.52	1	5.41	SID103904738	COc1cccc(C(C)NC(=O)c2cc(C)c(-c3ccc4[nH]nc(C)c4c3)s2)c1	Ki	'>'	2511.89	nM			inactive	UO_0000065					False	CHEMBL1964104	PUBCHEM_BIOASSAY: Navigating the Kinome. (Class of assay: other) Panel member name: CSF1R	F	BAO_0000019	assay format	None	None	None	None	None	CHEMBL1844	Macrophage colony stimulating factor receptor	Homo sapiens	SINGLE PROTEIN	CHEMBL1201862	7	PubChem BioAssays			None
CHEMBL1967878	CENISERTIB	1	451.55	0	2.51	SID103904402	Cc1cc(Nc2ncc(F)c(NC3C4C=CC(C4)C3C(N)=O)n2)ccc1N1CCN(C)CC1	Ki	'='	125.89	nM	6.90		active	UO_0000065					False	CHEMBL1964104	PUBCHEM_BIOASSAY: Navigating the Kinome. (Class of assay: other) Panel member name: CSF1R	F	BAO_0000019	assay format	None	None	None	None	None	CHEMBL1844	Macrophage colony stimulating factor receptor	Homo sapiens	SINGLE PROTEIN	CHEMBL1201862	7	PubChem BioAssays			None
CHEMBL2004311		0	385.47	1	5.17	SID103904278	Cc1cc(C)cc(NC(=O)Nc2ccc(-c3cccc4c3CNC4=O)c(C)c2)c1	Ki	'='	630.96	nM	6.20		active	UO_0000065					False	CHEMBL1964104	PUBCHEM_BIOASSAY: Navigating the Kinome. (Class of assay: other) Panel member name: CSF1R	F	BAO_0000019	assay format	None	None	None	None	None	CHEMBL1844	Macrophage colony stimulating factor receptor	Homo sapiens	SINGLE PROTEIN	CHEMBL1201862	7	PubChem BioAssays			None
CHEMBL1242373		0	401.50	0	4.99	SID103904348	Cc1cccc(NC(=O)Nc2ccc3c(c2)CCc2sc4ncnc(N)c4c2-3)c1	Ki	'>'	2511.89	nM			inactive	UO_0000065					False	CHEMBL1964104	PUBCHEM_BIOASSAY: Navigating the Kinome. (Class of assay: other) Panel member name: CSF1R	F	BAO_0000019	assay format	None	None	None	None	None	CHEMBL1844	Macrophage colony stimulating factor receptor	Homo sapiens	SINGLE PROTEIN	CHEMBL1201862	7	PubChem BioAssays			None
CHEMBL2001239		0	438.80	0	3.40	SID103905496	Nc1ncnc(Nc2cc(CNC(=O)C(F)(F)F)c(O)c(-c3ccc(Cl)cc3)c2)n1	Ki	'>'	2511.89	nM			inactive	UO_0000065					False	CHEMBL1964104	PUBCHEM_BIOASSAY: Navigating the Kinome. (Class of assay: other) Panel member name: CSF1R	F	BAO_0000019	assay format	None	None	None	None	None	CHEMBL1844	Macrophage colony stimulating factor receptor	Homo sapiens	SINGLE PROTEIN	CHEMBL1201862	7	PubChem BioAssays			None
CHEMBL2002099		0	306.37	0	3.47	SID103905276	N#CCC(C1CCCC1)n1cc(-c2ncnc3[nH]ccc23)cn1	Ki	'>'	2511.89	nM			inactive	UO_0000065					False	CHEMBL1964104	PUBCHEM_BIOASSAY: Navigating the Kinome. (Class of assay: other) Panel member name: CSF1R	F	BAO_0000019	assay format	None	None	None	None	None	CHEMBL1844	Macrophage colony stimulating factor receptor	Homo sapiens	SINGLE PROTEIN	CHEMBL1201862	7	PubChem BioAssays			None
CHEMBL1186409		0	487.65	1	7.32	AG_G_60025	CC[n+]1c(/C=C/N(C)c2ccccc2)n(-c2ccccc2)c2ccc(-c3nc4ccccc4s3)cc21	Residual Activity	'='	71.0	%				UO_0000187					False	CHEMBL2219083	Millipore: Percentage of residual kinase activity of CSF1R at 10uM relative to control. Control inhibitor: Staurosporine at 10.0uM. Buffer: 8 mM MOPS pH 7.0, 0.2 mM EDTA	B	BAO_0000357	single protein format	Homo sapiens	None	None	None	None	CHEMBL1844	Macrophage colony stimulating factor receptor	Homo sapiens	SINGLE PROTEIN	CHEMBL2218924	1	Scientific Literature	Biochem. J.	2013	None
CHEMBL3642108		0	504.60	1	4.96	BDBM131957	CCc1nn(Cc2cccc(C)n2)c2cccc(NC(=O)c3cnc4cc(-c5cnc(C)n5C)ccn34)c12	IC50	'='	134.6	nM	6.87		264454	UO_0000065	13.62	0.25	1.91	7.24	False	CHEMBL3705963	LANCE Ultra TR-FRET Assay: The ability of compounds of Formula I to inhibit cFMS was determined by the following assay. cFMS enzymatic activity was measured using the LANCE Ultra TR-FRET assay technology from PerkinElmer (Waltham, Mass.). Incubation mixtures contained the following: 50 mM NaHEPES, pH 7.3, 10 mM MgCl2, 0.5 mM MnCl2, 0.01% Triton X-100, 1 mM DTT, 1% DMSO, 10 uM ATP, 25 nM LANCE Ult…	B	BAO_0000218	organism-based format	Homo sapiens	None	None	None	None	CHEMBL1844	Macrophage colony stimulating factor receptor	Homo sapiens	SINGLE PROTEIN	CHEMBL3639185	37	BindingDB Database		2014	None
CHEMBL3644162		0	550.67	1	3.85	BDBM131977	Cc1cccc(Cn2nc(C3CC3)c3c(NC(=O)c4cnc5cc(OCCN6CCNCC6)ccn45)cccc32)n1	IC50	'='	102.3	nM	6.99		264474	UO_0000065	12.69	0.23	3.14	6.88	False	CHEMBL3705963	LANCE Ultra TR-FRET Assay: The ability of compounds of Formula I to inhibit cFMS was determined by the following assay. cFMS enzymatic activity was measured using the LANCE Ultra TR-FRET assay technology from PerkinElmer (Waltham, Mass.). Incubation mixtures contained the following: 50 mM NaHEPES, pH 7.3, 10 mM MgCl2, 0.5 mM MnCl2, 0.01% Triton X-100, 1 mM DTT, 1% DMSO, 10 uM ATP, 25 nM LANCE Ult…	B	BAO_0000218	organism-based format	Homo sapiens	None	None	None	None	CHEMBL1844	Macrophage colony stimulating factor receptor	Homo sapiens	SINGLE PROTEIN	CHEMBL3639185	37	BindingDB Database		2014	None
CHEMBL3642077		0	505.58	1	4.80	BDBM131925	CCc1nn(Cc2cnn(Cc3ccc(OC)cc3)c2)c2cccc(NC(=O)c3cnc4ccccn34)c12	IC50	'='	1037.9	nM	5.98		264422	UO_0000065	11.84	0.22	1.18	6.56	False	CHEMBL3705963	LANCE Ultra TR-FRET Assay: The ability of compounds of Formula I to inhibit cFMS was determined by the following assay. cFMS enzymatic activity was measured using the LANCE Ultra TR-FRET assay technology from PerkinElmer (Waltham, Mass.). Incubation mixtures contained the following: 50 mM NaHEPES, pH 7.3, 10 mM MgCl2, 0.5 mM MnCl2, 0.01% Triton X-100, 1 mM DTT, 1% DMSO, 10 uM ATP, 25 nM LANCE Ult…	B	BAO_0000218	organism-based format	Homo sapiens	None	None	None	None	CHEMBL1844	Macrophage colony stimulating factor receptor	Homo sapiens	SINGLE PROTEIN	CHEMBL3639185	37	BindingDB Database		2014	None
CHEMBL3642099		0	524.63	1	3.23	BDBM131948	CCc1nn(Cc2cccc(OCCN3CCNCC3)n2)c2cccc(NC(=O)c3cnc4ccccn34)c12	IC50	'='	395.7	nM	6.40		264445	UO_0000065	12.20	0.22	3.17	6.30	False	CHEMBL3705963	LANCE Ultra TR-FRET Assay: The ability of compounds of Formula I to inhibit cFMS was determined by the following assay. cFMS enzymatic activity was measured using the LANCE Ultra TR-FRET assay technology from PerkinElmer (Waltham, Mass.). Incubation mixtures contained the following: 50 mM NaHEPES, pH 7.3, 10 mM MgCl2, 0.5 mM MnCl2, 0.01% Triton X-100, 1 mM DTT, 1% DMSO, 10 uM ATP, 25 nM LANCE Ult…	B	BAO_0000218	organism-based format	Homo sapiens	None	None	None	None	CHEMBL1844	Macrophage colony stimulating factor receptor	Homo sapiens	SINGLE PROTEIN	CHEMBL3639185	37	BindingDB Database		2014	None
CHEMBL3644195		0	525.61	1	3.62	BDBM132011	CCc1nn(Cc2cccc(C)n2)c2cccc(NC(=O)c3cnc4cc(OCC5CNCCO5)ccn34)c12	IC50	'='	141.2	nM	6.85		264508	UO_0000065	13.03	0.24	3.23	6.37	False	CHEMBL3705963	LANCE Ultra TR-FRET Assay: The ability of compounds of Formula I to inhibit cFMS was determined by the following assay. cFMS enzymatic activity was measured using the LANCE Ultra TR-FRET assay technology from PerkinElmer (Waltham, Mass.). Incubation mixtures contained the following: 50 mM NaHEPES, pH 7.3, 10 mM MgCl2, 0.5 mM MnCl2, 0.01% Triton X-100, 1 mM DTT, 1% DMSO, 10 uM ATP, 25 nM LANCE Ult…	B	BAO_0000218	organism-based format	Homo sapiens	None	None	None	None	CHEMBL1844	Macrophage colony stimulating factor receptor	Homo sapiens	SINGLE PROTEIN	CHEMBL3639185	37	BindingDB Database		2014	None
CHEMBL3644173		0	509.61	1	4.33	BDBM131989	CCc1nn(Cc2cccc(C)n2)c2cccc(NC(=O)c3cnc4cc(O[C@H]5CCN(C)C5)ccn34)c12	IC50	'='	188.2	nM	6.72		264486	UO_0000065	13.20	0.24	2.40	7.51	False	CHEMBL3705963	LANCE Ultra TR-FRET Assay: The ability of compounds of Formula I to inhibit cFMS was determined by the following assay. cFMS enzymatic activity was measured using the LANCE Ultra TR-FRET assay technology from PerkinElmer (Waltham, Mass.). Incubation mixtures contained the following: 50 mM NaHEPES, pH 7.3, 10 mM MgCl2, 0.5 mM MnCl2, 0.01% Triton X-100, 1 mM DTT, 1% DMSO, 10 uM ATP, 25 nM LANCE Ult…	B	BAO_0000218	organism-based format	Homo sapiens	None	None	None	None	CHEMBL1844	Macrophage colony stimulating factor receptor	Homo sapiens	SINGLE PROTEIN	CHEMBL3639185	37	BindingDB Database		2014	None
CHEMBL3644182		0	535.65	2	5.04	BDBM131998	Cc1cccc(Cn2nc(C3CC3)c3c(NC(=O)c4cnc5cc(OC6CCN(C)CC6)ccn45)cccc32)n1	IC50	'='	198.2	nM	6.70		264495	UO_0000065	12.51	0.23	1.66	7.48	False	CHEMBL3705963	LANCE Ultra TR-FRET Assay: The ability of compounds of Formula I to inhibit cFMS was determined by the following assay. cFMS enzymatic activity was measured using the LANCE Ultra TR-FRET assay technology from PerkinElmer (Waltham, Mass.). Incubation mixtures contained the following: 50 mM NaHEPES, pH 7.3, 10 mM MgCl2, 0.5 mM MnCl2, 0.01% Triton X-100, 1 mM DTT, 1% DMSO, 10 uM ATP, 25 nM LANCE Ult…	B	BAO_0000218	organism-based format	Homo sapiens	None	None	None	None	CHEMBL1844	Macrophage colony stimulating factor receptor	Homo sapiens	SINGLE PROTEIN	CHEMBL3639185	37	BindingDB Database		2014	None
CHEMBL3644200		0	538.66	1	3.36	BDBM132016	CCc1nn(Cc2cccc(C)n2)c2cccc(NC(=O)c3cnc4cc(N5CCN(CCO)CC5)ccn34)c12	IC50	'='	152.3	nM	6.82		264513	UO_0000065	12.66	0.23	3.46	6.57	False	CHEMBL3705963	LANCE Ultra TR-FRET Assay: The ability of compounds of Formula I to inhibit cFMS was determined by the following assay. cFMS enzymatic activity was measured using the LANCE Ultra TR-FRET assay technology from PerkinElmer (Waltham, Mass.). Incubation mixtures contained the following: 50 mM NaHEPES, pH 7.3, 10 mM MgCl2, 0.5 mM MnCl2, 0.01% Triton X-100, 1 mM DTT, 1% DMSO, 10 uM ATP, 25 nM LANCE Ult…	B	BAO_0000218	organism-based format	Homo sapiens	None	None	None	None	CHEMBL1844	Macrophage colony stimulating factor receptor	Homo sapiens	SINGLE PROTEIN	CHEMBL3639185	37	BindingDB Database		2014	None
CHEMBL592030		0	439.55	0	4.79	SID103904960	NCCCn1cc(-c2cc(-c3cc4ccccc4s3)c3[nH]ncc3c2)c2nc(N)ncc21	Ki	'>'	2511.89	nM			inactive	UO_0000065					False	CHEMBL1964104	PUBCHEM_BIOASSAY: Navigating the Kinome. (Class of assay: other) Panel member name: CSF1R	F	BAO_0000019	assay format	None	None	None	None	None	CHEMBL1844	Macrophage colony stimulating factor receptor	Homo sapiens	SINGLE PROTEIN	CHEMBL1201862	7	PubChem BioAssays			None
CHEMBL1980540		0	366.73	0	4.95	SID103904899	O=C(Nc1cccc(C(F)(F)F)n1)Nc1ccnc2c(Cl)cccc12	Ki	'>'	2511.89	nM			inactive	UO_0000065					False	CHEMBL1964104	PUBCHEM_BIOASSAY: Navigating the Kinome. (Class of assay: other) Panel member name: CSF1R	F	BAO_0000019	assay format	None	None	None	None	None	CHEMBL1844	Macrophage colony stimulating factor receptor	Homo sapiens	SINGLE PROTEIN	CHEMBL1201862	7	PubChem BioAssays			None
CHEMBL21156		0	309.34	0	3.99	SID103905610	CC(C)(C)c1nc2c3ccc(F)cc3c3c(=O)[nH]ccc3c2[nH]1	Ki	'>'	2511.89	nM			inactive	UO_0000065					False	CHEMBL1964104	PUBCHEM_BIOASSAY: Navigating the Kinome. (Class of assay: other) Panel member name: CSF1R	F	BAO_0000019	assay format	None	None	None	None	None	CHEMBL1844	Macrophage colony stimulating factor receptor	Homo sapiens	SINGLE PROTEIN	CHEMBL1201862	7	PubChem BioAssays			None
CHEMBL497151		0	437.22	0	4.04	SID103905371	O=c1nc(-c2cc3c(Oc4ccc(I)cc4)cncc3s2)[nH]o1	Ki	'>'	2511.89	nM			inactive	UO_0000065					False	CHEMBL1964104	PUBCHEM_BIOASSAY: Navigating the Kinome. (Class of assay: other) Panel member name: CSF1R	F	BAO_0000019	assay format	None	None	None	None	None	CHEMBL1844	Macrophage colony stimulating factor receptor	Homo sapiens	SINGLE PROTEIN	CHEMBL1201862	7	PubChem BioAssays			None
CHEMBL2000078		0	631.76	2	6.68	SID103904430	CCOc1ccc(-c2nc3sccn3c2-c2ccnc(Nc3cccc(N4CCOCC4)c3)n2)cc1NC(=O)Cc1ccccc1	Ki	'='	1258.93	nM	5.90		active	UO_0000065					False	CHEMBL1964104	PUBCHEM_BIOASSAY: Navigating the Kinome. (Class of assay: other) Panel member name: CSF1R	F	BAO_0000019	assay format	None	None	None	None	None	CHEMBL1844	Macrophage colony stimulating factor receptor	Homo sapiens	SINGLE PROTEIN	CHEMBL1201862	7	PubChem BioAssays			None
CHEMBL3642092		0	511.59	1	3.04	BDBM131941	CCc1nn(Cc2cccc(OC[C@H]3NCC[C@@H]3O)n2)c2cccc(NC(=O)c3cnc4ccccn34)c12	IC50	'='	554.6	nM	6.26		264438	UO_0000065	12.23	0.22	3.22	5.27	False	CHEMBL3705963	LANCE Ultra TR-FRET Assay: The ability of compounds of Formula I to inhibit cFMS was determined by the following assay. cFMS enzymatic activity was measured using the LANCE Ultra TR-FRET assay technology from PerkinElmer (Waltham, Mass.). Incubation mixtures contained the following: 50 mM NaHEPES, pH 7.3, 10 mM MgCl2, 0.5 mM MnCl2, 0.01% Triton X-100, 1 mM DTT, 1% DMSO, 10 uM ATP, 25 nM LANCE Ult…	B	BAO_0000218	organism-based format	Homo sapiens	None	None	None	None	CHEMBL1844	Macrophage colony stimulating factor receptor	Homo sapiens	SINGLE PROTEIN	CHEMBL3639185	37	BindingDB Database		2014	None
CHEMBL1977346		0	338.11	0	2.39	SID103905414	O=C1Nc2ccccc2Nc2nnc(I)cc21	Ki	'>'	2511.89	nM			inactive	UO_0000065					False	CHEMBL1964104	PUBCHEM_BIOASSAY: Navigating the Kinome. (Class of assay: other) Panel member name: CSF1R	F	BAO_0000019	assay format	None	None	None	None	None	CHEMBL1844	Macrophage colony stimulating factor receptor	Homo sapiens	SINGLE PROTEIN	CHEMBL1201862	7	PubChem BioAssays			None
CHEMBL1992723		0	194.24	0	3.00	SID103905501	c1ccc(-c2cccc3nccn23)cc1	Ki	'='	79432.82	nM	4.10		active	UO_0000065					False	CHEMBL1964104	PUBCHEM_BIOASSAY: Navigating the Kinome. (Class of assay: other) Panel member name: CSF1R	F	BAO_0000019	assay format	None	None	None	None	None	CHEMBL1844	Macrophage colony stimulating factor receptor	Homo sapiens	SINGLE PROTEIN	CHEMBL1201862	7	PubChem BioAssays			None
CHEMBL1997909		0	516.63	2	6.75	SID103904429	Cc1ccccc1Nc1nccc(-c2c(-c3cccc(NC(=O)Cc4ccccc4)c3)nc3sccn23)n1	Ki	'='	79.43	nM	7.10		active	UO_0000065					False	CHEMBL1964104	PUBCHEM_BIOASSAY: Navigating the Kinome. (Class of assay: other) Panel member name: CSF1R	F	BAO_0000019	assay format	None	None	None	None	None	CHEMBL1844	Macrophage colony stimulating factor receptor	Homo sapiens	SINGLE PROTEIN	CHEMBL1201862	7	PubChem BioAssays			None
CHEMBL1682346		0	290.33	0	2.45	SID103904471	Nc1n[nH]c2ccc(-c3cn(Cc4ccccc4)nn3)cc12	Ki	'>'	2511.89	nM			inactive	UO_0000065					False	CHEMBL1964104	PUBCHEM_BIOASSAY: Navigating the Kinome. (Class of assay: other) Panel member name: CSF1R	F	BAO_0000019	assay format	None	None	None	None	None	CHEMBL1844	Macrophage colony stimulating factor receptor	Homo sapiens	SINGLE PROTEIN	CHEMBL1201862	7	PubChem BioAssays			None
CHEMBL1982753		0	359.86	0	3.26	SID103904807	NC(=O)c1ccc(NC2CCCCC2N)nc1Nc1cccc(Cl)c1	Ki	'>'	2511.89	nM			inactive	UO_0000065					False	CHEMBL1964104	PUBCHEM_BIOASSAY: Navigating the Kinome. (Class of assay: other) Panel member name: CSF1R	F	BAO_0000019	assay format	None	None	None	None	None	CHEMBL1844	Macrophage colony stimulating factor receptor	Homo sapiens	SINGLE PROTEIN	CHEMBL1201862	7	PubChem BioAssays			None
CHEMBL1393571		0	220.24	0	2.27	SID103905534	N#Cc1cnn2c(-c3ccccc3)ccnc12	Ki	'>'	100000.0	nM			inactive	UO_0000065					False	CHEMBL1964104	PUBCHEM_BIOASSAY: Navigating the Kinome. (Class of assay: other) Panel member name: CSF1R	F	BAO_0000019	assay format	None	None	None	None	None	CHEMBL1844	Macrophage colony stimulating factor receptor	Homo sapiens	SINGLE PROTEIN	CHEMBL1201862	7	PubChem BioAssays			None
CHEMBL3644158		0	494.60	0	3.87	BDBM131973	CCc1nn(Cc2cccc(N3CCC(N)CC3)n2)c2cccc(NC(=O)c3cnc4ccccn34)c12	IC50	'='	1215.7	nM	5.92		264470	UO_0000065	11.96	0.22	2.05	5.56	False	CHEMBL3705963	LANCE Ultra TR-FRET Assay: The ability of compounds of Formula I to inhibit cFMS was determined by the following assay. cFMS enzymatic activity was measured using the LANCE Ultra TR-FRET assay technology from PerkinElmer (Waltham, Mass.). Incubation mixtures contained the following: 50 mM NaHEPES, pH 7.3, 10 mM MgCl2, 0.5 mM MnCl2, 0.01% Triton X-100, 1 mM DTT, 1% DMSO, 10 uM ATP, 25 nM LANCE Ult…	B	BAO_0000218	organism-based format	Homo sapiens	None	None	None	None	CHEMBL1844	Macrophage colony stimulating factor receptor	Homo sapiens	SINGLE PROTEIN	CHEMBL3639185	37	BindingDB Database		2014	None
CHEMBL3644178		0	553.67	1	4.35	BDBM131994	CCc1nn(Cc2cccc(C)n2)c2cccc(NC(=O)c3cnc4cc(OCCN5CC[C@@H](OC)C5)ccn34)c12	IC50	'='	155.9	nM	6.81		264491	UO_0000065	12.29	0.23	2.46	6.89	False	CHEMBL3705963	LANCE Ultra TR-FRET Assay: The ability of compounds of Formula I to inhibit cFMS was determined by the following assay. cFMS enzymatic activity was measured using the LANCE Ultra TR-FRET assay technology from PerkinElmer (Waltham, Mass.). Incubation mixtures contained the following: 50 mM NaHEPES, pH 7.3, 10 mM MgCl2, 0.5 mM MnCl2, 0.01% Triton X-100, 1 mM DTT, 1% DMSO, 10 uM ATP, 25 nM LANCE Ult…	B	BAO_0000218	organism-based format	Homo sapiens	None	None	None	None	CHEMBL1844	Macrophage colony stimulating factor receptor	Homo sapiens	SINGLE PROTEIN	CHEMBL3639185	37	BindingDB Database		2014	None
CHEMBL1965570		0	444.49	1	6.59	SID103904286	Nc1ncc(-c2ccoc2)c2scc(-c3ccc(NC(=O)Nc4ccccc4F)cc3)c12	Ki	'='	199.53	nM	6.70		active	UO_0000065					False	CHEMBL1964104	PUBCHEM_BIOASSAY: Navigating the Kinome. (Class of assay: other) Panel member name: CSF1R	F	BAO_0000019	assay format	None	None	None	None	None	CHEMBL1844	Macrophage colony stimulating factor receptor	Homo sapiens	SINGLE PROTEIN	CHEMBL1201862	7	PubChem BioAssays			None
CHEMBL1972355		0	322.32	0	3.36	SID103905604	COc1c(-c2nc3ccccc3[nH]2)c(O)cc2oc(C)cc(=O)c12	Ki	'='	1995.26	nM	5.70		active	UO_0000065					False	CHEMBL1964104	PUBCHEM_BIOASSAY: Navigating the Kinome. (Class of assay: other) Panel member name: CSF1R	F	BAO_0000019	assay format	None	None	None	None	None	CHEMBL1844	Macrophage colony stimulating factor receptor	Homo sapiens	SINGLE PROTEIN	CHEMBL1201862	7	PubChem BioAssays			None
CHEMBL1682552		0	332.41	0	4.02	SID103904509	c1cnc2nc(-c3ccc4[nH]ncc4c3)c(NC3CCCCC3)n2c1	Ki	'>'	2511.89	nM			inactive	UO_0000065					False	CHEMBL1964104	PUBCHEM_BIOASSAY: Navigating the Kinome. (Class of assay: other) Panel member name: CSF1R	F	BAO_0000019	assay format	None	None	None	None	None	CHEMBL1844	Macrophage colony stimulating factor receptor	Homo sapiens	SINGLE PROTEIN	CHEMBL1201862	7	PubChem BioAssays			None
CHEMBL2007479		0	275.38	0	3.17	SID103905435	CCCCNc1nc(N)c(C(=O)c2ccccc2)s1	Ki	'>'	2511.89	nM			inactive	UO_0000065					False	CHEMBL1964104	PUBCHEM_BIOASSAY: Navigating the Kinome. (Class of assay: other) Panel member name: CSF1R	F	BAO_0000019	assay format	None	None	None	None	None	CHEMBL1844	Macrophage colony stimulating factor receptor	Homo sapiens	SINGLE PROTEIN	CHEMBL1201862	7	PubChem BioAssays			None
CHEMBL260138	ALSTERPAULLONE 2	0	346.35	0	3.69	Alsterpaullone_2	N#CCCc1ccc2c(c1)-c1[nH]c3ccc([N+](=O)[O-])cc3c1CC(=O)N2	Residual Activity	'='	24.0	%				UO_0000187					False	CHEMBL2219082	Millipore: Percentage of residual kinase activity of CSF1R at 1uM relative to control. Control inhibitor: Staurosporine at 10.0uM. Buffer: 8 mM MOPS pH 7.0, 0.2 mM EDTA	B	BAO_0000357	single protein format	Homo sapiens	None	None	None	None	CHEMBL1844	Macrophage colony stimulating factor receptor	Homo sapiens	SINGLE PROTEIN	CHEMBL2218924	1	Scientific Literature	Biochem. J.	2013	None
CHEMBL104264		0	446.37	0	3.58	H89	O=S(=O)(NCCNC/C=C/c1ccc(Br)cc1)c1cccc2cnccc12	Residual Activity	'='	116.0	%				UO_0000187					False	CHEMBL2219082	Millipore: Percentage of residual kinase activity of CSF1R at 1uM relative to control. Control inhibitor: Staurosporine at 10.0uM. Buffer: 8 mM MOPS pH 7.0, 0.2 mM EDTA	B	BAO_0000357	single protein format	Homo sapiens	None	None	None	None	CHEMBL1844	Macrophage colony stimulating factor receptor	Homo sapiens	SINGLE PROTEIN	CHEMBL2218924	1	Scientific Literature	Biochem. J.	2013	None
CHEMBL522502		0	356.43	0	4.66	NF_kB_Activation_Inhibitor	Nc1ccc2ncnc(NCCc3ccc(Oc4ccccc4)cc3)c2c1	Residual Activity	'='	72.0	%				UO_0000187					False	CHEMBL2219082	Millipore: Percentage of residual kinase activity of CSF1R at 1uM relative to control. Control inhibitor: Staurosporine at 10.0uM. Buffer: 8 mM MOPS pH 7.0, 0.2 mM EDTA	B	BAO_0000357	single protein format	Homo sapiens	None	None	None	None	CHEMBL1844	Macrophage colony stimulating factor receptor	Homo sapiens	SINGLE PROTEIN	CHEMBL2218924	1	Scientific Literature	Biochem. J.	2013	None
CHEMBL3085974		0	497.67	0	4.04	20f	CC1(C)CC=C(c2cc(C(C)(C)CNCCS(C)(=O)=O)ccc2NC(=O)c2ncc(C#N)[nH]2)CC1	IC50	'='	1.5	nM	8.82			UO_0000065	17.73	0.34	4.78	6.91	False	CHEMBL3088374	Inhibition of FMS (unknown origin)	B	BAO_0000357	single protein format	Homo sapiens	None	None	None	None	CHEMBL1844	Macrophage colony stimulating factor receptor	Homo sapiens	SINGLE PROTEIN	CHEMBL3085648	1	Scientific Literature	Bioorg. Med. Chem. Lett.	2013	None
CHEMBL3085970		0	461.61	0	4.74	20b	CC1(C)CC=C(c2cc(C(C)(C)CN3CCOCC3)ccc2NC(=O)c2ncc(C#N)[nH]2)CC1	IC50	'='	8.0	nM	8.10			UO_0000065	17.54	0.33	3.36	8.61	True	CHEMBL3088374	Inhibition of FMS (unknown origin)	B	BAO_0000357	single protein format	Homo sapiens	None	None	None	None	CHEMBL1844	Macrophage colony stimulating factor receptor	Homo sapiens	SINGLE PROTEIN	CHEMBL3085648	1	Scientific Literature	Bioorg. Med. Chem. Lett.	2013	None
CHEMBL3085834		0	504.68	1	4.63	17s	COCCN1CCN(C(C)(C)c2ccc(NC(=O)c3ncc(C#N)[nH]3)c(C3=CCC(C)(C)CC3)c2)CC1	IC50	'='	1.3	nM	8.89			UO_0000065	17.61	0.33	4.26	9.13	True	CHEMBL3088374	Inhibition of FMS (unknown origin)	B	BAO_0000357	single protein format	Homo sapiens	None	None	None	None	CHEMBL1844	Macrophage colony stimulating factor receptor	Homo sapiens	SINGLE PROTEIN	CHEMBL3085648	1	Scientific Literature	Bioorg. Med. Chem. Lett.	2013	None
CHEMBL3085830		0	460.63	0	4.61	17o	CN1CCN(C(C)(C)c2ccc(NC(=O)c3ncc(C#N)[nH]3)c(C3=CCC(C)(C)CC3)c2)CC1	IC50	'='	2.3	nM	8.64			UO_0000065	18.75	0.35	4.03	9.81	False	CHEMBL3088374	Inhibition of FMS (unknown origin)	B	BAO_0000357	single protein format	Homo sapiens	None	None	None	None	CHEMBL1844	Macrophage colony stimulating factor receptor	Homo sapiens	SINGLE PROTEIN	CHEMBL3085648	1	Scientific Literature	Bioorg. Med. Chem. Lett.	2013	None
CHEMBL3086320		0	435.57	0	4.60	17f	COCCNC(C)(C)c1ccc(NC(=O)c2ncc(C#N)[nH]2)c(C2=CCC(C)(C)CC2)c1	IC50	'='	0.6	nM	9.22			UO_0000065	21.17	0.39	4.62	8.97	False	CHEMBL3088374	Inhibition of FMS (unknown origin)	B	BAO_0000357	single protein format	Homo sapiens	None	None	None	None	CHEMBL1844	Macrophage colony stimulating factor receptor	Homo sapiens	SINGLE PROTEIN	CHEMBL3085648	1	Scientific Literature	Bioorg. Med. Chem. Lett.	2013	None
CHEMBL3086165		0	364.45	0	4.18	10e	CC(O)c1ccc(NC(=O)c2nc(C#N)c[nH]2)c(C2=CCC(C)(C)CC2)c1	IC50	'='	1.4	nM	8.85			UO_0000065	24.29	0.45	4.67	8.70	False	CHEMBL3088374	Inhibition of FMS (unknown origin)	B	BAO_0000357	single protein format	Homo sapiens	None	None	None	None	CHEMBL1844	Macrophage colony stimulating factor receptor	Homo sapiens	SINGLE PROTEIN	CHEMBL3085648	1	Scientific Literature	Bioorg. Med. Chem. Lett.	2013	None
CHEMBL3586573		0	336.36	0	1.41	26	CCN1C(=O)CNc2ncc(-c3ccc(-c4nc[nH]n4)nc3C)nc21	Inhibition	'='	57.0	%				UO_0000187					False	CHEMBL3588376	Inhibition of recombinant human cFMS at 3 uM relative to control	B	BAO_0000357	single protein format	Homo sapiens	None	None	None	None	CHEMBL1844	Macrophage colony stimulating factor receptor	Homo sapiens	SINGLE PROTEIN	CHEMBL3585264	1	Scientific Literature	J. Med. Chem.	2015	None
CHEMBL133147		0	263.34	0	4.01	12	Cc1cc(C)c2ncnc(N(C)c3ccccc3)c2c1	IC50	'>'	20000.0	nM				UO_0000065					False	CHEMBL657534	Antagonism towards Colony stimulating factor 1 receptor (CSF-1R)	F	BAO_0000019	assay format	None	None	None	None	None	CHEMBL1844	Macrophage colony stimulating factor receptor	Homo sapiens	SINGLE PROTEIN	CHEMBL1129840	1	Scientific Literature	Bioorg. Med. Chem. Lett.	1997	None
CHEMBL347537		0	430.51	1	6.16	7	O=C(Nc1cccc(-c2cncc3ccccc23)c1)c1ccccc1NCc1ccncc1	IC50	'='	99.0	nM	7.00			UO_0000065	16.27	0.29	0.84	10.47	False	CHEMBL657537	In vitro inhibition of Colony stimulating factor 1 receptor (CSF-1R) expressed in baculovirus	B	BAO_0000019	assay format	None	None	None	None	None	CHEMBL1844	Macrophage colony stimulating factor receptor	Homo sapiens	SINGLE PROTEIN	CHEMBL1135689	1	Scientific Literature	J. Med. Chem.	2002	None
CHEMBL328710		0	264.33	0	3.25	SU4312	CN(C)c1ccc(/C=C2\C(=O)Nc3ccccc32)cc1	Residual Activity	'='	8.0	%				UO_0000187					False	CHEMBL2219082	Millipore: Percentage of residual kinase activity of CSF1R at 1uM relative to control. Control inhibitor: Staurosporine at 10.0uM. Buffer: 8 mM MOPS pH 7.0, 0.2 mM EDTA	B	BAO_0000357	single protein format	Homo sapiens	None	None	None	None	CHEMBL1844	Macrophage colony stimulating factor receptor	Homo sapiens	SINGLE PROTEIN	CHEMBL2218924	1	Scientific Literature	Biochem. J.	2013	None
CHEMBL7463	GF-109203	0	412.49	0	3.64	BIM1	CN(C)CCCn1cc(C2=C(c3c[nH]c4ccccc34)C(=O)NC2=O)c2ccccc21	Residual Activity	'='	50.0	%				UO_0000187					False	CHEMBL2219082	Millipore: Percentage of residual kinase activity of CSF1R at 1uM relative to control. Control inhibitor: Staurosporine at 10.0uM. Buffer: 8 mM MOPS pH 7.0, 0.2 mM EDTA	B	BAO_0000357	single protein format	Homo sapiens	None	None	None	None	CHEMBL1844	Macrophage colony stimulating factor receptor	Homo sapiens	SINGLE PROTEIN	CHEMBL2218924	1	Scientific Literature	Biochem. J.	2013	None
CHEMBL71191		0	266.30	0	3.31	Tyrphostin AG-1296	COc1cc2ncc(-c3ccccc3)nc2cc1OC	Residual Activity	'='	30.0	%				UO_0000187					False	CHEMBL2219082	Millipore: Percentage of residual kinase activity of CSF1R at 1uM relative to control. Control inhibitor: Staurosporine at 10.0uM. Buffer: 8 mM MOPS pH 7.0, 0.2 mM EDTA	B	BAO_0000357	single protein format	Homo sapiens	None	None	None	None	CHEMBL1844	Macrophage colony stimulating factor receptor	Homo sapiens	SINGLE PROTEIN	CHEMBL2218924	1	Scientific Literature	Biochem. J.	2013	None
CHEMBL306498	ALOISINE	0	281.36	0	3.98	Aloisine	CCCCc1c(-c2ccc(OC)cc2)[nH]c2nccnc12	Residual Activity	'='	8.0	%				UO_0000187					False	CHEMBL2219083	Millipore: Percentage of residual kinase activity of CSF1R at 10uM relative to control. Control inhibitor: Staurosporine at 10.0uM. Buffer: 8 mM MOPS pH 7.0, 0.2 mM EDTA	B	BAO_0000357	single protein format	Homo sapiens	None	None	None	None	CHEMBL1844	Macrophage colony stimulating factor receptor	Homo sapiens	SINGLE PROTEIN	CHEMBL2218924	1	Scientific Literature	Biochem. J.	2013	None
CHEMBL191003	JNJ-7706621	0	394.36	0	1.22	JNJ-7706621	Nc1nc(Nc2ccc(S(N)(=O)=O)cc2)nn1C(=O)c1c(F)cccc1F	Residual Activity	'='	30.0	%				UO_0000187					False	CHEMBL2219082	Millipore: Percentage of residual kinase activity of CSF1R at 1uM relative to control. Control inhibitor: Staurosporine at 10.0uM. Buffer: 8 mM MOPS pH 7.0, 0.2 mM EDTA	B	BAO_0000357	single protein format	Homo sapiens	None	None	None	None	CHEMBL1844	Macrophage colony stimulating factor receptor	Homo sapiens	SINGLE PROTEIN	CHEMBL2218924	1	Scientific Literature	Biochem. J.	2013	None
CHEMBL603469	LESTAURTINIB	3	439.47	0	3.47	CEP-701	C[C@]12O[C@H](C[C@]1(O)CO)n1c3ccccc3c3c4c(c5c6ccccc6n2c5c31)CNC4=O	Kd	'='	110.0	nM	6.96			UO_0000065	15.83	0.29	3.49	7.85	True	CHEMBL1244774	Binding affinity to CSF1R	B	BAO_0000357	single protein format	None	None	None	None	None	CHEMBL1844	Macrophage colony stimulating factor receptor	Homo sapiens	SINGLE PROTEIN	CHEMBL1240346	1	Scientific Literature	Blood	2009	None
CHEMBL2347818		0	396.45	0	4.73	32	C[C@@H](Nc1c(C#N)cnc2cc(-c3ccc(-n4ccoc4=O)cc3)ccc12)C1CC1	Inhibition	'='	39.0	%				UO_0000187					False	CHEMBL2350765	Inhibition of CSF1R (unknown origin) at 10 uM by single point assay	B	BAO_0000357	single protein format	Homo sapiens	None	None	None	None	CHEMBL1844	Macrophage colony stimulating factor receptor	Homo sapiens	SINGLE PROTEIN	CHEMBL2346515	1	Scientific Literature	Bioorg. Med. Chem. Lett.	2013	None
CHEMBL399130		0	331.33	0	2.26	21	O=C(Nc1ccccc1N1CCC(CO)C1)c1ccc([N+](=O)[O-])o1	IC50	'>'	10000.0	nM				UO_0000065					False	CHEMBL925553	Inhibition of ATP-induced autophosphorylation of cFMS tyrosine kinase	B	BAO_0000357	single protein format	Homo sapiens	None	None	None	None	CHEMBL1844	Macrophage colony stimulating factor receptor	Homo sapiens	SINGLE PROTEIN	CHEMBL1140541	1	Scientific Literature	Bioorg. Med. Chem. Lett.	2007	None
CHEMBL251351		0	359.38	0	3.04	19	O=C(Nc1ccccc1N1CCC(CCO)CC1)c1ccc([N+](=O)[O-])o1	IC50	'='	43.0	nM	7.37			UO_0000065	20.50	0.39	4.33	6.77	False	CHEMBL925553	Inhibition of ATP-induced autophosphorylation of cFMS tyrosine kinase	B	BAO_0000357	single protein format	Homo sapiens	None	None	None	None	CHEMBL1844	Macrophage colony stimulating factor receptor	Homo sapiens	SINGLE PROTEIN	CHEMBL1140541	1	Scientific Literature	Bioorg. Med. Chem. Lett.	2007	None
CHEMBL399543		0	320.35	0	3.27	41	N#Cc1ccc(N2CCCCC2)c(NC(=O)c2ccc(C#N)o2)c1	IC50	'='	750.0	nM	6.12			UO_0000065	19.12	0.35	2.85	6.58	False	CHEMBL925554	Inhibition of ATP-induced autophosphorylation of cFMS tyrosine kinase in HEK 293 cells	B	BAO_0000219	cell-based format	Homo sapiens	None	None	HEK293	None	CHEMBL1844	Macrophage colony stimulating factor receptor	Homo sapiens	SINGLE PROTEIN	CHEMBL1140541	1	Scientific Literature	Bioorg. Med. Chem. Lett.	2007	CHEMBL3307715
CHEMBL249748		0	325.37	0	3.40	36	COc1ccc(N2CCCCC2)c(NC(=O)c2ccc(C#N)o2)c1	IC50	'='	960.0	nM	6.02			UO_0000065	18.50	0.34	2.62	7.67	False	CHEMBL925554	Inhibition of ATP-induced autophosphorylation of cFMS tyrosine kinase in HEK 293 cells	B	BAO_0000219	cell-based format	Homo sapiens	None	None	HEK293	None	CHEMBL1844	Macrophage colony stimulating factor receptor	Homo sapiens	SINGLE PROTEIN	CHEMBL1140541	1	Scientific Literature	Bioorg. Med. Chem. Lett.	2007	CHEMBL3307715
CHEMBL1909415	GW693881A	0	487.39	1	6.80	GW693881A	Cl.Fc1cccc(COc2ccc(Nc3ncnc4cc(-c5ccc[nH]5)sc34)cc2Cl)c1	Inhibition	'='	0.63	%				UO_0000187					False	CHEMBL1962102	GSK_PKIS: FMS mean inhibition at 0.1 uM [Nanosyn]	B	BAO_0000357	single protein format	None	None	None	None	None	CHEMBL1844	Macrophage colony stimulating factor receptor	Homo sapiens	SINGLE PROTEIN	CHEMBL1961873	16	GSK Published Kinase Inhibitor Set			None
CHEMBL324371		0	235.29	0	3.40	13	CN(c1ccccc1)c1ncnc2ccccc12	IC50	'>'	20000.0	nM				UO_0000065					False	CHEMBL657534	Antagonism towards Colony stimulating factor 1 receptor (CSF-1R)	F	BAO_0000019	assay format	None	None	None	None	None	CHEMBL1844	Macrophage colony stimulating factor receptor	Homo sapiens	SINGLE PROTEIN	CHEMBL1129840	1	Scientific Literature	Bioorg. Med. Chem. Lett.	1997	None
CHEMBL157258		0	383.62	0	3.83	SB-390523	O=C1NC(=O)C(c2ccccc2Cl)=C1Nc1cc(Cl)c(O)c(Cl)c1	Inhibition	'='	5.16	%				UO_0000187					False	CHEMBL1962103	GSK_PKIS: FMS mean inhibition at 1 uM [Nanosyn]	B	BAO_0000357	single protein format	None	None	None	None	None	CHEMBL1844	Macrophage colony stimulating factor receptor	Homo sapiens	SINGLE PROTEIN	CHEMBL1961873	16	GSK Published Kinase Inhibitor Set			None
CHEMBL463931	GSK-2163632A	0	548.67	1	4.19	GSK2163632A	COc1cc2c(cc1Nc1nc(Nc3ccsc3C(N)=O)c3cc[nH]c3n1)N(C(=O)CN(C)C)CCC2(C)C	Inhibition	'='	81.66	%				UO_0000187					False	CHEMBL1962102	GSK_PKIS: FMS mean inhibition at 0.1 uM [Nanosyn]	B	BAO_0000357	single protein format	None	None	None	None	None	CHEMBL1844	Macrophage colony stimulating factor receptor	Homo sapiens	SINGLE PROTEIN	CHEMBL1961873	16	GSK Published Kinase Inhibitor Set			None
CHEMBL1794071		0	409.92	0	3.73	SB-614067-R	Cl.ON=C1CCc2cc(-c3nc(C4CCNCC4)[nH]c3-c3ccncc3)ccc21	Inhibition	'='	0.63	%				UO_0000187					False	CHEMBL1962103	GSK_PKIS: FMS mean inhibition at 1 uM [Nanosyn]	B	BAO_0000357	single protein format	None	None	None	None	None	CHEMBL1844	Macrophage colony stimulating factor receptor	Homo sapiens	SINGLE PROTEIN	CHEMBL1961873	16	GSK Published Kinase Inhibitor Set			None
CHEMBL3673946		0	393.42	0	3.71	BDBM174930	COc1cnc2[nH]cc(Cc3ccc(NCc4ccc(OC)nc4)nc3F)c2c1	IC50	'<'	100.0	nM			320312	UO_0000065					False	CHEMBL3706095	Biochemical Assay: In one assay the biochemical activity IC50 values are determined with respect to inhibition of Fms kinase activity, where inhibition of phosphorylation of a peptide substrate is measured as a function of compound concentration. Compounds to be tested, dissolved in DMSO (1 uL), are added to a white 384-well plate (Costar #3705). Working stocks of Fms kinase (Invitrogen #PV3249),…	B	BAO_0000357	single protein format	Homo sapiens	None	None	None	None	CHEMBL1844	Macrophage colony stimulating factor receptor	Homo sapiens	SINGLE PROTEIN	CHEMBL3639021	37	BindingDB Database		2015	None
CHEMBL1096290	GSK-1000163A	0	395.47	0	1.80	GSK1000163A	CCn1c(-c2nonc2N)nc2c(C#CC(C)(C)O)nc(CN3CCCC3)cc21	Inhibition	'='	-0.03	%				UO_0000187					False	CHEMBL1962102	GSK_PKIS: FMS mean inhibition at 0.1 uM [Nanosyn]	B	BAO_0000357	single protein format	None	None	None	None	None	CHEMBL1844	Macrophage colony stimulating factor receptor	Homo sapiens	SINGLE PROTEIN	CHEMBL1961873	16	GSK Published Kinase Inhibitor Set			None
CHEMBL241517	GW856804X	0	433.92	0	4.65	GW856804X	Nc1ncc(-c2cccc(S(N)(=O)=O)c2)c2scc(-c3ccc(F)c(Cl)c3)c12	Inhibition	'='	6.9	%				UO_0000187					False	CHEMBL1962102	GSK_PKIS: FMS mean inhibition at 0.1 uM [Nanosyn]	B	BAO_0000357	single protein format	None	None	None	None	None	CHEMBL1844	Macrophage colony stimulating factor receptor	Homo sapiens	SINGLE PROTEIN	CHEMBL1961873	16	GSK Published Kinase Inhibitor Set			None
CHEMBL184847		0	371.44	0	4.86	SID103904377	Cc1ccc(NC(=O)Nc2ccc(-c3cccc4c3CNC4=O)cc2)cc1C	Ki	'>'	2511.89	nM			inactive	UO_0000065					False	CHEMBL1964104	PUBCHEM_BIOASSAY: Navigating the Kinome. (Class of assay: other) Panel member name: CSF1R	F	BAO_0000019	assay format	None	None	None	None	None	CHEMBL1844	Macrophage colony stimulating factor receptor	Homo sapiens	SINGLE PROTEIN	CHEMBL1201862	7	PubChem BioAssays			None
CHEMBL24828	VANDETANIB	4	475.36	1	5.00	SID103905338	COc1cc2c(Nc3ccc(Br)cc3F)ncnc2cc1OCC1CCN(C)CC1	Ki	'>'	2511.89	nM			inactive	UO_0000065					False	CHEMBL1964104	PUBCHEM_BIOASSAY: Navigating the Kinome. (Class of assay: other) Panel member name: CSF1R	F	BAO_0000019	assay format	None	None	None	None	None	CHEMBL1844	Macrophage colony stimulating factor receptor	Homo sapiens	SINGLE PROTEIN	CHEMBL1201862	7	PubChem BioAssays			None
CHEMBL1984044		0	352.44	0	3.05	SID103904691	CCN(CC)CCOc1ccc(-c2nc3c(C(N)=O)cccc3[nH]2)cc1	Ki	'='	501.19	nM	6.30		active	UO_0000065					False	CHEMBL1964104	PUBCHEM_BIOASSAY: Navigating the Kinome. (Class of assay: other) Panel member name: CSF1R	F	BAO_0000019	assay format	None	None	None	None	None	CHEMBL1844	Macrophage colony stimulating factor receptor	Homo sapiens	SINGLE PROTEIN	CHEMBL1201862	7	PubChem BioAssays			None
CHEMBL560813		0	333.31	0	2.84	SID103904886	N#Cc1cnc(NC(=O)Nc2ccc3cc(C(=O)O)ccc3c2)cn1	Ki	'>'	2511.89	nM			inactive	UO_0000065					False	CHEMBL1964104	PUBCHEM_BIOASSAY: Navigating the Kinome. (Class of assay: other) Panel member name: CSF1R	F	BAO_0000019	assay format	None	None	None	None	None	CHEMBL1844	Macrophage colony stimulating factor receptor	Homo sapiens	SINGLE PROTEIN	CHEMBL1201862	7	PubChem BioAssays			None
CHEMBL1997335		0	334.38	0	4.41	SID103905362	COc1ccc(-c2n[nH]c3cccc4c(OC)ccc2c34)cc1OC	Ki	'>'	2511.89	nM			inactive	UO_0000065					False	CHEMBL1964104	PUBCHEM_BIOASSAY: Navigating the Kinome. (Class of assay: other) Panel member name: CSF1R	F	BAO_0000019	assay format	None	None	None	None	None	CHEMBL1844	Macrophage colony stimulating factor receptor	Homo sapiens	SINGLE PROTEIN	CHEMBL1201862	7	PubChem BioAssays			None
CHEMBL2007421		0	391.84	0	4.09	SID103905657	CC(C)Oc1cc(Nc2nc(NC(C)c3ccc(F)cn3)ncc2Cl)n[nH]1	Ki	'>'	2511.89	nM			inactive	UO_0000065					False	CHEMBL1964104	PUBCHEM_BIOASSAY: Navigating the Kinome. (Class of assay: other) Panel member name: CSF1R	F	BAO_0000019	assay format	None	None	None	None	None	CHEMBL1844	Macrophage colony stimulating factor receptor	Homo sapiens	SINGLE PROTEIN	CHEMBL1201862	7	PubChem BioAssays			None
CHEMBL1983268	ENTRECTINIB	2	560.65	2	5.03	SID103905026	CN1CCN(c2ccc(C(=O)Nc3n[nH]c4ccc(Cc5cc(F)cc(F)c5)cc34)c(NC3CCOCC3)c2)CC1	Ki	'='	39.81	nM	7.40		active	UO_0000065					False	CHEMBL1964104	PUBCHEM_BIOASSAY: Navigating the Kinome. (Class of assay: other) Panel member name: CSF1R	F	BAO_0000019	assay format	None	None	None	None	None	CHEMBL1844	Macrophage colony stimulating factor receptor	Homo sapiens	SINGLE PROTEIN	CHEMBL1201862	7	PubChem BioAssays			None
CHEMBL2002322		0	390.31	1	5.10	SID103905048	NC(=O)c1cc2c(-c3cc(C(F)(F)F)cc(C(F)(F)F)c3)cncc2s1	Ki	'>'	2511.89	nM			inactive	UO_0000065					False	CHEMBL1964104	PUBCHEM_BIOASSAY: Navigating the Kinome. (Class of assay: other) Panel member name: CSF1R	F	BAO_0000019	assay format	None	None	None	None	None	CHEMBL1844	Macrophage colony stimulating factor receptor	Homo sapiens	SINGLE PROTEIN	CHEMBL1201862	7	PubChem BioAssays			None
CHEMBL1992536		0	348.36	0	2.52	SID103904655	COc1ccc(CNc2c(Nc3ccc4[nH]ncc4c3)c(=O)c2=O)cc1	Ki	'>'	2511.89	nM			inactive	UO_0000065					False	CHEMBL1964104	PUBCHEM_BIOASSAY: Navigating the Kinome. (Class of assay: other) Panel member name: CSF1R	F	BAO_0000019	assay format	None	None	None	None	None	CHEMBL1844	Macrophage colony stimulating factor receptor	Homo sapiens	SINGLE PROTEIN	CHEMBL1201862	7	PubChem BioAssays			None
CHEMBL475251	R-406	2	470.46	0	3.63	SID103904600	COc1cc(Nc2ncc(F)c(Nc3ccc4c(n3)NC(=O)C(C)(C)O4)n2)cc(OC)c1OC	Ki	'>'	1258.93	nM			inactive	UO_0000065					False	CHEMBL1964104	PUBCHEM_BIOASSAY: Navigating the Kinome. (Class of assay: other) Panel member name: CSF1R	F	BAO_0000019	assay format	None	None	None	None	None	CHEMBL1844	Macrophage colony stimulating factor receptor	Homo sapiens	SINGLE PROTEIN	CHEMBL1201862	7	PubChem BioAssays			None
CHEMBL1987007		0	340.45	0	3.12	SID103904998	CN1CCC(NC(=O)c2cc3c(-c4ccccc4)n[nH]c3s2)CC1	Ki	'>'	2511.89	nM			inactive	UO_0000065					False	CHEMBL1964104	PUBCHEM_BIOASSAY: Navigating the Kinome. (Class of assay: other) Panel member name: CSF1R	F	BAO_0000019	assay format	None	None	None	None	None	CHEMBL1844	Macrophage colony stimulating factor receptor	Homo sapiens	SINGLE PROTEIN	CHEMBL1201862	7	PubChem BioAssays			None
CHEMBL1990254		0	317.39	0	3.18	SID103904554	NCC(NC(=O)c1ccc(-c2ccncc2)cc1)c1ccccc1	Ki	'>'	2511.89	nM			inactive	UO_0000065					False	CHEMBL1964104	PUBCHEM_BIOASSAY: Navigating the Kinome. (Class of assay: other) Panel member name: CSF1R	F	BAO_0000019	assay format	None	None	None	None	None	CHEMBL1844	Macrophage colony stimulating factor receptor	Homo sapiens	SINGLE PROTEIN	CHEMBL1201862	7	PubChem BioAssays			None
CHEMBL365248	GW810372X	0	402.34	0	3.84	GW810372X	COc1ccc2c(-c3ccnc(Nc4cccc(OC(F)(F)F)c4)n3)cnn2n1	Inhibition	'='	7.22	%				UO_0000187					False	CHEMBL1962102	GSK_PKIS: FMS mean inhibition at 0.1 uM [Nanosyn]	B	BAO_0000357	single protein format	None	None	None	None	None	CHEMBL1844	Macrophage colony stimulating factor receptor	Homo sapiens	SINGLE PROTEIN	CHEMBL1961873	16	GSK Published Kinase Inhibitor Set			None
CHEMBL3668997		0	409.88	0	4.23	BDBM174907	COc1ccc(CNc2ccc(Cc3c[nH]c4ncc(Cl)cc34)cn2)c(OC)n1	IC50	'<'	100.0	nM			320299	UO_0000065					False	CHEMBL3706095	Biochemical Assay: In one assay the biochemical activity IC50 values are determined with respect to inhibition of Fms kinase activity, where inhibition of phosphorylation of a peptide substrate is measured as a function of compound concentration. Compounds to be tested, dissolved in DMSO (1 uL), are added to a white 384-well plate (Costar #3705). Working stocks of Fms kinase (Invitrogen #PV3249),…	B	BAO_0000357	single protein format	Homo sapiens	None	None	None	None	CHEMBL1844	Macrophage colony stimulating factor receptor	Homo sapiens	SINGLE PROTEIN	CHEMBL3639021	37	BindingDB Database		2015	None
CHEMBL3673943		0	385.81	0	4.49	BDBM174927	Fc1cncc(CNc2ccc(Cc3c[nH]c4ncc(Cl)cc34)c(F)n2)c1	IC50	'<'	100.0	nM			320304	UO_0000065					False	CHEMBL3706095	Biochemical Assay: In one assay the biochemical activity IC50 values are determined with respect to inhibition of Fms kinase activity, where inhibition of phosphorylation of a peptide substrate is measured as a function of compound concentration. Compounds to be tested, dissolved in DMSO (1 uL), are added to a white 384-well plate (Costar #3705). Working stocks of Fms kinase (Invitrogen #PV3249),…	B	BAO_0000357	single protein format	Homo sapiens	None	None	None	None	CHEMBL1844	Macrophage colony stimulating factor receptor	Homo sapiens	SINGLE PROTEIN	CHEMBL3639021	37	BindingDB Database		2015	None
CHEMBL3673980		0	384.27	0	4.86	BDBM174965	Clc1cnc2[nH]cc(Cc3ccc(NCc4ccc(Cl)nc4)nc3)c2c1	IC50	'<'	100.0	nM			320305	UO_0000065					False	CHEMBL3706095	Biochemical Assay: In one assay the biochemical activity IC50 values are determined with respect to inhibition of Fms kinase activity, where inhibition of phosphorylation of a peptide substrate is measured as a function of compound concentration. Compounds to be tested, dissolved in DMSO (1 uL), are added to a white 384-well plate (Costar #3705). Working stocks of Fms kinase (Invitrogen #PV3249),…	B	BAO_0000357	single protein format	Homo sapiens	None	None	None	None	CHEMBL1844	Macrophage colony stimulating factor receptor	Homo sapiens	SINGLE PROTEIN	CHEMBL3639021	37	BindingDB Database		2015	None
CHEMBL3673934		0	378.41	0	3.41	BDBM174918	COc1ncc(F)cc1CNc1ncc(Cc2c[nH]c3ncc(C)cc23)cn1	IC50	'<'	100.0	nM			320323	UO_0000065					False	CHEMBL3706095	Biochemical Assay: In one assay the biochemical activity IC50 values are determined with respect to inhibition of Fms kinase activity, where inhibition of phosphorylation of a peptide substrate is measured as a function of compound concentration. Compounds to be tested, dissolved in DMSO (1 uL), are added to a white 384-well plate (Costar #3705). Working stocks of Fms kinase (Invitrogen #PV3249),…	B	BAO_0000357	single protein format	Homo sapiens	None	None	None	None	CHEMBL1844	Macrophage colony stimulating factor receptor	Homo sapiens	SINGLE PROTEIN	CHEMBL3639021	37	BindingDB Database		2015	None
CHEMBL1909341	GW641155A	0	364.83	1	5.88	GW641155A	Cl.c1ccc(Oc2ccc(Nc3ncc(-c4ccccc4)o3)cc2)cc1	Inhibition	'='											False	CHEMBL1962102	GSK_PKIS: FMS mean inhibition at 0.1 uM [Nanosyn]	B	BAO_0000357	single protein format	None	None	None	None	None	CHEMBL1844	Macrophage colony stimulating factor receptor	Homo sapiens	SINGLE PROTEIN	CHEMBL1961873	16	GSK Published Kinase Inhibitor Set			None
CHEMBL573339	PI-103	0	348.36	0	2.98	PI-103	Oc1cccc(-c2nc(N3CCOCC3)c3oc4ncccc4c3n2)c1	Kd	'>'	10000.0	nM				UO_0000065					True	CHEMBL1063702	Binding constant for CSF1R kinase domain	B	BAO_0000357	single protein format	Homo sapiens	None	None	None	None	CHEMBL1844	Macrophage colony stimulating factor receptor	Homo sapiens	SINGLE PROTEIN	CHEMBL1150977	1	Scientific Literature	Nat. Biotechnol.	2008	None
CHEMBL215152	AZD-1152-HQPA	0	507.57	1	3.50	AZD-1152 HQPA	CCN(CCO)CCCOc1ccc2c(Nc3cc(CC(=O)Nc4cccc(F)c4)[nH]n3)ncnc2c1	Kd	'='	1400.0	nM	5.85			UO_0000065	11.53	0.22	2.35	4.56	True	CHEMBL1063702	Binding constant for CSF1R kinase domain	B	BAO_0000357	single protein format	Homo sapiens	None	None	None	None	CHEMBL1844	Macrophage colony stimulating factor receptor	Homo sapiens	SINGLE PROTEIN	CHEMBL1150977	1	Scientific Literature	Nat. Biotechnol.	2008	None
CHEMBL1077739		0	444.88	0	3.71	32	O=C(Nc1ccccc1Cl)c1cnc2ccc(C3CCNCC3)cn12.O=C(O)C(=O)O	Inhibition	'='	103.0	%				UO_0000187					False	CHEMBL1108407	Inhibition of FMS at 5 uM	B	BAO_0000357	single protein format	None	None	None	None	None	CHEMBL1844	Macrophage colony stimulating factor receptor	Homo sapiens	SINGLE PROTEIN	CHEMBL1154316	1	Scientific Literature	Bioorg. Med. Chem. Lett.	2009	None
CHEMBL604483		0	559.67	2	5.86	23	COc1cc2c(Oc3ccc(-c4nc5ccccc5s4)cc3F)ncnc2cc1OCCCN1CCN(C)CC1	Residual activity	'='	88.0	%				UO_0000187					False	CHEMBL1040239	Residual activity of CSF1R at 0.1 uM by microplate scintillation counting	B	BAO_0000357	single protein format	None	None	None	None	None	CHEMBL1844	Macrophage colony stimulating factor receptor	Homo sapiens	SINGLE PROTEIN	CHEMBL1152560	1	Scientific Literature	Bioorg. Med. Chem.	2009	None
CHEMBL388978	STAUROSPORINE	0	466.54	0	4.35	Staurosporine	CN[C@@H]1C[C@H]2O[C@@](C)([C@@H]1OC)n1c3ccccc3c3c4c(c5c6ccccc6n2c5c31)C(=O)NC4	Kd	'='	12.0	nM	7.92			UO_0000065	16.98	0.31	3.57	11.41	False	CHEMBL1908692	Binding constant for CSF1R kinase domain	B	BAO_0000357	single protein format	None	None	None	None	None	CHEMBL1844	Macrophage colony stimulating factor receptor	Homo sapiens	SINGLE PROTEIN	CHEMBL1908390	1	Scientific Literature	Nat. Biotechnol.	2011	None
CHEMBL1684662		0	352.40	0	4.53	4g	O=C(Cc1ccc2cc(-c3n[nH]c4cccnc34)[nH]c2c1)c1ccccc1	Inhibition	'='	70.0	%				UO_0000187					False	CHEMBL1685674	Inhibition of Fms at 0.1 uM	B	BAO_0000357	single protein format	None	None	None	None	None	CHEMBL1844	Macrophage colony stimulating factor receptor	Homo sapiens	SINGLE PROTEIN	CHEMBL1681705	1	Scientific Literature	Bioorg. Med. Chem. Lett.	2011	None
CHEMBL3954810		0	460.95	1	5.78	BDBM185586	Cc1ccc2c(Nc3cccc(Cl)c3)nccc2c1NC(=O)c1csc2c(N)ncnc12	IC50	'='	57.0	nM	7.24		334771	UO_0000065	15.72	0.31	1.46	6.85	False	CHEMBL3887351	Kinase Activity: The compounds prepared in Examples were tested for inhibitory activity against FMS, DDR1 and DDR2 kinases using Kinase Screening and Profiling Service (Invitrogen, U.S.).	B	BAO_0000357	single protein format	Homo sapiens	None	None	None	None	CHEMBL1844	Macrophage colony stimulating factor receptor	Homo sapiens	SINGLE PROTEIN	CHEMBL3886288	37	BindingDB Database		2015	None
CHEMBL588025	GW770249A	0	467.81	1	5.27	GW770249A	Cl.Nc1ncnc2occ(-c3ccc(NC(=O)Nc4cc(C(F)(F)F)ccc4F)cc3)c12	Inhibition	'='	96.1	%				UO_0000187					False	CHEMBL1962103	GSK_PKIS: FMS mean inhibition at 1 uM [Nanosyn]	B	BAO_0000357	single protein format	None	None	None	None	None	CHEMBL1844	Macrophage colony stimulating factor receptor	Homo sapiens	SINGLE PROTEIN	CHEMBL1961873	16	GSK Published Kinase Inhibitor Set			None
CHEMBL514499	GW843682X	0	477.46	0	4.80	GW843682X	COc1cc2ncn(-c3cc(OCc4ccccc4C(F)(F)F)c(C(N)=O)s3)c2cc1OC	Inhibition	'='	6.67	%				UO_0000187					False	CHEMBL1962102	GSK_PKIS: FMS mean inhibition at 0.1 uM [Nanosyn]	B	BAO_0000357	single protein format	None	None	None	None	None	CHEMBL1844	Macrophage colony stimulating factor receptor	Homo sapiens	SINGLE PROTEIN	CHEMBL1961873	16	GSK Published Kinase Inhibitor Set			None
CHEMBL1644642		0	476.58	1	5.44	38	O=c1n(Cc2ccncc2)nc(-c2ccnc(NC3CCCCC3)c2)n1-c1ccc2ccccc2c1	Inhibition	'='	1.0	%				UO_0000187					False	CHEMBL1648797	Inhibition of CSF1R at 10 uM after 60 mins by TR-FRET assay	B	BAO_0000357	single protein format	None	None	None	None	None	CHEMBL1844	Macrophage colony stimulating factor receptor	Homo sapiens	SINGLE PROTEIN	CHEMBL1641539	1	Scientific Literature	Bioorg. Med. Chem. Lett.	2011	None
CHEMBL185939	GW828525X	0	490.45	1	5.39	GW828525X	FC(F)(F)c1ccc(-c2nn3ncccc3c2-c2ccnc(Nc3ccc4c(c3)OCCO4)n2)cc1	Inhibition	'='	0.29	%				UO_0000187					False	CHEMBL1962102	GSK_PKIS: FMS mean inhibition at 0.1 uM [Nanosyn]	B	BAO_0000357	single protein format	None	None	None	None	None	CHEMBL1844	Macrophage colony stimulating factor receptor	Homo sapiens	SINGLE PROTEIN	CHEMBL1961873	16	GSK Published Kinase Inhibitor Set			None
CHEMBL405021		0	277.33	0	3.58	SB-732941	O=C(Nc1n[nH]c2cc(-c3ccccc3)ccc12)C1CC1	Inhibition	'='	5.1	%				UO_0000187					False	CHEMBL1962103	GSK_PKIS: FMS mean inhibition at 1 uM [Nanosyn]	B	BAO_0000357	single protein format	None	None	None	None	None	CHEMBL1844	Macrophage colony stimulating factor receptor	Homo sapiens	SINGLE PROTEIN	CHEMBL1961873	16	GSK Published Kinase Inhibitor Set			None
CHEMBL516248	GW804482X	0	379.44	0	3.77	GW804482X	COc1cccc(COc2cc(-n3cnc4ccccc43)sc2C(N)=O)c1	Inhibition	'='	-8.31	%				UO_0000187					False	CHEMBL1962102	GSK_PKIS: FMS mean inhibition at 0.1 uM [Nanosyn]	B	BAO_0000357	single protein format	None	None	None	None	None	CHEMBL1844	Macrophage colony stimulating factor receptor	Homo sapiens	SINGLE PROTEIN	CHEMBL1961873	16	GSK Published Kinase Inhibitor Set			None
CHEMBL1783930		0	501.59	1	4.72	16, NSCD-750776	O=C(c1cccc(Nc2ncnc3ccccc23)c1)N1CCN(c2ncc(Cc3ccccc3)cn2)CC1	Activity	'>'	50.0	%				UO_0000187					False	CHEMBL1786916	Binding affinity to human CSF1R at 10 uM incubated for 1 hr by kinase binding assay relative to untreated control	B	BAO_0000357	single protein format	Homo sapiens	None	None	None	None	CHEMBL1844	Macrophage colony stimulating factor receptor	Homo sapiens	SINGLE PROTEIN	CHEMBL1782045	1	Scientific Literature	Eur. J. Med. Chem.	2011	None
CHEMBL30432	GW282974X	0	395.47	0	4.23	GW282974X	CN(C)c1cc2c(Nc3ccc4c(cnn4Cc4ccccc4)c3)ncnc2cn1	Inhibition	'='	3.34	%				UO_0000187					False	CHEMBL1962103	GSK_PKIS: FMS mean inhibition at 1 uM [Nanosyn]	B	BAO_0000357	single protein format	None	None	None	None	None	CHEMBL1844	Macrophage colony stimulating factor receptor	Homo sapiens	SINGLE PROTEIN	CHEMBL1961873	16	GSK Published Kinase Inhibitor Set			None
CHEMBL1909391	GW576924A	0	579.10	2	5.92	GW576924A	Cl.[O-][S+]1CCN(Cc2ccc(-c3ccc4ncnc(Nc5ccc(OCc6ccccc6)c(F)c5)c4c3)o2)CC1	Inhibition	'='	0.26	%				UO_0000187					False	CHEMBL1962102	GSK_PKIS: FMS mean inhibition at 0.1 uM [Nanosyn]	B	BAO_0000357	single protein format	None	None	None	None	None	CHEMBL1844	Macrophage colony stimulating factor receptor	Homo sapiens	SINGLE PROTEIN	CHEMBL1961873	16	GSK Published Kinase Inhibitor Set			None
CHEMBL103115	GW831091X	0	348.36	0	2.31	GW831091X	NS(=O)(=O)c1ccc(Nc2cc(-c3ccc(O)c(F)c3)n[nH]2)cc1	Inhibition	'='	0.43	%				UO_0000187					False	CHEMBL1962102	GSK_PKIS: FMS mean inhibition at 0.1 uM [Nanosyn]	B	BAO_0000357	single protein format	None	None	None	None	None	CHEMBL1844	Macrophage colony stimulating factor receptor	Homo sapiens	SINGLE PROTEIN	CHEMBL1961873	16	GSK Published Kinase Inhibitor Set			None
CHEMBL1909366	GW659386A	0	539.87	2	6.34	GW659386A	COC(=O)Nc1nc2cc(Oc3cccc(NC(=O)Nc4cc(C(F)(F)F)ccc4F)c3)ccc2[nH]1.Cl	Inhibition	'='	4.37	%				UO_0000187					False	CHEMBL1962102	GSK_PKIS: FMS mean inhibition at 0.1 uM [Nanosyn]	B	BAO_0000357	single protein format	None	None	None	None	None	CHEMBL1844	Macrophage colony stimulating factor receptor	Homo sapiens	SINGLE PROTEIN	CHEMBL1961873	16	GSK Published Kinase Inhibitor Set			None
CHEMBL1909397	GW279320X	0	364.81	0	2.06	GW279320X	Cc1cc(Cl)cc2c1NC(=O)C2=NNc1ccc(S(N)(=O)=O)cc1	Inhibition	'='	-2.64	%				UO_0000187					False	CHEMBL1962102	GSK_PKIS: FMS mean inhibition at 0.1 uM [Nanosyn]	B	BAO_0000357	single protein format	None	None	None	None	None	CHEMBL1844	Macrophage colony stimulating factor receptor	Homo sapiens	SINGLE PROTEIN	CHEMBL1961873	16	GSK Published Kinase Inhibitor Set			None
CHEMBL218859	GW445012X	0	266.34	0	3.23	GW445012X	CNC(=O)c1cncc(/C=C/c2c(C)cccc2C)c1	Inhibition	'='	12.0	%				UO_0000187					False	CHEMBL1962102	GSK_PKIS: FMS mean inhibition at 0.1 uM [Nanosyn]	B	BAO_0000357	single protein format	None	None	None	None	None	CHEMBL1844	Macrophage colony stimulating factor receptor	Homo sapiens	SINGLE PROTEIN	CHEMBL1961873	16	GSK Published Kinase Inhibitor Set			None
CHEMBL2000652		0	395.83	1	5.25	SID103904447	Nc1n[nH]c2cccc(-c3ccc(NC(=O)Nc4cccc(Cl)c4)c(F)c3)c12	Ki	'='	1.995	nM	8.70		active	UO_0000065					False	CHEMBL1964104	PUBCHEM_BIOASSAY: Navigating the Kinome. (Class of assay: other) Panel member name: CSF1R	F	BAO_0000019	assay format	None	None	None	None	None	CHEMBL1844	Macrophage colony stimulating factor receptor	Homo sapiens	SINGLE PROTEIN	CHEMBL1201862	7	PubChem BioAssays			None
CHEMBL504950		0	230.30	0	2.44	SID103905425	Cc1cc(C)c2c(n1)sc1c(N)ncnc12	Ki	'>'	2511.89	nM			inactive	UO_0000065					False	CHEMBL1964104	PUBCHEM_BIOASSAY: Navigating the Kinome. (Class of assay: other) Panel member name: CSF1R	F	BAO_0000019	assay format	None	None	None	None	None	CHEMBL1844	Macrophage colony stimulating factor receptor	Homo sapiens	SINGLE PROTEIN	CHEMBL1201862	7	PubChem BioAssays			None
CHEMBL1984402		0	243.27	0	1.23	SID103905439	CC(=O)c1c(-c2ccccc2)nn(C)c(=O)c1N	Ki	'='	79432.82	nM	4.10		active	UO_0000065					False	CHEMBL1964104	PUBCHEM_BIOASSAY: Navigating the Kinome. (Class of assay: other) Panel member name: CSF1R	F	BAO_0000019	assay format	None	None	None	None	None	CHEMBL1844	Macrophage colony stimulating factor receptor	Homo sapiens	SINGLE PROTEIN	CHEMBL1201862	7	PubChem BioAssays			None
CHEMBL1985074		0	278.76	0	2.90	SID103905287	CSc1ccc2nc3c(c(Cl)c2c1)CCNC3=O	Ki	'>'	2511.89	nM			inactive	UO_0000065					False	CHEMBL1964104	PUBCHEM_BIOASSAY: Navigating the Kinome. (Class of assay: other) Panel member name: CSF1R	F	BAO_0000019	assay format	None	None	None	None	None	CHEMBL1844	Macrophage colony stimulating factor receptor	Homo sapiens	SINGLE PROTEIN	CHEMBL1201862	7	PubChem BioAssays			None
CHEMBL1164180		0	502.97	1	5.00	SID103905574	CN1CCN(c2ccc(-c3cnc4c(c3)N(Cc3cc(Cl)ccc3C(F)(F)F)CCN4)cn2)CC1	Ki	'='	316.23	nM	6.50		active	UO_0000065					False	CHEMBL1964104	PUBCHEM_BIOASSAY: Navigating the Kinome. (Class of assay: other) Panel member name: CSF1R	F	BAO_0000019	assay format	None	None	None	None	None	CHEMBL1844	Macrophage colony stimulating factor receptor	Homo sapiens	SINGLE PROTEIN	CHEMBL1201862	7	PubChem BioAssays			None
CHEMBL272453		0	408.85	1	5.38	SID103904857	COc1ccc(NC(=O)Nc2ccc(-c3cccc4onc(N)c34)cc2)cc1Cl	Ki	'='	158.49	nM	6.80		active	UO_0000065					False	CHEMBL1964104	PUBCHEM_BIOASSAY: Navigating the Kinome. (Class of assay: other) Panel member name: CSF1R	F	BAO_0000019	assay format	None	None	None	None	None	CHEMBL1844	Macrophage colony stimulating factor receptor	Homo sapiens	SINGLE PROTEIN	CHEMBL1201862	7	PubChem BioAssays			None
CHEMBL2001751		0	476.54	1	5.26	SID103904754	NC(COc1cncc(-c2ccc3c(c2)C(=Cc2ccco2)C(=O)N3)c1)Cc1c[nH]c2ccccc12	Ki	'>'	2511.89	nM			inactive	UO_0000065					False	CHEMBL1964104	PUBCHEM_BIOASSAY: Navigating the Kinome. (Class of assay: other) Panel member name: CSF1R	F	BAO_0000019	assay format	None	None	None	None	None	CHEMBL1844	Macrophage colony stimulating factor receptor	Homo sapiens	SINGLE PROTEIN	CHEMBL1201862	7	PubChem BioAssays			None
CHEMBL514261	GSK-1819799A	0	519.58	1	4.82	GSK1819799A	COc1cc(N2CCN(C(C)C)CC2)ccc1Nc1nc(Nc2cccc(F)c2C(=O)O)c2cc[nH]c2n1	Inhibition	'='	2.24	%				UO_0000187					False	CHEMBL1962103	GSK_PKIS: FMS mean inhibition at 1 uM [Nanosyn]	B	BAO_0000357	single protein format	None	None	None	None	None	CHEMBL1844	Macrophage colony stimulating factor receptor	Homo sapiens	SINGLE PROTEIN	CHEMBL1961873	16	GSK Published Kinase Inhibitor Set			None
CHEMBL272414	GW416469X	0	358.42	0	1.81	GW416469X	CN(C)c1ccc2c(c1)/C(=C/Nc1ccc(S(N)(=O)=O)cc1)C(=O)N2	Inhibition	'='	4.82	%				UO_0000187					False	CHEMBL1962102	GSK_PKIS: FMS mean inhibition at 0.1 uM [Nanosyn]	B	BAO_0000357	single protein format	None	None	None	None	None	CHEMBL1844	Macrophage colony stimulating factor receptor	Homo sapiens	SINGLE PROTEIN	CHEMBL1961873	16	GSK Published Kinase Inhibitor Set			None
CHEMBL407113		0	356.41	0	2.23	SB-741905	NS(=O)(=O)c1cccc(-c2ccc3c(NC(=O)C4CC4)n[nH]c3c2)c1	Inhibition	'='	2.28	%				UO_0000187					False	CHEMBL1962103	GSK_PKIS: FMS mean inhibition at 1 uM [Nanosyn]	B	BAO_0000357	single protein format	None	None	None	None	None	CHEMBL1844	Macrophage colony stimulating factor receptor	Homo sapiens	SINGLE PROTEIN	CHEMBL1961873	16	GSK Published Kinase Inhibitor Set			None
CHEMBL373751	GSK-319347A	0	469.54	0	3.96	1	COc1cc2ncn(-c3cc(OCc4ccccc4S(C)(=O)=O)c(C#N)s3)c2cc1OC	Inhibition	'='	33.25	%				UO_0000187					False	CHEMBL1962103	GSK_PKIS: FMS mean inhibition at 1 uM [Nanosyn]	B	BAO_0000357	single protein format	None	None	None	None	None	CHEMBL1844	Macrophage colony stimulating factor receptor	Homo sapiens	SINGLE PROTEIN	CHEMBL1961873	16	GSK Published Kinase Inhibitor Set			None
CHEMBL318892		0	428.52	1	5.16	SB-236687	CN1CCC(n2cnc(-c3ccc(F)cc3)c2-c2ccnc(Nc3ccccc3)n2)CC1	Inhibition	'='	4.11	%				UO_0000187					False	CHEMBL1962103	GSK_PKIS: FMS mean inhibition at 1 uM [Nanosyn]	B	BAO_0000357	single protein format	None	None	None	None	None	CHEMBL1844	Macrophage colony stimulating factor receptor	Homo sapiens	SINGLE PROTEIN	CHEMBL1961873	16	GSK Published Kinase Inhibitor Set			None
CHEMBL2158287		0	463.54	0	2.55	25	N#Cc1c[nH]c(C(=O)Nc2ccc(C3CCN(C(=O)[C@H](O)CO)CC3)cc2C2=CCCCC2)n1	IC50	'='	1.2	nM	8.92			UO_0000065	19.24	0.36	6.37	6.27	False	CHEMBL2163155	Inhibition of FMS mediated phosphorylation using SYEGNSYTFIDPTQ as substrate after 80 mins by fluorescence polarization	B	BAO_0000357	single protein format	None	None	None	None	None	CHEMBL1844	Macrophage colony stimulating factor receptor	Homo sapiens	SINGLE PROTEIN	CHEMBL2157860	1	Scientific Literature	J. Med. Chem.	2011	None
CHEMBL250187		0	323.31	0	3.84	10	O=C(Nc1ccccc1N1C=CC=CC=C1)c1ccc([N+](=O)[O-])o1	IC50	'='	2000.0	nM	5.70			UO_0000065	17.63	0.32	1.86	6.43	False	CHEMBL925554	Inhibition of ATP-induced autophosphorylation of cFMS tyrosine kinase in HEK 293 cells	B	BAO_0000219	cell-based format	Homo sapiens	None	None	HEK293	None	CHEMBL1844	Macrophage colony stimulating factor receptor	Homo sapiens	SINGLE PROTEIN	CHEMBL1140541	1	Scientific Literature	Bioorg. Med. Chem. Lett.	2007	CHEMBL3307715
CHEMBL2023800		0	433.47	0	3.84	31	CCn1cc(NC(=O)Cc2ccc(Oc3ccnc4cc(OC)c(OC)cc34)cn2)cn1	IC50	'='	300.0	nM	6.52			UO_0000065	15.05	0.28	2.68	6.50	False	CHEMBL2027407	Inhibition of CSF-1R	B	BAO_0000357	single protein format	None	None	None	None	None	CHEMBL1844	Macrophage colony stimulating factor receptor	Homo sapiens	SINGLE PROTEIN	CHEMBL2021798	1	Scientific Literature	Bioorg. Med. Chem. Lett.	2012	None
CHEMBL365072		0	258.29	0	1.65	SB-751148	CCc1nccc2c1nc(-c1nonc1N)n2CC	Inhibition	'='	-0.59	%				UO_0000187					False	CHEMBL1962102	GSK_PKIS: FMS mean inhibition at 0.1 uM [Nanosyn]	B	BAO_0000357	single protein format	None	None	None	None	None	CHEMBL1844	Macrophage colony stimulating factor receptor	Homo sapiens	SINGLE PROTEIN	CHEMBL1961873	16	GSK Published Kinase Inhibitor Set			None
CHEMBL1909389	GW574782A	0	633.09	2	6.37	GW574782A	CS(=O)(=O)CCNCc1ccc(-c2ccc3ncnc(Nc4ccc(OCc5ccccc5)c(C(F)(F)F)c4)c3c2)o1.Cl	Inhibition	'='	-3.68	%				UO_0000187					False	CHEMBL1962102	GSK_PKIS: FMS mean inhibition at 0.1 uM [Nanosyn]	B	BAO_0000357	single protein format	None	None	None	None	None	CHEMBL1844	Macrophage colony stimulating factor receptor	Homo sapiens	SINGLE PROTEIN	CHEMBL1961873	16	GSK Published Kinase Inhibitor Set			None
CHEMBL444671		0	379.49	0	4.88	25	Cc1cc(C)cc(C(=O)Nc2ccc(C)c(C(=O)Nc3cnc(C)s3)c2)c1	IC50	'='	4.0	nM	8.40			UO_0000065	22.13	0.42	3.52	11.81	False	CHEMBL980054	Inhibition of CSF1R	B	BAO_0000357	single protein format	None	None	None	None	None	CHEMBL1844	Macrophage colony stimulating factor receptor	Homo sapiens	SINGLE PROTEIN	CHEMBL1139407	1	Scientific Literature	Bioorg. Med. Chem. Lett.	2008	None
CHEMBL516813		0	394.86	0	4.31	12	CN(C)c1cccc(C(=O)Nc2ccc(Cl)c(C(=O)Nc3cccnc3)c2)c1	IC50	'='	16.0	nM	7.80			UO_0000065	19.74	0.38	3.49	10.49	False	CHEMBL980054	Inhibition of CSF1R	B	BAO_0000357	single protein format	None	None	None	None	None	CHEMBL1844	Macrophage colony stimulating factor receptor	Homo sapiens	SINGLE PROTEIN	CHEMBL1139407	1	Scientific Literature	Bioorg. Med. Chem. Lett.	2008	None
CHEMBL454105		0	399.37	0	4.91	4	Cc1ccc(C(=O)Nc2cccc(C(F)(F)F)c2)cc1NC(=O)c1cccnc1	IC50	'='	32.0	nM	7.50			UO_0000065	18.77	0.35	2.58	10.54	False	CHEMBL980054	Inhibition of CSF1R	B	BAO_0000357	single protein format	None	None	None	None	None	CHEMBL1844	Macrophage colony stimulating factor receptor	Homo sapiens	SINGLE PROTEIN	CHEMBL1139407	1	Scientific Literature	Bioorg. Med. Chem. Lett.	2008	None
CHEMBL454104		0	399.37	0	4.91	3	Cc1ccc(NC(=O)c2cccc(C(F)(F)F)c2)cc1C(=O)Nc1cccnc1	IC50	'='	37.0	nM	7.43			UO_0000065	18.61	0.35	2.52	10.45	False	CHEMBL980054	Inhibition of CSF1R	B	BAO_0000357	single protein format	None	None	None	None	None	CHEMBL1844	Macrophage colony stimulating factor receptor	Homo sapiens	SINGLE PROTEIN	CHEMBL1139407	1	Scientific Literature	Bioorg. Med. Chem. Lett.	2008	None
CHEMBL542955		0	301.78	0	3.41	14	COc1ccc2ncnc(N(C)c3ccccc3)c2c1.Cl	IC50	'='	20000.0	nM	4.70			UO_0000065					False	CHEMBL657534	Antagonism towards Colony stimulating factor 1 receptor (CSF-1R)	F	BAO_0000019	assay format	None	None	None	None	None	CHEMBL1844	Macrophage colony stimulating factor receptor	Homo sapiens	SINGLE PROTEIN	CHEMBL1129840	1	Scientific Literature	Bioorg. Med. Chem. Lett.	1997	None
[truncated: 3,144 more rows]
