# Supplementary material for: PyRMD Studio: A Unified Suite for Next-Generation, AI-Powered Virtual Screening
Source: J Chem Inf Model. 2026 May 19;66(11):6197–203. doi: 10.1021/acs.jcim.6c00648 (PMC13250901; doi:10.1021/acs.jcim.6c00648)
Supplement: Supplementary file 1 [file ci6c00648_si_001.zip › DATA/cxcr4_chembl.csv]

Molecule ChEMBL ID	Molecule Name	Molecule Max Phase	Molecular Weight	#RO5 Violations	AlogP	Compound Key	Smiles	Standard Type	Standard Relation	Standard Value	Standard Units	pChEMBL Value	Data Validity Comment	Comment	Uo Units	Ligand Efficiency BEI	Ligand Efficiency LE	Ligand Efficiency LLE	Ligand Efficiency SEI	Potential Duplicate	Assay ChEMBL ID	Assay Description	Assay Type	BAO Format ID	BAO Label	Assay Organism	Assay Tissue ChEMBL ID	Assay Tissue Name	Assay Cell Type	Assay Subcellular Fraction	Target ChEMBL ID	Target Name	Target Organism	Target Type	Document ChEMBL ID	Source ID	Source Description	Document Journal	Document Year	Cell ChEMBL ID
CHEMBL472323		0	516.61	2	1.39	10d	N=C(N)NCCCn1c(C(=O)NCCc2c[nH]c3ccccc23)cc2cc(NC(=O)CNC(=N)N)ccc21	Activity	'='	88.0	%				UO_0000187					False	CHEMBL951558	Displacement of [125I]SDF1 from human CXCR4 expressed in CHO cells at 10 uM	B	BAO_0000219	cell-based format	Homo sapiens	None	None	CHO	None	CHEMBL2107	C-X-C chemokine receptor type 4	Homo sapiens	SINGLE PROTEIN	CHEMBL1157489	1	Scientific Literature	Bioorg. Med. Chem. Lett.	2008	CHEMBL3308072
CHEMBL18442	PLERIXAFOR	4	502.80	2	0.42	AMD-3100	c1cc(CN2CCCNCCNCCCNCC2)ccc1CN1CCCNCCNCCCNCC1	logKi	'='	-6.25										False	CHEMBL950621	Displacement of [125I]12G5 antibody from transmembrane domain 5 of human CXCR4 Q200A mutant expressed in COS7 cells	B	BAO_0000219	cell-based format	Homo sapiens	None	None	COS-7	None	CHEMBL2107	C-X-C chemokine receptor type 4	Homo sapiens	SINGLE PROTEIN	CHEMBL1156482	1	Scientific Literature	J. Biol. Chem.	2007	CHEMBL3307648
CHEMBL18442	PLERIXAFOR	4	502.80	2	0.42	AMD-3100	c1cc(CN2CCCNCCNCCCNCC2)ccc1CN1CCCNCCNCCCNCC1	logKi	'='	-5.5										False	CHEMBL950632	Displacement of [125I]12G5 antibody from transmembrane domain 7 of human CXCR4 T287A mutant expressed in COS7 cells	B	BAO_0000219	cell-based format	Homo sapiens	None	None	COS-7	None	CHEMBL2107	C-X-C chemokine receptor type 4	Homo sapiens	SINGLE PROTEIN	CHEMBL1156482	1	Scientific Literature	J. Biol. Chem.	2007	CHEMBL3307648
CHEMBL18442	PLERIXAFOR	4	502.80	2	0.42	AMD-3100	c1cc(CN2CCCNCCNCCCNCC2)ccc1CN1CCCNCCNCCCNCC1	Ki	'='	3000.0	nM	5.52			UO_0000065	10.98	0.21	5.10	7.02	False	CHEMBL950623	Displacement of [125I]12G5 antibody from transmembrane domain 5 of human CXCR4 G207W mutant expressed in COS7 cells	B	BAO_0000219	cell-based format	Homo sapiens	None	None	COS-7	None	CHEMBL2107	C-X-C chemokine receptor type 4	Homo sapiens	SINGLE PROTEIN	CHEMBL1156482	1	Scientific Literature	J. Biol. Chem.	2007	CHEMBL3307648
CHEMBL477121		0	410.61	0	1.74	AMD-3465	c1ccc(CNCc2ccc(CN3CCCNCCNCCCNCC3)cc2)nc1	logIC50	'='	-6.76										False	CHEMBL951587	Antagonist activity at human CXCR4 D171N mutant expressed in COS7 cells coexpressing G protein Gqi4myr assessed as inhibition of CXCL12-induced phosphatidylinositol turnover	F	BAO_0000219	cell-based format	Homo sapiens	None	None	COS-7	None	CHEMBL2107	C-X-C chemokine receptor type 4	Homo sapiens	SINGLE PROTEIN	CHEMBL1156482	1	Scientific Literature	J. Biol. Chem.	2007	CHEMBL3307648
CHEMBL477121		0	410.61	0	1.74	AMD-3465	c1ccc(CNCc2ccc(CN3CCCNCCNCCCNCC3)cc2)nc1	Ki	'='	7800.0	nM	5.11			UO_0000065					False	CHEMBL951597	Antagonist activity at human CXCR4 D262N mutant expressed in COS7 cells coexpressing G protein Gqi4myr assessed as inhibition of CXCL12-induced phosphatidylinositol turnover	F	BAO_0000219	cell-based format	Homo sapiens	None	None	COS-7	None	CHEMBL2107	C-X-C chemokine receptor type 4	Homo sapiens	SINGLE PROTEIN	CHEMBL1156482	1	Scientific Literature	J. Biol. Chem.	2007	CHEMBL3307648
CHEMBL2113067		0	712.86	2	0.40	37f	N=C(N)NCCC[C@@H]1NC(=O)[C@@H](Cc2ccc(O)cc2)NC(=O)CNC(=O)[C@H](Cc2ccc3ccccc3c2)/C=C\[C@H](CCCN=C(N)N)NC1=O	IC50	'='	21000.0	nM	4.68			UO_0000065	6.56	0.12	4.28	1.78	False	CHEMBL874557	Inhibition of [125I]SDF-1 binding to C-X-C chemokine receptor type 4 expressed in CHO cells	B	BAO_0000219	cell-based format	None	None	None	CHO	None	CHEMBL2107	C-X-C chemokine receptor type 4	Homo sapiens	SINGLE PROTEIN	CHEMBL1145173	1	Scientific Literature	J. Med. Chem.	2005	CHEMBL3308072
CHEMBL364011		0	701.79	2	-1.28	23m	NC(=O)CC[C@H]1NC(=O)[C@@H](Cc2ccc(O)cc2)NC(=O)CNC(=O)[C@H](Cc2ccc3ccccc3c2)NC(=O)[C@H](CCCN=C(N)N)NC1=O	IC50	'='	170.0	nM	6.77			UO_0000065	9.65	0.18	8.05	2.48	False	CHEMBL827762	Inhibition of [125I]SDF-1 binding to C-X-C chemokine receptor type 4 (CXCR4) expressed in CHO cells	B	BAO_0000219	cell-based format	None	None	None	CHO	None	CHEMBL2107	C-X-C chemokine receptor type 4	Homo sapiens	SINGLE PROTEIN	CHEMBL1144415	1	Scientific Literature	J. Med. Chem.	2005	CHEMBL3308072
CHEMBL536743		0	554.18	2	5.91	16	CCCCN1C(=O)C(CC2CCCCC2)NC(=O)C12CCN(Cc1ccc(Oc3ccccc3)cc1)CC2.Cl	IC50	'>'	10000.0	nM				UO_0000065					False	CHEMBL869755	Inhibition of radio-isotope labeled SDF1-alpha binding to human recombinant CXCR4	B	BAO_0000357	single protein format	Homo sapiens	None	None	None	None	CHEMBL2107	C-X-C chemokine receptor type 4	Homo sapiens	SINGLE PROTEIN	CHEMBL1138901	1	Scientific Literature	J. Med. Chem.	2006	None
CHEMBL460484		0	380.63	0	4.46	1q	C/N=c1/scc(CS/C(=N\C2CCCCC2)NC2CCCCC2)n1C	IC50	'>'	10000.0	nM				UO_0000065					False	CHEMBL958139	Displacement of [125I]CXCL12 from CXCR4 in human CEM cells	B	BAO_0000219	cell-based format	Homo sapiens	None	None	CCRF-CEM	None	CHEMBL2107	C-X-C chemokine receptor type 4	Homo sapiens	SINGLE PROTEIN	CHEMBL1151747	1	Scientific Literature	J. Med. Chem.	2008	CHEMBL3307641
CHEMBL545063		0	581.73	1	3.58	16b	Br.c1cc(CN2CCCNCCCCCNCCC2)ccc1CN1CCCNCCCCCNCCC1	IC50	'>'	35000.0	nM				UO_0000065					False	CHEMBL884098	Inhibitory activity against CX3C chemokine receptor 4-specific monoclonal antibody 12G5 (mAb-12G5) binding to human chemokinin receptor CXCR4 in lymphocytic SUP-T1 cells	B	BAO_0000219	cell-based format	None	None	None	SUP-T1	None	CHEMBL2107	C-X-C chemokine receptor type 4	Homo sapiens	SINGLE PROTEIN	CHEMBL1132406	1	Scientific Literature	J. Med. Chem.	1999	CHEMBL3308368
CHEMBL414085		0	1983.42	None	None	T134 ; T(E)-134-OH	C[C@H]1/C=C\[C@@H](CCCCN)NC(=O)[C@H](CCCCN)NC(=O)[C@@H](CCCN=C(N)N)NC(=O)[C@H](Cc2ccc(O)cc2)NC(=O)[C@@H](NC(=O)[C@H](Cc2c[nH]c3ccccc23)NC(=O)[C@H](CCCN=C(N)N)NC(=O)[C@@H](N)CCCN=C(N)N)CSSC[C@@H](C(=O)N[C@@H](CCCN=C(N)N)C(=O)O)NC(=O)C(CCCNC(N)=O)NC(=O)[C@@H](CCCN=C(N)N)NC(=O)[C@H](Cc2ccc(O)cc2)NC1=O	IC50	'='	30000.0	nM	4.52			UO_0000065	2.28	None	None	None	False	CHEMBL650910	Inhibitory activity based on the inhibition of [Ca2+] mobilization induced by human SDF-1alpha stimulation through C-X-C chemokine receptor type 4	B	BAO_0000357	single protein format	None	None	None	None	None	CHEMBL2107	C-X-C chemokine receptor type 4	Homo sapiens	SINGLE PROTEIN	CHEMBL1135248	1	Scientific Literature	Bioorg. Med. Chem. Lett.	2002	None
CHEMBL853	ZALCITABINE	4	211.22	0	-0.50	ddC	Nc1ccn([C@H]2CC[C@@H](CO)O2)c(=O)n1	IC50						Not Determined						False	CHEMBL665168	Inhibitory activity based on the inhibition of [Ca2+] mobilization induced by human SDF-1alpha stimulation through CXCR4; N.T. means not tested	B	BAO_0000357	single protein format	None	None	None	None	None	CHEMBL2107	C-X-C chemokine receptor type 4	Homo sapiens	SINGLE PROTEIN	CHEMBL1135248	1	Scientific Literature	Bioorg. Med. Chem. Lett.	2002	None
CHEMBL414085		0	1983.42	None	None	T134 ; T(E)-134-OH	C[C@H]1/C=C\[C@@H](CCCCN)NC(=O)[C@H](CCCCN)NC(=O)[C@@H](CCCN=C(N)N)NC(=O)[C@H](Cc2ccc(O)cc2)NC(=O)[C@@H](NC(=O)[C@H](Cc2c[nH]c3ccccc23)NC(=O)[C@H](CCCN=C(N)N)NC(=O)[C@@H](N)CCCN=C(N)N)CSSC[C@@H](C(=O)N[C@@H](CCCN=C(N)N)C(=O)O)NC(=O)C(CCCNC(N)=O)NC(=O)[C@@H](CCCN=C(N)N)NC(=O)[C@H](Cc2ccc(O)cc2)NC1=O	IC50	'='	27000.0	nM	4.57			UO_0000065	2.30	None	None	None	False	CHEMBL650909	Inhibitory activity based on the inhibition of [Ca2+] mobilization induced by human SDF-1alpha stimulation through C-X-C chemokine receptor type 4	B	BAO_0000357	single protein format	None	None	None	None	None	CHEMBL2107	C-X-C chemokine receptor type 4	Homo sapiens	SINGLE PROTEIN	CHEMBL1135248	1	Scientific Literature	Bioorg. Med. Chem. Lett.	2002	None
CHEMBL576427		0	392.51	0	2.55	22	CN(Cc1nc2cccc(C(=O)NCCCN)c2[nH]1)C1CCCc2cccnc21	Activity						Active						False	CHEMBL1042770	Antagonist activity at CXCR4 by noncompetitive binding assay	B	BAO_0000357	single protein format	None	None	None	None	None	CHEMBL2107	C-X-C chemokine receptor type 4	Homo sapiens	SINGLE PROTEIN	CHEMBL1155333	1	Scientific Literature	Bioorg. Med. Chem. Lett.	2009	None
CHEMBL107128		0	668.24	2	6.75	32	C=CCN(C(=O)OCc1ccccc1)C1CCN(CCC(CN2C(=O)N[C@H](Cc3c[nH]c4ccccc34)C2=O)c2cccc(Cl)c2)CC1	IC50	'>'	1000.0	nM				UO_0000065					False	CHEMBL652952	Inhibitory activity against C-X-C chemokine receptor type 4	B	BAO_0000357	single protein format	None	None	None	None	None	CHEMBL2107	C-X-C chemokine receptor type 4	Homo sapiens	SINGLE PROTEIN	CHEMBL1133866	1	Scientific Literature	Bioorg. Med. Chem. Lett.	2001	None
CHEMBL513863		0	338.54	0	4.33	(S)-5	CCCCCCCCCCC(C)(C)C(=O)N[C@H]1CCCCNC1=O	ED50	'='	1.0	nM		Non standard unit for type		UO_0000065					False	CHEMBL996263	Antagonist activity at CXCR4 in human THP1 cells assessed as inhibition of CXCL12-induced chemotaxis after 2 hrs by microtiter format trans-well migration assay	F	BAO_0000219	cell-based format	Homo sapiens	None	None	THP-1	None	CHEMBL2107	C-X-C chemokine receptor type 4	Homo sapiens	SINGLE PROTEIN	CHEMBL1136923	1	Scientific Literature	J. Med. Chem.	2009	CHEMBL3307574
CHEMBL461359		0	430.69	1	5.08	1l	C1=C(CS/C(=N\C2CCCCC2)NC2C3CC4CC(C3)CC2C4)N2CCN=C2S1	IC50	'='	81.0	nM	7.09			UO_0000065	16.47	0.33	2.01	17.73	False	CHEMBL958139	Displacement of [125I]CXCL12 from CXCR4 in human CEM cells	B	BAO_0000219	cell-based format	Homo sapiens	None	None	CCRF-CEM	None	CHEMBL2107	C-X-C chemokine receptor type 4	Homo sapiens	SINGLE PROTEIN	CHEMBL1151747	1	Scientific Literature	J. Med. Chem.	2008	CHEMBL3307641
CHEMBL2370125		0	1952.36	None	None	TA14002	C[C@H](NC(=O)[C@@H](N)CCCN=C(N)N)C(=O)N[C@@H](Cc1ccc2ccccc2c1)C(=O)N[C@H]1CSSC[C@@H](C(=O)N[C@@H](CCCN=C(N)N)C(=O)O)NC(=O)[C@H](CCCNC(N)=O)NC(=O)[C@H](CCCN=C(N)N)NC(=O)[C@H](Cc2ccc(O)cc2)NC(=O)[C@@H]2CCCN2C(=O)[C@@H](CCCCN)NC(=O)[C@H](CCCCN)NC(=O)[C@H](CCCN=C(N)N)NC(=O)[C@H](Cc2ccc(O)cc2)NC1=O	EC50	'='	1300.0	nM	5.89			UO_0000065					False	CHEMBL710701	Inhibition of HIV-induced cytopathogenicity in MT-4 cell	F	BAO_0000219	cell-based format	Homo sapiens	None	None	MT4	None	CHEMBL2107	C-X-C chemokine receptor type 4	Homo sapiens	SINGLE PROTEIN	CHEMBL1132828	1	Scientific Literature	Bioorg. Med. Chem. Lett.	2000	CHEMBL3308375
CHEMBL2370124		0	2038.45	None	None	TC-14007	NCCCC[C@@H]1NC(=O)[C@H](CCCN=C(N)N)NC(=O)[C@H](Cc2ccc(O)cc2)NC(=O)[C@@H](NC(=O)[C@H](Cc2ccc3ccccc3c2)NC(=O)[C@H](CCCN=C(N)N)NC(=O)[C@@H](N)CCCN=C(N)N)CSSC[C@@H](C(=O)N[C@@H](CCCNC(N)=O)C(=O)O)NC(=O)[C@H](CCCNC(N)=O)NC(=O)[C@H](CCCN=C(N)N)NC(=O)[C@H](Cc2ccc(O)cc2)NC(=O)[C@@H]2CCCN2C(=O)[C@@H](CCCCN)NC1=O	EC50	'='	880.0	nM	6.06			UO_0000065					False	CHEMBL710701	Inhibition of HIV-induced cytopathogenicity in MT-4 cell	F	BAO_0000219	cell-based format	Homo sapiens	None	None	MT4	None	CHEMBL2107	C-X-C chemokine receptor type 4	Homo sapiens	SINGLE PROTEIN	CHEMBL1132828	1	Scientific Literature	Bioorg. Med. Chem. Lett.	2000	CHEMBL3308375
CHEMBL255858		0	499.66	0	4.63	18, NIBR-1282, GT-1282	Cc1cc[n+]([O-])c(C)c1C(=O)N1CCC(C)(N2CCC(N(c3ccccc3)c3cccnc3)CC2)CC1	Activity						Not Active						False	CHEMBL928591	Inhibition of CXCR4 upto 1 uM	B	BAO_0000357	single protein format	None	None	None	None	None	CHEMBL2107	C-X-C chemokine receptor type 4	Homo sapiens	SINGLE PROTEIN	CHEMBL1141522	1	Scientific Literature	Bioorg. Med. Chem. Lett.	2008	None
CHEMBL1202230		0	595.63	1	1.87	35a	Br.c1cc2nc(c1)CNCCN(Cc1ccc(CN3CCNCc4cccc(n4)CNCC3)cc1)CCNC2	IC50	'='	4363.0	nM	5.36			UO_0000065	10.41	0.19	3.49	6.67	False	CHEMBL884098	Inhibitory activity against CX3C chemokine receptor 4-specific monoclonal antibody 12G5 (mAb-12G5) binding to human chemokinin receptor CXCR4 in lymphocytic SUP-T1 cells	B	BAO_0000219	cell-based format	None	None	None	SUP-T1	None	CHEMBL2107	C-X-C chemokine receptor type 4	Homo sapiens	SINGLE PROTEIN	CHEMBL1132406	1	Scientific Literature	J. Med. Chem.	1999	CHEMBL3308368
CHEMBL191949		0	677.81	2	-1.14	20c	N=C(N)NCCC(=O)N[C@H]1CC/C=C\CC[C@H](C(N)=O)NC(=O)[C@H](Cc2ccc3ccccc3c2)NC(=O)[C@H](CCCN=C(N)N)NC1=O	IC50	'='	10000.0	nM	5.00			UO_0000065	7.38	0.14	6.14	1.75	False	CHEMBL832941	Inhibition of [125I]SDF-1 binding to C-X-C chemokine receptor type 4 (CXCR4) expressed in CHO cells; range = 1-10 uM	B	BAO_0000219	cell-based format	None	None	None	CHO	None	CHEMBL2107	C-X-C chemokine receptor type 4	Homo sapiens	SINGLE PROTEIN	CHEMBL1144415	1	Scientific Literature	J. Med. Chem.	2005	CHEMBL3308072
CHEMBL853	ZALCITABINE	4	211.22	0	-0.50	2a	Nc1ccn([C@H]2CC[C@@H](CO)O2)c(=O)n1	IC50						Not Determined						False	CHEMBL710308	Inhibitory concentration determined on an HIV infection model mediated by CXCR4; Not tested	F	BAO_0000019	assay format	None	None	None	None	None	CHEMBL2107	C-X-C chemokine receptor type 4	Homo sapiens	SINGLE PROTEIN	CHEMBL1134146	1	Scientific Literature	Bioorg. Med. Chem. Lett.	2001	None
CHEMBL366033		0	702.77	2	-0.47	23n	N=C(N)NCCC[C@@H]1NC(=O)[C@@H](CCC(=O)O)NC(=O)[C@@H](Cc2ccc(O)cc2)NC(=O)CNC(=O)[C@H](Cc2ccc3ccccc3c2)NC1=O	IC50	'='	610.0	nM	6.21			UO_0000065	8.84	0.17	6.68	2.35	False	CHEMBL827762	Inhibition of [125I]SDF-1 binding to C-X-C chemokine receptor type 4 (CXCR4) expressed in CHO cells	B	BAO_0000219	cell-based format	None	None	None	CHO	None	CHEMBL2107	C-X-C chemokine receptor type 4	Homo sapiens	SINGLE PROTEIN	CHEMBL1144415	1	Scientific Literature	J. Med. Chem.	2005	CHEMBL3308072
CHEMBL2372996		0	2025.41	None	None	TC-14013	NCCCC[C@@H]1NC(=O)[C@@H](CCCCN)NC(=O)[C@H](CCCNC(N)=O)NC(=O)[C@@H](Cc2ccc(O)cc2)NC(=O)[C@H](NC(=O)[C@@H](NC(=O)[C@H](CCCN=C(N)N)NC(=O)[C@@H](N)CCCN=C(N)N)c2ccc3ccccc3c2)CSSC[C@H](C(=O)N[C@@H](CCCN=C(N)N)C(=O)O)NC(=O)[C@H](CCCNC(N)=O)NC(=O)[C@H](CCCNC(N)=O)NC(=O)[C@H](Cc2ccc(O)cc2)NC(=O)[C@H]2CCCN2C1=O	EC50	'='	8.9	nM	8.05			UO_0000065					False	CHEMBL712344	Effective concentration for 50% protection of HIV-induced cytopathogenicity in MT-4 cells on the MTT assay	F	BAO_0000219	cell-based format	None	None	None	MT4	None	CHEMBL2107	C-X-C chemokine receptor type 4	Homo sapiens	SINGLE PROTEIN	CHEMBL1134146	1	Scientific Literature	Bioorg. Med. Chem. Lett.	2001	CHEMBL3308375
CHEMBL440998		0	1982.43	None	None	T134-NH2 ; T(E)-134-NH4	C[C@H]1/C=C\[C@@H](CCCCN)NC(=O)[C@H](CCCCN)NC(=O)[C@@H](CCCN=C(N)N)NC(=O)[C@H](Cc2ccc(O)cc2)NC(=O)[C@@H](NC(=O)[C@H](Cc2c[nH]c3ccccc23)NC(=O)[C@H](CCCN=C(N)N)NC(=O)[C@@H](N)CCCN=C(N)N)CSSC[C@@H](C(=O)N[C@@H](CCCN=C(N)N)C(N)=O)NC(=O)C(CCCNC(N)=O)NC(=O)[C@@H](CCCN=C(N)N)NC(=O)[C@H](Cc2ccc(O)cc2)NC1=O	IC50						Not Determined						False	CHEMBL665166	Inhibitory activity based on the inhibition of [Ca2+] mobilization induced by human SDF-1alpha stimulation through CXCR4; N.T. means not tested	B	BAO_0000357	single protein format	None	None	None	None	None	CHEMBL2107	C-X-C chemokine receptor type 4	Homo sapiens	SINGLE PROTEIN	CHEMBL1135248	1	Scientific Literature	Bioorg. Med. Chem. Lett.	2002	None
CHEMBL535616		0	478.12	0	4.41	8	CCCN1C(=O)[C@@H](CC(C)C)NC(=O)C12CCN(CCCCCCc1ccccc1)CC2.Cl	IC50	'>'	10000.0	nM				UO_0000065					False	CHEMBL869752	Antagonist activity against human recombinant CXCR4 expressed in CHO cells assessed as inhibition of human SDF1-alpha-stimulated calcium mobilization	F	BAO_0000219	cell-based format	Homo sapiens	None	None	CHO	None	CHEMBL2107	C-X-C chemokine receptor type 4	Homo sapiens	SINGLE PROTEIN	CHEMBL1138901	1	Scientific Literature	J. Med. Chem.	2006	CHEMBL3308072
CHEMBL2370104		0	2026.44	None	None	T134	NCCCC[C@@H]1NC(=O)[C@H](CCCN=C(N)N)NC(=O)[C@H](Cc2ccc(O)cc2)NC(=O)[C@@H](NC(=O)[C@H](Cc2c[nH]c3ccccc23)NC(=O)[C@H](CCCN=C(N)N)NC(=O)[C@@H](N)CCCN=C(N)N)CSSC[C@@H](C(=O)N[C@@H](CCCN=C(N)N)C(=O)O)NC(=O)[C@H](CCCNC(N)=O)NC(=O)[C@H](CCCN=C(N)N)NC(=O)[C@H](Cc2ccc(O)cc2)NC(=O)[C@@H]2CCCN2C(=O)[C@@H](CCCCN)NC1=O	EC50	'='	8.3	nM	8.08			UO_0000065					False	CHEMBL710701	Inhibition of HIV-induced cytopathogenicity in MT-4 cell	F	BAO_0000219	cell-based format	Homo sapiens	None	None	MT4	None	CHEMBL2107	C-X-C chemokine receptor type 4	Homo sapiens	SINGLE PROTEIN	CHEMBL1132828	1	Scientific Literature	Bioorg. Med. Chem. Lett.	2000	CHEMBL3308375
CHEMBL477121		0	410.61	0	1.74	AMD-3465	c1ccc(CNCc2ccc(CN3CCCNCCNCCCNCC3)cc2)nc1	Ki	'='	10.0	nM	8.00			UO_0000065					False	CHEMBL950635	Antagonist activity at human wild type CXCR4 expressed in COS7 cells coexpressing G protein Gqi4myr assessed as inhibition of CXCL12-induced phosphatidylinositol turnover	F	BAO_0000219	cell-based format	Homo sapiens	None	None	COS-7	None	CHEMBL2107	C-X-C chemokine receptor type 4	Homo sapiens	SINGLE PROTEIN	CHEMBL1156482	1	Scientific Literature	J. Biol. Chem.	2007	CHEMBL3307648
CHEMBL478168		0	409.62	0	2.34	AMD-3529	c1ccc(CNCc2ccc(CN3CCCNCCNCCCNCC3)cc2)cc1	logIC50	'='	-5.92										False	CHEMBL951588	Antagonist activity at human CXCR4 F172A mutant expressed in COS7 cells coexpressing G protein Gqi4myr assessed as inhibition of CXCL12-induced phosphatidylinositol turnover	F	BAO_0000219	cell-based format	Homo sapiens	None	None	COS-7	None	CHEMBL2107	C-X-C chemokine receptor type 4	Homo sapiens	SINGLE PROTEIN	CHEMBL1156482	1	Scientific Literature	J. Biol. Chem.	2007	CHEMBL3307648
CHEMBL478168		0	409.62	0	2.34	AMD-3529	c1ccc(CNCc2ccc(CN3CCCNCCNCCCNCC3)cc2)cc1	Ki	'='	12000.0	nM	4.92			UO_0000065					False	CHEMBL951592	Antagonist activity at human CXCR4 Q200A mutant expressed in COS7 cells coexpressing G protein Gqi4myr assessed as inhibition of CXCL12-induced phosphatidylinositol turnover	F	BAO_0000219	cell-based format	Homo sapiens	None	None	COS-7	None	CHEMBL2107	C-X-C chemokine receptor type 4	Homo sapiens	SINGLE PROTEIN	CHEMBL1156482	1	Scientific Literature	J. Biol. Chem.	2007	CHEMBL3307648
CHEMBL477121		0	410.61	0	1.74	AMD-3465	c1ccc(CNCc2ccc(CN3CCCNCCNCCCNCC3)cc2)nc1	logIC50	'='	-5.8										False	CHEMBL951598	Antagonist activity at human CXCR4 H281A mutant expressed in COS7 cells coexpressing G protein Gqi4myr assessed as inhibition of CXCL12-induced phosphatidylinositol turnover	F	BAO_0000219	cell-based format	Homo sapiens	None	None	COS-7	None	CHEMBL2107	C-X-C chemokine receptor type 4	Homo sapiens	SINGLE PROTEIN	CHEMBL1156482	1	Scientific Literature	J. Biol. Chem.	2007	CHEMBL3307648
CHEMBL18442	PLERIXAFOR	4	502.80	2	0.42	AMD-3100	c1cc(CN2CCCNCCNCCCNCC2)ccc1CN1CCCNCCNCCCNCC1	logKi	'='	-5.74										False	CHEMBL950622	Displacement of [125I]12G5 antibody from transmembrane domain 5 of human CXCR4 H203A mutant expressed in COS7 cells	B	BAO_0000219	cell-based format	Homo sapiens	None	None	COS-7	None	CHEMBL2107	C-X-C chemokine receptor type 4	Homo sapiens	SINGLE PROTEIN	CHEMBL1156482	1	Scientific Literature	J. Biol. Chem.	2007	CHEMBL3307648
CHEMBL477121		0	410.61	0	1.74	AMD-3465	c1ccc(CNCc2ccc(CN3CCCNCCNCCCNCC3)cc2)nc1	Ki	'='	18000.0	nM	4.75			UO_0000065	11.56	0.22	3.00	7.38	False	CHEMBL950633	Displacement of [125I]12G5 antibody from transmembrane domain 6 of human CXCR4 I259W mutant expressed in COS7 cells	B	BAO_0000219	cell-based format	Homo sapiens	None	None	COS-7	None	CHEMBL2107	C-X-C chemokine receptor type 4	Homo sapiens	SINGLE PROTEIN	CHEMBL1156482	1	Scientific Literature	J. Biol. Chem.	2007	CHEMBL3307648
CHEMBL18442	PLERIXAFOR	4	502.80	2	0.42	AMD-3100	c1cc(CN2CCCNCCNCCCNCC2)ccc1CN1CCCNCCNCCCNCC1	logIC50	'='	-6.18										False	CHEMBL951594	Antagonist activity at human CXCR4 Y255A mutant expressed in COS7 cells coexpressing G protein Gqi4myr assessed as inhibition of CXCL12-induced phosphatidylinositol turnover	F	BAO_0000219	cell-based format	Homo sapiens	None	None	COS-7	None	CHEMBL2107	C-X-C chemokine receptor type 4	Homo sapiens	SINGLE PROTEIN	CHEMBL1156482	1	Scientific Literature	J. Biol. Chem.	2007	CHEMBL3307648
CHEMBL477121		0	410.61	0	1.74	AMD-3465	c1ccc(CNCc2ccc(CN3CCCNCCNCCCNCC3)cc2)nc1	logIC50	'='	-7.5										False	CHEMBL951599	Antagonist activity at human CXCR4 I284A mutant expressed in COS7 cells coexpressing G protein Gqi4myr assessed as inhibition of CXCL12-induced phosphatidylinositol turnover	F	BAO_0000219	cell-based format	Homo sapiens	None	None	COS-7	None	CHEMBL2107	C-X-C chemokine receptor type 4	Homo sapiens	SINGLE PROTEIN	CHEMBL1156482	1	Scientific Literature	J. Biol. Chem.	2007	CHEMBL3307648
CHEMBL18442	PLERIXAFOR	4	502.80	2	0.42	AMD-3100	c1cc(CN2CCCNCCNCCCNCC2)ccc1CN1CCCNCCNCCCNCC1	Ki	'='	890.0	nM	6.05			UO_0000065	12.03	0.23	5.63	7.69	False	CHEMBL950610	Displacement of [125I]12G5 antibody from human wild type CXCR4 expressed in COS7 cells	B	BAO_0000219	cell-based format	Homo sapiens	None	None	COS-7	None	CHEMBL2107	C-X-C chemokine receptor type 4	Homo sapiens	SINGLE PROTEIN	CHEMBL1156482	1	Scientific Literature	J. Biol. Chem.	2007	CHEMBL3307648
CHEMBL18442	PLERIXAFOR	4	502.80	2	0.42	AMD-3100	c1cc(CN2CCCNCCNCCCNCC2)ccc1CN1CCCNCCNCCCNCC1	logIC50	'='	-5.75										False	CHEMBL951587	Antagonist activity at human CXCR4 D171N mutant expressed in COS7 cells coexpressing G protein Gqi4myr assessed as inhibition of CXCL12-induced phosphatidylinositol turnover	F	BAO_0000219	cell-based format	Homo sapiens	None	None	COS-7	None	CHEMBL2107	C-X-C chemokine receptor type 4	Homo sapiens	SINGLE PROTEIN	CHEMBL1156482	1	Scientific Literature	J. Biol. Chem.	2007	CHEMBL3307648
CHEMBL18442	PLERIXAFOR	4	502.80	2	0.42	AMD-3100	c1cc(CN2CCCNCCNCCCNCC2)ccc1CN1CCCNCCNCCCNCC1	logIC50	'='	-5.94										False	CHEMBL951599	Antagonist activity at human CXCR4 I284A mutant expressed in COS7 cells coexpressing G protein Gqi4myr assessed as inhibition of CXCL12-induced phosphatidylinositol turnover	F	BAO_0000219	cell-based format	Homo sapiens	None	None	COS-7	None	CHEMBL2107	C-X-C chemokine receptor type 4	Homo sapiens	SINGLE PROTEIN	CHEMBL1156482	1	Scientific Literature	J. Biol. Chem.	2007	CHEMBL3307648
CHEMBL18442	PLERIXAFOR	4	502.80	2	0.42	AMD-3100	c1cc(CN2CCCNCCNCCCNCC2)ccc1CN1CCCNCCNCCCNCC1	Ki	'='	290.0	nM	6.54			UO_0000065					False	CHEMBL951593	Antagonist activity at human CXCR4 H203A mutant expressed in COS7 cells coexpressing G protein Gqi4myr assessed as inhibition of CXCL12-induced phosphatidylinositol turnover	F	BAO_0000219	cell-based format	Homo sapiens	None	None	COS-7	None	CHEMBL2107	C-X-C chemokine receptor type 4	Homo sapiens	SINGLE PROTEIN	CHEMBL1156482	1	Scientific Literature	J. Biol. Chem.	2007	CHEMBL3307648
CHEMBL18442	PLERIXAFOR	4	502.80	2	0.42	AMD-3100	c1cc(CN2CCCNCCNCCCNCC2)ccc1CN1CCCNCCNCCCNCC1	Ki	'='	290.0	nM	6.54			UO_0000065					False	CHEMBL951595	Antagonist activity at transmembrane domain 6 of human CXCR4 I259A mutant expressed in COS7 cells coexpressing G protein Gqi4myr assessed as inhibition of CXCL12-induced phosphatidylinositol turnover	F	BAO_0000219	cell-based format	Homo sapiens	None	None	COS-7	None	CHEMBL2107	C-X-C chemokine receptor type 4	Homo sapiens	SINGLE PROTEIN	CHEMBL1156482	1	Scientific Literature	J. Biol. Chem.	2007	CHEMBL3307648
CHEMBL122226		0	304.48	0	1.36	AMD-3389	Cc1ccc(CN2CCCNCCNCCCNCC2)cc1	Ki	'='	107000.0	nM		Outside typical range		UO_0000065					False	CHEMBL951587	Antagonist activity at human CXCR4 D171N mutant expressed in COS7 cells coexpressing G protein Gqi4myr assessed as inhibition of CXCL12-induced phosphatidylinositol turnover	F	BAO_0000219	cell-based format	Homo sapiens	None	None	COS-7	None	CHEMBL2107	C-X-C chemokine receptor type 4	Homo sapiens	SINGLE PROTEIN	CHEMBL1156482	1	Scientific Literature	J. Biol. Chem.	2007	CHEMBL3307648
CHEMBL122226		0	304.48	0	1.36	AMD-3389	Cc1ccc(CN2CCCNCCNCCCNCC2)cc1	logIC50	'='	-4.56										False	CHEMBL951590	Antagonist activity at human CXCR4 V196A mutant expressed in COS7 cells coexpressing G protein Gqi4myr assessed as inhibition of CXCL12-induced phosphatidylinositol turnover	F	BAO_0000219	cell-based format	Homo sapiens	None	None	COS-7	None	CHEMBL2107	C-X-C chemokine receptor type 4	Homo sapiens	SINGLE PROTEIN	CHEMBL1156482	1	Scientific Literature	J. Biol. Chem.	2007	CHEMBL3307648
CHEMBL18442	PLERIXAFOR	4	502.80	2	0.42	AMD-3100	c1cc(CN2CCCNCCNCCCNCC2)ccc1CN1CCCNCCNCCCNCC1	Ki	'='	46000.0	nM	4.34			UO_0000065	8.63	0.16	3.92	5.51	False	CHEMBL950628	Displacement of [125I]12G5 antibody from transmembrane domain 6 of human CXCR4 D262N mutant expressed in COS7 cells	B	BAO_0000219	cell-based format	Homo sapiens	None	None	COS-7	None	CHEMBL2107	C-X-C chemokine receptor type 4	Homo sapiens	SINGLE PROTEIN	CHEMBL1156482	1	Scientific Literature	J. Biol. Chem.	2007	CHEMBL3307648
CHEMBL477121		0	410.61	0	1.74	AMD-3465	c1ccc(CNCc2ccc(CN3CCCNCCNCCCNCC3)cc2)nc1	logKi	'='	-7.44										False	CHEMBL950617	Displacement of [125I]12G5 antibody from extracellular loop 2 of human CXCR4 D182A mutant expressed in COS7 cells	B	BAO_0000219	cell-based format	Homo sapiens	None	None	COS-7	None	CHEMBL2107	C-X-C chemokine receptor type 4	Homo sapiens	SINGLE PROTEIN	CHEMBL1156482	1	Scientific Literature	J. Biol. Chem.	2007	CHEMBL3307648
CHEMBL477121		0	410.61	0	1.74	AMD-3465	c1ccc(CNCc2ccc(CN3CCCNCCNCCCNCC3)cc2)nc1	logKi	'='	-6.27										False	CHEMBL950618	Displacement of [125I]12G5 antibody from extracellular loop 2 of human CXCR4 D187A mutant expressed in COS7 cells	B	BAO_0000219	cell-based format	Homo sapiens	None	None	COS-7	None	CHEMBL2107	C-X-C chemokine receptor type 4	Homo sapiens	SINGLE PROTEIN	CHEMBL1156482	1	Scientific Literature	J. Biol. Chem.	2007	CHEMBL3307648
CHEMBL477121		0	410.61	0	1.74	AMD-3465	c1ccc(CNCc2ccc(CN3CCCNCCNCCCNCC3)cc2)nc1	logKi	'='	-6.35										False	CHEMBL950622	Displacement of [125I]12G5 antibody from transmembrane domain 5 of human CXCR4 H203A mutant expressed in COS7 cells	B	BAO_0000219	cell-based format	Homo sapiens	None	None	COS-7	None	CHEMBL2107	C-X-C chemokine receptor type 4	Homo sapiens	SINGLE PROTEIN	CHEMBL1156482	1	Scientific Literature	J. Biol. Chem.	2007	CHEMBL3307648
CHEMBL3327370		0	622.78	2	0.05	7	N=C(N)NCCC[C@@H]1NC(=O)[C@@H](CCCNC(=N)N)NC(=O)CCCCCNC(=O)[C@H](Cc2ccc3ccccc3c2)NC1=O	EC50	'<'	100000.0	nM				UO_0000065					False	CHEMBL3368946	Antagonist activity at human CXCR4 expressed in COS7 cells assessed as inhibition of [3H]inositol-phosphates formation after 90 mins by scintillation proximity-based functional assay	B	BAO_0000219	cell-based format	Homo sapiens	None	None	COS-7	None	CHEMBL2107	C-X-C chemokine receptor type 4	Homo sapiens	SINGLE PROTEIN	CHEMBL3352041	1	Scientific Literature	Bioorg. Med. Chem.	2014	CHEMBL3307648
CHEMBL3977069		0	866.04	3	-3.31	16	CC(=O)N[C@@H](CCCNC(=N)N)C(=O)N[C@@H](C)C(=O)N[C@@H]1CSSC[C@@H](C(=O)O)NC(=O)[C@H](C)NC(=O)[C@H](Cc2ccccc2)NC(=O)[C@H](CCCNC(=N)N)NC1=O	IC50	'>'	10000.0	nM				UO_0000065					False	CHEMBL3855308	Inhibition of PE-conjugated-12G5 anti-CXCR4 antibody binding to CXCR4 in human CEM-CCRF cells preincubated for 30 mins followed by antibody addition by FACS Canto II cytofluorometric analysis	B	BAO_0000219	cell-based format	Homo sapiens	None	None	CEM-CCRF	None	CHEMBL2107	C-X-C chemokine receptor type 4	Homo sapiens	SINGLE PROTEIN	CHEMBL3853330	1	Scientific Literature	J Med Chem	2016	None
CHEMBL3901189		0	900.10	3	-2.27	2	C[C@H](NC(=O)[C@@H](N)CCCNC(=N)N)C(=O)N[C@H]1CSSC[C@@H](C(=O)O)NC(=O)[C@H](Cc2ccccc2)NC(=O)[C@H](Cc2ccccc2)NC(=O)[C@H](CCCNC(=N)N)NC1=O	Inhibition						Active						False	CHEMBL3855312	Inhibition of CXCR4 in human serum starved CEM cells assessed as suppression of CXCL12-dependent ERK phosphorylation at 0.001 to 0.1 uM after 2 to 20 mins in presence of CXCL12 by H/E staining based microscopic analysis	B	BAO_0000219	cell-based format	Homo sapiens	None	None	CCRF-CEM	None	CHEMBL2107	C-X-C chemokine receptor type 4	Homo sapiens	SINGLE PROTEIN	CHEMBL3853330	1	Scientific Literature	J Med Chem	2016	CHEMBL3307641
CHEMBL3980379		0	942.14	3	-2.09	3	CC(=O)N[C@@H](CCCNC(=N)N)C(=O)N[C@@H](C)C(=O)N[C@H]1CSSC[C@@H](C(=O)O)NC(=O)[C@H](Cc2ccccc2)NC(=O)[C@H](Cc2ccccc2)NC(=O)[C@H](CCCNC(=N)N)NC1=O	IC50	'='	131.0	nM	6.88			UO_0000065	7.31	0.14	8.97	1.89	False	CHEMBL3855308	Inhibition of PE-conjugated-12G5 anti-CXCR4 antibody binding to CXCR4 in human CEM-CCRF cells preincubated for 30 mins followed by antibody addition by FACS Canto II cytofluorometric analysis	B	BAO_0000219	cell-based format	Homo sapiens	None	None	CEM-CCRF	None	CHEMBL2107	C-X-C chemokine receptor type 4	Homo sapiens	SINGLE PROTEIN	CHEMBL3853330	1	Scientific Literature	J Med Chem	2016	None
CHEMBL1242210		0	420.56	0	2.48	GSK-812397	CN1CCN(c2cccc3nc(CN(C)[C@H]4CCCc5cccnc54)c(CO)n23)CC1	IC50	'='	1.07	nM	8.97			UO_0000065					False	CHEMBL1245768	Antagonist activity at human CXCR4 expressed in HEK293 cells assessed as inhibition of SDF1-induced response treated before agonist challenge measured after 15 mins by FLIPR assay	F	BAO_0000219	cell-based format	Homo sapiens	None	None	HEK293	None	CHEMBL2107	C-X-C chemokine receptor type 4	Homo sapiens	SINGLE PROTEIN	CHEMBL1240366	1	Scientific Literature	Antimicrob. Agents Chemother.	2010	CHEMBL3307715
CHEMBL2372989		0	2052.44	None	None	TC-14020	NCCCC[C@H]1NC(=O)[C@H](CCCN=C(N)N)NC(=O)[C@@H](Cc2ccc(O)cc2)NC(=O)[C@H](NC(=O)[C@@H](NC(=O)[C@H](CCCN=C(N)N)NC(=O)[C@@H](N)CCCN=C(N)N)c2ccc3ccccc3c2)CSSC[C@H](C(=O)N[C@@H](CCCN=C(N)N)C(N)=O)NC(=O)[C@H](CCCNC(N)=O)NC(=O)[C@H](CCCNC(N)=O)NC(=O)[C@H](Cc2ccc(O)cc2)NC(=O)[C@H]2CCCN2C(=O)[C@H](CCCNC(N)=O)NC1=O	IC50						Not Determined						False	CHEMBL710308	Inhibitory concentration determined on an HIV infection model mediated by CXCR4; Not tested	F	BAO_0000019	assay format	None	None	None	None	None	CHEMBL2107	C-X-C chemokine receptor type 4	Homo sapiens	SINGLE PROTEIN	CHEMBL1134146	1	Scientific Literature	Bioorg. Med. Chem. Lett.	2001	None
CHEMBL237628		0	324.37	1	5.19	31g	Fc1cccc(NCc2ccc(CNc3cccc(F)c3)cc2)c1	EC	'='	100.0	nM				UO_0000065					False	CHEMBL901586	Displacement of biotinylated TN14003 from CXCR4 in MDA-MB-231 cells	B	BAO_0000219	cell-based format	None	None	None	MDA-MB-231	None	CHEMBL2107	C-X-C chemokine receptor type 4	Homo sapiens	SINGLE PROTEIN	CHEMBL1138262	1	Scientific Literature	J. Med. Chem.	2007	CHEMBL3307960
CHEMBL2372995		0	2024.42	None	None	TC-14014	NCCCC[C@@H]1NC(=O)[C@@H](CCCCN)NC(=O)[C@H](CCCNC(N)=O)NC(=O)[C@@H](Cc2ccc(O)cc2)NC(=O)[C@H](NC(=O)[C@@H](NC(=O)[C@H](CCCN=C(N)N)NC(=O)[C@@H](N)CCCN=C(N)N)c2ccc3ccccc3c2)CSSC[C@H](C(=O)N[C@@H](CCCN=C(N)N)C(N)=O)NC(=O)[C@H](CCCNC(N)=O)NC(=O)[C@H](CCCNC(N)=O)NC(=O)[C@H](Cc2ccc(O)cc2)NC(=O)[C@H]2CCCN2C1=O	EC50	'='	6.8	nM	8.17			UO_0000065					False	CHEMBL712344	Effective concentration for 50% protection of HIV-induced cytopathogenicity in MT-4 cells on the MTT assay	F	BAO_0000219	cell-based format	None	None	None	MT4	None	CHEMBL2107	C-X-C chemokine receptor type 4	Homo sapiens	SINGLE PROTEIN	CHEMBL1134146	1	Scientific Literature	Bioorg. Med. Chem. Lett.	2001	CHEMBL3308375
CHEMBL218864		0	783.93	2	0.19	24	N=C(N)NCCC[C@@H]1NC(=O)[C@H](Cc2ccc3ccccc3c2)NC(=O)[C@H]2CCCCN2C(=O)[C@@H](Cc2ccc(O)cc2)NC(=O)[C@@H](CCCNC(=N)N)NC1=O	IC50	'>'	1000.0	nM				UO_0000065					False	CHEMBL911131	Inhibition of [125I]SDF1 binding to CXCR4 transfected in CHO cells	B	BAO_0000219	cell-based format	Homo sapiens	None	None	CHO	None	CHEMBL2107	C-X-C chemokine receptor type 4	Homo sapiens	SINGLE PROTEIN	CHEMBL1139233	1	Scientific Literature	J. Med. Chem.	2007	CHEMBL3308072
CHEMBL219096		0	743.87	2	-0.73	26	CN1C(=O)[C@H](CCCNC(=N)N)NC(=O)[C@H](CCCNC(=N)N)NC(=O)[C@H](Cc2ccc3ccccc3c2)NC(=O)CNC(=O)[C@H]1Cc1ccc(O)cc1	IC50	'='	128.0	nM	6.89			UO_0000065	9.27	0.17	7.62	2.46	False	CHEMBL911131	Inhibition of [125I]SDF1 binding to CXCR4 transfected in CHO cells	B	BAO_0000219	cell-based format	Homo sapiens	None	None	CHO	None	CHEMBL2107	C-X-C chemokine receptor type 4	Homo sapiens	SINGLE PROTEIN	CHEMBL1139233	1	Scientific Literature	J. Med. Chem.	2007	CHEMBL3308072
CHEMBL375991		0	743.87	2	-0.68	18	N=C(N)NCCC[C@@H]1NC(=O)[C@H](Cc2ccc3ccccc3c2)NC(=O)CCNC(=O)[C@@H](Cc2ccc(O)cc2)NC(=O)[C@H](CCCNC(=N)N)NC1=O	IC50	'='	47.0	nM	7.33			UO_0000065	9.85	0.19	8.01	2.53	False	CHEMBL911131	Inhibition of [125I]SDF1 binding to CXCR4 transfected in CHO cells	B	BAO_0000219	cell-based format	Homo sapiens	None	None	CHO	None	CHEMBL2107	C-X-C chemokine receptor type 4	Homo sapiens	SINGLE PROTEIN	CHEMBL1139233	1	Scientific Literature	J. Med. Chem.	2007	CHEMBL3308072
CHEMBL537424		0	514.11	0	4.99	15	CCCCN1C(=O)C(CC(C)C)NC(=O)C12CCN(Cc1ccc(Oc3ccccc3)cc1)CC2.Cl	IC50	'>'	10000.0	nM				UO_0000065					False	CHEMBL869755	Inhibition of radio-isotope labeled SDF1-alpha binding to human recombinant CXCR4	B	BAO_0000357	single protein format	Homo sapiens	None	None	None	None	CHEMBL2107	C-X-C chemokine receptor type 4	Homo sapiens	SINGLE PROTEIN	CHEMBL1138901	1	Scientific Literature	J. Med. Chem.	2006	None
CHEMBL557199		0	422.01	0	3.19	11	CCCCN1C(=O)C(CC(C)C)NC(=O)C12CCN(Cc1ccccc1)CC2.Cl	IC50	'>'	10000.0	nM				UO_0000065					False	CHEMBL869755	Inhibition of radio-isotope labeled SDF1-alpha binding to human recombinant CXCR4	B	BAO_0000357	single protein format	Homo sapiens	None	None	None	None	CHEMBL2107	C-X-C chemokine receptor type 4	Homo sapiens	SINGLE PROTEIN	CHEMBL1138901	1	Scientific Literature	J. Med. Chem.	2006	None
CHEMBL1644080		0	398.51	0	3.89	(S)-3a	NCc1ncccc1CN(Cc1nc2ccccc2[nH]1)[C@H]1CCCc2cccnc21	IC50	'='	19.8	nM	7.70			UO_0000065	19.33	0.35	3.81	9.20	False	CHEMBL1646841	Displacement of [125I]SDF-1 from CXCR4 in human CEM-CCRF cells expressing CD4 by liquid scintillation counting	B	BAO_0000219	cell-based format	Homo sapiens	None	None	CEM-CCRF	None	CHEMBL2107	C-X-C chemokine receptor type 4	Homo sapiens	SINGLE PROTEIN	CHEMBL1641524	1	Scientific Literature	Bioorg. Med. Chem. Lett.	2011	None
CHEMBL1644081		0	389.53	0	4.56	(S)-3e	NCc1cscc1N(Cc1nc2ccccc2[nH]1)[C@H]1CCCc2cccnc21	IC50	'='	88.9	nM	7.05			UO_0000065	18.10	0.34	2.49	9.95	False	CHEMBL1646841	Displacement of [125I]SDF-1 from CXCR4 in human CEM-CCRF cells expressing CD4 by liquid scintillation counting	B	BAO_0000219	cell-based format	Homo sapiens	None	None	CEM-CCRF	None	CHEMBL2107	C-X-C chemokine receptor type 4	Homo sapiens	SINGLE PROTEIN	CHEMBL1641524	1	Scientific Literature	Bioorg. Med. Chem. Lett.	2011	None
CHEMBL1644083		0	398.51	0	3.89	3b	NCc1ccncc1CN(Cc1nc2ccccc2[nH]1)C1CCCc2cccnc21	IC50	'='	160.0	nM	6.80			UO_0000065					False	CHEMBL1646838	Antagonist activity at CXCR4 in human CEM-CCRF cells expressing CD4 assessed as inhibition of SDF-1-induced Ca2+ signaling	F	BAO_0000219	cell-based format	Homo sapiens	None	None	CEM-CCRF	None	CHEMBL2107	C-X-C chemokine receptor type 4	Homo sapiens	SINGLE PROTEIN	CHEMBL1641524	1	Scientific Literature	Bioorg. Med. Chem. Lett.	2011	None
CHEMBL539854		0	456.03	0	3.59	5	CC(C)C[C@@H]1NC(=O)C2(CCN(Cc3ccccc3)CC2)N(Cc2ccccc2)C1=O.Cl	IC50	'>'	30000.0	nM				UO_0000065					False	CHEMBL869752	Antagonist activity against human recombinant CXCR4 expressed in CHO cells assessed as inhibition of human SDF1-alpha-stimulated calcium mobilization	F	BAO_0000219	cell-based format	Homo sapiens	None	None	CHO	None	CHEMBL2107	C-X-C chemokine receptor type 4	Homo sapiens	SINGLE PROTEIN	CHEMBL1138901	1	Scientific Literature	J. Med. Chem.	2006	CHEMBL3308072
CHEMBL2372985		0	2052.44	None	None	TC-14012	NCCCC[C@H]1NC(=O)[C@H](CCCNC(N)=O)NC(=O)[C@@H](Cc2ccc(O)cc2)NC(=O)[C@H](NC(=O)[C@@H](NC(=O)[C@H](CCCN=C(N)N)NC(=O)[C@@H](N)CCCN=C(N)N)c2ccc3ccccc3c2)CSSC[C@H](C(=O)N[C@@H](CCCN=C(N)N)C(N)=O)NC(=O)[C@H](CCCNC(N)=O)NC(=O)[C@H](CCCN=C(N)N)NC(=O)[C@H](Cc2ccc(O)cc2)NC(=O)[C@H]2CCCN2C(=O)[C@H](CCCNC(N)=O)NC1=O	EC50	'='	0.4	nM	9.40			UO_0000065					False	CHEMBL712344	Effective concentration for 50% protection of HIV-induced cytopathogenicity in MT-4 cells on the MTT assay	F	BAO_0000219	cell-based format	None	None	None	MT4	None	CHEMBL2107	C-X-C chemokine receptor type 4	Homo sapiens	SINGLE PROTEIN	CHEMBL1134146	1	Scientific Literature	Bioorg. Med. Chem. Lett.	2001	CHEMBL3308375
CHEMBL1242210		0	420.56	0	2.48	GSK-812397	CN1CCN(c2cccc3nc(CN(C)[C@H]4CCCc5cccnc54)c(CO)n23)CC1	Activity						Active						False	CHEMBL1245761	Noncompetitive antagonist activity at human CXCR4 expressed in HEK293 cells assessed as inhibition of SDF1-induced increase in intracellular calcium level treated 15 mins before agonist challenge measured after 1 hr by FLIPR assay	F	BAO_0000219	cell-based format	Homo sapiens	None	None	HEK293	None	CHEMBL2107	C-X-C chemokine receptor type 4	Homo sapiens	SINGLE PROTEIN	CHEMBL1240366	1	Scientific Literature	Antimicrob. Agents Chemother.	2010	CHEMBL3307715
CHEMBL1242210		0	420.56	0	2.48	GSK-812397	CN1CCN(c2cccc3nc(CN(C)[C@H]4CCCc5cccnc54)c(CO)n23)CC1	Inhibition						Dose-dependent effect						False	CHEMBL1245762	Inhibition of CXCR4-mediated chemotaxis in SDF1-stimulated human U937 cells treated 15 mins before SDF1 challenge measured after 2 hrs by luminescence assay	B	BAO_0000219	cell-based format	Homo sapiens	None	None	U-937	None	CHEMBL2107	C-X-C chemokine receptor type 4	Homo sapiens	SINGLE PROTEIN	CHEMBL1240366	1	Scientific Literature	Antimicrob. Agents Chemother.	2010	CHEMBL3308006
CHEMBL1242210		0	420.56	0	2.48	GSK-812397	CN1CCN(c2cccc3nc(CN(C)[C@H]4CCCc5cccnc54)c(CO)n23)CC1	IC50	'='	0.87	nM	9.06			UO_0000065					False	CHEMBL1245770	Antagonist activity at human CXCR4 expressed in HEK293 cells assessed as inhibition of SDF1-induced response treated 30 mins before agonist challenge by FLIPR assay	F	BAO_0000219	cell-based format	Homo sapiens	None	None	HEK293	None	CHEMBL2107	C-X-C chemokine receptor type 4	Homo sapiens	SINGLE PROTEIN	CHEMBL1240366	1	Scientific Literature	Antimicrob. Agents Chemother.	2010	CHEMBL3307715
CHEMBL2373000		0	2025.41	None	None	TC-14015	NCCCC[C@@H]1NC(=O)[C@@H](CCCCN)NC(=O)[C@H](CCCNC(N)=O)NC(=O)[C@@H](Cc2ccc(O)cc2)NC(=O)[C@H](NC(=O)[C@@H](NC(=O)[C@H](CCCN=C(N)N)NC(=O)[C@@H](N)CCCNC(N)=O)c2ccc3ccccc3c2)CSSC[C@H](C(=O)N[C@@H](CCCN=C(N)N)C(=O)O)NC(=O)[C@H](CCCNC(N)=O)NC(=O)[C@H](CCCN=C(N)N)NC(=O)[C@H](Cc2ccc(O)cc2)NC(=O)[C@H]2CCCN2C1=O	IC50						Not Determined						False	CHEMBL710308	Inhibitory concentration determined on an HIV infection model mediated by CXCR4; Not tested	F	BAO_0000019	assay format	None	None	None	None	None	CHEMBL2107	C-X-C chemokine receptor type 4	Homo sapiens	SINGLE PROTEIN	CHEMBL1134146	1	Scientific Literature	Bioorg. Med. Chem. Lett.	2001	None
CHEMBL2370134		0	1952.36	None	None	TA14010	C[C@@H]1NC(=O)[C@H](Cc2ccc(O)cc2)NC(=O)[C@@H]2CCCN2C(=O)[C@@H](CCCCN)NC(=O)[C@H](CCCCN)NC(=O)[C@@H](CCCN=C(N)N)NC(=O)[C@H](Cc2ccc(O)cc2)NC(=O)[C@@H](NC(=O)[C@H](Cc2ccc3ccccc3c2)NC(=O)[C@H](CCCN=C(N)N)NC(=O)[C@@H](N)CCCN=C(N)N)CSSC[C@@H](C(=O)N[C@@H](CCCN=C(N)N)C(=O)O)NC(=O)[C@H](CCCNC(N)=O)NC1=O	EC50	'='	18.0	nM	7.75			UO_0000065					False	CHEMBL710701	Inhibition of HIV-induced cytopathogenicity in MT-4 cell	F	BAO_0000219	cell-based format	Homo sapiens	None	None	MT4	None	CHEMBL2107	C-X-C chemokine receptor type 4	Homo sapiens	SINGLE PROTEIN	CHEMBL1132828	1	Scientific Literature	Bioorg. Med. Chem. Lett.	2000	CHEMBL3308375
CHEMBL3038228		0	1952.36	None	None	TA14012	C[C@H](NC(=O)[C@@H]1CSSC[C@H](NC(=O)[C@H](Cc2ccc3ccccc3c2)NC(=O)[C@H](CCCN=C(N)N)NC(=O)[C@@H](N)CCCN=C(N)N)C(=O)N[C@@H](Cc2ccc(O)cc2)C(=O)N[C@@H](CCCN=C(N)N)C(=O)N[C@@H](CCCCN)C(=O)N[C@H](CCCCN)C(=O)N2CCC[C@H]2C(=O)N[C@@H](Cc2ccc(O)cc2)C(=O)N[C@@H](CCCN=C(N)N)C(=O)N[C@@H](CCCNC(N)=O)C(=O)N1)C(=O)O	Ratio						Not Determined						False	CHEMBL852821	Ratio of cytotoxic concentration (CC50) in test-II to that of EC50 of compound; Not tested	F	BAO_0000019	assay format	Homo sapiens	None	None	None	None	CHEMBL2107	C-X-C chemokine receptor type 4	Homo sapiens	SINGLE PROTEIN	CHEMBL1132828	1	Scientific Literature	Bioorg. Med. Chem. Lett.	2000	None
CHEMBL424826		0	670.77	2	0.17	23b	N=C(N)NCCC[C@@H]1NC(=O)[C@H]2CCCN2C(=O)[C@@H](Cc2ccc(O)cc2)NC(=O)CNC(=O)[C@H](Cc2ccc3ccccc3c2)NC1=O	IC50	'='	420.0	nM	6.38			UO_0000065	9.51	0.18	6.21	2.91	False	CHEMBL827762	Inhibition of [125I]SDF-1 binding to C-X-C chemokine receptor type 4 (CXCR4) expressed in CHO cells	B	BAO_0000219	cell-based format	None	None	None	CHO	None	CHEMBL2107	C-X-C chemokine receptor type 4	Homo sapiens	SINGLE PROTEIN	CHEMBL1144415	1	Scientific Literature	J. Med. Chem.	2005	CHEMBL3308072
CHEMBL460483		0	330.54	1	5.53	1p	c1ccc(CS/C(=N\C2CCCCC2)NC2CCCCC2)cc1	IC50	'>'	10000.0	nM				UO_0000065					False	CHEMBL958141	Activity at CXCR4 in human CEM cells assessed as inhibition of CXCL12-induced calcium mobilization	F	BAO_0000219	cell-based format	Homo sapiens	None	None	CCRF-CEM	None	CHEMBL2107	C-X-C chemokine receptor type 4	Homo sapiens	SINGLE PROTEIN	CHEMBL1151747	1	Scientific Literature	J. Med. Chem.	2008	CHEMBL3307641
CHEMBL192685		0	644.73	2	-0.32	23c	C[C@@H]1NC(=O)[C@@H](Cc2ccc(O)cc2)NC(=O)CNC(=O)[C@H](Cc2ccc3ccccc3c2)NC(=O)[C@H](CCCNC(=N)N)NC1=O	IC50	'='	230.0	nM	6.64			UO_0000065	10.30	0.19	6.96	2.92	False	CHEMBL827762	Inhibition of [125I]SDF-1 binding to C-X-C chemokine receptor type 4 (CXCR4) expressed in CHO cells	B	BAO_0000219	cell-based format	None	None	None	CHO	None	CHEMBL2107	C-X-C chemokine receptor type 4	Homo sapiens	SINGLE PROTEIN	CHEMBL1144415	1	Scientific Literature	J. Med. Chem.	2005	CHEMBL3308072
CHEMBL1096504		0	388.56	0	4.63	34	CN(C)CCCc1c(CN(C)[C@H]2CCCc3cccnc32)ncc2ccccc12	Activity						Active						False	CHEMBL1110060	Antagonist activity at human CXCR4 expressed in HEK293 cells	F	BAO_0000219	cell-based format	Homo sapiens	None	None	HEK293	None	CHEMBL2107	C-X-C chemokine receptor type 4	Homo sapiens	SINGLE PROTEIN	CHEMBL1157822	1	Scientific Literature	Bioorg. Med. Chem. Lett.	2010	CHEMBL3307715
CHEMBL1088913		0	349.48	0	3.58	rac-5	NCCCCN(Cc1nc2ccccc2[nH]1)C1CCCc2cccnc21	Activity						Active						False	CHEMBL1110060	Antagonist activity at human CXCR4 expressed in HEK293 cells	F	BAO_0000219	cell-based format	Homo sapiens	None	None	HEK293	None	CHEMBL2107	C-X-C chemokine receptor type 4	Homo sapiens	SINGLE PROTEIN	CHEMBL1157822	1	Scientific Literature	Bioorg. Med. Chem. Lett.	2010	CHEMBL3307715
CHEMBL1682858		0	338.50	0	3.71	2f	Cc1cc(C)nc(CN(CCCCN)C2CCCc3cccnc32)c1	IC50	'='	38.0	nM	7.42			UO_0000065					False	CHEMBL1685195	Antagonist activity at CXCR4 in human CEM-CCRF cells assessed as inhibition of SDF-1-induced calcium signaling	F	BAO_0000219	cell-based format	Homo sapiens	None	None	CEM-CCRF	None	CHEMBL2107	C-X-C chemokine receptor type 4	Homo sapiens	SINGLE PROTEIN	CHEMBL1681661	1	Scientific Literature	Bioorg. Med. Chem. Lett.	2011	None
CHEMBL480502		0	519.65	2	5.34	13b	N=C(N)NCCc1cc2cc(NC(=O)CCc3ccc(O)cc3)ccc2n1CCc1ccc2ccccc2c1	Activity	'='	53.0	%				UO_0000187					False	CHEMBL951558	Displacement of [125I]SDF1 from human CXCR4 expressed in CHO cells at 10 uM	B	BAO_0000219	cell-based format	Homo sapiens	None	None	CHO	None	CHEMBL2107	C-X-C chemokine receptor type 4	Homo sapiens	SINGLE PROTEIN	CHEMBL1157489	1	Scientific Literature	Bioorg. Med. Chem. Lett.	2008	CHEMBL3308072
CHEMBL1242210		0	420.56	0	2.48	GSK-812397	CN1CCN(c2cccc3nc(CN(C)[C@H]4CCCc5cccnc54)c(CO)n23)CC1	Activity						Not Active						False	CHEMBL1245758	Agonist activity at human CXCR4 expressed in HEK293 cells assessed as effect intracellular calcium level after 1 hr by FLIPR assay	F	BAO_0000219	cell-based format	Homo sapiens	None	None	HEK293	None	CHEMBL2107	C-X-C chemokine receptor type 4	Homo sapiens	SINGLE PROTEIN	CHEMBL1240366	1	Scientific Literature	Antimicrob. Agents Chemother.	2010	CHEMBL3307715
CHEMBL440638		0	1993.46	None	None	T140-NH2 ; T(E)-140-NH2	C[C@H]1/C=C\[C@@H](CCCCN)NC(=O)[C@H](CCCCN)NC(=O)[C@@H](CCCN=C(N)N)NC(=O)[C@H](Cc2ccc(O)cc2)NC(=O)[C@@H](NC(=O)[C@H](Cc2ccc3ccccc3c2)NC(=O)[C@H](CCCN=C(N)N)NC(=O)[C@@H](N)CCCN=C(N)N)CSSC[C@@H](C(=O)N[C@@H](CCCN=C(N)N)C(N)=O)NC(=O)C(CCCNC(N)=O)NC(=O)[C@@H](CCCN=C(N)N)NC(=O)[C@H](Cc2ccc(O)cc2)NC1=O	IC50	'='	5000.0	nM	5.30			UO_0000065	2.66	None	None	None	False	CHEMBL665167	Inhibitory activity based on the inhibition of [Ca2+] mobilization induced by human SDF-1alpha stimulation through CXCR4	B	BAO_0000357	single protein format	None	None	None	None	None	CHEMBL2107	C-X-C chemokine receptor type 4	Homo sapiens	SINGLE PROTEIN	CHEMBL1135248	1	Scientific Literature	Bioorg. Med. Chem. Lett.	2002	None
CHEMBL2370127		0	1945.37	None	None	TA14004	C[C@@H]1NC(=O)[C@@H](NC(=O)[C@H](Cc2ccc3ccccc3c2)NC(=O)[C@H](CCCN=C(N)N)NC(=O)[C@@H](N)CCCN=C(N)N)CSSC[C@@H](C(=O)N[C@@H](CCCN=C(N)N)C(=O)O)NC(=O)[C@H](CCCNC(N)=O)NC(=O)[C@H](CCCN=C(N)N)NC(=O)[C@H](Cc2ccc(O)cc2)NC(=O)[C@@H]2CCCN2C(=O)[C@@H](CCCCN)NC(=O)[C@H](CCCCN)NC(=O)[C@H](CCCN=C(N)N)NC1=O	EC50	'='	360.0	nM	6.44			UO_0000065					False	CHEMBL710701	Inhibition of HIV-induced cytopathogenicity in MT-4 cell	F	BAO_0000219	cell-based format	Homo sapiens	None	None	MT4	None	CHEMBL2107	C-X-C chemokine receptor type 4	Homo sapiens	SINGLE PROTEIN	CHEMBL1132828	1	Scientific Literature	Bioorg. Med. Chem. Lett.	2000	CHEMBL3308375
CHEMBL3948266		0	277.37	0	0.75	2w	c1cc(CN2CCOCC2)nc(CN2CCOCC2)c1	IC50	'='	35.7	nM	7.45			UO_0000065	26.85	0.51	6.70	19.69	False	CHEMBL3862909	Displacement of biotinylated-TN14003 from CXCR4 in human MDA-MB-231 cells assessed as reduction in fluorescence preincubated for 10 mins followed by biotinylated-TN14003 addition measured after 30 mins by streptavidin-rhodamine staining based microscopic analysis	B	BAO_0000219	cell-based format	Homo sapiens	None	None	MDA-MB-231	None	CHEMBL2107	C-X-C chemokine receptor type 4	Homo sapiens	SINGLE PROTEIN	CHEMBL3861984	1	Scientific Literature	Bioorg Med Chem	2016	CHEMBL3307960
CHEMBL3828236		0	425.62	1	5.91	IIm	c1ccc(CN(Cc2ccc(CN(Cc3ccccc3)CC3CC3)nc2)CC2CC2)cc1	EC	'='	1.0	nM				UO_0000065					False	CHEMBL3829147	Displacement of biotinylated TN14003 from CXCR4 CXCL12 binding domain in human MDA-MB-231 cells preincubated for 10 mins followed by biotinylated TN14003 addition measured after 30 mins using streptavidin-conjugated rhodamine by fluorescence microscopic analysis	B	BAO_0000219	cell-based format	Homo sapiens	None	None	MDA-MB-231	None	CHEMBL2107	C-X-C chemokine receptor type 4	Homo sapiens	SINGLE PROTEIN	CHEMBL3826889	1	Scientific Literature	Eur. J. Med. Chem.	2016	CHEMBL3307960
CHEMBL1802324		0	359.48	0	4.30	10h	c1cnc(NCc2ccc(CNc3ccccc3N3CCCC3)cc2)nc1	Inhibition	'='	61.0	%				UO_0000187					False	CHEMBL1805500	Antagonist activity at CXCR4 in human MDA-MB-231 cells assessed as inhibition of CXCL12-mediated cell invasion at 10 nM by madrigal cell invasion assay	F	BAO_0000219	cell-based format	Homo sapiens	None	None	MDA-MB-231	None	CHEMBL2107	C-X-C chemokine receptor type 4	Homo sapiens	SINGLE PROTEIN	CHEMBL1799970	1	Scientific Literature	J. Med. Chem.	2010	CHEMBL3307960
CHEMBL1242210		0	420.56	0	2.48	GSK-812397	CN1CCN(c2cccc3nc(CN(C)[C@H]4CCCc5cccnc54)c(CO)n23)CC1	IC50	'='	0.34	nM	9.47			UO_0000065	22.51	0.42	6.99	15.74	False	CHEMBL1245762	Inhibition of CXCR4-mediated chemotaxis in SDF1-stimulated human U937 cells treated 15 mins before SDF1 challenge measured after 2 hrs by luminescence assay	B	BAO_0000219	cell-based format	Homo sapiens	None	None	U-937	None	CHEMBL2107	C-X-C chemokine receptor type 4	Homo sapiens	SINGLE PROTEIN	CHEMBL1240366	1	Scientific Literature	Antimicrob. Agents Chemother.	2010	CHEMBL3308006
CHEMBL3908835		0	345.49	1	5.43	2g	CCc1ccc(NCc2cccc(CNc3ccc(CC)cc3)n2)cc1	IC50	'='	19.6	nM	7.71			UO_0000065	22.31	0.40	2.28	20.86	False	CHEMBL3862909	Displacement of biotinylated-TN14003 from CXCR4 in human MDA-MB-231 cells assessed as reduction in fluorescence preincubated for 10 mins followed by biotinylated-TN14003 addition measured after 30 mins by streptavidin-rhodamine staining based microscopic analysis	B	BAO_0000219	cell-based format	Homo sapiens	None	None	MDA-MB-231	None	CHEMBL2107	C-X-C chemokine receptor type 4	Homo sapiens	SINGLE PROTEIN	CHEMBL3861984	1	Scientific Literature	Bioorg Med Chem	2016	CHEMBL3307960
CHEMBL3918946		0	358.27	1	5.61	2k	Clc1ccccc1NCc1cccc(CNc2ccccc2Cl)n1	EC	'>'	1000.0	nM				UO_0000065					False	CHEMBL3862909	Displacement of biotinylated-TN14003 from CXCR4 in human MDA-MB-231 cells assessed as reduction in fluorescence preincubated for 10 mins followed by biotinylated-TN14003 addition measured after 30 mins by streptavidin-rhodamine staining based microscopic analysis	B	BAO_0000219	cell-based format	Homo sapiens	None	None	MDA-MB-231	None	CHEMBL2107	C-X-C chemokine receptor type 4	Homo sapiens	SINGLE PROTEIN	CHEMBL3861984	1	Scientific Literature	Bioorg Med Chem	2016	CHEMBL3307960
CHEMBL3956575		0	425.38	1	6.34	2s	FC(F)(F)c1ccc(NCc2cccc(CNc3ccc(C(F)(F)F)cc3)n2)cc1	Inhibition	'='	52.0	%				UO_0000187					False	CHEMBL3862910	Inhibition of CXCR4/CXCL12 interaction-mediated chemotaxis in human MDA-MB-231 cells assessed as inhibition of cell invasion at 100 nM after 22 hrs by hematoxylin/eosin dye-based matrigel assay relative to control	B	BAO_0000219	cell-based format	Homo sapiens	None	None	MDA-MB-231	None	CHEMBL2107	C-X-C chemokine receptor type 4	Homo sapiens	SINGLE PROTEIN	CHEMBL3861984	1	Scientific Literature	Bioorg Med Chem	2016	CHEMBL3307960
CHEMBL3911519		0	317.44	0	4.92	9c	Cc1cccc(NCc2ccc(CNc3cccc(C)c3)nc2)c1	Inhibition	'='	58.0	%				UO_0000187					False	CHEMBL3862910	Inhibition of CXCR4/CXCL12 interaction-mediated chemotaxis in human MDA-MB-231 cells assessed as inhibition of cell invasion at 100 nM after 22 hrs by hematoxylin/eosin dye-based matrigel assay relative to control	B	BAO_0000219	cell-based format	Homo sapiens	None	None	MDA-MB-231	None	CHEMBL2107	C-X-C chemokine receptor type 4	Homo sapiens	SINGLE PROTEIN	CHEMBL3861984	1	Scientific Literature	Bioorg Med Chem	2016	CHEMBL3307960
CHEMBL2373004		0	2052.44	None	None	TC-14018	NCCCC[C@H]1NC(=O)[C@H](CCCN=C(N)N)NC(=O)[C@@H](Cc2ccc(O)cc2)NC(=O)[C@H](NC(=O)[C@@H](NC(=O)[C@H](CCCN=C(N)N)NC(=O)[C@@H](N)CCCNC(N)=O)c2ccc3ccccc3c2)CSSC[C@H](C(=O)N[C@@H](CCCN=C(N)N)C(N)=O)NC(=O)[C@H](CCCNC(N)=O)NC(=O)[C@H](CCCN=C(N)N)NC(=O)[C@H](Cc2ccc(O)cc2)NC(=O)[C@H]2CCCN2C(=O)[C@H](CCCNC(N)=O)NC1=O	IC50						Not Determined						False	CHEMBL710308	Inhibitory concentration determined on an HIV infection model mediated by CXCR4; Not tested	F	BAO_0000019	assay format	None	None	None	None	None	CHEMBL2107	C-X-C chemokine receptor type 4	Homo sapiens	SINGLE PROTEIN	CHEMBL1134146	1	Scientific Literature	Bioorg. Med. Chem. Lett.	2001	None
CHEMBL2347632		0	706.94	3	8.22	Spermine tris-1-NapG	N=C(NCCCNCCCCN(CCCNC(=N)Nc1cccc2ccccc12)C(=N)Nc1cccc2ccccc12)Nc1cccc2ccccc12	Inhibition						Active						False	CHEMBL2351016	Inhibition of anti-CXCR4 mAb-44717 binding to CXCR4 in human H9 cells at 3 uM incubated for 20 mins prior to mAb-44717 addition measured after 1 hr by flow cytometric analysis	B	BAO_0000219	cell-based format	Homo sapiens	None	None	H9	None	CHEMBL2107	C-X-C chemokine receptor type 4	Homo sapiens	SINGLE PROTEIN	CHEMBL2346661	1	Scientific Literature	Bioorg. Med. Chem. Lett.	2013	CHEMBL3308402
CHEMBL2347632		0	706.94	3	8.22	Spermine tris-1-NapG	N=C(NCCCNCCCCN(CCCNC(=N)Nc1cccc2ccccc12)C(=N)Nc1cccc2ccccc12)Nc1cccc2ccccc12	Inhibition						Active						False	CHEMBL2351022	Inhibition of anti-CXCR4 mAb-12G5 binding to CXCR4 in human H9 cells at 0.1 to 10 uM incubated for 20 mins prior to mAbs-12G5 addition measured after 1 hr by flow cytometric analysis	B	BAO_0000219	cell-based format	Homo sapiens	None	None	H9	None	CHEMBL2107	C-X-C chemokine receptor type 4	Homo sapiens	SINGLE PROTEIN	CHEMBL2346661	1	Scientific Literature	Bioorg. Med. Chem. Lett.	2013	CHEMBL3308402
CHEMBL23194	SPERMINE	0	202.35	0	-0.36	spermine	NCCCNCCCCNCCCN	Inhibition						Not Active						False	CHEMBL2351022	Inhibition of anti-CXCR4 mAb-12G5 binding to CXCR4 in human H9 cells at 0.1 to 10 uM incubated for 20 mins prior to mAbs-12G5 addition measured after 1 hr by flow cytometric analysis	B	BAO_0000219	cell-based format	Homo sapiens	None	None	H9	None	CHEMBL2107	C-X-C chemokine receptor type 4	Homo sapiens	SINGLE PROTEIN	CHEMBL2346661	1	Scientific Literature	Bioorg. Med. Chem. Lett.	2013	CHEMBL3308402
CHEMBL2347635		0	875.14	3	11.13	Spermine tetra-2-NapG	N=C(NCCCN(CCCCN(CCCNC(=N)Nc1ccc2ccccc2c1)C(=N)Nc1ccc2ccccc2c1)C(=N)Nc1ccc2ccccc2c1)Nc1ccc2ccccc2c1	IC50	'='	300.0	nM	6.52			UO_0000065	7.45	0.13	-4.61	3.75	False	CHEMBL2351028	Inhibition of T-140 binding to CXCR4 (unknown origin) expressed in dog Cf2Th cells incubated for 30 mins prior to T-140 addition measured after 30 mins by fluorescence assay	B	BAO_0000219	cell-based format	Homo sapiens	None	None	Cf2Th	None	CHEMBL2107	C-X-C chemokine receptor type 4	Homo sapiens	SINGLE PROTEIN	CHEMBL2346661	1	Scientific Literature	Bioorg. Med. Chem. Lett.	2013	None
CHEMBL516989		0	426.65	1	6.39	1r	c1ccc2c(c1)nc1scc(CS/C(=N\C3CCCCC3)NC3CCCCC3)n12	IC50	'='	8120.0	nM	5.09			UO_0000065					False	CHEMBL958141	Activity at CXCR4 in human CEM cells assessed as inhibition of CXCL12-induced calcium mobilization	F	BAO_0000219	cell-based format	Homo sapiens	None	None	CCRF-CEM	None	CHEMBL2107	C-X-C chemokine receptor type 4	Homo sapiens	SINGLE PROTEIN	CHEMBL1151747	1	Scientific Literature	J. Med. Chem.	2008	CHEMBL3307641
CHEMBL516989		0	426.65	1	6.39	1r	c1ccc2c(c1)nc1scc(CS/C(=N\C3CCCCC3)NC3CCCCC3)n12	IC50	'>'	10000.0	nM				UO_0000065					False	CHEMBL958139	Displacement of [125I]CXCL12 from CXCR4 in human CEM cells	B	BAO_0000219	cell-based format	Homo sapiens	None	None	CCRF-CEM	None	CHEMBL2107	C-X-C chemokine receptor type 4	Homo sapiens	SINGLE PROTEIN	CHEMBL1151747	1	Scientific Literature	J. Med. Chem.	2008	CHEMBL3307641
CHEMBL477121		0	410.61	0	1.74	AMD-3465	c1ccc(CNCc2ccc(CN3CCCNCCNCCCNCC3)cc2)nc1	logKi	'='	-6.01										False	CHEMBL950614	Displacement of [125I]12G5 antibody from transmembrane domain 4 of human CXCR4 F174A mutant expressed in COS7 cells	B	BAO_0000219	cell-based format	Homo sapiens	None	None	COS-7	None	CHEMBL2107	C-X-C chemokine receptor type 4	Homo sapiens	SINGLE PROTEIN	CHEMBL1156482	1	Scientific Literature	J. Biol. Chem.	2007	CHEMBL3307648
CHEMBL518501		0	434.72	1	6.15	1u	CC1(C)CN2C(CS/C(=N\C3CCCCCC3)NC3CCCCCC3)=CSC2=N1	IC50	'='	2.1	nM	8.68			UO_0000065					False	CHEMBL958141	Activity at CXCR4 in human CEM cells assessed as inhibition of CXCL12-induced calcium mobilization	F	BAO_0000219	cell-based format	Homo sapiens	None	None	CCRF-CEM	None	CHEMBL2107	C-X-C chemokine receptor type 4	Homo sapiens	SINGLE PROTEIN	CHEMBL1151747	1	Scientific Literature	J. Med. Chem.	2008	CHEMBL3307641
CHEMBL536302		0	400.27	0	-0.22	20	I.c1cc(CNC2=NCCN2)ccc1CNC1=NCCN1	EC	'>'	1000.0	nM				UO_0000065					False	CHEMBL901586	Displacement of biotinylated TN14003 from CXCR4 in MDA-MB-231 cells	B	BAO_0000219	cell-based format	None	None	None	MDA-MB-231	None	CHEMBL2107	C-X-C chemokine receptor type 4	Homo sapiens	SINGLE PROTEIN	CHEMBL1138262	1	Scientific Literature	J. Med. Chem.	2007	CHEMBL3307960
CHEMBL3216004		0	293.20	1	-0.35	17	Cl.Cl.N=C(N)NCc1ccc(CNC(=N)N)cc1	EC	'>'	1000.0	nM				UO_0000065					False	CHEMBL901586	Displacement of biotinylated TN14003 from CXCR4 in MDA-MB-231 cells	B	BAO_0000219	cell-based format	None	None	None	MDA-MB-231	None	CHEMBL2107	C-X-C chemokine receptor type 4	Homo sapiens	SINGLE PROTEIN	CHEMBL1138262	1	Scientific Literature	J. Med. Chem.	2007	CHEMBL3307960
CHEMBL218733		0	136.20	0	0.60	8	NCc1ccc(CN)cc1	EC	'>'	1000.0	nM				UO_0000065					False	CHEMBL901586	Displacement of biotinylated TN14003 from CXCR4 in MDA-MB-231 cells	B	BAO_0000219	cell-based format	None	None	None	MDA-MB-231	None	CHEMBL2107	C-X-C chemokine receptor type 4	Homo sapiens	SINGLE PROTEIN	CHEMBL1138262	1	Scientific Literature	J. Med. Chem.	2007	CHEMBL3307960
CHEMBL393855		0	308.38	0	0.76	7	Oc1cc(CN2CCOCC2)c(O)cc1CN1CCOCC1	EC	'>'	1000.0	nM				UO_0000065					False	CHEMBL901586	Displacement of biotinylated TN14003 from CXCR4 in MDA-MB-231 cells	B	BAO_0000219	cell-based format	None	None	None	MDA-MB-231	None	CHEMBL2107	C-X-C chemokine receptor type 4	Homo sapiens	SINGLE PROTEIN	CHEMBL1138262	1	Scientific Literature	J. Med. Chem.	2007	CHEMBL3307960
CHEMBL237630		0	424.39	1	6.95	31j	FC(F)(F)c1cccc(NCc2ccc(CNc3cccc(C(F)(F)F)c3)cc2)c1	EC	'='	1000.0	nM				UO_0000065					False	CHEMBL901586	Displacement of biotinylated TN14003 from CXCR4 in MDA-MB-231 cells	B	BAO_0000219	cell-based format	None	None	None	MDA-MB-231	None	CHEMBL2107	C-X-C chemokine receptor type 4	Homo sapiens	SINGLE PROTEIN	CHEMBL1138262	1	Scientific Literature	J. Med. Chem.	2007	CHEMBL3307960
CHEMBL237415		0	316.45	0	4.96	30b	CN(Cc1ccc(CN(C)c2ccccc2)cc1)c1ccccc1	EC	'='	200.0	nM				UO_0000065					False	CHEMBL901586	Displacement of biotinylated TN14003 from CXCR4 in MDA-MB-231 cells	B	BAO_0000219	cell-based format	None	None	None	MDA-MB-231	None	CHEMBL2107	C-X-C chemokine receptor type 4	Homo sapiens	SINGLE PROTEIN	CHEMBL1138262	1	Scientific Literature	J. Med. Chem.	2007	CHEMBL3307960
CHEMBL237830		0	290.37	0	3.70	32, WZ811	c1ccc(NCc2ccc(CNc3ccccn3)cc2)nc1	EC50	'='	1000000000.0	nM		Outside typical range		UO_0000065					False	CHEMBL901586	Displacement of biotinylated TN14003 from CXCR4 in MDA-MB-231 cells	B	BAO_0000219	cell-based format	None	None	None	MDA-MB-231	None	CHEMBL2107	C-X-C chemokine receptor type 4	Homo sapiens	SINGLE PROTEIN	CHEMBL1138262	1	Scientific Literature	J. Med. Chem.	2007	CHEMBL3307960
CHEMBL392423		0	378.39	0	4.73	31h	O=[N+]([O-])c1cccc(NCc2ccc(CNc3cccc([N+](=O)[O-])c3)cc2)c1	EC50	'='	1000000000.0	nM		Outside typical range		UO_0000065					False	CHEMBL901586	Displacement of biotinylated TN14003 from CXCR4 in MDA-MB-231 cells	B	BAO_0000219	cell-based format	None	None	None	MDA-MB-231	None	CHEMBL2107	C-X-C chemokine receptor type 4	Homo sapiens	SINGLE PROTEIN	CHEMBL1138262	1	Scientific Literature	J. Med. Chem.	2007	CHEMBL3307960
CHEMBL237628		0	324.37	1	5.19	31g	Fc1cccc(NCc2ccc(CNc3cccc(F)c3)cc2)c1	EC50	'='	10000000.0	nM		Outside typical range		UO_0000065					False	CHEMBL901586	Displacement of biotinylated TN14003 from CXCR4 in MDA-MB-231 cells	B	BAO_0000219	cell-based format	None	None	None	MDA-MB-231	None	CHEMBL2107	C-X-C chemokine receptor type 4	Homo sapiens	SINGLE PROTEIN	CHEMBL1138262	1	Scientific Literature	J. Med. Chem.	2007	CHEMBL3307960
CHEMBL235311		0	388.51	1	7.22	25b	c1ccc(NCc2c3ccccc3c(CNc3ccccc3)c3ccccc23)cc1	EC	'='	100.0	nM				UO_0000065					False	CHEMBL901586	Displacement of biotinylated TN14003 from CXCR4 in MDA-MB-231 cells	B	BAO_0000219	cell-based format	None	None	None	MDA-MB-231	None	CHEMBL2107	C-X-C chemokine receptor type 4	Homo sapiens	SINGLE PROTEIN	CHEMBL1138262	1	Scientific Literature	J. Med. Chem.	2007	CHEMBL3307960
CHEMBL387122		0	769.91	2	-0.20	15	N=C(N)NCCC[C@@H]1NC(=O)[C@H](Cc2ccc3ccccc3c2)NC(=O)[C@H]2CCCN2C(=O)[C@@H](Cc2ccc(O)cc2)NC(=O)[C@H](CCCNC(=N)N)NC1=O	IC50	'>'	1000.0	nM				UO_0000065					False	CHEMBL911131	Inhibition of [125I]SDF1 binding to CXCR4 transfected in CHO cells	B	BAO_0000219	cell-based format	Homo sapiens	None	None	CHO	None	CHEMBL2107	C-X-C chemokine receptor type 4	Homo sapiens	SINGLE PROTEIN	CHEMBL1139233	1	Scientific Literature	J. Med. Chem.	2007	CHEMBL3308072
CHEMBL374421		0	743.87	2	-0.73	27	CN1C(=O)[C@H](CCCNC(=N)N)NC(=O)[C@H](Cc2ccc3ccccc3c2)NC(=O)CNC(=O)[C@@H](Cc2ccc(O)cc2)NC(=O)[C@@H]1CCCNC(=N)N	IC50	'='	23.0	nM	7.64			UO_0000065	10.27	0.19	8.37	2.72	False	CHEMBL911131	Inhibition of [125I]SDF1 binding to CXCR4 transfected in CHO cells	B	BAO_0000219	cell-based format	Homo sapiens	None	None	CHO	None	CHEMBL2107	C-X-C chemokine receptor type 4	Homo sapiens	SINGLE PROTEIN	CHEMBL1139233	1	Scientific Literature	J. Med. Chem.	2007	CHEMBL3308072
CHEMBL2370106		0	1980.37	None	None	TA14006	C[C@@H]1NC(=O)[C@H](CCCN=C(N)N)NC(=O)[C@H](Cc2ccc(O)cc2)NC(=O)[C@@H](NC(=O)[C@H](Cc2ccc3ccccc3c2)NC(=O)[C@H](CCCN=C(N)N)NC(=O)[C@@H](N)CCCN=C(N)N)CSSC[C@@H](C(=O)N[C@@H](CCCN=C(N)N)C(=O)O)NC(=O)[C@H](CCCNC(N)=O)NC(=O)[C@H](CCCN=C(N)N)NC(=O)[C@H](Cc2ccc(O)cc2)NC(=O)[C@@H]2CCCN2C(=O)[C@@H](CCCCN)NC1=O	EC50	'='	47.0	nM	7.33			UO_0000065					False	CHEMBL710701	Inhibition of HIV-induced cytopathogenicity in MT-4 cell	F	BAO_0000219	cell-based format	Homo sapiens	None	None	MT4	None	CHEMBL2107	C-X-C chemokine receptor type 4	Homo sapiens	SINGLE PROTEIN	CHEMBL1132828	1	Scientific Literature	Bioorg. Med. Chem. Lett.	2000	CHEMBL3308375
CHEMBL2370132		0	2038.45	None	None	TC-14006	NCCCC[C@@H]1NC(=O)[C@H](CCCN=C(N)N)NC(=O)[C@H](Cc2ccc(O)cc2)NC(=O)[C@@H](NC(=O)[C@H](Cc2ccc3ccccc3c2)NC(=O)[C@H](CCCN=C(N)N)NC(=O)[C@@H](N)CCCN=C(N)N)CSSC[C@@H](C(=O)N[C@@H](CCCN=C(N)N)C(=O)O)NC(=O)[C@H](CCCNC(N)=O)NC(=O)[C@H](CCCNC(N)=O)NC(=O)[C@H](Cc2ccc(O)cc2)NC(=O)[C@@H]2CCCN2C(=O)[C@@H](CCCCN)NC1=O	EC50	'='	15.0	nM	7.82			UO_0000065					False	CHEMBL710701	Inhibition of HIV-induced cytopathogenicity in MT-4 cell	F	BAO_0000219	cell-based format	Homo sapiens	None	None	MT4	None	CHEMBL2107	C-X-C chemokine receptor type 4	Homo sapiens	SINGLE PROTEIN	CHEMBL1132828	1	Scientific Literature	Bioorg. Med. Chem. Lett.	2000	CHEMBL3308375
CHEMBL2370139		0	1945.37	None	None	TA14009	C[C@@H]1NC(=O)[C@@H]2CCCN2C(=O)[C@@H](CCCCN)NC(=O)[C@H](CCCCN)NC(=O)[C@H](CCCN=C(N)N)NC(=O)[C@H](Cc2ccc(O)cc2)NC(=O)[C@@H](NC(=O)[C@H](Cc2ccc3ccccc3c2)NC(=O)[C@H](CCCN=C(N)N)NC(=O)[C@@H](N)CCCN=C(N)N)CSSC[C@@H](C(=O)N[C@@H](CCCN=C(N)N)C(=O)O)NC(=O)[C@H](CCCNC(N)=O)NC(=O)[C@H](CCCN=C(N)N)NC1=O	EC50	'='	17.0	nM	7.77			UO_0000065					False	CHEMBL710701	Inhibition of HIV-induced cytopathogenicity in MT-4 cell	F	BAO_0000219	cell-based format	Homo sapiens	None	None	MT4	None	CHEMBL2107	C-X-C chemokine receptor type 4	Homo sapiens	SINGLE PROTEIN	CHEMBL1132828	1	Scientific Literature	Bioorg. Med. Chem. Lett.	2000	CHEMBL3308375
CHEMBL3969980		0	325.36	0	4.58	2i	Fc1cccc(NCc2cccc(CNc3cccc(F)c3)n2)c1	EC	'='	10.0	nM				UO_0000065					False	CHEMBL3862909	Displacement of biotinylated-TN14003 from CXCR4 in human MDA-MB-231 cells assessed as reduction in fluorescence preincubated for 10 mins followed by biotinylated-TN14003 addition measured after 30 mins by streptavidin-rhodamine staining based microscopic analysis	B	BAO_0000219	cell-based format	Homo sapiens	None	None	MDA-MB-231	None	CHEMBL2107	C-X-C chemokine receptor type 4	Homo sapiens	SINGLE PROTEIN	CHEMBL3861984	1	Scientific Literature	Bioorg Med Chem	2016	CHEMBL3307960
CHEMBL3959277		0	289.38	0	4.31	2a	c1ccc(NCc2cccc(CNc3ccccc3)n2)cc1	Inhibition	'<'	1.0	%				UO_0000187					False	CHEMBL3862910	Inhibition of CXCR4/CXCL12 interaction-mediated chemotaxis in human MDA-MB-231 cells assessed as inhibition of cell invasion at 100 nM after 22 hrs by hematoxylin/eosin dye-based matrigel assay relative to control	B	BAO_0000219	cell-based format	Homo sapiens	None	None	MDA-MB-231	None	CHEMBL2107	C-X-C chemokine receptor type 4	Homo sapiens	SINGLE PROTEIN	CHEMBL3861984	1	Scientific Literature	Bioorg Med Chem	2016	CHEMBL3307960
CHEMBL3908835		0	345.49	1	5.43	2g	CCc1ccc(NCc2cccc(CNc3ccc(CC)cc3)n2)cc1	EC	'='	1.0	nM				UO_0000065					False	CHEMBL3862909	Displacement of biotinylated-TN14003 from CXCR4 in human MDA-MB-231 cells assessed as reduction in fluorescence preincubated for 10 mins followed by biotinylated-TN14003 addition measured after 30 mins by streptavidin-rhodamine staining based microscopic analysis	B	BAO_0000219	cell-based format	Homo sapiens	None	None	MDA-MB-231	None	CHEMBL2107	C-X-C chemokine receptor type 4	Homo sapiens	SINGLE PROTEIN	CHEMBL3861984	1	Scientific Literature	Bioorg Med Chem	2016	CHEMBL3307960
CHEMBL577268		0	349.48	0	3.29	9	CN(Cc1nc2ccccc2n1CCCN)C1CCCc2cccnc21	Activity						Active						False	CHEMBL1042770	Antagonist activity at CXCR4 by noncompetitive binding assay	B	BAO_0000357	single protein format	None	None	None	None	None	CHEMBL2107	C-X-C chemokine receptor type 4	Homo sapiens	SINGLE PROTEIN	CHEMBL1155333	1	Scientific Literature	Bioorg. Med. Chem. Lett.	2009	None
CHEMBL375992		0	769.91	2	-0.20	21	N=C(N)NCCC[C@@H]1NC(=O)[C@H](Cc2ccc3ccccc3c2)NC(=O)[C@@H]2CCCN2C(=O)[C@@H](Cc2ccc(O)cc2)NC(=O)[C@@H](CCCNC(=N)N)NC1=O	IC50	'>'	1000.0	nM				UO_0000065					False	CHEMBL911131	Inhibition of [125I]SDF1 binding to CXCR4 transfected in CHO cells	B	BAO_0000219	cell-based format	Homo sapiens	None	None	CHO	None	CHEMBL2107	C-X-C chemokine receptor type 4	Homo sapiens	SINGLE PROTEIN	CHEMBL1139233	1	Scientific Literature	J. Med. Chem.	2007	CHEMBL3308072
CHEMBL374108		0	644.73	2	-0.32	5	C[C@@H]1NC(=O)[C@H](CCCNC(=N)N)NC(=O)[C@H](Cc2ccc3ccccc3c2)NC(=O)CNC(=O)[C@@H](Cc2ccc(O)cc2)NC1=O	IC50	'='	63.0	nM	7.20			UO_0000065	11.17	0.21	7.52	3.16	False	CHEMBL911131	Inhibition of [125I]SDF1 binding to CXCR4 transfected in CHO cells	B	BAO_0000219	cell-based format	Homo sapiens	None	None	CHO	None	CHEMBL2107	C-X-C chemokine receptor type 4	Homo sapiens	SINGLE PROTEIN	CHEMBL1139233	1	Scientific Literature	J. Med. Chem.	2007	CHEMBL3308072
CHEMBL373637		0	783.93	2	0.19	23	N=C(N)NCCC[C@@H]1NC(=O)[C@H](Cc2ccc3ccccc3c2)NC(=O)[C@@H]2CCCCN2C(=O)[C@@H](Cc2ccc(O)cc2)NC(=O)[C@@H](CCCNC(=N)N)NC1=O	IC50	'='	640.0	nM	6.19			UO_0000065	7.90	0.15	6.00	2.21	False	CHEMBL911131	Inhibition of [125I]SDF1 binding to CXCR4 transfected in CHO cells	B	BAO_0000219	cell-based format	Homo sapiens	None	None	CHO	None	CHEMBL2107	C-X-C chemokine receptor type 4	Homo sapiens	SINGLE PROTEIN	CHEMBL1139233	1	Scientific Literature	J. Med. Chem.	2007	CHEMBL3308072
CHEMBL376811		0	743.87	2	-0.69	19	C[C@@H]1NC(=O)[C@@H](Cc2ccc(O)cc2)NC(=O)[C@@H](CCCNC(=N)N)NC(=O)[C@H](CCCNC(=N)N)NC(=O)[C@H](Cc2ccc3ccccc3c2)NC1=O	IC50	'='	92.0	nM	7.04			UO_0000065	9.46	0.18	7.73	2.43	False	CHEMBL911131	Inhibition of [125I]SDF1 binding to CXCR4 transfected in CHO cells	B	BAO_0000219	cell-based format	Homo sapiens	None	None	CHO	None	CHEMBL2107	C-X-C chemokine receptor type 4	Homo sapiens	SINGLE PROTEIN	CHEMBL1139233	1	Scientific Literature	J. Med. Chem.	2007	CHEMBL3308072
CHEMBL122226		0	304.48	0	1.36	AMD-3389	Cc1ccc(CN2CCCNCCNCCCNCC2)cc1	Ki	'='	80000.0	nM	4.10			UO_0000065					False	CHEMBL951592	Antagonist activity at human CXCR4 Q200A mutant expressed in COS7 cells coexpressing G protein Gqi4myr assessed as inhibition of CXCL12-induced phosphatidylinositol turnover	F	BAO_0000219	cell-based format	Homo sapiens	None	None	COS-7	None	CHEMBL2107	C-X-C chemokine receptor type 4	Homo sapiens	SINGLE PROTEIN	CHEMBL1156482	1	Scientific Literature	J. Biol. Chem.	2007	CHEMBL3307648
CHEMBL478168		0	409.62	0	2.34	AMD-3529	c1ccc(CNCc2ccc(CN3CCCNCCNCCCNCC3)cc2)cc1	logIC50	'='	-6.46										False	CHEMBL951600	Antagonist activity at human CXCR4 T287A mutant expressed in COS7 cells coexpressing G protein Gqi4myr assessed as inhibition of CXCL12-induced phosphatidylinositol turnover	F	BAO_0000219	cell-based format	Homo sapiens	None	None	COS-7	None	CHEMBL2107	C-X-C chemokine receptor type 4	Homo sapiens	SINGLE PROTEIN	CHEMBL1156482	1	Scientific Literature	J. Biol. Chem.	2007	CHEMBL3307648
CHEMBL516480		0	388.61	0	3.99	1o	c1ccc(CN/C(=N/C2CCCCC2)SCC2CSC3=NCCN32)cc1	IC50	'='	2220.0	nM	5.65			UO_0000065					False	CHEMBL958141	Activity at CXCR4 in human CEM cells assessed as inhibition of CXCL12-induced calcium mobilization	F	BAO_0000219	cell-based format	Homo sapiens	None	None	CCRF-CEM	None	CHEMBL2107	C-X-C chemokine receptor type 4	Homo sapiens	SINGLE PROTEIN	CHEMBL1151747	1	Scientific Literature	J. Med. Chem.	2008	CHEMBL3307641
CHEMBL376219		0	743.87	2	-0.73	33	CN1C(=O)[C@H](Cc2ccc3ccccc3c2)NC(=O)CNC(=O)[C@@H](Cc2ccc(O)cc2)NC(=O)[C@@H](CCCNC(=N)N)NC(=O)[C@@H]1CCCNC(=N)N	IC50	'='	21.0	nM	7.68			UO_0000065	10.32	0.19	8.41	2.73	False	CHEMBL911131	Inhibition of [125I]SDF1 binding to CXCR4 transfected in CHO cells	B	BAO_0000219	cell-based format	Homo sapiens	None	None	CHO	None	CHEMBL2107	C-X-C chemokine receptor type 4	Homo sapiens	SINGLE PROTEIN	CHEMBL1139233	1	Scientific Literature	J. Med. Chem.	2007	CHEMBL3308072
CHEMBL373636		0	743.87	2	-0.69	20	C[C@H]1NC(=O)[C@@H](Cc2ccc(O)cc2)NC(=O)[C@@H](CCCNC(=N)N)NC(=O)[C@H](CCCNC(=N)N)NC(=O)[C@H](Cc2ccc3ccccc3c2)NC1=O	IC50	'='	11.0	nM	7.96			UO_0000065	10.70	0.20	8.65	2.75	False	CHEMBL911131	Inhibition of [125I]SDF1 binding to CXCR4 transfected in CHO cells	B	BAO_0000219	cell-based format	Homo sapiens	None	None	CHO	None	CHEMBL2107	C-X-C chemokine receptor type 4	Homo sapiens	SINGLE PROTEIN	CHEMBL1139233	1	Scientific Literature	J. Med. Chem.	2007	CHEMBL3308072
CHEMBL375990		0	743.87	2	-0.69	13	C[C@H]1NC(=O)[C@@H](Cc2ccc(O)cc2)NC(=O)[C@H](CCCNC(=N)N)NC(=O)[C@H](CCCNC(=N)N)NC(=O)[C@H](Cc2ccc3ccccc3c2)NC1=O	IC50	'='	11.0	nM	7.96			UO_0000065	10.70	0.20	8.65	2.75	False	CHEMBL911131	Inhibition of [125I]SDF1 binding to CXCR4 transfected in CHO cells	B	BAO_0000219	cell-based format	Homo sapiens	None	None	CHO	None	CHEMBL2107	C-X-C chemokine receptor type 4	Homo sapiens	SINGLE PROTEIN	CHEMBL1139233	1	Scientific Literature	J. Med. Chem.	2007	CHEMBL3308072
CHEMBL218862		0	603.68	2	-3.45	11	C[C@@H]1NC(=O)CNC(=O)[C@@H](Cc2ccc(O)cc2)NC(=O)[C@@H](CCCNC(=N)N)NC(=O)[C@H](CCCNC(=N)N)NC1=O	Activity						Not Active						False	CHEMBL910496	Antagonist activity against CXCR4 transfected in CHO cells upto 1 uM	F	BAO_0000219	cell-based format	Homo sapiens	None	None	CHO	None	CHEMBL2107	C-X-C chemokine receptor type 4	Homo sapiens	SINGLE PROTEIN	CHEMBL1139233	1	Scientific Literature	J. Med. Chem.	2007	CHEMBL3308072
CHEMBL364295		0	700.85	2	0.38	11a	N=C(N)NCCC[C@@H]1NC(=O)[C@H](Cc2ccc(O)cc2)NC(=O)CC[C@@H](Cc2ccc3ccccc3c2)NC(=O)[C@@H](CCCN=C(N)N)NC1=O	IC50	'='	54.0	nM	7.27			UO_0000065	10.37	0.19	6.89	2.76	False	CHEMBL827762	Inhibition of [125I]SDF-1 binding to C-X-C chemokine receptor type 4 (CXCR4) expressed in CHO cells	B	BAO_0000219	cell-based format	None	None	None	CHO	None	CHEMBL2107	C-X-C chemokine receptor type 4	Homo sapiens	SINGLE PROTEIN	CHEMBL1144415	1	Scientific Literature	J. Med. Chem.	2005	CHEMBL3308072
CHEMBL191869		0	700.85	2	0.38	11b	N=C(N)NCCC[C@H]1NC(=O)[C@@H](CCCN=C(N)N)NC(=O)[C@H](Cc2ccc(O)cc2)NC(=O)CC[C@@H](Cc2ccc3ccccc3c2)NC1=O	IC50	'>'	1000.0	nM				UO_0000065					False	CHEMBL827762	Inhibition of [125I]SDF-1 binding to C-X-C chemokine receptor type 4 (CXCR4) expressed in CHO cells	B	BAO_0000219	cell-based format	None	None	None	CHO	None	CHEMBL2107	C-X-C chemokine receptor type 4	Homo sapiens	SINGLE PROTEIN	CHEMBL1144415	1	Scientific Literature	J. Med. Chem.	2005	CHEMBL3308072
CHEMBL192913		0	687.85	2	-1.66	15e	N=C(N)NCCC[C@H]1NC(=O)[C@H](NC(=O)CCNC(=N)N)CSSC[C@@H](C(N)=O)NC(=O)[C@@H](Cc2ccc3ccccc3c2)NC1=O	IC50	'='	690.0	nM	6.16			UO_0000065	8.96	0.18	7.82	2.17	False	CHEMBL827762	Inhibition of [125I]SDF-1 binding to C-X-C chemokine receptor type 4 (CXCR4) expressed in CHO cells	B	BAO_0000219	cell-based format	None	None	None	CHO	None	CHEMBL2107	C-X-C chemokine receptor type 4	Homo sapiens	SINGLE PROTEIN	CHEMBL1144415	1	Scientific Literature	J. Med. Chem.	2005	CHEMBL3308072
CHEMBL436283		0	729.84	2	-1.07	3	N=C(N)NCCC[C@@H]1NC(=O)[C@H](CCCNC(=N)N)NC(=O)[C@@H](Cc2ccc(O)cc2)NC(=O)CNC(=O)[C@H](Cc2ccc3ccccc3c2)NC1=O	IC50	'='	8.4	nM	8.08			UO_0000065	11.07	0.21	9.15	2.79	False	CHEMBL827762	Inhibition of [125I]SDF-1 binding to C-X-C chemokine receptor type 4 (CXCR4) expressed in CHO cells	B	BAO_0000219	cell-based format	None	None	None	CHO	None	CHEMBL2107	C-X-C chemokine receptor type 4	Homo sapiens	SINGLE PROTEIN	CHEMBL1144415	1	Scientific Literature	J. Med. Chem.	2005	CHEMBL3308072
CHEMBL2371850		0	673.78	2	-1.20	23g	NCC[C@@H]1NC(=O)[C@@H](Cc2ccc(O)cc2)NC(=O)CNC(=O)[C@H](Cc2ccc3ccccc3c2)NC(=O)[C@H](CCCN=C(N)N)NC1=O	IC50	'='	16.0	nM	7.80			UO_0000065	11.57	0.22	9.00	3.04	False	CHEMBL827762	Inhibition of [125I]SDF-1 binding to C-X-C chemokine receptor type 4 (CXCR4) expressed in CHO cells	B	BAO_0000219	cell-based format	None	None	None	CHO	None	CHEMBL2107	C-X-C chemokine receptor type 4	Homo sapiens	SINGLE PROTEIN	CHEMBL1144415	1	Scientific Literature	J. Med. Chem.	2005	CHEMBL3308072
CHEMBL218862		0	603.68	2	-3.45	11	C[C@@H]1NC(=O)CNC(=O)[C@@H](Cc2ccc(O)cc2)NC(=O)[C@@H](CCCNC(=N)N)NC(=O)[C@H](CCCNC(=N)N)NC1=O	IC50	'>'	1000.0	nM				UO_0000065					False	CHEMBL911131	Inhibition of [125I]SDF1 binding to CXCR4 transfected in CHO cells	B	BAO_0000219	cell-based format	Homo sapiens	None	None	CHO	None	CHEMBL2107	C-X-C chemokine receptor type 4	Homo sapiens	SINGLE PROTEIN	CHEMBL1139233	1	Scientific Literature	J. Med. Chem.	2007	CHEMBL3308072
CHEMBL538588		0	273.22	0	1.81	13	Br.CN(C)Cc1ccc(CN(C)C)cc1	EC	'>'	1000.0	nM				UO_0000065					False	CHEMBL901586	Displacement of biotinylated TN14003 from CXCR4 in MDA-MB-231 cells	B	BAO_0000219	cell-based format	None	None	None	MDA-MB-231	None	CHEMBL2107	C-X-C chemokine receptor type 4	Homo sapiens	SINGLE PROTEIN	CHEMBL1138262	1	Scientific Literature	J. Med. Chem.	2007	CHEMBL3307960
CHEMBL235312		0	316.45	1	5.53	26a	Cc1cc(CNc2ccccc2)c(C)cc1CNc1ccccc1	EC50	'='	5011872.34	nM		Outside typical range		UO_0000065					False	CHEMBL901586	Displacement of biotinylated TN14003 from CXCR4 in MDA-MB-231 cells	B	BAO_0000219	cell-based format	None	None	None	MDA-MB-231	None	CHEMBL2107	C-X-C chemokine receptor type 4	Homo sapiens	SINGLE PROTEIN	CHEMBL1138262	1	Scientific Literature	J. Med. Chem.	2007	CHEMBL3307960
CHEMBL541646		0	314.91	0	0.99	21	CN(C)CCNCc1ccc(CNCCN(C)C)cc1.Cl	EC	'>'	1000.0	nM				UO_0000065					False	CHEMBL901586	Displacement of biotinylated TN14003 from CXCR4 in MDA-MB-231 cells	B	BAO_0000219	cell-based format	None	None	None	MDA-MB-231	None	CHEMBL2107	C-X-C chemokine receptor type 4	Homo sapiens	SINGLE PROTEIN	CHEMBL1138262	1	Scientific Literature	J. Med. Chem.	2007	CHEMBL3307960
CHEMBL393882		0	2037.47	None	None	TN-14003	N=C(N)NCCC[C@H](N)C(=O)N[C@@H](CCCNC(=N)N)C(=O)N[C@@H](Cc1ccc2ccccc2c1)C(=O)N[C@H]1CSSC[C@@H](C(=O)N[C@@H](CCCNC(=N)N)C(N)=O)NC(=O)[C@H](CCCNC(N)=O)NC(=O)[C@H](CCCNC(=N)N)NC(=O)[C@H](Cc2ccc(O)cc2)NC(=O)[C@@H]2CCCN2C(=O)[C@@H](CCCCN)NC(=O)[C@H](CCCCN)NC(=O)[C@H](CCCNC(N)=O)NC(=O)[C@H](Cc2ccc(O)cc2)NC1=O	IC50	'='	0.6	nM	9.22			UO_0000065	4.53	None	None	None	False	CHEMBL901590	Inhibition of CXCR4 in MDA-MB-231 cells	B	BAO_0000219	cell-based format	Homo sapiens	None	None	MDA-MB-231	None	CHEMBL2107	C-X-C chemokine receptor type 4	Homo sapiens	SINGLE PROTEIN	CHEMBL1138262	1	Scientific Literature	J. Med. Chem.	2007	CHEMBL3307960
CHEMBL3828197		0	245.37	0	2.27	IIa	c1cc(CN2CCCC2)ncc1CN1CCCC1	EC	'='	1.0	nM				UO_0000065					False	CHEMBL3829147	Displacement of biotinylated TN14003 from CXCR4 CXCL12 binding domain in human MDA-MB-231 cells preincubated for 10 mins followed by biotinylated TN14003 addition measured after 30 mins using streptavidin-conjugated rhodamine by fluorescence microscopic analysis	B	BAO_0000219	cell-based format	Homo sapiens	None	None	MDA-MB-231	None	CHEMBL2107	C-X-C chemokine receptor type 4	Homo sapiens	SINGLE PROTEIN	CHEMBL3826889	1	Scientific Literature	Eur. J. Med. Chem.	2016	CHEMBL3307960
CHEMBL3827813		0	413.39	1	6.26	If	CN(Cc1ccc(CN(C)Cc2ccccc2Cl)cc1)Cc1ccccc1Cl	EC	'>'	1000.0	nM				UO_0000065					False	CHEMBL3829147	Displacement of biotinylated TN14003 from CXCR4 CXCL12 binding domain in human MDA-MB-231 cells preincubated for 10 mins followed by biotinylated TN14003 addition measured after 30 mins using streptavidin-conjugated rhodamine by fluorescence microscopic analysis	B	BAO_0000219	cell-based format	Homo sapiens	None	None	MDA-MB-231	None	CHEMBL2107	C-X-C chemokine receptor type 4	Homo sapiens	SINGLE PROTEIN	CHEMBL3826889	1	Scientific Literature	Eur. J. Med. Chem.	2016	CHEMBL3307960
CHEMBL534939		0	319.20	1	-0.68	18	Cl.Cl.N=C(N)N/N=C/c1ccc(/C=N/NC(=N)N)cc1	EC	'='	100.0	nM				UO_0000065					False	CHEMBL901586	Displacement of biotinylated TN14003 from CXCR4 in MDA-MB-231 cells	B	BAO_0000219	cell-based format	None	None	None	MDA-MB-231	None	CHEMBL2107	C-X-C chemokine receptor type 4	Homo sapiens	SINGLE PROTEIN	CHEMBL1138262	1	Scientific Literature	J. Med. Chem.	2007	CHEMBL3307960
CHEMBL3216204		0	265.15	1	0.30	16	Cl.Cl.N=C(N)Nc1ccc(NC(=N)N)cc1	EC	'>'	1000.0	nM				UO_0000065					False	CHEMBL901586	Displacement of biotinylated TN14003 from CXCR4 in MDA-MB-231 cells	B	BAO_0000219	cell-based format	None	None	None	MDA-MB-231	None	CHEMBL2107	C-X-C chemokine receptor type 4	Homo sapiens	SINGLE PROTEIN	CHEMBL1138262	1	Scientific Literature	J. Med. Chem.	2007	CHEMBL3307960
CHEMBL237630		0	424.39	1	6.95	31j	FC(F)(F)c1cccc(NCc2ccc(CNc3cccc(C(F)(F)F)c3)cc2)c1	EC50	'='	1000000.0	nM		Outside typical range		UO_0000065					False	CHEMBL901586	Displacement of biotinylated TN14003 from CXCR4 in MDA-MB-231 cells	B	BAO_0000219	cell-based format	None	None	None	MDA-MB-231	None	CHEMBL2107	C-X-C chemokine receptor type 4	Homo sapiens	SINGLE PROTEIN	CHEMBL1138262	1	Scientific Literature	J. Med. Chem.	2007	CHEMBL3307960
CHEMBL397293	TEREPHTHALAMIDE	0	164.16	0	-0.12	9	NC(=O)c1ccc(C(N)=O)cc1	EC	'>'	1000.0	nM				UO_0000065					False	CHEMBL901586	Displacement of biotinylated TN14003 from CXCR4 in MDA-MB-231 cells	B	BAO_0000219	cell-based format	None	None	None	MDA-MB-231	None	CHEMBL2107	C-X-C chemokine receptor type 4	Homo sapiens	SINGLE PROTEIN	CHEMBL1138262	1	Scientific Literature	J. Med. Chem.	2007	CHEMBL3307960
CHEMBL235312		0	316.45	1	5.53	26a	Cc1cc(CNc2ccccc2)c(C)cc1CNc1ccccc1	EC	'='	200.0	nM				UO_0000065					False	CHEMBL901586	Displacement of biotinylated TN14003 from CXCR4 in MDA-MB-231 cells	B	BAO_0000219	cell-based format	None	None	None	MDA-MB-231	None	CHEMBL2107	C-X-C chemokine receptor type 4	Homo sapiens	SINGLE PROTEIN	CHEMBL1138262	1	Scientific Literature	J. Med. Chem.	2007	CHEMBL3307960
CHEMBL18442	PLERIXAFOR	4	502.80	2	0.42	1	c1cc(CN2CCCNCCNCCCNCC2)ccc1CN1CCCNCCNCCCNCC1	Activity						Active						False	CHEMBL901588	Antagonist activity at CXCR4 in human U87 cells assessed as inhibition of SDF1-induced modulation of cAMP production at 1000 nM by TR-FRET assay	F	BAO_0000219	cell-based format	Homo sapiens	None	None	U87	None	CHEMBL2107	C-X-C chemokine receptor type 4	Homo sapiens	SINGLE PROTEIN	CHEMBL1138262	1	Scientific Literature	J. Med. Chem.	2007	CHEMBL3989361
CHEMBL3923282		0	942.14	3	-2.09	10	CC(=O)N[C@@H](CCCNC(=N)N)C(=O)N[C@@H](C)C(=O)N[C@@H]1CSSC[C@@H](C(=O)O)NC(=O)[C@H](Cc2ccccc2)NC(=O)[C@H](Cc2ccccc2)NC(=O)[C@H](CCCNC(=N)N)NC1=O	Inhibition						Active						False	CHEMBL3855315	Inhibition of GFP-tagged CXCR4 (unknown origin) internalization expressed in human HCT116 cells at 0.1 uM pre-incubated for 45 mins followed by CXCL12 addition measured after 45 mins by alpha-tubulin/alexa fluor594/DAPI staining based confocal microscopic analysis	B	BAO_0000219	cell-based format	Homo sapiens	None	None	HCT-116	None	CHEMBL2107	C-X-C chemokine receptor type 4	Homo sapiens	SINGLE PROTEIN	CHEMBL3853330	1	Scientific Literature	J Med Chem	2016	CHEMBL3308372
CHEMBL3827299		0	381.47	0	4.62	IIj	CN(Cc1ccc(F)cc1)Cc1ccc(CN(C)Cc2ccc(F)cc2)nc1	EC	'='	1000.0	nM				UO_0000065					False	CHEMBL3829147	Displacement of biotinylated TN14003 from CXCR4 CXCL12 binding domain in human MDA-MB-231 cells preincubated for 10 mins followed by biotinylated TN14003 addition measured after 30 mins using streptavidin-conjugated rhodamine by fluorescence microscopic analysis	B	BAO_0000219	cell-based format	Homo sapiens	None	None	MDA-MB-231	None	CHEMBL2107	C-X-C chemokine receptor type 4	Homo sapiens	SINGLE PROTEIN	CHEMBL3826889	1	Scientific Literature	Eur. J. Med. Chem.	2016	CHEMBL3307960
CHEMBL2370138		0	2037.47	None	None	T140	NCCCC[C@@H]1NC(=O)[C@H](CCCN=C(N)N)NC(=O)[C@H](Cc2ccc(O)cc2)NC(=O)[C@@H](NC(=O)[C@H](Cc2ccc3ccccc3c2)NC(=O)[C@H](CCCN=C(N)N)NC(=O)[C@@H](N)CCCN=C(N)N)CSSC[C@@H](C(=O)N[C@@H](CCCN=C(N)N)C(=O)O)NC(=O)[C@H](CCCNC(N)=O)NC(=O)[C@H](CCCN=C(N)N)NC(=O)[C@H](Cc2ccc(O)cc2)NC(=O)[C@@H]2CCCN2C(=O)[C@@H](CCCCN)NC1=O	EC50	'='	3.3	nM	8.48			UO_0000065					False	CHEMBL710701	Inhibition of HIV-induced cytopathogenicity in MT-4 cell	F	BAO_0000219	cell-based format	Homo sapiens	None	None	MT4	None	CHEMBL2107	C-X-C chemokine receptor type 4	Homo sapiens	SINGLE PROTEIN	CHEMBL1132828	1	Scientific Literature	Bioorg. Med. Chem. Lett.	2000	CHEMBL3308375
CHEMBL3923282		0	942.14	3	-2.09	10	CC(=O)N[C@@H](CCCNC(=N)N)C(=O)N[C@@H](C)C(=O)N[C@@H]1CSSC[C@@H](C(=O)O)NC(=O)[C@H](Cc2ccccc2)NC(=O)[C@H](Cc2ccccc2)NC(=O)[C@H](CCCNC(=N)N)NC1=O	IC50	'='	53.0	nM	7.28			UO_0000065	7.72	0.15	9.37	1.99	False	CHEMBL3855308	Inhibition of PE-conjugated-12G5 anti-CXCR4 antibody binding to CXCR4 in human CEM-CCRF cells preincubated for 30 mins followed by antibody addition by FACS Canto II cytofluorometric analysis	B	BAO_0000219	cell-based format	Homo sapiens	None	None	CEM-CCRF	None	CHEMBL2107	C-X-C chemokine receptor type 4	Homo sapiens	SINGLE PROTEIN	CHEMBL3853330	1	Scientific Literature	J Med Chem	2016	None
CHEMBL2370136		0	2066.46	None	None	TC-14004	NCCCC[C@H]1NC(=O)[C@H](CCCNC(N)=O)NC(=O)[C@H](CCCN=C(N)N)NC(=O)[C@H](Cc2ccc(O)cc2)NC(=O)[C@@H](NC(=O)[C@H](Cc2ccc3ccccc3c2)NC(=O)[C@H](CCCN=C(N)N)NC(=O)[C@@H](N)CCCN=C(N)N)CSSC[C@@H](C(=O)N[C@@H](CCCN=C(N)N)C(=O)O)NC(=O)[C@H](CCCNC(N)=O)NC(=O)[C@H](CCCN=C(N)N)NC(=O)[C@H](Cc2ccc(O)cc2)NC(=O)[C@@H]2CCCN2C1=O	EC50	'='	16.0	nM	7.80			UO_0000065					False	CHEMBL710701	Inhibition of HIV-induced cytopathogenicity in MT-4 cell	F	BAO_0000219	cell-based format	Homo sapiens	None	None	MT4	None	CHEMBL2107	C-X-C chemokine receptor type 4	Homo sapiens	SINGLE PROTEIN	CHEMBL1132828	1	Scientific Literature	Bioorg. Med. Chem. Lett.	2000	CHEMBL3308375
CHEMBL193217		0	715.82	2	-1.67	23j	N=C(N)NCCC[C@@H]1NC(=O)[C@H](CCN=C(N)N)NC(=O)[C@@H](Cc2ccc(O)cc2)NC(=O)CNC(=O)[C@H](Cc2ccc3ccccc3c2)NC1=O	IC50	'='	24.0	nM	7.62			UO_0000065	10.64	0.20	9.29	2.61	False	CHEMBL827762	Inhibition of [125I]SDF-1 binding to C-X-C chemokine receptor type 4 (CXCR4) expressed in CHO cells	B	BAO_0000219	cell-based format	None	None	None	CHO	None	CHEMBL2107	C-X-C chemokine receptor type 4	Homo sapiens	SINGLE PROTEIN	CHEMBL1144415	1	Scientific Literature	J. Med. Chem.	2005	CHEMBL3308072
CHEMBL585750		0	335.46	0	2.90	8	CN(Cc1nc2ccccc2n1CCN)C1CCCc2cccnc21	Activity						Active						False	CHEMBL1042770	Antagonist activity at CXCR4 by noncompetitive binding assay	B	BAO_0000357	single protein format	None	None	None	None	None	CHEMBL2107	C-X-C chemokine receptor type 4	Homo sapiens	SINGLE PROTEIN	CHEMBL1155333	1	Scientific Literature	Bioorg. Med. Chem. Lett.	2009	None
CHEMBL1091591		0	389.55	0	4.21	20	CN1CCC(n2c(CN(C)C3CCCc4cccnc43)nc3ccccc32)CC1	IC50	'='	76.0	nM	7.12			UO_0000065	18.28	0.34	2.91	19.14	False	CHEMBL1117018	Inhibition of human CXCR4	B	BAO_0000357	single protein format	Homo sapiens	None	None	None	None	CHEMBL2107	C-X-C chemokine receptor type 4	Homo sapiens	SINGLE PROTEIN	CHEMBL1156326	1	Scientific Literature	Bioorg. Med. Chem. Lett.	2010	None
CHEMBL2170299		0	451.14	0	4.39	11(S,R)	C[C@H]1CCCCN1CCCNCc1ccc(CNCCCN2CCCC[C@H]2C)cc1.Cl	Inhibition						Active						False	CHEMBL2173463	Inhibition of CXCR4 in human GBM2 cells assessed as reduction of total AKT level at 1 uM after 8 hrs by immunoblotting assay	B	BAO_0000219	cell-based format	Homo sapiens	None	None	GBM2	None	CHEMBL2107	C-X-C chemokine receptor type 4	Homo sapiens	SINGLE PROTEIN	CHEMBL2169816	1	Scientific Literature	J. Med. Chem.	2012	None
CHEMBL2170444		0	451.14	0	4.39	11(R,R)	C[C@@H]1CCCCN1CCCNCc1ccc(CNCCCN2CCCC[C@H]2C)cc1.Cl	IC50	'='	350.0	nM	6.46			UO_0000065					False	CHEMBL2173538	Antagonist activity at human recombinant CXCR4 expressed in CHO cells assessed as inhibition of SDF1a-induced electrical impedance by dielectric spectroscopic analysis	F	BAO_0000219	cell-based format	Homo sapiens	None	None	CHO	None	CHEMBL2107	C-X-C chemokine receptor type 4	Homo sapiens	SINGLE PROTEIN	CHEMBL2169816	1	Scientific Literature	J. Med. Chem.	2012	CHEMBL3308072
CHEMBL2370125		0	1952.36	None	None	TA14002	C[C@H](NC(=O)[C@@H](N)CCCN=C(N)N)C(=O)N[C@@H](Cc1ccc2ccccc2c1)C(=O)N[C@H]1CSSC[C@@H](C(=O)N[C@@H](CCCN=C(N)N)C(=O)O)NC(=O)[C@H](CCCNC(N)=O)NC(=O)[C@H](CCCN=C(N)N)NC(=O)[C@H](Cc2ccc(O)cc2)NC(=O)[C@@H]2CCCN2C(=O)[C@@H](CCCCN)NC(=O)[C@H](CCCCN)NC(=O)[C@H](CCCN=C(N)N)NC(=O)[C@H](Cc2ccc(O)cc2)NC1=O	Ratio						Not Determined						False	CHEMBL852821	Ratio of cytotoxic concentration (CC50) in test-II to that of EC50 of compound; Not tested	F	BAO_0000019	assay format	Homo sapiens	None	None	None	None	CHEMBL2107	C-X-C chemokine receptor type 4	Homo sapiens	SINGLE PROTEIN	CHEMBL1132828	1	Scientific Literature	Bioorg. Med. Chem. Lett.	2000	None
CHEMBL2311028	PLERIXAFOR OCTAHYDROCHLORIDE	0	794.48	2	0.42	2, AMD3100	Cl.Cl.Cl.Cl.Cl.Cl.Cl.Cl.c1cc(CN2CCCNCCNCCCNCC2)ccc1CN1CCCNCCNCCCNCC1	Inhibition						Not Active						False	CHEMBL2173464	Inhibition of CXCR4 in human GBM2 cells assessed as reduction of AKT phosphorylation at 0.1 uM after 8 hrs by immunoblotting assay	B	BAO_0000219	cell-based format	Homo sapiens	None	None	GBM2	None	CHEMBL2107	C-X-C chemokine receptor type 4	Homo sapiens	SINGLE PROTEIN	CHEMBL2169816	1	Scientific Literature	J. Med. Chem.	2012	None
CHEMBL2170299		0	451.14	0	4.39	11(S,R)	C[C@H]1CCCCN1CCCNCc1ccc(CNCCCN2CCCC[C@H]2C)cc1.Cl	Inhibition						Active						False	CHEMBL2173465	Inhibition of CXCR4 in human GBM2 cells assessed as reduction of AKT phosphorylation at 1 uM after 8 hrs by immunoblotting assay	B	BAO_0000219	cell-based format	Homo sapiens	None	None	GBM2	None	CHEMBL2107	C-X-C chemokine receptor type 4	Homo sapiens	SINGLE PROTEIN	CHEMBL2169816	1	Scientific Literature	J. Med. Chem.	2012	None
CHEMBL2434978		0	572.73	2	5.55	6i	O=C(O)c1ccc(Sc2ccc(CN3CCC(N4C(=O)N(C5CCOCC5)C[C@H]4c4ccccc4)CC3)cn2)cc1	Inhibition	'='	88.6	%				UO_0000187					False	CHEMBL2439714	Antagonist activity at CXCR4 in human CCRF-CEM cells assessed as inhibition of SDF-1alpha-induced calcium flux at 5 uM preincubated for 15 mins by spectrophotometric analysis relative to control	B	BAO_0000219	cell-based format	Homo sapiens	None	None	CCRF-CEM	None	CHEMBL2107	C-X-C chemokine receptor type 4	Homo sapiens	SINGLE PROTEIN	CHEMBL2434870	1	Scientific Literature	J. Med. Chem.	2013	CHEMBL3307641
CHEMBL266632		0	1989.49	None	None	T141-NH2 ; T(E)-141-NH2	C[C@H]1/C=C\[C@@H](CCCCN)NC(=O)[C@H](CCCCN)NC(=O)[C@@H](CCCN=C(N)N)NC(=O)[C@H](Cc2ccc(O)cc2)NC(=O)[C@@H](NC(=O)[C@H](CSCc2ccccc2)NC(=O)[C@H](CCCN=C(N)N)NC(=O)[C@@H](N)CCCN=C(N)N)CSSC[C@@H](C(=O)N[C@@H](CCCN=C(N)N)C(N)=O)NC(=O)C(CCCNC(N)=O)NC(=O)[C@@H](CCCN=C(N)N)NC(=O)[C@H](Cc2ccc(O)cc2)NC1=O	IC50	'='	36000.0	nM	4.44			UO_0000065	2.23	None	None	None	False	CHEMBL885068	Inhibitory activity based on the inhibition of [Ca2+] mobilization induced by human SDF-1alpha stimulation through CXCR4	B	BAO_0000357	single protein format	None	None	None	None	None	CHEMBL2107	C-X-C chemokine receptor type 4	Homo sapiens	SINGLE PROTEIN	CHEMBL1135248	1	Scientific Literature	Bioorg. Med. Chem. Lett.	2002	None
CHEMBL2370134		0	1952.36	None	None	TA14010	C[C@@H]1NC(=O)[C@H](Cc2ccc(O)cc2)NC(=O)[C@@H]2CCCN2C(=O)[C@@H](CCCCN)NC(=O)[C@H](CCCCN)NC(=O)[C@@H](CCCN=C(N)N)NC(=O)[C@H](Cc2ccc(O)cc2)NC(=O)[C@@H](NC(=O)[C@H](Cc2ccc3ccccc3c2)NC(=O)[C@H](CCCN=C(N)N)NC(=O)[C@@H](N)CCCN=C(N)N)CSSC[C@@H](C(=O)N[C@@H](CCCN=C(N)N)C(=O)O)NC(=O)[C@H](CCCNC(N)=O)NC1=O	Ratio						Not Determined						False	CHEMBL852821	Ratio of cytotoxic concentration (CC50) in test-II to that of EC50 of compound; Not tested	F	BAO_0000019	assay format	Homo sapiens	None	None	None	None	CHEMBL2107	C-X-C chemokine receptor type 4	Homo sapiens	SINGLE PROTEIN	CHEMBL1132828	1	Scientific Literature	Bioorg. Med. Chem. Lett.	2000	None
CHEMBL513863		0	338.54	0	4.33	(S)-5	CCCCCCCCCCC(C)(C)C(=O)N[C@H]1CCCCNC1=O	Inhibition	'='	111.0	%				UO_0000187					False	CHEMBL996284	Antagonist activity at CXCR4 in human THP1 cells assessed as inhibition of CXCL12-induced chemotaxis at 100 nM after 2 hrs by microtiter format trans-well migration assay	F	BAO_0000219	cell-based format	Homo sapiens	None	None	THP-1	None	CHEMBL2107	C-X-C chemokine receptor type 4	Homo sapiens	SINGLE PROTEIN	CHEMBL1136923	1	Scientific Literature	J. Med. Chem.	2009	CHEMBL3307574
CHEMBL513863		0	338.54	0	4.33	(S)-5	CCCCCCCCCCC(C)(C)C(=O)N[C@H]1CCCCNC1=O	Inhibition	'='	107.0	%				UO_0000187					False	CHEMBL996285	Antagonist activity at CXCR4 in human THP1 cells assessed as inhibition of CXCL12-induced chemotaxis at 10 nM after 2 hrs by microtiter format trans-well migration assay	F	BAO_0000219	cell-based format	Homo sapiens	None	None	THP-1	None	CHEMBL2107	C-X-C chemokine receptor type 4	Homo sapiens	SINGLE PROTEIN	CHEMBL1136923	1	Scientific Literature	J. Med. Chem.	2009	CHEMBL3307574
CHEMBL452864		0	378.61	0	4.59	1a	C1=C(CS/C(=N\C2CCCCC2)NC2CCCCC2)N2CCN=C2S1	IC50	'='	48.0	nM	7.32			UO_0000065	19.33	0.40	2.73	18.30	False	CHEMBL958139	Displacement of [125I]CXCL12 from CXCR4 in human CEM cells	B	BAO_0000219	cell-based format	Homo sapiens	None	None	CCRF-CEM	None	CHEMBL2107	C-X-C chemokine receptor type 4	Homo sapiens	SINGLE PROTEIN	CHEMBL1151747	1	Scientific Literature	J. Med. Chem.	2008	CHEMBL3307641
CHEMBL237246		0	338.41	0	4.65	31a	N#Cc1ccc(NCc2ccc(CNc3ccc(C#N)cc3)cc2)cc1	EC	'='	1000.0	nM				UO_0000065					False	CHEMBL901586	Displacement of biotinylated TN14003 from CXCR4 in MDA-MB-231 cells	B	BAO_0000219	cell-based format	None	None	None	MDA-MB-231	None	CHEMBL2107	C-X-C chemokine receptor type 4	Homo sapiens	SINGLE PROTEIN	CHEMBL1138262	1	Scientific Literature	J. Med. Chem.	2007	CHEMBL3307960
CHEMBL2179463		0	6706.92	None	None	2	CCc1cc[n+](-c2cc[n+](Cc3cc(C[n+]4ccc(-c5cc[n+](CC)cc5)cc4)cc(C[n+]4ccc(-c5cc[n+](Cc6cc(C[n+]7ccc(-c8cc[n+](Cc9cc(C[n+]%10ccc(-c%11cc[n+](CC)cc%11)cc%10)cc(C[n+]%10ccc(-c%11cc[n+](CC)cc%11)cc%10)c9)cc8)cc7)cc(-[n+]7ccc(-c8cc[n+](-c9cc(C[n+]%10ccc(-c%11cc[n+](Cc%12cc(C[n+]%13ccc(-c%14cc[n+](CC)cc%14)cc%13)cc(C[n+]%13ccc(-c%14cc[n+](CC)cc%14)cc%13)c%12)cc%11)cc%10)cc(C[n+]%10ccc(-c%11cc[n+](Cc%12cc(…	Inhibition						Dose-dependent effect						False	CHEMBL2187384	Inhibition of anti-CXCR4 mAbs clone 12G5 binding to CXCR4 in human SUPT1 cells incubated for 15 mins by FACS	B	BAO_0000219	cell-based format	Homo sapiens	None	None	SUPT1	None	CHEMBL2107	C-X-C chemokine receptor type 4	Homo sapiens	SINGLE PROTEIN	CHEMBL2177043	1	Scientific Literature	J. Med. Chem.	2012	None
CHEMBL2179458		0	5486.82	None	None	8	Cc1cn(CCC[n+]2ccc(-c3cc[n+](Cc4cc(C[n+]5ccc(-c6cc[n+](CCCn7cc(C)c(=O)[nH]c7=O)cc6)cc5)cc(C[n+]5ccc(-c6cc[n+](Cc7cc(C[n+]8ccc(-c9cc[n+](Cc%10cc(C[n+]%11ccc(-c%12cc[n+](CCCn%13cc(C)c(=O)[nH]c%13=O)cc%12)cc%11)cc(C[n+]%11ccc(-c%12cc[n+](CCCn%13cc(C)c(=O)[nH]c%13=O)cc%12)cc%11)c%10)cc9)cc8)cc(C[n+]8ccc(-c9cc[n+](Cc%10cc(C[n+]%11ccc(-c%12cc[n+](CCCn%13cc(C)c(=O)[nH]c%13=O)cc%12)cc%11)cc(C[n+]%11ccc(-c…	Inhibition						Dose-dependent effect						False	CHEMBL2187762	Antagonist activity against CXCR4 expressed in U87.CD.CXCR4 cells assessed as inhibition of CXCL12-induced calcium signaling incubated for 10 mins by FLIPR	F	BAO_0000219	cell-based format	Homo sapiens	None	None	U87.CD.CXCR4	None	CHEMBL2107	C-X-C chemokine receptor type 4	Homo sapiens	SINGLE PROTEIN	CHEMBL2177043	1	Scientific Literature	J. Med. Chem.	2012	None
CHEMBL2180078		0	744.73	2	-0.71	3, [Gly1]FC131	N=C(N)NCCC[C@@H]1NC(=O)CNC(=O)[C@@H](Cc2ccc(O)cc2)NC(=O)CNC(=O)[C@H](Cc2ccc3ccccc3c2)NC1=O.O=C(O)C(F)(F)F	EC50	'='	36000.0	nM	4.44			UO_0000065					False	CHEMBL2184363	Antagonist activity against human CXCR4 expressed in COS7 cells assessed as inhibition of CXCL12-induced myo-[3H]inositol production by scintillation counting	F	BAO_0000219	cell-based format	Homo sapiens	None	None	COS-7	None	CHEMBL2107	C-X-C chemokine receptor type 4	Homo sapiens	SINGLE PROTEIN	CHEMBL2177054	1	Scientific Literature	J. Med. Chem.	2012	CHEMBL3307648
CHEMBL478168		0	409.62	0	2.34	AMD-3529	c1ccc(CNCc2ccc(CN3CCCNCCNCCCNCC3)cc2)cc1	Ki	'='	18000.0	nM	4.75			UO_0000065					False	CHEMBL950636	Antagonist activity at human CXCR4 H113A mutant expressed in COS7 cells coexpressing G protein Gqi4myr assessed as inhibition of CXCL12-induced phosphatidylinositol turnover	F	BAO_0000219	cell-based format	Homo sapiens	None	None	COS-7	None	CHEMBL2107	C-X-C chemokine receptor type 4	Homo sapiens	SINGLE PROTEIN	CHEMBL1156482	1	Scientific Literature	J. Biol. Chem.	2007	CHEMBL3307648
CHEMBL478168		0	409.62	0	2.34	AMD-3529	c1ccc(CNCc2ccc(CN3CCCNCCNCCCNCC3)cc2)cc1	Ki	'='	1300.0	nM	5.89			UO_0000065					False	CHEMBL951590	Antagonist activity at human CXCR4 V196A mutant expressed in COS7 cells coexpressing G protein Gqi4myr assessed as inhibition of CXCL12-induced phosphatidylinositol turnover	F	BAO_0000219	cell-based format	Homo sapiens	None	None	COS-7	None	CHEMBL2107	C-X-C chemokine receptor type 4	Homo sapiens	SINGLE PROTEIN	CHEMBL1156482	1	Scientific Literature	J. Biol. Chem.	2007	CHEMBL3307648
CHEMBL477121		0	410.61	0	1.74	AMD-3465	c1ccc(CNCc2ccc(CN3CCCNCCNCCCNCC3)cc2)nc1	logIC50	'='	-7.71										False	CHEMBL951590	Antagonist activity at human CXCR4 V196A mutant expressed in COS7 cells coexpressing G protein Gqi4myr assessed as inhibition of CXCL12-induced phosphatidylinositol turnover	F	BAO_0000219	cell-based format	Homo sapiens	None	None	COS-7	None	CHEMBL2107	C-X-C chemokine receptor type 4	Homo sapiens	SINGLE PROTEIN	CHEMBL1156482	1	Scientific Literature	J. Biol. Chem.	2007	CHEMBL3307648
CHEMBL478168		0	409.62	0	2.34	AMD-3529	c1ccc(CNCc2ccc(CN3CCCNCCNCCCNCC3)cc2)cc1	Ki	'='	11000.0	nM	4.96			UO_0000065					False	CHEMBL951601	Antagonist activity at human CXCR4 E288A mutant expressed in COS7 cells coexpressing G protein Gqi4myr assessed as inhibition of CXCL12-induced phosphatidylinositol turnover	F	BAO_0000219	cell-based format	Homo sapiens	None	None	COS-7	None	CHEMBL2107	C-X-C chemokine receptor type 4	Homo sapiens	SINGLE PROTEIN	CHEMBL1156482	1	Scientific Literature	J. Biol. Chem.	2007	CHEMBL3307648
CHEMBL18442	PLERIXAFOR	4	502.80	2	0.42	AMD-3100	c1cc(CN2CCCNCCNCCCNCC2)ccc1CN1CCCNCCNCCCNCC1	logKi	'='	-5.4										False	CHEMBL950626	Displacement of [125I]12G5 antibody from transmembrane domain 6 of human CXCR4 Y256A mutant expressed in COS7 cells	B	BAO_0000219	cell-based format	Homo sapiens	None	None	COS-7	None	CHEMBL2107	C-X-C chemokine receptor type 4	Homo sapiens	SINGLE PROTEIN	CHEMBL1156482	1	Scientific Literature	J. Biol. Chem.	2007	CHEMBL3307648
CHEMBL477121		0	410.61	0	1.74	AMD-3465	c1ccc(CNCc2ccc(CN3CCCNCCNCCCNCC3)cc2)nc1	Ki	'='	560.0	nM	6.25			UO_0000065	15.23	0.28	4.51	9.73	False	CHEMBL950613	Displacement of [125I]12G5 antibody from transmembrane domain 4 of human CXCR4 F172A mutant expressed in COS7 cells	B	BAO_0000219	cell-based format	Homo sapiens	None	None	COS-7	None	CHEMBL2107	C-X-C chemokine receptor type 4	Homo sapiens	SINGLE PROTEIN	CHEMBL1156482	1	Scientific Literature	J. Biol. Chem.	2007	CHEMBL3307648
CHEMBL18442	PLERIXAFOR	4	502.80	2	0.42	AMD-3100	c1cc(CN2CCCNCCNCCCNCC2)ccc1CN1CCCNCCNCCCNCC1	logIC50	'='	-6.66										False	CHEMBL950635	Antagonist activity at human wild type CXCR4 expressed in COS7 cells coexpressing G protein Gqi4myr assessed as inhibition of CXCL12-induced phosphatidylinositol turnover	F	BAO_0000219	cell-based format	Homo sapiens	None	None	COS-7	None	CHEMBL2107	C-X-C chemokine receptor type 4	Homo sapiens	SINGLE PROTEIN	CHEMBL1156482	1	Scientific Literature	J. Biol. Chem.	2007	CHEMBL3307648
CHEMBL2370127		0	1945.37	None	None	TA14004	C[C@@H]1NC(=O)[C@@H](NC(=O)[C@H](Cc2ccc3ccccc3c2)NC(=O)[C@H](CCCN=C(N)N)NC(=O)[C@@H](N)CCCN=C(N)N)CSSC[C@@H](C(=O)N[C@@H](CCCN=C(N)N)C(=O)O)NC(=O)[C@H](CCCNC(N)=O)NC(=O)[C@H](CCCN=C(N)N)NC(=O)[C@H](Cc2ccc(O)cc2)NC(=O)[C@@H]2CCCN2C(=O)[C@@H](CCCCN)NC(=O)[C@H](CCCCN)NC(=O)[C@H](CCCN=C(N)N)NC1=O	Ratio						Not Determined						False	CHEMBL852821	Ratio of cytotoxic concentration (CC50) in test-II to that of EC50 of compound; Not tested	F	BAO_0000019	assay format	Homo sapiens	None	None	None	None	CHEMBL2107	C-X-C chemokine receptor type 4	Homo sapiens	SINGLE PROTEIN	CHEMBL1132828	1	Scientific Literature	Bioorg. Med. Chem. Lett.	2000	None
CHEMBL2373003		0	2024.42	None	None	TC-14022	NCCCC[C@@H]1NC(=O)[C@@H](CCCCN)NC(=O)[C@H](CCCN=C(N)N)NC(=O)[C@@H](Cc2ccc(O)cc2)NC(=O)[C@H](NC(=O)[C@@H](NC(=O)[C@H](CCCN=C(N)N)NC(=O)[C@@H](N)CCCNC(N)=O)c2ccc3ccccc3c2)CSSC[C@H](C(=O)N[C@@H](CCCN=C(N)N)C(N)=O)NC(=O)[C@H](CCCNC(N)=O)NC(=O)[C@H](CCCNC(N)=O)NC(=O)[C@H](Cc2ccc(O)cc2)NC(=O)[C@H]2CCCN2C1=O	IC50						Not Determined						False	CHEMBL710308	Inhibitory concentration determined on an HIV infection model mediated by CXCR4; Not tested	F	BAO_0000019	assay format	None	None	None	None	None	CHEMBL2107	C-X-C chemokine receptor type 4	Homo sapiens	SINGLE PROTEIN	CHEMBL1134146	1	Scientific Literature	Bioorg. Med. Chem. Lett.	2001	None
CHEMBL2179459		0	7811.93	None	None	7	Cc1cn(CCC[n+]2ccc(-c3cc[n+](Cc4cc(C[n+]5ccc(-c6cc[n+](CCCn7cc(C)c(=O)[nH]c7=O)cc6)cc5)cc(C[n+]5ccc(-c6cc[n+](Cc7cc(C[n+]8ccc(-c9cc[n+](Cc%10cc(C[n+]%11ccc(-c%12cc[n+](CCCn%13cc(C)c(=O)[nH]c%13=O)cc%12)cc%11)cc(C[n+]%11ccc(-c%12cc[n+](CCCn%13cc(C)c(=O)[nH]c%13=O)cc%12)cc%11)c%10)cc9)cc8)cc(-[n+]8ccc(-c9cc[n+](-c%10cc(C[n+]%11ccc(-c%12cc[n+](Cc%13cc(C[n+]%14ccc(-c%15cc[n+](CCCn%16cc(C)c(=O)[nH]c%16…	IC50	'='	2.55	ug.mL-1				UO_0000274					False	CHEMBL2187383	Inhibition of anti-CXCR4 mAbs clone 1D9 binding to CXCR4 in human SUPT1 cells incubated for 15 mins by FACS	B	BAO_0000219	cell-based format	Homo sapiens	None	None	SUPT1	None	CHEMBL2107	C-X-C chemokine receptor type 4	Homo sapiens	SINGLE PROTEIN	CHEMBL2177043	1	Scientific Literature	J. Med. Chem.	2012	None
CHEMBL2179463		0	6706.92	None	None	2	CCc1cc[n+](-c2cc[n+](Cc3cc(C[n+]4ccc(-c5cc[n+](CC)cc5)cc4)cc(C[n+]4ccc(-c5cc[n+](Cc6cc(C[n+]7ccc(-c8cc[n+](Cc9cc(C[n+]%10ccc(-c%11cc[n+](CC)cc%11)cc%10)cc(C[n+]%10ccc(-c%11cc[n+](CC)cc%11)cc%10)c9)cc8)cc7)cc(-[n+]7ccc(-c8cc[n+](-c9cc(C[n+]%10ccc(-c%11cc[n+](Cc%12cc(C[n+]%13ccc(-c%14cc[n+](CC)cc%14)cc%13)cc(C[n+]%13ccc(-c%14cc[n+](CC)cc%14)cc%13)c%12)cc%11)cc%10)cc(C[n+]%10ccc(-c%11cc[n+](Cc%12cc(…	IC50	'='	1.36	ug.mL-1				UO_0000274					False	CHEMBL2187385	Inhibition of anti-CXCR4 mAbs clone 173 binding to CXCR4 in human SUPT1 cells incubated for 15 mins by FACS	B	BAO_0000219	cell-based format	Homo sapiens	None	None	SUPT1	None	CHEMBL2107	C-X-C chemokine receptor type 4	Homo sapiens	SINGLE PROTEIN	CHEMBL2177043	1	Scientific Literature	J. Med. Chem.	2012	None
CHEMBL1083554		0	2553.10	None	None	1	CC[n+]1ccc(-c2cc[n+](Cc3cc(C[n+]4ccc(-c5cc[n+](CC)cc5)cc4)cc(-[n+]4ccc(-c5cc[n+](-c6cc(C[n+]7ccc(-c8cc[n+](CC)cc8)cc7)cc(C[n+]7ccc(-c8cc[n+](CC)cc8)cc7)c6)cc5)cc4)c3)cc2)cc1.F[P-](F)(F)(F)(F)F.F[P-](F)(F)(F)(F)F.F[P-](F)(F)(F)(F)F.F[P-](F)(F)(F)(F)F.F[P-](F)(F)(F)(F)F.F[P-](F)(F)(F)(F)F.F[P-](F)(F)(F)(F)F.F[P-](F)(F)(F)(F)F.F[P-](F)(F)(F)(F)F.F[P-](F)(F)(F)(F)F	IC50	'='	1.39	ug.mL-1				UO_0000274					False	CHEMBL2187385	Inhibition of anti-CXCR4 mAbs clone 173 binding to CXCR4 in human SUPT1 cells incubated for 15 mins by FACS	B	BAO_0000219	cell-based format	Homo sapiens	None	None	SUPT1	None	CHEMBL2107	C-X-C chemokine receptor type 4	Homo sapiens	SINGLE PROTEIN	CHEMBL2177043	1	Scientific Literature	J. Med. Chem.	2012	None
CHEMBL2372986		0	2025.41	None	None	TC-14021	NCCCC[C@@H]1NC(=O)[C@@H](CCCCN)NC(=O)[C@H](CCCN=C(N)N)NC(=O)[C@@H](Cc2ccc(O)cc2)NC(=O)[C@H](NC(=O)[C@@H](NC(=O)[C@H](CCCN=C(N)N)NC(=O)[C@@H](N)CCCNC(N)=O)c2ccc3ccccc3c2)CSSC[C@H](C(=O)N[C@@H](CCCN=C(N)N)C(=O)O)NC(=O)[C@H](CCCNC(N)=O)NC(=O)[C@H](CCCNC(N)=O)NC(=O)[C@H](Cc2ccc(O)cc2)NC(=O)[C@H]2CCCN2C1=O	IC50						Not Determined						False	CHEMBL710308	Inhibitory concentration determined on an HIV infection model mediated by CXCR4; Not tested	F	BAO_0000019	assay format	None	None	None	None	None	CHEMBL2107	C-X-C chemokine receptor type 4	Homo sapiens	SINGLE PROTEIN	CHEMBL1134146	1	Scientific Literature	Bioorg. Med. Chem. Lett.	2001	None
CHEMBL2179464		0	12546.32	None	None	9	Cc1cn(CCC[n+]2ccc(-c3cc[n+](Cc4cc(C[n+]5ccc(-c6cc[n+](CCCn7cc(C)c(=O)[nH]c7=O)cc6)cc5)cc(C[n+]5ccc(-c6cc[n+](Cc7cc(C[n+]8ccc(-c9cc[n+](Cc%10cc(C[n+]%11ccc(-c%12cc[n+](CCCn%13cc(C)c(=O)[nH]c%13=O)cc%12)cc%11)cc(C[n+]%11ccc(-c%12cc[n+](CCCn%13cc(C)c(=O)[nH]c%13=O)cc%12)cc%11)c%10)cc9)cc8)cc(C[n+]8ccc(-c9cc[n+](Cc%10cc(C[n+]%11ccc(-c%12cc[n+](Cc%13cc(C[n+]%14ccc(-c%15cc[n+](Cc%16cc(C[n+]%17ccc(-c%18…	IC50	'='	2.92	ug.mL-1				UO_0000274					False	CHEMBL2187383	Inhibition of anti-CXCR4 mAbs clone 1D9 binding to CXCR4 in human SUPT1 cells incubated for 15 mins by FACS	B	BAO_0000219	cell-based format	Homo sapiens	None	None	SUPT1	None	CHEMBL2107	C-X-C chemokine receptor type 4	Homo sapiens	SINGLE PROTEIN	CHEMBL2177043	1	Scientific Literature	J. Med. Chem.	2012	None
CHEMBL2179462		0	4658.06	None	None	3	CC[n+]1ccc(-c2cc[n+](Cc3cc(C[n+]4ccc(-c5cc[n+](CC)cc5)cc4)cc(C[n+]4ccc(-c5cc[n+](Cc6cc(C[n+]7ccc(-c8cc[n+](Cc9cc(C[n+]%10ccc(-c%11cc[n+](CC)cc%11)cc%10)cc(C[n+]%10ccc(-c%11cc[n+](CC)cc%11)cc%10)c9)cc8)cc7)cc(C[n+]7ccc(-c8cc[n+](Cc9cc(C[n+]%10ccc(-c%11cc[n+](CC)cc%11)cc%10)cc(C[n+]%10ccc(-c%11cc[n+](CC)cc%11)cc%10)c9)cc8)cc7)c6)cc5)cc4)c3)cc2)cc1.F[P-](F)(F)(F)(F)F.F[P-](F)(F)(F)(F)F.F[P-](F)(F)(F…	IC50	'='	2.16	ug.mL-1				UO_0000274					False	CHEMBL2187383	Inhibition of anti-CXCR4 mAbs clone 1D9 binding to CXCR4 in human SUPT1 cells incubated for 15 mins by FACS	B	BAO_0000219	cell-based format	Homo sapiens	None	None	SUPT1	None	CHEMBL2107	C-X-C chemokine receptor type 4	Homo sapiens	SINGLE PROTEIN	CHEMBL2177043	1	Scientific Literature	J. Med. Chem.	2012	None
CHEMBL2179462		0	4658.06	None	None	3	CC[n+]1ccc(-c2cc[n+](Cc3cc(C[n+]4ccc(-c5cc[n+](CC)cc5)cc4)cc(C[n+]4ccc(-c5cc[n+](Cc6cc(C[n+]7ccc(-c8cc[n+](Cc9cc(C[n+]%10ccc(-c%11cc[n+](CC)cc%11)cc%10)cc(C[n+]%10ccc(-c%11cc[n+](CC)cc%11)cc%10)c9)cc8)cc7)cc(C[n+]7ccc(-c8cc[n+](Cc9cc(C[n+]%10ccc(-c%11cc[n+](CC)cc%11)cc%10)cc(C[n+]%10ccc(-c%11cc[n+](CC)cc%11)cc%10)c9)cc8)cc7)c6)cc5)cc4)c3)cc2)cc1.F[P-](F)(F)(F)(F)F.F[P-](F)(F)(F)(F)F.F[P-](F)(F)(F…	Inhibition						Dose-dependent effect						False	CHEMBL2187762	Antagonist activity against CXCR4 expressed in U87.CD.CXCR4 cells assessed as inhibition of CXCL12-induced calcium signaling incubated for 10 mins by FLIPR	F	BAO_0000219	cell-based format	Homo sapiens	None	None	U87.CD.CXCR4	None	CHEMBL2107	C-X-C chemokine receptor type 4	Homo sapiens	SINGLE PROTEIN	CHEMBL2177043	1	Scientific Literature	J. Med. Chem.	2012	None
CHEMBL2179460		0	3105.60	None	None	6	Cc1cn(CCC[n+]2ccc(-c3cc[n+](Cc4cc(C[n+]5ccc(-c6cc[n+](CCCn7cc(C)c(=O)[nH]c7=O)cc6)cc5)cc(-[n+]5ccc(-c6cc[n+](-c7cc(C[n+]8ccc(-c9cc[n+](CCCn%10cc(C)c(=O)[nH]c%10=O)cc9)cc8)cc(C[n+]8ccc(-c9cc[n+](CCCn%10cc(C)c(=O)[nH]c%10=O)cc9)cc8)c7)cc6)cc5)c4)cc3)cc2)c(=O)[nH]c1=O.F[P-](F)(F)(F)(F)F.F[P-](F)(F)(F)(F)F.F[P-](F)(F)(F)(F)F.F[P-](F)(F)(F)(F)F.F[P-](F)(F)(F)(F)F.F[P-](F)(F)(F)(F)F.F[P-](F)(F)(F)(F)F.…	IC50	'='	65.26	ug.mL-1		Outside typical range		UO_0000274					False	CHEMBL2187762	Antagonist activity against CXCR4 expressed in U87.CD.CXCR4 cells assessed as inhibition of CXCL12-induced calcium signaling incubated for 10 mins by FLIPR	F	BAO_0000219	cell-based format	Homo sapiens	None	None	U87.CD.CXCR4	None	CHEMBL2107	C-X-C chemokine receptor type 4	Homo sapiens	SINGLE PROTEIN	CHEMBL2177043	1	Scientific Literature	J. Med. Chem.	2012	None
CHEMBL538084		0	518.19	1	5.33	13	CCCN1C(=O)[C@H](CC2CCCCC2)NC(=O)C12CCN(CCCCCCc1ccccc1)CC2.Cl	IC50	'>'	10000.0	nM				UO_0000065					False	CHEMBL869752	Antagonist activity against human recombinant CXCR4 expressed in CHO cells assessed as inhibition of human SDF1-alpha-stimulated calcium mobilization	F	BAO_0000219	cell-based format	Homo sapiens	None	None	CHO	None	CHEMBL2107	C-X-C chemokine receptor type 4	Homo sapiens	SINGLE PROTEIN	CHEMBL1138901	1	Scientific Literature	J. Med. Chem.	2006	CHEMBL3308072
CHEMBL477121		0	410.61	0	1.74	AMD-3465	c1ccc(CNCc2ccc(CN3CCCNCCNCCCNCC3)cc2)nc1	Ki	'='	10.0	nM	8.00			UO_0000065					False	CHEMBL951588	Antagonist activity at human CXCR4 F172A mutant expressed in COS7 cells coexpressing G protein Gqi4myr assessed as inhibition of CXCL12-induced phosphatidylinositol turnover	F	BAO_0000219	cell-based format	Homo sapiens	None	None	COS-7	None	CHEMBL2107	C-X-C chemokine receptor type 4	Homo sapiens	SINGLE PROTEIN	CHEMBL1156482	1	Scientific Literature	J. Biol. Chem.	2007	CHEMBL3307648
CHEMBL122226		0	304.48	0	1.36	AMD-3389	Cc1ccc(CN2CCCNCCNCCCNCC2)cc1	Ki	'='	37000.0	nM	4.43			UO_0000065					False	CHEMBL951594	Antagonist activity at human CXCR4 Y255A mutant expressed in COS7 cells coexpressing G protein Gqi4myr assessed as inhibition of CXCL12-induced phosphatidylinositol turnover	F	BAO_0000219	cell-based format	Homo sapiens	None	None	COS-7	None	CHEMBL2107	C-X-C chemokine receptor type 4	Homo sapiens	SINGLE PROTEIN	CHEMBL1156482	1	Scientific Literature	J. Biol. Chem.	2007	CHEMBL3307648
CHEMBL122226		0	304.48	0	1.36	AMD-3389	Cc1ccc(CN2CCCNCCNCCCNCC2)cc1	logIC50	'='	-3.56										False	CHEMBL950636	Antagonist activity at human CXCR4 H113A mutant expressed in COS7 cells coexpressing G protein Gqi4myr assessed as inhibition of CXCL12-induced phosphatidylinositol turnover	F	BAO_0000219	cell-based format	Homo sapiens	None	None	COS-7	None	CHEMBL2107	C-X-C chemokine receptor type 4	Homo sapiens	SINGLE PROTEIN	CHEMBL1156482	1	Scientific Literature	J. Biol. Chem.	2007	CHEMBL3307648
CHEMBL477121		0	410.61	0	1.74	AMD-3465	c1ccc(CNCc2ccc(CN3CCCNCCNCCCNCC3)cc2)nc1	Ki	'='	130.0	nM	6.89			UO_0000065					False	CHEMBL950636	Antagonist activity at human CXCR4 H113A mutant expressed in COS7 cells coexpressing G protein Gqi4myr assessed as inhibition of CXCL12-induced phosphatidylinositol turnover	F	BAO_0000219	cell-based format	Homo sapiens	None	None	COS-7	None	CHEMBL2107	C-X-C chemokine receptor type 4	Homo sapiens	SINGLE PROTEIN	CHEMBL1156482	1	Scientific Literature	J. Biol. Chem.	2007	CHEMBL3307648
CHEMBL477121		0	410.61	0	1.74	AMD-3465	c1ccc(CNCc2ccc(CN3CCCNCCNCCCNCC3)cc2)nc1	logKi	'='	-6.95										False	CHEMBL950610	Displacement of [125I]12G5 antibody from human wild type CXCR4 expressed in COS7 cells	B	BAO_0000219	cell-based format	Homo sapiens	None	None	COS-7	None	CHEMBL2107	C-X-C chemokine receptor type 4	Homo sapiens	SINGLE PROTEIN	CHEMBL1156482	1	Scientific Literature	J. Biol. Chem.	2007	CHEMBL3307648
CHEMBL477121		0	410.61	0	1.74	AMD-3465	c1ccc(CNCc2ccc(CN3CCCNCCNCCCNCC3)cc2)nc1	logKi	'='	-6.5										False	CHEMBL950626	Displacement of [125I]12G5 antibody from transmembrane domain 6 of human CXCR4 Y256A mutant expressed in COS7 cells	B	BAO_0000219	cell-based format	Homo sapiens	None	None	COS-7	None	CHEMBL2107	C-X-C chemokine receptor type 4	Homo sapiens	SINGLE PROTEIN	CHEMBL1156482	1	Scientific Literature	J. Biol. Chem.	2007	CHEMBL3307648
CHEMBL477121		0	410.61	0	1.74	AMD-3465	c1ccc(CNCc2ccc(CN3CCCNCCNCCCNCC3)cc2)nc1	logKi	'='	-6.27										False	CHEMBL950629	Displacement of [125I]12G5 antibody from transmembrane domain 6 of human CXCR4 S263A mutant expressed in COS7 cells	B	BAO_0000219	cell-based format	Homo sapiens	None	None	COS-7	None	CHEMBL2107	C-X-C chemokine receptor type 4	Homo sapiens	SINGLE PROTEIN	CHEMBL1156482	1	Scientific Literature	J. Biol. Chem.	2007	CHEMBL3307648
CHEMBL18442	PLERIXAFOR	4	502.80	2	0.42	AMD-3100	c1cc(CN2CCCNCCNCCCNCC2)ccc1CN1CCCNCCNCCCNCC1	Ki	'='	14000.0	nM	4.85			UO_0000065	9.65	0.18	4.43	6.17	False	CHEMBL950618	Displacement of [125I]12G5 antibody from extracellular loop 2 of human CXCR4 D187A mutant expressed in COS7 cells	B	BAO_0000219	cell-based format	Homo sapiens	None	None	COS-7	None	CHEMBL2107	C-X-C chemokine receptor type 4	Homo sapiens	SINGLE PROTEIN	CHEMBL1156482	1	Scientific Literature	J. Biol. Chem.	2007	CHEMBL3307648
CHEMBL477121		0	410.61	0	1.74	AMD-3465	c1ccc(CNCc2ccc(CN3CCCNCCNCCCNCC3)cc2)nc1	logKi	'='	-6.88										False	CHEMBL950623	Displacement of [125I]12G5 antibody from transmembrane domain 5 of human CXCR4 G207W mutant expressed in COS7 cells	B	BAO_0000219	cell-based format	Homo sapiens	None	None	COS-7	None	CHEMBL2107	C-X-C chemokine receptor type 4	Homo sapiens	SINGLE PROTEIN	CHEMBL1156482	1	Scientific Literature	J. Biol. Chem.	2007	CHEMBL3307648
CHEMBL18442	PLERIXAFOR	4	502.80	2	0.42	AMD-3100	c1cc(CN2CCCNCCNCCCNCC2)ccc1CN1CCCNCCNCCCNCC1	logIC50	'='	-5.19										False	CHEMBL951601	Antagonist activity at human CXCR4 E288A mutant expressed in COS7 cells coexpressing G protein Gqi4myr assessed as inhibition of CXCL12-induced phosphatidylinositol turnover	F	BAO_0000219	cell-based format	Homo sapiens	None	None	COS-7	None	CHEMBL2107	C-X-C chemokine receptor type 4	Homo sapiens	SINGLE PROTEIN	CHEMBL1156482	1	Scientific Literature	J. Biol. Chem.	2007	CHEMBL3307648
CHEMBL2372993		0	2023.44	None	None	TN14003	NCCCC[C@@H]1NC(=O)[C@@H](CCCCN)NC(=O)[C@H](CCCNC(N)=O)NC(=O)[C@@H](Cc2ccc(O)cc2)NC(=O)[C@H](NC(=O)[C@@H](NC(=O)[C@H](CCCN=C(N)N)NC(=O)[C@@H](N)CCCN=C(N)N)c2ccc3ccccc3c2)CSSC[C@H](C(=O)N[C@@H](CCCN=C(N)N)C(N)=O)NC(=O)[C@H](CCCNC(N)=O)NC(=O)[C@H](CCCN=C(N)N)NC(=O)[C@H](Cc2ccc(O)cc2)NC(=O)[C@H]2CCCN2C1=O	IC50	'='	12.4	nM	7.91			UO_0000065					False	CHEMBL710307	Inhibitory concentration determined on an HIV infection model mediated by CXCR4	F	BAO_0000019	assay format	None	None	None	None	None	CHEMBL2107	C-X-C chemokine receptor type 4	Homo sapiens	SINGLE PROTEIN	CHEMBL1134146	1	Scientific Literature	Bioorg. Med. Chem. Lett.	2001	None
CHEMBL604277		0	496.65	1	5.07	7	C=CCN(c1ccccc1N(CC=C)S(=O)(=O)c1ccc(C)cc1)S(=O)(=O)c1ccc(C)cc1	IC50	'>'	60000.0	nM				UO_0000065					False	CHEMBL1072550	Inhibition of CXCR4 in human T cells	B	BAO_0000219	cell-based format	Homo sapiens	None	None	T-cell	None	CHEMBL2107	C-X-C chemokine receptor type 4	Homo sapiens	SINGLE PROTEIN	CHEMBL1153208	1	Scientific Literature	Bioorg. Med. Chem. Lett.	2010	CHEMBL3307588
CHEMBL460491		0	406.67	1	5.37	1t	CC1(C)CN2C(CS/C(=N\C3CCCCC3)NC3CCCCC3)=CSC2=N1	IC50	'='	1.1	nM	8.96			UO_0000065					False	CHEMBL958141	Activity at CXCR4 in human CEM cells assessed as inhibition of CXCL12-induced calcium mobilization	F	BAO_0000219	cell-based format	Homo sapiens	None	None	CCRF-CEM	None	CHEMBL2107	C-X-C chemokine receptor type 4	Homo sapiens	SINGLE PROTEIN	CHEMBL1151747	1	Scientific Literature	J. Med. Chem.	2008	CHEMBL3307641
CHEMBL460491		0	406.67	1	5.37	1t	CC1(C)CN2C(CS/C(=N\C3CCCCC3)NC3CCCCC3)=CSC2=N1	IC50						Not Determined						False	CHEMBL958142	Activity at CXCR4 in human Jurkat T cells assessed as inhibition of CXCL12-induced cell migration	B	BAO_0000219	cell-based format	Homo sapiens	None	None	Jurkat	None	CHEMBL2107	C-X-C chemokine receptor type 4	Homo sapiens	SINGLE PROTEIN	CHEMBL1151747	1	Scientific Literature	J. Med. Chem.	2008	CHEMBL3307526
CHEMBL454689		0	350.56	0	3.81	1c	C1=C(CS/C(=N\C2CCCC2)NC2CCCC2)N2CCN=C2S1	IC50	'='	493.0	nM	6.31			UO_0000065					False	CHEMBL958141	Activity at CXCR4 in human CEM cells assessed as inhibition of CXCL12-induced calcium mobilization	F	BAO_0000219	cell-based format	Homo sapiens	None	None	CCRF-CEM	None	CHEMBL2107	C-X-C chemokine receptor type 4	Homo sapiens	SINGLE PROTEIN	CHEMBL1151747	1	Scientific Literature	J. Med. Chem.	2008	CHEMBL3307641
CHEMBL541728		0	392.64	0	4.98	1g	C1=C(CS/C(=N\C2CCCCC2)NC2CCCCCC2)N2CCN=C2S1	IC50	'='	28.0	nM	7.55			UO_0000065	19.24	0.40	2.57	18.89	False	CHEMBL958139	Displacement of [125I]CXCL12 from CXCR4 in human CEM cells	B	BAO_0000219	cell-based format	Homo sapiens	None	None	CCRF-CEM	None	CHEMBL2107	C-X-C chemokine receptor type 4	Homo sapiens	SINGLE PROTEIN	CHEMBL1151747	1	Scientific Literature	J. Med. Chem.	2008	CHEMBL3307641
CHEMBL452868		0	392.64	0	4.93	1b	CN(/C(=N/C1CCCCC1)SCC1=CSC2=NCCN12)C1CCCCC1	IC50	'='	931.0	nM	6.03			UO_0000065					False	CHEMBL958141	Activity at CXCR4 in human CEM cells assessed as inhibition of CXCL12-induced calcium mobilization	F	BAO_0000219	cell-based format	Homo sapiens	None	None	CCRF-CEM	None	CHEMBL2107	C-X-C chemokine receptor type 4	Homo sapiens	SINGLE PROTEIN	CHEMBL1151747	1	Scientific Literature	J. Med. Chem.	2008	CHEMBL3307641
CHEMBL18442	PLERIXAFOR	4	502.80	2	0.42	AMD-3100	c1cc(CN2CCCNCCNCCCNCC2)ccc1CN1CCCNCCNCCCNCC1	Ki	'='	400.0	nM	6.40			UO_0000065					False	CHEMBL951591	Antagonist activity at human CXCR4 Q200W mutant expressed in COS7 cells coexpressing G protein Gqi4myr assessed as inhibition of CXCL12-induced phosphatidylinositol turnover	F	BAO_0000219	cell-based format	Homo sapiens	None	None	COS-7	None	CHEMBL2107	C-X-C chemokine receptor type 4	Homo sapiens	SINGLE PROTEIN	CHEMBL1156482	1	Scientific Literature	J. Biol. Chem.	2007	CHEMBL3307648
CHEMBL122226		0	304.48	0	1.36	AMD-3389	Cc1ccc(CN2CCCNCCNCCCNCC2)cc1	logIC50	'='	4.66										False	CHEMBL951598	Antagonist activity at human CXCR4 H281A mutant expressed in COS7 cells coexpressing G protein Gqi4myr assessed as inhibition of CXCL12-induced phosphatidylinositol turnover	F	BAO_0000219	cell-based format	Homo sapiens	None	None	COS-7	None	CHEMBL2107	C-X-C chemokine receptor type 4	Homo sapiens	SINGLE PROTEIN	CHEMBL1156482	1	Scientific Literature	J. Biol. Chem.	2007	CHEMBL3307648
CHEMBL477121		0	410.61	0	1.74	AMD-3465	c1ccc(CNCc2ccc(CN3CCCNCCNCCCNCC3)cc2)nc1	Ki	'='	30.0	nM	7.52			UO_0000065					False	CHEMBL951599	Antagonist activity at human CXCR4 I284A mutant expressed in COS7 cells coexpressing G protein Gqi4myr assessed as inhibition of CXCL12-induced phosphatidylinositol turnover	F	BAO_0000219	cell-based format	Homo sapiens	None	None	COS-7	None	CHEMBL2107	C-X-C chemokine receptor type 4	Homo sapiens	SINGLE PROTEIN	CHEMBL1156482	1	Scientific Literature	J. Biol. Chem.	2007	CHEMBL3307648
CHEMBL477121		0	410.61	0	1.74	AMD-3465	c1ccc(CNCc2ccc(CN3CCCNCCNCCCNCC3)cc2)nc1	logIC50	'='	-8.1										False	CHEMBL951600	Antagonist activity at human CXCR4 T287A mutant expressed in COS7 cells coexpressing G protein Gqi4myr assessed as inhibition of CXCL12-induced phosphatidylinositol turnover	F	BAO_0000219	cell-based format	Homo sapiens	None	None	COS-7	None	CHEMBL2107	C-X-C chemokine receptor type 4	Homo sapiens	SINGLE PROTEIN	CHEMBL1156482	1	Scientific Literature	J. Biol. Chem.	2007	CHEMBL3307648
CHEMBL1682865		0	340.47	0	2.59	2m	NCCCCN(Cc1ncccc1CO)C1CCCc2cccnc21	IC50	'='	79.0	nM	7.10			UO_0000065					False	CHEMBL1685195	Antagonist activity at CXCR4 in human CEM-CCRF cells assessed as inhibition of SDF-1-induced calcium signaling	F	BAO_0000219	cell-based format	Homo sapiens	None	None	CEM-CCRF	None	CHEMBL2107	C-X-C chemokine receptor type 4	Homo sapiens	SINGLE PROTEIN	CHEMBL1681661	1	Scientific Literature	Bioorg. Med. Chem. Lett.	2011	None
CHEMBL1682993		0	312.46	0	3.40	4h	Cc1ccnc(C(C)N(CCCCN)Cc2ncccc2C)c1	IC50	'='	8.0	nM	8.10			UO_0000065					False	CHEMBL1685195	Antagonist activity at CXCR4 in human CEM-CCRF cells assessed as inhibition of SDF-1-induced calcium signaling	F	BAO_0000219	cell-based format	Homo sapiens	None	None	CEM-CCRF	None	CHEMBL2107	C-X-C chemokine receptor type 4	Homo sapiens	SINGLE PROTEIN	CHEMBL1681661	1	Scientific Literature	Bioorg. Med. Chem. Lett.	2011	None
CHEMBL1682997		0	323.44	0	3.26	(S)-3a	C[C@@H](c1ccccn1)N(CCCCN)Cc1nc2ccccc2[nH]1	IC50	'='	16.6	nM	7.78			UO_0000065	24.05	0.44	4.52	10.98	False	CHEMBL1685196	Displacement of [125I]SDF-1alpha from CXCR4 in human CEM-CCRF cells by liquid scintillation counting	B	BAO_0000219	cell-based format	Homo sapiens	None	None	CEM-CCRF	None	CHEMBL2107	C-X-C chemokine receptor type 4	Homo sapiens	SINGLE PROTEIN	CHEMBL1681661	1	Scientific Literature	Bioorg. Med. Chem. Lett.	2011	None
CHEMBL408062		0	673.87	2	-1.40	15q	N=C(N)NCCCN[C@H]1CSSC[C@H](C(N)=O)NC(=O)[C@H](Cc2ccc3ccccc3c2)NC(=O)[C@H](CCCN=C(N)N)NC1=O	IC50	'='	1000.0	nM	6.00			UO_0000065	8.90	0.18	7.40	2.23	False	CHEMBL827762	Inhibition of [125I]SDF-1 binding to C-X-C chemokine receptor type 4 (CXCR4) expressed in CHO cells	B	BAO_0000219	cell-based format	None	None	None	CHO	None	CHEMBL2107	C-X-C chemokine receptor type 4	Homo sapiens	SINGLE PROTEIN	CHEMBL1144415	1	Scientific Literature	J. Med. Chem.	2005	CHEMBL3308072
CHEMBL193204		0	701.88	2	-1.74	15r	CN1C(=O)[C@@H](NC(=O)CCN=C(N)N)CSSC[C@H](C(N)=O)NC(=O)[C@H](Cc2ccc3ccccc3c2)NC(=O)[C@@H]1CCCN=C(N)N	IC50	'>'	10000.0	nM				UO_0000065					False	CHEMBL827762	Inhibition of [125I]SDF-1 binding to C-X-C chemokine receptor type 4 (CXCR4) expressed in CHO cells	B	BAO_0000219	cell-based format	None	None	None	CHO	None	CHEMBL2107	C-X-C chemokine receptor type 4	Homo sapiens	SINGLE PROTEIN	CHEMBL1144415	1	Scientific Literature	J. Med. Chem.	2005	CHEMBL3308072
CHEMBL2031828		0	659.81	2	5.82	32	C[C@H](NC(=O)[C@H](CCCNC(=N)N)NC(=O)c1ccc(CN(Cc2ccc(F)cc2)Cc2cccnc2)cc1)c1cccc2ccccc12	Inhibition	'='	27.0	%				UO_0000187					False	CHEMBL2033807	Displacement of [125I]-CXCL12 from CXCR4 expressed in human Jurkat cells at 10 uM relative to T140	B	BAO_0000219	cell-based format	Homo sapiens	None	None	Jurkat	None	CHEMBL2107	C-X-C chemokine receptor type 4	Homo sapiens	SINGLE PROTEIN	CHEMBL2029252	1	Scientific Literature	Bioorg. Med. Chem. Lett.	2012	CHEMBL3307526
CHEMBL454689		0	350.56	0	3.81	1c	C1=C(CS/C(=N\C2CCCC2)NC2CCCC2)N2CCN=C2S1	IC50	'='	3835.0	nM	5.42			UO_0000065	15.45	0.32	1.61	13.54	False	CHEMBL958139	Displacement of [125I]CXCL12 from CXCR4 in human CEM cells	B	BAO_0000219	cell-based format	Homo sapiens	None	None	CCRF-CEM	None	CHEMBL2107	C-X-C chemokine receptor type 4	Homo sapiens	SINGLE PROTEIN	CHEMBL1151747	1	Scientific Literature	J. Med. Chem.	2008	CHEMBL3307641
CHEMBL2031824		0	673.84	2	5.86	28	C[C@@H](NC(=O)[C@H](CCCNC(=N)N)NC(=O)c1ccc(CN(CCc2ccc(F)cc2)Cc2ccncc2)cc1)c1cccc2ccccc12	Inhibition	'='	44.0	%				UO_0000187					False	CHEMBL2033807	Displacement of [125I]-CXCL12 from CXCR4 expressed in human Jurkat cells at 10 uM relative to T140	B	BAO_0000219	cell-based format	Homo sapiens	None	None	Jurkat	None	CHEMBL2107	C-X-C chemokine receptor type 4	Homo sapiens	SINGLE PROTEIN	CHEMBL2029252	1	Scientific Literature	Bioorg. Med. Chem. Lett.	2012	CHEMBL3307526
CHEMBL2031836		0	687.82	2	5.50	41	C[C@H](NC(=O)[C@H](CCCNC(=N)N)NC(=O)c1ccc(CN(CCc2ccncc2)C(=O)c2ccc(F)cc2)cc1)c1cccc2ccccc12	Inhibition	'='	25.0	%				UO_0000187					False	CHEMBL2033807	Displacement of [125I]-CXCL12 from CXCR4 expressed in human Jurkat cells at 10 uM relative to T140	B	BAO_0000219	cell-based format	Homo sapiens	None	None	Jurkat	None	CHEMBL2107	C-X-C chemokine receptor type 4	Homo sapiens	SINGLE PROTEIN	CHEMBL2029252	1	Scientific Literature	Bioorg. Med. Chem. Lett.	2012	CHEMBL3307526
CHEMBL2031835		0	673.79	2	5.46	40	C[C@H](NC(=O)[C@H](CCCNC(=N)N)NC(=O)c1ccc(CN(Cc2ccncc2)C(=O)c2ccc(F)cc2)cc1)c1cccc2ccccc12	Inhibition	'='	13.0	%				UO_0000187					False	CHEMBL2033807	Displacement of [125I]-CXCL12 from CXCR4 expressed in human Jurkat cells at 10 uM relative to T140	B	BAO_0000219	cell-based format	Homo sapiens	None	None	Jurkat	None	CHEMBL2107	C-X-C chemokine receptor type 4	Homo sapiens	SINGLE PROTEIN	CHEMBL2029252	1	Scientific Literature	Bioorg. Med. Chem. Lett.	2012	CHEMBL3307526
CHEMBL129	ZIDOVUDINE	4	267.25	0	-0.20	AZT	Cc1cn([C@H]2C[C@H](N=[N+]=[N-])[C@@H](CO)O2)c(=O)[nH]c1=O	Inhibition						Not Determined						False	CHEMBL2033807	Displacement of [125I]-CXCL12 from CXCR4 expressed in human Jurkat cells at 10 uM relative to T140	B	BAO_0000219	cell-based format	Homo sapiens	None	None	Jurkat	None	CHEMBL2107	C-X-C chemokine receptor type 4	Homo sapiens	SINGLE PROTEIN	CHEMBL2029252	1	Scientific Literature	Bioorg. Med. Chem. Lett.	2012	CHEMBL3307526
CHEMBL460299		0	364.58	0	4.20	1i	C1=C(CS/C(=N\C2CCCCC2)NC2CCCC2)N2CCN=C2S1	IC50	'='	372.0	nM	6.43			UO_0000065	17.64	0.37	2.23	16.08	False	CHEMBL958139	Displacement of [125I]CXCL12 from CXCR4 in human CEM cells	B	BAO_0000219	cell-based format	Homo sapiens	None	None	CCRF-CEM	None	CHEMBL2107	C-X-C chemokine receptor type 4	Homo sapiens	SINGLE PROTEIN	CHEMBL1151747	1	Scientific Literature	J. Med. Chem.	2008	CHEMBL3307641
CHEMBL518041		0	430.69	1	5.23	1k	C1=C(CS/C(=N\C2CCCCC2)NC23CC4CC(CC(C4)C2)C3)N2CCN=C2S1	IC50	'='	304.0	nM	6.52			UO_0000065					False	CHEMBL958141	Activity at CXCR4 in human CEM cells assessed as inhibition of CXCL12-induced calcium mobilization	F	BAO_0000219	cell-based format	Homo sapiens	None	None	CCRF-CEM	None	CHEMBL2107	C-X-C chemokine receptor type 4	Homo sapiens	SINGLE PROTEIN	CHEMBL1151747	1	Scientific Literature	J. Med. Chem.	2008	CHEMBL3307641
CHEMBL237629		0	348.45	0	4.93	31i	COc1cccc(NCc2ccc(CNc3cccc(OC)c3)cc2)c1	EC	'='	1.0	nM				UO_0000065					False	CHEMBL901586	Displacement of biotinylated TN14003 from CXCR4 in MDA-MB-231 cells	B	BAO_0000219	cell-based format	None	None	None	MDA-MB-231	None	CHEMBL2107	C-X-C chemokine receptor type 4	Homo sapiens	SINGLE PROTEIN	CHEMBL1138262	1	Scientific Literature	J. Med. Chem.	2007	CHEMBL3307960
CHEMBL237418		0	316.45	0	5.00	24c	c1ccc(NCCc2ccc(CCNc3ccccc3)cc2)cc1	EC	'='	100.0	nM				UO_0000065					False	CHEMBL901586	Displacement of biotinylated TN14003 from CXCR4 in MDA-MB-231 cells	B	BAO_0000219	cell-based format	None	None	None	MDA-MB-231	None	CHEMBL2107	C-X-C chemokine receptor type 4	Homo sapiens	SINGLE PROTEIN	CHEMBL1138262	1	Scientific Literature	J. Med. Chem.	2007	CHEMBL3307960
CHEMBL391151		0	348.45	0	4.93	31d	COc1ccc(NCc2ccc(CNc3ccc(OC)cc3)cc2)cc1	EC50	'='	39810717.06	nM		Outside typical range		UO_0000065					False	CHEMBL901586	Displacement of biotinylated TN14003 from CXCR4 in MDA-MB-231 cells	B	BAO_0000219	cell-based format	None	None	None	MDA-MB-231	None	CHEMBL2107	C-X-C chemokine receptor type 4	Homo sapiens	SINGLE PROTEIN	CHEMBL1138262	1	Scientific Literature	J. Med. Chem.	2007	CHEMBL3307960
CHEMBL237629		0	348.45	0	4.93	31i	COc1cccc(NCc2ccc(CNc3cccc(OC)c3)cc2)c1	EC50	'='	1000000000.0	nM		Outside typical range		UO_0000065					False	CHEMBL901586	Displacement of biotinylated TN14003 from CXCR4 in MDA-MB-231 cells	B	BAO_0000219	cell-based format	None	None	None	MDA-MB-231	None	CHEMBL2107	C-X-C chemokine receptor type 4	Homo sapiens	SINGLE PROTEIN	CHEMBL1138262	1	Scientific Literature	J. Med. Chem.	2007	CHEMBL3307960
CHEMBL216826		0	1089.09	None	None	ADS-J1	COc1ccc(S(=O)(=O)O)cc1/N=N/c1c(S(=O)(=O)O)cc2cc(Nc3nc(Nc4ccccc4)nc(Nc4cc(C)c(/N=N/c5cc(S(=O)(=O)O)cc6cc(S(=O)(=O)O)cc(O)c56)cc4OC)n3)ccc2c1O	Inhibition	'='	18.0	%				UO_0000187					False	CHEMBL1659741	Inhibition of MAb12G5 binding to CXCR4 in human CEM cells at 25 uM by ELISA	B	BAO_0000219	cell-based format	Homo sapiens	None	None	CCRF-CEM	None	CHEMBL2107	C-X-C chemokine receptor type 4	Homo sapiens	SINGLE PROTEIN	CHEMBL1649291	1	Scientific Literature	Antimicrob. Agents Chemother.	2009	CHEMBL3307641
CHEMBL1949675		0	744.85	2	0.11	6	CC(=O)NCCC[C@@H]1C(=O)N[C@@H](CCCNC(N)=O)C(=O)N[C@@H](Cc2ccc3ccccc3c2)C(=O)NCC(=O)N[C@H](Cc2ccc(O)cc2)C(=O)N1C	IC50	'='	1000.0	nM	6.00			UO_0000065	8.06	0.15	5.89	2.49	False	CHEMBL1954783	Displacement of [125I]-CPCR4 from CXCR4 receptor in human Jurkat cells after 2 hrs by gamma counting	B	BAO_0000219	cell-based format	Homo sapiens	None	None	Jurkat	None	CHEMBL2107	C-X-C chemokine receptor type 4	Homo sapiens	SINGLE PROTEIN	CHEMBL1949612	1	Scientific Literature	J. Med. Chem.	2011	CHEMBL3307526
CHEMBL1802282		0	432.10	0	3.89	15	Clc1nc(Cl)nc(NCc2ccc(CNc3nc(Cl)nc(Cl)n3)cc2)n1	Inhibition	'='	82.0	%				UO_0000187					False	CHEMBL1805499	Antagonist activity at CXCR4 in human MDA-MB-231 cells assessed as inhibition of CXCL12-mediated cell invasion at 100 nM by madrigal cell invasion assay	F	BAO_0000219	cell-based format	Homo sapiens	None	None	MDA-MB-231	None	CHEMBL2107	C-X-C chemokine receptor type 4	Homo sapiens	SINGLE PROTEIN	CHEMBL1799970	1	Scientific Literature	J. Med. Chem.	2010	CHEMBL3307960
CHEMBL1802281		0	328.33	0	2.77	13	Fc1cnc(NCc2ccc(CNc3ncc(F)cn3)cc2)nc1	Inhibition	'='	75.0	%				UO_0000187					False	CHEMBL1805499	Antagonist activity at CXCR4 in human MDA-MB-231 cells assessed as inhibition of CXCL12-mediated cell invasion at 100 nM by madrigal cell invasion assay	F	BAO_0000219	cell-based format	Homo sapiens	None	None	MDA-MB-231	None	CHEMBL2107	C-X-C chemokine receptor type 4	Homo sapiens	SINGLE PROTEIN	CHEMBL1799970	1	Scientific Literature	J. Med. Chem.	2010	CHEMBL3307960
CHEMBL1802279		0	326.35	0	3.98	8a	Fc1cccc(NCc2ccc(CNc3cccc(F)n3)cc2)n1	Inhibition	'='	85.0	%				UO_0000187					False	CHEMBL1805499	Antagonist activity at CXCR4 in human MDA-MB-231 cells assessed as inhibition of CXCL12-mediated cell invasion at 100 nM by madrigal cell invasion assay	F	BAO_0000219	cell-based format	Homo sapiens	None	None	MDA-MB-231	None	CHEMBL2107	C-X-C chemokine receptor type 4	Homo sapiens	SINGLE PROTEIN	CHEMBL1799970	1	Scientific Literature	J. Med. Chem.	2010	CHEMBL3307960
CHEMBL1802280		0	326.35	0	3.98	8b	Fc1ccc(NCc2ccc(CNc3ccc(F)cn3)cc2)nc1	EC	'='	100.0	nM				UO_0000065					False	CHEMBL1805498	Displacement of biotinylated-TN14003 from CXCL12 binding site of CXCR4 in human MDA-MB-231 cells assessed as concentration required to inhibit >50% using rhodamine staining	B	BAO_0000219	cell-based format	Homo sapiens	None	None	MDA-MB-231	None	CHEMBL2107	C-X-C chemokine receptor type 4	Homo sapiens	SINGLE PROTEIN	CHEMBL1799970	1	Scientific Literature	J. Med. Chem.	2010	CHEMBL3307960
CHEMBL604583		0	371.48	0	4.11	17	Cc1ccc(S(=O)(=O)N(C)c2ccccc2C(=O)c2ccsc2)cc1	IC50	'>'	60000.0	nM				UO_0000065					False	CHEMBL1072550	Inhibition of CXCR4 in human T cells	B	BAO_0000219	cell-based format	Homo sapiens	None	None	T-cell	None	CHEMBL2107	C-X-C chemokine receptor type 4	Homo sapiens	SINGLE PROTEIN	CHEMBL1153208	1	Scientific Literature	Bioorg. Med. Chem. Lett.	2010	CHEMBL3307588
CHEMBL471133		0	493.57	1	0.61	10a	N=C(N)NCCCn1c(C(=O)NCCc2ccc(O)cc2)cc2cc(NC(=O)CNC(=N)N)ccc21	Activity	'='	23.0	%				UO_0000187					False	CHEMBL951558	Displacement of [125I]SDF1 from human CXCR4 expressed in CHO cells at 10 uM	B	BAO_0000219	cell-based format	Homo sapiens	None	None	CHO	None	CHEMBL2107	C-X-C chemokine receptor type 4	Homo sapiens	SINGLE PROTEIN	CHEMBL1157489	1	Scientific Literature	Bioorg. Med. Chem. Lett.	2008	CHEMBL3308072
CHEMBL443092		0	570.70	2	2.51	10f	N=C(N)NCCCn1c(C(=O)NCCc2c[nH]c3ccccc23)cc2cc(NC(=O)C3CCN(C(=N)N)CC3)ccc21	Activity	'='	86.0	%				UO_0000187					False	CHEMBL951558	Displacement of [125I]SDF1 from human CXCR4 expressed in CHO cells at 10 uM	B	BAO_0000219	cell-based format	Homo sapiens	None	None	CHO	None	CHEMBL2107	C-X-C chemokine receptor type 4	Homo sapiens	SINGLE PROTEIN	CHEMBL1157489	1	Scientific Literature	Bioorg. Med. Chem. Lett.	2008	CHEMBL3308072
CHEMBL235068		0	288.39	0	4.91	3	c1ccc(NCc2ccc(CNc3ccccc3)cc2)cc1	Inhibition	'='	54.0	%				UO_0000187					False	CHEMBL1805500	Antagonist activity at CXCR4 in human MDA-MB-231 cells assessed as inhibition of CXCL12-mediated cell invasion at 10 nM by madrigal cell invasion assay	F	BAO_0000219	cell-based format	Homo sapiens	None	None	MDA-MB-231	None	CHEMBL2107	C-X-C chemokine receptor type 4	Homo sapiens	SINGLE PROTEIN	CHEMBL1799970	1	Scientific Literature	J. Med. Chem.	2010	CHEMBL3307960
CHEMBL1802332		0	388.38	0	2.79	18b	COc1ncc(F)c(NCc2ccc(CNc3nc(OC)ncc3F)cc2)n1	Inhibition	'='	100.0	%				UO_0000187					False	CHEMBL1805499	Antagonist activity at CXCR4 in human MDA-MB-231 cells assessed as inhibition of CXCL12-mediated cell invasion at 100 nM by madrigal cell invasion assay	F	BAO_0000219	cell-based format	Homo sapiens	None	None	MDA-MB-231	None	CHEMBL2107	C-X-C chemokine receptor type 4	Homo sapiens	SINGLE PROTEIN	CHEMBL1799970	1	Scientific Literature	J. Med. Chem.	2010	CHEMBL3307960
CHEMBL1802331		0	352.40	0	2.51	18a	COc1nccc(NCc2ccc(CNc3ccnc(OC)n3)cc2)n1	Inhibition	'='	65.0	%				UO_0000187					False	CHEMBL1805499	Antagonist activity at CXCR4 in human MDA-MB-231 cells assessed as inhibition of CXCL12-mediated cell invasion at 100 nM by madrigal cell invasion assay	F	BAO_0000219	cell-based format	Homo sapiens	None	None	MDA-MB-231	None	CHEMBL2107	C-X-C chemokine receptor type 4	Homo sapiens	SINGLE PROTEIN	CHEMBL1799970	1	Scientific Literature	J. Med. Chem.	2010	CHEMBL3307960
CHEMBL1802329		0	562.57	1	3.44	21c	CCOCCN1CCN(C(=O)c2cnc(NCc3ccc(CNc4ncc(F)cn4)cc3)nc2C(F)(F)F)CC1	Inhibition	'='	95.0	%				UO_0000187					False	CHEMBL1805499	Antagonist activity at CXCR4 in human MDA-MB-231 cells assessed as inhibition of CXCL12-mediated cell invasion at 100 nM by madrigal cell invasion assay	F	BAO_0000219	cell-based format	Homo sapiens	None	None	MDA-MB-231	None	CHEMBL2107	C-X-C chemokine receptor type 4	Homo sapiens	SINGLE PROTEIN	CHEMBL1799970	1	Scientific Literature	J. Med. Chem.	2010	CHEMBL3307960
CHEMBL512691		0	505.62	1	4.95	13a	N=C(N)NCCc1cc2cc(NC(=O)Cc3ccc(O)cc3)ccc2n1CCc1ccc2ccccc2c1	Activity	'='	51.0	%				UO_0000187					False	CHEMBL951558	Displacement of [125I]SDF1 from human CXCR4 expressed in CHO cells at 10 uM	B	BAO_0000219	cell-based format	Homo sapiens	None	None	CHO	None	CHEMBL2107	C-X-C chemokine receptor type 4	Homo sapiens	SINGLE PROTEIN	CHEMBL1157489	1	Scientific Literature	Bioorg. Med. Chem. Lett.	2008	CHEMBL3308072
CHEMBL477121		0	410.61	0	1.74	AMD-3465	c1ccc(CNCc2ccc(CN3CCCNCCNCCCNCC3)cc2)nc1	Ki	'='	320.0	nM	6.50			UO_0000065	15.82	0.30	4.75	10.11	False	CHEMBL950626	Displacement of [125I]12G5 antibody from transmembrane domain 6 of human CXCR4 Y256A mutant expressed in COS7 cells	B	BAO_0000219	cell-based format	Homo sapiens	None	None	COS-7	None	CHEMBL2107	C-X-C chemokine receptor type 4	Homo sapiens	SINGLE PROTEIN	CHEMBL1156482	1	Scientific Literature	J. Biol. Chem.	2007	CHEMBL3307648
CHEMBL477121		0	410.61	0	1.74	AMD-3465	c1ccc(CNCc2ccc(CN3CCCNCCNCCCNCC3)cc2)nc1	logKi						Not Determined						False	CHEMBL950621	Displacement of [125I]12G5 antibody from transmembrane domain 5 of human CXCR4 Q200A mutant expressed in COS7 cells	B	BAO_0000219	cell-based format	Homo sapiens	None	None	COS-7	None	CHEMBL2107	C-X-C chemokine receptor type 4	Homo sapiens	SINGLE PROTEIN	CHEMBL1156482	1	Scientific Literature	J. Biol. Chem.	2007	CHEMBL3307648
CHEMBL2062277		0	629.80	0	4.68	KRH-3955	CCCN(CCC)CCCCN(C)Cc1ccc(CN(Cc2ncc[nH]2)Cc2nccn2C)cc1.O=C(O)C(O)C(O)C(=O)O	IC50	'='	0.5	nM	9.30			UO_0000065	19.39	0.36	4.62	16.54	False	CHEMBL1666323	Inhibition of Mab 12G5 binding to CXCR4 D181A mutant expressed in HEK293 cells	B	BAO_0000219	cell-based format	Homo sapiens	None	None	HEK293	None	CHEMBL2107	C-X-C chemokine receptor type 4	Homo sapiens	SINGLE PROTEIN	CHEMBL1649540	1	Scientific Literature	Antimicrob. Agents Chemother.	2009	CHEMBL3307715
CHEMBL2062277		0	629.80	0	4.68	KRH-3955	CCCN(CCC)CCCCN(C)Cc1ccc(CN(Cc2ncc[nH]2)Cc2nccn2C)cc1.O=C(O)C(O)C(O)C(=O)O	IC50	'='	1.0	nM	9.00			UO_0000065	18.76	0.35	4.32	16.01	False	CHEMBL1666326	Inhibition of Mab 12G5 binding to CXCR4 E275A mutant expressed in HEK293 cells	B	BAO_0000219	cell-based format	Homo sapiens	None	None	HEK293	None	CHEMBL2107	C-X-C chemokine receptor type 4	Homo sapiens	SINGLE PROTEIN	CHEMBL1649540	1	Scientific Literature	Antimicrob. Agents Chemother.	2009	CHEMBL3307715
CHEMBL2062277		0	629.80	0	4.68	KRH-3955	CCCN(CCC)CCCCN(C)Cc1ccc(CN(Cc2ncc[nH]2)Cc2nccn2C)cc1.O=C(O)C(O)C(O)C(=O)O	IC90	'='	6.3	nM				UO_0000065					False	CHEMBL1666321	Inhibition of Mab 12G5 binding to CXCR4 H113A mutant expressed in HEK293 cells	B	BAO_0000219	cell-based format	Homo sapiens	None	None	HEK293	None	CHEMBL2107	C-X-C chemokine receptor type 4	Homo sapiens	SINGLE PROTEIN	CHEMBL1649540	1	Scientific Literature	Antimicrob. Agents Chemother.	2009	CHEMBL3307715
CHEMBL2062277		0	629.80	0	4.68	KRH-3955	CCCN(CCC)CCCCN(C)Cc1ccc(CN(Cc2ncc[nH]2)Cc2nccn2C)cc1.O=C(O)C(O)C(O)C(=O)O	IC90	'='	6.1	nM				UO_0000065					False	CHEMBL1666328	Inhibition of Mab 12G5 binding to CXCR4 V280A mutant expressed in HEK293 cells	B	BAO_0000219	cell-based format	Homo sapiens	None	None	HEK293	None	CHEMBL2107	C-X-C chemokine receptor type 4	Homo sapiens	SINGLE PROTEIN	CHEMBL1649540	1	Scientific Literature	Antimicrob. Agents Chemother.	2009	CHEMBL3307715
CHEMBL2062277		0	629.80	0	4.68	KRH-3955	CCCN(CCC)CCCCN(C)Cc1ccc(CN(Cc2ncc[nH]2)Cc2nccn2C)cc1.O=C(O)C(O)C(O)C(=O)O	IC90	'='	6.9	nM				UO_0000065					False	CHEMBL1666330	Inhibition of Mab 12G5 binding to CXCR4 W283A mutant expressed in HEK293 cells	B	BAO_0000219	cell-based format	Homo sapiens	None	None	HEK293	None	CHEMBL2107	C-X-C chemokine receptor type 4	Homo sapiens	SINGLE PROTEIN	CHEMBL1649540	1	Scientific Literature	Antimicrob. Agents Chemother.	2009	CHEMBL3307715
CHEMBL18442	PLERIXAFOR	4	502.80	2	0.42	AMD-3100	c1cc(CN2CCCNCCNCCCNCC2)ccc1CN1CCCNCCNCCCNCC1	IC50	'='	258.5	nM	6.59			UO_0000065	13.10	0.25	6.17	8.37	False	CHEMBL1666319	Inhibition of Mab 12G5 binding to CXCR4 V99A mutant expressed in HEK293 cells	B	BAO_0000219	cell-based format	Homo sapiens	None	None	HEK293	None	CHEMBL2107	C-X-C chemokine receptor type 4	Homo sapiens	SINGLE PROTEIN	CHEMBL1649540	1	Scientific Literature	Antimicrob. Agents Chemother.	2009	CHEMBL3307715
CHEMBL1644082		0	373.46	0	4.09	(S)-3h	NCc1cocc1N(Cc1nc2ccccc2[nH]1)[C@H]1CCCc2cccnc21	IC50	'='	44.5	nM	7.35			UO_0000065	19.69	0.36	3.26	8.76	False	CHEMBL1646841	Displacement of [125I]SDF-1 from CXCR4 in human CEM-CCRF cells expressing CD4 by liquid scintillation counting	B	BAO_0000219	cell-based format	Homo sapiens	None	None	CEM-CCRF	None	CHEMBL2107	C-X-C chemokine receptor type 4	Homo sapiens	SINGLE PROTEIN	CHEMBL1641524	1	Scientific Literature	Bioorg. Med. Chem. Lett.	2011	None
CHEMBL1682856		0	324.47	0	3.40	2d	Cc1ccc(CN(CCCCN)C2CCCc3cccnc32)nc1	IC50	'='	35.0	nM	7.46			UO_0000065					False	CHEMBL1685195	Antagonist activity at CXCR4 in human CEM-CCRF cells assessed as inhibition of SDF-1-induced calcium signaling	F	BAO_0000219	cell-based format	Homo sapiens	None	None	CEM-CCRF	None	CHEMBL2107	C-X-C chemokine receptor type 4	Homo sapiens	SINGLE PROTEIN	CHEMBL1681661	1	Scientific Literature	Bioorg. Med. Chem. Lett.	2011	None
CHEMBL1682866		0	344.89	0	3.75	2n	NCCCCN(Cc1ncccc1Cl)C1CCCc2cccnc21	IC50	'='	44.0	nM	7.36			UO_0000065					False	CHEMBL1685195	Antagonist activity at CXCR4 in human CEM-CCRF cells assessed as inhibition of SDF-1-induced calcium signaling	F	BAO_0000219	cell-based format	Homo sapiens	None	None	CEM-CCRF	None	CHEMBL2107	C-X-C chemokine receptor type 4	Homo sapiens	SINGLE PROTEIN	CHEMBL1681661	1	Scientific Literature	Bioorg. Med. Chem. Lett.	2011	None
CHEMBL518004		0	534.62	2	4.81	10i	N=C(N)NCCCn1c(C(=O)Nc2cccc3ccccc23)cc2cc(NC(=O)Cc3ccc(O)cc3)ccc21	Activity	'='	62.0	%				UO_0000187					False	CHEMBL951558	Displacement of [125I]SDF1 from human CXCR4 expressed in CHO cells at 10 uM	B	BAO_0000219	cell-based format	Homo sapiens	None	None	CHO	None	CHEMBL2107	C-X-C chemokine receptor type 4	Homo sapiens	SINGLE PROTEIN	CHEMBL1157489	1	Scientific Literature	Bioorg. Med. Chem. Lett.	2008	CHEMBL3308072
CHEMBL18442	PLERIXAFOR	4	502.80	2	0.42	AMD-3100	c1cc(CN2CCCNCCNCCCNCC2)ccc1CN1CCCNCCNCCCNCC1	IC50	'='	143.7	nM	6.84			UO_0000065	13.61	0.26	6.42	8.70	False	CHEMBL1666323	Inhibition of Mab 12G5 binding to CXCR4 D181A mutant expressed in HEK293 cells	B	BAO_0000219	cell-based format	Homo sapiens	None	None	HEK293	None	CHEMBL2107	C-X-C chemokine receptor type 4	Homo sapiens	SINGLE PROTEIN	CHEMBL1649540	1	Scientific Literature	Antimicrob. Agents Chemother.	2009	CHEMBL3307715
CHEMBL2062277		0	629.80	0	4.68	KRH-3955	CCCN(CCC)CCCCN(C)Cc1ccc(CN(Cc2ncc[nH]2)Cc2nccn2C)cc1.O=C(O)C(O)C(O)C(=O)O	IC90	'='	6.4	nM				UO_0000065					False	CHEMBL1666326	Inhibition of Mab 12G5 binding to CXCR4 E275A mutant expressed in HEK293 cells	B	BAO_0000219	cell-based format	Homo sapiens	None	None	HEK293	None	CHEMBL2107	C-X-C chemokine receptor type 4	Homo sapiens	SINGLE PROTEIN	CHEMBL1649540	1	Scientific Literature	Antimicrob. Agents Chemother.	2009	CHEMBL3307715
CHEMBL18442	PLERIXAFOR	4	502.80	2	0.42	AMD-3100	c1cc(CN2CCCNCCNCCCNCC2)ccc1CN1CCCNCCNCCCNCC1	IC50	'='	469.5	nM	6.33			UO_0000065	12.59	0.24	5.91	8.05	False	CHEMBL1666327	Inhibition of Mab 12G5 binding to CXCR4 E277A mutant expressed in HEK293 cells	B	BAO_0000219	cell-based format	Homo sapiens	None	None	HEK293	None	CHEMBL2107	C-X-C chemokine receptor type 4	Homo sapiens	SINGLE PROTEIN	CHEMBL1649540	1	Scientific Literature	Antimicrob. Agents Chemother.	2009	CHEMBL3307715
CHEMBL478168		0	409.62	0	2.34	AMD-3529	c1ccc(CNCc2ccc(CN3CCCNCCNCCCNCC3)cc2)cc1	Ki	'='	340.0	nM	6.47			UO_0000065					False	CHEMBL951600	Antagonist activity at human CXCR4 T287A mutant expressed in COS7 cells coexpressing G protein Gqi4myr assessed as inhibition of CXCL12-induced phosphatidylinositol turnover	F	BAO_0000219	cell-based format	Homo sapiens	None	None	COS-7	None	CHEMBL2107	C-X-C chemokine receptor type 4	Homo sapiens	SINGLE PROTEIN	CHEMBL1156482	1	Scientific Literature	J. Biol. Chem.	2007	CHEMBL3307648
CHEMBL122226		0	304.48	0	1.36	AMD-3389	Cc1ccc(CN2CCCNCCNCCCNCC2)cc1	logIC50	'='	-3.52										False	CHEMBL951601	Antagonist activity at human CXCR4 E288A mutant expressed in COS7 cells coexpressing G protein Gqi4myr assessed as inhibition of CXCL12-induced phosphatidylinositol turnover	F	BAO_0000219	cell-based format	Homo sapiens	None	None	COS-7	None	CHEMBL2107	C-X-C chemokine receptor type 4	Homo sapiens	SINGLE PROTEIN	CHEMBL1156482	1	Scientific Literature	J. Biol. Chem.	2007	CHEMBL3307648
CHEMBL541337		0	607.47	1	4.99	7a	Cl.c1cc(CN2CCCSCCSCCCNCC2)ccc1CN1CCCSCCSCCCNCC1	IC50	'>'	35000.0	nM				UO_0000065					False	CHEMBL884098	Inhibitory activity against CX3C chemokine receptor 4-specific monoclonal antibody 12G5 (mAb-12G5) binding to human chemokinin receptor CXCR4 in lymphocytic SUP-T1 cells	B	BAO_0000219	cell-based format	None	None	None	SUP-T1	None	CHEMBL2107	C-X-C chemokine receptor type 4	Homo sapiens	SINGLE PROTEIN	CHEMBL1132406	1	Scientific Literature	J. Med. Chem.	1999	CHEMBL3308368
CHEMBL1256529		0	2650.56	None	None	28	N=C(N)NCCC[C@H](NC(=O)[C@H]1CSSC[C@@H](NC(=O)[C@H](Cc2ccc3ccccc3c2)NC(=O)[C@H](CCCNC(=N)N)NC(=O)[C@H](CCCNC(=N)N)NC(=O)c2ccc(F)cc2)C(=O)N[C@@H](Cc2ccc(O)cc2)C(=O)N[C@@H](CCCNC(N)=O)C(=O)N[C@@H](CCCNC(=N)N)C(=O)N[C@@H](CCCCNC(=O)CCC(=O)NCCCCCCN2CCC(NC(=O)C(=O)Nc3ccc(Cl)cc3)CC2)C(=O)N2CCC[C@H]2C(=O)N[C@@H](Cc2ccc(O)cc2)C(=O)N[C@@H](CCCNC(=N)N)C(=O)N[C@@H](CCCNC(N)=O)C(=O)N1)C(N)=O	EC50	'='	18.7	nM	7.73			UO_0000065	2.92	None	None	None	False	CHEMBL1259506	Displacement of [125I]-SDF-1-alpha from CXCR4 expressed in CHO cells	B	BAO_0000219	cell-based format	None	None	None	CHO	None	CHEMBL2107	C-X-C chemokine receptor type 4	Homo sapiens	SINGLE PROTEIN	CHEMBL1255517	1	Scientific Literature	Bioorg. Med. Chem. Lett.	2010	CHEMBL3308072
CHEMBL2311028	PLERIXAFOR OCTAHYDROCHLORIDE	0	794.48	2	0.42	2, AMD3100	Cl.Cl.Cl.Cl.Cl.Cl.Cl.Cl.c1cc(CN2CCCNCCNCCCNCC2)ccc1CN1CCCNCCNCCCNCC1	Inhibition						Not Active						False	CHEMBL2173463	Inhibition of CXCR4 in human GBM2 cells assessed as reduction of total AKT level at 1 uM after 8 hrs by immunoblotting assay	B	BAO_0000219	cell-based format	Homo sapiens	None	None	GBM2	None	CHEMBL2107	C-X-C chemokine receptor type 4	Homo sapiens	SINGLE PROTEIN	CHEMBL2169816	1	Scientific Literature	J. Med. Chem.	2012	None
CHEMBL2062277		0	629.80	0	4.68	KRH-3955	CCCN(CCC)CCCCN(C)Cc1ccc(CN(Cc2ncc[nH]2)Cc2nccn2C)cc1.O=C(O)C(O)C(O)C(=O)O	Inhibition	'='	40.0	%				UO_0000187					False	CHEMBL1666161	Inhibition of Mab 12G5 binding to CXCR4 expressed in human MOLT4 cells at 10 nM measured after 6 hrs post drug washout by FACS analysis	B	BAO_0000219	cell-based format	None	None	None	MOLT-4	None	CHEMBL2107	C-X-C chemokine receptor type 4	Homo sapiens	SINGLE PROTEIN	CHEMBL1649540	1	Scientific Literature	Antimicrob. Agents Chemother.	2009	CHEMBL3307557
CHEMBL2062277		0	629.80	0	4.68	KRH-3955	CCCN(CCC)CCCCN(C)Cc1ccc(CN(Cc2ncc[nH]2)Cc2nccn2C)cc1.O=C(O)C(O)C(O)C(=O)O	IC50	'='	3.2	nM	8.49			UO_0000065	17.71	0.33	3.81	15.11	False	CHEMBL1666322	Inhibition of Mab 12G5 binding to CXCR4 D171A mutant expressed in HEK293 cells	B	BAO_0000219	cell-based format	Homo sapiens	None	None	HEK293	None	CHEMBL2107	C-X-C chemokine receptor type 4	Homo sapiens	SINGLE PROTEIN	CHEMBL1649540	1	Scientific Literature	Antimicrob. Agents Chemother.	2009	CHEMBL3307715
CHEMBL18442	PLERIXAFOR	4	502.80	2	0.42	AMD-3100	c1cc(CN2CCCNCCNCCCNCC2)ccc1CN1CCCNCCNCCCNCC1	IC50	'>'	1000.0	nM				UO_0000065					False	CHEMBL1666322	Inhibition of Mab 12G5 binding to CXCR4 D171A mutant expressed in HEK293 cells	B	BAO_0000219	cell-based format	Homo sapiens	None	None	HEK293	None	CHEMBL2107	C-X-C chemokine receptor type 4	Homo sapiens	SINGLE PROTEIN	CHEMBL1649540	1	Scientific Literature	Antimicrob. Agents Chemother.	2009	CHEMBL3307715
CHEMBL18442	PLERIXAFOR	4	502.80	2	0.42	AMD-3100	c1cc(CN2CCCNCCNCCCNCC2)ccc1CN1CCCNCCNCCCNCC1	IC50	'>'	1000.0	nM				UO_0000065					False	CHEMBL1666325	Inhibition of Mab 12G5 binding to CXCR4 D262A mutant expressed in HEK293 cells	B	BAO_0000219	cell-based format	Homo sapiens	None	None	HEK293	None	CHEMBL2107	C-X-C chemokine receptor type 4	Homo sapiens	SINGLE PROTEIN	CHEMBL1649540	1	Scientific Literature	Antimicrob. Agents Chemother.	2009	CHEMBL3307715
CHEMBL18442	PLERIXAFOR	4	502.80	2	0.42	AMD-3100	c1cc(CN2CCCNCCNCCCNCC2)ccc1CN1CCCNCCNCCCNCC1	IC90	'='	821.3	nM				UO_0000065					False	CHEMBL1666320	Inhibition of Mab 12G5 binding to CXCR4 V112A mutant expressed in HEK293 cells	B	BAO_0000219	cell-based format	Homo sapiens	None	None	HEK293	None	CHEMBL2107	C-X-C chemokine receptor type 4	Homo sapiens	SINGLE PROTEIN	CHEMBL1649540	1	Scientific Literature	Antimicrob. Agents Chemother.	2009	CHEMBL3307715
CHEMBL18442	PLERIXAFOR	4	502.80	2	0.42	AMD-3100	c1cc(CN2CCCNCCNCCCNCC2)ccc1CN1CCCNCCNCCCNCC1	IC90	'>'	1000.0	nM				UO_0000065					False	CHEMBL1666322	Inhibition of Mab 12G5 binding to CXCR4 D171A mutant expressed in HEK293 cells	B	BAO_0000219	cell-based format	Homo sapiens	None	None	HEK293	None	CHEMBL2107	C-X-C chemokine receptor type 4	Homo sapiens	SINGLE PROTEIN	CHEMBL1649540	1	Scientific Literature	Antimicrob. Agents Chemother.	2009	CHEMBL3307715
CHEMBL584075		0	391.52	0	2.81	13	CN(Cc1nc2ccccc2n1CCCNC(=N)N)C1CCCc2cccnc21	Activity						Active						False	CHEMBL1042770	Antagonist activity at CXCR4 by noncompetitive binding assay	B	BAO_0000357	single protein format	None	None	None	None	None	CHEMBL2107	C-X-C chemokine receptor type 4	Homo sapiens	SINGLE PROTEIN	CHEMBL1155333	1	Scientific Literature	Bioorg. Med. Chem. Lett.	2009	None
CHEMBL391151		0	348.45	0	4.93	31d	COc1ccc(NCc2ccc(CNc3ccc(OC)cc3)cc2)cc1	EC	'='	25.0	nM				UO_0000065					False	CHEMBL901586	Displacement of biotinylated TN14003 from CXCR4 in MDA-MB-231 cells	B	BAO_0000219	cell-based format	None	None	None	MDA-MB-231	None	CHEMBL2107	C-X-C chemokine receptor type 4	Homo sapiens	SINGLE PROTEIN	CHEMBL1138262	1	Scientific Literature	J. Med. Chem.	2007	CHEMBL3307960
CHEMBL545532		0	543.19	1	2.12	7b	Cl.c1cc(CN2CCCOCCOCCCNCC2)ccc1CN1CCCOCCOCCCNCC1	IC50	'>'	35000.0	nM				UO_0000065					False	CHEMBL884098	Inhibitory activity against CX3C chemokine receptor 4-specific monoclonal antibody 12G5 (mAb-12G5) binding to human chemokinin receptor CXCR4 in lymphocytic SUP-T1 cells	B	BAO_0000219	cell-based format	None	None	None	SUP-T1	None	CHEMBL2107	C-X-C chemokine receptor type 4	Homo sapiens	SINGLE PROTEIN	CHEMBL1132406	1	Scientific Literature	J. Med. Chem.	1999	CHEMBL3308368
CHEMBL321539		0	550.75	2	7.06	33	C=CCN(C(=O)OCc1ccccc1)C1CCN(CCC(Cn2c(CC)nc3ccccc32)c2ccccc2)CC1	IC50	'>'	1000.0	nM				UO_0000065					False	CHEMBL652951	Compound was evaluated for its inhibitory activity against C-X-C chemokine receptor type 4	B	BAO_0000357	single protein format	None	None	None	None	None	CHEMBL2107	C-X-C chemokine receptor type 4	Homo sapiens	SINGLE PROTEIN	CHEMBL1133867	1	Scientific Literature	Bioorg. Med. Chem. Lett.	2001	None
CHEMBL2031821		0	687.86	2	5.90	25	C[C@@H](NC(=O)[C@H](CCCNC(=N)N)NC(=O)c1ccc(CN(CCc2ccc(F)cc2)CCc2ccccn2)cc1)c1cccc2ccccc12	Inhibition	'='	13.0	%				UO_0000187					False	CHEMBL2033807	Displacement of [125I]-CXCL12 from CXCR4 expressed in human Jurkat cells at 10 uM relative to T140	B	BAO_0000219	cell-based format	Homo sapiens	None	None	Jurkat	None	CHEMBL2107	C-X-C chemokine receptor type 4	Homo sapiens	SINGLE PROTEIN	CHEMBL2029252	1	Scientific Literature	Bioorg. Med. Chem. Lett.	2012	CHEMBL3307526
CHEMBL2031829		0	673.84	2	5.86	33	C[C@H](NC(=O)[C@H](CCCNC(=N)N)NC(=O)c1ccc(CN(CCc2cccnc2)Cc2ccc(F)cc2)cc1)c1cccc2ccccc12	Inhibition	'='	60.0	%				UO_0000187					False	CHEMBL2033807	Displacement of [125I]-CXCL12 from CXCR4 expressed in human Jurkat cells at 10 uM relative to T140	B	BAO_0000219	cell-based format	Homo sapiens	None	None	Jurkat	None	CHEMBL2107	C-X-C chemokine receptor type 4	Homo sapiens	SINGLE PROTEIN	CHEMBL2029252	1	Scientific Literature	Bioorg. Med. Chem. Lett.	2012	CHEMBL3307526
CHEMBL3914095		0	3012.62	None	None	10	CC(C)C[C@H](NC(=O)[C@H](CO)NC(=O)[C@@H](NC(=O)[C@@H]1CCCN1C(=O)[C@@H](N)CCCCN)C(C)C)C(=O)N[C@@H](CO)C(=O)N[C@@H](Cc1ccc(O)cc1)C(=O)N[C@@H](C)C(=O)N[C@@H](CO)C(=O)N[C@@H](C)C(=O)NCCCC[C@H](NC(=O)[C@@H]1CSSC[C@H](NC(=O)[C@H](Cc2ccc3ccccc3c2)NC(=O)[C@H](CCCNC(=N)N)NC(=O)[C@@H](N)CCCNC(=N)N)C(=O)N[C@@H](Cc2ccc(O)cc2)C(=O)N[C@@H](CCCNC(=N)N)C(=O)N[C@@H](CCCCN)C(=O)N[C@H](CCCCN)C(=O)N2CCC[C@H]2C(=O)N[C…	EC50	'='	40.0	nM	7.40			UO_0000065	2.46	None	None	None	False	CHEMBL3860434	Agonist activity at HA-tagged human CXCR4 receptor expressed in HEK293 cells co-transfected with Galphai1-91-RlucII, Gbeta1, and GFP10-G-gamma1 incubated for 7 mins by Galpha1 protein activation-based BRET assay	B	BAO_0000219	cell-based format	Homo sapiens	None	None	HEK293	None	CHEMBL2107	C-X-C chemokine receptor type 4	Homo sapiens	SINGLE PROTEIN	CHEMBL3860039	1	Scientific Literature	J Med Chem	2016	CHEMBL3307715
CHEMBL3976727		0	3097.73	None	None	2	CC(C)C[C@H](NC(=O)[C@H](CO)NC(=O)[C@@H](NC(=O)[C@@H]1CCCN1C(=O)[C@@H](N)CCCCN)C(C)C)C(=O)N[C@@H](CO)C(=O)N[C@@H](Cc1ccc(O)cc1)C(=O)N[C@@H](CCCNC(=N)N)C(=O)N[C@@H](CO)C(=O)N[C@@H](C)C(=O)NCCCC[C@H](NC(=O)[C@@H]1CSSC[C@H](NC(=O)[C@H](Cc2ccc3ccccc3c2)NC(=O)[C@H](CCCNC(=N)N)NC(=O)[C@@H](N)CCCNC(=N)N)C(=O)N[C@@H](Cc2ccc(O)cc2)C(=O)N[C@@H](CCCNC(=N)N)C(=O)N[C@@H](CCCCN)C(=O)N[C@H](CCCCN)C(=O)N2CCC[C@H]…	%max	'='	45.0	%				UO_0000187					False	CHEMBL3860435	Agonist activity at CXCR4 in human REH cells assessed as induction of chemotaxis incubated for 3 hrs by transwell migration assay	B	BAO_0000219	cell-based format	Homo sapiens	None	None	REH	None	CHEMBL2107	C-X-C chemokine receptor type 4	Homo sapiens	SINGLE PROTEIN	CHEMBL3860039	1	Scientific Literature	J Med Chem	2016	CHEMBL3308823
CHEMBL3922941		0	3071.69	None	None	4	CC(C)C[C@H](NC(=O)[C@H](CO)NC(=O)[C@@H](NC(=O)[C@H](C)NC(=O)[C@@H](N)CCCCN)C(C)C)C(=O)N[C@@H](CO)C(=O)N[C@@H](Cc1ccc(O)cc1)C(=O)N[C@@H](CCCNC(=N)N)C(=O)N[C@@H](CO)C(=O)N[C@@H](C)C(=O)NCCCC[C@H](NC(=O)[C@@H]1CSSC[C@H](NC(=O)[C@H](Cc2ccc3ccccc3c2)NC(=O)[C@H](CCCNC(=N)N)NC(=O)[C@@H](N)CCCNC(=N)N)C(=O)N[C@@H](Cc2ccc(O)cc2)C(=O)N[C@@H](CCCNC(=N)N)C(=O)N[C@@H](CCCCN)C(=O)N[C@H](CCCCN)C(=O)N2CCC[C@H]2C(…	%max						Not Determined						False	CHEMBL3860435	Agonist activity at CXCR4 in human REH cells assessed as induction of chemotaxis incubated for 3 hrs by transwell migration assay	B	BAO_0000219	cell-based format	Homo sapiens	None	None	REH	None	CHEMBL2107	C-X-C chemokine receptor type 4	Homo sapiens	SINGLE PROTEIN	CHEMBL3860039	1	Scientific Literature	J Med Chem	2016	CHEMBL3308823
CHEMBL3963508		0	3159.80	None	None	15	CC(C)C[C@H](NC(=O)[C@H](CO)NC(=O)[C@@H](NC(=O)C1(NC(=O)[C@@H](N)CCCCN)Cc2ccccc2C1)C(C)C)C(=O)N[C@@H](CO)C(=O)N[C@@H](Cc1ccc(O)cc1)C(=O)N[C@@H](CCCNC(=N)N)C(=O)N[C@@H](CO)C(=O)N[C@@H](C)C(=O)NCCCC[C@H](NC(=O)[C@@H]1CSSC[C@H](NC(=O)[C@H](Cc2ccc3ccccc3c2)NC(=O)[C@H](CCCNC(=N)N)NC(=O)[C@@H](N)CCCNC(=N)N)C(=O)N[C@@H](Cc2ccc(O)cc2)C(=O)N[C@@H](CCCNC(=N)N)C(=O)N[C@@H](CCCCN)C(=O)N[C@H](CCCCN)C(=O)N2CCC[…	%max						Not Determined						False	CHEMBL3860435	Agonist activity at CXCR4 in human REH cells assessed as induction of chemotaxis incubated for 3 hrs by transwell migration assay	B	BAO_0000219	cell-based format	Homo sapiens	None	None	REH	None	CHEMBL2107	C-X-C chemokine receptor type 4	Homo sapiens	SINGLE PROTEIN	CHEMBL3860039	1	Scientific Literature	J Med Chem	2016	CHEMBL3308823
CHEMBL3930215		0	3171.81	None	None	24	CC(C)C[C@H](NC(=O)[C@H](CO)NC(=O)[C@H](C/C=C/c1ccccc1)NC(=O)[C@@H]1CCCN1C(=O)[C@@H](N)CCCCN)C(=O)N[C@@H](CO)C(=O)N[C@@H](Cc1ccc(O)cc1)C(=O)N[C@@H](CCCNC(=N)N)C(=O)N[C@@H](CO)C(=O)N[C@@H](C)C(=O)NCCCC[C@H](NC(=O)[C@@H]1CSSC[C@H](NC(=O)[C@H](Cc2ccc3ccccc3c2)NC(=O)[C@H](CCCNC(=N)N)NC(=O)[C@@H](N)CCCNC(=N)N)C(=O)N[C@@H](Cc2ccc(O)cc2)C(=O)N[C@@H](CCCNC(=N)N)C(=O)N[C@@H](CCCCN)C(=O)N[C@H](CCCCN)C(=O)N2…	Activity	'='	10.0	nM				UO_0000065					False	CHEMBL3860436	Agonist activity at CXCR4 in human REH cells assessed as optimal concentration causing maximum induction of chemotaxis incubated for 3 hrs by transwell migration assay	B	BAO_0000219	cell-based format	Homo sapiens	None	None	REH	None	CHEMBL2107	C-X-C chemokine receptor type 4	Homo sapiens	SINGLE PROTEIN	CHEMBL3860039	1	Scientific Literature	J Med Chem	2016	CHEMBL3308823
CHEMBL3924080		0	3187.85	None	None	33	CC(C)C[C@H](NC(=O)[C@H](CO)NC(=O)[C@@H](NC(=O)[C@@H]1CCCN1C(=O)[C@@H](N)CCCCN)C(C)C)C(=O)N[C@@H](CO)C(=O)N[C@@H](Cc1ccc(OCc2ccccc2)cc1)C(=O)N[C@@H](CCCNC(=N)N)C(=O)N[C@@H](CO)C(=O)N[C@@H](C)C(=O)NCCCC[C@H](NC(=O)[C@@H]1CSSC[C@H](NC(=O)[C@H](Cc2ccc3ccccc3c2)NC(=O)[C@H](CCCNC(=N)N)NC(=O)[C@@H](N)CCCNC(=N)N)C(=O)N[C@@H](Cc2ccc(O)cc2)C(=O)N[C@@H](CCCNC(=N)N)C(=O)N[C@@H](CCCCN)C(=O)N[C@H](CCCCN)C(=O)N…	Activity	'='	100.0	nM				UO_0000065					False	CHEMBL3860436	Agonist activity at CXCR4 in human REH cells assessed as optimal concentration causing maximum induction of chemotaxis incubated for 3 hrs by transwell migration assay	B	BAO_0000219	cell-based format	Homo sapiens	None	None	REH	None	CHEMBL2107	C-X-C chemokine receptor type 4	Homo sapiens	SINGLE PROTEIN	CHEMBL3860039	1	Scientific Literature	J Med Chem	2016	CHEMBL3308823
CHEMBL3963508		0	3159.80	None	None	15	CC(C)C[C@H](NC(=O)[C@H](CO)NC(=O)[C@@H](NC(=O)C1(NC(=O)[C@@H](N)CCCCN)Cc2ccccc2C1)C(C)C)C(=O)N[C@@H](CO)C(=O)N[C@@H](Cc1ccc(O)cc1)C(=O)N[C@@H](CCCNC(=N)N)C(=O)N[C@@H](CO)C(=O)N[C@@H](C)C(=O)NCCCC[C@H](NC(=O)[C@@H]1CSSC[C@H](NC(=O)[C@H](Cc2ccc3ccccc3c2)NC(=O)[C@H](CCCNC(=N)N)NC(=O)[C@@H](N)CCCNC(=N)N)C(=O)N[C@@H](Cc2ccc(O)cc2)C(=O)N[C@@H](CCCNC(=N)N)C(=O)N[C@@H](CCCCN)C(=O)N[C@H](CCCCN)C(=O)N2CCC[…	Emax						Not Determined						False	CHEMBL3860434	Agonist activity at HA-tagged human CXCR4 receptor expressed in HEK293 cells co-transfected with Galphai1-91-RlucII, Gbeta1, and GFP10-G-gamma1 incubated for 7 mins by Galpha1 protein activation-based BRET assay	B	BAO_0000219	cell-based format	Homo sapiens	None	None	HEK293	None	CHEMBL2107	C-X-C chemokine receptor type 4	Homo sapiens	SINGLE PROTEIN	CHEMBL3860039	1	Scientific Literature	J Med Chem	2016	CHEMBL3307715
CHEMBL3931947		0	3159.80	None	None	26	CC(C)C[C@H](NC(=O)[C@H](CO)NC(=O)[C@H](Cc1ccccc1)N(C)C(=O)[C@@H]1CCCN1C(=O)[C@@H](N)CCCCN)C(=O)N[C@@H](CO)C(=O)N[C@@H](Cc1ccc(O)cc1)C(=O)N[C@@H](CCCNC(=N)N)C(=O)N[C@@H](CO)C(=O)N[C@@H](C)C(=O)NCCCC[C@H](NC(=O)[C@@H]1CSSC[C@H](NC(=O)[C@H](Cc2ccc3ccccc3c2)NC(=O)[C@H](CCCNC(=N)N)NC(=O)[C@@H](N)CCCNC(=N)N)C(=O)N[C@@H](Cc2ccc(O)cc2)C(=O)N[C@@H](CCCNC(=N)N)C(=O)N[C@@H](CCCCN)C(=O)N[C@H](CCCCN)C(=O)N2CC…	Emax						Not Determined						False	CHEMBL3860434	Agonist activity at HA-tagged human CXCR4 receptor expressed in HEK293 cells co-transfected with Galphai1-91-RlucII, Gbeta1, and GFP10-G-gamma1 incubated for 7 mins by Galpha1 protein activation-based BRET assay	B	BAO_0000219	cell-based format	Homo sapiens	None	None	HEK293	None	CHEMBL2107	C-X-C chemokine receptor type 4	Homo sapiens	SINGLE PROTEIN	CHEMBL3860039	1	Scientific Literature	J Med Chem	2016	CHEMBL3307715
CHEMBL3970509		0	3207.63	None	None	31	CC(C)C[C@H](NC(=O)[C@H](CO)NC(=O)[C@@H](NC(=O)[C@@H]1CCCN1C(=O)[C@@H](N)CCCCN)C(C)C)C(=O)N[C@@H](CO)C(=O)N[C@@H](Cc1ccc(I)cc1)C(=O)N[C@@H](CCCNC(=N)N)C(=O)N[C@@H](CO)C(=O)N[C@@H](C)C(=O)NCCCC[C@H](NC(=O)[C@@H]1CSSC[C@H](NC(=O)[C@H](Cc2ccc3ccccc3c2)NC(=O)[C@H](CCCNC(=N)N)NC(=O)[C@@H](N)CCCNC(=N)N)C(=O)N[C@@H](Cc2ccc(O)cc2)C(=O)N[C@@H](CCCNC(=N)N)C(=O)N[C@@H](CCCCN)C(=O)N[C@H](CCCCN)C(=O)N2CCC[C@H]…	Emax	'='	59.0	%				UO_0000187					False	CHEMBL3860434	Agonist activity at HA-tagged human CXCR4 receptor expressed in HEK293 cells co-transfected with Galphai1-91-RlucII, Gbeta1, and GFP10-G-gamma1 incubated for 7 mins by Galpha1 protein activation-based BRET assay	B	BAO_0000219	cell-based format	Homo sapiens	None	None	HEK293	None	CHEMBL2107	C-X-C chemokine receptor type 4	Homo sapiens	SINGLE PROTEIN	CHEMBL3860039	1	Scientific Literature	J Med Chem	2016	CHEMBL3307715
CHEMBL3955461		0	3185.84	None	None	35	CC(C)C[C@H](NC(=O)[C@H](CO)NC(=O)[C@@H](NC(=O)[C@@H]1CCCN1C(=O)[C@@H](N)CCCCN)C(C)C)C(=O)N[C@@H](CO)C(=O)N[C@@H](Cc1ccc(C(=O)c2ccccc2)cc1)C(=O)N[C@@H](CCCNC(=N)N)C(=O)N[C@@H](CO)C(=O)N[C@@H](C)C(=O)NCCCC[C@H](NC(=O)[C@@H]1CSSC[C@H](NC(=O)[C@H](Cc2ccc3ccccc3c2)NC(=O)[C@H](CCCNC(=N)N)NC(=O)[C@@H](N)CCCNC(=N)N)C(=O)N[C@@H](Cc2ccc(O)cc2)C(=O)N[C@@H](CCCNC(=N)N)C(=O)N[C@@H](CCCCN)C(=O)N[C@H](CCCCN)C(=…	IC50	'='	34.0	nM	7.47			UO_0000065	2.34	None	None	None	False	CHEMBL3860433	Displacement of [125I]-CXCL12 from HA-tagged human recombinant CXCR4 expressed in HEK293 cells incubated for 1 hr by gamma-radiation counting analysis	B	BAO_0000219	cell-based format	Homo sapiens	None	None	HEK293	None	CHEMBL2107	C-X-C chemokine receptor type 4	Homo sapiens	SINGLE PROTEIN	CHEMBL3860039	1	Scientific Literature	J Med Chem	2016	CHEMBL3307715
CHEMBL3912312		0	3170.78	None	None	20	CC(C)C[C@H](NC(=O)[C@H](CO)NC(=O)[C@@H](NC(=O)[C@@H]1CCCN1C(=O)[C@@H](N)CCCCN)c1cc2ccccc2[nH]1)C(=O)N[C@@H](CO)C(=O)N[C@@H](Cc1ccc(O)cc1)C(=O)N[C@@H](CCCNC(=N)N)C(=O)N[C@@H](CO)C(=O)N[C@@H](C)C(=O)NCCCC[C@H](NC(=O)[C@@H]1CSSC[C@H](NC(=O)[C@H](Cc2ccc3ccccc3c2)NC(=O)[C@H](CCCNC(=N)N)NC(=O)[C@@H](N)CCCNC(=N)N)C(=O)N[C@@H](Cc2ccc(O)cc2)C(=O)N[C@@H](CCCNC(=N)N)C(=O)N[C@@H](CCCCN)C(=O)N[C@H](CCCCN)C(=O…	IC50	'='	18.0	nM	7.75			UO_0000065	2.44	None	None	None	False	CHEMBL3860433	Displacement of [125I]-CXCL12 from HA-tagged human recombinant CXCR4 expressed in HEK293 cells incubated for 1 hr by gamma-radiation counting analysis	B	BAO_0000219	cell-based format	Homo sapiens	None	None	HEK293	None	CHEMBL2107	C-X-C chemokine receptor type 4	Homo sapiens	SINGLE PROTEIN	CHEMBL3860039	1	Scientific Literature	J Med Chem	2016	CHEMBL3307715
CHEMBL3983197		0	3111.76	None	None	18	CC(C)C[C@H](NC(=O)[C@H](CO)NC(=O)[C@H](C(C)C)N(C)C(=O)[C@@H]1CCCN1C(=O)[C@@H](N)CCCCN)C(=O)N[C@@H](CO)C(=O)N[C@@H](Cc1ccc(O)cc1)C(=O)N[C@@H](CCCNC(=N)N)C(=O)N[C@@H](CO)C(=O)N[C@@H](C)C(=O)NCCCC[C@H](NC(=O)[C@@H]1CSSC[C@H](NC(=O)[C@H](Cc2ccc3ccccc3c2)NC(=O)[C@H](CCCNC(=N)N)NC(=O)[C@@H](N)CCCNC(=N)N)C(=O)N[C@@H](Cc2ccc(O)cc2)C(=O)N[C@@H](CCCNC(=N)N)C(=O)N[C@@H](CCCCN)C(=O)N[C@H](CCCCN)C(=O)N2CCC[C@…	IC50	'='	127.0	nM	6.90			UO_0000065	2.22	None	None	None	False	CHEMBL3860433	Displacement of [125I]-CXCL12 from HA-tagged human recombinant CXCR4 expressed in HEK293 cells incubated for 1 hr by gamma-radiation counting analysis	B	BAO_0000219	cell-based format	Homo sapiens	None	None	HEK293	None	CHEMBL2107	C-X-C chemokine receptor type 4	Homo sapiens	SINGLE PROTEIN	CHEMBL3860039	1	Scientific Literature	J Med Chem	2016	CHEMBL3307715
CHEMBL3959529		0	2969.55	None	None	13	CC(C)C[C@H](NC(=O)[C@H](CO)NC(=O)[C@@H](NC(=O)[C@@H]1CCCN1)C(C)C)C(=O)N[C@@H](CO)C(=O)N[C@@H](Cc1ccc(O)cc1)C(=O)N[C@@H](CCCNC(=N)N)C(=O)N[C@@H](CO)C(=O)N[C@@H](C)C(=O)NCCCC[C@H](NC(=O)[C@@H]1CSSC[C@H](NC(=O)[C@H](Cc2ccc3ccccc3c2)NC(=O)[C@H](CCCNC(=N)N)NC(=O)[C@@H](N)CCCNC(=N)N)C(=O)N[C@@H](Cc2ccc(O)cc2)C(=O)N[C@@H](CCCNC(=N)N)C(=O)N[C@@H](CCCCN)C(=O)N[C@H](CCCCN)C(=O)N2CCC[C@H]2C(=O)N[C@@H](Cc2cc…	IC50	'='	548.0	nM	6.26			UO_0000065	2.11	None	None	None	False	CHEMBL3860433	Displacement of [125I]-CXCL12 from HA-tagged human recombinant CXCR4 expressed in HEK293 cells incubated for 1 hr by gamma-radiation counting analysis	B	BAO_0000219	cell-based format	Homo sapiens	None	None	HEK293	None	CHEMBL2107	C-X-C chemokine receptor type 4	Homo sapiens	SINGLE PROTEIN	CHEMBL3860039	1	Scientific Literature	J Med Chem	2016	CHEMBL3307715
CHEMBL3963508		0	3159.80	None	None	15	CC(C)C[C@H](NC(=O)[C@H](CO)NC(=O)[C@@H](NC(=O)C1(NC(=O)[C@@H](N)CCCCN)Cc2ccccc2C1)C(C)C)C(=O)N[C@@H](CO)C(=O)N[C@@H](Cc1ccc(O)cc1)C(=O)N[C@@H](CCCNC(=N)N)C(=O)N[C@@H](CO)C(=O)N[C@@H](C)C(=O)NCCCC[C@H](NC(=O)[C@@H]1CSSC[C@H](NC(=O)[C@H](Cc2ccc3ccccc3c2)NC(=O)[C@H](CCCNC(=N)N)NC(=O)[C@@H](N)CCCNC(=N)N)C(=O)N[C@@H](Cc2ccc(O)cc2)C(=O)N[C@@H](CCCNC(=N)N)C(=O)N[C@@H](CCCCN)C(=O)N[C@H](CCCCN)C(=O)N2CCC[…	EC50						Not Determined						False	CHEMBL3860434	Agonist activity at HA-tagged human CXCR4 receptor expressed in HEK293 cells co-transfected with Galphai1-91-RlucII, Gbeta1, and GFP10-G-gamma1 incubated for 7 mins by Galpha1 protein activation-based BRET assay	B	BAO_0000219	cell-based format	Homo sapiens	None	None	HEK293	None	CHEMBL2107	C-X-C chemokine receptor type 4	Homo sapiens	SINGLE PROTEIN	CHEMBL3860039	1	Scientific Literature	J Med Chem	2016	CHEMBL3307715
CHEMBL3963915		0	2986.62	None	None	27	CC(C)C[C@H](NC(=O)[C@H](CO)NC(=O)[C@@H](NC(=O)[C@@H]1CCCN1C(=O)[C@@H](N)CCCCN)C(C)C)C(=O)N[C@@H](CO)C(=O)N[C@@H](Cc1ccc(O)cc1)C(=O)NCCOCCOCCOCCC(=O)NCCCC[C@H](NC(=O)[C@@H]1CSSC[C@H](NC(=O)[C@H](Cc2ccc3ccccc3c2)NC(=O)[C@H](CCCNC(=N)N)NC(=O)[C@@H](N)CCCNC(=N)N)C(=O)N[C@@H](Cc2ccc(O)cc2)C(=O)N[C@@H](CCCNC(=N)N)C(=O)N[C@@H](CCCCN)C(=O)N[C@H](CCCCN)C(=O)N2CCC[C@H]2C(=O)N[C@@H](Cc2ccc(O)cc2)C(=O)N[C@@H…	EC50	'='	61.0	nM	7.21			UO_0000065	2.42	None	None	None	False	CHEMBL3860434	Agonist activity at HA-tagged human CXCR4 receptor expressed in HEK293 cells co-transfected with Galphai1-91-RlucII, Gbeta1, and GFP10-G-gamma1 incubated for 7 mins by Galpha1 protein activation-based BRET assay	B	BAO_0000219	cell-based format	Homo sapiens	None	None	HEK293	None	CHEMBL2107	C-X-C chemokine receptor type 4	Homo sapiens	SINGLE PROTEIN	CHEMBL3860039	1	Scientific Literature	J Med Chem	2016	CHEMBL3307715
CHEMBL3896146		0	3081.73	None	None	6	CC(C)C[C@H](NC(=O)[C@H](C)NC(=O)[C@@H](NC(=O)[C@@H]1CCCN1C(=O)[C@@H](N)CCCCN)C(C)C)C(=O)N[C@@H](CO)C(=O)N[C@@H](Cc1ccc(O)cc1)C(=O)N[C@@H](CCCNC(=N)N)C(=O)N[C@@H](CO)C(=O)N[C@@H](C)C(=O)NCCCC[C@H](NC(=O)[C@@H]1CSSC[C@H](NC(=O)[C@H](Cc2ccc3ccccc3c2)NC(=O)[C@H](CCCNC(=N)N)NC(=O)[C@@H](N)CCCNC(=N)N)C(=O)N[C@@H](Cc2ccc(O)cc2)C(=O)N[C@@H](CCCNC(=N)N)C(=O)N[C@@H](CCCCN)C(=O)N[C@H](CCCCN)C(=O)N2CCC[C@H]2…	Activity	'='	10.0	nM				UO_0000065					False	CHEMBL3860436	Agonist activity at CXCR4 in human REH cells assessed as optimal concentration causing maximum induction of chemotaxis incubated for 3 hrs by transwell migration assay	B	BAO_0000219	cell-based format	Homo sapiens	None	None	REH	None	CHEMBL2107	C-X-C chemokine receptor type 4	Homo sapiens	SINGLE PROTEIN	CHEMBL3860039	1	Scientific Literature	J Med Chem	2016	CHEMBL3308823
CHEMBL3894964		0	3040.63	None	None	3	CC(C)C[C@H](NC(=O)[C@H](CO)NC(=O)[C@@H](NC(=O)[C@@H]1CCCN1C(=O)[C@H](C)N)C(C)C)C(=O)N[C@@H](CO)C(=O)N[C@@H](Cc1ccc(O)cc1)C(=O)N[C@@H](CCCNC(=N)N)C(=O)N[C@@H](CO)C(=O)N[C@@H](C)C(=O)NCCCC[C@H](NC(=O)[C@@H]1CSSC[C@H](NC(=O)[C@H](Cc2ccc3ccccc3c2)NC(=O)[C@H](CCCNC(=N)N)NC(=O)[C@@H](N)CCCNC(=N)N)C(=O)N[C@@H](Cc2ccc(O)cc2)C(=O)N[C@@H](CCCNC(=N)N)C(=O)N[C@@H](CCCCN)C(=O)N[C@H](CCCCN)C(=O)N2CCC[C@H]2C(=O…	Emax						Not Determined						False	CHEMBL3860434	Agonist activity at HA-tagged human CXCR4 receptor expressed in HEK293 cells co-transfected with Galphai1-91-RlucII, Gbeta1, and GFP10-G-gamma1 incubated for 7 mins by Galpha1 protein activation-based BRET assay	B	BAO_0000219	cell-based format	Homo sapiens	None	None	HEK293	None	CHEMBL2107	C-X-C chemokine receptor type 4	Homo sapiens	SINGLE PROTEIN	CHEMBL3860039	1	Scientific Literature	J Med Chem	2016	CHEMBL3307715
CHEMBL3954553		0	2872.44	None	None	17	CC(C)C[C@H](NC(=O)[C@H](CO)NC(=O)[C@@H](N)C(C)C)C(=O)N[C@@H](CO)C(=O)N[C@@H](Cc1ccc(O)cc1)C(=O)N[C@@H](CCCNC(=N)N)C(=O)N[C@@H](CO)C(=O)N[C@@H](C)C(=O)NCCCC[C@H](NC(=O)[C@@H]1CSSC[C@H](NC(=O)[C@H](Cc2ccc3ccccc3c2)NC(=O)[C@H](CCCNC(=N)N)NC(=O)[C@@H](N)CCCNC(=N)N)C(=O)N[C@@H](Cc2ccc(O)cc2)C(=O)N[C@@H](CCCNC(=N)N)C(=O)N[C@@H](CCCCN)C(=O)N[C@H](CCCCN)C(=O)N2CCC[C@H]2C(=O)N[C@@H](Cc2ccc(O)cc2)C(=O)N[C@…	Emax						Not Determined						False	CHEMBL3860434	Agonist activity at HA-tagged human CXCR4 receptor expressed in HEK293 cells co-transfected with Galphai1-91-RlucII, Gbeta1, and GFP10-G-gamma1 incubated for 7 mins by Galpha1 protein activation-based BRET assay	B	BAO_0000219	cell-based format	Homo sapiens	None	None	HEK293	None	CHEMBL2107	C-X-C chemokine receptor type 4	Homo sapiens	SINGLE PROTEIN	CHEMBL3860039	1	Scientific Literature	J Med Chem	2016	CHEMBL3307715
CHEMBL3923006		0	3138.77	None	None	28	CC(C)C[C@H](NC(=O)[C@H](CO)NC(=O)[C@H](Cc1ccc(C(=O)c2ccccc2)cc1)NC(=O)[C@@H]1CCCN1C(=O)[C@@H](N)CCCCN)C(=O)N[C@@H](CO)C(=O)N[C@@H](Cc1ccc(O)cc1)C(=O)NCCOCCOCCOCCC(=O)NCCCC[C@H](NC(=O)[C@@H]1CSSC[C@H](NC(=O)[C@H](Cc2ccc3ccccc3c2)NC(=O)[C@H](CCCNC(=N)N)NC(=O)[C@@H](N)CCCNC(=N)N)C(=O)N[C@@H](Cc2ccc(O)cc2)C(=O)N[C@@H](CCCNC(=N)N)C(=O)N[C@@H](CCCCN)C(=O)N[C@H](CCCCN)C(=O)N2CCC[C@H]2C(=O)N[C@@H](Cc2ccc…	Emax	'='	75.0	%				UO_0000187					False	CHEMBL3860434	Agonist activity at HA-tagged human CXCR4 receptor expressed in HEK293 cells co-transfected with Galphai1-91-RlucII, Gbeta1, and GFP10-G-gamma1 incubated for 7 mins by Galpha1 protein activation-based BRET assay	B	BAO_0000219	cell-based format	Homo sapiens	None	None	HEK293	None	CHEMBL2107	C-X-C chemokine receptor type 4	Homo sapiens	SINGLE PROTEIN	CHEMBL3860039	1	Scientific Literature	J Med Chem	2016	CHEMBL3307715
CHEMBL1242210		0	420.56	0	2.48	GSK-812397	CN1CCN(c2cccc3nc(CN(C)[C@H]4CCCc5cccnc54)c(CO)n23)CC1	IC50	'='	2.41	nM	8.62			UO_0000065					False	CHEMBL1245759	Antagonist activity at human CXCR4 expressed in HEK293 cells assessed as inhibition of SDF1-induced increase in intracellular calcium level treated 15 mins before agonist challenge measured after 1 hr by FLIPR assay	F	BAO_0000219	cell-based format	Homo sapiens	None	None	HEK293	None	CHEMBL2107	C-X-C chemokine receptor type 4	Homo sapiens	SINGLE PROTEIN	CHEMBL1240366	1	Scientific Literature	Antimicrob. Agents Chemother.	2010	CHEMBL3307715
CHEMBL4085422		0	438.48	0	2.88	Ij	O=C(NCc1ccc(CNS(=O)(=O)c2ccccc2F)cc1)c1cc2ccccn2n1	Inhibition	'='	40.0	%				UO_0000187					False	CHEMBL4003156	Inhibition of CXCR4/CXCL12 interaction-mediated chemotaxis in human MDA-MB-231 cells assessed as inhibition of cell invasion at 100 nM after 22 hrs by hematoxylin/eosin dye-based matrigel assay relative to control	B	BAO_0000219	cell-based format	Homo sapiens	None	None	None	None	CHEMBL2107	C-X-C chemokine receptor type 4	Homo sapiens	SINGLE PROTEIN	CHEMBL4002572	1	Scientific Literature	Eur J Med Chem	2017	None
CHEMBL440638		0	1993.46	None	None	T140-NH2 ; T(E)-140-NH2	C[C@H]1/C=C\[C@@H](CCCCN)NC(=O)[C@H](CCCCN)NC(=O)[C@@H](CCCN=C(N)N)NC(=O)[C@H](Cc2ccc(O)cc2)NC(=O)[C@@H](NC(=O)[C@H](Cc2ccc3ccccc3c2)NC(=O)[C@H](CCCN=C(N)N)NC(=O)[C@@H](N)CCCN=C(N)N)CSSC[C@@H](C(=O)N[C@@H](CCCN=C(N)N)C(N)=O)NC(=O)C(CCCNC(N)=O)NC(=O)[C@@H](CCCN=C(N)N)NC(=O)[C@H](Cc2ccc(O)cc2)NC1=O	IC50	'='	10000.0	nM	5.00			UO_0000065	2.51	None	None	None	False	CHEMBL885068	Inhibitory activity based on the inhibition of [Ca2+] mobilization induced by human SDF-1alpha stimulation through CXCR4	B	BAO_0000357	single protein format	None	None	None	None	None	CHEMBL2107	C-X-C chemokine receptor type 4	Homo sapiens	SINGLE PROTEIN	CHEMBL1135248	1	Scientific Literature	Bioorg. Med. Chem. Lett.	2002	None
CHEMBL3894964		0	3040.63	None	None	3	CC(C)C[C@H](NC(=O)[C@H](CO)NC(=O)[C@@H](NC(=O)[C@@H]1CCCN1C(=O)[C@H](C)N)C(C)C)C(=O)N[C@@H](CO)C(=O)N[C@@H](Cc1ccc(O)cc1)C(=O)N[C@@H](CCCNC(=N)N)C(=O)N[C@@H](CO)C(=O)N[C@@H](C)C(=O)NCCCC[C@H](NC(=O)[C@@H]1CSSC[C@H](NC(=O)[C@H](Cc2ccc3ccccc3c2)NC(=O)[C@H](CCCNC(=N)N)NC(=O)[C@@H](N)CCCNC(=N)N)C(=O)N[C@@H](Cc2ccc(O)cc2)C(=O)N[C@@H](CCCNC(=N)N)C(=O)N[C@@H](CCCCN)C(=O)N[C@H](CCCCN)C(=O)N2CCC[C@H]2C(=O…	IC50	'='	282.0	nM	6.55			UO_0000065	2.15	None	None	None	False	CHEMBL3860433	Displacement of [125I]-CXCL12 from HA-tagged human recombinant CXCR4 expressed in HEK293 cells incubated for 1 hr by gamma-radiation counting analysis	B	BAO_0000219	cell-based format	Homo sapiens	None	None	HEK293	None	CHEMBL2107	C-X-C chemokine receptor type 4	Homo sapiens	SINGLE PROTEIN	CHEMBL3860039	1	Scientific Literature	J Med Chem	2016	CHEMBL3307715
CHEMBL3932032		0	3097.73	None	None	14	CC(C)C[C@H](NC(=O)[C@H](CO)NC(=O)[C@@H](NC(=O)[C@H]1CCCN1C(=O)[C@@H](N)CCCCN)C(C)C)C(=O)N[C@@H](CO)C(=O)N[C@@H](Cc1ccc(O)cc1)C(=O)N[C@@H](CCCNC(=N)N)C(=O)N[C@@H](CO)C(=O)N[C@@H](C)C(=O)NCCCC[C@H](NC(=O)[C@@H]1CSSC[C@H](NC(=O)[C@H](Cc2ccc3ccccc3c2)NC(=O)[C@H](CCCNC(=N)N)NC(=O)[C@@H](N)CCCNC(=N)N)C(=O)N[C@@H](Cc2ccc(O)cc2)C(=O)N[C@@H](CCCNC(=N)N)C(=O)N[C@@H](CCCCN)C(=O)N[C@H](CCCCN)C(=O)N2CCC[C@H]2…	%max						Not Determined						False	CHEMBL3860435	Agonist activity at CXCR4 in human REH cells assessed as induction of chemotaxis incubated for 3 hrs by transwell migration assay	B	BAO_0000219	cell-based format	Homo sapiens	None	None	REH	None	CHEMBL2107	C-X-C chemokine receptor type 4	Homo sapiens	SINGLE PROTEIN	CHEMBL3860039	1	Scientific Literature	J Med Chem	2016	CHEMBL3308823
CHEMBL3955461		0	3185.84	None	None	35	CC(C)C[C@H](NC(=O)[C@H](CO)NC(=O)[C@@H](NC(=O)[C@@H]1CCCN1C(=O)[C@@H](N)CCCCN)C(C)C)C(=O)N[C@@H](CO)C(=O)N[C@@H](Cc1ccc(C(=O)c2ccccc2)cc1)C(=O)N[C@@H](CCCNC(=N)N)C(=O)N[C@@H](CO)C(=O)N[C@@H](C)C(=O)NCCCC[C@H](NC(=O)[C@@H]1CSSC[C@H](NC(=O)[C@H](Cc2ccc3ccccc3c2)NC(=O)[C@H](CCCNC(=N)N)NC(=O)[C@@H](N)CCCNC(=N)N)C(=O)N[C@@H](Cc2ccc(O)cc2)C(=O)N[C@@H](CCCNC(=N)N)C(=O)N[C@@H](CCCCN)C(=O)N[C@H](CCCCN)C(=…	%max	'='	69.0	%				UO_0000187					False	CHEMBL3860435	Agonist activity at CXCR4 in human REH cells assessed as induction of chemotaxis incubated for 3 hrs by transwell migration assay	B	BAO_0000219	cell-based format	Homo sapiens	None	None	REH	None	CHEMBL2107	C-X-C chemokine receptor type 4	Homo sapiens	SINGLE PROTEIN	CHEMBL3860039	1	Scientific Literature	J Med Chem	2016	CHEMBL3308823
CHEMBL1644074		0	427.55	0	3.99	2f	NCc1cc(CO)ccc1CN(Cc1nc2ccccc2[nH]1)C1CCCc2cccnc21	IC50	'='	11.0	nM	7.96			UO_0000065					False	CHEMBL1646838	Antagonist activity at CXCR4 in human CEM-CCRF cells expressing CD4 assessed as inhibition of SDF-1-induced Ca2+ signaling	F	BAO_0000219	cell-based format	Homo sapiens	None	None	CEM-CCRF	None	CHEMBL2107	C-X-C chemokine receptor type 4	Homo sapiens	SINGLE PROTEIN	CHEMBL1641524	1	Scientific Literature	Bioorg. Med. Chem. Lett.	2011	None
CHEMBL3902240		0	3245.89	None	None	23	CC(C)C[C@H](NC(=O)[C@H](CO)NC(=O)[C@H](Cc1ccc2cc3ccccc3cc2c1)NC(=O)[C@@H]1CCCN1C(=O)[C@@H](N)CCCCN)C(=O)N[C@@H](CO)C(=O)N[C@@H](Cc1ccc(O)cc1)C(=O)N[C@@H](CCCNC(=N)N)C(=O)N[C@@H](CO)C(=O)N[C@@H](C)C(=O)NCCCC[C@H](NC(=O)[C@@H]1CSSC[C@H](NC(=O)[C@H](Cc2ccc3ccccc3c2)NC(=O)[C@H](CCCNC(=N)N)NC(=O)[C@@H](N)CCCNC(=N)N)C(=O)N[C@@H](Cc2ccc(O)cc2)C(=O)N[C@@H](CCCNC(=N)N)C(=O)N[C@@H](CCCCN)C(=O)N[C@H](CCCCN)…	EC50	'='	81.0	nM	7.09			UO_0000065	2.18	None	None	None	False	CHEMBL3860434	Agonist activity at HA-tagged human CXCR4 receptor expressed in HEK293 cells co-transfected with Galphai1-91-RlucII, Gbeta1, and GFP10-G-gamma1 incubated for 7 mins by Galpha1 protein activation-based BRET assay	B	BAO_0000219	cell-based format	Homo sapiens	None	None	HEK293	None	CHEMBL2107	C-X-C chemokine receptor type 4	Homo sapiens	SINGLE PROTEIN	CHEMBL3860039	1	Scientific Literature	J Med Chem	2016	CHEMBL3307715
CHEMBL3930215		0	3171.81	None	None	24	CC(C)C[C@H](NC(=O)[C@H](CO)NC(=O)[C@H](C/C=C/c1ccccc1)NC(=O)[C@@H]1CCCN1C(=O)[C@@H](N)CCCCN)C(=O)N[C@@H](CO)C(=O)N[C@@H](Cc1ccc(O)cc1)C(=O)N[C@@H](CCCNC(=N)N)C(=O)N[C@@H](CO)C(=O)N[C@@H](C)C(=O)NCCCC[C@H](NC(=O)[C@@H]1CSSC[C@H](NC(=O)[C@H](Cc2ccc3ccccc3c2)NC(=O)[C@H](CCCNC(=N)N)NC(=O)[C@@H](N)CCCNC(=N)N)C(=O)N[C@@H](Cc2ccc(O)cc2)C(=O)N[C@@H](CCCNC(=N)N)C(=O)N[C@@H](CCCCN)C(=O)N[C@H](CCCCN)C(=O)N2…	%max	'='	70.0	%				UO_0000187					False	CHEMBL3860435	Agonist activity at CXCR4 in human REH cells assessed as induction of chemotaxis incubated for 3 hrs by transwell migration assay	B	BAO_0000219	cell-based format	Homo sapiens	None	None	REH	None	CHEMBL2107	C-X-C chemokine receptor type 4	Homo sapiens	SINGLE PROTEIN	CHEMBL3860039	1	Scientific Literature	J Med Chem	2016	CHEMBL3308823
CHEMBL3922941		0	3071.69	None	None	4	CC(C)C[C@H](NC(=O)[C@H](CO)NC(=O)[C@@H](NC(=O)[C@H](C)NC(=O)[C@@H](N)CCCCN)C(C)C)C(=O)N[C@@H](CO)C(=O)N[C@@H](Cc1ccc(O)cc1)C(=O)N[C@@H](CCCNC(=N)N)C(=O)N[C@@H](CO)C(=O)N[C@@H](C)C(=O)NCCCC[C@H](NC(=O)[C@@H]1CSSC[C@H](NC(=O)[C@H](Cc2ccc3ccccc3c2)NC(=O)[C@H](CCCNC(=N)N)NC(=O)[C@@H](N)CCCNC(=N)N)C(=O)N[C@@H](Cc2ccc(O)cc2)C(=O)N[C@@H](CCCNC(=N)N)C(=O)N[C@@H](CCCCN)C(=O)N[C@H](CCCCN)C(=O)N2CCC[C@H]2C(…	Activity						Not Determined						False	CHEMBL3860436	Agonist activity at CXCR4 in human REH cells assessed as optimal concentration causing maximum induction of chemotaxis incubated for 3 hrs by transwell migration assay	B	BAO_0000219	cell-based format	Homo sapiens	None	None	REH	None	CHEMBL2107	C-X-C chemokine receptor type 4	Homo sapiens	SINGLE PROTEIN	CHEMBL3860039	1	Scientific Literature	J Med Chem	2016	CHEMBL3308823
CHEMBL3978794		0	3081.73	None	None	29	CC(C)C[C@H](NC(=O)[C@H](CO)NC(=O)[C@@H](NC(=O)[C@@H]1CCCN1C(=O)[C@@H](N)CCCCN)C(C)C)C(=O)N[C@@H](CO)C(=O)N[C@@H](Cc1ccccc1)C(=O)N[C@@H](CCCNC(=N)N)C(=O)N[C@@H](CO)C(=O)N[C@@H](C)C(=O)NCCCC[C@H](NC(=O)[C@@H]1CSSC[C@H](NC(=O)[C@H](Cc2ccc3ccccc3c2)NC(=O)[C@H](CCCNC(=N)N)NC(=O)[C@@H](N)CCCNC(=N)N)C(=O)N[C@@H](Cc2ccc(O)cc2)C(=O)N[C@@H](CCCNC(=N)N)C(=O)N[C@@H](CCCCN)C(=O)N[C@H](CCCCN)C(=O)N2CCC[C@H]2C(…	Emax	'='	41.0	%				UO_0000187					False	CHEMBL3860434	Agonist activity at HA-tagged human CXCR4 receptor expressed in HEK293 cells co-transfected with Galphai1-91-RlucII, Gbeta1, and GFP10-G-gamma1 incubated for 7 mins by Galpha1 protein activation-based BRET assay	B	BAO_0000219	cell-based format	Homo sapiens	None	None	HEK293	None	CHEMBL2107	C-X-C chemokine receptor type 4	Homo sapiens	SINGLE PROTEIN	CHEMBL3860039	1	Scientific Literature	J Med Chem	2016	CHEMBL3307715
CHEMBL2372997		0	2053.42	None	None	TC-14011	NCCCC[C@H]1NC(=O)[C@H](CCCNC(N)=O)NC(=O)[C@@H](Cc2ccc(O)cc2)NC(=O)[C@H](NC(=O)[C@@H](NC(=O)[C@H](CCCN=C(N)N)NC(=O)[C@@H](N)CCCN=C(N)N)c2ccc3ccccc3c2)CSSC[C@H](C(=O)N[C@@H](CCCN=C(N)N)C(=O)O)NC(=O)[C@H](CCCNC(N)=O)NC(=O)[C@H](CCCN=C(N)N)NC(=O)[C@H](Cc2ccc(O)cc2)NC(=O)[C@H]2CCCN2C(=O)[C@H](CCCNC(N)=O)NC1=O	EC50	'='	0.5	nM	9.30			UO_0000065					False	CHEMBL712344	Effective concentration for 50% protection of HIV-induced cytopathogenicity in MT-4 cells on the MTT assay	F	BAO_0000219	cell-based format	None	None	None	MT4	None	CHEMBL2107	C-X-C chemokine receptor type 4	Homo sapiens	SINGLE PROTEIN	CHEMBL1134146	1	Scientific Literature	Bioorg. Med. Chem. Lett.	2001	CHEMBL3308375
CHEMBL2179461		0	10888.81	None	None	4	CC[n+]1ccc(-c2cc[n+](Cc3cc(C[n+]4ccc(-c5cc[n+](CC)cc5)cc4)cc(C[n+]4ccc(-c5cc[n+](Cc6cc(C[n+]7ccc(-c8cc[n+](Cc9cc(C[n+]%10ccc(-c%11cc[n+](CC)cc%11)cc%10)cc(C[n+]%10ccc(-c%11cc[n+](CC)cc%11)cc%10)c9)cc8)cc7)cc(C[n+]7ccc(-c8cc[n+](Cc9cc(C[n+]%10ccc(-c%11cc[n+](Cc%12cc(C[n+]%13ccc(-c%14cc[n+](Cc%15cc(C[n+]%16ccc(-c%17cc[n+](CC)cc%17)cc%16)cc(C[n+]%16ccc(-c%17cc[n+](CC)cc%17)cc%16)c%15)cc%14)cc%13)cc(…	IC50	'='	1.21	ug.mL-1				UO_0000274					False	CHEMBL2187384	Inhibition of anti-CXCR4 mAbs clone 12G5 binding to CXCR4 in human SUPT1 cells incubated for 15 mins by FACS	B	BAO_0000219	cell-based format	Homo sapiens	None	None	SUPT1	None	CHEMBL2107	C-X-C chemokine receptor type 4	Homo sapiens	SINGLE PROTEIN	CHEMBL2177043	1	Scientific Literature	J. Med. Chem.	2012	None
CHEMBL2179462		0	4658.06	None	None	3	CC[n+]1ccc(-c2cc[n+](Cc3cc(C[n+]4ccc(-c5cc[n+](CC)cc5)cc4)cc(C[n+]4ccc(-c5cc[n+](Cc6cc(C[n+]7ccc(-c8cc[n+](Cc9cc(C[n+]%10ccc(-c%11cc[n+](CC)cc%11)cc%10)cc(C[n+]%10ccc(-c%11cc[n+](CC)cc%11)cc%10)c9)cc8)cc7)cc(C[n+]7ccc(-c8cc[n+](Cc9cc(C[n+]%10ccc(-c%11cc[n+](CC)cc%11)cc%10)cc(C[n+]%10ccc(-c%11cc[n+](CC)cc%11)cc%10)c9)cc8)cc7)c6)cc5)cc4)c3)cc2)cc1.F[P-](F)(F)(F)(F)F.F[P-](F)(F)(F)(F)F.F[P-](F)(F)(F…	IC50	'='	1.37	ug.mL-1				UO_0000274					False	CHEMBL2187762	Antagonist activity against CXCR4 expressed in U87.CD.CXCR4 cells assessed as inhibition of CXCL12-induced calcium signaling incubated for 10 mins by FLIPR	F	BAO_0000219	cell-based format	Homo sapiens	None	None	U87.CD.CXCR4	None	CHEMBL2107	C-X-C chemokine receptor type 4	Homo sapiens	SINGLE PROTEIN	CHEMBL2177043	1	Scientific Literature	J. Med. Chem.	2012	None
CHEMBL3948266		0	277.37	0	0.75	2w	c1cc(CN2CCOCC2)nc(CN2CCOCC2)c1	Inhibition	'='	63.0	%				UO_0000187					False	CHEMBL3862910	Inhibition of CXCR4/CXCL12 interaction-mediated chemotaxis in human MDA-MB-231 cells assessed as inhibition of cell invasion at 100 nM after 22 hrs by hematoxylin/eosin dye-based matrigel assay relative to control	B	BAO_0000219	cell-based format	Homo sapiens	None	None	MDA-MB-231	None	CHEMBL2107	C-X-C chemokine receptor type 4	Homo sapiens	SINGLE PROTEIN	CHEMBL3861984	1	Scientific Literature	Bioorg Med Chem	2016	CHEMBL3307960
CHEMBL23194	SPERMINE	0	202.35	0	-0.36	spermine	NCCCNCCCCNCCCN	Inhibition						Not Active						False	CHEMBL2351017	Inhibition of anti-CXCR4 mAb-12G5 binding to CXCR4 in human H9 cells at 3 uM incubated for 20 mins prior to mAbs-12G5 addition measured after 1 hr by flow cytometric analysis	B	BAO_0000219	cell-based format	Homo sapiens	None	None	H9	None	CHEMBL2107	C-X-C chemokine receptor type 4	Homo sapiens	SINGLE PROTEIN	CHEMBL2346661	1	Scientific Literature	Bioorg. Med. Chem. Lett.	2013	CHEMBL3308402
CHEMBL2347634		0	875.14	3	11.13	Spermine tetra-1-NapG	N=C(NCCCN(CCCCN(CCCNC(=N)Nc1cccc2ccccc12)C(=N)Nc1cccc2ccccc12)C(=N)Nc1cccc2ccccc12)Nc1cccc2ccccc12	IC50	'='	380.0	nM	6.42			UO_0000065	7.34	0.13	-4.71	3.69	False	CHEMBL2351028	Inhibition of T-140 binding to CXCR4 (unknown origin) expressed in dog Cf2Th cells incubated for 30 mins prior to T-140 addition measured after 30 mins by fluorescence assay	B	BAO_0000219	cell-based format	Homo sapiens	None	None	Cf2Th	None	CHEMBL2107	C-X-C chemokine receptor type 4	Homo sapiens	SINGLE PROTEIN	CHEMBL2346661	1	Scientific Literature	Bioorg. Med. Chem. Lett.	2013	None
CHEMBL23194	SPERMINE	0	202.35	0	-0.36	spermine	NCCCNCCCCNCCCN	Inhibition						Not Active						False	CHEMBL2350745	Inhibition of anti-CXCR4 mAb-44708 binding to CXCR4 in human H9 cells at 3 uM incubated for 20 mins prior to mAb-44708 addition measured after 1 hr by flow cytometric analysis	B	BAO_0000219	cell-based format	Homo sapiens	None	None	H9	None	CHEMBL2107	C-X-C chemokine receptor type 4	Homo sapiens	SINGLE PROTEIN	CHEMBL2346661	1	Scientific Literature	Bioorg. Med. Chem. Lett.	2013	CHEMBL3308402
CHEMBL218972		0	769.91	2	-0.20	22	N=C(N)NCCC[C@@H]1NC(=O)[C@H](Cc2ccc3ccccc3c2)NC(=O)[C@H]2CCCN2C(=O)[C@@H](Cc2ccc(O)cc2)NC(=O)[C@@H](CCCNC(=N)N)NC1=O	IC50	'>'	1000.0	nM				UO_0000065					False	CHEMBL911131	Inhibition of [125I]SDF1 binding to CXCR4 transfected in CHO cells	B	BAO_0000219	cell-based format	Homo sapiens	None	None	CHO	None	CHEMBL2107	C-X-C chemokine receptor type 4	Homo sapiens	SINGLE PROTEIN	CHEMBL1139233	1	Scientific Literature	J. Med. Chem.	2007	CHEMBL3308072
CHEMBL191942		0	670.77	2	0.17	23a	N=C(N)NCCC[C@@H]1NC(=O)[C@@H]2CCCN2C(=O)[C@@H](Cc2ccc(O)cc2)NC(=O)CNC(=O)[C@H](Cc2ccc3ccccc3c2)NC1=O	IC50	'='	1600.0	nM	5.80			UO_0000065	8.64	0.16	5.63	2.65	False	CHEMBL827762	Inhibition of [125I]SDF-1 binding to C-X-C chemokine receptor type 4 (CXCR4) expressed in CHO cells	B	BAO_0000219	cell-based format	None	None	None	CHO	None	CHEMBL2107	C-X-C chemokine receptor type 4	Homo sapiens	SINGLE PROTEIN	CHEMBL1144415	1	Scientific Literature	J. Med. Chem.	2005	CHEMBL3308072
CHEMBL1202231		0	651.74	1	2.04	36	Br.c1cc2nc(c1)CCNCCN(Cc1ccc(CN3CCNCCc4cccc(n4)CCNCC3)cc1)CCNCC2	IC50	'='	1.0	nM	9.00			UO_0000065	15.77	0.29	6.96	11.20	False	CHEMBL884098	Inhibitory activity against CX3C chemokine receptor 4-specific monoclonal antibody 12G5 (mAb-12G5) binding to human chemokinin receptor CXCR4 in lymphocytic SUP-T1 cells	B	BAO_0000219	cell-based format	None	None	None	SUP-T1	None	CHEMBL2107	C-X-C chemokine receptor type 4	Homo sapiens	SINGLE PROTEIN	CHEMBL1132406	1	Scientific Literature	J. Med. Chem.	1999	CHEMBL3308368
CHEMBL1644092		0	388.48	0	3.48	3m	NCc1ncoc1CN(Cc1nc2ccccc2[nH]1)C1CCCc2cccnc21	IC50	'='	1.3	nM	8.89			UO_0000065					False	CHEMBL1646838	Antagonist activity at CXCR4 in human CEM-CCRF cells expressing CD4 assessed as inhibition of SDF-1-induced Ca2+ signaling	F	BAO_0000219	cell-based format	Homo sapiens	None	None	CEM-CCRF	None	CHEMBL2107	C-X-C chemokine receptor type 4	Homo sapiens	SINGLE PROTEIN	CHEMBL1641524	1	Scientific Literature	Bioorg. Med. Chem. Lett.	2011	None
CHEMBL1092324		0	397.53	0	4.50	32	NCc1ccc(CN(Cc2nc3ccccc3[nH]2)C2CCCc3cccnc32)cc1	IC50	'='	119.0	nM	6.92			UO_0000065					False	CHEMBL1107996	Antagonist activity at CXCR4 in human CEM-CCRF cells assessed as inhibition of SDF-1-induced calcium flux	F	BAO_0000219	cell-based format	Homo sapiens	None	None	CEM-CCRF	None	CHEMBL2107	C-X-C chemokine receptor type 4	Homo sapiens	SINGLE PROTEIN	CHEMBL1156989	1	Scientific Literature	J. Med. Chem.	2010	None
CHEMBL1092301		0	377.54	0	4.18	45	CN(C)CCCCN(Cc1nc2ccccc2[nH]1)C1CCCc2cccnc21	IC50	'='	87.0	nM	7.06			UO_0000065					False	CHEMBL1107996	Antagonist activity at CXCR4 in human CEM-CCRF cells assessed as inhibition of SDF-1-induced calcium flux	F	BAO_0000219	cell-based format	Homo sapiens	None	None	CEM-CCRF	None	CHEMBL2107	C-X-C chemokine receptor type 4	Homo sapiens	SINGLE PROTEIN	CHEMBL1156989	1	Scientific Literature	J. Med. Chem.	2010	None
CHEMBL583252		0	418.59	0	3.77	25	CN(C)C1CCN(c2cccc3nc(CN(C)[C@H]4CCCc5cccnc54)cn23)CC1	Activity						Active						False	CHEMBL1046103	Antagonist activity at CXCR4	F	BAO_0000019	assay format	None	None	None	None	None	CHEMBL2107	C-X-C chemokine receptor type 4	Homo sapiens	SINGLE PROTEIN	CHEMBL1156094	1	Scientific Literature	Bioorg. Med. Chem. Lett.	2009	None
CHEMBL472323		0	516.61	2	1.39	10d	N=C(N)NCCCn1c(C(=O)NCCc2c[nH]c3ccccc23)cc2cc(NC(=O)CNC(=N)N)ccc21	IC50	'='	3000.0	nM	5.52			UO_0000065	10.69	0.20	4.13	2.72	False	CHEMBL951559	Displacement of [125I]SDF1 from human CXCR4 expressed in CHO cells	B	BAO_0000219	cell-based format	Homo sapiens	None	None	CHO	None	CHEMBL2107	C-X-C chemokine receptor type 4	Homo sapiens	SINGLE PROTEIN	CHEMBL1157489	1	Scientific Literature	Bioorg. Med. Chem. Lett.	2008	CHEMBL3308072
CHEMBL460484		0	380.63	0	4.46	1q	C/N=c1/scc(CS/C(=N\C2CCCCC2)NC2CCCCC2)n1C	IC50	'='	9130.0	nM	5.04			UO_0000065					False	CHEMBL958141	Activity at CXCR4 in human CEM cells assessed as inhibition of CXCL12-induced calcium mobilization	F	BAO_0000219	cell-based format	Homo sapiens	None	None	CCRF-CEM	None	CHEMBL2107	C-X-C chemokine receptor type 4	Homo sapiens	SINGLE PROTEIN	CHEMBL1151747	1	Scientific Literature	J. Med. Chem.	2008	CHEMBL3307641
CHEMBL555039		0	683.74	2	2.84	27g	Br.Oc1cc2nc(c1)CNCCCN(Cc1ccc(CN3CCCNCc4cc(O)cc(n4)CNCCC3)cc1)CCCNC2	IC50	'>'	35000.0	nM				UO_0000065					False	CHEMBL884098	Inhibitory activity against CX3C chemokine receptor 4-specific monoclonal antibody 12G5 (mAb-12G5) binding to human chemokinin receptor CXCR4 in lymphocytic SUP-T1 cells	B	BAO_0000219	cell-based format	None	None	None	SUP-T1	None	CHEMBL2107	C-X-C chemokine receptor type 4	Homo sapiens	SINGLE PROTEIN	CHEMBL1132406	1	Scientific Literature	J. Med. Chem.	1999	CHEMBL3308368
CHEMBL585350		0	458.53	0	3.92	13, Rac	CN1CCN(c2cccc3nc(CN(CC(F)(F)F)C4CCCc5cccnc54)cn23)CC1	Activity						Active						False	CHEMBL1046103	Antagonist activity at CXCR4	F	BAO_0000019	assay format	None	None	None	None	None	CHEMBL2107	C-X-C chemokine receptor type 4	Homo sapiens	SINGLE PROTEIN	CHEMBL1156094	1	Scientific Literature	Bioorg. Med. Chem. Lett.	2009	None
CHEMBL570967		0	466.63	0	4.56	19	CN1CCN(c2cccc3nc(CN(Cc4ccccc4)[C@H]4CCCc5cccnc54)cn23)CC1	Activity						Active						False	CHEMBL1046103	Antagonist activity at CXCR4	F	BAO_0000019	assay format	None	None	None	None	None	CHEMBL2107	C-X-C chemokine receptor type 4	Homo sapiens	SINGLE PROTEIN	CHEMBL1156094	1	Scientific Literature	Bioorg. Med. Chem. Lett.	2009	None
CHEMBL585722		0	404.56	0	3.38	20	CCN1CCN(c2cccc3nc(CN(C)[C@H]4CCCc5cccnc54)cn23)CC1	Activity						Active						False	CHEMBL1046103	Antagonist activity at CXCR4	F	BAO_0000019	assay format	None	None	None	None	None	CHEMBL2107	C-X-C chemokine receptor type 4	Homo sapiens	SINGLE PROTEIN	CHEMBL1156094	1	Scientific Literature	Bioorg. Med. Chem. Lett.	2009	None
CHEMBL569613		0	404.56	0	3.38	27	CN(Cc1cn2c(N3CC[C@@H](N(C)C)C3)cccc2n1)[C@H]1CCCc2cccnc21	Activity						Active						False	CHEMBL1046103	Antagonist activity at CXCR4	F	BAO_0000019	assay format	None	None	None	None	None	CHEMBL2107	C-X-C chemokine receptor type 4	Homo sapiens	SINGLE PROTEIN	CHEMBL1156094	1	Scientific Literature	Bioorg. Med. Chem. Lett.	2009	None
CHEMBL570532		0	390.54	0	3.22	1	CN1CCN(c2cccc3nc(CN(C)[C@H]4CCCc5cccnc54)[nH]c23)CC1	Activity						Active						False	CHEMBL1046103	Antagonist activity at CXCR4	F	BAO_0000019	assay format	None	None	None	None	None	CHEMBL2107	C-X-C chemokine receptor type 4	Homo sapiens	SINGLE PROTEIN	CHEMBL1156094	1	Scientific Literature	Bioorg. Med. Chem. Lett.	2009	None
CHEMBL570787		0	377.49	0	3.08	11, Rac	CN(Cc1cn2c(N3CCOCC3)cccc2n1)C1CCCc2cccnc21	Activity						Active						False	CHEMBL1046103	Antagonist activity at CXCR4	F	BAO_0000019	assay format	None	None	None	None	None	CHEMBL2107	C-X-C chemokine receptor type 4	Homo sapiens	SINGLE PROTEIN	CHEMBL1156094	1	Scientific Literature	Bioorg. Med. Chem. Lett.	2009	None
CHEMBL18442	PLERIXAFOR	4	502.80	2	0.42	AMD-3100	c1cc(CN2CCCNCCNCCCNCC2)ccc1CN1CCCNCCNCCCNCC1	IC50	'='	300.2	nM	6.52			UO_0000065	12.97	0.25	6.10	8.29	False	CHEMBL1666330	Inhibition of Mab 12G5 binding to CXCR4 W283A mutant expressed in HEK293 cells	B	BAO_0000219	cell-based format	Homo sapiens	None	None	HEK293	None	CHEMBL2107	C-X-C chemokine receptor type 4	Homo sapiens	SINGLE PROTEIN	CHEMBL1649540	1	Scientific Literature	Antimicrob. Agents Chemother.	2009	CHEMBL3307715
CHEMBL2062277		0	629.80	0	4.68	KRH-3955	CCCN(CCC)CCCCN(C)Cc1ccc(CN(Cc2ncc[nH]2)Cc2nccn2C)cc1.O=C(O)C(O)C(O)C(=O)O	IC90	'='	5.1	nM				UO_0000065					False	CHEMBL1666323	Inhibition of Mab 12G5 binding to CXCR4 D181A mutant expressed in HEK293 cells	B	BAO_0000219	cell-based format	Homo sapiens	None	None	HEK293	None	CHEMBL2107	C-X-C chemokine receptor type 4	Homo sapiens	SINGLE PROTEIN	CHEMBL1649540	1	Scientific Literature	Antimicrob. Agents Chemother.	2009	CHEMBL3307715
CHEMBL1088912		0	335.46	0	3.19	41	NCCCN(Cc1nc2ccccc2[nH]1)C1CCCc2cccnc21	IC50	'='	68.0	nM	7.17			UO_0000065					False	CHEMBL1107996	Antagonist activity at CXCR4 in human CEM-CCRF cells assessed as inhibition of SDF-1-induced calcium flux	F	BAO_0000219	cell-based format	Homo sapiens	None	None	CEM-CCRF	None	CHEMBL2107	C-X-C chemokine receptor type 4	Homo sapiens	SINGLE PROTEIN	CHEMBL1156989	1	Scientific Literature	J. Med. Chem.	2010	None
CHEMBL1092302		0	363.51	0	3.84	46	CNCCCCN(Cc1nc2ccccc2[nH]1)C1CCCc2cccnc21	IC50	'='	190.0	nM	6.72			UO_0000065					False	CHEMBL1107996	Antagonist activity at CXCR4 in human CEM-CCRF cells assessed as inhibition of SDF-1-induced calcium flux	F	BAO_0000219	cell-based format	Homo sapiens	None	None	CEM-CCRF	None	CHEMBL2107	C-X-C chemokine receptor type 4	Homo sapiens	SINGLE PROTEIN	CHEMBL1156989	1	Scientific Literature	J. Med. Chem.	2010	None
CHEMBL1088913		0	349.48	0	3.58	42	NCCCCN(Cc1nc2ccccc2[nH]1)C1CCCc2cccnc21	IC50	'='	22.0	nM	7.66			UO_0000065	21.91	0.40	4.08	10.81	False	CHEMBL1108001	Displacement of [125I]SDF-1-alpha from CXCR4 in human CEM-CCRF cells by liquid scintillation counting	B	BAO_0000219	cell-based format	Homo sapiens	None	None	CEM-CCRF	None	CHEMBL2107	C-X-C chemokine receptor type 4	Homo sapiens	SINGLE PROTEIN	CHEMBL1156989	1	Scientific Literature	J. Med. Chem.	2010	None
CHEMBL1093149		0	349.48	0	3.58	(R)-42	NCCCCN(Cc1nc2ccccc2[nH]1)[C@@H]1CCCc2cccnc21	IC50	'='	206.0	nM	6.69			UO_0000065	19.13	0.35	3.11	9.44	False	CHEMBL1108001	Displacement of [125I]SDF-1-alpha from CXCR4 in human CEM-CCRF cells by liquid scintillation counting	B	BAO_0000219	cell-based format	Homo sapiens	None	None	CEM-CCRF	None	CHEMBL2107	C-X-C chemokine receptor type 4	Homo sapiens	SINGLE PROTEIN	CHEMBL1156989	1	Scientific Literature	J. Med. Chem.	2010	None
CHEMBL594525		0	312.80	0	4.31	44	CC(C)[C@H](C(=O)Nc1ncc(F)s1)c1ccc(Cl)cc1	Activity						Not Active						False	CHEMBL1070558	Agonist activity at CXCR4 up to 30 uM	F	BAO_0000019	assay format	None	None	None	None	None	CHEMBL2107	C-X-C chemokine receptor type 4	Homo sapiens	SINGLE PROTEIN	CHEMBL1153229	1	Scientific Literature	Bioorg. Med. Chem. Lett.	2010	None
CHEMBL2029608		0	712.86	2	0.61	31a	N=C(N)NCCC[C@H]1/C=C/[C@@H](Cc2ccc(O)cc2)NC(=O)CNC(=O)[C@H](Cc2ccc3ccccc3c2)NC(=O)[C@H](CCCNC(=N)N)NC1=O	IC50	'='	330.0	nM	6.48			UO_0000065	9.09	0.17	5.87	2.49	False	CHEMBL2032663	Displacement of [125I]SDF-1alpha from CXCR4 expressed in HEK293 cell membrane after 1 hr	B	BAO_0000219	cell-based format	None	None	None	HEK293	None	CHEMBL2107	C-X-C chemokine receptor type 4	Homo sapiens	SINGLE PROTEIN	CHEMBL2029289	1	Scientific Literature	J. Med. Chem.	2012	CHEMBL3307715
CHEMBL570532		0	390.54	0	3.22	50	CN1CCN(c2cccc3nc(CN(C)[C@H]4CCCc5cccnc54)[nH]c23)CC1	Activity						Active						False	CHEMBL1042770	Antagonist activity at CXCR4 by noncompetitive binding assay	B	BAO_0000357	single protein format	None	None	None	None	None	CHEMBL2107	C-X-C chemokine receptor type 4	Homo sapiens	SINGLE PROTEIN	CHEMBL1155333	1	Scientific Literature	Bioorg. Med. Chem. Lett.	2009	None
CHEMBL319622		0	595.74	2	6.97	34	C=CCN(C(=O)OCc1ccc([N+](=O)[O-])cc1)C1CCN(CCC(Cn2c(CC)nc3ccccc32)c2ccccc2)CC1	IC50	'>'	1000.0	nM				UO_0000065					False	CHEMBL652953	Compound was evaluated for its inhibitory activity against C-X-C chemokine receptor type 4	B	BAO_0000357	single protein format	None	None	None	None	None	CHEMBL2107	C-X-C chemokine receptor type 4	Homo sapiens	SINGLE PROTEIN	CHEMBL1133867	1	Scientific Literature	Bioorg. Med. Chem. Lett.	2001	None
CHEMBL538084		0	518.19	1	5.33	13	CCCN1C(=O)[C@H](CC2CCCCC2)NC(=O)C12CCN(CCCCCCc1ccccc1)CC2.Cl	IC50	'>'	10000.0	nM				UO_0000065					False	CHEMBL869755	Inhibition of radio-isotope labeled SDF1-alpha binding to human recombinant CXCR4	B	BAO_0000357	single protein format	Homo sapiens	None	None	None	None	CHEMBL2107	C-X-C chemokine receptor type 4	Homo sapiens	SINGLE PROTEIN	CHEMBL1138901	1	Scientific Literature	J. Med. Chem.	2006	None
CHEMBL1089844		0	347.47	0	3.35	37	NC/C=C\CN(Cc1nc2ccccc2[nH]1)C1CCCc2cccnc21	IC50	'='	77.0	nM	7.11			UO_0000065					False	CHEMBL1107996	Antagonist activity at CXCR4 in human CEM-CCRF cells assessed as inhibition of SDF-1-induced calcium flux	F	BAO_0000219	cell-based format	Homo sapiens	None	None	CEM-CCRF	None	CHEMBL2107	C-X-C chemokine receptor type 4	Homo sapiens	SINGLE PROTEIN	CHEMBL1156989	1	Scientific Literature	J. Med. Chem.	2010	None
CHEMBL540366		0	480.05	0	2.97	17	CCCCN1C(=O)C(CC(C)C)NC(=O)C12CCN(Cc1ccc3c(c1)OCCO3)CC2.Cl	IC50	'>'	10000.0	nM				UO_0000065					False	CHEMBL869755	Inhibition of radio-isotope labeled SDF1-alpha binding to human recombinant CXCR4	B	BAO_0000357	single protein format	Homo sapiens	None	None	None	None	CHEMBL2107	C-X-C chemokine receptor type 4	Homo sapiens	SINGLE PROTEIN	CHEMBL1138901	1	Scientific Literature	J. Med. Chem.	2006	None
CHEMBL537424		0	514.11	0	4.99	15	CCCCN1C(=O)C(CC(C)C)NC(=O)C12CCN(Cc1ccc(Oc3ccccc3)cc1)CC2.Cl	IC50	'>'	10000.0	nM				UO_0000065					False	CHEMBL869752	Antagonist activity against human recombinant CXCR4 expressed in CHO cells assessed as inhibition of human SDF1-alpha-stimulated calcium mobilization	F	BAO_0000219	cell-based format	Homo sapiens	None	None	CHO	None	CHEMBL2107	C-X-C chemokine receptor type 4	Homo sapiens	SINGLE PROTEIN	CHEMBL1138901	1	Scientific Literature	J. Med. Chem.	2006	CHEMBL3308072
CHEMBL557015		0	492.10	0	4.13	14	CCCCN1C(=O)C(CC2CCCCC2)NC(=O)C12CCN(Cc1ccc(OC)cc1)CC2.Cl	IC50	'>'	30000.0	nM				UO_0000065					False	CHEMBL869755	Inhibition of radio-isotope labeled SDF1-alpha binding to human recombinant CXCR4	B	BAO_0000357	single protein format	Homo sapiens	None	None	None	None	CHEMBL2107	C-X-C chemokine receptor type 4	Homo sapiens	SINGLE PROTEIN	CHEMBL1138901	1	Scientific Literature	J. Med. Chem.	2006	None
CHEMBL2012651		0	2782.40	None	None	8	CC(C)C[C@H](NC(=O)[C@H](CO)NC(=O)[C@@H](NC(=O)[C@@H]1CCCN1C(=O)[C@@H](N)CCCCN)C(C)C)C(=O)N[C@@H](CO)C(=O)N[C@@H](Cc1ccc(O)cc1)C(=O)NCCCC[C@H](NC(=O)[C@@H]1CSSC[C@H](NC(=O)[C@H](Cc2ccc3ccccc3c2)NC(=O)[C@H](CCCNC(=N)N)NC(=O)[C@@H](N)CCCNC(=N)N)C(=O)N[C@@H](Cc2ccc(O)cc2)C(=O)N[C@@H](CCCNC(=N)N)C(=O)N[C@@H](CCCCN)C(=O)N[C@H](CCCCN)C(=O)N2CCC[C@H]2C(=O)N[C@@H](Cc2ccc(O)cc2)C(=O)N[C@@H](CCCNC(=N)N)C(=O…	IC50	'='	38.61	nM	7.41			UO_0000065	2.66	None	None	None	False	CHEMBL2015453	Displacement of [125I]-SDF-1alpha from human CXCR4 receptor expressed in HEK293 cells after 1 hr by gamma counting	B	BAO_0000219	cell-based format	Homo sapiens	None	None	HEK293	None	CHEMBL2107	C-X-C chemokine receptor type 4	Homo sapiens	SINGLE PROTEIN	CHEMBL2010767	1	Scientific Literature	ACS Med. Chem. Lett.	2011	CHEMBL3307715
CHEMBL374862		0	743.87	2	-0.73	35	CN1CC(=O)N[C@@H](Cc2ccc3ccccc3c2)C(=O)N[C@@H](CCCNC(=N)N)C(=O)N[C@H](CCCNC(=N)N)C(=O)N[C@H](Cc2ccc(O)cc2)C1=O	IC50	'='	256.0	nM	6.59			UO_0000065	8.86	0.17	7.32	2.35	False	CHEMBL911131	Inhibition of [125I]SDF1 binding to CXCR4 transfected in CHO cells	B	BAO_0000219	cell-based format	Homo sapiens	None	None	CHO	None	CHEMBL2107	C-X-C chemokine receptor type 4	Homo sapiens	SINGLE PROTEIN	CHEMBL1139233	1	Scientific Literature	J. Med. Chem.	2007	CHEMBL3308072
CHEMBL219339		0	729.84	2	-1.07	3	N=C(N)NCCC[C@@H]1NC(=O)[C@H](Cc2ccc3ccccc3c2)NC(=O)CNC(=O)[C@@H](Cc2ccc(O)cc2)NC(=O)[C@@H](CCCNC(=N)N)NC1=O	IC50	'='	8.0	nM	8.10			UO_0000065	11.09	0.21	9.17	2.80	False	CHEMBL911131	Inhibition of [125I]SDF1 binding to CXCR4 transfected in CHO cells	B	BAO_0000219	cell-based format	Homo sapiens	None	None	CHO	None	CHEMBL2107	C-X-C chemokine receptor type 4	Homo sapiens	SINGLE PROTEIN	CHEMBL1139233	1	Scientific Literature	J. Med. Chem.	2007	CHEMBL3308072
CHEMBL2042234		0	728.86	2	-0.62	15g	N=C(N)NCCC[C@@H]1NC(=N)[C@H](Cc2ccc(O)cc2)NC(=O)CNC(=O)[C@H](Cc2ccc3ccccc3c2)NC(=O)[C@H](CCCNC(=N)N)NC1=O	IC50	'='	334.0	nM	6.48			UO_0000065	8.89	0.17	7.10	2.19	False	CHEMBL2044967	Displacement of [125I]-SDF-1alpha from CXCR4 receptor expressed in HEK293 cells after 1 hr by scintillation counting	B	BAO_0000219	cell-based format	None	None	None	HEK293	None	CHEMBL2107	C-X-C chemokine receptor type 4	Homo sapiens	SINGLE PROTEIN	CHEMBL2040720	1	Scientific Literature	ACS Med. Chem. Lett.	2011	CHEMBL3307715
CHEMBL2042233		0	728.86	2	-0.62	15f	N=C(N)NCCC[C@@H]1NC(=N)[C@@H](Cc2ccc(O)cc2)NC(=O)CNC(=O)[C@H](Cc2ccc3ccccc3c2)NC(=O)[C@H](CCCNC(=N)N)NC1=O	IC50	'='	679.0	nM	6.17			UO_0000065	8.46	0.16	6.79	2.08	False	CHEMBL2044967	Displacement of [125I]-SDF-1alpha from CXCR4 receptor expressed in HEK293 cells after 1 hr by scintillation counting	B	BAO_0000219	cell-based format	None	None	None	HEK293	None	CHEMBL2107	C-X-C chemokine receptor type 4	Homo sapiens	SINGLE PROTEIN	CHEMBL2040720	1	Scientific Literature	ACS Med. Chem. Lett.	2011	CHEMBL3307715
CHEMBL237631		0	324.37	1	5.19	31k	Fc1ccccc1NCc1ccc(CNc2ccccc2F)cc1	EC	'='	1.0	nM				UO_0000065					False	CHEMBL901586	Displacement of biotinylated TN14003 from CXCR4 in MDA-MB-231 cells	B	BAO_0000219	cell-based format	None	None	None	MDA-MB-231	None	CHEMBL2107	C-X-C chemokine receptor type 4	Homo sapiens	SINGLE PROTEIN	CHEMBL1138262	1	Scientific Literature	J. Med. Chem.	2007	CHEMBL3307960
CHEMBL477121		0	410.61	0	1.74	AMD-3465	c1ccc(CNCc2ccc(CN3CCCNCCNCCCNCC3)cc2)nc1	logIC50	'='	-5.89										False	CHEMBL951589	Antagonist activity at human CXCR4 A175F mutant expressed in COS7 cells coexpressing G protein Gqi4myr assessed as inhibition of CXCL12-induced phosphatidylinositol turnover	F	BAO_0000219	cell-based format	Homo sapiens	None	None	COS-7	None	CHEMBL2107	C-X-C chemokine receptor type 4	Homo sapiens	SINGLE PROTEIN	CHEMBL1156482	1	Scientific Literature	J. Biol. Chem.	2007	CHEMBL3307648
CHEMBL478168		0	409.62	0	2.34	AMD-3529	c1ccc(CNCc2ccc(CN3CCCNCCNCCCNCC3)cc2)cc1	Ki	'='	910.0	nM	6.04			UO_0000065					False	CHEMBL951595	Antagonist activity at transmembrane domain 6 of human CXCR4 I259A mutant expressed in COS7 cells coexpressing G protein Gqi4myr assessed as inhibition of CXCL12-induced phosphatidylinositol turnover	F	BAO_0000219	cell-based format	Homo sapiens	None	None	COS-7	None	CHEMBL2107	C-X-C chemokine receptor type 4	Homo sapiens	SINGLE PROTEIN	CHEMBL1156482	1	Scientific Literature	J. Biol. Chem.	2007	CHEMBL3307648
CHEMBL122226		0	304.48	0	1.36	AMD-3389	Cc1ccc(CN2CCCNCCNCCCNCC2)cc1	Ki	'='	24000.0	nM	4.62			UO_0000065					False	CHEMBL951596	Antagonist activity at human CXCR4 I259W mutant expressed in COS7 cells coexpressing G protein Gqi4myr assessed as inhibition of CXCL12-induced phosphatidylinositol turnover	F	BAO_0000219	cell-based format	Homo sapiens	None	None	COS-7	None	CHEMBL2107	C-X-C chemokine receptor type 4	Homo sapiens	SINGLE PROTEIN	CHEMBL1156482	1	Scientific Literature	J. Biol. Chem.	2007	CHEMBL3307648
CHEMBL237437		0	378.39	0	4.73	31b	O=[N+]([O-])c1ccc(NCc2ccc(CNc3ccc([N+](=O)[O-])cc3)cc2)cc1	EC	'='	1000.0	nM				UO_0000065					False	CHEMBL901586	Displacement of biotinylated TN14003 from CXCR4 in MDA-MB-231 cells	B	BAO_0000219	cell-based format	None	None	None	MDA-MB-231	None	CHEMBL2107	C-X-C chemokine receptor type 4	Homo sapiens	SINGLE PROTEIN	CHEMBL1138262	1	Scientific Literature	J. Med. Chem.	2007	CHEMBL3307960
CHEMBL237830		0	290.37	0	3.70	32, WZ811	c1ccc(NCc2ccc(CNc3ccccn3)cc2)nc1	EC50	'='	0.3	nM	9.52			UO_0000065	32.80	0.59	5.82	19.11	False	CHEMBL901586	Displacement of biotinylated TN14003 from CXCR4 in MDA-MB-231 cells	B	BAO_0000219	cell-based format	None	None	None	MDA-MB-231	None	CHEMBL2107	C-X-C chemokine receptor type 4	Homo sapiens	SINGLE PROTEIN	CHEMBL1138262	1	Scientific Literature	J. Med. Chem.	2007	CHEMBL3307960
CHEMBL237415		0	316.45	0	4.96	30b	CN(Cc1ccc(CN(C)c2ccccc2)cc1)c1ccccc1	EC50	'='	5011872.34	nM		Outside typical range		UO_0000065					False	CHEMBL901586	Displacement of biotinylated TN14003 from CXCR4 in MDA-MB-231 cells	B	BAO_0000219	cell-based format	None	None	None	MDA-MB-231	None	CHEMBL2107	C-X-C chemokine receptor type 4	Homo sapiens	SINGLE PROTEIN	CHEMBL1138262	1	Scientific Literature	J. Med. Chem.	2007	CHEMBL3307960
CHEMBL237631		0	324.37	1	5.19	31k	Fc1ccccc1NCc1ccc(CNc2ccccc2F)cc1	EC50	'='	1000000000.0	nM		Outside typical range		UO_0000065					False	CHEMBL901586	Displacement of biotinylated TN14003 from CXCR4 in MDA-MB-231 cells	B	BAO_0000219	cell-based format	None	None	None	MDA-MB-231	None	CHEMBL2107	C-X-C chemokine receptor type 4	Homo sapiens	SINGLE PROTEIN	CHEMBL1138262	1	Scientific Literature	J. Med. Chem.	2007	CHEMBL3307960
CHEMBL237830		0	290.37	0	3.70	32, WZ811	c1ccc(NCc2ccc(CNc3ccccn3)cc2)nc1	Activity						Dose-dependent effect						False	CHEMBL901587	Antagonist activity at CXCR4 in human U87 cells assessed as inhibition of SDF1-induced modulation of cAMP production by TR-FRET assay	F	BAO_0000219	cell-based format	Homo sapiens	None	None	U87	None	CHEMBL2107	C-X-C chemokine receptor type 4	Homo sapiens	SINGLE PROTEIN	CHEMBL1138262	1	Scientific Literature	J. Med. Chem.	2007	CHEMBL3989361
CHEMBL568233		0	363.51	0	3.68	10	CN(Cc1nc2ccccc2n1CCCCN)C1CCCc2cccnc21	Activity						Active						False	CHEMBL1042770	Antagonist activity at CXCR4 by noncompetitive binding assay	B	BAO_0000357	single protein format	None	None	None	None	None	CHEMBL2107	C-X-C chemokine receptor type 4	Homo sapiens	SINGLE PROTEIN	CHEMBL1155333	1	Scientific Literature	Bioorg. Med. Chem. Lett.	2009	None
CHEMBL577255		0	378.48	0	2.16	21	CN(Cc1nc2cccc(C(=O)NCCN)c2[nH]1)C1CCCc2cccnc21	Activity						Active						False	CHEMBL1042770	Antagonist activity at CXCR4 by noncompetitive binding assay	B	BAO_0000357	single protein format	None	None	None	None	None	CHEMBL2107	C-X-C chemokine receptor type 4	Homo sapiens	SINGLE PROTEIN	CHEMBL1155333	1	Scientific Literature	Bioorg. Med. Chem. Lett.	2009	None
CHEMBL568245		0	406.53	0	2.94	23	CN(Cc1nc2cccc(C(=O)NCCCCN)c2[nH]1)C1CCCc2cccnc21	Activity						Active						False	CHEMBL1042770	Antagonist activity at CXCR4 by noncompetitive binding assay	B	BAO_0000357	single protein format	None	None	None	None	None	CHEMBL2107	C-X-C chemokine receptor type 4	Homo sapiens	SINGLE PROTEIN	CHEMBL1155333	1	Scientific Literature	Bioorg. Med. Chem. Lett.	2009	None
CHEMBL577021		0	349.48	0	3.36	33	CN(Cc1nc2cccc(CCCN)c2[nH]1)C1CCCc2cccnc21	Activity						Active						False	CHEMBL1042770	Antagonist activity at CXCR4 by noncompetitive binding assay	B	BAO_0000357	single protein format	None	None	None	None	None	CHEMBL2107	C-X-C chemokine receptor type 4	Homo sapiens	SINGLE PROTEIN	CHEMBL1155333	1	Scientific Literature	Bioorg. Med. Chem. Lett.	2009	None
CHEMBL568661		0	417.60	0	4.89	36	CN(Cc1nc2cccc(CCCN3CCCCC3)c2[nH]1)C1CCCc2cccnc21	Activity						Active						False	CHEMBL1042770	Antagonist activity at CXCR4 by noncompetitive binding assay	B	BAO_0000357	single protein format	None	None	None	None	None	CHEMBL2107	C-X-C chemokine receptor type 4	Homo sapiens	SINGLE PROTEIN	CHEMBL1155333	1	Scientific Literature	Bioorg. Med. Chem. Lett.	2009	None
CHEMBL534507		0	235.12	0	0.25	4	Cl.Cl.N=C(N)c1ccc(C(=N)N)cc1	EC	'>'	1000.0	nM				UO_0000065					False	CHEMBL901586	Displacement of biotinylated TN14003 from CXCR4 in MDA-MB-231 cells	B	BAO_0000219	cell-based format	None	None	None	MDA-MB-231	None	CHEMBL2107	C-X-C chemokine receptor type 4	Homo sapiens	SINGLE PROTEIN	CHEMBL1138262	1	Scientific Literature	J. Med. Chem.	2007	CHEMBL3307960
CHEMBL235068		0	288.39	0	4.91	15	c1ccc(NCc2ccc(CNc3ccccc3)cc2)cc1	EC	'='	10.0	nM				UO_0000065					True	CHEMBL901586	Displacement of biotinylated TN14003 from CXCR4 in MDA-MB-231 cells	B	BAO_0000219	cell-based format	None	None	None	MDA-MB-231	None	CHEMBL2107	C-X-C chemokine receptor type 4	Homo sapiens	SINGLE PROTEIN	CHEMBL1138262	1	Scientific Literature	J. Med. Chem.	2007	CHEMBL3307960
CHEMBL237164		0	376.41	0	4.21	12	COc1cccc(NC(=O)c2ccc(C(=O)Nc3cccc(OC)c3)cc2)c1	EC	'>'	1000.0	nM				UO_0000065					False	CHEMBL901586	Displacement of biotinylated TN14003 from CXCR4 in MDA-MB-231 cells	B	BAO_0000219	cell-based format	None	None	None	MDA-MB-231	None	CHEMBL2107	C-X-C chemokine receptor type 4	Homo sapiens	SINGLE PROTEIN	CHEMBL1138262	1	Scientific Literature	J. Med. Chem.	2007	CHEMBL3307960
CHEMBL2062277		0	629.80	0	4.68	KRH-3955	CCCN(CCC)CCCCN(C)Cc1ccc(CN(Cc2ncc[nH]2)Cc2nccn2C)cc1.O=C(O)C(O)C(O)C(=O)O	Inhibition						Dose-dependent effect						False	CHEMBL1666154	Inhibition of Mab 12G5 binding to CXCR4 expressed in human MOLT4 cells by FACS analysis	B	BAO_0000219	cell-based format	None	None	None	MOLT-4	None	CHEMBL2107	C-X-C chemokine receptor type 4	Homo sapiens	SINGLE PROTEIN	CHEMBL1649540	1	Scientific Literature	Antimicrob. Agents Chemother.	2009	CHEMBL3307557
CHEMBL18442	PLERIXAFOR	4	502.80	2	0.42	AMD-3100	c1cc(CN2CCCNCCNCCCNCC2)ccc1CN1CCCNCCNCCCNCC1	IC50	'>'	1000.0	nM				UO_0000065					False	CHEMBL1666332	Inhibition of Mab 12G5 binding to CXCR4 E288A/L290A mutant expressed in HEK293 cells	B	BAO_0000219	cell-based format	Homo sapiens	None	None	HEK293	None	CHEMBL2107	C-X-C chemokine receptor type 4	Homo sapiens	SINGLE PROTEIN	CHEMBL1649540	1	Scientific Literature	Antimicrob. Agents Chemother.	2009	CHEMBL3307715
CHEMBL538038		0	780.68	1	4.73	27d	Br.CC(=O)O.Clc1cc2nc(c1)CNCCCN(Cc1ccc(CN3CCCNCc4cc(Cl)cc(n4)CNCCC3)cc1)CCCNC2	IC50	'='	5737.0	nM	5.24			UO_0000065	8.19	0.16	0.51	6.52	False	CHEMBL884098	Inhibitory activity against CX3C chemokine receptor 4-specific monoclonal antibody 12G5 (mAb-12G5) binding to human chemokinin receptor CXCR4 in lymphocytic SUP-T1 cells	B	BAO_0000219	cell-based format	None	None	None	SUP-T1	None	CHEMBL2107	C-X-C chemokine receptor type 4	Homo sapiens	SINGLE PROTEIN	CHEMBL1132406	1	Scientific Literature	J. Med. Chem.	1999	CHEMBL3308368
CHEMBL478168		0	409.62	0	2.34	AMD-3529	c1ccc(CNCc2ccc(CN3CCCNCCNCCCNCC3)cc2)cc1	logIC50	'='	-3.89										False	CHEMBL951589	Antagonist activity at human CXCR4 A175F mutant expressed in COS7 cells coexpressing G protein Gqi4myr assessed as inhibition of CXCL12-induced phosphatidylinositol turnover	F	BAO_0000219	cell-based format	Homo sapiens	None	None	COS-7	None	CHEMBL2107	C-X-C chemokine receptor type 4	Homo sapiens	SINGLE PROTEIN	CHEMBL1156482	1	Scientific Literature	J. Biol. Chem.	2007	CHEMBL3307648
CHEMBL478168		0	409.62	0	2.34	AMD-3529	c1ccc(CNCc2ccc(CN3CCCNCCNCCCNCC3)cc2)cc1	logIC50	'='	-5.14										False	CHEMBL951593	Antagonist activity at human CXCR4 H203A mutant expressed in COS7 cells coexpressing G protein Gqi4myr assessed as inhibition of CXCL12-induced phosphatidylinositol turnover	F	BAO_0000219	cell-based format	Homo sapiens	None	None	COS-7	None	CHEMBL2107	C-X-C chemokine receptor type 4	Homo sapiens	SINGLE PROTEIN	CHEMBL1156482	1	Scientific Literature	J. Biol. Chem.	2007	CHEMBL3307648
CHEMBL122226		0	304.48	0	1.36	AMD-3389	Cc1ccc(CN2CCCNCCNCCCNCC2)cc1	Ki	'='	2900.0	nM	5.54			UO_0000065					False	CHEMBL951597	Antagonist activity at human CXCR4 D262N mutant expressed in COS7 cells coexpressing G protein Gqi4myr assessed as inhibition of CXCL12-induced phosphatidylinositol turnover	F	BAO_0000219	cell-based format	Homo sapiens	None	None	COS-7	None	CHEMBL2107	C-X-C chemokine receptor type 4	Homo sapiens	SINGLE PROTEIN	CHEMBL1156482	1	Scientific Literature	J. Biol. Chem.	2007	CHEMBL3307648
CHEMBL122226		0	304.48	0	1.36	AMD-3389	Cc1ccc(CN2CCCNCCNCCCNCC2)cc1	Ki	'='	303000.0	nM		Outside typical range		UO_0000065					False	CHEMBL951601	Antagonist activity at human CXCR4 E288A mutant expressed in COS7 cells coexpressing G protein Gqi4myr assessed as inhibition of CXCL12-induced phosphatidylinositol turnover	F	BAO_0000219	cell-based format	Homo sapiens	None	None	COS-7	None	CHEMBL2107	C-X-C chemokine receptor type 4	Homo sapiens	SINGLE PROTEIN	CHEMBL1156482	1	Scientific Literature	J. Biol. Chem.	2007	CHEMBL3307648
CHEMBL478168		0	409.62	0	2.34	AMD-3529	c1ccc(CNCc2ccc(CN3CCCNCCNCCCNCC3)cc2)cc1	Ki	'='	8800.0	nM	5.06			UO_0000065					False	CHEMBL951594	Antagonist activity at human CXCR4 Y255A mutant expressed in COS7 cells coexpressing G protein Gqi4myr assessed as inhibition of CXCL12-induced phosphatidylinositol turnover	F	BAO_0000219	cell-based format	Homo sapiens	None	None	COS-7	None	CHEMBL2107	C-X-C chemokine receptor type 4	Homo sapiens	SINGLE PROTEIN	CHEMBL1156482	1	Scientific Literature	J. Biol. Chem.	2007	CHEMBL3307648
CHEMBL478168		0	409.62	0	2.34	AMD-3529	c1ccc(CNCc2ccc(CN3CCCNCCNCCCNCC3)cc2)cc1	logIC50	'='	-6.36										False	CHEMBL951586	Antagonist activity at human CXCR4 L120F mutant expressed in COS7 cells coexpressing G protein Gqi4myr assessed as inhibition of CXCL12-induced phosphatidylinositol turnover	F	BAO_0000219	cell-based format	Homo sapiens	None	None	COS-7	None	CHEMBL2107	C-X-C chemokine receptor type 4	Homo sapiens	SINGLE PROTEIN	CHEMBL1156482	1	Scientific Literature	J. Biol. Chem.	2007	CHEMBL3307648
CHEMBL122226		0	304.48	0	1.36	AMD-3389	Cc1ccc(CN2CCCNCCNCCCNCC2)cc1	Ki	'='	15000.0	nM	4.82			UO_0000065					False	CHEMBL951588	Antagonist activity at human CXCR4 F172A mutant expressed in COS7 cells coexpressing G protein Gqi4myr assessed as inhibition of CXCL12-induced phosphatidylinositol turnover	F	BAO_0000219	cell-based format	Homo sapiens	None	None	COS-7	None	CHEMBL2107	C-X-C chemokine receptor type 4	Homo sapiens	SINGLE PROTEIN	CHEMBL1156482	1	Scientific Literature	J. Biol. Chem.	2007	CHEMBL3307648
CHEMBL477121		0	410.61	0	1.74	AMD-3465	c1ccc(CNCc2ccc(CN3CCCNCCNCCCNCC3)cc2)nc1	Ki	'='	200.0	nM	6.70			UO_0000065					False	CHEMBL951590	Antagonist activity at human CXCR4 V196A mutant expressed in COS7 cells coexpressing G protein Gqi4myr assessed as inhibition of CXCL12-induced phosphatidylinositol turnover	F	BAO_0000219	cell-based format	Homo sapiens	None	None	COS-7	None	CHEMBL2107	C-X-C chemokine receptor type 4	Homo sapiens	SINGLE PROTEIN	CHEMBL1156482	1	Scientific Literature	J. Biol. Chem.	2007	CHEMBL3307648
CHEMBL478168		0	409.62	0	2.34	AMD-3529	c1ccc(CNCc2ccc(CN3CCCNCCNCCCNCC3)cc2)cc1	Ki	'='	1800.0	nM	5.75			UO_0000065					False	CHEMBL951598	Antagonist activity at human CXCR4 H281A mutant expressed in COS7 cells coexpressing G protein Gqi4myr assessed as inhibition of CXCL12-induced phosphatidylinositol turnover	F	BAO_0000219	cell-based format	Homo sapiens	None	None	COS-7	None	CHEMBL2107	C-X-C chemokine receptor type 4	Homo sapiens	SINGLE PROTEIN	CHEMBL1156482	1	Scientific Literature	J. Biol. Chem.	2007	CHEMBL3307648
CHEMBL556188		0	456.03	0	3.59	6	CC(C)C[C@H]1NC(=O)C2(CCN(Cc3ccccc3)CC2)N(Cc2ccccc2)C1=O.Cl	IC50	'>'	30000.0	nM				UO_0000065					False	CHEMBL869752	Antagonist activity against human recombinant CXCR4 expressed in CHO cells assessed as inhibition of human SDF1-alpha-stimulated calcium mobilization	F	BAO_0000219	cell-based format	Homo sapiens	None	None	CHO	None	CHEMBL2107	C-X-C chemokine receptor type 4	Homo sapiens	SINGLE PROTEIN	CHEMBL1138901	1	Scientific Literature	J. Med. Chem.	2006	CHEMBL3308072
CHEMBL237223	N-BENZYLANILINE	0	183.25	0	3.30	27	c1ccc(CNc2ccccc2)cc1	EC	'>'	1000.0	nM				UO_0000065					False	CHEMBL901586	Displacement of biotinylated TN14003 from CXCR4 in MDA-MB-231 cells	B	BAO_0000219	cell-based format	None	None	None	MDA-MB-231	None	CHEMBL2107	C-X-C chemokine receptor type 4	Homo sapiens	SINGLE PROTEIN	CHEMBL1138262	1	Scientific Literature	J. Med. Chem.	2007	CHEMBL3307960
CHEMBL237439		0	316.45	1	5.53	31e	Cc1ccc(NCc2ccc(CNc3ccc(C)cc3)cc2)cc1	EC	'='	10.0	nM				UO_0000065					False	CHEMBL901586	Displacement of biotinylated TN14003 from CXCR4 in MDA-MB-231 cells	B	BAO_0000219	cell-based format	None	None	None	MDA-MB-231	None	CHEMBL2107	C-X-C chemokine receptor type 4	Homo sapiens	SINGLE PROTEIN	CHEMBL1138262	1	Scientific Literature	J. Med. Chem.	2007	CHEMBL3307960
CHEMBL235309		0	338.45	1	6.06	24b	c1ccc(NCc2ccc(CNc3ccccc3)c3ccccc23)cc1	EC	'='	100.0	nM				UO_0000065					False	CHEMBL901586	Displacement of biotinylated TN14003 from CXCR4 in MDA-MB-231 cells	B	BAO_0000219	cell-based format	None	None	None	MDA-MB-231	None	CHEMBL2107	C-X-C chemokine receptor type 4	Homo sapiens	SINGLE PROTEIN	CHEMBL1138262	1	Scientific Literature	J. Med. Chem.	2007	CHEMBL3307960
CHEMBL396667		0	316.45	1	6.03	30a	CC(Nc1ccccc1)c1ccc(C(C)Nc2ccccc2)cc1	EC	'='	50.0	nM				UO_0000065					False	CHEMBL901586	Displacement of biotinylated TN14003 from CXCR4 in MDA-MB-231 cells	B	BAO_0000219	cell-based format	None	None	None	MDA-MB-231	None	CHEMBL2107	C-X-C chemokine receptor type 4	Homo sapiens	SINGLE PROTEIN	CHEMBL1138262	1	Scientific Literature	J. Med. Chem.	2007	CHEMBL3307960
CHEMBL391658		0	393.53	1	6.52	29	c1ccc(NCc2cc(CNc3ccccc3)cc(CNc3ccccc3)c2)cc1	EC	'>'	1000.0	nM				UO_0000065					False	CHEMBL901586	Displacement of biotinylated TN14003 from CXCR4 in MDA-MB-231 cells	B	BAO_0000219	cell-based format	None	None	None	MDA-MB-231	None	CHEMBL2107	C-X-C chemokine receptor type 4	Homo sapiens	SINGLE PROTEIN	CHEMBL1138262	1	Scientific Literature	J. Med. Chem.	2007	CHEMBL3307960
CHEMBL2372986		0	2025.41	None	None	TC-14021	NCCCC[C@@H]1NC(=O)[C@@H](CCCCN)NC(=O)[C@H](CCCN=C(N)N)NC(=O)[C@@H](Cc2ccc(O)cc2)NC(=O)[C@H](NC(=O)[C@@H](NC(=O)[C@H](CCCN=C(N)N)NC(=O)[C@@H](N)CCCNC(N)=O)c2ccc3ccccc3c2)CSSC[C@H](C(=O)N[C@@H](CCCN=C(N)N)C(=O)O)NC(=O)[C@H](CCCNC(N)=O)NC(=O)[C@H](CCCNC(N)=O)NC(=O)[C@H](Cc2ccc(O)cc2)NC(=O)[C@H]2CCCN2C1=O	EC50	'='	68.0	nM	7.17			UO_0000065					False	CHEMBL712344	Effective concentration for 50% protection of HIV-induced cytopathogenicity in MT-4 cells on the MTT assay	F	BAO_0000219	cell-based format	None	None	None	MT4	None	CHEMBL2107	C-X-C chemokine receptor type 4	Homo sapiens	SINGLE PROTEIN	CHEMBL1134146	1	Scientific Literature	Bioorg. Med. Chem. Lett.	2001	CHEMBL3308375
CHEMBL537425		0	518.19	1	5.33	12	CCCN1C(=O)[C@@H](CC2CCCCC2)NC(=O)C12CCN(CCCCCCc1ccccc1)CC2.Cl	IC50	'>'	10000.0	nM				UO_0000065					False	CHEMBL869752	Antagonist activity against human recombinant CXCR4 expressed in CHO cells assessed as inhibition of human SDF1-alpha-stimulated calcium mobilization	F	BAO_0000219	cell-based format	Homo sapiens	None	None	CHO	None	CHEMBL2107	C-X-C chemokine receptor type 4	Homo sapiens	SINGLE PROTEIN	CHEMBL1138901	1	Scientific Literature	J. Med. Chem.	2006	CHEMBL3308072
CHEMBL557199		0	422.01	0	3.19	11	CCCCN1C(=O)C(CC(C)C)NC(=O)C12CCN(Cc1ccccc1)CC2.Cl	IC50	'>'	30000.0	nM				UO_0000065					False	CHEMBL869752	Antagonist activity against human recombinant CXCR4 expressed in CHO cells assessed as inhibition of human SDF1-alpha-stimulated calcium mobilization	F	BAO_0000219	cell-based format	Homo sapiens	None	None	CHO	None	CHEMBL2107	C-X-C chemokine receptor type 4	Homo sapiens	SINGLE PROTEIN	CHEMBL1138901	1	Scientific Literature	J. Med. Chem.	2006	CHEMBL3308072
CHEMBL18442	PLERIXAFOR	4	502.80	2	0.42	AMD-3100	c1cc(CN2CCCNCCNCCCNCC2)ccc1CN1CCCNCCNCCCNCC1	IC50	'='	0.02	ug.mL-1				UO_0000274					False	CHEMBL2187384	Inhibition of anti-CXCR4 mAbs clone 12G5 binding to CXCR4 in human SUPT1 cells incubated for 15 mins by FACS	B	BAO_0000219	cell-based format	Homo sapiens	None	None	SUPT1	None	CHEMBL2107	C-X-C chemokine receptor type 4	Homo sapiens	SINGLE PROTEIN	CHEMBL2177043	1	Scientific Literature	J. Med. Chem.	2012	None
CHEMBL2180083		0	813.84	2	-0.58	8, [Api1]FC131	N=C(N)NCCC[C@@H]1NC(=O)C2(CCNCC2)NC(=O)[C@@H](Cc2ccc(O)cc2)NC(=O)CNC(=O)[C@H](Cc2ccc3ccccc3c2)NC1=O.O=C(O)C(F)(F)F	EC50	'='	560.0	nM	6.25			UO_0000065					False	CHEMBL2184363	Antagonist activity against human CXCR4 expressed in COS7 cells assessed as inhibition of CXCL12-induced myo-[3H]inositol production by scintillation counting	F	BAO_0000219	cell-based format	Homo sapiens	None	None	COS-7	None	CHEMBL2107	C-X-C chemokine receptor type 4	Homo sapiens	SINGLE PROTEIN	CHEMBL2177054	1	Scientific Literature	J. Med. Chem.	2012	CHEMBL3307648
CHEMBL2179709		0	891.91	2	0.21	13, [Gph1]FC131	N=C(N)NCCC[C@@H]1NC(=O)[C@H](Cc2ccc(NC(=N)N)cc2)NC(=O)[C@@H](Cc2ccc(O)cc2)NC(=O)CNC(=O)[C@H](Cc2ccc3ccccc3c2)NC1=O.O=C(O)C(F)(F)F	EC50	'='	676.08	nM	6.17			UO_0000065					False	CHEMBL2184363	Antagonist activity against human CXCR4 expressed in COS7 cells assessed as inhibition of CXCL12-induced myo-[3H]inositol production by scintillation counting	F	BAO_0000219	cell-based format	Homo sapiens	None	None	COS-7	None	CHEMBL2107	C-X-C chemokine receptor type 4	Homo sapiens	SINGLE PROTEIN	CHEMBL2177054	1	Scientific Literature	J. Med. Chem.	2012	CHEMBL3307648
CHEMBL477121		0	410.61	0	1.74	79, AMD3465	c1ccc(CNCc2ccc(CN3CCCNCCNCCCNCC3)cc2)nc1	IC50	'='	12.4	nM	7.91			UO_0000065					False	CHEMBL2208521	Antagonist activity at CXCR4	F	BAO_0000019	assay format	None	None	None	None	None	CHEMBL2107	C-X-C chemokine receptor type 4	Homo sapiens	SINGLE PROTEIN	CHEMBL2203227	1	Scientific Literature	J. Med. Chem.	2011	None
CHEMBL4092239		0	905.08	3	-0.24	3	C[C@H](NC(=O)c1cccc(NC(=N)N)c1)C(=O)N[C@H]1CSSC[C@@H](C(=O)O)NC(=O)[C@H](Cc2ccccc2)NC(=O)[C@H](Cc2ccccc2)NC(=O)[C@H](CCCNC(=N)N)NC1=O	IC50	'='	3200.0	nM	5.50			UO_0000065	6.07	0.12	5.73	1.64	False	CHEMBL4024425	Antagonist activity at CXCR4 in human CCRF-CEM cells assessed as inhibition of PE-conjugated 12G5 antibody binding	B	BAO_0000219	cell-based format	Homo sapiens	None	None	None	None	CHEMBL2107	C-X-C chemokine receptor type 4	Homo sapiens	SINGLE PROTEIN	CHEMBL4020843	1	Scientific Literature	J Med Chem	2018	None
CHEMBL4064541		0	900.10	3	-2.27	2	C[C@H](NC(=O)[C@H](N)CCCNC(=N)N)C(=O)N[C@H]1CSSC[C@@H](C(=O)O)NC(=O)[C@H](Cc2ccccc2)NC(=O)[C@H](Cc2ccccc2)NC(=O)[C@H](CCCNC(=N)N)NC1=O	Ratio	'='	9.6										False	CHEMBL4024432	Binding affinity to CXCR4 (unknown origin) expressed in CHO cell membranes assessed as signal to noise ratio by STD-NMR method	B	BAO_0000219	cell-based format	Homo sapiens	None	None	None	None	CHEMBL2107	C-X-C chemokine receptor type 4	Homo sapiens	SINGLE PROTEIN	CHEMBL4020843	1	Scientific Literature	J Med Chem	2018	None
CHEMBL1644077		0	455.56	0	4.28	2i	COC(=O)c1ccc(CN(Cc2nc3ccccc3[nH]2)C2CCCc3cccnc32)c(CN)c1	IC50	'='	39.0	nM	7.41			UO_0000065					False	CHEMBL1646838	Antagonist activity at CXCR4 in human CEM-CCRF cells expressing CD4 assessed as inhibition of SDF-1-induced Ca2+ signaling	F	BAO_0000219	cell-based format	Homo sapiens	None	None	CEM-CCRF	None	CHEMBL2107	C-X-C chemokine receptor type 4	Homo sapiens	SINGLE PROTEIN	CHEMBL1641524	1	Scientific Literature	Bioorg. Med. Chem. Lett.	2011	None
CHEMBL4094209		0	871.06	3	-1.59	6	C[C@H](NC(=O)CCCNC(=N)N)C(=O)N[C@H]1CSSC[C@@H](C(=O)O)NC(=O)[C@H](Cc2ccccc2)NC(=O)[C@H](Cc2ccccc2)NC(=O)[C@H](CCCNC(=N)N)NC1=O	IC50	'>'	10000.0	nM				UO_0000065					False	CHEMBL4024425	Antagonist activity at CXCR4 in human CCRF-CEM cells assessed as inhibition of PE-conjugated 12G5 antibody binding	B	BAO_0000219	cell-based format	Homo sapiens	None	None	None	None	CHEMBL2107	C-X-C chemokine receptor type 4	Homo sapiens	SINGLE PROTEIN	CHEMBL4020843	1	Scientific Literature	J Med Chem	2018	None
CHEMBL4092239		0	905.08	3	-0.24	3	C[C@H](NC(=O)c1cccc(NC(=N)N)c1)C(=O)N[C@H]1CSSC[C@@H](C(=O)O)NC(=O)[C@H](Cc2ccccc2)NC(=O)[C@H](Cc2ccccc2)NC(=O)[C@H](CCCNC(=N)N)NC1=O	Activity						Active						False	CHEMBL4024438	Binding affinity to CXCR4 in human CCRF-CEM cell membranes assessed as appearance of negative NOE cross-peaks by trNOESY-NMR method	B	BAO_0000219	cell-based format	Homo sapiens	None	None	None	None	CHEMBL2107	C-X-C chemokine receptor type 4	Homo sapiens	SINGLE PROTEIN	CHEMBL4020843	1	Scientific Literature	J Med Chem	2018	None
CHEMBL3038227		0	1952.36	None	None	TA14001	CC(N)C(=O)N[C@@H](CCCN=C(N)N)C(=O)N[C@@H](Cc1ccc2ccccc2c1)C(=O)N[C@H]1CSSC[C@@H](C(=O)N[C@@H](CCCN=C(N)N)C(=O)O)NC(=O)[C@H](CCCNC(N)=O)NC(=O)[C@H](CCCN=C(N)N)NC(=O)[C@H](Cc2ccc(O)cc2)NC(=O)[C@@H]2CCCN2C(=O)[C@@H](CCCCN)NC(=O)[C@H](CCCCN)NC(=O)[C@H](CCCN=C(N)N)NC(=O)[C@H](Cc2ccc(O)cc2)NC1=O	EC50	'='	56.0	nM	7.25			UO_0000065					False	CHEMBL710701	Inhibition of HIV-induced cytopathogenicity in MT-4 cell	F	BAO_0000219	cell-based format	Homo sapiens	None	None	MT4	None	CHEMBL2107	C-X-C chemokine receptor type 4	Homo sapiens	SINGLE PROTEIN	CHEMBL1132828	1	Scientific Literature	Bioorg. Med. Chem. Lett.	2000	CHEMBL3308375
CHEMBL3038227		0	1952.36	None	None	TA14001	CC(N)C(=O)N[C@@H](CCCN=C(N)N)C(=O)N[C@@H](Cc1ccc2ccccc2c1)C(=O)N[C@H]1CSSC[C@@H](C(=O)N[C@@H](CCCN=C(N)N)C(=O)O)NC(=O)[C@H](CCCNC(N)=O)NC(=O)[C@H](CCCN=C(N)N)NC(=O)[C@H](Cc2ccc(O)cc2)NC(=O)[C@@H]2CCCN2C(=O)[C@@H](CCCCN)NC(=O)[C@H](CCCCN)NC(=O)[C@H](CCCN=C(N)N)NC(=O)[C@H](Cc2ccc(O)cc2)NC1=O	Ratio						Not Determined						False	CHEMBL852821	Ratio of cytotoxic concentration (CC50) in test-II to that of EC50 of compound; Not tested	F	BAO_0000019	assay format	Homo sapiens	None	None	None	None	CHEMBL2107	C-X-C chemokine receptor type 4	Homo sapiens	SINGLE PROTEIN	CHEMBL1132828	1	Scientific Literature	Bioorg. Med. Chem. Lett.	2000	None
CHEMBL3627799		0	451.62	0	3.11	53a	NCCCCN(C[C@H]1CN(C(=O)OCc2ccccc2)CCN1)[C@H]1CCCc2cccnc21	IC50	'='	18.0	nM	7.75			UO_0000065	17.15	0.32	4.63	9.25	False	CHEMBL3630972	Antagonist activity at CXCR4 in human Chem-1 cells assessed as inhibition of CXCL12-induced calcium flux	B	BAO_0000219	cell-based format	Homo sapiens	None	None	Chem-1	None	CHEMBL2107	C-X-C chemokine receptor type 4	Homo sapiens	SINGLE PROTEIN	CHEMBL3627700	1	Scientific Literature	Bioorg. Med. Chem. Lett.	2015	None
CHEMBL3627792		0	407.61	0	2.97	48b	NCCCCN(C[C@@H]1CN(Cc2ccccc2)CCN1)[C@H]1CCCc2cccnc21	IC50	'='	2920.0	nM	5.54			UO_0000065	13.58	0.25	2.56	9.64	False	CHEMBL3630975	Displacement of [125I]-SDF-1 from CXCR4 (unknown origin)	B	BAO_0000357	single protein format	Homo sapiens	None	None	None	None	CHEMBL2107	C-X-C chemokine receptor type 4	Homo sapiens	SINGLE PROTEIN	CHEMBL3627700	1	Scientific Literature	Bioorg. Med. Chem. Lett.	2015	None
CHEMBL583458		0	390.54	0	2.99	10R	CN1CCN(c2cccc3nc(CN(C)[C@@H]4CCCc5cccnc54)cn23)CC1	Activity						Active						False	CHEMBL1046103	Antagonist activity at CXCR4	F	BAO_0000019	assay format	None	None	None	None	None	CHEMBL2107	C-X-C chemokine receptor type 4	Homo sapiens	SINGLE PROTEIN	CHEMBL1156094	1	Scientific Literature	Bioorg. Med. Chem. Lett.	2009	None
CHEMBL571438		0	432.62	0	4.02	18	CC(C)CN(Cc1cn2c(N3CCN(C)CC3)cccc2n1)[C@H]1CCCc2cccnc21	Activity						Active						False	CHEMBL1046103	Antagonist activity at CXCR4	F	BAO_0000019	assay format	None	None	None	None	None	CHEMBL2107	C-X-C chemokine receptor type 4	Homo sapiens	SINGLE PROTEIN	CHEMBL1156094	1	Scientific Literature	Bioorg. Med. Chem. Lett.	2009	None
CHEMBL440998		0	1982.43	None	None	T134-NH2 ; T(E)-134-NH4	C[C@H]1/C=C\[C@@H](CCCCN)NC(=O)[C@H](CCCCN)NC(=O)[C@@H](CCCN=C(N)N)NC(=O)[C@H](Cc2ccc(O)cc2)NC(=O)[C@@H](NC(=O)[C@H](Cc2c[nH]c3ccccc23)NC(=O)[C@H](CCCN=C(N)N)NC(=O)[C@@H](N)CCCN=C(N)N)CSSC[C@@H](C(=O)N[C@@H](CCCN=C(N)N)C(N)=O)NC(=O)C(CCCNC(N)=O)NC(=O)[C@@H](CCCN=C(N)N)NC(=O)[C@H](Cc2ccc(O)cc2)NC1=O	IC50	'='	5000.0	nM	5.30			UO_0000065	2.67	None	None	None	False	CHEMBL665167	Inhibitory activity based on the inhibition of [Ca2+] mobilization induced by human SDF-1alpha stimulation through CXCR4	B	BAO_0000357	single protein format	None	None	None	None	None	CHEMBL2107	C-X-C chemokine receptor type 4	Homo sapiens	SINGLE PROTEIN	CHEMBL1135248	1	Scientific Literature	Bioorg. Med. Chem. Lett.	2002	None
CHEMBL364014		0	649.76	2	-1.71	20a	N=C(N)NCCC[C@@H]1NC(=O)[C@@H](NC(=O)CCNC(=N)N)C/C=C\C[C@H](C(N)=O)NC(=O)[C@H](Cc2ccc3ccccc3c2)NC1=O	IC50	'='	10000.0	nM	5.00			UO_0000065	7.70	0.15	6.71	1.76	False	CHEMBL832941	Inhibition of [125I]SDF-1 binding to C-X-C chemokine receptor type 4 (CXCR4) expressed in CHO cells; range = 1-10 uM	B	BAO_0000219	cell-based format	None	None	None	CHO	None	CHEMBL2107	C-X-C chemokine receptor type 4	Homo sapiens	SINGLE PROTEIN	CHEMBL1144415	1	Scientific Literature	J. Med. Chem.	2005	CHEMBL3308072
CHEMBL191651		0	663.78	2	-1.53	20b	N=C(N)NCCC(=O)N[C@H]1C/C=C\CC[C@H](C(N)=O)NC(=O)[C@H](Cc2ccc3ccccc3c2)NC(=O)[C@H](CCCN=C(N)N)NC1=O	IC50	'='	10000.0	nM	5.00			UO_0000065	7.53	0.14	6.53	1.75	False	CHEMBL832941	Inhibition of [125I]SDF-1 binding to C-X-C chemokine receptor type 4 (CXCR4) expressed in CHO cells; range = 1-10 uM	B	BAO_0000219	cell-based format	None	None	None	CHO	None	CHEMBL2107	C-X-C chemokine receptor type 4	Homo sapiens	SINGLE PROTEIN	CHEMBL1144415	1	Scientific Literature	J. Med. Chem.	2005	CHEMBL3308072
CHEMBL2322875		0	451.28	0	3.87	14	COc1cc(N2CCN(C(=O)Cn3nc(C(F)(F)F)c(Cl)c3C)CC2)ccc1Cl	Activity						Not Active						False	CHEMBL2328636	Binding affinity to CXCR4 (unknown origin) at 10 uM by radioligand displacement assay	B	BAO_0000357	single protein format	Homo sapiens	None	None	None	None	CHEMBL2107	C-X-C chemokine receptor type 4	Homo sapiens	SINGLE PROTEIN	CHEMBL2321873	1	Scientific Literature	Bioorg. Med. Chem. Lett.	2013	None
CHEMBL18442	PLERIXAFOR	4	502.80	2	0.42	Plerixafor	c1cc(CN2CCCNCCNCCCNCC2)ccc1CN1CCCNCCNCCCNCC1	Inhibition						Not Active						False	CHEMBL4032415	Antagonist activity at GFP-tagged CXCR4 (unknown origin) expressed in CHO cells assessed as inhibition of CXCL12-induced receptor internalization at 10 nM preincubated for 45 mins followed by CXCL12 induction measured after 0.5 to 24 hrs by confocal microscopic method	B	BAO_0000219	cell-based format	Homo sapiens	None	None	None	None	CHEMBL2107	C-X-C chemokine receptor type 4	Homo sapiens	SINGLE PROTEIN	CHEMBL4028895	1	Scientific Literature	J Med Chem	2017	None
CHEMBL3628613		0	3863.64	None	None	24	[N-]=[N+]=NCCCCCC(=O)NCCCC(=O)N[C@@H](CCCCNC(=O)CSC[C@H]1NC(=O)[C@H](Cc2ccc3ccccc3c2)NC(=O)[C@H](CCCNC(=N)N)NC(=O)[C@H](CCCNC(=N)N)NC(=O)[C@@H](Cc2ccc(O)cc2)NC1=O)C(=O)N1CCC[C@H]1C(=O)N1CCC[C@H]1C(=O)N1CCC[C@H]1C(=O)N1CCC[C@H]1C(=O)N1CCC[C@H]1C(=O)N1CCC[C@H]1C(=O)N1CCC[C@H]1C(=O)N1CCC[C@H]1C(=O)N1CCC[C@H]1C(=O)N1CCC[C@H]1C(=O)N1CCC[C@H]1C(=O)N1CCC[C@H]1C(=O)N1CCC[C@H]1C(=O)N1CCC[C@H]1C(=O)N1CCC[C…	IC50	'='	86.0	nM	7.07			UO_0000065	1.83	None	None	None	False	CHEMBL3631598	Displacement of fluorescently-labeled-TZ14011 from CXCR4 in human Jurkat cells incubated for 30 mins by fluorescence analysis	B	BAO_0000219	cell-based format	Homo sapiens	None	None	Jurkat	None	CHEMBL2107	C-X-C chemokine receptor type 4	Homo sapiens	SINGLE PROTEIN	CHEMBL3627622	1	Scientific Literature	Bioorg. Med. Chem.	2015	CHEMBL3307526
CHEMBL2373002		0	2024.42	None	None	TC-14003	NCCCC[C@@H]1NC(=O)[C@@H](CCCCN)NC(=O)[C@H](CCCNC(N)=O)NC(=O)[C@@H](Cc2ccc(O)cc2)NC(=O)[C@H](NC(=O)[C@@H](NC(=O)[C@H](CCCN=C(N)N)NC(=O)[C@@H](N)CCCN=C(N)N)c2ccc3ccccc3c2)CSSC[C@H](C(=O)N[C@@H](CCCN=C(N)N)C(=O)O)NC(=O)[C@H](CCCNC(N)=O)NC(=O)[C@H](CCCN=C(N)N)NC(=O)[C@H](Cc2ccc(O)cc2)NC(=O)[C@H]2CCCN2C1=O	EC50	'='	2.8	nM	8.55			UO_0000065					False	CHEMBL712344	Effective concentration for 50% protection of HIV-induced cytopathogenicity in MT-4 cells on the MTT assay	F	BAO_0000219	cell-based format	None	None	None	MT4	None	CHEMBL2107	C-X-C chemokine receptor type 4	Homo sapiens	SINGLE PROTEIN	CHEMBL1134146	1	Scientific Literature	Bioorg. Med. Chem. Lett.	2001	CHEMBL3308375
CHEMBL3628599		0	415.45	0	1.49	11e	CN1CCN(C(=O)c2cccc(Cn3nnc4c3C(=O)c3ccccc3C4=O)c2)CC1	IC50	'>'	10000.0	nM				UO_0000065					False	CHEMBL3631095	Displacement of 125I-SDF-1 from human CXCR4 expressed in HEK293 cells incubated for 1.5 hrs by Topcount analysis	B	BAO_0000219	cell-based format	Homo sapiens	None	None	HEK293	None	CHEMBL2107	C-X-C chemokine receptor type 4	Homo sapiens	SINGLE PROTEIN	CHEMBL3627649	1	Scientific Literature	J. Med. Chem.	2015	CHEMBL3307715
CHEMBL2220487		0	687.80	2	-0.60	23h	N=C(N)NCCC[C@@H]1NC(=O)[C@H](CCCN)NC(=O)[C@@H](Cc2ccc(O)cc2)NC(=O)CNC(=O)[C@H](Cc2ccc3ccccc3c2)NC1=O	IC50	'='	19.0	nM	7.72			UO_0000065	11.23	0.21	8.32	3.04	False	CHEMBL827762	Inhibition of [125I]SDF-1 binding to C-X-C chemokine receptor type 4 (CXCR4) expressed in CHO cells	B	BAO_0000219	cell-based format	None	None	None	CHO	None	CHEMBL2107	C-X-C chemokine receptor type 4	Homo sapiens	SINGLE PROTEIN	CHEMBL1144415	1	Scientific Literature	J. Med. Chem.	2005	CHEMBL3308072
CHEMBL4086147		0	362.52	0	2.99	24	NC/C=C/CN(C[C@H]1Cc2ccccc2CN1)[C@H]1CCCc2cccnc21	IC50	'='	129.0	nM	6.89			UO_0000065	19.00	0.35	3.90	12.72	False	CHEMBL4059166	Antagonist activity at human CXCR4 in CCRF-CEM cells assessed as decrease in SDF-1alpha stimulated Ca2+ flux preincubated for 25 mins followed by SDF-1alpha addition measured for 90 secs by calcium dye-based fluorescence assay	B	BAO_0000219	cell-based format	Homo sapiens	None	None	None	None	CHEMBL2107	C-X-C chemokine receptor type 4	Homo sapiens	SINGLE PROTEIN	CHEMBL4052827	1	Scientific Literature	J Med Chem	2018	None
CHEMBL4092405		0	455.65	0	4.44	8c	c1ccc2c(c1)CN[C@@H](CN(CCCCNCc1ccncc1)[C@H]1CCCc3cccnc31)C2	IC50	'='	22.7	nM	7.64			UO_0000065	16.78	0.31	3.20	14.40	False	CHEMBL4059166	Antagonist activity at human CXCR4 in CCRF-CEM cells assessed as decrease in SDF-1alpha stimulated Ca2+ flux preincubated for 25 mins followed by SDF-1alpha addition measured for 90 secs by calcium dye-based fluorescence assay	B	BAO_0000219	cell-based format	Homo sapiens	None	None	None	None	CHEMBL2107	C-X-C chemokine receptor type 4	Homo sapiens	SINGLE PROTEIN	CHEMBL4052827	1	Scientific Literature	J Med Chem	2018	None
CHEMBL4080718		0	392.59	0	3.99	37	CC(C)(N)CCCN(C[C@H]1Cc2ccccc2CN1)[C@H]1CCCc2cccnc21	IC50	'='	24.6	nM	7.61			UO_0000065	19.38	0.36	3.62	14.04	False	CHEMBL4059166	Antagonist activity at human CXCR4 in CCRF-CEM cells assessed as decrease in SDF-1alpha stimulated Ca2+ flux preincubated for 25 mins followed by SDF-1alpha addition measured for 90 secs by calcium dye-based fluorescence assay	B	BAO_0000219	cell-based format	Homo sapiens	None	None	None	None	CHEMBL2107	C-X-C chemokine receptor type 4	Homo sapiens	SINGLE PROTEIN	CHEMBL4052827	1	Scientific Literature	J Med Chem	2018	None
CHEMBL449621		0	595.87	2	5.80	32	CCCCC1C(=O)N(C[C@H]2CC[C@H](OCC)CC2)CCC12CCN(C1(C)CCN(C(=O)c3c(C)ncnc3C)CC1)CC2	IC50	'>'	50000.0	nM				UO_0000065					False	CHEMBL1010853	Inhibition of CXCR4 receptor	B	BAO_0000357	single protein format	None	None	None	None	None	CHEMBL2107	C-X-C chemokine receptor type 4	Homo sapiens	SINGLE PROTEIN	CHEMBL1139267	1	Scientific Literature	Bioorg. Med. Chem. Lett.	2009	None
CHEMBL4081338		0	546.76	2	5.75	7b	c1cncc(CN(CCCCN(C[C@H]2Cc3ccccc3CN2)[C@H]2CCCc3cccnc32)Cc2cccnc2)c1	IC50	'='	471.0	nM	6.33			UO_0000065	11.57	0.21	0.58	11.07	False	CHEMBL4059166	Antagonist activity at human CXCR4 in CCRF-CEM cells assessed as decrease in SDF-1alpha stimulated Ca2+ flux preincubated for 25 mins followed by SDF-1alpha addition measured for 90 secs by calcium dye-based fluorescence assay	B	BAO_0000219	cell-based format	Homo sapiens	None	None	None	None	CHEMBL2107	C-X-C chemokine receptor type 4	Homo sapiens	SINGLE PROTEIN	CHEMBL4052827	1	Scientific Literature	J Med Chem	2018	None
CHEMBL3091687		0	364.54	0	3.21	TIQ-15	NCCCCN(C[C@H]1Cc2ccccc2CN1)[C@H]1CCCc2cccnc21	IC90	'='	32.6	nM				UO_0000065					False	CHEMBL4059166	Antagonist activity at human CXCR4 in CCRF-CEM cells assessed as decrease in SDF-1alpha stimulated Ca2+ flux preincubated for 25 mins followed by SDF-1alpha addition measured for 90 secs by calcium dye-based fluorescence assay	B	BAO_0000219	cell-based format	Homo sapiens	None	None	None	None	CHEMBL2107	C-X-C chemokine receptor type 4	Homo sapiens	SINGLE PROTEIN	CHEMBL4052827	1	Scientific Literature	J Med Chem	2018	None
CHEMBL4099550		0	503.69	2	5.36	44b	c1cncc(CNCc2ccc(CN(C[C@H]3Cc4ccccc4CN3)[C@H]3CCCc4cccnc43)cc2)c1	IC50	'='	60.5	nM	7.22			UO_0000065	14.33	0.26	1.86	13.60	False	CHEMBL4059166	Antagonist activity at human CXCR4 in CCRF-CEM cells assessed as decrease in SDF-1alpha stimulated Ca2+ flux preincubated for 25 mins followed by SDF-1alpha addition measured for 90 secs by calcium dye-based fluorescence assay	B	BAO_0000219	cell-based format	Homo sapiens	None	None	None	None	CHEMBL2107	C-X-C chemokine receptor type 4	Homo sapiens	SINGLE PROTEIN	CHEMBL4052827	1	Scientific Literature	J Med Chem	2018	None
CHEMBL4062981		0	454.66	1	5.05	9	c1ccc(CNCCCCN(C[C@H]2Cc3ccccc3CN2)[C@H]2CCCc3cccnc32)cc1	EC50	'>'	30000.0	nM				UO_0000065					False	CHEMBL4059179	Agonist activity at CXCR4 in human CCRF-CEM cells assessed as induction of Ca2+ flux measured for 90 secs by calcium dye-based fluorescence assay	B	BAO_0000219	cell-based format	Homo sapiens	None	None	None	None	CHEMBL2107	C-X-C chemokine receptor type 4	Homo sapiens	SINGLE PROTEIN	CHEMBL4052827	1	Scientific Literature	J Med Chem	2018	None
CHEMBL4071724		0	797.96	2	0.53	4f	CN1C(=O)[C@H](CCCNC(=N)N)NC(=O)[C@@H](Cc2ccc(O)cc2)NC(=O)[C@@H]2CCCN2C(=O)[C@H](Cc2ccc3ccccc3c2)NC(=O)[C@@H]1CCCCNC(=N)N	IC50	'>'	30000.0	nM				UO_0000065					False	CHEMBL4049245	Displacement of [125I]SDF-1alpha from CXCR4 (unknown origin) expressed in HEK293 cells after 1 hr by scintillation counting method	B	BAO_0000219	cell-based format	Homo sapiens	None	None	None	None	CHEMBL2107	C-X-C chemokine receptor type 4	Homo sapiens	SINGLE PROTEIN	CHEMBL4043305	1	Scientific Literature	J Med Chem	2018	None
CHEMBL4102699		0	839.01	2	1.50	6a	CN1C(=O)[C@H](CCCNC(=N)N)NC(=O)[C@@H](Cc2ccc(O)cc2)NC(=O)[C@@H]2C[C@@H]3CCCC[C@@H]3N2C(=O)[C@H](Cc2ccc3ccccc3c2)NC(=O)[C@@H]1CCCNC(N)=O	IC50	'>'	30000.0	nM				UO_0000065					False	CHEMBL4049245	Displacement of [125I]SDF-1alpha from CXCR4 (unknown origin) expressed in HEK293 cells after 1 hr by scintillation counting method	B	BAO_0000219	cell-based format	Homo sapiens	None	None	None	None	CHEMBL2107	C-X-C chemokine receptor type 4	Homo sapiens	SINGLE PROTEIN	CHEMBL4043305	1	Scientific Literature	J Med Chem	2018	None
CHEMBL4072277		0	742.83	2	0.35	4h	CN1C(=O)[C@H](CCCNC(=N)N)NC(=O)[C@@H](Cc2ccc(O)cc2)NC(=O)[C@@H]2CCCN2C(=O)[C@H](Cc2ccc3ccccc3c2)NC(=O)[C@@H]1CC(=O)O	IC50	'>'	30000.0	nM				UO_0000065					False	CHEMBL4049245	Displacement of [125I]SDF-1alpha from CXCR4 (unknown origin) expressed in HEK293 cells after 1 hr by scintillation counting method	B	BAO_0000219	cell-based format	Homo sapiens	None	None	None	None	CHEMBL2107	C-X-C chemokine receptor type 4	Homo sapiens	SINGLE PROTEIN	CHEMBL4043305	1	Scientific Literature	J Med Chem	2018	None
CHEMBL4071198		0	755.92	2	1.01	3u	CN1C(=O)[C@H](CCCCN)NC(=O)[C@@H](Cc2ccc(O)cc2)NC(=O)[C@@H]2CCCN2C(=O)[C@H](Cc2ccc3ccccc3c2)NC(=O)[C@@H]1CCCNC(=N)N	IC50	'>'	30000.0	nM				UO_0000065					False	CHEMBL4049245	Displacement of [125I]SDF-1alpha from CXCR4 (unknown origin) expressed in HEK293 cells after 1 hr by scintillation counting method	B	BAO_0000219	cell-based format	Homo sapiens	None	None	None	None	CHEMBL2107	C-X-C chemokine receptor type 4	Homo sapiens	SINGLE PROTEIN	CHEMBL4043305	1	Scientific Literature	J Med Chem	2018	None
CHEMBL1802285		0	291.36	0	3.10	10c	c1ccc(NCc2ccc(CNc3ncccn3)cc2)nc1	Inhibition	'='	64.0	%				UO_0000187					False	CHEMBL1805499	Antagonist activity at CXCR4 in human MDA-MB-231 cells assessed as inhibition of CXCL12-mediated cell invasion at 100 nM by madrigal cell invasion assay	F	BAO_0000219	cell-based format	Homo sapiens	None	None	MDA-MB-231	None	CHEMBL2107	C-X-C chemokine receptor type 4	Homo sapiens	SINGLE PROTEIN	CHEMBL1799970	1	Scientific Literature	J. Med. Chem.	2010	CHEMBL3307960
CHEMBL237830		0	290.37	0	3.70	5, WZ811	c1ccc(NCc2ccc(CNc3ccccn3)cc2)nc1	Inhibition	'='	90.0	%				UO_0000187					False	CHEMBL1805499	Antagonist activity at CXCR4 in human MDA-MB-231 cells assessed as inhibition of CXCL12-mediated cell invasion at 100 nM by madrigal cell invasion assay	F	BAO_0000219	cell-based format	Homo sapiens	None	None	MDA-MB-231	None	CHEMBL2107	C-X-C chemokine receptor type 4	Homo sapiens	SINGLE PROTEIN	CHEMBL1799970	1	Scientific Literature	J. Med. Chem.	2010	CHEMBL3307960
CHEMBL1802327		0	378.33	0	3.65	21a	Fc1cnc(NCc2ccc(CNc3nccc(C(F)(F)F)n3)cc2)nc1	EC	'='	1.0	nM				UO_0000065					False	CHEMBL1805498	Displacement of biotinylated-TN14003 from CXCL12 binding site of CXCR4 in human MDA-MB-231 cells assessed as concentration required to inhibit >50% using rhodamine staining	B	BAO_0000219	cell-based format	Homo sapiens	None	None	MDA-MB-231	None	CHEMBL2107	C-X-C chemokine receptor type 4	Homo sapiens	SINGLE PROTEIN	CHEMBL1799970	1	Scientific Literature	J. Med. Chem.	2010	CHEMBL3307960
CHEMBL1956255		0	713.84	2	-0.78	5, cyclo(-D-Phe1-L-Arg2-L-Arg3-L-Nal4-Gly5-)	N=C(N)NCCC[C@@H]1NC(=O)[C@H](CCCNC(=N)N)NC(=O)[C@@H](Cc2ccccc2)NC(=O)CNC(=O)[C@H](Cc2ccc3ccccc3c2)NC1=O	IC50	'='	51.0	nM	7.29			UO_0000065					False	CHEMBL1959836	Antagonist activity at CXCR4	F	BAO_0000019	assay format	None	None	None	None	None	CHEMBL2107	C-X-C chemokine receptor type 4	Homo sapiens	SINGLE PROTEIN	CHEMBL1955859	1	Scientific Literature	Bioorg. Med. Chem. Lett.	2012	None
CHEMBL2370130		0	2038.45	None	None	TC-14001	NCCCC[C@@H]1NC(=O)[C@H](CCCN=C(N)N)NC(=O)[C@H](Cc2ccc(O)cc2)NC(=O)[C@@H](NC(=O)[C@H](Cc2ccc3ccccc3c2)NC(=O)[C@H](CCCN=C(N)N)NC(=O)[C@@H](N)CCCNC(N)=O)CSSC[C@@H](C(=O)N[C@@H](CCCN=C(N)N)C(=O)O)NC(=O)[C@H](CCCNC(N)=O)NC(=O)[C@H](CCCN=C(N)N)NC(=O)[C@H](Cc2ccc(O)cc2)NC(=O)[C@@H]2CCCN2C(=O)[C@@H](CCCCN)NC1=O	EC50	'='	15.0	nM	7.82			UO_0000065					False	CHEMBL710701	Inhibition of HIV-induced cytopathogenicity in MT-4 cell	F	BAO_0000219	cell-based format	Homo sapiens	None	None	MT4	None	CHEMBL2107	C-X-C chemokine receptor type 4	Homo sapiens	SINGLE PROTEIN	CHEMBL1132828	1	Scientific Literature	Bioorg. Med. Chem. Lett.	2000	CHEMBL3308375
CHEMBL1949890		0	2128.43	None	None	27	CN1C(=O)[C@@H](Cc2ccc(O)cc2)NC(=O)CNC(=O)[C@H](Cc2ccc3ccccc3c2)NC(=O)[C@H](CCCNC(=N)N)NC(=O)[C@H]1CCCNC(=O)CNC(=O)CC(CC(=O)NCC(=O)NCCC[C@@H]1C(=O)N[C@@H](CCCNC(=N)N)C(=O)N[C@@H](Cc2ccc3ccccc3c2)C(=O)NCC(=O)N[C@H](Cc2ccc(O)cc2)C(=O)N1C)NC(=O)CCCCCNC(=O)CN1CCN(CC(=O)O)CCN(CC(=O)O)CCN(CC(=O)O)CC1	IC50	'='	17.0	nM	7.77			UO_0000065	3.65	None	None	None	False	CHEMBL1954783	Displacement of [125I]-CPCR4 from CXCR4 receptor in human Jurkat cells after 2 hrs by gamma counting	B	BAO_0000219	cell-based format	Homo sapiens	None	None	Jurkat	None	CHEMBL2107	C-X-C chemokine receptor type 4	Homo sapiens	SINGLE PROTEIN	CHEMBL1949612	1	Scientific Literature	J. Med. Chem.	2011	CHEMBL3307526
CHEMBL2062277		0	629.80	0	4.68	KRH-3955	CCCN(CCC)CCCCN(C)Cc1ccc(CN(Cc2ncc[nH]2)Cc2nccn2C)cc1.O=C(O)C(O)C(O)C(=O)O	IC90	'='	8.7	nM				UO_0000065					False	CHEMBL1666327	Inhibition of Mab 12G5 binding to CXCR4 E277A mutant expressed in HEK293 cells	B	BAO_0000219	cell-based format	Homo sapiens	None	None	HEK293	None	CHEMBL2107	C-X-C chemokine receptor type 4	Homo sapiens	SINGLE PROTEIN	CHEMBL1649540	1	Scientific Literature	Antimicrob. Agents Chemother.	2009	CHEMBL3307715
CHEMBL1802284		0	308.36	0	3.84	10b	Fc1ccccc1NCc1ccc(CNc2ncccn2)cc1	Inhibition	'='	62.0	%				UO_0000187					False	CHEMBL1805499	Antagonist activity at CXCR4 in human MDA-MB-231 cells assessed as inhibition of CXCL12-mediated cell invasion at 100 nM by madrigal cell invasion assay	F	BAO_0000219	cell-based format	Homo sapiens	None	None	MDA-MB-231	None	CHEMBL2107	C-X-C chemokine receptor type 4	Homo sapiens	SINGLE PROTEIN	CHEMBL1799970	1	Scientific Literature	J. Med. Chem.	2010	CHEMBL3307960
CHEMBL1802283		0	290.37	0	3.70	10a	c1ccc(NCc2ccc(CNc3ncccn3)cc2)cc1	Inhibition	'='	100.0	%				UO_0000187					False	CHEMBL1805499	Antagonist activity at CXCR4 in human MDA-MB-231 cells assessed as inhibition of CXCL12-mediated cell invasion at 100 nM by madrigal cell invasion assay	F	BAO_0000219	cell-based format	Homo sapiens	None	None	MDA-MB-231	None	CHEMBL2107	C-X-C chemokine receptor type 4	Homo sapiens	SINGLE PROTEIN	CHEMBL1799970	1	Scientific Literature	J. Med. Chem.	2010	CHEMBL3307960
CHEMBL1802332		0	388.38	0	2.79	18b	COc1ncc(F)c(NCc2ccc(CNc3nc(OC)ncc3F)cc2)n1	EC	'='	1.0	nM				UO_0000065					False	CHEMBL1805498	Displacement of biotinylated-TN14003 from CXCL12 binding site of CXCR4 in human MDA-MB-231 cells assessed as concentration required to inhibit >50% using rhodamine staining	B	BAO_0000219	cell-based format	Homo sapiens	None	None	MDA-MB-231	None	CHEMBL2107	C-X-C chemokine receptor type 4	Homo sapiens	SINGLE PROTEIN	CHEMBL1799970	1	Scientific Literature	J. Med. Chem.	2010	CHEMBL3307960
CHEMBL1644073		0	426.57	0	3.96	2e	NCc1ccc(CN(Cc2nc3ccccc3[nH]2)C2CCCc3cccnc32)c(CN)c1	IC50	'='	10.0	nM	8.00			UO_0000065					False	CHEMBL1646838	Antagonist activity at CXCR4 in human CEM-CCRF cells expressing CD4 assessed as inhibition of SDF-1-induced Ca2+ signaling	F	BAO_0000219	cell-based format	Homo sapiens	None	None	CEM-CCRF	None	CHEMBL2107	C-X-C chemokine receptor type 4	Homo sapiens	SINGLE PROTEIN	CHEMBL1641524	1	Scientific Literature	Bioorg. Med. Chem. Lett.	2011	None
CHEMBL3187346		0	481.59	0	3.77	SID144220964	COc1cc(C(=O)NC2CC3CCCC(C2)N3CC(=O)Nc2ccc(C)cc2)cc(OC)c1OC	IC50	'>'	79000.0	nM			inactive	UO_0000065					False	CHEMBL3214829	PubChem BioAssay. SAR analysis of small molecule antagonists of the CXCR6 receptor using a CXCR4 receptor luminescent beta-arrestin counterscreen. (Class of assay: confirmatory)	F	BAO_0000019	assay format	None	None	None	None	None	CHEMBL2107	C-X-C chemokine receptor type 4	Homo sapiens	SINGLE PROTEIN	CHEMBL1201862	7	PubChem BioAssays			None
CHEMBL2062277		0	629.80	0	4.68	KRH-3955	CCCN(CCC)CCCCN(C)Cc1ccc(CN(Cc2ncc[nH]2)Cc2nccn2C)cc1.O=C(O)C(O)C(O)C(=O)O	IC50	'='	1.5	nM	8.82			UO_0000065	18.39	0.34	4.14	15.70	False	CHEMBL1666319	Inhibition of Mab 12G5 binding to CXCR4 V99A mutant expressed in HEK293 cells	B	BAO_0000219	cell-based format	Homo sapiens	None	None	HEK293	None	CHEMBL2107	C-X-C chemokine receptor type 4	Homo sapiens	SINGLE PROTEIN	CHEMBL1649540	1	Scientific Literature	Antimicrob. Agents Chemother.	2009	CHEMBL3307715
CHEMBL1682986		0	298.43	0	3.09	4a	Cc1cccnc1CN(CCCCN)C(C)c1ccccn1	IC50	'='	23.0	nM	7.64			UO_0000065					False	CHEMBL1685195	Antagonist activity at CXCR4 in human CEM-CCRF cells assessed as inhibition of SDF-1-induced calcium signaling	F	BAO_0000219	cell-based format	Homo sapiens	None	None	CEM-CCRF	None	CHEMBL2107	C-X-C chemokine receptor type 4	Homo sapiens	SINGLE PROTEIN	CHEMBL1681661	1	Scientific Literature	Bioorg. Med. Chem. Lett.	2011	None
CHEMBL1682994		0	324.47	0	3.40	(S)-2e	Cc1cccc(CN(CCCCN)[C@H]2CCCc3cccnc32)n1	IC50	'='	96.1	nM	7.02			UO_0000065	21.63	0.40	3.62	12.75	False	CHEMBL1685196	Displacement of [125I]SDF-1alpha from CXCR4 in human CEM-CCRF cells by liquid scintillation counting	B	BAO_0000219	cell-based format	Homo sapiens	None	None	CEM-CCRF	None	CHEMBL2107	C-X-C chemokine receptor type 4	Homo sapiens	SINGLE PROTEIN	CHEMBL1681661	1	Scientific Literature	Bioorg. Med. Chem. Lett.	2011	None
CHEMBL2370108		0	2038.45	None	None	TC-14003	NCCCC[C@@H]1NC(=O)[C@H](CCCNC(N)=O)NC(=O)[C@H](Cc2ccc(O)cc2)NC(=O)[C@@H](NC(=O)[C@H](Cc2ccc3ccccc3c2)NC(=O)[C@H](CCCN=C(N)N)NC(=O)[C@@H](N)CCCN=C(N)N)CSSC[C@@H](C(=O)N[C@@H](CCCN=C(N)N)C(=O)O)NC(=O)[C@H](CCCNC(N)=O)NC(=O)[C@H](CCCN=C(N)N)NC(=O)[C@H](Cc2ccc(O)cc2)NC(=O)[C@@H]2CCCN2C(=O)[C@@H](CCCCN)NC1=O	EC50	'='	2.8	nM	8.55			UO_0000065					False	CHEMBL710701	Inhibition of HIV-induced cytopathogenicity in MT-4 cell	F	BAO_0000219	cell-based format	Homo sapiens	None	None	MT4	None	CHEMBL2107	C-X-C chemokine receptor type 4	Homo sapiens	SINGLE PROTEIN	CHEMBL1132828	1	Scientific Literature	Bioorg. Med. Chem. Lett.	2000	CHEMBL3308375
CHEMBL4073818		0	490.74	0	4.91	48	CC(C)(CCN(C[C@H]1Cc2ccccc2CN1)[C@H]1CCCc2cccnc21)CNCC1CCOCC1	EC50	'>'	30000.0	nM				UO_0000065					False	CHEMBL4059179	Agonist activity at CXCR4 in human CCRF-CEM cells assessed as induction of Ca2+ flux measured for 90 secs by calcium dye-based fluorescence assay	B	BAO_0000219	cell-based format	Homo sapiens	None	None	None	None	CHEMBL2107	C-X-C chemokine receptor type 4	Homo sapiens	SINGLE PROTEIN	CHEMBL4052827	1	Scientific Literature	J Med Chem	2018	None
CHEMBL2096822		0	698.83	2	1.00	37a	N=C(N)NCCC[C@@H]1NC(=O)[C@@H](Cc2ccc(O)cc2)NC(=O)NC(=O)[C@@H](Cc2ccc3ccccc3c2)/C=C\[C@H](CCCN=C(N)N)NC1=O	IC50	'='	31000.0	nM	4.51			UO_0000065	6.45	0.12	3.51	1.71	False	CHEMBL874557	Inhibition of [125I]SDF-1 binding to C-X-C chemokine receptor type 4 expressed in CHO cells	B	BAO_0000219	cell-based format	None	None	None	CHO	None	CHEMBL2107	C-X-C chemokine receptor type 4	Homo sapiens	SINGLE PROTEIN	CHEMBL1145173	1	Scientific Literature	J. Med. Chem.	2005	CHEMBL3308072
CHEMBL2347627		0	481.65	2	5.33	Spermidine bis-2-NapG	N=C(NCCCCNCCCNC(=N)Nc1ccc2ccccc2c1)Nc1ccc2ccccc2c1	IC50	'='	62.0	nM	7.21			UO_0000065	14.96	0.27	1.88	6.68	False	CHEMBL2351028	Inhibition of T-140 binding to CXCR4 (unknown origin) expressed in dog Cf2Th cells incubated for 30 mins prior to T-140 addition measured after 30 mins by fluorescence assay	B	BAO_0000219	cell-based format	Homo sapiens	None	None	Cf2Th	None	CHEMBL2107	C-X-C chemokine receptor type 4	Homo sapiens	SINGLE PROTEIN	CHEMBL2346661	1	Scientific Literature	Bioorg. Med. Chem. Lett.	2013	None
CHEMBL1644079		0	454.58	0	4.48	2k	CO/N=C/c1ccc(CN(Cc2nc3ccccc3[nH]2)C2CCCc3cccnc32)c(CN)c1	IC50	'='	5.0	nM	8.30			UO_0000065					False	CHEMBL1646838	Antagonist activity at CXCR4 in human CEM-CCRF cells expressing CD4 assessed as inhibition of SDF-1-induced Ca2+ signaling	F	BAO_0000219	cell-based format	Homo sapiens	None	None	CEM-CCRF	None	CHEMBL2107	C-X-C chemokine receptor type 4	Homo sapiens	SINGLE PROTEIN	CHEMBL1641524	1	Scientific Literature	Bioorg. Med. Chem. Lett.	2011	None
CHEMBL2372999		0	2024.42	None	None	TC-14016	NCCCC[C@@H]1NC(=O)[C@@H](CCCCN)NC(=O)[C@H](CCCNC(N)=O)NC(=O)[C@@H](Cc2ccc(O)cc2)NC(=O)[C@H](NC(=O)[C@@H](NC(=O)[C@H](CCCN=C(N)N)NC(=O)[C@@H](N)CCCNC(N)=O)c2ccc3ccccc3c2)CSSC[C@H](C(=O)N[C@@H](CCCN=C(N)N)C(N)=O)NC(=O)[C@H](CCCNC(N)=O)NC(=O)[C@H](CCCN=C(N)N)NC(=O)[C@H](Cc2ccc(O)cc2)NC(=O)[C@H]2CCCN2C1=O	IC50						Not Determined						False	CHEMBL710308	Inhibitory concentration determined on an HIV infection model mediated by CXCR4; Not tested	F	BAO_0000019	assay format	None	None	None	None	None	CHEMBL2107	C-X-C chemokine receptor type 4	Homo sapiens	SINGLE PROTEIN	CHEMBL1134146	1	Scientific Literature	Bioorg. Med. Chem. Lett.	2001	None
CHEMBL3091682		0	406.62	0	4.25	31	CC(C)NCCCCN(C[C@H]1Cc2ccccc2CN1)[C@H]1CCCc2cccnc21	Ratio IC50	'='	2.0										False	CHEMBL3097224	Ratio of IC50 for CXCR4 in human MAGI-CCR5 cells assessed as inhibition of HIV-1 3B entry to IC50 for CXCR4 in human Chem-1 cells assessed as inhibition of SDF-1alpha-mediated calcium flux	B	BAO_0000219	cell-based format	Homo sapiens	None	None	MAGI-CCR5	None	CHEMBL2107	C-X-C chemokine receptor type 4	Homo sapiens	SINGLE PROTEIN	CHEMBL3091329	1	Scientific Literature	ACS Med. Chem. Lett.	2013	None
CHEMBL2164211		0	552.14	1	4.18	2q	COCCONC(=O)N(Cc1ccsc1)C1CCN([C@H](C)CCNC(=O)c2c(C)cc(Cl)nc2C)CC1	Inhibition						Not Active						False	CHEMBL2168521	Antagonist activity at CXCR4 at 5 uM by calcium flux assay	F	BAO_0000019	assay format	None	None	None	None	None	CHEMBL2107	C-X-C chemokine receptor type 4	Homo sapiens	SINGLE PROTEIN	CHEMBL2163215	1	Scientific Literature	ACS Med. Chem. Lett.	2012	None
CHEMBL2180084		0	855.88	2	-0.98	9, [Gpi1]FC131	N=C(N)NCCC[C@@H]1NC(=O)C2(CCN(C(=N)N)CC2)NC(=O)[C@@H](Cc2ccc(O)cc2)NC(=O)CNC(=O)[C@H](Cc2ccc3ccccc3c2)NC1=O.O=C(O)C(F)(F)F	EC50	'='	257.04	nM	6.59			UO_0000065					False	CHEMBL2184363	Antagonist activity against human CXCR4 expressed in COS7 cells assessed as inhibition of CXCL12-induced myo-[3H]inositol production by scintillation counting	F	BAO_0000219	cell-based format	Homo sapiens	None	None	COS-7	None	CHEMBL2107	C-X-C chemokine receptor type 4	Homo sapiens	SINGLE PROTEIN	CHEMBL2177054	1	Scientific Literature	J. Med. Chem.	2012	CHEMBL3307648
CHEMBL2180081		0	758.76	2	-0.32	6, [D-Ala1]FC131	C[C@H]1NC(=O)[C@@H](Cc2ccc(O)cc2)NC(=O)CNC(=O)[C@H](Cc2ccc3ccccc3c2)NC(=O)[C@H](CCCNC(=N)N)NC1=O.O=C(O)C(F)(F)F	EC50	'='	19498.45	nM	4.71			UO_0000065					False	CHEMBL2184363	Antagonist activity against human CXCR4 expressed in COS7 cells assessed as inhibition of CXCL12-induced myo-[3H]inositol production by scintillation counting	F	BAO_0000219	cell-based format	Homo sapiens	None	None	COS-7	None	CHEMBL2107	C-X-C chemokine receptor type 4	Homo sapiens	SINGLE PROTEIN	CHEMBL2177054	1	Scientific Literature	J. Med. Chem.	2012	CHEMBL3307648
CHEMBL2179708		0	849.87	2	0.49	12, [Aph1]FC131	N=C(N)NCCC[C@@H]1NC(=O)[C@H](Cc2ccc(N)cc2)NC(=O)[C@@H](Cc2ccc(O)cc2)NC(=O)CNC(=O)[C@H](Cc2ccc3ccccc3c2)NC1=O.O=C(O)C(F)(F)F	EC50	'='	14791.08	nM	4.83			UO_0000065					False	CHEMBL2184363	Antagonist activity against human CXCR4 expressed in COS7 cells assessed as inhibition of CXCL12-induced myo-[3H]inositol production by scintillation counting	F	BAO_0000219	cell-based format	Homo sapiens	None	None	COS-7	None	CHEMBL2107	C-X-C chemokine receptor type 4	Homo sapiens	SINGLE PROTEIN	CHEMBL2177054	1	Scientific Literature	J. Med. Chem.	2012	CHEMBL3307648
CHEMBL106907		0	635.81	2	6.10	29	CCN(C(=O)OCc1ccccc1)C1CCN(CCC(C)(CN2C(=O)N[C@H](Cc3c[nH]c4ccccc34)C2=O)c2ccccc2)CC1	IC50	'>'	1000.0	nM				UO_0000065					False	CHEMBL652952	Inhibitory activity against C-X-C chemokine receptor type 4	B	BAO_0000357	single protein format	None	None	None	None	None	CHEMBL2107	C-X-C chemokine receptor type 4	Homo sapiens	SINGLE PROTEIN	CHEMBL1133866	1	Scientific Literature	Bioorg. Med. Chem. Lett.	2001	None
CHEMBL537425		0	518.19	1	5.33	12	CCCN1C(=O)[C@@H](CC2CCCCC2)NC(=O)C12CCN(CCCCCCc1ccccc1)CC2.Cl	IC50	'>'	10000.0	nM				UO_0000065					False	CHEMBL869755	Inhibition of radio-isotope labeled SDF1-alpha binding to human recombinant CXCR4	B	BAO_0000357	single protein format	Homo sapiens	None	None	None	None	CHEMBL2107	C-X-C chemokine receptor type 4	Homo sapiens	SINGLE PROTEIN	CHEMBL1138901	1	Scientific Literature	J. Med. Chem.	2006	None
CHEMBL213871		0	554.87	1	1.29	4	c1cc(CN2CCCN3CCN(CCCNCC2)CC3)ccc1CN1CCCN2CCN(CCCNCC1)CC2	Activity						Active						False	CHEMBL909455	Binding affinity to CXCR4 by flow cell cytometry	F	BAO_0000019	assay format	Homo sapiens	None	None	None	None	CHEMBL2107	C-X-C chemokine receptor type 4	Homo sapiens	SINGLE PROTEIN	CHEMBL1137394	1	Scientific Literature	J. Med. Chem.	2006	None
CHEMBL18442	PLERIXAFOR	4	502.80	2	0.42	AMD-3100	c1cc(CN2CCCNCCNCCCNCC2)ccc1CN1CCCNCCNCCCNCC1	Ki	'='	4600.0	nM	5.34			UO_0000065	10.62	0.20	4.92	6.79	False	CHEMBL950633	Displacement of [125I]12G5 antibody from transmembrane domain 6 of human CXCR4 I259W mutant expressed in COS7 cells	B	BAO_0000219	cell-based format	Homo sapiens	None	None	COS-7	None	CHEMBL2107	C-X-C chemokine receptor type 4	Homo sapiens	SINGLE PROTEIN	CHEMBL1156482	1	Scientific Literature	J. Biol. Chem.	2007	CHEMBL3307648
CHEMBL577268		0	349.48	0	3.29	1	CN(Cc1nc2ccccc2n1CCCN)C1CCCc2cccnc21	IC50	'='	47.0	nM	7.33			UO_0000065	20.97	0.38	4.04	12.22	False	CHEMBL1117018	Inhibition of human CXCR4	B	BAO_0000357	single protein format	Homo sapiens	None	None	None	None	CHEMBL2107	C-X-C chemokine receptor type 4	Homo sapiens	SINGLE PROTEIN	CHEMBL1156326	1	Scientific Literature	Bioorg. Med. Chem. Lett.	2010	None
CHEMBL237830		0	290.37	0	3.70	5, WZ811	c1ccc(NCc2ccc(CNc3ccccn3)cc2)nc1	Inhibition	'='	72.0	%				UO_0000187					False	CHEMBL1805500	Antagonist activity at CXCR4 in human MDA-MB-231 cells assessed as inhibition of CXCL12-mediated cell invasion at 10 nM by madrigal cell invasion assay	F	BAO_0000219	cell-based format	Homo sapiens	None	None	MDA-MB-231	None	CHEMBL2107	C-X-C chemokine receptor type 4	Homo sapiens	SINGLE PROTEIN	CHEMBL1799970	1	Scientific Literature	J. Med. Chem.	2010	CHEMBL3307960
CHEMBL1802326		0	359.48	0	4.30	10j	c1cnc(NCc2ccc(CNc3ccc(N4CCCC4)cc3)cc2)nc1	Inhibition	'='	82.0	%				UO_0000187					False	CHEMBL1805499	Antagonist activity at CXCR4 in human MDA-MB-231 cells assessed as inhibition of CXCL12-mediated cell invasion at 100 nM by madrigal cell invasion assay	F	BAO_0000219	cell-based format	Homo sapiens	None	None	MDA-MB-231	None	CHEMBL2107	C-X-C chemokine receptor type 4	Homo sapiens	SINGLE PROTEIN	CHEMBL1799970	1	Scientific Literature	J. Med. Chem.	2010	CHEMBL3307960
CHEMBL1802324		0	359.48	0	4.30	10h	c1cnc(NCc2ccc(CNc3ccccc3N3CCCC3)cc2)nc1	Inhibition	'='	73.0	%				UO_0000187					False	CHEMBL1805499	Antagonist activity at CXCR4 in human MDA-MB-231 cells assessed as inhibition of CXCL12-mediated cell invasion at 100 nM by madrigal cell invasion assay	F	BAO_0000219	cell-based format	Homo sapiens	None	None	MDA-MB-231	None	CHEMBL2107	C-X-C chemokine receptor type 4	Homo sapiens	SINGLE PROTEIN	CHEMBL1799970	1	Scientific Literature	J. Med. Chem.	2010	CHEMBL3307960
CHEMBL237631		0	324.37	1	5.19	6	Fc1ccccc1NCc1ccc(CNc2ccccc2F)cc1	Inhibition	'='	58.0	%				UO_0000187					False	CHEMBL1805499	Antagonist activity at CXCR4 in human MDA-MB-231 cells assessed as inhibition of CXCL12-mediated cell invasion at 100 nM by madrigal cell invasion assay	F	BAO_0000219	cell-based format	Homo sapiens	None	None	MDA-MB-231	None	CHEMBL2107	C-X-C chemokine receptor type 4	Homo sapiens	SINGLE PROTEIN	CHEMBL1799970	1	Scientific Literature	J. Med. Chem.	2010	CHEMBL3307960
CHEMBL104793		0	633.79	2	6.09	31	C=CCN(C(=O)OCc1ccccc1)C1CCN(CCC(CN2C(=O)N[C@H](Cc3c[nH]c4ccccc34)C2=O)c2ccccc2)CC1	IC50	'>'	1000.0	nM				UO_0000065					False	CHEMBL652952	Inhibitory activity against C-X-C chemokine receptor type 4	B	BAO_0000357	single protein format	None	None	None	None	None	CHEMBL2107	C-X-C chemokine receptor type 4	Homo sapiens	SINGLE PROTEIN	CHEMBL1133866	1	Scientific Literature	Bioorg. Med. Chem. Lett.	2001	None
CHEMBL18442	PLERIXAFOR	4	502.80	2	0.42	AMD-3100	c1cc(CN2CCCNCCNCCCNCC2)ccc1CN1CCCNCCNCCCNCC1	Inhibition	'='	100.0	%				UO_0000187					False	CHEMBL977795	Displacement of [125I]SDF1alpha from CXCR4 expressed in CHOK1 cells	B	BAO_0000219	cell-based format	None	None	None	CHO-K1	None	CHEMBL2107	C-X-C chemokine receptor type 4	Homo sapiens	SINGLE PROTEIN	CHEMBL1156505	1	Scientific Literature	J. Biol. Chem.	2007	CHEMBL3307512
CHEMBL2113070		0	712.86	2	0.76	37c	N=C(N)NCCC[C@@H]1NC(=O)[C@H](CCCNC(=N)N)NC(=O)[C@@H](Cc2ccc(O)cc2)NC(=O)C/C=C/[C@H](Cc2ccc3ccccc3c2)NC1=O	IC50	'='	180.0	nM	6.75			UO_0000065	9.46	0.18	5.98	2.59	False	CHEMBL874557	Inhibition of [125I]SDF-1 binding to C-X-C chemokine receptor type 4 expressed in CHO cells	B	BAO_0000219	cell-based format	None	None	None	CHO	None	CHEMBL2107	C-X-C chemokine receptor type 4	Homo sapiens	SINGLE PROTEIN	CHEMBL1145173	1	Scientific Literature	J. Med. Chem.	2005	CHEMBL3308072
CHEMBL1644070		0	415.52	0	4.64	2b	NCc1cc(F)ccc1CN(Cc1nc2ccccc2[nH]1)C1CCCc2cccnc21	IC50	'='	219.0	nM	6.66			UO_0000065					False	CHEMBL1646838	Antagonist activity at CXCR4 in human CEM-CCRF cells expressing CD4 assessed as inhibition of SDF-1-induced Ca2+ signaling	F	BAO_0000219	cell-based format	Homo sapiens	None	None	CEM-CCRF	None	CHEMBL2107	C-X-C chemokine receptor type 4	Homo sapiens	SINGLE PROTEIN	CHEMBL1641524	1	Scientific Literature	Bioorg. Med. Chem. Lett.	2011	None
CHEMBL426635		0	687.76	2	-1.67	23l	NC(=O)C[C@H]1NC(=O)[C@@H](Cc2ccc(O)cc2)NC(=O)CNC(=O)[C@H](Cc2ccc3ccccc3c2)NC(=O)[C@H](CCCN=C(N)N)NC1=O	IC50	'='	270.0	nM	6.57			UO_0000065	9.55	0.18	8.24	2.40	False	CHEMBL827762	Inhibition of [125I]SDF-1 binding to C-X-C chemokine receptor type 4 (CXCR4) expressed in CHO cells	B	BAO_0000219	cell-based format	None	None	None	CHO	None	CHEMBL2107	C-X-C chemokine receptor type 4	Homo sapiens	SINGLE PROTEIN	CHEMBL1144415	1	Scientific Literature	J. Med. Chem.	2005	CHEMBL3308072
CHEMBL191687		0	644.73	2	-0.32	23e	C[C@H]1NC(=O)[C@@H](Cc2ccc(O)cc2)NC(=O)CNC(=O)[C@H](Cc2ccc3ccccc3c2)NC(=O)[C@H](CCCNC(=N)N)NC1=O	IC50	'='	63.0	nM	7.20			UO_0000065	11.17	0.21	7.52	3.16	False	CHEMBL827762	Inhibition of [125I]SDF-1 binding to C-X-C chemokine receptor type 4 (CXCR4) expressed in CHO cells	B	BAO_0000219	cell-based format	None	None	None	CHO	None	CHEMBL2107	C-X-C chemokine receptor type 4	Homo sapiens	SINGLE PROTEIN	CHEMBL1144415	1	Scientific Literature	J. Med. Chem.	2005	CHEMBL3308072
CHEMBL1949739		0	1569.88	None	None	15	CN1C(=O)[C@@H](Cc2ccc(O)cc2)NC(=O)CNC(=O)[C@H](Cc2ccc3ccccc3c2)NC(=O)[C@H](CCCNC(=N)N)NC(=O)[C@H]1CCCNC(=O)CCCCCCCCC(=O)NCCC[C@@H]1C(=O)N[C@@H](CCCNC(=N)N)C(=O)N[C@@H](Cc2ccc3ccccc3c2)C(=O)NCC(=O)N[C@H](Cc2ccc(O)cc2)C(=O)N1C	IC50	'='	2.0	nM	8.70			UO_0000065	5.54	None	None	None	False	CHEMBL1954783	Displacement of [125I]-CPCR4 from CXCR4 receptor in human Jurkat cells after 2 hrs by gamma counting	B	BAO_0000219	cell-based format	Homo sapiens	None	None	Jurkat	None	CHEMBL2107	C-X-C chemokine receptor type 4	Homo sapiens	SINGLE PROTEIN	CHEMBL1949612	1	Scientific Literature	J. Med. Chem.	2011	CHEMBL3307526
CHEMBL1949886		0	1613.85	None	None	20	CN1C(=O)[C@@H](Cc2ccc(O)cc2)NC(=O)CNC(=O)[C@H](Cc2ccc3ccccc3c2)NC(=O)[C@H](CCCNC(=N)N)NC(=O)[C@H]1CCCNC(=O)CNC(=O)CCCC(=O)NCC(=O)NCCC[C@@H]1C(=O)N[C@@H](CCCNC(=N)N)C(=O)N[C@@H](Cc2ccc3ccccc3c2)C(=O)NCC(=O)N[C@H](Cc2ccc(O)cc2)C(=O)N1C	IC50	'='	14.0	nM	7.85			UO_0000065	4.87	None	None	None	False	CHEMBL1954783	Displacement of [125I]-CPCR4 from CXCR4 receptor in human Jurkat cells after 2 hrs by gamma counting	B	BAO_0000219	cell-based format	Homo sapiens	None	None	Jurkat	None	CHEMBL2107	C-X-C chemokine receptor type 4	Homo sapiens	SINGLE PROTEIN	CHEMBL1949612	1	Scientific Literature	J. Med. Chem.	2011	CHEMBL3307526
CHEMBL1949730		0	743.87	2	-0.73	5	CN1C(=O)[C@@H](Cc2ccc(O)cc2)NC(=O)CNC(=O)[C@H](Cc2ccc3ccccc3c2)NC(=O)[C@H](CCCNC(=N)N)NC(=O)[C@H]1CCCNC(=N)N	IC50	'='	2.0	nM	8.70			UO_0000065	11.69	0.22	9.43	3.10	False	CHEMBL1954783	Displacement of [125I]-CPCR4 from CXCR4 receptor in human Jurkat cells after 2 hrs by gamma counting	B	BAO_0000219	cell-based format	Homo sapiens	None	None	Jurkat	None	CHEMBL2107	C-X-C chemokine receptor type 4	Homo sapiens	SINGLE PROTEIN	CHEMBL1949612	1	Scientific Literature	J. Med. Chem.	2011	CHEMBL3307526
CHEMBL192183		0	727.83	2	-1.58	23o	N=C(N)NCCC[C@@H]1NC(=O)[C@@H]2C[C@@H](N=C(N)N)CN2C(=O)[C@@H](Cc2ccc(O)cc2)NC(=O)CNC(=O)[C@H](Cc2ccc3ccccc3c2)NC1=O	IC50	'='	10.0	nM	8.00			UO_0000065	10.99	0.21	9.58	2.82	False	CHEMBL827762	Inhibition of [125I]SDF-1 binding to C-X-C chemokine receptor type 4 (CXCR4) expressed in CHO cells	B	BAO_0000219	cell-based format	None	None	None	CHO	None	CHEMBL2107	C-X-C chemokine receptor type 4	Homo sapiens	SINGLE PROTEIN	CHEMBL1144415	1	Scientific Literature	J. Med. Chem.	2005	CHEMBL3308072
CHEMBL571202		0	430.60	0	3.77	16	CN1CCN(c2cccc3nc(CN(CC4CC4)[C@H]4CCCc5cccnc54)cn23)CC1	Activity						Active						False	CHEMBL1046103	Antagonist activity at CXCR4	F	BAO_0000019	assay format	None	None	None	None	None	CHEMBL2107	C-X-C chemokine receptor type 4	Homo sapiens	SINGLE PROTEIN	CHEMBL1156094	1	Scientific Literature	Bioorg. Med. Chem. Lett.	2009	None
CHEMBL2370137		0	1952.36	None	None	TA14005	C[C@@H]1NC(=O)[C@H](Cc2ccc(O)cc2)NC(=O)[C@@H](NC(=O)[C@H](Cc2ccc3ccccc3c2)NC(=O)[C@H](CCCN=C(N)N)NC(=O)[C@@H](N)CCCN=C(N)N)CSSC[C@@H](C(=O)N[C@@H](CCCN=C(N)N)C(=O)O)NC(=O)[C@H](CCCNC(N)=O)NC(=O)[C@H](CCCN=C(N)N)NC(=O)[C@H](Cc2ccc(O)cc2)NC(=O)[C@@H]2CCCN2C(=O)[C@@H](CCCCN)NC(=O)[C@H](CCCCN)NC1=O	Ratio						Not Determined						False	CHEMBL852821	Ratio of cytotoxic concentration (CC50) in test-II to that of EC50 of compound; Not tested	F	BAO_0000019	assay format	Homo sapiens	None	None	None	None	CHEMBL2107	C-X-C chemokine receptor type 4	Homo sapiens	SINGLE PROTEIN	CHEMBL1132828	1	Scientific Literature	Bioorg. Med. Chem. Lett.	2000	None
CHEMBL18442	PLERIXAFOR	4	502.80	2	0.42	AMD-3100	c1cc(CN2CCCNCCNCCCNCC2)ccc1CN1CCCNCCNCCCNCC1	logKi	'='	-6.8										False	CHEMBL950630	Displacement of [125I]12G5 antibody from transmembrane domain 7 of human CXCR4 H281A mutant expressed in COS7 cells	B	BAO_0000219	cell-based format	Homo sapiens	None	None	COS-7	None	CHEMBL2107	C-X-C chemokine receptor type 4	Homo sapiens	SINGLE PROTEIN	CHEMBL1156482	1	Scientific Literature	J. Biol. Chem.	2007	CHEMBL3307648
CHEMBL2170444		0	451.14	0	4.39	11(R,R)	C[C@@H]1CCCCN1CCCNCc1ccc(CNCCCN2CCCC[C@H]2C)cc1.Cl	Inhibition						Not Active						False	CHEMBL2173463	Inhibition of CXCR4 in human GBM2 cells assessed as reduction of total AKT level at 1 uM after 8 hrs by immunoblotting assay	B	BAO_0000219	cell-based format	Homo sapiens	None	None	GBM2	None	CHEMBL2107	C-X-C chemokine receptor type 4	Homo sapiens	SINGLE PROTEIN	CHEMBL2169816	1	Scientific Literature	J. Med. Chem.	2012	None
CHEMBL2179711		0	844.85	2	-0.89	15, [Cit2]FC131	N=C(N)NCCC[C@@H]1NC(=O)[C@@H](Cc2ccc(O)cc2)NC(=O)CNC(=O)[C@H](Cc2ccc3ccccc3c2)NC(=O)[C@H](CCCNC(N)=O)NC1=O.O=C(O)C(F)(F)F	EC50	'>'	100000.0	nM				UO_0000065					False	CHEMBL2184363	Antagonist activity against human CXCR4 expressed in COS7 cells assessed as inhibition of CXCL12-induced myo-[3H]inositol production by scintillation counting	F	BAO_0000219	cell-based format	Homo sapiens	None	None	COS-7	None	CHEMBL2107	C-X-C chemokine receptor type 4	Homo sapiens	SINGLE PROTEIN	CHEMBL2177054	1	Scientific Literature	J. Med. Chem.	2012	CHEMBL3307648
CHEMBL18442	PLERIXAFOR	4	502.80	2	0.42	AMD-3100	c1cc(CN2CCCNCCNCCCNCC2)ccc1CN1CCCNCCNCCCNCC1	Activity						Active						False	CHEMBL951602	Antagonist activity at human CXCR4 H281A mutant expressed in U87.CD4 cells assessed as inhibition of CXCL12-induced calcium mobilization	F	BAO_0000219	cell-based format	Homo sapiens	None	None	U87.CD4	None	CHEMBL2107	C-X-C chemokine receptor type 4	Homo sapiens	SINGLE PROTEIN	CHEMBL1156482	1	Scientific Literature	J. Biol. Chem.	2007	None
CHEMBL436083		0	794.02	2	0.18	16q	N=C(N)NCCCN[C@H]1CSSC[C@H](C(=O)NCCc2ccc(O)cc2)NC(=O)[C@H](Cc2ccc3ccccc3c2)NC(=O)[C@H](CCCN=C(N)N)NC1=O	IC50	'='	1000.0	nM	6.00			UO_0000065	7.56	0.15	5.82	2.18	False	CHEMBL827762	Inhibition of [125I]SDF-1 binding to C-X-C chemokine receptor type 4 (CXCR4) expressed in CHO cells	B	BAO_0000219	cell-based format	None	None	None	CHO	None	CHEMBL2107	C-X-C chemokine receptor type 4	Homo sapiens	SINGLE PROTEIN	CHEMBL1144415	1	Scientific Literature	J. Med. Chem.	2005	CHEMBL3308072
CHEMBL452864		0	378.61	0	4.59	1a	C1=C(CS/C(=N\C2CCCCC2)NC2CCCCC2)N2CCN=C2S1	IC50	'='	58.0	nM	7.24			UO_0000065	19.11	0.40	2.65	18.10	False	CHEMBL958142	Activity at CXCR4 in human Jurkat T cells assessed as inhibition of CXCL12-induced cell migration	B	BAO_0000219	cell-based format	Homo sapiens	None	None	Jurkat	None	CHEMBL2107	C-X-C chemokine receptor type 4	Homo sapiens	SINGLE PROTEIN	CHEMBL1151747	1	Scientific Literature	J. Med. Chem.	2008	CHEMBL3307526
CHEMBL460491		0	406.67	1	5.37	1t	CC1(C)CN2C(CS/C(=N\C3CCCCC3)NC3CCCCC3)=CSC2=N1	IC50	'='	8.0	nM	8.10			UO_0000065	19.91	0.41	2.73	20.25	False	CHEMBL958139	Displacement of [125I]CXCL12 from CXCR4 in human CEM cells	B	BAO_0000219	cell-based format	Homo sapiens	None	None	CCRF-CEM	None	CHEMBL2107	C-X-C chemokine receptor type 4	Homo sapiens	SINGLE PROTEIN	CHEMBL1151747	1	Scientific Literature	J. Med. Chem.	2008	CHEMBL3307641
CHEMBL192368		0	743.87	2	-0.89	23k	N=C(N)NCCCC[C@@H]1NC(=O)[C@@H](Cc2ccc(O)cc2)NC(=O)CNC(=O)[C@H](Cc2ccc3ccccc3c2)NC(=O)[C@H](CCCN=C(N)N)NC1=O	IC50	'='	33.0	nM	7.48			UO_0000065	10.06	0.19	8.37	2.56	False	CHEMBL827762	Inhibition of [125I]SDF-1 binding to C-X-C chemokine receptor type 4 (CXCR4) expressed in CHO cells	B	BAO_0000219	cell-based format	None	None	None	CHO	None	CHEMBL2107	C-X-C chemokine receptor type 4	Homo sapiens	SINGLE PROTEIN	CHEMBL1144415	1	Scientific Literature	J. Med. Chem.	2005	CHEMBL3308072
CHEMBL18442	PLERIXAFOR	4	502.80	2	0.42	AMD-3100	c1cc(CN2CCCNCCNCCCNCC2)ccc1CN1CCCNCCNCCCNCC1	logIC50	'='	-6.73										False	CHEMBL951598	Antagonist activity at human CXCR4 H281A mutant expressed in COS7 cells coexpressing G protein Gqi4myr assessed as inhibition of CXCL12-induced phosphatidylinositol turnover	F	BAO_0000219	cell-based format	Homo sapiens	None	None	COS-7	None	CHEMBL2107	C-X-C chemokine receptor type 4	Homo sapiens	SINGLE PROTEIN	CHEMBL1156482	1	Scientific Literature	J. Biol. Chem.	2007	CHEMBL3307648
CHEMBL375993		0	743.87	2	-0.73	31	CN1C(=O)[C@@H](CCCNC(=N)N)NC(=O)[C@H](CCCNC(=N)N)NC(=O)[C@H](Cc2ccc3ccccc3c2)NC(=O)CNC(=O)[C@H]1Cc1ccc(O)cc1	IC50	'='	157.0	nM	6.80			UO_0000065	9.15	0.17	7.53	2.42	False	CHEMBL911131	Inhibition of [125I]SDF1 binding to CXCR4 transfected in CHO cells	B	BAO_0000219	cell-based format	Homo sapiens	None	None	CHO	None	CHEMBL2107	C-X-C chemokine receptor type 4	Homo sapiens	SINGLE PROTEIN	CHEMBL1139233	1	Scientific Literature	J. Med. Chem.	2007	CHEMBL3308072
CHEMBL376513		0	603.68	2	-3.45	7	C[C@@H]1NC(=O)CNC(=O)[C@@H](Cc2ccc(O)cc2)NC(=O)[C@H](CCCNC(=N)N)NC(=O)[C@H](CCCNC(=N)N)NC1=O	Activity						Not Active						False	CHEMBL910496	Antagonist activity against CXCR4 transfected in CHO cells upto 1 uM	F	BAO_0000219	cell-based format	Homo sapiens	None	None	CHO	None	CHEMBL2107	C-X-C chemokine receptor type 4	Homo sapiens	SINGLE PROTEIN	CHEMBL1139233	1	Scientific Literature	J. Med. Chem.	2007	CHEMBL3308072
CHEMBL543895		0	583.71	2	0.42	16c	Br.c1cc(CN2CCCNCCNCCNCCC2)ccc1CN1CCCNCCNCCNCCC1	IC50	'='	67.0	nM	7.17			UO_0000065	14.27	0.27	6.75	9.12	False	CHEMBL884098	Inhibitory activity against CX3C chemokine receptor 4-specific monoclonal antibody 12G5 (mAb-12G5) binding to human chemokinin receptor CXCR4 in lymphocytic SUP-T1 cells	B	BAO_0000219	cell-based format	None	None	None	SUP-T1	None	CHEMBL2107	C-X-C chemokine receptor type 4	Homo sapiens	SINGLE PROTEIN	CHEMBL1132406	1	Scientific Literature	J. Med. Chem.	1999	CHEMBL3308368
CHEMBL553964		0	713.77	1	2.22	27c	Br.CC(=O)O.c1cc(CN2CCCNCc3cncc(n3)CNCCC2)ccc1CN1CCCNCc2cncc(n2)CNCCC1	IC50	'>'	35000.0	nM				UO_0000065					False	CHEMBL884098	Inhibitory activity against CX3C chemokine receptor 4-specific monoclonal antibody 12G5 (mAb-12G5) binding to human chemokinin receptor CXCR4 in lymphocytic SUP-T1 cells	B	BAO_0000219	cell-based format	None	None	None	SUP-T1	None	CHEMBL2107	C-X-C chemokine receptor type 4	Homo sapiens	SINGLE PROTEIN	CHEMBL1132406	1	Scientific Literature	J. Med. Chem.	1999	CHEMBL3308368
CHEMBL516480		0	388.61	0	3.99	1o	c1ccc(CN/C(=N/C2CCCCC2)SCC2CSC3=NCCN32)cc1	IC50	'='	10000.0	nM	5.00			UO_0000065	12.87	0.26	1.01	12.50	False	CHEMBL958139	Displacement of [125I]CXCL12 from CXCR4 in human CEM cells	B	BAO_0000219	cell-based format	Homo sapiens	None	None	CCRF-CEM	None	CHEMBL2107	C-X-C chemokine receptor type 4	Homo sapiens	SINGLE PROTEIN	CHEMBL1151747	1	Scientific Literature	J. Med. Chem.	2008	CHEMBL3307641
CHEMBL556798		0	520.11	0	3.89	18	CCCCN1C(=O)C(CC2CCCCC2)NC(=O)C12CCN(Cc1ccc3c(c1)OCCO3)CC2.Cl	IC50	'>'	10000.0	nM				UO_0000065					False	CHEMBL869755	Inhibition of radio-isotope labeled SDF1-alpha binding to human recombinant CXCR4	B	BAO_0000357	single protein format	Homo sapiens	None	None	None	None	CHEMBL2107	C-X-C chemokine receptor type 4	Homo sapiens	SINGLE PROTEIN	CHEMBL1138901	1	Scientific Literature	J. Med. Chem.	2006	None
CHEMBL2062277		0	629.80	0	4.68	KRH-3955	CCCN(CCC)CCCCN(C)Cc1ccc(CN(Cc2ncc[nH]2)Cc2nccn2C)cc1.O=C(O)C(O)C(O)C(=O)O	Inhibition						Dose-dependent effect						False	CHEMBL1666155	Inhibition of Mab 44717 binding to CXCR4 expressed in human MOLT4 cells by FACS analysis	B	BAO_0000219	cell-based format	None	None	None	MOLT-4	None	CHEMBL2107	C-X-C chemokine receptor type 4	Homo sapiens	SINGLE PROTEIN	CHEMBL1649540	1	Scientific Literature	Antimicrob. Agents Chemother.	2009	CHEMBL3307557
CHEMBL2179463		0	6706.92	None	None	2	CCc1cc[n+](-c2cc[n+](Cc3cc(C[n+]4ccc(-c5cc[n+](CC)cc5)cc4)cc(C[n+]4ccc(-c5cc[n+](Cc6cc(C[n+]7ccc(-c8cc[n+](Cc9cc(C[n+]%10ccc(-c%11cc[n+](CC)cc%11)cc%10)cc(C[n+]%10ccc(-c%11cc[n+](CC)cc%11)cc%10)c9)cc8)cc7)cc(-[n+]7ccc(-c8cc[n+](-c9cc(C[n+]%10ccc(-c%11cc[n+](Cc%12cc(C[n+]%13ccc(-c%14cc[n+](CC)cc%14)cc%13)cc(C[n+]%13ccc(-c%14cc[n+](CC)cc%14)cc%13)c%12)cc%11)cc%10)cc(C[n+]%10ccc(-c%11cc[n+](Cc%12cc(…	Activity						Not Active						False	CHEMBL2187382	Agonist activity against CXCR4 expressed in U87.CD.CXCR4 cells assessed as stimulation of calcium signaling incubated for 10 mins by FLIPR	F	BAO_0000219	cell-based format	Homo sapiens	None	None	U87.CD.CXCR4	None	CHEMBL2107	C-X-C chemokine receptor type 4	Homo sapiens	SINGLE PROTEIN	CHEMBL2177043	1	Scientific Literature	J. Med. Chem.	2012	None
CHEMBL478168		0	409.62	0	2.34	AMD-3529	c1ccc(CNCc2ccc(CN3CCCNCCNCCCNCC3)cc2)cc1	logIC50	'='	-5.64										False	CHEMBL951597	Antagonist activity at human CXCR4 D262N mutant expressed in COS7 cells coexpressing G protein Gqi4myr assessed as inhibition of CXCL12-induced phosphatidylinositol turnover	F	BAO_0000219	cell-based format	Homo sapiens	None	None	COS-7	None	CHEMBL2107	C-X-C chemokine receptor type 4	Homo sapiens	SINGLE PROTEIN	CHEMBL1156482	1	Scientific Literature	J. Biol. Chem.	2007	CHEMBL3307648
CHEMBL478168		0	409.62	0	2.34	AMD-3529	c1ccc(CNCc2ccc(CN3CCCNCCNCCCNCC3)cc2)cc1	Ki	'='	2300.0	nM	5.64			UO_0000065					False	CHEMBL951597	Antagonist activity at human CXCR4 D262N mutant expressed in COS7 cells coexpressing G protein Gqi4myr assessed as inhibition of CXCL12-induced phosphatidylinositol turnover	F	BAO_0000219	cell-based format	Homo sapiens	None	None	COS-7	None	CHEMBL2107	C-X-C chemokine receptor type 4	Homo sapiens	SINGLE PROTEIN	CHEMBL1156482	1	Scientific Literature	J. Biol. Chem.	2007	CHEMBL3307648
CHEMBL477121		0	410.61	0	1.74	AMD-3465	c1ccc(CNCc2ccc(CN3CCCNCCNCCCNCC3)cc2)nc1	logKi	'='	-4.94										False	CHEMBL950634	Displacement of [125I]12G5 antibody from transmembrane domain 7 of human CXCR4 E288A mutant expressed in COS7 cells	B	BAO_0000219	cell-based format	Homo sapiens	None	None	COS-7	None	CHEMBL2107	C-X-C chemokine receptor type 4	Homo sapiens	SINGLE PROTEIN	CHEMBL1156482	1	Scientific Literature	J. Biol. Chem.	2007	CHEMBL3307648
CHEMBL477121		0	410.61	0	1.74	AMD-3465	c1ccc(CNCc2ccc(CN3CCCNCCNCCCNCC3)cc2)nc1	Ki	'='	11000.0	nM	4.96			UO_0000065	12.08	0.23	3.22	7.72	False	CHEMBL950634	Displacement of [125I]12G5 antibody from transmembrane domain 7 of human CXCR4 E288A mutant expressed in COS7 cells	B	BAO_0000219	cell-based format	Homo sapiens	None	None	COS-7	None	CHEMBL2107	C-X-C chemokine receptor type 4	Homo sapiens	SINGLE PROTEIN	CHEMBL1156482	1	Scientific Literature	J. Biol. Chem.	2007	CHEMBL3307648
CHEMBL18442	PLERIXAFOR	4	502.80	2	0.42	AMD-3100	c1cc(CN2CCCNCCNCCCNCC2)ccc1CN1CCCNCCNCCCNCC1	Ki	'='	220.0	nM	6.66			UO_0000065					False	CHEMBL950635	Antagonist activity at human wild type CXCR4 expressed in COS7 cells coexpressing G protein Gqi4myr assessed as inhibition of CXCL12-induced phosphatidylinositol turnover	F	BAO_0000219	cell-based format	Homo sapiens	None	None	COS-7	None	CHEMBL2107	C-X-C chemokine receptor type 4	Homo sapiens	SINGLE PROTEIN	CHEMBL1156482	1	Scientific Literature	J. Biol. Chem.	2007	CHEMBL3307648
CHEMBL518924	MAVORIXAFOR	2	349.48	0	3.58	1, AMD-070	NCCCCN(Cc1nc2ccccc2[nH]1)[C@H]1CCCc2cccnc21	Activity						Active						False	CHEMBL1042770	Antagonist activity at CXCR4 by noncompetitive binding assay	B	BAO_0000357	single protein format	None	None	None	None	None	CHEMBL2107	C-X-C chemokine receptor type 4	Homo sapiens	SINGLE PROTEIN	CHEMBL1155333	1	Scientific Literature	Bioorg. Med. Chem. Lett.	2009	None
CHEMBL583255		0	404.56	0	3.38	12	CCN(Cc1cn2c(N3CCN(C)CC3)cccc2n1)[C@H]1CCCc2cccnc21	Activity						Active						False	CHEMBL1046103	Antagonist activity at CXCR4	F	BAO_0000019	assay format	None	None	None	None	None	CHEMBL2107	C-X-C chemokine receptor type 4	Homo sapiens	SINGLE PROTEIN	CHEMBL1156094	1	Scientific Literature	Bioorg. Med. Chem. Lett.	2009	None
CHEMBL571651		0	378.52	0	2.89	23	CNCCN(C)c1cccc2nc(CN(C)[C@H]3CCCc4cccnc43)cn12	Activity						Active						False	CHEMBL1046103	Antagonist activity at CXCR4	F	BAO_0000019	assay format	None	None	None	None	None	CHEMBL2107	C-X-C chemokine receptor type 4	Homo sapiens	SINGLE PROTEIN	CHEMBL1156094	1	Scientific Literature	Bioorg. Med. Chem. Lett.	2009	None
CHEMBL570300		0	390.54	0	2.99	35	CN1CCN(c2cccn3cc(CN(C)[C@H]4CCCc5cccnc54)nc23)CC1	Activity						Active						False	CHEMBL1046103	Antagonist activity at CXCR4	F	BAO_0000019	assay format	None	None	None	None	None	CHEMBL2107	C-X-C chemokine receptor type 4	Homo sapiens	SINGLE PROTEIN	CHEMBL1156094	1	Scientific Literature	Bioorg. Med. Chem. Lett.	2009	None
CHEMBL2179463		0	6706.92	None	None	2	CCc1cc[n+](-c2cc[n+](Cc3cc(C[n+]4ccc(-c5cc[n+](CC)cc5)cc4)cc(C[n+]4ccc(-c5cc[n+](Cc6cc(C[n+]7ccc(-c8cc[n+](Cc9cc(C[n+]%10ccc(-c%11cc[n+](CC)cc%11)cc%10)cc(C[n+]%10ccc(-c%11cc[n+](CC)cc%11)cc%10)c9)cc8)cc7)cc(-[n+]7ccc(-c8cc[n+](-c9cc(C[n+]%10ccc(-c%11cc[n+](Cc%12cc(C[n+]%13ccc(-c%14cc[n+](CC)cc%14)cc%13)cc(C[n+]%13ccc(-c%14cc[n+](CC)cc%14)cc%13)c%12)cc%11)cc%10)cc(C[n+]%10ccc(-c%11cc[n+](Cc%12cc(…	Inhibition						Dose-dependent effect						False	CHEMBL2187385	Inhibition of anti-CXCR4 mAbs clone 173 binding to CXCR4 in human SUPT1 cells incubated for 15 mins by FACS	B	BAO_0000219	cell-based format	Homo sapiens	None	None	SUPT1	None	CHEMBL2107	C-X-C chemokine receptor type 4	Homo sapiens	SINGLE PROTEIN	CHEMBL2177043	1	Scientific Literature	J. Med. Chem.	2012	None
CHEMBL18442	PLERIXAFOR	4	502.80	2	0.42	AMD-3100	c1cc(CN2CCCNCCNCCCNCC2)ccc1CN1CCCNCCNCCCNCC1	IC50	'='	0.02	ug.mL-1				UO_0000274					False	CHEMBL2187385	Inhibition of anti-CXCR4 mAbs clone 173 binding to CXCR4 in human SUPT1 cells incubated for 15 mins by FACS	B	BAO_0000219	cell-based format	Homo sapiens	None	None	SUPT1	None	CHEMBL2107	C-X-C chemokine receptor type 4	Homo sapiens	SINGLE PROTEIN	CHEMBL2177043	1	Scientific Literature	J. Med. Chem.	2012	None
CHEMBL18442	PLERIXAFOR	4	502.80	2	0.42	AMD-3100	c1cc(CN2CCCNCCNCCCNCC2)ccc1CN1CCCNCCNCCCNCC1	IC50	'='	0.17	ug.mL-1				UO_0000274					False	CHEMBL2187762	Antagonist activity against CXCR4 expressed in U87.CD.CXCR4 cells assessed as inhibition of CXCL12-induced calcium signaling incubated for 10 mins by FLIPR	F	BAO_0000219	cell-based format	Homo sapiens	None	None	U87.CD.CXCR4	None	CHEMBL2107	C-X-C chemokine receptor type 4	Homo sapiens	SINGLE PROTEIN	CHEMBL2177043	1	Scientific Literature	J. Med. Chem.	2012	None
CHEMBL1083554		0	2553.10	None	None	1	CC[n+]1ccc(-c2cc[n+](Cc3cc(C[n+]4ccc(-c5cc[n+](CC)cc5)cc4)cc(-[n+]4ccc(-c5cc[n+](-c6cc(C[n+]7ccc(-c8cc[n+](CC)cc8)cc7)cc(C[n+]7ccc(-c8cc[n+](CC)cc8)cc7)c6)cc5)cc4)c3)cc2)cc1.F[P-](F)(F)(F)(F)F.F[P-](F)(F)(F)(F)F.F[P-](F)(F)(F)(F)F.F[P-](F)(F)(F)(F)F.F[P-](F)(F)(F)(F)F.F[P-](F)(F)(F)(F)F.F[P-](F)(F)(F)(F)F.F[P-](F)(F)(F)(F)F.F[P-](F)(F)(F)(F)F.F[P-](F)(F)(F)(F)F	Activity						Not Active						False	CHEMBL2187382	Agonist activity against CXCR4 expressed in U87.CD.CXCR4 cells assessed as stimulation of calcium signaling incubated for 10 mins by FLIPR	F	BAO_0000219	cell-based format	Homo sapiens	None	None	U87.CD.CXCR4	None	CHEMBL2107	C-X-C chemokine receptor type 4	Homo sapiens	SINGLE PROTEIN	CHEMBL2177043	1	Scientific Literature	J. Med. Chem.	2012	None
CHEMBL2179462		0	4658.06	None	None	3	CC[n+]1ccc(-c2cc[n+](Cc3cc(C[n+]4ccc(-c5cc[n+](CC)cc5)cc4)cc(C[n+]4ccc(-c5cc[n+](Cc6cc(C[n+]7ccc(-c8cc[n+](Cc9cc(C[n+]%10ccc(-c%11cc[n+](CC)cc%11)cc%10)cc(C[n+]%10ccc(-c%11cc[n+](CC)cc%11)cc%10)c9)cc8)cc7)cc(C[n+]7ccc(-c8cc[n+](Cc9cc(C[n+]%10ccc(-c%11cc[n+](CC)cc%11)cc%10)cc(C[n+]%10ccc(-c%11cc[n+](CC)cc%11)cc%10)c9)cc8)cc7)c6)cc5)cc4)c3)cc2)cc1.F[P-](F)(F)(F)(F)F.F[P-](F)(F)(F)(F)F.F[P-](F)(F)(F…	Inhibition						Dose-dependent effect						False	CHEMBL2187384	Inhibition of anti-CXCR4 mAbs clone 12G5 binding to CXCR4 in human SUPT1 cells incubated for 15 mins by FACS	B	BAO_0000219	cell-based format	Homo sapiens	None	None	SUPT1	None	CHEMBL2107	C-X-C chemokine receptor type 4	Homo sapiens	SINGLE PROTEIN	CHEMBL2177043	1	Scientific Literature	J. Med. Chem.	2012	None
CHEMBL2179710		0	731.81	2	-0.70	14, [Cit1,2]FC131	NC(=O)NCCC[C@@H]1NC(=O)[C@H](CCCNC(N)=O)NC(=O)[C@@H](Cc2ccc(O)cc2)NC(=O)CNC(=O)[C@H](Cc2ccc3ccccc3c2)NC1=O	EC50	'<'	100000.0	nM				UO_0000065					False	CHEMBL2184363	Antagonist activity against human CXCR4 expressed in COS7 cells assessed as inhibition of CXCL12-induced myo-[3H]inositol production by scintillation counting	F	BAO_0000219	cell-based format	Homo sapiens	None	None	COS-7	None	CHEMBL2107	C-X-C chemokine receptor type 4	Homo sapiens	SINGLE PROTEIN	CHEMBL2177054	1	Scientific Literature	J. Med. Chem.	2012	CHEMBL3307648
CHEMBL3091687		0	364.54	0	3.21	15	NCCCCN(C[C@H]1Cc2ccccc2CN1)[C@H]1CCCc2cccnc21	IC50	'='	120.0	nM	6.92			UO_0000065	18.99	0.35	3.71	12.77	False	CHEMBL3097220	Displacement of [125I]SDF-1alpha from CXCR4 in human Chem-1 cells after 90 mins	B	BAO_0000219	cell-based format	Homo sapiens	None	None	Chem-1	None	CHEMBL2107	C-X-C chemokine receptor type 4	Homo sapiens	SINGLE PROTEIN	CHEMBL3091329	1	Scientific Literature	ACS Med. Chem. Lett.	2013	None
CHEMBL3091682		0	406.62	0	4.25	31	CC(C)NCCCCN(C[C@H]1Cc2ccccc2CN1)[C@H]1CCCc2cccnc21	IC50	'='	7.0	nM	8.15			UO_0000065	20.06	0.37	3.90	20.29	False	CHEMBL3097226	Antagonist activity at CXCR4 in human Chem-1 cells assessed as inhibition of SDF-1alpha-mediated calcium flux preincubated for 10 mins by FLIPR assay	B	BAO_0000219	cell-based format	Homo sapiens	None	None	Chem-1	None	CHEMBL2107	C-X-C chemokine receptor type 4	Homo sapiens	SINGLE PROTEIN	CHEMBL3091329	1	Scientific Literature	ACS Med. Chem. Lett.	2013	None
CHEMBL3091679		0	364.54	0	3.93	14-(S)	NCCCCN(C[C@@H]1CCc2ccccc2N1)[C@H]1CCCc2cccnc21	IC50	'>'	30000.0	nM				UO_0000065					False	CHEMBL3097228	Antagonist activity at CXCR4 in human MAGI-CCR5 cells assessed as inhibition of HIV-1 3B entry after 2 to 6 days by beta-galactosidase reporter gene assay	B	BAO_0000219	cell-based format	Homo sapiens	None	None	MAGI-CCR5	None	CHEMBL2107	C-X-C chemokine receptor type 4	Homo sapiens	SINGLE PROTEIN	CHEMBL3091329	1	Scientific Literature	ACS Med. Chem. Lett.	2013	None
CHEMBL1802330		0	328.33	0	2.77	17a	Fc1nccc(NCc2ccc(CNc3ccnc(F)n3)cc2)n1	Inhibition	'='	81.0	%				UO_0000187					False	CHEMBL1805499	Antagonist activity at CXCR4 in human MDA-MB-231 cells assessed as inhibition of CXCL12-mediated cell invasion at 100 nM by madrigal cell invasion assay	F	BAO_0000219	cell-based format	Homo sapiens	None	None	MDA-MB-231	None	CHEMBL2107	C-X-C chemokine receptor type 4	Homo sapiens	SINGLE PROTEIN	CHEMBL1799970	1	Scientific Literature	J. Med. Chem.	2010	CHEMBL3307960
CHEMBL2031696		0	659.81	2	5.82	14	C[C@@H](NC(=O)[C@H](CCCNC(=N)N)NC(=O)c1ccc(CN(Cc2ccc(F)cc2)Cc2cccnc2)cc1)c1cccc2ccccc12	Inhibition	'='	6.0	%				UO_0000187					False	CHEMBL2033807	Displacement of [125I]-CXCL12 from CXCR4 expressed in human Jurkat cells at 10 uM relative to T140	B	BAO_0000219	cell-based format	Homo sapiens	None	None	Jurkat	None	CHEMBL2107	C-X-C chemokine receptor type 4	Homo sapiens	SINGLE PROTEIN	CHEMBL2029252	1	Scientific Literature	Bioorg. Med. Chem. Lett.	2012	CHEMBL3307526
CHEMBL191639		0	808.00	2	-0.29	16e	N=C(N)NCCC(=O)N[C@H]1CSSC[C@H](C(=O)NCCc2ccc(O)cc2)NC(=O)[C@H](Cc2ccc3ccccc3c2)NC(=O)[C@H](CCCN=C(N)N)NC1=O	IC50	'='	530.0	nM	6.28			UO_0000065	7.77	0.15	6.57	2.15	False	CHEMBL827762	Inhibition of [125I]SDF-1 binding to C-X-C chemokine receptor type 4 (CXCR4) expressed in CHO cells	B	BAO_0000219	cell-based format	None	None	None	CHO	None	CHEMBL2107	C-X-C chemokine receptor type 4	Homo sapiens	SINGLE PROTEIN	CHEMBL1144415	1	Scientific Literature	J. Med. Chem.	2005	CHEMBL3308072
CHEMBL192988		0	822.03	2	-0.16	16r	CN1C(=O)[C@@H](NC(=O)CCN=C(N)N)CSSC[C@H](C(=O)NCCc2ccc(O)cc2)NC(=O)[C@H](Cc2ccc3ccccc3c2)NC(=O)[C@@H]1CCCN=C(N)N	IC50	'>'	10000.0	nM				UO_0000065					False	CHEMBL827762	Inhibition of [125I]SDF-1 binding to C-X-C chemokine receptor type 4 (CXCR4) expressed in CHO cells	B	BAO_0000219	cell-based format	None	None	None	CHO	None	CHEMBL2107	C-X-C chemokine receptor type 4	Homo sapiens	SINGLE PROTEIN	CHEMBL1144415	1	Scientific Literature	J. Med. Chem.	2005	CHEMBL3308072
CHEMBL1802328		0	356.43	0	3.35	21b	CSc1ccnc(NCc2ccc(CNc3ncc(F)cn3)cc2)n1	Inhibition	'='	62.0	%				UO_0000187					False	CHEMBL1805500	Antagonist activity at CXCR4 in human MDA-MB-231 cells assessed as inhibition of CXCL12-mediated cell invasion at 10 nM by madrigal cell invasion assay	F	BAO_0000219	cell-based format	Homo sapiens	None	None	MDA-MB-231	None	CHEMBL2107	C-X-C chemokine receptor type 4	Homo sapiens	SINGLE PROTEIN	CHEMBL1799970	1	Scientific Literature	J. Med. Chem.	2010	CHEMBL3307960
CHEMBL2370135		0	2066.46	None	None	TC-14005	NCCCC[C@@H]1NC(=O)[C@H](CCCN=C(N)N)NC(=O)[C@H](Cc2ccc(O)cc2)NC(=O)[C@@H](NC(=O)[C@H](Cc2ccc3ccccc3c2)NC(=O)[C@H](CCCN=C(N)N)NC(=O)[C@@H](N)CCCN=C(N)N)CSSC[C@@H](C(=O)N[C@@H](CCCN=C(N)N)C(=O)O)NC(=O)[C@H](CCCNC(N)=O)NC(=O)[C@H](CCCN=C(N)N)NC(=O)[C@H](Cc2ccc(O)cc2)NC(=O)[C@@H]2CCCN2C(=O)[C@@H](CCCNC(N)=O)NC1=O	EC50	'='	4.0	nM	8.40			UO_0000065					False	CHEMBL710701	Inhibition of HIV-induced cytopathogenicity in MT-4 cell	F	BAO_0000219	cell-based format	Homo sapiens	None	None	MT4	None	CHEMBL2107	C-X-C chemokine receptor type 4	Homo sapiens	SINGLE PROTEIN	CHEMBL1132828	1	Scientific Literature	Bioorg. Med. Chem. Lett.	2000	CHEMBL3308375
CHEMBL1094864		0	417.56	0	3.32	27	CN(C)CC(=O)NCc1c(CN(C)[C@H]2CCCc3cccnc32)ncc2ccccc12	Activity						Active						False	CHEMBL1110060	Antagonist activity at human CXCR4 expressed in HEK293 cells	F	BAO_0000219	cell-based format	Homo sapiens	None	None	HEK293	None	CHEMBL2107	C-X-C chemokine receptor type 4	Homo sapiens	SINGLE PROTEIN	CHEMBL1157822	1	Scientific Literature	Bioorg. Med. Chem. Lett.	2010	CHEMBL3307715
CHEMBL2012524		0	3025.66	None	None	10	CC(C)C[C@H](NC(=O)[C@H](CO)NC(=O)[C@@H](NC(=O)[C@@H]1CCCN1C(=O)[C@@H](N)CCCCN)C(C)C)C(=O)N[C@@H](CO)C(=O)N[C@@H](Cc1ccc(O)cc1)C(=O)N[C@@H](CCCNC(=N)N)C(=O)N[C@@H](CO)C(=O)NCCCC[C@H](NC(=O)[C@@H]1CSSC[C@H](NC(=O)[C@H](Cc2ccc3ccccc3c2)NC(=O)[C@H](CCCNC(=N)N)NC(=O)[C@@H](N)CCCNC(=N)N)C(=O)N[C@@H](Cc2ccc(O)cc2)C(=O)N[C@@H](CCCNC(=N)N)C(=O)N[C@@H](CCCCN)C(=O)N[C@H](CCCCN)C(=O)N2CCC[C@H]2C(=O)N[C@@H](C…	Activity						Active						False	CHEMBL2015458	Agonist activity at CXCR4 receptor in human REH cells assessed as induction of chemotactic migration at 10 nM after 3 hrs	F	BAO_0000219	cell-based format	Homo sapiens	None	None	REH	None	CHEMBL2107	C-X-C chemokine receptor type 4	Homo sapiens	SINGLE PROTEIN	CHEMBL2010767	1	Scientific Literature	ACS Med. Chem. Lett.	2011	CHEMBL3308823
CHEMBL1802322		0	325.80	0	3.75	10f	Clc1ccc(NCc2ccc(CNc3ncccn3)cc2)nc1	EC	'='	10.0	nM				UO_0000065					False	CHEMBL1805498	Displacement of biotinylated-TN14003 from CXCL12 binding site of CXCR4 in human MDA-MB-231 cells assessed as concentration required to inhibit >50% using rhodamine staining	B	BAO_0000219	cell-based format	Homo sapiens	None	None	MDA-MB-231	None	CHEMBL2107	C-X-C chemokine receptor type 4	Homo sapiens	SINGLE PROTEIN	CHEMBL1799970	1	Scientific Literature	J. Med. Chem.	2010	CHEMBL3307960
CHEMBL2012526		0	2782.40	None	None	1	CC(C)C[C@H](NC(=O)[C@H](CO)NC(=O)[C@@H](NC(=O)[C@@H]1CCCN1C(=O)[C@@H](N)CCCCN)C(C)C)C(=O)N[C@@H](CO)C(=O)N[C@@H](Cc1ccc(O)cc1)C(=O)NCCCC[C@@H]1NC(=O)[C@H](CCCNC(=N)N)NC(=O)[C@H](Cc2ccc(O)cc2)NC(=O)[C@@H]2CCCN2C(=O)[C@@H](CCCCN)NC(=O)[C@H](CCCCN)NC(=O)[C@H](CCCNC(=N)N)NC(=O)[C@H](Cc2ccc(O)cc2)NC(=O)[C@@H](NC(=O)[C@H](Cc2ccc3ccccc3c2)NC(=O)[C@H](CCCNC(=N)N)NC(=O)[C@@H](N)CCCNC(=N)N)CSSC[C@@H](C(=O)…	IC50	'='	2.22	nM	8.65			UO_0000065	3.11	None	None	None	False	CHEMBL2015453	Displacement of [125I]-SDF-1alpha from human CXCR4 receptor expressed in HEK293 cells after 1 hr by gamma counting	B	BAO_0000219	cell-based format	Homo sapiens	None	None	HEK293	None	CHEMBL2107	C-X-C chemokine receptor type 4	Homo sapiens	SINGLE PROTEIN	CHEMBL2010767	1	Scientific Literature	ACS Med. Chem. Lett.	2011	CHEMBL3307715
CHEMBL2036782		0	428.36	0	2.35	8c	CC(C)N1CCN[C@@H](C(=O)N2CCN(C(=O)Nc3ccc(Cl)c(Cl)c3)CC2)C1	Inhibition						Not Active						False	CHEMBL2039640	Inhibition of human CXCR4 by FLIPR analysis	B	BAO_0000357	single protein format	Homo sapiens	None	None	None	None	CHEMBL2107	C-X-C chemokine receptor type 4	Homo sapiens	SINGLE PROTEIN	CHEMBL2034889	1	Scientific Literature	Bioorg. Med. Chem. Lett.	2012	None
CHEMBL2031698		0	659.81	2	5.82	16	C[C@@H](NC(=O)[C@H](CCCNC(=N)N)NC(=O)c1ccc(CN(Cc2ccncc2)Cc2ccc(F)cc2)cc1)c1cccc2ccccc12	Inhibition	'='	12.0	%				UO_0000187					False	CHEMBL2033807	Displacement of [125I]-CXCL12 from CXCR4 expressed in human Jurkat cells at 10 uM relative to T140	B	BAO_0000219	cell-based format	Homo sapiens	None	None	Jurkat	None	CHEMBL2107	C-X-C chemokine receptor type 4	Homo sapiens	SINGLE PROTEIN	CHEMBL2029252	1	Scientific Literature	Bioorg. Med. Chem. Lett.	2012	CHEMBL3307526
CHEMBL2031830		0	659.81	2	5.82	34	C[C@H](NC(=O)[C@H](CCCNC(=N)N)NC(=O)c1ccc(CN(Cc2ccncc2)Cc2ccc(F)cc2)cc1)c1cccc2ccccc12	Inhibition	'='	16.0	%				UO_0000187					False	CHEMBL2033807	Displacement of [125I]-CXCL12 from CXCR4 expressed in human Jurkat cells at 10 uM relative to T140	B	BAO_0000219	cell-based format	Homo sapiens	None	None	Jurkat	None	CHEMBL2107	C-X-C chemokine receptor type 4	Homo sapiens	SINGLE PROTEIN	CHEMBL2029252	1	Scientific Literature	Bioorg. Med. Chem. Lett.	2012	CHEMBL3307526
CHEMBL1089434		0	488.64	1	5.72	15g	c1ccc(CNCc2ccc(CN(Cc3nc4ccccc4[nH]3)C3CCCc4cccnc43)cc2)nc1	IC50	'='	250.0	nM	6.60			UO_0000065	13.51	0.24	0.88	9.47	False	CHEMBL1108000	Inhibition of anti-CXCR4 12G5 monoclonal antibody to CXCR4 in human SUP-T1 cells pretreated for 30 mins by flow cytometry	B	BAO_0000219	cell-based format	Homo sapiens	None	None	SUP-T1	None	CHEMBL2107	C-X-C chemokine receptor type 4	Homo sapiens	SINGLE PROTEIN	CHEMBL1156989	1	Scientific Literature	J. Med. Chem.	2010	CHEMBL3308368
CHEMBL2179464		0	12546.32	None	None	9	Cc1cn(CCC[n+]2ccc(-c3cc[n+](Cc4cc(C[n+]5ccc(-c6cc[n+](CCCn7cc(C)c(=O)[nH]c7=O)cc6)cc5)cc(C[n+]5ccc(-c6cc[n+](Cc7cc(C[n+]8ccc(-c9cc[n+](Cc%10cc(C[n+]%11ccc(-c%12cc[n+](CCCn%13cc(C)c(=O)[nH]c%13=O)cc%12)cc%11)cc(C[n+]%11ccc(-c%12cc[n+](CCCn%13cc(C)c(=O)[nH]c%13=O)cc%12)cc%11)c%10)cc9)cc8)cc(C[n+]8ccc(-c9cc[n+](Cc%10cc(C[n+]%11ccc(-c%12cc[n+](Cc%13cc(C[n+]%14ccc(-c%15cc[n+](Cc%16cc(C[n+]%17ccc(-c%18…	Activity						Not Active						False	CHEMBL2187382	Agonist activity against CXCR4 expressed in U87.CD.CXCR4 cells assessed as stimulation of calcium signaling incubated for 10 mins by FLIPR	F	BAO_0000219	cell-based format	Homo sapiens	None	None	U87.CD.CXCR4	None	CHEMBL2107	C-X-C chemokine receptor type 4	Homo sapiens	SINGLE PROTEIN	CHEMBL2177043	1	Scientific Literature	J. Med. Chem.	2012	None
CHEMBL2370133		0	1951.37	None	None	TA14011	C[C@@H]1NC(=O)[C@H](CCCN=C(N)N)NC(=O)[C@H](Cc2ccc(O)cc2)NC(=O)[C@@H]2CCCN2C(=O)[C@@H](CCCCN)NC(=O)[C@H](CCCCN)NC(=O)[C@H](CCCN=C(N)N)NC(=O)[C@H](Cc2ccc(O)cc2)NC(=O)[C@@H](NC(=O)[C@H](Cc2ccc3ccccc3c2)NC(=O)[C@H](CCCN=C(N)N)NC(=O)[C@@H](N)CCCN=C(N)N)CSSC[C@@H](C(=O)N[C@@H](CCCN=C(N)N)C(=O)O)NC1=O	Ratio						Not Determined						False	CHEMBL852821	Ratio of cytotoxic concentration (CC50) in test-II to that of EC50 of compound; Not tested	F	BAO_0000019	assay format	Homo sapiens	None	None	None	None	CHEMBL2107	C-X-C chemokine receptor type 4	Homo sapiens	SINGLE PROTEIN	CHEMBL1132828	1	Scientific Literature	Bioorg. Med. Chem. Lett.	2000	None
CHEMBL3091693		0	378.56	0	3.56	27	CN1Cc2ccccc2C[C@@H]1CN(CCCCN)[C@H]1CCCc2cccnc21	IC50	'='	39.0	nM	7.41			UO_0000065	19.57	0.36	3.85	16.32	False	CHEMBL3097226	Antagonist activity at CXCR4 in human Chem-1 cells assessed as inhibition of SDF-1alpha-mediated calcium flux preincubated for 10 mins by FLIPR assay	B	BAO_0000219	cell-based format	Homo sapiens	None	None	Chem-1	None	CHEMBL2107	C-X-C chemokine receptor type 4	Homo sapiens	SINGLE PROTEIN	CHEMBL3091329	1	Scientific Literature	ACS Med. Chem. Lett.	2013	None
CHEMBL18442	PLERIXAFOR	4	502.80	2	0.42	AMD-3100	c1cc(CN2CCCNCCNCCCNCC2)ccc1CN1CCCNCCNCCCNCC1	logKi	'='	-6.05										False	CHEMBL950610	Displacement of [125I]12G5 antibody from human wild type CXCR4 expressed in COS7 cells	B	BAO_0000219	cell-based format	Homo sapiens	None	None	COS-7	None	CHEMBL2107	C-X-C chemokine receptor type 4	Homo sapiens	SINGLE PROTEIN	CHEMBL1156482	1	Scientific Literature	J. Biol. Chem.	2007	CHEMBL3307648
CHEMBL18442	PLERIXAFOR	4	502.80	2	0.42	AMD-3100	c1cc(CN2CCCNCCNCCCNCC2)ccc1CN1CCCNCCNCCCNCC1	Ki	'='	36000.0	nM	4.44			UO_0000065	8.84	0.17	4.02	5.65	False	CHEMBL950615	Displacement of [125I]12G5 antibody from extracellular loop 2 of human CXCR4 A175F mutant expressed in COS7 cells	B	BAO_0000219	cell-based format	Homo sapiens	None	None	COS-7	None	CHEMBL2107	C-X-C chemokine receptor type 4	Homo sapiens	SINGLE PROTEIN	CHEMBL1156482	1	Scientific Literature	J. Biol. Chem.	2007	CHEMBL3307648
CHEMBL18442	PLERIXAFOR	4	502.80	2	0.42	AMD-3100	c1cc(CN2CCCNCCNCCCNCC2)ccc1CN1CCCNCCNCCCNCC1	Ki	'='	4100.0	nM	5.39			UO_0000065	10.71	0.20	4.97	6.85	False	CHEMBL950616	Displacement of [125I]12G5 antibody from extracellular loop 2 of human CXCR4 N176A mutant expressed in COS7 cells	B	BAO_0000219	cell-based format	Homo sapiens	None	None	COS-7	None	CHEMBL2107	C-X-C chemokine receptor type 4	Homo sapiens	SINGLE PROTEIN	CHEMBL1156482	1	Scientific Literature	J. Biol. Chem.	2007	CHEMBL3307648
CHEMBL18442	PLERIXAFOR	4	502.80	2	0.42	AMD-3100	c1cc(CN2CCCNCCNCCCNCC2)ccc1CN1CCCNCCNCCCNCC1	logKi	'='	-5.38										False	CHEMBL950616	Displacement of [125I]12G5 antibody from extracellular loop 2 of human CXCR4 N176A mutant expressed in COS7 cells	B	BAO_0000219	cell-based format	Homo sapiens	None	None	COS-7	None	CHEMBL2107	C-X-C chemokine receptor type 4	Homo sapiens	SINGLE PROTEIN	CHEMBL1156482	1	Scientific Literature	J. Biol. Chem.	2007	CHEMBL3307648
CHEMBL18442	PLERIXAFOR	4	502.80	2	0.42	AMD-3100	c1cc(CN2CCCNCCNCCCNCC2)ccc1CN1CCCNCCNCCCNCC1	logKi	'='	-4.85										False	CHEMBL950618	Displacement of [125I]12G5 antibody from extracellular loop 2 of human CXCR4 D187A mutant expressed in COS7 cells	B	BAO_0000219	cell-based format	Homo sapiens	None	None	COS-7	None	CHEMBL2107	C-X-C chemokine receptor type 4	Homo sapiens	SINGLE PROTEIN	CHEMBL1156482	1	Scientific Literature	J. Biol. Chem.	2007	CHEMBL3307648
CHEMBL18442	PLERIXAFOR	4	502.80	2	0.42	AMD-3100	c1cc(CN2CCCNCCNCCCNCC2)ccc1CN1CCCNCCNCCCNCC1	logKi	'='	-5.96										False	CHEMBL950631	Displacement of [125I]12G5 antibody from transmembrane domain 7 of human CXCR4 I284A mutant expressed in COS7 cells	B	BAO_0000219	cell-based format	Homo sapiens	None	None	COS-7	None	CHEMBL2107	C-X-C chemokine receptor type 4	Homo sapiens	SINGLE PROTEIN	CHEMBL1156482	1	Scientific Literature	J. Biol. Chem.	2007	CHEMBL3307648
CHEMBL18442	PLERIXAFOR	4	502.80	2	0.42	AMD-3100	c1cc(CN2CCCNCCNCCCNCC2)ccc1CN1CCCNCCNCCCNCC1	logKi	'='	-4.2										False	CHEMBL950634	Displacement of [125I]12G5 antibody from transmembrane domain 7 of human CXCR4 E288A mutant expressed in COS7 cells	B	BAO_0000219	cell-based format	Homo sapiens	None	None	COS-7	None	CHEMBL2107	C-X-C chemokine receptor type 4	Homo sapiens	SINGLE PROTEIN	CHEMBL1156482	1	Scientific Literature	J. Biol. Chem.	2007	CHEMBL3307648
CHEMBL477121		0	410.61	0	1.74	AMD-3465	c1ccc(CNCc2ccc(CN3CCCNCCNCCCNCC3)cc2)nc1	Ki	'='	40.0	nM	7.40			UO_0000065	18.02	0.34	5.66	11.51	False	CHEMBL950617	Displacement of [125I]12G5 antibody from extracellular loop 2 of human CXCR4 D182A mutant expressed in COS7 cells	B	BAO_0000219	cell-based format	Homo sapiens	None	None	COS-7	None	CHEMBL2107	C-X-C chemokine receptor type 4	Homo sapiens	SINGLE PROTEIN	CHEMBL1156482	1	Scientific Literature	J. Biol. Chem.	2007	CHEMBL3307648
CHEMBL477121		0	410.61	0	1.74	AMD-3465	c1ccc(CNCc2ccc(CN3CCCNCCNCCCNCC3)cc2)nc1	logKi	'='	-6.81										False	CHEMBL950624	Displacement of [125I]12G5 antibody from transmembrane domain 5 of human CXCR4 G207F mutant expressed in COS7 cells	B	BAO_0000219	cell-based format	Homo sapiens	None	None	COS-7	None	CHEMBL2107	C-X-C chemokine receptor type 4	Homo sapiens	SINGLE PROTEIN	CHEMBL1156482	1	Scientific Literature	J. Biol. Chem.	2007	CHEMBL3307648
CHEMBL477121		0	410.61	0	1.74	AMD-3465	c1ccc(CNCc2ccc(CN3CCCNCCNCCCNCC3)cc2)nc1	logKi	'='	-3.29										False	CHEMBL950630	Displacement of [125I]12G5 antibody from transmembrane domain 7 of human CXCR4 H281A mutant expressed in COS7 cells	B	BAO_0000219	cell-based format	Homo sapiens	None	None	COS-7	None	CHEMBL2107	C-X-C chemokine receptor type 4	Homo sapiens	SINGLE PROTEIN	CHEMBL1156482	1	Scientific Literature	J. Biol. Chem.	2007	CHEMBL3307648
CHEMBL18442	PLERIXAFOR	4	502.80	2	0.42	AMD-3100	c1cc(CN2CCCNCCNCCCNCC2)ccc1CN1CCCNCCNCCCNCC1	logIC50	'='	-6.54										False	CHEMBL951593	Antagonist activity at human CXCR4 H203A mutant expressed in COS7 cells coexpressing G protein Gqi4myr assessed as inhibition of CXCL12-induced phosphatidylinositol turnover	F	BAO_0000219	cell-based format	Homo sapiens	None	None	COS-7	None	CHEMBL2107	C-X-C chemokine receptor type 4	Homo sapiens	SINGLE PROTEIN	CHEMBL1156482	1	Scientific Literature	J. Biol. Chem.	2007	CHEMBL3307648
CHEMBL18442	PLERIXAFOR	4	502.80	2	0.42	AMD-3100	c1cc(CN2CCCNCCNCCCNCC2)ccc1CN1CCCNCCNCCCNCC1	logIC50	'='	-5.33										False	CHEMBL951597	Antagonist activity at human CXCR4 D262N mutant expressed in COS7 cells coexpressing G protein Gqi4myr assessed as inhibition of CXCL12-induced phosphatidylinositol turnover	F	BAO_0000219	cell-based format	Homo sapiens	None	None	COS-7	None	CHEMBL2107	C-X-C chemokine receptor type 4	Homo sapiens	SINGLE PROTEIN	CHEMBL1156482	1	Scientific Literature	J. Biol. Chem.	2007	CHEMBL3307648
CHEMBL18442	PLERIXAFOR	4	502.80	2	0.42	AMD-3100	c1cc(CN2CCCNCCNCCCNCC2)ccc1CN1CCCNCCNCCCNCC1	Ki	'='	1800.0	nM	5.75			UO_0000065					False	CHEMBL951587	Antagonist activity at human CXCR4 D171N mutant expressed in COS7 cells coexpressing G protein Gqi4myr assessed as inhibition of CXCL12-induced phosphatidylinositol turnover	F	BAO_0000219	cell-based format	Homo sapiens	None	None	COS-7	None	CHEMBL2107	C-X-C chemokine receptor type 4	Homo sapiens	SINGLE PROTEIN	CHEMBL1156482	1	Scientific Literature	J. Biol. Chem.	2007	CHEMBL3307648
CHEMBL18442	PLERIXAFOR	4	502.80	2	0.42	AMD-3100	c1cc(CN2CCCNCCNCCCNCC2)ccc1CN1CCCNCCNCCCNCC1	Ki	'='	630.0	nM	6.20			UO_0000065					False	CHEMBL951596	Antagonist activity at human CXCR4 I259W mutant expressed in COS7 cells coexpressing G protein Gqi4myr assessed as inhibition of CXCL12-induced phosphatidylinositol turnover	F	BAO_0000219	cell-based format	Homo sapiens	None	None	COS-7	None	CHEMBL2107	C-X-C chemokine receptor type 4	Homo sapiens	SINGLE PROTEIN	CHEMBL1156482	1	Scientific Literature	J. Biol. Chem.	2007	CHEMBL3307648
CHEMBL122226		0	304.48	0	1.36	AMD-3389	Cc1ccc(CN2CCCNCCNCCCNCC2)cc1	Ki	'='	20000.0	nM	4.70			UO_0000065					False	CHEMBL950635	Antagonist activity at human wild type CXCR4 expressed in COS7 cells coexpressing G protein Gqi4myr assessed as inhibition of CXCL12-induced phosphatidylinositol turnover	F	BAO_0000219	cell-based format	Homo sapiens	None	None	COS-7	None	CHEMBL2107	C-X-C chemokine receptor type 4	Homo sapiens	SINGLE PROTEIN	CHEMBL1156482	1	Scientific Literature	J. Biol. Chem.	2007	CHEMBL3307648
CHEMBL122226		0	304.48	0	1.36	AMD-3389	Cc1ccc(CN2CCCNCCNCCCNCC2)cc1	Ki	'='	13000.0	nM	4.89			UO_0000065					False	CHEMBL951586	Antagonist activity at human CXCR4 L120F mutant expressed in COS7 cells coexpressing G protein Gqi4myr assessed as inhibition of CXCL12-induced phosphatidylinositol turnover	F	BAO_0000219	cell-based format	Homo sapiens	None	None	COS-7	None	CHEMBL2107	C-X-C chemokine receptor type 4	Homo sapiens	SINGLE PROTEIN	CHEMBL1156482	1	Scientific Literature	J. Biol. Chem.	2007	CHEMBL3307648
CHEMBL477121		0	410.61	0	1.74	AMD-3465	c1ccc(CNCc2ccc(CN3CCCNCCNCCCNCC3)cc2)nc1	logIC50	'='	-7.93										False	CHEMBL951588	Antagonist activity at human CXCR4 F172A mutant expressed in COS7 cells coexpressing G protein Gqi4myr assessed as inhibition of CXCL12-induced phosphatidylinositol turnover	F	BAO_0000219	cell-based format	Homo sapiens	None	None	COS-7	None	CHEMBL2107	C-X-C chemokine receptor type 4	Homo sapiens	SINGLE PROTEIN	CHEMBL1156482	1	Scientific Literature	J. Biol. Chem.	2007	CHEMBL3307648
CHEMBL478168		0	409.62	0	2.34	AMD-3529	c1ccc(CNCc2ccc(CN3CCCNCCNCCCNCC3)cc2)cc1	Ki	'='	128000.0	nM		Outside typical range		UO_0000065					False	CHEMBL951589	Antagonist activity at human CXCR4 A175F mutant expressed in COS7 cells coexpressing G protein Gqi4myr assessed as inhibition of CXCL12-induced phosphatidylinositol turnover	F	BAO_0000219	cell-based format	Homo sapiens	None	None	COS-7	None	CHEMBL2107	C-X-C chemokine receptor type 4	Homo sapiens	SINGLE PROTEIN	CHEMBL1156482	1	Scientific Literature	J. Biol. Chem.	2007	CHEMBL3307648
CHEMBL477121		0	410.61	0	1.74	AMD-3465	c1ccc(CNCc2ccc(CN3CCCNCCNCCCNCC3)cc2)nc1	Ki	'='	1300.0	nM	5.89			UO_0000065					False	CHEMBL951589	Antagonist activity at human CXCR4 A175F mutant expressed in COS7 cells coexpressing G protein Gqi4myr assessed as inhibition of CXCL12-induced phosphatidylinositol turnover	F	BAO_0000219	cell-based format	Homo sapiens	None	None	COS-7	None	CHEMBL2107	C-X-C chemokine receptor type 4	Homo sapiens	SINGLE PROTEIN	CHEMBL1156482	1	Scientific Literature	J. Biol. Chem.	2007	CHEMBL3307648
CHEMBL122226		0	304.48	0	1.36	AMD-3389	Cc1ccc(CN2CCCNCCNCCCNCC2)cc1	Ki	'='	3300.0	nM	5.48			UO_0000065					False	CHEMBL951600	Antagonist activity at human CXCR4 T287A mutant expressed in COS7 cells coexpressing G protein Gqi4myr assessed as inhibition of CXCL12-induced phosphatidylinositol turnover	F	BAO_0000219	cell-based format	Homo sapiens	None	None	COS-7	None	CHEMBL2107	C-X-C chemokine receptor type 4	Homo sapiens	SINGLE PROTEIN	CHEMBL1156482	1	Scientific Literature	J. Biol. Chem.	2007	CHEMBL3307648
CHEMBL540108		0	518.14	0	4.68	19	C=CCOc1ccc(CN2CCC3(CC2)C(=O)NC(CC2CCCCC2)C(=O)N3CCCC)cc1.Cl	IC50	'>'	10000.0	nM				UO_0000065					False	CHEMBL869752	Antagonist activity against human recombinant CXCR4 expressed in CHO cells assessed as inhibition of human SDF1-alpha-stimulated calcium mobilization	F	BAO_0000219	cell-based format	Homo sapiens	None	None	CHO	None	CHEMBL2107	C-X-C chemokine receptor type 4	Homo sapiens	SINGLE PROTEIN	CHEMBL1138901	1	Scientific Literature	J. Med. Chem.	2006	CHEMBL3308072
CHEMBL2373005		0	2053.42	None	None	TC-14017	NCCCC[C@H]1NC(=O)[C@H](CCCN=C(N)N)NC(=O)[C@@H](Cc2ccc(O)cc2)NC(=O)[C@H](NC(=O)[C@@H](NC(=O)[C@H](CCCN=C(N)N)NC(=O)[C@@H](N)CCCNC(N)=O)c2ccc3ccccc3c2)CSSC[C@H](C(=O)N[C@@H](CCCN=C(N)N)C(=O)O)NC(=O)[C@H](CCCNC(N)=O)NC(=O)[C@H](CCCN=C(N)N)NC(=O)[C@H](Cc2ccc(O)cc2)NC(=O)[C@H]2CCCN2C(=O)[C@H](CCCNC(N)=O)NC1=O	EC50	'='	36.0	nM	7.44			UO_0000065					False	CHEMBL712344	Effective concentration for 50% protection of HIV-induced cytopathogenicity in MT-4 cells on the MTT assay	F	BAO_0000219	cell-based format	None	None	None	MT4	None	CHEMBL2107	C-X-C chemokine receptor type 4	Homo sapiens	SINGLE PROTEIN	CHEMBL1134146	1	Scientific Literature	Bioorg. Med. Chem. Lett.	2001	CHEMBL3308375
CHEMBL2373005		0	2053.42	None	None	TC-14017	NCCCC[C@H]1NC(=O)[C@H](CCCN=C(N)N)NC(=O)[C@@H](Cc2ccc(O)cc2)NC(=O)[C@H](NC(=O)[C@@H](NC(=O)[C@H](CCCN=C(N)N)NC(=O)[C@@H](N)CCCNC(N)=O)c2ccc3ccccc3c2)CSSC[C@H](C(=O)N[C@@H](CCCN=C(N)N)C(=O)O)NC(=O)[C@H](CCCNC(N)=O)NC(=O)[C@H](CCCN=C(N)N)NC(=O)[C@H](Cc2ccc(O)cc2)NC(=O)[C@H]2CCCN2C(=O)[C@H](CCCNC(N)=O)NC1=O	IC50						Not Determined						False	CHEMBL710308	Inhibitory concentration determined on an HIV infection model mediated by CXCR4; Not tested	F	BAO_0000019	assay format	None	None	None	None	None	CHEMBL2107	C-X-C chemokine receptor type 4	Homo sapiens	SINGLE PROTEIN	CHEMBL1134146	1	Scientific Literature	Bioorg. Med. Chem. Lett.	2001	None
CHEMBL565749		0	429.53	0	3.16	24	CN(Cc1nc2cccc(C(=O)NCCc3cnc[nH]3)c2[nH]1)C1CCCc2cccnc21	Activity						Active						False	CHEMBL1042770	Antagonist activity at CXCR4 by noncompetitive binding assay	B	BAO_0000357	single protein format	None	None	None	None	None	CHEMBL2107	C-X-C chemokine receptor type 4	Homo sapiens	SINGLE PROTEIN	CHEMBL1155333	1	Scientific Literature	Bioorg. Med. Chem. Lett.	2009	None
CHEMBL2012524		0	3025.66	None	None	10	CC(C)C[C@H](NC(=O)[C@H](CO)NC(=O)[C@@H](NC(=O)[C@@H]1CCCN1C(=O)[C@@H](N)CCCCN)C(C)C)C(=O)N[C@@H](CO)C(=O)N[C@@H](Cc1ccc(O)cc1)C(=O)N[C@@H](CCCNC(=N)N)C(=O)N[C@@H](CO)C(=O)NCCCC[C@H](NC(=O)[C@@H]1CSSC[C@H](NC(=O)[C@H](Cc2ccc3ccccc3c2)NC(=O)[C@H](CCCNC(=N)N)NC(=O)[C@@H](N)CCCNC(=N)N)C(=O)N[C@@H](Cc2ccc(O)cc2)C(=O)N[C@@H](CCCNC(=N)N)C(=O)N[C@@H](CCCCN)C(=O)N[C@H](CCCCN)C(=O)N2CCC[C@H]2C(=O)N[C@@H](C…	IC50	'='	5.67	nM	8.25			UO_0000065	2.73	None	None	None	False	CHEMBL2015453	Displacement of [125I]-SDF-1alpha from human CXCR4 receptor expressed in HEK293 cells after 1 hr by gamma counting	B	BAO_0000219	cell-based format	Homo sapiens	None	None	HEK293	None	CHEMBL2107	C-X-C chemokine receptor type 4	Homo sapiens	SINGLE PROTEIN	CHEMBL2010767	1	Scientific Literature	ACS Med. Chem. Lett.	2011	CHEMBL3307715
CHEMBL18442	PLERIXAFOR	4	502.80	2	0.42	AMD-3100	c1cc(CN2CCCNCCNCCCNCC2)ccc1CN1CCCNCCNCCCNCC1	IC50	'='	0.81	nM	9.09			UO_0000065	18.08	0.34	8.67	11.56	False	CHEMBL977795	Displacement of [125I]SDF1alpha from CXCR4 expressed in CHOK1 cells	B	BAO_0000219	cell-based format	None	None	None	CHO-K1	None	CHEMBL2107	C-X-C chemokine receptor type 4	Homo sapiens	SINGLE PROTEIN	CHEMBL1156505	1	Scientific Literature	J. Biol. Chem.	2007	CHEMBL3307512
CHEMBL585565		0	377.54	0	4.07	11	CN(Cc1nc2ccccc2n1CCCCCN)C1CCCc2cccnc21	Activity						Active						False	CHEMBL1042770	Antagonist activity at CXCR4 by noncompetitive binding assay	B	BAO_0000357	single protein format	None	None	None	None	None	CHEMBL2107	C-X-C chemokine receptor type 4	Homo sapiens	SINGLE PROTEIN	CHEMBL1155333	1	Scientific Literature	Bioorg. Med. Chem. Lett.	2009	None
CHEMBL568447		0	377.54	0	3.89	12	CN(C)CCCn1c(CN(C)C2CCCc3cccnc32)nc2ccccc21	Activity						Active						False	CHEMBL1042770	Antagonist activity at CXCR4 by noncompetitive binding assay	B	BAO_0000357	single protein format	None	None	None	None	None	CHEMBL2107	C-X-C chemokine receptor type 4	Homo sapiens	SINGLE PROTEIN	CHEMBL1155333	1	Scientific Literature	Bioorg. Med. Chem. Lett.	2009	None
CHEMBL1949736		0	1485.72	None	None	12	CN1C(=O)[C@@H](Cc2ccc(O)cc2)NC(=O)CNC(=O)[C@H](Cc2ccc3ccccc3c2)NC(=O)[C@H](CCCNC(=N)N)NC(=O)[C@H]1CCCNC(=O)CCC(=O)NCCC[C@@H]1C(=O)N[C@@H](CCCNC(=N)N)C(=O)N[C@@H](Cc2ccc3ccccc3c2)C(=O)NCC(=O)N[C@H](Cc2ccc(O)cc2)C(=O)N1C	IC50	'='	12.0	nM	7.92			UO_0000065	5.33	None	None	None	False	CHEMBL1954783	Displacement of [125I]-CPCR4 from CXCR4 receptor in human Jurkat cells after 2 hrs by gamma counting	B	BAO_0000219	cell-based format	Homo sapiens	None	None	Jurkat	None	CHEMBL2107	C-X-C chemokine receptor type 4	Homo sapiens	SINGLE PROTEIN	CHEMBL1949612	1	Scientific Literature	J. Med. Chem.	2011	CHEMBL3307526
CHEMBL441856		0	550.59	2	7.06	29S	C[C@H]1CN(CC[C@H](C(=O)NCc2cc(C(F)(F)F)cc(C(F)(F)F)c2)C2CC2)CC[C@@]12C=Cc1ccccc12	Inhibition	'='	8.0	%				UO_0000187					False	CHEMBL855858	Inhibition of human CXCR4 at 1 uM	B	BAO_0000357	single protein format	Homo sapiens	None	None	None	None	CHEMBL2107	C-X-C chemokine receptor type 4	Homo sapiens	SINGLE PROTEIN	CHEMBL1149351	1	Scientific Literature	Bioorg. Med. Chem. Lett.	2006	None
CHEMBL3091687		0	364.54	0	3.21	15	NCCCCN(C[C@H]1Cc2ccccc2CN1)[C@H]1CCCc2cccnc21	IC50	'='	19.0	nM	7.72			UO_0000065					False	CHEMBL3097218	Antagonist activity at CXCR4 (unknown origin) expressed in CHO-K1 cells assessed as inhibition of SDF-1alpha/forskolin-induced cAMP production	F	BAO_0000219	cell-based format	Homo sapiens	None	None	CHO-K1	None	CHEMBL2107	C-X-C chemokine receptor type 4	Homo sapiens	SINGLE PROTEIN	CHEMBL3091329	1	Scientific Literature	ACS Med. Chem. Lett.	2013	CHEMBL3307512
CHEMBL219474		0	729.84	2	-1.07	2	N=C(N)NCCC[C@@H]1NC(=O)[C@H](Cc2ccc3ccccc3c2)NC(=O)CNC(=O)[C@@H](Cc2ccc(O)cc2)NC(=O)[C@H](CCCNC(=N)N)NC1=O	IC50	'='	4.0	nM	8.40			UO_0000065	11.51	0.22	9.47	2.90	False	CHEMBL911131	Inhibition of [125I]SDF1 binding to CXCR4 transfected in CHO cells	B	BAO_0000219	cell-based format	Homo sapiens	None	None	CHO	None	CHEMBL2107	C-X-C chemokine receptor type 4	Homo sapiens	SINGLE PROTEIN	CHEMBL1139233	1	Scientific Literature	J. Med. Chem.	2007	CHEMBL3308072
CHEMBL218806		0	743.87	2	-0.73	32	CN1C(=O)[C@H](CCCNC(=N)N)NC(=O)[C@H](Cc2ccc3ccccc3c2)NC(=O)CNC(=O)[C@@H](Cc2ccc(O)cc2)NC(=O)[C@H]1CCCNC(=N)N	IC50	'='	3.0	nM	8.52			UO_0000065	11.46	0.22	9.25	3.04	False	CHEMBL911131	Inhibition of [125I]SDF1 binding to CXCR4 transfected in CHO cells	B	BAO_0000219	cell-based format	Homo sapiens	None	None	CHO	None	CHEMBL2107	C-X-C chemokine receptor type 4	Homo sapiens	SINGLE PROTEIN	CHEMBL1139233	1	Scientific Literature	J. Med. Chem.	2007	CHEMBL3308072
CHEMBL1242210		0	420.56	0	2.48	GSK-812397	CN1CCN(c2cccc3nc(CN(C)[C@H]4CCCc5cccnc54)c(CO)n23)CC1	Inhibition	'='	109.9	%				UO_0000187					False	CHEMBL1245760	Antagonist activity at human CXCR4 expressed in HEK293 cells assessed as inhibition of SDF1-induced increase in intracellular calcium level treated 15 mins before agonist challenge measured after 1 hr by FLIPR assay relative to control	F	BAO_0000219	cell-based format	Homo sapiens	None	None	HEK293	None	CHEMBL2107	C-X-C chemokine receptor type 4	Homo sapiens	SINGLE PROTEIN	CHEMBL1240366	1	Scientific Literature	Antimicrob. Agents Chemother.	2010	CHEMBL3307715
CHEMBL218771		0	644.73	2	-0.32	6	C[C@@H]1NC(=O)[C@H](Cc2ccc3ccccc3c2)NC(=O)CNC(=O)[C@@H](Cc2ccc(O)cc2)NC(=O)[C@H](CCCNC(=N)N)NC1=O	Activity						Not Active						False	CHEMBL910496	Antagonist activity against CXCR4 transfected in CHO cells upto 1 uM	F	BAO_0000219	cell-based format	Homo sapiens	None	None	CHO	None	CHEMBL2107	C-X-C chemokine receptor type 4	Homo sapiens	SINGLE PROTEIN	CHEMBL1139233	1	Scientific Literature	J. Med. Chem.	2007	CHEMBL3308072
CHEMBL237438		0	324.37	1	5.19	31c	Fc1ccc(NCc2ccc(CNc3ccc(F)cc3)cc2)cc1	EC	'='	1000.0	nM				UO_0000065					False	CHEMBL901586	Displacement of biotinylated TN14003 from CXCR4 in MDA-MB-231 cells	B	BAO_0000219	cell-based format	None	None	None	MDA-MB-231	None	CHEMBL2107	C-X-C chemokine receptor type 4	Homo sapiens	SINGLE PROTEIN	CHEMBL1138262	1	Scientific Literature	J. Med. Chem.	2007	CHEMBL3307960
CHEMBL454896		0	434.72	1	6.15	1f	C1=C(CS/C(=N\C2CCCCCCC2)NC2CCCCCCC2)N2CCN=C2S1	IC50	'='	27.0	nM	7.57			UO_0000065	17.41	0.36	1.42	18.93	False	CHEMBL958139	Displacement of [125I]CXCL12 from CXCR4 in human CEM cells	B	BAO_0000219	cell-based format	Homo sapiens	None	None	CCRF-CEM	None	CHEMBL2107	C-X-C chemokine receptor type 4	Homo sapiens	SINGLE PROTEIN	CHEMBL1151747	1	Scientific Literature	J. Med. Chem.	2008	CHEMBL3307641
CHEMBL2370140		0	1980.37	None	None	TA14007	C[C@H]1NC(=O)[C@H](CCCCN)NC(=O)[C@H](CCCN=C(N)N)NC(=O)[C@H](Cc2ccc(O)cc2)NC(=O)[C@@H](NC(=O)[C@H](Cc2ccc3ccccc3c2)NC(=O)[C@H](CCCN=C(N)N)NC(=O)[C@@H](N)CCCN=C(N)N)CSSC[C@@H](C(=O)N[C@@H](CCCN=C(N)N)C(=O)O)NC(=O)[C@H](CCCNC(N)=O)NC(=O)[C@H](CCCN=C(N)N)NC(=O)[C@H](Cc2ccc(O)cc2)NC(=O)[C@@H]2CCCN2C1=O	Ratio						Not Determined						False	CHEMBL852821	Ratio of cytotoxic concentration (CC50) in test-II to that of EC50 of compound; Not tested	F	BAO_0000019	assay format	Homo sapiens	None	None	None	None	CHEMBL2107	C-X-C chemokine receptor type 4	Homo sapiens	SINGLE PROTEIN	CHEMBL1132828	1	Scientific Literature	Bioorg. Med. Chem. Lett.	2000	None
CHEMBL1802322		0	325.80	0	3.75	10f	Clc1ccc(NCc2ccc(CNc3ncccn3)cc2)nc1	Inhibition	'='	100.0	%				UO_0000187					False	CHEMBL1805499	Antagonist activity at CXCR4 in human MDA-MB-231 cells assessed as inhibition of CXCL12-mediated cell invasion at 100 nM by madrigal cell invasion assay	F	BAO_0000219	cell-based format	Homo sapiens	None	None	MDA-MB-231	None	CHEMBL2107	C-X-C chemokine receptor type 4	Homo sapiens	SINGLE PROTEIN	CHEMBL1799970	1	Scientific Literature	J. Med. Chem.	2010	CHEMBL3307960
CHEMBL1802282		0	432.10	0	3.89	15	Clc1nc(Cl)nc(NCc2ccc(CNc3nc(Cl)nc(Cl)n3)cc2)n1	EC	'='	10.0	nM				UO_0000065					False	CHEMBL1805498	Displacement of biotinylated-TN14003 from CXCL12 binding site of CXCR4 in human MDA-MB-231 cells assessed as concentration required to inhibit >50% using rhodamine staining	B	BAO_0000219	cell-based format	Homo sapiens	None	None	MDA-MB-231	None	CHEMBL2107	C-X-C chemokine receptor type 4	Homo sapiens	SINGLE PROTEIN	CHEMBL1799970	1	Scientific Literature	J. Med. Chem.	2010	CHEMBL3307960
CHEMBL1802287		0	309.35	0	3.23	10e	Fc1cccc(NCc2ccc(CNc3ncccn3)cc2)n1	Inhibition	'='	53.0	%				UO_0000187					False	CHEMBL1805500	Antagonist activity at CXCR4 in human MDA-MB-231 cells assessed as inhibition of CXCL12-mediated cell invasion at 10 nM by madrigal cell invasion assay	F	BAO_0000219	cell-based format	Homo sapiens	None	None	MDA-MB-231	None	CHEMBL2107	C-X-C chemokine receptor type 4	Homo sapiens	SINGLE PROTEIN	CHEMBL1799970	1	Scientific Literature	J. Med. Chem.	2010	CHEMBL3307960
CHEMBL373155		0	658.76	2	-0.18	23d	C[C@H]1C(=O)N[C@@H](CCCN=C(N)N)C(=O)N[C@@H](Cc2ccc3ccccc3c2)C(=O)NCC(=O)N[C@H](Cc2ccc(O)cc2)C(=O)N1C	IC50	'='	42.0	nM	7.38			UO_0000065	11.20	0.21	7.56	3.33	False	CHEMBL827762	Inhibition of [125I]SDF-1 binding to C-X-C chemokine receptor type 4 (CXCR4) expressed in CHO cells	B	BAO_0000219	cell-based format	None	None	None	CHO	None	CHEMBL2107	C-X-C chemokine receptor type 4	Homo sapiens	SINGLE PROTEIN	CHEMBL1144415	1	Scientific Literature	J. Med. Chem.	2005	CHEMBL3308072
CHEMBL1802325		0	359.48	0	4.30	10i	c1cnc(NCc2ccc(CNc3cccc(N4CCCC4)c3)cc2)nc1	Inhibition	'='	41.0	%				UO_0000187					False	CHEMBL1805500	Antagonist activity at CXCR4 in human MDA-MB-231 cells assessed as inhibition of CXCL12-mediated cell invasion at 10 nM by madrigal cell invasion assay	F	BAO_0000219	cell-based format	Homo sapiens	None	None	MDA-MB-231	None	CHEMBL2107	C-X-C chemokine receptor type 4	Homo sapiens	SINGLE PROTEIN	CHEMBL1799970	1	Scientific Literature	J. Med. Chem.	2010	CHEMBL3307960
CHEMBL1802322		0	325.80	0	3.75	10f	Clc1ccc(NCc2ccc(CNc3ncccn3)cc2)nc1	Inhibition	'='	82.0	%				UO_0000187					False	CHEMBL1805500	Antagonist activity at CXCR4 in human MDA-MB-231 cells assessed as inhibition of CXCL12-mediated cell invasion at 10 nM by madrigal cell invasion assay	F	BAO_0000219	cell-based format	Homo sapiens	None	None	MDA-MB-231	None	CHEMBL2107	C-X-C chemokine receptor type 4	Homo sapiens	SINGLE PROTEIN	CHEMBL1799970	1	Scientific Literature	J. Med. Chem.	2010	CHEMBL3307960
CHEMBL570984		0	418.59	0	3.77	21	CC(C)N1CCN(c2cccc3nc(CN(C)[C@H]4CCCc5cccnc54)cn23)CC1	Activity						Active						False	CHEMBL1046103	Antagonist activity at CXCR4	F	BAO_0000019	assay format	None	None	None	None	None	CHEMBL2107	C-X-C chemokine receptor type 4	Homo sapiens	SINGLE PROTEIN	CHEMBL1156094	1	Scientific Literature	Bioorg. Med. Chem. Lett.	2009	None
CHEMBL18442	PLERIXAFOR	4	502.80	2	0.42	1, AMD-3100	c1cc(CN2CCCNCCNCCCNCC2)ccc1CN1CCCNCCNCCCNCC1	IC50	'='	15200.0	nM	4.82			UO_0000065	9.58	0.18	4.40	6.13	False	CHEMBL1031463	Displacement of [125I]SDF1alpha from CXCR4 in human HL60 cells	B	BAO_0000219	cell-based format	Homo sapiens	None	None	HL-60	None	CHEMBL2107	C-X-C chemokine receptor type 4	Homo sapiens	SINGLE PROTEIN	CHEMBL1152739	1	Scientific Literature	Bioorg. Med. Chem.	2009	CHEMBL3307654
CHEMBL1802285		0	291.36	0	3.10	10c	c1ccc(NCc2ccc(CNc3ncccn3)cc2)nc1	Inhibition	'='	58.0	%				UO_0000187					False	CHEMBL1805500	Antagonist activity at CXCR4 in human MDA-MB-231 cells assessed as inhibition of CXCL12-mediated cell invasion at 10 nM by madrigal cell invasion assay	F	BAO_0000219	cell-based format	Homo sapiens	None	None	MDA-MB-231	None	CHEMBL2107	C-X-C chemokine receptor type 4	Homo sapiens	SINGLE PROTEIN	CHEMBL1799970	1	Scientific Literature	J. Med. Chem.	2010	CHEMBL3307960
CHEMBL1802326		0	359.48	0	4.30	10j	c1cnc(NCc2ccc(CNc3ccc(N4CCCC4)cc3)cc2)nc1	EC	'='	1.0	nM				UO_0000065					False	CHEMBL1805498	Displacement of biotinylated-TN14003 from CXCL12 binding site of CXCR4 in human MDA-MB-231 cells assessed as concentration required to inhibit >50% using rhodamine staining	B	BAO_0000219	cell-based format	Homo sapiens	None	None	MDA-MB-231	None	CHEMBL2107	C-X-C chemokine receptor type 4	Homo sapiens	SINGLE PROTEIN	CHEMBL1799970	1	Scientific Literature	J. Med. Chem.	2010	CHEMBL3307960
CHEMBL237830		0	290.37	0	3.70	5, WZ811	c1ccc(NCc2ccc(CNc3ccccn3)cc2)nc1	EC	'='	10.0	nM				UO_0000065					False	CHEMBL1805498	Displacement of biotinylated-TN14003 from CXCL12 binding site of CXCR4 in human MDA-MB-231 cells assessed as concentration required to inhibit >50% using rhodamine staining	B	BAO_0000219	cell-based format	Homo sapiens	None	None	MDA-MB-231	None	CHEMBL2107	C-X-C chemokine receptor type 4	Homo sapiens	SINGLE PROTEIN	CHEMBL1799970	1	Scientific Literature	J. Med. Chem.	2010	CHEMBL3307960
CHEMBL266632		0	1989.49	None	None	T141-NH2 ; T(E)-141-NH2	C[C@H]1/C=C\[C@@H](CCCCN)NC(=O)[C@H](CCCCN)NC(=O)[C@@H](CCCN=C(N)N)NC(=O)[C@H](Cc2ccc(O)cc2)NC(=O)[C@@H](NC(=O)[C@H](CSCc2ccccc2)NC(=O)[C@H](CCCN=C(N)N)NC(=O)[C@@H](N)CCCN=C(N)N)CSSC[C@@H](C(=O)N[C@@H](CCCN=C(N)N)C(N)=O)NC(=O)C(CCCNC(N)=O)NC(=O)[C@@H](CCCN=C(N)N)NC(=O)[C@H](Cc2ccc(O)cc2)NC1=O	IC50						Not Determined						False	CHEMBL665168	Inhibitory activity based on the inhibition of [Ca2+] mobilization induced by human SDF-1alpha stimulation through CXCR4; N.T. means not tested	B	BAO_0000357	single protein format	None	None	None	None	None	CHEMBL2107	C-X-C chemokine receptor type 4	Homo sapiens	SINGLE PROTEIN	CHEMBL1135248	1	Scientific Literature	Bioorg. Med. Chem. Lett.	2002	None
CHEMBL1802325		0	359.48	0	4.30	10i	c1cnc(NCc2ccc(CNc3cccc(N4CCCC4)c3)cc2)nc1	EC	'='	10.0	nM				UO_0000065					False	CHEMBL1805498	Displacement of biotinylated-TN14003 from CXCL12 binding site of CXCR4 in human MDA-MB-231 cells assessed as concentration required to inhibit >50% using rhodamine staining	B	BAO_0000219	cell-based format	Homo sapiens	None	None	MDA-MB-231	None	CHEMBL2107	C-X-C chemokine receptor type 4	Homo sapiens	SINGLE PROTEIN	CHEMBL1799970	1	Scientific Literature	J. Med. Chem.	2010	CHEMBL3307960
CHEMBL1802333		0	472.96	0	3.03	26	Fc1cnc(Cl)nc1NCc1ccc(CNc2ccnc(NCCN3CCOCC3)n2)cc1	Inhibition	'='	100.0	%				UO_0000187					False	CHEMBL1805499	Antagonist activity at CXCR4 in human MDA-MB-231 cells assessed as inhibition of CXCL12-mediated cell invasion at 100 nM by madrigal cell invasion assay	F	BAO_0000219	cell-based format	Homo sapiens	None	None	MDA-MB-231	None	CHEMBL2107	C-X-C chemokine receptor type 4	Homo sapiens	SINGLE PROTEIN	CHEMBL1799970	1	Scientific Literature	J. Med. Chem.	2010	CHEMBL3307960
CHEMBL1802328		0	356.43	0	3.35	21b	CSc1ccnc(NCc2ccc(CNc3ncc(F)cn3)cc2)n1	Inhibition	'='	92.0	%				UO_0000187					False	CHEMBL1805499	Antagonist activity at CXCR4 in human MDA-MB-231 cells assessed as inhibition of CXCL12-mediated cell invasion at 100 nM by madrigal cell invasion assay	F	BAO_0000219	cell-based format	Homo sapiens	None	None	MDA-MB-231	None	CHEMBL2107	C-X-C chemokine receptor type 4	Homo sapiens	SINGLE PROTEIN	CHEMBL1799970	1	Scientific Literature	J. Med. Chem.	2010	CHEMBL3307960
CHEMBL1802327		0	378.33	0	3.65	21a	Fc1cnc(NCc2ccc(CNc3nccc(C(F)(F)F)n3)cc2)nc1	Inhibition	'='	93.0	%				UO_0000187					False	CHEMBL1805499	Antagonist activity at CXCR4 in human MDA-MB-231 cells assessed as inhibition of CXCL12-mediated cell invasion at 100 nM by madrigal cell invasion assay	F	BAO_0000219	cell-based format	Homo sapiens	None	None	MDA-MB-231	None	CHEMBL2107	C-X-C chemokine receptor type 4	Homo sapiens	SINGLE PROTEIN	CHEMBL1799970	1	Scientific Literature	J. Med. Chem.	2010	CHEMBL3307960
CHEMBL235068		0	288.39	0	4.91	3	c1ccc(NCc2ccc(CNc3ccccc3)cc2)cc1	EC	'='	10.0	nM				UO_0000065					False	CHEMBL1805498	Displacement of biotinylated-TN14003 from CXCL12 binding site of CXCR4 in human MDA-MB-231 cells assessed as concentration required to inhibit >50% using rhodamine staining	B	BAO_0000219	cell-based format	Homo sapiens	None	None	MDA-MB-231	None	CHEMBL2107	C-X-C chemokine receptor type 4	Homo sapiens	SINGLE PROTEIN	CHEMBL1799970	1	Scientific Literature	J. Med. Chem.	2010	CHEMBL3307960
CHEMBL18442	PLERIXAFOR	4	502.80	2	0.42	AMD-3100	c1cc(CN2CCCNCCNCCCNCC2)ccc1CN1CCCNCCNCCCNCC1	Ki	'='	13000.0	nM	4.89			UO_0000065	9.72	0.19	4.47	6.21	False	CHEMBL950612	Displacement of [125I]12G5 antibody from transmembrane domain 4 of human CXCR4 D171N mutant expressed in COS7 cells	B	BAO_0000219	cell-based format	Homo sapiens	None	None	COS-7	None	CHEMBL2107	C-X-C chemokine receptor type 4	Homo sapiens	SINGLE PROTEIN	CHEMBL1156482	1	Scientific Literature	J. Biol. Chem.	2007	CHEMBL3307648
CHEMBL18442	PLERIXAFOR	4	502.80	2	0.42	AMD-3100	c1cc(CN2CCCNCCNCCCNCC2)ccc1CN1CCCNCCNCCCNCC1	logKi	'='	-5.5										False	CHEMBL950614	Displacement of [125I]12G5 antibody from transmembrane domain 4 of human CXCR4 F174A mutant expressed in COS7 cells	B	BAO_0000219	cell-based format	Homo sapiens	None	None	COS-7	None	CHEMBL2107	C-X-C chemokine receptor type 4	Homo sapiens	SINGLE PROTEIN	CHEMBL1156482	1	Scientific Literature	J. Biol. Chem.	2007	CHEMBL3307648
CHEMBL477121		0	410.61	0	1.74	AMD-3465	c1ccc(CNCc2ccc(CN3CCCNCCNCCCNCC3)cc2)nc1	Ki	'='	450.0	nM	6.35			UO_0000065	15.46	0.29	4.61	9.88	False	CHEMBL950625	Displacement of [125I]12G5 antibody from transmembrane domain 6 of human CXCR4 Y255A mutant expressed in COS7 cells	B	BAO_0000219	cell-based format	Homo sapiens	None	None	COS-7	None	CHEMBL2107	C-X-C chemokine receptor type 4	Homo sapiens	SINGLE PROTEIN	CHEMBL1156482	1	Scientific Literature	J. Biol. Chem.	2007	CHEMBL3307648
CHEMBL18442	PLERIXAFOR	4	502.80	2	0.42	AMD-3100	c1cc(CN2CCCNCCNCCCNCC2)ccc1CN1CCCNCCNCCCNCC1	logKi	'='	-5.01										False	CHEMBL950625	Displacement of [125I]12G5 antibody from transmembrane domain 6 of human CXCR4 Y255A mutant expressed in COS7 cells	B	BAO_0000219	cell-based format	Homo sapiens	None	None	COS-7	None	CHEMBL2107	C-X-C chemokine receptor type 4	Homo sapiens	SINGLE PROTEIN	CHEMBL1156482	1	Scientific Literature	J. Biol. Chem.	2007	CHEMBL3307648
CHEMBL477121		0	410.61	0	1.74	AMD-3465	c1ccc(CNCc2ccc(CN3CCCNCCNCCCNCC3)cc2)nc1	Ki	'='	3200.0	nM	5.50			UO_0000065	13.38	0.25	3.75	8.55	False	CHEMBL950612	Displacement of [125I]12G5 antibody from transmembrane domain 4 of human CXCR4 D171N mutant expressed in COS7 cells	B	BAO_0000219	cell-based format	Homo sapiens	None	None	COS-7	None	CHEMBL2107	C-X-C chemokine receptor type 4	Homo sapiens	SINGLE PROTEIN	CHEMBL1156482	1	Scientific Literature	J. Biol. Chem.	2007	CHEMBL3307648
CHEMBL18442	PLERIXAFOR	4	502.80	2	0.42	AMD-3100	c1cc(CN2CCCNCCNCCCNCC2)ccc1CN1CCCNCCNCCCNCC1	logIC50	'='	-6.77										False	CHEMBL951588	Antagonist activity at human CXCR4 F172A mutant expressed in COS7 cells coexpressing G protein Gqi4myr assessed as inhibition of CXCL12-induced phosphatidylinositol turnover	F	BAO_0000219	cell-based format	Homo sapiens	None	None	COS-7	None	CHEMBL2107	C-X-C chemokine receptor type 4	Homo sapiens	SINGLE PROTEIN	CHEMBL1156482	1	Scientific Literature	J. Biol. Chem.	2007	CHEMBL3307648
CHEMBL2170299		0	451.14	0	4.39	11(S,R)	C[C@H]1CCCCN1CCCNCc1ccc(CNCCCN2CCCC[C@H]2C)cc1.Cl	Inhibition						Not Active						False	CHEMBL2173459	Inhibition of CXCR4 in human GBM2 cells assessed as reduction of MAPK phosphorylation at 0.1 uM after 8 hrs by immunoblotting assay	B	BAO_0000219	cell-based format	Homo sapiens	None	None	GBM2	None	CHEMBL2107	C-X-C chemokine receptor type 4	Homo sapiens	SINGLE PROTEIN	CHEMBL2169816	1	Scientific Literature	J. Med. Chem.	2012	None
CHEMBL2062277		0	629.80	0	4.68	KRH-3955	CCCN(CCC)CCCCN(C)Cc1ccc(CN(Cc2ncc[nH]2)Cc2nccn2C)cc1.O=C(O)C(O)C(O)C(=O)O	IC50	'='	1.0	nM	9.00			UO_0000065	18.76	0.35	4.32	16.01	False	CHEMBL1666328	Inhibition of Mab 12G5 binding to CXCR4 V280A mutant expressed in HEK293 cells	B	BAO_0000219	cell-based format	Homo sapiens	None	None	HEK293	None	CHEMBL2107	C-X-C chemokine receptor type 4	Homo sapiens	SINGLE PROTEIN	CHEMBL1649540	1	Scientific Literature	Antimicrob. Agents Chemother.	2009	CHEMBL3307715
CHEMBL18442	PLERIXAFOR	4	502.80	2	0.42	AMD-3100	c1cc(CN2CCCNCCNCCCNCC2)ccc1CN1CCCNCCNCCCNCC1	IC90	'>'	1000.0	nM				UO_0000065					False	CHEMBL1666321	Inhibition of Mab 12G5 binding to CXCR4 H113A mutant expressed in HEK293 cells	B	BAO_0000219	cell-based format	Homo sapiens	None	None	HEK293	None	CHEMBL2107	C-X-C chemokine receptor type 4	Homo sapiens	SINGLE PROTEIN	CHEMBL1649540	1	Scientific Literature	Antimicrob. Agents Chemother.	2009	CHEMBL3307715
CHEMBL1682854		0	324.47	0	3.40	2b	Cc1cccnc1CN(CCCCN)C1CCCc2cccnc21	IC50	'='	18.0	nM	7.75			UO_0000065					False	CHEMBL1685195	Antagonist activity at CXCR4 in human CEM-CCRF cells assessed as inhibition of SDF-1-induced calcium signaling	F	BAO_0000219	cell-based format	Homo sapiens	None	None	CEM-CCRF	None	CHEMBL2107	C-X-C chemokine receptor type 4	Homo sapiens	SINGLE PROTEIN	CHEMBL1681661	1	Scientific Literature	Bioorg. Med. Chem. Lett.	2011	None
CHEMBL1682859		0	338.50	0	3.71	2g	Cc1cnc(CN(CCCCN)C2CCCc3cccnc32)c(C)c1	IC50	'='	19.0	nM	7.72			UO_0000065					False	CHEMBL1685195	Antagonist activity at CXCR4 in human CEM-CCRF cells assessed as inhibition of SDF-1-induced calcium signaling	F	BAO_0000219	cell-based format	Homo sapiens	None	None	CEM-CCRF	None	CHEMBL2107	C-X-C chemokine receptor type 4	Homo sapiens	SINGLE PROTEIN	CHEMBL1681661	1	Scientific Literature	Bioorg. Med. Chem. Lett.	2011	None
CHEMBL1682861		0	354.50	0	3.24	2i	COCc1cccc(CN(CCCCN)C2CCCc3cccnc32)n1	IC50	'='	1621.0	nM	5.79			UO_0000065					False	CHEMBL1685195	Antagonist activity at CXCR4 in human CEM-CCRF cells assessed as inhibition of SDF-1-induced calcium signaling	F	BAO_0000219	cell-based format	Homo sapiens	None	None	CEM-CCRF	None	CHEMBL2107	C-X-C chemokine receptor type 4	Homo sapiens	SINGLE PROTEIN	CHEMBL1681661	1	Scientific Literature	Bioorg. Med. Chem. Lett.	2011	None
CHEMBL460298		0	406.67	1	5.37	1h	C1=C(CS/C(=N\C2CCCCC2)NC2CCCCCCC2)N2CCN=C2S1	IC50	'='	8.0	nM	8.10			UO_0000065					False	CHEMBL958141	Activity at CXCR4 in human CEM cells assessed as inhibition of CXCL12-induced calcium mobilization	F	BAO_0000219	cell-based format	Homo sapiens	None	None	CCRF-CEM	None	CHEMBL2107	C-X-C chemokine receptor type 4	Homo sapiens	SINGLE PROTEIN	CHEMBL1151747	1	Scientific Literature	J. Med. Chem.	2008	CHEMBL3307641
CHEMBL518041		0	430.69	1	5.23	1k	C1=C(CS/C(=N\C2CCCCC2)NC23CC4CC(CC(C4)C2)C3)N2CCN=C2S1	IC50	'='	1873.0	nM	5.73			UO_0000065	13.30	0.27	0.50	14.32	False	CHEMBL958139	Displacement of [125I]CXCL12 from CXCR4 in human CEM cells	B	BAO_0000219	cell-based format	Homo sapiens	None	None	CCRF-CEM	None	CHEMBL2107	C-X-C chemokine receptor type 4	Homo sapiens	SINGLE PROTEIN	CHEMBL1151747	1	Scientific Literature	J. Med. Chem.	2008	CHEMBL3307641
CHEMBL2372983		0	2023.44	None	None	T140	NCCCC[C@@H]1NC(=O)[C@@H](CCCCN)NC(=O)[C@H](CCCN=C(N)N)NC(=O)[C@@H](Cc2ccc(O)cc2)NC(=O)[C@H](NC(=O)[C@@H](NC(=O)[C@H](CCCN=C(N)N)NC(=O)[C@@H](N)CCCN=C(N)N)c2ccc3ccccc3c2)CSSC[C@H](C(=O)N[C@@H](CCCN=C(N)N)C(=O)O)NC(=O)[C@H](CCCNC(N)=O)NC(=O)[C@H](CCCN=C(N)N)NC(=O)[C@H](Cc2ccc(O)cc2)NC(=O)[C@H]2CCCN2C1=O	IC50	'='	10.2	nM	7.99			UO_0000065					False	CHEMBL710307	Inhibitory concentration determined on an HIV infection model mediated by CXCR4	F	BAO_0000019	assay format	None	None	None	None	None	CHEMBL2107	C-X-C chemokine receptor type 4	Homo sapiens	SINGLE PROTEIN	CHEMBL1134146	1	Scientific Literature	Bioorg. Med. Chem. Lett.	2001	None
CHEMBL2373004		0	2052.44	None	None	TC-14018	NCCCC[C@H]1NC(=O)[C@H](CCCN=C(N)N)NC(=O)[C@@H](Cc2ccc(O)cc2)NC(=O)[C@H](NC(=O)[C@@H](NC(=O)[C@H](CCCN=C(N)N)NC(=O)[C@@H](N)CCCNC(N)=O)c2ccc3ccccc3c2)CSSC[C@H](C(=O)N[C@@H](CCCN=C(N)N)C(N)=O)NC(=O)[C@H](CCCNC(N)=O)NC(=O)[C@H](CCCN=C(N)N)NC(=O)[C@H](Cc2ccc(O)cc2)NC(=O)[C@H]2CCCN2C(=O)[C@H](CCCNC(N)=O)NC1=O	EC50	'='	1.2	nM	8.92			UO_0000065					False	CHEMBL712344	Effective concentration for 50% protection of HIV-induced cytopathogenicity in MT-4 cells on the MTT assay	F	BAO_0000219	cell-based format	None	None	None	MT4	None	CHEMBL2107	C-X-C chemokine receptor type 4	Homo sapiens	SINGLE PROTEIN	CHEMBL1134146	1	Scientific Literature	Bioorg. Med. Chem. Lett.	2001	CHEMBL3308375
CHEMBL104698		0	647.82	2	6.27	33	C=CCN(C(=O)OCc1ccccc1)C1CCN(CCC(C)(CN2C(=O)N[C@H](Cc3c[nH]c4ccccc34)C2=O)c2ccccc2)CC1	IC50	'>'	1000.0	nM				UO_0000065					False	CHEMBL652952	Inhibitory activity against C-X-C chemokine receptor type 4	B	BAO_0000357	single protein format	None	None	None	None	None	CHEMBL2107	C-X-C chemokine receptor type 4	Homo sapiens	SINGLE PROTEIN	CHEMBL1133866	1	Scientific Literature	Bioorg. Med. Chem. Lett.	2001	None
CHEMBL375850		0	743.87	2	-0.73	29	CN1C(=O)CNC(=O)[C@@H](Cc2ccc(O)cc2)NC(=O)[C@H](CCCNC(=N)N)NC(=O)[C@H](CCCNC(=N)N)NC(=O)[C@@H]1Cc1ccc2ccccc2c1	IC50	'='	250.0	nM	6.60			UO_0000065	8.88	0.17	7.33	2.35	False	CHEMBL911131	Inhibition of [125I]SDF1 binding to CXCR4 transfected in CHO cells	B	BAO_0000219	cell-based format	Homo sapiens	None	None	CHO	None	CHEMBL2107	C-X-C chemokine receptor type 4	Homo sapiens	SINGLE PROTEIN	CHEMBL1139233	1	Scientific Literature	J. Med. Chem.	2007	CHEMBL3308072
CHEMBL436536		0	743.87	2	-0.73	28	CN1C(=O)[C@H](Cc2ccc3ccccc3c2)NC(=O)CNC(=O)[C@@H](Cc2ccc(O)cc2)NC(=O)[C@H](CCCNC(=N)N)NC(=O)[C@@H]1CCCNC(=N)N	IC50	'='	99.0	nM	7.00			UO_0000065	9.42	0.18	7.73	2.49	False	CHEMBL911131	Inhibition of [125I]SDF1 binding to CXCR4 transfected in CHO cells	B	BAO_0000219	cell-based format	Homo sapiens	None	None	CHO	None	CHEMBL2107	C-X-C chemokine receptor type 4	Homo sapiens	SINGLE PROTEIN	CHEMBL1139233	1	Scientific Literature	J. Med. Chem.	2007	CHEMBL3308072
CHEMBL373440		0	637.75	2	-2.00	8	C[C@H]1NC(=O)[C@@H](CCCNC(=N)N)NC(=O)[C@H](CCCNC(=N)N)NC(=O)[C@H](Cc2ccc3ccccc3c2)NC(=O)CNC1=O	IC50	'='	130.0	nM	6.89			UO_0000065	10.80	0.20	8.89	2.56	False	CHEMBL911131	Inhibition of [125I]SDF1 binding to CXCR4 transfected in CHO cells	B	BAO_0000219	cell-based format	Homo sapiens	None	None	CHO	None	CHEMBL2107	C-X-C chemokine receptor type 4	Homo sapiens	SINGLE PROTEIN	CHEMBL1139233	1	Scientific Literature	J. Med. Chem.	2007	CHEMBL3308072
CHEMBL1802329		0	562.57	1	3.44	21c	CCOCCN1CCN(C(=O)c2cnc(NCc3ccc(CNc4ncc(F)cn4)cc3)nc2C(F)(F)F)CC1	EC	'='	1.0	nM				UO_0000065					False	CHEMBL1805498	Displacement of biotinylated-TN14003 from CXCL12 binding site of CXCR4 in human MDA-MB-231 cells assessed as concentration required to inhibit >50% using rhodamine staining	B	BAO_0000219	cell-based format	Homo sapiens	None	None	MDA-MB-231	None	CHEMBL2107	C-X-C chemokine receptor type 4	Homo sapiens	SINGLE PROTEIN	CHEMBL1799970	1	Scientific Literature	J. Med. Chem.	2010	CHEMBL3307960
CHEMBL2113071		0	715.86	2	-0.81	37d	N=C(N)NCCC[C@@H]1NC(=O)[C@@H](Cc2ccc(O)cc2)NC(=O)CNC[C@H](Cc2ccc3ccccc3c2)NC(=O)[C@H](CCCN=C(N)N)NC1=O	IC50	'='	32.0	nM	7.50			UO_0000065	10.47	0.20	8.30	2.73	False	CHEMBL874557	Inhibition of [125I]SDF-1 binding to C-X-C chemokine receptor type 4 expressed in CHO cells	B	BAO_0000219	cell-based format	None	None	None	CHO	None	CHEMBL2107	C-X-C chemokine receptor type 4	Homo sapiens	SINGLE PROTEIN	CHEMBL1145173	1	Scientific Literature	J. Med. Chem.	2005	CHEMBL3308072
CHEMBL438934		0	1925.33	None	None	T140	COc1ccc(C[C@H]2NC(=O)[C@@H]3CCCN3C(=O)[C@@H](CCCCN)NC(=O)[C@H](CCCCN)NC(=O)[C@@H](CCCN=C(N)N)NC(=O)[C@H](Cc3ccc(O)cc3)NC(=O)[C@@H](NC(=O)[C@@H](C)NC(=O)[C@@H](CCCN=C(N)N)NC(=O)[C@H](N)CCCN=C(N)N)CSSC[C@H](C(=O)N[C@H](CCCN=C(N)N)C(=O)O)NC(=O)[C@@H](CCCNC(N)=O)NC(=O)[C@H](CCCN=C(N)N)NC2=O)cc1	IC50	'='	3.9	nM	8.41			UO_0000065	4.37	None	None	None	False	CHEMBL874557	Inhibition of [125I]SDF-1 binding to C-X-C chemokine receptor type 4 expressed in CHO cells	B	BAO_0000219	cell-based format	None	None	None	CHO	None	CHEMBL2107	C-X-C chemokine receptor type 4	Homo sapiens	SINGLE PROTEIN	CHEMBL1145173	1	Scientific Literature	J. Med. Chem.	2005	CHEMBL3308072
CHEMBL3091688		0	455.65	0	4.52	22	NCCCCN(C[C@H]1Cc2ccccc2CN1Cc1ccccn1)[C@H]1CCCc2cccnc21	Activity						Not Active						False	CHEMBL3097225	Agonist activity at CXCR4 in human Chem-1 cells assessed as SDF-1alpha-mediated calcium flux preincubated for 10 mins by FLIPR assay	B	BAO_0000219	cell-based format	Homo sapiens	None	None	Chem-1	None	CHEMBL2107	C-X-C chemokine receptor type 4	Homo sapiens	SINGLE PROTEIN	CHEMBL3091329	1	Scientific Literature	ACS Med. Chem. Lett.	2013	None
CHEMBL18442	PLERIXAFOR	4	502.80	2	0.42	AMD-3100	c1cc(CN2CCCNCCNCCCNCC2)ccc1CN1CCCNCCNCCCNCC1	logKi	'='	-5.5										False	CHEMBL950617	Displacement of [125I]12G5 antibody from extracellular loop 2 of human CXCR4 D182A mutant expressed in COS7 cells	B	BAO_0000219	cell-based format	Homo sapiens	None	None	COS-7	None	CHEMBL2107	C-X-C chemokine receptor type 4	Homo sapiens	SINGLE PROTEIN	CHEMBL1156482	1	Scientific Literature	J. Biol. Chem.	2007	CHEMBL3307648
CHEMBL18442	PLERIXAFOR	4	502.80	2	0.42	AMD-3100	c1cc(CN2CCCNCCNCCCNCC2)ccc1CN1CCCNCCNCCCNCC1	Ki	'='	1100.0	nM	5.96			UO_0000065	11.85	0.23	5.54	7.58	False	CHEMBL950631	Displacement of [125I]12G5 antibody from transmembrane domain 7 of human CXCR4 I284A mutant expressed in COS7 cells	B	BAO_0000219	cell-based format	Homo sapiens	None	None	COS-7	None	CHEMBL2107	C-X-C chemokine receptor type 4	Homo sapiens	SINGLE PROTEIN	CHEMBL1156482	1	Scientific Literature	J. Biol. Chem.	2007	CHEMBL3307648
CHEMBL477121		0	410.61	0	1.74	AMD-3465	c1ccc(CNCc2ccc(CN3CCCNCCNCCCNCC3)cc2)nc1	Ki	'='	110.0	nM	6.96			UO_0000065	16.95	0.32	5.22	10.83	False	CHEMBL950610	Displacement of [125I]12G5 antibody from human wild type CXCR4 expressed in COS7 cells	B	BAO_0000219	cell-based format	Homo sapiens	None	None	COS-7	None	CHEMBL2107	C-X-C chemokine receptor type 4	Homo sapiens	SINGLE PROTEIN	CHEMBL1156482	1	Scientific Literature	J. Biol. Chem.	2007	CHEMBL3307648
CHEMBL477121		0	410.61	0	1.74	AMD-3465	c1ccc(CNCc2ccc(CN3CCCNCCNCCCNCC3)cc2)nc1	Ki	'='	2500.0	nM	5.60			UO_0000065	13.64	0.26	3.86	8.72	False	CHEMBL950611	Displacement of [125I]12G5 antibody from transmembrane domain 3 of human CXCR4 H113A mutant expressed in COS7 cells	B	BAO_0000219	cell-based format	Homo sapiens	None	None	COS-7	None	CHEMBL2107	C-X-C chemokine receptor type 4	Homo sapiens	SINGLE PROTEIN	CHEMBL1156482	1	Scientific Literature	J. Biol. Chem.	2007	CHEMBL3307648
CHEMBL122226		0	304.48	0	1.36	AMD-3389	Cc1ccc(CN2CCCNCCNCCCNCC2)cc1	logIC50	'='	-4.69										False	CHEMBL950635	Antagonist activity at human wild type CXCR4 expressed in COS7 cells coexpressing G protein Gqi4myr assessed as inhibition of CXCL12-induced phosphatidylinositol turnover	F	BAO_0000219	cell-based format	Homo sapiens	None	None	COS-7	None	CHEMBL2107	C-X-C chemokine receptor type 4	Homo sapiens	SINGLE PROTEIN	CHEMBL1156482	1	Scientific Literature	J. Biol. Chem.	2007	CHEMBL3307648
CHEMBL477121		0	410.61	0	1.74	AMD-3465	c1ccc(CNCc2ccc(CN3CCCNCCNCCCNCC3)cc2)nc1	logKi	'='	-5.71										False	CHEMBL950632	Displacement of [125I]12G5 antibody from transmembrane domain 7 of human CXCR4 T287A mutant expressed in COS7 cells	B	BAO_0000219	cell-based format	Homo sapiens	None	None	COS-7	None	CHEMBL2107	C-X-C chemokine receptor type 4	Homo sapiens	SINGLE PROTEIN	CHEMBL1156482	1	Scientific Literature	J. Biol. Chem.	2007	CHEMBL3307648
CHEMBL18442	PLERIXAFOR	4	502.80	2	0.42	AMD-3100	c1cc(CN2CCCNCCNCCCNCC2)ccc1CN1CCCNCCNCCCNCC1	logIC50	'='	-6.13										False	CHEMBL950636	Antagonist activity at human CXCR4 H113A mutant expressed in COS7 cells coexpressing G protein Gqi4myr assessed as inhibition of CXCL12-induced phosphatidylinositol turnover	F	BAO_0000219	cell-based format	Homo sapiens	None	None	COS-7	None	CHEMBL2107	C-X-C chemokine receptor type 4	Homo sapiens	SINGLE PROTEIN	CHEMBL1156482	1	Scientific Literature	J. Biol. Chem.	2007	CHEMBL3307648
CHEMBL18442	PLERIXAFOR	4	502.80	2	0.42	AMD-3100	c1cc(CN2CCCNCCNCCCNCC2)ccc1CN1CCCNCCNCCCNCC1	logIC50	'='	-6.4										False	CHEMBL951591	Antagonist activity at human CXCR4 Q200W mutant expressed in COS7 cells coexpressing G protein Gqi4myr assessed as inhibition of CXCL12-induced phosphatidylinositol turnover	F	BAO_0000219	cell-based format	Homo sapiens	None	None	COS-7	None	CHEMBL2107	C-X-C chemokine receptor type 4	Homo sapiens	SINGLE PROTEIN	CHEMBL1156482	1	Scientific Literature	J. Biol. Chem.	2007	CHEMBL3307648
CHEMBL18442	PLERIXAFOR	4	502.80	2	0.42	AMD-3100	c1cc(CN2CCCNCCNCCCNCC2)ccc1CN1CCCNCCNCCCNCC1	logIC50	'='	-6.54										False	CHEMBL951600	Antagonist activity at human CXCR4 T287A mutant expressed in COS7 cells coexpressing G protein Gqi4myr assessed as inhibition of CXCL12-induced phosphatidylinositol turnover	F	BAO_0000219	cell-based format	Homo sapiens	None	None	COS-7	None	CHEMBL2107	C-X-C chemokine receptor type 4	Homo sapiens	SINGLE PROTEIN	CHEMBL1156482	1	Scientific Literature	J. Biol. Chem.	2007	CHEMBL3307648
CHEMBL3091689		0	455.65	0	4.52	23	NCCCCN(C[C@H]1Cc2ccccc2CN1Cc1cccnc1)[C@H]1CCCc2cccnc21	Activity						Not Active						False	CHEMBL3097225	Agonist activity at CXCR4 in human Chem-1 cells assessed as SDF-1alpha-mediated calcium flux preincubated for 10 mins by FLIPR assay	B	BAO_0000219	cell-based format	Homo sapiens	None	None	Chem-1	None	CHEMBL2107	C-X-C chemokine receptor type 4	Homo sapiens	SINGLE PROTEIN	CHEMBL3091329	1	Scientific Literature	ACS Med. Chem. Lett.	2013	None
CHEMBL18442	PLERIXAFOR	4	502.80	2	0.42	AMD-3100	c1cc(CN2CCCNCCNCCCNCC2)ccc1CN1CCCNCCNCCCNCC1	Ki	'='	740.0	nM	6.13			UO_0000065					False	CHEMBL950636	Antagonist activity at human CXCR4 H113A mutant expressed in COS7 cells coexpressing G protein Gqi4myr assessed as inhibition of CXCL12-induced phosphatidylinositol turnover	F	BAO_0000219	cell-based format	Homo sapiens	None	None	COS-7	None	CHEMBL2107	C-X-C chemokine receptor type 4	Homo sapiens	SINGLE PROTEIN	CHEMBL1156482	1	Scientific Literature	J. Biol. Chem.	2007	CHEMBL3307648
CHEMBL18442	PLERIXAFOR	4	502.80	2	0.42	AMD-3100	c1cc(CN2CCCNCCNCCCNCC2)ccc1CN1CCCNCCNCCCNCC1	Ki	'='	330.0	nM	6.48			UO_0000065					False	CHEMBL951586	Antagonist activity at human CXCR4 L120F mutant expressed in COS7 cells coexpressing G protein Gqi4myr assessed as inhibition of CXCL12-induced phosphatidylinositol turnover	F	BAO_0000219	cell-based format	Homo sapiens	None	None	COS-7	None	CHEMBL2107	C-X-C chemokine receptor type 4	Homo sapiens	SINGLE PROTEIN	CHEMBL1156482	1	Scientific Literature	J. Biol. Chem.	2007	CHEMBL3307648
CHEMBL455708		0	298.48	0	2.74	1d	CC(C)/N=C(/NC(C)C)SCC1=CSC2=NCCN12	IC50	'>'	10000.0	nM				UO_0000065					False	CHEMBL958139	Displacement of [125I]CXCL12 from CXCR4 in human CEM cells	B	BAO_0000219	cell-based format	Homo sapiens	None	None	CCRF-CEM	None	CHEMBL2107	C-X-C chemokine receptor type 4	Homo sapiens	SINGLE PROTEIN	CHEMBL1151747	1	Scientific Literature	J. Med. Chem.	2008	CHEMBL3307641
CHEMBL508054		0	406.67	1	5.37	1e	C1=C(CS/C(=N\C2CCCCCC2)NC2CCCCCC2)N2CCN=C2S1	IC50	'='	3.1	nM	8.51			UO_0000065					False	CHEMBL958141	Activity at CXCR4 in human CEM cells assessed as inhibition of CXCL12-induced calcium mobilization	F	BAO_0000219	cell-based format	Homo sapiens	None	None	CCRF-CEM	None	CHEMBL2107	C-X-C chemokine receptor type 4	Homo sapiens	SINGLE PROTEIN	CHEMBL1151747	1	Scientific Literature	J. Med. Chem.	2008	CHEMBL3307641
CHEMBL455708		0	298.48	0	2.74	1d	CC(C)/N=C(/NC(C)C)SCC1=CSC2=NCCN12	IC50						Not Determined						False	CHEMBL958141	Activity at CXCR4 in human CEM cells assessed as inhibition of CXCL12-induced calcium mobilization	F	BAO_0000219	cell-based format	Homo sapiens	None	None	CCRF-CEM	None	CHEMBL2107	C-X-C chemokine receptor type 4	Homo sapiens	SINGLE PROTEIN	CHEMBL1151747	1	Scientific Literature	J. Med. Chem.	2008	CHEMBL3307641
CHEMBL454896		0	434.72	1	6.15	1f	C1=C(CS/C(=N\C2CCCCCCC2)NC2CCCCCCC2)N2CCN=C2S1	IC50	'='	5.3	nM	8.28			UO_0000065					False	CHEMBL958141	Activity at CXCR4 in human CEM cells assessed as inhibition of CXCL12-induced calcium mobilization	F	BAO_0000219	cell-based format	Homo sapiens	None	None	CCRF-CEM	None	CHEMBL2107	C-X-C chemokine receptor type 4	Homo sapiens	SINGLE PROTEIN	CHEMBL1151747	1	Scientific Literature	J. Med. Chem.	2008	CHEMBL3307641
CHEMBL2370139		0	1945.37	None	None	TA14009	C[C@@H]1NC(=O)[C@@H]2CCCN2C(=O)[C@@H](CCCCN)NC(=O)[C@H](CCCCN)NC(=O)[C@H](CCCN=C(N)N)NC(=O)[C@H](Cc2ccc(O)cc2)NC(=O)[C@@H](NC(=O)[C@H](Cc2ccc3ccccc3c2)NC(=O)[C@H](CCCN=C(N)N)NC(=O)[C@@H](N)CCCN=C(N)N)CSSC[C@@H](C(=O)N[C@@H](CCCN=C(N)N)C(=O)O)NC(=O)[C@H](CCCNC(N)=O)NC(=O)[C@H](CCCN=C(N)N)NC1=O	Ratio						Not Determined						False	CHEMBL852821	Ratio of cytotoxic concentration (CC50) in test-II to that of EC50 of compound; Not tested	F	BAO_0000019	assay format	Homo sapiens	None	None	None	None	CHEMBL2107	C-X-C chemokine receptor type 4	Homo sapiens	SINGLE PROTEIN	CHEMBL1132828	1	Scientific Literature	Bioorg. Med. Chem. Lett.	2000	None
CHEMBL18442	PLERIXAFOR	4	502.80	2	0.42	AMD-3100	c1cc(CN2CCCNCCNCCCNCC2)ccc1CN1CCCNCCNCCCNCC1	logKi	'='	-4.87										False	CHEMBL950612	Displacement of [125I]12G5 antibody from transmembrane domain 4 of human CXCR4 D171N mutant expressed in COS7 cells	B	BAO_0000219	cell-based format	Homo sapiens	None	None	COS-7	None	CHEMBL2107	C-X-C chemokine receptor type 4	Homo sapiens	SINGLE PROTEIN	CHEMBL1156482	1	Scientific Literature	J. Biol. Chem.	2007	CHEMBL3307648
CHEMBL18442	PLERIXAFOR	4	502.80	2	0.42	AMD-3100	c1cc(CN2CCCNCCNCCCNCC2)ccc1CN1CCCNCCNCCCNCC1	Ki	'='	4700.0	nM	5.33			UO_0000065	10.60	0.20	4.91	6.77	False	CHEMBL950613	Displacement of [125I]12G5 antibody from transmembrane domain 4 of human CXCR4 F172A mutant expressed in COS7 cells	B	BAO_0000219	cell-based format	Homo sapiens	None	None	COS-7	None	CHEMBL2107	C-X-C chemokine receptor type 4	Homo sapiens	SINGLE PROTEIN	CHEMBL1156482	1	Scientific Literature	J. Biol. Chem.	2007	CHEMBL3307648
CHEMBL1682862		0	326.44	0	2.80	2j	NCCCCN(Cc1ncccc1O)C1CCCc2cccnc21	IC50	'='	129.0	nM	6.89			UO_0000065					False	CHEMBL1685195	Antagonist activity at CXCR4 in human CEM-CCRF cells assessed as inhibition of SDF-1-induced calcium signaling	F	BAO_0000219	cell-based format	Homo sapiens	None	None	CEM-CCRF	None	CHEMBL2107	C-X-C chemokine receptor type 4	Homo sapiens	SINGLE PROTEIN	CHEMBL1681661	1	Scientific Literature	Bioorg. Med. Chem. Lett.	2011	None
CHEMBL3091684		0	406.57	0	3.39	33	CC(=O)NCCCCN(C[C@H]1Cc2ccccc2CN1)[C@H]1CCCc2cccnc21	Activity						Not Active						False	CHEMBL3097225	Agonist activity at CXCR4 in human Chem-1 cells assessed as SDF-1alpha-mediated calcium flux preincubated for 10 mins by FLIPR assay	B	BAO_0000219	cell-based format	Homo sapiens	None	None	Chem-1	None	CHEMBL2107	C-X-C chemokine receptor type 4	Homo sapiens	SINGLE PROTEIN	CHEMBL3091329	1	Scientific Literature	ACS Med. Chem. Lett.	2013	None
CHEMBL2062277		0	629.80	0	4.68	KRH-3955	CCCN(CCC)CCCCN(C)Cc1ccc(CN(Cc2ncc[nH]2)Cc2nccn2C)cc1.O=C(O)C(O)C(O)C(=O)O	Activity						Dose-dependent effect						False	CHEMBL1666142	Displacement of [125I]SDF-1alpha form CXCR4 expressed in CHO cells by scintillation counting	B	BAO_0000219	cell-based format	None	None	None	CHO	None	CHEMBL2107	C-X-C chemokine receptor type 4	Homo sapiens	SINGLE PROTEIN	CHEMBL1649540	1	Scientific Literature	Antimicrob. Agents Chemother.	2009	CHEMBL3308072
CHEMBL2062277		0	629.80	0	4.68	KRH-3955	CCCN(CCC)CCCCN(C)Cc1ccc(CN(Cc2ncc[nH]2)Cc2nccn2C)cc1.O=C(O)C(O)C(O)C(=O)O	IC50	'='	1.6	nM	8.80			UO_0000065	18.34	0.34	4.12	15.65	False	CHEMBL1666325	Inhibition of Mab 12G5 binding to CXCR4 D262A mutant expressed in HEK293 cells	B	BAO_0000219	cell-based format	Homo sapiens	None	None	HEK293	None	CHEMBL2107	C-X-C chemokine receptor type 4	Homo sapiens	SINGLE PROTEIN	CHEMBL1649540	1	Scientific Literature	Antimicrob. Agents Chemother.	2009	CHEMBL3307715
CHEMBL2062277		0	629.80	0	4.68	KRH-3955	CCCN(CCC)CCCCN(C)Cc1ccc(CN(Cc2ncc[nH]2)Cc2nccn2C)cc1.O=C(O)C(O)C(O)C(=O)O	IC50	'='	1.3	nM	8.89			UO_0000065	18.52	0.35	4.21	15.81	False	CHEMBL1666330	Inhibition of Mab 12G5 binding to CXCR4 W283A mutant expressed in HEK293 cells	B	BAO_0000219	cell-based format	Homo sapiens	None	None	HEK293	None	CHEMBL2107	C-X-C chemokine receptor type 4	Homo sapiens	SINGLE PROTEIN	CHEMBL1649540	1	Scientific Literature	Antimicrob. Agents Chemother.	2009	CHEMBL3307715
CHEMBL1949885		0	1599.82	None	None	19	CN1C(=O)[C@@H](Cc2ccc(O)cc2)NC(=O)CNC(=O)[C@H](Cc2ccc3ccccc3c2)NC(=O)[C@H](CCCNC(=N)N)NC(=O)[C@H]1CCCNC(=O)CNC(=O)CCC(=O)NCC(=O)NCCC[C@@H]1C(=O)N[C@@H](CCCNC(=N)N)C(=O)N[C@@H](Cc2ccc3ccccc3c2)C(=O)NCC(=O)N[C@H](Cc2ccc(O)cc2)C(=O)N1C	IC50	'='	6.0	nM	8.22			UO_0000065	5.14	None	None	None	False	CHEMBL1954783	Displacement of [125I]-CPCR4 from CXCR4 receptor in human Jurkat cells after 2 hrs by gamma counting	B	BAO_0000219	cell-based format	Homo sapiens	None	None	Jurkat	None	CHEMBL2107	C-X-C chemokine receptor type 4	Homo sapiens	SINGLE PROTEIN	CHEMBL1949612	1	Scientific Literature	J. Med. Chem.	2011	CHEMBL3307526
CHEMBL1949889		0	2114.40	None	None	25	CN1C(=O)[C@@H](Cc2ccc(O)cc2)NC(=O)CNC(=O)[C@H](Cc2ccc3ccccc3c2)NC(=O)[C@H](CCCNC(=N)N)NC(=O)[C@H]1CCCNC(=O)CNC(=O)C[C@H](NC(=O)CCCCCNC(=O)CN1CCN(CC(=O)O)CCN(CC(=O)O)CCN(CC(=O)O)CC1)C(=O)NCC(=O)NCCC[C@@H]1C(=O)N[C@@H](CCCNC(=N)N)C(=O)N[C@@H](Cc2ccc3ccccc3c2)C(=O)NCC(=O)N[C@H](Cc2ccc(O)cc2)C(=O)N1C	IC50	'='	39.0	nM	7.41			UO_0000065	3.50	None	None	None	False	CHEMBL1954783	Displacement of [125I]-CPCR4 from CXCR4 receptor in human Jurkat cells after 2 hrs by gamma counting	B	BAO_0000219	cell-based format	Homo sapiens	None	None	Jurkat	None	CHEMBL2107	C-X-C chemokine receptor type 4	Homo sapiens	SINGLE PROTEIN	CHEMBL1949612	1	Scientific Literature	J. Med. Chem.	2011	CHEMBL3307526
CHEMBL2164219		0	507.10	1	4.06	2e	COCC(=O)N(Cc1ccsc1)C1CCN([C@H](C)CCNC(=O)c2c(C)cc(Cl)nc2C)CC1	Inhibition						Not Active						False	CHEMBL2168521	Antagonist activity at CXCR4 at 5 uM by calcium flux assay	F	BAO_0000019	assay format	None	None	None	None	None	CHEMBL2107	C-X-C chemokine receptor type 4	Homo sapiens	SINGLE PROTEIN	CHEMBL2163215	1	Scientific Literature	ACS Med. Chem. Lett.	2012	None
CHEMBL126657		0	288.73	0	3.95	1	COc1cc(/C=C/C(=O)c2ccc(Cl)cc2)ccc1O	Inhibition	'='	90.0	%				UO_0000187					False	CHEMBL2208928	Inhibition of EGFP-tagged human CXCR4 expressed in HEK293 cells assessed as inhibition of CXCL12-TR binding at 5 uM incubated for 5 mins prior to CXCL12-TR addition by FRET assay	B	BAO_0000219	cell-based format	Homo sapiens	None	None	HEK293	None	CHEMBL2107	C-X-C chemokine receptor type 4	Homo sapiens	SINGLE PROTEIN	CHEMBL2203198	1	Scientific Literature	ACS Med. Chem. Lett.	2012	CHEMBL3307715
CHEMBL2322875		0	451.28	0	3.87	14	COc1cc(N2CCN(C(=O)Cn3nc(C(F)(F)F)c(Cl)c3C)CC2)ccc1Cl	Inhibition						Not Active						False	CHEMBL2328615	Antagonist activity at CXCR4 (unknown origin) assessed as inhibition of calcium flux at 10 uM	B	BAO_0000357	single protein format	Homo sapiens	None	None	None	None	CHEMBL2107	C-X-C chemokine receptor type 4	Homo sapiens	SINGLE PROTEIN	CHEMBL2321873	1	Scientific Literature	Bioorg. Med. Chem. Lett.	2013	None
CHEMBL518924	MAVORIXAFOR	2	349.48	0	3.58	2, AMD-070	NCCCCN(Cc1nc2ccccc2[nH]1)[C@H]1CCCc2cccnc21	IC50	'='	13.0	nM	7.89			UO_0000065	22.57	0.41	4.31	11.13	False	CHEMBL1108001	Displacement of [125I]SDF-1-alpha from CXCR4 in human CEM-CCRF cells by liquid scintillation counting	B	BAO_0000219	cell-based format	Homo sapiens	None	None	CEM-CCRF	None	CHEMBL2107	C-X-C chemokine receptor type 4	Homo sapiens	SINGLE PROTEIN	CHEMBL1156989	1	Scientific Literature	J. Med. Chem.	2010	None
CHEMBL2062277		0	629.80	0	4.68	KRH-3955	CCCN(CCC)CCCCN(C)Cc1ccc(CN(Cc2ncc[nH]2)Cc2nccn2C)cc1.O=C(O)C(O)C(O)C(=O)O	IC50	'='	3.1	nM	8.51			UO_0000065	17.74	0.33	3.83	15.13	False	CHEMBL1666327	Inhibition of Mab 12G5 binding to CXCR4 E277A mutant expressed in HEK293 cells	B	BAO_0000219	cell-based format	Homo sapiens	None	None	HEK293	None	CHEMBL2107	C-X-C chemokine receptor type 4	Homo sapiens	SINGLE PROTEIN	CHEMBL1649540	1	Scientific Literature	Antimicrob. Agents Chemother.	2009	CHEMBL3307715
CHEMBL18442	PLERIXAFOR	4	502.80	2	0.42	AMD-3100	c1cc(CN2CCCNCCNCCCNCC2)ccc1CN1CCCNCCNCCCNCC1	IC50	'='	259.0	nM	6.59			UO_0000065	13.10	0.25	6.17	8.37	False	CHEMBL1666324	Inhibition of Mab 12G5 binding to CXCR4 H203A mutant expressed in HEK293 cells	B	BAO_0000219	cell-based format	Homo sapiens	None	None	HEK293	None	CHEMBL2107	C-X-C chemokine receptor type 4	Homo sapiens	SINGLE PROTEIN	CHEMBL1649540	1	Scientific Literature	Antimicrob. Agents Chemother.	2009	CHEMBL3307715
CHEMBL2062277		0	629.80	0	4.68	KRH-3955	CCCN(CCC)CCCCN(C)Cc1ccc(CN(Cc2ncc[nH]2)Cc2nccn2C)cc1.O=C(O)C(O)C(O)C(=O)O	IC90	'='	8.2	nM				UO_0000065					False	CHEMBL1666318	Inhibition of Mab 12G5 binding to wild type CXCR4 expressed in HEK293 cells	B	BAO_0000219	cell-based format	None	None	None	HEK293	None	CHEMBL2107	C-X-C chemokine receptor type 4	Homo sapiens	SINGLE PROTEIN	CHEMBL1649540	1	Scientific Literature	Antimicrob. Agents Chemother.	2009	CHEMBL3307715
CHEMBL2062277		0	629.80	0	4.68	KRH-3955	CCCN(CCC)CCCCN(C)Cc1ccc(CN(Cc2ncc[nH]2)Cc2nccn2C)cc1.O=C(O)C(O)C(O)C(=O)O	IC90	'='	5.3	nM				UO_0000065					False	CHEMBL1666324	Inhibition of Mab 12G5 binding to CXCR4 H203A mutant expressed in HEK293 cells	B	BAO_0000219	cell-based format	Homo sapiens	None	None	HEK293	None	CHEMBL2107	C-X-C chemokine receptor type 4	Homo sapiens	SINGLE PROTEIN	CHEMBL1649540	1	Scientific Literature	Antimicrob. Agents Chemother.	2009	CHEMBL3307715
CHEMBL18442	PLERIXAFOR	4	502.80	2	0.42	AMD-3100	c1cc(CN2CCCNCCNCCCNCC2)ccc1CN1CCCNCCNCCCNCC1	IC90	'>'	1000.0	nM				UO_0000065					False	CHEMBL1666327	Inhibition of Mab 12G5 binding to CXCR4 E277A mutant expressed in HEK293 cells	B	BAO_0000219	cell-based format	Homo sapiens	None	None	HEK293	None	CHEMBL2107	C-X-C chemokine receptor type 4	Homo sapiens	SINGLE PROTEIN	CHEMBL1649540	1	Scientific Literature	Antimicrob. Agents Chemother.	2009	CHEMBL3307715
CHEMBL2062277		0	629.80	0	4.68	KRH-3955	CCCN(CCC)CCCCN(C)Cc1ccc(CN(Cc2ncc[nH]2)Cc2nccn2C)cc1.O=C(O)C(O)C(O)C(=O)O	Activity						Not Active						False	CHEMBL1666146	Displacement of [125I]SDF-1alpha form CXCR4 expressed in CHO cells at 0.1 to 1000 nmol/L by scintillation counting	B	BAO_0000219	cell-based format	None	None	None	CHO	None	CHEMBL2107	C-X-C chemokine receptor type 4	Homo sapiens	SINGLE PROTEIN	CHEMBL1649540	1	Scientific Literature	Antimicrob. Agents Chemother.	2009	CHEMBL3308072
CHEMBL122226		0	304.48	0	1.36	AMD-3389	Cc1ccc(CN2CCCNCCNCCCNCC2)cc1	logIC50	'='	-4.82										False	CHEMBL951588	Antagonist activity at human CXCR4 F172A mutant expressed in COS7 cells coexpressing G protein Gqi4myr assessed as inhibition of CXCL12-induced phosphatidylinositol turnover	F	BAO_0000219	cell-based format	Homo sapiens	None	None	COS-7	None	CHEMBL2107	C-X-C chemokine receptor type 4	Homo sapiens	SINGLE PROTEIN	CHEMBL1156482	1	Scientific Literature	J. Biol. Chem.	2007	CHEMBL3307648
CHEMBL478168		0	409.62	0	2.34	AMD-3529	c1ccc(CNCc2ccc(CN3CCCNCCNCCCNCC3)cc2)cc1	Ki	'='	170.0	nM	6.77			UO_0000065					False	CHEMBL951588	Antagonist activity at human CXCR4 F172A mutant expressed in COS7 cells coexpressing G protein Gqi4myr assessed as inhibition of CXCL12-induced phosphatidylinositol turnover	F	BAO_0000219	cell-based format	Homo sapiens	None	None	COS-7	None	CHEMBL2107	C-X-C chemokine receptor type 4	Homo sapiens	SINGLE PROTEIN	CHEMBL1156482	1	Scientific Literature	J. Biol. Chem.	2007	CHEMBL3307648
CHEMBL122226		0	304.48	0	1.36	AMD-3389	Cc1ccc(CN2CCCNCCNCCCNCC2)cc1	Ki	'='	2239000.0	nM		Outside typical range		UO_0000065					False	CHEMBL951589	Antagonist activity at human CXCR4 A175F mutant expressed in COS7 cells coexpressing G protein Gqi4myr assessed as inhibition of CXCL12-induced phosphatidylinositol turnover	F	BAO_0000219	cell-based format	Homo sapiens	None	None	COS-7	None	CHEMBL2107	C-X-C chemokine receptor type 4	Homo sapiens	SINGLE PROTEIN	CHEMBL1156482	1	Scientific Literature	J. Biol. Chem.	2007	CHEMBL3307648
CHEMBL477121		0	410.61	0	1.74	AMD-3465	c1ccc(CNCc2ccc(CN3CCCNCCNCCCNCC3)cc2)nc1	logIC50	'='	-6.65										False	CHEMBL951591	Antagonist activity at human CXCR4 Q200W mutant expressed in COS7 cells coexpressing G protein Gqi4myr assessed as inhibition of CXCL12-induced phosphatidylinositol turnover	F	BAO_0000219	cell-based format	Homo sapiens	None	None	COS-7	None	CHEMBL2107	C-X-C chemokine receptor type 4	Homo sapiens	SINGLE PROTEIN	CHEMBL1156482	1	Scientific Literature	J. Biol. Chem.	2007	CHEMBL3307648
CHEMBL477121		0	410.61	0	1.74	AMD-3465	c1ccc(CNCc2ccc(CN3CCCNCCNCCCNCC3)cc2)nc1	logIC50	'='	-7.79										False	CHEMBL951594	Antagonist activity at human CXCR4 Y255A mutant expressed in COS7 cells coexpressing G protein Gqi4myr assessed as inhibition of CXCL12-induced phosphatidylinositol turnover	F	BAO_0000219	cell-based format	Homo sapiens	None	None	COS-7	None	CHEMBL2107	C-X-C chemokine receptor type 4	Homo sapiens	SINGLE PROTEIN	CHEMBL1156482	1	Scientific Literature	J. Biol. Chem.	2007	CHEMBL3307648
CHEMBL18442	PLERIXAFOR	4	502.80	2	0.42	AMD-3100	c1cc(CN2CCCNCCNCCCNCC2)ccc1CN1CCCNCCNCCCNCC1	Ki	'='	170.0	nM	6.77			UO_0000065					False	CHEMBL951588	Antagonist activity at human CXCR4 F172A mutant expressed in COS7 cells coexpressing G protein Gqi4myr assessed as inhibition of CXCL12-induced phosphatidylinositol turnover	F	BAO_0000219	cell-based format	Homo sapiens	None	None	COS-7	None	CHEMBL2107	C-X-C chemokine receptor type 4	Homo sapiens	SINGLE PROTEIN	CHEMBL1156482	1	Scientific Literature	J. Biol. Chem.	2007	CHEMBL3307648
CHEMBL18442	PLERIXAFOR	4	502.80	2	0.42	AMD-3100	c1cc(CN2CCCNCCNCCCNCC2)ccc1CN1CCCNCCNCCCNCC1	logKi	'='	-4.45										False	CHEMBL950615	Displacement of [125I]12G5 antibody from extracellular loop 2 of human CXCR4 A175F mutant expressed in COS7 cells	B	BAO_0000219	cell-based format	Homo sapiens	None	None	COS-7	None	CHEMBL2107	C-X-C chemokine receptor type 4	Homo sapiens	SINGLE PROTEIN	CHEMBL1156482	1	Scientific Literature	J. Biol. Chem.	2007	CHEMBL3307648
CHEMBL18442	PLERIXAFOR	4	502.80	2	0.42	AMD-3100	c1cc(CN2CCCNCCNCCCNCC2)ccc1CN1CCCNCCNCCCNCC1	logKi	'='	-5.81										False	CHEMBL950627	Displacement of [125I]12G5 antibody from transmembrane domain 6 of human CXCR4 I259A mutant expressed in COS7 cells	B	BAO_0000219	cell-based format	Homo sapiens	None	None	COS-7	None	CHEMBL2107	C-X-C chemokine receptor type 4	Homo sapiens	SINGLE PROTEIN	CHEMBL1156482	1	Scientific Literature	J. Biol. Chem.	2007	CHEMBL3307648
CHEMBL18442	PLERIXAFOR	4	502.80	2	0.42	AMD-3100	c1cc(CN2CCCNCCNCCCNCC2)ccc1CN1CCCNCCNCCCNCC1	Ki	'='	4600.0	nM	5.34			UO_0000065	10.62	0.20	4.92	6.79	False	CHEMBL950619	Displacement of [125I]12G5 antibody from transmembrane domain 5 of human CXCR4 V196A mutant expressed in COS7 cells	B	BAO_0000219	cell-based format	Homo sapiens	None	None	COS-7	None	CHEMBL2107	C-X-C chemokine receptor type 4	Homo sapiens	SINGLE PROTEIN	CHEMBL1156482	1	Scientific Literature	J. Biol. Chem.	2007	CHEMBL3307648
CHEMBL477121		0	410.61	0	1.74	AMD-3465	c1ccc(CNCc2ccc(CN3CCCNCCNCCCNCC3)cc2)nc1	logKi	'='	-5.94										False	CHEMBL950620	Displacement of [125I]12G5 antibody from transmembrane domain 5 of human CXCR4 Q200W mutant expressed in COS7 cells	B	BAO_0000219	cell-based format	Homo sapiens	None	None	COS-7	None	CHEMBL2107	C-X-C chemokine receptor type 4	Homo sapiens	SINGLE PROTEIN	CHEMBL1156482	1	Scientific Literature	J. Biol. Chem.	2007	CHEMBL3307648
CHEMBL477121		0	410.61	0	1.74	AMD-3465	c1ccc(CNCc2ccc(CN3CCCNCCNCCCNCC3)cc2)nc1	logKi	'='	-6.35										False	CHEMBL950625	Displacement of [125I]12G5 antibody from transmembrane domain 6 of human CXCR4 Y255A mutant expressed in COS7 cells	B	BAO_0000219	cell-based format	Homo sapiens	None	None	COS-7	None	CHEMBL2107	C-X-C chemokine receptor type 4	Homo sapiens	SINGLE PROTEIN	CHEMBL1156482	1	Scientific Literature	J. Biol. Chem.	2007	CHEMBL3307648
CHEMBL477121		0	410.61	0	1.74	AMD-3465	c1ccc(CNCc2ccc(CN3CCCNCCNCCCNCC3)cc2)nc1	Ki	'='	530.0	nM	6.28			UO_0000065	15.28	0.29	4.54	9.77	False	CHEMBL950629	Displacement of [125I]12G5 antibody from transmembrane domain 6 of human CXCR4 S263A mutant expressed in COS7 cells	B	BAO_0000219	cell-based format	Homo sapiens	None	None	COS-7	None	CHEMBL2107	C-X-C chemokine receptor type 4	Homo sapiens	SINGLE PROTEIN	CHEMBL1156482	1	Scientific Literature	J. Biol. Chem.	2007	CHEMBL3307648
CHEMBL477121		0	410.61	0	1.74	AMD-3465	c1ccc(CNCc2ccc(CN3CCCNCCNCCCNCC3)cc2)nc1	Ki	'='	46000.0	nM	4.34			UO_0000065	10.56	0.20	2.60	6.75	False	CHEMBL950631	Displacement of [125I]12G5 antibody from transmembrane domain 7 of human CXCR4 I284A mutant expressed in COS7 cells	B	BAO_0000219	cell-based format	Homo sapiens	None	None	COS-7	None	CHEMBL2107	C-X-C chemokine receptor type 4	Homo sapiens	SINGLE PROTEIN	CHEMBL1156482	1	Scientific Literature	J. Biol. Chem.	2007	CHEMBL3307648
CHEMBL477121		0	410.61	0	1.74	AMD-3465	c1ccc(CNCc2ccc(CN3CCCNCCNCCCNCC3)cc2)nc1	Activity						Not Active						False	CHEMBL951602	Antagonist activity at human CXCR4 H281A mutant expressed in U87.CD4 cells assessed as inhibition of CXCL12-induced calcium mobilization	F	BAO_0000219	cell-based format	Homo sapiens	None	None	U87.CD4	None	CHEMBL2107	C-X-C chemokine receptor type 4	Homo sapiens	SINGLE PROTEIN	CHEMBL1156482	1	Scientific Literature	J. Biol. Chem.	2007	None
CHEMBL477121		0	410.61	0	1.74	AMD-3465	c1ccc(CNCc2ccc(CN3CCCNCCNCCCNCC3)cc2)nc1	Ki	'='	1600.0	nM	5.80			UO_0000065					False	CHEMBL951598	Antagonist activity at human CXCR4 H281A mutant expressed in COS7 cells coexpressing G protein Gqi4myr assessed as inhibition of CXCL12-induced phosphatidylinositol turnover	F	BAO_0000219	cell-based format	Homo sapiens	None	None	COS-7	None	CHEMBL2107	C-X-C chemokine receptor type 4	Homo sapiens	SINGLE PROTEIN	CHEMBL1156482	1	Scientific Literature	J. Biol. Chem.	2007	CHEMBL3307648
CHEMBL2062277		0	629.80	0	4.68	KRH-3955	CCCN(CCC)CCCCN(C)Cc1ccc(CN(Cc2ncc[nH]2)Cc2nccn2C)cc1.O=C(O)C(O)C(O)C(=O)O	Activity						Active						False	CHEMBL1666143	Displacement of [125I]SDF-1alpha form CXCR4 expressed in human MOLT4 cells by scintillation counting	B	BAO_0000219	cell-based format	None	None	None	MOLT-4	None	CHEMBL2107	C-X-C chemokine receptor type 4	Homo sapiens	SINGLE PROTEIN	CHEMBL1649540	1	Scientific Literature	Antimicrob. Agents Chemother.	2009	CHEMBL3307557
CHEMBL18442	PLERIXAFOR	4	502.80	2	0.42	AMD-3100	c1cc(CN2CCCNCCNCCCNCC2)ccc1CN1CCCNCCNCCCNCC1	Inhibition						Not Active						False	CHEMBL1666153	Antagonist activity at CXCR4 expressed in CHO cells assessed as inhibition of SDF1-alpha-induced calcium mobilization up to 1 uM by fluorescence assay	F	BAO_0000219	cell-based format	None	None	None	CHO	None	CHEMBL2107	C-X-C chemokine receptor type 4	Homo sapiens	SINGLE PROTEIN	CHEMBL1649540	1	Scientific Literature	Antimicrob. Agents Chemother.	2009	CHEMBL3308072
CHEMBL18442	PLERIXAFOR	4	502.80	2	0.42	AMD-3100	c1cc(CN2CCCNCCNCCCNCC2)ccc1CN1CCCNCCNCCCNCC1	Inhibition						Not Active						False	CHEMBL1666160	Inhibition of Mab 12G5 binding to CXCR4 expressed in human MOLT4 cells at 1000 nM measured post drug washout by FACS analysis	B	BAO_0000219	cell-based format	None	None	None	MOLT-4	None	CHEMBL2107	C-X-C chemokine receptor type 4	Homo sapiens	SINGLE PROTEIN	CHEMBL1649540	1	Scientific Literature	Antimicrob. Agents Chemother.	2009	CHEMBL3307557
CHEMBL2062277		0	629.80	0	4.68	KRH-3955	CCCN(CCC)CCCCN(C)Cc1ccc(CN(Cc2ncc[nH]2)Cc2nccn2C)cc1.O=C(O)C(O)C(O)C(=O)O	IC50	'='	2.8	nM	8.55			UO_0000065	17.83	0.33	3.87	15.21	False	CHEMBL1666318	Inhibition of Mab 12G5 binding to wild type CXCR4 expressed in HEK293 cells	B	BAO_0000219	cell-based format	None	None	None	HEK293	None	CHEMBL2107	C-X-C chemokine receptor type 4	Homo sapiens	SINGLE PROTEIN	CHEMBL1649540	1	Scientific Literature	Antimicrob. Agents Chemother.	2009	CHEMBL3307715
CHEMBL2062277		0	629.80	0	4.68	KRH-3955	CCCN(CCC)CCCCN(C)Cc1ccc(CN(Cc2ncc[nH]2)Cc2nccn2C)cc1.O=C(O)C(O)C(O)C(=O)O	IC50	'='	1.6	nM	8.80			UO_0000065	18.34	0.34	4.12	15.65	False	CHEMBL1666332	Inhibition of Mab 12G5 binding to CXCR4 E288A/L290A mutant expressed in HEK293 cells	B	BAO_0000219	cell-based format	Homo sapiens	None	None	HEK293	None	CHEMBL2107	C-X-C chemokine receptor type 4	Homo sapiens	SINGLE PROTEIN	CHEMBL1649540	1	Scientific Literature	Antimicrob. Agents Chemother.	2009	CHEMBL3307715
CHEMBL18442	PLERIXAFOR	4	502.80	2	0.42	AMD-3100	c1cc(CN2CCCNCCNCCCNCC2)ccc1CN1CCCNCCNCCCNCC1	IC50	'='	72.7	nM	7.14			UO_0000065	14.20	0.27	6.72	9.08	False	CHEMBL1666329	Inhibition of Mab 12G5 binding to CXCR4 H281A mutant expressed in HEK293 cells	B	BAO_0000219	cell-based format	Homo sapiens	None	None	HEK293	None	CHEMBL2107	C-X-C chemokine receptor type 4	Homo sapiens	SINGLE PROTEIN	CHEMBL1649540	1	Scientific Literature	Antimicrob. Agents Chemother.	2009	CHEMBL3307715
CHEMBL584896		0	390.54	0	3.22	51	CN1CCN(c2cccc3nc(CN(C)[C@@H]4CCCc5cccnc54)[nH]c23)CC1	Activity						Active						False	CHEMBL1042770	Antagonist activity at CXCR4 by noncompetitive binding assay	B	BAO_0000357	single protein format	None	None	None	None	None	CHEMBL2107	C-X-C chemokine receptor type 4	Homo sapiens	SINGLE PROTEIN	CHEMBL1155333	1	Scientific Literature	Bioorg. Med. Chem. Lett.	2009	None
CHEMBL1092637		0	431.63	1	5.06	30	CC(C)N1CCC[C@H](Cn2c(CN(C)[C@H]3CCCc4cccnc43)nc3ccccc32)C1	IC50	'='	4.5	nM	8.35			UO_0000065	19.34	0.36	3.29	22.44	False	CHEMBL1117018	Inhibition of human CXCR4	B	BAO_0000357	single protein format	Homo sapiens	None	None	None	None	CHEMBL2107	C-X-C chemokine receptor type 4	Homo sapiens	SINGLE PROTEIN	CHEMBL1156326	1	Scientific Literature	Bioorg. Med. Chem. Lett.	2010	None
CHEMBL513863		0	338.54	0	4.33	(S)-5	CCCCCCCCCCC(C)(C)C(=O)N[C@H]1CCCCNC1=O	Inhibition	'='	13.0	%				UO_0000187					False	CHEMBL998983	Antagonist activity at CXCR4 in human THP1 cells assessed as inhibition of CXCL12-induced chemotaxis at 0.1 nM after 2 hrs by microtiter format trans-well migration assay	F	BAO_0000219	cell-based format	Homo sapiens	None	None	THP-1	None	CHEMBL2107	C-X-C chemokine receptor type 4	Homo sapiens	SINGLE PROTEIN	CHEMBL1136923	1	Scientific Literature	J. Med. Chem.	2009	CHEMBL3307574
CHEMBL577486		0	418.55	0	2.85	26	CN1CCN(C(=O)c2cccc3nc(CN(C)C4CCCc5cccnc54)[nH]c23)CC1	Activity						Active						False	CHEMBL1042770	Antagonist activity at CXCR4 by noncompetitive binding assay	B	BAO_0000357	single protein format	None	None	None	None	None	CHEMBL2107	C-X-C chemokine receptor type 4	Homo sapiens	SINGLE PROTEIN	CHEMBL1155333	1	Scientific Literature	Bioorg. Med. Chem. Lett.	2009	None
CHEMBL1949735		0	1500.73	None	None	11	CN1C(=O)[C@@H](Cc2ccc(O)cc2)NC(=O)CNC(=O)[C@H](Cc2ccc3ccccc3c2)NC(=O)[C@H](CCCNC(=N)N)NC(=O)[C@H]1CCCNC(=O)CCCC(=O)NCCC[C@@H]1C(=O)N[C@@H](CCCNC(N)=O)C(=O)N[C@@H](Cc2ccc3ccccc3c2)C(=O)NCC(=O)N[C@H](Cc2ccc(O)cc2)C(=O)N1C	IC50	'='	19.0	nM	7.72			UO_0000065	5.14	None	None	None	False	CHEMBL1954783	Displacement of [125I]-CPCR4 from CXCR4 receptor in human Jurkat cells after 2 hrs by gamma counting	B	BAO_0000219	cell-based format	Homo sapiens	None	None	Jurkat	None	CHEMBL2107	C-X-C chemokine receptor type 4	Homo sapiens	SINGLE PROTEIN	CHEMBL1949612	1	Scientific Literature	J. Med. Chem.	2011	CHEMBL3307526
CHEMBL1088913		0	349.48	0	3.58	rac-5	NCCCCN(Cc1nc2ccccc2[nH]1)C1CCCc2cccnc21	IC50	'='	36.0	nM	7.44			UO_0000065	21.30	0.39	3.86	10.51	False	CHEMBL1110059	Binding affinity to human CXCR4 expressed in HEK293 cells	B	BAO_0000219	cell-based format	Homo sapiens	None	None	HEK293	None	CHEMBL2107	C-X-C chemokine receptor type 4	Homo sapiens	SINGLE PROTEIN	CHEMBL1157822	1	Scientific Literature	Bioorg. Med. Chem. Lett.	2010	CHEMBL3307715
CHEMBL3327374		0	553.69	2	-0.27	12	N=C(N)NCCC[C@H]1C(=O)N(CCc2ccc3ccccc3c2)C[C@H]2SC[C@@H](NC(=O)CNC(=N)N)C(=O)N12	EC50	'>'	100000.0	nM				UO_0000065					False	CHEMBL3368946	Antagonist activity at human CXCR4 expressed in COS7 cells assessed as inhibition of [3H]inositol-phosphates formation after 90 mins by scintillation proximity-based functional assay	B	BAO_0000219	cell-based format	Homo sapiens	None	None	COS-7	None	CHEMBL2107	C-X-C chemokine receptor type 4	Homo sapiens	SINGLE PROTEIN	CHEMBL3352041	1	Scientific Literature	Bioorg. Med. Chem.	2014	CHEMBL3307648
CHEMBL436097		0	729.84	2	-1.07	2, FC092	N=C(N)NCCC[C@@H]1NC(=O)[C@@H](CCCNC(=N)N)NC(=O)[C@@H](Cc2ccc(O)cc2)NC(=O)CNC(=O)[C@H](Cc2ccc3ccccc3c2)NC1=O	EC50	'='	524.81	nM	6.28			UO_0000065	8.60	0.16	7.35	2.17	False	CHEMBL3368946	Antagonist activity at human CXCR4 expressed in COS7 cells assessed as inhibition of [3H]inositol-phosphates formation after 90 mins by scintillation proximity-based functional assay	B	BAO_0000219	cell-based format	Homo sapiens	None	None	COS-7	None	CHEMBL2107	C-X-C chemokine receptor type 4	Homo sapiens	SINGLE PROTEIN	CHEMBL3352041	1	Scientific Literature	Bioorg. Med. Chem.	2014	CHEMBL3307648
CHEMBL18442	PLERIXAFOR	4	502.80	2	0.42	1, AMD-3100	c1cc(CN2CCCNCCNCCCNCC2)ccc1CN1CCCNCCNCCCNCC1	IC50	'='	27.4	nM	7.56			UO_0000065					False	CHEMBL1031464	Antagonist activity at CXCR4 in human Jurkat cells assessed as inhibition of SDF1-induced cell migration	F	BAO_0000219	cell-based format	Homo sapiens	None	None	Jurkat	None	CHEMBL2107	C-X-C chemokine receptor type 4	Homo sapiens	SINGLE PROTEIN	CHEMBL1152739	1	Scientific Literature	Bioorg. Med. Chem.	2009	CHEMBL3307526
CHEMBL1949732		0	743.87	2	-0.08	8	CC(=O)NCCC[C@@H]1C(=O)N[C@@H](CCCNC(=N)N)C(=O)N[C@@H](Cc2ccc3ccccc3c2)C(=O)NCC(=O)N[C@H](Cc2ccc(O)cc2)C(=O)N1C	IC50	'='	60.0	nM	7.22			UO_0000065	9.71	0.18	7.30	2.91	False	CHEMBL1954783	Displacement of [125I]-CPCR4 from CXCR4 receptor in human Jurkat cells after 2 hrs by gamma counting	B	BAO_0000219	cell-based format	Homo sapiens	None	None	Jurkat	None	CHEMBL2107	C-X-C chemokine receptor type 4	Homo sapiens	SINGLE PROTEIN	CHEMBL1949612	1	Scientific Literature	J. Med. Chem.	2011	CHEMBL3307526
CHEMBL1802328		0	356.43	0	3.35	21b	CSc1ccnc(NCc2ccc(CNc3ncc(F)cn3)cc2)n1	EC	'='	1.0	nM				UO_0000065					False	CHEMBL1805498	Displacement of biotinylated-TN14003 from CXCL12 binding site of CXCR4 in human MDA-MB-231 cells assessed as concentration required to inhibit >50% using rhodamine staining	B	BAO_0000219	cell-based format	Homo sapiens	None	None	MDA-MB-231	None	CHEMBL2107	C-X-C chemokine receptor type 4	Homo sapiens	SINGLE PROTEIN	CHEMBL1799970	1	Scientific Literature	J. Med. Chem.	2010	CHEMBL3307960
CHEMBL1802324		0	359.48	0	4.30	10h	c1cnc(NCc2ccc(CNc3ccccc3N3CCCC3)cc2)nc1	EC	'='	100.0	nM				UO_0000065					False	CHEMBL1805498	Displacement of biotinylated-TN14003 from CXCL12 binding site of CXCR4 in human MDA-MB-231 cells assessed as concentration required to inhibit >50% using rhodamine staining	B	BAO_0000219	cell-based format	Homo sapiens	None	None	MDA-MB-231	None	CHEMBL2107	C-X-C chemokine receptor type 4	Homo sapiens	SINGLE PROTEIN	CHEMBL1799970	1	Scientific Literature	J. Med. Chem.	2010	CHEMBL3307960
CHEMBL237631		0	324.37	1	5.19	6	Fc1ccccc1NCc1ccc(CNc2ccccc2F)cc1	EC	'='	100.0	nM				UO_0000065					False	CHEMBL1805498	Displacement of biotinylated-TN14003 from CXCL12 binding site of CXCR4 in human MDA-MB-231 cells assessed as concentration required to inhibit >50% using rhodamine staining	B	BAO_0000219	cell-based format	Homo sapiens	None	None	MDA-MB-231	None	CHEMBL2107	C-X-C chemokine receptor type 4	Homo sapiens	SINGLE PROTEIN	CHEMBL1799970	1	Scientific Literature	J. Med. Chem.	2010	CHEMBL3307960
CHEMBL477121		0	410.61	0	1.74	AMD-3465	c1ccc(CNCc2ccc(CN3CCCNCCNCCCNCC3)cc2)nc1	Ki	'='	220.0	nM	6.66			UO_0000065					False	CHEMBL951591	Antagonist activity at human CXCR4 Q200W mutant expressed in COS7 cells coexpressing G protein Gqi4myr assessed as inhibition of CXCL12-induced phosphatidylinositol turnover	F	BAO_0000219	cell-based format	Homo sapiens	None	None	COS-7	None	CHEMBL2107	C-X-C chemokine receptor type 4	Homo sapiens	SINGLE PROTEIN	CHEMBL1156482	1	Scientific Literature	J. Biol. Chem.	2007	CHEMBL3307648
CHEMBL477121		0	410.61	0	1.74	AMD-3465	c1ccc(CNCc2ccc(CN3CCCNCCNCCCNCC3)cc2)nc1	logIC50	'='	-6.84										False	CHEMBL951592	Antagonist activity at human CXCR4 Q200A mutant expressed in COS7 cells coexpressing G protein Gqi4myr assessed as inhibition of CXCL12-induced phosphatidylinositol turnover	F	BAO_0000219	cell-based format	Homo sapiens	None	None	COS-7	None	CHEMBL2107	C-X-C chemokine receptor type 4	Homo sapiens	SINGLE PROTEIN	CHEMBL1156482	1	Scientific Literature	J. Biol. Chem.	2007	CHEMBL3307648
CHEMBL2170299		0	451.14	0	4.39	11(S,R)	C[C@H]1CCCCN1CCCNCc1ccc(CNCCCN2CCCC[C@H]2C)cc1.Cl	Inhibition						Not Active						False	CHEMBL2173462	Inhibition of CXCR4 in human GBM2 cells assessed as reduction of total AKT level at 0.1 uM after 8 hrs by immunoblotting assay	B	BAO_0000219	cell-based format	Homo sapiens	None	None	GBM2	None	CHEMBL2107	C-X-C chemokine receptor type 4	Homo sapiens	SINGLE PROTEIN	CHEMBL2169816	1	Scientific Literature	J. Med. Chem.	2012	None
CHEMBL1256583		0	2715.07	None	None	4F-benzoyl-TZ14011	Cl.N=C(N)NCCC[C@H](NC(=O)[C@H]1CSSC[C@@H](NC(=O)[C@H](Cc2ccc3ccccc3c2)NC(=O)[C@H](CCCNC(=N)N)NC(=O)[C@H](CCCNC(=N)N)NC(=O)c2ccc(F)cc2)C(=O)N[C@@H](Cc2ccc(O)cc2)C(=O)N[C@@H](CCCNC(N)=O)C(=O)N[C@@H](CCCNC(=N)N)C(=O)N[C@@H](CCCCNC(=O)CCC(=O)NCCCCCCCCN2CCC(NC(=O)C(=O)Nc3ccc(Cl)cc3)CC2)C(=O)N2CCC[C@H]2C(=O)N[C@@H](Cc2ccc(O)cc2)C(=O)N[C@@H](CCCNC(=N)N)C(=O)N[C@@H](CCCNC(N)=O)C(=O)N1)C(N)=O	EC50	'='	5.9	nM	8.23			UO_0000065	3.07	None	None	None	False	CHEMBL1259506	Displacement of [125I]-SDF-1-alpha from CXCR4 expressed in CHO cells	B	BAO_0000219	cell-based format	None	None	None	CHO	None	CHEMBL2107	C-X-C chemokine receptor type 4	Homo sapiens	SINGLE PROTEIN	CHEMBL1255517	1	Scientific Literature	Bioorg. Med. Chem. Lett.	2010	CHEMBL3308072
CHEMBL477121		0	410.61	0	1.74	AMD-3465	c1ccc(CNCc2ccc(CN3CCCNCCNCCCNCC3)cc2)nc1	Ki	'='	180.0	nM	6.75			UO_0000065					False	CHEMBL951587	Antagonist activity at human CXCR4 D171N mutant expressed in COS7 cells coexpressing G protein Gqi4myr assessed as inhibition of CXCL12-induced phosphatidylinositol turnover	F	BAO_0000219	cell-based format	Homo sapiens	None	None	COS-7	None	CHEMBL2107	C-X-C chemokine receptor type 4	Homo sapiens	SINGLE PROTEIN	CHEMBL1156482	1	Scientific Literature	J. Biol. Chem.	2007	CHEMBL3307648
CHEMBL478168		0	409.62	0	2.34	AMD-3529	c1ccc(CNCc2ccc(CN3CCCNCCNCCCNCC3)cc2)cc1	logIC50	'='	-5.05										False	CHEMBL951594	Antagonist activity at human CXCR4 Y255A mutant expressed in COS7 cells coexpressing G protein Gqi4myr assessed as inhibition of CXCL12-induced phosphatidylinositol turnover	F	BAO_0000219	cell-based format	Homo sapiens	None	None	COS-7	None	CHEMBL2107	C-X-C chemokine receptor type 4	Homo sapiens	SINGLE PROTEIN	CHEMBL1156482	1	Scientific Literature	J. Biol. Chem.	2007	CHEMBL3307648
CHEMBL122226		0	304.48	0	1.36	AMD-3389	Cc1ccc(CN2CCCNCCNCCCNCC2)cc1	Ki	'='	2500.0	nM	5.60			UO_0000065					False	CHEMBL951595	Antagonist activity at transmembrane domain 6 of human CXCR4 I259A mutant expressed in COS7 cells coexpressing G protein Gqi4myr assessed as inhibition of CXCL12-induced phosphatidylinositol turnover	F	BAO_0000219	cell-based format	Homo sapiens	None	None	COS-7	None	CHEMBL2107	C-X-C chemokine receptor type 4	Homo sapiens	SINGLE PROTEIN	CHEMBL1156482	1	Scientific Literature	J. Biol. Chem.	2007	CHEMBL3307648
CHEMBL122226		0	304.48	0	1.36	AMD-3389	Cc1ccc(CN2CCCNCCNCCCNCC2)cc1	Ki	'='	22000.0	nM	4.66			UO_0000065					False	CHEMBL951598	Antagonist activity at human CXCR4 H281A mutant expressed in COS7 cells coexpressing G protein Gqi4myr assessed as inhibition of CXCL12-induced phosphatidylinositol turnover	F	BAO_0000219	cell-based format	Homo sapiens	None	None	COS-7	None	CHEMBL2107	C-X-C chemokine receptor type 4	Homo sapiens	SINGLE PROTEIN	CHEMBL1156482	1	Scientific Literature	J. Biol. Chem.	2007	CHEMBL3307648
CHEMBL478168		0	409.62	0	2.34	AMD-3529	c1ccc(CNCc2ccc(CN3CCCNCCNCCCNCC3)cc2)cc1	Ki	'='	420.0	nM	6.38			UO_0000065					False	CHEMBL951599	Antagonist activity at human CXCR4 I284A mutant expressed in COS7 cells coexpressing G protein Gqi4myr assessed as inhibition of CXCL12-induced phosphatidylinositol turnover	F	BAO_0000219	cell-based format	Homo sapiens	None	None	COS-7	None	CHEMBL2107	C-X-C chemokine receptor type 4	Homo sapiens	SINGLE PROTEIN	CHEMBL1156482	1	Scientific Literature	J. Biol. Chem.	2007	CHEMBL3307648
CHEMBL477121		0	410.61	0	1.74	AMD-3465	c1ccc(CNCc2ccc(CN3CCCNCCNCCCNCC3)cc2)nc1	Ki	'='	10.0	nM	8.00			UO_0000065					False	CHEMBL951600	Antagonist activity at human CXCR4 T287A mutant expressed in COS7 cells coexpressing G protein Gqi4myr assessed as inhibition of CXCL12-induced phosphatidylinositol turnover	F	BAO_0000219	cell-based format	Homo sapiens	None	None	COS-7	None	CHEMBL2107	C-X-C chemokine receptor type 4	Homo sapiens	SINGLE PROTEIN	CHEMBL1156482	1	Scientific Literature	J. Biol. Chem.	2007	CHEMBL3307648
CHEMBL477121		0	410.61	0	1.74	AMD-3465	c1ccc(CNCc2ccc(CN3CCCNCCNCCCNCC3)cc2)nc1	logIC50	'='	-5.17										False	CHEMBL951601	Antagonist activity at human CXCR4 E288A mutant expressed in COS7 cells coexpressing G protein Gqi4myr assessed as inhibition of CXCL12-induced phosphatidylinositol turnover	F	BAO_0000219	cell-based format	Homo sapiens	None	None	COS-7	None	CHEMBL2107	C-X-C chemokine receptor type 4	Homo sapiens	SINGLE PROTEIN	CHEMBL1156482	1	Scientific Literature	J. Biol. Chem.	2007	CHEMBL3307648
CHEMBL18442	PLERIXAFOR	4	502.80	2	0.42	AMD-3100	c1cc(CN2CCCNCCNCCCNCC2)ccc1CN1CCCNCCNCCCNCC1	IC50	'='	175.3	nM	6.76			UO_0000065	13.44	0.26	6.34	8.59	False	CHEMBL1666328	Inhibition of Mab 12G5 binding to CXCR4 V280A mutant expressed in HEK293 cells	B	BAO_0000219	cell-based format	Homo sapiens	None	None	HEK293	None	CHEMBL2107	C-X-C chemokine receptor type 4	Homo sapiens	SINGLE PROTEIN	CHEMBL1649540	1	Scientific Literature	Antimicrob. Agents Chemother.	2009	CHEMBL3307715
CHEMBL1682860		0	325.46	0	2.68	2h	NCCCCN(Cc1cccc(N)n1)C1CCCc2cccnc21	IC50	'='	49.0	nM	7.31			UO_0000065					False	CHEMBL1685195	Antagonist activity at CXCR4 in human CEM-CCRF cells assessed as inhibition of SDF-1-induced calcium signaling	F	BAO_0000219	cell-based format	Homo sapiens	None	None	CEM-CCRF	None	CHEMBL2107	C-X-C chemokine receptor type 4	Homo sapiens	SINGLE PROTEIN	CHEMBL1681661	1	Scientific Literature	Bioorg. Med. Chem. Lett.	2011	None
CHEMBL1682998		0	298.43	0	3.09	(S)-4a	Cc1cccnc1CN(CCCCN)[C@@H](C)c1ccccn1	IC50	'='	35.8	nM	7.45			UO_0000065	24.95	0.46	4.36	13.53	False	CHEMBL1685196	Displacement of [125I]SDF-1alpha from CXCR4 in human CEM-CCRF cells by liquid scintillation counting	B	BAO_0000219	cell-based format	Homo sapiens	None	None	CEM-CCRF	None	CHEMBL2107	C-X-C chemokine receptor type 4	Homo sapiens	SINGLE PROTEIN	CHEMBL1681661	1	Scientific Literature	Bioorg. Med. Chem. Lett.	2011	None
CHEMBL1802326		0	359.48	0	4.30	10j	c1cnc(NCc2ccc(CNc3ccc(N4CCCC4)cc3)cc2)nc1	Inhibition	'='	57.0	%				UO_0000187					False	CHEMBL1805500	Antagonist activity at CXCR4 in human MDA-MB-231 cells assessed as inhibition of CXCL12-mediated cell invasion at 10 nM by madrigal cell invasion assay	F	BAO_0000219	cell-based format	Homo sapiens	None	None	MDA-MB-231	None	CHEMBL2107	C-X-C chemokine receptor type 4	Homo sapiens	SINGLE PROTEIN	CHEMBL1799970	1	Scientific Literature	J. Med. Chem.	2010	CHEMBL3307960
CHEMBL3827564		0	244.38	0	2.88	Ia	c1cc(CN2CCCC2)ccc1CN1CCCC1	EC	'='	1000.0	nM				UO_0000065					False	CHEMBL3829147	Displacement of biotinylated TN14003 from CXCR4 CXCL12 binding domain in human MDA-MB-231 cells preincubated for 10 mins followed by biotinylated TN14003 addition measured after 30 mins using streptavidin-conjugated rhodamine by fluorescence microscopic analysis	B	BAO_0000219	cell-based format	Homo sapiens	None	None	MDA-MB-231	None	CHEMBL2107	C-X-C chemokine receptor type 4	Homo sapiens	SINGLE PROTEIN	CHEMBL3826889	1	Scientific Literature	Eur. J. Med. Chem.	2016	CHEMBL3307960
CHEMBL2179460		0	3105.60	None	None	6	Cc1cn(CCC[n+]2ccc(-c3cc[n+](Cc4cc(C[n+]5ccc(-c6cc[n+](CCCn7cc(C)c(=O)[nH]c7=O)cc6)cc5)cc(-[n+]5ccc(-c6cc[n+](-c7cc(C[n+]8ccc(-c9cc[n+](CCCn%10cc(C)c(=O)[nH]c%10=O)cc9)cc8)cc(C[n+]8ccc(-c9cc[n+](CCCn%10cc(C)c(=O)[nH]c%10=O)cc9)cc8)c7)cc6)cc5)c4)cc3)cc2)c(=O)[nH]c1=O.F[P-](F)(F)(F)(F)F.F[P-](F)(F)(F)(F)F.F[P-](F)(F)(F)(F)F.F[P-](F)(F)(F)(F)F.F[P-](F)(F)(F)(F)F.F[P-](F)(F)(F)(F)F.F[P-](F)(F)(F)(F)F.…	Inhibition						Dose-dependent effect						False	CHEMBL2187385	Inhibition of anti-CXCR4 mAbs clone 173 binding to CXCR4 in human SUPT1 cells incubated for 15 mins by FACS	B	BAO_0000219	cell-based format	Homo sapiens	None	None	SUPT1	None	CHEMBL2107	C-X-C chemokine receptor type 4	Homo sapiens	SINGLE PROTEIN	CHEMBL2177043	1	Scientific Literature	J. Med. Chem.	2012	None
CHEMBL2179459		0	7811.93	None	None	7	Cc1cn(CCC[n+]2ccc(-c3cc[n+](Cc4cc(C[n+]5ccc(-c6cc[n+](CCCn7cc(C)c(=O)[nH]c7=O)cc6)cc5)cc(C[n+]5ccc(-c6cc[n+](Cc7cc(C[n+]8ccc(-c9cc[n+](Cc%10cc(C[n+]%11ccc(-c%12cc[n+](CCCn%13cc(C)c(=O)[nH]c%13=O)cc%12)cc%11)cc(C[n+]%11ccc(-c%12cc[n+](CCCn%13cc(C)c(=O)[nH]c%13=O)cc%12)cc%11)c%10)cc9)cc8)cc(-[n+]8ccc(-c9cc[n+](-c%10cc(C[n+]%11ccc(-c%12cc[n+](Cc%13cc(C[n+]%14ccc(-c%15cc[n+](CCCn%16cc(C)c(=O)[nH]c%16…	Inhibition						Dose-dependent effect						False	CHEMBL2187384	Inhibition of anti-CXCR4 mAbs clone 12G5 binding to CXCR4 in human SUPT1 cells incubated for 15 mins by FACS	B	BAO_0000219	cell-based format	Homo sapiens	None	None	SUPT1	None	CHEMBL2107	C-X-C chemokine receptor type 4	Homo sapiens	SINGLE PROTEIN	CHEMBL2177043	1	Scientific Literature	J. Med. Chem.	2012	None
CHEMBL2179460		0	3105.60	None	None	6	Cc1cn(CCC[n+]2ccc(-c3cc[n+](Cc4cc(C[n+]5ccc(-c6cc[n+](CCCn7cc(C)c(=O)[nH]c7=O)cc6)cc5)cc(-[n+]5ccc(-c6cc[n+](-c7cc(C[n+]8ccc(-c9cc[n+](CCCn%10cc(C)c(=O)[nH]c%10=O)cc9)cc8)cc(C[n+]8ccc(-c9cc[n+](CCCn%10cc(C)c(=O)[nH]c%10=O)cc9)cc8)c7)cc6)cc5)c4)cc3)cc2)c(=O)[nH]c1=O.F[P-](F)(F)(F)(F)F.F[P-](F)(F)(F)(F)F.F[P-](F)(F)(F)(F)F.F[P-](F)(F)(F)(F)F.F[P-](F)(F)(F)(F)F.F[P-](F)(F)(F)(F)F.F[P-](F)(F)(F)(F)F.…	Inhibition						Dose-dependent effect						False	CHEMBL2187384	Inhibition of anti-CXCR4 mAbs clone 12G5 binding to CXCR4 in human SUPT1 cells incubated for 15 mins by FACS	B	BAO_0000219	cell-based format	Homo sapiens	None	None	SUPT1	None	CHEMBL2107	C-X-C chemokine receptor type 4	Homo sapiens	SINGLE PROTEIN	CHEMBL2177043	1	Scientific Literature	J. Med. Chem.	2012	None
CHEMBL2322875		0	451.28	0	3.87	14	COc1cc(N2CCN(C(=O)Cn3nc(C(F)(F)F)c(Cl)c3C)CC2)ccc1Cl	Inhibition						Not Active						False	CHEMBL2328023	Antagonist activity at CXCR4 (unknown origin) assessed as inhibition of chemotaxis at 10 uM	B	BAO_0000357	single protein format	Homo sapiens	None	None	None	None	CHEMBL2107	C-X-C chemokine receptor type 4	Homo sapiens	SINGLE PROTEIN	CHEMBL2321873	1	Scientific Literature	Bioorg. Med. Chem. Lett.	2013	None
CHEMBL2062277		0	629.80	0	4.68	KRH-3955	CCCN(CCC)CCCCN(C)Cc1ccc(CN(Cc2ncc[nH]2)Cc2nccn2C)cc1.O=C(O)C(O)C(O)C(=O)O	IC90	'>'	10.0	nM				UO_0000065					False	CHEMBL1666320	Inhibition of Mab 12G5 binding to CXCR4 V112A mutant expressed in HEK293 cells	B	BAO_0000219	cell-based format	Homo sapiens	None	None	HEK293	None	CHEMBL2107	C-X-C chemokine receptor type 4	Homo sapiens	SINGLE PROTEIN	CHEMBL1649540	1	Scientific Literature	Antimicrob. Agents Chemother.	2009	CHEMBL3307715
CHEMBL1201187	MARAVIROC	4	513.68	2	5.95	Maraviroc	Cc1nnc(C(C)C)n1[C@H]1C[C@@H]2CC[C@H](C1)N2CC[C@H](NC(=O)C1CCC(F)(F)CC1)c1ccccc1	Inhibition						Not Active						False	CHEMBL3610417	Inhibition of CXCR4 in human Jurkat cells assessed as reduction in HIV-Nef-M1-induced mitochondrial membrane depolarization at 0.01 to 100 uM by JC1 dye based fluorescence depolarization assay	B	BAO_0000219	cell-based format	Homo sapiens	None	None	Jurkat	None	CHEMBL2107	C-X-C chemokine receptor type 4	Homo sapiens	SINGLE PROTEIN	CHEMBL3608277	1	Scientific Literature	ACS Med. Chem. Lett.	2015	CHEMBL3307526
CHEMBL3581285		0	657.78	2	-2.23	5d	C[C@@H]1NC(=O)[C@H](CCCNC(=N)N)N(C)C(=O)[C@H](CCCNC(=N)N)NC(=O)[C@@H](Cc2ccc(O)cc2)NC(=O)[C@@H]2CCCN2C1=O	IC50	'>'	30000.0	nM				UO_0000065					False	CHEMBL3583503	Inhibition of [125I]SDF-1alpha binding to CXCR4 (unknown origin) expressed in HEK293 cell membranes incubated for 1 hr by radioligand displacement assay	B	BAO_0000219	cell-based format	Homo sapiens	None	None	HEK293	None	CHEMBL2107	C-X-C chemokine receptor type 4	Homo sapiens	SINGLE PROTEIN	CHEMBL3580653	1	Scientific Literature	J. Med. Chem.	2015	CHEMBL3307715
CHEMBL478168		0	409.62	0	2.34	AMD-3529	c1ccc(CNCc2ccc(CN3CCCNCCNCCCNCC3)cc2)cc1	logIC50	'='	-4.96										False	CHEMBL951601	Antagonist activity at human CXCR4 E288A mutant expressed in COS7 cells coexpressing G protein Gqi4myr assessed as inhibition of CXCL12-induced phosphatidylinositol turnover	F	BAO_0000219	cell-based format	Homo sapiens	None	None	COS-7	None	CHEMBL2107	C-X-C chemokine receptor type 4	Homo sapiens	SINGLE PROTEIN	CHEMBL1156482	1	Scientific Literature	J. Biol. Chem.	2007	CHEMBL3307648
CHEMBL107439		0	682.27	2	6.92	34	C=CCN(C(=O)OCc1ccccc1)C1CCN(CCC(C)(CN2C(=O)N[C@H](Cc3c[nH]c4ccccc34)C2=O)c2cccc(Cl)c2)CC1	IC50	'>'	1000.0	nM				UO_0000065					False	CHEMBL652952	Inhibitory activity against C-X-C chemokine receptor type 4	B	BAO_0000357	single protein format	None	None	None	None	None	CHEMBL2107	C-X-C chemokine receptor type 4	Homo sapiens	SINGLE PROTEIN	CHEMBL1133866	1	Scientific Literature	Bioorg. Med. Chem. Lett.	2001	None
CHEMBL1949887		0	2000.30	None	None	21	CN1C(=O)[C@@H](Cc2ccc(O)cc2)NC(=O)CNC(=O)[C@H](Cc2ccc3ccccc3c2)NC(=O)[C@H](CCCNC(=N)N)NC(=O)[C@H]1CCCNC(=O)C[C@H](NC(=O)CCCCCNC(=O)CN1CCN(CC(=O)O)CCN(CC(=O)O)CCN(CC(=O)O)CC1)C(=O)NCCC[C@@H]1C(=O)N[C@@H](CCCNC(=N)N)C(=O)N[C@@H](Cc2ccc3ccccc3c2)C(=O)NCC(=O)N[C@H](Cc2ccc(O)cc2)C(=O)N1C	IC50	'='	98.0	nM	7.01			UO_0000065	3.50	None	None	None	False	CHEMBL1954783	Displacement of [125I]-CPCR4 from CXCR4 receptor in human Jurkat cells after 2 hrs by gamma counting	B	BAO_0000219	cell-based format	Homo sapiens	None	None	Jurkat	None	CHEMBL2107	C-X-C chemokine receptor type 4	Homo sapiens	SINGLE PROTEIN	CHEMBL1949612	1	Scientific Literature	J. Med. Chem.	2011	CHEMBL3307526
CHEMBL460482		0	372.56	0	4.78	1n	C1=C(CS/C(=N\C2CCCCC2)Nc2ccccc2)N2CCN=C2S1	IC50	'>'	10000.0	nM				UO_0000065					False	CHEMBL958139	Displacement of [125I]CXCL12 from CXCR4 in human CEM cells	B	BAO_0000219	cell-based format	Homo sapiens	None	None	CCRF-CEM	None	CHEMBL2107	C-X-C chemokine receptor type 4	Homo sapiens	SINGLE PROTEIN	CHEMBL1151747	1	Scientific Literature	J. Med. Chem.	2008	CHEMBL3307641
CHEMBL460482		0	372.56	0	4.78	1n	C1=C(CS/C(=N\C2CCCCC2)Nc2ccccc2)N2CCN=C2S1	IC50	'='	5275.0	nM	5.28			UO_0000065					False	CHEMBL958141	Activity at CXCR4 in human CEM cells assessed as inhibition of CXCL12-induced calcium mobilization	F	BAO_0000219	cell-based format	Homo sapiens	None	None	CCRF-CEM	None	CHEMBL2107	C-X-C chemokine receptor type 4	Homo sapiens	SINGLE PROTEIN	CHEMBL1151747	1	Scientific Literature	J. Med. Chem.	2008	CHEMBL3307641
CHEMBL518501		0	434.72	1	6.15	1u	CC1(C)CN2C(CS/C(=N\C3CCCCCC3)NC3CCCCCC3)=CSC2=N1	IC50	'='	8.8	nM	8.06			UO_0000065	18.53	0.38	1.91	20.14	False	CHEMBL958139	Displacement of [125I]CXCL12 from CXCR4 in human CEM cells	B	BAO_0000219	cell-based format	Homo sapiens	None	None	CCRF-CEM	None	CHEMBL2107	C-X-C chemokine receptor type 4	Homo sapiens	SINGLE PROTEIN	CHEMBL1151747	1	Scientific Literature	J. Med. Chem.	2008	CHEMBL3307641
CHEMBL2311028	PLERIXAFOR OCTAHYDROCHLORIDE	0	794.48	2	0.42	2, AMD3100	Cl.Cl.Cl.Cl.Cl.Cl.Cl.Cl.c1cc(CN2CCCNCCNCCCNCC2)ccc1CN1CCCNCCNCCCNCC1	Inhibition						Not Active						False	CHEMBL2173465	Inhibition of CXCR4 in human GBM2 cells assessed as reduction of AKT phosphorylation at 1 uM after 8 hrs by immunoblotting assay	B	BAO_0000219	cell-based format	Homo sapiens	None	None	GBM2	None	CHEMBL2107	C-X-C chemokine receptor type 4	Homo sapiens	SINGLE PROTEIN	CHEMBL2169816	1	Scientific Literature	J. Med. Chem.	2012	None
CHEMBL2170299		0	451.14	0	4.39	11(S,R)	C[C@H]1CCCCN1CCCNCc1ccc(CNCCCN2CCCC[C@H]2C)cc1.Cl	IC50	'='	790.0	nM	6.10			UO_0000065					False	CHEMBL2173538	Antagonist activity at human recombinant CXCR4 expressed in CHO cells assessed as inhibition of SDF1a-induced electrical impedance by dielectric spectroscopic analysis	F	BAO_0000219	cell-based format	Homo sapiens	None	None	CHO	None	CHEMBL2107	C-X-C chemokine receptor type 4	Homo sapiens	SINGLE PROTEIN	CHEMBL2169816	1	Scientific Literature	J. Med. Chem.	2012	CHEMBL3308072
CHEMBL2370106		0	1980.37	None	None	TA14006	C[C@@H]1NC(=O)[C@H](CCCN=C(N)N)NC(=O)[C@H](Cc2ccc(O)cc2)NC(=O)[C@@H](NC(=O)[C@H](Cc2ccc3ccccc3c2)NC(=O)[C@H](CCCN=C(N)N)NC(=O)[C@@H](N)CCCN=C(N)N)CSSC[C@@H](C(=O)N[C@@H](CCCN=C(N)N)C(=O)O)NC(=O)[C@H](CCCNC(N)=O)NC(=O)[C@H](CCCN=C(N)N)NC(=O)[C@H](Cc2ccc(O)cc2)NC(=O)[C@@H]2CCCN2C(=O)[C@@H](CCCCN)NC1=O	Ratio						Not Determined						False	CHEMBL852821	Ratio of cytotoxic concentration (CC50) in test-II to that of EC50 of compound; Not tested	F	BAO_0000019	assay format	Homo sapiens	None	None	None	None	CHEMBL2107	C-X-C chemokine receptor type 4	Homo sapiens	SINGLE PROTEIN	CHEMBL1132828	1	Scientific Literature	Bioorg. Med. Chem. Lett.	2000	None
CHEMBL2370140		0	1980.37	None	None	TA14007	C[C@H]1NC(=O)[C@H](CCCCN)NC(=O)[C@H](CCCN=C(N)N)NC(=O)[C@H](Cc2ccc(O)cc2)NC(=O)[C@@H](NC(=O)[C@H](Cc2ccc3ccccc3c2)NC(=O)[C@H](CCCN=C(N)N)NC(=O)[C@@H](N)CCCN=C(N)N)CSSC[C@@H](C(=O)N[C@@H](CCCN=C(N)N)C(=O)O)NC(=O)[C@H](CCCNC(N)=O)NC(=O)[C@H](CCCN=C(N)N)NC(=O)[C@H](Cc2ccc(O)cc2)NC(=O)[C@@H]2CCCN2C1=O	EC50	'='	16.0	nM	7.80			UO_0000065					False	CHEMBL710701	Inhibition of HIV-induced cytopathogenicity in MT-4 cell	F	BAO_0000219	cell-based format	Homo sapiens	None	None	MT4	None	CHEMBL2107	C-X-C chemokine receptor type 4	Homo sapiens	SINGLE PROTEIN	CHEMBL1132828	1	Scientific Literature	Bioorg. Med. Chem. Lett.	2000	CHEMBL3308375
CHEMBL4078698		0	1020.25	None	None	18	CC(=O)N[C@@H](CCCNC(=N)N)C(=O)N[C@@H](C)C(=O)N[C@@H]1CSSC(C)(C)[C@@H](C(=O)O)NC(=O)[C@H](Cc2ccc3ccccc3c2)NC(=O)[C@H](Cc2ccccc2)NC(=O)[C@H](CCCNC(=N)N)NC1=O	IC50	'='	1.5	nM	8.82			UO_0000065	8.65	None	None	None	False	CHEMBL4032403	Inhibition of anti-CXCR4 PE antibody clone 12G5 binding to CXCR4 in human CCRF-CEM cells preincubated for 30 mins followed by anti-CXCR4 PE antibody clone 12G5 addition measured after 30 mins by flow cytometric method	B	BAO_0000219	cell-based format	Homo sapiens	None	None	None	None	CHEMBL2107	C-X-C chemokine receptor type 4	Homo sapiens	SINGLE PROTEIN	CHEMBL4028895	1	Scientific Literature	J Med Chem	2017	None
CHEMBL18442	PLERIXAFOR	4	502.80	2	0.42	1	c1cc(CN2CCCNCCNCCCNCC2)ccc1CN1CCCNCCNCCCNCC1	IC50	'='	6200.0	nM	5.21			UO_0000065	10.36	0.20	4.79	6.62	False	CHEMBL4032403	Inhibition of anti-CXCR4 PE antibody clone 12G5 binding to CXCR4 in human CCRF-CEM cells preincubated for 30 mins followed by anti-CXCR4 PE antibody clone 12G5 addition measured after 30 mins by flow cytometric method	B	BAO_0000219	cell-based format	Homo sapiens	None	None	None	None	CHEMBL2107	C-X-C chemokine receptor type 4	Homo sapiens	SINGLE PROTEIN	CHEMBL4028895	1	Scientific Literature	J Med Chem	2017	None
CHEMBL3902257		0	524.70	2	1.59	10a,b-mixture of diastereomers	N=C(N)NCCCC1CSC2CN(Cc3ccc4ccccc4c3)C(=O)[C@H](CCCNC(=N)N)N2C1=O	EC50	'>'	100000.0	nM				UO_0000065					False	CHEMBL3874757	Antagonist activity at wild-type human CXCR4 expressed in COS7 cells co-expressing chimeric galphai assessed as inhibition of CXCL12-induced [3H]inositol-phosphate accumulation measured after 90 mins in presence of Myo-[2-3H]-inositol by scintillation proximity assay	B	BAO_0000219	cell-based format	Homo sapiens	None	None	COS-7	None	CHEMBL2107	C-X-C chemokine receptor type 4	Homo sapiens	SINGLE PROTEIN	CHEMBL3872260	1	Scientific Literature	Bioorg Med Chem	2017	CHEMBL3307648
CHEMBL3896351		0	942.14	3	-2.09	12	CC(=O)N[C@H](CCCNC(=N)N)C(=O)N[C@@H](C)C(=O)N[C@H]1CSSC[C@@H](C(=O)O)NC(=O)[C@H](Cc2ccccc2)NC(=O)[C@H](Cc2ccccc2)NC(=O)[C@H](CCCNC(=N)N)NC1=O	IC50	'>'	10000.0	nM				UO_0000065					False	CHEMBL3855308	Inhibition of PE-conjugated-12G5 anti-CXCR4 antibody binding to CXCR4 in human CEM-CCRF cells preincubated for 30 mins followed by antibody addition by FACS Canto II cytofluorometric analysis	B	BAO_0000219	cell-based format	Homo sapiens	None	None	CEM-CCRF	None	CHEMBL2107	C-X-C chemokine receptor type 4	Homo sapiens	SINGLE PROTEIN	CHEMBL3853330	1	Scientific Literature	J Med Chem	2016	None
CHEMBL129	ZIDOVUDINE	4	267.25	0	-0.20	AZT	Cc1cn([C@H]2C[C@H](N=[N+]=[N-])[C@@H](CO)O2)c(=O)[nH]c1=O	IC50						Not Determined						False	CHEMBL710308	Inhibitory concentration determined on an HIV infection model mediated by CXCR4; Not tested	F	BAO_0000019	assay format	None	None	None	None	None	CHEMBL2107	C-X-C chemokine receptor type 4	Homo sapiens	SINGLE PROTEIN	CHEMBL1134146	1	Scientific Literature	Bioorg. Med. Chem. Lett.	2001	None
CHEMBL2372994		0	2052.44	None	None	TC-14005	NCCCC[C@H]1NC(=O)[C@H](CCCN=C(N)N)NC(=O)[C@@H](Cc2ccc(O)cc2)NC(=O)[C@H](NC(=O)[C@@H](NC(=O)[C@H](CCCN=C(N)N)NC(=O)[C@@H](N)CCCN=C(N)N)c2ccc3ccccc3c2)CSSC[C@H](C(=O)N[C@@H](CCCN=C(N)N)C(=O)O)NC(=O)[C@H](CCCNC(N)=O)NC(=O)[C@H](CCCN=C(N)N)NC(=O)[C@H](Cc2ccc(O)cc2)NC(=O)[C@H]2CCCN2C(=O)[C@H](CCCNC(N)=O)NC1=O	IC50	'='	22.8	nM	7.64			UO_0000065					False	CHEMBL710307	Inhibitory concentration determined on an HIV infection model mediated by CXCR4	F	BAO_0000019	assay format	None	None	None	None	None	CHEMBL2107	C-X-C chemokine receptor type 4	Homo sapiens	SINGLE PROTEIN	CHEMBL1134146	1	Scientific Literature	Bioorg. Med. Chem. Lett.	2001	None
CHEMBL2373003		0	2024.42	None	None	TC-14022	NCCCC[C@@H]1NC(=O)[C@@H](CCCCN)NC(=O)[C@H](CCCN=C(N)N)NC(=O)[C@@H](Cc2ccc(O)cc2)NC(=O)[C@H](NC(=O)[C@@H](NC(=O)[C@H](CCCN=C(N)N)NC(=O)[C@@H](N)CCCNC(N)=O)c2ccc3ccccc3c2)CSSC[C@H](C(=O)N[C@@H](CCCN=C(N)N)C(N)=O)NC(=O)[C@H](CCCNC(N)=O)NC(=O)[C@H](CCCNC(N)=O)NC(=O)[C@H](Cc2ccc(O)cc2)NC(=O)[C@H]2CCCN2C1=O	EC50	'='	40.0	nM	7.40			UO_0000065					False	CHEMBL712344	Effective concentration for 50% protection of HIV-induced cytopathogenicity in MT-4 cells on the MTT assay	F	BAO_0000219	cell-based format	None	None	None	MT4	None	CHEMBL2107	C-X-C chemokine receptor type 4	Homo sapiens	SINGLE PROTEIN	CHEMBL1134146	1	Scientific Literature	Bioorg. Med. Chem. Lett.	2001	CHEMBL3308375
CHEMBL4089168		0	1010.22	None	None	19	CC(=O)N[C@@H](CCCNC(=N)N)C(=O)N[C@@H](C)C(=O)N[C@@H]1CSSC(C)(C)[C@@H](C(=O)O)NC(=O)[C@H](Cc2cnc[nH]2)NC(=O)[C@H](Cc2ccc3ccccc3c2)NC(=O)[C@H](CCCNC(=N)N)NC1=O	Inhibition						Active						False	CHEMBL4032410	Antagonist activity at GFP-tagged CXCR4 (unknown origin) expressed in CHO cells assessed as inhibition of CXCL12-induced receptor internalization at 10 nM preincubated for 45 mins followed by CXCL12 induction measured after 0.5 to 6 hrs by confocal microscopic method	B	BAO_0000219	cell-based format	Homo sapiens	None	None	None	None	CHEMBL2107	C-X-C chemokine receptor type 4	Homo sapiens	SINGLE PROTEIN	CHEMBL4028895	1	Scientific Literature	J Med Chem	2017	None
CHEMBL2179464		0	12546.32	None	None	9	Cc1cn(CCC[n+]2ccc(-c3cc[n+](Cc4cc(C[n+]5ccc(-c6cc[n+](CCCn7cc(C)c(=O)[nH]c7=O)cc6)cc5)cc(C[n+]5ccc(-c6cc[n+](Cc7cc(C[n+]8ccc(-c9cc[n+](Cc%10cc(C[n+]%11ccc(-c%12cc[n+](CCCn%13cc(C)c(=O)[nH]c%13=O)cc%12)cc%11)cc(C[n+]%11ccc(-c%12cc[n+](CCCn%13cc(C)c(=O)[nH]c%13=O)cc%12)cc%11)c%10)cc9)cc8)cc(C[n+]8ccc(-c9cc[n+](Cc%10cc(C[n+]%11ccc(-c%12cc[n+](Cc%13cc(C[n+]%14ccc(-c%15cc[n+](Cc%16cc(C[n+]%17ccc(-c%18…	Inhibition						Dose-dependent effect						False	CHEMBL2187383	Inhibition of anti-CXCR4 mAbs clone 1D9 binding to CXCR4 in human SUPT1 cells incubated for 15 mins by FACS	B	BAO_0000219	cell-based format	Homo sapiens	None	None	SUPT1	None	CHEMBL2107	C-X-C chemokine receptor type 4	Homo sapiens	SINGLE PROTEIN	CHEMBL2177043	1	Scientific Literature	J. Med. Chem.	2012	None
CHEMBL2179458		0	5486.82	None	None	8	Cc1cn(CCC[n+]2ccc(-c3cc[n+](Cc4cc(C[n+]5ccc(-c6cc[n+](CCCn7cc(C)c(=O)[nH]c7=O)cc6)cc5)cc(C[n+]5ccc(-c6cc[n+](Cc7cc(C[n+]8ccc(-c9cc[n+](Cc%10cc(C[n+]%11ccc(-c%12cc[n+](CCCn%13cc(C)c(=O)[nH]c%13=O)cc%12)cc%11)cc(C[n+]%11ccc(-c%12cc[n+](CCCn%13cc(C)c(=O)[nH]c%13=O)cc%12)cc%11)c%10)cc9)cc8)cc(C[n+]8ccc(-c9cc[n+](Cc%10cc(C[n+]%11ccc(-c%12cc[n+](CCCn%13cc(C)c(=O)[nH]c%13=O)cc%12)cc%11)cc(C[n+]%11ccc(-c…	Inhibition						Dose-dependent effect						False	CHEMBL2187383	Inhibition of anti-CXCR4 mAbs clone 1D9 binding to CXCR4 in human SUPT1 cells incubated for 15 mins by FACS	B	BAO_0000219	cell-based format	Homo sapiens	None	None	SUPT1	None	CHEMBL2107	C-X-C chemokine receptor type 4	Homo sapiens	SINGLE PROTEIN	CHEMBL2177043	1	Scientific Literature	J. Med. Chem.	2012	None
CHEMBL2179462		0	4658.06	None	None	3	CC[n+]1ccc(-c2cc[n+](Cc3cc(C[n+]4ccc(-c5cc[n+](CC)cc5)cc4)cc(C[n+]4ccc(-c5cc[n+](Cc6cc(C[n+]7ccc(-c8cc[n+](Cc9cc(C[n+]%10ccc(-c%11cc[n+](CC)cc%11)cc%10)cc(C[n+]%10ccc(-c%11cc[n+](CC)cc%11)cc%10)c9)cc8)cc7)cc(C[n+]7ccc(-c8cc[n+](Cc9cc(C[n+]%10ccc(-c%11cc[n+](CC)cc%11)cc%10)cc(C[n+]%10ccc(-c%11cc[n+](CC)cc%11)cc%10)c9)cc8)cc7)c6)cc5)cc4)c3)cc2)cc1.F[P-](F)(F)(F)(F)F.F[P-](F)(F)(F)(F)F.F[P-](F)(F)(F…	Inhibition						Dose-dependent effect						False	CHEMBL2187383	Inhibition of anti-CXCR4 mAbs clone 1D9 binding to CXCR4 in human SUPT1 cells incubated for 15 mins by FACS	B	BAO_0000219	cell-based format	Homo sapiens	None	None	SUPT1	None	CHEMBL2107	C-X-C chemokine receptor type 4	Homo sapiens	SINGLE PROTEIN	CHEMBL2177043	1	Scientific Literature	J. Med. Chem.	2012	None
CHEMBL2179463		0	6706.92	None	None	2	CCc1cc[n+](-c2cc[n+](Cc3cc(C[n+]4ccc(-c5cc[n+](CC)cc5)cc4)cc(C[n+]4ccc(-c5cc[n+](Cc6cc(C[n+]7ccc(-c8cc[n+](Cc9cc(C[n+]%10ccc(-c%11cc[n+](CC)cc%11)cc%10)cc(C[n+]%10ccc(-c%11cc[n+](CC)cc%11)cc%10)c9)cc8)cc7)cc(-[n+]7ccc(-c8cc[n+](-c9cc(C[n+]%10ccc(-c%11cc[n+](Cc%12cc(C[n+]%13ccc(-c%14cc[n+](CC)cc%14)cc%13)cc(C[n+]%13ccc(-c%14cc[n+](CC)cc%14)cc%13)c%12)cc%11)cc%10)cc(C[n+]%10ccc(-c%11cc[n+](Cc%12cc(…	Inhibition						Dose-dependent effect						False	CHEMBL2187383	Inhibition of anti-CXCR4 mAbs clone 1D9 binding to CXCR4 in human SUPT1 cells incubated for 15 mins by FACS	B	BAO_0000219	cell-based format	Homo sapiens	None	None	SUPT1	None	CHEMBL2107	C-X-C chemokine receptor type 4	Homo sapiens	SINGLE PROTEIN	CHEMBL2177043	1	Scientific Literature	J. Med. Chem.	2012	None
CHEMBL3828091		0	380.48	1	5.23	Ii	CN(Cc1ccc(CN(C)Cc2cccc(F)c2)cc1)Cc1cccc(F)c1	EC	'>'	1000.0	nM				UO_0000065					False	CHEMBL3829147	Displacement of biotinylated TN14003 from CXCR4 CXCL12 binding domain in human MDA-MB-231 cells preincubated for 10 mins followed by biotinylated TN14003 addition measured after 30 mins using streptavidin-conjugated rhodamine by fluorescence microscopic analysis	B	BAO_0000219	cell-based format	Homo sapiens	None	None	MDA-MB-231	None	CHEMBL2107	C-X-C chemokine receptor type 4	Homo sapiens	SINGLE PROTEIN	CHEMBL3826889	1	Scientific Literature	Eur. J. Med. Chem.	2016	CHEMBL3307960
CHEMBL3828183		0	352.43	1	5.24	Ie	CN(Cc1ccc(CN(C)c2ccc(F)cc2)cc1)c1ccc(F)cc1	EC	'='	100.0	nM				UO_0000065					False	CHEMBL3829147	Displacement of biotinylated TN14003 from CXCR4 CXCL12 binding domain in human MDA-MB-231 cells preincubated for 10 mins followed by biotinylated TN14003 addition measured after 30 mins using streptavidin-conjugated rhodamine by fluorescence microscopic analysis	B	BAO_0000219	cell-based format	Homo sapiens	None	None	MDA-MB-231	None	CHEMBL2107	C-X-C chemokine receptor type 4	Homo sapiens	SINGLE PROTEIN	CHEMBL3826889	1	Scientific Literature	Eur. J. Med. Chem.	2016	CHEMBL3307960
CHEMBL2372998		0	2022.45	None	None	TZ14004	NCCCC[C@@H]1NC(=O)[C@@H](CCCCN)NC(=O)[C@H](CCCN=C(N)N)NC(=O)[C@@H](Cc2ccc(O)cc2)NC(=O)[C@H](NC(=O)[C@@H](NC(=O)[C@H](CCCN=C(N)N)NC(=O)[C@@H](N)CCCN=C(N)N)c2ccc3ccccc3c2)CSSC[C@H](C(=O)N[C@@H](CCCN=C(N)N)C(N)=O)NC(=O)[C@H](CCCNC(N)=O)NC(=O)[C@H](CCCN=C(N)N)NC(=O)[C@H](Cc2ccc(O)cc2)NC(=O)[C@H]2CCCN2C1=O	EC50	'='	72.0	nM	7.14			UO_0000065					False	CHEMBL712344	Effective concentration for 50% protection of HIV-induced cytopathogenicity in MT-4 cells on the MTT assay	F	BAO_0000219	cell-based format	None	None	None	MT4	None	CHEMBL2107	C-X-C chemokine receptor type 4	Homo sapiens	SINGLE PROTEIN	CHEMBL1134146	1	Scientific Literature	Bioorg. Med. Chem. Lett.	2001	CHEMBL3308375
CHEMBL129	ZIDOVUDINE	4	267.25	0	-0.20	AZT	Cc1cn([C@H]2C[C@H](N=[N+]=[N-])[C@@H](CO)O2)c(=O)[nH]c1=O	IC50						Not Determined						False	CHEMBL665168	Inhibitory activity based on the inhibition of [Ca2+] mobilization induced by human SDF-1alpha stimulation through CXCR4; N.T. means not tested	B	BAO_0000357	single protein format	None	None	None	None	None	CHEMBL2107	C-X-C chemokine receptor type 4	Homo sapiens	SINGLE PROTEIN	CHEMBL1135248	1	Scientific Literature	Bioorg. Med. Chem. Lett.	2002	None
CHEMBL106803		0	567.69	2	6.41	32	C=CCN(C(=O)OCc1ccc([N+](=O)[O-])cc1)C1CCN(CCC(Cn2cnc3ccccc32)c2ccccc2)CC1	IC50	'>'	1000.0	nM				UO_0000065					False	CHEMBL652951	Compound was evaluated for its inhibitory activity against C-X-C chemokine receptor type 4	B	BAO_0000357	single protein format	None	None	None	None	None	CHEMBL2107	C-X-C chemokine receptor type 4	Homo sapiens	SINGLE PROTEIN	CHEMBL1133867	1	Scientific Literature	Bioorg. Med. Chem. Lett.	2001	None
CHEMBL4061034		0	1020.25	None	None	11	CC(=O)N[C@@H](CCCNC(=N)N)C(=O)N[C@@H](C)C(=O)N[C@@H]1CSSC(C)(C)[C@@H](C(=O)O)NC(=O)[C@H](Cc2ccccc2)NC(=O)[C@H](Cc2cccc3ccccc23)NC(=O)[C@H](CCCNC(=N)N)NC1=O	IC50	'='	22.0	nM	7.66			UO_0000065	7.51	None	None	None	False	CHEMBL4032403	Inhibition of anti-CXCR4 PE antibody clone 12G5 binding to CXCR4 in human CCRF-CEM cells preincubated for 30 mins followed by anti-CXCR4 PE antibody clone 12G5 addition measured after 30 mins by flow cytometric method	B	BAO_0000219	cell-based format	Homo sapiens	None	None	None	None	CHEMBL2107	C-X-C chemokine receptor type 4	Homo sapiens	SINGLE PROTEIN	CHEMBL4028895	1	Scientific Literature	J Med Chem	2017	None
CHEMBL3828163		0	414.38	1	5.65	IIf	CN(Cc1ccc(CN(C)Cc2ccccc2Cl)nc1)Cc1ccccc1Cl	EC	'>'	1000.0	nM				UO_0000065					False	CHEMBL3829147	Displacement of biotinylated TN14003 from CXCR4 CXCL12 binding domain in human MDA-MB-231 cells preincubated for 10 mins followed by biotinylated TN14003 addition measured after 30 mins using streptavidin-conjugated rhodamine by fluorescence microscopic analysis	B	BAO_0000219	cell-based format	Homo sapiens	None	None	MDA-MB-231	None	CHEMBL2107	C-X-C chemokine receptor type 4	Homo sapiens	SINGLE PROTEIN	CHEMBL3826889	1	Scientific Literature	Eur. J. Med. Chem.	2016	CHEMBL3307960
CHEMBL3827543		0	346.48	0	3.74	In	CN(Cc1ccc(CN(C)Cc2ccccn2)cc1)Cc1ccccn1	EC	'>'	1000.0	nM				UO_0000065					False	CHEMBL3829147	Displacement of biotinylated TN14003 from CXCR4 CXCL12 binding domain in human MDA-MB-231 cells preincubated for 10 mins followed by biotinylated TN14003 addition measured after 30 mins using streptavidin-conjugated rhodamine by fluorescence microscopic analysis	B	BAO_0000219	cell-based format	Homo sapiens	None	None	MDA-MB-231	None	CHEMBL2107	C-X-C chemokine receptor type 4	Homo sapiens	SINGLE PROTEIN	CHEMBL3826889	1	Scientific Literature	Eur. J. Med. Chem.	2016	CHEMBL3307960
CHEMBL3828478		0	276.38	0	1.35	Ic	c1cc(CN2CCOCC2)ccc1CN1CCOCC1	EC	'>'	1000.0	nM				UO_0000065					False	CHEMBL3829147	Displacement of biotinylated TN14003 from CXCR4 CXCL12 binding domain in human MDA-MB-231 cells preincubated for 10 mins followed by biotinylated TN14003 addition measured after 30 mins using streptavidin-conjugated rhodamine by fluorescence microscopic analysis	B	BAO_0000219	cell-based format	Homo sapiens	None	None	MDA-MB-231	None	CHEMBL2107	C-X-C chemokine receptor type 4	Homo sapiens	SINGLE PROTEIN	CHEMBL3826889	1	Scientific Literature	Eur. J. Med. Chem.	2016	CHEMBL3307960
CHEMBL434601		0	272.44	0	3.66	Ib	c1cc(CN2CCCCC2)ccc1CN1CCCCC1	EC	'='	10.0	nM				UO_0000065					False	CHEMBL3829147	Displacement of biotinylated TN14003 from CXCR4 CXCL12 binding domain in human MDA-MB-231 cells preincubated for 10 mins followed by biotinylated TN14003 addition measured after 30 mins using streptavidin-conjugated rhodamine by fluorescence microscopic analysis	B	BAO_0000219	cell-based format	Homo sapiens	None	None	MDA-MB-231	None	CHEMBL2107	C-X-C chemokine receptor type 4	Homo sapiens	SINGLE PROTEIN	CHEMBL3826889	1	Scientific Literature	Eur. J. Med. Chem.	2016	CHEMBL3307960
CHEMBL506505		0	715.82	2	-0.94	cyclic pentapeptide	N=C(N)NCCC[C@@H]1NC(=O)[C@H](CCCNC(=N)N)NC(=O)[C@@H](Cc2ccc(O)cc2)NC(=O)CNC(=O)[C@H](c2ccc3ccccc3c2)NC1=O	IC50	'='	109.0	nM	6.96			UO_0000065	9.73	0.18	7.90	2.40	False	CHEMBL958139	Displacement of [125I]CXCL12 from CXCR4 in human CEM cells	B	BAO_0000219	cell-based format	Homo sapiens	None	None	CCRF-CEM	None	CHEMBL2107	C-X-C chemokine receptor type 4	Homo sapiens	SINGLE PROTEIN	CHEMBL1151747	1	Scientific Literature	J. Med. Chem.	2008	CHEMBL3307641
CHEMBL2179458		0	5486.82	None	None	8	Cc1cn(CCC[n+]2ccc(-c3cc[n+](Cc4cc(C[n+]5ccc(-c6cc[n+](CCCn7cc(C)c(=O)[nH]c7=O)cc6)cc5)cc(C[n+]5ccc(-c6cc[n+](Cc7cc(C[n+]8ccc(-c9cc[n+](Cc%10cc(C[n+]%11ccc(-c%12cc[n+](CCCn%13cc(C)c(=O)[nH]c%13=O)cc%12)cc%11)cc(C[n+]%11ccc(-c%12cc[n+](CCCn%13cc(C)c(=O)[nH]c%13=O)cc%12)cc%11)c%10)cc9)cc8)cc(C[n+]8ccc(-c9cc[n+](Cc%10cc(C[n+]%11ccc(-c%12cc[n+](CCCn%13cc(C)c(=O)[nH]c%13=O)cc%12)cc%11)cc(C[n+]%11ccc(-c…	IC50	'='	1.93	ug.mL-1				UO_0000274					False	CHEMBL2187384	Inhibition of anti-CXCR4 mAbs clone 12G5 binding to CXCR4 in human SUPT1 cells incubated for 15 mins by FACS	B	BAO_0000219	cell-based format	Homo sapiens	None	None	SUPT1	None	CHEMBL2107	C-X-C chemokine receptor type 4	Homo sapiens	SINGLE PROTEIN	CHEMBL2177043	1	Scientific Literature	J. Med. Chem.	2012	None
CHEMBL2179712		0	844.85	2	-0.89	16, [Cit1]FC131	N=C(N)NCCC[C@@H]1NC(=O)[C@H](CCCNC(N)=O)NC(=O)[C@@H](Cc2ccc(O)cc2)NC(=O)CNC(=O)[C@H](Cc2ccc3ccccc3c2)NC1=O.O=C(O)C(F)(F)F	EC50	'='	2884.03	nM	5.54			UO_0000065					False	CHEMBL2184363	Antagonist activity against human CXCR4 expressed in COS7 cells assessed as inhibition of CXCL12-induced myo-[3H]inositol production by scintillation counting	F	BAO_0000219	cell-based format	Homo sapiens	None	None	COS-7	None	CHEMBL2107	C-X-C chemokine receptor type 4	Homo sapiens	SINGLE PROTEIN	CHEMBL2177054	1	Scientific Literature	J. Med. Chem.	2012	CHEMBL3307648
CHEMBL508684		0	606.74	2	3.00	(S)-10h	N=C(N)NCCCn1c(C(=O)NCCc2c[nH]c3ccccc23)cc2cc(NC(=O)[C@H](Cc3ccccc3)NC(=N)N)ccc21	IC50	'='	1700.0	nM	5.77			UO_0000065	9.51	0.18	2.77	2.85	False	CHEMBL951559	Displacement of [125I]SDF1 from human CXCR4 expressed in CHO cells	B	BAO_0000219	cell-based format	Homo sapiens	None	None	CHO	None	CHEMBL2107	C-X-C chemokine receptor type 4	Homo sapiens	SINGLE PROTEIN	CHEMBL1157489	1	Scientific Literature	Bioorg. Med. Chem. Lett.	2008	CHEMBL3308072
CHEMBL450041		0	572.72	2	2.80	(R)-10g	CC(C)C[C@@H](NC(=N)N)C(=O)Nc1ccc2c(c1)cc(C(=O)NCCc1c[nH]c3ccccc13)n2CCCNC(=N)N	IC50	'='	2200.0	nM	5.66			UO_0000065	9.88	0.18	2.86	2.79	False	CHEMBL951559	Displacement of [125I]SDF1 from human CXCR4 expressed in CHO cells	B	BAO_0000219	cell-based format	Homo sapiens	None	None	CHO	None	CHEMBL2107	C-X-C chemokine receptor type 4	Homo sapiens	SINGLE PROTEIN	CHEMBL1157489	1	Scientific Literature	Bioorg. Med. Chem. Lett.	2008	CHEMBL3308072
CHEMBL126657		0	288.73	0	3.95	1	COc1cc(/C=C/C(=O)c2ccc(Cl)cc2)ccc1O	Ki	'='	53.0	nM	7.28			UO_0000065	25.20	0.50	3.33	15.64	False	CHEMBL2208929	Inhibition of EGFP-tagged human CXCR4 expressed in HEK293 cells assessed as inhibition of CXCL12-TR binding incubated for 5 mins prior to CXCL12-TR addition by FRET assay	B	BAO_0000219	cell-based format	Homo sapiens	None	None	HEK293	None	CHEMBL2107	C-X-C chemokine receptor type 4	Homo sapiens	SINGLE PROTEIN	CHEMBL2203198	1	Scientific Literature	ACS Med. Chem. Lett.	2012	CHEMBL3307715
CHEMBL23194	SPERMINE	0	202.35	0	-0.36	spermine	NCCCNCCCCNCCCN	Inhibition						Not Active						False	CHEMBL2351016	Inhibition of anti-CXCR4 mAb-44717 binding to CXCR4 in human H9 cells at 3 uM incubated for 20 mins prior to mAb-44717 addition measured after 1 hr by flow cytometric analysis	B	BAO_0000219	cell-based format	Homo sapiens	None	None	H9	None	CHEMBL2107	C-X-C chemokine receptor type 4	Homo sapiens	SINGLE PROTEIN	CHEMBL2346661	1	Scientific Literature	Bioorg. Med. Chem. Lett.	2013	CHEMBL3308402
CHEMBL105570		0	581.72	2	6.58	36	C=CCN(C(=O)OCc1ccc([N+](=O)[O-])cc1)C1CCN(CCC(C)(Cn2cnc3ccccc32)c2ccccc2)CC1	IC50	'>'	1000.0	nM				UO_0000065					False	CHEMBL652953	Compound was evaluated for its inhibitory activity against C-X-C chemokine receptor type 4	B	BAO_0000357	single protein format	None	None	None	None	None	CHEMBL2107	C-X-C chemokine receptor type 4	Homo sapiens	SINGLE PROTEIN	CHEMBL1133867	1	Scientific Literature	Bioorg. Med. Chem. Lett.	2001	None
CHEMBL3627793		0	421.59	0	2.61	49a	NCCCCN(C[C@H]1CN(C(=O)c2ccccc2)CCN1)[C@H]1CCCc2cccnc21	IC50	'='	2.0	nM	8.70			UO_0000065	20.63	0.38	6.09	11.68	False	CHEMBL3630972	Antagonist activity at CXCR4 in human Chem-1 cells assessed as inhibition of CXCL12-induced calcium flux	B	BAO_0000219	cell-based format	Homo sapiens	None	None	Chem-1	None	CHEMBL2107	C-X-C chemokine receptor type 4	Homo sapiens	SINGLE PROTEIN	CHEMBL3627700	1	Scientific Literature	Bioorg. Med. Chem. Lett.	2015	None
CHEMBL1442185		0	303.32	0	2.41	4a	Cc1ccccc1Cn1nnc2c1C(=O)c1ccccc1C2=O	IC50	'>'	10000.0	nM				UO_0000065					False	CHEMBL3631095	Displacement of 125I-SDF-1 from human CXCR4 expressed in HEK293 cells incubated for 1.5 hrs by Topcount analysis	B	BAO_0000219	cell-based format	Homo sapiens	None	None	HEK293	None	CHEMBL2107	C-X-C chemokine receptor type 4	Homo sapiens	SINGLE PROTEIN	CHEMBL3627649	1	Scientific Literature	J. Med. Chem.	2015	CHEMBL3307715
CHEMBL2372983		0	2023.44	None	None	T140	NCCCC[C@@H]1NC(=O)[C@@H](CCCCN)NC(=O)[C@H](CCCN=C(N)N)NC(=O)[C@@H](Cc2ccc(O)cc2)NC(=O)[C@H](NC(=O)[C@@H](NC(=O)[C@H](CCCN=C(N)N)NC(=O)[C@@H](N)CCCN=C(N)N)c2ccc3ccccc3c2)CSSC[C@H](C(=O)N[C@@H](CCCN=C(N)N)C(=O)O)NC(=O)[C@H](CCCNC(N)=O)NC(=O)[C@H](CCCN=C(N)N)NC(=O)[C@H](Cc2ccc(O)cc2)NC(=O)[C@H]2CCCN2C1=O	EC50	'='	3.3	nM	8.48			UO_0000065					False	CHEMBL712344	Effective concentration for 50% protection of HIV-induced cytopathogenicity in MT-4 cells on the MTT assay	F	BAO_0000219	cell-based format	None	None	None	MT4	None	CHEMBL2107	C-X-C chemokine receptor type 4	Homo sapiens	SINGLE PROTEIN	CHEMBL1134146	1	Scientific Literature	Bioorg. Med. Chem. Lett.	2001	CHEMBL3308375
CHEMBL2373001		0	2051.45	None	None	TN14005	NCCCC[C@H]1NC(=O)[C@H](CCCN=C(N)N)NC(=O)[C@@H](Cc2ccc(O)cc2)NC(=O)[C@H](NC(=O)[C@@H](NC(=O)[C@H](CCCN=C(N)N)NC(=O)[C@@H](N)CCCN=C(N)N)c2ccc3ccccc3c2)CSSC[C@H](C(=O)N[C@@H](CCCN=C(N)N)C(N)=O)NC(=O)[C@H](CCCNC(N)=O)NC(=O)[C@H](CCCN=C(N)N)NC(=O)[C@H](Cc2ccc(O)cc2)NC(=O)[C@H]2CCCN2C(=O)[C@H](CCCNC(N)=O)NC1=O	EC50	'='	4.6	nM	8.34			UO_0000065					False	CHEMBL712344	Effective concentration for 50% protection of HIV-induced cytopathogenicity in MT-4 cells on the MTT assay	F	BAO_0000219	cell-based format	None	None	None	MT4	None	CHEMBL2107	C-X-C chemokine receptor type 4	Homo sapiens	SINGLE PROTEIN	CHEMBL1134146	1	Scientific Literature	Bioorg. Med. Chem. Lett.	2001	CHEMBL3308375
CHEMBL1802283		0	290.37	0	3.70	10a	c1ccc(NCc2ccc(CNc3ncccn3)cc2)cc1	EC	'='	10.0	nM				UO_0000065					False	CHEMBL1805498	Displacement of biotinylated-TN14003 from CXCL12 binding site of CXCR4 in human MDA-MB-231 cells assessed as concentration required to inhibit >50% using rhodamine staining	B	BAO_0000219	cell-based format	Homo sapiens	None	None	MDA-MB-231	None	CHEMBL2107	C-X-C chemokine receptor type 4	Homo sapiens	SINGLE PROTEIN	CHEMBL1799970	1	Scientific Literature	J. Med. Chem.	2010	CHEMBL3307960
CHEMBL2031844		0	632.69	3	5.03	1, (ST34)	C[C@@H](NC(=O)[C@H](CCCNC(=N)N)NC(=O)c1ccc(CNC(=O)c2ccc(C(F)(F)F)cc2)cc1)c1cccc2ccccc12	Inhibition						Not Determined						False	CHEMBL2033807	Displacement of [125I]-CXCL12 from CXCR4 expressed in human Jurkat cells at 10 uM relative to T140	B	BAO_0000219	cell-based format	Homo sapiens	None	None	Jurkat	None	CHEMBL2107	C-X-C chemokine receptor type 4	Homo sapiens	SINGLE PROTEIN	CHEMBL2029252	1	Scientific Literature	Bioorg. Med. Chem. Lett.	2012	CHEMBL3307526
CHEMBL3911171		0	349.43	0	4.32	2p	COc1ccc(NCc2cccc(CNc3ccc(OC)cc3)n2)cc1	Inhibition	'='	5.0	%				UO_0000187					False	CHEMBL3862910	Inhibition of CXCR4/CXCL12 interaction-mediated chemotaxis in human MDA-MB-231 cells assessed as inhibition of cell invasion at 100 nM after 22 hrs by hematoxylin/eosin dye-based matrigel assay relative to control	B	BAO_0000219	cell-based format	Homo sapiens	None	None	MDA-MB-231	None	CHEMBL2107	C-X-C chemokine receptor type 4	Homo sapiens	SINGLE PROTEIN	CHEMBL3861984	1	Scientific Literature	Bioorg Med Chem	2016	CHEMBL3307960
CHEMBL3956930		0	377.49	1	5.10	5b	CCOc1ccc(CNc2ccc(NCc3ccc(OCC)cc3)nc2)cc1	EC	'='	100.0	nM				UO_0000065					False	CHEMBL3862909	Displacement of biotinylated-TN14003 from CXCR4 in human MDA-MB-231 cells assessed as reduction in fluorescence preincubated for 10 mins followed by biotinylated-TN14003 addition measured after 30 mins by streptavidin-rhodamine staining based microscopic analysis	B	BAO_0000219	cell-based format	Homo sapiens	None	None	MDA-MB-231	None	CHEMBL2107	C-X-C chemokine receptor type 4	Homo sapiens	SINGLE PROTEIN	CHEMBL3861984	1	Scientific Literature	Bioorg Med Chem	2016	CHEMBL3307960
CHEMBL3947439		0	325.36	0	4.58	2j	Fc1ccc(NCc2cccc(CNc3ccc(F)cc3)n2)cc1	EC	'='	100.0	nM				UO_0000065					False	CHEMBL3862909	Displacement of biotinylated-TN14003 from CXCR4 in human MDA-MB-231 cells assessed as reduction in fluorescence preincubated for 10 mins followed by biotinylated-TN14003 addition measured after 30 mins by streptavidin-rhodamine staining based microscopic analysis	B	BAO_0000219	cell-based format	Homo sapiens	None	None	MDA-MB-231	None	CHEMBL2107	C-X-C chemokine receptor type 4	Homo sapiens	SINGLE PROTEIN	CHEMBL3861984	1	Scientific Literature	Bioorg Med Chem	2016	CHEMBL3307960
CHEMBL3965697		0	379.38	0	4.12	2v	O=[N+]([O-])c1ccc(NCc2cccc(CNc3ccc([N+](=O)[O-])cc3)n2)cc1	EC	'>'	1000.0	nM				UO_0000065					False	CHEMBL3862909	Displacement of biotinylated-TN14003 from CXCR4 in human MDA-MB-231 cells assessed as reduction in fluorescence preincubated for 10 mins followed by biotinylated-TN14003 addition measured after 30 mins by streptavidin-rhodamine staining based microscopic analysis	B	BAO_0000219	cell-based format	Homo sapiens	None	None	MDA-MB-231	None	CHEMBL2107	C-X-C chemokine receptor type 4	Homo sapiens	SINGLE PROTEIN	CHEMBL3861984	1	Scientific Literature	Bioorg Med Chem	2016	CHEMBL3307960
CHEMBL3929360		0	358.27	1	5.61	5c	Clc1cccc(CNc2ccc(NCc3cccc(Cl)c3)nc2)c1	EC	'='	1000.0	nM				UO_0000065					False	CHEMBL3862909	Displacement of biotinylated-TN14003 from CXCR4 in human MDA-MB-231 cells assessed as reduction in fluorescence preincubated for 10 mins followed by biotinylated-TN14003 addition measured after 30 mins by streptavidin-rhodamine staining based microscopic analysis	B	BAO_0000219	cell-based format	Homo sapiens	None	None	MDA-MB-231	None	CHEMBL2107	C-X-C chemokine receptor type 4	Homo sapiens	SINGLE PROTEIN	CHEMBL3861984	1	Scientific Literature	Bioorg Med Chem	2016	CHEMBL3307960
[truncated: 1,710 more rows]
