# Supplementary material for: PyRMD Studio: A Unified Suite for Next-Generation, AI-Powered Virtual Screening
Source: J Chem Inf Model. 2026 May 19;66(11):6197–203. doi: 10.1021/acs.jcim.6c00648 (PMC13250901; doi:10.1021/acs.jcim.6c00648)
Supplement: Supplementary file 1 [file ci6c00648_si_001.zip › DATA/d1rec_chembl.csv]

Molecule ChEMBL ID	Molecule Name	Molecule Max Phase	Molecular Weight	#RO5 Violations	AlogP	Compound Key	Smiles	Standard Type	Standard Relation	Standard Value	Standard Units	pChEMBL Value	Data Validity Comment	Comment	Uo Units	Ligand Efficiency BEI	Ligand Efficiency LE	Ligand Efficiency LLE	Ligand Efficiency SEI	Potential Duplicate	Assay ChEMBL ID	Assay Description	Assay Type	BAO Format ID	BAO Label	Assay Organism	Assay Tissue ChEMBL ID	Assay Tissue Name	Assay Cell Type	Assay Subcellular Fraction	Target ChEMBL ID	Target Name	Target Organism	Target Type	Document ChEMBL ID	Source ID	Source Description	Document Journal	Document Year	Cell ChEMBL ID
CHEMBL58422		0	313.83	0	3.98	10	CN1CCc2cc(Cl)c(O)cc2[C@@H]2c3ccccc3CC[C@H]21	Ki	'='	513.0	nM	6.29			UO_0000065	20.04	0.39	2.31	26.80	False	CHEMBL668636	Binding affinity to displace [3H]-SCH- 23390 against Dopamine receptor D1	B	BAO_0000357	single protein format	None	None	None	None	None	CHEMBL2056	Dopamine D1 receptor	Homo sapiens	SINGLE PROTEIN	CHEMBL1125095	1	Scientific Literature	J. Med. Chem.	1990	None
CHEMBL116463		0	517.62	2	6.18	46	N#Cc1ccc(CCOC(=O)NC2CCN(CCCC(c3ccc(F)cc3)c3ccc(F)cc3)CC2)cc1	IC50	'='	376.0	nM	6.42			UO_0000065	12.41	0.23	0.24	9.83	False	CHEMBL674242	Inhibition of human dopamine receptor D1	B	BAO_0000357	single protein format	Homo sapiens	None	None	None	None	CHEMBL2056	Dopamine D1 receptor	Homo sapiens	SINGLE PROTEIN	CHEMBL1134625	1	Scientific Literature	J. Med. Chem.	2001	None
CHEMBL47	VITAMIN E	0	430.72	1	8.84	ALPHA-TOCOPHEROL	Cc1c(C)c2c(c(C)c1O)CC[C@@](C)(CCC[C@H](C)CCC[C@H](C)CCCC(C)C)O2	IC50						Not Active (inhibition < 50% @ 10 uM and thus dose-reponse curve not measured)						False	CHEMBL1909139	DRUGMATRIX: Dopamine D1 radioligand binding (ligand: [3H] SCH-23390)	B	BAO_0000249	cell membrane format	None	None	None	CHO	Membrane	CHEMBL2056	Dopamine D1 receptor	Homo sapiens	SINGLE PROTEIN	CHEMBL1909046	15	DrugMatrix			CHEMBL3308072
CHEMBL544118		0	374.69	0	4.02	5	CN1CCc2c(Cl)c(O)c(O)c(Cl)c2C(c2ccccc2)C1.Cl	Ki	'='	2100.0	nM	5.68			UO_0000065	16.79	0.35	1.66	12.99	False	CHEMBL672091	The compound was evaluated for the dissociation constant for inhibiting the binding of [3H]-SCH- 23390 at Dopamine receptor D1	B	BAO_0000357	single protein format	Canis lupus familiaris	None	None	None	None	CHEMBL2056	Dopamine D1 receptor	Homo sapiens	SINGLE PROTEIN	CHEMBL1125221	1	Scientific Literature	J. Med. Chem.	1991	None
CHEMBL1201193	LEVOBUPIVACAINE	4	288.44	0	3.90	LEVOBUPIVACAINE	CCCCN1CCCC[C@H]1C(=O)Nc1c(C)cccc1C	Ki						Not Active (inhibition < 50% @ 10 uM and thus dose-reponse curve not measured)						False	CHEMBL1909139	DRUGMATRIX: Dopamine D1 radioligand binding (ligand: [3H] SCH-23390)	B	BAO_0000249	cell membrane format	None	None	None	CHO	Membrane	CHEMBL2056	Dopamine D1 receptor	Homo sapiens	SINGLE PROTEIN	CHEMBL1909046	15	DrugMatrix			CHEMBL3308072
CHEMBL1276308	MIFEPRISTONE	4	429.60	1	5.41	MIFEPRISTONE	CC#C[C@]1(O)CC[C@H]2[C@@H]3CCC4=CC(=O)CCC4=C3[C@@H](c3ccc(N(C)C)cc3)C[C@@]21C	Ki						Not Active (inhibition < 50% @ 10 uM and thus dose-reponse curve not measured)						False	CHEMBL1909139	DRUGMATRIX: Dopamine D1 radioligand binding (ligand: [3H] SCH-23390)	B	BAO_0000249	cell membrane format	None	None	None	CHO	Membrane	CHEMBL2056	Dopamine D1 receptor	Homo sapiens	SINGLE PROTEIN	CHEMBL1909046	15	DrugMatrix			CHEMBL3308072
CHEMBL1501	FLUOCINONIDE	4	494.53	0	2.94	FLUOCINONIDE	CC(=O)OCC(=O)[C@@]12OC(C)(C)O[C@@H]1C[C@H]1[C@@H]3C[C@H](F)C4=CC(=O)C=C[C@]4(C)[C@@]3(F)[C@@H](O)C[C@@]12C	IC50						Not Active (inhibition < 50% @ 10 uM and thus dose-reponse curve not measured)						False	CHEMBL1909139	DRUGMATRIX: Dopamine D1 radioligand binding (ligand: [3H] SCH-23390)	B	BAO_0000249	cell membrane format	None	None	None	CHO	Membrane	CHEMBL2056	Dopamine D1 receptor	Homo sapiens	SINGLE PROTEIN	CHEMBL1909046	15	DrugMatrix			CHEMBL3308072
CHEMBL637	VENLAFAXINE	4	277.41	0	3.04	VENLAFAXINE	COc1ccc(C(CN(C)C)C2(O)CCCCC2)cc1	Ki						Not Active (inhibition < 50% @ 10 uM and thus dose-reponse curve not measured)						False	CHEMBL1909139	DRUGMATRIX: Dopamine D1 radioligand binding (ligand: [3H] SCH-23390)	B	BAO_0000249	cell membrane format	None	None	None	CHO	Membrane	CHEMBL2056	Dopamine D1 receptor	Homo sapiens	SINGLE PROTEIN	CHEMBL1909046	15	DrugMatrix			CHEMBL3308072
CHEMBL156031		0	201.27	0	1.52	(S)-3	CN(C)[C@H]1Cc2cccc3ncn(c23)C1	Inhibition	'<'	50.0	%				UO_0000187					False	CHEMBL671918	Percent inhibition against Dopamine receptor D1 using [3H]-SCH- 23990 at 1 uM	B	BAO_0000357	single protein format	Homo sapiens	None	None	None	None	CHEMBL2056	Dopamine D1 receptor	Homo sapiens	SINGLE PROTEIN	CHEMBL1130416	1	Scientific Literature	J. Med. Chem.	1997	None
CHEMBL201232		0	517.60	1	4.70	A-706149	CC(C)(C)c1nc(N2CCN(CCCCN3C(=O)CCC(=O)c4ccccc43)CC2)cc(C(F)(F)F)n1	IC50	'>'	10000.0	nM				UO_0000065					False	CHEMBL853600	Inhibitory activity against dopamine D1 receptor	B	BAO_0000357	single protein format	Homo sapiens	None	None	None	None	CHEMBL2056	Dopamine D1 receptor	Homo sapiens	SINGLE PROTEIN	CHEMBL1149426	1	Scientific Literature	Bioorg. Med. Chem. Lett.	2006	None
CHEMBL1203924		0	347.84	0	3.22	26	CCCN1Cc2ccccc2C2c3cc(O)c(O)cc3OCC21.Cl	Intrinsic activity	'='	88.0	nM				UO_0000065					False	CHEMBL910611	Intrinsic activity at human dopamine D1 receptor expressed in HEK293 cells assessed as stimulation of cAMP production relative to dopamine	F	BAO_0000219	cell-based format	Homo sapiens	None	None	HEK293	None	CHEMBL2056	Dopamine D1 receptor	Homo sapiens	SINGLE PROTEIN	CHEMBL1137342	1	Scientific Literature	J. Med. Chem.	2006	CHEMBL3307715
CHEMBL71	CHLORPROMAZINE	4	318.87	0	4.89	3	CN(C)CCCN1c2ccccc2Sc2ccc(Cl)cc21	Ki	'='	96.0	nM	7.02			UO_0000065	22.01	0.46	2.13	108.30	False	CHEMBL1030598	Displacement of [3H]SCH23390 from human dopamine D1 receptor expressed in HEK cells	B	BAO_0000219	cell-based format	Homo sapiens	None	None	HEK293	None	CHEMBL2056	Dopamine D1 receptor	Homo sapiens	SINGLE PROTEIN	CHEMBL1149085	1	Scientific Literature	Bioorg. Med. Chem. Lett.	2009	CHEMBL3307715
CHEMBL303012		0	301.82	0	3.97	14	Cc1ccc([C@H]2CN(C)CCc3cc(Cl)c(O)cc32)cc1	Ki	'='	1.6	nM	8.80			UO_0000065	29.14	0.57	4.83	37.48	False	CHEMBL668635	Binding affinity to displace [3H]- SCH 23390 against Dopamine receptor D1	B	BAO_0000357	single protein format	None	None	None	None	None	CHEMBL2056	Dopamine D1 receptor	Homo sapiens	SINGLE PROTEIN	CHEMBL1125095	1	Scientific Literature	J. Med. Chem.	1990	None
CHEMBL283247		0	324.42	0	3.39	15g	CCCCc1cnc2c(c1)[C@@H]1c3cc(O)c(O)cc3CC[C@H]1NC2	Ki	'='	890.0	nM	6.05			UO_0000065	18.65	0.34	2.66	9.25	False	CHEMBL674251	Binding affinity to Dopamine receptor D1 by using radioligand [125I]SCH-23982 in HEK cells	B	BAO_0000219	cell-based format	None	None	None	HEK293	None	CHEMBL2056	Dopamine D1 receptor	Homo sapiens	SINGLE PROTEIN	CHEMBL1131704	1	Scientific Literature	Bioorg. Med. Chem. Lett.	1999	CHEMBL3307715
CHEMBL214016		0	475.98	0	4.47	23	COc1cccc(C(=O)NN2c3ccc(Cl)cc3N=C(N3CCN(C)CC3)c3ccccc32)c1	Ki	'='	13.0	nM	7.89			UO_0000065	16.57	0.32	3.42	13.05	False	CHEMBL870467	Displacement of [3H]SCH 23390 from human dopamine D1 receptor expressed in CHO cells	B	BAO_0000219	cell-based format	Homo sapiens	None	None	CHO	None	CHEMBL2056	Dopamine D1 receptor	Homo sapiens	SINGLE PROTEIN	CHEMBL1146871	1	Scientific Literature	Bioorg. Med. Chem. Lett.	2006	CHEMBL3308072
CHEMBL328693		0	512.74	2	6.03	5	CCCN(CCCCCCN(CCC)[C@H]1CCc2c(ccc(O)c2O)C1)CCOc1ccccc1OC	ED20	'='	407.0	nM kg-1									False	CHEMBL671827	Dopamine receptor D1 like evaluated for mesenteric blood flow increase in anesthetized rabbit	F	BAO_0000019	assay format	Oryctolagus cuniculus	None	None	None	None	CHEMBL2056	Dopamine D1 receptor	Homo sapiens	SINGLE PROTEIN	CHEMBL1129706	1	Scientific Literature	Bioorg. Med. Chem. Lett.	1996	None
CHEMBL481280		0	368.46	0	4.39	33r	O=C(O)C1CCN(Cc2ccc(Oc3nc4ccccc4s3)cc2)CC1	Inhibition	'<'	10.0	%				UO_0000187					False	CHEMBL987499	Inhibition of human dopamine D1 receptor at 1 uM	B	BAO_0000357	single protein format	Homo sapiens	None	None	None	None	CHEMBL2056	Dopamine D1 receptor	Homo sapiens	SINGLE PROTEIN	CHEMBL1155111	1	Scientific Literature	J. Med. Chem.	2008	None
CHEMBL201375		0	304.44	0	4.37	7c	CN1CCc2c([nH]c3ccccc23)CCC(c2ccccc2)C1	Ki	'>'	10000.0	nM				UO_0000065					False	CHEMBL859830	Inhibition of binding to human D1 receptor expressed in HEK 293 cells by functional calcium assay	F	BAO_0000219	cell-based format	Homo sapiens	None	None	HEK293	None	CHEMBL2056	Dopamine D1 receptor	Homo sapiens	SINGLE PROTEIN	CHEMBL1147728	1	Scientific Literature	J. Med. Chem.	2006	CHEMBL3307715
CHEMBL201177		0	304.44	0	4.57	7d	CN1CCCC(c2ccccc2)c2[nH]c3ccccc3c2CC1	Ki						Not Determined						False	CHEMBL859834	Inhibition of binding to human D1 receptor expressed in HEK 293 cells by radioligand binding assay	B	BAO_0000219	cell-based format	Homo sapiens	None	None	HEK293	None	CHEMBL2056	Dopamine D1 receptor	Homo sapiens	SINGLE PROTEIN	CHEMBL1147728	1	Scientific Literature	J. Med. Chem.	2006	CHEMBL3307715
CHEMBL201561		0	242.37	0	3.37	4a	CN1CCCCCc2[nH]c3ccccc3c2CC1	Ki						Not Determined						False	CHEMBL859834	Inhibition of binding to human D1 receptor expressed in HEK 293 cells by radioligand binding assay	B	BAO_0000219	cell-based format	Homo sapiens	None	None	HEK293	None	CHEMBL2056	Dopamine D1 receptor	Homo sapiens	SINGLE PROTEIN	CHEMBL1147728	1	Scientific Literature	J. Med. Chem.	2006	CHEMBL3307715
CHEMBL314459		0	277.36	0	2.62	41	NC[C@@H]1OC(C2CCCCC2)Cc2c1ccc(O)c2O	Intrinsic activity	'='	74.0	%				UO_0000187					False	CHEMBL844817	Intrinsic activity was measured in relative to dopamine on D1C(S) receptor	F	BAO_0000019	assay format	None	None	None	None	None	CHEMBL2056	Dopamine D1 receptor	Homo sapiens	SINGLE PROTEIN	CHEMBL1125832	1	Scientific Literature	J. Med. Chem.	1991	None
CHEMBL381912		0	302.42	0	4.99	25	c1ccc(C2CCCC3c4[nH]c5ccccc5c4CCN23)cc1	Ki						Not Determined						False	CHEMBL859834	Inhibition of binding to human D1 receptor expressed in HEK 293 cells by radioligand binding assay	B	BAO_0000219	cell-based format	Homo sapiens	None	None	HEK293	None	CHEMBL2056	Dopamine D1 receptor	Homo sapiens	SINGLE PROTEIN	CHEMBL1147728	1	Scientific Literature	J. Med. Chem.	2006	CHEMBL3307715
CHEMBL382780		0	318.42	0	4.12	28	O=C1C(c2ccccc2)CCCN1CCc1c[nH]c2ccccc12	Ki	'>'	10000.0	nM				UO_0000065					False	CHEMBL859830	Inhibition of binding to human D1 receptor expressed in HEK 293 cells by functional calcium assay	F	BAO_0000219	cell-based format	Homo sapiens	None	None	HEK293	None	CHEMBL2056	Dopamine D1 receptor	Homo sapiens	SINGLE PROTEIN	CHEMBL1147728	1	Scientific Literature	J. Med. Chem.	2006	CHEMBL3307715
CHEMBL404352		0	336.17	0	3.79	12d	CC1(c2cccc(O)c2)C(=O)Nc2cc(Cl)cc(Cl)c2C1=O	Ki	'='	1810.0	nM	5.74			UO_0000065	17.08	0.36	1.95	8.65	False	CHEMBL927707	Displacement of [3H]SCH-23390 from human cloned dopamine D1 receptor	B	BAO_0000357	single protein format	Homo sapiens	None	None	None	None	CHEMBL2056	Dopamine D1 receptor	Homo sapiens	SINGLE PROTEIN	CHEMBL1140794	1	Scientific Literature	Bioorg. Med. Chem. Lett.	2008	None
CHEMBL345458		0	201.27	0	1.52	(R)-3	CN(C)[C@@H]1Cc2cccc3ncn(c23)C1	Inhibition	'<'	30.0	%				UO_0000187					False	CHEMBL671918	Percent inhibition against Dopamine receptor D1 using [3H]-SCH- 23990 at 1 uM	B	BAO_0000357	single protein format	Homo sapiens	None	None	None	None	CHEMBL2056	Dopamine D1 receptor	Homo sapiens	SINGLE PROTEIN	CHEMBL1130416	1	Scientific Literature	J. Med. Chem.	1997	None
CHEMBL437888		0	282.43	0	4.15	4b	c1ccc2c3c([nH]c2c1)CCCCCN(CC1CC1)CC3	Ki						Not Determined						False	CHEMBL859834	Inhibition of binding to human D1 receptor expressed in HEK 293 cells by radioligand binding assay	B	BAO_0000219	cell-based format	Homo sapiens	None	None	HEK293	None	CHEMBL2056	Dopamine D1 receptor	Homo sapiens	SINGLE PROTEIN	CHEMBL1147728	1	Scientific Literature	J. Med. Chem.	2006	CHEMBL3307715
CHEMBL2335736		0	409.40	0	3.88	3g	COc1cc2c(cc1O)[C@H]1C[C@@](O)(c3ccc(OC(F)(F)F)cc3)CCN1CC2	EC50	'='	5.0	nM	8.30			UO_0000065	20.28	0.39	4.42	13.35	False	CHEMBL2346212	Agonist activity at dopamine D1 receptor (unknown origin) transfected in CHO cell membranes assessed as increase in cAMP level after 8 mins by flash plate assay in presence of dopamine	B	BAO_0000219	cell-based format	Homo sapiens	None	None	CHO	None	CHEMBL2056	Dopamine D1 receptor	Homo sapiens	SINGLE PROTEIN	CHEMBL2331372	1	Scientific Literature	Bioorg. Med. Chem. Lett.	2013	CHEMBL3308072
CHEMBL203689		0	267.37	0	3.01	3k	CN1CCc2ccccc2Cc2c(O)cccc2CC1	Ki	'='	64.1	nM	7.19			UO_0000065					False	CHEMBL861440	Inhibition of D1 dopamine receptor in HEK 293 cells by intracellular calcium assay	F	BAO_0000219	cell-based format	Homo sapiens	None	None	HEK293	None	CHEMBL2056	Dopamine D1 receptor	Homo sapiens	SINGLE PROTEIN	CHEMBL1138197	1	Scientific Literature	J. Med. Chem.	2006	CHEMBL3307715
CHEMBL381946		0	281.40	0	3.32	3g	COc1ccc2c(c1)Cc1ccccc1CCN(C)CC2	Ki	'='	567.0	nM	6.25			UO_0000065					False	CHEMBL861440	Inhibition of D1 dopamine receptor in HEK 293 cells by intracellular calcium assay	F	BAO_0000219	cell-based format	Homo sapiens	None	None	HEK293	None	CHEMBL2056	Dopamine D1 receptor	Homo sapiens	SINGLE PROTEIN	CHEMBL1138197	1	Scientific Literature	J. Med. Chem.	2006	CHEMBL3307715
CHEMBL380330		0	281.40	0	3.32	3b	COc1ccc2c(c1)CCN(C)CCc1ccccc1C2	Ki	'='	24.1	nM	7.62			UO_0000065					False	CHEMBL861440	Inhibition of D1 dopamine receptor in HEK 293 cells by intracellular calcium assay	F	BAO_0000219	cell-based format	Homo sapiens	None	None	HEK293	None	CHEMBL2056	Dopamine D1 receptor	Homo sapiens	SINGLE PROTEIN	CHEMBL1138197	1	Scientific Literature	J. Med. Chem.	2006	CHEMBL3307715
CHEMBL225230	R-N-PROPYLNORAPOMORPHINE	0	295.38	0	3.63	NPA	CCCN1CCc2cccc3c2[C@H]1Cc1ccc(O)c(O)c1-3	Ki	'='	1510.0	nM	5.82			UO_0000065	19.71	0.36	2.19	13.32	False	CHEMBL674898	Affinity towards Dopamine receptor D1	B	BAO_0000357	single protein format	Cercopithecidae	None	None	None	None	CHEMBL2056	Dopamine D1 receptor	Homo sapiens	SINGLE PROTEIN	CHEMBL1131163	1	Scientific Literature	J. Med. Chem.	1998	None
CHEMBL282136		0	282.34	0	2.35	16c	Cc1cncc2c1CN[C@@H]1CCc3cc(O)c(O)cc3[C@@H]21	EC50	'='	230.0	nM	6.64			UO_0000065					False	CHEMBL672094	Potency in adenylate cyclase functional assay against Dopamine receptor D1	F	BAO_0000019	assay format	None	None	None	None	None	CHEMBL2056	Dopamine D1 receptor	Homo sapiens	SINGLE PROTEIN	CHEMBL1131704	1	Scientific Literature	Bioorg. Med. Chem. Lett.	1999	None
CHEMBL436797		0	655.76	1	2.29	9a	CC(C)[C@H](NC(=O)[C@H]1C=C2c3cccc4[nH]cc(c34)C[C@H]2N(C)C1)C(=O)N[C@@H](Cc1ccc([N+](=O)[O-])cc1)C(=O)N1CCC[C@H]1C(N)=O	Kd	'='	700.0	nM	6.16			UO_0000065	9.39	0.18	3.86	3.35	False	CHEMBL889373	Displacement of [3H]SCH 23390 from dopamine D1 receptor in lamb striatum membrane after 1 hr	B	BAO_0000249	cell membrane format	Ovis aries	None	None	None	None	CHEMBL2056	Dopamine D1 receptor	Homo sapiens	SINGLE PROTEIN	CHEMBL1145382	1	Scientific Literature	J. Med. Chem.	2007	None
CHEMBL226639		0	630.83	1	3.50	10	CC(C)[C@H](NC(=O)[C@H](CCC1CCCCC1)NC(=O)[C@@H]1C=C2c3cccc4[nH]cc(c34)C[C@H]2N(C)C1)C(=O)N1CCC[C@H]1C(N)=O	Kd	'='	1200.0	nM	5.92			UO_0000065	9.39	0.18	2.42	4.21	False	CHEMBL889373	Displacement of [3H]SCH 23390 from dopamine D1 receptor in lamb striatum membrane after 1 hr	B	BAO_0000249	cell membrane format	Ovis aries	None	None	None	None	CHEMBL2056	Dopamine D1 receptor	Homo sapiens	SINGLE PROTEIN	CHEMBL1145382	1	Scientific Literature	J. Med. Chem.	2007	None
CHEMBL226639		0	630.83	1	3.50	10	CC(C)[C@H](NC(=O)[C@H](CCC1CCCCC1)NC(=O)[C@@H]1C=C2c3cccc4[nH]cc(c34)C[C@H]2N(C)C1)C(=O)N1CCC[C@H]1C(N)=O	Activity	'>'	40.0	%				UO_0000187					False	CHEMBL889377	Displacement of [3H]SCH 23390 from dopamine D1 receptor in lamb striatum membrane at 50 uM after 1 hr	B	BAO_0000249	cell membrane format	Ovis aries	None	None	None	None	CHEMBL2056	Dopamine D1 receptor	Homo sapiens	SINGLE PROTEIN	CHEMBL1145382	1	Scientific Literature	J. Med. Chem.	2007	None
CHEMBL342060		0	407.52	0	2.68	2b	COc1ccccc1N1CCN(CCCCNC(=O)c2ccn3nccc3c2)CC1	Ki	'='	1500.0	nM	5.82			UO_0000065	14.29	0.27	3.14	9.38	False	CHEMBL673336	Binding affinity for porcine Dopamine receptor D1 by [3H]-SCH- 23390 displacement.	B	BAO_0000357	single protein format	None	None	None	None	None	CHEMBL2056	Dopamine D1 receptor	Homo sapiens	SINGLE PROTEIN	CHEMBL1135974	1	Scientific Literature	J. Med. Chem.	2002	None
CHEMBL603542		0	347.50	1	5.43	14	CCCN1CCc2cccc3c2[C@H]1Cc1c(CC=C(C)C)ccc(O)c1-3	Ki	'>'	10000.0	nM				UO_0000065					False	CHEMBL1065706	Displacement of [3H]SCH23390 from dopamine D1 receptor expressed in HEK293 cells by liquid scintillation counting	B	BAO_0000219	cell-based format	None	None	None	HEK293	None	CHEMBL2056	Dopamine D1 receptor	Homo sapiens	SINGLE PROTEIN	CHEMBL1159064	1	Scientific Literature	J. Med. Chem.	2010	CHEMBL3307715
CHEMBL596866		0	333.48	1	5.04	11b	C=C(C)Cc1ccc2c(c1O)-c1cccc3c1[C@@H](C2)N(CCC)CC3	Ki	'>'	10000.0	nM				UO_0000065					False	CHEMBL1065706	Displacement of [3H]SCH23390 from dopamine D1 receptor expressed in HEK293 cells by liquid scintillation counting	B	BAO_0000219	cell-based format	None	None	None	HEK293	None	CHEMBL2056	Dopamine D1 receptor	Homo sapiens	SINGLE PROTEIN	CHEMBL1159064	1	Scientific Literature	J. Med. Chem.	2010	CHEMBL3307715
CHEMBL270426		0	281.36	0	3.15	4c	COc1cc2c3c(c1)-c1c(O)cccc1C[C@H]3N(C)CC2	Ki	'='	46.0	nM	7.34			UO_0000065	26.08	0.48	4.19	22.44	False	CHEMBL1065706	Displacement of [3H]SCH23390 from dopamine D1 receptor expressed in HEK293 cells by liquid scintillation counting	B	BAO_0000219	cell-based format	None	None	None	HEK293	None	CHEMBL2056	Dopamine D1 receptor	Homo sapiens	SINGLE PROTEIN	CHEMBL1159064	1	Scientific Literature	J. Med. Chem.	2010	CHEMBL3307715
CHEMBL600987		0	399.92	0	4.12	17e	CCNC(=O)Nc1ccc2c(c1)CC[C@H]1[C@H]2c2cc(O)c(Cl)cc2CCN1C	Ki	'='	1.5	nM	8.82			UO_0000065	22.06	0.43	4.70	13.66	False	CHEMBL1073807	Binding affinity to dopamine D1 receptor	B	BAO_0000357	single protein format	None	None	None	None	None	CHEMBL2056	Dopamine D1 receptor	Homo sapiens	SINGLE PROTEIN	CHEMBL1156835	1	Scientific Literature	Bioorg. Med. Chem. Lett.	2010	None
CHEMBL253597		0	347.40	0	4.44	[11C]10	CC(=O)N(Cc1ccccc1O[11CH3])c1cnccc1Oc1ccccc1	Activity	'<'	50.0	%				UO_0000187					False	CHEMBL926093	Binding affinity to dopamine receptor D1 at 10 uM	B	BAO_0000357	single protein format	None	None	None	None	None	CHEMBL2056	Dopamine D1 receptor	Homo sapiens	SINGLE PROTEIN	CHEMBL1140697	1	Scientific Literature	J. Med. Chem.	2008	None
CHEMBL538023		0	696.18	3	6.38	29	Cl.O=C1OC2(c3ccc(O)cc3Oc3cc(O)ccc32)c2ccc(N/C(S)=N\c3ccc(C4CNCCc5cc(O)c(O)cc54)cc3)cc21	Ki	'='	10000.0	nM	5.00			UO_0000065	7.58	0.14	-1.38	3.27	False	CHEMBL872877	Binding affinity against dopamine receptor D1 by using [3H]-SCH- 23390 as radioligand in caudate-putamen of monkey	B	BAO_0000221	tissue-based format	Cercopithecidae	CHEMBL3638267	Caudate-putamen	None	None	CHEMBL2056	Dopamine D1 receptor	Homo sapiens	SINGLE PROTEIN	CHEMBL1125791	1	Scientific Literature	J. Med. Chem.	1991	None
CHEMBL232206		0	533.62	2	6.62	12k	FC(F)(F)c1ccc2c(c1)N(Cc1ccc(CN3CCN(c4ncccn4)CC3)cc1)c1ccccc1S2	Activity	'='	60.0	%				UO_0000187					False	CHEMBL893924	Displacement of [3H]SCH-23390 from dopamine D1 receptor at 10 uM	B	BAO_0000357	single protein format	Homo sapiens	None	None	None	None	CHEMBL2056	Dopamine D1 receptor	Homo sapiens	SINGLE PROTEIN	CHEMBL1147957	1	Scientific Literature	Bioorg. Med. Chem. Lett.	2007	None
CHEMBL234831		0	469.56	1	7.58	12g	FC(F)(F)c1ccc2c(c1)N(Cc1ccc(CNc3nccs3)cc1)c1ccccc1S2	Activity	'='	0.0	%				UO_0000187					False	CHEMBL893924	Displacement of [3H]SCH-23390 from dopamine D1 receptor at 10 uM	B	BAO_0000357	single protein format	Homo sapiens	None	None	None	None	CHEMBL2056	Dopamine D1 receptor	Homo sapiens	SINGLE PROTEIN	CHEMBL1147957	1	Scientific Literature	Bioorg. Med. Chem. Lett.	2007	None
CHEMBL234631		0	471.55	1	5.31	9k	FC(F)(F)c1ccc2c(c1)N(CCCN1CCN(c3ncccn3)CC1)c1ccccc1S2	Activity	'='	96.0	%				UO_0000187					False	CHEMBL893924	Displacement of [3H]SCH-23390 from dopamine D1 receptor at 10 uM	B	BAO_0000357	single protein format	Homo sapiens	None	None	None	None	CHEMBL2056	Dopamine D1 receptor	Homo sapiens	SINGLE PROTEIN	CHEMBL1147957	1	Scientific Literature	Bioorg. Med. Chem. Lett.	2007	None
CHEMBL234220		0	428.52	1	6.83	9c	CN(CCCN1c2ccccc2Sc2ccc(C(F)(F)F)cc21)Cc1ccccc1	Activity	'='	91.0	%				UO_0000187					False	CHEMBL893924	Displacement of [3H]SCH-23390 from dopamine D1 receptor at 10 uM	B	BAO_0000357	single protein format	Homo sapiens	None	None	None	None	CHEMBL2056	Dopamine D1 receptor	Homo sapiens	SINGLE PROTEIN	CHEMBL1147957	1	Scientific Literature	Bioorg. Med. Chem. Lett.	2007	None
CHEMBL233840		0	311.45	0	4.03	5i	CN1CCCC(CN2c3ccccc3Sc3cccnc32)C1	Activity	'='	20.0	%				UO_0000187					False	CHEMBL893924	Displacement of [3H]SCH-23390 from dopamine D1 receptor at 10 uM	B	BAO_0000357	single protein format	Homo sapiens	None	None	None	None	CHEMBL2056	Dopamine D1 receptor	Homo sapiens	SINGLE PROTEIN	CHEMBL1147957	1	Scientific Literature	Bioorg. Med. Chem. Lett.	2007	None
CHEMBL234410		0	344.91	1	5.28	5g	CN1CCCC(CN2c3ccccc3Sc3cc(Cl)ccc32)C1	Activity	'='	37.0	%				UO_0000187					False	CHEMBL893924	Displacement of [3H]SCH-23390 from dopamine D1 receptor at 10 uM	B	BAO_0000357	single protein format	Homo sapiens	None	None	None	None	CHEMBL2056	Dopamine D1 receptor	Homo sapiens	SINGLE PROTEIN	CHEMBL1147957	1	Scientific Literature	Bioorg. Med. Chem. Lett.	2007	None
CHEMBL395111		0	386.56	1	6.30	5e	CN1CCCC(CN2c3ccccc3Sc3cc(-c4ccccc4)ccc32)C1	Activity	'='	83.0	%				UO_0000187					False	CHEMBL893924	Displacement of [3H]SCH-23390 from dopamine D1 receptor at 10 uM	B	BAO_0000357	single protein format	Homo sapiens	None	None	None	None	CHEMBL2056	Dopamine D1 receptor	Homo sapiens	SINGLE PROTEIN	CHEMBL1147957	1	Scientific Literature	Bioorg. Med. Chem. Lett.	2007	None
CHEMBL588	FENOLDOPAM	4	305.76	0	2.73	fenoldopam	Oc1ccc(C2CNCCc3c2cc(O)c(O)c3Cl)cc1	Ki	'='	40.0	nM	7.40			UO_0000065	24.20	0.48	4.67	10.17	False	CHEMBL674898	Affinity towards Dopamine receptor D1	B	BAO_0000357	single protein format	Cercopithecidae	None	None	None	None	CHEMBL2056	Dopamine D1 receptor	Homo sapiens	SINGLE PROTEIN	CHEMBL1131163	1	Scientific Literature	J. Med. Chem.	1998	None
CHEMBL286080	SKF-38393	0	255.32	0	2.38	1, SKF-38393	Oc1cc2c(cc1O)C(c1ccccc1)CNCC2	EC50	'='	386.0	nM	6.41			UO_0000065					False	CHEMBL674900	Formation of cAMP on Dopamine receptor D1 in vitro in carp retina	F	BAO_0000221	tissue-based format	Cyprinus carpio	CHEMBL3638192	Retina	None	None	CHEMBL2056	Dopamine D1 receptor	Homo sapiens	SINGLE PROTEIN	CHEMBL1125128	1	Scientific Literature	J. Med. Chem.	1990	None
CHEMBL394779		0	281.40	0	3.40	34	CN1CCCc2ccccc2Cc2cc(O)ccc2CC1	Ki	'='	70.0	nM	7.16			UO_0000065	25.43	0.47	3.75	30.49	False	CHEMBL895723	Displacement of [3H]SCH 23390 from human dopamine D1 receptor	B	BAO_0000357	single protein format	Homo sapiens	None	None	None	None	CHEMBL2056	Dopamine D1 receptor	Homo sapiens	SINGLE PROTEIN	CHEMBL1148752	1	Scientific Literature	J. Med. Chem.	2007	None
CHEMBL200906		0	314.33	0	1.98	2	CN1C(=O)C(C(=O)Nc2nncs2)c2cc3occc3cc21	Activity	'='	5.0	%				UO_0000187					False	CHEMBL859462	Percentage binding to dopamine D1 at 10 uM	B	BAO_0000357	single protein format	Homo sapiens	None	None	None	None	CHEMBL2056	Dopamine D1 receptor	Homo sapiens	SINGLE PROTEIN	CHEMBL1147762	1	Scientific Literature	Bioorg. Med. Chem. Lett.	2006	None
CHEMBL585740		0	610.80	1	4.84	8e	COc1ccccc1N1CCN(CCCn2cc(CCCN3CCc4cc(O)c(O)cc4C(c4cccc(C)c4)C3)nn2)CC1	Ki	'='	655.0	nM	6.18			UO_0000065	10.12	0.19	1.34	6.86	False	CHEMBL1041329	Displacement of [3H]SCH23390 from dopamine D1 receptor expressed in HEK293 cells by liquid scintillation counting	B	BAO_0000219	cell-based format	None	None	None	HEK293	None	CHEMBL2056	Dopamine D1 receptor	Homo sapiens	SINGLE PROTEIN	CHEMBL1154108	1	Scientific Literature	Bioorg. Med. Chem.	2009	CHEMBL3307715
CHEMBL585741		0	637.85	2	5.44	8f	Cc1cccc(C2CN(CCCc3cn(CCCN4CCN(c5nsc6ccccc56)CC4)nn3)CCc3cc(O)c(O)cc32)c1	Ki	'='	221.0	nM	6.66			UO_0000065	10.43	0.20	1.22	7.10	False	CHEMBL1041329	Displacement of [3H]SCH23390 from dopamine D1 receptor expressed in HEK293 cells by liquid scintillation counting	B	BAO_0000219	cell-based format	None	None	None	HEK293	None	CHEMBL2056	Dopamine D1 receptor	Homo sapiens	SINGLE PROTEIN	CHEMBL1154108	1	Scientific Literature	Bioorg. Med. Chem.	2009	CHEMBL3307715
CHEMBL582945		0	624.83	2	5.23	8h	COc1ccccc1N1CCN(CCCn2cc(CCCCN3CCc4cc(O)c(O)cc4C(c4cccc(C)c4)C3)nn2)CC1	Imax	'='	100.0	%				UO_0000187					False	CHEMBL1044815	Antagonist activity at dopamine D1 receptor expressed in HEK293 cells by by [35S]GTPgammaS binding assay in presence of SKF-38393	F	BAO_0000219	cell-based format	None	None	None	HEK293	None	CHEMBL2056	Dopamine D1 receptor	Homo sapiens	SINGLE PROTEIN	CHEMBL1154108	1	Scientific Literature	Bioorg. Med. Chem.	2009	CHEMBL3307715
CHEMBL345349		0	226.32	0	3.25	17	c1ccc2c3c([nH]c2c1)C1CCCCN1CC3	Ki						Not Determined						False	CHEMBL859834	Inhibition of binding to human D1 receptor expressed in HEK 293 cells by radioligand binding assay	B	BAO_0000219	cell-based format	Homo sapiens	None	None	HEK293	None	CHEMBL2056	Dopamine D1 receptor	Homo sapiens	SINGLE PROTEIN	CHEMBL1147728	1	Scientific Literature	J. Med. Chem.	2006	CHEMBL3307715
CHEMBL441618		0	290.41	0	3.79	SID11111388	CN1CCc2ccccc2Cc2[nH]c3ccccc3c2CC1	Ki	'='	1.9	nM	8.72			UO_0000065	30.03	0.54	4.93	45.83	True	CHEMBL861434	Displacement of [3H]SCH 23390 from D1 dopamine receptor	B	BAO_0000357	single protein format	Homo sapiens	None	None	None	None	CHEMBL2056	Dopamine D1 receptor	Homo sapiens	SINGLE PROTEIN	CHEMBL1138197	1	Scientific Literature	J. Med. Chem.	2006	None
CHEMBL557799		0	399.13	0	3.43	8	Br.Oc1cc2c(cc1Br)CCNCC2c1ccccc1	Ki	'='	4.1	nM	8.39			UO_0000065	26.36	0.60	4.96	26.00	False	CHEMBL672090	Inhibition of [3H]-SCH- 23390 binding to Dopamine receptor D1 from canine striatum	B	BAO_0000357	single protein format	Canis lupus familiaris	None	None	None	None	CHEMBL2056	Dopamine D1 receptor	Homo sapiens	SINGLE PROTEIN	CHEMBL1126025	1	Scientific Literature	J. Med. Chem.	1992	None
CHEMBL679	EPINEPHRINE	4	183.21	0	0.35	Adrenaline	CNC[C@H](O)c1ccc(O)c(O)c1	Kd	'='	55000.0	nM	4.26			UO_0000065	23.25	0.45	3.91	5.86	False	CHEMBL669035	Equilibrium dissociation constant against recombinant Dopamine receptor D1A expressed in COS7 cells	B	BAO_0000219	cell-based format	Homo sapiens	None	None	COS-7	None	CHEMBL2056	Dopamine D1 receptor	Homo sapiens	SINGLE PROTEIN	CHEMBL1129489	1	Scientific Literature	J. Med. Chem.	1996	CHEMBL3307648
CHEMBL379446		0	276.34	0	3.04	4l	CCCC(C(=O)c1ccc([N+](=O)[O-])cc1)N1CCCC1	IC50	'>'	10000.0	nM				UO_0000065					False	CHEMBL859253	Inhibitory activity against dopamine D1	B	BAO_0000357	single protein format	Homo sapiens	None	None	None	None	CHEMBL2056	Dopamine D1 receptor	Homo sapiens	SINGLE PROTEIN	CHEMBL1138144	1	Scientific Literature	J. Med. Chem.	2006	None
CHEMBL26365		0	286.31	0	2.18	16b	Oc1cc2c(cc1O)[C@H]1c3cncc(F)c3CN[C@@H]1CC2	Intrinsic activity	'='	126.0	%				UO_0000187					False	CHEMBL674244	Intrinsic activity relative against Dopamine receptor D1.	F	BAO_0000019	assay format	None	None	None	None	None	CHEMBL2056	Dopamine D1 receptor	Homo sapiens	SINGLE PROTEIN	CHEMBL1131704	1	Scientific Literature	Bioorg. Med. Chem. Lett.	1999	None
CHEMBL227213		0	267.33	0	1.52	alpha-ergocriptine	CN1C[C@H](C(N)=O)C=C2c3cccc4[nH]cc(c34)C[C@H]21	Activity	'>'	40.0	%				UO_0000187					False	CHEMBL889377	Displacement of [3H]SCH 23390 from dopamine D1 receptor in lamb striatum membrane at 50 uM after 1 hr	B	BAO_0000249	cell membrane format	Ovis aries	None	None	None	None	CHEMBL2056	Dopamine D1 receptor	Homo sapiens	SINGLE PROTEIN	CHEMBL1145382	1	Scientific Literature	J. Med. Chem.	2007	None
CHEMBL434665		0	231.30	0	1.67	(R)-2	CCCN[C@@H]1Cc2cccc3nc(O)n(c23)C1	Inhibition	'<'	30.0	%				UO_0000187					False	CHEMBL671918	Percent inhibition against Dopamine receptor D1 using [3H]-SCH- 23990 at 1 uM	B	BAO_0000357	single protein format	Homo sapiens	None	None	None	None	CHEMBL2056	Dopamine D1 receptor	Homo sapiens	SINGLE PROTEIN	CHEMBL1130416	1	Scientific Literature	J. Med. Chem.	1997	None
CHEMBL216439		0	304.44	0	4.18	2, LE-CE-580	CN1CCCc2c([nH]c3ccccc23)Cc2ccccc2CC1	Ki	'='	304.0	nM	6.52			UO_0000065	21.41	0.39	2.34	34.25	False	CHEMBL912404	Activity at human D1 dopamine receptor expressed in HEK293 cells by calcium fluorescence assay	B	BAO_0000219	cell-based format	Homo sapiens	None	None	HEK293	None	CHEMBL2056	Dopamine D1 receptor	Homo sapiens	SINGLE PROTEIN	CHEMBL1137400	1	Scientific Literature	J. Med. Chem.	2006	CHEMBL3307715
CHEMBL253096		0	426.30	1	5.67	12m	CC1(c2cccc(OCc3ccccc3)c2)C(=O)Nc2cc(Cl)cc(Cl)c2C1=O	Ki	'='	120.0	nM	6.92			UO_0000065	16.23	0.33	1.25	12.49	False	CHEMBL927707	Displacement of [3H]SCH-23390 from human cloned dopamine D1 receptor	B	BAO_0000357	single protein format	Homo sapiens	None	None	None	None	CHEMBL2056	Dopamine D1 receptor	Homo sapiens	SINGLE PROTEIN	CHEMBL1140794	1	Scientific Literature	Bioorg. Med. Chem. Lett.	2008	None
CHEMBL113527		0	487.56	1	5.39	12b(R)	CCCN(CCc1ccc(Nc2ccc([N+](=O)[O-])c3nonc23)cc1)[C@@H]1CCc2c(O)cccc2C1	Ki	'='	3700.0	nM	5.43			UO_0000065	11.14	0.21	0.04	4.62	False	CHEMBL674897	Binding affinity against dopamine receptor D1 by using [3H]-SCH- 23390 as radioligand in caudate-putamen of monkey	B	BAO_0000221	tissue-based format	Cercopithecidae	CHEMBL3638267	Caudate-putamen	None	None	CHEMBL2056	Dopamine D1 receptor	Homo sapiens	SINGLE PROTEIN	CHEMBL1125791	1	Scientific Literature	J. Med. Chem.	1991	None
CHEMBL542593		0	354.27	0	2.71	17	Br.Oc1cc2c(cc1O)[C@@H]1c3sccc3CN[C@@H]1CC2	Selectivity ratio						Not Determined						False	CHEMBL851675	Binding selectivity against alpha-2/D1 receptor; Not determined	B	BAO_0000357	single protein format	None	None	None	None	None	CHEMBL2056	Dopamine D1 receptor	Homo sapiens	SINGLE PROTEIN	CHEMBL1130036	1	Scientific Literature	J. Med. Chem.	1997	None
CHEMBL54	HALOPERIDOL	4	375.87	0	4.43	1 (Haloperidol)	O=C(CCCN1CCC(O)(c2ccc(Cl)cc2)CC1)c1ccc(F)cc1	Ki	'='	49.0	nM	7.31			UO_0000065	19.45	0.38	2.88	18.03	False	CHEMBL674254	Compound was tested for the binding affinity against human cloned Dopamine receptor D1 by radioligand ([3H]SCH-23390) binding assay	B	BAO_0000357	single protein format	None	None	None	None	None	CHEMBL2056	Dopamine D1 receptor	Homo sapiens	SINGLE PROTEIN	CHEMBL1129789	1	Scientific Literature	J. Med. Chem.	1996	None
CHEMBL42	CLOZAPINE	4	326.83	0	3.72	1	CN1CCN(C2=Nc3cc(Cl)ccc3Nc3ccccc32)CC1	Ki	'='	132.0	nM	6.88			UO_0000065	21.05	0.41	3.16	22.29	False	CHEMBL870467	Displacement of [3H]SCH 23390 from human dopamine D1 receptor expressed in CHO cells	B	BAO_0000219	cell-based format	Homo sapiens	None	None	CHO	None	CHEMBL2056	Dopamine D1 receptor	Homo sapiens	SINGLE PROTEIN	CHEMBL1146871	1	Scientific Literature	Bioorg. Med. Chem. Lett.	2006	CHEMBL3308072
CHEMBL214503		0	571.85	2	5.07	13i	CN1CCN(C2=Nc3ccccc3N(NC(=O)c3ccccc3I)c3ccc(Cl)cc32)CC1	Ki	'='	7.0	nM	8.15			UO_0000065	14.26	0.34	3.08	15.93	False	CHEMBL911523	Displacement of [3H]SCH 23390 from dopamine D1 receptor expressed in CHO cells	B	BAO_0000219	cell-based format	Homo sapiens	None	None	CHO	None	CHEMBL2056	Dopamine D1 receptor	Homo sapiens	SINGLE PROTEIN	CHEMBL1146903	1	Scientific Literature	Bioorg. Med. Chem. Lett.	2006	CHEMBL3308072
CHEMBL378893		0	640.49	2	7.58	6p	O=C(NN1c2ccc(Cl)cc2N=C(N2CCN(Cc3cccc(OC(F)(F)F)c3)CC2)c2ccccc21)c1ccccc1Cl	Ki	'='	2568.0	nM	5.59			UO_0000065	8.73	0.17	-1.99	9.25	False	CHEMBL911523	Displacement of [3H]SCH 23390 from dopamine D1 receptor expressed in CHO cells	B	BAO_0000219	cell-based format	Homo sapiens	None	None	CHO	None	CHEMBL2056	Dopamine D1 receptor	Homo sapiens	SINGLE PROTEIN	CHEMBL1146903	1	Scientific Literature	Bioorg. Med. Chem. Lett.	2006	CHEMBL3308072
CHEMBL212334		0	470.96	0	4.33	3c	CN1CCN(C2=Nc3cc(Cl)ccc3N(NC(=O)c3ccc(C#N)cc3)c3ccccc32)CC1	Ki	'='	68.0	nM	7.17			UO_0000065	15.22	0.29	2.84	9.56	False	CHEMBL911523	Displacement of [3H]SCH 23390 from dopamine D1 receptor expressed in CHO cells	B	BAO_0000219	cell-based format	Homo sapiens	None	None	CHO	None	CHEMBL2056	Dopamine D1 receptor	Homo sapiens	SINGLE PROTEIN	CHEMBL1146903	1	Scientific Literature	Bioorg. Med. Chem. Lett.	2006	CHEMBL3308072
CHEMBL213444		0	497.00	1	5.01	53	CN1CCN(C2=Nc3cc(Cl)ccc3N(NC(=O)c3cnc4ccccc4c3)c3ccccc32)CC1	Ki	'='	28.0	nM	7.55			UO_0000065	15.20	0.29	2.54	11.79	False	CHEMBL870467	Displacement of [3H]SCH 23390 from human dopamine D1 receptor expressed in CHO cells	B	BAO_0000219	cell-based format	Homo sapiens	None	None	CHO	None	CHEMBL2056	Dopamine D1 receptor	Homo sapiens	SINGLE PROTEIN	CHEMBL1146871	1	Scientific Literature	Bioorg. Med. Chem. Lett.	2006	CHEMBL3308072
CHEMBL213424		0	475.00	0	4.35	37	Cc1cccc(N)c1C(=O)NN1c2ccc(Cl)cc2N=C(N2CCN(C)CC2)c2ccccc21	Ki	'='	3.2	nM	8.49			UO_0000065	17.88	0.34	4.14	11.00	False	CHEMBL870467	Displacement of [3H]SCH 23390 from human dopamine D1 receptor expressed in CHO cells	B	BAO_0000219	cell-based format	Homo sapiens	None	None	CHO	None	CHEMBL2056	Dopamine D1 receptor	Homo sapiens	SINGLE PROTEIN	CHEMBL1146871	1	Scientific Literature	Bioorg. Med. Chem. Lett.	2006	CHEMBL3308072
CHEMBL378669		0	495.41	0	4.70	35	CN1CCN(C2=Nc3cc(Cl)ccc3N(NC(=O)c3c(N)cccc3Cl)c3ccccc32)CC1	Ki	'='	2.6	nM	8.59			UO_0000065	17.33	0.34	3.89	11.12	False	CHEMBL870467	Displacement of [3H]SCH 23390 from human dopamine D1 receptor expressed in CHO cells	B	BAO_0000219	cell-based format	Homo sapiens	None	None	CHO	None	CHEMBL2056	Dopamine D1 receptor	Homo sapiens	SINGLE PROTEIN	CHEMBL1146871	1	Scientific Literature	Bioorg. Med. Chem. Lett.	2006	CHEMBL3308072
CHEMBL386122		0	514.84	2	5.77	30	CN1CCN(C2=Nc3cc(Cl)ccc3N(NC(=O)c3c(Cl)cccc3Cl)c3ccccc32)CC1	Ki	'='	3.4	nM	8.47			UO_0000065	16.45	0.34	2.70	16.55	False	CHEMBL870467	Displacement of [3H]SCH 23390 from human dopamine D1 receptor expressed in CHO cells	B	BAO_0000219	cell-based format	Homo sapiens	None	None	CHO	None	CHEMBL2056	Dopamine D1 receptor	Homo sapiens	SINGLE PROTEIN	CHEMBL1146871	1	Scientific Literature	Bioorg. Med. Chem. Lett.	2006	CHEMBL3308072
CHEMBL212608		0	445.95	0	4.46	3b	CN1CCN(C2=Nc3cc(Cl)ccc3N(NC(=O)c3ccccc3)c3ccccc32)CC1	Ki	'='	157.0	nM	6.80			UO_0000065	15.26	0.29	2.34	13.29	False	CHEMBL870467	Displacement of [3H]SCH 23390 from human dopamine D1 receptor expressed in CHO cells	B	BAO_0000219	cell-based format	Homo sapiens	None	None	CHO	None	CHEMBL2056	Dopamine D1 receptor	Homo sapiens	SINGLE PROTEIN	CHEMBL1146871	1	Scientific Literature	Bioorg. Med. Chem. Lett.	2006	CHEMBL3308072
CHEMBL378669		0	495.41	0	4.70	35	CN1CCN(C2=Nc3cc(Cl)ccc3N(NC(=O)c3c(N)cccc3Cl)c3ccccc32)CC1	Kb	'='	1.7	nM				UO_0000065					False	CHEMBL870478	Activity at dopamine D1 receptor by cAMP assay	F	BAO_0000019	assay format	Homo sapiens	None	None	None	None	CHEMBL2056	Dopamine D1 receptor	Homo sapiens	SINGLE PROTEIN	CHEMBL1146871	1	Scientific Literature	Bioorg. Med. Chem. Lett.	2006	None
CHEMBL213492		0	531.94	2	5.62	34	CN1CCN(C2=Nc3cc(Cl)ccc3N(NC(=O)c3c(F)cccc3C(F)(F)F)c3ccccc32)CC1	Kb	'='	2.3	nM				UO_0000065					False	CHEMBL870478	Activity at dopamine D1 receptor by cAMP assay	F	BAO_0000019	assay format	Homo sapiens	None	None	None	None	CHEMBL2056	Dopamine D1 receptor	Homo sapiens	SINGLE PROTEIN	CHEMBL1146871	1	Scientific Literature	Bioorg. Med. Chem. Lett.	2006	None
CHEMBL1835609		0	325.80	0	1.40	3	Cl.OCCCc1cc(-c2cncc(OC[C@@H]3CCN3)c2)on1	Inhibition	'='	-3.3	%				UO_0000187					False	CHEMBL1838256	Binding affinity to dopamine D1 receptor at 10 uM by radioligand displacement assay	B	BAO_0000357	single protein format	None	None	None	None	None	CHEMBL2056	Dopamine D1 receptor	Homo sapiens	SINGLE PROTEIN	CHEMBL1833861	1	Scientific Literature	J. Med. Chem.	2011	None
CHEMBL71	CHLORPROMAZINE	4	318.87	0	4.89	Chloropromazine	CN(C)CCCN1c2ccccc2Sc2ccc(Cl)cc21	EC50						Not Determined						False	CHEMBL910610	Activity at human dopamine D1 receptor expressed in HEK293 cells assessed as stimulation of cAMP production	F	BAO_0000219	cell-based format	Homo sapiens	None	None	HEK293	None	CHEMBL2056	Dopamine D1 receptor	Homo sapiens	SINGLE PROTEIN	CHEMBL1137342	1	Scientific Literature	J. Med. Chem.	2006	CHEMBL3307715
CHEMBL1203924		0	347.84	0	3.22	26	CCCN1Cc2ccccc2C2c3cc(O)c(O)cc3OCC21.Cl	EC50	'='	1100.0	nM	5.96			UO_0000065					False	CHEMBL910610	Activity at human dopamine D1 receptor expressed in HEK293 cells assessed as stimulation of cAMP production	F	BAO_0000219	cell-based format	Homo sapiens	None	None	HEK293	None	CHEMBL2056	Dopamine D1 receptor	Homo sapiens	SINGLE PROTEIN	CHEMBL1137342	1	Scientific Literature	J. Med. Chem.	2006	CHEMBL3307715
CHEMBL384046		0	269.30	0	2.09	(-)-6	Oc1cc2c(cc1O)[C@@H]1c3ccccc3CN[C@H]1CO2	EC50	'='	1100.0	nM	5.96			UO_0000065					False	CHEMBL910610	Activity at human dopamine D1 receptor expressed in HEK293 cells assessed as stimulation of cAMP production	F	BAO_0000219	cell-based format	Homo sapiens	None	None	HEK293	None	CHEMBL2056	Dopamine D1 receptor	Homo sapiens	SINGLE PROTEIN	CHEMBL1137342	1	Scientific Literature	J. Med. Chem.	2006	CHEMBL3307715
CHEMBL387623		0	527.55	1	1.23	44	CC(=O)N[C@@H](Cc1ccc([N+](=O)[O-])cc1)C(=O)N[C@@H](Cc1ccc(F)cc1)C(=O)N1CCCC(C(N)=O)C1	Activity	'>'	40.0	%				UO_0000187					False	CHEMBL889377	Displacement of [3H]SCH 23390 from dopamine D1 receptor in lamb striatum membrane at 50 uM after 1 hr	B	BAO_0000249	cell membrane format	Ovis aries	None	None	None	None	CHEMBL2056	Dopamine D1 receptor	Homo sapiens	SINGLE PROTEIN	CHEMBL1145382	1	Scientific Literature	J. Med. Chem.	2007	None
CHEMBL196370		0	439.56	0	2.81	1	COc1ccc(NC(=O)N2CCN(c3ccccc3OC)CC2)cc1N1CCN(C)CC1	Ki	'>'	10000.0	nM				UO_0000065					False	CHEMBL884720	Affinity towards cloned Dopamine receptor D1	B	BAO_0000357	single protein format	Homo sapiens	None	None	None	None	CHEMBL2056	Dopamine D1 receptor	Homo sapiens	SINGLE PROTEIN	CHEMBL1143467	1	Scientific Literature	Bioorg. Med. Chem. Lett.	2005	None
CHEMBL202434		0	318.81	0	2.20	12h	O=C(NC[C@@H]1CCN2CCC[C@@H]12)c1cc(Cl)cn2ccnc12	IC50	'>'	10000.0	nM				UO_0000065					False	CHEMBL858802	Binding affinity to dopamine receptor D1	B	BAO_0000357	single protein format	Homo sapiens	None	None	None	None	CHEMBL2056	Dopamine D1 receptor	Homo sapiens	SINGLE PROTEIN	CHEMBL1149398	1	Scientific Literature	J. Med. Chem.	2006	None
CHEMBL609151		0	346.23	0	2.29	bromo	CN1C[C@H](C(N)=O)C=C2c3cccc4[nH]c(Br)c(c34)C[C@H]21	Ki	'='	1350.0	nM	5.87			UO_0000065	16.95	0.38	3.58	9.45	False	CHEMBL674898	Affinity towards Dopamine receptor D1	B	BAO_0000357	single protein format	Cercopithecidae	None	None	None	None	CHEMBL2056	Dopamine D1 receptor	Homo sapiens	SINGLE PROTEIN	CHEMBL1131163	1	Scientific Literature	J. Med. Chem.	1998	None
CHEMBL201584		0	304.44	0	4.37	7b	CN1CCc2c([nH]c3ccccc23)CC(c2ccccc2)CC1	Ki	'='	742.0	nM	6.13			UO_0000065					False	CHEMBL859830	Inhibition of binding to human D1 receptor expressed in HEK 293 cells by functional calcium assay	F	BAO_0000219	cell-based format	Homo sapiens	None	None	HEK293	None	CHEMBL2056	Dopamine D1 receptor	Homo sapiens	SINGLE PROTEIN	CHEMBL1147728	1	Scientific Literature	J. Med. Chem.	2006	CHEMBL3307715
CHEMBL86669		0	317.43	0	3.41	46	Oc1ccc2c(c1O)CC(C1CCCCC1)O[C@H]2CNC1CC1	EC50	'='	124.0	nM	6.91			UO_0000065					False	CHEMBL674899	Concentration required to inhibit 50% dopamine receptor D1 activity using cell free homogenate of carp retina	F	BAO_0000221	tissue-based format	Cyprinus carpio	CHEMBL3638192	Retina	None	None	CHEMBL2056	Dopamine D1 receptor	Homo sapiens	SINGLE PROTEIN	CHEMBL1125832	1	Scientific Literature	J. Med. Chem.	1991	None
CHEMBL315535		0	329.44	0	3.23	51	C#CCN(C)C[C@@H]1OC(C2CCCCC2)Cc2c1ccc(O)c2O	EC50	'='	37.6	nM	7.42			UO_0000065					False	CHEMBL674899	Concentration required to inhibit 50% dopamine receptor D1 activity using cell free homogenate of carp retina	F	BAO_0000221	tissue-based format	Cyprinus carpio	CHEMBL3638192	Retina	None	None	CHEMBL2056	Dopamine D1 receptor	Homo sapiens	SINGLE PROTEIN	CHEMBL1125832	1	Scientific Literature	J. Med. Chem.	1991	None
CHEMBL1517	OXYTETRACYCLINE	4	460.44	1	-1.24	OXYTETRACYCLINE	CN(C)[C@@H]1C(O)=C(C(N)=O)C(=O)[C@@]2(O)C(O)=C3C(=O)c4c(O)cccc4[C@@](C)(O)[C@H]3[C@H](O)[C@@H]12	IC50						Not Active (inhibition < 50% @ 10 uM and thus dose-reponse curve not measured)						False	CHEMBL1909139	DRUGMATRIX: Dopamine D1 radioligand binding (ligand: [3H] SCH-23390)	B	BAO_0000249	cell membrane format	None	None	None	CHO	Membrane	CHEMBL2056	Dopamine D1 receptor	Homo sapiens	SINGLE PROTEIN	CHEMBL1909046	15	DrugMatrix			CHEMBL3308072
CHEMBL227073		0	495.54	0	1.23	46	CC(=O)N[C@@H](Cc1ccc([N+](=O)[O-])cc1)C(=O)N[C@H](C(=O)N1c2ccccc2C[C@H]1C(N)=O)C(C)C	Activity	'>'	40.0	%				UO_0000187					False	CHEMBL889377	Displacement of [3H]SCH 23390 from dopamine D1 receptor in lamb striatum membrane at 50 uM after 1 hr	B	BAO_0000249	cell membrane format	Ovis aries	None	None	None	None	CHEMBL2056	Dopamine D1 receptor	Homo sapiens	SINGLE PROTEIN	CHEMBL1145382	1	Scientific Literature	J. Med. Chem.	2007	None
CHEMBL57	NEVIRAPINE	4	266.30	0	2.65	NEVIRAPINE	Cc1ccnc2c1NC(=O)c1cccnc1N2C1CC1	IC50						Not Active (inhibition < 50% @ 10 uM and thus dose-reponse curve not measured)						False	CHEMBL1909139	DRUGMATRIX: Dopamine D1 radioligand binding (ligand: [3H] SCH-23390)	B	BAO_0000249	cell membrane format	None	None	None	CHO	Membrane	CHEMBL2056	Dopamine D1 receptor	Homo sapiens	SINGLE PROTEIN	CHEMBL1909046	15	DrugMatrix			CHEMBL3308072
CHEMBL382850		0	304.44	0	4.18	1a	CCN1CCc2ccccc2Cc2[nH]c3ccccc3c2CC1	Ki	'='	170.0	nM	6.77			UO_0000065					False	CHEMBL859830	Inhibition of binding to human D1 receptor expressed in HEK 293 cells by functional calcium assay	F	BAO_0000219	cell-based format	Homo sapiens	None	None	HEK293	None	CHEMBL2056	Dopamine D1 receptor	Homo sapiens	SINGLE PROTEIN	CHEMBL1147728	1	Scientific Literature	J. Med. Chem.	2006	CHEMBL3307715
CHEMBL202924		0	311.43	0	3.33	11b	COc1cc2c(cc1OC)Cc1ccccc1CCN(C)CC2	Ki	'='	509.0	nM	6.29			UO_0000065	20.21	0.37	2.96	29.00	False	CHEMBL859834	Inhibition of binding to human D1 receptor expressed in HEK 293 cells by radioligand binding assay	B	BAO_0000219	cell-based format	Homo sapiens	None	None	HEK293	None	CHEMBL2056	Dopamine D1 receptor	Homo sapiens	SINGLE PROTEIN	CHEMBL1147728	1	Scientific Literature	J. Med. Chem.	2006	CHEMBL3307715
CHEMBL204254		0	245.37	0	3.44	4s	CCCC(C(=O)c1cccc(C)c1)N1CCCC1	IC50	'>'	10000.0	nM				UO_0000065					False	CHEMBL859253	Inhibitory activity against dopamine D1	B	BAO_0000357	single protein format	Homo sapiens	None	None	None	None	CHEMBL2056	Dopamine D1 receptor	Homo sapiens	SINGLE PROTEIN	CHEMBL1138144	1	Scientific Literature	J. Med. Chem.	2006	None
CHEMBL203403		0	245.37	0	3.44	4r	CCCC(C(=O)c1ccccc1C)N1CCCC1	IC50	'>'	10000.0	nM				UO_0000065					False	CHEMBL859253	Inhibitory activity against dopamine D1	B	BAO_0000357	single protein format	Homo sapiens	None	None	None	None	CHEMBL2056	Dopamine D1 receptor	Homo sapiens	SINGLE PROTEIN	CHEMBL1138144	1	Scientific Literature	J. Med. Chem.	2006	None
CHEMBL381127		0	261.36	0	3.14	4m	CCCC(C(=O)c1ccc(OC)cc1)N1CCCC1	IC50	'>'	10000.0	nM				UO_0000065					False	CHEMBL859253	Inhibitory activity against dopamine D1	B	BAO_0000357	single protein format	Homo sapiens	None	None	None	None	CHEMBL2056	Dopamine D1 receptor	Homo sapiens	SINGLE PROTEIN	CHEMBL1138144	1	Scientific Literature	J. Med. Chem.	2006	None
CHEMBL2114209		0	223.27	0	1.45	35	CC[C@H]1Cc2c(ccc(O)c2O)[C@H](CN)O1	EC50	'='	232.0	nM	6.63			UO_0000065					False	CHEMBL674899	Concentration required to inhibit 50% dopamine receptor D1 activity using cell free homogenate of carp retina	F	BAO_0000221	tissue-based format	Cyprinus carpio	CHEMBL3638192	Retina	None	None	CHEMBL2056	Dopamine D1 receptor	Homo sapiens	SINGLE PROTEIN	CHEMBL1125832	1	Scientific Literature	J. Med. Chem.	1991	None
CHEMBL517712	ATROPINE	4	289.37	0	1.93	ATROPINE	CN1[C@H]2CC[C@@H]1C[C@H](OC(=O)C(CO)c1ccccc1)C2	IC50						Not Active (inhibition < 50% @ 10 uM and thus dose-reponse curve not measured)						False	CHEMBL1909139	DRUGMATRIX: Dopamine D1 radioligand binding (ligand: [3H] SCH-23390)	B	BAO_0000249	cell membrane format	None	None	None	CHO	Membrane	CHEMBL2056	Dopamine D1 receptor	Homo sapiens	SINGLE PROTEIN	CHEMBL1909046	15	DrugMatrix			CHEMBL3308072
CHEMBL517712	ATROPINE	4	289.37	0	1.93	ATROPINE	CN1[C@H]2CC[C@@H]1C[C@H](OC(=O)C(CO)c1ccccc1)C2	Ki						Not Active (inhibition < 50% @ 10 uM and thus dose-reponse curve not measured)						False	CHEMBL1909139	DRUGMATRIX: Dopamine D1 radioligand binding (ligand: [3H] SCH-23390)	B	BAO_0000249	cell membrane format	None	None	None	CHO	Membrane	CHEMBL2056	Dopamine D1 receptor	Homo sapiens	SINGLE PROTEIN	CHEMBL1909046	15	DrugMatrix			CHEMBL3308072
CHEMBL395609		0	410.56	0	3.76	14	COc1ccc([C@@H]2CN(C)Cc3cc(OCCCN4CCOC[C@@H]4C)ccc32)cc1	Activity						Not Active						False	CHEMBL885442	Binding affinity at dopamine D1 receptor at 1 uM	B	BAO_0000357	single protein format	None	None	None	None	None	CHEMBL2056	Dopamine D1 receptor	Homo sapiens	SINGLE PROTEIN	CHEMBL1138430	1	Scientific Literature	Bioorg. Med. Chem. Lett.	2007	None
CHEMBL415690	BETADEX	3	1134.99	None	None	BETA CYCLODEXTRIN	OC[C@H]1O[C@@H]2O[C@@H]3[C@@H](CO)O[C@H](O[C@@H]4[C@@H](CO)O[C@H](O[C@@H]5[C@@H](CO)O[C@H](O[C@@H]6[C@@H](CO)O[C@H](O[C@@H]7[C@@H](CO)O[C@H](O[C@@H]8[C@@H](CO)O[C@H](O[C@H]1[C@H](O)[C@H]2O)[C@H](O)[C@H]8O)[C@H](O)[C@H]7O)[C@H](O)[C@H]6O)[C@H](O)[C@H]5O)[C@H](O)[C@H]4O)[C@H](O)[C@H]3O	IC50						Not Active (inhibition < 50% @ 10 uM and thus dose-reponse curve not measured)						False	CHEMBL1909139	DRUGMATRIX: Dopamine D1 radioligand binding (ligand: [3H] SCH-23390)	B	BAO_0000249	cell membrane format	None	None	None	CHO	Membrane	CHEMBL2056	Dopamine D1 receptor	Homo sapiens	SINGLE PROTEIN	CHEMBL1909046	15	DrugMatrix			CHEMBL3308072
CHEMBL420972		0	279.38	0	3.01	38	CCCCCCC1Cc2c(ccc(O)c2O)[C@H](CN)O1	Intrinsic activity	'='	84.0	%				UO_0000187					False	CHEMBL844817	Intrinsic activity was measured in relative to dopamine on D1C(S) receptor	F	BAO_0000019	assay format	None	None	None	None	None	CHEMBL2056	Dopamine D1 receptor	Homo sapiens	SINGLE PROTEIN	CHEMBL1125832	1	Scientific Literature	J. Med. Chem.	1991	None
CHEMBL42	CLOZAPINE	4	326.83	0	3.72	1	CN1CCN(C2=Nc3cc(Cl)ccc3Nc3ccccc32)CC1	Binding affinity	'='	500.0	nM				UO_0000065					False	CHEMBL672702	Compound was tested for dopamine D1 (spiroperidol) receptor binding affinity	B	BAO_0000357	single protein format	None	None	None	None	None	CHEMBL2056	Dopamine D1 receptor	Homo sapiens	SINGLE PROTEIN	CHEMBL1128790	1	Scientific Literature	Bioorg. Med. Chem. Lett.	1995	None
CHEMBL388509		0	628.75	1	2.52	6	CC(C)[C@H](NC(=O)[C@@H]1C=C2c3cccc4[nH]cc(c34)C[C@H]2N(C)C1)C(=O)N[C@@H](Cc1ccc(F)cc1)C(=O)N1CCC[C@H]1C(N)=O	Activity						Not Active						False	CHEMBL889388	Antagonist activity at dopamine D1 receptor transfected in mouse L(tk-) cells assessed as inhibition of SKF-induced stimulation of forskolin-induced cAMP levels	F	BAO_0000219	cell-based format	Homo sapiens	None	None	None	None	CHEMBL2056	Dopamine D1 receptor	Homo sapiens	SINGLE PROTEIN	CHEMBL1145382	1	Scientific Literature	J. Med. Chem.	2007	None
CHEMBL390299		0	735.82	1	3.26	17	CN1C[C@H](C(=O)N[C@@H](Cc2ccc([N+](=O)[O-])cc2)C(=O)N[C@@H](Cc2ccc(F)cc2)C(=O)N2CCCC(C(N)=O)C2)C=C2c3cccc4[nH]cc(c34)C[C@H]21	Activity						Not Active						False	CHEMBL889388	Antagonist activity at dopamine D1 receptor transfected in mouse L(tk-) cells assessed as inhibition of SKF-induced stimulation of forskolin-induced cAMP levels	F	BAO_0000219	cell-based format	Homo sapiens	None	None	None	None	CHEMBL2056	Dopamine D1 receptor	Homo sapiens	SINGLE PROTEIN	CHEMBL1145382	1	Scientific Literature	J. Med. Chem.	2007	None
CHEMBL438297		0	696.87	1	4.23	4	CN1C[C@H](C(=O)N[C@@H](CCC2CCCCC2)C(=O)N[C@@H](Cc2ccc(F)cc2)C(=O)N2CCC[C@H]2C(N)=O)C=C2c3cccc4[nH]cc(c34)C[C@H]21	Activity						Not Active						False	CHEMBL889388	Antagonist activity at dopamine D1 receptor transfected in mouse L(tk-) cells assessed as inhibition of SKF-induced stimulation of forskolin-induced cAMP levels	F	BAO_0000219	cell-based format	Homo sapiens	None	None	None	None	CHEMBL2056	Dopamine D1 receptor	Homo sapiens	SINGLE PROTEIN	CHEMBL1145382	1	Scientific Literature	J. Med. Chem.	2007	None
CHEMBL227019		0	470.61	0	2.44	45	CC(=O)N[C@H](C(=O)N[C@@H](CCC1CCCCC1)C(=O)N1c2ccccc2C[C@H]1C(N)=O)C(C)C	Activity	'>'	40.0	%				UO_0000187					False	CHEMBL889377	Displacement of [3H]SCH 23390 from dopamine D1 receptor in lamb striatum membrane at 50 uM after 1 hr	B	BAO_0000249	cell membrane format	Ovis aries	None	None	None	None	CHEMBL2056	Dopamine D1 receptor	Homo sapiens	SINGLE PROTEIN	CHEMBL1145382	1	Scientific Literature	J. Med. Chem.	2007	None
CHEMBL389934		0	422.57	0	1.47	41	CC(=O)N[C@@H](CCC1CCCCC1)C(=O)N[C@H](C(=O)N1CCC[C@H]1C(N)=O)C(C)C	Activity	'>'	40.0	%				UO_0000187					False	CHEMBL889377	Displacement of [3H]SCH 23390 from dopamine D1 receptor in lamb striatum membrane at 50 uM after 1 hr	B	BAO_0000249	cell membrane format	Ovis aries	None	None	None	None	CHEMBL2056	Dopamine D1 receptor	Homo sapiens	SINGLE PROTEIN	CHEMBL1145382	1	Scientific Literature	J. Med. Chem.	2007	None
CHEMBL1949729		0	320.44	0	3.15	(+)-14	CN1CCc2ccccc2Cc2[nH]c3ccccc3c2C[C@H]1CO	Ki	'='	114.0	nM	6.94			UO_0000065	21.67	0.40	3.79	17.68	False	CHEMBL1954776	Displacement of [3H]SCH23390 from human dopamine D1 receptor expressed in human HEK293 cells	B	BAO_0000219	cell-based format	Homo sapiens	None	None	HEK293	None	CHEMBL2056	Dopamine D1 receptor	Homo sapiens	SINGLE PROTEIN	CHEMBL1949524	1	Scientific Literature	J. Med. Chem.	2011	CHEMBL3307715
CHEMBL253376	BROMHEXINE	4	376.14	0	4.56	BROMHEXINE	CN(Cc1cc(Br)cc(Br)c1N)C1CCCCC1	Ki						Not Active (inhibition < 50% @ 10 uM and thus dose-reponse curve not measured)						False	CHEMBL1909139	DRUGMATRIX: Dopamine D1 radioligand binding (ligand: [3H] SCH-23390)	B	BAO_0000249	cell membrane format	None	None	None	CHO	Membrane	CHEMBL2056	Dopamine D1 receptor	Homo sapiens	SINGLE PROTEIN	CHEMBL1909046	15	DrugMatrix			CHEMBL3308072
CHEMBL1822918		0	362.27	0	2.69	8b	Br.Oc1cc2c(cc1O)[C@H]1c3ccccc3CC[C@@H]1NCC2	EC50	'='	438.0	nM	6.36			UO_0000065					False	CHEMBL1825296	Agonist activity at human dopamine D1 receptor expressed in HEK293 cells assessed as cAMP accumulation after 15 mins	F	BAO_0000219	cell-based format	Homo sapiens	None	None	HEK293	None	CHEMBL2056	Dopamine D1 receptor	Homo sapiens	SINGLE PROTEIN	CHEMBL1821561	1	Scientific Literature	Bioorg. Med. Chem.	2011	CHEMBL3307715
CHEMBL1822918		0	362.27	0	2.69	8b	Br.Oc1cc2c(cc1O)[C@H]1c3ccccc3CC[C@@H]1NCC2	Intrinsic activity	'='	28.0	%				UO_0000187					False	CHEMBL1825297	Intrinsic activity at human dopamine D1 receptor expressed in HEK293 cells assessed as cAMP accumulation after 15 mins relative to dopamine	F	BAO_0000219	cell-based format	Homo sapiens	None	None	HEK293	None	CHEMBL2056	Dopamine D1 receptor	Homo sapiens	SINGLE PROTEIN	CHEMBL1821561	1	Scientific Literature	Bioorg. Med. Chem.	2011	CHEMBL3307715
CHEMBL145584		0	137.18	0	0.89	m-Tyramine	NCCc1cccc(O)c1	Log 1/KL	'='	-4.68										False	CHEMBL671029	log(1/Kd) value against recombinant Dopamine receptor D1A expressed in COS7 cell	B	BAO_0000219	cell-based format	None	None	None	COS-7	None	CHEMBL2056	Dopamine D1 receptor	Homo sapiens	SINGLE PROTEIN	CHEMBL1129489	1	Scientific Literature	J. Med. Chem.	1996	CHEMBL3307648
CHEMBL3115582		0	519.57	0	2.85	12d	O=C(O)C(=O)O.Oc1ccc2c(c1)O[C@@H](CNCCN1CCN(c3ccc(OCCF)cc3)CC1)CC2	Inhibition						Not Active						False	CHEMBL3117740	Displacement of [3H]SCH23390 from human dopamine D1 receptor transfected in HEK293 cells after 2 hrs by scintillation counting analysis	B	BAO_0000219	cell-based format	Homo sapiens	None	None	HEK293	None	CHEMBL2056	Dopamine D1 receptor	Homo sapiens	SINGLE PROTEIN	CHEMBL3112461	1	Scientific Literature	J. Med. Chem.	2014	CHEMBL3307715
CHEMBL365697		0	297.40	0	2.99	11	c1ccc(Cc2ccccc2OCCN2CCOCC2)cc1	Ki	'='	201.0	nM	6.70			UO_0000065	22.52	0.42	3.71	30.86	False	CHEMBL839544	Binding affinity for human recombinant dopamine receptor D1	B	BAO_0000357	single protein format	Homo sapiens	None	None	None	None	CHEMBL2056	Dopamine D1 receptor	Homo sapiens	SINGLE PROTEIN	CHEMBL1138672	1	Scientific Literature	J. Med. Chem.	2004	None
CHEMBL1753	CLINDAMYCIN	4	424.99	0	0.39	Clindamycin	CCC[C@@H]1C[C@@H](C(=O)N[C@H]([C@H](C)Cl)[C@H]2O[C@H](SC)[C@H](O)[C@@H](O)[C@H]2O)N(C)C1	IC50						Not Active (inhibition < 50% @ 10 uM and thus dose-reponse curve not measured)						False	CHEMBL1909139	DRUGMATRIX: Dopamine D1 radioligand binding (ligand: [3H] SCH-23390)	B	BAO_0000249	cell membrane format	None	None	None	CHO	Membrane	CHEMBL2056	Dopamine D1 receptor	Homo sapiens	SINGLE PROTEIN	CHEMBL1909046	15	DrugMatrix			CHEMBL3308072
CHEMBL450895	NYSTATIN	4	926.11	3	0.94	NYSTATIN	C[C@@H]1OC(=O)C[C@H](O)C[C@H](O)C[C@H](O)CC[C@@H](O)[C@H](O)C[C@]2(O)C[C@H](O)[C@@H](C(=O)O)[C@H](C[C@@H](O[C@@H]3O[C@H](C)[C@@H](O)[C@H](N)[C@@H]3O)/C=C/C=C/C=C/C=C/CC/C=C/C=C/[C@H](C)[C@@H](O)[C@H]1C)O2	IC50						Not Active (inhibition < 50% @ 10 uM and thus dose-reponse curve not measured)						False	CHEMBL1909139	DRUGMATRIX: Dopamine D1 radioligand binding (ligand: [3H] SCH-23390)	B	BAO_0000249	cell membrane format	None	None	None	CHO	Membrane	CHEMBL2056	Dopamine D1 receptor	Homo sapiens	SINGLE PROTEIN	CHEMBL1909046	15	DrugMatrix			CHEMBL3308072
CHEMBL1130	DOXIFLURIDINE	3	246.19	0	-1.69	DOXIFLURIDINE	C[C@H]1O[C@@H](n2cc(F)c(=O)[nH]c2=O)[C@H](O)[C@@H]1O	IC50						Not Active (inhibition < 50% @ 10 uM and thus dose-reponse curve not measured)						False	CHEMBL1909139	DRUGMATRIX: Dopamine D1 radioligand binding (ligand: [3H] SCH-23390)	B	BAO_0000249	cell membrane format	None	None	None	CHO	Membrane	CHEMBL2056	Dopamine D1 receptor	Homo sapiens	SINGLE PROTEIN	CHEMBL1909046	15	DrugMatrix			CHEMBL3308072
CHEMBL280998	CATECHOL	0	110.11	0	1.10	CATECHOL	Oc1ccccc1O	Ki						Not Active (inhibition < 50% @ 10 uM and thus dose-reponse curve not measured)						False	CHEMBL1909139	DRUGMATRIX: Dopamine D1 radioligand binding (ligand: [3H] SCH-23390)	B	BAO_0000249	cell membrane format	None	None	None	CHO	Membrane	CHEMBL2056	Dopamine D1 receptor	Homo sapiens	SINGLE PROTEIN	CHEMBL1909046	15	DrugMatrix			CHEMBL3308072
CHEMBL757	NANDROLONE	3	274.40	0	3.49	NANDROLONE	C[C@]12CC[C@@H]3[C@H]4CCC(=O)C=C4CC[C@H]3[C@@H]1CC[C@@H]2O	Ki						Not Active (inhibition < 50% @ 10 uM and thus dose-reponse curve not measured)						False	CHEMBL1909139	DRUGMATRIX: Dopamine D1 radioligand binding (ligand: [3H] SCH-23390)	B	BAO_0000249	cell membrane format	None	None	None	CHO	Membrane	CHEMBL2056	Dopamine D1 receptor	Homo sapiens	SINGLE PROTEIN	CHEMBL1909046	15	DrugMatrix			CHEMBL3308072
CHEMBL270299	BAY-11-7085	0	249.34	0	2.80	BAY-117085	CC(C)(C)c1ccc(S(=O)(=O)/C=C/C#N)cc1	IC50	'='	4412.0	nM	5.36			UO_0000065	21.48	0.43	2.56	9.24	False	CHEMBL1909139	DRUGMATRIX: Dopamine D1 radioligand binding (ligand: [3H] SCH-23390)	B	BAO_0000249	cell membrane format	None	None	None	CHO	Membrane	CHEMBL2056	Dopamine D1 receptor	Homo sapiens	SINGLE PROTEIN	CHEMBL1909046	15	DrugMatrix			CHEMBL3308072
CHEMBL329566		0	293.41	0	3.77	(-)-1	CN(C)C[C@H]1C[C@@H]2c3ccccc3Cc3ccccc3[C@H]2O1	Ki	'='	63.0	nM	7.20			UO_0000065	24.54	0.45	3.43	57.74	False	CHEMBL829632	Inhibition of [3H]SCH-23390 binding to human Dopamine receptor D1	B	BAO_0000357	single protein format	Homo sapiens	None	None	None	None	CHEMBL2056	Dopamine D1 receptor	Homo sapiens	SINGLE PROTEIN	CHEMBL1142715	1	Scientific Literature	J. Med. Chem.	2005	None
CHEMBL3115578		0	583.42	0	3.10	11e	O=C(O)C(=O)O.Oc1ccc2c(c1)O[C@@H](CNCCN1CCN(c3ccc(I)cc3)CC1)CC2	Ki	'='	3890.45	nM	5.41			UO_0000065	10.96	0.26	2.31	11.28	False	CHEMBL3117740	Displacement of [3H]SCH23390 from human dopamine D1 receptor transfected in HEK293 cells after 2 hrs by scintillation counting analysis	B	BAO_0000219	cell-based format	Homo sapiens	None	None	HEK293	None	CHEMBL2056	Dopamine D1 receptor	Homo sapiens	SINGLE PROTEIN	CHEMBL3112461	1	Scientific Literature	J. Med. Chem.	2014	CHEMBL3307715
CHEMBL201525		0	251.37	0	3.31	2c	CN1CCc2ccccc2Cc2ccccc2CC1	Activity						Not Active						False	CHEMBL885891	Agonist activity at human dopamine D1 receptor assessed as increase in intramolecular calcium concentration by calcium fluorescence assay	F	BAO_0000019	assay format	Homo sapiens	None	None	None	None	CHEMBL2056	Dopamine D1 receptor	Homo sapiens	SINGLE PROTEIN	CHEMBL1139077	1	Scientific Literature	Bioorg. Med. Chem. Lett.	2007	None
CHEMBL28338		0	315.44	0	3.66	5	CCCc1cc2c(s1)CN[C@@H]1CCc3cc(O)c(O)cc3[C@@H]21	EC50	'='	9.0	nM	8.05			UO_0000065	25.51	0.50	4.39	15.33	True	CHEMBL672093	Adenylate cyclase assay carried out in LTK cells transfected with human Dopamine receptor D1	B	BAO_0000219	cell-based format	None	None	None	LTK	None	CHEMBL2056	Dopamine D1 receptor	Homo sapiens	SINGLE PROTEIN	CHEMBL1128531	1	Scientific Literature	J. Med. Chem.	1995	None
CHEMBL3115575		0	485.27	0	3.48	11b	O=C(O)C(=O)O.Oc1ccc2c(c1)O[C@@H](CNCc1cccc(I)c1)CC2	Ki	'='	3890.45	nM	5.41			UO_0000065	13.69	0.35	1.93	13.04	False	CHEMBL3117740	Displacement of [3H]SCH23390 from human dopamine D1 receptor transfected in HEK293 cells after 2 hrs by scintillation counting analysis	B	BAO_0000219	cell-based format	Homo sapiens	None	None	HEK293	None	CHEMBL2056	Dopamine D1 receptor	Homo sapiens	SINGLE PROTEIN	CHEMBL3112461	1	Scientific Literature	J. Med. Chem.	2014	CHEMBL3307715
CHEMBL232205		0	554.64	2	9.91	12j	FC(F)(F)c1ccc2c(c1)N(Cc1ccc(CNc3cccc(Oc4ccccc4)c3)cc1)c1ccccc1S2	Activity	'='	5.0	%				UO_0000187					False	CHEMBL893924	Displacement of [3H]SCH-23390 from dopamine D1 receptor at 10 uM	B	BAO_0000357	single protein format	Homo sapiens	None	None	None	None	CHEMBL2056	Dopamine D1 receptor	Homo sapiens	SINGLE PROTEIN	CHEMBL1147957	1	Scientific Literature	Bioorg. Med. Chem. Lett.	2007	None
CHEMBL232204		0	463.53	1	7.52	12i	FC(F)(F)c1ccc2c(c1)N(Cc1ccc(CNc3ccccn3)cc1)c1ccccc1S2	Activity	'='	97.0	%				UO_0000187					False	CHEMBL893924	Displacement of [3H]SCH-23390 from dopamine D1 receptor at 10 uM	B	BAO_0000357	single protein format	Homo sapiens	None	None	None	None	CHEMBL2056	Dopamine D1 receptor	Homo sapiens	SINGLE PROTEIN	CHEMBL1147957	1	Scientific Literature	Bioorg. Med. Chem. Lett.	2007	None
CHEMBL234459		0	414.50	1	6.49	9h	FC(F)(F)c1ccc2c(c1)N(CCCNCc1ccccc1)c1ccccc1S2	Activity	'='	96.0	%				UO_0000187					False	CHEMBL893924	Displacement of [3H]SCH-23390 from dopamine D1 receptor at 10 uM	B	BAO_0000357	single protein format	Homo sapiens	None	None	None	None	CHEMBL2056	Dopamine D1 receptor	Homo sapiens	SINGLE PROTEIN	CHEMBL1147957	1	Scientific Literature	Bioorg. Med. Chem. Lett.	2007	None
CHEMBL212807		0	540.45	2	5.13	17j	COc1cccc(OC)c1C(=O)NN1c2ccc(Cl)cc2N=C(N2CCN(C)CC2)c2cc(Cl)ccc21	Ki	'='	11.0	nM	7.96			UO_0000065	14.73	0.29	2.83	11.43	False	CHEMBL911523	Displacement of [3H]SCH 23390 from dopamine D1 receptor expressed in CHO cells	B	BAO_0000219	cell-based format	Homo sapiens	None	None	CHO	None	CHEMBL2056	Dopamine D1 receptor	Homo sapiens	SINGLE PROTEIN	CHEMBL1146903	1	Scientific Literature	Bioorg. Med. Chem. Lett.	2006	CHEMBL3308072
CHEMBL377420		0	536.03	1	4.49	13g	COc1cc(C(=O)NN2c3ccccc3N=C(N3CCN(C)CC3)c3cc(Cl)ccc32)cc(OC)c1OC	Ki	'='	20.0	nM	7.70			UO_0000065	14.36	0.28	3.21	9.76	False	CHEMBL911523	Displacement of [3H]SCH 23390 from dopamine D1 receptor expressed in CHO cells	B	BAO_0000219	cell-based format	Homo sapiens	None	None	CHO	None	CHEMBL2056	Dopamine D1 receptor	Homo sapiens	SINGLE PROTEIN	CHEMBL1146903	1	Scientific Literature	Bioorg. Med. Chem. Lett.	2006	CHEMBL3308072
CHEMBL213193		0	531.94	2	5.62	13d	CN1CCN(C2=Nc3ccccc3N(NC(=O)c3cc(F)ccc3C(F)(F)F)c3ccc(Cl)cc32)CC1	Ki	'='	22.0	nM	7.66			UO_0000065	14.40	0.28	2.04	14.96	False	CHEMBL911523	Displacement of [3H]SCH 23390 from dopamine D1 receptor expressed in CHO cells	B	BAO_0000219	cell-based format	Homo sapiens	None	None	CHO	None	CHEMBL2056	Dopamine D1 receptor	Homo sapiens	SINGLE PROTEIN	CHEMBL1146903	1	Scientific Literature	Bioorg. Med. Chem. Lett.	2006	CHEMBL3308072
CHEMBL213668		0	489.96	0	4.19	3k	CN1CCN(C2=Nc3cc(Cl)ccc3N(NC(=O)c3ccc4c(c3)OCO4)c3ccccc32)CC1	Ki	'='	56.0	nM	7.25			UO_0000065	14.80	0.28	3.06	10.41	False	CHEMBL911523	Displacement of [3H]SCH 23390 from dopamine D1 receptor expressed in CHO cells	B	BAO_0000219	cell-based format	Homo sapiens	None	None	CHO	None	CHEMBL2056	Dopamine D1 receptor	Homo sapiens	SINGLE PROTEIN	CHEMBL1146903	1	Scientific Literature	Bioorg. Med. Chem. Lett.	2006	CHEMBL3308072
CHEMBL212608		0	445.95	0	4.46	3b	CN1CCN(C2=Nc3cc(Cl)ccc3N(NC(=O)c3ccccc3)c3ccccc32)CC1	Ki	'='	157.0	nM	6.80			UO_0000065	15.26	0.29	2.34	13.29	True	CHEMBL911523	Displacement of [3H]SCH 23390 from dopamine D1 receptor expressed in CHO cells	B	BAO_0000219	cell-based format	Homo sapiens	None	None	CHO	None	CHEMBL2056	Dopamine D1 receptor	Homo sapiens	SINGLE PROTEIN	CHEMBL1146903	1	Scientific Literature	Bioorg. Med. Chem. Lett.	2006	CHEMBL3308072
CHEMBL240773	QUINPIROLE	0	219.33	0	2.00	quinpirole	CCCN1CCC[C@@H]2Cc3[nH]ncc3C[C@H]21	EC50						Not Determined						False	CHEMBL910610	Activity at human dopamine D1 receptor expressed in HEK293 cells assessed as stimulation of cAMP production	F	BAO_0000219	cell-based format	Homo sapiens	None	None	HEK293	None	CHEMBL2056	Dopamine D1 receptor	Homo sapiens	SINGLE PROTEIN	CHEMBL1137342	1	Scientific Literature	J. Med. Chem.	2006	CHEMBL3307715
CHEMBL59	DOPAMINE	4	153.18	0	0.60	dopamine	NCCc1ccc(O)c(O)c1	Intrinsic activity	'='	100.0	nM				UO_0000065					False	CHEMBL910611	Intrinsic activity at human dopamine D1 receptor expressed in HEK293 cells assessed as stimulation of cAMP production relative to dopamine	F	BAO_0000219	cell-based format	Homo sapiens	None	None	HEK293	None	CHEMBL2056	Dopamine D1 receptor	Homo sapiens	SINGLE PROTEIN	CHEMBL1137342	1	Scientific Literature	J. Med. Chem.	2006	CHEMBL3307715
CHEMBL25856	DIHYDREXIDINE	2	267.33	0	2.65	DHX, 1	Oc1cc2c(cc1O)[C@H]1c3ccccc3CN[C@@H]1CC2	EC50	'='	19.0	nM	7.72			UO_0000065					False	CHEMBL910610	Activity at human dopamine D1 receptor expressed in HEK293 cells assessed as stimulation of cAMP production	F	BAO_0000219	cell-based format	Homo sapiens	None	None	HEK293	None	CHEMBL2056	Dopamine D1 receptor	Homo sapiens	SINGLE PROTEIN	CHEMBL1137342	1	Scientific Literature	J. Med. Chem.	2006	CHEMBL3307715
CHEMBL382010		0	267.37	0	3.01	3f	CN1CCc2ccccc2Cc2cc(O)ccc2CC1	Ki	'='	8.9	nM	8.05			UO_0000065	30.11	0.55	5.04	34.30	False	CHEMBL861434	Displacement of [3H]SCH 23390 from D1 dopamine receptor	B	BAO_0000357	single protein format	Homo sapiens	None	None	None	None	CHEMBL2056	Dopamine D1 receptor	Homo sapiens	SINGLE PROTEIN	CHEMBL1138197	1	Scientific Literature	J. Med. Chem.	2006	None
CHEMBL201288		0	290.41	0	4.14	2b	CCN1CCc2c([nH]c3ccccc23)Cc2ccccc2C1	Ki						Not Determined						False	CHEMBL859834	Inhibition of binding to human D1 receptor expressed in HEK 293 cells by radioligand binding assay	B	BAO_0000219	cell-based format	Homo sapiens	None	None	HEK293	None	CHEMBL2056	Dopamine D1 receptor	Homo sapiens	SINGLE PROTEIN	CHEMBL1147728	1	Scientific Literature	J. Med. Chem.	2006	CHEMBL3307715
CHEMBL380124		0	162.19	0	1.72	46	O=C1CC(c2ccccc2)CO1	Ki	'>'	10000.0	nM				UO_0000065					False	CHEMBL859830	Inhibition of binding to human D1 receptor expressed in HEK 293 cells by functional calcium assay	F	BAO_0000219	cell-based format	Homo sapiens	None	None	HEK293	None	CHEMBL2056	Dopamine D1 receptor	Homo sapiens	SINGLE PROTEIN	CHEMBL1147728	1	Scientific Literature	J. Med. Chem.	2006	CHEMBL3307715
CHEMBL415080		0	350.21	0	3.17	24	NC[C@@H]1OC(c2ccc(Br)cc2)Cc2c1ccc(O)c2O	EC50	'='	1.02	nM	8.99			UO_0000065					False	CHEMBL674899	Concentration required to inhibit 50% dopamine receptor D1 activity using cell free homogenate of carp retina	F	BAO_0000221	tissue-based format	Cyprinus carpio	CHEMBL3638192	Retina	None	None	CHEMBL2056	Dopamine D1 receptor	Homo sapiens	SINGLE PROTEIN	CHEMBL1125832	1	Scientific Literature	J. Med. Chem.	1991	None
CHEMBL201334		0	304.44	0	4.72	7a	CN1CCc2c([nH]c3ccccc23)CCCC1c1ccccc1	Ki	'>'	10000.0	nM				UO_0000065					False	CHEMBL859830	Inhibition of binding to human D1 receptor expressed in HEK 293 cells by functional calcium assay	F	BAO_0000219	cell-based format	Homo sapiens	None	None	HEK293	None	CHEMBL2056	Dopamine D1 receptor	Homo sapiens	SINGLE PROTEIN	CHEMBL1147728	1	Scientific Literature	J. Med. Chem.	2006	CHEMBL3307715
CHEMBL379673		0	228.34	0	2.98	6	CN1CCCCc2[nH]c3ccccc3c2CC1	Ki						Not Determined						False	CHEMBL859834	Inhibition of binding to human D1 receptor expressed in HEK 293 cells by radioligand binding assay	B	BAO_0000219	cell-based format	Homo sapiens	None	None	HEK293	None	CHEMBL2056	Dopamine D1 receptor	Homo sapiens	SINGLE PROTEIN	CHEMBL1147728	1	Scientific Literature	J. Med. Chem.	2006	CHEMBL3307715
CHEMBL183776		0	337.43	0	2.33	4	COc1ccccc1N1CCN(CCc2ccc3[nH]nnc3c2)CC1	Ki	'='	812.83	nM	6.09			UO_0000065	18.05	0.33	3.76	10.63	True	CHEMBL838637	Binding affinity against Dopamine receptor D1	B	BAO_0000357	single protein format	None	None	None	None	None	CHEMBL2056	Dopamine D1 receptor	Homo sapiens	SINGLE PROTEIN	CHEMBL1137161	1	Scientific Literature	Bioorg. Med. Chem. Lett.	2004	None
CHEMBL201598		0	317.43	0	4.77	23	O=C1CCCC(c2ccccc2)N1CCC1=CCc2ccccc21	Ki	'>'	10000.0	nM				UO_0000065					False	CHEMBL859830	Inhibition of binding to human D1 receptor expressed in HEK 293 cells by functional calcium assay	F	BAO_0000219	cell-based format	Homo sapiens	None	None	HEK293	None	CHEMBL2056	Dopamine D1 receptor	Homo sapiens	SINGLE PROTEIN	CHEMBL1147728	1	Scientific Literature	J. Med. Chem.	2006	CHEMBL3307715
CHEMBL42	CLOZAPINE	4	326.83	0	3.72	2	CN1CCN(C2=Nc3cc(Cl)ccc3Nc3ccccc32)CC1	Ki	'='	540.0	nM	6.27			UO_0000065	19.18	0.37	2.55	20.30	False	CHEMBL674250	Binding affinity towards human Dopamine receptor D1	B	BAO_0000357	single protein format	None	None	None	None	None	CHEMBL2056	Dopamine D1 receptor	Homo sapiens	SINGLE PROTEIN	CHEMBL1149193	1	Scientific Literature	J. Med. Chem.	2004	None
CHEMBL184073		0	372.51	0	4.48	13	c1ccc(Cc2ccccc2OCCN2CCN(c3ccccc3)CC2)cc1	Ki	'='	1480.0	nM	5.83			UO_0000065	15.65	0.28	1.35	37.11	False	CHEMBL839544	Binding affinity for human recombinant dopamine receptor D1	B	BAO_0000357	single protein format	Homo sapiens	None	None	None	None	CHEMBL2056	Dopamine D1 receptor	Homo sapiens	SINGLE PROTEIN	CHEMBL1138672	1	Scientific Literature	J. Med. Chem.	2004	None
CHEMBL440390		0	285.18	0	3.86	22	CCOC(=O)CCCC(Br)c1ccccc1	Ki	'>'	10000.0	nM				UO_0000065					False	CHEMBL859830	Inhibition of binding to human D1 receptor expressed in HEK 293 cells by functional calcium assay	F	BAO_0000219	cell-based format	Homo sapiens	None	None	HEK293	None	CHEMBL2056	Dopamine D1 receptor	Homo sapiens	SINGLE PROTEIN	CHEMBL1147728	1	Scientific Literature	J. Med. Chem.	2006	CHEMBL3307715
CHEMBL381102		0	176.21	0	2.45	21	O=C1CCCC(c2ccccc2)O1	Ki	'>'	10000.0	nM				UO_0000065					False	CHEMBL859830	Inhibition of binding to human D1 receptor expressed in HEK 293 cells by functional calcium assay	F	BAO_0000219	cell-based format	Homo sapiens	None	None	HEK293	None	CHEMBL2056	Dopamine D1 receptor	Homo sapiens	SINGLE PROTEIN	CHEMBL1147728	1	Scientific Literature	J. Med. Chem.	2006	CHEMBL3307715
CHEMBL381472		0	320.39	0	3.49	32	O=C(CCC(=O)c1ccccc1)NCCc1c[nH]c2ccccc12	Ki						Not Determined						False	CHEMBL859834	Inhibition of binding to human D1 receptor expressed in HEK 293 cells by radioligand binding assay	B	BAO_0000219	cell-based format	Homo sapiens	None	None	HEK293	None	CHEMBL2056	Dopamine D1 receptor	Homo sapiens	SINGLE PROTEIN	CHEMBL1147728	1	Scientific Literature	J. Med. Chem.	2006	CHEMBL3307715
CHEMBL59	DOPAMINE	4	153.18	0	0.60	dopamine	NCCc1ccc(O)c(O)c1	EC50	'='	120.0	nM	6.92			UO_0000065					False	CHEMBL910610	Activity at human dopamine D1 receptor expressed in HEK293 cells assessed as stimulation of cAMP production	F	BAO_0000219	cell-based format	Homo sapiens	None	None	HEK293	None	CHEMBL2056	Dopamine D1 receptor	Homo sapiens	SINGLE PROTEIN	CHEMBL1137342	1	Scientific Literature	J. Med. Chem.	2006	CHEMBL3307715
CHEMBL86576		0	301.34	0	2.12	31	NC[C@@H]1OC(COc2ccccc2)Cc2c1ccc(O)c2O	Intrinsic activity	'='	64.0	%				UO_0000187					False	CHEMBL844817	Intrinsic activity was measured in relative to dopamine on D1C(S) receptor	F	BAO_0000019	assay format	None	None	None	None	None	CHEMBL2056	Dopamine D1 receptor	Homo sapiens	SINGLE PROTEIN	CHEMBL1125832	1	Scientific Literature	J. Med. Chem.	1991	None
CHEMBL405519		0	261.36	0	2.69	4	CCCN1CCC[C@@H]2Cc3c(ccc(O)c3O)C[C@H]21	Intrinsic activity	'='	95.0	%				UO_0000187					False	CHEMBL939921	Intrinsic activity at human recombinant dopamine D1 receptor expressed in CHO cells assessed as stimulation of cAMP production	B	BAO_0000219	cell-based format	Homo sapiens	None	None	CHO	None	CHEMBL2056	Dopamine D1 receptor	Homo sapiens	SINGLE PROTEIN	CHEMBL1142439	1	Scientific Literature	Bioorg. Med. Chem.	2008	CHEMBL3308072
CHEMBL542700		0	291.78	0	2.38	1, SKF-38393	Cl.Oc1cc2c(cc1O)C(c1ccccc1)CNCC2	Ki	'='	1.1	nM	8.96			UO_0000065	35.09	0.64	6.58	17.07	False	CHEMBL672091	The compound was evaluated for the dissociation constant for inhibiting the binding of [3H]-SCH- 23390 at Dopamine receptor D1	B	BAO_0000357	single protein format	Canis lupus familiaris	None	None	None	None	CHEMBL2056	Dopamine D1 receptor	Homo sapiens	SINGLE PROTEIN	CHEMBL1125221	1	Scientific Literature	J. Med. Chem.	1991	None
CHEMBL24077	(R)-SKF-38393	0	255.32	0	2.38	1	Oc1cc2c(cc1O)[C@@H](c1ccccc1)CNCC2	EC50	'='	59.0	nM	7.23			UO_0000065	28.31	0.52	4.85	13.77	False	CHEMBL672093	Adenylate cyclase assay carried out in LTK cells transfected with human Dopamine receptor D1	B	BAO_0000219	cell-based format	None	None	None	LTK	None	CHEMBL2056	Dopamine D1 receptor	Homo sapiens	SINGLE PROTEIN	CHEMBL1128531	1	Scientific Literature	J. Med. Chem.	1995	None
CHEMBL225230	R-N-PROPYLNORAPOMORPHINE	0	295.38	0	3.63	(R)NPA	CCCN1CCc2cccc3c2[C@H]1Cc1ccc(O)c(O)c1-3	Log 1/Kd	'='	-3.26										False	CHEMBL669037	log(1/Kd) value against recombinant Dopamine receptor D1A expressed in COS7 cell	B	BAO_0000219	cell-based format	Homo sapiens	None	None	COS-7	None	CHEMBL2056	Dopamine D1 receptor	Homo sapiens	SINGLE PROTEIN	CHEMBL1129489	1	Scientific Literature	J. Med. Chem.	1996	CHEMBL3307648
CHEMBL291143		0	329.44	0	3.26	3	NC[C@@H]1O[C@H](C23CC4CC(CC(C4)C2)C3)Cc2c1ccc(O)c2O	EC50	'='	3.0	nM	8.52			UO_0000065	25.87	0.48	5.26	11.26	False	CHEMBL672093	Adenylate cyclase assay carried out in LTK cells transfected with human Dopamine receptor D1	B	BAO_0000219	cell-based format	None	None	None	LTK	None	CHEMBL2056	Dopamine D1 receptor	Homo sapiens	SINGLE PROTEIN	CHEMBL1128531	1	Scientific Literature	J. Med. Chem.	1995	None
CHEMBL291143		0	329.44	0	3.26	3	NC[C@@H]1O[C@H](C23CC4CC(CC(C4)C2)C3)Cc2c1ccc(O)c2O	IA	'='	142.0	%				UO_0000187					False	CHEMBL674241	Intrinsic activity relative to dopamine for human Dopamine receptor D1	B	BAO_0000357	single protein format	None	None	None	None	None	CHEMBL2056	Dopamine D1 receptor	Homo sapiens	SINGLE PROTEIN	CHEMBL1128531	1	Scientific Literature	J. Med. Chem.	1995	None
CHEMBL284644		0	268.32	0	2.04	26	Oc1cc2c(cc1O)[C@H]1c3ccncc3CN[C@@H]1CC2	Intrinsic activity	'='	131.0	%				UO_0000187					False	CHEMBL674244	Intrinsic activity relative against Dopamine receptor D1.	F	BAO_0000019	assay format	None	None	None	None	None	CHEMBL2056	Dopamine D1 receptor	Homo sapiens	SINGLE PROTEIN	CHEMBL1131704	1	Scientific Literature	Bioorg. Med. Chem. Lett.	1999	None
CHEMBL1744079		0	368.70	0	3.77	R-SKF-83566	CN1CCc2cc(Br)c(O)cc2[C@@H](c2ccccc2)C1.Cl	Ki	'='	0.58	nM	9.24			UO_0000065	27.80	0.63	5.47	39.35	False	CHEMBL672090	Inhibition of [3H]-SCH- 23390 binding to Dopamine receptor D1 from canine striatum	B	BAO_0000357	single protein format	Canis lupus familiaris	None	None	None	None	CHEMBL2056	Dopamine D1 receptor	Homo sapiens	SINGLE PROTEIN	CHEMBL1126025	1	Scientific Literature	J. Med. Chem.	1992	None
CHEMBL389356		0	281.40	0	3.40	5	CN1CCCc2cc(O)ccc2Cc2ccccc2CC1	Ki	'='	13.9	nM	7.86			UO_0000065	27.92	0.51	4.46	33.48	False	CHEMBL895723	Displacement of [3H]SCH 23390 from human dopamine D1 receptor	B	BAO_0000357	single protein format	Homo sapiens	None	None	None	None	CHEMBL2056	Dopamine D1 receptor	Homo sapiens	SINGLE PROTEIN	CHEMBL1148752	1	Scientific Literature	J. Med. Chem.	2007	None
CHEMBL570867		0	587.68	1	3.04	36	Cc1cc2cc(N/C(=N\C(=O)c3ccc(C(=O)N(C)C)nc3)N[C@H]3CCCCN(CC(=O)N4CCCC4)C3=O)ccc2o1	Activity						Not Active						False	CHEMBL1049601	Inhibition of human dopamine D1 receptor at 10 uM	B	BAO_0000357	single protein format	Homo sapiens	None	None	None	None	CHEMBL2056	Dopamine D1 receptor	Homo sapiens	SINGLE PROTEIN	CHEMBL1156750	1	Scientific Literature	Bioorg. Med. Chem. Lett.	2009	None
CHEMBL24077	(R)-SKF-38393	0	255.32	0	2.38	1	Oc1cc2c(cc1O)[C@@H](c1ccccc1)CNCC2	Ki	'='	56.0	nM	7.25			UO_0000065	28.40	0.52	4.87	13.82	False	CHEMBL674247	Binding affinity against cloned human Dopamine receptor D1 using [125I]-SCH 23982 as radioligand transfected in HEK cells	B	BAO_0000219	cell-based format	None	None	None	HEK293	None	CHEMBL2056	Dopamine D1 receptor	Homo sapiens	SINGLE PROTEIN	CHEMBL1128531	1	Scientific Literature	J. Med. Chem.	1995	CHEMBL3307715
CHEMBL3921278		0	420.30	0	3.92	20a	CCOc1c(O)cc(Br)c2c1CN1CCc3cc(OC)c(O)cc3[C@@H]1C2	Ki	'='	1.3	nM	8.89			UO_0000065	21.14	0.47	4.97	14.30	False	CHEMBL3877883	Displacement of [3H]SCH23390 from human D1 receptor expressed in HEKT cell membranes after 90 mins by microbeta scintillation counting method	B	BAO_0000219	cell-based format	Homo sapiens	None	None	HEKT	None	CHEMBL2056	Dopamine D1 receptor	Homo sapiens	SINGLE PROTEIN	CHEMBL3877260	1	Scientific Literature	Eur J Med Chem	2017	None
CHEMBL210567		0	497.68	0	4.91	(R)-6a	COc1ccccc1N1CCN(CCCCNC(=O)c2cc3ccc2CCc2ccc(cc2)CC3)CC1	Ki	'='	490.0	nM	6.31			UO_0000065	12.68	0.23	1.40	14.08	False	CHEMBL860505	Displacement of [3H]SCH 23390 from D1 receptor of porcine striatal membrane	B	BAO_0000019	assay format	Homo sapiens	None	None	None	None	CHEMBL2056	Dopamine D1 receptor	Homo sapiens	SINGLE PROTEIN	CHEMBL1148643	1	Scientific Literature	J. Med. Chem.	2006	None
CHEMBL201598		0	317.43	0	4.77	23	O=C1CCCC(c2ccccc2)N1CCC1=CCc2ccccc21	Ki						Not Determined						False	CHEMBL859834	Inhibition of binding to human D1 receptor expressed in HEK 293 cells by radioligand binding assay	B	BAO_0000219	cell-based format	Homo sapiens	None	None	HEK293	None	CHEMBL2056	Dopamine D1 receptor	Homo sapiens	SINGLE PROTEIN	CHEMBL1147728	1	Scientific Literature	J. Med. Chem.	2006	CHEMBL3307715
CHEMBL1398	ALPHA-PHENYL-GAMMA-BUTYROLACTONE	0	162.19	0	1.72	43	O=C1OCCC1c1ccccc1	Ki	'>'	10000.0	nM				UO_0000065					False	CHEMBL859830	Inhibition of binding to human D1 receptor expressed in HEK 293 cells by functional calcium assay	F	BAO_0000219	cell-based format	Homo sapiens	None	None	HEK293	None	CHEMBL2056	Dopamine D1 receptor	Homo sapiens	SINGLE PROTEIN	CHEMBL1147728	1	Scientific Literature	J. Med. Chem.	2006	CHEMBL3307715
CHEMBL381102		0	176.21	0	2.45	21	O=C1CCCC(c2ccccc2)O1	Ki						Not Determined						False	CHEMBL859834	Inhibition of binding to human D1 receptor expressed in HEK 293 cells by radioligand binding assay	B	BAO_0000219	cell-based format	Homo sapiens	None	None	HEK293	None	CHEMBL2056	Dopamine D1 receptor	Homo sapiens	SINGLE PROTEIN	CHEMBL1147728	1	Scientific Literature	J. Med. Chem.	2006	CHEMBL3307715
CHEMBL282136		0	282.34	0	2.35	16c	Cc1cncc2c1CN[C@@H]1CCc3cc(O)c(O)cc3[C@@H]21	Intrinsic activity	'='	75.0	%				UO_0000187					False	CHEMBL674244	Intrinsic activity relative against Dopamine receptor D1.	F	BAO_0000019	assay format	None	None	None	None	None	CHEMBL2056	Dopamine D1 receptor	Homo sapiens	SINGLE PROTEIN	CHEMBL1131704	1	Scientific Literature	Bioorg. Med. Chem. Lett.	1999	None
CHEMBL85409		0	277.36	0	2.62	39	NC[C@@H]1OC(CC2CCCC2)Cc2c1ccc(O)c2O	EC50	'='	6.7	nM	8.17			UO_0000065					False	CHEMBL674899	Concentration required to inhibit 50% dopamine receptor D1 activity using cell free homogenate of carp retina	F	BAO_0000221	tissue-based format	Cyprinus carpio	CHEMBL3638192	Retina	None	None	CHEMBL2056	Dopamine D1 receptor	Homo sapiens	SINGLE PROTEIN	CHEMBL1125832	1	Scientific Literature	J. Med. Chem.	1991	None
CHEMBL3298233		0	453.97	1	6.33	7m	COCCNC(=O)c1cccc(-c2cccc3cc(Cc4cc(F)cc(Cl)c4)sc23)c1	Activity						Not Active						False	CHEMBL3367429	Agonist activity at human dopamine D1 receptor expressed in CHO cells	B	BAO_0000219	cell-based format	Homo sapiens	None	None	CHO	None	CHEMBL2056	Dopamine D1 receptor	Homo sapiens	SINGLE PROTEIN	CHEMBL3297737	1	Scientific Literature	J. Med. Chem.	2014	CHEMBL3308072
CHEMBL214268	PHA-543613	1	271.32	0	1.65	14, PHA-543613	O=C(N[C@H]1CN2CCC1CC2)c1cc2ccoc2cn1	Inhibition	'<'	10.0	%				UO_0000187					False	CHEMBL853355	Inhibition of D1 receptor at 1 uM	B	BAO_0000357	single protein format	Homo sapiens	None	None	None	None	CHEMBL2056	Dopamine D1 receptor	Homo sapiens	SINGLE PROTEIN	CHEMBL1138064	1	Scientific Literature	J. Med. Chem.	2006	None
CHEMBL201575		0	285.18	0	3.51	27	CCOC(=O)C(CCCBr)c1ccccc1	Ki	'>'	10000.0	nM				UO_0000065					False	CHEMBL859830	Inhibition of binding to human D1 receptor expressed in HEK 293 cells by functional calcium assay	F	BAO_0000219	cell-based format	Homo sapiens	None	None	HEK293	None	CHEMBL2056	Dopamine D1 receptor	Homo sapiens	SINGLE PROTEIN	CHEMBL1147728	1	Scientific Literature	J. Med. Chem.	2006	CHEMBL3307715
CHEMBL201393		0	288.39	0	4.25	45	c1ccc(C2CCN3CCc4c([nH]c5ccccc45)C23)cc1	Ki						Not Determined						False	CHEMBL859834	Inhibition of binding to human D1 receptor expressed in HEK 293 cells by radioligand binding assay	B	BAO_0000219	cell-based format	Homo sapiens	None	None	HEK293	None	CHEMBL2056	Dopamine D1 receptor	Homo sapiens	SINGLE PROTEIN	CHEMBL1147728	1	Scientific Literature	J. Med. Chem.	2006	CHEMBL3307715
CHEMBL380124		0	162.19	0	1.72	46	O=C1CC(c2ccccc2)CO1	Ki						Not Determined						False	CHEMBL859834	Inhibition of binding to human D1 receptor expressed in HEK 293 cells by radioligand binding assay	B	BAO_0000219	cell-based format	Homo sapiens	None	None	HEK293	None	CHEMBL2056	Dopamine D1 receptor	Homo sapiens	SINGLE PROTEIN	CHEMBL1147728	1	Scientific Literature	J. Med. Chem.	2006	CHEMBL3307715
CHEMBL201287		0	337.46	0	3.88	11e	C=CCN1CCc2ccccc2Cc2cc(OC)c(OC)cc2CC1	Ki						Not Determined						False	CHEMBL859834	Inhibition of binding to human D1 receptor expressed in HEK 293 cells by radioligand binding assay	B	BAO_0000219	cell-based format	Homo sapiens	None	None	HEK293	None	CHEMBL2056	Dopamine D1 receptor	Homo sapiens	SINGLE PROTEIN	CHEMBL1147728	1	Scientific Literature	J. Med. Chem.	2006	CHEMBL3307715
CHEMBL1161520		0	305.76	0	2.73	SKF-82526	Oc1ccc([C@@H]2CNCCc3c2cc(O)c(O)c3Cl)cc1	Log 1/Kd	'='	-3.26										False	CHEMBL669037	log(1/Kd) value against recombinant Dopamine receptor D1A expressed in COS7 cell	B	BAO_0000219	cell-based format	Homo sapiens	None	None	COS-7	None	CHEMBL2056	Dopamine D1 receptor	Homo sapiens	SINGLE PROTEIN	CHEMBL1129489	1	Scientific Literature	J. Med. Chem.	1996	CHEMBL3307648
CHEMBL231070		0	281.40	0	3.40	7	CN1CCCc2ccccc2Cc2ccc(O)cc2CC1	Ki	'='	3.2	nM	8.49			UO_0000065	30.19	0.55	5.09	36.19	False	CHEMBL895723	Displacement of [3H]SCH 23390 from human dopamine D1 receptor	B	BAO_0000357	single protein format	Homo sapiens	None	None	None	None	CHEMBL2056	Dopamine D1 receptor	Homo sapiens	SINGLE PROTEIN	CHEMBL1148752	1	Scientific Literature	J. Med. Chem.	2007	None
CHEMBL215581		0	468.05	1	5.36	2	CCCC(CCC)C(=O)NN1c2ccc(Cl)cc2N=C(N2CCN(C)CC2)c2ccccc21	Ki	'='	25.6	nM	7.59			UO_0000065	16.22	0.31	2.23	14.83	False	CHEMBL870467	Displacement of [3H]SCH 23390 from human dopamine D1 receptor expressed in CHO cells	B	BAO_0000219	cell-based format	Homo sapiens	None	None	CHO	None	CHEMBL2056	Dopamine D1 receptor	Homo sapiens	SINGLE PROTEIN	CHEMBL1146871	1	Scientific Literature	Bioorg. Med. Chem. Lett.	2006	CHEMBL3308072
CHEMBL1094514		0	418.37	1	5.41	27, (-)-Enantiomer	Cc1cc(C(O)(c2ccc3c(cnn3-c3ccc(F)cc3)c2)C(F)(F)F)ccc1F	Inhibition	'<'	50.0	%				UO_0000187					False	CHEMBL1117360	Inhibition of dopamine D1 receptor at 1 uM	B	BAO_0000357	single protein format	None	None	None	None	None	CHEMBL2056	Dopamine D1 receptor	Homo sapiens	SINGLE PROTEIN	CHEMBL1157802	1	Scientific Literature	Bioorg. Med. Chem. Lett.	2010	None
CHEMBL1088073		0	276.38	0	3.75	2	CN1CCc2ccccc2Cc2c[nH]c3cccc(c23)C1	Ki	'>'	10000.0	nM				UO_0000065					False	CHEMBL1105124	Displacement of [3H]SCH23390 from human recombinant dopamine D1 receptor expressed in HEK293 cells by microplate scintillation counting	B	BAO_0000219	cell-based format	Homo sapiens	None	None	HEK293	None	CHEMBL2056	Dopamine D1 receptor	Homo sapiens	SINGLE PROTEIN	CHEMBL1155427	1	Scientific Literature	J. Med. Chem.	2010	CHEMBL3307715
CHEMBL213335		0	508.45	2	5.90	6c	CCCN1CCN(C2=Nc3cc(Cl)ccc3N(NC(=O)c3ccccc3Cl)c3ccccc32)CC1	Ki	'='	26.0	nM	7.58			UO_0000065	14.92	0.30	1.69	14.82	False	CHEMBL911523	Displacement of [3H]SCH 23390 from dopamine D1 receptor expressed in CHO cells	B	BAO_0000219	cell-based format	Homo sapiens	None	None	CHO	None	CHEMBL2056	Dopamine D1 receptor	Homo sapiens	SINGLE PROTEIN	CHEMBL1146903	1	Scientific Literature	Bioorg. Med. Chem. Lett.	2006	CHEMBL3308072
CHEMBL62	SCH-23390	0	287.79	0	3.67	SCH-23390	CN1CCc2cc(Cl)c(O)cc2[C@@H](c2ccccc2)C1	IC50	'='	0.96	nM	9.02			UO_0000065	31.33	0.62	5.35	38.42	False	CHEMBL953136	Displacement of radiolabeled SCH 23390 from human dopamine D1 receptor	B	BAO_0000357	single protein format	Homo sapiens	None	None	None	None	CHEMBL2056	Dopamine D1 receptor	Homo sapiens	SINGLE PROTEIN	CHEMBL1140203	1	Scientific Literature	J. Med. Chem.	2008	None
CHEMBL62	SCH-23390	0	287.79	0	3.67	SCH-23390	CN1CCc2cc(Cl)c(O)cc2[C@@H](c2ccccc2)C1	Ki	'='	0.38	nM	9.42			UO_0000065	32.73	0.64	5.75	40.14	False	CHEMBL953136	Displacement of radiolabeled SCH 23390 from human dopamine D1 receptor	B	BAO_0000357	single protein format	Homo sapiens	None	None	None	None	CHEMBL2056	Dopamine D1 receptor	Homo sapiens	SINGLE PROTEIN	CHEMBL1140203	1	Scientific Literature	J. Med. Chem.	2008	None
CHEMBL519240		0	327.43	0	1.71	4, A-987306	Nc1nc2c(c(N3CCNCC3)n1)CCC1=C2[C@@H]2CCCC[C@@H]2O1	Activity	'='	90.6	%				UO_0000187					False	CHEMBL950495	Binding affinity to human dopamine D1 receptor at 10 uM relative to control	B	BAO_0000357	single protein format	Homo sapiens	None	None	None	None	CHEMBL2056	Dopamine D1 receptor	Homo sapiens	SINGLE PROTEIN	CHEMBL1140203	1	Scientific Literature	J. Med. Chem.	2008	None
CHEMBL42	CLOZAPINE	4	326.83	0	3.72	Clozapine	CN1CCN(C2=Nc3cc(Cl)ccc3Nc3ccccc32)CC1	Ki	'='	31.62	nM	7.50			UO_0000065	22.95	0.45	3.78	24.30	False	CHEMBL838636	Binding affinity against Dopamine D1 receptor	B	BAO_0000357	single protein format	None	None	None	None	None	CHEMBL2056	Dopamine D1 receptor	Homo sapiens	SINGLE PROTEIN	CHEMBL1137161	1	Scientific Literature	Bioorg. Med. Chem. Lett.	2004	None
CHEMBL298612		0	311.38	0	1.57	(S)-5	Cn1cc(C(=O)C(=O)N[C@@H]2CN3CCC2CC3)c2ccccc21	Ki	'<'	100000.0	nM				UO_0000065					False	CHEMBL672707	Binding affinity against Dopamine D1 receptor	B	BAO_0000357	single protein format	Homo sapiens	None	None	None	None	CHEMBL2056	Dopamine D1 receptor	Homo sapiens	SINGLE PROTEIN	CHEMBL1128795	1	Scientific Literature	Bioorg. Med. Chem. Lett.	1995	None
CHEMBL244946		0	537.74	2	5.63	35	Cc1ccc2c(-c3nnc(SCCCN4CCc5ccc(-c6cc(C)nn6C)cc5CC4)n3C)cccc2n1	Inhibition	'='	8.0	%				UO_0000187					False	CHEMBL895535	Inhibition of human Dopamine D1 receptor at 1 uM	B	BAO_0000357	single protein format	Homo sapiens	None	None	None	None	CHEMBL2056	Dopamine D1 receptor	Homo sapiens	SINGLE PROTEIN	CHEMBL1148818	1	Scientific Literature	J. Med. Chem.	2007	None
CHEMBL1258722		0	394.52	0	4.21	9	CCCOc1ccc(-c2nn3c(C)cc(C)nc3c2CC(=O)N(CC)CC)cc1	Inhibition	'<'	50.0	%				UO_0000187					False	CHEMBL1259317	Inhibition of D1 dopamine receptor at 10 uM	B	BAO_0000357	single protein format	None	None	None	None	None	CHEMBL2056	Dopamine D1 receptor	Homo sapiens	SINGLE PROTEIN	CHEMBL1255512	1	Scientific Literature	Bioorg. Med. Chem. Lett.	2010	None
CHEMBL145584		0	137.18	0	0.89	m-tyramine	NCCc1cccc(O)c1	Ki	'='	48000.0	nM	4.32			UO_0000065	31.48	0.59	3.43	9.34	False	CHEMBL674898	Affinity towards Dopamine receptor D1	B	BAO_0000357	single protein format	Cercopithecidae	None	None	None	None	CHEMBL2056	Dopamine D1 receptor	Homo sapiens	SINGLE PROTEIN	CHEMBL1131163	1	Scientific Literature	J. Med. Chem.	1998	None
CHEMBL1684130		0	606.81	2	6.00	(-)-7f	CCCN1CCc2cccc3c2[C@@H]1Cc1cccc(OCc2cn(CCCCN4CCN(c5ccccc5OC)CC4)nn2)c1-3	Inhibition	'='	66.0	%				UO_0000187					False	CHEMBL1686534	Displacement of [3H]SCH23390 from dopamine D1 receptor expressed in human HEK293 cells at 10 uM by liquid scintillation counter	B	BAO_0000219	cell-based format	None	None	None	HEK293	None	CHEMBL2056	Dopamine D1 receptor	Homo sapiens	SINGLE PROTEIN	CHEMBL1681760	1	Scientific Literature	Bioorg. Med. Chem.	2011	CHEMBL3307715
CHEMBL386336		0	584.55	2	7.30	6l	Cc1ccc(CN2CCN(C3=Nc4cc(Cl)ccc4N(NC(=O)c4ccccc4Cl)c4ccccc43)CC2)c(C)c1	Ki	'='	1097.0	nM	5.96			UO_0000065	10.20	0.20	-1.34	11.64	False	CHEMBL911523	Displacement of [3H]SCH 23390 from dopamine D1 receptor expressed in CHO cells	B	BAO_0000219	cell-based format	Homo sapiens	None	None	CHO	None	CHEMBL2056	Dopamine D1 receptor	Homo sapiens	SINGLE PROTEIN	CHEMBL1146903	1	Scientific Literature	Bioorg. Med. Chem. Lett.	2006	CHEMBL3308072
CHEMBL234219		0	386.56	1	6.30	5d	CN1CCCC(CN2c3ccccc3Sc3ccc(-c4ccccc4)cc32)C1	Activity	'='	22.0	%				UO_0000187					False	CHEMBL893924	Displacement of [3H]SCH-23390 from dopamine D1 receptor at 10 uM	B	BAO_0000357	single protein format	Homo sapiens	None	None	None	None	CHEMBL2056	Dopamine D1 receptor	Homo sapiens	SINGLE PROTEIN	CHEMBL1147957	1	Scientific Literature	Bioorg. Med. Chem. Lett.	2007	None
CHEMBL234630		0	401.46	1	6.21	9i	FC(F)(F)c1ccc2c(c1)N(CCCNc1ccccn1)c1ccccc1S2	Activity	'='	96.0	%				UO_0000187					False	CHEMBL893924	Displacement of [3H]SCH-23390 from dopamine D1 receptor at 10 uM	B	BAO_0000357	single protein format	Homo sapiens	None	None	None	None	CHEMBL2056	Dopamine D1 receptor	Homo sapiens	SINGLE PROTEIN	CHEMBL1147957	1	Scientific Literature	Bioorg. Med. Chem. Lett.	2007	None
CHEMBL330274		0	295.38	0	3.63	(S)NPA	CCCN1CCc2cccc3c2[C@@H]1Cc1ccc(O)c(O)c1-3	Log 1/KL	'='	-3.72										False	CHEMBL671029	log(1/Kd) value against recombinant Dopamine receptor D1A expressed in COS7 cell	B	BAO_0000219	cell-based format	None	None	None	COS-7	None	CHEMBL2056	Dopamine D1 receptor	Homo sapiens	SINGLE PROTEIN	CHEMBL1129489	1	Scientific Literature	J. Med. Chem.	1996	CHEMBL3307648
CHEMBL217299	DOXANTHRINE	0	269.30	0	2.09	(+/-)-6, doxanthrine	Oc1cc2c(cc1O)C1c3ccccc3CNC1CO2	Ki	'='	98.0	nM	7.01			UO_0000065	26.03	0.48	4.92	11.36	False	CHEMBL912417	Binding affinity to human cloned dopamine D1 receptor	B	BAO_0000357	single protein format	Homo sapiens	None	None	None	None	CHEMBL2056	Dopamine D1 receptor	Homo sapiens	SINGLE PROTEIN	CHEMBL1137342	1	Scientific Literature	J. Med. Chem.	2006	None
CHEMBL388732		0	655.76	1	2.29	9b	CC(C)[C@H](NC(=O)[C@@H]1C=C2c3cccc4[nH]cc(c34)C[C@H]2N(C)C1)C(=O)N[C@@H](Cc1ccc([N+](=O)[O-])cc1)C(=O)N1CCC[C@H]1C(N)=O	Activity	'>'	40.0	%				UO_0000187					False	CHEMBL889377	Displacement of [3H]SCH 23390 from dopamine D1 receptor in lamb striatum membrane at 50 uM after 1 hr	B	BAO_0000249	cell membrane format	Ovis aries	None	None	None	None	CHEMBL2056	Dopamine D1 receptor	Homo sapiens	SINGLE PROTEIN	CHEMBL1145382	1	Scientific Literature	J. Med. Chem.	2007	None
CHEMBL388509		0	628.75	1	2.52	6	CC(C)[C@H](NC(=O)[C@@H]1C=C2c3cccc4[nH]cc(c34)C[C@H]2N(C)C1)C(=O)N[C@@H](Cc1ccc(F)cc1)C(=O)N1CCC[C@H]1C(N)=O	Activity	'>'	40.0	%				UO_0000187					False	CHEMBL889377	Displacement of [3H]SCH 23390 from dopamine D1 receptor in lamb striatum membrane at 50 uM after 1 hr	B	BAO_0000249	cell membrane format	Ovis aries	None	None	None	None	CHEMBL2056	Dopamine D1 receptor	Homo sapiens	SINGLE PROTEIN	CHEMBL1145382	1	Scientific Literature	J. Med. Chem.	2007	None
CHEMBL436797		0	655.76	1	2.29	9a	CC(C)[C@H](NC(=O)[C@H]1C=C2c3cccc4[nH]cc(c34)C[C@H]2N(C)C1)C(=O)N[C@@H](Cc1ccc([N+](=O)[O-])cc1)C(=O)N1CCC[C@H]1C(N)=O	Activity						Active						False	CHEMBL889387	Agonist activity at dopamine D1 receptor transfected in mouse L(tk-) cells assessed as stimulation of cAMP levels	F	BAO_0000219	cell-based format	Homo sapiens	None	None	None	None	CHEMBL2056	Dopamine D1 receptor	Homo sapiens	SINGLE PROTEIN	CHEMBL1145382	1	Scientific Literature	J. Med. Chem.	2007	None
CHEMBL1684127		0	394.56	0	3.96	(+/-)-14	CCCN1CCc2cccc3c2C1Cc1cccc(OCCCNCCCO)c1-3	Inhibition	'='	44.0	%				UO_0000187					False	CHEMBL1686534	Displacement of [3H]SCH23390 from dopamine D1 receptor expressed in human HEK293 cells at 10 uM by liquid scintillation counter	B	BAO_0000219	cell-based format	None	None	None	HEK293	None	CHEMBL2056	Dopamine D1 receptor	Homo sapiens	SINGLE PROTEIN	CHEMBL1681760	1	Scientific Literature	Bioorg. Med. Chem.	2011	CHEMBL3307715
CHEMBL1684133		0	606.82	2	5.65	(+)-11c	CCCN1CCc2cccc3c2[C@H]1Cc1cccc(OCCCn2cc(CCN4CCN(c5ccccc5OC)CC4)nn2)c1-3	Inhibition	'='	54.0	%				UO_0000187					False	CHEMBL1686534	Displacement of [3H]SCH23390 from dopamine D1 receptor expressed in human HEK293 cells at 10 uM by liquid scintillation counter	B	BAO_0000219	cell-based format	None	None	None	HEK293	None	CHEMBL2056	Dopamine D1 receptor	Homo sapiens	SINGLE PROTEIN	CHEMBL1681760	1	Scientific Literature	Bioorg. Med. Chem.	2011	CHEMBL3307715
CHEMBL1684023		0	592.79	2	5.61	(+/-)-7a	CCCN1CCc2cccc3c2C1Cc1cccc(OCc2cn(CCCN4CCN(c5ccccc5OC)CC4)nn2)c1-3	Inhibition	'='	67.0	%				UO_0000187					False	CHEMBL1686534	Displacement of [3H]SCH23390 from dopamine D1 receptor expressed in human HEK293 cells at 10 uM by liquid scintillation counter	B	BAO_0000219	cell-based format	None	None	None	HEK293	None	CHEMBL2056	Dopamine D1 receptor	Homo sapiens	SINGLE PROTEIN	CHEMBL1681760	1	Scientific Literature	Bioorg. Med. Chem.	2011	CHEMBL3307715
CHEMBL1684128		0	525.74	2	6.21	(+/-)-15	CCCN1CCc2cccc3c2C1Cc1cccc(OCCCCN2CCN(c4ccccc4OC)CC2)c1-3	Ki	'='	735.0	nM	6.13			UO_0000065	11.67	0.21	-0.08	21.77	False	CHEMBL1686532	Displacement of [3H]SCH23390 from dopamine D1 receptor expressed in human HEK293 cells by liquid scintillation counter	B	BAO_0000219	cell-based format	None	None	None	HEK293	None	CHEMBL2056	Dopamine D1 receptor	Homo sapiens	SINGLE PROTEIN	CHEMBL1681760	1	Scientific Literature	Bioorg. Med. Chem.	2011	CHEMBL3307715
CHEMBL1684135		0	525.74	2	6.21	(+)-15	CCCN1CCc2cccc3c2[C@H]1Cc1cccc(OCCCCN2CCN(c4ccccc4OC)CC2)c1-3	Ki	'='	1307.0	nM	5.88			UO_0000065	11.19	0.21	-0.33	20.88	False	CHEMBL1686532	Displacement of [3H]SCH23390 from dopamine D1 receptor expressed in human HEK293 cells by liquid scintillation counter	B	BAO_0000219	cell-based format	None	None	None	HEK293	None	CHEMBL2056	Dopamine D1 receptor	Homo sapiens	SINGLE PROTEIN	CHEMBL1681760	1	Scientific Literature	Bioorg. Med. Chem.	2011	CHEMBL3307715
CHEMBL204449		0	342.40	0	4.57	Nicotinamide derivative, 2	C[C@@H](NC(=O)c1cccnc1Oc1ccc(F)cc1)c1cccs1	Activity	'='	27.0	%				UO_0000187					False	CHEMBL866481	Binding affinity to dopamine D1 receptor at 10 uM	B	BAO_0000357	single protein format	Homo sapiens	None	None	None	None	CHEMBL2056	Dopamine D1 receptor	Homo sapiens	SINGLE PROTEIN	CHEMBL1138125	1	Scientific Literature	Bioorg. Med. Chem. Lett.	2006	None
CHEMBL604316		0	341.84	0	3.79	6	CN1CCc2cc(Cl)c(O)cc2[C@H]2c3cccc(C=O)c3CC[C@@H]21	Ki	'='	2.6	nM	8.59			UO_0000065	25.11	0.49	4.80	21.18	False	CHEMBL1074769	Displacement of [3H]SCh23390 from dopamine D1 receptor expressed in mouse LTK cells by scintillation counting	B	BAO_0000219	cell-based format	None	None	None	LTK	None	CHEMBL2056	Dopamine D1 receptor	Homo sapiens	SINGLE PROTEIN	CHEMBL1156846	1	Scientific Literature	Bioorg. Med. Chem. Lett.	2010	None
CHEMBL598730		0	371.86	0	3.77	5c	COC(=O)c1cccc2c1CC[C@H]1[C@H]2c2cc(O)c(Cl)cc2CCN1C	Ki	'='	2.3	nM	8.64			UO_0000065	23.23	0.45	4.87	17.36	False	CHEMBL1074769	Displacement of [3H]SCh23390 from dopamine D1 receptor expressed in mouse LTK cells by scintillation counting	B	BAO_0000219	cell-based format	None	None	None	LTK	None	CHEMBL2056	Dopamine D1 receptor	Homo sapiens	SINGLE PROTEIN	CHEMBL1156846	1	Scientific Literature	Bioorg. Med. Chem. Lett.	2010	None
CHEMBL599135		0	446.98	1	5.53	7d	CN1CCc2cc(Cl)c(O)cc2[C@H]2c3cccc(/C=N/OCc4ccccc4)c3CC[C@@H]21	Ki	'='	0.2	nM	9.70			UO_0000065	21.70	0.41	4.17	21.52	False	CHEMBL1074769	Displacement of [3H]SCh23390 from dopamine D1 receptor expressed in mouse LTK cells by scintillation counting	B	BAO_0000219	cell-based format	None	None	None	LTK	None	CHEMBL2056	Dopamine D1 receptor	Homo sapiens	SINGLE PROTEIN	CHEMBL1156846	1	Scientific Literature	Bioorg. Med. Chem. Lett.	2010	None
CHEMBL605354		0	432.95	1	5.39	7e	CN1CCc2cc(Cl)c(O)cc2[C@H]2c3cccc(/C=N/Oc4ccccc4)c3CC[C@@H]21	Ki	'='	1.0	nM	9.00			UO_0000065	20.79	0.40	3.61	19.97	False	CHEMBL1074769	Displacement of [3H]SCh23390 from dopamine D1 receptor expressed in mouse LTK cells by scintillation counting	B	BAO_0000219	cell-based format	None	None	None	LTK	None	CHEMBL2056	Dopamine D1 receptor	Homo sapiens	SINGLE PROTEIN	CHEMBL1156846	1	Scientific Literature	Bioorg. Med. Chem. Lett.	2010	None
CHEMBL598105		0	414.94	1	5.52	8c	CN1CCc2cc(Cl)c(O)cc2[C@H]2c3cccc(-c4cccc(C#N)c4)c3CC[C@@H]21	Ki	'='	0.6	nM	9.22			UO_0000065	22.22	0.42	3.70	19.51	False	CHEMBL1074769	Displacement of [3H]SCh23390 from dopamine D1 receptor expressed in mouse LTK cells by scintillation counting	B	BAO_0000219	cell-based format	None	None	None	LTK	None	CHEMBL2056	Dopamine D1 receptor	Homo sapiens	SINGLE PROTEIN	CHEMBL1156846	1	Scientific Literature	Bioorg. Med. Chem. Lett.	2010	None
CHEMBL597503		0	428.96	1	6.13	8l	CN1CCc2cc(Cl)c(O)cc2[C@H]2c3cccc(-c4ccc5[nH]ccc5c4)c3CC[C@@H]21	Ki	'='	0.6	nM	9.22			UO_0000065	21.50	0.41	3.09	23.49	False	CHEMBL1074769	Displacement of [3H]SCh23390 from dopamine D1 receptor expressed in mouse LTK cells by scintillation counting	B	BAO_0000219	cell-based format	None	None	None	LTK	None	CHEMBL2056	Dopamine D1 receptor	Homo sapiens	SINGLE PROTEIN	CHEMBL1156846	1	Scientific Literature	Bioorg. Med. Chem. Lett.	2010	None
CHEMBL595720		0	267.37	0	3.17	8	CN1CCc2cc(O)ccc2CCc2ccccc2C1	Activity						Active						False	CHEMBL1038857	Antagonist activity at human dopamine D1 receptor expressed in HEK293 cells assessed as SKF-38393-induced intracellular calcium by fluorescence microplate reader	F	BAO_0000219	cell-based format	Homo sapiens	None	None	HEK293	None	CHEMBL2056	Dopamine D1 receptor	Homo sapiens	SINGLE PROTEIN	CHEMBL1152600	1	Scientific Literature	Bioorg. Med. Chem.	2009	CHEMBL3307715
CHEMBL596448		0	265.36	0	3.35	5	COc1ccc2c(c1)CCN1Cc3ccccc3CC21	Activity						Active						False	CHEMBL1038857	Antagonist activity at human dopamine D1 receptor expressed in HEK293 cells assessed as SKF-38393-induced intracellular calcium by fluorescence microplate reader	F	BAO_0000219	cell-based format	Homo sapiens	None	None	HEK293	None	CHEMBL2056	Dopamine D1 receptor	Homo sapiens	SINGLE PROTEIN	CHEMBL1152600	1	Scientific Literature	Bioorg. Med. Chem.	2009	CHEMBL3307715
CHEMBL284959		0	296.37	0	2.66	15h	Cc1cc2c(nc1C)CN[C@@H]1CCc3cc(O)c(O)cc3[C@@H]21	Intrinsic activity	'='	134.0	%				UO_0000187					False	CHEMBL674244	Intrinsic activity relative against Dopamine receptor D1.	F	BAO_0000019	assay format	None	None	None	None	None	CHEMBL2056	Dopamine D1 receptor	Homo sapiens	SINGLE PROTEIN	CHEMBL1131704	1	Scientific Literature	Bioorg. Med. Chem. Lett.	1999	None
CHEMBL245571		0	306.41	0	3.49	3d	CN1CCc2cc(O)ccc2Cc2[nH]c3ccccc3c2CC1	Ki	'='	3.7	nM	8.43			UO_0000065	27.52	0.50	4.94	21.48	False	CHEMBL885886	Displacement of [3H]SCH 23390 from human cloned dopamine D1 receptor expressed in HEK 293 cells	B	BAO_0000219	cell-based format	Homo sapiens	None	None	HEK293	None	CHEMBL2056	Dopamine D1 receptor	Homo sapiens	SINGLE PROTEIN	CHEMBL1139077	1	Scientific Literature	Bioorg. Med. Chem. Lett.	2007	CHEMBL3307715
CHEMBL281932		0	268.32	0	2.04	15a	Oc1cc2c(cc1O)[C@H]1c3cccnc3CN[C@@H]1CC2	Intrinsic activity	'='	125.0	%				UO_0000187					False	CHEMBL674244	Intrinsic activity relative against Dopamine receptor D1.	F	BAO_0000019	assay format	None	None	None	None	None	CHEMBL2056	Dopamine D1 receptor	Homo sapiens	SINGLE PROTEIN	CHEMBL1131704	1	Scientific Literature	Bioorg. Med. Chem. Lett.	1999	None
CHEMBL28054		0	268.32	0	2.04	16a	Oc1cc2c(cc1O)[C@H]1c3cnccc3CN[C@@H]1CC2	Intrinsic activity	'='	81.0	%				UO_0000187					False	CHEMBL674244	Intrinsic activity relative against Dopamine receptor D1.	F	BAO_0000019	assay format	None	None	None	None	None	CHEMBL2056	Dopamine D1 receptor	Homo sapiens	SINGLE PROTEIN	CHEMBL1131704	1	Scientific Literature	Bioorg. Med. Chem. Lett.	1999	None
CHEMBL59	DOPAMINE	4	153.18	0	0.60	dopamine	NCCc1ccc(O)c(O)c1	EC50	'='	35.0	nM	7.46			UO_0000065					False	CHEMBL939919	Agonist activity at human recombinant dopamine D1 receptor expressed in CHO cells assessed as stimulation of cAMP production	F	BAO_0000219	cell-based format	Homo sapiens	None	None	CHO	None	CHEMBL2056	Dopamine D1 receptor	Homo sapiens	SINGLE PROTEIN	CHEMBL1142439	1	Scientific Literature	Bioorg. Med. Chem.	2008	CHEMBL3308072
CHEMBL86931		0	271.32	0	2.41	1	NC[C@@H]1O[C@H](c2ccccc2)Cc2c1ccc(O)c2O	EC50	'='	2.1	nM	8.68			UO_0000065					False	CHEMBL674900	Formation of cAMP on Dopamine receptor D1 in vitro in carp retina	F	BAO_0000221	tissue-based format	Cyprinus carpio	CHEMBL3638192	Retina	None	None	CHEMBL2056	Dopamine D1 receptor	Homo sapiens	SINGLE PROTEIN	CHEMBL1125128	1	Scientific Literature	J. Med. Chem.	1990	None
CHEMBL285802	ZOTEPINE	4	331.87	0	4.88	zotepine	CN(C)CCOC1=Cc2ccccc2Sc2ccc(Cl)cc21	Ki	'='	84.0	nM	7.08			UO_0000065	21.32	0.44	2.20	56.74	False	CHEMBL674250	Binding affinity towards human Dopamine receptor D1	B	BAO_0000357	single protein format	None	None	None	None	None	CHEMBL2056	Dopamine D1 receptor	Homo sapiens	SINGLE PROTEIN	CHEMBL1149193	1	Scientific Literature	J. Med. Chem.	2004	None
CHEMBL141419		0	519.12	None	None	3e	COc1ccccc1N1CCN(CCCCNC(=O)c2cc3ccccc3[te]2)CC1	Ki	'='	380.0	nM	6.42			UO_0000065	12.37	None	None	None	False	CHEMBL673336	Binding affinity for porcine Dopamine receptor D1 by [3H]-SCH- 23390 displacement.	B	BAO_0000357	single protein format	None	None	None	None	None	CHEMBL2056	Dopamine D1 receptor	Homo sapiens	SINGLE PROTEIN	CHEMBL1135974	1	Scientific Literature	J. Med. Chem.	2002	None
CHEMBL1684126		0	592.79	2	5.61	(+/-)-11d	CCCN1CCc2cccc3c2C1Cc1cccc(OCCCn2cc(CN4CCN(c5ccccc5OC)CC4)nn2)c1-3	Inhibition	'='	42.0	%				UO_0000187					False	CHEMBL1686534	Displacement of [3H]SCH23390 from dopamine D1 receptor expressed in human HEK293 cells at 10 uM by liquid scintillation counter	B	BAO_0000219	cell-based format	None	None	None	HEK293	None	CHEMBL2056	Dopamine D1 receptor	Homo sapiens	SINGLE PROTEIN	CHEMBL1681760	1	Scientific Literature	Bioorg. Med. Chem.	2011	CHEMBL3307715
CHEMBL26965		0	310.40	0	3.00	15e	CCCc1ccc2c(n1)CN[C@@H]1CCc3cc(O)c(O)cc3[C@@H]21	Ki	'='	45.0	nM	7.35			UO_0000065	23.67	0.44	4.35	11.24	False	CHEMBL674251	Binding affinity to Dopamine receptor D1 by using radioligand [125I]SCH-23982 in HEK cells	B	BAO_0000219	cell-based format	None	None	None	HEK293	None	CHEMBL2056	Dopamine D1 receptor	Homo sapiens	SINGLE PROTEIN	CHEMBL1131704	1	Scientific Literature	Bioorg. Med. Chem. Lett.	1999	CHEMBL3307715
CHEMBL201170		0	267.37	0	3.01	3a	CN1CCc2ccccc2Cc2ccc(O)cc2CC1	Ki	'='	0.39	nM	9.41			UO_0000065	35.19	0.64	6.40	40.09	True	CHEMBL861434	Displacement of [3H]SCH 23390 from D1 dopamine receptor	B	BAO_0000357	single protein format	Homo sapiens	None	None	None	None	CHEMBL2056	Dopamine D1 receptor	Homo sapiens	SINGLE PROTEIN	CHEMBL1138197	1	Scientific Literature	J. Med. Chem.	2006	None
CHEMBL1125	DESMETHYLOLANZAPINE	0	298.42	0	3.10	2	Cc1cc2c(s1)Nc1ccccc1N=C2N1CCNCC1	Ki	'='	203.0	nM	6.69			UO_0000065	22.43	0.44	3.59	16.87	False	CHEMBL674255	In vitro binding affinity of compound against dopamine neuronal Dopamine receptor D1	B	BAO_0000357	single protein format	None	None	None	None	None	CHEMBL2056	Dopamine D1 receptor	Homo sapiens	SINGLE PROTEIN	CHEMBL1150510	1	Scientific Literature	Bioorg. Med. Chem. Lett.	1997	None
CHEMBL59	DOPAMINE	4	153.18	0	0.60	Dopamine	NCCc1ccc(O)c(O)c1	Intrinsic activity	'='	100.0	%				UO_0000187					False	CHEMBL1226122	Agonist activity at human D1 receptor assessed as cAMP accumulation	F	BAO_0000019	assay format	Homo sapiens	None	None	None	None	CHEMBL2056	Dopamine D1 receptor	Homo sapiens	SINGLE PROTEIN	CHEMBL1221364	1	Scientific Literature	Bioorg. Med. Chem.	2010	None
CHEMBL1224528	DIHYDROXIDINE	0	267.33	0	2.65	DHX	Oc1cc2c(cc1O)[C@H]1c3ccccc3CN[C@H]1CC2	EC50	'='	3.9	nM	8.41			UO_0000065					False	CHEMBL1226122	Agonist activity at human D1 receptor assessed as cAMP accumulation	F	BAO_0000019	assay format	Homo sapiens	None	None	None	None	CHEMBL2056	Dopamine D1 receptor	Homo sapiens	SINGLE PROTEIN	CHEMBL1221364	1	Scientific Literature	Bioorg. Med. Chem.	2010	None
CHEMBL140612		0	393.49	0	2.29	1f	COc1ccccc1N1CCN(CCCNC(=O)c2cnn3ccccc23)CC1	Ki	'='	2200.0	nM	5.66			UO_0000065	14.38	0.27	3.37	9.11	False	CHEMBL673336	Binding affinity for porcine Dopamine receptor D1 by [3H]-SCH- 23390 displacement.	B	BAO_0000357	single protein format	None	None	None	None	None	CHEMBL2056	Dopamine D1 receptor	Homo sapiens	SINGLE PROTEIN	CHEMBL1135974	1	Scientific Literature	J. Med. Chem.	2002	None
CHEMBL716	QUETIAPINE	4	383.52	0	2.86	22, Quetiapine	OCCOCCN1CCN(C2=Nc3ccccc3Sc3ccccc32)CC1	Ki	'='	390.0	nM	6.41			UO_0000065	16.71	0.32	3.55	13.27	False	CHEMBL674248	Binding affinity against dopamine receptor D1	B	BAO_0000357	single protein format	None	None	None	None	None	CHEMBL2056	Dopamine D1 receptor	Homo sapiens	SINGLE PROTEIN	CHEMBL1134342	1	Scientific Literature	J. Med. Chem.	2001	None
CHEMBL356597		0	420.25	0	4.56	(-)-I-MAB	CN1CCc2cc(I)c(O)cc2[C@@H](c2ccc(N=[N+]=[N-])cc2)C1	Ki	'='	28.0	nM	7.55			UO_0000065	17.97	0.45	2.99	10.46	False	CHEMBL672089	Ability to inhibit [3H]-SCH- 23390 binding to Dopamine receptor D1 of canine striatal membranes	B	BAO_0000019	assay format	Canis lupus familiaris	None	None	None	None	CHEMBL2056	Dopamine D1 receptor	Homo sapiens	SINGLE PROTEIN	CHEMBL1125039	1	Scientific Literature	J. Med. Chem.	1990	None
CHEMBL485036		0	446.77	0	4.70	(+/-)-7c	Br.Oc1cc2c(c(-c3ccc(Cl)cc3)c1O)CCNCC2c1ccccc1	Ki	'='	190.0	nM	6.72			UO_0000065	18.37	0.35	2.02	12.80	False	CHEMBL993383	Displacement of [3H]SCH23390 from human dopamine D1 receptor expressed in HEK293 cells	B	BAO_0000219	cell-based format	Homo sapiens	None	None	HEK293	None	CHEMBL2056	Dopamine D1 receptor	Homo sapiens	SINGLE PROTEIN	CHEMBL1142503	1	Scientific Literature	Bioorg. Med. Chem.	2008	CHEMBL3307715
CHEMBL53	APOMORPHINE	4	267.33	0	2.85	(-)-1, (APO)	CN1CCc2cccc3c2[C@H]1Cc1ccc(O)c(O)c1-3	Ki	'='	290.0	nM	6.54			UO_0000065	24.46	0.45	3.69	14.96	False	CHEMBL937843	Displacement of [3H]SCH-23390 from human dopamine D1 receptor expressed in HEK293 cells	B	BAO_0000219	cell-based format	Homo sapiens	None	None	HEK293	None	CHEMBL2056	Dopamine D1 receptor	Homo sapiens	SINGLE PROTEIN	CHEMBL1155028	1	Scientific Literature	Bioorg. Med. Chem.	2008	CHEMBL3307715
CHEMBL419792	SUMANIROLE	3	203.25	0	0.47	(R)-6	CN[C@@H]1Cc2cccc3[nH]c(=O)n(c23)C1	Inhibition	'<'	30.0	%				UO_0000187					False	CHEMBL671918	Percent inhibition against Dopamine receptor D1 using [3H]-SCH- 23990 at 1 uM	B	BAO_0000357	single protein format	Homo sapiens	None	None	None	None	CHEMBL2056	Dopamine D1 receptor	Homo sapiens	SINGLE PROTEIN	CHEMBL1130416	1	Scientific Literature	J. Med. Chem.	1997	None
CHEMBL62	SCH-23390	0	287.79	0	3.67	2a, SCH-23390	CN1CCc2cc(Cl)c(O)cc2[C@@H](c2ccccc2)C1	Kd	'='	0.38	nM	9.42			UO_0000065	32.73	0.64	5.75	40.14	False	CHEMBL671942	Ability to inhibit the binding of [3H]-SCH- 23390 to canine striatal membrane	B	BAO_0000019	assay format	Canis lupus familiaris	None	None	None	None	CHEMBL2056	Dopamine D1 receptor	Homo sapiens	SINGLE PROTEIN	CHEMBL1123996	1	Scientific Literature	J. Med. Chem.	1988	None
CHEMBL464811		0	544.14	2	6.55	16	Clc1ccc2c(c1)N=C(N1CCN(Cc3ccc(OCCCN4CCCCC4)cc3)CC1)c1ccccc1N2	Ki	'='	866.0	nM	6.06			UO_0000065	11.14	0.21	-0.49	13.99	False	CHEMBL1030598	Displacement of [3H]SCH23390 from human dopamine D1 receptor expressed in HEK cells	B	BAO_0000219	cell-based format	Homo sapiens	None	None	HEK293	None	CHEMBL2056	Dopamine D1 receptor	Homo sapiens	SINGLE PROTEIN	CHEMBL1149085	1	Scientific Literature	Bioorg. Med. Chem. Lett.	2009	CHEMBL3307715
CHEMBL182379		0	533.41	1	4.38	14	COc1ccccc1N1CCN(CCCCNC(=O)c2cc3cc(I)ccc3o2)CC1	Ki	'='	900.0	nM	6.05			UO_0000065	11.33	0.27	1.67	10.43	False	CHEMBL961824	Displacement of [3H]SCH23390 from D1 receptor	B	BAO_0000357	single protein format	None	None	None	None	None	CHEMBL2056	Dopamine D1 receptor	Homo sapiens	SINGLE PROTEIN	CHEMBL1153455	1	Scientific Literature	J. Med. Chem.	2009	None
CHEMBL45491		0	337.89	1	5.00	1	CN(C)C1C=CC2(CC1)c1ccccc1CCc1ccc(Cl)cc12	Ki	'='	0.33	nM	9.48			UO_0000065	28.06	0.54	4.48	292.64	False	CHEMBL668634	Binding affinity determined in radioreceptor binding assay by using [3H]SCH-23390 radioligand against dopamine receptor D1	B	BAO_0000357	single protein format	None	None	None	None	None	CHEMBL2056	Dopamine D1 receptor	Homo sapiens	SINGLE PROTEIN	CHEMBL1125700	1	Scientific Literature	J. Med. Chem.	1991	None
CHEMBL2299002		0	368.44	0	2.07	35	COc1ccccc1N1CCN(CCOc2ccc3[nH]c(=O)[nH]c3c2)CC1	Ki	'>'	1000.0	nM				UO_0000065					False	CHEMBL3073107	Binding affinity to dopamine D1 receptor (unknown origin)	B	BAO_0000357	single protein format	Homo sapiens	None	None	None	None	CHEMBL2056	Dopamine D1 receptor	Homo sapiens	SINGLE PROTEIN	CHEMBL3046886	1	Scientific Literature	Med Chem Res	2013	None
CHEMBL264026		0	458.63	0	4.33	2	CC[S+]([O-])c1ncccc1C1(O)CCN(CC23CC(c4ccccc42)c2ccccc23)CC1	Binding affinity	'='	13.0	nM				UO_0000065					False	CHEMBL672700	Dopamine D1 (SCH-23390) receptor binding affinity	B	BAO_0000357	single protein format	None	None	None	None	None	CHEMBL2056	Dopamine D1 receptor	Homo sapiens	SINGLE PROTEIN	CHEMBL1128790	1	Scientific Literature	Bioorg. Med. Chem. Lett.	1995	None
CHEMBL397207		0	325.45	0	3.72	36	COc1cc2c(cc1OC)Cc1ccccc1CCCN(C)CC2	Ki	'='	579.0	nM	6.24			UO_0000065	19.17	0.35	2.52	28.74	False	CHEMBL895723	Displacement of [3H]SCH 23390 from human dopamine D1 receptor	B	BAO_0000357	single protein format	Homo sapiens	None	None	None	None	CHEMBL2056	Dopamine D1 receptor	Homo sapiens	SINGLE PROTEIN	CHEMBL1148752	1	Scientific Literature	J. Med. Chem.	2007	None
CHEMBL389559		0	295.43	0	3.79	9	CN1CCCc2ccccc2Cc2ccc(O)cc2CCC1	Ki	'='	83.0	nM	7.08			UO_0000065	23.97	0.44	3.29	30.17	False	CHEMBL895723	Displacement of [3H]SCH 23390 from human dopamine D1 receptor	B	BAO_0000357	single protein format	Homo sapiens	None	None	None	None	CHEMBL2056	Dopamine D1 receptor	Homo sapiens	SINGLE PROTEIN	CHEMBL1148752	1	Scientific Literature	J. Med. Chem.	2007	None
CHEMBL438297		0	696.87	1	4.23	4	CN1C[C@H](C(=O)N[C@@H](CCC2CCCCC2)C(=O)N[C@@H](Cc2ccc(F)cc2)C(=O)N2CCC[C@H]2C(N)=O)C=C2c3cccc4[nH]cc(c34)C[C@H]21	Activity						Active						False	CHEMBL889387	Agonist activity at dopamine D1 receptor transfected in mouse L(tk-) cells assessed as stimulation of cAMP levels	F	BAO_0000219	cell-based format	Homo sapiens	None	None	None	None	CHEMBL2056	Dopamine D1 receptor	Homo sapiens	SINGLE PROTEIN	CHEMBL1145382	1	Scientific Literature	J. Med. Chem.	2007	None
CHEMBL378648		0	505.41	1	4.99	17a	CN1CCN(C2=Nc3cc(Cl)ccc3N(NC(=O)c3ccc(C#N)cc3)c3ccc(Cl)cc32)CC1	Ki	'='	51.0	nM	7.29			UO_0000065	14.43	0.28	2.30	9.73	False	CHEMBL911523	Displacement of [3H]SCH 23390 from dopamine D1 receptor expressed in CHO cells	B	BAO_0000219	cell-based format	Homo sapiens	None	None	CHO	None	CHEMBL2056	Dopamine D1 receptor	Homo sapiens	SINGLE PROTEIN	CHEMBL1146903	1	Scientific Literature	Bioorg. Med. Chem. Lett.	2006	CHEMBL3308072
CHEMBL213472		0	489.96	0	4.19	13f	CN1CCN(C2=Nc3ccccc3N(NC(=O)c3ccc4c(c3)OCO4)c3ccc(Cl)cc32)CC1	Ki	'='	83.0	nM	7.08			UO_0000065	14.45	0.28	2.89	10.17	False	CHEMBL911523	Displacement of [3H]SCH 23390 from dopamine D1 receptor expressed in CHO cells	B	BAO_0000219	cell-based format	Homo sapiens	None	None	CHO	None	CHEMBL2056	Dopamine D1 receptor	Homo sapiens	SINGLE PROTEIN	CHEMBL1146903	1	Scientific Literature	Bioorg. Med. Chem. Lett.	2006	CHEMBL3308072
CHEMBL384634		0	482.92	1	5.61	1h	FC1(F)Oc2cccc(CN3CCN(C4=Nc5cc(Cl)ccc5Nc5ccccc54)CC3)c2O1	Ki	'='	3106.0	nM	5.51			UO_0000065	11.41	0.22	-0.10	11.17	False	CHEMBL911523	Displacement of [3H]SCH 23390 from dopamine D1 receptor expressed in CHO cells	B	BAO_0000219	cell-based format	Homo sapiens	None	None	CHO	None	CHEMBL2056	Dopamine D1 receptor	Homo sapiens	SINGLE PROTEIN	CHEMBL1146903	1	Scientific Literature	Bioorg. Med. Chem. Lett.	2006	CHEMBL3308072
CHEMBL267930	SPIPERONE	0	395.48	0	3.22	2	O=C(CCCN1CCC2(CC1)C(=O)NCN2c1ccccc1)c1ccc(F)cc1	Ki	'='	323.0	nM	6.49			UO_0000065	16.41	0.31	3.27	12.33	False	CHEMBL872877	Binding affinity against dopamine receptor D1 by using [3H]-SCH- 23390 as radioligand in caudate-putamen of monkey	B	BAO_0000221	tissue-based format	Cercopithecidae	CHEMBL3638267	Caudate-putamen	None	None	CHEMBL2056	Dopamine D1 receptor	Homo sapiens	SINGLE PROTEIN	CHEMBL1125791	1	Scientific Literature	J. Med. Chem.	1991	None
CHEMBL157138	LISURIDE	4	338.46	0	2.84	lisuride	CCN(CC)C(=O)N[C@H]1C=C2c3cccc4[nH]cc(c34)C[C@H]2N(C)C1	Ki	'='	77.0	nM	7.11			UO_0000065	21.02	0.39	4.27	13.85	False	CHEMBL674898	Affinity towards Dopamine receptor D1	B	BAO_0000357	single protein format	Cercopithecidae	None	None	None	None	CHEMBL2056	Dopamine D1 receptor	Homo sapiens	SINGLE PROTEIN	CHEMBL1131163	1	Scientific Literature	J. Med. Chem.	1998	None
CHEMBL1627306		0	461.39	0	3.78	R-22	O=C(NCC[C@@H](O)CN1CCN(c2cccc(Cl)c2Cl)CC1)c1cc2ccccc2[nH]1	Ki	'>'	10000.0	nM				UO_0000065					False	CHEMBL961824	Displacement of [3H]SCH23390 from D1 receptor	B	BAO_0000357	single protein format	None	None	None	None	None	CHEMBL2056	Dopamine D1 receptor	Homo sapiens	SINGLE PROTEIN	CHEMBL1153455	1	Scientific Literature	J. Med. Chem.	2009	None
CHEMBL307790		0	299.80	0	3.59	4	CN1CCc2cc(Cl)c(O)cc2[C@H]2c3ccccc3C[C@@H]21	Ki	'='	7.0	nM	8.15			UO_0000065	27.20	0.53	4.56	34.75	False	CHEMBL668638	Compound was tested for the displacement of [3H]-SCH- 23390 from dopamine receptor D1	B	BAO_0000357	single protein format	None	None	None	None	None	CHEMBL2056	Dopamine D1 receptor	Homo sapiens	SINGLE PROTEIN	CHEMBL1126151	1	Scientific Literature	J. Med. Chem.	1992	None
CHEMBL558226		0	358.27	0	1.61	8a (SC-52491)	COc1cc(N)c(Cl)cc1C(=O)NC1C2CC3CN(C2)CC31.Cl	IC50	'>'	10000.0	nM				UO_0000065					False	CHEMBL672705	Compound was tested for inhibitory activity against Dopamine D1 receptor	B	BAO_0000357	single protein format	None	None	None	None	None	CHEMBL2056	Dopamine D1 receptor	Homo sapiens	SINGLE PROTEIN	CHEMBL1130509	1	Scientific Literature	Bioorg. Med. Chem. Lett.	1997	None
CHEMBL459730		0	463.95	0	3.72	(-)-12a	N#Cc1ccc(S(=O)(=O)/N=C(\N)N2C[C@H](c3ccccc3)C(c3ccc(Cl)cc3)=N2)cc1	Inhibition	'<'	50.0	%				UO_0000187					False	CHEMBL967008	Displacement of [3H]SCH23390 from human cloned dopamine D1A receptor	B	BAO_0000357	single protein format	Homo sapiens	None	None	None	None	CHEMBL2056	Dopamine D1 receptor	Homo sapiens	SINGLE PROTEIN	CHEMBL1140076	1	Scientific Literature	J. Med. Chem.	2008	None
CHEMBL187420		0	280.42	0	3.79	15	c1ccc(Cc2ccccc2NCCN2CCCC2)cc1	Ki	'>'	10000.0	nM				UO_0000065					False	CHEMBL839544	Binding affinity for human recombinant dopamine receptor D1	B	BAO_0000357	single protein format	Homo sapiens	None	None	None	None	CHEMBL2056	Dopamine D1 receptor	Homo sapiens	SINGLE PROTEIN	CHEMBL1138672	1	Scientific Literature	J. Med. Chem.	2004	None
CHEMBL1744078		0	289.81	0	3.01	(R)-SCH-23982	CN1CCc2ccc(O)cc2[C@@H](c2ccccc2)C1.Cl	Ki	'='	6.0	nM	8.22			UO_0000065	32.45	0.59	5.21	35.03	False	CHEMBL672090	Inhibition of [3H]-SCH- 23390 binding to Dopamine receptor D1 from canine striatum	B	BAO_0000357	single protein format	Canis lupus familiaris	None	None	None	None	CHEMBL2056	Dopamine D1 receptor	Homo sapiens	SINGLE PROTEIN	CHEMBL1126025	1	Scientific Literature	J. Med. Chem.	1992	None
CHEMBL388732		0	655.76	1	2.29	9b	CC(C)[C@H](NC(=O)[C@@H]1C=C2c3cccc4[nH]cc(c34)C[C@H]2N(C)C1)C(=O)N[C@@H](Cc1ccc([N+](=O)[O-])cc1)C(=O)N1CCC[C@H]1C(N)=O	Activity						Active						False	CHEMBL889387	Agonist activity at dopamine D1 receptor transfected in mouse L(tk-) cells assessed as stimulation of cAMP levels	F	BAO_0000219	cell-based format	Homo sapiens	None	None	None	None	CHEMBL2056	Dopamine D1 receptor	Homo sapiens	SINGLE PROTEIN	CHEMBL1145382	1	Scientific Literature	J. Med. Chem.	2007	None
CHEMBL1757	FOSFOMYCIN	4	138.06	0	-0.09	fosfomycin	C[C@@H]1O[C@@H]1P(=O)(O)O	Inhibition	'='	-1.3	%				UO_0000187					False	CHEMBL3088734	Antagonist activity at human recombinant dopamine D1 receptor expressed in CHOK1 cells assessed as inhibition of agonist-induced cAMP accumulation at 100 uM preincubated for 10 mins prior to agonist addition measured after 30 mins by HTRF assay relative to SCH23390	F	BAO_0000219	cell-based format	Homo sapiens	None	None	CHO-K1	None	CHEMBL2056	Dopamine D1 receptor	Homo sapiens	SINGLE PROTEIN	CHEMBL3085742	1	Scientific Literature	J. Med. Chem.	2013	CHEMBL3307512
CHEMBL715	OLANZAPINE	4	312.44	0	3.44	10, Olanzapine	Cc1cc2c(s1)Nc1ccccc1N=C2N1CCN(C)CC1	Ki	'='	10.0	nM	8.00			UO_0000065	25.60	0.50	4.56	25.92	False	CHEMBL674248	Binding affinity against dopamine receptor D1	B	BAO_0000357	single protein format	None	None	None	None	None	CHEMBL2056	Dopamine D1 receptor	Homo sapiens	SINGLE PROTEIN	CHEMBL1134342	1	Scientific Literature	J. Med. Chem.	2001	None
CHEMBL3099225		0	269.77	0	1.58	7a	CCN1CCO[C@@H]2Cc3c(O)cccc3C[C@H]21.Cl	Efficacy	'='	85.0	%				UO_0000187					False	CHEMBL3100269	Agonist activity at human recombinant dopamine D1 receptor expressed in CHO cells assessed as cAMP production after 20 mins relative to dopamine	B	BAO_0000219	cell-based format	Homo sapiens	None	None	CHO	None	CHEMBL2056	Dopamine D1 receptor	Homo sapiens	SINGLE PROTEIN	CHEMBL3098045	1	Scientific Literature	Bioorg. Med. Chem.	2014	CHEMBL3308072
CHEMBL1242923		0	407.51	0	2.63	17	O=C(Cc1ccccc1)NC1CCN(CCCN2C(=O)COc3ccccc32)CC1	Ki	'>='	1000.0	nM				UO_0000065					False	CHEMBL1248542	Binding affinity to human dopamine D1 receptor by radioligand displacement assay	B	BAO_0000357	single protein format	Homo sapiens	None	None	None	None	CHEMBL2056	Dopamine D1 receptor	Homo sapiens	SINGLE PROTEIN	CHEMBL1240489	1	Scientific Literature	J. Med. Chem.	2010	None
CHEMBL1094231	1-(3-CHLORO-4-FLUOROPHENYL)-2,2,2-TRIFLUORO-1-(1-(4-FLUOROPHENYL)-1H-INDAZOL-5-YL)ETHANOL (ENANTIOMERIC MIX)	0	438.78	1	5.76	25, (-)-Enantiomer	OC(c1ccc(F)c(Cl)c1)(c1ccc2c(cnn2-c2ccc(F)cc2)c1)C(F)(F)F	Inhibition	'<'	50.0	%				UO_0000187					False	CHEMBL1117360	Inhibition of dopamine D1 receptor at 1 uM	B	BAO_0000357	single protein format	None	None	None	None	None	CHEMBL2056	Dopamine D1 receptor	Homo sapiens	SINGLE PROTEIN	CHEMBL1157802	1	Scientific Literature	Bioorg. Med. Chem. Lett.	2010	None
CHEMBL201170		0	267.37	0	3.01	4	CN1CCc2ccccc2Cc2ccc(O)cc2CC1	Ki	'='	0.39	nM	9.41			UO_0000065	35.19	0.64	6.40	40.09	True	CHEMBL1038852	Displacement of [3H]SCH23390 from human dopamine D1 receptor expressed in CHO cells by scintillation counting	B	BAO_0000219	cell-based format	Homo sapiens	None	None	CHO	None	CHEMBL2056	Dopamine D1 receptor	Homo sapiens	SINGLE PROTEIN	CHEMBL1152600	1	Scientific Literature	Bioorg. Med. Chem.	2009	CHEMBL3308072
CHEMBL610449		0	295.38	0	3.50	(+)-12a	CN1CCCc2cc3c(cc2-c2ccccc2CC1)OCO3	Activity						Active						False	CHEMBL1038857	Antagonist activity at human dopamine D1 receptor expressed in HEK293 cells assessed as SKF-38393-induced intracellular calcium by fluorescence microplate reader	F	BAO_0000219	cell-based format	Homo sapiens	None	None	HEK293	None	CHEMBL2056	Dopamine D1 receptor	Homo sapiens	SINGLE PROTEIN	CHEMBL1152600	1	Scientific Literature	Bioorg. Med. Chem.	2009	CHEMBL3307715
CHEMBL597900		0	395.95	1	5.71	8j	CN1CCc2cc(Cl)c(O)cc2[C@H]2c3cccc(-c4cccs4)c3CC[C@@H]21	Ki	'='	0.9	nM	9.05			UO_0000065	22.85	0.46	3.34	38.54	False	CHEMBL1074769	Displacement of [3H]SCh23390 from dopamine D1 receptor expressed in mouse LTK cells by scintillation counting	B	BAO_0000219	cell-based format	None	None	None	LTK	None	CHEMBL2056	Dopamine D1 receptor	Homo sapiens	SINGLE PROTEIN	CHEMBL1156846	1	Scientific Literature	Bioorg. Med. Chem. Lett.	2010	None
CHEMBL2180637		0	311.47	0	4.67	2	CCCCCN(CCc1ccccc1)CCc1cccc(O)c1	Ki	'>'	10000.0	nM				UO_0000065					False	CHEMBL2182834	Displacement of [3H]SCH-23390 from human dopamine D1 receptor expressed in LHD1 cells	B	BAO_0000219	cell-based format	Homo sapiens	None	None	LHD1	None	CHEMBL2056	Dopamine D1 receptor	Homo sapiens	SINGLE PROTEIN	CHEMBL2177058	1	Scientific Literature	J. Med. Chem.	2012	None
CHEMBL2205822		0	325.43	0	2.91	40	OC12C3C4CC5C6C4C1C6C(C53)N2CCCCc1cccc(F)c1	Ki						Not Determined						False	CHEMBL2210351	Binding affinity to D1 dopamine receptor	B	BAO_0000357	single protein format	None	None	None	None	None	CHEMBL2056	Dopamine D1 receptor	Homo sapiens	SINGLE PROTEIN	CHEMBL2203059	1	Scientific Literature	Bioorg. Med. Chem. Lett.	2012	None
CHEMBL1807053		0	399.41	0	4.97	59, NGD 98-2	CCC(CC)Nc1nc(C)c(-c2ccc(OC(F)(F)F)cc2OC)nc1OC	Inhibition	'>'	16.0	%				UO_0000187					False	CHEMBL1809616	Inhibition of dopamine D1 receptor at 4 uM	B	BAO_0000357	single protein format	None	None	None	None	None	CHEMBL2056	Dopamine D1 receptor	Homo sapiens	SINGLE PROTEIN	CHEMBL1806459	1	Scientific Literature	J. Med. Chem.	2011	None
CHEMBL124444		0	407.51	0	3.77	3a	COc1ccccc1N1CCN(CCCCNC(=O)c2cc3ccccc3o2)CC1	Ki	'='	1100.0	nM	5.96			UO_0000065	14.62	0.27	2.19	10.28	False	CHEMBL673336	Binding affinity for porcine Dopamine receptor D1 by [3H]-SCH- 23390 displacement.	B	BAO_0000357	single protein format	None	None	None	None	None	CHEMBL2056	Dopamine D1 receptor	Homo sapiens	SINGLE PROTEIN	CHEMBL1135974	1	Scientific Literature	J. Med. Chem.	2002	None
CHEMBL593395		0	265.36	0	3.20	1	COc1ccc2c(c1)CCN1CCc3ccccc3C21	Ki	'='	2116.0	nM	5.67			UO_0000065	21.38	0.39	2.47	45.51	False	CHEMBL1038852	Displacement of [3H]SCH23390 from human dopamine D1 receptor expressed in CHO cells by scintillation counting	B	BAO_0000219	cell-based format	Homo sapiens	None	None	CHO	None	CHEMBL2056	Dopamine D1 receptor	Homo sapiens	SINGLE PROTEIN	CHEMBL1152600	1	Scientific Literature	Bioorg. Med. Chem.	2009	CHEMBL3308072
CHEMBL85	RISPERIDONE	4	410.49	0	3.59	9, Resperidone	Cc1nc2n(c(=O)c1CCN1CCC(c3noc4cc(F)ccc34)CC1)CCCC2	Ki	'='	21.0	nM	7.68			UO_0000065	18.70	0.35	4.09	11.97	False	CHEMBL674248	Binding affinity against dopamine receptor D1	B	BAO_0000357	single protein format	None	None	None	None	None	CHEMBL2056	Dopamine D1 receptor	Homo sapiens	SINGLE PROTEIN	CHEMBL1134342	1	Scientific Literature	J. Med. Chem.	2001	None
CHEMBL515342		0	377.53	1	5.70	3e	CCCCCC(=O)Oc1cccc2c1-c1cccc3c1[C@@H](C2)N(CCC)CC3	Ki	'='	10.0	nM	8.00			UO_0000065	21.19	0.39	2.30	27.08	False	CHEMBL989749	Displacement of [3H]8OH-DPAT from human dopamine D1 receptor expressed in HEK293 cells	B	BAO_0000219	cell-based format	Homo sapiens	None	None	HEK293	None	CHEMBL2056	Dopamine D1 receptor	Homo sapiens	SINGLE PROTEIN	CHEMBL1144215	1	Scientific Literature	Bioorg. Med. Chem.	2008	CHEMBL3307715
CHEMBL62	SCH-23390	0	287.79	0	3.67	(-)-SCH-23990	CN1CCc2cc(Cl)c(O)cc2[C@@H](c2ccccc2)C1	Ki	'='	0.15	nM	9.82			UO_0000065	34.14	0.67	6.15	41.86	False	CHEMBL672089	Ability to inhibit [3H]-SCH- 23390 binding to Dopamine receptor D1 of canine striatal membranes	B	BAO_0000019	assay format	Canis lupus familiaris	None	None	None	None	CHEMBL2056	Dopamine D1 receptor	Homo sapiens	SINGLE PROTEIN	CHEMBL1125039	1	Scientific Literature	J. Med. Chem.	1990	None
CHEMBL370128		0	443.98	0	3.45	6a	COc1ccc(NC(=O)N2CCN(c3ccccc3Cl)CC2)cc1N1CCN(C)CC1	Ki	'>'	10000.0	nM				UO_0000065					False	CHEMBL884720	Affinity towards cloned Dopamine receptor D1	B	BAO_0000357	single protein format	Homo sapiens	None	None	None	None	CHEMBL2056	Dopamine D1 receptor	Homo sapiens	SINGLE PROTEIN	CHEMBL1143467	1	Scientific Literature	Bioorg. Med. Chem. Lett.	2005	None
CHEMBL485041		0	430.32	0	4.18	(+/-)-7d	Br.Oc1cc2c(c(-c3ccc(F)cc3)c1O)CCNCC2c1ccccc1	Ki	'='	422.0	nM	6.38			UO_0000065	18.24	0.33	2.19	12.14	False	CHEMBL993383	Displacement of [3H]SCH23390 from human dopamine D1 receptor expressed in HEK293 cells	B	BAO_0000219	cell-based format	Homo sapiens	None	None	HEK293	None	CHEMBL2056	Dopamine D1 receptor	Homo sapiens	SINGLE PROTEIN	CHEMBL1142503	1	Scientific Literature	Bioorg. Med. Chem.	2008	CHEMBL3307715
CHEMBL54	HALOPERIDOL	4	375.87	0	4.43	Haloperidol	O=C(CCCN1CCC(O)(c2ccc(Cl)cc2)CC1)c1ccc(F)cc1	EC50						Not Determined						False	CHEMBL2343276	Agonist activity at dopamine D1 receptor (unknown origin) expressed in HEK293 cells assessed as stimulation of [35S]GTPgammaS binding by scintillation proximity assay	F	BAO_0000219	cell-based format	Homo sapiens	None	None	HEK293	None	CHEMBL2056	Dopamine D1 receptor	Homo sapiens	SINGLE PROTEIN	CHEMBL2331343	1	Scientific Literature	Bioorg. Med. Chem.	2013	CHEMBL3307715
CHEMBL83080		0	271.32	0	2.41	10	NC[C@H]1O[C@@H](c2ccccc2)Cc2c1ccc(O)c2O	IA	'='	99.0	%				UO_0000187					False	CHEMBL674901	Percent intrinsic activity as formation of cAMP on Dopamine receptor D1 in vitro in carp retina	F	BAO_0000221	tissue-based format	Cyprinus carpio	CHEMBL3638192	Retina	None	None	CHEMBL2056	Dopamine D1 receptor	Homo sapiens	SINGLE PROTEIN	CHEMBL1125128	1	Scientific Literature	J. Med. Chem.	1990	None
CHEMBL516088		0	403.47	0	4.32	53, MA-1	COc1c(OCCF)cccc1C(=O)C1CCN(CCc2ccc(F)cc2)CC1	Ki	'='	1410.0	nM	5.85			UO_0000065	14.50	0.28	1.53	15.09	False	CHEMBL961042	Inhibition of human cloned dopamine D1 receptor by competitive binding experiment	B	BAO_0000357	single protein format	Homo sapiens	None	None	None	None	CHEMBL2056	Dopamine D1 receptor	Homo sapiens	SINGLE PROTEIN	CHEMBL1153452	1	Scientific Literature	Bioorg. Med. Chem.	2009	None
CHEMBL476839		0	401.52	0	4.34	57	COc1c(OCCF)cccc1C(O)C1CCN(CCc2ccc(C)cc2)CC1	Ki	'='	1759.0	nM	5.75			UO_0000065	14.33	0.27	1.41	13.72	False	CHEMBL961042	Inhibition of human cloned dopamine D1 receptor by competitive binding experiment	B	BAO_0000357	single protein format	Homo sapiens	None	None	None	None	CHEMBL2056	Dopamine D1 receptor	Homo sapiens	SINGLE PROTEIN	CHEMBL1153452	1	Scientific Literature	Bioorg. Med. Chem.	2009	None
CHEMBL2331599		0	343.85	0	3.93	3e	Cc1cc2c(cc1O)[C@H]1C[C@](O)(c3ccc(Cl)cc3)CCN1CC2	Ki	'='	45.9	nM	7.34			UO_0000065	21.34	0.42	3.41	16.79	False	CHEMBL2346211	Displacement of [3H]SCH23390 from dopamine D1 receptor (unknown origin) expressed in CHO cell membranes after 60 mins	B	BAO_0000219	cell-based format	Homo sapiens	None	None	CHO	None	CHEMBL2056	Dopamine D1 receptor	Homo sapiens	SINGLE PROTEIN	CHEMBL2331372	1	Scientific Literature	Bioorg. Med. Chem. Lett.	2013	CHEMBL3308072
CHEMBL2057454		0	371.43	0	3.08	19b	COc1cc2c(c(OC)c1)CN1CCc3cc(OC)c(O)c(OC)c3[C@@H]1C2	IC50	'='	98.13	nM	7.01			UO_0000065	18.87	0.35	3.93	11.60	False	CHEMBL2060920	Displacement of [3H]SCH23390 from human dopamine D1 receptor expressed in HEK293 cells	B	BAO_0000219	cell-based format	Homo sapiens	None	None	HEK293	None	CHEMBL2056	Dopamine D1 receptor	Homo sapiens	SINGLE PROTEIN	CHEMBL2057072	1	Scientific Literature	Bioorg. Med. Chem.	2012	CHEMBL3307715
CHEMBL2057442		0	385.46	0	2.87	18g	COc1cc2c(cc1OC)[C@@H]1Cc3c(CO)c(OC)cc(OC)c3CN1CC2	IC50	'='	113.81	nM	6.94			UO_0000065	18.01	0.34	4.07	11.50	False	CHEMBL2060920	Displacement of [3H]SCH23390 from human dopamine D1 receptor expressed in HEK293 cells	B	BAO_0000219	cell-based format	Homo sapiens	None	None	HEK293	None	CHEMBL2056	Dopamine D1 receptor	Homo sapiens	SINGLE PROTEIN	CHEMBL2057072	1	Scientific Literature	Bioorg. Med. Chem.	2012	CHEMBL3307715
CHEMBL2062848		0	364.53	0	3.81	(A)-9a	CCN(CC)[C@@H]1[C@@H](CO)[C@H]2CN(Cc3ccccc3)[C@H](c3ccccc3)[C@H]21	Ki	'='	42000.0	nM	4.38			UO_0000065	12.01	0.22	0.57	16.39	False	CHEMBL2066739	Displacement of [3H]SCH23390 from human D1 receptor expressed in HEK293 cells	B	BAO_0000219	cell-based format	Homo sapiens	None	None	HEK293	None	CHEMBL2056	Dopamine D1 receptor	Homo sapiens	SINGLE PROTEIN	CHEMBL2062374	1	Scientific Literature	Eur. J. Med. Chem.	2012	CHEMBL3307715
CHEMBL2062851		0	362.52	0	3.56	(B)-9b	OC[C@@H]1[C@@H]2CN(Cc3ccccc3)[C@@H](c3ccccc3)[C@@H]2[C@H]1N1CCCC1	Ki	'='	22000.0	nM	4.66			UO_0000065	12.85	0.24	1.10	17.44	False	CHEMBL2066739	Displacement of [3H]SCH23390 from human D1 receptor expressed in HEK293 cells	B	BAO_0000219	cell-based format	Homo sapiens	None	None	HEK293	None	CHEMBL2056	Dopamine D1 receptor	Homo sapiens	SINGLE PROTEIN	CHEMBL2062374	1	Scientific Literature	Eur. J. Med. Chem.	2012	CHEMBL3307715
CHEMBL2062858		0	365.52	0	3.20	(A)-9f	CCN(CC)[C@@H]1[C@@H](CO)[C@H]2CN(Cc3ccccc3)[C@H](c3ccccn3)[C@H]21	Ki	'>'	100000.0	nM				UO_0000065					False	CHEMBL2066739	Displacement of [3H]SCH23390 from human D1 receptor expressed in HEK293 cells	B	BAO_0000219	cell-based format	Homo sapiens	None	None	HEK293	None	CHEMBL2056	Dopamine D1 receptor	Homo sapiens	SINGLE PROTEIN	CHEMBL2062374	1	Scientific Literature	Eur. J. Med. Chem.	2012	CHEMBL3307715
CHEMBL59	DOPAMINE	4	153.18	0	0.60	Dopamine	NCCc1ccc(O)c(O)c1	Ki	'='	12000.0	nM	4.92			UO_0000065	32.12	0.61	4.32	7.40	True	CHEMBL2066739	Displacement of [3H]SCH23390 from human D1 receptor expressed in HEK293 cells	B	BAO_0000219	cell-based format	Homo sapiens	None	None	HEK293	None	CHEMBL2056	Dopamine D1 receptor	Homo sapiens	SINGLE PROTEIN	CHEMBL2062374	1	Scientific Literature	Eur. J. Med. Chem.	2012	CHEMBL3307715
CHEMBL1627		0	463.02	0	4.75	3	CNC(=O)C(CCN1CCC(O)(c2ccc(Cl)cc2)CC1)(c1ccccc1)c1ccccc1	Activity	'<'	50.0	%				UO_0000187					False	CHEMBL1026444	Displacement of [3H]SCH23390 from human dopamine D1 receptor at 10 uM	B	BAO_0000357	single protein format	Homo sapiens	None	None	None	None	CHEMBL2056	Dopamine D1 receptor	Homo sapiens	SINGLE PROTEIN	CHEMBL1140103	1	Scientific Literature	J. Med. Chem.	2008	None
CHEMBL2334893		0	325.36	0	2.79	24e	COc1cc2c(cc1O)[C@@H]1Cc3cc4c(cc3CN1CC2)OCO4	Ki	'='	4.2	nM	8.38			UO_0000065	25.75	0.48	5.59	16.37	True	CHEMBL2343280	Displacement of [3H]SCH23390 from dopamine D1 receptor (unknown origin) expressed in human HEK293 cells by liquid scintillation counter	B	BAO_0000219	cell-based format	Homo sapiens	None	None	HEK293	None	CHEMBL2056	Dopamine D1 receptor	Homo sapiens	SINGLE PROTEIN	CHEMBL2331343	1	Scientific Literature	Bioorg. Med. Chem.	2013	CHEMBL3307715
CHEMBL418854		0	402.92	0	3.99	24	COc1ccccc1N1CCC(CNCC2COc3ccc(Cl)cc3O2)CC1	Ki	'>'	1000.0	nM				UO_0000065					False	CHEMBL673330	The compound was tested for binding affinity against human Dopamine receptor D1	B	BAO_0000357	single protein format	None	None	None	None	None	CHEMBL2056	Dopamine D1 receptor	Homo sapiens	SINGLE PROTEIN	CHEMBL1132360	1	Scientific Literature	J. Med. Chem.	1999	None
CHEMBL1454946	FLUBENDAZOLE	0	313.29	0	3.11	FLUBENDAZOLE	COC(=O)Nc1nc2cc(C(=O)c3ccc(F)cc3)ccc2[nH]1	Ki						Not Active (inhibition < 50% @ 10 uM and thus dose-reponse curve not measured)						False	CHEMBL1909139	DRUGMATRIX: Dopamine D1 radioligand binding (ligand: [3H] SCH-23390)	B	BAO_0000249	cell membrane format	None	None	None	CHO	Membrane	CHEMBL2056	Dopamine D1 receptor	Homo sapiens	SINGLE PROTEIN	CHEMBL1909046	15	DrugMatrix			CHEMBL3308072
CHEMBL12131	CLOSANTEL	0	663.08	2	7.12	CLOSANTEL	Cc1cc(C(C#N)c2ccc(Cl)cc2)c(Cl)cc1NC(=O)c1cc(I)cc(I)c1O	Ki						Not Active (inhibition < 50% @ 10 uM and thus dose-reponse curve not measured)						False	CHEMBL1909139	DRUGMATRIX: Dopamine D1 radioligand binding (ligand: [3H] SCH-23390)	B	BAO_0000249	cell membrane format	None	None	None	CHO	Membrane	CHEMBL2056	Dopamine D1 receptor	Homo sapiens	SINGLE PROTEIN	CHEMBL1909046	15	DrugMatrix			CHEMBL3308072
CHEMBL1612004		0	123.15	0	1.28	O-ANISIDINE	COc1ccccc1N	IC50						Not Active (inhibition < 50% @ 10 uM and thus dose-reponse curve not measured)						False	CHEMBL1909139	DRUGMATRIX: Dopamine D1 radioligand binding (ligand: [3H] SCH-23390)	B	BAO_0000249	cell membrane format	None	None	None	CHO	Membrane	CHEMBL2056	Dopamine D1 receptor	Homo sapiens	SINGLE PROTEIN	CHEMBL1909046	15	DrugMatrix			CHEMBL3308072
CHEMBL86931		0	271.32	0	2.41	9	NC[C@@H]1O[C@H](c2ccccc2)Cc2c1ccc(O)c2O	EC50	'='	1.95	nM	8.71			UO_0000065					True	CHEMBL674900	Formation of cAMP on Dopamine receptor D1 in vitro in carp retina	F	BAO_0000221	tissue-based format	Cyprinus carpio	CHEMBL3638192	Retina	None	None	CHEMBL2056	Dopamine D1 receptor	Homo sapiens	SINGLE PROTEIN	CHEMBL1125128	1	Scientific Literature	J. Med. Chem.	1990	None
CHEMBL3099231		0	327.43	0	2.24	20	CCCN1C[C@@H](Cn2cccn2)O[C@@H]2Cc3c(O)cccc3C[C@H]21	EC50	'='	210.0	nM	6.68			UO_0000065	20.39	0.38	4.44	13.22	False	CHEMBL3100270	Agonist activity at human recombinant dopamine D1 receptor expressed in CHO cells assessed as cAMP production after 20 mins	B	BAO_0000219	cell-based format	Homo sapiens	None	None	CHO	None	CHEMBL2056	Dopamine D1 receptor	Homo sapiens	SINGLE PROTEIN	CHEMBL3098045	1	Scientific Literature	Bioorg. Med. Chem.	2014	CHEMBL3308072
CHEMBL326263		0	503.59	2	5.75	2	N#Cc1ccc(CCOC(=O)N2CCN(CCCC(c3ccc(F)cc3)c3ccc(F)cc3)CC2)cc1	IC50	'='	1120.0	nM	5.95			UO_0000065	11.82	0.22	0.20	10.52	False	CHEMBL674242	Inhibition of human dopamine receptor D1	B	BAO_0000357	single protein format	Homo sapiens	None	None	None	None	CHEMBL2056	Dopamine D1 receptor	Homo sapiens	SINGLE PROTEIN	CHEMBL1134625	1	Scientific Literature	J. Med. Chem.	2001	None
CHEMBL1533	DESOGESTREL	4	310.48	0	4.87	desogestrel	C#C[C@]1(O)CC[C@H]2[C@@H]3CCC4=CCCC[C@@H]4[C@H]3C(=C)C[C@@]21CC	Inhibition	'='	79.0	%				UO_0000187					False	CHEMBL3088734	Antagonist activity at human recombinant dopamine D1 receptor expressed in CHOK1 cells assessed as inhibition of agonist-induced cAMP accumulation at 100 uM preincubated for 10 mins prior to agonist addition measured after 30 mins by HTRF assay relative to SCH23390	F	BAO_0000219	cell-based format	Homo sapiens	None	None	CHO-K1	None	CHEMBL2056	Dopamine D1 receptor	Homo sapiens	SINGLE PROTEIN	CHEMBL3085742	1	Scientific Literature	J. Med. Chem.	2013	CHEMBL3307512
CHEMBL598915		0	357.84	0	3.68	5d	CN1CCc2cc(Cl)c(O)cc2[C@H]2c3cccc(C(=O)O)c3CC[C@@H]21	Ki	'='	38.0	nM	7.42			UO_0000065	20.74	0.41	3.74	12.21	False	CHEMBL1074769	Displacement of [3H]SCh23390 from dopamine D1 receptor expressed in mouse LTK cells by scintillation counting	B	BAO_0000219	cell-based format	None	None	None	LTK	None	CHEMBL2056	Dopamine D1 receptor	Homo sapiens	SINGLE PROTEIN	CHEMBL1156846	1	Scientific Literature	Bioorg. Med. Chem. Lett.	2010	None
CHEMBL202420		0	310.24	0	3.90	4f	CCCC(C(=O)c1ccc(Br)cc1)N1CCCC1	IC50	'>'	10000.0	nM				UO_0000065					False	CHEMBL859253	Inhibitory activity against dopamine D1	B	BAO_0000357	single protein format	Homo sapiens	None	None	None	None	CHEMBL2056	Dopamine D1 receptor	Homo sapiens	SINGLE PROTEIN	CHEMBL1138144	1	Scientific Literature	J. Med. Chem.	2006	None
CHEMBL441618		0	290.41	0	3.79	LE-300(1)	CN1CCc2ccccc2Cc2[nH]c3ccccc3c2CC1	Ki	'='	60.4	nM	7.22			UO_0000065					False	CHEMBL861440	Inhibition of D1 dopamine receptor in HEK 293 cells by intracellular calcium assay	F	BAO_0000219	cell-based format	Homo sapiens	None	None	HEK293	None	CHEMBL2056	Dopamine D1 receptor	Homo sapiens	SINGLE PROTEIN	CHEMBL1138197	1	Scientific Literature	J. Med. Chem.	2006	CHEMBL3307715
CHEMBL487387	STEPHOLIDINE	0	327.38	0	2.77	8, l-SPD	COc1cc2c(cc1O)[C@@H]1Cc3ccc(O)c(OC)c3CN1CC2	IC50						Not Determined						False	CHEMBL2060973	Antagonist activity at dopamine D1 receptor assessed as inhibition of [35S]GTPgammaS binding in cell-based assay	F	BAO_0000219	cell-based format	Homo sapiens	None	None	None	None	CHEMBL2056	Dopamine D1 receptor	Homo sapiens	SINGLE PROTEIN	CHEMBL2057072	1	Scientific Literature	Bioorg. Med. Chem.	2012	None
CHEMBL487387	STEPHOLIDINE	0	327.38	0	2.77	8, l-SPD	COc1cc2c(cc1O)[C@@H]1Cc3ccc(O)c(OC)c3CN1CC2	Imax						Not Determined						False	CHEMBL2060974	Antagonist activity at dopamine D1 receptor assessed as inhibition of [35S]GTPgammaS binding in cell-based assay relative to control	F	BAO_0000219	cell-based format	Homo sapiens	None	None	None	None	CHEMBL2056	Dopamine D1 receptor	Homo sapiens	SINGLE PROTEIN	CHEMBL2057072	1	Scientific Literature	Bioorg. Med. Chem.	2012	None
CHEMBL28338		0	315.44	0	3.66	5	CCCc1cc2c(s1)CN[C@@H]1CCc3cc(O)c(O)cc3[C@@H]21	Ki	'='	49.0	nM	7.31			UO_0000065	23.17	0.45	3.65	13.93	True	CHEMBL674247	Binding affinity against cloned human Dopamine receptor D1 using [125I]-SCH 23982 as radioligand transfected in HEK cells	B	BAO_0000219	cell-based format	None	None	None	HEK293	None	CHEMBL2056	Dopamine D1 receptor	Homo sapiens	SINGLE PROTEIN	CHEMBL1128531	1	Scientific Literature	J. Med. Chem.	1995	CHEMBL3307715
CHEMBL182721		0	358.49	0	4.00	1	c1ccc2c(N3CCN(CCc4ccc5c(c4)NCN5)CC3)cccc2c1	Ki	'='	3630.78	nM	5.44			UO_0000065	15.17	0.28	1.44	17.81	False	CHEMBL838637	Binding affinity against Dopamine receptor D1	B	BAO_0000357	single protein format	None	None	None	None	None	CHEMBL2056	Dopamine D1 receptor	Homo sapiens	SINGLE PROTEIN	CHEMBL1137161	1	Scientific Literature	Bioorg. Med. Chem. Lett.	2004	None
CHEMBL608530		0	386.59	0	4.90	4	CN1CCCC[C@H]1CCN1c2ccccc2Sc2ccc([S+](C)[O-])cc21	Ki	'='	620.0	nM	6.21			UO_0000065	16.06	0.33	1.31	26.36	False	CHEMBL840058	Binding affinity towards human D1 dopamine receptor was determined by using [3H]-SCH- 23390 as radioligand	B	BAO_0000357	single protein format	Homo sapiens	None	None	None	None	CHEMBL2056	Dopamine D1 receptor	Homo sapiens	SINGLE PROTEIN	CHEMBL1137093	1	Scientific Literature	Bioorg. Med. Chem. Lett.	2004	None
CHEMBL53	APOMORPHINE	4	267.33	0	2.85	(R)-apomorphine	CN1CCc2cccc3c2[C@H]1Cc1ccc(O)c(O)c1-3	KL	'='	206.0	nM				UO_0000065					False	CHEMBL671030	Low-affinity agonist dissociation constant against striatal Dopamine receptor D1A	F	BAO_0000019	assay format	None	None	None	None	None	CHEMBL2056	Dopamine D1 receptor	Homo sapiens	SINGLE PROTEIN	CHEMBL1129489	1	Scientific Literature	J. Med. Chem.	1996	None
CHEMBL143352		0	407.52	0	2.68	2a	COc1ccccc1N1CCN(CCCCNC(=O)c2cccn3nccc23)CC1	Ki	'='	2300.0	nM	5.64			UO_0000065	13.84	0.26	2.96	9.08	False	CHEMBL673336	Binding affinity for porcine Dopamine receptor D1 by [3H]-SCH- 23390 displacement.	B	BAO_0000357	single protein format	None	None	None	None	None	CHEMBL2056	Dopamine D1 receptor	Homo sapiens	SINGLE PROTEIN	CHEMBL1135974	1	Scientific Literature	J. Med. Chem.	2002	None
CHEMBL2057453		0	311.38	0	3.06	24a	COc1ccc2c(c1)C[C@H]1c3cc(O)c(OC)cc3CCN1C2	Ki	'='	35.8	nM	7.45			UO_0000065	23.91	0.44	4.39	17.76	False	CHEMBL2343280	Displacement of [3H]SCH23390 from dopamine D1 receptor (unknown origin) expressed in human HEK293 cells by liquid scintillation counter	B	BAO_0000219	cell-based format	Homo sapiens	None	None	HEK293	None	CHEMBL2056	Dopamine D1 receptor	Homo sapiens	SINGLE PROTEIN	CHEMBL2331343	1	Scientific Literature	Bioorg. Med. Chem.	2013	CHEMBL3307715
CHEMBL1457510		0	325.36	0	2.79	18m	COc1c(O)ccc2c1CN1CCc3cc4c(cc3[C@@H]1C2)OCO4	EC50	'='	15970.0	nM	4.80			UO_0000065					False	CHEMBL2343276	Agonist activity at dopamine D1 receptor (unknown origin) expressed in HEK293 cells assessed as stimulation of [35S]GTPgammaS binding by scintillation proximity assay	F	BAO_0000219	cell-based format	Homo sapiens	None	None	HEK293	None	CHEMBL2056	Dopamine D1 receptor	Homo sapiens	SINGLE PROTEIN	CHEMBL2331343	1	Scientific Literature	Bioorg. Med. Chem.	2013	CHEMBL3307715
CHEMBL383102		0	288.39	0	4.60	42	c1ccc(C2CCC3c4[nH]c5ccccc5c4CCN23)cc1	Ki	'>'	10000.0	nM				UO_0000065					False	CHEMBL859830	Inhibition of binding to human D1 receptor expressed in HEK 293 cells by functional calcium assay	F	BAO_0000219	cell-based format	Homo sapiens	None	None	HEK293	None	CHEMBL2056	Dopamine D1 receptor	Homo sapiens	SINGLE PROTEIN	CHEMBL1147728	1	Scientific Literature	J. Med. Chem.	2006	CHEMBL3307715
CHEMBL2180638		0	295.43	0	3.89	3	Oc1cccc(CCN(CCc2ccccc2)CC2CC2)c1	Ki	'>'	10000.0	nM				UO_0000065					False	CHEMBL2182834	Displacement of [3H]SCH-23390 from human dopamine D1 receptor expressed in LHD1 cells	B	BAO_0000219	cell-based format	Homo sapiens	None	None	LHD1	None	CHEMBL2056	Dopamine D1 receptor	Homo sapiens	SINGLE PROTEIN	CHEMBL2177058	1	Scientific Literature	J. Med. Chem.	2012	None
CHEMBL201561		0	242.37	0	3.37	4a	CN1CCCCCc2[nH]c3ccccc3c2CC1	Ki	'>'	10000.0	nM				UO_0000065					False	CHEMBL859830	Inhibition of binding to human D1 receptor expressed in HEK 293 cells by functional calcium assay	F	BAO_0000219	cell-based format	Homo sapiens	None	None	HEK293	None	CHEMBL2056	Dopamine D1 receptor	Homo sapiens	SINGLE PROTEIN	CHEMBL1147728	1	Scientific Literature	J. Med. Chem.	2006	CHEMBL3307715
CHEMBL1398	ALPHA-PHENYL-GAMMA-BUTYROLACTONE	0	162.19	0	1.72	43	O=C1OCCC1c1ccccc1	Ki						Not Determined						False	CHEMBL859834	Inhibition of binding to human D1 receptor expressed in HEK 293 cells by radioligand binding assay	B	BAO_0000219	cell-based format	Homo sapiens	None	None	HEK293	None	CHEMBL2056	Dopamine D1 receptor	Homo sapiens	SINGLE PROTEIN	CHEMBL1147728	1	Scientific Literature	J. Med. Chem.	2006	CHEMBL3307715
CHEMBL380484		0	318.46	1	5.11	5a	CN1CCc2c([nH]c3ccccc23)CCCCC1c1ccccc1	Ki	'>'	10000.0	nM				UO_0000065					False	CHEMBL859830	Inhibition of binding to human D1 receptor expressed in HEK 293 cells by functional calcium assay	F	BAO_0000219	cell-based format	Homo sapiens	None	None	HEK293	None	CHEMBL2056	Dopamine D1 receptor	Homo sapiens	SINGLE PROTEIN	CHEMBL1147728	1	Scientific Literature	J. Med. Chem.	2006	CHEMBL3307715
CHEMBL11608	TYRAMINE	3	137.18	0	0.89	p-Tyramine	NCCc1ccc(O)cc1	Log 1/KL	'='	-5.59										False	CHEMBL671029	log(1/Kd) value against recombinant Dopamine receptor D1A expressed in COS7 cell	B	BAO_0000219	cell-based format	None	None	None	COS-7	None	CHEMBL2056	Dopamine D1 receptor	Homo sapiens	SINGLE PROTEIN	CHEMBL1129489	1	Scientific Literature	J. Med. Chem.	1996	CHEMBL3307648
CHEMBL209876		0	532.13	2	5.56	6c	COc1c(Cl)cccc1N1CCN(CCCCNC(=O)c2cc3ccc2CCc2ccc(cc2)CC3)CC1	Ki	'='	970.0	nM	6.01			UO_0000065	11.30	0.22	0.45	13.42	False	CHEMBL860505	Displacement of [3H]SCH 23390 from D1 receptor of porcine striatal membrane	B	BAO_0000019	assay format	Homo sapiens	None	None	None	None	CHEMBL2056	Dopamine D1 receptor	Homo sapiens	SINGLE PROTEIN	CHEMBL1148643	1	Scientific Literature	J. Med. Chem.	2006	None
CHEMBL3883366		0	219.28	0	1.51	5	Cc1ccccc1/C=C/C(=O)N[C@@H](C)CO	Inhibition	'='	7.2	%				UO_0000187					False	CHEMBL3876273	Displacement of [3H]SCH 23390 from human recombinant dopamine D1 receptor expressed in CHO cells at 100 uM measured after 60 mins by scintillation counting method relative to control	B	BAO_0000219	cell-based format	Homo sapiens	None	None	CHO	None	CHEMBL2056	Dopamine D1 receptor	Homo sapiens	SINGLE PROTEIN	CHEMBL3875185	1	Scientific Literature	Bioorg Med Chem	2017	CHEMBL3308072
CHEMBL3964242		0	462.38	1	5.09	20d	CCCCCOc1c(O)cc(Br)c2c1CN1CCc3cc(OC)c(O)cc3[C@@H]1C2	Inhibition	'>'	50.0	%				UO_0000187					False	CHEMBL3877880	Displacement of [3H]SCH23390 from human D1 receptor expressed in HEKT cell membranes at 10 uM after 90 mins by microbeta scintillation counting method relative to control	B	BAO_0000219	cell-based format	Homo sapiens	None	None	HEKT	None	CHEMBL2056	Dopamine D1 receptor	Homo sapiens	SINGLE PROTEIN	CHEMBL3877260	1	Scientific Literature	Eur J Med Chem	2017	None
CHEMBL3936976		0	369.46	0	3.94	22f	CCC(C)Oc1c(O)ccc2c1CN1CCc3cc(OC)c(O)cc3[C@@H]1C2	Inhibition	'>'	50.0	%				UO_0000187					False	CHEMBL3877880	Displacement of [3H]SCH23390 from human D1 receptor expressed in HEKT cell membranes at 10 uM after 90 mins by microbeta scintillation counting method relative to control	B	BAO_0000219	cell-based format	Homo sapiens	None	None	HEKT	None	CHEMBL2056	Dopamine D1 receptor	Homo sapiens	SINGLE PROTEIN	CHEMBL3877260	1	Scientific Literature	Eur J Med Chem	2017	None
CHEMBL3954556		0	355.43	0	3.55	22b	CCCOc1c(O)ccc2c1CN1CCc3cc(OC)c(O)cc3[C@@H]1C2	Ki	'='	12.0	nM	7.92			UO_0000065	22.29	0.42	4.37	12.74	False	CHEMBL3877883	Displacement of [3H]SCH23390 from human D1 receptor expressed in HEKT cell membranes after 90 mins by microbeta scintillation counting method	B	BAO_0000219	cell-based format	Homo sapiens	None	None	HEKT	None	CHEMBL2056	Dopamine D1 receptor	Homo sapiens	SINGLE PROTEIN	CHEMBL3877260	1	Scientific Literature	Eur J Med Chem	2017	None
CHEMBL3084512		0	383.94	1	5.57	41	O[C@]1(c2ccc(Cl)cc2)C[C@@H]2CC[C@H](C1)N2Cc1csc2ccccc12	Ki	'='	3000.0	nM	5.52			UO_0000065	14.38	0.29	-0.05	23.53	False	CHEMBL1033063	Displacement of [3H]SCH23390 from dopamine D1 receptor	B	BAO_0000357	single protein format	None	None	None	None	None	CHEMBL2056	Dopamine D1 receptor	Homo sapiens	SINGLE PROTEIN	CHEMBL1140093	1	Scientific Literature	J. Med. Chem.	2008	None
CHEMBL1729	CISAPRIDE	4	465.95	0	3.36	CISAPRIDE	COc1cc(N)c(Cl)cc1C(=O)NC1CCN(CCCOc2ccc(F)cc2)CC1OC	IC50						Not Active (inhibition < 50% @ 10 uM and thus dose-reponse curve not measured)						False	CHEMBL1909139	DRUGMATRIX: Dopamine D1 radioligand binding (ligand: [3H] SCH-23390)	B	BAO_0000249	cell membrane format	None	None	None	CHO	Membrane	CHEMBL2056	Dopamine D1 receptor	Homo sapiens	SINGLE PROTEIN	CHEMBL1909046	15	DrugMatrix			CHEMBL3308072
CHEMBL42	CLOZAPINE	4	326.83	0	3.72	Clozapine	CN1CCN(C2=Nc3cc(Cl)ccc3Nc3ccccc32)CC1	IC50	'='	107.0	nM	6.97			UO_0000065	21.33	0.41	3.25	22.58	False	CHEMBL1909139	DRUGMATRIX: Dopamine D1 radioligand binding (ligand: [3H] SCH-23390)	B	BAO_0000249	cell membrane format	None	None	None	CHO	Membrane	CHEMBL2056	Dopamine D1 receptor	Homo sapiens	SINGLE PROTEIN	CHEMBL1909046	15	DrugMatrix			CHEMBL3308072
CHEMBL1076211	TOLPERISONE	2	245.37	0	3.30	TOLPERISONE	Cc1ccc(C(=O)C(C)CN2CCCCC2)cc1	IC50						Not Active (inhibition < 50% @ 10 uM and thus dose-reponse curve not measured)						False	CHEMBL1909139	DRUGMATRIX: Dopamine D1 radioligand binding (ligand: [3H] SCH-23390)	B	BAO_0000249	cell membrane format	None	None	None	CHO	Membrane	CHEMBL2056	Dopamine D1 receptor	Homo sapiens	SINGLE PROTEIN	CHEMBL1909046	15	DrugMatrix			CHEMBL3308072
CHEMBL983	SUCCINYLCHOLINE CHLORIDE	4	361.31	0	0.27	SUXAMETHONIUM CHLORIDE	C[N+](C)(C)CCOC(=O)CCC(=O)OCC[N+](C)(C)C.[Cl-].[Cl-]	IC50						Not Active (inhibition < 50% @ 10 uM and thus dose-reponse curve not measured)						False	CHEMBL1909139	DRUGMATRIX: Dopamine D1 radioligand binding (ligand: [3H] SCH-23390)	B	BAO_0000249	cell membrane format	None	None	None	CHO	Membrane	CHEMBL2056	Dopamine D1 receptor	Homo sapiens	SINGLE PROTEIN	CHEMBL1909046	15	DrugMatrix			CHEMBL3308072
CHEMBL596865		0	319.45	0	4.65	11a	C=CCc1ccc2c(c1O)-c1cccc3c1[C@@H](C2)N(CCC)CC3	Ki	'>'	10000.0	nM				UO_0000065					False	CHEMBL1065706	Displacement of [3H]SCH23390 from dopamine D1 receptor expressed in HEK293 cells by liquid scintillation counting	B	BAO_0000219	cell-based format	None	None	None	HEK293	None	CHEMBL2056	Dopamine D1 receptor	Homo sapiens	SINGLE PROTEIN	CHEMBL1159064	1	Scientific Literature	J. Med. Chem.	2010	CHEMBL3307715
CHEMBL495778	PENICILLIC ACID	0	170.16	0	0.34	PENICILLIC ACID	C=C(C)C1(O)OC(=O)C=C1OC	Ki						Not Active (inhibition < 50% @ 10 uM and thus dose-reponse curve not measured)						False	CHEMBL1909139	DRUGMATRIX: Dopamine D1 radioligand binding (ligand: [3H] SCH-23390)	B	BAO_0000249	cell membrane format	None	None	None	CHO	Membrane	CHEMBL2056	Dopamine D1 receptor	Homo sapiens	SINGLE PROTEIN	CHEMBL1909046	15	DrugMatrix			CHEMBL3308072
CHEMBL1540	PENCICLOVIR	4	253.26	0	-0.90	PENCICLOVIR	Nc1nc(O)c2ncn(CCC(CO)CO)c2n1	Ki						Not Active (inhibition < 50% @ 10 uM and thus dose-reponse curve not measured)						False	CHEMBL1909139	DRUGMATRIX: Dopamine D1 radioligand binding (ligand: [3H] SCH-23390)	B	BAO_0000249	cell membrane format	None	None	None	CHO	Membrane	CHEMBL2056	Dopamine D1 receptor	Homo sapiens	SINGLE PROTEIN	CHEMBL1909046	15	DrugMatrix			CHEMBL3308072
CHEMBL383577		0	299.37	0	2.21	13h	Cn1nc(C(=O)OC[C@@H]2CCN3CCC[C@@H]23)c2ccccc21	IC50	'>'	10000.0	nM				UO_0000065					False	CHEMBL858802	Binding affinity to dopamine receptor D1	B	BAO_0000357	single protein format	Homo sapiens	None	None	None	None	CHEMBL2056	Dopamine D1 receptor	Homo sapiens	SINGLE PROTEIN	CHEMBL1149398	1	Scientific Literature	J. Med. Chem.	2006	None
CHEMBL219916	DOMPERIDONE	4	425.92	0	3.35	DOMPERIDONE	O=c1[nH]c2ccccc2n1CCCN1CCC(n2c(=O)[nH]c3cc(Cl)ccc32)CC1	Ki						Not Active (inhibition < 50% @ 10 uM and thus dose-reponse curve not measured)						False	CHEMBL1909139	DRUGMATRIX: Dopamine D1 radioligand binding (ligand: [3H] SCH-23390)	B	BAO_0000249	cell membrane format	None	None	None	CHO	Membrane	CHEMBL2056	Dopamine D1 receptor	Homo sapiens	SINGLE PROTEIN	CHEMBL1909046	15	DrugMatrix			CHEMBL3308072
CHEMBL291143		0	329.44	0	3.26	3	NC[C@@H]1O[C@H](C23CC4CC(CC(C4)C2)C3)Cc2c1ccc(O)c2O	Ki	'='	21.0	nM	7.68			UO_0000065	23.31	0.44	4.42	10.14	False	CHEMBL674247	Binding affinity against cloned human Dopamine receptor D1 using [125I]-SCH 23982 as radioligand transfected in HEK cells	B	BAO_0000219	cell-based format	None	None	None	HEK293	None	CHEMBL2056	Dopamine D1 receptor	Homo sapiens	SINGLE PROTEIN	CHEMBL1128531	1	Scientific Literature	J. Med. Chem.	1995	CHEMBL3307715
CHEMBL458019	PARAQUAT DICHLORIDE	0	257.16	0	1.00	PARAQUAT DICHLORIDE	C[n+]1ccc(-c2cc[n+](C)cc2)cc1.[Cl-].[Cl-]	Ki						Not Active (inhibition < 50% @ 10 uM and thus dose-reponse curve not measured)						False	CHEMBL1909139	DRUGMATRIX: Dopamine D1 radioligand binding (ligand: [3H] SCH-23390)	B	BAO_0000249	cell membrane format	None	None	None	CHO	Membrane	CHEMBL2056	Dopamine D1 receptor	Homo sapiens	SINGLE PROTEIN	CHEMBL1909046	15	DrugMatrix			CHEMBL3308072
CHEMBL1200528	CHROMIC CHLORIDE	4	158.36	None	None	CHROMIUM(III) CHLORIDE		IC50						Not Active (inhibition < 50% @ 10 uM and thus dose-reponse curve not measured)						False	CHEMBL1909139	DRUGMATRIX: Dopamine D1 radioligand binding (ligand: [3H] SCH-23390)	B	BAO_0000249	cell membrane format	None	None	None	CHO	Membrane	CHEMBL2056	Dopamine D1 receptor	Homo sapiens	SINGLE PROTEIN	CHEMBL1909046	15	DrugMatrix			CHEMBL3308072
CHEMBL211502	PHENAMIL	0	305.73	0	1.07	SID90341180	N=C(NC(=O)c1nc(Cl)c(N)nc1N)Nc1ccccc1	Potency		12589.3	nM			Active	UO_0000065					False	CHEMBL1738565	PUBCHEM_BIOASSAY: HTS Assay for Allosteric Agonists of the Human D1 Dopamine Receptor: Primary Screen for Antagonists. (Class of assay: confirmatory) [Related pubchem assays (depositor defined):AID488989, AID488993, AID488995]	F	BAO_0000019	assay format	Homo sapiens	None	None	None	None	CHEMBL2056	Dopamine D1 receptor	Homo sapiens	SINGLE PROTEIN	CHEMBL1201862	7	PubChem BioAssays			None
CHEMBL489553	rel-RITODRINE	0	287.36	0	2.35	SID90341629	C[C@@H](NCCc1ccc(O)cc1)[C@@H](O)c1ccc(O)cc1	Potency		15848.9	nM			inconclusive	UO_0000065					False	CHEMBL1738565	PUBCHEM_BIOASSAY: HTS Assay for Allosteric Agonists of the Human D1 Dopamine Receptor: Primary Screen for Antagonists. (Class of assay: confirmatory) [Related pubchem assays (depositor defined):AID488989, AID488993, AID488995]	F	BAO_0000019	assay format	Homo sapiens	None	None	None	None	CHEMBL2056	Dopamine D1 receptor	Homo sapiens	SINGLE PROTEIN	CHEMBL1201862	7	PubChem BioAssays			None
CHEMBL1106	EPINASTINE	4	249.32	0	2.47	SID90340676	NC1=NCC2c3ccccc3Cc3ccccc3N12	Potency		15848.9	nM			Active	UO_0000065					False	CHEMBL1738565	PUBCHEM_BIOASSAY: HTS Assay for Allosteric Agonists of the Human D1 Dopamine Receptor: Primary Screen for Antagonists. (Class of assay: confirmatory) [Related pubchem assays (depositor defined):AID488989, AID488993, AID488995]	F	BAO_0000019	assay format	Homo sapiens	None	None	None	None	CHEMBL2056	Dopamine D1 receptor	Homo sapiens	SINGLE PROTEIN	CHEMBL1201862	7	PubChem BioAssays			None
CHEMBL201483		0	254.38	0	2.65	9	CN1CCc2ccccc2Cc2ccn(C)c2CC1	Ki	'='	61.0	nM	7.21			UO_0000065	28.36	0.52	4.56	88.31	False	CHEMBL859834	Inhibition of binding to human D1 receptor expressed in HEK 293 cells by radioligand binding assay	B	BAO_0000219	cell-based format	Homo sapiens	None	None	HEK293	None	CHEMBL2056	Dopamine D1 receptor	Homo sapiens	SINGLE PROTEIN	CHEMBL1147728	1	Scientific Literature	J. Med. Chem.	2006	CHEMBL3307715
CHEMBL379673		0	228.34	0	2.98	6	CN1CCCCc2[nH]c3ccccc3c2CC1	Ki	'>'	10000.0	nM				UO_0000065					False	CHEMBL859830	Inhibition of binding to human D1 receptor expressed in HEK 293 cells by functional calcium assay	F	BAO_0000219	cell-based format	Homo sapiens	None	None	HEK293	None	CHEMBL2056	Dopamine D1 receptor	Homo sapiens	SINGLE PROTEIN	CHEMBL1147728	1	Scientific Literature	J. Med. Chem.	2006	CHEMBL3307715
CHEMBL1065	METHYSERGIDE	0	353.47	0	1.94	SID90340563	CC[C@@H](CO)NC(=O)[C@@H]1C=C2c3cccc4c3c(cn4C)C[C@H]2N(C)C1	Potency		1000.0	nM			Active	UO_0000065					False	CHEMBL1738565	PUBCHEM_BIOASSAY: HTS Assay for Allosteric Agonists of the Human D1 Dopamine Receptor: Primary Screen for Antagonists. (Class of assay: confirmatory) [Related pubchem assays (depositor defined):AID488989, AID488993, AID488995]	F	BAO_0000019	assay format	Homo sapiens	None	None	None	None	CHEMBL2056	Dopamine D1 receptor	Homo sapiens	SINGLE PROTEIN	CHEMBL1201862	7	PubChem BioAssays			None
CHEMBL41169		0	340.49	0	4.83	SID90340981	CCC(=O)c1ccc2c(c1)N(CCCN(C)C)c1ccccc1S2	Potency		891.3	nM			Active	UO_0000065					False	CHEMBL1738565	PUBCHEM_BIOASSAY: HTS Assay for Allosteric Agonists of the Human D1 Dopamine Receptor: Primary Screen for Antagonists. (Class of assay: confirmatory) [Related pubchem assays (depositor defined):AID488989, AID488993, AID488995]	F	BAO_0000019	assay format	Homo sapiens	None	None	None	None	CHEMBL2056	Dopamine D1 receptor	Homo sapiens	SINGLE PROTEIN	CHEMBL1201862	7	PubChem BioAssays			None
CHEMBL303579		0	331.80	0	3.33	SID90341620	O=C(N[C@@H](Cc1ccccc1)C(=O)CCl)OCc1ccccc1	Potency		4466.8	nM			inconclusive	UO_0000065					False	CHEMBL1738565	PUBCHEM_BIOASSAY: HTS Assay for Allosteric Agonists of the Human D1 Dopamine Receptor: Primary Screen for Antagonists. (Class of assay: confirmatory) [Related pubchem assays (depositor defined):AID488989, AID488993, AID488995]	F	BAO_0000019	assay format	Homo sapiens	None	None	None	None	CHEMBL2056	Dopamine D1 receptor	Homo sapiens	SINGLE PROTEIN	CHEMBL1201862	7	PubChem BioAssays			None
CHEMBL429095		0	310.40	0	1.73	SID90340817	O=C1C(SCCO)=C(SCCO)C(=O)c2ccccc21	Potency		11220.2	nM			Active	UO_0000065					False	CHEMBL1738565	PUBCHEM_BIOASSAY: HTS Assay for Allosteric Agonists of the Human D1 Dopamine Receptor: Primary Screen for Antagonists. (Class of assay: confirmatory) [Related pubchem assays (depositor defined):AID488989, AID488993, AID488995]	F	BAO_0000019	assay format	Homo sapiens	None	None	None	None	CHEMBL2056	Dopamine D1 receptor	Homo sapiens	SINGLE PROTEIN	CHEMBL1201862	7	PubChem BioAssays			None
CHEMBL570	TRIFLUPROMAZINE	4	352.43	1	5.26	SID90341005	CN(C)CCCN1c2ccccc2Sc2ccc(C(F)(F)F)cc21	Potency		1258.9	nM			Active	UO_0000065					False	CHEMBL1738565	PUBCHEM_BIOASSAY: HTS Assay for Allosteric Agonists of the Human D1 Dopamine Receptor: Primary Screen for Antagonists. (Class of assay: confirmatory) [Related pubchem assays (depositor defined):AID488989, AID488993, AID488995]	F	BAO_0000019	assay format	Homo sapiens	None	None	None	None	CHEMBL2056	Dopamine D1 receptor	Homo sapiens	SINGLE PROTEIN	CHEMBL1201862	7	PubChem BioAssays			None
CHEMBL845	N-DESMETHYLCLOZAPINE	0	312.80	0	3.38	SID90341107	Clc1ccc2c(c1)N=C(N1CCNCC1)c1ccccc1N2	Potency		562.3	nM			Active	UO_0000065					False	CHEMBL1738565	PUBCHEM_BIOASSAY: HTS Assay for Allosteric Agonists of the Human D1 Dopamine Receptor: Primary Screen for Antagonists. (Class of assay: confirmatory) [Related pubchem assays (depositor defined):AID488989, AID488993, AID488995]	F	BAO_0000019	assay format	Homo sapiens	None	None	None	None	CHEMBL2056	Dopamine D1 receptor	Homo sapiens	SINGLE PROTEIN	CHEMBL1201862	7	PubChem BioAssays			None
CHEMBL7568	QUINACRINE	2	399.97	1	5.97	SID90341425	CCN(CC)CCCC(C)Nc1c2ccc(Cl)cc2nc2ccc(OC)cc12	Potency		11220.2	nM			inconclusive	UO_0000065					False	CHEMBL1738565	PUBCHEM_BIOASSAY: HTS Assay for Allosteric Agonists of the Human D1 Dopamine Receptor: Primary Screen for Antagonists. (Class of assay: confirmatory) [Related pubchem assays (depositor defined):AID488989, AID488993, AID488995]	F	BAO_0000019	assay format	Homo sapiens	None	None	None	None	CHEMBL2056	Dopamine D1 receptor	Homo sapiens	SINGLE PROTEIN	CHEMBL1201862	7	PubChem BioAssays			None
CHEMBL643	PROMETHAZINE	4	284.43	0	4.24	SID90341785	CC(CN1c2ccccc2Sc2ccccc21)N(C)C	Potency		10000.0	nM			Active	UO_0000065					False	CHEMBL1738565	PUBCHEM_BIOASSAY: HTS Assay for Allosteric Agonists of the Human D1 Dopamine Receptor: Primary Screen for Antagonists. (Class of assay: confirmatory) [Related pubchem assays (depositor defined):AID488989, AID488993, AID488995]	F	BAO_0000019	assay format	Homo sapiens	None	None	None	None	CHEMBL2056	Dopamine D1 receptor	Homo sapiens	SINGLE PROTEIN	CHEMBL1201862	7	PubChem BioAssays			None
CHEMBL539947	TYRPHOSTIN AG 879	0	316.47	0	4.18	SID90341708	CC(C)(C)c1cc(/C=C(\C#N)C(N)=S)cc(C(C)(C)C)c1O	Potency		31622.8	nM			inconclusive	UO_0000065					False	CHEMBL1738565	PUBCHEM_BIOASSAY: HTS Assay for Allosteric Agonists of the Human D1 Dopamine Receptor: Primary Screen for Antagonists. (Class of assay: confirmatory) [Related pubchem assays (depositor defined):AID488989, AID488993, AID488995]	F	BAO_0000019	assay format	Homo sapiens	None	None	None	None	CHEMBL2056	Dopamine D1 receptor	Homo sapiens	SINGLE PROTEIN	CHEMBL1201862	7	PubChem BioAssays			None
CHEMBL201142		0	283.44	0	3.93	10b	C=CCN1CCc2ccccc2Cc2ccsc2CC1	Ki	'>'	10000.0	nM				UO_0000065					False	CHEMBL859830	Inhibition of binding to human D1 receptor expressed in HEK 293 cells by functional calcium assay	F	BAO_0000219	cell-based format	Homo sapiens	None	None	HEK293	None	CHEMBL2056	Dopamine D1 receptor	Homo sapiens	SINGLE PROTEIN	CHEMBL1147728	1	Scientific Literature	J. Med. Chem.	2006	CHEMBL3307715
CHEMBL1202298		0	364.28	0	2.72	11c	Br.CN1CCc2ccccc2Cc2cc(O)c(O)cc2CC1	Ki	'='	20.7	nM	7.68			UO_0000065					False	CHEMBL859830	Inhibition of binding to human D1 receptor expressed in HEK 293 cells by functional calcium assay	F	BAO_0000219	cell-based format	Homo sapiens	None	None	HEK293	None	CHEMBL2056	Dopamine D1 receptor	Homo sapiens	SINGLE PROTEIN	CHEMBL1147728	1	Scientific Literature	J. Med. Chem.	2006	CHEMBL3307715
CHEMBL201093		0	257.40	0	3.37	10a	CN1CCc2ccccc2Cc2ccsc2CC1	Ki	'='	207.0	nM	6.68			UO_0000065					False	CHEMBL859830	Inhibition of binding to human D1 receptor expressed in HEK 293 cells by functional calcium assay	F	BAO_0000219	cell-based format	Homo sapiens	None	None	HEK293	None	CHEMBL2056	Dopamine D1 receptor	Homo sapiens	SINGLE PROTEIN	CHEMBL1147728	1	Scientific Literature	J. Med. Chem.	2006	CHEMBL3307715
CHEMBL1204122		0	348.28	0	3.01	11d	Br.CN1CCc2ccccc2Cc2ccc(O)cc2CC1	Ki	'='	0.39	nM	9.41			UO_0000065	35.19	0.64	6.40	40.09	False	CHEMBL859834	Inhibition of binding to human D1 receptor expressed in HEK 293 cells by radioligand binding assay	B	BAO_0000219	cell-based format	Homo sapiens	None	None	HEK293	None	CHEMBL2056	Dopamine D1 receptor	Homo sapiens	SINGLE PROTEIN	CHEMBL1147728	1	Scientific Literature	J. Med. Chem.	2006	CHEMBL3307715
CHEMBL200210		0	348.45	0	2.43	21	COC1(C#CC(O)(c2ccccc2)c2ccccn2)CN2CCC1CC2	Inhibition						Not Active						False	CHEMBL870594	Inhibition of dopamine receptor D1 at 10 uM	B	BAO_0000357	single protein format	Homo sapiens	None	None	None	None	CHEMBL2056	Dopamine D1 receptor	Homo sapiens	SINGLE PROTEIN	CHEMBL1147773	1	Scientific Literature	Bioorg. Med. Chem. Lett.	2006	None
CHEMBL9514	NOCODAZOLE	0	301.33	0	3.03	NOCODAZOLE	COC(=O)Nc1nc2ccc(C(=O)c3cccs3)cc2[nH]1	IC50						Not Active (inhibition < 50% @ 10 uM and thus dose-reponse curve not measured)						False	CHEMBL1909139	DRUGMATRIX: Dopamine D1 radioligand binding (ligand: [3H] SCH-23390)	B	BAO_0000249	cell membrane format	None	None	None	CHO	Membrane	CHEMBL2056	Dopamine D1 receptor	Homo sapiens	SINGLE PROTEIN	CHEMBL1909046	15	DrugMatrix			CHEMBL3308072
CHEMBL83080		0	271.32	0	2.41	10	NC[C@H]1O[C@@H](c2ccccc2)Cc2c1ccc(O)c2O	IA	'='	99.0	%				UO_0000187					False	CHEMBL674901	Percent intrinsic activity as formation of cAMP on Dopamine receptor D1 in vitro in carp retina	F	BAO_0000221	tissue-based format	Cyprinus carpio	CHEMBL3638192	Retina	None	None	CHEMBL2056	Dopamine D1 receptor	Homo sapiens	SINGLE PROTEIN	CHEMBL1125128	1	Scientific Literature	J. Med. Chem.	1990	None
CHEMBL1068	OXCARBAZEPINE	4	252.27	0	2.64	OXCARBAZEPINE	NC(=O)N1c2ccccc2CC(=O)c2ccccc21	IC50						Not Active (inhibition < 50% @ 10 uM and thus dose-reponse curve not measured)						False	CHEMBL1909139	DRUGMATRIX: Dopamine D1 radioligand binding (ligand: [3H] SCH-23390)	B	BAO_0000249	cell membrane format	None	None	None	CHO	Membrane	CHEMBL2056	Dopamine D1 receptor	Homo sapiens	SINGLE PROTEIN	CHEMBL1909046	15	DrugMatrix			CHEMBL3308072
CHEMBL115	INDINAVIR	4	613.80	1	2.87	INDINAVIR	CC(C)(C)NC(=O)[C@@H]1CN(Cc2cccnc2)CCN1C[C@@H](O)C[C@@H](Cc1ccccc1)C(=O)N[C@H]1c2ccccc2C[C@H]1O	IC50						Not Active (inhibition < 50% @ 10 uM and thus dose-reponse curve not measured)						False	CHEMBL1909139	DRUGMATRIX: Dopamine D1 radioligand binding (ligand: [3H] SCH-23390)	B	BAO_0000249	cell membrane format	None	None	None	CHO	Membrane	CHEMBL2056	Dopamine D1 receptor	Homo sapiens	SINGLE PROTEIN	CHEMBL1909046	15	DrugMatrix			CHEMBL3308072
CHEMBL1140	NIACINAMIDE	4	122.13	0	0.18	NIACINAMIDE	NC(=O)c1cccnc1	Ki						Not Active (inhibition < 50% @ 10 uM and thus dose-reponse curve not measured)						False	CHEMBL1909139	DRUGMATRIX: Dopamine D1 radioligand binding (ligand: [3H] SCH-23390)	B	BAO_0000249	cell membrane format	None	None	None	CHO	Membrane	CHEMBL2056	Dopamine D1 receptor	Homo sapiens	SINGLE PROTEIN	CHEMBL1909046	15	DrugMatrix			CHEMBL3308072
CHEMBL62	SCH-23390	0	287.79	0	3.67	(R)-1	CN1CCc2cc(Cl)c(O)cc2[C@@H](c2ccccc2)C1	Ki	'='	0.4266	nM	9.37			UO_0000065	32.56	0.64	5.70	39.92	False	CHEMBL668642	Binding potency of compound for Dopamine receptor D1 by displacing [3H]SCH-23390 radioligand	B	BAO_0000357	single protein format	None	None	None	None	None	CHEMBL2056	Dopamine D1 receptor	Homo sapiens	SINGLE PROTEIN	CHEMBL1124647	1	Scientific Literature	J. Med. Chem.	1989	None
CHEMBL7568	QUINACRINE	2	399.97	1	5.97	QUINACRINE	CCN(CC)CCCC(C)Nc1c2ccc(Cl)cc2nc2ccc(OC)cc12	IC50						Not Active (inhibition < 50% @ 10 uM and thus dose-reponse curve not measured)						False	CHEMBL1909139	DRUGMATRIX: Dopamine D1 radioligand binding (ligand: [3H] SCH-23390)	B	BAO_0000249	cell membrane format	None	None	None	CHO	Membrane	CHEMBL2056	Dopamine D1 receptor	Homo sapiens	SINGLE PROTEIN	CHEMBL1909046	15	DrugMatrix			CHEMBL3308072
CHEMBL1194	PRILOCAINE	4	220.32	0	2.32	PRILOCAINE	CCCNC(C)C(=O)Nc1ccccc1C	Ki						Not Active (inhibition < 50% @ 10 uM and thus dose-reponse curve not measured)						False	CHEMBL1909139	DRUGMATRIX: Dopamine D1 radioligand binding (ligand: [3H] SCH-23390)	B	BAO_0000249	cell membrane format	None	None	None	CHO	Membrane	CHEMBL2056	Dopamine D1 receptor	Homo sapiens	SINGLE PROTEIN	CHEMBL1909046	15	DrugMatrix			CHEMBL3308072
CHEMBL184618	FRAMYCETIN	3	614.65	3	-8.90	NEOMYCIN	NC[C@@H]1O[C@H](O[C@@H]2[C@@H](CO)O[C@@H](O[C@@H]3[C@@H](O)[C@H](N)C[C@H](N)[C@H]3O[C@H]3O[C@H](CN)[C@@H](O)[C@H](O)[C@H]3N)[C@@H]2O)[C@H](N)[C@@H](O)[C@@H]1O	IC50						Not Active (inhibition < 50% @ 10 uM and thus dose-reponse curve not measured)						False	CHEMBL1909139	DRUGMATRIX: Dopamine D1 radioligand binding (ligand: [3H] SCH-23390)	B	BAO_0000249	cell membrane format	None	None	None	CHO	Membrane	CHEMBL2056	Dopamine D1 receptor	Homo sapiens	SINGLE PROTEIN	CHEMBL1909046	15	DrugMatrix			CHEMBL3308072
CHEMBL1909074	POLYVINYLPYRROLIDONE	0	None	None	None	POLYVINYLPYRROLIDONE		Ki						Not Active (inhibition < 50% @ 10 uM and thus dose-reponse curve not measured)						False	CHEMBL1909139	DRUGMATRIX: Dopamine D1 radioligand binding (ligand: [3H] SCH-23390)	B	BAO_0000249	cell membrane format	None	None	None	CHO	Membrane	CHEMBL2056	Dopamine D1 receptor	Homo sapiens	SINGLE PROTEIN	CHEMBL1909046	15	DrugMatrix			CHEMBL3308072
CHEMBL416	METHOXSALEN	4	216.19	0	2.55	METHOXSALEN	COc1c2occc2cc2ccc(=O)oc12	Ki						Not Active (inhibition < 50% @ 10 uM and thus dose-reponse curve not measured)						False	CHEMBL1909139	DRUGMATRIX: Dopamine D1 radioligand binding (ligand: [3H] SCH-23390)	B	BAO_0000249	cell membrane format	None	None	None	CHO	Membrane	CHEMBL2056	Dopamine D1 receptor	Homo sapiens	SINGLE PROTEIN	CHEMBL1909046	15	DrugMatrix			CHEMBL3308072
CHEMBL783	NATEGLINIDE	4	317.43	0	3.26	NATEGLINIDE	CC(C)[C@H]1CC[C@H](C(=O)N[C@H](Cc2ccccc2)C(=O)O)CC1	IC50						Not Active (inhibition < 50% @ 10 uM and thus dose-reponse curve not measured)						False	CHEMBL1909139	DRUGMATRIX: Dopamine D1 radioligand binding (ligand: [3H] SCH-23390)	B	BAO_0000249	cell membrane format	None	None	None	CHO	Membrane	CHEMBL2056	Dopamine D1 receptor	Homo sapiens	SINGLE PROTEIN	CHEMBL1909046	15	DrugMatrix			CHEMBL3308072
CHEMBL1201237	LEVOBUNOLOL	4	291.39	0	2.33	LEVOBUNOLOL	CC(C)(C)NC[C@H](O)COc1cccc2c1CCCC2=O	IC50						Not Active (inhibition < 50% @ 10 uM and thus dose-reponse curve not measured)						False	CHEMBL1909139	DRUGMATRIX: Dopamine D1 radioligand binding (ligand: [3H] SCH-23390)	B	BAO_0000249	cell membrane format	None	None	None	CHO	Membrane	CHEMBL2056	Dopamine D1 receptor	Homo sapiens	SINGLE PROTEIN	CHEMBL1909046	15	DrugMatrix			CHEMBL3308072
CHEMBL71600		0	327.81	0	4.41	11	CN1CCc2cc(Cl)c(O)cc2[C@@H](c2cccc3ccoc23)C1	Ki	'='	6.0	nM	8.22			UO_0000065	25.08	0.49	3.81	22.46	False	CHEMBL668636	Binding affinity to displace [3H]-SCH- 23390 against Dopamine receptor D1	B	BAO_0000357	single protein format	None	None	None	None	None	CHEMBL2056	Dopamine D1 receptor	Homo sapiens	SINGLE PROTEIN	CHEMBL1125095	1	Scientific Literature	J. Med. Chem.	1990	None
CHEMBL1428	NIMODIPINE	4	418.45	0	2.97	NIMODIPINE	COCCOC(=O)C1=C(C)NC(C)=C(C(=O)OC(C)C)C1c1cccc([N+](=O)[O-])c1	IC50						Not Active (inhibition < 50% @ 10 uM and thus dose-reponse curve not measured)						False	CHEMBL1909139	DRUGMATRIX: Dopamine D1 radioligand binding (ligand: [3H] SCH-23390)	B	BAO_0000249	cell membrane format	None	None	None	CHO	Membrane	CHEMBL2056	Dopamine D1 receptor	Homo sapiens	SINGLE PROTEIN	CHEMBL1909046	15	DrugMatrix			CHEMBL3308072
CHEMBL61	PODOFILOX	4	414.41	0	2.41	PODOPHYLLOTOXIN	COc1cc([C@@H]2c3cc4c(cc3[C@H](O)[C@H]3COC(=O)[C@H]23)OCO4)cc(OC)c1OC	IC50						Not Active (inhibition < 50% @ 10 uM and thus dose-reponse curve not measured)						False	CHEMBL1909139	DRUGMATRIX: Dopamine D1 radioligand binding (ligand: [3H] SCH-23390)	B	BAO_0000249	cell membrane format	None	None	None	CHO	Membrane	CHEMBL2056	Dopamine D1 receptor	Homo sapiens	SINGLE PROTEIN	CHEMBL1909046	15	DrugMatrix			CHEMBL3308072
CHEMBL534232	BRL-15,572	0	406.96	0	4.66	SID90340857	OC(CN1CCN(c2cccc(Cl)c2)CC1)C(c1ccccc1)c1ccccc1	Potency		5804.5	nM			inactive	UO_0000065					False	CHEMBL1738091	PUBCHEM_BIOASSAY: HTS Assay for Allosteric Agonists of the Human D1 Dopamine Receptor: Primary Screen for Potentiators. (Class of assay: confirmatory) [Related pubchem assays (depositor defined):AID488989, AID488993, AID488995]	F	BAO_0000019	assay format	Homo sapiens	None	None	None	None	CHEMBL2056	Dopamine D1 receptor	Homo sapiens	SINGLE PROTEIN	CHEMBL1201862	7	PubChem BioAssays			None
CHEMBL86	METOCLOPRAMIDE	4	299.80	0	2.00	SID90341551	CCN(CC)CCNC(=O)c1cc(Cl)c(N)cc1OC	Potency		1458.0	nM			inactive	UO_0000065					False	CHEMBL1738091	PUBCHEM_BIOASSAY: HTS Assay for Allosteric Agonists of the Human D1 Dopamine Receptor: Primary Screen for Potentiators. (Class of assay: confirmatory) [Related pubchem assays (depositor defined):AID488989, AID488993, AID488995]	F	BAO_0000019	assay format	Homo sapiens	None	None	None	None	CHEMBL2056	Dopamine D1 receptor	Homo sapiens	SINGLE PROTEIN	CHEMBL1201862	7	PubChem BioAssays			None
CHEMBL355496		0	356.18	1	5.18	SID90341740	O=Nc1c(-c2c(O)[nH]c3cc(Br)ccc23)[nH]c2ccccc12	Potency		2310.8	nM			inactive	UO_0000065					False	CHEMBL1738091	PUBCHEM_BIOASSAY: HTS Assay for Allosteric Agonists of the Human D1 Dopamine Receptor: Primary Screen for Potentiators. (Class of assay: confirmatory) [Related pubchem assays (depositor defined):AID488989, AID488993, AID488995]	F	BAO_0000019	assay format	Homo sapiens	None	None	None	None	CHEMBL2056	Dopamine D1 receptor	Homo sapiens	SINGLE PROTEIN	CHEMBL1201862	7	PubChem BioAssays			None
CHEMBL558	MEXILETINE	4	179.26	0	2.03	SID90341048	Cc1cccc(C)c1OCC(C)N	Potency		651.3	nM			inactive	UO_0000065					False	CHEMBL1738091	PUBCHEM_BIOASSAY: HTS Assay for Allosteric Agonists of the Human D1 Dopamine Receptor: Primary Screen for Potentiators. (Class of assay: confirmatory) [Related pubchem assays (depositor defined):AID488989, AID488993, AID488995]	F	BAO_0000019	assay format	Homo sapiens	None	None	None	None	CHEMBL2056	Dopamine D1 receptor	Homo sapiens	SINGLE PROTEIN	CHEMBL1201862	7	PubChem BioAssays			None
CHEMBL59	DOPAMINE	4	153.18	0	0.60	Dopamine	NCCc1ccc(O)c(O)c1	ED20	'='	11.0	nM kg-1									False	CHEMBL671827	Dopamine receptor D1 like evaluated for mesenteric blood flow increase in anesthetized rabbit	F	BAO_0000019	assay format	Oryctolagus cuniculus	None	None	None	None	CHEMBL2056	Dopamine D1 receptor	Homo sapiens	SINGLE PROTEIN	CHEMBL1129706	1	Scientific Literature	Bioorg. Med. Chem. Lett.	1996	None
CHEMBL1740	RACEPINEPHRINE	0	183.21	0	0.35	SID90341754	CNCC(O)c1ccc(O)c(O)c1	Potency		1835.5	nM			inactive	UO_0000065					False	CHEMBL1738091	PUBCHEM_BIOASSAY: HTS Assay for Allosteric Agonists of the Human D1 Dopamine Receptor: Primary Screen for Potentiators. (Class of assay: confirmatory) [Related pubchem assays (depositor defined):AID488989, AID488993, AID488995]	F	BAO_0000019	assay format	Homo sapiens	None	None	None	None	CHEMBL2056	Dopamine D1 receptor	Homo sapiens	SINGLE PROTEIN	CHEMBL1201862	7	PubChem BioAssays			None
CHEMBL1079460		0	452.56	0	3.91	SID90341170	O=S1(=O)N(CCN2CC=C(c3c[nH]c4cc(F)ccc34)CC2)c2cccc3c2N1CCC3	Potency		651.3	nM			inactive	UO_0000065					False	CHEMBL1738091	PUBCHEM_BIOASSAY: HTS Assay for Allosteric Agonists of the Human D1 Dopamine Receptor: Primary Screen for Potentiators. (Class of assay: confirmatory) [Related pubchem assays (depositor defined):AID488989, AID488993, AID488995]	F	BAO_0000019	assay format	Homo sapiens	None	None	None	None	CHEMBL2056	Dopamine D1 receptor	Homo sapiens	SINGLE PROTEIN	CHEMBL1201862	7	PubChem BioAssays			None
CHEMBL1416659		0	335.30	0	1.99	SID90341481	NC(Cc1cccc(-c2ccccc2CP(=O)(O)O)c1)C(=O)O	Potency		65.1	nM			inconclusive	UO_0000065					False	CHEMBL1738091	PUBCHEM_BIOASSAY: HTS Assay for Allosteric Agonists of the Human D1 Dopamine Receptor: Primary Screen for Potentiators. (Class of assay: confirmatory) [Related pubchem assays (depositor defined):AID488989, AID488993, AID488995]	F	BAO_0000019	assay format	Homo sapiens	None	None	None	None	CHEMBL2056	Dopamine D1 receptor	Homo sapiens	SINGLE PROTEIN	CHEMBL1201862	7	PubChem BioAssays			None
CHEMBL516	CYPROHEPTADINE	4	287.41	0	4.70	SID90341656	CN1CCC(=C2c3ccccc3C=Cc3ccccc32)CC1	Potency		410.9	nM			inactive	UO_0000065					False	CHEMBL1738091	PUBCHEM_BIOASSAY: HTS Assay for Allosteric Agonists of the Human D1 Dopamine Receptor: Primary Screen for Potentiators. (Class of assay: confirmatory) [Related pubchem assays (depositor defined):AID488989, AID488993, AID488995]	F	BAO_0000019	assay format	Homo sapiens	None	None	None	None	CHEMBL2056	Dopamine D1 receptor	Homo sapiens	SINGLE PROTEIN	CHEMBL1201862	7	PubChem BioAssays			None
CHEMBL423192	ANISOMYCIN	0	265.31	0	0.50	ANISOMYCIN	COc1ccc(C[C@H]2NC[C@H](O)[C@H]2OC(C)=O)cc1	IC50						Not Active (inhibition < 50% @ 10 uM and thus dose-reponse curve not measured)						False	CHEMBL1909139	DRUGMATRIX: Dopamine D1 radioligand binding (ligand: [3H] SCH-23390)	B	BAO_0000249	cell membrane format	None	None	None	CHO	Membrane	CHEMBL2056	Dopamine D1 receptor	Homo sapiens	SINGLE PROTEIN	CHEMBL1909046	15	DrugMatrix			CHEMBL3308072
CHEMBL954	ENCLOMIPHENE	4	405.97	1	6.56	CLOMIPHENE	CCN(CC)CCOc1ccc(/C(=C(/Cl)c2ccccc2)c2ccccc2)cc1	IC50						Not Active (inhibition < 50% @ 10 uM and thus dose-reponse curve not measured)						False	CHEMBL1909139	DRUGMATRIX: Dopamine D1 radioligand binding (ligand: [3H] SCH-23390)	B	BAO_0000249	cell membrane format	None	None	None	CHO	Membrane	CHEMBL2056	Dopamine D1 receptor	Homo sapiens	SINGLE PROTEIN	CHEMBL1909046	15	DrugMatrix			CHEMBL3308072
CHEMBL1591046		0	261.35	0	2.74	SID90341352	CN1Cc2sccc2C(c2ccc(O)c(O)c2)C1	Potency		82.0	nM			inactive	UO_0000065					False	CHEMBL1738091	PUBCHEM_BIOASSAY: HTS Assay for Allosteric Agonists of the Human D1 Dopamine Receptor: Primary Screen for Potentiators. (Class of assay: confirmatory) [Related pubchem assays (depositor defined):AID488989, AID488993, AID488995]	F	BAO_0000019	assay format	Homo sapiens	None	None	None	None	CHEMBL2056	Dopamine D1 receptor	Homo sapiens	SINGLE PROTEIN	CHEMBL1201862	7	PubChem BioAssays			None
CHEMBL303579		0	331.80	0	3.33	SID90341620	O=C(N[C@@H](Cc1ccccc1)C(=O)CCl)OCc1ccccc1	Potency		2059.5	nM			inactive	UO_0000065					False	CHEMBL1738091	PUBCHEM_BIOASSAY: HTS Assay for Allosteric Agonists of the Human D1 Dopamine Receptor: Primary Screen for Potentiators. (Class of assay: confirmatory) [Related pubchem assays (depositor defined):AID488989, AID488993, AID488995]	F	BAO_0000019	assay format	Homo sapiens	None	None	None	None	CHEMBL2056	Dopamine D1 receptor	Homo sapiens	SINGLE PROTEIN	CHEMBL1201862	7	PubChem BioAssays			None
CHEMBL297784		0	292.34	0	3.17	SID90340847	Cn1ccc2cc3c(cc21)CCN3C(=O)Nc1cccnc1	Potency		4610.6	nM			inactive	UO_0000065					False	CHEMBL1738091	PUBCHEM_BIOASSAY: HTS Assay for Allosteric Agonists of the Human D1 Dopamine Receptor: Primary Screen for Potentiators. (Class of assay: confirmatory) [Related pubchem assays (depositor defined):AID488989, AID488993, AID488995]	F	BAO_0000019	assay format	Homo sapiens	None	None	None	None	CHEMBL2056	Dopamine D1 receptor	Homo sapiens	SINGLE PROTEIN	CHEMBL1201862	7	PubChem BioAssays			None
CHEMBL249856	ENOXIMONE	4	248.31	0	1.96	SID90340640	CSc1ccc(C(=O)c2[nH]c(=O)[nH]c2C)cc1	Potency		2310.8	nM			Active	UO_0000065					False	CHEMBL1738091	PUBCHEM_BIOASSAY: HTS Assay for Allosteric Agonists of the Human D1 Dopamine Receptor: Primary Screen for Potentiators. (Class of assay: confirmatory) [Related pubchem assays (depositor defined):AID488989, AID488993, AID488995]	F	BAO_0000019	assay format	Homo sapiens	None	None	None	None	CHEMBL2056	Dopamine D1 receptor	Homo sapiens	SINGLE PROTEIN	CHEMBL1201862	7	PubChem BioAssays			None
CHEMBL1687	TUBOCURARINE CHLORIDE	0	645.20	2	6.70	D-TUBOCURARINE CHLORIDE	COc1cc2c3cc1Oc1cc(ccc1O)C[C@@H]1c4c(cc(OC)c(O)c4Oc4ccc(cc4)C[C@@H]3N(C)CC2)CC[N+]1(C)C.[Cl-]	IC50						Not Active (inhibition < 50% @ 10 uM and thus dose-reponse curve not measured)						False	CHEMBL1909139	DRUGMATRIX: Dopamine D1 radioligand binding (ligand: [3H] SCH-23390)	B	BAO_0000249	cell membrane format	None	None	None	CHO	Membrane	CHEMBL2056	Dopamine D1 receptor	Homo sapiens	SINGLE PROTEIN	CHEMBL1909046	15	DrugMatrix			CHEMBL3308072
CHEMBL75435	DEXKETOPROFEN	4	254.29	0	3.11	DEXKETOPROFEN	C[C@H](C(=O)O)c1cccc(C(=O)c2ccccc2)c1	IC50						Not Active (inhibition < 50% @ 10 uM and thus dose-reponse curve not measured)						False	CHEMBL1909139	DRUGMATRIX: Dopamine D1 radioligand binding (ligand: [3H] SCH-23390)	B	BAO_0000249	cell membrane format	None	None	None	CHO	Membrane	CHEMBL2056	Dopamine D1 receptor	Homo sapiens	SINGLE PROTEIN	CHEMBL1909046	15	DrugMatrix			CHEMBL3308072
CHEMBL1123	DICYCLOMINE	4	309.49	0	4.40	DICYCLOMINE	CCN(CC)CCOC(=O)C1(C2CCCCC2)CCCCC1	IC50						Not Active (inhibition < 50% @ 10 uM and thus dose-reponse curve not measured)						False	CHEMBL1909139	DRUGMATRIX: Dopamine D1 radioligand binding (ligand: [3H] SCH-23390)	B	BAO_0000249	cell membrane format	None	None	None	CHO	Membrane	CHEMBL2056	Dopamine D1 receptor	Homo sapiens	SINGLE PROTEIN	CHEMBL1909046	15	DrugMatrix			CHEMBL3308072
CHEMBL1172	DESLORATADINE	4	310.83	0	4.02	DESLORATADINE	Clc1ccc2c(c1)CCc1cccnc1C2=C1CCNCC1	Ki						Not Active (inhibition < 50% @ 10 uM and thus dose-reponse curve not measured)						False	CHEMBL1909139	DRUGMATRIX: Dopamine D1 radioligand binding (ligand: [3H] SCH-23390)	B	BAO_0000249	cell membrane format	None	None	None	CHO	Membrane	CHEMBL2056	Dopamine D1 receptor	Homo sapiens	SINGLE PROTEIN	CHEMBL1909046	15	DrugMatrix			CHEMBL3308072
CHEMBL11262		0	277.41	0	3.37	3c	CCCN(CCC)CC1COc2cccc(OC)c2C1	IC50	'='	34673.69	nM	4.46			UO_0000065	16.08	0.30	1.09	20.55	False	CHEMBL668640	Compound was evaluated for the binding affinity towards Dopamine receptor D1 by displacement of [3H]raclopride.	B	BAO_0000357	single protein format	None	None	None	None	None	CHEMBL2056	Dopamine D1 receptor	Homo sapiens	SINGLE PROTEIN	CHEMBL1129704	1	Scientific Literature	Bioorg. Med. Chem. Lett.	1996	None
CHEMBL328866		0	427.93	0	3.70	5c	COc1cc(NC(=O)C2CC2)c(Cl)cc1C(=O)N[C@H]1CCN(Cc2ccccc2)C1	Ki	'>'	10000.0	nM				UO_0000065					False	CHEMBL674253	Compound was tested for the Binding affinity against Human cloned Dopamine receptor D1 by Radio ligand ([3H]SCH-23390) binding assay	B	BAO_0000357	single protein format	None	None	None	None	None	CHEMBL2056	Dopamine D1 receptor	Homo sapiens	SINGLE PROTEIN	CHEMBL1129789	1	Scientific Literature	J. Med. Chem.	1996	None
CHEMBL93240	METITEPINE	0	356.56	0	4.40	SID90341652	CSc1ccc2c(c1)C(N1CCN(C)CC1)Cc1ccccc1S2	Potency		82.0	nM			inactive	UO_0000065					False	CHEMBL1738091	PUBCHEM_BIOASSAY: HTS Assay for Allosteric Agonists of the Human D1 Dopamine Receptor: Primary Screen for Potentiators. (Class of assay: confirmatory) [Related pubchem assays (depositor defined):AID488989, AID488993, AID488995]	F	BAO_0000019	assay format	Homo sapiens	None	None	None	None	CHEMBL2056	Dopamine D1 receptor	Homo sapiens	SINGLE PROTEIN	CHEMBL1201862	7	PubChem BioAssays			None
CHEMBL96	GAMMA-AMINOBUTYRIC ACID	1	103.12	0	-0.19	GABA	NCCCC(=O)O	Potency		4109.2	nM			inconclusive	UO_0000065					False	CHEMBL1738091	PUBCHEM_BIOASSAY: HTS Assay for Allosteric Agonists of the Human D1 Dopamine Receptor: Primary Screen for Potentiators. (Class of assay: confirmatory) [Related pubchem assays (depositor defined):AID488989, AID488993, AID488995]	F	BAO_0000019	assay format	Homo sapiens	None	None	None	None	CHEMBL2056	Dopamine D1 receptor	Homo sapiens	SINGLE PROTEIN	CHEMBL1201862	7	PubChem BioAssays			None
CHEMBL7634	OXOTREMORINE	0	206.29	0	0.71	SID90341593	O=C1CCCN1CC#CCN1CCCC1	Potency		2909.1	nM			inconclusive	UO_0000065					False	CHEMBL1738091	PUBCHEM_BIOASSAY: HTS Assay for Allosteric Agonists of the Human D1 Dopamine Receptor: Primary Screen for Potentiators. (Class of assay: confirmatory) [Related pubchem assays (depositor defined):AID488989, AID488993, AID488995]	F	BAO_0000019	assay format	Homo sapiens	None	None	None	None	CHEMBL2056	Dopamine D1 receptor	Homo sapiens	SINGLE PROTEIN	CHEMBL1201862	7	PubChem BioAssays			None
CHEMBL39221		0	183.16	0	0.18	SID90340619	N[C@H](C(=O)O)c1cc(O)cc(O)c1	Potency		5804.5	nM			inactive	UO_0000065					False	CHEMBL1738091	PUBCHEM_BIOASSAY: HTS Assay for Allosteric Agonists of the Human D1 Dopamine Receptor: Primary Screen for Potentiators. (Class of assay: confirmatory) [Related pubchem assays (depositor defined):AID488989, AID488993, AID488995]	F	BAO_0000019	assay format	Homo sapiens	None	None	None	None	CHEMBL2056	Dopamine D1 receptor	Homo sapiens	SINGLE PROTEIN	CHEMBL1201862	7	PubChem BioAssays			None
CHEMBL59092		0	271.40	0	3.33	SID90341194	C[C@H]1C2Cc3ccc(O)cc3[C@]1(C)CCN2CC1CC1	Potency		517.3	nM			inconclusive	UO_0000065					False	CHEMBL1738091	PUBCHEM_BIOASSAY: HTS Assay for Allosteric Agonists of the Human D1 Dopamine Receptor: Primary Screen for Potentiators. (Class of assay: confirmatory) [Related pubchem assays (depositor defined):AID488989, AID488993, AID488995]	F	BAO_0000019	assay format	Homo sapiens	None	None	None	None	CHEMBL2056	Dopamine D1 receptor	Homo sapiens	SINGLE PROTEIN	CHEMBL1201862	7	PubChem BioAssays			None
CHEMBL221886	SISOMICIN	3	447.53	2	-3.85	SISOMICIN	CN[C@@H]1[C@@H](O)[C@@H](O[C@@H]2[C@@H](O)[C@H](O[C@H]3OC(CN)=CC[C@H]3N)[C@@H](N)C[C@H]2N)OC[C@]1(C)O	IC50						Not Active (inhibition < 50% @ 10 uM and thus dose-reponse curve not measured)						False	CHEMBL1909139	DRUGMATRIX: Dopamine D1 radioligand binding (ligand: [3H] SCH-23390)	B	BAO_0000249	cell membrane format	None	None	None	CHO	Membrane	CHEMBL2056	Dopamine D1 receptor	Homo sapiens	SINGLE PROTEIN	CHEMBL1909046	15	DrugMatrix			CHEMBL3308072
CHEMBL141845		0	379.46	0	1.89	1e	COc1ccccc1N1CCN(CCNC(=O)c2cnn3ccccc23)CC1	Ki	'='	1200.0	nM	5.92			UO_0000065	15.60	0.29	4.03	9.53	False	CHEMBL673336	Binding affinity for porcine Dopamine receptor D1 by [3H]-SCH- 23390 displacement.	B	BAO_0000357	single protein format	None	None	None	None	None	CHEMBL2056	Dopamine D1 receptor	Homo sapiens	SINGLE PROTEIN	CHEMBL1135974	1	Scientific Literature	J. Med. Chem.	2002	None
CHEMBL424294		0	423.58	0	4.24	3c	COc1ccccc1N1CCN(CCCCNC(=O)c2cc3ccccc3s2)CC1	Ki	'='	670.0	nM	6.17			UO_0000065	14.58	0.28	1.93	13.78	False	CHEMBL673336	Binding affinity for porcine Dopamine receptor D1 by [3H]-SCH- 23390 displacement.	B	BAO_0000357	single protein format	None	None	None	None	None	CHEMBL2056	Dopamine D1 receptor	Homo sapiens	SINGLE PROTEIN	CHEMBL1135974	1	Scientific Literature	J. Med. Chem.	2002	None
CHEMBL850	SPARFLOXACIN	4	392.41	0	2.08	SPARFLOXACIN	C[C@H]1CN(c2c(F)c(N)c3c(=O)c(C(=O)O)cn(C4CC4)c3c2F)C[C@@H](C)N1	IC50						Not Active (inhibition < 50% @ 10 uM and thus dose-reponse curve not measured)						False	CHEMBL1909139	DRUGMATRIX: Dopamine D1 radioligand binding (ligand: [3H] SCH-23390)	B	BAO_0000249	cell membrane format	None	None	None	CHO	Membrane	CHEMBL2056	Dopamine D1 receptor	Homo sapiens	SINGLE PROTEIN	CHEMBL1909046	15	DrugMatrix			CHEMBL3308072
CHEMBL2103774	TIBOLONE	4	312.45	0	3.88	TIBOLONE	C#C[C@]1(O)CC[C@H]2[C@H]3[C@H](CC[C@@]21C)C1=C(CC(=O)CC1)C[C@H]3C	Ki						Not Active (inhibition < 50% @ 10 uM and thus dose-reponse curve not measured)						False	CHEMBL1909139	DRUGMATRIX: Dopamine D1 radioligand binding (ligand: [3H] SCH-23390)	B	BAO_0000249	cell membrane format	None	None	None	CHO	Membrane	CHEMBL2056	Dopamine D1 receptor	Homo sapiens	SINGLE PROTEIN	CHEMBL1909046	15	DrugMatrix			CHEMBL3308072
CHEMBL817	TOLAZAMIDE	4	311.41	0	1.77	TOLAZAMIDE	Cc1ccc(S(=O)(=O)NC(=O)NN2CCCCCC2)cc1	IC50						Not Active (inhibition < 50% @ 10 uM and thus dose-reponse curve not measured)						False	CHEMBL1909139	DRUGMATRIX: Dopamine D1 radioligand binding (ligand: [3H] SCH-23390)	B	BAO_0000249	cell membrane format	None	None	None	CHO	Membrane	CHEMBL2056	Dopamine D1 receptor	Homo sapiens	SINGLE PROTEIN	CHEMBL1909046	15	DrugMatrix			CHEMBL3308072
CHEMBL370753	OPIPRAMOL	3	363.50	0	3.31	SID90341209	OCCN1CCN(CCCN2c3ccccc3C=Cc3ccccc32)CC1	Potency		1635.9	nM			inactive	UO_0000065					False	CHEMBL1738091	PUBCHEM_BIOASSAY: HTS Assay for Allosteric Agonists of the Human D1 Dopamine Receptor: Primary Screen for Potentiators. (Class of assay: confirmatory) [Related pubchem assays (depositor defined):AID488989, AID488993, AID488995]	F	BAO_0000019	assay format	Homo sapiens	None	None	None	None	CHEMBL2056	Dopamine D1 receptor	Homo sapiens	SINGLE PROTEIN	CHEMBL1201862	7	PubChem BioAssays			None
CHEMBL1621	PALIPERIDONE	4	426.49	0	3.08	SID90341688	Cc1nc2n(c(=O)c1CCN1CCC(c3noc4cc(F)ccc34)CC1)CCCC2O	Potency		145.8	nM			inactive	UO_0000065					False	CHEMBL1738091	PUBCHEM_BIOASSAY: HTS Assay for Allosteric Agonists of the Human D1 Dopamine Receptor: Primary Screen for Potentiators. (Class of assay: confirmatory) [Related pubchem assays (depositor defined):AID488989, AID488993, AID488995]	F	BAO_0000019	assay format	Homo sapiens	None	None	None	None	CHEMBL2056	Dopamine D1 receptor	Homo sapiens	SINGLE PROTEIN	CHEMBL1201862	7	PubChem BioAssays			None
CHEMBL9967	PIRENZEPINE	4	351.41	0	1.56	SID90341394	CN1CCN(CC(=O)N2c3ccccc3C(=O)Nc3cccnc32)CC1	Potency		1635.9	nM			inconclusive	UO_0000065					False	CHEMBL1738091	PUBCHEM_BIOASSAY: HTS Assay for Allosteric Agonists of the Human D1 Dopamine Receptor: Primary Screen for Potentiators. (Class of assay: confirmatory) [Related pubchem assays (depositor defined):AID488989, AID488993, AID488995]	F	BAO_0000019	assay format	Homo sapiens	None	None	None	None	CHEMBL2056	Dopamine D1 receptor	Homo sapiens	SINGLE PROTEIN	CHEMBL1201862	7	PubChem BioAssays			None
CHEMBL1732	DIHYDROERGOTAMINE	4	583.69	1	2.08	SID90341683	CN1C[C@H](C(=O)N[C@]2(C)O[C@@]3(O)[C@@H]4CCCN4C(=O)[C@H](Cc4ccccc4)N3C2=O)C[C@@H]2c3cccc4[nH]cc(c34)C[C@H]21	Potency		326.4	nM			inactive	UO_0000065					False	CHEMBL1738091	PUBCHEM_BIOASSAY: HTS Assay for Allosteric Agonists of the Human D1 Dopamine Receptor: Primary Screen for Potentiators. (Class of assay: confirmatory) [Related pubchem assays (depositor defined):AID488989, AID488993, AID488995]	F	BAO_0000019	assay format	Homo sapiens	None	None	None	None	CHEMBL2056	Dopamine D1 receptor	Homo sapiens	SINGLE PROTEIN	CHEMBL1201862	7	PubChem BioAssays			None
CHEMBL741	LAMOTRIGINE	4	256.10	0	2.01	LAMOTRIGINE	Nc1nnc(-c2cccc(Cl)c2Cl)c(N)n1	IC50						Not Active (inhibition < 50% @ 10 uM and thus dose-reponse curve not measured)						False	CHEMBL1909139	DRUGMATRIX: Dopamine D1 radioligand binding (ligand: [3H] SCH-23390)	B	BAO_0000249	cell membrane format	None	None	None	CHO	Membrane	CHEMBL2056	Dopamine D1 receptor	Homo sapiens	SINGLE PROTEIN	CHEMBL1909046	15	DrugMatrix			CHEMBL3308072
CHEMBL572	NITROFURANTOIN	4	238.16	0	0.07	NITROFURANTOIN	O=C1CN(/N=C/c2ccc([N+](=O)[O-])o2)C(=O)N1	IC50						Not Active (inhibition < 50% @ 10 uM and thus dose-reponse curve not measured)						False	CHEMBL1909139	DRUGMATRIX: Dopamine D1 radioligand binding (ligand: [3H] SCH-23390)	B	BAO_0000249	cell membrane format	None	None	None	CHO	Membrane	CHEMBL2056	Dopamine D1 receptor	Homo sapiens	SINGLE PROTEIN	CHEMBL1909046	15	DrugMatrix			CHEMBL3308072
CHEMBL364713	NOSCAPINE	4	413.43	0	2.88	NOSCAPINE	COc1ccc2c(c1OC)C(=O)O[C@@H]2[C@H]1c2c(cc3c(c2OC)OCO3)CCN1C	IC50						Not Active (inhibition < 50% @ 10 uM and thus dose-reponse curve not measured)						False	CHEMBL1909139	DRUGMATRIX: Dopamine D1 radioligand binding (ligand: [3H] SCH-23390)	B	BAO_0000249	cell membrane format	None	None	None	CHO	Membrane	CHEMBL2056	Dopamine D1 receptor	Homo sapiens	SINGLE PROTEIN	CHEMBL1909046	15	DrugMatrix			CHEMBL3308072
CHEMBL287513		0	322.41	0	2.92	15i	Oc1cc2c(cc1O)[C@H]1c3cc4c(nc3CN[C@@H]1CC2)CCCC4	Intrinsic activity	'='	136.0	%				UO_0000187					False	CHEMBL674244	Intrinsic activity relative against Dopamine receptor D1.	F	BAO_0000019	assay format	None	None	None	None	None	CHEMBL2056	Dopamine D1 receptor	Homo sapiens	SINGLE PROTEIN	CHEMBL1131704	1	Scientific Literature	Bioorg. Med. Chem. Lett.	1999	None
CHEMBL1456	MYCOPHENOLATE MOFETIL	4	433.50	0	2.52	MYCOPHENOLATE MOFETIL	COc1c(C)c2c(c(O)c1C/C=C(\C)CCC(=O)OCCN1CCOCC1)C(=O)OC2	Ki						Not Active (inhibition < 50% @ 10 uM and thus dose-reponse curve not measured)						False	CHEMBL1909139	DRUGMATRIX: Dopamine D1 radioligand binding (ligand: [3H] SCH-23390)	B	BAO_0000249	cell membrane format	None	None	None	CHO	Membrane	CHEMBL2056	Dopamine D1 receptor	Homo sapiens	SINGLE PROTEIN	CHEMBL1909046	15	DrugMatrix			CHEMBL3308072
CHEMBL16073	PHENACETIN	4	179.22	0	2.04	PHENACETIN	CCOc1ccc(NC(C)=O)cc1	IC50						Not Active (inhibition < 50% @ 10 uM and thus dose-reponse curve not measured)						False	CHEMBL1909139	DRUGMATRIX: Dopamine D1 radioligand binding (ligand: [3H] SCH-23390)	B	BAO_0000249	cell membrane format	None	None	None	CHO	Membrane	CHEMBL2056	Dopamine D1 receptor	Homo sapiens	SINGLE PROTEIN	CHEMBL1909046	15	DrugMatrix			CHEMBL3308072
CHEMBL1055	CHLORTHALIDONE	4	338.77	0	0.92	CHLORTHALIDONE	NS(=O)(=O)c1cc(C2(O)NC(=O)c3ccccc32)ccc1Cl	IC50						Not Active (inhibition < 50% @ 10 uM and thus dose-reponse curve not measured)						False	CHEMBL1909139	DRUGMATRIX: Dopamine D1 radioligand binding (ligand: [3H] SCH-23390)	B	BAO_0000249	cell membrane format	None	None	None	CHO	Membrane	CHEMBL2056	Dopamine D1 receptor	Homo sapiens	SINGLE PROTEIN	CHEMBL1909046	15	DrugMatrix			CHEMBL3308072
CHEMBL657	DIPHENHYDRAMINE	4	255.36	0	3.35	DIPHENHYDRAMINE	CN(C)CCOC(c1ccccc1)c1ccccc1	IC50						Not Active (inhibition < 50% @ 10 uM and thus dose-reponse curve not measured)						False	CHEMBL1909139	DRUGMATRIX: Dopamine D1 radioligand binding (ligand: [3H] SCH-23390)	B	BAO_0000249	cell membrane format	None	None	None	CHO	Membrane	CHEMBL2056	Dopamine D1 receptor	Homo sapiens	SINGLE PROTEIN	CHEMBL1909046	15	DrugMatrix			CHEMBL3308072
CHEMBL396560		0	320.44	0	3.80	3a	COc1ccc2[nH]c3c(c2c1)CCN(C)CCc1ccccc1C3	Ki	'='	0.82	nM	9.09			UO_0000065	28.36	0.52	5.29	32.15	False	CHEMBL885886	Displacement of [3H]SCH 23390 from human cloned dopamine D1 receptor expressed in HEK 293 cells	B	BAO_0000219	cell-based format	Homo sapiens	None	None	HEK293	None	CHEMBL2056	Dopamine D1 receptor	Homo sapiens	SINGLE PROTEIN	CHEMBL1139077	1	Scientific Literature	Bioorg. Med. Chem. Lett.	2007	CHEMBL3307715
CHEMBL234632		0	442.55	1	7.35	12a	CCN(CC)Cc1ccc(CN2c3ccccc3Sc3ccc(C(F)(F)F)cc32)cc1	Activity	'='	95.0	%				UO_0000187					False	CHEMBL893924	Displacement of [3H]SCH-23390 from dopamine D1 receptor at 10 uM	B	BAO_0000357	single protein format	Homo sapiens	None	None	None	None	CHEMBL2056	Dopamine D1 receptor	Homo sapiens	SINGLE PROTEIN	CHEMBL1147957	1	Scientific Literature	Bioorg. Med. Chem. Lett.	2007	None
CHEMBL393379		0	407.49	1	6.27	9g	FC(F)(F)c1ccc2c(c1)N(CCCNc1nccs1)c1ccccc1S2	Activity	'='	96.0	%				UO_0000187					False	CHEMBL893924	Displacement of [3H]SCH-23390 from dopamine D1 receptor at 10 uM	B	BAO_0000357	single protein format	Homo sapiens	None	None	None	None	CHEMBL2056	Dopamine D1 receptor	Homo sapiens	SINGLE PROTEIN	CHEMBL1147957	1	Scientific Literature	Bioorg. Med. Chem. Lett.	2007	None
CHEMBL234457		0	382.45	0	4.67	9f	CC(CO)NCCCN1c2ccccc2Sc2ccc(C(F)(F)F)cc21	Activity	'='	96.0	%				UO_0000187					False	CHEMBL893924	Displacement of [3H]SCH-23390 from dopamine D1 receptor at 10 uM	B	BAO_0000357	single protein format	Homo sapiens	None	None	None	None	CHEMBL2056	Dopamine D1 receptor	Homo sapiens	SINGLE PROTEIN	CHEMBL1147957	1	Scientific Literature	Bioorg. Med. Chem. Lett.	2007	None
CHEMBL234221		0	394.46	0	4.76	9e	OC1CCN(CCCN2c3ccccc3Sc3ccc(C(F)(F)F)cc32)C1	Activity	'='	95.0	%				UO_0000187					False	CHEMBL893924	Displacement of [3H]SCH-23390 from dopamine D1 receptor at 10 uM	B	BAO_0000357	single protein format	Homo sapiens	None	None	None	None	CHEMBL2056	Dopamine D1 receptor	Homo sapiens	SINGLE PROTEIN	CHEMBL1147957	1	Scientific Literature	Bioorg. Med. Chem. Lett.	2007	None
CHEMBL234030		0	395.57	0	4.47	5m	CN1CCCC(CN2c3ccccc3Sc3cc(N4CCOCC4)ccc32)C1	Activity	'='	2.0	%				UO_0000187					False	CHEMBL893924	Displacement of [3H]SCH-23390 from dopamine D1 receptor at 10 uM	B	BAO_0000357	single protein format	Homo sapiens	None	None	None	None	CHEMBL2056	Dopamine D1 receptor	Homo sapiens	SINGLE PROTEIN	CHEMBL1147957	1	Scientific Literature	Bioorg. Med. Chem. Lett.	2007	None
CHEMBL234218		0	378.46	1	5.65	5c	CN1CCCC(CN2c3ccccc3Sc3ccc(C(F)(F)F)cc32)C1	Activity	'='	6.0	%				UO_0000187					False	CHEMBL893924	Displacement of [3H]SCH-23390 from dopamine D1 receptor at 10 uM	B	BAO_0000357	single protein format	Homo sapiens	None	None	None	None	CHEMBL2056	Dopamine D1 receptor	Homo sapiens	SINGLE PROTEIN	CHEMBL1147957	1	Scientific Literature	Bioorg. Med. Chem. Lett.	2007	None
CHEMBL395110	MEPAZINE	4	310.47	0	4.63	5a	CN1CCCC(CN2c3ccccc3Sc3ccccc32)C1	Activity	'='	4.0	%				UO_0000187					False	CHEMBL893924	Displacement of [3H]SCH-23390 from dopamine D1 receptor at 10 uM	B	BAO_0000357	single protein format	Homo sapiens	None	None	None	None	CHEMBL2056	Dopamine D1 receptor	Homo sapiens	SINGLE PROTEIN	CHEMBL1147957	1	Scientific Literature	Bioorg. Med. Chem. Lett.	2007	None
CHEMBL142020		0	407.52	0	2.68	1c	COc1ccccc1N1CCN(CCCCNC(=O)c2cc3ccccn3n2)CC1	Ki	'='	1500.0	nM	5.82			UO_0000065	14.29	0.27	3.14	9.38	False	CHEMBL673336	Binding affinity for porcine Dopamine receptor D1 by [3H]-SCH- 23390 displacement.	B	BAO_0000357	single protein format	None	None	None	None	None	CHEMBL2056	Dopamine D1 receptor	Homo sapiens	SINGLE PROTEIN	CHEMBL1135974	1	Scientific Literature	J. Med. Chem.	2002	None
CHEMBL366265	ETOLOXAMINE	0	283.42	0	4.00	8	CCN(CC)CCOc1ccccc1Cc1ccccc1	Ki	'='	1959.0	nM	5.71			UO_0000065	20.14	0.37	1.71	45.77	False	CHEMBL839544	Binding affinity for human recombinant dopamine receptor D1	B	BAO_0000357	single protein format	Homo sapiens	None	None	None	None	CHEMBL2056	Dopamine D1 receptor	Homo sapiens	SINGLE PROTEIN	CHEMBL1138672	1	Scientific Literature	J. Med. Chem.	2004	None
CHEMBL187367		0	295.43	0	4.14	14	c1ccc(Cc2ccccc2OCCCN2CCCC2)cc1	Ki	'='	113.0	nM	6.95			UO_0000065	23.51	0.43	2.81	55.71	False	CHEMBL839544	Binding affinity for human recombinant dopamine receptor D1	B	BAO_0000357	single protein format	Homo sapiens	None	None	None	None	CHEMBL2056	Dopamine D1 receptor	Homo sapiens	SINGLE PROTEIN	CHEMBL1138672	1	Scientific Literature	J. Med. Chem.	2004	None
CHEMBL553503		0	370.67	0	3.03	17	Br.Oc1cc2c(c(Cl)c1O)CCNCC2c1ccccc1	Ki	'='	7.0	nM	8.15			UO_0000065	28.14	0.56	5.12	15.54	False	CHEMBL672092	The compound was evaluated for the dissociation constant for inhibiting the binding of [3H]-SCH- 23390 at dopamine receptor D1	B	BAO_0000357	single protein format	Canis lupus familiaris	None	None	None	None	CHEMBL2056	Dopamine D1 receptor	Homo sapiens	SINGLE PROTEIN	CHEMBL1125221	1	Scientific Literature	J. Med. Chem.	1991	None
CHEMBL3612692		0	344.84	0	4.32	4	COC(=O)NCCCN1c2ccccc2CCc2ccc(Cl)cc21	Inhibition	'<'	5.0	%				UO_0000187					False	CHEMBL3615526	Binding affinity to dopamine D1 receptor (unknown origin) at 0.1 mM by radioligand displacement assay relative to control	B	BAO_0000357	single protein format	Homo sapiens	None	None	None	None	CHEMBL2056	Dopamine D1 receptor	Homo sapiens	SINGLE PROTEIN	CHEMBL3611968	1	Scientific Literature	Bioorg. Med. Chem.	2015	None
CHEMBL201933		0	348.45	0	2.43	23	COC1(C#CC(O)(c2ccccc2)c2ccncc2)CN2CCC1CC2	Inhibition						Not Active						False	CHEMBL870594	Inhibition of dopamine receptor D1 at 10 uM	B	BAO_0000357	single protein format	Homo sapiens	None	None	None	None	CHEMBL2056	Dopamine D1 receptor	Homo sapiens	SINGLE PROTEIN	CHEMBL1147773	1	Scientific Literature	Bioorg. Med. Chem. Lett.	2006	None
CHEMBL370232		0	359.52	0	3.16	16	CO[C@]1(C#CC(O)(c2cccs2)c2cccs2)CN2CCC1CC2	Inhibition						Not Active						False	CHEMBL870594	Inhibition of dopamine receptor D1 at 10 uM	B	BAO_0000357	single protein format	Homo sapiens	None	None	None	None	CHEMBL2056	Dopamine D1 receptor	Homo sapiens	SINGLE PROTEIN	CHEMBL1147773	1	Scientific Literature	Bioorg. Med. Chem. Lett.	2006	None
CHEMBL370364		0	463.97	0	3.47	26	Cc1ccc(-c2cc3c(=O)n(CCN4CCN(c5ccccc5Cl)CC4)c(=O)[nH]c3[nH]2)cc1	Ki	'='	388.7	nM	6.41			UO_0000065	13.82	0.27	2.94	8.31	False	CHEMBL864518	Binding affinity to dopamine D1 receptor	B	BAO_0000357	single protein format	Homo sapiens	None	None	None	None	CHEMBL2056	Dopamine D1 receptor	Homo sapiens	SINGLE PROTEIN	CHEMBL1148546	1	Scientific Literature	Bioorg. Med. Chem. Lett.	2006	None
CHEMBL441618		0	290.41	0	3.79	LE-300(1)	CN1CCc2ccccc2Cc2[nH]c3ccccc3c2CC1	Ki	'='	60.4	nM	7.22			UO_0000065	24.86	0.45	3.43	37.93	True	CHEMBL912404	Activity at human D1 dopamine receptor expressed in HEK293 cells by calcium fluorescence assay	B	BAO_0000219	cell-based format	Homo sapiens	None	None	HEK293	None	CHEMBL2056	Dopamine D1 receptor	Homo sapiens	SINGLE PROTEIN	CHEMBL1137400	1	Scientific Literature	J. Med. Chem.	2006	CHEMBL3307715
CHEMBL216446		0	288.39	0	4.06	17	c1ccc2c(c1)CCCN1CCc3c([nH]c4ccccc34)C21	Activity						Not Active						False	CHEMBL908356	Displacement of [3H]SCH 23390 from human D1 dopamine receptor expressed in HEK293 cells	B	BAO_0000219	cell-based format	Homo sapiens	None	None	HEK293	None	CHEMBL2056	Dopamine D1 receptor	Homo sapiens	SINGLE PROTEIN	CHEMBL1137400	1	Scientific Literature	J. Med. Chem.	2006	CHEMBL3307715
CHEMBL71	CHLORPROMAZINE	4	318.87	0	4.89	chlorpromazine	CN(C)CCCN1c2ccccc2Sc2ccc(Cl)cc21	Intrinsic activity						Not Determined						False	CHEMBL910611	Intrinsic activity at human dopamine D1 receptor expressed in HEK293 cells assessed as stimulation of cAMP production relative to dopamine	F	BAO_0000219	cell-based format	Homo sapiens	None	None	HEK293	None	CHEMBL2056	Dopamine D1 receptor	Homo sapiens	SINGLE PROTEIN	CHEMBL1137342	1	Scientific Literature	J. Med. Chem.	2006	CHEMBL3307715
CHEMBL387250		0	269.30	0	2.09	(+)-6	Oc1cc2c(cc1O)[C@H]1c3ccccc3CN[C@@H]1CO2	Intrinsic activity	'='	130.0	nM				UO_0000065					False	CHEMBL910611	Intrinsic activity at human dopamine D1 receptor expressed in HEK293 cells assessed as stimulation of cAMP production relative to dopamine	F	BAO_0000219	cell-based format	Homo sapiens	None	None	HEK293	None	CHEMBL2056	Dopamine D1 receptor	Homo sapiens	SINGLE PROTEIN	CHEMBL1137342	1	Scientific Literature	J. Med. Chem.	2006	CHEMBL3307715
CHEMBL394777		0	313.83	0	4.24	30	COc1cc2c(cc1Cl)CCN1CCCc3ccccc3C21	Ki	'>'	10000.0	nM				UO_0000065					False	CHEMBL895723	Displacement of [3H]SCH 23390 from human dopamine D1 receptor	B	BAO_0000357	single protein format	Homo sapiens	None	None	None	None	CHEMBL2056	Dopamine D1 receptor	Homo sapiens	SINGLE PROTEIN	CHEMBL1148752	1	Scientific Literature	J. Med. Chem.	2007	None
CHEMBL490632		0	399.51	0	4.49	50	COc1c(OCCF)cccc1C(=O)C1CCN(CCc2ccc(C)cc2)CC1	Ki	'='	1930.0	nM	5.71			UO_0000065	14.30	0.27	1.22	14.74	False	CHEMBL961042	Inhibition of human cloned dopamine D1 receptor by competitive binding experiment	B	BAO_0000357	single protein format	Homo sapiens	None	None	None	None	CHEMBL2056	Dopamine D1 receptor	Homo sapiens	SINGLE PROTEIN	CHEMBL1153452	1	Scientific Literature	Bioorg. Med. Chem.	2009	None
CHEMBL246484		0	368.41	0	3.31	11b, QF4108B	O=C1CC(CN2CCC(c3noc4cc(F)ccc34)CC2)Cc2[nH]ncc21	Ki	'='	38.9	nM	7.41			UO_0000065	20.11	0.37	4.10	9.88	False	CHEMBL3222874	Binding affinity to dopamine D1 receptor (unknown origin)	B	BAO_0000357	single protein format	Homo sapiens	None	None	None	None	CHEMBL2056	Dopamine D1 receptor	Homo sapiens	SINGLE PROTEIN	CHEMBL3217716	1	Scientific Literature	MedChemComm	2011	None
CHEMBL3220219		0	452.60	0	4.99	27c, QF4516B	O=C1CC(CN2CCC(c3c[nH]c4cc(F)ccc34)CC2)Cc2nc(N3CCCC3)sc21	Ki	'='	36.31	nM	7.44			UO_0000065	16.44	0.32	2.45	14.24	False	CHEMBL3222874	Binding affinity to dopamine D1 receptor (unknown origin)	B	BAO_0000357	single protein format	Homo sapiens	None	None	None	None	CHEMBL2056	Dopamine D1 receptor	Homo sapiens	SINGLE PROTEIN	CHEMBL3217716	1	Scientific Literature	MedChemComm	2011	None
CHEMBL24077	(R)-SKF-38393	0	255.32	0	2.38	SKF-38393	Oc1cc2c(cc1O)[C@@H](c1ccccc1)CNCC2	Ki	'='	320.0	nM	6.50			UO_0000065	25.44	0.47	4.11	12.37	False	CHEMBL674898	Affinity towards Dopamine receptor D1	B	BAO_0000357	single protein format	Cercopithecidae	None	None	None	None	CHEMBL2056	Dopamine D1 receptor	Homo sapiens	SINGLE PROTEIN	CHEMBL1131163	1	Scientific Literature	J. Med. Chem.	1998	None
CHEMBL820	BUSULFAN	4	246.31	0	-0.28	BUSULFAN	CS(=O)(=O)OCCCCOS(C)(=O)=O	Ki						Not Active (inhibition < 50% @ 10 uM and thus dose-reponse curve not measured)						False	CHEMBL1909139	DRUGMATRIX: Dopamine D1 radioligand binding (ligand: [3H] SCH-23390)	B	BAO_0000249	cell membrane format	None	None	None	CHO	Membrane	CHEMBL2056	Dopamine D1 receptor	Homo sapiens	SINGLE PROTEIN	CHEMBL1909046	15	DrugMatrix			CHEMBL3308072
CHEMBL59725		0	462.45	1	5.54	3d	O=C(NCCCCN1CCN(c2cccc(Cl)c2Cl)CC1)c1cc2ccccc2s1	Ki	'='	8800.0	nM	5.06			UO_0000065	10.93	0.23	-0.48	14.21	False	CHEMBL673336	Binding affinity for porcine Dopamine receptor D1 by [3H]-SCH- 23390 displacement.	B	BAO_0000357	single protein format	None	None	None	None	None	CHEMBL2056	Dopamine D1 receptor	Homo sapiens	SINGLE PROTEIN	CHEMBL1135974	1	Scientific Literature	J. Med. Chem.	2002	None
CHEMBL628	PENTOXIFYLLINE	4	278.31	0	0.19	PENTOXIFYLLINE	CC(=O)CCCCn1c(=O)c2c(ncn2C)n(C)c1=O	Ki						Not Active (inhibition < 50% @ 10 uM and thus dose-reponse curve not measured)						False	CHEMBL1909139	DRUGMATRIX: Dopamine D1 radioligand binding (ligand: [3H] SCH-23390)	B	BAO_0000249	cell membrane format	None	None	None	CHO	Membrane	CHEMBL2056	Dopamine D1 receptor	Homo sapiens	SINGLE PROTEIN	CHEMBL1909046	15	DrugMatrix			CHEMBL3308072
CHEMBL1200585	OXYMETHOLONE	4	332.48	0	4.40	OXYMETHOLONE	C[C@]12C/C(=C/O)C(=O)C[C@@H]1CC[C@@H]1[C@@H]2CC[C@@]2(C)[C@H]1CC[C@]2(C)O	IC50						Not Active (inhibition < 50% @ 10 uM and thus dose-reponse curve not measured)						False	CHEMBL1909139	DRUGMATRIX: Dopamine D1 radioligand binding (ligand: [3H] SCH-23390)	B	BAO_0000249	cell membrane format	None	None	None	CHO	Membrane	CHEMBL2056	Dopamine D1 receptor	Homo sapiens	SINGLE PROTEIN	CHEMBL1909046	15	DrugMatrix			CHEMBL3308072
CHEMBL1200585	OXYMETHOLONE	4	332.48	0	4.40	OXYMETHOLONE	C[C@]12C/C(=C/O)C(=O)C[C@@H]1CC[C@@H]1[C@@H]2CC[C@@]2(C)[C@H]1CC[C@]2(C)O	Ki						Not Active (inhibition < 50% @ 10 uM and thus dose-reponse curve not measured)						False	CHEMBL1909139	DRUGMATRIX: Dopamine D1 radioligand binding (ligand: [3H] SCH-23390)	B	BAO_0000249	cell membrane format	None	None	None	CHO	Membrane	CHEMBL2056	Dopamine D1 receptor	Homo sapiens	SINGLE PROTEIN	CHEMBL1909046	15	DrugMatrix			CHEMBL3308072
CHEMBL231374		0	295.43	0	3.71	32	COc1ccc2c(c1)Cc1ccccc1CCCN(C)CC2	Ki	'='	137.0	nM	6.86			UO_0000065	23.23	0.43	3.15	55.04	False	CHEMBL895723	Displacement of [3H]SCH 23390 from human dopamine D1 receptor	B	BAO_0000357	single protein format	Homo sapiens	None	None	None	None	CHEMBL2056	Dopamine D1 receptor	Homo sapiens	SINGLE PROTEIN	CHEMBL1148752	1	Scientific Literature	J. Med. Chem.	2007	None
CHEMBL396950		0	267.37	0	3.06	25	Oc1ccc2c(c1)CCCNCCc1ccccc1C2	Ki	'='	291.0	nM	6.54			UO_0000065	24.45	0.45	3.48	20.26	False	CHEMBL895723	Displacement of [3H]SCH 23390 from human dopamine D1 receptor	B	BAO_0000357	single protein format	Homo sapiens	None	None	None	None	CHEMBL2056	Dopamine D1 receptor	Homo sapiens	SINGLE PROTEIN	CHEMBL1148752	1	Scientific Literature	J. Med. Chem.	2007	None
CHEMBL54	HALOPERIDOL	4	375.87	0	4.43	Haloperidol	O=C(CCCN1CCC(O)(c2ccc(Cl)cc2)CC1)c1ccc(F)cc1	Ki	'='	82.0	nM	7.09			UO_0000065	18.85	0.37	2.66	17.48	False	CHEMBL839544	Binding affinity for human recombinant dopamine receptor D1	B	BAO_0000357	single protein format	Homo sapiens	None	None	None	None	CHEMBL2056	Dopamine D1 receptor	Homo sapiens	SINGLE PROTEIN	CHEMBL1138672	1	Scientific Literature	J. Med. Chem.	2004	None
CHEMBL226694		0	678.88	1	4.47	27	CC(C)[C@H](NC(=O)[C@@H]1C=C2c3cccc4[nH]cc(c34)C[C@H]2N(C)C1)C(=O)N[C@@H](CCC1CCCCC1)C(=O)N1c2ccccc2C[C@H]1C(N)=O	Activity						Active						False	CHEMBL889387	Agonist activity at dopamine D1 receptor transfected in mouse L(tk-) cells assessed as stimulation of cAMP levels	F	BAO_0000219	cell-based format	Homo sapiens	None	None	None	None	CHEMBL2056	Dopamine D1 receptor	Homo sapiens	SINGLE PROTEIN	CHEMBL1145382	1	Scientific Literature	J. Med. Chem.	2007	None
CHEMBL226694		0	678.88	1	4.47	27	CC(C)[C@H](NC(=O)[C@@H]1C=C2c3cccc4[nH]cc(c34)C[C@H]2N(C)C1)C(=O)N[C@@H](CCC1CCCCC1)C(=O)N1c2ccccc2C[C@H]1C(N)=O	Activity						Not Active						False	CHEMBL889388	Antagonist activity at dopamine D1 receptor transfected in mouse L(tk-) cells assessed as inhibition of SKF-induced stimulation of forskolin-induced cAMP levels	F	BAO_0000219	cell-based format	Homo sapiens	None	None	None	None	CHEMBL2056	Dopamine D1 receptor	Homo sapiens	SINGLE PROTEIN	CHEMBL1145382	1	Scientific Literature	J. Med. Chem.	2007	None
CHEMBL390297		0	737.90	1	4.24	14	CN1C[C@H](C(=O)N[C@@H](Cc2ccc([N+](=O)[O-])cc2)C(=O)N[C@@H](CCC2CCCCC2)C(=O)N2CCCC(C(N)=O)C2)C=C2c3cccc4[nH]cc(c34)C[C@H]21	Activity						Not Active						False	CHEMBL889388	Antagonist activity at dopamine D1 receptor transfected in mouse L(tk-) cells assessed as inhibition of SKF-induced stimulation of forskolin-induced cAMP levels	F	BAO_0000219	cell-based format	Homo sapiens	None	None	None	None	CHEMBL2056	Dopamine D1 receptor	Homo sapiens	SINGLE PROTEIN	CHEMBL1145382	1	Scientific Literature	J. Med. Chem.	2007	None
CHEMBL390298		0	644.86	1	3.75	15	CC(C)[C@H](NC(=O)[C@@H]1C=C2c3cccc4[nH]cc(c34)C[C@H]2N(C)C1)C(=O)N[C@@H](CCC1CCCCC1)C(=O)N1CCCC(C(N)=O)C1	Activity	'>'	40.0	%				UO_0000187					False	CHEMBL889377	Displacement of [3H]SCH 23390 from dopamine D1 receptor in lamb striatum membrane at 50 uM after 1 hr	B	BAO_0000249	cell membrane format	Ovis aries	None	None	None	None	CHEMBL2056	Dopamine D1 receptor	Homo sapiens	SINGLE PROTEIN	CHEMBL1145382	1	Scientific Literature	J. Med. Chem.	2007	None
CHEMBL717	MEDROXYPROGESTERONE ACETATE	4	386.53	0	4.66	SID855664	CC(=O)O[C@]1(C(C)=O)CC[C@H]2[C@@H]3C[C@H](C)C4=CC(=O)CC[C@]4(C)[C@H]3CC[C@@]21C	IC50						Not Active (inhibition < 50% @ 10 uM and thus dose-reponse curve not measured)						False	CHEMBL1909139	DRUGMATRIX: Dopamine D1 radioligand binding (ligand: [3H] SCH-23390)	B	BAO_0000249	cell membrane format	None	None	None	CHO	Membrane	CHEMBL2056	Dopamine D1 receptor	Homo sapiens	SINGLE PROTEIN	CHEMBL1909046	15	DrugMatrix			CHEMBL3308072
CHEMBL405345		0	309.41	0	3.93	3a, MCL-509	CCCN1CCc2cc(OC)cc3c2[C@H]1Cc1cccc(O)c1-3	Ki						Not Active						False	CHEMBL1680104	Binding affinity to dopamine D1 receptor high binding site by radioligand displacement assay	B	BAO_0000357	single protein format	None	None	None	None	None	CHEMBL2056	Dopamine D1 receptor	Homo sapiens	SINGLE PROTEIN	CHEMBL1671824	1	Scientific Literature	ACS Med. Chem. Lett.	2011	None
CHEMBL20883	TEGAFUR	4	200.17	0	-0.02	TEGAFUR	O=c1[nH]c(=O)n(C2CCCO2)cc1F	Ki						Not Active (inhibition < 50% @ 10 uM and thus dose-reponse curve not measured)						False	CHEMBL1909139	DRUGMATRIX: Dopamine D1 radioligand binding (ligand: [3H] SCH-23390)	B	BAO_0000249	cell membrane format	None	None	None	CHO	Membrane	CHEMBL2056	Dopamine D1 receptor	Homo sapiens	SINGLE PROTEIN	CHEMBL1909046	15	DrugMatrix			CHEMBL3308072
CHEMBL877	TRANEXAMIC ACID	4	157.21	0	0.84	TRANEXAMIC ACID	NC[C@H]1CC[C@H](C(=O)O)CC1	Ki						Not Active (inhibition < 50% @ 10 uM and thus dose-reponse curve not measured)						False	CHEMBL1909139	DRUGMATRIX: Dopamine D1 radioligand binding (ligand: [3H] SCH-23390)	B	BAO_0000249	cell membrane format	None	None	None	CHO	Membrane	CHEMBL2056	Dopamine D1 receptor	Homo sapiens	SINGLE PROTEIN	CHEMBL1909046	15	DrugMatrix			CHEMBL3308072
CHEMBL273348	TOSUFLOXACIN	0	404.35	0	2.04	TOSUFLOXACIN	NC1CCN(c2nc3c(cc2F)c(=O)c(C(=O)O)cn3-c2ccc(F)cc2F)C1	IC50						Not Active (inhibition < 50% @ 10 uM and thus dose-reponse curve not measured)						False	CHEMBL1909139	DRUGMATRIX: Dopamine D1 radioligand binding (ligand: [3H] SCH-23390)	B	BAO_0000249	cell membrane format	None	None	None	CHO	Membrane	CHEMBL2056	Dopamine D1 receptor	Homo sapiens	SINGLE PROTEIN	CHEMBL1909046	15	DrugMatrix			CHEMBL3308072
CHEMBL284644		0	268.32	0	2.04	26	Oc1cc2c(cc1O)[C@H]1c3ccncc3CN[C@@H]1CC2	Ki	'='	140.0	nM	6.85			UO_0000065	25.54	0.47	4.81	10.48	False	CHEMBL674251	Binding affinity to Dopamine receptor D1 by using radioligand [125I]SCH-23982 in HEK cells	B	BAO_0000219	cell-based format	None	None	None	HEK293	None	CHEMBL2056	Dopamine D1 receptor	Homo sapiens	SINGLE PROTEIN	CHEMBL1131704	1	Scientific Literature	Bioorg. Med. Chem. Lett.	1999	CHEMBL3307715
CHEMBL34291		0	323.82	0	2.14	12a	COc1cc(N)c(Cl)cc1C(=O)NC[C@@H]1CCN2CCC[C@@H]12	IC50	'>'	10000.0	nM				UO_0000065					False	CHEMBL858802	Binding affinity to dopamine receptor D1	B	BAO_0000357	single protein format	Homo sapiens	None	None	None	None	CHEMBL2056	Dopamine D1 receptor	Homo sapiens	SINGLE PROTEIN	CHEMBL1149398	1	Scientific Literature	J. Med. Chem.	2006	None
CHEMBL201946		0	284.36	0	2.81	13d	O=C(OC[C@@H]1CCN2CCC[C@@H]12)c1c[nH]c2ccccc12	IC50	'>'	10000.0	nM				UO_0000065					False	CHEMBL858802	Binding affinity to dopamine receptor D1	B	BAO_0000357	single protein format	Homo sapiens	None	None	None	None	CHEMBL2056	Dopamine D1 receptor	Homo sapiens	SINGLE PROTEIN	CHEMBL1149398	1	Scientific Literature	J. Med. Chem.	2006	None
CHEMBL1672303		0	371.45	0	4.37	8a, MCL-526	CCCN1CCc2cc(OCCCF)cc3c2[C@H]1Cc1ccc(O)c(O)c1-3	Ki						Not Active						False	CHEMBL1680104	Binding affinity to dopamine D1 receptor high binding site by radioligand displacement assay	B	BAO_0000357	single protein format	None	None	None	None	None	CHEMBL2056	Dopamine D1 receptor	Homo sapiens	SINGLE PROTEIN	CHEMBL1671824	1	Scientific Literature	ACS Med. Chem. Lett.	2011	None
CHEMBL321223		0	736.64	2	7.78	21	CN1CCc2cc(Br)c(O)cc2C(c2ccc(N/C(S)=N/c3ccc4c(c3)C(=O)OC43c4ccc(O)cc4Oc4cc(O)ccc43)cc2)C1	Ki	'='	16.0	nM	7.80			UO_0000065	10.58	0.22	0.02	6.29	False	CHEMBL674897	Binding affinity against dopamine receptor D1 by using [3H]-SCH- 23390 as radioligand in caudate-putamen of monkey	B	BAO_0000221	tissue-based format	Cercopithecidae	CHEMBL3638267	Caudate-putamen	None	None	CHEMBL2056	Dopamine D1 receptor	Homo sapiens	SINGLE PROTEIN	CHEMBL1125791	1	Scientific Literature	J. Med. Chem.	1991	None
CHEMBL520349		0	438.96	1	6.64	12h	CCCCNC(=O)c1ccc2c(c1)N=C(c1ccc(F)c(Cl)c1)c1ccccc1S2	Activity						Active						False	CHEMBL1000166	Binding affinity to dopamine D1 receptor	B	BAO_0000357	single protein format	None	None	None	None	None	CHEMBL2056	Dopamine D1 receptor	Homo sapiens	SINGLE PROTEIN	CHEMBL1138444	1	Scientific Literature	J. Med. Chem.	2009	None
CHEMBL2205835		0	279.38	0	1.99	27	OC12C3C4CC5C6C4C1C6C(C53)N2CCc1ccccc1	Ki						Not Determined						False	CHEMBL2210351	Binding affinity to D1 dopamine receptor	B	BAO_0000357	single protein format	None	None	None	None	None	CHEMBL2056	Dopamine D1 receptor	Homo sapiens	SINGLE PROTEIN	CHEMBL2203059	1	Scientific Literature	Bioorg. Med. Chem. Lett.	2012	None
CHEMBL405345		0	309.41	0	3.93	3a, MCL-509	CCCN1CCc2cc(OC)cc3c2[C@H]1Cc1cccc(O)c1-3	Ki	'>'	5000.0	nM				UO_0000065					False	CHEMBL1680103	Binding affinity to dopamine D1 receptor low binding site by radioligand displacement assay	B	BAO_0000357	single protein format	None	None	None	None	None	CHEMBL2056	Dopamine D1 receptor	Homo sapiens	SINGLE PROTEIN	CHEMBL1671824	1	Scientific Literature	ACS Med. Chem. Lett.	2011	None
CHEMBL1672302		0	297.37	0	3.87	6, MCL-517	Oc1cccc2c1-c1cccc3c1[C@@H](C2)N(CCCF)CC3	Ki	'>'	5000.0	nM				UO_0000065					False	CHEMBL1680103	Binding affinity to dopamine D1 receptor low binding site by radioligand displacement assay	B	BAO_0000357	single protein format	None	None	None	None	None	CHEMBL2056	Dopamine D1 receptor	Homo sapiens	SINGLE PROTEIN	CHEMBL1671824	1	Scientific Literature	ACS Med. Chem. Lett.	2011	None
CHEMBL1672311		0	341.43	0	4.27	11c, MCL-537	CCN1CCc2cc(OCCCF)cc3c2[C@H]1Cc1cccc(O)c1-3	Ki	'>'	5000.0	nM				UO_0000065					False	CHEMBL1680103	Binding affinity to dopamine D1 receptor low binding site by radioligand displacement assay	B	BAO_0000357	single protein format	None	None	None	None	None	CHEMBL2056	Dopamine D1 receptor	Homo sapiens	SINGLE PROTEIN	CHEMBL1671824	1	Scientific Literature	ACS Med. Chem. Lett.	2011	None
CHEMBL380330		0	281.40	0	3.32	2a	COc1ccc2c(c1)CCN(C)CCc1ccccc1C2	Ki	'='	28.5	nM	7.54			UO_0000065	26.81	0.49	4.23	60.51	True	CHEMBL885886	Displacement of [3H]SCH 23390 from human cloned dopamine D1 receptor expressed in HEK 293 cells	B	BAO_0000219	cell-based format	Homo sapiens	None	None	HEK293	None	CHEMBL2056	Dopamine D1 receptor	Homo sapiens	SINGLE PROTEIN	CHEMBL1139077	1	Scientific Literature	Bioorg. Med. Chem. Lett.	2007	CHEMBL3307715
CHEMBL441618		0	290.41	0	3.79	1	CN1CCc2ccccc2Cc2[nH]c3ccccc3c2CC1	Ki	'='	1.9	nM	8.72			UO_0000065	30.03	0.54	4.93	45.83	True	CHEMBL885886	Displacement of [3H]SCH 23390 from human cloned dopamine D1 receptor expressed in HEK 293 cells	B	BAO_0000219	cell-based format	Homo sapiens	None	None	HEK293	None	CHEMBL2056	Dopamine D1 receptor	Homo sapiens	SINGLE PROTEIN	CHEMBL1139077	1	Scientific Literature	Bioorg. Med. Chem. Lett.	2007	CHEMBL3307715
CHEMBL484158		0	391.88	0	4.81	12-35	CCC(CC)Nc1nc(C)nc2c(-c3cc(F)c(OC)cc3Cl)c(C)nn12	IC50	'>'	1000.0	nM				UO_0000065					False	CHEMBL985707	Binding affinity to dopamine D1 receptor	B	BAO_0000357	single protein format	None	None	None	None	None	CHEMBL2056	Dopamine D1 receptor	Homo sapiens	SINGLE PROTEIN	CHEMBL1138477	1	Scientific Literature	J. Med. Chem.	2009	None
CHEMBL441618		0	290.41	0	3.79	1	CN1CCc2ccccc2Cc2[nH]c3ccccc3c2CC1	Activity						Not Active						False	CHEMBL885891	Agonist activity at human dopamine D1 receptor assessed as increase in intramolecular calcium concentration by calcium fluorescence assay	F	BAO_0000019	assay format	Homo sapiens	None	None	None	None	CHEMBL2056	Dopamine D1 receptor	Homo sapiens	SINGLE PROTEIN	CHEMBL1139077	1	Scientific Literature	Bioorg. Med. Chem. Lett.	2007	None
CHEMBL201170		0	267.37	0	3.01	2b	CN1CCc2ccccc2Cc2ccc(O)cc2CC1	Activity						Not Active						False	CHEMBL885891	Agonist activity at human dopamine D1 receptor assessed as increase in intramolecular calcium concentration by calcium fluorescence assay	F	BAO_0000019	assay format	Homo sapiens	None	None	None	None	CHEMBL2056	Dopamine D1 receptor	Homo sapiens	SINGLE PROTEIN	CHEMBL1139077	1	Scientific Literature	Bioorg. Med. Chem. Lett.	2007	None
CHEMBL245764		0	334.46	0	3.81	3e	COc1ccc2c(c1)c1c(n2C)Cc2ccccc2CCN(C)CC1	Ki	'='	2.0	nM	8.70			UO_0000065	26.01	0.48	4.89	49.99	False	CHEMBL885886	Displacement of [3H]SCH 23390 from human cloned dopamine D1 receptor expressed in HEK 293 cells	B	BAO_0000219	cell-based format	Homo sapiens	None	None	HEK293	None	CHEMBL2056	Dopamine D1 receptor	Homo sapiens	SINGLE PROTEIN	CHEMBL1139077	1	Scientific Literature	Bioorg. Med. Chem. Lett.	2007	CHEMBL3307715
CHEMBL227012		0	420.49	0	0.49	39	CC(=O)N[C@H](C(=O)N[C@@H](Cc1ccc(F)cc1)C(=O)N1CCC[C@H]1C(N)=O)C(C)C	Activity	'>'	40.0	%				UO_0000187					False	CHEMBL889377	Displacement of [3H]SCH 23390 from dopamine D1 receptor in lamb striatum membrane at 50 uM after 1 hr	B	BAO_0000249	cell membrane format	Ovis aries	None	None	None	None	CHEMBL2056	Dopamine D1 receptor	Homo sapiens	SINGLE PROTEIN	CHEMBL1145382	1	Scientific Literature	J. Med. Chem.	2007	None
CHEMBL475965		0	510.60	1	3.33	36	COc1ccc(-c2ccc(C(=O)Nc3cccc(Cn4ncc(N5CCNCC5)cc4=O)c3C)cc2)cn1	Inhibition	'='	24.0	%				UO_0000187					False	CHEMBL991403	Inhibition of human dopamine D1 receptor at 1 uM	B	BAO_0000357	single protein format	Homo sapiens	None	None	None	None	CHEMBL2056	Dopamine D1 receptor	Homo sapiens	SINGLE PROTEIN	CHEMBL1143385	1	Scientific Literature	J. Med. Chem.	2009	None
CHEMBL478688		0	393.53	0	3.30	11h	COc1cccc(N2CCN(CCCCN3CCc4ccccc4C3=O)CC2)c1	Ki	'='	426.58	nM	6.37			UO_0000065	16.19	0.30	3.07	17.68	False	CHEMBL993529	Displacement of [3H]SCH23390 from human dopamine D1 receptor	B	BAO_0000357	single protein format	Homo sapiens	None	None	None	None	CHEMBL2056	Dopamine D1 receptor	Homo sapiens	SINGLE PROTEIN	CHEMBL1153914	1	Scientific Literature	Bioorg. Med. Chem. Lett.	2009	None
CHEMBL476277		0	379.50	0	2.91	5a	COc1ccccc1N1CCN(CCCN2CCc3ccccc3C2=O)CC1	Activity	'='	59.47	%				UO_0000187					False	CHEMBL993528	Displacement of [3H]SCH23390 from human dopamine D1 receptor at 10 uM	B	BAO_0000357	single protein format	Homo sapiens	None	None	None	None	CHEMBL2056	Dopamine D1 receptor	Homo sapiens	SINGLE PROTEIN	CHEMBL1153914	1	Scientific Literature	Bioorg. Med. Chem. Lett.	2009	None
CHEMBL476278		0	379.50	0	2.91	5b	COc1ccc(N2CCN(CCCN3CCc4ccccc4C3=O)CC2)cc1	Activity	'='	43.45	%				UO_0000187					False	CHEMBL993528	Displacement of [3H]SCH23390 from human dopamine D1 receptor at 10 uM	B	BAO_0000357	single protein format	Homo sapiens	None	None	None	None	CHEMBL2056	Dopamine D1 receptor	Homo sapiens	SINGLE PROTEIN	CHEMBL1153914	1	Scientific Literature	Bioorg. Med. Chem. Lett.	2009	None
CHEMBL452150		0	351.45	0	1.69	5d	O=C1c2ccccc2CCN1CCCN1CCN(c2ncccn2)CC1	Activity	'='	40.82	%				UO_0000187					False	CHEMBL993528	Displacement of [3H]SCH23390 from human dopamine D1 receptor at 10 uM	B	BAO_0000357	single protein format	Homo sapiens	None	None	None	None	CHEMBL2056	Dopamine D1 receptor	Homo sapiens	SINGLE PROTEIN	CHEMBL1153914	1	Scientific Literature	Bioorg. Med. Chem. Lett.	2009	None
CHEMBL477249		0	407.56	0	3.69	7b	COc1ccc(N2CCN(CCCN3CCCCc4ccccc4C3=O)CC2)cc1	Activity	'='	58.85	%				UO_0000187					False	CHEMBL993528	Displacement of [3H]SCH23390 from human dopamine D1 receptor at 10 uM	B	BAO_0000357	single protein format	Homo sapiens	None	None	None	None	CHEMBL2056	Dopamine D1 receptor	Homo sapiens	SINGLE PROTEIN	CHEMBL1153914	1	Scientific Literature	Bioorg. Med. Chem. Lett.	2009	None
CHEMBL477250		0	393.53	0	3.30	11a	COc1ccccc1N1CCN(CCCCN2CCc3ccccc3C2=O)CC1	Activity	'='	61.1	%				UO_0000187					False	CHEMBL993528	Displacement of [3H]SCH23390 from human dopamine D1 receptor at 10 uM	B	BAO_0000357	single protein format	Homo sapiens	None	None	None	None	CHEMBL2056	Dopamine D1 receptor	Homo sapiens	SINGLE PROTEIN	CHEMBL1153914	1	Scientific Literature	Bioorg. Med. Chem. Lett.	2009	None
CHEMBL606939		0	309.45	0	4.20	1 (R-PPHT)	CCCN(CCc1ccccc1)[C@@H]1CCc2c(O)cccc2C1	Ki	'='	6500.0	nM	5.19			UO_0000065	16.76	0.31	0.99	22.10	False	CHEMBL872877	Binding affinity against dopamine receptor D1 by using [3H]-SCH- 23390 as radioligand in caudate-putamen of monkey	B	BAO_0000221	tissue-based format	Cercopithecidae	CHEMBL3638267	Caudate-putamen	None	None	CHEMBL2056	Dopamine D1 receptor	Homo sapiens	SINGLE PROTEIN	CHEMBL1125791	1	Scientific Literature	J. Med. Chem.	1991	None
CHEMBL477961		0	350.47	0	2.29	5c	O=C1c2ccccc2CCN1CCCN1CCN(c2ccccn2)CC1	Ki	'='	1698.24	nM	5.77			UO_0000065	16.46	0.30	3.48	14.54	False	CHEMBL993529	Displacement of [3H]SCH23390 from human dopamine D1 receptor	B	BAO_0000357	single protein format	Homo sapiens	None	None	None	None	CHEMBL2056	Dopamine D1 receptor	Homo sapiens	SINGLE PROTEIN	CHEMBL1153914	1	Scientific Literature	Bioorg. Med. Chem. Lett.	2009	None
CHEMBL476641		0	393.53	0	3.30	6a	COc1ccccc1N1CCN(CCCN2CCCc3ccccc3C2=O)CC1	Ki	'='	2511.89	nM	5.60			UO_0000065	14.23	0.26	2.30	15.55	False	CHEMBL993529	Displacement of [3H]SCH23390 from human dopamine D1 receptor	B	BAO_0000357	single protein format	Homo sapiens	None	None	None	None	CHEMBL2056	Dopamine D1 receptor	Homo sapiens	SINGLE PROTEIN	CHEMBL1153914	1	Scientific Literature	Bioorg. Med. Chem. Lett.	2009	None
CHEMBL477434		0	364.49	0	2.68	11c	O=C1c2ccccc2CCN1CCCCN1CCN(c2ccccn2)CC1	Ki	'='	2041.74	nM	5.69			UO_0000065	15.61	0.29	3.01	14.34	False	CHEMBL993529	Displacement of [3H]SCH23390 from human dopamine D1 receptor	B	BAO_0000357	single protein format	Homo sapiens	None	None	None	None	CHEMBL2056	Dopamine D1 receptor	Homo sapiens	SINGLE PROTEIN	CHEMBL1153914	1	Scientific Literature	Bioorg. Med. Chem. Lett.	2009	None
CHEMBL2144958		0	415.50	1	5.88	ML228	c1ccc(-c2ccc(CNc3nc(-c4ccccn4)nnc3-c3ccccc3)cc2)cc1	Inhibition	'='	54.0	%				UO_0000187					False	CHEMBL2156233	Inhibition of human dopamine D1 receptor at 10 uM by radioligand displacement assay	B	BAO_0000357	single protein format	Homo sapiens	None	None	None	None	CHEMBL2056	Dopamine D1 receptor	Homo sapiens	SINGLE PROTEIN	CHEMBL2150882	1	Scientific Literature	Bioorg. Med. Chem. Lett.	2012	None
CHEMBL39	SEROTONIN	3	176.22	0	1.37	5-HT	NCCc1c[nH]c2ccc(O)cc12	Ki						Not Determined						False	CHEMBL937843	Displacement of [3H]SCH-23390 from human dopamine D1 receptor expressed in HEK293 cells	B	BAO_0000219	cell-based format	Homo sapiens	None	None	HEK293	None	CHEMBL2056	Dopamine D1 receptor	Homo sapiens	SINGLE PROTEIN	CHEMBL1155028	1	Scientific Literature	Bioorg. Med. Chem.	2008	CHEMBL3307715
CHEMBL2205830		0	355.43	0	1.97	22	COc1cc(CN2C3C4C5CC6C7C5C3C7C2(O)C64)cc(OC)c1OC	Ki						Not Determined						False	CHEMBL2210351	Binding affinity to D1 dopamine receptor	B	BAO_0000357	single protein format	None	None	None	None	None	CHEMBL2056	Dopamine D1 receptor	Homo sapiens	SINGLE PROTEIN	CHEMBL2203059	1	Scientific Literature	Bioorg. Med. Chem. Lett.	2012	None
CHEMBL602850		0	297.37	0	2.13	3	OC12C3C4CC5C6C4C1C6C(C53)N2CCc1cccc(F)c1	Ki						Not Determined						False	CHEMBL2210351	Binding affinity to D1 dopamine receptor	B	BAO_0000357	single protein format	None	None	None	None	None	CHEMBL2056	Dopamine D1 receptor	Homo sapiens	SINGLE PROTEIN	CHEMBL2203059	1	Scientific Literature	Bioorg. Med. Chem. Lett.	2012	None
CHEMBL94157		0	428.57	0	3.78	2	COc1ccccc1OCCNCCCCCCN[C@H]1CCc2c(ccc(O)c2O)C1	ED20	'>'	3000.0	nM kg-1									False	CHEMBL671827	Dopamine receptor D1 like evaluated for mesenteric blood flow increase in anesthetized rabbit	F	BAO_0000019	assay format	Oryctolagus cuniculus	None	None	None	None	CHEMBL2056	Dopamine D1 receptor	Homo sapiens	SINGLE PROTEIN	CHEMBL1129706	1	Scientific Literature	Bioorg. Med. Chem. Lett.	1996	None
CHEMBL506214		0	369.47	0	3.94	12-16	CC[C@@H](C)Nc1nc(C)nc2c(-c3c(C)cc(OC)cc3OC)c(C)nn12	IC50	'>'	1000.0	nM				UO_0000065					False	CHEMBL985707	Binding affinity to dopamine D1 receptor	B	BAO_0000357	single protein format	None	None	None	None	None	CHEMBL2056	Dopamine D1 receptor	Homo sapiens	SINGLE PROTEIN	CHEMBL1138477	1	Scientific Literature	J. Med. Chem.	2009	None
CHEMBL419680		0	317.43	0	3.44	48	C=CCNC[C@@H]1OC(C2CCCCC2)Cc2c1ccc(O)c2O	EC50	'='	46.5	nM	7.33			UO_0000065					False	CHEMBL674899	Concentration required to inhibit 50% dopamine receptor D1 activity using cell free homogenate of carp retina	F	BAO_0000221	tissue-based format	Cyprinus carpio	CHEMBL3638192	Retina	None	None	CHEMBL2056	Dopamine D1 receptor	Homo sapiens	SINGLE PROTEIN	CHEMBL1125832	1	Scientific Literature	J. Med. Chem.	1991	None
CHEMBL3344459		0	343.49	0	4.32	23e	COc1cc2c(cc1O)[C@@H]1Cc3sc(CC(C)C)cc3CN1CC2	Inhibition	'='	97.62	%				UO_0000187					False	CHEMBL3387733	Displacement of [3H]SCH23390 from D1 receptor (unknown origin) transfected in HEK293T cells at 10 uM after 50 mins by liquid scintillation counting analysis	B	BAO_0000219	cell-based format	Homo sapiens	None	None	HEK-293T	None	CHEMBL2056	Dopamine D1 receptor	Homo sapiens	SINGLE PROTEIN	CHEMBL3351714	1	Scientific Literature	Bioorg. Med. Chem.	2014	CHEMBL3706569
CHEMBL3344464		0	371.55	1	5.10	23j	COc1cc2c(cc1O)[C@@H]1Cc3sc(CCCC(C)C)cc3CN1CC2	Inhibition	'='	68.06	%				UO_0000187					False	CHEMBL3387733	Displacement of [3H]SCH23390 from D1 receptor (unknown origin) transfected in HEK293T cells at 10 uM after 50 mins by liquid scintillation counting analysis	B	BAO_0000219	cell-based format	Homo sapiens	None	None	HEK-293T	None	CHEMBL2056	Dopamine D1 receptor	Homo sapiens	SINGLE PROTEIN	CHEMBL3351714	1	Scientific Literature	Bioorg. Med. Chem.	2014	CHEMBL3706569
CHEMBL597094		0	291.39	0	3.76	Cis-19	C[C@@H]1Cc2ccc3c(c2O1)-c1cccc2c1[C@@H](C3)N(C)CC2	Ki	'>'	10000.0	nM				UO_0000065					False	CHEMBL1065706	Displacement of [3H]SCH23390 from dopamine D1 receptor expressed in HEK293 cells by liquid scintillation counting	B	BAO_0000219	cell-based format	None	None	None	HEK293	None	CHEMBL2056	Dopamine D1 receptor	Homo sapiens	SINGLE PROTEIN	CHEMBL1159064	1	Scientific Literature	J. Med. Chem.	2010	CHEMBL3307715
CHEMBL3344456		0	315.44	0	3.68	23b	CCc1cc2c(s1)C[C@H]1c3cc(O)c(OC)cc3CCN1C2	Inhibition	'='	98.23	%				UO_0000187					False	CHEMBL3387733	Displacement of [3H]SCH23390 from D1 receptor (unknown origin) transfected in HEK293T cells at 10 uM after 50 mins by liquid scintillation counting analysis	B	BAO_0000219	cell-based format	Homo sapiens	None	None	HEK-293T	None	CHEMBL2056	Dopamine D1 receptor	Homo sapiens	SINGLE PROTEIN	CHEMBL3351714	1	Scientific Literature	Bioorg. Med. Chem.	2014	CHEMBL3706569
CHEMBL3344461		0	357.52	0	4.71	23g	COc1cc2c(cc1O)[C@@H]1Cc3sc(CCC(C)C)cc3CN1CC2	Inhibition	'='	88.78	%				UO_0000187					False	CHEMBL3387733	Displacement of [3H]SCH23390 from D1 receptor (unknown origin) transfected in HEK293T cells at 10 uM after 50 mins by liquid scintillation counting analysis	B	BAO_0000219	cell-based format	Homo sapiens	None	None	HEK-293T	None	CHEMBL2056	Dopamine D1 receptor	Homo sapiens	SINGLE PROTEIN	CHEMBL3351714	1	Scientific Literature	Bioorg. Med. Chem.	2014	CHEMBL3706569
CHEMBL3344458		0	343.49	0	4.46	23d	CCCCc1cc2c(s1)C[C@H]1c3cc(O)c(OC)cc3CCN1C2	Ki	'='	62.19	nM	7.21			UO_0000065	20.98	0.41	2.75	22.04	False	CHEMBL3387734	Displacement of [3H]SCH23390 from D1 receptor (unknown origin) transfected in HEK293T cells after 50 mins by liquid scintillation counting analysis	B	BAO_0000219	cell-based format	Homo sapiens	None	None	HEK-293T	None	CHEMBL2056	Dopamine D1 receptor	Homo sapiens	SINGLE PROTEIN	CHEMBL3351714	1	Scientific Literature	Bioorg. Med. Chem.	2014	CHEMBL3706569
CHEMBL3344462		0	357.52	0	4.71	23h	CCC(C)Cc1cc2c(s1)C[C@H]1c3cc(O)c(OC)cc3CCN1C2	Ki	'='	403.42	nM	6.39			UO_0000065	17.88	0.35	1.68	19.55	False	CHEMBL3387734	Displacement of [3H]SCH23390 from D1 receptor (unknown origin) transfected in HEK293T cells after 50 mins by liquid scintillation counting analysis	B	BAO_0000219	cell-based format	Homo sapiens	None	None	HEK-293T	None	CHEMBL2056	Dopamine D1 receptor	Homo sapiens	SINGLE PROTEIN	CHEMBL3351714	1	Scientific Literature	Bioorg. Med. Chem.	2014	CHEMBL3706569
CHEMBL1684131		0	606.81	2	6.00	(+)-7f	CCCN1CCc2cccc3c2[C@H]1Cc1cccc(OCc2cn(CCCCN4CCN(c5ccccc5OC)CC4)nn2)c1-3	Ki	'='	1600.0	nM	5.80			UO_0000065	9.55	0.18	-0.20	9.84	False	CHEMBL1686532	Displacement of [3H]SCH23390 from dopamine D1 receptor expressed in human HEK293 cells by liquid scintillation counter	B	BAO_0000219	cell-based format	None	None	None	HEK293	None	CHEMBL2056	Dopamine D1 receptor	Homo sapiens	SINGLE PROTEIN	CHEMBL1681760	1	Scientific Literature	Bioorg. Med. Chem.	2011	CHEMBL3307715
CHEMBL380464		0	301.82	0	3.67	3i	CN1CCc2ccccc2Cc2c(ccc(O)c2Cl)CC1	Ki	'='	6.8	nM	8.17			UO_0000065					False	CHEMBL861440	Inhibition of D1 dopamine receptor in HEK 293 cells by intracellular calcium assay	F	BAO_0000219	cell-based format	Homo sapiens	None	None	HEK293	None	CHEMBL2056	Dopamine D1 receptor	Homo sapiens	SINGLE PROTEIN	CHEMBL1138197	1	Scientific Literature	J. Med. Chem.	2006	CHEMBL3307715
CHEMBL378358		0	293.41	0	3.13	8	CN1CCc2c([nH]c3ccccc23)Cc2ccn(C)c2CC1	Ki	'>'	10000.0	nM				UO_0000065					False	CHEMBL859830	Inhibition of binding to human D1 receptor expressed in HEK 293 cells by functional calcium assay	F	BAO_0000219	cell-based format	Homo sapiens	None	None	HEK293	None	CHEMBL2056	Dopamine D1 receptor	Homo sapiens	SINGLE PROTEIN	CHEMBL1147728	1	Scientific Literature	J. Med. Chem.	2006	CHEMBL3307715
CHEMBL1673003		0	1203.45	None	None	13	CN1C[C@H](C(=O)N[C@@H](Cc2ccc([N+](=O)[O-])cc2)C(=O)N[C@@H](Cc2ccc(F)cc2)C(=O)N2CCCC(C(=O)NCCCCCC(=O)NCCCC[C@H](NC(=O)CCCC[C@H]3SC[C@H]4NC(=O)N[C@H]43)C(N)=O)C2)C=C2c3cccc4[nH]cc(c34)C[C@H]21	Activity						Dose-dependent effect						False	CHEMBL1676185	Agonist activity at human dopamine D1 receptor expressed in CHO cells assessed as increase of ERK1/2 phosphorylation	F	BAO_0000219	cell-based format	Homo sapiens	None	None	CHO	None	CHEMBL2056	Dopamine D1 receptor	Homo sapiens	SINGLE PROTEIN	CHEMBL1671805	1	Scientific Literature	J. Med. Chem.	2011	CHEMBL3308072
CHEMBL381936		0	283.37	0	2.72	3la	CN1CCc2cc(O)ccc2Cc2ccc(O)cc2CC1	Ki	'='	2.0	nM	8.70			UO_0000065	30.70	0.57	5.98	19.91	False	CHEMBL861434	Displacement of [3H]SCH 23390 from D1 dopamine receptor	B	BAO_0000357	single protein format	Homo sapiens	None	None	None	None	CHEMBL2056	Dopamine D1 receptor	Homo sapiens	SINGLE PROTEIN	CHEMBL1138197	1	Scientific Literature	J. Med. Chem.	2006	None
CHEMBL455051		0	265.36	0	2.60	21	CN1CCc2cc(N)cc3c2[C@H]1Cc1cccc(N)c1-3	Ki	'='	2920.0	nM	5.54			UO_0000065	20.86	0.38	2.93	10.01	False	CHEMBL937843	Displacement of [3H]SCH-23390 from human dopamine D1 receptor expressed in HEK293 cells	B	BAO_0000219	cell-based format	Homo sapiens	None	None	HEK293	None	CHEMBL2056	Dopamine D1 receptor	Homo sapiens	SINGLE PROTEIN	CHEMBL1155028	1	Scientific Literature	Bioorg. Med. Chem.	2008	CHEMBL3307715
CHEMBL1096467		0	429.35	0	4.97	26, (-)-Enantiomer	N#Cc1cc(C(O)(c2ccc3c(cnn3-c3ccc(F)cc3)c2)C(F)(F)F)ccc1F	Inhibition	'<'	50.0	%				UO_0000187					False	CHEMBL1117360	Inhibition of dopamine D1 receptor at 1 uM	B	BAO_0000357	single protein format	None	None	None	None	None	CHEMBL2056	Dopamine D1 receptor	Homo sapiens	SINGLE PROTEIN	CHEMBL1157802	1	Scientific Literature	Bioorg. Med. Chem. Lett.	2010	None
CHEMBL62	SCH-23390	0	287.79	0	3.67	SCH-23390	CN1CCc2cc(Cl)c(O)cc2[C@@H](c2ccccc2)C1	Activity	'='	100.0	%				UO_0000187					False	CHEMBL937842	Displacement of [3H]SCH-23390 from human dopamine D1 receptor expressed in HEK293 cells at 10 uM	B	BAO_0000219	cell-based format	Homo sapiens	None	None	HEK293	None	CHEMBL2056	Dopamine D1 receptor	Homo sapiens	SINGLE PROTEIN	CHEMBL1155028	1	Scientific Literature	Bioorg. Med. Chem.	2008	CHEMBL3307715
CHEMBL566508		0	426.52	0	4.10	19b	CSc1ncc2c(n1)CC(CN1CCC(c3noc4cc(F)ccc34)CC1)CC2=O	Ki	'='	33.11	nM	7.48			UO_0000065	17.54	0.34	3.38	10.37	False	CHEMBL1059283	Displacement of [3H]SCH23390 from human dopamine D1 receptor	B	BAO_0000357	single protein format	Homo sapiens	None	None	None	None	CHEMBL2056	Dopamine D1 receptor	Homo sapiens	SINGLE PROTEIN	CHEMBL1154195	1	Scientific Literature	Bioorg. Med. Chem. Lett.	2009	None
CHEMBL576756		0	409.47	0	3.42	20b	CNc1ncc2c(n1)CC(CN1CCC(c3noc4cc(F)ccc34)CC1)CC2=O	Ki	'='	42.66	nM	7.37			UO_0000065	18.00	0.34	3.95	8.76	False	CHEMBL1059283	Displacement of [3H]SCH23390 from human dopamine D1 receptor	B	BAO_0000357	single protein format	Homo sapiens	None	None	None	None	CHEMBL2056	Dopamine D1 receptor	Homo sapiens	SINGLE PROTEIN	CHEMBL1154195	1	Scientific Literature	Bioorg. Med. Chem. Lett.	2009	None
CHEMBL42	CLOZAPINE	4	326.83	0	3.72	Clozapine	CN1CCN(C2=Nc3cc(Cl)ccc3Nc3ccccc32)CC1	Ki	'='	21.38	nM	7.67			UO_0000065	23.47	0.46	3.95	24.85	False	CHEMBL1059283	Displacement of [3H]SCH23390 from human dopamine D1 receptor	B	BAO_0000357	single protein format	Homo sapiens	None	None	None	None	CHEMBL2056	Dopamine D1 receptor	Homo sapiens	SINGLE PROTEIN	CHEMBL1154195	1	Scientific Literature	Bioorg. Med. Chem. Lett.	2009	None
CHEMBL24077	(R)-SKF-38393	0	255.32	0	2.38	(R)-(+)-SKF-38393	Oc1cc2c(cc1O)[C@@H](c1ccccc1)CNCC2	Intrinsic activity	'='	60.0	%				UO_0000187					False	CHEMBL939921	Intrinsic activity at human recombinant dopamine D1 receptor expressed in CHO cells assessed as stimulation of cAMP production	B	BAO_0000219	cell-based format	Homo sapiens	None	None	CHO	None	CHEMBL2056	Dopamine D1 receptor	Homo sapiens	SINGLE PROTEIN	CHEMBL1142439	1	Scientific Literature	Bioorg. Med. Chem.	2008	CHEMBL3308072
CHEMBL70565		0	249.31	0	1.94	SID90341744	CCCN1CCO[C@@H]2c3cc(O)ccc3OC[C@H]21	Potency		6513.1	nM			inconclusive	UO_0000065					False	CHEMBL2114744	PubChem BioAssay. HTS Assay for Allosteric Antagonists of the Human D2 Dopamine Receptor: Hit Validation in HTRF. (Class of assay: confirmatory)	F	BAO_0000019	assay format	Homo sapiens	None	None	None	None	CHEMBL2056	Dopamine D1 receptor	Homo sapiens	SINGLE PROTEIN	CHEMBL1201862	7	PubChem BioAssays			None
CHEMBL818	IOBENGUANE	4	275.09	0	1.27	SID90341658	N=C(N)NCc1cccc(I)c1	Potency		18356.4	nM			inconclusive	UO_0000065					False	CHEMBL2114744	PubChem BioAssay. HTS Assay for Allosteric Antagonists of the Human D2 Dopamine Receptor: Hit Validation in HTRF. (Class of assay: confirmatory)	F	BAO_0000019	assay format	Homo sapiens	None	None	None	None	CHEMBL2056	Dopamine D1 receptor	Homo sapiens	SINGLE PROTEIN	CHEMBL1201862	7	PubChem BioAssays			None
CHEMBL7549	PRECLAMOL	0	219.33	0	2.98	SID90341631	CCCN1CCC[C@@H](c2cccc(O)c2)C1	Potency		517.4	nM			active	UO_0000065					False	CHEMBL2114744	PubChem BioAssay. HTS Assay for Allosteric Antagonists of the Human D2 Dopamine Receptor: Hit Validation in HTRF. (Class of assay: confirmatory)	F	BAO_0000019	assay format	Homo sapiens	None	None	None	None	CHEMBL2056	Dopamine D1 receptor	Homo sapiens	SINGLE PROTEIN	CHEMBL1201862	7	PubChem BioAssays			None
CHEMBL34259	METHOTREXATE	4	454.45	0	0.27	SID90340825	CN(Cc1cnc2nc(N)nc(N)c2n1)c1ccc(C(=O)N[C@@H](CCC(=O)O)C(=O)O)cc1	Potency		4610.9	nM			inconclusive	UO_0000065					False	CHEMBL2114744	PubChem BioAssay. HTS Assay for Allosteric Antagonists of the Human D2 Dopamine Receptor: Hit Validation in HTRF. (Class of assay: confirmatory)	F	BAO_0000019	assay format	Homo sapiens	None	None	None	None	CHEMBL2056	Dopamine D1 receptor	Homo sapiens	SINGLE PROTEIN	CHEMBL1201862	7	PubChem BioAssays			None
CHEMBL1200862	METYROSINE	4	195.22	0	0.74	SID90341393	C[C@](N)(Cc1ccc(O)cc1)C(=O)O	Potency		23.1	nM			inactive	UO_0000065					False	CHEMBL2114744	PubChem BioAssay. HTS Assay for Allosteric Antagonists of the Human D2 Dopamine Receptor: Hit Validation in HTRF. (Class of assay: confirmatory)	F	BAO_0000019	assay format	Homo sapiens	None	None	None	None	CHEMBL2056	Dopamine D1 receptor	Homo sapiens	SINGLE PROTEIN	CHEMBL1201862	7	PubChem BioAssays			None
CHEMBL86931		0	271.32	0	2.41	SID90341356	NC[C@@H]1O[C@H](c2ccccc2)Cc2c1ccc(O)c2O	Potency		290.9	nM			active	UO_0000065					False	CHEMBL2114744	PubChem BioAssay. HTS Assay for Allosteric Antagonists of the Human D2 Dopamine Receptor: Hit Validation in HTRF. (Class of assay: confirmatory)	F	BAO_0000019	assay format	Homo sapiens	None	None	None	None	CHEMBL2056	Dopamine D1 receptor	Homo sapiens	SINGLE PROTEIN	CHEMBL1201862	7	PubChem BioAssays			None
CHEMBL445	NORTRIPTYLINE	4	263.38	0	3.83	SID90340759	CNCCC=C1c2ccccc2CCc2ccccc21	Potency		2592.9	nM			inactive	UO_0000065					False	CHEMBL2114744	PubChem BioAssay. HTS Assay for Allosteric Antagonists of the Human D2 Dopamine Receptor: Hit Validation in HTRF. (Class of assay: confirmatory)	F	BAO_0000019	assay format	Homo sapiens	None	None	None	None	CHEMBL2056	Dopamine D1 receptor	Homo sapiens	SINGLE PROTEIN	CHEMBL1201862	7	PubChem BioAssays			None
CHEMBL275854		0	190.25	0	1.76	SID90341561	CC(N)Cc1c[nH]c2ccc(O)cc12	Potency		2059.6	nM			inactive	UO_0000065					False	CHEMBL2114744	PubChem BioAssay. HTS Assay for Allosteric Antagonists of the Human D2 Dopamine Receptor: Hit Validation in HTRF. (Class of assay: confirmatory)	F	BAO_0000019	assay format	Homo sapiens	None	None	None	None	CHEMBL2056	Dopamine D1 receptor	Homo sapiens	SINGLE PROTEIN	CHEMBL1201862	7	PubChem BioAssays			None
CHEMBL59	DOPAMINE	4	153.18	0	0.60	SID90341661	NCCc1ccc(O)c(O)c1	Potency		51.7	nM			active	UO_0000065					False	CHEMBL2114744	PubChem BioAssay. HTS Assay for Allosteric Antagonists of the Human D2 Dopamine Receptor: Hit Validation in HTRF. (Class of assay: confirmatory)	F	BAO_0000019	assay format	Homo sapiens	None	None	None	None	CHEMBL2056	Dopamine D1 receptor	Homo sapiens	SINGLE PROTEIN	CHEMBL1201862	7	PubChem BioAssays			None
CHEMBL1256623		0	168.15	0	1.22	SID90341525	CN(N=O)c1ccc(O)c(O)c1	Potency		10322.5	nM			inconclusive	UO_0000065					False	CHEMBL2114744	PubChem BioAssay. HTS Assay for Allosteric Antagonists of the Human D2 Dopamine Receptor: Hit Validation in HTRF. (Class of assay: confirmatory)	F	BAO_0000019	assay format	Homo sapiens	None	None	None	None	CHEMBL2056	Dopamine D1 receptor	Homo sapiens	SINGLE PROTEIN	CHEMBL1201862	7	PubChem BioAssays			None
CHEMBL601773	DIHYDROERGOCRISTINE	0	611.74	1	2.72	SID90341070	CC(C)[C@@]1(NC(=O)[C@@H]2C[C@@H]3c4cccc5[nH]cc(c45)C[C@H]3N(C)C2)O[C@@]2(O)[C@@H]3CCCN3C(=O)[C@H](Cc3ccccc3)N2C1=O	Potency		51.7	nM			active	UO_0000065					False	CHEMBL2114744	PubChem BioAssay. HTS Assay for Allosteric Antagonists of the Human D2 Dopamine Receptor: Hit Validation in HTRF. (Class of assay: confirmatory)	F	BAO_0000019	assay format	Homo sapiens	None	None	None	None	CHEMBL2056	Dopamine D1 receptor	Homo sapiens	SINGLE PROTEIN	CHEMBL1201862	7	PubChem BioAssays			None
CHEMBL926	DOBUTAMINE	4	301.39	0	2.96	SID90341592	CC(CCc1ccc(O)cc1)NCCc1ccc(O)c(O)c1	Potency		3264.3	nM			active	UO_0000065					False	CHEMBL2114744	PubChem BioAssay. HTS Assay for Allosteric Antagonists of the Human D2 Dopamine Receptor: Hit Validation in HTRF. (Class of assay: confirmatory)	F	BAO_0000019	assay format	Homo sapiens	None	None	None	None	CHEMBL2056	Dopamine D1 receptor	Homo sapiens	SINGLE PROTEIN	CHEMBL1201862	7	PubChem BioAssays			None
CHEMBL123349		0	195.69	0	2.37	SID90341666	CN1CCc2cccc(Cl)c2CC1	Potency		1299.5	nM			inconclusive	UO_0000065					False	CHEMBL2114744	PubChem BioAssay. HTS Assay for Allosteric Antagonists of the Human D2 Dopamine Receptor: Hit Validation in HTRF. (Class of assay: confirmatory)	F	BAO_0000019	assay format	Homo sapiens	None	None	None	None	CHEMBL2056	Dopamine D1 receptor	Homo sapiens	SINGLE PROTEIN	CHEMBL1201862	7	PubChem BioAssays			None
CHEMBL1437	NOREPINEPHRINE	4	169.18	0	0.09	SID90341660	NC[C@H](O)c1ccc(O)c(O)c1	Potency		290.9	nM			active	UO_0000065					False	CHEMBL2114744	PubChem BioAssay. HTS Assay for Allosteric Antagonists of the Human D2 Dopamine Receptor: Hit Validation in HTRF. (Class of assay: confirmatory)	F	BAO_0000019	assay format	Homo sapiens	None	None	None	None	CHEMBL2056	Dopamine D1 receptor	Homo sapiens	SINGLE PROTEIN	CHEMBL1201862	7	PubChem BioAssays			None
CHEMBL531	PERGOLIDE	4	314.50	0	4.27	SID90341767	CCCN1C[C@H](CSC)C[C@@H]2c3cccc4[nH]cc(c34)C[C@H]21	Potency		18.4	nM			active	UO_0000065					False	CHEMBL2114744	PubChem BioAssay. HTS Assay for Allosteric Antagonists of the Human D2 Dopamine Receptor: Hit Validation in HTRF. (Class of assay: confirmatory)	F	BAO_0000019	assay format	Homo sapiens	None	None	None	None	CHEMBL2056	Dopamine D1 receptor	Homo sapiens	SINGLE PROTEIN	CHEMBL1201862	7	PubChem BioAssays			None
CHEMBL479014		0	242.03	0	2.23	SID90341482	O=[N+]([O-])c1cccc2c(Br)n[nH]c12	Potency		8.2	nM			inactive	UO_0000065					False	CHEMBL2114744	PubChem BioAssay. HTS Assay for Allosteric Antagonists of the Human D2 Dopamine Receptor: Hit Validation in HTRF. (Class of assay: confirmatory)	F	BAO_0000019	assay format	Homo sapiens	None	None	None	None	CHEMBL2056	Dopamine D1 receptor	Homo sapiens	SINGLE PROTEIN	CHEMBL1201862	7	PubChem BioAssays			None
CHEMBL1322702		0	522.61	1	2.97	SID90341787	COc1cc2nc(N3CCN(C(=O)OCc4ccccc4)C(C(=O)NC(C)(C)C)C3)nc(N)c2cc1OC	Potency		1032.3	nM			inactive	UO_0000065					False	CHEMBL2114744	PubChem BioAssay. HTS Assay for Allosteric Antagonists of the Human D2 Dopamine Receptor: Hit Validation in HTRF. (Class of assay: confirmatory)	F	BAO_0000019	assay format	Homo sapiens	None	None	None	None	CHEMBL2056	Dopamine D1 receptor	Homo sapiens	SINGLE PROTEIN	CHEMBL1201862	7	PubChem BioAssays			None
CHEMBL24938	LORGLUMIDE	0	459.41	1	5.17	SID90341097	CCCCCN(CCCCC)C(=O)C(CCC(=O)O)NC(=O)c1ccc(Cl)c(Cl)c1	Potency		20.6	nM			inactive	UO_0000065					False	CHEMBL2114744	PubChem BioAssay. HTS Assay for Allosteric Antagonists of the Human D2 Dopamine Receptor: Hit Validation in HTRF. (Class of assay: confirmatory)	F	BAO_0000019	assay format	Homo sapiens	None	None	None	None	CHEMBL2056	Dopamine D1 receptor	Homo sapiens	SINGLE PROTEIN	CHEMBL1201862	7	PubChem BioAssays			None
CHEMBL301559		0	247.38	0	3.37	SID90341566	CCCN(CCC)[C@@H]1CCc2ccc(O)cc2C1	Potency		130.0	nM			active	UO_0000065					False	CHEMBL2114744	PubChem BioAssay. HTS Assay for Allosteric Antagonists of the Human D2 Dopamine Receptor: Hit Validation in HTRF. (Class of assay: confirmatory)	F	BAO_0000019	assay format	Homo sapiens	None	None	None	None	CHEMBL2056	Dopamine D1 receptor	Homo sapiens	SINGLE PROTEIN	CHEMBL1201862	7	PubChem BioAssays			None
CHEMBL1417392		0	226.23	0	-0.05	SID90341709	C[C@](Cc1ccc(O)c(O)c1)(NN)C(=O)O	Potency		25929.0	nM			inconclusive	UO_0000065					False	CHEMBL2114744	PubChem BioAssay. HTS Assay for Allosteric Antagonists of the Human D2 Dopamine Receptor: Hit Validation in HTRF. (Class of assay: confirmatory)	F	BAO_0000019	assay format	Homo sapiens	None	None	None	None	CHEMBL2056	Dopamine D1 receptor	Homo sapiens	SINGLE PROTEIN	CHEMBL1201862	7	PubChem BioAssays			None
CHEMBL1256985		0	339.44	0	3.25	SID90341597	CN1CCC2(CCN3CCc4c(oc5ccccc45)C3C2)N(C)C1=O	Potency		3264.3	nM			inconclusive	UO_0000065					False	CHEMBL2114744	PubChem BioAssay. HTS Assay for Allosteric Antagonists of the Human D2 Dopamine Receptor: Hit Validation in HTRF. (Class of assay: confirmatory)	F	BAO_0000019	assay format	Homo sapiens	None	None	None	None	CHEMBL2056	Dopamine D1 receptor	Homo sapiens	SINGLE PROTEIN	CHEMBL1201862	7	PubChem BioAssays			None
CHEMBL13216		0	371.25	None	None	SID90341214		Potency		29.1	nM			inactive	UO_0000065					False	CHEMBL2114744	PubChem BioAssay. HTS Assay for Allosteric Antagonists of the Human D2 Dopamine Receptor: Hit Validation in HTRF. (Class of assay: confirmatory)	F	BAO_0000019	assay format	Homo sapiens	None	None	None	None	CHEMBL2056	Dopamine D1 receptor	Homo sapiens	SINGLE PROTEIN	CHEMBL1201862	7	PubChem BioAssays			None
CHEMBL58	MITOXANTRONE	4	444.49	1	-0.14	SID90341083	O=C1c2c(O)ccc(O)c2C(=O)c2c(NCCNCCO)ccc(NCCNCCO)c21	Potency		5173.5	nM			inconclusive	UO_0000065					False	CHEMBL2114744	PubChem BioAssay. HTS Assay for Allosteric Antagonists of the Human D2 Dopamine Receptor: Hit Validation in HTRF. (Class of assay: confirmatory)	F	BAO_0000019	assay format	Homo sapiens	None	None	None	None	CHEMBL2056	Dopamine D1 receptor	Homo sapiens	SINGLE PROTEIN	CHEMBL1201862	7	PubChem BioAssays			None
CHEMBL1160723	LEVISOPRENALINE	0	211.26	0	1.13	SID90341495	CC(C)NC[C@H](O)c1ccc(O)c(O)c1	Potency		5173.5	nM			inconclusive	UO_0000065					False	CHEMBL2114744	PubChem BioAssay. HTS Assay for Allosteric Antagonists of the Human D2 Dopamine Receptor: Hit Validation in HTRF. (Class of assay: confirmatory)	F	BAO_0000019	assay format	Homo sapiens	None	None	None	None	CHEMBL2056	Dopamine D1 receptor	Homo sapiens	SINGLE PROTEIN	CHEMBL1201862	7	PubChem BioAssays			None
CHEMBL353335		0	289.76	0	3.03	SID90341484	Oc1cc2c(c(Cl)c1O)CCNCC2c1ccccc1	Potency		6.5	nM			active	UO_0000065					False	CHEMBL2114744	PubChem BioAssay. HTS Assay for Allosteric Antagonists of the Human D2 Dopamine Receptor: Hit Validation in HTRF. (Class of assay: confirmatory)	F	BAO_0000019	assay format	Homo sapiens	None	None	None	None	CHEMBL2056	Dopamine D1 receptor	Homo sapiens	SINGLE PROTEIN	CHEMBL1201862	7	PubChem BioAssays			None
CHEMBL9967	PIRENZEPINE	4	351.41	0	1.56	SID90341394	CN1CCN(CC(=O)N2c3ccccc3C(=O)Nc3cccnc32)CC1	Potency		3662.6	nM			active	UO_0000065					False	CHEMBL2114744	PubChem BioAssay. HTS Assay for Allosteric Antagonists of the Human D2 Dopamine Receptor: Hit Validation in HTRF. (Class of assay: confirmatory)	F	BAO_0000019	assay format	Homo sapiens	None	None	None	None	CHEMBL2056	Dopamine D1 receptor	Homo sapiens	SINGLE PROTEIN	CHEMBL1201862	7	PubChem BioAssays			None
CHEMBL1160508		0	153.16	0	-1.38	SID90341125	N[C@@H](CS(=O)O)C(=O)O	Potency		18356.4	nM			inconclusive	UO_0000065					False	CHEMBL2114744	PubChem BioAssay. HTS Assay for Allosteric Antagonists of the Human D2 Dopamine Receptor: Hit Validation in HTRF. (Class of assay: confirmatory)	F	BAO_0000019	assay format	Homo sapiens	None	None	None	None	CHEMBL2056	Dopamine D1 receptor	Homo sapiens	SINGLE PROTEIN	CHEMBL1201862	7	PubChem BioAssays			None
CHEMBL7568	QUINACRINE	2	399.97	1	5.97	SID90341425	CCN(CC)CCCC(C)Nc1c2ccc(Cl)cc2nc2ccc(OC)cc12	Potency		16360.1	nM			inconclusive	UO_0000065					False	CHEMBL2114744	PubChem BioAssay. HTS Assay for Allosteric Antagonists of the Human D2 Dopamine Receptor: Hit Validation in HTRF. (Class of assay: confirmatory)	F	BAO_0000019	assay format	Homo sapiens	None	None	None	None	CHEMBL2056	Dopamine D1 receptor	Homo sapiens	SINGLE PROTEIN	CHEMBL1201862	7	PubChem BioAssays			None
CHEMBL1276308	MIFEPRISTONE	4	429.60	1	5.41	SID90341299	CC#C[C@]1(O)CC[C@H]2[C@@H]3CCC4=CC(=O)CCC4=C3[C@@H](c3ccc(N(C)C)cc3)C[C@@]21C	Potency		10.3	nM			inactive	UO_0000065					False	CHEMBL2114744	PubChem BioAssay. HTS Assay for Allosteric Antagonists of the Human D2 Dopamine Receptor: Hit Validation in HTRF. (Class of assay: confirmatory)	F	BAO_0000019	assay format	Homo sapiens	None	None	None	None	CHEMBL2056	Dopamine D1 receptor	Homo sapiens	SINGLE PROTEIN	CHEMBL1201862	7	PubChem BioAssays			None
CHEMBL1627310		0	479.38	0	3.92	25	O=C(NCCC(O)CN1CCN(c2cccc(Cl)c2Cl)CC1)c1cc2cc(F)ccc2[nH]1	Ki	'>'	10000.0	nM				UO_0000065					False	CHEMBL961824	Displacement of [3H]SCH23390 from D1 receptor	B	BAO_0000357	single protein format	None	None	None	None	None	CHEMBL2056	Dopamine D1 receptor	Homo sapiens	SINGLE PROTEIN	CHEMBL1153455	1	Scientific Literature	J. Med. Chem.	2009	None
CHEMBL742	KETAMINE	4	237.73	0	2.90	KETAMINE	CNC1(c2ccccc2Cl)CCCCC1=O	IC50						Not Active (inhibition < 50% @ 10 uM and thus dose-reponse curve not measured)						False	CHEMBL1909139	DRUGMATRIX: Dopamine D1 radioligand binding (ligand: [3H] SCH-23390)	B	BAO_0000249	cell membrane format	None	None	None	CHO	Membrane	CHEMBL2056	Dopamine D1 receptor	Homo sapiens	SINGLE PROTEIN	CHEMBL1909046	15	DrugMatrix			CHEMBL3308072
CHEMBL6	INDOMETHACIN	4	357.79	0	3.93	INDOMETHACIN	COc1ccc2c(c1)c(CC(=O)O)c(C)n2C(=O)c1ccc(Cl)cc1	IC50						Not Active (inhibition < 50% @ 10 uM and thus dose-reponse curve not measured)						False	CHEMBL1909139	DRUGMATRIX: Dopamine D1 radioligand binding (ligand: [3H] SCH-23390)	B	BAO_0000249	cell membrane format	None	None	None	CHO	Membrane	CHEMBL2056	Dopamine D1 receptor	Homo sapiens	SINGLE PROTEIN	CHEMBL1909046	15	DrugMatrix			CHEMBL3308072
CHEMBL1454	LEVAMISOLE	4	204.30	0	2.15	LEVAMISOLE	c1ccc([C@H]2CN3CCSC3=N2)cc1	IC50						Not Active (inhibition < 50% @ 10 uM and thus dose-reponse curve not measured)						False	CHEMBL1909139	DRUGMATRIX: Dopamine D1 radioligand binding (ligand: [3H] SCH-23390)	B	BAO_0000249	cell membrane format	None	None	None	CHO	Membrane	CHEMBL2056	Dopamine D1 receptor	Homo sapiens	SINGLE PROTEIN	CHEMBL1909046	15	DrugMatrix			CHEMBL3308072
CHEMBL1464	WARFARIN	4	308.33	0	3.61	WARFARIN	CC(=O)CC(c1ccccc1)c1c(O)c2ccccc2oc1=O	Ki						Not Active (inhibition < 50% @ 10 uM and thus dose-reponse curve not measured)						False	CHEMBL1909139	DRUGMATRIX: Dopamine D1 radioligand binding (ligand: [3H] SCH-23390)	B	BAO_0000249	cell membrane format	None	None	None	CHO	Membrane	CHEMBL2056	Dopamine D1 receptor	Homo sapiens	SINGLE PROTEIN	CHEMBL1909046	15	DrugMatrix			CHEMBL3308072
CHEMBL469	KETOROLAC	4	255.27	0	2.29	KETOROLAC	O=C(c1ccccc1)c1ccc2n1CCC2C(=O)O	Ki						Not Active (inhibition < 50% @ 10 uM and thus dose-reponse curve not measured)						False	CHEMBL1909139	DRUGMATRIX: Dopamine D1 radioligand binding (ligand: [3H] SCH-23390)	B	BAO_0000249	cell membrane format	None	None	None	CHO	Membrane	CHEMBL2056	Dopamine D1 receptor	Homo sapiens	SINGLE PROTEIN	CHEMBL1909046	15	DrugMatrix			CHEMBL3308072
CHEMBL129	ZIDOVUDINE	4	267.25	0	-0.20	ZIDOVUDINE	Cc1cn([C@H]2C[C@H](N=[N+]=[N-])[C@@H](CO)O2)c(=O)[nH]c1=O	Ki						Not Active (inhibition < 50% @ 10 uM and thus dose-reponse curve not measured)						False	CHEMBL1909139	DRUGMATRIX: Dopamine D1 radioligand binding (ligand: [3H] SCH-23390)	B	BAO_0000249	cell membrane format	None	None	None	CHO	Membrane	CHEMBL2056	Dopamine D1 receptor	Homo sapiens	SINGLE PROTEIN	CHEMBL1909046	15	DrugMatrix			CHEMBL3308072
CHEMBL119385	NEFLAMAPIMOD	2	436.27	1	5.49	VX-745	O=c1ncn2nc(Sc3ccc(F)cc3F)ccc2c1-c1c(Cl)cccc1Cl	IC50						Not Active (inhibition < 50% @ 10 uM and thus dose-reponse curve not measured)						False	CHEMBL1909139	DRUGMATRIX: Dopamine D1 radioligand binding (ligand: [3H] SCH-23390)	B	BAO_0000249	cell membrane format	None	None	None	CHO	Membrane	CHEMBL2056	Dopamine D1 receptor	Homo sapiens	SINGLE PROTEIN	CHEMBL1909046	15	DrugMatrix			CHEMBL3308072
CHEMBL1909078	SODIUM ARSENITE	0	129.91	None	None	SODIUM ARSENITE	O=[As][O-].[Na+]	Ki						Not Active (inhibition < 50% @ 10 uM and thus dose-reponse curve not measured)						False	CHEMBL1909139	DRUGMATRIX: Dopamine D1 radioligand binding (ligand: [3H] SCH-23390)	B	BAO_0000249	cell membrane format	None	None	None	CHO	Membrane	CHEMBL2056	Dopamine D1 receptor	Homo sapiens	SINGLE PROTEIN	CHEMBL1909046	15	DrugMatrix			CHEMBL3308072
CHEMBL588	FENOLDOPAM	4	305.76	0	2.73	Fenoldopam	Oc1ccc(C2CNCCc3c2cc(O)c(O)c3Cl)cc1	ED20	'='	73.0	nM kg-1									False	CHEMBL766539	D1 like activity evaluated for mesenteric blood flow increase in anesthetized rabbit	F	BAO_0000019	assay format	None	None	None	None	None	CHEMBL2056	Dopamine D1 receptor	Homo sapiens	SINGLE PROTEIN	CHEMBL1129706	1	Scientific Literature	Bioorg. Med. Chem. Lett.	1996	None
CHEMBL336930		0	407.52	0	2.68	2c	COc1ccccc1N1CCN(CCCCNC(=O)c2ccc3ccnn3c2)CC1	Ki	'='	2000.0	nM	5.70			UO_0000065	13.98	0.26	3.02	9.18	False	CHEMBL673336	Binding affinity for porcine Dopamine receptor D1 by [3H]-SCH- 23390 displacement.	B	BAO_0000357	single protein format	None	None	None	None	None	CHEMBL2056	Dopamine D1 receptor	Homo sapiens	SINGLE PROTEIN	CHEMBL1135974	1	Scientific Literature	J. Med. Chem.	2002	None
CHEMBL82899		0	251.33	0	2.08	43	CC(C)(C)C1Cc2c(ccc(O)c2O)[C@H](CN)O1	EC50	'='	16.4	nM	7.79			UO_0000065					False	CHEMBL674899	Concentration required to inhibit 50% dopamine receptor D1 activity using cell free homogenate of carp retina	F	BAO_0000221	tissue-based format	Cyprinus carpio	CHEMBL3638192	Retina	None	None	CHEMBL2056	Dopamine D1 receptor	Homo sapiens	SINGLE PROTEIN	CHEMBL1125832	1	Scientific Literature	J. Med. Chem.	1991	None
CHEMBL300780		0	494.47	1	5.90	5 (NGB 2904)	O=C(NCCCCN1CCN(c2cccc(Cl)c2Cl)CC1)c1ccc2c(c1)Cc1ccccc1-2	Ki	'>'	10000.0	nM				UO_0000065					False	CHEMBL674252	Compound was evaluated for binding affinity against Dopamine receptor D1 transfected in CHO cell membranes	B	BAO_0000219	cell-based format	None	None	None	CHO	None	CHEMBL2056	Dopamine D1 receptor	Homo sapiens	SINGLE PROTEIN	CHEMBL1130602	1	Scientific Literature	Bioorg. Med. Chem. Lett.	1998	CHEMBL3308072
CHEMBL318933		0	456.63	0	4.51	6	CCCN(CCCCCNCCOc1ccccc1OC)[C@H]1CCc2c(ccc(O)c2O)C1	ED20	'='	107.0	nM kg-1									False	CHEMBL671827	Dopamine receptor D1 like evaluated for mesenteric blood flow increase in anesthetized rabbit	F	BAO_0000019	assay format	Oryctolagus cuniculus	None	None	None	None	CHEMBL2056	Dopamine D1 receptor	Homo sapiens	SINGLE PROTEIN	CHEMBL1129706	1	Scientific Literature	Bioorg. Med. Chem. Lett.	1996	None
CHEMBL519240		0	327.43	0	1.71	4, A-987306	Nc1nc2c(c(N3CCNCC3)n1)CCC1=C2[C@@H]2CCCC[C@@H]2O1	Inhibition	'='	9.0	%				UO_0000187					False	CHEMBL952278	Inhibition of human dopamine D1 receptor at 10 uM	B	BAO_0000357	single protein format	Homo sapiens	None	None	None	None	CHEMBL2056	Dopamine D1 receptor	Homo sapiens	SINGLE PROTEIN	CHEMBL1140203	1	Scientific Literature	J. Med. Chem.	2008	None
CHEMBL59	DOPAMINE	4	153.18	0	0.60	DA	NCCc1ccc(O)c(O)c1	Ki	'='	18200.0	nM	4.74			UO_0000065	30.94	0.59	4.14	7.13	False	CHEMBL674898	Affinity towards Dopamine receptor D1	B	BAO_0000357	single protein format	Cercopithecidae	None	None	None	None	CHEMBL2056	Dopamine D1 receptor	Homo sapiens	SINGLE PROTEIN	CHEMBL1131163	1	Scientific Literature	J. Med. Chem.	1998	None
CHEMBL217299	DOXANTHRINE	0	269.30	0	2.09	(+/-)-6, doxanthrine	Oc1cc2c(cc1O)C1c3ccccc3CNC1CO2	Intrinsic activity	'='	95.0	nM				UO_0000065					False	CHEMBL910611	Intrinsic activity at human dopamine D1 receptor expressed in HEK293 cells assessed as stimulation of cAMP production relative to dopamine	F	BAO_0000219	cell-based format	Homo sapiens	None	None	HEK293	None	CHEMBL2056	Dopamine D1 receptor	Homo sapiens	SINGLE PROTEIN	CHEMBL1137342	1	Scientific Literature	J. Med. Chem.	2006	CHEMBL3307715
CHEMBL441618		0	290.41	0	3.79	1a	CN1CCc2ccccc2Cc2[nH]c3ccccc3c2CC1	Ki	'='	1.862	nM	8.73			UO_0000065	30.06	0.54	4.94	45.88	True	CHEMBL982102	Displacement of [3H]SCH23390 from human cloned dopamine D1 receptor	B	BAO_0000357	single protein format	Homo sapiens	None	None	None	None	CHEMBL2056	Dopamine D1 receptor	Homo sapiens	SINGLE PROTEIN	CHEMBL1157471	1	Scientific Literature	Bioorg. Med. Chem. Lett.	2008	None
CHEMBL508399		0	281.40	0	3.40	2g	CCN1CCc2ccccc2Cc2ccc(O)cc2CC1	Ki	'='	3.715	nM	8.43			UO_0000065	29.96	0.55	5.03	35.92	False	CHEMBL982102	Displacement of [3H]SCH23390 from human cloned dopamine D1 receptor	B	BAO_0000357	single protein format	Homo sapiens	None	None	None	None	CHEMBL2056	Dopamine D1 receptor	Homo sapiens	SINGLE PROTEIN	CHEMBL1157471	1	Scientific Literature	Bioorg. Med. Chem. Lett.	2008	None
CHEMBL201525		0	251.37	0	3.31	2c	CN1CCc2ccccc2Cc2ccccc2CC1	Ki	'='	3.467	nM	8.46			UO_0000065	33.66	0.61	5.15	261.11	False	CHEMBL982102	Displacement of [3H]SCH23390 from human cloned dopamine D1 receptor	B	BAO_0000357	single protein format	Homo sapiens	None	None	None	None	CHEMBL2056	Dopamine D1 receptor	Homo sapiens	SINGLE PROTEIN	CHEMBL1157471	1	Scientific Literature	Bioorg. Med. Chem. Lett.	2008	None
CHEMBL2180640		0	297.44	0	4.28	5	CCCCN(CCc1ccccc1)CCc1cccc(O)c1	Ki	'>'	10000.0	nM				UO_0000065					False	CHEMBL2182834	Displacement of [3H]SCH-23390 from human dopamine D1 receptor expressed in LHD1 cells	B	BAO_0000219	cell-based format	Homo sapiens	None	None	LHD1	None	CHEMBL2056	Dopamine D1 receptor	Homo sapiens	SINGLE PROTEIN	CHEMBL2177058	1	Scientific Literature	J. Med. Chem.	2012	None
CHEMBL2057446		0	385.46	0	3.39	18k	COc1cc2c(c(OC)c1)CN1CCc3cc(OC)c(OC)c(OC)c3[C@@H]1C2	IC50	'='	11840.0	nM	4.93			UO_0000065					False	CHEMBL2060973	Antagonist activity at dopamine D1 receptor assessed as inhibition of [35S]GTPgammaS binding in cell-based assay	F	BAO_0000219	cell-based format	Homo sapiens	None	None	None	None	CHEMBL2056	Dopamine D1 receptor	Homo sapiens	SINGLE PROTEIN	CHEMBL2057072	1	Scientific Literature	Bioorg. Med. Chem.	2012	None
CHEMBL24077	(R)-SKF-38393	0	255.32	0	2.38	1	Oc1cc2c(cc1O)[C@@H](c1ccccc1)CNCC2	Ki	'='	5.1	nM	8.29			UO_0000065	32.48	0.60	5.91	15.80	False	CHEMBL668633	Binding affinity against Dopamine receptor D1 in rat radioligand	B	BAO_0000019	assay format	None	None	None	None	None	CHEMBL2056	Dopamine D1 receptor	Homo sapiens	SINGLE PROTEIN	CHEMBL1125095	1	Scientific Literature	J. Med. Chem.	1990	None
CHEMBL2030635		0	175.28	0	2.32	41	c1ccc(CCN2CCCC2)cc1	Ki						Not Determined						False	CHEMBL2033367	Inhibition of D1 dopamine receptor	B	BAO_0000357	single protein format	None	None	None	None	None	CHEMBL2056	Dopamine D1 receptor	Homo sapiens	SINGLE PROTEIN	CHEMBL2029272	1	Scientific Literature	Bioorg. Med. Chem. Lett.	2012	None
CHEMBL481879		0	285.42	0	3.26	(+/-)-3	CCCN1CCc2cccc3c2C1Cc1sc(N)nc1-3	Activity	'='	-1.7	%				UO_0000187					False	CHEMBL937842	Displacement of [3H]SCH-23390 from human dopamine D1 receptor expressed in HEK293 cells at 10 uM	B	BAO_0000219	cell-based format	Homo sapiens	None	None	HEK293	None	CHEMBL2056	Dopamine D1 receptor	Homo sapiens	SINGLE PROTEIN	CHEMBL1155028	1	Scientific Literature	Bioorg. Med. Chem.	2008	CHEMBL3307715
CHEMBL250699		0	357.79	0	4.87	27	COc1cc(NC(=O)c2ccc(-c3ccc(Cl)cc3)o2)cc(OC)c1	Inhibition	'>'	60.0	%				UO_0000187					False	CHEMBL944733	Binding affinity to dopamine D1 receptor at 10 uM	B	BAO_0000357	single protein format	None	None	None	None	None	CHEMBL2056	Dopamine D1 receptor	Homo sapiens	SINGLE PROTEIN	CHEMBL1140726	1	Scientific Literature	J. Med. Chem.	2008	None
CHEMBL53	APOMORPHINE	4	267.33	0	2.85	SID11114270	CN1CCc2cccc3c2[C@H]1Cc1ccc(O)c(O)c1-3	Activity	'='	89.0	%				UO_0000187					False	CHEMBL937842	Displacement of [3H]SCH-23390 from human dopamine D1 receptor expressed in HEK293 cells at 10 uM	B	BAO_0000219	cell-based format	Homo sapiens	None	None	HEK293	None	CHEMBL2056	Dopamine D1 receptor	Homo sapiens	SINGLE PROTEIN	CHEMBL1155028	1	Scientific Literature	Bioorg. Med. Chem.	2008	CHEMBL3307715
CHEMBL455051		0	265.36	0	2.60	21	CN1CCc2cc(N)cc3c2[C@H]1Cc1cccc(N)c1-3	Activity	'='	53.4	%				UO_0000187					False	CHEMBL937842	Displacement of [3H]SCH-23390 from human dopamine D1 receptor expressed in HEK293 cells at 10 uM	B	BAO_0000219	cell-based format	Homo sapiens	None	None	HEK293	None	CHEMBL2056	Dopamine D1 receptor	Homo sapiens	SINGLE PROTEIN	CHEMBL1155028	1	Scientific Literature	Bioorg. Med. Chem.	2008	CHEMBL3307715
CHEMBL506721		0	280.37	0	3.03	18	COc1cc2c3c(c1)-c1c(N)cccc1C[C@H]3N(C)CC2	Activity	'='	95.0	%				UO_0000187					False	CHEMBL937842	Displacement of [3H]SCH-23390 from human dopamine D1 receptor expressed in HEK293 cells at 10 uM	B	BAO_0000219	cell-based format	Homo sapiens	None	None	HEK293	None	CHEMBL2056	Dopamine D1 receptor	Homo sapiens	SINGLE PROTEIN	CHEMBL1155028	1	Scientific Literature	Bioorg. Med. Chem.	2008	CHEMBL3307715
CHEMBL267648	PEFLOXACIN	4	333.36	0	1.61	PEFLOXACIN	CCn1cc(C(=O)O)c(=O)c2cc(F)c(N3CCN(C)CC3)cc21	Ki						Not Active (inhibition < 50% @ 10 uM and thus dose-reponse curve not measured)						False	CHEMBL1909139	DRUGMATRIX: Dopamine D1 radioligand binding (ligand: [3H] SCH-23390)	B	BAO_0000249	cell membrane format	None	None	None	CHO	Membrane	CHEMBL2056	Dopamine D1 receptor	Homo sapiens	SINGLE PROTEIN	CHEMBL1909046	15	DrugMatrix			CHEMBL3308072
CHEMBL531	PERGOLIDE	4	314.50	0	4.27	PERGOLIDE	CCCN1C[C@H](CSC)C[C@@H]2c3cccc4[nH]cc(c34)C[C@H]21	IC50	'='	679.0	nM	6.17			UO_0000065	19.61	0.38	1.90	32.41	False	CHEMBL1909139	DRUGMATRIX: Dopamine D1 radioligand binding (ligand: [3H] SCH-23390)	B	BAO_0000249	cell membrane format	None	None	None	CHO	Membrane	CHEMBL2056	Dopamine D1 receptor	Homo sapiens	SINGLE PROTEIN	CHEMBL1909046	15	DrugMatrix			CHEMBL3308072
CHEMBL531	PERGOLIDE	4	314.50	0	4.27	PERGOLIDE	CCCN1C[C@H](CSC)C[C@@H]2c3cccc4[nH]cc(c34)C[C@H]21	Ki	'='	339.0	nM	6.47			UO_0000065	20.57	0.40	2.20	34.00	False	CHEMBL1909139	DRUGMATRIX: Dopamine D1 radioligand binding (ligand: [3H] SCH-23390)	B	BAO_0000249	cell membrane format	None	None	None	CHO	Membrane	CHEMBL2056	Dopamine D1 receptor	Homo sapiens	SINGLE PROTEIN	CHEMBL1909046	15	DrugMatrix			CHEMBL3308072
CHEMBL1289626		0	311.43	0	3.31	25, WMS-1410	Oc1ccc2c(c1)CCN(CCCCc1ccccc1)CC2O	Activity						Not Active						False	CHEMBL1292523	Displacement of [3H Spiperone from dopamine D3 receptor at 1 to 3 uM	B	BAO_0000357	single protein format	None	None	None	None	None	CHEMBL2056	Dopamine D1 receptor	Homo sapiens	SINGLE PROTEIN	CHEMBL1287688	1	Scientific Literature	Bioorg. Med. Chem.	2010	None
CHEMBL1909072	PIPAMAZINE	4	401.96	0	4.53	PIPAMAZINE	NC(=O)C1CCN(CCCN2c3ccccc3Sc3ccc(Cl)cc32)CC1	IC50	'='	32.0	nM	7.50			UO_0000065	18.65	0.38	2.96	15.12	False	CHEMBL1909139	DRUGMATRIX: Dopamine D1 radioligand binding (ligand: [3H] SCH-23390)	B	BAO_0000249	cell membrane format	None	None	None	CHO	Membrane	CHEMBL2056	Dopamine D1 receptor	Homo sapiens	SINGLE PROTEIN	CHEMBL1909046	15	DrugMatrix			CHEMBL3308072
CHEMBL500	PINDOLOL	4	248.33	0	1.91	PINDOLOL	CC(C)NCC(O)COc1cccc2[nH]ccc12	IC50						Not Active (inhibition < 50% @ 10 uM and thus dose-reponse curve not measured)						False	CHEMBL1909139	DRUGMATRIX: Dopamine D1 radioligand binding (ligand: [3H] SCH-23390)	B	BAO_0000249	cell membrane format	None	None	None	CHO	Membrane	CHEMBL2056	Dopamine D1 receptor	Homo sapiens	SINGLE PROTEIN	CHEMBL1909046	15	DrugMatrix			CHEMBL3308072
CHEMBL50	QUERCETIN	3	302.24	0	1.99	Quercetin	O=c1c(O)c(-c2ccc(O)c(O)c2)oc2cc(O)cc(O)c12	Potency		4109.2	nM			Active	UO_0000065					False	CHEMBL1738091	PUBCHEM_BIOASSAY: HTS Assay for Allosteric Agonists of the Human D1 Dopamine Receptor: Primary Screen for Potentiators. (Class of assay: confirmatory) [Related pubchem assays (depositor defined):AID488989, AID488993, AID488995]	F	BAO_0000019	assay format	Homo sapiens	None	None	None	None	CHEMBL2056	Dopamine D1 receptor	Homo sapiens	SINGLE PROTEIN	CHEMBL1201862	7	PubChem BioAssays			None
CHEMBL154	NAPROXEN	4	230.26	0	3.04	NAPROXEN	COc1ccc2cc([C@H](C)C(=O)O)ccc2c1	Ki						Not Active (inhibition < 50% @ 10 uM and thus dose-reponse curve not measured)						False	CHEMBL1909139	DRUGMATRIX: Dopamine D1 radioligand binding (ligand: [3H] SCH-23390)	B	BAO_0000249	cell membrane format	None	None	None	CHO	Membrane	CHEMBL2056	Dopamine D1 receptor	Homo sapiens	SINGLE PROTEIN	CHEMBL1909046	15	DrugMatrix			CHEMBL3308072
CHEMBL1957816		0	370.40	0	2.61	35	O=C(c1cccn2ccnc12)N1CCN(CCc2ccc(F)cc2F)CC1	Activity	'<='	50.0	%				UO_0000187					False	CHEMBL1961148	Binding affinity to dopamine receptor D1 at 10 uM	B	BAO_0000357	single protein format	None	None	None	None	None	CHEMBL2056	Dopamine D1 receptor	Homo sapiens	SINGLE PROTEIN	CHEMBL1955741	1	Scientific Literature	Bioorg. Med. Chem. Lett.	2012	None
CHEMBL1949728		0	320.44	0	3.15	(-)-14	CN1CCc2ccccc2Cc2[nH]c3ccccc3c2C[C@@H]1CO	Inhibition						Active						False	CHEMBL1954781	Antagonist activity at human dopamine D1 receptor expressed in HEK293 cells assessed as inhibition of SKF38393-induced Ca2+ influx by fluorescence analysis	F	BAO_0000219	cell-based format	Homo sapiens	None	None	HEK293	None	CHEMBL2056	Dopamine D1 receptor	Homo sapiens	SINGLE PROTEIN	CHEMBL1949524	1	Scientific Literature	J. Med. Chem.	2011	CHEMBL3307715
CHEMBL293158		0	273.76	0	3.62	(R)-2	CN1CCc2cc(Cl)c(O)cc2[C@H]1c1ccccc1	Ki	'='	446.68	nM	6.35			UO_0000065	23.20	0.46	2.73	27.06	False	CHEMBL668642	Binding potency of compound for Dopamine receptor D1 by displacing [3H]SCH-23390 radioligand	B	BAO_0000357	single protein format	None	None	None	None	None	CHEMBL2056	Dopamine D1 receptor	Homo sapiens	SINGLE PROTEIN	CHEMBL1124647	1	Scientific Literature	J. Med. Chem.	1989	None
CHEMBL1275709		0	253.35	0	3.24	8a	CN(C)[C@@H]1CC[C@H](c2c[nH]c3ccc(C#N)cc23)C1	IC50	'='	7200.0	nM	5.14			UO_0000065	20.30	0.37	1.90	12.01	False	CHEMBL1285526	Binding affinity to dopamine D1	B	BAO_0000357	single protein format	None	None	None	None	None	CHEMBL2056	Dopamine D1 receptor	Homo sapiens	SINGLE PROTEIN	CHEMBL1275372	1	Scientific Literature	J. Med. Chem.	2010	None
CHEMBL53	APOMORPHINE	4	267.33	0	2.85	19, apomorphine	CN1CCc2cccc3c2[C@H]1Cc1ccc(O)c(O)c1-3	EC50	'='	52.0	nM	7.28			UO_0000065					False	CHEMBL939919	Agonist activity at human recombinant dopamine D1 receptor expressed in CHO cells assessed as stimulation of cAMP production	F	BAO_0000219	cell-based format	Homo sapiens	None	None	CHO	None	CHEMBL2056	Dopamine D1 receptor	Homo sapiens	SINGLE PROTEIN	CHEMBL1142439	1	Scientific Literature	Bioorg. Med. Chem.	2008	CHEMBL3308072
CHEMBL1390		0	344.50	0	4.08	MEDROXYPROGESTERONE	CC(=O)[C@@]1(O)CC[C@H]2[C@@H]3C[C@H](C)C4=CC(=O)CC[C@]4(C)[C@H]3CC[C@@]21C	IC50						Not Active (inhibition < 50% @ 10 uM and thus dose-reponse curve not measured)						False	CHEMBL1909139	DRUGMATRIX: Dopamine D1 radioligand binding (ligand: [3H] SCH-23390)	B	BAO_0000249	cell membrane format	None	None	None	CHO	Membrane	CHEMBL2056	Dopamine D1 receptor	Homo sapiens	SINGLE PROTEIN	CHEMBL1909046	15	DrugMatrix			CHEMBL3308072
CHEMBL262777	VANCOMYCIN	4	1449.27	None	None	VANCOMYCIN	CN[C@H](CC(C)C)C(=O)N[C@H]1C(=O)N[C@@H](CC(N)=O)C(=O)N[C@H]2C(=O)N[C@H]3C(=O)N[C@H](C(=O)N[C@H](C(=O)O)c4cc(O)cc(O)c4-c4cc3ccc4O)[C@H](O)c3ccc(c(Cl)c3)Oc3cc2cc(c3O[C@@H]2O[C@H](CO)[C@@H](O)[C@H](O)[C@H]2O[C@H]2C[C@](C)(N)[C@H](O)[C@H](C)O2)Oc2ccc(cc2Cl)[C@H]1O	IC50						Not Active (inhibition < 50% @ 10 uM and thus dose-reponse curve not measured)						False	CHEMBL1909139	DRUGMATRIX: Dopamine D1 radioligand binding (ligand: [3H] SCH-23390)	B	BAO_0000249	cell membrane format	None	None	None	CHO	Membrane	CHEMBL2056	Dopamine D1 receptor	Homo sapiens	SINGLE PROTEIN	CHEMBL1909046	15	DrugMatrix			CHEMBL3308072
CHEMBL60889	MOSAPRIDE	3	421.90	0	3.09	MOSAPRIDE	CCOc1cc(N)c(Cl)cc1C(=O)NCC1CN(Cc2ccc(F)cc2)CCO1	Ki						Not Active (inhibition < 50% @ 10 uM and thus dose-reponse curve not measured)						False	CHEMBL1909139	DRUGMATRIX: Dopamine D1 radioligand binding (ligand: [3H] SCH-23390)	B	BAO_0000249	cell membrane format	None	None	None	CHO	Membrane	CHEMBL2056	Dopamine D1 receptor	Homo sapiens	SINGLE PROTEIN	CHEMBL1909046	15	DrugMatrix			CHEMBL3308072
CHEMBL24944	TRIBROMSALAN	4	449.92	0	4.93	TRIBROMSALAN	O=C(Nc1ccc(Br)cc1)c1cc(Br)cc(Br)c1O	IC50						Not Active (inhibition < 50% @ 10 uM and thus dose-reponse curve not measured)						False	CHEMBL1909139	DRUGMATRIX: Dopamine D1 radioligand binding (ligand: [3H] SCH-23390)	B	BAO_0000249	cell membrane format	None	None	None	CHO	Membrane	CHEMBL2056	Dopamine D1 receptor	Homo sapiens	SINGLE PROTEIN	CHEMBL1909046	15	DrugMatrix			CHEMBL3308072
CHEMBL109	VALPROIC ACID	4	144.21	0	2.29	VALPROIC ACID	CCCC(CCC)C(=O)O	Ki						Not Active (inhibition < 50% @ 10 uM and thus dose-reponse curve not measured)						False	CHEMBL1909139	DRUGMATRIX: Dopamine D1 radioligand binding (ligand: [3H] SCH-23390)	B	BAO_0000249	cell membrane format	None	None	None	CHO	Membrane	CHEMBL2056	Dopamine D1 receptor	Homo sapiens	SINGLE PROTEIN	CHEMBL1909046	15	DrugMatrix			CHEMBL3308072
CHEMBL1224528	DIHYDROXIDINE	0	267.33	0	2.65	DHX	Oc1cc2c(cc1O)[C@H]1c3ccccc3CN[C@H]1CC2	Intrinsic activity	'='	107.0	%				UO_0000187					False	CHEMBL1226122	Agonist activity at human D1 receptor assessed as cAMP accumulation	F	BAO_0000019	assay format	Homo sapiens	None	None	None	None	CHEMBL2056	Dopamine D1 receptor	Homo sapiens	SINGLE PROTEIN	CHEMBL1221364	1	Scientific Literature	Bioorg. Med. Chem.	2010	None
CHEMBL213492		0	531.94	2	5.62	34	CN1CCN(C2=Nc3cc(Cl)ccc3N(NC(=O)c3c(F)cccc3C(F)(F)F)c3ccccc32)CC1	Ki	'='	2.5	nM	8.60			UO_0000065	16.17	0.32	2.98	16.81	False	CHEMBL870467	Displacement of [3H]SCH 23390 from human dopamine D1 receptor expressed in CHO cells	B	BAO_0000219	cell-based format	Homo sapiens	None	None	CHO	None	CHEMBL2056	Dopamine D1 receptor	Homo sapiens	SINGLE PROTEIN	CHEMBL1146871	1	Scientific Literature	Bioorg. Med. Chem. Lett.	2006	CHEMBL3308072
CHEMBL212912		0	480.40	1	5.12	28	CN1CCN(C2=Nc3cc(Cl)ccc3N(NC(=O)c3ccccc3Cl)c3ccccc32)CC1	Ki	'='	4.0	nM	8.40			UO_0000065	17.48	0.35	3.28	16.41	True	CHEMBL870467	Displacement of [3H]SCH 23390 from human dopamine D1 receptor expressed in CHO cells	B	BAO_0000219	cell-based format	Homo sapiens	None	None	CHO	None	CHEMBL2056	Dopamine D1 receptor	Homo sapiens	SINGLE PROTEIN	CHEMBL1146871	1	Scientific Literature	Bioorg. Med. Chem. Lett.	2006	CHEMBL3308072
CHEMBL232104		0	563.68	1	2.79	PB-93	COC(=O)N1CCC(CN(C2Cc3cc(C#N)ccc3N(Cc3cncn3C)C2)S(=O)(=O)c2ccccn2)CC1	Inhibition						Not Active						False	CHEMBL1022843	Inhibition of dopamine D1 receptor at 10 uM	B	BAO_0000357	single protein format	None	None	None	None	None	CHEMBL2056	Dopamine D1 receptor	Homo sapiens	SINGLE PROTEIN	CHEMBL1138529	1	Scientific Literature	Antimicrob. Agents Chemother.	2007	None
CHEMBL403550		0	363.50	1	5.31	3a	CCCCC(=O)Oc1cccc2c1-c1cccc3c1[C@@H](C2)N(CCC)CC3	Ki	'='	23.0	nM	7.64			UO_0000065	21.01	0.39	2.33	25.86	False	CHEMBL989749	Displacement of [3H]8OH-DPAT from human dopamine D1 receptor expressed in HEK293 cells	B	BAO_0000219	cell-based format	Homo sapiens	None	None	HEK293	None	CHEMBL2056	Dopamine D1 receptor	Homo sapiens	SINGLE PROTEIN	CHEMBL1144215	1	Scientific Literature	Bioorg. Med. Chem.	2008	CHEMBL3307715
CHEMBL184383		0	572.27	2	5.68	13	O=C(NCCCCN1CCN(c2cccc(Cl)c2Cl)CC1)c1cc2cc(I)ccc2o1	Ki	'='	2920.0	nM	5.54			UO_0000065	9.67	0.24	-0.15	11.36	False	CHEMBL961824	Displacement of [3H]SCH23390 from D1 receptor	B	BAO_0000357	single protein format	None	None	None	None	None	CHEMBL2056	Dopamine D1 receptor	Homo sapiens	SINGLE PROTEIN	CHEMBL1153455	1	Scientific Literature	J. Med. Chem.	2009	None
CHEMBL3408841		0	613.69	2	6.08	C3	CCOc1nc(NC(=O)C(C)(C)NC(=O)c2ccc3c(C4CCCC4)c(-c4ccc(F)cn4)n(C)c3c2)ccc1/C=C/C(=O)O	IC50	'='	6000.0	nM	5.22			UO_0000065	8.51	0.16	-0.86	3.86	False	CHEMBL3412829	Inhibition of dopamine D1 receptor (unknown origin)	B	BAO_0000357	single protein format	Homo sapiens	None	None	None	None	CHEMBL2056	Dopamine D1 receptor	Homo sapiens	SINGLE PROTEIN	CHEMBL3407472	1	Scientific Literature	Bioorg. Med. Chem. Lett.	2015	None
CHEMBL2181776	BILB-1941	1	562.67	2	6.29	BILB 1941	Cn1c(-c2ccccn2)c(C2CCCC2)c2ccc(C(=O)NC3(C(=O)Nc4ccc(/C=C/C(=O)O)cc4)CCC3)cc21	IC50	'<'	10000.0	nM				UO_0000065					False	CHEMBL3412829	Inhibition of dopamine D1 receptor (unknown origin)	B	BAO_0000357	single protein format	Homo sapiens	None	None	None	None	CHEMBL2056	Dopamine D1 receptor	Homo sapiens	SINGLE PROTEIN	CHEMBL3407472	1	Scientific Literature	Bioorg. Med. Chem. Lett.	2015	None
CHEMBL3217984		0	308.45	0	4.23	10d, DDD-016	CN1CCC2C(C1)c1cccc3c1N2c1ccccc1CS3	Ki	'='	25.12	nM	7.60			UO_0000065	24.64	0.47	3.37	117.28	False	CHEMBL3226694	Binding affinity to dopamine D1 receptor (unknown origin) by PDSP assay	B	BAO_0000357	single protein format	Homo sapiens	None	None	None	None	CHEMBL2056	Dopamine D1 receptor	Homo sapiens	SINGLE PROTEIN	CHEMBL3217546	1	Scientific Literature	MedChemComm	2012	None
CHEMBL425069		0	506.01	1	4.48	33	COc1cccc(OC)c1C(=O)NN1c2ccc(Cl)cc2N=C(N2CCN(C)CC2)c2ccccc21	Kb	'='	0.7	nM				UO_0000065					False	CHEMBL870478	Activity at dopamine D1 receptor by cAMP assay	F	BAO_0000019	assay format	Homo sapiens	None	None	None	None	CHEMBL2056	Dopamine D1 receptor	Homo sapiens	SINGLE PROTEIN	CHEMBL1146871	1	Scientific Literature	Bioorg. Med. Chem. Lett.	2006	None
CHEMBL212186		0	543.12	2	6.21	54	CN1CCN(C2=Nc3cc(Cl)ccc3N(NC(=O)c3ccccc3NC3CCCCC3)c3ccccc32)CC1	Ki	'='	62.0	nM	7.21			UO_0000065	13.27	0.25	1.00	11.40	False	CHEMBL870467	Displacement of [3H]SCH 23390 from human dopamine D1 receptor expressed in CHO cells	B	BAO_0000219	cell-based format	Homo sapiens	None	None	CHO	None	CHEMBL2056	Dopamine D1 receptor	Homo sapiens	SINGLE PROTEIN	CHEMBL1146871	1	Scientific Literature	Bioorg. Med. Chem. Lett.	2006	CHEMBL3308072
CHEMBL213083		0	463.94	0	4.60	24	CN1CCN(C2=Nc3cc(Cl)ccc3N(NC(=O)c3cccc(F)c3)c3ccccc32)CC1	Ki	'='	47.0	nM	7.33			UO_0000065	15.79	0.30	2.73	14.32	False	CHEMBL870467	Displacement of [3H]SCH 23390 from human dopamine D1 receptor expressed in CHO cells	B	BAO_0000219	cell-based format	Homo sapiens	None	None	CHO	None	CHEMBL2056	Dopamine D1 receptor	Homo sapiens	SINGLE PROTEIN	CHEMBL1146871	1	Scientific Literature	Bioorg. Med. Chem. Lett.	2006	CHEMBL3308072
CHEMBL377043		0	600.51	2	6.41	6k	O=C(NN1c2ccc(Cl)cc2N=C(N2CCN(Cc3cccc4c3OCO4)CC2)c2ccccc21)c1ccccc1Cl	Ki	'='	571.0	nM	6.24			UO_0000065	10.40	0.20	-0.17	8.97	False	CHEMBL911523	Displacement of [3H]SCH 23390 from dopamine D1 receptor expressed in CHO cells	B	BAO_0000219	cell-based format	Homo sapiens	None	None	CHO	None	CHEMBL2056	Dopamine D1 receptor	Homo sapiens	SINGLE PROTEIN	CHEMBL1146903	1	Scientific Literature	Bioorg. Med. Chem. Lett.	2006	CHEMBL3308072
CHEMBL384248		0	446.94	0	3.86	3r	CN1CCN(C2=Nc3cc(Cl)ccc3N(NC(=O)c3ccncc3)c3ccccc32)CC1	Ki	'='	86.0	nM	7.07			UO_0000065	15.81	0.30	3.21	11.03	False	CHEMBL911523	Displacement of [3H]SCH 23390 from dopamine D1 receptor expressed in CHO cells	B	BAO_0000219	cell-based format	Homo sapiens	None	None	CHO	None	CHEMBL2056	Dopamine D1 receptor	Homo sapiens	SINGLE PROTEIN	CHEMBL1146903	1	Scientific Literature	Bioorg. Med. Chem. Lett.	2006	CHEMBL3308072
CHEMBL213336		0	474.01	1	5.08	3o	Cc1cccc(C)c1C(=O)NN1c2ccc(Cl)cc2N=C(N2CCN(C)CC2)c2ccccc21	Ki	'='	3.0	nM	8.52			UO_0000065	17.98	0.34	3.44	16.65	False	CHEMBL911523	Displacement of [3H]SCH 23390 from dopamine D1 receptor expressed in CHO cells	B	BAO_0000219	cell-based format	Homo sapiens	None	None	CHO	None	CHEMBL2056	Dopamine D1 receptor	Homo sapiens	SINGLE PROTEIN	CHEMBL1146903	1	Scientific Literature	Bioorg. Med. Chem. Lett.	2006	CHEMBL3308072
CHEMBL380236		0	513.95	2	5.48	3f	CN1CCN(C2=Nc3cc(Cl)ccc3N(NC(=O)c3cccc(C(F)(F)F)c3)c3ccccc32)CC1	Ki	'='	148.0	nM	6.83			UO_0000065	13.29	0.26	1.35	13.34	False	CHEMBL911523	Displacement of [3H]SCH 23390 from dopamine D1 receptor expressed in CHO cells	B	BAO_0000219	cell-based format	Homo sapiens	None	None	CHO	None	CHEMBL2056	Dopamine D1 receptor	Homo sapiens	SINGLE PROTEIN	CHEMBL1146903	1	Scientific Literature	Bioorg. Med. Chem. Lett.	2006	CHEMBL3308072
CHEMBL377452		0	481.02	0	4.81	2c	Cc1ccccc1S(=O)(=O)N1c2ccc(Cl)cc2N=C(N2CCN(C)CC2)c2ccccc21	Ki	'='	71.0	nM	7.15			UO_0000065	14.86	0.30	2.34	12.72	False	CHEMBL911523	Displacement of [3H]SCH 23390 from dopamine D1 receptor expressed in CHO cells	B	BAO_0000219	cell-based format	Homo sapiens	None	None	CHO	None	CHEMBL2056	Dopamine D1 receptor	Homo sapiens	SINGLE PROTEIN	CHEMBL1146903	1	Scientific Literature	Bioorg. Med. Chem. Lett.	2006	CHEMBL3308072
CHEMBL213238		0	470.96	0	4.33	13b	CN1CCN(C2=Nc3ccccc3N(NC(=O)c3cccc(C#N)c3)c3ccc(Cl)cc32)CC1	Ki	'='	99.0	nM	7.00			UO_0000065	14.87	0.28	2.67	9.34	False	CHEMBL911523	Displacement of [3H]SCH 23390 from dopamine D1 receptor expressed in CHO cells	B	BAO_0000219	cell-based format	Homo sapiens	None	None	CHO	None	CHEMBL2056	Dopamine D1 receptor	Homo sapiens	SINGLE PROTEIN	CHEMBL1146903	1	Scientific Literature	Bioorg. Med. Chem. Lett.	2006	CHEMBL3308072
CHEMBL379560		0	475.98	0	4.47	3a	COc1ccccc1C(=O)NN1c2ccc(Cl)cc2N=C(N2CCN(C)CC2)c2ccccc21	Ki	'='	13.0	nM	7.89			UO_0000065	16.57	0.32	3.42	13.05	False	CHEMBL911523	Displacement of [3H]SCH 23390 from dopamine D1 receptor expressed in CHO cells	B	BAO_0000219	cell-based format	Homo sapiens	None	None	CHO	None	CHEMBL2056	Dopamine D1 receptor	Homo sapiens	SINGLE PROTEIN	CHEMBL1146903	1	Scientific Literature	Bioorg. Med. Chem. Lett.	2006	CHEMBL3308072
CHEMBL608530		0	386.59	0	4.90	3	CN1CCCC[C@H]1CCN1c2ccccc2Sc2ccc([S+](C)[O-])cc21	IC50						Not Determined						False	CHEMBL834113	Antagonism of D1 dopamine receptor of human was determined in C6D1 low-density cells by using cyclic AMP assay Htr2a	F	BAO_0000219	cell-based format	Homo sapiens	None	None	None	None	CHEMBL2056	Dopamine D1 receptor	Homo sapiens	SINGLE PROTEIN	CHEMBL1137093	1	Scientific Literature	Bioorg. Med. Chem. Lett.	2004	None
CHEMBL184770		0	335.46	0	2.94	2	Cc1cccc(N2CCN(CCc3ccc4[nH]nnc4c3)CC2)c1C	Ki	'='	4677.35	nM	5.33			UO_0000065	15.89	0.29	2.39	11.09	True	CHEMBL838637	Binding affinity against Dopamine receptor D1	B	BAO_0000357	single protein format	None	None	None	None	None	CHEMBL2056	Dopamine D1 receptor	Homo sapiens	SINGLE PROTEIN	CHEMBL1137161	1	Scientific Literature	Bioorg. Med. Chem. Lett.	2004	None
CHEMBL213577		0	460.97	1	5.06	1f	Clc1ccc2c(c1)N=C(N1CCN(Cc3ccc4c(c3)OCCO4)CC1)c1ccccc1N2	Ki	'='	583.0	nM	6.23			UO_0000065	13.52	0.26	1.17	12.64	False	CHEMBL911523	Displacement of [3H]SCH 23390 from dopamine D1 receptor expressed in CHO cells	B	BAO_0000219	cell-based format	Homo sapiens	None	None	CHO	None	CHEMBL2056	Dopamine D1 receptor	Homo sapiens	SINGLE PROTEIN	CHEMBL1146903	1	Scientific Literature	Bioorg. Med. Chem. Lett.	2006	CHEMBL3308072
CHEMBL216047		0	562.55	2	7.07	6h	O=C(NN1c2ccc(Cl)cc2N=C(N2CCN(CC3CCCCC3)CC2)c2ccccc21)c1ccccc1Cl	Ki	'='	294.0	nM	6.53			UO_0000065	11.61	0.23	-0.54	12.76	False	CHEMBL911523	Displacement of [3H]SCH 23390 from dopamine D1 receptor expressed in CHO cells	B	BAO_0000219	cell-based format	Homo sapiens	None	None	CHO	None	CHEMBL2056	Dopamine D1 receptor	Homo sapiens	SINGLE PROTEIN	CHEMBL1146903	1	Scientific Literature	Bioorg. Med. Chem. Lett.	2006	CHEMBL3308072
CHEMBL215842		0	494.43	1	5.51	6b	CCN1CCN(C2=Nc3cc(Cl)ccc3N(NC(=O)c3ccccc3Cl)c3ccccc32)CC1	Ki	'='	54.0	nM	7.27			UO_0000065	14.70	0.29	1.76	14.20	False	CHEMBL911523	Displacement of [3H]SCH 23390 from dopamine D1 receptor expressed in CHO cells	B	BAO_0000219	cell-based format	Homo sapiens	None	None	CHO	None	CHEMBL2056	Dopamine D1 receptor	Homo sapiens	SINGLE PROTEIN	CHEMBL1146903	1	Scientific Literature	Bioorg. Med. Chem. Lett.	2006	CHEMBL3308072
CHEMBL215997		0	446.94	0	3.86	3q	CN1CCN(C2=Nc3cc(Cl)ccc3N(NC(=O)c3cccnc3)c3ccccc32)CC1	Ki	'='	85.0	nM	7.07			UO_0000065	15.82	0.30	3.21	11.04	False	CHEMBL911523	Displacement of [3H]SCH 23390 from dopamine D1 receptor expressed in CHO cells	B	BAO_0000219	cell-based format	Homo sapiens	None	None	CHO	None	CHEMBL2056	Dopamine D1 receptor	Homo sapiens	SINGLE PROTEIN	CHEMBL1146903	1	Scientific Literature	Bioorg. Med. Chem. Lett.	2006	CHEMBL3308072
CHEMBL377877		0	524.85	2	5.22	3g	CN1CCN(C2=Nc3cc(Cl)ccc3N(NC(=O)c3ccccc3Br)c3ccccc32)CC1	Ki	'='	16.0	nM	7.80			UO_0000065	14.85	0.32	2.58	15.23	False	CHEMBL911523	Displacement of [3H]SCH 23390 from dopamine D1 receptor expressed in CHO cells	B	BAO_0000219	cell-based format	Homo sapiens	None	None	CHO	None	CHEMBL2056	Dopamine D1 receptor	Homo sapiens	SINGLE PROTEIN	CHEMBL1146903	1	Scientific Literature	Bioorg. Med. Chem. Lett.	2006	CHEMBL3308072
CHEMBL372222		0	463.97	0	3.47	1	Cc1ccc(-c2cc3[nH]c(=O)n(CCN4CCN(c5ccccc5Cl)CC4)c(=O)c3[nH]2)cc1	Ki	'>'	10000.0	nM				UO_0000065					False	CHEMBL864518	Binding affinity to dopamine D1 receptor	B	BAO_0000357	single protein format	Homo sapiens	None	None	None	None	CHEMBL2056	Dopamine D1 receptor	Homo sapiens	SINGLE PROTEIN	CHEMBL1148546	1	Scientific Literature	Bioorg. Med. Chem. Lett.	2006	None
CHEMBL199875		0	479.97	0	3.17	29	COc1ccccc1N1CCN(CCn2c(=O)[nH]c3[nH]c(-c4ccc(Cl)cc4)cc3c2=O)CC1	Ki						Not Determined						False	CHEMBL864518	Binding affinity to dopamine D1 receptor	B	BAO_0000357	single protein format	Homo sapiens	None	None	None	None	CHEMBL2056	Dopamine D1 receptor	Homo sapiens	SINGLE PROTEIN	CHEMBL1148546	1	Scientific Literature	Bioorg. Med. Chem. Lett.	2006	None
CHEMBL370136		0	479.97	0	3.17	28	COc1ccc(-c2cc3c(=O)n(CCN4CCN(c5ccccc5Cl)CC4)c(=O)[nH]c3[nH]2)cc1	Ki	'='	271.6	nM	6.57			UO_0000065	13.68	0.26	3.40	7.60	False	CHEMBL864518	Binding affinity to dopamine D1 receptor	B	BAO_0000357	single protein format	Homo sapiens	None	None	None	None	CHEMBL2056	Dopamine D1 receptor	Homo sapiens	SINGLE PROTEIN	CHEMBL1148546	1	Scientific Literature	Bioorg. Med. Chem. Lett.	2006	None
CHEMBL370594		0	459.55	0	2.82	19	COc1ccccc1N1CCN(CCn2c(=O)[nH]c3[nH]c(-c4ccccc4C)cc3c2=O)CC1	Ki						Not Determined						False	CHEMBL864518	Binding affinity to dopamine D1 receptor	B	BAO_0000357	single protein format	Homo sapiens	None	None	None	None	CHEMBL2056	Dopamine D1 receptor	Homo sapiens	SINGLE PROTEIN	CHEMBL1148546	1	Scientific Literature	Bioorg. Med. Chem. Lett.	2006	None
CHEMBL3325906		0	372.51	0	4.93	13c	Cc1cccc(CNc2cc3c(cc2O)C(c2ccccc2)CN(C)CC3)c1	Ki	'='	370.0	nM	6.43			UO_0000065	17.27	0.31	1.50	18.12	False	CHEMBL3364543	Displacement of [3H]SCH23390 from human dopamine D1 receptor expressed in HEK293 cell membranes by liquid scintillation counting based competition binding assay	B	BAO_0000219	cell-based format	Homo sapiens	None	None	HEK293	None	CHEMBL2056	Dopamine D1 receptor	Homo sapiens	SINGLE PROTEIN	CHEMBL3351966	1	Scientific Literature	Eur. J. Med. Chem.	2014	CHEMBL3307715
CHEMBL197968		0	459.55	0	2.82	25	COc1ccccc1N1CCN(CCn2c(=O)[nH]c3[nH]c(-c4ccc(C)cc4)cc3c2=O)CC1	Ki						Not Determined						False	CHEMBL864518	Binding affinity to dopamine D1 receptor	B	BAO_0000357	single protein format	Homo sapiens	None	None	None	None	CHEMBL2056	Dopamine D1 receptor	Homo sapiens	SINGLE PROTEIN	CHEMBL1148546	1	Scientific Literature	Bioorg. Med. Chem. Lett.	2006	None
CHEMBL199839		0	616.98	2	6.11	6c	CCNC(=O)N1CCCN(c2ccc(C(=O)NCCc3ccc(Cl)cc3Cl)cc2NC(=O)c2cccc(Cl)c2)CC1	Inhibition	'<'	50.0	%				UO_0000187					False	CHEMBL863293	Inhibitory activity against D1 receptor by radioligand binding assay at 10 uM	B	BAO_0000357	single protein format	Homo sapiens	None	None	None	None	CHEMBL2056	Dopamine D1 receptor	Homo sapiens	SINGLE PROTEIN	CHEMBL1148557	1	Scientific Literature	Bioorg. Med. Chem. Lett.	2006	None
CHEMBL595449		0	350.47	0	4.00	5b	CN(C)Cc1nc(-c2ccc(C(C)(C)C)cc2)n(-c2cccc(O)c2)n1	IC50	'>'	10000.0	nM				UO_0000065					False	CHEMBL1050443	Inhibition of dopamine D1 receptor	B	BAO_0000357	single protein format	None	None	None	None	None	CHEMBL2056	Dopamine D1 receptor	Homo sapiens	SINGLE PROTEIN	CHEMBL1152515	1	Scientific Literature	Bioorg. Med. Chem.	2009	None
CHEMBL2057438		0	369.42	0	2.58	18b	COc1cc(OC)c2c(c1CO)C[C@H]1c3cc4c(cc3CCN1C2)OCO4	Ki	'='	182.41	nM	6.74			UO_0000065	18.24	0.34	4.16	11.16	True	CHEMBL2060920	Displacement of [3H]SCH23390 from human dopamine D1 receptor expressed in HEK293 cells	B	BAO_0000219	cell-based format	Homo sapiens	None	None	HEK293	None	CHEMBL2056	Dopamine D1 receptor	Homo sapiens	SINGLE PROTEIN	CHEMBL2057072	1	Scientific Literature	Bioorg. Med. Chem.	2012	CHEMBL3307715
CHEMBL200319		0	348.45	0	2.43	22	COC1(C#CC(O)(c2ccccc2)c2cccnc2)CN2CCC1CC2	Inhibition						Not Active						False	CHEMBL870594	Inhibition of dopamine receptor D1 at 10 uM	B	BAO_0000357	single protein format	Homo sapiens	None	None	None	None	CHEMBL2056	Dopamine D1 receptor	Homo sapiens	SINGLE PROTEIN	CHEMBL1147773	1	Scientific Literature	Bioorg. Med. Chem. Lett.	2006	None
CHEMBL379450		0	380.54	1	5.40	1c	c1ccc(CCN2CCc3ccccc3Cc3[nH]c4ccccc4c3CC2)cc1	Ki	'>'	10000.0	nM				UO_0000065					False	CHEMBL859830	Inhibition of binding to human D1 receptor expressed in HEK 293 cells by functional calcium assay	F	BAO_0000219	cell-based format	Homo sapiens	None	None	HEK293	None	CHEMBL2056	Dopamine D1 receptor	Homo sapiens	SINGLE PROTEIN	CHEMBL1147728	1	Scientific Literature	J. Med. Chem.	2006	CHEMBL3307715
CHEMBL2396663		0	414.59	1	5.69	(S)-1	C#CC1=CC[C@@H](N(CCC)CCCCNC(=O)c2ccc(-c3ccccc3)cc2)CC1	Ki	'='	13000.0	nM	4.89			UO_0000065	11.79	0.22	-0.80	15.11	False	CHEMBL3578852	Displacement of [3H]SCH23390 from human dopamine D1 receptor transfected in HEK293 cells after 1 hr by scintillation counting analysis	B	BAO_0000219	cell-based format	Homo sapiens	None	None	HEK293	None	CHEMBL2056	Dopamine D1 receptor	Homo sapiens	SINGLE PROTEIN	CHEMBL3576771	1	Scientific Literature	J. Med. Chem.	2015	CHEMBL3307715
CHEMBL3577345		0	591.80	2	5.58	(R)-4	CCCCn1cc(CCCOc2ccc(C(=O)NCCCCN(CCC)[C@@H]3CCc4c(O)cccc4C3)cc2OC)nn1	Ki	'='	23000.0	nM	4.64			UO_0000065	7.84	0.15	-0.94	4.56	False	CHEMBL3578852	Displacement of [3H]SCH23390 from human dopamine D1 receptor transfected in HEK293 cells after 1 hr by scintillation counting analysis	B	BAO_0000219	cell-based format	Homo sapiens	None	None	HEK293	None	CHEMBL2056	Dopamine D1 receptor	Homo sapiens	SINGLE PROTEIN	CHEMBL3576771	1	Scientific Literature	J. Med. Chem.	2015	CHEMBL3307715
CHEMBL386491		0	288.39	0	4.06	10	c1ccc2c(c1)CCN1CCCc3c([nH]c4ccccc34)C21	Activity						Not Active						False	CHEMBL912404	Activity at human D1 dopamine receptor expressed in HEK293 cells by calcium fluorescence assay	B	BAO_0000219	cell-based format	Homo sapiens	None	None	HEK293	None	CHEMBL2056	Dopamine D1 receptor	Homo sapiens	SINGLE PROTEIN	CHEMBL1137400	1	Scientific Literature	J. Med. Chem.	2006	CHEMBL3307715
CHEMBL386491		0	288.39	0	4.06	10	c1ccc2c(c1)CCN1CCCc3c([nH]c4ccccc34)C21	Activity						Not Active						False	CHEMBL908356	Displacement of [3H]SCH 23390 from human D1 dopamine receptor expressed in HEK293 cells	B	BAO_0000219	cell-based format	Homo sapiens	None	None	HEK293	None	CHEMBL2056	Dopamine D1 receptor	Homo sapiens	SINGLE PROTEIN	CHEMBL1137400	1	Scientific Literature	J. Med. Chem.	2006	CHEMBL3307715
CHEMBL387250		0	269.30	0	2.09	(+)-6	Oc1cc2c(cc1O)[C@H]1c3ccccc3CN[C@@H]1CO2	EC50	'='	29.0	nM	7.54			UO_0000065					False	CHEMBL910610	Activity at human dopamine D1 receptor expressed in HEK293 cells assessed as stimulation of cAMP production	F	BAO_0000219	cell-based format	Homo sapiens	None	None	HEK293	None	CHEMBL2056	Dopamine D1 receptor	Homo sapiens	SINGLE PROTEIN	CHEMBL1137342	1	Scientific Literature	J. Med. Chem.	2006	CHEMBL3307715
CHEMBL384046		0	269.30	0	2.09	(-)-6	Oc1cc2c(cc1O)[C@@H]1c3ccccc3CN[C@H]1CO2	Intrinsic activity	'='	87.0	nM				UO_0000065					False	CHEMBL910611	Intrinsic activity at human dopamine D1 receptor expressed in HEK293 cells assessed as stimulation of cAMP production relative to dopamine	F	BAO_0000219	cell-based format	Homo sapiens	None	None	HEK293	None	CHEMBL2056	Dopamine D1 receptor	Homo sapiens	SINGLE PROTEIN	CHEMBL1137342	1	Scientific Literature	J. Med. Chem.	2006	CHEMBL3307715
CHEMBL2385464		0	547.64	2	7.59	30	COc1cc(-c2ccc(COc3ccc4c(c3F)[C@]3(CCC4)C[C@H]3C(=O)O)cc2[C@@H]2CCCC2(C)C)c(F)cn1	Inhibition	'<'	70.0	%				UO_0000187					False	CHEMBL2388536	Inhibition of human dopamine D1 receptor at 10 uM relative to control	B	BAO_0000357	single protein format	Homo sapiens	None	None	None	None	CHEMBL2056	Dopamine D1 receptor	Homo sapiens	SINGLE PROTEIN	CHEMBL2384969	1	Scientific Literature	ACS Med. Chem. Lett.	2013	None
CHEMBL2385460		0	514.64	2	7.66	26, AM-5262	COc1ccc(F)c(-c2ccc(COc3ccc4c(c3)[C@]3(CC4)C[C@H]3C(=O)O)cc2[C@@H]2CCCC2(C)C)c1	Inhibition	'<'	70.0	%				UO_0000187					False	CHEMBL2388536	Inhibition of human dopamine D1 receptor at 10 uM relative to control	B	BAO_0000357	single protein format	Homo sapiens	None	None	None	None	CHEMBL2056	Dopamine D1 receptor	Homo sapiens	SINGLE PROTEIN	CHEMBL2384969	1	Scientific Literature	ACS Med. Chem. Lett.	2013	None
CHEMBL908	CHLORPROTHIXENE	4	315.87	1	5.19	4	CN(C)CC/C=C1/c2ccccc2Sc2ccc(Cl)cc21	Ki	'='	18.0	nM	7.75			UO_0000065	24.52	0.50	2.55	239.03	False	CHEMBL1030598	Displacement of [3H]SCH23390 from human dopamine D1 receptor expressed in HEK cells	B	BAO_0000219	cell-based format	Homo sapiens	None	None	HEK293	None	CHEMBL2056	Dopamine D1 receptor	Homo sapiens	SINGLE PROTEIN	CHEMBL1149085	1	Scientific Literature	Bioorg. Med. Chem. Lett.	2009	CHEMBL3307715
CHEMBL505308		0	336.23	0	2.38	(+/-)-1, R/S(+/-)-SKF-38393	Br.Oc1cc2c(cc1O)C(c1ccccc1)CNCC2	Ki	'='	190.0	nM	6.72			UO_0000065	26.32	0.48	4.34	12.80	False	CHEMBL993383	Displacement of [3H]SCH23390 from human dopamine D1 receptor expressed in HEK293 cells	B	BAO_0000219	cell-based format	Homo sapiens	None	None	HEK293	None	CHEMBL2056	Dopamine D1 receptor	Homo sapiens	SINGLE PROTEIN	CHEMBL1142503	1	Scientific Literature	Bioorg. Med. Chem.	2008	CHEMBL3307715
CHEMBL521012		0	388.26	0	2.78	(+/-)-14	Br.O=c1ccc2c3c(cc(O)c2o1)C(c1ccccc1)CNCC3	Activity	'<'	80.0	%				UO_0000187					False	CHEMBL993384	Displacement of [3H]SCH23390 from human dopamine D1 receptor expressed in HEK293 cells at 10 uM	B	BAO_0000219	cell-based format	Homo sapiens	None	None	HEK293	None	CHEMBL2056	Dopamine D1 receptor	Homo sapiens	SINGLE PROTEIN	CHEMBL1142503	1	Scientific Literature	Bioorg. Med. Chem.	2008	CHEMBL3307715
CHEMBL520821		0	490.44	1	5.85	(+/-)-17b	Br.Cc1cccc(C2CN(C)CCc3c2cc(O)c(O)c3-c2ccc3ccccc3c2)c1	Ki	'='	4.88	nM	8.31			UO_0000065	20.30	0.37	2.46	19.02	False	CHEMBL993383	Displacement of [3H]SCH23390 from human dopamine D1 receptor expressed in HEK293 cells	B	BAO_0000219	cell-based format	Homo sapiens	None	None	HEK293	None	CHEMBL2056	Dopamine D1 receptor	Homo sapiens	SINGLE PROTEIN	CHEMBL1142503	1	Scientific Literature	Bioorg. Med. Chem.	2008	CHEMBL3307715
CHEMBL564909		0	393.91	0	4.91	21	CCN1CCc2cc(-c3ccccc3)cc3c2[C@H]1Cc1ccc(O)c(O)c1-3.Cl	Ki	'='	31.0	nM	7.51			UO_0000065	21.01	0.38	2.60	17.18	False	CHEMBL1053912	Displacement of [3H]SCH23390 from dopamine D1 receptor expressed in Ltk deficient fibroblast cells by liquid scintillation counting	B	BAO_0000219	cell-based format	None	None	None	Fibroblast	None	CHEMBL2056	Dopamine D1 receptor	Homo sapiens	SINGLE PROTEIN	CHEMBL1152940	1	Scientific Literature	Bioorg. Med. Chem.	2009	CHEMBL3308065
CHEMBL277120		0	212.30	0	2.25	SID90341223	c1ccc2c(N3CCNCC3)cccc2c1	Potency		3662.4	nM			inactive	UO_0000065					False	CHEMBL1738091	PUBCHEM_BIOASSAY: HTS Assay for Allosteric Agonists of the Human D1 Dopamine Receptor: Primary Screen for Potentiators. (Class of assay: confirmatory) [Related pubchem assays (depositor defined):AID488989, AID488993, AID488995]	F	BAO_0000019	assay format	Homo sapiens	None	None	None	None	CHEMBL2056	Dopamine D1 receptor	Homo sapiens	SINGLE PROTEIN	CHEMBL1201862	7	PubChem BioAssays			None
CHEMBL45244	PD-168,077	0	334.42	0	2.38	SID90341756	Cc1cccc(C(=O)NCN2CCN(c3ccccc3C#N)CC2)c1	Potency		4610.6	nM			inactive	UO_0000065					False	CHEMBL1738091	PUBCHEM_BIOASSAY: HTS Assay for Allosteric Agonists of the Human D1 Dopamine Receptor: Primary Screen for Potentiators. (Class of assay: confirmatory) [Related pubchem assays (depositor defined):AID488989, AID488993, AID488995]	F	BAO_0000019	assay format	Homo sapiens	None	None	None	None	CHEMBL2056	Dopamine D1 receptor	Homo sapiens	SINGLE PROTEIN	CHEMBL1201862	7	PubChem BioAssays			None
CHEMBL459373		0	536.19	2	7.72	14	CN(CCCN1c2ccccc2Sc2ccc(Cl)cc21)Cc1ccc(OCCCN2CCCCC2)cc1	Ki	'='	232.0	nM	6.63			UO_0000065	12.37	0.24	-1.09	35.01	False	CHEMBL1030598	Displacement of [3H]SCH23390 from human dopamine D1 receptor expressed in HEK cells	B	BAO_0000219	cell-based format	Homo sapiens	None	None	HEK293	None	CHEMBL2056	Dopamine D1 receptor	Homo sapiens	SINGLE PROTEIN	CHEMBL1149085	1	Scientific Literature	Bioorg. Med. Chem. Lett.	2009	CHEMBL3307715
CHEMBL1672310		0	341.43	0	4.27	11b, MCL-522	CCCN1CCc2cc(OCCF)cc3c2[C@H]1Cc1cccc(O)c1-3	Ki						Not Active						False	CHEMBL1680104	Binding affinity to dopamine D1 receptor high binding site by radioligand displacement assay	B	BAO_0000357	single protein format	None	None	None	None	None	CHEMBL2056	Dopamine D1 receptor	Homo sapiens	SINGLE PROTEIN	CHEMBL1671824	1	Scientific Literature	ACS Med. Chem. Lett.	2011	None
CHEMBL1672312		0	327.40	0	3.88	11d, MCL-538	CCN1CCc2cc(OCCF)cc3c2[C@H]1Cc1cccc(O)c1-3	Ki						Not Active						False	CHEMBL1680104	Binding affinity to dopamine D1 receptor high binding site by radioligand displacement assay	B	BAO_0000357	single protein format	None	None	None	None	None	CHEMBL2056	Dopamine D1 receptor	Homo sapiens	SINGLE PROTEIN	CHEMBL1671824	1	Scientific Literature	ACS Med. Chem. Lett.	2011	None
CHEMBL1672306		0	343.40	0	3.59	8d, MCL-528	CCN1CCc2cc(OCCF)cc3c2[C@H]1Cc1ccc(O)c(O)c1-3	Ki						Not Active						False	CHEMBL1680104	Binding affinity to dopamine D1 receptor high binding site by radioligand displacement assay	B	BAO_0000357	single protein format	None	None	None	None	None	CHEMBL2056	Dopamine D1 receptor	Homo sapiens	SINGLE PROTEIN	CHEMBL1671824	1	Scientific Literature	ACS Med. Chem. Lett.	2011	None
CHEMBL53294		0	325.41	0	3.64	2b, 2-OMe-NPA	CCCN1CCc2cc(OC)cc3c2[C@H]1Cc1ccc(O)c(O)c1-3	Ki	'>'	5000.0	nM				UO_0000065					False	CHEMBL1680103	Binding affinity to dopamine D1 receptor low binding site by radioligand displacement assay	B	BAO_0000357	single protein format	None	None	None	None	None	CHEMBL2056	Dopamine D1 receptor	Homo sapiens	SINGLE PROTEIN	CHEMBL1671824	1	Scientific Literature	ACS Med. Chem. Lett.	2011	None
CHEMBL106622		0	313.37	0	3.77	2c, 2-F-NPA	CCCN1CCc2cc(F)cc3c2[C@H]1Cc1ccc(O)c(O)c1-3	Ki						Not Active						False	CHEMBL1680104	Binding affinity to dopamine D1 receptor high binding site by radioligand displacement assay	B	BAO_0000357	single protein format	None	None	None	None	None	CHEMBL2056	Dopamine D1 receptor	Homo sapiens	SINGLE PROTEIN	CHEMBL1671824	1	Scientific Literature	ACS Med. Chem. Lett.	2011	None
CHEMBL64	ISONIAZID	4	137.14	0	-0.31	ISONIAZID	NNC(=O)c1ccncc1	Ki						Not Active (inhibition < 50% @ 10 uM and thus dose-reponse curve not measured)						False	CHEMBL1909139	DRUGMATRIX: Dopamine D1 radioligand binding (ligand: [3H] SCH-23390)	B	BAO_0000249	cell membrane format	None	None	None	CHO	Membrane	CHEMBL2056	Dopamine D1 receptor	Homo sapiens	SINGLE PROTEIN	CHEMBL1909046	15	DrugMatrix			CHEMBL3308072
CHEMBL1201151	MESTRANOL	4	310.44	0	3.92	MESTRANOL	C#C[C@]1(O)CC[C@H]2[C@@H]3CCc4cc(OC)ccc4[C@H]3CC[C@@]21C	IC50						Not Active (inhibition < 50% @ 10 uM and thus dose-reponse curve not measured)						False	CHEMBL1909139	DRUGMATRIX: Dopamine D1 radioligand binding (ligand: [3H] SCH-23390)	B	BAO_0000249	cell membrane format	None	None	None	CHO	Membrane	CHEMBL2056	Dopamine D1 receptor	Homo sapiens	SINGLE PROTEIN	CHEMBL1909046	15	DrugMatrix			CHEMBL3308072
CHEMBL86	METOCLOPRAMIDE	4	299.80	0	2.00	METOCLOPRAMIDE	CCN(CC)CCNC(=O)c1cc(Cl)c(N)cc1OC	Ki						Not Active (inhibition < 50% @ 10 uM and thus dose-reponse curve not measured)						False	CHEMBL1909139	DRUGMATRIX: Dopamine D1 radioligand binding (ligand: [3H] SCH-23390)	B	BAO_0000249	cell membrane format	None	None	None	CHO	Membrane	CHEMBL2056	Dopamine D1 receptor	Homo sapiens	SINGLE PROTEIN	CHEMBL1909046	15	DrugMatrix			CHEMBL3308072
CHEMBL184618	FRAMYCETIN	3	614.65	3	-8.90	NEOMYCIN	NC[C@@H]1O[C@H](O[C@@H]2[C@@H](CO)O[C@@H](O[C@@H]3[C@@H](O)[C@H](N)C[C@H](N)[C@H]3O[C@H]3O[C@H](CN)[C@@H](O)[C@H](O)[C@H]3N)[C@@H]2O)[C@H](N)[C@@H](O)[C@@H]1O	Ki						Not Active (inhibition < 50% @ 10 uM and thus dose-reponse curve not measured)						False	CHEMBL1909139	DRUGMATRIX: Dopamine D1 radioligand binding (ligand: [3H] SCH-23390)	B	BAO_0000249	cell membrane format	None	None	None	CHO	Membrane	CHEMBL2056	Dopamine D1 receptor	Homo sapiens	SINGLE PROTEIN	CHEMBL1909046	15	DrugMatrix			CHEMBL3308072
CHEMBL1430	PENICILLAMINE	4	149.22	0	0.11	PENICILLAMINE	CC(C)(S)[C@@H](N)C(=O)O	Ki						Not Active (inhibition < 50% @ 10 uM and thus dose-reponse curve not measured)						False	CHEMBL1909139	DRUGMATRIX: Dopamine D1 radioligand binding (ligand: [3H] SCH-23390)	B	BAO_0000249	cell membrane format	None	None	None	CHO	Membrane	CHEMBL2056	Dopamine D1 receptor	Homo sapiens	SINGLE PROTEIN	CHEMBL1909046	15	DrugMatrix			CHEMBL3308072
CHEMBL2106399	KITASAMYCIN	0	785.97	2	2.44	KITASAMYCIN	CO[C@@H]1[C@@H](O[C@@H]2O[C@H](C)[C@@H](O[C@H]3C[C@@](C)(O)[C@@H](OC(=O)CC(C)C)[C@H](C)O3)[C@H](N(C)C)[C@H]2O)[C@@H](CC=O)C[C@@H](C)[C@@H](O)/C=C/C=C/C[C@@H](C)OC(=O)C[C@H]1O	Ki						Not Active (inhibition < 50% @ 10 uM and thus dose-reponse curve not measured)						False	CHEMBL1909139	DRUGMATRIX: Dopamine D1 radioligand binding (ligand: [3H] SCH-23390)	B	BAO_0000249	cell membrane format	None	None	None	CHO	Membrane	CHEMBL2056	Dopamine D1 receptor	Homo sapiens	SINGLE PROTEIN	CHEMBL1909046	15	DrugMatrix			CHEMBL3308072
CHEMBL584	NELFINAVIR	4	567.80	1	4.75	NELFINAVIR	Cc1c(O)cccc1C(=O)N[C@@H](CSc1ccccc1)[C@H](O)CN1C[C@H]2CCCC[C@H]2C[C@H]1C(=O)NC(C)(C)C	IC50	'='	12935.0	nM	4.89			UO_0000065	8.61	0.17	0.14	4.80	False	CHEMBL1909139	DRUGMATRIX: Dopamine D1 radioligand binding (ligand: [3H] SCH-23390)	B	BAO_0000249	cell membrane format	None	None	None	CHO	Membrane	CHEMBL2056	Dopamine D1 receptor	Homo sapiens	SINGLE PROTEIN	CHEMBL1909046	15	DrugMatrix			CHEMBL3308072
CHEMBL61	PODOFILOX	4	414.41	0	2.41	PODOPHYLLOTOXIN	COc1cc([C@@H]2c3cc4c(cc3[C@H](O)[C@H]3COC(=O)[C@H]23)OCO4)cc(OC)c1OC	Ki						Not Active (inhibition < 50% @ 10 uM and thus dose-reponse curve not measured)						False	CHEMBL1909139	DRUGMATRIX: Dopamine D1 radioligand binding (ligand: [3H] SCH-23390)	B	BAO_0000249	cell membrane format	None	None	None	CHO	Membrane	CHEMBL2056	Dopamine D1 receptor	Homo sapiens	SINGLE PROTEIN	CHEMBL1909046	15	DrugMatrix			CHEMBL3308072
CHEMBL1224034		0	336.43	0	3.88	8	O=C(NC1CCCCC1)N1OCC2CSc3ccc(F)cc3C21	Inhibition	'='	14.0	%				UO_0000187					False	CHEMBL1225564	Displacement of [3H]SCH233930 from human dopamine D1 receptor at 10 uM	B	BAO_0000357	single protein format	Homo sapiens	None	None	None	None	CHEMBL2056	Dopamine D1 receptor	Homo sapiens	SINGLE PROTEIN	CHEMBL1221330	1	Scientific Literature	Bioorg. Med. Chem. Lett.	2010	None
CHEMBL1762	TOCAINIDE	4	192.26	0	1.59	TOCAINIDE	Cc1cccc(C)c1NC(=O)C(C)N	Ki						Not Active (inhibition < 50% @ 10 uM and thus dose-reponse curve not measured)						False	CHEMBL1909139	DRUGMATRIX: Dopamine D1 radioligand binding (ligand: [3H] SCH-23390)	B	BAO_0000249	cell membrane format	None	None	None	CHO	Membrane	CHEMBL2056	Dopamine D1 receptor	Homo sapiens	SINGLE PROTEIN	CHEMBL1909046	15	DrugMatrix			CHEMBL3308072
CHEMBL28079	ZAPRINAST	0	271.28	0	1.50	ZAPRINAST	CCCOc1ccccc1-c1nc2nn[nH]c2c(=O)[nH]1	IC50						Not Active (inhibition < 50% @ 10 uM and thus dose-reponse curve not measured)						False	CHEMBL1909139	DRUGMATRIX: Dopamine D1 radioligand binding (ligand: [3H] SCH-23390)	B	BAO_0000249	cell membrane format	None	None	None	CHO	Membrane	CHEMBL2056	Dopamine D1 receptor	Homo sapiens	SINGLE PROTEIN	CHEMBL1909046	15	DrugMatrix			CHEMBL3308072
CHEMBL56564	TROPISETRON	4	284.36	0	2.95	TROPISETRON	CN1[C@H]2CC[C@@H]1C[C@H](OC(=O)c1c[nH]c3ccccc13)C2	IC50						Not Active (inhibition < 50% @ 10 uM and thus dose-reponse curve not measured)						False	CHEMBL1909139	DRUGMATRIX: Dopamine D1 radioligand binding (ligand: [3H] SCH-23390)	B	BAO_0000249	cell membrane format	None	None	None	CHO	Membrane	CHEMBL2056	Dopamine D1 receptor	Homo sapiens	SINGLE PROTEIN	CHEMBL1909046	15	DrugMatrix			CHEMBL3308072
CHEMBL1454	LEVAMISOLE	4	204.30	0	2.15	LEVAMISOLE	c1ccc([C@H]2CN3CCSC3=N2)cc1	Ki						Not Active (inhibition < 50% @ 10 uM and thus dose-reponse curve not measured)						False	CHEMBL1909139	DRUGMATRIX: Dopamine D1 radioligand binding (ligand: [3H] SCH-23390)	B	BAO_0000249	cell membrane format	None	None	None	CHO	Membrane	CHEMBL2056	Dopamine D1 receptor	Homo sapiens	SINGLE PROTEIN	CHEMBL1909046	15	DrugMatrix			CHEMBL3308072
CHEMBL1651219		0	479.99	1	6.78	3	O=C(O)c1cc(-c2cccc(COc3ccc4c(=O)n(C5CCCC5)sc4c3)c2)ccc1Cl	Inhibition	'='	50.0	%				UO_0000187					False	CHEMBL2183958	Inhibition of radioligand binding to human dopamine D1 receptor at 10 uM	B	BAO_0000357	single protein format	Homo sapiens	None	None	None	None	CHEMBL2056	Dopamine D1 receptor	Homo sapiens	SINGLE PROTEIN	CHEMBL2177081	1	Scientific Literature	J. Med. Chem.	2012	None
CHEMBL1448088		0	473.30	2	-1.02	SID90341682	CSc1nc(N)c2ncn([C@@H]3O[C@H](COP(=O)(O)OP(=O)(O)O)C(O)[C@H]3O)c2n1	Potency		7943.3	nM			inconclusive	UO_0000065					False	CHEMBL1737859	PUBCHEM_BIOASSAY: HTS Assay for Allosteric Agonists of the Human D1 Dopamine Receptor: Primary Screen for Agonists. (Class of assay: confirmatory) [Related pubchem assays (depositor defined):AID488989, AID488993, AID488995]	F	BAO_0000019	assay format	Homo sapiens	None	None	None	None	CHEMBL2056	Dopamine D1 receptor	Homo sapiens	SINGLE PROTEIN	CHEMBL1201862	7	PubChem BioAssays			None
CHEMBL599760		0	425.56	0	2.58	16, RO-85	CC(=O)N1CCN(C[C@@H](C)NC(=O)c2cc3c(-c4ccccc4)nn(C)c3s2)CC1	Activity	'>'	50.0	%				UO_0000187					False	CHEMBL1068181	Displacement of [3H]SCH 23390 from human recombinant dopamine D1 receptor expressed in CHO cells at 10 uM after 60 mins by scintillation counting	B	BAO_0000219	cell-based format	Homo sapiens	None	None	CHO	None	CHEMBL2056	Dopamine D1 receptor	Homo sapiens	SINGLE PROTEIN	CHEMBL1159093	1	Scientific Literature	Bioorg. Med. Chem. Lett.	2010	CHEMBL3308072
CHEMBL607559		0	289.38	0	4.49	21	Cc1cc2ccc3c(c2o1)-c1cccc2c1[C@@H](C3)N(C)CC2	Ki	'>'	10000.0	nM				UO_0000065					False	CHEMBL1065706	Displacement of [3H]SCH23390 from dopamine D1 receptor expressed in HEK293 cells by liquid scintillation counting	B	BAO_0000219	cell-based format	None	None	None	HEK293	None	CHEMBL2056	Dopamine D1 receptor	Homo sapiens	SINGLE PROTEIN	CHEMBL1159064	1	Scientific Literature	J. Med. Chem.	2010	CHEMBL3307715
CHEMBL1824777		0	279.81	0	2.77	9	Cl.OC12CC3CC(CC(C3)N1Cc1ccccc1)C2	Inhibition	'<'	50.0	%				UO_0000187					False	CHEMBL1826281	Inhibition of D1 dopamine receptor at 10 uM by NIMH PDSP	B	BAO_0000357	single protein format	None	None	None	None	None	CHEMBL2056	Dopamine D1 receptor	Homo sapiens	SINGLE PROTEIN	CHEMBL1821607	1	Scientific Literature	Bioorg. Med. Chem. Lett.	2011	None
CHEMBL62	SCH-23390	0	287.79	0	3.67	(+)-SCH-23390	CN1CCc2cc(Cl)c(O)cc2[C@@H](c2ccccc2)C1	Ki	'='	1.4	nM	8.85			UO_0000065	30.77	0.60	5.18	37.72	False	CHEMBL1073807	Binding affinity to dopamine D1 receptor	B	BAO_0000357	single protein format	None	None	None	None	None	CHEMBL2056	Dopamine D1 receptor	Homo sapiens	SINGLE PROTEIN	CHEMBL1156835	1	Scientific Literature	Bioorg. Med. Chem. Lett.	2010	None
CHEMBL596824		0	412.96	0	4.57	9b	CC(=O)N(Cc1ccc([C@H]2CN(C)CCc3cc(Cl)c(O)cc32)cc1)C1CCC1	Ki	'='	0.2	nM	9.70			UO_0000065	23.49	0.46	5.13	22.15	False	CHEMBL1073807	Binding affinity to dopamine D1 receptor	B	BAO_0000357	single protein format	None	None	None	None	None	CHEMBL2056	Dopamine D1 receptor	Homo sapiens	SINGLE PROTEIN	CHEMBL1156835	1	Scientific Literature	Bioorg. Med. Chem. Lett.	2010	None
CHEMBL599282		0	449.02	0	3.98	9c	CN1CCc2cc(Cl)c(O)cc2[C@@H](c2ccc(CN(C3CCC3)S(C)(=O)=O)cc2)C1	Ki	'='	0.5	nM	9.30			UO_0000065	20.71	0.42	5.32	15.29	False	CHEMBL1073807	Binding affinity to dopamine D1 receptor	B	BAO_0000357	single protein format	None	None	None	None	None	CHEMBL2056	Dopamine D1 receptor	Homo sapiens	SINGLE PROTEIN	CHEMBL1156835	1	Scientific Literature	Bioorg. Med. Chem. Lett.	2010	None
CHEMBL599487		0	471.02	0	4.49	9e	CN1CCc2cc(Cl)c(O)cc2[C@@H](c2ccc(CN(C)S(=O)(=O)c3ccccc3)cc2)C1	Ki	'='	0.6	nM	9.22			UO_0000065	19.58	0.39	4.73	15.16	False	CHEMBL1073807	Binding affinity to dopamine D1 receptor	B	BAO_0000357	single protein format	None	None	None	None	None	CHEMBL2056	Dopamine D1 receptor	Homo sapiens	SINGLE PROTEIN	CHEMBL1156835	1	Scientific Literature	Bioorg. Med. Chem. Lett.	2010	None
CHEMBL604132		0	399.92	0	4.12	21e	CCNC(=O)Nc1cccc2c1CC[C@H]1[C@H]2c2cc(O)c(Cl)cc2CCN1C	Ki	'='	2.4	nM	8.62			UO_0000065	21.55	0.42	4.50	13.34	False	CHEMBL1073807	Binding affinity to dopamine D1 receptor	B	BAO_0000357	single protein format	None	None	None	None	None	CHEMBL2056	Dopamine D1 receptor	Homo sapiens	SINGLE PROTEIN	CHEMBL1156835	1	Scientific Literature	Bioorg. Med. Chem. Lett.	2010	None
CHEMBL1873703	DIELDRIN	0	380.91	0	4.48	DIELDRIN	ClC1=C(Cl)[C@]2(Cl)[C@@H]3[C@@H]4C[C@H]([C@@H]3[C@@]1(Cl)C2(Cl)Cl)[C@H]1O[C@@H]41	Ki						Not Active (inhibition < 50% @ 10 uM and thus dose-reponse curve not measured)						False	CHEMBL1909139	DRUGMATRIX: Dopamine D1 radioligand binding (ligand: [3H] SCH-23390)	B	BAO_0000249	cell membrane format	None	None	None	CHO	Membrane	CHEMBL2056	Dopamine D1 receptor	Homo sapiens	SINGLE PROTEIN	CHEMBL1909046	15	DrugMatrix			CHEMBL3308072
CHEMBL1752	DYPHYLLINE	4	254.25	0	-2.21	DYPHYLLINE	Cn1c(=O)c2c(ncn2CC(O)CO)n(C)c1=O	IC50						Not Active (inhibition < 50% @ 10 uM and thus dose-reponse curve not measured)						False	CHEMBL1909139	DRUGMATRIX: Dopamine D1 radioligand binding (ligand: [3H] SCH-23390)	B	BAO_0000249	cell membrane format	None	None	None	CHO	Membrane	CHEMBL2056	Dopamine D1 receptor	Homo sapiens	SINGLE PROTEIN	CHEMBL1909046	15	DrugMatrix			CHEMBL3308072
CHEMBL422	TRIFLUOPERAZINE	4	407.51	0	4.95	TRIFLUOPERAZINE	CN1CCN(CCCN2c3ccccc3Sc3ccc(C(F)(F)F)cc32)CC1	IC50						Not Active (inhibition < 50% @ 10 uM and thus dose-reponse curve not measured)						False	CHEMBL1909139	DRUGMATRIX: Dopamine D1 radioligand binding (ligand: [3H] SCH-23390)	B	BAO_0000249	cell membrane format	None	None	None	CHO	Membrane	CHEMBL2056	Dopamine D1 receptor	Homo sapiens	SINGLE PROTEIN	CHEMBL1909046	15	DrugMatrix			CHEMBL3308072
CHEMBL689	MANNITOL	4	182.17	1	-3.59	MANNITOL	OC[C@@H](O)[C@@H](O)[C@H](O)[C@H](O)CO	Ki						Not Active (inhibition < 50% @ 10 uM and thus dose-reponse curve not measured)						False	CHEMBL1909139	DRUGMATRIX: Dopamine D1 radioligand binding (ligand: [3H] SCH-23390)	B	BAO_0000249	cell membrane format	None	None	None	CHO	Membrane	CHEMBL2056	Dopamine D1 receptor	Homo sapiens	SINGLE PROTEIN	CHEMBL1909046	15	DrugMatrix			CHEMBL3308072
CHEMBL119385	NEFLAMAPIMOD	2	436.27	1	5.49	VX-745	O=c1ncn2nc(Sc3ccc(F)cc3F)ccc2c1-c1c(Cl)cccc1Cl	Ki						Not Active (inhibition < 50% @ 10 uM and thus dose-reponse curve not measured)						False	CHEMBL1909139	DRUGMATRIX: Dopamine D1 radioligand binding (ligand: [3H] SCH-23390)	B	BAO_0000249	cell membrane format	None	None	None	CHO	Membrane	CHEMBL2056	Dopamine D1 receptor	Homo sapiens	SINGLE PROTEIN	CHEMBL1909046	15	DrugMatrix			CHEMBL3308072
CHEMBL1909065	MADURAMICIN	0	917.14	2	4.32	LYSERGOL	CO[C@H]1C[C@@H](O[C@H]2C[C@H]([C@H]3O[C@](C)(O)[C@H](C)C[C@@H]3C)O[C@H]2[C@]2(C)CC[C@H]([C@]3(C)CC[C@]4(C[C@H](O)[C@@H](C)[C@@H]([C@@H](C)[C@@H]5O[C@](O)(CC(=O)O)[C@@H](C)[C@H](OC)[C@H]5OC)O4)O3)O2)O[C@@H](C)[C@@H]1OC	IC50	'='	2908.0	nM	5.54			UO_0000065	6.04	0.12	1.22	2.65	False	CHEMBL1909139	DRUGMATRIX: Dopamine D1 radioligand binding (ligand: [3H] SCH-23390)	B	BAO_0000249	cell membrane format	None	None	None	CHO	Membrane	CHEMBL2056	Dopamine D1 receptor	Homo sapiens	SINGLE PROTEIN	CHEMBL1909046	15	DrugMatrix			CHEMBL3308072
CHEMBL685	MEBENDAZOLE	4	295.30	0	2.97	MEBENDAZOLE	COC(=O)Nc1nc2ccc(C(=O)c3ccccc3)cc2[nH]1	Ki						Not Active (inhibition < 50% @ 10 uM and thus dose-reponse curve not measured)						False	CHEMBL1909139	DRUGMATRIX: Dopamine D1 radioligand binding (ligand: [3H] SCH-23390)	B	BAO_0000249	cell membrane format	None	None	None	CHO	Membrane	CHEMBL2056	Dopamine D1 receptor	Homo sapiens	SINGLE PROTEIN	CHEMBL1909046	15	DrugMatrix			CHEMBL3308072
CHEMBL3325907		0	372.51	0	4.93	13d	Cc1ccccc1CNc1cc2c(cc1O)C(c1ccccc1)CN(C)CC2	Ki	'='	292.0	nM	6.54			UO_0000065	17.54	0.32	1.60	18.41	False	CHEMBL3364543	Displacement of [3H]SCH23390 from human dopamine D1 receptor expressed in HEK293 cell membranes by liquid scintillation counting based competition binding assay	B	BAO_0000219	cell-based format	Homo sapiens	None	None	HEK293	None	CHEMBL2056	Dopamine D1 receptor	Homo sapiens	SINGLE PROTEIN	CHEMBL3351966	1	Scientific Literature	Eur. J. Med. Chem.	2014	CHEMBL3307715
CHEMBL267044	LEVOSULPIRIDE	2	341.43	0	0.56	LEVOSULPIRIDE	CCN1CCC[C@H]1CNC(=O)c1cc(S(N)(=O)=O)ccc1OC	IC50						Not Active (inhibition < 50% @ 10 uM and thus dose-reponse curve not measured)						False	CHEMBL1909139	DRUGMATRIX: Dopamine D1 radioligand binding (ligand: [3H] SCH-23390)	B	BAO_0000249	cell membrane format	None	None	None	CHO	Membrane	CHEMBL2056	Dopamine D1 receptor	Homo sapiens	SINGLE PROTEIN	CHEMBL1909046	15	DrugMatrix			CHEMBL3308072
CHEMBL1333512	N,N'-DIPHENYL-P-PHENYLENEDIAMINE	0	260.34	1	5.17	N,N'-DIPHENYL-P-PHENYLENEDIAMINE	c1ccc(Nc2ccc(Nc3ccccc3)cc2)cc1	Ki						Not Active (inhibition < 50% @ 10 uM and thus dose-reponse curve not measured)						False	CHEMBL1909139	DRUGMATRIX: Dopamine D1 radioligand binding (ligand: [3H] SCH-23390)	B	BAO_0000249	cell membrane format	None	None	None	CHO	Membrane	CHEMBL2056	Dopamine D1 receptor	Homo sapiens	SINGLE PROTEIN	CHEMBL1909046	15	DrugMatrix			CHEMBL3308072
CHEMBL3559671	POLYVINYL ALCOHOL	4	None	None	None	POLYVINYL ALCOHOL		Ki						Not Active (inhibition < 50% @ 10 uM and thus dose-reponse curve not measured)						False	CHEMBL1909139	DRUGMATRIX: Dopamine D1 radioligand binding (ligand: [3H] SCH-23390)	B	BAO_0000249	cell membrane format	None	None	None	CHO	Membrane	CHEMBL2056	Dopamine D1 receptor	Homo sapiens	SINGLE PROTEIN	CHEMBL1909046	15	DrugMatrix			CHEMBL3308072
CHEMBL404	TAZOBACTAM	4	300.30	0	-1.52	TAZOBACTAM	C[C@]1(Cn2ccnn2)[C@H](C(=O)O)N2C(=O)C[C@H]2S1(=O)=O	Ki						Not Active (inhibition < 50% @ 10 uM and thus dose-reponse curve not measured)						False	CHEMBL1909139	DRUGMATRIX: Dopamine D1 radioligand binding (ligand: [3H] SCH-23390)	B	BAO_0000249	cell membrane format	None	None	None	CHO	Membrane	CHEMBL2056	Dopamine D1 receptor	Homo sapiens	SINGLE PROTEIN	CHEMBL1909046	15	DrugMatrix			CHEMBL3308072
CHEMBL56666		0	313.83	0	3.98	9 (isomer)	CN1CCc2cc(Cl)c(O)cc2[C@@H]2c3ccccc3CC[C@@H]21	Ki	'='	531.0	nM	6.28			UO_0000065	19.99	0.39	2.29	26.74	False	CHEMBL668636	Binding affinity to displace [3H]-SCH- 23390 against Dopamine receptor D1	B	BAO_0000357	single protein format	None	None	None	None	None	CHEMBL2056	Dopamine D1 receptor	Homo sapiens	SINGLE PROTEIN	CHEMBL1125095	1	Scientific Literature	J. Med. Chem.	1990	None
CHEMBL240773	QUINPIROLE	0	219.33	0	2.00	quinpirole	CCCN1CCC[C@@H]2Cc3[nH]ncc3C[C@H]21	Ki	'='	8700.0	nM	5.06			UO_0000065	23.07	0.43	3.06	15.85	True	CHEMBL3578852	Displacement of [3H]SCH23390 from human dopamine D1 receptor transfected in HEK293 cells after 1 hr by scintillation counting analysis	B	BAO_0000219	cell-based format	Homo sapiens	None	None	HEK293	None	CHEMBL2056	Dopamine D1 receptor	Homo sapiens	SINGLE PROTEIN	CHEMBL3576771	1	Scientific Literature	J. Med. Chem.	2015	CHEMBL3307715
CHEMBL94491		0	484.68	1	5.29	7	CCCN(CCCCCCCNCCOc1ccccc1OC)[C@H]1CCc2c(ccc(O)c2O)C1	ED20	'='	35.0	nM kg-1									False	CHEMBL671827	Dopamine receptor D1 like evaluated for mesenteric blood flow increase in anesthetized rabbit	F	BAO_0000019	assay format	Oryctolagus cuniculus	None	None	None	None	CHEMBL2056	Dopamine D1 receptor	Homo sapiens	SINGLE PROTEIN	CHEMBL1129706	1	Scientific Literature	Bioorg. Med. Chem. Lett.	1996	None
CHEMBL216446		0	288.39	0	4.06	17	c1ccc2c(c1)CCCN1CCc3c([nH]c4ccccc34)C21	Activity						Not Active						False	CHEMBL912404	Activity at human D1 dopamine receptor expressed in HEK293 cells by calcium fluorescence assay	B	BAO_0000219	cell-based format	Homo sapiens	None	None	HEK293	None	CHEMBL2056	Dopamine D1 receptor	Homo sapiens	SINGLE PROTEIN	CHEMBL1137400	1	Scientific Literature	J. Med. Chem.	2006	CHEMBL3307715
CHEMBL319335		0	444.62	0	4.59	1	CCCN(CCCCCCNCCOc1ccccc1OC)CCc1ccc(O)c(O)c1	ED20	'>'	3000.0	nM kg-1									False	CHEMBL671827	Dopamine receptor D1 like evaluated for mesenteric blood flow increase in anesthetized rabbit	F	BAO_0000019	assay format	Oryctolagus cuniculus	None	None	None	None	CHEMBL2056	Dopamine D1 receptor	Homo sapiens	SINGLE PROTEIN	CHEMBL1129706	1	Scientific Literature	Bioorg. Med. Chem. Lett.	1996	None
CHEMBL123	ELLIPTECINE	0	246.31	0	4.49	SID90341166	Cc1c2ccncc2c(C)c2c1[nH]c1ccccc12	Potency		10000.0	nM			Active	UO_0000065					False	CHEMBL1737859	PUBCHEM_BIOASSAY: HTS Assay for Allosteric Agonists of the Human D1 Dopamine Receptor: Primary Screen for Agonists. (Class of assay: confirmatory) [Related pubchem assays (depositor defined):AID488989, AID488993, AID488995]	F	BAO_0000019	assay format	Homo sapiens	None	None	None	None	CHEMBL2056	Dopamine D1 receptor	Homo sapiens	SINGLE PROTEIN	CHEMBL1201862	7	PubChem BioAssays			None
CHEMBL379156		0	305.29	0	3.12	SID90340578	O=C1NC(=O)/C(=C/c2ccc(-c3ccc(F)cc3O)o2)S1	Potency		11220.2	nM			inconclusive	UO_0000065					False	CHEMBL1737859	PUBCHEM_BIOASSAY: HTS Assay for Allosteric Agonists of the Human D1 Dopamine Receptor: Primary Screen for Agonists. (Class of assay: confirmatory) [Related pubchem assays (depositor defined):AID488989, AID488993, AID488995]	F	BAO_0000019	assay format	Homo sapiens	None	None	None	None	CHEMBL2056	Dopamine D1 receptor	Homo sapiens	SINGLE PROTEIN	CHEMBL1201862	7	PubChem BioAssays			None
CHEMBL34095		0	374.28	0	4.04	SID90340657	C=CCN1CCc2c(cc(O)c(O)c2Br)[C@@H](c2ccccc2)C1	Potency		199.5	nM			inconclusive	UO_0000065					False	CHEMBL1737859	PUBCHEM_BIOASSAY: HTS Assay for Allosteric Agonists of the Human D1 Dopamine Receptor: Primary Screen for Agonists. (Class of assay: confirmatory) [Related pubchem assays (depositor defined):AID488989, AID488993, AID488995]	F	BAO_0000019	assay format	Homo sapiens	None	None	None	None	CHEMBL2056	Dopamine D1 receptor	Homo sapiens	SINGLE PROTEIN	CHEMBL1201862	7	PubChem BioAssays			None
CHEMBL313972	MASOPROCOL	4	302.37	0	3.57	SID90341429	C[C@@H](Cc1ccc(O)c(O)c1)[C@H](C)Cc1ccc(O)c(O)c1	Potency		15848.9	nM			inconclusive	UO_0000065					False	CHEMBL1737859	PUBCHEM_BIOASSAY: HTS Assay for Allosteric Agonists of the Human D1 Dopamine Receptor: Primary Screen for Agonists. (Class of assay: confirmatory) [Related pubchem assays (depositor defined):AID488989, AID488993, AID488995]	F	BAO_0000019	assay format	Homo sapiens	None	None	None	None	CHEMBL2056	Dopamine D1 receptor	Homo sapiens	SINGLE PROTEIN	CHEMBL1201862	7	PubChem BioAssays			None
CHEMBL2107804	BEMESETRON	0	314.21	0	3.78	SID90340594	CN1[C@H]2CC[C@@H]1C[C@H](OC(=O)c1cc(Cl)cc(Cl)c1)C2	Potency		14125.4	nM			inconclusive	UO_0000065					False	CHEMBL1737859	PUBCHEM_BIOASSAY: HTS Assay for Allosteric Agonists of the Human D1 Dopamine Receptor: Primary Screen for Agonists. (Class of assay: confirmatory) [Related pubchem assays (depositor defined):AID488989, AID488993, AID488995]	F	BAO_0000019	assay format	Homo sapiens	None	None	None	None	CHEMBL2056	Dopamine D1 receptor	Homo sapiens	SINGLE PROTEIN	CHEMBL1201862	7	PubChem BioAssays			None
CHEMBL14638	CIPROXIFAN	0	270.33	0	3.01	SID90341100	O=C(c1ccc(OCCCc2c[nH]cn2)cc1)C1CC1	Potency		15848.9	nM			inconclusive	UO_0000065					False	CHEMBL1737859	PUBCHEM_BIOASSAY: HTS Assay for Allosteric Agonists of the Human D1 Dopamine Receptor: Primary Screen for Agonists. (Class of assay: confirmatory) [Related pubchem assays (depositor defined):AID488989, AID488993, AID488995]	F	BAO_0000019	assay format	Homo sapiens	None	None	None	None	CHEMBL2056	Dopamine D1 receptor	Homo sapiens	SINGLE PROTEIN	CHEMBL1201862	7	PubChem BioAssays			None
CHEMBL1515756		0	390.57	0	3.68	SID90341020	CCCCCCCCCC(=O)NC(CN1CCOCC1)[C@H](O)c1ccccc1	Potency		22387.2	nM			inconclusive	UO_0000065					False	CHEMBL1737859	PUBCHEM_BIOASSAY: HTS Assay for Allosteric Agonists of the Human D1 Dopamine Receptor: Primary Screen for Agonists. (Class of assay: confirmatory) [Related pubchem assays (depositor defined):AID488989, AID488993, AID488995]	F	BAO_0000019	assay format	Homo sapiens	None	None	None	None	CHEMBL2056	Dopamine D1 receptor	Homo sapiens	SINGLE PROTEIN	CHEMBL1201862	7	PubChem BioAssays			None
CHEMBL284609		0	247.32	0	2.39	SID90341173	Oc1ccc(C2CNCc3sccc32)cc1O	Potency		316.2	nM			inconclusive	UO_0000065					False	CHEMBL1737859	PUBCHEM_BIOASSAY: HTS Assay for Allosteric Agonists of the Human D1 Dopamine Receptor: Primary Screen for Agonists. (Class of assay: confirmatory) [Related pubchem assays (depositor defined):AID488989, AID488993, AID488995]	F	BAO_0000019	assay format	Homo sapiens	None	None	None	None	CHEMBL2056	Dopamine D1 receptor	Homo sapiens	SINGLE PROTEIN	CHEMBL1201862	7	PubChem BioAssays			None
CHEMBL1672308		0	329.37	0	3.20	8f, MCL-530	CN1CCc2cc(OCCF)cc3c2[C@H]1Cc1ccc(O)c(O)c1-3	Ki	'='	3700.0	nM	5.43			UO_0000065	16.49	0.31	2.23	10.26	False	CHEMBL1680103	Binding affinity to dopamine D1 receptor low binding site by radioligand displacement assay	B	BAO_0000357	single protein format	None	None	None	None	None	CHEMBL2056	Dopamine D1 receptor	Homo sapiens	SINGLE PROTEIN	CHEMBL1671824	1	Scientific Literature	ACS Med. Chem. Lett.	2011	None
CHEMBL1672309		0	355.45	0	4.66	11a, MCL-536	CCCN1CCc2cc(OCCCF)cc3c2[C@H]1Cc1cccc(O)c1-3	Ki						Not Active						False	CHEMBL1680104	Binding affinity to dopamine D1 receptor high binding site by radioligand displacement assay	B	BAO_0000357	single protein format	None	None	None	None	None	CHEMBL2056	Dopamine D1 receptor	Homo sapiens	SINGLE PROTEIN	CHEMBL1671824	1	Scientific Literature	ACS Med. Chem. Lett.	2011	None
CHEMBL1672309		0	355.45	0	4.66	11a, MCL-536	CCCN1CCc2cc(OCCCF)cc3c2[C@H]1Cc1cccc(O)c1-3	Ki	'>'	5000.0	nM				UO_0000065					False	CHEMBL1680103	Binding affinity to dopamine D1 receptor low binding site by radioligand displacement assay	B	BAO_0000357	single protein format	None	None	None	None	None	CHEMBL2056	Dopamine D1 receptor	Homo sapiens	SINGLE PROTEIN	CHEMBL1671824	1	Scientific Literature	ACS Med. Chem. Lett.	2011	None
CHEMBL113	CAFFEINE	4	194.19	0	-1.03	CAFFEINE	Cn1c(=O)c2c(ncn2C)n(C)c1=O	IC50						Not Active (inhibition < 50% @ 10 uM and thus dose-reponse curve not measured)						False	CHEMBL1909139	DRUGMATRIX: Dopamine D1 radioligand binding (ligand: [3H] SCH-23390)	B	BAO_0000249	cell membrane format	None	None	None	CHO	Membrane	CHEMBL2056	Dopamine D1 receptor	Homo sapiens	SINGLE PROTEIN	CHEMBL1909046	15	DrugMatrix			CHEMBL3308072
CHEMBL402794	BIS(2-ETHYLHEXYL)PHTHALATE	0	390.56	1	6.43	BIS(2-ETHYLHEXYL)PHTHALATE	CCCC[C@H](CC)COC(=O)c1ccccc1C(=O)OC[C@H](CC)CCCC	IC50						Not Active (inhibition < 50% @ 10 uM and thus dose-reponse curve not measured)						False	CHEMBL1909139	DRUGMATRIX: Dopamine D1 radioligand binding (ligand: [3H] SCH-23390)	B	BAO_0000249	cell membrane format	None	None	None	CHO	Membrane	CHEMBL2056	Dopamine D1 receptor	Homo sapiens	SINGLE PROTEIN	CHEMBL1909046	15	DrugMatrix			CHEMBL3308072
CHEMBL402794	BIS(2-ETHYLHEXYL)PHTHALATE	0	390.56	1	6.43	BIS(2-ETHYLHEXYL)PHTHALATE	CCCC[C@H](CC)COC(=O)c1ccccc1C(=O)OC[C@H](CC)CCCC	Ki						Not Active (inhibition < 50% @ 10 uM and thus dose-reponse curve not measured)						False	CHEMBL1909139	DRUGMATRIX: Dopamine D1 radioligand binding (ligand: [3H] SCH-23390)	B	BAO_0000249	cell membrane format	None	None	None	CHO	Membrane	CHEMBL2056	Dopamine D1 receptor	Homo sapiens	SINGLE PROTEIN	CHEMBL1909046	15	DrugMatrix			CHEMBL3308072
CHEMBL1016	CANDESARTAN	3	440.46	0	4.03	CANDESARTAN	CCOc1nc2cccc(C(=O)O)c2n1Cc1ccc(-c2ccccc2-c2nnn[nH]2)cc1	Ki						Not Active (inhibition < 50% @ 10 uM and thus dose-reponse curve not measured)						False	CHEMBL1909139	DRUGMATRIX: Dopamine D1 radioligand binding (ligand: [3H] SCH-23390)	B	BAO_0000249	cell membrane format	None	None	None	CHO	Membrane	CHEMBL2056	Dopamine D1 receptor	Homo sapiens	SINGLE PROTEIN	CHEMBL1909046	15	DrugMatrix			CHEMBL3308072
CHEMBL521589	BAMBUTEROL	3	367.45	0	2.23	BAMBUTEROL	CN(C)C(=O)Oc1cc(OC(=O)N(C)C)cc(C(O)CNC(C)(C)C)c1	IC50						Not Active (inhibition < 50% @ 10 uM and thus dose-reponse curve not measured)						False	CHEMBL1909139	DRUGMATRIX: Dopamine D1 radioligand binding (ligand: [3H] SCH-23390)	B	BAO_0000249	cell membrane format	None	None	None	CHO	Membrane	CHEMBL2056	Dopamine D1 receptor	Homo sapiens	SINGLE PROTEIN	CHEMBL1909046	15	DrugMatrix			CHEMBL3308072
CHEMBL1542	AZATHIOPRINE	4	277.27	0	1.15	AZATHIOPRINE	Cn1cnc([N+](=O)[O-])c1Sc1ncnc2nc[nH]c12	IC50						Not Active (inhibition < 50% @ 10 uM and thus dose-reponse curve not measured)						False	CHEMBL1909139	DRUGMATRIX: Dopamine D1 radioligand binding (ligand: [3H] SCH-23390)	B	BAO_0000249	cell membrane format	None	None	None	CHO	Membrane	CHEMBL2056	Dopamine D1 receptor	Homo sapiens	SINGLE PROTEIN	CHEMBL1909046	15	DrugMatrix			CHEMBL3308072
CHEMBL4064186		0	446.55	0	3.81	12e	O=C1CCc2ccc(OCCCCN3CCN(c4ccc(O)c5ncccc45)CC3)cc2N1	Ki	'='	1500.0	nM	5.82			UO_0000065	13.04	0.24	2.01	7.47	False	CHEMBL4015805	Displacement of [3H]SCH23390 from human D1R expressed in HEK293T cell membranes by radioligand binding assay	B	BAO_0000219	cell-based format	Homo sapiens	None	None	HEK-293T	None	CHEMBL2056	Dopamine D1 receptor	Homo sapiens	SINGLE PROTEIN	CHEMBL4014323	1	Scientific Literature	J Med Chem	2017	CHEMBL3706569
CHEMBL3987156		0	385.46	0	3.39	BDBM235767	COc1cc2c(cc1OC)C1Cc3c(c(OC)cc(OC)c3OC)CN1CC2	Ki	'='	74.51	nM	7.13		410751	UO_0000065	18.49	0.35	3.74	14.43	False	CHEMBL3888602	Radioligand Binding Assay: The affinity of compounds to D1 and D2 dopamine receptors were determined by competition binding assays. Membrane homogenates of HEK293T cells were stably transfected with D1, or D2 receptors. Duplicated tubes were incubated at 30° C. for 50 mins (for D1, and D2) with increasing concentrations of respective compound and with [3H]SCH23390 (for D1 dopamine receptors), or …	B	BAO_0000219	cell-based format	None	None	None	HEK-293T	None	CHEMBL2056	Dopamine D1 receptor	Homo sapiens	SINGLE PROTEIN	CHEMBL3886775	37	BindingDB Database		2016	CHEMBL3706569
CHEMBL13668		0	287.79	0	3.67	BDBM86180	CN1CCc2cc(Cl)c(O)cc2C(c2ccccc2)C1	IC50	'='	740.0	nM	6.13		410763	UO_0000065	21.30	0.42	2.46	26.12	False	CHEMBL3888604	[35S]GTPγS Binding Assay: For detecting the agonism action of the compounds, the [35S]GTPγS binding assay was performed at 30° C. for 40 mins in reaction buffer containing 50 mM Tris, pH 7.5, 5 mM MgCl2, 1 mM EDTA, 100 mM NaCl and 1 mM (DL)-dithiothreitol (DTT). The assay mixture (200 μL) contained 30 μg of membraneprotein, 0.1 nM [35S]GTPγS, and 40 μM guanosine triphosphate (GDP) with various co…	B	BAO_0000357	single protein format	None	None	None	None	None	CHEMBL2056	Dopamine D1 receptor	Homo sapiens	SINGLE PROTEIN	CHEMBL3886775	37	BindingDB Database		2016	None
CHEMBL1598608	AZASETRON	0	349.82	0	1.52	AZASETRON	CN1C(=O)COc2c(C(=O)NC3CN4CCC3CC4)cc(Cl)cc21	IC50						Not Active (inhibition < 50% @ 10 uM and thus dose-reponse curve not measured)						False	CHEMBL1909139	DRUGMATRIX: Dopamine D1 radioligand binding (ligand: [3H] SCH-23390)	B	BAO_0000249	cell membrane format	None	None	None	CHO	Membrane	CHEMBL2056	Dopamine D1 receptor	Homo sapiens	SINGLE PROTEIN	CHEMBL1909046	15	DrugMatrix			CHEMBL3308072
CHEMBL49	BUSPIRONE	4	385.51	0	2.09	BUSPIRONE	O=C1CC2(CCCC2)CC(=O)N1CCCCN1CCN(c2ncccn2)CC1	Ki						Not Active (inhibition < 50% @ 10 uM and thus dose-reponse curve not measured)						False	CHEMBL1909139	DRUGMATRIX: Dopamine D1 radioligand binding (ligand: [3H] SCH-23390)	B	BAO_0000249	cell membrane format	None	None	None	CHO	Membrane	CHEMBL2056	Dopamine D1 receptor	Homo sapiens	SINGLE PROTEIN	CHEMBL1909046	15	DrugMatrix			CHEMBL3308072
CHEMBL1256017	ARCAINE SULFATE	0	270.31	1	-1.27	ARCAINE SULFATE	N=C(N)NCCCCNC(=N)N.O=S(=O)(O)O	Ki						Not Active (inhibition < 50% @ 10 uM and thus dose-reponse curve not measured)						False	CHEMBL1909139	DRUGMATRIX: Dopamine D1 radioligand binding (ligand: [3H] SCH-23390)	B	BAO_0000249	cell membrane format	None	None	None	CHO	Membrane	CHEMBL2056	Dopamine D1 receptor	Homo sapiens	SINGLE PROTEIN	CHEMBL1909046	15	DrugMatrix			CHEMBL3308072
CHEMBL4064742		0	480.57	0	2.98	13c	O=C1CCc2ccc(OCCCCN3CCCN(c4ccc(O)c5c4OCC(=O)N5)CC3)cc2N1	Ki	'='	2700.0	nM	5.57			UO_0000065	11.59	0.22	2.59	5.39	False	CHEMBL4015805	Displacement of [3H]SCH23390 from human D1R expressed in HEK293T cell membranes by radioligand binding assay	B	BAO_0000219	cell-based format	Homo sapiens	None	None	HEK-293T	None	CHEMBL2056	Dopamine D1 receptor	Homo sapiens	SINGLE PROTEIN	CHEMBL4014323	1	Scientific Literature	J Med Chem	2017	CHEMBL3706569
CHEMBL2057457		0	309.41	0	3.67	19e	COc1cc2c(cc1O)[C@@H]1Cc3cc(C)cc(C)c3CN1CC2	IC50	'='	56.37	nM	7.25			UO_0000065	23.43	0.43	3.58	22.17	True	CHEMBL2060920	Displacement of [3H]SCH23390 from human dopamine D1 receptor expressed in HEK293 cells	B	BAO_0000219	cell-based format	Homo sapiens	None	None	HEK293	None	CHEMBL2056	Dopamine D1 receptor	Homo sapiens	SINGLE PROTEIN	CHEMBL2057072	1	Scientific Literature	Bioorg. Med. Chem.	2012	CHEMBL3307715
CHEMBL2057456		0	371.43	0	2.57	19d	COc1cc2c(cc1O)[C@@H]1Cc3c(CO)c(OC)cc(OC)c3CN1CC2	IC50	'='	30.7	nM	7.51			UO_0000065	20.23	0.38	4.94	10.52	False	CHEMBL2060920	Displacement of [3H]SCH23390 from human dopamine D1 receptor expressed in HEK293 cells	B	BAO_0000219	cell-based format	Homo sapiens	None	None	HEK293	None	CHEMBL2056	Dopamine D1 receptor	Homo sapiens	SINGLE PROTEIN	CHEMBL2057072	1	Scientific Literature	Bioorg. Med. Chem.	2012	CHEMBL3307715
CHEMBL2057445		0	355.43	0	3.38	18j	COc1cc2c(c(OC)c1)CN1CCc3cc(OC)cc(OC)c3[C@@H]1C2	IC50	'='	14.29	nM	7.84			UO_0000065	22.07	0.41	4.46	19.53	False	CHEMBL2060920	Displacement of [3H]SCH23390 from human dopamine D1 receptor expressed in HEK293 cells	B	BAO_0000219	cell-based format	Homo sapiens	None	None	HEK293	None	CHEMBL2056	Dopamine D1 receptor	Homo sapiens	SINGLE PROTEIN	CHEMBL2057072	1	Scientific Literature	Bioorg. Med. Chem.	2012	CHEMBL3307715
CHEMBL2057455		0	341.41	0	3.07	19c	COc1cc2c(c(OC)c1)CN1CCc3cc(OC)c(O)cc3[C@@H]1C2	IC50	'='	1380.0	nM	5.86			UO_0000065					False	CHEMBL2060973	Antagonist activity at dopamine D1 receptor assessed as inhibition of [35S]GTPgammaS binding in cell-based assay	F	BAO_0000219	cell-based format	Homo sapiens	None	None	None	None	CHEMBL2056	Dopamine D1 receptor	Homo sapiens	SINGLE PROTEIN	CHEMBL2057072	1	Scientific Literature	Bioorg. Med. Chem.	2012	None
CHEMBL487387	STEPHOLIDINE	0	327.38	0	2.77	8, l-SPD	COc1cc2c(cc1O)[C@@H]1Cc3ccc(O)c(OC)c3CN1CC2	IC50	'='	12.29	nM	7.91			UO_0000065	24.16	0.45	5.14	12.73	False	CHEMBL2060920	Displacement of [3H]SCH23390 from human dopamine D1 receptor expressed in HEK293 cells	B	BAO_0000219	cell-based format	Homo sapiens	None	None	HEK293	None	CHEMBL2056	Dopamine D1 receptor	Homo sapiens	SINGLE PROTEIN	CHEMBL2057072	1	Scientific Literature	Bioorg. Med. Chem.	2012	CHEMBL3307715
CHEMBL508102	CARBIMAZOLE	4	186.24	0	1.56	CARBIMAZOLE	CCOC(=O)n1ccn(C)c1=S	IC50						Not Active (inhibition < 50% @ 10 uM and thus dose-reponse curve not measured)						False	CHEMBL1909139	DRUGMATRIX: Dopamine D1 radioligand binding (ligand: [3H] SCH-23390)	B	BAO_0000249	cell membrane format	None	None	None	CHO	Membrane	CHEMBL2056	Dopamine D1 receptor	Homo sapiens	SINGLE PROTEIN	CHEMBL1909046	15	DrugMatrix			CHEMBL3308072
CHEMBL597702		0	519.04	2	7.15	9g	CN1CCc2cc(Cl)c(O)cc2[C@@H](c2ccc(CN(Cc3ccccc3)c3ccc(F)cc3F)cc2)C1	Ki	'='	0.7	nM	9.15			UO_0000065	17.64	0.34	2.00	34.28	False	CHEMBL1073807	Binding affinity to dopamine D1 receptor	B	BAO_0000357	single protein format	None	None	None	None	None	CHEMBL2056	Dopamine D1 receptor	Homo sapiens	SINGLE PROTEIN	CHEMBL1156835	1	Scientific Literature	Bioorg. Med. Chem. Lett.	2010	None
CHEMBL597909		0	406.94	0	3.35	17c	CN1CCc2cc(Cl)c(O)cc2[C@H]2c3ccc(NS(C)(=O)=O)cc3CC[C@@H]21	Ki	'='	0.5	nM	9.30			UO_0000065	22.86	0.47	5.95	13.36	False	CHEMBL1073807	Binding affinity to dopamine D1 receptor	B	BAO_0000357	single protein format	None	None	None	None	None	CHEMBL2056	Dopamine D1 receptor	Homo sapiens	SINGLE PROTEIN	CHEMBL1156835	1	Scientific Literature	Bioorg. Med. Chem. Lett.	2010	None
CHEMBL600986		0	420.96	0	3.74	17d	CCS(=O)(=O)Nc1ccc2c(c1)CC[C@H]1[C@H]2c2cc(O)c(Cl)cc2CCN1C	Ki	'='	0.7	nM	9.15			UO_0000065	21.75	0.45	5.41	13.15	False	CHEMBL1073807	Binding affinity to dopamine D1 receptor	B	BAO_0000357	single protein format	None	None	None	None	None	CHEMBL2056	Dopamine D1 receptor	Homo sapiens	SINGLE PROTEIN	CHEMBL1156835	1	Scientific Literature	Bioorg. Med. Chem. Lett.	2010	None
CHEMBL596886		0	321.42	0	4.01	22	C=CCOc1cccc2c1-c1cc(OC)cc3c1[C@@H](C2)N(C)CC3	Ki	'>'	10000.0	nM				UO_0000065					False	CHEMBL1065706	Displacement of [3H]SCH23390 from dopamine D1 receptor expressed in HEK293 cells by liquid scintillation counting	B	BAO_0000219	cell-based format	None	None	None	HEK293	None	CHEMBL2056	Dopamine D1 receptor	Homo sapiens	SINGLE PROTEIN	CHEMBL1159064	1	Scientific Literature	J. Med. Chem.	2010	CHEMBL3307715
CHEMBL1087300		0	290.41	0	3.79	3	CN1CCc2ccccc2Cc2c[nH]c3cccc(c23)CC1	Activity						Active						False	CHEMBL1105977	Antagonist activity at human dopamine D1 receptor expressed in HEK293 cells assessed as inhibition of SKF-38393-induced calcium influx	F	BAO_0000219	cell-based format	Homo sapiens	None	None	HEK293	None	CHEMBL2056	Dopamine D1 receptor	Homo sapiens	SINGLE PROTEIN	CHEMBL1155427	1	Scientific Literature	J. Med. Chem.	2010	CHEMBL3307715
CHEMBL1086789		0	274.37	0	3.67	15	c1ccc2c(c1)CCN1CCc3[nH]c4ccccc4c3C21	Activity						Active						False	CHEMBL1105977	Antagonist activity at human dopamine D1 receptor expressed in HEK293 cells assessed as inhibition of SKF-38393-induced calcium influx	F	BAO_0000219	cell-based format	Homo sapiens	None	None	HEK293	None	CHEMBL2056	Dopamine D1 receptor	Homo sapiens	SINGLE PROTEIN	CHEMBL1155427	1	Scientific Literature	J. Med. Chem.	2010	CHEMBL3307715
CHEMBL1087301		0	290.41	0	3.79	4	CN1CCc2ccccc2Cc2c([nH]c3ccccc23)CC1	Ki	'='	28.5	nM	7.54			UO_0000065	25.98	0.47	3.76	39.65	False	CHEMBL1105124	Displacement of [3H]SCH23390 from human recombinant dopamine D1 receptor expressed in HEK293 cells by microplate scintillation counting	B	BAO_0000219	cell-based format	Homo sapiens	None	None	HEK293	None	CHEMBL2056	Dopamine D1 receptor	Homo sapiens	SINGLE PROTEIN	CHEMBL1155427	1	Scientific Literature	J. Med. Chem.	2010	CHEMBL3307715
CHEMBL281232		0	187.17	0	0.23	SID90340696	NCC(O)c1cc(O)c(O)cc1F	Potency		2238.7	nM			inconclusive	UO_0000065					False	CHEMBL1737859	PUBCHEM_BIOASSAY: HTS Assay for Allosteric Agonists of the Human D1 Dopamine Receptor: Primary Screen for Agonists. (Class of assay: confirmatory) [Related pubchem assays (depositor defined):AID488989, AID488993, AID488995]	F	BAO_0000019	assay format	Homo sapiens	None	None	None	None	CHEMBL2056	Dopamine D1 receptor	Homo sapiens	SINGLE PROTEIN	CHEMBL1201862	7	PubChem BioAssays			None
CHEMBL594798		0	267.37	0	3.47	17	Cc1ccccc1CC1c2ccc(O)cc2CCN1C	Activity						Not Active						False	CHEMBL1038859	Agonist activity at human dopamine D1 receptor expressed in HEK293 cells assessed as intracellular calcium by fluorescence microplate reader	F	BAO_0000219	cell-based format	Homo sapiens	None	None	HEK293	None	CHEMBL2056	Dopamine D1 receptor	Homo sapiens	SINGLE PROTEIN	CHEMBL1152600	1	Scientific Literature	Bioorg. Med. Chem.	2009	CHEMBL3307715
CHEMBL594789		0	281.40	0	3.66	10	COc1ccc2c(c1)CCCN(C)Cc1ccccc1C2	Activity						Not Active						False	CHEMBL1038859	Agonist activity at human dopamine D1 receptor expressed in HEK293 cells assessed as intracellular calcium by fluorescence microplate reader	F	BAO_0000219	cell-based format	Homo sapiens	None	None	HEK293	None	CHEMBL2056	Dopamine D1 receptor	Homo sapiens	SINGLE PROTEIN	CHEMBL1152600	1	Scientific Literature	Bioorg. Med. Chem.	2009	CHEMBL3307715
CHEMBL2057455		0	341.41	0	3.07	19c	COc1cc2c(c(OC)c1)CN1CCc3cc(OC)c(O)cc3[C@@H]1C2	Emax						Not Determined						False	CHEMBL2060976	Agonist activity at dopamine D1 receptor assessed as [35S]GTPgammaS binding in cell-based assay relative to control	F	BAO_0000219	cell-based format	Homo sapiens	None	None	None	None	CHEMBL2056	Dopamine D1 receptor	Homo sapiens	SINGLE PROTEIN	CHEMBL2057072	1	Scientific Literature	Bioorg. Med. Chem.	2012	None
CHEMBL87734		0	287.31	0	2.12	27	NC[C@@H]1OC(c2cccc(O)c2)Cc2c1ccc(O)c2O	EC50	'='	3.5	nM	8.46			UO_0000065					False	CHEMBL674899	Concentration required to inhibit 50% dopamine receptor D1 activity using cell free homogenate of carp retina	F	BAO_0000221	tissue-based format	Cyprinus carpio	CHEMBL3638192	Retina	None	None	CHEMBL2056	Dopamine D1 receptor	Homo sapiens	SINGLE PROTEIN	CHEMBL1125832	1	Scientific Literature	J. Med. Chem.	1991	None
CHEMBL1110	ALOSETRON	4	294.36	0	2.41	ALOSETRON	Cc1[nH]cnc1CN1CCc2c(c3ccccc3n2C)C1=O	IC50						Not Active (inhibition < 50% @ 10 uM and thus dose-reponse curve not measured)						False	CHEMBL1909139	DRUGMATRIX: Dopamine D1 radioligand binding (ligand: [3H] SCH-23390)	B	BAO_0000249	cell membrane format	None	None	None	CHO	Membrane	CHEMBL2056	Dopamine D1 receptor	Homo sapiens	SINGLE PROTEIN	CHEMBL1909046	15	DrugMatrix			CHEMBL3308072
CHEMBL1231530	BETAMIPRON	0	193.20	0	0.89	BETAMIPRON	O=C(O)CCNC(=O)c1ccccc1	Ki						Not Active (inhibition < 50% @ 10 uM and thus dose-reponse curve not measured)						False	CHEMBL1909139	DRUGMATRIX: Dopamine D1 radioligand binding (ligand: [3H] SCH-23390)	B	BAO_0000249	cell membrane format	None	None	None	CHO	Membrane	CHEMBL2056	Dopamine D1 receptor	Homo sapiens	SINGLE PROTEIN	CHEMBL1909046	15	DrugMatrix			CHEMBL3308072
CHEMBL211501	ANTIMYCIN A	0	548.63	1	3.48	ANTIMYCIN A	CCCCCC[C@H]1C(=O)O[C@H](C)[C@H](NC(=O)c2cccc(NC=O)c2O)C(=O)O[C@@H](C)[C@@H]1OC(=O)CC(C)C	Ki						Not Active (inhibition < 50% @ 10 uM and thus dose-reponse curve not measured)						False	CHEMBL1909139	DRUGMATRIX: Dopamine D1 radioligand binding (ligand: [3H] SCH-23390)	B	BAO_0000249	cell membrane format	None	None	None	CHO	Membrane	CHEMBL2056	Dopamine D1 receptor	Homo sapiens	SINGLE PROTEIN	CHEMBL1909046	15	DrugMatrix			CHEMBL3308072
CHEMBL18797	SULINDAC SULFIDE	0	340.42	1	5.35	SULINDAC SULFIDE	CSc1ccc(/C=C2/C(C)=C(CC(=O)O)c3cc(F)ccc32)cc1	IC50	'='	27822.0	nM	4.56			UO_0000065	13.38	0.26	-0.79	12.21	False	CHEMBL1909139	DRUGMATRIX: Dopamine D1 radioligand binding (ligand: [3H] SCH-23390)	B	BAO_0000249	cell membrane format	None	None	None	CHO	Membrane	CHEMBL2056	Dopamine D1 receptor	Homo sapiens	SINGLE PROTEIN	CHEMBL1909046	15	DrugMatrix			CHEMBL3308072
CHEMBL479	THIORIDAZINE	4	370.59	1	5.89	THIORIDAZINE	CSc1ccc2c(c1)N(CCC1CCCCN1C)c1ccccc1S2	IC50	'='	194.0	nM	6.71			UO_0000065	18.11	0.37	0.82	103.58	False	CHEMBL1909139	DRUGMATRIX: Dopamine D1 radioligand binding (ligand: [3H] SCH-23390)	B	BAO_0000249	cell membrane format	None	None	None	CHO	Membrane	CHEMBL2056	Dopamine D1 receptor	Homo sapiens	SINGLE PROTEIN	CHEMBL1909046	15	DrugMatrix			CHEMBL3308072
CHEMBL1537	AZLOCILLIN	4	461.50	0	0.09	AZLOCILLIN	CC1(C)S[C@@H]2[C@H](NC(=O)[C@H](NC(=O)N3CCNC3=O)c3ccccc3)C(=O)N2[C@H]1C(=O)O	Ki						Not Active (inhibition < 50% @ 10 uM and thus dose-reponse curve not measured)						False	CHEMBL1909139	DRUGMATRIX: Dopamine D1 radioligand binding (ligand: [3H] SCH-23390)	B	BAO_0000249	cell membrane format	None	None	None	CHO	Membrane	CHEMBL2056	Dopamine D1 receptor	Homo sapiens	SINGLE PROTEIN	CHEMBL1909046	15	DrugMatrix			CHEMBL3308072
CHEMBL1544	LIOTHYRONINE	4	650.98	1	3.95	3,3',5-TRIIODO-L-THYRONINE	N[C@@H](Cc1cc(I)c(Oc2ccc(O)c(I)c2)c(I)c1)C(=O)O	Ki						Not Active (inhibition < 50% @ 10 uM and thus dose-reponse curve not measured)						False	CHEMBL1909139	DRUGMATRIX: Dopamine D1 radioligand binding (ligand: [3H] SCH-23390)	B	BAO_0000249	cell membrane format	None	None	None	CHO	Membrane	CHEMBL2056	Dopamine D1 receptor	Homo sapiens	SINGLE PROTEIN	CHEMBL1909046	15	DrugMatrix			CHEMBL3308072
CHEMBL1476898	CADMIUM ACETATE	0	230.50	None	None	CADMIUM ACETATE		Ki						Not Active (inhibition < 50% @ 10 uM and thus dose-reponse curve not measured)						False	CHEMBL1909139	DRUGMATRIX: Dopamine D1 radioligand binding (ligand: [3H] SCH-23390)	B	BAO_0000249	cell membrane format	None	None	None	CHO	Membrane	CHEMBL2056	Dopamine D1 receptor	Homo sapiens	SINGLE PROTEIN	CHEMBL1909046	15	DrugMatrix			CHEMBL3308072
CHEMBL130	CHLORAMPHENICOL	4	323.13	0	0.91	Chloramphencol	O=C(N[C@H](CO)[C@H](O)c1ccc([N+](=O)[O-])cc1)C(Cl)Cl	IC50						Not Active (inhibition < 50% @ 10 uM and thus dose-reponse curve not measured)						False	CHEMBL1909139	DRUGMATRIX: Dopamine D1 radioligand binding (ligand: [3H] SCH-23390)	B	BAO_0000249	cell membrane format	None	None	None	CHO	Membrane	CHEMBL2056	Dopamine D1 receptor	Homo sapiens	SINGLE PROTEIN	CHEMBL1909046	15	DrugMatrix			CHEMBL3308072
CHEMBL441687	GLYCYRRHIZIN	2	822.94	3	2.25	GLYCYRRHIZIN	CC1(C)[C@@H](O[C@H]2O[C@H](C(=O)O)[C@@H](O)[C@H](O)[C@H]2O[C@@H]2O[C@H](C(=O)O)[C@@H](O)[C@H](O)[C@H]2O)CC[C@@]2(C)[C@H]1CC[C@]1(C)[C@@H]2C(=O)C=C2[C@@H]3C[C@@](C)(C(=O)O)CC[C@]3(C)CC[C@]21C	IC50						Not Active (inhibition < 50% @ 10 uM and thus dose-reponse curve not measured)						False	CHEMBL1909139	DRUGMATRIX: Dopamine D1 radioligand binding (ligand: [3H] SCH-23390)	B	BAO_0000249	cell membrane format	None	None	None	CHO	Membrane	CHEMBL2056	Dopamine D1 receptor	Homo sapiens	SINGLE PROTEIN	CHEMBL1909046	15	DrugMatrix			CHEMBL3308072
CHEMBL420	GUANABENZ	4	231.09	0	1.81	GUANABENZ	N=C(N)N/N=C/c1c(Cl)cccc1Cl	IC50						Not Active (inhibition < 50% @ 10 uM and thus dose-reponse curve not measured)						False	CHEMBL1909139	DRUGMATRIX: Dopamine D1 radioligand binding (ligand: [3H] SCH-23390)	B	BAO_0000249	cell membrane format	None	None	None	CHO	Membrane	CHEMBL2056	Dopamine D1 receptor	Homo sapiens	SINGLE PROTEIN	CHEMBL1909046	15	DrugMatrix			CHEMBL3308072
CHEMBL1201010	FLUDROCORTISONE ACETATE	4	422.49	0	2.44	FLUDROCORTISONE ACETATE	CC(=O)OCC(=O)[C@@]1(O)CC[C@H]2[C@@H]3CCC4=CC(=O)CC[C@]4(C)[C@@]3(F)[C@@H](O)C[C@@]21C	IC50						Not Active (inhibition < 50% @ 10 uM and thus dose-reponse curve not measured)						False	CHEMBL1909139	DRUGMATRIX: Dopamine D1 radioligand binding (ligand: [3H] SCH-23390)	B	BAO_0000249	cell membrane format	None	None	None	CHO	Membrane	CHEMBL2056	Dopamine D1 receptor	Homo sapiens	SINGLE PROTEIN	CHEMBL1909046	15	DrugMatrix			CHEMBL3308072
CHEMBL989	FLUOCINOLONE ACETONIDE	4	452.49	0	2.37	FLUOCINOLONE ACETONIDE	CC1(C)O[C@@H]2C[C@H]3[C@@H]4C[C@H](F)C5=CC(=O)C=C[C@]5(C)[C@@]4(F)[C@@H](O)C[C@]3(C)[C@]2(C(=O)CO)O1	Ki						Not Active (inhibition < 50% @ 10 uM and thus dose-reponse curve not measured)						False	CHEMBL1909139	DRUGMATRIX: Dopamine D1 radioligand binding (ligand: [3H] SCH-23390)	B	BAO_0000249	cell membrane format	None	None	None	CHO	Membrane	CHEMBL2056	Dopamine D1 receptor	Homo sapiens	SINGLE PROTEIN	CHEMBL1909046	15	DrugMatrix			CHEMBL3308072
CHEMBL3290012		0	487.62	1	5.12	72	O=S(=O)(NCCCCN1CCC(c2noc3cc(F)ccc23)CC1)c1cc2ccccc2s1	Kb	'='	37.0	nM				UO_0000065					False	CHEMBL3295667	Antagonist activity at human recombinant at D1 receptor assessed as inhibition of dopamine-induced cAMP accumulation	F	BAO_0000019	assay format	Homo sapiens	None	None	None	None	CHEMBL2056	Dopamine D1 receptor	Homo sapiens	SINGLE PROTEIN	CHEMBL3286108	1	Scientific Literature	J. Med. Chem.	2014	None
CHEMBL44814	CARBON TETRACHLORIDE	0	153.82	0	2.55	CARBON TETRACHLORIDE	ClC(Cl)(Cl)Cl	IC50						Not Active (inhibition < 50% @ 10 uM and thus dose-reponse curve not measured)						False	CHEMBL1909139	DRUGMATRIX: Dopamine D1 radioligand binding (ligand: [3H] SCH-23390)	B	BAO_0000249	cell membrane format	None	None	None	CHO	Membrane	CHEMBL2056	Dopamine D1 receptor	Homo sapiens	SINGLE PROTEIN	CHEMBL1909046	15	DrugMatrix			CHEMBL3308072
CHEMBL12089	BERBERINE CHLORIDE	1	371.82	0	3.10	BERBERINE CHLORIDE	COc1ccc2cc3[n+](cc2c1OC)CCc1cc2c(cc1-3)OCO2.[Cl-]	IC50						Not Active (inhibition < 50% @ 10 uM and thus dose-reponse curve not measured)						False	CHEMBL1909139	DRUGMATRIX: Dopamine D1 radioligand binding (ligand: [3H] SCH-23390)	B	BAO_0000249	cell membrane format	None	None	None	CHO	Membrane	CHEMBL2056	Dopamine D1 receptor	Homo sapiens	SINGLE PROTEIN	CHEMBL1909046	15	DrugMatrix			CHEMBL3308072
CHEMBL264374	BEZAFIBRATE	4	361.83	0	3.55	BEZAFIBRATE	CC(C)(Oc1ccc(CCNC(=O)c2ccc(Cl)cc2)cc1)C(=O)O	Ki						Not Active (inhibition < 50% @ 10 uM and thus dose-reponse curve not measured)						False	CHEMBL1909139	DRUGMATRIX: Dopamine D1 radioligand binding (ligand: [3H] SCH-23390)	B	BAO_0000249	cell membrane format	None	None	None	CHO	Membrane	CHEMBL2056	Dopamine D1 receptor	Homo sapiens	SINGLE PROTEIN	CHEMBL1909046	15	DrugMatrix			CHEMBL3308072
CHEMBL3896731		0	307.39	0	3.69	BDBM235780	Cc1ccc(C)c2c1C[C@H]1c3cc4c(cc3CCN1C2)OCO4	Ki	'='	208.21	nM	6.68		410720	UO_0000065	21.74	0.40	2.99	30.79	False	CHEMBL3888597	Reception Binding Assay: Different concentrations (10^−5 M-10^−11 M) of the compound of the invention and corresponding isotope receptor ligand as well as receptor protein were loaded into the reaction tube and incubated in 30° C. water bath for 60 minutes. The reaction was terminated in a refrigerator. The reaction mixture was put in a Millipore filter (millipore) cell sample collector, filtered…	B	BAO_0000219	cell-based format	None	None	None	HEK293	None	CHEMBL2056	Dopamine D1 receptor	Homo sapiens	SINGLE PROTEIN	CHEMBL3886775	37	BindingDB Database		2016	CHEMBL3307715
CHEMBL1106	EPINASTINE	4	249.32	0	2.47	SID90340676	NC1=NCC2c3ccccc3Cc3ccccc3N12	Potency		92.0	nM			inactive	UO_0000065					False	CHEMBL2114744	PubChem BioAssay. HTS Assay for Allosteric Antagonists of the Human D2 Dopamine Receptor: Hit Validation in HTRF. (Class of assay: confirmatory)	F	BAO_0000019	assay format	Homo sapiens	None	None	None	None	CHEMBL2056	Dopamine D1 receptor	Homo sapiens	SINGLE PROTEIN	CHEMBL1201862	7	PubChem BioAssays			None
CHEMBL588	FENOLDOPAM	4	305.76	0	2.73	SID90340762	Oc1ccc(C2CNCCc3c2cc(O)c(O)c3Cl)cc1	Potency		8.2	nM			active	UO_0000065					False	CHEMBL2114744	PubChem BioAssay. HTS Assay for Allosteric Antagonists of the Human D2 Dopamine Receptor: Hit Validation in HTRF. (Class of assay: confirmatory)	F	BAO_0000019	assay format	Homo sapiens	None	None	None	None	CHEMBL2056	Dopamine D1 receptor	Homo sapiens	SINGLE PROTEIN	CHEMBL1201862	7	PubChem BioAssays			None
CHEMBL237600		0	216.32	0	4.18	SID90341136	C=CC(=O)c1ccc(CCCCCC)cc1	Potency		4610.9	nM			inconclusive	UO_0000065					False	CHEMBL2114744	PubChem BioAssay. HTS Assay for Allosteric Antagonists of the Human D2 Dopamine Receptor: Hit Validation in HTRF. (Class of assay: confirmatory)	F	BAO_0000019	assay format	Homo sapiens	None	None	None	None	CHEMBL2056	Dopamine D1 receptor	Homo sapiens	SINGLE PROTEIN	CHEMBL1201862	7	PubChem BioAssays			None
CHEMBL322970		0	359.73	0	2.43	SID90341705	O=C1NC(=O)C(c2ccccc2[N+](=O)[O-])=C1Nc1ccc(O)c(Cl)c1	Potency		46.1	nM			inactive	UO_0000065					False	CHEMBL2114744	PubChem BioAssay. HTS Assay for Allosteric Antagonists of the Human D2 Dopamine Receptor: Hit Validation in HTRF. (Class of assay: confirmatory)	F	BAO_0000019	assay format	Homo sapiens	None	None	None	None	CHEMBL2056	Dopamine D1 receptor	Homo sapiens	SINGLE PROTEIN	CHEMBL1201862	7	PubChem BioAssays			None
CHEMBL1215	PHENYLEPHRINE	4	167.21	0	0.65	SID90340906	CNC[C@H](O)c1cccc(O)c1	Potency		1835.6	nM			active	UO_0000065					False	CHEMBL2114744	PubChem BioAssay. HTS Assay for Allosteric Antagonists of the Human D2 Dopamine Receptor: Hit Validation in HTRF. (Class of assay: confirmatory)	F	BAO_0000019	assay format	Homo sapiens	None	None	None	None	CHEMBL2056	Dopamine D1 receptor	Homo sapiens	SINGLE PROTEIN	CHEMBL1201862	7	PubChem BioAssays			None
CHEMBL376505		0	476.79	0	4.68	SID90340899	CN(C)c1nc2c(Br)c(Br)c(Br)c(Br)c2[nH]1	Potency		183.6	nM			inactive	UO_0000065					False	CHEMBL2114744	PubChem BioAssay. HTS Assay for Allosteric Antagonists of the Human D2 Dopamine Receptor: Hit Validation in HTRF. (Class of assay: confirmatory)	F	BAO_0000019	assay format	Homo sapiens	None	None	None	None	CHEMBL2056	Dopamine D1 receptor	Homo sapiens	SINGLE PROTEIN	CHEMBL1201862	7	PubChem BioAssays			None
CHEMBL7393		0	219.33	0	2.98	SID90340958	CCCN1CCC[C@H](c2cccc(O)c2)C1	Potency		5173.5	nM			active	UO_0000065					False	CHEMBL2114744	PubChem BioAssay. HTS Assay for Allosteric Antagonists of the Human D2 Dopamine Receptor: Hit Validation in HTRF. (Class of assay: confirmatory)	F	BAO_0000019	assay format	Homo sapiens	None	None	None	None	CHEMBL2056	Dopamine D1 receptor	Homo sapiens	SINGLE PROTEIN	CHEMBL1201862	7	PubChem BioAssays			None
CHEMBL128444		0	355.31	0	4.01	SID90340627	O=C(Cc1ccc(Cl)c(Cl)c1)N1CCCCC1CN1CCCC1	Potency		18.4	nM			inactive	UO_0000065					False	CHEMBL2114744	PubChem BioAssay. HTS Assay for Allosteric Antagonists of the Human D2 Dopamine Receptor: Hit Validation in HTRF. (Class of assay: confirmatory)	F	BAO_0000019	assay format	Homo sapiens	None	None	None	None	CHEMBL2056	Dopamine D1 receptor	Homo sapiens	SINGLE PROTEIN	CHEMBL1201862	7	PubChem BioAssays			None
CHEMBL1515756		0	390.57	0	3.68	SID90341020	CCCCCCCCCC(=O)NC(CN1CCOCC1)[C@H](O)c1ccccc1	Potency		10.3	nM			inactive	UO_0000065					False	CHEMBL2114744	PubChem BioAssay. HTS Assay for Allosteric Antagonists of the Human D2 Dopamine Receptor: Hit Validation in HTRF. (Class of assay: confirmatory)	F	BAO_0000019	assay format	Homo sapiens	None	None	None	None	CHEMBL2056	Dopamine D1 receptor	Homo sapiens	SINGLE PROTEIN	CHEMBL1201862	7	PubChem BioAssays			None
CHEMBL575768		0	496.68	0	3.80	SID90341045	COc1ccccc1N1CCN(CCCCNS(=O)(=O)c2cccc3c(N(C)C)cccc23)CC1	Potency		919.9	nM			inactive	UO_0000065					False	CHEMBL1738091	PUBCHEM_BIOASSAY: HTS Assay for Allosteric Agonists of the Human D1 Dopamine Receptor: Primary Screen for Potentiators. (Class of assay: confirmatory) [Related pubchem assays (depositor defined):AID488989, AID488993, AID488995]	F	BAO_0000019	assay format	Homo sapiens	None	None	None	None	CHEMBL2056	Dopamine D1 receptor	Homo sapiens	SINGLE PROTEIN	CHEMBL1201862	7	PubChem BioAssays			None
CHEMBL1162201		0	836.39	3	-2.45	SID90340832	Nc1ncnc2c1ncn2[C@H]1O[C@@H](COP(=O)(O)OP(=O)(O)OP(=O)(O)OP(=O)(O)OC[C@H]2O[C@@H](n3cnc4c(N)ncnc43)[C@H](O)[C@@H]2O)[C@H](O)[C@@H]1O	Potency		2909.1	nM			inconclusive	UO_0000065					False	CHEMBL1738091	PUBCHEM_BIOASSAY: HTS Assay for Allosteric Agonists of the Human D1 Dopamine Receptor: Primary Screen for Potentiators. (Class of assay: confirmatory) [Related pubchem assays (depositor defined):AID488989, AID488993, AID488995]	F	BAO_0000019	assay format	Homo sapiens	None	None	None	None	CHEMBL2056	Dopamine D1 receptor	Homo sapiens	SINGLE PROTEIN	CHEMBL1201862	7	PubChem BioAssays			None
CHEMBL24077	(R)-SKF-38393	0	255.32	0	2.38	5, SKF-38393	Oc1cc2c(cc1O)[C@@H](c1ccccc1)CNCC2	Ki	'='	73.0	nM	7.14			UO_0000065	27.95	0.51	4.76	13.60	False	CHEMBL3267826	Agonist activity at dopamine D1 receptor (unknown origin)	B	BAO_0000357	single protein format	Homo sapiens	None	None	None	None	CHEMBL2056	Dopamine D1 receptor	Homo sapiens	SINGLE PROTEIN	CHEMBL3259567	1	Scientific Literature	ACS Med. Chem. Lett.	2014	None
CHEMBL1323529		0	336.56	1	7.30	SID90341120	CCCCCCCCCCC/C=C\C(C)(C)/C=C\CCCC(=O)O	Potency		2909.1	nM			inconclusive	UO_0000065					False	CHEMBL1738091	PUBCHEM_BIOASSAY: HTS Assay for Allosteric Agonists of the Human D1 Dopamine Receptor: Primary Screen for Potentiators. (Class of assay: confirmatory) [Related pubchem assays (depositor defined):AID488989, AID488993, AID488995]	F	BAO_0000019	assay format	Homo sapiens	None	None	None	None	CHEMBL2056	Dopamine D1 receptor	Homo sapiens	SINGLE PROTEIN	CHEMBL1201862	7	PubChem BioAssays			None
CHEMBL894	BUPROPION	4	239.75	0	3.30	SID90340803	CC(NC(C)(C)C)C(=O)c1cccc(Cl)c1	Potency		1635.9	nM			inconclusive	UO_0000065					False	CHEMBL1738091	PUBCHEM_BIOASSAY: HTS Assay for Allosteric Agonists of the Human D1 Dopamine Receptor: Primary Screen for Potentiators. (Class of assay: confirmatory) [Related pubchem assays (depositor defined):AID488989, AID488993, AID488995]	F	BAO_0000019	assay format	Homo sapiens	None	None	None	None	CHEMBL2056	Dopamine D1 receptor	Homo sapiens	SINGLE PROTEIN	CHEMBL1201862	7	PubChem BioAssays			None
CHEMBL193482	ESTRIOL	4	288.39	0	2.58	ESTRIOL	C[C@]12CC[C@@H]3c4ccc(O)cc4CC[C@H]3[C@@H]1C[C@@H](O)[C@@H]2O	Ki						Not Active (inhibition < 50% @ 10 uM and thus dose-reponse curve not measured)						False	CHEMBL1909139	DRUGMATRIX: Dopamine D1 radioligand binding (ligand: [3H] SCH-23390)	B	BAO_0000249	cell membrane format	None	None	None	CHO	Membrane	CHEMBL2056	Dopamine D1 receptor	Homo sapiens	SINGLE PROTEIN	CHEMBL1909046	15	DrugMatrix			CHEMBL3308072
CHEMBL1512	FLUNISOLIDE	4	434.50	0	2.27	FLUNISOLIDE	CC1(C)O[C@@H]2C[C@H]3[C@@H]4C[C@H](F)C5=CC(=O)C=C[C@]5(C)[C@H]4[C@@H](O)C[C@]3(C)[C@]2(C(=O)CO)O1	Ki						Not Active (inhibition < 50% @ 10 uM and thus dose-reponse curve not measured)						False	CHEMBL1909139	DRUGMATRIX: Dopamine D1 radioligand binding (ligand: [3H] SCH-23390)	B	BAO_0000249	cell membrane format	None	None	None	CHO	Membrane	CHEMBL2056	Dopamine D1 receptor	Homo sapiens	SINGLE PROTEIN	CHEMBL1909046	15	DrugMatrix			CHEMBL3308072
CHEMBL659	GALANTAMINE	4	287.36	0	1.85	galanthamine	COc1ccc2c3c1O[C@H]1C[C@@H](O)C=C[C@@]31CCN(C)C2	Ki						Not Active (inhibition < 50% @ 10 uM and thus dose-reponse curve not measured)						False	CHEMBL1909139	DRUGMATRIX: Dopamine D1 radioligand binding (ligand: [3H] SCH-23390)	B	BAO_0000249	cell membrane format	None	None	None	CHO	Membrane	CHEMBL2056	Dopamine D1 receptor	Homo sapiens	SINGLE PROTEIN	CHEMBL1909046	15	DrugMatrix			CHEMBL3308072
CHEMBL136478	SODIUM NITROPRUSSIDE	4	261.92	None	None	SODIUM NITROPRUSSIDE		Ki						Not Active (inhibition < 50% @ 10 uM and thus dose-reponse curve not measured)						False	CHEMBL1909139	DRUGMATRIX: Dopamine D1 radioligand binding (ligand: [3H] SCH-23390)	B	BAO_0000249	cell membrane format	None	None	None	CHO	Membrane	CHEMBL2056	Dopamine D1 receptor	Homo sapiens	SINGLE PROTEIN	CHEMBL1909046	15	DrugMatrix			CHEMBL3308072
CHEMBL1643	RIBAVIRIN	4	244.21	0	-3.01	ribavirin	NC(=O)c1ncn([C@@H]2O[C@H](CO)[C@@H](O)[C@H]2O)n1	Ki						Not Active (inhibition < 50% @ 10 uM and thus dose-reponse curve not measured)						False	CHEMBL1909139	DRUGMATRIX: Dopamine D1 radioligand binding (ligand: [3H] SCH-23390)	B	BAO_0000249	cell membrane format	None	None	None	CHO	Membrane	CHEMBL2056	Dopamine D1 receptor	Homo sapiens	SINGLE PROTEIN	CHEMBL1909046	15	DrugMatrix			CHEMBL3308072
CHEMBL163	RITONAVIR	4	720.96	2	5.91	RITONAVIR	CC(C)c1nc(CN(C)C(=O)N[C@H](C(=O)N[C@@H](Cc2ccccc2)C[C@H](O)[C@H](Cc2ccccc2)NC(=O)OCc2cncs2)C(C)C)cs1	Ki						Not Active (inhibition < 50% @ 10 uM and thus dose-reponse curve not measured)						False	CHEMBL1909139	DRUGMATRIX: Dopamine D1 radioligand binding (ligand: [3H] SCH-23390)	B	BAO_0000249	cell membrane format	None	None	None	CHO	Membrane	CHEMBL2056	Dopamine D1 receptor	Homo sapiens	SINGLE PROTEIN	CHEMBL1909046	15	DrugMatrix			CHEMBL3308072
CHEMBL3233432		0	380.46	0	3.86	64	O=C(CCCN1CC[C@H]2[C@@H](C1)c1cccc3c1N2CCO3)c1ccc(F)cc1	Ki						Not Determined						False	CHEMBL3243864	Inhibition of human dopamine D1 receptor	B	BAO_0000357	single protein format	Homo sapiens	None	None	None	None	CHEMBL2056	Dopamine D1 receptor	Homo sapiens	SINGLE PROTEIN	CHEMBL3232708	1	Scientific Literature	J. Med. Chem.	2014	None
CHEMBL563	FLURBIPROFEN	4	244.26	0	3.68	FLURBIPROFEN	CC(C(=O)O)c1ccc(-c2ccccc2)c(F)c1	Ki						Not Active (inhibition < 50% @ 10 uM and thus dose-reponse curve not measured)						False	CHEMBL1909139	DRUGMATRIX: Dopamine D1 radioligand binding (ligand: [3H] SCH-23390)	B	BAO_0000249	cell membrane format	None	None	None	CHO	Membrane	CHEMBL2056	Dopamine D1 receptor	Homo sapiens	SINGLE PROTEIN	CHEMBL1909046	15	DrugMatrix			CHEMBL3308072
CHEMBL139835	CYPROTERONE ACETATE	4	416.95	0	4.61	SID90340797	CC(=O)O[C@]1(C(C)=O)CC[C@H]2[C@@H]3C=C(Cl)C4=CC(=O)[C@@H]5C[C@@H]5[C@]4(C)[C@H]3CC[C@@]21C	IC50						Not Active (inhibition < 50% @ 10 uM and thus dose-reponse curve not measured)						False	CHEMBL1909139	DRUGMATRIX: Dopamine D1 radioligand binding (ligand: [3H] SCH-23390)	B	BAO_0000249	cell membrane format	None	None	None	CHO	Membrane	CHEMBL2056	Dopamine D1 receptor	Homo sapiens	SINGLE PROTEIN	CHEMBL1909046	15	DrugMatrix			CHEMBL3308072
CHEMBL902	FAMOTIDINE	4	337.46	0	-0.77	FAMOTIDINE	NC(N)=Nc1nc(CSCC/C(N)=N/S(N)(=O)=O)cs1	IC50						Not Active (inhibition < 50% @ 10 uM and thus dose-reponse curve not measured)						False	CHEMBL1909139	DRUGMATRIX: Dopamine D1 radioligand binding (ligand: [3H] SCH-23390)	B	BAO_0000249	cell membrane format	None	None	None	CHO	Membrane	CHEMBL2056	Dopamine D1 receptor	Homo sapiens	SINGLE PROTEIN	CHEMBL1909046	15	DrugMatrix			CHEMBL3308072
CHEMBL35354		0	329.83	0	3.93	SID90341537	C=CCN1CCc2c(cc(O)c(O)c2Cl)C(c2ccccc2)C1	Potency		18.4	nM			inactive	UO_0000065					False	CHEMBL1738091	PUBCHEM_BIOASSAY: HTS Assay for Allosteric Agonists of the Human D1 Dopamine Receptor: Primary Screen for Potentiators. (Class of assay: confirmatory) [Related pubchem assays (depositor defined):AID488989, AID488993, AID488995]	F	BAO_0000019	assay format	Homo sapiens	None	None	None	None	CHEMBL2056	Dopamine D1 receptor	Homo sapiens	SINGLE PROTEIN	CHEMBL1201862	7	PubChem BioAssays			None
CHEMBL1433	DOXYCYCLINE	4	444.44	1	-0.35	SID90340791	C[C@H]1c2cccc(O)c2C(=O)C2=C(O)[C@]3(O)C(=O)C(C(N)=O)=C(O)[C@@H](N(C)C)[C@@H]3[C@@H](O)[C@@H]21	Potency		819.9	nM			inconclusive	UO_0000065					False	CHEMBL1738091	PUBCHEM_BIOASSAY: HTS Assay for Allosteric Agonists of the Human D1 Dopamine Receptor: Primary Screen for Potentiators. (Class of assay: confirmatory) [Related pubchem assays (depositor defined):AID488989, AID488993, AID488995]	F	BAO_0000019	assay format	Homo sapiens	None	None	None	None	CHEMBL2056	Dopamine D1 receptor	Homo sapiens	SINGLE PROTEIN	CHEMBL1201862	7	PubChem BioAssays			None
CHEMBL225284		0	451.68	1	5.28	SID90341833	CSc1ccccc1N1CCN(CCCCCC(=O)NC2CCCc3ccccc32)CC1	Potency		461.1	nM			inactive	UO_0000065					False	CHEMBL1738091	PUBCHEM_BIOASSAY: HTS Assay for Allosteric Agonists of the Human D1 Dopamine Receptor: Primary Screen for Potentiators. (Class of assay: confirmatory) [Related pubchem assays (depositor defined):AID488989, AID488993, AID488995]	F	BAO_0000019	assay format	Homo sapiens	None	None	None	None	CHEMBL2056	Dopamine D1 receptor	Homo sapiens	SINGLE PROTEIN	CHEMBL1201862	7	PubChem BioAssays			None
CHEMBL3	NICOTINE	4	162.24	0	1.85	SID26752745	CN1CCC[C@H]1c1cccnc1	Potency		145.8	nM			inconclusive	UO_0000065					False	CHEMBL1738091	PUBCHEM_BIOASSAY: HTS Assay for Allosteric Agonists of the Human D1 Dopamine Receptor: Primary Screen for Potentiators. (Class of assay: confirmatory) [Related pubchem assays (depositor defined):AID488989, AID488993, AID488995]	F	BAO_0000019	assay format	Homo sapiens	None	None	None	None	CHEMBL2056	Dopamine D1 receptor	Homo sapiens	SINGLE PROTEIN	CHEMBL1201862	7	PubChem BioAssays			None
CHEMBL1113	AMOXAPINE	4	313.79	0	3.43	SID90341240	Clc1ccc2c(c1)C(N1CCNCC1)=Nc1ccccc1O2	Potency		163.6	nM			inactive	UO_0000065					False	CHEMBL1738091	PUBCHEM_BIOASSAY: HTS Assay for Allosteric Agonists of the Human D1 Dopamine Receptor: Primary Screen for Potentiators. (Class of assay: confirmatory) [Related pubchem assays (depositor defined):AID488989, AID488993, AID488995]	F	BAO_0000019	assay format	Homo sapiens	None	None	None	None	CHEMBL2056	Dopamine D1 receptor	Homo sapiens	SINGLE PROTEIN	CHEMBL1201862	7	PubChem BioAssays			None
CHEMBL567	PERPHENAZINE	4	403.98	0	3.94	SID26747080	OCCN1CCN(CCCN2c3ccccc3Sc3ccc(Cl)cc32)CC1	Potency		290.9	nM			inactive	UO_0000065					False	CHEMBL1738091	PUBCHEM_BIOASSAY: HTS Assay for Allosteric Agonists of the Human D1 Dopamine Receptor: Primary Screen for Potentiators. (Class of assay: confirmatory) [Related pubchem assays (depositor defined):AID488989, AID488993, AID488995]	F	BAO_0000019	assay format	Homo sapiens	None	None	None	None	CHEMBL2056	Dopamine D1 receptor	Homo sapiens	SINGLE PROTEIN	CHEMBL1201862	7	PubChem BioAssays			None
CHEMBL545	ALCOHOL	4	46.07	0	0.00	ETHANOL	CCO	IC50						Not Active (inhibition < 50% @ 10 uM and thus dose-reponse curve not measured)						False	CHEMBL1909139	DRUGMATRIX: Dopamine D1 radioligand binding (ligand: [3H] SCH-23390)	B	BAO_0000249	cell membrane format	None	None	None	CHO	Membrane	CHEMBL2056	Dopamine D1 receptor	Homo sapiens	SINGLE PROTEIN	CHEMBL1909046	15	DrugMatrix			CHEMBL3308072
CHEMBL404520	CHLORTETRACYCLINE	4	478.89	1	0.44	CHLORTETRACYCLINE	CN(C)[C@@H]1C(O)=C(C(N)=O)C(=O)[C@@]2(O)C(O)=C3C(=O)c4c(O)ccc(Cl)c4[C@@](C)(O)[C@H]3C[C@@H]12	Ki						Not Active (inhibition < 50% @ 10 uM and thus dose-reponse curve not measured)						False	CHEMBL1909139	DRUGMATRIX: Dopamine D1 radioligand binding (ligand: [3H] SCH-23390)	B	BAO_0000249	cell membrane format	None	None	None	CHO	Membrane	CHEMBL2056	Dopamine D1 receptor	Homo sapiens	SINGLE PROTEIN	CHEMBL1909046	15	DrugMatrix			CHEMBL3308072
CHEMBL3335536		0	321.42	0	3.40	(S)-1	c1ccc(CC[C@H]2CN(Cc3nc4ccccc4[nH]3)CCO2)cc1	Ki	'>'	100000.0	nM				UO_0000065					False	CHEMBL3383109	Inhibition of human dopamine D1 receptor	B	BAO_0000357	single protein format	Homo sapiens	None	None	None	None	CHEMBL2056	Dopamine D1 receptor	Homo sapiens	SINGLE PROTEIN	CHEMBL3352711	1	Scientific Literature	ACS Med. Chem. Lett.	2014	None
CHEMBL1201207	BETAMETHASONE PHOSPHORIC ACID	4	472.45	0	2.01	BETAMETHASONE PHOSPHATE	C[C@H]1C[C@H]2[C@@H]3CCC4=CC(=O)C=C[C@]4(C)[C@@]3(F)[C@@H](O)C[C@]2(C)[C@@]1(O)C(=O)COP(=O)(O)O	IC50						Not Active (inhibition < 50% @ 10 uM and thus dose-reponse curve not measured)						False	CHEMBL1909139	DRUGMATRIX: Dopamine D1 radioligand binding (ligand: [3H] SCH-23390)	B	BAO_0000249	cell membrane format	None	None	None	CHO	Membrane	CHEMBL2056	Dopamine D1 receptor	Homo sapiens	SINGLE PROTEIN	CHEMBL1909046	15	DrugMatrix			CHEMBL3308072
CHEMBL1455	ALTRETAMINE	4	210.28	0	0.07	ALTRETAMINE	CN(C)c1nc(N(C)C)nc(N(C)C)n1	IC50						Not Active (inhibition < 50% @ 10 uM and thus dose-reponse curve not measured)						False	CHEMBL1909139	DRUGMATRIX: Dopamine D1 radioligand binding (ligand: [3H] SCH-23390)	B	BAO_0000249	cell membrane format	None	None	None	CHO	Membrane	CHEMBL2056	Dopamine D1 receptor	Homo sapiens	SINGLE PROTEIN	CHEMBL1909046	15	DrugMatrix			CHEMBL3308072
CHEMBL4085752		0	467.53	0	2.60	9f	O/N=C/c1cnn2ccc(OCCCCN3CCN(c4ccc(O)c5c4OCCO5)CC3)cc12	Ki	'>'	20000.0	nM				UO_0000065					False	CHEMBL4046972	Displacement of [3H]SCH23390 from human D1R expressed in HEK293T cell membranes	B	BAO_0000219	cell-based format	Homo sapiens	None	None	HEK-293T	None	CHEMBL2056	Dopamine D1 receptor	Homo sapiens	SINGLE PROTEIN	CHEMBL4043213	1	Scientific Literature	Bioorg Med Chem	2017	CHEMBL3706569
CHEMBL3233411		0	388.51	0	3.89	43	CN1CCN2c3c(cccc31)[C@@H]1CN(CCCc3noc4ccccc34)CC[C@@H]12	Ki						Not Determined						False	CHEMBL3243864	Inhibition of human dopamine D1 receptor	B	BAO_0000357	single protein format	Homo sapiens	None	None	None	None	CHEMBL2056	Dopamine D1 receptor	Homo sapiens	SINGLE PROTEIN	CHEMBL3232708	1	Scientific Literature	J. Med. Chem.	2014	None
CHEMBL3906676		0	327.38	0	2.77	BDBM235774	COc1cc2c(cc1OC)CN1CCc3cc(O)c(O)cc3C1C2	Ki	'='	740.67	nM	6.13		410714	UO_0000065	18.73	0.35	3.36	9.86	False	CHEMBL3888597	Reception Binding Assay: Different concentrations (10^−5 M-10^−11 M) of the compound of the invention and corresponding isotope receptor ligand as well as receptor protein were loaded into the reaction tube and incubated in 30° C. water bath for 60 minutes. The reaction was terminated in a refrigerator. The reaction mixture was put in a Millipore filter (millipore) cell sample collector, filtered…	B	BAO_0000219	cell-based format	None	None	None	HEK293	None	CHEMBL2056	Dopamine D1 receptor	Homo sapiens	SINGLE PROTEIN	CHEMBL3886775	37	BindingDB Database		2016	CHEMBL3307715
CHEMBL2334893		0	325.36	0	2.79	BDBM50429044	COc1cc2c(cc1O)[C@@H]1Cc3cc4c(cc3CN1CC2)OCO4	IC50	'='	8.19	nM	8.09		410716	UO_0000065	24.85	0.46	5.30	15.81	False	CHEMBL3888597	Reception Binding Assay: Different concentrations (10^−5 M-10^−11 M) of the compound of the invention and corresponding isotope receptor ligand as well as receptor protein were loaded into the reaction tube and incubated in 30° C. water bath for 60 minutes. The reaction was terminated in a refrigerator. The reaction mixture was put in a Millipore filter (millipore) cell sample collector, filtered…	B	BAO_0000219	cell-based format	None	None	None	HEK293	None	CHEMBL2056	Dopamine D1 receptor	Homo sapiens	SINGLE PROTEIN	CHEMBL3886775	37	BindingDB Database		2016	CHEMBL3307715
CHEMBL145584		0	137.18	0	0.89	m-Tyramine	NCCc1cccc(O)c1	KL	'='	48000.0	nM				UO_0000065					False	CHEMBL671027	Low-affinity agonist dissociation constant against striatal Dopamine receptor D1A	F	BAO_0000019	assay format	None	None	None	None	None	CHEMBL2056	Dopamine D1 receptor	Homo sapiens	SINGLE PROTEIN	CHEMBL1129489	1	Scientific Literature	J. Med. Chem.	1996	None
CHEMBL231070		0	281.40	0	3.40	2e	CN1CCCc2ccccc2Cc2ccc(O)cc2CC1	Ki	'='	2.667	nM	8.57			UO_0000065	30.47	0.56	5.17	36.53	False	CHEMBL982102	Displacement of [3H]SCH23390 from human cloned dopamine D1 receptor	B	BAO_0000357	single protein format	Homo sapiens	None	None	None	None	CHEMBL2056	Dopamine D1 receptor	Homo sapiens	SINGLE PROTEIN	CHEMBL1157471	1	Scientific Literature	Bioorg. Med. Chem. Lett.	2008	None
CHEMBL3697603		0	390.27	0	4.87	BDBM160902	Cc1cc(Oc2ncc(Cl)c(C)c2Cl)ccc1-c1c(C)ncc(=O)n1C	Ki	'='	227.0	nM	6.64		304241	UO_0000065	17.02	0.35	1.77	11.65	False	CHEMBL3706100	Competition Binding Assay: The affinity of the compounds described herein was determined by competition binding assays similar to those described in Ryman-Rasmussen et al., Differential activation of adenylate cyclase and receptor internalization by novel dopamine D1 receptor agonists, Molecular Pharmacology 68(4):1039-1048 (2005). This radioligand binding assay used [3H]-SCH23390, a radiolabeled…	B	BAO_0000019	assay format	None	None	None	None	None	CHEMBL2056	Dopamine D1 receptor	Homo sapiens	SINGLE PROTEIN	CHEMBL3638419	37	BindingDB Database		2015	None
CHEMBL4065797		0	305.38	0	1.65	15c	CCCN1CCCN(c2ccc(O)c3c2OCC(=O)N3)CC1	Ki	'='	8800.0	nM	5.06			UO_0000065	16.55	0.31	3.41	7.77	False	CHEMBL4046972	Displacement of [3H]SCH23390 from human D1R expressed in HEK293T cell membranes	B	BAO_0000219	cell-based format	Homo sapiens	None	None	HEK-293T	None	CHEMBL2056	Dopamine D1 receptor	Homo sapiens	SINGLE PROTEIN	CHEMBL4043213	1	Scientific Literature	Bioorg Med Chem	2017	CHEMBL3706569
CHEMBL86304	MOCLOBEMIDE	4	268.74	0	1.40	MOCLOBEMIDE	O=C(NCCN1CCOCC1)c1ccc(Cl)cc1	Ki						Not Active (inhibition < 50% @ 10 uM and thus dose-reponse curve not measured)						False	CHEMBL1909139	DRUGMATRIX: Dopamine D1 radioligand binding (ligand: [3H] SCH-23390)	B	BAO_0000249	cell membrane format	None	None	None	CHO	Membrane	CHEMBL2056	Dopamine D1 receptor	Homo sapiens	SINGLE PROTEIN	CHEMBL1909046	15	DrugMatrix			CHEMBL3308072
CHEMBL1071	OXAPROZIN	4	293.32	0	4.03	OXAPROZIN	O=C(O)CCc1nc(-c2ccccc2)c(-c2ccccc2)o1	Ki						Not Active (inhibition < 50% @ 10 uM and thus dose-reponse curve not measured)						False	CHEMBL1909139	DRUGMATRIX: Dopamine D1 radioligand binding (ligand: [3H] SCH-23390)	B	BAO_0000249	cell membrane format	None	None	None	CHO	Membrane	CHEMBL2056	Dopamine D1 receptor	Homo sapiens	SINGLE PROTEIN	CHEMBL1909046	15	DrugMatrix			CHEMBL3308072
CHEMBL4	OFLOXACIN	4	361.37	0	1.54	OFLOXACIN	CC1COc2c(N3CCN(C)CC3)c(F)cc3c(=O)c(C(=O)O)cn1c23	IC50						Not Active (inhibition < 50% @ 10 uM and thus dose-reponse curve not measured)						False	CHEMBL1909139	DRUGMATRIX: Dopamine D1 radioligand binding (ligand: [3H] SCH-23390)	B	BAO_0000249	cell membrane format	None	None	None	CHO	Membrane	CHEMBL2056	Dopamine D1 receptor	Homo sapiens	SINGLE PROTEIN	CHEMBL1909046	15	DrugMatrix			CHEMBL3308072
CHEMBL511	PYRILAMINE	4	285.39	0	2.66	PYRILAMINE	COc1ccc(CN(CCN(C)C)c2ccccn2)cc1	IC50						Not Active (inhibition < 50% @ 10 uM and thus dose-reponse curve not measured)						False	CHEMBL1909139	DRUGMATRIX: Dopamine D1 radioligand binding (ligand: [3H] SCH-23390)	B	BAO_0000249	cell membrane format	None	None	None	CHO	Membrane	CHEMBL2056	Dopamine D1 receptor	Homo sapiens	SINGLE PROTEIN	CHEMBL1909046	15	DrugMatrix			CHEMBL3308072
CHEMBL25856	DIHYDREXIDINE	2	267.33	0	2.65	DHX	Oc1cc2c(cc1O)[C@H]1c3ccccc3CN[C@@H]1CC2	Ki	'='	1200.0	nM	5.92			UO_0000065	22.15	0.40	3.27	11.28	False	CHEMBL674898	Affinity towards Dopamine receptor D1	B	BAO_0000357	single protein format	Cercopithecidae	None	None	None	None	CHEMBL2056	Dopamine D1 receptor	Homo sapiens	SINGLE PROTEIN	CHEMBL1131163	1	Scientific Literature	J. Med. Chem.	1998	None
CHEMBL1909074	POLYVINYLPYRROLIDONE	0	None	None	None	POLYVINYLPYRROLIDONE		IC50						Not Active (inhibition < 50% @ 10 uM and thus dose-reponse curve not measured)						False	CHEMBL1909139	DRUGMATRIX: Dopamine D1 radioligand binding (ligand: [3H] SCH-23390)	B	BAO_0000249	cell membrane format	None	None	None	CHO	Membrane	CHEMBL2056	Dopamine D1 receptor	Homo sapiens	SINGLE PROTEIN	CHEMBL1909046	15	DrugMatrix			CHEMBL3308072
CHEMBL3697580		0	387.39	0	3.74	BDBM160877	CCc1c(-c2ccc(Oc3ncccc3C(F)F)cc2C)n(C)c(=O)[nH]c1=O	Ki	'='	82.3	nM	7.08		304216	UO_0000065	18.29	0.35	3.34	9.20	False	CHEMBL3706100	Competition Binding Assay: The affinity of the compounds described herein was determined by competition binding assays similar to those described in Ryman-Rasmussen et al., Differential activation of adenylate cyclase and receptor internalization by novel dopamine D1 receptor agonists, Molecular Pharmacology 68(4):1039-1048 (2005). This radioligand binding assay used [3H]-SCH23390, a radiolabeled…	B	BAO_0000019	assay format	None	None	None	None	None	CHEMBL2056	Dopamine D1 receptor	Homo sapiens	SINGLE PROTEIN	CHEMBL3638419	37	BindingDB Database		2015	None
CHEMBL1598608	AZASETRON	0	349.82	0	1.52	AZASETRON	CN1C(=O)COc2c(C(=O)NC3CN4CCC3CC4)cc(Cl)cc21	Ki						Not Active (inhibition < 50% @ 10 uM and thus dose-reponse curve not measured)						False	CHEMBL1909139	DRUGMATRIX: Dopamine D1 radioligand binding (ligand: [3H] SCH-23390)	B	BAO_0000249	cell membrane format	None	None	None	CHO	Membrane	CHEMBL2056	Dopamine D1 receptor	Homo sapiens	SINGLE PROTEIN	CHEMBL1909046	15	DrugMatrix			CHEMBL3308072
CHEMBL686	MEFENAMIC ACID	4	241.29	0	3.75	MEFENAMIC ACID	Cc1cccc(Nc2ccccc2C(=O)O)c1C	Ki						Not Active (inhibition < 50% @ 10 uM and thus dose-reponse curve not measured)						False	CHEMBL1909139	DRUGMATRIX: Dopamine D1 radioligand binding (ligand: [3H] SCH-23390)	B	BAO_0000249	cell membrane format	None	None	None	CHO	Membrane	CHEMBL2056	Dopamine D1 receptor	Homo sapiens	SINGLE PROTEIN	CHEMBL1909046	15	DrugMatrix			CHEMBL3308072
CHEMBL1909062	LEAD (II) ACETATE	0	325.29	None	None	LEAD (II) ACETATE		IC50						Not Active (inhibition < 50% @ 10 uM and thus dose-reponse curve not measured)						False	CHEMBL1909139	DRUGMATRIX: Dopamine D1 radioligand binding (ligand: [3H] SCH-23390)	B	BAO_0000249	cell membrane format	None	None	None	CHO	Membrane	CHEMBL2056	Dopamine D1 receptor	Homo sapiens	SINGLE PROTEIN	CHEMBL1909046	15	DrugMatrix			CHEMBL3308072
CHEMBL562935		0	409.91	0	4.61	22	CCN1CCc2cc(-c3ccc(O)cc3)cc3c2[C@H]1Cc1ccc(O)c(O)c1-3.Cl	Ki	'='	124.0	nM	6.91			UO_0000065	18.49	0.34	2.30	10.80	False	CHEMBL1053912	Displacement of [3H]SCH23390 from dopamine D1 receptor expressed in Ltk deficient fibroblast cells by liquid scintillation counting	B	BAO_0000219	cell-based format	None	None	None	Fibroblast	None	CHEMBL2056	Dopamine D1 receptor	Homo sapiens	SINGLE PROTEIN	CHEMBL1152940	1	Scientific Literature	Bioorg. Med. Chem.	2009	CHEMBL3308065
CHEMBL560721		0	423.94	1	5.00	25	CCCN1CCc2cc(-c3ccc(O)cc3)cc3c2[C@H]1Cc1ccc(O)c(O)c1-3.Cl	Ki	'='	94.0	nM	7.03			UO_0000065	18.13	0.33	2.03	10.99	False	CHEMBL1053912	Displacement of [3H]SCH23390 from dopamine D1 receptor expressed in Ltk deficient fibroblast cells by liquid scintillation counting	B	BAO_0000219	cell-based format	None	None	None	Fibroblast	None	CHEMBL2056	Dopamine D1 receptor	Homo sapiens	SINGLE PROTEIN	CHEMBL1152940	1	Scientific Literature	Bioorg. Med. Chem.	2009	CHEMBL3308065
CHEMBL4	OFLOXACIN	4	361.37	0	1.54	OFLOXACIN	CC1COc2c(N3CCN(C)CC3)c(F)cc3c(=O)c(C(=O)O)cn1c23	Ki						Not Active (inhibition < 50% @ 10 uM and thus dose-reponse curve not measured)						False	CHEMBL1909139	DRUGMATRIX: Dopamine D1 radioligand binding (ligand: [3H] SCH-23390)	B	BAO_0000249	cell membrane format	None	None	None	CHO	Membrane	CHEMBL2056	Dopamine D1 receptor	Homo sapiens	SINGLE PROTEIN	CHEMBL1909046	15	DrugMatrix			CHEMBL3308072
CHEMBL3697613		0	363.42	0	3.42	BDBM160912	Cc1cc(Oc2ncccc2C2CC2)ccc1-c1c(C)c(=O)[nH]c(=O)n1C	Ki	'='	3.11	nM	8.51		304171	UO_0000065	23.41	0.43	5.09	11.05	False	CHEMBL3706100	Competition Binding Assay: The affinity of the compounds described herein was determined by competition binding assays similar to those described in Ryman-Rasmussen et al., Differential activation of adenylate cyclase and receptor internalization by novel dopamine D1 receptor agonists, Molecular Pharmacology 68(4):1039-1048 (2005). This radioligand binding assay used [3H]-SCH23390, a radiolabeled…	B	BAO_0000019	assay format	None	None	None	None	None	CHEMBL2056	Dopamine D1 receptor	Homo sapiens	SINGLE PROTEIN	CHEMBL3638419	37	BindingDB Database		2015	None
CHEMBL3697615		0	371.82	0	3.68	BDBM160916	CCn1c(-c2ccc(Oc3ncccc3Cl)cc2C)c(C)c(=O)[nH]c1=O	Ki	'='	58.0	nM	7.24		304174	UO_0000065	19.46	0.38	3.56	9.40	False	CHEMBL3706100	Competition Binding Assay: The affinity of the compounds described herein was determined by competition binding assays similar to those described in Ryman-Rasmussen et al., Differential activation of adenylate cyclase and receptor internalization by novel dopamine D1 receptor agonists, Molecular Pharmacology 68(4):1039-1048 (2005). This radioligand binding assay used [3H]-SCH23390, a radiolabeled…	B	BAO_0000019	assay format	None	None	None	None	None	CHEMBL2056	Dopamine D1 receptor	Homo sapiens	SINGLE PROTEIN	CHEMBL3638419	37	BindingDB Database		2015	None
CHEMBL1068	OXCARBAZEPINE	4	252.27	0	2.64	OXCARBAZEPINE	NC(=O)N1c2ccccc2CC(=O)c2ccccc21	Ki						Not Active (inhibition < 50% @ 10 uM and thus dose-reponse curve not measured)						False	CHEMBL1909139	DRUGMATRIX: Dopamine D1 radioligand binding (ligand: [3H] SCH-23390)	B	BAO_0000249	cell membrane format	None	None	None	CHO	Membrane	CHEMBL2056	Dopamine D1 receptor	Homo sapiens	SINGLE PROTEIN	CHEMBL1909046	15	DrugMatrix			CHEMBL3308072
CHEMBL3697621		0	373.36	0	3.48	BDBM160925	Cc1cc(Oc2ncccc2C(F)F)ccc1-c1c(C)c(=O)[nH]c(=O)n1C	Ki	'='	54.7	nM	7.26		304184	UO_0000065	19.45	0.37	3.78	9.43	False	CHEMBL3706100	Competition Binding Assay: The affinity of the compounds described herein was determined by competition binding assays similar to those described in Ryman-Rasmussen et al., Differential activation of adenylate cyclase and receptor internalization by novel dopamine D1 receptor agonists, Molecular Pharmacology 68(4):1039-1048 (2005). This radioligand binding assay used [3H]-SCH23390, a radiolabeled…	B	BAO_0000019	assay format	None	None	None	None	None	CHEMBL2056	Dopamine D1 receptor	Homo sapiens	SINGLE PROTEIN	CHEMBL3638419	37	BindingDB Database		2015	None
CHEMBL3697573		0	339.35	0	2.25	BDBM160870	Cc1cc(Oc2ncccc2O)ccc1-c1c(C)c(=O)[nH]c(=O)n1C	Ki	'='	82.7	nM	7.08		304209	UO_0000065	20.87	0.39	4.83	7.29	False	CHEMBL3706100	Competition Binding Assay: The affinity of the compounds described herein was determined by competition binding assays similar to those described in Ryman-Rasmussen et al., Differential activation of adenylate cyclase and receptor internalization by novel dopamine D1 receptor agonists, Molecular Pharmacology 68(4):1039-1048 (2005). This radioligand binding assay used [3H]-SCH23390, a radiolabeled…	B	BAO_0000019	assay format	None	None	None	None	None	CHEMBL2056	Dopamine D1 receptor	Homo sapiens	SINGLE PROTEIN	CHEMBL3638419	37	BindingDB Database		2015	None
CHEMBL3697590		0	373.36	0	4.15	BDBM160888	Cc1cc(Oc2ncccc2OC(F)F)ccc1-c1c(C)n[nH]c(=O)c1C	Ki	'='	86.2	nM	7.06		304227	UO_0000065	18.92	0.36	2.91	9.16	False	CHEMBL3706100	Competition Binding Assay: The affinity of the compounds described herein was determined by competition binding assays similar to those described in Ryman-Rasmussen et al., Differential activation of adenylate cyclase and receptor internalization by novel dopamine D1 receptor agonists, Molecular Pharmacology 68(4):1039-1048 (2005). This radioligand binding assay used [3H]-SCH23390, a radiolabeled…	B	BAO_0000019	assay format	None	None	None	None	None	CHEMBL2056	Dopamine D1 receptor	Homo sapiens	SINGLE PROTEIN	CHEMBL3638419	37	BindingDB Database		2015	None
CHEMBL3697594		0	389.38	0	4.88	BDBM160892	Cc1cc(Oc2nccc(C)c2C(F)(F)F)ccc1-c1c(C)n[nH]c(=O)c1C	Ki	'='	12.1	nM	7.92		304231	UO_0000065	20.33	0.39	3.04	11.67	False	CHEMBL3706100	Competition Binding Assay: The affinity of the compounds described herein was determined by competition binding assays similar to those described in Ryman-Rasmussen et al., Differential activation of adenylate cyclase and receptor internalization by novel dopamine D1 receptor agonists, Molecular Pharmacology 68(4):1039-1048 (2005). This radioligand binding assay used [3H]-SCH23390, a radiolabeled…	B	BAO_0000019	assay format	None	None	None	None	None	CHEMBL2056	Dopamine D1 receptor	Homo sapiens	SINGLE PROTEIN	CHEMBL3638419	37	BindingDB Database		2015	None
CHEMBL278172	BENZOCAINE	4	165.19	0	1.45	BENZOCAINE	CCOC(=O)c1ccc(N)cc1	IC50						Not Active (inhibition < 50% @ 10 uM and thus dose-reponse curve not measured)						False	CHEMBL1909139	DRUGMATRIX: Dopamine D1 radioligand binding (ligand: [3H] SCH-23390)	B	BAO_0000249	cell membrane format	None	None	None	CHO	Membrane	CHEMBL2056	Dopamine D1 receptor	Homo sapiens	SINGLE PROTEIN	CHEMBL1909046	15	DrugMatrix			CHEMBL3308072
CHEMBL322760		0	510.35	1	4.96	22	CN1CCc2cc(Br)c(O)cc2C(c2ccc(Nc3ccc([N+](=O)[O-])c4nonc34)cc2)C1	Ki	'='	5.3	nM	8.28			UO_0000065	16.22	0.34	3.32	7.04	False	CHEMBL674897	Binding affinity against dopamine receptor D1 by using [3H]-SCH- 23390 as radioligand in caudate-putamen of monkey	B	BAO_0000221	tissue-based format	Cercopithecidae	CHEMBL3638267	Caudate-putamen	None	None	CHEMBL2056	Dopamine D1 receptor	Homo sapiens	SINGLE PROTEIN	CHEMBL1125791	1	Scientific Literature	J. Med. Chem.	1991	None
CHEMBL113956		0	521.65	2	5.85	44	CCOc1ccc(CCNC(=O)N2CCN(CCCC(c3ccc(F)cc3)c3ccc(F)cc3)CC2)cc1	IC50	'='	967.0	nM	6.01			UO_0000065	11.53	0.22	0.16	13.42	False	CHEMBL674242	Inhibition of human dopamine receptor D1	B	BAO_0000357	single protein format	Homo sapiens	None	None	None	None	CHEMBL2056	Dopamine D1 receptor	Homo sapiens	SINGLE PROTEIN	CHEMBL1134625	1	Scientific Literature	J. Med. Chem.	2001	None
CHEMBL2057445		0	355.43	0	3.38	18j	COc1cc2c(c(OC)c1)CN1CCc3cc(OC)cc(OC)c3[C@@H]1C2	EC50						Not Determined						False	CHEMBL2060975	Agonist activity at dopamine D1 receptor assessed as [35S]GTPgammaS binding in cell-based assay	F	BAO_0000219	cell-based format	Homo sapiens	None	None	None	None	CHEMBL2056	Dopamine D1 receptor	Homo sapiens	SINGLE PROTEIN	CHEMBL2057072	1	Scientific Literature	Bioorg. Med. Chem.	2012	None
CHEMBL3344356		0	287.38	0	3.12	23a	COc1cc2c(cc1O)[C@@H]1Cc3sccc3CN1CC2	Inhibition	'='	98.1	%				UO_0000187					False	CHEMBL3387733	Displacement of [3H]SCH23390 from D1 receptor (unknown origin) transfected in HEK293T cells at 10 uM after 50 mins by liquid scintillation counting analysis	B	BAO_0000219	cell-based format	Homo sapiens	None	None	HEK-293T	None	CHEMBL2056	Dopamine D1 receptor	Homo sapiens	SINGLE PROTEIN	CHEMBL3351714	1	Scientific Literature	Bioorg. Med. Chem.	2014	CHEMBL3706569
CHEMBL34095		0	374.28	0	4.04	(+)-6-Br-APB	C=CCN1CCc2c(cc(O)c(O)c2Br)[C@@H](c2ccccc2)C1	Log 1/Kd	'='	2.58										False	CHEMBL858264	log(1/Kd) value against recombinant Dopamine receptor D1A expressed in COS7 cell	B	BAO_0000219	cell-based format	None	None	None	COS-7	None	CHEMBL2056	Dopamine D1 receptor	Homo sapiens	SINGLE PROTEIN	CHEMBL1129489	1	Scientific Literature	J. Med. Chem.	1996	CHEMBL3307648
CHEMBL3344460		0	357.52	0	4.85	23f	CCCCCc1cc2c(s1)C[C@H]1c3cc(O)c(OC)cc3CCN1C2	Inhibition	'='	94.72	%				UO_0000187					False	CHEMBL3387733	Displacement of [3H]SCH23390 from D1 receptor (unknown origin) transfected in HEK293T cells at 10 uM after 50 mins by liquid scintillation counting analysis	B	BAO_0000219	cell-based format	Homo sapiens	None	None	HEK-293T	None	CHEMBL2056	Dopamine D1 receptor	Homo sapiens	SINGLE PROTEIN	CHEMBL3351714	1	Scientific Literature	Bioorg. Med. Chem.	2014	CHEMBL3706569
CHEMBL3344463		0	357.52	0	4.71	23i	COc1cc2c(cc1O)[C@@H]1Cc3sc(CC(C)(C)C)cc3CN1CC2	Inhibition	'='	93.78	%				UO_0000187					False	CHEMBL3387733	Displacement of [3H]SCH23390 from D1 receptor (unknown origin) transfected in HEK293T cells at 10 uM after 50 mins by liquid scintillation counting analysis	B	BAO_0000219	cell-based format	Homo sapiens	None	None	HEK-293T	None	CHEMBL2056	Dopamine D1 receptor	Homo sapiens	SINGLE PROTEIN	CHEMBL3351714	1	Scientific Literature	Bioorg. Med. Chem.	2014	CHEMBL3706569
CHEMBL3335535		0	321.42	0	3.40	(+/-)-1	c1ccc(CCC2CN(Cc3nc4ccccc4[nH]3)CCO2)cc1	Ki	'>'	100000.0	nM				UO_0000065					False	CHEMBL3383109	Inhibition of human dopamine D1 receptor	B	BAO_0000357	single protein format	Homo sapiens	None	None	None	None	CHEMBL2056	Dopamine D1 receptor	Homo sapiens	SINGLE PROTEIN	CHEMBL3352711	1	Scientific Literature	ACS Med. Chem. Lett.	2014	None
CHEMBL2103774	TIBOLONE	4	312.45	0	3.88	TIBOLONE	C#C[C@]1(O)CC[C@H]2[C@H]3[C@H](CC[C@@]21C)C1=C(CC(=O)CC1)C[C@H]3C	IC50						Not Active (inhibition < 50% @ 10 uM and thus dose-reponse curve not measured)						False	CHEMBL1909139	DRUGMATRIX: Dopamine D1 radioligand binding (ligand: [3H] SCH-23390)	B	BAO_0000249	cell membrane format	None	None	None	CHO	Membrane	CHEMBL2056	Dopamine D1 receptor	Homo sapiens	SINGLE PROTEIN	CHEMBL1909046	15	DrugMatrix			CHEMBL3308072
CHEMBL273348	TOSUFLOXACIN	0	404.35	0	2.04	TOSUFLOXACIN	NC1CCN(c2nc3c(cc2F)c(=O)c(C(=O)O)cn3-c2ccc(F)cc2F)C1	Ki						Not Active (inhibition < 50% @ 10 uM and thus dose-reponse curve not measured)						False	CHEMBL1909139	DRUGMATRIX: Dopamine D1 radioligand binding (ligand: [3H] SCH-23390)	B	BAO_0000249	cell membrane format	None	None	None	CHO	Membrane	CHEMBL2056	Dopamine D1 receptor	Homo sapiens	SINGLE PROTEIN	CHEMBL1909046	15	DrugMatrix			CHEMBL3308072
CHEMBL136478	SODIUM NITROPRUSSIDE	4	261.92	None	None	SODIUM NITROPRUSSIDE		IC50						Not Active (inhibition < 50% @ 10 uM and thus dose-reponse curve not measured)						False	CHEMBL1909139	DRUGMATRIX: Dopamine D1 radioligand binding (ligand: [3H] SCH-23390)	B	BAO_0000249	cell membrane format	None	None	None	CHO	Membrane	CHEMBL2056	Dopamine D1 receptor	Homo sapiens	SINGLE PROTEIN	CHEMBL1909046	15	DrugMatrix			CHEMBL3308072
CHEMBL2079587	STANOZOLOL	4	328.50	0	4.12	STANOZOLOL	C[C@]12Cc3c[nH]nc3C[C@@H]1CC[C@@H]1[C@@H]2CC[C@@]2(C)[C@H]1CC[C@]2(C)O	Ki						Not Active (inhibition < 50% @ 10 uM and thus dose-reponse curve not measured)						False	CHEMBL1909139	DRUGMATRIX: Dopamine D1 radioligand binding (ligand: [3H] SCH-23390)	B	BAO_0000249	cell membrane format	None	None	None	CHO	Membrane	CHEMBL2056	Dopamine D1 receptor	Homo sapiens	SINGLE PROTEIN	CHEMBL1909046	15	DrugMatrix			CHEMBL3308072
CHEMBL1672312		0	327.40	0	3.88	11d, MCL-538	CCN1CCc2cc(OCCF)cc3c2[C@H]1Cc1cccc(O)c1-3	Ki	'>'	5000.0	nM				UO_0000065					False	CHEMBL1680103	Binding affinity to dopamine D1 receptor low binding site by radioligand displacement assay	B	BAO_0000357	single protein format	None	None	None	None	None	CHEMBL2056	Dopamine D1 receptor	Homo sapiens	SINGLE PROTEIN	CHEMBL1671824	1	Scientific Literature	ACS Med. Chem. Lett.	2011	None
CHEMBL225230	R-N-PROPYLNORAPOMORPHINE	0	295.38	0	3.63	2a, NPA	CCCN1CCc2cccc3c2[C@H]1Cc1ccc(O)c(O)c1-3	Ki	'='	1.0	nM	9.00			UO_0000065	30.47	0.56	5.37	20.59	False	CHEMBL1680104	Binding affinity to dopamine D1 receptor high binding site by radioligand displacement assay	B	BAO_0000357	single protein format	None	None	None	None	None	CHEMBL2056	Dopamine D1 receptor	Homo sapiens	SINGLE PROTEIN	CHEMBL1671824	1	Scientific Literature	ACS Med. Chem. Lett.	2011	None
CHEMBL127	MEROPENEM	4	383.47	0	-0.31	MEROPENEM	C[C@@H](O)[C@H]1C(=O)N2C(C(=O)O)=C(S[C@@H]3CN[C@H](C(=O)N(C)C)C3)[C@H](C)[C@H]12	IC50						Not Active (inhibition < 50% @ 10 uM and thus dose-reponse curve not measured)						False	CHEMBL1909139	DRUGMATRIX: Dopamine D1 radioligand binding (ligand: [3H] SCH-23390)	B	BAO_0000249	cell membrane format	None	None	None	CHO	Membrane	CHEMBL2056	Dopamine D1 receptor	Homo sapiens	SINGLE PROTEIN	CHEMBL1909046	15	DrugMatrix			CHEMBL3308072
CHEMBL14192	BENZYLIMIDAZOLE	0	158.20	0	1.93	1-BENZYLIMIDAZOLE	c1ccc(Cn2ccnc2)cc1	Ki						Not Active (inhibition < 50% @ 10 uM and thus dose-reponse curve not measured)						False	CHEMBL1909139	DRUGMATRIX: Dopamine D1 radioligand binding (ligand: [3H] SCH-23390)	B	BAO_0000249	cell membrane format	None	None	None	CHO	Membrane	CHEMBL2056	Dopamine D1 receptor	Homo sapiens	SINGLE PROTEIN	CHEMBL1909046	15	DrugMatrix			CHEMBL3308072
CHEMBL787	MONTELUKAST	4	586.20	2	8.95	MONTELUKAST	CC(C)(O)c1ccccc1CC[C@@H](SCC1(CC(=O)O)CC1)c1cccc(/C=C/c2ccc3ccc(Cl)cc3n2)c1	IC50						Not Active (inhibition < 50% @ 10 uM and thus dose-reponse curve not measured)						False	CHEMBL1909139	DRUGMATRIX: Dopamine D1 radioligand binding (ligand: [3H] SCH-23390)	B	BAO_0000249	cell membrane format	None	None	None	CHO	Membrane	CHEMBL2056	Dopamine D1 receptor	Homo sapiens	SINGLE PROTEIN	CHEMBL1909046	15	DrugMatrix			CHEMBL3308072
CHEMBL1200693	MANGANESE CHLORIDE	4	125.84	None	None	MANGANESE (II) CHLORIDE		IC50						Not Active (inhibition < 50% @ 10 uM and thus dose-reponse curve not measured)						False	CHEMBL1909139	DRUGMATRIX: Dopamine D1 radioligand binding (ligand: [3H] SCH-23390)	B	BAO_0000249	cell membrane format	None	None	None	CHO	Membrane	CHEMBL2056	Dopamine D1 receptor	Homo sapiens	SINGLE PROTEIN	CHEMBL1909046	15	DrugMatrix			CHEMBL3308072
CHEMBL37858	SARAFLOXACIN	0	385.37	0	2.38	SARAFLOXACIN	O=C(O)c1cn(-c2ccc(F)cc2)c2cc(N3CCNCC3)c(F)cc2c1=O	IC50						Not Active (inhibition < 50% @ 10 uM and thus dose-reponse curve not measured)						False	CHEMBL1909139	DRUGMATRIX: Dopamine D1 radioligand binding (ligand: [3H] SCH-23390)	B	BAO_0000249	cell membrane format	None	None	None	CHO	Membrane	CHEMBL2056	Dopamine D1 receptor	Homo sapiens	SINGLE PROTEIN	CHEMBL1909046	15	DrugMatrix			CHEMBL3308072
CHEMBL275379		0	282.34	0	2.35	15f	Cc1cnc2c(c1)[C@@H]1c3cc(O)c(O)cc3CC[C@H]1NC2	EC50	'='	110.0	nM	6.96			UO_0000065					False	CHEMBL672094	Potency in adenylate cyclase functional assay against Dopamine receptor D1	F	BAO_0000019	assay format	None	None	None	None	None	CHEMBL2056	Dopamine D1 receptor	Homo sapiens	SINGLE PROTEIN	CHEMBL1131704	1	Scientific Literature	Bioorg. Med. Chem. Lett.	1999	None
CHEMBL3423409		0	789.01	2	3.79	9{2,4,3}	CCCC[C@H](NC(=O)CCCCCNC(=O)[C@H]1CC[C@@H]2c3[nH]c4ccccc4c3CCN2C1)C(=O)N[C@@H](Cc1ccc(F)cc1)C(=O)N[C@@H](CCCCN)C(N)=O	Kd	'='	3300.0	nM	5.48			UO_0000065	6.95	0.13	1.69	2.68	False	CHEMBL3423745	Displacement of [3H]-SCH23390 from dopamine D1 receptor (unknown origin) expressed in sheep striatum membranes after 1.5 hrs by scintillation counting analysis	B	BAO_0000249	cell membrane format	Homo sapiens	None	None	None	None	CHEMBL2056	Dopamine D1 receptor	Homo sapiens	SINGLE PROTEIN	CHEMBL3421581	1	Scientific Literature	Eur. J. Med. Chem.	2015	None
CHEMBL87958		0	195.22	0	0.67	20	NC[C@@H]1OCCc2c1ccc(O)c2O	EC50	'='	490.0	nM	6.31			UO_0000065					False	CHEMBL674899	Concentration required to inhibit 50% dopamine receptor D1 activity using cell free homogenate of carp retina	F	BAO_0000221	tissue-based format	Cyprinus carpio	CHEMBL3638192	Retina	None	None	CHEMBL2056	Dopamine D1 receptor	Homo sapiens	SINGLE PROTEIN	CHEMBL1125832	1	Scientific Literature	J. Med. Chem.	1991	None
CHEMBL1814790		0	403.86	0	3.67	SCH 23390	CN1CCc2cc(Cl)c(O)cc2[C@@H](c2ccccc2)C1.O=C(O)/C=C\C(=O)O	Ki	'='	0.11	nM	9.96			UO_0000065	34.60	0.68	6.29	42.43	False	CHEMBL2395700	Binding affinity to human dopamine D1 receptor by radioligand displacement assay	B	BAO_0000357	single protein format	Homo sapiens	None	None	None	None	CHEMBL2056	Dopamine D1 receptor	Homo sapiens	SINGLE PROTEIN	CHEMBL2390830	1	Scientific Literature	Eur. J. Med. Chem.	2013	None
CHEMBL2037521		0	353.50	0	3.23	27	c1cnc(N2CCN(CCCCc3nc4ccccc4s3)CC2)nc1	Inhibition	'<'	50.0	%				UO_0000187					False	CHEMBL3292985	Displacement of [3H]SCH23390 from human dopamine D1 receptor by PDSP assay	B	BAO_0000357	single protein format	Homo sapiens	None	None	None	None	CHEMBL2056	Dopamine D1 receptor	Homo sapiens	SINGLE PROTEIN	CHEMBL3286287	1	Scientific Literature	Bioorg. Med. Chem.	2014	None
CHEMBL213336		0	474.01	1	5.08	36	Cc1cccc(C)c1C(=O)NN1c2ccc(Cl)cc2N=C(N2CCN(C)CC2)c2ccccc21	Kb	'='	2.8	nM				UO_0000065					False	CHEMBL870478	Activity at dopamine D1 receptor by cAMP assay	F	BAO_0000019	assay format	Homo sapiens	None	None	None	None	CHEMBL2056	Dopamine D1 receptor	Homo sapiens	SINGLE PROTEIN	CHEMBL1146871	1	Scientific Literature	Bioorg. Med. Chem. Lett.	2006	None
CHEMBL216258		0	304.44	0	4.18	3, LE-CE-560	CN1CCCc2ccccc2Cc2[nH]c3ccccc3c2CC1	Ki	'='	2.2	nM	8.66			UO_0000065	28.44	0.51	4.48	45.49	False	CHEMBL908356	Displacement of [3H]SCH 23390 from human D1 dopamine receptor expressed in HEK293 cells	B	BAO_0000219	cell-based format	Homo sapiens	None	None	HEK293	None	CHEMBL2056	Dopamine D1 receptor	Homo sapiens	SINGLE PROTEIN	CHEMBL1137400	1	Scientific Literature	J. Med. Chem.	2006	CHEMBL3307715
CHEMBL212438		0	517.91	2	5.02	3n	CN1CCN(C2=Nc3cc(Cl)ccc3N(NC(=O)c3cc(F)c(F)c(F)c3F)c3ccccc32)CC1	Ki	'='	32.0	nM	7.50			UO_0000065	14.47	0.28	2.47	14.64	False	CHEMBL911523	Displacement of [3H]SCH 23390 from dopamine D1 receptor expressed in CHO cells	B	BAO_0000219	cell-based format	Homo sapiens	None	None	CHO	None	CHEMBL2056	Dopamine D1 receptor	Homo sapiens	SINGLE PROTEIN	CHEMBL1146903	1	Scientific Literature	Bioorg. Med. Chem. Lett.	2006	CHEMBL3308072
CHEMBL213110		0	570.48	2	5.14	17g	COc1cc(C(=O)NN2c3ccc(Cl)cc3N=C(N3CCN(C)CC3)c3cc(Cl)ccc32)cc(OC)c1OC	Ki	'='	16.0	nM	7.80			UO_0000065	13.67	0.27	2.66	9.88	False	CHEMBL911523	Displacement of [3H]SCH 23390 from dopamine D1 receptor expressed in CHO cells	B	BAO_0000219	cell-based format	Homo sapiens	None	None	CHO	None	CHEMBL2056	Dopamine D1 receptor	Homo sapiens	SINGLE PROTEIN	CHEMBL1146903	1	Scientific Literature	Bioorg. Med. Chem. Lett.	2006	CHEMBL3308072
CHEMBL213278		0	497.00	1	5.01	51	CN1CCN(C2=Nc3cc(Cl)ccc3N(NC(=O)c3nccc4ccccc34)c3ccccc32)CC1	Ki	'='	23.0	nM	7.64			UO_0000065	15.37	0.29	2.63	11.92	False	CHEMBL870467	Displacement of [3H]SCH 23390 from human dopamine D1 receptor expressed in CHO cells	B	BAO_0000219	cell-based format	Homo sapiens	None	None	CHO	None	CHEMBL2056	Dopamine D1 receptor	Homo sapiens	SINGLE PROTEIN	CHEMBL1146871	1	Scientific Literature	Bioorg. Med. Chem. Lett.	2006	CHEMBL3308072
CHEMBL213775		0	524.85	2	5.22	17	CN1CCN(C2=Nc3cc(Cl)ccc3N(NC(=O)c3ccc(Br)cc3)c3ccccc32)CC1	Ki	'='	14.0	nM	7.85			UO_0000065	14.96	0.33	2.63	15.35	False	CHEMBL870467	Displacement of [3H]SCH 23390 from human dopamine D1 receptor expressed in CHO cells	B	BAO_0000219	cell-based format	Homo sapiens	None	None	CHO	None	CHEMBL2056	Dopamine D1 receptor	Homo sapiens	SINGLE PROTEIN	CHEMBL1146871	1	Scientific Literature	Bioorg. Med. Chem. Lett.	2006	CHEMBL3308072
CHEMBL2030629		0	202.30	0	2.25	24	c1ccc(CCN2C3CCC2CC3)nc1	Ki						Not Determined						False	CHEMBL2033367	Inhibition of D1 dopamine receptor	B	BAO_0000357	single protein format	None	None	None	None	None	CHEMBL2056	Dopamine D1 receptor	Homo sapiens	SINGLE PROTEIN	CHEMBL2029272	1	Scientific Literature	Bioorg. Med. Chem. Lett.	2012	None
CHEMBL286080	SKF-38393	0	255.32	0	2.38	2, SKF-38393	Oc1cc2c(cc1O)C(c1ccccc1)CNCC2	Emax	'='	100.0	%				UO_0000187					True	CHEMBL2060976	Agonist activity at dopamine D1 receptor assessed as [35S]GTPgammaS binding in cell-based assay relative to control	F	BAO_0000219	cell-based format	Homo sapiens	None	None	None	None	CHEMBL2056	Dopamine D1 receptor	Homo sapiens	SINGLE PROTEIN	CHEMBL2057072	1	Scientific Literature	Bioorg. Med. Chem.	2012	None
CHEMBL3286429		0	355.87	0	4.24	21	Clc1ccc(N2CCN(CCCc3nc4ccccc4o3)CC2)cc1	Ki	'='	1172.0	nM	5.93			UO_0000065	16.67	0.32	1.69	18.24	False	CHEMBL3292985	Displacement of [3H]SCH23390 from human dopamine D1 receptor by PDSP assay	B	BAO_0000357	single protein format	Homo sapiens	None	None	None	None	CHEMBL2056	Dopamine D1 receptor	Homo sapiens	SINGLE PROTEIN	CHEMBL3286287	1	Scientific Literature	Bioorg. Med. Chem.	2014	None
CHEMBL42	CLOZAPINE	4	326.83	0	3.72	Clozapine	CN1CCN(C2=Nc3cc(Cl)ccc3Nc3ccccc32)CC1	Ki	'='	132.0	nM	6.88			UO_0000065	21.05	0.41	3.16	22.29	True	CHEMBL911523	Displacement of [3H]SCH 23390 from dopamine D1 receptor expressed in CHO cells	B	BAO_0000219	cell-based format	Homo sapiens	None	None	CHO	None	CHEMBL2056	Dopamine D1 receptor	Homo sapiens	SINGLE PROTEIN	CHEMBL1146903	1	Scientific Literature	Bioorg. Med. Chem. Lett.	2006	CHEMBL3308072
CHEMBL385295		0	459.98	0	4.77	13h	Cc1ccccc1C(=O)NN1c2ccccc2N=C(N2CCN(C)CC2)c2cc(Cl)ccc21	Ki	'='	48.0	nM	7.32			UO_0000065	15.91	0.30	2.55	14.30	False	CHEMBL911523	Displacement of [3H]SCH 23390 from dopamine D1 receptor expressed in CHO cells	B	BAO_0000219	cell-based format	Homo sapiens	None	None	CHO	None	CHEMBL2056	Dopamine D1 receptor	Homo sapiens	SINGLE PROTEIN	CHEMBL1146903	1	Scientific Literature	Bioorg. Med. Chem. Lett.	2006	CHEMBL3308072
CHEMBL379862		0	636.49	2	7.01	6o	O=C(NN1c2ccc(Cl)cc2N=C(N2CCN(Cc3cccc4c3OC(F)(F)O4)CC2)c2ccccc21)c1ccccc1Cl	Ki	'='	4749.0	nM	5.32			UO_0000065	8.36	0.17	-1.69	7.64	False	CHEMBL911523	Displacement of [3H]SCH 23390 from dopamine D1 receptor expressed in CHO cells	B	BAO_0000219	cell-based format	Homo sapiens	None	None	CHO	None	CHEMBL2056	Dopamine D1 receptor	Homo sapiens	SINGLE PROTEIN	CHEMBL1146903	1	Scientific Literature	Bioorg. Med. Chem. Lett.	2006	CHEMBL3308072
CHEMBL211915		0	446.94	1	5.02	1d	Clc1ccc2c(c1)N=C(N1CCN(Cc3cccc4c3OCO4)CC1)c1ccccc1N2	Ki	'='	637.0	nM	6.20			UO_0000065	13.86	0.26	1.18	12.56	False	CHEMBL911523	Displacement of [3H]SCH 23390 from dopamine D1 receptor expressed in CHO cells	B	BAO_0000219	cell-based format	Homo sapiens	None	None	CHO	None	CHEMBL2056	Dopamine D1 receptor	Homo sapiens	SINGLE PROTEIN	CHEMBL1146903	1	Scientific Literature	Bioorg. Med. Chem. Lett.	2006	CHEMBL3308072
CHEMBL211910		0	462.00	0	4.83	2e	COc1ccccc1CNN1c2ccc(Cl)cc2N=C(N2CCN(C)CC2)c2ccccc21	Ki	'='	60.0	nM	7.22			UO_0000065	15.63	0.30	2.39	16.66	False	CHEMBL911523	Displacement of [3H]SCH 23390 from dopamine D1 receptor expressed in CHO cells	B	BAO_0000219	cell-based format	Homo sapiens	None	None	CHO	None	CHEMBL2056	Dopamine D1 receptor	Homo sapiens	SINGLE PROTEIN	CHEMBL1146903	1	Scientific Literature	Bioorg. Med. Chem. Lett.	2006	CHEMBL3308072
CHEMBL193639		0	329.44	0	4.47	(-)-8d	CN(C)C[C@H]1CC2c3ccccc3Sc3ccc(F)cc3[C@H]2O1	Ki	'='	3.0	nM	8.52			UO_0000065	25.87	0.51	4.05	68.35	False	CHEMBL829632	Inhibition of [3H]SCH-23390 binding to human Dopamine receptor D1	B	BAO_0000357	single protein format	Homo sapiens	None	None	None	None	CHEMBL2056	Dopamine D1 receptor	Homo sapiens	SINGLE PROTEIN	CHEMBL1142715	1	Scientific Literature	J. Med. Chem.	2005	None
CHEMBL213424		0	475.00	0	4.35	37	Cc1cccc(N)c1C(=O)NN1c2ccc(Cl)cc2N=C(N2CCN(C)CC2)c2ccccc21	Kb	'='	6.7	nM				UO_0000065					False	CHEMBL870478	Activity at dopamine D1 receptor by cAMP assay	F	BAO_0000019	assay format	Homo sapiens	None	None	None	None	CHEMBL2056	Dopamine D1 receptor	Homo sapiens	SINGLE PROTEIN	CHEMBL1146871	1	Scientific Literature	Bioorg. Med. Chem. Lett.	2006	None
CHEMBL379942		0	494.43	1	5.42	17h	Cc1ccccc1C(=O)NN1c2ccc(Cl)cc2N=C(N2CCN(C)CC2)c2cc(Cl)ccc21	Ki	'='	2.0	nM	8.70			UO_0000065	17.59	0.35	3.28	17.00	False	CHEMBL911523	Displacement of [3H]SCH 23390 from dopamine D1 receptor expressed in CHO cells	B	BAO_0000219	cell-based format	Homo sapiens	None	None	CHO	None	CHEMBL2056	Dopamine D1 receptor	Homo sapiens	SINGLE PROTEIN	CHEMBL1146903	1	Scientific Literature	Bioorg. Med. Chem. Lett.	2006	CHEMBL3308072
CHEMBL215669		0	486.93	1	6.19	1i	FC(F)(F)Oc1cccc(CN2CCN(C3=Nc4cc(Cl)ccc4Nc4ccccc43)CC2)c1	Ki	'='	3799.0	nM	5.42			UO_0000065	11.13	0.22	-0.77	13.52	False	CHEMBL911523	Displacement of [3H]SCH 23390 from dopamine D1 receptor expressed in CHO cells	B	BAO_0000219	cell-based format	Homo sapiens	None	None	CHO	None	CHEMBL2056	Dopamine D1 receptor	Homo sapiens	SINGLE PROTEIN	CHEMBL1146903	1	Scientific Literature	Bioorg. Med. Chem. Lett.	2006	CHEMBL3308072
CHEMBL27101		0	286.31	0	2.18	15c	Oc1cc2c(cc1O)[C@H]1c3ccc(F)nc3CN[C@@H]1CC2	Intrinsic activity	'='	141.0	%				UO_0000187					False	CHEMBL674244	Intrinsic activity relative against Dopamine receptor D1.	F	BAO_0000019	assay format	None	None	None	None	None	CHEMBL2056	Dopamine D1 receptor	Homo sapiens	SINGLE PROTEIN	CHEMBL1131704	1	Scientific Literature	Bioorg. Med. Chem. Lett.	1999	None
CHEMBL285924		0	298.34	0	2.05	15d	COc1ccc2c(n1)CN[C@@H]1CCc3cc(O)c(O)cc3[C@@H]21	Ki	'='	49.0	nM	7.31			UO_0000065	24.50	0.45	5.26	9.80	False	CHEMBL674251	Binding affinity to Dopamine receptor D1 by using radioligand [125I]SCH-23982 in HEK cells	B	BAO_0000219	cell-based format	None	None	None	HEK293	None	CHEMBL2056	Dopamine D1 receptor	Homo sapiens	SINGLE PROTEIN	CHEMBL1131704	1	Scientific Literature	Bioorg. Med. Chem. Lett.	1999	CHEMBL3307715
CHEMBL285924		0	298.34	0	2.05	15d	COc1ccc2c(n1)CN[C@@H]1CCc3cc(O)c(O)cc3[C@@H]21	EC50	'='	8.8	nM	8.06			UO_0000065					False	CHEMBL672094	Potency in adenylate cyclase functional assay against Dopamine receptor D1	F	BAO_0000019	assay format	None	None	None	None	None	CHEMBL2056	Dopamine D1 receptor	Homo sapiens	SINGLE PROTEIN	CHEMBL1131704	1	Scientific Literature	Bioorg. Med. Chem. Lett.	1999	None
CHEMBL2334889		0	355.43	0	3.38	17b	COc1cc2c(cc1OC)[C@H]1Cc3ccc(OC)c(OC)c3CN1CC2	Ki						Not Determined						False	CHEMBL2343280	Displacement of [3H]SCH23390 from dopamine D1 receptor (unknown origin) expressed in human HEK293 cells by liquid scintillation counter	B	BAO_0000219	cell-based format	Homo sapiens	None	None	HEK293	None	CHEMBL2056	Dopamine D1 receptor	Homo sapiens	SINGLE PROTEIN	CHEMBL2331343	1	Scientific Literature	Bioorg. Med. Chem.	2013	CHEMBL3307715
CHEMBL542700		0	291.78	0	2.38	1, SKF-38393	Cl.Oc1cc2c(cc1O)C(c1ccccc1)CNCC2	Ki	'='	25.0	nM	7.60			UO_0000065	29.77	0.55	5.22	14.48	False	CHEMBL672091	The compound was evaluated for the dissociation constant for inhibiting the binding of [3H]-SCH- 23390 at Dopamine receptor D1	B	BAO_0000357	single protein format	Canis lupus familiaris	None	None	None	None	CHEMBL2056	Dopamine D1 receptor	Homo sapiens	SINGLE PROTEIN	CHEMBL1125221	1	Scientific Literature	J. Med. Chem.	1991	None
CHEMBL365055		0	468.48	0	4.31	21	CCN(CC)CCNC(=O)c1ccc(NC(=O)Nc2ccc(OC(F)(F)F)cc2)cc1OC	Inhibition	'='	78.0	%				UO_0000187					False	CHEMBL829913	Inhibitory activity against Dopamine receptor D1 at 10 uM	B	BAO_0000357	single protein format	None	None	None	None	None	CHEMBL2056	Dopamine D1 receptor	Homo sapiens	SINGLE PROTEIN	CHEMBL1137103	1	Scientific Literature	Bioorg. Med. Chem. Lett.	2004	None
CHEMBL431220		0	251.33	0	2.23	37	CCCCC1Cc2c(ccc(O)c2O)[C@H](CN)O1	EC50	'='	6.3	nM	8.20			UO_0000065					False	CHEMBL674899	Concentration required to inhibit 50% dopamine receptor D1 activity using cell free homogenate of carp retina	F	BAO_0000221	tissue-based format	Cyprinus carpio	CHEMBL3638192	Retina	None	None	CHEMBL2056	Dopamine D1 receptor	Homo sapiens	SINGLE PROTEIN	CHEMBL1125832	1	Scientific Literature	J. Med. Chem.	1991	None
CHEMBL62	SCH-23390	0	287.79	0	3.67	SCH-23390	CN1CCc2cc(Cl)c(O)cc2[C@@H](c2ccccc2)C1	EC50						Not Determined						False	CHEMBL910610	Activity at human dopamine D1 receptor expressed in HEK293 cells assessed as stimulation of cAMP production	F	BAO_0000219	cell-based format	Homo sapiens	None	None	HEK293	None	CHEMBL2056	Dopamine D1 receptor	Homo sapiens	SINGLE PROTEIN	CHEMBL1137342	1	Scientific Literature	J. Med. Chem.	2006	CHEMBL3307715
CHEMBL217299	DOXANTHRINE	0	269.30	0	2.09	(+/-)-6, doxanthrine	Oc1cc2c(cc1O)C1c3ccccc3CNC1CO2	EC50	'='	32.0	nM	7.50			UO_0000065					False	CHEMBL910610	Activity at human dopamine D1 receptor expressed in HEK293 cells assessed as stimulation of cAMP production	F	BAO_0000219	cell-based format	Homo sapiens	None	None	HEK293	None	CHEMBL2056	Dopamine D1 receptor	Homo sapiens	SINGLE PROTEIN	CHEMBL1137342	1	Scientific Literature	J. Med. Chem.	2006	CHEMBL3307715
CHEMBL487387	STEPHOLIDINE	0	327.38	0	2.77	18e, l-SPD	COc1cc2c(cc1O)[C@@H]1Cc3ccc(O)c(OC)c3CN1CC2	Ki	'='	3.4	nM	8.47			UO_0000065	25.87	0.48	5.70	13.62	False	CHEMBL2343280	Displacement of [3H]SCH23390 from dopamine D1 receptor (unknown origin) expressed in human HEK293 cells by liquid scintillation counter	B	BAO_0000219	cell-based format	Homo sapiens	None	None	HEK293	None	CHEMBL2056	Dopamine D1 receptor	Homo sapiens	SINGLE PROTEIN	CHEMBL2331343	1	Scientific Literature	Bioorg. Med. Chem.	2013	CHEMBL3307715
CHEMBL2334888		0	327.38	0	2.77	18z	COc1cc2c(cc1O)CCN1Cc3c(ccc(OC)c3O)C[C@H]21	Inhibition	'='	49.4	%				UO_0000187					False	CHEMBL2343284	Inhibition of [3H]SCH23390 binding to dopamine D1 receptor (unknown origin) expressed in human HEK293 cells at 10 uM by liquid scintillation counter relative to control	B	BAO_0000219	cell-based format	Homo sapiens	None	None	HEK293	None	CHEMBL2056	Dopamine D1 receptor	Homo sapiens	SINGLE PROTEIN	CHEMBL2331343	1	Scientific Literature	Bioorg. Med. Chem.	2013	CHEMBL3307715
CHEMBL2113241		0	312.37	0	3.16	23	Cc1coc2ccc(N3C[C@@]4(CN5CCC4CC5)OC3=O)cc12	IC50	'>'	10000.0	nM				UO_0000065					False	CHEMBL869735	Binding affinity to D1 receptor	B	BAO_0000357	single protein format	Homo sapiens	None	None	None	None	CHEMBL2056	Dopamine D1 receptor	Homo sapiens	SINGLE PROTEIN	CHEMBL1138068	1	Scientific Literature	J. Med. Chem.	2006	None
CHEMBL448891		0	341.41	0	3.07	18k	COc1cc2c(cc1OC)[C@@H]1Cc3ccc(O)c(OC)c3CN1CC2	Ki	'='	50.0	nM	7.30			UO_0000065	21.38	0.40	4.23	14.27	False	CHEMBL2343280	Displacement of [3H]SCH23390 from dopamine D1 receptor (unknown origin) expressed in human HEK293 cells by liquid scintillation counter	B	BAO_0000219	cell-based format	Homo sapiens	None	None	HEK293	None	CHEMBL2056	Dopamine D1 receptor	Homo sapiens	SINGLE PROTEIN	CHEMBL2331343	1	Scientific Literature	Bioorg. Med. Chem.	2013	CHEMBL3307715
CHEMBL286080	SKF-38393	0	255.32	0	2.38	SKF38393	Oc1cc2c(cc1O)C(c1ccccc1)CNCC2	EC50	'='	130.0	nM	6.89			UO_0000065					False	CHEMBL2343276	Agonist activity at dopamine D1 receptor (unknown origin) expressed in HEK293 cells assessed as stimulation of [35S]GTPgammaS binding by scintillation proximity assay	F	BAO_0000219	cell-based format	Homo sapiens	None	None	HEK293	None	CHEMBL2056	Dopamine D1 receptor	Homo sapiens	SINGLE PROTEIN	CHEMBL2331343	1	Scientific Literature	Bioorg. Med. Chem.	2013	CHEMBL3307715
CHEMBL320397		0	327.38	0	2.77	18q	COc1cc2c(cc1O)CCN1Cc3c(ccc(O)c3OC)C[C@@H]21	Inhibition	'='	98.3	%				UO_0000187					False	CHEMBL2343284	Inhibition of [3H]SCH23390 binding to dopamine D1 receptor (unknown origin) expressed in human HEK293 cells at 10 uM by liquid scintillation counter relative to control	B	BAO_0000219	cell-based format	Homo sapiens	None	None	HEK293	None	CHEMBL2056	Dopamine D1 receptor	Homo sapiens	SINGLE PROTEIN	CHEMBL2331343	1	Scientific Literature	Bioorg. Med. Chem.	2013	CHEMBL3307715
CHEMBL490533	CANADINE	0	339.39	0	3.09	17c	COc1ccc2c(c1OC)CN1CCc3cc4c(cc3[C@@H]1C2)OCO4	Inhibition	'='	98.3	%				UO_0000187					False	CHEMBL2343284	Inhibition of [3H]SCH23390 binding to dopamine D1 receptor (unknown origin) expressed in human HEK293 cells at 10 uM by liquid scintillation counter relative to control	B	BAO_0000219	cell-based format	Homo sapiens	None	None	HEK293	None	CHEMBL2056	Dopamine D1 receptor	Homo sapiens	SINGLE PROTEIN	CHEMBL2331343	1	Scientific Literature	Bioorg. Med. Chem.	2013	CHEMBL3307715
CHEMBL218375		0	495.60	0	4.30	15	CCOC(=O)N1CCC(NS(=O)(=O)c2ccc(NC(=O)c3ccccc3C)c3ccccc23)CC1	Inhibition	'='	-5.14	%				UO_0000187					False	CHEMBL855174	Inhibition of human recombinant dopamine D1 receptor at 10 uM	B	BAO_0000357	single protein format	Homo sapiens	None	None	None	None	CHEMBL2056	Dopamine D1 receptor	Homo sapiens	SINGLE PROTEIN	CHEMBL1141406	1	Scientific Literature	J. Med. Chem.	2007	None
CHEMBL1940418		0	313.42	0	3.37	11	Fc1ccc(CCCCN2CCN(c3ccccn3)CC2)cc1	Ki	'='	238.0	nM	6.62			UO_0000065	21.13	0.39	3.25	34.19	False	CHEMBL3292985	Displacement of [3H]SCH23390 from human dopamine D1 receptor by PDSP assay	B	BAO_0000357	single protein format	Homo sapiens	None	None	None	None	CHEMBL2056	Dopamine D1 receptor	Homo sapiens	SINGLE PROTEIN	CHEMBL3286287	1	Scientific Literature	Bioorg. Med. Chem.	2014	None
CHEMBL3289645		0	365.40	0	3.69	14	FC(F)(F)c1ccc(OCCCN2CCN(c3ccccn3)CC2)cc1	Ki	'='	2344.23	nM	5.63			UO_0000065	15.41	0.30	1.94	19.69	False	CHEMBL3292985	Displacement of [3H]SCH23390 from human dopamine D1 receptor by PDSP assay	B	BAO_0000357	single protein format	Homo sapiens	None	None	None	None	CHEMBL2056	Dopamine D1 receptor	Homo sapiens	SINGLE PROTEIN	CHEMBL3286287	1	Scientific Literature	Bioorg. Med. Chem.	2014	None
CHEMBL3287405		0	444.37	0	4.49	9a	N#Cc1cnn2ccc(OCCCCN3CCN(c4cccc(Cl)c4Cl)CC3)cc12	Ki	'='	930.0	nM	6.03			UO_0000065	13.57	0.27	1.54	10.62	False	CHEMBL3295079	Displacement of [3H]SCH23390 from human dopamine D1 receptor expressed in HEK293 cells by competitive binding assay	B	BAO_0000219	cell-based format	Homo sapiens	None	None	HEK293	None	CHEMBL2056	Dopamine D1 receptor	Homo sapiens	SINGLE PROTEIN	CHEMBL3286313	1	Scientific Literature	J. Med. Chem.	2014	CHEMBL3307715
CHEMBL1940411		0	348.85	0	4.07	5	Fc1ccc(OCCCN2CCN(c3ccc(Cl)cc3)CC2)cc1	Ki	'='	135.0	nM	6.87			UO_0000065	19.69	0.39	2.80	43.73	False	CHEMBL3292985	Displacement of [3H]SCH23390 from human dopamine D1 receptor by PDSP assay	B	BAO_0000357	single protein format	Homo sapiens	None	None	None	None	CHEMBL2056	Dopamine D1 receptor	Homo sapiens	SINGLE PROTEIN	CHEMBL3286287	1	Scientific Literature	Bioorg. Med. Chem.	2014	None
CHEMBL3289646		0	329.42	0	3.12	15a	Cc1ccc(N2CCN(CCCOc3ccc(F)cc3)CC2)nc1	Ki	'='	260.0	nM	6.58			UO_0000065	19.99	0.37	3.47	23.02	False	CHEMBL3292985	Displacement of [3H]SCH23390 from human dopamine D1 receptor by PDSP assay	B	BAO_0000357	single protein format	Homo sapiens	None	None	None	None	CHEMBL2056	Dopamine D1 receptor	Homo sapiens	SINGLE PROTEIN	CHEMBL3286287	1	Scientific Literature	Bioorg. Med. Chem.	2014	None
CHEMBL3287397		0	447.37	0	4.43	7a	O=Cc1cnn2ccc(OCCCCN3CCN(c4cccc(Cl)c4Cl)CC3)cc12	Ki	'='	970.0	nM	6.01			UO_0000065	13.44	0.27	1.58	12.01	False	CHEMBL3295079	Displacement of [3H]SCH23390 from human dopamine D1 receptor expressed in HEK293 cells by competitive binding assay	B	BAO_0000219	cell-based format	Homo sapiens	None	None	HEK293	None	CHEMBL2056	Dopamine D1 receptor	Homo sapiens	SINGLE PROTEIN	CHEMBL3286313	1	Scientific Literature	J. Med. Chem.	2014	CHEMBL3307715
CHEMBL201444		0	257.13	0	2.73	47	CCOC(=O)C(CBr)c1ccccc1	Ki						Not Determined						False	CHEMBL859834	Inhibition of binding to human D1 receptor expressed in HEK 293 cells by radioligand binding assay	B	BAO_0000219	cell-based format	Homo sapiens	None	None	HEK293	None	CHEMBL2056	Dopamine D1 receptor	Homo sapiens	SINGLE PROTEIN	CHEMBL1147728	1	Scientific Literature	J. Med. Chem.	2006	CHEMBL3307715
CHEMBL113196		0	487.56	1	5.39	12c(S)	CCCN(CCc1ccc(Nc2ccc([N+](=O)[O-])c3nonc23)cc1)[C@H]1CCc2c(O)cccc2C1	Ki	'='	130.0	nM	6.89			UO_0000065	14.12	0.26	1.50	5.86	False	CHEMBL674897	Binding affinity against dopamine receptor D1 by using [3H]-SCH- 23390 as radioligand in caudate-putamen of monkey	B	BAO_0000221	tissue-based format	Cercopithecidae	CHEMBL3638267	Caudate-putamen	None	None	CHEMBL2056	Dopamine D1 receptor	Homo sapiens	SINGLE PROTEIN	CHEMBL1125791	1	Scientific Literature	J. Med. Chem.	1991	None
CHEMBL139926		0	446.38	1	5.07	3b	O=C(NCCCCN1CCN(c2cccc(Cl)c2Cl)CC1)c1cc2ccccc2o1	Ki	'='	2900.0	nM	5.54			UO_0000065	12.41	0.25	0.47	11.37	False	CHEMBL673336	Binding affinity for porcine Dopamine receptor D1 by [3H]-SCH- 23390 displacement.	B	BAO_0000357	single protein format	None	None	None	None	None	CHEMBL2056	Dopamine D1 receptor	Homo sapiens	SINGLE PROTEIN	CHEMBL1135974	1	Scientific Literature	J. Med. Chem.	2002	None
CHEMBL293828		0	301.82	0	4.40	(S)-7	CCCN1CCc2cc(Cl)c(O)cc2[C@@H]1c1ccccc1	Ki	'='	177.83	nM	6.75			UO_0000065	22.36	0.44	2.35	28.76	False	CHEMBL668642	Binding potency of compound for Dopamine receptor D1 by displacing [3H]SCH-23390 radioligand	B	BAO_0000357	single protein format	None	None	None	None	None	CHEMBL2056	Dopamine D1 receptor	Homo sapiens	SINGLE PROTEIN	CHEMBL1124647	1	Scientific Literature	J. Med. Chem.	1989	None
CHEMBL284959		0	296.37	0	2.66	15h	Cc1cc2c(nc1C)CN[C@@H]1CCc3cc(O)c(O)cc3[C@@H]21	EC50	'='	120.0	nM	6.92			UO_0000065					False	CHEMBL672094	Potency in adenylate cyclase functional assay against Dopamine receptor D1	F	BAO_0000019	assay format	None	None	None	None	None	CHEMBL2056	Dopamine D1 receptor	Homo sapiens	SINGLE PROTEIN	CHEMBL1131704	1	Scientific Literature	Bioorg. Med. Chem. Lett.	1999	None
CHEMBL201525		0	251.37	0	3.31	2	CN1CCc2ccccc2Cc2ccccc2CC1	Ki	'='	4.5	nM	8.35			UO_0000065	33.21	0.60	5.04	257.62	False	CHEMBL3757878	Displacement of [3H]SCH-23390 from human cloned D1 dopamine receptor incubated for 90 mins by radioligand binding assay	B	BAO_0000357	single protein format	Homo sapiens	None	None	None	None	CHEMBL2056	Dopamine D1 receptor	Homo sapiens	SINGLE PROTEIN	CHEMBL3751719	1	Scientific Literature	MedChemComm	2015	None
CHEMBL201170		0	267.37	0	3.01	3	CN1CCc2ccccc2Cc2ccc(O)cc2CC1	Ki	'='	0.4	nM	9.40			UO_0000065	35.15	0.64	6.39	40.04	False	CHEMBL3757878	Displacement of [3H]SCH-23390 from human cloned D1 dopamine receptor incubated for 90 mins by radioligand binding assay	B	BAO_0000357	single protein format	Homo sapiens	None	None	None	None	CHEMBL2056	Dopamine D1 receptor	Homo sapiens	SINGLE PROTEIN	CHEMBL3751719	1	Scientific Literature	MedChemComm	2015	None
CHEMBL275379		0	282.34	0	2.35	15f	Cc1cnc2c(c1)[C@@H]1c3cc(O)c(O)cc3CC[C@H]1NC2	Ki	'='	240.0	nM	6.62			UO_0000065	23.45	0.43	4.27	10.13	False	CHEMBL674251	Binding affinity to Dopamine receptor D1 by using radioligand [125I]SCH-23982 in HEK cells	B	BAO_0000219	cell-based format	None	None	None	HEK293	None	CHEMBL2056	Dopamine D1 receptor	Homo sapiens	SINGLE PROTEIN	CHEMBL1131704	1	Scientific Literature	Bioorg. Med. Chem. Lett.	1999	CHEMBL3307715
CHEMBL275379		0	282.34	0	2.35	15f	Cc1cnc2c(c1)[C@@H]1c3cc(O)c(O)cc3CC[C@H]1NC2	Intrinsic activity	'='	156.0	%				UO_0000187					False	CHEMBL674244	Intrinsic activity relative against Dopamine receptor D1.	F	BAO_0000019	assay format	None	None	None	None	None	CHEMBL2056	Dopamine D1 receptor	Homo sapiens	SINGLE PROTEIN	CHEMBL1131704	1	Scientific Literature	Bioorg. Med. Chem. Lett.	1999	None
CHEMBL1502	PANTOPRAZOLE	4	383.38	0	2.88	PANTOPRAZOLE	COc1ccnc(C[S+]([O-])c2nc3cc(OC(F)F)ccc3[nH]2)c1OC	Ki						Not Active (inhibition < 50% @ 10 uM and thus dose-reponse curve not measured)						False	CHEMBL1909139	DRUGMATRIX: Dopamine D1 radioligand binding (ligand: [3H] SCH-23390)	B	BAO_0000249	cell membrane format	None	None	None	CHO	Membrane	CHEMBL2056	Dopamine D1 receptor	Homo sapiens	SINGLE PROTEIN	CHEMBL1909046	15	DrugMatrix			CHEMBL3308072
[truncated: 4,533 more rows]
