# Supplementary material for: PyRMD Studio: A Unified Suite for Next-Generation, AI-Powered Virtual Screening
Source: J Chem Inf Model. 2026 May 19;66(11):6197–203. doi: 10.1021/acs.jcim.6c00648 (PMC13250901; doi:10.1021/acs.jcim.6c00648)
Supplement: Supplementary file 1 [file ci6c00648_si_001.zip › DATA/dhi1_chembl.csv]

Molecule ChEMBL ID	Molecule Name	Molecule Max Phase	Molecular Weight	#RO5 Violations	AlogP	Compound Key	Smiles	Standard Type	Standard Relation	Standard Value	Standard Units	pChEMBL Value	Data Validity Comment	Comment	Uo Units	Ligand Efficiency BEI	Ligand Efficiency LE	Ligand Efficiency LLE	Ligand Efficiency SEI	Potential Duplicate	Assay ChEMBL ID	Assay Description	Assay Type	BAO Format ID	BAO Label	Assay Organism	Assay Tissue ChEMBL ID	Assay Tissue Name	Assay Cell Type	Assay Subcellular Fraction	Target ChEMBL ID	Target Name	Target Organism	Target Type	Document ChEMBL ID	Source ID	Source Description	Document Journal	Document Year	Cell ChEMBL ID
CHEMBL3127881		0	391.54	0	2.73	34	CN(C)c1nc([C@H]2CCCO2)c(C(=O)N[C@H]2C3CC4CC2C[C@](O)(C4)C3)s1	IC50	'='	230.0	nM	6.64			UO_0000065	16.95	0.34	3.91	8.89	False	CHEMBL3132106	Inhibition of N-terminal 6-His-tagged full-length human 11beta-HSD1 assessed as conversion of cortisone to cortisol after 25 mins by competitive HTRF assay	B	BAO_0000357	single protein format	Homo sapiens	None	None	None	None	CHEMBL4235	11-beta-hydroxysteroid dehydrogenase 1	Homo sapiens	SINGLE PROTEIN	CHEMBL3124933	1	Scientific Literature	J. Med. Chem.	2014	None
CHEMBL3120826		0	451.56	0	2.07	8j	CC(C)(CC(=O)N[C@H]1C2CC3CC1C[C@](C(N)=O)(C3)C2)NS(=O)(=O)c1ccccc1F	IC50	'='	2.0	nM	8.70			UO_0000065	19.26	0.38	6.63	7.35	False	CHEMBL3122300	Inhibition of 11beta-HSD1 in human liver microsomes using cortisone as substrate after 2 hrs by HTRF assay	B	BAO_0000019	assay format	Homo sapiens	CHEMBL3559723	Liver	None	None	CHEMBL4235	11-beta-hydroxysteroid dehydrogenase 1	Homo sapiens	SINGLE PROTEIN	CHEMBL3120158	1	Scientific Literature	Bioorg. Med. Chem. Lett.	2014	None
CHEMBL3103442		0	400.53	0	4.07	20b	OC1C2CC3CC1CC(C2)C3(Cc1ccc(-c2ccccc2)cc1)Cc1nnn[nH]1	IC50	'='	282.0	nM	6.55			UO_0000065	16.35	0.30	2.48	8.77	False	CHEMBL3107719	Inhibition of human 11beta-HSD1	B	BAO_0000357	single protein format	Homo sapiens	None	None	None	None	CHEMBL4235	11-beta-hydroxysteroid dehydrogenase 1	Homo sapiens	SINGLE PROTEIN	CHEMBL3102707	1	Scientific Literature	Bioorg. Med. Chem. Lett.	2014	None
CHEMBL3103305		0	334.42	0	2.21	20c	OC1C2CC3CC1CC(C2)C3(C#Cc1ccccc1)Cc1nnn[nH]1	IC50	'='	107.0	nM	6.97			UO_0000065	20.84	0.38	4.76	9.33	False	CHEMBL3107719	Inhibition of human 11beta-HSD1	B	BAO_0000357	single protein format	Homo sapiens	None	None	None	None	CHEMBL4235	11-beta-hydroxysteroid dehydrogenase 1	Homo sapiens	SINGLE PROTEIN	CHEMBL3102707	1	Scientific Literature	Bioorg. Med. Chem. Lett.	2014	None
CHEMBL462154		0	385.43	0	3.75	20	C[C@](O)(c1ccc(C(=O)N(C2CC2)[C@H]2CC[C@@](C)(O)CC2)cc1)C(F)(F)F	IC50	'='	97.0	nM	7.01			UO_0000065	18.20	0.35	3.26	11.54	False	CHEMBL1018652	Inhibition of full length human recombinant 11beta-HSD1 expressed in HEK293 cells in absence of NADPH	B	BAO_0000219	cell-based format	Homo sapiens	None	None	HEK293	None	CHEMBL4235	11-beta-hydroxysteroid dehydrogenase 1	Homo sapiens	SINGLE PROTEIN	CHEMBL1152882	1	Scientific Literature	Bioorg. Med. Chem. Lett.	2009	CHEMBL3307715
CHEMBL2425595		0	400.46	0	1.78	17	Cn1c(N2CCN(S(=O)(=O)c3cccc(C(=O)O)c3)CC2)nc2ccccc21	Activity	'='	75.0	%				UO_0000187					False	CHEMBL2426864	Inhibition of human 11beta-HSD1 expressed in HEK293 cells assessed as [1,2-3H]-cortisone reduction to [1,2,6,7-3H]-cortisol measured as residual activity at 20 uM after 10 mins relative to control in presence of NADPH	B	BAO_0000219	cell-based format	Homo sapiens	None	None	HEK293	None	CHEMBL4235	11-beta-hydroxysteroid dehydrogenase 1	Homo sapiens	SINGLE PROTEIN	CHEMBL2424547	1	Scientific Literature	Bioorg. Med. Chem. Lett.	2013	CHEMBL3307715
CHEMBL404173		0	355.72	0	4.96	15	Cn1c(-c2ccc(C(F)(F)F)cc2F)nnc1-c1ccccc1Cl	IC50	'='	88.0	nM	7.06			UO_0000065	19.83	0.40	2.10	22.97	False	CHEMBL932361	Inhibition of human 11beta-HSD1 expressed in CHO-K1 cells	B	BAO_0000219	cell-based format	Homo sapiens	None	None	CHO-K1	None	CHEMBL4235	11-beta-hydroxysteroid dehydrogenase 1	Homo sapiens	SINGLE PROTEIN	CHEMBL1145634	1	Scientific Literature	Bioorg. Med. Chem. Lett.	2008	CHEMBL3307512
CHEMBL254790		0	451.51	0	4.84	23	CCS(=O)(=O)CCCc1ccc(-c2nnc(-c3ccccc3C(F)(F)F)n2C)c(C)c1	IC50	'='	34.0	nM	7.47			UO_0000065	16.54	0.33	2.63	11.52	False	CHEMBL932361	Inhibition of human 11beta-HSD1 expressed in CHO-K1 cells	B	BAO_0000219	cell-based format	Homo sapiens	None	None	CHO-K1	None	CHEMBL4235	11-beta-hydroxysteroid dehydrogenase 1	Homo sapiens	SINGLE PROTEIN	CHEMBL1145634	1	Scientific Literature	Bioorg. Med. Chem. Lett.	2008	CHEMBL3307512
CHEMBL257754		0	383.37	1	5.33	39	COc1c(-c2nnc(-c3ccccc3C(F)(F)F)n2C)ccc2ccccc12	IC50	'<'	1.0	nM				UO_0000065					False	CHEMBL932361	Inhibition of human 11beta-HSD1 expressed in CHO-K1 cells	B	BAO_0000219	cell-based format	Homo sapiens	None	None	CHO-K1	None	CHEMBL4235	11-beta-hydroxysteroid dehydrogenase 1	Homo sapiens	SINGLE PROTEIN	CHEMBL1145634	1	Scientific Literature	Bioorg. Med. Chem. Lett.	2008	CHEMBL3307512
CHEMBL375743		0	467.54	0	2.41	41	CC(C)(C(=O)NC1CC[C@H]2[C@@H](CC1)[C@@H]2C(N)=O)N1CCN(c2ccc(C(F)(F)F)cn2)CC1	IC50	'='	24.0	nM	7.62			UO_0000065	16.30	0.32	5.21	8.32	False	CHEMBL855991	Inhibition of human 11beta-HSD1	B	BAO_0000357	single protein format	Homo sapiens	None	None	None	None	CHEMBL4235	11-beta-hydroxysteroid dehydrogenase 1	Homo sapiens	SINGLE PROTEIN	CHEMBL1137282	1	Scientific Literature	Bioorg. Med. Chem. Lett.	2006	None
CHEMBL374001		0	313.40	0	2.90	15	N#Cc1ccc(OCC2CC(=O)N(C3CCCCCC3)C2)nc1	IC50	'='	85.0	nM	7.07			UO_0000065	22.56	0.42	4.17	10.68	False	CHEMBL856747	Inhibition of human 11beta-HSD1	B	BAO_0000357	single protein format	Homo sapiens	None	None	None	None	CHEMBL4235	11-beta-hydroxysteroid dehydrogenase 1	Homo sapiens	SINGLE PROTEIN	CHEMBL1139681	1	Scientific Literature	Bioorg. Med. Chem. Lett.	2006	None
CHEMBL218943		0	425.53	0	3.18	28	CCOC(=O)[C@@H]1[C@H]2CCC(N3CC(COc4ccc(C#N)cn4)C(C)(C)C3=O)CC[C@H]21	IC50	'='	518.0	nM	6.29			UO_0000065	14.77	0.28	3.11	6.79	False	CHEMBL856751	Inhibition of human 11beta-HSD1 expressed in HEK293 cells	B	BAO_0000219	cell-based format	Homo sapiens	None	None	HEK293	None	CHEMBL4235	11-beta-hydroxysteroid dehydrogenase 1	Homo sapiens	SINGLE PROTEIN	CHEMBL1139681	1	Scientific Literature	Bioorg. Med. Chem. Lett.	2006	CHEMBL3307715
CHEMBL1095787		0	346.52	0	2.70	26	O=C(NC1C2CC3CC(C2)CC1C3)[C@H]1CCCN1CC1(O)CCCC1	Ki(app)						Not Determined						False	CHEMBL1105681	Inhibition of human 11-beta-HSD1	B	BAO_0000357	single protein format	Homo sapiens	None	None	None	None	CHEMBL4235	11-beta-hydroxysteroid dehydrogenase 1	Homo sapiens	SINGLE PROTEIN	CHEMBL1157918	1	Scientific Literature	Bioorg. Med. Chem. Lett.	2010	None
CHEMBL462305		0	327.47	0	3.33	chart 1, Janssen	Cc1cccc(C(C)(C)C(=O)NC2C3CC4CC2CC(O)(C4)C3)c1	IC50	'='	5.0	nM	8.30			UO_0000065	25.35	0.47	4.97	16.83	False	CHEMBL1013588	Inhibition of human 11beta-HSD1 expressed in CHO cells assessed as conversion of cortisone to cortisol by ELISA	B	BAO_0000219	cell-based format	Homo sapiens	None	None	CHO	None	CHEMBL4235	11-beta-hydroxysteroid dehydrogenase 1	Homo sapiens	SINGLE PROTEIN	CHEMBL1151735	1	Scientific Literature	J. Med. Chem.	2008	CHEMBL3308072
CHEMBL459967		0	386.49	0	4.25	26	C[C@H](NC1=NC(=O)C(C)(c2ccc(C(C)(C)O)cc2)S1)c1ccc(F)cc1	Ki	'='	220.0	nM	6.66			UO_0000065	17.23	0.34	2.41	10.79	False	CHEMBL1012778	Inhibition of human recombinant 11beta-HSD1 expressed in Escherichia coli using [3H]cortisone by scintillation proximity assay	B	BAO_0000019	assay format	Homo sapiens	None	None	None	None	CHEMBL4235	11-beta-hydroxysteroid dehydrogenase 1	Homo sapiens	SINGLE PROTEIN	CHEMBL1151735	1	Scientific Literature	J. Med. Chem.	2008	None
CHEMBL512731		0	326.85	0	3.15	33g	C[C@H](NC1=NC(=O)C(C)(C(C)(C)O)S1)c1ccc(Cl)cc1	IC50	'='	78.0	nM	7.11			UO_0000065	21.75	0.46	3.96	11.52	False	CHEMBL1013588	Inhibition of human 11beta-HSD1 expressed in CHO cells assessed as conversion of cortisone to cortisol by ELISA	B	BAO_0000219	cell-based format	Homo sapiens	None	None	CHO	None	CHEMBL4235	11-beta-hydroxysteroid dehydrogenase 1	Homo sapiens	SINGLE PROTEIN	CHEMBL1151735	1	Scientific Literature	J. Med. Chem.	2008	CHEMBL3308072
CHEMBL218006		0	320.31	0	3.43	3	C[C@H](NC1=NC(=O)[C@@](C)(C(F)(F)F)S1)c1ccccc1F	Ki	'='	22.0	nM	7.66			UO_0000065	23.91	0.50	4.23	18.47	False	CHEMBL1012778	Inhibition of human recombinant 11beta-HSD1 expressed in Escherichia coli using [3H]cortisone by scintillation proximity assay	B	BAO_0000019	assay format	Homo sapiens	None	None	None	None	CHEMBL4235	11-beta-hydroxysteroid dehydrogenase 1	Homo sapiens	SINGLE PROTEIN	CHEMBL1151735	1	Scientific Literature	J. Med. Chem.	2008	None
CHEMBL425772		0	469.71	1	6.38	31	CC1(C)[C@@H](N)CC[C@@]2(C)[C@H]1CC[C@]1(C)[C@@H]2C(=O)C=C2[C@@H]3C[C@@](C)(C(=O)O)CC[C@]3(C)CC[C@]21C	IC50	'='	172.0	nM	6.76			UO_0000065	14.40	0.27	0.38	8.41	False	CHEMBL863120	Inhibition of human recombinant 11-beta-HSD1 expressed in HEK293 cells	B	BAO_0000219	cell-based format	Homo sapiens	None	None	HEK293	None	CHEMBL4235	11-beta-hydroxysteroid dehydrogenase 1	Homo sapiens	SINGLE PROTEIN	CHEMBL1148531	1	Scientific Literature	J. Med. Chem.	2006	CHEMBL3307715
CHEMBL207413	ACETOXOLONE	0	512.73	2	6.98	30	CC(=O)O[C@H]1CC[C@@]2(C)[C@@H](CC[C@]3(C)[C@@H]2C(=O)C=C2[C@@H]4C[C@@](C)(C(=O)O)CC[C@]4(C)CC[C@]23C)C1(C)C	IC50	'='	800.0	nM	6.10			UO_0000065	11.89	0.23	-0.88	7.56	False	CHEMBL863120	Inhibition of human recombinant 11-beta-HSD1 expressed in HEK293 cells	B	BAO_0000219	cell-based format	Homo sapiens	None	None	HEK293	None	CHEMBL4235	11-beta-hydroxysteroid dehydrogenase 1	Homo sapiens	SINGLE PROTEIN	CHEMBL1148531	1	Scientific Literature	J. Med. Chem.	2006	CHEMBL3307715
CHEMBL2324694		0	319.36	0	4.04	8	CN(C(=O)c1cccc(-c2ccc(O)cc2)c1)c1cccc(O)c1	Inhibition						Not Determined						False	CHEMBL2328430	Inhibition of human recombinant 11beta-HSD1 expressed in HEK293 cell using [1,2-3H]Cortisone as substrate at 2 uM after 10 mins by scintillation counting analysis	B	BAO_0000219	cell-based format	Homo sapiens	None	None	HEK293	None	CHEMBL4235	11-beta-hydroxysteroid dehydrogenase 1	Homo sapiens	SINGLE PROTEIN	CHEMBL2321834	1	Scientific Literature	J. Med. Chem.	2013	CHEMBL3307715
CHEMBL468988		0	268.43	0	3.49	6c	CCCC1(C)SC(NC2CCCCCC2)=NC1=O	Ki	'='	32.0	nM	7.50			UO_0000065	27.92	0.57	4.00	18.08	False	CHEMBL955040	Binding affinity to human 11beta HSD1 expressed in Escherichia coli by scintillation proximity assay	B	BAO_0000019	assay format	Homo sapiens	None	None	None	None	CHEMBL4235	11-beta-hydroxysteroid dehydrogenase 1	Homo sapiens	SINGLE PROTEIN	CHEMBL1150276	1	Scientific Literature	J. Med. Chem.	2008	None
CHEMBL508854		0	252.38	0	2.56	5g	CCC1(C)SC(NC2C3CCC2CC3)=NC1=O	Ki	'='	372.0	nM	6.43			UO_0000065	25.48	0.52	3.87	15.51	False	CHEMBL955040	Binding affinity to human 11beta HSD1 expressed in Escherichia coli by scintillation proximity assay	B	BAO_0000019	assay format	Homo sapiens	None	None	None	None	CHEMBL4235	11-beta-hydroxysteroid dehydrogenase 1	Homo sapiens	SINGLE PROTEIN	CHEMBL1150276	1	Scientific Literature	J. Med. Chem.	2008	None
CHEMBL1096451		0	360.54	0	3.09	27	O=C(NC1C2CC3CC(C2)CC1C3)[C@H]1CCCN1CC1(O)CCCCC1	IC50	'='	0.03	nM	10.52			UO_0000065	29.19	0.55	7.43	20.02	False	CHEMBL1105684	Inhibition of human 11-beta-HSD1 expressed in HEK293 cells co-transfected with GRE-luciferase after 6 hrs by luciferase reporter gene assay	B	BAO_0000219	cell-based format	Homo sapiens	None	None	HEK293	None	CHEMBL4235	11-beta-hydroxysteroid dehydrogenase 1	Homo sapiens	SINGLE PROTEIN	CHEMBL1157918	1	Scientific Literature	Bioorg. Med. Chem. Lett.	2010	CHEMBL3307715
CHEMBL1088379		0	323.48	0	4.54	5	O=C(N1CCCCC1)C12CC3CC(C1)CC(c1ccccc1)(C3)C2	Ki	'='	175.0	nM	6.76			UO_0000065	20.89	0.38	2.22	33.27	False	CHEMBL1105681	Inhibition of human 11-beta-HSD1	B	BAO_0000357	single protein format	Homo sapiens	None	None	None	None	CHEMBL4235	11-beta-hydroxysteroid dehydrogenase 1	Homo sapiens	SINGLE PROTEIN	CHEMBL1157918	1	Scientific Literature	Bioorg. Med. Chem. Lett.	2010	None
CHEMBL1097178		0	330.39	0	2.95	18	O=C(NC1C2CC3CC(C2)CC1C3)[C@H]1CCCN1CC(F)(F)F	Ki	'='	1.0	nM	9.00			UO_0000065	27.24	0.53	6.05	27.83	False	CHEMBL1105681	Inhibition of human 11-beta-HSD1	B	BAO_0000357	single protein format	Homo sapiens	None	None	None	None	CHEMBL4235	11-beta-hydroxysteroid dehydrogenase 1	Homo sapiens	SINGLE PROTEIN	CHEMBL1157918	1	Scientific Literature	Bioorg. Med. Chem. Lett.	2010	None
CHEMBL1097827		0	344.42	0	3.34	19	O=C(NC1C2CC3CC(C2)CC1C3)[C@H]1CCCN1CCC(F)(F)F	Ki	'='	1.0	nM	9.00			UO_0000065	26.13	0.51	5.66	27.83	False	CHEMBL1105681	Inhibition of human 11-beta-HSD1	B	BAO_0000357	single protein format	Homo sapiens	None	None	None	None	CHEMBL4235	11-beta-hydroxysteroid dehydrogenase 1	Homo sapiens	SINGLE PROTEIN	CHEMBL1157918	1	Scientific Literature	Bioorg. Med. Chem. Lett.	2010	None
CHEMBL236727		0	355.48	0	3.25	2	O=C1N=C(NC2CCCCCC2)OC12CCN(Cc1ccccc1)CC2	Ki	'>'	10000.0	nM				UO_0000065					False	CHEMBL897679	Binding affinity to human 11beta-HSD1 by SPA assay	B	BAO_0000357	single protein format	Homo sapiens	None	None	None	None	CHEMBL4235	11-beta-hydroxysteroid dehydrogenase 1	Homo sapiens	SINGLE PROTEIN	CHEMBL1149640	1	Scientific Literature	Bioorg. Med. Chem. Lett.	2007	None
CHEMBL238234		0	290.41	0	3.02	12	CCC1(CC)OC(NC23CC4CC(CC(C4)C2)C3)=NC1=O	IC50						Not Determined						False	CHEMBL897680	Inhibition of 11beta-HSD1 in human adipocytes	B	BAO_0000219	cell-based format	Homo sapiens	None	None	None	None	CHEMBL4235	11-beta-hydroxysteroid dehydrogenase 1	Homo sapiens	SINGLE PROTEIN	CHEMBL1149640	1	Scientific Literature	Bioorg. Med. Chem. Lett.	2007	None
CHEMBL392489		0	431.46	0	4.30	33	C[C@H](NC1=NC(=O)C2(CCN(Cc3ccccc3)CC2)O1)c1ccccc1C(F)(F)F	Ki	'='	20.0	nM	7.70			UO_0000065	17.84	0.34	3.40	14.28	False	CHEMBL897679	Binding affinity to human 11beta-HSD1 by SPA assay	B	BAO_0000357	single protein format	Homo sapiens	None	None	None	None	CHEMBL4235	11-beta-hydroxysteroid dehydrogenase 1	Homo sapiens	SINGLE PROTEIN	CHEMBL1149640	1	Scientific Literature	Bioorg. Med. Chem. Lett.	2007	None
CHEMBL238187		0	266.38	0	3.16	5	CCC1(CC)OC(NC2CCCCCCC2)=NC1=O	IC50						Not Determined						False	CHEMBL897680	Inhibition of 11beta-HSD1 in human adipocytes	B	BAO_0000219	cell-based format	Homo sapiens	None	None	None	None	CHEMBL4235	11-beta-hydroxysteroid dehydrogenase 1	Homo sapiens	SINGLE PROTEIN	CHEMBL1149640	1	Scientific Literature	Bioorg. Med. Chem. Lett.	2007	None
CHEMBL415260		0	290.41	0	2.87	9	CCC1(CC)OC(NC2C3CC4CC(C3)CC2C4)=NC1=O	Ki	'='	12.0	nM	7.92			UO_0000065	27.27	0.52	5.05	15.63	False	CHEMBL897679	Binding affinity to human 11beta-HSD1 by SPA assay	B	BAO_0000357	single protein format	Homo sapiens	None	None	None	None	CHEMBL4235	11-beta-hydroxysteroid dehydrogenase 1	Homo sapiens	SINGLE PROTEIN	CHEMBL1149640	1	Scientific Literature	Bioorg. Med. Chem. Lett.	2007	None
CHEMBL398098		0	246.31	0	2.25	19	CCC1(CC)OC(NCc2ccccc2)=NC1=O	Ki	'='	1761.0	nM	5.75			UO_0000065	23.36	0.44	3.50	11.35	False	CHEMBL897679	Binding affinity to human 11beta-HSD1 by SPA assay	B	BAO_0000357	single protein format	Homo sapiens	None	None	None	None	CHEMBL4235	11-beta-hydroxysteroid dehydrogenase 1	Homo sapiens	SINGLE PROTEIN	CHEMBL1149640	1	Scientific Literature	Bioorg. Med. Chem. Lett.	2007	None
CHEMBL392452		0	252.31	0	2.89	R-3	CC(C)[C@H]1SC(Nc2ccccc2F)=NC1=O	Ki	'='	7.0	nM	8.15			UO_0000065	32.32	0.66	5.26	19.67	False	CHEMBL900939	Inhibition of human 11-beta-HSD1 by SPA	B	BAO_0000357	single protein format	Homo sapiens	None	None	None	None	CHEMBL4235	11-beta-hydroxysteroid dehydrogenase 1	Homo sapiens	SINGLE PROTEIN	CHEMBL1137603	1	Scientific Literature	Bioorg. Med. Chem. Lett.	2007	None
CHEMBL240053		0	292.38	0	3.82	23	O=C1N=C(Nc2ccccc2F)SC1C1CCCCC1	Ki	'='	7.2	nM	8.14			UO_0000065	27.85	0.56	4.32	19.64	False	CHEMBL900939	Inhibition of human 11-beta-HSD1 by SPA	B	BAO_0000357	single protein format	Homo sapiens	None	None	None	None	CHEMBL4235	11-beta-hydroxysteroid dehydrogenase 1	Homo sapiens	SINGLE PROTEIN	CHEMBL1137603	1	Scientific Literature	Bioorg. Med. Chem. Lett.	2007	None
CHEMBL396859		0	240.72	0	2.77	20	CC1SC(Nc2ccccc2Cl)=NC1=O	Ki	'='	350.0	nM	6.46			UO_0000065	26.82	0.59	3.69	15.57	False	CHEMBL900939	Inhibition of human 11-beta-HSD1 by SPA	B	BAO_0000357	single protein format	Homo sapiens	None	None	None	None	CHEMBL4235	11-beta-hydroxysteroid dehydrogenase 1	Homo sapiens	SINGLE PROTEIN	CHEMBL1137603	1	Scientific Literature	Bioorg. Med. Chem. Lett.	2007	None
CHEMBL239189		0	305.43	0	3.67	17	Cc1nc2cc(NC3=NC(=O)C(C(C)C)S3)ccc2s1	Ki	'='	510.0	nM	6.29			UO_0000065	20.60	0.43	2.62	11.58	False	CHEMBL900939	Inhibition of human 11-beta-HSD1 by SPA	B	BAO_0000357	single protein format	Homo sapiens	None	None	None	None	CHEMBL4235	11-beta-hydroxysteroid dehydrogenase 1	Homo sapiens	SINGLE PROTEIN	CHEMBL1137603	1	Scientific Literature	Bioorg. Med. Chem. Lett.	2007	None
CHEMBL396618		0	302.32	0	3.77	5	CC(C)C1SC(Nc2ccccc2C(F)(F)F)=NC1=O	Ki	'='	23.0	nM	7.64			UO_0000065	25.27	0.52	3.87	18.42	False	CHEMBL900939	Inhibition of human 11-beta-HSD1 by SPA	B	BAO_0000357	single protein format	Homo sapiens	None	None	None	None	CHEMBL4235	11-beta-hydroxysteroid dehydrogenase 1	Homo sapiens	SINGLE PROTEIN	CHEMBL1137603	1	Scientific Literature	Bioorg. Med. Chem. Lett.	2007	None
CHEMBL396617		0	252.31	0	2.89	3	CC(C)C1SC(Nc2ccccc2F)=NC1=O	IC50	'='	50.0	nM	7.30			UO_0000065	28.94	0.59	4.41	17.61	False	CHEMBL900940	Inhibition of human 11-beta-HSD1 in CHO cells assessed as conversion of cortisone to cortisol	B	BAO_0000219	cell-based format	Homo sapiens	None	None	CHO	None	CHEMBL4235	11-beta-hydroxysteroid dehydrogenase 1	Homo sapiens	SINGLE PROTEIN	CHEMBL1137603	1	Scientific Literature	Bioorg. Med. Chem. Lett.	2007	CHEMBL3308072
CHEMBL236174		0	270.30	0	3.03	12	CC(C)C1SC(Nc2cc(F)ccc2F)=NC1=O	IC50	'='	28.0	nM	7.55			UO_0000065	27.94	0.57	4.52	18.22	False	CHEMBL900940	Inhibition of human 11-beta-HSD1 in CHO cells assessed as conversion of cortisone to cortisol	B	BAO_0000219	cell-based format	Homo sapiens	None	None	CHO	None	CHEMBL4235	11-beta-hydroxysteroid dehydrogenase 1	Homo sapiens	SINGLE PROTEIN	CHEMBL1137603	1	Scientific Literature	Bioorg. Med. Chem. Lett.	2007	CHEMBL3308072
CHEMBL396617		0	252.31	0	2.89	3	CC(C)C1SC(Nc2ccccc2F)=NC1=O	IC50	'>'	10.0	nM				UO_0000065					False	CHEMBL900947	Inhibition of human 11-beta-HSD1 in presence of 3% HSA by cell based assay	B	BAO_0000219	cell-based format	Homo sapiens	None	None	None	None	CHEMBL4235	11-beta-hydroxysteroid dehydrogenase 1	Homo sapiens	SINGLE PROTEIN	CHEMBL1137603	1	Scientific Literature	Bioorg. Med. Chem. Lett.	2007	None
CHEMBL499915	CARBENOXOLONE	4	570.77	2	6.83	Carbenoxolone	CC1(C)[C@@H](OC(=O)CCC(=O)O)CC[C@@]2(C)[C@H]1CC[C@]1(C)[C@@H]2C(=O)C=C2[C@@H]3C[C@@](C)(C(=O)O)CC[C@]3(C)CC[C@]21C	IC50	'='	83.0	nM	7.08			UO_0000065	12.41	0.24	0.25	6.00	False	CHEMBL615226	Ability to convert [3H]cortisol to the tritium labeled cortisone in the presence of human 11 beta hydroxysteroid dehydrogenase type 2	B	BAO_0000357	single protein format	None	None	None	None	None	CHEMBL4235	11-beta-hydroxysteroid dehydrogenase 1	Homo sapiens	SINGLE PROTEIN	CHEMBL1135754	1	Scientific Literature	J. Med. Chem.	2002	None
CHEMBL237579		0	292.30	0	2.92	4	CC1(C(F)(F)F)OC(NC2CCCCCCC2)=NC1=O	IC50	'='	177.0	nM	6.75			UO_0000065	23.10	0.46	3.83	13.32	False	CHEMBL897680	Inhibition of 11beta-HSD1 in human adipocytes	B	BAO_0000219	cell-based format	Homo sapiens	None	None	None	None	CHEMBL4235	11-beta-hydroxysteroid dehydrogenase 1	Homo sapiens	SINGLE PROTEIN	CHEMBL1149640	1	Scientific Literature	Bioorg. Med. Chem. Lett.	2007	None
CHEMBL1829774		0	525.57	2	6.28	26f	CCNC(=O)NCC[C@]1(c2ccc(F)cc2)CCN([C@@H](C)c2ccc(-c3ccc(F)cc3F)cc2)C(=O)O1	IC50	'='	69.0	nM	7.16			UO_0000065	13.63	0.26	0.88	10.13	False	CHEMBL1831797	Inhibition of 11 beta-HSD1 in differentiated human adipocytes assessed as conversion of [3H]-cortisone to [3H]-cortisol after 10 mins by HPLC	B	BAO_0000219	cell-based format	Homo sapiens	None	None	None	None	CHEMBL4235	11-beta-hydroxysteroid dehydrogenase 1	Homo sapiens	SINGLE PROTEIN	CHEMBL1828622	1	Scientific Literature	J. Med. Chem.	2011	None
CHEMBL1829753		0	361.42	1	5.75	18d	CC1(c2ccccc2)CCN(c2cccc(-c3ccc(F)cc3)c2)C(=O)O1	IC50	'='	3.3	nM	8.48			UO_0000065	23.47	0.43	2.73	28.71	False	CHEMBL1831796	Inhibition of human 11 beta-HSD1 expressed in CHO cells assessed as conversion of [3H]cortisone to [3H]cortisol after 1 hr by scintillation proximity assay	B	BAO_0000219	cell-based format	Homo sapiens	None	None	CHO	None	CHEMBL4235	11-beta-hydroxysteroid dehydrogenase 1	Homo sapiens	SINGLE PROTEIN	CHEMBL1828622	1	Scientific Literature	J. Med. Chem.	2011	CHEMBL3308072
CHEMBL396187		0	264.37	0	2.91	7	O=C1N=C(NC2CCCCCCC2)OC12CCCC2	Ki	'='	14.0	nM	7.85			UO_0000065	29.71	0.56	4.94	15.49	False	CHEMBL897679	Binding affinity to human 11beta-HSD1 by SPA assay	B	BAO_0000357	single protein format	Homo sapiens	None	None	None	None	CHEMBL4235	11-beta-hydroxysteroid dehydrogenase 1	Homo sapiens	SINGLE PROTEIN	CHEMBL1149640	1	Scientific Literature	Bioorg. Med. Chem. Lett.	2007	None
CHEMBL237107		0	328.33	0	3.68	32, racemate	CC(C)C1(C)OC(N[C@@H](C)c2ccccc2C(F)(F)F)=NC1=O	IC50	'='	12.0	nM	7.92			UO_0000065	24.12	0.47	4.24	15.63	False	CHEMBL897680	Inhibition of 11beta-HSD1 in human adipocytes	B	BAO_0000219	cell-based format	Homo sapiens	None	None	None	None	CHEMBL4235	11-beta-hydroxysteroid dehydrogenase 1	Homo sapiens	SINGLE PROTEIN	CHEMBL1149640	1	Scientific Literature	Bioorg. Med. Chem. Lett.	2007	None
CHEMBL549961		0	505.97	1	5.00	13b	C[C@@H]1CN(c2ccc(F)cc2C(F)(F)F)CCN1S(=O)(=O)c1ccc(N2CCCC2)cc1Cl	IC50	'='	11.0	nM	7.96			UO_0000065	15.73	0.33	2.96	18.15	False	CHEMBL1052405	Inhibition of human 11betaHSD1 expressed in CHO cells	B	BAO_0000219	cell-based format	Homo sapiens	None	None	CHO	None	CHEMBL4235	11-beta-hydroxysteroid dehydrogenase 1	Homo sapiens	SINGLE PROTEIN	CHEMBL1152435	1	Scientific Literature	J. Med. Chem.	2009	CHEMBL3308072
CHEMBL550065		0	477.07	1	5.78	11o	CCCCN(C(=O)c1ccc(CNS(=O)(=O)c2cccc(Cl)c2)cc1)C1CCCCCC1	IC50	'='	47.0	nM	7.33			UO_0000065	15.36	0.31	1.55	11.02	False	CHEMBL1059160	Inhibition of human microsomal 11beta-HSD1 expressed in HEK293 cells assessed as conversion of [3H]cortisone to [3H]cortisol by scintillation proximity assay	B	BAO_0000219	cell-based format	Homo sapiens	None	None	HEK293	None	CHEMBL4235	11-beta-hydroxysteroid dehydrogenase 1	Homo sapiens	SINGLE PROTEIN	CHEMBL1154021	1	Scientific Literature	Bioorg. Med. Chem. Lett.	2009	CHEMBL3307715
CHEMBL522066		0	435.36	1	6.32	37	Cn1c(-c2ccc(-c3ccncc3)cc2Cl)nnc1C1(c2ccc(Cl)cc2)CCC1	IC50	'='	1.0	nM	9.00			UO_0000065	20.67	0.41	2.68	20.64	False	CHEMBL995584	Inhibition of human 11beta HSD1 by SPA assay	B	BAO_0000357	single protein format	Homo sapiens	None	None	None	None	CHEMBL4235	11-beta-hydroxysteroid dehydrogenase 1	Homo sapiens	SINGLE PROTEIN	CHEMBL1150311	1	Scientific Literature	Bioorg. Med. Chem. Lett.	2008	None
CHEMBL258217		0	305.43	0	4.88	29	CCCCCc1ccc(-c2nnc(-c3ccccc3)n2C)cc1	IC50	'='	250.0	nM	6.60			UO_0000065	21.62	0.39	1.72	21.50	False	CHEMBL932361	Inhibition of human 11beta-HSD1 expressed in CHO-K1 cells	B	BAO_0000219	cell-based format	Homo sapiens	None	None	CHO-K1	None	CHEMBL4235	11-beta-hydroxysteroid dehydrogenase 1	Homo sapiens	SINGLE PROTEIN	CHEMBL1145634	1	Scientific Literature	Bioorg. Med. Chem. Lett.	2008	CHEMBL3307512
CHEMBL428951		0	339.87	1	5.54	27	CCCCCc1ccc(-c2nnc(-c3ccccc3Cl)n2C)cc1	IC50	'='	7.7	nM	8.11			UO_0000065	23.87	0.46	2.57	26.42	False	CHEMBL932361	Inhibition of human 11beta-HSD1 expressed in CHO-K1 cells	B	BAO_0000219	cell-based format	Homo sapiens	None	None	CHO-K1	None	CHEMBL4235	11-beta-hydroxysteroid dehydrogenase 1	Homo sapiens	SINGLE PROTEIN	CHEMBL1145634	1	Scientific Literature	Bioorg. Med. Chem. Lett.	2008	CHEMBL3307512
CHEMBL401830		0	367.37	1	5.63	49	Cc1ccc2ccccc2c1-c1nnc(-c2ccccc2C(F)(F)F)n1C	IC50	'='	4.6	nM	8.34			UO_0000065	22.69	0.42	2.71	27.15	False	CHEMBL932361	Inhibition of human 11beta-HSD1 expressed in CHO-K1 cells	B	BAO_0000219	cell-based format	Homo sapiens	None	None	CHO-K1	None	CHEMBL4235	11-beta-hydroxysteroid dehydrogenase 1	Homo sapiens	SINGLE PROTEIN	CHEMBL1145634	1	Scientific Literature	Bioorg. Med. Chem. Lett.	2008	CHEMBL3307512
CHEMBL257129		0	387.79	1	5.97	46	Cn1c(-c2cc3ccccc3cc2Cl)nnc1-c1ccccc1C(F)(F)F	IC50	'='	2.9	nM	8.54			UO_0000065	22.02	0.43	2.57	27.80	False	CHEMBL932361	Inhibition of human 11beta-HSD1 expressed in CHO-K1 cells	B	BAO_0000219	cell-based format	Homo sapiens	None	None	CHO-K1	None	CHEMBL4235	11-beta-hydroxysteroid dehydrogenase 1	Homo sapiens	SINGLE PROTEIN	CHEMBL1145634	1	Scientific Literature	Bioorg. Med. Chem. Lett.	2008	CHEMBL3307512
CHEMBL257985		0	288.35	0	3.64	36	Cn1c(-c2ccccc2)nnc1-c1cccc2c1ccn2C	IC50	'='	12.0	nM	7.92			UO_0000065	27.47	0.49	4.28	22.22	False	CHEMBL932361	Inhibition of human 11beta-HSD1 expressed in CHO-K1 cells	B	BAO_0000219	cell-based format	Homo sapiens	None	None	CHO-K1	None	CHEMBL4235	11-beta-hydroxysteroid dehydrogenase 1	Homo sapiens	SINGLE PROTEIN	CHEMBL1145634	1	Scientific Literature	Bioorg. Med. Chem. Lett.	2008	CHEMBL3307512
CHEMBL219443		0	496.57	0	2.83	26	CO[C@]12CC3C[C@](O)(CC(C1)C3NC(=O)C(C)(C)N1CCN(c3ccc(C(F)(F)F)cn3)CC1)C2	IC50	'='	110.0	nM	6.96			UO_0000065	14.01	0.27	4.13	8.93	False	CHEMBL909897	Inhibition of human 11beta-HSD1 expressed in HEK293 cells by FPIA	B	BAO_0000219	cell-based format	Homo sapiens	None	None	HEK293	None	CHEMBL4235	11-beta-hydroxysteroid dehydrogenase 1	Homo sapiens	SINGLE PROTEIN	CHEMBL1139224	1	Scientific Literature	J. Med. Chem.	2007	CHEMBL3307715
CHEMBL218358		0	440.49	0	3.26	27b	O=C(CN1CCN(c2ccc(C(F)(F)F)cn2)CC1)N[C@H]1C2CC3CC1C[C@@](F)(C3)C2	Ki	'='	26.0	nM	7.58			UO_0000065	17.22	0.33	4.33	15.65	False	CHEMBL909895	Inhibition of human 11beta-HSD1 expressed in Escherichia coli by SPA	B	BAO_0000019	assay format	Homo sapiens	None	None	None	None	CHEMBL4235	11-beta-hydroxysteroid dehydrogenase 1	Homo sapiens	SINGLE PROTEIN	CHEMBL1139224	1	Scientific Literature	J. Med. Chem.	2007	None
CHEMBL424937		0	466.55	0	3.06	23	CC(C)(C(=O)N[C@H]1C2CC3CC1C[C@](O)(C3)C2)N1CCN(c2ccc(C(F)(F)F)cn2)CC1	IC50	'='	46.0	nM	7.34			UO_0000065	15.73	0.30	4.28	10.68	False	CHEMBL909897	Inhibition of human 11beta-HSD1 expressed in HEK293 cells by FPIA	B	BAO_0000219	cell-based format	Homo sapiens	None	None	HEK293	None	CHEMBL4235	11-beta-hydroxysteroid dehydrogenase 1	Homo sapiens	SINGLE PROTEIN	CHEMBL1139224	1	Scientific Literature	J. Med. Chem.	2007	CHEMBL3307715
CHEMBL401358		0	311.34	0	2.40	4	O=C(c1ccco1)N1CCC(n2c(=O)[nH]c3ccccc32)CC1	Ki	'>'	10000.0	nM				UO_0000065					False	CHEMBL886262	Inhibition of human 11-beta-HSD1 by SPA	B	BAO_0000357	single protein format	Homo sapiens	None	None	None	None	CHEMBL4235	11-beta-hydroxysteroid dehydrogenase 1	Homo sapiens	SINGLE PROTEIN	CHEMBL1139943	1	Scientific Literature	Bioorg. Med. Chem. Lett.	2007	None
CHEMBL394929		0	338.50	0	3.55	30	O=C(N1CCN(Cc2ccccc2)CC1)C12CC3CC(CC(C3)C1)C2	IC50	'='	7200.0	nM	5.14			UO_0000065	15.19	0.28	1.59	21.84	False	CHEMBL886924	Inhibition of human 11beta-HSD1 expressed in HEK293 cells after 2 hrs by scintillation proximity assay	B	BAO_0000219	cell-based format	Homo sapiens	None	None	HEK293	None	CHEMBL4235	11-beta-hydroxysteroid dehydrogenase 1	Homo sapiens	SINGLE PROTEIN	CHEMBL1139191	1	Scientific Literature	Bioorg. Med. Chem. Lett.	2007	CHEMBL3307715
CHEMBL399455		0	364.45	0	3.20	19	COc1cc(C(=O)N2CCC(N3C(=O)Cc4ccccc43)CC2)ccc1C	Ki	'='	240.0	nM	6.62			UO_0000065	18.16	0.33	3.42	13.28	False	CHEMBL886262	Inhibition of human 11-beta-HSD1 by SPA	B	BAO_0000357	single protein format	Homo sapiens	None	None	None	None	CHEMBL4235	11-beta-hydroxysteroid dehydrogenase 1	Homo sapiens	SINGLE PROTEIN	CHEMBL1139943	1	Scientific Literature	Bioorg. Med. Chem. Lett.	2007	None
CHEMBL248576		0	389.38	0	3.83	15	O=C(c1ccc(C(F)(F)F)cc1)N1CCC(n2c(=O)[nH]c3ccccc32)CC1	Ki	'='	2600.0	nM	5.58			UO_0000065	14.34	0.27	1.76	9.61	False	CHEMBL886262	Inhibition of human 11-beta-HSD1 by SPA	B	BAO_0000357	single protein format	Homo sapiens	None	None	None	None	CHEMBL4235	11-beta-hydroxysteroid dehydrogenase 1	Homo sapiens	SINGLE PROTEIN	CHEMBL1139943	1	Scientific Literature	Bioorg. Med. Chem. Lett.	2007	None
CHEMBL399963		0	327.43	0	3.07	2	O=C(C1CCCCC1)N1CCC(n2c(=O)[nH]c3ccccc32)CC1	Ki	'>'	10000.0	nM				UO_0000065					False	CHEMBL886262	Inhibition of human 11-beta-HSD1 by SPA	B	BAO_0000357	single protein format	Homo sapiens	None	None	None	None	CHEMBL4235	11-beta-hydroxysteroid dehydrogenase 1	Homo sapiens	SINGLE PROTEIN	CHEMBL1139943	1	Scientific Literature	Bioorg. Med. Chem. Lett.	2007	None
CHEMBL241707		0	443.97	0	3.74	10	CC(C)(Oc1ccc(F)cc1Cl)C(=O)N[C@H]1C2CC3CC1C[C@](S(C)(=O)=O)(C3)C2	IC50	'='	98.0	nM	7.01			UO_0000065	15.79	0.33	3.27	9.67	False	CHEMBL902363	Inhibition of human HSD1 expressed in HEK cells	B	BAO_0000219	cell-based format	Homo sapiens	None	None	HEK293	None	CHEMBL4235	11-beta-hydroxysteroid dehydrogenase 1	Homo sapiens	SINGLE PROTEIN	CHEMBL1138395	1	Scientific Literature	Bioorg. Med. Chem. Lett.	2007	CHEMBL3307715
CHEMBL391652		0	444.96	0	2.99	40	CC(C)(Oc1ccc(F)cc1Cl)C(=O)N[C@H]1C2CC3CC1C[C@](S(N)(=O)=O)(C3)C2	Ki	'='	6.0	nM	8.22			UO_0000065	18.48	0.39	5.23	8.35	False	CHEMBL902359	Inhibition of human HSD1 assessed as interconversion of cortisone to cortisol	B	BAO_0000357	single protein format	Homo sapiens	None	None	None	None	CHEMBL4235	11-beta-hydroxysteroid dehydrogenase 1	Homo sapiens	SINGLE PROTEIN	CHEMBL1138395	1	Scientific Literature	Bioorg. Med. Chem. Lett.	2007	None
CHEMBL399191		0	426.97	0	2.85	34	CC(C)(Oc1cccc(Cl)c1)C(=O)N[C@H]1C2CC3CC1C[C@](S(N)(=O)=O)(C3)C2	Ki	'='	4.0	nM	8.40			UO_0000065	19.67	0.41	5.55	8.53	False	CHEMBL902359	Inhibition of human HSD1 assessed as interconversion of cortisone to cortisol	B	BAO_0000357	single protein format	Homo sapiens	None	None	None	None	CHEMBL4235	11-beta-hydroxysteroid dehydrogenase 1	Homo sapiens	SINGLE PROTEIN	CHEMBL1138395	1	Scientific Literature	Bioorg. Med. Chem. Lett.	2007	None
CHEMBL235017		0	304.39	0	2.01	15	O=C1N=C(NC23CC4CC(CC(C4)C2)C3)OC12CCOCC2	Ki	'='	43.0	nM	7.37			UO_0000065	24.20	0.46	5.36	12.29	False	CHEMBL897679	Binding affinity to human 11beta-HSD1 by SPA assay	B	BAO_0000357	single protein format	Homo sapiens	None	None	None	None	CHEMBL4235	11-beta-hydroxysteroid dehydrogenase 1	Homo sapiens	SINGLE PROTEIN	CHEMBL1149640	1	Scientific Literature	Bioorg. Med. Chem. Lett.	2007	None
CHEMBL391188		0	290.41	0	2.87	13	CC(C)C1(C)OC(NC23CC4CC(CC(C4)C2)C3)=NC1=O	Ki	'='	6.0	nM	8.22			UO_0000065	28.31	0.53	5.35	16.22	False	CHEMBL897679	Binding affinity to human 11beta-HSD1 by SPA assay	B	BAO_0000357	single protein format	Homo sapiens	None	None	None	None	CHEMBL4235	11-beta-hydroxysteroid dehydrogenase 1	Homo sapiens	SINGLE PROTEIN	CHEMBL1149640	1	Scientific Literature	Bioorg. Med. Chem. Lett.	2007	None
CHEMBL396387		0	288.39	0	2.63	11	O=C1N=C(NC2C3CC4CC(C3)CC2C4)OC12CCCC2	IC50	'='	214.0	nM	6.67			UO_0000065	23.13	0.43	4.04	13.16	False	CHEMBL897680	Inhibition of 11beta-HSD1 in human adipocytes	B	BAO_0000219	cell-based format	Homo sapiens	None	None	None	None	CHEMBL4235	11-beta-hydroxysteroid dehydrogenase 1	Homo sapiens	SINGLE PROTEIN	CHEMBL1149640	1	Scientific Literature	Bioorg. Med. Chem. Lett.	2007	None
CHEMBL237799		0	290.41	0	2.73	10	CC(C)C1(C)OC(NC2C3CC4CC(C3)CC2C4)=NC1=O	IC50	'='	14.0	nM	7.85			UO_0000065	27.04	0.51	5.12	15.49	False	CHEMBL897680	Inhibition of 11beta-HSD1 in human adipocytes	B	BAO_0000219	cell-based format	Homo sapiens	None	None	None	None	CHEMBL4235	11-beta-hydroxysteroid dehydrogenase 1	Homo sapiens	SINGLE PROTEIN	CHEMBL1149640	1	Scientific Literature	Bioorg. Med. Chem. Lett.	2007	None
CHEMBL401048		0	306.41	0	2.13	16	CCC1(CC)OC(NC23CC4CC(CC(O)(C4)C2)C3)=NC1=O	IC50	'='	358.0	nM	6.45			UO_0000065	21.04	0.40	4.32	9.09	False	CHEMBL897680	Inhibition of 11beta-HSD1 in human adipocytes	B	BAO_0000219	cell-based format	Homo sapiens	None	None	None	None	CHEMBL4235	11-beta-hydroxysteroid dehydrogenase 1	Homo sapiens	SINGLE PROTEIN	CHEMBL1149640	1	Scientific Literature	Bioorg. Med. Chem. Lett.	2007	None
CHEMBL247771		0	270.38	0	2.18	24	CCN1CCN(C(=O)C2=C(C)c3ccccc3C2)CC1	IC50	'='	15000.0	nM	4.82			UO_0000065	17.84	0.33	2.64	20.48	False	CHEMBL886924	Inhibition of human 11beta-HSD1 expressed in HEK293 cells after 2 hrs by scintillation proximity assay	B	BAO_0000219	cell-based format	Homo sapiens	None	None	HEK293	None	CHEMBL4235	11-beta-hydroxysteroid dehydrogenase 1	Homo sapiens	SINGLE PROTEIN	CHEMBL1139191	1	Scientific Literature	Bioorg. Med. Chem. Lett.	2007	CHEMBL3307715
CHEMBL394252		0	280.46	0	3.00	20	CCN1CCN(C(=O)C2CCC(C(C)(C)C)CC2)CC1	IC50	'='	20000.0	nM	4.70			UO_0000065	16.75	0.32	1.70	19.95	False	CHEMBL886924	Inhibition of human 11beta-HSD1 expressed in HEK293 cells after 2 hrs by scintillation proximity assay	B	BAO_0000219	cell-based format	Homo sapiens	None	None	HEK293	None	CHEMBL4235	11-beta-hydroxysteroid dehydrogenase 1	Homo sapiens	SINGLE PROTEIN	CHEMBL1139191	1	Scientific Literature	Bioorg. Med. Chem. Lett.	2007	CHEMBL3307715
CHEMBL2338265		0	391.52	0	3.45	15c	CC1Cc2c(cnn2-c2ccccc2)C(=O)N([C@H]2C3CC4CC2C[C@@](O)(C4)C3)C1	IC50	'='	25.3	nM	7.60			UO_0000065	19.40	0.36	4.15	13.02	False	CHEMBL2342884	Inhibition of 11beta-HSD1 in human liver microsomes using cortisone and NADPH as substrate by HTRF assay	B	BAO_0000251	microsome format	Homo sapiens	CHEMBL3559723	Liver	None	Microsome	CHEMBL4235	11-beta-hydroxysteroid dehydrogenase 1	Homo sapiens	SINGLE PROTEIN	CHEMBL2331131	1	Scientific Literature	Bioorg. Med. Chem. Lett.	2013	None
CHEMBL371074		0	348.81	0	4.10	11D	Cc1c(Cl)cccc1S(=O)(=O)Nc1nc(-c2ccccc2)co1	IC50	'='	17300.0	nM	4.76			UO_0000065	13.65	0.28	0.66	6.60	False	CHEMBL832598	Inhibitory concentration against human 11-beta-hydroxysteroid dehydrogenase 1	B	BAO_0000357	single protein format	Homo sapiens	None	None	None	None	CHEMBL4235	11-beta-hydroxysteroid dehydrogenase 1	Homo sapiens	SINGLE PROTEIN	CHEMBL1139567	1	Scientific Literature	Bioorg. Med. Chem. Lett.	2005	None
CHEMBL255000		0	439.38	0	3.63	13	O=S(=O)(c1ccc(C(F)(F)F)cc1)N1CCN(c2ncccc2C(F)(F)F)CC1	IC50	'='	727.0	nM	6.14			UO_0000065	13.97	0.29	2.51	11.47	False	CHEMBL923795	Inhibition of human recombinant 11beta-HSD1 expressed in HEK293 cells assessed as conversion of [3H]cortisone to [3H]cortisol by SPA assay	B	BAO_0000219	cell-based format	Homo sapiens	None	None	HEK293	None	CHEMBL4235	11-beta-hydroxysteroid dehydrogenase 1	Homo sapiens	SINGLE PROTEIN	CHEMBL1145590	1	Scientific Literature	Bioorg. Med. Chem. Lett.	2008	CHEMBL3307715
CHEMBL2425596		0	415.48	0	1.20	18	Cn1c(N2CCN(S(=O)(=O)c3ccc(C(=O)NO)cc3)CC2)nc2ccccc21	IC50						Not Determined						False	CHEMBL2426862	Inhibition of human 11beta-HSD1 expressed in HEK293 cells assessed as [1,2-3H]-cortisone reduction to [1,2,6,7-3H]-cortisol after 10 mins in presence of NADPH	B	BAO_0000219	cell-based format	Homo sapiens	None	None	HEK293	None	CHEMBL4235	11-beta-hydroxysteroid dehydrogenase 1	Homo sapiens	SINGLE PROTEIN	CHEMBL2424547	1	Scientific Literature	Bioorg. Med. Chem. Lett.	2013	CHEMBL3307715
CHEMBL221477		0	294.40	0	3.52	12	CC(C)[C@@]1(C)SC(N[C@@H](C)c2ccccc2F)=NC1=O	IC50	'='	18.0	nM	7.75			UO_0000065	26.31	0.53	4.22	18.68	False	CHEMBL912585	Inhibition of human 11beta-HSD1 over expressed in CHO cells by whole cell assay	B	BAO_0000219	cell-based format	Homo sapiens	None	None	CHO	None	CHEMBL4235	11-beta-hydroxysteroid dehydrogenase 1	Homo sapiens	SINGLE PROTEIN	CHEMBL1141395	1	Scientific Literature	J. Med. Chem.	2007	CHEMBL3308072
CHEMBL197151		0	376.44	0	4.81	11H	O=S(=O)(Nc1nc(-c2ccc(-c3ccccc3)cc2)co1)c1ccccc1	IC50	'='	2300.0	nM	5.64			UO_0000065	14.98	0.29	0.83	7.81	False	CHEMBL832598	Inhibitory concentration against human 11-beta-hydroxysteroid dehydrogenase 1	B	BAO_0000357	single protein format	Homo sapiens	None	None	None	None	CHEMBL4235	11-beta-hydroxysteroid dehydrogenase 1	Homo sapiens	SINGLE PROTEIN	CHEMBL1139567	1	Scientific Literature	Bioorg. Med. Chem. Lett.	2005	None
CHEMBL394217		0	425.98	0	3.61	26	CC(C)(Oc1ccccc1Cl)C(=O)N[C@H]1C2CC3CC1C[C@](S(C)(=O)=O)(C3)C2	Ki	'='	5.0	nM	8.30			UO_0000065	19.49	0.40	4.69	11.45	False	CHEMBL902359	Inhibition of human HSD1 assessed as interconversion of cortisone to cortisol	B	BAO_0000357	single protein format	Homo sapiens	None	None	None	None	CHEMBL4235	11-beta-hydroxysteroid dehydrogenase 1	Homo sapiens	SINGLE PROTEIN	CHEMBL1138395	1	Scientific Literature	Bioorg. Med. Chem. Lett.	2007	None
CHEMBL392809		0	275.33	0	2.15	11f	CN(C(=O)c1ccccc1)S(=O)(=O)c1ccccc1	IC50	'='	35500.0	nM	4.45			UO_0000065	16.16	0.32	2.30	8.17	False	CHEMBL887782	Inhibition of human 11beta-HSD1 expressed in CHO cells	B	BAO_0000219	cell-based format	Homo sapiens	None	None	CHO	None	CHEMBL4235	11-beta-hydroxysteroid dehydrogenase 1	Homo sapiens	SINGLE PROTEIN	CHEMBL1139974	1	Scientific Literature	Bioorg. Med. Chem.	2007	CHEMBL3308072
CHEMBL2425586		0	320.40	0	2.83	22	Cc1ccc(C(=O)N2CCN(c3nc4ccccc4[nH]3)CC2)cc1	Activity	'='	65.0	%				UO_0000187					False	CHEMBL2426864	Inhibition of human 11beta-HSD1 expressed in HEK293 cells assessed as [1,2-3H]-cortisone reduction to [1,2,6,7-3H]-cortisol measured as residual activity at 20 uM after 10 mins relative to control in presence of NADPH	B	BAO_0000219	cell-based format	Homo sapiens	None	None	HEK293	None	CHEMBL4235	11-beta-hydroxysteroid dehydrogenase 1	Homo sapiens	SINGLE PROTEIN	CHEMBL2424547	1	Scientific Literature	Bioorg. Med. Chem. Lett.	2013	CHEMBL3307715
CHEMBL392913		0	440.99	0	3.11	35	CNS(=O)(=O)[C@]12CC3CC(C1)[C@@H](NC(=O)C(C)(C)Oc1ccc(Cl)cc1)C(C3)C2	Ki	'='	8.0	nM	8.10			UO_0000065	18.36	0.38	4.99	9.58	False	CHEMBL902359	Inhibition of human HSD1 assessed as interconversion of cortisone to cortisol	B	BAO_0000357	single protein format	Homo sapiens	None	None	None	None	CHEMBL4235	11-beta-hydroxysteroid dehydrogenase 1	Homo sapiens	SINGLE PROTEIN	CHEMBL1138395	1	Scientific Literature	Bioorg. Med. Chem. Lett.	2007	None
CHEMBL247769		0	238.37	0	2.12	22	CCN1CCN(C(=O)CC2CCCCC2)CC1	IC50	'>'	100000.0	nM				UO_0000065					False	CHEMBL886924	Inhibition of human 11beta-HSD1 expressed in HEK293 cells after 2 hrs by scintillation proximity assay	B	BAO_0000219	cell-based format	Homo sapiens	None	None	HEK293	None	CHEMBL4235	11-beta-hydroxysteroid dehydrogenase 1	Homo sapiens	SINGLE PROTEIN	CHEMBL1139191	1	Scientific Literature	Bioorg. Med. Chem. Lett.	2007	CHEMBL3307715
CHEMBL393251		0	263.38	0	2.33	16	O=C(N1CCCCC1)C12CC3CC(CC(O)(C3)C1)C2	IC50	'='	7300.0	nM	5.14			UO_0000065	19.50	0.37	2.81	12.67	False	CHEMBL886924	Inhibition of human 11beta-HSD1 expressed in HEK293 cells after 2 hrs by scintillation proximity assay	B	BAO_0000219	cell-based format	Homo sapiens	None	None	HEK293	None	CHEMBL4235	11-beta-hydroxysteroid dehydrogenase 1	Homo sapiens	SINGLE PROTEIN	CHEMBL1139191	1	Scientific Literature	Bioorg. Med. Chem. Lett.	2007	CHEMBL3307715
CHEMBL218569		0	396.49	0	2.39	33	CC1(C)C(=O)N(C23CCC(C(N)=O)(CC2)CC3)CC1COc1ccc(C#N)cn1	IC50	'='	500.0	nM	6.30			UO_0000065	15.89	0.30	3.91	5.76	False	CHEMBL856751	Inhibition of human 11beta-HSD1 expressed in HEK293 cells	B	BAO_0000219	cell-based format	Homo sapiens	None	None	HEK293	None	CHEMBL4235	11-beta-hydroxysteroid dehydrogenase 1	Homo sapiens	SINGLE PROTEIN	CHEMBL1139681	1	Scientific Literature	Bioorg. Med. Chem. Lett.	2006	CHEMBL3307715
CHEMBL384650		0	341.45	0	3.54	14	CC1(C)C(=O)N(C2CCCCCC2)CC1COc1ccc(C#N)cn1	IC50	'='	51.0	nM	7.29			UO_0000065	21.36	0.40	3.75	11.01	False	CHEMBL856747	Inhibition of human 11beta-HSD1	B	BAO_0000357	single protein format	Homo sapiens	None	None	None	None	CHEMBL4235	11-beta-hydroxysteroid dehydrogenase 1	Homo sapiens	SINGLE PROTEIN	CHEMBL1139681	1	Scientific Literature	Bioorg. Med. Chem. Lett.	2006	None
CHEMBL384684		0	320.31	0	3.43	16	C[C@H](NC1=NC(=O)[C@](C)(C(F)(F)F)S1)c1ccccc1F	IC50	'='	96.0	nM	7.02			UO_0000065	21.91	0.46	3.59	16.93	False	CHEMBL912585	Inhibition of human 11beta-HSD1 over expressed in CHO cells by whole cell assay	B	BAO_0000219	cell-based format	Homo sapiens	None	None	CHO	None	CHEMBL4235	11-beta-hydroxysteroid dehydrogenase 1	Homo sapiens	SINGLE PROTEIN	CHEMBL1141395	1	Scientific Literature	J. Med. Chem.	2007	CHEMBL3308072
CHEMBL373889		0	438.49	0	2.28	22e	O=C(CN1CCN(c2ccc(C(F)(F)F)cn2)CC1)N[C@H]1C2CC3CC1C[C@@](O)(C3)C2	IC50	'>'	15000.0	nM				UO_0000065					False	CHEMBL909897	Inhibition of human 11beta-HSD1 expressed in HEK293 cells by FPIA	B	BAO_0000219	cell-based format	Homo sapiens	None	None	HEK293	None	CHEMBL4235	11-beta-hydroxysteroid dehydrogenase 1	Homo sapiens	SINGLE PROTEIN	CHEMBL1139224	1	Scientific Literature	J. Med. Chem.	2007	CHEMBL3307715
CHEMBL396926		0	388.53	0	2.74	40	O=C(N1CCN(S(=O)(=O)c2ccccc2)CC1)C12CC3CC(CC(C3)C1)C2	IC50	'>'	100000.0	nM				UO_0000065					False	CHEMBL886924	Inhibition of human 11beta-HSD1 expressed in HEK293 cells after 2 hrs by scintillation proximity assay	B	BAO_0000219	cell-based format	Homo sapiens	None	None	HEK293	None	CHEMBL4235	11-beta-hydroxysteroid dehydrogenase 1	Homo sapiens	SINGLE PROTEIN	CHEMBL1139191	1	Scientific Literature	Bioorg. Med. Chem. Lett.	2007	CHEMBL3307715
CHEMBL219443		0	496.57	0	2.83	26	CO[C@]12CC3C[C@](O)(CC(C1)C3NC(=O)C(C)(C)N1CCN(c3ccc(C(F)(F)F)cn3)CC1)C2	Ki	'='	6.0	nM	8.22			UO_0000065	16.56	0.32	5.39	10.55	False	CHEMBL909895	Inhibition of human 11beta-HSD1 expressed in Escherichia coli by SPA	B	BAO_0000019	assay format	Homo sapiens	None	None	None	None	CHEMBL4235	11-beta-hydroxysteroid dehydrogenase 1	Homo sapiens	SINGLE PROTEIN	CHEMBL1139224	1	Scientific Literature	J. Med. Chem.	2007	None
CHEMBL218197		0	470.51	0	2.76	(+/-)-27d	CC(C(=O)N[C@H]1C2C[C@@]3(O)CC1C[C@@](F)(C2)C3)N1CCN(c2ccc(C(F)(F)F)cn2)CC1	IC50	'='	120.0	nM	6.92			UO_0000065	14.71	0.29	4.16	10.07	False	CHEMBL909897	Inhibition of human 11beta-HSD1 expressed in HEK293 cells by FPIA	B	BAO_0000219	cell-based format	Homo sapiens	None	None	HEK293	None	CHEMBL4235	11-beta-hydroxysteroid dehydrogenase 1	Homo sapiens	SINGLE PROTEIN	CHEMBL1139224	1	Scientific Literature	J. Med. Chem.	2007	CHEMBL3307715
CHEMBL219081		0	384.52	0	2.59	29	CNc1ccc(C(C)(C)C(=O)N[C@H]2C3C[C@@H]4C[C@H]2C[C@@](CC(N)=O)(C3)C4)cn1	IC50	'='	29.0	nM	7.54			UO_0000065	19.60	0.37	4.95	7.76	False	CHEMBL856010	Inhibition of human 11beta-HSD1 expressed in Escherichia coli	B	BAO_0000019	assay format	Homo sapiens	None	None	None	None	CHEMBL4235	11-beta-hydroxysteroid dehydrogenase 1	Homo sapiens	SINGLE PROTEIN	CHEMBL1137283	1	Scientific Literature	Bioorg. Med. Chem. Lett.	2006	None
CHEMBL219081		0	384.52	0	2.59	29	CNc1ccc(C(C)(C)C(=O)N[C@H]2C3C[C@@H]4C[C@H]2C[C@@](CC(N)=O)(C3)C4)cn1	IC50	'='	246.0	nM	6.61			UO_0000065	17.19	0.32	4.02	6.81	False	CHEMBL906988	Inhibition of human 11beta-HSD1 expressed in HEK293 cells	B	BAO_0000219	cell-based format	Homo sapiens	None	None	HEK293	None	CHEMBL4235	11-beta-hydroxysteroid dehydrogenase 1	Homo sapiens	SINGLE PROTEIN	CHEMBL1137283	1	Scientific Literature	Bioorg. Med. Chem. Lett.	2006	CHEMBL3307715
CHEMBL384426		0	481.56	0	2.80	45	CC(C)(C(=O)N[C@H]1C2CCCC1C[C@H](C(N)=O)C2)N1CCN(c2ccc(C(F)(F)F)cn2)CC1	IC50	'='	73.0	nM	7.14			UO_0000065	14.82	0.29	4.34	7.79	False	CHEMBL855996	Inhibition of human 11beta-HSD1 expressed in HEK cells	B	BAO_0000219	cell-based format	Homo sapiens	None	None	HEK293	None	CHEMBL4235	11-beta-hydroxysteroid dehydrogenase 1	Homo sapiens	SINGLE PROTEIN	CHEMBL1137282	1	Scientific Literature	Bioorg. Med. Chem. Lett.	2006	CHEMBL3307715
CHEMBL384692		0	481.56	0	2.80	42	CC(C)(C(=O)NC1CC2CC(C1)CC(C(N)=O)C2)N1CCN(c2ccc(C(F)(F)F)cn2)CC1	IC50						Not Determined						False	CHEMBL855996	Inhibition of human 11beta-HSD1 expressed in HEK cells	B	BAO_0000219	cell-based format	Homo sapiens	None	None	HEK293	None	CHEMBL4235	11-beta-hydroxysteroid dehydrogenase 1	Homo sapiens	SINGLE PROTEIN	CHEMBL1137282	1	Scientific Literature	Bioorg. Med. Chem. Lett.	2006	CHEMBL3307715
CHEMBL560652		0	486.41	0	4.64	7d	C[C@@H]1CN(c2ccc(F)cc2C(F)(F)F)CCN1S(=O)(=O)c1ccc(OC(F)(F)F)cc1	IC50	'='	200.0	nM	6.70			UO_0000065	13.77	0.29	2.06	13.44	False	CHEMBL1052405	Inhibition of human 11betaHSD1 expressed in CHO cells	B	BAO_0000219	cell-based format	Homo sapiens	None	None	CHO	None	CHEMBL4235	11-beta-hydroxysteroid dehydrogenase 1	Homo sapiens	SINGLE PROTEIN	CHEMBL1152435	1	Scientific Literature	J. Med. Chem.	2009	CHEMBL3308072
CHEMBL550646		0	519.99	2	5.39	13c	C[C@@H]1CN(c2ccc(F)cc2C(F)(F)F)CCN1S(=O)(=O)c1ccc(N2CCCCC2)cc1Cl	IC50	'='	97.0	nM	7.01			UO_0000065	13.49	0.28	1.62	15.99	False	CHEMBL1052405	Inhibition of human 11betaHSD1 expressed in CHO cells	B	BAO_0000219	cell-based format	Homo sapiens	None	None	CHO	None	CHEMBL4235	11-beta-hydroxysteroid dehydrogenase 1	Homo sapiens	SINGLE PROTEIN	CHEMBL1152435	1	Scientific Literature	J. Med. Chem.	2009	CHEMBL3308072
CHEMBL563036		0	452.86	0	4.10	16	C[C@@H]1CN(c2ccc(F)cc2C(F)(F)F)CCN1S(=O)(=O)c1ccc(O)cc1Cl	IC50	'='	50.0	nM	7.30			UO_0000065	16.12	0.34	3.20	12.00	False	CHEMBL1052405	Inhibition of human 11betaHSD1 expressed in CHO cells	B	BAO_0000219	cell-based format	Homo sapiens	None	None	CHO	None	CHEMBL4235	11-beta-hydroxysteroid dehydrogenase 1	Homo sapiens	SINGLE PROTEIN	CHEMBL1152435	1	Scientific Literature	J. Med. Chem.	2009	CHEMBL3308072
CHEMBL550554		0	502.86	1	5.00	17	C[C@@H]1CN(c2ccc(F)cc2C(F)(F)F)CCN1S(=O)(=O)c1ccc(OC(F)F)cc1Cl	IC50	'='	18.0	nM	7.75			UO_0000065	15.40	0.33	2.74	15.54	False	CHEMBL1052405	Inhibition of human 11betaHSD1 expressed in CHO cells	B	BAO_0000219	cell-based format	Homo sapiens	None	None	CHO	None	CHEMBL4235	11-beta-hydroxysteroid dehydrogenase 1	Homo sapiens	SINGLE PROTEIN	CHEMBL1152435	1	Scientific Literature	J. Med. Chem.	2009	CHEMBL3308072
CHEMBL521547		0	407.92	0	3.40	3	Cc1c(Cl)cccc1S(=O)(=O)Nc1cccc(CC(=O)N2CCCCC2)n1	Ki	'='	169.0	nM	6.77			UO_0000065	16.60	0.34	3.37	8.53	False	CHEMBL997248	Inhibition of 11beta-HSD1	B	BAO_0000357	single protein format	None	None	None	None	None	CHEMBL4235	11-beta-hydroxysteroid dehydrogenase 1	Homo sapiens	SINGLE PROTEIN	CHEMBL1136996	1	Scientific Literature	Bioorg. Med. Chem. Lett.	2009	None
CHEMBL497105		0	375.45	0	4.30	24	N#Cc1ccc(-c2ccc(S(=O)(=O)Nc3cccc(C4CC4)n3)cc2)cc1	Ki	'='	1.9	nM	8.72			UO_0000065	23.23	0.44	4.42	10.53	False	CHEMBL997248	Inhibition of 11beta-HSD1	B	BAO_0000357	single protein format	None	None	None	None	None	CHEMBL4235	11-beta-hydroxysteroid dehydrogenase 1	Homo sapiens	SINGLE PROTEIN	CHEMBL1136996	1	Scientific Literature	Bioorg. Med. Chem. Lett.	2009	None
CHEMBL220748		0	327.43	0	3.15	16	C[C@H]1C(=O)N(C2CCCCCC2)C[C@@H]1COc1ccc(C#N)cn1	IC50	'='	49.0	nM	7.31			UO_0000065	22.32	0.42	4.16	11.04	False	CHEMBL856747	Inhibition of human 11beta-HSD1	B	BAO_0000357	single protein format	Homo sapiens	None	None	None	None	CHEMBL4235	11-beta-hydroxysteroid dehydrogenase 1	Homo sapiens	SINGLE PROTEIN	CHEMBL1139681	1	Scientific Literature	Bioorg. Med. Chem. Lett.	2006	None
CHEMBL376695		0	494.56	0	3.40	21	CC(C)(C(=O)N[C@H]1C2C[C@H]3CC1C[C@@](C(=O)O)(C2)C3)N1CCN(c2ccc(C(F)(F)F)cn2)CC1	IC50	'='	39.0	nM	7.41			UO_0000065	14.98	0.29	4.01	8.64	False	CHEMBL907400	Inhibition of human 11beta-HSD1 expressed in HEK293 cells assessed as inhibition of cortisol formation by fluorescent polarization immunoassay	B	BAO_0000219	cell-based format	Homo sapiens	None	None	HEK293	None	CHEMBL4235	11-beta-hydroxysteroid dehydrogenase 1	Homo sapiens	SINGLE PROTEIN	CHEMBL1145299	1	Scientific Literature	Bioorg. Med. Chem. Lett.	2006	CHEMBL3307715
CHEMBL216977		0	469.63	0	2.18	25	CN1CCN(c2ccc(OC(C)(C)C(=O)N[C@H]3C4C[C@@H]5C[C@H]3C[C@@](CC(N)=O)(C4)C5)nc2)CC1	IC50	'>'	10000.0	nM				UO_0000065					False	CHEMBL906988	Inhibition of human 11beta-HSD1 expressed in HEK293 cells	B	BAO_0000219	cell-based format	Homo sapiens	None	None	HEK293	None	CHEMBL4235	11-beta-hydroxysteroid dehydrogenase 1	Homo sapiens	SINGLE PROTEIN	CHEMBL1137283	1	Scientific Literature	Bioorg. Med. Chem. Lett.	2006	CHEMBL3307715
CHEMBL456537		0	310.39	0	2.64	33j	C[C@H](NC1=NC(=O)C(C)(C(C)(C)O)S1)c1ccccc1F	Ki	'='	34.0	nM	7.47			UO_0000065	24.06	0.49	4.83	12.11	False	CHEMBL1012778	Inhibition of human recombinant 11beta-HSD1 expressed in Escherichia coli using [3H]cortisone by scintillation proximity assay	B	BAO_0000019	assay format	Homo sapiens	None	None	None	None	CHEMBL4235	11-beta-hydroxysteroid dehydrogenase 1	Homo sapiens	SINGLE PROTEIN	CHEMBL1151735	1	Scientific Literature	J. Med. Chem.	2008	None
CHEMBL404357		0	447.59	1	5.27	1	Cc1ccccc1C(=O)Nc1ccc2nc(SCC(=O)NCc3ccccc3)sc2c1	IC50	'='	4580.0	nM	5.34			UO_0000065	11.93	0.24	0.07	7.51	False	CHEMBL949067	Inhibition of human 11beta-HSD1	B	BAO_0000357	single protein format	Homo sapiens	None	None	None	None	CHEMBL4235	11-beta-hydroxysteroid dehydrogenase 1	Homo sapiens	SINGLE PROTEIN	CHEMBL1141619	1	Scientific Literature	Bioorg. Med. Chem. Lett.	2008	None
CHEMBL496095		0	392.72	1	5.91	22	Cn1c(-c2ccc(Cl)cc2Cl)nnc1C1(c2ccc(Cl)cc2)CCC1	IC50	'='	1.0	nM	9.00			UO_0000065	22.92	0.49	3.09	29.31	False	CHEMBL995584	Inhibition of human 11beta HSD1 by SPA assay	B	BAO_0000357	single protein format	Homo sapiens	None	None	None	None	CHEMBL4235	11-beta-hydroxysteroid dehydrogenase 1	Homo sapiens	SINGLE PROTEIN	CHEMBL1150311	1	Scientific Literature	Bioorg. Med. Chem. Lett.	2008	None
CHEMBL525606		0	407.82	1	5.50	10	Cn1c(-c2cccc(OC(F)(F)F)c2)nnc1C1(c2ccc(Cl)cc2)CCC1	IC50	'='	2.2	nM	8.66			UO_0000065	21.23	0.42	3.16	21.68	False	CHEMBL995584	Inhibition of human 11beta HSD1 by SPA assay	B	BAO_0000357	single protein format	Homo sapiens	None	None	None	None	CHEMBL4235	11-beta-hydroxysteroid dehydrogenase 1	Homo sapiens	SINGLE PROTEIN	CHEMBL1150311	1	Scientific Literature	Bioorg. Med. Chem. Lett.	2008	None
CHEMBL551186		0	427.42	0	3.62	7b	C[C@@H]1CN(c2ccc(F)cc2C(F)(F)F)CCN1S(=O)(=O)c1ccc(C#N)cc1	IC50	'='	10.0	nM	8.00			UO_0000065	18.72	0.38	4.38	12.42	False	CHEMBL1052405	Inhibition of human 11betaHSD1 expressed in CHO cells	B	BAO_0000219	cell-based format	Homo sapiens	None	None	CHO	None	CHEMBL4235	11-beta-hydroxysteroid dehydrogenase 1	Homo sapiens	SINGLE PROTEIN	CHEMBL1152435	1	Scientific Literature	J. Med. Chem.	2009	CHEMBL3308072
CHEMBL562177		0	508.97	2	5.57	14a	C[C@@H]1CN(c2ccc(F)cc2C(F)(F)F)CCN1S(=O)(=O)c1ccc(OC(C)(C)C)cc1Cl	IC50	'='	40.0	nM	7.40			UO_0000065	14.54	0.31	1.83	14.84	False	CHEMBL1052405	Inhibition of human 11betaHSD1 expressed in CHO cells	B	BAO_0000219	cell-based format	Homo sapiens	None	None	CHO	None	CHEMBL4235	11-beta-hydroxysteroid dehydrogenase 1	Homo sapiens	SINGLE PROTEIN	CHEMBL1152435	1	Scientific Literature	J. Med. Chem.	2009	CHEMBL3308072
CHEMBL562446		0	281.40	0	3.11	5	O=C(O)CC1(CC(=O)NCC2CCCCC2)CCCC1	Inhibition	'='	7.0	%				UO_0000187					False	CHEMBL1030303	Inhibition of human 11beta-HSD1 at 1 uM	B	BAO_0000357	single protein format	Homo sapiens	None	None	None	None	CHEMBL4235	11-beta-hydroxysteroid dehydrogenase 1	Homo sapiens	SINGLE PROTEIN	CHEMBL1151906	1	Scientific Literature	Bioorg. Med. Chem. Lett.	2009	None
CHEMBL564910		0	314.39	0	3.84	10	Cc1cc2cccc(NC(=O)CC3(CC(=O)O)CCCC3)c2[nH]1	Inhibition	'='	0.0	%				UO_0000187					False	CHEMBL1030303	Inhibition of human 11beta-HSD1 at 1 uM	B	BAO_0000357	single protein format	Homo sapiens	None	None	None	None	CHEMBL4235	11-beta-hydroxysteroid dehydrogenase 1	Homo sapiens	SINGLE PROTEIN	CHEMBL1151906	1	Scientific Literature	Bioorg. Med. Chem. Lett.	2009	None
CHEMBL549555		0	304.43	0	2.38	25	O=C(CCCC(=O)NC1C2CC3CC(C2)CC1C3)NC1CC1	IC50	'>'	1000.0	nM				UO_0000065					False	CHEMBL1030305	Inhibition of human recombinant 11beta-HSD1 expressed in Escherichia coli assessed as cortisol level after 150 mins by HTRF assay	B	BAO_0000019	assay format	Homo sapiens	None	None	None	None	CHEMBL4235	11-beta-hydroxysteroid dehydrogenase 1	Homo sapiens	SINGLE PROTEIN	CHEMBL1151906	1	Scientific Literature	Bioorg. Med. Chem. Lett.	2009	None
CHEMBL560849		0	357.50	0	3.85	30	CC(C)(CC(=O)NC1C2CC3CC(C2)CC1C3)Cc1nc(C2CC2)no1	IC50	'='	12.0	nM	7.92			UO_0000065	22.16	0.42	4.07	11.64	False	CHEMBL1030305	Inhibition of human recombinant 11beta-HSD1 expressed in Escherichia coli assessed as cortisol level after 150 mins by HTRF assay	B	BAO_0000019	assay format	Homo sapiens	None	None	None	None	CHEMBL4235	11-beta-hydroxysteroid dehydrogenase 1	Homo sapiens	SINGLE PROTEIN	CHEMBL1151906	1	Scientific Literature	Bioorg. Med. Chem. Lett.	2009	None
CHEMBL563234		0	375.51	0	1.87	33	CC(C)(CC(=O)NC1CC1)CC(=O)N[C@H]1C2CC3CC1C[C@](C(N)=O)(C3)C2	IC50	'='	8.0	nM	8.10			UO_0000065	21.56	0.41	6.23	7.99	False	CHEMBL1030305	Inhibition of human recombinant 11beta-HSD1 expressed in Escherichia coli assessed as cortisol level after 150 mins by HTRF assay	B	BAO_0000019	assay format	Homo sapiens	None	None	None	None	CHEMBL4235	11-beta-hydroxysteroid dehydrogenase 1	Homo sapiens	SINGLE PROTEIN	CHEMBL1151906	1	Scientific Literature	Bioorg. Med. Chem. Lett.	2009	None
CHEMBL246677		0	435.95	0	3.91	25	CC(C)(Oc1ccc(Cl)cc1)C(=O)N[C@H]1C2CC3CC1C[C@](COCC(=O)O)(C3)C2	IC50	'='	670.0	nM	6.17			UO_0000065	14.16	0.28	2.26	7.28	False	CHEMBL902520	Inhibition of human 11beta-HSD1 expressed in HEK293 cells by FPIA	B	BAO_0000219	cell-based format	Homo sapiens	None	None	HEK293	None	CHEMBL4235	11-beta-hydroxysteroid dehydrogenase 1	Homo sapiens	SINGLE PROTEIN	CHEMBL1138420	1	Scientific Literature	Bioorg. Med. Chem. Lett.	2007	CHEMBL3307715
CHEMBL497094		0	298.37	0	3.34	17	Cc1cccc(NS(=O)(=O)c2cccc3ccccc23)n1	Inhibition	'='	10.0	%				UO_0000187					False	CHEMBL997247	Inhibition of 11beta-HSD1 at 0.1 uM	B	BAO_0000357	single protein format	None	None	None	None	None	CHEMBL4235	11-beta-hydroxysteroid dehydrogenase 1	Homo sapiens	SINGLE PROTEIN	CHEMBL1136996	1	Scientific Literature	Bioorg. Med. Chem. Lett.	2009	None
CHEMBL496819		0	316.30	0	3.21	12	Cc1cccc(NS(=O)(=O)c2ccc(C(F)(F)F)cc2)n1	Ki	'='	108.0	nM	6.97			UO_0000065	22.03	0.45	3.76	11.80	False	CHEMBL997248	Inhibition of 11beta-HSD1	B	BAO_0000357	single protein format	None	None	None	None	None	CHEMBL4235	11-beta-hydroxysteroid dehydrogenase 1	Homo sapiens	SINGLE PROTEIN	CHEMBL1136996	1	Scientific Literature	Bioorg. Med. Chem. Lett.	2009	None
CHEMBL549539		0	301.40	0	4.04	7	O=C(N1CCC2(CCCCC2)C1)C1(c2ccc(F)cc2)CC1	IC50	'='	3.0	nM	8.52			UO_0000065	28.28	0.53	4.48	41.96	False	CHEMBL1031312	Inhibition of human recombinant 11beta-HSD1 expressed in Escherichia coli by HTRF assay	B	BAO_0000019	assay format	Homo sapiens	None	None	None	None	CHEMBL4235	11-beta-hydroxysteroid dehydrogenase 1	Homo sapiens	SINGLE PROTEIN	CHEMBL1158438	1	Scientific Literature	Bioorg. Med. Chem. Lett.	2009	None
CHEMBL246047		0	391.90	0	3.89	7	CC(C)(Oc1ccccc1Cl)C(=O)N[C@H]1C2CC3CC1C[C@](C(=O)O)(C3)C2	IC50	'='	59.0	nM	7.23			UO_0000065	18.45	0.37	3.34	9.56	False	CHEMBL902520	Inhibition of human 11beta-HSD1 expressed in HEK293 cells by FPIA	B	BAO_0000219	cell-based format	Homo sapiens	None	None	HEK293	None	CHEMBL4235	11-beta-hydroxysteroid dehydrogenase 1	Homo sapiens	SINGLE PROTEIN	CHEMBL1138420	1	Scientific Literature	Bioorg. Med. Chem. Lett.	2007	CHEMBL3307715
CHEMBL237797		0	266.38	0	3.02	6	CC(C)C1(C)OC(NC2CCCCCCC2)=NC1=O	IC50	'='	61.0	nM	7.21			UO_0000065	27.08	0.52	4.19	14.23	False	CHEMBL897680	Inhibition of 11beta-HSD1 in human adipocytes	B	BAO_0000219	cell-based format	Homo sapiens	None	None	None	None	CHEMBL4235	11-beta-hydroxysteroid dehydrogenase 1	Homo sapiens	SINGLE PROTEIN	CHEMBL1149640	1	Scientific Literature	Bioorg. Med. Chem. Lett.	2007	None
CHEMBL238187		0	266.38	0	3.16	5	CCC1(CC)OC(NC2CCCCCCC2)=NC1=O	Ki	'='	10.0	nM	8.00			UO_0000065	30.03	0.58	4.84	15.78	False	CHEMBL897679	Binding affinity to human 11beta-HSD1 by SPA assay	B	BAO_0000357	single protein format	Homo sapiens	None	None	None	None	CHEMBL4235	11-beta-hydroxysteroid dehydrogenase 1	Homo sapiens	SINGLE PROTEIN	CHEMBL1149640	1	Scientific Literature	Bioorg. Med. Chem. Lett.	2007	None
CHEMBL520096		0	487.52	0	3.31	13j	C[C@@H]1CN(c2ccc(F)cc2C(F)(F)F)CCN1S(=O)(=O)c1cccc(N2CCC(O)C2)c1	IC50	'='	10.0	nM	8.00			UO_0000065	16.41	0.33	4.69	12.48	False	CHEMBL1013098	Inhibition of human 11betaHSD1 expressed in CHO cells by cell based assay	B	BAO_0000219	cell-based format	Homo sapiens	None	None	CHO	None	CHEMBL4235	11-beta-hydroxysteroid dehydrogenase 1	Homo sapiens	SINGLE PROTEIN	CHEMBL1155083	1	Scientific Literature	J. Med. Chem.	2008	CHEMBL3308072
CHEMBL3318975		0	339.83	0	4.25	9c	Clc1ccc(C2(c3nnc4c(OCC5CC5)cccn34)CC2)cc1	IC50	'='	51.0	nM	7.29			UO_0000065	21.46	0.41	3.04	18.50	False	CHEMBL3364416	Inhibition of human recombinant 11beta-HSD-1 expressed in HEK293 EBNA cells using [3H]-cortisone and NADPH by scintillation proximity assay	B	BAO_0000219	cell-based format	Homo sapiens	None	None	HEK293-EBNA	None	CHEMBL4235	11-beta-hydroxysteroid dehydrogenase 1	Homo sapiens	SINGLE PROTEIN	CHEMBL3351978	1	Scientific Literature	ACS Med. Chem. Lett.	2014	CHEMBL3833702
CHEMBL3318972		0	376.85	0	4.96	3l	Cc1ncccc1Oc1cccn2c(C3(c4ccc(Cl)cc4)CC3)nnc12	IC50	'='	5.5	nM	8.26			UO_0000065	21.92	0.42	3.30	15.79	False	CHEMBL3364416	Inhibition of human recombinant 11beta-HSD-1 expressed in HEK293 EBNA cells using [3H]-cortisone and NADPH by scintillation proximity assay	B	BAO_0000219	cell-based format	Homo sapiens	None	None	HEK293-EBNA	None	CHEMBL4235	11-beta-hydroxysteroid dehydrogenase 1	Homo sapiens	SINGLE PROTEIN	CHEMBL3351978	1	Scientific Literature	ACS Med. Chem. Lett.	2014	CHEMBL3833702
CHEMBL3741956		0	376.41	0	2.64	9	Cc1cc(C(F)F)n2ncc(C(=O)N[C@H]3C4CC5CC3C[C@](O)(C5)C4)c2n1	IC50	'='	25.12	nM	7.60			UO_0000065	20.19	0.38	4.96	9.56	False	CHEMBL3745039	Inhibition of human 11beta-HSD1	B	BAO_0000357	single protein format	Homo sapiens	None	None	None	None	CHEMBL4235	11-beta-hydroxysteroid dehydrogenase 1	Homo sapiens	SINGLE PROTEIN	CHEMBL3739325	1	Scientific Literature	MedChemComm	2015	None
CHEMBL3740972		0	346.82	0	2.05	15	O=C(N[C@H]1C2CC3CC1C[C@](O)(C3)C2)c1cnn2cc(Cl)cnc12	IC50	'='	50.12	nM	7.30			UO_0000065	21.05	0.42	5.25	9.18	False	CHEMBL3745039	Inhibition of human 11beta-HSD1	B	BAO_0000357	single protein format	Homo sapiens	None	None	None	None	CHEMBL4235	11-beta-hydroxysteroid dehydrogenase 1	Homo sapiens	SINGLE PROTEIN	CHEMBL3739325	1	Scientific Literature	MedChemComm	2015	None
CHEMBL559002		0	382.31	0	4.86	15	O=S(=O)(c1ccc(Cl)cc1Cl)N1CCC=C(c2ccccc2)CC1	IC50	'='	994.0	nM	6.00			UO_0000065	15.70	0.34	1.14	16.06	False	CHEMBL1055707	Inhibition of human 11beta-HSD1 expressed in Sf9 cells by scintillation proximity assay	B	BAO_0000219	cell-based format	Homo sapiens	None	None	Sf9	None	CHEMBL4235	11-beta-hydroxysteroid dehydrogenase 1	Homo sapiens	SINGLE PROTEIN	CHEMBL1153500	1	Scientific Literature	Bioorg. Med. Chem. Lett.	2009	CHEMBL3308860
CHEMBL561076		0	361.46	0	2.76	26	COc1ccc(S(=O)(=O)N2CCCC(O)(c3ccccc3)CC2)cc1	IC50	'='	1315.0	nM	5.88			UO_0000065	16.27	0.32	3.12	8.80	False	CHEMBL1055707	Inhibition of human 11beta-HSD1 expressed in Sf9 cells by scintillation proximity assay	B	BAO_0000219	cell-based format	Homo sapiens	None	None	Sf9	None	CHEMBL4235	11-beta-hydroxysteroid dehydrogenase 1	Homo sapiens	SINGLE PROTEIN	CHEMBL1153500	1	Scientific Literature	Bioorg. Med. Chem. Lett.	2009	CHEMBL3308860
CHEMBL3740225		0	352.52	0	4.19	19	CCN1CCC[C@@H]1C(=O)NC12CC3CC(C)(CC(C1)c1ccccc13)C2	IC50	'='	1000.0	nM	6.00			UO_0000065	17.02	0.32	1.81	18.55	False	CHEMBL3743280	Inhibition of 11beta-HSD1 in human liver microsomes assessed as conversion of [3H]-cortisone to [3H]-cortisol after 30 mins by scintillation proximity assay	B	BAO_0000221	tissue-based format	Homo sapiens	CHEMBL3559723	Liver	None	None	CHEMBL4235	11-beta-hydroxysteroid dehydrogenase 1	Homo sapiens	SINGLE PROTEIN	CHEMBL3739272	1	Scientific Literature	Bioorg. Med. Chem.	2015	None
CHEMBL245647		0	391.90	0	3.89	8	CC(C)(Oc1cccc(Cl)c1)C(=O)N[C@H]1C2CC3CC1C[C@](C(=O)O)(C3)C2	IC50	'='	15.0	nM	7.82			UO_0000065	19.96	0.40	3.93	10.34	True	CHEMBL902516	Inhibition of human 11beta-HSD1 by SPA	B	BAO_0000357	single protein format	Homo sapiens	None	None	None	None	CHEMBL4235	11-beta-hydroxysteroid dehydrogenase 1	Homo sapiens	SINGLE PROTEIN	CHEMBL1138420	1	Scientific Literature	Bioorg. Med. Chem. Lett.	2007	None
CHEMBL495691		0	413.95	1	6.20	29	Cn1c(-c2ccc(Cc3ccccc3)cc2)nnc1C1(c2ccc(Cl)cc2)CCC1	IC50	'='	68.0	nM	7.17			UO_0000065	17.31	0.33	0.97	23.34	False	CHEMBL995584	Inhibition of human 11beta HSD1 by SPA assay	B	BAO_0000357	single protein format	Homo sapiens	None	None	None	None	CHEMBL4235	11-beta-hydroxysteroid dehydrogenase 1	Homo sapiens	SINGLE PROTEIN	CHEMBL1150311	1	Scientific Literature	Bioorg. Med. Chem. Lett.	2008	None
CHEMBL496096		0	357.82	0	4.45	23	Cn1c(-c2ccc(O)c(F)c2)nnc1C1(c2ccc(Cl)cc2)CCC1	IC50	'='	2.0	nM	8.70			UO_0000065	24.31	0.48	4.25	17.08	False	CHEMBL995584	Inhibition of human 11beta HSD1 by SPA assay	B	BAO_0000357	single protein format	Homo sapiens	None	None	None	None	CHEMBL4235	11-beta-hydroxysteroid dehydrogenase 1	Homo sapiens	SINGLE PROTEIN	CHEMBL1150311	1	Scientific Literature	Bioorg. Med. Chem. Lett.	2008	None
CHEMBL496817		0	340.79	0	2.47	8	Cc1c(Cl)cccc1S(=O)(=O)Nc1cccc(CC(=O)O)n1	Inhibition	'='	25.0	%				UO_0000187					False	CHEMBL997247	Inhibition of 11beta-HSD1 at 0.1 uM	B	BAO_0000357	single protein format	None	None	None	None	None	CHEMBL4235	11-beta-hydroxysteroid dehydrogenase 1	Homo sapiens	SINGLE PROTEIN	CHEMBL1136996	1	Scientific Literature	Bioorg. Med. Chem. Lett.	2009	None
CHEMBL495841		0	350.40	0	3.00	26, PF-915275	N#Cc1ccc(-c2ccc(S(=O)(=O)Nc3cccc(N)n3)cc2)cc1	EC50	'='	20.0	nM	7.70			UO_0000065	21.97	0.42	4.70	7.07	False	CHEMBL998078	Inhibition of 11beta-HSD1 in human hepatocytes	B	BAO_0000219	cell-based format	Homo sapiens	None	None	Hepatocyte	None	CHEMBL4235	11-beta-hydroxysteroid dehydrogenase 1	Homo sapiens	SINGLE PROTEIN	CHEMBL1136996	1	Scientific Literature	Bioorg. Med. Chem. Lett.	2009	CHEMBL3308043
CHEMBL1083563		0	252.38	0	2.42	1	CC(C)C1SC(NC2CC3CCC2C3)=NC1=O	Ki	'='	58.0	nM	7.24			UO_0000065	28.67	0.58	4.82	17.45	False	CHEMBL1118096	Displacement of [3H]-cortisone human 17beta-HSD1 expressed in Escherichia coli after 30 mins by scintillation proximity assay	B	BAO_0000019	assay format	Homo sapiens	None	None	None	None	CHEMBL4235	11-beta-hydroxysteroid dehydrogenase 1	Homo sapiens	SINGLE PROTEIN	CHEMBL1155526	1	Scientific Literature	J. Med. Chem.	2010	None
CHEMBL596815		0	262.40	0	3.01	5	O=C(NC1C2CC3CC(C2)CC1C3)N1CCCCC1	IC50	'='	873.0	nM	6.06			UO_0000065	23.09	0.44	3.05	18.74	False	CHEMBL3620277	Inhibition of 11beta-HSD1 in human mixed sex human liver microsomes assessed as reduction in conversion of [3H]-cortisone to [3H]-cortisol pre-incubated for 15 mins before [3H]-cortisone addition in presence of NADPH by scintillation proximity assay	B	BAO_0000019	assay format	Homo sapiens	CHEMBL3559723	Liver	None	None	CHEMBL4235	11-beta-hydroxysteroid dehydrogenase 1	Homo sapiens	SINGLE PROTEIN	CHEMBL3616375	1	Scientific Literature	Bioorg. Med. Chem. Lett.	2015	None
CHEMBL1650716		0	328.75	0	4.29	32	CCOC(=O)c1cc2cc(-c3ccc(Cl)cc3)ccc2oc1=O	Inhibition	'='	14.0	%				UO_0000187					False	CHEMBL1656574	Displacement of [3H]estrone human recombinant 17beta-HSD1 expressed in Escherichia coli BL21 (DE3)-RIL at 6 uM by scintillation counting in presence of NADPH	B	BAO_0000019	assay format	Homo sapiens	None	None	None	None	CHEMBL4235	11-beta-hydroxysteroid dehydrogenase 1	Homo sapiens	SINGLE PROTEIN	CHEMBL1649075	1	Scientific Literature	J. Med. Chem.	2011	None
CHEMBL1650702		0	280.28	0	3.37	6a	CC(=O)c1cc2ccc(-c3ccc(O)cc3)cc2oc1=O	IC50	'='	270.0	nM	6.57			UO_0000065	23.44	0.43	3.20	9.73	False	CHEMBL1656578	Displacement of [3H]estrone human recombinant 17beta-HSD1 expressed in Escherichia coli BL21 (DE3)-RIL by scintillation counting in presence of bacterial homogenate	B	BAO_0000019	assay format	Homo sapiens	None	None	None	None	CHEMBL4235	11-beta-hydroxysteroid dehydrogenase 1	Homo sapiens	SINGLE PROTEIN	CHEMBL1649075	1	Scientific Literature	J. Med. Chem.	2011	None
CHEMBL1163965		0	329.35	0	3.70	17c	O=C(c1ccc(F)cc1)C1CCN(C(=O)c2ccccc2F)CC1	IC50	'='	7440.0	nM	5.13			UO_0000065	15.57	0.29	1.43	13.72	False	CHEMBL1169304	Inhibition of human 11beta-HSD1 by competitive binding assay	B	BAO_0000357	single protein format	Homo sapiens	None	None	None	None	CHEMBL4235	11-beta-hydroxysteroid dehydrogenase 1	Homo sapiens	SINGLE PROTEIN	CHEMBL1165992	1	Scientific Literature	Bioorg. Med. Chem.	2010	None
CHEMBL1164745		0	395.35	0	4.46	17x	O=C(c1ccc(F)cc1)C1CCN(C(=O)c2cccc(OC(F)(F)F)c2)CC1	IC50	'='	9060.0	nM	5.04			UO_0000065	12.76	0.25	0.58	10.82	False	CHEMBL1169304	Inhibition of human 11beta-HSD1 by competitive binding assay	B	BAO_0000357	single protein format	Homo sapiens	None	None	None	None	CHEMBL4235	11-beta-hydroxysteroid dehydrogenase 1	Homo sapiens	SINGLE PROTEIN	CHEMBL1165992	1	Scientific Literature	Bioorg. Med. Chem.	2010	None
CHEMBL1163721		0	341.38	0	3.57	17aa	COc1cccc(C(=O)N2CCC(C(=O)c3ccc(F)cc3)CC2)c1	IC50	'='	4200.0	nM	5.38			UO_0000065	15.75	0.29	1.81	11.54	False	CHEMBL1169304	Inhibition of human 11beta-HSD1 by competitive binding assay	B	BAO_0000357	single protein format	Homo sapiens	None	None	None	None	CHEMBL4235	11-beta-hydroxysteroid dehydrogenase 1	Homo sapiens	SINGLE PROTEIN	CHEMBL1165992	1	Scientific Literature	Bioorg. Med. Chem.	2010	None
CHEMBL1164911		0	363.79	0	4.35	17al	O=C(c1ccc(F)cc1)C1CCN(C(=O)c2ccc(F)cc2Cl)CC1	IC50	'='	9670.0	nM	5.01			UO_0000065	13.78	0.27	0.66	13.42	False	CHEMBL1169304	Inhibition of human 11beta-HSD1 by competitive binding assay	B	BAO_0000357	single protein format	Homo sapiens	None	None	None	None	CHEMBL4235	11-beta-hydroxysteroid dehydrogenase 1	Homo sapiens	SINGLE PROTEIN	CHEMBL1165992	1	Scientific Literature	Bioorg. Med. Chem.	2010	None
CHEMBL1164246		0	413.80	1	5.23	17ao	O=C(c1ccc(F)cc1)C1CCN(C(=O)c2ccc(Cl)c(C(F)(F)F)c2)CC1	IC50	'='	4650.0	nM	5.33			UO_0000065	12.89	0.26	0.10	14.27	False	CHEMBL1169304	Inhibition of human 11beta-HSD1 by competitive binding assay	B	BAO_0000357	single protein format	Homo sapiens	None	None	None	None	CHEMBL4235	11-beta-hydroxysteroid dehydrogenase 1	Homo sapiens	SINGLE PROTEIN	CHEMBL1165992	1	Scientific Literature	Bioorg. Med. Chem.	2010	None
CHEMBL1085144		0	335.43	0	3.03	6n	COc1ccc(C(=O)CSc2cnnn2C(C)(C)C)cc1OC	IC50	'='	1660.0	nM	5.78			UO_0000065	17.23	0.34	2.75	8.73	False	CHEMBL1118158	Inhibition of human 11beta-HSD1 expressed in HEK293 cells by scintillation proximity assay	B	BAO_0000219	cell-based format	Homo sapiens	None	None	HEK293	None	CHEMBL4235	11-beta-hydroxysteroid dehydrogenase 1	Homo sapiens	SINGLE PROTEIN	CHEMBL1155502	1	Scientific Literature	Bioorg. Med. Chem. Lett.	2010	CHEMBL3307715
CHEMBL1083465		0	302.34	0	2.95	12j	N#Cc1ccc(-n2nncc2CCC(=O)c2ccccc2)cc1	IC50	'='	686.0	nM	6.16			UO_0000065	20.39	0.37	3.21	8.61	False	CHEMBL1118158	Inhibition of human 11beta-HSD1 expressed in HEK293 cells by scintillation proximity assay	B	BAO_0000219	cell-based format	Homo sapiens	None	None	HEK293	None	CHEMBL4235	11-beta-hydroxysteroid dehydrogenase 1	Homo sapiens	SINGLE PROTEIN	CHEMBL1155502	1	Scientific Literature	Bioorg. Med. Chem. Lett.	2010	CHEMBL3307715
CHEMBL217917		0	388.48	0	2.33	31	CC(C(=O)N[C@H]1C2CC3CC1C[C@](O)(C3)C2)N1CC(Oc2ccccc2F)C1	IC50	'='	71.0	nM	7.15			UO_0000065	18.40	0.35	4.82	11.57	False	CHEMBL909897	Inhibition of human 11beta-HSD1 expressed in HEK293 cells by FPIA	B	BAO_0000219	cell-based format	Homo sapiens	None	None	HEK293	None	CHEMBL4235	11-beta-hydroxysteroid dehydrogenase 1	Homo sapiens	SINGLE PROTEIN	CHEMBL1139224	1	Scientific Literature	J. Med. Chem.	2007	CHEMBL3307715
CHEMBL415429		0	310.41	0	1.47	29	C[C@H](C(=O)N[C@H]1C2CC3CC1C[C@](O)(C3)C2)N1CC[C@@H](F)C1	IC50	'='	180.0	nM	6.75			UO_0000065	21.73	0.42	5.27	12.83	False	CHEMBL909897	Inhibition of human 11beta-HSD1 expressed in HEK293 cells by FPIA	B	BAO_0000219	cell-based format	Homo sapiens	None	None	HEK293	None	CHEMBL4235	11-beta-hydroxysteroid dehydrogenase 1	Homo sapiens	SINGLE PROTEIN	CHEMBL1139224	1	Scientific Literature	J. Med. Chem.	2007	CHEMBL3307715
CHEMBL376272		0	380.87	0	2.14	54	CC(C)(Oc1ccc(Cl)cc1)C(=O)N[C@H]1C2COCC1C[C@@H](C(N)=O)C2	IC50	'='	25.0	nM	7.60			UO_0000065	19.96	0.40	5.46	8.39	True	CHEMBL855991	Inhibition of human 11beta-HSD1	B	BAO_0000357	single protein format	Homo sapiens	None	None	None	None	CHEMBL4235	11-beta-hydroxysteroid dehydrogenase 1	Homo sapiens	SINGLE PROTEIN	CHEMBL1137282	1	Scientific Literature	Bioorg. Med. Chem. Lett.	2006	None
CHEMBL499915	CARBENOXOLONE	4	570.77	2	6.83	3d	CC1(C)[C@@H](OC(=O)CCC(=O)O)CC[C@@]2(C)[C@H]1CC[C@]1(C)[C@@H]2C(=O)C=C2[C@@H]3C[C@@](C)(C(=O)O)CC[C@]3(C)CC[C@]21C	Inhibition	'='	87.7	%				UO_0000187					True	CHEMBL1064825	Inhibition of human recombinant 11beta-HSD1 expressed in HEK293 cells assessed as conversion of [1,2-3H]cortisone to cortisol at 1 uM after 10 mins by scintillation counting	B	BAO_0000219	cell-based format	Homo sapiens	None	None	HEK293	None	CHEMBL4235	11-beta-hydroxysteroid dehydrogenase 1	Homo sapiens	SINGLE PROTEIN	CHEMBL1157667	1	Scientific Literature	Bioorg. Med. Chem.	2010	CHEMBL3307715
CHEMBL589471		0	565.84	2	5.53	26i	CC1(C)[C@@H](O)CC[C@@]2(C)[C@H]1CC[C@]1(C)[C@@H]2C(=O)C=C2[C@@H]3C[C@@](C)(C(=O)NCC(=O)[O-])CC[C@]3(C)CC[C@]21C.[K+]	Inhibition	'='	2.7	%				UO_0000187					False	CHEMBL1064825	Inhibition of human recombinant 11beta-HSD1 expressed in HEK293 cells assessed as conversion of [1,2-3H]cortisone to cortisol at 1 uM after 10 mins by scintillation counting	B	BAO_0000219	cell-based format	Homo sapiens	None	None	HEK293	None	CHEMBL4235	11-beta-hydroxysteroid dehydrogenase 1	Homo sapiens	SINGLE PROTEIN	CHEMBL1157667	1	Scientific Literature	Bioorg. Med. Chem.	2010	CHEMBL3307715
CHEMBL255190		0	466.92	1	5.04	10	CCOc1cc(/C=N/NC(=O)c2ccc(C)cc2OC)ccc1OC(=O)c1ccc(Cl)cc1	IC50	'='	1850.0	nM	5.73			UO_0000065	12.28	0.24	0.69	6.65	False	CHEMBL949067	Inhibition of human 11beta-HSD1	B	BAO_0000357	single protein format	Homo sapiens	None	None	None	None	CHEMBL4235	11-beta-hydroxysteroid dehydrogenase 1	Homo sapiens	SINGLE PROTEIN	CHEMBL1141619	1	Scientific Literature	Bioorg. Med. Chem. Lett.	2008	None
CHEMBL1081453		0	388.58	0	3.62	16	CC(C)(C)c1ccc(S(=O)(=O)N2C[C@@H]3C[C@H]2CN3C2CC3CCC2C3)cc1	IC50	'='	77.0	nM	7.11			UO_0000065	18.31	0.36	3.49	17.51	False	CHEMBL1101380	Displacement of [3H]cortisone from human 11beta-HSD1 expressed in baculovirus-infected Sf9 cells after 1 hr by scintillation proximity assay	B	BAO_0000219	cell-based format	Homo sapiens	None	None	Sf9	None	CHEMBL4235	11-beta-hydroxysteroid dehydrogenase 1	Homo sapiens	SINGLE PROTEIN	CHEMBL1154984	1	Scientific Literature	Bioorg. Med. Chem. Lett.	2010	CHEMBL3308860
CHEMBL1081298		0	408.56	0	3.76	20	CC(C)(C)OC(=O)N1[C@H]2CC[C@@H]1CN(S(=O)(=O)c1ccc(C(C)(C)C)cc1)C2	IC50	'='	309.0	nM	6.51			UO_0000065	15.93	0.32	2.75	9.73	False	CHEMBL1101380	Displacement of [3H]cortisone from human 11beta-HSD1 expressed in baculovirus-infected Sf9 cells after 1 hr by scintillation proximity assay	B	BAO_0000219	cell-based format	Homo sapiens	None	None	Sf9	None	CHEMBL4235	11-beta-hydroxysteroid dehydrogenase 1	Homo sapiens	SINGLE PROTEIN	CHEMBL1154984	1	Scientific Literature	Bioorg. Med. Chem. Lett.	2010	CHEMBL3308860
CHEMBL1081299		0	322.47	0	2.45	21	CN1[C@H]2CC[C@@H]1CN(S(=O)(=O)c1ccc(C(C)(C)C)cc1)C2	IC50	'='	478.0	nM	6.32			UO_0000065	19.60	0.39	3.87	15.56	False	CHEMBL1101380	Displacement of [3H]cortisone from human 11beta-HSD1 expressed in baculovirus-infected Sf9 cells after 1 hr by scintillation proximity assay	B	BAO_0000219	cell-based format	Homo sapiens	None	None	Sf9	None	CHEMBL4235	11-beta-hydroxysteroid dehydrogenase 1	Homo sapiens	SINGLE PROTEIN	CHEMBL1154984	1	Scientific Literature	Bioorg. Med. Chem. Lett.	2010	CHEMBL3308860
CHEMBL1080888		0	405.48	0	4.25	35	COC1(C(F)(F)F)C[C@@H]2CC[C@H](C1)N2S(=O)(=O)c1ccc(C(C)(C)C)cc1	IC50	'='	356.0	nM	6.45			UO_0000065	15.90	0.33	2.20	13.84	False	CHEMBL1101380	Displacement of [3H]cortisone from human 11beta-HSD1 expressed in baculovirus-infected Sf9 cells after 1 hr by scintillation proximity assay	B	BAO_0000219	cell-based format	Homo sapiens	None	None	Sf9	None	CHEMBL4235	11-beta-hydroxysteroid dehydrogenase 1	Homo sapiens	SINGLE PROTEIN	CHEMBL1154984	1	Scientific Literature	Bioorg. Med. Chem. Lett.	2010	CHEMBL3308860
CHEMBL206908		0	449.33	1	5.32	26	COCCC1C(=O)C(O)=C(C(=O)c2ccc(OC)c(C)c2)C1c1ccc(Cl)cc1Cl	IC50	'='	7590.0	nM	5.12			UO_0000065	11.39	0.23	-0.20	7.03	False	CHEMBL863120	Inhibition of human recombinant 11-beta-HSD1 expressed in HEK293 cells	B	BAO_0000219	cell-based format	Homo sapiens	None	None	HEK293	None	CHEMBL4235	11-beta-hydroxysteroid dehydrogenase 1	Homo sapiens	SINGLE PROTEIN	CHEMBL1148531	1	Scientific Literature	J. Med. Chem.	2006	CHEMBL3307715
CHEMBL241714		0	425.98	0	3.61	27	CC(C)(Oc1cccc(Cl)c1)C(=O)N[C@H]1C2CC3CC1C[C@](S(C)(=O)=O)(C3)C2	Ki	'='	8.0	nM	8.10			UO_0000065	19.01	0.39	4.49	11.17	False	CHEMBL902359	Inhibition of human HSD1 assessed as interconversion of cortisone to cortisol	B	BAO_0000357	single protein format	Homo sapiens	None	None	None	None	CHEMBL4235	11-beta-hydroxysteroid dehydrogenase 1	Homo sapiens	SINGLE PROTEIN	CHEMBL1138395	1	Scientific Literature	Bioorg. Med. Chem. Lett.	2007	None
CHEMBL604936		0	463.47	0	3.38	4o	O=C(O)c1ccc(C(=O)CN2C(C(=O)c3ccccc3)=C(O)c3ccccc3S2(=O)=O)cc1	IC50	'='	720.0	nM	6.14			UO_0000065	13.25	0.25	2.76	4.76	False	CHEMBL1073577	Inhibition of 11beta-HSD1 in human microsomes by HTRF cortisol assay	B	BAO_0000251	microsome format	Homo sapiens	None	None	None	Microsome	CHEMBL4235	11-beta-hydroxysteroid dehydrogenase 1	Homo sapiens	SINGLE PROTEIN	CHEMBL1159080	1	Scientific Literature	Bioorg. Med. Chem. Lett.	2010	None
CHEMBL555375		0	391.90	0	3.89	9	CC(C)(Oc1ccc(Cl)cc1)C(=O)N[C@H]1C2CC3CC1C[C@](C(=O)O)(C3)C2	IC50	'='	22.0	nM	7.66			UO_0000065	19.54	0.39	3.77	10.13	True	CHEMBL902516	Inhibition of human 11beta-HSD1 by SPA	B	BAO_0000357	single protein format	Homo sapiens	None	None	None	None	CHEMBL4235	11-beta-hydroxysteroid dehydrogenase 1	Homo sapiens	SINGLE PROTEIN	CHEMBL1138420	1	Scientific Literature	Bioorg. Med. Chem. Lett.	2007	None
CHEMBL460962		0	449.50	0	1.42	1	C[C@@H]1CN(CC2(C(N)=O)CC2)CCN1S(=O)(=O)c1ccc([C@](C)(O)C(F)(F)F)cc1	Ki	'='	2.7	nM	8.57			UO_0000065	19.06	0.39	7.15	8.24	False	CHEMBL991556	Inhibition of human 11beta-HSD1 using variable substrate cortisol concentration by Lineweaver burk plot	B	BAO_0000357	single protein format	Homo sapiens	None	None	None	None	CHEMBL4235	11-beta-hydroxysteroid dehydrogenase 1	Homo sapiens	SINGLE PROTEIN	CHEMBL1144222	1	Scientific Literature	Bioorg. Med. Chem.	2008	None
CHEMBL375743		0	467.54	0	2.41	41	CC(C)(C(=O)NC1CC[C@H]2[C@@H](CC1)[C@@H]2C(N)=O)N1CCN(c2ccc(C(F)(F)F)cn2)CC1	IC50	'='	185.0	nM	6.73			UO_0000065	14.40	0.28	4.32	7.35	False	CHEMBL855996	Inhibition of human 11beta-HSD1 expressed in HEK cells	B	BAO_0000219	cell-based format	Homo sapiens	None	None	HEK293	None	CHEMBL4235	11-beta-hydroxysteroid dehydrogenase 1	Homo sapiens	SINGLE PROTEIN	CHEMBL1137282	1	Scientific Literature	Bioorg. Med. Chem. Lett.	2006	CHEMBL3307715
CHEMBL1689171		0	483.69	1	5.92	13	CC1(C)NC(=O)CC[C@@]2(C)[C@H]1CC[C@]1(C)[C@@H]2C(=O)C=C2[C@@H]3C[C@@](C)(C(=O)O)CC[C@]3(C)CC[C@]21C	Inhibition	'='	43.0	%				UO_0000187					False	CHEMBL1693353	Inhibition of human recombinant 11beta-HSD1 expressed in HEK293 cells assessed as residual conversion of [1,2-[3H]cortisone to cortisol at 1000 nM after 10 mins by scintillation counting	B	BAO_0000219	cell-based format	Homo sapiens	None	None	HEK293	None	CHEMBL4235	11-beta-hydroxysteroid dehydrogenase 1	Homo sapiens	SINGLE PROTEIN	CHEMBL1687943	1	Scientific Literature	Bioorg. Med. Chem.	2011	CHEMBL3307715
CHEMBL1269273		0	541.77	2	6.75	2b	CC(=O)O[C@H]1CC[C@@]2(C)[C@@H](CC[C@]3(C)[C@@H]2C(=O)C=C2[C@@H]4C[C@@](C)(C(=O)N(C)O)CC[C@]4(C)CC[C@]23C)C1(C)C	Inhibition	'='	51.0	%				UO_0000187					False	CHEMBL1693353	Inhibition of human recombinant 11beta-HSD1 expressed in HEK293 cells assessed as residual conversion of [1,2-[3H]cortisone to cortisol at 1000 nM after 10 mins by scintillation counting	B	BAO_0000219	cell-based format	Homo sapiens	None	None	HEK293	None	CHEMBL4235	11-beta-hydroxysteroid dehydrogenase 1	Homo sapiens	SINGLE PROTEIN	CHEMBL1687943	1	Scientific Literature	Bioorg. Med. Chem.	2011	CHEMBL3307715
CHEMBL230006	ENOXOLONE	2	470.69	1	6.41	1, GA	CC1(C)[C@@H](O)CC[C@@]2(C)[C@H]1CC[C@]1(C)[C@@H]2C(=O)C=C2[C@@H]3C[C@@](C)(C(=O)O)CC[C@]3(C)CC[C@]21C	Inhibition	'='	83.9	%				UO_0000187					False	CHEMBL1693477	Inhibition of human recombinant 11beta-HSD1 expressed in HEK293 cells assessed as conversion of [1,2-[3H]cortisone to cortisol at 1 uM after 10 mins by scintillation counting	B	BAO_0000219	cell-based format	Homo sapiens	None	None	HEK293	None	CHEMBL4235	11-beta-hydroxysteroid dehydrogenase 1	Homo sapiens	SINGLE PROTEIN	CHEMBL1687943	1	Scientific Literature	Bioorg. Med. Chem.	2011	CHEMBL3307715
CHEMBL400153		0	389.38	0	3.83	16	O=C(c1cccc(C(F)(F)F)c1)N1CCC(n2c(=O)[nH]c3ccccc32)CC1	Ki	'='	3100.0	nM	5.51			UO_0000065	14.15	0.27	1.68	9.48	False	CHEMBL886262	Inhibition of human 11-beta-HSD1 by SPA	B	BAO_0000357	single protein format	Homo sapiens	None	None	None	None	CHEMBL4235	11-beta-hydroxysteroid dehydrogenase 1	Homo sapiens	SINGLE PROTEIN	CHEMBL1139943	1	Scientific Literature	Bioorg. Med. Chem. Lett.	2007	None
CHEMBL598877		0	408.54	0	4.13	10a	O=C(O)C1CC2(CCN(C(=O)NC3C4CC5CC(C4)CC3C5)CC2)c2ccccc21	IC50	'>'	200.0	nM				UO_0000065					False	CHEMBL1073438	Inhibition of 11beta-HSD1 in human adipocytes assessed as conversion of [3H]cortisone to [3H]cortisol after 2 hrs by SPA	B	BAO_0000219	cell-based format	Homo sapiens	None	None	None	None	CHEMBL4235	11-beta-hydroxysteroid dehydrogenase 1	Homo sapiens	SINGLE PROTEIN	CHEMBL1156845	1	Scientific Literature	Bioorg. Med. Chem. Lett.	2010	None
CHEMBL598675		0	422.57	0	4.52	10b1	O=C(O)CC1CC2(CCN(C(=O)NC3C4CC5CC(C4)CC3C5)CC2)c2ccccc21	IC50	'='	193.5	nM	6.71			UO_0000065	15.89	0.30	2.19	9.64	False	CHEMBL1073438	Inhibition of 11beta-HSD1 in human adipocytes assessed as conversion of [3H]cortisone to [3H]cortisol after 2 hrs by SPA	B	BAO_0000219	cell-based format	Homo sapiens	None	None	None	None	CHEMBL4235	11-beta-hydroxysteroid dehydrogenase 1	Homo sapiens	SINGLE PROTEIN	CHEMBL1156845	1	Scientific Literature	Bioorg. Med. Chem. Lett.	2010	None
CHEMBL602248		0	457.01	1	5.17	10i	O=C(O)CC1CC2(CCN(C(=O)NC3C4CC5CC(C4)CC3C5)CC2)c2c(Cl)cccc21	IC50	'='	10.7	nM	7.97			UO_0000065	17.44	0.34	2.80	11.45	False	CHEMBL1073438	Inhibition of 11beta-HSD1 in human adipocytes assessed as conversion of [3H]cortisone to [3H]cortisol after 2 hrs by SPA	B	BAO_0000219	cell-based format	Homo sapiens	None	None	None	None	CHEMBL4235	11-beta-hydroxysteroid dehydrogenase 1	Homo sapiens	SINGLE PROTEIN	CHEMBL1156845	1	Scientific Literature	Bioorg. Med. Chem. Lett.	2010	None
CHEMBL1270001		0	409.49	0	2.26	11l	N#Cc1ccc(N[C@@H]2CCN(C(=O)O[C@H]3C4CC5CC3C[C@](C(N)=O)(C5)C4)C2)nc1	IC50	'='	3.2	nM	8.49			UO_0000065	20.74	0.39	6.23	7.00	False	CHEMBL1273486	Inhibition of recombinant 11betaHSD1 expressed in CHO cells assessed as [3H]-cortisone to [3H]-cortisol by microscintillation plate reader in presence of plasma	B	BAO_0000219	cell-based format	None	CHEMBL3559721	Plasma	CHO	None	CHEMBL4235	11-beta-hydroxysteroid dehydrogenase 1	Homo sapiens	SINGLE PROTEIN	CHEMBL1268897	1	Scientific Literature	Bioorg. Med. Chem. Lett.	2010	CHEMBL3308072
CHEMBL1270215		0	364.49	0	3.55	9a	CC(C)(C)OC(=O)N[C@@H]1CCN(C(=O)OC2C3CC4CC(C3)CC2C4)C1	IC50	'='	2.7	nM	8.57			UO_0000065	23.51	0.45	5.02	12.63	False	CHEMBL1273472	Inhibition of recombinant 11betaHSD1 expressed in CHO cells assessed as [3H]-cortisone to [3H]-cortisol by microscintillation plate reader	B	BAO_0000219	cell-based format	None	None	None	CHO	None	CHEMBL4235	11-beta-hydroxysteroid dehydrogenase 1	Homo sapiens	SINGLE PROTEIN	CHEMBL1268897	1	Scientific Literature	Bioorg. Med. Chem. Lett.	2010	CHEMBL3308072
CHEMBL1270216		0	336.43	0	2.77	9b	CCOC(=O)N[C@@H]1CCN(C(=O)OC2C3CC4CC(C3)CC2C4)C1	IC50	'='	12.0	nM	7.92			UO_0000065	23.54	0.45	5.15	11.67	False	CHEMBL1273472	Inhibition of recombinant 11betaHSD1 expressed in CHO cells assessed as [3H]-cortisone to [3H]-cortisol by microscintillation plate reader	B	BAO_0000219	cell-based format	None	None	None	CHO	None	CHEMBL4235	11-beta-hydroxysteroid dehydrogenase 1	Homo sapiens	SINGLE PROTEIN	CHEMBL1268897	1	Scientific Literature	Bioorg. Med. Chem. Lett.	2010	CHEMBL3308072
CHEMBL1270309		0	350.46	0	3.16	9c	CC(C)OC(=O)N[C@@H]1CCN(C(=O)OC2C3CC4CC(C3)CC2C4)C1	IC50	'='	6.4	nM	8.19			UO_0000065	23.38	0.45	5.03	12.07	False	CHEMBL1273472	Inhibition of recombinant 11betaHSD1 expressed in CHO cells assessed as [3H]-cortisone to [3H]-cortisol by microscintillation plate reader	B	BAO_0000219	cell-based format	None	None	None	CHO	None	CHEMBL4235	11-beta-hydroxysteroid dehydrogenase 1	Homo sapiens	SINGLE PROTEIN	CHEMBL1268897	1	Scientific Literature	Bioorg. Med. Chem. Lett.	2010	CHEMBL3308072
CHEMBL1270409		0	398.50	0	3.95	9f	O=C(N[C@@H]1CCN(C(=O)OC2C3CC4CC(C3)CC2C4)C1)OCc1ccccc1	IC50	'='	9.0	nM	8.05			UO_0000065	20.19	0.38	4.10	11.85	False	CHEMBL1273472	Inhibition of recombinant 11betaHSD1 expressed in CHO cells assessed as [3H]-cortisone to [3H]-cortisol by microscintillation plate reader	B	BAO_0000219	cell-based format	None	None	None	CHO	None	CHEMBL4235	11-beta-hydroxysteroid dehydrogenase 1	Homo sapiens	SINGLE PROTEIN	CHEMBL1268897	1	Scientific Literature	Bioorg. Med. Chem. Lett.	2010	CHEMBL3308072
CHEMBL1271115		0	413.52	0	2.40	11c	Cc1cc(N[C@@H]2CCN(C(=O)O[C@H]3C4CC5CC3C[C@](C(N)=O)(C5)C4)C2)nc(C)n1	IC50	'='	20.7	nM	7.68			UO_0000065	18.58	0.35	5.28	6.96	False	CHEMBL1273472	Inhibition of recombinant 11betaHSD1 expressed in CHO cells assessed as [3H]-cortisone to [3H]-cortisol by microscintillation plate reader	B	BAO_0000219	cell-based format	None	None	None	CHO	None	CHEMBL4235	11-beta-hydroxysteroid dehydrogenase 1	Homo sapiens	SINGLE PROTEIN	CHEMBL1268897	1	Scientific Literature	Bioorg. Med. Chem. Lett.	2010	CHEMBL3308072
CHEMBL1271217		0	459.49	0	2.86	11d	NC(=O)[C@]12CC3CC(C1)[C@@H](OC(=O)N1CC[C@@H](Nc4nnc(C(F)(F)F)s4)C1)C(C3)C2	IC50	'='	21.3	nM	7.67			UO_0000065	16.70	0.34	4.81	6.95	False	CHEMBL1273472	Inhibition of recombinant 11betaHSD1 expressed in CHO cells assessed as [3H]-cortisone to [3H]-cortisol by microscintillation plate reader	B	BAO_0000219	cell-based format	None	None	None	CHO	None	CHEMBL4235	11-beta-hydroxysteroid dehydrogenase 1	Homo sapiens	SINGLE PROTEIN	CHEMBL1268897	1	Scientific Literature	Bioorg. Med. Chem. Lett.	2010	CHEMBL3308072
CHEMBL392808		0	274.34	0	2.65	2b	Cc1ccc(C(=O)CS(=O)(=O)c2ccccc2)cc1	IC50	'='	102.0	nM	6.99			UO_0000065	25.48	0.50	4.34	13.65	False	CHEMBL887782	Inhibition of human 11beta-HSD1 expressed in CHO cells	B	BAO_0000219	cell-based format	Homo sapiens	None	None	CHO	None	CHEMBL4235	11-beta-hydroxysteroid dehydrogenase 1	Homo sapiens	SINGLE PROTEIN	CHEMBL1139974	1	Scientific Literature	Bioorg. Med. Chem.	2007	CHEMBL3308072
CHEMBL1085840		0	252.38	0	2.42	3	CC(C)[C@H]1SC(N[C@H]2C[C@@H]3CC[C@H]2C3)=NC1=O	Ki	'='	329.0	nM	6.48			UO_0000065	25.69	0.52	4.06	15.64	False	CHEMBL1118096	Displacement of [3H]-cortisone human 17beta-HSD1 expressed in Escherichia coli after 30 mins by scintillation proximity assay	B	BAO_0000019	assay format	Homo sapiens	None	None	None	None	CHEMBL4235	11-beta-hydroxysteroid dehydrogenase 1	Homo sapiens	SINGLE PROTEIN	CHEMBL1155526	1	Scientific Literature	J. Med. Chem.	2010	None
CHEMBL218143		0	438.49	0	2.28	(+/-)-21	O=C(CN1CCN(c2ccc(C(F)(F)F)cn2)CC1)NC1C2CC3CC(C2)CC1(O)C3	IC50	'>'	10000.0	nM				UO_0000065					False	CHEMBL909897	Inhibition of human 11beta-HSD1 expressed in HEK293 cells by FPIA	B	BAO_0000219	cell-based format	Homo sapiens	None	None	HEK293	None	CHEMBL4235	11-beta-hydroxysteroid dehydrogenase 1	Homo sapiens	SINGLE PROTEIN	CHEMBL1139224	1	Scientific Literature	J. Med. Chem.	2007	CHEMBL3307715
CHEMBL239044		0	331.44	0	3.19	2i	CCN(CC)c1ccc(C(=O)CS(=O)(=O)c2ccccc2)cc1	IC50	'='	4400.0	nM	5.36			UO_0000065	16.16	0.32	2.17	9.84	False	CHEMBL887782	Inhibition of human 11beta-HSD1 expressed in CHO cells	B	BAO_0000219	cell-based format	Homo sapiens	None	None	CHO	None	CHEMBL4235	11-beta-hydroxysteroid dehydrogenase 1	Homo sapiens	SINGLE PROTEIN	CHEMBL1139974	1	Scientific Literature	Bioorg. Med. Chem.	2007	CHEMBL3308072
CHEMBL241716		0	425.98	0	3.61	28	CC(C)(Oc1ccc(Cl)cc1)C(=O)N[C@H]1C2CC3CC1C[C@](S(C)(=O)=O)(C3)C2	Ki	'='	7.0	nM	8.15			UO_0000065	19.14	0.40	4.54	11.25	False	CHEMBL902359	Inhibition of human HSD1 assessed as interconversion of cortisone to cortisol	B	BAO_0000357	single protein format	Homo sapiens	None	None	None	None	CHEMBL4235	11-beta-hydroxysteroid dehydrogenase 1	Homo sapiens	SINGLE PROTEIN	CHEMBL1138395	1	Scientific Literature	Bioorg. Med. Chem. Lett.	2007	None
CHEMBL391653		0	479.40	0	3.64	41	CC(C)(Oc1c(Cl)cc(F)cc1Cl)C(=O)N[C@H]1C2CC3CC1C[C@](S(N)(=O)=O)(C3)C2	Ki	'='	3.0	nM	8.52			UO_0000065	17.78	0.39	4.88	8.65	False	CHEMBL902359	Inhibition of human HSD1 assessed as interconversion of cortisone to cortisol	B	BAO_0000357	single protein format	Homo sapiens	None	None	None	None	CHEMBL4235	11-beta-hydroxysteroid dehydrogenase 1	Homo sapiens	SINGLE PROTEIN	CHEMBL1138395	1	Scientific Literature	Bioorg. Med. Chem. Lett.	2007	None
CHEMBL245708		0	352.52	0	3.59	50	O=C(N1CCN(CCc2ccccc2)CC1)C12CC3CC(CC(C3)C1)C2	IC50	'='	47000.0	nM	4.33			UO_0000065	12.28	0.23	0.74	18.38	False	CHEMBL886924	Inhibition of human 11beta-HSD1 expressed in HEK293 cells after 2 hrs by scintillation proximity assay	B	BAO_0000219	cell-based format	Homo sapiens	None	None	HEK293	None	CHEMBL4235	11-beta-hydroxysteroid dehydrogenase 1	Homo sapiens	SINGLE PROTEIN	CHEMBL1139191	1	Scientific Literature	Bioorg. Med. Chem. Lett.	2007	CHEMBL3307715
CHEMBL512907		0	326.85	0	3.15	33k	C[C@H](NC1=NC(=O)C(C)(C(C)(C)O)S1)c1ccccc1Cl	IC50	'='	18.0	nM	7.75			UO_0000065	23.70	0.50	4.59	12.55	False	CHEMBL1013588	Inhibition of human 11beta-HSD1 expressed in CHO cells assessed as conversion of cortisone to cortisol by ELISA	B	BAO_0000219	cell-based format	Homo sapiens	None	None	CHO	None	CHEMBL4235	11-beta-hydroxysteroid dehydrogenase 1	Homo sapiens	SINGLE PROTEIN	CHEMBL1151735	1	Scientific Literature	J. Med. Chem.	2008	CHEMBL3308072
CHEMBL455907		0	310.39	0	2.64	(S)-33a	C[C@H](NC1=NC(=O)[C@](C)(C(C)(C)O)S1)c1ccc(F)cc1	Ki	'='	35.0	nM	7.46			UO_0000065	24.02	0.48	4.82	12.09	False	CHEMBL1012778	Inhibition of human recombinant 11beta-HSD1 expressed in Escherichia coli using [3H]cortisone by scintillation proximity assay	B	BAO_0000019	assay format	Homo sapiens	None	None	None	None	CHEMBL4235	11-beta-hydroxysteroid dehydrogenase 1	Homo sapiens	SINGLE PROTEIN	CHEMBL1151735	1	Scientific Literature	J. Med. Chem.	2008	None
CHEMBL455894		0	411.50	0	3.91	12b	C[C@H](NC1=NC(=O)C(C)(c2ccc(C(=O)NC3CC3)cc2)S1)c1ccc(F)cc1	Ki	'='	240.0	nM	6.62			UO_0000065	16.09	0.31	2.71	9.38	False	CHEMBL1012778	Inhibition of human recombinant 11beta-HSD1 expressed in Escherichia coli using [3H]cortisone by scintillation proximity assay	B	BAO_0000019	assay format	Homo sapiens	None	None	None	None	CHEMBL4235	11-beta-hydroxysteroid dehydrogenase 1	Homo sapiens	SINGLE PROTEIN	CHEMBL1151735	1	Scientific Literature	J. Med. Chem.	2008	None
CHEMBL518506		0	358.44	0	3.51	14	C[C@H](NC1=NC(=O)C(C)(c2ccc(CO)cc2)S1)c1ccc(F)cc1	IC50	'='	110.0	nM	6.96			UO_0000065	19.41	0.38	3.45	11.28	False	CHEMBL1013588	Inhibition of human 11beta-HSD1 expressed in CHO cells assessed as conversion of cortisone to cortisol by ELISA	B	BAO_0000219	cell-based format	Homo sapiens	None	None	CHO	None	CHEMBL4235	11-beta-hydroxysteroid dehydrogenase 1	Homo sapiens	SINGLE PROTEIN	CHEMBL1151735	1	Scientific Literature	J. Med. Chem.	2008	CHEMBL3308072
CHEMBL455893		0	310.39	0	2.64	33i	C[C@H](NC1=NC(=O)C(C)(C(C)(C)O)S1)c1cccc(F)c1	IC50	'='	180.0	nM	6.75			UO_0000065	21.73	0.44	4.10	10.93	False	CHEMBL1013588	Inhibition of human 11beta-HSD1 expressed in CHO cells assessed as conversion of cortisone to cortisol by ELISA	B	BAO_0000219	cell-based format	Homo sapiens	None	None	CHO	None	CHEMBL4235	11-beta-hydroxysteroid dehydrogenase 1	Homo sapiens	SINGLE PROTEIN	CHEMBL1151735	1	Scientific Literature	J. Med. Chem.	2008	CHEMBL3308072
CHEMBL592725		0	551.52	1	3.99	6	O=C(CN1C(C(=O)c2ccccc2)=C(OS(=O)(=O)C(F)(F)F)c2ccccc2S1(=O)=O)c1ccccc1	IC50	'='	740.0	nM	6.13			UO_0000065	11.12	0.23	2.14	5.34	False	CHEMBL1073577	Inhibition of 11beta-HSD1 in human microsomes by HTRF cortisol assay	B	BAO_0000251	microsome format	Homo sapiens	None	None	None	Microsome	CHEMBL4235	11-beta-hydroxysteroid dehydrogenase 1	Homo sapiens	SINGLE PROTEIN	CHEMBL1159080	1	Scientific Literature	Bioorg. Med. Chem. Lett.	2010	None
CHEMBL246265		0	560.12	1	3.77	19	CC(C)(Oc1ccc(Cl)cc1)C(=O)N[C@H]1C2CC3CC1C[C@](C(=O)NCc1ccc(S(N)(=O)=O)cc1)(C3)C2	IC50	'='	51.0	nM	7.29			UO_0000065	13.02	0.26	3.52	5.72	False	CHEMBL902516	Inhibition of human 11beta-HSD1 by SPA	B	BAO_0000357	single protein format	Homo sapiens	None	None	None	None	CHEMBL4235	11-beta-hydroxysteroid dehydrogenase 1	Homo sapiens	SINGLE PROTEIN	CHEMBL1138420	1	Scientific Literature	Bioorg. Med. Chem. Lett.	2007	None
CHEMBL245852		0	525.05	1	4.82	16	CC(C)(Oc1ccc(Cl)cc1)C(=O)N[C@H]1C2CC3CC1C[C@](C(=O)NCc1ccc(C(=O)O)cc1)(C3)C2	IC50	'='	15.0	nM	7.82			UO_0000065	14.90	0.29	3.00	7.47	False	CHEMBL902516	Inhibition of human 11beta-HSD1 by SPA	B	BAO_0000357	single protein format	Homo sapiens	None	None	None	None	CHEMBL4235	11-beta-hydroxysteroid dehydrogenase 1	Homo sapiens	SINGLE PROTEIN	CHEMBL1138420	1	Scientific Literature	Bioorg. Med. Chem. Lett.	2007	None
CHEMBL460962		0	449.50	0	1.42	1	C[C@@H]1CN(CC2(C(N)=O)CC2)CCN1S(=O)(=O)c1ccc([C@](C)(O)C(F)(F)F)cc1	IC50	'='	1.2	nM	8.92			UO_0000065	19.85	0.41	7.50	8.58	False	CHEMBL991553	Inhibition of FLAG tagged human recombinant 11beta-HSD1 reductase activity expressed in Trichoplusia ni Hi5 cells	B	BAO_0000219	cell-based format	Homo sapiens	None	None	BTI-TN-5B1-4	None	CHEMBL4235	11-beta-hydroxysteroid dehydrogenase 1	Homo sapiens	SINGLE PROTEIN	CHEMBL1144222	1	Scientific Literature	Bioorg. Med. Chem.	2008	CHEMBL3833782
CHEMBL1098145		0	363.50	0	3.46	21	N#Cc1ccc(CN2CCC[C@@H]2C(=O)NC2C3CC4CC(C3)CC2C4)cc1	Ki(app)						Not Determined						False	CHEMBL1105681	Inhibition of human 11-beta-HSD1	B	BAO_0000357	single protein format	Homo sapiens	None	None	None	None	CHEMBL4235	11-beta-hydroxysteroid dehydrogenase 1	Homo sapiens	SINGLE PROTEIN	CHEMBL1157918	1	Scientific Literature	Bioorg. Med. Chem. Lett.	2010	None
CHEMBL522379		0	409.90	0	2.25	2	Cc1c(Cl)cccc1S(=O)(=O)Nc1cccc(CC(=O)N2CCOCC2)n1	Inhibition	'='	6.0	%				UO_0000187					False	CHEMBL997247	Inhibition of 11beta-HSD1 at 0.1 uM	B	BAO_0000357	single protein format	None	None	None	None	None	CHEMBL4235	11-beta-hydroxysteroid dehydrogenase 1	Homo sapiens	SINGLE PROTEIN	CHEMBL1136996	1	Scientific Literature	Bioorg. Med. Chem. Lett.	2009	None
CHEMBL496818		0	296.78	0	3.15	11	Cc1cccc(NS(=O)(=O)c2cccc(Cl)c2C)n1	Ki	'='	169.0	nM	6.77			UO_0000065	22.82	0.49	3.62	11.47	False	CHEMBL997248	Inhibition of 11beta-HSD1	B	BAO_0000357	single protein format	None	None	None	None	None	CHEMBL4235	11-beta-hydroxysteroid dehydrogenase 1	Homo sapiens	SINGLE PROTEIN	CHEMBL1136996	1	Scientific Literature	Bioorg. Med. Chem. Lett.	2009	None
CHEMBL497095		0	324.41	0	3.86	18	Cc1cccc(NS(=O)(=O)c2ccc(-c3ccccc3)cc2)n1	Ki	'='	48.0	nM	7.32			UO_0000065	22.56	0.43	3.46	12.39	False	CHEMBL997248	Inhibition of 11beta-HSD1	B	BAO_0000357	single protein format	None	None	None	None	None	CHEMBL4235	11-beta-hydroxysteroid dehydrogenase 1	Homo sapiens	SINGLE PROTEIN	CHEMBL1136996	1	Scientific Literature	Bioorg. Med. Chem. Lett.	2009	None
CHEMBL523284		0	378.46	0	3.49	29	CN(C)c1cccc(NS(=O)(=O)c2ccc(-c3ccc(C#N)cc3)cc2)n1	EC50	'='	846.0	nM	6.07			UO_0000065	16.05	0.31	2.58	7.05	False	CHEMBL997251	Inhibition of human 11beta-HSD1 in HEK293 cells	B	BAO_0000219	cell-based format	Homo sapiens	None	None	HEK293	None	CHEMBL4235	11-beta-hydroxysteroid dehydrogenase 1	Homo sapiens	SINGLE PROTEIN	CHEMBL1136996	1	Scientific Literature	Bioorg. Med. Chem. Lett.	2009	CHEMBL3307715
CHEMBL497224		0	298.37	0	3.34	16	Cc1cccc(NS(=O)(=O)c2ccc3ccccc3c2)n1	Ki	'='	84.0	nM	7.08			UO_0000065	23.71	0.46	3.74	11.98	False	CHEMBL997248	Inhibition of 11beta-HSD1	B	BAO_0000357	single protein format	None	None	None	None	None	CHEMBL4235	11-beta-hydroxysteroid dehydrogenase 1	Homo sapiens	SINGLE PROTEIN	CHEMBL1136996	1	Scientific Literature	Bioorg. Med. Chem. Lett.	2009	None
CHEMBL498287		0	338.43	0	4.17	21	Cc1ccc(-c2ccc(S(=O)(=O)Nc3cccc(C)n3)cc2)cc1	Ki	'='	62.0	nM	7.21			UO_0000065	21.30	0.41	3.04	12.20	False	CHEMBL997248	Inhibition of 11beta-HSD1	B	BAO_0000357	single protein format	None	None	None	None	None	CHEMBL4235	11-beta-hydroxysteroid dehydrogenase 1	Homo sapiens	SINGLE PROTEIN	CHEMBL1136996	1	Scientific Literature	Bioorg. Med. Chem. Lett.	2009	None
CHEMBL495840		0	377.47	0	4.54	25	CC(C)c1cccc(NS(=O)(=O)c2ccc(-c3ccc(C#N)cc3)cc2)n1	Ki	'='	1.7	nM	8.77			UO_0000065	23.23	0.44	4.23	10.58	False	CHEMBL997248	Inhibition of 11beta-HSD1	B	BAO_0000357	single protein format	None	None	None	None	None	CHEMBL4235	11-beta-hydroxysteroid dehydrogenase 1	Homo sapiens	SINGLE PROTEIN	CHEMBL1136996	1	Scientific Literature	Bioorg. Med. Chem. Lett.	2009	None
CHEMBL489857		0	378.46	0	3.85	28	CCNc1cccc(NS(=O)(=O)c2ccc(-c3ccc(C#N)cc3)cc2)n1	EC50	'='	10.0	nM	8.00			UO_0000065	21.14	0.40	4.15	8.43	True	CHEMBL997251	Inhibition of human 11beta-HSD1 in HEK293 cells	B	BAO_0000219	cell-based format	Homo sapiens	None	None	HEK293	None	CHEMBL4235	11-beta-hydroxysteroid dehydrogenase 1	Homo sapiens	SINGLE PROTEIN	CHEMBL1136996	1	Scientific Literature	Bioorg. Med. Chem. Lett.	2009	CHEMBL3307715
CHEMBL526098		0	349.42	0	3.73	22	Cc1cccc(NS(=O)(=O)c2ccc(-c3ccc(C#N)cc3)cc2)n1	EC50	'='	40.0	nM	7.40			UO_0000065	21.17	0.40	3.67	8.93	False	CHEMBL997251	Inhibition of human 11beta-HSD1 in HEK293 cells	B	BAO_0000219	cell-based format	Homo sapiens	None	None	HEK293	None	CHEMBL4235	11-beta-hydroxysteroid dehydrogenase 1	Homo sapiens	SINGLE PROTEIN	CHEMBL1136996	1	Scientific Literature	Bioorg. Med. Chem. Lett.	2009	CHEMBL3307715
CHEMBL479606		0	529.56	1	3.74	13m	COC(=O)C1CCN(c2cccc(S(=O)(=O)N3CCN(c4ccc(F)cc4C(F)(F)F)C[C@H]3C)c2)C1	IC50	'='	11.0	nM	7.96			UO_0000065	15.03	0.30	4.22	11.34	False	CHEMBL1013098	Inhibition of human 11betaHSD1 expressed in CHO cells by cell based assay	B	BAO_0000219	cell-based format	Homo sapiens	None	None	CHO	None	CHEMBL4235	11-beta-hydroxysteroid dehydrogenase 1	Homo sapiens	SINGLE PROTEIN	CHEMBL1155083	1	Scientific Literature	J. Med. Chem.	2008	CHEMBL3308072
CHEMBL200365		0	381.52	0	4.27	8	C1CCCn2c(nnc2C23CCC(c4nc(CC5CC5)no4)(CC2)CC3)CC1	IC50	'='	170.0	nM	6.77			UO_0000065	17.74	0.33	2.50	9.72	False	CHEMBL868712	Inhibitory activity against human 11beta-HSD1	B	BAO_0000357	single protein format	Homo sapiens	None	None	None	None	CHEMBL4235	11-beta-hydroxysteroid dehydrogenase 1	Homo sapiens	SINGLE PROTEIN	CHEMBL1141865	1	Scientific Literature	Bioorg. Med. Chem. Lett.	2005	None
CHEMBL383352		0	405.51	1	6.67	2	CCCCCC12CCC(c3nnc(-c4ccccc4C(F)(F)F)n3C)(CC1)CC2	IC50	'='	2.0	nM	8.70			UO_0000065	21.45	0.41	2.03	28.33	True	CHEMBL868712	Inhibitory activity against human 11beta-HSD1	B	BAO_0000357	single protein format	Homo sapiens	None	None	None	None	CHEMBL4235	11-beta-hydroxysteroid dehydrogenase 1	Homo sapiens	SINGLE PROTEIN	CHEMBL1141865	1	Scientific Literature	Bioorg. Med. Chem. Lett.	2005	None
CHEMBL370642		0	495.52	1	6.57	20	Cn1c(-c2ccccc2C(F)(F)F)nnc1C12CCC(c3nc(-c4ccc(F)cc4)c[nH]3)(CC1)CC2	Inhibition	'='	84.0	%				UO_0000187					False	CHEMBL869368	In vivo inhibition of 11beta-HSD1 at 4 hr (10 mg/kg, po) assessed by extent of cortisone to cortisol conversion	F	BAO_0000218	organism-based format	None	None	None	None	None	CHEMBL4235	11-beta-hydroxysteroid dehydrogenase 1	Homo sapiens	SINGLE PROTEIN	CHEMBL1141865	1	Scientific Literature	Bioorg. Med. Chem. Lett.	2005	None
CHEMBL197489		0	513.95	2	6.75	9	Cn1c(-c2ccccc2C(F)(F)F)nnc1C12CCC(c3nc(-c4ccc(Cl)cc4)no3)(CC1)CC2	IC50	'='	3.981	nM	8.40			UO_0000065	16.34	0.32	1.65	12.06	False	CHEMBL934096	Inhibition of 11beta-HSD1	B	BAO_0000357	single protein format	None	None	None	None	None	CHEMBL4235	11-beta-hydroxysteroid dehydrogenase 1	Homo sapiens	SINGLE PROTEIN	CHEMBL1144041	1	Scientific Literature	Bioorg. Med. Chem. Lett.	2008	None
CHEMBL51628	UMBELLIFERONE	0	162.14	0	1.50	16	O=c1ccc2ccc(O)cc2o1	Inhibition						Not Active						False	CHEMBL1656573	Displacement of [3H]estrone human recombinant 17beta-HSD1 expressed in Escherichia coli BL21 (DE3)-RIL at 0.6 uM by scintillation counting in presence of NADPH	B	BAO_0000019	assay format	Homo sapiens	None	None	None	None	CHEMBL4235	11-beta-hydroxysteroid dehydrogenase 1	Homo sapiens	SINGLE PROTEIN	CHEMBL1649075	1	Scientific Literature	J. Med. Chem.	2011	None
CHEMBL1650699		0	264.28	0	3.66	4	CC(=O)c1cc2ccc(-c3ccccc3)cc2oc1=O	Inhibition	'='	57.0	%				UO_0000187					False	CHEMBL1656573	Displacement of [3H]estrone human recombinant 17beta-HSD1 expressed in Escherichia coli BL21 (DE3)-RIL at 0.6 uM by scintillation counting in presence of NADPH	B	BAO_0000019	assay format	Homo sapiens	None	None	None	None	CHEMBL4235	11-beta-hydroxysteroid dehydrogenase 1	Homo sapiens	SINGLE PROTEIN	CHEMBL1649075	1	Scientific Literature	J. Med. Chem.	2011	None
CHEMBL251610		0	377.49	0	4.10	12	CC(C)(C)c1ccc(C(=O)N2CCC(n3c(=O)[nH]c4ccccc43)CC2)cc1	Ki	'='	1600.0	nM	5.80			UO_0000065	15.35	0.28	1.70	9.98	False	CHEMBL886262	Inhibition of human 11-beta-HSD1 by SPA	B	BAO_0000357	single protein format	Homo sapiens	None	None	None	None	CHEMBL4235	11-beta-hydroxysteroid dehydrogenase 1	Homo sapiens	SINGLE PROTEIN	CHEMBL1139943	1	Scientific Literature	Bioorg. Med. Chem. Lett.	2007	None
CHEMBL251401		0	386.84	0	2.86	5	COc1cc(Cl)nc(C(=O)N2CCC(n3c(=O)[nH]c4ccccc43)CC2)c1	Ki	'='	450.0	nM	6.35			UO_0000065	16.41	0.32	3.49	7.91	False	CHEMBL886262	Inhibition of human 11-beta-HSD1 by SPA	B	BAO_0000357	single protein format	Homo sapiens	None	None	None	None	CHEMBL4235	11-beta-hydroxysteroid dehydrogenase 1	Homo sapiens	SINGLE PROTEIN	CHEMBL1139943	1	Scientific Literature	Bioorg. Med. Chem. Lett.	2007	None
CHEMBL562614		0	317.86	0	4.55	6	O=C(N1CCC2(CCCCC2)C1)C1(c2ccc(Cl)cc2)CC1	BEI	'='	25.9	kDa-1									False	CHEMBL1031312	Inhibition of human recombinant 11beta-HSD1 expressed in Escherichia coli by HTRF assay	B	BAO_0000019	assay format	Homo sapiens	None	None	None	None	CHEMBL4235	11-beta-hydroxysteroid dehydrogenase 1	Homo sapiens	SINGLE PROTEIN	CHEMBL1158438	1	Scientific Literature	Bioorg. Med. Chem. Lett.	2009	None
CHEMBL521547		0	407.92	0	3.40	3	Cc1c(Cl)cccc1S(=O)(=O)Nc1cccc(CC(=O)N2CCCCC2)n1	Inhibition	'='	55.0	%				UO_0000187					False	CHEMBL997247	Inhibition of 11beta-HSD1 at 0.1 uM	B	BAO_0000357	single protein format	None	None	None	None	None	CHEMBL4235	11-beta-hydroxysteroid dehydrogenase 1	Homo sapiens	SINGLE PROTEIN	CHEMBL1136996	1	Scientific Literature	Bioorg. Med. Chem. Lett.	2009	None
CHEMBL495841		0	350.40	0	3.00	26, PF-915275	N#Cc1ccc(-c2ccc(S(=O)(=O)Nc3cccc(N)n3)cc2)cc1	EC50	'='	5.0	nM	8.30			UO_0000065	23.69	0.45	5.30	7.62	True	CHEMBL997251	Inhibition of human 11beta-HSD1 in HEK293 cells	B	BAO_0000219	cell-based format	Homo sapiens	None	None	HEK293	None	CHEMBL4235	11-beta-hydroxysteroid dehydrogenase 1	Homo sapiens	SINGLE PROTEIN	CHEMBL1136996	1	Scientific Literature	Bioorg. Med. Chem. Lett.	2009	CHEMBL3307715
CHEMBL495840		0	377.47	0	4.54	25	CC(C)c1cccc(NS(=O)(=O)c2ccc(-c3ccc(C#N)cc3)cc2)n1	EC50	'='	5.0	nM	8.30			UO_0000065	21.99	0.42	3.76	10.02	False	CHEMBL997251	Inhibition of human 11beta-HSD1 in HEK293 cells	B	BAO_0000219	cell-based format	Homo sapiens	None	None	HEK293	None	CHEMBL4235	11-beta-hydroxysteroid dehydrogenase 1	Homo sapiens	SINGLE PROTEIN	CHEMBL1136996	1	Scientific Literature	Bioorg. Med. Chem. Lett.	2009	CHEMBL3307715
CHEMBL1270603		0	454.61	1	5.46	9i	CC(C)(C)OC(=O)N(Cc1ccccc1)[C@@H]1CCN(C(=O)OC2C3CC4CC(C3)CC2C4)C1	IC50	'='	290.0	nM	6.54			UO_0000065	14.38	0.27	1.08	11.07	False	CHEMBL1273473	Inhibition of 11betaHSD1 in human platelet assessed as [3H]-cortisone to [3H]-cortisol by microscintillation plate reader	B	BAO_0000019	assay format	Homo sapiens	None	None	None	None	CHEMBL4235	11-beta-hydroxysteroid dehydrogenase 1	Homo sapiens	SINGLE PROTEIN	CHEMBL1268897	1	Scientific Literature	Bioorg. Med. Chem. Lett.	2010	None
CHEMBL1269894		0	452.48	0	3.40	11j	NC(=O)[C@]12CC3CC(C1)[C@@H](OC(=O)N1CC[C@H](Nc4ccc(C(F)(F)F)cn4)C1)C(C3)C2	IC50	'='	2.7	nM	8.57			UO_0000065	18.94	0.37	5.17	8.78	False	CHEMBL1273473	Inhibition of 11betaHSD1 in human platelet assessed as [3H]-cortisone to [3H]-cortisol by microscintillation plate reader	B	BAO_0000019	assay format	Homo sapiens	None	None	None	None	CHEMBL4235	11-beta-hydroxysteroid dehydrogenase 1	Homo sapiens	SINGLE PROTEIN	CHEMBL1268897	1	Scientific Literature	Bioorg. Med. Chem. Lett.	2010	None
CHEMBL471930		0	373.39	0	4.34	15	C[C@](O)(c1ccc(C(=O)N(C2CC2)[C@H]2CC[C@H](F)CC2)cc1)C(F)(F)F	IC50	'='	6.6	nM	8.18			UO_0000065	21.91	0.43	3.84	20.18	False	CHEMBL1021868	Inhibition of human cloned 11beta-HSD1 by scintillation proximity assay	B	BAO_0000357	single protein format	Homo sapiens	None	None	None	None	CHEMBL4235	11-beta-hydroxysteroid dehydrogenase 1	Homo sapiens	SINGLE PROTEIN	CHEMBL1157534	1	Scientific Literature	J. Med. Chem.	2008	None
CHEMBL471930		0	373.39	0	4.34	15	C[C@](O)(c1ccc(C(=O)N(C2CC2)[C@H]2CC[C@H](F)CC2)cc1)C(F)(F)F	IC50	'='	4.1	nM	8.39			UO_0000065	22.46	0.44	4.05	20.69	False	CHEMBL1021873	Inhibition of 11beta-HSD1 in human adipocytes	B	BAO_0000219	cell-based format	Homo sapiens	None	None	None	None	CHEMBL4235	11-beta-hydroxysteroid dehydrogenase 1	Homo sapiens	SINGLE PROTEIN	CHEMBL1157534	1	Scientific Literature	J. Med. Chem.	2008	None
CHEMBL2021502		0	426.48	0	3.89	10	C[C@@](O)(c1ccc(C(=O)N(C2CC2)[C@H]2CC[C@H](CCC(N)=O)CC2)cc1)C(F)(F)F	IC50	'='	2.4	nM	8.62			UO_0000065	20.21	0.39	4.73	10.31	False	CHEMBL1014487	Inhibition of human recombinant 11beta-HSD1 expressed in baculovirus system by scintillation proximity assay	B	BAO_0000019	assay format	Homo sapiens	None	None	None	None	CHEMBL4235	11-beta-hydroxysteroid dehydrogenase 1	Homo sapiens	SINGLE PROTEIN	CHEMBL1153293	1	Scientific Literature	Bioorg. Med. Chem. Lett.	2009	None
CHEMBL491326		0	434.50	1	5.31	8	C[C@](O)(c1ccc(C(=O)N(C2CC2)[C@H]2CC[C@H](CC3(C#N)CC3)CC2)cc1)C(F)(F)F	IC50	'='	1.2	nM	8.92			UO_0000065	20.53	0.39	3.61	13.87	False	CHEMBL1014488	Inhibition of human recombinant 11beta-HSD1 expressed HEK293 cells by scintillation proximity assay	B	BAO_0000219	cell-based format	Homo sapiens	None	None	HEK293	None	CHEMBL4235	11-beta-hydroxysteroid dehydrogenase 1	Homo sapiens	SINGLE PROTEIN	CHEMBL1153293	1	Scientific Literature	Bioorg. Med. Chem. Lett.	2009	CHEMBL3307715
CHEMBL454621		0	435.49	0	3.83	14	C[C@](O)(c1ccc(C(=O)N(C2CC2)C2CCN(CC3(C#N)CC3)CC2)cc1)C(F)(F)F	IC50	'='	56.0	nM	7.25			UO_0000065	16.65	0.32	3.42	10.73	False	CHEMBL1014488	Inhibition of human recombinant 11beta-HSD1 expressed HEK293 cells by scintillation proximity assay	B	BAO_0000219	cell-based format	Homo sapiens	None	None	HEK293	None	CHEMBL4235	11-beta-hydroxysteroid dehydrogenase 1	Homo sapiens	SINGLE PROTEIN	CHEMBL1153293	1	Scientific Literature	Bioorg. Med. Chem. Lett.	2009	CHEMBL3307715
CHEMBL454620		0	452.52	0	4.28	13	C[C@](O)(c1ccc(C(=O)N(C2CC2)[C@H]2CC[C@H](CC3(C(N)=O)CC3)CC2)cc1)C(F)(F)F	IC50	'='	90.0	nM	7.05			UO_0000065	15.57	0.30	2.77	8.42	False	CHEMBL1014489	Inhibition of human recombinant 11beta-HSD1 expressed HEK293 cells by scintillation proximity assay in presence of human serum albumin	B	BAO_0000219	cell-based format	Homo sapiens	None	None	HEK293	None	CHEMBL4235	11-beta-hydroxysteroid dehydrogenase 1	Homo sapiens	SINGLE PROTEIN	CHEMBL1153293	1	Scientific Literature	Bioorg. Med. Chem. Lett.	2009	CHEMBL3307715
CHEMBL508331		0	436.52	1	5.56	6	CC(C)(C#N)C[C@H]1CC[C@H](N(C(=O)c2ccc([C@](C)(O)C(F)(F)F)cc2)C2CC2)CC1	IC50	'='	0.88	nM	9.06			UO_0000065	20.74	0.40	3.50	14.08	False	CHEMBL1014487	Inhibition of human recombinant 11beta-HSD1 expressed in baculovirus system by scintillation proximity assay	B	BAO_0000019	assay format	Homo sapiens	None	None	None	None	CHEMBL4235	11-beta-hydroxysteroid dehydrogenase 1	Homo sapiens	SINGLE PROTEIN	CHEMBL1153293	1	Scientific Literature	Bioorg. Med. Chem. Lett.	2009	None
CHEMBL512355		0	408.46	0	4.92	4	C[C@](O)(c1ccc(C(=O)N(C2CC2)[C@H]2CC[C@H](CCC#N)CC2)cc1)C(F)(F)F	IC50	'='	1.4	nM	8.85			UO_0000065	21.68	0.42	3.93	13.76	False	CHEMBL1014488	Inhibition of human recombinant 11beta-HSD1 expressed HEK293 cells by scintillation proximity assay	B	BAO_0000219	cell-based format	Homo sapiens	None	None	HEK293	None	CHEMBL4235	11-beta-hydroxysteroid dehydrogenase 1	Homo sapiens	SINGLE PROTEIN	CHEMBL1153293	1	Scientific Literature	Bioorg. Med. Chem. Lett.	2009	CHEMBL3307715
CHEMBL523600		0	436.52	1	5.56	7	CC(C)(C#N)C[C@H]1CC[C@@H](N(C(=O)c2ccc([C@](C)(O)C(F)(F)F)cc2)C2CC2)CC1	IC50	'='	8.0	nM	8.10			UO_0000065	18.55	0.36	2.54	12.59	False	CHEMBL1014488	Inhibition of human recombinant 11beta-HSD1 expressed HEK293 cells by scintillation proximity assay	B	BAO_0000219	cell-based format	Homo sapiens	None	None	HEK293	None	CHEMBL4235	11-beta-hydroxysteroid dehydrogenase 1	Homo sapiens	SINGLE PROTEIN	CHEMBL1153293	1	Scientific Literature	Bioorg. Med. Chem. Lett.	2009	CHEMBL3307715
CHEMBL1270911		0	407.51	0	2.40	10g	CC(C)(C)OC(=O)N[C@H]1CCN(C(=O)O[C@H]2C3CC4CC2C[C@](C(N)=O)(C4)C3)C1	IC50	'='	17.6	nM	7.75			UO_0000065	19.03	0.37	5.35	6.99	False	CHEMBL1273473	Inhibition of 11betaHSD1 in human platelet assessed as [3H]-cortisone to [3H]-cortisol by microscintillation plate reader	B	BAO_0000019	assay format	Homo sapiens	None	None	None	None	CHEMBL4235	11-beta-hydroxysteroid dehydrogenase 1	Homo sapiens	SINGLE PROTEIN	CHEMBL1268897	1	Scientific Literature	Bioorg. Med. Chem. Lett.	2010	None
CHEMBL525924		0	399.93	1	6.27	27	Cn1c(-c2cccc(-c3ccccc3)c2)nnc1C1(c2ccc(Cl)cc2)CCC1	IC50	'='	4.3	nM	8.37			UO_0000065	20.92	0.39	2.10	27.24	False	CHEMBL995584	Inhibition of human 11beta HSD1 by SPA assay	B	BAO_0000357	single protein format	Homo sapiens	None	None	None	None	CHEMBL4235	11-beta-hydroxysteroid dehydrogenase 1	Homo sapiens	SINGLE PROTEIN	CHEMBL1150311	1	Scientific Literature	Bioorg. Med. Chem. Lett.	2008	None
CHEMBL523177		0	323.83	0	4.61	4	Cn1c(-c2ccccc2)nnc1C1(c2ccc(Cl)cc2)CCC1	IC50	'='	1.7	nM	8.77			UO_0000065	27.08	0.52	4.16	28.56	True	CHEMBL995584	Inhibition of human 11beta HSD1 by SPA assay	B	BAO_0000357	single protein format	Homo sapiens	None	None	None	None	CHEMBL4235	11-beta-hydroxysteroid dehydrogenase 1	Homo sapiens	SINGLE PROTEIN	CHEMBL1150311	1	Scientific Literature	Bioorg. Med. Chem. Lett.	2008	None
CHEMBL3394413		0	433.56	0	2.47	23	O=C(N[C@H]1C2CC3CC1C[C@](O)(C3)C2)c1cccc(N2CCN(c3ccccn3)CC2)n1	Inhibition	'='	96.0	%				UO_0000187					False	CHEMBL3395232	Inhibition of human 11beta-HSD1 transfected in HEK293 cells assessed as conversion of cortisone to cortisol at 100 nM after 30 mins by ELISA	B	BAO_0000219	cell-based format	Homo sapiens	None	None	HEK293	None	CHEMBL4235	11-beta-hydroxysteroid dehydrogenase 1	Homo sapiens	SINGLE PROTEIN	CHEMBL3392965	1	Scientific Literature	Bioorg. Med. Chem. Lett.	2015	CHEMBL3307715
CHEMBL3394398		0	411.47	0	3.91	8	O=C(c1cccc(N2CCCCC2)n1)N(C1CC1)[C@H]1CC[C@](O)(C(F)(F)F)CC1	Inhibition	'='	19.0	%				UO_0000187					False	CHEMBL3395232	Inhibition of human 11beta-HSD1 transfected in HEK293 cells assessed as conversion of cortisone to cortisol at 100 nM after 30 mins by ELISA	B	BAO_0000219	cell-based format	Homo sapiens	None	None	HEK293	None	CHEMBL4235	11-beta-hydroxysteroid dehydrogenase 1	Homo sapiens	SINGLE PROTEIN	CHEMBL3392965	1	Scientific Literature	Bioorg. Med. Chem. Lett.	2015	CHEMBL3307715
CHEMBL3394412		0	432.57	0	3.08	22	O=C(N[C@H]1C2CC3CC1C[C@](O)(C3)C2)c1cccc(N2CCN(c3ccccc3)CC2)n1	IC50	'='	3.8	nM	8.42			UO_0000065	19.47	0.36	5.34	12.26	False	CHEMBL3395231	Inhibition of 11beta-HSD1 in HEK293 cell microsomal fraction	B	BAO_0000219	cell-based format	Homo sapiens	None	None	HEK293	None	CHEMBL4235	11-beta-hydroxysteroid dehydrogenase 1	Homo sapiens	SINGLE PROTEIN	CHEMBL3392965	1	Scientific Literature	Bioorg. Med. Chem. Lett.	2015	CHEMBL3307715
CHEMBL3394407		0	426.56	0	2.23	17	NC(=O)CCC1CCN(c2cccc(C(=O)N[C@H]3C4CC5CC3C[C@](O)(C5)C4)n2)CC1	IC50	'='	4.1	nM	8.39			UO_0000065	19.66	0.37	6.16	7.73	False	CHEMBL3395231	Inhibition of 11beta-HSD1 in HEK293 cell microsomal fraction	B	BAO_0000219	cell-based format	Homo sapiens	None	None	HEK293	None	CHEMBL4235	11-beta-hydroxysteroid dehydrogenase 1	Homo sapiens	SINGLE PROTEIN	CHEMBL3392965	1	Scientific Literature	Bioorg. Med. Chem. Lett.	2015	CHEMBL3307715
CHEMBL3394399		0	355.48	0	2.74	9	O=C(N[C@H]1C2CC3CC1C[C@](O)(C3)C2)c1cccc(N2CCCCC2)n1	Inhibition	'='	99.0	%				UO_0000187					False	CHEMBL3395232	Inhibition of human 11beta-HSD1 transfected in HEK293 cells assessed as conversion of cortisone to cortisol at 100 nM after 30 mins by ELISA	B	BAO_0000219	cell-based format	Homo sapiens	None	None	HEK293	None	CHEMBL4235	11-beta-hydroxysteroid dehydrogenase 1	Homo sapiens	SINGLE PROTEIN	CHEMBL3392965	1	Scientific Literature	Bioorg. Med. Chem. Lett.	2015	CHEMBL3307715
CHEMBL3394411		0	447.58	0	2.47	21	O=C(N[C@H]1C2CC3CC1C[C@](O)(C3)C2)c1cccc(N2CCN(Cc3cccnc3)CC2)n1	IC50	'='	7.2	nM	8.14			UO_0000065	18.19	0.34	5.67	9.98	False	CHEMBL3395231	Inhibition of 11beta-HSD1 in HEK293 cell microsomal fraction	B	BAO_0000219	cell-based format	Homo sapiens	None	None	HEK293	None	CHEMBL4235	11-beta-hydroxysteroid dehydrogenase 1	Homo sapiens	SINGLE PROTEIN	CHEMBL3392965	1	Scientific Literature	Bioorg. Med. Chem. Lett.	2015	CHEMBL3307715
CHEMBL3394398		0	411.47	0	3.91	8	O=C(c1cccc(N2CCCCC2)n1)N(C1CC1)[C@H]1CC[C@](O)(C(F)(F)F)CC1	IC50	'='	13.0	nM	7.89			UO_0000065	19.17	0.37	3.98	13.92	False	CHEMBL3395231	Inhibition of 11beta-HSD1 in HEK293 cell microsomal fraction	B	BAO_0000219	cell-based format	Homo sapiens	None	None	HEK293	None	CHEMBL4235	11-beta-hydroxysteroid dehydrogenase 1	Homo sapiens	SINGLE PROTEIN	CHEMBL3392965	1	Scientific Literature	Bioorg. Med. Chem. Lett.	2015	CHEMBL3307715
CHEMBL511828		0	456.51	1	5.66	12	C[C@](O)(c1ccc(C(=O)N(C2CC2)[C@H]2CC[C@H](c3ccc(C#N)cc3)CC2)cc1)C(F)(F)F	IC50	'='	12.0	nM	7.92			UO_0000065	17.35	0.33	2.26	12.31	False	CHEMBL1021869	Inhibition of human recombinant 11beta-HSD1 expressed in HEK293 cells	B	BAO_0000219	cell-based format	Homo sapiens	None	None	HEK293	None	CHEMBL4235	11-beta-hydroxysteroid dehydrogenase 1	Homo sapiens	SINGLE PROTEIN	CHEMBL1157534	1	Scientific Literature	J. Med. Chem.	2008	CHEMBL3307715
CHEMBL452587		0	432.49	1	5.18	13	C[C@](O)(c1ccc(C(=O)N(C2CC2)[C@H]2CC[C@H](c3cccnc3)CC2)cc1)C(F)(F)F	IC50	'='	124.0	nM	6.91			UO_0000065	15.97	0.30	1.73	12.93	True	CHEMBL1021870	Inhibition of human recombinant 11beta-HSD1 expressed in HEK293 cells in presence of 3% human serum albumin	B	BAO_0000219	cell-based format	Homo sapiens	None	None	HEK293	None	CHEMBL4235	11-beta-hydroxysteroid dehydrogenase 1	Homo sapiens	SINGLE PROTEIN	CHEMBL1157534	1	Scientific Literature	J. Med. Chem.	2008	CHEMBL3307715
CHEMBL1164371		0	390.44	0	2.21	17d	NS(=O)(=O)c1ccc(C(=O)N2CCC(C(=O)c3ccc(F)cc3)CC2)cc1	IC50	'>'	30000.0	nM				UO_0000065					False	CHEMBL1169304	Inhibition of human 11beta-HSD1 by competitive binding assay	B	BAO_0000357	single protein format	Homo sapiens	None	None	None	None	CHEMBL4235	11-beta-hydroxysteroid dehydrogenase 1	Homo sapiens	SINGLE PROTEIN	CHEMBL1165992	1	Scientific Literature	Bioorg. Med. Chem.	2010	None
CHEMBL1165640		0	356.35	0	3.47	17ar	O=C(c1ccc(F)cc1)C1CCN(C(=O)c2cccc([N+](=O)[O-])c2)CC1	IC50	'='	25600.0	nM	4.59			UO_0000065	12.89	0.24	1.12	5.70	False	CHEMBL1169304	Inhibition of human 11beta-HSD1 by competitive binding assay	B	BAO_0000357	single protein format	Homo sapiens	None	None	None	None	CHEMBL4235	11-beta-hydroxysteroid dehydrogenase 1	Homo sapiens	SINGLE PROTEIN	CHEMBL1165992	1	Scientific Literature	Bioorg. Med. Chem.	2010	None
CHEMBL1086552		0	279.30	0	1.87	12k	O=C(CCc1nnnn1-c1cccnc1)c1ccccc1	IC50	'='	3900.0	nM	5.41			UO_0000065	19.37	0.35	3.54	7.35	False	CHEMBL1118158	Inhibition of human 11beta-HSD1 expressed in HEK293 cells by scintillation proximity assay	B	BAO_0000219	cell-based format	Homo sapiens	None	None	HEK293	None	CHEMBL4235	11-beta-hydroxysteroid dehydrogenase 1	Homo sapiens	SINGLE PROTEIN	CHEMBL1155502	1	Scientific Literature	Bioorg. Med. Chem. Lett.	2010	CHEMBL3307715
CHEMBL1084043		0	295.32	0	3.22	13c	O=C(CCc1cnnn1-c1ccccc1)c1cccc(F)c1	IC50	'='	597.0	nM	6.22			UO_0000065	21.08	0.39	3.00	13.03	False	CHEMBL1118158	Inhibition of human 11beta-HSD1 expressed in HEK293 cells by scintillation proximity assay	B	BAO_0000219	cell-based format	Homo sapiens	None	None	HEK293	None	CHEMBL4235	11-beta-hydroxysteroid dehydrogenase 1	Homo sapiens	SINGLE PROTEIN	CHEMBL1155502	1	Scientific Literature	Bioorg. Med. Chem. Lett.	2010	CHEMBL3307715
CHEMBL1085612		0	311.77	0	3.74	12e	O=C(CCc1cnnn1-c1cccc(Cl)c1)c1ccccc1	Inhibition	'='	31.0	%				UO_0000187					False	CHEMBL1118310	Inhibition of human recombinant 11beta-HSD1 expressed in HEK293 cells assessed as reduction in ketone after 30 mins	B	BAO_0000219	cell-based format	Homo sapiens	None	None	HEK293	None	CHEMBL4235	11-beta-hydroxysteroid dehydrogenase 1	Homo sapiens	SINGLE PROTEIN	CHEMBL1155502	1	Scientific Literature	Bioorg. Med. Chem. Lett.	2010	CHEMBL3307715
CHEMBL491327		0	412.45	0	3.50	9, (trans/cis) mixture	C[C@](O)(c1ccc(C(=O)N(C2CCC(CC(N)=O)CC2)C2CC2)cc1)C(F)(F)F	IC50	'='	36.0	nM	7.44			UO_0000065	18.05	0.35	3.94	8.90	False	CHEMBL1014487	Inhibition of human recombinant 11beta-HSD1 expressed in baculovirus system by scintillation proximity assay	B	BAO_0000019	assay format	Homo sapiens	None	None	None	None	CHEMBL4235	11-beta-hydroxysteroid dehydrogenase 1	Homo sapiens	SINGLE PROTEIN	CHEMBL1153293	1	Scientific Literature	Bioorg. Med. Chem. Lett.	2009	None
CHEMBL2021501		0	394.44	0	4.53	3	C[C@@](O)(c1ccc(C(=O)N(C2CC2)[C@H]2CC[C@@H](CC#N)CC2)cc1)C(F)(F)F	IC50	'='	52.0	nM	7.28			UO_0000065	18.47	0.36	2.75	11.32	False	CHEMBL1014488	Inhibition of human recombinant 11beta-HSD1 expressed HEK293 cells by scintillation proximity assay	B	BAO_0000219	cell-based format	Homo sapiens	None	None	HEK293	None	CHEMBL4235	11-beta-hydroxysteroid dehydrogenase 1	Homo sapiens	SINGLE PROTEIN	CHEMBL1153293	1	Scientific Literature	Bioorg. Med. Chem. Lett.	2009	CHEMBL3307715
CHEMBL246678		0	433.92	0	3.41	62	CC(C)(Oc1ccc(F)cc1Cl)C(=O)N[C@H]1C2CC3CC1C[C@](c1nnn[nH]1)(C3)C2	IC50	'='	10.96	nM	7.96			UO_0000065	18.34	0.36	4.55	8.58	False	CHEMBL934096	Inhibition of 11beta-HSD1	B	BAO_0000357	single protein format	None	None	None	None	None	CHEMBL4235	11-beta-hydroxysteroid dehydrogenase 1	Homo sapiens	SINGLE PROTEIN	CHEMBL1144041	1	Scientific Literature	Bioorg. Med. Chem. Lett.	2008	None
CHEMBL403283		0	495.52	1	6.57	18	Cn1c(-c2ccccc2C(F)(F)F)cnc1C12CCC(c3nnc(-c4ccc(F)cc4)[nH]3)(CC1)CC2	IC50	'='	4.677	nM	8.33			UO_0000065	16.81	0.32	1.76	14.03	False	CHEMBL934096	Inhibition of 11beta-HSD1	B	BAO_0000357	single protein format	None	None	None	None	None	CHEMBL4235	11-beta-hydroxysteroid dehydrogenase 1	Homo sapiens	SINGLE PROTEIN	CHEMBL1144041	1	Scientific Literature	Bioorg. Med. Chem. Lett.	2008	None
CHEMBL216783		0	468.52	0	3.01	25	CC(C)(C(=O)N[C@H]1C2CCC1C[C@@H](C(=O)O)C2)N1CCN(c2ccc(C(F)(F)F)cn2)CC1	IC50	'='	97.72	nM	7.01			UO_0000065	14.96	0.29	4.00	8.17	False	CHEMBL934096	Inhibition of 11beta-HSD1	B	BAO_0000357	single protein format	None	None	None	None	None	CHEMBL4235	11-beta-hydroxysteroid dehydrogenase 1	Homo sapiens	SINGLE PROTEIN	CHEMBL1144041	1	Scientific Literature	Bioorg. Med. Chem. Lett.	2008	None
CHEMBL400151		0	349.43	0	3.42	11	Cc1cccc(C(=O)N2CCC(n3c(=O)[nH]c4ccccc43)CC2)c1C	Ki	'='	1100.0	nM	5.96			UO_0000065	17.05	0.31	2.54	10.26	False	CHEMBL886262	Inhibition of human 11-beta-HSD1 by SPA	B	BAO_0000357	single protein format	Homo sapiens	None	None	None	None	CHEMBL4235	11-beta-hydroxysteroid dehydrogenase 1	Homo sapiens	SINGLE PROTEIN	CHEMBL1139943	1	Scientific Literature	Bioorg. Med. Chem. Lett.	2007	None
CHEMBL2159069		0	275.42	0	3.53	39	CN(Cc1cccs1)C(=O)C12CC3CC(CC1C3)C2	IC50	'='	1080.0	nM	5.97			UO_0000065	21.66	0.43	2.44	29.38	False	CHEMBL2162049	Inhibition of human 11beta-HSD1 expressed in HEK293 cells assessed as conversion of [3H]cortisone to [3H]cortisol after 2 hrs by scintillation counting	B	BAO_0000219	cell-based format	Homo sapiens	None	None	HEK293	None	CHEMBL4235	11-beta-hydroxysteroid dehydrogenase 1	Homo sapiens	SINGLE PROTEIN	CHEMBL2157887	1	Scientific Literature	Bioorg. Med. Chem.	2012	CHEMBL3307715
CHEMBL2158891		0	289.44	0	3.97	33	O=C(CC12CC3CC(CC(C3)C1)C2)NCc1cccs1	Inhibition	'='	66.0	%				UO_0000187					False	CHEMBL2162050	Inhibition of human 11beta-HSD1 expressed in HEK293 cells assessed as conversion of [3H]cortisone to [3H]cortisol at 1 uM after 2 hrs by scintillation counting	B	BAO_0000219	cell-based format	Homo sapiens	None	None	HEK293	None	CHEMBL4235	11-beta-hydroxysteroid dehydrogenase 1	Homo sapiens	SINGLE PROTEIN	CHEMBL2157887	1	Scientific Literature	Bioorg. Med. Chem.	2012	CHEMBL3307715
CHEMBL1887865		0	270.38	0	2.91	26	O=C(NCc1ccccn1)C12CC3CC(CC(C3)C1)C2	Inhibition	'='	45.0	%				UO_0000187					False	CHEMBL2162050	Inhibition of human 11beta-HSD1 expressed in HEK293 cells assessed as conversion of [3H]cortisone to [3H]cortisol at 1 uM after 2 hrs by scintillation counting	B	BAO_0000219	cell-based format	Homo sapiens	None	None	HEK293	None	CHEMBL4235	11-beta-hydroxysteroid dehydrogenase 1	Homo sapiens	SINGLE PROTEIN	CHEMBL2157887	1	Scientific Literature	Bioorg. Med. Chem.	2012	CHEMBL3307715
CHEMBL2159078		0	303.47	0	4.23	8	Cc1csc(CN(C)C(=O)C23CC4CC(CC(C4)C2)C3)c1	Inhibition	'='	55.0	%				UO_0000187					False	CHEMBL2162050	Inhibition of human 11beta-HSD1 expressed in HEK293 cells assessed as conversion of [3H]cortisone to [3H]cortisol at 1 uM after 2 hrs by scintillation counting	B	BAO_0000219	cell-based format	Homo sapiens	None	None	HEK293	None	CHEMBL4235	11-beta-hydroxysteroid dehydrogenase 1	Homo sapiens	SINGLE PROTEIN	CHEMBL2157887	1	Scientific Literature	Bioorg. Med. Chem.	2012	CHEMBL3307715
CHEMBL517760		0	456.51	1	5.47	8	C[C@](O)(c1ccc(C(=O)N(C2CC2)[C@H]2CC[C@](C#N)(c3ccccc3)CC2)cc1)C(F)(F)F	IC50	'='	1.7	nM	8.77			UO_0000065	19.21	0.36	3.30	13.63	False	CHEMBL1018653	Inhibition of FLAG-tagged full length human 11beta-HSD1 expressed in baculovirus-infected Trichoplusia ni Hi5 cells assessed as reduction of [3H]cortisone to [3H]cortisol by scintillation proximity assay in presence of NADPH	B	BAO_0000219	cell-based format	Homo sapiens	None	None	BTI-TN-5B1-4	None	CHEMBL4235	11-beta-hydroxysteroid dehydrogenase 1	Homo sapiens	SINGLE PROTEIN	CHEMBL1152882	1	Scientific Literature	Bioorg. Med. Chem. Lett.	2009	CHEMBL3833782
CHEMBL460933		0	447.50	0	4.89	16	C[C@](O)(c1ccc(C(=O)N(C2CC2)[C@H]2CC[C@](O)(c3ccccc3)CC2)cc1)C(F)(F)F	IC50	'='	9.0	nM	8.05			UO_0000065	17.98	0.34	3.16	13.24	False	CHEMBL1018653	Inhibition of FLAG-tagged full length human 11beta-HSD1 expressed in baculovirus-infected Trichoplusia ni Hi5 cells assessed as reduction of [3H]cortisone to [3H]cortisol by scintillation proximity assay in presence of NADPH	B	BAO_0000219	cell-based format	Homo sapiens	None	None	BTI-TN-5B1-4	None	CHEMBL4235	11-beta-hydroxysteroid dehydrogenase 1	Homo sapiens	SINGLE PROTEIN	CHEMBL1152882	1	Scientific Literature	Bioorg. Med. Chem. Lett.	2009	CHEMBL3833782
CHEMBL257149		0	315.85	0	4.52	3	Clc1ccc(C2(c3nnc4n3CCCCCC4)CCC2)cc1	IC50	'='	1.3	nM	8.89			UO_0000065	28.13	0.55	4.37	28.94	True	CHEMBL995584	Inhibition of human 11beta HSD1 by SPA assay	B	BAO_0000357	single protein format	Homo sapiens	None	None	None	None	CHEMBL4235	11-beta-hydroxysteroid dehydrogenase 1	Homo sapiens	SINGLE PROTEIN	CHEMBL1150311	1	Scientific Literature	Bioorg. Med. Chem. Lett.	2008	None
CHEMBL497555		0	526.49	2	6.72	47	CCS(=O)(=O)c1ccc(-c2ccc(-c3nnc(C4(c5ccc(Cl)cc5)CCC4)n3C)c(Cl)c2)cc1	IC50	'='	2.1	nM	8.68			UO_0000065	16.48	0.34	1.96	13.38	False	CHEMBL995584	Inhibition of human 11beta HSD1 by SPA assay	B	BAO_0000357	single protein format	Homo sapiens	None	None	None	None	CHEMBL4235	11-beta-hydroxysteroid dehydrogenase 1	Homo sapiens	SINGLE PROTEIN	CHEMBL1150311	1	Scientific Literature	Bioorg. Med. Chem. Lett.	2008	None
CHEMBL497554		0	502.43	1	4.85	45	Cn1c(-c2ccc(-n3ccnc3S(C)(=O)=O)cc2Cl)nnc1C1(c2ccc(Cl)cc2)CCC1	IC50	'='	14.0	nM	7.85			UO_0000065	15.63	0.33	3.00	9.50	False	CHEMBL995584	Inhibition of human 11beta HSD1 by SPA assay	B	BAO_0000357	single protein format	Homo sapiens	None	None	None	None	CHEMBL4235	11-beta-hydroxysteroid dehydrogenase 1	Homo sapiens	SINGLE PROTEIN	CHEMBL1150311	1	Scientific Literature	Bioorg. Med. Chem. Lett.	2008	None
CHEMBL512907		0	326.85	0	3.15	33k	C[C@H](NC1=NC(=O)C(C)(C(C)(C)O)S1)c1ccccc1Cl	Ki	'='	26.0	nM	7.58			UO_0000065	23.21	0.49	4.44	12.30	False	CHEMBL1012778	Inhibition of human recombinant 11beta-HSD1 expressed in Escherichia coli using [3H]cortisone by scintillation proximity assay	B	BAO_0000019	assay format	Homo sapiens	None	None	None	None	CHEMBL4235	11-beta-hydroxysteroid dehydrogenase 1	Homo sapiens	SINGLE PROTEIN	CHEMBL1151735	1	Scientific Literature	J. Med. Chem.	2008	None
CHEMBL200876		0	317.43	0	3.16	4	COC(=O)C12CCC(c3nnc4n3CCCCCC4)(CC1)CC2	IC50	'='	110.0	nM	6.96			UO_0000065	21.92	0.41	3.80	12.21	False	CHEMBL868712	Inhibitory activity against human 11beta-HSD1	B	BAO_0000357	single protein format	Homo sapiens	None	None	None	None	CHEMBL4235	11-beta-hydroxysteroid dehydrogenase 1	Homo sapiens	SINGLE PROTEIN	CHEMBL1141865	1	Scientific Literature	Bioorg. Med. Chem. Lett.	2005	None
CHEMBL373257		0	497.50	1	6.23	11	Cn1c(-c2ccccc2C(F)(F)F)nnc1C12CCC(c3nc(-c4ccc(F)cc4)no3)(CC1)CC2	Inhibition	'='	74.0	%				UO_0000187					False	CHEMBL869369	In vivo inhibition of 11beta-HSD1 at 16 hr (10 mg/kg, po) assessed by extent of cortisone to cortisol conversion	F	BAO_0000218	organism-based format	None	None	None	None	None	CHEMBL4235	11-beta-hydroxysteroid dehydrogenase 1	Homo sapiens	SINGLE PROTEIN	CHEMBL1141865	1	Scientific Literature	Bioorg. Med. Chem. Lett.	2005	None
CHEMBL370642		0	495.52	1	6.57	20	Cn1c(-c2ccccc2C(F)(F)F)nnc1C12CCC(c3nc(-c4ccc(F)cc4)c[nH]3)(CC1)CC2	Inhibition	'='	32.0	%				UO_0000187					False	CHEMBL869369	In vivo inhibition of 11beta-HSD1 at 16 hr (10 mg/kg, po) assessed by extent of cortisone to cortisol conversion	F	BAO_0000218	organism-based format	None	None	None	None	None	CHEMBL4235	11-beta-hydroxysteroid dehydrogenase 1	Homo sapiens	SINGLE PROTEIN	CHEMBL1141865	1	Scientific Literature	Bioorg. Med. Chem. Lett.	2005	None
CHEMBL200513		0	329.53	1	5.57	1	CCCCCC12CCC(c3nnc4n3CCCCCC4)(CC1)CC2	Inhibition	'='	74.0	%				UO_0000187					False	CHEMBL859753	In vivo inhibition of 11beta-HSD1 at 1 h (10 mg/kg, po) assessed by extent of cortisone to cortisol conversion	F	BAO_0000218	organism-based format	None	None	None	None	None	CHEMBL4235	11-beta-hydroxysteroid dehydrogenase 1	Homo sapiens	SINGLE PROTEIN	CHEMBL1141865	1	Scientific Literature	Bioorg. Med. Chem. Lett.	2005	None
CHEMBL519623		0	487.52	0	3.31	13l	C[C@@H]1CN(c2ccc(F)cc2C(F)(F)F)CCN1S(=O)(=O)c1cccc(N2CC[C@H](O)C2)c1	IC50	'='	28.0	nM	7.55			UO_0000065	15.49	0.31	4.24	11.78	False	CHEMBL1013098	Inhibition of human 11betaHSD1 expressed in CHO cells by cell based assay	B	BAO_0000219	cell-based format	Homo sapiens	None	None	CHO	None	CHEMBL4235	11-beta-hydroxysteroid dehydrogenase 1	Homo sapiens	SINGLE PROTEIN	CHEMBL1155083	1	Scientific Literature	J. Med. Chem.	2008	CHEMBL3308072
CHEMBL602248		0	457.01	1	5.17	10i	O=C(O)CC1CC2(CCN(C(=O)NC3C4CC5CC(C4)CC3C5)CC2)c2c(Cl)cccc21	IC50	'='	2.2	nM	8.66			UO_0000065	18.94	0.37	3.49	12.43	False	CHEMBL1073437	Inhibition of human recombinant 11beta-HSD1 expressed in CHO cells assessed as conversion of [3H]cortisone to [3H]cortisol by SPA	B	BAO_0000219	cell-based format	Homo sapiens	None	None	CHO	None	CHEMBL4235	11-beta-hydroxysteroid dehydrogenase 1	Homo sapiens	SINGLE PROTEIN	CHEMBL1156845	1	Scientific Literature	Bioorg. Med. Chem. Lett.	2010	CHEMBL3308072
CHEMBL1800129		0	382.90	0	4.79	33	Cc1c(Cl)cccc1Oc1cccn2c(C34CCC(N)(CC3)CC4)nnc12	IC50	'='	1298.0	nM	5.89			UO_0000065	15.37	0.30	1.10	9.00	False	CHEMBL1804458	Inhibition of human 11beta-HSD-1 expressed in HEK293 cells assessed as [3H]cortisol level by scintillation proximity assay	B	BAO_0000219	cell-based format	Homo sapiens	None	None	HEK293	None	CHEMBL4235	11-beta-hydroxysteroid dehydrogenase 1	Homo sapiens	SINGLE PROTEIN	CHEMBL1800042	1	Scientific Literature	Bioorg. Med. Chem. Lett.	2011	CHEMBL3307715
CHEMBL512826		0	254.40	0	3.10	5c	CCC1(C)SC(NC2CCCCCC2)=NC1=O	Ki	'='	82.0	nM	7.09			UO_0000065	27.85	0.57	3.99	17.09	False	CHEMBL955040	Binding affinity to human 11beta HSD1 expressed in Escherichia coli by scintillation proximity assay	B	BAO_0000019	assay format	Homo sapiens	None	None	None	None	CHEMBL4235	11-beta-hydroxysteroid dehydrogenase 1	Homo sapiens	SINGLE PROTEIN	CHEMBL1150276	1	Scientific Literature	J. Med. Chem.	2008	None
CHEMBL512114		0	254.40	0	3.10	6a	CCCC1(C)SC(NC2CCCCC2)=NC1=O	Ki	'='	55.0	nM	7.26			UO_0000065	28.54	0.58	4.16	17.51	False	CHEMBL955040	Binding affinity to human 11beta HSD1 expressed in Escherichia coli by scintillation proximity assay	B	BAO_0000019	assay format	Homo sapiens	None	None	None	None	CHEMBL4235	11-beta-hydroxysteroid dehydrogenase 1	Homo sapiens	SINGLE PROTEIN	CHEMBL1150276	1	Scientific Literature	J. Med. Chem.	2008	None
CHEMBL1800123		0	371.87	0	4.89	27	Cc1c(Cl)cccc1Oc1cccn2c(C3CCC(C)(O)CC3)nnc12	IC50	'='	367.0	nM	6.43			UO_0000065	17.31	0.34	1.55	10.79	False	CHEMBL1804458	Inhibition of human 11beta-HSD-1 expressed in HEK293 cells assessed as [3H]cortisol level by scintillation proximity assay	B	BAO_0000219	cell-based format	Homo sapiens	None	None	HEK293	None	CHEMBL4235	11-beta-hydroxysteroid dehydrogenase 1	Homo sapiens	SINGLE PROTEIN	CHEMBL1800042	1	Scientific Literature	Bioorg. Med. Chem. Lett.	2011	CHEMBL3307715
CHEMBL1084348		0	266.41	0	2.81	11	CC(C)[C@@]1(C)SC(N[C@@H]2C[C@H]3CC[C@@H]2C3)=NC1=O	Ki	'='	47.2	nM	7.33			UO_0000065	27.50	0.56	4.52	17.67	False	CHEMBL1118096	Displacement of [3H]-cortisone human 17beta-HSD1 expressed in Escherichia coli after 30 mins by scintillation proximity assay	B	BAO_0000019	assay format	Homo sapiens	None	None	None	None	CHEMBL4235	11-beta-hydroxysteroid dehydrogenase 1	Homo sapiens	SINGLE PROTEIN	CHEMBL1155526	1	Scientific Literature	J. Med. Chem.	2010	None
CHEMBL1085839		0	252.38	0	2.42	4	CC(C)[C@@H]1SC(N[C@@H]2C[C@H]3CC[C@@H]2C3)=NC1=O	IC50	'='	1505.0	nM	5.82			UO_0000065	23.07	0.47	3.40	14.04	False	CHEMBL1118530	Displacement of [3H]-cortisone human 17beta-HSD1 expressed in HEK293 cells after 30 mins by scintillation proximity assay	B	BAO_0000219	cell-based format	Homo sapiens	None	None	HEK293	None	CHEMBL4235	11-beta-hydroxysteroid dehydrogenase 1	Homo sapiens	SINGLE PROTEIN	CHEMBL1155526	1	Scientific Literature	J. Med. Chem.	2010	CHEMBL3307715
CHEMBL1084347		0	266.41	0	2.81	10	CC(C)[C@@]1(C)SC(N[C@H]2C[C@@H]3CC[C@H]2C3)=NC1=O	IC50	'='	56.8	nM	7.25			UO_0000065	27.20	0.55	4.44	17.48	False	CHEMBL1118530	Displacement of [3H]-cortisone human 17beta-HSD1 expressed in HEK293 cells after 30 mins by scintillation proximity assay	B	BAO_0000219	cell-based format	Homo sapiens	None	None	HEK293	None	CHEMBL4235	11-beta-hydroxysteroid dehydrogenase 1	Homo sapiens	SINGLE PROTEIN	CHEMBL1155526	1	Scientific Literature	J. Med. Chem.	2010	CHEMBL3307715
CHEMBL402575		0	455.55	0	4.69	42	CC1CN(c2ncccc2C(F)(F)F)CC(C)N1S(=O)(=O)c1ccc(C(C)(C)C)cc1	IC50	'='	62.0	nM	7.21			UO_0000065	15.82	0.32	2.52	13.47	False	CHEMBL923794	Inhibition of human recombinant 11beta-HSD1 assessed as conversion of [3H]cortisone to [3H]cortisol by SPA assay	B	BAO_0000357	single protein format	Homo sapiens	None	None	None	None	CHEMBL4235	11-beta-hydroxysteroid dehydrogenase 1	Homo sapiens	SINGLE PROTEIN	CHEMBL1145590	1	Scientific Literature	Bioorg. Med. Chem. Lett.	2008	None
CHEMBL256728		0	455.55	0	4.69	41	CC(C)(C)c1ccc(S(=O)(=O)N2CCN(c3ncccc3C(F)(F)F)CC2(C)C)cc1	IC50	'='	58.0	nM	7.24			UO_0000065	15.89	0.32	2.55	13.52	False	CHEMBL923794	Inhibition of human recombinant 11beta-HSD1 assessed as conversion of [3H]cortisone to [3H]cortisol by SPA assay	B	BAO_0000357	single protein format	Homo sapiens	None	None	None	None	CHEMBL4235	11-beta-hydroxysteroid dehydrogenase 1	Homo sapiens	SINGLE PROTEIN	CHEMBL1145590	1	Scientific Literature	Bioorg. Med. Chem. Lett.	2008	None
CHEMBL404427		0	376.50	0	3.63	31	CC(C)(C)c1ccc(S(=O)(=O)N2CCN(c3ccccc3F)CC2)cc1	IC50	'='	106.0	nM	6.97			UO_0000065	18.53	0.37	3.34	17.17	False	CHEMBL923794	Inhibition of human recombinant 11beta-HSD1 assessed as conversion of [3H]cortisone to [3H]cortisol by SPA assay	B	BAO_0000357	single protein format	Homo sapiens	None	None	None	None	CHEMBL4235	11-beta-hydroxysteroid dehydrogenase 1	Homo sapiens	SINGLE PROTEIN	CHEMBL1145590	1	Scientific Literature	Bioorg. Med. Chem. Lett.	2008	None
CHEMBL404906		0	396.39	0	2.48	16	N#Cc1ccc(S(=O)(=O)N2CCN(c3ncccc3C(F)(F)F)CC2)cc1	IC50	'='	50.0	nM	7.30			UO_0000065	18.42	0.37	4.82	9.45	False	CHEMBL923794	Inhibition of human recombinant 11beta-HSD1 assessed as conversion of [3H]cortisone to [3H]cortisol by SPA assay	B	BAO_0000357	single protein format	Homo sapiens	None	None	None	None	CHEMBL4235	11-beta-hydroxysteroid dehydrogenase 1	Homo sapiens	SINGLE PROTEIN	CHEMBL1145590	1	Scientific Literature	Bioorg. Med. Chem. Lett.	2008	None
CHEMBL1800763		0	404.34	1	6.19	11	Clc1cccc(Cl)c1COCc1cccn2c(C3CCCCCC3)nnc12	IC50	'='	34.0	nM	7.47			UO_0000065	18.47	0.38	1.28	18.95	False	CHEMBL1804458	Inhibition of human 11beta-HSD-1 expressed in HEK293 cells assessed as [3H]cortisol level by scintillation proximity assay	B	BAO_0000219	cell-based format	Homo sapiens	None	None	HEK293	None	CHEMBL4235	11-beta-hydroxysteroid dehydrogenase 1	Homo sapiens	SINGLE PROTEIN	CHEMBL1800042	1	Scientific Literature	Bioorg. Med. Chem. Lett.	2011	CHEMBL3307715
CHEMBL551973		0	424.59	0	4.92	18	COc1ccc(NC(=O)CC2(CC(=O)NC3C4CC5CC(C4)CC3C5)CCCC2)cc1	IC50	'='	48.0	nM	7.32			UO_0000065	17.24	0.32	2.40	10.85	False	CHEMBL1030305	Inhibition of human recombinant 11beta-HSD1 expressed in Escherichia coli assessed as cortisol level after 150 mins by HTRF assay	B	BAO_0000019	assay format	Homo sapiens	None	None	None	None	CHEMBL4235	11-beta-hydroxysteroid dehydrogenase 1	Homo sapiens	SINGLE PROTEIN	CHEMBL1151906	1	Scientific Literature	Bioorg. Med. Chem. Lett.	2009	None
CHEMBL560250		0	409.57	0	3.98	20	O=C(CC1(CC(=O)NC2C3CC4CC(C3)CC2C4)CCCC1)NCc1ccccn1	IC50	'='	16.0	nM	7.80			UO_0000065	19.03	0.35	3.82	10.97	False	CHEMBL1030305	Inhibition of human recombinant 11beta-HSD1 expressed in Escherichia coli assessed as cortisol level after 150 mins by HTRF assay	B	BAO_0000019	assay format	Homo sapiens	None	None	None	None	CHEMBL4235	11-beta-hydroxysteroid dehydrogenase 1	Homo sapiens	SINGLE PROTEIN	CHEMBL1151906	1	Scientific Literature	Bioorg. Med. Chem. Lett.	2009	None
CHEMBL1095047		0	276.42	0	2.41	4, PF-877423	CCN1CCC[C@@H]1C(=O)NC1C2CC3CC(C2)CC1C3	Ki	'='	1.4	nM	8.85			UO_0000065	32.03	0.60	6.44	27.38	False	CHEMBL1105681	Inhibition of human 11-beta-HSD1	B	BAO_0000357	single protein format	Homo sapiens	None	None	None	None	CHEMBL4235	11-beta-hydroxysteroid dehydrogenase 1	Homo sapiens	SINGLE PROTEIN	CHEMBL1157918	1	Scientific Literature	Bioorg. Med. Chem. Lett.	2010	None
CHEMBL1098131		0	316.49	0	3.19	16	O=C(NC1C2CC3CC(C2)CC1C3)[C@H]1CCCN1CC1CCC1	Ki(app)						Not Determined						False	CHEMBL1105681	Inhibition of human 11-beta-HSD1	B	BAO_0000357	single protein format	Homo sapiens	None	None	None	None	CHEMBL4235	11-beta-hydroxysteroid dehydrogenase 1	Homo sapiens	SINGLE PROTEIN	CHEMBL1157918	1	Scientific Literature	Bioorg. Med. Chem. Lett.	2010	None
CHEMBL562447		0	296.75	0	3.10	7	O=C(O)CC1(CC(=O)Nc2cnccc2Cl)CCCC1	Inhibition	'='	0.0	%				UO_0000187					False	CHEMBL1030303	Inhibition of human 11beta-HSD1 at 1 uM	B	BAO_0000357	single protein format	Homo sapiens	None	None	None	None	CHEMBL4235	11-beta-hydroxysteroid dehydrogenase 1	Homo sapiens	SINGLE PROTEIN	CHEMBL1151906	1	Scientific Literature	Bioorg. Med. Chem. Lett.	2009	None
CHEMBL552160		0	376.50	0	2.47	32	CC(C)(CC(=O)NC1CC1)CC(=O)N[C@H]1C2CC3CC1C[C@](C(=O)O)(C3)C2	IC50	'>'	1000.0	nM				UO_0000065					False	CHEMBL1030305	Inhibition of human recombinant 11beta-HSD1 expressed in Escherichia coli assessed as cortisol level after 150 mins by HTRF assay	B	BAO_0000019	assay format	Homo sapiens	None	None	None	None	CHEMBL4235	11-beta-hydroxysteroid dehydrogenase 1	Homo sapiens	SINGLE PROTEIN	CHEMBL1151906	1	Scientific Literature	Bioorg. Med. Chem. Lett.	2009	None
CHEMBL402545		0	405.92	0	4.28	38	CC(C)(Oc1ccc(Cl)cc1)C(=O)N[C@H]1C2CC3CC1C[C@](CC(=O)O)(C3)C2	IC50	'='	44.67	nM	7.35			UO_0000065	18.11	0.36	3.07	9.72	False	CHEMBL934096	Inhibition of 11beta-HSD1	B	BAO_0000357	single protein format	None	None	None	None	None	CHEMBL4235	11-beta-hydroxysteroid dehydrogenase 1	Homo sapiens	SINGLE PROTEIN	CHEMBL1144041	1	Scientific Literature	Bioorg. Med. Chem. Lett.	2008	None
CHEMBL218247		0	467.54	0	2.70	24	CC(C)(C(=O)NC12CCC(C(N)=O)(CC1)CC2)N1CCN(c2ccc(C(F)(F)F)cn2)CC1	IC50	'='	22.91	nM	7.64			UO_0000065	16.34	0.32	4.94	8.34	False	CHEMBL934096	Inhibition of 11beta-HSD1	B	BAO_0000357	single protein format	None	None	None	None	None	CHEMBL4235	11-beta-hydroxysteroid dehydrogenase 1	Homo sapiens	SINGLE PROTEIN	CHEMBL1144041	1	Scientific Literature	Bioorg. Med. Chem. Lett.	2008	None
CHEMBL403215		0	366.47	0	2.03	48	CC(C)(C(=O)N[C@H]1C2CC3CC1C[C@](C(N)=O)(C3)C2)c1ccc(C#N)cn1	IC50	'='	14.13	nM	7.85			UO_0000065	21.42	0.40	5.82	7.21	False	CHEMBL934096	Inhibition of 11beta-HSD1	B	BAO_0000357	single protein format	None	None	None	None	None	CHEMBL4235	11-beta-hydroxysteroid dehydrogenase 1	Homo sapiens	SINGLE PROTEIN	CHEMBL1144041	1	Scientific Literature	Bioorg. Med. Chem. Lett.	2008	None
CHEMBL471998		0	508.62	2	6.62	26	COC(C(=O)Nc1ccc(-c2ccc(NC(=O)C(OC)c3ccccc3)c(C)c2)cc1C)c1ccccc1	IC50						Not Determined						False	CHEMBL954745	Inhibition of human recombinant 11beta-HSD1 expressed in HEK293 cell lysate assessed as conversion of radiolabeled estrone to estradiol	B	BAO_0000219	cell-based format	Homo sapiens	None	None	HEK293	None	CHEMBL4235	11-beta-hydroxysteroid dehydrogenase 1	Homo sapiens	SINGLE PROTEIN	CHEMBL1157467	1	Scientific Literature	J. Med. Chem.	2008	CHEMBL3307715
CHEMBL2158007		0	347.48	0	2.65	2	CCCSc1ncncc1C(=O)N[C@H]1C2CC3CC1C[C@](O)(C3)C2	IC50	'='	9.0	nM	8.05			UO_0000065	23.15	0.46	5.40	10.71	False	CHEMBL2161684	Inhibition of human 11betaHSD1 by HTRF assay	B	BAO_0000357	single protein format	Homo sapiens	None	None	None	None	CHEMBL4235	11-beta-hydroxysteroid dehydrogenase 1	Homo sapiens	SINGLE PROTEIN	CHEMBL2157961	1	Scientific Literature	Bioorg. Med. Chem. Lett.	2012	None
CHEMBL2158468		0	389.57	0	3.32	7	CCCSc1nc(N(C)C)ccc1C(=O)N[C@H]1C2CC3CC1C[C@](O)(C3)C2	IC50	'='	2.0	nM	8.70			UO_0000065	22.33	0.44	5.38	13.29	False	CHEMBL2161684	Inhibition of human 11betaHSD1 by HTRF assay	B	BAO_0000357	single protein format	Homo sapiens	None	None	None	None	CHEMBL4235	11-beta-hydroxysteroid dehydrogenase 1	Homo sapiens	SINGLE PROTEIN	CHEMBL2157961	1	Scientific Literature	Bioorg. Med. Chem. Lett.	2012	None
CHEMBL2159643		0	298.43	0	3.56	27	Cc1cccc(CN(C)C(=O)C23CC4CC(CC(C4)C2)C3)n1	Inhibition	'='	48.0	%				UO_0000187					False	CHEMBL2162050	Inhibition of human 11beta-HSD1 expressed in HEK293 cells assessed as conversion of [3H]cortisone to [3H]cortisol at 1 uM after 2 hrs by scintillation counting	B	BAO_0000219	cell-based format	Homo sapiens	None	None	HEK293	None	CHEMBL4235	11-beta-hydroxysteroid dehydrogenase 1	Homo sapiens	SINGLE PROTEIN	CHEMBL2157887	1	Scientific Literature	Bioorg. Med. Chem.	2012	CHEMBL3307715
CHEMBL2070318		0	381.91	0	4.82	23	Cc1[nH]c2ncccc2c1C1CCN(C(=O)C(C)(C)c2ccc(Cl)cc2)C1	IC50	'='	12.0	nM	7.92			UO_0000065	20.74	0.40	3.10	16.17	False	CHEMBL2071773	Inhibition of human recombinant 11beta-HSD1 expressed in Escherichia coli assessed as conversion of cortisone to cortisol level after 150 mins by HTRF assay	B	BAO_0000019	assay format	Homo sapiens	None	None	None	None	CHEMBL4235	11-beta-hydroxysteroid dehydrogenase 1	Homo sapiens	SINGLE PROTEIN	CHEMBL2069219	1	Scientific Literature	Bioorg. Med. Chem. Lett.	2012	None
CHEMBL2070229		0	365.86	0	4.26	15	O=C(N1CCC(c2c[nH]c3ncccc23)C1)C1(c2ccc(Cl)cc2)CC1	IC50	'='	4.0	nM	8.40			UO_0000065	22.95	0.44	4.14	17.14	False	CHEMBL2071773	Inhibition of human recombinant 11beta-HSD1 expressed in Escherichia coli assessed as conversion of cortisone to cortisol level after 150 mins by HTRF assay	B	BAO_0000019	assay format	Homo sapiens	None	None	None	None	CHEMBL4235	11-beta-hydroxysteroid dehydrogenase 1	Homo sapiens	SINGLE PROTEIN	CHEMBL2069219	1	Scientific Literature	Bioorg. Med. Chem. Lett.	2012	None
CHEMBL2177604		0	405.50	0	4.00	22	O=C(O)c1ccc(-n2ncc(C(=O)NC3C4CC5CC(C4)CC3C5)c2C2CC2)cc1	IC50	'='	21.0	nM	7.68			UO_0000065	18.93	0.35	3.68	9.12	False	CHEMBL2184996	Inhibition of N-terminal 6-His tagged full length human 11betaHSD1 incubated for 25 mins by HTRF assay	B	BAO_0000357	single protein format	Homo sapiens	None	None	None	None	CHEMBL4235	11-beta-hydroxysteroid dehydrogenase 1	Homo sapiens	SINGLE PROTEIN	CHEMBL2177022	1	Scientific Literature	J. Med. Chem.	2012	None
CHEMBL2177618		0	505.59	1	4.99	12	CCCSc1c(C(=O)N[C@H]2C3CC4CC2C[C@](OC(F)F)(C4)C3)cnn1-c1ccc(C(=O)O)cc1	IC50	'='	12.0	nM	7.92			UO_0000065	15.67	0.31	2.93	8.48	False	CHEMBL2184996	Inhibition of N-terminal 6-His tagged full length human 11betaHSD1 incubated for 25 mins by HTRF assay	B	BAO_0000357	single protein format	Homo sapiens	None	None	None	None	CHEMBL4235	11-beta-hydroxysteroid dehydrogenase 1	Homo sapiens	SINGLE PROTEIN	CHEMBL2177022	1	Scientific Literature	J. Med. Chem.	2012	None
CHEMBL509749		0	317.41	0	2.37	33d	C[C@H](NC1=NC(=O)C(C)(C(C)(C)O)S1)c1ccc(C#N)cc1	Ki	'='	6500.0	nM	5.19			UO_0000065	16.34	0.32	2.82	6.07	False	CHEMBL1012778	Inhibition of human recombinant 11beta-HSD1 expressed in Escherichia coli using [3H]cortisone by scintillation proximity assay	B	BAO_0000019	assay format	Homo sapiens	None	None	None	None	CHEMBL4235	11-beta-hydroxysteroid dehydrogenase 1	Homo sapiens	SINGLE PROTEIN	CHEMBL1151735	1	Scientific Literature	J. Med. Chem.	2008	None
CHEMBL456539		0	310.39	0	2.64	(R)-33a	C[C@H](NC1=NC(=O)[C@@](C)(C(C)(C)O)S1)c1ccc(F)cc1	IC50	'='	300.0	nM	6.52			UO_0000065	21.02	0.42	3.88	10.57	False	CHEMBL1013588	Inhibition of human 11beta-HSD1 expressed in CHO cells assessed as conversion of cortisone to cortisol by ELISA	B	BAO_0000219	cell-based format	Homo sapiens	None	None	CHO	None	CHEMBL4235	11-beta-hydroxysteroid dehydrogenase 1	Homo sapiens	SINGLE PROTEIN	CHEMBL1151735	1	Scientific Literature	J. Med. Chem.	2008	CHEMBL3308072
CHEMBL2021500		0	474.50	1	5.60	14	C[C@@](O)(c1ccc(C(=O)N(C2CC2)[C@H]2CC[C@@](C#N)(c3ccc(F)cc3)CC2)cc1)C(F)(F)F	IC50	'='	11.0	nM	7.96			UO_0000065	16.77	0.32	2.36	12.37	False	CHEMBL1018653	Inhibition of FLAG-tagged full length human 11beta-HSD1 expressed in baculovirus-infected Trichoplusia ni Hi5 cells assessed as reduction of [3H]cortisone to [3H]cortisol by scintillation proximity assay in presence of NADPH	B	BAO_0000219	cell-based format	Homo sapiens	None	None	BTI-TN-5B1-4	None	CHEMBL4235	11-beta-hydroxysteroid dehydrogenase 1	Homo sapiens	SINGLE PROTEIN	CHEMBL1152882	1	Scientific Literature	Bioorg. Med. Chem. Lett.	2009	CHEMBL3833782
CHEMBL373257		0	497.50	1	6.23	chart 1, Merck	Cn1c(-c2ccccc2C(F)(F)F)nnc1C12CCC(c3nc(-c4ccc(F)cc4)no3)(CC1)CC2	IC50	'='	2.2	nM	8.66	Potential transcription error		UO_0000065					True	CHEMBL1013588	Inhibition of human 11beta-HSD1 expressed in CHO cells assessed as conversion of cortisone to cortisol by ELISA	B	BAO_0000219	cell-based format	Homo sapiens	None	None	CHO	None	CHEMBL4235	11-beta-hydroxysteroid dehydrogenase 1	Homo sapiens	SINGLE PROTEIN	CHEMBL1151735	1	Scientific Literature	J. Med. Chem.	2008	CHEMBL3308072
CHEMBL2338250		0	423.53	0	4.07	24	CC1(C)CCN([C@H]2C3CC4CC2C[C@@](O)(C4)C3)C(=O)c2cnn(-c3cccc(F)c3)c21	IC50	'='	6.7	nM	8.17			UO_0000065	19.30	0.36	4.10	14.01	False	CHEMBL2342884	Inhibition of 11beta-HSD1 in human liver microsomes using cortisone and NADPH as substrate by HTRF assay	B	BAO_0000251	microsome format	Homo sapiens	CHEMBL3559723	Liver	None	Microsome	CHEMBL4235	11-beta-hydroxysteroid dehydrogenase 1	Homo sapiens	SINGLE PROTEIN	CHEMBL2331131	1	Scientific Literature	Bioorg. Med. Chem. Lett.	2013	None
CHEMBL517865		0	372.47	0	3.56	29	C[C@H](NC1=NC(=O)C(C)(c2ccc(CCO)cc2)S1)c1ccc(F)cc1	Ki	'='	79.0	nM	7.10			UO_0000065	19.07	0.37	3.54	11.51	False	CHEMBL1012778	Inhibition of human recombinant 11beta-HSD1 expressed in Escherichia coli using [3H]cortisone by scintillation proximity assay	B	BAO_0000019	assay format	Homo sapiens	None	None	None	None	CHEMBL4235	11-beta-hydroxysteroid dehydrogenase 1	Homo sapiens	SINGLE PROTEIN	CHEMBL1151735	1	Scientific Literature	J. Med. Chem.	2008	None
CHEMBL509257		0	439.56	0	4.69	12c	C[C@H](NC1=NC(=O)C(C)(c2ccc(C(=O)NC3CCCC3)cc2)S1)c1ccc(F)cc1	Ki	'='	120.0	nM	6.92			UO_0000065	15.74	0.30	2.23	9.81	False	CHEMBL1012778	Inhibition of human recombinant 11beta-HSD1 expressed in Escherichia coli using [3H]cortisone by scintillation proximity assay	B	BAO_0000019	assay format	Homo sapiens	None	None	None	None	CHEMBL4235	11-beta-hydroxysteroid dehydrogenase 1	Homo sapiens	SINGLE PROTEIN	CHEMBL1151735	1	Scientific Literature	J. Med. Chem.	2008	None
CHEMBL463775		0	372.42	0	3.72	11	C[C@H](NC1=NC(=O)C(C)(c2ccc(C(=O)O)cc2)S1)c1ccc(F)cc1	Ki	'='	3500.0	nM	5.46			UO_0000065	14.65	0.29	1.74	6.93	False	CHEMBL1012778	Inhibition of human recombinant 11beta-HSD1 expressed in Escherichia coli using [3H]cortisone by scintillation proximity assay	B	BAO_0000019	assay format	Homo sapiens	None	None	None	None	CHEMBL4235	11-beta-hydroxysteroid dehydrogenase 1	Homo sapiens	SINGLE PROTEIN	CHEMBL1151735	1	Scientific Literature	J. Med. Chem.	2008	None
CHEMBL510937		0	425.53	0	4.26	12e	C[C@H](NC1=NC(=O)C(C)(c2ccc(C(=O)N3CCCC3)cc2)S1)c1ccc(F)cc1	Ki	'='	28.0	nM	7.55			UO_0000065	17.75	0.34	3.29	12.23	False	CHEMBL1012778	Inhibition of human recombinant 11beta-HSD1 expressed in Escherichia coli using [3H]cortisone by scintillation proximity assay	B	BAO_0000019	assay format	Homo sapiens	None	None	None	None	CHEMBL4235	11-beta-hydroxysteroid dehydrogenase 1	Homo sapiens	SINGLE PROTEIN	CHEMBL1151735	1	Scientific Literature	J. Med. Chem.	2008	None
CHEMBL257779		0	356.35	0	4.66	35	Cn1c(-c2ccccc2C(F)(F)F)nnc1-c1cccc2c1ccn2C	IC50	'='	0.98	nM	9.01			UO_0000065	25.28	0.47	4.35	25.28	False	CHEMBL932361	Inhibition of human 11beta-HSD1 expressed in CHO-K1 cells	B	BAO_0000219	cell-based format	Homo sapiens	None	None	CHO-K1	None	CHEMBL4235	11-beta-hydroxysteroid dehydrogenase 1	Homo sapiens	SINGLE PROTEIN	CHEMBL1145634	1	Scientific Literature	Bioorg. Med. Chem. Lett.	2008	CHEMBL3307512
CHEMBL2177110		0	387.51	0	4.14	7	CCCSc1c(C(=O)NC2CCCCC2)cnn1-c1cccc(C(=O)O)c1	IC50	'='	160.0	nM	6.80			UO_0000065	17.54	0.34	2.66	8.07	False	CHEMBL2184996	Inhibition of N-terminal 6-His tagged full length human 11betaHSD1 incubated for 25 mins by HTRF assay	B	BAO_0000357	single protein format	Homo sapiens	None	None	None	None	CHEMBL4235	11-beta-hydroxysteroid dehydrogenase 1	Homo sapiens	SINGLE PROTEIN	CHEMBL2177022	1	Scientific Literature	J. Med. Chem.	2012	None
CHEMBL239420		0	234.32	0	2.75	1	CC(C)C1SC(Nc2ccccc2)=NC1=O	Ki	'='	110.0	nM	6.96			UO_0000065	29.70	0.59	4.21	16.78	False	CHEMBL900939	Inhibition of human 11-beta-HSD1 by SPA	B	BAO_0000357	single protein format	Homo sapiens	None	None	None	None	CHEMBL4235	11-beta-hydroxysteroid dehydrogenase 1	Homo sapiens	SINGLE PROTEIN	CHEMBL1137603	1	Scientific Literature	Bioorg. Med. Chem. Lett.	2007	None
CHEMBL239420		0	234.32	0	2.75	1	CC(C)C1SC(Nc2ccccc2)=NC1=O	IC50	'='	310.0	nM	6.51			UO_0000065	27.78	0.56	3.76	15.70	False	CHEMBL900940	Inhibition of human 11-beta-HSD1 in CHO cells assessed as conversion of cortisone to cortisol	B	BAO_0000219	cell-based format	Homo sapiens	None	None	CHO	None	CHEMBL4235	11-beta-hydroxysteroid dehydrogenase 1	Homo sapiens	SINGLE PROTEIN	CHEMBL1137603	1	Scientific Literature	Bioorg. Med. Chem. Lett.	2007	CHEMBL3308072
CHEMBL238312		0	303.21	0	4.06	10	CC(C)C1SC(Nc2ccc(Cl)cc2Cl)=NC1=O	Ki	'='	18.0	nM	7.75			UO_0000065	25.54	0.59	3.68	18.68	False	CHEMBL900939	Inhibition of human 11-beta-HSD1 by SPA	B	BAO_0000357	single protein format	Homo sapiens	None	None	None	None	CHEMBL4235	11-beta-hydroxysteroid dehydrogenase 1	Homo sapiens	SINGLE PROTEIN	CHEMBL1137603	1	Scientific Literature	Bioorg. Med. Chem. Lett.	2007	None
CHEMBL396617		0	252.31	0	2.89	3	CC(C)C1SC(Nc2ccccc2F)=NC1=O	Ki	'='	17.0	nM	7.77			UO_0000065	30.79	0.62	4.88	18.74	False	CHEMBL900939	Inhibition of human 11-beta-HSD1 by SPA	B	BAO_0000357	single protein format	Homo sapiens	None	None	None	None	CHEMBL4235	11-beta-hydroxysteroid dehydrogenase 1	Homo sapiens	SINGLE PROTEIN	CHEMBL1137603	1	Scientific Literature	Bioorg. Med. Chem. Lett.	2007	None
CHEMBL235762		0	268.77	0	3.41	2	CC(C)C1SC(Nc2ccccc2Cl)=NC1=O	Ki	'='	7.2	nM	8.14			UO_0000065	30.30	0.65	4.73	19.64	False	CHEMBL900939	Inhibition of human 11-beta-HSD1 by SPA	B	BAO_0000357	single protein format	Homo sapiens	None	None	None	None	CHEMBL4235	11-beta-hydroxysteroid dehydrogenase 1	Homo sapiens	SINGLE PROTEIN	CHEMBL1137603	1	Scientific Literature	Bioorg. Med. Chem. Lett.	2007	None
CHEMBL236999		0	252.31	0	2.89	7	CC(C)C1SC(Nc2ccc(F)cc2)=NC1=O	IC50	'='	230.0	nM	6.64			UO_0000065	26.31	0.53	3.75	16.01	False	CHEMBL900940	Inhibition of human 11-beta-HSD1 in CHO cells assessed as conversion of cortisone to cortisol	B	BAO_0000219	cell-based format	Homo sapiens	None	None	CHO	None	CHEMBL4235	11-beta-hydroxysteroid dehydrogenase 1	Homo sapiens	SINGLE PROTEIN	CHEMBL1137603	1	Scientific Literature	Bioorg. Med. Chem. Lett.	2007	CHEMBL3308072
CHEMBL238312		0	303.21	0	4.06	10	CC(C)C1SC(Nc2ccc(Cl)cc2Cl)=NC1=O	IC50	'='	40.0	nM	7.40			UO_0000065	24.40	0.56	3.34	17.84	False	CHEMBL900940	Inhibition of human 11-beta-HSD1 in CHO cells assessed as conversion of cortisone to cortisol	B	BAO_0000219	cell-based format	Homo sapiens	None	None	CHO	None	CHEMBL4235	11-beta-hydroxysteroid dehydrogenase 1	Homo sapiens	SINGLE PROTEIN	CHEMBL1137603	1	Scientific Literature	Bioorg. Med. Chem. Lett.	2007	CHEMBL3308072
CHEMBL238309		0	235.31	0	2.15	14	CC(C)C1SC(Nc2ccccn2)=NC1=O	IC50	'='	1400.0	nM	5.85			UO_0000065	24.88	0.50	3.70	10.77	False	CHEMBL900940	Inhibition of human 11-beta-HSD1 in CHO cells assessed as conversion of cortisone to cortisol	B	BAO_0000219	cell-based format	Homo sapiens	None	None	CHO	None	CHEMBL4235	11-beta-hydroxysteroid dehydrogenase 1	Homo sapiens	SINGLE PROTEIN	CHEMBL1137603	1	Scientific Literature	Bioorg. Med. Chem. Lett.	2007	CHEMBL3308072
CHEMBL240053		0	292.38	0	3.82	23	O=C1N=C(Nc2ccccc2F)SC1C1CCCCC1	IC50	'='	43.0	nM	7.37			UO_0000065	25.20	0.50	3.55	17.77	False	CHEMBL900940	Inhibition of human 11-beta-HSD1 in CHO cells assessed as conversion of cortisone to cortisol	B	BAO_0000219	cell-based format	Homo sapiens	None	None	CHO	None	CHEMBL4235	11-beta-hydroxysteroid dehydrogenase 1	Homo sapiens	SINGLE PROTEIN	CHEMBL1137603	1	Scientific Literature	Bioorg. Med. Chem. Lett.	2007	CHEMBL3308072
CHEMBL392452		0	252.31	0	2.89	R-3	CC(C)[C@H]1SC(Nc2ccccc2F)=NC1=O	IC50	'='	15.0	nM	7.82			UO_0000065	31.01	0.63	4.93	18.87	False	CHEMBL900940	Inhibition of human 11-beta-HSD1 in CHO cells assessed as conversion of cortisone to cortisol	B	BAO_0000219	cell-based format	Homo sapiens	None	None	CHO	None	CHEMBL4235	11-beta-hydroxysteroid dehydrogenase 1	Homo sapiens	SINGLE PROTEIN	CHEMBL1137603	1	Scientific Literature	Bioorg. Med. Chem. Lett.	2007	CHEMBL3308072
CHEMBL238095		0	248.35	0	3.06	4	Cc1ccccc1NC1=NC(=O)C(C(C)C)S1	IC50	'='	1.3	nM	8.89			UO_0000065	35.78	0.71	5.83	21.43	False	CHEMBL900947	Inhibition of human 11-beta-HSD1 in presence of 3% HSA by cell based assay	B	BAO_0000219	cell-based format	Homo sapiens	None	None	None	None	CHEMBL4235	11-beta-hydroxysteroid dehydrogenase 1	Homo sapiens	SINGLE PROTEIN	CHEMBL1137603	1	Scientific Literature	Bioorg. Med. Chem. Lett.	2007	None
CHEMBL516294		0	385.46	0	3.05	15	C[C@H](NC1=NC(=O)C(C)(c2ccc(CC(N)=O)cc2)S1)c1ccc(F)cc1	Ki	'='	84.0	nM	7.08			UO_0000065	18.36	0.36	4.03	8.37	False	CHEMBL1012778	Inhibition of human recombinant 11beta-HSD1 expressed in Escherichia coli using [3H]cortisone by scintillation proximity assay	B	BAO_0000019	assay format	Homo sapiens	None	None	None	None	CHEMBL4235	11-beta-hydroxysteroid dehydrogenase 1	Homo sapiens	SINGLE PROTEIN	CHEMBL1151735	1	Scientific Literature	J. Med. Chem.	2008	None
CHEMBL461878		0	324.42	0	3.03	35	C[C@H](NC1=NC(=O)C(C)(CC(C)(C)O)S1)c1ccc(F)cc1	IC50	'='	310.0	nM	6.51			UO_0000065	20.06	0.40	3.48	10.55	False	CHEMBL1013588	Inhibition of human 11beta-HSD1 expressed in CHO cells assessed as conversion of cortisone to cortisol by ELISA	B	BAO_0000219	cell-based format	Homo sapiens	None	None	CHO	None	CHEMBL4235	11-beta-hydroxysteroid dehydrogenase 1	Homo sapiens	SINGLE PROTEIN	CHEMBL1151735	1	Scientific Literature	J. Med. Chem.	2008	CHEMBL3308072
CHEMBL2440890		0	443.63	0	4.63	4	CC(=O)[C@H]1CC[C@H]2[C@@H]3CCC4=CC(=O)CC[C@]4(C)[C@H]3[C@@H](NCC(=O)OC(C)(C)C)C[C@]12C	Inhibition	'>'	70.0	%				UO_0000187					False	CHEMBL2446790	Inhibition of human recombinant 11beta-HSD1 expressed in HEK293 cells assessed as inhibition of [1,2,-3H]-cortisone to [3H]cortisol preincubated at 10 uM for 10 mins before substrate addition by scintillation counting	B	BAO_0000219	cell-based format	Homo sapiens	None	None	HEK293	None	CHEMBL4235	11-beta-hydroxysteroid dehydrogenase 1	Homo sapiens	SINGLE PROTEIN	CHEMBL2440032	1	Scientific Literature	Bioorg. Med. Chem.	2013	CHEMBL3307715
CHEMBL2440126		0	458.60	0	3.68	7	CCOC(=O)/C(CN[C@H]1C[C@]2(C)[C@@H](C(C)=O)CC[C@H]2[C@@H]2CCC3=CC(=O)CC[C@]3(C)[C@@H]12)=N\O	IC50	'='	640.0	nM	6.19			UO_0000065	13.51	0.26	2.51	5.90	False	CHEMBL2446792	Inhibition of human recombinant 11beta-HSD1 expressed in HEK293 cells assessed as inhibition of [1,2,-3H]-cortisone to [3H]cortisol preincubated for 10 mins before substrate addition by scintillation counting	B	BAO_0000219	cell-based format	Homo sapiens	None	None	HEK293	None	CHEMBL4235	11-beta-hydroxysteroid dehydrogenase 1	Homo sapiens	SINGLE PROTEIN	CHEMBL2440032	1	Scientific Literature	Bioorg. Med. Chem.	2013	CHEMBL3307715
CHEMBL448345		0	453.31	0	4.91	9c	C[C@@H]1CN(c2ccccc2C(F)(F)F)CCN1S(=O)(=O)c1ccc(Cl)c(Cl)c1	IC50	'='	10.0	nM	8.00			UO_0000065	17.65	0.39	3.09	19.69	False	CHEMBL1013098	Inhibition of human 11betaHSD1 expressed in CHO cells by cell based assay	B	BAO_0000219	cell-based format	Homo sapiens	None	None	CHO	None	CHEMBL4235	11-beta-hydroxysteroid dehydrogenase 1	Homo sapiens	SINGLE PROTEIN	CHEMBL1155083	1	Scientific Literature	J. Med. Chem.	2008	CHEMBL3308072
CHEMBL3127874		0	362.50	0	2.97	27	Cc1nc([C@H]2CCCO2)c(C(=O)N[C@H]2C3CC4CC2C[C@](O)(C4)C3)s1	IC50	'='	24.0	nM	7.62			UO_0000065	21.02	0.42	4.65	10.66	False	CHEMBL3132106	Inhibition of N-terminal 6-His-tagged full-length human 11beta-HSD1 assessed as conversion of cortisone to cortisol after 25 mins by competitive HTRF assay	B	BAO_0000357	single protein format	Homo sapiens	None	None	None	None	CHEMBL4235	11-beta-hydroxysteroid dehydrogenase 1	Homo sapiens	SINGLE PROTEIN	CHEMBL3124933	1	Scientific Literature	J. Med. Chem.	2014	None
CHEMBL3127873		0	362.50	0	2.97	26	Cc1nc([C@@H]2CCCO2)c(C(=O)N[C@H]2C3CC4CC2C[C@](O)(C4)C3)s1	IC50	'='	216.0	nM	6.67			UO_0000065	18.39	0.36	3.70	9.33	False	CHEMBL3132106	Inhibition of N-terminal 6-His-tagged full-length human 11beta-HSD1 assessed as conversion of cortisone to cortisol after 25 mins by competitive HTRF assay	B	BAO_0000357	single protein format	Homo sapiens	None	None	None	None	CHEMBL4235	11-beta-hydroxysteroid dehydrogenase 1	Homo sapiens	SINGLE PROTEIN	CHEMBL3124933	1	Scientific Literature	J. Med. Chem.	2014	None
CHEMBL497121		0	435.36	1	6.32	38	Cn1c(-c2ccc(-c3ccccn3)cc2Cl)nnc1C1(c2ccc(Cl)cc2)CCC1	IC50	'='	1.0	nM	9.00			UO_0000065	20.67	0.41	2.68	20.64	False	CHEMBL995584	Inhibition of human 11beta HSD1 by SPA assay	B	BAO_0000357	single protein format	Homo sapiens	None	None	None	None	CHEMBL4235	11-beta-hydroxysteroid dehydrogenase 1	Homo sapiens	SINGLE PROTEIN	CHEMBL1150311	1	Scientific Literature	Bioorg. Med. Chem. Lett.	2008	None
CHEMBL560396		0	325.47	0	3.17	31	COC1CCCN(S(=O)(=O)c2ccc(C(C)(C)C)cc2)CC1	IC50	'='	7.0	nM	8.15			UO_0000065	25.06	0.51	4.98	17.50	False	CHEMBL1055707	Inhibition of human 11beta-HSD1 expressed in Sf9 cells by scintillation proximity assay	B	BAO_0000219	cell-based format	Homo sapiens	None	None	Sf9	None	CHEMBL4235	11-beta-hydroxysteroid dehydrogenase 1	Homo sapiens	SINGLE PROTEIN	CHEMBL1153500	1	Scientific Literature	Bioorg. Med. Chem. Lett.	2009	CHEMBL3308860
CHEMBL384364		0	379.51	0	2.02	22a	N#Cc1cccnc1N1CCN(CC(=O)NC2C3CC4CC(C3)CC2C4)CC1	Ki	'='	14.0	nM	7.85			UO_0000065	20.69	0.38	5.83	10.87	False	CHEMBL909895	Inhibition of human 11beta-HSD1 expressed in Escherichia coli by SPA	B	BAO_0000019	assay format	Homo sapiens	None	None	None	None	CHEMBL4235	11-beta-hydroxysteroid dehydrogenase 1	Homo sapiens	SINGLE PROTEIN	CHEMBL1139224	1	Scientific Literature	J. Med. Chem.	2007	None
CHEMBL218096		0	468.52	0	1.78	(+/-)-22g	CC(C(=O)N[C@H]1C2C[C@]3(O)CC1C[C@](O)(C2)C3)N1CCN(c2ccc(C(F)(F)F)cn2)CC1	IC50	'='	2100.0	nM	5.68			UO_0000065	12.12	0.23	3.90	6.38	False	CHEMBL909897	Inhibition of human 11beta-HSD1 expressed in HEK293 cells by FPIA	B	BAO_0000219	cell-based format	Homo sapiens	None	None	HEK293	None	CHEMBL4235	11-beta-hydroxysteroid dehydrogenase 1	Homo sapiens	SINGLE PROTEIN	CHEMBL1139224	1	Scientific Literature	J. Med. Chem.	2007	CHEMBL3307715
CHEMBL217917		0	388.48	0	2.33	31	CC(C(=O)N[C@H]1C2CC3CC1C[C@](O)(C3)C2)N1CC(Oc2ccccc2F)C1	Ki	'='	5.0	nM	8.30			UO_0000065	21.37	0.40	5.97	13.43	False	CHEMBL909895	Inhibition of human 11beta-HSD1 expressed in Escherichia coli by SPA	B	BAO_0000019	assay format	Homo sapiens	None	None	None	None	CHEMBL4235	11-beta-hydroxysteroid dehydrogenase 1	Homo sapiens	SINGLE PROTEIN	CHEMBL1139224	1	Scientific Literature	J. Med. Chem.	2007	None
CHEMBL375341		0	346.39	0	1.93	28	O=C(CN1CC[C@H](C(F)(F)F)C1)N[C@H]1C2CC3CC1C[C@](O)(C3)C2	Ki	'='	3.0	nM	8.52			UO_0000065	24.60	0.48	6.59	16.21	False	CHEMBL909895	Inhibition of human 11beta-HSD1 expressed in Escherichia coli by SPA	B	BAO_0000019	assay format	Homo sapiens	None	None	None	None	CHEMBL4235	11-beta-hydroxysteroid dehydrogenase 1	Homo sapiens	SINGLE PROTEIN	CHEMBL1139224	1	Scientific Literature	J. Med. Chem.	2007	None
CHEMBL267734		0	480.53	0	3.91	35	CC1(C)C(=O)N([C@H]2C3CC4CC2C[C@](/C(N)=N/O)(C4)C3)CC1COc1ccc(C(F)(F)F)cn1	IC50	'='	19.0	nM	7.72			UO_0000065	16.07	0.31	3.81	7.64	False	CHEMBL856747	Inhibition of human 11beta-HSD1	B	BAO_0000357	single protein format	Homo sapiens	None	None	None	None	CHEMBL4235	11-beta-hydroxysteroid dehydrogenase 1	Homo sapiens	SINGLE PROTEIN	CHEMBL1139681	1	Scientific Literature	Bioorg. Med. Chem. Lett.	2006	None
CHEMBL385777		0	463.58	0	2.81	34	CC1(C)C(=O)N([C@H]2C3CC4CC2C[C@](C(N)=O)(C4)C3)CC1COc1ccc(-n2cncn2)cc1	IC50	'='	41.0	nM	7.39			UO_0000065	15.94	0.30	4.58	7.15	False	CHEMBL856747	Inhibition of human 11beta-HSD1	B	BAO_0000357	single protein format	Homo sapiens	None	None	None	None	CHEMBL4235	11-beta-hydroxysteroid dehydrogenase 1	Homo sapiens	SINGLE PROTEIN	CHEMBL1139681	1	Scientific Literature	Bioorg. Med. Chem. Lett.	2006	None
CHEMBL564870		0	309.79	0	3.38	3	O=C(O)CC1(CC(=O)NCc2ccccc2Cl)CCCC1	Inhibition	'='	22.0	%				UO_0000187					False	CHEMBL1030303	Inhibition of human 11beta-HSD1 at 1 uM	B	BAO_0000357	single protein format	Homo sapiens	None	None	None	None	CHEMBL4235	11-beta-hydroxysteroid dehydrogenase 1	Homo sapiens	SINGLE PROTEIN	CHEMBL1151906	1	Scientific Literature	Bioorg. Med. Chem. Lett.	2009	None
CHEMBL596621		0	364.53	0	4.50	6i	O=C(NC1C2CC3CC(C2)CC1C3)N1CCC2(CCc3ccccc32)CC1	IC50	'='	2.7	nM	8.57			UO_0000065	23.51	0.43	4.07	26.50	False	CHEMBL1073438	Inhibition of 11beta-HSD1 in human adipocytes assessed as conversion of [3H]cortisone to [3H]cortisol after 2 hrs by SPA	B	BAO_0000219	cell-based format	Homo sapiens	None	None	None	None	CHEMBL4235	11-beta-hydroxysteroid dehydrogenase 1	Homo sapiens	SINGLE PROTEIN	CHEMBL1156845	1	Scientific Literature	Bioorg. Med. Chem. Lett.	2010	None
CHEMBL598675		0	422.57	0	4.52	10b	O=C(O)CC1CC2(CCN(C(=O)NC3C4CC5CC(C4)CC3C5)CC2)c2ccccc21	IC50	'='	60.3	nM	7.22			UO_0000065	17.09	0.32	2.70	10.37	False	CHEMBL1073438	Inhibition of 11beta-HSD1 in human adipocytes assessed as conversion of [3H]cortisone to [3H]cortisol after 2 hrs by SPA	B	BAO_0000219	cell-based format	Homo sapiens	None	None	None	None	CHEMBL4235	11-beta-hydroxysteroid dehydrogenase 1	Homo sapiens	SINGLE PROTEIN	CHEMBL1156845	1	Scientific Literature	Bioorg. Med. Chem. Lett.	2010	None
CHEMBL397073		0	488.05	0	4.58	20	CC(C)(Oc1ccc(Cl)cc1)C(=O)N[C@H]1C2CC3CC1C[C@](C(=O)NCc1cncs1)(C3)C2	IC50	'='	27.0	nM	7.57			UO_0000065	15.51	0.31	2.99	9.42	False	CHEMBL902516	Inhibition of human 11beta-HSD1 by SPA	B	BAO_0000357	single protein format	Homo sapiens	None	None	None	None	CHEMBL4235	11-beta-hydroxysteroid dehydrogenase 1	Homo sapiens	SINGLE PROTEIN	CHEMBL1138420	1	Scientific Literature	Bioorg. Med. Chem. Lett.	2007	None
CHEMBL394884		0	386.49	0	2.65	15	COc1ccc(OC(C)(C)C(=O)N[C@H]2C3CC4CC2C[C@](C(N)=O)(C4)C3)cc1	IC50	'='	6.0	nM	8.22			UO_0000065	21.27	0.40	5.57	9.07	True	CHEMBL902516	Inhibition of human 11beta-HSD1 by SPA	B	BAO_0000357	single protein format	Homo sapiens	None	None	None	None	CHEMBL4235	11-beta-hydroxysteroid dehydrogenase 1	Homo sapiens	SINGLE PROTEIN	CHEMBL1138420	1	Scientific Literature	Bioorg. Med. Chem. Lett.	2007	None
CHEMBL251403		0	361.40	0	3.55	9	O=C(c1ccc2ccoc2c1)N1CCC(n2c(=O)[nH]c3ccccc32)CC1	Ki	'='	500.0	nM	6.30			UO_0000065	17.44	0.32	2.75	8.84	False	CHEMBL886262	Inhibition of human 11-beta-HSD1 by SPA	B	BAO_0000357	single protein format	Homo sapiens	None	None	None	None	CHEMBL4235	11-beta-hydroxysteroid dehydrogenase 1	Homo sapiens	SINGLE PROTEIN	CHEMBL1139943	1	Scientific Literature	Bioorg. Med. Chem. Lett.	2007	None
CHEMBL2177606		0	433.55	0	4.78	24	O=C(O)c1ccc(-n2ncc(C(=O)NC3C4CC5CC(C4)CC3C5)c2C2CCCC2)cc1	IC50	'='	9.0	nM	8.05			UO_0000065	18.56	0.34	3.27	9.55	False	CHEMBL2184996	Inhibition of N-terminal 6-His tagged full length human 11betaHSD1 incubated for 25 mins by HTRF assay	B	BAO_0000357	single protein format	Homo sapiens	None	None	None	None	CHEMBL4235	11-beta-hydroxysteroid dehydrogenase 1	Homo sapiens	SINGLE PROTEIN	CHEMBL2177022	1	Scientific Literature	J. Med. Chem.	2012	None
CHEMBL2070224		0	348.42	0	4.35	10	O=C(N1CCC(c2c[nH]c3ccc(F)cc23)C1)C1(c2ccccc2)CC1	IC50	'='	430.0	nM	6.37			UO_0000065	18.27	0.33	2.02	17.64	False	CHEMBL2071773	Inhibition of human recombinant 11beta-HSD1 expressed in Escherichia coli assessed as conversion of cortisone to cortisol level after 150 mins by HTRF assay	B	BAO_0000019	assay format	Homo sapiens	None	None	None	None	CHEMBL4235	11-beta-hydroxysteroid dehydrogenase 1	Homo sapiens	SINGLE PROTEIN	CHEMBL2069219	1	Scientific Literature	Bioorg. Med. Chem. Lett.	2012	None
CHEMBL469157		0	282.45	0	3.88	7a	CCC1(CC)SC(NC2CCCCCCC2)=NC1=O	Ki	'='	26.0	nM	7.58			UO_0000065	26.85	0.55	3.71	18.29	False	CHEMBL955040	Binding affinity to human 11beta HSD1 expressed in Escherichia coli by scintillation proximity assay	B	BAO_0000019	assay format	Homo sapiens	None	None	None	None	CHEMBL4235	11-beta-hydroxysteroid dehydrogenase 1	Homo sapiens	SINGLE PROTEIN	CHEMBL1150276	1	Scientific Literature	J. Med. Chem.	2008	None
CHEMBL524040		0	388.90	1	5.40	33	Cn1c(-c2ccc(-n3cccc3)cc2)nnc1C1(c2ccc(Cl)cc2)CCC1	IC50	'='	3.0	nM	8.52			UO_0000065	21.92	0.42	3.12	23.91	False	CHEMBL995584	Inhibition of human 11beta HSD1 by SPA assay	B	BAO_0000357	single protein format	Homo sapiens	None	None	None	None	CHEMBL4235	11-beta-hydroxysteroid dehydrogenase 1	Homo sapiens	SINGLE PROTEIN	CHEMBL1150311	1	Scientific Literature	Bioorg. Med. Chem. Lett.	2008	None
CHEMBL494637		0	389.89	0	4.79	32	Cn1c(-c2ccc(-n3ccnc3)cc2)nnc1C1(c2ccc(Cl)cc2)CCC1	IC50	'='	3.5	nM	8.46			UO_0000065	21.69	0.41	3.67	17.42	False	CHEMBL995584	Inhibition of human 11beta HSD1 by SPA assay	B	BAO_0000357	single protein format	Homo sapiens	None	None	None	None	CHEMBL4235	11-beta-hydroxysteroid dehydrogenase 1	Homo sapiens	SINGLE PROTEIN	CHEMBL1150311	1	Scientific Literature	Bioorg. Med. Chem. Lett.	2008	None
CHEMBL2036427		0	446.57	0	1.24	13c	NC(=O)[C@]12CC3CC(C1)[C@@H](NC(=O)CN1CCCN(c4ccccc4)S1(=O)=O)C(C3)C2	IC50	'='	17.0	nM	7.77			UO_0000065	17.40	0.34	6.53	6.89	False	CHEMBL2039558	Inhibition of human 11beta-HSD1 expressed in CHO-K1 cells using cortisone as substrate after 3 hrs by HTRF assay	B	BAO_0000219	cell-based format	Homo sapiens	None	None	CHO-K1	None	CHEMBL4235	11-beta-hydroxysteroid dehydrogenase 1	Homo sapiens	SINGLE PROTEIN	CHEMBL2034946	1	Scientific Literature	ACS Med. Chem. Lett.	2012	CHEMBL3307512
CHEMBL2036234		0	563.94	1	3.45	18e	CC1CN(CC(=O)N[C@H]2C3CC4CC2C[C@](C(N)=O)(C4)C3)S(=O)(=O)N(c2c(Cl)cc(Cl)cc2Cl)C1	IC50	'='	1.0	nM	9.00			UO_0000065	15.96	0.35	5.55	7.98	True	CHEMBL2039558	Inhibition of human 11beta-HSD1 expressed in CHO-K1 cells using cortisone as substrate after 3 hrs by HTRF assay	B	BAO_0000219	cell-based format	Homo sapiens	None	None	CHO-K1	None	CHEMBL4235	11-beta-hydroxysteroid dehydrogenase 1	Homo sapiens	SINGLE PROTEIN	CHEMBL2034946	1	Scientific Literature	ACS Med. Chem. Lett.	2012	CHEMBL3307512
CHEMBL2036236		0	575.95	1	3.59	18g	NC(=O)[C@]12CC3CC(C1)[C@@H](NC(=O)CN1CC4(CC4)CN(c4c(Cl)cc(Cl)cc4Cl)S1(=O)=O)C(C3)C2	IC50	'='	5.0	nM	8.30			UO_0000065	14.41	0.31	4.71	7.36	False	CHEMBL2039558	Inhibition of human 11beta-HSD1 expressed in CHO-K1 cells using cortisone as substrate after 3 hrs by HTRF assay	B	BAO_0000219	cell-based format	Homo sapiens	None	None	CHO-K1	None	CHEMBL4235	11-beta-hydroxysteroid dehydrogenase 1	Homo sapiens	SINGLE PROTEIN	CHEMBL2034946	1	Scientific Literature	ACS Med. Chem. Lett.	2012	CHEMBL3307512
CHEMBL2338259		0	383.54	0	3.72	5d	O=C1c2cnn(C3CCCCC3)c2CCCN1[C@H]1C2CC3CC1C[C@@](O)(C3)C2	IC50	'='	54.4	nM	7.26			UO_0000065	18.94	0.35	3.54	12.45	False	CHEMBL2342884	Inhibition of 11beta-HSD1 in human liver microsomes using cortisone and NADPH as substrate by HTRF assay	B	BAO_0000251	microsome format	Homo sapiens	CHEMBL3559723	Liver	None	Microsome	CHEMBL4235	11-beta-hydroxysteroid dehydrogenase 1	Homo sapiens	SINGLE PROTEIN	CHEMBL2331131	1	Scientific Literature	Bioorg. Med. Chem. Lett.	2013	None
CHEMBL207413	ACETOXOLONE	0	512.73	2	6.98	1c	CC(=O)O[C@H]1CC[C@@]2(C)[C@@H](CC[C@]3(C)[C@@H]2C(=O)C=C2[C@@H]4C[C@@](C)(C(=O)O)CC[C@]4(C)CC[C@]23C)C1(C)C	IC50	'='	7100.0	nM	5.15			UO_0000065	10.04	0.19	-1.83	6.38	False	CHEMBL1693468	Inhibition of human recombinant 11beta-HSD1 expressed in HEK293 cells assessed as conversion of [1,2-[3H]cortisone to cortisol after 10 mins by scintillation counting	B	BAO_0000219	cell-based format	Homo sapiens	None	None	HEK293	None	CHEMBL4235	11-beta-hydroxysteroid dehydrogenase 1	Homo sapiens	SINGLE PROTEIN	CHEMBL1687943	1	Scientific Literature	Bioorg. Med. Chem.	2011	CHEMBL3307715
CHEMBL1689172		0	554.73	2	6.18	26	CC1(C)[C@@H](Oc2noc(=O)[nH]2)CC[C@@]2(C)[C@H]1CC[C@]1(C)[C@@H]2C(=O)C=C2[C@@H]3C[C@@](C)(C(=O)O)CC[C@]3(C)CC[C@]21C	IC50	'='	140.0	nM	6.85			UO_0000065	12.36	0.23	0.67	5.60	False	CHEMBL1693468	Inhibition of human recombinant 11beta-HSD1 expressed in HEK293 cells assessed as conversion of [1,2-[3H]cortisone to cortisol after 10 mins by scintillation counting	B	BAO_0000219	cell-based format	Homo sapiens	None	None	HEK293	None	CHEMBL4235	11-beta-hydroxysteroid dehydrogenase 1	Homo sapiens	SINGLE PROTEIN	CHEMBL1687943	1	Scientific Literature	Bioorg. Med. Chem.	2011	CHEMBL3307715
CHEMBL549609		0	365.90	0	4.88	2	O=C(N1CCCC2(CCc3ccccc32)C1)C1(c2ccc(Cl)cc2)CC1	IC50	'='	94.0	nM	7.03			UO_0000065	19.20	0.37	2.15	34.60	False	CHEMBL1031312	Inhibition of human recombinant 11beta-HSD1 expressed in Escherichia coli by HTRF assay	B	BAO_0000019	assay format	Homo sapiens	None	None	None	None	CHEMBL4235	11-beta-hydroxysteroid dehydrogenase 1	Homo sapiens	SINGLE PROTEIN	CHEMBL1158438	1	Scientific Literature	Bioorg. Med. Chem. Lett.	2009	None
CHEMBL374318		0	428.32	0	2.94	7d	Nc1c(Cl)cc(C(=O)N(C2CC2)[C@H]2CC[C@@H](C(=O)NCC(=O)O)CC2)cc1Cl	IC50	'>'	30000.0	nM				UO_0000065					False	CHEMBL911427	Inhibition of human 11beta-HSD1 expressed in HEK293 cells by fluorescence polarization immuno-assay	B	BAO_0000219	cell-based format	Homo sapiens	None	None	HEK293	None	CHEMBL4235	11-beta-hydroxysteroid dehydrogenase 1	Homo sapiens	SINGLE PROTEIN	CHEMBL1146162	1	Scientific Literature	Bioorg. Med. Chem. Lett.	2006	CHEMBL3307715
CHEMBL1096451		0	360.54	0	3.09	27	O=C(NC1C2CC3CC(C2)CC1C3)[C@H]1CCCN1CC1(O)CCCCC1	Ki(app)						Not Determined						False	CHEMBL1105681	Inhibition of human 11-beta-HSD1	B	BAO_0000357	single protein format	Homo sapiens	None	None	None	None	CHEMBL4235	11-beta-hydroxysteroid dehydrogenase 1	Homo sapiens	SINGLE PROTEIN	CHEMBL1157918	1	Scientific Literature	Bioorg. Med. Chem. Lett.	2010	None
CHEMBL223373		0	379.29	0	3.71	9a	C[C@H]1CN(c2ccccn2)C[C@@H](C)N1C(=O)c1cc(Cl)c(N)c(Cl)c1	Ki	'='	100.0	nM	7.00			UO_0000065	18.46	0.38	3.29	11.21	False	CHEMBL912529	Inhibition of human 11beta-HSD1 expressed in Escherichia coli by SPA	B	BAO_0000019	assay format	Homo sapiens	None	None	None	None	CHEMBL4235	11-beta-hydroxysteroid dehydrogenase 1	Homo sapiens	SINGLE PROTEIN	CHEMBL1146162	1	Scientific Literature	Bioorg. Med. Chem. Lett.	2006	None
CHEMBL374487		0	441.40	0	3.42	7g	CN(C)CCNC(=O)[C@H]1CC[C@@H](N(C(=O)c2cc(Cl)c(N)c(Cl)c2)C2CC2)CC1	Ki	'='	1100.0	nM	5.96			UO_0000065	13.50	0.28	2.54	7.57	False	CHEMBL912529	Inhibition of human 11beta-HSD1 expressed in Escherichia coli by SPA	B	BAO_0000019	assay format	Homo sapiens	None	None	None	None	CHEMBL4235	11-beta-hydroxysteroid dehydrogenase 1	Homo sapiens	SINGLE PROTEIN	CHEMBL1146162	1	Scientific Literature	Bioorg. Med. Chem. Lett.	2006	None
CHEMBL374318		0	428.32	0	2.94	7d	Nc1c(Cl)cc(C(=O)N(C2CC2)[C@H]2CC[C@@H](C(=O)NCC(=O)O)CC2)cc1Cl	Ki	'='	700.0	nM	6.16			UO_0000065	14.37	0.30	3.21	5.46	False	CHEMBL912529	Inhibition of human 11beta-HSD1 expressed in Escherichia coli by SPA	B	BAO_0000019	assay format	Homo sapiens	None	None	None	None	CHEMBL4235	11-beta-hydroxysteroid dehydrogenase 1	Homo sapiens	SINGLE PROTEIN	CHEMBL1146162	1	Scientific Literature	Bioorg. Med. Chem. Lett.	2006	None
CHEMBL376087		0	341.28	0	4.62	6a	CC1(C)CC2CC(C)(CN2C(=O)c2cc(Cl)c(N)c(Cl)c2)C1	Ki	'='	4.0	nM	8.40			UO_0000065	24.61	0.52	3.78	18.13	False	CHEMBL912529	Inhibition of human 11beta-HSD1 expressed in Escherichia coli by SPA	B	BAO_0000019	assay format	Homo sapiens	None	None	None	None	CHEMBL4235	11-beta-hydroxysteroid dehydrogenase 1	Homo sapiens	SINGLE PROTEIN	CHEMBL1146162	1	Scientific Literature	Bioorg. Med. Chem. Lett.	2006	None
CHEMBL239373		0	426.97	0	2.85	33	CC(C)(Oc1ccccc1Cl)C(=O)N[C@H]1C2CC3CC1C[C@](S(N)(=O)=O)(C3)C2	IC50	'='	83.0	nM	7.08			UO_0000065	16.58	0.35	4.23	7.19	False	CHEMBL902363	Inhibition of human HSD1 expressed in HEK cells	B	BAO_0000219	cell-based format	Homo sapiens	None	None	HEK293	None	CHEMBL4235	11-beta-hydroxysteroid dehydrogenase 1	Homo sapiens	SINGLE PROTEIN	CHEMBL1138395	1	Scientific Literature	Bioorg. Med. Chem. Lett.	2007	CHEMBL3307715
CHEMBL241717		0	443.97	0	3.74	31	CC(C)(Oc1ccc(Cl)cc1F)C(=O)N[C@H]1C2CC3CC1C[C@](S(C)(=O)=O)(C3)C2	IC50	'='	210.0	nM	6.68			UO_0000065	15.04	0.31	2.94	9.21	False	CHEMBL902363	Inhibition of human HSD1 expressed in HEK cells	B	BAO_0000219	cell-based format	Homo sapiens	None	None	HEK293	None	CHEMBL4235	11-beta-hydroxysteroid dehydrogenase 1	Homo sapiens	SINGLE PROTEIN	CHEMBL1138395	1	Scientific Literature	Bioorg. Med. Chem. Lett.	2007	CHEMBL3307715
CHEMBL393167		0	459.53	0	3.97	29	CC(C)(Oc1ccccc1C(F)(F)F)C(=O)N[C@H]1C2CC3CC1C[C@](S(C)(=O)=O)(C3)C2	IC50	'='	120.0	nM	6.92			UO_0000065	15.06	0.30	2.95	9.55	False	CHEMBL902363	Inhibition of human HSD1 expressed in HEK cells	B	BAO_0000219	cell-based format	Homo sapiens	None	None	HEK293	None	CHEMBL4235	11-beta-hydroxysteroid dehydrogenase 1	Homo sapiens	SINGLE PROTEIN	CHEMBL1138395	1	Scientific Literature	Bioorg. Med. Chem. Lett.	2007	CHEMBL3307715
CHEMBL1081452		0	294.42	0	1.72	13	CC(C)(C)c1ccc(S(=O)(=O)N2C[C@@H]3C[C@H]2CN3)cc1	IC50	'='	4402.0	nM	5.36			UO_0000065	18.19	0.37	3.64	10.84	False	CHEMBL1101380	Displacement of [3H]cortisone from human 11beta-HSD1 expressed in baculovirus-infected Sf9 cells after 1 hr by scintillation proximity assay	B	BAO_0000219	cell-based format	Homo sapiens	None	None	Sf9	None	CHEMBL4235	11-beta-hydroxysteroid dehydrogenase 1	Homo sapiens	SINGLE PROTEIN	CHEMBL1154984	1	Scientific Literature	Bioorg. Med. Chem. Lett.	2010	CHEMBL3308860
CHEMBL380677		0	645.93	2	7.78	29	C[C@H]1C[C@@]2(C)CC[C@](C)(C(=O)N[C@H](Cc3ccccc3)C(=O)O)C[C@@]2(C)C2=CC(=O)[C@@H]3[C@@]4(C)CC[C@H](O)C(C)(C)[C@@H]4CC[C@@]3(C)[C@@]21C	IC50	'='	2810.0	nM	5.55			UO_0000065	8.59	0.16	-2.23	5.35	False	CHEMBL863120	Inhibition of human recombinant 11-beta-HSD1 expressed in HEK293 cells	B	BAO_0000219	cell-based format	Homo sapiens	None	None	HEK293	None	CHEMBL4235	11-beta-hydroxysteroid dehydrogenase 1	Homo sapiens	SINGLE PROTEIN	CHEMBL1148531	1	Scientific Literature	J. Med. Chem.	2006	CHEMBL3307715
CHEMBL382614		0	604.83	2	8.29	28	COC(=O)[C@@]1(C)CC[C@]2(C)CC[C@]3(C)C(=CC(=O)[C@@H]4[C@@]5(C)CC[C@H](Oc6ccccc6C(=O)O)C(C)(C)[C@@H]5CC[C@]43C)[C@@H]2C1	IC50	'='	3840.0	nM	5.42			UO_0000065	8.95	0.17	-2.87	6.02	False	CHEMBL853223	Inhibition of human recombinant 11-beta-HSD1 transfected in intact HEK293 cells	B	BAO_0000219	cell-based format	Homo sapiens	None	None	HEK293	None	CHEMBL4235	11-beta-hydroxysteroid dehydrogenase 1	Homo sapiens	SINGLE PROTEIN	CHEMBL1148531	1	Scientific Literature	J. Med. Chem.	2006	CHEMBL3307715
CHEMBL211039		0	486.65	1	5.53	27	CC(=O)OC1CC[C@]2(C)C3=C(C(=O)C[C@H]2C1(C)C)[C@]1(C)CCC(C(C)CCC(=O)O)[C@@]1(C)CC3=O	IC50	'='	144.0	nM	6.84			UO_0000065	14.06	0.27	1.31	7.00	False	CHEMBL863120	Inhibition of human recombinant 11-beta-HSD1 expressed in HEK293 cells	B	BAO_0000219	cell-based format	Homo sapiens	None	None	HEK293	None	CHEMBL4235	11-beta-hydroxysteroid dehydrogenase 1	Homo sapiens	SINGLE PROTEIN	CHEMBL1148531	1	Scientific Literature	J. Med. Chem.	2006	CHEMBL3307715
CHEMBL206908		0	449.33	1	5.32	26	COCCC1C(=O)C(O)=C(C(=O)c2ccc(OC)c(C)c2)C1c1ccc(Cl)cc1Cl	Activity	'>'	70.0	%				UO_0000187					False	CHEMBL853210	Inhibition of human recombinant 11-beta-HSD1 expressed in HEK293 cells at 10 uM	B	BAO_0000219	cell-based format	Homo sapiens	None	None	HEK293	None	CHEMBL4235	11-beta-hydroxysteroid dehydrogenase 1	Homo sapiens	SINGLE PROTEIN	CHEMBL1148531	1	Scientific Literature	J. Med. Chem.	2006	CHEMBL3307715
CHEMBL238309		0	235.31	0	2.15	14	CC(C)C1SC(Nc2ccccn2)=NC1=O	Ki	'='	4900.0	nM	5.31			UO_0000065	22.57	0.45	3.16	9.77	False	CHEMBL900939	Inhibition of human 11-beta-HSD1 by SPA	B	BAO_0000357	single protein format	Homo sapiens	None	None	None	None	CHEMBL4235	11-beta-hydroxysteroid dehydrogenase 1	Homo sapiens	SINGLE PROTEIN	CHEMBL1137603	1	Scientific Literature	Bioorg. Med. Chem. Lett.	2007	None
CHEMBL392241		0	303.21	0	4.06	11	CC(C)C1SC(Nc2c(Cl)cccc2Cl)=NC1=O	Ki	'='	13.0	nM	7.89			UO_0000065	26.01	0.60	3.83	19.02	False	CHEMBL900939	Inhibition of human 11-beta-HSD1 by SPA	B	BAO_0000357	single protein format	Homo sapiens	None	None	None	None	CHEMBL4235	11-beta-hydroxysteroid dehydrogenase 1	Homo sapiens	SINGLE PROTEIN	CHEMBL1137603	1	Scientific Literature	Bioorg. Med. Chem. Lett.	2007	None
CHEMBL236999		0	252.31	0	2.89	7	CC(C)C1SC(Nc2ccc(F)cc2)=NC1=O	Ki	'='	340.0	nM	6.47			UO_0000065	25.64	0.52	3.58	15.60	False	CHEMBL900939	Inhibition of human 11-beta-HSD1 by SPA	B	BAO_0000357	single protein format	Homo sapiens	None	None	None	None	CHEMBL4235	11-beta-hydroxysteroid dehydrogenase 1	Homo sapiens	SINGLE PROTEIN	CHEMBL1137603	1	Scientific Literature	Bioorg. Med. Chem. Lett.	2007	None
CHEMBL235762		0	268.77	0	3.41	2	CC(C)C1SC(Nc2ccccc2Cl)=NC1=O	IC50	'='	10.0	nM	8.00			UO_0000065	29.77	0.64	4.59	19.30	False	CHEMBL900940	Inhibition of human 11-beta-HSD1 in CHO cells assessed as conversion of cortisone to cortisol	B	BAO_0000219	cell-based format	Homo sapiens	None	None	CHO	None	CHEMBL4235	11-beta-hydroxysteroid dehydrogenase 1	Homo sapiens	SINGLE PROTEIN	CHEMBL1137603	1	Scientific Literature	Bioorg. Med. Chem. Lett.	2007	CHEMBL3308072
CHEMBL518506		0	358.44	0	3.51	14	C[C@H](NC1=NC(=O)C(C)(c2ccc(CO)cc2)S1)c1ccc(F)cc1	Ki	'='	46.0	nM	7.34			UO_0000065	20.47	0.40	3.83	11.89	False	CHEMBL1012778	Inhibition of human recombinant 11beta-HSD1 expressed in Escherichia coli using [3H]cortisone by scintillation proximity assay	B	BAO_0000019	assay format	Homo sapiens	None	None	None	None	CHEMBL4235	11-beta-hydroxysteroid dehydrogenase 1	Homo sapiens	SINGLE PROTEIN	CHEMBL1151735	1	Scientific Literature	J. Med. Chem.	2008	None
CHEMBL1911698		0	344.44	0	4.72	13a	N#Cc1c(O)nc(SCc2ccccc2)c2c1-c1ccccc1CC2	IC50	'='	5.0	nM	8.30			UO_0000065	24.10	0.45	3.58	14.59	False	CHEMBL1913237	Inhibition of human 11beta-HSD1 expressed in HEK293 cells assessed as conversion of [3H]-cortisone to [3H]-cortisol by scintillation plate reader	B	BAO_0000219	cell-based format	Homo sapiens	None	None	HEK293	None	CHEMBL4235	11-beta-hydroxysteroid dehydrogenase 1	Homo sapiens	SINGLE PROTEIN	CHEMBL1909577	1	Scientific Literature	Bioorg. Med. Chem. Lett.	2011	CHEMBL3307715
CHEMBL1911693		0	348.86	0	3.71	11	NC(=O)c1c(O)nc(SCc2ccccc2Cl)c2c1CCCC2	IC50	'>'	10.0	nM				UO_0000065					False	CHEMBL1913237	Inhibition of human 11beta-HSD1 expressed in HEK293 cells assessed as conversion of [3H]-cortisone to [3H]-cortisol by scintillation plate reader	B	BAO_0000219	cell-based format	Homo sapiens	None	None	HEK293	None	CHEMBL4235	11-beta-hydroxysteroid dehydrogenase 1	Homo sapiens	SINGLE PROTEIN	CHEMBL1909577	1	Scientific Literature	Bioorg. Med. Chem. Lett.	2011	CHEMBL3307715
CHEMBL1911695		0	314.77	0	3.77	12e	N#Cc1c(O)nc(OCc2ccccc2Cl)c2c1CCCC2	IC50	'='	3.0	nM	8.52			UO_0000065	27.08	0.53	4.75	12.89	False	CHEMBL1913237	Inhibition of human 11beta-HSD1 expressed in HEK293 cells assessed as conversion of [3H]-cortisone to [3H]-cortisol by scintillation plate reader	B	BAO_0000219	cell-based format	Homo sapiens	None	None	HEK293	None	CHEMBL4235	11-beta-hydroxysteroid dehydrogenase 1	Homo sapiens	SINGLE PROTEIN	CHEMBL1909577	1	Scientific Literature	Bioorg. Med. Chem. Lett.	2011	CHEMBL3307715
CHEMBL1911590		0	372.49	1	5.50	2f	N#Cc1c(O)nc(SCc2ccccc2-c2ccccc2)c2c1CCCC2	IC50	'='	225.0	nM	6.65			UO_0000065	17.85	0.34	1.15	11.68	False	CHEMBL1913237	Inhibition of human 11beta-HSD1 expressed in HEK293 cells assessed as conversion of [3H]-cortisone to [3H]-cortisol by scintillation plate reader	B	BAO_0000219	cell-based format	Homo sapiens	None	None	HEK293	None	CHEMBL4235	11-beta-hydroxysteroid dehydrogenase 1	Homo sapiens	SINGLE PROTEIN	CHEMBL1909577	1	Scientific Literature	Bioorg. Med. Chem. Lett.	2011	CHEMBL3307715
CHEMBL221159		0	318.46	0	2.06	20	O=C(N[C@H]1C2C[C@@H]3CC1C[C@](O)(C2)C3)C1(N2CCCCC2)CC1	IC50	'='	390.0	nM	6.41			UO_0000065	20.12	0.38	4.35	12.19	False	CHEMBL907400	Inhibition of human 11beta-HSD1 expressed in HEK293 cells assessed as inhibition of cortisol formation by fluorescent polarization immunoassay	B	BAO_0000219	cell-based format	Homo sapiens	None	None	HEK293	None	CHEMBL4235	11-beta-hydroxysteroid dehydrogenase 1	Homo sapiens	SINGLE PROTEIN	CHEMBL1145299	1	Scientific Literature	Bioorg. Med. Chem. Lett.	2006	CHEMBL3307715
CHEMBL495613		0	422.94	0	2.16	4	Cc1c(Cl)cccc1S(=O)(=O)Nc1cccc(CC(=O)N2CCN(C)CC2)n1	Inhibition	'='	8.0	%				UO_0000187					False	CHEMBL997247	Inhibition of 11beta-HSD1 at 0.1 uM	B	BAO_0000357	single protein format	None	None	None	None	None	CHEMBL4235	11-beta-hydroxysteroid dehydrogenase 1	Homo sapiens	SINGLE PROTEIN	CHEMBL1136996	1	Scientific Literature	Bioorg. Med. Chem. Lett.	2009	None
CHEMBL497105		0	375.45	0	4.30	24	N#Cc1ccc(-c2ccc(S(=O)(=O)Nc3cccc(C4CC4)n3)cc2)cc1	EC50	'='	50.0	nM	7.30			UO_0000065	19.45	0.37	3.00	8.81	False	CHEMBL997251	Inhibition of human 11beta-HSD1 in HEK293 cells	B	BAO_0000219	cell-based format	Homo sapiens	None	None	HEK293	None	CHEMBL4235	11-beta-hydroxysteroid dehydrogenase 1	Homo sapiens	SINGLE PROTEIN	CHEMBL1136996	1	Scientific Literature	Bioorg. Med. Chem. Lett.	2009	CHEMBL3307715
CHEMBL223424		0	419.23	0	3.95	16	Nc1c(Cl)cc(C(=O)N2CCN(c3ccc(C(F)(F)F)cn3)CC2)cc1Cl	IC50	'>'	10000.0	nM				UO_0000065					False	CHEMBL912529	Inhibition of human 11beta-HSD1 expressed in Escherichia coli by SPA	B	BAO_0000019	assay format	Homo sapiens	None	None	None	None	CHEMBL4235	11-beta-hydroxysteroid dehydrogenase 1	Homo sapiens	SINGLE PROTEIN	CHEMBL1146162	1	Scientific Literature	Bioorg. Med. Chem. Lett.	2006	None
CHEMBL222938		0	325.24	0	3.98	6c	Nc1c(Cl)cc(C(=O)N2C3CC4CC(C3)CC2C4)cc1Cl	Ki	'='	4.0	nM	8.40			UO_0000065	25.82	0.55	4.42	18.13	False	CHEMBL912529	Inhibition of human 11beta-HSD1 expressed in Escherichia coli by SPA	B	BAO_0000019	assay format	Homo sapiens	None	None	None	None	CHEMBL4235	11-beta-hydroxysteroid dehydrogenase 1	Homo sapiens	SINGLE PROTEIN	CHEMBL1146162	1	Scientific Literature	Bioorg. Med. Chem. Lett.	2006	None
CHEMBL223506		0	451.35	0	3.89	9d	CCOC(=O)c1cccnc1N1C[C@H](C)N(C(=O)c2cc(Cl)c(N)c(Cl)c2)[C@H](C)C1	IC50	'='	360.0	nM	6.44			UO_0000065	14.28	0.29	2.55	7.26	False	CHEMBL911427	Inhibition of human 11beta-HSD1 expressed in HEK293 cells by fluorescence polarization immuno-assay	B	BAO_0000219	cell-based format	Homo sapiens	None	None	HEK293	None	CHEMBL4235	11-beta-hydroxysteroid dehydrogenase 1	Homo sapiens	SINGLE PROTEIN	CHEMBL1146162	1	Scientific Literature	Bioorg. Med. Chem. Lett.	2006	CHEMBL3307715
CHEMBL222510		0	460.41	1	5.06	7a	Nc1c(Cl)cc(C(=O)N(C2CC2)[C@H]2CC[C@@H](C(=O)NCc3ccccc3)CC2)cc1Cl	IC50	'='	640.0	nM	6.19			UO_0000065	13.45	0.27	1.13	8.21	False	CHEMBL911427	Inhibition of human 11beta-HSD1 expressed in HEK293 cells by fluorescence polarization immuno-assay	B	BAO_0000219	cell-based format	Homo sapiens	None	None	HEK293	None	CHEMBL4235	11-beta-hydroxysteroid dehydrogenase 1	Homo sapiens	SINGLE PROTEIN	CHEMBL1146162	1	Scientific Literature	Bioorg. Med. Chem. Lett.	2006	CHEMBL3307715
CHEMBL425022		0	300.34	0	3.14	11F	O=S(=O)(Nc1nc(-c2ccccc2)co1)c1ccccc1	IC50	'='	23000.0	nM	4.64			UO_0000065	15.44	0.30	1.50	6.42	True	CHEMBL832598	Inhibitory concentration against human 11-beta-hydroxysteroid dehydrogenase 1	B	BAO_0000357	single protein format	Homo sapiens	None	None	None	None	CHEMBL4235	11-beta-hydroxysteroid dehydrogenase 1	Homo sapiens	SINGLE PROTEIN	CHEMBL1139567	1	Scientific Literature	Bioorg. Med. Chem. Lett.	2005	None
CHEMBL526276		0	306.48	0	3.73	7c	CCC1(CC)SC(NC23CC4CC(CC(C4)C2)C3)=NC1=O	Ki	'='	20.0	nM	7.70			UO_0000065	25.12	0.50	3.97	18.57	False	CHEMBL955040	Binding affinity to human 11beta HSD1 expressed in Escherichia coli by scintillation proximity assay	B	BAO_0000019	assay format	Homo sapiens	None	None	None	None	CHEMBL4235	11-beta-hydroxysteroid dehydrogenase 1	Homo sapiens	SINGLE PROTEIN	CHEMBL1150276	1	Scientific Literature	J. Med. Chem.	2008	None
CHEMBL424931		0	429.95	0	3.56	14	CC(C)(Oc1ccc(Cl)cc1)C(=O)N[C@H]1C2C[C@@H]3C[C@H]1C[C@@](Cc1nnn[nH]1)(C2)C3	IC50	'='	119.0	nM	6.92			UO_0000065	16.11	0.32	3.36	7.46	False	CHEMBL906988	Inhibition of human 11beta-HSD1 expressed in HEK293 cells	B	BAO_0000219	cell-based format	Homo sapiens	None	None	HEK293	None	CHEMBL4235	11-beta-hydroxysteroid dehydrogenase 1	Homo sapiens	SINGLE PROTEIN	CHEMBL1137283	1	Scientific Literature	Bioorg. Med. Chem. Lett.	2006	CHEMBL3307715
CHEMBL219428		0	414.93	0	4.75	10	CC(C)(Oc1ccc(Cl)cc1)C(=O)N[C@H]1C2C[C@@H]3C[C@H]1C[C@@](c1ccno1)(C2)C3	IC50	'='	31.0	nM	7.51			UO_0000065	18.10	0.35	2.76	11.67	False	CHEMBL906988	Inhibition of human 11beta-HSD1 expressed in HEK293 cells	B	BAO_0000219	cell-based format	Homo sapiens	None	None	HEK293	None	CHEMBL4235	11-beta-hydroxysteroid dehydrogenase 1	Homo sapiens	SINGLE PROTEIN	CHEMBL1137283	1	Scientific Literature	Bioorg. Med. Chem. Lett.	2006	CHEMBL3307715
CHEMBL437522		0	450.38	0	3.19	22	CC(C)(Oc1ccc(Br)cn1)C(=O)N[C@H]1C2C[C@@H]3C[C@H]1C[C@@](CC(N)=O)(C2)C3	IC50	'='	18.0	nM	7.75			UO_0000065	17.20	0.38	4.55	8.21	False	CHEMBL906988	Inhibition of human 11beta-HSD1 expressed in HEK293 cells	B	BAO_0000219	cell-based format	Homo sapiens	None	None	HEK293	None	CHEMBL4235	11-beta-hydroxysteroid dehydrogenase 1	Homo sapiens	SINGLE PROTEIN	CHEMBL1137283	1	Scientific Literature	Bioorg. Med. Chem. Lett.	2006	CHEMBL3307715
CHEMBL220414		0	405.92	0	4.28	13	CC(C)(Oc1ccc(Cl)cc1)C(=O)N[C@H]1C2C[C@@H]3C[C@H]1C[C@@](CC(=O)O)(C2)C3	IC50	'='	45.0	nM	7.35			UO_0000065	18.10	0.36	3.07	9.71	False	CHEMBL856010	Inhibition of human 11beta-HSD1 expressed in Escherichia coli	B	BAO_0000019	assay format	Homo sapiens	None	None	None	None	CHEMBL4235	11-beta-hydroxysteroid dehydrogenase 1	Homo sapiens	SINGLE PROTEIN	CHEMBL1137283	1	Scientific Literature	Bioorg. Med. Chem. Lett.	2006	None
CHEMBL211039		0	486.65	1	5.53	27	CC(=O)OC1CC[C@]2(C)C3=C(C(=O)C[C@H]2C1(C)C)[C@]1(C)CCC(C(C)CCC(=O)O)[C@@]1(C)CC3=O	Activity	'>'	70.0	%				UO_0000187					False	CHEMBL853210	Inhibition of human recombinant 11-beta-HSD1 expressed in HEK293 cells at 10 uM	B	BAO_0000219	cell-based format	Homo sapiens	None	None	HEK293	None	CHEMBL4235	11-beta-hydroxysteroid dehydrogenase 1	Homo sapiens	SINGLE PROTEIN	CHEMBL1148531	1	Scientific Literature	J. Med. Chem.	2006	CHEMBL3307715
CHEMBL198906		0	496.51	1	5.97	21	Cn1c(-c2ccccc2C(F)(F)F)nnc1C12CCC(c3n[nH]c(-c4ccc(F)cc4)n3)(CC1)CC2	IC50	'='	4.7	nM	8.33			UO_0000065	16.77	0.32	2.36	11.52	False	CHEMBL868712	Inhibitory activity against human 11beta-HSD1	B	BAO_0000357	single protein format	Homo sapiens	None	None	None	None	CHEMBL4235	11-beta-hydroxysteroid dehydrogenase 1	Homo sapiens	SINGLE PROTEIN	CHEMBL1141865	1	Scientific Literature	Bioorg. Med. Chem. Lett.	2005	None
CHEMBL198906		0	496.51	1	5.97	21	Cn1c(-c2ccccc2C(F)(F)F)nnc1C12CCC(c3n[nH]c(-c4ccc(F)cc4)n3)(CC1)CC2	Inhibition	'='	93.0	%				UO_0000187					False	CHEMBL869368	In vivo inhibition of 11beta-HSD1 at 4 hr (10 mg/kg, po) assessed by extent of cortisone to cortisol conversion	F	BAO_0000218	organism-based format	None	None	None	None	None	CHEMBL4235	11-beta-hydroxysteroid dehydrogenase 1	Homo sapiens	SINGLE PROTEIN	CHEMBL1141865	1	Scientific Literature	Bioorg. Med. Chem. Lett.	2005	None
CHEMBL370657		0	497.50	1	6.23	19	Cn1c(-c2ccccc2C(F)(F)F)nnc1C12CCC(c3noc(-c4ccc(F)cc4)n3)(CC1)CC2	Inhibition	'='	91.0	%				UO_0000187					False	CHEMBL869369	In vivo inhibition of 11beta-HSD1 at 16 hr (10 mg/kg, po) assessed by extent of cortisone to cortisol conversion	F	BAO_0000218	organism-based format	None	None	None	None	None	CHEMBL4235	11-beta-hydroxysteroid dehydrogenase 1	Homo sapiens	SINGLE PROTEIN	CHEMBL1141865	1	Scientific Literature	Bioorg. Med. Chem. Lett.	2005	None
CHEMBL372945		0	497.50	1	6.23	18	Cn1c(-c2ccccc2C(F)(F)F)nnc1C12CCC(c3nnc(-c4ccc(F)cc4)o3)(CC1)CC2	Inhibition	'='	85.0	%				UO_0000187					False	CHEMBL869368	In vivo inhibition of 11beta-HSD1 at 4 hr (10 mg/kg, po) assessed by extent of cortisone to cortisol conversion	F	BAO_0000218	organism-based format	None	None	None	None	None	CHEMBL4235	11-beta-hydroxysteroid dehydrogenase 1	Homo sapiens	SINGLE PROTEIN	CHEMBL1141865	1	Scientific Literature	Bioorg. Med. Chem. Lett.	2005	None
CHEMBL426835		0	510.52	2	5.50	23	COc1ccc(-c2noc(C34CCC(c5nnc(-c6ccccc6C(F)(F)F)n5C)(CC3)CC4)n2)cn1	IC50	'='	4.1	nM	8.39			UO_0000065	16.43	0.31	2.89	9.14	True	CHEMBL868712	Inhibitory activity against human 11beta-HSD1	B	BAO_0000357	single protein format	Homo sapiens	None	None	None	None	CHEMBL4235	11-beta-hydroxysteroid dehydrogenase 1	Homo sapiens	SINGLE PROTEIN	CHEMBL1141865	1	Scientific Literature	Bioorg. Med. Chem. Lett.	2005	None
CHEMBL198690		0	507.59	1	4.62	17	Cn1c(-c2ccccc2S(C)(=O)=O)nnc1C12CCC(c3nc(-c4ccc(F)cc4)no3)(CC1)CC2	IC50	'='	9.8	nM	8.01			UO_0000065	15.78	0.30	3.39	7.72	True	CHEMBL868712	Inhibitory activity against human 11beta-HSD1	B	BAO_0000357	single protein format	Homo sapiens	None	None	None	None	CHEMBL4235	11-beta-hydroxysteroid dehydrogenase 1	Homo sapiens	SINGLE PROTEIN	CHEMBL1141865	1	Scientific Literature	Bioorg. Med. Chem. Lett.	2005	None
CHEMBL1829755		0	405.44	1	6.45	18f	C=CCC1(c2ccccc2)CCN(c2cccc(-c3ccc(F)cc3F)c2)C(=O)O1	IC50	'='	3.2	nM	8.49			UO_0000065	20.95	0.39	2.04	28.76	False	CHEMBL1831796	Inhibition of human 11 beta-HSD1 expressed in CHO cells assessed as conversion of [3H]cortisone to [3H]cortisol after 1 hr by scintillation proximity assay	B	BAO_0000219	cell-based format	Homo sapiens	None	None	CHO	None	CHEMBL4235	11-beta-hydroxysteroid dehydrogenase 1	Homo sapiens	SINGLE PROTEIN	CHEMBL1828622	1	Scientific Literature	J. Med. Chem.	2011	CHEMBL3308072
CHEMBL1270110		0	409.49	0	2.26	11n	N#Cc1ccc(N[C@H]2CCN(C(=O)O[C@H]3C4CC5CC3C[C@](C(N)=O)(C5)C4)C2)nc1	IC50	'='	5.2	nM	8.28			UO_0000065	20.23	0.38	6.02	6.83	False	CHEMBL1273473	Inhibition of 11betaHSD1 in human platelet assessed as [3H]-cortisone to [3H]-cortisol by microscintillation plate reader	B	BAO_0000019	assay format	Homo sapiens	None	None	None	None	CHEMBL4235	11-beta-hydroxysteroid dehydrogenase 1	Homo sapiens	SINGLE PROTEIN	CHEMBL1268897	1	Scientific Literature	Bioorg. Med. Chem. Lett.	2010	None
CHEMBL246858		0	476.52	0	3.09	39	CC(C)(Oc1ccccc1OC(F)(F)F)C(=O)N[C@H]1C2CC3CC1C[C@](S(N)(=O)=O)(C3)C2	IC50	'='	54.0	nM	7.27			UO_0000065	15.25	0.31	4.18	6.75	False	CHEMBL902363	Inhibition of human HSD1 expressed in HEK cells	B	BAO_0000219	cell-based format	Homo sapiens	None	None	HEK293	None	CHEMBL4235	11-beta-hydroxysteroid dehydrogenase 1	Homo sapiens	SINGLE PROTEIN	CHEMBL1138395	1	Scientific Literature	Bioorg. Med. Chem. Lett.	2007	CHEMBL3307715
CHEMBL255167		0	346.47	0	4.65	A04	CN(C)c1ccc(/C=C2\CC/C(=C\c3ccc(N(C)C)cc3)C2=O)cc1	Inhibition	'='	16.0	%				UO_0000187					False	CHEMBL2405597	Inhibition of human 11beta-HSD1 transfected in CHOP cells at 100 uM relative to control	B	BAO_0000219	cell-based format	Homo sapiens	None	None	CHOP	None	CHEMBL4235	11-beta-hydroxysteroid dehydrogenase 1	Homo sapiens	SINGLE PROTEIN	CHEMBL2401685	1	Scientific Literature	Bioorg. Med. Chem. Lett.	2013	None
CHEMBL601849		0	501.47	2	5.28	1b	O=C(O)C[C@H]1CC2(CCN(C(=O)NC3C4CC5CC(C4)CC3C5)CC2)c2c(Br)cccc21	IC50	'='	1.1	nM	8.96			UO_0000065	17.86	0.38	3.68	12.86	False	CHEMBL1912854	Inhibition of human 11beta-HSD-1	B	BAO_0000357	single protein format	Homo sapiens	None	None	None	None	CHEMBL4235	11-beta-hydroxysteroid dehydrogenase 1	Homo sapiens	SINGLE PROTEIN	CHEMBL1909591	1	Scientific Literature	Bioorg. Med. Chem. Lett.	2011	None
CHEMBL1911403		0	304.36	0	2.97	6p	O=C(O)CC1(c2ccc(F)cc2)C2CC3CC1CC(C2)C3O	Ratio IC50	'='	5.0										False	CHEMBL1912917	Ratio of IC50 for 11beta-HSD-1 in human HEK cells to IC50 for human 11beta-HSD-1 in cell-free system	B	BAO_0000219	cell-based format	Homo sapiens	None	None	HEK293	None	CHEMBL4235	11-beta-hydroxysteroid dehydrogenase 1	Homo sapiens	SINGLE PROTEIN	CHEMBL1909591	1	Scientific Literature	Bioorg. Med. Chem. Lett.	2011	CHEMBL3307715
CHEMBL2035422		0	419.85	0	4.47	36	CC(O)(c1ccc(N(C2CC2)S(=O)(=O)c2ccccc2Cl)cc1)C(F)(F)F	IC50	'='	411.0	nM	6.39			UO_0000065	15.21	0.32	1.92	11.09	False	CHEMBL2038007	Inhibition of human 11beta-HSD1 expressed in human HEK293 cells using [3H]cortisone as substrate assessed as production of [3H]-cortisol by scintillation proximity assay in presence of 3% human serum albumin	B	BAO_0000219	cell-based format	Homo sapiens	None	None	HEK293	None	CHEMBL4235	11-beta-hydroxysteroid dehydrogenase 1	Homo sapiens	SINGLE PROTEIN	CHEMBL2034897	1	Scientific Literature	Bioorg. Med. Chem. Lett.	2012	CHEMBL3307715
CHEMBL2036421		0	427.57	0	2.11	5	CC(C)(C)OC(=O)N1CCCN(CC(=O)NC2C3CC4CC(C3)CC2C4)S1(=O)=O	IC50	'='	363.0	nM	6.44			UO_0000065	15.06	0.30	4.33	6.71	True	CHEMBL2039558	Inhibition of human 11beta-HSD1 expressed in CHO-K1 cells using cortisone as substrate after 3 hrs by HTRF assay	B	BAO_0000219	cell-based format	Homo sapiens	None	None	CHO-K1	None	CHEMBL4235	11-beta-hydroxysteroid dehydrogenase 1	Homo sapiens	SINGLE PROTEIN	CHEMBL2034946	1	Scientific Literature	ACS Med. Chem. Lett.	2012	CHEMBL3307512
CHEMBL1911410		0	295.38	0	3.73	6w	N#Cc1cccc(C2(CC(=O)O)C3CC4CC(C3)CC2C4)c1	IC50	'='	12.0	nM	7.92			UO_0000065	26.82	0.49	4.19	12.97	False	CHEMBL1912854	Inhibition of human 11beta-HSD-1	B	BAO_0000357	single protein format	Homo sapiens	None	None	None	None	CHEMBL4235	11-beta-hydroxysteroid dehydrogenase 1	Homo sapiens	SINGLE PROTEIN	CHEMBL1909591	1	Scientific Literature	Bioorg. Med. Chem. Lett.	2011	None
CHEMBL1911401		0	304.36	0	2.97	6n	O=C(O)CC1(c2ccc(F)cc2)C2CC3CC(C2)C(O)C1C3	IC50	'='	189.0	nM	6.72			UO_0000065	22.09	0.42	3.75	11.69	False	CHEMBL1912854	Inhibition of human 11beta-HSD-1	B	BAO_0000357	single protein format	Homo sapiens	None	None	None	None	CHEMBL4235	11-beta-hydroxysteroid dehydrogenase 1	Homo sapiens	SINGLE PROTEIN	CHEMBL1909591	1	Scientific Literature	Bioorg. Med. Chem. Lett.	2011	None
CHEMBL2035398		0	373.40	0	3.67	8	CCN(c1ccc(C(C)(O)C(F)(F)F)cc1)S(=O)(=O)c1ccccc1	IC50	'='	300.0	nM	6.52			UO_0000065	17.47	0.36	2.85	11.32	False	CHEMBL2038005	Inhibition of human 11beta-HSD1 using [3H]cortisone as substrate assessed as production of [3H]-cortisol by scintillation proximity assay	B	BAO_0000357	single protein format	Homo sapiens	None	None	None	None	CHEMBL4235	11-beta-hydroxysteroid dehydrogenase 1	Homo sapiens	SINGLE PROTEIN	CHEMBL2034897	1	Scientific Literature	Bioorg. Med. Chem. Lett.	2012	None
CHEMBL2035428		0	457.85	0	4.61	42	CC(O)(c1ccc(N(C(CF)CF)S(=O)(=O)c2ccccc2Cl)cc1)C(F)(F)F	IC50	'='	29.0	nM	7.54			UO_0000065	16.46	0.35	2.93	13.08	False	CHEMBL2038006	Inhibition of human 11beta-HSD1 expressed in human HEK293 cells using [3H]cortisone as substrate assessed as production of [3H]-cortisol by scintillation proximity assay	B	BAO_0000219	cell-based format	Homo sapiens	None	None	HEK293	None	CHEMBL4235	11-beta-hydroxysteroid dehydrogenase 1	Homo sapiens	SINGLE PROTEIN	CHEMBL2034897	1	Scientific Literature	Bioorg. Med. Chem. Lett.	2012	CHEMBL3307715
CHEMBL1909659		0	292.35	0	3.11	6i, stereoisomer	O=C(O)CC1(c2ccc(F)cc2)C2CCCC1CC(O)C2	IC50	'='	127.0	nM	6.90			UO_0000065	23.59	0.45	3.79	11.99	False	CHEMBL1912854	Inhibition of human 11beta-HSD-1	B	BAO_0000357	single protein format	Homo sapiens	None	None	None	None	CHEMBL4235	11-beta-hydroxysteroid dehydrogenase 1	Homo sapiens	SINGLE PROTEIN	CHEMBL1909591	1	Scientific Literature	Bioorg. Med. Chem. Lett.	2011	None
CHEMBL1911407		0	284.40	0	4.16	6t	Cc1ccc(C2(CC(=O)O)C3CC4CC(C3)CC2C4)cc1	Inhibition						Active						False	CHEMBL1912916	Inhibition of 11beta-HSD-1 in human HEK cells	B	BAO_0000219	cell-based format	Homo sapiens	None	None	HEK293	None	CHEMBL4235	11-beta-hydroxysteroid dehydrogenase 1	Homo sapiens	SINGLE PROTEIN	CHEMBL1909591	1	Scientific Literature	Bioorg. Med. Chem. Lett.	2011	CHEMBL3307715
CHEMBL1080158		0	353.48	0	2.37	29	CC(C)(C)c1ccc(S(=O)(=O)N2[C@@H]3CC[C@@]2(C)CC(O)(O)C3)cc1	IC50	'='	740.0	nM	6.13			UO_0000065	17.34	0.35	3.76	7.88	False	CHEMBL1101380	Displacement of [3H]cortisone from human 11beta-HSD1 expressed in baculovirus-infected Sf9 cells after 1 hr by scintillation proximity assay	B	BAO_0000219	cell-based format	Homo sapiens	None	None	Sf9	None	CHEMBL4235	11-beta-hydroxysteroid dehydrogenase 1	Homo sapiens	SINGLE PROTEIN	CHEMBL1154984	1	Scientific Literature	Bioorg. Med. Chem. Lett.	2010	CHEMBL3308860
CHEMBL1080885		0	337.49	0	3.31	31	COC1C[C@@H]2CC[C@H](C1)N2S(=O)(=O)c1ccc(C(C)(C)C)cc1	IC50	'='	69.0	nM	7.16			UO_0000065	21.22	0.43	3.85	15.36	False	CHEMBL1101380	Displacement of [3H]cortisone from human 11beta-HSD1 expressed in baculovirus-infected Sf9 cells after 1 hr by scintillation proximity assay	B	BAO_0000219	cell-based format	Homo sapiens	None	None	Sf9	None	CHEMBL4235	11-beta-hydroxysteroid dehydrogenase 1	Homo sapiens	SINGLE PROTEIN	CHEMBL1154984	1	Scientific Literature	Bioorg. Med. Chem. Lett.	2010	CHEMBL3308860
CHEMBL1080935		0	394.54	0	3.37	12	CC(C)(C)OC(=O)N1C[C@@H]2C[C@H]1CN2S(=O)(=O)c1ccc(C(C)(C)C)cc1	IC50	'='	361.0	nM	6.44			UO_0000065	16.33	0.33	3.07	9.63	False	CHEMBL1101380	Displacement of [3H]cortisone from human 11beta-HSD1 expressed in baculovirus-infected Sf9 cells after 1 hr by scintillation proximity assay	B	BAO_0000219	cell-based format	Homo sapiens	None	None	Sf9	None	CHEMBL4235	11-beta-hydroxysteroid dehydrogenase 1	Homo sapiens	SINGLE PROTEIN	CHEMBL1154984	1	Scientific Literature	Bioorg. Med. Chem. Lett.	2010	CHEMBL3308860
CHEMBL240622		0	439.55	0	3.10	30	COc1cc(F)ccc1OC(C)(C)C(=O)N[C@H]1C2CC3CC1C[C@](S(C)(=O)=O)(C3)C2	Ki	'='	20.0	nM	7.70			UO_0000065	17.52	0.35	4.60	9.42	False	CHEMBL902359	Inhibition of human HSD1 assessed as interconversion of cortisone to cortisol	B	BAO_0000357	single protein format	Homo sapiens	None	None	None	None	CHEMBL4235	11-beta-hydroxysteroid dehydrogenase 1	Homo sapiens	SINGLE PROTEIN	CHEMBL1138395	1	Scientific Literature	Bioorg. Med. Chem. Lett.	2007	None
CHEMBL2035413		0	456.31	1	5.37	23	CC(C)N(c1ccc(C(C)(O)C(F)(F)F)cc1)S(=O)(=O)c1cc(Cl)ccc1Cl	IC50	'='	54.0	nM	7.27			UO_0000065	15.93	0.35	1.90	12.62	False	CHEMBL2038007	Inhibition of human 11beta-HSD1 expressed in human HEK293 cells using [3H]cortisone as substrate assessed as production of [3H]-cortisol by scintillation proximity assay in presence of 3% human serum albumin	B	BAO_0000219	cell-based format	Homo sapiens	None	None	HEK293	None	CHEMBL4235	11-beta-hydroxysteroid dehydrogenase 1	Homo sapiens	SINGLE PROTEIN	CHEMBL2034897	1	Scientific Literature	Bioorg. Med. Chem. Lett.	2012	CHEMBL3307715
CHEMBL441687	GLYCYRRHIZIN	2	822.94	3	2.25	glycyrrhizinic acid	CC1(C)[C@@H](O[C@H]2O[C@H](C(=O)O)[C@@H](O)[C@H](O)[C@H]2O[C@@H]2O[C@H](C(=O)O)[C@@H](O)[C@H](O)[C@H]2O)CC[C@@]2(C)[C@H]1CC[C@]1(C)[C@@H]2C(=O)C=C2[C@@H]3C[C@@](C)(C(=O)O)CC[C@]3(C)CC[C@]21C	IC50	'='	6.0	nM	8.22			UO_0000065	9.99	0.19	5.97	3.08	False	CHEMBL2038715	Inhibition of human 11beta-HSD1 expressed in HEK293 cells assessed as conversion of [3H]cortisone into [3H]cortisol by scintillation proximity assay	B	BAO_0000219	cell-based format	Homo sapiens	None	None	HEK293	None	CHEMBL4235	11-beta-hydroxysteroid dehydrogenase 1	Homo sapiens	SINGLE PROTEIN	CHEMBL2034975	1	Scientific Literature	J. Nat. Prod.	2012	CHEMBL3307715
CHEMBL245302		0	339.48	0	2.94	44	O=C(N1CCN(Cc2ccncc2)CC1)C12CC3CC(CC(C3)C1)C2	IC50	'='	7200.0	nM	5.14			UO_0000065	15.15	0.28	2.20	14.11	False	CHEMBL886924	Inhibition of human 11beta-HSD1 expressed in HEK293 cells after 2 hrs by scintillation proximity assay	B	BAO_0000219	cell-based format	Homo sapiens	None	None	HEK293	None	CHEMBL4235	11-beta-hydroxysteroid dehydrogenase 1	Homo sapiens	SINGLE PROTEIN	CHEMBL1139191	1	Scientific Literature	Bioorg. Med. Chem. Lett.	2007	CHEMBL3307715
CHEMBL247180		0	329.49	0	2.90	38	CC(C)C(C#N)N1CCN(C(=O)C23CC4CC(CC(C4)C2)C3)CC1	IC50	'='	20000.0	nM	4.70			UO_0000065	14.26	0.27	1.80	9.93	False	CHEMBL886924	Inhibition of human 11beta-HSD1 expressed in HEK293 cells after 2 hrs by scintillation proximity assay	B	BAO_0000219	cell-based format	Homo sapiens	None	None	HEK293	None	CHEMBL4235	11-beta-hydroxysteroid dehydrogenase 1	Homo sapiens	SINGLE PROTEIN	CHEMBL1139191	1	Scientific Literature	Bioorg. Med. Chem. Lett.	2007	CHEMBL3307715
CHEMBL245954		0	324.47	0	3.55	32	O=C(N1CCN(c2ccccc2)CC1)C12CC3CC(CC(C3)C1)C2	IC50	'>'	100000.0	nM				UO_0000065					False	CHEMBL886924	Inhibition of human 11beta-HSD1 expressed in HEK293 cells after 2 hrs by scintillation proximity assay	B	BAO_0000219	cell-based format	Homo sapiens	None	None	HEK293	None	CHEMBL4235	11-beta-hydroxysteroid dehydrogenase 1	Homo sapiens	SINGLE PROTEIN	CHEMBL1139191	1	Scientific Literature	Bioorg. Med. Chem. Lett.	2007	CHEMBL3307715
CHEMBL2153191	AZD-4017	2	419.59	0	4.34	1, AZD-4017	CCCSc1nc(N2CCC[C@@H](CC(=O)O)C2)ccc1C(=O)NC1CCCCC1	IC50	'='	2.0	nM	8.70			UO_0000065	20.73	0.41	4.36	10.54	False	CHEMBL2183657	Inhibition of 11betaHSD1 in human adipocytes assessed as cortisone to cortisol conversion by scintillation counting method	B	BAO_0000219	cell-based format	Homo sapiens	None	None	None	None	CHEMBL4235	11-beta-hydroxysteroid dehydrogenase 1	Homo sapiens	SINGLE PROTEIN	CHEMBL2177022	1	Scientific Literature	J. Med. Chem.	2012	None
CHEMBL2035424		0	433.88	0	4.86	38	CC(O)(c1ccc(N(C2CCC2)S(=O)(=O)c2ccccc2Cl)cc1)C(F)(F)F	IC50	'='	46.0	nM	7.34			UO_0000065	16.91	0.36	2.48	12.74	False	CHEMBL2038006	Inhibition of human 11beta-HSD1 expressed in human HEK293 cells using [3H]cortisone as substrate assessed as production of [3H]-cortisol by scintillation proximity assay	B	BAO_0000219	cell-based format	Homo sapiens	None	None	HEK293	None	CHEMBL4235	11-beta-hydroxysteroid dehydrogenase 1	Homo sapiens	SINGLE PROTEIN	CHEMBL2034897	1	Scientific Literature	Bioorg. Med. Chem. Lett.	2012	CHEMBL3307715
CHEMBL2035431		0	421.87	0	4.71	(S)-10	CC(C)N(c1ccc([C@](C)(O)C(F)(F)F)cc1)S(=O)(=O)c1ccccc1Cl	IC50	'='	5.8	nM	8.24			UO_0000065	19.52	0.42	3.53	14.30	False	CHEMBL2038006	Inhibition of human 11beta-HSD1 expressed in human HEK293 cells using [3H]cortisone as substrate assessed as production of [3H]-cortisol by scintillation proximity assay	B	BAO_0000219	cell-based format	Homo sapiens	None	None	HEK293	None	CHEMBL4235	11-beta-hydroxysteroid dehydrogenase 1	Homo sapiens	SINGLE PROTEIN	CHEMBL2034897	1	Scientific Literature	Bioorg. Med. Chem. Lett.	2012	CHEMBL3307715
CHEMBL2035403		0	466.32	0	4.82	13	CC(C)N(c1ccc(C(C)(O)C(F)(F)F)cc1)S(=O)(=O)c1ccccc1Br	IC50	'='	86.0	nM	7.07			UO_0000065	15.15	0.36	2.25	12.26	False	CHEMBL2038007	Inhibition of human 11beta-HSD1 expressed in human HEK293 cells using [3H]cortisone as substrate assessed as production of [3H]-cortisol by scintillation proximity assay in presence of 3% human serum albumin	B	BAO_0000219	cell-based format	Homo sapiens	None	None	HEK293	None	CHEMBL4235	11-beta-hydroxysteroid dehydrogenase 1	Homo sapiens	SINGLE PROTEIN	CHEMBL2034897	1	Scientific Literature	Bioorg. Med. Chem. Lett.	2012	CHEMBL3307715
CHEMBL2035410		0	401.45	0	4.37	20	Cc1ccccc1S(=O)(=O)N(c1ccc(C(C)(O)C(F)(F)F)cc1)C(C)C	IC50	'='	91.0	nM	7.04			UO_0000065	17.54	0.36	2.67	12.22	False	CHEMBL2038007	Inhibition of human 11beta-HSD1 expressed in human HEK293 cells using [3H]cortisone as substrate assessed as production of [3H]-cortisol by scintillation proximity assay in presence of 3% human serum albumin	B	BAO_0000219	cell-based format	Homo sapiens	None	None	HEK293	None	CHEMBL4235	11-beta-hydroxysteroid dehydrogenase 1	Homo sapiens	SINGLE PROTEIN	CHEMBL2034897	1	Scientific Literature	Bioorg. Med. Chem. Lett.	2012	CHEMBL3307715
CHEMBL398974		0	366.42	0	2.40	8	COc1cc(C(=O)N2CCC(n3c(=O)[nH]c4ccccc43)CC2)ccc1N	Ki	'='	180.0	nM	6.75			UO_0000065	18.41	0.34	4.34	7.23	False	CHEMBL886262	Inhibition of human 11-beta-HSD1 by SPA	B	BAO_0000357	single protein format	Homo sapiens	None	None	None	None	CHEMBL4235	11-beta-hydroxysteroid dehydrogenase 1	Homo sapiens	SINGLE PROTEIN	CHEMBL1139943	1	Scientific Literature	Bioorg. Med. Chem. Lett.	2007	None
CHEMBL391616		0	329.30	0	2.82	11c	O=C(NS(=O)(=O)c1ccccc1)c1ccc(C(F)(F)F)cc1	IC50	'>'	100000.0	nM				UO_0000065					False	CHEMBL887782	Inhibition of human 11beta-HSD1 expressed in CHO cells	B	BAO_0000219	cell-based format	Homo sapiens	None	None	CHO	None	CHEMBL4235	11-beta-hydroxysteroid dehydrogenase 1	Homo sapiens	SINGLE PROTEIN	CHEMBL1139974	1	Scientific Literature	Bioorg. Med. Chem.	2007	CHEMBL3308072
CHEMBL1689172		0	554.73	2	6.18	26	CC1(C)[C@@H](Oc2noc(=O)[nH]2)CC[C@@]2(C)[C@H]1CC[C@]1(C)[C@@H]2C(=O)C=C2[C@@H]3C[C@@](C)(C(=O)O)CC[C@]3(C)CC[C@]21C	Inhibition	'='	23.0	%				UO_0000187					False	CHEMBL1693353	Inhibition of human recombinant 11beta-HSD1 expressed in HEK293 cells assessed as residual conversion of [1,2-[3H]cortisone to cortisol at 1000 nM after 10 mins by scintillation counting	B	BAO_0000219	cell-based format	Homo sapiens	None	None	HEK293	None	CHEMBL4235	11-beta-hydroxysteroid dehydrogenase 1	Homo sapiens	SINGLE PROTEIN	CHEMBL1687943	1	Scientific Literature	Bioorg. Med. Chem.	2011	CHEMBL3307715
CHEMBL223083		0	384.47	0	2.89	31	CCC(C(=O)N[C@H]1C2CC3CC1C[C@](C(=O)O)(C3)C2)N1CCCC(F)(F)C1	IC50	'='	640.0	nM	6.19			UO_0000065	16.11	0.31	3.30	8.89	False	CHEMBL907400	Inhibition of human 11beta-HSD1 expressed in HEK293 cells assessed as inhibition of cortisol formation by fluorescent polarization immunoassay	B	BAO_0000219	cell-based format	Homo sapiens	None	None	HEK293	None	CHEMBL4235	11-beta-hydroxysteroid dehydrogenase 1	Homo sapiens	SINGLE PROTEIN	CHEMBL1145299	1	Scientific Literature	Bioorg. Med. Chem. Lett.	2006	CHEMBL3307715
CHEMBL376293		0	491.56	0	2.55	24	NC(=O)[C@]12CC3C[C@H](CC(C1)[C@H]3NC(=O)C1(N3CCN(c4ccc(C(F)(F)F)cn4)CC3)CC1)C2	IC50	'='	490.0	nM	6.31			UO_0000065	12.84	0.25	3.76	6.89	False	CHEMBL907400	Inhibition of human 11beta-HSD1 expressed in HEK293 cells assessed as inhibition of cortisol formation by fluorescent polarization immunoassay	B	BAO_0000219	cell-based format	Homo sapiens	None	None	HEK293	None	CHEMBL4235	11-beta-hydroxysteroid dehydrogenase 1	Homo sapiens	SINGLE PROTEIN	CHEMBL1145299	1	Scientific Literature	Bioorg. Med. Chem. Lett.	2006	CHEMBL3307715
CHEMBL2021493		0	426.48	0	3.89	11	C[C@@](O)(c1ccc(C(=O)N(C2CC2)[C@H]2CC[C@@H](CCC(N)=O)CC2)cc1)C(F)(F)F	IC50	'='	417.0	nM	6.38			UO_0000065	14.96	0.29	2.49	7.63	False	CHEMBL1014489	Inhibition of human recombinant 11beta-HSD1 expressed HEK293 cells by scintillation proximity assay in presence of human serum albumin	B	BAO_0000219	cell-based format	Homo sapiens	None	None	HEK293	None	CHEMBL4235	11-beta-hydroxysteroid dehydrogenase 1	Homo sapiens	SINGLE PROTEIN	CHEMBL1153293	1	Scientific Literature	Bioorg. Med. Chem. Lett.	2009	CHEMBL3307715
CHEMBL396387		0	288.39	0	2.63	11	O=C1N=C(NC2C3CC4CC(C3)CC2C4)OC12CCCC2	Ki	'='	18.0	nM	7.75			UO_0000065	26.86	0.50	5.11	15.28	False	CHEMBL897679	Binding affinity to human 11beta-HSD1 by SPA assay	B	BAO_0000357	single protein format	Homo sapiens	None	None	None	None	CHEMBL4235	11-beta-hydroxysteroid dehydrogenase 1	Homo sapiens	SINGLE PROTEIN	CHEMBL1149640	1	Scientific Literature	Bioorg. Med. Chem. Lett.	2007	None
CHEMBL237106		0	328.33	0	3.83	31	CCC1(CC)OC(N[C@@H](C)c2ccccc2C(F)(F)F)=NC1=O	Ki	'='	19.0	nM	7.72			UO_0000065	23.52	0.46	3.89	15.23	False	CHEMBL897679	Binding affinity to human 11beta-HSD1 by SPA assay	B	BAO_0000357	single protein format	Homo sapiens	None	None	None	None	CHEMBL4235	11-beta-hydroxysteroid dehydrogenase 1	Homo sapiens	SINGLE PROTEIN	CHEMBL1149640	1	Scientific Literature	Bioorg. Med. Chem. Lett.	2007	None
CHEMBL236477		0	260.34	0	2.66	22 racemate	CC(C)C1(C)OC(N[C@@H](C)c2ccccc2)=NC1=O	Ki	'='	77.0	nM	7.11			UO_0000065	27.32	0.51	4.45	14.03	False	CHEMBL897679	Binding affinity to human 11beta-HSD1 by SPA assay	B	BAO_0000357	single protein format	Homo sapiens	None	None	None	None	CHEMBL4235	11-beta-hydroxysteroid dehydrogenase 1	Homo sapiens	SINGLE PROTEIN	CHEMBL1149640	1	Scientific Literature	Bioorg. Med. Chem. Lett.	2007	None
CHEMBL198849		0	557.60	2	5.50	25	Cn1c(-c2ccccc2C(F)(F)F)nnc1C12CCC(c3nc(-c4cccc(S(C)(=O)=O)c4)no3)(CC1)CC2	IC50	'='	4.2	nM	8.38			UO_0000065	15.02	0.29	2.88	8.07	True	CHEMBL868712	Inhibitory activity against human 11beta-HSD1	B	BAO_0000357	single protein format	Homo sapiens	None	None	None	None	CHEMBL4235	11-beta-hydroxysteroid dehydrogenase 1	Homo sapiens	SINGLE PROTEIN	CHEMBL1141865	1	Scientific Literature	Bioorg. Med. Chem. Lett.	2005	None
CHEMBL371262		0	510.52	1	4.79	22	Cn1c(-c2ccccc2C(F)(F)F)nnc1C12CCC(c3nc(-c4ccc(=O)n(C)c4)no3)(CC1)CC2	IC50	'='	20.0	nM	7.70			UO_0000065	15.08	0.28	2.91	8.40	True	CHEMBL868712	Inhibitory activity against human 11beta-HSD1	B	BAO_0000357	single protein format	Homo sapiens	None	None	None	None	CHEMBL4235	11-beta-hydroxysteroid dehydrogenase 1	Homo sapiens	SINGLE PROTEIN	CHEMBL1141865	1	Scientific Literature	Bioorg. Med. Chem. Lett.	2005	None
CHEMBL200816		0	495.51	1	5.82	14	Cn1c(-c2ccccc2OC(F)F)nnc1C12CCC(c3nc(-c4ccc(F)cc4)no3)(CC1)CC2	IC50	'='	9.3	nM	8.03			UO_0000065	16.21	0.30	2.21	10.18	False	CHEMBL868712	Inhibitory activity against human 11beta-HSD1	B	BAO_0000357	single protein format	Homo sapiens	None	None	None	None	CHEMBL4235	11-beta-hydroxysteroid dehydrogenase 1	Homo sapiens	SINGLE PROTEIN	CHEMBL1141865	1	Scientific Literature	Bioorg. Med. Chem. Lett.	2005	None
CHEMBL200513		0	329.53	1	5.57	1	CCCCCC12CCC(c3nnc4n3CCCCCC4)(CC1)CC2	IC50	'='	5.0	nM	8.30			UO_0000065	25.19	0.47	2.73	27.03	False	CHEMBL868712	Inhibitory activity against human 11beta-HSD1	B	BAO_0000357	single protein format	Homo sapiens	None	None	None	None	CHEMBL4235	11-beta-hydroxysteroid dehydrogenase 1	Homo sapiens	SINGLE PROTEIN	CHEMBL1141865	1	Scientific Literature	Bioorg. Med. Chem. Lett.	2005	None
CHEMBL198849		0	557.60	2	5.50	25	Cn1c(-c2ccccc2C(F)(F)F)nnc1C12CCC(c3nc(-c4cccc(S(C)(=O)=O)c4)no3)(CC1)CC2	Inhibition	'='	11.0	%				UO_0000187					False	CHEMBL869369	In vivo inhibition of 11beta-HSD1 at 16 hr (10 mg/kg, po) assessed by extent of cortisone to cortisol conversion	F	BAO_0000218	organism-based format	None	None	None	None	None	CHEMBL4235	11-beta-hydroxysteroid dehydrogenase 1	Homo sapiens	SINGLE PROTEIN	CHEMBL1141865	1	Scientific Literature	Bioorg. Med. Chem. Lett.	2005	None
CHEMBL383352		0	405.51	1	6.67	2	CCCCCC12CCC(c3nnc(-c4ccccc4C(F)(F)F)n3C)(CC1)CC2	Inhibition	'='	98.0	%				UO_0000187					False	CHEMBL869368	In vivo inhibition of 11beta-HSD1 at 4 hr (10 mg/kg, po) assessed by extent of cortisone to cortisol conversion	F	BAO_0000218	organism-based format	None	None	None	None	None	CHEMBL4235	11-beta-hydroxysteroid dehydrogenase 1	Homo sapiens	SINGLE PROTEIN	CHEMBL1141865	1	Scientific Literature	Bioorg. Med. Chem. Lett.	2005	None
CHEMBL257825		0	362.41	0	1.81	26	Cc1ccc(S(=O)(=O)N2CCN(c3ncccc3[N+](=O)[O-])CC2)cc1	IC50	'>'	1000.0	nM				UO_0000065					False	CHEMBL923795	Inhibition of human recombinant 11beta-HSD1 expressed in HEK293 cells assessed as conversion of [3H]cortisone to [3H]cortisol by SPA assay	B	BAO_0000219	cell-based format	Homo sapiens	None	None	HEK293	None	CHEMBL4235	11-beta-hydroxysteroid dehydrogenase 1	Homo sapiens	SINGLE PROTEIN	CHEMBL1145590	1	Scientific Literature	Bioorg. Med. Chem. Lett.	2008	CHEMBL3307715
CHEMBL256328		0	439.38	0	3.63	21	O=S(=O)(c1cccc(C(F)(F)F)c1)N1CCN(c2ncccc2C(F)(F)F)CC1	IC50	'>'	1000.0	nM				UO_0000065					False	CHEMBL923795	Inhibition of human recombinant 11beta-HSD1 expressed in HEK293 cells assessed as conversion of [3H]cortisone to [3H]cortisol by SPA assay	B	BAO_0000219	cell-based format	Homo sapiens	None	None	HEK293	None	CHEMBL4235	11-beta-hydroxysteroid dehydrogenase 1	Homo sapiens	SINGLE PROTEIN	CHEMBL1145590	1	Scientific Literature	Bioorg. Med. Chem. Lett.	2008	CHEMBL3307715
CHEMBL256325		0	416.38	0	2.52	15	O=[N+]([O-])c1ccc(S(=O)(=O)N2CCN(c3ncccc3C(F)(F)F)CC2)cc1	IC50	'='	922.0	nM	6.04			UO_0000065	14.49	0.29	3.52	6.24	False	CHEMBL923795	Inhibition of human recombinant 11beta-HSD1 expressed in HEK293 cells assessed as conversion of [3H]cortisone to [3H]cortisol by SPA assay	B	BAO_0000219	cell-based format	Homo sapiens	None	None	HEK293	None	CHEMBL4235	11-beta-hydroxysteroid dehydrogenase 1	Homo sapiens	SINGLE PROTEIN	CHEMBL1145590	1	Scientific Literature	Bioorg. Med. Chem. Lett.	2008	CHEMBL3307715
CHEMBL256551		0	389.37	0	2.75	11	O=S(=O)(c1ccc(F)cc1)N1CCN(c2ncccc2C(F)(F)F)CC1	IC50	'='	667.0	nM	6.18			UO_0000065	15.86	0.32	3.43	11.54	False	CHEMBL923795	Inhibition of human recombinant 11beta-HSD1 expressed in HEK293 cells assessed as conversion of [3H]cortisone to [3H]cortisol by SPA assay	B	BAO_0000219	cell-based format	Homo sapiens	None	None	HEK293	None	CHEMBL4235	11-beta-hydroxysteroid dehydrogenase 1	Homo sapiens	SINGLE PROTEIN	CHEMBL1145590	1	Scientific Literature	Bioorg. Med. Chem. Lett.	2008	CHEMBL3307715
CHEMBL498153		0	452.39	1	6.06	41	Cc1cn(-c2ccc(-c3nnc(C4(c5ccc(Cl)cc5)CCC4)n3C)c(Cl)c2)c(C)n1	IC50	'='	6.9	nM	8.16			UO_0000065	18.04	0.36	2.10	16.82	False	CHEMBL995584	Inhibition of human 11beta HSD1 by SPA assay	B	BAO_0000357	single protein format	Homo sapiens	None	None	None	None	CHEMBL4235	11-beta-hydroxysteroid dehydrogenase 1	Homo sapiens	SINGLE PROTEIN	CHEMBL1150311	1	Scientific Literature	Bioorg. Med. Chem. Lett.	2008	None
CHEMBL497552		0	290.43	0	3.10	8b	O=C1N=C(NC23CC4CC(CC2C4)C3)SC12CCCC2	Ki	'='	3.0	nM	8.52			UO_0000065	29.35	0.58	5.42	20.56	False	CHEMBL955040	Binding affinity to human 11beta HSD1 expressed in Escherichia coli by scintillation proximity assay	B	BAO_0000019	assay format	Homo sapiens	None	None	None	None	CHEMBL4235	11-beta-hydroxysteroid dehydrogenase 1	Homo sapiens	SINGLE PROTEIN	CHEMBL1150276	1	Scientific Literature	J. Med. Chem.	2008	None
CHEMBL1270310		0	350.46	0	3.16	9d	CCCOC(=O)N[C@@H]1CCN(C(=O)OC2C3CC4CC(C3)CC2C4)C1	IC50	'='	40.2	nM	7.40			UO_0000065	21.10	0.40	4.24	10.90	False	CHEMBL1273473	Inhibition of 11betaHSD1 in human platelet assessed as [3H]-cortisone to [3H]-cortisol by microscintillation plate reader	B	BAO_0000019	assay format	Homo sapiens	None	None	None	None	CHEMBL4235	11-beta-hydroxysteroid dehydrogenase 1	Homo sapiens	SINGLE PROTEIN	CHEMBL1268897	1	Scientific Literature	Bioorg. Med. Chem. Lett.	2010	None
CHEMBL552250		0	276.34	0	2.12	11	O=C(O)CC1(CC(=O)NCc2cccnc2)CCCC1	Inhibition	'='	11.0	%				UO_0000187					False	CHEMBL1030303	Inhibition of human 11beta-HSD1 at 1 uM	B	BAO_0000357	single protein format	Homo sapiens	None	None	None	None	CHEMBL4235	11-beta-hydroxysteroid dehydrogenase 1	Homo sapiens	SINGLE PROTEIN	CHEMBL1151906	1	Scientific Literature	Bioorg. Med. Chem. Lett.	2009	None
CHEMBL552519		0	348.49	0	2.13	35	CC(C)(CC(=O)NC1CC1)CC(=O)N[C@H]1C2CC3CC1C[C@@](O)(C3)C2	IC50	'='	550.0	nM	6.26			UO_0000065	17.96	0.34	4.13	7.98	False	CHEMBL1030305	Inhibition of human recombinant 11beta-HSD1 expressed in Escherichia coli assessed as cortisol level after 150 mins by HTRF assay	B	BAO_0000019	assay format	Homo sapiens	None	None	None	None	CHEMBL4235	11-beta-hydroxysteroid dehydrogenase 1	Homo sapiens	SINGLE PROTEIN	CHEMBL1151906	1	Scientific Literature	Bioorg. Med. Chem. Lett.	2009	None
CHEMBL1269014		0	569.78	2	6.40	10	CC1(C)[C@@H](NC(=O)CCC(=O)O)CC[C@@]2(C)[C@H]1CC[C@]1(C)[C@@H]2C(=O)C=C2[C@@H]3C[C@@](C)(C(=O)O)CC[C@]3(C)CC[C@]21C	Activity	'='	6.0	%				UO_0000187					False	CHEMBL1272433	Inhibition of human recombinant 11beta-HSD1 expressed in HEK293 cells assessed as residual conversion of [1,2-3H]-cortisone to cortisol at 1 uM by scintillation counting	B	BAO_0000219	cell-based format	Homo sapiens	None	None	HEK293	None	CHEMBL4235	11-beta-hydroxysteroid dehydrogenase 1	Homo sapiens	SINGLE PROTEIN	CHEMBL1268844	1	Scientific Literature	Bioorg. Med. Chem.	2010	CHEMBL3307715
CHEMBL494639		0	406.94	1	5.73	34	Cn1c(-c2ccc(-c3nccs3)cc2)nnc1C1(c2ccc(Cl)cc2)CCC1	IC50	'='	44.0	nM	7.36			UO_0000065	18.08	0.36	1.63	16.87	False	CHEMBL995584	Inhibition of human 11beta HSD1 by SPA assay	B	BAO_0000357	single protein format	Homo sapiens	None	None	None	None	CHEMBL4235	11-beta-hydroxysteroid dehydrogenase 1	Homo sapiens	SINGLE PROTEIN	CHEMBL1150311	1	Scientific Literature	Bioorg. Med. Chem. Lett.	2008	None
CHEMBL1760685		0	448.98	1	5.92	19	Cn1c(-c2ccc(NC(=O)c3cccs3)cc2)nnc1C1(c2ccc(Cl)cc2)CCC1	IC50	'='	8.7	nM	8.06			UO_0000065	17.95	0.36	2.14	13.48	False	CHEMBL1764756	Inhibition of human 11beta-HSD1 expressed in CHO-K1 cells assessed as conversion of [3H]cortisone to [3H]cortisol by scintillation counting	B	BAO_0000219	cell-based format	Homo sapiens	None	None	CHO-K1	None	CHEMBL4235	11-beta-hydroxysteroid dehydrogenase 1	Homo sapiens	SINGLE PROTEIN	CHEMBL1759971	1	Scientific Literature	Bioorg. Med. Chem. Lett.	2011	CHEMBL3307512
CHEMBL521832		0	468.48	0	3.93	13s	C[C@@H]1CN(c2ccc(F)cc2C(F)(F)F)CCN1S(=O)(=O)c1cccc(-n2ccnc2)c1	IC50	'='	74.0	nM	7.13			UO_0000065	15.22	0.30	3.20	12.20	False	CHEMBL1013098	Inhibition of human 11betaHSD1 expressed in CHO cells by cell based assay	B	BAO_0000219	cell-based format	Homo sapiens	None	None	CHO	None	CHEMBL4235	11-beta-hydroxysteroid dehydrogenase 1	Homo sapiens	SINGLE PROTEIN	CHEMBL1155083	1	Scientific Literature	J. Med. Chem.	2008	CHEMBL3308072
CHEMBL480941		0	469.46	0	3.32	13r	C[C@@H]1CN(c2ccc(F)cc2C(F)(F)F)CCN1S(=O)(=O)c1cccc(-n2cnnc2)c1	IC50	'='	120.0	nM	6.92			UO_0000065	14.74	0.30	3.60	9.70	False	CHEMBL1013098	Inhibition of human 11betaHSD1 expressed in CHO cells by cell based assay	B	BAO_0000219	cell-based format	Homo sapiens	None	None	CHO	None	CHEMBL4235	11-beta-hydroxysteroid dehydrogenase 1	Homo sapiens	SINGLE PROTEIN	CHEMBL1155083	1	Scientific Literature	J. Med. Chem.	2008	CHEMBL3308072
CHEMBL1086553		0	318.38	0	3.02	12l	O=C(CCc1nnnn1C1CCc2ccccc21)c1ccccc1	IC50	'='	1500.0	nM	5.82			UO_0000065	18.29	0.33	2.80	9.60	False	CHEMBL1118158	Inhibition of human 11beta-HSD1 expressed in HEK293 cells by scintillation proximity assay	B	BAO_0000219	cell-based format	Homo sapiens	None	None	HEK293	None	CHEMBL4235	11-beta-hydroxysteroid dehydrogenase 1	Homo sapiens	SINGLE PROTEIN	CHEMBL1155502	1	Scientific Literature	Bioorg. Med. Chem. Lett.	2010	CHEMBL3307715
CHEMBL597722		0	464.46	0	3.59	4l	O=C(CN1C(C(=O)c2ccccc2)=C(O)c2ccccc2S1(=O)=O)c1ccc([N+](=O)[O-])cc1	IC50	'='	30.0	nM	7.52			UO_0000065	16.20	0.31	3.93	5.58	False	CHEMBL1073577	Inhibition of 11beta-HSD1 in human microsomes by HTRF cortisol assay	B	BAO_0000251	microsome format	Homo sapiens	None	None	None	Microsome	CHEMBL4235	11-beta-hydroxysteroid dehydrogenase 1	Homo sapiens	SINGLE PROTEIN	CHEMBL1159080	1	Scientific Literature	Bioorg. Med. Chem. Lett.	2010	None
CHEMBL597616		0	269.28	0	0.77	1b	CCOC(=O)C1=C(O)c2ccccc2S(=O)(=O)N1	Inhibition	'='	23.0	%				UO_0000187					False	CHEMBL1073587	Inhibition of 11beta-HSD1 in human microsomes at 10 uM by HTRF cortisol assay	B	BAO_0000251	microsome format	Homo sapiens	None	None	None	Microsome	CHEMBL4235	11-beta-hydroxysteroid dehydrogenase 1	Homo sapiens	SINGLE PROTEIN	CHEMBL1159080	1	Scientific Literature	Bioorg. Med. Chem. Lett.	2010	None
CHEMBL589987		0	359.36	0	1.89	4h	O=C(O)C1=C(O)c2ccccc2S(=O)(=O)N1CC(=O)c1ccccc1	Inhibition	'='	24.0	%				UO_0000187					False	CHEMBL1073587	Inhibition of 11beta-HSD1 in human microsomes at 10 uM by HTRF cortisol assay	B	BAO_0000251	microsome format	Homo sapiens	None	None	None	Microsome	CHEMBL4235	11-beta-hydroxysteroid dehydrogenase 1	Homo sapiens	SINGLE PROTEIN	CHEMBL1159080	1	Scientific Literature	Bioorg. Med. Chem. Lett.	2010	None
CHEMBL246472		0	447.96	0	3.26	23	CNC(=O)NC(=O)[C@]12CC3CC(C1)[C@@H](NC(=O)C(C)(C)Oc1ccc(Cl)cc1)C(C3)C2	IC50	'='	13.0	nM	7.89			UO_0000065	17.60	0.35	4.63	8.17	False	CHEMBL902516	Inhibition of human 11beta-HSD1 by SPA	B	BAO_0000357	single protein format	Homo sapiens	None	None	None	None	CHEMBL4235	11-beta-hydroxysteroid dehydrogenase 1	Homo sapiens	SINGLE PROTEIN	CHEMBL1138420	1	Scientific Literature	Bioorg. Med. Chem. Lett.	2007	None
CHEMBL397074		0	447.96	0	2.41	22	CC(C)(Oc1ccc(Cl)cc1)C(=O)N[C@H]1C2CC3CC1C[C@](C(=O)NCC(N)=O)(C3)C2	IC50	'='	12.0	nM	7.92			UO_0000065	17.68	0.35	5.51	7.17	True	CHEMBL902516	Inhibition of human 11beta-HSD1 by SPA	B	BAO_0000357	single protein format	Homo sapiens	None	None	None	None	CHEMBL4235	11-beta-hydroxysteroid dehydrogenase 1	Homo sapiens	SINGLE PROTEIN	CHEMBL1138420	1	Scientific Literature	Bioorg. Med. Chem. Lett.	2007	None
CHEMBL246889		0	531.07	1	4.31	28	CC(C)(Oc1ccccc1Cl)C(=O)N[C@H]1C2CC3CC1C[C@](C(=O)NS(=O)(=O)c1ccccc1)(C3)C2	IC50						Not Determined						False	CHEMBL902520	Inhibition of human 11beta-HSD1 expressed in HEK293 cells by FPIA	B	BAO_0000219	cell-based format	Homo sapiens	None	None	HEK293	None	CHEMBL4235	11-beta-hydroxysteroid dehydrogenase 1	Homo sapiens	SINGLE PROTEIN	CHEMBL1138420	1	Scientific Literature	Bioorg. Med. Chem. Lett.	2007	CHEMBL3307715
CHEMBL245852		0	525.05	1	4.82	16	CC(C)(Oc1ccc(Cl)cc1)C(=O)N[C@H]1C2CC3CC1C[C@](C(=O)NCc1ccc(C(=O)O)cc1)(C3)C2	IC50	'='	59.0	nM	7.23			UO_0000065	13.77	0.27	2.41	6.90	False	CHEMBL902520	Inhibition of human 11beta-HSD1 expressed in HEK293 cells by FPIA	B	BAO_0000219	cell-based format	Homo sapiens	None	None	HEK293	None	CHEMBL4235	11-beta-hydroxysteroid dehydrogenase 1	Homo sapiens	SINGLE PROTEIN	CHEMBL1138420	1	Scientific Literature	Bioorg. Med. Chem. Lett.	2007	CHEMBL3307715
CHEMBL429655		0	356.47	0	2.64	6	CC(C)(Oc1ccccc1)C(=O)N[C@H]1C2CC3CC1C[C@](C(N)=O)(C3)C2	IC50	'='	24.0	nM	7.62			UO_0000065	21.38	0.40	4.98	9.36	False	CHEMBL902520	Inhibition of human 11beta-HSD1 expressed in HEK293 cells by FPIA	B	BAO_0000219	cell-based format	Homo sapiens	None	None	HEK293	None	CHEMBL4235	11-beta-hydroxysteroid dehydrogenase 1	Homo sapiens	SINGLE PROTEIN	CHEMBL1138420	1	Scientific Literature	Bioorg. Med. Chem. Lett.	2007	CHEMBL3307715
CHEMBL1163538		0	387.45	1	5.23	17g	O=C(c1ccc(F)cc1)C1CCN(C(=O)c2ccc(-c3ccccc3)cc2)CC1	IC50	'='	6120.0	nM	5.21			UO_0000065	13.46	0.25	-0.02	13.95	False	CHEMBL1169304	Inhibition of human 11beta-HSD1 by competitive binding assay	B	BAO_0000357	single protein format	Homo sapiens	None	None	None	None	CHEMBL4235	11-beta-hydroxysteroid dehydrogenase 1	Homo sapiens	SINGLE PROTEIN	CHEMBL1165992	1	Scientific Literature	Bioorg. Med. Chem.	2010	None
CHEMBL1163680		0	347.34	0	3.84	17n	O=C(c1ccc(F)cc1)C1CCN(C(=O)c2cc(F)cc(F)c2)CC1	IC50	'>'	30000.0	nM				UO_0000065					False	CHEMBL1169304	Inhibition of human 11beta-HSD1 by competitive binding assay	B	BAO_0000357	single protein format	Homo sapiens	None	None	None	None	CHEMBL4235	11-beta-hydroxysteroid dehydrogenase 1	Homo sapiens	SINGLE PROTEIN	CHEMBL1165992	1	Scientific Literature	Bioorg. Med. Chem.	2010	None
CHEMBL1164556		0	325.38	0	3.87	17ad	Cc1ccc(C(=O)N2CCC(C(=O)c3ccc(F)cc3)CC2)cc1	IC50	'='	3410.0	nM	5.47			UO_0000065	16.80	0.31	1.60	14.63	False	CHEMBL1169304	Inhibition of human 11beta-HSD1 by competitive binding assay	B	BAO_0000357	single protein format	Homo sapiens	None	None	None	None	CHEMBL4235	11-beta-hydroxysteroid dehydrogenase 1	Homo sapiens	SINGLE PROTEIN	CHEMBL1165992	1	Scientific Literature	Bioorg. Med. Chem.	2010	None
CHEMBL1085152		0	389.86	0	3.91	6u	COc1ccc(C(=O)CSc2cnnn2-c2ccc(Cl)cc2)cc1OC	IC50	'='	1040.0	nM	5.98			UO_0000065	15.35	0.31	2.07	9.03	False	CHEMBL1118158	Inhibition of human 11beta-HSD1 expressed in HEK293 cells by scintillation proximity assay	B	BAO_0000219	cell-based format	Homo sapiens	None	None	HEK293	None	CHEMBL4235	11-beta-hydroxysteroid dehydrogenase 1	Homo sapiens	SINGLE PROTEIN	CHEMBL1155502	1	Scientific Literature	Bioorg. Med. Chem. Lett.	2010	CHEMBL3307715
CHEMBL1085720		0	306.37	0	2.80	13b	O=C(CCc1ccccc1)CCc1nnnn1-c1ccccc1	IC50	'='	987.0	nM	6.01			UO_0000065	19.60	0.36	3.21	9.90	False	CHEMBL1118158	Inhibition of human 11beta-HSD1 expressed in HEK293 cells by scintillation proximity assay	B	BAO_0000219	cell-based format	Homo sapiens	None	None	HEK293	None	CHEMBL4235	11-beta-hydroxysteroid dehydrogenase 1	Homo sapiens	SINGLE PROTEIN	CHEMBL1155502	1	Scientific Literature	Bioorg. Med. Chem. Lett.	2010	CHEMBL3307715
CHEMBL1084046		0	311.77	0	3.74	13f	O=C(CCc1cnnn1-c1ccccc1)c1ccc(Cl)cc1	Inhibition	'='	5.0	%				UO_0000187					False	CHEMBL1118310	Inhibition of human recombinant 11beta-HSD1 expressed in HEK293 cells assessed as reduction in ketone after 30 mins	B	BAO_0000219	cell-based format	Homo sapiens	None	None	HEK293	None	CHEMBL4235	11-beta-hydroxysteroid dehydrogenase 1	Homo sapiens	SINGLE PROTEIN	CHEMBL1155502	1	Scientific Literature	Bioorg. Med. Chem. Lett.	2010	CHEMBL3307715
CHEMBL1081297		0	362.54	0	3.37	18	CC(C)(C)c1ccc(S(=O)(=O)N2C[C@@H]3C[C@H]2CN3C2CCCC2)cc1	IC50	'='	40.0	nM	7.40			UO_0000065	20.41	0.40	4.03	18.21	False	CHEMBL1101380	Displacement of [3H]cortisone from human 11beta-HSD1 expressed in baculovirus-infected Sf9 cells after 1 hr by scintillation proximity assay	B	BAO_0000219	cell-based format	Homo sapiens	None	None	Sf9	None	CHEMBL4235	11-beta-hydroxysteroid dehydrogenase 1	Homo sapiens	SINGLE PROTEIN	CHEMBL1154984	1	Scientific Literature	Bioorg. Med. Chem. Lett.	2010	CHEMBL3308860
CHEMBL245851		0	390.91	0	3.29	10	CC(C)(Oc1ccc(Cl)cc1)C(=O)N[C@H]1C2CC3CC1C[C@](C(N)=O)(C3)C2	IC50	'='	6.0	nM	8.22			UO_0000065	21.03	0.42	4.93	10.10	True	CHEMBL902516	Inhibition of human 11beta-HSD1 by SPA	B	BAO_0000357	single protein format	Homo sapiens	None	None	None	None	CHEMBL4235	11-beta-hydroxysteroid dehydrogenase 1	Homo sapiens	SINGLE PROTEIN	CHEMBL1138420	1	Scientific Literature	Bioorg. Med. Chem. Lett.	2007	None
CHEMBL555375		0	391.90	0	3.89	9	CC(C)(Oc1ccc(Cl)cc1)C(=O)N[C@H]1C2CC3CC1C[C@](C(=O)O)(C3)C2	IC50	'='	220.0	nM	6.66			UO_0000065	16.99	0.34	2.77	8.80	False	CHEMBL902520	Inhibition of human 11beta-HSD1 expressed in HEK293 cells by FPIA	B	BAO_0000219	cell-based format	Homo sapiens	None	None	HEK293	None	CHEMBL4235	11-beta-hydroxysteroid dehydrogenase 1	Homo sapiens	SINGLE PROTEIN	CHEMBL1138420	1	Scientific Literature	Bioorg. Med. Chem. Lett.	2007	CHEMBL3307715
CHEMBL1085867		0	285.33	0	2.84	6j	O=C(CSc1cnnn1-c1ccccc1)c1ccco1	IC50	'='	485.0	nM	6.31			UO_0000065	22.13	0.43	3.47	10.36	False	CHEMBL1118158	Inhibition of human 11beta-HSD1 expressed in HEK293 cells by scintillation proximity assay	B	BAO_0000219	cell-based format	Homo sapiens	None	None	HEK293	None	CHEMBL4235	11-beta-hydroxysteroid dehydrogenase 1	Homo sapiens	SINGLE PROTEIN	CHEMBL1155502	1	Scientific Literature	Bioorg. Med. Chem. Lett.	2010	CHEMBL3307715
CHEMBL1084898		0	385.45	0	3.27	6t	COc1ccc(C(=O)CSc2cnnn2-c2ccccc2OC)cc1OC	IC50	'='	1600.0	nM	5.80			UO_0000065	15.04	0.29	2.53	7.68	False	CHEMBL1118158	Inhibition of human 11beta-HSD1 expressed in HEK293 cells by scintillation proximity assay	B	BAO_0000219	cell-based format	Homo sapiens	None	None	HEK293	None	CHEMBL4235	11-beta-hydroxysteroid dehydrogenase 1	Homo sapiens	SINGLE PROTEIN	CHEMBL1155502	1	Scientific Literature	Bioorg. Med. Chem. Lett.	2010	CHEMBL3307715
CHEMBL3084741		0	335.45	0	4.02	12q	O=C(CCc1cnnn1C12CC3CC(CC(C3)C1)C2)c1ccccc1	IC50	'='	1500.0	nM	5.82			UO_0000065	17.36	0.32	1.80	12.19	False	CHEMBL1118158	Inhibition of human 11beta-HSD1 expressed in HEK293 cells by scintillation proximity assay	B	BAO_0000219	cell-based format	Homo sapiens	None	None	HEK293	None	CHEMBL4235	11-beta-hydroxysteroid dehydrogenase 1	Homo sapiens	SINGLE PROTEIN	CHEMBL1155502	1	Scientific Literature	Bioorg. Med. Chem. Lett.	2010	CHEMBL3307715
CHEMBL1085784		0	280.29	0	1.40	14i	O=C(CCn1nnnc1-c1cnccn1)c1ccccc1	IC50	'='	1900.0	nM	5.72			UO_0000065	20.41	0.37	4.32	6.62	False	CHEMBL1118158	Inhibition of human 11beta-HSD1 expressed in HEK293 cells by scintillation proximity assay	B	BAO_0000219	cell-based format	Homo sapiens	None	None	HEK293	None	CHEMBL4235	11-beta-hydroxysteroid dehydrogenase 1	Homo sapiens	SINGLE PROTEIN	CHEMBL1155502	1	Scientific Literature	Bioorg. Med. Chem. Lett.	2010	CHEMBL3307715
CHEMBL610061		0	470.69	1	6.27	6	C[C@@H]1[C@H]2C3=CC[C@@H]4[C@@]5(C)C[C@@H](O)C(=O)C(C)(C)[C@@H]5CC[C@@]4(C)[C@]3(C)CC[C@@]2(C(=O)O)CC[C@H]1C	Inhibition						Active						False	CHEMBL1072767	Inhibition of human recombinant 11beta-HSD1 expressed in HEK293 cells assessed as partial reduction of cortisone to cortisol conversion at 3 uM by scintillation counting	B	BAO_0000219	cell-based format	Homo sapiens	None	None	HEK293	None	CHEMBL4235	11-beta-hydroxysteroid dehydrogenase 1	Homo sapiens	SINGLE PROTEIN	CHEMBL1156911	1	Scientific Literature	Bioorg. Med. Chem.	2010	CHEMBL3307715
CHEMBL600614	TORMENTIC ACID METHYL ESTER	0	502.74	2	5.26	8	COC(=O)[C@]12CC[C@@H](C)[C@@](C)(O)[C@H]1C1=CC[C@@H]3[C@@]4(C)C[C@@H](O)[C@H](O)C(C)(C)[C@@H]4CC[C@@]3(C)[C@]1(C)CC2	IC50	'='	9400.0	nM	5.03			UO_0000065	10.00	0.19	-0.23	5.78	False	CHEMBL1072762	Inhibition of human recombinant 11beta-HSD1 expressed in HEK293 cells assessed as reduction of cortisone to cortisol conversion by scintillation counting	B	BAO_0000219	cell-based format	Homo sapiens	None	None	HEK293	None	CHEMBL4235	11-beta-hydroxysteroid dehydrogenase 1	Homo sapiens	SINGLE PROTEIN	CHEMBL1156911	1	Scientific Literature	Bioorg. Med. Chem.	2010	CHEMBL3307715
CHEMBL1271427		0	452.48	0	3.40	11h	NC(=O)[C@]12CC3CC(C1)[C@@H](OC(=O)N1CC[C@@H](Nc4cccc(C(F)(F)F)n4)C1)C(C3)C2	IC50	'='	1.4	nM	8.85			UO_0000065	19.57	0.38	5.45	9.08	False	CHEMBL1273473	Inhibition of 11betaHSD1 in human platelet assessed as [3H]-cortisone to [3H]-cortisol by microscintillation plate reader	B	BAO_0000019	assay format	Homo sapiens	None	None	None	None	CHEMBL4235	11-beta-hydroxysteroid dehydrogenase 1	Homo sapiens	SINGLE PROTEIN	CHEMBL1268897	1	Scientific Literature	Bioorg. Med. Chem. Lett.	2010	None
CHEMBL1164072		0	347.34	0	3.84	17m	O=C(c1ccc(F)cc1)C1CCN(C(=O)c2cccc(F)c2F)CC1	IC50	'>'	30000.0	nM				UO_0000065					False	CHEMBL1169304	Inhibition of human 11beta-HSD1 by competitive binding assay	B	BAO_0000357	single protein format	Homo sapiens	None	None	None	None	CHEMBL4235	11-beta-hydroxysteroid dehydrogenase 1	Homo sapiens	SINGLE PROTEIN	CHEMBL1165992	1	Scientific Literature	Bioorg. Med. Chem.	2010	None
CHEMBL473757		0	403.55	0	2.25	9	C[C@@H]1CN(CCc2ccncc2)CCN1S(=O)(=O)c1ccc(C(C)(C)O)cc1	IC50	'='	69.0	nM	7.16			UO_0000065	17.75	0.35	4.91	9.71	False	CHEMBL1018626	Inhibition of full length human recombinant 11beta-HSD1 expressed in HEK293 cells in absence of NADPH	B	BAO_0000219	cell-based format	Homo sapiens	None	None	HEK293	None	CHEMBL4235	11-beta-hydroxysteroid dehydrogenase 1	Homo sapiens	SINGLE PROTEIN	CHEMBL1152875	1	Scientific Literature	Bioorg. Med. Chem. Lett.	2009	CHEMBL3307715
CHEMBL427896		0	417.53	0	3.79	2	C[C@@H]1CN(c2ccc([N+](=O)[O-])cc2)CCN1S(=O)(=O)c1ccc(C(C)(C)C)cc1	IC50	'='	57.0	nM	7.24			UO_0000065	17.35	0.34	3.45	8.65	False	CHEMBL1018626	Inhibition of full length human recombinant 11beta-HSD1 expressed in HEK293 cells in absence of NADPH	B	BAO_0000219	cell-based format	Homo sapiens	None	None	HEK293	None	CHEMBL4235	11-beta-hydroxysteroid dehydrogenase 1	Homo sapiens	SINGLE PROTEIN	CHEMBL1152875	1	Scientific Literature	Bioorg. Med. Chem. Lett.	2009	CHEMBL3307715
CHEMBL397530		0	304.41	0	2.80	27	CCN1CCN(C(=O)C2(c3ccc(F)cc3)CCCC2)CC1	IC50	'='	12000.0	nM	4.92			UO_0000065	16.17	0.31	2.12	20.90	False	CHEMBL886924	Inhibition of human 11beta-HSD1 expressed in HEK293 cells after 2 hrs by scintillation proximity assay	B	BAO_0000219	cell-based format	Homo sapiens	None	None	HEK293	None	CHEMBL4235	11-beta-hydroxysteroid dehydrogenase 1	Homo sapiens	SINGLE PROTEIN	CHEMBL1139191	1	Scientific Literature	Bioorg. Med. Chem. Lett.	2007	CHEMBL3307715
CHEMBL605766		0	433.49	0	3.77	5	CN1C(C(=O)c2ccccc2)=C(OCC(=O)c2ccccc2)c2ccccc2S1(=O)=O	IC50	'='	547.0	nM	6.26			UO_0000065	14.45	0.28	2.49	7.75	False	CHEMBL1073577	Inhibition of 11beta-HSD1 in human microsomes by HTRF cortisol assay	B	BAO_0000251	microsome format	Homo sapiens	None	None	None	Microsome	CHEMBL4235	11-beta-hydroxysteroid dehydrogenase 1	Homo sapiens	SINGLE PROTEIN	CHEMBL1159080	1	Scientific Literature	Bioorg. Med. Chem. Lett.	2010	None
CHEMBL592717		0	405.48	0	4.04	4d	O=C(C1=C(O)c2ccccc2S(=O)(=O)N1CCc1ccccc1)c1ccccc1	IC50	'='	234.0	nM	6.63			UO_0000065	16.35	0.31	2.59	8.88	False	CHEMBL1073577	Inhibition of 11beta-HSD1 in human microsomes by HTRF cortisol assay	B	BAO_0000251	microsome format	Homo sapiens	None	None	None	Microsome	CHEMBL4235	11-beta-hydroxysteroid dehydrogenase 1	Homo sapiens	SINGLE PROTEIN	CHEMBL1159080	1	Scientific Literature	Bioorg. Med. Chem. Lett.	2010	None
CHEMBL247768		0	252.40	0	2.51	21	CCN1CCN(C(=O)CCC2CCCCC2)CC1	IC50	'='	48000.0	nM	4.32			UO_0000065	17.11	0.33	1.81	18.34	False	CHEMBL886924	Inhibition of human 11beta-HSD1 expressed in HEK293 cells after 2 hrs by scintillation proximity assay	B	BAO_0000219	cell-based format	Homo sapiens	None	None	HEK293	None	CHEMBL4235	11-beta-hydroxysteroid dehydrogenase 1	Homo sapiens	SINGLE PROTEIN	CHEMBL1139191	1	Scientific Literature	Bioorg. Med. Chem. Lett.	2007	CHEMBL3307715
CHEMBL246745		0	182.27	0	0.56	19	CCN1CCN(C(=O)C2CC2)CC1	IC50	'>'	100000.0	nM				UO_0000065					False	CHEMBL886924	Inhibition of human 11beta-HSD1 expressed in HEK293 cells after 2 hrs by scintillation proximity assay	B	BAO_0000219	cell-based format	Homo sapiens	None	None	HEK293	None	CHEMBL4235	11-beta-hydroxysteroid dehydrogenase 1	Homo sapiens	SINGLE PROTEIN	CHEMBL1139191	1	Scientific Literature	Bioorg. Med. Chem. Lett.	2007	CHEMBL3307715
CHEMBL392198		0	198.31	0	1.20	17	CCN1CCN(C(=O)C(C)(C)C)CC1	IC50	'>'	100000.0	nM				UO_0000065					False	CHEMBL886924	Inhibition of human 11beta-HSD1 expressed in HEK293 cells after 2 hrs by scintillation proximity assay	B	BAO_0000219	cell-based format	Homo sapiens	None	None	HEK293	None	CHEMBL4235	11-beta-hydroxysteroid dehydrogenase 1	Homo sapiens	SINGLE PROTEIN	CHEMBL1139191	1	Scientific Literature	Bioorg. Med. Chem. Lett.	2007	CHEMBL3307715
CHEMBL245393		0	247.38	0	3.07	12	O=C(C1C2CC3CC(C2)CC1C3)N1CCCCC1	IC50	'='	200.0	nM	6.70			UO_0000065	27.08	0.51	3.63	32.98	False	CHEMBL886924	Inhibition of human 11beta-HSD1 expressed in HEK293 cells after 2 hrs by scintillation proximity assay	B	BAO_0000219	cell-based format	Homo sapiens	None	None	HEK293	None	CHEMBL4235	11-beta-hydroxysteroid dehydrogenase 1	Homo sapiens	SINGLE PROTEIN	CHEMBL1139191	1	Scientific Literature	Bioorg. Med. Chem. Lett.	2007	CHEMBL3307715
CHEMBL503888		0	280.44	0	3.63	8a	O=C1N=C(NC2CCCCCCC2)SC12CCCC2	Ki	'='	14.0	nM	7.85			UO_0000065	28.01	0.56	4.22	18.94	False	CHEMBL955040	Binding affinity to human 11beta HSD1 expressed in Escherichia coli by scintillation proximity assay	B	BAO_0000019	assay format	Homo sapiens	None	None	None	None	CHEMBL4235	11-beta-hydroxysteroid dehydrogenase 1	Homo sapiens	SINGLE PROTEIN	CHEMBL1150276	1	Scientific Literature	J. Med. Chem.	2008	None
CHEMBL521688		0	339.83	0	4.31	7	Cn1c(-c2cccc(O)c2)nnc1C1(c2ccc(Cl)cc2)CCC1	IC50	'='	1.0	nM	9.00			UO_0000065	26.48	0.51	4.69	17.67	False	CHEMBL995584	Inhibition of human 11beta HSD1 by SPA assay	B	BAO_0000357	single protein format	Homo sapiens	None	None	None	None	CHEMBL4235	11-beta-hydroxysteroid dehydrogenase 1	Homo sapiens	SINGLE PROTEIN	CHEMBL1150311	1	Scientific Literature	Bioorg. Med. Chem. Lett.	2008	None
CHEMBL257618		0	392.95	0	4.15	30	CC(C)(C)c1ccc(S(=O)(=O)N2CCN(c3ccccc3Cl)CC2)cc1	IC50	'>'	1000.0	nM				UO_0000065					False	CHEMBL923795	Inhibition of human recombinant 11beta-HSD1 expressed in HEK293 cells assessed as conversion of [3H]cortisone to [3H]cortisol by SPA assay	B	BAO_0000219	cell-based format	Homo sapiens	None	None	HEK293	None	CHEMBL4235	11-beta-hydroxysteroid dehydrogenase 1	Homo sapiens	SINGLE PROTEIN	CHEMBL1145590	1	Scientific Literature	Bioorg. Med. Chem. Lett.	2008	CHEMBL3307715
CHEMBL1650715		0	324.33	0	3.65	31	CCOC(=O)c1cc2cc(-c3ccc(OC)cc3)ccc2oc1=O	Inhibition	'='	7.0	%				UO_0000187					False	CHEMBL1656574	Displacement of [3H]estrone human recombinant 17beta-HSD1 expressed in Escherichia coli BL21 (DE3)-RIL at 6 uM by scintillation counting in presence of NADPH	B	BAO_0000019	assay format	Homo sapiens	None	None	None	None	CHEMBL4235	11-beta-hydroxysteroid dehydrogenase 1	Homo sapiens	SINGLE PROTEIN	CHEMBL1649075	1	Scientific Literature	J. Med. Chem.	2011	None
CHEMBL480164		0	454.26	0	3.44	5e	O=C1CN(S(=O)(=O)c2ccc(Cl)c(Cl)c2)CCN1c1ncccc1C(F)(F)F	IC50	'='	9900.0	nM	5.00			UO_0000065	11.02	0.24	1.56	7.09	False	CHEMBL1013098	Inhibition of human 11betaHSD1 expressed in CHO cells by cell based assay	B	BAO_0000219	cell-based format	Homo sapiens	None	None	CHO	None	CHEMBL4235	11-beta-hydroxysteroid dehydrogenase 1	Homo sapiens	SINGLE PROTEIN	CHEMBL1155083	1	Scientific Literature	J. Med. Chem.	2008	CHEMBL3308072
CHEMBL469699		0	431.50	1	5.79	1	C[C@](O)(c1ccc(C(=O)N(C2CC2)[C@H]2CC[C@H](c3ccccc3)CC2)cc1)C(F)(F)F	IC50	'='	1.3	nM	8.89			UO_0000065	20.59	0.39	3.10	21.92	False	CHEMBL1018653	Inhibition of FLAG-tagged full length human 11beta-HSD1 expressed in baculovirus-infected Trichoplusia ni Hi5 cells assessed as reduction of [3H]cortisone to [3H]cortisol by scintillation proximity assay in presence of NADPH	B	BAO_0000219	cell-based format	Homo sapiens	None	None	BTI-TN-5B1-4	None	CHEMBL4235	11-beta-hydroxysteroid dehydrogenase 1	Homo sapiens	SINGLE PROTEIN	CHEMBL1152882	1	Scientific Literature	Bioorg. Med. Chem. Lett.	2009	CHEMBL3833782
CHEMBL488681		0	382.47	0	2.22	38	Cc1cc(OCCOc2ccc(N)cc2)ccc1N1C(N)=NC(N)=NC1(C)C	IC50						Not Determined						False	CHEMBL954745	Inhibition of human recombinant 11beta-HSD1 expressed in HEK293 cell lysate assessed as conversion of radiolabeled estrone to estradiol	B	BAO_0000219	cell-based format	Homo sapiens	None	None	HEK293	None	CHEMBL4235	11-beta-hydroxysteroid dehydrogenase 1	Homo sapiens	SINGLE PROTEIN	CHEMBL1157467	1	Scientific Literature	J. Med. Chem.	2008	CHEMBL3307715
CHEMBL469911		0	497.46	0	3.85	33	CCOc1cc(CNC2C(C)=NN=C2S)cc(Br)c1OCC(=O)NC1CCCCC1	IC50	'='	6200.0	nM	5.21			UO_0000065	10.47	0.24	1.36	6.18	False	CHEMBL954745	Inhibition of human recombinant 11beta-HSD1 expressed in HEK293 cell lysate assessed as conversion of radiolabeled estrone to estradiol	B	BAO_0000219	cell-based format	Homo sapiens	None	None	HEK293	None	CHEMBL4235	11-beta-hydroxysteroid dehydrogenase 1	Homo sapiens	SINGLE PROTEIN	CHEMBL1157467	1	Scientific Literature	J. Med. Chem.	2008	CHEMBL3307715
CHEMBL446912		0	443.10	0	3.47	28	CCOc1cc(/C=N/NC(=O)c2ccccn2)c(Br)c(Br)c1O	IC50						Not Determined						False	CHEMBL954745	Inhibition of human recombinant 11beta-HSD1 expressed in HEK293 cell lysate assessed as conversion of radiolabeled estrone to estradiol	B	BAO_0000219	cell-based format	Homo sapiens	None	None	HEK293	None	CHEMBL4235	11-beta-hydroxysteroid dehydrogenase 1	Homo sapiens	SINGLE PROTEIN	CHEMBL1157467	1	Scientific Literature	J. Med. Chem.	2008	CHEMBL3307715
CHEMBL469698		0	355.40	0	4.39	9	C[C@](O)(c1ccc(C(=O)N(C2CCCCC2)C2CC2)cc1)C(F)(F)F	IC50	'='	2.4	nM	8.62			UO_0000065	24.25	0.47	4.23	21.26	False	CHEMBL1021869	Inhibition of human recombinant 11beta-HSD1 expressed in HEK293 cells	B	BAO_0000219	cell-based format	Homo sapiens	None	None	HEK293	None	CHEMBL4235	11-beta-hydroxysteroid dehydrogenase 1	Homo sapiens	SINGLE PROTEIN	CHEMBL1157534	1	Scientific Literature	J. Med. Chem.	2008	CHEMBL3307715
CHEMBL471930		0	373.39	0	4.34	15	C[C@](O)(c1ccc(C(=O)N(C2CC2)[C@H]2CC[C@H](F)CC2)cc1)C(F)(F)F	IC50	'='	36.0	nM	7.44			UO_0000065	19.94	0.39	3.10	18.36	False	CHEMBL1021869	Inhibition of human recombinant 11beta-HSD1 expressed in HEK293 cells	B	BAO_0000219	cell-based format	Homo sapiens	None	None	HEK293	None	CHEMBL4235	11-beta-hydroxysteroid dehydrogenase 1	Homo sapiens	SINGLE PROTEIN	CHEMBL1157534	1	Scientific Literature	J. Med. Chem.	2008	CHEMBL3307715
CHEMBL591523		0	267.08	0	2.76	22	CC(=O)c1cc2cc(Br)ccc2oc1=O	Inhibition	'='	19.0	%				UO_0000187					False	CHEMBL1656574	Displacement of [3H]estrone human recombinant 17beta-HSD1 expressed in Escherichia coli BL21 (DE3)-RIL at 6 uM by scintillation counting in presence of NADPH	B	BAO_0000019	assay format	Homo sapiens	None	None	None	None	CHEMBL4235	11-beta-hydroxysteroid dehydrogenase 1	Homo sapiens	SINGLE PROTEIN	CHEMBL1649075	1	Scientific Literature	J. Med. Chem.	2011	None
CHEMBL1628094		0	390.53	0	4.77	31	Cc1c(/C=N/N=C2\CC[C@H]3[C@@H]4CCc5cc(O)ccc5[C@H]4CC[C@]23C)cnn1C	Activity	'='	81.0	%				UO_0000187					False	CHEMBL958793	Inhibition of human recombinant 11beta-HSD1 expressed in HEK293 cell lysate assessed as conversion of radiolabeled estrone to estradiol at 20 uM	B	BAO_0000219	cell-based format	Homo sapiens	None	None	HEK293	None	CHEMBL4235	11-beta-hydroxysteroid dehydrogenase 1	Homo sapiens	SINGLE PROTEIN	CHEMBL1157467	1	Scientific Literature	J. Med. Chem.	2008	CHEMBL3307715
CHEMBL512532		0	492.62	1	5.57	34	Cc1cc(-c2ccc(NS(=O)(=O)c3ccccc3)c(C)c2)ccc1NS(=O)(=O)c1ccccc1	IC50						Not Determined						False	CHEMBL954745	Inhibition of human recombinant 11beta-HSD1 expressed in HEK293 cell lysate assessed as conversion of radiolabeled estrone to estradiol	B	BAO_0000219	cell-based format	Homo sapiens	None	None	HEK293	None	CHEMBL4235	11-beta-hydroxysteroid dehydrogenase 1	Homo sapiens	SINGLE PROTEIN	CHEMBL1157467	1	Scientific Literature	J. Med. Chem.	2008	CHEMBL3307715
CHEMBL255888		0	385.41	0	2.92	1	Cc1ccc(S(=O)(=O)N2CCN(c3ncccc3C(F)(F)F)CC2)cc1	IC50	'='	461.0	nM	6.34			UO_0000065	16.44	0.33	3.42	11.84	False	CHEMBL923795	Inhibition of human recombinant 11beta-HSD1 expressed in HEK293 cells assessed as conversion of [3H]cortisone to [3H]cortisol by SPA assay	B	BAO_0000219	cell-based format	Homo sapiens	None	None	HEK293	None	CHEMBL4235	11-beta-hydroxysteroid dehydrogenase 1	Homo sapiens	SINGLE PROTEIN	CHEMBL1145590	1	Scientific Literature	Bioorg. Med. Chem. Lett.	2008	CHEMBL3307715
CHEMBL1270502		0	362.51	0	3.57	9g	CC(C)(C)CC(=O)N[C@@H]1CCN(C(=O)OC2C3CC4CC(C3)CC2C4)C1	IC50	'='	68.0	nM	7.17			UO_0000065	19.77	0.38	3.60	12.22	False	CHEMBL1273472	Inhibition of recombinant 11betaHSD1 expressed in CHO cells assessed as [3H]-cortisone to [3H]-cortisol by microscintillation plate reader	B	BAO_0000219	cell-based format	None	None	None	CHO	None	CHEMBL4235	11-beta-hydroxysteroid dehydrogenase 1	Homo sapiens	SINGLE PROTEIN	CHEMBL1268897	1	Scientific Literature	Bioorg. Med. Chem. Lett.	2010	CHEMBL3308072
CHEMBL1270604		0	380.49	0	2.66	10a	CC(C)(C)OC(=O)N[C@@H]1CCN(C(=O)O[C@H]2C3CC4CC2C[C@](O)(C4)C3)C1	IC50	'='	3.8	nM	8.42			UO_0000065	22.13	0.43	5.76	9.56	False	CHEMBL1273472	Inhibition of recombinant 11betaHSD1 expressed in CHO cells assessed as [3H]-cortisone to [3H]-cortisol by microscintillation plate reader	B	BAO_0000219	cell-based format	None	None	None	CHO	None	CHEMBL4235	11-beta-hydroxysteroid dehydrogenase 1	Homo sapiens	SINGLE PROTEIN	CHEMBL1268897	1	Scientific Literature	Bioorg. Med. Chem. Lett.	2010	CHEMBL3308072
CHEMBL1270703		0	422.52	0	3.09	10c	COC(=O)[C@]12CC3CC(C1)[C@@H](OC(=O)N1CC[C@@H](NC(=O)OC(C)(C)C)C1)C(C3)C2	IC50	'='	289.0	nM	6.54			UO_0000065	15.48	0.30	3.45	6.94	False	CHEMBL1273472	Inhibition of recombinant 11betaHSD1 expressed in CHO cells assessed as [3H]-cortisone to [3H]-cortisol by microscintillation plate reader	B	BAO_0000219	cell-based format	None	None	None	CHO	None	CHEMBL4235	11-beta-hydroxysteroid dehydrogenase 1	Homo sapiens	SINGLE PROTEIN	CHEMBL1268897	1	Scientific Literature	Bioorg. Med. Chem. Lett.	2010	CHEMBL3308072
CHEMBL1270807		0	394.51	0	2.91	10d	CC(C)(C)OC(=O)N[C@@H]1CCN(C(=O)O[C@H]2C3CC4CC2C[C@](CO)(C4)C3)C1	IC50	'='	5.8	nM	8.24			UO_0000065	20.88	0.40	5.33	9.35	False	CHEMBL1273472	Inhibition of recombinant 11betaHSD1 expressed in CHO cells assessed as [3H]-cortisone to [3H]-cortisol by microscintillation plate reader	B	BAO_0000219	cell-based format	None	None	None	CHO	None	CHEMBL4235	11-beta-hydroxysteroid dehydrogenase 1	Homo sapiens	SINGLE PROTEIN	CHEMBL1268897	1	Scientific Literature	Bioorg. Med. Chem. Lett.	2010	CHEMBL3308072
CHEMBL1270215		0	364.49	0	3.55	9a	CC(C)(C)OC(=O)N[C@@H]1CCN(C(=O)OC2C3CC4CC(C3)CC2C4)C1	IC50	'='	15.2	nM	7.82			UO_0000065	21.45	0.41	4.27	11.52	False	CHEMBL1273473	Inhibition of 11betaHSD1 in human platelet assessed as [3H]-cortisone to [3H]-cortisol by microscintillation plate reader	B	BAO_0000019	assay format	Homo sapiens	None	None	None	None	CHEMBL4235	11-beta-hydroxysteroid dehydrogenase 1	Homo sapiens	SINGLE PROTEIN	CHEMBL1268897	1	Scientific Literature	Bioorg. Med. Chem. Lett.	2010	None
CHEMBL2179018		0	440.59	0	3.39	30	O=C(N[C@H]1C2CC3CC1C[C@](O)(C3)C2)c1cnc(NC2CCOCC2)nc1C1CCCC1	IC50	'='	23.0	nM	7.64			UO_0000065	17.34	0.33	4.25	7.93	False	CHEMBL2187380	Inhibition of human 11beta-HSD1 by HTRF assay	B	BAO_0000357	single protein format	Homo sapiens	None	None	None	None	CHEMBL4235	11-beta-hydroxysteroid dehydrogenase 1	Homo sapiens	SINGLE PROTEIN	CHEMBL2177079	1	Scientific Literature	J. Med. Chem.	2012	None
CHEMBL2179447		0	412.53	0	2.61	15	O=C(N[C@H]1C2CC3CC1C[C@](O)(C3)C2)c1cnc(NC2CCOCC2)nc1C1CC1	IC50	'='	53.0	nM	7.28			UO_0000065	17.64	0.33	4.67	7.55	False	CHEMBL2187380	Inhibition of human 11beta-HSD1 by HTRF assay	B	BAO_0000357	single protein format	Homo sapiens	None	None	None	None	CHEMBL4235	11-beta-hydroxysteroid dehydrogenase 1	Homo sapiens	SINGLE PROTEIN	CHEMBL2177079	1	Scientific Literature	J. Med. Chem.	2012	None
CHEMBL1270702		0	421.54	0	2.81	10b	CC(=O)N[C@]12CC3CC(C1)[C@@H](OC(=O)N1CC[C@@H](NC(=O)OC(C)(C)C)C1)C(C3)C2	IC50	'='	66.9	nM	7.17			UO_0000065	17.02	0.33	4.36	7.40	False	CHEMBL1273473	Inhibition of 11betaHSD1 in human platelet assessed as [3H]-cortisone to [3H]-cortisol by microscintillation plate reader	B	BAO_0000019	assay format	Homo sapiens	None	None	None	None	CHEMBL4235	11-beta-hydroxysteroid dehydrogenase 1	Homo sapiens	SINGLE PROTEIN	CHEMBL1268897	1	Scientific Literature	Bioorg. Med. Chem. Lett.	2010	None
CHEMBL1270703		0	422.52	0	3.09	10c	COC(=O)[C@]12CC3CC(C1)[C@@H](OC(=O)N1CC[C@@H](NC(=O)OC(C)(C)C)C1)C(C3)C2	IC50	'>'	100.0	nM				UO_0000065					False	CHEMBL1273473	Inhibition of 11betaHSD1 in human platelet assessed as [3H]-cortisone to [3H]-cortisol by microscintillation plate reader	B	BAO_0000019	assay format	Homo sapiens	None	None	None	None	CHEMBL4235	11-beta-hydroxysteroid dehydrogenase 1	Homo sapiens	SINGLE PROTEIN	CHEMBL1268897	1	Scientific Literature	Bioorg. Med. Chem. Lett.	2010	None
CHEMBL1271218		0	452.48	0	3.40	11e	NC(=O)[C@]12CC3CC(C1)[C@@H](OC(=O)N1CC[C@@H](Nc4ncccc4C(F)(F)F)C1)C(C3)C2	IC50	'='	1.1	nM	8.96			UO_0000065	19.80	0.38	5.56	9.18	False	CHEMBL1273473	Inhibition of 11betaHSD1 in human platelet assessed as [3H]-cortisone to [3H]-cortisol by microscintillation plate reader	B	BAO_0000019	assay format	Homo sapiens	None	None	None	None	CHEMBL4235	11-beta-hydroxysteroid dehydrogenase 1	Homo sapiens	SINGLE PROTEIN	CHEMBL1268897	1	Scientific Literature	Bioorg. Med. Chem. Lett.	2010	None
CHEMBL1086345		0	325.39	0	3.25	6g	COc1cccc(C(=O)CSc2cnnn2-c2ccccc2)c1	IC50	'='	1600.0	nM	5.80			UO_0000065	17.81	0.34	2.55	10.17	False	CHEMBL1118158	Inhibition of human 11beta-HSD1 expressed in HEK293 cells by scintillation proximity assay	B	BAO_0000219	cell-based format	Homo sapiens	None	None	HEK293	None	CHEMBL4235	11-beta-hydroxysteroid dehydrogenase 1	Homo sapiens	SINGLE PROTEIN	CHEMBL1155502	1	Scientific Literature	Bioorg. Med. Chem. Lett.	2010	CHEMBL3307715
CHEMBL1082497		0	279.30	0	2.53	9	O=C(COc1cnnn1-c1ccccc1)c1ccccc1	IC50	'='	971.0	nM	6.01			UO_0000065	21.53	0.39	3.48	10.55	False	CHEMBL1118158	Inhibition of human 11beta-HSD1 expressed in HEK293 cells by scintillation proximity assay	B	BAO_0000219	cell-based format	Homo sapiens	None	None	HEK293	None	CHEMBL4235	11-beta-hydroxysteroid dehydrogenase 1	Homo sapiens	SINGLE PROTEIN	CHEMBL1155502	1	Scientific Literature	Bioorg. Med. Chem. Lett.	2010	CHEMBL3307715
CHEMBL2159080		0	303.47	0	4.23	10	Cc1ccc(CN(C)C(=O)C23CC4CC(CC(C4)C2)C3)s1	Inhibition	'='	32.0	%				UO_0000187					False	CHEMBL2162050	Inhibition of human 11beta-HSD1 expressed in HEK293 cells assessed as conversion of [3H]cortisone to [3H]cortisol at 1 uM after 2 hrs by scintillation counting	B	BAO_0000219	cell-based format	Homo sapiens	None	None	HEK293	None	CHEMBL4235	11-beta-hydroxysteroid dehydrogenase 1	Homo sapiens	SINGLE PROTEIN	CHEMBL2157887	1	Scientific Literature	Bioorg. Med. Chem.	2012	CHEMBL3307715
CHEMBL585884		0	294.31	0	3.64	29	CCOC(=O)c1cc2cc(-c3ccccc3)ccc2oc1=O	Inhibition	'='	21.0	%				UO_0000187					False	CHEMBL1656574	Displacement of [3H]estrone human recombinant 17beta-HSD1 expressed in Escherichia coli BL21 (DE3)-RIL at 6 uM by scintillation counting in presence of NADPH	B	BAO_0000019	assay format	Homo sapiens	None	None	None	None	CHEMBL4235	11-beta-hydroxysteroid dehydrogenase 1	Homo sapiens	SINGLE PROTEIN	CHEMBL1649075	1	Scientific Literature	J. Med. Chem.	2011	None
CHEMBL392932		0	426.97	0	2.85	18	CC(C)(Oc1ccc(Cl)cc1)C(=O)N[C@H]1C2CC3CC1C[C@](S(N)(=O)=O)(C3)C2	Ki	'='	5.0	nM	8.30			UO_0000065	19.44	0.40	5.45	8.43	False	CHEMBL902359	Inhibition of human HSD1 assessed as interconversion of cortisone to cortisol	B	BAO_0000357	single protein format	Homo sapiens	None	None	None	None	CHEMBL4235	11-beta-hydroxysteroid dehydrogenase 1	Homo sapiens	SINGLE PROTEIN	CHEMBL1138395	1	Scientific Literature	Bioorg. Med. Chem. Lett.	2007	None
CHEMBL246678		0	433.92	0	3.41	26	CC(C)(Oc1ccc(F)cc1Cl)C(=O)N[C@H]1C2CC3CC1C[C@](c1nnn[nH]1)(C3)C2	IC50	'='	11.0	nM	7.96			UO_0000065	18.34	0.36	4.55	8.58	True	CHEMBL902516	Inhibition of human 11beta-HSD1 by SPA	B	BAO_0000357	single protein format	Homo sapiens	None	None	None	None	CHEMBL4235	11-beta-hydroxysteroid dehydrogenase 1	Homo sapiens	SINGLE PROTEIN	CHEMBL1138420	1	Scientific Literature	Bioorg. Med. Chem. Lett.	2007	None
CHEMBL470532		0	401.53	0	4.44	3	CC1(C)CC(O)CC(C)(CNS(=O)(=O)c2ccc3oc4ccccc4c3c2)C1	IC50	'='	850.0	nM	6.07			UO_0000065	15.12	0.30	1.63	7.63	False	CHEMBL973434	Inhibition of human 11beta-HSD1 expressed in HEK293 cells assessed as conversion of [3H]cortisone to [3H]cortisol by scintillation proximity assay in presence of NADPH	B	BAO_0000219	cell-based format	Homo sapiens	None	None	HEK293	None	CHEMBL4235	11-beta-hydroxysteroid dehydrogenase 1	Homo sapiens	SINGLE PROTEIN	CHEMBL1138553	1	Scientific Literature	Eur. J. Med. Chem.	2009	CHEMBL3307715
CHEMBL464388		0	371.30	0	3.26	33e	C[C@H](NC1=NC(=O)C(C)(C(C)(C)O)S1)c1ccc(Br)cc1	Ki	'='	210.0	nM	6.68			UO_0000065	17.98	0.43	3.42	10.82	False	CHEMBL1012778	Inhibition of human recombinant 11beta-HSD1 expressed in Escherichia coli using [3H]cortisone by scintillation proximity assay	B	BAO_0000019	assay format	Homo sapiens	None	None	None	None	CHEMBL4235	11-beta-hydroxysteroid dehydrogenase 1	Homo sapiens	SINGLE PROTEIN	CHEMBL1151735	1	Scientific Literature	J. Med. Chem.	2008	None
CHEMBL1650712		0	238.24	0	3.17	20a	O=c1ccc2ccc(-c3ccc(O)cc3)cc2o1	Inhibition						Not Active						False	CHEMBL1656573	Displacement of [3H]estrone human recombinant 17beta-HSD1 expressed in Escherichia coli BL21 (DE3)-RIL at 0.6 uM by scintillation counting in presence of NADPH	B	BAO_0000019	assay format	Homo sapiens	None	None	None	None	CHEMBL4235	11-beta-hydroxysteroid dehydrogenase 1	Homo sapiens	SINGLE PROTEIN	CHEMBL1649075	1	Scientific Literature	J. Med. Chem.	2011	None
CHEMBL1650717		0	222.24	0	3.46	35	O=c1ccc2cc(-c3ccccc3)ccc2o1	Inhibition	'='	18.0	%				UO_0000187					False	CHEMBL1656574	Displacement of [3H]estrone human recombinant 17beta-HSD1 expressed in Escherichia coli BL21 (DE3)-RIL at 6 uM by scintillation counting in presence of NADPH	B	BAO_0000019	assay format	Homo sapiens	None	None	None	None	CHEMBL4235	11-beta-hydroxysteroid dehydrogenase 1	Homo sapiens	SINGLE PROTEIN	CHEMBL1649075	1	Scientific Literature	J. Med. Chem.	2011	None
CHEMBL3291352		0	296.41	0	4.36	26	COc1c2c(nn1-c1ccc(C)cc1)[C@]1(C)CC[C@H]2C1(C)C	IC50	'>'	22000.0	nM				UO_0000065					False	CHEMBL3291633	Inhibition of full-length human 11betaHSD1 expressed in HEK293 cells assessed as cortisol level by competitive ELISA	B	BAO_0000219	cell-based format	Homo sapiens	None	None	HEK293	None	CHEMBL4235	11-beta-hydroxysteroid dehydrogenase 1	Homo sapiens	SINGLE PROTEIN	CHEMBL3286136	1	Scientific Literature	Bioorg. Med. Chem. Lett.	2014	CHEMBL3307715
CHEMBL155103		0	234.21	0	1.68	9	CCOC(=O)c1cc2ccc(O)cc2oc1=O	Inhibition	'='	17.0	%				UO_0000187					False	CHEMBL1656574	Displacement of [3H]estrone human recombinant 17beta-HSD1 expressed in Escherichia coli BL21 (DE3)-RIL at 6 uM by scintillation counting in presence of NADPH	B	BAO_0000019	assay format	Homo sapiens	None	None	None	None	CHEMBL4235	11-beta-hydroxysteroid dehydrogenase 1	Homo sapiens	SINGLE PROTEIN	CHEMBL1649075	1	Scientific Literature	J. Med. Chem.	2011	None
CHEMBL1689174		0	542.76	2	6.34	5c	CC(=O)O[C@H]1CC[C@@]2(C)[C@@H](CC[C@]3(C)[C@@H]2C(=O)C=C2[C@@H]4C[C@@](C)(NC(=O)NO)CC[C@]4(C)CC[C@]23C)C1(C)C	Inhibition	'='	92.0	%				UO_0000187					False	CHEMBL1693467	Inhibition of human recombinant 11beta-HSD1 expressed in HEK293 cells assessed as residual conversion of [1,2-[3H]cortisone to cortisol at 200 nM after 10 mins by scintillation counting	B	BAO_0000219	cell-based format	Homo sapiens	None	None	HEK293	None	CHEMBL4235	11-beta-hydroxysteroid dehydrogenase 1	Homo sapiens	SINGLE PROTEIN	CHEMBL1687943	1	Scientific Literature	Bioorg. Med. Chem.	2011	CHEMBL3307715
CHEMBL1689280		0	512.74	2	5.68	28	CN(O)C(=O)[C@@]1(C)CC[C@]2(C)CC[C@]3(C)C(=CC(=O)[C@@H]4[C@@]5(C)CCC(=O)NC(C)(C)[C@@H]5CC[C@]43C)[C@@H]2C1	IC50	'>'	40000.0	nM				UO_0000065					False	CHEMBL1693468	Inhibition of human recombinant 11beta-HSD1 expressed in HEK293 cells assessed as conversion of [1,2-[3H]cortisone to cortisol after 10 mins by scintillation counting	B	BAO_0000219	cell-based format	Homo sapiens	None	None	HEK293	None	CHEMBL4235	11-beta-hydroxysteroid dehydrogenase 1	Homo sapiens	SINGLE PROTEIN	CHEMBL1687943	1	Scientific Literature	Bioorg. Med. Chem.	2011	CHEMBL3307715
CHEMBL523976		0	389.52	0	2.07	13	CC(O)c1ccc(S(=O)(=O)N2CCN(CCc3ccncc3)C[C@H]2C)cc1	IC50	'='	70.0	nM	7.16			UO_0000065	18.37	0.36	5.08	9.70	False	CHEMBL1018626	Inhibition of full length human recombinant 11beta-HSD1 expressed in HEK293 cells in absence of NADPH	B	BAO_0000219	cell-based format	Homo sapiens	None	None	HEK293	None	CHEMBL4235	11-beta-hydroxysteroid dehydrogenase 1	Homo sapiens	SINGLE PROTEIN	CHEMBL1152875	1	Scientific Literature	Bioorg. Med. Chem. Lett.	2009	CHEMBL3307715
CHEMBL473555		0	463.65	0	4.86	7	C[C@@H]1CN(C(c2ccccc2)c2ccncc2)CCN1S(=O)(=O)c1ccc(C(C)(C)C)cc1	IC50	'='	825.0	nM	6.08			UO_0000065	13.12	0.25	1.22	11.37	False	CHEMBL1018626	Inhibition of full length human recombinant 11beta-HSD1 expressed in HEK293 cells in absence of NADPH	B	BAO_0000219	cell-based format	Homo sapiens	None	None	HEK293	None	CHEMBL4235	11-beta-hydroxysteroid dehydrogenase 1	Homo sapiens	SINGLE PROTEIN	CHEMBL1152875	1	Scientific Literature	Bioorg. Med. Chem. Lett.	2009	CHEMBL3307715
CHEMBL207413	ACETOXOLONE	0	512.73	2	6.98	30	CC(=O)O[C@H]1CC[C@@]2(C)[C@@H](CC[C@]3(C)[C@@H]2C(=O)C=C2[C@@H]4C[C@@](C)(C(=O)O)CC[C@]4(C)CC[C@]23C)C1(C)C	Activity	'>'	70.0	%				UO_0000187					False	CHEMBL853210	Inhibition of human recombinant 11-beta-HSD1 expressed in HEK293 cells at 10 uM	B	BAO_0000219	cell-based format	Homo sapiens	None	None	HEK293	None	CHEMBL4235	11-beta-hydroxysteroid dehydrogenase 1	Homo sapiens	SINGLE PROTEIN	CHEMBL1148531	1	Scientific Literature	J. Med. Chem.	2006	CHEMBL3307715
CHEMBL256777		0	271.41	0	3.47	1	C1CCc2nnc(C34CC5CC(CC(C5)C3)C4)n2CC1	IC50	'='	7.8	nM	8.11			UO_0000065	29.87	0.55	4.64	26.40	True	CHEMBL995584	Inhibition of human 11beta HSD1 by SPA assay	B	BAO_0000357	single protein format	Homo sapiens	None	None	None	None	CHEMBL4235	11-beta-hydroxysteroid dehydrogenase 1	Homo sapiens	SINGLE PROTEIN	CHEMBL1150311	1	Scientific Literature	Bioorg. Med. Chem. Lett.	2008	None
CHEMBL496495		0	494.49	1	8.04	48	CCSc1ccccc1-c1ccc(-c2nnc(C3(c4ccc(Cl)cc4)CCC3)n2C)c(Cl)c1	IC50	'='	11.0	nM	7.96			UO_0000065	16.09	0.33	-0.08	25.92	False	CHEMBL995584	Inhibition of human 11beta HSD1 by SPA assay	B	BAO_0000357	single protein format	Homo sapiens	None	None	None	None	CHEMBL4235	11-beta-hydroxysteroid dehydrogenase 1	Homo sapiens	SINGLE PROTEIN	CHEMBL1150311	1	Scientific Literature	Bioorg. Med. Chem. Lett.	2008	None
CHEMBL468806		0	268.43	0	3.34	6b	CCCC1(C)SC(NCC2CCCCC2)=NC1=O	Ki	'='	34.0	nM	7.47			UO_0000065	27.82	0.57	4.13	18.01	False	CHEMBL955040	Binding affinity to human 11beta HSD1 expressed in Escherichia coli by scintillation proximity assay	B	BAO_0000019	assay format	Homo sapiens	None	None	None	None	CHEMBL4235	11-beta-hydroxysteroid dehydrogenase 1	Homo sapiens	SINGLE PROTEIN	CHEMBL1150276	1	Scientific Literature	J. Med. Chem.	2008	None
CHEMBL1650721		0	256.69	0	4.11	38	O=c1ccc2cc(-c3ccc(Cl)cc3)ccc2o1	Inhibition						Not Active						False	CHEMBL1656573	Displacement of [3H]estrone human recombinant 17beta-HSD1 expressed in Escherichia coli BL21 (DE3)-RIL at 0.6 uM by scintillation counting in presence of NADPH	B	BAO_0000019	assay format	Homo sapiens	None	None	None	None	CHEMBL4235	11-beta-hydroxysteroid dehydrogenase 1	Homo sapiens	SINGLE PROTEIN	CHEMBL1649075	1	Scientific Literature	J. Med. Chem.	2011	None
CHEMBL1650556		0	294.21	0	2.02	17	O=c1ccc2ccc(OS(=O)(=O)C(F)(F)F)cc2o1	Inhibition	'='	9.0	%				UO_0000187					False	CHEMBL1656574	Displacement of [3H]estrone human recombinant 17beta-HSD1 expressed in Escherichia coli BL21 (DE3)-RIL at 6 uM by scintillation counting in presence of NADPH	B	BAO_0000019	assay format	Homo sapiens	None	None	None	None	CHEMBL4235	11-beta-hydroxysteroid dehydrogenase 1	Homo sapiens	SINGLE PROTEIN	CHEMBL1649075	1	Scientific Literature	J. Med. Chem.	2011	None
CHEMBL460962		0	449.50	0	1.42	1	C[C@@H]1CN(CC2(C(N)=O)CC2)CCN1S(=O)(=O)c1ccc([C@](C)(O)C(F)(F)F)cc1	Activity						Active						False	CHEMBL991554	Inhibition of FLAG tagged human recombinant 11beta-HSD1 dehydrogenase activity expressed in Trichoplusia ni Hi5 cells	B	BAO_0000219	cell-based format	Homo sapiens	None	None	BTI-TN-5B1-4	None	CHEMBL4235	11-beta-hydroxysteroid dehydrogenase 1	Homo sapiens	SINGLE PROTEIN	CHEMBL1144222	1	Scientific Literature	Bioorg. Med. Chem.	2008	CHEMBL3833782
CHEMBL1642612		0	424.56	0	2.83	5j	O=C(NC1C2CC3CC(C2)CC1C3)C1SCCN1S(=O)(=O)c1ccc(F)cc1	IC50	'='	20.0	nM	7.70			UO_0000065	18.13	0.38	4.87	11.58	False	CHEMBL1647079	Inhibition of human 11beta-HSD1 expressed in CHO cells after 3 hrs by HTRF cortisol assay	B	BAO_0000219	cell-based format	Homo sapiens	None	None	CHO	None	CHEMBL4235	11-beta-hydroxysteroid dehydrogenase 1	Homo sapiens	SINGLE PROTEIN	CHEMBL1641412	1	Scientific Literature	Bioorg. Med. Chem. Lett.	2011	CHEMBL3308072
CHEMBL512731		0	326.85	0	3.15	33g	C[C@H](NC1=NC(=O)C(C)(C(C)(C)O)S1)c1ccc(Cl)cc1	Ki	'='	110.0	nM	6.96			UO_0000065	21.29	0.45	3.81	11.28	False	CHEMBL1012778	Inhibition of human recombinant 11beta-HSD1 expressed in Escherichia coli using [3H]cortisone by scintillation proximity assay	B	BAO_0000019	assay format	Homo sapiens	None	None	None	None	CHEMBL4235	11-beta-hydroxysteroid dehydrogenase 1	Homo sapiens	SINGLE PROTEIN	CHEMBL1151735	1	Scientific Literature	J. Med. Chem.	2008	None
CHEMBL3085038		0	365.86	0	2.89	34	CC(C)(Oc1ccc(Cl)cc1)C(=O)NC1C2CC3CC1CC(O)(C2)O3	IC50	'='	15.14	nM	7.82			UO_0000065	21.37	0.43	4.93	11.54	False	CHEMBL934096	Inhibition of 11beta-HSD1	B	BAO_0000357	single protein format	None	None	None	None	None	CHEMBL4235	11-beta-hydroxysteroid dehydrogenase 1	Homo sapiens	SINGLE PROTEIN	CHEMBL1144041	1	Scientific Literature	Bioorg. Med. Chem. Lett.	2008	None
CHEMBL198849		0	557.60	2	5.50	22	Cn1c(-c2ccccc2C(F)(F)F)nnc1C12CCC(c3nc(-c4cccc(S(C)(=O)=O)c4)no3)(CC1)CC2	IC50	'='	4.169	nM	8.38			UO_0000065	15.03	0.29	2.88	8.08	False	CHEMBL934096	Inhibition of 11beta-HSD1	B	BAO_0000357	single protein format	None	None	None	None	None	CHEMBL4235	11-beta-hydroxysteroid dehydrogenase 1	Homo sapiens	SINGLE PROTEIN	CHEMBL1144041	1	Scientific Literature	Bioorg. Med. Chem. Lett.	2008	None
CHEMBL372851		0	515.49	2	6.37	10	Cn1c(-c2ccccc2C(F)(F)F)nnc1C12CCC(c3nc(-c4ccc(F)cc4F)no3)(CC1)CC2	IC50	'='	2.57	nM	8.59			UO_0000065	16.66	0.32	2.22	12.34	False	CHEMBL934096	Inhibition of 11beta-HSD1	B	BAO_0000357	single protein format	None	None	None	None	None	CHEMBL4235	11-beta-hydroxysteroid dehydrogenase 1	Homo sapiens	SINGLE PROTEIN	CHEMBL1144041	1	Scientific Literature	Bioorg. Med. Chem. Lett.	2008	None
CHEMBL404186		0	273.42	0	3.85	6	CCCCn1c(C)nnc1C12CC3CC(CC(C3)C1)C2	IC50	'='	72.44	nM	7.14			UO_0000065	26.11	0.49	3.29	23.25	False	CHEMBL934096	Inhibition of 11beta-HSD1	B	BAO_0000357	single protein format	None	None	None	None	None	CHEMBL4235	11-beta-hydroxysteroid dehydrogenase 1	Homo sapiens	SINGLE PROTEIN	CHEMBL1144041	1	Scientific Literature	Bioorg. Med. Chem. Lett.	2008	None
CHEMBL1689282		0	583.77	2	5.94	27	CN(O)C(=O)[C@@]1(C)CC[C@]2(C)CC[C@]3(C)C(=CC(=O)[C@@H]4[C@@]5(C)CC[C@H](Oc6noc(=O)[nH]6)C(C)(C)[C@@H]5CC[C@]43C)[C@@H]2C1	IC50	'='	504.0	nM	6.30			UO_0000065	10.79	0.20	0.36	5.01	False	CHEMBL1693468	Inhibition of human recombinant 11beta-HSD1 expressed in HEK293 cells assessed as conversion of [1,2-[3H]cortisone to cortisol after 10 mins by scintillation counting	B	BAO_0000219	cell-based format	Homo sapiens	None	None	HEK293	None	CHEMBL4235	11-beta-hydroxysteroid dehydrogenase 1	Homo sapiens	SINGLE PROTEIN	CHEMBL1687943	1	Scientific Literature	Bioorg. Med. Chem.	2011	CHEMBL3307715
CHEMBL1689283		0	484.73	1	5.75	6	CC1(C)[C@@H](O)CC[C@@]2(C)[C@H]1CC[C@]1(C)[C@@H]2C(=O)C=C2[C@@H]3C[C@@](C)(NC(N)=O)CC[C@]3(C)CC[C@]21C	IC50	'='	5400.0	nM	5.27			UO_0000065	10.87	0.21	-0.48	5.70	False	CHEMBL1693468	Inhibition of human recombinant 11beta-HSD1 expressed in HEK293 cells assessed as conversion of [1,2-[3H]cortisone to cortisol after 10 mins by scintillation counting	B	BAO_0000219	cell-based format	Homo sapiens	None	None	HEK293	None	CHEMBL4235	11-beta-hydroxysteroid dehydrogenase 1	Homo sapiens	SINGLE PROTEIN	CHEMBL1687943	1	Scientific Literature	Bioorg. Med. Chem.	2011	CHEMBL3307715
CHEMBL1642616		0	491.46	0	3.11	8a	O=C(NC1C2CC3CC1CC(O)(C3)C2)C1SCCN1S(=O)(=O)c1ccc(Cl)c(Cl)c1	IC50	'='	683.0	nM	6.17			UO_0000065	12.55	0.28	3.06	7.11	False	CHEMBL1647079	Inhibition of human 11beta-HSD1 expressed in CHO cells after 3 hrs by HTRF cortisol assay	B	BAO_0000219	cell-based format	Homo sapiens	None	None	CHO	None	CHEMBL4235	11-beta-hydroxysteroid dehydrogenase 1	Homo sapiens	SINGLE PROTEIN	CHEMBL1641412	1	Scientific Literature	Bioorg. Med. Chem. Lett.	2011	CHEMBL3308072
CHEMBL1642622		0	467.59	0	1.69	8g (E)	NC(=O)C12CC3CC(C1)C(NC(=O)C1SCCN1S(=O)(=O)c1ccccc1F)C(C3)C2	IC50	'='	3.0	nM	8.52			UO_0000065	18.23	0.38	6.83	7.78	False	CHEMBL1647079	Inhibition of human 11beta-HSD1 expressed in CHO cells after 3 hrs by HTRF cortisol assay	B	BAO_0000219	cell-based format	Homo sapiens	None	None	CHO	None	CHEMBL4235	11-beta-hydroxysteroid dehydrogenase 1	Homo sapiens	SINGLE PROTEIN	CHEMBL1641412	1	Scientific Literature	Bioorg. Med. Chem. Lett.	2011	CHEMBL3308072
CHEMBL1085614		0	307.35	0	3.09	12g	COc1ccccc1-n1nncc1CCC(=O)c1ccccc1	IC50	'='	2200.0	nM	5.66			UO_0000065	18.41	0.34	2.57	9.92	False	CHEMBL1118158	Inhibition of human 11beta-HSD1 expressed in HEK293 cells by scintillation proximity assay	B	BAO_0000219	cell-based format	Homo sapiens	None	None	HEK293	None	CHEMBL4235	11-beta-hydroxysteroid dehydrogenase 1	Homo sapiens	SINGLE PROTEIN	CHEMBL1155502	1	Scientific Literature	Bioorg. Med. Chem. Lett.	2010	CHEMBL3307715
CHEMBL1084046		0	311.77	0	3.74	13f	O=C(CCc1cnnn1-c1ccccc1)c1ccc(Cl)cc1	IC50	'='	539.0	nM	6.27			UO_0000065	20.11	0.39	2.53	13.12	False	CHEMBL1118158	Inhibition of human 11beta-HSD1 expressed in HEK293 cells by scintillation proximity assay	B	BAO_0000219	cell-based format	Homo sapiens	None	None	HEK293	None	CHEMBL4235	11-beta-hydroxysteroid dehydrogenase 1	Homo sapiens	SINGLE PROTEIN	CHEMBL1155502	1	Scientific Literature	Bioorg. Med. Chem. Lett.	2010	CHEMBL3307715
CHEMBL1086231		0	311.77	0	3.74	14e	O=C(CCc1cnnn1-c1ccccc1Cl)c1ccccc1	IC50	'='	1800.0	nM	5.75			UO_0000065	18.43	0.36	2.00	12.02	False	CHEMBL1118158	Inhibition of human 11beta-HSD1 expressed in HEK293 cells by scintillation proximity assay	B	BAO_0000219	cell-based format	Homo sapiens	None	None	HEK293	None	CHEMBL4235	11-beta-hydroxysteroid dehydrogenase 1	Homo sapiens	SINGLE PROTEIN	CHEMBL1155502	1	Scientific Literature	Bioorg. Med. Chem. Lett.	2010	CHEMBL3307715
CHEMBL590474		0	619.93	2	6.65	26j	CC1(C)[C@@H](O)CC[C@@]2(C)[C@H]1CC[C@]1(C)[C@@H]2C(=O)C=C2[C@@H]3C[C@@](C)(C(=O)N4CCC(C(=O)[O-])CC4)CC[C@]3(C)CC[C@]21C.[K+]	Inhibition	'='	19.5	%				UO_0000187					False	CHEMBL1064825	Inhibition of human recombinant 11beta-HSD1 expressed in HEK293 cells assessed as conversion of [1,2-3H]cortisone to cortisol at 1 uM after 10 mins by scintillation counting	B	BAO_0000219	cell-based format	Homo sapiens	None	None	HEK293	None	CHEMBL4235	11-beta-hydroxysteroid dehydrogenase 1	Homo sapiens	SINGLE PROTEIN	CHEMBL1157667	1	Scientific Literature	Bioorg. Med. Chem.	2010	CHEMBL3307715
CHEMBL590534		0	470.69	1	6.41	12	CC1(C)[C@H](O)CC[C@@]2(C)[C@H]1CC[C@]1(C)[C@@H]2C(=O)C=C2[C@@H]3C[C@@](C)(C(=O)O)CC[C@]3(C)CC[C@]21C	Inhibition	'='	97.4	%				UO_0000187					False	CHEMBL1064825	Inhibition of human recombinant 11beta-HSD1 expressed in HEK293 cells assessed as conversion of [1,2-3H]cortisone to cortisol at 1 uM after 10 mins by scintillation counting	B	BAO_0000219	cell-based format	Homo sapiens	None	None	HEK293	None	CHEMBL4235	11-beta-hydroxysteroid dehydrogenase 1	Homo sapiens	SINGLE PROTEIN	CHEMBL1157667	1	Scientific Literature	Bioorg. Med. Chem.	2010	CHEMBL3307715
CHEMBL1270001		0	409.49	0	2.26	11l	N#Cc1ccc(N[C@@H]2CCN(C(=O)O[C@H]3C4CC5CC3C[C@](C(N)=O)(C5)C4)C2)nc1	IC50	'='	2.7	nM	8.57			UO_0000065	20.93	0.39	6.31	7.06	False	CHEMBL1273473	Inhibition of 11betaHSD1 in human platelet assessed as [3H]-cortisone to [3H]-cortisol by microscintillation plate reader	B	BAO_0000019	assay format	Homo sapiens	None	None	None	None	CHEMBL4235	11-beta-hydroxysteroid dehydrogenase 1	Homo sapiens	SINGLE PROTEIN	CHEMBL1268897	1	Scientific Literature	Bioorg. Med. Chem. Lett.	2010	None
CHEMBL465955		0	449.50	0	1.42	28	C[C@@H]1CN(CC2(C(N)=O)CC2)CCN1S(=O)(=O)c1ccc(C(C)(O)C(F)(F)F)cc1	IC50	'='	1.7	nM	8.77			UO_0000065	19.51	0.40	7.35	8.44	False	CHEMBL1018625	Inhibition of full length human recombinant 11beta-HSD1 expressed in baculovirus insect cell system assessed as conversion of [3H]cortisone to [3H]cortisol by scintillation proximity assay in presence of NADPH	B	BAO_0000019	assay format	Homo sapiens	None	None	None	None	CHEMBL4235	11-beta-hydroxysteroid dehydrogenase 1	Homo sapiens	SINGLE PROTEIN	CHEMBL1152875	1	Scientific Literature	Bioorg. Med. Chem. Lett.	2009	None
CHEMBL394202	COROSOLIC ACID METHYL ESTER	0	486.74	1	6.15	7	COC(=O)[C@]12CC[C@@H](C)[C@H](C)[C@H]1C1=CC[C@@H]3[C@@]4(C)C[C@@H](O)[C@H](O)C(C)(C)[C@@H]4CC[C@@]3(C)[C@]1(C)CC2	IC50						Not Active						False	CHEMBL1072762	Inhibition of human recombinant 11beta-HSD1 expressed in HEK293 cells assessed as reduction of cortisone to cortisol conversion by scintillation counting	B	BAO_0000219	cell-based format	Homo sapiens	None	None	HEK293	None	CHEMBL4235	11-beta-hydroxysteroid dehydrogenase 1	Homo sapiens	SINGLE PROTEIN	CHEMBL1156911	1	Scientific Literature	Bioorg. Med. Chem.	2010	CHEMBL3307715
CHEMBL1761854		0	325.41	0	3.74	2k	Cc1ncc(C2CCN(C(=O)N3CCCc4ccccc43)CC2)o1	IC50	'>'	2000.0	nM				UO_0000065					False	CHEMBL1764399	Inhibition of human recombinant 11beta-HSD1 assessed as conversion of radiolabeled-cortisone to cortisol by scintillation proximity assay	B	BAO_0000357	single protein format	Homo sapiens	None	None	None	None	CHEMBL4235	11-beta-hydroxysteroid dehydrogenase 1	Homo sapiens	SINGLE PROTEIN	CHEMBL1759911	1	Scientific Literature	Bioorg. Med. Chem. Lett.	2011	None
CHEMBL1761864		0	311.39	0	2.28	23e	CN1CCN(C(=O)N2CCC(c3cn[nH]c3)C2)c2ccccc21	IC50	'='	9.0	nM	8.05			UO_0000065	25.84	0.48	5.77	14.50	False	CHEMBL1764399	Inhibition of human recombinant 11beta-HSD1 assessed as conversion of radiolabeled-cortisone to cortisol by scintillation proximity assay	B	BAO_0000357	single protein format	Homo sapiens	None	None	None	None	CHEMBL4235	11-beta-hydroxysteroid dehydrogenase 1	Homo sapiens	SINGLE PROTEIN	CHEMBL1759911	1	Scientific Literature	Bioorg. Med. Chem. Lett.	2011	None
CHEMBL523600		0	436.52	1	5.56	7	CC(C)(C#N)C[C@H]1CC[C@@H](N(C(=O)c2ccc([C@](C)(O)C(F)(F)F)cc2)C2CC2)CC1	IC50	'='	2.0	nM	8.70			UO_0000065	19.93	0.38	3.14	13.52	False	CHEMBL1014487	Inhibition of human recombinant 11beta-HSD1 expressed in baculovirus system by scintillation proximity assay	B	BAO_0000019	assay format	Homo sapiens	None	None	None	None	CHEMBL4235	11-beta-hydroxysteroid dehydrogenase 1	Homo sapiens	SINGLE PROTEIN	CHEMBL1153293	1	Scientific Literature	Bioorg. Med. Chem. Lett.	2009	None
CHEMBL473756		0	437.61	0	4.43	8	C[C@@H]1CN(Cc2ccnc3ccccc23)CCN1S(=O)(=O)c1ccc(C(C)(C)C)cc1	IC50	'='	78.0	nM	7.11			UO_0000065	16.24	0.31	2.68	13.28	False	CHEMBL1018626	Inhibition of full length human recombinant 11beta-HSD1 expressed in HEK293 cells in absence of NADPH	B	BAO_0000219	cell-based format	Homo sapiens	None	None	HEK293	None	CHEMBL4235	11-beta-hydroxysteroid dehydrogenase 1	Homo sapiens	SINGLE PROTEIN	CHEMBL1152875	1	Scientific Literature	Bioorg. Med. Chem. Lett.	2009	CHEMBL3307715
CHEMBL1761137		0	419.49	1	5.85	5	CC(=O)CCCC12CCC(c3nnc(-c4ccccc4C(F)(F)F)n3C)(CC1)CC2	IC50	'='	1.2	nM	8.92			UO_0000065	21.27	0.41	3.07	18.67	False	CHEMBL1764083	Inhibition of human 11beta-HSD1 expressed in CHO-K1 cells assessed as conversion of [3H]-cortisone to [3H]-cortisol by scintillation proximity assay	B	BAO_0000219	cell-based format	Homo sapiens	None	None	CHO-K1	None	CHEMBL4235	11-beta-hydroxysteroid dehydrogenase 1	Homo sapiens	SINGLE PROTEIN	CHEMBL1759916	1	Scientific Literature	Bioorg. Med. Chem. Lett.	2011	CHEMBL3307512
CHEMBL383352		0	405.51	1	6.67	3	CCCCCC12CCC(c3nnc(-c4ccccc4C(F)(F)F)n3C)(CC1)CC2	IC50	'='	1.8	nM	8.74			UO_0000065	21.56	0.41	2.07	28.48	False	CHEMBL1764083	Inhibition of human 11beta-HSD1 expressed in CHO-K1 cells assessed as conversion of [3H]-cortisone to [3H]-cortisol by scintillation proximity assay	B	BAO_0000219	cell-based format	Homo sapiens	None	None	CHO-K1	None	CHEMBL4235	11-beta-hydroxysteroid dehydrogenase 1	Homo sapiens	SINGLE PROTEIN	CHEMBL1759916	1	Scientific Literature	Bioorg. Med. Chem. Lett.	2011	CHEMBL3307512
CHEMBL494180		0	339.83	0	4.31	5	Cn1c(-c2ccc(O)cc2)nnc1C1(c2ccc(Cl)cc2)CCC1	IC50	'='	0.34	nM	9.47			UO_0000065	27.86	0.54	5.16	18.59	False	CHEMBL995584	Inhibition of human 11beta HSD1 by SPA assay	B	BAO_0000357	single protein format	Homo sapiens	None	None	None	None	CHEMBL4235	11-beta-hydroxysteroid dehydrogenase 1	Homo sapiens	SINGLE PROTEIN	CHEMBL1150311	1	Scientific Literature	Bioorg. Med. Chem. Lett.	2008	None
CHEMBL491326		0	434.50	1	5.31	8	C[C@](O)(c1ccc(C(=O)N(C2CC2)[C@H]2CC[C@H](CC3(C#N)CC3)CC2)cc1)C(F)(F)F	IC50	'='	28.0	nM	7.55			UO_0000065	17.38	0.33	2.24	11.74	False	CHEMBL1014489	Inhibition of human recombinant 11beta-HSD1 expressed HEK293 cells by scintillation proximity assay in presence of human serum albumin	B	BAO_0000219	cell-based format	Homo sapiens	None	None	HEK293	None	CHEMBL4235	11-beta-hydroxysteroid dehydrogenase 1	Homo sapiens	SINGLE PROTEIN	CHEMBL1153293	1	Scientific Literature	Bioorg. Med. Chem. Lett.	2009	CHEMBL3307715
CHEMBL517434		0	448.49	0	4.29	19	C[C@](O)(c1ccc(C(=O)N(C2CC2)[C@H]2CC[C@](O)(c3ccccn3)CC2)cc1)C(F)(F)F	IC50	'='	34.0	nM	7.47			UO_0000065	16.65	0.32	3.18	10.14	False	CHEMBL1018653	Inhibition of FLAG-tagged full length human 11beta-HSD1 expressed in baculovirus-infected Trichoplusia ni Hi5 cells assessed as reduction of [3H]cortisone to [3H]cortisol by scintillation proximity assay in presence of NADPH	B	BAO_0000219	cell-based format	Homo sapiens	None	None	BTI-TN-5B1-4	None	CHEMBL4235	11-beta-hydroxysteroid dehydrogenase 1	Homo sapiens	SINGLE PROTEIN	CHEMBL1152882	1	Scientific Literature	Bioorg. Med. Chem. Lett.	2009	CHEMBL3833782
CHEMBL2021497		0	457.50	0	4.86	11	C[C@@](O)(c1ccc(C(=O)N(C2CC2)[C@H]2CC[C@](C#N)(c3ccccn3)CC2)cc1)C(F)(F)F	IC50	'='	41.0	nM	7.39			UO_0000065	16.15	0.31	2.53	9.57	False	CHEMBL1018652	Inhibition of full length human recombinant 11beta-HSD1 expressed in HEK293 cells in absence of NADPH	B	BAO_0000219	cell-based format	Homo sapiens	None	None	HEK293	None	CHEMBL4235	11-beta-hydroxysteroid dehydrogenase 1	Homo sapiens	SINGLE PROTEIN	CHEMBL1152882	1	Scientific Literature	Bioorg. Med. Chem. Lett.	2009	CHEMBL3307715
CHEMBL463225		0	448.49	0	4.29	18	C[C@](O)(c1ccc(C(=O)N(C2CC2)[C@H]2CC[C@](O)(c3cccnc3)CC2)cc1)C(F)(F)F	IC50	'>'	300.0	nM				UO_0000065					False	CHEMBL1018652	Inhibition of full length human recombinant 11beta-HSD1 expressed in HEK293 cells in absence of NADPH	B	BAO_0000219	cell-based format	Homo sapiens	None	None	HEK293	None	CHEMBL4235	11-beta-hydroxysteroid dehydrogenase 1	Homo sapiens	SINGLE PROTEIN	CHEMBL1152882	1	Scientific Literature	Bioorg. Med. Chem. Lett.	2009	CHEMBL3307715
CHEMBL496097		0	371.84	0	4.75	24	COc1ccc(-c2nnc(C3(c4ccc(Cl)cc4)CCC3)n2C)cc1F	IC50	'='	3.0	nM	8.52			UO_0000065	22.92	0.45	3.77	21.34	False	CHEMBL995584	Inhibition of human 11beta HSD1 by SPA assay	B	BAO_0000357	single protein format	Homo sapiens	None	None	None	None	CHEMBL4235	11-beta-hydroxysteroid dehydrogenase 1	Homo sapiens	SINGLE PROTEIN	CHEMBL1150311	1	Scientific Literature	Bioorg. Med. Chem. Lett.	2008	None
CHEMBL494809		0	407.82	1	5.50	9	Cn1c(-c2ccccc2OC(F)(F)F)nnc1C1(c2ccc(Cl)cc2)CCC1	IC50	'='	2.3	nM	8.64			UO_0000065	21.18	0.42	3.14	21.63	False	CHEMBL995584	Inhibition of human 11beta HSD1 by SPA assay	B	BAO_0000357	single protein format	Homo sapiens	None	None	None	None	CHEMBL4235	11-beta-hydroxysteroid dehydrogenase 1	Homo sapiens	SINGLE PROTEIN	CHEMBL1150311	1	Scientific Literature	Bioorg. Med. Chem. Lett.	2008	None
CHEMBL255472		0	348.45	0	3.80	6	CCOc1ccc2nc(NS(=O)(=O)c3ccc(C)cc3)sc2c1	Inhibition	'='	16.43	%				UO_0000187					False	CHEMBL929242	Inhibition of human 11beta-HSD1 expressed in HEK293 cells at 10 uM by scintillation proximity assay	B	BAO_0000219	cell-based format	Homo sapiens	None	None	HEK293	None	CHEMBL4235	11-beta-hydroxysteroid dehydrogenase 1	Homo sapiens	SINGLE PROTEIN	CHEMBL1145630	1	Scientific Literature	Bioorg. Med. Chem. Lett.	2008	CHEMBL3307715
CHEMBL401524		0	338.84	0	4.06	7	Cc1ccc2nc(NS(=O)(=O)c3ccc(Cl)cc3)sc2c1	Inhibition	'='	27.21	%				UO_0000187					False	CHEMBL929242	Inhibition of human 11beta-HSD1 expressed in HEK293 cells at 10 uM by scintillation proximity assay	B	BAO_0000219	cell-based format	Homo sapiens	None	None	HEK293	None	CHEMBL4235	11-beta-hydroxysteroid dehydrogenase 1	Homo sapiens	SINGLE PROTEIN	CHEMBL1145630	1	Scientific Literature	Bioorg. Med. Chem. Lett.	2008	CHEMBL3307715
CHEMBL401526		0	320.40	0	3.11	3	COc1ccc2nc(NS(=O)(=O)c3ccccc3)sc2c1	Inhibition	'='	37.63	%				UO_0000187					False	CHEMBL929242	Inhibition of human 11beta-HSD1 expressed in HEK293 cells at 10 uM by scintillation proximity assay	B	BAO_0000219	cell-based format	Homo sapiens	None	None	HEK293	None	CHEMBL4235	11-beta-hydroxysteroid dehydrogenase 1	Homo sapiens	SINGLE PROTEIN	CHEMBL1145630	1	Scientific Literature	Bioorg. Med. Chem. Lett.	2008	CHEMBL3307715
CHEMBL590434		0	540.83	2	6.01	46	CN(C)CCNC(=O)[C@@]1(C)CC[C@]2(C)CC[C@]3(C)C(=CC(=O)[C@@H]4[C@@]5(C)CC[C@H](O)C(C)(C)[C@@H]5CC[C@]43C)[C@@H]2C1	Activity	'='	64.0	%				UO_0000187					False	CHEMBL1272433	Inhibition of human recombinant 11beta-HSD1 expressed in HEK293 cells assessed as residual conversion of [1,2-3H]-cortisone to cortisol at 1 uM by scintillation counting	B	BAO_0000219	cell-based format	Homo sapiens	None	None	HEK293	None	CHEMBL4235	11-beta-hydroxysteroid dehydrogenase 1	Homo sapiens	SINGLE PROTEIN	CHEMBL1268844	1	Scientific Literature	Bioorg. Med. Chem.	2010	CHEMBL3307715
CHEMBL499915	CARBENOXOLONE	4	570.77	2	6.83	CBX	CC1(C)[C@@H](OC(=O)CCC(=O)O)CC[C@@]2(C)[C@H]1CC[C@]1(C)[C@@H]2C(=O)C=C2[C@@H]3C[C@@](C)(C(=O)O)CC[C@]3(C)CC[C@]21C	Activity	'='	12.0	%				UO_0000187					False	CHEMBL1272433	Inhibition of human recombinant 11beta-HSD1 expressed in HEK293 cells assessed as residual conversion of [1,2-3H]-cortisone to cortisol at 1 uM by scintillation counting	B	BAO_0000219	cell-based format	Homo sapiens	None	None	HEK293	None	CHEMBL4235	11-beta-hydroxysteroid dehydrogenase 1	Homo sapiens	SINGLE PROTEIN	CHEMBL1268844	1	Scientific Literature	Bioorg. Med. Chem.	2010	CHEMBL3307715
CHEMBL1096870		0	330.52	0	3.58	14	O=C(NC1C2CC3CC(C2)CC1C3)[C@H]1CCCN1CC1CCCC1	Ki(app)						Not Determined						False	CHEMBL1105681	Inhibition of human 11-beta-HSD1	B	BAO_0000357	single protein format	Homo sapiens	None	None	None	None	CHEMBL4235	11-beta-hydroxysteroid dehydrogenase 1	Homo sapiens	SINGLE PROTEIN	CHEMBL1157918	1	Scientific Literature	Bioorg. Med. Chem. Lett.	2010	None
CHEMBL375156		0	452.52	0	2.67	(+/-)-22f	CC(C(=O)N[C@H]1C2CC3CC1C[C@](O)(C3)C2)N1CCN(c2ccc(C(F)(F)F)cn2)CC1	IC50	'='	29.0	nM	7.54			UO_0000065	16.66	0.32	4.87	10.97	False	CHEMBL909897	Inhibition of human 11beta-HSD1 expressed in HEK293 cells by FPIA	B	BAO_0000219	cell-based format	Homo sapiens	None	None	HEK293	None	CHEMBL4235	11-beta-hydroxysteroid dehydrogenase 1	Homo sapiens	SINGLE PROTEIN	CHEMBL1139224	1	Scientific Literature	J. Med. Chem.	2007	CHEMBL3307715
CHEMBL219494		0	470.51	0	2.76	(+/-)-27e	CC(C(=O)N[C@H]1C2C[C@]3(O)CC1C[C@](F)(C2)C3)N1CCN(c2ccc(C(F)(F)F)cn2)CC1	IC50	'='	3400.0	nM	5.47			UO_0000065	11.62	0.23	2.71	7.96	False	CHEMBL909897	Inhibition of human 11beta-HSD1 expressed in HEK293 cells by FPIA	B	BAO_0000219	cell-based format	Homo sapiens	None	None	HEK293	None	CHEMBL4235	11-beta-hydroxysteroid dehydrogenase 1	Homo sapiens	SINGLE PROTEIN	CHEMBL1139224	1	Scientific Literature	J. Med. Chem.	2007	CHEMBL3307715
CHEMBL207413	ACETOXOLONE	0	512.73	2	6.98	1c	CC(=O)O[C@H]1CC[C@@]2(C)[C@@H](CC[C@]3(C)[C@@H]2C(=O)C=C2[C@@H]4C[C@@](C)(C(=O)O)CC[C@]4(C)CC[C@]23C)C1(C)C	Inhibition	'='	12.0	%				UO_0000187					False	CHEMBL1693353	Inhibition of human recombinant 11beta-HSD1 expressed in HEK293 cells assessed as residual conversion of [1,2-[3H]cortisone to cortisol at 1000 nM after 10 mins by scintillation counting	B	BAO_0000219	cell-based format	Homo sapiens	None	None	HEK293	None	CHEMBL4235	11-beta-hydroxysteroid dehydrogenase 1	Homo sapiens	SINGLE PROTEIN	CHEMBL1687943	1	Scientific Literature	Bioorg. Med. Chem.	2011	CHEMBL3307715
CHEMBL1269273		0	541.77	2	6.75	2b	CC(=O)O[C@H]1CC[C@@]2(C)[C@@H](CC[C@]3(C)[C@@H]2C(=O)C=C2[C@@H]4C[C@@](C)(C(=O)N(C)O)CC[C@]4(C)CC[C@]23C)C1(C)C	Inhibition	'='	97.0	%				UO_0000187					False	CHEMBL1693467	Inhibition of human recombinant 11beta-HSD1 expressed in HEK293 cells assessed as residual conversion of [1,2-[3H]cortisone to cortisol at 200 nM after 10 mins by scintillation counting	B	BAO_0000219	cell-based format	Homo sapiens	None	None	HEK293	None	CHEMBL4235	11-beta-hydroxysteroid dehydrogenase 1	Homo sapiens	SINGLE PROTEIN	CHEMBL1687943	1	Scientific Literature	Bioorg. Med. Chem.	2011	CHEMBL3307715
CHEMBL1689273		0	556.79	2	6.68	5b	CC(=O)O[C@H]1CC[C@@]2(C)[C@@H](CC[C@]3(C)[C@@H]2C(=O)C=C2[C@@H]4C[C@@](C)(NC(=O)N(C)O)CC[C@]4(C)CC[C@]23C)C1(C)C	Inhibition	'='	96.0	%				UO_0000187					False	CHEMBL1693467	Inhibition of human recombinant 11beta-HSD1 expressed in HEK293 cells assessed as residual conversion of [1,2-[3H]cortisone to cortisol at 200 nM after 10 mins by scintillation counting	B	BAO_0000219	cell-based format	Homo sapiens	None	None	HEK293	None	CHEMBL4235	11-beta-hydroxysteroid dehydrogenase 1	Homo sapiens	SINGLE PROTEIN	CHEMBL1687943	1	Scientific Literature	Bioorg. Med. Chem.	2011	CHEMBL3307715
CHEMBL530555		0	420.51	1	5.70	39	COc1c2c(cc3c1C1Oc4c(ccc(O)c4CC=C(C)C)C1CO3)OC(C)(C)C=C2	Activity	'='	96.0	%				UO_0000187					False	CHEMBL958793	Inhibition of human recombinant 11beta-HSD1 expressed in HEK293 cell lysate assessed as conversion of radiolabeled estrone to estradiol at 20 uM	B	BAO_0000219	cell-based format	Homo sapiens	None	None	HEK293	None	CHEMBL4235	11-beta-hydroxysteroid dehydrogenase 1	Homo sapiens	SINGLE PROTEIN	CHEMBL1157467	1	Scientific Literature	J. Med. Chem.	2008	CHEMBL3307715
CHEMBL512532		0	492.62	1	5.57	34	Cc1cc(-c2ccc(NS(=O)(=O)c3ccccc3)c(C)c2)ccc1NS(=O)(=O)c1ccccc1	Activity	'='	101.0	%				UO_0000187					False	CHEMBL958793	Inhibition of human recombinant 11beta-HSD1 expressed in HEK293 cell lysate assessed as conversion of radiolabeled estrone to estradiol at 20 uM	B	BAO_0000219	cell-based format	Homo sapiens	None	None	HEK293	None	CHEMBL4235	11-beta-hydroxysteroid dehydrogenase 1	Homo sapiens	SINGLE PROTEIN	CHEMBL1157467	1	Scientific Literature	J. Med. Chem.	2008	CHEMBL3307715
CHEMBL472167		0	476.58	0	4.86	30	O=S(=O)(Nc1ccccc1)c1ccc2c(c1)Cc1cc(S(=O)(=O)Nc3ccccc3)ccc1-2	IC50						Not Determined						False	CHEMBL954745	Inhibition of human recombinant 11beta-HSD1 expressed in HEK293 cell lysate assessed as conversion of radiolabeled estrone to estradiol	B	BAO_0000219	cell-based format	Homo sapiens	None	None	HEK293	None	CHEMBL4235	11-beta-hydroxysteroid dehydrogenase 1	Homo sapiens	SINGLE PROTEIN	CHEMBL1157467	1	Scientific Literature	J. Med. Chem.	2008	CHEMBL3307715
CHEMBL512535		0	384.89	0	4.41	27	CCCCC(=O)Nc1sc2c(c1C(=O)OCC)CCC(/C=N/O)=C2Cl	IC50						Not Determined						False	CHEMBL954745	Inhibition of human recombinant 11beta-HSD1 expressed in HEK293 cell lysate assessed as conversion of radiolabeled estrone to estradiol	B	BAO_0000219	cell-based format	Homo sapiens	None	None	HEK293	None	CHEMBL4235	11-beta-hydroxysteroid dehydrogenase 1	Homo sapiens	SINGLE PROTEIN	CHEMBL1157467	1	Scientific Literature	J. Med. Chem.	2008	CHEMBL3307715
CHEMBL2177605		0	419.53	0	4.39	23	O=C(O)c1ccc(-n2ncc(C(=O)NC3C4CC5CC(C4)CC3C5)c2C2CCC2)cc1	IC50	'='	10.0	nM	8.00			UO_0000065	19.07	0.35	3.61	9.50	False	CHEMBL2184996	Inhibition of N-terminal 6-His tagged full length human 11betaHSD1 incubated for 25 mins by HTRF assay	B	BAO_0000357	single protein format	Homo sapiens	None	None	None	None	CHEMBL4235	11-beta-hydroxysteroid dehydrogenase 1	Homo sapiens	SINGLE PROTEIN	CHEMBL2177022	1	Scientific Literature	J. Med. Chem.	2012	None
CHEMBL2180883		0	465.62	1	5.16	16	O=C(O)c1ccc(-n2ncc(C(=O)NC3C4CC5CC(C4)CC3C5)c2SC2CCCC2)cc1	IC50	'='	5.0	nM	8.30			UO_0000065	17.83	0.34	3.14	9.86	False	CHEMBL2184996	Inhibition of N-terminal 6-His tagged full length human 11betaHSD1 incubated for 25 mins by HTRF assay	B	BAO_0000357	single protein format	Homo sapiens	None	None	None	None	CHEMBL4235	11-beta-hydroxysteroid dehydrogenase 1	Homo sapiens	SINGLE PROTEIN	CHEMBL2177022	1	Scientific Literature	J. Med. Chem.	2012	None
CHEMBL2177620		0	425.55	0	4.24	14	CCSc1c(C(=O)NC2C3CC4CC(C3)CC2C4)cnn1-c1ccc(C(=O)O)cc1	IC50	'='	4.0	nM	8.40			UO_0000065	19.73	0.38	4.16	9.97	False	CHEMBL2184996	Inhibition of N-terminal 6-His tagged full length human 11betaHSD1 incubated for 25 mins by HTRF assay	B	BAO_0000357	single protein format	Homo sapiens	None	None	None	None	CHEMBL4235	11-beta-hydroxysteroid dehydrogenase 1	Homo sapiens	SINGLE PROTEIN	CHEMBL2177022	1	Scientific Literature	J. Med. Chem.	2012	None
CHEMBL2177615		0	439.58	0	4.63	9	CCCSc1c(C(=O)NC2C3CC4CC(C3)CC2C4)cnn1-c1ccc(C(=O)O)cc1	IC50	'='	3.0	nM	8.52			UO_0000065	19.39	0.38	3.89	10.12	False	CHEMBL2184996	Inhibition of N-terminal 6-His tagged full length human 11betaHSD1 incubated for 25 mins by HTRF assay	B	BAO_0000357	single protein format	Homo sapiens	None	None	None	None	CHEMBL4235	11-beta-hydroxysteroid dehydrogenase 1	Homo sapiens	SINGLE PROTEIN	CHEMBL2177022	1	Scientific Literature	J. Med. Chem.	2012	None
CHEMBL2409063		0	550.69	2	5.99	8	CCC(C)C(=O)O[C@@H]1C[C@H]2C(C)(C)C(=O)C=C[C@]2(C)[C@H]2[C@@H](OC(C)=O)C[C@]3(C)C(=CC(=O)[C@H]3c3ccoc3)[C@]12C	Inhibition	'>'	50.0	%				UO_0000187					False	CHEMBL2410548	Inhibition of human microsomal 11beta-HSD1 overexpressed in HEK293 cells using [3H]-cortisone as substrate assessed as formation of [3H]-cortisol at 10 uM by scintillation proximity assay in presence of NADPH relative to control	B	BAO_0000219	cell-based format	Homo sapiens	None	None	HEK293	None	CHEMBL4235	11-beta-hydroxysteroid dehydrogenase 1	Homo sapiens	SINGLE PROTEIN	CHEMBL2407026	1	Scientific Literature	J. Nat. Prod.	2013	CHEMBL3307715
CHEMBL2177612		0	393.55	0	4.26	5	CCCSc1c(C(=O)NC2CCCCC2)cnn1[C@H]1CC[C@H](C(=O)O)CC1	IC50	'='	260.0	nM	6.58			UO_0000065	16.73	0.33	2.33	7.82	False	CHEMBL2184996	Inhibition of N-terminal 6-His tagged full length human 11betaHSD1 incubated for 25 mins by HTRF assay	B	BAO_0000357	single protein format	Homo sapiens	None	None	None	None	CHEMBL4235	11-beta-hydroxysteroid dehydrogenase 1	Homo sapiens	SINGLE PROTEIN	CHEMBL2177022	1	Scientific Literature	J. Med. Chem.	2012	None
CHEMBL2153191	AZD-4017	2	419.59	0	4.34	11i, AZD-4017	CCCSc1nc(N2CCC[C@@H](CC(=O)O)C2)ccc1C(=O)NC1CCCCC1	IC50	'='	2.0	nM	8.70			UO_0000065	20.73	0.41	4.36	10.54	True	CHEMBL2157621	Inhibition of 11betaHSD1 in human isolated adipocytes using [3H]cortisone as substrate after 6 hrs by flow scintillation analysis	B	BAO_0000219	cell-based format	Homo sapiens	None	None	None	None	CHEMBL4235	11-beta-hydroxysteroid dehydrogenase 1	Homo sapiens	SINGLE PROTEIN	CHEMBL2151015	1	Scientific Literature	J. Med. Chem.	2012	None
CHEMBL497960		0	379.89	1	5.15	25	Cn1c(-c2ccc(OC3CC3)cc2)nnc1C1(c2ccc(Cl)cc2)CCC1	IC50	'='	10.0	nM	8.00			UO_0000065	21.06	0.40	2.85	20.03	False	CHEMBL995584	Inhibition of human 11beta HSD1 by SPA assay	B	BAO_0000357	single protein format	Homo sapiens	None	None	None	None	CHEMBL4235	11-beta-hydroxysteroid dehydrogenase 1	Homo sapiens	SINGLE PROTEIN	CHEMBL1150311	1	Scientific Literature	Bioorg. Med. Chem. Lett.	2008	None
CHEMBL497951		0	358.27	1	5.26	13	Cn1c(-c2cccc(Cl)c2)nnc1C1(c2ccc(Cl)cc2)CCC1	IC50	'='	1.0	nM	9.00			UO_0000065	25.12	0.51	3.74	29.31	False	CHEMBL995584	Inhibition of human 11beta HSD1 by SPA assay	B	BAO_0000357	single protein format	Homo sapiens	None	None	None	None	CHEMBL4235	11-beta-hydroxysteroid dehydrogenase 1	Homo sapiens	SINGLE PROTEIN	CHEMBL1150311	1	Scientific Literature	Bioorg. Med. Chem. Lett.	2008	None
CHEMBL449149		0	454.26	0	3.44	5d	O=C1CN(c2ncccc2C(F)(F)F)CCN1S(=O)(=O)c1ccc(Cl)c(Cl)c1	IC50	'='	500.0	nM	6.30			UO_0000065	13.87	0.31	2.86	8.93	False	CHEMBL1013098	Inhibition of human 11betaHSD1 expressed in CHO cells by cell based assay	B	BAO_0000219	cell-based format	Homo sapiens	None	None	CHO	None	CHEMBL4235	11-beta-hydroxysteroid dehydrogenase 1	Homo sapiens	SINGLE PROTEIN	CHEMBL1155083	1	Scientific Literature	J. Med. Chem.	2008	CHEMBL3308072
CHEMBL590233		0	633.87	2	2.88	26a	CC1(C)[C@@H](O)CC[C@@]2(C)[C@H]1CC[C@]1(C)[C@@H]2C(=O)C=C2[C@@H]3C[C@@](C)(C(=O)NC[C@H](O)[C@@H](O)[C@H](O)[C@H](O)CO)CC[C@]3(C)CC[C@]21C	Inhibition	'='	-12.9	%		Outside typical range		UO_0000187					False	CHEMBL1064825	Inhibition of human recombinant 11beta-HSD1 expressed in HEK293 cells assessed as conversion of [1,2-3H]cortisone to cortisol at 1 uM after 10 mins by scintillation counting	B	BAO_0000219	cell-based format	Homo sapiens	None	None	HEK293	None	CHEMBL4235	11-beta-hydroxysteroid dehydrogenase 1	Homo sapiens	SINGLE PROTEIN	CHEMBL1157667	1	Scientific Literature	Bioorg. Med. Chem.	2010	CHEMBL3307715
CHEMBL589316		0	513.76	2	5.44	47	CC1(C)[C@@H](O)CC[C@@]2(C)[C@H]1CC[C@]1(C)[C@@H]2C(=O)C=C2[C@@H]3C[C@@](C)(C(=O)NCCO)CC[C@]3(C)CC[C@]21C	Activity	'='	97.0	%				UO_0000187					False	CHEMBL1272433	Inhibition of human recombinant 11beta-HSD1 expressed in HEK293 cells assessed as residual conversion of [1,2-3H]-cortisone to cortisol at 1 uM by scintillation counting	B	BAO_0000219	cell-based format	Homo sapiens	None	None	HEK293	None	CHEMBL4235	11-beta-hydroxysteroid dehydrogenase 1	Homo sapiens	SINGLE PROTEIN	CHEMBL1268844	1	Scientific Literature	Bioorg. Med. Chem.	2010	CHEMBL3307715
CHEMBL1269275		0	541.77	2	6.58	17	CONC(=O)[C@@]1(C)CC[C@]2(C)CC[C@]3(C)C(=CC(=O)[C@@H]4[C@@]5(C)CC[C@H](OC(C)=O)C(C)(C)[C@@H]5CC[C@]43C)[C@@H]2C1	Activity	'='	38.0	%				UO_0000187					False	CHEMBL1272433	Inhibition of human recombinant 11beta-HSD1 expressed in HEK293 cells assessed as residual conversion of [1,2-3H]-cortisone to cortisol at 1 uM by scintillation counting	B	BAO_0000219	cell-based format	Homo sapiens	None	None	HEK293	None	CHEMBL4235	11-beta-hydroxysteroid dehydrogenase 1	Homo sapiens	SINGLE PROTEIN	CHEMBL1268844	1	Scientific Literature	Bioorg. Med. Chem.	2010	CHEMBL3307715
CHEMBL493512		0	468.68	1	6.62	34	CC1(C)C(=O)CC[C@@]2(C)[C@H]1CC[C@]1(C)[C@@H]2C(=O)C=C2[C@@H]3C[C@@](C)(C(=O)O)CC[C@]3(C)CC[C@]21C	Activity	'='	36.0	%				UO_0000187					False	CHEMBL1272433	Inhibition of human recombinant 11beta-HSD1 expressed in HEK293 cells assessed as residual conversion of [1,2-3H]-cortisone to cortisol at 1 uM by scintillation counting	B	BAO_0000219	cell-based format	Homo sapiens	None	None	HEK293	None	CHEMBL4235	11-beta-hydroxysteroid dehydrogenase 1	Homo sapiens	SINGLE PROTEIN	CHEMBL1268844	1	Scientific Literature	Bioorg. Med. Chem.	2010	CHEMBL3307715
CHEMBL1269267		0	635.93	2	9.63	3b	CC1(C)[C@@H](N)CC[C@@]2(C)[C@H]1CC[C@]1(C)[C@@H]2C(=O)C=C2[C@@H]3C[C@@](C)(C(=O)OC(c4ccccc4)c4ccccc4)CC[C@]3(C)CC[C@]21C	Activity	'='	15.0	%				UO_0000187					False	CHEMBL1272433	Inhibition of human recombinant 11beta-HSD1 expressed in HEK293 cells assessed as residual conversion of [1,2-3H]-cortisone to cortisol at 1 uM by scintillation counting	B	BAO_0000219	cell-based format	Homo sapiens	None	None	HEK293	None	CHEMBL4235	11-beta-hydroxysteroid dehydrogenase 1	Homo sapiens	SINGLE PROTEIN	CHEMBL1268844	1	Scientific Literature	Bioorg. Med. Chem.	2010	CHEMBL3307715
CHEMBL391533	COROSOLIC ACID	0	472.71	1	6.06	1	C[C@@H]1[C@H]2C3=CC[C@@H]4[C@@]5(C)C[C@@H](O)[C@H](O)C(C)(C)[C@@H]5CC[C@@]4(C)[C@]3(C)CC[C@@]2(C(=O)O)CC[C@H]1C	IC50	'='	810.0	nM	6.09			UO_0000065	12.89	0.24	0.03	7.83	False	CHEMBL1072762	Inhibition of human recombinant 11beta-HSD1 expressed in HEK293 cells assessed as reduction of cortisone to cortisol conversion by scintillation counting	B	BAO_0000219	cell-based format	Homo sapiens	None	None	HEK293	None	CHEMBL4235	11-beta-hydroxysteroid dehydrogenase 1	Homo sapiens	SINGLE PROTEIN	CHEMBL1156911	1	Scientific Literature	Bioorg. Med. Chem.	2010	CHEMBL3307715
CHEMBL1270001		0	409.49	0	2.26	11l	N#Cc1ccc(N[C@@H]2CCN(C(=O)O[C@H]3C4CC5CC3C[C@](C(N)=O)(C5)C4)C2)nc1	IC50	'='	1.5	nM	8.82			UO_0000065	21.55	0.40	6.56	7.27	False	CHEMBL1273472	Inhibition of recombinant 11betaHSD1 expressed in CHO cells assessed as [3H]-cortisone to [3H]-cortisol by microscintillation plate reader	B	BAO_0000219	cell-based format	None	None	None	CHO	None	CHEMBL4235	11-beta-hydroxysteroid dehydrogenase 1	Homo sapiens	SINGLE PROTEIN	CHEMBL1268897	1	Scientific Literature	Bioorg. Med. Chem. Lett.	2010	CHEMBL3308072
CHEMBL246952		0	295.43	0	4.18	53	O=C(N1CCCc2ccccc21)C12CC3CC(CC(C3)C1)C2	IC50	'='	1860.0	nM	5.73			UO_0000065	19.40	0.36	1.55	28.22	False	CHEMBL886924	Inhibition of human 11beta-HSD1 expressed in HEK293 cells after 2 hrs by scintillation proximity assay	B	BAO_0000219	cell-based format	Homo sapiens	None	None	HEK293	None	CHEMBL4235	11-beta-hydroxysteroid dehydrogenase 1	Homo sapiens	SINGLE PROTEIN	CHEMBL1139191	1	Scientific Literature	Bioorg. Med. Chem. Lett.	2007	CHEMBL3307715
CHEMBL245303		0	429.61	0	4.57	45	Cc1ccc(C23CC4CC(CC(C(=O)N5CCN(Cc6ccncc6)CC5)(C4)C2)C3)cc1	IC50	'='	8100.0	nM	5.09			UO_0000065	11.85	0.22	0.52	13.97	False	CHEMBL886924	Inhibition of human 11beta-HSD1 expressed in HEK293 cells after 2 hrs by scintillation proximity assay	B	BAO_0000219	cell-based format	Homo sapiens	None	None	HEK293	None	CHEMBL4235	11-beta-hydroxysteroid dehydrogenase 1	Homo sapiens	SINGLE PROTEIN	CHEMBL1139191	1	Scientific Literature	Bioorg. Med. Chem. Lett.	2007	CHEMBL3307715
CHEMBL245988		0	402.56	0	2.88	42	O=C(N1CCN(S(=O)(=O)Cc2ccccc2)CC1)C12CC3CC(CC(C3)C1)C2	IC50	'='	13000.0	nM	4.89			UO_0000065	12.14	0.24	2.01	8.47	False	CHEMBL886924	Inhibition of human 11beta-HSD1 expressed in HEK293 cells after 2 hrs by scintillation proximity assay	B	BAO_0000219	cell-based format	Homo sapiens	None	None	HEK293	None	CHEMBL4235	11-beta-hydroxysteroid dehydrogenase 1	Homo sapiens	SINGLE PROTEIN	CHEMBL1139191	1	Scientific Literature	Bioorg. Med. Chem. Lett.	2007	CHEMBL3307715
CHEMBL396883		0	252.36	0	2.63	1	CC(C)C1(C)OC(NC2CCCCCC2)=NC1=O	IC50	'='	1866.0	nM	5.73			UO_0000065	22.70	0.43	3.10	11.30	False	CHEMBL897680	Inhibition of 11beta-HSD1 in human adipocytes	B	BAO_0000219	cell-based format	Homo sapiens	None	None	None	None	CHEMBL4235	11-beta-hydroxysteroid dehydrogenase 1	Homo sapiens	SINGLE PROTEIN	CHEMBL1149640	1	Scientific Literature	Bioorg. Med. Chem. Lett.	2007	None
CHEMBL220816		0	276.41	0	3.38	4	CC(C)C1(C)SC(N[C@H](C)c2ccccc2)=NC1=O	IC50	'='	268.0	nM	6.57			UO_0000065	23.78	0.47	3.19	15.85	False	CHEMBL912585	Inhibition of human 11beta-HSD1 over expressed in CHO cells by whole cell assay	B	BAO_0000219	cell-based format	Homo sapiens	None	None	CHO	None	CHEMBL4235	11-beta-hydroxysteroid dehydrogenase 1	Homo sapiens	SINGLE PROTEIN	CHEMBL1141395	1	Scientific Literature	J. Med. Chem.	2007	CHEMBL3308072
CHEMBL238851		0	266.34	0	2.40	2p	O=C(CS(=O)(=O)c1ccccc1)c1ccsc1	IC50	'='	345.0	nM	6.46			UO_0000065	24.26	0.52	4.06	12.62	False	CHEMBL887782	Inhibition of human 11beta-HSD1 expressed in CHO cells	B	BAO_0000219	cell-based format	Homo sapiens	None	None	CHO	None	CHEMBL4235	11-beta-hydroxysteroid dehydrogenase 1	Homo sapiens	SINGLE PROTEIN	CHEMBL1139974	1	Scientific Literature	Bioorg. Med. Chem.	2007	CHEMBL3308072
CHEMBL391978		0	295.75	0	2.46	11b	O=C(NS(=O)(=O)c1ccccc1)c1cccc(Cl)c1	IC50	'>'	100000.0	nM				UO_0000065					False	CHEMBL887782	Inhibition of human 11beta-HSD1 expressed in CHO cells	B	BAO_0000219	cell-based format	Homo sapiens	None	None	CHO	None	CHEMBL4235	11-beta-hydroxysteroid dehydrogenase 1	Homo sapiens	SINGLE PROTEIN	CHEMBL1139974	1	Scientific Literature	Bioorg. Med. Chem.	2007	CHEMBL3308072
CHEMBL526305		0	411.46	0	4.14	23	C[C@](O)(c1ccc(C(=O)N(C2CC2)[C@H]2CC[C@](O)(C3CC3)CC2)cc1)C(F)(F)F	IC50	'='	14.0	nM	7.85			UO_0000065	19.09	0.37	3.71	12.92	True	CHEMBL1018653	Inhibition of FLAG-tagged full length human 11beta-HSD1 expressed in baculovirus-infected Trichoplusia ni Hi5 cells assessed as reduction of [3H]cortisone to [3H]cortisol by scintillation proximity assay in presence of NADPH	B	BAO_0000219	cell-based format	Homo sapiens	None	None	BTI-TN-5B1-4	None	CHEMBL4235	11-beta-hydroxysteroid dehydrogenase 1	Homo sapiens	SINGLE PROTEIN	CHEMBL1152882	1	Scientific Literature	Bioorg. Med. Chem. Lett.	2009	CHEMBL3833782
CHEMBL245647		0	391.90	0	3.89	54	CC(C)(Oc1cccc(Cl)c1)C(=O)N[C@H]1C2CC3CC1C[C@](C(=O)O)(C3)C2	IC50	'='	15.14	nM	7.82			UO_0000065	19.95	0.40	3.93	10.34	False	CHEMBL934096	Inhibition of 11beta-HSD1	B	BAO_0000357	single protein format	None	None	None	None	None	CHEMBL4235	11-beta-hydroxysteroid dehydrogenase 1	Homo sapiens	SINGLE PROTEIN	CHEMBL1144041	1	Scientific Literature	Bioorg. Med. Chem. Lett.	2008	None
CHEMBL246047		0	391.90	0	3.89	53	CC(C)(Oc1ccccc1Cl)C(=O)N[C@H]1C2CC3CC1C[C@](C(=O)O)(C3)C2	IC50	'='	7.943	nM	8.10			UO_0000065	20.67	0.41	4.21	10.71	False	CHEMBL934096	Inhibition of 11beta-HSD1	B	BAO_0000357	single protein format	None	None	None	None	None	CHEMBL4235	11-beta-hydroxysteroid dehydrogenase 1	Homo sapiens	SINGLE PROTEIN	CHEMBL1144041	1	Scientific Literature	Bioorg. Med. Chem. Lett.	2008	None
CHEMBL429501		0	443.98	0	3.75	41	CC(C)(Oc1ccc(Cl)cc1)C(=O)N[C@H]1C2CC3CC1C[C@](Cc1nnc(N)[nH]1)(C3)C2	IC50	'='	34.67	nM	7.46			UO_0000065	16.80	0.33	3.71	7.04	False	CHEMBL934096	Inhibition of 11beta-HSD1	B	BAO_0000357	single protein format	None	None	None	None	None	CHEMBL4235	11-beta-hydroxysteroid dehydrogenase 1	Homo sapiens	SINGLE PROTEIN	CHEMBL1144041	1	Scientific Literature	Bioorg. Med. Chem. Lett.	2008	None
CHEMBL376272		0	380.87	0	2.14	33	CC(C)(Oc1ccc(Cl)cc1)C(=O)N[C@H]1C2COCC1C[C@@H](C(N)=O)C2	IC50	'='	25.12	nM	7.60			UO_0000065	19.95	0.40	5.46	8.38	False	CHEMBL934096	Inhibition of 11beta-HSD1	B	BAO_0000357	single protein format	None	None	None	None	None	CHEMBL4235	11-beta-hydroxysteroid dehydrogenase 1	Homo sapiens	SINGLE PROTEIN	CHEMBL1144041	1	Scientific Literature	Bioorg. Med. Chem. Lett.	2008	None
CHEMBL401923		0	273.42	0	3.72	5	CCCn1c(CC)nnc1C12CC3CC(CC(C3)C1)C2	IC50	'='	10.96	nM	7.96			UO_0000065	29.11	0.54	4.24	25.92	False	CHEMBL934096	Inhibition of 11beta-HSD1	B	BAO_0000357	single protein format	None	None	None	None	None	CHEMBL4235	11-beta-hydroxysteroid dehydrogenase 1	Homo sapiens	SINGLE PROTEIN	CHEMBL1144041	1	Scientific Literature	Bioorg. Med. Chem. Lett.	2008	None
CHEMBL1080886		0	351.51	0	3.70	38	CCOC1C[C@@H]2CC[C@H](C1)N2S(=O)(=O)c1ccc(C(C)(C)C)cc1	IC50	'='	114.0	nM	6.94			UO_0000065	19.75	0.40	3.24	14.90	False	CHEMBL1101380	Displacement of [3H]cortisone from human 11beta-HSD1 expressed in baculovirus-infected Sf9 cells after 1 hr by scintillation proximity assay	B	BAO_0000219	cell-based format	Homo sapiens	None	None	Sf9	None	CHEMBL4235	11-beta-hydroxysteroid dehydrogenase 1	Homo sapiens	SINGLE PROTEIN	CHEMBL1154984	1	Scientific Literature	Bioorg. Med. Chem. Lett.	2010	CHEMBL3308860
CHEMBL1080557		0	426.58	0	4.87	41	CC(C)(C)c1ccc(S(=O)(=O)N2[C@H]3CC[C@@H]2C/C(=N/OCc2ccccc2)C3)cc1	IC50	'='	159.0	nM	6.80			UO_0000065	15.94	0.31	1.93	11.53	False	CHEMBL1101380	Displacement of [3H]cortisone from human 11beta-HSD1 expressed in baculovirus-infected Sf9 cells after 1 hr by scintillation proximity assay	B	BAO_0000219	cell-based format	Homo sapiens	None	None	Sf9	None	CHEMBL4235	11-beta-hydroxysteroid dehydrogenase 1	Homo sapiens	SINGLE PROTEIN	CHEMBL1154984	1	Scientific Literature	Bioorg. Med. Chem. Lett.	2010	CHEMBL3308860
CHEMBL1290273		0	386.44	0	4.59	18	CC(C)(C)c1ccccc1S(=O)(=O)c1ccc(C(C)(O)C(F)(F)F)cc1	IC50	'='	280.0	nM	6.55			UO_0000065	16.96	0.34	1.96	12.05	False	CHEMBL1291708	Inhibition of human 11beta-HSD1 transfected in HEK293 cells by scintillation proximity assay	B	BAO_0000219	cell-based format	Homo sapiens	None	None	HEK293	None	CHEMBL4235	11-beta-hydroxysteroid dehydrogenase 1	Homo sapiens	SINGLE PROTEIN	CHEMBL1287694	1	Scientific Literature	Bioorg. Med. Chem. Lett.	2010	CHEMBL3307715
CHEMBL1289839		0	344.35	0	3.60	4	Cc1ccccc1S(=O)(=O)c1ccc(C(C)(O)C(F)(F)F)cc1	IC50	'='	4.4	nM	8.36			UO_0000065	24.27	0.50	4.76	15.37	False	CHEMBL1291707	Inhibition of human 11beta-HSD1 by scintillation proximity assay	B	BAO_0000357	single protein format	Homo sapiens	None	None	None	None	CHEMBL4235	11-beta-hydroxysteroid dehydrogenase 1	Homo sapiens	SINGLE PROTEIN	CHEMBL1287694	1	Scientific Literature	Bioorg. Med. Chem. Lett.	2010	None
CHEMBL1288947		0	321.61	0	4.48	12	O=S(=O)(c1ccccc1Cl)c1ccc(Cl)cc1Cl	IC50	'>'	3000.0	nM				UO_0000065					False	CHEMBL1291708	Inhibition of human 11beta-HSD1 transfected in HEK293 cells by scintillation proximity assay	B	BAO_0000219	cell-based format	Homo sapiens	None	None	HEK293	None	CHEMBL4235	11-beta-hydroxysteroid dehydrogenase 1	Homo sapiens	SINGLE PROTEIN	CHEMBL1287694	1	Scientific Literature	Bioorg. Med. Chem. Lett.	2010	CHEMBL3307715
CHEMBL1290389		0	424.42	1	5.10	20	CC(O)(c1ccc(S(=O)(=O)c2ccccc2-c2ccc(F)cc2)cc1)C(F)(F)F	IC50	'='	2410.0	nM	5.62			UO_0000065	13.24	0.26	0.52	10.33	False	CHEMBL1291708	Inhibition of human 11beta-HSD1 transfected in HEK293 cells by scintillation proximity assay	B	BAO_0000219	cell-based format	Homo sapiens	None	None	HEK293	None	CHEMBL4235	11-beta-hydroxysteroid dehydrogenase 1	Homo sapiens	SINGLE PROTEIN	CHEMBL1287694	1	Scientific Literature	Bioorg. Med. Chem. Lett.	2010	CHEMBL3307715
CHEMBL1290610		0	389.78	0	3.81	25	CC(O)(c1ccc(S(=O)(=O)c2ccc(C#N)cc2Cl)cc1)C(F)(F)F	IC50	'='	39.0	nM	7.41			UO_0000065	19.01	0.40	3.60	9.48	False	CHEMBL1291708	Inhibition of human 11beta-HSD1 transfected in HEK293 cells by scintillation proximity assay	B	BAO_0000219	cell-based format	Homo sapiens	None	None	HEK293	None	CHEMBL4235	11-beta-hydroxysteroid dehydrogenase 1	Homo sapiens	SINGLE PROTEIN	CHEMBL1287694	1	Scientific Literature	Bioorg. Med. Chem. Lett.	2010	CHEMBL3307715
CHEMBL589316		0	513.76	2	5.44	26b	CC1(C)[C@@H](O)CC[C@@]2(C)[C@H]1CC[C@]1(C)[C@@H]2C(=O)C=C2[C@@H]3C[C@@](C)(C(=O)NCCO)CC[C@]3(C)CC[C@]21C	Inhibition	'='	2.9	%				UO_0000187					False	CHEMBL1064825	Inhibition of human recombinant 11beta-HSD1 expressed in HEK293 cells assessed as conversion of [1,2-3H]cortisone to cortisol at 1 uM after 10 mins by scintillation counting	B	BAO_0000219	cell-based format	Homo sapiens	None	None	HEK293	None	CHEMBL4235	11-beta-hydroxysteroid dehydrogenase 1	Homo sapiens	SINGLE PROTEIN	CHEMBL1157667	1	Scientific Literature	Bioorg. Med. Chem.	2010	CHEMBL3307715
CHEMBL493512		0	468.68	1	6.62	11	CC1(C)C(=O)CC[C@@]2(C)[C@H]1CC[C@]1(C)[C@@H]2C(=O)C=C2[C@@H]3C[C@@](C)(C(=O)O)CC[C@]3(C)CC[C@]21C	Inhibition	'='	63.8	%				UO_0000187					False	CHEMBL1064825	Inhibition of human recombinant 11beta-HSD1 expressed in HEK293 cells assessed as conversion of [1,2-3H]cortisone to cortisol at 1 uM after 10 mins by scintillation counting	B	BAO_0000219	cell-based format	Homo sapiens	None	None	HEK293	None	CHEMBL4235	11-beta-hydroxysteroid dehydrogenase 1	Homo sapiens	SINGLE PROTEIN	CHEMBL1157667	1	Scientific Literature	Bioorg. Med. Chem.	2010	CHEMBL3307715
CHEMBL246265		0	560.12	1	3.77	19	CC(C)(Oc1ccc(Cl)cc1)C(=O)N[C@H]1C2CC3CC1C[C@](C(=O)NCc1ccc(S(N)(=O)=O)cc1)(C3)C2	IC50	'='	300.0	nM	6.52			UO_0000065	11.65	0.23	2.75	5.11	False	CHEMBL902520	Inhibition of human 11beta-HSD1 expressed in HEK293 cells by FPIA	B	BAO_0000219	cell-based format	Homo sapiens	None	None	HEK293	None	CHEMBL4235	11-beta-hydroxysteroid dehydrogenase 1	Homo sapiens	SINGLE PROTEIN	CHEMBL1138420	1	Scientific Literature	Bioorg. Med. Chem. Lett.	2007	CHEMBL3307715
CHEMBL1271217		0	459.49	0	2.86	11d	NC(=O)[C@]12CC3CC(C1)[C@@H](OC(=O)N1CC[C@@H](Nc4nnc(C(F)(F)F)s4)C1)C(C3)C2	IC50	'>'	100.0	nM				UO_0000065					False	CHEMBL1273473	Inhibition of 11betaHSD1 in human platelet assessed as [3H]-cortisone to [3H]-cortisol by microscintillation plate reader	B	BAO_0000019	assay format	Homo sapiens	None	None	None	None	CHEMBL4235	11-beta-hydroxysteroid dehydrogenase 1	Homo sapiens	SINGLE PROTEIN	CHEMBL1268897	1	Scientific Literature	Bioorg. Med. Chem. Lett.	2010	None
CHEMBL247286		0	357.45	0	3.24	5	CC(C)(Oc1ccccc1)C(=O)N[C@H]1C2CC3CC1C[C@](C(=O)O)(C3)C2	IC50	'='	39.0	nM	7.41			UO_0000065	20.73	0.39	4.17	9.80	True	CHEMBL902516	Inhibition of human 11beta-HSD1 by SPA	B	BAO_0000357	single protein format	Homo sapiens	None	None	None	None	CHEMBL4235	11-beta-hydroxysteroid dehydrogenase 1	Homo sapiens	SINGLE PROTEIN	CHEMBL1138420	1	Scientific Literature	Bioorg. Med. Chem. Lett.	2007	None
CHEMBL397074		0	447.96	0	2.41	22	CC(C)(Oc1ccc(Cl)cc1)C(=O)N[C@H]1C2CC3CC1C[C@](C(=O)NCC(N)=O)(C3)C2	IC50	'='	120.0	nM	6.92			UO_0000065	15.45	0.30	4.51	6.26	False	CHEMBL902520	Inhibition of human 11beta-HSD1 expressed in HEK293 cells by FPIA	B	BAO_0000219	cell-based format	Homo sapiens	None	None	HEK293	None	CHEMBL4235	11-beta-hydroxysteroid dehydrogenase 1	Homo sapiens	SINGLE PROTEIN	CHEMBL1138420	1	Scientific Literature	Bioorg. Med. Chem. Lett.	2007	CHEMBL3307715
CHEMBL246056		0	602.15	1	3.81	17	CC(C)(Oc1ccc(Cl)cc1)C(=O)N[C@H]1C2CC3CC1C[C@](C(=O)NCc1ccc(C(=O)NS(C)(=O)=O)cc1)(C3)C2	IC50	'='	310.0	nM	6.51			UO_0000065	10.81	0.22	2.70	4.98	False	CHEMBL902520	Inhibition of human 11beta-HSD1 expressed in HEK293 cells by FPIA	B	BAO_0000219	cell-based format	Homo sapiens	None	None	HEK293	None	CHEMBL4235	11-beta-hydroxysteroid dehydrogenase 1	Homo sapiens	SINGLE PROTEIN	CHEMBL1138420	1	Scientific Literature	Bioorg. Med. Chem. Lett.	2007	CHEMBL3307715
CHEMBL394884		0	386.49	0	2.65	15	COc1ccc(OC(C)(C)C(=O)N[C@H]2C3CC4CC2C[C@](C(N)=O)(C4)C3)cc1	IC50	'='	21.0	nM	7.68			UO_0000065	19.87	0.37	5.03	8.47	False	CHEMBL902520	Inhibition of human 11beta-HSD1 expressed in HEK293 cells by FPIA	B	BAO_0000219	cell-based format	Homo sapiens	None	None	HEK293	None	CHEMBL4235	11-beta-hydroxysteroid dehydrogenase 1	Homo sapiens	SINGLE PROTEIN	CHEMBL1138420	1	Scientific Literature	Bioorg. Med. Chem. Lett.	2007	CHEMBL3307715
CHEMBL245647		0	391.90	0	3.89	8	CC(C)(Oc1cccc(Cl)c1)C(=O)N[C@H]1C2CC3CC1C[C@](C(=O)O)(C3)C2	IC50	'='	190.0	nM	6.72			UO_0000065	17.15	0.34	2.83	8.89	False	CHEMBL902520	Inhibition of human 11beta-HSD1 expressed in HEK293 cells by FPIA	B	BAO_0000219	cell-based format	Homo sapiens	None	None	HEK293	None	CHEMBL4235	11-beta-hydroxysteroid dehydrogenase 1	Homo sapiens	SINGLE PROTEIN	CHEMBL1138420	1	Scientific Literature	Bioorg. Med. Chem. Lett.	2007	CHEMBL3307715
CHEMBL395903		0	260.34	0	2.81	21	CCC1(CC)OC(N[C@@H](C)c2ccccc2)=NC1=O	Ki	'='	369.0	nM	6.43			UO_0000065	24.71	0.46	3.62	12.69	False	CHEMBL897679	Binding affinity to human 11beta-HSD1 by SPA assay	B	BAO_0000357	single protein format	Homo sapiens	None	None	None	None	CHEMBL4235	11-beta-hydroxysteroid dehydrogenase 1	Homo sapiens	SINGLE PROTEIN	CHEMBL1149640	1	Scientific Literature	Bioorg. Med. Chem. Lett.	2007	None
CHEMBL392489		0	431.46	0	4.30	33	C[C@H](NC1=NC(=O)C2(CCN(Cc3ccccc3)CC2)O1)c1ccccc1C(F)(F)F	IC50	'='	29.0	nM	7.54			UO_0000065	17.47	0.33	3.24	13.98	False	CHEMBL897680	Inhibition of 11beta-HSD1 in human adipocytes	B	BAO_0000219	cell-based format	Homo sapiens	None	None	None	None	CHEMBL4235	11-beta-hydroxysteroid dehydrogenase 1	Homo sapiens	SINGLE PROTEIN	CHEMBL1149640	1	Scientific Literature	Bioorg. Med. Chem. Lett.	2007	None
CHEMBL237106		0	328.33	0	3.83	31	CCC1(CC)OC(N[C@@H](C)c2ccccc2C(F)(F)F)=NC1=O	IC50	'='	95.0	nM	7.02			UO_0000065	21.39	0.42	3.19	13.85	False	CHEMBL897680	Inhibition of 11beta-HSD1 in human adipocytes	B	BAO_0000219	cell-based format	Homo sapiens	None	None	None	None	CHEMBL4235	11-beta-hydroxysteroid dehydrogenase 1	Homo sapiens	SINGLE PROTEIN	CHEMBL1149640	1	Scientific Literature	Bioorg. Med. Chem. Lett.	2007	None
CHEMBL1290389		0	424.42	1	5.10	20	CC(O)(c1ccc(S(=O)(=O)c2ccccc2-c2ccc(F)cc2)cc1)C(F)(F)F	IC50	'='	109.0	nM	6.96			UO_0000065	16.40	0.33	1.86	12.81	False	CHEMBL1291707	Inhibition of human 11beta-HSD1 by scintillation proximity assay	B	BAO_0000357	single protein format	Homo sapiens	None	None	None	None	CHEMBL4235	11-beta-hydroxysteroid dehydrogenase 1	Homo sapiens	SINGLE PROTEIN	CHEMBL1287694	1	Scientific Literature	Bioorg. Med. Chem. Lett.	2010	None
CHEMBL246678		0	433.92	0	3.41	26	CC(C)(Oc1ccc(F)cc1Cl)C(=O)N[C@H]1C2CC3CC1C[C@](c1nnn[nH]1)(C3)C2	IC50	'='	54.0	nM	7.27			UO_0000065	16.75	0.33	3.86	7.83	False	CHEMBL902520	Inhibition of human 11beta-HSD1 expressed in HEK293 cells by FPIA	B	BAO_0000219	cell-based format	Homo sapiens	None	None	HEK293	None	CHEMBL4235	11-beta-hydroxysteroid dehydrogenase 1	Homo sapiens	SINGLE PROTEIN	CHEMBL1138420	1	Scientific Literature	Bioorg. Med. Chem. Lett.	2007	CHEMBL3307715
CHEMBL1800133		0	385.87	1	5.80	37	Cc1c(Cl)cccc1Oc1cccn2c(C34CCC(F)(CC3)CC4)nnc12	IC50	'='	8.5	nM	8.07			UO_0000065	20.92	0.41	2.27	20.47	False	CHEMBL1804458	Inhibition of human 11beta-HSD-1 expressed in HEK293 cells assessed as [3H]cortisol level by scintillation proximity assay	B	BAO_0000219	cell-based format	Homo sapiens	None	None	HEK293	None	CHEMBL4235	11-beta-hydroxysteroid dehydrogenase 1	Homo sapiens	SINGLE PROTEIN	CHEMBL1800042	1	Scientific Literature	Bioorg. Med. Chem. Lett.	2011	CHEMBL3307715
CHEMBL2021498		0	457.50	0	4.86	12	C[C@@](O)(c1ccc(C(=O)N(C2CC2)[C@H]2CC[C@@](C#N)(c3ccccn3)CC2)cc1)C(F)(F)F	IC50	'='	39.0	nM	7.41			UO_0000065	16.19	0.31	2.55	9.59	False	CHEMBL1018652	Inhibition of full length human recombinant 11beta-HSD1 expressed in HEK293 cells in absence of NADPH	B	BAO_0000219	cell-based format	Homo sapiens	None	None	HEK293	None	CHEMBL4235	11-beta-hydroxysteroid dehydrogenase 1	Homo sapiens	SINGLE PROTEIN	CHEMBL1152882	1	Scientific Literature	Bioorg. Med. Chem. Lett.	2009	CHEMBL3307715
CHEMBL2021499		0	474.50	1	5.60	13	C[C@@](O)(c1ccc(C(=O)N(C2CC2)[C@H]2CC[C@](C#N)(c3ccc(F)cc3)CC2)cc1)C(F)(F)F	IC50	'>'	300.0	nM				UO_0000065					False	CHEMBL1018654	Inhibition of full length human recombinant 11beta-HSD1 expressed in HEK293 cells in presence of 3% human serum albumin	B	BAO_0000219	cell-based format	Homo sapiens	None	None	HEK293	None	CHEMBL4235	11-beta-hydroxysteroid dehydrogenase 1	Homo sapiens	SINGLE PROTEIN	CHEMBL1152882	1	Scientific Literature	Bioorg. Med. Chem. Lett.	2009	CHEMBL3307715
CHEMBL1829763		0	455.48	1	5.95	25f	C[C@@H](c1ccc(-c2ccc(F)cc2F)cc1)N1CC[C@](CCO)(c2ccc(F)cc2)OC1=O	IC50	'='	2.5	nM	8.60			UO_0000065	18.89	0.36	2.65	17.28	True	CHEMBL1831797	Inhibition of 11 beta-HSD1 in differentiated human adipocytes assessed as conversion of [3H]-cortisone to [3H]-cortisol after 10 mins by HPLC	B	BAO_0000219	cell-based format	Homo sapiens	None	None	None	None	CHEMBL4235	11-beta-hydroxysteroid dehydrogenase 1	Homo sapiens	SINGLE PROTEIN	CHEMBL1828622	1	Scientific Literature	J. Med. Chem.	2011	None
CHEMBL1829762		0	447.55	1	6.45	25e	CC[C@@H](c1ccc(-c2ccc(F)cc2)cc1)N1CC[C@](CCCO)(c2ccccc2)OC1=O	IC50	'='	0.6	nM	9.22			UO_0000065	20.61	0.38	2.77	18.53	False	CHEMBL1831796	Inhibition of human 11 beta-HSD1 expressed in CHO cells assessed as conversion of [3H]cortisone to [3H]cortisol after 1 hr by scintillation proximity assay	B	BAO_0000219	cell-based format	Homo sapiens	None	None	CHO	None	CHEMBL4235	11-beta-hydroxysteroid dehydrogenase 1	Homo sapiens	SINGLE PROTEIN	CHEMBL1828622	1	Scientific Literature	J. Med. Chem.	2011	CHEMBL3308072
CHEMBL1270296		0	547.80	2	5.97	8b	CC1(C)[C@@H](NS(C)(=O)=O)CC[C@@]2(C)[C@H]1CC[C@]1(C)[C@@H]2C(=O)C=C2[C@@H]3C[C@@](C)(C(=O)O)CC[C@]3(C)CC[C@]21C	Activity	'='	58.0	%				UO_0000187					False	CHEMBL1272435	Inhibition of human recombinant 11beta-HSD1 expressed in HEK293 cells assessed as residual conversion of [1,2-3H]-cortisone to cortisol at 0.2 uM by scintillation counting	B	BAO_0000219	cell-based format	Homo sapiens	None	None	HEK293	None	CHEMBL4235	11-beta-hydroxysteroid dehydrogenase 1	Homo sapiens	SINGLE PROTEIN	CHEMBL1268844	1	Scientific Literature	Bioorg. Med. Chem.	2010	CHEMBL3307715
CHEMBL375156		0	452.52	0	2.67	chart 1, Abbott	CC(C(=O)N[C@H]1C2CC3CC1C[C@](O)(C3)C2)N1CCN(c2ccc(C(F)(F)F)cn2)CC1	IC50	'='	5.0	nM	8.30			UO_0000065	18.34	0.35	5.63	12.08	False	CHEMBL1013588	Inhibition of human 11beta-HSD1 expressed in CHO cells assessed as conversion of cortisone to cortisol by ELISA	B	BAO_0000219	cell-based format	Homo sapiens	None	None	CHO	None	CHEMBL4235	11-beta-hydroxysteroid dehydrogenase 1	Homo sapiens	SINGLE PROTEIN	CHEMBL1151735	1	Scientific Literature	J. Med. Chem.	2008	CHEMBL3308072
CHEMBL219606		0	364.87	0	3.19	39	CC(C)(Oc1ccc(Cl)cc1)C(=O)NC12CCC(C(N)=O)(CC1)CC2	IC50	'='	13.0	nM	7.89			UO_0000065	21.61	0.43	4.70	9.69	True	CHEMBL855991	Inhibition of human 11beta-HSD1	B	BAO_0000357	single protein format	Homo sapiens	None	None	None	None	CHEMBL4235	11-beta-hydroxysteroid dehydrogenase 1	Homo sapiens	SINGLE PROTEIN	CHEMBL1137282	1	Scientific Literature	Bioorg. Med. Chem. Lett.	2006	None
CHEMBL275638	FLAVONE	2	222.24	0	3.46	1	O=c1cc(-c2ccccc2)oc2ccccc12	Inhibition	'='	16.0	%				UO_0000187					False	CHEMBL1168908	Inhibition of human 11beta HSD1 in HEK293 cells at 10 uM	B	BAO_0000219	cell-based format	Homo sapiens	None	None	HEK293	None	CHEMBL4235	11-beta-hydroxysteroid dehydrogenase 1	Homo sapiens	SINGLE PROTEIN	CHEMBL1165907	1	Scientific Literature	Eur. J. Med. Chem.	2010	CHEMBL3307715
CHEMBL251611		0	339.37	0	2.95	14	O=C(c1ccccc1F)N1CCC(n2c(=O)[nH]c3ccccc32)CC1	Ki	'='	3500.0	nM	5.46			UO_0000065	16.08	0.30	2.51	9.39	False	CHEMBL886262	Inhibition of human 11-beta-HSD1 by SPA	B	BAO_0000357	single protein format	Homo sapiens	None	None	None	None	CHEMBL4235	11-beta-hydroxysteroid dehydrogenase 1	Homo sapiens	SINGLE PROTEIN	CHEMBL1139943	1	Scientific Literature	Bioorg. Med. Chem. Lett.	2007	None
CHEMBL251402		0	365.43	0	3.12	7	COc1cc(C(=O)N2CCC(n3c(=O)[nH]c4ccccc43)CC2)ccc1C	Ki	'='	110.0	nM	6.96			UO_0000065	19.04	0.35	3.84	10.34	False	CHEMBL886262	Inhibition of human 11-beta-HSD1 by SPA	B	BAO_0000357	single protein format	Homo sapiens	None	None	None	None	CHEMBL4235	11-beta-hydroxysteroid dehydrogenase 1	Homo sapiens	SINGLE PROTEIN	CHEMBL1139943	1	Scientific Literature	Bioorg. Med. Chem. Lett.	2007	None
CHEMBL3401670		0	447.58	0	2.66	13	Nc1ccc(N2CCN(c3cccc(C(=O)N[C@H]4C5CC6CC4C[C@](O)(C6)C5)n3)CC2)cc1	IC50	'='	41.0	nM	7.39			UO_0000065	16.50	0.31	4.73	7.80	False	CHEMBL3404742	Inhibition of human 11beta-HSD1 expressed in HEK293 cells using NADPH assessed as conversion of cortisone to cortisol by cell-based assay	B	BAO_0000219	cell-based format	Homo sapiens	None	None	HEK293	None	CHEMBL4235	11-beta-hydroxysteroid dehydrogenase 1	Homo sapiens	SINGLE PROTEIN	CHEMBL3399978	1	Scientific Literature	Bioorg. Med. Chem. Lett.	2015	CHEMBL3307715
CHEMBL3401663		0	457.58	0	3.40	6	N#Cc1ccc(N2CCC(c3cccc(C(=O)N[C@H]4C5CC6CC4C[C@](O)(C6)C5)n3)CC2)nc1	IC50	'='	3.8	nM	8.42			UO_0000065	18.40	0.34	5.02	8.24	False	CHEMBL3404741	Inhibition of human 11beta-HSD1 using microsomal fraction and NADPH assessed as conversion of cortisone to cortisol by biochemical enzyme assay	B	BAO_0000019	assay format	Homo sapiens	None	None	None	None	CHEMBL4235	11-beta-hydroxysteroid dehydrogenase 1	Homo sapiens	SINGLE PROTEIN	CHEMBL3399978	1	Scientific Literature	Bioorg. Med. Chem. Lett.	2015	None
CHEMBL3401680		0	476.62	0	3.47	23	COc1ccc(N2CCN(c3cccc(C(=O)N[C@H]4C5CC6CC4C[C@](O)(C6)C5)n3)[C@@H](C)C2)cc1	IC50	'='	5.3	nM	8.28			UO_0000065	17.36	0.32	4.81	10.62	False	CHEMBL3404741	Inhibition of human 11beta-HSD1 using microsomal fraction and NADPH assessed as conversion of cortisone to cortisol by biochemical enzyme assay	B	BAO_0000019	assay format	Homo sapiens	None	None	None	None	CHEMBL4235	11-beta-hydroxysteroid dehydrogenase 1	Homo sapiens	SINGLE PROTEIN	CHEMBL3399978	1	Scientific Literature	Bioorg. Med. Chem. Lett.	2015	None
CHEMBL518644		0	420.48	0	4.92	15	C[C@](O)(c1ccc(C(=O)N(C2CC2)[C@H]2CC[C@](C#N)(C3CC3)CC2)cc1)C(F)(F)F	IC50	'='	1.5	nM	8.82			UO_0000065	20.99	0.40	3.90	13.72	False	CHEMBL1018653	Inhibition of FLAG-tagged full length human 11beta-HSD1 expressed in baculovirus-infected Trichoplusia ni Hi5 cells assessed as reduction of [3H]cortisone to [3H]cortisol by scintillation proximity assay in presence of NADPH	B	BAO_0000219	cell-based format	Homo sapiens	None	None	BTI-TN-5B1-4	None	CHEMBL4235	11-beta-hydroxysteroid dehydrogenase 1	Homo sapiens	SINGLE PROTEIN	CHEMBL1152882	1	Scientific Literature	Bioorg. Med. Chem. Lett.	2009	CHEMBL3833782
CHEMBL1650707		0	324.33	0	3.65	13	CCOC(=O)c1cc2ccc(-c3ccc(OC)cc3)cc2oc1=O	Inhibition						Not Active						False	CHEMBL1656573	Displacement of [3H]estrone human recombinant 17beta-HSD1 expressed in Escherichia coli BL21 (DE3)-RIL at 0.6 uM by scintillation counting in presence of NADPH	B	BAO_0000019	assay format	Homo sapiens	None	None	None	None	CHEMBL4235	11-beta-hydroxysteroid dehydrogenase 1	Homo sapiens	SINGLE PROTEIN	CHEMBL1649075	1	Scientific Literature	J. Med. Chem.	2011	None
CHEMBL1083161		0	275.38	0	2.97	6b	CC(C)(C)C(=O)CSc1cnnn1-c1ccccc1	IC50	'='	252.0	nM	6.60			UO_0000065	23.96	0.47	3.63	13.81	False	CHEMBL1118158	Inhibition of human 11beta-HSD1 expressed in HEK293 cells by scintillation proximity assay	B	BAO_0000219	cell-based format	Homo sapiens	None	None	HEK293	None	CHEMBL4235	11-beta-hydroxysteroid dehydrogenase 1	Homo sapiens	SINGLE PROTEIN	CHEMBL1155502	1	Scientific Literature	Bioorg. Med. Chem. Lett.	2010	CHEMBL3307715
CHEMBL1085962		0	257.34	0	2.82	13h	CC(C)(C)C(=O)CCc1cnnn1-c1ccccc1	IC50	'>'	10000.0	nM				UO_0000065					False	CHEMBL1118158	Inhibition of human 11beta-HSD1 expressed in HEK293 cells by scintillation proximity assay	B	BAO_0000219	cell-based format	Homo sapiens	None	None	HEK293	None	CHEMBL4235	11-beta-hydroxysteroid dehydrogenase 1	Homo sapiens	SINGLE PROTEIN	CHEMBL1155502	1	Scientific Literature	Bioorg. Med. Chem. Lett.	2010	CHEMBL3307715
CHEMBL592476		0	308.33	0	3.95	30	CCOC(=O)c1cc2cc(-c3ccc(C)cc3)ccc2oc1=O	Inhibition	'='	6.0	%				UO_0000187					False	CHEMBL1656573	Displacement of [3H]estrone human recombinant 17beta-HSD1 expressed in Escherichia coli BL21 (DE3)-RIL at 0.6 uM by scintillation counting in presence of NADPH	B	BAO_0000019	assay format	Homo sapiens	None	None	None	None	CHEMBL4235	11-beta-hydroxysteroid dehydrogenase 1	Homo sapiens	SINGLE PROTEIN	CHEMBL1649075	1	Scientific Literature	J. Med. Chem.	2011	None
CHEMBL323533	EQUILIN	0	268.36	0	3.74	Equilin	C[C@]12CC[C@H]3C(=CCc4cc(O)ccc43)[C@@H]1CCC2=O	Inhibition	'='	100.0	%				UO_0000187					False	CHEMBL1656574	Displacement of [3H]estrone human recombinant 17beta-HSD1 expressed in Escherichia coli BL21 (DE3)-RIL at 6 uM by scintillation counting in presence of NADPH	B	BAO_0000019	assay format	Homo sapiens	None	None	None	None	CHEMBL4235	11-beta-hydroxysteroid dehydrogenase 1	Homo sapiens	SINGLE PROTEIN	CHEMBL1649075	1	Scientific Literature	J. Med. Chem.	2011	None
CHEMBL1642614		0	441.02	0	3.34	5l	O=C(NC1C2CC3CC(C2)CC1C3)C1SCCN1S(=O)(=O)c1ccc(Cl)cc1	IC50	'='	10.0	nM	8.00			UO_0000065	18.14	0.39	4.66	12.03	False	CHEMBL1647079	Inhibition of human 11beta-HSD1 expressed in CHO cells after 3 hrs by HTRF cortisol assay	B	BAO_0000219	cell-based format	Homo sapiens	None	None	CHO	None	CHEMBL4235	11-beta-hydroxysteroid dehydrogenase 1	Homo sapiens	SINGLE PROTEIN	CHEMBL1641412	1	Scientific Literature	Bioorg. Med. Chem. Lett.	2011	CHEMBL3308072
CHEMBL1642840		0	467.59	0	1.69	8g (S) (E)	NC(=O)C12CC3CC(C1)C(NC(=O)[C@@H]1SCCN1S(=O)(=O)c1ccccc1F)C(C3)C2	IC50	'='	12.0	nM	7.92			UO_0000065	16.94	0.35	6.23	7.23	False	CHEMBL1647079	Inhibition of human 11beta-HSD1 expressed in CHO cells after 3 hrs by HTRF cortisol assay	B	BAO_0000219	cell-based format	Homo sapiens	None	None	CHO	None	CHEMBL4235	11-beta-hydroxysteroid dehydrogenase 1	Homo sapiens	SINGLE PROTEIN	CHEMBL1641412	1	Scientific Literature	Bioorg. Med. Chem. Lett.	2011	CHEMBL3308072
CHEMBL1642593		0	502.58	2	5.21	7	C[C@](O)(c1ccc(C(=O)N(C2CC2)[C@H]2CC[C@](CCC(N)=O)(c3ccccc3)CC2)cc1)C(F)(F)F	IC50	'='	37.0	nM	7.43			UO_0000065	14.79	0.28	2.22	8.89	False	CHEMBL1646335	Inhibition of human recombinant full length 11beta-HSD1 expressed in HEK293 cells assessed as inhibition of conversion of [3H]cortisone to [3H]cortisol by scintillation proximity assay in presence of 3% human serum albumin	B	BAO_0000219	cell-based format	Homo sapiens	None	None	HEK293	None	CHEMBL4235	11-beta-hydroxysteroid dehydrogenase 1	Homo sapiens	SINGLE PROTEIN	CHEMBL1641411	1	Scientific Literature	Bioorg. Med. Chem. Lett.	2011	CHEMBL3307715
CHEMBL1650701		0	294.31	0	3.67	6	COc1ccc(-c2ccc3cc(C(C)=O)c(=O)oc3c2)cc1	Inhibition	'='	48.0	%				UO_0000187					False	CHEMBL1656573	Displacement of [3H]estrone human recombinant 17beta-HSD1 expressed in Escherichia coli BL21 (DE3)-RIL at 0.6 uM by scintillation counting in presence of NADPH	B	BAO_0000019	assay format	Homo sapiens	None	None	None	None	CHEMBL4235	11-beta-hydroxysteroid dehydrogenase 1	Homo sapiens	SINGLE PROTEIN	CHEMBL1649075	1	Scientific Literature	J. Med. Chem.	2011	None
CHEMBL1650558		0	225.04	0	2.56	34	O=c1ccc2cc(Br)ccc2o1	Inhibition						Not Active						False	CHEMBL1656574	Displacement of [3H]estrone human recombinant 17beta-HSD1 expressed in Escherichia coli BL21 (DE3)-RIL at 6 uM by scintillation counting in presence of NADPH	B	BAO_0000019	assay format	Homo sapiens	None	None	None	None	CHEMBL4235	11-beta-hydroxysteroid dehydrogenase 1	Homo sapiens	SINGLE PROTEIN	CHEMBL1649075	1	Scientific Literature	J. Med. Chem.	2011	None
CHEMBL1650554		0	336.24	0	2.22	3	CC(=O)c1cc2ccc(OS(=O)(=O)C(F)(F)F)cc2oc1=O	Inhibition	'='	60.0	%				UO_0000187					False	CHEMBL1656573	Displacement of [3H]estrone human recombinant 17beta-HSD1 expressed in Escherichia coli BL21 (DE3)-RIL at 0.6 uM by scintillation counting in presence of NADPH	B	BAO_0000019	assay format	Homo sapiens	None	None	None	None	CHEMBL4235	11-beta-hydroxysteroid dehydrogenase 1	Homo sapiens	SINGLE PROTEIN	CHEMBL1649075	1	Scientific Literature	J. Med. Chem.	2011	None
CHEMBL561251		0	515.75	2	5.16	12a	C[C@@H]1CN(c2ccc(F)cc2C(F)(F)F)CCN1S(=O)(=O)c1ccc(Br)cc1Cl	IC50	'='	10.0	nM	8.00			UO_0000065	15.51	0.38	2.84	19.69	False	CHEMBL1052405	Inhibition of human 11betaHSD1 expressed in CHO cells	B	BAO_0000219	cell-based format	Homo sapiens	None	None	CHO	None	CHEMBL4235	11-beta-hydroxysteroid dehydrogenase 1	Homo sapiens	SINGLE PROTEIN	CHEMBL1152435	1	Scientific Literature	J. Med. Chem.	2009	CHEMBL3308072
CHEMBL562695		0	537.98	2	5.34	13d	C[C@@H]1CN(c2ccc(F)cc2C(F)(F)F)CCN1S(=O)(=O)c1ccc(N2CCC(F)CC2)cc1Cl	IC50	'='	50.0	nM	7.30			UO_0000065	13.57	0.28	1.96	16.65	False	CHEMBL1052405	Inhibition of human 11betaHSD1 expressed in CHO cells	B	BAO_0000219	cell-based format	Homo sapiens	None	None	CHO	None	CHEMBL4235	11-beta-hydroxysteroid dehydrogenase 1	Homo sapiens	SINGLE PROTEIN	CHEMBL1152435	1	Scientific Literature	J. Med. Chem.	2009	CHEMBL3308072
CHEMBL554905		0	555.97	2	5.63	13e	C[C@@H]1CN(c2ccc(F)cc2C(F)(F)F)CCN1S(=O)(=O)c1ccc(N2CCC(F)(F)CC2)cc1Cl	IC50	'='	74.0	nM	7.13			UO_0000065	12.83	0.27	1.50	16.26	False	CHEMBL1052405	Inhibition of human 11betaHSD1 expressed in CHO cells	B	BAO_0000219	cell-based format	Homo sapiens	None	None	CHO	None	CHEMBL4235	11-beta-hydroxysteroid dehydrogenase 1	Homo sapiens	SINGLE PROTEIN	CHEMBL1152435	1	Scientific Literature	J. Med. Chem.	2009	CHEMBL3308072
CHEMBL564733		0	534.96	1	3.33	15a	C[C@@H]1CN(c2ccc(F)cc2C(F)(F)F)CCN1S(=O)(=O)c1ccc(N2CCNCC2=O)cc1Cl	IC50	'='	18.0	nM	7.75			UO_0000065	14.48	0.30	4.41	10.62	False	CHEMBL1052405	Inhibition of human 11betaHSD1 expressed in CHO cells	B	BAO_0000219	cell-based format	Homo sapiens	None	None	CHO	None	CHEMBL4235	11-beta-hydroxysteroid dehydrogenase 1	Homo sapiens	SINGLE PROTEIN	CHEMBL1152435	1	Scientific Literature	J. Med. Chem.	2009	CHEMBL3308072
CHEMBL556482		0	480.91	0	4.80	18a	CCOc1ccc(S(=O)(=O)N2CCN(c3ccc(F)cc3C(F)(F)F)C[C@H]2C)c(Cl)c1	IC50	'='	63.0	nM	7.20			UO_0000065	14.97	0.32	2.40	14.44	False	CHEMBL1052405	Inhibition of human 11betaHSD1 expressed in CHO cells	B	BAO_0000219	cell-based format	Homo sapiens	None	None	CHO	None	CHEMBL4235	11-beta-hydroxysteroid dehydrogenase 1	Homo sapiens	SINGLE PROTEIN	CHEMBL1152435	1	Scientific Literature	J. Med. Chem.	2009	CHEMBL3308072
CHEMBL552056		0	510.94	1	4.42	18b	COCCOc1ccc(S(=O)(=O)N2CCN(c3ccc(F)cc3C(F)(F)F)C[C@H]2C)c(Cl)c1	IC50	'='	31.0	nM	7.51			UO_0000065	14.70	0.31	3.09	12.71	False	CHEMBL1052405	Inhibition of human 11betaHSD1 expressed in CHO cells	B	BAO_0000219	cell-based format	Homo sapiens	None	None	CHO	None	CHEMBL4235	11-beta-hydroxysteroid dehydrogenase 1	Homo sapiens	SINGLE PROTEIN	CHEMBL1152435	1	Scientific Literature	J. Med. Chem.	2009	CHEMBL3308072
CHEMBL207413	ACETOXOLONE	0	512.73	2	6.98	30	CC(=O)O[C@H]1CC[C@@]2(C)[C@@H](CC[C@]3(C)[C@@H]2C(=O)C=C2[C@@H]4C[C@@](C)(C(=O)O)CC[C@]4(C)CC[C@]23C)C1(C)C	IC50	'='	3450.0	nM	5.46			UO_0000065	10.65	0.20	-1.52	6.77	False	CHEMBL853223	Inhibition of human recombinant 11-beta-HSD1 transfected in intact HEK293 cells	B	BAO_0000219	cell-based format	Homo sapiens	None	None	HEK293	None	CHEMBL4235	11-beta-hydroxysteroid dehydrogenase 1	Homo sapiens	SINGLE PROTEIN	CHEMBL1148531	1	Scientific Literature	J. Med. Chem.	2006	CHEMBL3307715
CHEMBL218246		0	451.54	0	3.98	40	CC(C)(C(=O)NC1CCCC(C#N)CCC1)N1CCN(c2ccc(C(F)(F)F)cn2)CC1	IC50	'='	66.0	nM	7.18			UO_0000065	15.90	0.31	3.20	9.94	False	CHEMBL855991	Inhibition of human 11beta-HSD1	B	BAO_0000357	single protein format	Homo sapiens	None	None	None	None	CHEMBL4235	11-beta-hydroxysteroid dehydrogenase 1	Homo sapiens	SINGLE PROTEIN	CHEMBL1137282	1	Scientific Literature	Bioorg. Med. Chem. Lett.	2006	None
CHEMBL374409		0	482.55	0	3.40	46	CC(C)(C(=O)N[C@H]1C2CCCC1C[C@@H](C(=O)O)C2)N1CCN(c2ccc(C(F)(F)F)cn2)CC1	IC50	'='	606.0	nM	6.22			UO_0000065	12.88	0.25	2.82	7.25	False	CHEMBL855996	Inhibition of human 11beta-HSD1 expressed in HEK cells	B	BAO_0000219	cell-based format	Homo sapiens	None	None	HEK293	None	CHEMBL4235	11-beta-hydroxysteroid dehydrogenase 1	Homo sapiens	SINGLE PROTEIN	CHEMBL1137282	1	Scientific Literature	Bioorg. Med. Chem. Lett.	2006	CHEMBL3307715
CHEMBL219403		0	481.56	0	2.80	44	CC(C)(C(=O)N[C@H]1C2CCCC1C[C@@H](C(N)=O)C2)N1CCN(c2ccc(C(F)(F)F)cn2)CC1	IC50	'='	1000.0	nM	6.00			UO_0000065	12.46	0.24	3.20	6.55	False	CHEMBL855996	Inhibition of human 11beta-HSD1 expressed in HEK cells	B	BAO_0000219	cell-based format	Homo sapiens	None	None	HEK293	None	CHEMBL4235	11-beta-hydroxysteroid dehydrogenase 1	Homo sapiens	SINGLE PROTEIN	CHEMBL1137282	1	Scientific Literature	Bioorg. Med. Chem. Lett.	2006	CHEMBL3307715
CHEMBL219448		0	378.90	0	3.29	53	CC(C)(Oc1ccc(Cl)cc1)C(=O)N[C@H]1C2CCCC1C[C@@H](C(N)=O)C2	IC50	'='	5.0	nM	8.30			UO_0000065	21.91	0.44	5.01	10.20	True	CHEMBL855991	Inhibition of human 11beta-HSD1	B	BAO_0000357	single protein format	Homo sapiens	None	None	None	None	CHEMBL4235	11-beta-hydroxysteroid dehydrogenase 1	Homo sapiens	SINGLE PROTEIN	CHEMBL1137282	1	Scientific Literature	Bioorg. Med. Chem. Lett.	2006	None
CHEMBL386947		0	379.88	0	3.89	52	CC(C)(Oc1ccc(Cl)cc1)C(=O)N[C@H]1C2CCCC1C[C@@H](C(=O)O)C2	IC50						Not Determined						False	CHEMBL855996	Inhibition of human 11beta-HSD1 expressed in HEK cells	B	BAO_0000219	cell-based format	Homo sapiens	None	None	HEK293	None	CHEMBL4235	11-beta-hydroxysteroid dehydrogenase 1	Homo sapiens	SINGLE PROTEIN	CHEMBL1137282	1	Scientific Literature	Bioorg. Med. Chem. Lett.	2006	CHEMBL3307715
CHEMBL3085038		0	365.86	0	2.89	55	CC(C)(Oc1ccc(Cl)cc1)C(=O)NC1C2CC3CC1CC(O)(C2)O3	IC50	'='	199.0	nM	6.70			UO_0000065	18.32	0.37	3.81	9.89	False	CHEMBL855996	Inhibition of human 11beta-HSD1 expressed in HEK cells	B	BAO_0000219	cell-based format	Homo sapiens	None	None	HEK293	None	CHEMBL4235	11-beta-hydroxysteroid dehydrogenase 1	Homo sapiens	SINGLE PROTEIN	CHEMBL1137282	1	Scientific Literature	Bioorg. Med. Chem. Lett.	2006	CHEMBL3307715
CHEMBL386315		0	379.88	0	3.89	50	CC(C)(Oc1ccc(Cl)cc1)C(=O)N[C@H]1C2CCCC1C[C@H](C(=O)O)C2	IC50	'='	80.0	nM	7.10			UO_0000065	18.68	0.37	3.21	9.38	False	CHEMBL855996	Inhibition of human 11beta-HSD1 expressed in HEK cells	B	BAO_0000219	cell-based format	Homo sapiens	None	None	HEK293	None	CHEMBL4235	11-beta-hydroxysteroid dehydrogenase 1	Homo sapiens	SINGLE PROTEIN	CHEMBL1137282	1	Scientific Literature	Bioorg. Med. Chem. Lett.	2006	CHEMBL3307715
CHEMBL1650721		0	256.69	0	4.11	38	O=c1ccc2cc(-c3ccc(Cl)cc3)ccc2o1	Inhibition	'='	10.0	%				UO_0000187					False	CHEMBL1656574	Displacement of [3H]estrone human recombinant 17beta-HSD1 expressed in Escherichia coli BL21 (DE3)-RIL at 6 uM by scintillation counting in presence of NADPH	B	BAO_0000019	assay format	Homo sapiens	None	None	None	None	CHEMBL4235	11-beta-hydroxysteroid dehydrogenase 1	Homo sapiens	SINGLE PROTEIN	CHEMBL1649075	1	Scientific Literature	J. Med. Chem.	2011	None
CHEMBL1650700		0	278.31	0	3.97	5	CC(=O)c1cc2ccc(-c3ccc(C)cc3)cc2oc1=O	Inhibition	'='	40.0	%				UO_0000187					False	CHEMBL1656573	Displacement of [3H]estrone human recombinant 17beta-HSD1 expressed in Escherichia coli BL21 (DE3)-RIL at 0.6 uM by scintillation counting in presence of NADPH	B	BAO_0000019	assay format	Homo sapiens	None	None	None	None	CHEMBL4235	11-beta-hydroxysteroid dehydrogenase 1	Homo sapiens	SINGLE PROTEIN	CHEMBL1649075	1	Scientific Literature	J. Med. Chem.	2011	None
CHEMBL1650700		0	278.31	0	3.97	5	CC(=O)c1cc2ccc(-c3ccc(C)cc3)cc2oc1=O	IC50	'='	1237.0	nM	5.91			UO_0000065	21.23	0.38	1.94	12.49	False	CHEMBL1656578	Displacement of [3H]estrone human recombinant 17beta-HSD1 expressed in Escherichia coli BL21 (DE3)-RIL by scintillation counting in presence of bacterial homogenate	B	BAO_0000019	assay format	Homo sapiens	None	None	None	None	CHEMBL4235	11-beta-hydroxysteroid dehydrogenase 1	Homo sapiens	SINGLE PROTEIN	CHEMBL1649075	1	Scientific Literature	J. Med. Chem.	2011	None
CHEMBL2380642		0	566.73	1	2.77	7	CS(=O)(=O)N1CCN(c2ccc(N3CCN(C(=O)N[C@H]4C5CC6CC4C[C@](O)(C6)C5)c4ccccc43)nc2)CC1	IC50	'='	19.0	nM	7.72			UO_0000065	13.62	0.26	4.95	7.06	False	CHEMBL2383280	Inhibition of human recombinant 11beta-HSD1 by scintillation proximity assay	B	BAO_0000357	single protein format	Homo sapiens	None	None	None	None	CHEMBL4235	11-beta-hydroxysteroid dehydrogenase 1	Homo sapiens	SINGLE PROTEIN	CHEMBL2380292	1	Scientific Literature	Bioorg. Med. Chem. Lett.	2013	None
CHEMBL222319		0	383.48	0	2.29	32	CCC(C(=O)N[C@H]1C2CC3CC1C[C@](C(N)=O)(C3)C2)N1CCCC(F)(F)C1	Ki	'='	5.0	nM	8.30			UO_0000065	21.65	0.42	6.01	11.00	False	CHEMBL907396	Inhibition of human truncated 11beta-HSD1 assessed as inhibition of radiolabeled cortisone to cortisol conversion by SPA	B	BAO_0000357	single protein format	Homo sapiens	None	None	None	None	CHEMBL4235	11-beta-hydroxysteroid dehydrogenase 1	Homo sapiens	SINGLE PROTEIN	CHEMBL1145299	1	Scientific Literature	Bioorg. Med. Chem. Lett.	2006	None
CHEMBL222618		0	505.59	1	2.80	29	NC(=O)[C@]12CC3CC(C1)[C@@H](NC(=O)C(C1CC1)N1CCN(c4ccc(C(F)(F)F)cn4)CC1)C(C3)C2	Ki	'='	6.0	nM	8.22			UO_0000065	16.26	0.31	5.42	8.98	False	CHEMBL907396	Inhibition of human truncated 11beta-HSD1 assessed as inhibition of radiolabeled cortisone to cortisol conversion by SPA	B	BAO_0000357	single protein format	Homo sapiens	None	None	None	None	CHEMBL4235	11-beta-hydroxysteroid dehydrogenase 1	Homo sapiens	SINGLE PROTEIN	CHEMBL1145299	1	Scientific Literature	Bioorg. Med. Chem. Lett.	2006	None
CHEMBL2023430		0	514.05	1	4.97	6d	CN(C(=O)c1cccc(CN2C(=O)Nc3ccc(Cl)cc3S2(=O)=O)c1)C1C2CC3CC(C2)CC1C3	EC50	'='	4.0	nM	8.40			UO_0000065	16.34	0.33	3.43	9.68	False	CHEMBL2027041	Inhibition of human 11beta-HSD1 expressed in HEK293 cells assessed as [3H]cortisol production after 60 mins by SPA	B	BAO_0000219	cell-based format	Homo sapiens	None	None	HEK293	None	CHEMBL4235	11-beta-hydroxysteroid dehydrogenase 1	Homo sapiens	SINGLE PROTEIN	CHEMBL2021804	1	Scientific Literature	Bioorg. Med. Chem. Lett.	2012	CHEMBL3307715
CHEMBL441553		0	394.31	0	3.29	9e	C[C@H]1CN(c2ncccc2N)C[C@@H](C)N1C(=O)c1cc(Cl)c(N)c(Cl)c1	IC50	'='	370.0	nM	6.43			UO_0000065	16.31	0.34	3.14	7.27	False	CHEMBL911427	Inhibition of human 11beta-HSD1 expressed in HEK293 cells by fluorescence polarization immuno-assay	B	BAO_0000219	cell-based format	Homo sapiens	None	None	HEK293	None	CHEMBL4235	11-beta-hydroxysteroid dehydrogenase 1	Homo sapiens	SINGLE PROTEIN	CHEMBL1146162	1	Scientific Literature	Bioorg. Med. Chem. Lett.	2006	CHEMBL3307715
CHEMBL426208		0	456.37	0	3.37	7c	COC(=O)CN(C)C(=O)[C@H]1CC[C@@H](N(C(=O)c2cc(Cl)c(N)c(Cl)c2)C2CC2)CC1	IC50	'='	5700.0	nM	5.24			UO_0000065	11.49	0.24	1.87	5.64	False	CHEMBL911427	Inhibition of human 11beta-HSD1 expressed in HEK293 cells by fluorescence polarization immuno-assay	B	BAO_0000219	cell-based format	Homo sapiens	None	None	HEK293	None	CHEMBL4235	11-beta-hydroxysteroid dehydrogenase 1	Homo sapiens	SINGLE PROTEIN	CHEMBL1146162	1	Scientific Literature	Bioorg. Med. Chem. Lett.	2006	CHEMBL3307715
CHEMBL255144		0	414.93	0	4.75	36	CC(C)(Oc1ccc(Cl)cc1)C(=O)N[C@H]1C2CC3CC1C[C@](c1ccno1)(C3)C2	IC50	'='	104.71	nM	6.98			UO_0000065	16.82	0.33	2.23	10.85	False	CHEMBL934096	Inhibition of 11beta-HSD1	B	BAO_0000357	single protein format	None	None	None	None	None	CHEMBL4235	11-beta-hydroxysteroid dehydrogenase 1	Homo sapiens	SINGLE PROTEIN	CHEMBL1144041	1	Scientific Literature	Bioorg. Med. Chem. Lett.	2008	None
CHEMBL222669		0	492.54	0	3.15	22	O=C(N[C@H]1C2C[C@@H]3CC1C[C@](C(=O)O)(C2)C3)C1(N2CCN(c3ccc(C(F)(F)F)cn3)CC2)CC1	IC50	'='	1900.0	nM	5.72			UO_0000065	11.62	0.22	2.57	6.67	False	CHEMBL907400	Inhibition of human 11beta-HSD1 expressed in HEK293 cells assessed as inhibition of cortisol formation by fluorescent polarization immunoassay	B	BAO_0000219	cell-based format	Homo sapiens	None	None	HEK293	None	CHEMBL4235	11-beta-hydroxysteroid dehydrogenase 1	Homo sapiens	SINGLE PROTEIN	CHEMBL1145299	1	Scientific Literature	Bioorg. Med. Chem. Lett.	2006	CHEMBL3307715
CHEMBL257247		0	405.33	1	5.65	64	CCC1CCCCN1C(=O)c1ccc(NC(=O)c2ccc(Cl)cc2Cl)cc1	IC50	'='	1071.52	nM	5.97			UO_0000065	14.73	0.30	0.32	12.08	False	CHEMBL934096	Inhibition of 11beta-HSD1	B	BAO_0000357	single protein format	None	None	None	None	None	CHEMBL4235	11-beta-hydroxysteroid dehydrogenase 1	Homo sapiens	SINGLE PROTEIN	CHEMBL1144041	1	Scientific Literature	Bioorg. Med. Chem. Lett.	2008	None
CHEMBL403848		0	391.30	1	5.26	63	CC1CCCCN1C(=O)c1ccc(NC(=O)c2ccc(Cl)cc2Cl)cc1	IC50	'='	7943.28	nM	5.10			UO_0000065	13.03	0.27	-0.16	10.32	False	CHEMBL934096	Inhibition of 11beta-HSD1	B	BAO_0000357	single protein format	None	None	None	None	None	CHEMBL4235	11-beta-hydroxysteroid dehydrogenase 1	Homo sapiens	SINGLE PROTEIN	CHEMBL1144041	1	Scientific Literature	Bioorg. Med. Chem. Lett.	2008	None
CHEMBL402558		0	491.95	1	5.68	13	Cn1c(-c2ccc(C=O)cc2Cl)nnc1C12CCC(c3nc(-c4ccc(F)cc4)no3)(CC1)CC2	IC50	'='	21.88	nM	7.66			UO_0000065	15.57	0.30	1.98	8.84	False	CHEMBL934096	Inhibition of 11beta-HSD1	B	BAO_0000357	single protein format	None	None	None	None	None	CHEMBL4235	11-beta-hydroxysteroid dehydrogenase 1	Homo sapiens	SINGLE PROTEIN	CHEMBL1144041	1	Scientific Literature	Bioorg. Med. Chem. Lett.	2008	None
CHEMBL271211		0	495.51	1	5.82	12	Cn1c(-c2ccc(OC(F)F)cc2)nnc1C12CCC(c3nc(-c4ccc(F)cc4)no3)(CC1)CC2	IC50	'='	9.333	nM	8.03			UO_0000065	16.21	0.30	2.21	10.18	False	CHEMBL934096	Inhibition of 11beta-HSD1	B	BAO_0000357	single protein format	None	None	None	None	None	CHEMBL4235	11-beta-hydroxysteroid dehydrogenase 1	Homo sapiens	SINGLE PROTEIN	CHEMBL1144041	1	Scientific Literature	Bioorg. Med. Chem. Lett.	2008	None
CHEMBL526305		0	411.46	0	4.14	23	C[C@](O)(c1ccc(C(=O)N(C2CC2)[C@H]2CC[C@](O)(C3CC3)CC2)cc1)C(F)(F)F	IC50	'='	121.0	nM	6.92			UO_0000065	16.81	0.33	2.78	11.38	True	CHEMBL1018654	Inhibition of full length human recombinant 11beta-HSD1 expressed in HEK293 cells in presence of 3% human serum albumin	B	BAO_0000219	cell-based format	Homo sapiens	None	None	HEK293	None	CHEMBL4235	11-beta-hydroxysteroid dehydrogenase 1	Homo sapiens	SINGLE PROTEIN	CHEMBL1152882	1	Scientific Literature	Bioorg. Med. Chem. Lett.	2009	CHEMBL3307715
CHEMBL1289838		0	364.77	0	3.94	3	CC(O)(c1ccc(S(=O)(=O)c2ccccc2Cl)cc1)C(F)(F)F	IC50	'='	4.7	nM	8.33			UO_0000065	22.83	0.49	4.39	15.32	False	CHEMBL1291707	Inhibition of human 11beta-HSD1 by scintillation proximity assay	B	BAO_0000357	single protein format	Homo sapiens	None	None	None	None	CHEMBL4235	11-beta-hydroxysteroid dehydrogenase 1	Homo sapiens	SINGLE PROTEIN	CHEMBL1287694	1	Scientific Literature	Bioorg. Med. Chem. Lett.	2010	None
CHEMBL1289958		0	375.32	0	3.20	8	CC(O)(c1ccc(S(=O)(=O)c2ccc([N+](=O)[O-])cc2)cc1)C(F)(F)F	IC50	'='	24.0	nM	7.62			UO_0000065	20.30	0.42	4.42	7.81	False	CHEMBL1291707	Inhibition of human 11beta-HSD1 by scintillation proximity assay	B	BAO_0000357	single protein format	Homo sapiens	None	None	None	None	CHEMBL4235	11-beta-hydroxysteroid dehydrogenase 1	Homo sapiens	SINGLE PROTEIN	CHEMBL1287694	1	Scientific Literature	Bioorg. Med. Chem. Lett.	2010	None
CHEMBL1290500		0	387.38	0	2.32	22	CC(O)(c1ccc(S(=O)(=O)c2ccccc2CC(N)=O)cc1)C(F)(F)F	IC50	'>'	300.0	nM				UO_0000065					False	CHEMBL1291707	Inhibition of human 11beta-HSD1 by scintillation proximity assay	B	BAO_0000357	single protein format	Homo sapiens	None	None	None	None	CHEMBL4235	11-beta-hydroxysteroid dehydrogenase 1	Homo sapiens	SINGLE PROTEIN	CHEMBL1287694	1	Scientific Literature	Bioorg. Med. Chem. Lett.	2010	None
CHEMBL1290502		0	443.67	0	4.71	24	CC(O)(c1ccc(S(=O)(=O)c2ccc(Br)cc2Cl)cc1)C(F)(F)F	IC50	'='	1.8	nM	8.74			UO_0000065	19.71	0.50	4.03	16.08	False	CHEMBL1291707	Inhibition of human 11beta-HSD1 by scintillation proximity assay	B	BAO_0000357	single protein format	Homo sapiens	None	None	None	None	CHEMBL4235	11-beta-hydroxysteroid dehydrogenase 1	Homo sapiens	SINGLE PROTEIN	CHEMBL1287694	1	Scientific Literature	Bioorg. Med. Chem. Lett.	2010	None
CHEMBL1290610		0	389.78	0	3.81	25	CC(O)(c1ccc(S(=O)(=O)c2ccc(C#N)cc2Cl)cc1)C(F)(F)F	IC50	'='	2.7	nM	8.57			UO_0000065	21.98	0.47	4.76	10.96	False	CHEMBL1291707	Inhibition of human 11beta-HSD1 by scintillation proximity assay	B	BAO_0000357	single protein format	Homo sapiens	None	None	None	None	CHEMBL4235	11-beta-hydroxysteroid dehydrogenase 1	Homo sapiens	SINGLE PROTEIN	CHEMBL1287694	1	Scientific Literature	Bioorg. Med. Chem. Lett.	2010	None
CHEMBL1290730		0	441.86	1	5.00	28	CC(O)(c1ccc(S(=O)(=O)c2ccc(-c3ccncc3)cc2Cl)cc1)C(F)(F)F	IC50	'='	7.0	nM	8.15			UO_0000065	18.46	0.38	3.15	12.12	False	CHEMBL1291707	Inhibition of human 11beta-HSD1 by scintillation proximity assay	B	BAO_0000357	single protein format	Homo sapiens	None	None	None	None	CHEMBL4235	11-beta-hydroxysteroid dehydrogenase 1	Homo sapiens	SINGLE PROTEIN	CHEMBL1287694	1	Scientific Literature	Bioorg. Med. Chem. Lett.	2010	None
CHEMBL1288906		0	310.80	0	3.40	9	CC(C)(O)c1ccc(S(=O)(=O)c2ccccc2Cl)cc1	IC50	'='	102.0	nM	6.99			UO_0000065	22.49	0.48	3.59	12.86	False	CHEMBL1291707	Inhibition of human 11beta-HSD1 by scintillation proximity assay	B	BAO_0000357	single protein format	Homo sapiens	None	None	None	None	CHEMBL4235	11-beta-hydroxysteroid dehydrogenase 1	Homo sapiens	SINGLE PROTEIN	CHEMBL1287694	1	Scientific Literature	Bioorg. Med. Chem. Lett.	2010	None
CHEMBL1288908		0	308.83	0	4.47	11	CC(C)(C)c1ccc(S(=O)(=O)c2ccccc2Cl)cc1	IC50	'='	20.0	nM	7.70			UO_0000065	24.93	0.53	3.23	22.55	False	CHEMBL1291707	Inhibition of human 11beta-HSD1 by scintillation proximity assay	B	BAO_0000357	single protein format	Homo sapiens	None	None	None	None	CHEMBL4235	11-beta-hydroxysteroid dehydrogenase 1	Homo sapiens	SINGLE PROTEIN	CHEMBL1287694	1	Scientific Literature	Bioorg. Med. Chem. Lett.	2010	None
CHEMBL1289406		0	465.88	1	5.48	(S)-25	C[C@](O)(c1ccc(S(=O)(=O)c2ccc(-c3ccc(C#N)cc3)cc2Cl)cc1)C(F)(F)F	IC50	'='	0.9	nM	9.05			UO_0000065	19.42	0.40	3.57	11.57	False	CHEMBL1291707	Inhibition of human 11beta-HSD1 by scintillation proximity assay	B	BAO_0000357	single protein format	Homo sapiens	None	None	None	None	CHEMBL4235	11-beta-hydroxysteroid dehydrogenase 1	Homo sapiens	SINGLE PROTEIN	CHEMBL1287694	1	Scientific Literature	Bioorg. Med. Chem. Lett.	2010	None
CHEMBL1289521		0	471.50	1	5.71	(S)-34	C[C@](O)(c1ccc(S(=O)(=O)c2ccc(-c3ccc(C#N)cc3)cc2C2CC2)cc1)C(F)(F)F	IC50	'='	0.6	nM	9.22			UO_0000065	19.56	0.38	3.51	11.80	False	CHEMBL1291707	Inhibition of human 11beta-HSD1 by scintillation proximity assay	B	BAO_0000357	single protein format	Homo sapiens	None	None	None	None	CHEMBL4235	11-beta-hydroxysteroid dehydrogenase 1	Homo sapiens	SINGLE PROTEIN	CHEMBL1287694	1	Scientific Literature	Bioorg. Med. Chem. Lett.	2010	None
CHEMBL1289407		0	471.50	1	5.71	(R)-34	C[C@@](O)(c1ccc(S(=O)(=O)c2ccc(-c3ccc(C#N)cc3)cc2C2CC2)cc1)C(F)(F)F	IC50	'='	125.0	nM	6.90			UO_0000065	14.64	0.29	1.19	8.83	False	CHEMBL1291708	Inhibition of human 11beta-HSD1 transfected in HEK293 cells by scintillation proximity assay	B	BAO_0000219	cell-based format	Homo sapiens	None	None	HEK293	None	CHEMBL4235	11-beta-hydroxysteroid dehydrogenase 1	Homo sapiens	SINGLE PROTEIN	CHEMBL1287694	1	Scientific Literature	Bioorg. Med. Chem. Lett.	2010	CHEMBL3307715
CHEMBL1289629		0	477.48	1	5.34	(S)-35	C[C@](O)(c1ccc(S(=O)(=O)c2ccc(-c3ccc(C#N)cc3)cc2CCF)cc1)C(F)(F)F	IC50	'='	20.7	nM	7.68			UO_0000065	16.09	0.32	2.34	9.83	False	CHEMBL1291708	Inhibition of human 11beta-HSD1 transfected in HEK293 cells by scintillation proximity assay	B	BAO_0000219	cell-based format	Homo sapiens	None	None	HEK293	None	CHEMBL4235	11-beta-hydroxysteroid dehydrogenase 1	Homo sapiens	SINGLE PROTEIN	CHEMBL1287694	1	Scientific Literature	Bioorg. Med. Chem. Lett.	2010	CHEMBL3307715
CHEMBL1642602		0	505.54	1	4.43	16	C[C@](O)(c1ccc(C(=O)N(C2CC2)[C@H]2CC[C@](COC(N)=O)(c3ccccn3)CC2)cc1)C(F)(F)F	IC50	'='	25.0	nM	7.60			UO_0000065	15.04	0.29	3.17	7.19	False	CHEMBL1646336	Inhibition of human recombinant full length 11beta-HSD1 expressed in human adipocytes assessed as inhibition of conversion of [3H]cortisone to [3H]cortisol by scintillation proximity assay in presence of 3% human serum albumin	B	BAO_0000219	cell-based format	Homo sapiens	None	None	None	None	CHEMBL4235	11-beta-hydroxysteroid dehydrogenase 1	Homo sapiens	SINGLE PROTEIN	CHEMBL1641411	1	Scientific Literature	Bioorg. Med. Chem. Lett.	2011	None
CHEMBL1829768		0	437.49	1	5.81	25k	C[C@@H](c1ccc(-c2ccc(F)cc2)cc1)N1CC[C@](CCO)(c2ccc(F)cc2)OC1=O	IC50	'='	1.5	nM	8.82			UO_0000065	20.17	0.38	3.01	17.73	False	CHEMBL1831797	Inhibition of 11 beta-HSD1 in differentiated human adipocytes assessed as conversion of [3H]-cortisone to [3H]-cortisol after 10 mins by HPLC	B	BAO_0000219	cell-based format	Homo sapiens	None	None	None	None	CHEMBL4235	11-beta-hydroxysteroid dehydrogenase 1	Homo sapiens	SINGLE PROTEIN	CHEMBL1828622	1	Scientific Literature	J. Med. Chem.	2011	None
CHEMBL1829771		0	496.53	1	6.10	26c	CC(=O)NCC[C@]1(c2ccc(F)cc2)CCN([C@@H](C)c2ccc(-c3ccc(F)cc3F)cc2)C(=O)O1	IC50	'='	7.1	nM	8.15			UO_0000065	16.41	0.31	2.05	13.90	False	CHEMBL1831796	Inhibition of human 11 beta-HSD1 expressed in CHO cells assessed as conversion of [3H]cortisone to [3H]cortisol after 1 hr by scintillation proximity assay	B	BAO_0000219	cell-based format	Homo sapiens	None	None	CHO	None	CHEMBL4235	11-beta-hydroxysteroid dehydrogenase 1	Homo sapiens	SINGLE PROTEIN	CHEMBL1828622	1	Scientific Literature	J. Med. Chem.	2011	CHEMBL3308072
CHEMBL1829782		0	546.61	2	5.90	26n	C[C@@H](c1ccc(-c2ccc(F)cc2F)cc1)N1CC[C@](CCCNS(C)(=O)=O)(c2ccc(F)cc2)OC1=O	IC50	'='	1.8	nM	8.74			UO_0000065	16.00	0.31	2.84	11.55	True	CHEMBL1831796	Inhibition of human 11 beta-HSD1 expressed in CHO cells assessed as conversion of [3H]cortisone to [3H]cortisol after 1 hr by scintillation proximity assay	B	BAO_0000219	cell-based format	Homo sapiens	None	None	CHO	None	CHEMBL4235	11-beta-hydroxysteroid dehydrogenase 1	Homo sapiens	SINGLE PROTEIN	CHEMBL1828622	1	Scientific Literature	J. Med. Chem.	2011	CHEMBL3308072
CHEMBL1829765		0	451.51	1	6.20	25h	C[C@@H](c1ccc(-c2ccc(F)cc2)cc1)N1CC[C@](CCCO)(c2ccccc2F)OC1=O	IC50	'='	0.9	nM	9.05			UO_0000065	20.03	0.37	2.85	18.18	False	CHEMBL1831796	Inhibition of human 11 beta-HSD1 expressed in CHO cells assessed as conversion of [3H]cortisone to [3H]cortisol after 1 hr by scintillation proximity assay	B	BAO_0000219	cell-based format	Homo sapiens	None	None	CHO	None	CHEMBL4235	11-beta-hydroxysteroid dehydrogenase 1	Homo sapiens	SINGLE PROTEIN	CHEMBL1828622	1	Scientific Literature	J. Med. Chem.	2011	CHEMBL3308072
CHEMBL565120		0	285.43	0	4.15	12	CC(C)(C(=O)N1CCC2(CCCCC2)C1)c1ccccc1	IC50	'='	1.5	nM	8.82			UO_0000065	30.91	0.57	4.67	43.45	False	CHEMBL1031312	Inhibition of human recombinant 11beta-HSD1 expressed in Escherichia coli by HTRF assay	B	BAO_0000019	assay format	Homo sapiens	None	None	None	None	CHEMBL4235	11-beta-hydroxysteroid dehydrogenase 1	Homo sapiens	SINGLE PROTEIN	CHEMBL1158438	1	Scientific Literature	Bioorg. Med. Chem. Lett.	2009	None
CHEMBL560555		0	291.82	0	4.07	9	O=C(Cc1ccc(Cl)cc1)N1CCC2(CCCCC2)C1	BEI	'='	21.8	kDa-1									False	CHEMBL1031312	Inhibition of human recombinant 11beta-HSD1 expressed in Escherichia coli by HTRF assay	B	BAO_0000019	assay format	Homo sapiens	None	None	None	None	CHEMBL4235	11-beta-hydroxysteroid dehydrogenase 1	Homo sapiens	SINGLE PROTEIN	CHEMBL1158438	1	Scientific Literature	Bioorg. Med. Chem. Lett.	2009	None
CHEMBL2402473		0	424.63	0	4.65	3	C=C1[C@H]2C[C@H](OC(=S)SC)[C@H]3[C@]4(C)CCC[C@@](C)(C(=O)O)[C@H]4CC[C@]3(C2)[C@@H]1O	IC50	'='	770.6	nM	6.11			UO_0000065	14.40	0.30	1.46	9.16	False	CHEMBL2405919	Inhibition of human 11beta-HSD1 expressed in HEK293 cell microsomes assessed as inhibition of [3H]cortisone conversion to [3H]cortisol by scintillation proximity assay	B	BAO_0000251	microsome format	Homo sapiens	None	None	HEK293	Microsome	CHEMBL4235	11-beta-hydroxysteroid dehydrogenase 1	Homo sapiens	SINGLE PROTEIN	CHEMBL2401669	1	Scientific Literature	Eur. J. Med. Chem.	2013	CHEMBL3307715
CHEMBL2409066		0	472.71	1	5.46	13	CC(C)=CC(=O)[C@@H](O)[C@H](C)[C@@H]1CC[C@]2(C)C3=CC[C@H]4C(C)(C)[C@@H](O)CC[C@]4(C)[C@H]3C[C@@H](O)[C@@]12C	Inhibition	'>'	60.0	%				UO_0000187					False	CHEMBL2410548	Inhibition of human microsomal 11beta-HSD1 overexpressed in HEK293 cells using [3H]-cortisone as substrate assessed as formation of [3H]-cortisol at 10 uM by scintillation proximity assay in presence of NADPH relative to control	B	BAO_0000219	cell-based format	Homo sapiens	None	None	HEK293	None	CHEMBL4235	11-beta-hydroxysteroid dehydrogenase 1	Homo sapiens	SINGLE PROTEIN	CHEMBL2407026	1	Scientific Literature	J. Nat. Prod.	2013	CHEMBL3307715
CHEMBL2409065		0	488.71	1	5.02	12	CC(C)(O)[C@@H](O)[C@H]1C[C@@H]([C@@H]2CC[C@]3(C)C4=CC[C@H]5C(C)(C)[C@@H](O)CC[C@]5(C)[C@H]4CC[C@@]23C)C(=O)O1	Inhibition	'>'	60.0	%				UO_0000187					False	CHEMBL2410548	Inhibition of human microsomal 11beta-HSD1 overexpressed in HEK293 cells using [3H]-cortisone as substrate assessed as formation of [3H]-cortisol at 10 uM by scintillation proximity assay in presence of NADPH relative to control	B	BAO_0000219	cell-based format	Homo sapiens	None	None	HEK293	None	CHEMBL4235	11-beta-hydroxysteroid dehydrogenase 1	Homo sapiens	SINGLE PROTEIN	CHEMBL2407026	1	Scientific Literature	J. Nat. Prod.	2013	CHEMBL3307715
CHEMBL3331556		0	472.71	1	6.37	11, lithocarpic acid K	C=C(C)[C@@H]1CC[C@@H]2[C@]3(CC[C@]4(C)[C@@H]([C@H](CO)CC[C@@H](O)C(=C)C)CC[C@@]24C)C[C@]13CCC(=O)O	Inhibition	'>'	60.0	%				UO_0000187					False	CHEMBL3362158	Inhibition of human 11beta-HSD1 expressed in HEK293 cells assessed as [3H]cortisol at 10 uM by scintillation proximity assay	B	BAO_0000219	cell-based format	Homo sapiens	None	None	HEK293	None	CHEMBL4235	11-beta-hydroxysteroid dehydrogenase 1	Homo sapiens	SINGLE PROTEIN	CHEMBL3351840	1	Scientific Literature	J. Nat. Prod.	2014	CHEMBL3307715
CHEMBL3331548		0	488.67	1	6.09	8, lithocarpic acid H	C=C(C)[C@@H]1CC[C@@H]2[C@]3(CC[C@]4(C)[C@@H]([C@@H](CCC(=O)O)COC(C)=O)CC[C@@]24C)C[C@]13CCC(=O)O	Inhibition	'>'	60.0	%				UO_0000187					False	CHEMBL3362158	Inhibition of human 11beta-HSD1 expressed in HEK293 cells assessed as [3H]cortisol at 10 uM by scintillation proximity assay	B	BAO_0000219	cell-based format	Homo sapiens	None	None	HEK293	None	CHEMBL4235	11-beta-hydroxysteroid dehydrogenase 1	Homo sapiens	SINGLE PROTEIN	CHEMBL3351840	1	Scientific Literature	J. Nat. Prod.	2014	CHEMBL3307715
CHEMBL255653		0	403.50	0	3.40	33	CC(C)(C)c1ccc(S(=O)(=O)N2CCN(c3ccc([N+](=O)[O-])cc3)CC2)cc1	IC50	'='	247.0	nM	6.61			UO_0000065	16.37	0.32	3.21	7.89	False	CHEMBL923795	Inhibition of human recombinant 11beta-HSD1 expressed in HEK293 cells assessed as conversion of [3H]cortisone to [3H]cortisol by SPA assay	B	BAO_0000219	cell-based format	Homo sapiens	None	None	HEK293	None	CHEMBL4235	11-beta-hydroxysteroid dehydrogenase 1	Homo sapiens	SINGLE PROTEIN	CHEMBL1145590	1	Scientific Literature	Bioorg. Med. Chem. Lett.	2008	CHEMBL3307715
CHEMBL257161		0	405.83	0	3.26	12	O=S(=O)(c1ccc(Cl)cc1)N1CCN(c2ncccc2C(F)(F)F)CC1	IC50	'='	518.0	nM	6.29			UO_0000065	15.49	0.33	3.03	11.75	False	CHEMBL923795	Inhibition of human recombinant 11beta-HSD1 expressed in HEK293 cells assessed as conversion of [3H]cortisone to [3H]cortisol by SPA assay	B	BAO_0000219	cell-based format	Homo sapiens	None	None	HEK293	None	CHEMBL4235	11-beta-hydroxysteroid dehydrogenase 1	Homo sapiens	SINGLE PROTEIN	CHEMBL1145590	1	Scientific Literature	Bioorg. Med. Chem. Lett.	2008	CHEMBL3307715
CHEMBL404906		0	396.39	0	2.48	16	N#Cc1ccc(S(=O)(=O)N2CCN(c3ncccc3C(F)(F)F)CC2)cc1	IC50	'='	978.0	nM	6.01			UO_0000065	15.16	0.30	3.53	7.77	False	CHEMBL923795	Inhibition of human recombinant 11beta-HSD1 expressed in HEK293 cells assessed as conversion of [3H]cortisone to [3H]cortisol by SPA assay	B	BAO_0000219	cell-based format	Homo sapiens	None	None	HEK293	None	CHEMBL4235	11-beta-hydroxysteroid dehydrogenase 1	Homo sapiens	SINGLE PROTEIN	CHEMBL1145590	1	Scientific Literature	Bioorg. Med. Chem. Lett.	2008	CHEMBL3307715
CHEMBL2380646		0	530.67	1	3.36	24	CC(=O)N1CCN(c2ccc(N3CCN(C(=O)N[C@H]4C5CC6CC4C[C@](O)(C6)C5)c4ccccc43)nc2)CC1	IC50	'='	11.0	nM	7.96			UO_0000065	15.00	0.28	4.60	8.63	False	CHEMBL2383280	Inhibition of human recombinant 11beta-HSD1 by scintillation proximity assay	B	BAO_0000357	single protein format	Homo sapiens	None	None	None	None	CHEMBL4235	11-beta-hydroxysteroid dehydrogenase 1	Homo sapiens	SINGLE PROTEIN	CHEMBL2380292	1	Scientific Literature	Bioorg. Med. Chem. Lett.	2013	None
CHEMBL1642608		0	406.57	0	2.69	5f	O=C(NC1C2CC3CC(C2)CC1C3)C1SCCN1S(=O)(=O)c1ccccc1	IC50	'='	10.0	nM	8.00			UO_0000065	19.68	0.40	5.31	12.03	False	CHEMBL1647079	Inhibition of human 11beta-HSD1 expressed in CHO cells after 3 hrs by HTRF cortisol assay	B	BAO_0000219	cell-based format	Homo sapiens	None	None	CHO	None	CHEMBL4235	11-beta-hydroxysteroid dehydrogenase 1	Homo sapiens	SINGLE PROTEIN	CHEMBL1641412	1	Scientific Literature	Bioorg. Med. Chem. Lett.	2011	CHEMBL3308072
CHEMBL1642622		0	467.59	0	1.69	8g (E)	NC(=O)C12CC3CC(C1)C(NC(=O)C1SCCN1S(=O)(=O)c1ccccc1F)C(C3)C2	IC50	'='	4.0	nM	8.40			UO_0000065	17.96	0.37	6.71	7.66	False	CHEMBL1647079	Inhibition of human 11beta-HSD1 expressed in CHO cells after 3 hrs by HTRF cortisol assay	B	BAO_0000219	cell-based format	Homo sapiens	None	None	CHO	None	CHEMBL4235	11-beta-hydroxysteroid dehydrogenase 1	Homo sapiens	SINGLE PROTEIN	CHEMBL1641412	1	Scientific Literature	Bioorg. Med. Chem. Lett.	2011	CHEMBL3308072
CHEMBL1642843		0	449.55	0	1.78	11	NC(=O)C12CC3CC(C1)C(NC(=O)[C@H]1CCCN1S(=O)(=O)c1ccccc1F)C(C3)C2	IC50	'='	10.0	nM	8.00			UO_0000065	17.80	0.35	6.22	7.30	False	CHEMBL1647079	Inhibition of human 11beta-HSD1 expressed in CHO cells after 3 hrs by HTRF cortisol assay	B	BAO_0000219	cell-based format	Homo sapiens	None	None	CHO	None	CHEMBL4235	11-beta-hydroxysteroid dehydrogenase 1	Homo sapiens	SINGLE PROTEIN	CHEMBL1641412	1	Scientific Literature	Bioorg. Med. Chem. Lett.	2011	CHEMBL3308072
CHEMBL1271319		0	452.48	0	3.40	11f	NC(=O)[C@]12CC3CC(C1)[C@@H](OC(=O)N1CC[C@@H](Nc4cc(C(F)(F)F)ccn4)C1)C(C3)C2	IC50	'='	14.7	nM	7.83			UO_0000065	17.31	0.33	4.43	8.03	False	CHEMBL1273473	Inhibition of 11betaHSD1 in human platelet assessed as [3H]-cortisone to [3H]-cortisol by microscintillation plate reader	B	BAO_0000019	assay format	Homo sapiens	None	None	None	None	CHEMBL4235	11-beta-hydroxysteroid dehydrogenase 1	Homo sapiens	SINGLE PROTEIN	CHEMBL1268897	1	Scientific Literature	Bioorg. Med. Chem. Lett.	2010	None
CHEMBL1269270		0	619.87	2	5.90	11	COC(=O)CCS(=O)(=O)N[C@H]1CC[C@@]2(C)[C@@H](CC[C@]3(C)[C@@H]2C(=O)C=C2[C@@H]4C[C@@](C)(C(=O)O)CC[C@]4(C)CC[C@]23C)C1(C)C	Activity	'='	1.0	%				UO_0000187					False	CHEMBL1272433	Inhibition of human recombinant 11beta-HSD1 expressed in HEK293 cells assessed as residual conversion of [1,2-3H]-cortisone to cortisol at 1 uM by scintillation counting	B	BAO_0000219	cell-based format	Homo sapiens	None	None	HEK293	None	CHEMBL4235	11-beta-hydroxysteroid dehydrogenase 1	Homo sapiens	SINGLE PROTEIN	CHEMBL1268844	1	Scientific Literature	Bioorg. Med. Chem.	2010	CHEMBL3307715
CHEMBL1270093		0	511.75	2	6.56	7b	CC(=O)N[C@H]1CC[C@@]2(C)[C@@H](CC[C@]3(C)[C@@H]2C(=O)C=C2[C@@H]4C[C@@](C)(C(=O)O)CC[C@]4(C)CC[C@]23C)C1(C)C	Activity	'='	36.0	%				UO_0000187					False	CHEMBL1272433	Inhibition of human recombinant 11beta-HSD1 expressed in HEK293 cells assessed as residual conversion of [1,2-3H]-cortisone to cortisol at 1 uM by scintillation counting	B	BAO_0000219	cell-based format	Homo sapiens	None	None	HEK293	None	CHEMBL4235	11-beta-hydroxysteroid dehydrogenase 1	Homo sapiens	SINGLE PROTEIN	CHEMBL1268844	1	Scientific Literature	Bioorg. Med. Chem.	2010	CHEMBL3307715
CHEMBL1650701		0	294.31	0	3.67	6	COc1ccc(-c2ccc3cc(C(C)=O)c(=O)oc3c2)cc1	Inhibition	'='	86.0	%				UO_0000187					False	CHEMBL1656574	Displacement of [3H]estrone human recombinant 17beta-HSD1 expressed in Escherichia coli BL21 (DE3)-RIL at 6 uM by scintillation counting in presence of NADPH	B	BAO_0000019	assay format	Homo sapiens	None	None	None	None	CHEMBL4235	11-beta-hydroxysteroid dehydrogenase 1	Homo sapiens	SINGLE PROTEIN	CHEMBL1649075	1	Scientific Literature	J. Med. Chem.	2011	None
CHEMBL1520220		0	424.53	0	4.89	4	O=C(CSc1nnc(-c2ccccc2)c(-c2ccccc2)n1)N1CCc2ccccc21	IC50	'='	58.1	nM	7.24			UO_0000065	17.04	0.32	2.35	12.27	False	CHEMBL1837224	Inhibition of human 11beta HSD1 expressed in HEK293 cells assessed as assessed as inhibition of [1,2-(n)3H]cortisone to [3H]-cortisol after 60 mins by scintillation proximity assay	B	BAO_0000219	cell-based format	Homo sapiens	None	None	HEK293	None	CHEMBL4235	11-beta-hydroxysteroid dehydrogenase 1	Homo sapiens	SINGLE PROTEIN	CHEMBL1833956	1	Scientific Literature	Bioorg. Med. Chem. Lett.	2011	CHEMBL3307715
CHEMBL1098160		0	292.42	0	1.38	23	O=C(NC1C2CC3CC(C2)CC1C3)[C@H]1CCCN1CCO	IC50	'='	20.0	nM	7.70			UO_0000065	26.33	0.50	6.32	14.65	False	CHEMBL1105684	Inhibition of human 11-beta-HSD1 expressed in HEK293 cells co-transfected with GRE-luciferase after 6 hrs by luciferase reporter gene assay	B	BAO_0000219	cell-based format	Homo sapiens	None	None	HEK293	None	CHEMBL4235	11-beta-hydroxysteroid dehydrogenase 1	Homo sapiens	SINGLE PROTEIN	CHEMBL1157918	1	Scientific Literature	Bioorg. Med. Chem. Lett.	2010	CHEMBL3307715
CHEMBL1760805		0	419.89	1	5.20	41	Cn1c(-c2ccc(-c3cnccn3)cc2F)nnc1C1(c2ccc(Cl)cc2)CCC1	IC50	'='	2.8	nM	8.55			UO_0000065	20.37	0.39	3.35	15.14	False	CHEMBL1764756	Inhibition of human 11beta-HSD1 expressed in CHO-K1 cells assessed as conversion of [3H]cortisone to [3H]cortisol by scintillation counting	B	BAO_0000219	cell-based format	Homo sapiens	None	None	CHO-K1	None	CHEMBL4235	11-beta-hydroxysteroid dehydrogenase 1	Homo sapiens	SINGLE PROTEIN	CHEMBL1759971	1	Scientific Literature	Bioorg. Med. Chem. Lett.	2011	CHEMBL3307512
CHEMBL562113		0	424.59	0	4.92	17	COc1ccccc1NC(=O)CC1(CC(=O)NC2C3CC4CC(C3)CC2C4)CCCC1	IC50	'='	9.0	nM	8.05			UO_0000065	18.95	0.35	3.13	11.93	False	CHEMBL1030305	Inhibition of human recombinant 11beta-HSD1 expressed in Escherichia coli assessed as cortisol level after 150 mins by HTRF assay	B	BAO_0000019	assay format	Homo sapiens	None	None	None	None	CHEMBL4235	11-beta-hydroxysteroid dehydrogenase 1	Homo sapiens	SINGLE PROTEIN	CHEMBL1151906	1	Scientific Literature	Bioorg. Med. Chem. Lett.	2009	None
CHEMBL1379780		0	407.32	0	4.97	6	O=S(=O)(Nc1cccc(CCc2ccccn2)c1)c1cc(Cl)ccc1Cl	IC50	'='	102.4	nM	6.99			UO_0000065	17.16	0.37	2.02	11.83	False	CHEMBL1837224	Inhibition of human 11beta HSD1 expressed in HEK293 cells assessed as assessed as inhibition of [1,2-(n)3H]cortisone to [3H]-cortisol after 60 mins by scintillation proximity assay	B	BAO_0000219	cell-based format	Homo sapiens	None	None	HEK293	None	CHEMBL4235	11-beta-hydroxysteroid dehydrogenase 1	Homo sapiens	SINGLE PROTEIN	CHEMBL1833956	1	Scientific Literature	Bioorg. Med. Chem. Lett.	2011	CHEMBL3307715
CHEMBL550036		0	394.52	0	4.03	29	CC(C)(CC(=O)NC1C2CC3CC(C2)CC1C3)Cc1nc(-c2ccccn2)no1	IC50	'='	57.0	nM	7.24			UO_0000065	18.36	0.34	3.21	8.95	False	CHEMBL1030305	Inhibition of human recombinant 11beta-HSD1 expressed in Escherichia coli assessed as cortisol level after 150 mins by HTRF assay	B	BAO_0000019	assay format	Homo sapiens	None	None	None	None	CHEMBL4235	11-beta-hydroxysteroid dehydrogenase 1	Homo sapiens	SINGLE PROTEIN	CHEMBL1151906	1	Scientific Literature	Bioorg. Med. Chem. Lett.	2009	None
CHEMBL240075		0	330.43	0	3.87	2q	Cc1c(C(=O)CS(=O)(=O)c2ccccc2)sc2ccccc12	IC50	'='	525.0	nM	6.28			UO_0000065	19.01	0.39	2.41	12.26	False	CHEMBL887782	Inhibition of human 11beta-HSD1 expressed in CHO cells	B	BAO_0000219	cell-based format	Homo sapiens	None	None	CHO	None	CHEMBL4235	11-beta-hydroxysteroid dehydrogenase 1	Homo sapiens	SINGLE PROTEIN	CHEMBL1139974	1	Scientific Literature	Bioorg. Med. Chem.	2007	CHEMBL3308072
CHEMBL220153		0	494.56	0	3.40	25	CCC(C(=O)N[C@H]1C2CC3CC1C[C@](C(=O)O)(C3)C2)N1CCN(c2ccc(C(F)(F)F)cn2)CC1	Ki	'='	120.0	nM	6.92			UO_0000065	13.99	0.27	3.52	8.07	False	CHEMBL907396	Inhibition of human truncated 11beta-HSD1 assessed as inhibition of radiolabeled cortisone to cortisol conversion by SPA	B	BAO_0000357	single protein format	Homo sapiens	None	None	None	None	CHEMBL4235	11-beta-hydroxysteroid dehydrogenase 1	Homo sapiens	SINGLE PROTEIN	CHEMBL1145299	1	Scientific Literature	Bioorg. Med. Chem. Lett.	2006	None
CHEMBL239373		0	426.97	0	2.85	33	CC(C)(Oc1ccccc1Cl)C(=O)N[C@H]1C2CC3CC1C[C@](S(N)(=O)=O)(C3)C2	Ki	'='	4.0	nM	8.40			UO_0000065	19.67	0.41	5.55	8.53	False	CHEMBL902359	Inhibition of human HSD1 assessed as interconversion of cortisone to cortisol	B	BAO_0000357	single protein format	Homo sapiens	None	None	None	None	CHEMBL4235	11-beta-hydroxysteroid dehydrogenase 1	Homo sapiens	SINGLE PROTEIN	CHEMBL1138395	1	Scientific Literature	Bioorg. Med. Chem. Lett.	2007	None
CHEMBL241716		0	425.98	0	3.61	28	CC(C)(Oc1ccc(Cl)cc1)C(=O)N[C@H]1C2CC3CC1C[C@](S(C)(=O)=O)(C3)C2	IC50	'='	410.0	nM	6.39			UO_0000065	14.99	0.31	2.78	8.81	False	CHEMBL902363	Inhibition of human HSD1 expressed in HEK cells	B	BAO_0000219	cell-based format	Homo sapiens	None	None	HEK293	None	CHEMBL4235	11-beta-hydroxysteroid dehydrogenase 1	Homo sapiens	SINGLE PROTEIN	CHEMBL1138395	1	Scientific Literature	Bioorg. Med. Chem. Lett.	2007	CHEMBL3307715
CHEMBL247286		0	357.45	0	3.24	5	CC(C)(Oc1ccccc1)C(=O)N[C@H]1C2CC3CC1C[C@](C(=O)O)(C3)C2	IC50	'='	840.0	nM	6.08			UO_0000065	17.00	0.32	2.84	8.03	False	CHEMBL902520	Inhibition of human 11beta-HSD1 expressed in HEK293 cells by FPIA	B	BAO_0000219	cell-based format	Homo sapiens	None	None	HEK293	None	CHEMBL4235	11-beta-hydroxysteroid dehydrogenase 1	Homo sapiens	SINGLE PROTEIN	CHEMBL1138420	1	Scientific Literature	Bioorg. Med. Chem. Lett.	2007	CHEMBL3307715
CHEMBL219403		0	481.56	0	2.80	26	CC(C)(C(=O)N[C@H]1C2CCCC1C[C@@H](C(N)=O)C2)N1CCN(c2ccc(C(F)(F)F)cn2)CC1	IC50	'='	162.18	nM	6.79			UO_0000065	14.10	0.27	3.99	7.42	False	CHEMBL934096	Inhibition of 11beta-HSD1	B	BAO_0000357	single protein format	None	None	None	None	None	CHEMBL4235	11-beta-hydroxysteroid dehydrogenase 1	Homo sapiens	SINGLE PROTEIN	CHEMBL1144041	1	Scientific Literature	Bioorg. Med. Chem. Lett.	2008	None
CHEMBL4080667		0	341.45	0	1.94	6n-2; Enantiomer-1; BMS-816336	O=C(CC1(c2ccccc2)C2CC3CC1CC(C2)C3O)N1CC(O)C1	Ratio	'='	10.0										False	CHEMBL4016383	Ratio of IC50 for human 11beta-HSD1 expressed in HEK cells to Ki for 11beta-HSD1 in human microsomes	B	BAO_0000219	cell-based format	Homo sapiens	None	None	None	None	CHEMBL4235	11-beta-hydroxysteroid dehydrogenase 1	Homo sapiens	SINGLE PROTEIN	CHEMBL4014336	1	Scientific Literature	J Med Chem	2017	None
CHEMBL1829768		0	437.49	1	5.81	BDBM50353390	C[C@@H](c1ccc(-c2ccc(F)cc2)cc1)N1CC[C@](CCO)(c2ccc(F)cc2)OC1=O	IC50	'='	0.51	nM	9.29		226859	UO_0000065	21.24	0.40	3.48	18.67	True	CHEMBL3705158	Biological Assay Example 1: The inhibition of a microsomal preparation of 11β-HSD1 by compounds of the invention was measured essentially as previously described (K. Solly, S. S. Mundt, H. J. Zokian, G. J. Ding, A. Hermanowski-Vosatka, B. Strulovici, and W. Zheng, High-Throughput Screening of 11-Beta-Hydroxyseroid Dehydrogenase Type 1 in Scintillation Proximity Assay Format. Assay Drug Dev Techno…	B	BAO_0000019	assay format	Homo sapiens	None	None	None	None	CHEMBL4235	11-beta-hydroxysteroid dehydrogenase 1	Homo sapiens	SINGLE PROTEIN	CHEMBL3638832	37	BindingDB Database		2013	None
CHEMBL1829782		0	546.61	2	5.90	BDBM50353395	C[C@@H](c1ccc(-c2ccc(F)cc2F)cc1)N1CC[C@](CCCNS(C)(=O)=O)(c2ccc(F)cc2)OC1=O	IC50	'='	1.79	nM	8.75		226864	UO_0000065	16.00	0.31	2.85	11.55	True	CHEMBL3705158	Biological Assay Example 1: The inhibition of a microsomal preparation of 11β-HSD1 by compounds of the invention was measured essentially as previously described (K. Solly, S. S. Mundt, H. J. Zokian, G. J. Ding, A. Hermanowski-Vosatka, B. Strulovici, and W. Zheng, High-Throughput Screening of 11-Beta-Hydroxyseroid Dehydrogenase Type 1 in Scintillation Proximity Assay Format. Assay Drug Dev Techno…	B	BAO_0000019	assay format	Homo sapiens	None	None	None	None	CHEMBL4235	11-beta-hydroxysteroid dehydrogenase 1	Homo sapiens	SINGLE PROTEIN	CHEMBL3638832	37	BindingDB Database		2013	None
CHEMBL3645508		0	470.57	1	5.19	BDBM107469	C[C@@H](c1ccc(-c2ccc(=O)n(C)n2)cc1)N1CC[C@](CC(C)(C)C#N)(c2ccccc2)OC1=O	IC50	'='	1.95	nM	8.71		226871	UO_0000065	18.51	0.34	3.52	9.87	False	CHEMBL3705154	Biological Assay Example 4: The inhibition assay using 11β-HSD1.	B	BAO_0000357	single protein format	Homo sapiens	None	None	None	None	CHEMBL4235	11-beta-hydroxysteroid dehydrogenase 1	Homo sapiens	SINGLE PROTEIN	CHEMBL3638832	37	BindingDB Database		2013	None
CHEMBL3669328		0	361.45	0	3.91	BDBM99304	COc1ccc2c(c1)C1CCCN(C(=O)c3ccc4nc[nH]c4c3)[C@@H]1CC2	IC50	'='	1617.0	nM	5.79		215649	UO_0000065	16.02	0.29	1.88	9.95	True	CHEMBL3705291	In Vitro Inhibition Assay: In vitro inhibition of 11beta-HSD1 by test compounds is determined with HTRF (Homogeneous Time-Resolved Fluoresence) technology (cisbio international, France) detecting cortisol generated from cortisterone by human liver microsomes.	B	BAO_0000019	assay format	Homo sapiens	CHEMBL3559723	Liver	None	None	CHEMBL4235	11-beta-hydroxysteroid dehydrogenase 1	Homo sapiens	SINGLE PROTEIN	CHEMBL3638823	37	BindingDB Database		2013	None
CHEMBL3669385		0	337.42	0	3.74	BDBM99363	COc1ccc(C(=O)N2CCCC3c4ccccc4CC[C@@H]32)cc1O	IC50	'='	1960.0	nM	5.71		215708	UO_0000065	16.92	0.31	1.97	11.47	True	CHEMBL3705291	In Vitro Inhibition Assay: In vitro inhibition of 11beta-HSD1 by test compounds is determined with HTRF (Homogeneous Time-Resolved Fluoresence) technology (cisbio international, France) detecting cortisol generated from cortisterone by human liver microsomes.	B	BAO_0000019	assay format	Homo sapiens	CHEMBL3559723	Liver	None	None	CHEMBL4235	11-beta-hydroxysteroid dehydrogenase 1	Homo sapiens	SINGLE PROTEIN	CHEMBL3638823	37	BindingDB Database		2013	None
CHEMBL3664705		0	490.60	0	4.64	BDBM107651	COC[C@@](C)(O)C[C@]1(c2ccccc2)CCN([C@@H](C)c2ccc(-c3ccn(C)c(=O)c3)cc2)C(=O)O1	IC50	'='	14.87	nM	7.83		227230	UO_0000065	15.96	0.30	3.19	9.66	False	CHEMBL3705121	Biological Assay Example 1: The inhibition of a microsomal preparation of 11β-HSD1 by compounds of the invention was measured essentially as previously described (K. Solly, S. S. Mundt, H. J. Zokian, G. J. Ding, A. Hermanowski-Vosatka, B. Strulovici, and W. Zheng, High-Throughput Screening of 11-Beta-Hydroxyseroid Dehydrogenase Type 1 in Scintillation Proximity Assay Format. Assay Drug Dev Techno…	B	BAO_0000019	assay format	Homo sapiens	None	None	None	None	CHEMBL4235	11-beta-hydroxysteroid dehydrogenase 1	Homo sapiens	SINGLE PROTEIN	CHEMBL3638974	37	BindingDB Database		2013	None
CHEMBL3664706		0	478.56	1	5.15	BDBM107652	C[C@@H](c1ccc(-c2ccc(=O)n(C)c2)cc1)N1CC[C@](CC(C)(C)O)(c2ccccc2F)OC1=O	IC50	'='	1.99	nM	8.70		227232	UO_0000065	18.18	0.34	3.55	12.12	False	CHEMBL3705121	Biological Assay Example 1: The inhibition of a microsomal preparation of 11β-HSD1 by compounds of the invention was measured essentially as previously described (K. Solly, S. S. Mundt, H. J. Zokian, G. J. Ding, A. Hermanowski-Vosatka, B. Strulovici, and W. Zheng, High-Throughput Screening of 11-Beta-Hydroxyseroid Dehydrogenase Type 1 in Scintillation Proximity Assay Format. Assay Drug Dev Techno…	B	BAO_0000019	assay format	Homo sapiens	None	None	None	None	CHEMBL4235	11-beta-hydroxysteroid dehydrogenase 1	Homo sapiens	SINGLE PROTEIN	CHEMBL3638974	37	BindingDB Database		2013	None
CHEMBL3664650		0	523.66	1	4.18	BDBM107593	C[C@@H](c1ccc(-c2ccc(=O)n(C)c2)cc1)N1CC[C@](CCCNS(C)(=O)=O)(c2ccccc2)OC1=O	IC50	'='	1.31	nM	8.88		227249	UO_0000065	16.96	0.33	4.70	9.09	False	CHEMBL3705121	Biological Assay Example 1: The inhibition of a microsomal preparation of 11β-HSD1 by compounds of the invention was measured essentially as previously described (K. Solly, S. S. Mundt, H. J. Zokian, G. J. Ding, A. Hermanowski-Vosatka, B. Strulovici, and W. Zheng, High-Throughput Screening of 11-Beta-Hydroxyseroid Dehydrogenase Type 1 in Scintillation Proximity Assay Format. Assay Drug Dev Techno…	B	BAO_0000019	assay format	Homo sapiens	None	None	None	None	CHEMBL4235	11-beta-hydroxysteroid dehydrogenase 1	Homo sapiens	SINGLE PROTEIN	CHEMBL3638974	37	BindingDB Database		2013	None
CHEMBL3645528		0	432.36	1	5.41	BDBM107489	C[C@@H](c1ccc(Br)cc1)N1CC[C@](CC(C)(C)O)(c2ccccc2)OC1=O	IC50	'='	0.79	nM	9.10		227309	UO_0000065	21.05	0.46	3.69	18.29	False	CHEMBL3705121	Biological Assay Example 1: The inhibition of a microsomal preparation of 11β-HSD1 by compounds of the invention was measured essentially as previously described (K. Solly, S. S. Mundt, H. J. Zokian, G. J. Ding, A. Hermanowski-Vosatka, B. Strulovici, and W. Zheng, High-Throughput Screening of 11-Beta-Hydroxyseroid Dehydrogenase Type 1 in Scintillation Proximity Assay Format. Assay Drug Dev Techno…	B	BAO_0000019	assay format	Homo sapiens	None	None	None	None	CHEMBL4235	11-beta-hydroxysteroid dehydrogenase 1	Homo sapiens	SINGLE PROTEIN	CHEMBL3638974	37	BindingDB Database		2013	None
CHEMBL3645523		0	483.53	1	6.73	BDBM107484	C[C@@H](c1ccc(-c2ccc(F)cc2F)cc1)N1CC[C@](CC(C)(C)O)(c2ccc(F)cc2)OC1=O	IC50	'='	37.58	nM	7.42		226889	UO_0000065	15.36	0.29	0.70	14.92	True	CHEMBL3705154	Biological Assay Example 4: The inhibition assay using 11β-HSD1.	B	BAO_0000357	single protein format	Homo sapiens	None	None	None	None	CHEMBL4235	11-beta-hydroxysteroid dehydrogenase 1	Homo sapiens	SINGLE PROTEIN	CHEMBL3638832	37	BindingDB Database		2013	None
CHEMBL1760791		0	416.92	0	4.64	26	Cn1c(-c2ccc(-c3cnc(N)nc3)cc2)nnc1C1(c2ccc(Cl)cc2)CCC1	IC50	'='	2.2	nM	8.66			UO_0000065	20.77	0.39	4.02	10.49	False	CHEMBL1764756	Inhibition of human 11beta-HSD1 expressed in CHO-K1 cells assessed as conversion of [3H]cortisone to [3H]cortisol by scintillation counting	B	BAO_0000219	cell-based format	Homo sapiens	None	None	CHO-K1	None	CHEMBL4235	11-beta-hydroxysteroid dehydrogenase 1	Homo sapiens	SINGLE PROTEIN	CHEMBL1759971	1	Scientific Literature	Bioorg. Med. Chem. Lett.	2011	CHEMBL3307512
CHEMBL399873	UVAOL	0	442.73	1	7.00	5	C[C@@H]1[C@H]2C3=CC[C@@H]4[C@@]5(C)CC[C@H](O)C(C)(C)[C@@H]5CC[C@@]4(C)[C@]3(C)CC[C@@]2(CO)CC[C@H]1C	IC50						Not Active						False	CHEMBL1072762	Inhibition of human recombinant 11beta-HSD1 expressed in HEK293 cells assessed as reduction of cortisone to cortisol conversion by scintillation counting	B	BAO_0000219	cell-based format	Homo sapiens	None	None	HEK293	None	CHEMBL4235	11-beta-hydroxysteroid dehydrogenase 1	Homo sapiens	SINGLE PROTEIN	CHEMBL1156911	1	Scientific Literature	Bioorg. Med. Chem.	2010	CHEMBL3307715
CHEMBL2035416		0	436.88	0	4.30	26	CC(C)N(c1ccc(C(C)(O)C(F)(F)F)cc1)S(=O)(=O)c1cc(N)ccc1Cl	IC50	'='	15.0	nM	7.82			UO_0000065	17.91	0.38	3.52	9.36	False	CHEMBL2038005	Inhibition of human 11beta-HSD1 using [3H]cortisone as substrate assessed as production of [3H]-cortisol by scintillation proximity assay	B	BAO_0000357	single protein format	Homo sapiens	None	None	None	None	CHEMBL4235	11-beta-hydroxysteroid dehydrogenase 1	Homo sapiens	SINGLE PROTEIN	CHEMBL2034897	1	Scientific Literature	Bioorg. Med. Chem. Lett.	2012	None
CHEMBL2035424		0	433.88	0	4.86	38	CC(O)(c1ccc(N(C2CCC2)S(=O)(=O)c2ccccc2Cl)cc1)C(F)(F)F	IC50	'='	20.0	nM	7.70			UO_0000065	17.74	0.38	2.84	13.36	False	CHEMBL2038005	Inhibition of human 11beta-HSD1 using [3H]cortisone as substrate assessed as production of [3H]-cortisol by scintillation proximity assay	B	BAO_0000357	single protein format	Homo sapiens	None	None	None	None	CHEMBL4235	11-beta-hydroxysteroid dehydrogenase 1	Homo sapiens	SINGLE PROTEIN	CHEMBL2034897	1	Scientific Literature	Bioorg. Med. Chem. Lett.	2012	None
CHEMBL2035425		0	447.91	1	5.25	39	CC(O)(c1ccc(N(C2CCCC2)S(=O)(=O)c2ccccc2Cl)cc1)C(F)(F)F	IC50	'='	61.0	nM	7.21			UO_0000065	16.11	0.34	1.96	12.52	False	CHEMBL2038005	Inhibition of human 11beta-HSD1 using [3H]cortisone as substrate assessed as production of [3H]-cortisol by scintillation proximity assay	B	BAO_0000357	single protein format	Homo sapiens	None	None	None	None	CHEMBL4235	11-beta-hydroxysteroid dehydrogenase 1	Homo sapiens	SINGLE PROTEIN	CHEMBL2034897	1	Scientific Literature	Bioorg. Med. Chem. Lett.	2012	None
CHEMBL2035401		0	421.87	0	4.71	11	CC(C)N(c1ccc(C(C)(O)C(F)(F)F)cc1)S(=O)(=O)c1cccc(Cl)c1	IC50	'='	22.0	nM	7.66			UO_0000065	18.15	0.39	2.95	13.29	False	CHEMBL2038006	Inhibition of human 11beta-HSD1 expressed in human HEK293 cells using [3H]cortisone as substrate assessed as production of [3H]-cortisol by scintillation proximity assay	B	BAO_0000219	cell-based format	Homo sapiens	None	None	HEK293	None	CHEMBL4235	11-beta-hydroxysteroid dehydrogenase 1	Homo sapiens	SINGLE PROTEIN	CHEMBL2034897	1	Scientific Literature	Bioorg. Med. Chem. Lett.	2012	CHEMBL3307715
CHEMBL2035411		0	456.31	1	5.37	21	CC(C)N(c1ccc(C(C)(O)C(F)(F)F)cc1)S(=O)(=O)c1cccc(Cl)c1Cl	IC50	'='	14.0	nM	7.85			UO_0000065	17.21	0.38	2.48	13.63	False	CHEMBL2038006	Inhibition of human 11beta-HSD1 expressed in human HEK293 cells using [3H]cortisone as substrate assessed as production of [3H]-cortisol by scintillation proximity assay	B	BAO_0000219	cell-based format	Homo sapiens	None	None	HEK293	None	CHEMBL4235	11-beta-hydroxysteroid dehydrogenase 1	Homo sapiens	SINGLE PROTEIN	CHEMBL2034897	1	Scientific Literature	Bioorg. Med. Chem. Lett.	2012	CHEMBL3307715
CHEMBL1164070		0	325.38	0	3.87	17k	Cc1cccc(C(=O)N2CCC(C(=O)c3ccc(F)cc3)CC2)c1	IC50	'='	5930.0	nM	5.23			UO_0000065	16.06	0.30	1.36	13.98	False	CHEMBL1169304	Inhibition of human 11beta-HSD1 by competitive binding assay	B	BAO_0000357	single protein format	Homo sapiens	None	None	None	None	CHEMBL4235	11-beta-hydroxysteroid dehydrogenase 1	Homo sapiens	SINGLE PROTEIN	CHEMBL1165992	1	Scientific Literature	Bioorg. Med. Chem.	2010	None
CHEMBL1163685		0	341.38	0	3.57	17p	COc1ccccc1C(=O)N1CCC(C(=O)c2ccc(F)cc2)CC1	IC50	'='	23600.0	nM	4.63			UO_0000065	13.55	0.25	1.06	9.93	False	CHEMBL1169304	Inhibition of human 11beta-HSD1 by competitive binding assay	B	BAO_0000357	single protein format	Homo sapiens	None	None	None	None	CHEMBL4235	11-beta-hydroxysteroid dehydrogenase 1	Homo sapiens	SINGLE PROTEIN	CHEMBL1165992	1	Scientific Literature	Bioorg. Med. Chem.	2010	None
CHEMBL1163569		0	380.25	0	4.87	17an	O=C(c1ccc(F)cc1)C1CCN(C(=O)c2ccc(Cl)cc2Cl)CC1	IC50	'>'	30000.0	nM				UO_0000065					False	CHEMBL1169304	Inhibition of human 11beta-HSD1 by competitive binding assay	B	BAO_0000357	single protein format	Homo sapiens	None	None	None	None	CHEMBL4235	11-beta-hydroxysteroid dehydrogenase 1	Homo sapiens	SINGLE PROTEIN	CHEMBL1165992	1	Scientific Literature	Bioorg. Med. Chem.	2010	None
CHEMBL1163811		0	354.43	0	3.63	17as	CN(C)c1cccc(C(=O)N2CCC(C(=O)c3ccc(F)cc3)CC2)c1	IC50	'='	3150.0	nM	5.50			UO_0000065	15.52	0.29	1.87	13.54	False	CHEMBL1169304	Inhibition of human 11beta-HSD1 by competitive binding assay	B	BAO_0000357	single protein format	Homo sapiens	None	None	None	None	CHEMBL4235	11-beta-hydroxysteroid dehydrogenase 1	Homo sapiens	SINGLE PROTEIN	CHEMBL1165992	1	Scientific Literature	Bioorg. Med. Chem.	2010	None
CHEMBL3318971		0	411.89	1	6.41	3k	Clc1ccc(C2(c3nnc4c(Oc5ccc6ccccc6c5)cccn34)CC2)cc1	IC50	'='	20.0	nM	7.70			UO_0000065	18.69	0.35	1.29	19.53	False	CHEMBL3364416	Inhibition of human recombinant 11beta-HSD-1 expressed in HEK293 EBNA cells using [3H]-cortisone and NADPH by scintillation proximity assay	B	BAO_0000219	cell-based format	Homo sapiens	None	None	HEK293-EBNA	None	CHEMBL4235	11-beta-hydroxysteroid dehydrogenase 1	Homo sapiens	SINGLE PROTEIN	CHEMBL3351978	1	Scientific Literature	ACS Med. Chem. Lett.	2014	CHEMBL3833702
CHEMBL3318963		0	396.28	1	5.91	3c	Clc1ccc(C2(c3nnc4c(Oc5cccc(Cl)c5)cccn34)CC2)cc1	IC50	'='	22.0	nM	7.66			UO_0000065	19.32	0.39	1.75	19.43	False	CHEMBL3364416	Inhibition of human recombinant 11beta-HSD-1 expressed in HEK293 EBNA cells using [3H]-cortisone and NADPH by scintillation proximity assay	B	BAO_0000219	cell-based format	Homo sapiens	None	None	HEK293-EBNA	None	CHEMBL4235	11-beta-hydroxysteroid dehydrogenase 1	Homo sapiens	SINGLE PROTEIN	CHEMBL3351978	1	Scientific Literature	ACS Med. Chem. Lett.	2014	CHEMBL3833702
CHEMBL3394412		0	432.57	0	3.08	22	O=C(N[C@H]1C2CC3CC1C[C@](O)(C3)C2)c1cccc(N2CCN(c3ccccc3)CC2)n1	Inhibition	'='	97.0	%				UO_0000187					False	CHEMBL3395232	Inhibition of human 11beta-HSD1 transfected in HEK293 cells assessed as conversion of cortisone to cortisol at 100 nM after 30 mins by ELISA	B	BAO_0000219	cell-based format	Homo sapiens	None	None	HEK293	None	CHEMBL4235	11-beta-hydroxysteroid dehydrogenase 1	Homo sapiens	SINGLE PROTEIN	CHEMBL3392965	1	Scientific Literature	Bioorg. Med. Chem. Lett.	2015	CHEMBL3307715
CHEMBL3394406		0	413.52	0	2.44	16	O=C(O)CC1CCN(c2cccc(C(=O)N[C@H]3C4CC5CC3C[C@](O)(C5)C4)n2)CC1	Inhibition	'='	12.0	%				UO_0000187					False	CHEMBL3395232	Inhibition of human 11beta-HSD1 transfected in HEK293 cells assessed as conversion of cortisone to cortisol at 100 nM after 30 mins by ELISA	B	BAO_0000219	cell-based format	Homo sapiens	None	None	HEK293	None	CHEMBL4235	11-beta-hydroxysteroid dehydrogenase 1	Homo sapiens	SINGLE PROTEIN	CHEMBL3392965	1	Scientific Literature	Bioorg. Med. Chem. Lett.	2015	CHEMBL3307715
CHEMBL3394402		0	411.55	0	2.49	12	O=C(N[C@H]1C2CC3CC1C[C@](O)(C3)C2)c1cccc(N2CCC(O)(C3CC3)CC2)n1	Inhibition	'='	98.0	%				UO_0000187					False	CHEMBL3395232	Inhibition of human 11beta-HSD1 transfected in HEK293 cells assessed as conversion of cortisone to cortisol at 100 nM after 30 mins by ELISA	B	BAO_0000219	cell-based format	Homo sapiens	None	None	HEK293	None	CHEMBL4235	11-beta-hydroxysteroid dehydrogenase 1	Homo sapiens	SINGLE PROTEIN	CHEMBL3392965	1	Scientific Literature	Bioorg. Med. Chem. Lett.	2015	CHEMBL3307715
CHEMBL3645514		0	489.62	1	5.45	BDBM107475	CC(C)n1nc(-c2ccc([C@H](C)N3CC[C@](CC(C)(C)O)(c4ccccc4)OC3=O)cc2)ccc1=O	IC50	'='	0.49	nM	9.31		226850	UO_0000065	19.01	0.35	3.86	11.00	False	CHEMBL3705158	Biological Assay Example 1: The inhibition of a microsomal preparation of 11β-HSD1 by compounds of the invention was measured essentially as previously described (K. Solly, S. S. Mundt, H. J. Zokian, G. J. Ding, A. Hermanowski-Vosatka, B. Strulovici, and W. Zheng, High-Throughput Screening of 11-Beta-Hydroxyseroid Dehydrogenase Type 1 in Scintillation Proximity Assay Format. Assay Drug Dev Techno…	B	BAO_0000019	assay format	Homo sapiens	None	None	None	None	CHEMBL4235	11-beta-hydroxysteroid dehydrogenase 1	Homo sapiens	SINGLE PROTEIN	CHEMBL3638832	37	BindingDB Database		2013	None
CHEMBL1829782		0	546.61	2	5.90	BDBM50353395	C[C@@H](c1ccc(-c2ccc(F)cc2F)cc1)N1CC[C@](CCCNS(C)(=O)=O)(c2ccc(F)cc2)OC1=O	IC50	'='	1.79	nM	8.75		227304	UO_0000065	16.00	0.31	2.85	11.55	False	CHEMBL3705121	Biological Assay Example 1: The inhibition of a microsomal preparation of 11β-HSD1 by compounds of the invention was measured essentially as previously described (K. Solly, S. S. Mundt, H. J. Zokian, G. J. Ding, A. Hermanowski-Vosatka, B. Strulovici, and W. Zheng, High-Throughput Screening of 11-Beta-Hydroxyseroid Dehydrogenase Type 1 in Scintillation Proximity Assay Format. Assay Drug Dev Techno…	B	BAO_0000019	assay format	Homo sapiens	None	None	None	None	CHEMBL4235	11-beta-hydroxysteroid dehydrogenase 1	Homo sapiens	SINGLE PROTEIN	CHEMBL3638974	37	BindingDB Database		2013	None
CHEMBL1829782		0	546.61	2	5.90	BDBM50353395	C[C@@H](c1ccc(-c2ccc(F)cc2F)cc1)N1CC[C@](CCCNS(C)(=O)=O)(c2ccc(F)cc2)OC1=O	IC50	'='	1.79	nM	8.75		228049	UO_0000065	16.00	0.31	2.85	11.55	True	CHEMBL3705551	Scintillation Proximity Assay: The inhibition of a microsomal preparation of 11β-HSD1 by compounds of the invention was measured essentially as previously described (K. Solly, S. S. Mundt, H. J. Zokian, G. J. Ding, A. Hermanowski-Vosatka, B. Strulovici, and W. Zheng, High-Throughput Screening of 11-Beta-Hydroxyseroid Dehydrogenase Type 1 in Scintillation Proximity Assay Format.	B	BAO_0000019	assay format	Homo sapiens	None	None	None	None	CHEMBL4235	11-beta-hydroxysteroid dehydrogenase 1	Homo sapiens	SINGLE PROTEIN	CHEMBL3639031	37	BindingDB Database		2013	None
CHEMBL3674392		0	326.83	0	3.87	BDBM99431	Nc1cc(C(=O)N2CCCC3c4ccccc4C[C@@H]32)ccc1Cl	IC50	'='	996.0	nM	6.00		215776	UO_0000065	18.36	0.36	2.13	12.95	True	CHEMBL3705291	In Vitro Inhibition Assay: In vitro inhibition of 11beta-HSD1 by test compounds is determined with HTRF (Homogeneous Time-Resolved Fluoresence) technology (cisbio international, France) detecting cortisol generated from cortisterone by human liver microsomes.	B	BAO_0000019	assay format	Homo sapiens	CHEMBL3559723	Liver	None	None	CHEMBL4235	11-beta-hydroxysteroid dehydrogenase 1	Homo sapiens	SINGLE PROTEIN	CHEMBL3638823	37	BindingDB Database		2013	None
CHEMBL3394397		0	411.47	0	3.91	7	O=C(c1cccc(N2CCCCC2)n1)N(C1CC1)[C@H]1CC[C@@](O)(C(F)(F)F)CC1	Inhibition	'='	26.0	%				UO_0000187					False	CHEMBL3395232	Inhibition of human 11beta-HSD1 transfected in HEK293 cells assessed as conversion of cortisone to cortisol at 100 nM after 30 mins by ELISA	B	BAO_0000219	cell-based format	Homo sapiens	None	None	HEK293	None	CHEMBL4235	11-beta-hydroxysteroid dehydrogenase 1	Homo sapiens	SINGLE PROTEIN	CHEMBL3392965	1	Scientific Literature	Bioorg. Med. Chem. Lett.	2015	CHEMBL3307715
CHEMBL1829759		0	451.51	1	6.20	BDBM50353405	C[C@@H](c1ccc(-c2ccc(F)cc2F)cc1)N1CC[C@](CCCO)(c2ccccc2)OC1=O	IC50	'='	0.72	nM	9.14		227302	UO_0000065	20.25	0.38	2.94	18.37	False	CHEMBL3705121	Biological Assay Example 1: The inhibition of a microsomal preparation of 11β-HSD1 by compounds of the invention was measured essentially as previously described (K. Solly, S. S. Mundt, H. J. Zokian, G. J. Ding, A. Hermanowski-Vosatka, B. Strulovici, and W. Zheng, High-Throughput Screening of 11-Beta-Hydroxyseroid Dehydrogenase Type 1 in Scintillation Proximity Assay Format. Assay Drug Dev Techno…	B	BAO_0000019	assay format	Homo sapiens	None	None	None	None	CHEMBL4235	11-beta-hydroxysteroid dehydrogenase 1	Homo sapiens	SINGLE PROTEIN	CHEMBL3638974	37	BindingDB Database		2013	None
CHEMBL3664724		0	516.68	2	6.52	BDBM107671	C[C@@H](c1ccc(-c2ccc(=O)n(CC(C)(C)C)c2)cc1)N1CC[C@](CC(C)(C)O)(c2ccccc2)OC1=O	IC50	'='	4.6	nM	8.34		227380	UO_0000065	16.14	0.30	1.82	11.62	False	CHEMBL3705119	Biological Assay Example 4: Inhibition assay using 11β-HSD1 in the presence of 50% human plasma.	B	BAO_0000357	single protein format	Homo sapiens	CHEMBL3559721	Plasma	None	None	CHEMBL4235	11-beta-hydroxysteroid dehydrogenase 1	Homo sapiens	SINGLE PROTEIN	CHEMBL3638974	37	BindingDB Database		2013	None
CHEMBL3674417		0	410.50	0	2.88	BDBM99456	CS(=O)(=O)Nc1ccc2c(c1)C[C@H]1[C@@H]2CCCN1C(=O)c1ccc2nc[nH]c2c1	IC50	'='	573.0	nM	6.24		215801	UO_0000065	15.21	0.29	3.36	6.56	True	CHEMBL3705291	In Vitro Inhibition Assay: In vitro inhibition of 11beta-HSD1 by test compounds is determined with HTRF (Homogeneous Time-Resolved Fluoresence) technology (cisbio international, France) detecting cortisol generated from cortisterone by human liver microsomes.	B	BAO_0000019	assay format	Homo sapiens	CHEMBL3559723	Liver	None	None	CHEMBL4235	11-beta-hydroxysteroid dehydrogenase 1	Homo sapiens	SINGLE PROTEIN	CHEMBL3638823	37	BindingDB Database		2013	None
CHEMBL3664671		0	474.60	1	5.50	BDBM107615	CCn1ccc(-c2ccc([C@H](C)N3CC[C@](CC(C)(C)O)(c4ccccc4)OC3=O)cc2)cc1=O	IC50	'='	4.64	nM	8.33		227366	UO_0000065	17.56	0.33	2.83	11.61	False	CHEMBL3705119	Biological Assay Example 4: Inhibition assay using 11β-HSD1 in the presence of 50% human plasma.	B	BAO_0000357	single protein format	Homo sapiens	CHEMBL3559721	Plasma	None	None	CHEMBL4235	11-beta-hydroxysteroid dehydrogenase 1	Homo sapiens	SINGLE PROTEIN	CHEMBL3638974	37	BindingDB Database		2013	None
CHEMBL3664675		0	487.58	1	5.93	BDBM107619	C[C@@H](c1ccc(-c2ccc(=O)n(C)c2)cc1)N1CC[C@](CC(C)(C)C#N)(c2ccc(F)cc2)OC1=O	IC50	'='	3.89	nM	8.41		227370	UO_0000065	17.25	0.32	2.48	11.16	False	CHEMBL3705119	Biological Assay Example 4: Inhibition assay using 11β-HSD1 in the presence of 50% human plasma.	B	BAO_0000357	single protein format	Homo sapiens	CHEMBL3559721	Plasma	None	None	CHEMBL4235	11-beta-hydroxysteroid dehydrogenase 1	Homo sapiens	SINGLE PROTEIN	CHEMBL3638974	37	BindingDB Database		2013	None
CHEMBL3674386		0	316.40	0	4.11	BDBM99425	O=C(c1c[nH]c2ccccc12)N1CCCC2c3ccccc3C[C@@H]21	IC50	'='	527.0	nM	6.28		215770	UO_0000065	19.84	0.36	2.17	17.39	True	CHEMBL3705291	In Vitro Inhibition Assay: In vitro inhibition of 11beta-HSD1 by test compounds is determined with HTRF (Homogeneous Time-Resolved Fluoresence) technology (cisbio international, France) detecting cortisol generated from cortisterone by human liver microsomes.	B	BAO_0000019	assay format	Homo sapiens	CHEMBL3559723	Liver	None	None	CHEMBL4235	11-beta-hydroxysteroid dehydrogenase 1	Homo sapiens	SINGLE PROTEIN	CHEMBL3638823	37	BindingDB Database		2013	None
CHEMBL3645524		0	446.52	1	5.56	BDBM107485	C[C@@H](c1ccc(-c2ccc(F)cc2)cc1)N1CC[C@](CCC(N)=O)(c2ccccc2)OC1=O	IC50	'='	13.4	nM	7.87		226894	UO_0000065	17.63	0.33	2.31	10.84	True	CHEMBL3705154	Biological Assay Example 4: The inhibition assay using 11β-HSD1.	B	BAO_0000357	single protein format	Homo sapiens	None	None	None	None	CHEMBL4235	11-beta-hydroxysteroid dehydrogenase 1	Homo sapiens	SINGLE PROTEIN	CHEMBL3638832	37	BindingDB Database		2013	None
CHEMBL3660135		0	484.60	1	5.66	BDBM108086	Cc1nc2ccc(-c3ccc([C@H](C)N4CC[C@](CC(C)(C)O)(c5ccccc5)OC4=O)cc3)cn2n1	IC50	'='	1.7	nM	8.77		228037	UO_0000065	18.10	0.33	3.11	10.97	False	CHEMBL3705551	Scintillation Proximity Assay: The inhibition of a microsomal preparation of 11β-HSD1 by compounds of the invention was measured essentially as previously described (K. Solly, S. S. Mundt, H. J. Zokian, G. J. Ding, A. Hermanowski-Vosatka, B. Strulovici, and W. Zheng, High-Throughput Screening of 11-Beta-Hydroxyseroid Dehydrogenase Type 1 in Scintillation Proximity Assay Format.	B	BAO_0000019	assay format	Homo sapiens	None	None	None	None	CHEMBL4235	11-beta-hydroxysteroid dehydrogenase 1	Homo sapiens	SINGLE PROTEIN	CHEMBL3639031	37	BindingDB Database		2013	None
CHEMBL1829759		0	451.51	1	6.20	BDBM50353405	C[C@@H](c1ccc(-c2ccc(F)cc2F)cc1)N1CC[C@](CCCO)(c2ccccc2)OC1=O	IC50	'='	0.72	nM	9.14		228047	UO_0000065	20.25	0.38	2.94	18.37	True	CHEMBL3705551	Scintillation Proximity Assay: The inhibition of a microsomal preparation of 11β-HSD1 by compounds of the invention was measured essentially as previously described (K. Solly, S. S. Mundt, H. J. Zokian, G. J. Ding, A. Hermanowski-Vosatka, B. Strulovici, and W. Zheng, High-Throughput Screening of 11-Beta-Hydroxyseroid Dehydrogenase Type 1 in Scintillation Proximity Assay Format.	B	BAO_0000019	assay format	Homo sapiens	None	None	None	None	CHEMBL4235	11-beta-hydroxysteroid dehydrogenase 1	Homo sapiens	SINGLE PROTEIN	CHEMBL3639031	37	BindingDB Database		2013	None
CHEMBL1800128		0	368.87	0	4.22	32	Cc1c(Cl)cccc1Oc1cccn2c(C34CCN(CC3)CC4)nnc12	IC50	'='	16060.0	nM	4.79			UO_0000065	13.00	0.25	0.57	11.24	False	CHEMBL1804458	Inhibition of human 11beta-HSD-1 expressed in HEK293 cells assessed as [3H]cortisol level by scintillation proximity assay	B	BAO_0000219	cell-based format	Homo sapiens	None	None	HEK293	None	CHEMBL4235	11-beta-hydroxysteroid dehydrogenase 1	Homo sapiens	SINGLE PROTEIN	CHEMBL1800042	1	Scientific Literature	Bioorg. Med. Chem. Lett.	2011	CHEMBL3307715
CHEMBL1800131		0	409.92	1	5.07	35	Cc1c(Cl)cccc1Oc1cccn2c(C34CC5CC(CC(O)(C5)C3)C4)nnc12	IC50	'='	64.0	nM	7.19			UO_0000065	17.55	0.34	2.12	12.06	False	CHEMBL1804458	Inhibition of human 11beta-HSD-1 expressed in HEK293 cells assessed as [3H]cortisol level by scintillation proximity assay	B	BAO_0000219	cell-based format	Homo sapiens	None	None	HEK293	None	CHEMBL4235	11-beta-hydroxysteroid dehydrogenase 1	Homo sapiens	SINGLE PROTEIN	CHEMBL1800042	1	Scientific Literature	Bioorg. Med. Chem. Lett.	2011	CHEMBL3307715
CHEMBL1800116		0	355.87	1	5.92	18	Cc1c(Cl)cccc1Oc1cccn2c(C3CCCCCC3)nnc12	IC50	'='	23.0	nM	7.64			UO_0000065	21.46	0.42	1.72	19.38	False	CHEMBL1804458	Inhibition of human 11beta-HSD-1 expressed in HEK293 cells assessed as [3H]cortisol level by scintillation proximity assay	B	BAO_0000219	cell-based format	Homo sapiens	None	None	HEK293	None	CHEMBL4235	11-beta-hydroxysteroid dehydrogenase 1	Homo sapiens	SINGLE PROTEIN	CHEMBL1800042	1	Scientific Literature	Bioorg. Med. Chem. Lett.	2011	CHEMBL3307715
CHEMBL3298988		0	659.73	2	4.68	22	CC(=O)O[C@H]1[C@@H](C)C[C@@]23O[C@@]12/C=C(\C)[C@@H](OC(=O)c1ccccc1)[C@H](OC(=O)c1cccnc1)[C@H]1[C@@H]([C@@H](OC(C)=O)[C@@H](C)C3=O)C1(C)C	Inhibition						Not Active						False	CHEMBL3299844	Inhibition of human 11beta-HSD1 expressed in HEK293 cells assessed as inhibition of [3H]cortisone to [3H]cortisol conversion by SPA	B	BAO_0000219	cell-based format	Homo sapiens	None	None	HEK293	None	CHEMBL4235	11-beta-hydroxysteroid dehydrogenase 1	Homo sapiens	SINGLE PROTEIN	CHEMBL3297672	1	Scientific Literature	J. Nat. Prod.	2014	CHEMBL3307715
CHEMBL1085367		0	291.35	0	3.39	12d	Cc1ccc(-n2nncc2CCC(=O)c2ccccc2)cc1	IC50	'='	588.0	nM	6.23			UO_0000065	21.39	0.39	2.84	13.04	False	CHEMBL1118158	Inhibition of human 11beta-HSD1 expressed in HEK293 cells by scintillation proximity assay	B	BAO_0000219	cell-based format	Homo sapiens	None	None	HEK293	None	CHEMBL4235	11-beta-hydroxysteroid dehydrogenase 1	Homo sapiens	SINGLE PROTEIN	CHEMBL1155502	1	Scientific Literature	Bioorg. Med. Chem. Lett.	2010	CHEMBL3307715
CHEMBL3219684		0	345.24	0	2.60	25	Cc1nnc([S+]([O-])CC(=O)c2ccc(Br)cc2)s1	IC50	'='	290.0	nM	6.54			UO_0000065	18.94	0.50	3.94	10.91	False	CHEMBL3222745	Inhibition of human 11beta-HSD1 expressed in HEK293 cells using [3H]-cortisone as substrate by scintillation proximity assay	B	BAO_0000219	cell-based format	Homo sapiens	None	None	HEK293	None	CHEMBL4235	11-beta-hydroxysteroid dehydrogenase 1	Homo sapiens	SINGLE PROTEIN	CHEMBL3217695	1	Scientific Literature	MedChemComm	2012	CHEMBL3307715
CHEMBL223506		0	451.35	0	3.89	9d	CCOC(=O)c1cccnc1N1C[C@H](C)N(C(=O)c2cc(Cl)c(N)c(Cl)c2)[C@H](C)C1	Ki	'='	19.0	nM	7.72			UO_0000065	17.11	0.35	3.83	8.70	False	CHEMBL912529	Inhibition of human 11beta-HSD1 expressed in Escherichia coli by SPA	B	BAO_0000019	assay format	Homo sapiens	None	None	None	None	CHEMBL4235	11-beta-hydroxysteroid dehydrogenase 1	Homo sapiens	SINGLE PROTEIN	CHEMBL1146162	1	Scientific Literature	Bioorg. Med. Chem. Lett.	2006	None
CHEMBL3220592		0	287.31	0	4.08	(R)-46	CC1(C)C(=O)N(c2ccc(F)cc2)[C@@H]1c1ccc(F)cc1	IC50	'>'	30000.0	nM				UO_0000065					False	CHEMBL3225153	Inhibition of human N-terminal 6-His tagged full length recombinant 11 beta HSD1 expressed in baculovirus assessed as conversion of cortisone to cortisol after 25 mins by HTRF assay	B	BAO_0000019	assay format	Homo sapiens	None	None	None	None	CHEMBL4235	11-beta-hydroxysteroid dehydrogenase 1	Homo sapiens	SINGLE PROTEIN	CHEMBL3217514	1	Scientific Literature	MedChemComm	2014	None
CHEMBL3220600		0	359.45	0	3.21	29	COc1ccccc1C1N(c2ccccc2S(C)(=O)=O)C(=O)C1(C)C	IC50	'='	13000.0	nM	4.89			UO_0000065	13.59	0.27	1.68	7.67	False	CHEMBL3225153	Inhibition of human N-terminal 6-His tagged full length recombinant 11 beta HSD1 expressed in baculovirus assessed as conversion of cortisone to cortisol after 25 mins by HTRF assay	B	BAO_0000019	assay format	Homo sapiens	None	None	None	None	CHEMBL4235	11-beta-hydroxysteroid dehydrogenase 1	Homo sapiens	SINGLE PROTEIN	CHEMBL3217514	1	Scientific Literature	MedChemComm	2014	None
CHEMBL3220616		0	233.31	0	2.85	12	CCC1N(c2ccc(OC)cc2)C(=O)C1(C)C	IC50	'='	6300.0	nM	5.20			UO_0000065	22.29	0.42	2.35	17.61	False	CHEMBL3225153	Inhibition of human N-terminal 6-His tagged full length recombinant 11 beta HSD1 expressed in baculovirus assessed as conversion of cortisone to cortisol after 25 mins by HTRF assay	B	BAO_0000019	assay format	Homo sapiens	None	None	None	None	CHEMBL4235	11-beta-hydroxysteroid dehydrogenase 1	Homo sapiens	SINGLE PROTEIN	CHEMBL3217514	1	Scientific Literature	MedChemComm	2014	None
CHEMBL3291339		0	296.41	0	3.83	13	CCn1c2c(c(=O)n1-c1ccccc1)[C@H]1CC[C@]2(C)C1(C)C	IC50	'='	9.0	nM	8.05			UO_0000065	27.14	0.50	4.22	29.88	False	CHEMBL3291633	Inhibition of full-length human 11betaHSD1 expressed in HEK293 cells assessed as cortisol level by competitive ELISA	B	BAO_0000219	cell-based format	Homo sapiens	None	None	HEK293	None	CHEMBL4235	11-beta-hydroxysteroid dehydrogenase 1	Homo sapiens	SINGLE PROTEIN	CHEMBL3286136	1	Scientific Literature	Bioorg. Med. Chem. Lett.	2014	CHEMBL3307715
CHEMBL3909618		0	384.48	0	2.39	BDBM186122	Cc1cnc(C2CCN(C(=O)OC3C4CC5CC3CC(C(N)=O)(C5)C4)C2)nc1	IC50	'='	2.99	nM	8.52		335662	UO_0000065	22.17	0.42	6.13	8.66	False	CHEMBL3887392	Scintillation Proximity Assay: Inhibition of microsomal preparations of 11.beta.-HSDl by compounds of the present invention, as described essentially previously (K. Solly, SS Mundt, HJ Zokian, GJ Ding, A. Hermanowski-Vosatka, B. Strulovici, and W. Zheng, High-Throughput Screening of 11-Beta-Hydroxyseroid Dehydrogenase Type 1 in Scintillation Proximity Assay Format. Assay Drug Dev Technol 3 (2005)…	B	BAO_0000219	cell-based format	Homo sapiens	None	None	CHO	None	CHEMBL4235	11-beta-hydroxysteroid dehydrogenase 1	Homo sapiens	SINGLE PROTEIN	CHEMBL3886302	37	BindingDB Database		2015	CHEMBL3308072
CHEMBL3891715		0	400.48	0	2.09	BDBM186127	COc1cnc(C2CCN(C(=O)OC3C4CC5CC3CC(C(N)=O)(C5)C4)C2)nc1	IC50	'>'	100.0	nM			335673	UO_0000065					False	CHEMBL3887392	Scintillation Proximity Assay: Inhibition of microsomal preparations of 11.beta.-HSDl by compounds of the present invention, as described essentially previously (K. Solly, SS Mundt, HJ Zokian, GJ Ding, A. Hermanowski-Vosatka, B. Strulovici, and W. Zheng, High-Throughput Screening of 11-Beta-Hydroxyseroid Dehydrogenase Type 1 in Scintillation Proximity Assay Format. Assay Drug Dev Technol 3 (2005)…	B	BAO_0000219	cell-based format	Homo sapiens	None	None	CHO	None	CHEMBL4235	11-beta-hydroxysteroid dehydrogenase 1	Homo sapiens	SINGLE PROTEIN	CHEMBL3886302	37	BindingDB Database		2015	CHEMBL3308072
CHEMBL3923242		0	398.51	0	2.70	BDBM186126	Cc1cc(C)nc(C2CCN(C(=O)OC3C4CC5CC3CC(C(N)=O)(C5)C4)C2)n1	IC50	'>'	100.0	nM			335671	UO_0000065					False	CHEMBL3887392	Scintillation Proximity Assay: Inhibition of microsomal preparations of 11.beta.-HSDl by compounds of the present invention, as described essentially previously (K. Solly, SS Mundt, HJ Zokian, GJ Ding, A. Hermanowski-Vosatka, B. Strulovici, and W. Zheng, High-Throughput Screening of 11-Beta-Hydroxyseroid Dehydrogenase Type 1 in Scintillation Proximity Assay Format. Assay Drug Dev Technol 3 (2005)…	B	BAO_0000219	cell-based format	Homo sapiens	None	None	CHO	None	CHEMBL4235	11-beta-hydroxysteroid dehydrogenase 1	Homo sapiens	SINGLE PROTEIN	CHEMBL3886302	37	BindingDB Database		2015	CHEMBL3308072
CHEMBL3976476		0	413.48	0	1.18	BDBM186130	NC(=O)c1cnc(C2CCN(C(=O)OC3C4CC5CC3CC(C(N)=O)(C5)C4)C2)nc1	IC50	'>'	100.0	nM			335677	UO_0000065					False	CHEMBL3887392	Scintillation Proximity Assay: Inhibition of microsomal preparations of 11.beta.-HSDl by compounds of the present invention, as described essentially previously (K. Solly, SS Mundt, HJ Zokian, GJ Ding, A. Hermanowski-Vosatka, B. Strulovici, and W. Zheng, High-Throughput Screening of 11-Beta-Hydroxyseroid Dehydrogenase Type 1 in Scintillation Proximity Assay Format. Assay Drug Dev Technol 3 (2005)…	B	BAO_0000219	cell-based format	Homo sapiens	None	None	CHO	None	CHEMBL4235	11-beta-hydroxysteroid dehydrogenase 1	Homo sapiens	SINGLE PROTEIN	CHEMBL3886302	37	BindingDB Database		2015	CHEMBL3308072
CHEMBL4114230		0	409.56	1	5.30	BDBM186133	O=C(OC1C2CC3CC(C2)CC1C3)N1CCC[C@@H]1c1nc(-c2ccncc2)cs1	IC50	'='	0.91	nM	9.04		335682	UO_0000065	22.07	0.43	3.74	16.34	False	CHEMBL3887392	Scintillation Proximity Assay: Inhibition of microsomal preparations of 11.beta.-HSDl by compounds of the present invention, as described essentially previously (K. Solly, SS Mundt, HJ Zokian, GJ Ding, A. Hermanowski-Vosatka, B. Strulovici, and W. Zheng, High-Throughput Screening of 11-Beta-Hydroxyseroid Dehydrogenase Type 1 in Scintillation Proximity Assay Format. Assay Drug Dev Technol 3 (2005)…	B	BAO_0000219	cell-based format	Homo sapiens	None	None	CHO	None	CHEMBL4235	11-beta-hydroxysteroid dehydrogenase 1	Homo sapiens	SINGLE PROTEIN	CHEMBL3886302	37	BindingDB Database		2015	CHEMBL3308072
CHEMBL3902308		0	438.45	0	3.10	BDBM186131	NC(=O)C12CC3CC(C1)C(OC(=O)N1CCC(c4nccc(C(F)(F)F)n4)C1)C(C3)C2	IC50	'>'	100.0	nM			335680	UO_0000065					False	CHEMBL3887392	Scintillation Proximity Assay: Inhibition of microsomal preparations of 11.beta.-HSDl by compounds of the present invention, as described essentially previously (K. Solly, SS Mundt, HJ Zokian, GJ Ding, A. Hermanowski-Vosatka, B. Strulovici, and W. Zheng, High-Throughput Screening of 11-Beta-Hydroxyseroid Dehydrogenase Type 1 in Scintillation Proximity Assay Format. Assay Drug Dev Technol 3 (2005)…	B	BAO_0000219	cell-based format	Homo sapiens	None	None	CHO	None	CHEMBL4235	11-beta-hydroxysteroid dehydrogenase 1	Homo sapiens	SINGLE PROTEIN	CHEMBL3886302	37	BindingDB Database		2015	CHEMBL3308072
CHEMBL4110044		0	472.97	0	3.06	BDBM186154	Cn1c(=O)n([C@H]2CCN(C(=O)O[C@H]3C4CC5CC3C[C@](C(N)=O)(C5)C4)C2)c2c(Cl)cccc21	IC50	'='	0.67	nM	9.17		335705	UO_0000065	19.40	0.38	6.11	9.21	False	CHEMBL3887392	Scintillation Proximity Assay: Inhibition of microsomal preparations of 11.beta.-HSDl by compounds of the present invention, as described essentially previously (K. Solly, SS Mundt, HJ Zokian, GJ Ding, A. Hermanowski-Vosatka, B. Strulovici, and W. Zheng, High-Throughput Screening of 11-Beta-Hydroxyseroid Dehydrogenase Type 1 in Scintillation Proximity Assay Format. Assay Drug Dev Technol 3 (2005)…	B	BAO_0000219	cell-based format	Homo sapiens	None	None	CHO	None	CHEMBL4235	11-beta-hydroxysteroid dehydrogenase 1	Homo sapiens	SINGLE PROTEIN	CHEMBL3886302	37	BindingDB Database		2015	CHEMBL3308072
CHEMBL4109384		0	404.90	0	2.74	BDBM186108	NC(=O)[C@]12CC3CC(C1)[C@@H](OC(=O)N1CCC(c4ncc(Cl)cn4)C1)C(C3)C2	IC50	'='	1.12	nM	8.95		335642	UO_0000065	22.11	0.44	6.21	9.10	False	CHEMBL3887392	Scintillation Proximity Assay: Inhibition of microsomal preparations of 11.beta.-HSDl by compounds of the present invention, as described essentially previously (K. Solly, SS Mundt, HJ Zokian, GJ Ding, A. Hermanowski-Vosatka, B. Strulovici, and W. Zheng, High-Throughput Screening of 11-Beta-Hydroxyseroid Dehydrogenase Type 1 in Scintillation Proximity Assay Format. Assay Drug Dev Technol 3 (2005)…	B	BAO_0000219	cell-based format	Homo sapiens	None	None	CHO	None	CHEMBL4235	11-beta-hydroxysteroid dehydrogenase 1	Homo sapiens	SINGLE PROTEIN	CHEMBL3886302	37	BindingDB Database		2015	CHEMBL3308072
CHEMBL3926898		0	404.90	0	2.74	BDBM186163	NC(=O)C12CC3CC(C1)C(OC(=O)N1CCC(c4ncc(Cl)cn4)C1)C(C3)C2	IC50	'='	1.91	nM	8.72		335644	UO_0000065	21.53	0.43	5.98	8.86	False	CHEMBL3887392	Scintillation Proximity Assay: Inhibition of microsomal preparations of 11.beta.-HSDl by compounds of the present invention, as described essentially previously (K. Solly, SS Mundt, HJ Zokian, GJ Ding, A. Hermanowski-Vosatka, B. Strulovici, and W. Zheng, High-Throughput Screening of 11-Beta-Hydroxyseroid Dehydrogenase Type 1 in Scintillation Proximity Assay Format. Assay Drug Dev Technol 3 (2005)…	B	BAO_0000219	cell-based format	Homo sapiens	None	None	CHO	None	CHEMBL4235	11-beta-hydroxysteroid dehydrogenase 1	Homo sapiens	SINGLE PROTEIN	CHEMBL3886302	37	BindingDB Database		2015	CHEMBL3308072
CHEMBL3900692		0	384.48	0	2.39	BDBM186121	Cc1ccnc(C2CCN(C(=O)OC3C4CC5CC3CC(C(N)=O)(C5)C4)C2)n1	IC50	'='	3.34	nM	8.48		335660	UO_0000065	22.05	0.41	6.09	8.61	False	CHEMBL3887392	Scintillation Proximity Assay: Inhibition of microsomal preparations of 11.beta.-HSDl by compounds of the present invention, as described essentially previously (K. Solly, SS Mundt, HJ Zokian, GJ Ding, A. Hermanowski-Vosatka, B. Strulovici, and W. Zheng, High-Throughput Screening of 11-Beta-Hydroxyseroid Dehydrogenase Type 1 in Scintillation Proximity Assay Format. Assay Drug Dev Technol 3 (2005)…	B	BAO_0000219	cell-based format	Homo sapiens	None	None	CHO	None	CHEMBL4235	11-beta-hydroxysteroid dehydrogenase 1	Homo sapiens	SINGLE PROTEIN	CHEMBL3886302	37	BindingDB Database		2015	CHEMBL3308072
CHEMBL3900692		0	384.48	0	2.39	BDBM186121	Cc1ccnc(C2CCN(C(=O)OC3C4CC5CC3CC(C(N)=O)(C5)C4)C2)n1	IC50	'>'	100.0	nM			335661	UO_0000065					False	CHEMBL3887392	Scintillation Proximity Assay: Inhibition of microsomal preparations of 11.beta.-HSDl by compounds of the present invention, as described essentially previously (K. Solly, SS Mundt, HJ Zokian, GJ Ding, A. Hermanowski-Vosatka, B. Strulovici, and W. Zheng, High-Throughput Screening of 11-Beta-Hydroxyseroid Dehydrogenase Type 1 in Scintillation Proximity Assay Format. Assay Drug Dev Technol 3 (2005)…	B	BAO_0000219	cell-based format	Homo sapiens	None	None	CHO	None	CHEMBL4235	11-beta-hydroxysteroid dehydrogenase 1	Homo sapiens	SINGLE PROTEIN	CHEMBL3886302	37	BindingDB Database		2015	CHEMBL3308072
CHEMBL4112344		0	453.46	0	3.37	BDBM186087	NC(=O)[C@]12CC3CC(C1)[C@@H](OC(=O)N1CC[C@@H](Oc4ccc(C(F)(F)F)cn4)C1)C(C3)C2	IC50	'='	0.99	nM	9.00		335626	UO_0000065	19.86	0.38	5.63	9.50	False	CHEMBL3887392	Scintillation Proximity Assay: Inhibition of microsomal preparations of 11.beta.-HSDl by compounds of the present invention, as described essentially previously (K. Solly, SS Mundt, HJ Zokian, GJ Ding, A. Hermanowski-Vosatka, B. Strulovici, and W. Zheng, High-Throughput Screening of 11-Beta-Hydroxyseroid Dehydrogenase Type 1 in Scintillation Proximity Assay Format. Assay Drug Dev Technol 3 (2005)…	B	BAO_0000219	cell-based format	Homo sapiens	None	None	CHO	None	CHEMBL4235	11-beta-hydroxysteroid dehydrogenase 1	Homo sapiens	SINGLE PROTEIN	CHEMBL3886302	37	BindingDB Database		2015	CHEMBL3308072
CHEMBL3980133		0	470.96	0	4.34	BDBM186102	NC(=O)C12CC3CC(C1)C(OC(=O)N1CCCC1c1nnc(-c4ccc(Cl)cc4)o1)C(C3)C2	IC50	'='	100.0	nM	7.00		335635	UO_0000065	14.86	0.29	2.66	6.28	False	CHEMBL3887392	Scintillation Proximity Assay: Inhibition of microsomal preparations of 11.beta.-HSDl by compounds of the present invention, as described essentially previously (K. Solly, SS Mundt, HJ Zokian, GJ Ding, A. Hermanowski-Vosatka, B. Strulovici, and W. Zheng, High-Throughput Screening of 11-Beta-Hydroxyseroid Dehydrogenase Type 1 in Scintillation Proximity Assay Format. Assay Drug Dev Technol 3 (2005)…	B	BAO_0000219	cell-based format	Homo sapiens	None	None	CHO	None	CHEMBL4235	11-beta-hydroxysteroid dehydrogenase 1	Homo sapiens	SINGLE PROTEIN	CHEMBL3886302	37	BindingDB Database		2015	CHEMBL3308072
CHEMBL3681931		0	410.52	0	3.60	BDBM142001	CC1(CO)Cc2nnc(C3(c4ccc(-c5cccnc5)c(F)c4)CC3)n2CCS1	IC50	'='	0.3	nM	9.52		277714	UO_0000065	23.20	0.45	5.92	14.92	False	CHEMBL3705605	Enzyme Inhibition Assay: A reaction was performed on a 384-well plate (Greiner Bio One) using a reaction volume of 24 µL, and all the samples were diluted with an assay buffer (50 mM tris buffer, pH 7.4, 10% glycerol). 0.8 mM NADPH, 6 mM glucose 6-phosphate, 0.35 units/mL glucose 6-phosphate dehydrogenase (Sigma Chemical), and 3 mM magnesium chloride and a microsome fraction as an enzyme source w…	B	BAO_0000019	assay format	Homo sapiens	None	None	None	None	CHEMBL4235	11-beta-hydroxysteroid dehydrogenase 1	Homo sapiens	SINGLE PROTEIN	CHEMBL3638650	37	BindingDB Database		2015	None
CHEMBL4110825		0	374.44	0	1.98	BDBM186105	Cc1noc(C2CCN(C(=O)O[C@H]3C4CC5CC3C[C@](C(N)=O)(C5)C4)C2)n1	IC50	'='	17.62	nM	7.75		335638	UO_0000065	20.71	0.39	5.77	6.95	False	CHEMBL3887392	Scintillation Proximity Assay: Inhibition of microsomal preparations of 11.beta.-HSDl by compounds of the present invention, as described essentially previously (K. Solly, SS Mundt, HJ Zokian, GJ Ding, A. Hermanowski-Vosatka, B. Strulovici, and W. Zheng, High-Throughput Screening of 11-Beta-Hydroxyseroid Dehydrogenase Type 1 in Scintillation Proximity Assay Format. Assay Drug Dev Technol 3 (2005)…	B	BAO_0000219	cell-based format	Homo sapiens	None	None	CHO	None	CHEMBL4235	11-beta-hydroxysteroid dehydrogenase 1	Homo sapiens	SINGLE PROTEIN	CHEMBL3886302	37	BindingDB Database		2015	CHEMBL3308072
CHEMBL3681934		0	463.61	0	3.16	BDBM142004	CN(C)C(=O)c1ccc(-c2ccc(C3(c4nnc5n4CCSC(C)(CO)C5)CC3)cc2)nc1	IC50	'='	5.4	nM	8.27		277717	UO_0000065	17.83	0.34	5.11	9.83	False	CHEMBL3705605	Enzyme Inhibition Assay: A reaction was performed on a 384-well plate (Greiner Bio One) using a reaction volume of 24 µL, and all the samples were diluted with an assay buffer (50 mM tris buffer, pH 7.4, 10% glycerol). 0.8 mM NADPH, 6 mM glucose 6-phosphate, 0.35 units/mL glucose 6-phosphate dehydrogenase (Sigma Chemical), and 3 mM magnesium chloride and a microsome fraction as an enzyme source w…	B	BAO_0000019	assay format	Homo sapiens	None	None	None	None	CHEMBL4235	11-beta-hydroxysteroid dehydrogenase 1	Homo sapiens	SINGLE PROTEIN	CHEMBL3638650	37	BindingDB Database		2015	None
CHEMBL3318974		0	369.85	0	4.02	9b	Clc1ccc(C2(c3nnc4c(OC5CCOCC5)cccn34)CC2)cc1	IC50	'='	65.0	nM	7.19			UO_0000065	19.43	0.38	3.17	14.77	False	CHEMBL3364416	Inhibition of human recombinant 11beta-HSD-1 expressed in HEK293 EBNA cells using [3H]-cortisone and NADPH by scintillation proximity assay	B	BAO_0000219	cell-based format	Homo sapiens	None	None	HEK293-EBNA	None	CHEMBL4235	11-beta-hydroxysteroid dehydrogenase 1	Homo sapiens	SINGLE PROTEIN	CHEMBL3351978	1	Scientific Literature	ACS Med. Chem. Lett.	2014	CHEMBL3833702
CHEMBL3318979		0	311.82	0	4.59	9g	CC(C)c1cccn2c(C3(c4ccc(Cl)cc4)CC3)nnc12	IC50	'='	0.61	nM	9.21			UO_0000065	29.55	0.57	4.62	30.52	False	CHEMBL3364416	Inhibition of human recombinant 11beta-HSD-1 expressed in HEK293 EBNA cells using [3H]-cortisone and NADPH by scintillation proximity assay	B	BAO_0000219	cell-based format	Homo sapiens	None	None	HEK293-EBNA	None	CHEMBL4235	11-beta-hydroxysteroid dehydrogenase 1	Homo sapiens	SINGLE PROTEIN	CHEMBL3351978	1	Scientific Literature	ACS Med. Chem. Lett.	2014	CHEMBL3833702
CHEMBL3422264		0	378.55	0	3.58	1, Hupehenol A	CO[C@@H]1CC(=O)[C@]2(C)[C@@H]1[C@H](O)C[C@@H]1[C@@]3(C)CC[C@H](O)C(C)(C)[C@@H]3CC[C@]12C	IC50	'='	194.5	nM	6.71			UO_0000065	17.73	0.34	3.13	10.05	False	CHEMBL3424219	Inhibition of human 11beta-HSD1 overexpressed in microsomal fraction of HEK293 cells assessed as formation of [3H]-cortisol from [3H]-cortisone by scintillation proximity assay in presence of NADPH	B	BAO_0000219	cell-based format	Homo sapiens	None	None	HEK293	None	CHEMBL4235	11-beta-hydroxysteroid dehydrogenase 1	Homo sapiens	SINGLE PROTEIN	CHEMBL3421600	1	Scientific Literature	J. Nat. Prod.	2015	CHEMBL3307715
CHEMBL3401660		0	456.59	0	4.01	3	N#Cc1ccc(C2CCN(c3cccc(C(=O)N[C@H]4C5CC6CC4C[C@](O)(C6)C5)n3)CC2)cc1	IC50	'='	6.8	nM	8.17			UO_0000065	17.89	0.33	4.16	9.15	False	CHEMBL3404741	Inhibition of human 11beta-HSD1 using microsomal fraction and NADPH assessed as conversion of cortisone to cortisol by biochemical enzyme assay	B	BAO_0000019	assay format	Homo sapiens	None	None	None	None	CHEMBL4235	11-beta-hydroxysteroid dehydrogenase 1	Homo sapiens	SINGLE PROTEIN	CHEMBL3399978	1	Scientific Literature	Bioorg. Med. Chem. Lett.	2015	None
CHEMBL3401662		0	456.59	0	4.01	5	N#Cc1ccc(N2CCC(c3cccc(C(=O)N[C@H]4C5CC6CC4C[C@](O)(C6)C5)n3)CC2)cc1	IC50	'='	2.2	nM	8.66			UO_0000065	18.96	0.35	4.65	9.70	False	CHEMBL3404741	Inhibition of human 11beta-HSD1 using microsomal fraction and NADPH assessed as conversion of cortisone to cortisol by biochemical enzyme assay	B	BAO_0000019	assay format	Homo sapiens	None	None	None	None	CHEMBL4235	11-beta-hydroxysteroid dehydrogenase 1	Homo sapiens	SINGLE PROTEIN	CHEMBL3399978	1	Scientific Literature	Bioorg. Med. Chem. Lett.	2015	None
CHEMBL3220543		0	427.57	0	3.27	54, AZD6925	CSc1nc(N2C[C@H]3[C@@H](C2)[C@@H]3C(=O)O)ccc1C(=O)NC12CC3CC(CC(C3)C1)C2	IC50	'='	6.0	nM	8.22			UO_0000065	19.23	0.37	4.95	9.96	False	CHEMBL3294022	Inhibition of N-terminal His-tagged full length human 11beta-HSD1 assessed as inhibition of cortisone to cortisol conversion preincubated for 25 mins measured after 2 hrs by HTRF assay	B	BAO_0000357	single protein format	Homo sapiens	None	None	None	None	CHEMBL4235	11-beta-hydroxysteroid dehydrogenase 1	Homo sapiens	SINGLE PROTEIN	CHEMBL3286258	1	Scientific Literature	J. Med. Chem.	2014	None
CHEMBL1085107		0	266.41	0	2.81	17, AMG-221, BVT-83370	CC(C)[C@]1(C)SC(N[C@H]2C[C@@H]3CC[C@H]2C3)=NC1=O	IC50	'='	0.000975	ug.mL-1				UO_0000274					False	CHEMBL3294291	Inhibition of adipose tissue-derived 11beta-HSD1 (unknown origin)	B	BAO_0000357	single protein format	Homo sapiens	None	None	None	None	CHEMBL4235	11-beta-hydroxysteroid dehydrogenase 1	Homo sapiens	SINGLE PROTEIN	CHEMBL3286258	1	Scientific Literature	J. Med. Chem.	2014	None
[truncated: 4,847 more rows]
