# Supplementary material for: PyRMD Studio: A Unified Suite for Next-Generation, AI-Powered Virtual Screening
Source: J Chem Inf Model. 2026 May 19;66(11):6197–203. doi: 10.1021/acs.jcim.6c00648 (PMC13250901; doi:10.1021/acs.jcim.6c00648)
Supplement: Supplementary file 1 [file ci6c00648_si_001.zip › DATA/dpp4_chembl.csv]

Molecule ChEMBL ID	Molecule Name	Molecule Max Phase	Molecular Weight	#RO5 Violations	AlogP	Compound Key	Smiles	Standard Type	Standard Relation	Standard Value	Standard Units	pChEMBL Value	Data Validity Comment	Comment	Uo Units	Ligand Efficiency BEI	Ligand Efficiency LE	Ligand Efficiency LLE	Ligand Efficiency SEI	Potential Duplicate	Assay ChEMBL ID	Assay Description	Assay Type	BAO Format ID	BAO Label	Assay Organism	Assay Tissue ChEMBL ID	Assay Tissue Name	Assay Cell Type	Assay Subcellular Fraction	Target ChEMBL ID	Target Name	Target Organism	Target Type	Document ChEMBL ID	Source ID	Source Description	Document Journal	Document Year	Cell ChEMBL ID
CHEMBL242985		0	235.33	0	1.28	7	CCC[C@@H]1CN[C@H](C(=O)N2CCC[C@H]2C#N)C1	IC50	'='	3.4	nM	8.47			UO_0000065	35.99	0.68	7.19	15.09	True	CHEMBL892415	Inhibition of human DPP4	B	BAO_0000357	single protein format	Homo sapiens	None	None	None	None	CHEMBL284	Dipeptidyl peptidase IV	Homo sapiens	SINGLE PROTEIN	CHEMBL1147187	1	Scientific Literature	Bioorg. Med. Chem.	2007	None
CHEMBL245069		0	233.31	0	1.06	6	C=CC[C@@H]1CN[C@H](C(=O)N2CCC[C@H]2C#N)C1	IC50	'='	3.5	nM	8.46			UO_0000065	36.24	0.68	7.40	15.06	True	CHEMBL892415	Inhibition of human DPP4	B	BAO_0000357	single protein format	Homo sapiens	None	None	None	None	CHEMBL284	Dipeptidyl peptidase IV	Homo sapiens	SINGLE PROTEIN	CHEMBL1147187	1	Scientific Literature	Bioorg. Med. Chem.	2007	None
CHEMBL393498		0	292.38	0	0.35	19	CCN(CC)C(=O)[C@@H]1CN[C@H](C(=O)N2CCC[C@H]2C#N)C1	IC50	'='	6.0	nM	8.22			UO_0000065	28.12	0.53	7.87	10.76	False	CHEMBL892415	Inhibition of human DPP4	B	BAO_0000357	single protein format	Homo sapiens	None	None	None	None	CHEMBL284	Dipeptidyl peptidase IV	Homo sapiens	SINGLE PROTEIN	CHEMBL1147187	1	Scientific Literature	Bioorg. Med. Chem.	2007	None
CHEMBL233136		0	390.46	0	2.06	13c	Cc1nnc(C(=O)[C@@H]2C[C@H](F)CN2C(=O)CNC23CC4CC(CC(C4)C2)C3)o1	IC50	'='	53.0	nM	7.28			UO_0000065	18.63	0.35	5.22	8.24	False	CHEMBL895494	Inhibition of human DPP4	B	BAO_0000357	single protein format	Homo sapiens	None	None	None	None	CHEMBL284	Dipeptidyl peptidase IV	Homo sapiens	SINGLE PROTEIN	CHEMBL1149548	1	Scientific Literature	Bioorg. Med. Chem. Lett.	2007	None
CHEMBL249826		0	338.41	0	1.26	12	N[C@H]1CN(C(=O)c2cnc3ccccc3c2)C[C@H]1C(=O)N1CCCC1	IC50	'='	49.0	nM	7.31			UO_0000065	21.60	0.40	6.05	9.19	False	CHEMBL943037	Inhibition of human DPP4	B	BAO_0000357	single protein format	Homo sapiens	None	None	None	None	CHEMBL284	Dipeptidyl peptidase IV	Homo sapiens	SINGLE PROTEIN	CHEMBL1140588	1	Scientific Literature	Bioorg. Med. Chem. Lett.	2007	None
CHEMBL248793		0	378.48	0	1.36	26	Cn1nccc1-c1ccc(CN2C[C@H](N)[C@H](C(=O)N3CCC[C@H]3C#N)C2)cc1	IC50	'='	3.3	nM	8.48			UO_0000065	22.41	0.41	7.12	9.30	False	CHEMBL943037	Inhibition of human DPP4	B	BAO_0000357	single protein format	Homo sapiens	None	None	None	None	CHEMBL284	Dipeptidyl peptidase IV	Homo sapiens	SINGLE PROTEIN	CHEMBL1140588	1	Scientific Literature	Bioorg. Med. Chem. Lett.	2007	None
CHEMBL244009		0	373.45	0	2.15	21	CCOc1cc(O)cc(OCC)c1[C@@H]1CN[C@H](C(=O)N2CCC[C@H]2C#N)C1	IC50	'='	22.0	nM	7.66			UO_0000065	20.50	0.39	5.51	8.08	False	CHEMBL892394	Inhibition of human DPP4	B	BAO_0000357	single protein format	Homo sapiens	None	None	None	None	CHEMBL284	Dipeptidyl peptidase IV	Homo sapiens	SINGLE PROTEIN	CHEMBL1147184	1	Scientific Literature	Bioorg. Med. Chem.	2007	None
CHEMBL1209765		0	365.27	0	3.32	34	CCN(C)c1nc2nc(C)c(CN)c(-c3ccc(Cl)cc3Cl)n2n1	Ki	'='	50.0	nM	7.30			UO_0000065	19.99	0.42	3.98	10.09	False	CHEMBL1211741	Inhibition of human DPP4	B	BAO_0000357	single protein format	Homo sapiens	None	None	None	None	CHEMBL284	Dipeptidyl peptidase IV	Homo sapiens	SINGLE PROTEIN	CHEMBL1208739	1	Scientific Literature	Bioorg. Med. Chem. Lett.	2010	None
CHEMBL1209766		0	395.29	0	2.95	35	COCCN(C)c1nc2nc(C)c(CN)c(-c3ccc(Cl)cc3Cl)n2n1	Ki	'='	18.0	nM	7.75			UO_0000065	19.59	0.41	4.79	9.49	False	CHEMBL1211741	Inhibition of human DPP4	B	BAO_0000357	single protein format	Homo sapiens	None	None	None	None	CHEMBL284	Dipeptidyl peptidase IV	Homo sapiens	SINGLE PROTEIN	CHEMBL1208739	1	Scientific Literature	Bioorg. Med. Chem. Lett.	2010	None
CHEMBL1209849		0	409.35	0	3.42	38	Cc1nc2nc(N3CCSCC3)nn2c(-c2ccc(Cl)cc2Cl)c1CN	Ki	'='	29.0	nM	7.54			UO_0000065	18.41	0.40	4.12	10.42	False	CHEMBL1211741	Inhibition of human DPP4	B	BAO_0000357	single protein format	Homo sapiens	None	None	None	None	CHEMBL284	Dipeptidyl peptidase IV	Homo sapiens	SINGLE PROTEIN	CHEMBL1208739	1	Scientific Literature	Bioorg. Med. Chem. Lett.	2010	None
CHEMBL233337		0	408.45	0	2.36	13d	Cc1nnc(C(=O)[C@@H]2CC(F)(F)CN2C(=O)CNC23CC4CC(CC(C4)C2)C3)o1	IC50	'='	680.0	nM	6.17			UO_0000065	15.10	0.29	3.81	6.98	False	CHEMBL895494	Inhibition of human DPP4	B	BAO_0000357	single protein format	Homo sapiens	None	None	None	None	CHEMBL284	Dipeptidyl peptidase IV	Homo sapiens	SINGLE PROTEIN	CHEMBL1149548	1	Scientific Literature	Bioorg. Med. Chem. Lett.	2007	None
CHEMBL391929		0	370.43	0	0.85	10b	CC(C)(CO)NCC(=O)N1C[C@@H](F)C[C@H]1C(=O)c1noc(C(C)(C)C)n1	IC50	'='	67.0	nM	7.17			UO_0000065	19.37	0.38	6.32	6.61	False	CHEMBL895494	Inhibition of human DPP4	B	BAO_0000357	single protein format	Homo sapiens	None	None	None	None	CHEMBL284	Dipeptidyl peptidase IV	Homo sapiens	SINGLE PROTEIN	CHEMBL1149548	1	Scientific Literature	Bioorg. Med. Chem. Lett.	2007	None
CHEMBL392552		0	354.43	0	1.88	10f	CC(C)(C)NCC(=O)N1C[C@@H](F)C[C@H]1C(=O)c1noc(C(C)(C)C)n1	IC50	'='	63.0	nM	7.20			UO_0000065	20.32	0.39	5.32	8.15	False	CHEMBL895494	Inhibition of human DPP4	B	BAO_0000357	single protein format	Homo sapiens	None	None	None	None	CHEMBL284	Dipeptidyl peptidase IV	Homo sapiens	SINGLE PROTEIN	CHEMBL1149548	1	Scientific Literature	Bioorg. Med. Chem. Lett.	2007	None
CHEMBL329171		0	199.30	0	0.07	9.6	NCCCC(N)C(=O)N1CCCCC1	IC50	'>'	500000.0	nM		Outside typical range		UO_0000065					False	CHEMBL664534	Inhibitory activity against Dipeptidylpeptidase IV (DPP IV)	B	BAO_0000357	single protein format	None	None	None	None	None	CHEMBL284	Dipeptidyl peptidase IV	Homo sapiens	SINGLE PROTEIN	CHEMBL1144883	1	Scientific Literature	J. Med. Chem.	2003	None
CHEMBL89026		0	265.31	0	3.03	26	Cc1cccc(N2C(=O)Cc3ccccc3C2=O)c1C	IC50	'>'	100.0	ug.mL-1		Outside typical range		UO_0000274					False	CHEMBL664528	Inhibitory activity against dipeptidyl peptidase IV (DPP- IV)	B	BAO_0000357	single protein format	None	None	None	None	None	CHEMBL284	Dipeptidyl peptidase IV	Homo sapiens	SINGLE PROTEIN	CHEMBL1131596	1	Scientific Literature	J. Med. Chem.	1998	None
CHEMBL317944		0	208.26	0	-0.10	1.6	NC(Cc1c[nH]cn1)C(=O)N1CCCC1	Selectivity index	'='	20.0										False	CHEMBL665780	Selectivity index of compound was determined as value for DPP IV divided by value for DPP II	B	BAO_0000357	single protein format	None	None	None	None	None	CHEMBL284	Dipeptidyl peptidase IV	Homo sapiens	SINGLE PROTEIN	CHEMBL1144883	1	Scientific Literature	J. Med. Chem.	2003	None
CHEMBL470428		0	175.15	0	1.61	5a	NCCc1cc(F)c(F)cc1F	IC50	'>'	30000.0	nM				UO_0000065					False	CHEMBL975310	Inhibition of human DPP4	B	BAO_0000357	single protein format	Homo sapiens	None	None	None	None	CHEMBL284	Dipeptidyl peptidase IV	Homo sapiens	SINGLE PROTEIN	CHEMBL1153974	1	Scientific Literature	Bioorg. Med. Chem. Lett.	2009	None
CHEMBL450091		0	231.26	0	3.02	5e	CC(C)(C)[C@H](N)Cc1cc(F)c(F)cc1F	IC50	'='	25900.0	nM	4.59			UO_0000065	19.83	0.39	1.57	17.63	False	CHEMBL975310	Inhibition of human DPP4	B	BAO_0000357	single protein format	Homo sapiens	None	None	None	None	CHEMBL284	Dipeptidyl peptidase IV	Homo sapiens	SINGLE PROTEIN	CHEMBL1153974	1	Scientific Literature	Bioorg. Med. Chem. Lett.	2009	None
CHEMBL1082654		0	341.88	0	1.68	10c	CCO[C@@H]1C[C@@H]2C[C@H](NCC(=O)N3CCC[C@H]3C#N)C[C@@H]2C1.Cl	IC50	'='	59.0	nM	7.23			UO_0000065	23.67	0.45	5.55	11.06	False	CHEMBL1120123	Inhibition of DPP4 by chemical luminescent assay	B	BAO_0000357	single protein format	None	None	None	None	None	CHEMBL284	Dipeptidyl peptidase IV	Homo sapiens	SINGLE PROTEIN	CHEMBL1158615	1	Scientific Literature	Bioorg. Med. Chem. Lett.	2010	None
CHEMBL1082345		0	432.95	0	2.90	10h	Cl.N#C[C@@H]1CCCN1C(=O)CN[C@H]1C[C@H]2C[C@@H](OC(=O)Nc3ccccc3)C[C@H]2C1	IC50	'='	121.0	nM	6.92			UO_0000065	17.45	0.33	4.02	7.32	False	CHEMBL1120123	Inhibition of DPP4 by chemical luminescent assay	B	BAO_0000357	single protein format	None	None	None	None	None	CHEMBL284	Dipeptidyl peptidase IV	Homo sapiens	SINGLE PROTEIN	CHEMBL1158615	1	Scientific Literature	Bioorg. Med. Chem. Lett.	2010	None
CHEMBL172730		0	407.51	0	4.02	8g	N[C@H](C(=O)N1CCCC1)[C@H]1CC[C@@H](OC(=O)Nc2ccccc2-c2ccccc2)C1	IC50	'='	3900.0	nM	5.41			UO_0000065	13.27	0.25	1.39	6.39	False	CHEMBL664928	Inhibitory activity against human recombinant Dipeptidylpeptidase IV	B	BAO_0000357	single protein format	None	None	None	None	None	CHEMBL284	Dipeptidyl peptidase IV	Homo sapiens	SINGLE PROTEIN	CHEMBL1148427	1	Scientific Literature	Bioorg. Med. Chem. Lett.	2004	None
CHEMBL423148		0	457.29	1	5.33	13	C[C@H](N)C(=O)N1CCCCC1P(=O)(Oc1ccc(Cl)cc1)Oc1ccc(Cl)cc1	K obs / 1	'='	1300.0	M-1 s-1									False	CHEMBL666471	The second order inhibition rate constant was measured against human placenta dipeptidylpeptidase 4	B	BAO_0000019	assay format	None	None	None	None	None	CHEMBL284	Dipeptidyl peptidase IV	Homo sapiens	SINGLE PROTEIN	CHEMBL1127410	1	Scientific Literature	J. Med. Chem.	1994	None
CHEMBL470476		0	225.27	0	0.59	12n	N#C[C@@H]1C[C@H](F)CN1C(=O)CNC1CCC1	IC50	'='	3.1	nM	8.51			UO_0000065	37.77	0.73	7.92	15.16	False	CHEMBL985439	Inhibition of DPP4 in human plasma by fluorescence assay	B	BAO_0000366	cell-free format	Homo sapiens	CHEMBL3559721	Plasma	None	None	CHEMBL284	Dipeptidyl peptidase IV	Homo sapiens	SINGLE PROTEIN	CHEMBL1157135	1	Scientific Literature	Bioorg. Med. Chem.	2008	None
CHEMBL540888		0	551.89	1	3.94	45b, diasteromer	Cl.N[C@@H](CC(=O)N1CCn2c(nnc2C(F)(F)F)C1Cc1ccccc1F)Cc1cc(F)c(F)cc1F	IC50	'='	0.46	nM	9.34			UO_0000065	18.12	0.35	5.40	12.12	False	CHEMBL944056	Inhibition of DPP4	B	BAO_0000357	single protein format	None	None	None	None	None	CHEMBL284	Dipeptidyl peptidase IV	Homo sapiens	SINGLE PROTEIN	CHEMBL1140747	1	Scientific Literature	J. Med. Chem.	2008	None
CHEMBL556606		0	471.83	0	2.97	38a, diasteromer	CCC1c2nnc(C(F)(F)F)n2CCN1C(=O)C[C@H](N)Cc1cc(F)c(F)cc1F.Cl	IC50	'='	5.0	nM	8.30			UO_0000065	19.07	0.38	5.33	10.77	False	CHEMBL944056	Inhibition of DPP4	B	BAO_0000357	single protein format	None	None	None	None	None	CHEMBL284	Dipeptidyl peptidase IV	Homo sapiens	SINGLE PROTEIN	CHEMBL1140747	1	Scientific Literature	J. Med. Chem.	2008	None
CHEMBL536088		0	471.83	0	2.75	36	CC1(C)c2nnc(C(F)(F)F)n2CCN1C(=O)C[C@H](N)Cc1cc(F)c(F)cc1F.Cl	IC50	'='	175.0	nM	6.76			UO_0000065	15.52	0.31	4.01	8.77	False	CHEMBL944056	Inhibition of DPP4	B	BAO_0000357	single protein format	None	None	None	None	None	CHEMBL284	Dipeptidyl peptidase IV	Homo sapiens	SINGLE PROTEIN	CHEMBL1140747	1	Scientific Literature	J. Med. Chem.	2008	None
CHEMBL539077		0	443.78	0	2.02	1	Cl.N[C@@H](CC(=O)N1CCn2c(nnc2C(F)(F)F)C1)Cc1cc(F)c(F)cc1F	IC50	'='	18.0	nM	7.75			UO_0000065	19.01	0.38	5.72	10.05	False	CHEMBL944056	Inhibition of DPP4	B	BAO_0000357	single protein format	None	None	None	None	None	CHEMBL284	Dipeptidyl peptidase IV	Homo sapiens	SINGLE PROTEIN	CHEMBL1140747	1	Scientific Literature	J. Med. Chem.	2008	None
CHEMBL376862		0	398.39	0	3.41	41	N[C@H]1CN(c2cc(-c3ccccc3)ncn2)C(=O)C[C@@H]1c1cc(F)c(F)cc1F	Ki	'='	6.1	nM	8.21			UO_0000065	20.62	0.39	4.80	11.39	False	CHEMBL914338	Inhibition of human DPP4	B	BAO_0000357	single protein format	Homo sapiens	None	None	None	None	CHEMBL284	Dipeptidyl peptidase IV	Homo sapiens	SINGLE PROTEIN	CHEMBL1143002	1	Scientific Literature	J. Med. Chem.	2007	None
CHEMBL475586		0	406.44	0	0.94	16	O=C([C@@H]1C[C@H](N2CCN(c3nc4cccnc4o3)CC2)CN1)N1CCC(F)(F)C1	IC50	'='	5.2	nM	8.28			UO_0000065	20.38	0.39	7.34	10.66	False	CHEMBL1022016	Inhibition of human recombinant DPP4	B	BAO_0000357	single protein format	Homo sapiens	None	None	None	None	CHEMBL284	Dipeptidyl peptidase IV	Homo sapiens	SINGLE PROTEIN	CHEMBL1138584	1	Scientific Literature	Bioorg. Med. Chem. Lett.	2009	None
CHEMBL488810		0	505.42	1	4.07	10i	CC(C)(CNC(=O)C(c1ccc(Cl)cc1)c1ccc(Cl)cc1)NCC(=O)N1C[C@@H](F)C[C@H]1C#N	IC50	'='	109.0	nM	6.96			UO_0000065	13.78	0.28	2.89	8.17	False	CHEMBL985439	Inhibition of DPP4 in human plasma by fluorescence assay	B	BAO_0000366	cell-free format	Homo sapiens	CHEMBL3559721	Plasma	None	None	CHEMBL284	Dipeptidyl peptidase IV	Homo sapiens	SINGLE PROTEIN	CHEMBL1157135	1	Scientific Literature	Bioorg. Med. Chem.	2008	None
CHEMBL387462		0	228.06	None	None	21	CC(=O)N[C@H](C)C(=O)N1CCC[C@H]1B(O)O	Inhibition	'='	17.0	%				UO_0000187					False	CHEMBL908232	Inhibition of DPP-4 at 500uM	B	BAO_0000357	single protein format	Homo sapiens	None	None	None	None	CHEMBL284	Dipeptidyl peptidase IV	Homo sapiens	SINGLE PROTEIN	CHEMBL1137598	1	Scientific Literature	Bioorg. Med. Chem. Lett.	2007	None
CHEMBL495932		0	286.25	0	-1.21	31	N[C@H]1CCCCN(P(N)(=O)NS(=O)(=O)O)C1=O	IC50	'='	25.0	nM	7.60			UO_0000065	26.56	0.61	8.81	4.88	False	CHEMBL999374	Inhibition of human DPP4 expressed in baculovirus system	B	BAO_0000019	assay format	Homo sapiens	None	None	None	None	CHEMBL284	Dipeptidyl peptidase IV	Homo sapiens	SINGLE PROTEIN	CHEMBL1141676	1	Scientific Literature	Eur. J. Med. Chem.	2008	None
CHEMBL357606		0	202.32	0	0.89	2.1	CCC(C)C(N)C(=O)N1CCSC1	Selectivity index	'='	0.06										False	CHEMBL665780	Selectivity index of compound was determined as value for DPP IV divided by value for DPP II	B	BAO_0000357	single protein format	None	None	None	None	None	CHEMBL284	Dipeptidyl peptidase IV	Homo sapiens	SINGLE PROTEIN	CHEMBL1144883	1	Scientific Literature	J. Med. Chem.	2003	None
CHEMBL216854		0	300.36	0	1.79	8	C[C@H](c1nc(-c2ccccc2)no1)[C@H](N)C(=O)N1CCCC1	IC50	'='	19700.0	nM	4.71			UO_0000065	15.67	0.29	2.92	5.52	False	CHEMBL856512	Inhibition of DPP4	B	BAO_0000357	single protein format	None	None	None	None	None	CHEMBL284	Dipeptidyl peptidase IV	Homo sapiens	SINGLE PROTEIN	CHEMBL1137276	1	Scientific Literature	Bioorg. Med. Chem. Lett.	2006	None
CHEMBL374936		0	378.45	0	1.19	20	C[C@H](c1nc(-c2ccc(S(C)(=O)=O)cc2)no1)[C@H](N)C(=O)N1CCCC1	IC50	'='	122.0	nM	6.91			UO_0000065	18.27	0.36	5.72	5.79	False	CHEMBL856512	Inhibition of DPP4	B	BAO_0000357	single protein format	None	None	None	None	None	CHEMBL284	Dipeptidyl peptidase IV	Homo sapiens	SINGLE PROTEIN	CHEMBL1137276	1	Scientific Literature	Bioorg. Med. Chem. Lett.	2006	None
CHEMBL220021		0	334.81	0	2.44	15	C[C@H](c1nc(-c2ccc(Cl)cc2)no1)[C@H](N)C(=O)N1CCCC1	IC50	'='	3820.0	nM	5.42			UO_0000065	16.18	0.32	2.98	6.36	False	CHEMBL856512	Inhibition of DPP4	B	BAO_0000357	single protein format	None	None	None	None	None	CHEMBL284	Dipeptidyl peptidase IV	Homo sapiens	SINGLE PROTEIN	CHEMBL1137276	1	Scientific Literature	Bioorg. Med. Chem. Lett.	2006	None
CHEMBL374032		0	336.34	0	2.07	23	C[C@H](c1nc(-c2ccc(F)cc2F)no1)[C@H](N)C(=O)N1CCCC1	IC50	'='	4590.0	nM	5.34			UO_0000065	15.87	0.30	3.27	6.26	False	CHEMBL856512	Inhibition of DPP4	B	BAO_0000357	single protein format	None	None	None	None	None	CHEMBL284	Dipeptidyl peptidase IV	Homo sapiens	SINGLE PROTEIN	CHEMBL1137276	1	Scientific Literature	Bioorg. Med. Chem. Lett.	2006	None
CHEMBL219382		0	369.25	0	3.10	22	C[C@H](c1nc(-c2cc(Cl)cc(Cl)c2)no1)[C@H](N)C(=O)N1CCCC1	IC50	'='	7360.0	nM	5.13			UO_0000065	13.90	0.29	2.03	6.02	False	CHEMBL856512	Inhibition of DPP4	B	BAO_0000357	single protein format	None	None	None	None	None	CHEMBL284	Dipeptidyl peptidase IV	Homo sapiens	SINGLE PROTEIN	CHEMBL1137276	1	Scientific Literature	Bioorg. Med. Chem. Lett.	2006	None
CHEMBL375745		0	568.52	0	2.06	43	CS(=O)(=O)c1ccc(-c2noc([C@@H](CC3CC3)[C@H](N)C(=O)N3CC[C@H](F)C3)n2)c(F)c1.O=C(O)C(F)(F)F	IC50	'='	19.0	nM	7.72			UO_0000065	16.99	0.34	5.66	6.47	True	CHEMBL856512	Inhibition of DPP4	B	BAO_0000357	single protein format	None	None	None	None	None	CHEMBL284	Dipeptidyl peptidase IV	Homo sapiens	SINGLE PROTEIN	CHEMBL1137276	1	Scientific Literature	Bioorg. Med. Chem. Lett.	2006	None
CHEMBL3350931		0	249.31	0	-0.01	16c	N#C[C@@H]1C[C@@H]2C[C@@H]2N1C(=O)[C@@H](N)C1(CO)CCC1	Ki	'='	42.0	nM	7.38			UO_0000065	29.59	0.56	7.39	8.16	False	CHEMBL839953	In vitro inhibition constant against human Dipeptidyl peptidase IV	B	BAO_0000357	single protein format	Homo sapiens	None	None	None	None	CHEMBL284	Dipeptidyl peptidase IV	Homo sapiens	SINGLE PROTEIN	CHEMBL1140346	1	Scientific Literature	J. Med. Chem.	2005	None
CHEMBL461129		0	454.88	0	2.27	1h	Cl.N[C@@H](CC(=O)N1N=CCC1C(=O)NCc1ccccc1)Cc1cc(F)c(F)cc1F	IC50	'='	1600.0	nM	5.80			UO_0000065	13.85	0.26	3.53	6.60	False	CHEMBL967900	Inhibition of DPP4 in human Caco-2 cells after 60 mins by fluorimetry assay	B	BAO_0000219	cell-based format	Homo sapiens	None	None	Caco-2	None	CHEMBL284	Dipeptidyl peptidase IV	Homo sapiens	SINGLE PROTEIN	CHEMBL1156717	1	Scientific Literature	Eur. J. Med. Chem.	2008	CHEMBL3307519
CHEMBL390240		0	389.33	0	1.94	49	N[C@@H](CC(=O)N1CCn2c(nnc2C(F)F)C1)Cc1cc(F)c(F)cc1F	IC50	'='	29.0	nM	7.54			UO_0000065	19.36	0.38	5.60	9.78	False	CHEMBL893277	Inhibition of DPP4 activity	B	BAO_0000357	single protein format	Homo sapiens	None	None	None	None	CHEMBL284	Dipeptidyl peptidase IV	Homo sapiens	SINGLE PROTEIN	CHEMBL1148001	1	Scientific Literature	Bioorg. Med. Chem. Lett.	2007	None
CHEMBL462166		0	336.44	1	5.51	6c	CCCn1c(-c2ccc(C#Cc3ccccc3)cc2)nc2ccccc21	Inhibition	'='	0.0	%				UO_0000187					False	CHEMBL999657	Inhibition of human recombinant DPP4 at 0.3 uM after 30 mins relative to control	B	BAO_0000357	single protein format	Homo sapiens	None	None	None	None	CHEMBL284	Dipeptidyl peptidase IV	Homo sapiens	SINGLE PROTEIN	CHEMBL1156681	1	Scientific Literature	Eur. J. Med. Chem.	2008	None
CHEMBL472205		0	466.61	1	6.88	7f	CCOC(=O)n1c(-c2ccc(C#Cc3ccc4c(c3)C(C)(C)CCS4)cc2)nc2ccccc21	Inhibition	'='	7.0	%				UO_0000187					False	CHEMBL999657	Inhibition of human recombinant DPP4 at 0.3 uM after 30 mins relative to control	B	BAO_0000357	single protein format	Homo sapiens	None	None	None	None	CHEMBL284	Dipeptidyl peptidase IV	Homo sapiens	SINGLE PROTEIN	CHEMBL1156681	1	Scientific Literature	Eur. J. Med. Chem.	2008	None
CHEMBL459883		0	440.85	0	2.59	1j	Cl.N[C@@H](CC(=O)N1N=CCC1C(=O)Nc1ccccc1)Cc1cc(F)c(F)cc1F	IC50	'='	1600.0	nM	5.80			UO_0000065	14.33	0.27	3.21	6.60	False	CHEMBL967900	Inhibition of DPP4 in human Caco-2 cells after 60 mins by fluorimetry assay	B	BAO_0000219	cell-based format	Homo sapiens	None	None	Caco-2	None	CHEMBL284	Dipeptidyl peptidase IV	Homo sapiens	SINGLE PROTEIN	CHEMBL1156717	1	Scientific Literature	Eur. J. Med. Chem.	2008	CHEMBL3307519
CHEMBL210920		0	301.39	0	0.90	8h	O=C(NCc1ccccc1)[C@@H]1CN[C@H](C(=O)N2CCCC2)C1	IC50	'='	1957.0	nM	5.71			UO_0000065	18.94	0.35	4.81	9.29	False	CHEMBL859770	Inhibition of DPP4	B	BAO_0000357	single protein format	Homo sapiens	None	None	None	None	CHEMBL284	Dipeptidyl peptidase IV	Homo sapiens	SINGLE PROTEIN	CHEMBL1147816	1	Scientific Literature	Bioorg. Med. Chem. Lett.	2006	None
CHEMBL183517		0	256.40	0	1.54	15	N[C@@H](CC(=O)N1CCSC1)Cc1ccsc1	IC50	'='	5700.0	nM	5.24			UO_0000065	20.45	0.45	3.70	11.32	False	CHEMBL827095	Inhibitory concentration against Dipeptidyl peptidase IV	B	BAO_0000357	single protein format	None	None	None	None	None	CHEMBL284	Dipeptidyl peptidase IV	Homo sapiens	SINGLE PROTEIN	CHEMBL1137853	1	Scientific Literature	Bioorg. Med. Chem. Lett.	2004	None
CHEMBL413797		0	313.40	0	1.97	22	Cc1ccc(O)c(C)c1[C@@H]1CN[C@H](C(=O)N2CCC[C@H]2C#N)C1	IC50	'='	4.9	nM	8.31			UO_0000065	26.52	0.49	6.34	10.88	True	CHEMBL892394	Inhibition of human DPP4	B	BAO_0000357	single protein format	Homo sapiens	None	None	None	None	CHEMBL284	Dipeptidyl peptidase IV	Homo sapiens	SINGLE PROTEIN	CHEMBL1147184	1	Scientific Literature	Bioorg. Med. Chem.	2007	None
CHEMBL396512		0	269.35	0	1.65	11	N#C[C@@H]1CCCN1C(=O)[C@@H]1C[C@H](c2ccccc2)CN1	IC50	'='	3.5	nM	8.46			UO_0000065	31.39	0.58	6.81	15.06	False	CHEMBL892394	Inhibition of human DPP4	B	BAO_0000357	single protein format	Homo sapiens	None	None	None	None	CHEMBL284	Dipeptidyl peptidase IV	Homo sapiens	SINGLE PROTEIN	CHEMBL1147184	1	Scientific Literature	Bioorg. Med. Chem.	2007	None
CHEMBL233684		0	351.36	0	0.35	46	N[C@@H](CC(=O)N1CCn2c(CO)nnc2C1)Cc1cc(F)ccc1F	IC50	'='	69.0	nM	7.16			UO_0000065	20.38	0.39	6.81	7.36	False	CHEMBL893277	Inhibition of DPP4 activity	B	BAO_0000357	single protein format	Homo sapiens	None	None	None	None	CHEMBL284	Dipeptidyl peptidase IV	Homo sapiens	SINGLE PROTEIN	CHEMBL1148001	1	Scientific Literature	Bioorg. Med. Chem. Lett.	2007	None
CHEMBL388431		0	387.79	0	2.25	33	N[C@@H](CC(=O)N1CCn2c(nnc2C(F)(F)F)C1)Cc1ccccc1Cl	IC50	'='	145.0	nM	6.84			UO_0000065	17.63	0.36	4.59	8.88	False	CHEMBL893277	Inhibition of DPP4 activity	B	BAO_0000357	single protein format	Homo sapiens	None	None	None	None	CHEMBL284	Dipeptidyl peptidase IV	Homo sapiens	SINGLE PROTEIN	CHEMBL1148001	1	Scientific Literature	Bioorg. Med. Chem. Lett.	2007	None
CHEMBL242811		0	371.34	0	1.74	22	N[C@@H](CC(=O)N1CCn2c(nnc2C(F)(F)F)C1)Cc1ccc(F)cc1	IC50	'='	272.0	nM	6.57			UO_0000065	17.68	0.34	4.83	8.52	False	CHEMBL893277	Inhibition of DPP4 activity	B	BAO_0000357	single protein format	Homo sapiens	None	None	None	None	CHEMBL284	Dipeptidyl peptidase IV	Homo sapiens	SINGLE PROTEIN	CHEMBL1148001	1	Scientific Literature	Bioorg. Med. Chem. Lett.	2007	None
CHEMBL328795		0	185.23	0	-1.19	15	NC(=O)CC(N)C(=O)N1CCCC1	IC50	'='	188000.0	nM		Outside typical range		UO_0000065					True	CHEMBL666573	In vitro inhibition of human Dipeptidylpeptidase IV.	B	BAO_0000357	single protein format	None	None	None	None	None	CHEMBL284	Dipeptidyl peptidase IV	Homo sapiens	SINGLE PROTEIN	CHEMBL1135386	1	Scientific Literature	Bioorg. Med. Chem. Lett.	2002	None
CHEMBL365066		0	275.38	0	1.35	22l	N#Cc1ccc(C[C@@H](N)CC(=O)N2CCSC2)cc1	IC50	'='	14860.0	nM	4.83			UO_0000065	17.53	0.35	3.48	6.89	False	CHEMBL827095	Inhibitory concentration against Dipeptidyl peptidase IV	B	BAO_0000357	single protein format	None	None	None	None	None	CHEMBL284	Dipeptidyl peptidase IV	Homo sapiens	SINGLE PROTEIN	CHEMBL1137853	1	Scientific Literature	Bioorg. Med. Chem. Lett.	2004	None
CHEMBL451492		0	555.58	0	1.79	47	NC(CC(=O)N1CSC[C@H]1C(=O)NCc1ccc(CC(=O)O)cc1)Cc1ccccc1.O=C(O)C(F)(F)F	IC50	'='	161.0	nM	6.79			UO_0000065	15.38	0.30	5.00	6.03	False	CHEMBL831703	Inhibition of human recombinant Dipeptidylpeptidase IV	B	BAO_0000357	single protein format	Homo sapiens	None	None	None	None	CHEMBL284	Dipeptidyl peptidase IV	Homo sapiens	SINGLE PROTEIN	CHEMBL1137046	1	Scientific Literature	Bioorg. Med. Chem. Lett.	2004	None
CHEMBL183060		0	573.57	0	1.93	49	NC(CC(=O)N1CSC[C@H]1C(=O)NCc1ccc(CC(=O)O)cc1)Cc1ccccc1F.O=C(O)C(F)(F)F	IC50	'='	37.0	nM	7.43			UO_0000065	16.17	0.32	5.50	6.59	False	CHEMBL831703	Inhibition of human recombinant Dipeptidylpeptidase IV	B	BAO_0000357	single protein format	Homo sapiens	None	None	None	None	CHEMBL284	Dipeptidyl peptidase IV	Homo sapiens	SINGLE PROTEIN	CHEMBL1137046	1	Scientific Literature	Bioorg. Med. Chem. Lett.	2004	None
CHEMBL93507		0	198.31	0	1.37	18	CCC(C)C(N)C(=O)N1CCCCC1	IC50	'='	67000.0	nM	4.17			UO_0000065	21.05	0.41	2.80	9.01	True	CHEMBL666573	In vitro inhibition of human Dipeptidylpeptidase IV.	B	BAO_0000357	single protein format	None	None	None	None	None	CHEMBL284	Dipeptidyl peptidase IV	Homo sapiens	SINGLE PROTEIN	CHEMBL1135386	1	Scientific Literature	Bioorg. Med. Chem. Lett.	2002	None
CHEMBL67279	TALABOSTAT	3	214.07	None	None	1	CC(C)[C@H](N)C(=O)N1CCC[C@H]1B(O)O	Ki	'='	2.0	nM	8.70			UO_0000065	40.64	None	None	None	True	CHEMBL666574	Inhibition of Dipeptidyl Peptidase IV	B	BAO_0000357	single protein format	Homo sapiens	None	None	None	None	CHEMBL284	Dipeptidyl peptidase IV	Homo sapiens	SINGLE PROTEIN	CHEMBL1135386	1	Scientific Literature	Bioorg. Med. Chem. Lett.	2002	None
CHEMBL440021		0	258.36	0	2.44	15	N[C@H](C(=O)N1Cc2ccccc2C1)C1CCCCC1	IC50	'='	15000.0	nM	4.82			UO_0000065	18.67	0.35	2.38	10.41	False	CHEMBL830917	Inhibitory concentration against dipeptidylpeptidase IV	B	BAO_0000357	single protein format	None	None	None	None	None	CHEMBL284	Dipeptidyl peptidase IV	Homo sapiens	SINGLE PROTEIN	CHEMBL1144288	1	Scientific Literature	Bioorg. Med. Chem. Lett.	2005	None
CHEMBL550114		0	425.37	0	2.42	1i	N[C@@H](CC(=O)N1CCC[C@H]1CNC(=O)CC(F)(F)F)Cc1cc(F)c(F)cc1F	IC50	'='	3.5	nM	8.46			UO_0000065	19.88	0.40	6.04	11.21	False	CHEMBL1060835	Inhibition of DPP4	B	BAO_0000357	single protein format	None	None	None	None	None	CHEMBL284	Dipeptidyl peptidase IV	Homo sapiens	SINGLE PROTEIN	CHEMBL1153064	1	Scientific Literature	Bioorg. Med. Chem. Lett.	2009	None
CHEMBL480549		0	393.84	0	1.44	7b	CC(=O)N1CCCN(C(=O)C[C@H](N)Cc2cc(F)c(F)cc2F)CC1.Cl	IC50	'='	3400.0	nM	5.47			UO_0000065	15.30	0.30	4.03	8.21	False	CHEMBL1034787	Inhibition of DPP4	B	BAO_0000357	single protein format	None	None	None	None	None	CHEMBL284	Dipeptidyl peptidase IV	Homo sapiens	SINGLE PROTEIN	CHEMBL1141018	1	Scientific Literature	Bioorg. Med. Chem. Lett.	2008	None
CHEMBL481725		0	477.96	0	1.27	7g	CN1CCN(C(=O)N2CCCN(C(=O)C[C@H](N)Cc3cc(F)c(F)cc3F)CC2)CC1.Cl	IC50	'='	1500.0	nM	5.82			UO_0000065	13.19	0.26	4.55	7.96	False	CHEMBL1034787	Inhibition of DPP4	B	BAO_0000357	single protein format	None	None	None	None	None	CHEMBL284	Dipeptidyl peptidase IV	Homo sapiens	SINGLE PROTEIN	CHEMBL1141018	1	Scientific Literature	Bioorg. Med. Chem. Lett.	2008	None
CHEMBL475654		0	499.92	0	2.44	7s	Cl.N[C@@H](CC(=O)N1CCCN(C(=O)c2cccc(C(=O)O)c2)CC1)Cc1cc(F)c(F)cc1F	IC50	'='	50.0	nM	7.30			UO_0000065	15.75	0.30	4.86	7.02	False	CHEMBL1034787	Inhibition of DPP4	B	BAO_0000357	single protein format	None	None	None	None	None	CHEMBL284	Dipeptidyl peptidase IV	Homo sapiens	SINGLE PROTEIN	CHEMBL1141018	1	Scientific Literature	Bioorg. Med. Chem. Lett.	2008	None
CHEMBL379261		0	313.40	0	1.13	8a	O=C([C@@H]1CN[C@H](C(=O)N2CCCC2)C1)N1Cc2ccccc2C1	IC50	'='	109.0	nM	6.96			UO_0000065	22.22	0.41	5.83	13.22	False	CHEMBL859770	Inhibition of DPP4	B	BAO_0000357	single protein format	Homo sapiens	None	None	None	None	CHEMBL284	Dipeptidyl peptidase IV	Homo sapiens	SINGLE PROTEIN	CHEMBL1147816	1	Scientific Literature	Bioorg. Med. Chem. Lett.	2006	None
CHEMBL210522		0	366.46	0	1.80	11b	CC1(C)N[C@H](C(=O)N2CCC[C@H]2C#N)C[C@@H]1C(=O)N1Cc2ccccc2C1	IC50	'='	984.0	nM	6.01			UO_0000065	16.39	0.30	4.21	7.86	False	CHEMBL859770	Inhibition of DPP4	B	BAO_0000357	single protein format	Homo sapiens	None	None	None	None	CHEMBL284	Dipeptidyl peptidase IV	Homo sapiens	SINGLE PROTEIN	CHEMBL1147816	1	Scientific Literature	Bioorg. Med. Chem. Lett.	2006	None
CHEMBL210590		0	331.39	0	1.08	8k	O=C([C@@H]1CN[C@H](C(=O)N2CC[C@H](F)C2)C1)N1Cc2ccccc2C1	IC50	'='	245.0	nM	6.61			UO_0000065	19.95	0.38	5.53	12.56	False	CHEMBL859770	Inhibition of DPP4	B	BAO_0000357	single protein format	Homo sapiens	None	None	None	None	CHEMBL284	Dipeptidyl peptidase IV	Homo sapiens	SINGLE PROTEIN	CHEMBL1147816	1	Scientific Literature	Bioorg. Med. Chem. Lett.	2006	None
CHEMBL405279		0	859.16	None	None	13	Cc1cn(C2OC(CO[Si](C)(C)C(C)(C)C)C3(OS(=O)(=O)C=C3N)C2O[Si](C)(C)C(C)(C)C)c(=O)n(CCCNC(=O)[C@@H]2CCCN2C(=O)[C@@H](N)CC(=O)O)c1=O	Activity	'='	30.0	%				UO_0000187					False	CHEMBL871502	Conversion of prodrug to parent drug NAP-TSAO-T catalyzed by CD26 after 24 hrs	A	BAO_0000357	single protein format	None	None	None	None	None	CHEMBL284	Dipeptidyl peptidase IV	Homo sapiens	SINGLE PROTEIN	CHEMBL1146037	1	Scientific Literature	J. Med. Chem.	2006	None
CHEMBL214795		0	875.20	None	None	29	Cc1cn(C2OC(CO[Si](C)(C)C(C)(C)C)C3(OS(=O)(=O)C=C3N)C2O[Si](C)(C)C(C)(C)C)c(=O)n(CCCNC(=O)[C@@H]2[C@@H](O)[C@@H](O)CN2C(=O)[C@@H](N)C(C)C)c1=O	Activity	'='	0.0	%				UO_0000187					False	CHEMBL871501	Conversion of prodrug to parent drug NAP-TSAO-T catalyzed by CD26 after 4 hrs	A	BAO_0000357	single protein format	None	None	None	None	None	CHEMBL284	Dipeptidyl peptidase IV	Homo sapiens	SINGLE PROTEIN	CHEMBL1146037	1	Scientific Literature	J. Med. Chem.	2006	None
CHEMBL328197		0	268.40	0	0.06	7.20	N[C@@H](CCNC1CCNCC1)C(=O)N1CCCCC1	IC50	'='	64000.0	nM	4.19			UO_0000065	15.63	0.30	4.13	5.96	False	CHEMBL666619	Inhibition of human Dipeptidylpeptidase IV (DPP IV)	B	BAO_0000357	single protein format	None	None	None	None	None	CHEMBL284	Dipeptidyl peptidase IV	Homo sapiens	SINGLE PROTEIN	CHEMBL1148463	1	Scientific Literature	J. Med. Chem.	2004	None
CHEMBL213365		0	801.12	None	None	10	Cc1cn(C2OC(CO[Si](C)(C)C(C)(C)C)C3(OS(=O)(=O)C=C3N)C2O[Si](C)(C)C(C)(C)C)c(=O)n(CCCNC(=O)[C@@H]2CCCN2C(=O)CN)c1=O	Activity	'='	58.0	%				UO_0000187					False	CHEMBL871502	Conversion of prodrug to parent drug NAP-TSAO-T catalyzed by CD26 after 24 hrs	A	BAO_0000357	single protein format	None	None	None	None	None	CHEMBL284	Dipeptidyl peptidase IV	Homo sapiens	SINGLE PROTEIN	CHEMBL1146037	1	Scientific Literature	J. Med. Chem.	2006	None
CHEMBL379485		0	859.20	None	None	20	Cc1cn(C2OC(CO[Si](C)(C)C(C)(C)C)C3(OS(=O)(=O)C=C3N)C2O[Si](C)(C)C(C)(C)C)c(=O)n(CCCNC(=O)[C@@H]2C[C@@H](O)CN2C(=O)[C@@H](N)C(C)C)c1=O	Activity	'='	4.1	%				UO_0000187					False	CHEMBL853440	Conversion of prodrug to parent drug NAP-TSAO-T catalyzed by CD26 after 1 hr	A	BAO_0000357	single protein format	None	None	None	None	None	CHEMBL284	Dipeptidyl peptidase IV	Homo sapiens	SINGLE PROTEIN	CHEMBL1146037	1	Scientific Literature	J. Med. Chem.	2006	None
CHEMBL269757		0	789.23	1	4.78	11h	Cl.O=C(CNC(=O)c1ccccc1)Nc1ccc(OP(=O)(Oc2ccc(NC(=O)CNC(=O)c3ccccc3)cc2)C2CCCN2C(=O)C2CCCN2)cc1	IC50	'='	700.0	nM	6.16			UO_0000065	8.18	0.16	1.37	3.34	False	CHEMBL666617	In vitro inhibition of human Dipeptidylpeptidase IV.	B	BAO_0000357	single protein format	None	None	None	None	None	CHEMBL284	Dipeptidyl peptidase IV	Homo sapiens	SINGLE PROTEIN	CHEMBL1132608	1	Scientific Literature	J. Med. Chem.	1999	None
CHEMBL1682974		0	431.48	0	2.73	12b	N[C@H](C(=O)N1CCSC1)[C@H]1CC[C@H](NC(=O)c2ccc(OC(F)(F)F)cc2)CC1	IC50	'='	33.0	nM	7.48			UO_0000065	17.34	0.35	4.75	8.84	True	CHEMBL664532	Inhibitory activity against dipeptidylpeptidase IV.	B	BAO_0000357	single protein format	None	None	None	None	None	CHEMBL284	Dipeptidyl peptidase IV	Homo sapiens	SINGLE PROTEIN	CHEMBL1146708	1	Scientific Literature	Bioorg. Med. Chem. Lett.	2004	None
CHEMBL209940		0	358.83	0	2.23	21k	N#Cc1ccc(OC[C@H]2CC[C@@H](C(=O)N3CCC[C@H]3C#N)N2)c(Cl)c1	Ki	'='	0.6	nM	9.22			UO_0000065	25.70	0.50	6.99	10.34	False	CHEMBL871249	Inhibition of human recombinant DPP4	B	BAO_0000357	single protein format	Homo sapiens	None	None	None	None	CHEMBL284	Dipeptidyl peptidase IV	Homo sapiens	SINGLE PROTEIN	CHEMBL1148635	1	Scientific Literature	J. Med. Chem.	2006	None
CHEMBL208968		0	221.30	0	1.03	10c	CC[C@H]1CC[C@@H](C(=O)N2CCC[C@H]2C#N)N1	Ki	'='	33.0	nM	7.48			UO_0000065	33.81	0.64	6.45	13.33	False	CHEMBL871249	Inhibition of human recombinant DPP4	B	BAO_0000357	single protein format	Homo sapiens	None	None	None	None	CHEMBL284	Dipeptidyl peptidase IV	Homo sapiens	SINGLE PROTEIN	CHEMBL1148635	1	Scientific Literature	J. Med. Chem.	2006	None
CHEMBL380090		0	393.44	0	2.55	21ap	N#C[C@@H]1CCCN1C(=O)[C@@H]1CC[C@H](COc2ccc(C(=O)O)c3ccccc23)N1	Ki	'='	0.96	nM	9.02			UO_0000065	22.92	0.42	6.47	8.78	False	CHEMBL871250	Inhibition of human recombinant DPP4 by tight-binding assay	B	BAO_0000357	single protein format	Homo sapiens	None	None	None	None	CHEMBL284	Dipeptidyl peptidase IV	Homo sapiens	SINGLE PROTEIN	CHEMBL1148635	1	Scientific Literature	J. Med. Chem.	2006	None
CHEMBL231497		0	476.38	0	2.17	43	Cc1nnc2ccc(N3CC[C@H](c4cc(F)c(F)cc4F)[C@@H](N)C3)nn12.O=C(O)C(F)(F)F	IC50	'='	6.0	nM	8.22			UO_0000065	22.69	0.43	6.05	11.37	False	CHEMBL888507	Inhibition of DPP4	B	BAO_0000357	single protein format	None	None	None	None	None	CHEMBL284	Dipeptidyl peptidase IV	Homo sapiens	SINGLE PROTEIN	CHEMBL1145410	1	Scientific Literature	Bioorg. Med. Chem. Lett.	2007	None
CHEMBL231196		0	474.37	0	2.16	32	N[C@H]1CN(c2cnc3nccnc3n2)CC[C@@H]1c1cc(F)c(F)cc1F.O=C(O)C(F)(F)F	IC50	'='	13.0	nM	7.89			UO_0000065	21.89	0.41	5.73	9.76	False	CHEMBL888507	Inhibition of DPP4	B	BAO_0000357	single protein format	None	None	None	None	None	CHEMBL284	Dipeptidyl peptidase IV	Homo sapiens	SINGLE PROTEIN	CHEMBL1145410	1	Scientific Literature	Bioorg. Med. Chem. Lett.	2007	None
CHEMBL389538		0	472.39	0	3.37	29	N[C@H]1CN(c2cnc3ccccc3n2)CC[C@@H]1c1cc(F)c(F)cc1F.O=C(O)C(F)(F)F	IC50	'='	12.0	nM	7.92			UO_0000065	22.10	0.42	4.55	14.39	False	CHEMBL888507	Inhibition of DPP4	B	BAO_0000357	single protein format	None	None	None	None	None	CHEMBL284	Dipeptidyl peptidase IV	Homo sapiens	SINGLE PROTEIN	CHEMBL1145410	1	Scientific Literature	Bioorg. Med. Chem. Lett.	2007	None
CHEMBL230341		0	421.34	0	2.82	15	N[C@H]1CN(c2cccnc2)CC[C@@H]1c1cc(F)c(F)cc1F.O=C(O)C(F)(F)F	IC50	'='	144.0	nM	6.84			UO_0000065	22.26	0.42	4.02	16.23	False	CHEMBL888507	Inhibition of DPP4	B	BAO_0000357	single protein format	None	None	None	None	None	CHEMBL284	Dipeptidyl peptidase IV	Homo sapiens	SINGLE PROTEIN	CHEMBL1145410	1	Scientific Literature	Bioorg. Med. Chem. Lett.	2007	None
CHEMBL217753		0	276.10	None	None	13	O=C(NCC(=O)N1CCC[C@H]1B(O)O)c1ccccc1	Ki	'='	38400.0	nM	4.42			UO_0000065	15.99	None	None	None	False	CHEMBL908231	Inhibition constant against DPP-4	B	BAO_0000357	single protein format	Homo sapiens	None	None	None	None	CHEMBL284	Dipeptidyl peptidase IV	Homo sapiens	SINGLE PROTEIN	CHEMBL1137598	1	Scientific Literature	Bioorg. Med. Chem. Lett.	2007	None
CHEMBL216203		0	356.47	0	1.92	6f	C[C@H](CC(=O)NC(C)(C)c1ccccc1)NCC(=O)N1CCC[C@H]1C#N	IC50	'='	911.0	nM	6.04			UO_0000065	16.95	0.32	4.12	7.09	False	CHEMBL908237	In vitro inhibition of DPP-4	B	BAO_0000357	single protein format	Homo sapiens	None	None	None	None	CHEMBL284	Dipeptidyl peptidase IV	Homo sapiens	SINGLE PROTEIN	CHEMBL1137592	1	Scientific Literature	Bioorg. Med. Chem. Lett.	2007	None
CHEMBL201544		0	328.42	0	0.84	7	N#C[C@@H]1CCCN1C(=O)CNCCC(=O)NCCc1ccccc1	IC50	'='	564.0	nM	6.25			UO_0000065	19.03	0.36	5.41	7.33	False	CHEMBL908237	In vitro inhibition of DPP-4	B	BAO_0000357	single protein format	Homo sapiens	None	None	None	None	CHEMBL284	Dipeptidyl peptidase IV	Homo sapiens	SINGLE PROTEIN	CHEMBL1137592	1	Scientific Literature	Bioorg. Med. Chem. Lett.	2007	None
CHEMBL1079579		0	287.32	0	1.43	11a	N#C[C@@H]1CCCN1C(=O)CNC(=O)OCc1ccccc1	Inhibition						Not Active						False	CHEMBL1104937	Inhibition of DPP4 in human fibroblast extracts assessed as blockade of Gly-Pro-AMC substrate hydrolysis at 100 uM by fluorimetric assay	B	BAO_0000357	single protein format	Homo sapiens	None	None	None	None	CHEMBL284	Dipeptidyl peptidase IV	Homo sapiens	SINGLE PROTEIN	CHEMBL1153716	1	Scientific Literature	J. Med. Chem.	2009	None
CHEMBL2021328		0	301.35	0	1.82	12b	C[C@@H](NC(=O)OCc1ccccc1)C(=O)N1CCC[C@H]1C#N	Inhibition						Not Active						False	CHEMBL1104937	Inhibition of DPP4 in human fibroblast extracts assessed as blockade of Gly-Pro-AMC substrate hydrolysis at 100 uM by fluorimetric assay	B	BAO_0000357	single protein format	Homo sapiens	None	None	None	None	CHEMBL284	Dipeptidyl peptidase IV	Homo sapiens	SINGLE PROTEIN	CHEMBL1153716	1	Scientific Literature	J. Med. Chem.	2009	None
CHEMBL1079630		0	315.33	0	1.15	29a	C[C@H]1O[C@H]2C[C@H](NC(=O)OCc3ccccc3)C(=O)N2[C@@H]1C#N	Inhibition						Not Active						False	CHEMBL1104937	Inhibition of DPP4 in human fibroblast extracts assessed as blockade of Gly-Pro-AMC substrate hydrolysis at 100 uM by fluorimetric assay	B	BAO_0000357	single protein format	Homo sapiens	None	None	None	None	CHEMBL284	Dipeptidyl peptidase IV	Homo sapiens	SINGLE PROTEIN	CHEMBL1153716	1	Scientific Literature	J. Med. Chem.	2009	None
CHEMBL1079632		0	331.40	0	1.87	rac-30	N#CC1CCSC2CC(NC(=O)OCc3ccccc3)C(=O)N12	Inhibition						Not Active						False	CHEMBL1104937	Inhibition of DPP4 in human fibroblast extracts assessed as blockade of Gly-Pro-AMC substrate hydrolysis at 100 uM by fluorimetric assay	B	BAO_0000357	single protein format	Homo sapiens	None	None	None	None	CHEMBL284	Dipeptidyl peptidase IV	Homo sapiens	SINGLE PROTEIN	CHEMBL1153716	1	Scientific Literature	J. Med. Chem.	2009	None
CHEMBL601937		0	366.51	0	3.73	rac-2h	COc1cc2c(cc1OC)[C@@H]1CC(N)[C@@H](c3cc(C)ccc3C)CN1CC2	IC50	'='	1.7	nM	8.77			UO_0000065	23.93	0.44	5.04	18.38	False	CHEMBL1071791	Inhibition of DPP4	B	BAO_0000357	single protein format	None	None	None	None	None	CHEMBL284	Dipeptidyl peptidase IV	Homo sapiens	SINGLE PROTEIN	CHEMBL1158520	1	Scientific Literature	Bioorg. Med. Chem. Lett.	2010	None
CHEMBL77539		0	318.34	0	0.51	3	N#C[C@@H]1CCCN1C(=O)CNCCNc1ccc([N+](=O)[O-])cn1	IC50	'='	8.0	nM	8.10			UO_0000065	25.43	0.48	7.59	6.52	True	CHEMBL664030	In vitro inhibitory activity against Dipeptidyl peptidase IV (DPP-IV) extracted from Caco-2 cells	B	BAO_0000219	cell-based format	None	None	None	Caco-2	None	CHEMBL284	Dipeptidyl peptidase IV	Homo sapiens	SINGLE PROTEIN	CHEMBL1135431	1	Scientific Literature	J. Med. Chem.	2002	CHEMBL3307519
CHEMBL403882		0	168.24	0	0.36	16	O=C([C@@H]1CCCN1)N1CCCC1	Ki	'='	2100.0	nM	5.68			UO_0000065	33.75	0.65	5.32	17.56	False	CHEMBL664122	In vitro test for inhibitory activity against human dipeptidyl peptidase IV.	B	BAO_0000357	single protein format	None	None	None	None	None	CHEMBL284	Dipeptidyl peptidase IV	Homo sapiens	SINGLE PROTEIN	CHEMBL1128915	1	Scientific Literature	Bioorg. Med. Chem. Lett.	1996	None
CHEMBL278393		0	210.32	0	1.52	4	N[C@H](C(=O)N1CCCC1)C1CCCCC1	IC50	'='	320.0	nM	6.50			UO_0000065	30.88	0.59	4.97	14.02	True	CHEMBL664925	Inhibitory activity against human Dipeptidylpeptidase IV	B	BAO_0000357	single protein format	None	None	None	None	None	CHEMBL284	Dipeptidyl peptidase IV	Homo sapiens	SINGLE PROTEIN	CHEMBL1147603	1	Scientific Literature	Bioorg. Med. Chem. Lett.	2004	None
CHEMBL153236		0	314.32	0	3.12	16	CSc1ccccc1N1C(=O)c2cccc([N+](=O)[O-])c2C1=O	IC50	'>'	318200.0	nM		Outside typical range		UO_0000065					False	CHEMBL666618	Inhibitory activity against Dipeptidylpeptidase IV (DPP IV) in human acute lymphoblastic leukemia MOLT-4 cell line	B	BAO_0000219	cell-based format	None	None	None	MOLT-4	None	CHEMBL284	Dipeptidyl peptidase IV	Homo sapiens	SINGLE PROTEIN	CHEMBL1131945	1	Scientific Literature	Bioorg. Med. Chem. Lett.	1999	CHEMBL3307557
CHEMBL321509		0	273.34	0	1.17	8i	N#C[C@@H]1CCCN1C(=O)CNCCOc1ccccc1	IC50	'='	635.0	nM	6.20			UO_0000065	22.67	0.42	5.03	9.48	False	CHEMBL664029	Inhibition of human dipeptidyl peptidase IV (DPP IV) obtained from human colonic carcinoma cells	B	BAO_0000019	assay format	None	None	None	None	None	CHEMBL284	Dipeptidyl peptidase IV	Homo sapiens	SINGLE PROTEIN	CHEMBL1145816	1	Scientific Literature	J. Med. Chem.	2003	None
CHEMBL23110		0	401.40	0	2.45	28	N[C@H](C(=O)N1CCC(F)(F)C1)[C@H]1CC[C@H](NC(=O)c2ccc(F)c(F)c2)CC1	IC50	'='	55.0	nM	7.26			UO_0000065	18.09	0.35	4.81	9.62	False	CHEMBL664925	Inhibitory activity against human Dipeptidylpeptidase IV	B	BAO_0000357	single protein format	None	None	None	None	None	CHEMBL284	Dipeptidyl peptidase IV	Homo sapiens	SINGLE PROTEIN	CHEMBL1147603	1	Scientific Literature	Bioorg. Med. Chem. Lett.	2004	None
CHEMBL63860		0	186.02	None	None	3	C[C@H](N)C(=O)N1CCC[C@H]1B(O)O	IC50	'='	0.54	nM	9.27			UO_0000065	49.82	None	None	None	False	CHEMBL913151	Inhibition of human placental DPP4 at pH 2	B	BAO_0000019	assay format	Homo sapiens	None	None	None	None	CHEMBL284	Dipeptidyl peptidase IV	Homo sapiens	SINGLE PROTEIN	CHEMBL1139886	1	Scientific Literature	J. Med. Chem.	2007	None
CHEMBL77538		0	298.35	0	0.47	8c	N#Cc1ccc(NCCNCC(=O)N2CCC[C@H]2C#N)nc1	IC50	'='	22.0	nM	7.66			UO_0000065	25.67	0.48	7.19	7.30	True	CHEMBL664029	Inhibition of human dipeptidyl peptidase IV (DPP IV) obtained from human colonic carcinoma cells	B	BAO_0000019	assay format	None	None	None	None	None	CHEMBL284	Dipeptidyl peptidase IV	Homo sapiens	SINGLE PROTEIN	CHEMBL1145816	1	Scientific Literature	J. Med. Chem.	2003	None
CHEMBL390776		0	389.46	0	2.25	1l	COc1cccc2c(=O)n(Cc3ccccc3C#N)c(N3CCCC(N)C3)nc12	IC50	'='	30.0	nM	7.52			UO_0000065	19.32	0.35	5.27	7.74	False	CHEMBL916662	Inhibition of human DPP4	B	BAO_0000357	single protein format	Homo sapiens	None	None	None	None	CHEMBL284	Dipeptidyl peptidase IV	Homo sapiens	SINGLE PROTEIN	CHEMBL1139865	1	Scientific Literature	J. Med. Chem.	2007	None
CHEMBL228004		0	393.88	0	2.90	1e	N#Cc1ccccc1Cn1c(N2CCC[C@@H](N)C2)nc2cc(Cl)ccc2c1=O	IC50	'='	15.0	nM	7.82			UO_0000065	19.86	0.38	4.92	8.90	False	CHEMBL916662	Inhibition of human DPP4	B	BAO_0000357	single protein format	Homo sapiens	None	None	None	None	CHEMBL284	Dipeptidyl peptidase IV	Homo sapiens	SINGLE PROTEIN	CHEMBL1139865	1	Scientific Literature	J. Med. Chem.	2007	None
CHEMBL402236		0	307.42	0	1.83	57d	N[C@H](C(=O)N1CC[C@H]1C(=O)c1nccs1)C1CCCCC1	IC50	'='	30.0	nM	7.52			UO_0000065	24.47	0.49	5.69	9.86	False	CHEMBL949931	Inhibition of human recombinant DPP4	B	BAO_0000357	single protein format	Homo sapiens	None	None	None	None	CHEMBL284	Dipeptidyl peptidase IV	Homo sapiens	SINGLE PROTEIN	CHEMBL1143211	1	Scientific Literature	Bioorg. Med. Chem.	2008	None
CHEMBL1431	METFORMIN	4	129.17	0	-1.03	metformin	CN(C)C(=N)NC(=N)N	Inhibition	'='	12.7	%				UO_0000187					False	CHEMBL927865	Inhibition of DPP4 at 10 mM	B	BAO_0000357	single protein format	None	None	None	None	None	CHEMBL284	Dipeptidyl peptidase IV	Homo sapiens	SINGLE PROTEIN	CHEMBL1140811	1	Scientific Literature	Bioorg. Med. Chem. Lett.	2008	None
CHEMBL96183		0	311.37	0	0.52	8m	O=C(CNCCNc1ccc([N+](=O)[O-])cn1)N1CCSC1	IC50	'='	3000.0	nM	5.52			UO_0000065	17.74	0.36	5.00	5.50	False	CHEMBL664029	Inhibition of human dipeptidyl peptidase IV (DPP IV) obtained from human colonic carcinoma cells	B	BAO_0000019	assay format	None	None	None	None	None	CHEMBL284	Dipeptidyl peptidase IV	Homo sapiens	SINGLE PROTEIN	CHEMBL1145816	1	Scientific Literature	J. Med. Chem.	2003	None
CHEMBL77538		0	298.35	0	0.47	8c	N#Cc1ccc(NCCNCC(=O)N2CCC[C@H]2C#N)nc1	IC50	'='	7.0	nM	8.15			UO_0000065	27.33	0.51	7.68	7.78	True	CHEMBL876697	Inhibitory activity against Dipeptidyl peptidase IV (DPP IV) obtained from human plasma	B	BAO_0000366	cell-free format	None	CHEMBL3559721	Plasma	None	None	CHEMBL284	Dipeptidyl peptidase IV	Homo sapiens	SINGLE PROTEIN	CHEMBL1145816	1	Scientific Literature	J. Med. Chem.	2003	None
CHEMBL392696		0	341.42	0	2.95	10b	N#Cc1cccc(-c2cc(N3C[C@H](c4ccccc4)[C@@H](N)C3)ncn2)c1	IC50	'='	1400.0	nM	5.85			UO_0000065	17.15	0.31	2.90	7.43	False	CHEMBL899730	Inhibition of human recombinant DPP4	B	BAO_0000357	single protein format	Homo sapiens	None	None	None	None	CHEMBL284	Dipeptidyl peptidase IV	Homo sapiens	SINGLE PROTEIN	CHEMBL1137469	1	Scientific Literature	Bioorg. Med. Chem. Lett.	2007	None
CHEMBL231050		0	482.43	0	4.21	17	N[C@@H](CC(=O)N1CCn2cc(C(F)(F)F)nc2C1c1ccc(F)cc1)Cc1ccc(F)c(F)c1	IC50	'='	1397.0	nM	5.86			UO_0000065	12.14	0.24	1.64	9.13	False	CHEMBL887585	Inhibition of DPP4	B	BAO_0000357	single protein format	None	None	None	None	None	CHEMBL284	Dipeptidyl peptidase IV	Homo sapiens	SINGLE PROTEIN	CHEMBL1144633	1	Scientific Literature	Bioorg. Med. Chem. Lett.	2007	None
CHEMBL424612		0	267.28	0	2.81	13	Cc1cccc(C)c1N1C(=O)c2ccc(O)cc2C1=O	IC50	'='	19.8	ug.mL-1				UO_0000274					False	CHEMBL666618	Inhibitory activity against Dipeptidylpeptidase IV (DPP IV) in human acute lymphoblastic leukemia MOLT-4 cell line	B	BAO_0000219	cell-based format	None	None	None	MOLT-4	None	CHEMBL284	Dipeptidyl peptidase IV	Homo sapiens	SINGLE PROTEIN	CHEMBL1131945	1	Scientific Literature	Bioorg. Med. Chem. Lett.	1999	CHEMBL3307557
CHEMBL224882		0	391.40	0	2.34	44	N[C@H]1CN(c2cc(N3CCCC3)ncn2)C(=O)C[C@@H]1c1cc(F)c(F)cc1F	Ki	'='	2.3	nM	8.64			UO_0000065	22.07	0.42	6.30	11.46	False	CHEMBL914338	Inhibition of human DPP4	B	BAO_0000357	single protein format	Homo sapiens	None	None	None	None	CHEMBL284	Dipeptidyl peptidase IV	Homo sapiens	SINGLE PROTEIN	CHEMBL1143002	1	Scientific Literature	J. Med. Chem.	2007	None
CHEMBL234043		0	368.36	1	5.07	9f	CCCCC1CN(c2cc(C(F)(F)F)cc(C(F)(F)F)c2)CCC1N	IC50	'='	13400.0	nM	4.87			UO_0000065	13.23	0.27	-0.20	16.65	False	CHEMBL893070	Inhibition of human DPP4	B	BAO_0000357	single protein format	Homo sapiens	None	None	None	None	CHEMBL284	Dipeptidyl peptidase IV	Homo sapiens	SINGLE PROTEIN	CHEMBL1147972	1	Scientific Literature	Bioorg. Med. Chem. Lett.	2007	None
CHEMBL77539		0	318.34	0	0.51	8a	N#C[C@@H]1CCCN1C(=O)CNCCNc1ccc([N+](=O)[O-])cn1	IC50	'='	8.0	nM	8.10			UO_0000065	25.43	0.48	7.59	6.52	False	CHEMBL664029	Inhibition of human dipeptidyl peptidase IV (DPP IV) obtained from human colonic carcinoma cells	B	BAO_0000019	assay format	None	None	None	None	None	CHEMBL284	Dipeptidyl peptidase IV	Homo sapiens	SINGLE PROTEIN	CHEMBL1145816	1	Scientific Literature	J. Med. Chem.	2003	None
CHEMBL557176		0	534.89	0	3.20	49b, diasteromer	Cl.N[C@@H](CC(=O)N1CCn2c(nnc2C(F)(F)F)C1Cc1ccccn1)Cc1cc(F)c(F)cc1F	IC50	'='	0.4	nM	9.40			UO_0000065	18.86	0.37	6.20	10.45	False	CHEMBL944056	Inhibition of DPP4	B	BAO_0000357	single protein format	None	None	None	None	None	CHEMBL284	Dipeptidyl peptidase IV	Homo sapiens	SINGLE PROTEIN	CHEMBL1140747	1	Scientific Literature	J. Med. Chem.	2008	None
CHEMBL536536		0	567.89	1	3.43	47a, diasteromer	Cl.N[C@@H](CC(=O)N1CCn2c(nnc2C(F)(F)F)C1C(O)c1ccc(F)cc1)Cc1cc(F)c(F)cc1F	IC50	'='	0.5	nM	9.30			UO_0000065	17.50	0.34	5.87	9.56	False	CHEMBL944056	Inhibition of DPP4	B	BAO_0000357	single protein format	None	None	None	None	None	CHEMBL284	Dipeptidyl peptidase IV	Homo sapiens	SINGLE PROTEIN	CHEMBL1140747	1	Scientific Literature	J. Med. Chem.	2008	None
CHEMBL557542		0	457.81	0	2.58	34a	C[C@H]1c2nnc(C(F)(F)F)n2CCN1C(=O)C[C@H](N)Cc1cc(F)c(F)cc1F.Cl	IC50	'='	88.0	nM	7.06			UO_0000065	16.75	0.33	4.48	9.16	False	CHEMBL944056	Inhibition of DPP4	B	BAO_0000357	single protein format	None	None	None	None	None	CHEMBL284	Dipeptidyl peptidase IV	Homo sapiens	SINGLE PROTEIN	CHEMBL1140747	1	Scientific Literature	J. Med. Chem.	2008	None
CHEMBL557990		0	457.81	0	2.40	23	C[C@H]1Cn2c(nnc2C(F)(F)F)CN1C(=O)C[C@H](N)Cc1cc(F)c(F)cc1F.Cl	IC50	'='	91.0	nM	7.04			UO_0000065	16.71	0.33	4.64	9.14	False	CHEMBL944056	Inhibition of DPP4	B	BAO_0000357	single protein format	None	None	None	None	None	CHEMBL284	Dipeptidyl peptidase IV	Homo sapiens	SINGLE PROTEIN	CHEMBL1140747	1	Scientific Literature	J. Med. Chem.	2008	None
CHEMBL234413		0	238.42	0	3.16	9a	CCCCC1CN(C2CCCCC2)CCC1N	IC50	'='	45200.0	nM	4.34			UO_0000065	18.22	0.35	1.18	14.85	False	CHEMBL893070	Inhibition of human DPP4	B	BAO_0000357	single protein format	Homo sapiens	None	None	None	None	CHEMBL284	Dipeptidyl peptidase IV	Homo sapiens	SINGLE PROTEIN	CHEMBL1147972	1	Scientific Literature	Bioorg. Med. Chem. Lett.	2007	None
CHEMBL205980		0	169.23	0	-0.05	6	CC(C)[C@H](N)C(=O)N(C)CC#N	Ki	'='	260.0	nM	6.58			UO_0000065	38.91	0.75	6.64	9.39	False	CHEMBL867212	Inhibition of DPP4	B	BAO_0000357	single protein format	Homo sapiens	None	None	None	None	CHEMBL284	Dipeptidyl peptidase IV	Homo sapiens	SINGLE PROTEIN	CHEMBL1139028	1	Scientific Literature	Bioorg. Med. Chem. Lett.	2006	None
CHEMBL381779		0	183.25	0	0.39	15	C[C@@H](C#N)NC(=O)[C@@H](N)C(C)(C)C	Ki	'='	4422.0	nM	5.35			UO_0000065	29.22	0.56	4.96	6.79	False	CHEMBL867212	Inhibition of DPP4	B	BAO_0000357	single protein format	Homo sapiens	None	None	None	None	CHEMBL284	Dipeptidyl peptidase IV	Homo sapiens	SINGLE PROTEIN	CHEMBL1139028	1	Scientific Literature	Bioorg. Med. Chem. Lett.	2006	None
CHEMBL366549		0	283.32	0	0.66	2b	N[C@@H](CC(=O)N1CCNCC1)Cc1ccc(F)c(F)c1	IC50	'='	3100.0	nM	5.51			UO_0000065	19.44	0.38	4.85	9.44	False	CHEMBL829504	In vitro inhibitory concentration was measured against dipeptidylpeptidase IV	B	BAO_0000357	single protein format	None	None	None	None	None	CHEMBL284	Dipeptidyl peptidase IV	Homo sapiens	SINGLE PROTEIN	CHEMBL1141929	1	Scientific Literature	J. Med. Chem.	2005	None
CHEMBL177632		0	301.43	0	2.85	15.2d	O=C(NC1CCN(Cc2ccccc2)CC1)N1CCCCC1	IC50	'>'	1000000.0	nM		Outside typical range		UO_0000065					False	CHEMBL832779	Inhibitory concentration against human Dipeptidylpeptidase IV	B	BAO_0000357	single protein format	Homo sapiens	None	None	None	None	CHEMBL284	Dipeptidyl peptidase IV	Homo sapiens	SINGLE PROTEIN	CHEMBL1142720	1	Scientific Literature	J. Med. Chem.	2005	None
CHEMBL234158		0	251.29	0	-0.05	10	N#C[C@@H]1CCCN1C(=O)[C@@H]1C[C@H](CC(=O)O)CN1	IC50	'='	16.0	nM	7.80			UO_0000065	31.02	0.59	7.85	8.34	False	CHEMBL892415	Inhibition of human DPP4	B	BAO_0000357	single protein format	Homo sapiens	None	None	None	None	CHEMBL284	Dipeptidyl peptidase IV	Homo sapiens	SINGLE PROTEIN	CHEMBL1147187	1	Scientific Literature	Bioorg. Med. Chem.	2007	None
CHEMBL395919		0	237.30	0	-0.14	9	N#C[C@@H]1CCCN1C(=O)[C@@H]1C[C@H](CCO)CN1	IC50	'='	3.8	nM	8.42			UO_0000065	35.48	0.68	8.56	11.03	False	CHEMBL892415	Inhibition of human DPP4	B	BAO_0000357	single protein format	Homo sapiens	None	None	None	None	CHEMBL284	Dipeptidyl peptidase IV	Homo sapiens	SINGLE PROTEIN	CHEMBL1147187	1	Scientific Literature	Bioorg. Med. Chem.	2007	None
CHEMBL400614		0	318.42	0	0.88	23	N#C[C@@H]1CCCN1C(=O)[C@@H]1C[C@H](C(=O)N2CCCCCC2)CN1	IC50	'='	8.3	nM	8.08			UO_0000065	25.38	0.48	7.20	10.57	False	CHEMBL892415	Inhibition of human DPP4	B	BAO_0000357	single protein format	Homo sapiens	None	None	None	None	CHEMBL284	Dipeptidyl peptidase IV	Homo sapiens	SINGLE PROTEIN	CHEMBL1147187	1	Scientific Literature	Bioorg. Med. Chem.	2007	None
CHEMBL233474		0	398.42	0	1.92	44	N[C@@H](CC(=O)N1CCn2c(nnc2-c2ccncc2)C1)Cc1cc(F)ccc1F	IC50	'='	65.0	nM	7.19			UO_0000065	18.04	0.34	5.27	7.99	False	CHEMBL893277	Inhibition of DPP4 activity	B	BAO_0000357	single protein format	Homo sapiens	None	None	None	None	CHEMBL284	Dipeptidyl peptidase IV	Homo sapiens	SINGLE PROTEIN	CHEMBL1148001	1	Scientific Literature	Bioorg. Med. Chem. Lett.	2007	None
CHEMBL232262		0	371.34	0	1.74	21	N[C@@H](CC(=O)N1CCn2c(nnc2C(F)(F)F)C1)Cc1cccc(F)c1	IC50	'='	135.0	nM	6.87			UO_0000065	18.50	0.36	5.13	8.92	False	CHEMBL893277	Inhibition of DPP4 activity	B	BAO_0000357	single protein format	Homo sapiens	None	None	None	None	CHEMBL284	Dipeptidyl peptidase IV	Homo sapiens	SINGLE PROTEIN	CHEMBL1148001	1	Scientific Literature	Bioorg. Med. Chem. Lett.	2007	None
CHEMBL1085075		0	336.41	0	1.00	12i	CC(C)(CC(=O)N1CC=CCC1)NCC(=O)N1C[C@@H](F)C[C@H]1C#N	IC50	'='	18.0	nM	7.75			UO_0000065	23.02	0.44	6.74	10.13	False	CHEMBL1119677	Inhibition of DPP4	B	BAO_0000357	single protein format	None	None	None	None	None	CHEMBL284	Dipeptidyl peptidase IV	Homo sapiens	SINGLE PROTEIN	CHEMBL1158599	1	Scientific Literature	Bioorg. Med. Chem. Lett.	2010	None
CHEMBL23924		0	383.41	0	2.15	27	N[C@H](C(=O)N1CC[C@@H](F)C1)[C@H]1CC[C@H](NC(=O)c2ccc(F)c(F)c2)CC1	IC50	'='	110.0	nM	6.96			UO_0000065	18.15	0.35	4.81	9.23	False	CHEMBL664925	Inhibitory activity against human Dipeptidylpeptidase IV	B	BAO_0000357	single protein format	None	None	None	None	None	CHEMBL284	Dipeptidyl peptidase IV	Homo sapiens	SINGLE PROTEIN	CHEMBL1147603	1	Scientific Literature	Bioorg. Med. Chem. Lett.	2004	None
CHEMBL392924		0	346.40	0	4.08	3	N[C@H]1C[C@@H](N2Cc3ccccc3C2)CC[C@@H]1c1cc(F)c(F)cc1F	IC50	'='	6.6	nM	8.18			UO_0000065	23.62	0.45	4.10	27.96	False	CHEMBL896429	Inhibition of DPP4	B	BAO_0000357	single protein format	None	None	None	None	None	CHEMBL284	Dipeptidyl peptidase IV	Homo sapiens	SINGLE PROTEIN	CHEMBL1148885	1	Scientific Literature	Bioorg. Med. Chem. Lett.	2007	None
CHEMBL537000		0	483.84	0	3.13	40b, diasteromer	C=CCC1c2nnc(C(F)(F)F)n2CCN1C(=O)C[C@H](N)Cc1cc(F)c(F)cc1F.Cl	IC50	'='	32.0	nM	7.50			UO_0000065	16.75	0.33	4.36	9.73	False	CHEMBL944056	Inhibition of DPP4	B	BAO_0000357	single protein format	None	None	None	None	None	CHEMBL284	Dipeptidyl peptidase IV	Homo sapiens	SINGLE PROTEIN	CHEMBL1140747	1	Scientific Literature	J. Med. Chem.	2008	None
CHEMBL232595		0	372.90	0	3.77	22g-trans	COc1cc2c(cc1OC)[C@@H]1C[C@H](N)[C@@H](c3cccc(Cl)c3)CN1CC2	IC50	'='	4.0	nM	8.40			UO_0000065	22.52	0.44	4.63	17.60	False	CHEMBL893070	Inhibition of human DPP4	B	BAO_0000357	single protein format	Homo sapiens	None	None	None	None	CHEMBL284	Dipeptidyl peptidase IV	Homo sapiens	SINGLE PROTEIN	CHEMBL1147972	1	Scientific Literature	Bioorg. Med. Chem. Lett.	2007	None
CHEMBL234238		0	366.51	0	3.73	22d-cis	COc1cc2c(cc1OC)[C@@H]1C[C@@H](N)[C@@H](c3ccc(C)c(C)c3)CN1CC2	IC50	'='	9380.0	nM	5.03			UO_0000065	13.72	0.25	1.30	10.54	False	CHEMBL893070	Inhibition of human DPP4	B	BAO_0000357	single protein format	Homo sapiens	None	None	None	None	CHEMBL284	Dipeptidyl peptidase IV	Homo sapiens	SINGLE PROTEIN	CHEMBL1147972	1	Scientific Literature	Bioorg. Med. Chem. Lett.	2007	None
CHEMBL234048		0	352.48	0	3.43	22c-trans	COc1cc2c(cc1OC)[C@@H]1C[C@H](N)[C@@H](c3ccc(C)cc3)CN1CC2	IC50	'='	370.0	nM	6.43			UO_0000065	18.25	0.34	3.00	13.48	False	CHEMBL893070	Inhibition of human DPP4	B	BAO_0000357	single protein format	Homo sapiens	None	None	None	None	CHEMBL284	Dipeptidyl peptidase IV	Homo sapiens	SINGLE PROTEIN	CHEMBL1147972	1	Scientific Literature	Bioorg. Med. Chem. Lett.	2007	None
CHEMBL392083		0	339.44	0	2.51	22b-cis	COc1cc2c(cc1OC)[C@@H]1C[C@@H](N)[C@@H](c3ccccn3)CN1CC2	IC50	'='	990.0	nM	6.00			UO_0000065	17.69	0.33	3.49	9.91	False	CHEMBL893070	Inhibition of human DPP4	B	BAO_0000357	single protein format	Homo sapiens	None	None	None	None	CHEMBL284	Dipeptidyl peptidase IV	Homo sapiens	SINGLE PROTEIN	CHEMBL1147972	1	Scientific Literature	Bioorg. Med. Chem. Lett.	2007	None
CHEMBL234428		0	292.42	0	3.05	9j-trans	CCCC[C@@H]1CN(c2ccc(OC)c(OC)c2)CC[C@H]1N	IC50	'='	26000.0	nM	4.58			UO_0000065	15.68	0.30	1.54	9.61	False	CHEMBL893070	Inhibition of human DPP4	B	BAO_0000357	single protein format	Homo sapiens	None	None	None	None	CHEMBL284	Dipeptidyl peptidase IV	Homo sapiens	SINGLE PROTEIN	CHEMBL1147972	1	Scientific Literature	Bioorg. Med. Chem. Lett.	2007	None
CHEMBL391037		0	338.45	0	3.12	22a-cis	COc1cc2c(cc1OC)[C@@H]1C[C@@H](N)[C@@H](c3ccccc3)CN1CC2	IC50	'='	270.0	nM	6.57			UO_0000065	19.41	0.36	3.45	13.76	False	CHEMBL893070	Inhibition of human DPP4	B	BAO_0000357	single protein format	Homo sapiens	None	None	None	None	CHEMBL284	Dipeptidyl peptidase IV	Homo sapiens	SINGLE PROTEIN	CHEMBL1147972	1	Scientific Literature	Bioorg. Med. Chem. Lett.	2007	None
CHEMBL437570		0	247.34	0	1.45	7	C=C(C)C[C@@H]1CN[C@H](C(=O)N2CCC[C@H]2C#N)C1	IC50	'='	5.7	nM	8.24			UO_0000065	33.33	0.63	6.79	14.69	False	CHEMBL892394	Inhibition of human DPP4	B	BAO_0000357	single protein format	Homo sapiens	None	None	None	None	CHEMBL284	Dipeptidyl peptidase IV	Homo sapiens	SINGLE PROTEIN	CHEMBL1147184	1	Scientific Literature	Bioorg. Med. Chem.	2007	None
CHEMBL1209459		0	321.21	0	3.78	13	Cc1cc2nc(C)c(CN)c(-c3ccc(Cl)cc3Cl)n2n1	Ki	'='	28.0	nM	7.55			UO_0000065	23.51	0.49	3.77	13.44	False	CHEMBL1211741	Inhibition of human DPP4	B	BAO_0000357	single protein format	Homo sapiens	None	None	None	None	CHEMBL284	Dipeptidyl peptidase IV	Homo sapiens	SINGLE PROTEIN	CHEMBL1208739	1	Scientific Literature	Bioorg. Med. Chem. Lett.	2010	None
CHEMBL175872		0	355.46	0	2.13	6b	N[C@@H](CC(=O)N1CCNC[C@H]1Cc1ccccc1)Cc1ccccc1F	IC50	'='	139.0	nM	6.86			UO_0000065	19.29	0.36	4.73	11.75	True	CHEMBL944056	Inhibition of DPP4	B	BAO_0000357	single protein format	None	None	None	None	None	CHEMBL284	Dipeptidyl peptidase IV	Homo sapiens	SINGLE PROTEIN	CHEMBL1140747	1	Scientific Literature	J. Med. Chem.	2008	None
CHEMBL291096		0	526.59	1	2.51	39	N[C@@H](Cc1c[nH]c2ccccc12)C(=O)N1Cc2ccccc2C[C@H]1C(=O)N[C@@H](Cc1ccc(O)cc1)C(=O)O	Inhibition	'='	36.0	%				UO_0000187					False	CHEMBL857575	Percent inhibition of Dipeptidyl peptidase IV (DPP IV) at a concentration of 10 uM	B	BAO_0000357	single protein format	None	None	None	None	None	CHEMBL284	Dipeptidyl peptidase IV	Homo sapiens	SINGLE PROTEIN	CHEMBL1131542	1	Scientific Literature	Bioorg. Med. Chem. Lett.	1998	None
CHEMBL557447		0	580.79	0	3.17	36	N[C@H]1Cn2c(nc3cnc(Cl)cc32)C[C@@H]1c1cc(F)c(F)cc1F.O=C(O)C(F)(F)F.O=C(O)C(F)(F)F	IC50	'='	15.0	nM	7.82			UO_0000065	22.18	0.45	4.65	13.79	False	CHEMBL1054090	Inhibition of human recombinant DPP4	B	BAO_0000357	single protein format	Homo sapiens	None	None	None	None	CHEMBL284	Dipeptidyl peptidase IV	Homo sapiens	SINGLE PROTEIN	CHEMBL1153045	1	Scientific Literature	Bioorg. Med. Chem. Lett.	2009	None
CHEMBL560926		0	546.35	0	2.52	32	N[C@H]1Cn2c(nc3cccnc32)C[C@@H]1c1cc(F)c(F)cc1F.O=C(O)C(F)(F)F.O=C(O)C(F)(F)F	IC50	'='	329.0	nM	6.48			UO_0000065	20.37	0.38	3.96	11.43	False	CHEMBL1054090	Inhibition of human recombinant DPP4	B	BAO_0000357	single protein format	Homo sapiens	None	None	None	None	CHEMBL284	Dipeptidyl peptidase IV	Homo sapiens	SINGLE PROTEIN	CHEMBL1153045	1	Scientific Literature	Bioorg. Med. Chem. Lett.	2009	None
CHEMBL503274		0	184.28	0	0.98	7	CC[C@H](C)[C@H](N)C(=O)N1CCCC1	Ki	'='	410.0	nM	6.39			UO_0000065	34.66	0.67	5.41	13.79	False	CHEMBL664122	In vitro test for inhibitory activity against human dipeptidyl peptidase IV.	B	BAO_0000357	single protein format	None	None	None	None	None	CHEMBL284	Dipeptidyl peptidase IV	Homo sapiens	SINGLE PROTEIN	CHEMBL1128915	1	Scientific Literature	Bioorg. Med. Chem. Lett.	1996	None
CHEMBL400532		0	378.48	0	2.10	48	CC(c1ccc(-n2cncn2)cc1)N1C[C@H](N)[C@H](C(=O)C2CCC[C@H]2C#N)C1	IC50	'='	3.0	nM	8.52			UO_0000065	22.52	0.42	6.42	8.45	False	CHEMBL943037	Inhibition of human DPP4	B	BAO_0000357	single protein format	Homo sapiens	None	None	None	None	CHEMBL284	Dipeptidyl peptidase IV	Homo sapiens	SINGLE PROTEIN	CHEMBL1140588	1	Scientific Literature	Bioorg. Med. Chem. Lett.	2007	None
CHEMBL206434		0	261.37	0	1.51	20	CN(CC#N)C(=O)[C@@H](N)C12CC3CC(CC(C3)C1)C2	Ki	'='	74.0	nM	7.13			UO_0000065	27.28	0.51	5.62	10.17	False	CHEMBL867212	Inhibition of DPP4	B	BAO_0000357	single protein format	Homo sapiens	None	None	None	None	CHEMBL284	Dipeptidyl peptidase IV	Homo sapiens	SINGLE PROTEIN	CHEMBL1139028	1	Scientific Literature	Bioorg. Med. Chem. Lett.	2006	None
CHEMBL203634		0	209.29	0	0.87	11	CC(C)(C)[C@H](N)C(=O)N(CC#N)C1CC1	Ki	'='	1311.0	nM	5.88			UO_0000065	28.11	0.54	5.01	8.39	False	CHEMBL867212	Inhibition of DPP4	B	BAO_0000357	single protein format	Homo sapiens	None	None	None	None	CHEMBL284	Dipeptidyl peptidase IV	Homo sapiens	SINGLE PROTEIN	CHEMBL1139028	1	Scientific Literature	Bioorg. Med. Chem. Lett.	2006	None
CHEMBL380348		0	197.28	0	0.73	8	CCN(CC#N)C(=O)[C@@H](N)C(C)(C)C	Ki	'='	182.0	nM	6.74			UO_0000065	34.16	0.66	6.01	9.61	False	CHEMBL867212	Inhibition of DPP4	B	BAO_0000357	single protein format	Homo sapiens	None	None	None	None	CHEMBL284	Dipeptidyl peptidase IV	Homo sapiens	SINGLE PROTEIN	CHEMBL1139028	1	Scientific Literature	Bioorg. Med. Chem. Lett.	2006	None
CHEMBL203379		0	453.46	0	2.11	27	C[C@@H](c1ccc(-c2ccc(=O)n(C)c2)cc1)[C@H](N)C(=O)N1CCCC1.O=C(O)C(F)(F)F	IC50	'='	48.0	nM	7.32			UO_0000065	21.56	0.40	5.21	10.71	False	CHEMBL867703	Inhibition of DPP4	B	BAO_0000357	single protein format	Homo sapiens	None	None	None	None	CHEMBL284	Dipeptidyl peptidase IV	Homo sapiens	SINGLE PROTEIN	CHEMBL1138985	1	Scientific Literature	Bioorg. Med. Chem. Lett.	2006	None
CHEMBL438258		0	579.49	0	2.63	13	CCOC(=O)C(F)(F)n1cc(-c2ccc([C@H](C)[C@H](N)C(=O)N3CC[C@H](F)C3)cc2)ccc1=O.O=C(O)C(F)(F)F	IC50	'='	92.0	nM	7.04			UO_0000065	15.12	0.29	4.41	7.44	False	CHEMBL867703	Inhibition of DPP4	B	BAO_0000357	single protein format	Homo sapiens	None	None	None	None	CHEMBL284	Dipeptidyl peptidase IV	Homo sapiens	SINGLE PROTEIN	CHEMBL1138985	1	Scientific Literature	Bioorg. Med. Chem. Lett.	2006	None
CHEMBL443622		0	142.20	0	-0.04	1.1	C[C@H](N)C(=O)N1CCCC1	Selectivity index	'='	0.2										False	CHEMBL665780	Selectivity index of compound was determined as value for DPP IV divided by value for DPP II	B	BAO_0000357	single protein format	None	None	None	None	None	CHEMBL284	Dipeptidyl peptidase IV	Homo sapiens	SINGLE PROTEIN	CHEMBL1144883	1	Scientific Literature	J. Med. Chem.	2003	None
CHEMBL8260	BAICALEIN	2	270.24	0	2.58	2	O=c1cc(-c2ccccc2)oc2cc(O)c(O)c(O)c12	IC50	'>'	200000.0	nM		Outside typical range		UO_0000065					False	CHEMBL974554	Inhibition of DPP4	B	BAO_0000357	single protein format	None	None	None	None	None	CHEMBL284	Dipeptidyl peptidase IV	Homo sapiens	SINGLE PROTEIN	CHEMBL1155939	1	Scientific Literature	Bioorg. Med. Chem.	2008	None
CHEMBL443316		0	334.81	0	4.70	9i-cis	CCCC[C@H]1CN(c2ccc(Cl)c(C(F)(F)F)c2)CC[C@H]1N	IC50	'='	2800.0	nM	5.55			UO_0000065	16.59	0.34	0.85	18.98	False	CHEMBL893070	Inhibition of human DPP4	B	BAO_0000357	single protein format	Homo sapiens	None	None	None	None	CHEMBL284	Dipeptidyl peptidase IV	Homo sapiens	SINGLE PROTEIN	CHEMBL1147972	1	Scientific Literature	Bioorg. Med. Chem. Lett.	2007	None
CHEMBL394662		0	232.37	0	3.03	9c-cis	CCCC[C@H]1CN(c2ccccc2)CC[C@H]1N	IC50	'='	3500.0	nM	5.46			UO_0000065	23.48	0.44	2.43	18.65	False	CHEMBL893070	Inhibition of human DPP4	B	BAO_0000357	single protein format	Homo sapiens	None	None	None	None	CHEMBL284	Dipeptidyl peptidase IV	Homo sapiens	SINGLE PROTEIN	CHEMBL1147972	1	Scientific Literature	Bioorg. Med. Chem. Lett.	2007	None
CHEMBL1082707		0	359.47	0	1.02	2c	N#C[C@@H]1CCCN1C(=O)CN[C@@H]1C[C@@H]2CN(C(=O)N3CCCC3)C[C@@H]2C1	IC50	'='	39.0	nM	7.41			UO_0000065	20.61	0.39	6.39	9.30	False	CHEMBL1120109	Inhibition of DPP4	B	BAO_0000357	single protein format	None	None	None	None	None	CHEMBL284	Dipeptidyl peptidase IV	Homo sapiens	SINGLE PROTEIN	CHEMBL1158614	1	Scientific Literature	Bioorg. Med. Chem. Lett.	2010	None
CHEMBL98097		0	267.42	0	1.64	7.19	N[C@@H](CCNC1CCCCC1)C(=O)N1CCCCC1	IC50	'>'	1000000.0	nM		Outside typical range		UO_0000065					False	CHEMBL666619	Inhibition of human Dipeptidylpeptidase IV (DPP IV)	B	BAO_0000357	single protein format	None	None	None	None	None	CHEMBL284	Dipeptidyl peptidase IV	Homo sapiens	SINGLE PROTEIN	CHEMBL1148463	1	Scientific Literature	J. Med. Chem.	2004	None
CHEMBL366049		0	541.50	0	2.09	20	NC(CC(=O)N1CCC[C@H]1C(=O)NCc1ccc(C(=O)O)cc1)Cc1ccccc1F.O=C(O)C(F)(F)F	IC50	'='	54.0	nM	7.27			UO_0000065	17.00	0.32	5.18	6.45	False	CHEMBL831703	Inhibition of human recombinant Dipeptidylpeptidase IV	B	BAO_0000357	single protein format	Homo sapiens	None	None	None	None	CHEMBL284	Dipeptidyl peptidase IV	Homo sapiens	SINGLE PROTEIN	CHEMBL1137046	1	Scientific Literature	Bioorg. Med. Chem. Lett.	2004	None
CHEMBL100370		0	307.83	0	1.94	18	N[C@@H](CCNCc1ccc(Cl)cc1)C(=O)N1CC=CCC1	IC50	'='	148000.0	nM		Outside typical range		UO_0000065					False	CHEMBL666619	Inhibition of human Dipeptidylpeptidase IV (DPP IV)	B	BAO_0000357	single protein format	None	None	None	None	None	CHEMBL284	Dipeptidyl peptidase IV	Homo sapiens	SINGLE PROTEIN	CHEMBL1148463	1	Scientific Literature	J. Med. Chem.	2004	None
CHEMBL172057		0	457.31	0	2.96	11c	N[C@H](C(=O)N1CCCC1)[C@H]1CC[C@H](OC(=O)Nc2ccc(I)cc2)C1	IC50	'='	180.0	nM	6.75			UO_0000065	14.75	0.37	3.78	7.97	False	CHEMBL664928	Inhibitory activity against human recombinant Dipeptidylpeptidase IV	B	BAO_0000357	single protein format	None	None	None	None	None	CHEMBL284	Dipeptidyl peptidase IV	Homo sapiens	SINGLE PROTEIN	CHEMBL1148427	1	Scientific Literature	Bioorg. Med. Chem. Lett.	2004	None
CHEMBL184912		0	286.35	0	1.76	22p	N[C@@H](CC(=O)N1CCSC1)Cc1ccc(F)cc1F	IC50	'='	589.0	nM	6.23			UO_0000065	21.76	0.45	4.47	13.45	False	CHEMBL827095	Inhibitory concentration against Dipeptidyl peptidase IV	B	BAO_0000357	single protein format	None	None	None	None	None	CHEMBL284	Dipeptidyl peptidase IV	Homo sapiens	SINGLE PROTEIN	CHEMBL1137853	1	Scientific Literature	Bioorg. Med. Chem. Lett.	2004	None
CHEMBL92175		0	376.48	0	1.84	15	N#C[C@@H]1CSCN1C(=O)C(CCCCN)NC(=O)OCc1ccccc1	Ki	'='	5.0	nM	8.30			UO_0000065	22.05	0.44	6.46	7.65	False	CHEMBL664933	Inhibition of human Dipeptidyl peptidase IV	B	BAO_0000357	single protein format	Homo sapiens	None	None	None	None	CHEMBL284	Dipeptidyl peptidase IV	Homo sapiens	SINGLE PROTEIN	CHEMBL1128930	1	Scientific Literature	Bioorg. Med. Chem. Lett.	1996	None
CHEMBL191067		0	515.48	0	2.56	22	CN(C)C(=O)[C@@H](c1ccc(-c2ccc(F)cc2)cc1)[C@H](N)C(=O)N1CC[C@H](F)C1.O=C(O)C(F)(F)F	IC50	'='	376.0	nM	6.42			UO_0000065	16.00	0.30	3.86	9.64	False	CHEMBL829482	Inhibitory concentration against human dipeptidylpeptidase IV in presence of 80% human serum	B	BAO_0000357	single protein format	Homo sapiens	None	None	None	None	CHEMBL284	Dipeptidyl peptidase IV	Homo sapiens	SINGLE PROTEIN	CHEMBL1139622	1	Scientific Literature	Bioorg. Med. Chem. Lett.	2005	None
CHEMBL189067		0	515.48	0	2.61	24	CCNC(=O)[C@@H](c1ccc(-c2ccc(F)cc2)cc1)[C@H](N)C(=O)N1CC[C@H](F)C1.O=C(O)C(F)(F)F	IC50	'='	110.0	nM	6.96			UO_0000065	17.33	0.33	4.35	9.23	False	CHEMBL827856	Inhibitory concentration against dipeptidylpeptidase IV	B	BAO_0000357	single protein format	None	None	None	None	None	CHEMBL284	Dipeptidyl peptidase IV	Homo sapiens	SINGLE PROTEIN	CHEMBL1139622	1	Scientific Literature	Bioorg. Med. Chem. Lett.	2005	None
CHEMBL188643		0	529.51	0	3.00	25	CC(C)NC(=O)[C@@H](c1ccc(-c2ccc(F)cc2)cc1)[C@H](N)C(=O)N1CC[C@H](F)C1.O=C(O)C(F)(F)F	IC50	'='	99.0	nM	7.00			UO_0000065	16.86	0.32	4.00	9.29	False	CHEMBL827856	Inhibitory concentration against dipeptidylpeptidase IV	B	BAO_0000357	single protein format	None	None	None	None	None	CHEMBL284	Dipeptidyl peptidase IV	Homo sapiens	SINGLE PROTEIN	CHEMBL1139622	1	Scientific Literature	Bioorg. Med. Chem. Lett.	2005	None
CHEMBL397010		0	343.35	0	1.10	13a	CC1CCNC(=O)CN1C(=O)C[C@H](N)Cc1cc(F)c(F)cc1F	IC50	'='	765.0	nM	6.12			UO_0000065	17.81	0.35	5.02	8.11	False	CHEMBL887398	Inhibition of DPP4	B	BAO_0000357	single protein format	None	None	None	None	None	CHEMBL284	Dipeptidyl peptidase IV	Homo sapiens	SINGLE PROTEIN	CHEMBL1144611	1	Scientific Literature	Bioorg. Med. Chem. Lett.	2007	None
CHEMBL231395		0	503.40	0	2.37	38	Cc1nc2ccc(N3CC[C@H](c4cc(F)c(F)cc4F)[C@@H](N)C3)nc2c(=O)[nH]1.O=C(O)C(F)(F)F	IC50	'='	7.0	nM	8.15			UO_0000065	20.94	0.40	5.78	9.28	False	CHEMBL888507	Inhibition of DPP4	B	BAO_0000357	single protein format	None	None	None	None	None	CHEMBL284	Dipeptidyl peptidase IV	Homo sapiens	SINGLE PROTEIN	CHEMBL1145410	1	Scientific Literature	Bioorg. Med. Chem. Lett.	2007	None
CHEMBL396789		0	447.38	0	2.82	19	C=CCC(C(=O)N1CCn2c(nnc2C(F)(F)F)C1)[C@H](N)Cc1cc(F)c(F)cc1F	IC50	'='	1995.0	nM	5.70			UO_0000065	12.74	0.25	2.88	7.40	False	CHEMBL887585	Inhibition of DPP4	B	BAO_0000357	single protein format	None	None	None	None	None	CHEMBL284	Dipeptidyl peptidase IV	Homo sapiens	SINGLE PROTEIN	CHEMBL1144633	1	Scientific Literature	Bioorg. Med. Chem. Lett.	2007	None
CHEMBL396195		0	429.49	0	2.11	13	COc1cc(CNC(=O)[C@@H]2CCCN2C(=O)C[C@H](N)Cc2ccccc2F)ccc1O	IC50	'='	864.0	nM	6.06			UO_0000065	14.12	0.27	3.95	5.78	False	CHEMBL887585	Inhibition of DPP4	B	BAO_0000357	single protein format	None	None	None	None	None	CHEMBL284	Dipeptidyl peptidase IV	Homo sapiens	SINGLE PROTEIN	CHEMBL1144633	1	Scientific Literature	Bioorg. Med. Chem. Lett.	2007	None
CHEMBL231551		0	383.47	0	2.39	10	N[C@@H](CC(=O)N1CCC[C@H]1C(=O)NCc1ccccc1)Cc1ccccc1F	IC50	'='	539.0	nM	6.27			UO_0000065	16.35	0.31	3.88	8.31	False	CHEMBL887585	Inhibition of DPP4	B	BAO_0000357	single protein format	None	None	None	None	None	CHEMBL284	Dipeptidyl peptidase IV	Homo sapiens	SINGLE PROTEIN	CHEMBL1144633	1	Scientific Literature	Bioorg. Med. Chem. Lett.	2007	None
CHEMBL423148		0	457.29	1	5.33	13	C[C@H](N)C(=O)N1CCCCC1P(=O)(Oc1ccc(Cl)cc1)Oc1ccc(Cl)cc1	K obs / 1	'='	156.0	M-1 s-1									False	CHEMBL666471	The second order inhibition rate constant was measured against human placenta dipeptidylpeptidase 4	B	BAO_0000019	assay format	None	None	None	None	None	CHEMBL284	Dipeptidyl peptidase IV	Homo sapiens	SINGLE PROTEIN	CHEMBL1127410	1	Scientific Literature	J. Med. Chem.	1994	None
CHEMBL3084948		0	397.54	0	2.99	12f	N[C@H](C(=O)N1CCSC1)[C@H]1CC[C@H](NC(=O)c2ccc3ccccc3c2)CC1	IC50	'='	21.0	nM	7.68			UO_0000065	19.31	0.37	4.69	10.18	False	CHEMBL664532	Inhibitory activity against dipeptidylpeptidase IV.	B	BAO_0000357	single protein format	None	None	None	None	None	CHEMBL284	Dipeptidyl peptidase IV	Homo sapiens	SINGLE PROTEIN	CHEMBL1146708	1	Scientific Literature	Bioorg. Med. Chem. Lett.	2004	None
CHEMBL395546		0	306.32	0	1.47	16	N[C@@H](CC(=O)N1CCn2nccc21)Cc1cc(F)ccc1F	IC50	'='	1325.0	nM	5.88			UO_0000065	19.19	0.36	4.41	9.16	False	CHEMBL887585	Inhibition of DPP4	B	BAO_0000357	single protein format	None	None	None	None	None	CHEMBL284	Dipeptidyl peptidase IV	Homo sapiens	SINGLE PROTEIN	CHEMBL1144633	1	Scientific Literature	Bioorg. Med. Chem. Lett.	2007	None
CHEMBL182223		0	559.49	0	2.23	19	NC(CC(=O)N1CCC[C@H]1C(=O)NCc1ccc(C(=O)O)cc1)Cc1ccc(F)c(F)c1.O=C(O)C(F)(F)F	IC50	'='	75.0	nM	7.12			UO_0000065	15.99	0.30	4.89	6.32	False	CHEMBL831703	Inhibition of human recombinant Dipeptidylpeptidase IV	B	BAO_0000357	single protein format	Homo sapiens	None	None	None	None	CHEMBL284	Dipeptidyl peptidase IV	Homo sapiens	SINGLE PROTEIN	CHEMBL1137046	1	Scientific Literature	Bioorg. Med. Chem. Lett.	2004	None
CHEMBL360167		0	599.70	1	2.99	16	CS(=O)(=O)Nc1cccc(NC(=O)CN2CCN(C(=O)C[C@H](N)Cc3ccc(F)c(F)c3)[C@@H](Cc3ccccc3)C2)c1	IC50	'='	1100.0	nM	5.96			UO_0000065	9.94	0.19	2.97	4.77	False	CHEMBL877465	Inhibitory concentration against Dipeptidylpeptidase IV	B	BAO_0000357	single protein format	None	None	None	None	None	CHEMBL284	Dipeptidyl peptidase IV	Homo sapiens	SINGLE PROTEIN	CHEMBL1137854	1	Scientific Literature	Bioorg. Med. Chem. Lett.	2004	None
CHEMBL497992		0	526.60	1	1.78	15e	N[C@H](C(=O)N1CCCC1)[C@H]1CC[C@H](NS(=O)(=O)c2ccc(NS(=O)(=O)CC(F)(F)F)cc2)CC1	IC50	'='	2.6	nM	8.59			UO_0000065	16.30	0.34	6.81	6.19	True	CHEMBL664532	Inhibitory activity against dipeptidylpeptidase IV.	B	BAO_0000357	single protein format	None	None	None	None	None	CHEMBL284	Dipeptidyl peptidase IV	Homo sapiens	SINGLE PROTEIN	CHEMBL1146708	1	Scientific Literature	Bioorg. Med. Chem. Lett.	2004	None
CHEMBL190923		0	511.52	0	3.00	44	CN(C)C(=O)[C@@H](c1ccc(-c2ccc(F)cc2)cc1)[C@H](N)C(=O)N1CCCCC1.O=C(O)C(F)(F)F	IC50	'='	550.0	nM	6.26			UO_0000065	15.75	0.29	3.26	9.39	False	CHEMBL827856	Inhibitory concentration against dipeptidylpeptidase IV	B	BAO_0000357	single protein format	None	None	None	None	None	CHEMBL284	Dipeptidyl peptidase IV	Homo sapiens	SINGLE PROTEIN	CHEMBL1139622	1	Scientific Literature	Bioorg. Med. Chem. Lett.	2005	None
CHEMBL217245		0	356.47	0	1.92	6g	C[C@@H](CC(=O)NC(C)(C)c1ccccc1)NCC(=O)N1CCC[C@H]1C#N	IC50	'='	42.0	nM	7.38			UO_0000065	20.69	0.39	5.46	8.66	False	CHEMBL908237	In vitro inhibition of DPP-4	B	BAO_0000357	single protein format	Homo sapiens	None	None	None	None	CHEMBL284	Dipeptidyl peptidase IV	Homo sapiens	SINGLE PROTEIN	CHEMBL1137592	1	Scientific Literature	Bioorg. Med. Chem. Lett.	2007	None
CHEMBL217060		0	404.51	0	3.56	5h	CC(C)(CC(=O)Nc1ccc(-c2ccccc2)cc1)NCC(=O)N1CCC[C@H]1C#N	IC50	'='	269.0	nM	6.57			UO_0000065	16.24	0.30	3.01	7.71	False	CHEMBL908237	In vitro inhibition of DPP-4	B	BAO_0000357	single protein format	Homo sapiens	None	None	None	None	CHEMBL284	Dipeptidyl peptidase IV	Homo sapiens	SINGLE PROTEIN	CHEMBL1137592	1	Scientific Literature	Bioorg. Med. Chem. Lett.	2007	None
CHEMBL223114		0	277.39	0	1.36	11	O=C([C@@H]1C[C@H](Nc2ccccc2)CN1)N1CCSC1	IC50	'='	147.0	nM	6.83			UO_0000065	24.63	0.49	5.47	15.40	False	CHEMBL915599	Inhibition of DPP4 in human plasma by fluorescence assay	B	BAO_0000366	cell-free format	Homo sapiens	CHEMBL3559721	Plasma	None	None	CHEMBL284	Dipeptidyl peptidase IV	Homo sapiens	SINGLE PROTEIN	CHEMBL1144573	1	Scientific Literature	Bioorg. Med. Chem.	2007	None
CHEMBL392084		0	352.48	0	3.43	22c-cis	COc1cc2c(cc1OC)[C@@H]1C[C@@H](N)[C@@H](c3ccc(C)cc3)CN1CC2	IC50	'='	10590.0	nM	4.97			UO_0000065	14.11	0.26	1.55	10.43	False	CHEMBL893070	Inhibition of human DPP4	B	BAO_0000357	single protein format	Homo sapiens	None	None	None	None	CHEMBL284	Dipeptidyl peptidase IV	Homo sapiens	SINGLE PROTEIN	CHEMBL1147972	1	Scientific Literature	Bioorg. Med. Chem. Lett.	2007	None
CHEMBL428894		0	338.45	0	3.12	22a-trans	COc1cc2c(cc1OC)[C@@H]1C[C@H](N)[C@@H](c3ccccc3)CN1CC2	IC50	'='	200.0	nM	6.70			UO_0000065	19.79	0.37	3.58	14.04	False	CHEMBL893070	Inhibition of human DPP4	B	BAO_0000357	single protein format	Homo sapiens	None	None	None	None	CHEMBL284	Dipeptidyl peptidase IV	Homo sapiens	SINGLE PROTEIN	CHEMBL1147972	1	Scientific Literature	Bioorg. Med. Chem. Lett.	2007	None
CHEMBL231995		0	342.44	0	3.03	19d	COc1cccc(C2CN(c3ccc(OC)c(OC)c3)CCC2N)c1	IC50	'='	25600.0	nM	4.59			UO_0000065	13.41	0.25	1.56	8.06	False	CHEMBL893070	Inhibition of human DPP4	B	BAO_0000357	single protein format	Homo sapiens	None	None	None	None	CHEMBL284	Dipeptidyl peptidase IV	Homo sapiens	SINGLE PROTEIN	CHEMBL1147972	1	Scientific Literature	Bioorg. Med. Chem. Lett.	2007	None
CHEMBL397353		0	340.47	0	3.64	19b	COc1ccc(N2CCC(N)C(c3ccc(C)c(C)c3)C2)cc1OC	IC50	'='	31300.0	nM	4.50			UO_0000065	13.23	0.25	0.86	9.44	False	CHEMBL893070	Inhibition of human DPP4	B	BAO_0000357	single protein format	Homo sapiens	None	None	None	None	CHEMBL284	Dipeptidyl peptidase IV	Homo sapiens	SINGLE PROTEIN	CHEMBL1147972	1	Scientific Literature	Bioorg. Med. Chem. Lett.	2007	None
CHEMBL397144		0	286.46	0	3.91	9n	CCCCC1CN(c2cccc3c2CCCC3)CCC1N	IC50	'='	13600.0	nM	4.87			UO_0000065	16.99	0.32	0.96	16.63	False	CHEMBL893070	Inhibition of human DPP4	B	BAO_0000357	single protein format	Homo sapiens	None	None	None	None	CHEMBL284	Dipeptidyl peptidase IV	Homo sapiens	SINGLE PROTEIN	CHEMBL1147972	1	Scientific Literature	Bioorg. Med. Chem. Lett.	2007	None
CHEMBL396136		0	322.45	0	3.06	9k-cis	CCCC[C@H]1CN(c2cc(OC)c(OC)c(OC)c2)CC[C@H]1N	IC50	'='	2300.0	nM	5.64			UO_0000065	17.49	0.33	2.58	9.90	False	CHEMBL893070	Inhibition of human DPP4	B	BAO_0000357	single protein format	Homo sapiens	None	None	None	None	CHEMBL284	Dipeptidyl peptidase IV	Homo sapiens	SINGLE PROTEIN	CHEMBL1147972	1	Scientific Literature	Bioorg. Med. Chem. Lett.	2007	None
CHEMBL396857		0	324.47	0	4.82	9d-trans	CCCC[C@@H]1CN(c2ccc(Oc3ccccc3)cc2)CC[C@H]1N	IC50	'='	15000.0	nM	4.82			UO_0000065	14.87	0.27	0.00	12.53	False	CHEMBL893070	Inhibition of human DPP4	B	BAO_0000357	single protein format	Homo sapiens	None	None	None	None	CHEMBL284	Dipeptidyl peptidase IV	Homo sapiens	SINGLE PROTEIN	CHEMBL1147972	1	Scientific Literature	Bioorg. Med. Chem. Lett.	2007	None
CHEMBL432081		0	450.50	0	0.55	36	N[C@@H](Cc1c[nH]c2ccccc12)C(=O)N1Cc2ccccc2C[C@H]1C(=O)N[C@@H](CO)C(=O)O	Inhibition	'='	53.0	%				UO_0000187					False	CHEMBL857575	Percent inhibition of Dipeptidyl peptidase IV (DPP IV) at a concentration of 10 uM	B	BAO_0000357	single protein format	None	None	None	None	None	CHEMBL284	Dipeptidyl peptidase IV	Homo sapiens	SINGLE PROTEIN	CHEMBL1131542	1	Scientific Literature	Bioorg. Med. Chem. Lett.	1998	None
CHEMBL1422	SITAGLIPTIN	4	407.32	0	2.02	1, Sitagliptin	N[C@@H](CC(=O)N1CCn2c(nnc2C(F)(F)F)C1)Cc1cc(F)c(F)cc1F	IC50	'='	18.0	nM	7.75			UO_0000065	19.01	0.38	5.72	10.05	True	CHEMBL893216	Inhibition of DPP4	B	BAO_0000357	single protein format	None	None	None	None	None	CHEMBL284	Dipeptidyl peptidase IV	Homo sapiens	SINGLE PROTEIN	CHEMBL1147994	1	Scientific Literature	Bioorg. Med. Chem. Lett.	2007	None
CHEMBL499101		0	186.21	0	-0.59	14	N[C@@H](CC(=O)O)C(=O)N1CCCC1	IC50	'='	122000.0	nM		Outside typical range		UO_0000065					True	CHEMBL666573	In vitro inhibition of human Dipeptidylpeptidase IV.	B	BAO_0000357	single protein format	None	None	None	None	None	CHEMBL284	Dipeptidyl peptidase IV	Homo sapiens	SINGLE PROTEIN	CHEMBL1135386	1	Scientific Literature	Bioorg. Med. Chem. Lett.	2002	None
CHEMBL234610		0	232.37	0	3.03	9c-trans	CCCC[C@@H]1CN(c2ccccc2)CC[C@H]1N	IC50	'='	35700.0	nM	4.45			UO_0000065	19.14	0.36	1.42	15.20	False	CHEMBL893070	Inhibition of human DPP4	B	BAO_0000357	single protein format	Homo sapiens	None	None	None	None	CHEMBL284	Dipeptidyl peptidase IV	Homo sapiens	SINGLE PROTEIN	CHEMBL1147972	1	Scientific Literature	Bioorg. Med. Chem. Lett.	2007	None
CHEMBL248795		0	349.44	0	1.51	30	N#C[C@@H]1CCCN1C(=O)[C@@H]1CN(Cc2cnc3ccccc3c2)C[C@@H]1N	IC50	'='	6.2	nM	8.21			UO_0000065	23.49	0.43	6.70	9.52	False	CHEMBL943037	Inhibition of human DPP4	B	BAO_0000357	single protein format	Homo sapiens	None	None	None	None	CHEMBL284	Dipeptidyl peptidase IV	Homo sapiens	SINGLE PROTEIN	CHEMBL1140588	1	Scientific Literature	Bioorg. Med. Chem. Lett.	2007	None
CHEMBL96891		0	251.37	0	1.77	11k	CC(C)C(NCC(=O)N1CCC[C@H]1C#N)C(C)C	IC50	'='	109000.0	nM		Outside typical range		UO_0000065					False	CHEMBL664029	Inhibition of human dipeptidyl peptidase IV (DPP IV) obtained from human colonic carcinoma cells	B	BAO_0000019	assay format	None	None	None	None	None	CHEMBL284	Dipeptidyl peptidase IV	Homo sapiens	SINGLE PROTEIN	CHEMBL1145816	1	Scientific Literature	J. Med. Chem.	2003	None
CHEMBL94046		0	332.36	0	0.90	8p	N#C[C@H]1CCCN1C(=O)CCNCCNc1ccc([N+](=O)[O-])cn1	IC50	'='	18700.0	nM	4.73			UO_0000065	14.23	0.27	3.83	3.81	False	CHEMBL664029	Inhibition of human dipeptidyl peptidase IV (DPP IV) obtained from human colonic carcinoma cells	B	BAO_0000019	assay format	None	None	None	None	None	CHEMBL284	Dipeptidyl peptidase IV	Homo sapiens	SINGLE PROTEIN	CHEMBL1145816	1	Scientific Literature	J. Med. Chem.	2003	None
CHEMBL96748		0	195.27	0	0.50	9e	CC(C)NCC(=O)N1CCC[C@H]1C#N	IC50	'='	192.0	nM	6.72			UO_0000065	34.40	0.66	6.22	11.97	False	CHEMBL664029	Inhibition of human dipeptidyl peptidase IV (DPP IV) obtained from human colonic carcinoma cells	B	BAO_0000019	assay format	None	None	None	None	None	CHEMBL284	Dipeptidyl peptidase IV	Homo sapiens	SINGLE PROTEIN	CHEMBL1145816	1	Scientific Literature	J. Med. Chem.	2003	None
CHEMBL223865		0	317.46	0	1.70	22b	O=C([C@@H]1C[C@H](N2CCCc3ccccc32)CN1)N1CCSC1	IC50	'='	112.0	nM	6.95			UO_0000065	21.89	0.43	5.25	19.54	False	CHEMBL915599	Inhibition of DPP4 in human plasma by fluorescence assay	B	BAO_0000366	cell-free format	Homo sapiens	CHEMBL3559721	Plasma	None	None	CHEMBL284	Dipeptidyl peptidase IV	Homo sapiens	SINGLE PROTEIN	CHEMBL1144573	1	Scientific Literature	Bioorg. Med. Chem.	2007	None
CHEMBL398661		0	428.46	0	3.35	62	Cn1c(-c2ccc(F)cc2)nc2c1CCN(C(=O)C[C@H](N)Cc1cc(F)ccc1F)C2	IC50	'='	280.0	nM	6.55			UO_0000065	15.29	0.29	3.20	10.21	False	CHEMBL924146	Inhibition of DPP4	B	BAO_0000357	single protein format	None	None	None	None	None	CHEMBL284	Dipeptidyl peptidase IV	Homo sapiens	SINGLE PROTEIN	CHEMBL1140494	1	Scientific Literature	Bioorg. Med. Chem. Lett.	2007	None
CHEMBL319080		0	287.41	0	2.06	12a	N#C[C@@H]1CCCN1C(=O)CNC12C[C@H]3C[C@@H](C1)C[C@@H](C2)C3	IC50	'='	3.0	nM	8.52			UO_0000065	29.65	0.55	6.46	15.18	False	CHEMBL664029	Inhibition of human dipeptidyl peptidase IV (DPP IV) obtained from human colonic carcinoma cells	B	BAO_0000019	assay format	None	None	None	None	None	CHEMBL284	Dipeptidyl peptidase IV	Homo sapiens	SINGLE PROTEIN	CHEMBL1145816	1	Scientific Literature	J. Med. Chem.	2003	None
CHEMBL353840		0	383.52	0	2.60	10a	N[C@H](C(=O)N1CCSC1)[C@H]1CC[C@H](NC(=O)c2cccc3ccccc23)C1	IC50	'='	47.0	nM	7.33			UO_0000065	19.11	0.37	4.73	9.71	False	CHEMBL664928	Inhibitory activity against human recombinant Dipeptidylpeptidase IV	B	BAO_0000357	single protein format	None	None	None	None	None	CHEMBL284	Dipeptidyl peptidase IV	Homo sapiens	SINGLE PROTEIN	CHEMBL1148427	1	Scientific Literature	Bioorg. Med. Chem. Lett.	2004	None
CHEMBL355203		0	375.47	0	2.75	30b	COc1ccc(NC(=O)O[C@@H]2CCC[C@H]([C@H](N)C(=O)N3CCCC3)C2)cc1	IC50	'='	180.0	nM	6.75			UO_0000065	17.96	0.34	3.99	7.18	False	CHEMBL664928	Inhibitory activity against human recombinant Dipeptidylpeptidase IV	B	BAO_0000357	single protein format	None	None	None	None	None	CHEMBL284	Dipeptidyl peptidase IV	Homo sapiens	SINGLE PROTEIN	CHEMBL1148427	1	Scientific Literature	Bioorg. Med. Chem. Lett.	2004	None
CHEMBL388900		0	399.47	0	1.85	9	CN(C)C(=O)[C@@H](c1ccc(-c2ccc(F)cc2)cc1)[C@H](N)C(=O)N1CCOCC1	IC50	'='	520.0	nM	6.28			UO_0000065	15.73	0.30	4.43	8.28	False	CHEMBL887585	Inhibition of DPP4	B	BAO_0000357	single protein format	None	None	None	None	None	CHEMBL284	Dipeptidyl peptidase IV	Homo sapiens	SINGLE PROTEIN	CHEMBL1144633	1	Scientific Literature	Bioorg. Med. Chem. Lett.	2007	None
CHEMBL390512		0	337.88	0	1.97	22g	O=C([C@@H]1C[C@H](N2CCc3cc(Cl)ccc32)CN1)N1CCSC1	IC50	'='	7.0	nM	8.15			UO_0000065	24.14	0.51	6.18	22.92	False	CHEMBL915599	Inhibition of DPP4 in human plasma by fluorescence assay	B	BAO_0000366	cell-free format	Homo sapiens	CHEMBL3559721	Plasma	None	None	CHEMBL284	Dipeptidyl peptidase IV	Homo sapiens	SINGLE PROTEIN	CHEMBL1144573	1	Scientific Literature	Bioorg. Med. Chem.	2007	None
CHEMBL228021		0	431.57	0	2.70	17d	N#Cc1ccc(CN(Cc2ccc(C#N)cc2)[C@@H]2CN[C@H](C(=O)N3CCSC3)C2)cc1	IC50	'='	6.4	nM	8.19			UO_0000065	18.99	0.36	5.49	9.85	False	CHEMBL915599	Inhibition of DPP4 in human plasma by fluorescence assay	B	BAO_0000366	cell-free format	Homo sapiens	CHEMBL3559721	Plasma	None	None	CHEMBL284	Dipeptidyl peptidase IV	Homo sapiens	SINGLE PROTEIN	CHEMBL1144573	1	Scientific Literature	Bioorg. Med. Chem.	2007	None
CHEMBL345319		0	285.32	0	2.91	17	CSc1ccccc1N1C(=O)c2cccc(O)c2C1=O	IC50	'='	64.4	ug.mL-1		Outside typical range		UO_0000274					False	CHEMBL666618	Inhibitory activity against Dipeptidylpeptidase IV (DPP IV) in human acute lymphoblastic leukemia MOLT-4 cell line	B	BAO_0000219	cell-based format	None	None	None	MOLT-4	None	CHEMBL284	Dipeptidyl peptidase IV	Homo sapiens	SINGLE PROTEIN	CHEMBL1131945	1	Scientific Literature	Bioorg. Med. Chem. Lett.	1999	CHEMBL3307557
CHEMBL96892		0	287.41	0	1.92	12b	N#C[C@@H]1CCCN1C(=O)CNC1[C@H]2C[C@@H]3C[C@@H](C[C@H]1C3)C2	IC50	'='	13.0	nM	7.89			UO_0000065	27.44	0.51	5.97	14.05	False	CHEMBL664029	Inhibition of human dipeptidyl peptidase IV (DPP IV) obtained from human colonic carcinoma cells	B	BAO_0000019	assay format	None	None	None	None	None	CHEMBL284	Dipeptidyl peptidase IV	Homo sapiens	SINGLE PROTEIN	CHEMBL1145816	1	Scientific Literature	J. Med. Chem.	2003	None
CHEMBL328694		0	199.30	0	0.07	1.8	NCCCCC(N)C(=O)N1CCCC1	Selectivity index	'='	3.9										False	CHEMBL665780	Selectivity index of compound was determined as value for DPP IV divided by value for DPP II	B	BAO_0000357	single protein format	None	None	None	None	None	CHEMBL284	Dipeptidyl peptidase IV	Homo sapiens	SINGLE PROTEIN	CHEMBL1144883	1	Scientific Literature	J. Med. Chem.	2003	None
CHEMBL235201		0	346.43	0	3.08	10c	COc1ccc(-c2cc(N3C[C@H](c4ccccc4)[C@@H](N)C3)ncn2)cc1	IC50	'='	2300.0	nM	5.64			UO_0000065	16.28	0.30	2.56	8.77	False	CHEMBL899730	Inhibition of human recombinant DPP4	B	BAO_0000357	single protein format	Homo sapiens	None	None	None	None	CHEMBL284	Dipeptidyl peptidase IV	Homo sapiens	SINGLE PROTEIN	CHEMBL1137469	1	Scientific Literature	Bioorg. Med. Chem. Lett.	2007	None
CHEMBL236706		0	404.82	0	4.15	14b	N[C@H]1CN(c2cc(-c3ccccc3Cl)ncn2)C[C@@H]1c1cc(F)c(F)cc1F	IC50	'='	260.0	nM	6.58			UO_0000065	16.27	0.32	2.44	11.96	False	CHEMBL899730	Inhibition of human recombinant DPP4	B	BAO_0000357	single protein format	Homo sapiens	None	None	None	None	CHEMBL284	Dipeptidyl peptidase IV	Homo sapiens	SINGLE PROTEIN	CHEMBL1137469	1	Scientific Literature	Bioorg. Med. Chem. Lett.	2007	None
CHEMBL91130		0	352.39	0	4.64	6	CC(C)c1cccc(C(C)C)c1N1C(=O)c2ccc([N+](=O)[O-])cc2C1=O	IC50	'>'	100.0	ug.mL-1		Outside typical range		UO_0000274					False	CHEMBL666618	Inhibitory activity against Dipeptidylpeptidase IV (DPP IV) in human acute lymphoblastic leukemia MOLT-4 cell line	B	BAO_0000219	cell-based format	None	None	None	MOLT-4	None	CHEMBL284	Dipeptidyl peptidase IV	Homo sapiens	SINGLE PROTEIN	CHEMBL1131945	1	Scientific Literature	Bioorg. Med. Chem. Lett.	1999	CHEMBL3307557
CHEMBL385517	SAXAGLIPTIN	4	315.42	0	1.16	saxagliptin	N#C[C@@H]1C[C@@H]2C[C@@H]2N1C(=O)[C@@H](N)C12CC3CC(CC(O)(C3)C1)C2	Ki	'='	0.6	nM	9.22			UO_0000065	29.24	0.55	8.06	10.21	True	CHEMBL900014	Inhibition of human DPP4	B	BAO_0000357	single protein format	Homo sapiens	None	None	None	None	CHEMBL284	Dipeptidyl peptidase IV	Homo sapiens	SINGLE PROTEIN	CHEMBL1138231	1	Scientific Literature	Bioorg. Med. Chem. Lett.	2007	None
CHEMBL391047		0	395.39	0	3.36	14c	N#Cc1ccccc1-c1cc(N2C[C@H](c3cc(F)c(F)cc3F)[C@@H](N)C2)ncn1	IC50	'='	93.0	nM	7.03			UO_0000065	17.78	0.33	3.67	8.92	False	CHEMBL899730	Inhibition of human recombinant DPP4	B	BAO_0000357	single protein format	Homo sapiens	None	None	None	None	CHEMBL284	Dipeptidyl peptidase IV	Homo sapiens	SINGLE PROTEIN	CHEMBL1137469	1	Scientific Literature	Bioorg. Med. Chem. Lett.	2007	None
CHEMBL237786		0	401.39	0	2.90	15b	COc1ccc(-c2cc(N3C[C@H](c4cc(F)c(F)cc4F)[C@@H](N)C3)ncn2)cn1	IC50	'='	6.4	nM	8.19			UO_0000065	20.41	0.39	5.29	10.62	False	CHEMBL899730	Inhibition of human recombinant DPP4	B	BAO_0000357	single protein format	Homo sapiens	None	None	None	None	CHEMBL284	Dipeptidyl peptidase IV	Homo sapiens	SINGLE PROTEIN	CHEMBL1137469	1	Scientific Literature	Bioorg. Med. Chem. Lett.	2007	None
CHEMBL237499		0	471.57	0	1.75	(R)-6bj	CC#CCn1c(N2CCC[C@@H](N)C2)nc2c1c(=O)n(Cc1nc(C)cc3ccccc13)c(=O)n2C	IC50	'='	3.0	nM	8.52			UO_0000065	18.07	0.33	6.77	8.20	True	CHEMBL902716	Inhibition of human DPP4 in Caco-2 cells by fluorescene assay	B	BAO_0000219	cell-based format	Homo sapiens	None	None	Caco-2	None	CHEMBL284	Dipeptidyl peptidase IV	Homo sapiens	SINGLE PROTEIN	CHEMBL1138349	1	Scientific Literature	J. Med. Chem.	2007	CHEMBL3307519
CHEMBL391634		0	422.53	0	1.84	6ad	CC(C)=CCn1c(N2CCCC(N)C2)nc2c1c(=O)n(Cc1ccccc1)c(=O)n2C	IC50	'='	284.0	nM	6.55			UO_0000065	15.49	0.29	4.71	7.19	False	CHEMBL902716	Inhibition of human DPP4 in Caco-2 cells by fluorescene assay	B	BAO_0000219	cell-based format	Homo sapiens	None	None	Caco-2	None	CHEMBL284	Dipeptidyl peptidase IV	Homo sapiens	SINGLE PROTEIN	CHEMBL1138349	1	Scientific Literature	J. Med. Chem.	2007	CHEMBL3307519
CHEMBL168281		0	483.53	0	1.38	10g	N[C@H](C(=O)N1CCCC1)[C@H]1CC[C@H](NS(=O)(=O)c2ccc(S(=O)(=O)C(F)(F)F)cc2)C1	IC50	'='	220.0	nM	6.66			UO_0000065	13.77	0.29	5.28	5.26	False	CHEMBL664928	Inhibitory activity against human recombinant Dipeptidylpeptidase IV	B	BAO_0000357	single protein format	None	None	None	None	None	CHEMBL284	Dipeptidyl peptidase IV	Homo sapiens	SINGLE PROTEIN	CHEMBL1148427	1	Scientific Literature	Bioorg. Med. Chem. Lett.	2004	None
CHEMBL153096		0	295.34	0	3.32	11	CCc1cccc(CC)c1N1C(=O)c2cccc(O)c2C1=O	IC50	'='	12.8	ug.mL-1				UO_0000274					False	CHEMBL666618	Inhibitory activity against Dipeptidylpeptidase IV (DPP IV) in human acute lymphoblastic leukemia MOLT-4 cell line	B	BAO_0000219	cell-based format	None	None	None	MOLT-4	None	CHEMBL284	Dipeptidyl peptidase IV	Homo sapiens	SINGLE PROTEIN	CHEMBL1131945	1	Scientific Literature	Bioorg. Med. Chem. Lett.	1999	CHEMBL3307557
CHEMBL380211		0	872.25	None	None	9	Cc1cn(C2OC(CO[Si](C)(C)C(C)(C)C)C3(OS(=O)(=O)C=C3N)C2O[Si](C)(C)C(C)(C)C)c(=O)n(CCCNC(=O)[C@@H]2CCCN2C(=O)[C@@H](N)CCCCN)c1=O	Activity	'='	99.0	%				UO_0000187					False	CHEMBL871502	Conversion of prodrug to parent drug NAP-TSAO-T catalyzed by CD26 after 24 hrs	A	BAO_0000357	single protein format	None	None	None	None	None	CHEMBL284	Dipeptidyl peptidase IV	Homo sapiens	SINGLE PROTEIN	CHEMBL1146037	1	Scientific Literature	J. Med. Chem.	2006	None
CHEMBL307636		0	235.33	0	1.41	1	N#C[C@@H]1CCCN1C(=O)[C@@H](N)C1CCCCC1	IC50	'='	2.0	nM	8.70			UO_0000065	36.96	0.70	7.29	12.41	True	CHEMBL664030	In vitro inhibitory activity against Dipeptidyl peptidase IV (DPP-IV) extracted from Caco-2 cells	B	BAO_0000219	cell-based format	None	None	None	Caco-2	None	CHEMBL284	Dipeptidyl peptidase IV	Homo sapiens	SINGLE PROTEIN	CHEMBL1135431	1	Scientific Literature	J. Med. Chem.	2002	CHEMBL3307519
CHEMBL1161922		0	373.84	0	1.74	9	CN1C(=O)c2nc(N3CCCC(N)C3)n(Cc3ccccc3Cl)c2C1=O	Ki	'='	9.0	nM	8.05			UO_0000065	21.52	0.42	6.31	9.53	False	CHEMBL907097	Inhibition of h-DPPIV	B	BAO_0000357	single protein format	Homo sapiens	None	None	None	None	CHEMBL284	Dipeptidyl peptidase IV	Homo sapiens	SINGLE PROTEIN	CHEMBL1137273	1	Scientific Literature	Bioorg. Med. Chem. Lett.	2006	None
CHEMBL218459		0	357.38	0	1.49	23	CC[C@@H]1C(=O)NCCCN1C(=O)C[C@H](N)Cc1cc(F)c(F)cc1F	IC50	'='	16.0	nM	7.80			UO_0000065	21.81	0.43	6.31	10.34	False	CHEMBL907105	In vitro inhibition of human DPP-4 activity	B	BAO_0000357	single protein format	Homo sapiens	None	None	None	None	CHEMBL284	Dipeptidyl peptidase IV	Homo sapiens	SINGLE PROTEIN	CHEMBL1137590	1	Scientific Literature	Bioorg. Med. Chem. Lett.	2007	None
CHEMBL438175		0	843.21	None	None	5	Cc1cn(C2OC(CO[Si](C)(C)C(C)(C)C)C3(OS(=O)(=O)C=C3N)C2O[Si](C)(C)C(C)(C)C)c(=O)n(CCCNC(=O)[C@@H]2CCCN2C(=O)[C@@H](N)C(C)C)c1=O	Inhibition	'='	50.0	%				UO_0000187					False	CHEMBL853438	Inhibition of CD26-catalyzed GlyPro-pNA hydrolysis at 40 uM	A	BAO_0000357	single protein format	None	None	None	None	None	CHEMBL284	Dipeptidyl peptidase IV	Homo sapiens	SINGLE PROTEIN	CHEMBL1146037	1	Scientific Literature	J. Med. Chem.	2006	None
CHEMBL408333		0	843.21	None	None	18	Cc1cn(C2OC(CO[Si](C)(C)C(C)(C)C)C3(OS(=O)(=O)C=C3N)C2O[Si](C)(C)C(C)(C)C)c(=O)n(CCCNC(=O)[C@H]2CCCN2C(=O)[C@@H](N)C(C)C)c1=O	Activity	'='	4.2	%				UO_0000187					False	CHEMBL871502	Conversion of prodrug to parent drug NAP-TSAO-T catalyzed by CD26 after 24 hrs	A	BAO_0000357	single protein format	None	None	None	None	None	CHEMBL284	Dipeptidyl peptidase IV	Homo sapiens	SINGLE PROTEIN	CHEMBL1146037	1	Scientific Literature	J. Med. Chem.	2006	None
CHEMBL263515		0	803.14	None	None	15	Cc1cn(C2OC(CO[Si](C)(C)C(C)(C)C)C3(OS(=O)(=O)C=C3N)C2O[Si](C)(C)C(C)(C)C)c(=O)n(CCCNC(=O)CNC(=O)[C@@H](N)C(C)C)c1=O	Activity	'='	0.0	%				UO_0000187					False	CHEMBL871502	Conversion of prodrug to parent drug NAP-TSAO-T catalyzed by CD26 after 24 hrs	A	BAO_0000357	single protein format	None	None	None	None	None	CHEMBL284	Dipeptidyl peptidase IV	Homo sapiens	SINGLE PROTEIN	CHEMBL1146037	1	Scientific Literature	J. Med. Chem.	2006	None
CHEMBL379485		0	859.20	None	None	20	Cc1cn(C2OC(CO[Si](C)(C)C(C)(C)C)C3(OS(=O)(=O)C=C3N)C2O[Si](C)(C)C(C)(C)C)c(=O)n(CCCNC(=O)[C@@H]2C[C@@H](O)CN2C(=O)[C@@H](N)C(C)C)c1=O	Activity	'='	18.0	%				UO_0000187					False	CHEMBL871501	Conversion of prodrug to parent drug NAP-TSAO-T catalyzed by CD26 after 4 hrs	A	BAO_0000357	single protein format	None	None	None	None	None	CHEMBL284	Dipeptidyl peptidase IV	Homo sapiens	SINGLE PROTEIN	CHEMBL1146037	1	Scientific Literature	J. Med. Chem.	2006	None
CHEMBL262176		0	977.34	None	None	4a	Cc1cn(C2OC(CO[Si](C)(C)C(C)(C)C)C3(OS(=O)(=O)C=C3N)C2O[Si](C)(C)C(C)(C)C)c(=O)n(CCCNC(=O)[C@@H]2CCCN2C(=O)[C@@H](NC(=O)OCc2ccccc2)C(C)C)c1=O	Activity	'='	0.0	%				UO_0000187					False	CHEMBL853440	Conversion of prodrug to parent drug NAP-TSAO-T catalyzed by CD26 after 1 hr	A	BAO_0000357	single protein format	None	None	None	None	None	CHEMBL284	Dipeptidyl peptidase IV	Homo sapiens	SINGLE PROTEIN	CHEMBL1146037	1	Scientific Literature	J. Med. Chem.	2006	None
CHEMBL173824		0	262.30	0	3.46	11.7c/1	N#CC1CCC/C1=C(/F)CNCc1ccc(F)cc1	IC50	'>'	1000000.0	nM		Outside typical range		UO_0000065					False	CHEMBL832779	Inhibitory concentration against human Dipeptidylpeptidase IV	B	BAO_0000357	single protein format	Homo sapiens	None	None	None	None	CHEMBL284	Dipeptidyl peptidase IV	Homo sapiens	SINGLE PROTEIN	CHEMBL1142720	1	Scientific Literature	J. Med. Chem.	2005	None
CHEMBL1431	METFORMIN	4	129.17	0	-1.03	metformin	CN(C)C(=N)NC(=N)N	Activity						Not Active						False	CHEMBL927864	Inhibition of DPP4 upto 3.3 mM	B	BAO_0000357	single protein format	None	None	None	None	None	CHEMBL284	Dipeptidyl peptidase IV	Homo sapiens	SINGLE PROTEIN	CHEMBL1140811	1	Scientific Literature	Bioorg. Med. Chem. Lett.	2008	None
CHEMBL217561		0	214.03	None	None	8	CC(=O)NCC(=O)N1CCC[C@H]1B(O)O	Ki	'='	377.0	nM	6.42			UO_0000065	30.01	None	None	None	True	CHEMBL908231	Inhibition constant against DPP-4	B	BAO_0000357	single protein format	Homo sapiens	None	None	None	None	CHEMBL284	Dipeptidyl peptidase IV	Homo sapiens	SINGLE PROTEIN	CHEMBL1137598	1	Scientific Literature	Bioorg. Med. Chem. Lett.	2007	None
CHEMBL216411		0	256.11	None	None	10	CC(C)(C)C(=O)NCC(=O)N1CCC[C@H]1B(O)O	Ki	'='	608000.0	nM		Outside typical range		UO_0000065					False	CHEMBL908231	Inhibition constant against DPP-4	B	BAO_0000357	single protein format	Homo sapiens	None	None	None	None	CHEMBL284	Dipeptidyl peptidase IV	Homo sapiens	SINGLE PROTEIN	CHEMBL1137598	1	Scientific Literature	Bioorg. Med. Chem. Lett.	2007	None
CHEMBL386890		0	344.99	None	None	14	O=C(NCC(=O)N1CCC[C@H]1B(O)O)c1cc(Cl)ccc1Cl	Ki	'='	9500.0	nM	5.02			UO_0000065	14.56	None	None	None	True	CHEMBL908231	Inhibition constant against DPP-4	B	BAO_0000357	single protein format	Homo sapiens	None	None	None	None	CHEMBL284	Dipeptidyl peptidase IV	Homo sapiens	SINGLE PROTEIN	CHEMBL1137598	1	Scientific Literature	Bioorg. Med. Chem. Lett.	2007	None
CHEMBL385419		0	290.13	None	None	18	CN(CC(=O)N1CCC[C@H]1B(O)O)C(=O)c1ccccc1	Ki	'='	11300.0	nM	4.95			UO_0000065	17.05	None	None	None	False	CHEMBL908231	Inhibition constant against DPP-4	B	BAO_0000357	single protein format	Homo sapiens	None	None	None	None	CHEMBL284	Dipeptidyl peptidase IV	Homo sapiens	SINGLE PROTEIN	CHEMBL1137598	1	Scientific Literature	Bioorg. Med. Chem. Lett.	2007	None
CHEMBL387050		0	288.11	None	None	22	O=C1c2ccccc2CN1CC(=O)N1CCC[C@H]1B(O)O	Ki	'='	22700.0	nM	4.64			UO_0000065	16.12	None	None	None	False	CHEMBL908231	Inhibition constant against DPP-4	B	BAO_0000357	single protein format	Homo sapiens	None	None	None	None	CHEMBL284	Dipeptidyl peptidase IV	Homo sapiens	SINGLE PROTEIN	CHEMBL1137598	1	Scientific Literature	Bioorg. Med. Chem. Lett.	2007	None
CHEMBL217059		0	418.49	0	1.92	5g	COc1ccc(NC(=O)CC(C)(C)NCC(=O)N2CCC[C@H]2C#N)c(OC)c1OC	IC50	'='	127.0	nM	6.90			UO_0000065	16.48	0.31	4.98	6.11	False	CHEMBL908237	In vitro inhibition of DPP-4	B	BAO_0000357	single protein format	Homo sapiens	None	None	None	None	CHEMBL284	Dipeptidyl peptidase IV	Homo sapiens	SINGLE PROTEIN	CHEMBL1137592	1	Scientific Literature	Bioorg. Med. Chem. Lett.	2007	None
CHEMBL221402		0	392.38	0	2.69	35	N[C@H]1CN(CCc2cccc(C(=O)O)c2)C(=O)C[C@@H]1c1cc(F)c(F)cc1F	Ki	'='	3.8	nM	8.42			UO_0000065	21.46	0.41	5.73	10.07	False	CHEMBL914338	Inhibition of human DPP4	B	BAO_0000357	single protein format	Homo sapiens	None	None	None	None	CHEMBL284	Dipeptidyl peptidase IV	Homo sapiens	SINGLE PROTEIN	CHEMBL1143002	1	Scientific Literature	J. Med. Chem.	2007	None
CHEMBL395686		0	273.16	0	2.27	13 (+/-)	CC(=O)N1CC(N)C(c2ccc(Cl)cc2Cl)C1	Ki	'='	2700.0	nM	5.57			UO_0000065	20.39	0.45	3.30	12.02	False	CHEMBL903579	Inhibition of human DPP4	B	BAO_0000357	single protein format	Homo sapiens	None	None	None	None	CHEMBL284	Dipeptidyl peptidase IV	Homo sapiens	SINGLE PROTEIN	CHEMBL1139138	1	Scientific Literature	Bioorg. Med. Chem. Lett.	2007	None
CHEMBL241252		0	415.49	0	1.49	21f	O=C([C@@H]1C[C@H](N2CCN(c3ccc(C(F)(F)F)cn3)CC2)CN1)N1CCSC1	IC50	'='	1.5	nM	8.82			UO_0000065	21.24	0.43	7.33	17.06	False	CHEMBL886678	Inhibition of DPP4 in human plasma by fluorescence assay	B	BAO_0000366	cell-free format	Homo sapiens	CHEMBL3559721	Plasma	None	None	CHEMBL284	Dipeptidyl peptidase IV	Homo sapiens	SINGLE PROTEIN	CHEMBL1139160	1	Scientific Literature	Bioorg. Med. Chem. Lett.	2007	None
CHEMBL218306		0	482.29	0	2.83	33	C[C@H](c1n[nH]c(-c2ccc(Cl)cc2Cl)n1)[C@H](N)C(=O)N1CCCC1.O=C(O)C(F)(F)F	IC50	'='	3050.0	nM	5.52			UO_0000065	14.98	0.31	2.69	6.27	False	CHEMBL856512	Inhibition of DPP4	B	BAO_0000357	single protein format	None	None	None	None	None	CHEMBL284	Dipeptidyl peptidase IV	Homo sapiens	SINGLE PROTEIN	CHEMBL1137276	1	Scientific Literature	Bioorg. Med. Chem. Lett.	2006	None
CHEMBL391252		0	400.40	0	2.98	14s	N[C@H]1CN(c2cc(-c3cccc(CO)c3)ncn2)C[C@@H]1c1cc(F)c(F)cc1F	IC50	'='	32.0	nM	7.50			UO_0000065	18.72	0.35	4.51	9.96	False	CHEMBL899730	Inhibition of human recombinant DPP4	B	BAO_0000357	single protein format	Homo sapiens	None	None	None	None	CHEMBL284	Dipeptidyl peptidase IV	Homo sapiens	SINGLE PROTEIN	CHEMBL1137469	1	Scientific Literature	Bioorg. Med. Chem. Lett.	2007	None
CHEMBL236707		0	412.42	0	3.69	14d	CC(=O)c1ccccc1-c1cc(N2C[C@H](c3cc(F)c(F)cc3F)[C@@H](N)C2)ncn1	IC50	'='	230.0	nM	6.64			UO_0000065	16.10	0.30	2.95	9.21	False	CHEMBL899730	Inhibition of human recombinant DPP4	B	BAO_0000357	single protein format	Homo sapiens	None	None	None	None	CHEMBL284	Dipeptidyl peptidase IV	Homo sapiens	SINGLE PROTEIN	CHEMBL1137469	1	Scientific Literature	Bioorg. Med. Chem. Lett.	2007	None
CHEMBL237569		0	386.38	0	3.20	14w	N[C@H]1CN(c2cc(-c3cccc(O)c3)ncn2)C[C@@H]1c1cc(F)c(F)cc1F	IC50	'='	70.0	nM	7.16			UO_0000065	18.52	0.35	3.95	9.51	False	CHEMBL899730	Inhibition of human recombinant DPP4	B	BAO_0000357	single protein format	Homo sapiens	None	None	None	None	CHEMBL284	Dipeptidyl peptidase IV	Homo sapiens	SINGLE PROTEIN	CHEMBL1137469	1	Scientific Literature	Bioorg. Med. Chem. Lett.	2007	None
CHEMBL236084		0	438.38	0	4.51	14q	N[C@H]1CN(c2cc(-c3cccc(C(F)(F)F)c3)ncn2)C[C@@H]1c1cc(F)c(F)cc1F	IC50	'='	71.0	nM	7.15			UO_0000065	16.31	0.31	2.64	12.99	False	CHEMBL899730	Inhibition of human recombinant DPP4	B	BAO_0000357	single protein format	Homo sapiens	None	None	None	None	CHEMBL284	Dipeptidyl peptidase IV	Homo sapiens	SINGLE PROTEIN	CHEMBL1137469	1	Scientific Literature	Bioorg. Med. Chem. Lett.	2007	None
CHEMBL236922		0	395.39	0	3.36	14m	N#Cc1ccc(-c2cc(N3C[C@H](c4cc(F)c(F)cc4F)[C@@H](N)C3)ncn2)cc1	IC50	'='	130.0	nM	6.89			UO_0000065	17.42	0.32	3.53	8.74	False	CHEMBL899730	Inhibition of human recombinant DPP4	B	BAO_0000357	single protein format	Homo sapiens	None	None	None	None	CHEMBL284	Dipeptidyl peptidase IV	Homo sapiens	SINGLE PROTEIN	CHEMBL1137469	1	Scientific Literature	Bioorg. Med. Chem. Lett.	2007	None
CHEMBL236923		0	388.37	0	3.63	14o	N[C@H]1CN(c2cc(-c3ccc(F)cc3)ncn2)C[C@@H]1c1cc(F)c(F)cc1F	IC50	'='	51.0	nM	7.29			UO_0000065	18.78	0.36	3.66	13.25	False	CHEMBL899730	Inhibition of human recombinant DPP4	B	BAO_0000357	single protein format	Homo sapiens	None	None	None	None	CHEMBL284	Dipeptidyl peptidase IV	Homo sapiens	SINGLE PROTEIN	CHEMBL1137469	1	Scientific Literature	Bioorg. Med. Chem. Lett.	2007	None
CHEMBL16834		0	221.30	0	1.02	24	N#C[C@@H]1CCCN1C(=O)C(N)C1CCCC1	Ki	'='	1.1	nM	8.96			UO_0000065	40.48	0.76	7.94	12.78	False	CHEMBL664122	In vitro test for inhibitory activity against human dipeptidyl peptidase IV.	B	BAO_0000357	single protein format	None	None	None	None	None	CHEMBL284	Dipeptidyl peptidase IV	Homo sapiens	SINGLE PROTEIN	CHEMBL1128915	1	Scientific Literature	Bioorg. Med. Chem. Lett.	1996	None
CHEMBL389074		0	393.88	0	2.90	1d	N#Cc1ccccc1Cn1c(N2CCC[C@@H](N)C2)nc2ccc(Cl)cc2c1=O	IC50	'='	5.0	nM	8.30			UO_0000065	21.08	0.40	5.40	9.44	False	CHEMBL916662	Inhibition of human DPP4	B	BAO_0000357	single protein format	Homo sapiens	None	None	None	None	CHEMBL284	Dipeptidyl peptidase IV	Homo sapiens	SINGLE PROTEIN	CHEMBL1139865	1	Scientific Literature	J. Med. Chem.	2007	None
CHEMBL425483		0	377.42	0	2.38	1c	N#Cc1ccccc1Cn1c(N2CCC[C@@H](N)C2)nc2ccc(F)cc2c1=O	IC50	'='	4.0	nM	8.40			UO_0000065	22.25	0.41	6.02	9.55	False	CHEMBL916662	Inhibition of human DPP4	B	BAO_0000357	single protein format	Homo sapiens	None	None	None	None	CHEMBL284	Dipeptidyl peptidase IV	Homo sapiens	SINGLE PROTEIN	CHEMBL1139865	1	Scientific Literature	J. Med. Chem.	2007	None
CHEMBL278558		0	365.42	0	2.20	25	N[C@H](C(=O)N1CCCC1)[C@H]1CC[C@H](NC(=O)c2ccc(F)c(F)c2)CC1	IC50	'='	190.0	nM	6.72			UO_0000065	18.39	0.35	4.52	8.91	False	CHEMBL664925	Inhibitory activity against human Dipeptidylpeptidase IV	B	BAO_0000357	single protein format	None	None	None	None	None	CHEMBL284	Dipeptidyl peptidase IV	Homo sapiens	SINGLE PROTEIN	CHEMBL1147603	1	Scientific Literature	Bioorg. Med. Chem. Lett.	2004	None
CHEMBL196120		0	186.02	None	None	4	C[C@@H](N)C(=O)N1CCC[C@H]1B(O)O	IC50	'>'	21000.0	nM				UO_0000065					False	CHEMBL913152	Inhibition of human placental DPP4 at pH 8	B	BAO_0000019	assay format	Homo sapiens	None	None	None	None	CHEMBL284	Dipeptidyl peptidase IV	Homo sapiens	SINGLE PROTEIN	CHEMBL1139886	1	Scientific Literature	J. Med. Chem.	2007	None
CHEMBL94597		0	272.35	0	1.20	8h	N#C[C@@H]1CCCN1C(=O)CNCCNc1ccccc1	IC50	'='	298.0	nM	6.53			UO_0000065	23.96	0.45	5.33	9.57	False	CHEMBL664029	Inhibition of human dipeptidyl peptidase IV (DPP IV) obtained from human colonic carcinoma cells	B	BAO_0000019	assay format	None	None	None	None	None	CHEMBL284	Dipeptidyl peptidase IV	Homo sapiens	SINGLE PROTEIN	CHEMBL1145816	1	Scientific Literature	J. Med. Chem.	2003	None
CHEMBL233685		0	367.38	0	1.56	47	CCc1nnc2n1CCN(C(=O)C[C@H](N)Cc1cc(F)c(F)cc1F)C2	IC50	'='	37.0	nM	7.43			UO_0000065	20.23	0.39	5.87	9.65	True	CHEMBL893277	Inhibition of DPP4 activity	B	BAO_0000357	single protein format	Homo sapiens	None	None	None	None	CHEMBL284	Dipeptidyl peptidase IV	Homo sapiens	SINGLE PROTEIN	CHEMBL1148001	1	Scientific Literature	Bioorg. Med. Chem. Lett.	2007	None
CHEMBL391577		0	380.95	0	1.73	17d	O=C([C@@H]1C[C@H](N2CCN(c3cccc(Cl)c3)CC2)CN1)N1CCSC1	IC50	'='	4.1	nM	8.39			UO_0000065	22.02	0.46	6.66	21.61	False	CHEMBL886678	Inhibition of DPP4 in human plasma by fluorescence assay	B	BAO_0000366	cell-free format	Homo sapiens	CHEMBL3559721	Plasma	None	None	CHEMBL284	Dipeptidyl peptidase IV	Homo sapiens	SINGLE PROTEIN	CHEMBL1139160	1	Scientific Literature	Bioorg. Med. Chem. Lett.	2007	None
CHEMBL207348		0	538.50	0	1.47	22	CN(C)C(=O)[C@@H](c1ccc(-c2ccc3nncn3c2)cc1)[C@H](N)C(=O)N1CC[C@H](F)C1.O=C(O)C(F)(F)F	IC50	'='	16.0	nM	7.80			UO_0000065	18.37	0.34	6.33	8.05	False	CHEMBL866327	Inhibition of DPP4 in presence of 50% human serum	B	BAO_0000357	single protein format	Homo sapiens	None	None	None	None	CHEMBL284	Dipeptidyl peptidase IV	Homo sapiens	SINGLE PROTEIN	CHEMBL1148642	1	Scientific Literature	J. Med. Chem.	2006	None
CHEMBL242813		0	389.33	0	1.88	23	N[C@@H](CC(=O)N1CCn2c(nnc2C(F)(F)F)C1)Cc1ccc(F)c(F)c1	IC50	'='	128.0	nM	6.89			UO_0000065	17.70	0.35	5.01	8.95	True	CHEMBL893277	Inhibition of DPP4 activity	B	BAO_0000357	single protein format	Homo sapiens	None	None	None	None	CHEMBL284	Dipeptidyl peptidase IV	Homo sapiens	SINGLE PROTEIN	CHEMBL1148001	1	Scientific Literature	Bioorg. Med. Chem. Lett.	2007	None
CHEMBL234911		0	310.35	0	-0.09	10a	Cc1nc(C(=O)[C@@H]2CCCN2C(=O)CNC(C)(C)CO)no1	IC50	'='	77.0	nM	7.11			UO_0000065	22.92	0.44	7.20	6.55	False	CHEMBL895494	Inhibition of human DPP4	B	BAO_0000357	single protein format	Homo sapiens	None	None	None	None	CHEMBL284	Dipeptidyl peptidase IV	Homo sapiens	SINGLE PROTEIN	CHEMBL1149548	1	Scientific Literature	Bioorg. Med. Chem. Lett.	2007	None
CHEMBL393947		0	448.51	0	3.24	18i	CC(C)(Cc1ccc(F)cc1)NCC(=O)N1C[C@@H](F)C[C@H]1C(=O)c1nnc(C(C)(C)C)o1	IC50	'='	25.0	nM	7.60			UO_0000065	16.95	0.32	4.36	8.61	False	CHEMBL895494	Inhibition of human DPP4	B	BAO_0000357	single protein format	Homo sapiens	None	None	None	None	CHEMBL284	Dipeptidyl peptidase IV	Homo sapiens	SINGLE PROTEIN	CHEMBL1149548	1	Scientific Literature	Bioorg. Med. Chem. Lett.	2007	None
CHEMBL232153		0	374.42	0	1.99	10e	CC(C)(Cc1ccc(F)cc1)NCC(=O)N1CCC[C@H]1C(=O)c1ncon1	IC50	'='	35.0	nM	7.46			UO_0000065	19.91	0.38	5.47	8.44	False	CHEMBL895494	Inhibition of human DPP4	B	BAO_0000357	single protein format	Homo sapiens	None	None	None	None	CHEMBL284	Dipeptidyl peptidase IV	Homo sapiens	SINGLE PROTEIN	CHEMBL1149548	1	Scientific Literature	Bioorg. Med. Chem. Lett.	2007	None
CHEMBL233058		0	423.77	0	2.53	41	N[C@@H](CC(=O)N1CCn2c(nnc2C(F)(F)F)C1)Cc1cc(F)c(F)cc1Cl	IC50	'='	84.0	nM	7.08			UO_0000065	16.70	0.35	4.55	9.18	False	CHEMBL893277	Inhibition of DPP4 activity	B	BAO_0000357	single protein format	Homo sapiens	None	None	None	None	CHEMBL284	Dipeptidyl peptidase IV	Homo sapiens	SINGLE PROTEIN	CHEMBL1148001	1	Scientific Literature	Bioorg. Med. Chem. Lett.	2007	None
CHEMBL232845		0	423.77	0	2.53	40	N[C@@H](CC(=O)N1CCn2c(nnc2C(F)(F)F)C1)Cc1cc(F)c(Cl)cc1F	IC50	'='	76.0	nM	7.12			UO_0000065	16.80	0.35	4.59	9.24	False	CHEMBL893277	Inhibition of DPP4 activity	B	BAO_0000357	single protein format	Homo sapiens	None	None	None	None	CHEMBL284	Dipeptidyl peptidase IV	Homo sapiens	SINGLE PROTEIN	CHEMBL1148001	1	Scientific Literature	Bioorg. Med. Chem. Lett.	2007	None
CHEMBL210974		0	524.48	0	1.08	30	CN(C)C(=O)[C@@H](c1ccc(-c2ccc3ncnn3c2)cc1)[C@H](N)C(=O)N1CC(F)C1.O=C(O)C(F)(F)F	IC50	'='	41.0	nM	7.39			UO_0000065	18.00	0.34	6.31	7.63	False	CHEMBL866327	Inhibition of DPP4 in presence of 50% human serum	B	BAO_0000357	single protein format	Homo sapiens	None	None	None	None	CHEMBL284	Dipeptidyl peptidase IV	Homo sapiens	SINGLE PROTEIN	CHEMBL1148642	1	Scientific Literature	J. Med. Chem.	2006	None
CHEMBL209111		0	552.53	0	1.77	28	Cc1c(-c2ccc([C@H](C(=O)N(C)C)[C@H](N)C(=O)N3CC[C@H](F)C3)cc2)ccc2ncnn12.O=C(O)C(F)(F)F	IC50	'='	61.0	nM	7.21			UO_0000065	16.45	0.31	5.44	7.45	False	CHEMBL866327	Inhibition of DPP4 in presence of 50% human serum	B	BAO_0000357	single protein format	Homo sapiens	None	None	None	None	CHEMBL284	Dipeptidyl peptidase IV	Homo sapiens	SINGLE PROTEIN	CHEMBL1148642	1	Scientific Literature	J. Med. Chem.	2006	None
CHEMBL381626		0	193.25	0	0.25	4	N#C[C@@H]1CCCN1C(=O)[C@@H]1CCCN1	IC50	'='	20.0	nM	7.70			UO_0000065	39.84	0.75	7.45	13.72	False	CHEMBL892415	Inhibition of human DPP4	B	BAO_0000357	single protein format	Homo sapiens	None	None	None	None	CHEMBL284	Dipeptidyl peptidase IV	Homo sapiens	SINGLE PROTEIN	CHEMBL1147187	1	Scientific Literature	Bioorg. Med. Chem.	2007	None
CHEMBL3084943		0	437.51	0	1.80	11d	N[C@H](C(=O)N1CCSC1)[C@H]1CC[C@H](NS(=O)(=O)c2ccc(F)c(F)c2F)CC1	IC50	'='	24.0	nM	7.62			UO_0000065	17.42	0.37	5.82	8.24	False	CHEMBL664532	Inhibitory activity against dipeptidylpeptidase IV.	B	BAO_0000357	single protein format	None	None	None	None	None	CHEMBL284	Dipeptidyl peptidase IV	Homo sapiens	SINGLE PROTEIN	CHEMBL1146708	1	Scientific Literature	Bioorg. Med. Chem. Lett.	2004	None
CHEMBL67680		0	957.09	1	4.93	13a	CCCCCCCC[S+](CCCCCCCC)Cc1ccc2cc1C(=O)NCC(=O)NCC(=O)NCCCC[C@H](N)C(=O)N1CCC[C@H]1C(=O)N2.O=C(O)C(F)(F)F.O=C([O-])C(F)(F)F	IC50	'='	630.0	nM	6.20			UO_0000065	8.49	0.17	1.27	3.81	False	CHEMBL664927	Inhibitory activity against hydrolysis of Gly-Pro-pNa by Dipeptidyl peptidase IV purified from CD26-negative C8166 cells	B	BAO_0000219	cell-based format	None	None	None	C8166	None	CHEMBL284	Dipeptidyl peptidase IV	Homo sapiens	SINGLE PROTEIN	CHEMBL1131574	1	Scientific Literature	J. Med. Chem.	1998	CHEMBL3307638
CHEMBL343907		0	185.29	0	1.50	1.12	O=C(C1CCCS1)N1CCCC1	Selectivity index	'='	1.0										False	CHEMBL665780	Selectivity index of compound was determined as value for DPP IV divided by value for DPP II	B	BAO_0000357	single protein format	None	None	None	None	None	CHEMBL284	Dipeptidyl peptidase IV	Homo sapiens	SINGLE PROTEIN	CHEMBL1144883	1	Scientific Literature	J. Med. Chem.	2003	None
CHEMBL302602		0	874.81	2	-2.30	11b	C[S+](C)Cc1ccc2cc1C(=O)NCC(=O)NCC(=O)NCC(=O)NCC(=O)NCCCC[C@H](N)C(=O)N1CCC[C@H]1C(=O)N2.O=C(O)C(F)(F)F.O=C([O-])C(F)(F)F	IC50	'='	3.0	nM	8.52			UO_0000065	13.16	0.26	10.82	3.86	False	CHEMBL664926	Inhibitory activity against hydrolysis of Gly-Pro-pNa by CD26 (Dipeptidyl peptidase IV) purified from CEM H01 cells	B	BAO_0000219	cell-based format	None	None	None	CCRF-CEM	None	CHEMBL284	Dipeptidyl peptidase IV	Homo sapiens	SINGLE PROTEIN	CHEMBL1131574	1	Scientific Literature	J. Med. Chem.	1998	CHEMBL3307641
CHEMBL3343903		0	306.48	1	5.74	6	CCOCc1ccc(-c2ccc(-c3cccs3)s2)s1	IC50	'='	510.0	nM	6.29			UO_0000065	20.53	0.45	0.55	68.17	False	CHEMBL3382310	Inhibition of DPP4 in human plasma using Gly-Pro-AMC substrate incubated for 20 mins by fluorometry	B	BAO_0000357	single protein format	Homo sapiens	CHEMBL3559721	Plasma	None	None	CHEMBL284	Dipeptidyl peptidase IV	Homo sapiens	SINGLE PROTEIN	CHEMBL3351808	1	Scientific Literature	Bioorg. Med. Chem.	2014	None
CHEMBL371846		0	441.43	0	2.75	12x	C[C@@H](c1ccc(-c2ccncc2)cc1)[C@H](N)C(=O)N1CC[C@H](F)C1.O=C(O)C(F)(F)F	IC50	'='	110.0	nM	6.96			UO_0000065	21.25	0.40	4.21	11.75	False	CHEMBL827816	Inhibitory concentration against dipeptidylpeptidase IV was determined	B	BAO_0000357	single protein format	None	None	None	None	None	CHEMBL284	Dipeptidyl peptidase IV	Homo sapiens	SINGLE PROTEIN	CHEMBL1139555	1	Scientific Literature	Bioorg. Med. Chem. Lett.	2005	None
CHEMBL1203953		0	551.89	1	3.94	46b, diasteromer	Cl.N[C@@H](CC(=O)N1CCn2c(nnc2C(F)(F)F)[C@H]1Cc1ccc(F)cc1)Cc1cc(F)c(F)cc1F	IC50	'='	0.18	nM	9.74			UO_0000065	18.91	0.37	5.80	12.65	False	CHEMBL944056	Inhibition of DPP4	B	BAO_0000357	single protein format	None	None	None	None	None	CHEMBL284	Dipeptidyl peptidase IV	Homo sapiens	SINGLE PROTEIN	CHEMBL1140747	1	Scientific Literature	J. Med. Chem.	2008	None
CHEMBL556979		0	528.89	0	2.04	41b, diasteromer	CN(C)C(=O)CC1c2nnc(C(F)(F)F)n2CCN1C(=O)C[C@H](N)Cc1cc(F)c(F)cc1F.Cl	IC50	'='	377.0	nM	6.42			UO_0000065	13.05	0.26	4.38	6.60	False	CHEMBL944056	Inhibition of DPP4	B	BAO_0000357	single protein format	None	None	None	None	None	CHEMBL284	Dipeptidyl peptidase IV	Homo sapiens	SINGLE PROTEIN	CHEMBL1140747	1	Scientific Literature	J. Med. Chem.	2008	None
CHEMBL195755		0	484.45	0	3.05	20	C[C@@H](c1ccc(-c2cccc(C(=O)O)c2)cc1)[C@H](N)C(=O)N1CC[C@H](F)C1.O=C(O)C(F)(F)F	IC50	'='	56.0	nM	7.25			UO_0000065	19.58	0.37	4.20	8.67	False	CHEMBL827816	Inhibitory concentration against dipeptidylpeptidase IV was determined	B	BAO_0000357	single protein format	None	None	None	None	None	CHEMBL284	Dipeptidyl peptidase IV	Homo sapiens	SINGLE PROTEIN	CHEMBL1139555	1	Scientific Literature	Bioorg. Med. Chem. Lett.	2005	None
CHEMBL189220		0	356.47	0	2.12	10e	CC(C)(C)C(NC(=O)C[C@H](N)C(=O)N1CCC[C@H]1C#N)c1ccccc1	IC50	'='	251.0	nM	6.60			UO_0000065	18.52	0.35	4.48	6.65	False	CHEMBL829475	Inhibitory concentration against Dipeptidylpeptidase IV [DPP-IV]	B	BAO_0000357	single protein format	None	None	None	None	None	CHEMBL284	Dipeptidyl peptidase IV	Homo sapiens	SINGLE PROTEIN	CHEMBL1140240	1	Scientific Literature	Bioorg. Med. Chem. Lett.	2005	None
CHEMBL536312		0	669.90	2	5.84	48b, diasteromer	Cl.N[C@@H](CC(=O)N1CCn2c(nnc2C(F)(F)F)C1Cc1cc(C(F)(F)F)cc(C(F)(F)F)c1)Cc1cc(F)c(F)cc1F	IC50	'='	587.0	nM	6.23			UO_0000065	9.84	0.20	0.39	8.09	False	CHEMBL944056	Inhibition of DPP4	B	BAO_0000357	single protein format	None	None	None	None	None	CHEMBL284	Dipeptidyl peptidase IV	Homo sapiens	SINGLE PROTEIN	CHEMBL1140747	1	Scientific Literature	J. Med. Chem.	2008	None
CHEMBL536536		0	567.89	1	3.43	47b, diasteromer	Cl.N[C@@H](CC(=O)N1CCn2c(nnc2C(F)(F)F)C1C(O)c1ccc(F)cc1)Cc1cc(F)c(F)cc1F	IC50	'='	90.0	nM	7.05			UO_0000065	13.26	0.26	3.62	7.24	False	CHEMBL944056	Inhibition of DPP4	B	BAO_0000357	single protein format	None	None	None	None	None	CHEMBL284	Dipeptidyl peptidase IV	Homo sapiens	SINGLE PROTEIN	CHEMBL1140747	1	Scientific Literature	J. Med. Chem.	2008	None
CHEMBL539352		0	563.93	1	3.81	43b, diasteromer	COc1ccc(CC2c3nnc(C(F)(F)F)n3CCN2C(=O)C[C@H](N)Cc2cc(F)c(F)cc2F)cc1.Cl	IC50	'='	0.43	nM	9.37			UO_0000065	17.76	0.35	5.56	10.86	False	CHEMBL944056	Inhibition of DPP4	B	BAO_0000357	single protein format	None	None	None	None	None	CHEMBL284	Dipeptidyl peptidase IV	Homo sapiens	SINGLE PROTEIN	CHEMBL1140747	1	Scientific Literature	J. Med. Chem.	2008	None
CHEMBL536999		0	525.80	0	3.51	39b, diasteromer	Cl.N[C@@H](CC(=O)N1CCn2c(nnc2C(F)(F)F)C1CC(F)(F)F)Cc1cc(F)c(F)cc1F	IC50	'='	123.0	nM	6.91			UO_0000065	14.12	0.29	3.40	8.97	False	CHEMBL944056	Inhibition of DPP4	B	BAO_0000357	single protein format	None	None	None	None	None	CHEMBL284	Dipeptidyl peptidase IV	Homo sapiens	SINGLE PROTEIN	CHEMBL1140747	1	Scientific Literature	J. Med. Chem.	2008	None
CHEMBL196267		0	310.25	None	None	10	O=C(CNC1CCCCCCCCC1)N1CCC[C@H]1B(O)O	IC50	'='	58.0	nM	7.24			UO_0000065	23.32	None	None	None	False	CHEMBL880567	Inhibitory activity against human DPP4 using Gly-Pro-AMC in fluorometric assay	B	BAO_0000357	single protein format	Homo sapiens	None	None	None	None	CHEMBL284	Dipeptidyl peptidase IV	Homo sapiens	SINGLE PROTEIN	CHEMBL1141049	1	Scientific Literature	Bioorg. Med. Chem. Lett.	2005	None
CHEMBL179382		0	277.34	0	3.69	9.8f	FC(CNCc1ccc2c(c1)OCO2)=C1CCCCC1	IC50	'>'	250000.0	nM		Outside typical range		UO_0000065					False	CHEMBL832779	Inhibitory concentration against human Dipeptidylpeptidase IV	B	BAO_0000357	single protein format	Homo sapiens	None	None	None	None	CHEMBL284	Dipeptidyl peptidase IV	Homo sapiens	SINGLE PROTEIN	CHEMBL1142720	1	Scientific Literature	J. Med. Chem.	2005	None
CHEMBL377724		0	471.50	0	2.02	28	C[C@@H](c1ccc(-c2ccc(=O)n(C)c2)cc1)[C@H](N)C(=O)N1CCSC1.O=C(O)C(F)(F)F	IC50	'='	26.0	nM	7.58			UO_0000065	21.22	0.41	5.57	11.10	False	CHEMBL867703	Inhibition of DPP4	B	BAO_0000357	single protein format	Homo sapiens	None	None	None	None	CHEMBL284	Dipeptidyl peptidase IV	Homo sapiens	SINGLE PROTEIN	CHEMBL1138985	1	Scientific Literature	Bioorg. Med. Chem. Lett.	2006	None
CHEMBL425039		0	485.48	0	2.36	21	Cc1cc(=O)n(C)cc1-c1ccc([C@H](C)[C@H](N)C(=O)N2CC[C@H](F)C2)cc1.O=C(O)C(F)(F)F	IC50	'='	52.0	nM	7.28			UO_0000065	19.61	0.37	4.92	10.66	False	CHEMBL867703	Inhibition of DPP4	B	BAO_0000357	single protein format	Homo sapiens	None	None	None	None	CHEMBL284	Dipeptidyl peptidase IV	Homo sapiens	SINGLE PROTEIN	CHEMBL1138985	1	Scientific Literature	Bioorg. Med. Chem. Lett.	2006	None
CHEMBL383651		0	550.35	0	2.82	19	C[C@@H](c1ccc(-c2cc(Br)c(=O)n(C)c2)cc1)[C@H](N)C(=O)N1CC[C@H](F)C1.O=C(O)C(F)(F)F	IC50	'='	69.0	nM	7.16			UO_0000065	16.41	0.36	4.34	10.48	False	CHEMBL867703	Inhibition of DPP4	B	BAO_0000357	single protein format	Homo sapiens	None	None	None	None	CHEMBL284	Dipeptidyl peptidase IV	Homo sapiens	SINGLE PROTEIN	CHEMBL1138985	1	Scientific Literature	Bioorg. Med. Chem. Lett.	2006	None
CHEMBL307636		0	235.33	0	1.41	9a	N#C[C@@H]1CCCN1C(=O)[C@@H](N)C1CCCCC1	IC50	'='	3.15	nM	8.50			UO_0000065	36.13	0.68	7.09	12.12	False	CHEMBL664924	Inhibitory activity against Dipeptidyl peptidase IV (DPP-IV) obtained from human plasma	B	BAO_0000366	cell-free format	None	CHEMBL3559721	Plasma	None	None	CHEMBL284	Dipeptidyl peptidase IV	Homo sapiens	SINGLE PROTEIN	CHEMBL1145816	1	Scientific Literature	J. Med. Chem.	2003	None
CHEMBL323130		0	249.36	0	1.81	10f	N#C[C@@H]1CCCN1C(=O)CNC1CCCCCC1	IC50	'='	63.0	nM	7.20			UO_0000065	28.88	0.55	5.39	12.83	False	CHEMBL664029	Inhibition of human dipeptidyl peptidase IV (DPP IV) obtained from human colonic carcinoma cells	B	BAO_0000019	assay format	None	None	None	None	None	CHEMBL284	Dipeptidyl peptidase IV	Homo sapiens	SINGLE PROTEIN	CHEMBL1145816	1	Scientific Literature	J. Med. Chem.	2003	None
CHEMBL194354		0	231.10	None	None	4g	CCCC[C@@H](NC(=O)[C@@H](N)CCN)B(O)O	Inhibition	'='	40.0	%				UO_0000187					False	CHEMBL871848	Percent inhibition against human dipeptidylpeptidase 4 at 33 uM concentration	B	BAO_0000357	single protein format	Homo sapiens	None	None	None	None	CHEMBL284	Dipeptidyl peptidase IV	Homo sapiens	SINGLE PROTEIN	CHEMBL1141052	1	Scientific Literature	Bioorg. Med. Chem. Lett.	2005	None
CHEMBL194852		0	228.10	None	None	6a	CCCC[C@H](N)C(=O)N1CCC[C@@H]1B(O)O	IC50	'='	4.5	nM	8.35			UO_0000065	36.59	None	None	None	False	CHEMBL881764	Inhibitory concentration against human dipeptidylpeptidase 4	B	BAO_0000357	single protein format	Homo sapiens	None	None	None	None	CHEMBL284	Dipeptidyl peptidase IV	Homo sapiens	SINGLE PROTEIN	CHEMBL1141052	1	Scientific Literature	Bioorg. Med. Chem. Lett.	2005	None
CHEMBL1076165		0	96.13	0	0.26	Pro-CN	N#C[C@@H]1CCCN1	Inhibition						Not Active						False	CHEMBL1104935	Inhibition of DPP4 in human astrocyte derived cell extracts assessed as blockade of Gly-Pro-AMC substrate hydrolysis at 100 uM by fluorimetric assay	B	BAO_0000357	single protein format	Homo sapiens	None	None	None	None	CHEMBL284	Dipeptidyl peptidase IV	Homo sapiens	SINGLE PROTEIN	CHEMBL1153716	1	Scientific Literature	J. Med. Chem.	2009	None
CHEMBL9565		0	468.87	0	3.45	11c	Cl.O=C(C1CCCN1)N1CCCC1P(=O)(Oc1ccc(O)cc1)Oc1ccc(O)cc1	IC50	'='	190000.0	nM		Outside typical range		UO_0000065					False	CHEMBL666617	In vitro inhibition of human Dipeptidylpeptidase IV.	B	BAO_0000357	single protein format	None	None	None	None	None	CHEMBL284	Dipeptidyl peptidase IV	Homo sapiens	SINGLE PROTEIN	CHEMBL1132608	1	Scientific Literature	J. Med. Chem.	1999	None
CHEMBL366345		0	316.46	0	4.43	9.8k	FC(CNC1CCN(Cc2ccccc2)CC1)=C1CCCCC1	IC50	'>'	250000.0	nM		Outside typical range		UO_0000065					False	CHEMBL832779	Inhibitory concentration against human Dipeptidylpeptidase IV	B	BAO_0000357	single protein format	Homo sapiens	None	None	None	None	CHEMBL284	Dipeptidyl peptidase IV	Homo sapiens	SINGLE PROTEIN	CHEMBL1142720	1	Scientific Literature	J. Med. Chem.	2005	None
CHEMBL3350818		0	186.25	0	-0.42	12	CNC(C(=O)N1CCCC1)[C@H](C)O	Ki	'='	900.0	nM	6.05			UO_0000065	32.46	0.64	6.47	11.50	False	CHEMBL664122	In vitro test for inhibitory activity against human dipeptidyl peptidase IV.	B	BAO_0000357	single protein format	None	None	None	None	None	CHEMBL284	Dipeptidyl peptidase IV	Homo sapiens	SINGLE PROTEIN	CHEMBL1128915	1	Scientific Literature	Bioorg. Med. Chem. Lett.	1996	None
CHEMBL1082094		0	429.56	0	4.60	8e	CCCCN(CCCC)CC1(COCC)COc2ccc3c(C)cc(=O)oc3c2C1=O	Inhibition						Not Active						False	CHEMBL1109325	Inhibition of DPP4 at 100 uM	B	BAO_0000357	single protein format	None	None	None	None	None	CHEMBL284	Dipeptidyl peptidase IV	Homo sapiens	SINGLE PROTEIN	CHEMBL1154339	1	Scientific Literature	Bioorg. Med. Chem. Lett.	2009	None
CHEMBL1079574		0	396.49	0	2.85	9c	Cc1cc(=O)oc2c3c(ccc12)OCC(CN1CCCC1)(CN1CCCC1)C3=O	Inhibition	'='	8.2	%				UO_0000187					False	CHEMBL1109325	Inhibition of DPP4 at 100 uM	B	BAO_0000357	single protein format	None	None	None	None	None	CHEMBL284	Dipeptidyl peptidase IV	Homo sapiens	SINGLE PROTEIN	CHEMBL1154339	1	Scientific Literature	Bioorg. Med. Chem. Lett.	2009	None
CHEMBL281561		0	467.49	0	2.32	43	N[C@H](C(=O)N1CC[C@@H](F)C1)[C@H]1CC[C@H](NS(=O)(=O)c2ccc(OC(F)(F)F)cc2)CC1	IC50	'='	75.0	nM	7.12			UO_0000065	15.24	0.31	4.80	7.00	False	CHEMBL664925	Inhibitory activity against human Dipeptidylpeptidase IV	B	BAO_0000357	single protein format	None	None	None	None	None	CHEMBL284	Dipeptidyl peptidase IV	Homo sapiens	SINGLE PROTEIN	CHEMBL1147603	1	Scientific Literature	Bioorg. Med. Chem. Lett.	2004	None
CHEMBL230283		0	399.46	0	2.61	9j	C[C@@H]1C(=O)N(C(C)(C)C)CCCN1C(=O)C[C@H](N)Cc1cc(F)c(F)cc1F	IC50	'='	9.6	nM	8.02			UO_0000065	20.07	0.39	5.41	12.03	False	CHEMBL887398	Inhibition of DPP4	B	BAO_0000357	single protein format	None	None	None	None	None	CHEMBL284	Dipeptidyl peptidase IV	Homo sapiens	SINGLE PROTEIN	CHEMBL1144611	1	Scientific Literature	Bioorg. Med. Chem. Lett.	2007	None
CHEMBL216643		0	329.32	0	0.71	22	N[C@@H](CC(=O)N1CCCNC(=O)C1)Cc1cc(F)c(F)cc1F	IC50	'='	142.0	nM	6.85			UO_0000065	20.79	0.41	6.14	9.08	False	CHEMBL887398	Inhibition of DPP4	B	BAO_0000357	single protein format	None	None	None	None	None	CHEMBL284	Dipeptidyl peptidase IV	Homo sapiens	SINGLE PROTEIN	CHEMBL1144611	1	Scientific Literature	Bioorg. Med. Chem. Lett.	2007	None
CHEMBL289562		0	276.34	0	2.85	1b	NCc1c(N)nc(-c2ccccc2)nc1-c1ccccc1	IC50	'='	42000.0	nM	4.38			UO_0000065					True	CHEMBL664533	Inhibitory activity against Dipeptidylpeptidase IV mediated cleavage of Ala-Pro-7-amido-4-tri-fluoromethylcoumarin in a fluorogenic assay	F	BAO_0000019	assay format	None	None	None	None	None	CHEMBL284	Dipeptidyl peptidase IV	Homo sapiens	SINGLE PROTEIN	CHEMBL1147631	1	Scientific Literature	Bioorg. Med. Chem. Lett.	2004	None
CHEMBL3350926		0	277.37	0	0.77	16e	N#C[C@@H]1C[C@@H]2C[C@@H]2N1C(=O)[C@@H](N)C1(CO)CCCCC1	Ki	'='	8.0	nM	8.10			UO_0000065	29.19	0.55	7.33	8.96	False	CHEMBL839953	In vitro inhibition constant against human Dipeptidyl peptidase IV	B	BAO_0000357	single protein format	Homo sapiens	None	None	None	None	CHEMBL284	Dipeptidyl peptidase IV	Homo sapiens	SINGLE PROTEIN	CHEMBL1140346	1	Scientific Literature	J. Med. Chem.	2005	None
CHEMBL552503		0	574.58	0	2.70	53	CN(C)C(=O)[C@@H](c1ccc(-c2ccc(-[n+]3ccccc3)cc2)cc1)[C@H](N)C(=O)N1CC[C@H](F)C1.O=C([O-])C(F)(F)F	IC50	'='	20.0	nM	7.70			UO_0000065	16.68	0.31	5.00	10.92	False	CHEMBL827856	Inhibitory concentration against dipeptidylpeptidase IV	B	BAO_0000357	single protein format	None	None	None	None	None	CHEMBL284	Dipeptidyl peptidase IV	Homo sapiens	SINGLE PROTEIN	CHEMBL1139622	1	Scientific Literature	Bioorg. Med. Chem. Lett.	2005	None
CHEMBL3350925		0	277.37	0	1.03	10g	CCC1([C@H](N)C(=O)N2[C@H](C#N)C[C@@H]3C[C@@H]32)CCOCC1	Ki	'='	21.0	nM	7.68			UO_0000065	27.68	0.52	6.65	9.68	False	CHEMBL839953	In vitro inhibition constant against human Dipeptidyl peptidase IV	B	BAO_0000357	single protein format	Homo sapiens	None	None	None	None	CHEMBL284	Dipeptidyl peptidase IV	Homo sapiens	SINGLE PROTEIN	CHEMBL1140346	1	Scientific Literature	J. Med. Chem.	2005	None
CHEMBL23176		0	377.51	0	2.33	13a	N[C@H](C(=O)N1CCSC1)[C@H]1CC[C@H](NC(=O)OCc2ccccc2)CC1	IC50	'='	25.0	nM	7.60			UO_0000065	20.14	0.40	5.27	8.98	True	CHEMBL664532	Inhibitory activity against dipeptidylpeptidase IV.	B	BAO_0000357	single protein format	None	None	None	None	None	CHEMBL284	Dipeptidyl peptidase IV	Homo sapiens	SINGLE PROTEIN	CHEMBL1146708	1	Scientific Literature	Bioorg. Med. Chem. Lett.	2004	None
CHEMBL230095		0	349.41	0	0.92	20	C=COCC(=O)N1CCN(C(=O)C[C@H](N)Cc2ccccc2F)CC1	IC50	'='	2209.0	nM	5.66			UO_0000065	16.19	0.31	4.74	7.45	False	CHEMBL887585	Inhibition of DPP4	B	BAO_0000357	single protein format	None	None	None	None	None	CHEMBL284	Dipeptidyl peptidase IV	Homo sapiens	SINGLE PROTEIN	CHEMBL1144633	1	Scientific Literature	Bioorg. Med. Chem. Lett.	2007	None
CHEMBL1790185		0	476.58	0	2.61	30	CC[C@@H](C)[C@H](NC(=O)[C@@H]1Cc2ccccc2CN1C(=O)[C@@H](N)Cc1c[nH]c2ccccc12)C(=O)O	Inhibition	'='	32.0	%				UO_0000187					False	CHEMBL857575	Percent inhibition of Dipeptidyl peptidase IV (DPP IV) at a concentration of 10 uM	B	BAO_0000357	single protein format	None	None	None	None	None	CHEMBL284	Dipeptidyl peptidase IV	Homo sapiens	SINGLE PROTEIN	CHEMBL1131542	1	Scientific Literature	Bioorg. Med. Chem. Lett.	1998	None
CHEMBL245781		0	441.46	0	3.19	29e	CN(C)C(=O)c1cccc(-c2cc(N3CC(N)C(c4cc(F)c(F)cc4F)C3)ncn2)c1	Ki	'='	7.0	nM	8.15			UO_0000065	18.47	0.35	4.96	10.82	False	CHEMBL903579	Inhibition of human DPP4	B	BAO_0000357	single protein format	Homo sapiens	None	None	None	None	CHEMBL284	Dipeptidyl peptidase IV	Homo sapiens	SINGLE PROTEIN	CHEMBL1139138	1	Scientific Literature	Bioorg. Med. Chem. Lett.	2007	None
CHEMBL245780		0	414.39	0	3.19	29d	NC1CN(c2cc(-c3ccc(C(=O)O)cc3)ncn2)CC1c1cc(F)c(F)cc1F	Ki	'='	85.0	nM	7.07			UO_0000065	17.06	0.32	3.88	7.66	False	CHEMBL903579	Inhibition of human DPP4	B	BAO_0000357	single protein format	Homo sapiens	None	None	None	None	CHEMBL284	Dipeptidyl peptidase IV	Homo sapiens	SINGLE PROTEIN	CHEMBL1139138	1	Scientific Literature	Bioorg. Med. Chem. Lett.	2007	None
CHEMBL536086		0	412.87	0	3.55	29b	Cl.NC1CN(c2cc(-c3ccsc3)ncn2)CC1c1cc(F)c(F)cc1F	Ki	'='	6.0	nM	8.22			UO_0000065	21.84	0.43	4.67	14.94	False	CHEMBL903579	Inhibition of human DPP4	B	BAO_0000357	single protein format	Homo sapiens	None	None	None	None	CHEMBL284	Dipeptidyl peptidase IV	Homo sapiens	SINGLE PROTEIN	CHEMBL1139138	1	Scientific Literature	Bioorg. Med. Chem. Lett.	2007	None
CHEMBL246782		0	370.38	0	3.49	29a	NC1CN(c2cc(-c3ccccc3)ncn2)CC1c1cc(F)c(F)cc1F	Ki	'='	20.0	nM	7.70			UO_0000065	20.79	0.39	4.21	13.99	False	CHEMBL903579	Inhibition of human DPP4	B	BAO_0000357	single protein format	Homo sapiens	None	None	None	None	CHEMBL284	Dipeptidyl peptidase IV	Homo sapiens	SINGLE PROTEIN	CHEMBL1139138	1	Scientific Literature	Bioorg. Med. Chem. Lett.	2007	None
CHEMBL245355		0	309.20	0	2.71	18b (+/-)	NC1CN(c2ncccn2)CC1c1ccc(Cl)cc1Cl	Ki	'='	210.0	nM	6.68			UO_0000065	21.60	0.46	3.97	12.13	False	CHEMBL903579	Inhibition of human DPP4	B	BAO_0000357	single protein format	Homo sapiens	None	None	None	None	CHEMBL284	Dipeptidyl peptidase IV	Homo sapiens	SINGLE PROTEIN	CHEMBL1139138	1	Scientific Literature	Bioorg. Med. Chem. Lett.	2007	None
CHEMBL395687		0	302.21	0	2.45	15a (+/-)	CCNC(=O)N1CC(N)C(c2ccc(Cl)cc2Cl)C1	Ki	'='	280.0	nM	6.55			UO_0000065	21.68	0.47	4.10	11.23	False	CHEMBL903579	Inhibition of human DPP4	B	BAO_0000357	single protein format	Homo sapiens	None	None	None	None	CHEMBL284	Dipeptidyl peptidase IV	Homo sapiens	SINGLE PROTEIN	CHEMBL1139138	1	Scientific Literature	Bioorg. Med. Chem. Lett.	2007	None
CHEMBL428223		0	448.47	0	2.90	29g	CS(=O)(=O)c1cccc(-c2cc(N3CC(N)C(c4cc(F)c(F)cc4F)C3)ncn2)c1	Ki	'='	3.4	nM	8.47			UO_0000065	18.88	0.37	5.57	9.50	False	CHEMBL903580	Inhibition of human DPP4 by tight binding assay	B	BAO_0000357	single protein format	Homo sapiens	None	None	None	None	CHEMBL284	Dipeptidyl peptidase IV	Homo sapiens	SINGLE PROTEIN	CHEMBL1139138	1	Scientific Literature	Bioorg. Med. Chem. Lett.	2007	None
CHEMBL245780		0	414.39	0	3.19	29d	NC1CN(c2cc(-c3ccc(C(=O)O)cc3)ncn2)CC1c1cc(F)c(F)cc1F	Ki						Not Determined						False	CHEMBL903581	Inhibition of human DPP4 in presence of rat plasma protein	B	BAO_0000366	cell-free format	Homo sapiens	CHEMBL3559721	Plasma	None	None	CHEMBL284	Dipeptidyl peptidase IV	Homo sapiens	SINGLE PROTEIN	CHEMBL1139138	1	Scientific Literature	Bioorg. Med. Chem. Lett.	2007	None
CHEMBL433533		0	393.51	0	2.66	31c	COc1ccc(NC(=O)O[C@H]2CCC[C@H]([C@H](N)C(=O)N3CCSC3)C2)cc1	IC50	'='	420.0	nM	6.38			UO_0000065	16.20	0.32	3.72	6.79	False	CHEMBL664928	Inhibitory activity against human recombinant Dipeptidylpeptidase IV	B	BAO_0000357	single protein format	None	None	None	None	None	CHEMBL284	Dipeptidyl peptidase IV	Homo sapiens	SINGLE PROTEIN	CHEMBL1148427	1	Scientific Literature	Bioorg. Med. Chem. Lett.	2004	None
CHEMBL366173		0	400.32	0	1.97	12h	C[C@@H](c1ccc(F)c(F)c1)[C@H](N)C(=O)N1CC[C@H](F)C1.O=C(O)C(F)(F)F	IC50	'='	1100.0	nM	5.96			UO_0000065	20.81	0.41	3.99	12.86	False	CHEMBL827816	Inhibitory concentration against dipeptidylpeptidase IV was determined	B	BAO_0000357	single protein format	None	None	None	None	None	CHEMBL284	Dipeptidyl peptidase IV	Homo sapiens	SINGLE PROTEIN	CHEMBL1139555	1	Scientific Literature	Bioorg. Med. Chem. Lett.	2005	None
CHEMBL425375		0	508.43	0	4.37	16	C[C@@H](c1ccc(-c2ccccc2C(F)(F)F)cc1)[C@H](N)C(=O)N1CC[C@H](F)C1.O=C(O)C(F)(F)F	IC50	'='	130.0	nM	6.89			UO_0000065	17.46	0.34	2.52	14.86	False	CHEMBL827816	Inhibitory concentration against dipeptidylpeptidase IV was determined	B	BAO_0000357	single protein format	None	None	None	None	None	CHEMBL284	Dipeptidyl peptidase IV	Homo sapiens	SINGLE PROTEIN	CHEMBL1139555	1	Scientific Literature	Bioorg. Med. Chem. Lett.	2005	None
CHEMBL460950		0	513.90	0	2.27	1f	COC(=O)Cc1ccc(OC(=O)C2CC=NN2C(=O)C[C@H](N)Cc2cc(F)c(F)cc2F)cc1.Cl	IC50	'='	1900.0	nM	5.72			UO_0000065	11.98	0.23	3.45	5.14	False	CHEMBL967900	Inhibition of DPP4 in human Caco-2 cells after 60 mins by fluorimetry assay	B	BAO_0000219	cell-based format	Homo sapiens	None	None	Caco-2	None	CHEMBL284	Dipeptidyl peptidase IV	Homo sapiens	SINGLE PROTEIN	CHEMBL1156717	1	Scientific Literature	Eur. J. Med. Chem.	2008	CHEMBL3307519
CHEMBL366031		0	519.52	0	2.00	22	C[C@@H](c1ccc(-c2cccc(S(N)(=O)=O)c2)cc1)[C@H](N)C(=O)N1CC[C@H](F)C1.O=C(O)C(F)(F)F	IC50	'='	140.0	nM	6.85			UO_0000065	16.90	0.33	4.85	6.44	False	CHEMBL827816	Inhibitory concentration against dipeptidylpeptidase IV was determined	B	BAO_0000357	single protein format	None	None	None	None	None	CHEMBL284	Dipeptidyl peptidase IV	Homo sapiens	SINGLE PROTEIN	CHEMBL1139555	1	Scientific Literature	Bioorg. Med. Chem. Lett.	2005	None
CHEMBL67679		0	844.87	1	1.81	12a	CCCC[S+](CCCC)Cc1ccc2cc1C(=O)NCC(=O)NCC(=O)NCCCC[C@H](N)C(=O)N1CCC[C@H]1C(=O)N2.O=C(O)C(F)(F)F.O=C([O-])C(F)(F)F	IC50	'='	570.0	nM	6.24			UO_0000065	10.11	0.20	4.43	3.84	False	CHEMBL664927	Inhibitory activity against hydrolysis of Gly-Pro-pNa by Dipeptidyl peptidase IV purified from CD26-negative C8166 cells	B	BAO_0000219	cell-based format	None	None	None	C8166	None	CHEMBL284	Dipeptidyl peptidase IV	Homo sapiens	SINGLE PROTEIN	CHEMBL1131574	1	Scientific Literature	J. Med. Chem.	1998	CHEMBL3307638
CHEMBL235868		0	230.31	0	1.18	24	N[C@@H](Cc1ccccc1)C(=O)N1CC[C@@H]2C[C@@H]21	Ki	'='	3653.0	nM	5.44			UO_0000065	23.61	0.44	4.26	11.74	False	CHEMBL900014	Inhibition of human DPP4	B	BAO_0000357	single protein format	Homo sapiens	None	None	None	None	CHEMBL284	Dipeptidyl peptidase IV	Homo sapiens	SINGLE PROTEIN	CHEMBL1138231	1	Scientific Literature	Bioorg. Med. Chem. Lett.	2007	None
CHEMBL412376		0	292.42	0	1.66	54	CC1CCCN1C(=O)[C@@H](N)C12CC3CC(CC(O)(C3)C1)C2	Ki	'>'	10000.0	nM				UO_0000065					False	CHEMBL900014	Inhibition of human DPP4	B	BAO_0000357	single protein format	Homo sapiens	None	None	None	None	CHEMBL284	Dipeptidyl peptidase IV	Homo sapiens	SINGLE PROTEIN	CHEMBL1138231	1	Scientific Literature	Bioorg. Med. Chem. Lett.	2007	None
CHEMBL395185		0	196.29	0	0.98	44	CC(C)(C)[C@H](N)C(=O)N1CC[C@@H]2C[C@H]21	Ki	'>'	10000.0	nM				UO_0000065					False	CHEMBL900014	Inhibition of human DPP4	B	BAO_0000357	single protein format	Homo sapiens	None	None	None	None	CHEMBL284	Dipeptidyl peptidase IV	Homo sapiens	SINGLE PROTEIN	CHEMBL1138231	1	Scientific Literature	Bioorg. Med. Chem. Lett.	2007	None
CHEMBL236098		0	197.28	0	-0.33	31	NCCC[C@H](N)C(=O)N1CC[C@@H]2C[C@@H]21	Ki	'>'	10000.0	nM				UO_0000065					False	CHEMBL900014	Inhibition of human DPP4	B	BAO_0000357	single protein format	Homo sapiens	None	None	None	None	CHEMBL284	Dipeptidyl peptidase IV	Homo sapiens	SINGLE PROTEIN	CHEMBL1138231	1	Scientific Literature	Bioorg. Med. Chem. Lett.	2007	None
CHEMBL236097		0	253.35	0	0.24	30	CC(=O)NCCCC[C@H](N)C(=O)N1CC[C@@H]2C[C@@H]21	Ki	'>'	10000.0	nM				UO_0000065					False	CHEMBL900014	Inhibition of human DPP4	B	BAO_0000357	single protein format	Homo sapiens	None	None	None	None	CHEMBL284	Dipeptidyl peptidase IV	Homo sapiens	SINGLE PROTEIN	CHEMBL1138231	1	Scientific Literature	Bioorg. Med. Chem. Lett.	2007	None
CHEMBL235885		0	197.24	0	-1.19	29	NC(=O)C[C@H](N)C(=O)N1CC[C@@H]2C[C@@H]21	Ki	'>'	10000.0	nM				UO_0000065					False	CHEMBL900014	Inhibition of human DPP4	B	BAO_0000357	single protein format	Homo sapiens	None	None	None	None	CHEMBL284	Dipeptidyl peptidase IV	Homo sapiens	SINGLE PROTEIN	CHEMBL1138231	1	Scientific Literature	Bioorg. Med. Chem. Lett.	2007	None
CHEMBL1161913		0	377.45	0	1.17	13	Cn1ncc2nc(N3CCCC(N)C3)n(Cc3cccc(CC#N)c3)c2c1=O	Ki	'='	11.0	nM	7.96			UO_0000065	21.09	0.39	6.79	7.53	False	CHEMBL907097	Inhibition of h-DPPIV	B	BAO_0000357	single protein format	Homo sapiens	None	None	None	None	CHEMBL284	Dipeptidyl peptidase IV	Homo sapiens	SINGLE PROTEIN	CHEMBL1137273	1	Scientific Literature	Bioorg. Med. Chem. Lett.	2006	None
CHEMBL1161918		0	422.43	0	4.18	16	COc1ccc2nc(N3CCCC(N)C3)n(Cc3ccccc3C(F)(F)F)c2c1F	Ki	'='	57.0	nM	7.24			UO_0000065	17.15	0.33	3.06	12.86	False	CHEMBL907097	Inhibition of h-DPPIV	B	BAO_0000357	single protein format	Homo sapiens	None	None	None	None	CHEMBL284	Dipeptidyl peptidase IV	Homo sapiens	SINGLE PROTEIN	CHEMBL1137273	1	Scientific Literature	Bioorg. Med. Chem. Lett.	2006	None
CHEMBL541921		0	323.40	0	1.65	17	NC1CCCN(c2nc3ccc[n+]([O-])c3n2Cc2ccccc2)C1	Ki	'='	300.0	nM	6.52			UO_0000065	20.17	0.37	4.87	8.81	False	CHEMBL907097	Inhibition of h-DPPIV	B	BAO_0000357	single protein format	Homo sapiens	None	None	None	None	CHEMBL284	Dipeptidyl peptidase IV	Homo sapiens	SINGLE PROTEIN	CHEMBL1137273	1	Scientific Literature	Bioorg. Med. Chem. Lett.	2006	None
CHEMBL1161914		0	395.47	0	0.45	19	CNC(=O)c1nc(N2CCCC(N)C2)n(Cc2ccccc2C#N)c1C(=O)NC	Ki	'='	450.0	nM	6.35			UO_0000065	16.05	0.30	5.90	4.92	False	CHEMBL907098	Human DPPIV plasma binding (0% plasma)	B	BAO_0000366	cell-free format	Homo sapiens	CHEMBL3559721	Plasma	None	None	CHEMBL284	Dipeptidyl peptidase IV	Homo sapiens	SINGLE PROTEIN	CHEMBL1137273	1	Scientific Literature	Bioorg. Med. Chem. Lett.	2006	None
CHEMBL97180		0	222.29	0	0.29	9.3	NC(Cc1c[nH]cn1)C(=O)N1CCCCC1	IC50	'='	213000.0	nM		Outside typical range		UO_0000065					False	CHEMBL664534	Inhibitory activity against Dipeptidylpeptidase IV (DPP IV)	B	BAO_0000357	single protein format	None	None	None	None	None	CHEMBL284	Dipeptidyl peptidase IV	Homo sapiens	SINGLE PROTEIN	CHEMBL1144883	1	Scientific Literature	J. Med. Chem.	2003	None
CHEMBL146190		0	184.28	0	1.13	9.13	CCCC(N)C(=O)N1CCCCC1	Selectivity index	'='	4.0										False	CHEMBL665780	Selectivity index of compound was determined as value for DPP IV divided by value for DPP II	B	BAO_0000357	single protein format	None	None	None	None	None	CHEMBL284	Dipeptidyl peptidase IV	Homo sapiens	SINGLE PROTEIN	CHEMBL1144883	1	Scientific Literature	J. Med. Chem.	2003	None
CHEMBL277390		0	760.71	1	-0.53	11a	C[S+](C)Cc1ccc2cc1C(=O)NCC(=O)NCC(=O)NCCCC[C@H](N)C(=O)N1CCC[C@H]1C(=O)N2.O=C(O)C(F)(F)F.O=C([O-])C(F)(F)F	IC50	'='	1000.0	nM	6.00			UO_0000065	11.24	0.22	6.53	3.69	False	CHEMBL664927	Inhibitory activity against hydrolysis of Gly-Pro-pNa by Dipeptidyl peptidase IV purified from CD26-negative C8166 cells	B	BAO_0000219	cell-based format	None	None	None	C8166	None	CHEMBL284	Dipeptidyl peptidase IV	Homo sapiens	SINGLE PROTEIN	CHEMBL1131574	1	Scientific Literature	J. Med. Chem.	1998	CHEMBL3307638
CHEMBL231396		0	489.38	0	1.83	39	N[C@H]1CN(c2ccc3nc(=O)ccn3n2)CC[C@@H]1c1cc(F)c(F)cc1F.O=C(O)C(F)(F)F	IC50	'='	1.2	nM	8.92			UO_0000065	23.77	0.45	7.09	11.66	False	CHEMBL888507	Inhibition of DPP4	B	BAO_0000357	single protein format	None	None	None	None	None	CHEMBL284	Dipeptidyl peptidase IV	Homo sapiens	SINGLE PROTEIN	CHEMBL1145410	1	Scientific Literature	Bioorg. Med. Chem. Lett.	2007	None
CHEMBL228311		0	530.35	0	2.88	45	N[C@H]1CN(c2ccc3nnc(C(F)(F)F)n3n2)CC[C@@H]1c1cc(F)c(F)cc1F.O=C(O)C(F)(F)F	IC50	'='	9.0	nM	8.05			UO_0000065	19.33	0.38	5.17	11.12	False	CHEMBL888507	Inhibition of DPP4	B	BAO_0000357	single protein format	None	None	None	None	None	CHEMBL284	Dipeptidyl peptidase IV	Homo sapiens	SINGLE PROTEIN	CHEMBL1145410	1	Scientific Literature	Bioorg. Med. Chem. Lett.	2007	None
CHEMBL455542		0	200.24	0	-0.20	15	N[C@@H](CCC(=O)O)C(=O)N1CCCC1	Ki	'='	2000.0	nM	5.70			UO_0000065	28.46	0.56	5.90	6.81	False	CHEMBL664122	In vitro test for inhibitory activity against human dipeptidyl peptidase IV.	B	BAO_0000357	single protein format	None	None	None	None	None	CHEMBL284	Dipeptidyl peptidase IV	Homo sapiens	SINGLE PROTEIN	CHEMBL1128915	1	Scientific Literature	Bioorg. Med. Chem. Lett.	1996	None
CHEMBL91130		0	352.39	0	4.64	6	CC(C)c1cccc(C(C)C)c1N1C(=O)c2ccc([N+](=O)[O-])cc2C1=O	IC50	'>'	283800.0	nM		Outside typical range		UO_0000065					False	CHEMBL666618	Inhibitory activity against Dipeptidylpeptidase IV (DPP IV) in human acute lymphoblastic leukemia MOLT-4 cell line	B	BAO_0000219	cell-based format	None	None	None	MOLT-4	None	CHEMBL284	Dipeptidyl peptidase IV	Homo sapiens	SINGLE PROTEIN	CHEMBL1131945	1	Scientific Literature	Bioorg. Med. Chem. Lett.	1999	CHEMBL3307557
CHEMBL348246		0	185.27	0	-0.32	8.10	NCCCCC(N)C(=O)N1CCC1	Selectivity index	'='	3.0										False	CHEMBL665780	Selectivity index of compound was determined as value for DPP IV divided by value for DPP II	B	BAO_0000357	single protein format	None	None	None	None	None	CHEMBL284	Dipeptidyl peptidase IV	Homo sapiens	SINGLE PROTEIN	CHEMBL1144883	1	Scientific Literature	J. Med. Chem.	2003	None
CHEMBL278393		0	210.32	0	1.52	1.4	N[C@H](C(=O)N1CCCC1)C1CCCCC1	Selectivity index	'='	0.4										False	CHEMBL665780	Selectivity index of compound was determined as value for DPP IV divided by value for DPP II	B	BAO_0000357	single protein format	None	None	None	None	None	CHEMBL284	Dipeptidyl peptidase IV	Homo sapiens	SINGLE PROTEIN	CHEMBL1144883	1	Scientific Literature	J. Med. Chem.	2003	None
CHEMBL591118	CARMEGLIPTIN	2	377.46	0	1.52	8p	COc1cc2c(cc1OC)[C@@H]1C[C@H](N)[C@@H](N3C[C@@H](CF)CC3=O)CN1CC2	IC50	'='	6.8	nM	8.17			UO_0000065	21.64	0.41	6.65	12.01	True	CHEMBL1070385	Inhibition of human DPP4	B	BAO_0000357	single protein format	Homo sapiens	None	None	None	None	CHEMBL284	Dipeptidyl peptidase IV	Homo sapiens	SINGLE PROTEIN	CHEMBL1158517	1	Scientific Literature	Bioorg. Med. Chem. Lett.	2010	None
CHEMBL442952		0	184.28	0	1.13	14	CCCC[C@H](N)C(=O)N1CCCC1	Ki	'='	1200.0	nM	5.92			UO_0000065	32.13	0.62	4.79	12.78	False	CHEMBL664122	In vitro test for inhibitory activity against human dipeptidyl peptidase IV.	B	BAO_0000357	single protein format	None	None	None	None	None	CHEMBL284	Dipeptidyl peptidase IV	Homo sapiens	SINGLE PROTEIN	CHEMBL1128915	1	Scientific Literature	Bioorg. Med. Chem. Lett.	1996	None
CHEMBL232586		0	376.50	0	2.85	10h	CC(C)(C)NCC(=O)N1CCC[C@H]1C(=O)c1noc(C2(C)CCCCC2)n1	IC50	'='	95.0	nM	7.02			UO_0000065	18.65	0.36	4.17	7.95	False	CHEMBL895494	Inhibition of human DPP4	B	BAO_0000357	single protein format	Homo sapiens	None	None	None	None	CHEMBL284	Dipeptidyl peptidase IV	Homo sapiens	SINGLE PROTEIN	CHEMBL1149548	1	Scientific Literature	Bioorg. Med. Chem. Lett.	2007	None
CHEMBL176096		0	233.33	0	3.62	9.7f	FC(CNCCc1ccccc1)=C1CCCC1	IC50	'>'	1000000.0	nM		Outside typical range		UO_0000065					False	CHEMBL832779	Inhibitory concentration against human Dipeptidylpeptidase IV	B	BAO_0000357	single protein format	Homo sapiens	None	None	None	None	CHEMBL284	Dipeptidyl peptidase IV	Homo sapiens	SINGLE PROTEIN	CHEMBL1142720	1	Scientific Literature	J. Med. Chem.	2005	None
CHEMBL1161919		0	364.41	0	0.96	7	CN1C(=O)c2nc(N3CCCC(N)C3)n(Cc3ccccc3C#N)c2C1=O	Ki	'='	2.0	nM	8.70			UO_0000065	23.87	0.44	7.74	8.04	False	CHEMBL907098	Human DPPIV plasma binding (0% plasma)	B	BAO_0000366	cell-free format	Homo sapiens	CHEMBL3559721	Plasma	None	None	CHEMBL284	Dipeptidyl peptidase IV	Homo sapiens	SINGLE PROTEIN	CHEMBL1137273	1	Scientific Literature	Bioorg. Med. Chem. Lett.	2006	None
CHEMBL234427		0	292.42	0	3.05	9j-cis	CCCC[C@H]1CN(c2ccc(OC)c(OC)c2)CCC1N	IC50	'='	4900.0	nM	5.31			UO_0000065	18.16	0.35	2.26	11.13	False	CHEMBL893070	Inhibition of human DPP4	B	BAO_0000357	single protein format	Homo sapiens	None	None	None	None	CHEMBL284	Dipeptidyl peptidase IV	Homo sapiens	SINGLE PROTEIN	CHEMBL1147972	1	Scientific Literature	Bioorg. Med. Chem. Lett.	2007	None
CHEMBL98408		0	202.32	0	0.89	2	CC[C@H](C)[C@H](N)C(=O)N1CCSC1	Selectivity index	'='	0.015										False	CHEMBL665780	Selectivity index of compound was determined as value for DPP IV divided by value for DPP II	B	BAO_0000357	single protein format	None	None	None	None	None	CHEMBL284	Dipeptidyl peptidase IV	Homo sapiens	SINGLE PROTEIN	CHEMBL1144883	1	Scientific Literature	J. Med. Chem.	2003	None
CHEMBL37748		0	375.26	0	4.17	1c	COc1cccc(-c2nc(N)c(CN)c(-c3ccc(Cl)cc3Cl)n2)c1	IC50	'='	340.0	nM	6.47			UO_0000065					False	CHEMBL664533	Inhibitory activity against Dipeptidylpeptidase IV mediated cleavage of Ala-Pro-7-amido-4-tri-fluoromethylcoumarin in a fluorogenic assay	F	BAO_0000019	assay format	None	None	None	None	None	CHEMBL284	Dipeptidyl peptidase IV	Homo sapiens	SINGLE PROTEIN	CHEMBL1147631	1	Scientific Literature	Bioorg. Med. Chem. Lett.	2004	None
CHEMBL217212		0	384.52	0	2.40	7b	CC(C)(CC(=O)NC(C)(C)Cc1ccccc1)NCC(=O)N1CCC[C@H]1C#N	IC50	'='	1300.0	nM	5.89			UO_0000065	15.31	0.29	3.49	6.91	False	CHEMBL908237	In vitro inhibition of DPP-4	B	BAO_0000357	single protein format	Homo sapiens	None	None	None	None	CHEMBL284	Dipeptidyl peptidase IV	Homo sapiens	SINGLE PROTEIN	CHEMBL1137592	1	Scientific Literature	Bioorg. Med. Chem. Lett.	2007	None
CHEMBL232572		0	310.35	0	-0.09	18f	Cc1nnc(C(=O)[C@@H]2CCCN2C(=O)CNC(C)(C)CO)o1	IC50	'='	255.0	nM	6.59			UO_0000065	21.25	0.41	6.68	6.07	False	CHEMBL895494	Inhibition of human DPP4	B	BAO_0000357	single protein format	Homo sapiens	None	None	None	None	CHEMBL284	Dipeptidyl peptidase IV	Homo sapiens	SINGLE PROTEIN	CHEMBL1149548	1	Scientific Literature	Bioorg. Med. Chem. Lett.	2007	None
CHEMBL280658		0	246.30	0	1.76	23	N[C@H](C(=O)N1CCC(F)(F)C1)C1CCCCC1	IC50	'='	73.0	nM	7.14			UO_0000065	28.98	0.57	5.38	15.40	True	CHEMBL664925	Inhibitory activity against human Dipeptidylpeptidase IV	B	BAO_0000357	single protein format	None	None	None	None	None	CHEMBL284	Dipeptidyl peptidase IV	Homo sapiens	SINGLE PROTEIN	CHEMBL1147603	1	Scientific Literature	Bioorg. Med. Chem. Lett.	2004	None
CHEMBL148461		0	201.34	0	0.48	10.5	NCC[C@H](N)C(=S)N1CCCCC1	Selectivity index	'>'	4484.0										False	CHEMBL665780	Selectivity index of compound was determined as value for DPP IV divided by value for DPP II	B	BAO_0000357	single protein format	None	None	None	None	None	CHEMBL284	Dipeptidyl peptidase IV	Homo sapiens	SINGLE PROTEIN	CHEMBL1144883	1	Scientific Literature	J. Med. Chem.	2003	None
CHEMBL189881		0	458.43	0	3.49	14	C[C@@H](c1ccc(-c2ccc(F)cc2)cc1)[C@H](N)C(=O)N1CC[C@H](F)C1.O=C(O)C(F)(F)F	IC50	'='	64.0	nM	7.19			UO_0000065	20.89	0.39	3.70	15.53	True	CHEMBL827856	Inhibitory concentration against dipeptidylpeptidase IV	B	BAO_0000357	single protein format	None	None	None	None	None	CHEMBL284	Dipeptidyl peptidase IV	Homo sapiens	SINGLE PROTEIN	CHEMBL1139622	1	Scientific Literature	Bioorg. Med. Chem. Lett.	2005	None
CHEMBL190863		0	515.53	0	2.52	41	CN(C)C(=O)[C@@H](c1ccc(-c2ccc(F)cc2)cc1)[C@H](N)C(=O)N1CCSC1.O=C(O)C(F)(F)F	IC50	'='	9.1	nM	8.04			UO_0000065	20.03	0.39	5.52	12.07	False	CHEMBL827856	Inhibitory concentration against dipeptidylpeptidase IV	B	BAO_0000357	single protein format	None	None	None	None	None	CHEMBL284	Dipeptidyl peptidase IV	Homo sapiens	SINGLE PROTEIN	CHEMBL1139622	1	Scientific Literature	Bioorg. Med. Chem. Lett.	2005	None
CHEMBL191812		0	476.42	0	3.63	33	C[C@@H](c1ccc(-c2cc(F)cc(F)c2)cc1)[C@H](N)C(=O)N1CC[C@H](F)C1.O=C(O)C(F)(F)F	IC50	'='	240.0	nM	6.62			UO_0000065	18.27	0.35	2.99	14.29	False	CHEMBL827816	Inhibitory concentration against dipeptidylpeptidase IV was determined	B	BAO_0000357	single protein format	None	None	None	None	None	CHEMBL284	Dipeptidyl peptidase IV	Homo sapiens	SINGLE PROTEIN	CHEMBL1139555	1	Scientific Literature	Bioorg. Med. Chem. Lett.	2005	None
CHEMBL191577		0	374.44	0	0.59	11a	COc1ccc(CCNC(=O)C[C@H](N)C(=O)N2CCC[C@H]2C#N)cc1OC	IC50	'='	116.0	nM	6.94			UO_0000065	18.52	0.35	6.35	5.89	False	CHEMBL829475	Inhibitory concentration against Dipeptidylpeptidase IV [DPP-IV]	B	BAO_0000357	single protein format	None	None	None	None	None	CHEMBL284	Dipeptidyl peptidase IV	Homo sapiens	SINGLE PROTEIN	CHEMBL1140240	1	Scientific Literature	Bioorg. Med. Chem. Lett.	2005	None
CHEMBL377146		0	329.40	0	1.71	21f	COc1ccc(OC[C@H]2CC[C@@H](C(=O)N3CCC[C@H]3C#N)N2)cc1	Ki	'='	11.0	nM	7.96			UO_0000065	24.16	0.45	6.25	10.67	False	CHEMBL871249	Inhibition of human recombinant DPP4	B	BAO_0000357	single protein format	Homo sapiens	None	None	None	None	CHEMBL284	Dipeptidyl peptidase IV	Homo sapiens	SINGLE PROTEIN	CHEMBL1148635	1	Scientific Literature	J. Med. Chem.	2006	None
CHEMBL210275		0	355.48	0	3.00	21aa	CC(C)(C)c1ccccc1OC[C@H]1CC[C@@H](C(=O)N2CCC[C@H]2C#N)N1	Ki						Not Active						False	CHEMBL871250	Inhibition of human recombinant DPP4 by tight-binding assay	B	BAO_0000357	single protein format	Homo sapiens	None	None	None	None	CHEMBL284	Dipeptidyl peptidase IV	Homo sapiens	SINGLE PROTEIN	CHEMBL1148635	1	Scientific Literature	J. Med. Chem.	2006	None
CHEMBL379725		0	378.82	0	1.45	21aj	N#C[C@@H]1CCCN1C(=O)[C@@H]1CC[C@H](COc2ncc(C(=O)O)cc2Cl)N1	Ki	'='	55.0	nM	7.26			UO_0000065	19.16	0.38	5.81	6.28	False	CHEMBL871251	Inhibition of human recombinant DPP4 by tight-binding assay in presence of 10% rat plasma	B	BAO_0000366	cell-free format	Homo sapiens	CHEMBL3559721	Plasma	None	None	CHEMBL284	Dipeptidyl peptidase IV	Homo sapiens	SINGLE PROTEIN	CHEMBL1148635	1	Scientific Literature	J. Med. Chem.	2006	None
CHEMBL190788		0	527.49	0	2.75	26	N[C@H](C(=O)N1CC[C@H](F)C1)[C@@H](C(=O)NC1CC1)c1ccc(-c2ccc(F)cc2)cc1.O=C(O)C(F)(F)F	IC50	'='	71.0	nM	7.15			UO_0000065	17.29	0.33	4.40	9.48	False	CHEMBL827856	Inhibitory concentration against dipeptidylpeptidase IV	B	BAO_0000357	single protein format	None	None	None	None	None	CHEMBL284	Dipeptidyl peptidase IV	Homo sapiens	SINGLE PROTEIN	CHEMBL1139622	1	Scientific Literature	Bioorg. Med. Chem. Lett.	2005	None
CHEMBL362976		0	382.33	0	1.83	12a	C[C@@H](c1ccccc1F)[C@H](N)C(=O)N1CC[C@H](F)C1.O=C(O)C(F)(F)F	IC50	'='	1100.0	nM	5.96			UO_0000065	22.21	0.43	4.13	12.86	False	CHEMBL827816	Inhibitory concentration against dipeptidylpeptidase IV was determined	B	BAO_0000357	single protein format	None	None	None	None	None	CHEMBL284	Dipeptidyl peptidase IV	Homo sapiens	SINGLE PROTEIN	CHEMBL1139555	1	Scientific Literature	Bioorg. Med. Chem. Lett.	2005	None
CHEMBL556606		0	471.83	0	2.97	38a, diasteromer	CCC1c2nnc(C(F)(F)F)n2CCN1C(=O)C[C@H](N)Cc1cc(F)c(F)cc1F.Cl	IC50	'='	113.0	nM	6.95			UO_0000065	15.96	0.32	3.98	9.02	False	CHEMBL944056	Inhibition of DPP4	B	BAO_0000357	single protein format	None	None	None	None	None	CHEMBL284	Dipeptidyl peptidase IV	Homo sapiens	SINGLE PROTEIN	CHEMBL1140747	1	Scientific Literature	J. Med. Chem.	2008	None
CHEMBL558779		0	457.81	0	2.58	34b	C[C@@H]1c2nnc(C(F)(F)F)n2CCN1C(=O)C[C@H](N)Cc1cc(F)c(F)cc1F.Cl	IC50	'='	4.3	nM	8.37			UO_0000065	19.86	0.39	5.79	10.86	False	CHEMBL944056	Inhibition of DPP4	B	BAO_0000357	single protein format	None	None	None	None	None	CHEMBL284	Dipeptidyl peptidase IV	Homo sapiens	SINGLE PROTEIN	CHEMBL1140747	1	Scientific Literature	J. Med. Chem.	2008	None
CHEMBL2021541		0	455.83	0	3.79	12a	C[C@H]1CN(C(=O)C[C@H](N)Cc2cc(F)c(F)cc2F)Cc2ccc(C(F)(F)F)n21.Cl	IC50	'='	23.0	nM	7.64			UO_0000065	18.21	0.36	3.85	14.90	False	CHEMBL944056	Inhibition of DPP4	B	BAO_0000357	single protein format	None	None	None	None	None	CHEMBL284	Dipeptidyl peptidase IV	Homo sapiens	SINGLE PROTEIN	CHEMBL1140747	1	Scientific Literature	J. Med. Chem.	2008	None
CHEMBL363542		0	297.32	0	0.07	11b	N#Cc1ccc(NCCNCC(=O)N2N=CC[C@H]2C#N)nc1	IC50	'='	200.0	nM	6.70			UO_0000065					False	CHEMBL832675	Inhibitory concentration against dipeptidyl peptidase IV in Caco-2 cell assay	F	BAO_0000219	cell-based format	Homo sapiens	None	None	Caco-2	None	CHEMBL284	Dipeptidyl peptidase IV	Homo sapiens	SINGLE PROTEIN	CHEMBL1137181	1	Scientific Literature	Bioorg. Med. Chem. Lett.	2004	CHEMBL3307519
CHEMBL226335	RUTIN	2	610.52	3	-1.69	3	C[C@@H]1O[C@@H](OC[C@H]2O[C@@H](Oc3c(-c4ccc(O)c(O)c4)oc4cc(O)cc(O)c4c3=O)[C@H](O)[C@@H](O)[C@@H]2O)[C@H](O)[C@H](O)[C@H]1O	IC50	'='	145000.0	nM		Outside typical range		UO_0000065					False	CHEMBL974554	Inhibition of DPP4	B	BAO_0000357	single protein format	None	None	None	None	None	CHEMBL284	Dipeptidyl peptidase IV	Homo sapiens	SINGLE PROTEIN	CHEMBL1155939	1	Scientific Literature	Bioorg. Med. Chem.	2008	None
CHEMBL142703	VILDAGLIPTIN	4	303.41	0	1.17	1	N#C[C@@H]1CCCN1C(=O)CNC12CC3CC(CC(O)(C3)C1)C2	IC50	'='	51.0	nM	7.29			UO_0000065	24.03	0.45	6.12	9.55	True	CHEMBL829475	Inhibitory concentration against Dipeptidylpeptidase IV [DPP-IV]	B	BAO_0000357	single protein format	None	None	None	None	None	CHEMBL284	Dipeptidyl peptidase IV	Homo sapiens	SINGLE PROTEIN	CHEMBL1140240	1	Scientific Literature	Bioorg. Med. Chem. Lett.	2005	None
CHEMBL3357769		0	412.45	0	3.09	4a	CC(=O)OC[C@@H]1C[C@@H]2CCCC[C@@H]2N1C(=O)C[C@H](N)Cc1cc(F)c(F)cc1F	IC50	'='	70.0	nM	7.16			UO_0000065	17.35	0.34	4.06	9.85	False	CHEMBL3389736	Inhibition of human recombinant his6-tagged DPP4 using Ala-Pro-AMC as substrate by continuous fluorometric method	B	BAO_0000357	single protein format	Homo sapiens	None	None	None	None	CHEMBL284	Dipeptidyl peptidase IV	Homo sapiens	SINGLE PROTEIN	CHEMBL3352397	1	Scientific Literature	Bioorg. Med. Chem.	2014	None
CHEMBL184262		0	250.37	0	1.48	1	N[C@@H](CC(=O)N1CCSC1)Cc1ccccc1	IC50	'='	3000.0	nM	5.52			UO_0000065	22.06	0.44	4.04	11.92	True	CHEMBL877465	Inhibitory concentration against Dipeptidylpeptidase IV	B	BAO_0000357	single protein format	None	None	None	None	None	CHEMBL284	Dipeptidyl peptidase IV	Homo sapiens	SINGLE PROTEIN	CHEMBL1137854	1	Scientific Literature	Bioorg. Med. Chem. Lett.	2004	None
CHEMBL3357763		0	459.51	0	4.16	3a	N[C@@H](CC(=O)N1[C@H](C(=O)Nc2ccccc2)C[C@@H]2CCCC[C@@H]21)Cc1cc(F)c(F)cc1F	IC50	'='	5810.0	nM	5.24			UO_0000065	11.39	0.22	1.08	6.94	False	CHEMBL3389736	Inhibition of human recombinant his6-tagged DPP4 using Ala-Pro-AMC as substrate by continuous fluorometric method	B	BAO_0000357	single protein format	Homo sapiens	None	None	None	None	CHEMBL284	Dipeptidyl peptidase IV	Homo sapiens	SINGLE PROTEIN	CHEMBL3352397	1	Scientific Literature	Bioorg. Med. Chem.	2014	None
CHEMBL383087		0	278.38	0	0.88	C1R4(S9)	CC1(NCC(=O)N2[C@H](C#N)CC[C@@H]2C#N)CCSC1	IC50	'>'	3000.0	nM				UO_0000065					False	CHEMBL867558	Inhibition of human recombinant DPP4	B	BAO_0000357	single protein format	Homo sapiens	None	None	None	None	CHEMBL284	Dipeptidyl peptidase IV	Homo sapiens	SINGLE PROTEIN	CHEMBL1147795	1	Scientific Literature	J. Med. Chem.	2006	None
CHEMBL209934		0	290.37	0	0.68	1gg	N#C[C@@H]1CC[C@H](C#N)N1C(=O)CNC1(CCO)CCCC1	IC50	'>'	3000.0	nM				UO_0000065					False	CHEMBL867558	Inhibition of human recombinant DPP4	B	BAO_0000357	single protein format	Homo sapiens	None	None	None	None	CHEMBL284	Dipeptidyl peptidase IV	Homo sapiens	SINGLE PROTEIN	CHEMBL1147795	1	Scientific Literature	J. Med. Chem.	2006	None
CHEMBL378709		0	332.45	0	1.97	1aa	CC(C)COCC1(NCC(=O)N2[C@H](C#N)CC[C@@H]2C#N)CCCC1	IC50	'='	454.0	nM	6.34			UO_0000065	19.08	0.36	4.37	7.11	False	CHEMBL867558	Inhibition of human recombinant DPP4	B	BAO_0000357	single protein format	Homo sapiens	None	None	None	None	CHEMBL284	Dipeptidyl peptidase IV	Homo sapiens	SINGLE PROTEIN	CHEMBL1147795	1	Scientific Literature	J. Med. Chem.	2006	None
CHEMBL208657		0	318.42	0	1.72	1y	CCCOCC1(NCC(=O)N2[C@H](C#N)CC[C@@H]2C#N)CCCC1	IC50	'='	123.0	nM	6.91			UO_0000065	21.70	0.41	5.19	7.75	False	CHEMBL867558	Inhibition of human recombinant DPP4	B	BAO_0000357	single protein format	Homo sapiens	None	None	None	None	CHEMBL284	Dipeptidyl peptidase IV	Homo sapiens	SINGLE PROTEIN	CHEMBL1147795	1	Scientific Literature	J. Med. Chem.	2006	None
CHEMBL371588		0	530.49	0	2.07	34	CN(C)NC(=O)[C@@H](c1ccc(-c2ccc(F)cc2)cc1)[C@H](N)C(=O)N1CC[C@H](F)C1.O=C(O)C(F)(F)F	IC50	'='	67.0	nM	7.17			UO_0000065	17.23	0.33	5.10	9.12	False	CHEMBL827856	Inhibitory concentration against dipeptidylpeptidase IV	B	BAO_0000357	single protein format	None	None	None	None	None	CHEMBL284	Dipeptidyl peptidase IV	Homo sapiens	SINGLE PROTEIN	CHEMBL1139622	1	Scientific Literature	Bioorg. Med. Chem. Lett.	2005	None
CHEMBL180000		0	344.42	0	2.51	12	N#C[C@@H]1Cc2ccccc2CN1C(=O)[C@@H](N)Cc1c[nH]c2ccccc12	IC50	'='	13000.0	nM	4.89			UO_0000065	14.19	0.26	2.38	5.69	False	CHEMBL830917	Inhibitory concentration against dipeptidylpeptidase IV	B	BAO_0000357	single protein format	None	None	None	None	None	CHEMBL284	Dipeptidyl peptidase IV	Homo sapiens	SINGLE PROTEIN	CHEMBL1144288	1	Scientific Literature	Bioorg. Med. Chem. Lett.	2005	None
CHEMBL3084814		0	315.46	0	2.84	12i	C[C@@]12C[C@H]3C[C@](NCC(=O)N4CCC[C@H]4C#N)(C1)C[C@](C)(C3)C2	IC50	'='	17.0	nM	7.77			UO_0000065	24.63	0.46	4.93	13.84	False	CHEMBL664029	Inhibition of human dipeptidyl peptidase IV (DPP IV) obtained from human colonic carcinoma cells	B	BAO_0000019	assay format	None	None	None	None	None	CHEMBL284	Dipeptidyl peptidase IV	Homo sapiens	SINGLE PROTEIN	CHEMBL1145816	1	Scientific Literature	J. Med. Chem.	2003	None
CHEMBL3357777		0	451.53	0	3.44	4i	N[C@@H](CC(=O)N1[C@H](CNC(=O)C2CCC2)C[C@@H]2CCCC[C@@H]21)Cc1cc(F)c(F)cc1F	IC50	'='	330.0	nM	6.48			UO_0000065	14.35	0.28	3.04	8.59	False	CHEMBL3389736	Inhibition of human recombinant his6-tagged DPP4 using Ala-Pro-AMC as substrate by continuous fluorometric method	B	BAO_0000357	single protein format	Homo sapiens	None	None	None	None	CHEMBL284	Dipeptidyl peptidase IV	Homo sapiens	SINGLE PROTEIN	CHEMBL3352397	1	Scientific Literature	Bioorg. Med. Chem.	2014	None
CHEMBL3357767		0	412.45	0	3.09	3e	CCOC(=O)[C@@H]1C[C@@H]2CCCC[C@@H]2N1C(=O)C[C@H](N)Cc1cc(F)c(F)cc1F	IC50	'='	70.0	nM	7.16			UO_0000065	17.35	0.34	4.06	9.85	False	CHEMBL3389736	Inhibition of human recombinant his6-tagged DPP4 using Ala-Pro-AMC as substrate by continuous fluorometric method	B	BAO_0000357	single protein format	Homo sapiens	None	None	None	None	CHEMBL284	Dipeptidyl peptidase IV	Homo sapiens	SINGLE PROTEIN	CHEMBL3352397	1	Scientific Literature	Bioorg. Med. Chem.	2014	None
CHEMBL378086		0	331.39	0	1.08	8l	O=C([C@@H]1CN[C@H](C(=O)N2CC[C@@H](F)C2)C1)N1Cc2ccccc2C1	IC50	'='	228.0	nM	6.64			UO_0000065	20.04	0.38	5.56	12.62	False	CHEMBL859770	Inhibition of DPP4	B	BAO_0000357	single protein format	Homo sapiens	None	None	None	None	CHEMBL284	Dipeptidyl peptidase IV	Homo sapiens	SINGLE PROTEIN	CHEMBL1147816	1	Scientific Literature	Bioorg. Med. Chem. Lett.	2006	None
CHEMBL217155		0	259.35	0	1.43	29	C#C[C@H]1CC[C@@H](C#N)N1C(=O)CNC1CCCCC1	Ki	'='	79.0	nM	7.10			UO_0000065	27.39	0.51	5.67	12.65	False	CHEMBL912987	Inhibition of human DPP4 expressed in Caco-2 cells	B	BAO_0000219	cell-based format	Homo sapiens	None	None	Caco-2	None	CHEMBL284	Dipeptidyl peptidase IV	Homo sapiens	SINGLE PROTEIN	CHEMBL1137403	1	Scientific Literature	J. Med. Chem.	2006	CHEMBL3307519
CHEMBL385247		0	275.35	0	0.40	30	C#C[C@H]1CC[C@@H](C#N)N1C(=O)CN[C@H]1CC[C@H](O)CC1	Ki	'='	90.0	nM	7.05			UO_0000065	25.59	0.48	6.65	9.23	False	CHEMBL912987	Inhibition of human DPP4 expressed in Caco-2 cells	B	BAO_0000219	cell-based format	Homo sapiens	None	None	Caco-2	None	CHEMBL284	Dipeptidyl peptidase IV	Homo sapiens	SINGLE PROTEIN	CHEMBL1137403	1	Scientific Literature	J. Med. Chem.	2006	CHEMBL3307519
CHEMBL445437		0	343.82	0	1.87	8b	N#Cc1ccc(N[C@@H]2CNC(C(=O)N3CCC[C@H]3C#N)C2)cc1Cl	IC50	'='	0.15	nM	9.82			UO_0000065	28.57	0.56	7.95	10.68	False	CHEMBL1022259	Inhibition of human DPP4	B	BAO_0000357	single protein format	Homo sapiens	None	None	None	None	CHEMBL284	Dipeptidyl peptidase IV	Homo sapiens	SINGLE PROTEIN	CHEMBL1152762	1	Scientific Literature	Bioorg. Med. Chem.	2009	None
CHEMBL278393		0	210.32	0	1.52	13a	N[C@H](C(=O)N1CCCC1)C1CCCCC1	IC50	'='	320.0	nM	6.50			UO_0000065	30.88	0.59	4.97	14.02	False	CHEMBL1021164	Inhibition of DPP4	B	BAO_0000357	single protein format	None	None	None	None	None	CHEMBL284	Dipeptidyl peptidase IV	Homo sapiens	SINGLE PROTEIN	CHEMBL1152762	1	Scientific Literature	Bioorg. Med. Chem.	2009	None
CHEMBL543539		0	354.83	0	2.49	15	CCOC(=O)c1cnc(CN(C)C)c2cc(OC)c(OC)cc12.Cl	IC50	'='	948000.0	nM		Outside typical range		UO_0000065					False	CHEMBL666616	In vitro inhibition of Dipeptidylpeptidase IV from Caco-2 (human colon carcinoma) cells.	B	BAO_0000219	cell-based format	None	None	None	Caco-2	None	CHEMBL284	Dipeptidyl peptidase IV	Homo sapiens	SINGLE PROTEIN	CHEMBL1133230	1	Scientific Literature	Bioorg. Med. Chem. Lett.	2000	CHEMBL3307519
CHEMBL233127		0	352.44	0	1.41	34	C[C@@H]1N[C@H](C(=O)N2CCC[C@H]2C#N)C[C@@H]1C(=O)N1Cc2ccccc2C1	IC50	'='	5.6	nM	8.25			UO_0000065	23.41	0.43	6.84	10.80	False	CHEMBL892415	Inhibition of human DPP4	B	BAO_0000357	single protein format	Homo sapiens	None	None	None	None	CHEMBL284	Dipeptidyl peptidase IV	Homo sapiens	SINGLE PROTEIN	CHEMBL1147187	1	Scientific Literature	Bioorg. Med. Chem.	2007	None
CHEMBL556979		0	528.89	0	2.04	41b, diasteromer	CN(C)C(=O)CC1c2nnc(C(F)(F)F)n2CCN1C(=O)C[C@H](N)Cc1cc(F)c(F)cc1F.Cl	IC50	'='	2.8	nM	8.55			UO_0000065	17.37	0.34	6.51	8.79	False	CHEMBL944056	Inhibition of DPP4	B	BAO_0000357	single protein format	None	None	None	None	None	CHEMBL284	Dipeptidyl peptidase IV	Homo sapiens	SINGLE PROTEIN	CHEMBL1140747	1	Scientific Literature	J. Med. Chem.	2008	None
CHEMBL536089		0	471.83	0	3.14	16a, diasteromer	CC1c2nnc(C(F)(F)F)n2C(C)CN1C(=O)C[C@H](N)Cc1cc(F)c(F)cc1F.Cl	IC50	'='	11.0	nM	7.96			UO_0000065	18.28	0.36	4.82	10.33	False	CHEMBL944056	Inhibition of DPP4	B	BAO_0000357	single protein format	None	None	None	None	None	CHEMBL284	Dipeptidyl peptidase IV	Homo sapiens	SINGLE PROTEIN	CHEMBL1140747	1	Scientific Literature	J. Med. Chem.	2008	None
CHEMBL536765		0	471.83	0	2.75	29	CC1(C)CN(C(=O)C[C@H](N)Cc2cc(F)c(F)cc2F)Cc2nnc(C(F)(F)F)n21.Cl	IC50	'='	92.0	nM	7.04			UO_0000065	16.16	0.32	4.29	9.13	False	CHEMBL944056	Inhibition of DPP4	B	BAO_0000357	single protein format	None	None	None	None	None	CHEMBL284	Dipeptidyl peptidase IV	Homo sapiens	SINGLE PROTEIN	CHEMBL1140747	1	Scientific Literature	J. Med. Chem.	2008	None
CHEMBL2021529		0	455.83	0	3.79	12b	C[C@@H]1CN(C(=O)C[C@H](N)Cc2cc(F)c(F)cc2F)Cc2ccc(C(F)(F)F)n21.Cl	IC50	'='	14.0	nM	7.85			UO_0000065	18.73	0.37	4.06	15.32	False	CHEMBL944056	Inhibition of DPP4	B	BAO_0000357	single protein format	None	None	None	None	None	CHEMBL284	Dipeptidyl peptidase IV	Homo sapiens	SINGLE PROTEIN	CHEMBL1140747	1	Scientific Literature	J. Med. Chem.	2008	None
CHEMBL3084823		0	422.53	0	3.43	12o	N#C[C@@H]1CCCN1C(=O)CN[C@@]12C[C@@H]3C[C@H](C1)C[C@@](OC(=O)Nc1ccccc1)(C3)C2	IC50	'='	62.0	nM	7.21			UO_0000065	17.06	0.32	3.78	7.63	False	CHEMBL664029	Inhibition of human dipeptidyl peptidase IV (DPP IV) obtained from human colonic carcinoma cells	B	BAO_0000019	assay format	None	None	None	None	None	CHEMBL284	Dipeptidyl peptidase IV	Homo sapiens	SINGLE PROTEIN	CHEMBL1145816	1	Scientific Literature	J. Med. Chem.	2003	None
CHEMBL254440	COCHINCHINENENE D	0	484.55	1	6.16	4, cochinchinenene D	COc1cc(O)ccc1CCC(c1ccc(O)cc1)c1c(O)cc(O)cc1/C=C/c1ccc(O)cc1	IC50	'>'	41300.0	nM				UO_0000065					False	CHEMBL925662	Inhibition of human recombinant DPP4	B	BAO_0000357	single protein format	Homo sapiens	None	None	None	None	CHEMBL284	Dipeptidyl peptidase IV	Homo sapiens	SINGLE PROTEIN	CHEMBL1141302	1	Scientific Literature	J. Nat. Prod.	2007	None
CHEMBL400954		0	420.36	0	2.79	67b	Cn1cnc2c1CCN(C(=O)C[C@H](N)Cc1cc(F)c(F)cc1F)C2C(F)(F)F	IC50	'='	50.0	nM	7.30			UO_0000065	17.37	0.34	4.51	11.38	False	CHEMBL924146	Inhibition of DPP4	B	BAO_0000357	single protein format	None	None	None	None	None	CHEMBL284	Dipeptidyl peptidase IV	Homo sapiens	SINGLE PROTEIN	CHEMBL1140494	1	Scientific Literature	Bioorg. Med. Chem. Lett.	2007	None
CHEMBL3402120		0	522.99	1	2.27	4	Cn1c(=O)n(Cc2cccc(C(=O)O)c2)c(=O)c2c1nc(N1CCC[C@@H](N)C1)n2Cc1ccccc1Cl	IC50	'='	230.0	nM	6.64			UO_0000065	12.69	0.25	4.37	5.17	False	CHEMBL3405279	Inhibition of DPP4 (unknown origin) pre-incubated for 1 hr before Gly-Pro-pNA substrate addition and measured 2 hrs post substrate addition	B	BAO_0000357	single protein format	Homo sapiens	None	None	None	None	CHEMBL284	Dipeptidyl peptidase IV	Homo sapiens	SINGLE PROTEIN	CHEMBL3399950	1	Scientific Literature	Bioorg. Med. Chem. Lett.	2015	None
CHEMBL215299		0	323.87	0	2.55	1	C[C@@H](C[C@H](N)C(=O)N1CCCCC1)NCc1ccc(Cl)cc1	IC50	'='	325000.0	nM		Outside typical range		UO_0000065					False	CHEMBL856332	Inhibition of DPP4	B	BAO_0000357	single protein format	Homo sapiens	None	None	None	None	CHEMBL284	Dipeptidyl peptidase IV	Homo sapiens	SINGLE PROTEIN	CHEMBL1149358	1	Scientific Literature	Bioorg. Med. Chem. Lett.	2006	None
CHEMBL94278		0	221.30	0	1.02	1	N#C[C@@H]1CCCN1C(=O)[C@@H](N)C1CCCC1	Ki	'='	1.0	nM	9.00			UO_0000065	40.67	0.77	7.98	12.84	False	CHEMBL912987	Inhibition of human DPP4 expressed in Caco-2 cells	B	BAO_0000219	cell-based format	Homo sapiens	None	None	Caco-2	None	CHEMBL284	Dipeptidyl peptidase IV	Homo sapiens	SINGLE PROTEIN	CHEMBL1137403	1	Scientific Literature	J. Med. Chem.	2006	CHEMBL3307519
CHEMBL387297		0	376.46	0	1.42	40	C#C[C@H]1CC[C@@H](C#N)N1C(=O)CNC1(C)CCN(c2ccc(C#N)cn2)CC1	Ki	'='	3.0	nM	8.52			UO_0000065	22.64	0.42	7.10	8.87	False	CHEMBL912987	Inhibition of human DPP4 expressed in Caco-2 cells	B	BAO_0000219	cell-based format	Homo sapiens	None	None	Caco-2	None	CHEMBL284	Dipeptidyl peptidase IV	Homo sapiens	SINGLE PROTEIN	CHEMBL1137403	1	Scientific Literature	J. Med. Chem.	2006	CHEMBL3307519
CHEMBL563272		0	419.47	0	1.44	8i	N[C@@H](CC(=O)N1CCC[C@H]1CNS(=O)(=O)C1CC1)Cc1cc(F)c(F)cc1F	IC50	'='	8.0	nM	8.10			UO_0000065	19.30	0.39	6.66	8.75	True	CHEMBL1058857	Inhibition of DPP4 by continuous fluorimetric assay	B	BAO_0000357	single protein format	None	None	None	None	None	CHEMBL284	Dipeptidyl peptidase IV	Homo sapiens	SINGLE PROTEIN	CHEMBL1152363	1	Scientific Literature	Bioorg. Med. Chem. Lett.	2009	None
CHEMBL234635		0	418.39	0	3.80	2a	N[C@H]1C[C@@H](N2CCn3c(C(F)(F)F)cnc3C2)CCC1c1cc(F)c(F)cc1F	IC50	'='	21.0	nM	7.68			UO_0000065	18.35	0.36	3.88	16.31	False	CHEMBL893216	Inhibition of DPP4	B	BAO_0000357	single protein format	None	None	None	None	None	CHEMBL284	Dipeptidyl peptidase IV	Homo sapiens	SINGLE PROTEIN	CHEMBL1147994	1	Scientific Literature	Bioorg. Med. Chem. Lett.	2007	None
CHEMBL236100		0	226.32	0	0.75	34	CC(C)(C)OC[C@H](N)C(=O)N1CC[C@@H]2C[C@@H]21	Ki	'>'	10000.0	nM				UO_0000065					False	CHEMBL900014	Inhibition of human DPP4	B	BAO_0000357	single protein format	Homo sapiens	None	None	None	None	CHEMBL284	Dipeptidyl peptidase IV	Homo sapiens	SINGLE PROTEIN	CHEMBL1138231	1	Scientific Literature	Bioorg. Med. Chem. Lett.	2007	None
CHEMBL317944		0	208.26	0	-0.10	1.6	NC(Cc1c[nH]cn1)C(=O)N1CCCC1	IC50	'='	23100.0	nM	4.64			UO_0000065	22.26	0.42	4.74	6.18	False	CHEMBL664534	Inhibitory activity against Dipeptidylpeptidase IV (DPP IV)	B	BAO_0000357	single protein format	None	None	None	None	None	CHEMBL284	Dipeptidyl peptidase IV	Homo sapiens	SINGLE PROTEIN	CHEMBL1144883	1	Scientific Literature	J. Med. Chem.	2003	None
CHEMBL358358		0	225.30	0	1.27	8.13	CCC(C)C(N)C(=O)N1CCC(N=[N+]=[N-])C1	IC50	'='	107000.0	nM		Outside typical range		UO_0000065					False	CHEMBL664534	Inhibitory activity against Dipeptidylpeptidase IV (DPP IV)	B	BAO_0000357	single protein format	None	None	None	None	None	CHEMBL284	Dipeptidyl peptidase IV	Homo sapiens	SINGLE PROTEIN	CHEMBL1144883	1	Scientific Literature	J. Med. Chem.	2003	None
CHEMBL237152		0	391.47	0	2.83	18	C[C@@H](C1CCC(c2cccc3ncnn23)CC1)[C@H](N)C(=O)N1CCC(F)(F)C1	IC50	'='	28.0	nM	7.55			UO_0000065	19.29	0.37	4.72	9.87	False	CHEMBL898855	Inhibition of human DPP4 in presence of 50 % human serum	B	BAO_0000357	single protein format	Homo sapiens	None	None	None	None	CHEMBL284	Dipeptidyl peptidase IV	Homo sapiens	SINGLE PROTEIN	CHEMBL1137497	1	Scientific Literature	Bioorg. Med. Chem. Lett.	2007	None
CHEMBL237783		0	448.52	0	1.90	21	CN(C)C(=O)[C@@H]([C@H]1CC[C@@H](c2cccc3ncnn32)CC1)[C@H](N)C(=O)N1CCC(F)(F)C1	IC50	'='	670.0	nM	6.17			UO_0000065	13.77	0.26	4.27	6.38	False	CHEMBL898855	Inhibition of human DPP4 in presence of 50 % human serum	B	BAO_0000357	single protein format	Homo sapiens	None	None	None	None	CHEMBL284	Dipeptidyl peptidase IV	Homo sapiens	SINGLE PROTEIN	CHEMBL1137497	1	Scientific Literature	Bioorg. Med. Chem. Lett.	2007	None
CHEMBL3084819		0	360.50	0	2.10	11x	N#C[C@@H]1CCCN1C(=O)CN[C@H]1CC[C@H](NC(=O)C2CCCCC2)CC1	IC50	'='	18.0	nM	7.75			UO_0000065	21.48	0.41	5.64	9.09	False	CHEMBL664029	Inhibition of human dipeptidyl peptidase IV (DPP IV) obtained from human colonic carcinoma cells	B	BAO_0000019	assay format	None	None	None	None	None	CHEMBL284	Dipeptidyl peptidase IV	Homo sapiens	SINGLE PROTEIN	CHEMBL1145816	1	Scientific Literature	J. Med. Chem.	2003	None
CHEMBL148955		0	217.34	0	-0.02	2.2	NCCCCC(N)C(=O)N1CCSC1	Selectivity index	'='	106.0										False	CHEMBL665780	Selectivity index of compound was determined as value for DPP IV divided by value for DPP II	B	BAO_0000357	single protein format	None	None	None	None	None	CHEMBL284	Dipeptidyl peptidase IV	Homo sapiens	SINGLE PROTEIN	CHEMBL1144883	1	Scientific Literature	J. Med. Chem.	2003	None
CHEMBL234426		0	334.81	0	4.70	9i	CCCCC1CN(c2ccc(Cl)c(C(F)(F)F)c2)CCC1N	IC50	'='	2600.0	nM	5.58			UO_0000065	16.68	0.35	0.89	19.09	False	CHEMBL893070	Inhibition of human DPP4	B	BAO_0000357	single protein format	Homo sapiens	None	None	None	None	CHEMBL284	Dipeptidyl peptidase IV	Homo sapiens	SINGLE PROTEIN	CHEMBL1147972	1	Scientific Literature	Bioorg. Med. Chem. Lett.	2007	None
CHEMBL234045		0	330.39	0	4.06	9g-cis	CCCC[C@H]1CN(c2cc(OC)cc(C(F)(F)F)c2)CC[C@H]1N	IC50	'='	2100.0	nM	5.68			UO_0000065	17.19	0.34	1.62	14.75	False	CHEMBL893070	Inhibition of human DPP4	B	BAO_0000357	single protein format	Homo sapiens	None	None	None	None	CHEMBL284	Dipeptidyl peptidase IV	Homo sapiens	SINGLE PROTEIN	CHEMBL1147972	1	Scientific Literature	Bioorg. Med. Chem. Lett.	2007	None
CHEMBL234414		0	322.50	0	4.62	9b	CCCCC1CN(C(c2ccccc2)c2ccccc2)CCC1N	IC50	'='	18600.0	nM	4.73			UO_0000065	14.67	0.27	0.11	16.17	False	CHEMBL893070	Inhibition of human DPP4	B	BAO_0000357	single protein format	Homo sapiens	None	None	None	None	CHEMBL284	Dipeptidyl peptidase IV	Homo sapiens	SINGLE PROTEIN	CHEMBL1147972	1	Scientific Literature	Bioorg. Med. Chem. Lett.	2007	None
CHEMBL235199		0	452.55	0	1.55	30	CN(C)C(=O)[C@@H]([C@H]1CC[C@H](C2CCc3ncnn3C2)CC1)[C@H](N)C(=O)N1CCC(F)(F)C1	IC50	'='	120.0	nM	6.92			UO_0000065	15.29	0.30	5.37	7.11	False	CHEMBL898855	Inhibition of human DPP4 in presence of 50 % human serum	B	BAO_0000357	single protein format	Homo sapiens	None	None	None	None	CHEMBL284	Dipeptidyl peptidase IV	Homo sapiens	SINGLE PROTEIN	CHEMBL1137497	1	Scientific Literature	Bioorg. Med. Chem. Lett.	2007	None
CHEMBL3084818		0	430.59	0	3.44	12p	CC(C)N(C(=O)O[C@]12C[C@H]3C[C@H](C[C@@](NCC(=O)N4CCC[C@H]4C#N)(C3)C1)C2)C(C)C	IC50	'='	183.0	nM	6.74			UO_0000065	15.65	0.30	3.30	7.86	False	CHEMBL664029	Inhibition of human dipeptidyl peptidase IV (DPP IV) obtained from human colonic carcinoma cells	B	BAO_0000019	assay format	None	None	None	None	None	CHEMBL284	Dipeptidyl peptidase IV	Homo sapiens	SINGLE PROTEIN	CHEMBL1145816	1	Scientific Literature	J. Med. Chem.	2003	None
CHEMBL567367		0	356.38	0	0.97	4b, [AspPro]-[6-AQ]	N[C@@H](CC(=O)O)C(=O)N1CCC[C@H]1C(=O)Nc1ccc2ncccc2c1	Vmax/Km	'='	0.13										False	CHEMBL1045380	Ratio of Vmax/Km for human recombinant CD26 assessed as hydrolysis	B	BAO_0000357	single protein format	Homo sapiens	None	None	None	None	CHEMBL284	Dipeptidyl peptidase IV	Homo sapiens	SINGLE PROTEIN	CHEMBL1156792	1	Scientific Literature	J. Med. Chem.	2010	None
CHEMBL536090		0	601.90	1	4.82	44a, diasteromer	Cl.N[C@@H](CC(=O)N1CCn2c(nnc2C(F)(F)F)C1Cc1ccccc1C(F)(F)F)Cc1cc(F)c(F)cc1F	IC50	'='	438.0	nM	6.36			UO_0000065	11.25	0.22	1.54	8.25	False	CHEMBL944056	Inhibition of DPP4	B	BAO_0000357	single protein format	None	None	None	None	None	CHEMBL284	Dipeptidyl peptidase IV	Homo sapiens	SINGLE PROTEIN	CHEMBL1140747	1	Scientific Literature	J. Med. Chem.	2008	None
CHEMBL563383		0	475.35	0	2.82	28	N[C@H]1Cn2c(nc3cc(C(=O)O)ccc32)C[C@@H]1c1cc(F)c(F)cc1F.O=C(O)C(F)(F)F	IC50	'='	13.0	nM	7.89			UO_0000065	21.83	0.41	5.07	9.72	False	CHEMBL1054090	Inhibition of human recombinant DPP4	B	BAO_0000357	single protein format	Homo sapiens	None	None	None	None	CHEMBL284	Dipeptidyl peptidase IV	Homo sapiens	SINGLE PROTEIN	CHEMBL1153045	1	Scientific Literature	Bioorg. Med. Chem. Lett.	2009	None
CHEMBL552479		0	499.33	0	4.14	23	N[C@H]1Cn2c(nc3cc(C(F)(F)F)ccc32)C[C@@H]1c1cc(F)c(F)cc1F.O=C(O)C(F)(F)F	IC50	'='	14.0	nM	7.85			UO_0000065	20.38	0.40	3.71	17.91	False	CHEMBL1054090	Inhibition of human recombinant DPP4	B	BAO_0000357	single protein format	Homo sapiens	None	None	None	None	CHEMBL284	Dipeptidyl peptidase IV	Homo sapiens	SINGLE PROTEIN	CHEMBL1153045	1	Scientific Literature	Bioorg. Med. Chem. Lett.	2009	None
CHEMBL237289		0	521.58	2	-0.14	(R)-6bi	CC#CCn1c(N2CCC[C@@H](N)C2)nc2c1c(=O)n(CC(=O)c1ccccc1OCC(=O)NC)c(=O)n2C	IC50	'='	1.0	nM	9.00			UO_0000065	17.26	0.32	9.14	6.14	True	CHEMBL902716	Inhibition of human DPP4 in Caco-2 cells by fluorescene assay	B	BAO_0000219	cell-based format	Homo sapiens	None	None	Caco-2	None	CHEMBL284	Dipeptidyl peptidase IV	Homo sapiens	SINGLE PROTEIN	CHEMBL1138349	1	Scientific Literature	J. Med. Chem.	2007	CHEMBL3307519
CHEMBL560192		0	523.46	0	2.91	26	CCS(=O)(=O)c1ccc2c(c1)nc1n2C[C@H](N)[C@@H](c2cc(F)c(F)cc2F)C1.O=C(O)C(F)(F)F	IC50	'='	8.0	nM	8.10			UO_0000065	19.78	0.39	5.19	10.38	False	CHEMBL1054090	Inhibition of human recombinant DPP4	B	BAO_0000357	single protein format	Homo sapiens	None	None	None	None	CHEMBL284	Dipeptidyl peptidase IV	Homo sapiens	SINGLE PROTEIN	CHEMBL1153045	1	Scientific Literature	Bioorg. Med. Chem. Lett.	2009	None
CHEMBL559940		0	509.43	0	2.52	25	CS(=O)(=O)c1ccc2c(c1)nc1n2C[C@H](N)[C@@H](c2cc(F)c(F)cc2F)C1.O=C(O)C(F)(F)F	IC50	'='	4.2	nM	8.38			UO_0000065	21.18	0.42	5.86	10.74	False	CHEMBL1054090	Inhibition of human recombinant DPP4	B	BAO_0000357	single protein format	Homo sapiens	None	None	None	None	CHEMBL284	Dipeptidyl peptidase IV	Homo sapiens	SINGLE PROTEIN	CHEMBL1153045	1	Scientific Literature	Bioorg. Med. Chem. Lett.	2009	None
CHEMBL233563		0	388.44	0	3.75	4	N[C@H]1C[C@@H](N2Cc3cnc(C4CC4)nc3C2)CC[C@@H]1c1cc(F)c(F)cc1F	IC50	'='	5.3	nM	8.28			UO_0000065	21.31	0.40	4.53	15.04	False	CHEMBL896429	Inhibition of DPP4	B	BAO_0000357	single protein format	None	None	None	None	None	CHEMBL284	Dipeptidyl peptidase IV	Homo sapiens	SINGLE PROTEIN	CHEMBL1148885	1	Scientific Literature	Bioorg. Med. Chem. Lett.	2007	None
CHEMBL290620		0	306.37	0	2.86	1b	COc1cccc(-c2nc(-c3ccccc3)nc(N)c2CN)c1	IC50	'='	80000.0	nM	4.10			UO_0000065					False	CHEMBL664533	Inhibitory activity against Dipeptidylpeptidase IV mediated cleavage of Ala-Pro-7-amido-4-tri-fluoromethylcoumarin in a fluorogenic assay	F	BAO_0000019	assay format	None	None	None	None	None	CHEMBL284	Dipeptidyl peptidase IV	Homo sapiens	SINGLE PROTEIN	CHEMBL1147631	1	Scientific Literature	Bioorg. Med. Chem. Lett.	2004	None
CHEMBL343907		0	185.29	0	1.50	1.12	O=C(C1CCCS1)N1CCCC1	IC50	'>'	500000.0	nM		Outside typical range		UO_0000065					False	CHEMBL664534	Inhibitory activity against Dipeptidylpeptidase IV (DPP IV)	B	BAO_0000357	single protein format	None	None	None	None	None	CHEMBL284	Dipeptidyl peptidase IV	Homo sapiens	SINGLE PROTEIN	CHEMBL1144883	1	Scientific Literature	J. Med. Chem.	2003	None
CHEMBL203105		0	233.70	0	3.59	11a	NCc1c(Cl)cccc1Oc1ccccc1	Inhibition	'='	72.0	%				UO_0000187					False	CHEMBL862303	Inhibition of DPP4 at 100 uM	B	BAO_0000357	single protein format	Homo sapiens	None	None	None	None	CHEMBL284	Dipeptidyl peptidase IV	Homo sapiens	SINGLE PROTEIN	CHEMBL1139650	1	Scientific Literature	Bioorg. Med. Chem. Lett.	2006	None
CHEMBL203233		0	206.29	0	1.02	9a	NC(CN1CCOCC1)c1ccccc1	Inhibition	'='	40.0	%				UO_0000187					False	CHEMBL862303	Inhibition of DPP4 at 100 uM	B	BAO_0000357	single protein format	Homo sapiens	None	None	None	None	CHEMBL284	Dipeptidyl peptidase IV	Homo sapiens	SINGLE PROTEIN	CHEMBL1139650	1	Scientific Literature	Bioorg. Med. Chem. Lett.	2006	None
CHEMBL541919		0	574.58	0	2.70	52	CN(C)C(=O)[C@@H](c1ccc(-c2cccc(-[n+]3ccccc3)c2)cc1)[C@H](N)C(=O)N1CC[C@H](F)C1.O=C([O-])C(F)(F)F	IC50	'='	19.0	nM	7.72			UO_0000065	16.73	0.31	5.02	10.95	False	CHEMBL827856	Inhibitory concentration against dipeptidylpeptidase IV	B	BAO_0000357	single protein format	None	None	None	None	None	CHEMBL284	Dipeptidyl peptidase IV	Homo sapiens	SINGLE PROTEIN	CHEMBL1139622	1	Scientific Literature	Bioorg. Med. Chem. Lett.	2005	None
CHEMBL3618134		0	347.38	0	2.59	5o	COc1ccc(-n2ncc3c(=O)n(-c4cc(C)ccn4)c(C)nc32)cc1	Inhibition	'='	81.0	%				UO_0000187					False	CHEMBL3618877	Inhibition of human recombinant DPP-4 using Gly-pro-p-nitroanilide as substrate assessed as formation of p-nitroaniline at 100 uM after 30 mins by colorimetric assay relative to control	B	BAO_0000357	single protein format	Homo sapiens	None	None	None	None	CHEMBL284	Dipeptidyl peptidase IV	Homo sapiens	SINGLE PROTEIN	CHEMBL3616461	1	Scientific Literature	Bioorg. Med. Chem. Lett.	2015	None
CHEMBL348246		0	185.27	0	-0.32	8.10	NCCCCC(N)C(=O)N1CCC1	IC50	'='	500000.0	nM		Outside typical range		UO_0000065					False	CHEMBL664534	Inhibitory activity against Dipeptidylpeptidase IV (DPP IV)	B	BAO_0000357	single protein format	None	None	None	None	None	CHEMBL284	Dipeptidyl peptidase IV	Homo sapiens	SINGLE PROTEIN	CHEMBL1144883	1	Scientific Literature	J. Med. Chem.	2003	None
CHEMBL113918		0	296.28	0	3.01	5	Cc1cccc(C)c1N1C(=O)c2ccc([N+](=O)[O-])cc2C1=O	IC50	'>'	337500.0	nM		Outside typical range		UO_0000065					False	CHEMBL666618	Inhibitory activity against Dipeptidylpeptidase IV (DPP IV) in human acute lymphoblastic leukemia MOLT-4 cell line	B	BAO_0000219	cell-based format	None	None	None	MOLT-4	None	CHEMBL284	Dipeptidyl peptidase IV	Homo sapiens	SINGLE PROTEIN	CHEMBL1131945	1	Scientific Literature	Bioorg. Med. Chem. Lett.	1999	CHEMBL3307557
CHEMBL329314		0	300.41	0	1.40	20	N#CC1CCCCN1C(=O)[C@@H](N)CCNCc1ccccc1	IC50	'='	68000.0	nM	4.17			UO_0000065	13.87	0.26	2.77	5.07	False	CHEMBL666619	Inhibition of human Dipeptidylpeptidase IV (DPP IV)	B	BAO_0000357	single protein format	None	None	None	None	None	CHEMBL284	Dipeptidyl peptidase IV	Homo sapiens	SINGLE PROTEIN	CHEMBL1148463	1	Scientific Literature	J. Med. Chem.	2004	None
CHEMBL482071		0	536.96	1	2.20	7j	Cl.N[C@@H](CC(=O)N1CCCN(S(=O)(=O)c2ccc([N+](=O)[O-])cc2)CC1)Cc1cc(F)c(F)cc1F	IC50	'='	405.0	nM	6.39			UO_0000065	12.77	0.26	4.19	5.04	False	CHEMBL1034787	Inhibition of DPP4	B	BAO_0000357	single protein format	None	None	None	None	None	CHEMBL284	Dipeptidyl peptidase IV	Homo sapiens	SINGLE PROTEIN	CHEMBL1141018	1	Scientific Literature	Bioorg. Med. Chem. Lett.	2008	None
CHEMBL475655		0	500.91	0	1.83	7t	Cl.N[C@@H](CC(=O)N1CCCN(C(=O)c2cncc(C(=O)O)c2)CC1)Cc1cc(F)c(F)cc1F	IC50	'='	67.0	nM	7.17			UO_0000065	15.45	0.30	5.34	6.14	False	CHEMBL1034787	Inhibition of DPP4	B	BAO_0000357	single protein format	None	None	None	None	None	CHEMBL284	Dipeptidyl peptidase IV	Homo sapiens	SINGLE PROTEIN	CHEMBL1141018	1	Scientific Literature	Bioorg. Med. Chem. Lett.	2008	None
CHEMBL113918		0	296.28	0	3.01	5	Cc1cccc(C)c1N1C(=O)c2ccc([N+](=O)[O-])cc2C1=O	IC50	'>'	100.0	ug.mL-1		Outside typical range		UO_0000274					False	CHEMBL666618	Inhibitory activity against Dipeptidylpeptidase IV (DPP IV) in human acute lymphoblastic leukemia MOLT-4 cell line	B	BAO_0000219	cell-based format	None	None	None	MOLT-4	None	CHEMBL284	Dipeptidyl peptidase IV	Homo sapiens	SINGLE PROTEIN	CHEMBL1131945	1	Scientific Literature	Bioorg. Med. Chem. Lett.	1999	CHEMBL3307557
CHEMBL552069		0	451.41	0	2.81	1b	N[C@@H](CC(=O)N1CCC[C@H]1CNC(=O)C1(C(F)(F)F)CC1)Cc1cc(F)c(F)cc1F	IC50	'='	2.7	nM	8.57			UO_0000065	18.98	0.38	5.76	11.36	False	CHEMBL1060835	Inhibition of DPP4	B	BAO_0000357	single protein format	None	None	None	None	None	CHEMBL284	Dipeptidyl peptidase IV	Homo sapiens	SINGLE PROTEIN	CHEMBL1153064	1	Scientific Literature	Bioorg. Med. Chem. Lett.	2009	None
CHEMBL565101		0	418.42	0	2.70	4b	N#Cc1ccnc(OC[C@@H]2CCCN2C(=O)C[C@H](N)Cc2cc(F)c(F)cc2F)c1	IC50	'='	2.3	nM	8.64			UO_0000065	20.64	0.39	5.94	9.36	False	CHEMBL1060835	Inhibition of DPP4	B	BAO_0000357	single protein format	None	None	None	None	None	CHEMBL284	Dipeptidyl peptidase IV	Homo sapiens	SINGLE PROTEIN	CHEMBL1153064	1	Scientific Literature	Bioorg. Med. Chem. Lett.	2009	None
CHEMBL563849		0	418.42	0	2.70	4a	N#Cc1ccc(OC[C@@H]2CCCN2C(=O)C[C@H](N)Cc2cc(F)c(F)cc2F)nc1	IC50	'='	2.0	nM	8.70			UO_0000065	20.79	0.40	6.00	9.43	False	CHEMBL1060835	Inhibition of DPP4	B	BAO_0000357	single protein format	None	None	None	None	None	CHEMBL284	Dipeptidyl peptidase IV	Homo sapiens	SINGLE PROTEIN	CHEMBL1153064	1	Scientific Literature	Bioorg. Med. Chem. Lett.	2009	None
CHEMBL549296		0	461.41	0	3.28	3h	N[C@@H](CC(=O)N1CCC[C@H]1CNc1nccc(C(F)(F)F)n1)Cc1cc(F)c(F)cc1F	IC50	'='	3.9	nM	8.41			UO_0000065	18.22	0.36	5.13	9.99	False	CHEMBL1060835	Inhibition of DPP4	B	BAO_0000357	single protein format	None	None	None	None	None	CHEMBL284	Dipeptidyl peptidase IV	Homo sapiens	SINGLE PROTEIN	CHEMBL1153064	1	Scientific Literature	Bioorg. Med. Chem. Lett.	2009	None
CHEMBL549581		0	411.40	0	2.40	3g	N[C@@H](CC(=O)N1CCC[C@H]1CNc1ncc(F)cn1)Cc1cc(F)c(F)cc1F	IC50	'='	7.1	nM	8.15			UO_0000065	19.81	0.38	5.75	9.68	False	CHEMBL1060835	Inhibition of DPP4	B	BAO_0000357	single protein format	None	None	None	None	None	CHEMBL284	Dipeptidyl peptidase IV	Homo sapiens	SINGLE PROTEIN	CHEMBL1153064	1	Scientific Literature	Bioorg. Med. Chem. Lett.	2009	None
CHEMBL89081		0	307.39	0	4.73	2	CC(C)c1cccc(C(C)C)c1N1C(=O)c2ccccc2C1=O	IC50	'>'	325300.0	nM		Outside typical range		UO_0000065					False	CHEMBL666618	Inhibitory activity against Dipeptidylpeptidase IV (DPP IV) in human acute lymphoblastic leukemia MOLT-4 cell line	B	BAO_0000219	cell-based format	None	None	None	MOLT-4	None	CHEMBL284	Dipeptidyl peptidase IV	Homo sapiens	SINGLE PROTEIN	CHEMBL1131945	1	Scientific Literature	Bioorg. Med. Chem. Lett.	1999	CHEMBL3307557
CHEMBL237337		0	424.48	0	1.47	Figure 4, (ii), 35	CN(C)C(=O)[C@@H](c1ccc(-c2ccc3ncnn3c2)cc1)[C@H](N)C(=O)N1CC[C@H](F)C1	Ki	'='	4.3	nM	8.37			UO_0000065	19.71	0.37	6.90	8.64	False	CHEMBL958728	Binding affinity to DPP4	B	BAO_0000357	single protein format	None	None	None	None	None	CHEMBL284	Dipeptidyl peptidase IV	Homo sapiens	SINGLE PROTEIN	CHEMBL1157388	1	Scientific Literature	J. Med. Chem.	2008	None
CHEMBL330717		0	341.34	0	1.62	8e	N#C[C@@H]1CCCN1C(=O)CNCCNc1ccc(C(F)(F)F)cn1	IC50	'='	83.0	nM	7.08			UO_0000065	20.74	0.40	5.46	8.74	False	CHEMBL664029	Inhibition of human dipeptidyl peptidase IV (DPP IV) obtained from human colonic carcinoma cells	B	BAO_0000019	assay format	None	None	None	None	None	CHEMBL284	Dipeptidyl peptidase IV	Homo sapiens	SINGLE PROTEIN	CHEMBL1145816	1	Scientific Literature	J. Med. Chem.	2003	None
CHEMBL323129		0	240.31	0	-0.85	11o	CC(C)(N)C(O)NCC(=O)N1CCC[C@H]1C#N	IC50	'='	218.0	nM	6.66			UO_0000065	27.72	0.54	7.51	6.51	False	CHEMBL664029	Inhibition of human dipeptidyl peptidase IV (DPP IV) obtained from human colonic carcinoma cells	B	BAO_0000019	assay format	None	None	None	None	None	CHEMBL284	Dipeptidyl peptidase IV	Homo sapiens	SINGLE PROTEIN	CHEMBL1145816	1	Scientific Literature	J. Med. Chem.	2003	None
CHEMBL393957		0	304.39	0	0.49	30	C[C@@H]1N[C@H](C(=O)N2CCC[C@H]2C#N)C[C@@H]1C(=O)N1CCCC1	IC50	'='	6.5	nM	8.19			UO_0000065	26.90	0.51	7.70	10.71	False	CHEMBL892415	Inhibition of human DPP4	B	BAO_0000357	single protein format	Homo sapiens	None	None	None	None	CHEMBL284	Dipeptidyl peptidase IV	Homo sapiens	SINGLE PROTEIN	CHEMBL1147187	1	Scientific Literature	Bioorg. Med. Chem.	2007	None
CHEMBL434960		0	278.36	0	0.01	17	CCCNC(=O)[C@@H]1CN[C@H](C(=O)N2CCC[C@H]2C#N)C1	IC50	'='	5.7	nM	8.24			UO_0000065	29.62	0.56	8.23	9.67	False	CHEMBL892415	Inhibition of human DPP4	B	BAO_0000357	single protein format	Homo sapiens	None	None	None	None	CHEMBL284	Dipeptidyl peptidase IV	Homo sapiens	SINGLE PROTEIN	CHEMBL1147187	1	Scientific Literature	Bioorg. Med. Chem.	2007	None
CHEMBL391559		0	250.30	0	-0.77	15	CNC(=O)[C@@H]1CN[C@H](C(=O)N2CCC[C@H]2C#N)C1	IC50	'='	3.5	nM	8.46			UO_0000065	33.78	0.64	9.23	9.92	False	CHEMBL892415	Inhibition of human DPP4	B	BAO_0000357	single protein format	Homo sapiens	None	None	None	None	CHEMBL284	Dipeptidyl peptidase IV	Homo sapiens	SINGLE PROTEIN	CHEMBL1147187	1	Scientific Literature	Bioorg. Med. Chem.	2007	None
CHEMBL381626		0	193.25	0	0.25	4	N#C[C@@H]1CCCN1C(=O)[C@@H]1CCCN1	IC50	'='	20.0	nM	7.70			UO_0000065	39.84	0.75	7.45	13.72	True	CHEMBL892394	Inhibition of human DPP4	B	BAO_0000357	single protein format	Homo sapiens	None	None	None	None	CHEMBL284	Dipeptidyl peptidase IV	Homo sapiens	SINGLE PROTEIN	CHEMBL1147184	1	Scientific Literature	Bioorg. Med. Chem.	2007	None
CHEMBL208469		0	391.27	0	2.02	18b	N#C[C@@H]1CCCN1C(=O)[C@@H]1CC[C@H](C(=O)Nc2ccc(Br)cc2)N1	Ki	'='	1310.0	nM	5.88			UO_0000065	15.03	0.33	3.86	6.90	False	CHEMBL871249	Inhibition of human recombinant DPP4	B	BAO_0000357	single protein format	Homo sapiens	None	None	None	None	CHEMBL284	Dipeptidyl peptidase IV	Homo sapiens	SINGLE PROTEIN	CHEMBL1148635	1	Scientific Literature	J. Med. Chem.	2006	None
CHEMBL380309		0	312.37	0	1.26	18a	N#C[C@@H]1CCCN1C(=O)[C@@H]1CC[C@H](C(=O)Nc2ccccc2)N1	Ki	'='	1280.0	nM	5.89			UO_0000065	18.86	0.35	4.63	6.91	False	CHEMBL871249	Inhibition of human recombinant DPP4	B	BAO_0000357	single protein format	Homo sapiens	None	None	None	None	CHEMBL284	Dipeptidyl peptidase IV	Homo sapiens	SINGLE PROTEIN	CHEMBL1148635	1	Scientific Literature	J. Med. Chem.	2006	None
CHEMBL283880		0	266.30	0	2.69	7	Cc1cccc(C)c1N1C(=O)c2ccc(N)cc2C1=O	IC50	'='	23.4	ug.mL-1				UO_0000274					True	CHEMBL664528	Inhibitory activity against dipeptidyl peptidase IV (DPP- IV)	B	BAO_0000357	single protein format	None	None	None	None	None	CHEMBL284	Dipeptidyl peptidase IV	Homo sapiens	SINGLE PROTEIN	CHEMBL1131596	1	Scientific Literature	J. Med. Chem.	1998	None
CHEMBL1082973		0	384.91	0	1.35	10d	CN(C)C(=O)O[C@@H]1C[C@@H]2C[C@H](NCC(=O)N3CCC[C@H]3C#N)C[C@@H]2C1.Cl	IC50	'='	65.0	nM	7.19			UO_0000065	20.63	0.39	5.84	8.39	False	CHEMBL1120123	Inhibition of DPP4 by chemical luminescent assay	B	BAO_0000357	single protein format	None	None	None	None	None	CHEMBL284	Dipeptidyl peptidase IV	Homo sapiens	SINGLE PROTEIN	CHEMBL1158615	1	Scientific Literature	Bioorg. Med. Chem. Lett.	2010	None
CHEMBL1082348		0	327.86	0	1.29	21	CO[C@@H]1C[C@@H]2C[C@@H](NCC(=O)N3CCC[C@H]3C#N)C[C@@H]2C1.Cl	IC50	'='	47.0	nM	7.33			UO_0000065	25.15	0.48	6.04	11.21	False	CHEMBL1120123	Inhibition of DPP4 by chemical luminescent assay	B	BAO_0000357	single protein format	None	None	None	None	None	CHEMBL284	Dipeptidyl peptidase IV	Homo sapiens	SINGLE PROTEIN	CHEMBL1158615	1	Scientific Literature	Bioorg. Med. Chem. Lett.	2010	None
CHEMBL355479		0	380.49	0	3.08	21a	N[C@H](C(=O)N1CCCC1)[C@@H]1CC[C@@H](NC(=O)Nc2cccc3ccccc23)C1	IC50	'='	94.0	nM	7.03			UO_0000065	18.47	0.34	3.95	8.03	False	CHEMBL664928	Inhibitory activity against human recombinant Dipeptidylpeptidase IV	B	BAO_0000357	single protein format	None	None	None	None	None	CHEMBL284	Dipeptidyl peptidase IV	Homo sapiens	SINGLE PROTEIN	CHEMBL1148427	1	Scientific Literature	Bioorg. Med. Chem. Lett.	2004	None
CHEMBL313952		0	323.39	0	4.44	15	CC(C)c1cccc(C(C)C)c1N1C(=O)c2ccc(O)cc2C1=O	IC50	'='	21.3	ug.mL-1				UO_0000274					False	CHEMBL666618	Inhibitory activity against Dipeptidylpeptidase IV (DPP IV) in human acute lymphoblastic leukemia MOLT-4 cell line	B	BAO_0000219	cell-based format	None	None	None	MOLT-4	None	CHEMBL284	Dipeptidyl peptidase IV	Homo sapiens	SINGLE PROTEIN	CHEMBL1131945	1	Scientific Literature	Bioorg. Med. Chem. Lett.	1999	CHEMBL3307557
CHEMBL92028		0	265.36	0	0.79	10e	N#C[C@@H]1CCCN1C(=O)CNC1(CO)CCCCC1	IC50	'='	104.0	nM	6.98			UO_0000065	26.32	0.50	6.19	9.14	False	CHEMBL664029	Inhibition of human dipeptidyl peptidase IV (DPP IV) obtained from human colonic carcinoma cells	B	BAO_0000019	assay format	None	None	None	None	None	CHEMBL284	Dipeptidyl peptidase IV	Homo sapiens	SINGLE PROTEIN	CHEMBL1145816	1	Scientific Literature	J. Med. Chem.	2003	None
CHEMBL3084821		0	361.87	0	3.13	11z	N#C[C@@H]1CCCN1C(=O)CN[C@H]1CC[C@H](Oc2ccc(Cl)cc2)CC1	IC50	'='	14.0	nM	7.85			UO_0000065	21.70	0.43	4.72	12.02	False	CHEMBL664029	Inhibition of human dipeptidyl peptidase IV (DPP IV) obtained from human colonic carcinoma cells	B	BAO_0000019	assay format	None	None	None	None	None	CHEMBL284	Dipeptidyl peptidase IV	Homo sapiens	SINGLE PROTEIN	CHEMBL1145816	1	Scientific Literature	J. Med. Chem.	2003	None
CHEMBL235223		0	469.53	0	1.67	24	COc1cc([C@H]2CC[C@H]([C@H](C(=O)N(C)C)[C@H](N)C(=O)N3CCC(F)(F)C3)CC2)nc(OC)n1	IC50	'='	260.0	nM	6.58			UO_0000065	14.02	0.27	4.92	5.94	False	CHEMBL898850	Inhibition of human DPP4	B	BAO_0000357	single protein format	Homo sapiens	None	None	None	None	CHEMBL284	Dipeptidyl peptidase IV	Homo sapiens	SINGLE PROTEIN	CHEMBL1137497	1	Scientific Literature	Bioorg. Med. Chem. Lett.	2007	None
CHEMBL227867		0	306.39	0	1.11	15i	O=C(O[C@@H]1CN[C@H](C(=O)N2CCSC2)C1)c1ccccc1	IC50	'>'	300.0	nM				UO_0000065					False	CHEMBL915599	Inhibition of DPP4 in human plasma by fluorescence assay	B	BAO_0000366	cell-free format	Homo sapiens	CHEMBL3559721	Plasma	None	None	CHEMBL284	Dipeptidyl peptidase IV	Homo sapiens	SINGLE PROTEIN	CHEMBL1144573	1	Scientific Literature	Bioorg. Med. Chem.	2007	None
CHEMBL87265		0	197.26	0	-0.10	6	N#C[C@@H]1CS[C@H]2CC[C@H](N)C(=O)N21	IC50	'>'	1600.0	nM				UO_0000065					False	CHEMBL1061470	Inhibition of human recombinant DPP4 by fluorescence assay	B	BAO_0000357	single protein format	Homo sapiens	None	None	None	None	CHEMBL284	Dipeptidyl peptidase IV	Homo sapiens	SINGLE PROTEIN	CHEMBL1152964	1	Scientific Literature	Bioorg. Med. Chem. Lett.	2009	None
CHEMBL389848		0	372.54	0	2.42	17c	CCCCN(Cc1ccc(C#N)cc1)[C@@H]1CN[C@H](C(=O)N2CCSC2)C1	IC50	'='	9.1	nM	8.04			UO_0000065	21.58	0.42	5.62	13.54	False	CHEMBL915599	Inhibition of DPP4 in human plasma by fluorescence assay	B	BAO_0000366	cell-free format	Homo sapiens	CHEMBL3559721	Plasma	None	None	CHEMBL284	Dipeptidyl peptidase IV	Homo sapiens	SINGLE PROTEIN	CHEMBL1144573	1	Scientific Literature	Bioorg. Med. Chem.	2007	None
CHEMBL374688		0	302.40	0	1.23	12	N#Cc1ccc(N[C@@H]2CN[C@H](C(=O)N3CCSC3)C2)cc1	IC50	'='	25.2	nM	7.60			UO_0000065	25.13	0.49	6.37	11.15	False	CHEMBL915599	Inhibition of DPP4 in human plasma by fluorescence assay	B	BAO_0000366	cell-free format	Homo sapiens	CHEMBL3559721	Plasma	None	None	CHEMBL284	Dipeptidyl peptidase IV	Homo sapiens	SINGLE PROTEIN	CHEMBL1144573	1	Scientific Literature	Bioorg. Med. Chem.	2007	None
CHEMBL471547		0	250.31	0	1.16	3	CC[C@@H](C)[C@H](N)C(=O)N1C[C@@H](N=[N+]=[N-])C[C@H]1C#N	IC50	'='	290.0	nM	6.54			UO_0000065	26.12	0.50	5.38	5.50	False	CHEMBL3802984	Inhibition of DPP4 in human seminal plasma using Gly-Pro-p-nitroanilide as substrate preincubated for 15 mins followed by substrate addition measured for 10 mins by spectrofluorimetry	B	BAO_0000366	cell-free format	Homo sapiens	CHEMBL3559721	Plasma	None	None	CHEMBL284	Dipeptidyl peptidase IV	Homo sapiens	SINGLE PROTEIN	CHEMBL3797179	1	Scientific Literature	MedChemComm	2016	None
CHEMBL250204		0	448.41	0	3.65	65a	CCC1c2nc(C(F)(F)F)n(C)c2CCN1C(=O)C[C@H](N)Cc1cc(F)c(F)cc1F	IC50	'='	60.0	nM	7.22			UO_0000065	16.11	0.32	3.57	11.26	False	CHEMBL924146	Inhibition of DPP4	B	BAO_0000357	single protein format	None	None	None	None	None	CHEMBL284	Dipeptidyl peptidase IV	Homo sapiens	SINGLE PROTEIN	CHEMBL1140494	1	Scientific Literature	Bioorg. Med. Chem. Lett.	2007	None
CHEMBL398492		0	416.39	0	3.04	56	CCn1c(C(F)(F)F)nc2c1CN(C(=O)C[C@H](N)Cc1cc(F)ccc1F)CC2	IC50	'='	230.0	nM	6.64			UO_0000065	15.94	0.31	3.60	10.35	False	CHEMBL924146	Inhibition of DPP4	B	BAO_0000357	single protein format	None	None	None	None	None	CHEMBL284	Dipeptidyl peptidase IV	Homo sapiens	SINGLE PROTEIN	CHEMBL1140494	1	Scientific Literature	Bioorg. Med. Chem. Lett.	2007	None
CHEMBL517072		0	457.32	0	2.65	50	N[C@@H](CC(=O)N1CCn2c(nnc2C(F)(F)C(F)(F)F)C1)Cc1cc(F)c(F)cc1F	IC50	'='	71.0	nM	7.15			UO_0000065	15.63	0.31	4.50	9.28	False	CHEMBL981107	Inhibition of DPP4	B	BAO_0000357	single protein format	None	None	None	None	None	CHEMBL284	Dipeptidyl peptidase IV	Homo sapiens	SINGLE PROTEIN	CHEMBL1155778	1	Scientific Literature	J. Med. Chem.	2008	None
CHEMBL394834		0	407.32	0	2.02	47	N[C@@H](CC(=O)N1CCn2c(nnc2C(F)(F)F)C1)Cc1c(F)cc(F)cc1F	IC50	'='	87.0	nM	7.06			UO_0000065	17.33	0.34	5.04	9.16	False	CHEMBL981107	Inhibition of DPP4	B	BAO_0000357	single protein format	None	None	None	None	None	CHEMBL284	Dipeptidyl peptidase IV	Homo sapiens	SINGLE PROTEIN	CHEMBL1155778	1	Scientific Literature	J. Med. Chem.	2008	None
CHEMBL243872		0	407.32	0	2.02	45	N[C@@H](CC(=O)N1CCn2c(nnc2C(F)(F)F)C1)Cc1cc(F)cc(F)c1F	IC50	'='	805.0	nM	6.09			UO_0000065	14.96	0.30	4.07	7.91	False	CHEMBL981107	Inhibition of DPP4	B	BAO_0000357	single protein format	None	None	None	None	None	CHEMBL284	Dipeptidyl peptidase IV	Homo sapiens	SINGLE PROTEIN	CHEMBL1155778	1	Scientific Literature	J. Med. Chem.	2008	None
CHEMBL249620		0	338.41	0	1.26	8	N[C@H]1CN(C(=O)c2ccc3ncccc3c2)C[C@H]1C(=O)N1CCCC1	IC50	'='	38.0	nM	7.42			UO_0000065	21.93	0.41	6.16	9.33	False	CHEMBL943037	Inhibition of human DPP4	B	BAO_0000357	single protein format	Homo sapiens	None	None	None	None	CHEMBL284	Dipeptidyl peptidase IV	Homo sapiens	SINGLE PROTEIN	CHEMBL1140588	1	Scientific Literature	Bioorg. Med. Chem. Lett.	2007	None
CHEMBL248599		0	323.40	0	0.83	24	N#Cc1ccc(CN2C[C@H](N)[C@H](C(=O)N3CCC[C@H]3C#N)C2)cc1	IC50	'='	2.4	nM	8.62			UO_0000065	26.65	0.49	7.79	8.87	False	CHEMBL943037	Inhibition of human DPP4	B	BAO_0000357	single protein format	Homo sapiens	None	None	None	None	CHEMBL284	Dipeptidyl peptidase IV	Homo sapiens	SINGLE PROTEIN	CHEMBL1140588	1	Scientific Literature	Bioorg. Med. Chem. Lett.	2007	None
CHEMBL428936		0	353.38	0	0.18	5	N[C@H]1CN(C(=O)c2cnc3ccccc3n2)C(=O)[C@H]1C(=O)N1CCCC1	IC50	'='	65.0	nM	7.19			UO_0000065	20.34	0.38	7.01	6.56	False	CHEMBL943037	Inhibition of human DPP4	B	BAO_0000357	single protein format	Homo sapiens	None	None	None	None	CHEMBL284	Dipeptidyl peptidase IV	Homo sapiens	SINGLE PROTEIN	CHEMBL1140588	1	Scientific Literature	Bioorg. Med. Chem. Lett.	2007	None
CHEMBL148002		0	158.24	0	0.45	8.18	CCC(C)C(N)C(=O)N(C)C	Selectivity index	'<'	0.4										False	CHEMBL665780	Selectivity index of compound was determined as value for DPP IV divided by value for DPP II	B	BAO_0000357	single protein format	None	None	None	None	None	CHEMBL284	Dipeptidyl peptidase IV	Homo sapiens	SINGLE PROTEIN	CHEMBL1144883	1	Scientific Literature	J. Med. Chem.	2003	None
CHEMBL403882		0	168.24	0	0.36	1.11	O=C([C@@H]1CCCN1)N1CCCC1	Selectivity index	'<'	0.03										False	CHEMBL665780	Selectivity index of compound was determined as value for DPP IV divided by value for DPP II	B	BAO_0000357	single protein format	None	None	None	None	None	CHEMBL284	Dipeptidyl peptidase IV	Homo sapiens	SINGLE PROTEIN	CHEMBL1144883	1	Scientific Literature	J. Med. Chem.	2003	None
CHEMBL379725		0	378.82	0	1.45	21aj	N#C[C@@H]1CCCN1C(=O)[C@@H]1CC[C@H](COc2ncc(C(=O)O)cc2Cl)N1	Ki	'='	0.59	nM	9.23			UO_0000065	24.36	0.48	7.78	7.99	False	CHEMBL871250	Inhibition of human recombinant DPP4 by tight-binding assay	B	BAO_0000357	single protein format	Homo sapiens	None	None	None	None	CHEMBL284	Dipeptidyl peptidase IV	Homo sapiens	SINGLE PROTEIN	CHEMBL1148635	1	Scientific Literature	J. Med. Chem.	2006	None
CHEMBL3402117		0	522.99	1	2.27	1	Cn1c(=O)n(Cc2ccc(C(=O)O)cc2)c(=O)c2c1nc(N1CCC[C@@H](N)C1)n2Cc1ccccc1Cl	Inhibition	'='	40.5	%				UO_0000187					False	CHEMBL3405143	Inhibition of DPP4 (unknown origin) at 10 uM pre-incubated for 1 hr before Gly-Pro-pNA substrate addition and measured 2 hrs post substrate addition	B	BAO_0000357	single protein format	Homo sapiens	None	None	None	None	CHEMBL284	Dipeptidyl peptidase IV	Homo sapiens	SINGLE PROTEIN	CHEMBL3399950	1	Scientific Literature	Bioorg. Med. Chem. Lett.	2015	None
CHEMBL284530		0	549.63	1	3.28	38	N[C@@H](Cc1c[nH]c2ccccc12)C(=O)N1Cc2ccccc2C[C@H]1C(=O)N[C@@H](Cc1c[nH]c2ccccc12)C(=O)O	Inhibition	'='	37.0	%				UO_0000187					False	CHEMBL857575	Percent inhibition of Dipeptidyl peptidase IV (DPP IV) at a concentration of 10 uM	B	BAO_0000357	single protein format	None	None	None	None	None	CHEMBL284	Dipeptidyl peptidase IV	Homo sapiens	SINGLE PROTEIN	CHEMBL1131542	1	Scientific Literature	Bioorg. Med. Chem. Lett.	1998	None
CHEMBL39179		0	367.40	0	1.56	47	N[C@@H](Cc1c[nH]c2ccccc12)C(=O)N[C@@H](Cc1ccc(O)cc1)C(=O)O	Inhibition	'='	10.0	%				UO_0000187					False	CHEMBL857575	Percent inhibition of Dipeptidyl peptidase IV (DPP IV) at a concentration of 10 uM	B	BAO_0000357	single protein format	None	None	None	None	None	CHEMBL284	Dipeptidyl peptidase IV	Homo sapiens	SINGLE PROTEIN	CHEMBL1131542	1	Scientific Literature	Bioorg. Med. Chem. Lett.	1998	None
CHEMBL77538		0	298.35	0	0.47	2	N#Cc1ccc(NCCNCC(=O)N2CCC[C@H]2C#N)nc1	Inhibition	'>'	80.0	%				UO_0000187					False	CHEMBL664522	Inhibition of plasma Dipeptidyl peptidase IV activity for ~4 hours after an oral dosage of 100 mg in human	B	BAO_0000366	cell-free format	None	CHEMBL3559721	Plasma	None	None	CHEMBL284	Dipeptidyl peptidase IV	Homo sapiens	SINGLE PROTEIN	CHEMBL1135431	1	Scientific Literature	J. Med. Chem.	2002	None
CHEMBL3402130		0	543.58	2	1.50	14	COc1ccc(Cn2c(=O)c3c(nc(N4CCC[C@@H](N)C4)n3Cc3ccccc3C#N)n(C)c2=O)cc1C(=O)O	IC50						Not Determined						False	CHEMBL3405279	Inhibition of DPP4 (unknown origin) pre-incubated for 1 hr before Gly-Pro-pNA substrate addition and measured 2 hrs post substrate addition	B	BAO_0000357	single protein format	Homo sapiens	None	None	None	None	CHEMBL284	Dipeptidyl peptidase IV	Homo sapiens	SINGLE PROTEIN	CHEMBL3399950	1	Scientific Literature	Bioorg. Med. Chem. Lett.	2015	None
CHEMBL177980		0	288.41	0	4.09	11.7b/1	N#CC1CCC/C1=C(/F)CNC12CC3CC(CC(C3)C1)C2	IC50	'='	12000.0	nM	4.92			UO_0000065	17.06	0.32	0.83	13.74	False	CHEMBL832779	Inhibitory concentration against human Dipeptidylpeptidase IV	B	BAO_0000357	single protein format	Homo sapiens	None	None	None	None	CHEMBL284	Dipeptidyl peptidase IV	Homo sapiens	SINGLE PROTEIN	CHEMBL1142720	1	Scientific Literature	J. Med. Chem.	2005	None
CHEMBL315471		0	266.30	0	2.69	9	Cc1cccc(C)c1N1C(=O)c2cccc(N)c2C1=O	IC50	'>'	100.0	ug.mL-1		Outside typical range		UO_0000274					False	CHEMBL664528	Inhibitory activity against dipeptidyl peptidase IV (DPP- IV)	B	BAO_0000357	single protein format	None	None	None	None	None	CHEMBL284	Dipeptidyl peptidase IV	Homo sapiens	SINGLE PROTEIN	CHEMBL1131596	1	Scientific Literature	J. Med. Chem.	1998	None
CHEMBL1243092		0	332.40	0	0.41	17m	N#C[C@@H]1CCCN1C(=O)[C@@H]1C[C@@H](CC(=O)N2CCCCC2)C(=O)N1	IC50	'>'	100000.0	nM				UO_0000065					False	CHEMBL1246393	Inhibition of human recombinant His-tagged DPP4 expressed in insect cells	B	BAO_0000219	cell-based format	Homo sapiens	None	None	None	None	CHEMBL284	Dipeptidyl peptidase IV	Homo sapiens	SINGLE PROTEIN	CHEMBL1240513	1	Scientific Literature	J. Med. Chem.	2010	None
CHEMBL390241		0	492.38	0	1.17	41	Cn1nc2ccc(N3CC[C@H](c4cc(F)c(F)cc4F)[C@@H](N)C3)nn2c1=O.O=C(O)C(F)(F)F	IC50	'='	5.0	nM	8.30			UO_0000065	21.94	0.42	7.13	10.19	False	CHEMBL888507	Inhibition of DPP4	B	BAO_0000357	single protein format	None	None	None	None	None	CHEMBL284	Dipeptidyl peptidase IV	Homo sapiens	SINGLE PROTEIN	CHEMBL1145410	1	Scientific Literature	Bioorg. Med. Chem. Lett.	2007	None
CHEMBL230985		0	422.33	0	2.22	24	N[C@H]1CN(c2cnccn2)CC[C@@H]1c1cc(F)c(F)cc1F.O=C(O)C(F)(F)F	IC50	'='	82.0	nM	7.09			UO_0000065	22.98	0.44	4.87	12.87	False	CHEMBL888507	Inhibition of DPP4	B	BAO_0000357	single protein format	None	None	None	None	None	CHEMBL284	Dipeptidyl peptidase IV	Homo sapiens	SINGLE PROTEIN	CHEMBL1145410	1	Scientific Literature	Bioorg. Med. Chem. Lett.	2007	None
CHEMBL393575		0	269.35	0	1.66	28	N[C@@H](Cc1c[nH]c2ccccc12)C(=O)N1CC[C@@H]2C[C@@H]21	Ki	'>'	10000.0	nM				UO_0000065					False	CHEMBL900014	Inhibition of human DPP4	B	BAO_0000357	single protein format	Homo sapiens	None	None	None	None	CHEMBL284	Dipeptidyl peptidase IV	Homo sapiens	SINGLE PROTEIN	CHEMBL1138231	1	Scientific Literature	Bioorg. Med. Chem. Lett.	2007	None
CHEMBL345319		0	285.32	0	2.91	17	CSc1ccccc1N1C(=O)c2cccc(O)c2C1=O	IC50	'='	225700.0	nM		Outside typical range		UO_0000065					False	CHEMBL666618	Inhibitory activity against Dipeptidylpeptidase IV (DPP IV) in human acute lymphoblastic leukemia MOLT-4 cell line	B	BAO_0000219	cell-based format	None	None	None	MOLT-4	None	CHEMBL284	Dipeptidyl peptidase IV	Homo sapiens	SINGLE PROTEIN	CHEMBL1131945	1	Scientific Literature	Bioorg. Med. Chem. Lett.	1999	CHEMBL3307557
CHEMBL389906		0	366.47	0	0.10	15f	N#Cc1ccc(S(=O)(=O)N[C@@H]2CN[C@H](C(=O)N3CCSC3)C2)cc1	IC50	'>'	300.0	nM				UO_0000065					False	CHEMBL915599	Inhibition of DPP4 in human plasma by fluorescence assay	B	BAO_0000366	cell-free format	Homo sapiens	CHEMBL3559721	Plasma	None	None	CHEMBL284	Dipeptidyl peptidase IV	Homo sapiens	SINGLE PROTEIN	CHEMBL1144573	1	Scientific Literature	Bioorg. Med. Chem.	2007	None
CHEMBL239983		0	380.95	0	1.73	17e	O=C([C@@H]1C[C@H](N2CCN(c3ccccc3Cl)CC2)CN1)N1CCSC1	IC50	'='	10.8	nM	7.97			UO_0000065	20.91	0.44	6.24	20.52	False	CHEMBL886678	Inhibition of DPP4 in human plasma by fluorescence assay	B	BAO_0000366	cell-free format	Homo sapiens	CHEMBL3559721	Plasma	None	None	CHEMBL284	Dipeptidyl peptidase IV	Homo sapiens	SINGLE PROTEIN	CHEMBL1139160	1	Scientific Literature	Bioorg. Med. Chem. Lett.	2007	None
CHEMBL248837		0	343.45	0	1.92	13	N[C@H]1CN(C(=O)c2cc3ccccc3s2)C[C@H]1C(=O)N1CCCC1	IC50	'='	62.0	nM	7.21			UO_0000065	20.99	0.41	5.29	10.82	False	CHEMBL943037	Inhibition of human DPP4	B	BAO_0000357	single protein format	Homo sapiens	None	None	None	None	CHEMBL284	Dipeptidyl peptidase IV	Homo sapiens	SINGLE PROTEIN	CHEMBL1140588	1	Scientific Literature	Bioorg. Med. Chem. Lett.	2007	None
CHEMBL249945		0	479.40	0	3.31	34c	N[C@@H](CC(=O)N1CCn2nc(C(F)(F)F)nc2[C@@H]1C(F)C1CC1)Cc1cc(F)c(F)cc1F	IC50	'='	18.0	nM	7.75			UO_0000065	16.16	0.32	4.43	10.05	False	CHEMBL923806	Inhibition of DPP4	B	BAO_0000357	single protein format	None	None	None	None	None	CHEMBL284	Dipeptidyl peptidase IV	Homo sapiens	SINGLE PROTEIN	CHEMBL1140460	1	Scientific Literature	Bioorg. Med. Chem. Lett.	2007	None
CHEMBL401304		0	515.43	1	3.94	30b	N[C@@H](CC(=O)N1CCn2nc(C(F)(F)F)nc2[C@H]1Cc1ccc(F)cc1)Cc1cc(F)c(F)cc1F	IC50	'='	4.0	nM	8.40			UO_0000065	16.29	0.32	4.46	10.90	False	CHEMBL923806	Inhibition of DPP4	B	BAO_0000357	single protein format	None	None	None	None	None	CHEMBL284	Dipeptidyl peptidase IV	Homo sapiens	SINGLE PROTEIN	CHEMBL1140460	1	Scientific Literature	Bioorg. Med. Chem. Lett.	2007	None
CHEMBL499101		0	186.21	0	-0.59	23	N[C@@H](CC(=O)O)C(=O)N1CCCC1	Ki	'='	14500.0	nM	4.84			UO_0000065	25.98	0.51	5.43	5.79	False	CHEMBL664122	In vitro test for inhibitory activity against human dipeptidyl peptidase IV.	B	BAO_0000357	single protein format	None	None	None	None	None	CHEMBL284	Dipeptidyl peptidase IV	Homo sapiens	SINGLE PROTEIN	CHEMBL1128915	1	Scientific Literature	Bioorg. Med. Chem. Lett.	1996	None
CHEMBL1164164		0	404.30	0	4.23	4s	CCOC(=O)C1=CC(c2ccc(Br)cc2)C2=C(CC(C)(C)CC2=O)N1	Inhibition						Not Active						False	CHEMBL1169054	Inhibition of DPP4 at 100 uM after 15 mins by spectrofluorimeter	B	BAO_0000357	single protein format	None	None	None	None	None	CHEMBL284	Dipeptidyl peptidase IV	Homo sapiens	SINGLE PROTEIN	CHEMBL1165941	1	Scientific Literature	Bioorg. Med. Chem.	2010	None
CHEMBL1650410		0	337.43	0	1.65	13h	CCc1cnc(N2CCC[C@@H](N)C2)n(Cc2ccccc2C#N)c1=O	IC50	'='	17.0	nM	7.77			UO_0000065	23.03	0.42	6.12	8.84	False	CHEMBL1664314	Inhibition of human DPP4	B	BAO_0000357	single protein format	Homo sapiens	None	None	None	None	CHEMBL284	Dipeptidyl peptidase IV	Homo sapiens	SINGLE PROTEIN	CHEMBL1649419	1	Scientific Literature	J. Med. Chem.	2011	None
CHEMBL1650409		0	337.43	0	1.71	13g	Cc1nc(N2CCC[C@@H](N)C2)n(Cc2ccccc2C#N)c(=O)c1C	IC50	'='	10.0	nM	8.00			UO_0000065	23.71	0.44	6.29	9.10	False	CHEMBL1664314	Inhibition of human DPP4	B	BAO_0000357	single protein format	Homo sapiens	None	None	None	None	CHEMBL284	Dipeptidyl peptidase IV	Homo sapiens	SINGLE PROTEIN	CHEMBL1649419	1	Scientific Literature	J. Med. Chem.	2011	None
CHEMBL1650404		0	327.36	0	1.23	13a	N#Cc1ccccc1Cn1c(N2CCC[C@@H](N)C2)ncc(F)c1=O	IC50	'='	6.0	nM	8.22			UO_0000065	25.12	0.47	6.99	9.35	False	CHEMBL1664314	Inhibition of human DPP4	B	BAO_0000357	single protein format	Homo sapiens	None	None	None	None	CHEMBL284	Dipeptidyl peptidase IV	Homo sapiens	SINGLE PROTEIN	CHEMBL1649419	1	Scientific Literature	J. Med. Chem.	2011	None
CHEMBL1164066		0	329.44	1	5.06	3a	CC1(C)CC(=O)C2=C(C1)NC(c1ccccc1)=CC2c1ccccc1	Inhibition	'='	12.0	%				UO_0000187					False	CHEMBL1169054	Inhibition of DPP4 at 100 uM after 15 mins by spectrofluorimeter	B	BAO_0000357	single protein format	None	None	None	None	None	CHEMBL284	Dipeptidyl peptidase IV	Homo sapiens	SINGLE PROTEIN	CHEMBL1165941	1	Scientific Literature	Bioorg. Med. Chem.	2010	None
CHEMBL90558		0	322.41	0	4.32	8	CC(C)c1cccc(C(C)C)c1N1C(=O)c2ccc(N)cc2C1=O	IC50	'='	81.0	ug.mL-1		Outside typical range		UO_0000274					True	CHEMBL664528	Inhibitory activity against dipeptidyl peptidase IV (DPP- IV)	B	BAO_0000357	single protein format	None	None	None	None	None	CHEMBL284	Dipeptidyl peptidase IV	Homo sapiens	SINGLE PROTEIN	CHEMBL1131596	1	Scientific Literature	J. Med. Chem.	1998	None
CHEMBL35718		0	466.56	0	1.49	41	N[C@@H](Cc1c[nH]c2ccccc12)C(=O)N1Cc2ccccc2C[C@H]1C(=O)N[C@@H](CS)C(=O)O	Inhibition	'='	49.0	%				UO_0000187					False	CHEMBL857575	Percent inhibition of Dipeptidyl peptidase IV (DPP IV) at a concentration of 10 uM	B	BAO_0000357	single protein format	None	None	None	None	None	CHEMBL284	Dipeptidyl peptidase IV	Homo sapiens	SINGLE PROTEIN	CHEMBL1131542	1	Scientific Literature	Bioorg. Med. Chem. Lett.	1998	None
CHEMBL590086		0	373.50	0	1.96	8h	COc1cc2c(cc1OC)C1CC(N)C(N3CCC(C)CC3=O)CN1CC2	IC50	'='	19.0	nM	7.72			UO_0000065	20.67	0.39	5.76	11.35	False	CHEMBL1070385	Inhibition of human DPP4	B	BAO_0000357	single protein format	Homo sapiens	None	None	None	None	CHEMBL284	Dipeptidyl peptidase IV	Homo sapiens	SINGLE PROTEIN	CHEMBL1158517	1	Scientific Literature	Bioorg. Med. Chem. Lett.	2010	None
CHEMBL591117		0	377.46	0	1.52	8q	COc1cc2c(cc1OC)[C@@H]1C[C@H](N)[C@@H](N3C[C@H](CF)CC3=O)CN1CC2	IC50	'='	3.6	nM	8.44			UO_0000065	22.37	0.43	6.92	12.41	False	CHEMBL1070385	Inhibition of human DPP4	B	BAO_0000357	single protein format	Homo sapiens	None	None	None	None	CHEMBL284	Dipeptidyl peptidase IV	Homo sapiens	SINGLE PROTEIN	CHEMBL1158517	1	Scientific Literature	Bioorg. Med. Chem. Lett.	2010	None
CHEMBL269965		0	408.53	0	-0.07	22	COCc1nsc(N2CCN(C(=O)[C@@H]3CN[C@H](C(=O)N4CCCC4)C3)CC2)n1	IC50	'='	40.0	nM	7.40			UO_0000065	18.11	0.36	7.47	8.14	False	CHEMBL932062	Inhibition of DPP4 in human plasma by fluorescence assay	B	BAO_0000366	cell-free format	Homo sapiens	CHEMBL3559721	Plasma	None	None	CHEMBL284	Dipeptidyl peptidase IV	Homo sapiens	SINGLE PROTEIN	CHEMBL1143182	1	Scientific Literature	Bioorg. Med. Chem.	2008	None
CHEMBL402645		0	406.56	0	0.91	21	CC(C)c1nsc(N2CCN(C(=O)[C@@H]3CN[C@H](C(=O)N4CCCC4)C3)CC2)n1	IC50	'='	150.0	nM	6.82			UO_0000065	16.78	0.33	5.91	8.36	False	CHEMBL932062	Inhibition of DPP4 in human plasma by fluorescence assay	B	BAO_0000366	cell-free format	Homo sapiens	CHEMBL3559721	Plasma	None	None	CHEMBL284	Dipeptidyl peptidase IV	Homo sapiens	SINGLE PROTEIN	CHEMBL1143182	1	Scientific Literature	Bioorg. Med. Chem.	2008	None
CHEMBL271694		0	371.51	0	3.38	57a	N[C@H](C(=O)N1CCC[C@H]1C(=O)c1nc2ccccc2s1)C1CCCCC1	IC50	'='	50.0	nM	7.30			UO_0000065	19.65	0.38	3.92	9.57	False	CHEMBL949931	Inhibition of human recombinant DPP4	B	BAO_0000357	single protein format	Homo sapiens	None	None	None	None	CHEMBL284	Dipeptidyl peptidase IV	Homo sapiens	SINGLE PROTEIN	CHEMBL1143211	1	Scientific Literature	Bioorg. Med. Chem.	2008	None
CHEMBL269926		0	332.47	0	2.84	56e	O=C(c1cccs1)[C@@H]1CCCN1C(=O)[C@@H]1C[C@@H]2CCCC[C@@H]2N1	IC50	'='	50000.0	nM	4.30			UO_0000065	12.94	0.26	1.46	8.70	False	CHEMBL949931	Inhibition of human recombinant DPP4	B	BAO_0000357	single protein format	Homo sapiens	None	None	None	None	CHEMBL284	Dipeptidyl peptidase IV	Homo sapiens	SINGLE PROTEIN	CHEMBL1143211	1	Scientific Literature	Bioorg. Med. Chem.	2008	None
CHEMBL1075642		0	350.40	0	1.13	17b	COC(=O)[C@@H]1CS[C@H]2C[C@@H](NC(=O)OCc3ccccc3)C(=O)N21	Inhibition						Not Active						False	CHEMBL1104935	Inhibition of DPP4 in human astrocyte derived cell extracts assessed as blockade of Gly-Pro-AMC substrate hydrolysis at 100 uM by fluorimetric assay	B	BAO_0000357	single protein format	Homo sapiens	None	None	None	None	CHEMBL284	Dipeptidyl peptidase IV	Homo sapiens	SINGLE PROTEIN	CHEMBL1153716	1	Scientific Literature	J. Med. Chem.	2009	None
CHEMBL403882		0	168.24	0	0.36	6	O=C([C@@H]1CCCN1)N1CCCC1	IC50						Not Determined						False	CHEMBL932062	Inhibition of DPP4 in human plasma by fluorescence assay	B	BAO_0000366	cell-free format	Homo sapiens	CHEMBL3559721	Plasma	None	None	CHEMBL284	Dipeptidyl peptidase IV	Homo sapiens	SINGLE PROTEIN	CHEMBL1143182	1	Scientific Literature	Bioorg. Med. Chem.	2008	None
CHEMBL437592		0	406.56	0	0.74	20	CCCc1nsc(N2CCN(C(=O)[C@@H]3CN[C@H](C(=O)N4CCCC4)C3)CC2)n1	IC50	'='	86.0	nM	7.07			UO_0000065	17.38	0.34	6.33	8.65	False	CHEMBL932062	Inhibition of DPP4 in human plasma by fluorescence assay	B	BAO_0000366	cell-free format	Homo sapiens	CHEMBL3559721	Plasma	None	None	CHEMBL284	Dipeptidyl peptidase IV	Homo sapiens	SINGLE PROTEIN	CHEMBL1143182	1	Scientific Literature	Bioorg. Med. Chem.	2008	None
CHEMBL473973		0	436.48	0	2.95	18h	CC(C)(CC(=O)N[C@H]1C[C@@H]1c1cccc(C(F)(F)F)c1)NCC(=O)N1CCC[C@H]1C#N	IC50	'='	60.0	nM	7.22			UO_0000065	16.55	0.32	4.27	8.47	False	CHEMBL1011679	Inhibition of human DPP4	B	BAO_0000357	single protein format	Homo sapiens	None	None	None	None	CHEMBL284	Dipeptidyl peptidase IV	Homo sapiens	SINGLE PROTEIN	CHEMBL1152812	1	Scientific Literature	Bioorg. Med. Chem.	2009	None
CHEMBL1079575		0	412.53	0	3.49	9d	CCN(CC)CC1(CN2CCCCC2)COc2ccc3c(C)cc(=O)oc3c2C1=O	Inhibition	'='	8.1	%				UO_0000187					False	CHEMBL1109325	Inhibition of DPP4 at 100 uM	B	BAO_0000357	single protein format	None	None	None	None	None	CHEMBL284	Dipeptidyl peptidase IV	Homo sapiens	SINGLE PROTEIN	CHEMBL1154339	1	Scientific Literature	Bioorg. Med. Chem. Lett.	2009	None
CHEMBL99263		0	275.40	0	1.51	7.1	N[C@@H](CCNCc1ccccc1)C(=O)N1CCCCC1	IC50	'='	247000.0	nM		Outside typical range		UO_0000065					False	CHEMBL666619	Inhibition of human Dipeptidylpeptidase IV (DPP IV)	B	BAO_0000357	single protein format	None	None	None	None	None	CHEMBL284	Dipeptidyl peptidase IV	Homo sapiens	SINGLE PROTEIN	CHEMBL1148463	1	Scientific Literature	J. Med. Chem.	2004	None
CHEMBL98762		0	309.84	0	2.16	3	N[C@@H](CCNCc1ccccc1Cl)C(=O)N1CCCCC1	IC50	'>'	100000.0	nM				UO_0000065					False	CHEMBL1246393	Inhibition of human recombinant His-tagged DPP4 expressed in insect cells	B	BAO_0000219	cell-based format	Homo sapiens	None	None	None	None	CHEMBL284	Dipeptidyl peptidase IV	Homo sapiens	SINGLE PROTEIN	CHEMBL1240513	1	Scientific Literature	J. Med. Chem.	2010	None
CHEMBL1242940		0	384.41	0	1.08	17c	N#C[C@@H]1CCCN1C(=O)[C@@H]1C[C@@H](CC(=O)N2Cc3ccc(F)cc3C2)C(=O)N1	IC50	'>'	100000.0	nM				UO_0000065					False	CHEMBL1246393	Inhibition of human recombinant His-tagged DPP4 expressed in insect cells	B	BAO_0000219	cell-based format	Homo sapiens	None	None	None	None	CHEMBL284	Dipeptidyl peptidase IV	Homo sapiens	SINGLE PROTEIN	CHEMBL1240513	1	Scientific Literature	J. Med. Chem.	2010	None
CHEMBL1243061		0	440.93	0	2.37	17k	N#C[C@@H]1CCCN1C(=O)[C@@H]1C[C@@H](CC(=O)N2CC=C(c3ccc(Cl)cc3)CC2)C(=O)N1	IC50	'>'	100000.0	nM				UO_0000065					False	CHEMBL1246393	Inhibition of human recombinant His-tagged DPP4 expressed in insect cells	B	BAO_0000219	cell-based format	Homo sapiens	None	None	None	None	CHEMBL284	Dipeptidyl peptidase IV	Homo sapiens	SINGLE PROTEIN	CHEMBL1240513	1	Scientific Literature	J. Med. Chem.	2010	None
CHEMBL1243216		0	384.44	0	-0.10	32	NC(=O)[C@@H]1CCCN1C(=O)[C@@H]1C[C@@H](CC(=O)N2Cc3ccccc3C2)C(=O)N1	IC50	'>'	100000.0	nM				UO_0000065					False	CHEMBL1246393	Inhibition of human recombinant His-tagged DPP4 expressed in insect cells	B	BAO_0000219	cell-based format	Homo sapiens	None	None	None	None	CHEMBL284	Dipeptidyl peptidase IV	Homo sapiens	SINGLE PROTEIN	CHEMBL1240513	1	Scientific Literature	J. Med. Chem.	2010	None
CHEMBL514623		0	348.43	0	-0.10	19	O=C([C@@H]1C[C@H](N2CCN(c3ncccn3)CC2)CN1)N1CC[C@H](F)C1	IC50	'='	31.0	nM	7.51			UO_0000065	21.55	0.41	7.61	11.62	False	CHEMBL1022016	Inhibition of human recombinant DPP4	B	BAO_0000357	single protein format	Homo sapiens	None	None	None	None	CHEMBL284	Dipeptidyl peptidase IV	Homo sapiens	SINGLE PROTEIN	CHEMBL1138584	1	Scientific Literature	Bioorg. Med. Chem. Lett.	2009	None
CHEMBL364780		0	236.34	0	1.61	10	N[C@@H](CC(=O)N1CCSC1)c1ccccc1	IC50	'>'	100000.0	nM				UO_0000065					False	CHEMBL827095	Inhibitory concentration against Dipeptidyl peptidase IV	B	BAO_0000357	single protein format	None	None	None	None	None	CHEMBL284	Dipeptidyl peptidase IV	Homo sapiens	SINGLE PROTEIN	CHEMBL1137853	1	Scientific Literature	Bioorg. Med. Chem. Lett.	2004	None
CHEMBL243800		0	329.40	0	1.67	18	COc1cc(O)cc(C)c1[C@@H]1CN[C@H](C(=O)N2CCC[C@H]2C#N)C1	IC50	'='	8.3	nM	8.08			UO_0000065	24.53	0.46	6.41	9.44	False	CHEMBL892394	Inhibition of human DPP4	B	BAO_0000357	single protein format	Homo sapiens	None	None	None	None	CHEMBL284	Dipeptidyl peptidase IV	Homo sapiens	SINGLE PROTEIN	CHEMBL1147184	1	Scientific Literature	Bioorg. Med. Chem.	2007	None
CHEMBL539350		0	533.90	0	3.80	42b, diasteromer	Cl.N[C@@H](CC(=O)N1CCn2c(nnc2C(F)(F)F)C1Cc1ccccc1)Cc1cc(F)c(F)cc1F	IC50	'='	0.66	nM	9.18			UO_0000065	18.46	0.36	5.38	11.92	False	CHEMBL944056	Inhibition of DPP4	B	BAO_0000357	single protein format	None	None	None	None	None	CHEMBL284	Dipeptidyl peptidase IV	Homo sapiens	SINGLE PROTEIN	CHEMBL1140747	1	Scientific Literature	J. Med. Chem.	2008	None
CHEMBL233891		0	438.45	0	1.53	51	CC(C)(C)NC(=O)c1nnc2n1CCN(C(=O)C[C@H](N)Cc1cc(F)c(F)cc1F)C2	IC50	'='	234.0	nM	6.63			UO_0000065	15.12	0.29	5.10	6.25	False	CHEMBL893277	Inhibition of DPP4 activity	B	BAO_0000357	single protein format	Homo sapiens	None	None	None	None	CHEMBL284	Dipeptidyl peptidase IV	Homo sapiens	SINGLE PROTEIN	CHEMBL1148001	1	Scientific Literature	Bioorg. Med. Chem. Lett.	2007	None
CHEMBL394834		0	407.32	0	2.02	28	N[C@@H](CC(=O)N1CCn2c(nnc2C(F)(F)F)C1)Cc1c(F)cc(F)cc1F	IC50	'='	87.0	nM	7.06			UO_0000065	17.33	0.34	5.04	9.16	True	CHEMBL893277	Inhibition of DPP4 activity	B	BAO_0000357	single protein format	Homo sapiens	None	None	None	None	CHEMBL284	Dipeptidyl peptidase IV	Homo sapiens	SINGLE PROTEIN	CHEMBL1148001	1	Scientific Literature	Bioorg. Med. Chem. Lett.	2007	None
CHEMBL3350816		0	333.43	0	2.03	10	NCCCC[C@H](NC(=O)OCc1ccccc1)C(=O)N1CCCC1	Ki	'='	520.0	nM	6.28			UO_0000065	18.85	0.36	4.25	7.42	False	CHEMBL664122	In vitro test for inhibitory activity against human dipeptidyl peptidase IV.	B	BAO_0000357	single protein format	None	None	None	None	None	CHEMBL284	Dipeptidyl peptidase IV	Homo sapiens	SINGLE PROTEIN	CHEMBL1128915	1	Scientific Literature	Bioorg. Med. Chem. Lett.	1996	None
CHEMBL558585		0	493.79	0	2.65	27	Cl.N[C@@H](CC(=O)N1CCn2c(nnc2C(F)(F)C(F)(F)F)C1)Cc1cc(F)c(F)cc1F	IC50	'='	71.0	nM	7.15			UO_0000065	15.63	0.31	4.50	9.28	False	CHEMBL829504	In vitro inhibitory concentration was measured against dipeptidylpeptidase IV	B	BAO_0000357	single protein format	None	None	None	None	None	CHEMBL284	Dipeptidyl peptidase IV	Homo sapiens	SINGLE PROTEIN	CHEMBL1141929	1	Scientific Literature	J. Med. Chem.	2005	None
CHEMBL1079467		0	301.30	0	0.76	9a	N#C[C@@H]1CO[C@H]2C[C@H](NC(=O)OCc3ccccc3)C(=O)N21	Inhibition						Not Active						False	CHEMBL1104935	Inhibition of DPP4 in human astrocyte derived cell extracts assessed as blockade of Gly-Pro-AMC substrate hydrolysis at 100 uM by fluorimetric assay	B	BAO_0000357	single protein format	Homo sapiens	None	None	None	None	CHEMBL284	Dipeptidyl peptidase IV	Homo sapiens	SINGLE PROTEIN	CHEMBL1153716	1	Scientific Literature	J. Med. Chem.	2009	None
CHEMBL238026		0	306.41	0	0.38	49	N[C@H](C(=O)N1CC[C@@H]2C[C@@H]21)C12CC3CC(O)(CC(O)(C3)C1)C2	Ki	'='	14.0	nM	7.85			UO_0000065	25.63	0.49	7.47	9.05	False	CHEMBL900014	Inhibition of human DPP4	B	BAO_0000357	single protein format	Homo sapiens	None	None	None	None	CHEMBL284	Dipeptidyl peptidase IV	Homo sapiens	SINGLE PROTEIN	CHEMBL1138231	1	Scientific Literature	Bioorg. Med. Chem. Lett.	2007	None
CHEMBL238014		0	196.29	0	0.98	41	CC[C@H](C)[C@H](N)C(=O)N1CC[C@@H]2C[C@@H]21	Ki	'='	530.0	nM	6.28			UO_0000065	31.97	0.61	5.30	13.55	False	CHEMBL900014	Inhibition of human DPP4	B	BAO_0000357	single protein format	Homo sapiens	None	None	None	None	CHEMBL284	Dipeptidyl peptidase IV	Homo sapiens	SINGLE PROTEIN	CHEMBL1138231	1	Scientific Literature	Bioorg. Med. Chem. Lett.	2007	None
CHEMBL241245		0	414.50	0	2.09	17i	O=C([C@@H]1C[C@H](N2CCN(c3ccc(C(F)(F)F)cc3)CC2)CN1)N1CCSC1	IC50	'='	6.8	nM	8.17			UO_0000065	19.70	0.40	6.08	21.04	False	CHEMBL886678	Inhibition of DPP4 in human plasma by fluorescence assay	B	BAO_0000366	cell-free format	Homo sapiens	CHEMBL3559721	Plasma	None	None	CHEMBL284	Dipeptidyl peptidase IV	Homo sapiens	SINGLE PROTEIN	CHEMBL1139160	1	Scientific Literature	Bioorg. Med. Chem. Lett.	2007	None
CHEMBL192396		0	447.45	0	2.81	12u	C[C@@H](c1ccc(-c2nccs2)cc1)[C@H](N)C(=O)N1CC[C@H](F)C1.O=C(O)C(F)(F)F	IC50	'='	1500.0	nM	5.82			UO_0000065	17.47	0.35	3.01	9.83	False	CHEMBL827816	Inhibitory concentration against dipeptidylpeptidase IV was determined	B	BAO_0000357	single protein format	None	None	None	None	None	CHEMBL284	Dipeptidyl peptidase IV	Homo sapiens	SINGLE PROTEIN	CHEMBL1139555	1	Scientific Literature	Bioorg. Med. Chem. Lett.	2005	None
CHEMBL197300		0	388.34	0	2.55	60 [isomer B-2]	N[C@@H](CC(=O)N1CCc2c(n[nH]c2C(F)(F)F)C1)Cc1cc(F)ccc1F	IC50	'='	39.0	nM	7.41			UO_0000065	19.08	0.37	4.86	9.88	False	CHEMBL829336	Inhibitory concentration against human dipeptidylpeptidase IV	B	BAO_0000357	single protein format	Homo sapiens	None	None	None	None	CHEMBL284	Dipeptidyl peptidase IV	Homo sapiens	SINGLE PROTEIN	CHEMBL1144438	1	Scientific Literature	Bioorg. Med. Chem. Lett.	2005	None
CHEMBL250351		0	487.41	0	2.45	36	N[C@@H](CC(=O)N1CCn2nc(C(F)(F)F)nc2C1Cn1cccn1)Cc1cc(F)c(F)cc1F	IC50	'='	4.0	nM	8.40			UO_0000065	17.23	0.34	5.95	8.85	False	CHEMBL923806	Inhibition of DPP4	B	BAO_0000357	single protein format	None	None	None	None	None	CHEMBL284	Dipeptidyl peptidase IV	Homo sapiens	SINGLE PROTEIN	CHEMBL1140460	1	Scientific Literature	Bioorg. Med. Chem. Lett.	2007	None
CHEMBL250999		0	565.44	1	4.82	31b	N[C@@H](CC(=O)N1CCn2nc(C(F)(F)F)nc2[C@H]1Cc1ccc(C(F)(F)F)cc1)Cc1cc(F)c(F)cc1F	IC50	'='	4.0	nM	8.40			UO_0000065	14.85	0.29	3.58	10.90	False	CHEMBL923806	Inhibition of DPP4	B	BAO_0000357	single protein format	None	None	None	None	None	CHEMBL284	Dipeptidyl peptidase IV	Homo sapiens	SINGLE PROTEIN	CHEMBL1140460	1	Scientific Literature	Bioorg. Med. Chem. Lett.	2007	None
CHEMBL194428		0	215.06	None	None	6b	NCC[C@H](N)C(=O)N1CCC[C@@H]1B(O)O	IC50	'='	15.0	nM	7.82			UO_0000065	36.38	None	None	None	False	CHEMBL881764	Inhibitory concentration against human dipeptidylpeptidase 4	B	BAO_0000357	single protein format	Homo sapiens	None	None	None	None	CHEMBL284	Dipeptidyl peptidase IV	Homo sapiens	SINGLE PROTEIN	CHEMBL1141052	1	Scientific Literature	Bioorg. Med. Chem. Lett.	2005	None
CHEMBL254229	COCHINCHINENENE A	0	526.63	2	7.07	1, cochinchinenene A	COc1ccc(C(CCc2ccc(O)cc2OC)c2c(OC)cc(/C=C/c3ccc(O)cc3)cc2OC)cc1	IC50	'>'	36900.0	nM				UO_0000065					False	CHEMBL925662	Inhibition of human recombinant DPP4	B	BAO_0000357	single protein format	Homo sapiens	None	None	None	None	CHEMBL284	Dipeptidyl peptidase IV	Homo sapiens	SINGLE PROTEIN	CHEMBL1141302	1	Scientific Literature	J. Nat. Prod.	2007	None
CHEMBL1271171		0	394.43	0	4.43	25	COc1ccccc1-c1cn2c(-c3c(F)cc(C)cc3F)c(CN)c(C)nc2n1	Ki	'='	27.0	nM	7.57			UO_0000065	19.19	0.36	3.14	11.57	False	CHEMBL1274952	Inhibition of human DPP4 after 15 mins by para-nitroaniline release assay	B	BAO_0000357	single protein format	Homo sapiens	None	None	None	None	CHEMBL284	Dipeptidyl peptidase IV	Homo sapiens	SINGLE PROTEIN	CHEMBL1268879	1	Scientific Literature	Bioorg. Med. Chem. Lett.	2010	None
CHEMBL481714		0	485.93	0	3.23	7e	Cl.N[C@@H](CC(=O)N1CCCN(C(=O)OCc2ccccc2)CC1)Cc1cc(F)c(F)cc1F	IC50	'='	490.0	nM	6.31			UO_0000065	14.04	0.27	3.08	8.32	False	CHEMBL1034787	Inhibition of DPP4	B	BAO_0000357	single protein format	None	None	None	None	None	CHEMBL284	Dipeptidyl peptidase IV	Homo sapiens	SINGLE PROTEIN	CHEMBL1141018	1	Scientific Literature	Bioorg. Med. Chem. Lett.	2008	None
CHEMBL96937		0	209.29	0	0.89	11l	CC(C)(C)NCC(=O)N1CCC[C@H]1C#N	IC50	'='	35.0	nM	7.46			UO_0000065	35.62	0.68	6.57	13.28	False	CHEMBL664029	Inhibition of human dipeptidyl peptidase IV (DPP IV) obtained from human colonic carcinoma cells	B	BAO_0000019	assay format	None	None	None	None	None	CHEMBL284	Dipeptidyl peptidase IV	Homo sapiens	SINGLE PROTEIN	CHEMBL1145816	1	Scientific Literature	J. Med. Chem.	2003	None
CHEMBL232311		0	292.38	0	0.35	13	CN(C)C(=O)CC[C@@H]1CN[C@H](C(=O)N2CCC[C@H]2C#N)C1	IC50	'='	2.4	nM	8.62			UO_0000065	29.48	0.56	8.27	11.28	False	CHEMBL892415	Inhibition of human DPP4	B	BAO_0000357	single protein format	Homo sapiens	None	None	None	None	CHEMBL284	Dipeptidyl peptidase IV	Homo sapiens	SINGLE PROTEIN	CHEMBL1147187	1	Scientific Literature	Bioorg. Med. Chem.	2007	None
CHEMBL515387	GOSOGLIPTIN	3	366.42	0	0.20	5, PF-00734200	O=C([C@@H]1C[C@H](N2CCN(c3ncccn3)CC2)CN1)N1CCC(F)(F)C1	IC50	'='	12.9	nM	7.89			UO_0000065	21.53	0.41	7.69	12.21	True	CHEMBL1022016	Inhibition of human recombinant DPP4	B	BAO_0000357	single protein format	Homo sapiens	None	None	None	None	CHEMBL284	Dipeptidyl peptidase IV	Homo sapiens	SINGLE PROTEIN	CHEMBL1138584	1	Scientific Literature	Bioorg. Med. Chem. Lett.	2009	None
CHEMBL475574		0	406.44	0	0.94	12	O=C([C@@H]1C[C@H](N2CCN(c3nc4cnccc4o3)CC2)CN1)N1CCC(F)(F)C1	IC50	'='	5.8	nM	8.24			UO_0000065	20.27	0.39	7.30	10.60	False	CHEMBL1022016	Inhibition of human recombinant DPP4	B	BAO_0000357	single protein format	Homo sapiens	None	None	None	None	CHEMBL284	Dipeptidyl peptidase IV	Homo sapiens	SINGLE PROTEIN	CHEMBL1138584	1	Scientific Literature	Bioorg. Med. Chem. Lett.	2009	None
CHEMBL473418		0	330.44	0	-0.05	17	O=C([C@@H]1C[C@H](N2CCN(c3ncccn3)CC2)CN1)N1CCCC1	IC50	'='	31.0	nM	7.51			UO_0000065	22.72	0.43	7.56	11.62	False	CHEMBL1022016	Inhibition of human recombinant DPP4	B	BAO_0000357	single protein format	Homo sapiens	None	None	None	None	CHEMBL284	Dipeptidyl peptidase IV	Homo sapiens	SINGLE PROTEIN	CHEMBL1138584	1	Scientific Literature	Bioorg. Med. Chem. Lett.	2009	None
CHEMBL232103		0	264.33	0	-0.43	11	CN(C)C(=O)[C@@H]1CN[C@H](C(=O)N2CCC[C@H]2C#N)C1	IC50	'='	1.8	nM	8.74			UO_0000065	33.08	0.63	9.17	11.44	False	CHEMBL892415	Inhibition of human DPP4	B	BAO_0000357	single protein format	Homo sapiens	None	None	None	None	CHEMBL284	Dipeptidyl peptidase IV	Homo sapiens	SINGLE PROTEIN	CHEMBL1147187	1	Scientific Literature	Bioorg. Med. Chem.	2007	None
CHEMBL232716		0	332.45	0	1.27	24	N#C[C@@H]1CCCN1C(=O)[C@@H]1C[C@H](C(=O)N2CCCCCCC2)CN1	IC50	'='	11.0	nM	7.96			UO_0000065	23.94	0.45	6.69	10.41	False	CHEMBL892415	Inhibition of human DPP4	B	BAO_0000357	single protein format	Homo sapiens	None	None	None	None	CHEMBL284	Dipeptidyl peptidase IV	Homo sapiens	SINGLE PROTEIN	CHEMBL1147187	1	Scientific Literature	Bioorg. Med. Chem.	2007	None
CHEMBL234163		0	278.36	0	-0.04	18	CCN(C)C(=O)[C@@H]1CN[C@H](C(=O)N2CCC[C@H]2C#N)C1	IC50	'='	4.9	nM	8.31			UO_0000065	29.85	0.57	8.35	10.87	False	CHEMBL892415	Inhibition of human DPP4	B	BAO_0000357	single protein format	Homo sapiens	None	None	None	None	CHEMBL284	Dipeptidyl peptidase IV	Homo sapiens	SINGLE PROTEIN	CHEMBL1147187	1	Scientific Literature	Bioorg. Med. Chem.	2007	None
CHEMBL93847		0	319.49	0	3.76	10h	N#C[C@@H]1CCCN1C(=O)CNC1CCCCCCCCCCC1	IC50	'='	338.0	nM	6.47			UO_0000065	20.25	0.38	2.71	11.53	False	CHEMBL664029	Inhibition of human dipeptidyl peptidase IV (DPP IV) obtained from human colonic carcinoma cells	B	BAO_0000019	assay format	None	None	None	None	None	CHEMBL284	Dipeptidyl peptidase IV	Homo sapiens	SINGLE PROTEIN	CHEMBL1145816	1	Scientific Literature	J. Med. Chem.	2003	None
CHEMBL96942		0	257.34	0	1.33	11ac	N#C[C@@H]1CCCN1C(=O)CNCCc1ccccc1	IC50	'='	305.0	nM	6.52			UO_0000065	25.32	0.47	5.19	11.61	False	CHEMBL664029	Inhibition of human dipeptidyl peptidase IV (DPP IV) obtained from human colonic carcinoma cells	B	BAO_0000019	assay format	None	None	None	None	None	CHEMBL284	Dipeptidyl peptidase IV	Homo sapiens	SINGLE PROTEIN	CHEMBL1145816	1	Scientific Literature	J. Med. Chem.	2003	None
CHEMBL3084816		0	395.43	0	2.93	11t	N#C[C@@H]1CCCN1C(=O)CN[C@H]1CC[C@H](Nc2ccc(C(F)(F)F)cn2)CC1	IC50	'='	7.0	nM	8.15			UO_0000065	20.62	0.40	5.22	10.06	False	CHEMBL664029	Inhibition of human dipeptidyl peptidase IV (DPP IV) obtained from human colonic carcinoma cells	B	BAO_0000019	assay format	None	None	None	None	None	CHEMBL284	Dipeptidyl peptidase IV	Homo sapiens	SINGLE PROTEIN	CHEMBL1145816	1	Scientific Literature	J. Med. Chem.	2003	None
CHEMBL328613		0	324.47	0	3.13	12g	O=C(CNC12C[C@H]3C[C@@H](C1)C[C@@H](C2)C3)N1CCc2ccccc2C1	IC50	'='	26100.0	nM	4.58			UO_0000065	14.13	0.26	1.45	14.17	False	CHEMBL664029	Inhibition of human dipeptidyl peptidase IV (DPP IV) obtained from human colonic carcinoma cells	B	BAO_0000019	assay format	None	None	None	None	None	CHEMBL284	Dipeptidyl peptidase IV	Homo sapiens	SINGLE PROTEIN	CHEMBL1145816	1	Scientific Literature	J. Med. Chem.	2003	None
CHEMBL376947		0	223.28	0	-0.39	10g	N#C[C@@H]1CCCN1C(=O)[C@@H]1CC[C@H](CO)N1	Ki	'='	764.0	nM	6.12			UO_0000065	27.40	0.52	6.51	8.01	False	CHEMBL871249	Inhibition of human recombinant DPP4	B	BAO_0000357	single protein format	Homo sapiens	None	None	None	None	CHEMBL284	Dipeptidyl peptidase IV	Homo sapiens	SINGLE PROTEIN	CHEMBL1148635	1	Scientific Literature	J. Med. Chem.	2006	None
CHEMBL77538		0	298.35	0	0.47	2	N#Cc1ccc(NCCNCC(=O)N2CCC[C@H]2C#N)nc1	IC50	'='	22.0	nM	7.66			UO_0000065	25.67	0.48	7.19	7.30	True	CHEMBL664031	In vitro inhibitory activity against Dipeptidyl peptidase IV (DPP-IV) extracted from Caco-2 cells.	B	BAO_0000219	cell-based format	None	None	None	Caco-2	None	CHEMBL284	Dipeptidyl peptidase IV	Homo sapiens	SINGLE PROTEIN	CHEMBL1135431	1	Scientific Literature	J. Med. Chem.	2002	CHEMBL3307519
CHEMBL591982		0	366.51	0	3.68	rac-2d	CCc1cccc([C@H]2CN3CCc4cc(OC)c(OC)cc4[C@@H]3CC2N)c1	IC50	'='	61.0	nM	7.21			UO_0000065	19.68	0.36	3.53	15.12	False	CHEMBL1071791	Inhibition of DPP4	B	BAO_0000357	single protein format	None	None	None	None	None	CHEMBL284	Dipeptidyl peptidase IV	Homo sapiens	SINGLE PROTEIN	CHEMBL1158520	1	Scientific Literature	Bioorg. Med. Chem. Lett.	2010	None
CHEMBL176202		0	240.37	0	2.86	9.8l	CN1CCC(NCC(F)=C2CCCCC2)CC1	IC50	'>'	125000.0	nM		Outside typical range		UO_0000065					False	CHEMBL832779	Inhibitory concentration against human Dipeptidylpeptidase IV	B	BAO_0000357	single protein format	Homo sapiens	None	None	None	None	CHEMBL284	Dipeptidyl peptidase IV	Homo sapiens	SINGLE PROTEIN	CHEMBL1142720	1	Scientific Literature	J. Med. Chem.	2005	None
CHEMBL175708		0	204.32	0	1.87	10.8b	c1ccc(CNCCN2CCCC2)cc1	IC50	'>'	1000000.0	nM		Outside typical range		UO_0000065					False	CHEMBL832779	Inhibitory concentration against human Dipeptidylpeptidase IV	B	BAO_0000357	single protein format	Homo sapiens	None	None	None	None	CHEMBL284	Dipeptidyl peptidase IV	Homo sapiens	SINGLE PROTEIN	CHEMBL1142720	1	Scientific Literature	J. Med. Chem.	2005	None
CHEMBL178844		0	233.38	0	3.34	16.1b	S=C(CNCc1ccccc1)C1CCCC1	IC50	'>'	1000000.0	nM		Outside typical range		UO_0000065					False	CHEMBL832779	Inhibitory concentration against human Dipeptidylpeptidase IV	B	BAO_0000357	single protein format	Homo sapiens	None	None	None	None	CHEMBL284	Dipeptidyl peptidase IV	Homo sapiens	SINGLE PROTEIN	CHEMBL1142720	1	Scientific Literature	J. Med. Chem.	2005	None
CHEMBL176062		0	292.40	0	2.32	16.2c	S=C(CNCc1ccc2c(c1)OCO2)N1CCCCC1	IC50	'>'	1000000.0	nM		Outside typical range		UO_0000065					False	CHEMBL832779	Inhibitory concentration against human Dipeptidylpeptidase IV	B	BAO_0000357	single protein format	Homo sapiens	None	None	None	None	CHEMBL284	Dipeptidyl peptidase IV	Homo sapiens	SINGLE PROTEIN	CHEMBL1142720	1	Scientific Literature	J. Med. Chem.	2005	None
CHEMBL368869		0	276.34	0	1.52	15.2c	O=C(CNCc1ccc2c(c1)OCO2)N1CCCCC1	IC50	'>'	1000000.0	nM		Outside typical range		UO_0000065					False	CHEMBL832779	Inhibitory concentration against human Dipeptidylpeptidase IV	B	BAO_0000357	single protein format	Homo sapiens	None	None	None	None	CHEMBL284	Dipeptidyl peptidase IV	Homo sapiens	SINGLE PROTEIN	CHEMBL1142720	1	Scientific Literature	J. Med. Chem.	2005	None
CHEMBL387444		0	282.15	None	None	12	O=C(NCC(=O)N1CCC[C@H]1B(O)O)C1CCCCC1	Ki	'='	7391.0	nM	5.13			UO_0000065	18.19	None	None	None	False	CHEMBL908231	Inhibition constant against DPP-4	B	BAO_0000357	single protein format	Homo sapiens	None	None	None	None	CHEMBL284	Dipeptidyl peptidase IV	Homo sapiens	SINGLE PROTEIN	CHEMBL1137598	1	Scientific Literature	Bioorg. Med. Chem. Lett.	2007	None
CHEMBL395908		0	220.28	0	-0.10	26	N[C@@H](Cc1cnc[nH]1)C(=O)N1CC[C@@H]2C[C@@H]21	Ki	'>'	10000.0	nM				UO_0000065					False	CHEMBL900014	Inhibition of human DPP4	B	BAO_0000357	single protein format	Homo sapiens	None	None	None	None	CHEMBL284	Dipeptidyl peptidase IV	Homo sapiens	SINGLE PROTEIN	CHEMBL1138231	1	Scientific Literature	Bioorg. Med. Chem. Lett.	2007	None
CHEMBL390418		0	327.43	0	2.22	20	CCc1cc(O)cc(C)c1[C@@H]1CN[C@H](C(=O)N2CCC[C@H]2C#N)C1	IC50	'='	8.9	nM	8.05			UO_0000065	24.59	0.46	5.83	10.54	False	CHEMBL892394	Inhibition of human DPP4	B	BAO_0000357	single protein format	Homo sapiens	None	None	None	None	CHEMBL284	Dipeptidyl peptidase IV	Homo sapiens	SINGLE PROTEIN	CHEMBL1147184	1	Scientific Literature	Bioorg. Med. Chem.	2007	None
CHEMBL245069		0	233.31	0	1.06	5	C=CC[C@@H]1CN[C@H](C(=O)N2CCC[C@H]2C#N)C1	IC50	'='	3.5	nM	8.46			UO_0000065	36.24	0.68	7.40	15.06	False	CHEMBL892394	Inhibition of human DPP4	B	BAO_0000357	single protein format	Homo sapiens	None	None	None	None	CHEMBL284	Dipeptidyl peptidase IV	Homo sapiens	SINGLE PROTEIN	CHEMBL1147184	1	Scientific Literature	Bioorg. Med. Chem.	2007	None
CHEMBL1275852		0	592.57	0	2.52	17e	COc1ccccc1CN1CC2CN(C(=O)C[C@H](N)Cc3cc(F)c(F)cc3F)CCN2C1=O.O=C(O)/C=C/C(=O)O	Inhibition	'='	99.6	%				UO_0000187					False	CHEMBL1285190	Inhibition of human seminal fluid DPP4 at 10 uM	B	BAO_0000357	single protein format	Homo sapiens	None	None	None	None	CHEMBL284	Dipeptidyl peptidase IV	Homo sapiens	SINGLE PROTEIN	CHEMBL1275279	1	Scientific Literature	Eur. J. Med. Chem.	2010	None
CHEMBL1422	SITAGLIPTIN	4	407.32	0	2.02	1, JANUVIA	N[C@@H](CC(=O)N1CCn2c(nnc2C(F)(F)F)C1)Cc1cc(F)c(F)cc1F	IC50	'='	18.0	nM	7.75			UO_0000065	19.01	0.38	5.72	10.05	True	CHEMBL1687449	Inhibition of DPP4	B	BAO_0000357	single protein format	None	None	None	None	None	CHEMBL284	Dipeptidyl peptidase IV	Homo sapiens	SINGLE PROTEIN	CHEMBL1681733	1	Scientific Literature	Bioorg. Med. Chem. Lett.	2011	None
CHEMBL1287902		0	412.93	0	1.97	8d	Cl.Cn1cnc2cc(N3CCC[C@@](C)(N)C3)n(Cc3ccccc3C#N)c2c1=O	IC50	'='	151.0	nM	6.82			UO_0000065	18.12	0.33	4.85	7.34	False	CHEMBL1291739	Inhibition of human plasma DPP4	B	BAO_0000366	cell-free format	Homo sapiens	CHEMBL3559721	Plasma	None	None	CHEMBL284	Dipeptidyl peptidase IV	Homo sapiens	SINGLE PROTEIN	CHEMBL1287796	1	Scientific Literature	Bioorg. Med. Chem. Lett.	2010	None
CHEMBL1683101		0	352.47	0	3.90	24c	CN(C(=O)C(C)(C)C)[C@H]1CC[C@H]([C@H](N)Cc2cc(F)ccc2F)CC1	IC50	'='	110.0	nM	6.96			UO_0000065	19.74	0.38	3.06	15.02	False	CHEMBL1687449	Inhibition of DPP4	B	BAO_0000357	single protein format	None	None	None	None	None	CHEMBL284	Dipeptidyl peptidase IV	Homo sapiens	SINGLE PROTEIN	CHEMBL1681733	1	Scientific Literature	Bioorg. Med. Chem. Lett.	2011	None
CHEMBL1683131		0	317.38	0	3.15	53c	N[C@H](Cc1cc(F)ccc1F)C1CCN(c2ccccn2)CC1	IC50	'='	450.0	nM	6.35			UO_0000065	20.00	0.38	3.20	15.06	False	CHEMBL1687449	Inhibition of DPP4	B	BAO_0000357	single protein format	None	None	None	None	None	CHEMBL284	Dipeptidyl peptidase IV	Homo sapiens	SINGLE PROTEIN	CHEMBL1681733	1	Scientific Literature	Bioorg. Med. Chem. Lett.	2011	None
CHEMBL321724		0	298.35	0	0.65	8q	N#Cc1ccc(NCCN2CC(=O)N3CCC[C@H]3C2=N)nc1	IC50	'='	1540.0	nM	5.81			UO_0000065	19.48	0.36	5.16	6.05	False	CHEMBL664029	Inhibition of human dipeptidyl peptidase IV (DPP IV) obtained from human colonic carcinoma cells	B	BAO_0000019	assay format	None	None	None	None	None	CHEMBL284	Dipeptidyl peptidase IV	Homo sapiens	SINGLE PROTEIN	CHEMBL1145816	1	Scientific Literature	J. Med. Chem.	2003	None
CHEMBL1288289		0	541.46	1	1.75	7e	CN(C)C(=O)Cn1c(=O)n(C)c(=O)c2c1cc(N1CCC[C@@](C)(N)C1)n2Cc1cc(F)ccc1Cl.Cl	IC50	'='	13.0	nM	7.89			UO_0000065	15.62	0.31	6.14	8.01	False	CHEMBL1291739	Inhibition of human plasma DPP4	B	BAO_0000366	cell-free format	Homo sapiens	CHEMBL3559721	Plasma	None	None	CHEMBL284	Dipeptidyl peptidase IV	Homo sapiens	SINGLE PROTEIN	CHEMBL1287796	1	Scientific Literature	Bioorg. Med. Chem. Lett.	2010	None
CHEMBL316487		0	307.35	0	1.13	7.28	N[C@@H](CCNc1ncccc1[N+](=O)[O-])C(=O)N1CCCCC1	IC50	'='	56000.0	nM	4.25			UO_0000065	13.83	0.26	3.12	3.72	False	CHEMBL666619	Inhibition of human Dipeptidylpeptidase IV (DPP IV)	B	BAO_0000357	single protein format	None	None	None	None	None	CHEMBL284	Dipeptidyl peptidase IV	Homo sapiens	SINGLE PROTEIN	CHEMBL1148463	1	Scientific Literature	J. Med. Chem.	2004	None
CHEMBL271870		0	391.54	0	1.01	15	Cc1nc(N2CCN(C(=O)[C@@H]3CN[C@H](C(=O)N4CCCC4)C3)CC2)sc1C	IC50	'='	410.0	nM	6.39			UO_0000065	16.31	0.32	5.38	9.29	False	CHEMBL932061	Inhibition of human DPP4	B	BAO_0000357	single protein format	Homo sapiens	None	None	None	None	CHEMBL284	Dipeptidyl peptidase IV	Homo sapiens	SINGLE PROTEIN	CHEMBL1143182	1	Scientific Literature	Bioorg. Med. Chem.	2008	None
CHEMBL271870		0	391.54	0	1.01	15	Cc1nc(N2CCN(C(=O)[C@@H]3CN[C@H](C(=O)N4CCCC4)C3)CC2)sc1C	IC50	'='	1900.0	nM	5.72			UO_0000065	14.61	0.29	4.71	8.32	False	CHEMBL932062	Inhibition of DPP4 in human plasma by fluorescence assay	B	BAO_0000366	cell-free format	Homo sapiens	CHEMBL3559721	Plasma	None	None	CHEMBL284	Dipeptidyl peptidase IV	Homo sapiens	SINGLE PROTEIN	CHEMBL1143182	1	Scientific Literature	Bioorg. Med. Chem.	2008	None
CHEMBL245969		0	572.53	0	2.17	10	CN(C)C(=O)[C@@H](c1ccc(N(C)C(=O)c2ccc(F)cc2)cc1)[C@H](N)C(=O)N1CC[C@H](F)C1.O=C(O)C(F)(F)F	IC50	'='	28.0	nM	7.55			UO_0000065	16.47	0.31	5.38	8.69	False	CHEMBL887122	Inhibition of human recombinant DPP4 expressed in SF9 cells	B	BAO_0000219	cell-based format	Homo sapiens	None	None	Sf9	None	CHEMBL284	Dipeptidyl peptidase IV	Homo sapiens	SINGLE PROTEIN	CHEMBL1139199	1	Scientific Literature	Bioorg. Med. Chem. Lett.	2007	CHEMBL3308860
CHEMBL245545		0	363.90	0	1.56	25	CC(=O)N(C)C1CCC([C@H](C)[C@H](N)C(=O)N2CC[C@H](F)C2)CC1.Cl	IC50	'='	40.0	nM	7.40			UO_0000065	22.59	0.44	5.84	11.10	False	CHEMBL887126	Inhibition of DPP4 in presence of 50% human serum	B	BAO_0000357	single protein format	Homo sapiens	None	None	None	None	CHEMBL284	Dipeptidyl peptidase IV	Homo sapiens	SINGLE PROTEIN	CHEMBL1139199	1	Scientific Literature	Bioorg. Med. Chem. Lett.	2007	None
CHEMBL245380		0	441.98	0	2.52	22	COc1ccc(C(=O)NC2CCC([C@H](C)[C@H](N)C(=O)N3CC[C@H](F)C3)CC2)cc1.Cl	IC50	'='	210.0	nM	6.68			UO_0000065	16.47	0.31	4.16	7.89	False	CHEMBL887126	Inhibition of DPP4 in presence of 50% human serum	B	BAO_0000357	single protein format	Homo sapiens	None	None	None	None	CHEMBL284	Dipeptidyl peptidase IV	Homo sapiens	SINGLE PROTEIN	CHEMBL1139199	1	Scientific Literature	Bioorg. Med. Chem. Lett.	2007	None
CHEMBL318212		0	268.40	0	0.06	9.2	NCC[C@H](NC1CCNCC1)C(=O)N1CCCCC1	IC50	'>>'	1000000.0	nM		Outside typical range		UO_0000065					False	CHEMBL666619	Inhibition of human Dipeptidylpeptidase IV (DPP IV)	B	BAO_0000357	single protein format	None	None	None	None	None	CHEMBL284	Dipeptidyl peptidase IV	Homo sapiens	SINGLE PROTEIN	CHEMBL1148463	1	Scientific Literature	J. Med. Chem.	2004	None
CHEMBL234356		0	223.28	0	-0.53	8	N#C[C@@H]1CCCN1C(=O)[C@@H]1C[C@H](CO)CN1	IC50	'='	6.3	nM	8.20			UO_0000065	36.73	0.70	8.73	10.74	False	CHEMBL892415	Inhibition of human DPP4	B	BAO_0000357	single protein format	Homo sapiens	None	None	None	None	CHEMBL284	Dipeptidyl peptidase IV	Homo sapiens	SINGLE PROTEIN	CHEMBL1147187	1	Scientific Literature	Bioorg. Med. Chem.	2007	None
CHEMBL1683118		0	365.47	0	2.59	37d, cis diastereomer	NC(=O)C1CCCN([C@H]2CC[C@@H]([C@H](N)Cc3cc(F)ccc3F)CC2)C1	IC50	'='	1300.0	nM	5.89			UO_0000065	16.11	0.31	3.30	8.14	False	CHEMBL1687449	Inhibition of DPP4	B	BAO_0000357	single protein format	None	None	None	None	None	CHEMBL284	Dipeptidyl peptidase IV	Homo sapiens	SINGLE PROTEIN	CHEMBL1681733	1	Scientific Literature	Bioorg. Med. Chem. Lett.	2011	None
CHEMBL1683127		0	372.50	0	4.92	29a	CCN(Cc1ccccc1)[C@H]1CC[C@H]([C@H](N)Cc2cc(F)ccc2F)CC1	IC50	'='	710.0	nM	6.15			UO_0000065	16.51	0.31	1.23	21.01	False	CHEMBL1687449	Inhibition of DPP4	B	BAO_0000357	single protein format	None	None	None	None	None	CHEMBL284	Dipeptidyl peptidase IV	Homo sapiens	SINGLE PROTEIN	CHEMBL1681733	1	Scientific Literature	Bioorg. Med. Chem. Lett.	2011	None
CHEMBL1683139		0	318.37	0	2.54	53k	N[C@H](Cc1cc(F)ccc1F)C1CCN(c2ncccn2)CC1	IC50	'='	670.0	nM	6.17			UO_0000065	19.39	0.37	3.63	11.22	False	CHEMBL1687449	Inhibition of DPP4	B	BAO_0000357	single protein format	None	None	None	None	None	CHEMBL284	Dipeptidyl peptidase IV	Homo sapiens	SINGLE PROTEIN	CHEMBL1681733	1	Scientific Literature	Bioorg. Med. Chem. Lett.	2011	None
CHEMBL1683140		0	318.37	0	2.54	53l	N[C@H](Cc1cc(F)ccc1F)C1CCN(c2cncnc2)CC1	IC50	'='	75.0	nM	7.12			UO_0000065	22.38	0.42	4.58	12.95	False	CHEMBL1687449	Inhibition of DPP4	B	BAO_0000357	single protein format	None	None	None	None	None	CHEMBL284	Dipeptidyl peptidase IV	Homo sapiens	SINGLE PROTEIN	CHEMBL1681733	1	Scientific Literature	Bioorg. Med. Chem. Lett.	2011	None
CHEMBL1683141		0	348.40	0	2.55	53m	COc1ncc(N2CCC([C@H](N)Cc3cc(F)ccc3F)CC2)cn1	IC50	'='	78.0	nM	7.11			UO_0000065	20.40	0.39	4.56	11.06	False	CHEMBL1687449	Inhibition of DPP4	B	BAO_0000357	single protein format	None	None	None	None	None	CHEMBL284	Dipeptidyl peptidase IV	Homo sapiens	SINGLE PROTEIN	CHEMBL1681733	1	Scientific Literature	Bioorg. Med. Chem. Lett.	2011	None
CHEMBL1683142		0	334.37	0	2.25	53n	N[C@H](Cc1cc(F)ccc1F)C1CCN(c2cnc(O)nc2)CC1	IC50	'='	72.0	nM	7.14			UO_0000065	21.36	0.41	4.89	9.49	False	CHEMBL1687449	Inhibition of DPP4	B	BAO_0000357	single protein format	None	None	None	None	None	CHEMBL284	Dipeptidyl peptidase IV	Homo sapiens	SINGLE PROTEIN	CHEMBL1681733	1	Scientific Literature	Bioorg. Med. Chem. Lett.	2011	None
CHEMBL375494		0	320.86	0	3.56	18	N[C@H]1CN(CC2CCCCC2)C(=O)C[C@@H]1c1ccccc1Cl	Ki	'='	930.0	nM	6.03			UO_0000065	18.80	0.37	2.47	13.02	False	CHEMBL914338	Inhibition of human DPP4	B	BAO_0000357	single protein format	Homo sapiens	None	None	None	None	CHEMBL284	Dipeptidyl peptidase IV	Homo sapiens	SINGLE PROTEIN	CHEMBL1143002	1	Scientific Literature	J. Med. Chem.	2007	None
CHEMBL235198		0	452.55	0	1.55	29	CN(C)C(=O)[C@@H]([C@H]1CC[C@@H](C2CCc3ncnn3C2)CC1)[C@H](N)C(=O)N1CCC(F)(F)C1	IC50	'='	450.0	nM	6.35			UO_0000065	14.02	0.27	4.80	6.52	False	CHEMBL898855	Inhibition of human DPP4 in presence of 50 % human serum	B	BAO_0000357	single protein format	Homo sapiens	None	None	None	None	CHEMBL284	Dipeptidyl peptidase IV	Homo sapiens	SINGLE PROTEIN	CHEMBL1137497	1	Scientific Literature	Bioorg. Med. Chem. Lett.	2007	None
CHEMBL67679		0	844.87	1	1.81	12a	CCCC[S+](CCCC)Cc1ccc2cc1C(=O)NCC(=O)NCC(=O)NCCCC[C@H](N)C(=O)N1CCC[C@H]1C(=O)N2.O=C(O)C(F)(F)F.O=C([O-])C(F)(F)F	IC50	'='	20.0	nM	7.70			UO_0000065	12.46	0.24	5.89	4.73	False	CHEMBL664926	Inhibitory activity against hydrolysis of Gly-Pro-pNa by CD26 (Dipeptidyl peptidase IV) purified from CEM H01 cells	B	BAO_0000219	cell-based format	None	None	None	CCRF-CEM	None	CHEMBL284	Dipeptidyl peptidase IV	Homo sapiens	SINGLE PROTEIN	CHEMBL1131574	1	Scientific Literature	J. Med. Chem.	1998	CHEMBL3307641
CHEMBL22511		0	228.31	0	1.46	21	N[C@H](C(=O)N1CC[C@H](F)C1)C1CCCCC1	IC50	'='	170.0	nM	6.77			UO_0000065	29.65	0.58	5.31	14.61	False	CHEMBL664925	Inhibitory activity against human Dipeptidylpeptidase IV	B	BAO_0000357	single protein format	None	None	None	None	None	CHEMBL284	Dipeptidyl peptidase IV	Homo sapiens	SINGLE PROTEIN	CHEMBL1147603	1	Scientific Literature	Bioorg. Med. Chem. Lett.	2004	None
CHEMBL1085306		0	347.39	0	1.24	12s	CC(C)(CC(=O)Nc1ccccn1)NCC(=O)N1C[C@@H](F)C[C@H]1C#N	IC50	'='	19.0	nM	7.72			UO_0000065	22.23	0.42	6.48	7.87	False	CHEMBL1119677	Inhibition of DPP4	B	BAO_0000357	single protein format	None	None	None	None	None	CHEMBL284	Dipeptidyl peptidase IV	Homo sapiens	SINGLE PROTEIN	CHEMBL1158599	1	Scientific Literature	Bioorg. Med. Chem. Lett.	2010	None
CHEMBL1085305		0	406.46	0	1.86	12r	COc1ccc(NC(=O)CC(C)(C)NCC(=O)N2C[C@@H](F)C[C@H]2C#N)cc1OC	IC50	'='	27.0	nM	7.57			UO_0000065	18.62	0.36	5.71	7.30	False	CHEMBL1119677	Inhibition of DPP4	B	BAO_0000357	single protein format	None	None	None	None	None	CHEMBL284	Dipeptidyl peptidase IV	Homo sapiens	SINGLE PROTEIN	CHEMBL1158599	1	Scientific Literature	Bioorg. Med. Chem. Lett.	2010	None
CHEMBL217198		0	388.47	0	1.92	5	COc1ccc(NC(=O)CC(C)(C)NCC(=O)N2CCC[C@H]2C#N)cc1OC	IC50	'='	116.0	nM	6.94			UO_0000065	17.85	0.34	5.02	6.69	False	CHEMBL1119677	Inhibition of DPP4	B	BAO_0000357	single protein format	None	None	None	None	None	CHEMBL284	Dipeptidyl peptidase IV	Homo sapiens	SINGLE PROTEIN	CHEMBL1158599	1	Scientific Literature	Bioorg. Med. Chem. Lett.	2010	None
CHEMBL237119		0	401.46	0	2.56	1	CN(C)C(=O)[C@@H](c1ccc(-c2ccc(F)cc2)cc1)[C@H](N)C(=O)N1CC[C@H](F)C1	IC50	'='	12.0	nM	7.92	Potential transcription error		UO_0000065					True	CHEMBL898850	Inhibition of human DPP4	B	BAO_0000357	single protein format	Homo sapiens	None	None	None	None	CHEMBL284	Dipeptidyl peptidase IV	Homo sapiens	SINGLE PROTEIN	CHEMBL1137497	1	Scientific Literature	Bioorg. Med. Chem. Lett.	2007	None
CHEMBL237337		0	424.48	0	1.47	3	CN(C)C(=O)[C@@H](c1ccc(-c2ccc3ncnn3c2)cc1)[C@H](N)C(=O)N1CC[C@H](F)C1	IC50	'='	4.0	nM	8.40			UO_0000065	19.78	0.37	6.93	8.67	False	CHEMBL898850	Inhibition of human DPP4	B	BAO_0000357	single protein format	Homo sapiens	None	None	None	None	CHEMBL284	Dipeptidyl peptidase IV	Homo sapiens	SINGLE PROTEIN	CHEMBL1137497	1	Scientific Literature	Bioorg. Med. Chem. Lett.	2007	None
CHEMBL237151		0	351.44	0	3.19	17	C[C@@H](C1CCC(c2cccnc2)CC1)[C@H](N)C(=O)N1CCC(F)(F)C1	IC50	'='	150.0	nM	6.82			UO_0000065	19.42	0.37	3.63	11.52	False	CHEMBL898855	Inhibition of human DPP4 in presence of 50 % human serum	B	BAO_0000357	single protein format	Homo sapiens	None	None	None	None	CHEMBL284	Dipeptidyl peptidase IV	Homo sapiens	SINGLE PROTEIN	CHEMBL1137497	1	Scientific Literature	Bioorg. Med. Chem. Lett.	2007	None
CHEMBL400841		0	430.53	0	1.61	20	CN(C)C(=O)[C@@H]([C@H]1CC[C@H](c2cccc3ncnn32)CC1)[C@H](N)C(=O)N1CC[C@H](F)C1	IC50	'='	2.3	nM	8.64			UO_0000065	20.06	0.38	7.03	8.92	True	CHEMBL898850	Inhibition of human DPP4	B	BAO_0000357	single protein format	Homo sapiens	None	None	None	None	CHEMBL284	Dipeptidyl peptidase IV	Homo sapiens	SINGLE PROTEIN	CHEMBL1137497	1	Scientific Literature	Bioorg. Med. Chem. Lett.	2007	None
CHEMBL237566		0	430.53	0	1.61	19	CN(C)C(=O)[C@@H]([C@H]1CC[C@@H](c2cccc3ncnn32)CC1)[C@H](N)C(=O)N1CC[C@H](F)C1	IC50	'='	310.0	nM	6.51			UO_0000065	15.12	0.29	4.90	6.72	False	CHEMBL898850	Inhibition of human DPP4	B	BAO_0000357	single protein format	Homo sapiens	None	None	None	None	CHEMBL284	Dipeptidyl peptidase IV	Homo sapiens	SINGLE PROTEIN	CHEMBL1137497	1	Scientific Literature	Bioorg. Med. Chem. Lett.	2007	None
CHEMBL238190		0	425.50	0	3.00	26	CN(C)C(=O)[C@@H]([C@H]1CC[C@H](c2ccc(F)cc2)CC1)[C@H](N)C(=O)N1CCC(F)(F)C1	IC50	'='	11.0	nM	7.96			UO_0000065	18.70	0.36	4.96	11.94	False	CHEMBL898850	Inhibition of human DPP4	B	BAO_0000357	single protein format	Homo sapiens	None	None	None	None	CHEMBL284	Dipeptidyl peptidase IV	Homo sapiens	SINGLE PROTEIN	CHEMBL1137497	1	Scientific Literature	Bioorg. Med. Chem. Lett.	2007	None
CHEMBL519773		0	429.87	0	1.89	13a	Cl.N[C@@H](CC(=O)N1CCCN(c2ncccn2)CC1)Cc1cc(F)c(F)cc1F	IC50	'='	597.0	nM	6.22			UO_0000065	15.82	0.30	4.33	8.26	False	CHEMBL1034787	Inhibition of DPP4	B	BAO_0000357	single protein format	None	None	None	None	None	CHEMBL284	Dipeptidyl peptidase IV	Homo sapiens	SINGLE PROTEIN	CHEMBL1141018	1	Scientific Literature	Bioorg. Med. Chem. Lett.	2008	None
CHEMBL400624		0	352.48	0	3.43	22f	COc1cc2c(cc1OC)[C@@H]1CC(N)[C@@H](c3cccc(C)c3)CN1CC2	IC50	'='	13.0	nM	7.89			UO_0000065	22.37	0.41	4.46	16.53	False	CHEMBL893070	Inhibition of human DPP4	B	BAO_0000357	single protein format	Homo sapiens	None	None	None	None	CHEMBL284	Dipeptidyl peptidase IV	Homo sapiens	SINGLE PROTEIN	CHEMBL1147972	1	Scientific Literature	Bioorg. Med. Chem. Lett.	2007	None
CHEMBL558322		0	399.46	0	2.52	1f	CC(C)(C)C(=O)NC[C@@H]1CCCN1C(=O)C[C@H](N)Cc1cc(F)c(F)cc1F	IC50	'='	3.7	nM	8.43			UO_0000065	21.11	0.41	5.91	11.18	False	CHEMBL1060835	Inhibition of DPP4	B	BAO_0000357	single protein format	None	None	None	None	None	CHEMBL284	Dipeptidyl peptidase IV	Homo sapiens	SINGLE PROTEIN	CHEMBL1153064	1	Scientific Literature	Bioorg. Med. Chem. Lett.	2009	None
CHEMBL195173		0	476.42	0	3.63	35	C[C@@H](c1ccc(-c2ccc(F)c(F)c2)cc1)[C@H](N)C(=O)N1CC[C@H](F)C1.O=C(O)C(F)(F)F	IC50	'='	60.0	nM	7.22			UO_0000065	19.93	0.38	3.59	15.59	False	CHEMBL827816	Inhibitory concentration against dipeptidylpeptidase IV was determined	B	BAO_0000357	single protein format	None	None	None	None	None	CHEMBL284	Dipeptidyl peptidase IV	Homo sapiens	SINGLE PROTEIN	CHEMBL1139555	1	Scientific Literature	Bioorg. Med. Chem. Lett.	2005	None
CHEMBL195378		0	508.48	0	2.53	43	C[C@@H](c1ccc(-c2cccc(-c3nn[nH]n3)c2)cc1)[C@H](N)C(=O)N1CC[C@H](F)C1.O=C(O)C(F)(F)F	IC50	'='	6.0	nM	8.22			UO_0000065	20.84	0.39	5.69	8.16	False	CHEMBL827816	Inhibitory concentration against dipeptidylpeptidase IV was determined	B	BAO_0000357	single protein format	None	None	None	None	None	CHEMBL284	Dipeptidyl peptidase IV	Homo sapiens	SINGLE PROTEIN	CHEMBL1139555	1	Scientific Literature	Bioorg. Med. Chem. Lett.	2005	None
CHEMBL501521		0	208.26	0	-0.10	30	N[C@@H](Cc1c[nH]cn1)C(=O)N1CCCC1	IC50	'='	23100.0	nM	4.64			UO_0000065	22.26	0.42	4.74	6.18	False	CHEMBL938686	Inhibition of DPP4	B	BAO_0000357	single protein format	None	None	None	None	None	CHEMBL284	Dipeptidyl peptidase IV	Homo sapiens	SINGLE PROTEIN	CHEMBL1154997	1	Scientific Literature	Bioorg. Med. Chem. Lett.	2008	None
CHEMBL455542		0	200.24	0	-0.20	17	N[C@@H](CCC(=O)O)C(=O)N1CCCC1	IC50	'>'	1000000.0	nM		Outside typical range		UO_0000065					False	CHEMBL938686	Inhibition of DPP4	B	BAO_0000357	single protein format	None	None	None	None	None	CHEMBL284	Dipeptidyl peptidase IV	Homo sapiens	SINGLE PROTEIN	CHEMBL1154997	1	Scientific Literature	Bioorg. Med. Chem. Lett.	2008	None
CHEMBL148127		0	212.34	0	1.76	8.7	CCC(C)C(N)C(=O)N1CCCCCC1	IC50	'='	374000.0	nM		Outside typical range		UO_0000065					False	CHEMBL664534	Inhibitory activity against Dipeptidylpeptidase IV (DPP IV)	B	BAO_0000357	single protein format	None	None	None	None	None	CHEMBL284	Dipeptidyl peptidase IV	Homo sapiens	SINGLE PROTEIN	CHEMBL1144883	1	Scientific Literature	J. Med. Chem.	2003	None
CHEMBL471547		0	250.31	0	1.16	57	CC[C@@H](C)[C@H](N)C(=O)N1C[C@@H](N=[N+]=[N-])C[C@H]1C#N	IC50	'='	290.0	nM	6.54			UO_0000065	26.12	0.50	5.38	5.50	True	CHEMBL938686	Inhibition of DPP4	B	BAO_0000357	single protein format	None	None	None	None	None	CHEMBL284	Dipeptidyl peptidase IV	Homo sapiens	SINGLE PROTEIN	CHEMBL1154997	1	Scientific Literature	Bioorg. Med. Chem. Lett.	2008	None
CHEMBL460887		0	218.73	0	1.20	40	CC[C@H](C)[C@H](N)C(=O)N1CCC(Cl)C1	IC50	'='	94000.0	nM	4.03			UO_0000065	18.41	0.39	2.83	8.69	False	CHEMBL938686	Inhibition of DPP4	B	BAO_0000357	single protein format	None	None	None	None	None	CHEMBL284	Dipeptidyl peptidase IV	Homo sapiens	SINGLE PROTEIN	CHEMBL1154997	1	Scientific Literature	Bioorg. Med. Chem. Lett.	2008	None
CHEMBL359211		0	211.31	0	0.23	8.6	NCCCCC(N)C(=O)N1CC=CCC1	IC50	'>'	500000.0	nM		Outside typical range		UO_0000065					False	CHEMBL664534	Inhibitory activity against Dipeptidylpeptidase IV (DPP IV)	B	BAO_0000357	single protein format	None	None	None	None	None	CHEMBL284	Dipeptidyl peptidase IV	Homo sapiens	SINGLE PROTEIN	CHEMBL1144883	1	Scientific Literature	J. Med. Chem.	2003	None
CHEMBL144226		0	240.31	0	0.35	8.14	[N-]=[N+]=NC1CCN(C(=O)C(N)CCCCN)C1	IC50	'>'	1000000.0	nM		Outside typical range		UO_0000065					False	CHEMBL664534	Inhibitory activity against Dipeptidylpeptidase IV (DPP IV)	B	BAO_0000357	single protein format	None	None	None	None	None	CHEMBL284	Dipeptidyl peptidase IV	Homo sapiens	SINGLE PROTEIN	CHEMBL1144883	1	Scientific Literature	J. Med. Chem.	2003	None
CHEMBL3350924		0	261.37	0	1.80	10d	CCC1([C@H](N)C(=O)N2[C@H](C#N)C[C@@H]3C[C@@H]32)CCCC1	Ki	'='	5.5	nM	8.26			UO_0000065	31.60	0.59	6.46	11.78	False	CHEMBL839953	In vitro inhibition constant against human Dipeptidyl peptidase IV	B	BAO_0000357	single protein format	Homo sapiens	None	None	None	None	CHEMBL284	Dipeptidyl peptidase IV	Homo sapiens	SINGLE PROTEIN	CHEMBL1140346	1	Scientific Literature	J. Med. Chem.	2005	None
CHEMBL292342		0	198.03	None	None	1q	O=C([C@@H]1CCN1)N1CCC[C@H]1B(O)O	IC50	'='	250.0	nM	6.60			UO_0000065	33.34	None	None	None	False	CHEMBL665783	In vitro for inhibition of Dipeptidylpeptidase IV.	B	BAO_0000357	single protein format	None	None	None	None	None	CHEMBL284	Dipeptidyl peptidase IV	Homo sapiens	SINGLE PROTEIN	CHEMBL1129318	1	Scientific Literature	J. Med. Chem.	1996	None
CHEMBL407293		0	238.29	0	-0.92	9	C[C@@H]1N[C@H](C(=O)NCC#N)C[C@@H]1C(=O)N(C)C	IC50	'='	13000.0	nM	4.89			UO_0000065	20.50	0.39	5.81	5.73	False	CHEMBL939125	Inhibition of human DPP4	B	BAO_0000357	single protein format	Homo sapiens	None	None	None	None	CHEMBL284	Dipeptidyl peptidase IV	Homo sapiens	SINGLE PROTEIN	CHEMBL1143890	1	Scientific Literature	Bioorg. Med. Chem.	2008	None
CHEMBL430057		0	292.38	0	0.35	8	C[C@@H]1N[C@H](C(=O)N2CCC[C@H]2C#N)C[C@@H]1CC(=O)N(C)C	IC50	'='	5.6	nM	8.25			UO_0000065	28.22	0.54	7.90	10.80	False	CHEMBL939125	Inhibition of human DPP4	B	BAO_0000357	single protein format	Homo sapiens	None	None	None	None	CHEMBL284	Dipeptidyl peptidase IV	Homo sapiens	SINGLE PROTEIN	CHEMBL1143890	1	Scientific Literature	Bioorg. Med. Chem.	2008	None
CHEMBL260197		0	292.38	0	0.35	4b	CC[C@@H]1N[C@H](C(=O)N2CCC[C@H]2C#N)C[C@@H]1C(=O)N(C)C	IC50	'='	16.0	nM	7.80			UO_0000065	26.66	0.51	7.45	10.20	False	CHEMBL939125	Inhibition of human DPP4	B	BAO_0000357	single protein format	Homo sapiens	None	None	None	None	CHEMBL284	Dipeptidyl peptidase IV	Homo sapiens	SINGLE PROTEIN	CHEMBL1143890	1	Scientific Literature	Bioorg. Med. Chem.	2008	None
CHEMBL94278		0	221.30	0	1.02	1	N#C[C@@H]1CCCN1C(=O)[C@@H](N)C1CCCC1	Ki	'='	1.1	nM	8.96			UO_0000065	40.48	0.76	7.94	12.78	False	CHEMBL664933	Inhibition of human Dipeptidyl peptidase IV	B	BAO_0000357	single protein format	Homo sapiens	None	None	None	None	CHEMBL284	Dipeptidyl peptidase IV	Homo sapiens	SINGLE PROTEIN	CHEMBL1128930	1	Scientific Literature	Bioorg. Med. Chem. Lett.	1996	None
CHEMBL1422	SITAGLIPTIN	4	407.32	0	2.02	1, MK-0431	N[C@@H](CC(=O)N1CCn2c(nnc2C(F)(F)F)C1)Cc1cc(F)c(F)cc1F	IC50	'='	19.4	nM	7.71			UO_0000065	18.93	0.38	5.69	10.01	False	CHEMBL1686148	Inhibition of human DPP4 assessed as hydrolytic reaction of Ala-Pro-AMC	B	BAO_0000357	single protein format	Homo sapiens	None	None	None	None	CHEMBL284	Dipeptidyl peptidase IV	Homo sapiens	SINGLE PROTEIN	CHEMBL1681757	1	Scientific Literature	Bioorg. Med. Chem. Lett.	2011	None
CHEMBL1683100		0	338.44	0	3.51	24b	CC(C)C(=O)N(C)[C@H]1CC[C@H]([C@H](N)Cc2cc(F)ccc2F)CC1	IC50	'='	130.0	nM	6.89			UO_0000065	20.35	0.39	3.38	14.86	False	CHEMBL1687449	Inhibition of DPP4	B	BAO_0000357	single protein format	None	None	None	None	None	CHEMBL284	Dipeptidyl peptidase IV	Homo sapiens	SINGLE PROTEIN	CHEMBL1681733	1	Scientific Literature	Bioorg. Med. Chem. Lett.	2011	None
CHEMBL1160335		0	644.60	1	-0.85	15a	CC(=O)OCc1ccc2cc1C(=O)NCC(=O)NCC(=O)NCCCC[C@H](N)C(=O)N1CCC[C@H]1C(=O)N2.O=C(O)C(F)(F)F	IC50	'='	1500.0	nM	5.82			UO_0000065	10.98	0.21	6.67	3.08	False	CHEMBL664926	Inhibitory activity against hydrolysis of Gly-Pro-pNa by CD26 (Dipeptidyl peptidase IV) purified from CEM H01 cells	B	BAO_0000219	cell-based format	None	None	None	CCRF-CEM	None	CHEMBL284	Dipeptidyl peptidase IV	Homo sapiens	SINGLE PROTEIN	CHEMBL1131574	1	Scientific Literature	J. Med. Chem.	1998	CHEMBL3307641
CHEMBL305759		0	564.64	1	0.67	16a	N[C@H]1CCCCNC(=O)CNC(=O)CNC(=O)c2cc(ccc2COc2ccccc2)NC(=O)[C@@H]2CCCN2C1=O	IC50	'='	25000.0	nM	4.60			UO_0000065	8.15	0.15	3.93	2.68	False	CHEMBL664927	Inhibitory activity against hydrolysis of Gly-Pro-pNa by Dipeptidyl peptidase IV purified from CD26-negative C8166 cells	B	BAO_0000219	cell-based format	None	None	None	C8166	None	CHEMBL284	Dipeptidyl peptidase IV	Homo sapiens	SINGLE PROTEIN	CHEMBL1131574	1	Scientific Literature	J. Med. Chem.	1998	CHEMBL3307638
CHEMBL2261078		0	348.40	0	-0.76	EMDB-2, Tyr-Pro-Ala-NH2	C[C@H](NC(=O)[C@@H]1CCCN1C(=O)[C@@H](N)Cc1ccc(O)cc1)C(N)=O	Inhibition	'='	26.7	%				UO_0000187					False	CHEMBL3053589	Inhibition of DPP-4 (unknown origin) assessed as inhibition of endomorphin-1 degradation after 30 min	B	BAO_0000357	single protein format	Homo sapiens	None	None	None	None	CHEMBL284	Dipeptidyl peptidase IV	Homo sapiens	SINGLE PROTEIN	CHEMBL3046736	1	Scientific Literature	Med Chem Res	2012	None
CHEMBL307636		0	235.33	0	1.41	2	N#C[C@@H]1CCCN1C(=O)[C@@H](N)C1CCCCC1	IC50	'='	12.0	nM	7.92			UO_0000065	33.66	0.64	6.51	11.30	False	CHEMBL859540	Inhibitory activity against DPP4	B	BAO_0000357	single protein format	Homo sapiens	None	None	None	None	CHEMBL284	Dipeptidyl peptidase IV	Homo sapiens	SINGLE PROTEIN	CHEMBL1148575	1	Scientific Literature	J. Med. Chem.	2006	None
CHEMBL425756		0	404.46	0	2.12	21c	CC(C)(CC(=O)N1CCc2cc(F)cc(F)c2C1)NCC(=O)N1CCC[C@H]1C#N	IC50	'='	22.0	nM	7.66			UO_0000065	18.93	0.36	5.54	10.02	False	CHEMBL859540	Inhibitory activity against DPP4	B	BAO_0000357	single protein format	Homo sapiens	None	None	None	None	CHEMBL284	Dipeptidyl peptidase IV	Homo sapiens	SINGLE PROTEIN	CHEMBL1148575	1	Scientific Literature	J. Med. Chem.	2006	None
CHEMBL201424		0	368.48	0	1.84	21a	CC(C)(CC(=O)N1CCc2ccccc2C1)NCC(=O)N1CCC[C@H]1C#N	IC50	'='	49.0	nM	7.31			UO_0000065	19.84	0.37	5.47	9.56	False	CHEMBL859540	Inhibitory activity against DPP4	B	BAO_0000357	single protein format	Homo sapiens	None	None	None	None	CHEMBL284	Dipeptidyl peptidase IV	Homo sapiens	SINGLE PROTEIN	CHEMBL1148575	1	Scientific Literature	J. Med. Chem.	2006	None
CHEMBL146877		0	210.28	0	-0.43	12.2	N#C[C@@H]1CCCCN1C(=O)C(N)CCN	IC50	'='	151000.0	nM		Outside typical range		UO_0000065					False	CHEMBL664534	Inhibitory activity against Dipeptidylpeptidase IV (DPP IV)	B	BAO_0000357	single protein format	None	None	None	None	None	CHEMBL284	Dipeptidyl peptidase IV	Homo sapiens	SINGLE PROTEIN	CHEMBL1144883	1	Scientific Literature	J. Med. Chem.	2003	None
CHEMBL375745		0	568.52	0	2.06	3	CS(=O)(=O)c1ccc(-c2noc([C@@H](CC3CC3)[C@H](N)C(=O)N3CC[C@H](F)C3)n2)c(F)c1.O=C(O)C(F)(F)F	IC50	'='	19.0	nM	7.72			UO_0000065	16.99	0.34	5.66	6.47	False	CHEMBL933456	Inhibition of human recombinant DPP4 expressed in insect cell	B	BAO_0000019	assay format	Homo sapiens	None	None	None	None	CHEMBL284	Dipeptidyl peptidase IV	Homo sapiens	SINGLE PROTEIN	CHEMBL1143883	1	Scientific Literature	Bioorg. Med. Chem. Lett.	2008	None
CHEMBL474025		0	482.50	0	1.83	13d	CC(C)(CC(=O)N1CCc2ccccc2C1)[C@H](N)C(=O)N1CCC[C@H]1C#N.O=C(O)C(F)(F)F	IC50	'='	16.0	nM	7.80			UO_0000065	21.16	0.39	5.97	8.62	False	CHEMBL1030770	Inhibition of DPP4	B	BAO_0000357	single protein format	None	None	None	None	None	CHEMBL284	Dipeptidyl peptidase IV	Homo sapiens	SINGLE PROTEIN	CHEMBL1153357	1	Scientific Literature	Bioorg. Med. Chem. Lett.	2009	None
CHEMBL494146		0	454.45	0	1.19	4b	N#C[C@@H]1CCCN1C(=O)[C@@H](N)CCC(=O)N1CCc2ccccc2C1.O=C(O)C(F)(F)F	IC50	'='	5.0	nM	8.30			UO_0000065	24.38	0.45	7.11	9.18	False	CHEMBL1030770	Inhibition of DPP4	B	BAO_0000357	single protein format	None	None	None	None	None	CHEMBL284	Dipeptidyl peptidase IV	Homo sapiens	SINGLE PROTEIN	CHEMBL1153357	1	Scientific Literature	Bioorg. Med. Chem. Lett.	2009	None
CHEMBL503274		0	184.28	0	0.98	1.7	CC[C@H](C)[C@H](N)C(=O)N1CCCC1	Selectivity index	'='	0.04										False	CHEMBL665780	Selectivity index of compound was determined as value for DPP IV divided by value for DPP II	B	BAO_0000357	single protein format	None	None	None	None	None	CHEMBL284	Dipeptidyl peptidase IV	Homo sapiens	SINGLE PROTEIN	CHEMBL1144883	1	Scientific Literature	J. Med. Chem.	2003	None
CHEMBL494339		0	555.55	0	2.46	4d	N#C[C@@H]1CCCN1C(=O)[C@@H](N)CCC(=O)N1CCc2nc(-c3ccc(F)cc3)sc2C1.O=C(O)C(F)(F)F	IC50	'='	40.0	nM	7.40			UO_0000065	16.76	0.33	4.94	7.16	False	CHEMBL1030770	Inhibition of DPP4	B	BAO_0000357	single protein format	None	None	None	None	None	CHEMBL284	Dipeptidyl peptidase IV	Homo sapiens	SINGLE PROTEIN	CHEMBL1153357	1	Scientific Literature	Bioorg. Med. Chem. Lett.	2009	None
CHEMBL474049		0	392.38	0	0.23	4j	N#C[C@@H]1CCCN1C(=O)[C@@H](N)CCC(=O)N1CCCC1.O=C(O)C(F)(F)F	IC50	'='	7.0	nM	8.15			UO_0000065	29.30	0.56	7.92	9.02	False	CHEMBL1030770	Inhibition of DPP4	B	BAO_0000357	single protein format	None	None	None	None	None	CHEMBL284	Dipeptidyl peptidase IV	Homo sapiens	SINGLE PROTEIN	CHEMBL1153357	1	Scientific Literature	Bioorg. Med. Chem. Lett.	2009	None
CHEMBL474211		0	410.42	0	0.14	4k	N#C[C@@H]1CCCN1C(=O)[C@@H](N)CCC(=O)N1CCSC1.O=C(O)C(F)(F)F	IC50	'='	10.0	nM	8.00			UO_0000065	26.99	0.55	7.86	8.85	False	CHEMBL1030770	Inhibition of DPP4	B	BAO_0000357	single protein format	None	None	None	None	None	CHEMBL284	Dipeptidyl peptidase IV	Homo sapiens	SINGLE PROTEIN	CHEMBL1153357	1	Scientific Literature	Bioorg. Med. Chem. Lett.	2009	None
CHEMBL475465		0	436.43	0	0.25	4m	COC[C@@H]1CCCN1C(=O)CC[C@H](N)C(=O)N1CCC[C@H]1C#N.O=C(O)C(F)(F)F	IC50	'='	7.0	nM	8.15			UO_0000065	25.29	0.48	7.90	8.18	False	CHEMBL1030770	Inhibition of DPP4	B	BAO_0000357	single protein format	None	None	None	None	None	CHEMBL284	Dipeptidyl peptidase IV	Homo sapiens	SINGLE PROTEIN	CHEMBL1153357	1	Scientific Literature	Bioorg. Med. Chem. Lett.	2009	None
CHEMBL474800		0	406.41	0	0.62	4n	N#C[C@@H]1CCCN1C(=O)[C@@H](N)CCC(=O)N1CCCCC1.O=C(O)C(F)(F)F	IC50	'='	15.0	nM	7.82			UO_0000065	26.76	0.51	7.20	8.65	False	CHEMBL1030770	Inhibition of DPP4	B	BAO_0000357	single protein format	None	None	None	None	None	CHEMBL284	Dipeptidyl peptidase IV	Homo sapiens	SINGLE PROTEIN	CHEMBL1153357	1	Scientific Literature	Bioorg. Med. Chem. Lett.	2009	None
CHEMBL474982		0	484.48	0	0.35	4r	N#C[C@@H]1CCCN1C(=O)[C@@H](N)CCC(=O)N1CCN(c2ccncc2)CC1.O=C(O)C(F)(F)F	IC50	'='	19.0	nM	7.72			UO_0000065	20.84	0.39	7.37	7.25	False	CHEMBL1030770	Inhibition of DPP4	B	BAO_0000357	single protein format	None	None	None	None	None	CHEMBL284	Dipeptidyl peptidase IV	Homo sapiens	SINGLE PROTEIN	CHEMBL1153357	1	Scientific Literature	Bioorg. Med. Chem. Lett.	2009	None
CHEMBL535180		0	441.88	0	3.04	KR64300	Cl.N[C@@H](CC(=O)N1CCCCN1C(=O)c1ccccc1)Cc1cc(F)c(F)cc1F	IC50	'='	501.19	nM	6.30			UO_0000065	15.54	0.30	3.26	9.45	False	CHEMBL886389	Inhibition of DPP4	B	BAO_0000357	single protein format	None	None	None	None	None	CHEMBL284	Dipeptidyl peptidase IV	Homo sapiens	SINGLE PROTEIN	CHEMBL1139956	1	Scientific Literature	Bioorg. Med. Chem. Lett.	2007	None
CHEMBL328694		0	199.30	0	0.07	17	NCCCCC(N)C(=O)N1CCCC1	IC50	'='	39000.0	nM	4.41			UO_0000065	22.12	0.43	4.34	6.09	True	CHEMBL666573	In vitro inhibition of human Dipeptidylpeptidase IV.	B	BAO_0000357	single protein format	None	None	None	None	None	CHEMBL284	Dipeptidyl peptidase IV	Homo sapiens	SINGLE PROTEIN	CHEMBL1135386	1	Scientific Literature	Bioorg. Med. Chem. Lett.	2002	None
CHEMBL1275854		0	622.60	1	2.53	17g	COc1cc(CN2CC3CN(C(=O)C[C@H](N)Cc4cc(F)c(F)cc4F)CCN3C2=O)cc(OC)c1.O=C(O)/C=C/C(=O)O	Inhibition	'='	98.9	%				UO_0000187					False	CHEMBL1285190	Inhibition of human seminal fluid DPP4 at 10 uM	B	BAO_0000357	single protein format	Homo sapiens	None	None	None	None	CHEMBL284	Dipeptidyl peptidase IV	Homo sapiens	SINGLE PROTEIN	CHEMBL1275279	1	Scientific Literature	Eur. J. Med. Chem.	2010	None
CHEMBL402466		0	308.38	0	-0.42	18	CCN(CC#N)C(=O)[C@@H]1C[C@H](C(=O)N2CCOCC2)[C@H](C)N1	IC50	'='	24.0	nM	7.62			UO_0000065	24.71	0.47	8.04	8.89	False	CHEMBL939125	Inhibition of human DPP4	B	BAO_0000357	single protein format	Homo sapiens	None	None	None	None	CHEMBL284	Dipeptidyl peptidase IV	Homo sapiens	SINGLE PROTEIN	CHEMBL1143890	1	Scientific Literature	Bioorg. Med. Chem.	2008	None
CHEMBL1209852		0	307.18	0	3.47	44	Cc1nc2nccn2c(-c2ccc(Cl)cc2Cl)c1CN	Ki	'='	12.0	nM	7.92			UO_0000065	25.79	0.54	4.45	14.09	False	CHEMBL1211741	Inhibition of human DPP4	B	BAO_0000357	single protein format	Homo sapiens	None	None	None	None	CHEMBL284	Dipeptidyl peptidase IV	Homo sapiens	SINGLE PROTEIN	CHEMBL1208739	1	Scientific Literature	Bioorg. Med. Chem. Lett.	2010	None
CHEMBL1208901		0	413.31	1	5.15	52	COc1ccccc1-c1cn2c(-c3ccc(Cl)cc3Cl)c(CN)c(C)nc2n1	Ki	'='	13.0	nM	7.89			UO_0000065	19.08	0.38	2.74	12.05	False	CHEMBL1211741	Inhibition of human DPP4	B	BAO_0000357	single protein format	Homo sapiens	None	None	None	None	CHEMBL284	Dipeptidyl peptidase IV	Homo sapiens	SINGLE PROTEIN	CHEMBL1208739	1	Scientific Literature	Bioorg. Med. Chem. Lett.	2010	None
CHEMBL313952		0	323.39	0	4.44	13	CC(C)c1cccc(C(C)C)c1N1C(=O)c2ccc(O)cc2C1=O	IC50	'='	21.3	ug.mL-1				UO_0000274					True	CHEMBL664528	Inhibitory activity against dipeptidyl peptidase IV (DPP- IV)	B	BAO_0000357	single protein format	None	None	None	None	None	CHEMBL284	Dipeptidyl peptidase IV	Homo sapiens	SINGLE PROTEIN	CHEMBL1131596	1	Scientific Literature	J. Med. Chem.	1998	None
CHEMBL286852		0	390.44	0	2.33	46	N[C@@H](Cc1c[nH]c2ccccc12)C(=O)N[C@@H](Cc1c[nH]c2ccccc12)C(=O)O	Inhibition	'='	2.0	%				UO_0000187					False	CHEMBL857575	Percent inhibition of Dipeptidyl peptidase IV (DPP IV) at a concentration of 10 uM	B	BAO_0000357	single protein format	None	None	None	None	None	CHEMBL284	Dipeptidyl peptidase IV	Homo sapiens	SINGLE PROTEIN	CHEMBL1131542	1	Scientific Literature	Bioorg. Med. Chem. Lett.	1998	None
CHEMBL249407		0	382.49	0	1.48	34	N#C[C@@H]1CCCN1C(=O)[C@@H]1CN(Cc2ccc(-c3csnn3)cc2)C[C@@H]1N	IC50	'='	10.0	nM	8.00			UO_0000065	20.92	0.40	6.52	8.07	False	CHEMBL943037	Inhibition of human DPP4	B	BAO_0000357	single protein format	Homo sapiens	None	None	None	None	CHEMBL284	Dipeptidyl peptidase IV	Homo sapiens	SINGLE PROTEIN	CHEMBL1140588	1	Scientific Literature	Bioorg. Med. Chem. Lett.	2007	None
CHEMBL1209680		0	417.73	1	5.79	24	Cc1nc2cc(-c3cccc(Cl)c3)nn2c(-c2ccc(Cl)cc2Cl)c1CN	Ki	'='	163.0	nM	6.79			UO_0000065	16.25	0.34	1.00	12.08	False	CHEMBL1211741	Inhibition of human DPP4	B	BAO_0000357	single protein format	Homo sapiens	None	None	None	None	CHEMBL284	Dipeptidyl peptidase IV	Homo sapiens	SINGLE PROTEIN	CHEMBL1208739	1	Scientific Literature	Bioorg. Med. Chem. Lett.	2010	None
CHEMBL1208843		0	397.31	1	5.45	49	Cc1ccc(-c2cn3c(-c4ccc(Cl)cc4Cl)c(CN)c(C)nc3n2)cc1	Ki	'='	22.0	nM	7.66			UO_0000065	19.27	0.39	2.21	13.62	False	CHEMBL1211741	Inhibition of human DPP4	B	BAO_0000357	single protein format	Homo sapiens	None	None	None	None	CHEMBL284	Dipeptidyl peptidase IV	Homo sapiens	SINGLE PROTEIN	CHEMBL1208739	1	Scientific Literature	Bioorg. Med. Chem. Lett.	2010	None
CHEMBL469522		0	475.61	0	3.22	12r	Cc1ccc2nc(C3(NC(=O)C[C@H](N)Cc4ccccc4F)CCS(=O)(=O)CC3)sc2c1	IC50	'='	70.0	nM	7.16			UO_0000065	15.04	0.31	3.93	7.00	False	CHEMBL1002063	Inhibition of human Caco-2 cells-derived DPP4	B	BAO_0000219	cell-based format	Homo sapiens	None	None	Caco-2	None	CHEMBL284	Dipeptidyl peptidase IV	Homo sapiens	SINGLE PROTEIN	CHEMBL1152235	1	Scientific Literature	Bioorg. Med. Chem. Lett.	2008	CHEMBL3307519
CHEMBL462839		0	430.52	0	2.28	24f	CCOc1cccc([C@H]2C[C@@H]2NC(=O)CC(C)(C)NCC(=O)N2C[C@@H](F)C[C@H]2C#N)c1	IC50	'='	17.0	nM	7.77			UO_0000065	18.05	0.34	5.49	8.23	False	CHEMBL1011679	Inhibition of human DPP4	B	BAO_0000357	single protein format	Homo sapiens	None	None	None	None	CHEMBL284	Dipeptidyl peptidase IV	Homo sapiens	SINGLE PROTEIN	CHEMBL1152812	1	Scientific Literature	Bioorg. Med. Chem.	2009	None
CHEMBL1275854		0	622.60	1	2.53	17g	COc1cc(CN2CC3CN(C(=O)C[C@H](N)Cc4cc(F)c(F)cc4F)CCN3C2=O)cc(OC)c1.O=C(O)/C=C/C(=O)O	IC50	'='	114.0	nM	6.94			UO_0000065	13.71	0.26	4.41	7.86	False	CHEMBL1285191	Inhibition of human seminal fluid DPP4	B	BAO_0000357	single protein format	Homo sapiens	None	None	None	None	CHEMBL284	Dipeptidyl peptidase IV	Homo sapiens	SINGLE PROTEIN	CHEMBL1275279	1	Scientific Literature	Eur. J. Med. Chem.	2010	None
CHEMBL472096		0	243.28	0	-0.19	7c	CC(C)(CO)NCC(=O)N1C[C@@H](F)C[C@H]1C#N	IC50	'='	4.6	nM	8.34			UO_0000065	34.27	0.67	8.53	10.92	False	CHEMBL1021164	Inhibition of DPP4	B	BAO_0000357	single protein format	None	None	None	None	None	CHEMBL284	Dipeptidyl peptidase IV	Homo sapiens	SINGLE PROTEIN	CHEMBL1152762	1	Scientific Literature	Bioorg. Med. Chem.	2009	None
CHEMBL515378		0	356.47	0	2.12	4c	CC(C)(C)C(NC(=O)C[C@@H](N)C(=O)N1CCC[C@H]1C#N)c1ccccc1	IC50	'='	251.0	nM	6.60			UO_0000065	18.52	0.35	4.48	6.65	False	CHEMBL1021164	Inhibition of DPP4	B	BAO_0000357	single protein format	None	None	None	None	None	CHEMBL284	Dipeptidyl peptidase IV	Homo sapiens	SINGLE PROTEIN	CHEMBL1152762	1	Scientific Literature	Bioorg. Med. Chem.	2009	None
CHEMBL458744		0	355.83	0	1.87	6	N#Cc1ccc(N[C@@H]2CN[C@H](C(=O)N3[C@@H](C#N)C[C@H]4C[C@H]43)C2)cc1Cl	Ki	'='	3.6	nM	8.44			UO_0000065	23.73	0.46	6.57	9.18	False	CHEMBL1021164	Inhibition of DPP4	B	BAO_0000357	single protein format	None	None	None	None	None	CHEMBL284	Dipeptidyl peptidase IV	Homo sapiens	SINGLE PROTEIN	CHEMBL1152762	1	Scientific Literature	Bioorg. Med. Chem.	2009	None
CHEMBL416787		0	310.79	0	3.50	1b	NCc1c(N)nc(-c2ccccc2)nc1-c1cccc(Cl)c1	IC50	'='	31000.0	nM	4.51			UO_0000065					False	CHEMBL664533	Inhibitory activity against Dipeptidylpeptidase IV mediated cleavage of Ala-Pro-7-amido-4-tri-fluoromethylcoumarin in a fluorogenic assay	F	BAO_0000019	assay format	None	None	None	None	None	CHEMBL284	Dipeptidyl peptidase IV	Homo sapiens	SINGLE PROTEIN	CHEMBL1147631	1	Scientific Literature	Bioorg. Med. Chem. Lett.	2004	None
CHEMBL518831		0	416.50	0	1.89	24e	COc1cccc([C@H]2C[C@@H]2NC(=O)CC(C)(C)NCC(=O)N2C[C@@H](F)C[C@H]2C#N)c1	IC50	'='	26.0	nM	7.58			UO_0000065	18.21	0.35	5.70	8.03	False	CHEMBL1011679	Inhibition of human DPP4	B	BAO_0000357	single protein format	Homo sapiens	None	None	None	None	CHEMBL284	Dipeptidyl peptidase IV	Homo sapiens	SINGLE PROTEIN	CHEMBL1152812	1	Scientific Literature	Bioorg. Med. Chem.	2009	None
CHEMBL93507		0	198.31	0	1.37	8.3	CCC(C)C(N)C(=O)N1CCCCC1	IC50	'='	67000.0	nM	4.17			UO_0000065	21.05	0.41	2.80	9.01	False	CHEMBL664534	Inhibitory activity against Dipeptidylpeptidase IV (DPP IV)	B	BAO_0000357	single protein format	None	None	None	None	None	CHEMBL284	Dipeptidyl peptidase IV	Homo sapiens	SINGLE PROTEIN	CHEMBL1144883	1	Scientific Literature	J. Med. Chem.	2003	None
CHEMBL227670		0	389.46	0	2.25	1i	COc1ccc2nc(N3CCC[C@@H](N)C3)n(Cc3ccccc3C#N)c(=O)c2c1	IC50	'='	8.0	nM	8.10			UO_0000065	20.79	0.38	5.85	8.33	False	CHEMBL916662	Inhibition of human DPP4	B	BAO_0000357	single protein format	Homo sapiens	None	None	None	None	CHEMBL284	Dipeptidyl peptidase IV	Homo sapiens	SINGLE PROTEIN	CHEMBL1139865	1	Scientific Literature	J. Med. Chem.	2007	None
CHEMBL363175		0	512.50	0	3.53	30	CCOC(=O)c1ccc(-c2ccc([C@H](C)[C@H](N)C(=O)N3CC[C@H](F)C3)cc2)cc1.O=C(O)C(F)(F)F	IC50	'='	440.0	nM	6.36			UO_0000065	15.95	0.30	2.83	8.75	False	CHEMBL827816	Inhibitory concentration against dipeptidylpeptidase IV was determined	B	BAO_0000357	single protein format	None	None	None	None	None	CHEMBL284	Dipeptidyl peptidase IV	Homo sapiens	SINGLE PROTEIN	CHEMBL1139555	1	Scientific Literature	Bioorg. Med. Chem. Lett.	2005	None
CHEMBL479370		0	339.32	0	1.00	48	N[C@@H](CC(=O)N1CCn2cnnc2C1)Cc1cc(F)c(F)cc1F	IC50	'='	68.0	nM	7.17			UO_0000065	21.12	0.41	6.17	9.30	False	CHEMBL981107	Inhibition of DPP4	B	BAO_0000357	single protein format	None	None	None	None	None	CHEMBL284	Dipeptidyl peptidase IV	Homo sapiens	SINGLE PROTEIN	CHEMBL1155778	1	Scientific Literature	J. Med. Chem.	2008	None
CHEMBL1164416		0	315.42	0	4.73	3l	Cc1ccc(C2=CC(c3ccccc3)C3=C(CCCC3=O)N2)cc1	Inhibition	'='	18.8	%				UO_0000187					False	CHEMBL1169054	Inhibition of DPP4 at 100 uM after 15 mins by spectrofluorimeter	B	BAO_0000357	single protein format	None	None	None	None	None	CHEMBL284	Dipeptidyl peptidase IV	Homo sapiens	SINGLE PROTEIN	CHEMBL1165941	1	Scientific Literature	Bioorg. Med. Chem.	2010	None
CHEMBL1164013		0	378.85	0	3.74	3q	CCOC(=O)C1(O)CC(c2ccc(Cl)cc2)C2=C(CC(C)(C)CC2=O)O1	Inhibition						Not Active						False	CHEMBL1169054	Inhibition of DPP4 at 100 uM after 15 mins by spectrofluorimeter	B	BAO_0000357	single protein format	None	None	None	None	None	CHEMBL284	Dipeptidyl peptidase IV	Homo sapiens	SINGLE PROTEIN	CHEMBL1165941	1	Scientific Literature	Bioorg. Med. Chem.	2010	None
CHEMBL340965		0	424.38	0	4.30	14	C[C@H](N)C(=O)N1CCCCC1P(=O)(Oc1ccc(F)cc1)Oc1ccc(F)cc1	K obs / 1	'='	12.0	M-1 s-1									False	CHEMBL666471	The second order inhibition rate constant was measured against human placenta dipeptidylpeptidase 4	B	BAO_0000019	assay format	None	None	None	None	None	CHEMBL284	Dipeptidyl peptidase IV	Homo sapiens	SINGLE PROTEIN	CHEMBL1127410	1	Scientific Literature	J. Med. Chem.	1994	None
CHEMBL303131		0	252.08	None	None	1r	N[C@@H](Cc1c[nH]cn1)C(=O)N1CCC[C@H]1B(O)O	IC50	'='	17000.0	nM	4.77			UO_0000065	18.92	None	None	None	False	CHEMBL665783	In vitro for inhibition of Dipeptidylpeptidase IV.	B	BAO_0000357	single protein format	None	None	None	None	None	CHEMBL284	Dipeptidyl peptidase IV	Homo sapiens	SINGLE PROTEIN	CHEMBL1129318	1	Scientific Literature	J. Med. Chem.	1996	None
CHEMBL278729		0	476.42	0	3.63	34	C[C@@H](c1ccc(-c2cc(F)ccc2F)cc1)[C@H](N)C(=O)N1CC[C@H](F)C1.O=C(O)C(F)(F)F	IC50	'='	150.0	nM	6.82			UO_0000065	18.83	0.36	3.19	14.73	False	CHEMBL827816	Inhibitory concentration against dipeptidylpeptidase IV was determined	B	BAO_0000357	single protein format	None	None	None	None	None	CHEMBL284	Dipeptidyl peptidase IV	Homo sapiens	SINGLE PROTEIN	CHEMBL1139555	1	Scientific Literature	Bioorg. Med. Chem. Lett.	2005	None
CHEMBL193202		0	412.53	0	2.40	8g	COc1ccc2c(c1)CCN(C(=O)C[C@H](N)C(=O)N1CCC[C@H]1C#N)C2C(C)(C)C	IC50	'='	72.0	nM	7.14			UO_0000065	17.31	0.33	4.74	7.17	False	CHEMBL829475	Inhibitory concentration against Dipeptidylpeptidase IV [DPP-IV]	B	BAO_0000357	single protein format	None	None	None	None	None	CHEMBL284	Dipeptidyl peptidase IV	Homo sapiens	SINGLE PROTEIN	CHEMBL1140240	1	Scientific Literature	Bioorg. Med. Chem. Lett.	2005	None
CHEMBL1688412		0	320.18	0	3.60	11f	CNC(=O)c1cc(-c2ccc(Cl)cc2Cl)c(C#N)c(C)n1	IC50	'>'	50000.0	nM				UO_0000065					False	CHEMBL1696535	Inhibition of human recombinant DPP4 assessed as Gly-Pro-pNA chromogenic substrate cleavage for 16 mins preincubated with compound for 10 mins before addition of chromogenic substrate	B	BAO_0000357	single protein format	Homo sapiens	None	None	None	None	CHEMBL284	Dipeptidyl peptidase IV	Homo sapiens	SINGLE PROTEIN	CHEMBL1687705	1	Scientific Literature	ACS Med. Chem. Lett.	2010	None
CHEMBL1688422		0	347.37	0	2.27	4c-4	Cc1nc(C(=O)N2CCOCC2)cc(-c2ccc(F)cc2F)c1CN	IC50	'<'	50000.0	nM				UO_0000065					False	CHEMBL1696535	Inhibition of human recombinant DPP4 assessed as Gly-Pro-pNA chromogenic substrate cleavage for 16 mins preincubated with compound for 10 mins before addition of chromogenic substrate	B	BAO_0000357	single protein format	Homo sapiens	None	None	None	None	CHEMBL284	Dipeptidyl peptidase IV	Homo sapiens	SINGLE PROTEIN	CHEMBL1687705	1	Scientific Literature	ACS Med. Chem. Lett.	2010	None
CHEMBL8916		0	251.28	0	3.10	1	Cc1cccc(C)c1N1C(=O)c2ccccc2C1=O	IC50	'>'	100.0	ug.mL-1		Outside typical range		UO_0000274					False	CHEMBL666618	Inhibitory activity against Dipeptidylpeptidase IV (DPP IV) in human acute lymphoblastic leukemia MOLT-4 cell line	B	BAO_0000219	cell-based format	None	None	None	MOLT-4	None	CHEMBL284	Dipeptidyl peptidase IV	Homo sapiens	SINGLE PROTEIN	CHEMBL1131945	1	Scientific Literature	Bioorg. Med. Chem. Lett.	1999	CHEMBL3307557
CHEMBL214630		0	399.97	0	3.77	6	N[C@@H](C[C@H](Cc1ccccc1)NCc1ccc(Cl)cc1)C(=O)N1CCCCC1	IC50	'>'	125000.0	nM		Outside typical range		UO_0000065					False	CHEMBL856332	Inhibition of DPP4	B	BAO_0000357	single protein format	Homo sapiens	None	None	None	None	CHEMBL284	Dipeptidyl peptidase IV	Homo sapiens	SINGLE PROTEIN	CHEMBL1149358	1	Scientific Literature	Bioorg. Med. Chem. Lett.	2006	None
CHEMBL98869		0	309.84	0	2.16	UAMC-00039	N[C@@H](CCNCc1ccc(Cl)cc1)C(=O)N1CCCCC1	IC50	'='	196000.0	nM		Outside typical range		UO_0000065					False	CHEMBL856332	Inhibition of DPP4	B	BAO_0000357	single protein format	Homo sapiens	None	None	None	None	CHEMBL284	Dipeptidyl peptidase IV	Homo sapiens	SINGLE PROTEIN	CHEMBL1149358	1	Scientific Literature	Bioorg. Med. Chem. Lett.	2006	None
CHEMBL319583		0	323.87	0	2.42	7.24	CN[C@@H](CCNCc1ccc(Cl)cc1)C(=O)N1CCCCC1	IC50	'>'	500000.0	nM		Outside typical range		UO_0000065					False	CHEMBL666619	Inhibition of human Dipeptidylpeptidase IV (DPP IV)	B	BAO_0000357	single protein format	None	None	None	None	None	CHEMBL284	Dipeptidyl peptidase IV	Homo sapiens	SINGLE PROTEIN	CHEMBL1148463	1	Scientific Literature	J. Med. Chem.	2004	None
CHEMBL232315		0	236.27	0	-1.04	14	N#C[C@@H]1CCCN1C(=O)[C@@H]1C[C@H](C(N)=O)CN1	IC50	'='	7.7	nM	8.11			UO_0000065	34.34	0.65	9.15	8.18	False	CHEMBL892415	Inhibition of human DPP4	B	BAO_0000357	single protein format	Homo sapiens	None	None	None	None	CHEMBL284	Dipeptidyl peptidase IV	Homo sapiens	SINGLE PROTEIN	CHEMBL1147187	1	Scientific Literature	Bioorg. Med. Chem.	2007	None
CHEMBL475573		0	406.44	0	0.94	11	O=C([C@@H]1C[C@H](N2CCN(c3nc4ccncc4o3)CC2)CN1)N1CCC(F)(F)C1	IC50	'='	7.4	nM	8.13			UO_0000065	20.00	0.38	7.19	10.46	False	CHEMBL1022016	Inhibition of human recombinant DPP4	B	BAO_0000357	single protein format	Homo sapiens	None	None	None	None	CHEMBL284	Dipeptidyl peptidase IV	Homo sapiens	SINGLE PROTEIN	CHEMBL1138584	1	Scientific Literature	Bioorg. Med. Chem. Lett.	2009	None
CHEMBL474410		0	433.43	0	1.82	14	O=C([C@@H]1C[C@H](N2CCN(c3ccc(C(F)(F)F)cn3)CC2)CN1)N1CCC(F)(F)C1	IC50	'='	5.2	nM	8.28			UO_0000065	19.11	0.38	6.46	16.02	False	CHEMBL1022016	Inhibition of human recombinant DPP4	B	BAO_0000357	single protein format	Homo sapiens	None	None	None	None	CHEMBL284	Dipeptidyl peptidase IV	Homo sapiens	SINGLE PROTEIN	CHEMBL1138584	1	Scientific Literature	Bioorg. Med. Chem. Lett.	2009	None
CHEMBL97977		0	281.44	0	1.89	7.18	N[C@@H](CCNCC1CCCCC1)C(=O)N1CCCCC1	IC50	'='	496000.0	nM		Outside typical range		UO_0000065					False	CHEMBL666619	Inhibition of human Dipeptidylpeptidase IV (DPP IV)	B	BAO_0000357	single protein format	None	None	None	None	None	CHEMBL284	Dipeptidyl peptidase IV	Homo sapiens	SINGLE PROTEIN	CHEMBL1148463	1	Scientific Literature	J. Med. Chem.	2004	None
CHEMBL381626		0	193.25	0	0.25	29	N#C[C@@H]1CCCN1C(=O)[C@@H]1CCCN1	Ki	'='	22.0	nM	7.66			UO_0000065	39.63	0.75	7.41	13.64	False	CHEMBL664122	In vitro test for inhibitory activity against human dipeptidyl peptidase IV.	B	BAO_0000357	single protein format	None	None	None	None	None	CHEMBL284	Dipeptidyl peptidase IV	Homo sapiens	SINGLE PROTEIN	CHEMBL1128915	1	Scientific Literature	Bioorg. Med. Chem. Lett.	1996	None
CHEMBL544717		0	340.81	0	2.28	5e	CCOC(=O)c1cnc(CN)c2cc(OC)c(OCC)cc12.Cl	IC50	'='	4700.0	nM	5.33			UO_0000065	17.51	0.33	3.05	6.37	False	CHEMBL666616	In vitro inhibition of Dipeptidylpeptidase IV from Caco-2 (human colon carcinoma) cells.	B	BAO_0000219	cell-based format	None	None	None	Caco-2	None	CHEMBL284	Dipeptidyl peptidase IV	Homo sapiens	SINGLE PROTEIN	CHEMBL1133230	1	Scientific Literature	Bioorg. Med. Chem. Lett.	2000	CHEMBL3307519
CHEMBL77539		0	318.34	0	0.51	3	N#C[C@@H]1CCCN1C(=O)CNCCNc1ccc([N+](=O)[O-])cn1	IC50	'='	8.7	nM	8.06			UO_0000065	25.32	0.48	7.55	6.49	True	CHEMBL664032	In vitro inhibitory activity against Dipeptidyl peptidase IV (DPP-IV) extracted from human plasma	B	BAO_0000366	cell-free format	None	CHEMBL3559721	Plasma	None	None	CHEMBL284	Dipeptidyl peptidase IV	Homo sapiens	SINGLE PROTEIN	CHEMBL1135431	1	Scientific Literature	J. Med. Chem.	2002	None
CHEMBL1085579		0	338.43	0	1.22	12f	C[C@@H]1CCCN1C(=O)CC(C)(C)NCC(=O)N1C[C@@H](F)C[C@H]1C#N	IC50	'='	32.0	nM	7.50			UO_0000065	22.15	0.43	6.27	9.80	False	CHEMBL1119677	Inhibition of DPP4	B	BAO_0000357	single protein format	None	None	None	None	None	CHEMBL284	Dipeptidyl peptidase IV	Homo sapiens	SINGLE PROTEIN	CHEMBL1158599	1	Scientific Literature	Bioorg. Med. Chem. Lett.	2010	None
CHEMBL1082465		0	342.39	0	0.78	12d	CC(C)(CC(=O)N1CC[C@@H](F)C1)NCC(=O)N1C[C@@H](F)C[C@H]1C#N	IC50	'='	39.0	nM	7.41			UO_0000065	21.64	0.42	6.63	9.69	False	CHEMBL1119677	Inhibition of DPP4	B	BAO_0000357	single protein format	None	None	None	None	None	CHEMBL284	Dipeptidyl peptidase IV	Homo sapiens	SINGLE PROTEIN	CHEMBL1158599	1	Scientific Literature	Bioorg. Med. Chem. Lett.	2010	None
CHEMBL1082464		0	340.40	0	-0.20	12c	CC(C)(CC(=O)N1CC[C@H](O)C1)NCC(=O)N1C[C@@H](F)C[C@H]1C#N	IC50	'='	50.0	nM	7.30			UO_0000065	21.45	0.42	7.50	7.55	False	CHEMBL1119677	Inhibition of DPP4	B	BAO_0000357	single protein format	None	None	None	None	None	CHEMBL284	Dipeptidyl peptidase IV	Homo sapiens	SINGLE PROTEIN	CHEMBL1158599	1	Scientific Literature	Bioorg. Med. Chem. Lett.	2010	None
CHEMBL1082996		0	404.91	0	3.69	trans-6	C#C[C@@H]1C[C@H](F)CN1C(=O)CC(C)(C)CC(=O)N[C@H]1C[C@@H]1c1cccc(Cl)c1	IC50	'='	210.0	nM	6.68			UO_0000065	16.49	0.33	2.99	13.52	False	CHEMBL1119687	Inhibition of DPP4 in presence of 50% rat serum	B	BAO_0000357	single protein format	None	None	None	None	None	CHEMBL284	Dipeptidyl peptidase IV	Homo sapiens	SINGLE PROTEIN	CHEMBL1158599	1	Scientific Literature	Bioorg. Med. Chem. Lett.	2010	None
CHEMBL343650		0	186.30	0	1.23	8.21	CCCN(C)C(=O)C(N)C(C)CC	IC50	'='	377000.0	nM		Outside typical range		UO_0000065					False	CHEMBL664534	Inhibitory activity against Dipeptidylpeptidase IV (DPP IV)	B	BAO_0000357	single protein format	None	None	None	None	None	CHEMBL284	Dipeptidyl peptidase IV	Homo sapiens	SINGLE PROTEIN	CHEMBL1144883	1	Scientific Literature	J. Med. Chem.	2003	None
CHEMBL328795		0	185.23	0	-1.19	1.2	NC(=O)CC(N)C(=O)N1CCCC1	IC50	'='	188000.0	nM		Outside typical range		UO_0000065					False	CHEMBL664534	Inhibitory activity against Dipeptidylpeptidase IV (DPP IV)	B	BAO_0000357	single protein format	None	None	None	None	None	CHEMBL284	Dipeptidyl peptidase IV	Homo sapiens	SINGLE PROTEIN	CHEMBL1144883	1	Scientific Literature	J. Med. Chem.	2003	None
CHEMBL437341		0	559.39	0	2.89	25, ABT-341	N[C@H]1CC(C(=O)N2CCn3c(nnc3C(F)(F)F)C2)=CC[C@@H]1c1cc(F)c(F)c(F)c1.O=C(O)C(F)(F)F	Ki	'='	1.6	nM	8.80			UO_0000065	19.75	0.39	5.91	11.42	False	CHEMBL856680	Inhibition of human DPP4 in presence of 10% human serum	B	BAO_0000357	single protein format	Homo sapiens	None	None	None	None	CHEMBL284	Dipeptidyl peptidase IV	Homo sapiens	SINGLE PROTEIN	CHEMBL1138877	1	Scientific Literature	J. Med. Chem.	2006	None
CHEMBL405278		0	873.19	None	None	12	Cc1cn(C2OC(CO[Si](C)(C)C(C)(C)C)C3(OS(=O)(=O)C=C3N)C2O[Si](C)(C)C(C)(C)C)c(=O)n(CCCNC(=O)[C@@H]2CCCN2C(=O)[C@@H](N)CCC(=O)O)c1=O	Activity	'='	48.0	%				UO_0000187					False	CHEMBL871501	Conversion of prodrug to parent drug NAP-TSAO-T catalyzed by CD26 after 4 hrs	A	BAO_0000357	single protein format	None	None	None	None	None	CHEMBL284	Dipeptidyl peptidase IV	Homo sapiens	SINGLE PROTEIN	CHEMBL1146037	1	Scientific Literature	J. Med. Chem.	2006	None
CHEMBL445417		0	893.27	None	None	17	Cc1cn(C2OC(CO[Si](C)(C)C(C)(C)C)C3(OS(=O)(=O)C=C3N)C2O[Si](C)(C)C(C)(C)C)c(=O)n(CCCNC(=O)[C@H](Cc2ccccc2)NC(=O)[C@@H](N)C(C)C)c1=O	Activity	'='	0.0	%				UO_0000187					False	CHEMBL871501	Conversion of prodrug to parent drug NAP-TSAO-T catalyzed by CD26 after 4 hrs	A	BAO_0000357	single protein format	None	None	None	None	None	CHEMBL284	Dipeptidyl peptidase IV	Homo sapiens	SINGLE PROTEIN	CHEMBL1146037	1	Scientific Literature	J. Med. Chem.	2006	None
CHEMBL544475		0	326.78	0	1.89	5b	CCOC(=O)c1cnc(CN)c2cc(OC)c(OC)cc12.Cl	IC50	'='	3400.0	nM	5.47			UO_0000065	18.84	0.36	3.58	6.54	False	CHEMBL666616	In vitro inhibition of Dipeptidylpeptidase IV from Caco-2 (human colon carcinoma) cells.	B	BAO_0000219	cell-based format	None	None	None	Caco-2	None	CHEMBL284	Dipeptidyl peptidase IV	Homo sapiens	SINGLE PROTEIN	CHEMBL1133230	1	Scientific Literature	Bioorg. Med. Chem. Lett.	2000	CHEMBL3307519
CHEMBL543057		0	282.73	0	1.52	27	COc1cc2c(C=O)cnc(CN)c2cc1OC.Cl	IC50	'='	277000.0	nM		Outside typical range		UO_0000065					False	CHEMBL666616	In vitro inhibition of Dipeptidylpeptidase IV from Caco-2 (human colon carcinoma) cells.	B	BAO_0000219	cell-based format	None	None	None	Caco-2	None	CHEMBL284	Dipeptidyl peptidase IV	Homo sapiens	SINGLE PROTEIN	CHEMBL1133230	1	Scientific Literature	Bioorg. Med. Chem. Lett.	2000	CHEMBL3307519
CHEMBL1643616		0	441.59	1	5.40	1b	CCCCCCCCC1=NC(=S)N=C1CCCCCCCC(=O)OCCO[N+](=O)[O-]	Inhibition	'='	23.27	%				UO_0000187					False	CHEMBL1648416	Inhibition of DPP4 at 500 ug/ml after 30 mins by spectrophotometry	B	BAO_0000357	single protein format	None	None	None	None	None	CHEMBL284	Dipeptidyl peptidase IV	Homo sapiens	SINGLE PROTEIN	CHEMBL1641367	1	Scientific Literature	Bioorg. Med. Chem.	2011	None
CHEMBL1643625		0	429.56	1	6.41	3c	CCCCCCCCc1nc2ccc([N+](=O)[O-])cc2nc1CCCCCCCC(=O)O	Inhibition	'='	63.95	%				UO_0000187					False	CHEMBL1648416	Inhibition of DPP4 at 500 ug/ml after 30 mins by spectrophotometry	B	BAO_0000357	single protein format	None	None	None	None	None	CHEMBL284	Dipeptidyl peptidase IV	Homo sapiens	SINGLE PROTEIN	CHEMBL1641367	1	Scientific Literature	Bioorg. Med. Chem.	2011	None
CHEMBL1643629		0	378.51	0	4.89	6	CCCCCCCCC1=NC(=O)CC(=O)N=C1CCCCCCCC(=O)O	Inhibition	'='	12.34	%				UO_0000187					False	CHEMBL1648416	Inhibition of DPP4 at 500 ug/ml after 30 mins by spectrophotometry	B	BAO_0000357	single protein format	None	None	None	None	None	CHEMBL284	Dipeptidyl peptidase IV	Homo sapiens	SINGLE PROTEIN	CHEMBL1641367	1	Scientific Literature	Bioorg. Med. Chem.	2011	None
CHEMBL235202		0	264.33	0	1.88	10e	N#Cc1cccnc1N1C[C@H](c2ccccc2)[C@@H](N)C1	IC50	'>'	3000.0	nM				UO_0000065					False	CHEMBL899730	Inhibition of human recombinant DPP4	B	BAO_0000357	single protein format	Homo sapiens	None	None	None	None	CHEMBL284	Dipeptidyl peptidase IV	Homo sapiens	SINGLE PROTEIN	CHEMBL1137469	1	Scientific Literature	Bioorg. Med. Chem. Lett.	2007	None
CHEMBL238202		0	332.41	0	2.78	10i	N[C@H]1CN(c2cc(-c3ccc(O)cc3)ncn2)C[C@@H]1c1ccccc1	IC50	'>'	3000.0	nM				UO_0000065					False	CHEMBL899730	Inhibition of human recombinant DPP4	B	BAO_0000357	single protein format	Homo sapiens	None	None	None	None	CHEMBL284	Dipeptidyl peptidase IV	Homo sapiens	SINGLE PROTEIN	CHEMBL1137469	1	Scientific Literature	Bioorg. Med. Chem. Lett.	2007	None
CHEMBL234986		0	290.37	0	2.56	10l	N[C@H]1CN(c2cnc3ccccc3n2)C[C@@H]1c1ccccc1	IC50	'>'	3000.0	nM				UO_0000065					False	CHEMBL899730	Inhibition of human recombinant DPP4	B	BAO_0000357	single protein format	Homo sapiens	None	None	None	None	CHEMBL284	Dipeptidyl peptidase IV	Homo sapiens	SINGLE PROTEIN	CHEMBL1137469	1	Scientific Literature	Bioorg. Med. Chem. Lett.	2007	None
CHEMBL1243091		0	318.38	0	0.02	17l	N#C[C@@H]1CCCN1C(=O)[C@@H]1C[C@@H](CC(=O)N2CCCC2)C(=O)N1	IC50	'>'	100000.0	nM				UO_0000065					False	CHEMBL1246393	Inhibition of human recombinant His-tagged DPP4 expressed in insect cells	B	BAO_0000219	cell-based format	Homo sapiens	None	None	None	None	CHEMBL284	Dipeptidyl peptidase IV	Homo sapiens	SINGLE PROTEIN	CHEMBL1240513	1	Scientific Literature	J. Med. Chem.	2010	None
CHEMBL1243126		0	384.41	0	0.89	18a	N#C[C@@H]1C[C@H](F)CN1C(=O)[C@@H]1C[C@@H](CC(=O)N2Cc3ccccc3C2)C(=O)N1	IC50	'>'	100000.0	nM				UO_0000065					False	CHEMBL1246393	Inhibition of human recombinant His-tagged DPP4 expressed in insect cells	B	BAO_0000219	cell-based format	Homo sapiens	None	None	None	None	CHEMBL284	Dipeptidyl peptidase IV	Homo sapiens	SINGLE PROTEIN	CHEMBL1240513	1	Scientific Literature	J. Med. Chem.	2010	None
CHEMBL1243153		0	402.40	0	1.18	19	N#C[C@@H]1CC(F)(F)CN1C(=O)[C@@H]1C[C@@H](CC(=O)N2Cc3ccccc3C2)C(=O)N1	IC50	'>'	100000.0	nM				UO_0000065					True	CHEMBL1246393	Inhibition of human recombinant His-tagged DPP4 expressed in insect cells	B	BAO_0000219	cell-based format	Homo sapiens	None	None	None	None	CHEMBL284	Dipeptidyl peptidase IV	Homo sapiens	SINGLE PROTEIN	CHEMBL1240513	1	Scientific Literature	J. Med. Chem.	2010	None
CHEMBL1243184		0	385.23	None	None	27	O=C1N[C@H](C(=O)N2CCC[C@H]2B(O)O)C[C@H]1CC(=O)N1Cc2ccccc2C1	IC50	'='	570.0	nM	6.24			UO_0000065	16.21	None	None	None	False	CHEMBL1246393	Inhibition of human recombinant His-tagged DPP4 expressed in insect cells	B	BAO_0000219	cell-based format	Homo sapiens	None	None	None	None	CHEMBL284	Dipeptidyl peptidase IV	Homo sapiens	SINGLE PROTEIN	CHEMBL1240513	1	Scientific Literature	J. Med. Chem.	2010	None
CHEMBL1243028		0	427.48	0	0.88	17i	N#C[C@@H]1CCCN1C(=O)[C@@H]1C[C@@H](CC(=O)N2CCN(c3ccc(F)cc3)CC2)C(=O)N1	IC50	'>'	100000.0	nM				UO_0000065					False	CHEMBL1246393	Inhibition of human recombinant His-tagged DPP4 expressed in insect cells	B	BAO_0000219	cell-based format	Homo sapiens	None	None	None	None	CHEMBL284	Dipeptidyl peptidase IV	Homo sapiens	SINGLE PROTEIN	CHEMBL1240513	1	Scientific Literature	J. Med. Chem.	2010	None
CHEMBL485124		0	378.40	0	2.62	10e	Cc1nccnc1C(=O)N1CCC([C@H](N)Cc2cc(F)c(F)cc2F)CC1	IC50	'='	22.0	nM	7.66			UO_0000065	20.24	0.39	5.04	10.62	False	CHEMBL975310	Inhibition of human DPP4	B	BAO_0000357	single protein format	Homo sapiens	None	None	None	None	CHEMBL284	Dipeptidyl peptidase IV	Homo sapiens	SINGLE PROTEIN	CHEMBL1153974	1	Scientific Literature	Bioorg. Med. Chem. Lett.	2009	None
CHEMBL484528		0	431.46	0	3.19	10g	Cc1cc2ncc(C(=O)N3CCC([C@H](N)Cc4cc(F)c(F)cc4F)CC3)c(C)n2n1	Inhibition	'>'	50.0	%				UO_0000187					False	CHEMBL975251	Inhibition of human DPP4 at 15 mg after 16 hrs	B	BAO_0000357	single protein format	Homo sapiens	None	None	None	None	CHEMBL284	Dipeptidyl peptidase IV	Homo sapiens	SINGLE PROTEIN	CHEMBL1153974	1	Scientific Literature	Bioorg. Med. Chem. Lett.	2009	None
CHEMBL184672		0	599.70	1	2.99	12	CS(=O)(=O)Nc1cccc(NC(=O)CN2CCN(C(=O)C[C@@H](N)Cc3ccc(F)c(F)c3)C(Cc3ccccc3)C2)c1	IC50	'='	36000.0	nM	4.44			UO_0000065	7.41	0.14	1.45	3.56	False	CHEMBL877465	Inhibitory concentration against Dipeptidylpeptidase IV	B	BAO_0000357	single protein format	None	None	None	None	None	CHEMBL284	Dipeptidyl peptidase IV	Homo sapiens	SINGLE PROTEIN	CHEMBL1137854	1	Scientific Literature	Bioorg. Med. Chem. Lett.	2004	None
CHEMBL364100		0	613.61	0	2.88	35	CC(C)[C@H](Oc1ccc(CNC(=O)[C@@H]2CCCN2C(=O)CC(N)Cc2ccccc2F)cc1)C(=O)O.O=C(O)C(F)(F)F	IC50	'='	1.8	nM	8.74			UO_0000065	17.50	0.33	5.86	7.17	False	CHEMBL831703	Inhibition of human recombinant Dipeptidylpeptidase IV	B	BAO_0000357	single protein format	Homo sapiens	None	None	None	None	CHEMBL284	Dipeptidyl peptidase IV	Homo sapiens	SINGLE PROTEIN	CHEMBL1137046	1	Scientific Literature	Bioorg. Med. Chem. Lett.	2004	None
CHEMBL2159184		0	380.24	0	1.65	3j	Cn1c(=O)c2c(-c3ccc(Cl)cc3Cl)c(CN)c(N)nc2n(C)c1=O	IC50	'='	24.0	nM	7.62			UO_0000065	20.04	0.42	5.97	7.00	False	CHEMBL2162559	Inhibition of DPP4	B	BAO_0000357	single protein format	None	None	None	None	None	CHEMBL284	Dipeptidyl peptidase IV	Homo sapiens	SINGLE PROTEIN	CHEMBL2157947	1	Scientific Literature	Bioorg. Med. Chem. Lett.	2012	None
CHEMBL2159187		0	363.78	0	1.13	3m	Cn1c(=O)c2c(-c3cc(F)ccc3Cl)c(CN)c(N)nc2n(C)c1=O	IC50	'='	7.6	nM	8.12			UO_0000065	22.32	0.44	6.99	7.45	False	CHEMBL2162559	Inhibition of DPP4	B	BAO_0000357	single protein format	None	None	None	None	None	CHEMBL284	Dipeptidyl peptidase IV	Homo sapiens	SINGLE PROTEIN	CHEMBL2157947	1	Scientific Literature	Bioorg. Med. Chem. Lett.	2012	None
CHEMBL370734		0	416.77	0	2.48	12b	C[C@@H](c1ccc(Cl)cc1F)[C@H](N)C(=O)N1CC[C@H](F)C1.O=C(O)C(F)(F)F	IC50	'='	480.0	nM	6.32			UO_0000065	20.87	0.43	3.84	13.64	False	CHEMBL827816	Inhibitory concentration against dipeptidylpeptidase IV was determined	B	BAO_0000357	single protein format	None	None	None	None	None	CHEMBL284	Dipeptidyl peptidase IV	Homo sapiens	SINGLE PROTEIN	CHEMBL1139555	1	Scientific Literature	Bioorg. Med. Chem. Lett.	2005	None
CHEMBL191652		0	450.33	0	2.85	12d	C[C@@H](c1ccc(F)cc1C(F)(F)F)[C@H](N)C(=O)N1CC[C@H](F)C1.O=C(O)C(F)(F)F	IC50	'='	54000.0	nM	4.27			UO_0000065	12.69	0.25	1.42	9.21	False	CHEMBL827816	Inhibitory concentration against dipeptidylpeptidase IV was determined	B	BAO_0000357	single protein format	None	None	None	None	None	CHEMBL284	Dipeptidyl peptidase IV	Homo sapiens	SINGLE PROTEIN	CHEMBL1139555	1	Scientific Literature	Bioorg. Med. Chem. Lett.	2005	None
CHEMBL186032		0	535.71	1	2.80	2	CS(=O)(=O)Nc1cccc(NC(=O)CN2CCN(C[C@@H](N)Cc3ccccc3)C(Cc3ccccc3)C2)c1	IC50	'='	11000.0	nM	4.96			UO_0000065	9.26	0.18	2.16	4.60	False	CHEMBL877465	Inhibitory concentration against Dipeptidylpeptidase IV	B	BAO_0000357	single protein format	None	None	None	None	None	CHEMBL284	Dipeptidyl peptidase IV	Homo sapiens	SINGLE PROTEIN	CHEMBL1137854	1	Scientific Literature	Bioorg. Med. Chem. Lett.	2004	None
CHEMBL433811		0	344.42	0	1.36	17c	COc1ccc(N[C@@H]2CN[C@H](C(=O)N3CCC[C@H]3C#N)C2)cc1OC	IC50	'='	0.28	nM	9.55			UO_0000065	27.74	0.52	8.19	11.03	False	CHEMBL876981	Inhibitory concentration against human dipeptidylpeptidase IV	B	BAO_0000357	single protein format	Homo sapiens	None	None	None	None	CHEMBL284	Dipeptidyl peptidase IV	Homo sapiens	SINGLE PROTEIN	CHEMBL1145239	1	Scientific Literature	Bioorg. Med. Chem. Lett.	2005	None
CHEMBL244843		0	269.35	0	1.65	12	N#C[C@@H]1CCCN1C(=O)[C@@H]1C[C@@H](c2ccccc2)CN1	IC50	'='	16.0	nM	7.80			UO_0000065	28.94	0.53	6.15	13.89	False	CHEMBL892394	Inhibition of human DPP4	B	BAO_0000357	single protein format	Homo sapiens	None	None	None	None	CHEMBL284	Dipeptidyl peptidase IV	Homo sapiens	SINGLE PROTEIN	CHEMBL1147184	1	Scientific Literature	Bioorg. Med. Chem.	2007	None
CHEMBL186787		0	571.52	0	1.86	26	NC(CC(=O)N1CCC[C@H]1C(=O)NCc1ccc(OCC(=O)O)cc1)Cc1ccccc1F.O=C(O)C(F)(F)F	IC50	'='	118.0	nM	6.93			UO_0000065	15.14	0.29	5.07	5.68	False	CHEMBL831703	Inhibition of human recombinant Dipeptidylpeptidase IV	B	BAO_0000357	single protein format	Homo sapiens	None	None	None	None	CHEMBL284	Dipeptidyl peptidase IV	Homo sapiens	SINGLE PROTEIN	CHEMBL1137046	1	Scientific Literature	Bioorg. Med. Chem. Lett.	2004	None
CHEMBL365010		0	599.58	0	2.64	28	CCC(Oc1ccc(CNC(=O)[C@@H]2CCCN2C(=O)CC(N)Cc2ccccc2F)cc1)C(=O)O.O=C(O)C(F)(F)F	IC50	'='	7.1	nM	8.15			UO_0000065	16.78	0.32	5.51	6.68	False	CHEMBL831703	Inhibition of human recombinant Dipeptidylpeptidase IV	B	BAO_0000357	single protein format	Homo sapiens	None	None	None	None	CHEMBL284	Dipeptidyl peptidase IV	Homo sapiens	SINGLE PROTEIN	CHEMBL1137046	1	Scientific Literature	Bioorg. Med. Chem. Lett.	2004	None
CHEMBL8916		0	251.28	0	3.10	1	Cc1cccc(C)c1N1C(=O)c2ccccc2C1=O	IC50	'>'	398000.0	nM		Outside typical range		UO_0000065					False	CHEMBL666618	Inhibitory activity against Dipeptidylpeptidase IV (DPP IV) in human acute lymphoblastic leukemia MOLT-4 cell line	B	BAO_0000219	cell-based format	None	None	None	MOLT-4	None	CHEMBL284	Dipeptidyl peptidase IV	Homo sapiens	SINGLE PROTEIN	CHEMBL1131945	1	Scientific Literature	Bioorg. Med. Chem. Lett.	1999	CHEMBL3307557
CHEMBL142703	VILDAGLIPTIN	4	303.41	0	1.17	2	N#C[C@@H]1CCCN1C(=O)CNC12CC3CC(CC(O)(C3)C1)C2	IC50	'='	56.0	nM	7.25			UO_0000065	23.90	0.45	6.08	9.50	False	CHEMBL1246393	Inhibition of human recombinant His-tagged DPP4 expressed in insect cells	B	BAO_0000219	cell-based format	Homo sapiens	None	None	None	None	CHEMBL284	Dipeptidyl peptidase IV	Homo sapiens	SINGLE PROTEIN	CHEMBL1240513	1	Scientific Literature	J. Med. Chem.	2010	None
CHEMBL519272		0	363.82	0	1.22	11o	N#C[C@@H]1C[C@H](F)CN1C(=O)CN[C@H]1[C@@H]2CN(c3ncccc3Cl)C[C@@H]21	IC50	'='	1300.0	nM	5.89			UO_0000065	16.18	0.32	4.67	8.15	False	CHEMBL988353	Inhibition of human plasma DPP4	B	BAO_0000366	cell-free format	Homo sapiens	CHEMBL3559721	Plasma	None	None	CHEMBL284	Dipeptidyl peptidase IV	Homo sapiens	SINGLE PROTEIN	CHEMBL1155131	1	Scientific Literature	Bioorg. Med. Chem. Lett.	2008	None
CHEMBL479794		0	371.39	0	1.18	10r	N#Cc1c(F)cccc1N1C[C@H]2[C@H](NCC(=O)N3C[C@@H](F)C[C@H]3C#N)[C@H]2C1	IC50	'='	92.0	nM	7.04			UO_0000065	18.95	0.36	5.86	8.46	False	CHEMBL988353	Inhibition of human plasma DPP4	B	BAO_0000366	cell-free format	Homo sapiens	CHEMBL3559721	Plasma	None	None	CHEMBL284	Dipeptidyl peptidase IV	Homo sapiens	SINGLE PROTEIN	CHEMBL1155131	1	Scientific Literature	Bioorg. Med. Chem. Lett.	2008	None
CHEMBL2441952		0	407.30	0	2.87	3e, More active atropisomer	Cc1nc2c(c(-c3ccc(Cl)cc3Cl)c1CN)C(=O)N(CC(=O)N(C)C)C2	Ki	'='	13.0	nM	7.89			UO_0000065	19.36	0.40	5.02	9.92	False	CHEMBL2444439	Inhibition of human DPP4 assessed as Gly-Pro-pNA cleavage preincubated for 40 mins followed by substrate addition	B	BAO_0000357	single protein format	Homo sapiens	None	None	None	None	CHEMBL284	Dipeptidyl peptidase IV	Homo sapiens	SINGLE PROTEIN	CHEMBL2439999	1	Scientific Literature	J. Med. Chem.	2013	None
CHEMBL480713		0	329.43	0	0.51	16	N#Cc1ccc(N2C[C@H]3[C@H](NCC(=O)N4CCSC4)[C@H]3C2)nc1	IC50	'>'	10000.0	nM				UO_0000065					False	CHEMBL988353	Inhibition of human plasma DPP4	B	BAO_0000366	cell-free format	Homo sapiens	CHEMBL3559721	Plasma	None	None	CHEMBL284	Dipeptidyl peptidase IV	Homo sapiens	SINGLE PROTEIN	CHEMBL1155131	1	Scientific Literature	Bioorg. Med. Chem. Lett.	2008	None
CHEMBL482261		0	330.37	0	-0.04	11a	N#C[C@@H]1C[C@H](F)CN1C(=O)CN[C@H]1[C@@H]2CN(c3ncccn3)C[C@@H]21	IC50	'='	84.0	nM	7.08			UO_0000065	21.42	0.40	7.12	8.31	False	CHEMBL988353	Inhibition of human plasma DPP4	B	BAO_0000366	cell-free format	Homo sapiens	CHEMBL3559721	Plasma	None	None	CHEMBL284	Dipeptidyl peptidase IV	Homo sapiens	SINGLE PROTEIN	CHEMBL1155131	1	Scientific Literature	Bioorg. Med. Chem. Lett.	2008	None
CHEMBL471785		0	411.48	0	1.07	10m	N#C[C@@H]1C[C@H](F)CN1C(=O)CN[C@H]1[C@@H]2CN(c3ccc(C(=O)NC4CC4)cc3)C[C@@H]21	IC50	'='	3740.0	nM	5.43			UO_0000065	13.19	0.25	4.36	6.13	False	CHEMBL988353	Inhibition of human plasma DPP4	B	BAO_0000366	cell-free format	Homo sapiens	CHEMBL3559721	Plasma	None	None	CHEMBL284	Dipeptidyl peptidase IV	Homo sapiens	SINGLE PROTEIN	CHEMBL1155131	1	Scientific Literature	Bioorg. Med. Chem. Lett.	2008	None
CHEMBL520434		0	389.38	0	1.32	10d	N#Cc1c(F)cc(N2C[C@H]3[C@H](NCC(=O)N4C[C@@H](F)C[C@H]4C#N)[C@H]3C2)cc1F	IC50	'='	38.0	nM	7.42			UO_0000065	19.06	0.36	6.10	8.92	False	CHEMBL988353	Inhibition of human plasma DPP4	B	BAO_0000366	cell-free format	Homo sapiens	CHEMBL3559721	Plasma	None	None	CHEMBL284	Dipeptidyl peptidase IV	Homo sapiens	SINGLE PROTEIN	CHEMBL1155131	1	Scientific Literature	Bioorg. Med. Chem. Lett.	2008	None
CHEMBL283309		0	419.47	0	1.70	49	N[C@H](C(=O)N1CC[C@@H](F)C1)[C@H]1CC[C@H](NS(=O)(=O)c2ccc(F)cc2F)CC1	IC50	'='	58.0	nM	7.24			UO_0000065	17.25	0.35	5.54	7.82	False	CHEMBL664925	Inhibitory activity against human Dipeptidylpeptidase IV	B	BAO_0000357	single protein format	None	None	None	None	None	CHEMBL284	Dipeptidyl peptidase IV	Homo sapiens	SINGLE PROTEIN	CHEMBL1147603	1	Scientific Literature	Bioorg. Med. Chem. Lett.	2004	None
CHEMBL242813		0	389.33	0	1.88	42	N[C@@H](CC(=O)N1CCn2c(nnc2C(F)(F)F)C1)Cc1ccc(F)c(F)c1	IC50	'='	128.0	nM	6.89			UO_0000065	17.70	0.35	5.01	8.95	False	CHEMBL981107	Inhibition of DPP4	B	BAO_0000357	single protein format	None	None	None	None	None	CHEMBL284	Dipeptidyl peptidase IV	Homo sapiens	SINGLE PROTEIN	CHEMBL1155778	1	Scientific Literature	J. Med. Chem.	2008	None
CHEMBL22310		0	419.47	0	1.70	48	N[C@H](C(=O)N1CC[C@H](F)C1)[C@H]1CC[C@H](NS(=O)(=O)c2ccc(F)cc2F)CC1	IC50	'='	48.0	nM	7.32			UO_0000065	17.45	0.36	5.62	7.91	True	CHEMBL664925	Inhibitory activity against human Dipeptidylpeptidase IV	B	BAO_0000357	single protein format	None	None	None	None	None	CHEMBL284	Dipeptidyl peptidase IV	Homo sapiens	SINGLE PROTEIN	CHEMBL1147603	1	Scientific Literature	Bioorg. Med. Chem. Lett.	2004	None
CHEMBL452998		0	354.39	0	0.44	11n	N#Cc1cccnc1N1C[C@H]2[C@H](NCC(=O)N3C[C@@H](F)C[C@H]3C#N)[C@H]2C1	IC50	'='	91.0	nM	7.04			UO_0000065	19.87	0.37	6.60	7.33	False	CHEMBL988353	Inhibition of human plasma DPP4	B	BAO_0000366	cell-free format	Homo sapiens	CHEMBL3559721	Plasma	None	None	CHEMBL284	Dipeptidyl peptidase IV	Homo sapiens	SINGLE PROTEIN	CHEMBL1155131	1	Scientific Literature	Bioorg. Med. Chem. Lett.	2008	None
CHEMBL480324		0	397.38	0	1.59	11k	N#C[C@@H]1C[C@H](F)CN1C(=O)CN[C@H]1[C@@H]2CN(c3ccc(C(F)(F)F)cn3)C[C@@H]21	IC50	'='	123.0	nM	6.91			UO_0000065	17.39	0.34	5.32	9.56	False	CHEMBL988353	Inhibition of human plasma DPP4	B	BAO_0000366	cell-free format	Homo sapiens	CHEMBL3559721	Plasma	None	None	CHEMBL284	Dipeptidyl peptidase IV	Homo sapiens	SINGLE PROTEIN	CHEMBL1155131	1	Scientific Literature	Bioorg. Med. Chem. Lett.	2008	None
CHEMBL479736		0	374.38	0	0.48	11j	N#C[C@@H]1C[C@H](F)CN1C(=O)CN[C@H]1[C@@H]2CN(c3ccc([N+](=O)[O-])cn3)C[C@@H]21	IC50	'='	85.0	nM	7.07			UO_0000065	18.89	0.36	6.59	6.13	False	CHEMBL988353	Inhibition of human plasma DPP4	B	BAO_0000366	cell-free format	Homo sapiens	CHEMBL3559721	Plasma	None	None	CHEMBL284	Dipeptidyl peptidase IV	Homo sapiens	SINGLE PROTEIN	CHEMBL1155131	1	Scientific Literature	Bioorg. Med. Chem. Lett.	2008	None
CHEMBL482104		0	380.43	0	1.12	11d	N#C[C@@H]1C[C@H](F)CN1C(=O)CN[C@H]1[C@@H]2CN(c3cnc4ccccc4n3)C[C@@H]21	IC50	'='	186.0	nM	6.73			UO_0000065	17.69	0.33	5.61	7.90	False	CHEMBL988353	Inhibition of human plasma DPP4	B	BAO_0000366	cell-free format	Homo sapiens	CHEMBL3559721	Plasma	None	None	CHEMBL284	Dipeptidyl peptidase IV	Homo sapiens	SINGLE PROTEIN	CHEMBL1155131	1	Scientific Literature	Bioorg. Med. Chem. Lett.	2008	None
CHEMBL479567		0	371.39	0	1.18	10c	N#Cc1ccc(N2C[C@H]3[C@H](NCC(=O)N4C[C@@H](F)C[C@H]4C#N)[C@H]3C2)cc1F	IC50	'='	110.0	nM	6.96			UO_0000065	18.74	0.35	5.78	8.37	False	CHEMBL988353	Inhibition of human plasma DPP4	B	BAO_0000366	cell-free format	Homo sapiens	CHEMBL3559721	Plasma	None	None	CHEMBL284	Dipeptidyl peptidase IV	Homo sapiens	SINGLE PROTEIN	CHEMBL1155131	1	Scientific Literature	Bioorg. Med. Chem. Lett.	2008	None
CHEMBL1243060		0	410.48	0	0.14	17j	N#C[C@@H]1CCCN1C(=O)[C@@H]1C[C@@H](CC(=O)N2CCN(c3ccncc3)CC2)C(=O)N1	IC50	'>'	100000.0	nM				UO_0000065					False	CHEMBL1246393	Inhibition of human recombinant His-tagged DPP4 expressed in insect cells	B	BAO_0000219	cell-based format	Homo sapiens	None	None	None	None	CHEMBL284	Dipeptidyl peptidase IV	Homo sapiens	SINGLE PROTEIN	CHEMBL1240513	1	Scientific Literature	J. Med. Chem.	2010	None
CHEMBL1243248		0	366.42	0	0.94	30	N#C[C@@H]1CCCN1C(=O)[C@@H]1CC(CC(=O)N2Cc3ccccc3C2)C(=O)N1	IC50	'>'	100000.0	nM				UO_0000065					False	CHEMBL1246393	Inhibition of human recombinant His-tagged DPP4 expressed in insect cells	B	BAO_0000219	cell-based format	Homo sapiens	None	None	None	None	CHEMBL284	Dipeptidyl peptidase IV	Homo sapiens	SINGLE PROTEIN	CHEMBL1240513	1	Scientific Literature	J. Med. Chem.	2010	None
CHEMBL372078		0	491.59	0	3.34	71	CS(=O)(=O)c1ccc(-c2nc3c(s2)CN(C(=O)C[C@H](N)Cc2cc(F)ccc2F)CC3)cc1	IC50	'='	130.0	nM	6.89			UO_0000065	14.01	0.28	3.55	7.38	False	CHEMBL829336	Inhibitory concentration against human dipeptidylpeptidase IV	B	BAO_0000357	single protein format	Homo sapiens	None	None	None	None	CHEMBL284	Dipeptidyl peptidase IV	Homo sapiens	SINGLE PROTEIN	CHEMBL1144438	1	Scientific Literature	Bioorg. Med. Chem. Lett.	2005	None
CHEMBL2441844		0	380.23	0	2.86	2l, More active atropisomer	Cc1nc2c(c(-c3ccc(Cl)cc3Cl)c1CN)C(=O)N(CC(=O)O)C2	Ki	'='	1.7	nM	8.77			UO_0000065	23.06	0.48	5.91	9.09	False	CHEMBL2444439	Inhibition of human DPP4 assessed as Gly-Pro-pNA cleavage preincubated for 40 mins followed by substrate addition	B	BAO_0000357	single protein format	Homo sapiens	None	None	None	None	CHEMBL284	Dipeptidyl peptidase IV	Homo sapiens	SINGLE PROTEIN	CHEMBL2439999	1	Scientific Literature	J. Med. Chem.	2013	None
CHEMBL2441837		0	394.30	0	3.81	2g, More active atropisomer	COC[C@H](C)N1Cc2nc(C)c(CN)c(-c3ccc(Cl)cc3Cl)c2C1=O	Ki	'='	7.4	nM	8.13			UO_0000065	20.62	0.43	4.32	11.88	False	CHEMBL2444439	Inhibition of human DPP4 assessed as Gly-Pro-pNA cleavage preincubated for 40 mins followed by substrate addition	B	BAO_0000357	single protein format	Homo sapiens	None	None	None	None	CHEMBL284	Dipeptidyl peptidase IV	Homo sapiens	SINGLE PROTEIN	CHEMBL2439999	1	Scientific Literature	J. Med. Chem.	2013	None
CHEMBL2441830		0	428.32	0	4.99	3a, Less active atropisomer	COc1ccccc1N1Cc2nc(C)c(CN)c(-c3ccc(Cl)cc3Cl)c2C1=O	Ki	'='	63.0	nM	7.20			UO_0000065	16.81	0.34	2.21	10.52	False	CHEMBL2444439	Inhibition of human DPP4 assessed as Gly-Pro-pNA cleavage preincubated for 40 mins followed by substrate addition	B	BAO_0000357	single protein format	Homo sapiens	None	None	None	None	CHEMBL284	Dipeptidyl peptidase IV	Homo sapiens	SINGLE PROTEIN	CHEMBL2439999	1	Scientific Literature	J. Med. Chem.	2013	None
CHEMBL201753		0	490.59	0	-0.03	18f	CC(=O)Nc1ccc(S(=O)(=O)N2CCN(C(=O)CCNCC(=O)N3CCC[C@H]3C#N)CC2)cc1	IC50	'='	1418.0	nM	5.85			UO_0000065	11.92	0.23	5.88	4.09	False	CHEMBL859540	Inhibitory activity against DPP4	B	BAO_0000357	single protein format	Homo sapiens	None	None	None	None	CHEMBL284	Dipeptidyl peptidase IV	Homo sapiens	SINGLE PROTEIN	CHEMBL1148575	1	Scientific Literature	J. Med. Chem.	2006	None
CHEMBL34779		0	375.26	0	4.17	1c	COc1ccccc1-c1nc(N)c(CN)c(-c2ccc(Cl)cc2Cl)n1	IC50	'='	350.0	nM	6.46			UO_0000065					False	CHEMBL664533	Inhibitory activity against Dipeptidylpeptidase IV mediated cleavage of Ala-Pro-7-amido-4-tri-fluoromethylcoumarin in a fluorogenic assay	F	BAO_0000019	assay format	None	None	None	None	None	CHEMBL284	Dipeptidyl peptidase IV	Homo sapiens	SINGLE PROTEIN	CHEMBL1147631	1	Scientific Literature	Bioorg. Med. Chem. Lett.	2004	None
CHEMBL37229		0	306.37	0	2.86	1b	COc1ccccc1-c1nc(-c2ccccc2)nc(N)c1CN	IC50	'='	1500.0	nM	5.82			UO_0000065					False	CHEMBL664533	Inhibitory activity against Dipeptidylpeptidase IV mediated cleavage of Ala-Pro-7-amido-4-tri-fluoromethylcoumarin in a fluorogenic assay	F	BAO_0000019	assay format	None	None	None	None	None	CHEMBL284	Dipeptidyl peptidase IV	Homo sapiens	SINGLE PROTEIN	CHEMBL1147631	1	Scientific Literature	Bioorg. Med. Chem. Lett.	2004	None
CHEMBL356207		0	189.28	0	-0.80	2.4	NCCC(N)C(=O)N1CCSC1	Selectivity index	'='	2064.0										False	CHEMBL665780	Selectivity index of compound was determined as value for DPP IV divided by value for DPP II	B	BAO_0000357	single protein format	None	None	None	None	None	CHEMBL284	Dipeptidyl peptidase IV	Homo sapiens	SINGLE PROTEIN	CHEMBL1144883	1	Scientific Literature	J. Med. Chem.	2003	None
CHEMBL561793		0	524.44	0	2.49	30	CS(=O)(=O)Nc1ccc2c(c1)nc1n2C[C@H](N)[C@@H](c2cc(F)c(F)cc2F)C1.O=C(O)C(F)(F)F	IC50	'='	7.1	nM	8.15			UO_0000065	19.85	0.40	5.66	9.05	False	CHEMBL1054090	Inhibition of human recombinant DPP4	B	BAO_0000357	single protein format	Homo sapiens	None	None	None	None	CHEMBL284	Dipeptidyl peptidase IV	Homo sapiens	SINGLE PROTEIN	CHEMBL1153045	1	Scientific Literature	Bioorg. Med. Chem. Lett.	2009	None
CHEMBL3084953		0	488.40	0	2.83	14a	N[C@H](C(=O)N1CCSC1)[C@H]1CC[C@H](NC(=O)Nc2ccc(I)cc2)CC1	IC50	'='	10.0	nM	8.00			UO_0000065	16.38	0.42	5.17	9.15	False	CHEMBL664532	Inhibitory activity against dipeptidylpeptidase IV.	B	BAO_0000357	single protein format	None	None	None	None	None	CHEMBL284	Dipeptidyl peptidase IV	Homo sapiens	SINGLE PROTEIN	CHEMBL1146708	1	Scientific Literature	Bioorg. Med. Chem. Lett.	2004	None
CHEMBL1079580		0	287.32	0	1.43	11b	N#C[C@H]1CCCN1C(=O)CNC(=O)OCc1ccccc1	Inhibition						Not Active						False	CHEMBL1106775	Inhibition of DPP4 in intact human fibroblasts assessed as blockade of Gly-Pro-AMC substrate hydrolysis at 100 uM by fluorimetric assay	B	BAO_0000357	single protein format	Homo sapiens	None	None	None	None	CHEMBL284	Dipeptidyl peptidase IV	Homo sapiens	SINGLE PROTEIN	CHEMBL1153716	1	Scientific Literature	J. Med. Chem.	2009	None
CHEMBL1076154		0	218.26	0	0.78	Z-Pro-NH2	NC(=O)[C@@H]1CCCN1C(=O)c1ccccc1	Inhibition						Not Active						False	CHEMBL1104937	Inhibition of DPP4 in human fibroblast extracts assessed as blockade of Gly-Pro-AMC substrate hydrolysis at 100 uM by fluorimetric assay	B	BAO_0000357	single protein format	Homo sapiens	None	None	None	None	CHEMBL284	Dipeptidyl peptidase IV	Homo sapiens	SINGLE PROTEIN	CHEMBL1153716	1	Scientific Literature	J. Med. Chem.	2009	None
CHEMBL227954		0	359.43	0	2.24	1a	N#Cc1ccccc1Cn1c(N2CCC[C@@H](N)C2)nc2ccccc2c1=O	IC50	'='	13.0	nM	7.89			UO_0000065	21.94	0.40	5.65	8.97	True	CHEMBL916662	Inhibition of human DPP4	B	BAO_0000357	single protein format	Homo sapiens	None	None	None	None	CHEMBL284	Dipeptidyl peptidase IV	Homo sapiens	SINGLE PROTEIN	CHEMBL1139865	1	Scientific Literature	J. Med. Chem.	2007	None
CHEMBL227089		0	419.49	0	2.26	1k	COc1cc2nc(N3CCC[C@@H](N)C3)n(Cc3ccccc3C#N)c(=O)c2cc1OC	IC50	'='	19.0	nM	7.72			UO_0000065	18.41	0.34	5.46	7.26	False	CHEMBL916662	Inhibition of human DPP4	B	BAO_0000357	single protein format	Homo sapiens	None	None	None	None	CHEMBL284	Dipeptidyl peptidase IV	Homo sapiens	SINGLE PROTEIN	CHEMBL1139865	1	Scientific Literature	J. Med. Chem.	2007	None
CHEMBL2068512		0	171.99	None	None	2	C[C@@H](B(O)O)N1CC[C@H](N)C1=O	Ratio IC50	'='	1.0										False	CHEMBL913153	Ratio of IC50 for human placental DPP4 at pH 2 to IC50 for human placental DPP4 at pH 8	B	BAO_0000019	assay format	Homo sapiens	None	None	None	None	CHEMBL284	Dipeptidyl peptidase IV	Homo sapiens	SINGLE PROTEIN	CHEMBL1139886	1	Scientific Literature	J. Med. Chem.	2007	None
CHEMBL1164073		0	363.89	1	5.71	3c	CC1(C)CC(=O)C2=C(C1)NC(c1ccccc1)=CC2c1ccc(Cl)cc1	Inhibition						Not Active						False	CHEMBL1169054	Inhibition of DPP4 at 100 uM after 15 mins by spectrofluorimeter	B	BAO_0000357	single protein format	None	None	None	None	None	CHEMBL284	Dipeptidyl peptidase IV	Homo sapiens	SINGLE PROTEIN	CHEMBL1165941	1	Scientific Literature	Bioorg. Med. Chem.	2010	None
CHEMBL89630		0	265.31	0	3.03	25	Cc1ccc(N2C(=O)Cc3ccccc3C2=O)c(C)c1	IC50	'>'	100.0	ug.mL-1		Outside typical range		UO_0000274					False	CHEMBL664528	Inhibitory activity against dipeptidyl peptidase IV (DPP- IV)	B	BAO_0000357	single protein format	None	None	None	None	None	CHEMBL284	Dipeptidyl peptidase IV	Homo sapiens	SINGLE PROTEIN	CHEMBL1131596	1	Scientific Literature	J. Med. Chem.	1998	None
CHEMBL91366		0	265.31	0	3.03	23	Cc1cccc(C)c1N1C(=O)Cc2ccccc2C1=O	IC50	'>'	100.0	ug.mL-1		Outside typical range		UO_0000274					False	CHEMBL664528	Inhibitory activity against dipeptidyl peptidase IV (DPP- IV)	B	BAO_0000357	single protein format	None	None	None	None	None	CHEMBL284	Dipeptidyl peptidase IV	Homo sapiens	SINGLE PROTEIN	CHEMBL1131596	1	Scientific Literature	J. Med. Chem.	1998	None
CHEMBL2372369		0	2607.99	None	None	3	CC[C@H](C)[C@H](NC(=O)[C@H](Cc1c[nH]cn1)NC(=O)CNC(=O)[C@H](CCC(=O)O)NC(=O)[C@H](CCC(N)=O)NC(=O)[C@H](CC(=O)O)NC(=O)[C@H](CC(N)=O)NC(=O)[C@H](CCCN=C(N)N)NC(=O)[C@H](C)NC(=O)[C@@H]1Cc2ccccc2CN1C(=O)[C@@H](N)CCCN=C(N)N)C(=O)N[C@@H](CC(C)C)C(=O)N[C@@H](CCCCN)C(=O)N[C@@H](CCSC)C(=O)N[C@@H](Cc1ccccc1)C(=O)N1CCC[C@H]1C(=O)N[C@@H](CO)C(=O)N[C@H](C(=O)N[C@@H](Cc1c[nH]c2ccccc12)C(=O)N[C@@H](Cc1ccc(O)cc1)C(…	Inhibition	'='	10.0	%				UO_0000187					False	CHEMBL664930	Percent inhibition against Dipeptidyl peptidase IV (DPP IV) at a concentration of 1 uM	B	BAO_0000357	single protein format	None	None	None	None	None	CHEMBL284	Dipeptidyl peptidase IV	Homo sapiens	SINGLE PROTEIN	CHEMBL1131542	1	Scientific Literature	Bioorg. Med. Chem. Lett.	1998	None
CHEMBL89450		0	283.35	0	3.14	22	CSc1ccccc1N1C(=O)Cc2ccccc2C1=O	IC50	'>'	100.0	ug.mL-1		Outside typical range		UO_0000274					False	CHEMBL664528	Inhibitory activity against dipeptidyl peptidase IV (DPP- IV)	B	BAO_0000357	single protein format	None	None	None	None	None	CHEMBL284	Dipeptidyl peptidase IV	Homo sapiens	SINGLE PROTEIN	CHEMBL1131596	1	Scientific Literature	J. Med. Chem.	1998	None
CHEMBL2206832		0	477.60	0	4.05	23	CCOC(=O)C(CCCOc1cccc(OCCN2CCCCC2)c1C(=O)CC)C(=O)OCC	Inhibition	'<'	5.0	%				UO_0000187					False	CHEMBL2210666	Inhibition of DPP4 at 100 uM	B	BAO_0000357	single protein format	None	None	None	None	None	CHEMBL284	Dipeptidyl peptidase IV	Homo sapiens	SINGLE PROTEIN	CHEMBL2203240	1	Scientific Literature	Bioorg. Med. Chem.	2012	None
CHEMBL236934		0	450.51	0	3.62	5f	CC(C)c1ccc([C@@H]2CN(c3nc4c(cc3F)c(=O)c(C(=O)O)cn4C3CC3)C[C@@H]2N)cc1	IC50	'>'	3000.0	nM				UO_0000065					False	CHEMBL899730	Inhibition of human recombinant DPP4	B	BAO_0000357	single protein format	Homo sapiens	None	None	None	None	CHEMBL284	Dipeptidyl peptidase IV	Homo sapiens	SINGLE PROTEIN	CHEMBL1137469	1	Scientific Literature	Bioorg. Med. Chem. Lett.	2007	None
CHEMBL352737		0	375.47	0	2.75	31b	COc1ccc(NC(=O)O[C@H]2CCC[C@H]([C@H](N)C(=O)N3CCCC3)C2)cc1	IC50	'='	480.0	nM	6.32			UO_0000065	16.83	0.32	3.57	6.73	False	CHEMBL664928	Inhibitory activity against human recombinant Dipeptidylpeptidase IV	B	BAO_0000357	single protein format	None	None	None	None	None	CHEMBL284	Dipeptidyl peptidase IV	Homo sapiens	SINGLE PROTEIN	CHEMBL1148427	1	Scientific Literature	Bioorg. Med. Chem. Lett.	2004	None
CHEMBL354936		0	458.61	0	0.33	10e	CN(C)S(=O)(=O)c1ccc(S(=O)(=O)N[C@H]2CC[C@H]([C@H](N)C(=O)N3CCCC3)C2)cc1	IC50	'='	110.0	nM	6.96			UO_0000065	15.17	0.32	6.63	5.36	False	CHEMBL664928	Inhibitory activity against human recombinant Dipeptidylpeptidase IV	B	BAO_0000357	single protein format	None	None	None	None	None	CHEMBL284	Dipeptidyl peptidase IV	Homo sapiens	SINGLE PROTEIN	CHEMBL1148427	1	Scientific Literature	Bioorg. Med. Chem. Lett.	2004	None
CHEMBL516747		0	585.02	1	3.56	1x	CCOC(=O)[C@@H](Oc1ccc(NC(=O)C2CC=NN2C(=O)C[C@H](N)Cc2cc(F)c(F)cc2F)cc1)C(C)C.Cl	IC50	'='	2600.0	nM	5.58			UO_0000065	10.18	0.20	2.03	4.53	False	CHEMBL967900	Inhibition of DPP4 in human Caco-2 cells after 60 mins by fluorimetry assay	B	BAO_0000219	cell-based format	Homo sapiens	None	None	Caco-2	None	CHEMBL284	Dipeptidyl peptidase IV	Homo sapiens	SINGLE PROTEIN	CHEMBL1156717	1	Scientific Literature	Eur. J. Med. Chem.	2008	CHEMBL3307519
CHEMBL471343		0	525.96	0	2.43	1r	Cl.N[C@@H](CC(=O)N1N=CCC1C(=O)Nc1ccc(N2CCOCC2)cc1)Cc1cc(F)c(F)cc1F	IC50	'='	1600.0	nM	5.80			UO_0000065	11.84	0.23	3.37	5.78	False	CHEMBL967900	Inhibition of DPP4 in human Caco-2 cells after 60 mins by fluorimetry assay	B	BAO_0000219	cell-based format	Homo sapiens	None	None	Caco-2	None	CHEMBL284	Dipeptidyl peptidase IV	Homo sapiens	SINGLE PROTEIN	CHEMBL1156717	1	Scientific Literature	Eur. J. Med. Chem.	2008	CHEMBL3307519
CHEMBL462564		0	494.91	0	2.14	1m	Cl.N[C@@H](CC(=O)N1N=CCC1C(=O)NCc1nc2ccccc2[nH]1)Cc1cc(F)c(F)cc1F	IC50	'='	3700.0	nM	5.43			UO_0000065	11.85	0.22	3.29	4.66	False	CHEMBL967900	Inhibition of DPP4 in human Caco-2 cells after 60 mins by fluorimetry assay	B	BAO_0000219	cell-based format	Homo sapiens	None	None	Caco-2	None	CHEMBL284	Dipeptidyl peptidase IV	Homo sapiens	SINGLE PROTEIN	CHEMBL1156717	1	Scientific Literature	Eur. J. Med. Chem.	2008	CHEMBL3307519
CHEMBL2372373		0	2588.94	None	None	9	CC[C@H](C)[C@H](NC(=O)[C@H](Cc1c[nH]cn1)NC(=O)CNC(=O)[C@H](CCC(=O)O)NC(=O)[C@H](CCC(N)=O)NC(=O)[C@H](CC(=O)O)NC(=O)[C@H](CC(N)=O)NC(=O)[C@H](CCCN=C(N)N)NC(=O)[C@H](C)NC(=O)[C@@H]1Cc2ccccc2CN1C(=O)[C@@H](N)Cc1c[nH]cn1)C(=O)N[C@@H](CC(C)C)C(=O)N[C@@H](CCCCN)C(=O)N[C@@H](CCSC)C(=O)N[C@@H](Cc1ccccc1)C(=O)N1CCC[C@H]1C(=O)N[C@@H](CO)C(=O)N[C@H](C(=O)N[C@@H](Cc1c[nH]c2ccccc12)C(=O)N[C@@H](Cc1ccc(O)cc1)C…	Inhibition	'='	7.0	%				UO_0000187					False	CHEMBL664930	Percent inhibition against Dipeptidyl peptidase IV (DPP IV) at a concentration of 1 uM	B	BAO_0000357	single protein format	None	None	None	None	None	CHEMBL284	Dipeptidyl peptidase IV	Homo sapiens	SINGLE PROTEIN	CHEMBL1131542	1	Scientific Literature	Bioorg. Med. Chem. Lett.	1998	None
CHEMBL1431	METFORMIN	4	129.17	0	-1.03	metformin	CN(C)C(=N)NC(=N)N	IC50	'='	29000.0	nM	4.54			UO_0000065	35.13	0.69	5.57	5.10	False	CHEMBL927861	Inhibition of DPP4	B	BAO_0000357	single protein format	None	None	None	None	None	CHEMBL284	Dipeptidyl peptidase IV	Homo sapiens	SINGLE PROTEIN	CHEMBL1140811	1	Scientific Literature	Bioorg. Med. Chem. Lett.	2008	None
CHEMBL325041	BORTEZOMIB	4	384.25	None	None	1, bortezomib	CC(C)C[C@H](NC(=O)[C@H](Cc1ccccc1)NC(=O)c1cnccn1)B(O)O	Inhibition	'='	1.0	%				UO_0000187					False	CHEMBL932195	Inhibition of human DPP4 at 10 uM	B	BAO_0000357	single protein format	Homo sapiens	None	None	None	None	CHEMBL284	Dipeptidyl peptidase IV	Homo sapiens	SINGLE PROTEIN	CHEMBL1141651	1	Scientific Literature	J. Med. Chem.	2008	None
CHEMBL380860		0	282.28	0	2.01	36	N[C@H](C(=O)N1CC(F)(F)C(F)(F)C1)C1CCCCC1	IC50	'='	110.0	nM	6.96			UO_0000065	24.65	0.50	4.95	15.02	False	CHEMBL999374	Inhibition of human DPP4 expressed in baculovirus system	B	BAO_0000019	assay format	Homo sapiens	None	None	None	None	CHEMBL284	Dipeptidyl peptidase IV	Homo sapiens	SINGLE PROTEIN	CHEMBL1141676	1	Scientific Literature	Eur. J. Med. Chem.	2008	None
CHEMBL544474		0	296.75	0	1.88	5a	CCOC(=O)c1cnc(CN)c2ccc(OC)cc12.Cl	IC50	'='	207000.0	nM		Outside typical range		UO_0000065					False	CHEMBL666616	In vitro inhibition of Dipeptidylpeptidase IV from Caco-2 (human colon carcinoma) cells.	B	BAO_0000219	cell-based format	None	None	None	Caco-2	None	CHEMBL284	Dipeptidyl peptidase IV	Homo sapiens	SINGLE PROTEIN	CHEMBL1133230	1	Scientific Literature	Bioorg. Med. Chem. Lett.	2000	CHEMBL3307519
CHEMBL402163		0	567.99	0	4.80	31	CS(=O)(=O)c1ccc(-c2noc([C@@H](CC3CC3)[C@H](N)C(F)=C3CCCC3)n2)c(Cl)c1.O=C(O)C(F)(F)F	IC50	'='	0.21	nM	9.68			UO_0000065	21.32	0.44	4.88	9.77	False	CHEMBL933456	Inhibition of human recombinant DPP4 expressed in insect cell	B	BAO_0000019	assay format	Homo sapiens	None	None	None	None	CHEMBL284	Dipeptidyl peptidase IV	Homo sapiens	SINGLE PROTEIN	CHEMBL1143883	1	Scientific Literature	Bioorg. Med. Chem. Lett.	2008	None
CHEMBL318401		0	176.31	0	0.67	3b	C[C@H](N)C(=S)N1CCSC1	Ki	'='	7880.0	nM	5.10			UO_0000065	28.95	0.70	4.43	17.44	True	CHEMBL666574	Inhibition of Dipeptidyl Peptidase IV	B	BAO_0000357	single protein format	Homo sapiens	None	None	None	None	CHEMBL284	Dipeptidyl peptidase IV	Homo sapiens	SINGLE PROTEIN	CHEMBL1135386	1	Scientific Literature	Bioorg. Med. Chem. Lett.	2002	None
CHEMBL148569		0	182.27	0	0.76	8.2	CCC(C)C(N)C(=O)N1CC=CC1	Selectivity index	'='				Potential missing data							False	CHEMBL665780	Selectivity index of compound was determined as value for DPP IV divided by value for DPP II	B	BAO_0000357	single protein format	None	None	None	None	None	CHEMBL284	Dipeptidyl peptidase IV	Homo sapiens	SINGLE PROTEIN	CHEMBL1144883	1	Scientific Literature	J. Med. Chem.	2003	None
CHEMBL2023066		0	425.50	0	2.63	21i	N#Cc1ccccc1Cn1c(N2CCC[C@@H](N)C2)nc2[nH]c(-c3cccnc3)cc2c1=O	IC50	'='	2.34	nM	8.63			UO_0000065	20.28	0.37	6.00	7.40	False	CHEMBL2026010	Inhibition of human DPP4 after 10 mins	B	BAO_0000357	single protein format	Homo sapiens	None	None	None	None	CHEMBL284	Dipeptidyl peptidase IV	Homo sapiens	SINGLE PROTEIN	CHEMBL2021879	1	Scientific Literature	Eur. J. Med. Chem.	2012	None
CHEMBL144226		0	240.31	0	0.35	8.14	[N-]=[N+]=NC1CCN(C(=O)C(N)CCCCN)C1	Selectivity index	'>'	205.0										False	CHEMBL665780	Selectivity index of compound was determined as value for DPP IV divided by value for DPP II	B	BAO_0000357	single protein format	None	None	None	None	None	CHEMBL284	Dipeptidyl peptidase IV	Homo sapiens	SINGLE PROTEIN	CHEMBL1144883	1	Scientific Literature	J. Med. Chem.	2003	None
CHEMBL343616		0	187.24	0	-1.48	10.1	NCCC(N)C(=O)N1CCOCC1	IC50	'>'	1000000.0	nM		Outside typical range		UO_0000065					False	CHEMBL664534	Inhibitory activity against Dipeptidylpeptidase IV (DPP IV)	B	BAO_0000357	single protein format	None	None	None	None	None	CHEMBL284	Dipeptidyl peptidase IV	Homo sapiens	SINGLE PROTEIN	CHEMBL1144883	1	Scientific Literature	J. Med. Chem.	2003	None
CHEMBL355051		0	226.32	0	0.49	31a	N[C@H](C(=O)N1CCCC1)[C@H]1CCC[C@H](O)C1	IC50	'='	290.0	nM	6.54			UO_0000065	28.89	0.56	6.05	9.82	False	CHEMBL664928	Inhibitory activity against human recombinant Dipeptidylpeptidase IV	B	BAO_0000357	single protein format	None	None	None	None	None	CHEMBL284	Dipeptidyl peptidase IV	Homo sapiens	SINGLE PROTEIN	CHEMBL1148427	1	Scientific Literature	Bioorg. Med. Chem. Lett.	2004	None
CHEMBL473176		0	436.48	0	2.95	18g	CC(C)(CC(=O)N[C@H]1C[C@@H]1c1ccc(C(F)(F)F)cc1)NCC(=O)N1CCC[C@H]1C#N	IC50	'='	85.0	nM	7.07			UO_0000065	16.20	0.31	4.12	8.30	False	CHEMBL1011679	Inhibition of human DPP4	B	BAO_0000357	single protein format	Homo sapiens	None	None	None	None	CHEMBL284	Dipeptidyl peptidase IV	Homo sapiens	SINGLE PROTEIN	CHEMBL1152812	1	Scientific Literature	Bioorg. Med. Chem.	2009	None
CHEMBL1688514		0	383.50	0	1.16	4f-8	COc1ccc(-c2cc(C(=O)NCCN3CCNCC3)nc(C)c2CN)cc1	IC50	'>'	50000.0	nM				UO_0000065					False	CHEMBL1696535	Inhibition of human recombinant DPP4 assessed as Gly-Pro-pNA chromogenic substrate cleavage for 16 mins preincubated with compound for 10 mins before addition of chromogenic substrate	B	BAO_0000357	single protein format	Homo sapiens	None	None	None	None	CHEMBL284	Dipeptidyl peptidase IV	Homo sapiens	SINGLE PROTEIN	CHEMBL1687705	1	Scientific Literature	ACS Med. Chem. Lett.	2010	None
CHEMBL1688520		0	329.83	0	3.41	6b-1	Cc1nc(-c2ccc(Cl)cc2)cc(C(=O)N2CCCC2)c1CN	IC50	'>'	50000.0	nM				UO_0000065					False	CHEMBL1696535	Inhibition of human recombinant DPP4 assessed as Gly-Pro-pNA chromogenic substrate cleavage for 16 mins preincubated with compound for 10 mins before addition of chromogenic substrate	B	BAO_0000357	single protein format	Homo sapiens	None	None	None	None	CHEMBL284	Dipeptidyl peptidase IV	Homo sapiens	SINGLE PROTEIN	CHEMBL1687705	1	Scientific Literature	ACS Med. Chem. Lett.	2010	None
CHEMBL2058973		0	397.55	0	1.62	8a	O=C([C@@H]1C[C@H](N2CCN(c3nccc4ccccc34)CC2)CN1)N1CCSC1	IC50	'='	0.61	nM	9.21			UO_0000065	23.18	0.45	7.59	17.82	False	CHEMBL2060146	Inhibition of human DPP4 using Gly-Pro-MCA as substrate after 60 mins by fluorometry	B	BAO_0000357	single protein format	Homo sapiens	None	None	None	None	CHEMBL284	Dipeptidyl peptidase IV	Homo sapiens	SINGLE PROTEIN	CHEMBL2057088	1	Scientific Literature	Bioorg. Med. Chem.	2012	None
CHEMBL2058756		0	412.52	0	1.08	9e	N#Cc1ccc2oc(N3CCN([C@@H]4CN[C@H](C(=O)N5CCSC5)C4)CC3)nc2c1	IC50	'='	0.5	nM	9.30			UO_0000065	22.55	0.44	8.22	10.49	False	CHEMBL2060146	Inhibition of human DPP4 using Gly-Pro-MCA as substrate after 60 mins by fluorometry	B	BAO_0000357	single protein format	Homo sapiens	None	None	None	None	CHEMBL284	Dipeptidyl peptidase IV	Homo sapiens	SINGLE PROTEIN	CHEMBL2057088	1	Scientific Literature	Bioorg. Med. Chem.	2012	None
CHEMBL2086592		0	357.33	0	1.30	11f	NC(=O)[C@@H]1CCCN1C(=O)CCNC(=O)c1ccc(C(F)(F)F)cc1	IC50	'='	28.0	nM	7.55			UO_0000065	21.14	0.41	6.25	8.17	False	CHEMBL2091655	Inhibition of human DPP4 expressed in baculovirus expression system using Gly-Pro-AMC substrate incubated or 30 mins by fluorescence based assay	B	BAO_0000019	assay format	Homo sapiens	None	None	None	None	CHEMBL284	Dipeptidyl peptidase IV	Homo sapiens	SINGLE PROTEIN	CHEMBL2086250	1	Scientific Literature	Bioorg. Med. Chem. Lett.	2012	None
CHEMBL2086605		0	353.38	0	1.73	15c	NC(=O)[C@@H]1CCCN1C(=O)c1ccc(NC(=O)c2ccc(O)cc2)cc1	IC50	'='	863.0	nM	6.06			UO_0000065	17.16	0.32	4.33	5.38	False	CHEMBL2091655	Inhibition of human DPP4 expressed in baculovirus expression system using Gly-Pro-AMC substrate incubated or 30 mins by fluorescence based assay	B	BAO_0000019	assay format	Homo sapiens	None	None	None	None	CHEMBL284	Dipeptidyl peptidase IV	Homo sapiens	SINGLE PROTEIN	CHEMBL2086250	1	Scientific Literature	Bioorg. Med. Chem. Lett.	2012	None
CHEMBL193168		0	348.43	0	0.21	24	N#C[C@@H]1CCCN1C(=O)[C@@H]1C[C@H](NS(=O)(=O)c2ccccc2)CN1	IC50	'='	6.7	nM	8.17			UO_0000065	23.46	0.47	7.96	7.99	False	CHEMBL876981	Inhibitory concentration against human dipeptidylpeptidase IV	B	BAO_0000357	single protein format	Homo sapiens	None	None	None	None	CHEMBL284	Dipeptidyl peptidase IV	Homo sapiens	SINGLE PROTEIN	CHEMBL1145239	1	Scientific Literature	Bioorg. Med. Chem. Lett.	2005	None
CHEMBL98408		0	202.32	0	0.89	2	CC[C@H](C)[C@H](N)C(=O)N1CCSC1	IC50	'='	420.0	nM	6.38			UO_0000065	31.52	0.67	5.49	13.76	True	CHEMBL827816	Inhibitory concentration against dipeptidylpeptidase IV was determined	B	BAO_0000357	single protein format	None	None	None	None	None	CHEMBL284	Dipeptidyl peptidase IV	Homo sapiens	SINGLE PROTEIN	CHEMBL1139555	1	Scientific Literature	Bioorg. Med. Chem. Lett.	2005	None
CHEMBL195862		0	416.77	0	2.48	12c	C[C@@H](c1ccc(F)cc1Cl)[C@H](N)C(=O)N1CC[C@H](F)C1.O=C(O)C(F)(F)F	IC50	'='	4200.0	nM	5.38			UO_0000065	17.76	0.37	2.90	11.61	False	CHEMBL827816	Inhibitory concentration against dipeptidylpeptidase IV was determined	B	BAO_0000357	single protein format	None	None	None	None	None	CHEMBL284	Dipeptidyl peptidase IV	Homo sapiens	SINGLE PROTEIN	CHEMBL1139555	1	Scientific Literature	Bioorg. Med. Chem. Lett.	2005	None
CHEMBL2147070		0	520.39	0	3.35	28	Cl.Cn1c(=O)c2c(nc(N3CCC[C@@H](N)C3)n2Cc2cc(F)ccc2Cl)c2ccc(C(=O)O)cc21	IC50	'='	0.48	nM	9.32			UO_0000065	19.26	0.37	5.97	8.76	False	CHEMBL2149434	Inhibition of DPP4 in human plasma using Gly-Pro-AMC as substrate by fluorimetric analysis	B	BAO_0000357	single protein format	Homo sapiens	CHEMBL3559721	Plasma	None	None	CHEMBL284	Dipeptidyl peptidase IV	Homo sapiens	SINGLE PROTEIN	CHEMBL2146411	1	Scientific Literature	Bioorg. Med. Chem.	2012	None
CHEMBL2178974		0	579.75	1	3.12	9t	CC(C)(C)OC(=O)N1CCN(Cc2cn([C@H]3C[C@@H](C(=O)N4CCCC4)N(C(=O)CCCc4ccccc4)C3)nn2)CC1	IC50	'>'	100000.0	nM				UO_0000065					False	CHEMBL2185387	Inhibition of human seminal plasma DPP4 assessed as pNA release from Gly-Pro-p-nitroanilide substrate pre-incubated with enzyme for 15 min prior to substrate addition by fluorescence technique	B	BAO_0000357	single protein format	Homo sapiens	CHEMBL3559721	Plasma	None	None	CHEMBL284	Dipeptidyl peptidase IV	Homo sapiens	SINGLE PROTEIN	CHEMBL2176903	1	Scientific Literature	J. Med. Chem.	2012	None
CHEMBL2178977		0	343.39	0	2.70	7a	[N-]=[N+]=N[C@H]1C[C@@H](C(=O)N2CCCC2)N(C(=O)OCc2ccccc2)C1	IC50	'>'	100000.0	nM				UO_0000065					False	CHEMBL2185387	Inhibition of human seminal plasma DPP4 assessed as pNA release from Gly-Pro-p-nitroanilide substrate pre-incubated with enzyme for 15 min prior to substrate addition by fluorescence technique	B	BAO_0000357	single protein format	Homo sapiens	CHEMBL3559721	Plasma	None	None	CHEMBL284	Dipeptidyl peptidase IV	Homo sapiens	SINGLE PROTEIN	CHEMBL2176903	1	Scientific Literature	J. Med. Chem.	2012	None
CHEMBL451319		0	324.43	0	2.44	34	Cc1cc2ccccc2n1C[C@H](C)NCC(=O)N1CCC[C@H]1C#N	IC50	'='	69.0	nM	7.16			UO_0000065	22.07	0.41	4.72	11.73	False	CHEMBL999374	Inhibition of human DPP4 expressed in baculovirus system	B	BAO_0000019	assay format	Homo sapiens	None	None	None	None	CHEMBL284	Dipeptidyl peptidase IV	Homo sapiens	SINGLE PROTEIN	CHEMBL1141676	1	Scientific Literature	Eur. J. Med. Chem.	2008	None
CHEMBL146450		0	185.27	0	-0.33	9.8	NCC[C@@H](N)C(=O)N1CCCCC1	IC50	'>>'	1000000.0	nM		Outside typical range		UO_0000065					False	CHEMBL664534	Inhibitory activity against Dipeptidylpeptidase IV (DPP IV)	B	BAO_0000357	single protein format	None	None	None	None	None	CHEMBL284	Dipeptidyl peptidase IV	Homo sapiens	SINGLE PROTEIN	CHEMBL1144883	1	Scientific Literature	J. Med. Chem.	2003	None
CHEMBL2159749		0	320.39	0	3.08	14	O=C(c1cccc2c1C(=O)N(Cc1ccccc1)C2)N1CCCC1	Inhibition						Not Active						False	CHEMBL2160616	Inhibition DPP4 in human HCEC cell extracts using Gly-Pro-AMC substrate at 100 uM incubated for 30 mins by fluorimetric assay	B	BAO_0000357	single protein format	Homo sapiens	None	None	HCEC	None	CHEMBL284	Dipeptidyl peptidase IV	Homo sapiens	SINGLE PROTEIN	CHEMBL2157866	1	Scientific Literature	J. Med. Chem.	2012	CHEMBL3308569
CHEMBL2159746		0	308.38	0	2.85	8	O=C(NCc1ccccc1)c1ccccc1C(=O)N1CCCC1	Inhibition						Not Active						False	CHEMBL2160616	Inhibition DPP4 in human HCEC cell extracts using Gly-Pro-AMC substrate at 100 uM incubated for 30 mins by fluorimetric assay	B	BAO_0000357	single protein format	Homo sapiens	None	None	HCEC	None	CHEMBL284	Dipeptidyl peptidase IV	Homo sapiens	SINGLE PROTEIN	CHEMBL2157866	1	Scientific Literature	J. Med. Chem.	2012	CHEMBL3308569
CHEMBL2159747		0	322.41	0	3.24	9	O=C(NCc1ccccc1)c1ccccc1C(=O)N1CCCCC1	Inhibition						Not Active						False	CHEMBL2160615	Inhibition DPP4 in human LNZ308 cell extracts using Gly-Pro-AMC substrate at 100 uM incubated for 30 mins by fluorimetric assay	B	BAO_0000357	single protein format	Homo sapiens	None	None	LNZ308	None	CHEMBL284	Dipeptidyl peptidase IV	Homo sapiens	SINGLE PROTEIN	CHEMBL2157866	1	Scientific Literature	J. Med. Chem.	2012	None
CHEMBL2159746		0	308.38	0	2.85	8	O=C(NCc1ccccc1)c1ccccc1C(=O)N1CCCC1	Inhibition						Not Active						False	CHEMBL2160470	Inhibition DPP4 in human LN229 cell extracts using Gly-Pro-AMC substrate at 100 uM incubated for 30 mins by fluorimetric assay	B	BAO_0000357	single protein format	Homo sapiens	None	None	LN229	None	CHEMBL284	Dipeptidyl peptidase IV	Homo sapiens	SINGLE PROTEIN	CHEMBL2157866	1	Scientific Literature	J. Med. Chem.	2012	None
CHEMBL223915		0	311.84	0	2.02	25	O=C([C@@H]1C[C@H](Nc2ccc(Cl)cc2)CN1)N1CCSC1	IC50	'='	45.4	nM	7.34			UO_0000065	23.55	0.50	5.32	16.55	False	CHEMBL915599	Inhibition of DPP4 in human plasma by fluorescence assay	B	BAO_0000366	cell-free format	Homo sapiens	CHEMBL3559721	Plasma	None	None	CHEMBL284	Dipeptidyl peptidase IV	Homo sapiens	SINGLE PROTEIN	CHEMBL1144573	1	Scientific Literature	Bioorg. Med. Chem.	2007	None
CHEMBL228032		0	445.55	0	2.34	17i	N#Cc1ccc(CN(C(=O)c2ccc(C#N)cc2)[C@@H]2CN[C@H](C(=O)N3CCSC3)C2)cc1	IC50	'='	228.0	nM	6.64			UO_0000065	14.91	0.28	4.30	6.63	False	CHEMBL915599	Inhibition of DPP4 in human plasma by fluorescence assay	B	BAO_0000366	cell-free format	Homo sapiens	CHEMBL3559721	Plasma	None	None	CHEMBL284	Dipeptidyl peptidase IV	Homo sapiens	SINGLE PROTEIN	CHEMBL1144573	1	Scientific Literature	Bioorg. Med. Chem.	2007	None
CHEMBL2418632		0	472.93	0	2.66	6n	Cl.N#C[C@@H]1CCCN1C(=O)[C@@H](N)Cc1ccc(-c2cn(Cc3ccc(F)c(F)c3)nn2)cc1	IC50	'='	8.57	nM	8.07			UO_0000065	18.48	0.34	5.41	8.00	False	CHEMBL2424445	Inhibition of human purified His-tagged DPP-4 assessed as cleavage of substrate using Gly-Pro-AMC chromogenic substrate after 60 mins by fluorescence spectrophotometry	B	BAO_0000357	single protein format	Homo sapiens	None	None	None	None	CHEMBL284	Dipeptidyl peptidase IV	Homo sapiens	SINGLE PROTEIN	CHEMBL2417472	1	Scientific Literature	Bioorg. Med. Chem.	2013	None
CHEMBL2418630		0	466.97	0	2.39	6l	COc1cccc(Cn2cc(-c3ccc(C[C@H](N)C(=O)N4CCC[C@H]4C#N)cc3)nn2)c1.Cl	IC50	'='	7.5	nM	8.12			UO_0000065	18.87	0.35	5.73	7.38	False	CHEMBL2424445	Inhibition of human purified His-tagged DPP-4 assessed as cleavage of substrate using Gly-Pro-AMC chromogenic substrate after 60 mins by fluorescence spectrophotometry	B	BAO_0000357	single protein format	Homo sapiens	None	None	None	None	CHEMBL284	Dipeptidyl peptidase IV	Homo sapiens	SINGLE PROTEIN	CHEMBL2417472	1	Scientific Literature	Bioorg. Med. Chem.	2013	None
CHEMBL35016		0	290.37	0	3.16	1b	Cc1ccccc1-c1nc(-c2ccccc2)nc(N)c1CN	IC50	'='	1500.0	nM	5.82			UO_0000065					False	CHEMBL664533	Inhibitory activity against Dipeptidylpeptidase IV mediated cleavage of Ala-Pro-7-amido-4-tri-fluoromethylcoumarin in a fluorogenic assay	F	BAO_0000019	assay format	None	None	None	None	None	CHEMBL284	Dipeptidyl peptidase IV	Homo sapiens	SINGLE PROTEIN	CHEMBL1147631	1	Scientific Literature	Bioorg. Med. Chem. Lett.	2004	None
CHEMBL286301		0	294.33	0	2.99	1b	NCc1c(N)nc(-c2ccccc2)nc1-c1ccc(F)cc1	IC50	'='	18000.0	nM	4.75			UO_0000065					False	CHEMBL664533	Inhibitory activity against Dipeptidylpeptidase IV mediated cleavage of Ala-Pro-7-amido-4-tri-fluoromethylcoumarin in a fluorogenic assay	F	BAO_0000019	assay format	None	None	None	None	None	CHEMBL284	Dipeptidyl peptidase IV	Homo sapiens	SINGLE PROTEIN	CHEMBL1147631	1	Scientific Literature	Bioorg. Med. Chem. Lett.	2004	None
CHEMBL3086661		0	4297.84	None	None	13	CC[C@H](C)[C@H](NC(=O)[C@H](Cc1ccc(O)cc1)NC(=O)[C@H](Cc1cnc[nH]1)NC(=O)[C@H](CCCNC(=N)N)NC(=O)[C@H](CC(C)C)NC(=O)[C@H](C)NC(=O)[C@H](CO)NC(=O)[C@H](Cc1ccc(O)cc1)NC(=O)[C@H](Cc1ccc(O)cc1)NC(=O)[C@H](CCCNC(=N)N)NC(=O)[C@H](C)NC(=O)[C@H](CCSC)NC(=O)[C@H](CC(=O)O)NC(=O)[C@H](CCC(=O)O)NC(=O)[C@H](C)NC(=O)[C@@H]1CCCN1C(=O)[C@H](C)NC(=O)[C@H](CC(=O)O)NC(=O)[C@H](CCC(=O)O)NC(=O)CNC(=O)[C@@H]1CCCN1C(=O)[C…	Ki	'='	6300.0	nM	5.20			UO_0000065	1.21	None	None	None	False	CHEMBL3091126	Competitive inhibition of human recombinant DPP4 using AP-pNA as substrate preincubated for 30 mins followed by substrate addition measured after 30 mins by spectrophotometric analysis	B	BAO_0000357	single protein format	Homo sapiens	None	None	None	None	CHEMBL284	Dipeptidyl peptidase IV	Homo sapiens	SINGLE PROTEIN	CHEMBL3085773	1	Scientific Literature	J. Med. Chem.	2013	None
CHEMBL395854		0	347.49	0	0.47	21a	O=C([C@@H]1C[C@H](N2CCN(c3ccccn3)CC2)CN1)N1CCSC1	IC50	'='	2.7	nM	8.57			UO_0000065	24.66	0.49	8.10	16.57	False	CHEMBL886678	Inhibition of DPP4 in human plasma by fluorescence assay	B	BAO_0000366	cell-free format	Homo sapiens	CHEMBL3559721	Plasma	None	None	CHEMBL284	Dipeptidyl peptidase IV	Homo sapiens	SINGLE PROTEIN	CHEMBL1139160	1	Scientific Literature	Bioorg. Med. Chem. Lett.	2007	None
CHEMBL241673		0	255.39	0	0.35	10	O=C([C@@H]1C[C@H](N2CCCC2)CN1)N1CCSC1	IC50	'='	127.0	nM	6.90			UO_0000065	27.00	0.55	6.55	19.38	False	CHEMBL886678	Inhibition of DPP4 in human plasma by fluorescence assay	B	BAO_0000366	cell-free format	Homo sapiens	CHEMBL3559721	Plasma	None	None	CHEMBL284	Dipeptidyl peptidase IV	Homo sapiens	SINGLE PROTEIN	CHEMBL1139160	1	Scientific Literature	Bioorg. Med. Chem. Lett.	2007	None
CHEMBL2418634		0	497.00	0	2.39	6p	COc1ccc(Cn2cc(-c3ccc(C[C@H](N)C(=O)N4CCC[C@H]4C#N)cc3)nn2)cc1OC.Cl	IC50	'='	15.7	nM	7.80			UO_0000065	16.95	0.31	5.41	6.54	False	CHEMBL2424445	Inhibition of human purified His-tagged DPP-4 assessed as cleavage of substrate using Gly-Pro-AMC chromogenic substrate after 60 mins by fluorescence spectrophotometry	B	BAO_0000357	single protein format	Homo sapiens	None	None	None	None	CHEMBL284	Dipeptidyl peptidase IV	Homo sapiens	SINGLE PROTEIN	CHEMBL2417472	1	Scientific Literature	Bioorg. Med. Chem.	2013	None
CHEMBL391433		0	360.53	0	1.07	15	O=C([C@@H]1C[C@H](N2CCN(Cc3ccccc3)CC2)CN1)N1CCSC1	IC50	'='	30.5	nM	7.52			UO_0000065	20.85	0.41	6.45	19.36	False	CHEMBL886678	Inhibition of DPP4 in human plasma by fluorescence assay	B	BAO_0000366	cell-free format	Homo sapiens	CHEMBL3559721	Plasma	None	None	CHEMBL284	Dipeptidyl peptidase IV	Homo sapiens	SINGLE PROTEIN	CHEMBL1139160	1	Scientific Literature	Bioorg. Med. Chem. Lett.	2007	None
CHEMBL391332		0	284.43	0	-0.50	13	CN1CCN([C@@H]2CN[C@H](C(=O)N3CCSC3)C2)CC1	IC50	'='	57.5	nM	7.24			UO_0000065	25.46	0.52	7.74	18.65	False	CHEMBL886678	Inhibition of DPP4 in human plasma by fluorescence assay	B	BAO_0000366	cell-free format	Homo sapiens	CHEMBL3559721	Plasma	None	None	CHEMBL284	Dipeptidyl peptidase IV	Homo sapiens	SINGLE PROTEIN	CHEMBL1139160	1	Scientific Literature	Bioorg. Med. Chem. Lett.	2007	None
CHEMBL217051		0	403.36	0	2.44	14	C[C@@H]1c2nnc(C(F)(F)F)n2CCN1C(=O)C[C@H](N)Cc1cc(F)ccc1F	IC50	'='	7.2	nM	8.14			UO_0000065	20.19	0.40	5.70	10.57	False	CHEMBL907105	In vitro inhibition of human DPP-4 activity	B	BAO_0000357	single protein format	Homo sapiens	None	None	None	None	CHEMBL284	Dipeptidyl peptidase IV	Homo sapiens	SINGLE PROTEIN	CHEMBL1137590	1	Scientific Literature	Bioorg. Med. Chem. Lett.	2007	None
CHEMBL319350		0	334.85	0	2.05	21	N#CC1CCCCN1C(=O)[C@@H](N)CCNCc1ccc(Cl)cc1	IC50	'='	13000.0	nM	4.89			UO_0000065	14.59	0.29	2.84	5.95	False	CHEMBL666619	Inhibition of human Dipeptidylpeptidase IV (DPP IV)	B	BAO_0000357	single protein format	None	None	None	None	None	CHEMBL284	Dipeptidyl peptidase IV	Homo sapiens	SINGLE PROTEIN	CHEMBL1148463	1	Scientific Literature	J. Med. Chem.	2004	None
CHEMBL471842		0	369.48	0	2.82	12d	CN1CCC(NC(=O)C[C@H](N)Cc2ccccc2F)(c2ccccc2)CC1	IC50	'='	870.0	nM	6.06			UO_0000065	16.40	0.31	3.24	10.38	False	CHEMBL1002063	Inhibition of human Caco-2 cells-derived DPP4	B	BAO_0000219	cell-based format	Homo sapiens	None	None	Caco-2	None	CHEMBL284	Dipeptidyl peptidase IV	Homo sapiens	SINGLE PROTEIN	CHEMBL1152235	1	Scientific Literature	Bioorg. Med. Chem. Lett.	2008	CHEMBL3307519
CHEMBL1079629		0	301.30	0	0.76	9b	N#C[C@@H]1CO[C@H]2C[C@@H](NC(=O)OCc3ccccc3)C(=O)N21	Inhibition						Not Active						False	CHEMBL1104935	Inhibition of DPP4 in human astrocyte derived cell extracts assessed as blockade of Gly-Pro-AMC substrate hydrolysis at 100 uM by fluorimetric assay	B	BAO_0000357	single protein format	Homo sapiens	None	None	None	None	CHEMBL284	Dipeptidyl peptidase IV	Homo sapiens	SINGLE PROTEIN	CHEMBL1153716	1	Scientific Literature	J. Med. Chem.	2009	None
CHEMBL1081574		0	317.37	0	1.48	8c	N#C[C@H]1CS[C@@H]2C[C@H](NC(=O)OCc3ccccc3)C(=O)N12	Inhibition						Not Active						False	CHEMBL1104936	Inhibition of DPP4 in human brain derived endothelial cell extracts assessed as blockade of Gly-Pro-AMC substrate hydrolysis at 100 uM by fluorimetric assay	B	BAO_0000219	cell-based format	Homo sapiens	None	None	Endothelial cell	None	CHEMBL284	Dipeptidyl peptidase IV	Homo sapiens	SINGLE PROTEIN	CHEMBL1153716	1	Scientific Literature	J. Med. Chem.	2009	None
CHEMBL1079642		0	317.41	0	2.34	31b	N#C[C@@H]1CS[C@H]2CC[C@@H](NC(=O)OCc3ccccc3)CN21	Inhibition						Not Active						False	CHEMBL1104936	Inhibition of DPP4 in human brain derived endothelial cell extracts assessed as blockade of Gly-Pro-AMC substrate hydrolysis at 100 uM by fluorimetric assay	B	BAO_0000219	cell-based format	Homo sapiens	None	None	Endothelial cell	None	CHEMBL284	Dipeptidyl peptidase IV	Homo sapiens	SINGLE PROTEIN	CHEMBL1153716	1	Scientific Literature	J. Med. Chem.	2009	None
CHEMBL1076155		0	200.24	0	1.81	Z-Pro-CN	N#C[C@@H]1CCCN1C(=O)c1ccccc1	Inhibition						Not Active						False	CHEMBL1104937	Inhibition of DPP4 in human fibroblast extracts assessed as blockade of Gly-Pro-AMC substrate hydrolysis at 100 uM by fluorimetric assay	B	BAO_0000357	single protein format	Homo sapiens	None	None	None	None	CHEMBL284	Dipeptidyl peptidase IV	Homo sapiens	SINGLE PROTEIN	CHEMBL1153716	1	Scientific Literature	J. Med. Chem.	2009	None
CHEMBL1079580		0	287.32	0	1.43	11b	N#C[C@H]1CCCN1C(=O)CNC(=O)OCc1ccccc1	Inhibition						Not Active						False	CHEMBL1104937	Inhibition of DPP4 in human fibroblast extracts assessed as blockade of Gly-Pro-AMC substrate hydrolysis at 100 uM by fluorimetric assay	B	BAO_0000357	single protein format	Homo sapiens	None	None	None	None	CHEMBL284	Dipeptidyl peptidase IV	Homo sapiens	SINGLE PROTEIN	CHEMBL1153716	1	Scientific Literature	J. Med. Chem.	2009	None
CHEMBL1079631		0	315.33	0	1.15	29b	C[C@H]1O[C@H]2C[C@@H](NC(=O)OCc3ccccc3)C(=O)N2[C@@H]1C#N	Inhibition						Not Active						False	CHEMBL1106774	Inhibition of DPP4 in intact human brain derived endothelial cells assessed as blockade of Gly-Pro-AMC substrate hydrolysis at 100 uM by fluorimetric assay	B	BAO_0000219	cell-based format	Homo sapiens	None	None	Endothelial cell	None	CHEMBL284	Dipeptidyl peptidase IV	Homo sapiens	SINGLE PROTEIN	CHEMBL1153716	1	Scientific Literature	J. Med. Chem.	2009	None
CHEMBL600440		0	359.47	0	1.72	8bb	COc1cc2c(cc1OC)[C@H]1C[C@@H](N)[C@H](N3CCCCC3=O)CN1CC2	IC50	'='	7800.0	nM	5.11			UO_0000065	14.21	0.27	3.39	7.51	False	CHEMBL1070385	Inhibition of human DPP4	B	BAO_0000357	single protein format	Homo sapiens	None	None	None	None	CHEMBL284	Dipeptidyl peptidase IV	Homo sapiens	SINGLE PROTEIN	CHEMBL1158517	1	Scientific Literature	Bioorg. Med. Chem. Lett.	2010	None
CHEMBL35451		0	294.33	0	2.99	1b	NCc1c(N)nc(-c2ccccc2)nc1-c1cccc(F)c1	IC50	'='	40000.0	nM	4.40			UO_0000065					False	CHEMBL664533	Inhibitory activity against Dipeptidylpeptidase IV mediated cleavage of Ala-Pro-7-amido-4-tri-fluoromethylcoumarin in a fluorogenic assay	F	BAO_0000019	assay format	None	None	None	None	None	CHEMBL284	Dipeptidyl peptidase IV	Homo sapiens	SINGLE PROTEIN	CHEMBL1147631	1	Scientific Literature	Bioorg. Med. Chem. Lett.	2004	None
CHEMBL177265		0	258.34	0	3.37	11.7a/1	N#CC1CCC/C1=C(/F)CNCCc1ccccc1	IC50	'>'	500000.0	nM		Outside typical range		UO_0000065					False	CHEMBL832779	Inhibitory concentration against human Dipeptidylpeptidase IV	B	BAO_0000357	single protein format	Homo sapiens	None	None	None	None	CHEMBL284	Dipeptidyl peptidase IV	Homo sapiens	SINGLE PROTEIN	CHEMBL1142720	1	Scientific Literature	J. Med. Chem.	2005	None
CHEMBL461506		0	213.32	0	0.46	9.5	NCCCC[C@H](N)C(=O)N1CCCCC1	IC50	'='	134900.0	nM		Outside typical range		UO_0000065					False	CHEMBL664534	Inhibitory activity against Dipeptidylpeptidase IV (DPP IV)	B	BAO_0000357	single protein format	None	None	None	None	None	CHEMBL284	Dipeptidyl peptidase IV	Homo sapiens	SINGLE PROTEIN	CHEMBL1144883	1	Scientific Literature	J. Med. Chem.	2003	None
CHEMBL2063035		0	244.06	None	None	4l	O=C([C@@H]1C[C@@H](O)CN1)N1C[C@@H](O)C[C@H]1B(O)O	IC50	'='	20.0	nM	7.70			UO_0000065	31.55	None	None	None	False	CHEMBL2066843	Inhibition of human DPP4 expressed in HEK293 cells using Ala-Pro-p-nitroanilide hydrochloride salt as substrate preincubated for 10 mins prior to addition of substrate measured after 30 mins	B	BAO_0000219	cell-based format	Homo sapiens	None	None	HEK293	None	CHEMBL284	Dipeptidyl peptidase IV	Homo sapiens	SINGLE PROTEIN	CHEMBL2062502	1	Scientific Literature	Bioorg. Med. Chem. Lett.	2012	CHEMBL3307715
CHEMBL67279	TALABOSTAT	3	214.07	None	None	5	CC(C)[C@H](N)C(=O)N1CCC[C@H]1B(O)O	Ki	'='	2000.0	nM		Potential transcription error		UO_0000065					True	CHEMBL664535	Inhibitory activity of compound against Dipeptidylpeptidase IV (DPP IV)	B	BAO_0000357	single protein format	None	None	None	None	None	CHEMBL284	Dipeptidyl peptidase IV	Homo sapiens	SINGLE PROTEIN	CHEMBL1144883	1	Scientific Literature	J. Med. Chem.	2003	None
CHEMBL277390		0	760.71	1	-0.53	11a	C[S+](C)Cc1ccc2cc1C(=O)NCC(=O)NCC(=O)NCCCC[C@H](N)C(=O)N1CCC[C@H]1C(=O)N2.O=C(O)C(F)(F)F.O=C([O-])C(F)(F)F	Ki	'='	85.0	nM	7.07			UO_0000065	13.25	0.26	7.60	4.34	False	CHEMBL664931	Inhibitory activity against hydrolysis of Gly-Pro-pNa by CD26 (dipeptidylpeptidase 4) purified from CEM H01 cells	B	BAO_0000219	cell-based format	None	None	None	CCRF-CEM	None	CHEMBL284	Dipeptidyl peptidase IV	Homo sapiens	SINGLE PROTEIN	CHEMBL1131574	1	Scientific Literature	J. Med. Chem.	1998	CHEMBL3307641
CHEMBL203267		0	523.89	0	2.85	24	C[C@@H](c1ccc(-c2cn(C)c(=O)c(Cl)c2F)cc1)[C@H](N)C(=O)N1CC[C@H](F)C1.O=C(O)C(F)(F)F	IC50	'='	37.0	nM	7.43			UO_0000065	18.13	0.36	4.58	10.88	False	CHEMBL867703	Inhibition of DPP4	B	BAO_0000357	single protein format	Homo sapiens	None	None	None	None	CHEMBL284	Dipeptidyl peptidase IV	Homo sapiens	SINGLE PROTEIN	CHEMBL1138985	1	Scientific Literature	Bioorg. Med. Chem. Lett.	2006	None
CHEMBL380496		0	501.48	0	2.06	23	COc1cc(=O)n(C)cc1-c1ccc([C@H](C)[C@H](N)C(=O)N2CC[C@H](F)C2)cc1.O=C(O)C(F)(F)F	IC50	'='	67.0	nM	7.17			UO_0000065	18.52	0.35	5.11	9.25	False	CHEMBL867703	Inhibition of DPP4	B	BAO_0000357	single protein format	Homo sapiens	None	None	None	None	CHEMBL284	Dipeptidyl peptidase IV	Homo sapiens	SINGLE PROTEIN	CHEMBL1138985	1	Scientific Literature	Bioorg. Med. Chem. Lett.	2006	None
CHEMBL203169		0	501.48	0	1.55	22	C[C@@H](c1ccc(-c2cn(C)c(=O)cc2CO)cc1)[C@H](N)C(=O)N1CC[C@H](F)C1.O=C(O)C(F)(F)F	IC50	'='	38.0	nM	7.42			UO_0000065	19.15	0.36	5.87	8.38	False	CHEMBL867703	Inhibition of DPP4	B	BAO_0000357	single protein format	Homo sapiens	None	None	None	None	CHEMBL284	Dipeptidyl peptidase IV	Homo sapiens	SINGLE PROTEIN	CHEMBL1138985	1	Scientific Literature	Bioorg. Med. Chem. Lett.	2006	None
CHEMBL206172		0	551.51	0	3.64	14	C[C@@H](c1ccc(-c2ccc(=O)n(-c3ccc(F)cc3)c2)cc1)[C@H](N)C(=O)N1CC[C@H](F)C1.O=C(O)C(F)(F)F	IC50	'='	229.0	nM	6.64			UO_0000065	15.18	0.28	3.00	9.72	False	CHEMBL867703	Inhibition of DPP4	B	BAO_0000357	single protein format	Homo sapiens	None	None	None	None	CHEMBL284	Dipeptidyl peptidase IV	Homo sapiens	SINGLE PROTEIN	CHEMBL1138985	1	Scientific Literature	Bioorg. Med. Chem. Lett.	2006	None
CHEMBL1229855		0	327.44	0	1.56	2OPH	CC(=O)N(C)[C@H]1CC[C@H]([C@H](C)[C@H](N)C(=O)N2CC[C@H](F)C2)CC1	IC50	'='	16.0	nM	7.80			UO_0000065	23.81	0.46	6.24	11.70	False	CHEMBL3074800	Inhibition of dipeptidyl peptidase 4 (unknown origin)	B	BAO_0000357	single protein format	Homo sapiens	None	None	None	None	CHEMBL284	Dipeptidyl peptidase IV	Homo sapiens	SINGLE PROTEIN	CHEMBL3046539	1	Scientific Literature	Med Chem Res	2013	None
CHEMBL591118	CARMEGLIPTIN	2	377.46	0	1.52	3KWF	COc1cc2c(cc1OC)[C@@H]1C[C@H](N)[C@@H](N3C[C@@H](CF)CC3=O)CN1CC2	IC50	'='	6.8	nM	8.17			UO_0000065	21.64	0.41	6.65	12.01	False	CHEMBL3074800	Inhibition of dipeptidyl peptidase 4 (unknown origin)	B	BAO_0000357	single protein format	Homo sapiens	None	None	None	None	CHEMBL284	Dipeptidyl peptidase IV	Homo sapiens	SINGLE PROTEIN	CHEMBL3046539	1	Scientific Literature	Med Chem Res	2013	None
CHEMBL1688416		0	313.38	0	2.89	4b-2	Cc1nc(C(=O)N2CCCC2)cc(-c2ccc(F)cc2)c1CN	IC50	'='	686.0	nM	6.16			UO_0000065	19.67	0.37	3.27	10.41	False	CHEMBL1696535	Inhibition of human recombinant DPP4 assessed as Gly-Pro-pNA chromogenic substrate cleavage for 16 mins preincubated with compound for 10 mins before addition of chromogenic substrate	B	BAO_0000357	single protein format	Homo sapiens	None	None	None	None	CHEMBL284	Dipeptidyl peptidase IV	Homo sapiens	SINGLE PROTEIN	CHEMBL1687705	1	Scientific Literature	ACS Med. Chem. Lett.	2010	None
CHEMBL378867		0	377.83	0	2.05	21ag	N#C[C@@H]1CCCN1C(=O)[C@@H]1CC[C@H](COc2cc(C(=O)O)ccc2Cl)N1	Ki	'='	1.1	nM	8.96			UO_0000065	23.71	0.47	6.91	8.73	False	CHEMBL871251	Inhibition of human recombinant DPP4 by tight-binding assay in presence of 10% rat plasma	B	BAO_0000366	cell-free format	Homo sapiens	CHEMBL3559721	Plasma	None	None	CHEMBL284	Dipeptidyl peptidase IV	Homo sapiens	SINGLE PROTEIN	CHEMBL1148635	1	Scientific Literature	J. Med. Chem.	2006	None
CHEMBL378673		0	537.51	0	2.07	21	CN(C)C(=O)[C@@H](c1ccc(-c2ccc3nccn3c2)cc1)[C@H](N)C(=O)N1CC[C@H](F)C1.O=C(O)C(F)(F)F	IC50	'='	133.0	nM	6.88			UO_0000065	16.24	0.30	4.81	8.19	False	CHEMBL866327	Inhibition of DPP4 in presence of 50% human serum	B	BAO_0000357	single protein format	Homo sapiens	None	None	None	None	CHEMBL284	Dipeptidyl peptidase IV	Homo sapiens	SINGLE PROTEIN	CHEMBL1148642	1	Scientific Literature	J. Med. Chem.	2006	None
CHEMBL268359		0	477.47	0	2.21	43	CS(=O)(=O)c1cccc(-c2ncnc(N3C[C@H](N)[C@@H](c4cc(F)c(F)cc4F)CC3=O)n2)c1	Ki	'='	13.0	nM	7.89			UO_0000065	16.52	0.33	5.68	6.62	False	CHEMBL914338	Inhibition of human DPP4	B	BAO_0000357	single protein format	Homo sapiens	None	None	None	None	CHEMBL284	Dipeptidyl peptidase IV	Homo sapiens	SINGLE PROTEIN	CHEMBL1143002	1	Scientific Literature	J. Med. Chem.	2007	None
CHEMBL210867		0	377.83	0	2.05	21m	N#C[C@@H]1CCCN1C(=O)[C@@H]1CC[C@H](COc2ccc(Cl)cc2C(=O)O)N1	Ki	'='	10.0	nM	8.00			UO_0000065	21.17	0.42	5.95	7.79	False	CHEMBL871249	Inhibition of human recombinant DPP4	B	BAO_0000357	single protein format	Homo sapiens	None	None	None	None	CHEMBL284	Dipeptidyl peptidase IV	Homo sapiens	SINGLE PROTEIN	CHEMBL1148635	1	Scientific Literature	J. Med. Chem.	2006	None
CHEMBL278393		0	210.32	0	1.52	5	N[C@H](C(=O)N1CCCC1)C1CCCCC1	Ki	'='	64.0	nM	7.19			UO_0000065	34.20	0.65	5.67	15.53	True	CHEMBL664122	In vitro test for inhibitory activity against human dipeptidyl peptidase IV.	B	BAO_0000357	single protein format	None	None	None	None	None	CHEMBL284	Dipeptidyl peptidase IV	Homo sapiens	SINGLE PROTEIN	CHEMBL1128915	1	Scientific Literature	Bioorg. Med. Chem. Lett.	1996	None
CHEMBL554683		0	340.81	0	2.28	5d	CCOC(=O)c1cnc(CN)c2cc(OCC)c(OC)cc12.Cl	IC50	'='	6700.0	nM	5.17			UO_0000065	17.00	0.32	2.89	6.18	False	CHEMBL666616	In vitro inhibition of Dipeptidylpeptidase IV from Caco-2 (human colon carcinoma) cells.	B	BAO_0000219	cell-based format	None	None	None	Caco-2	None	CHEMBL284	Dipeptidyl peptidase IV	Homo sapiens	SINGLE PROTEIN	CHEMBL1133230	1	Scientific Literature	Bioorg. Med. Chem. Lett.	2000	CHEMBL3307519
CHEMBL233996		0	372.47	0	2.11	10i	Cc1nc(C(=O)[C@@H]2CCCN2C(=O)CNC23CC4CC(CC(C4)C2)C3)no1	IC50	'='	210.0	nM	6.68			UO_0000065	17.93	0.34	4.57	7.56	False	CHEMBL895494	Inhibition of human DPP4	B	BAO_0000357	single protein format	Homo sapiens	None	None	None	None	CHEMBL284	Dipeptidyl peptidase IV	Homo sapiens	SINGLE PROTEIN	CHEMBL1149548	1	Scientific Literature	Bioorg. Med. Chem. Lett.	2007	None
CHEMBL379522		0	276.34	0	0.29	1c	N#C[C@@H]1CC[C@H](C#N)N1C(=O)CNC1(CO)CCCC1	Activity						Active						False	CHEMBL854252	Increase in plasma GLP1 level in Beagle dog at 0.5 mg/kg relative to control	F	BAO_0000218	organism-based format	Canis lupus familiaris	CHEMBL3559721	Plasma	None	None	CHEMBL284	Dipeptidyl peptidase IV	Homo sapiens	SINGLE PROTEIN	CHEMBL1147795	1	Scientific Literature	J. Med. Chem.	2006	None
CHEMBL208751		0	373.41	0	1.41	21af	COc1cc(C(=O)O)ccc1OC[C@H]1CC[C@@H](C(=O)N2CCC[C@H]2C#N)N1	Ki	'='	2.3	nM	8.64			UO_0000065	23.13	0.44	7.23	7.72	False	CHEMBL871251	Inhibition of human recombinant DPP4 by tight-binding assay in presence of 10% rat plasma	B	BAO_0000366	cell-free format	Homo sapiens	CHEMBL3559721	Plasma	None	None	CHEMBL284	Dipeptidyl peptidase IV	Homo sapiens	SINGLE PROTEIN	CHEMBL1148635	1	Scientific Literature	J. Med. Chem.	2006	None
CHEMBL231697		0	352.44	0	0.90	10c	CC(C)(CO)NCC(=O)N1CCC[C@H]1C(=O)c1noc(C(C)(C)C)n1	IC50	'='	223.0	nM	6.65			UO_0000065	18.87	0.36	5.75	6.13	False	CHEMBL895494	Inhibition of human DPP4	B	BAO_0000357	single protein format	Homo sapiens	None	None	None	None	CHEMBL284	Dipeptidyl peptidase IV	Homo sapiens	SINGLE PROTEIN	CHEMBL1149548	1	Scientific Literature	Bioorg. Med. Chem. Lett.	2007	None
CHEMBL380090		0	393.44	0	2.55	21ap	N#C[C@@H]1CCCN1C(=O)[C@@H]1CC[C@H](COc2ccc(C(=O)O)c3ccccc23)N1	Ki	'='	1.5	nM	8.82			UO_0000065	22.43	0.42	6.27	8.60	False	CHEMBL871249	Inhibition of human recombinant DPP4	B	BAO_0000357	single protein format	Homo sapiens	None	None	None	None	CHEMBL284	Dipeptidyl peptidase IV	Homo sapiens	SINGLE PROTEIN	CHEMBL1148635	1	Scientific Literature	J. Med. Chem.	2006	None
CHEMBL379999		0	377.83	0	2.05	21ae	N#C[C@@H]1CCCN1C(=O)[C@@H]1CC[C@H](COc2ccc(C(=O)O)cc2Cl)N1	Ki	'='	0.93	nM	9.03			UO_0000065	23.90	0.47	6.98	8.80	False	CHEMBL871249	Inhibition of human recombinant DPP4	B	BAO_0000357	single protein format	Homo sapiens	None	None	None	None	CHEMBL284	Dipeptidyl peptidase IV	Homo sapiens	SINGLE PROTEIN	CHEMBL1148635	1	Scientific Literature	J. Med. Chem.	2006	None
CHEMBL210278		0	341.42	0	1.44	24a	N#C[C@@H]1CCCN1C(=O)[C@@H]1CC[C@H](CNC(=O)Nc2ccccc2)N1	Ki	'='	15.0	nM	7.82			UO_0000065	22.92	0.43	6.38	8.04	False	CHEMBL871249	Inhibition of human recombinant DPP4	B	BAO_0000357	single protein format	Homo sapiens	None	None	None	None	CHEMBL284	Dipeptidyl peptidase IV	Homo sapiens	SINGLE PROTEIN	CHEMBL1148635	1	Scientific Literature	J. Med. Chem.	2006	None
CHEMBL378867		0	377.83	0	2.05	21ag	N#C[C@@H]1CCCN1C(=O)[C@@H]1CC[C@H](COc2cc(C(=O)O)ccc2Cl)N1	Ki	'='	0.67	nM	9.17			UO_0000065	24.28	0.48	7.12	8.94	False	CHEMBL871250	Inhibition of human recombinant DPP4 by tight-binding assay	B	BAO_0000357	single protein format	Homo sapiens	None	None	None	None	CHEMBL284	Dipeptidyl peptidase IV	Homo sapiens	SINGLE PROTEIN	CHEMBL1148635	1	Scientific Literature	J. Med. Chem.	2006	None
CHEMBL470330		0	211.24	0	0.20	12m	N#C[C@@H]1C[C@H](F)CN1C(=O)CNC1CC1	IC50	'='	33.0	nM	7.48			UO_0000065	35.42	0.68	7.28	13.33	False	CHEMBL985439	Inhibition of DPP4 in human plasma by fluorescence assay	B	BAO_0000366	cell-free format	Homo sapiens	CHEMBL3559721	Plasma	None	None	CHEMBL284	Dipeptidyl peptidase IV	Homo sapiens	SINGLE PROTEIN	CHEMBL1157135	1	Scientific Literature	Bioorg. Med. Chem.	2008	None
CHEMBL390239		0	379.39	0	1.88	48	N[C@@H](CC(=O)N1CCn2c(nnc2C2CC2)C1)Cc1cc(F)c(F)cc1F	IC50	'='	30.0	nM	7.52			UO_0000065	19.83	0.38	5.64	9.76	False	CHEMBL893277	Inhibition of DPP4 activity	B	BAO_0000357	single protein format	Homo sapiens	None	None	None	None	CHEMBL284	Dipeptidyl peptidase IV	Homo sapiens	SINGLE PROTEIN	CHEMBL1148001	1	Scientific Literature	Bioorg. Med. Chem. Lett.	2007	None
CHEMBL237119		0	401.46	0	2.56	18a	CN(C)C(=O)[C@@H](c1ccc(-c2ccc(F)cc2)cc1)[C@H](N)C(=O)N1CC[C@H](F)C1	IC50	'='	0.012	nM	10.92			UO_0000065	27.20	0.51	8.36	16.39	False	CHEMBL1021164	Inhibition of DPP4	B	BAO_0000357	single protein format	None	None	None	None	None	CHEMBL284	Dipeptidyl peptidase IV	Homo sapiens	SINGLE PROTEIN	CHEMBL1152762	1	Scientific Literature	Bioorg. Med. Chem.	2009	None
CHEMBL63860		0	186.02	None	None	26a	C[C@H](N)C(=O)N1CCC[C@H]1B(O)O	Ki	'='	2.0	nM	8.70			UO_0000065	46.76	None	None	None	False	CHEMBL1021164	Inhibition of DPP4	B	BAO_0000357	single protein format	None	None	None	None	None	CHEMBL284	Dipeptidyl peptidase IV	Homo sapiens	SINGLE PROTEIN	CHEMBL1152762	1	Scientific Literature	Bioorg. Med. Chem.	2009	None
CHEMBL218026		0	357.46	0	1.01	7i	CC(C)(CC(=O)NCCc1ccccn1)NCC(=O)N1CCC[C@H]1C#N	IC50	'='	118.0	nM	6.93			UO_0000065	19.38	0.36	5.92	7.06	False	CHEMBL908237	In vitro inhibition of DPP-4	B	BAO_0000357	single protein format	Homo sapiens	None	None	None	None	CHEMBL284	Dipeptidyl peptidase IV	Homo sapiens	SINGLE PROTEIN	CHEMBL1137592	1	Scientific Literature	Bioorg. Med. Chem. Lett.	2007	None
CHEMBL217244		0	268.12	None	None	11	O=C(NCC(=O)N1CCC[C@H]1B(O)O)C1CCCC1	Ki	'='	9080.0	nM	5.04			UO_0000065	18.80	None	None	None	False	CHEMBL908231	Inhibition constant against DPP-4	B	BAO_0000357	single protein format	Homo sapiens	None	None	None	None	CHEMBL284	Dipeptidyl peptidase IV	Homo sapiens	SINGLE PROTEIN	CHEMBL1137598	1	Scientific Literature	Bioorg. Med. Chem. Lett.	2007	None
CHEMBL237785		0	371.37	0	2.89	15a	N[C@H]1CN(c2cc(-c3cccnc3)ncn2)C[C@@H]1c1cc(F)c(F)cc1F	IC50	'='	31.0	nM	7.51			UO_0000065	20.22	0.38	4.62	11.05	False	CHEMBL899730	Inhibition of human recombinant DPP4	B	BAO_0000357	single protein format	Homo sapiens	None	None	None	None	CHEMBL284	Dipeptidyl peptidase IV	Homo sapiens	SINGLE PROTEIN	CHEMBL1137469	1	Scientific Literature	Bioorg. Med. Chem. Lett.	2007	None
CHEMBL391251		0	400.40	0	3.50	14p	COc1ccc(-c2cc(N3C[C@H](c4cc(F)c(F)cc4F)[C@@H](N)C3)ncn2)cc1	IC50	'='	120.0	nM	6.92			UO_0000065	17.28	0.33	3.42	10.77	False	CHEMBL899730	Inhibition of human recombinant DPP4	B	BAO_0000357	single protein format	Homo sapiens	None	None	None	None	CHEMBL284	Dipeptidyl peptidase IV	Homo sapiens	SINGLE PROTEIN	CHEMBL1137469	1	Scientific Literature	Bioorg. Med. Chem. Lett.	2007	None
CHEMBL238190		0	425.50	0	3.00	26	CN(C)C(=O)[C@@H]([C@H]1CC[C@H](c2ccc(F)cc2)CC1)[C@H](N)C(=O)N1CCC(F)(F)C1	IC50	'='	290.0	nM	6.54			UO_0000065	15.36	0.30	3.54	9.81	False	CHEMBL898855	Inhibition of human DPP4 in presence of 50 % human serum	B	BAO_0000357	single protein format	Homo sapiens	None	None	None	None	CHEMBL284	Dipeptidyl peptidase IV	Homo sapiens	SINGLE PROTEIN	CHEMBL1137497	1	Scientific Literature	Bioorg. Med. Chem. Lett.	2007	None
CHEMBL235004		0	469.53	0	1.67	23	COc1cc([C@H]2CC[C@@H]([C@H](C(=O)N(C)C)[C@H](N)C(=O)N3CCC(F)(F)C3)CC2)nc(OC)n1	IC50	'='	2700.0	nM	5.57			UO_0000065	11.86	0.23	3.90	5.02	False	CHEMBL898855	Inhibition of human DPP4 in presence of 50 % human serum	B	BAO_0000357	single protein format	Homo sapiens	None	None	None	None	CHEMBL284	Dipeptidyl peptidase IV	Homo sapiens	SINGLE PROTEIN	CHEMBL1137497	1	Scientific Literature	Bioorg. Med. Chem. Lett.	2007	None
CHEMBL438309		0	438.46	0	2.51	5c	COc1ccccc1[C@@H]1CN(c2nc3c(cc2F)c(=O)c(C(=O)O)cn3C2CC2)C[C@@H]1N	IC50	'='	200.0	nM	6.70			UO_0000065	15.28	0.29	4.19	6.05	False	CHEMBL899730	Inhibition of human recombinant DPP4	B	BAO_0000357	single protein format	Homo sapiens	None	None	None	None	CHEMBL284	Dipeptidyl peptidase IV	Homo sapiens	SINGLE PROTEIN	CHEMBL1137469	1	Scientific Literature	Bioorg. Med. Chem. Lett.	2007	None
CHEMBL391837		0	412.42	0	3.69	14n	CC(=O)c1ccc(-c2cc(N3C[C@H](c4cc(F)c(F)cc4F)[C@@H](N)C3)ncn2)cc1	IC50	'='	160.0	nM	6.80			UO_0000065	16.48	0.31	3.11	9.42	False	CHEMBL899730	Inhibition of human recombinant DPP4	B	BAO_0000357	single protein format	Homo sapiens	None	None	None	None	CHEMBL284	Dipeptidyl peptidase IV	Homo sapiens	SINGLE PROTEIN	CHEMBL1137469	1	Scientific Literature	Bioorg. Med. Chem. Lett.	2007	None
CHEMBL1079939		0	301.35	0	1.82	14	N#CC1CCCCN1C(=O)CNC(=O)OCc1ccccc1	Inhibition						Not Active						False	CHEMBL1104936	Inhibition of DPP4 in human brain derived endothelial cell extracts assessed as blockade of Gly-Pro-AMC substrate hydrolysis at 100 uM by fluorimetric assay	B	BAO_0000219	cell-based format	Homo sapiens	None	None	Endothelial cell	None	CHEMBL284	Dipeptidyl peptidase IV	Homo sapiens	SINGLE PROTEIN	CHEMBL1153716	1	Scientific Literature	J. Med. Chem.	2009	None
CHEMBL1075664		0	317.37	0	1.48	8d	N#C[C@H]1CS[C@@H]2C[C@@H](NC(=O)OCc3ccccc3)C(=O)N12	Inhibition						Not Active						False	CHEMBL1104947	Inhibition of DPP4 in intact human astrocyte derived cells assessed as blockade of Gly-Pro-AMC substrate hydrolysis at 100 uM by fluorimetric assay	B	BAO_0000019	assay format	Homo sapiens	None	None	None	None	CHEMBL284	Dipeptidyl peptidase IV	Homo sapiens	SINGLE PROTEIN	CHEMBL1153716	1	Scientific Literature	J. Med. Chem.	2009	None
CHEMBL1079629		0	301.30	0	0.76	9b	N#C[C@@H]1CO[C@H]2C[C@@H](NC(=O)OCc3ccccc3)C(=O)N21	Inhibition						Not Active						False	CHEMBL1104947	Inhibition of DPP4 in intact human astrocyte derived cells assessed as blockade of Gly-Pro-AMC substrate hydrolysis at 100 uM by fluorimetric assay	B	BAO_0000019	assay format	Homo sapiens	None	None	None	None	CHEMBL284	Dipeptidyl peptidase IV	Homo sapiens	SINGLE PROTEIN	CHEMBL1153716	1	Scientific Literature	J. Med. Chem.	2009	None
CHEMBL1079467		0	301.30	0	0.76	9a	N#C[C@@H]1CO[C@H]2C[C@H](NC(=O)OCc3ccccc3)C(=O)N21	Inhibition						Not Active						False	CHEMBL1106774	Inhibition of DPP4 in intact human brain derived endothelial cells assessed as blockade of Gly-Pro-AMC substrate hydrolysis at 100 uM by fluorimetric assay	B	BAO_0000219	cell-based format	Homo sapiens	None	None	Endothelial cell	None	CHEMBL284	Dipeptidyl peptidase IV	Homo sapiens	SINGLE PROTEIN	CHEMBL1153716	1	Scientific Literature	J. Med. Chem.	2009	None
CHEMBL1075642		0	350.40	0	1.13	17b	COC(=O)[C@@H]1CS[C@H]2C[C@@H](NC(=O)OCc3ccccc3)C(=O)N21	Inhibition						Not Active						False	CHEMBL1106775	Inhibition of DPP4 in intact human fibroblasts assessed as blockade of Gly-Pro-AMC substrate hydrolysis at 100 uM by fluorimetric assay	B	BAO_0000357	single protein format	Homo sapiens	None	None	None	None	CHEMBL284	Dipeptidyl peptidase IV	Homo sapiens	SINGLE PROTEIN	CHEMBL1153716	1	Scientific Literature	J. Med. Chem.	2009	None
CHEMBL233686		0	411.38	0	1.17	50	CCOC(=O)c1nnc2n1CCN(C(=O)C[C@H](N)Cc1cc(F)c(F)cc1F)C2	IC50	'='	219.0	nM	6.66			UO_0000065	16.19	0.31	5.49	6.44	False	CHEMBL893277	Inhibition of DPP4 activity	B	BAO_0000357	single protein format	Homo sapiens	None	None	None	None	CHEMBL284	Dipeptidyl peptidase IV	Homo sapiens	SINGLE PROTEIN	CHEMBL1148001	1	Scientific Literature	Bioorg. Med. Chem. Lett.	2007	None
CHEMBL427261		0	405.78	0	2.39	39	N[C@@H](CC(=O)N1CCn2c(nnc2C(F)(F)F)C1)Cc1cc(Cl)ccc1F	IC50	'='	21.0	nM	7.68			UO_0000065	18.92	0.39	5.29	9.97	True	CHEMBL893277	Inhibition of DPP4 activity	B	BAO_0000357	single protein format	Homo sapiens	None	None	None	None	CHEMBL284	Dipeptidyl peptidase IV	Homo sapiens	SINGLE PROTEIN	CHEMBL1148001	1	Scientific Literature	Bioorg. Med. Chem. Lett.	2007	None
CHEMBL232648		0	422.24	0	2.91	38	N[C@@H](CC(=O)N1CCn2c(nnc2C(F)(F)F)C1)Cc1cc(Cl)ccc1Cl	IC50	'='	180.0	nM	6.75			UO_0000065	15.97	0.34	3.83	8.75	False	CHEMBL893277	Inhibition of DPP4 activity	B	BAO_0000357	single protein format	Homo sapiens	None	None	None	None	CHEMBL284	Dipeptidyl peptidase IV	Homo sapiens	SINGLE PROTEIN	CHEMBL1148001	1	Scientific Literature	Bioorg. Med. Chem. Lett.	2007	None
CHEMBL216186		0	389.33	0	1.88	25	N[C@@H](CC(=O)N1CCn2c(nnc2C(F)(F)F)C1)Cc1cc(F)ccc1F	IC50	'='	27.0	nM	7.57			UO_0000065	19.44	0.38	5.69	9.82	True	CHEMBL893277	Inhibition of DPP4 activity	B	BAO_0000357	single protein format	Homo sapiens	None	None	None	None	CHEMBL284	Dipeptidyl peptidase IV	Homo sapiens	SINGLE PROTEIN	CHEMBL1148001	1	Scientific Literature	Bioorg. Med. Chem. Lett.	2007	None
CHEMBL196180		0	230.12	None	None	4c	CCCC[C@@H](NC(=O)[C@@H](N)CCC)B(O)O	IC50	'='	810.0	nM	6.09			UO_0000065	26.47	None	None	None	False	CHEMBL881764	Inhibitory concentration against human dipeptidylpeptidase 4	B	BAO_0000357	single protein format	Homo sapiens	None	None	None	None	CHEMBL284	Dipeptidyl peptidase IV	Homo sapiens	SINGLE PROTEIN	CHEMBL1141052	1	Scientific Literature	Bioorg. Med. Chem. Lett.	2005	None
CHEMBL231293		0	530.35	0	2.88	34	N[C@H]1CN(c2ccc3nc(C(F)(F)F)nn3n2)CC[C@@H]1c1cc(F)c(F)cc1F.O=C(O)C(F)(F)F	IC50	'='	5.0	nM	8.30			UO_0000065	19.94	0.39	5.42	11.48	False	CHEMBL888507	Inhibition of DPP4	B	BAO_0000357	single protein format	None	None	None	None	None	CHEMBL284	Dipeptidyl peptidase IV	Homo sapiens	SINGLE PROTEIN	CHEMBL1145410	1	Scientific Literature	Bioorg. Med. Chem. Lett.	2007	None
CHEMBL77538		0	298.35	0	0.47	2	N#Cc1ccc(NCCNCC(=O)N2CCC[C@H]2C#N)nc1	Inhibition	'>'	50.0	%				UO_0000187					False	CHEMBL664028	Inhibition of plasma Dipeptidyl peptidase IV activity for 4 hours after an oral dosage of 1 uM/Kg in monkey	F	BAO_0000366	cell-free format	Cercopithecidae	CHEMBL3559721	Plasma	None	None	CHEMBL284	Dipeptidyl peptidase IV	Homo sapiens	SINGLE PROTEIN	CHEMBL1135431	1	Scientific Literature	J. Med. Chem.	2002	None
CHEMBL3350815		0	248.33	0	0.76	21	O=C([C@H](CO)NCc1ccccc1)N1CCCC1	Ki	'='	6000.0	nM	5.22			UO_0000065	21.03	0.40	4.46	9.93	False	CHEMBL664122	In vitro test for inhibitory activity against human dipeptidyl peptidase IV.	B	BAO_0000357	single protein format	None	None	None	None	None	CHEMBL284	Dipeptidyl peptidase IV	Homo sapiens	SINGLE PROTEIN	CHEMBL1128915	1	Scientific Literature	Bioorg. Med. Chem. Lett.	1996	None
CHEMBL227108		0	192.26	0	0.69	3	CNC(=O)C[C@H](N)Cc1ccccc1	Activity	'='	13.0	uM				UO_0000064					False	CHEMBL888571	Inhibition of human plasma DPP4 by fluorometric assay	B	BAO_0000366	cell-free format	Homo sapiens	CHEMBL3559721	Plasma	None	None	CHEMBL284	Dipeptidyl peptidase IV	Homo sapiens	SINGLE PROTEIN	CHEMBL1145420	1	Scientific Literature	J. Med. Chem.	2007	None
CHEMBL378159		0	293.37	0	-0.26	28	CN(CC#N)C(=O)[C@@H](N)C12CC3CC(O)(CC(O)(C3)C1)C2	Ki	'='	23.0	nM	7.64			UO_0000065	26.04	0.50	7.90	6.91	False	CHEMBL867212	Inhibition of DPP4	B	BAO_0000357	single protein format	Homo sapiens	None	None	None	None	CHEMBL284	Dipeptidyl peptidase IV	Homo sapiens	SINGLE PROTEIN	CHEMBL1139028	1	Scientific Literature	Bioorg. Med. Chem. Lett.	2006	None
CHEMBL472549		0	452.58	1	6.49	7e	COC(=O)n1c(-c2ccc(C#Cc3ccc4c(c3)C(C)(C)CCS4)cc2)nc2ccccc21	Inhibition	'='	5.0	%				UO_0000187					False	CHEMBL999657	Inhibition of human recombinant DPP4 at 0.3 uM after 30 mins relative to control	B	BAO_0000357	single protein format	Homo sapiens	None	None	None	None	CHEMBL284	Dipeptidyl peptidase IV	Homo sapiens	SINGLE PROTEIN	CHEMBL1156681	1	Scientific Literature	Eur. J. Med. Chem.	2008	None
CHEMBL499523		0	209.29	0	0.87	Page No993,R14,C2	CC(C)(C)C(N)C(=O)N1CCCC1C#N	Inhibition	'='	96.0	%				UO_0000187					False	CHEMBL999658	Inhibition of human recombinant DPP4 at 0.1 uM after 30 mins relative to control	B	BAO_0000357	single protein format	Homo sapiens	None	None	None	None	CHEMBL284	Dipeptidyl peptidase IV	Homo sapiens	SINGLE PROTEIN	CHEMBL1156681	1	Scientific Literature	Eur. J. Med. Chem.	2008	None
CHEMBL395184		0	210.32	0	1.37	39	CC(C)(C)C[C@H](N)C(=O)N1CC[C@@H]2C[C@@H]21	Ki	'='	1010.0	nM	6.00			UO_0000065	28.51	0.55	4.63	12.94	False	CHEMBL900014	Inhibition of human DPP4	B	BAO_0000357	single protein format	Homo sapiens	None	None	None	None	CHEMBL284	Dipeptidyl peptidase IV	Homo sapiens	SINGLE PROTEIN	CHEMBL1138231	1	Scientific Literature	Bioorg. Med. Chem. Lett.	2007	None
CHEMBL238221		0	264.76	0	1.83	25	N[C@@H](Cc1ccc(Cl)cc1)C(=O)N1CC[C@@H]2C[C@@H]21	Ki	'='	877.0	nM	6.06			UO_0000065	22.88	0.46	4.23	13.07	False	CHEMBL900014	Inhibition of human DPP4	B	BAO_0000357	single protein format	Homo sapiens	None	None	None	None	CHEMBL284	Dipeptidyl peptidase IV	Homo sapiens	SINGLE PROTEIN	CHEMBL1138231	1	Scientific Literature	Bioorg. Med. Chem. Lett.	2007	None
CHEMBL96890		0	271.36	0	1.72	8j	N#C[C@@H]1CCCN1C(=O)CNCCCc1ccccc1	IC50	'='	491.0	nM	6.31			UO_0000065	23.25	0.43	4.59	11.24	False	CHEMBL664029	Inhibition of human dipeptidyl peptidase IV (DPP IV) obtained from human colonic carcinoma cells	B	BAO_0000019	assay format	None	None	None	None	None	CHEMBL284	Dipeptidyl peptidase IV	Homo sapiens	SINGLE PROTEIN	CHEMBL1145816	1	Scientific Literature	J. Med. Chem.	2003	None
CHEMBL3084811		0	303.41	0	1.17	12j	N#C[C@@H]1CCCN1C(=O)CN[C@]12C[C@@H]3C[C@@H](C[C@@](O)(C3)C1)C2	IC50	'='	2.7	nM	8.57			UO_0000065	28.24	0.53	7.40	11.22	False	CHEMBL664924	Inhibitory activity against Dipeptidyl peptidase IV (DPP-IV) obtained from human plasma	B	BAO_0000366	cell-free format	None	CHEMBL3559721	Plasma	None	None	CHEMBL284	Dipeptidyl peptidase IV	Homo sapiens	SINGLE PROTEIN	CHEMBL1145816	1	Scientific Literature	J. Med. Chem.	2003	None
CHEMBL67089		0	171.99	None	None	1	NCC(=O)N1CCC[C@H]1B(O)O	IC50	'='	13.0	nM	7.89			UO_0000065	45.85	None	None	None	False	CHEMBL2346132	Inhibition of human DPP4 using H-Gly-Pro-AMC as substrate preincubated for 10 mins prior to substrate addition by fluorescence assay	B	BAO_0000357	single protein format	Homo sapiens	None	None	None	None	CHEMBL284	Dipeptidyl peptidase IV	Homo sapiens	SINGLE PROTEIN	CHEMBL2331146	1	Scientific Literature	J. Med. Chem.	2013	None
CHEMBL390884		0	397.42	0	0.85	9b	COC(=O)CN1CCCN(C(=O)C[C@H](N)Cc2cc(F)ccc2F)[C@H](C)C1=O	IC50	'='	11.6	nM	7.94			UO_0000065	19.97	0.39	7.09	8.54	False	CHEMBL887398	Inhibition of DPP4	B	BAO_0000357	single protein format	None	None	None	None	None	CHEMBL284	Dipeptidyl peptidase IV	Homo sapiens	SINGLE PROTEIN	CHEMBL1144611	1	Scientific Literature	Bioorg. Med. Chem. Lett.	2007	None
CHEMBL1086502		0	322.41	0	-0.15	11b	CC(C)(CC(=O)N1CC[C@@H](O)C1)NCC(=O)N1CCC[C@H]1C#N	IC50	'='	180.0	nM	6.75			UO_0000065	20.92	0.40	6.89	6.98	False	CHEMBL1119677	Inhibition of DPP4	B	BAO_0000357	single protein format	None	None	None	None	None	CHEMBL284	Dipeptidyl peptidase IV	Homo sapiens	SINGLE PROTEIN	CHEMBL1158599	1	Scientific Literature	Bioorg. Med. Chem. Lett.	2010	None
CHEMBL96453		0	243.31	0	1.29	11aa	N#C[C@@H]1CCCN1C(=O)CNCc1ccccc1	IC50	'='	988.0	nM	6.00			UO_0000065	24.68	0.46	4.72	10.70	False	CHEMBL664029	Inhibition of human dipeptidyl peptidase IV (DPP IV) obtained from human colonic carcinoma cells	B	BAO_0000019	assay format	None	None	None	None	None	CHEMBL284	Dipeptidyl peptidase IV	Homo sapiens	SINGLE PROTEIN	CHEMBL1145816	1	Scientific Literature	J. Med. Chem.	2003	None
CHEMBL553006		0	318.40	0	2.09	11	C[C@H](COc1ccc(C(N)=O)cc1)NCC(=O)c1ccsc1	IC50	'='	340.0	nM	6.47			UO_0000065	20.32	0.40	4.38	7.94	False	CHEMBL908251	Inhibition of DPP-IV	B	BAO_0000357	single protein format	Homo sapiens	None	None	None	None	CHEMBL284	Dipeptidyl peptidase IV	Homo sapiens	SINGLE PROTEIN	CHEMBL1137594	1	Scientific Literature	Bioorg. Med. Chem. Lett.	2007	None
CHEMBL216774		0	350.37	0	2.73	9	C[C@H](c1nc(-c2ccccc2C(F)F)no1)[C@H](N)C(=O)N1CCCC1	IC50	'='	1820.0	nM	5.74			UO_0000065	16.38	0.31	3.01	6.73	False	CHEMBL856512	Inhibition of DPP4	B	BAO_0000357	single protein format	None	None	None	None	None	CHEMBL284	Dipeptidyl peptidase IV	Homo sapiens	SINGLE PROTEIN	CHEMBL1137276	1	Scientific Literature	Bioorg. Med. Chem. Lett.	2006	None
CHEMBL1082716		0	375.47	0	0.25	2e	N#C[C@@H]1CCCN1C(=O)CN[C@@H]1C[C@@H]2CN(C(=O)N3CCOCC3)C[C@@H]2C1	IC50	'='	50.0	nM	7.30			UO_0000065	19.45	0.37	7.05	8.21	False	CHEMBL1120109	Inhibition of DPP4	B	BAO_0000357	single protein format	None	None	None	None	None	CHEMBL284	Dipeptidyl peptidase IV	Homo sapiens	SINGLE PROTEIN	CHEMBL1158614	1	Scientific Literature	Bioorg. Med. Chem. Lett.	2010	None
CHEMBL203168		0	217.24	0	3.08	11b	NCc1ccccc1Oc1ccc(F)cc1	Inhibition	'='	22.0	%				UO_0000187					False	CHEMBL862303	Inhibition of DPP4 at 100 uM	B	BAO_0000357	single protein format	Homo sapiens	None	None	None	None	CHEMBL284	Dipeptidyl peptidase IV	Homo sapiens	SINGLE PROTEIN	CHEMBL1139650	1	Scientific Literature	Bioorg. Med. Chem. Lett.	2006	None
CHEMBL378152		0	218.69	0	2.86	7b	NCc1cccnc1-c1ccccc1Cl	Inhibition	'='	94.0	%				UO_0000187					False	CHEMBL862303	Inhibition of DPP4 at 100 uM	B	BAO_0000357	single protein format	Homo sapiens	None	None	None	None	CHEMBL284	Dipeptidyl peptidase IV	Homo sapiens	SINGLE PROTEIN	CHEMBL1139650	1	Scientific Literature	Bioorg. Med. Chem. Lett.	2006	None
CHEMBL223916		0	382.33	0	2.08	22h	O=C([C@@H]1C[C@H](N2CCc3cc(Br)ccc32)CN1)N1CCSC1	IC50	'='	6.5	nM	8.19			UO_0000065	21.41	0.51	6.11	23.01	False	CHEMBL915599	Inhibition of DPP4 in human plasma by fluorescence assay	B	BAO_0000366	cell-free format	Homo sapiens	CHEMBL3559721	Plasma	None	None	CHEMBL284	Dipeptidyl peptidase IV	Homo sapiens	SINGLE PROTEIN	CHEMBL1144573	1	Scientific Literature	Bioorg. Med. Chem.	2007	None
CHEMBL223914		0	321.42	0	1.45	22f	O=C([C@@H]1C[C@H](N2CCc3cc(F)ccc32)CN1)N1CCSC1	IC50	'='	5.8	nM	8.24			UO_0000065	25.63	0.51	6.79	23.15	False	CHEMBL915599	Inhibition of DPP4 in human plasma by fluorescence assay	B	BAO_0000366	cell-free format	Homo sapiens	CHEMBL3559721	Plasma	None	None	CHEMBL284	Dipeptidyl peptidase IV	Homo sapiens	SINGLE PROTEIN	CHEMBL1144573	1	Scientific Literature	Bioorg. Med. Chem.	2007	None
CHEMBL411561		0	307.42	0	1.37	24	COc1ccc(N[C@@H]2CN[C@H](C(=O)N3CCSC3)C2)cc1	IC50	'='	51.5	nM	7.29			UO_0000065	23.71	0.47	5.92	13.60	False	CHEMBL915599	Inhibition of DPP4 in human plasma by fluorescence assay	B	BAO_0000366	cell-free format	Homo sapiens	CHEMBL3559721	Plasma	None	None	CHEMBL284	Dipeptidyl peptidase IV	Homo sapiens	SINGLE PROTEIN	CHEMBL1144573	1	Scientific Literature	Bioorg. Med. Chem.	2007	None
CHEMBL388111		0	333.46	0	1.32	22e	COc1ccc2c(c1)CCN2[C@@H]1CN[C@H](C(=O)N2CCSC2)C1	IC50	'='	4.8	nM	8.32			UO_0000065	24.95	0.49	7.00	18.56	False	CHEMBL915599	Inhibition of DPP4 in human plasma by fluorescence assay	B	BAO_0000366	cell-free format	Homo sapiens	CHEMBL3559721	Plasma	None	None	CHEMBL284	Dipeptidyl peptidase IV	Homo sapiens	SINGLE PROTEIN	CHEMBL1144573	1	Scientific Literature	Bioorg. Med. Chem.	2007	None
CHEMBL3941804		0	389.37	0	4.28	22a	COc1cc2ccc3c(c2cc1OC)C[C@H](N)[C@@H](c1cc(F)c(F)cc1F)O3	IC50	'='	2.06	nM	8.69			UO_0000065	22.31	0.42	4.41	16.17	False	CHEMBL3862754	Inhibition of DPP4 (unknown origin) expressed in Sf9 cells using Gly-Pro-AMC substrate	B	BAO_0000219	cell-based format	Homo sapiens	None	None	Sf9	None	CHEMBL284	Dipeptidyl peptidase IV	Homo sapiens	SINGLE PROTEIN	CHEMBL3861975	1	Scientific Literature	J Med Chem	2016	CHEMBL3308860
CHEMBL224346		0	322.39	0	1.27	23	O=C([C@@H]1C[C@H](Nc2ccc([N+](=O)[O-])cc2)CN1)N1CCSC1	IC50	'='	19.2	nM	7.72			UO_0000065	23.94	0.48	6.45	8.82	False	CHEMBL915599	Inhibition of DPP4 in human plasma by fluorescence assay	B	BAO_0000366	cell-free format	Homo sapiens	CHEMBL3559721	Plasma	None	None	CHEMBL284	Dipeptidyl peptidase IV	Homo sapiens	SINGLE PROTEIN	CHEMBL1144573	1	Scientific Literature	Bioorg. Med. Chem.	2007	None
CHEMBL227615		0	303.43	0	1.27	22a	O=C([C@@H]1C[C@H](N2Cc3ccccc3C2)CN1)N1CCSC1	IC50	'='	26.4	nM	7.58			UO_0000065	24.98	0.49	6.31	21.30	False	CHEMBL915599	Inhibition of DPP4 in human plasma by fluorescence assay	B	BAO_0000366	cell-free format	Homo sapiens	CHEMBL3559721	Plasma	None	None	CHEMBL284	Dipeptidyl peptidase IV	Homo sapiens	SINGLE PROTEIN	CHEMBL1144573	1	Scientific Literature	Bioorg. Med. Chem.	2007	None
CHEMBL226771		0	360.48	0	0.62	17h	N#Cc1ccc(CN(CCO)[C@@H]2CN[C@H](C(=O)N3CCSC3)C2)cc1	IC50	'='	17.0	nM	7.77			UO_0000065	21.55	0.42	7.15	9.76	False	CHEMBL915599	Inhibition of DPP4 in human plasma by fluorescence assay	B	BAO_0000366	cell-free format	Homo sapiens	CHEMBL3559721	Plasma	None	None	CHEMBL284	Dipeptidyl peptidase IV	Homo sapiens	SINGLE PROTEIN	CHEMBL1144573	1	Scientific Literature	Bioorg. Med. Chem.	2007	None
CHEMBL227482		0	374.47	0	0.71	17g	N#Cc1ccc(CN(CC(=O)O)[C@@H]2CN[C@H](C(=O)N3CCSC3)C2)cc1	IC50	'='	16.8	nM	7.78			UO_0000065	20.76	0.41	7.06	8.04	False	CHEMBL915599	Inhibition of DPP4 in human plasma by fluorescence assay	B	BAO_0000366	cell-free format	Homo sapiens	CHEMBL3559721	Plasma	None	None	CHEMBL284	Dipeptidyl peptidase IV	Homo sapiens	SINGLE PROTEIN	CHEMBL1144573	1	Scientific Literature	Bioorg. Med. Chem.	2007	None
CHEMBL441559		0	330.41	0	0.55	15d	N#Cc1ccc(C(=O)N[C@@H]2CN[C@H](C(=O)N3CCSC3)C2)cc1	IC50	'='	37.2	nM	7.43			UO_0000065	22.49	0.44	6.88	8.72	False	CHEMBL915599	Inhibition of DPP4 in human plasma by fluorescence assay	B	BAO_0000366	cell-free format	Homo sapiens	CHEMBL3559721	Plasma	None	None	CHEMBL284	Dipeptidyl peptidase IV	Homo sapiens	SINGLE PROTEIN	CHEMBL1144573	1	Scientific Literature	Bioorg. Med. Chem.	2007	None
CHEMBL223060		0	291.42	0	1.04	15a	O=C([C@@H]1C[C@H](NCc2ccccc2)CN1)N1CCSC1	IC50	'='	181.0	nM	6.74			UO_0000065	23.14	0.46	5.70	15.20	False	CHEMBL915599	Inhibition of DPP4 in human plasma by fluorescence assay	B	BAO_0000366	cell-free format	Homo sapiens	CHEMBL3559721	Plasma	None	None	CHEMBL284	Dipeptidyl peptidase IV	Homo sapiens	SINGLE PROTEIN	CHEMBL1144573	1	Scientific Literature	Bioorg. Med. Chem.	2007	None
CHEMBL390513		0	303.39	0	0.63	8	N#Cc1ccc(N[C@@H]2CN[C@H](C(=O)N3CCSC3)C2)nc1	IC50	'='	25.4	nM	7.59			UO_0000065	25.03	0.49	6.97	9.37	True	CHEMBL915599	Inhibition of DPP4 in human plasma by fluorescence assay	B	BAO_0000366	cell-free format	Homo sapiens	CHEMBL3559721	Plasma	None	None	CHEMBL284	Dipeptidyl peptidase IV	Homo sapiens	SINGLE PROTEIN	CHEMBL1144573	1	Scientific Literature	Bioorg. Med. Chem.	2007	None
CHEMBL572061		0	739.78	3	0.13	[ValPro]-[doxorubicin]	COc1cccc2c1C(=O)c1c(O)c3c(c(O)c1C2=O)C[C@@](O)(C(=O)CO)C[C@@H]3O[C@H]1C[C@H](NC(=O)[C@@H]2CCCN2C(=O)[C@@H](N)C(C)C)[C@H](O)[C@H](C)O1	Vmax	'='	30.0	nmol/hr/microg									False	CHEMBL1045381	Activity of human recombinant CD26 assessed as hydrolysis	B	BAO_0000357	single protein format	Homo sapiens	None	None	None	None	CHEMBL284	Dipeptidyl peptidase IV	Homo sapiens	SINGLE PROTEIN	CHEMBL1156792	1	Scientific Literature	J. Med. Chem.	2010	None
CHEMBL3929146		0	359.35	0	4.27	15b	COc1ccc2c3c(ccc2c1)O[C@@H](c1cc(F)c(F)cc1F)[C@H](N)C3	IC50	'='	813.44	nM	6.09			UO_0000065	16.95	0.32	1.82	13.69	False	CHEMBL3862754	Inhibition of DPP4 (unknown origin) expressed in Sf9 cells using Gly-Pro-AMC substrate	B	BAO_0000219	cell-based format	Homo sapiens	None	None	Sf9	None	CHEMBL284	Dipeptidyl peptidase IV	Homo sapiens	SINGLE PROTEIN	CHEMBL3861975	1	Scientific Literature	J Med Chem	2016	CHEMBL3308860
CHEMBL227418		0	345.43	0	0.94	15h	N#Cc1ccc(NC(=O)N[C@@H]2CN[C@H](C(=O)N3CCSC3)C2)cc1	IC50	'='	85.9	nM	7.07			UO_0000065	20.46	0.40	6.13	7.27	False	CHEMBL915599	Inhibition of DPP4 in human plasma by fluorescence assay	B	BAO_0000366	cell-free format	Homo sapiens	CHEMBL3559721	Plasma	None	None	CHEMBL284	Dipeptidyl peptidase IV	Homo sapiens	SINGLE PROTEIN	CHEMBL1144573	1	Scientific Literature	Bioorg. Med. Chem.	2007	None
CHEMBL376587		0	305.40	0	0.68	15c	O=C(N[C@@H]1CN[C@H](C(=O)N2CCSC2)C1)c1ccccc1	IC50	'>'	300.0	nM				UO_0000065					False	CHEMBL915599	Inhibition of DPP4 in human plasma by fluorescence assay	B	BAO_0000366	cell-free format	Homo sapiens	CHEMBL3559721	Plasma	None	None	CHEMBL284	Dipeptidyl peptidase IV	Homo sapiens	SINGLE PROTEIN	CHEMBL1144573	1	Scientific Literature	Bioorg. Med. Chem.	2007	None
CHEMBL3959577		0	361.32	0	3.52	8a	Cc1cc(=O)oc2c3c(ccc12)O[C@H](c1cc(F)c(F)cc1F)[C@@H](N)C3	Ratio IC50	'='	91.0										False	CHEMBL3862755	Potency index, ratio of IC50 for isodaphnetin to IC50 for test compound for inhibition of DPP4 (unknown origin) expressed in Sf9 cells using Gly-Pro-AMC substrate	B	BAO_0000219	cell-based format	Homo sapiens	None	None	Sf9	None	CHEMBL284	Dipeptidyl peptidase IV	Homo sapiens	SINGLE PROTEIN	CHEMBL3861975	1	Scientific Literature	J Med Chem	2016	CHEMBL3308860
CHEMBL399411		0	326.44	0	2.19	55	N[C@H](C(=O)N1Cc2ccccc2C1)C12CC3CC(CC(O)(C3)C1)C2	Ki	'='	1420.0	nM	5.85			UO_0000065	17.91	0.33	3.66	8.79	False	CHEMBL900014	Inhibition of human DPP4	B	BAO_0000357	single protein format	Homo sapiens	None	None	None	None	CHEMBL284	Dipeptidyl peptidase IV	Homo sapiens	SINGLE PROTEIN	CHEMBL1138231	1	Scientific Literature	Bioorg. Med. Chem. Lett.	2007	None
CHEMBL238114		0	679.71	2	5.63	7b	CC(=O)Nc1ccc(OP(=O)(Oc2ccc(NC(C)=O)cc2)C2CCCN2C(=O)[C@H](CCCCN)NC(=O)OCc2ccccc2)cc1	IC50	'='	4200.0	nM	5.38			UO_0000065	7.91	0.15	-0.25	3.01	False	CHEMBL901594	Inhibition of human DPP4	B	BAO_0000357	single protein format	Homo sapiens	None	None	None	None	CHEMBL284	Dipeptidyl peptidase IV	Homo sapiens	SINGLE PROTEIN	CHEMBL1138263	1	Scientific Literature	J. Med. Chem.	2007	None
CHEMBL236781		0	545.58	1	3.66	7a	CC(=O)Nc1ccc(OP(=O)(Oc2ccc(NC(C)=O)cc2)C2CCCN2C(=O)[C@@H](N)CCCCN)cc1	IC50	'='	8000.0	nM	5.10			UO_0000065	9.34	0.18	1.44	3.07	False	CHEMBL901594	Inhibition of human DPP4	B	BAO_0000357	single protein format	Homo sapiens	None	None	None	None	CHEMBL284	Dipeptidyl peptidase IV	Homo sapiens	SINGLE PROTEIN	CHEMBL1138263	1	Scientific Literature	J. Med. Chem.	2007	None
CHEMBL235766		0	658.64	2	2.62	5	CCOC(=O)CNC(=O)c1ccc(OP(=O)(Oc2ccc(C(=O)NCC(=O)OCC)cc2)C2CCCN2C(=O)C2CCCN2)cc1	IC50	'='	14.0	nM	7.85			UO_0000065	11.92	0.23	5.23	4.40	False	CHEMBL901594	Inhibition of human DPP4	B	BAO_0000357	single protein format	Homo sapiens	None	None	None	None	CHEMBL284	Dipeptidyl peptidase IV	Homo sapiens	SINGLE PROTEIN	CHEMBL1138263	1	Scientific Literature	J. Med. Chem.	2007	None
CHEMBL210974		0	524.48	0	1.08	30	CN(C)C(=O)[C@@H](c1ccc(-c2ccc3ncnn3c2)cc1)[C@H](N)C(=O)N1CC(F)C1.O=C(O)C(F)(F)F	IC50	'='	2.7	nM	8.57			UO_0000065	20.88	0.39	7.49	8.85	False	CHEMBL866326	Inhibition of DPP4	B	BAO_0000357	single protein format	Homo sapiens	None	None	None	None	CHEMBL284	Dipeptidyl peptidase IV	Homo sapiens	SINGLE PROTEIN	CHEMBL1148642	1	Scientific Literature	J. Med. Chem.	2006	None
CHEMBL377058		0	274.37	0	1.71	1l	CC1(NCC(=O)N2[C@H](C#N)CC[C@@H]2C#N)CCCCC1	IC50	'='	689.0	nM	6.16			UO_0000065	22.46	0.42	4.45	7.71	False	CHEMBL867558	Inhibition of human recombinant DPP4	B	BAO_0000357	single protein format	Homo sapiens	None	None	None	None	CHEMBL284	Dipeptidyl peptidase IV	Homo sapiens	SINGLE PROTEIN	CHEMBL1147795	1	Scientific Literature	J. Med. Chem.	2006	None
CHEMBL379340		0	313.40	0	1.84	21d	N#C[C@@H]1CCCN1C(=O)[C@@H]1CC[C@H](COCc2ccccc2)N1	Ki	'='	30.0	nM	7.52			UO_0000065	24.00	0.45	5.68	11.51	False	CHEMBL871249	Inhibition of human recombinant DPP4	B	BAO_0000357	single protein format	Homo sapiens	None	None	None	None	CHEMBL284	Dipeptidyl peptidase IV	Homo sapiens	SINGLE PROTEIN	CHEMBL1148635	1	Scientific Literature	J. Med. Chem.	2006	None
CHEMBL378712		0	276.38	0	1.81	C1R8(S9)	CC(C)(C)C(C)(C)NCC(=O)N1[C@H](C#N)CC[C@@H]1C#N	IC50	'>'	3000.0	nM				UO_0000065					False	CHEMBL867558	Inhibition of human recombinant DPP4	B	BAO_0000357	single protein format	Homo sapiens	None	None	None	None	CHEMBL284	Dipeptidyl peptidase IV	Homo sapiens	SINGLE PROTEIN	CHEMBL1147795	1	Scientific Literature	J. Med. Chem.	2006	None
CHEMBL380870		0	284.36	0	1.32	1p	C#CC1(NCC(=O)N2[C@H](C#N)CC[C@@H]2C#N)CCCCC1	IC50	'>'	3000.0	nM				UO_0000065					False	CHEMBL867558	Inhibition of human recombinant DPP4	B	BAO_0000357	single protein format	Homo sapiens	None	None	None	None	CHEMBL284	Dipeptidyl peptidase IV	Homo sapiens	SINGLE PROTEIN	CHEMBL1147795	1	Scientific Literature	J. Med. Chem.	2006	None
CHEMBL379260		0	250.30	0	-0.25	1m	CC(C)(CO)NCC(=O)N1[C@H](C#N)CC[C@@H]1C#N	IC50	'='	1110.0	nM	5.96			UO_0000065	23.79	0.45	6.20	5.95	False	CHEMBL867558	Inhibition of human recombinant DPP4	B	BAO_0000357	single protein format	Homo sapiens	None	None	None	None	CHEMBL284	Dipeptidyl peptidase IV	Homo sapiens	SINGLE PROTEIN	CHEMBL1147795	1	Scientific Literature	J. Med. Chem.	2006	None
CHEMBL379522		0	276.34	0	0.29	1c	N#C[C@@H]1CC[C@H](C#N)N1C(=O)CNC1(CO)CCCC1	IC50	'='	104.0	nM	6.98			UO_0000065	25.27	0.48	6.69	6.97	False	CHEMBL867558	Inhibition of human recombinant DPP4	B	BAO_0000357	single protein format	Homo sapiens	None	None	None	None	CHEMBL284	Dipeptidyl peptidase IV	Homo sapiens	SINGLE PROTEIN	CHEMBL1147795	1	Scientific Literature	J. Med. Chem.	2006	None
CHEMBL379522		0	276.34	0	0.29	1c	N#C[C@@H]1CC[C@H](C#N)N1C(=O)CNC1(CO)CCCC1	IC50	'='	69.0	nM	7.16			UO_0000065	25.91	0.49	6.87	7.15	False	CHEMBL862644	Inhibition of DPP4 in human plasma	B	BAO_0000366	cell-free format	Homo sapiens	CHEMBL3559721	Plasma	None	None	CHEMBL284	Dipeptidyl peptidase IV	Homo sapiens	SINGLE PROTEIN	CHEMBL1147795	1	Scientific Literature	J. Med. Chem.	2006	None
CHEMBL380240		0	287.36	0	1.23	8g	O=C(Nc1ccccc1)[C@@H]1CN[C@H](C(=O)N2CCCC2)C1	IC50	'='	4130.0	nM	5.38			UO_0000065	18.74	0.35	4.15	8.76	False	CHEMBL859770	Inhibition of DPP4	B	BAO_0000357	single protein format	Homo sapiens	None	None	None	None	CHEMBL284	Dipeptidyl peptidase IV	Homo sapiens	SINGLE PROTEIN	CHEMBL1147816	1	Scientific Literature	Bioorg. Med. Chem. Lett.	2006	None
CHEMBL377776		0	382.29	0	2.44	8f	O=C([C@@H]1CN[C@H](C(=O)N2CCCC2)C1)N1Cc2cc(Cl)c(Cl)cc2C1	IC50	'='	144.0	nM	6.84			UO_0000065	17.90	0.37	4.40	12.99	False	CHEMBL859770	Inhibition of DPP4	B	BAO_0000357	single protein format	Homo sapiens	None	None	None	None	CHEMBL284	Dipeptidyl peptidase IV	Homo sapiens	SINGLE PROTEIN	CHEMBL1147816	1	Scientific Literature	Bioorg. Med. Chem. Lett.	2006	None
CHEMBL209981		0	327.43	0	1.44	8e	Cc1ccc2c(c1)CN(C(=O)[C@@H]1CN[C@H](C(=O)N3CCCC3)C1)C2	IC50	'='	72.0	nM	7.14			UO_0000065	21.81	0.41	5.70	13.57	False	CHEMBL859770	Inhibition of DPP4	B	BAO_0000357	single protein format	Homo sapiens	None	None	None	None	CHEMBL284	Dipeptidyl peptidase IV	Homo sapiens	SINGLE PROTEIN	CHEMBL1147816	1	Scientific Literature	Bioorg. Med. Chem. Lett.	2006	None
CHEMBL210718		0	381.40	0	2.15	8d	O=C([C@@H]1CN[C@H](C(=O)N2CCCC2)C1)N1Cc2ccc(C(F)(F)F)cc2C1	IC50	'='	73.0	nM	7.14			UO_0000065	18.71	0.36	4.99	13.55	False	CHEMBL859770	Inhibition of DPP4	B	BAO_0000357	single protein format	Homo sapiens	None	None	None	None	CHEMBL284	Dipeptidyl peptidase IV	Homo sapiens	SINGLE PROTEIN	CHEMBL1147816	1	Scientific Literature	Bioorg. Med. Chem. Lett.	2006	None
CHEMBL93931		0	218.30	0	1.18	1.10	NC(Cc1ccccc1)C(=O)N1CCCC1	Selectivity index	'='	0.3										False	CHEMBL665780	Selectivity index of compound was determined as value for DPP IV divided by value for DPP II	B	BAO_0000357	single protein format	None	None	None	None	None	CHEMBL284	Dipeptidyl peptidase IV	Homo sapiens	SINGLE PROTEIN	CHEMBL1144883	1	Scientific Literature	J. Med. Chem.	2003	None
CHEMBL1683498		0	590.06	1	3.07	2x	CC(C)C(Oc1ccc(CNC(=O)C2SCCN2C(=O)C[C@H](N)Cc2cc(F)c(F)cc2F)cc1)C(=O)O.Cl	IC50	'='	6.0	nM	8.22			UO_0000065	14.85	0.30	5.15	6.74	False	CHEMBL1686243	Inhibition of human recombinant DPP4 after 60 mins by fluorescence plate reader	B	BAO_0000357	single protein format	Homo sapiens	None	None	None	None	CHEMBL284	Dipeptidyl peptidase IV	Homo sapiens	SINGLE PROTEIN	CHEMBL1681678	1	Scientific Literature	Bioorg. Med. Chem. Lett.	2011	None
CHEMBL1683641		0	580.67	1	3.58	2eb	CCOC(=O)[C@@H](Nc1ccc(CNC(=O)[C@@H]2SCCN2C(=O)C[C@H](N)Cc2cc(F)c(F)cc2F)cc1)C(C)C	IC50	'='	25.0	nM	7.60			UO_0000065	13.09	0.26	4.02	6.68	False	CHEMBL1686243	Inhibition of human recombinant DPP4 after 60 mins by fluorescence plate reader	B	BAO_0000357	single protein format	Homo sapiens	None	None	None	None	CHEMBL284	Dipeptidyl peptidase IV	Homo sapiens	SINGLE PROTEIN	CHEMBL1681678	1	Scientific Literature	Bioorg. Med. Chem. Lett.	2011	None
CHEMBL379725		0	378.82	0	1.45	21aj	N#C[C@@H]1CCCN1C(=O)[C@@H]1CC[C@H](COc2ncc(C(=O)O)cc2Cl)N1	Ki	'='	0.45	nM	9.35			UO_0000065	24.67	0.49	7.90	8.09	False	CHEMBL871249	Inhibition of human recombinant DPP4	B	BAO_0000357	single protein format	Homo sapiens	None	None	None	None	CHEMBL284	Dipeptidyl peptidase IV	Homo sapiens	SINGLE PROTEIN	CHEMBL1148635	1	Scientific Literature	J. Med. Chem.	2006	None
CHEMBL236479		0	296.44	0	1.18	53	N[C@H](C(=O)N1CCSC1)C12CC3CC(CC(O)(C3)C1)C2	Ki	'='	28.0	nM	7.55			UO_0000065	25.48	0.52	6.37	11.35	False	CHEMBL900014	Inhibition of human DPP4	B	BAO_0000357	single protein format	Homo sapiens	None	None	None	None	CHEMBL284	Dipeptidyl peptidase IV	Homo sapiens	SINGLE PROTEIN	CHEMBL1138231	1	Scientific Literature	Bioorg. Med. Chem. Lett.	2007	None
CHEMBL236057		0	278.40	0	1.27	51	N[C@H](C(=O)N1CCCC1)C12CC3CC(CC(O)(C3)C1)C2	Ki	'='	49.0	nM	7.31			UO_0000065	26.26	0.50	6.04	10.98	False	CHEMBL900014	Inhibition of human DPP4	B	BAO_0000357	single protein format	Homo sapiens	None	None	None	None	CHEMBL284	Dipeptidyl peptidase IV	Homo sapiens	SINGLE PROTEIN	CHEMBL1138231	1	Scientific Literature	Bioorg. Med. Chem. Lett.	2007	None
CHEMBL1688428		0	364.28	0	4.06	4e-4	Cc1nc(C(=O)N2CCCC2)cc(-c2ccc(Cl)cc2Cl)c1CN	IC50	'='	44.0	nM	7.36			UO_0000065	20.19	0.42	3.30	12.42	False	CHEMBL1696535	Inhibition of human recombinant DPP4 assessed as Gly-Pro-pNA chromogenic substrate cleavage for 16 mins preincubated with compound for 10 mins before addition of chromogenic substrate	B	BAO_0000357	single protein format	Homo sapiens	None	None	None	None	CHEMBL284	Dipeptidyl peptidase IV	Homo sapiens	SINGLE PROTEIN	CHEMBL1687705	1	Scientific Literature	ACS Med. Chem. Lett.	2010	None
CHEMBL1688437		0	340.43	0	1.70	4f-6	COc1ccc(-c2cc(C(=O)N3CC[C@@H](N)C3)nc(C)c2CN)cc1	IC50	'>'	50000.0	nM				UO_0000065					False	CHEMBL1696535	Inhibition of human recombinant DPP4 assessed as Gly-Pro-pNA chromogenic substrate cleavage for 16 mins preincubated with compound for 10 mins before addition of chromogenic substrate	B	BAO_0000357	single protein format	Homo sapiens	None	None	None	None	CHEMBL284	Dipeptidyl peptidase IV	Homo sapiens	SINGLE PROTEIN	CHEMBL1687705	1	Scientific Literature	ACS Med. Chem. Lett.	2010	None
CHEMBL1688518		0	271.32	0	1.62	5d	COc1ccc(-c2cc(CN)nc(C)c2C(N)=O)cc1	IC50	'>'	50000.0	nM				UO_0000065					False	CHEMBL1696535	Inhibition of human recombinant DPP4 assessed as Gly-Pro-pNA chromogenic substrate cleavage for 16 mins preincubated with compound for 10 mins before addition of chromogenic substrate	B	BAO_0000357	single protein format	Homo sapiens	None	None	None	None	CHEMBL284	Dipeptidyl peptidase IV	Homo sapiens	SINGLE PROTEIN	CHEMBL1687705	1	Scientific Literature	ACS Med. Chem. Lett.	2010	None
CHEMBL3220152		0	365.39	0	3.69	39	COc1ccc2c(c1OC)C(O)N(C)c1c-2ccc2cc3c(cc12)OCO3	IC50	'='	32360.0	nM	4.49			UO_0000065	12.29	0.23	0.80	7.43	False	CHEMBL3224678	Inhibition of human DPP4 using H-Gly-Pro-AMC peptide substrate assessed as increase in fluorescence for 20 mins by fluorimetric assay	B	BAO_0000357	single protein format	Homo sapiens	None	None	None	None	CHEMBL284	Dipeptidyl peptidase IV	Homo sapiens	SINGLE PROTEIN	CHEMBL3217554	1	Scientific Literature	MedChemComm	2011	None
CHEMBL379947		0	303.37	0	0.04	1ee	CNC(=O)C1(NCC(=O)N2[C@H](C#N)CC[C@@H]2C#N)CCCC1	IC50	'>'	3000.0	nM				UO_0000065					False	CHEMBL867558	Inhibition of human recombinant DPP4	B	BAO_0000357	single protein format	Homo sapiens	None	None	None	None	CHEMBL284	Dipeptidyl peptidase IV	Homo sapiens	SINGLE PROTEIN	CHEMBL1147795	1	Scientific Literature	J. Med. Chem.	2006	None
CHEMBL317126		0	234.30	0	0.88	1.13	NC(Cc1ccc(O)cc1)C(=O)N1CCCC1	IC50	'='	14000.0	nM	4.85			UO_0000065	20.72	0.39	3.97	7.29	False	CHEMBL664534	Inhibitory activity against Dipeptidylpeptidase IV (DPP IV)	B	BAO_0000357	single protein format	None	None	None	None	None	CHEMBL284	Dipeptidyl peptidase IV	Homo sapiens	SINGLE PROTEIN	CHEMBL1144883	1	Scientific Literature	J. Med. Chem.	2003	None
CHEMBL307636		0	235.33	0	1.41	9a	N#C[C@@H]1CCCN1C(=O)[C@@H](N)C1CCCCC1	IC50	'='	2.0	nM	8.70			UO_0000065	36.96	0.70	7.29	12.41	False	CHEMBL664029	Inhibition of human dipeptidyl peptidase IV (DPP IV) obtained from human colonic carcinoma cells	B	BAO_0000019	assay format	None	None	None	None	None	CHEMBL284	Dipeptidyl peptidase IV	Homo sapiens	SINGLE PROTEIN	CHEMBL1145816	1	Scientific Literature	J. Med. Chem.	2003	None
CHEMBL3121246		0	330.34	0	3.05	7	CCOC(=O)c1c(O)cc(O)c2c1OC(c1ccc(O)cc1)CC2	IC50	'='	113760.0	nM		Outside typical range		UO_0000065					False	CHEMBL3224678	Inhibition of human DPP4 using H-Gly-Pro-AMC peptide substrate assessed as increase in fluorescence for 20 mins by fluorimetric assay	B	BAO_0000357	single protein format	Homo sapiens	None	None	None	None	CHEMBL284	Dipeptidyl peptidase IV	Homo sapiens	SINGLE PROTEIN	CHEMBL3217554	1	Scientific Literature	MedChemComm	2011	None
CHEMBL2418631		0	466.97	0	2.39	6m	COc1ccc(Cn2cc(-c3ccc(C[C@H](N)C(=O)N4CCC[C@H]4C#N)cc3)nn2)cc1.Cl	IC50	'='	4.35	nM	8.36			UO_0000065	19.42	0.36	5.97	7.60	False	CHEMBL2424445	Inhibition of human purified His-tagged DPP-4 assessed as cleavage of substrate using Gly-Pro-AMC chromogenic substrate after 60 mins by fluorescence spectrophotometry	B	BAO_0000357	single protein format	Homo sapiens	None	None	None	None	CHEMBL284	Dipeptidyl peptidase IV	Homo sapiens	SINGLE PROTEIN	CHEMBL2417472	1	Scientific Literature	Bioorg. Med. Chem.	2013	None
CHEMBL199633		0	395.50	0	1.60	39	CC(C)([C@H](N)C(=O)N1C[C@@H](F)C[C@H]1C#N)S(=O)(=O)CCCc1ccccc1	Ki	'='	302.0	nM	6.52			UO_0000065	16.49	0.33	4.92	6.25	False	CHEMBL863964	Inhibitory activity against human DPP4	B	BAO_0000357	single protein format	Homo sapiens	None	None	None	None	CHEMBL284	Dipeptidyl peptidase IV	Homo sapiens	SINGLE PROTEIN	CHEMBL1141969	1	Scientific Literature	Bioorg. Med. Chem. Lett.	2005	None
CHEMBL199562		0	368.43	0	0.56	23	CC(C)([C@H](N)C(=O)N1C[C@@H](F)C[C@H]1C#N)S(=O)(=O)Cc1ccncc1	Ki	'='	1278.0	nM	5.89			UO_0000065	16.00	0.32	5.33	5.03	False	CHEMBL863964	Inhibitory activity against human DPP4	B	BAO_0000357	single protein format	Homo sapiens	None	None	None	None	CHEMBL284	Dipeptidyl peptidase IV	Homo sapiens	SINGLE PROTEIN	CHEMBL1141969	1	Scientific Literature	Bioorg. Med. Chem. Lett.	2005	None
CHEMBL369952		0	381.47	0	1.48	14	Cc1ccc(CS(=O)(=O)C(C)(C)[C@H](N)C(=O)N2C[C@@H](F)C[C@H]2C#N)cc1	Ki	'='	530.0	nM	6.28			UO_0000065	16.45	0.33	4.80	6.02	False	CHEMBL863964	Inhibitory activity against human DPP4	B	BAO_0000357	single protein format	Homo sapiens	None	None	None	None	CHEMBL284	Dipeptidyl peptidase IV	Homo sapiens	SINGLE PROTEIN	CHEMBL1141969	1	Scientific Literature	Bioorg. Med. Chem. Lett.	2005	None
CHEMBL202036		0	392.46	0	1.04	13	CC(C)([C@H](N)C(=O)N1C[C@@H](F)C[C@H]1C#N)S(=O)(=O)Cc1ccc(C#N)cc1	Inhibition	'='	69.0	%				UO_0000187					False	CHEMBL863967	In vivo inhibition of DPP4 at 6 hrs in rat administered with 1 mg/kg, po	F	BAO_0000218	organism-based format	Homo sapiens	None	None	None	None	CHEMBL284	Dipeptidyl peptidase IV	Homo sapiens	SINGLE PROTEIN	CHEMBL1141969	1	Scientific Literature	Bioorg. Med. Chem. Lett.	2005	None
CHEMBL1790478		0	216.05	None	None	1o	C[C@@H](O)[C@H](N)C(=O)N1CCC[C@H]1B(O)O	IC50	'='	190.0	nM	6.72			UO_0000065	31.11	None	None	None	False	CHEMBL665783	In vitro for inhibition of Dipeptidylpeptidase IV.	B	BAO_0000357	single protein format	None	None	None	None	None	CHEMBL284	Dipeptidyl peptidase IV	Homo sapiens	SINGLE PROTEIN	CHEMBL1129318	1	Scientific Literature	J. Med. Chem.	1996	None
CHEMBL67279	TALABOSTAT	3	214.07	None	None	1a	CC(C)[C@H](N)C(=O)N1CCC[C@H]1B(O)O	IC50	'='	26.0	nM	7.58			UO_0000065	35.43	None	None	None	False	CHEMBL665783	In vitro for inhibition of Dipeptidylpeptidase IV.	B	BAO_0000357	single protein format	None	None	None	None	None	CHEMBL284	Dipeptidyl peptidase IV	Homo sapiens	SINGLE PROTEIN	CHEMBL1129318	1	Scientific Literature	J. Med. Chem.	1996	None
CHEMBL3892233		0	408.22	1	5.02	16	N[C@@H]1Cc2c(ccc3cc(Br)ccc23)O[C@H]1c1cc(F)c(F)cc1F	IC50	'='	39.2	nM	7.41			UO_0000065	18.14	0.40	2.39	21.01	False	CHEMBL3862754	Inhibition of DPP4 (unknown origin) expressed in Sf9 cells using Gly-Pro-AMC substrate	B	BAO_0000219	cell-based format	Homo sapiens	None	None	Sf9	None	CHEMBL284	Dipeptidyl peptidase IV	Homo sapiens	SINGLE PROTEIN	CHEMBL3861975	1	Scientific Literature	J Med Chem	2016	CHEMBL3308860
CHEMBL66879	COUMARIC ACID	0	164.16	0	1.49	26	O=C(O)/C=C/c1ccc(O)cc1	IC50	'='	83180.0	nM	4.08			UO_0000065	24.85	0.46	2.59	7.09	False	CHEMBL3224678	Inhibition of human DPP4 using H-Gly-Pro-AMC peptide substrate assessed as increase in fluorescence for 20 mins by fluorimetric assay	B	BAO_0000357	single protein format	Homo sapiens	None	None	None	None	CHEMBL284	Dipeptidyl peptidase IV	Homo sapiens	SINGLE PROTEIN	CHEMBL3217554	1	Scientific Literature	MedChemComm	2011	None
CHEMBL199297		0	286.40	0	2.24	24	N[C@@H](Cc1ccc2ccccc2c1)C(=O)N1CCSC1	Ki	'='	8900.0	nM	5.05			UO_0000065	17.63	0.34	2.81	10.90	False	CHEMBL863902	Inhibition of human DPP4	B	BAO_0000357	single protein format	Homo sapiens	None	None	None	None	CHEMBL284	Dipeptidyl peptidase IV	Homo sapiens	SINGLE PROTEIN	CHEMBL1148544	1	Scientific Literature	Bioorg. Med. Chem. Lett.	2006	None
CHEMBL200119		0	313.43	0	2.15	18	N[C@@H](Cc1ccc(-c2ccccn2)cc1)C(=O)N1CCSC1	Ki	'='	360.0	nM	6.44			UO_0000065	20.56	0.40	4.29	10.88	False	CHEMBL863902	Inhibition of human DPP4	B	BAO_0000357	single protein format	Homo sapiens	None	None	None	None	CHEMBL284	Dipeptidyl peptidase IV	Homo sapiens	SINGLE PROTEIN	CHEMBL1148544	1	Scientific Literature	Bioorg. Med. Chem. Lett.	2006	None
CHEMBL381867		0	414.55	0	4.43	15	N[C@@H](Cc1ccc(-c2ccccc2)cc1)C(=O)N1CCC[C@H]1COCc1ccccc1	Ki	'>'	12800.0	nM				UO_0000065					False	CHEMBL863902	Inhibition of human DPP4	B	BAO_0000357	single protein format	Homo sapiens	None	None	None	None	CHEMBL284	Dipeptidyl peptidase IV	Homo sapiens	SINGLE PROTEIN	CHEMBL1148544	1	Scientific Literature	Bioorg. Med. Chem. Lett.	2006	None
CHEMBL199905		0	355.39	0	3.02	10	N#C[C@@H]1CCCN1C(=O)[C@@H](N)Cc1ccc(-c2ccc(F)cc2F)cc1	Ki	'='	2.2	nM	8.66			UO_0000065	24.36	0.45	5.64	12.35	False	CHEMBL863902	Inhibition of human DPP4	B	BAO_0000357	single protein format	Homo sapiens	None	None	None	None	CHEMBL284	Dipeptidyl peptidase IV	Homo sapiens	SINGLE PROTEIN	CHEMBL1148544	1	Scientific Literature	Bioorg. Med. Chem. Lett.	2006	None
CHEMBL200347		0	319.41	0	2.74	5	N#C[C@@H]1CCCN1C(=O)[C@@H](N)Cc1ccc(-c2ccccc2)cc1	Ki	'='	13.0	nM	7.89			UO_0000065	24.69	0.45	5.15	11.25	False	CHEMBL863902	Inhibition of human DPP4	B	BAO_0000357	single protein format	Homo sapiens	None	None	None	None	CHEMBL284	Dipeptidyl peptidase IV	Homo sapiens	SINGLE PROTEIN	CHEMBL1148544	1	Scientific Literature	Bioorg. Med. Chem. Lett.	2006	None
CHEMBL201268		0	243.31	0	1.07	2	N#C[C@@H]1CCCN1C(=O)[C@@H](N)Cc1ccccc1	Ki	'='	63.0	nM	7.20			UO_0000065	29.59	0.55	6.13	10.27	False	CHEMBL863902	Inhibition of human DPP4	B	BAO_0000357	single protein format	Homo sapiens	None	None	None	None	CHEMBL284	Dipeptidyl peptidase IV	Homo sapiens	SINGLE PROTEIN	CHEMBL1148544	1	Scientific Literature	Bioorg. Med. Chem. Lett.	2006	None
CHEMBL9408		0	552.95	1	3.61	11m	COC(=O)c1ccc(OP(=O)(Oc2ccc(C(=O)OC)cc2)C2CCCN2C(=O)C2CCCN2)cc1.Cl	IC50	'='	16.0	nM	7.80			UO_0000065	15.09	0.30	4.19	6.47	False	CHEMBL666617	In vitro inhibition of human Dipeptidylpeptidase IV.	B	BAO_0000357	single protein format	None	None	None	None	None	CHEMBL284	Dipeptidyl peptidase IV	Homo sapiens	SINGLE PROTEIN	CHEMBL1132608	1	Scientific Literature	J. Med. Chem.	1999	None
CHEMBL3804854		0	401.44	0	3.43	47	Cc1ccn2nc3c(c2n1)CN([C@@H]1CC[C@H](c2cc(F)c(F)cc2F)[C@@H](N)C1)C3	IC50	'='	699.0	nM	6.16			UO_0000065	15.33	0.29	2.73	10.35	False	CHEMBL3807661	Inhibition of human DPP4	B	BAO_0000357	single protein format	Homo sapiens	None	None	None	None	CHEMBL284	Dipeptidyl peptidase IV	Homo sapiens	SINGLE PROTEIN	CHEMBL3804801	1	Scientific Literature	Bioorg. Med. Chem. Lett.	2016	None
CHEMBL3805871		0	455.41	0	4.14	34	N[C@H]1C[C@@H](N2Cc3nn4ccc(C(F)(F)F)nc4c3C2)CC[C@@H]1c1cc(F)c(F)cc1F	IC50	'='	1.1	nM	8.96			UO_0000065	19.67	0.38	4.82	15.07	False	CHEMBL3807661	Inhibition of human DPP4	B	BAO_0000357	single protein format	Homo sapiens	None	None	None	None	CHEMBL284	Dipeptidyl peptidase IV	Homo sapiens	SINGLE PROTEIN	CHEMBL3804801	1	Scientific Literature	Bioorg. Med. Chem. Lett.	2016	None
CHEMBL148261		0	202.27	0	0.93	8.17	CCC(C)C(N)C(=O)N1CCC(F)C1	Selectivity index	'='	0.03										False	CHEMBL665780	Selectivity index of compound was determined as value for DPP IV divided by value for DPP II	B	BAO_0000357	single protein format	None	None	None	None	None	CHEMBL284	Dipeptidyl peptidase IV	Homo sapiens	SINGLE PROTEIN	CHEMBL1144883	1	Scientific Literature	J. Med. Chem.	2003	None
CHEMBL344507		0	464.50	1	5.68	7	O=C(CNC1CCCC1)NC(c1ccccc1)P(=O)(Oc1ccccc1)Oc1ccccc1	Selectivity index	'>'	33.0										False	CHEMBL665780	Selectivity index of compound was determined as value for DPP IV divided by value for DPP II	B	BAO_0000357	single protein format	None	None	None	None	None	CHEMBL284	Dipeptidyl peptidase IV	Homo sapiens	SINGLE PROTEIN	CHEMBL1144883	1	Scientific Literature	J. Med. Chem.	2003	None
CHEMBL37655		0	379.68	0	4.81	1c	NCc1c(N)nc(-c2cccc(Cl)c2)nc1-c1ccc(Cl)cc1Cl	IC50	'='	240.0	nM	6.62			UO_0000065					False	CHEMBL664533	Inhibitory activity against Dipeptidylpeptidase IV mediated cleavage of Ala-Pro-7-amido-4-tri-fluoromethylcoumarin in a fluorogenic assay	F	BAO_0000019	assay format	None	None	None	None	None	CHEMBL284	Dipeptidyl peptidase IV	Homo sapiens	SINGLE PROTEIN	CHEMBL1147631	1	Scientific Literature	Bioorg. Med. Chem. Lett.	2004	None
CHEMBL291428		0	248.09	None	None	1l	N[C@H](C(=O)N1CCC[C@H]1B(O)O)c1ccccc1	IC50	'='	63.0	nM	7.20			UO_0000065	29.02	None	None	None	False	CHEMBL665783	In vitro for inhibition of Dipeptidylpeptidase IV.	B	BAO_0000357	single protein format	None	None	None	None	None	CHEMBL284	Dipeptidyl peptidase IV	Homo sapiens	SINGLE PROTEIN	CHEMBL1129318	1	Scientific Literature	J. Med. Chem.	1996	None
CHEMBL1743687		0	593.30	0	3.74	10	Br.Br.NCCCC[C@H](N)C(=O)N1CCC[C@H]1P(=O)(Oc1ccccc1)Oc1ccccc1	Inhibition	'='	0.0	%				UO_0000187					False	CHEMBL857573	Percentage inhibition was measured on human placenta dipeptidylpeptidase 4 after 30 min	B	BAO_0000019	assay format	None	None	None	None	None	CHEMBL284	Dipeptidyl peptidase IV	Homo sapiens	SINGLE PROTEIN	CHEMBL1127410	1	Scientific Literature	J. Med. Chem.	1994	None
CHEMBL93931		0	218.30	0	1.18	1.10	NC(Cc1ccccc1)C(=O)N1CCCC1	IC50	'='	21000.0	nM	4.68			UO_0000065	21.43	0.40	3.50	10.10	False	CHEMBL664534	Inhibitory activity against Dipeptidylpeptidase IV (DPP IV)	B	BAO_0000357	single protein format	None	None	None	None	None	CHEMBL284	Dipeptidyl peptidase IV	Homo sapiens	SINGLE PROTEIN	CHEMBL1144883	1	Scientific Literature	J. Med. Chem.	2003	None
CHEMBL146995		0	172.23	0	-0.68	9.4	NC(CO)C(=O)N1CCCCC1	IC50	'='	67000.0	nM	4.17			UO_0000065	24.23	0.48	4.85	6.27	False	CHEMBL664534	Inhibitory activity against Dipeptidylpeptidase IV (DPP IV)	B	BAO_0000357	single protein format	None	None	None	None	None	CHEMBL284	Dipeptidyl peptidase IV	Homo sapiens	SINGLE PROTEIN	CHEMBL1144883	1	Scientific Literature	J. Med. Chem.	2003	None
CHEMBL148142		0	198.31	0	1.42	8.1	CCC(C)C(N)C(=O)NC1CCCC1	IC50	'>'	1000000.0	nM		Outside typical range		UO_0000065					False	CHEMBL664534	Inhibitory activity against Dipeptidylpeptidase IV (DPP IV)	B	BAO_0000357	single protein format	None	None	None	None	None	CHEMBL284	Dipeptidyl peptidase IV	Homo sapiens	SINGLE PROTEIN	CHEMBL1144883	1	Scientific Literature	J. Med. Chem.	2003	None
CHEMBL148392		0	186.26	0	-1.91	10.2	NCCC(N)C(=O)N1CCNCC1	Selectivity index	'>'	34.0										False	CHEMBL665780	Selectivity index of compound was determined as value for DPP IV divided by value for DPP II	B	BAO_0000357	single protein format	None	None	None	None	None	CHEMBL284	Dipeptidyl peptidase IV	Homo sapiens	SINGLE PROTEIN	CHEMBL1144883	1	Scientific Literature	J. Med. Chem.	2003	None
CHEMBL63698		0	228.10	None	None	1h	CC(C)C[C@H](N)C(=O)N1CCC[C@H]1B(O)O	IC50	'='	44.0	nM	7.36			UO_0000065	32.25	None	None	None	False	CHEMBL665783	In vitro for inhibition of Dipeptidylpeptidase IV.	B	BAO_0000357	single protein format	None	None	None	None	None	CHEMBL284	Dipeptidyl peptidase IV	Homo sapiens	SINGLE PROTEIN	CHEMBL1129318	1	Scientific Literature	J. Med. Chem.	1996	None
CHEMBL328123		0	211.26	0	0.07	10	CCC(C)[C@H](N)C(=O)N1COC[C@H]1C#N	Ki	'='	450.0	nM	6.35			UO_0000065	30.04	0.58	6.28	8.00	False	CHEMBL664933	Inhibition of human Dipeptidyl peptidase IV	B	BAO_0000357	single protein format	Homo sapiens	None	None	None	None	CHEMBL284	Dipeptidyl peptidase IV	Homo sapiens	SINGLE PROTEIN	CHEMBL1128930	1	Scientific Literature	Bioorg. Med. Chem. Lett.	1996	None
CHEMBL550321		0	413.48	0	2.86	1k	CN(C[C@@H]1CCCN1C(=O)C[C@H](N)Cc1cc(F)c(F)cc1F)C(=O)C(C)(C)C	IC50	'='	6.8	nM	8.17			UO_0000065	19.75	0.38	5.31	12.26	False	CHEMBL1060835	Inhibition of DPP4	B	BAO_0000357	single protein format	None	None	None	None	None	CHEMBL284	Dipeptidyl peptidase IV	Homo sapiens	SINGLE PROTEIN	CHEMBL1153064	1	Scientific Literature	Bioorg. Med. Chem. Lett.	2009	None
CHEMBL254439	COCHINCHINENENE C	0	498.58	1	6.46	3, cochinchinenene C	COc1cc(O)ccc1CCC(c1ccc(O)cc1)c1c(/C=C/c2ccc(O)cc2)cc(O)cc1OC	IC50	'>'	40200.0	nM				UO_0000065					False	CHEMBL925662	Inhibition of human recombinant DPP4	B	BAO_0000357	single protein format	Homo sapiens	None	None	None	None	CHEMBL284	Dipeptidyl peptidase IV	Homo sapiens	SINGLE PROTEIN	CHEMBL1141302	1	Scientific Literature	J. Nat. Prod.	2007	None
CHEMBL184651		0	297.32	0	0.07	5i	N#Cc1ccc(NCCNCC(=O)N2N=CCC2C#N)nc1	IC50	'='	410.0	nM	6.39			UO_0000065					False	CHEMBL829577	Inhibitory concentration against dipeptidyl peptidase IV in Caco-2 cell assay	F	BAO_0000219	cell-based format	Homo sapiens	None	None	Caco-2	None	CHEMBL284	Dipeptidyl peptidase IV	Homo sapiens	SINGLE PROTEIN	CHEMBL1137181	1	Scientific Literature	Bioorg. Med. Chem. Lett.	2004	CHEMBL3307519
CHEMBL2372368		0	2564.96	None	None	11	CC[C@H](C)[C@H](NC(=O)[C@H](Cc1c[nH]cn1)NC(=O)CNC(=O)[C@H](CCC(=O)O)NC(=O)[C@H](CCC(N)=O)NC(=O)[C@H](CC(=O)O)NC(=O)[C@H](CC(N)=O)NC(=O)[C@H](CCCN=C(N)N)NC(=O)[C@H](C)NC(=O)[C@@H]1Cc2ccccc2CN1C(=O)[C@@H](N)CC(C)C)C(=O)N[C@@H](CC(C)C)C(=O)N[C@@H](CCCCN)C(=O)N[C@@H](CCSC)C(=O)N[C@@H](Cc1ccccc1)C(=O)N1CCC[C@H]1C(=O)N[C@@H](CO)C(=O)N[C@H](C(=O)N[C@@H](Cc1c[nH]c2ccccc12)C(=O)N[C@@H](Cc1ccc(O)cc1)C(=O)N…	Inhibition	'='	7.0	%				UO_0000187					False	CHEMBL664930	Percent inhibition against Dipeptidyl peptidase IV (DPP IV) at a concentration of 1 uM	B	BAO_0000357	single protein format	None	None	None	None	None	CHEMBL284	Dipeptidyl peptidase IV	Homo sapiens	SINGLE PROTEIN	CHEMBL1131542	1	Scientific Literature	Bioorg. Med. Chem. Lett.	1998	None
CHEMBL1790183		0	464.52	0	0.94	37	C[C@H](O)[C@H](NC(=O)[C@@H]1Cc2ccccc2CN1C(=O)[C@@H](N)Cc1c[nH]c2ccccc12)C(=O)O	Inhibition	'='	37.0	%				UO_0000187					False	CHEMBL857575	Percent inhibition of Dipeptidyl peptidase IV (DPP IV) at a concentration of 10 uM	B	BAO_0000357	single protein format	None	None	None	None	None	CHEMBL284	Dipeptidyl peptidase IV	Homo sapiens	SINGLE PROTEIN	CHEMBL1131542	1	Scientific Literature	Bioorg. Med. Chem. Lett.	1998	None
CHEMBL37260		0	363.42	0	2.08	42	N[C@@H](Cc1c[nH]c2ccccc12)C(=O)N1Cc2ccccc2C[C@H]1C(=O)O	IC50	'='	5700.0	nM	5.24			UO_0000065	14.43	0.27	3.16	5.27	False	CHEMBL664929	Inhibitory concentration against Dipeptidyl peptidase IV (DPP IV)	B	BAO_0000357	single protein format	None	None	None	None	None	CHEMBL284	Dipeptidyl peptidase IV	Homo sapiens	SINGLE PROTEIN	CHEMBL1131542	1	Scientific Literature	Bioorg. Med. Chem. Lett.	1998	None
CHEMBL488908		0	528.92	0	1.73	2p	Cl.N[C@@H](CC(=O)N1N=CCC1C(=O)NCc1ccc(OCC(=O)O)cc1)Cc1cc(F)c(F)cc1F	IC50	'='	2500.0	nM	5.60			UO_0000065	11.38	0.22	3.87	4.17	False	CHEMBL967900	Inhibition of DPP4 in human Caco-2 cells after 60 mins by fluorimetry assay	B	BAO_0000219	cell-based format	Homo sapiens	None	None	Caco-2	None	CHEMBL284	Dipeptidyl peptidase IV	Homo sapiens	SINGLE PROTEIN	CHEMBL1156717	1	Scientific Literature	Eur. J. Med. Chem.	2008	CHEMBL3307519
CHEMBL512013		0	542.94	1	2.53	1w	CCOC(=O)COc1ccccc1NC(=O)C1CC=NN1C(=O)C[C@H](N)Cc1cc(F)c(F)cc1F.Cl	IC50	'='	4800.0	nM	5.32			UO_0000065	10.50	0.20	2.79	4.31	False	CHEMBL967900	Inhibition of DPP4 in human Caco-2 cells after 60 mins by fluorimetry assay	B	BAO_0000219	cell-based format	Homo sapiens	None	None	Caco-2	None	CHEMBL284	Dipeptidyl peptidase IV	Homo sapiens	SINGLE PROTEIN	CHEMBL1156717	1	Scientific Literature	Eur. J. Med. Chem.	2008	CHEMBL3307519
CHEMBL471515		0	519.93	0	1.24	1s	Cl.N[C@@H](CC(=O)N1N=CCC1C(=O)Nc1ccc(S(N)(=O)=O)cc1)Cc1cc(F)c(F)cc1F	IC50	'='	9100.0	nM	5.04			UO_0000065	10.43	0.21	3.80	3.41	False	CHEMBL967900	Inhibition of DPP4 in human Caco-2 cells after 60 mins by fluorimetry assay	B	BAO_0000219	cell-based format	Homo sapiens	None	None	Caco-2	None	CHEMBL284	Dipeptidyl peptidase IV	Homo sapiens	SINGLE PROTEIN	CHEMBL1156717	1	Scientific Literature	Eur. J. Med. Chem.	2008	CHEMBL3307519
CHEMBL426896		0	426.46	0	2.39	34	CS(=O)(=O)c1cccc(CCN2C[C@H](N)[C@@H](c3cc(F)c(F)cc3F)CC2=O)c1	Ki	'='	4.0	nM	8.40			UO_0000065	19.69	0.40	6.01	10.44	False	CHEMBL914338	Inhibition of human DPP4	B	BAO_0000357	single protein format	Homo sapiens	None	None	None	None	CHEMBL284	Dipeptidyl peptidase IV	Homo sapiens	SINGLE PROTEIN	CHEMBL1143002	1	Scientific Literature	J. Med. Chem.	2007	None
CHEMBL67279	TALABOSTAT	3	214.07	None	None	5	CC(C)[C@H](N)C(=O)N1CCC[C@H]1B(O)O	Ki	'='	0.18	nM	9.74			UO_0000065	45.52	None	None	None	True	CHEMBL913150	Inhibition of human placental DPP4	B	BAO_0000019	assay format	Homo sapiens	None	None	None	None	CHEMBL284	Dipeptidyl peptidase IV	Homo sapiens	SINGLE PROTEIN	CHEMBL1139886	1	Scientific Literature	J. Med. Chem.	2007	None
CHEMBL305170		0	214.07	None	None	6	CC(C)[C@@H](N)C(=O)N1CCC[C@H]1B(O)O	IC50	'='	2300.0	nM	5.64			UO_0000065	26.34	None	None	None	False	CHEMBL913151	Inhibition of human placental DPP4 at pH 2	B	BAO_0000019	assay format	Homo sapiens	None	None	None	None	CHEMBL284	Dipeptidyl peptidase IV	Homo sapiens	SINGLE PROTEIN	CHEMBL1139886	1	Scientific Literature	J. Med. Chem.	2007	None
CHEMBL2068512		0	171.99	None	None	2	C[C@@H](B(O)O)N1CC[C@H](N)C1=O	IC50	'='	460.0	nM	6.34			UO_0000065	36.85	None	None	None	False	CHEMBL913152	Inhibition of human placental DPP4 at pH 8	B	BAO_0000019	assay format	Homo sapiens	None	None	None	None	CHEMBL284	Dipeptidyl peptidase IV	Homo sapiens	SINGLE PROTEIN	CHEMBL1139886	1	Scientific Literature	J. Med. Chem.	2007	None
CHEMBL39696		0	477.52	0	0.44	25	NC(=O)C[C@H](NC(=O)[C@@H]1Cc2ccccc2CN1C(=O)[C@@H](N)Cc1c[nH]c2ccccc12)C(=O)O	Inhibition	'='	46.0	%				UO_0000187					False	CHEMBL857575	Percent inhibition of Dipeptidyl peptidase IV (DPP IV) at a concentration of 10 uM	B	BAO_0000357	single protein format	None	None	None	None	None	CHEMBL284	Dipeptidyl peptidase IV	Homo sapiens	SINGLE PROTEIN	CHEMBL1131542	1	Scientific Literature	Bioorg. Med. Chem. Lett.	1998	None
CHEMBL99936		0	325.84	0	1.13	14	N[C@@H](CCNCc1ccc(Cl)cc1)C(=O)N1CCCC(O)C1	IC50	'>'	1000000.0	nM		Outside typical range		UO_0000065					False	CHEMBL666619	Inhibition of human Dipeptidylpeptidase IV (DPP IV)	B	BAO_0000357	single protein format	None	None	None	None	None	CHEMBL284	Dipeptidyl peptidase IV	Homo sapiens	SINGLE PROTEIN	CHEMBL1148463	1	Scientific Literature	J. Med. Chem.	2004	None
CHEMBL1910122		0	462.38	0	2.55	(+)-3z, atropisomer	Cc1nc2c(c(-c3ccc(Cl)cc3Cl)c1CN)CN(CC(=O)N1CCN(C)CC1)C2=O	Ki	'='	0.67	nM	9.17			UO_0000065	19.84	0.40	6.62	11.08	False	CHEMBL1912807	Inhibition of DPP4	B	BAO_0000357	single protein format	None	None	None	None	None	CHEMBL284	Dipeptidyl peptidase IV	Homo sapiens	SINGLE PROTEIN	CHEMBL1909536	1	Scientific Literature	Bioorg. Med. Chem. Lett.	2011	None
CHEMBL243799		0	313.40	0	1.97	17	Cc1cc(O)cc(C)c1[C@@H]1CN[C@H](C(=O)N2CCC[C@H]2C#N)C1	IC50	'='	3.3	nM	8.48			UO_0000065	27.06	0.50	6.51	11.11	False	CHEMBL892394	Inhibition of human DPP4	B	BAO_0000357	single protein format	Homo sapiens	None	None	None	None	CHEMBL284	Dipeptidyl peptidase IV	Homo sapiens	SINGLE PROTEIN	CHEMBL1147184	1	Scientific Literature	Bioorg. Med. Chem.	2007	None
CHEMBL231654		0	457.42	0	1.79	14	N[C@H](C(=O)N1CCC(F)(F)C1)[C@@H]1CCN(S(=O)(=O)c2ccc(OC(F)(F)F)cc2)C1	IC50	'='	995.0	nM	6.00			UO_0000065	13.12	0.27	4.21	6.46	False	CHEMBL887585	Inhibition of DPP4	B	BAO_0000357	single protein format	None	None	None	None	None	CHEMBL284	Dipeptidyl peptidase IV	Homo sapiens	SINGLE PROTEIN	CHEMBL1144633	1	Scientific Literature	Bioorg. Med. Chem. Lett.	2007	None
CHEMBL231552		0	451.46	0	3.41	11	N[C@@H](CC(=O)N1CCC[C@H]1C(=O)NCc1ccc(C(F)(F)F)cc1)Cc1ccccc1F	IC50	'='	731.0	nM	6.14			UO_0000065	13.59	0.26	2.73	8.13	False	CHEMBL887585	Inhibition of DPP4	B	BAO_0000357	single protein format	None	None	None	None	None	CHEMBL284	Dipeptidyl peptidase IV	Homo sapiens	SINGLE PROTEIN	CHEMBL1144633	1	Scientific Literature	Bioorg. Med. Chem. Lett.	2007	None
CHEMBL389803		0	529.36	0	3.49	33	N[C@H]1CN(c2ccc3nc(C(F)(F)F)cn3n2)CC[C@@H]1c1cc(F)c(F)cc1F.O=C(O)C(F)(F)F	IC50	'='	22.0	nM	7.66			UO_0000065	18.44	0.36	4.17	12.88	False	CHEMBL888507	Inhibition of DPP4	B	BAO_0000357	single protein format	None	None	None	None	None	CHEMBL284	Dipeptidyl peptidase IV	Homo sapiens	SINGLE PROTEIN	CHEMBL1145410	1	Scientific Literature	Bioorg. Med. Chem. Lett.	2007	None
CHEMBL34603		0	310.79	0	3.50	M1	NCc1c(N)nc(-c2ccccc2)nc1-c1ccc(Cl)cc1	IC50	'='	1400.0	nM	5.85			UO_0000065	18.84	0.36	2.35	7.52	False	CHEMBL1912790	Inhibition of DPP4	B	BAO_0000357	single protein format	None	None	None	None	None	CHEMBL284	Dipeptidyl peptidase IV	Homo sapiens	SINGLE PROTEIN	CHEMBL1909529	1	Scientific Literature	Bioorg. Med. Chem. Lett.	2011	None
CHEMBL289562		0	276.34	0	2.85	M2	NCc1c(N)nc(-c2ccccc2)nc1-c1ccccc1	IC50	'='	42000.0	nM	4.38			UO_0000065	15.84	0.28	1.53	5.62	False	CHEMBL1912790	Inhibition of DPP4	B	BAO_0000357	single protein format	None	None	None	None	None	CHEMBL284	Dipeptidyl peptidase IV	Homo sapiens	SINGLE PROTEIN	CHEMBL1909529	1	Scientific Literature	Bioorg. Med. Chem. Lett.	2011	None
[truncated: 5,395 more rows]
